# Supplementary material for: Influence of Non-canonical DNA Bases on the Genomic Diversity of Tevenvirinae
Source: Front Microbiol. 2021 Apr 6;12:632686. doi: 10.3389/fmicb.2021.632686 (PMC8056088; doi:10.3389/fmicb.2021.632686)
Supplement: Supplementary Data Sheet 1 — Clustering results (folders “first clusterisation,” “second clusterisation,” and “third clusterisation”): the number of pan-genome components in the individual genome (files “pan genome components of genomes”), the total number of all clusters and components of the pan-genome (files “pan genome components”), a list of clusters of the core genome (files “core list”), a list of clusters of the softcore genome (files “softcore list”). Clusters of the softcore genome (folders “softcore clusters”) are presented in the files which show regions in genomes, protein sequences, names of viruses which have these proteins A description of softcore clusters is also supplied (file “Softcore clusters description”). [file Data_Sheet_1.ZIP › Data sheet 1/second clusterisation/softcore_clusters/21345_rIIB.faa]

> |[Tevenvirinae _Acinetobacter_phage_133]||_Acinetobacter_phage_133.gb|rIIB protector from ..|1299|NC_015250.1(159801):158492-159790:-1 ^RAST2:fig|1198136.113.peg.277^ Tevenvirinae _Acinetobacter_phage_133|neighbours:(-1),end()|neighbour_genes:DNA endonuclease IV,end()|
MAIHCLDRDEHSTVVAQRIAGHSLSTIAKDLKVSPDTISRLLREAGGMLNIFTKDGDVYTMPDRTIRVDGSLMAQRIVTTGKIEDGIIVCNDVFLMTDSIPDPKFLVFDYTVEENDLVASGELKVGFVIQNENEWVAGRADPMLYDPTLHAVTTLEEIAPGYGVYNAVVSFISNVESAEQFVNEGLDDPEPAAPGPEPVWSATSKFISITVGRESYSANNEHPMFKSALHELAAGNVHKALDMISVKHAITKYTSKSGHIKIDGGKLYYCDIEIKSSVVTRILTHMEKGEDFEFFIPFLEKLMANPSRTVVKRIFDFLEANDIEILADGNFVAWKKVRNNYKDIHSGTFDNSPGQTVMMMRNQVDEDDEVTCSSGLHVCSKSYLPSFGRSSGNRVVSVHVNPADVVSVPVDYNNAKMRTCKYVVHADVTHLF
> |[Tevenvirinae _Acinetobacter_phage_AM101]||_Acinetobacter_phage_AM101.gb|hypothetical protein|1296|MH165274.1(166487):2336-3631:1 ^RAST2:fig|1198136.62.peg.3^ Tevenvirinae _Acinetobacter_phage_AM101|neighbours:(1),(1)|neighbour_genes:hypothetical protein,DenB DNA endonucleas..|
MAKLVKHEIAGLLIGRASGVKQKSIASALNCSVDTVRRIQNKYADQLELFVKVHGTVGEELYELADKTKILCAKGTVCAYEFIVTGDPKDGVIYANDLYSEKLEEGEMMNDENFENWAFYDTDIGVMKRIRVGKIVIRIEPEYHRKEDIKDIAIVDSSLPEVRFEDDKNFALVDNPAYESNGSFDDTHVSEEVDSKDKYVEATWTASAKFISIVKGRKTYNADSSHDNFQEALQMLIDGDIETAIDLINTESAVTKYVKGNIEIKDGQLFYKGFEVRSGLTTRIINSMQAGEDFEFYLPFLENLMLNPSERAVTRLFDFLQANDIEITDDGYFIAWKKVSSDFKDLYTGTIDNSPGKIVEMPRNMVNENDHETCSNGLHVCSKSYLDHYATSYDCKVMKVKVHPRDVVSIPVDYNNAKMRTCKYEVLGEAN
> |[Tevenvirinae _Acinetobacter_phage_Ac42]||_Acinetobacter_phage_Ac42.gb|hypothetical protein|1323|NC_014660.1(167716):166251-167573:-1 ^RAST2:fig|1198136.114.peg.266^ Tevenvirinae _Acinetobacter_phage_Ac42|neighbours:(-1),(-1)|neighbour_genes:DenB DNA endonucleas..,hypothetical protein|
MKKSIINCLDLEEQRSIVIQYLSKLSKAAIARNFDVSSDTVTRVLKNNAEILELFEEVDGSLVITNPRFPIHILGDFICPRDIEITGDPKDGLIICDDVFLTEESQYSATEALEYCFEEHDLGTTNKIRVGAILYISDDPRVETLTSLKKVKHVLPRELPHLNEVVVEGSVYVLDSFEDDDKFVIRYFDERVAVTKRSPKSTDRNLVWSANSTFISITEGREAYQADKSHPNFKAALLALAEDRVSDALDLINIKRAIERYTSKSGNVYIEGSRIFYKEIEIENSLVKRIIADMEAQKEFEFYIPFLENMMENPSRKVVTRIFDFLEANDIEITESGHFIAFKKVDKNYRDIHSGRFDNSPGVTVTMPRNQVDEDDNRTCSEGLHVCSKSYLSNFATAPKNRVVTCLVNPRDVVSIPVDYNNAKMRTCEYVVLEDVTDTV
> |[Viruses _Acinetobacter_phage_Acj61]||_Acinetobacter_phage_Acj61.gb|hypothetical protein|1290|NC_014661.1(164093):162742-164031:-1 ^RAST2:fig|10239.85.peg.242^ Viruses _Acinetobacter_phage_Acj61|neighbours:(-1),end()|neighbour_genes:DenB DNA endonucleas..,end()|
MATKLDAKAITDICIRRASGMKQVDLAKEYEVSPDTIRRVERNNTRFMTLFVEDTDGKYKLNTDFGGAPKGVTGVVPTLSVRECFVCDKLEITGDPNDGILILGALWERNDGSDTDYPLSDLEFGETDVGIVKIVKVGEVKVHDGASEDCYEDCKFDFEKHPTAKKTQAIPSHEAPYFAVMVKLNRTFKKAPEFVWNASNKFISITRGREVWNASNEHPNFASALNALSVGQFEKAVELIVVERAVKRYVKGNVTIENGSLFYKNINLKNGIAQRIIKSMNDGEDFEFYLPFLENLMLNPSEKAVNRLFDFLEANDIEITKDGYFYAWKKVAADYKDIYTGDYDNTPNGKNPPRMPRNQVDEDDTTTCSRGLHVCSKSYLSHYGSWSNGARVVKCKVHPQDVVAIPRDYKNAKMRTCGYVVVEDVTDQF
> |[Viruses _Acinetobacter_phage _Acj9]||_Acinetobacter_phage_Acj9.gb|rIIB protector from ..|1296|NC_014663.1(169947):168652-169947:-1 ^RAST2:fig|10239.87.peg.249^ Viruses _Acinetobacter_phage _Acj9|neighbours:(-1),end()|neighbour_genes:DenB DNA endonucleas..,end()|
VMARQYALDSTAINHIVIARLSGTTYADLARAYDVSPTTVSAAFLRNHRLASIFQKQDDGKFELRDKTHALHINGYLIAAGLEITGSPADGVIYCHRITDLLITEDVDNDTTPSDFADFDFSENEIGVCAPMRVGVVIVRQPEASDIDGDTKASIVKASQYKYPGQVDTNFVFRPLVVPRPAKLTTSFSKEQAELARANQPKPIWNASNRFISITIGRETFNASDTHPKFKEALMKLASNDIVGALELINVEKRVTSYVKGNVKIQNGQLYYKGLELKTGLTKRIIDSMEAGKDFEFYIPFLENLMLNPSNRAVNRLFDFLMANDIAISKDGYIIAWKKVRHDFFDIHTGTKRNRPGDVVTEPRNLIDEDDTRTCSRGLHACSQSYLQHYGTCSNNRVVKVKINPRDVVSIPIDYKNAKMRCCEYLVVEAV
> |[Tevenvirinae _Acinetobacter_phage_KARL-1]||_Acinetobacter_phage_KARL-1.gb|hypothetical protein|1299|MH713599.1(166560):17023-18321:1 ^RAST2:fig|1198136.64.peg.32^ Tevenvirinae _Acinetobacter_phage_KARL-1|neighbours:(1),(1)|neighbour_genes:hypothetical protein,DenB DNA endonucleas..|
MAKLVKHEIAGLLIGRASGVKQKTIASALNCSVDTVRRIQNKYADQLELFVKVHGTVGEELYELADKTKILYAKGTVCAYEFIVTGDPKDGVIYANDLYSEKLEEGEEMMDDENFENWEFYDTDIGVMKRIRVGKIVIRIEPEYHRKEDIKDIAIVDSSLPEVRFEDDKNFALVDNPAYESNGPFDDTHVSGEEDSKDKYVEATWTASAKFISIVKGRKTYNADSSHDNFQEALQMLIDGDIETAIDLINTESAVTKYVKGNIEIKDGQLFYKGFEVRSGLTTRIINSMQAGEDFEFYLPFLENLMLNPSERAVTRLFDFLQANDIEITDDGYFIAWKKVSSDFKDLYTGAIDNSPGKIVEMPRNMVNENDHETCSNGLHVCSKSYLDHYATSYDCKVMKVKVHPRDVVSIPVDYNNAKMRTCKYEVLGEAN
> |[Viruses _Acinetobacter_phage_ZZ1]||_Acinetobacter_phage_ZZ1.gb|hypothetical protein|1338|NC_018087.3(166687):165242-166579:-1 ^RAST2:fig|10239.86.peg.254^ Viruses _Acinetobacter_phage_ZZ1|neighbours:(-1),(-1)|neighbour_genes:DenB DNA endonucleas..,hypothetical protein|
MRNSKLSIADINAVIIAFLSGQSKVSIARDFGVHVDTITRALKTPRSEATLKLFKIKDGVAQLAWPGTILQVRDDFIVKSFEVTGNPLDGVIVCEDVYITDETKDDVDPKEGFGDWFFNEHDMGVLRKFRIGKIVVRTHDYDGETPVVYDPSNKFENNGQDTTWIRDHITLHKYFSKKQIEKAQLEARPDFSAAIIEGTNQAIAKAQKEEHKAEPVWSASNKFISITEGRKTINADSSHPNFKQAIEALVAKEFDKAIQLLNIEHAVSKYVKNNVTITNGQLFYQGVEIKSGLTRRIIEAMNKGEDFEFFLPFLENLMLNPSDVAIERLFDFLQANDIEITADGHFIAWKKVRSDFLDIFTGTMDNSPGKTLKMVRGLVNSDDNQTCSAGLHVCSKSYLDHYGTTPGNKVVRVKVHPKDVVSIPVDYASAKMRTCEYTVLDEVKM
> |[Tevenvirinae Acinetobacter_phage_vB_ApiM_fHyAci03]||_Acinetobacter_phage_vB_ApiM_fHyAci03.gb|hypothetical protein|1299|MH460829.1(165975):164556-165854:-1 ^RAST2:fig|1198136.65.peg.268^ Tevenvirinae Acinetobacter_phage_vB_ApiM_fHyAci03|neighbours:(-1),(-1)|neighbour_genes:DenB DNA endonucleas..,hypothetical protein|
MAKLVKHEIAGLLLIGRASGVKQKTIASALNCSVDTVRRIQNKYADQLELFVKVHGTVGEELYELADKTKILYAKGTVCAYEFIVTGDPKDGVIYANDLYSEKLEEGEMMNDENFENWAFYDTDIGVMKRIRVGKIVIRIEPEYHRKEDIKDIATVDSSLPEVRFEDDKNFALVDNPAYEPNGPFDATHVPEEEDSKDKYVEATWTASAKFISIVKGRKTYNADSSHDNFQEALQMLIDGDVETAIDLINTESAVTKYVKGNIEIKDGQLFYKGFEVRSGLTTRIINSMQAGEDFEFYLPFLENLMLNPSERAVTRLFDFLQANDIEITDDGYFIAWKKVSSDFKDLYTGTIDNSPGKIVEMPRNMVNENDHETCSNGLHVCSKSYLDHYATSYDCKVMKVKVHPRDVVSIPVDYNNAKMRTCKYEVLGEAN
> |[Tevenvirinae _Aeromonas_phage_65.2]||_Aeromonas_phage_65.2.gb|hypothetical protein|1236|KY290955.1(236567):235308-236543:-1 ^RAST2:fig|1198136.115.peg.446^ Tevenvirinae _Aeromonas_phage_65.2|neighbours:(-1),end()|neighbour_genes:Phage exonuclease,end()|
MKTNYEAVFDLIYDGIYDVTGIKVTSRDMSKTLGWIGLDGLDVVELIMYIEESLDTDFQHINDFDDYDAISNLNIREFANLIVKYKYYVHPLERYVDEHQVVESREDKVIRLHKTGLSQNEISRQSGVPRSTVGDIVRRYKGIQKPKKVDVKNVDVVEEKKSEVSWNAGFNFINCYIDGEVITADRKHPAFDEAFKILIETNDVIRAASMLSIKKAIETYVKGDIKIIGNTLTYKDVVLDTNMTRRVVEMWKSGENIDSMINFLIRLVKNPRREAVYELFDFLKHNDIKITEDGYFLAYKRIRDDYTDIWTGTFDNSIGASPRMEPFEVDADRKNECSCGLHVASAGYIPYYSRRENDRVIMVKVDPANVVAIPEGYDHAKLRTWTYDVIKEVTYEFKNGAFKNESIGFTY
> |[Viruses Aeromonas phage 65]||_Aeromonas_phage_65.gb|hypothetical protein|1236|NC_015251.1(235229):233970-235205:-1 ^RAST2:fig|10239.65.peg.428^ Viruses Aeromonas phage 65|neighbours:(-1),end()|neighbour_genes:Phage exonuclease,end()|
MKTNYEAVFDLIYDGIYDVTGIKVTSRDMSKTLGWIGLDGLDVVELIMYIEESLDTDFQHINDFDDYDAISNLNIREFANLIVKYKYYVHPLERYVDEHQVVESREDKVIRLHKTGLSQNEISRQSGVPRSTVGDIVRRYKGIQKPKKVDVKNVDVVEEKKSEVSWNAGFNFINCYIDGEVITADRKHPAFDEAFKILIETNDVIRAASMLSIKKAIETYVKGDIKIIGNTLTYKDVVLDTNMTRRVVEMWKSGENIDSMINFLIRLVKNPRREAVYELFDFLKHNDIKITEDGYFLAYKRIRDDYTDIWTGTFDNSIGASPRMEPFEVDADRKNECSCGLHVASAGYIPYYSRRENDRVIMVKVDPANVVAIPEGYDHAKLRTWTYDVIKEVTYEFKNGAFKNESIGFTY
> |[Tevenvirinae _Aeromonas_phage_AS-szw]||_Aeromonas_phage_AS-szw.gb|Phage rIIB lysis inh..|1194|MF498773.1(229957):174790-175983:1 ^RAST2:fig|1198136.118.peg.301^ Tevenvirinae _Aeromonas_phage_AS-szw|neighbours:(1),(1)|neighbour_genes:hypothetical protein,Phage exonuclease|
MVTIHIEKLEALICSGIYDISGNKVKELDNNRTFAYYNLDDLDVVELVMYIEDELDIDLGDIGVLEGWESLTIKELIKLIIGTNKIDFQFDVNDSSENKVEESRDDKIIRLHNRGFSQNEISRQTGIPRSTVGDVVRRYKGIQKKSDKTIHLKDIIEPVHTPVVSWNASYDFINCFIDGTPYVADRAHPRFEDAFQLLIRDNDVVGAVNLISIKEAIKTYSSGDIRIEGDTLYYRDIVLDTSMTRRIIDMWASGEEFEYMVTFLKNLLQNPRRAAVYELFDFLTHSDIKITNDGHFLAYKRVTEDYKDIRTHTFDNSIGSKPRVEPFEVDDDRNNTCAAGLHAAARHYIPYYSSCENDRVVMVKINPAHVVAIPTDYDNAKLRTWTYEVISDVTHEF
> |[Tevenvirinae _Aeromonas_phage_AS-zj]||_Aeromonas_phage_AS-zj.gb|Phage rIIB lysis inh..|1194|MF448340.1(229929):51415-52608:1 ^RAST2:fig|1198136.120.peg.62^ Tevenvirinae _Aeromonas_phage_AS-zj|neighbours:(1),(1)|neighbour_genes:hypothetical protein,Phage exonuclease|
METIHIEKLEALIRSGIYDVTGYKIKELDNNRTFAYYNLDDLDVVELVMYIEEELDIDLGDLDVLEGWEALTIKELIKLMVGTNKIDLQFDVHDYSENKVEESRDDKIIRLHNLGISQNEISRQTGIPRSTVGDVVRRYKGIQKKSDKTIHLKEIIEPVHTPVVSWNASYDFINCFIDGTPYVADRAHPRFEDAFQLLIRDNDVVGAVNLISIKEAIKTYSSGDIRIEGDTLYYRDIVLDTSMTRRIIDMWASGEEFEYMVTFLKNLLQNPRRAAVYELFDFLTHSDIKITNDGHFLAYKRVTEDYKDIRTHTFDNSIGSKPRVEPFEVDDDRNNTCAAGLHAAARHYIPYYSSCENDRVVMVKINPAHVVAIPTDYDNAKLRTWTYEVISDVTHEF
>ID:NP_944230.1 |[Aeromonas virus Aeh1]||_Aeromonas_phage_Aeh1_.gbk|rIIB|1317|NC_005260(233234):231795-233111:-1 ^GeneID:2658017^ Aeromonas phage Aeh1, complete genome.|neighbours:ID:NP_944229.1(-1),end()|neighbour_genes:nudE,end()|
MAKLTEQQKTRILAGTLGRGVLSRELGIKESEARKMIELVKAEAELAAKRQSGGVTEAMRTQIVEGKLGRLALSKQLGIKEHEARKIIEAIRSEKQKPVVAQKPVAKVAPVAPKAPVEKKEEHLGARFRETDKRADERDAKIVELYSTGEYKSQKTVASLVGCSESTVGEVLKRAGVKARRPGSPAAKVEPKVEAPKELKWFASPKFINIMADGKTFTADSTHESFRKALDLCIAGDVLKALGLINVAKGVSSYAGTNIEIKNDTVYFKGMEVGNSVVERIIQSMHEGKPFEKWVRFLEKLLANPNKRVVGELFKFLEAKDIVVNDKGDVVAYRRVRNDFKDFHSGTVLYKVGTEVKMDRSKCDESSATCSRGLHLCSKSYLPQFHGGSGKILECTVSPTDIVSIPADYNSAKMRTCKMFVVRELSEAQVKTLIGTKN
> |[Tevenvirinae _Aeromonas_phage_Ah1]||_Aeromonas_phage_Ah1.gb|hypothetical protein|1317|MG250483.1(221116):219678-220994:-1 ^RAST2:fig|1198136.116.peg.386^ Tevenvirinae _Aeromonas_phage_Ah1|neighbours:(-1),end()|neighbour_genes:NudE nudix hydrolase,end()|
MAKLTEQQKARILAGTLGRVVLARELGIKESEARKMIELVKAEAEREAKQKTGGVTEAMRQEIVAGKLGRVALSKKLGIKEHEARKIIEAIRSEKPKTADVQKPVAKVAPVAPKAEVEKKEDHLGARFRETDKRADERDAKIVELYSTGEYKSQKTVAALVGCSESTVGEVLKRAGVKARRPGSPAAKVEPKVEAPKELKWFASTKFINIMADGKTFTADSSHESFRKALDLCIAGDVLKALGLINVAKGVSSYAGTNIEIKNDTVYFKGMEVGNSVVERIIQSMHEGKPFEKWVRFLEKLLANPNKRVVGELFKFLEAKDIVVNDKGDVVAYRRVRNDYKDFHSGTVLYKVGTEVKMDRSKCDESSATCSRGLHLCSKGYLPHFHGGSGKILECTVSPTDIVSIPADYGSSKMRTCKMFVLREMTEAQVKALIGNKN
> |[Tevenvirinae _Aeromonas_phage_AsFcp_2]||_Aeromonas_phage_AsFcp_2.gb|hypothetical protein|1302|MH791401.1(219171):169213-170514:-1 ^RAST2:fig|1198136.67.peg.293^ Tevenvirinae _Aeromonas_phage_AsFcp_2|neighbours:(-1),(-1)|neighbour_genes:hypothetical protein,hypothetical protein|
MAKLTEQQKSRILAGTLGRGVLSRELGIKESEARKMIELVKAEAERAAKQKTGGVTEAMRTQIVEGKLGRLALSKQLGIKEHEARKIIEAIRSEKQKPVVAQKPVAPVVPKAAPVAAKVETPKEDHLGARFRETDKRADERDAKIVELYSTGEYKSQKTVAALVGCSESTVGEVLKRAGVKARRPGSPAAKVAAPEPKELKWFASTKFINIIADGKTYTADSTHESFRKALDLCIAGDVLKALGLINVAKGVSQYGKGNLKIENDVVTYKGLEIGGSVVKRIIANMHDNKPFDYLVAFLEKLLLNPNKKAIEGLFDFLEHNDIEITKDGFVHAYRRCTDKYTDFYTGKMSNKVGETVKLDRSKCDSSDATCSSGLHIAAKTYIPHYHGGQGRILLVQVDPQHVIAVPKDYNGSKLRCCEFKVLKDITSTFGKH
> |[Tevenvirinae _Aeromonas_phage_Asswx_1]||_Aeromonas_phage_Asswx_1.gb|Phage rIIB lysis inh..|1194|MH791398.1(229103):182483-183676:1 ^RAST2:fig|1198136.119.peg.326^ Tevenvirinae _Aeromonas_phage_Asswx_1|neighbours:(1),(1)|neighbour_genes:hypothetical protein,Phage exonuclease|
METIHIEKLEALIRSGIYDVTGYKIKELDNNRTFAYYNLDDLDVVELVMYIEEELDIDLGDLDVLEGWEALTIKELIKLMVGTNKIDLQFDVHDYSENKVEESRDDKIIRLHNLGISQNEISRQTGIPRSTVGDVVRRYKGIQKKSDKTIHLKEIIEPVHTPVVSWNASYDFINCFIDGTPYVADRAHPRFEDAFQLLIRDNDVVGAVNLISIKEAIKTYSSGDIRIEGDTLYYRDIVLDTSMTRRIIDMWASGEEFEYMVTFLKNLLQNPRRAAVYELFDFLTHSDIKITNDGHFLAYKRVTEDYKDIRTHTFDNSIGSKPRVEPFEVDDDRNNTCAAGLHAAARHYIPYYSSCENDRVVMVKINPAHVVAIPTDYDNAKLRTWTYEVISDVTHEF
> |[Tevenvirinae _Aeromonas_phage_Aswh_1]||_Aeromonas_phage_Aswh_1.gb|hypothetical protein|1245|MH791414.1(229730):55821-57065:-1 ^RAST2:fig|1198136.117.peg.147^ Tevenvirinae _Aeromonas_phage_Aswh_1|neighbours:(-1),(-1)|neighbour_genes:Phage exonuclease,hypothetical protein|
MIITKENISEVFHKALIEEFGFTKRDVIQPTDTFGDLGLDELDVIELVMILEEEFDFDIPDMKLFQSESDELLEITPAKLIDIFYAANFDFAENKPVEETRDQKIIRLHESGLSQNEISRQTGIPRSTVGDVVRRHKGIQKKHEKAVASVLVKETPTEYVEIEIVVEPPKKEVVSSWNCGHSFINCYVDGEAYTADSSHPKFEEARNVLIYENDVEKAVGLISVKRAIENYVNGDIKIEGNILTYKDVVLDTNMTRRIIESWKAGQDVSTLVEFLKNLVRNPRREAVYELFDFLKHNDIKITEDGHFLAYKRVTNDYLDIYTNSVDNSIGSVPEMLPFEVDPDRNNECSSGYHVAAKSYIPHYSHCPHDRVILCKVNPEHVVAIPRGYDHAKLRTWKYEVIEDVSHEFNQRNCW
> |[Tevenvirinae _Aeromonas_phage_CC2]||_Aeromonas_phage_CC2.gb|Phage rIIB lysis inh..|1194|NC_019538.1(231743):86730-87923:-1 ^RAST2:fig|1198136.110.peg.238^ Tevenvirinae _Aeromonas_phage_CC2|neighbours:(-1),(-1)|neighbour_genes:Phage exonuclease,hypothetical protein|
METIHIEKLEALIRSGIYDVSGHKVKELDNNRTFAYYNLDDLDVVELVMYIEEELDIDLGDIDVLEGWEALTIKELIKLIVGTNKIDLQFDVHDSSENKVEESRDDKIIRLHNRGISQNEISRQTGIPRSTVGDVVRRYKGIQKKSDKTIHLKDIIEPVHTPVVSWNASYDFINCFIDGTPYVADRAHPRFEDALQLLIRDNDVVGAVNLISIKEAIKTYSSGDIRIECDTLYYRDIVLDTSMTRRIIDMWASGEEFEYMVIFLKNLLQNPRRAAVYELFDFLTHSDIKITNDGHFLAYKRVTGDYMDIRTRTFDNSIGSKPRVEPFEVDDDRNNTCAAGLHAAARHYIPYYSSCENDRVVMVKINPAHVVAIPTDYNNAKLRTWTYEVISDVTHEF
> |[Tevenvirinae _Aeromonas_phage_PX29]||_Aeromonas_phage_PX29.gb|hypothetical protein|1320|NC_023688.1(222006):220566-221885:-1 ^RAST2:fig|1198136.108.peg.383^ Tevenvirinae _Aeromonas_phage_PX29|neighbours:(-1),(-1)|neighbour_genes:hypothetical protein,hypothetical protein|
MAKLTEQQKSRILAGTLGRGVLSRELGIKESEARKMIELVKAEAERAAKQKTGGVTEAMRTQIVEGKLGRLALSKQLGIKEHEARKIIEAIRSEKQKPVVAQKPVAPVVPKAAPVAAKVETPKEDHLGARFRETDKRADERDAKIVELYSTGEYKSQKTVAALVGCSESTVGEVLKRAGVKARRPGSPAAKVAAPEPKELKWFASTKFINIIADGKTYTADSTHESFRKALDLCIAGDVLKALGLINVAKGVSSYAGGNIEIKNDTVFFKGMEVGNSVVTRIIESMHDNKPFHQWVRFLEKLLANPNKRVINELYKFLDAKDIVVNDEGDVVAYRRVRNDYKDFHSGTVLYKIGTDVKMDRSKCDESSATCSRGLHLCSKSYLPQFHGGSGKILECTVSPTDIVSIPSDYNSAKMRTCKMFVKRELTEAQAKALIGTKN
> |[Tevenvirinae _Aeromonas_phage_phiAS5]||_Aeromonas_phage_phiAS5.gb|hypothetical protein|1299|NC_014636.1(225268):90827-92125:-1 ^RAST2:fig|1198136.107.peg.137^ Tevenvirinae _Aeromonas_phage_phiAS5|neighbours:(-1),(-1)|neighbour_genes:NudE nudix hydrolase,hypothetical protein|
MAKLTEQQKARILAGTLGRGVLARELNIGESAARKMIELVKEEDRLAKAKQPSNGVTEAMRKEILEGKLGRTVLAKRLNIKESEARKIIEAIRGNVAPATKAAPVAKPAVVAPKAAPVVPKKEDTHLGARFHEADKRADERDAKIVELYTTGEYKSQKTVASLVGCSESTVGEVLKRKGVKARRPGSPAVAPVETPKELKWFASTKFINIMADGKTYTADSSHEQFRKALDLCIAGDVLKALGLINVAKGVSSYAKGQLKVENDVVTYKGLEIGGSVVKRIISNMHDGKPFGHLVAFLEKLLLNPNKKAIEGLFDFLEHNDIEITTDGFVHAYRRCTTDYKDFYTGKLSNKVGETVKLDRAKCDSSDATCSAGLHVAARHYIPNYHGGQGRILLVQVDPQHVVAVPKDYKGAKMRCCEFKVLKDITKEFGKH
>ID:YP_803212.1 |[Escherichia virus RB32]||_Bacteriophage_RB32_.gbk|rIIB|939|NC_008515(165890):164941-165879:-1 ^GeneID:4405705^ Bacteriophage RB32, complete genome.|neighbours:ID:YP_803211.1(-1),end()|neighbour_genes:denB.1,end()|
MYNIKCLTKNEQAEIVKLYSSGNYTQQELADWQGVSVDTIRRVLKNAEEAKHPKVTISGDITVKVNSDAVIAPVAKSDIIWNASKKFISITVDGVTYNATPNTHSNFQEILNLLVADKLEEAAQKINVRRAVEKYISGDVRIEGGSLFYQNIELRSGLVDRILDSMEKGENFEFYFPFLENLLENPSQKAVSRLFDFLVANDIEITEDGYFYAWKVVRSNYFDCHSNTFDNSPGKVVKMPRTRVNDDDTQTCSRGLHVCSKSYIRHFGSSTSRVVKVKVHPRDVVSIPIDYNDAKMRTCQYEVVEDVTEQFK
> |[Tevenvirinae _Citrobacter_phage_IME-CF2]||_Citrobacter_phage_IME-CF2.gb|rIIB protein|900|NC_029013.1(177688):117302-118201:1 ^RAST2:fig|1198136.109.peg.216^ Tevenvirinae _Citrobacter_phage_IME-CF2|neighbours:(1),(1)|neighbour_genes:hypothetical protein,hypothetical protein|
MRTVKILDDVQKKAVYEGFLTSANKTALAKQFGVSVRTIGRVITEQHAKYEQEESKALPKTDVSSKMIGSESFITLVINGEILTADSTHPNFEKAHALLTKGDIEGVAALLNTKQALKVYSKGNIKIVGHKVLYKDVVFDGGITQRIVREMYNERPYEHLVNFFEKLMQNPSRDAVYQLYGFLVHNDIELADDGDFYAWKRVSEDYKDMATGKFDNSPGAIVKMPRNQVDEDKTKTCSCGLHVAAKSYLPHYGGGRGRVFQVKVNPRDVVAIPVDYDNAKMRVCRYQVMTDVTAGFSHY
>ID:YP_009194816.1 |[Citrobacter phage Margaery]||_Citrobacter_phage_Margaery_.gbk|rIIB protein|900|NC_028755(178182):1-900:-1 ^GeneID:26647466^ Citrobacter phage Margaery, complete genome.|neighbours:start(),ID:YP_009194817.1(-1)|neighbour_genes:start(),rIIA protein|
MRNVKILDDVQKKAVYEGFLTSANKTALAKQFGVSVRTIGRVITEQHAKYNTEASKPLPQTDVKSKMIGSESFITLVLDGKIITADSSHPNFEKAHALMVKGDIEGVATLLDTTQALKIYSKGNIKIIGHKVLYKDIVFDSGITQRIVREMYNDRPYEHLVNFFEKLMENPSRDAVYQLYGFMVHNDIELADDGDFYAWKRVREDFRDLASGKFDNSPGVVVEMPRNQVDEDKNRTCSCGLHVAAKSYLPHYGGGRGRVIQVKVNPRDVVAIPTDYDNAKMRVCRYQVMRDVTVGFSHY
>ID:AYJ72865.1 |[Citrobacter phage Maroon]||_Citrobacter_phage_Maroon_.gbk|rIIB protector from ..|900|MH823906(178830):17-916:-1 ^^ Citrobacter phage Maroon, complete genome.|neighbours:start(),ID:AYJ72866.1(-1)|neighbour_genes:start(),rIIA protector from ..|
MRNVKILDDVQKKAVYEGFLTSANKTALAKQFGVSVRTIGRVITEQHAKYNTEASKPLPQTDVKSKMIGSESFITLVLDGKIITADSSHPNFEKAHALMVKGDIEGVATLLDTTQALKIYSKGNIKIIGHKVLYKDIVFDSGITQRIVREMYNDRPYEHLVNFFEKLMENPSRDAVYQLYGFMVHNDIELADDGDFYAWKRVREDFRDLASGKFDNSPGVVVEMPRNQVDENKNRTCSCGLHVAAKSYLPHYGGGRGRVIQVKVNPRDVVAIPTDYDNAKMRVCRYQVMRDVTVGFSHY
>ID:YP_009204017.1 |[Citrobacter phage Merlin]||_Citrobacter_phage_Merlin_.gbk|rIIB protein|897|NC_028857(172733):171828-172724:-1 ^GeneID:26648228^ Citrobacter phage Merlin, complete genome.|neighbours:ID:YP_009204016.1(-1),end()|neighbour_genes:hypothetical protein,end()|
MAVQMFSDRQKMSIVDYAEAGYTRTWIANRFNCSTDTVRRVIKEMKPVEVEETEAPAPEAQYIWNASNKFISITDLSTHKTYPADHKTKGFKIALQRLIDGDIPGALEIINAEKGLTTFVKGNVKIDNGALFFKDIEIKSGLTERILDSMEKGENFERYLPFLENLMLNPSRKAVYRLFDFLVANDIEITDDGHFIAWKVVTKDYKDCRTNSFDNSPGVVVKMERNQVDEDDERTCSSGLHVCSKSYISYFQGGSDRVVSVKVHPRDVVSIPVDYGDAKMRTCEYLVLEDVTAQWGVR
> |[Tevenvirinae _Citrobacter_phage_Miller]||_Citrobacter_phage_Miller.gb|rIIB protein|900|NC_025414.1(178171):1-900:-1 ^RAST2:fig|1198136.111.peg.1^ Tevenvirinae _Citrobacter_phage_Miller|neighbours:start(),(-1)|neighbour_genes:start(),hypothetical protein|
MRTVKILDDVQKKAVYEGFLTSANKTALAKQFGVSVRTIGRVITEQHAKYEQEESKALPKTDVSSKMIGSESFITLVINGEILTADSTHPNFEKAHALLTKGDIEGVAALLNTKQALKVYSKGNIKIVGHKVLYKDVVFDGGITQRIVREMYNERPYEHLVNFFEKLMQNPSRDAVYQLYGFLVHNDIELADDGDFYAWKRVSEDYKDMATGKFDNSPGAIVKMPRNQVDEDKTKTCSCGLHVAAKSYLPHYGGGRGRVIQVKVNPRDVVAIPVDYDNAKMRVCRYQVMTDVTAGFSHY
>ID:YP_009146731.1 |[Citrobacter phage Moon]||_Citrobacter_phage_Moon.gbk|rIIb|891|NC_027331(170341):169442-170332:-1 ^GeneID:24721897,InterPro:IPR009057^ Citrobacter phage Moon, complete genome.|neighbours:ID:YP_009146730.1(-1),end()|neighbour_genes:hypothetical protein,end()|
MAVQMFSDRQKMSIVDYAEAGYTRTWIANRFNCSTDTVRRVLKEMKPVEEVEALVPETQYIWNASNKFISITDLSTHKTYPADHKTKGFKIALQRLIDGDIPGALEIINAEKGLTTFVKGNVKIDNGALFFKDIEIKSGLTERILDSMEKGENFERYLPFLENLMLNPSRKAVYRLFDFLVANDIEITDDGHFIAWKVVTKDYKDCRTGRFDNSPGVVVKMERNQVDEDDERTCSAGLHVCSKSYISYFQGGSDRIVSVKVHPRDVVSIPVDYGDAKMRTCEYLVLEDVTAQWGVR
>ID:YP_009285539.1 |[Citrobacter phage vB_CfrM_CfP1]||_Citrobacter_phage_vB_CfrM_CfP1_.gbk|rIIb protein|900|NC_031057(180219):1-900:-1 ^GeneID:29079794^ Citrobacter phage vB_CfrM_CfP1, complete genome.|neighbours:start(),ID:YP_009285540.1(-1)|neighbour_genes:start(),rIIb protein|
MRTVKILDDVQKKAVYEGFLTSANKTALAKQFGVSVRTIGRVITEQHAKYEQEESKALPKTDVSSKMIGSESFITLVINGEILTADSTHPNFEKAHALLTKGDIEGVAALLNTKQALKVYSKGNIKIVGHKVLYKDVVFDGGITQRIVREMYNERPYEHLVNFFEKLMQNPSRDAVYQLYGFLVHNDIELADDGDFYAWKRVSEDYKDMATGKFDNSPGAIVKMPRNQVDEDKTKTCSCGLHVAAKSYLPHYGGGRGRVIQVKVNPRDVVAIPVDYDNAKMRVCRYQVMTDVTAGFSHY
> |[Tevenvirinae _Cronobacter_phage_Pet-CM3-4]||_Cronobacter_phage_Pet-CM3-4.gb|hypothetical protein|912|LT614807.1(171975):171045-171956:-1 ^RAST2:fig|1198136.112.peg.322^ Tevenvirinae _Cronobacter_phage_Pet-CM3-4|neighbours:(-1),end()|neighbour_genes:hypothetical protein,end()|
MFNDEEKVAIHDEFMQGYTQTELAEIYSCSVDTIRRVVNEIKSRKAEVEPEVEVTSPIKVFRPEDVVWAGSSKFLSITYGRDTYAADKDHPNFKQALQLCVDGEFEEAINLINIEKAITSYVDGNIRIENGQLFYQDIEIKSGLVDRIINDMQNGEDFEFYLPFLENLLENPSKTAVTRLFDFLQANDIEITEDGHFLAWKVIRNDYTDCYTGKFDNSVGRVVKMPRTHVVEDENLTCEAGLHVCARSYIKHFRGGNDRLVVVKVHPRDVVSIPVDYNNAKMRTCQYKVIREAKYNEETDSYI
>ID:YP_006986551.1 |[Cronobacter phage vB_CsaM_GAP161]||_Cronobacter_phage_vB_CsaM_GAP161_.gbk|rIIB protein|843|NC_019398(178193):177295-178137:-1 ^GeneID:13997817^ Cronobacter phage vB_CsaM_GAP161, complete genome.|neighbours:ID:YP_006986550.1(-1),end()|neighbour_genes:hypothetical protein,end()|
MTSANKTALAKQFGVSVRTIGRVITEQHAKYNVEATKPLPQTDVKSKMIGSESFITLVLDGKIITADSSHPNFEKAHALMVKGDIEGVATLLDTTQALKIYSKGNIKIIGHKVLYKDIVFDSGITQRIVREMYNDRPYEHLVNFFEKLMENPSRDAVYQLYGFMVHNDIELADDGDFYAWKRVREDFRDLASGKFDNSPGVVVEMPRNQVDENKNRTCSCGLHVAAKSYLPHYGGGRGRVIQVKVNPRDVVAIPTDYDNAKMRVCRYQVMRDVTVGFSHY
>ID:AOG16127.1 |[Cronobacter phage vB_CsaM_leB]||_Cronobacter_phage_vB_CsaM_leB_.gbk|rIIB|900|KX431559(177907):1-900:-1 ^^ Cronobacter phage vB_CsaM_leB, complete genome.|neighbours:start(),ID:AOG16128.1(-1)|neighbour_genes:start(),rIIA|
MRNVKILDDVQKKAVYEGFLTSANKTALAKQFGVSVRTIGRVITEQHSKYNTEASKPLPQTDVKSKMIGSESFITLVLDGKIITADSSHPNFEKAHALMVKGDIEGVATLLDTTQALKIYSKGNIKIIGHKVLYKDIVFDSGITQRIVREMYNDRPYEHLVNFFEKLMENPSRDAVYQLYGFMVHNDIELADDGDFYAWKRVREDFRDLASGKFDNSPGVVVEMPRNQVDENKNRTCSCGLHVAAKSYLPHYGGGRGRVIQVKVNPRDVVAIPTDYDNAKMRVCRYQVMRDVTVGFSHY
>ID:AOG16407.1 |[Cronobacter phage vB_CsaM_leN]||_Cronobacter_phage_vB_CsaM_leN_.gbk|rIIB|900|KX431560(179516):1-900:-1 ^^ Cronobacter phage vB_CsaM_leN, complete genome.|neighbours:start(),ID:AOG16408.1(-1)|neighbour_genes:start(),rIIA|
MRNVKILDDVQKKAVYEGFLTSANKTALAKQFGVSVRTIGRVITEQHSKYNTEASKPLPQTDVKSKMIGSESFITLVLDGKIITADSSHPNFEKAHALMVKGDIEGVATLLDTTQALKIYSKGNIKIIGHKVLYKDIVFDSGITQRIVREMYNDRPYEHLVNFFEKLMENPSRDAVYQLYGFMVHNDIELADDGDFYAWKRVREDFRDLASGKFDNSPGVVVEMPRNQVDENKNRTCSCGLHVAAKSYLPHYGGGRGRVIQVKVNPRDVVAIPTDYDNAKMRVCRYQVMRDVTVGFSHY
>ID:YP_009005558.1 |[Enterobacter phage PG7]||_Enterobacter_phage_PG7_.gbk|rIIB|717|NC_023561(173276):172302-173018:-1 ^GeneID:18502573^ Enterobacter phage PG7, complete genome.|neighbours:ID:YP_009005557.1(-1),end()|neighbour_genes:hypothetical protein,end()|
MYWAGSSKFLSITYGRDTYAADKDHPNFKQALQLCVDGEFEEAINLINIEKAITSYVDGNIRIENGQLFYQDIEIKSGLVDRIINDMQNGEDFEFYLPFLENLLENPSKTAVTRLFDFLQANDIEITEDGHFLAWKVIRNDYTDCYTGRFDNSVGRVVEMPRTHVVEDENLTCEAGLHVCARSYIKHFRGGNDRLVVVKVHPRDVVSIPVDYNNAKMRTCQYKVIREAEYNQETDSYI
> |[Tevenvirinae Enterobacter_phage_myPSH1140]||_Enterobacter_phage_myPSH1140.gb|hypothetical protein|930|MG999954.1(172614):883-1812:-1 ^RAST2:fig|1198136.57.peg.3^ Tevenvirinae Enterobacter_phage_myPSH1140|neighbours:(-1),(-1)|neighbour_genes:hypothetical protein,hypothetical protein|
MSKKVSVVKMFDAAQKREIYNAYMGGYTQEEVAKFFSCSIDTVRRVVKEIKTAARNATEVEAPKVEFRPEDVVWAGSSKFLSITYGRDTYAADKDHPNFKQALQLCVDGEFEEAINLINIEKAITSYVDGNIRIENGQLFYQDIEIKSGLVDRIINDMQNGEDFEFYLPFLENLLENPSKTAVTRLFDFLQANDIEITEDGHFLAWKVIRNDYTDCYTGRFDNSVGRVVKMPRTHVVEDENRTCEAGLHVCARSYIKHFRGGNDRLVVVKVHPRDVVSIPVDYNNAKMRTCQYKVIREAEYNQETDSYI
>ID:YP_009607195.1 |[Enterobacter phage phiEap-3]||_Enterobacter_phage_phiEap-3_.gbk|rIIB|891|NC_041980(175814):174916-175806:-1 ^GeneID:40083201^ Enterobacter phage phiEap-3, complete genome.|neighbours:ID:YP_009607194.1(-1),end()|neighbour_genes:hypothetical protein,end()|
MLDEVQQKAIYNGWLTGASKTALAQQFNVSARTIGRVINRKLAEFPKKRDVKQKPKVSDTVPRMIGSESFITVVYEGRVFMAGETHPNFKKAHEMLKAGDVKGAVRCLDTQEAIRTYSKGNIKIIGHQLLYKDVVFDSDITQRIIREMYNDRPYEHLVNFFERLMRNPSRDAVYQLYGFLVHNDIELTDDGCFLAWKRVRDNYKDLATGKFDNSPGVTVSMPRNMVDEDKTRTCSTGLHVAAKSYLPHYGGGIGRVIQVKVDPADVVAIPVDYNNAKMRVCRYKVMIDVTYGFSHY
>ID:YP_009168092.1 |[Escherichia phage AR1]|AR1|_Enterobacteria_phage_AR1_DNA_.gbk|rIIB|939|NC_027983(167435):166497-167435:-1 ^GeneID:26042073^ Enterobacteria phage AR1 DNA, complete genome.|neighbours:ID:YP_009168091.1(-1),end()|neighbour_genes:denB.1,end()|
MYNIKCLTKNEQAEIVKLYSSGNYTQQELADWQGVSVDTIRRVLKNAEEAKRSKVTISGDITIKVNSDAVIAPVAKSDIIWNASKKFISITVDGITYNATPNTHSNFQEILNLLVADKLEEAAQKINVRRAVEKYISGDVRIEGGSLFYQNIELRSGLVDRILDSMEKGENFEFYFPFLENLLENPSQKAVSRLFDFLVANDIEITEDGYFYAWKVVRDNYFDCHSNTFDNSPGKVVKMPRTRVNDDDTQTCSRGLHVCSKSYIRHFGSSTSRVVKVKVHPRDVVSIPIDYNDAKMRTCQYEVVEDVTEQFK
> |[Tevenvirinae _Enterobacteria_phage_ATK47]||_Enterobacteria_phage_ATK47.gb|hypothetical protein|948|KT184309.1(170020):4406-5353:1 ^RAST2:fig|1198136.68.peg.5^ Tevenvirinae _Enterobacteria_phage_ATK47|neighbours:(1),(1)|neighbour_genes:Phage rIIA lysis inh..,hypothetical protein|
MYNIKCLSQEEQLEAYGLVESGKWTRKEIADYFDISTDTLRKIVKNFKAEGVVPEANDASYVIEEVPENDEPIIGGHRPEIVWNASSKFISIIEGRVAYNATPSSHANFEEIKANLVAGNLSKAVELINIKKAISKFVDGNVTIEGGSLFYQGIEIRSGLVNRIIDSMEKGEDFKFYLPFLENLLENPSEKAVQRLFDFLVANDIEITEDGYFYAWKVVRKDYLDCYSGTFDNSPGKVVSMPRTRVNDDDTQTCSRGLHVCAKSYIRYFGSSSDKVVKVKVHPRDVVSIPVDYGDAKMRTCRYEVISDVTELFAE
> |[Tevenvirinae Enterobacteria_phage_ATK48]||_Enterobacteria_phage_ATK48.gb|hypothetical protein|948|KT184310.1(169729):102640-103587:1 ^RAST2:fig|1198136.55.peg.181^ Tevenvirinae Enterobacteria_phage_ATK48|neighbours:(1),(1)|neighbour_genes:Phage rIIA lysis inh..,hypothetical protein|
MYNIKCLSQEEQLEAYGLVESGKWTRKEIADYFDISTDTLRKIVKNFKAEGVVPEANDASYVIEEVPENDEPIIGGHRPEIVWNASSKFISIIEGRVAYNATPSSHANFEEIKANLVAGNLSKAVELINIKKAISKFVDGNVTIEGGSLFYQGIEIRSGLVNRIIDSMEKGEDFKFYLPFLENLLENPSEKAVQRLFDFLVANDIEITEDGYFYAWKVVRKDYLDCYSGTFDNSPGKVVSMPRTRVNDDDTQTCSRGLHVCAKSYIRYFGSSSDKVVKVKVHPRDVVSIPVDYGDAKMRTCRYEVISDVTELFAE
> |[Tevenvirinae Enterobacteria_phage_Aplg8]||_Enterobacteria_phage_Aplg8.gb|hypothetical protein|939|KT184308.1(168496):111646-112584:-1 ^RAST2:fig|1198136.66.peg.186^ Tevenvirinae Enterobacteria_phage_Aplg8|neighbours:(-1),(-1)|neighbour_genes:Phage endonuclease,Phage rIIA lysis inh..|
MYNIKCLTKNEQAEIVKLYSSGNYTQQELAYWKDVSVDTIRRVLKNAEEAKHPKVTISGDITVKVNSDEVIAPVAKSDIIWNASKKFISITVDGVTYNATPNTHSNFQEILNLLVADKLEEAAQKINVRRAVEKYISGDVRIEGGSLFYQNIELRSGLVDRILDSMEKGENFEFYFPFLENLLENPSQKAVSRLFDFLVANDIEITEDGYFYAWKVVRDNYFDCHSNTFDNSPGKVVKMPRTRVNDDDTQTCSRGLHVCSKSYIRHFGSSTSRVVKVKVHPRDVVSIPIDYNDAKMRTCQYEVVEDVTEQFK
>ID:YP_007004178.1 |[Enterobacteria phage Bp7]||_Enterobacteria_phage_Bp7_.gbk|rIIB|969|NC_019500(168066):67881-68849:1 ^GeneID:14008007^ Enterobacteria phage Bp7, complete genome.|neighbours:ID:YP_007004177.1(1),ID:YP_007004179.1(1)|neighbour_genes:rIIA,denB.1|
MYNIKCLTSAEQVEIVKLYISGNYTQNELADWYSVSVDTIRKVLKNAKGAGQAQVVITGNIKVTVPNEPREVPVEVTIGGSRPEIIWNASSKFVSITEGRTVWNTTNKNKHFDAIVQALKESRFDDAIKLISIKEAVKAFVKGNVRIEGGRLVYQGIELRSGLIDRIITSMENGEDFEFYLPFLENLLENPSEKAVQRLFDFLVANDIKITEDGHFITWKVVNSDYTDCRTGTFDNSPGKPVKMPRSRVNDDDEVTCSSGLHVCSRSYIGHFGNSSCKVVSCKVNPRDVVSIPVDYGDAKMRVCYYEVLEDVTEQFANEYKY
> |[Tevenvirinae _Enterobacteria_phage_CC31]||_Enterobacteria_phage_CC31.gb|hypothetical protein|912|NC_014662.1(165540):164610-165521:-1 ^RAST2:fig|1198136.121.peg.295^ Tevenvirinae _Enterobacteria_phage_CC31|neighbours:(-1),end()|neighbour_genes:hypothetical protein,end()|
MFNDVEKVAIHDEFMQGYTQTELAEIYSCSVDTIRRVVNEIKSRKAEVEPEVKVTSPVKVFNPEDVVWAGSSKFLSITVGRDTYAADKDHPNFKEALQFCVDGDFESAINLINIEKAITSYVDGNIRIENGQLFYQDIEIKSGLVDRIINDMQNGEDFEFYLPFLENLLENPSKTAVTRLFDFLQANDIEITEDGHFLAWKVIRNDYTDCYTGRFDNSIGRVVKMPRTHVVEDENRTCEAGLHVCARSYIKHFRGGNDRLVVVKVHPRDVVSIPVDYNNAKMRTCQYKVIREAEYNQETDCYI
>ID:YP_009118958.1 |[Enterobacteria phage GEC-3S]||_Enterobacteria_phage_GEC-3S_.gbk|rIIB|993|NC_025425(163424):162227-163219:-1 ^GeneID:23301303^ Enterobacteria phage GEC-3S complete genome.|neighbours:ID:YP_009118957.1(-1),ID:YP_009118959.1(-1)|neighbour_genes:hypothetical protein,hypothetical protein|
MTKAKITVSDRNVQCLDSEKQIKLAKQWGEGKFTTREALAAAFGVSRRTASRVLLIQKDAVAEGRKALEKRKARRKTSKGKGGERAKKPVTTSSKIVAIASTKFITITCGDIVYTADPSHVNFNEALEAVKQNDFIKAITLIDIKKAVEVYYHGAFRIENGIVYYHNIVLDNNLTRRVVESIKENKPYTHYLNFFEKCKKNPSRKAVDRLFDFLEHNDIEIGEDGCFYAWKRVDVDYKDFFTHTFDNSPGRTVKMKRKDVDPDDDRTCSNGLHVAAKHYIPHYGGGRGRIIKCKVDPRHVVSIPKDYANAKMRCHRYYVVEDVTEGFSHY
> |[Tevenvirinae _Enterobacteria_phage_GiZh]||_Enterobacteria_phage_GiZh.gb|hypothetical protein|939|KT184311.1(166514):48591-49529:-1 ^RAST2:fig|1198136.122.peg.84^ Tevenvirinae _Enterobacteria_phage_GiZh|neighbours:(-1),(-1)|neighbour_genes:Phage endonuclease,Phage rIIA lysis inh..|
MYNIKCLTKNEQAEIVKLYSSGNYTQQELADWQGVSVDTIRRVLKNAEEAKRSKVTISGDITIKVNSDAVIAPVAKSDIIWNASKKFISITVDGVTYNATPNTHSNFQEILNLLVADKLEEAAQKINVRRAVEKYISGDVRIEGGSLFYQNIELRSGLVDRILDSMEKGENFEFYFPFLENLLENPSQKAVSRLFDFLVANDIEITEDGYFYAWKVVRDNYFDCHSNTFDNSPGKVVKMPRTRVNDDDTQTCSRGLHVCSKSYIRHFGSSTSRVVKVKVHPRDVVSIPIDYNDAKMRTCQYEVVEDVTEQFK
> |[Viruses Hx01]||_Enterobacteria_phage_HX01.gb|Phage lysis inhibito..|948|NC_018855.1(169158):106871-107818:1 ^RAST2:fig|10239.59.peg.177^ Viruses Hx01|neighbours:(1),(1)|neighbour_genes:Phage rIIA lysis inh..,Phage protein|
MYNIKCLSQEEQLEAYGLVESGKWTRKEIADYFDISTDTLRKIVKNFKAEGVVPEANDASYVIEEVPENDEPIIGGHRPEIVWNASSKFISIIEGRVAYNATPSSHANFEEIKANLVAGNLNKAVELINIKKAISKFVDGNVVIEGGSLFYQGIEIRSGLVNRIIDSMEKGEDFKFYLPFLENLLENPSEKAVQRLFDFLVANDIEITEDGHFYAWKVVRKDYLDCYSGTFDNSPGKVVSMPRTRVNDDDTQTCSRGLHVCAKSYIRYFGSSSDKVVKVKVHPRDVVSIPVDYGDAKMRTCRYEVISDVTELFAE
>ID:YP_003734403.1 |[Enterobacteria phage IME08]||_Enterobacteria_phage_IME08_.gbk|rIIB|1035|NC_014260(172253):171219-172253:-1 ^GeneID:9384548^ Enterobacteria phage IME08, complete genome.|neighbours:ID:YP_003734402.1(-1),end()|neighbour_genes:denB.1,end()|
MYNIKCLAKSEQEKVVSLYKSGNYTQQELADWYSVSVDTIRKVLKNAEEAKRSQVANSLAESLKKAPTVPLNAPAEVVITGNIKVTVPNEPRVVPVEVTIGGSRPEIIWNASSKFVSITEGRTVWNTTNKNKHFDAIVQALKESRFDDAIKLISIKEAVKAFVKGNVRIEGGRLVYQGIELRSGLIDRIITSMENGEDFEFYLPFLENLLENPSEKAVQRLFDFLVANDIKITEDGHFITWKVVNSDYTDCRTGTFDNSPGKPVKMPRSRVNDDDEVTCSSGLHVCSRSYIGHFGNSSCKVVSCKVNPRDVVSIPVDYGDAKMRVCYYEVLEDVTEQFANEYKY
>ID:YP_002922614.1 |[Enterobacteria phage JS10]||_Enterobacteria_phage_JS10_.gbk|rIIB|969|NC_012741(171451):170483-171451:-1 ^GeneID:7943583^ Enterobacteria phage JS10, complete genome.|neighbours:ID:YP_002922613.1(-1),end()|neighbour_genes:denB.1,end()|
MYNIKCVSEYEQTLITSMYASGNYTQSDLAEDFGISVDTVRKVLKNAEEAKRSQVVITGNIKVTVPNEPRAVPVEVTIGGSRPEIIWNASSKFVSITEGRTVWNTTNKNKHFDAIVQALKESRFDDAIKLISIKEAVKAFVKGNVRIEGGRLVYQGIELRSGLIDRIITSMENGEDFEFYLPFLENLLENPSEKAVQRLFDFLVANDIKITEDGHFIAWKVVNSDYTDCRTGTFDNSPGKPVKMPRSRVNDDDEVTCSSGLHVCSRSYIGHFGNSNCKVVSCKVNPRDVVSIPVDYGDAKMRVCYYEVLEDVTEQFANEYKY
>ID:YP_001595395.1 |[Escherichia phage JS98]||_Enterobacteria_phage_JS98.gbk|rIIB|969|NC_010105(170523):169555-170523:-1 ^GeneID:5783734^ Enterobacteria phage JS98, complete genome.|neighbours:ID:YP_001595394.1(-1),end()|neighbour_genes:denB.1,end()|
MYNIKCVSEYEQTLITSMYASGNYTQSELAEDFGISVDTVRKVLKNAEEAKRSQVAITGNIKVTVPNEPRVVPVEVTIGGSRPEIIWNASSKFVSITEGRTVWNTTNKNKHFDAIVQALKESRFDDAIKLISIKEAVKAFVKGNVRIEGGRLVYQGIELRSGLIDRIITSMENGEDFEFYLPFLENLLENPSEKAVQRLFDFLVANDIKITEDGHFIAWKVVNSDYTDCRTGTFDNSPGKPVKMPRSRVNDDDEVTCSSGLHVCSRSYIGHFGNSNCKVVSCKVNPRDVVSIPVDYGDAKMRVCYYEVLEDVTEQFANEYKY
>ID:YP_002922348.1 |[Escherichia phage JSE]||_Enterobacteria_phage_JSE_.gbk|rIIB|993|NC_012740(166418):165221-166213:-1 ^GeneID:7943316^ Enterobacteria phage JSE, complete genome.|neighbours:ID:YP_002922347.1(-1),ID:YP_002922349.1(-1)|neighbour_genes:hypothetical protein,hypothetical protein|
MSKAKITVSDRNVQCLDSAKQIKLAKQWGEGKFTTREALAAAFGVSRRTASRVLLIQKDAVAEGRKALEKRKARRKTSKGKGGERAKKPVTTSSKIVAIASTKFITITCGDIVYTADPSHVNFNEALEAIKHNDFIKAITLIDIKKAVEVYYHGAFRIENGIVYYHNIVLDNNLTRRVVESIKENKPYTHYLNFFEKCKKNPSRKAVDRLFDFLEHNDIEIGEDGCFYAWKRVDVDYKDFFTHTFDNSPGRTVKMNRKDVDPDDDRTCSNGLHVAAKHYIPHYGGGRGRIIKCKVDPRHVVSIPKDYANAKMRCHRYYVVEDVTEGFSHY
> |[Tevenvirinae _Enterobacteria_phage_Kha5h]||_Enterobacteria_phage_Kha5h.gb|hypothetical protein|939|KT184312.1(167318):24098-25036:-1 ^RAST2:fig|1198136.123.peg.41^ Tevenvirinae _Enterobacteria_phage_Kha5h|neighbours:(-1),(-1)|neighbour_genes:Phage endonuclease,Phage rIIA lysis inh..|
MYNIKCLTKNEQAEIVKLYSSGNYTQQELAYWKDVSVDTIRRVLKNAEEAKRPKVTISGDITVKVNSDAVIAPVAKSDIIWNASKKFISITVDGVTYNATPNTHSNFQEILNLLVADKLEEAAQKINVRRAVEKYISGDVRIEGGSLFYQNIELRSGLVDRILDSMEKGENFEFYFPFLENLLENPSQKAVSRLFDFLVANDIEITEDGYFYAWKVVRDNYFDCHSNTFDNSPGKVVKMPRTRVNDDDTQTCSRGLHVCSKSYIRHFGSSTSRVVKVKVHPRDVVSIPIDYNDAKMRTCQYEVVEDVTEQFK
>ID:YP_001469617.1 |[Enterobacteria phage Phi1]||_Enterobacteria_phage_Phi1_.gbk|rIIB|993|NC_009821(164270):163073-164065:-1 ^GeneID:5602282^ Enterobacteria phage Phi1, complete genome.|neighbours:ID:YP_001469616.1(-1),ID:YP_001469618.1(-1)|neighbour_genes:hypothetical protein,hypothetical protein|
MTKAKITVSDRNVQCLDSAKQIKLAKQWGEGKFTTREALAAAFGVSRRTASRVLLIQKDAVAEGRKALEKRKARRKTSKGKGGERAKKPVTTTSKIVAIASTKFITITCGDIVYTADPSHVNFKEALEAVKQNDFIKAITLIDIKKAVEVYYHGAFRIENGIVYYHNIVLDNNLTRRVVESIKENKPYTHYLNFFEKCKKNPSRKAVDRLFDFLEHNDIEIGEDGCFYAWKRVDVDYKDFFTHTFDNSPGRTVKMKRKDVDPDDDRTCSNGLHVAAKHYIPHYGGGRGRIIKCKVDPRHVVSIPKDYANAKMRCHRYYVVEDVTEGFSHY
>ID:YP_009203006.1 |[Escherichia phage QL01]||_Enterobacteria_phage_QL01.gbk|hypothetical protein|966|NC_028847(170527):169554-170519:-1 ^GeneID:26629994^ Enterobacteria phage QL01, complete genome.|neighbours:ID:YP_009203005.1(-1),end()|neighbour_genes:hypothetical protein,end()|
MFNIKCLSESEQEKVVSLYKSGNYTQQELADWYGVSVDTIRKVLKNDEEAKRSQVVITGNVTVTVPNLLVVPVEATIGGSRPEIIWNASSKFVSITEGRTVWNATNKNKHFDAIVQALKESRFDDAIKLISIKEAVKAFVKGNVRIEGGRLVYQGIELRSGLIDRIITSMENGEDFEFYLPFLENLLENPSEKAVQRLFDFLVANDIKITEDGHFITWKVVNSDYTDCRTGTFDNSPGKPVKMPRSRVNDDDEVTCSSGLHVCSRSYIGHFGNSSCKVVSCKVNPRDVVSIPVDYGDAKMRVCYYEVLEDVTEQFANEYKY
>ID:AIT74367.1 |[Enterobacteria phage RB10]||_Enterobacteria_phage_RB10_.gbk|rIIB|939|KM606999(168401):167452-168390:-1 ^^ Enterobacteria phage RB10, complete genome.|neighbours:ID:AIT74366.1(-1),end()|neighbour_genes:hypothetical protein,end()|
MYNIKCLTKNEQAEIVKLYSSGNYTQQELADWQGVSVDTIRRVLKNAEEAKHPKVTISGDITVKVNSDAVIAPVAKSDIIWNASKKFISITVDGVTYNATPNTHSNFQEILNLLVADKLEEAVQKINVRRAVEKYISGDVRIEGGSLFYQNIELRSGLVDRILDSMEKGENFEFYFPFLENLLENPSQKAVSRLFDFLVANDIEITEDGYFYAWKVVRSNYFDCHSNTFDNSPGKVVKMPRTRVNDDDTQTCSRGLHVCSKSYIRHFGSSTSRVVKVKVHPRDVVSIPIDYNDAKMRTCQYEVVEDVTEQFK
>ID:YP_002854610.1 |[Escherichia virus RB14]||_Enterobacteria_phage_RB14_.gbk|rIIB|939|NC_012638(165429):164480-165418:-1 ^GeneID:7804026^ Enterobacteria phage RB14, complete genome.|neighbours:ID:YP_002854609.1(-1),end()|neighbour_genes:denB.1,end()|
MYNIKCLTKNEQAEIVKLYSSGNYTQQELADWQGVSVDTIRRVLKNAEEAERSKVTISGDITVEVKSDVAIAPVAKSDIIWNASKKFISITVDGVTYNATPNTHSNFQEILNLLVADKLEEAAQKINVRRAVEKYISGDVRIEGGSLFYQNIELRSGLVDRILDSMEKGENFEFYFPFLENLLENPSQKAVSRLFDFLVANDIEITEDGYFYAWKVVRSNYFDCHSNTFDNSPGKVVKMPRTRVNDDDTQTCSRGLHVCSKSYIRHFGSSTSRVVKVKVHPRDVVSIPIDYNDAKMRTCQYEVVEDVTEQFK
> |[Tevenvirinae _Enterobacteria_phage_RB16]||_Enterobacteria_phage_RB16.gb|rIIB protein|900|NC_014467.1(176788):1-900:-1 ^RAST2:fig|1198136.103.peg.1^ Tevenvirinae _Enterobacteria_phage_RB16|neighbours:start(),(-1)|neighbour_genes:start(),hypothetical protein|
MRTVKILDDVQKKAVYEGFLTSANKTALAKQFGVSVRTIGRVITEQHAKYAHEEQKPLPKTDTGSKMIGSESFITLVRNGEIITADSNHPNFEKAHVLLTKGDIEGVAALLNTKQALKVFSKGNIKIIGHKVMYKDVVFDSGITQRIVREMYNERPYEHLVNFFEKLMQNPSRDAVYQLYGFLVHNDIELADDGDFYAWKRVSEDYKDMATGKFDNSPGAIVKMPRNQVDEDKHKTCSCGLHVAAKSYLPHYGGGRGRVIQVKVNPRDVVAIPVDYDNAKMRVCRYQVMTDVTAGFSHY
>ID:AXF42581.1 |[Enterobacteria phage RB18]||_Enterobacteria_phage_RB18_.gbk|rIIB|939|MH553563(166677):165728-166666:-1 ^^ Enterobacteria phage RB18, complete genome.|neighbours:ID:AXF42580.1(-1),end()|neighbour_genes:hypothetical protein,end()|
MYNIKCLTKNEQAEIVKLYSSGNYTQQELAYWKDVSVDTIRRVLKNAEEAKRPKVTISGDITVKVNSDEVIAPVAKSDIIWNASKKFISITVDGVTYNATPNTHSNFQEILNLLVADKLEEAAQKINVRRAVEKYISGDVRIEGGSLFYQNIELRSGLVDRILDSMEKGENFEFYFPFLENLLENPSQKAVSRLFDFLVANDIEITEDGYFYAWKVVRDNYFDCHSNTFDNSPGKVVKMPRTRVNDDDTQTCSRGLHVCSKSYIRHFGSSTSRVVKVKVHPRDVVSIPIDYNDAKMRTCQYEVVEDVTEQFK
>ID:YP_009102476.1 |[Enterobacteria phage RB27]||_Enterobacteria_phage_RB27_.gbk|rIIB|939|NC_025448(165179):164230-165168:-1 ^GeneID:22113260^ Enterobacteria phage RB27, complete genome.|neighbours:ID:YP_009102475.1(-1),end()|neighbour_genes:hypothetical protein,end()|
MYNIKCLTKNEQAEIVKLYSSGNYTQQELADWQGVSVDTIRRVLKNAEEAKHPKVTISGDITVKVNSDAVIAPVAKSDIIWNASKKFISITVDGVTYNATPNTHSNFQEILNLLVADKLEEAVQKINVRRAVEKYISGDVRIEGGSLFYQNIELRSGLVDRILDSMEKGENFEFYFPFLENLLENPSQKAVSRLFDFLVANDIEITEDGYFYAWKVVRSNYFDCHSNTFDNSPGKVVKMPRTRVNDDDTQTCSRGLHVCSKSYIRHFGSSTSRVVKVKVHPRDVVSIPIDYNDAKMRTCQYEVVEDVTEQFK
>ID:AIT74912.1 |[Enterobacteria phage RB33]||_Enterobacteria_phage_RB33_.gbk|rIIB|939|KM607001(166007):165058-165996:-1 ^^ Enterobacteria phage RB33, complete genome.|neighbours:ID:AIT74911.1(-1),end()|neighbour_genes:hypothetical protein,end()|
MYNIKCLTKNEQAEIVKLYSSGNYTQQELADWQGVSVDTIRRVLKNAEEAKHPKVTISGDITVKVNSDAVIAPVAKSDIIWNASKKFISITVDGVTYNATPNTHSNFQEILNLLVADKLEEAAQKINVRRAVEKYISGDVRIEGGSLFYQNIELRSGLVDRILDSMEKGENFEFYFPFLENLLENPSQKAVSRLFDFLVANDIEITEDGYFYAWKVVRSNYFDCHSNTFDNSPGKVVKMPRTRVNDDDTQTCSRGLHVCSKSYIRHFGSSTSRVVKVKVHPRDVVSIPIDYNDAKMRTCQYEVVEDVTEQFK
>ID:YP_009098659.1 |[Escherichia phage RB3]||_Enterobacteria_phage_RB3_.gbk|rIIB|939|NC_025419(168402):167453-168391:-1 ^GeneID:22114023^ Enterobacteria phage RB3, complete genome.|neighbours:ID:YP_009098658.1(-1),end()|neighbour_genes:hypothetical protein,end()|
MYNIKCLTKNEQAEIVKLYSSGNYTQQELADWQGVSVDTIRRVLKNAEEAKHPKVTISGDITVKVNSDAVIAPVAKSDIIWNASKKFISITVDGVTYNATPNTHSNFQEILNLLVADKLEEAVQKINVRRAVEKYISGDVRIEGGSLFYQNIELRSGLVDRILDSMEKGENFEFYFPFLENLLENPSQKAVSRLFDFLVANDIEITEDGYFYAWKVVRSNYFDCHSNTFDNSPGKVVKMPRTRVNDDDTQTCSRGLHVCSKSYIRHFGSSTSRVVKVKVHPRDVVSIPIDYNDAKMRTCQYEVVEDVTEQFK
>ID:NP_891844.1 |[Enterobacteria phage RB49]||_Enterobacteria_phage_RB49_.gbk|rIIB|993|NC_005066(164018):162821-163813:-1 ^GeneID:1725459^ Enterobacteria phage RB49, complete genome.|neighbours:ID:NP_891843.1(-1),ID:NP_891845.1(-1)|neighbour_genes:hypothetical protein,hypothetical protein|
MTKAKITVSDRNVQCLDSEKQIKLAKQWGEGKFTTREALAAAFGVSRRTASRVLLIQKDAVAEGRKALEKRKARRKTSKGKGGERAKKPVTTSSKIVAIASTKFITITCGDIVYTADPSHVNFKEALEAVKQNDFIKAITLIDIKKAVEVYYHGAFRIENGIVYYHNIVLDNNLTRRVVESIKENKPYTHYLNFFEKCKKNPSRKAVDRLFDFLEHNDIEIGEDGCFYAWKRVDVDYKDFFTHTFDNSPGRTVKMKRKDVDPDDDRTCSNGLHVAAKHYIPHYGGGRGRIIKCKVDPRHVVSIPKDYANAKMRCHRYYVVEDVTEGFSHY
>ID:ACP31191.1 |[Enterobacteria phage RB51]||_Enterobacteria_phage_RB51_.gbk|rIIB|855|FJ839693(168394):167445-168299:-1 ^^ Enterobacteria phage RB51, complete genome.|neighbours:ID:ACP31190.1(-1),end()|neighbour_genes:denB.1,end()|
MADWQGVSVDTIRRVLKNAEEAKRSKVTISGDITVKVNSDAVIAPVTKSDIIWNASKKFISITVDGVTYNATPNTHSNFQEILNLLVADKLEEAAQKINVRRAVEKYISGDVRIEGGSLFYQNIELRSGLVDRILDSMEKGENFEFYFPFLENLLENPSQKAVSRLFDFLVANDIEITEDGYFYAWKVVRSNYFDCHSNTFDNSPGKVVKMPRTRVNDDDTQTCSRGLHVCSKSYIRHFGGSTSRVVKVKVHPRDVVSIPIDYNDAKMRTCQYEVVEDVTEQFK
>ID:AIT75184.1 |[Enterobacteria phage RB55]||_Enterobacteria_phage_RB55_.gbk|rIIB|939|KM607002(168896):167947-168885:-1 ^^ Enterobacteria phage RB55, complete genome.|neighbours:ID:AIT75183.1(-1),end()|neighbour_genes:hypothetical protein,end()|
MYNIKCLTKNEQAEIVKLYSSGNYTQQELADWQGVSVDTIRRVLKNAEEAKRPKVTISGDITVKVNSDAVIAPVAKSDIIWNASKKFISITVDGVTYNATPNTHSNFQEILNLLVADKLEEAAQKINVRRAVEKYISGDVRIEGGSLFYQNIELRSGLVDRILDSMEKGENFEFYFPFLENLLENPSQKAVSRLFDFLVANDIEITEDGYFYAWKVVRSNYFDCHSNTFDNSPGKVVKMPRTRVNDDDTQTCSRGLHVCSKSYIRHFGSSTSRVVKVKVHPRDVVSIPIDYNDAKMRTCQYEVVEDVTEQFK
>ID:AIT75460.1 |[Enterobacteria phage RB59]||_Enterobacteria_phage_RB59_.gbk|rIIB|939|KM607003(168966):168017-168955:-1 ^^ Enterobacteria phage RB59, complete genome.|neighbours:ID:AIT75459.1(-1),end()|neighbour_genes:hypothetical protein,end()|
MYNIKCLTKNEQAEIVKLYSSGNYTQQELADWQGVSVDTIRRVLKNAEEAKRPKVTISGDITVKVNSDAVIAPVAKSDIIWNASKKFISITVDGVTYNATPNTHSNFQEILNLLVADKLEEAAQKINVRRAVEKYISGDVRIEGGSLFYQNIELRSGLVDRILDSMEKGENFEFYFPFLENLLENPSQKAVSRLFDFLVANDIEITEDGYFYAWKVVRSNYFDCHSNTFDNSPGKVVKMPRTRVNDDDTQTCSRGLHVCSKSYIRHFGSSTSRVVKVKVHPRDVVSIPIDYNDAKMRTCQYEVVEDVTEQFK
>ID:AIT73280.1 |[Enterobacteria phage RB5]||_Enterobacteria_phage_RB5_.gbk|rIIB|939|KM606995(168394):167445-168383:-1 ^^ Enterobacteria phage RB5, complete genome.|neighbours:ID:AIT73279.1(-1),end()|neighbour_genes:hypothetical protein,end()|
MYNIKCLTKNEQAEIVKLYSSGNYTQQELADWQGVSVDTIRRVLKNAEEAKHPKVTISGDITVKVNSDAVIAPVAKSDIIWNASKKFISITVDGVTYNATPNTHSNFQEILNLLVADKLEEAVQKINVRRAVEKYISGDVRIEGGSLFYQNIELRSGLVDRILDSMEKGENFEFYFPFLENLLENPSQKAVSRLFDFLVANDIEITEDGYFYAWKVVRSNYFDCHSNTFDNSPGKVVKMPRTRVNDDDTQTCSRGLHVCSKSYIRHFGSSTSRVVKVKVHPRDVVSIPIDYNDAKMRTCQYEVVEDVTEQFK
>ID:AIT75736.1 |[Enterobacteria phage RB68]||_Enterobacteria_phage_RB68_.gbk|rIIB|939|KM607004(168401):167452-168390:-1 ^^ Enterobacteria phage RB68, complete genome.|neighbours:ID:AIT75735.1(-1),end()|neighbour_genes:hypothetical protein,end()|
MYNIKCLTKNEQAEIVKLYSSGNYTQQELADWQGVSVDTIRRVLKNAEEAKRSKVTISGDITVKVNSDAVIAPVTKSDIIWNASKKFISITVDGVTYNATPNTHSNFQEILNLLVADKLEEAAQKINVRRAVEKYISGDVRIEGGSLFYQNIELRSGLVDRILDSMEKGENFEFYFPFLENLLENPSQKAVSRLFDFLVANDIEITEDGYFYAWKVVRSNYFDCHSNTFDNSPGKVVKMPRTRVNDDDTQTCSRGLHVCSKSYIRHFGGSTSRVVKVKVHPRDVVSIPIDYNDAKMRTCQYEVVEDVTEQFK
>ID:NP_861963.1 |[Enterobacteria phage RB69]||_Enterobacteria_phage_RB69_.gbk|rIIB|936|NC_004928(167560):166616-167551:-1 ^GeneID:1494389^ Enterobacteria phage RB69, complete genome.|neighbours:ID:NP_861962.1(-1),end()|neighbour_genes:RB69ORF272c hypothet..,end()|
MYNIKCLSQEEQLEAYGLVESGKWTRKEIADYFDISTDTLRKIVKNFKAEEKAAEFEDEEQVPENNEPIITGHRPEIVWNASSKFISIIEGRVAYNATPSSHANFEEIKANLVAGNLSKAVELINIKKAITKFVDGNVTIEGGSLFYQGIEIRSGLVNRIIDSMEKGEDFKFYLPFLENLLENPSEKAVQRLFDFLVANDIEITEDGHFYAWKVVRKDYLDCYSGTFDNSPGKVVSMPRTRVNDDDTQTCSRGLHVCAKSYIRYFGSSSDKVVKVKVHPRDVVSIPVDYGDATTRTCRYEVISDVTELFAE
>ID:AIT73551.1 |[Enterobacteria phage RB6]||_Enterobacteria_phage_RB6_.gbk|rIIB|939|KM606996(168394):167445-168383:-1 ^^ Enterobacteria phage RB6, complete genome.|neighbours:ID:AIT73550.1(-1),end()|neighbour_genes:hypothetical protein,end()|
MYNIKCLTKNEQAEIVKLYSSGNYTQQELADWQGVSVDTIRRVLKNAEEAKHPKVTISGDITVKVNSDAVIAPVAKSDIIWNASKKFISITVDGVTYNATPNTHSNFQEILNLLVADKLEEAVQKINVRRAVEKYISGDVRIEGGSLFYQNIELRSGLVDRILDSMEKGENFEFYFPFLENLLENPSQKAVSRLFDFLVANDIEITEDGYFYAWKVVRSNYFDCHSNTFDNSPGKVVKMPRTRVNDDDTQTCSRGLHVCSKSYIRHFGSSTSRVVKVKVHPRDVVSIPIDYNDAKMRTCQYEVVEDVTEQFK
>ID:AIT73823.1 |[Enterobacteria phage RB7]||_Enterobacteria_phage_RB7_.gbk|rIIB|939|KM606997(168395):167446-168384:-1 ^^ Enterobacteria phage RB7, complete genome.|neighbours:ID:AIT73822.1(-1),end()|neighbour_genes:hypothetical protein,end()|
MYNIKCLTKNEQAEIVKLYSSGNYTQQELADWQGVSVDTIRRVLKNAEEAKHPKVTISGDITVKVNSDAVIAPVAKSDIIWNASKKFISITVDGVTYNATPNTHSNFQEILNLLVADKLEEAVQKINVRRAVEKYISGDVRIEGGSLFYQNIELRSGLVDRILDSMEKGENFEFYFPFLENLLENPSQKAVSRLFDFLVANDIEITEDGYFYAWKVVRSNYFDCHSNTFDNSPGKVVKMPRTRVNDDDTQTCSRGLHVCSKSYIRHFGSSTSRVVKVKVHPRDVVSIPIDYNDAKMRTCQYEVVEDVTEQFK
>ID:AIT74095.1 |[Enterobacteria phage RB9]||_Enterobacteria_phage_RB9.gbk|rIIB|939|KM606998(168395):167446-168384:-1 ^^ Enterobacteria phage RB9, complete genome.|neighbours:ID:AIT74094.1(-1),end()|neighbour_genes:hypothetical protein,end()|
MYNIKCLTKNEQAEIVKLYSSGNYTQQELADWQGVSVDTIRRVLKNAEEAKHPKVTISGDITVKVNSDAVIAPVAKSDIIWNASKKFISITVDGVTYNATPNTHSNFQEILNLLVADKLEEAVQKINVRRAVEKYISGDVRIEGGSLFYQNIELRSGLVDRILDSMEKGENFEFYFPFLENLLENPSQKAVSRLFDFLVANDIEITEDGYFYAWKVVRSNYFDCHSNTFDNSPGKVVKMPRTRVNDDDTQTCSRGLHVCSKSYIRHFGSSTSRVVKVKVHPRDVVSIPIDYNDAKMRTCQYEVVEDVTEQFK
>ID:ADJ39997.1 |[Enterobacteria phage T4T]||_Enterobacteria_phage_T4T_.gbk|rIIB|939|HM137666(168920):167982-168920:-1 ^^ Enterobacteria phage T4T, complete genome.|neighbours:ID:ADJ39996.1(-1),end()|neighbour_genes:denB.1,end()|
MYNIKCLTKNEQAEIVKLYSSGNYTQQELADWQGVSVDTIRRVLKNAEEAKRPKVTISGDITVKVNSDAVIAPVAKSDIIWNASKKFISITVDGVTYNATPNTHSNFQEILNLLVADKLEEAAQKINVRRAVEKYISGDVRIEGGSLFYQNIELRSGLVDRILDSMEKGENFEFYFPFLENLLENPSQKAVSRLFDFLVANDIEITEDGYFYAWKVVRSNYFDCHSNTFDNSPGKVVKMPRTRVNDDDTQTCSRGLHVCSKSYIRHFGSSTSRVVKVKVHPRDVVSIPIDYNDAKMRTCQYEVVEDVTEQFK
>ID:NP_049889.1 |[Escherichia virus T4]||_Enterobacteria_phage_T4_.gbk|rIIB|939|NC_000866(168903):167965-168903:-1 ^GeneID:1258618^ Enterobacteria phage T4, complete genome.|neighbours:ID:NP_049888.1(-1),end()|neighbour_genes:denB.1,end()|
MYNIKCLTKNEQAEIVKLYSSGNYTQQELADWQGVSVDTIRRVLKNAEEAKRPKVTISGDITVKVNSDAVIAPVAKSDIIWNASKKFISITVDGVTYNATPNTHSNFQEILNLLVADKLEEAAQKINVRRAVEKYISGDVRIEGGSLFYQNIELRSGLVDRILDSMEKGENFEFYFPFLENLLENPSQKAVSRLFDFLVANDIEITEDGYFYAWKVVRSNYFDCHSNTFDNSPGKVVKMPRTRVNDDDTQTCSRGLHVCSKSYIRHFGSSTSRVVKVKVHPRDVVSIPIDYNDAKMRTCQYEVVEDVTEQFK
> |[Tevenvirinae _Enterobacteria_phage_T4_strain_wild]||_Enterobacteria_phage_T4_strain_wild.gb|hypothetical protein|939|KJ477684.1(168922):167984-168922:-1 ^RAST2:fig|1198136.58.peg.292^ Tevenvirinae _Enterobacteria_phage_T4_strain_wild|neighbours:(-1),end()|neighbour_genes:Phage endonuclease,end()|
MYNIKCLTKNEQAEIVKLYSSGNYTQQELADWQGVSVDTIRRVLKNAEEAKRPKVTISGDITVKVNSDAVIAPVAKSDIIWNASKKFISITVDGVTYNATPNTHSNFQEILNLLVADKLEEAAQKINVRRAVEKYISGDVRIEGGSLFYQNIELRSGLVDRILDSMEKGENFEFYFPFLENLLENPSQKAVSRLFDFLVANDIEITEDGYFYAWKVVRSNYFDCHSNTFDNSPGKVVKMPRTRVNDDDTQTCSRGLHVCSKSYIRHFGSSTSRVVKVKVHPRDVVSIPIDYNDAKMRTCQYEVVEDVTEQFK
> |[Tevenvirinae _Enterobacteria_phage_T6]||_Enterobacteria_phage_T6.gb|hypothetical protein|939|MH550421.1(168706):167757-168695:-1 ^RAST2:fig|1198136.104.peg.283^ Tevenvirinae _Enterobacteria_phage_T6|neighbours:(-1),end()|neighbour_genes:Phage endonuclease,end()|
MYNIKCLTKNEQAEIVKLYSSGNYTQQELADWQGVSVDTIRRVLKNAEEAKRSKVTISGDITVKVNSDAVIAPVAKSDIIWNASKKFISITVDGVTYNATPNTHSNFQEILNLLVADKLEEAAQKINVRRAVEKYISGDVRIEGGSLFYQNIELRSGLVDRILDSMEKGENFEFYFPFLENLLENPSQKAVSRLFDFLVANDIEITEDGYFYAWKVVRSNYFDCHSNTFDNSPGKVVKMPRTRVNDDDTQTCSRGLHVCSKSYIRHFGSSTSRVVKVKVHPRDVVSIPIDYNDAKMRTCQYEVVEDVTEQFK
>ID:YP_004063974.1 |[Escherichia phage vB_EcoM_VR7]||_Enterobacteria_phage_vB_EcoM-VR7_.gbk|rIIB|960|NC_014792(169285):168326-169285:-1 ^GeneID:10021518^ Enterobacteria phage vB_EcoM-VR7, complete genome.|neighbours:ID:YP_004063973.1(-1),end()|neighbour_genes:VR7ORF292c,end()|
MYNIKCVSEYEQKQIVSLYASGNYTQQELADWYNISVDTIRRVLKNDKEFKPSEVVITGNITVTVPNEPQVVPVTDTIGGSRPEIVWNASSKFVSITEGRTVWNATKDHKHFDAIIQALKESRFDDAIEFISIKAAVQKYVKGDVRIEGGSLFYQGIELRSGLVTRIINSMQNGEDFEFYLPFLENLLENPSEKAVQRLFDFLVANDIEITEDGHFIAWKMVRSTYKDCHSNTFDNSPGQYVKMPRSRVNDNDEQTCSTGLHVCSKGYIGSGFGHGDGRIVSCKVHPRDVVSIPVDYSDSKMRVCGYLVLEDVTERFND
>ID:YP_006986833.1 |[Escherichia phage vB_EcoM_ACG-C40]||_Enterobacteria_phage_vB_EcoM_ACG-C40_.gbk|protector from proph..|939|NC_019399(167396):166447-167385:-1 ^GeneID:13998102^ Enterobacteria phage vB_EcoM_ACG-C40, complete genome.|neighbours:ID:YP_006986832.1(-1),end()|neighbour_genes:hypothetical protein,end()|
MYNIKCLTKNEQAEIVKLYSSGNYTQQELADWQGVSVDTIRRVLKNAEEAKRSKVTISGDITVKVNSDVAIAPVAKSDIIWNASKKFISITVDGVTYNATPNTHSNFQEILNLLVADKLEEAAQKINVRRAVEKYISGDVRIEGGSLFYQNIELRSGLVDRILDSMEKGENFEFYFPFLENLLENPSQKAVSRLFDFLVANDIEITEDGYFYAWKVVRDNYFDCHSNTFDNSPGKVVKMPRTRVNDDDTQTCSRGLHVCSKSYIRHFGSSTSRVVKVKVHPRDVVSIPIDYNDAKMRTCQYEVVEDVTEQFK
>ID:AWD91415.1 |[Enterobacteria phage vB_EcoM_IME339]||_Enterobacteria_phage_vB_EcoM_IME339_.gbk|rIIB protector from ..|939|MH051915(164366):2404-3342:1 ^^ Enterobacteria phage vB_EcoM_IME339, complete genome.|neighbours:ID:AWD91414.1(1),ID:AWD91416.1(1)|neighbour_genes:rIIA lysis inhibitor,hypothetical protein|
MYNIKCLTKNEQAEIVKLYSSGNYTQQELADWQGVSVDTIRRVLKNAEEAERSKVTISGDITVTVKSDAAIAPVAKSDIIWNASKKFISITVDGVTYNATPNTHSNFQEILNLLVADKLEEAAQKINVRRAVEKYISGDVRIEGGSLFYQNIELRSGLVDRILDSMEKGENFEFYFPFLENLLENPSQKAVSRLFDFLVANDIEITEDGYFYAWKVVRSNYFDCHSNTFDNSPGKVVKMPRTRVNDDDTQTCSRGLHVCSKSYIRHFGSSTSRVVKVKVHPRDVVSIPIDYNDAKMRTCQYEVVEDVTEQFK
>ID:AWD91670.1 |[Enterobacteria phage vB_EcoM_IME340]||_Enterobacteria_phage_vB_EcoM_IME340_.gbk|rIIB lysis inhibitor|939|MH051916(165549):2404-3342:1 ^^ Enterobacteria phage vB_EcoM_IME340, complete genome.|neighbours:ID:AWD91669.1(1),ID:AWD91671.1(1)|neighbour_genes:rIIA lysis inhibitor,hypothetical protein|
MYNIKCLTKNEQAEIVKLYSSGNYTQQELADWQGVSVDTIRRVLKNAEEAKRPKVTISGDITVKVNSDAVIAPVAKSDIIWNASKKFISITVDGVTYNATPNTHSNFQEILNLLVADKLEEAAQKINVRRAVEKYISGDVRIEGGSLFYQNIELRSGLVDRILDSMEKGENFEFYFPFLENLLENPSQKAVSRLFDFLVANDIEITEDGYFYAWKVVRSNYFDCHSNTFDNSPGKVVKMPRTRVNDDDTQTCSRGLHVCSKSYIRHFGSSTSRVVKVKVHPRDVVSIPIDYNDAKMRTCQYEVIEDVTEQFK
>ID:YP_009207465.1 |[Escherichia phage vB_EcoM_VR20]||_Enterobacteria_phage_vB_EcoM_VR20.gbk|rIIB|975|NC_028894(170336):169362-170336:-1 ^GeneID:26633964^ Enterobacteria phage vB_EcoM_VR20, complete genome.|neighbours:ID:YP_009207464.1(-1),end()|neighbour_genes:hypothetical protein,end()|
MFNIKALSKFDQNQVVSLYKTGNYTQQELADNFGVSVDTIRRVLKNDKESKLSKTISASLKAAVGVAINAPVTVTVEVPVVEDTIGGSRPEIVWNASSKFVSITEGRTVWNATKDHKHFNDIIQALIESRFDDAIEFISIKAAVQKYVKGDVRIEGGSLFYQGIELRSGLVTRIIDSMQNGEDFEFYLPFLENLLENPSEKAVQRLFDFLVANDIEITEDGHFIAWKMVRATYKDCHSNTFDNSPGQYVKMPRSRVNDNDEQTCSTGLHVCSKGYIGSGFGHGDGRIVSCKVHPRDVVSIPVDYNDSKMRVCGYLVLDDVTEQF
>ID:YP_009210035.1 |[Escherichia phage vB_EcoM_VR25]||_Enterobacteria_phage_vB_EcoM_VR25_.gbk|rIIB|954|NC_028925(170822):169868-170821:-1 ^GeneID:26636455^ Enterobacteria phage vB_EcoM_VR25, complete genome.|neighbours:ID:YP_009210034.1(-1),end()|neighbour_genes:hypothetical protein,end()|
MYNIKCVSEYEQKQIVSLYASGNYTQQELADWYNISVDTIRRVLKNDKEFKPSEVVITGNITVTVPNEPQVVPVTDTIGGSRPEIVWNASSKFVSITEGRTVWNATKDHKHFDAIIQALKESRFDDAIEFISIKAAVQKYVKGDVRIEGGSLFYQGIELRSGLVTRIINSMQNGEDFEFYLPFLENLLENPSEKAVQRLFDFLVANDIEITEDGHFIAWKMVRSTYKDCHSNTFDNSPGQYVKMPRSRVNDNDEQTCSTGLHVCSKGYIGSGFGHGDGRIVSCKVHPRDVVSIPVDYNDSKMRVCGYLVLDDVTEQF
>ID:YP_009214128.1 |[Escherichia phage vB_EcoM_VR26]||_Enterobacteria_phage_vB_EcoM_VR26_.gbk|rIIB|954|NC_028957(171541):170587-171540:-1 ^GeneID:26640584^ Enterobacteria phage vB_EcoM_VR26, complete genome.|neighbours:ID:YP_009214127.1(-1),end()|neighbour_genes:hypothetical protein,end()|
MYNIKCVSEYEQKQIVSLYASGNYTQQELADWYNISVDTIRRVLKNDKEFKPSEVVITRNITVTVPNEPQVVPVTDTIGGSRPEIVWNASSKFVSITEGRTVWNATKDHKHFDAIIQALKESRFDDAIEFISIKAAVQKYVKGDVRIEGGSLFYQGIELRSGLVTRIINSMQNGEDFEFYLPFLENLLENPSEKAVQRLFDFLVANDIEITEDGHFIAWKMVRSTYKDCHSNTFDNSPGQYVKMPRSRVNDNDEQTCSTGLHVCSKGYIGSGFGHGDGRIVSCKVHPRDVVSIPVDYGDSKMRVCGYLVLDDVTEQF
>ID:YP_009205965.1 |[Enterobacteria phage vB_EcoM_VR5]||_Enterobacteria_phage_vB_EcoM_VR5.gbk|rIIB|969|NC_028881(170473):169493-170461:-1 ^GeneID:26632578^ Enterobacteria phage vB_EcoM_VR5, complete genome.|neighbours:ID:YP_009205964.1(-1),end()|neighbour_genes:hypothetical protein,end()|
MYNIKCLSKSEQTDIVDLYATGNYTQQELAEWYSVSVDTVRKVLKNSEEAKRSQVVITGNITVTVPNEPRVVPVEVTIGGSRPEIIWNASSKFVSITEGRTVWNTTNKNKHFDTIVQALKESRFDDAIKLISIKEAVKAFVKGNVRIEGGRLVYQGIELRSGLIDRIIASMENGEDFEFYLPFLENLLENPSEKAVQRLFDFLVANDIKITEDGHFITWKVVNADYTDCRTGTFDNSPGKPVKMPRSRVNDDDEVTCSRGLHVCSRSYIGHFGSSSCKVVSCKVNPRDVVSIPVDYGDAKMRVCYYEVLEDVTEQFANEYKY
> |[Tevenvirinae _Erwinia_phage_Cronus]||_Erwinia_phage_Cronus.gb|hypothetical protein|924|MH059636.2(175774):174823-175746:-1 ^RAST2:fig|1198136.105.peg.341^ Tevenvirinae _Erwinia_phage_Cronus|neighbours:(-1),end()|neighbour_genes:Phage endonuclease,end()|
MTVKILNDKQKASIVAGRKHGQTLKSLAEKFSVSADTIARVVKESATSDTVVFVKPRPVAVPVKAEVKAPEPVWNASSKFISITVGRDTYNADKDHPGFKQALQLLFDNKVLEALDVINIEQAVTRFVDGDIRIEDGQLFFKDIELRTGLTDRIIQLMNEGKDFKFLLPFLHNLLENPSRKAVYRLFDFLEANDIEITKEGYFIAWKKVRSNFHDVYTGTMDNSPGKEVRVERNQVDEDDEVTCSHGLHVCSKSYLGHFGSWGGTGSDKVVSVLVHPKDVVSIPVDYNNAKMRTAGYTVIEEVTSKF
>ID:YP_009592964.1 |[Escherichia coli O157 typing phage 3]||_Escherichia_coli_O157_typing_phage_3_.gbk|hypothetical protein|948|NC_041863(168733):151490-152437:1 ^GeneID:40068460^ Escherichia coli O157 typing phage 3, complete genome.|neighbours:ID:YP_009592963.1(1),ID:YP_009592965.1(1)|neighbour_genes:hypothetical protein,hypothetical protein|
MYNIKCLSQEEQLEAYGLVESGKWTRKEIADYFDISTDTLRKIVKNFKAEGVVPEANDASYVIEEVPENDEPIIGGHRPEIVWNASSKFISIIEGRVAYNATPSSHANFEEIKANLVAGNLSKAVELINIKKAITKFVDGNVTIEGGSLFYQGIEIRSGLVNRIIDSMEKGEDFKFYLPFLENLLENPSEKAVQRLFDFLVANDIEITEDGYFYAWKVVRKDYLDCYSGTFDNSPGKVVSMPRTRVNDDDTQTCSRGLHVCAKSYIRHFGSSSDKVVKVKVHPRDVVSIPVDYGDAKMRTCRYEVISDVTELFAE
>ID:YP_009593011.1 |[Escherichia coli O157 typing phage 6]||_Escherichia_coli_O157_typing_phage_6_.gbk|hypothetical protein|948|NC_041864(160570):16296-17243:-1 ^GeneID:40068508^ Escherichia coli O157 typing phage 6, complete genome.|neighbours:ID:YP_009593010.1(-1),ID:YP_009593012.1(-1)|neighbour_genes:hypothetical protein,hypothetical protein|
MYNIKCLSQEEQLEAYGLVESGKWTRKEIADYFDISTDTLRKIVKNFKAEGVVPEANDASYVIEEVPENDEPIIGGHRPEIVWNASSKFISIIEGRVAYNATPSSHANFEEIKANLVAGNLSKAVELINIKKAITKFVDGNVTIEGGSLFYQGIEIRSGLVNRIIDSMEKGEDFKFYLPFLENLLENPSEKAVQRLFDFLVANDIEITEDGYFYAWKVVRKDYLDCYSGTFDNSPGKVVSMPRTRVNDDDTQTCSRGLHVCAKSYIRHFGSSSDKVVKVKVHPRDVVSIPVDYGDAKMRTCRYEVISDVTELFAE
>ID:YP_009224989.1 |[Escherichia phage APCEc01]||_Escherichia_phage_APCEc01_.gbk|rIIB protector from ..|948|NC_029091(168771):17106-18053:1 ^GeneID:26795942^ Escherichia phage APCEc01, complete genome.|neighbours:ID:YP_009224988.1(1),ID:YP_009224990.1(1)|neighbour_genes:rIIA protector from ..,hypothetical protein|
MYNIKCLSQEEQLEAYGLVESGKWTRKEIADYFDISTDTLRKIVKNFKAEGVAPEANDASYVIEEVPENDEPIIGGHRPEIVWNASSKFISIIEGRVAYNATPSSHANFEEIKANLVAGNLSKAVELINIKKAITKFVDGNVTIEGGSLFYQGIEIRSGLVNRIIDSMEKGEDFKFYLPFLENLLENPSEKAVQRLFDFLVANDIEITEDGHFYAWKVVRKDYLDCYSGTFDNSPGKVVSMPRTRVNDDDTQTCSRGLHVCAKSYIRHFGSSSDKVVKVKVHPRDVVSIPVDYGDAKMRTCRYEVISDVTELFAE
> |[Tevenvirinae _Escherichia_phage_AnYang]||_Escherichia_phage_AnYang.gb|hypothetical protein|1032|MK234886.1(169215):135552-136583:-1 ^RAST2:fig|1198136.106.peg.229^ Tevenvirinae _Escherichia_phage_AnYang|neighbours:(-1),(-1)|neighbour_genes:hypothetical protein,Phage rIIA lysis inh..|
MYNIKCLAKSEQEKVVSLYKSGNYTQQELADWYSVSVDTIRKVLKNAEEAKRSQVANSLAESLKKAPTVPLNAPTEVVITGNIKVTVPNEPRAVPVEVTIGGSRPEIIWNASSKFVSITEGRTVWNTTNKNKHFDAIVQALKESRFDDAIKLISIKEAVKAFVKGNVRIEGGRLMYQGIELRSGLIDRIIASMENGEDFEFYLPFLENLLENPSEKAVQRLFDFLVANDIKITEDGHFITWKVVNSDYTDCRTGTFDNSPGKPVKMPRSRVNDDDEVTCSSGLHVCSRSYIGAFGNSNNRVVSCKVNPRDVVSIPVDYGDAKMRVCYYEVLEDVTDQFKSDLR
> |[Tevenvirinae Escherichia_phage_CF2]||_Escherichia_phage_CF2.gb|hypothetical protein|939|NC_041919.1(168188):158416-159354:1 ^RAST2:fig|1198136.52.peg.261^ Tevenvirinae Escherichia_phage_CF2|neighbours:(1),(1)|neighbour_genes:Phage rIIA lysis inh..,Phage endonuclease|
MYNIKCLTKNEQAEIVKLYSSGNYTQQELADWQGVSVDTIRRVLKNAEEAKRSKVTISGDITVKVNSDVAIAPVAKSDIIWNASKKFISITVDGVTYNATPNTHSNFQEILNLLVADKLEEAAQKINVRRAVEKYISGDVRIEGGSLFYQNIELRSGLVDRILDSMEKGENFEFYFPFLENLLENPSQKAVSRLFDFLVANDIEITEDGYFYAWKVVRDNYFDCHSNTFDNSPGKVVKMPRTRVNDDDTQTCSRGLHVCSKSYIRHFGSSTSRVVKVKVHPRDVVSIPIDYNDAKMRTCQYEVVEDVTEQFK
>ID:QBO61282.1 |[Escherichia phage D5505]||_Escherichia_phage_D5505_.gbk|hypothetical protein|939|MK327929(168049):167100-168038:-1 ^^ Escherichia phage D5505, complete genome.|neighbours:ID:QBO61281.1(-1),end()|neighbour_genes:hypothetical protein,end()|
MYNIKCLTKNEQAEIVKLYSSGNYTQQELADWQGVSVDTIRRVLKNAEEAKRPKVTISGDITVKVNSDAVIAPVAKSDIIWNASKKFISITVDGVTYNATPNTHSNFQEILNLLVADKLEEAAQKINVRRAVEKYISGDVRIEGGSLFYQNIELRSGLVDRILDSMEKGENFEFYFPFLENLLENPSQKAVSRLFDFLVANDIEITEDGYFYAWKVVRSNYFDCHSNTFDNSPGKVVKMPRTRVNDDDTQTCSRGLHVCSKSYIRHFGSSTSRVVKVKVHPRDVVSIPIDYNDAKMRTCQYEVVEDVTEQFK
> |[Tevenvirinae Escherichia_phage_ECD7]||_Escherichia_phage_ECD7.gb|Phage lysis inhibito..|993|NC_041936.1(164706):163509-164501:-1 ^RAST2:fig|1198136.56.peg.283^ Tevenvirinae Escherichia_phage_ECD7|neighbours:(-1),(-1)|neighbour_genes:Phage protein,Phage protein|
MTKAKITVSDRNVQCLDSEKQIKLAKQWGEGKFTTREALAAAFGVSRRTASRVLLIQKDAVAEGRKALEKRKARRKTSKGKGGERAKKPVTTTSKIVAIASTKFITITCGDIVYTADPSHVNFKEALEAVKQNDFIKAITLIDIKKAVEVYYHGAFRIENGIVYYHNIVLDNNLTRRVVESIKENKPYTHYLNFFEKCKKNPSRKAVDRLFDFLEHNDIEIGEDGCFYAWKRVDVDYKDFFTHTFDNSPGRTVKMKRKDVDPDDDRTCSNGLHVAAKHYIPHYGGGRGRIIKCKVDPRHVVSIPKDYANAKMRCHRYYVVEDVTEGFSHY
>ID:YP_009102746.1 |[Escherichia phage ECML-134]||_Escherichia_phage_ECML-134_.gbk|hypothetical protein|939|NC_025449(166783):165845-166783:-1 ^GeneID:22111929^ Escherichia phage ECML-134, complete genome.|neighbours:ID:YP_009102745.1(-1),end()|neighbour_genes:hypothetical protein,end()|
MYNIKCLTKNEQAEIVKLYSSGNYTQQELADWQGVSVDTIRRVLKNAEEAKRPKVTISGDITVKVNSDAVIAPVAKSDIIWNASKKFISITVDGVTYNATPNTHSNFQEILNLLVADKLEEAAQKINVRRAVEKYISGDVRIEGGSLFYQNIELRSGLVDRILDSMEKGENFEFYFPFLENLLENPSQKAVSRLFDFLVANDIEITEDGYFYAWKVVRSNYFDCHSNTFDNSPGKVVKMPRTRVNDDDTQTCSRGLHVCSKSYIRHFGSSTSRVVKVKVHPRDVVSIPIDYNDAKMRTCQYEVVEDVTEQFK
> |[Tevenvirinae Escherichia_phage_EcWhh-1]||_Escherichia_phage_EcWhh-1.gb|hypothetical protein|969|MH791409.1(170524):60220-61188:-1 ^RAST2:fig|1198136.71.peg.97^ Tevenvirinae Escherichia_phage_EcWhh-1|neighbours:(-1),(-1)|neighbour_genes:Phage endonuclease (..,Phage rIIA lysis inh..|
MYNIKCVSEYEQTLITSMYASGNYTQSDLAEDFGISVDTVRKVLKNAEEAKRSQVVITGNIKVTVPNEPRAVPVEVTIGGSRPEIIWNASSKFVSITEGRTVWNTTNKNKHFDAIVQALKESRFDDAIKLISIKEAVKAFVKGNVRIEGGRLVYQGIELRSGLIDRIITSMENGEDFEFYLPFLENLLENPSEKAVQRLFDFLVANDIKITEDGHFITWKVVNSDYTDCRTGTFDNSPGKPVKMPRSRVNDDDEVTCSTGLHVCSRSYIGHFGNSNCKVVSCKVNPRDVVSIPVDYGDAKMRVCYYEVLEDVTEQFANEYKY
> |[Tevenvirinae Escherichia_phage_HP3]||_Escherichia_phage_HP3.gb|hypothetical protein|936|NC_041920.1(170254):8192-9127:-1 ^RAST2:fig|1198136.53.peg.23^ Tevenvirinae Escherichia_phage_HP3|neighbours:(-1),(-1)|neighbour_genes:hypothetical protein,Phage rIIA lysis inh..|
MYNIKCLSQEEQLEAYGLVKSGQWTRREIADYFNISTDTLRKIVKNFKAEEKAAEFEDEEQVQENNEPIIGGHRPEIVWNASSKFISIIEGRVAYNATPSSHANFEEIKANLVAGNLSKAVELINIKKAITKFVDGNVTIEGGSLFYQGIEIRSGLVNRIIDSMEKGEDFKFYLPFLENLLENPSEKAVQRLFDFLVANDIEITEDGYFYAWKVVRKDYLDCYSGTFDNSPGKVVSMPRTRVNDDDTQTCSRGLHVCAKSYIRHFGSSSDKVVKVKVHPRDVVSIPVDYGDAKMRTCRYEVISDVTELFAE
> |[Tevenvirinae _Escherichia_phage_HY01]||_Escherichia_phage_HY01.gb|hypothetical protein|939|NC_027349.1(166977):166039-166977:-1 ^RAST2:fig|1198136.95.peg.289^ Tevenvirinae _Escherichia_phage_HY01|neighbours:(-1),end()|neighbour_genes:Phage endonuclease,end()|
MYNIKCLTKNEQAEIVKLYSSGNYTQQELADWQGVSVDTIRRVLKNAEEAKRSKVTISGDITVKVNSDAVIAPVAKSDIIWNASKKFISITVDGVTYNATPNTHSNFQEILNLLVADKLEEAAQKINVRRAVEKYISGDVRIEGGSLFYQNIELRSGLVDRILDSMEKGENFEFYFPFLENLLENPSQKAVSRLFDFLVANDIEITEDGYFYAWKVVRDNYFDCHSNTFDNSPGKVVKMPRTRVNDDDTQTCSRGLHVCSKSYIRHFGSSTSRVVKVKVHPRDVVSIPIDYNDAKMRTCQYEVVEDVTEQFK
>ID:YP_009284191.1 |[Escherichia phage HY03]||_Escherichia_phage_HY03.gbk|putative rIIB membra..|939|NC_031047(170770):124475-125413:1 ^GeneID:29079059^ Escherichia phage HY03, complete genome.|neighbours:ID:YP_009284190.1(1),ID:YP_009284192.1(1)|neighbour_genes:putative base plate ..,hypothetical protein|
MYNIKCLTKNEQAEIVKLYSSGNYTQQELADWQGVSVDTIRRVLKNAEEAKHPKVTISGDITVEVKSDVAIAPVAKSDIIWNASKKFISITVDGVTYNATPNTHSNFQEILNLLVADKLEEAAQKINVRRAVEKYISGDVRIEGGSLFYQNIELRSGLVDRILDSMEKGENFEFYFPFLENLLENPSQKAVSRLFDFLVANDIEITEDGYFYAWKVVRSNYFDCHSNTFDNSPGKVVKMPRTRVNDDDTQTCSRGLHVCSKSYIRHFGSSTSRVVKVKVHPRDVVSIPIDYNDAKMRTCQYEVVEDVTEQFR
>ID:BBG28788.1 |[Escherichia phage KIT03]||_Escherichia_phage_KIT03_DNA_.gbk|rIIB protector from ..|939|AP018932(166848):165899-166837:-1 ^^ Escherichia phage KIT03 DNA, complete sequence.|neighbours:ID:BBG28787.1(-1),end()|neighbour_genes:hypothetical protein,end()|
MYNIKCLTKNEQAEIVKLYSSGNYTQQELADWQGVSVDTIRRVLKNAEEAKRSKVTISGDITVKVNSDAVIAPVTKSDIIWNASKKFISITVDGVTYNATPNTHSNFQEILNLLVADKLEEAAQKINVRRAVEKYISGDVRIEGGSLFYQNIELRSGLVDRILDSMEKGENFEFYFPFLENLLENPSQKAVSRLFDFLVANDIEITEDGYFYAWKVVRNNYFDCHSNTFDNSPGKVVKMPRTRVNDDDTQTCSRGLHVCSKSYIRHFGGSTSRVVKVKVHPRDVVSIPIDYNDAKMRTCQYEVIEDVTEQFK
>ID:YP_008060524.1 |[Escherichia phage Lw1]||_Escherichia_phage_Lw1_.gbk|rIIB|900|NC_021344(176227):1-900:-1 ^GeneID:16205063^ Escherichia phage Lw1, complete genome.|neighbours:start(),ID:YP_008060525.1(-1)|neighbour_genes:start(),rIIA|
MRTVKILDDVQKKAVYEGFLTSANKTALAKQFGVSVRTIGRVITEQHAKYAHEEQKPLPKTDTGSKMIGSESFITLVRNGEIITADSNHPNFEKAHVLLTKGDIEGVAALLNTKQALKVFSKGNIKIIGHQVMYKDVVFDSGITQRIVREMYNERPYEHLVNFFEKLMQNPSRDAVYQLYGFLVHNDIELADDGDFYAWKRVSEDYKDMATGKFDNSPGAIVKMPRNQVDEDKHKTCSCGLHVAAKSYLPHYGGGRGRVIQVKVNPRDVVAIPVDYDNAKMRVCRYQVMTDVTAGFSHY
> |[Tevenvirinae _Escherichia_phage_MX01]||_Escherichia_phage_MX01.gb|hypothetical protein|966|NC_031934.1(168929):167952-168917:-1 ^RAST2:fig|1198136.96.peg.281^ Tevenvirinae _Escherichia_phage_MX01|neighbours:(-1),end()|neighbour_genes:hypothetical protein,end()|
MYNIKCLAKSEQEKVVSLYKSGNYTQQELADWYGVSVDTIRKVLKNDEEAKRSQVVITGNVTVTVPNLLVVPVEATIGGSRPEIIWNASSKFVSITEGRTVWNTTNKNKHFDAIVQALKESRFDDAIKLISIKEAVKAFVKGNVRIEGGRLVYQGIELRSGLIDRIITSMENGEDFEFYLPFLENLLENPSEKAVQRLFDFLVANDIKITEDGHFITWKVVNSDYTDCRTGTFDNSPGKPVKMPRSRVNDDDEVTCSSGLHVCSRSYIGHFGNSSCKVVSCKVNPRDVVSIPVDYGDAKMRVCYYEVLEDVTEQFANEYKY
>ID:AYR04183.1 |[Escherichia phage OLB35]||_Escherichia_phage_OLB35_.gbk|rIIB protector from ..|936|MH992122(169140):168185-169120:-1 ^^ UNVERIFIED: Escherichia phage OLB35, complete genome.|neighbours:ID:AYR04182.1(-1),end()|neighbour_genes:hypothetical protein,end()|
MYNIKCLSQEEQLEAYDLVKSGQWTRREIADYFNISTDTLRKIVKNFKAEEKAAEFEDEEQVQENNEPIIGGHRPEIVWNASSKFISIIEGRVAYNATPSSHANFEEIKANLVAGNLSKAVELINIKKAITKFVDGNVTIEGGSLFYQGIEIRSGLVNRIIDSMEKGEDFKFYLPFLENLLENPSEKAVQRLFDFLVANDIEITEDGYFYAWKVVRKDYLDCYSGTFDNSPGKVVSMPRTRVNDDDTQTCSRGLHVCAKSYIRHFGSSSDKVVKVKVHPRDVVSIPVDYGDAKMRTCRYEVISDVTELFAE
> |[Tevenvirinae _Escherichia_phage_PE37]||_Escherichia_phage_PE37.gb|hypothetical protein|939|KU925172.1(166423):164275-165213:1 ^RAST2:fig|1198136.98.peg.273^ Tevenvirinae _Escherichia_phage_PE37|neighbours:(1),(1)|neighbour_genes:Phage rIIA lysis inh..,Phage endonuclease|
MYNIKCLTKNEQAEIVKLYSSGNYTQQELADWQGVSVDTIRRVLKNAEEAKRSKVTISGDITVKVNSDAVIAPVTKSDIIWNASKKFISITVDGVTYNATPNTHSNFQEILNLLVADKLEEAAQKINVRRAVEKYISGDVRIEGGSLFYQNIELRSGLVDRILDSMEKGENFEFYFPFLENLLENPSQKAVSRLFDFLVANDIEITEDGYFYAWKVVRSNYFDCHSNTFDNSPGKVVKMPRIRVNDDDTQTCSRGLHVCSKSYIRHFGSSTSRVVKVKVHPRDVVSIPIDYNDAKMRTCQYEVVEDVTEQFK
>ID:BBC14615.1 |[Escherichia phage PP01]||_Escherichia_phage_PP01.gbk|rIIB|939|LC348379(167812):166874-167812:-1 ^^ Escherichia phage PP01 DNA, complete sequence.|neighbours:ID:BBC14614.1(-1),end()|neighbour_genes:denB.1,end()|
MYNIKCLTKNEQAEIVKLYSSGNYTQQELADWQGVSVDTIRRVLKNAEEAKRPKVTISGDITVKVNSDAVIAPVAKSDIIWNASKKFISITVDGVTYNATPNTHSNFQEILNLLVADKLEEAAQKINVRRAVEKYISGDVRIEGGSLFYQNIELRSGLVDRILDSMEKGENFEFYFPFLENLLENPSQKAVSRLFDFLVANDIEITEDGYFYAWKVVRSNYFDCHSNTFDNSPGKVVKMPRTRVNDDDTQTCSRGLHVCSKSYIRHFGSSTSRVVKVKVHPRDVVSIPIDYNDAKMRTCQYEVVEDVTEQFK
> |[Tevenvirinae _Escherichia_phage_SF]||_Escherichia_phage_SF.gb|hypothetical protein|936|MH359124.1(168695):122068-123003:1 ^RAST2:fig|1198136.100.peg.207^ Tevenvirinae _Escherichia_phage_SF|neighbours:(1),(1)|neighbour_genes:Phage rIIA lysis inh..,hypothetical protein|
MYNIKCLSQEEQLEAYNLVKSGKWTRKEIADYFDISTDTLRKIVKNFKAEEKAAKFEDEEQVPENNEPIITGHRPEIVWNASSKFISIIEGRVAYNATPSSHANFEEIKANLVAGNLSKAVELINIKKAITKFVDGNVTIEGGSLFYQGIEIRSGLVNRIIDSMEKGEDFKFYLPFLENLLENPSEKAVQRLFDFLVANDIEITEDGHFYAWKVVRKDYLDCYSGTFDNSPGKVVSMPRTRVNDDDTQTCSRGLHVCAKSYIRYFGSSSDKVVKVKVHPRDVVSIPVDYGDAKMRTCRYEVISDVTELFAE
>ID:YP_009608402.1 |[Escherichia phage ST0]||_Escherichia_phage_ST0.gbk|hypothetical protein|948|NC_041990(170496):62645-63592:1 ^GeneID:40084424^ Escherichia phage ST0, complete genome.|neighbours:ID:YP_009608401.1(1),ID:YP_009608403.1(1)|neighbour_genes:hypothetical protein,hypothetical protein|
MYNIKCLSQEEQLEAYGLVESGKWTRKEIADYFDISTDTLRKIVKNFKAEGVVPEANDASYVIEEVPENDEPIIGGHRPEIVWNASSKFISIIEGRVAYNATPSSHANFEEIKANLVAGNLNKAVELINIKKAISKFVDGNVVIEGGSLFYQGIEIRSGLVNRIIDSMEKGEDFKFYLPFLENLLENPSEKAVQRLFDFLVANDIEITEDGHFYAWKVVRKDYLDCYSGTFDNSPGKVVSMPRTRVNDDDTQTCSRGLHVCAKSYIRYFGSSSDKVVKVKVHPRDVVSIPVDYGDAKMRTCRYEVISDVTELFAE
>ID:BBC14891.1 |[Escherichia phage T2]||_Escherichia_phage_T2.gbk|rIIB|939|LC348380(163825):162887-163825:-1 ^^ Escherichia phage T2 DNA, complete sequence.|neighbours:ID:BBC14890.1(-1),end()|neighbour_genes:denB.1,end()|
MYNIKCLTKNEQAEIVKLYSSGNYTQQELADWQGVSVDTIRRVLKNAEEAKRPKVTISGDITVKVNSDAVIAPVAKSDIIWNASKKFISITVDGVTYNATPNTHSNFQEILNLLVADKLEEAAQKINVRRAVEKYISGDVRIEGGSLFYQNIELRSGLVDRILDSMEKGENFEFYFPFLENLLENPSQKAVSRLFDFLVANDIEITEDGYFYAWKVVRDNYFDCHSNTFDNSPGKVVKMPRTRVNDDDTQTCSRGLHVCSKSYIRHFGSSTSRVVKVKVHPRDVVSIPIDYNDAKMRTCQYEVVEDVTEQFK
>ID:YP_009281605.1 |[Escherichia phage UFV-AREG1]||_Escherichia_phage_UFV-AREG1_.gbk|hypothetical protein|939|NC_031030(170788):165903-166841:-1 ^GeneID:29063798^ Escherichia phage UFV-AREG1, complete genome.|neighbours:ID:YP_009281604.1(-1),ID:YP_009281606.1(1)|neighbour_genes:hypothetical protein,homing endonuclease|
MYNIKCLTKNEQAEIVKLYSSGNYTQQELADWQGVSVDTIRRVLKNAEEAERSKVTISGDITVKVNSDAVIAPVAKSDIIWNASKKFISITVDGVTYNATPNTHSNFQEILNLLVADKLEEAAQKINVRRAVEKYISGDVRIEGGSLFYQNIELRSGLVDRILDSMEKGENFEFYFPFLENLLENPSQKAVSRLFDFLVANDIEITEDGYFYAWKVVRSNYFDCHSNTFDNSPGKVVKMPRTRVNDDDTQTCSRGLHVCSKSYIRHFGSSTSRVVKVKVHPRDVVSIPIDYNDAKMRTCQYEVVEDVTEQFK
>ID:YP_009323472.1 |[Escherichia phage WG01]||_Escherichia_phage_WG01_.gbk|hypothetical protein|969|NC_031928(169936):168938-169906:-1 ^GeneID:30308598^ Escherichia phage WG01, complete genome.|neighbours:ID:YP_009323471.1(-1),end()|neighbour_genes:hypothetical protein,end()|
MYNIKCLTSSEQVEIVKLYISGNYTQNELADWYSVSVDTIRKVLKNAKGAGQAQVVITGNIKVTVPNEPREVPVEVTIGGSRPEIIWNASSKFVSITEGRTVWNTTNKNKHFDAIVQALKESRFDDAIKLISIKEAVKAFVKGNVRIEGGRLVYQGIELRSGLIDRIITSMENGEDFEFYLPFLENLLENPSEKAVQRLFDFLVANDIKITEDGHFITWKVVNSDYTDCRTGTFDNSPGKPVKMPRSRVNDDDEVTCSSGLHVCSRSYIGHFGNSSCKVVSCKVNPRDVVSIPVDYGDAKMRVCYYEVLEDVTEQFANEYKY
>ID:YP_009030884.1 |[Escherichia phage vB_EcoM_112]||_Escherichia_phage_e112_.gbk|protector from proph..|939|NC_024125(168470):167522-168460:-1 ^GeneID:19485428^ Escherichia phage e11/2, complete genome.|neighbours:ID:YP_009030883.1(-1),end()|neighbour_genes:hypothetical protein,end()|
MYNIKCLTKNEQAEIVKLYSSGNYTQQELADWQGVSVDTIRRVLKNAEEAKRPKVTISGDITVKVNSDAVIAPVAKSDIIWNASKKFISITVDGVTYNATPNTHSNFQEILNLLVADKLEEAAQKINVRRAVEKYISGDVRIEGGSLFYQNIELRSGLVDRILDSMEKGENFEFYFPFLENLLENPSQKAVSRLFDFLVANDIEITEDGYFYAWKVVRSNYFDCHSNTFDNSPGKVVKMPRTRVNDDDTQTCSRGLHVCSKSYIRHFGSSTSRVVKVKVHPRDVVSIPIDYNDAKMRTCQYEVVEDATEQFK
>ID:AYN56416.1 |[Escherichia phage p000v]||_Escherichia_phage_p000v_.gbk|hypothetical protein|948|MK047717(167803):150884-151831:1 ^^ Escherichia phage p000v, complete genome.|neighbours:ID:AYN56415.1(1),ID:AYN56417.1(1)|neighbour_genes:hypothetical protein,hypothetical protein|
MYNIKCLSQEEQLEAYGLVESGKWTRKEIADYFDISTDTLRKIVKNFKAEGVVPEANDASYVIEEVPENDEPIIGGHRPEIVWNASSKFISIIEGRVAYNATPSSHANFEEIKANLVAGNLSKAVELINIKKAISKFVDGNVVIEGGSLFYQGIEIRSGLVNRIIDSMEKGEDFKFYLPFLENLLENPSEKAVQRLFDFLVANDIEITEDGYFYAWKVVRKDYLDCYSGTFDNSPGKVVSMPRTRVNDDDTQTCSRGLHVCAKSYIRHFGSSSDKVVKVKVHPRDVVSIPVDYGDAKMRTCRYEVISDVTELFAE
> |[Tevenvirinae _Escherichia_phage_p000y]||_Escherichia_phage_p000y.gb|hypothetical protein|927|MK047718.1(169872):93431-94357:1 ^RAST2:fig|1198136.97.peg.172^ Tevenvirinae _Escherichia_phage_p000y|neighbours:(1),(1)|neighbour_genes:Phage rIIA lysis inh..,hypothetical protein|
MYNIKCLSQEEQLEAYRLVESGQWTRREIADYFDISTDTLRKIVKNFKAEDETSKVEEVPENDEPIIGGHRPEIVWNASSKFISIIEGRVAYNATPSSHANFEEIKANLVAGNLSKAVELINIKKAISKFVDGNVVIEGGSLFYQGIEIRSGLVNRIIDSMEKGEDFKFYLPFLENLLENPSEKAVQRLFDFLVANDIEITEDGHFYAWKVVRKDYLDCYSGTFDNSPGKVVSMPRTRVNDDDTQTCSRGLHVCAKSYIRHFGSSSDKVVKVKVHPRDVVSIPVDYGDAKMRTCRYEVISDVTELFAE
> |[Tevenvirinae _Escherichia_phage_slur02]||_Escherichia_phage_slur02.gb|hypothetical protein|939|NC_028927.1(167298):70832-71770:-1 ^RAST2:fig|1198136.99.peg.113^ Tevenvirinae _Escherichia_phage_slur02|neighbours:(-1),(-1)|neighbour_genes:Phage endonuclease,Phage rIIA lysis inh..|
MYNIKCLTKNEQAEIVKLYSSGNYTQQELAYWKDVSVDTIRRVLKNAEEAKRSKVTISGDITVKVNSDAVIAPVAKSDIIWNASKKFISITVDGVTYNATPNTHSNFQEILNLLVADKLEEAAQKINVRRAVEKYISGDVRIEGGSLFYQNIELRSGLVDRILDSMEKGENFEFYFPFLENLLENPSQKAVSRLFDFLVANDIEITEDGYFYAWKVVRSNYFDCHSNTFDNSPGKVVKMPRTRVNDDDTQTCSRGLHVCSKSYIRHFGSSTSRVVKVKVHPRDVVSIPIDYNDAKMRTCQYEVVEDVTEQFK
>ID:YP_009624978.1 |[Escherichia phage slur03]||_Escherichia_phage_slur03_.gbk|rIIB protector from ..|939|NC_042129(167467):3874-4812:1 ^GOA:A0A0M7Q907,GeneID:40101860,InterPro:IPR009057,UniProtKB/TrEMBL:A0A0M7Q907^ Escherichia phage slur03, complete genome.|neighbours:ID:YP_009624977.1(1),ID:YP_009624979.1(1)|neighbour_genes:RIIA protein [Escher..,hypothetical protein..|
MYNIKCLTKNEQAEIVKLYSSGNYTQQELADWQGVSVDTIRRVLKNAEEAKRSKVTISGDITVKVNSDAAIAPVAKSDIIWNASKKFISITVDGVTYNATPNTHSNFQEILNLLVADKLEEAAQKINVRRAVEKYISGDVRIEGGSLFYQNIELRSGLVDRILDSMEKGENFEFYFPFLENLLENPSQKAVSRLFDFLVANDIEITEDGYFYAWKVVRSNYFDCHSNTFDNSPGKVVKMPRTRVNDDDTQTCSRGLHVCSKSYIRHFGSSTSRVVKVKVHPRDVVSIPIDYNDAKMRTCQYEVVEDVTEQFK
>ID:YP_009625489.1 |[Escherichia phage slur04]||_Escherichia_phage_slur04_.gbk|hypothetical protein|939|NC_042130(167298):152516-153454:-1 ^GeneID:40102385,UniProtKB/TrEMBL:A0A0M9JDN9^ Escherichia phage slur04, complete genome.|neighbours:ID:YP_009625488.1(-1),ID:YP_009625490.1(-1)|neighbour_genes:hypothetical protein,hypothetical protein|
MYNIKCLTKNEQAEIVKLYSSGNYTQQELAYWKDVSVDTIRRVLKNAEEAKRSKVTISGDITVKVNSDAVIAPVAKSDIIWNASKKFISITVDGVTYNATPNTHSNFQEILNLLVADKLEEAAQKINVRRAVEKYISGDVRIEGGSLFYQNIELRSGLVDRILDSMEKGENFEFYFPFLENLLENPSQKAVSRLFDFLVANDIEITEDGYFYAWKVVRSNYFDCHSNTFDNSPGKVVKMPRTRVNDDDTQTCSRGLHVCSKSYIRHFGSSTSRVVKVKVHPRDVVSIPIDYNDAKMRTCQYEVVEDVTEQFK
> |[Tevenvirinae _Escherichia_phage_slur07]||_Escherichia_phage_slur07.gb|hypothetical protein|939|NC_028780.1(167124):162710-163648:1 ^RAST2:fig|1198136.89.peg.268^ Tevenvirinae _Escherichia_phage_slur07|neighbours:(1),(1)|neighbour_genes:Phage rIIA lysis inh..,Phage endonuclease|
MYNIKCLTKNEQAEIVKLYSSGNYTQQELADWQGVSVDTIRRVLKNAEEAKRSKVTISGDITIKVNSDAVIAPVAKSDIIWNASKKFISITVDGVTYNATPNTHSNFQEILNLLVADKLEEAAQKINVRRAVEKYISGDVRIEGGSLFYQNIELRSGLVDRILDSMEKGENFEFYFPFLENLLENPSQKAVSRLFDFLVANDIEITEDGYFYAWKVVRDNYFDCHSNTFDNSPGKVVKMPRTRVNDDDTQTCSRGLHVCSKSYIRHFGSSTSRVVKVKVHPRDVVSIPIDYNDAKMRTCQYEVVEDVTEQFK
>ID:CUL02522.1 |[Escherichia phage slur08]||_Escherichia_phage_slur08_.gbk|hypothetical protein|939|LN881733(167467):1121-2059:1 ^GOA:A0A0M7QDV0,InterPro:IPR009057,UniProtKB/TrEMBL:A0A0M7QDV0^ Escherichia phage slur08, complete genome.|neighbours:ID:CUL02521.1(1),ID:CUL02523.1(1)|neighbour_genes:hypothetical protein,hypothetical protein|
MYNIKCLTKNEQAEIVKLYSSGNYTQQELADWQGVSVDTIRRVLKNAEEAKRSKVTISGDITVKVNSDAAIAPVAKSDIIWNASKKFISITVDGVTYNATPNTHSNFQEILNLLVADKLEEAAQKINVRRAVEKYISGDVRIEGGSLFYQNIELRSGLVDRILDSMEKGENFEFYFPFLENLLENPSQKAVSRLFDFLVANDIEITEDGYFYAWKVVRSNYFDCHSNTFDNSPGKVVKMPRTRVNDDDTQTCSRGLHVCSKSYIRHFGSSTSRVVKVKVHPRDVVSIPIDYNDAKMRTCQYEVVEDVTEQFK
>ID:CUL03043.1 |[Escherichia phage slur11]||_Escherichia_phage_slur11_.gbk|hypothetical protein|939|LN881734(167298):156062-157000:-1 ^UniProtKB/TrEMBL:A0A0M7QE03^ Escherichia phage slur11, complete genome.|neighbours:ID:CUL03042.1(-1),ID:CUL03044.1(-1)|neighbour_genes:hypothetical protein,hypothetical protein|
MYNIKCLTKNEQAEIVKLYSSGNYTQQELAYWKDVSVDTIRRVLKNAEEAKRSKVTISGDITVKVNSDAVIAPVAKSDIIWNASKKFISITVDGVTYNATPNTHSNFQEILNLLVADKLEEAAQKINVRRAVEKYISGDVRIEGGSLFYQNIELRSGLVDRILDSMEKGENFEFYFPFLENLLENPSQKAVSRLFDFLVANDIEITEDGYFYAWKVVRSNYFDCHSNTFDNSPGKVVKMPRTRVNDDDTQTCSRGLHVCSKSYIRHFGSSTSRVVKVKVHPRDVVSIPIDYNDAKMRTCQYEVVEDVTEQFK
>ID:CUL03563.1 |[Escherichia phage slur13]||_Escherichia_phage_slur13_.gbk|hypothetical protein|939|LN881737(167299):10712-11650:-1 ^UniProtKB/TrEMBL:A0A0M7QF98^ Escherichia phage slur13, complete genome.|neighbours:ID:CUL03562.1(-1),ID:CUL03564.1(-1)|neighbour_genes:hypothetical protein,hypothetical protein|
MYNIKCLTKNEQAEIVKLYSSGNYTQQELAYWKDVSVDTIRRVLKNAEEAKRSKVTISGDITVKVNSDAVIAPVAKSDIIWNASKKFISITVDGVTYNATPNTHSNFQEILNLLVADKLEEAAQKINVRRAVEKYISGDVRIEGGSLFYQNIELRSGLVDRILDSMEKGENFEFYFPFLENLLENPSQKAVSRLFDFLVANDIEITEDGYFYAWKVVRSNYFDCHSNTFDNSPGKVVKMPRTRVNDDDTQTCSRGLHVCSKSYIRHFGSSTSRVVKVKVHPRDVVSIPIDYNDAKMRTCQYEVVEDVTEQFK
>ID:YP_009180772.1 |[Escherichia phage slur14]||_Escherichia_phage_slur14_.gbk|hypothetical protein|939|NC_028448(167467):107528-108466:-1 ^GOA:A0A0M7QDN8,GeneID:26227943,InterPro:IPR009057,UniProtKB/TrEMBL:A0A0M7QDN8^ Escherichia phage slur14, complete genome.|neighbours:ID:YP_009180771.1(-1),ID:YP_009180773.1(-1)|neighbour_genes:hypothetical protein,hypothetical protein|
MYNIKCLTKNEQAEIVKLYSSGNYTQQELADWQGVSVDTIRRVLKNAEEAKRSKVTISGDITVKVNSDAAIAPVAKSDIIWNASKKFISITVDGVTYNATPNTHSNFQEILNLLVADKLEEAAQKINVRRAVEKYISGDVRIEGGSLFYQNIELRSGLVDRILDSMEKGENFEFYFPFLENLLENPSQKAVSRLFDFLVANDIEITEDGYFYAWKVVRSNYFDCHSNTFDNSPGKVVKMPRTRVNDDDTQTCSRGLHVCSKSYIRHFGSSTSRVVKVKVHPRDVVSIPIDYNDAKMRTCQYEVVEDVTEQFK
>ID:AVH86101.1 |[Escherichia phage vB_EcoM-G28]||_Escherichia_phage_vB_EcoM-G28.gbk|putative rIIB-like p..|939|MG867727(170121):169172-170110:-1 ^^ Escherichia phage vB_EcoM-G28, complete genome.|neighbours:ID:AVH86100.1(-1),end()|neighbour_genes:hypothetical protein,end()|
MYNIKCLTKNEQAEIVKLYSSGNYTQQELADWQGVSVDTIRRVLKNAEEAKRSKVTISGDITVKVNSDAVIAPVTKSDIIWNASKKFISITVDGVTYNATPNTHSNFQEILNLLVADKLEEAAQKINVRRAVEKYISGDVRIEGGSLFYQNIELRSGLVDRILDSMEKGENFEFYFPFLENLLENPSQKAVSRLFDFLVANDIEITEDGYFYAWKVVRNNYFDCHSNTFDNSPGKVVKMPRIRVNDDDTQTCSRGLHVCSKSYIRHFGGSTSRVVKVKVHPRDVVSIPIDYNDAKMRTCQYEVVEDVTEQFK
>ID:QDF15296.1 |[Escherichia phage vB_EcoM-Sa45lw]||_Escherichia_phage_vB_EcoM-Sa45lw_.gbk|RIIB protector from ..|939|MK977694(167353):166404-167342:-1 ^^ Escherichia phage vB_EcoM-Sa45lw, complete genome.|neighbours:ID:QDF15295.1(-1),end()|neighbour_genes:hypothetical protein,end()|
MYNIKCLTKNEQAEIVKLYSSGNYTQQELADWQGVSVDTIRRVLKNAEEAKRSKVTISGDITVKVNSDAVIAPVTKSDIIWNASKKFISITVDGVTYNATPNTHSNFQEILNLLVADKLEEAAQKINVRRAVEKYISGDVRIEGGSLFYQNIELRSGLVDRILDSMEKGENFEFYFPFLENLLENPSQKAVSRLFDFLVANDIEITEDGYFYAWKVVRSNYFDCHSNTFDNSPGKVVKMPRTRVNDDDTQTCSRGLHVCSKSYIRHFGGSTSRVVKVKVHPRDVVSIPIDYNDAKMRTCQYEVIEDVTEQFK
>ID:YP_009290534.1 |[Escherichia phage vB_EcoM-UFV13]||_Escherichia_phage_vB_EcoM-UFV13_.gbk|hypothetical protein|939|NC_031103(165772):164823-165761:-1 ^GeneID:29081330^ Escherichia phage vB_EcoM-UFV13, complete genome.|neighbours:ID:YP_009290533.1(-1),end()|neighbour_genes:hypothetical protein,end()|
MYNIKCLTKNEQAEIVKLYSSGNYTQQELAYWKDVSVDTIRRVLKNAEEAKRSKVTISGDITVKVNSDAVIAPVAKSDIIWNASKKFISITVDGVTYNATPNTHSNFQEILNLLVADKLEEAAQKINVRRAVEKYISGDVRIEGGSLFYQNIELRSGLVDRILDSMEKGENFEFYFPFLENLLENPSQKAVSRLFDFLVANDIEITEDGYFYAWKVVRSNYFDCHSNTFDNSPGKVVKMPRTRVNDDDTQTCSRGLHVCSKSYIRHFGSSTSRVVKVKVHPRDVVSIPIDYNDAKMRTCQYEVVEDVTEQFK
>ID:AUV61137.1 |[Escherichia phage vB_EcoM-fFiEco06]||_Escherichia_phage_vB_EcoM-fFiEco06_.gbk|rIIB|939|MG781190(167076):166138-167076:-1 ^^ Escherichia phage vB_EcoM-fFiEco06, complete genome.|neighbours:ID:AUV61136.1(-1),end()|neighbour_genes:hypothetical protein,end()|
MYNIKCLTKNEQAEIVKLYSSGNYTQQELADWQGVSVDTIRRVLKNAEEAKRSKVTISGDITVKVNSDVVIAPVAKSDIIWNASKKFISITVDGVTYNATPNTHSNFQEILNLLVADKLEEAAQKINVRRAVEKYISGDVRIEGGSLFYQNIELRSGLVDRILDSMEKGENFEFYFPFLENLLENPSQKAVSRLFDFLVANDIEITEDGYFYAWKVVRSNYFDCHSNTFDNSPGKVVKMPRTRVNDDDTQTCSRGLHVCSKSYIRHFGSSTSRVVKVKVHPRDVVSIPIDYNDAKMRTCQYEVVEDVTEQFK
>ID:AUV61408.1 |[Escherichia phage vB_EcoM-fHoEco02]||_Escherichia_phage_vB_EcoM-fHoEco02_.gbk|rIIB|939|MG781191(167064):166126-167064:-1 ^^ Escherichia phage vB_EcoM-fHoEco02, complete genome.|neighbours:ID:AUV61407.1(-1),end()|neighbour_genes:hypothetical protein,end()|
MYNIKCLTKNEQAEIVKLYSSGNYTQQELADWQGVSVDTIRRVLKNAEEAKRSKVTISGDITVKVNSDVVIAPVAKSDIIWNASKKFISITVDGVTYNATPNTHSNFQEILNLLVADKLEEAAQKINVRRAVEKYISGDVRIEGGSLFYQNIELRSGLVDRILDSMEKGENFEFYFPFLENLLENPSQKAVSRLFDFLVANDIEITEDGYFYAWKVVRSNYFDCHSNTFDNSPGKVVKMPRTRVNDDDTQTCSRGLHVCSKSYIRHFGSSTSRVVKVKVHPRDVVSIPIDYNDAKMRTCQYEVVEDVTEQFK
>ID:AYP69762.1 |[Escherichia phage vB_EcoM_DalCa]||_Escherichia_phage_vB_EcoM_DalCa_.gbk|rIIB protector from ..|939|MH992510(166040):165091-166029:-1 ^^ Escherichia phage vB_EcoM_DalCa, complete genome.|neighbours:ID:AYP69954.1(-1),end()|neighbour_genes:hypothetical protein,end()|
MYNIKCLTKNEQAEIVKLYSSGNYTQQELAYWKDVSVDTIRRVLKNAEEAKRPKVTISGDITVKVNSDAVIAPVAKSDIIWNASKKFISITVDGVTYNATPNTHSNFQEILNLLVADKLEEAAQKINVRRAVEKYISGDVRIEGGSLFYQNIELRSGLVDRILDSMEKGENFEFYFPFLENLLENPSQKAVSRLFDFLVANDIEITEDGYFYAWKVVRSNYFDCHSNTFDNSPGKVVKMPRTRVNDDDTQTCSRGLHVCSKSYIRHFGSSTSRVVKVKVHPRDVVSIPIDYNDAKMRTCQYEVVEDVTEQFK
>ID:QBO63793.1 |[Escherichia phage vB_EcoM_G10400]||_Escherichia_phage_vB_EcoM_G10400.gbk|hypothetical protein|939|MK327937(170182):169233-170171:-1 ^^ Escherichia phage vB_EcoM_G10400, complete genome.|neighbours:ID:QBO63792.1(-1),end()|neighbour_genes:hypothetical protein,end()|
MYNIKCLTKNEQSEIVKLYSSGNYTQQELADWQGVSVDTIRRVLKNAEEAERSKVTISGDITVKVNSDAVIAPVAKSDIIWNASKKFISITVDGVTYNATPNTHSNFQEILNLLVADKLEEAAQKINVRRAVEKYISGDVRIEGGSLFYQNIELRSGLVDRILDSMEKGENFEFYFPFLENLLENPSQKAVSRLFDFLVANDIEITEDGYFYAWKVVRSNYFDCHSNTFDNSPGKVVKMPRTRVNDDDTQTCSRGLHVCSKSYIRHFGSSTSRVVKVKVHPRDVVSIPIDYNDAKMRTCQYEVVEDVTEQFK
>ID:QBO62431.1 |[Escherichia phage vB_EcoM_G2248]||_Escherichia_phage_vB_EcoM_G2248.gbk|hypothetical protein|993|MK327932(170678):169481-170473:-1 ^^ Escherichia phage vB_EcoM_G2248, complete genome.|neighbours:ID:QBO62430.1(-1),ID:QBO62432.1(-1)|neighbour_genes:hypothetical protein,hypothetical protein|
MTKAKITVSDRNVQCLDSEKQIKLAKQWGEGKFTTREALAAAFGVSRRTASRVLLIQKDAVAEGRKALEKRKARRKTSKGKGGERAKKPVTTSSKIVAIASTKFITITCGDIVYTADPSHVNFNEALEAIKHNDFIKAITLIDIKKAVEVYYHGAFRIENGIVYYHNIVLDNNLTRRVVESIKENKPYTHYLNFFEKCKKNPSRKAVDRLFDFLEHNDIEIGEDGCFYAWKRVDVDYKDFFTHTFDNSPGRTVKMKRKDVDPDDDRTCSNGLHVAAKHYIPHYGGGRGRIIKCKVDPRHVVSIPKDYANAKMRCHRYYVVEDVTEGFSHY
> |[Tevenvirinae Escherichia_phage_vB_EcoM_G2285]||_Escherichia_phage_vB_EcoM_G2285.gb|hypothetical protein|927|MK327933.1(166675):165740-166666:-1 ^RAST2:fig|1198136.60.peg.283^ Tevenvirinae Escherichia_phage_vB_EcoM_G2285|neighbours:(-1),end()|neighbour_genes:hypothetical protein,end()|
MYNIKCLSKEEQLEAYRLVESGQWTRREIADYFDISTDTLRKIVKNFKAEDETSKVEEVPENDEPIIGGHRPEIVWNASSKFISIIEGRVAYNATPSSHANFEEIKANLVAGNLSKAVELINIKKAITKFVDGNVTIEGGSLFYQGIEIRSGLVNRIIDSMEKGEDFKFYLPFLENLLENPSEKAVQRLFDFLVANDIEITEDGHFYAWKVVRKDYLDCYSGTFDNSPGKVVSMPRTRVNDDDTQTCSRGLHVCAKSYIRYFGSSSDKVVKVKVHPRDVVSIPVDYGDAKMRTCRYEVISDVTELFAE
> |[Tevenvirinae _Escherichia_phage_vB_EcoM_G2469]||_Escherichia_phage_vB_EcoM_G2469.gb|hypothetical protein|927|MK327934.1(170452):169517-170443:-1 ^RAST2:fig|1198136.90.peg.285^ Tevenvirinae _Escherichia_phage_vB_EcoM_G2469|neighbours:(-1),end()|neighbour_genes:hypothetical protein,end()|
MYNIKCLSKEEQLEAYRLVESGQWTRREIADYFDISTDTLRKIVKNFKAEDETSKVEEVPENDEPIIGGHRPEIVWNASSKFISIIEGRVAYNATPSSHANFEEIKANLVAGNLSKAVELINIKKAISKFVDGNVVIEGGSLFYQGIEIRSGLVNRIIDSMEKGEDFKFYLPFLENLLENPSEKAVQRLFDFLVANDIEITEDGHFYAWKVVRKDYLDCYSGTFDNSPGKVVSMPRTRVNDDDTQTCSRGLHVCAKSYIRHFGSSSDKVVKVKVHPRDVVSIPVDYGDAKMRTCRYEVISDVTELFAE
> |[Tevenvirinae Escherichia_phage_vB_EcoM_G2494]||_Escherichia_phage_vB_EcoM_G2494.gb|phage T4-like protei..|993|MK327935.1(168327):167130-168122:-1 ^RAST2:fig|1198136.61.peg.296^ Tevenvirinae Escherichia_phage_vB_EcoM_G2494|neighbours:(-1),(-1)|neighbour_genes:Phage protein,Phage protein|
MTKAKITVSDRNVQCLDSAKQIKLAKQWGEGKFTTREALAAAFGVSRRTASRVLLIQKDAVAEGRKALEKRKARRKTSKGKGGERAKKPVTTSSKIVAIASTKFITITCGDIVYTADPSHVNFNEALEAIKHNDFIKAITLIDIKKAVEVYYHGAFRIENGIVYYHNIVLDNNLTRRVVESIKENKPYTHYLNFFEKCKKNPSRKAVDRLFDFLEHNDIEIVEDGCFYAWKRVDVDYKDFFTHTFDNSPGRTVKMKRKDVDPDDDRTCSNGLHVAAKHYIPHYGGGRGRIIKCKVDPRHVVSIPKDYANAKMRCHRYYVVEDVTEGFSHY
>ID:QBO65688.1 |[Escherichia phage vB_EcoM_G2540-3]||_Escherichia_phage_vB_EcoM_G2540-3_.gbk|hypothetical protein|939|MK327944(168654):167705-168643:-1 ^^ Escherichia phage vB_EcoM_G2540-3, complete genome.|neighbours:ID:QBO65687.1(-1),end()|neighbour_genes:hypothetical protein,end()|
MYNIKCLTKNEQAEIVKLYSSGNYTQQELADWQGVSVDTIRRVLKNAEEAERSKVTISGDITVKVNNDTVIAPVAKSDIIWNASKKFISITVDGVTYNATPNTHSNFQEILNLLVADKLEEAAQKINVRRAVEKYISGDVRIEGGSLFYQNIELRSGLVDRILDSMEKGENFEFYFPFLENLLENPSQKAVSRLFDFLVANDIEITEDGYFYAWKVVRSNYFDCHSNTFDNSPGKVVKMPRTRVNDDDTQTCSRGLHVCSKSYIRHFGSSTSRVVKVKVHPRDVVSIPIDYNDAKMRTCQYEVVEDVTEQFK
> |[Tevenvirinae _Escherichia_phage_vB_EcoM_G2540]||_Escherichia_phage_vB_EcoM_G2540.gb|hypothetical protein|939|MK327936.1(168886):167937-168875:-1 ^RAST2:fig|1198136.92.peg.292^ Tevenvirinae _Escherichia_phage_vB_EcoM_G2540|neighbours:(-1),end()|neighbour_genes:Phage endonuclease,end()|
MYNIKCLTKNEQAEIVKLYSSGNYTQQELADWQGVSVDTIRRVLKNAEEAKRPKVTISGDITVKVNSDEVIAPVAKSDIIWNASKKFISITVDGVTYNATPNTHSNFQEILNLLVADKLEEAAQKINVRRAVEKYISGDVRIEGGSLFYQNIELRSGLVDRILDSMEKGENFEFYFPFLENLLENPSQKAVSRLFDFLVANDIEITEDGYFYAWKVVRSNYFDCHSNTFDNSPGKVVKMPRTRVNDDDTQTCSRGLHVCSKSYIRHFGSSTSRVVKVKVHPRDVVSIPIDYNDAKMRTCQYEVVEDVTEQFK
>ID:QBO64595.1 |[Escherichia phage vB_EcoM_G29]||_Escherichia_phage_vB_EcoM_G29_.gbk|hypothetical protein|939|MK327940(168241):167292-168230:-1 ^^ Escherichia phage vB_EcoM_G29, complete genome.|neighbours:ID:QBO64594.1(-1),end()|neighbour_genes:hypothetical protein,end()|
MYNIKCLTKNEQAEIVKLYSSGNYTQQELADWQGVSVDTIRRVLKNAEEAKRSKVTISGDITVKVNSDAVIAPVAKSDIIWNASKKFISITVDGVTYNATPNTHSNFQEILNLLVADKLEEAAQKINVRRAVEKYISGDVRIEGGSLFYQNIELRSGLVDRILDSMEKGENFEFYFPFLENLLENPSQKAVSRLFDFLVANDIEITEDGYFYAWKVVRSNYFDCHSNTFDNSPGKVVKMPRTRVNDDDTQTCSRGLHVCSKSYIRHFGSSTSRVVKVKVHPRDVVSIPIDYNDAKMRTCQYEVVEDVTEQFK
> |[Tevenvirinae _Escherichia_phage_vB_EcoM_G37-3]||_Escherichia_phage_vB_EcoM_G37-3.gb|phage T4-like protei..|993|MK327941.1(167832):166646-167638:-1 ^RAST2:fig|1198136.91.peg.299^ Tevenvirinae _Escherichia_phage_vB_EcoM_G37-3|neighbours:(-1),(-1)|neighbour_genes:Phage protein,Phage protein|
MTKAKITVSDRNVQCLDSAKQIKLAKQWGEGKFTTREALAAAFGVSRRTASRVLLIQKDAVAEGRKALEKRKARRKTSKGKGGERAKKPVTTSSKIVAIASTKFITITCGDIVYTADPSHVNFKEALEAIKHNDFIKAITLIDIKKAVEVYYHGAFRIENGIVYYHNIVLDNNLTRRVVESIKENKPYTHYLNFFEKCKKNPSRKAVDRLFDFLEHNDIEIVEDGCFYAWKRVDVDYKDFFTHTFDNSPGRTVKMKRKDVDPDDDRTCSNGLHVAAKHYIPHYGGGRGRIIKCKVDPRHVVSIPKDYANAKMRCHRYYVVEDVTEGFSHY
> |[Tevenvirinae _Escherichia_phage_vB_EcoM_GG4498]||_Escherichia_phage_vB_EcoM_G4498.gb|hypothetical protein|939|MK327939.1(167826):166877-167815:-1 ^RAST2:fig|1198136.93.peg.290^ Tevenvirinae _Escherichia_phage_vB_EcoM_GG4498|neighbours:(-1),end()|neighbour_genes:Phage endonuclease,end()|
MYNIKCLTKNEQAEIVKLYSSGNYTQQELADWQGVSVDTIRRVLKNAEEAERSKVTISGDITVKVNSDAVIAPVAKSDIIWNASKKFISITVDGVTYNATPNTHSNFQEILNLLVADKLEEAAQKINVRRAVEKYISGDVRIEGGSLFYQNIELRSGLVDRILDSMEKGENFEFYFPFLENLLENPSQKAVSRLFDFLVANDIEITEDGYFYAWKVVRSNYFDCHSNTFDNSPGKVVKMPRTRVNDDDTQTCSRGLHVCSKSYIRHFGSSTSRVVKVKVHPRDVVSIPIDYNDAKMRTCQYEVVEDVTEQFK
>ID:QBO65967.1 |[Escherichia phage vB_EcoM_G4500]||_Escherichia_phage_vB_EcoM_G4500_.gbk|hypothetical protein|939|MK327945(168363):167414-168352:-1 ^^ Escherichia phage vB_EcoM_G4500, complete genome.|neighbours:ID:QBO65966.1(-1),end()|neighbour_genes:hypothetical protein,end()|
MYNIKCLTKNEQAEIVKLYSSGNYTQQELADWQGVSVDTIRRVLKNAEEAKRSKVTISGDITVKVNSDAVIAPVAKSDIIWNASKKFISITVDGVTYNATPNTHSNFQEILNLLVADKLEEAAQKINVRRAVEKYISGDVRIEGGSLFYQNIELRSGLVDRILDSMEKGENFEFYFPFLENLLENPSQKAVSRLFDFLVANDIEITEDGYFYAWKVVRSNYFDCHSNTFDNSPGKVVKMPRTRVNDDDTQTCSRGLHVCSKSYIRHFGSSTSRVVKVKVHPRDVVSIPIDYNDAKMRTCQYEVVEDVTEQFK
>ID:QBO66241.1 |[Escherichia phage vB_EcoM_G4507]||_Escherichia_phage_vB_EcoM_G4507_.gbk|hypothetical protein|939|MK327946(168828):167879-168817:-1 ^^ Escherichia phage vB_EcoM_G4507, complete genome.|neighbours:ID:QBO66240.1(-1),end()|neighbour_genes:hypothetical protein,end()|
MYNIKCLTKNEQAEIVKLYSSGNYTQQELADWQGVSVDTIRRVLKNAEEAKRPKVTISGDITVKVNSDAVIAPVAKSDIIWNASKKFISITVDGVTYNATPNTHSNFQEILNLLVADKLEEAAQKINVRRAVEKYISGDVRIEGGSLFYQNIELRSGLVDRILDSMEKGENFEFYFPFLENLLENPSQKAVSRLFDFLVANDIEITEDGYFYAWKVVRDNYFDCHSNTFDNSPGKVVKMPRTRVNDDDTQTCSRGLHVCSKSYIRHFGSSTSRVVKVKVHPRDVVSIPIDYNDAKMRTCQYEVVEDVTEQFK
>ID:QBO65141.1 |[Escherichia phage vB_EcoM_G50]||_Escherichia_phage_vB_EcoM_G50_.gbk|hypothetical protein|939|MK327942(167728):166779-167717:-1 ^^ Escherichia phage vB_EcoM_G50, complete genome.|neighbours:ID:QBO65140.1(-1),end()|neighbour_genes:hypothetical protein,end()|
MYNIKCLTKNEQAEIVKLYSSGNYTQQELAYWKDVSVDTIRRVLKNAEEAKRSKVTISGDITVEVKSDVAIAPVAKSDIIWNASKKFISITVDGVTYNATPNTHSNFQEILNLLVADKLEEAAQKINVRRAVEKYISGDVRIEGGSLFYQNIELRSGLVDRILDSMEKGENFEFYFPFLENLLENPSQKAVSRLFDFLVANDIEITEDGYFYAWKVVRSNYFDCHSNTFDNSPGKVVKMPRTRVNDDDTQTCSRGLHVCSKSYIRHFGSSTSRVVKVKVHPRDVVSIPIDYNDAKMRTCQYEVVEDVTEQFK
> |[Tevenvirinae _Escherichia_phage_vB_EcoM_G5211]||_Escherichia_phage_vB_EcoM_G5211.gb|phage T4-like protei..|993|MK327947.1(164278):163082-164074:-1 ^RAST2:fig|1198136.94.peg.283^ Tevenvirinae _Escherichia_phage_vB_EcoM_G5211|neighbours:(-1),(-1)|neighbour_genes:Phage protein,Phage protein|
MTKAKITVSDRNVQCLDSAKQIKLAKQWGEGKFTTREALAAAFGVSRRTASRVLLIQKDAVAEGRKALEKRKARRKTSKGKGGERAKKPVTTTSKIVAIASTKFITITCGDIVYTADPSHINFKEALEAVKQNDFIKAITLIDIKKAVEVYYHGAFRIENGIVYYHNIVLDNNLTRRVVESIKENKPYTHYLNFFEKCKKNPSRKAVDRLFDFLEHNDIEIGEDGCFYAWKRVDVDYKDFFTHTFDNSPGRTVKMKRKDVDPDDDRTCSNGLHVAAKHYIPHYGGGRGRIIKCKVDPRHVVSIPKDYANAKMRCHRYYVIEDVTEGFSHY
>ID:QBO65412.1 |[Escherichia phage vB_EcoM_G53]||_Escherichia_phage_vB_EcoM_G53_.gbk|hypothetical protein|948|MK327943(167834):166878-167825:-1 ^^ Escherichia phage vB_EcoM_G53, complete genome.|neighbours:ID:QBO65411.1(-1),end()|neighbour_genes:hypothetical protein,end()|
MYNIKCLSQEEQLEAYGLVESGKWTRKEIADYFDISTDTLRKIVKNFKAEGVVPEANDASYVIEEVPENDEPIIGGHRPEIVWNASSKFISIIEGRVAYNATPSSHANFEEIKANLVAGNLSKAVELINIKKAITKFVDGNVTIEGGSLFYQGIEIRSGLVNRIIDSMEKGEDFKFYLPFLENLLENPSEKAVQRLFDFLVANDIEITEDGHFYAWKVVRKDYLDCYSGTFDNSPGKVVSMPRTRVNDDDTQTCSRGLHVCAKSYIRHFGSSSDKVVKVKVHPRDVVSIPVDYGDAKMRTCRYEVISDVTELFAE
>ID:QBQ80153.1 |[Escherichia phage vB_EcoM_G8]||_Escherichia_phage_vB_EcoM_G8_.gbk|hypothetical protein|939|MK373787(169650):168701-169639:-1 ^^ Escherichia phage vB_EcoM_G8, complete genome.|neighbours:ID:QBQ80152.1(-1),end()|neighbour_genes:hypothetical protein,end()|
MYNIKCLTKNEQAEIVKLYSSGNYTQQELAYWKDVSVDTIRRVLKNAEEAKRPKVTISGDITVKVNSDAVIAPVAKSDIIWNASKKFISITVDGVTYNATPNTHSNFQEILNLLVADKLEEAAQKINVRRAVEKYISGDVRIEGGSLFYQNIELRSGLVDRILDSMEKGENFEFYFPFLENLLENPSQKAVSRLFDFLVANDIEITEDGYFYAWKVVRSNYFDCHSNTFDNSPGKVVKMPRTRVNDDDTQTCSRGLHVCSKSYIRHFGSSTSRVVKVKVHPRDVVSIPIDYNDAKMRTCQYEVVEDVTEQFK
>ID:QBQ78058.1 |[Escherichia phage vB_EcoM_G9062]||_Escherichia_phage_vB_EcoM_G9062_.gbk|hypothetical protein|939|MK373779(168670):167721-168659:-1 ^^ Escherichia phage vB_EcoM_G9062, complete genome.|neighbours:ID:QBQ78057.1(-1),end()|neighbour_genes:hypothetical protein,end()|
MYNIKCLTKNEQAEIVKLYSSGNYTQQELADWQGVSVDTIRRVLKNAEEAKRSKVTISGDITVKVNSDAVIAPVAKSDIIWNASKKFISITVDGVTYNATPNTHSNFQEILNLLVADKLEEAAQKINVRRAVEKYISGDVRIEGGSLFYQNIELRSGLVDRILDSMEKGENFEFYFPFLENLLENPSQKAVSRLFDFLVANDIEITEDGYFYAWKVVRSNYFDCHSNTFDNSPGKVVKMPRTRVNDDDTQTCSRGLHVCSKSYIRHFGSSTSRVVKVKVHPRDVVSIPIDYNDAKMRTCQYEVVEDVTEQFK
>ID:AXC34023.1 |[Escherichia phage vB_EcoM_JB75]||_Escherichia_phage_vB_EcoM_JB75_.gbk|rIIB protector from ..|939|MH355584(167208):11-949:1 ^^ Escherichia phage vB_EcoM_JB75, complete genome.|neighbours:start(),ID:AXC34214.1(1)|neighbour_genes:start(),hypothetical protein|
MYNIKCLTKNEQAEIVKLYSSGNYTQQELADWQGVSVDTIRRVLKNAEEAKRSKVTISGDITVKVNSDAVIAPVAKSDIIWNASKKFISITVDGVTYNATPNTHSNFQEILNLLVADKLEEAAQKINVRRAVEKYISGDVRIEGGSLFYQNIELRSGLVDRILDSMEKGENFEFYFPFLENLLENPSQKAVSRLFDFLVANDIEITEDGYFYAWKVVRSNYFDCHSNTFDNSPGKVVKMPRTRVNDDDTQTCSRGLHVCSKSYIRHFGSSTSRVVKVKVHPRDVVSIPIDYNDAKMRTCQYEVVEDVTEQFK
>ID:YP_009037503.1 |[Escherichia phage vB_EcoM_JS09]||_Escherichia_phage_vB_EcoM_JS09_.gbk|rIIB protector from ..|948|NC_024124(169148):2224-3171:1 ^GeneID:19524904^ Escherichia phage vB_EcoM_JS09, complete genome.|neighbours:ID:YP_009037502.1(1),ID:YP_009037504.1(1)|neighbour_genes:rIIA protector from ..,hypothetical protein|
MYNIKCLSQEEQLEAYGLVESGKWTRKEIADYFDISTDTLRKIVKNFKAEGVVPEANDASYVIEEVPENDEPIIGGHRPEIVWNASSKFISIIEGRVAYNATPSSHANFEEIKANLVAGNLNKAVELINIKKAISKFVDGNVVIEGGSLFYQGIEIRSGLVNRIIDSMEKGEDFKFYLPFLENLLENPSEKAVQRLFDFLVANDIEITEDGHFYAWKVVRKDYLDCYSGTFDNSPGKVVSMPRTRVNDDDTQTCSRGLHVCAKSYIRYFGSSSDKVVKVKVHPRDVVSIPVDYGDAKMRTCRYEVISDVTELFAE
>ID:QBQ78557.1 |[Escherichia phage vB_EcoM_KAW1E185]||_Escherichia_phage_vB_EcoM_KAW1E185_.gbk|hypothetical protein|939|MK373781(164987):164038-164976:-1 ^^ Escherichia phage vB_EcoM_KAW1E185, complete genome.|neighbours:ID:QBQ78556.1(-1),end()|neighbour_genes:hypothetical protein,end()|
MYNIKCLTKNEQAEIVKLYSSGNYTQQELADWQGVSVDTIRRVLKNAEEAERSKVTISGDITIKVNSDAVIAPVAKSDIIWNASKKFISITVDGVTYNATPNTHSNFQEILNLLVADKLEEAAQKINVRRAVEKYISGDVRIEGGSLFYQNIELRSGLVDRILDSMEKGENFEFYFPFLENLLENPSQKAVSRLFDFLVANDIEITEDGYFYAWKVVRSNYFDCHSNTFDNSPGKVVKMPRTRVNDDDTQTCSRGLHVCSKSYIRHFGSSTSRVVKVKVHPRDVVSIPIDYNDAKMRTCQYEVVEDVTEQFK
> |[Tevenvirinae Escherichia_phage_vB_EcoM_KAW3E185]||_Escherichia_phage_vB_EcoM_KAW3E185.gb|hypothetical protein|948|MK373782.1(170187):169231-170178:-1 ^RAST2:fig|1198136.54.peg.286^ Tevenvirinae Escherichia_phage_vB_EcoM_KAW3E185|neighbours:(-1),end()|neighbour_genes:hypothetical protein,end()|
MYNIKCLSQEEQLEAYGLVESGKWTRKEIADYFDISTDTLRKIVKNFKAEGVVPEANDASYVIEEVPENDEPIIGGHRPEIVWNASSKFISIIEGRVAYNATPSSHANFEEIKANLVAGNLSKAVELINIKKAISKFVDGNVVIEGGSLFYQGIEIRSGLVNRIIDSMEKGEDFKFYLPFLENLLENPSEKAVQRLFDFLVANDIEITEDGHFYAWKVVRKDYLDCYSGTFDNSPGKVVSMPRTRVNDDDTQTCSRGLHVCAKSYIRHFGSSSDKVVKVKVHPRDVVSIPVDYGDAKMRTCRYEVISDVTELFAE
>ID:QBQ79324.1 |[Escherichia phage vB_EcoM_MM02]||_Escherichia_phage_vB_EcoM_MM02_.gbk|hypothetical protein|927|MK373784(169201):168266-169192:-1 ^^ Escherichia phage vB_EcoM_MM02, complete genome.|neighbours:ID:QBQ79323.1(-1),end()|neighbour_genes:hypothetical protein,end()|
MYNIKCLSKEEQLEAYRLVESGQWTRREIADYFDISTDTLRKIVKNFKAEDETSKVEEVPENDEPIIGGHRPEIVWNASSKFISIIEGRVAYNATPSSHANFEEIKANLVAGNLSKAVELINIKKAISKFVDGNVVIEGGSLFYQGIEIRSGLVNRIIDSMEKGEDFKFYLPFLENLLENPSEKAVQRLFDFLVANDIEITEDGHFYAWKVVRKDYLDCYSGTFDNSPGKVVSMPRTRVNDDDTQTCSRGLHVCAKSYIRHFGSSSDKVVKVKVHPRDVVSIPVDYGDAKMRTCRYEVISDVTELFAE
>ID:QBQ79606.1 |[Escherichia phage vB_EcoM_OE5505]||_Escherichia_phage_vB_EcoM_OE5505_.gbk|hypothetical protein|939|MK373785(168756):167818-168756:-1 ^^ Escherichia phage vB_EcoM_OE5505, complete genome.|neighbours:ID:QBQ79605.1(-1),end()|neighbour_genes:hypothetical protein,end()|
MYNIKCLTKNEQAEIVKLYSSGNYTQQELADWQGVSVDTIRRVLKNAEEAKRSKVTISGDITVKVNSDAVIAPVAKSDIIWNASKKFISITVDGVTYNATPNTHSNFQEILNLLVADKLEEAAQKINVRRAVEKYISGDVRIEGGSLFYQNIELRSGLVDRILDSMEKGENFEFYFPFLENLLENPSQKAVSRLFDFLVANDIEITEDGYFYAWKVVRSNYFDCHSNTFDNSPGKVVKMPRTRVNDDDTQTCSRGLHVCSKSYIRHFGSSTSRVVKVKVHPRDVVSIPIDYNDAKMRTCQYEVVEDVTEQFK
> |[Tevenvirinae _Escherichia_phage_vB_EcoM_PhAPEC2]||_Escherichia_phage_vB_EcoM_PhAPEC2.gb|hypothetical protein|945|NC_024794.1(167318):166374-167318:-1 ^RAST2:fig|1198136.124.peg.276^ Tevenvirinae _Escherichia_phage_vB_EcoM_PhAPEC2|neighbours:(-1),end()|neighbour_genes:hypothetical protein,end()|
GNIMYNIKCLSQEEQLEAYGLVKSGKWTRKEIADYFDISTDTLRKIVKNFKAEEKAAEFEDEEQVPENNEPIIGGHRPEIVWNASSKFISIIEGRVAYNATPSSHANFEEIKANLVAGNLSKAVELINIKKAITKFVDGNVTIEGGSLFYQGIEIRSGLVNRIIDSMEKGEDFKFYLPFLENLLENPSEKAVQRLFDFLVANDIEITEDGYFYAWKVVRKDYLDCYSGTFDNSPGKVVSMPRTRVNDDDTQTCSSGLHVCAKSYIRYFGSSSDKVVKVKVHPRDVVSIPVDYGDAKMRTCRYEVISDVTELFAE
>ID:QBQ79885.1 |[Escherichia phage vB_EcoM_R5505]||_Escherichia_phage_vB_EcoM_R5505_.gbk|hypothetical protein|939|MK373786(167317):166368-167306:-1 ^^ Escherichia phage vB_EcoM_R5505, complete genome.|neighbours:ID:QBQ79884.1(-1),end()|neighbour_genes:hypothetical protein,end()|
MYNIKCLTKNEQAEIVKLYSSGNYTQQELAYWKDVSVDTIRRVLKNAEEAKRPKVTISGDITVKVNSDAVIAPVAKSDIIWNASKKFISITVDGVTYNATPNTHSNFQEILNLLVADKLEEAAQKINVRRAVEKYISGDVRIEGGSLFYQNIELRSGLVDRILDSMEKGENFEFYFPFLENLLENPSQKAVSRLFDFLVANDIEITEDGYFYAWKVVRNNYFDCHSNTFDNSPGKVVKMPRTRVNDDDTQTCSRGLHVCSKSYIRHFGSSTSRVVKVKVHPRDVVSIPIDYNDAKMRTCQYEVVEDVTEQFK
>ID:QBQ77287.1 |[Escherichia phage vB_EcoM_WFK]||_Escherichia_phage_vB_EcoM_WFK_.gbk|hypothetical protein|927|MK373775(164590):163655-164581:-1 ^^ Escherichia phage vB_EcoM_WFK, complete genome.|neighbours:ID:QBQ77286.1(-1),end()|neighbour_genes:hypothetical protein,end()|
MYNIKCLSKEEQLEAYRLVESGQWTRREIADYFYISTDTLRKIVKNFKAEDETSKVEEVPENDEPIIGGHRPEIVWNASSKFISIIEGRVAYNATPSSHANFEEIKANLVAGNLSKAVELINIKKAISKFVDGNVVIEGGSLFYQGIEIRSGLVNRIIDSMEKGEDFKFYLPFLENLLENPSEKAVQRLFDFLVANDIEITEDGHFYAWKVVRKDYLDCYSGTFDNSPGKVVSMPRTRVNDDDTQTCSRGLHVCAKSYIRHFGSSSDKVVKVKVHPRDVVSIPVDYGDAKMRTCRYEVISDVTELFAE
>ID:QBQ77025.1 |[Escherichia phage vB_EcoM_WFL6982]||_Escherichia_phage_vB_EcoM_WFL6982_.gbk|hypothetical protein|927|MK373774(164279):163344-164270:-1 ^^ Escherichia phage vB_EcoM_WFL6982, complete genome.|neighbours:ID:QBQ77024.1(-1),end()|neighbour_genes:hypothetical protein,end()|
MYNIKCLSKEEQLEAYRLVESGQWTRREIADYFYISTDTLRKIVKNFKAEDETSKVEEVPENDEPIIGGHRPEIVWNASSKFISIIEGRVAYNATPSSHANFEEIKANLVAGNLSKAVELINIKKAISKFVDGNVVIEGGSLFYQGIEIRSGLVNRIIDSMEKGEDFKFYLPFLENLLENPSEKAVQRLFDFLVANDIEITEDGHFYAWKVVRKDYLDCYSGTFDNSPGKVVSMPRTRVNDDDTQTCSRGLHVCAKSYIRHFGSSSDKVVKVKVHPRDVVSIPVDYGDAKMRTCRYEVISDVTELFAE
>ID:QBQ77782.1 |[Escherichia phage vB_EcoM_WFbE185]||_Escherichia_phage_vB_EcoM_WFbE185.gbk|hypothetical protein|948|MK373778(170429):169473-170420:-1 ^^ Escherichia phage vB_EcoM_WFbE185, complete genome.|neighbours:ID:QBQ77781.1(-1),end()|neighbour_genes:hypothetical protein,end()|
MYNIKCLSQEEQLEAYGLVESGKWTRKEIADYFDISTDTLRKIVKNFKAEGVVPEANDASYVIEEVPENDEPIIGGHRPEIVWNASSKFISIIEGRVAYNATPSSHANFEEIKANLVAGNLSKAVELINIKKAITKFVDGNVTIEGGSLFYQGIEIRSGLVNRIIDSMEKGEDFKFYLPFLENLLENPSEKAVQRLFDFLVANDIEITEDGHFYAWKVVRKDYLDCYSGTFDNSPGKVVSMPRTRVNDDDTQTCSRGLHVCAKSYIRHFGSSSDKVVKVKVHPRDVVSIPVDYGDAKMRTCRYEVISDVTELFAE
>ID:YP_007005015.1 |[Escherichia phage wV7]||_Escherichia_phage_wV7_.gbk|rIIB protector from ..|939|NC_019505(166452):165503-166441:-1 ^GeneID:14010809^ Escherichia phage wV7, complete genome.|neighbours:ID:YP_007005014.1(-1),end()|neighbour_genes:hypothetical protein,end()|
MYNIKCLTKNEQAEIVKLYSSGNYTQQELADWQGVSVDTIRRVLKNAEEAKRSKVTISGDITVKVNSDAVIAPVTKSDIIWNASKKFISITVDGVTYNATPNTHSNFQEILNLLVADKLEEAAQKINVRRAVEKYISGDVRIEGGSLFYQNIELRSGLVDRILDSMEKGENFEFYFPFLENLLENPSQKAVSRLFDFLVANDIEITEDGYFYAWKVVRNNYFDCHSNTFDNSPGKVVKMPRTRVNDDDTQTCSRGLHVCSKSYIRHFGGSTSRVVKVKVHPRDVVSIPIDYNDAKMRTCQYEVIEDVTEQFK
> |[Tevenvirinae Escherichia_virus_KFS-EC]||_Escherichia_virus_KFS-EC.gb|Phage lysis inhibito..|993|MH560358.1(164715):107180-108172:-1 ^RAST2:fig|1198136.83.peg.178^ Tevenvirinae Escherichia_virus_KFS-EC|neighbours:(-1),(-1)|neighbour_genes:Phage protein,Phage protein|
MTKAKITVSDRNVQCLDSEKQIKLAKQWGEGKFTTREALAAAFGVSRRTASRVLLIQKDAVAEGRKALEKRKARRKTSKGKGGERAKKPVTTSSKIVAIASTKFITITCGDIVYTADPSHVNFNEALEAVKQNDFIKAITLIDIKKAVEVYYHGAFRIENGIVYYHNIVLDNNLTRRVVESIKENKPYTHYLNFFEKCKKNPSRKAVDRLFDFLEHNDIEIGEDGCFYAWKRVDVDYKDFFTHTFDNSPGRTVKMKRKDVDPDDDRTCSNGLHVAAKHYIPHYGGGRGRIIKCKVDPRHVVSIPKDYANAKMRCHRYYVVEDVTEGFSHY
>ID:QDK04404.1 |[Escherichia virus VEc20]||_Escherichia_virus_VEc20_.gbk|vec20_274|939|MN022785(167532):166583-167521:-1 ^^ Escherichia virus VEc20, complete genome.|neighbours:ID:QDK04403.1(-1),end()|neighbour_genes:vec20_273,end()|
MYNIKCLTKNEQAEIVKLYSSGNYTQQELADWQGVSVDTIRRVLKNAEEAERSKVTISGDITVKVNSDAVIAPVAKSDIIWNASKKFISITVDGVTYNATPNTHSNFQEILNLLVADKLEEAAQKINVRRAVEKYISGDVRIEGGSLFYQNIELRSGLVDRILDSMEKGENFEFYFPFLENLLENPSQKAVSRLFDFLVANDIEITEDGYFYAWKVVRSNYFDCHSNTFDNSPGKVVKMPRTRVNDDDTQTCSRGLHVCSKSYIRHFGSSTSRVVKVKVHPRDVVSIPIDYNDAKMRTCQYEVVEDVTEQFK
>ID:VCU44566.1 |[Escherichia virus vB_Eco_mar005P1]|vB_Eco_mar005P1|_Escherichia_virus_vB_Eco_mar005P1_.gbk|rIIB protector from ..|948|LR027390(167773):99260-100207:-1 ^^ Escherichia virus vB_Eco_mar005P1 genome assembly, chromosome: 1.|neighbours:ID:VCU44565.1(-1),ID:VCU44567.1(-1)|neighbour_genes:hypothetical protein,rIIA|
MYNIKCLSQEEQLEAYGLVESGKWTRKEIADYFDISTDTLRKIVKNFKAEGVVPEANDASYVIEEVPENDEPIIGGHRPEIVWNASSKFISIIEGRVAYNATPSSHANFEEIKANLVAGNLSKAVELINIKKAISKFVDGNVVIEGGSLFYQGIEIRSGLVNRIIDSMEKGEDFKFYLPFLENLLENPSEKAVQRLFDFLVANDIEITEDGHFYAWKVVRKDYLDCYSGTFDNSPGKVVSMPRTRVNDDDTQTCSRGLHVCAKSYIRHFGSSSDKVVKVKVHPRDVVSIPVDYGDAKMRTCRYEVISDVTELFAE
>ID:VCU44209.1 |[Escherichia virus vB_Eco_mar005P1]|vB_Eco_mar006P2|_Escherichia_virus_vB_Eco_mar005P1_strain_vB_Eco_mar006P2_.gbk|rIIB protector from ..|948|LR027387(167773):32509-33456:-1 ^^ Escherichia virus vB_Eco_mar005P1 strain vB_Eco_mar006P2 genome assembly, chromosome: 1.|neighbours:ID:VCU44208.1(-1),ID:VCU44210.1(-1)|neighbour_genes:hypothetical protein,rIIA|
MYNIKCLSQEEQLEAYGLVESGKWTRKEIADYFDISTDTLRKIVKNFKAEGVVPEANDASYVIEEVPENDEPIIGGHRPEIVWNASSKFISIIEGRVAYNATPSSHANFEEIKANLVAGNLSKAVELINIKKAISKFVDGNVVIEGGSLFYQGIEIRSGLVNRIIDSMEKGEDFKFYLPFLENLLENPSEKAVQRLFDFLVANDIEITEDGHFYAWKVVRKDYLDCYSGTFDNSPGKVVSMPRTRVNDDDTQTCSRGLHVCAKSYIRHFGSSSDKVVKVKVHPRDVVSIPVDYGDAKMRTCRYEVISDVTELFAE
>ID:VCU43338.1 |[Escherichia virus vB_Eco_mar005P1]|vB_Eco_mar007P3|_Escherichia_virus_vB_Eco_mar005P1_strain_vB_Eco_mar007P3_.gbk|rIIB protector from ..|948|LR027383(167651):122146-123093:-1 ^^ Escherichia virus vB_Eco_mar005P1 strain vB_Eco_mar007P3 genome assembly, chromosome: 1.|neighbours:ID:VCU43337.1(-1),ID:VCU43339.1(-1)|neighbour_genes:hypothetical protein,rIIA|
MYNIKCLSQEEQLEAYGLVESGKWTRKEIADYFDISTDTLRKIVKNFKAEGVVPEANDASYVIEEVPENDEPIIGGHRPEIVWNASSKFISIIEGRVAYNATPSSHANFEEIKANLVAGNLSKAVELINIKKAISKFVDGNVVIEGGSLFYQGIEIRSGLVNRIIDSMEKGEDFKFYLPFLENLLENPSEKAVQRLFDFLVANDIEITEDGHFYAWKVVRKDYLDCYSGTFDNSPGKVVSMPRTRVNDDDTQTCSRGLHVCAKSYIRHFGSSSDKVVKVKVHPRDVVSIPVDYGDAKMRTCRYEVISDVTELFAE
>ID:VCU44046.1 |[Escherichia virus vB_Eco_mar005P1]|vB_Eco_mar008P4|_Escherichia_virus_vB_Eco_mar005P1_strain_vB_Eco_mar008P4_.gbk|rIIB protector from ..|948|LR027386(167773):104927-105874:-1 ^^ Escherichia virus vB_Eco_mar005P1 strain vB_Eco_mar008P4 genome assembly, chromosome: 1.|neighbours:ID:VCU44045.1(-1),ID:VCU44047.1(-1)|neighbour_genes:hypothetical protein,rIIA|
MYNIKCLSQEEQLEAYGLVESGKWTRKEIADYFDISTDTLRKIVKNFKAEGVVPEANDASYVIEEVPENDEPIIGGHRPEIVWNASSKFISIIEGRVAYNATPSSHANFEEIKANLVAGNLSKAVELINIKKAISKFVDGNVVIEGGSLFYQGIEIRSGLVNRIIDSMEKGEDFKFYLPFLENLLENPSEKAVQRLFDFLVANDIEITEDGHFYAWKVVRKDYLDCYSGTFDNSPGKVVSMPRTRVNDDDTQTCSRGLHVCAKSYIRHFGSSSDKVVKVKVHPRDVVSIPVDYGDAKMRTCRYEVISDVTELFAE
>ID:VCU44735.1 |[Escherichia virus vB_Eco_mar005P1]|vB_Eco_mar009P5|_Escherichia_virus_vB_Eco_mar005P1_strain_vB_Eco_mar009P5_.gbk|rIIB protector from ..|948|LR027391(167658):23833-24780:1 ^^ Escherichia virus vB_Eco_mar005P1 strain vB_Eco_mar009P5 genome assembly, chromosome: 1.|neighbours:ID:VCU44734.1(1),ID:VCU44736.1(1)|neighbour_genes:rIIA,hypothetical protein|
MYNIKCLSQEEQLEAYGLVESGKWTRKEIADYFDISTDTLRKIVKNFKAEGVVPEANDASYVIEEVPENDEPIIGGHRPEIVWNASSKFISIIEGRVAYNATPSSHANFEEIKANLVAGNLSKAVELINIKKAISKFVDGNVVIEGGSLFYQGIEIRSGLVNRIIDSMEKGEDFKFYLPFLENLLENPSEKAVQRLFDFLVANDIEITEDGHFYAWKVVRKDYLDCYSGTFDNSPGKVVSMPRTRVNDDDTQTCSRGLHVCAKSYIRHFGSSSDKVVKVKVHPRDVVSIPVDYGDAKMRTCRYEVISDVTELFAE
>ID:AUV57623.1 |[Klebsiella phage KP1]||_Klebsiella_phage_KP1_.gbk|hypothetical protein|912|MG751100(167989):157562-158473:-1 ^^ Klebsiella phage KP1, complete genome.|neighbours:ID:AUV57622.1(-1),ID:AUV57624.1(-1)|neighbour_genes:hypothetical protein,hypothetical protein|
MAVTCLSEIQKDAIVKNFKNGLYTKKELAENYGVSRDTIRRVFKEREARAAAANVPAKVEAPVEREFKWAASSKFISITEGRTTYNADSQHPGFKSALQKLVDGDIAGAIDHINLEQGIKKFVQGNVRIEDGTLFYKDIELKSGLTERIVRAMEDGEDFKRYLPFLENLMLNPSRRAVYRLFDFLNANDIDITDDGHFIGWKVVRSTYMDCASNTFDNSPGKTVTMPRNQVDEDDQRTCSAGLHVCSKSYIGHFGSGSDRIVSVKVHPRDVVSIPVDYNDAKMRTCGYVVLEDVTDRWGSELR
>ID:APD20380.1 |[Klebsiella phage KPV15]|KPV15|_Klebsiella_phage_KPV15_.gbk|lysis inhibitor|912|KY000080(167034):9866-10777:-1 ^^ Klebsiella phage KPV15, complete genome.|neighbours:ID:APD20379.1(-1),ID:APD20381.1(-1)|neighbour_genes:hypothetical protein,rIIA lysis inhibitor|
MAVTCLSEIQKDAIVKNFKNGLYTKKELAENYGVSRDTIRRVFKEREARAAAAAVPAKVEAPVEREFKWAASSKFISITEGRTTYNADSQHPGFKSALQKLVDGDIAGAIDHINLEQGIKKFVQGNVRIEDGTLFYKDIELKSGLTERIVRAMEDGEDFKRYLPFLENLMLNPSRRAVYRLFDFLNANDIDITDDGHFIGWKVVRSNYFDCASNTFDNSPGKTVTMPRNQVDEDDQRTCSAGLHVCSKSYIGHFGSGSDRIVSVKVHPRDVVSIPVDYNDAKMRTCGYVVLEDVTDRWGSELR
> |[Tevenvirinae Klebsiella_phage_Marfa]||_Klebsiella_phage_Marfa.gb|hypothetical protein|621|MN044033.1(168532):167646-168266:-1 ^RAST2:fig|1198136.82.peg.300^ Tevenvirinae Klebsiella_phage_Marfa|neighbours:(-1),(-1)|neighbour_genes:hypothetical protein,hypothetical protein|
MKLAEGKIEEAIDHINIERGIAKFVKGNVRIEDGALYYKDIELKSGLTERIISAMENGEDFERYLPFLENLMLNPSRKAVYRLFDFLNANDIEITDDGHFIGWKVVRSNYFDCASGKFDNSPGKEVTMPRNQVDEDDERTCSTGLHVCSKSYIRHFGSGSDRIVSVKVHPRDVVSIPVDYNDAKMRTCGYKVLEDVTARWNDELRG
>ID:YP_009194245.1 |[Klebsiella phage Matisse]||_Klebsiella_phage_Matisse_.gbk|rIIB protein|900|NC_028750(176081):1-900:-1 ^GeneID:26613464^ Klebsiella phage Matisse, complete genome.|neighbours:start(),ID:YP_009194246.1(-1)|neighbour_genes:start(),rIIA protein|
MVKILDEVQQKAIYNGWLTGASKTALAQQFNVSARTIGRVINRKLAEFPKKRDVKQKPKVSDTVPRMIGSESFITVVYEGRVFMAGETHPNFKKAHEMLKAGDVKGAVTCLDTQEAIRTYSKGNIKIIGHQLLYKDVVFDSDITQRIIREMYNDRPYEHLVNFFERLMRNPSRDAVYQLYGFLVHNDIELTDDGCFLAWKRVRDNYKDLATGKFDNSPGVTVSMPRNMVDEDKTRTCSTGLHVAAKSYLPHYGGGVGRVIQVKVDPADVVAIPVDYNNAKMRVCRYKVMIDVTYGFSHY
>ID:AWY06896.1 |[Klebsiella phage Mineola]||_Klebsiella_phage_Mineola_.gbk|rIIB protector from ..|912|MH333064(166130):18-929:-1 ^^ Klebsiella phage Mineola, complete genome.|neighbours:start(),ID:AWY06897.1(-1)|neighbour_genes:start(),rIIA protector from ..|
MAVTCLSEIQKDAIVKNFKNGLYTKKELAENYGVSRDTIRRVFKEREARAAAANVPAKVEAPVEREFKWAASSKFISITEGRTTYNADSQHPGFKSALQKLVDGDIAGAIDHINLEQGIKKFVQGNVRIEDGTLFYKDIELKSGLTERIVRAMEDGEDFKRYLPFLENLMLNPSRRAVYRLFDFLNANDIDITDDGHFIGWKVVRSTYMDCASNTFDNSPGKTVTMPRNQVDEDDQRTCSTGLHVCSKSYIGHFGSGSDRIVSVKVHPRDVVSIPVDYNDAKMRTCGYVVLEDVTDRWGSELR
>ID:YP_009607196.1 |[Klebsiella phage Miro]||_Klebsiella_phage_Miro_.gbk|rIIB protein|900|NC_041981(176055):1-900:-1 ^GeneID:40083204^ Klebsiella phage Miro, complete genome.|neighbours:start(),ID:YP_009607197.1(-1)|neighbour_genes:start(),rIIA protein|
MVKILDEVQQKAIYNGWLTGASKTALAQQFNVSARTIGRVINRKLAEFPKKRDVKQKPKVSDTVPRMIGSESFITVVYEGRVFMAGETHPNFKKAHEMLKAGDVKGAVTCLDTQEAIRTYSKGNIKIIGHQLLYKDVVFDSDITQRIIREMYNDRPYEHLVNFFERLMRNPSRDAVYQLYGFLVHNDIELTDDGCFLAWKRVRDNYKDLATGKFDNSPGVTVSMPRNMVDEDKTRTCSTGLHVAAKSYLPHYGGGVGRVIQVKVDPADVVAIPVDYNNAKMRVCRYKVMIDVTYGFSHY
> |[Tevenvirinae _Klebsiella_phage_PKO111]||_Klebsiella_phage_PKO111.gb|hypothetical protein|912|NC_031095.1(168758):107886-108797:1 ^RAST2:fig|1198136.84.peg.208^ Tevenvirinae _Klebsiella_phage_PKO111|neighbours:(1),(1)|neighbour_genes:hypothetical protein,hypothetical protein|
MAVTCLSEIQKDAIVKNFKNGLYTKKELAENYGVSRDTIRRVFKEREARAAAANVPAKVEAPVEREFKWAASSKFISITEGRTTYNADSQHPGFKSALQKLVDGDIAGAIDHINLEQGIKKFVQGNVRIEDGTLFYKDIELKSGLTERIVRAMEDGEDFKRYLPFLENLMLNPSRRAVYRLFDFLNANDIDITDDGHFIGWKVVRSTYMDCASNTFDNSPGKTVTMPRNQVDEDDQRTCSAGLHVCSKSYIGHFGSGSDRIVSVKVHPRDVVSIPVDYNDAKMRTCGYVVLEDVTDRWGSELR
>ID:YP_009288677.1 |[Klebsiella phage vB_KpnM_KpV477]||_Klebsiella_phage_vB_KpnM_KpV477_.gbk|putative rIIB protei..|912|NC_031087(168272):1-912:-1 ^GeneID:29067128^ Klebsiella phage vB_KpnM_KpV477, complete genome.|neighbours:start(),ID:YP_009288678.1(-1)|neighbour_genes:start(),putative rIIA protei..|
MAVTCLSEIQKDAIVKNFKNGLYTKKELAENYGVSRDTIRRVFKEREARAAAAAVPAKVEAPVEREFKWAASSKFISITEGRTTYNADSQHPGFKSALQKLVDGDIAGAIDHINLEQGIKKFVQGNVRIEDGTLFYKDIELKSGLTERIVRAMEDGEDFKRYLPFLENLMLNPSRRAVYRLFDFLNANDIDITDDGHFIGWKVVRSTYMDCASNTFDNSPGKTVTMPRNQVDEDDQRTCSAGLHVCSKSYIGHFGSGSDRIVSVKVHPRDVVSIPVDYNDAKMRTCGYVVLEDVTDRWGSELR
>ID:AUO78758.1 |[Klebsiella phage vB_Kpn_F48]||_Klebsiella_phage_vB_Kpn_F48.gbk|rIIB lysis inhibitor|906|MG746602(170764):65420-66325:1 ^^ Klebsiella phage vB_Kpn_F48, complete genome.|neighbours:ID:AUO78757.1(1),ID:AUO78759.1(1)|neighbour_genes:rIIA lysis inhibitor,hypothetical protein|
MAVLCLSENEKDAIVKGFNGGLYNKKELAEIYGVSTDTIRRVFKERTISPNEPAKVKAPAPREFQWAASSKFISITEGRTTYNADPSHPGFKSALMKLAEGKIEEAIDHINIERGIAKFVKGNVRIEDGALYYKDIELKSGLTERIISAMENGEDFERYLPFLENLMLNPSRKAVYRLFDFLNANDIEITDDGHFIGWKVVRSNYFDCASGKFDNSPGKEVTMPRNQVDEDDERTCSTGLHVCSKSYIRHFGSGSDRIVSVKVHPRDVVSIPVDYNDAKMRTCGYKVIEDVTARWNNELRG
> |[Tevenvirinae Morganella_phage_vB_MmoM_MP1]||_Morganella_phage_vB_MmoM_MP1.gb|hypothetical protein|1212|NC_031020.1(163201):161986-163197:-1 ^RAST2:fig|1198136.47.peg.286^ Tevenvirinae Morganella_phage_vB_MmoM_MP1|neighbours:(-1),end()|neighbour_genes:hypothetical protein,end()|
MTVQILNENQKSNVVEYRKEGMSLAAIGRIYDVSADTISRVLKEREARPANGTVHKGDYKIPEGTTVKMEDLIVRKIVIAPGYGTVECDDVFIHDGKWITDWTDIYNENDEYIDETDTYVEGTLFCSDIAYNGTNVHYRHSGPKTEFEDFVKKVVVPAREVPVWNANKKFISITVGENTYNADNTAPNFVQALELLAQSVSVSEVEALDLIYEALDLINIERAITSYVKGDMEITGGELFYKGLPIRNGVVDRIIQSMQNGEDFEFYIPFLENLLMNPSRKAVMRLYDFLVANDIKITEDGHFIGWKVVRKDYTDWHSGQFDNSPGQLVTMERNQVDEDDNRTCSSGLHVCSKSYIKHFGGSSSRIVSVKVHPRDVVSIPTDYADSKMRTCGYLVLEDMTDKM
>ID:YP_009211712.1 |[Pectobacterium bacteriophage PM2]||_Pectobacterium_bacteriophage_PM2.gbk|protector from proph..|918|NC_028940(170286):169369-170286:-1 ^GeneID:26638184^ Pectobacterium bacteriophage PM2, complete genome.|neighbours:ID:YP_009211711.1(-1),end()|neighbour_genes:hypothetical protein,end()|
MSKIKLSASQKNDIARIYAKGKKTYKQLAAEYGVHKDTIYRAIKEVRVSKEPKKVEIAKPAPKVETKVEQPFIWNANSKFISITRGRETWNADKDHPAFKDALKELVEGNIEKARDLINIEKAVTKFVQGDIKIEGGSLFYQDIELRSGLIDRIIDSMHKGQDFKFYLPFLENLLENPSPKAVQRLFDFLVANDIEITADGHFIGWKLVRDNYTDCYTGKMDNSPGKEVKMARIHVNDNDQQTCSNGLHVCSKGYLSHYTGTRVVSVKVHPRDVVSIPVDYNDAKMRTCRYVVQEDVTERFKDII
>ID:QBP35612.1 |[Phage NC-G]||_Phage_NC-G.gbk|rIIB lysis inhibitor|1035|MK310184(170164):112035-113069:-1 ^^ Phage NC-G, complete genome.|neighbours:ID:QBP35611.1(-1),ID:QBP35613.1(-1)|neighbour_genes:hypothetical protein,rIIA lysis inhibitor|
MYNIKCLSKSEQADIVDLYATGNYTQQELADWHSVSVDTVRKVLKNSEEAKRSQVANSMAESLKKAPAVPLNAPTEVTITGNIKVTVPNEPRVVPVDITIGGSRPEIIWNASSKFVSITEGRTVWNTTNKNKHFDAIVQALKESRFDDAIKLISIKEAVKAFVKGNVRIEGGRLVYQGIELRSGLIDRIITSMENGEDFEFYLPFLENLLENPSEKAVQRLFDFLVANDIKITEDGHFIAWKVVNSDYTDCRTGTFDNSPGKPVKMPRSRVNDDDEVTCSSGLHVCSRSYIGHFGNSNCKVVSCKVNPRDVVSIPVDYGDAKMRVCYYEVLEDVTEQFANEYKY
> |[Tevenvirinae _Proteus_phage_phiP4-3]||_Proteus_phage_phiP4-3.gb|hypothetical protein|1218|MG696114.1(167849):166200-167417:1 ^RAST2:fig|1198136.86.peg.280^ Tevenvirinae _Proteus_phage_phiP4-3|neighbours:(1),(1)|neighbour_genes:hypothetical protein,hypothetical protein|
MAVKILNEQQKQTVYRLFSEGKTKALIARHFNVSSDTITRVLKEQEFVPSKNETYSWIFADDVLIDPALKSPVLKCHTLCINNPKNRDNFSEENDLFVPGILKVADLELSRIVYAPNHDNQRSDITTHVKTLRAKPIKQEPESKPEVVKQEPELENLVWNANSKFISITVGTKTYNAGKDHDNFTTALNELSKAMSAISEGDVQKEQTHVKKALDLINTRRAIKSYTKGHIKIEGSTLYYKDLVVDSGLTRKIIEMMKEGKDFEFLLPFLENLMLNPSRKAVARLYDFLMATDIEITEDGHFIAWKYVRNDYKDCFSGTFDNSPGKRVEVPRNTVDEDDNVTCSSGLHVCSESYIGAVGNRRIVSVKVHPRDVVSIPVDYNDAKMRTCGYTVLEDVTETFKKRFR
> |[Tevenvirinae _Proteus_phage_vB_PmiM_Pm5461]||_Proteus_phage_vB_PmiM_Pm5461.gb|hypothetical protein|963|NC_028762.1(161989):160752-161714:-1 ^RAST2:fig|1198136.85.peg.268^ Tevenvirinae _Proteus_phage_vB_PmiM_Pm5461|neighbours:(-1),(1)|neighbour_genes:hypothetical protein,hypothetical protein|
MFAQSCDLAIPGIIRIGKLKSKDTIYAYNCSDKQTAEDINNYIIDLFKKSTSGVDFKNSKKNTEKTKDILENLVWNANSKFISITVGTKTYNAGKDHENFKDALSELSKAMEAVSKGDSKTEHKHVQKALDLINTKRAIKSYTQGHIKIEGSTLYYKDLVIDSGLTRKIISNMKEGKDFKFLLPFLENLMLNPSRKAVMRLYDFLMATDIEITADGHFIAWKVVRDNYLDCHSGTFDNSPGKRVEVPRNTVDEDDNRTCSSGLHVCSKSYIPSFGGSKSRVVSVKVHPRDVVSIPVDYNDAKMRTCGYTVLEDVTDKFKK
> |[Tevenvirinae _Pseudomonas_phage_PspYZU05]||_Pseudomonas_phage_PspYZU05.gb|hypothetical protein|1161|KY971610.1(166442):154094-155254:-1 ^RAST2:fig|1198136.88.peg.217^ Tevenvirinae _Pseudomonas_phage_PspYZU05|neighbours:(1),(-1)|neighbour_genes:hypothetical protein,hypothetical protein|
MKLNPRLKKMAVCMYLYGYKTKVKIARELGISVDTVRRAINEIKVASREDFFVETVLFTIKQMTSLSQYSQLDRKSLINAIGRVDTKDRPKFNQDRLSNIVSMLLCESTDPELESLVMHIKDNYDCRLELIEDVPVAEPVSEKTQEKKKVKWLANQDCVVIMTPNGVTTVQHTHKNYHRIIQLLQLGEFDKAIKMSSVLETITASDEFREGLILIRDNKLFYNSIELKSGIAKRIISDLNDGNDFKFWMPFLNNLMENPESKNINRLFDFLVSSDIEITSDGCFYAWKAVRKDFKDHYTGTIDNSPGKFPTQERDLCCPDDNVLCAPGLHVCSKAYFDNYSYNDSNFIKVKVHPRDVVSIPLEYKDAKMRTCGYHVICEVTREQIQ
>ID:YP_009615750.1 |[Salmonella phage Melville]||_Salmonella_phage_Melville_.gbk|rIIb-like protector ..|915|NC_042044(159323):158400-159314:-1 ^GeneID:40092225^ Salmonella phage Melville, complete genome.|neighbours:ID:YP_009615749.1(-1),end()|neighbour_genes:hypothetical protein,end()|
MAVQMFTRSQKLSIVDYVDSGYKRDWIAKHFNCSVDTIRRVVKEMAQETKPEVEEIEAVETPVAAPEYIWNASNKFISITDLSTHKTYPADDKLPGFKIALQRLIDGDIEGALEIVNAEKGLTSYVKGNVKIDEGRLFYKDIEIKSGLTERILKSMEQGENFEFYMPFLENLMENPSRKAVARLFDFLVANDIEITDDGHFIAWKVVTENYKDCHSRTFDNSPGVTVEMARNQVDEDDERTCSAGLHVCSKSYISYFRGSSDRIVSVKVHPRDVVSIPVDYGDAKMRTCKYQVIEDVTSKWGTF
>ID:YP_007501307.1 |[Salmonella phage vB_SenMS16]||_Salmonella_phage_S16_.gbk|RIIB|909|NC_020416(160221):159313-160221:-1 ^GeneID:14675508^ Salmonella phage S16, complete genome.|neighbours:ID:YP_007501306.1(-1),end()|neighbour_genes:DNA endonuclease IV,end()|
MAVQMFTRSQKLSIVDYVDSGYKRDWIAKHFNCSVDTIRRVVKEMAQETKVEEIEAVETPVAAPEYIWNASNKFISITDLSTHKTYPADDKLPGFKIALQRLIDGDIEGALEIVNAEKGLTSYVKGNVKIDEGRLFYKDIEIKSGLTERILKSMEQGENFEFYMPFLENLMENPSRKAVARLFDFLVANDIEITDDGHFIAWKVVTENYKDCHSRTFDNSPGVTVEMARNQVDEDDERTCSAGLHVCSKSYISYFRGSSDRIVSVKVHPRDVVSIPVDYGDAKMRTCKYQVIEDVTSKWCTF
> |[Tevenvirinae _Salmonella_phage_STML-198]||_Salmonella_phage_STML-198.gb|hypothetical protein|915|NC_027344.1(158099):41258-42172:-1 ^RAST2:fig|1198136.87.peg.78^ Tevenvirinae _Salmonella_phage_STML-198|neighbours:(-1),(-1)|neighbour_genes:hypothetical protein,hypothetical protein|
MAVQMFTRSQKLSIVDYVDSGYKRDWIAKHFNCSVDTIRRVVKEMAQETKPEVEEIEAVETPVAAPEYIWNASNKFISITDLSTHKTYPADDKLPGFKIALQRLIDGDIEGALEIVNAEKGLTSYVKGNVKIDEGRLFYKDIEIKSGLTERILKSMEQGENFEFYMPFLENLMENPSRKAVARLFDFLVANDIEITDDGHFIAWKVVTENYKDCHSRTFDNSPGVTVEMARNQVDEDDERTCSAGLHVCSKSYISYFRGSSDRIVSVKVHPRDVVSIPVDYGDAKMRTCKYQVIEDVTSKWGTF
> |[Tevenvirinae Salmonella phage STP4-a]||_Salmonella_phage_STP4-a.gb|hypothetical protein|909|NC_026607.2(159914):158997-159905:-1 ^RAST2:fig|1198136.48.peg.283^ Tevenvirinae Salmonella phage STP4-a|neighbours:(-1),end()|neighbour_genes:hypothetical protein,end()|
MAVQMFTRSQKLSIVDYVDSGYKRDWIAKHFNCSVDTIRRVVKEMAQETKVEEIEAVETPVAAPEYIWNASNKFISITDLSTHKTYPADDKLPGFKIALQRLIDGDIEGALEIVNAEKGLTSYVKGNVKIDEGRLFYKDIEIKSGLTERILKSMEQGENFEFYMPFLENLMENPSRKAVARLFDFLVANDIEITDDGHFIAWKVVTENYKDCHSRTFDNSPGVTVEMARNQVDEDDERTCSAGLHVCSKSYISYFRGSSDRIVSVKVHPRDVVSIPVDYGDAKMRTCKYQVIEDVTSKWGTF
> |[Tevenvirinae Salmonella_phage_vB_SnwM_CGG4-1]||_Salmonella_phage_vB_SnwM_CGG4-1.gb|hypothetical protein|915|NC_031065.1(159878):158964-159878:-1 ^RAST2:fig|1198136.78.peg.281^ Tevenvirinae Salmonella_phage_vB_SnwM_CGG4-1|neighbours:(-1),end()|neighbour_genes:hypothetical protein,end()|
MAVQMFTRSQKLSIVDYVDSGYKRDWIAKHFNCSVDTIRRVVKEMAQETKPEVEEIEAVETPVAAPEYIWNASNKFISITDLSTHKTYPADDKLPGFKIALQRLIDGDIEGALEIVNAEKGLTSYVKGNVKIDEGRLFYKDIEIKSGLTERILKSMEQGENFEFYMPFLENLMENPSRKAVARLFDFLVANDIEITDDGHFIAWKVVTENYKDCHSRTFDNSPGVTVEMARNQVDEDDERTCSAGLHVCSKSYISYFRGSSDRIVSVKVHPRDVVSIPVDYGDAKMRTCKYQVIEDVTSKWGTF
> |[Tevenvirinae Serratia phage PS2]||_Serratia_phage_PS2.gb|hypothetical protein|1164|KJ025957.1(167266):166072-167235:-1 ^RAST2:fig|1198136.49.peg.293^ Tevenvirinae Serratia phage PS2|neighbours:(-1),end()|neighbour_genes:hypothetical protein,end()|
MTVRILNDYQQYQVQAMRQEGHTLKAIAQTFNVSADTISKVVRGRKILLLDAAEHSGHAFADLFGDCVAEGKRYVVSIPDDRSSEFYDKLLWAVNSEYKIYKWGAEAEKHFTKLTAAIVYASQTTSKAEEIETVEDAQEDFELPEIDASSVIWSGNSRFLSIVVDGQVYNADASLPRFKDALQACVDGQFAKAVAIVNVERAVASYTSKSGKVQIVDGTLKYEGLEIHSSLTSRIIDRMNEGKNFEFFIPFLENLMLNPSEKAVQRLFDFLEANDIQITADGHFAAWKKVREDYLDIFSAKFDNSVGKSPSMPRNMVDEDDDRTCSRGLHVCSKSYLGSYGSCERNRIMQVLVNPKNVVAVPRDYNNAKMRVCEYKVVADATEAFKN
>ID:APC45161.1 |[Shigella phage SH7]||_Shigella_phage_SH7_.gbk|hypothetical protein|939|KX828711(164870):163921-164859:-1 ^^ Shigella phage SH7, complete genome.|neighbours:ID:APC45153.1(-1),end()|neighbour_genes:hypothetical protein,end()|
MYNIKCLTKNEQAEIVKLYSSGNYTQQELADWQGVSVDTIRRVLKNAEEAERSTVTISGDITVKVNSDVAIAPVAKSDIIWNASKKFISITVDGVTYNATPNTHSNFQEILNLLVADKLEEAAQKINVRRAVEKYISGDVRIEGGSLFYQNIELRSGLVDRILDSMEKGENFEFYFPFLENLLENPSQKAVSRLFDFLVANDIEITEDGYFYAWKVVRSNYFDCHSNTFDNSPGKVVKMPRTRVNDDDTQTCSRGLHVCSKSYIRHFGSSTSRVVKVKVHPRDVVSIPIDYNDAKMRTCQYEVVEDVTEQFK
>ID:YP_009288367.1 |[Shigella phage SHBML-50-1]||_Shigella_phage_SHBML-50-1_.gbk|rIIB lysis inhibitor|939|NC_031085(166634):209-1147:-1 ^GeneID:29060722^ Shigella phage SHBML-50-1, complete genome.|neighbours:start(),ID:YP_009288368.1(-1)|neighbour_genes:start(),rIIA lysis inhibitor|
MYNIKCLTKNEQAEIVKLYSSGNYTQQELADWQGVSVDTIRRVLKNAEEAKRSKVTISGDITVKVNSDAVIAPVAKSDIIWNASKKFISITVDGVTYNATPNTHSNFQEILNLLVADNLEEAAQKINVRRAVEKYISGDVRIEGGSLFYQNIELRSGLVDRILDSMEKGENFEFYFPFLENLLENPSQKAVSRLFDFLVANDIEITEDGYFYAWKVVRDNYFDCHSNTFDNSPGKVVKMPRTRVNDDDTQTCSRGLHVCSKSYIRHFGSSTSRVVKVKVHPRDVVSIPIDYNDAKMRTCQYEVVEDVTEQFK
>ID:YP_009277643.1 |[Shigella phage SHFML-11]||_Shigella_phage_SHFML-11.gbk|rIIB lysis inhibitor|939|NC_030953(170650):115529-116467:-1 ^GeneID:29056350^ Shigella phage SHFML-11, complete genome.|neighbours:ID:YP_009277642.1(-1),ID:YP_009277644.1(-1)|neighbour_genes:hypothetical protein,rIIA lysis inhibitor|
MYNIKCLTKNEQAEIVKLYSSGNYTQQELADWQGVSVDTIRRVLKNAEEAKRPKVTISGDITVKVNSDAVIAPVAKSDIIWNASKKFISITVDGVTYNATPNTHSNFQEILNLLVADKLEEAAQKINVRRAVEKYISGDVRIEGGSLFYQNIELRSGLVDRILDSMEKGENFEFYFPFLENLLENPSQKAVSRLFDFLVANDIEITEDGYFYAWKVVRSNYFDCHSNTFDNSPGKVVKMPRTRVNDDDTQTCSRGLHVCSKSYIRHFGSSTSRVVKVKVHPRDVVSIPIDYNDAKMRTCQYEVVEDVTEQFK
> |[Viruses Shigella phage SHFML-26]||_Shigella_phage_SHFML-26.gb|hypothetical protein|939|NC_031011.1(168993):65569-66507:-1 ^RAST2:fig|10239.69.peg.101^ Viruses Shigella phage SHFML-26|neighbours:(-1),(-1)|neighbour_genes:Phage endonuclease (..,Phage rIIA lysis inh..|
MYNIKCLTKNEQAEIVKLYSSGNYTQQELAYWKDVSVDTIRRVLKNAEEAKRPKVTISGDITVKVNSDAVIAPVAKSDIIWNASKKFISITVDGVTYNATPNTHSNFQEILNLLVADKLEEAAQKINVRRAVEKYISGDVRIEGGSLFYQNIELRSGLVDRILDSMEKGENFEFYFPFLENLLENPSQKAVSRLFDFLVANDIEITEDGYFYAWKVVRSNYFDCHSNTFDNSPGKVVKMPRTRVNDDDTQTCSRGLHVCSKSYIRHFGSSTSRVVKVKVHPRDVVSIPIDYNDAKMRTCQYEVVEDVTEQFK
> |[Tevenvirinae Shigella_phage_SHSML-52-1]||_Shigella_phage_SHSML-52-1.gb|hypothetical protein|948|NC_031090.1(169621):36198-37145:1 ^RAST2:fig|1198136.79.peg.59^ Tevenvirinae Shigella_phage_SHSML-52-1|neighbours:(1),(1)|neighbour_genes:Phage rIIA lysis inh..,hypothetical protein|
MYNIKCLSQEEQLEAYGLVESGKWTRKEIADYFDISTDTLRKIVKNFKAEGVVPESNDASYVIEEVPENDEPIIGGHRPEIVWNASSKFISIIEGRVAYNATPSSHANFEEIKANLVAGNLSKAVELINIKKAISKFVDGNVVIEGGSLFYQGIEIRSGLVNRIIDSMEKGEDFKFYLPFLENLLENPSEKAVQRLFDFLVANDIEITEDGYFYAWKVVRKDYLDCYSGTFDNSPGKVVSMPRTRVNDDDTQTCSRGLHVCAKSYIRHFGSSSDKVVKVKVHPRDVVSIPVDYGDAKMRTCRYEVISDVTELFAE
>ID:YP_003934909.1 |[Shigella phage SP18]||_Shigella_phage_SP18.gbk|rIIB|957|NC_014595(170605):169649-170605:-1 ^GeneID:9830650^ Shigella phage SP18, complete genome.|neighbours:ID:YP_003934908.1(-1),end()|neighbour_genes:denB.1,end()|
MYNIKCVSEYEQKQIVSLYASGNYTQQELADWYNISVDTIRRVLKNDKEFKPSEVVITGNITVTVPNEPQVVPVVEDTIGGSRPEIVWNASSKFVSITEGRTVWNATKDHKHFNDIIQALKEFRFDDAIEFISIKAAVQKYVKGDVRIEGGSLFYQGIELRSGLVTRIIDSMQNGEDFEFYLPFLENLLENPSEKAVQRLFDFLVANDIEITEDGHFIAWKMVRATYKDCHSNTFDNSPGQYVKMPRSRVNDNDEQTCSTGLHVCSKGYIGSGFGHGDGRIVSCKVHPRDVVSIPVDYNDSKMRVCGYLVLDDVTEQF
>ID:AUV63960.1 |[Shigella phage Sf20]||_Shigella_phage_Sf20_.gbk|rIIB protein|993|MF327006(163982):98605-99597:-1 ^^ Shigella phage Sf20, complete genome.|neighbours:ID:AUV63959.1(-1),ID:AUV63961.1(-1)|neighbour_genes:hypothetical protein,hypothetical protein|
MTKAKITVSDRNVQCLDSAKQIKLAKQWGEGKFTTREALAAAFGVSRRTASRVLLIQKDAVAEGRKALEKRKARRKTSKGKGGERAKKPVTTSSKIVAIASTKFITITCGDIVYTADPSHVNFNEALEAIKHNDFIKAITLIDIKKAVEVYYHGAFRIENGIVYYHNIVLDNNLTRRVVESIKENKPYTHYLNFFEKCKKNPSRKAVDRLFDFLEHNDIEIVEDGCFYAWKRVDVDYKDFFTHTFDNSPGRTVKMKRKDVDPDDDRTCSNGLHVAAKHYIPHYGGGRGRIIKCKVDPRHVVSIPKDYANAKMRCHRYYVVEDVTEGFSHY
>ID:YP_009619080.1 |[Shigella phage Sf21]||_Shigella_phage_Sf21_.gbk|rIIB protein|939|NC_042077(166002):165053-165991:-1 ^GeneID:40095683^ Shigella phage Sf21, complete genome.|neighbours:ID:YP_009619079.1(-1),end()|neighbour_genes:hypothetical protein,end()|
MYNIKCLTKNEQSEIVKLYSSGNYTQQELADWQGVSVDTIRRVLKNAEEAKRSKVTISGDITVKVNSDAVIAPVAKSGIIWNASKKFISITVDGVTYNATPNTHSNFQEILNLLVADKLEEAAQKINVRRAVEKYISGDVRIEGGSLFYQNIELRSGLVDRILDSMEKGENFEFYFPFLENLLENPSQKAVSRLFDFLVANDIEITEDGYFYAWKVVRSNYFDCHSNTFDNSPGKVVKMPRTRVNDDDTQTCSRGLHVCSKSYIRHFGSSTSRVVKVKVHPRDVVSIPIDYNDAKMRTCQYEVVEDVTEQFK
>ID:YP_009614923.1 |[Shigella phage Sf22]||_Shigella_phage_Sf22_.gbk|gp171|939|NC_042039(166283):111360-112298:-1 ^GeneID:40091338^ Shigella phage Sf22, complete genome.|neighbours:ID:YP_009614922.1(-1),ID:YP_009614924.1(-1)|neighbour_genes:gp170,gp172|
MYNIKCLTKNEQAEIVKLYSSGNYTQQELAYWKDVSVDTIRRVLKNAEEAKHPKVTISGDITVKVNSDAVIAPVAKSDIIWNASKKFISITVDGVTYNATPNTHSNFQEILNLLVADKLEEAAQKINVRRAVEKYISGDVRIEGGSLFYQNIELRSGLVDRILDSMEKGENFEFYFPFLENLLENPSQKAVSRLFDFLVANDIEITEDGYFYAWKVVRSNYFDCHSNTFDNSPGKVVKMPRTRVNDDDTQTCSRGLHVCSKSYIRHFGSSTSRVVKVKVHPRDVVSIPIDYNDAKMRTCQYEVVEDVTEQFK
>ID:ATE86530.1 |[Shigella phage Sf23]||_Shigella_phage_Sf23_.gbk|rIIB|939|MF158046(167678):88457-89395:-1 ^^ Shigella phage Sf23, complete genome.|neighbours:ID:ATE86529.1(-1),ID:ATE86531.1(-1)|neighbour_genes:hypothetical protein,rIIA|
MYNIKCLTKNEQAEIVKLYSSGNYTQQELADWQGVSVDTIRRVLKNAEEAKRSKVTISGDITVKVNSDAVIAPVTKSDIIWNASKKFISITVDGVTYNATPNTHSNFQEILNLLVADKLEEAAQKINVRRAVEKYISGDVRIEGGSLFYQNIELRSGLVDRILDSMEKGENFEFYFPFLENLLENPSQKAVSRLFDFLVANDIEITEDGYFYAWKVVRSNYFDCHSNTFDNSPGKVVKMPRTRVNDDDTQTCSRGLHVCSKSYIRHFGGSTSRVVKVKVHPRDVVSIPIDYNDAKMRTCQYEVVEDVTEQFK
>ID:YP_009619204.1 |[Shigella phage Sf24]||_Shigella_phage_Sf24_.gbk|rIIB protein|939|NC_042078(168112):92761-93699:-1 ^GeneID:40095819^ Shigella phage Sf24, complete genome.|neighbours:ID:YP_009619203.1(-1),ID:YP_009619205.1(-1)|neighbour_genes:hypothetical protein,rIIA protein|
MYNIKCLTKNEQAEIVKLYSSGNYTQQELAYWKDVSVDTIRRVLKNAEEAKRPKVTISGDITVKVNSDAVIAPVAKSDIIWNASKKFISITVDGVTYNATPNTHSNFQEILNLLVADKLEEAAQKINVRRAVEKYISGDVRIEGGSLFYQNIELRSGLVDRILDSMEKGENFEFYFPFLENLLENPSQKAVSRLFDFLVANDIEITEDGYFYAWKVVRSNYFDCHSNTFDNSPGKVVKMPRTRVNDDDTQTCSRGLHVCSKSYIRHFGSSTSRVVKVKVHPRDVVSIPIDYNDAKMRTCQYEVVEDVTEQFK
> |[Tevenvirinae Shigella_phage_Sf25]||_Shigella_phage_Sf25.gb|hypothetical protein|939|MF327009.1(168573):92381-93319:-1 ^RAST2:fig|1198136.80.peg.135^ Tevenvirinae Shigella_phage_Sf25|neighbours:(1),(-1)|neighbour_genes:hypothetical protein,Phage rIIA lysis inh..|
MYNIKCLTKNEQAEIVKLYSSGNYTQQELAYWKDVSVDTIRRVLKNAEEAKRPKVTISGDITVKVNSDAVIAPVAKSDIIWNASKKFISITVDGVTYNATPNTHSNFQEILNLLVADKLEEAAQKINVRRAVEKYISGDVRIEGGSLFYQNIELRSGLVDRILDSMEKGENFEFYFPFLENLLENPSQKAVSRLFDFLVANDIEITEDGYFYAWKVVRSNYFDCHSNTFDNSPGKVVKMPRTRVNDDDTQTCSRGLHVCSKSYIRHFGSSTSRVVKVKVHPRDVVSIPIDYNDAKMRTCQYEVVEDVTEQFK
>ID:YP_004415164.1 |[Shigella phage Shfl2]||_Shigella_phage_Shfl2_.gbk|putative protector f..|939|NC_015457(165919):164699-165637:-1 ^GeneID:10499027^ Shigella phage Shfl2, complete genome.|neighbours:ID:YP_004415163.1(-1),end()|neighbour_genes:hypothetical protein,end()|
MYNIKCLTKNEQAEIVKLYSSGNYTQQELADWQGVSVDTIRRVLKNAEEAKRSKVIISGDITVKVNSDAVIAPVAKSDIIWNASKKFISITVDGVTYNATPNTHSNFQEILNLLVADKLEEAAQKINVRRAVEKYISGDVRIEGGSLFYQNIELRSGLVDRILDSMEKGENFEFYFPFLENLLENPSQKAVSRLFDFLVANDIEITEDGYFYAWKVVRSNYFDCHSNTFDNSPGKVVKMPRTRVNDDDTQTCSRGLHVCSKSYIRHFGSSTSRVVKVKVHPRDVVSIPIDYNDAKMRTCQYEVVEDVTEQFK
>ID:YP_009110822.1 |[Shigella phage pSs-1]||_Shigella_phage_pSs-1_.gbk|gp15|939|NC_025829(164999):4890-5828:-1 ^GeneID:22475088^ Shigella phage pSs-1, complete genome.|neighbours:ID:YP_009110821.1(-1),ID:YP_009110823.1(-1)|neighbour_genes:gp14,gp16|
MYNIKCLTKNEQAEIVKLYSSGNYTQQELADWQGVSVDTIRRVLKNAEEAERSKVTISGDITVKVNSDAVIAPVAKSDIIWNASKKFISITVDGVTYNATPNTHSNFQEILNLLVADKLEEAAQKINVRRAVEKYISGDVRIEGGSLFYQNIELRSGLVDRILDSMEKGENFEFYFPFLENLLENPSQKAVSRLFDFLVANDIEITEDGYFYAWKVVRSNYFDCHSNTFDNSPGKVVKMPRTRVNDDDTQTCSRGLHVCSKSYIRHFGSSTSRVVKVKVHPRDVVSIPIDYNDAKMRTCQYEVVEDVTEQFK
> |[Tevenvirinae Vibrio_phage_KVP40]||_Vibrio_phage_KVP40.gb|hypothetical protein|1038|NC_005083.2(244834):83889-84926:1 ^RAST2:fig|1198136.81.peg.147^ Tevenvirinae Vibrio_phage_KVP40|neighbours:(1),(1)|neighbour_genes:Phage rIIA lysis inh..,Phage protein|
MVNLPIETKQSIVKASANGMTQKDNAAKHGTSPTTLRRVLAEHREGKFSLNTAKQVVKRPAKVKSLSTDFKANLDELLDATGTKEQPKTKAPEPEKTLDQKLDEAIEDFAYVITPVNVSFTFKGQAFSADITAPNYSKIVAALLDNDGELAVSLLDVAKGIEEFMLGNVVVKGGVVKYKDLDIDGGMTGRILEAMEAGDKSQVTKLVKFFENLIENPSRRAVEELYGFLEAADIELTDDGHFLAYKKIRDNYKDIHSNTMCNKPGTRVWMLRHQVNDDKDQTCSAGLHVCSKGYLPHFGGAAGNRIVLCKVNPRDVVSVPSDYNNTKLRCSEYLVLKELDRNTLK
> |[Viruses Vibrio phage VH7D]||_Vibrio_phage_VH7D.gb|Phage lysis inhibito..|1041|NC_023568.1(246964):18516-19556:1 ^RAST2:fig|10239.72.peg.34^ Viruses Vibrio phage VH7D|neighbours:(1),(1)|neighbour_genes:Phage rIIA lysis inh..,hypothetical protein|
MVNLPLETKQSIVKASANGMTQKDNAAKHGTSPTTLRRVLAEHRDGKFSLNTAKQVVKRPRRKQHCQDVFKENLEKLLDTTGTKEPTPKTKAPEPEKTLDQKLDEAIEEFAYVITPVNVSFTVDGQAYSADITAPNYSKIVEALLDNDGATAVELLDVAKGIEEFMLGNVKVKGGVVKYKDLDIDGGMTGRILEAMEDGDKTQVTKLVKFFENLIENPSRRAVEELYGFLEAADIELTDDGHFLAYKKIRDNYKDIHSNKMCNKPGTRVWMLRHQVNDNKDQTCSAGLHVCSKGYLPHFGGAAGNRVVLCKVNPRDVVSVPSDYNNTKLRCSEYLVLKELDKNTLK
> |[Tevenvirinae Vibrio_phage_ValB1_HC]||_Vibrio_phage_ValB1_HC.gb|hypothetical protein|1041|MK568540.1(247619):241908-242948:-1 ^RAST2:fig|1198136.76.peg.409^ Tevenvirinae Vibrio_phage_ValB1_HC|neighbours:(-1),(-1)|neighbour_genes:hypothetical protein,Phage rIIA lysis inh..|
MVNLPLETKQSIVKASANGMTQKDNAAKHGTSPTTLRRVLAEHRDGKFSLNTAKQVVKRPRRKQHCQDVFKENLEKLLDTTGTKEPTPKTKAPEPEKTLDQKLDEAIEEFAYVITPVNVSFTVDGQAYSADITAPNYSKIVEALLDNDGATAVELLDVAKGIEEFMLGNVKVKGGVVKYKDLDIDGGMTGRILEAMEDGDKTQVTKLVKFFENLIENPSRRAVEELYGFLEAADIELTDDGHFLAYKKIRDNYKDIHSNKMCNKPGTRVWMLRHQVNDNKDQTCSAGLHVCSKGYLPHFGGAAGNRVVLCKVNPRDVVSVPSDYNNTKLRCSEYLVLKELDKNTLK
> |[Tevenvirinae Vibrio_phage_ValKK3]||_Vibrio_phage_ValKK3.gb|hypothetical protein|1032|NC_028829.1(248088):47325-48356:-1 ^RAST2:fig|1198136.77.peg.126^ Tevenvirinae Vibrio_phage_ValKK3|neighbours:(-1),(-1)|neighbour_genes:hypothetical protein,Phage rIIA lysis inh..|
MVNLPLETKQSIVKASANGMTQKDNAAKHNTSPTTLRRVLAEHREGKFSLNTAKQVVKRPRRKQHCQDVFKENLNALINETGTAEEPKAKTPDKTIEQKLDEAIEEFAYVITPVNVSFTYHGEAYSADITAPNYSKIVAALIDGDGALAVELLDVAKGLEEFMLGNVVVKGGVVKYKDLDIDGGMTGRILEAMENGDKTQVTKLVKFFENLIENPSRRAVEELYGFLEAADIELTDDGHFLAYKKIRDNYKDIHSNKMCNKPGTRVWMLRHQVNDNKDQTCSAGLHVCSKGYLPHFGGAAGNRVVLCKVNPRDVVSVPSDYNNTKLRCSEYLVLKELDKNTLK
> |[Tevenvirinae Vibrio_phage_nt-1]||_Vibrio_phage_nt-1.gb|hypothetical protein|1032|NC_021529.2(247511):2078-3109:1 ^RAST2:fig|1198136.72.peg.2^ Tevenvirinae Vibrio_phage_nt-1|neighbours:(1),(1)|neighbour_genes:Phage rIIA lysis inh..,Phage protein|
MVNLPIETKQSIVKASANGMTQKDNAAKHGTSPTTLRRVLAEHREGKFSLNTAKQVVKRPAKTKSLATDFKSNLDELLDATGTKQKMKAQEPVKTLEQKLDEAIEDFAYVITPVNVSFTHKGQAYSADITAPNYSKIVAALLESDGALAVSLLDVAKGIEEFMLGNVVVKGGVVKYRDLDIDGGMTDRILEAMEEGDKSQVTKLVKFFENLITNPSRRAVEELYGFLEAADIELTDDGHFLAYKKIRDNYNDIHSNSMCNKPGSRVWMLRHQVNDDKEQTCSAGLHVCSKGYLPHFGGASGNRVVLCKVNPRDVVSVPSDYNNTKLRCSEYLVLKELDKNTLK
> |[Tevenvirinae Vibrio_phage_phi-Grn1]||_Vibrio_phage_phi-Grn1.gb|hypothetical protein|1041|KT919972.1(248605):192763-193803:1 ^RAST2:fig|1198136.75.peg.307^ Tevenvirinae Vibrio_phage_phi-Grn1|neighbours:(1),(1)|neighbour_genes:Phage rIIA lysis inh..,hypothetical protein|
MVNLPLETKQSIVKASANGMTQKDNAAKHGTSPTTLRRVLAEHRDGKFSLNTAKQVVKRPRRKQHCQDVFKENLEKLLDTTGTKEPTPKTKAPKPEKTLDQKLDEAIEEFAYVITPVNVSFTVDGQAYSADITAPNYSKIVEALLDNDGATAVELLDVAKGIEEFMLGNVKVKGGVVKYKDLDIDGGMTGRILEAMEDGDKTQVTKLVKFFENLIENPSRRAVEELYGFLEAADIELTDDGHFLAYKKIRDNYKDIHSNKMCNKPGTRVWMLRHQVNDNKDQTCSAGLHVCSKGYLPHFGGAAGNRVVLCKVNPRDVVSVPSDYNNTKLRCSEYLVLKELDKNTLK
> |[Tevenvirinae Vibrio_phage_phi-ST2]||_Vibrio_phage_phi-ST2.gb|Phage lysis inhibito..|987|KT919973.1(250485):5291-6277:1 ^RAST2:fig|1198136.73.peg.10^ Tevenvirinae Vibrio_phage_phi-ST2|neighbours:(1),(1)|neighbour_genes:Phage rIIA lysis inh..,Phage protein|
MVNLPLETKQSIVKASANGMTQKDNAAKHGTSPTTLRRVLAEHRDGKFSLNTAKQVVKRPRRKQHCQDVFKENLEKLLDTTGTKEPTPKTKAPEPEKTLDQKLDEAIEEFAYVITPVNVSFTVDGQAYSADITAPNYSKIVEALLDNDGATAVELLDVAKGIEEFMLGNVKVKGGVVKYKDLDIDGGMTGRILEAMEDGDKTQVTKLVKFFENLIENPSRRAVEELYGFLEAADIELTDDGHFLAYKKIRDNYKDIHSNKMCNKPGTRVWMLRHQVNDNKDQTCSLVYTCALRVIYHTSVELRVIVLYCVKSTHVMLCQYPLIITTQN
> |[Tevenvirinae _Vibrio_phage_vB_VmeM-32]||_Vibrio_phage_vB_VmeM-32.gb|hypothetical protein|951|KU160494.1(199912):158818-159768:1 ^RAST2:fig|1198136.70.peg.251^ Tevenvirinae _Vibrio_phage_vB_VmeM-32|neighbours:(1),(1)|neighbour_genes:hypothetical protein,hypothetical protein|
MTHKNRENLIKKLLETTTKTHREIANYIGCSASVVSRVRNSYDCVRDKKPVKVHNISAPKSKTNTKTKIKPKPKKEKVLNLDVVYNWVLTAQNVTIVGNDMSQYTADKSHKRFEEIRDLIIAGKVKEAIEIIDTKEAVVRWSDGRIEIDGYELKLDGVVIKNKLAERIIAEAQKPDSGDVQRYVNFMKKLDENPNPEMFDDLFDFIVHADIEIADDGDVIAYKRVREDGYDFYTGTILNAIGTPVKMKRRDCDPDRNRTCSGGLHVCAKSYLKHYQNGRGVILKVKVNPKNFVAIPRDYNFTKARVCEYVPTRYEV
> |[Tevenvirinae Vibriophage_phi-pp2]||_Vibriophage_phi-pp2.gb|Phage lysis inhibito..|1038|JN849462.1(246421):85256-86293:1 ^RAST2:fig|1198136.74.peg.149^ Tevenvirinae Vibriophage_phi-pp2|neighbours:(1),(1)|neighbour_genes:Phage rIIA lysis inh..,Phage protein|
MVNLPLETKQSIVKASANGMTQKDNAAKHGTSPTTLRRVLAEHREGKFSLNTAKQVVKRPAKVKSLSTDFKANLDELLDATGTKEEPKTKAPESEKTLDQKLDEAIEDFAYVITPVNVSFTFKGQAFSADITAPNYSKIVAALLDNDGELAVSLLDVAKGIEEFMLGNVVVKGGVVKYKDLDIDGGMTGRILEAMEAGDKSQVTKLVKFFENLIENPSRRAVEELYGFLEAADIELTDDGHFLAYKKIRDNYKDIHSNTMCNKPGTRVWMLRHQVNDDKDQTCSAGLHVCSKGYLPHFGSSAGTRIVLCKVNPRDVVSVPTDYNNTKLRCSEYLVLKELDKNTLK
>ID:YP_009153874.1 |[Yersinia phage PST]||_Yersinia_phage_PST_.gbk|rIIB|939|NC_027404(167785):166836-167774:-1 ^GeneID:24677628^ Yersinia phage PST, complete genome.|neighbours:ID:YP_009153873.1(-1),end()|neighbour_genes:hypothetical protein,end()|
MYNIKCLTKNEQAEIVKLYSSGNYTQQELADWQGVSVDTIRRVLKNAEEAKRPKVTISGDITVKVNSDAVIAPVAKSDIIWNASKKFISITVDGVTYNATPNTHSNFQEILNLLVADKLEEAAQKINVRRAVEKYISGDVRIEGGSLFYQNIELRSGLVDRILDSMEKGENFEFYFPFLENLLENPSQKAVSRLFDFLVANDIEITEDGYFYAWKVVRSNYFDCHSNTFDNSPGKVVKMPRTRVNDDDTQTCSRGLHVCSKSYIRHFGSSTSRVVKVKVHPRDVVSIPIDYNDAKMRTCQYEVVEDVTEQFK
>ID:VEV89883.1 |[Yersinia phage fPS-2]||_Yersinia_phage_fPS-2_.gbk|g267c|939|LR215722(169060):168122-169060:-1 ^^ Yersinia phage fPS-2 genome assembly, chromosome: I.|neighbours:ID:VEV89882.1(-1),end()|neighbour_genes:g266c,end()|
MYNIKCLTKNEQAEIVKLYSSGNYTQQELADWQGVSVDTIRRVLKNAKEAERSKVTISGDITVTVKSDAAIAPVAKSDIIWNASKKFISITVDGVTYNATPNTHSNFQEILNLLVADKLEEAAQKINVRRAVEKYISGDVRIEGGSLFYQNIELRSGLVDRILDSMEKGENFEFYFPFLENLLENPSQKAVSRLFDFLVANDIEITEDGYFYAWKVVRSNYFDCHSNTFDNSPGKVVKMPRTRVNDDDTQTCSRGLHVCSKSYIRHFGSSTSRVVKVKVHPRDVVSIPIDYNDAKMRTCQYEVVEDVTEQFK
>ID:YP_009149516.1 |[Yersinia phage phiD1]||_Yersinia_phage_phiD1_.gbk|g277|939|NC_027353(167063):166125-167063:-1 ^GeneID:24635713^ Yersinia phage phiD1 complete genome.|neighbours:ID:YP_009149515.1(-1),end()|neighbour_genes:g276,end()|
MYNIKCLTKNEQSEIVKLYSSGNYTQQELADWQGVSVDTIRRVLKNAEEAKRSKVTISGDITVKVNSDAVIAPVAKSDIIWNASKKFISITVDGVTYNATPNTHSNFQEILNLLVADKLEEAAQKINVRRAVEKYISGDVRIEGGSLFYQNIELRSGLVDRILDSMEKGENFEFYFPFLENLLENPSQKAVSRLFDFLVANDIEITEDGYFYAWKVVRSNYFDCHSNTFDNSPGKVVKMPRTRVNDDDTQTCSRGLHVCSKSYIRHFGGSTSRVVKVKVHPRDVVSIPIDYNDAKMRTCQYEVIEDVTEQFK
