# Supplementary material for: Influence of Non-canonical DNA Bases on the Genomic Diversity of Tevenvirinae
Source: Front Microbiol. 2021 Apr 6;12:632686. doi: 10.3389/fmicb.2021.632686 (PMC8056088; doi:10.3389/fmicb.2021.632686)
Supplement: Supplementary Data Sheet 1 — Clustering results (folders “first clusterisation,” “second clusterisation,” and “third clusterisation”): the number of pan-genome components in the individual genome (files “pan genome components of genomes”), the total number of all clusters and components of the pan-genome (files “pan genome components”), a list of clusters of the core genome (files “core list”), a list of clusters of the softcore genome (files “softcore list”). Clusters of the softcore genome (folders “softcore clusters”) are presented in the files which show regions in genomes, protein sequences, names of viruses which have these proteins A description of softcore clusters is also supplied (file “Softcore clusters description”). [file Data_Sheet_1.ZIP › Data sheet 1/third clusterisation/core_list.txt]

20295_rIIA.faa
20300_39.faa
20308_dexA.faa
20311_dda.faa
20327_61.faa
20333_41.faa
20341_43.faa
20342_regA.faa
20343_62.faa
20344_44.faa
20345_45.faa
20348_46.faa
20351_47.faa
20357_a-gt.4.faa
20359_55.faa
20366_nrdH.faa
20406_vs.1.faa
20433_1.faa
20434_3.faa
20435_2.faa
20436_4.faa
20437_53.faa
20438_5.faa
20445_6.faa
20446_7.faa
20447_8.faa
20449_10.faa
20450_11.faa
20452_wac.faa
20453_13.faa
20454_14.faa
20455_15.faa
20456_16.faa
20457_17.faa
20461_18.faa
20462_19.faa
20463_20.faa
20465_68.faa
20466_21.faa
20468_22.faa
20469_23.faa
20471_24.faa
20478_uvsW.faa
20482_25.faa
20483_26.faa
20489_48.faa
20490_54.faa
20496_30.faa
20508_31.faa
20511_cd.faa
20517_pseT.faa
20522_rnlA.faa
20524_nrdB.faa
20528_nrdA.faa
20531_td.faa
20533_frd.faa
20537_32.faa
20539_59.faa
20541_dsbA.faa
20542_rnh.faa
20543_34.faa
