# Supplementary material for: Influence of Non-canonical DNA Bases on the Genomic Diversity of Tevenvirinae
Source: Front Microbiol. 2021 Apr 6;12:632686. doi: 10.3389/fmicb.2021.632686 (PMC8056088; doi:10.3389/fmicb.2021.632686)
Supplement: Supplementary Data Sheet 1 — Clustering results (folders “first clusterisation,” “second clusterisation,” and “third clusterisation”): the number of pan-genome components in the individual genome (files “pan genome components of genomes”), the total number of all clusters and components of the pan-genome (files “pan genome components”), a list of clusters of the core genome (files “core list”), a list of clusters of the softcore genome (files “softcore list”). Clusters of the softcore genome (folders “softcore clusters”) are presented in the files which show regions in genomes, protein sequences, names of viruses which have these proteins A description of softcore clusters is also supplied (file “Softcore clusters description”). [file Data_Sheet_1.ZIP › Data sheet 1/third clusterisation/pangenome_components_of_genomes.xlsx]

## Sheet: Лист1
	cloud	shell	soft_core	core
_Acinetobacter_phage_133.gb	116	78	75	61
_Acinetobacter_phage_AM101.gb	20	170	73	61
_Acinetobacter_phage_Ac42.gb	116	81	74	61
_Acinetobacter_phage_Acj61.gb	70	104	73	61
_Acinetobacter_phage_Acj9.gb	69	115	73	61
_Acinetobacter_phage_KARL-1.gb	21	172	73	61
_Acinetobacter_phage_ZZ1.gb	69	111	73	61
_Acinetobacter_phage_vB_ApiM_fHyAci03.gb	20	173	73	61
_Aeromonas_phage_65.2.gb	89	282	75	61
_Aeromonas_phage_65.gb	81	274	73	61
_Aeromonas_phage_AS-szw.gb	21	335	75	61
_Aeromonas_phage_AS-zj.gb	19	335	75	61
_Aeromonas_phage_Aeh1_.gbk	46	231	76	61
_Aeromonas_phage_AsFcp_2.gb	66	227	76	61
_Aeromonas_phage_Asswx_1.gb	27	336	75	61
_Aeromonas_phage_Aswh_1.gb	119	245	75	61
_Aeromonas_phage_CC2.gb	37	339	75	61
_Aeromonas_phage_PX29.gb	74	231	76	61
_Bacteriophage_RB32_.gbk	1	184	76	61
_Citrobacter_phage_IME-CF2.gb	25	203	75	61
_Citrobacter_phage_Margaery_.gbk	3	199	76	61
_Citrobacter_phage_Maroon_.gbk	1	197	76	61
_Citrobacter_phage_Merlin_.gbk	36	196	76	61
_Citrobacter_phage_Miller.gb	6	205	75	61
_Citrobacter_phage_Moon.gbk	33	189	76	61
_Citrobacter_phage_vB_CfrM_CfP1_.gbk	3	193	76	61
_Cronobacter_phage_Pet-CM3-4.gb	34	211	76	61
_Cronobacter_phage_vB_CsaM_GAP161_.gbk	7	190	76	61
_Cronobacter_phage_vB_CsaM_leB_.gbk	5	198	76	61
_Cronobacter_phage_vB_CsaM_leN_.gbk	4	204	76	61
_Enterobacter_phage_PG7_.gbk	15	204	76	61
_Enterobacter_phage_myPSH1140.gb	27	213	76	61
_Enterobacter_phage_phiEap-3_.gbk	5	196	76	61
_Enterobacteria_phage_AR1_DNA_.gbk	10	189	76	61
_Enterobacteria_phage_ATK47.gb	1	201	76	61
_Enterobacteria_phage_ATK48.gb	2	201	76	61
_Enterobacteria_phage_Aplg8.gb	3	204	76	61
_Enterobacteria_phage_Bp7_.gbk	6	173	76	61
_Enterobacteria_phage_CC31.gb	20	198	75	61
_Enterobacteria_phage_GEC-3S_.gbk	5	197	76	61
_Enterobacteria_phage_GiZh.gb	3	202	76	61
_Enterobacteria_phage_HX01.gb	1	185	76	61
_Enterobacteria_phage_IME08_.gbk	1	169	76	61
_Enterobacteria_phage_JS10_.gbk	2	181	76	61
_Enterobacteria_phage_JS98.gbk	0	183	76	61
_Enterobacteria_phage_JSE_.gbk	7	189	76	61
_Enterobacteria_phage_Kha5h.gb	3	200	76	61
_Enterobacteria_phage_Phi1_.gbk	2	196	76	61
_Enterobacteria_phage_QL01.gbk	2	190	76	61
_Enterobacteria_phage_RB10_.gbk	0	185	76	61
_Enterobacteria_phage_RB14_.gbk	0	191	76	61
_Enterobacteria_phage_RB16.gb	10	190	75	61
_Enterobacteria_phage_RB18_.gbk	0	190	76	61
_Enterobacteria_phage_RB27_.gbk	1	187	76	61
_Enterobacteria_phage_RB33_.gbk	2	187	76	61
_Enterobacteria_phage_RB3_.gbk	0	186	76	61
_Enterobacteria_phage_RB43.gb	44	202	75	61
_Enterobacteria_phage_RB49_.gbk	6	196	76	61
_Enterobacteria_phage_RB51_.gbk	0	188	76	61
_Enterobacteria_phage_RB55_.gbk	0	181	76	61
_Enterobacteria_phage_RB59_.gbk	1	183	76	61
_Enterobacteria_phage_RB5_.gbk	0	184	76	61
_Enterobacteria_phage_RB68_.gbk	1	189	76	61
_Enterobacteria_phage_RB69_.gbk	12	181	76	61
_Enterobacteria_phage_RB6_.gbk	0	184	76	61
_Enterobacteria_phage_RB7_.gbk	0	185	76	61
_Enterobacteria_phage_RB9.gbk	0	185	76	61
_Enterobacteria_phage_T4T_.gbk	1	183	76	61
_Enterobacteria_phage_T4_.gbk	6	177	76	61
_Enterobacteria_phage_T4_strain_wild.gb	5	195	76	61
_Enterobacteria_phage_T6.gb	3	189	76	61
_Enterobacteria_phage_vB_EcoM-VR7_.gbk	6	204	76	61
_Enterobacteria_phage_vB_EcoM_ACG-C40_.gbk	2	193	76	61
_Enterobacteria_phage_vB_EcoM_IME339_.gbk	0	173	76	61
_Enterobacteria_phage_vB_EcoM_IME340_.gbk	0	178	76	61
_Enterobacteria_phage_vB_EcoM_VR20.gbk	7	201	76	61
_Enterobacteria_phage_vB_EcoM_VR25_.gbk	4	209	76	61
_Enterobacteria_phage_vB_EcoM_VR26_.gbk	8	203	76	61
_Enterobacteria_phage_vB_EcoM_VR5.gbk	5	186	76	61
_Erwinia_phage_Cronus.gb	145	121	76	61
_Escherichia_coli_O157_typing_phage_3_.gbk	2	187	76	61
_Escherichia_coli_O157_typing_phage_6_.gbk	1	169	76	61
_Escherichia_phage_APCEc01_.gbk	0	192	76	61
_Escherichia_phage_AnYang.gb	7	196	76	61
_Escherichia_phage_CF2.gb	7	197	76	61
_Escherichia_phage_D5505_.gbk	1	185	76	61
_Escherichia_phage_ECD7.gb	9	196	76	61
_Escherichia_phage_ECML-134_.gbk	1	184	76	61
_Escherichia_phage_EcWhh-1.gb	12	202	76	61
_Escherichia_phage_HP3.gb	2	199	76	61
_Escherichia_phage_HY01.gb	2	203	76	61
_Escherichia_phage_HY03.gbk	6	177	76	61
_Escherichia_phage_KIT03_DNA_.gbk	1	183	76	61
_Escherichia_phage_Lw1_.gbk	6	189	76	61
_Escherichia_phage_MX01.gb	9	191	76	61
_Escherichia_phage_OLB35_.gbk	5	186	76	61
_Escherichia_phage_PE37.gb	3	195	76	61
_Escherichia_phage_PP01.gbk	2	188	76	61
_Escherichia_phage_SF.gb	3	199	76	61
_Escherichia_phage_ST0.gbk	1	186	76	61
_Escherichia_phage_T2.gbk	11	178	76	61
_Escherichia_phage_UFV-AREG1_.gbk	3	186	76	61
_Escherichia_phage_WG01_.gbk	3	190	76	61
_Escherichia_phage_e112_.gbk	4	190	76	61
_Escherichia_phage_p000v_.gbk	0	183	76	61
_Escherichia_phage_p000y.gb	3	200	76	61
_Escherichia_phage_slur02.gb	3	198	76	61
_Escherichia_phage_slur03_.gbk	0	191	76	61
_Escherichia_phage_slur04_.gbk	0	183	76	61
_Escherichia_phage_slur07.gb	3	195	75	61
_Escherichia_phage_slur08_.gbk	0	192	76	61
_Escherichia_phage_slur11_.gbk	0	183	76	61
_Escherichia_phage_slur13_.gbk	0	184	76	61
_Escherichia_phage_slur14_.gbk	0	191	76	61
_Escherichia_phage_vB_EcoM-G28.gbk	2	176	76	61
_Escherichia_phage_vB_EcoM-Sa45lw_.gbk	0	189	76	61
_Escherichia_phage_vB_EcoM-UFV13_.gbk	1	185	76	61
_Escherichia_phage_vB_EcoM-fFiEco06_.gbk	0	191	76	61
_Escherichia_phage_vB_EcoM-fHoEco02_.gbk	0	189	76	61
_Escherichia_phage_vB_EcoM_DalCa_.gbk	0	187	76	61
_Escherichia_phage_vB_EcoM_G10400.gbk	0	194	76	61
_Escherichia_phage_vB_EcoM_G2248.gbk	7	194	76	61
_Escherichia_phage_vB_EcoM_G2285.gb	12	190	76	61
_Escherichia_phage_vB_EcoM_G2469.gb	4	199	76	61
_Escherichia_phage_vB_EcoM_G2494.gb	17	202	75	61
_Escherichia_phage_vB_EcoM_G2540-3_.gbk	1	184	76	61
_Escherichia_phage_vB_EcoM_G2540.gb	13	195	76	61
_Escherichia_phage_vB_EcoM_G29_.gbk	1	192	76	61
_Escherichia_phage_vB_EcoM_G37-3.gb	23	196	76	61
_Escherichia_phage_vB_EcoM_G4498.gb	5	200	76	61
_Escherichia_phage_vB_EcoM_G4500_.gbk	1	195	76	61
_Escherichia_phage_vB_EcoM_G4507_.gbk	2	188	76	61
_Escherichia_phage_vB_EcoM_G50_.gbk	0	183	76	61
_Escherichia_phage_vB_EcoM_G5211.gb	6	195	76	61
_Escherichia_phage_vB_EcoM_G53_.gbk	0	190	76	61
_Escherichia_phage_vB_EcoM_G8_.gbk	1	182	76	61
_Escherichia_phage_vB_EcoM_G9062_.gbk	0	192	76	61
_Escherichia_phage_vB_EcoM_JB75_.gbk	0	196	76	61
_Escherichia_phage_vB_EcoM_JS09_.gbk	2	190	76	61
_Escherichia_phage_vB_EcoM_KAW1E185_.gbk	0	192	76	61
_Escherichia_phage_vB_EcoM_KAW3E185.gb	1	203	75	61
_Escherichia_phage_vB_EcoM_MM02_.gbk	1	193	76	61
_Escherichia_phage_vB_EcoM_OE5505_.gbk	2	198	76	61
_Escherichia_phage_vB_EcoM_PhAPEC2.gb	1	194	76	61
_Escherichia_phage_vB_EcoM_R5505_.gbk	1	196	76	61
_Escherichia_phage_vB_EcoM_WFK_.gbk	3	179	76	61
_Escherichia_phage_vB_EcoM_WFL6982_.gbk	1	180	76	61
_Escherichia_phage_vB_EcoM_WFbE185.gbk	1	194	76	61
_Escherichia_phage_wV7_.gbk	0	191	76	61
_Escherichia_virus_KFS-EC.gb	10	199	76	61
_Escherichia_virus_VEc20_.gbk	1	190	76	61
_Escherichia_virus_vB_Eco_mar005P1_.gbk	0	187	76	61
_Escherichia_virus_vB_Eco_mar005P1_strain_vB_Eco_mar006P2_.gbk	0	188	76	61
_Escherichia_virus_vB_Eco_mar005P1_strain_vB_Eco_mar007P3_.gbk	0	187	76	61
_Escherichia_virus_vB_Eco_mar005P1_strain_vB_Eco_mar008P4_.gbk	0	187	76	61
_Escherichia_virus_vB_Eco_mar005P1_strain_vB_Eco_mar009P5_.gbk	0	187	76	61
_Klebsiella_phage_KP1_.gbk	8	197	76	61
_Klebsiella_phage_KPV15_.gbk	31	191	76	61
_Klebsiella_phage_Marfa.gb	62	168	76	61
_Klebsiella_phage_Matisse_.gbk	3	197	76	61
_Klebsiella_phage_Mineola_.gbk	7	193	76	61
_Klebsiella_phage_Miro_.gbk	4	193	76	61
_Klebsiella_phage_PKO111.gb	31	199	75	61
_Klebsiella_phage_vB_KpnM_KpV477_.gbk	9	188	76	61
_Klebsiella_phage_vB_Kpn_F48.gbk	47	163	76	61
_Morganella_phage_vB_MmoM_MP1.gb	109	100	75	61
_Pectobacterium_bacteriophage_PM2.gbk	54	168	76	61
_Phage_NC-G.gbk	3	190	76	61
_Proteus_phage_phiP4-3.gb	113	101	75	61
_Proteus_phage_vB_PmiM_Pm5461.gb	98	106	75	61
_Pseudomonas_phage_PspYZU05.gb	82	61	72	61
_Salmonella_phage_Melville_.gbk	7	175	76	61
_Salmonella_phage_S16_.gbk	8	175	76	61
_Salmonella_phage_STML-198.gb	17	173	76	61
_Salmonella_phage_STP4-a.gb	19	183	75	61
_Salmonella_phage_vB_SnwM_CGG4-1.gb	25	177	75	61
_Serratia_phage_PS2.gb	144	78	74	61
_Shigella_phage_SH7_.gbk	1	183	76	61
_Shigella_phage_SHBML-50-1_.gbk	0	184	76	61
_Shigella_phage_SHFML-11.gbk	3	178	76	61
_Shigella_phage_SHSML-52-1.gb	5	201	76	61
_Shigella_phage_SP18.gbk	7	194	76	61
_Shigella_phage_Sf20_.gbk	2	191	76	61
_Shigella_phage_Sf21_.gbk	1	183	76	61
_Shigella_phage_Sf22_.gbk	0	185	76	61
_Shigella_phage_Sf23_.gbk	0	188	76	61
_Shigella_phage_Sf24_.gbk	1	187	76	61
_Shigella_phage_Shfl2_.gbk	0	183	76	61
_Shigella_phage_pSs-1_.gbk	2	182	76	61
_Vibrio_phage_KVP40.gb	64	302	73	61
_Vibrio_phage_ValB1_HC.gb	11	334	73	61
_Vibrio_phage_ValKK3.gb	18	335	73	61
_Vibrio_phage_phi-Grn1.gb	27	339	73	61
_Vibrio_phage_phi-ST2.gb	30	343	73	61
_Vibrio_phage_vB_VmeM-32.gb	165	49	71	61
_Vibriophage_phi-pp2.gb	63	296	73	61
_Yersinia_phage_PST_.gbk	0	185	76	61
_Yersinia_phage_fPS-2_.gbk	0	176	76	61
_Yersinia_phage_phiD1_.gbk	6	190	76	61
