# Supplementary material for: Influence of Non-canonical DNA Bases on the Genomic Diversity of Tevenvirinae
Source: Front Microbiol. 2021 Apr 6;12:632686. doi: 10.3389/fmicb.2021.632686 (PMC8056088; doi:10.3389/fmicb.2021.632686)
Supplement: Supplementary Data Sheet 1 — Clustering results (folders “first clusterisation,” “second clusterisation,” and “third clusterisation”): the number of pan-genome components in the individual genome (files “pan genome components of genomes”), the total number of all clusters and components of the pan-genome (files “pan genome components”), a list of clusters of the core genome (files “core list”), a list of clusters of the softcore genome (files “softcore list”). Clusters of the softcore genome (folders “softcore clusters”) are presented in the files which show regions in genomes, protein sequences, names of viruses which have these proteins A description of softcore clusters is also supplied (file “Softcore clusters description”). [file Data_Sheet_1.ZIP › Data sheet 1/third clusterisation/softcore_clusters/20295_rIIA.faa]

> |[Tevenvirinae _Acinetobacter_phage_133]||_Acinetobacter_phage_133.gb|hypothetical protein|2208|NC_015250.1(159801):1-2208:-1 ^RAST2:fig|1198136.113.peg.1^ Tevenvirinae _Acinetobacter_phage_133|neighbours:start(),(-1)|neighbour_genes:start(),hypothetical protein|
MIFDSSNEVVMGNAQQTAEFKIAANPKAFKILSSNLYKHKVRAIIRELSCNAIDAHVMNGQTRPFEITMPCTLDPRFIIRDFGPGISPEDIVDIYTVYFMSTKTNTNDQIGGLGLGAKTPFSYAHSFNVNSFHNGKVYGYSAVLTEQGPVLSKTFIEDMKPDDLPGLEVVVPVKPSDLSLWDKEAAYILRTFGDVKPMIKNQSFGIDFFTDEEMSEPCMVVKPDAMESKGLYAIYGRIVYPLTDVPGLKAEWLKSVYPKTFYNFKLGELDIAPSREELSLDDRTIAALLERINTIDSELFEEAIRSIQDEPNVRKAARIFNNFNSSQREIIKNRGVILSDGSTINDVINSKEKAKGLNSLIYARAYQLRKQASLRRLNVTMVGNRKNDCSIEYLIDYRQERIDIIVQDKKSKVSNVIRGMSYLSEEKRAEMNMPPSGATVLIWDDMDADTLVELKKVMGLDPVYIWQMSDLWDKLKDHDPLYAAPSIKNSKGVTIRETRPAVPNVYKYTHNGSIWAYESLRLTASELDKLEGFAVGINRDDITSLDGHFISNLNSSYNRTLSAVGITEYYMLRPSVISRFKVKPNDKLKSVFVELAIRLQSSLDTLDVQNYIVPGEDRMASSVDALKLGKFVYGDSYTTSASKAIRTWHRNQENYRTPFSRSAEWEGMAKVVTQIDTLYGDGRERAQKCIEKFKKGHIVASYYMERSYAYTPEIKKELYHLLGIQDVQSNLTQTL
> |[Tevenvirinae _Acinetobacter_phage_AM101]||_Acinetobacter_phage_AM101.gb|hypothetical protein|2214|MH165274.1(166487):1-2214:1 ^RAST2:fig|1198136.62.peg.1^ Tevenvirinae _Acinetobacter_phage_AM101|neighbours:start(),(1)|neighbour_genes:start(),hypothetical protein|
MQFNNQNEVILGNSGDAHKFSISTSAKAFQILSSGIYKHKIRAVVREVVCNAMDAHLLNGTKAKWQVKAPNELDPRFVVRDYGPGLSHDDMITIYTQYFKSLKTDRGDLTGGFGLGAKSPFSYTDTFNVTSFFEGTVRIYTAALSNGEPQIMKVFEGPFEEGDKSGIEVTVPVRALDINSWHSEIRRILAPFDPDVYELSGANLNVLSFKNFETYSDDYFFTRYNESVDGPGVYAICGNIVYPLEGTPGMKTSWLNATAPVTYVHFPINELMPQPSREELQMDEFTINNIVKRVNKINDDLMASDIASLHEIKYERKLARELLRMAGAKHNVLMASGIKFLNGTVTVEDAGKVGEHPNLQRELSHARIYETSSYSPRVKKPVDNLVMYRRHKVSEIRLSDLIDYRREYIHFLIDDGVSAKKVRDIIKAMAANPSKNYPRINEPVIVVRRSNPVEMALIDTFKEIYQGDEVRILNTTDLEPLRKSMEVKAEKADKPREKRPASANVIVTKYNKRTNKYDYEELFLTSSEIDELSGFCIGSYNSDPTALCTQFGFIDGIELEPLKRLAYKFGIKTLYQIRPSAYKRALKNPGLKCAVEHIFKGVIELVNTTDCDSYCYRQTRDRLHNNIMSNKMLNVLYSYACGANTEEFDKFYKIMQVADRIRIKSESDLYEEYIQSLISYRANYSAARNRFRKFEEKLAHEHPMVHYVLNNCYSITDRMAKDILDNLGIKNEDDTSD
> |[Tevenvirinae _Acinetobacter_phage_Ac42]||_Acinetobacter_phage_Ac42.gb|hypothetical protein|2178|NC_014660.1(167716):1-2178:-1 ^RAST2:fig|1198136.114.peg.1^ Tevenvirinae _Acinetobacter_phage_Ac42|neighbours:start(),(-1)|neighbour_genes:start(),hypothetical protein|
MIFTDNNEPIMGNATEAAEFKIAASPKAFKILSSNLYKNKIRAIVRELSCNAIDAHVLVNQAKPFKIKAPTMLDPRFVIRDFGPGLSPKDIVDVYTVYFMSTKTDSNDQIGGLGLGAKTPFSYAPAFNITSFHDGTVYGYSAVLTENGPVLNKTFEEPMNADDLPGLEVIVPVRQEDLNSWANEIRYVLRPFGDVKPDIDGDITVNYFDVESVKNKTMFHLPQSSERQGVYALYGRIVYPLTDIPGMNAEWLKTYGGVYYFNFDLGELDIAPSREELSLDQRTIENICKRVNSINDEAFTKATKEIFEEANPRKAWRLFNGYSTSQRNAIMASGRRLSNGMSISELVNFVAKAKVQFLMDGKRYYYFNLSPSRKTLSIETRKLPYSKVSVIDKIGLLNDGITVVYEDTKMRTTAAVRSIFNAPKEYKEAHNIEENLFGAMFVKPDEIDIVQLEALLKEVFFDDEVNIIKYSDMPDLIDHDPQRQVKTVDNKKIVESRPAYSNVQKYTLSSKGDNAFYSVKEYRMTASELDKLEGLAVGSNRDTITDLNGGQLLLASHYDFRQVSALCGIDEFYVLRPSVIQRFKSKPNPKIKCYLSEVYNHLKASLDSLDKVNHVVLDESGRFMSRIRKMGLIPKLFGKTTSTKDYGVVTRYWHYVGKVRGVHCPIANDLNRLIHDYETYIAIGEKNFSKLKREFEAQYPLEAHYITNSYDFSTEIMKKIKGNIK
> |[Viruses _Acinetobacter_phage_Acj61]||_Acinetobacter_phage_Acj61.gb|hypothetical protein|2196|NC_014661.1(164093):1-2196:-1 ^RAST2:fig|10239.85.peg.1^ Viruses _Acinetobacter_phage_Acj61|neighbours:start(),(-1)|neighbour_genes:start(),hypothetical protein|
MIIQGENDQVIGNAGETKAFTIAASAKAFKVLSSNIYKNKIRAVVRELVCNAVDAHVINSNSAPYEIQGPNLLDPRFIVRDFGPGLSDEDMIELYTTYFASTKANRNDQIGALGLGSKSPFSYTSTFSVVSYFEGMVRVYSCMLSNGEPAIVKTHEEPFNDTDKPGIEVIVPVKIDDIAKWHSEISYVMRPFPSKSYEIKGIIDFNVDSFDKMPQYSKNWFGVRQSNHNSGIYAVYGNIVYPLKDVDGMDASWLGHSYNTVYIHFELGELDIQPSREELSLDETTVANICKRVNSLNEFEREKDLDVIRALINPREVARHLNSMSAGAFTALTNSKIKFLGKTVSELTSGHDLTRIELGINQAGRLYEYSYGKAIPKKGVTKTSGSYRRFRASEVNLANVYSYKQKRAFILINDCKKSIQTTMKGLYASTDVNHPTQDEYIYMTVEGDPRAVDVLKEIRSTMGMDEVITLRSSELEEVRKLVANYGVKRTRDTAPRPASPNGMRYTWSDAAKMYTAQELFMNAHEVDELEGYVIGQYRDTPAALHDNFNLICGIEIARIKTMAKYMHVREFTMVRPSIWDKVKRNENVECLFLEAFQQLKDLTKEVRKNEVYYLSPKSRLCNKLTKHECLNFMIKEFTRTGNPKAQEYNAWANRFVDIRFSNQTTFARLVKIYVTKWKTAMEAAEKDYRHNYAEFKKSNPLIEFYLAEKYDISDKDAMKVAEQYKILNPGK
> |[Viruses _Acinetobacter_phage _Acj9]||_Acinetobacter_phage_Acj9.gb|hypothetical protein|2175|NC_014663.1(169947):1-2175:-1 ^RAST2:fig|10239.87.peg.1^ Viruses _Acinetobacter_phage _Acj9|neighbours:start(),(-1)|neighbour_genes:start(),hypothetical protein|
MQLPVGNEVVLGNSGTTTAFTIGASAKAFQILSSGIYKHKIRAIARELVCNAVDAHMLGSDLPPFEIKAPNDLDPRFVVNDFGPGLSEKVMSEVYTQYFASTKTGTEIGGFGLGAKSPFSYTDTFTVESRYAGKCSIYNMMVVNGEPQMVKVFEGDLDEGEPTGIKVTVPVDPMDVAKWHSEINKIMRPFVPSTYSLIGMENNIDSFVNHTNYSTDWFGTASSTRGDAAGIYAIYGNIVYPISDAVDAPWLRAKHQCVYIHFPMNTLMPQPSREELQQDPQTMKALKDRVNELCERVMTQDIKYLYEFKTARSLARELLKWPGANADVLTKEGIKFFGRTAEELRGYNAYGVADFADQCVMTPGVYAYIIDKTSPQSRRITKTYRSRGARSEIVGRDLFGVNNEKVYVVINDFGKHQRLSLRALAHSTNPNHPNDGDAVIYMSAHNEHEERILAMLYEIMEGDEVVVIRTSELEDERKAIAPIPGTRNSRDYVRPKASNVERVEYNSDTKSFDVTKLFLCAAELDELNGYVIGLYRDDITAMSRDFQYVSGIQRYEINHFAKYMGIKTYYRIRPSVYKRMAKNEDIHCLFARFEEHYSMFQTYWSKEEFPCTTSKSRVLTNILAANGQLQCIHNLLGPKATKEIIEHINAFQCLERMHSTNKKFIKHRVEHGRKLAYAEQVFGENIESMKEKYPSIYYILNDCRNVSDELRKDIIKIFKSLTQD
> |[Tevenvirinae _Acinetobacter_phage_KARL-1]||_Acinetobacter_phage_KARL-1.gb|hypothetical protein|2214|MH713599.1(166560):14688-16901:1 ^RAST2:fig|1198136.64.peg.30^ Tevenvirinae _Acinetobacter_phage_KARL-1|neighbours:(1),(1)|neighbour_genes:hypothetical protein,hypothetical protein|
MQFNNQNEVILGNSGDAHKFSISTSAKAFQILSSGIYKHKIRAVVREVVCNAMDAHLLNGTKAKWQVKAPNELDPRFVVRDYGPGLSHDDMITIYTQYFKSLKTDRGDLTGGFGLGAKSPFSYTDTFNVTSFFEGTVRIYTAALSNGEPQIMKVFEGPFEEGDKSGIEVTVPVRALDINSWHSEIRRILAPFDPDVYELSGANLNVPSFKNFETYSDDYFFTRCNESVDGPGVYAICGNIVYPLEGTPGMKTSWLNATARVTYVHFPINELMPQPSREELQMDEFTINNIVKRVNKINDDLMASDIASLHEIKYERKLARELSRMAGTKHNVLMASGIKFLNGTVTAETAGKVGEHPNLQRELSHARIYETSSYSPRVKKPVDNLVMYRRHKVSEIRLSDLIDYRREYIHFLIDDGVSAKKVRDIIKAMAANPSKNYPRINEPVIVVRRSNPVEMALIDTFKEIYQGDEVRILNTTDLEPLRKSMEVKAEKIDKPREKRPASANVIVTKYNKHTNRYDYEELFLTSSEIDELSGFCIGSYNSDPTALCTQFGFIDGIELEPLKRLAYKFGIKTLYQIRPSAYKRALKNLGLKCAVEHIFKGVIELVNSTDCDSYCYRQTHDRLHINIMSKKMLNVLYSYACGANTEEFDKFYKIMQVADRIRIKSESDLYEEYIQSLISYRANYSAARNRFSKFEEKLAHEHPMVYYVLKNCYNITDLMAKDILNNLGIKNEADTSD
> |[Viruses _Acinetobacter_phage_ZZ1]||_Acinetobacter_phage_ZZ1.gb|hypothetical protein|2205|NC_018087.3(166687):1-2205:-1 ^RAST2:fig|10239.86.peg.1^ Viruses _Acinetobacter_phage_ZZ1|neighbours:start(),(-1)|neighbour_genes:start(),hypothetical protein|
MKMHVEQEVILGNAGKAQSFTIAANAKAFQILSSGIYKHKIRAVVREVICNANDAHIIANNQDTPFIIKAPNELDPRFVVRDFGPGLDEEDMTTIYTQYFASTKADCDRQTGAFGLGAKSPFSYTDTFTVASYHAGICTIYNAMLSGGEPQLVKVYSGPYEEGDKDGIEVTVPCKIDDIPKWHNELVRILRPFPKSAYQVLGVNLDILSLYDLRGYNDDWFATRQCHIIENKRMSVEPNGVYAIYGSIVYPLNGVDGVDASWLRTKSDVTYIHFASGELMPQPSREELQFDERTLKNVRTRVNTLNEQQMAADIASLQKITNRRELLRKLHNLPGSQYSILESKGIKFLGMTIKELNKSVEMPHLREAIVNHSTVYIADKYSPKVRKLVEPSSYRRLKVSETSVDRIYTYTNRRAWIIICDTTMHKTRAAIKGLCHSTEDDALREYDHVLVVQNSPSGLNVINEIKSVMGDDIVHVYKSSEMEDIRKLVPGYGVKKPRTAPAEKRPASPNAEVMEYNEKRKSWDTKLLYLTSNEIKELNGYVLGLYRDNVSAKSFNFSTINNLSQYTVRDILAKQGITKLYLVRPSIYKRVSANSNLICAFKDMCDLVIKLLTDFPESKYSFSNTSTFIQNVLSSEKLVKSIIPLLTAPRSEEAVEMHRLFKKVRDIRIIGGSSYPGLNDAIVLYNERHIAAENAYKKKLLAFREKHPTIYYVLDNKYSLDDHMINDIVKLLGT
> |[Tevenvirinae Acinetobacter_phage_vB_ApiM_fHyAci03]||_Acinetobacter_phage_vB_ApiM_fHyAci03.gb|hypothetical protein|2214|MH460829.1(165975):1-2214:-1 ^RAST2:fig|1198136.65.peg.1^ Tevenvirinae Acinetobacter_phage_vB_ApiM_fHyAci03|neighbours:start(),(-1)|neighbour_genes:start(),hypothetical protein|
MQFNNQNEVILGNSGDAHKFSISTSAKAFQILSSGIYKHKIRAVVREVVCNAMDAHLLNGTKAKWQVKAPNELDPRFVVRDYGPGLSHDDMITIYTQYFKSLKTDRGDLTGGFGLGAKSPFSYTDTFNVTSFFEGTVRIYTAALSNGEPQIMKVFEGPFEEGDKSGIEVTVPVRALDINSWHSEIRRILAPFDPDVYELSGANLNVPSFKNFETYSDDYFFTRYNESVDGPGVYAICGNIVYPLEGTPGMKTSWLNATAPVTYVHFPINELMPQPSREELQMDEFTINNIVKRVNKINDDLMASDIASLHEIKYERKLARELLRMAGTKHNVLMASGIKFLNGTVSVEDAGKVGEHPNLQRELSHARIYETSSYSPRVKKPVDNLVMYRRHKVSEIRLSDLIDYRREYIHFLIDDGVSAKKVRDIIKAMAANPSKNYPRINEPVIVVRRSNPVEMALIDTFKEIYQGDEVRILNTTDLEPLRKSMEVKAEKADKPREKRPASANVIVTKYNKHTNKYDYEELFLTSSEIDELSGFCIGSYNSDPTALCTQFGFIDGIELEPLKRLAYKFGIKTLYQIRPSAYKRALKNPGLKCAVEHIFKGVIELVNTTDCDSYCYRQTHDRLHNNIMGNKMLNVLYSYACGANTEEFDKFYKIMQVADRIRIKSESDLYEEYIQSLISYRANYSAARNRFSQFEEKLAHEHPMVHYVLNNCYSITDRMAKDILNNLGIKNEGDTSD
> |[Tevenvirinae _Aeromonas_phage_65.2]||_Aeromonas_phage_65.2.gb|hypothetical protein|2235|KY290955.1(236567):1-2235:-1 ^RAST2:fig|1198136.115.peg.1^ Tevenvirinae _Aeromonas_phage_65.2|neighbours:start(),(-1)|neighbour_genes:start(),Phage protein|
MKMVEMKTPIYGDTQGEVKQFGMVQSSKAYTILSSGLYKFKIRAFIRELSCNAIDGHIALALQGKPVSKHFDVELPSELSLQWRLRDYGIGLSPEGIDALFTTYFASTKEESDDFIGAFGLGSKSPFCYTTTFTVTSWFDGVKTVYSIYMNNGIPACVPVHSCPSDEHTGIEIVVPVDQEDISDIQEESRFVYYTFNRNEYFPNFVGTDLGLCTYKDEQKNVPRLYDHGTYAIMGGVSYSIPRKFIDGTVCEIYFPKNSTKFIDFPMGSLNPLPNREELSLDEHTITTLKKYFKSHADKVWDDVTLAIEGCKDAREKINKIKDLTFGTSIFNFVSNTFYHNKKTLKDWDIFYDNIEFDPAVIKYLKYIEDNLKDRSISFMNGFSNTSYKIFDRTRSSRYYSNYKVKLEAKFNPKHHTTKYNIPLLIVDNSVKGYKKNIRSLQEHGIIPKNSHGVMMFNQSGMRWNKKFDKMIRDVLISIAKRYHKDDVCVYDVEKLWGIHGPVIQEKRELARKEARKNAPRSNRVRDAGHSVVVFYSDKTNHENIYAKDVDSFDGFYVIVKGGYYYDDDDTKFDQILENSSLCRMADWLGKPVYRIPSALKKRAEKNPNLSRLVYNDIKETTYKNAFHKLTSDTVGFNVHRRLVDNILLSDPIRKRYDLVSKKSWDEDTYREYMNLLSVTSYNENDELKKYISSFEDAAVEKYKTNLEIFKKEHLVVYTLLHSVKDISISDEVWESINNMVTGA
> |[Viruses Aeromonas phage 65]||_Aeromonas_phage_65.gb|hypothetical protein|2235|NC_015251.1(235229):1-2235:-1 ^RAST2:fig|10239.65.peg.1^ Viruses Aeromonas phage 65|neighbours:start(),(-1)|neighbour_genes:start(),Phage protein|
MKMVEMKTPIYGDTQGEVKQFGMVQSSKAYTILSSGLYKFKIRAFIRELSCNAIDGHIALALQGKPVSKHFDVELPSELSLQWRLRDYGIGLSPEGIDALFTTYFASTKEESDDFIGAFGLGSKSPFCYTTTFTVTSWFDGVKTVYSIYMNNGIPACVPVHSCPSDEHTGIEIVVPVDQEDISDIQEESRFVYYTFNRNEYFPNFVGTDLGLCTYKDEQKNVPRLYDHGTYAIMGGVSYSIPRKFIDGTVCEIYFPKNSTKFIDFPMGSLNPLPNREELSLDEHTITTLKKYFKSHADKVWDDVTLAIEGCKDAREKINKIKDLTFGTSIFNFVSNTFYHNKKTLKDWDIFYDNIEFDPAVIKYLKYIEDNLKDRSISFMNGFSNTSYKIFDRTRSSRYYSNYKVKLEAKFNPKHHTTKYNIPLLIVDNSVKGYKKNIRSLQEHGIIPKNSHGVMMFNQSGMRWNKKFDKMIRDVLISIAKRYHKDDVCVYDVEKLWGIHGPVIQEKRELARKEARKNAPRSNRVRDAGHSVVVFYSDKTNHENIYAKDVDSFDGFYVIVKGGYYYDDDDTKFDQILENSSLCRMADWLGKPVYRIPSALKKRAEKNPNLSRLVYNDIKETTYKNAFHKLTSDTVGFNVHRRLVDNILLSDPIRKRYDLVSKKSWDEDTYREYMNLLSVTSYNENDELKKYISSFEDAAVEKYKTNLEIFKKEHLVVYTLLHSVKDISISDEVWESINNMVTGA
> |[Tevenvirinae _Aeromonas_phage_AS-szw]||_Aeromonas_phage_AS-szw.gb|hypothetical protein|2238|MF498773.1(229957):172529-174766:1 ^RAST2:fig|1198136.118.peg.300^ Tevenvirinae _Aeromonas_phage_AS-szw|neighbours:(1),(1)|neighbour_genes:hypothetical protein,Phage rIIB lysis inh..|
MKIVTNKQPVFGTVMEESRDFGMKFDEKAYTILSSGLYKFKIRAFIRELSCNAIDGHIALEKIGGTPPKYFDVELPSDINLQWRLRDYGIGMDKDGIFNLFTTYFASTKEDSDDFIGAFGLGSKSPFCYTTTFTVTSWCKGLKTVYSIFMNNGIPKCVPIFEEPSDEPTGIEIVIPIDQDDITEVRNEARVVYHTFDKDGFYPNIINQNFELTNYKSSGYYGSIMDNGVYAVMGGVSYKIPAKLYENEVCSVFFNKSYSFIDFPVGSLNPLPNREELSLDKHTLNTLNSYFKSQSDQVIDEVNKKVSEHGKDARSKIHAILSMDFGEHIFNKVSKIIDHNGKSLQDWRFFYESITSSKEWSLFKDFCVDYSYKNKNFVYIDTFSNAVRNVWNLERARYYGSSRKIEFNDYFTPSVKNKRYPFPILLSNMDGKWKVRIKLLMKYGIIPNERVVVMSDYPYSRKPFKNVTRNLFIQIAKRYHKDDIDVFHVEKLYDKHVQEIEEKEAEEKRQRRLEAQRNRAKTPRHKPDNSHYYNNKGHRSTDNFLAKDVHELSGLYGLRSGEYIVVDGHEVTDGLQSWLSEMFDTTLYAFPKTLERRAGMNENLTLITKEMIKDKLVEYLNNNLKGNKIGWNINRSDKPRVDMEITREMKEYFGISESGDWDNDLGNIYVHAQEYLTEHEYQVYTDVVENHRQSMYDVYHNFYDEMKKQFPMECAILRLKKNYSCVKNEEFELATKRIMENYKGV
> |[Tevenvirinae _Aeromonas_phage_AS-zj]||_Aeromonas_phage_AS-zj.gb|hypothetical protein|2235|MF448340.1(229929):49156-51390:1 ^RAST2:fig|1198136.120.peg.61^ Tevenvirinae _Aeromonas_phage_AS-zj|neighbours:(1),(1)|neighbour_genes:hypothetical protein,Phage rIIB lysis inh..|
MKIVTNKQPVFGTVMEESRDFGMKFDEKAYTILSSGLYKFKIRAFIRELSCNAIDGHIALEKIGGTPPKYFDVELPSDINLQWRLRDYGIGMDKDGIFNLFTTYFASTKEDSDDFIGAFGLGSKSPFCYTTTFTVTSWCKGLKTVYSIFMNNGIPKCVPIFEEPSDEPTGIEIVIPIDQDDITEVRNEARVVYHTFDKDGFYPNIINQNFELTNYKSSGYYGSIMDNGVYAVMGGVSYKIPAKLYENEVCSVFFNNSYNFIDFPVGSLNPLPNREELSLDKHTLNTLNSYFKSQSDQVIDEVNKKVSEHGKDARSKIHAILSMDFGEHIFNKVSKIIDHNGKSLQDWRFFYESITSSKEWSLFKDFCVDHSYKNKNFVYIDTFSNAVRNVWNLERARYYGSSRKIEFNDYFMPSVKNKRYPFPILLSNMDGKWKVRIKLLMKYGIIPNERVVVMSDYPYSRKPFKNVTRNLFIQIAKRYHKDDIDVFHVEKLYDKHVQEIEEKEAEEKRQRRLEAQRNRAKTPRYKPDNSHYYNKGYRSTGNFLAKDVHELSGLYGLRSGEYIVVDGHEVTDGLQSWLSEMFDTTLYAFPKTLERRANMNENLTLITKEMIKGKLVEYLNNNLKGNKIGWNINRSDKPRVDMEITREMKDYFGISESGDWDHDLGNIYVHAQEYLTEHEYQVYTDVVENHRQSMYDVYHNFYDEMKKQFPMECAILRLKKNYSCVKNEEFELATKLIMENYKGV
>ID:NP_943879.1 |[Aeromonas virus Aeh1]||_Aeromonas_phage_Aeh1_.gbk|rIIA|2199|NC_005260(233234):1-2199:-1 ^GeneID:2658168^ Aeromonas phage Aeh1, complete genome.|neighbours:start(),ID:NP_943880.1(-1)|neighbour_genes:start(),hypothetical protein|
MKIHQEQTEIYGSAADQSAGFKILASAKAFKILSSSLYKYKQRAIIRELCCNAVDGHIALKRTGVEVSKTFDVTLPSMLNQQFSVRDYGIGLSEEDVTGLYCTYFASTKSNSNDEIGGFGLGCKSPFAYTDTFTVTSWFGGKKMIFSAFMKNGEPNIMKMYEEDSSEHTGVEVTVPVSNDMNTWEAEAKRVFCSFGEYRPRFIGKPITVNYLEFDKDGICKIDSNYNSQHGNGVYAVMGGVVYPIPAEYWNNTMIGLYASRKTYYVRFEIGELDMTPSREELSLDPDTIASIDKRMKLLNKVHEVEIDDAFKKCKDIRELYSHMIGRFPNEVWQRMIQKRVFRKKTIETWKAQLNGYTRPNADVPIVRASVGAGTVRKVKQRWSNGVDISFGASFRPVIINDLKTGAAEVMYGLDRLNKFRVEGAHVFDVFSNAKVDEKDPKSITVGKANRENMVEYLKYFPTRMKDGKVILLSKVRAEVLKEMKDKGLIQVKKRTGKATNVVKYENGVTSEVQMYVEDIDDLKDVIWCAHEYGYHKIATPTITTETLKNGKTRDKYENWKTVTTFNDRIIKTWSKLEGKTVYVFKSQHWARADKNKDIEQFNEFMVTDYVVDQMGKVTMDHFGVTVNERWINRLSSNPITKPLTDDLCGHNGQRSDIGEFLLLVRDSRCDLKDAKQRTLEGVVSKLVKEATDRAYAKVREFEKNNPLIIGYLNQIYDLKDAIAKNIVEVAK
> |[Tevenvirinae _Aeromonas_phage_AsFcp_2]||_Aeromonas_phage_AsFcp_2.gb|hypothetical protein|2205|MH791401.1(219171):170636-172840:-1 ^RAST2:fig|1198136.67.peg.295^ Tevenvirinae _Aeromonas_phage_AsFcp_2|neighbours:(-1),(-1)|neighbour_genes:hypothetical protein,Phage protein|
MRIHQEETEIFGSIEQSAGFKILASAKAFKILSSSLYKYKQRAIIRELCCNAVDGHIALKRSGVEPRSTFDVTLPSMLNQQFSVRDYGIGLCQEDIEGLYSTYFASTKANSNDEIGGFGLGSKSPFAYTDTFTVTSWFGGKKMVFSAFMKNGEPQIMKMYEEDTTEPTGVEVTVPVSNDMNTWEDEAKRVFCSFDIYRPRFVGKPITVNYLNFDKDGICHIEGSYGNRPMHSNGVYAVMGGVVYPIPSEYWNDSMIGLYASRKVYYVRFEIGELDMTPSREELSLDPETIASIQKRMRILNKVHDDQIAEEFAKCKDIRELHSRLINRFPTDVWNRMVQNVVFHKKTIKDWKQKFSSFERPYPDLPVVRASVSAGTVRKVKQRWHGGHDVSFGANFRPIIINDMKTGAAEVMYGLYRLNKFPVDGAYVYDVFSDAPIDDKNPKSKKTGKANRENMIEYLKYFPKRITKGKVILLSKVRAEILKAMKDAGHTQVKKRTGKATNVIKIENGGSSEVQMYVDDIDDLKDVLWCGTEYSALRIVTPTITTETLKNGKTRDKYESWKSANTFDERIIKEWSKLEKKTIYVFKNQHWARAHKNSDIQQLEEKMIVDYTTKLIDNLTHDDFGVTVNERWISRLASNTITKPLTDNLCGTTGSRSDTGLFMSRMANARPKLVGTKSVETLDVIVRRLEKEAHDRAYIKVHEFERNNPLIIAYLNQIYDVKDTIAADIVKIAK
> |[Tevenvirinae _Aeromonas_phage_Asswx_1]||_Aeromonas_phage_Asswx_1.gb|hypothetical protein|2235|MH791398.1(229103):180224-182458:1 ^RAST2:fig|1198136.119.peg.325^ Tevenvirinae _Aeromonas_phage_Asswx_1|neighbours:(1),(1)|neighbour_genes:hypothetical protein,Phage rIIB lysis inh..|
MKIVTNKQPVFGTVMEESRDFGMKFDEKAYTILSSGLYKFKIRAFIRELSCNAIDGHIALEKIGGTPPKYFDVELPSDINLQWRLRDYGIGMDKDGIFNLFTTYFASTKEDSDDFIGAFGLGSKSPFCYTTTFTVTSWCKGLKTVYSIFMNNGIPKCVPIFEEPSDEPTGIEIVIPIDQDDITEVRNEARVVYHTFDKDGFYPNIINQNFELTNYKSSGYYGSIMDNGVYAVMGGVSYKIPAKLYENEVCSVFFNNSYNFIDFPVGSLNPLPNREELSLDKHTLNTLNSYFKSQSDQVIDEVNKKVSEHGKDARSKIHAILSMDFGEHIFNKVSKIIDHNGKSLQDWRFFYESITSSKEWSLFKDFCVDYSYKNKNFVYIDTFSNAVRNVWNLERARYYGSSRKIEFNDYFMPSVKNKRYPFPILLSNMDGKWKVRIKLLMKYGIIPNERVVVMSDYPYSRKPFKNVTRNLFIQIAKRYHKDDIDVFHVEKLYDKHVQEIEEKEAEEKRQRRLEAQRNRAKTPRYKPDNSHYYNKGYRSTGNFLAKDVHELSGLYGLRSGEYIVVDGHEVTDGLQSWLSEMFDTTLYAFPKTLERRANMNENLTLITKEMIKGKLVEYLNNNLKGNKIGWNINRSDKPRVDMEITREMKDYFGISESGDWDHDLGNIYVHAQEYLTEHEYQVYTDVVENHRQSMYDVYHNFYDEMKKQFPMECAILRLKKNYSCVKNEEFELATKLIMENYKGV
> |[Tevenvirinae _Aeromonas_phage_Aswh_1]||_Aeromonas_phage_Aswh_1.gb|hypothetical protein|2283|MH791414.1(229730):57074-59356:-1 ^RAST2:fig|1198136.117.peg.148^ Tevenvirinae _Aeromonas_phage_Aswh_1|neighbours:(-1),(-1)|neighbour_genes:hypothetical protein,hypothetical protein|
MKMVEHHSPVHSSTTEEGRTYGMEFNKKAYTILSSGLYKYKIRAFIRELSCNAIDGHKALELAGGSPPKYFDVTLPSILDLQWKLRDYGIGLDKENIFRLFATYFASSKDQSDDFIGAFGLGSKSPFCYTTNFTVTSYFNGTKTVYSIYMNDGEPNCVPVFEGPSDEPTGVEIVIPVKEDDIPTFIKESQYVYFTFDKNGYYPNYKGMSIDLLNYKDWENNDCSSPELYKSGVYAVMGGVPYEIPRDVFENTLAEIFFPPHAKRFVDFPMGSVNMLPNREELSLDKHTMETLKSYFQTYNDQVIKMVDQAIEGQKDARAKINAIKKLDQGNSIFSKICNDIFHNGKSLKDWEKFYNSFELSSPWLRYLSLVKDDPKNKDITTYRTSGMGTTNGRIYNRKRAYHSSRYSSDAYTYVMDSFVDPRYNQFRLNAAMVLIDTDARGYRKKLKKLHEEGYINNGSMIVFNTNHYNKRISKIVKDVFVEIAKRYHKDDIEVVDANKVWEKYGPDIIAREKELQSERRKEWRKNNPVESRAGKPNVKYHSPNTGIQEIYCVSKDIKDLSGYYVGMIHGHVVDSDETQMNLQVEDYILAMVSDILKENVFKLNKVHTKQAEKNKNLKRLDKSDISKIMQSELEKQFSKDKVGYFINDLTLHNYTEEIISHFKLSLKKDWDGYLDRLFRYCETILPADYMGKYGNIVSEVKLEQTQKITDFTEKLKKDHIMAYTLMTTKTRNFSYITIDGVLKDEINKNVLGDDFPQSK
> |[Tevenvirinae _Aeromonas_phage_CC2]||_Aeromonas_phage_CC2.gb|hypothetical protein|2235|NC_019538.1(231743):87948-90182:-1 ^RAST2:fig|1198136.110.peg.239^ Tevenvirinae _Aeromonas_phage_CC2|neighbours:(-1),(-1)|neighbour_genes:Phage rIIB lysis inh..,hypothetical protein|
MKIVTNKQPVFGTVMEESRDFGMKFDEKAYTILSSGLYKFKIRAFIRELSCNAIDGHIALEKIGGVPPKYFDVELPSDINLQWRLRDYGIGMDKDGIFNLFTTYFASTKEDSDDFIGAFGLGSKSPFCYTTTFTVTSWCKGLKTVYSIFMNNGIPKCVPIFEEPSDEHTGIEIVIPIDQDDITEVRNETRAVYHTFDKDGFYPNIVNQNFELTNYKSSGYYGSIMDNGVYAVMGGVSYKIPSKLYENEVCSVFFNNSYSFIDFPVGSLNPLPNREELSLDKHTLNTLDSYFKSQSDQVIDEVNKKVSEHGKDARSKIHAILSMDFGEHIFNKVSKIIDHNGKSLQDWRFFYESITSSKEWSLFKDFCVDYNYKNKNFVYIDTFSNAVRNVWNLERARYYGSSRKIEFNDYFMPSVKNKRYPFPILLSNMDGKWKVRIKLLMKYGIIPNERVVVMSDYPYSRKPFKNVTRNLFIQIAKRYHKDDIDVFHVEKLYGKHVQEIEEKEAEEKRQRRLEAQRNRAKTPRDKPDNSHYYNKGYRSTDNFLAKDVHELSGLYGLRSGEYIVVDGHEVTDGLQSWLSEVFDTTLYALPKTLERRAGMNENLALVTKEMIKDKLVEYLNNNLKDEKIGWNINRSDKPRVDMEITREMKDHFGVSESGDWDHDLGNIYVHAKEYLSEPEYQVYTDIIENYRQSMYDVYHNFYDEMKKQFPMECAILRLKKNYSCVKNEEFELATKRIMENYKGV
> |[Tevenvirinae _Aeromonas_phage_PX29]||_Aeromonas_phage_PX29.gb|hypothetical protein|2205|NC_023688.1(222006):1-2205:-1 ^RAST2:fig|1198136.108.peg.1^ Tevenvirinae _Aeromonas_phage_PX29|neighbours:start(),(-1)|neighbour_genes:start(),Phage protein|
MRIHQEETEIFGSIEQSAGFKILASAKAFKILSSSLYKYKQRAIIRELCCNAVDGHIALKRSGVEPRSTFDVTLPSMLNQQFSVRDYGIGLCQEDIEGLYSTYFASTKANSNDEIGGFGLGSKSPFAYTDTFTVTSWFGGKKMVFSAFMKNGEPQIMKMYEEDTTEPTGVEVTVPVSNDMNTWEDEAKRVFCSFDIYRPRFVGKPITVNYLNFDKDGICHIEGSYGNRPMHSNGVYAVMGGVVYPIPSEYWNDSMIGLYASRKVYYVRFEIGELDMTPSREELSLDPETIASIQKRMRILNKVHDDQIAEEFAKCKDIRELHSRLINRFPTDVWNRMVQNVVFHKKTIKDWKQKFSSFERPYPDLPVVRASVSAGTVRKVKQRWHGGHDVSFGANFRPIIINDMKTGAAEVMYGLYRLNKFPVDGAYVYDVFSDAPIDDKNPKSKKTGKANRENMIEYLKYFPKRITKGKVILLSKVRAEILKAMKDAGHTQVKKRTGKATNVIKIENGGSSEVQMYVEDIDDLKDVLWCGTEYSALRIVTPTITTETLKNGKTRDKYESWKSANTFDERIIKEWSKLEKKTIYVFKNQHWARAHKNSDIQQLEEKMIVDYTTKLIDNLTHDDFGVTVNERWISRLASNTITKPLTDNLCGTTGSRSDTGLFMSRMANARPKLVGTKSVETLDVIVRRLEKEAHDRAYIKVHEFERNNPLIIAYLNQIYDVKDTIAADIVKIAK
>ID:YP_802943.1 |[Escherichia virus RB32]||_Bacteriophage_RB32_.gbk|rIIA|2178|NC_008515(165890):1-2178:-1 ^GeneID:4405690^ Bacteriophage RB32, complete genome.|neighbours:start(),ID:YP_802944.1(-1)|neighbour_genes:start(),rIIA.1|
MIITTEKETILGNGSKSKAFSITASPKVFKILSSDLYTNKIRAVVRELITNMIDAHALNGNPEKFIIQVPGRLDPRFVCRDFGPGMSDFDIQGDDNSPGLYNSYFSSSKAESNDFIGGFGLGSKSPFSYTDTFSITSYHKGEIRGYVAYMDGDGPQIKPTFVKEMGPDDKTGIEIVVPVEEKDFRNFAYEVSYIMRPFKDLAIINGLDREIDYFPDFDDYYGVNPERYWPDRGGLYAIYGGIVYPIDGVIRDRNWLSIRNEVNYIKFPMGSLDIAPSREALSLDDRTRKNIIERVKELSEKAFNEDVKRFKESTSPRHTYRELMKMGYSARDYMISNSVKFTTKNLSYKKMQSMFEPDSKLCNAGVVYEVNLDPRLKRIKQSHETSAIASSYRLFGINTTKINIVIDNIKNRVNIVRGLAHALDDSEFNNTLNIHHNERLLFINPEVESQIDLLPDIMAMFESDEVNIHYLSEIEALVKSYIPKVVKSKAPRPKAATAFKFEIKDGRWEKEELFTLTSEADEITGYVAYMHRSDIFSMDGTTSLCHPSMNILIRMANLIGINEFYVIRPLLQKKVKELGQCQCIFEALRDLYVDAFDDVDYDKYVGYSSSAKRYIDKIIKYPELDFMMKYFSVDEVSEEYTRLANMVSSLQGVYFNGGKDTIGHDIWTVTNLFDVLSNNASKNSDKMVAEFTKKFRIVSDFIGYRNSLSDDEVSQIAKTMKALAA
> |[Tevenvirinae _Citrobacter_phage_IME-CF2]||_Citrobacter_phage_IME-CF2.gb|hypothetical protein|2250|NC_029013.1(177688):115053-117302:1 ^RAST2:fig|1198136.109.peg.215^ Tevenvirinae _Citrobacter_phage_IME-CF2|neighbours:(1),(1)|neighbour_genes:hypothetical protein,rIIB protein|
MKLRESQASTVHRVGIESGSRRAFGMRAGKKAFKILSSTIYKYKIRAIIREISCNAIDGHIVAGNMDRFDVQLPTVLDPRFIVRDYGTGLSDYMVNEVFTVYFESTKTDTDDLIGALGLGSKSPFCYTSTFTVESIQDGMKRGYTAYLNEDGEPYIDPLYAVETDEPNGVQVTVPVNVEDIPEWEREAARVYEAFTTIRPRFIGVQLDINWQPTEANNRGIIRYKSKHYSGLYARMGNICYPIDLDMFRESLFYCYQNSSYAYILDFPLGSLDFMPSREELSLDKITKKVIMDRLGAINDQYYSELSAEFAKLKTTREKVIWYQNLPTLLQTFVTRDKQFKVGKNTLAELVMHFNSKDLVTSMQIWGYWANVYDGKDCSFERTGSGRRYDAYKSETMRRQDITRMLHPWKQRNLYLLQNDNNAKSVRAYAIGYCMLHKTDRMNFIEYDPNRNQDNLQNFIKNGYYDESEIVYLKTSEMTEELEVYTEDRRRWRATRETIDKDSEPRPKTPTAYRYTVGINGDLNKEDLFLTKAEFVNLESAYALRLYGVDDYSSLSESNNFSMSNIMNNLATVMEISGVRVVYTLRNSLWNKIPDSSMICLDTFLAELFCKTAKEMKPNWYPAFVSKKYRDSVKELYEKLGISLDRMVKNRYDARRYNILNTLDGKVLMQTTEDGETTEAKNPSIRVAQARHEEMEHAMIERVDEQYEIFAKRNPLIARILRNSDGYQIRYILEDKAMTDDMVKLIRWK
>ID:YP_009194817.1 |[Citrobacter phage Margaery]||_Citrobacter_phage_Margaery_.gbk|rIIA protein|2250|NC_028755(178182):900-3149:-1 ^GeneID:26647186^ Citrobacter phage Margaery, complete genome.|neighbours:ID:YP_009194816.1(-1),ID:YP_009194818.1(-1)|neighbour_genes:rIIB protein,hypothetical protein|
MKLRQLAPQTIHTTGFDKGERTKFKMATSAKTFKILSSTIYKYKIRAIIREISCNAIDGHMVAGNMNPFDVQLPTVLDPRFIVRDYGTGLSDWMVKEVFTTYFESTKTDTDELIGALGLGSKSPFCYTETFTIESIQDGIKRAYTAYMDNGEPFVDQIYEIETDEPNGVQITVPVKVEDIAEWEREAARVYEPFTGIRPRFIGVQVDVNWQPKEADDRGIIRYKSINYSGVYARMGNICYPIDMDMFENSLFYCYRNSNYAYVLDFPLGSLDFMPSREELSLDKVTKKVILDRLEKINKRYDEELVAEFGKQKTTRDKIVWFNNLPSMLQAFVSRDNRFRVGKDSLAEILTHLKSSETATGKYIWGFWANPYDGKDCVFERVGSGRRHETYKAETTKRQDVMRMIQPWRQKKLFIVENDNEARSLRPYLIGYCMLNGSDRISFVTKEINSEPVQDLIRTGYFDESEIVTLKTSEMTKEFETYTEDRKRWKATRESSSGDSEPRPKTPTAYHYFLDGRGNLQKNDLYLTKAQFVKLDEMYAMRLYGVDEYSRLDGESQNYSLGSIASSMMTMLTVTGLNEVMVLRNSLWSRIPDSNMKCLDDYLVKRFADAAKKMKPNWFPSWISSNHGSEIRTLRDSMGVTLDRMVKNRYNPELYMLLDYLDGKFTYDVIEGKNKSKTVVRNPLLREMSTKYYKMRKDMKERVDTAYDLFAKRNPSIHYMLLHSSYSTFRSMFNDDKIVMDLVNLIRWK
>ID:AYJ72866.1 |[Citrobacter phage Maroon]||_Citrobacter_phage_Maroon_.gbk|rIIA protector from ..|2250|MH823906(178830):916-3165:-1 ^^ Citrobacter phage Maroon, complete genome.|neighbours:ID:AYJ72865.1(-1),ID:AYJ72867.1(-1)|neighbour_genes:rIIB protector from ..,hypothetical protein|
MKLRQLAPQTIHTTGFDKGERTKFKMATSAKTFKILSSTIYKYKIRAIIREISCNAIDGHMVAGNMNPFDVQLPTVLDPRFIVRDYGTGLSDWMVKEVFTTYFESTKTDTDELIGALGLGSKSPFCYTETFTIESIQDGIKRAYTAYMDNGEPFVDQIYEIETDEPNGVQITVPVKVEDIAEWEREAARVYEPFTGIRPRFIGVQVDVNWQPKEADDRGIIRYKSINYSGVYARMGNICYPIDMDMFENSLFYCYRNSNYAYVLDFPLGSLDFMPSREELSLDKVTKKVILDRLEKINKRYDEELVAEFGKQKTTRDKIVWFNNLPSMLQAFVSRDNRFRVGKDSLAEILTHLKSSETATGKYIWGFWANPYDGKDCVFERVGSGRRHETYKAETTKRQDVMRMIQPWRQKKLFIVENDNEARSLRPYLIGYCMLNGSDRISFVTKEINSEPVQDLIRTGYFDESEIVTLKTSEMTKEFETYTEDRKRWKATRESSSGDSEPRPKTPTAYHYFLDGRGNLQKNDLYLTKAQFVKLDEMYAMRLYGVDEYSRLDGESQNYSLGSIASSMMTMLTVTGLNEVMVLRNSLWSRIPDSNMKCLDDYLVKRFADAAKKMKPNWFPSWISSNHGSEIRTLRDSMGVTLDRMVKNRYNPELYMLLDYLDGKFTYDVIEGKNKSKTVVRNPLLREMSTKYYKMRKDMKERVDTAYDLFAKRNPSIHYMLLHSSYSTFRSMFNDDKIVMDLVNLIRWK
>ID:YP_009203715.1 |[Citrobacter phage Merlin]||_Citrobacter_phage_Merlin_.gbk|rIIA protein|2178|NC_028857(172733):1-2178:-1 ^GeneID:26648229^ Citrobacter phage Merlin, complete genome.|neighbours:start(),ID:YP_009203716.1(-1)|neighbour_genes:start(),hypothetical protein|
MIISQEQEVVFGSANQQATAFGIENNAKAFILLSDKLYTNKPYAIVRELSTNCLDAHKLNGQTRPFEVKVPTRLDPRFVIRDFGPGLSDVQIRGANGKPGLYNTYFASTKSDSNDFIGAMGLGSKSPFSYTKTFTIISCHDGRKMGYTAIMKNLGPEIIPLFNEPMGEDDVTGIEITVPVKTDDISKWETEIKRTFRTFVGVEPKILGSKVEINYFPEFTPDKQWFSLNSSPFENDQSLYAVYGRIVYPIKMSEIPDIKADWLLNRYGRVYVHFDLGELDITPSREELSYNEETIENIRNKVNNLENITLAADLERFQTIENKRQLSRELQALNHRQRTILGTRSILIQDKPYQDWVSMFHHSKVENLVYNANMVAYYVGTDAERRRISSSWNVRNRLSAQSLFSIDHKKIVFMIDDKPSRRASTIRGMYALDIHKYCYVILVNPDNEKEVHVMNEITKLFEGDEVICFKCSEMEQARVKDAELNAANSDKEGAKRPKSPNIQKWSKTDGKWEVDSFCMSANEVRELEGYAIGISRDSIVEFPSGNETSFDQTNIKGACDYVNVSEFWMIRPAAMKYAQDAALDPLMDEFVNKFIELIDKVDADVIPPSTTSRRQINNILSIKALTPLIKNFYDVKDWQSSVELNQFVKTFNGSIHGEGENAEKLALCQKIYNRLVETAKSDFEIKAEEFEEKYPVIWYMLDEYYIHEAKNHNDLAKIAALLGAI
> |[Tevenvirinae _Citrobacter_phage_Miller]||_Citrobacter_phage_Miller.gb|hypothetical protein|2250|NC_025414.1(178171):900-3149:-1 ^RAST2:fig|1198136.111.peg.2^ Tevenvirinae _Citrobacter_phage_Miller|neighbours:(-1),(-1)|neighbour_genes:rIIB protein,hypothetical protein|
MKLRESQASTVHRVGIESGSRRAFGMRAGKKAFKILSSTIYKYKIRAIIREISCNAIDGHIVAGNMDRFDVQLPTVLDPRFIVRDYGTGLSDYMVNEVFTVYFESTKTDTDDLIGALGLGSKSPFCYTSTFTVESIQDGMKRGYTAYLNEDGEPYIDPLYAVETDEPNGVQVTVPVNVEDIPEWEREAARVYEAFTTIRPRFIGVQLDINWQPTEANNRGIIRYKSKHYSGLYARMGNICYPIDLDMFRESLFYCYQNSSYAYILDFPLGSLDFMPSREELSLDKITKKVIMDRLGAINDQYYSELSAEFAKLKTTREKVIWYQNLPTLLQTFVTRDKQFKVGKNTLAELVMHFNSKDLVTSMQIWGYWANVYDGKDCSFERTGSGRRYDAYKSETMRRQDITRMLHPWKQRNLYLLQNDNNAKSVRAYAIGYCMLHKTDRMNFIEYDPNRNQDNLQNFIKNGYYDESEIVYLKTSEMTEELEVYTEDRRRWRATRETIDKDSEPRPKTPTAYRYTVGINGDLNKEDLFLTKAEFVNLESAYALRLYGVDDYSSLSESNNFSMSNIMNNLATVMEISGVRVVYTLRNSLWNKIPDSSMICLDTFLAELFCKTAKEMKPNWYPAFVSKKYRDSVKELYEKLGISLDRMVKNRYDARRYNILNTLDGKVLMQTTEDGETTEAKNPSIRVAQARHEEMEHAMIERVDEQYEIFAKRNPLIARILRNSDGYQIRYILEDKAMTDDMVKLIRWK
>ID:YP_009146434.1 |[Citrobacter phage Moon]||_Citrobacter_phage_Moon.gbk|rIIa|2178|NC_027331(170341):1-2178:-1 ^GeneID:24721906,InterPro:IPR003594^ Citrobacter phage Moon, complete genome.|neighbours:start(),ID:YP_009146435.1(-1)|neighbour_genes:start(),hypothetical protein|
MIISQEQEVVFGSANQQATAFGIENNAKAFILLSDKLYTNKPYAIVRELSTNCLDAHKLNGQTRPFEVKVPTRLDPRFVIRDFGPGLSDVQIRGADGKPGLYNTYFASTKSDSNDFIGAMGLGSKSPFSYTKTFTIVSCHNGRKMGYTAIMKNLGPEIIPLFNEPMGEDDVTGIEITVPVKTDDISKWETEIKRTFRTFAGVEPKILGSKVEINYFPEFTPEKQWFSLDSSPFENDQSLYAVYGRIVYPIKMSEIPDIKADWLLNRYGRVYVHFDLGELDITPSREELSYNEETIENIRNKVNNLENITLAADLERFQTIENKRQLSRELQELNHRQRTILGTRSILIQDKPYQDWVSMFHYSKVENLVYNANMVAYYVGSDAERKRISSSWNVRNRISAQSLFSINNKKVVFMIDDKPSRRASTIRGMYALDIHKYCYVILVNPDNEKEVHVMNEITKLFEGDEVIKFKCSDMEPARVKDAELNASNSDKEGAKRPKSPNIHKWTKTDGKWEVDSFCMSANEVRELEGYAIGISRDSIVEFPSGNETSFDQTNIKGACDYVNVSEFWMIRPAAMKYAQDAALDPLMDEFINKFIELIDKVDADVIPPSTTSRRQINNILSIKALTPLIKNFYDVKDWESSVELNQFVKSFNGSIHGSGENADKLALCQKIYNRLVETAKSDFETKAEEFEEKYPVIWYMLDEYYIHEAKNHNDLAKIAALLGAI
>ID:YP_009285540.1 |[Citrobacter phage vB_CfrM_CfP1]||_Citrobacter_phage_vB_CfrM_CfP1_.gbk|rIIb protein|2250|NC_031057(180219):900-3149:-1 ^GeneID:29079576^ Citrobacter phage vB_CfrM_CfP1, complete genome.|neighbours:ID:YP_009285539.1(-1),ID:YP_009285541.1(-1)|neighbour_genes:rIIb protein,rIIb protein|
MKLRESQASTVHRVGIESGSRRAFGMRAGKKAFKILSSTIYKYKIRAIIREISCNAIDGHIVAGNMDRFDVQLPTVLDPRFIVRDYGTGLSDYMVNEVFTVYFESTKTDTDDLIGALGLGSKSPFCYTSTFTVESIQDGMKRGYTAYLNEDGEPYIDPLYAVETDEPNGVQVTVPVNVEDIPEWEREAARVYEAFTTIRPRFIGVQLDINWQPTEANNRGIIRYKSKHYSGLYARMGNICYPIDLDMFRESLFYCYQNSSYAYILDFPLGSLDFMPSREELSLDKITKKVIMDRLGAINDQYYSELSAEFAKLKTTREKVIWYQNLPTLLQTFVTRDKQFKVGKNTLAELVMHFNSKDLITSMQIWGYWANVYDGKDCSFERTGSGRRWDSYKSETMRRQDITRMLLPWKQKNLYLLQNDNEAKSVRSYAIGYCMLHKTERMNFVEYHPDHNQENLQNFIKQGYYDESEIILLKTSEMTKEIEVYNEDRRRWRATRQDADKDSEPRPKTPTAYRYTVGINGDLNKEDLFLTKAEFVNLEPAYALRLYGVDEYSSLSDSENFSMSSVMKDLAKVMEISGIRVVYTLRNSLWNKIPNSNMICLDTFLAELFCKTAKEMKPNWYPAFVAKKNRGQVKDLYEKVGISIDRMVKNRYDARRYTILDTLNRKALMQYIENEEKTEAKNPSIRVAQARHEEMEEAMCDRVDEQYEIFVKRNPLIARLIRNCDAYTIRYIMDDKAMTDDIIKLIRWK
>ID:YP_009285541.1 |[Citrobacter phage vB_CfrM_CfP1]||_Citrobacter_phage_vB_CfrM_CfP1_.gbk|rIIb protein|2250|NC_031057(180219):3149-5398:-1 ^GeneID:29079528^ Citrobacter phage vB_CfrM_CfP1, complete genome.|neighbours:ID:YP_009285540.1(-1),ID:YP_009285542.1(-1)|neighbour_genes:rIIb protein,hypothetical protein|
MKLRESQASTVHRVGIESGSRRAFGMRAGKKAFKILSSTIYKYKIRAIIREISCNAIDGHIVAGNMDRFDVQLPTVLDPRFIVRDYGTGLSDYMVNEVFTVYFESTKTDTDDLIGALGLGSKSPFCYTSTFTVESIQDGMKRGYTAYLNEDGEPYIDPLYAVETDEPNGVQVTVPVNVEDIPEWEREAARVYEAFTTIRPRFIGVQLDINWQPTEANNRGIIRYKSKHYSGLYARMGNICYPIDLDMFRESLFYCYQNSSYAYILDFPLGSLDFMPSREELSLDKITKKVIMDRLGAINDQYYSELSAEFAKLKTTREKVIWYQNLPTLLQTFVTRDKQFKVGKNTLAELVMHFNSKDLITSMQIWGYWANVYDGKDCSFERTGSGRRWDSYKSETMRRQDITRMLLPWKQKNLYLLQNDNEAKSVRSYAIGYCMLHKTERMNFVEYHPDHNQENLQNFIKQGYYDESEIILLKTSEMTKEIEVYNEDRRRWRATRQDADKDSEPRPKTPTAYRYTVGINGDLNKEDLFLTKAEFVNLEPAYALRLYGVDEYSSLSDSENFSMSSVMKDLAKVMEISGIRVVYTLRNSLWNKIPNSNMICLDTFLAELFCKTAKEMKPNWYPAFVAKKNRGQVKDLYEKVGISIDRMVKNRYDARRYTILDTLNRKALMQYIENEEKTEAKNPSIRVAQARHEEMEEAMCDRVDEQYEIFVKRNPLIARLIRNCDAYTIRYIMDDKAMTDDIIKLIRWK
> |[Tevenvirinae _Cronobacter_phage_Pet-CM3-4]||_Cronobacter_phage_Pet-CM3-4.gb|hypothetical protein|2211|LT614807.1(171975):1-2211:-1 ^RAST2:fig|1198136.112.peg.1^ Tevenvirinae _Cronobacter_phage_Pet-CM3-4|neighbours:start(),(-1)|neighbour_genes:start(),hypothetical protein|
MKLIADNEEVLGSAGKKTKFTIQASPKAFMILSDKLYKNKIRAVVRELTTNWLDAHILNGKQDVPCEIKCPNKLDPRFIIRDFGPGMSDFQIRGNDEEPGLYNSYFASTKAESNDFIGALGLGSKSPFSYTKSFTIVSYYEGEARGYMAVMNNGEPDIRPLFVEPMKEGEQTGIEITVPVRLEDVEKFAHEIAYVMRPMPVKPIITGANIHIDSFPQDVEWFHSPNGFGKDAKGLYAVYGKIVYPIDKFDGLECSWLLNRYGCVYINFPLGELDITPSREELSLDDVTIENIKKRVNSLEKATLEADIAHLQSIENKRELVRQLSQFDSNQRAILNRQNIMFGDKTYGEWVETYSINELQKKIESSMVYTYLVNLDAERMRLTSSWSTRKRTSVSNLLNVQQNKVHIMIDDKPSRRAAMFRGMYLKDFHRYQRFIMIDPEDPKHLEIKDEIIKLFDQDEVVILKASEMDEYRKFEKEYYSDGKESAGPRPKSPNGQLHKYDAKGGWWTSEDLFMNKDDIAELEGYAIFRSRDEIRTFPDELWWSGVDIETIRNMAKEFGITEFYVIRPNSAKAAKLNDNLESLDRFIVDEYIKIIDDMDPDEYLPMSFFNRRVVSNIINTPKLKWMLKFITGKDNGTKVSRINEIGRNLRNTTIASAQDGPTQIREDLALCNLIYNKLTDAATAEADAAFKRFEKEYPVIEHMLNEWRVANYADDISRIMRALEGAPSLKGESEDA
>ID:YP_006986277.1 |[Cronobacter phage vB_CsaM_GAP161]||_Cronobacter_phage_vB_CsaM_GAP161_.gbk|RIIA protector from ..|2250|NC_019398(178193):1-2250:-1 ^GeneID:13997620^ Cronobacter phage vB_CsaM_GAP161, complete genome.|neighbours:start(),ID:YP_006986278.1(-1)|neighbour_genes:start(),hypothetical protein|
MKLRQLAPQTIHTTGFDKGERTKFKMATSAKTFKILSSTIYKYKIRAIIREISCNAIDGHMVAGNMNPFDVQLPTVLDPRFIVRDYGTGLSDWMVKEVFATYFESTKTDTDELIGALGLGSKSPFCYTETFTIESIQDGVKRAYTAYMDNGEPFVDQIYEIETDEPNGVQITVPVKVEDIEEWEREAARVYEPFTGIRPRFIGVQVDVNWQPKEADDRGIIRYQSKNYSGVYARMGNICYPIDMDMFENSLFYCYRNSNYAYILDFPLGSLDFMPSREELSLDKVTKKVITDRLDKINKRFDEELMEQYKKQKTTRDKLVWFNNLPGLLQGFVTRDNRFRVGKESLAEILTHLKSSETATGKYICGFWANPYDGKDCVFERVGSGRRHETYKAETTKRQDVMRMIQPWRQKKLFIVENDNEARSLRPYLIGYCMLNGSDRISFVTKEINSEPVQDLIRTGYFDESEIVTLKTSEMTKEFETYTEDRKRWKATRESSSGDSEPRPKTPTAYHYFLDDQGNLQKNDLYLTKAQFVKLDEMYAMRLYGVDEYSRLDGEAQNYSLGSIASSMMTMLTVTGLNEVMVLRNSLWSRIPDSNMKCLDDYLVKRFADAAKKIKPNWFPAWISSKHGSEIRTLRDSMGVTLDRMVKNRYNPELYLLLDYLDGKFTYDTIAGKNKSKTVVRNPLLREMSTKYYKMRKDMKERVDAAYDLFAERNPSIHYMLLHSSYSTFRSMFNDDKIVMDLVNLIRWK
>ID:AOG16128.1 |[Cronobacter phage vB_CsaM_leB]||_Cronobacter_phage_vB_CsaM_leB_.gbk|rIIA|2250|KX431559(177907):900-3149:-1 ^^ Cronobacter phage vB_CsaM_leB, complete genome.|neighbours:ID:AOG16127.1(-1),ID:AOG16129.1(-1)|neighbour_genes:rIIB,hypothetical protein|
MKLRQLAPQTIHTTGFDKGERTKFKMATSAKTFKILSSTIYKYKIRAIIREISCNAIDGHMVAGNMNPFDVQLPTVLDPRFIVRDYGTGLSDWMVKEVFTTYFESTKTDTDELIGALGLGSKSPFCYTETFTIESIQDGIKRAYTAYMDNGEPFVDQIYEIETDEPNGVQITVPVKVEDIAEWEREAARVYEPFTGIRPRFIGVQVDVNWQPKEADDRGIIRYKSINYSGVYARMGNICYPIDMDMFENSLFYCYRNSNYAYILDFPLGSLDFMPSREELSLDKVTKKVIMDRLEKINKRYDEELVAEFSKQKTTRDKIIWFNNLPSMLQAFVSRDNRFRVGKDSLAEILTHLKSSETATGKYICGFWANPYDGKDCVFERVGSGRRHETYKAETTKRQDVMRMIQPWRQKKLFIVENDNEARSLRPYLIGYCMLNGSDRISFVTKEINSEPVQDLIRTGYFDESEIVTLKTSEMTKEFETYTEDRKRWKATRESSSGDSEPRPKTPTAYHYFLDDQGNLQKNDLYLTKAQFVKLDEMYAMRLYGVDEYSRLDGEAQNYSLGSIASSMMTMLTVTGLNEVMVLRNSLWSRIPDSNMKCLDDYLVKRFADAAKKIKPNWFPAWISSNHGSEIRTLRDSMGVTLDRMVKNRYNPELYLLLDYLDGKFTYDVIEGKNKSKTVVRNLLLREMSTKYYKMRKDMKERVDTAYDLFAERNPSIHYMLLHSSYSTFRSMFNDDKIVMDLVKLIRWK
>ID:AOG16408.1 |[Cronobacter phage vB_CsaM_leN]||_Cronobacter_phage_vB_CsaM_leN_.gbk|rIIA|2250|KX431560(179516):900-3149:-1 ^^ Cronobacter phage vB_CsaM_leN, complete genome.|neighbours:ID:AOG16407.1(-1),ID:AOG16409.1(-1)|neighbour_genes:rIIB,hypothetical protein|
MKLRQLAPQTIHTTGFDKGERTKFKMATSAKTFKILSSTIYKYKIRAIIREISCNAIDGHMVAGNMNPFDVQLPTVLDPRFIVRDYGTGLSDWMVKEVFTTYFESTKTDTDELIGALGLGSKSPFCYTETFTIESIQDGIKRAYTAYMDNGEPFVDQIYEIETDEPNGVQITVPVKVEDIAEWEREAARVYEPFTGIRPRFIGVQVDVNWQPKEADDRGIIRYKSINYSGVYARMGNICYPIDMDMFENSLFYCYRNSNYAYILDFPLGSLDFMPSREELSLDKVTKKVIMDRLEKINKRYDEELVAEFSKQKTTRDKIIWFNNLPSMLQAFVSRDNRFRVGKDSLAEILTHLKSSETATGKYICGFWANPYDGKDCVFERVGSGRRHETYKAETTKRQDVMRMIQPWRQKKLFIVENDNEARSLRPYLIGYCMLNGSDRISFVTKEINSEPVQDLIRTGYFDESEIVTLKTSEMTKEFETYTEDRKRWKATRESSSGDSEPRPKTPTAYHYFLDDQGNLQKNDLYLTKAQFVKLDEMYAMRLYGVDEYSRLDGEAQNYSLGSIASSMMTMLTVTGLNEVMVLRNSLWSRIPDSNMKCLDDYLVKRFADAAKKIKPNWFPAWISSNHGSEIRTLRDSMGVTLDRMVKNRYNPELYLLLDYLDGKFTYDVIEGKNKSKTVVRNLLLREMSTKYYKMRKDMKERVDTAYDLFAERNPSIHYMLLHSSYSTFRSMFNDDKIVMDLVKLIRWK
>ID:YP_009005265.1 |[Enterobacter phage PG7]||_Enterobacter_phage_PG7_.gbk|rIIA|2214|NC_023561(173276):1-2214:-1 ^GeneID:18502435^ Enterobacter phage PG7, complete genome.|neighbours:start(),ID:YP_009005266.1(-1)|neighbour_genes:start(),hypothetical protein|
MKLIADNEEVLGAAGKKTKFTIQASPKAFMILSDKLYKNKIRAVVRELTTNWLDAHILNGKQDVPCEIKCPNKLDPRFIIRDFGPGMSDFQIRGNDEEPGLYNSYFASTKAESNDFIGALGLGSKSPFSYTKSFTIVSYHEGEARGYMAVMNNGEPDIRPLFVEPMKEGEQTGIEITVPVRLEDVEKFAHEIAYVMRPMPVKPIITGASINIESFPQDVEWFHSPNGFGKDSRGLYAVYGKIVYPIDQFQGLECSWLLNRYGCVYVNFPLGELDITPSREELSLDDVTIENIKKRVNSLEKATLEADIAHLQSIENKRELVRQLSQFDSNQRAILNRQNIMFGDKTYAEWCNAYNTDNIQKKIEDAMIYTYRVNIDSERWRLTSSWSTRKRMSVTSLLNVQNDKVHIMIDDKPSRRAAMFRGMYLKDFHRYANFIMLNPEEPKHMKIKDEIVKLFDQDEIIILKSSEMEEYRKFEKEHYSNSSKGEGGPRPKSPNGQLHKLDAKGGWWTSEDLFMNKDDIAELEGYAIFRSRDEIRTFPEELYWSGIDIETVRTLAKELGVTEFYVIRPNSAKVAKLNDNLESLDRFIVDEFIKIIDDLDADEYLPSTFFNRRVVSNIINTPELKWLLKFITGKDNGERVSRINEIGRNLKNTYITASPDGSSQIREDLALCVRIYNKLTDAASAEVDAAFKKFEKEYPVIEHMLNEWRVANYAEDISRIMRALESAPSLKGKDENE
> |[Tevenvirinae Enterobacter_phage_myPSH1140]||_Enterobacter_phage_myPSH1140.gb|hypothetical protein|2214|MG999954.1(172614):1805-4018:-1 ^RAST2:fig|1198136.57.peg.4^ Tevenvirinae Enterobacter_phage_myPSH1140|neighbours:(-1),(-1)|neighbour_genes:hypothetical protein,hypothetical protein|
MKLIADNEEVLGSAGKKTKFTIQASPKAFMILSDKLYKNKIRAVVRELTTNWLDAHILNGKQDVPCEIKCPNKLDPRFIIRDFGPGMSDFQIRGNDEEPGLYNSYFASTKAESNDFIGALGLGSKSPFSYTKSFTIVSYHEGEARGYMAVMNNGEPDIRPLFVEPMKEGEQTGIEITVPVRLEDVEKFAHEIAYVMRPMPVKPIITGASINIESFPQDVEWFHSPNGFGKDSRGLYAVYGKIVYPIDQFQGLECSWLLNRYGCVYVNFPLGELDITPSREELSLDDVTIENIKKRVNSLEKATLEADIAHLQSIENKRELVRQLSQFDSNQRAILNRQNIMFGDKTYAEWCNAYNTDNIQKKIEDAMIYTYRVNIDSERWRLTSSWSTRKRMSVASLLNVQNAKVHIMIDDKPSRRAAMFRGMYLKDFHRYANFIMLNPEEPKHMKIKDDIVKLFDQDEIIILKSSEMEEYRKFEKEHYSNSSKGDGGPRPKSPNGQLHKLDAKGGWWTSEDLFMNKDDIAELEGYAIFRSRDEIRTFPEELYWSGTDIETIRTLAKELGVTEFYVIRPNSAKVAKLNDNLESLDRFIVDEFIKIIDDLDADEYLPSTFFNRRVVSNIINTPELKWLLKFITGKDNGERVSRINEIGRNLKNTYITASPDGSSQIRDDLALCVRIYNKLTDAASAEVDAAFKKFEKEYPVIEHMLNEWRVANYAEDISRIMRALESAPSLKGESEDE
>ID:YP_009606918.1 |[Enterobacter phage phiEap-3]||_Enterobacter_phage_phiEap-3_.gbk|rIIA|2262|NC_041980(175814):1-2262:-1 ^GeneID:40083202^ Enterobacter phage phiEap-3, complete genome.|neighbours:start(),ID:YP_009606919.1(-1)|neighbour_genes:start(),hypothetical protein|
MKLREDTPQTIYRVGTDTSKGRNKLSLRANKKAYKILSSTVYKYKIRAIIRELSCNAIDGHKEAGNQNPFDVQLPTAVDPRFVIRDYGIGMSPDFVSDAFTVYFESTKNDSNDLIGSMGLGCKSPLCYSDAFTVESVKDGIKCGYTIYMDDGEPFCDPLYEIESDEPNGVTITVPVKVEDIKEWENEAARVYESFTDIRPNFVGASILKINYQPKEATNDSGVIRHKSAYTSGVYARMGNIIYPLDKDLYDTSMFYCYTESQYTYIIDFPIGELDFMPSREELSMDKMTVGIVKERLKQISRVYFNRVKSEFEKLQTVRDKLTWFHSLPSMVQNFVGKDANFRINGDSIGWIHSELVKPNKYNDDYIAGYWANEYDGKDAWYQVTGSGGRWSKYKPETTKRQDITRIYYPWKQKKLILLKVDTNTVKPYIVGYAKMHNLSRVSFVAYYDNDSKREIVNDIVRKGHFDESEIVYLRTSEMTKEKEIYDADREKSKALYAPKNSEPRPKTPTVYRYELDSNGNLAKTSLFMTKSEFLSLDKAPGVRLYGIDEYSRLDGENSRLSMDSAMKESTLSRIMRHTGIPVVFAIRNSLWKWIPDSNLVCFDDMLCKQYVKSEKALKDNCLPGWIGKEHSTETDALHSRFGVSLDRIVKNRYNEKLYKVVDTLEHIACLEGYEKDGKNLSRVRCPILRESIASMRVKRSNMKKRVDQAWEIFKSLNPLLASLVEHSDSYSIRPIYNNEKNLSEFKKLIRWK
>ID:YP_009167812.1 |[Escherichia phage AR1]|AR1|_Enterobacteria_phage_AR1_DNA_.gbk|rIIA|2178|NC_027983(167435):12-2189:-1 ^GeneID:26042184^ Enterobacteria phage AR1 DNA, complete genome.|neighbours:start(),ID:YP_009167813.1(-1)|neighbour_genes:start(),rIIA.1|
MIITTEKETILGNGSKSKAFSITASPKVFKILSSDLYTNKIRAVVRELITNMIDAHALNGNPEKFIIQVPGRLDPRFVCRDFGPGMSDFDIQGDDNSPGLYNSYFSSSKAESNDFIGGFGLGSKSPFSYTDTFSITSYHKGEIRGYVAYMDGDGPQIKPTFVKEMGPDDKTGIEIVVPVEEKDFSNFAYEVSYIMRPFKDLAIINGLDREIDYFPDFDDYYGVNPERYWPDRGGLYAIYGGIVYPIDGVIRDRNWLSIRNEVNYIKFPMGSLDIAPSREALSLDDRTRKNIIERVKELSEKAFNEDVKRFKESTSPRHTYRELMKMGYSARDYMISNSVKFTTKNLSYKKMQSMFEPDSKLCNAGVVYEVNLDPRLKRIKQSHETSAVASSYRLFGINTTKINIVIDNIKNRVNIVRGLAHALDDSEFNNTLNIHHNERLLFINPEVESQIDLLPDIMAMFESDEVNIHYLSEIEALVKSYIPKVVKSKAPRPKAATAFKFEIKDGRWEKEELFTLTSEADKITGYVAHMHRSDIFSMDGTTSLCHPSMNILIRMANLIGINEFYVIRPLLQKKVKELGQCQCIFEALRDLYVDAFDDVDYDKYVGYSSSAQRYIDKIIKYPELDFMMKYFSTDEVSEEYTRLGNMVSSLRGVYFNGGKDTIGHDIWTVTNLFDELSRNASKNSDKMVAEFTKKFRIVSDFIGYRNSLSDDEVSQIAKTMKALAA
> |[Tevenvirinae _Enterobacteria_phage_ATK47]||_Enterobacteria_phage_ATK47.gb|Phage rIIA lysis inh..|2214|KT184309.1(170020):2183-4396:1 ^RAST2:fig|1198136.68.peg.4^ Tevenvirinae _Enterobacteria_phage_ATK47|neighbours:(1),(1)|neighbour_genes:Phage rIIA lysis inh..,hypothetical protein|
MIIETAKETIIGSGGKSTAFTIQGNSKVYKILSNDLYTNKELACVRELITNCIDGQILNGCTDKFIVQAPGRLDPRFVVRDFGPGMSDFTIRGNDEEPGIYNSYFASTKTSSNDFIGGFGLGSKAPLAYTDTFNLTSYHNGEVRGYVIYQDDTGPQIKPTFVDKMGPDDRTGVEVVVPVNPEDFEKFASEIAYVMRPLGDIAEVRGVKDIKYFPEFDDVYLAKEAPWGERGNIMAVYGGIVYPIGSVIKEQTWMMTRCTTAYIKFPMGELDVAPSREALSFDKRTVANIHKRVAEIDAKLFAEDSKKWIDCKYPRHVFREIDSLGYTARKYMEKAGSNIESLKYSKEQLTYSELYKRFKMGPGWCNLGVVYDIVESPRLRRIRESGSSSATISINSLIGINIKNVEIVIDDVKGRVPLMRALNSIEMSKDEVKLTGKVPRGFGKSVLFVDPTDEDAMKLLERLKVIFDGDNINMYKTSELLQIVKPWIEVRKRTNEPRPKSPSAHRFFKNENDVWVSEDLFIPASEADEIQGYAIVRNRSNAECLDADKGWLNYDSNFLTRIADLSGIKEFTVVRPQIAKKVRKLGEVECLFEKSINDYITLIDKVDYDEYVSPSRRAQPYLNHITRNEELNFLSKYFSSKNKEISKDFAKLSTVNNRWGWNRFSGATNRELNKKLELCAKIFDKLKDNAYDNDDKMVIEFETNYHIVSDYMGRRGTLSKEQVAQIVKFMKAVEAAK
> |[Tevenvirinae Enterobacteria_phage_ATK48]||_Enterobacteria_phage_ATK48.gb|Phage rIIA lysis inh..|2214|KT184310.1(169729):100417-102630:1 ^RAST2:fig|1198136.55.peg.180^ Tevenvirinae Enterobacteria_phage_ATK48|neighbours:(1),(1)|neighbour_genes:Phage rIIA lysis inh..,hypothetical protein|
MIIETAKETIIGSGGKSTAFTIQGNSKVYKILSNDLYTNKELACVRELITNCIDGQILNGCTDKFIVQAPGRLDPRFVVRDFGPGMSDFTIRGNDEEPGIYNSYFASTKTSSNDFIGGFGLGSKAPLAYTDTFNLTSYHNGEVRGYVIYQDDTGPQIKPTFVDKMGPDDRTGVEVVVPVNPEDFEKFASEIAYVMRPLGDIAEVRGVKDIKYFPEFDDVYLAKEAPWGERGNIMAVYGGIVYPIGSVIKEQTWMMTRCTTAYIKFPMGELDVAPSREALSFDKRTVANIHKRVAEIDAKLFAEDSKKWIDCKYPRHVFREIDSLGYTARKYMEKAGSNIESLKYSKEQLTYSELYKRFKMGPGWCNLGVVYDIVESPRLRRIRESGSSSATISINSLIGINIKNVEIVIDDVKGRVPLMRALNSIEMSKDEVKLTGKVPRGFGKSVLFVDPTDEDAMKLLERLKVIFDGDNINMYKTSELLQIVKPWIEVRKRTNEPRPKSPSAHRFFKNENDVWVSEDLFIPASEADEIQGYAIVRNRSNAECLDADKGWLNYDSNFLTRIADLSGIKEFTVVRPQIAKKVRKLGEVECLFEKSINDYITLIDKVDYDEYVSPSRRAQPYLNHITRNEELNFLSKYFSSKNKEISKDFAKLSTVNNRWGWNRFSGATNRELNKKLELCAKIFDKLKDNAYDNDDKMVIEFETNYHIVSDYMGRRGTLSKEQVAQIVKFMKAVEAAK
> |[Tevenvirinae Enterobacteria_phage_Aplg8]||_Enterobacteria_phage_Aplg8.gb|Phage rIIA lysis inh..|2178|KT184308.1(168496):112596-114773:-1 ^RAST2:fig|1198136.66.peg.187^ Tevenvirinae Enterobacteria_phage_Aplg8|neighbours:(-1),(-1)|neighbour_genes:hypothetical protein,Phage rIIA lysis inh..|
MIITTEKETILGNGSKSKAFSIAANPKVFKILSSDLYTNKIRAVVRELITNMIDAHALNGNPEKFIIQVPGRLDPRFVCRDFGPGMSDFDIQGDDNSPGLYNSYFSSSKAESNDFIGGFGLGSKSPFSYTDTFSITSYHKGEIRGYVAYMDGDGPQIKPTFVKEMGPDDKTGIEIVVPVEEKDFRNFAYEVSYIMRPFKDLAIINGLDREIDYFPDFDDYYGVNPERYWPDRGGLYAIYGGIVYPIDGVIRDRNWLSIRNEVNYIKFPMGSLDIAPSREALSLDDRTRKNIIERVKELSEKAFNEDVKRFKESTSPRHTYRELMKMGYSARDYMISNSVKFTTKNLSYKKMQSMFEPDSKLCNAGVVYEVNLDPRLKRIKQSHETSAVASSYRLFGINTTKINIVIDNIKNRVNIVRGLAHALDDSEFNNTLNIHHNERLLFINPEVESQIDLLPDIMAMFESDEVNIHYLSEIEALVKSYIPKVVKSKAPRPKAATAFKFEIKDGRWEKEELFTLTSEADEITGYVAYMHRSDIFSMDGTTSLCHPSMNILIRMANLIGINEFYVIRPLLQKKVKELGQCQCIFEALRDLYVDAFDDVDYDKYVGYSSSAQRYIDKIIKYPELDFMMKYFSTDEVSEEYTRLANIVSSLRGVYFNGGKDTIGHDIWTVTNLFDVLSNNASKNSDKMVAEFTKKFRIVSDFIGYRSSLSDDEVSQIAKTMKALAA
>ID:YP_007004177.1 |[Enterobacteria phage Bp7]||_Enterobacteria_phage_Bp7_.gbk|rIIA|2211|NC_019500(168066):65656-67866:1 ^GeneID:14008006^ Enterobacteria phage Bp7, complete genome.|neighbours:ID:YP_007004176.1(1),ID:YP_007004178.1(1)|neighbour_genes:rIIA.1,rIIB|
MIIETEKEQIIGNGAKSTGFTIQASPKVFKILSSDLYSNKVRAVVRELITNMIDAHILNGNKERWKVQVPGKLDPRFVCRDFGPGMSDFQIRGDENETGLYNSYFASSKTASNDFIGGFGLGSKSPFSYTETFNITSWHNGEVRGYVAYMDGDGPQIKPTFVEPMQPGDKTGIEITVPVDEEDFRKFETEVRYIMRPFIGLGDVDGVEVDYFPEFDDYYPVTTTNYGSFERSGLYAVYGGIVYPLDSAYNKGTWMRTRHDVVYIKFPMGSLDIAPSREVLSLDKRTMENISTRIEALDAVVFKNDTKEWVESDNPRHVYRDLSNLGYSARDYLTKKGGTSLFTTEKLTYEKLYQRYTLQNDLINLGVVYEIISDPRLKRIKSSGNTSSVAGLSNLLGINKKEIHVVYDDEKGRVPLVRGLWALAMDNSASAKKIVKENNIPKYGTDLIFVDPNSMLQMQQLEKVKELFKGDTIHFYKVSELNKIVKPWIPVTVRSSEPRPKTPSAYRWFIKDGRWQQETMYLTAAEAEEITGYVLFGSRSDIMGMDEAYGIFDINTTTMCRMANLIGATEFHIIRPQIAKKIKKLGQCECLMEATLEAYAEALDAVDVDDYLGSNTRARYYLEIIAKFPQLNFMTKYFSDKPVTEAYTRLSNFYDIFRYMNFHGYITDDKLSVIKKICNNTFFKLTDNASSNNDKMTVQFESDYHLVSDYMYRRGTSITEASVAQIVKFMKAVEAA
> |[Tevenvirinae _Enterobacteria_phage_CC31]||_Enterobacteria_phage_CC31.gb|hypothetical protein|2214|NC_014662.1(165540):1-2214:-1 ^RAST2:fig|1198136.121.peg.1^ Tevenvirinae _Enterobacteria_phage_CC31|neighbours:start(),(-1)|neighbour_genes:start(),hypothetical protein|
MKLIADNEEVLGSAGKKTKFTIQASPKAFMILSDKLYKNKIRAVVRELTTNWLDAHILNGKQDVPCEIKCPNKLDPRFIIRDFGPGMSDFQIRGNDEEPGLYNSYFASTKAESNDFIGALGLGSKSPFSYTKSFTIVSYHDGEARGYMAVMNNGEPDIRPLFVEPMKEGEQTGIEITVPVRLEDVEKFAHEIAYVMRPMPVKPIITGASINIDSFPQDVEWFHSPNGFGKDSRGLYAVYGKIVYPIDQFQGLECSWLLNRYGCVYVNFPLGELDITPSREELSLDDVTIENIKKRVNSLEKATLEADIAHLQSIENKRELVRQLSQFDSNQRAILNRQNIMFGDKTYGEWVETYNINELQKKIESSMVYTYLVNLDAERMRLTSSWSTRKRTSVSNLLNVQQNKVHIMIDDKPSRRAAMFRGMYLKDFHRYQRFIMIDPEDPKHLEIKDEIIKLFDQDEVVVLKSSEMEEYRKFEKEHYSNSSKGDGGPRPKSPNGQLHKLDAKGGWWTSEDLFMNKDDIAELEGYAIFRSRDEIRTFPEELYWSGIDIETIRTLAKELGVTEFYVIRPNSAKVAKLNDNLESLDRFIVDEFIKIIDDLDADEYLPSTFFNRRVVSNIINTPELKWLLKFITGKDNGERVSRINEIGRNLKNTYITASPDGSSQIREDLALCVRIYNKLTDAASAEVDAAFKKFEKEYPVIEHMLNEWRVANYADDISRIMRALESAPSLKGKDEDE
>ID:YP_009118683.1 |[Enterobacteria phage GEC-3S]||_Enterobacteria_phage_GEC-3S_.gbk|rIIA|2109|NC_025425(163424):1-2109:-1 ^GeneID:23301333^ Enterobacteria phage GEC-3S complete genome.|neighbours:start(),ID:YP_009118684.1(-1)|neighbour_genes:start(),hypothetical protein|
MKMHIDNEEVFGSDLSGAVDFSLKASSKAFMVLSKNTYQYCERACVREYSCNATDTHKEAGTLDRPFDIHLPTAIEPYFSVRDYGTGIPSKKELEQLFTVYFESTKDQTNDYIGSFGLGAKSAYSYTDTFTIVNYYNGRAYGFTAFVQNSMPKMVQIFDEPTYEDNGLKITIPVKEKDIQTWHREAQFVLRHFGEHKPNINAIEINYFPSFDNYYVCNGRDNDSYVVYAIMGKIQYPIPYEYVRGTWLEAVNRQHQTIYINFELGDLDLMPSREEVHLSIETKANIEKRIAEINEMMLEKVKEKIASIETERKLAQFMSEYSSTQRNIISKMGKIGQWDDPVAIYNKFVNAGKDSPNDVEGQVYTLYHHRHTISKLRPAFVSSQYNITHFVWMHKEDITCLIDDTDKPKLRALTLNGMVQEYGINKKVLVFRQNNEKHMETFEYIKQYYDDSEMTVIKVSEADDLRAKAVKPEKTERTQREATPKLPNVYIMEKIGDSWHKTSHHMKAAEIRELSGLHMFRVGDAFESRSRQSIYNENTLHTALDYFGVTKYIITRNETQKYLVDEQLECALEFVRGKLAGLAKKVKTNHLGYGEYLGVITMLFHDDELERCIPEFIDRLYGRHYNKEVSKLLLRTRWIMDEETKKICDEKFTAANERIKAVCAKFKENSPLLYDIVDNWYRILHNDKRAQDFMKLVKNVKF
> |[Tevenvirinae _Enterobacteria_phage_GiZh]||_Enterobacteria_phage_GiZh.gb|Phage rIIA lysis inh..|2178|KT184311.1(166514):49541-51718:-1 ^RAST2:fig|1198136.122.peg.85^ Tevenvirinae _Enterobacteria_phage_GiZh|neighbours:(-1),(-1)|neighbour_genes:hypothetical protein,Phage rIIA lysis inh..|
MIITTEKETILGNGSKSKAFSIAANPKVFKILSSDLYTNKIRAVVRELITNMIDAHALNGNPEKFIIQVPGRLDPRFVCRDFGPGMSDFDIQGDDNSPGLYNSYFSSSKAESNDFIGGFGLGSKSPFSYTDTFSITSYHKGEIRGYVAYMDGDGPQIKPTFVKEMGPDDKTGIEIVVPVEEKDFRNFAYEVSYIMRPFKDLAIINGLDREIDYFPDFDDYYGVNPERYWPDRGGLYAIYGGIVYPIDGVIRDRNWLSIRNEVNYIKFPMGSLDIAPSREALSLDDRTRKNIIERVKELSEKAFNEDVKRFKESTSPRHTYRELMKMGYSARDYMISNSVKFTTKNLSYKKMQSMFEPDSKLCNAGVVYEVNLDPRLKRIKQSHETSAVASSYRLFGINTTKINIVIDNIKNRVNIVRGLAHALDDSEFNNTLNIHHNERLLFINPEVESQIDLLPDIMAMFESDEVNIHYLSEIEALVKSYIPKVVKSKAPRPKAATAFKFEIKDGRWEKEELFTLTSEADEITGYVAYMHRSDIFSMDGTTSLCHPSMNILIRMANLIGINEFYVIRPLLQKKVKELGQCQCIFEALRDLYVDAFDDVDYDKYVGYSSSAQRYIDKIIKYPELDFMMKYFSTDEVSEEYTRLGNMVSSLRGVYFNGGKDTIGHDIWTVTNLFDELSRNASKNSDKMVAEFTKKFRIVSDFIGYRNSLSDDEVSQIAKTMKALAA
> |[Viruses Hx01]||_Enterobacteria_phage_HX01.gb|Phage rIIA lysis inh..|2214|NC_018855.1(169158):104648-106861:1 ^RAST2:fig|10239.59.peg.176^ Viruses Hx01|neighbours:(1),(1)|neighbour_genes:Phage rIIA lysis inh..,Phage lysis inhibito..|
MIIETAKETIIGSGGKSTAFTIQGNSKVYKILSNDLYTNKELACVRELITNCIDGQILNGCTDKFIVQAPGRLDPRFVVRDFGPGMSDFTIRGNDEEPGIYNSYFASTKTSSNDFIGGFGLGSKAPLAYTDTFNLTSYHNGEVRGYVIYQDDTGPQIKPTFVDKMGPDDRTGVEVVVPVNPEDFEKFASEIAYVMRPLGDIAEVRGVKDIKYFPEFDDVYLAKEAPWGERGNIMAVYGGIVYPIGSVIKEQTWMMTRCTTAYIKFPMGELDVAPSREALSFDKRTVANIHKRVAEIDAKLFAEDSKKWIDCKYPRHVFREIDSLGYTARKYMEKAGSNIESLKYSKEQLTYSELYKRFKMGPEWCNLGVVYDIVESPRLRRIRESGSSSSTISINSLIGINIKNVEIVIDDVKGRVPLMRALNSIEMSKDEVKLSGKVPRGFGKSVLFVDPTDEDAMKLLERLKVIFDGDSINMYKTSELLQIVKPWIEVRKRTNEPRPKSPSAHRFFKNEKDVWVSEDLFIPASEADEIQGYAIVRNRSNAECLDADKGWLNYDSNFLTRIADLSGIKEFTVVRPQIAKKVRKLGEVECLFEKSINDYITLIDKVDYDEYVSPSRRAQPYLNHITRNEELNFLSKYFSSKNKEISKDFAKLSTVNNRWGWNRFAGATNTDLNKKLELCAKIFDKLKDNAYDNDDKMVIEFETNYHIVSEYMGRRGTLSKEQVAQIVKFMKAVEAAK
>ID:YP_003734151.1 |[Enterobacteria phage IME08]||_Enterobacteria_phage_IME08_.gbk|rIIA|2223|NC_014260(172253):15-2237:-1 ^GeneID:9384440^ Enterobacteria phage IME08, complete genome.|neighbours:start(),ID:YP_003734152.1(-1)|neighbour_genes:start(),rIIA.1|
MEKNMIIETEKEQIIGNGAKSTGFTIQASPKVFKILSSDLYSNKVRAVVRELITNMIDAHILNGNKERWKVQVPGKLDPRFVCRDFGPGMSDFQIRGDENETGLYNSYFASSKTASNDFIGGFGLGSKSPFSYTETFNITSWHNGEVRGYVAYMDGDGPQIKPTFVEPMQPGDKTGIEITVPVDEEDFRKFETEVRYIMRPFIGLGDVDGAEVDYFPEFEDYYPVTDTGYGDFERSGLYAVYGGIVYPLDSAYNKGTWMRTRHDVVYIKFPMGSLDIAPSREVLSLDKRTMENIATRIEALDAVVFKNDTKEWVESDNPRHVYRDLSNLGYSARDYLSKRGITKQFTTEKLTYEKLYQRYTLQNDLLNLGVVYEVCIDPRLKRIKSSGNTSSVAGLSNLLGINKKEIHVVYDDEKGRVPLVRGLWALAMDNSASAKKIVKEHNIPKYGTDLIFVDPNSMLQMQQLEKVKELFKGDTIHFYKVSELNKIVKPWIPVTVRSSEPRPKTPSAYRWFIKDGRWQTETMYLTAAEAEEITGYVLFGSRSDIMGMDEAYGIFDINTTTMCRMANLIGATEFHIIRPQIAKKIKKLGQCECLMETTLEAYAEALDAVDIDDYIGSNTRARYYLEIIAKFPELGFMTKYFSDKPVSETYTRLSNFYDIFRYMNFHGYITDDKLNITKRICNNTFNTLTNNASSNNDKMTVQFESDYHLVSDYMYRRGTSITEASVAQIVKFMKAVEAA
>ID:YP_002922350.1 |[Enterobacteria phage JS10]||_Enterobacteria_phage_JS10_.gbk|rIIA|2211|NC_012741(171451):15-2225:-1 ^GeneID:7943587^ Enterobacteria phage JS10, complete genome.|neighbours:start(),ID:YP_002922351.1(-1)|neighbour_genes:start(),rIIA.1|
MIIETEKEQIIGNGSKSTGFTIQASPKVFKILSSDLYSNKVRAVVRELITNMIDAHILNGNKERWKVQVPGKLDPRFVCRDFGPGMSDFQIRGDENETGLYNSYFASSKTASNDFIGGFGLGSKSPFSYTETFNITSWHNGEVRGYVAYMDGDGPQIKPTFVEPMQPGDKTGIEITVPVDEEDFRKFETEVRYIMRPFIGLGDVDGVEVDYFPEFEDYYPVTTTNYGSFERSGLYAVYGGIVYPLDSAYNKGTWMRTRHDVVYIKFPMGSLDIAPSREVLSLDKRTMENIATRIEALDAVVFKNDTQEWVESDNPRHVYRDLSNLGYSARDYLTKKGGTSLFTTEKLTYEKLYQRYTLQNDLINLGVVYEIVSDPRLKRIKPSGNTSSVAGLSSLLGINNKEIHIVYDDEKGRVPLVRGLWALAMDNSASAKKIVKENNIPKYGTDLIFVDPNSMLQMQQLEKVKELFKGDTIHFYKVSELNKIVKPWIPVTVRSSEPRPKTPSAYRWFIKDGRWQQETLYLTAAEAEEITGYVLFGSRSDIMGMDEAYGIFDINTTTMCRMANLIGATEFHIIRPQIAKKIKKLGQCECLMETTLEAYAEALDAVDIDDYIGSNTRARYYLEIIAKFPELGFMTKYFSDKPVSEAYTRLSNFYDIFRYMNFHGYITDDKLSVIKKICNTTFNTLTNNASSNNDKMTVQFESDYHLVSDYMYRRGTSITEASVAQIVKFMKAVEAA
>ID:YP_001595130.1 |[Escherichia phage JS98]||_Enterobacteria_phage_JS98.gbk|rIIA|2211|NC_010105(170523):15-2225:-1 ^GeneID:5783667^ Enterobacteria phage JS98, complete genome.|neighbours:start(),ID:YP_001595131.1(-1)|neighbour_genes:start(),rIIA.1|
MIIETEKEQIIGNGSKSTGFTIQASPKVFKILSSDLYSNKVRAVVRELITNMIDAHILNGNKERWKVQVPGKLDPRFVCRDFGPGMSDFQIRGDENETGLYNSYFASSKTASNDFIGGFGLGSKSPFSYTETFNITSWHNGEVRGYVAYMDGDGPQIKPTFVEPMQPGDKTGIEITVPVDEEDFRKFETEVRYIMRPFIGLGDVDGVEVDYFPEFEDYYPVTTTNYGSFERSGLYAVYGGIVYPLDSAYNKGTWMRTRHDVVYIKFPMGSLDIAPSREVLSLDKRTMENIATRIEALDAVVFKNDTQEWVESDNPRHVYRDLSNLGYSARDYLTKKGGTSLFTTEKLTYEKLYQRYTLQNDLINLGVVYEIVSDPRLKRIKPSGNTSSVAGLSSLLGINNKEIHIVYDDEKGRVPLVRGLWALAMDNSASAKKIVKENNIPKYGTDLIFVDPNSMLQMQQLEKVKELFKGDTIHFYKVSELNKIVKPWIPVTVRSSEPRPKTPSAYRWFIKDGRWQQETMYLTAAEAEEITGYVLFGSRSDIMGMDEAYGIFDINTTTMCRMANLIGVTEFHIIRPQIAKKIKKLGQCECLMETTLEAYAEALDAVDIDDYIGSNTRARYYLEIIAKFPELGFMTKYFSDKPVSEAYTRLSNFYDIFRYMNFHGYITDDKLSVIKKICNTTFNTLTNNASSNNDKMTVQFESDYHLVSDYMYRRGTSITEASVAQIVKFMKAVEAA
>ID:YP_002922073.1 |[Escherichia phage JSE]||_Enterobacteria_phage_JSE_.gbk|rIIA|2109|NC_012740(166418):1-2109:-1 ^GeneID:7943318^ Enterobacteria phage JSE, complete genome.|neighbours:start(),ID:YP_002922074.1(-1)|neighbour_genes:start(),hypothetical protein|
MKMHIDNEEVFGSDLSGAVDFSLKASSKAFMVLSKNTYQYCERACVREYSCNATDTHKEAGTLDRPFDIHLPTAIEPYFSVRDYGTGIPSKKELEQLFTVYFESTKDQTNDYIGSFGLGAKSAYSYTDTFTIVNYYNGRAYGFTAFVQNSMPKMVQIFDEPTCEDNGLKITIPVKEKDIQTWHREAQFVLRHFGEHKPNINAIEINYFPSFDNYYVCNGRDNDSYVVYAIMGKIQYPIPYEYVRGTWLEAVNRQHQTIYINFELGDLDLMPSREEVHLSIETKANIEKRIAEINEMMLEKVKEKIANIKTERKLAQFMSEYSSTQRNIISKMGKIGQWDDPVAIYNKFVNAGKDSPNDVEGQVYTLYRTRHTISKLRPAFVSSQYNITHFVWMHKEDIMCLIDDTDKPKLRALTLNGMVQEYGINKKVLVFRQRNEKHMETFEYIKQYYDDSEMTVIKVSEADDLRAKAVKPEKTERTQREATPKLPNVYIMEKIGDSWHKTSHHMKAAEIRELSGLHMFRVGDAFESRSRKSIYSENTLHTALDYFGVTKYIITRNETQKYLVDEQLECALEFVRGKLAGLAKKVKTNHLGYGEYLGVITMLFHDDELERCIPEFIDRLYGRHYNKEVSKLLLHTRWIMDEETKKICDEKFTAANERIKAVCAKFKENSPLLYDIVDNWYRILHNDKRAQDFMKLVKNVKF
> |[Tevenvirinae _Enterobacteria_phage_Kha5h]||_Enterobacteria_phage_Kha5h.gb|Phage rIIA lysis inh..|2178|KT184312.1(167318):25048-27225:-1 ^RAST2:fig|1198136.123.peg.42^ Tevenvirinae _Enterobacteria_phage_Kha5h|neighbours:(-1),(-1)|neighbour_genes:hypothetical protein,Phage rIIA lysis inh..|
MIITTEKETILGNGSKSKAFSITASPKVFKILSSDLYTNKIRAVVRELITNMIDAHALNGNPEKFIIQVPGRLDPRFVCRDFGPGMSDFDIQGDDNSPGLYNSYFSSSKAESNDFIGGFGLGSKSPFSYTDTFSITSYHKGEIRGYVAYMDGDGPQIKPTFVKEMGPDDKTGIEIVVPVEEKDFRNFAYEVSYIMRPFKDLAIINGLDREIDYFPDFDDYYGVNPERYWPDRGGLYAIYGGIVYPIDGVIRDRNWLSIRNEVNYIKFPMGSLDIAPSREALSLDDRTRKNIIERVKELSEQAFNEDVKRFKESTSPRHTYRELMKMGYSARDYMISNSVKFTTKNLSYKKMQSMFEPDSKLCNAGVVYEVNLDPRLKRIKQSHETSAVASSYRLFGINTTKINIVIDNIKNRVNIVRGLARALDDSEFNNTLNIHHNERLLFINPEVESQIDLLPDIMAMFESDEVNIHYLSEIEALVKNYIPKVVKSKAPRPKAATAFKFEIKDGRWEKEELFTLTSEADEITGYVAYMHRSDIFSMDGTTSLCHPSMNILIRMANLIGINEFYVIRPLLQKKVKELGQCQCIFEALRDLYVDAFDDVDYDKYVGYSSSAQRYIDKIIKYPELDFMMKYFSTDEVSEEYTRLGNMVSSLRGVYFNGGKDTIGHDIWTVTNLFDVLSNNASKNSDKMVAEFTKKFRIVSDFIGYRSSLSDDEVSQIAKTMKALAA
>ID:YP_001469343.1 |[Enterobacteria phage Phi1]||_Enterobacteria_phage_Phi1_.gbk|rIIA|2109|NC_009821(164270):1-2109:-1 ^GeneID:5602142^ Enterobacteria phage Phi1, complete genome.|neighbours:start(),ID:YP_001469344.1(-1)|neighbour_genes:start(),hypothetical protein|
MKMHIDNEEVFGSDLSGAVDFSLKASSKAFMVLSKNTYQYCERACVREYSCNATDTHKEAGTLDRPFDIHLPTAIEPYFSVRDYGTGIPSKKELEQLFTVYFESTKDQTNDYIGSFGLGAKSAYSYTDTFTIVNYYNGRAYGFTAFVQNSMPKMVQIFDEPTYEDNGLKITIPVKEKDIQTWHREAQFVLRHFGEHKPNINAIEINYFPSFDNYYVCNGRDNDAYVVYAIMGKIQYPIPYEYVRGTWLEAVNRQHQTIYINFELGDLDLMPSREEVHLSIETKANIEKRIAEINEMMLEKVKEKIANIKTERKLAQFMSEYSSTQRNIISKMGKIGQWDDPVAIYNKFVNAGKDSPNDVEGQVYTLYHTRHTISKLRPAFVSSQYNITHFVWMHKEDITCLIDDTDKPKLRALTLNGMVQEYGINKKVLVFRQKNEKHMETFEYIKQYYDESEMTVIKVSEADDLRAKAVKPEKTERTQREATPKLPNVYIMEKIGDSWHKTSHHMKAAEIRELSGLHMFRVGDTFESRSRQSIYNENTLHTALDYFGVTKYIITRNETQKYLVDEQLECALEFVRGKLAGLAKKVKTNHLGYGEYLGVITMLFHDDELERCIPEFIDRLYGRHYNKEVSKLLLRTRWIMDEETKKICDEKFTAANERIKAVCAKFKENSPLLYDIVDNWYRILHNDKRAQDFMKLVKNVKF
>ID:YP_009202732.1 |[Escherichia phage QL01]||_Enterobacteria_phage_QL01.gbk|rIIA protector from ..|2211|NC_028847(170527):67-2277:-1 ^GeneID:26629995^ Enterobacteria phage QL01, complete genome.|neighbours:start(),ID:YP_009202733.1(-1)|neighbour_genes:start(),hypothetical protein|
MIIETEKEQIIGNGAKSTGFTIQASPKVFKILSSDLYSNKVRAVVRELITNMIDAHILNGNKERWKVQVPGKLDPRFVCRDFGPGMSDFQIRGDENETGLYNSYFASSKTASNDFIGGFGLGSKSPFSYTETFNITSWHNGEVRGYVAYMDGDGPQIKPTFVEPMQPGDKTGIEITVPVDEEDFRKFETEVRYIMRPFIGLGDVDGVEVDYFPEFDDYHPVTTTNYGSFERSGLYAVYGGIVYPLDSAYNKGTWMRTRHDVVYIKFPMGSLDIAPSREVLSLDKRTMENIATRIEALDAVVFKNDTQEWVESDNPRHVYRDLSNLGYSARDYLTKKGGTSLFTTEKLTYEKLYQRYTLQNDLINLGVVYEVVSDPRLKRIKSSGNTSSVAGLSNLLGINKKEIHVVYDDEKGRVPLVRGLWALAMDNSASAKKIVKENNIPKYGTDLIFVDPNSMLQMQQLEKVKELFKGDTIHFYKVSELNKIVKPWIPVTVRSSEPRPKTPSAYRWFIKDGRWQQETMYLTAAEAEEITGYVLFGSRSDIMGMDEAYGIFDINTTTMCRMANLIGATEFHIIRPQIAKKIKKLGQCECLMEATLEAYAEALDAVDVDDYLGSNTRARYYLEIIAKFPELGFMTKYFSDKPVTEAYTRLSNFYDIFRYMNFHGYITDDKLSVIKKICNNTFFKLTDNASSNNDKMTVQFESDYHLVSDYMYRRGTSITEASVAQIVKFMKAVEAA
>ID:AIT74096.1 |[Enterobacteria phage RB10]||_Enterobacteria_phage_RB10_.gbk|rIIA|2178|KM606999(168401):1-2178:-1 ^^ Enterobacteria phage RB10, complete genome.|neighbours:start(),ID:AIT74097.1(-1)|neighbour_genes:start(),hypothetical protein|
MIITTEKETILGNGSKSKAFSITASPKVFKILSSDLYTNKIRAVVRELITNMIDAHALNGNPEKFIIQVPGRLDPRFVCRDFGPGMSDFDIQGDDNSPGLYNSYFSSSKAESNDFIGGFGLGSKSPFSYTDTFSITSYHKGEIRGYVAYMDGDGPQIKPTFVKEMGPDDKTGIEIVVPVEEKDFRNFAYEVSYIMRPFKDLAIINGLDREIDYFPDFDDYYGVNPERYWPDRGGLYAIYGGIVYPIDGVIRDRNWLSIRNEVNYIKFPMGSLDIAPSREALSLDDRTRKNIIERVKELSEKSFNEDVKRFKESTSPRHTYRELMKMGYSARDYMISNSVKFTTKNLSYKKMQSMFEPDSKLCNAGVVYEVNLDPRLKRIKQSHETSAVASSYRLFGINTTKINIVIDNIKNRVNIVRGLARALDDSEFNNTLNIHHNERLLFINPEVESQIDLLPDIMAMFESDEVNIHYLSEIEALVKSYIPKVVKSKAPRPKAATAFKFEIKDGRWEKEELFTLTSEADEITGYVAYMHRSDIFSMDGTTSLCHPSMNILIRMANLIGINEFYVIRPLLQKKVKELGQCQCIFEALRDLYVDAFDDVDYDKYVGYSSSAKRYIDKIIKYPELDFMMKYFSVDEVSEEYTRLANMVSSLQGVYFNGGKDTIGHDIWTVTNLFDVLSNNASKNSDKMVAEFTKKFRIVSDFIGYRNSLSDDEVSQIAKTMKALAA
>ID:YP_002854337.1 |[Escherichia virus RB14]||_Enterobacteria_phage_RB14_.gbk|rIIA|2178|NC_012638(165429):1-2178:-1 ^GeneID:7804027^ Enterobacteria phage RB14, complete genome.|neighbours:start(),ID:YP_002854338.1(-1)|neighbour_genes:start(),rIIA.1|
MIITTEKETILGNGSKSKAFSITASPKVFKILSSDLYTNKIRAVVRELITNMIDAHALNGNPEKFIIQVPGRLDPRFVCRDFGPGMSDFDIQGDDNSPGLYNSYFSSSKAESNDFIGGFGLGSKSPFSYTDTFSITSYYKGEIRGYVAYMDGDGPQIKPTFVKEMGPDDKTGIEIVVPVEEKDFRNFAYEVSYIMRPFKDLAIINGLDREIDYFPDFDDYYGVNPERYWPDRGGLYAIYGGIVYPIDGVIRDRNWLSIRNEVNYIKFPMGSLDIAPSREALSLDDRTRKNIIERVKELSEKAFNEDVKRFKESTSPRHTYRELMKMGYSARDYMISNSVKFTTKNLSYKKMQSMFEPDSKLCNAGVVYEVNLDPRLKRIKQSHETSAVASSYRLFGINTTKINIVIDNIKNRVNIVRGLARALDDSEFNNTLNIHHNERLLFINPEVESQIDLLPDIMAMFENDEVNIHYLSEIEALVKSYIPKAVKSTAPRPKAATAFKFEIKDGRWEKEELFTLTSEADEITGYVAYMHRSDIFSMDGTTSLCHPSTNILIRMANLIGINEFYVIRPLLQKKVKELGQCQCIFETLRDLYVDAFDDVDYDKYVGYSSSAKRYIDKIIKYPELDFMMKYFSVDEVSEEYTRLANMVSSLQGVYFNGGKDTIGHDIWTVTNLFDVLSNNASKNSDKMVAEFTKKFRIVSDFIGYRNSLSDDEVSQIAKTMKALAA
> |[Tevenvirinae _Enterobacteria_phage_RB16]||_Enterobacteria_phage_RB16.gb|hypothetical protein|2250|NC_014467.1(176788):900-3149:-1 ^RAST2:fig|1198136.103.peg.2^ Tevenvirinae _Enterobacteria_phage_RB16|neighbours:(-1),(-1)|neighbour_genes:rIIB protein,hypothetical protein|
MKLRESQASTVHRVGIESGSRRAFGMRAGKKAFKILSSTIYKYKIRAIIREISCNAIDGHIVAGNMDRFDVQLPTVLDPRFIVRDYGTGLSDYMVNEVFTVYFESTKTDTDDLIGALGLGSKSPFCYTSTFTVESIQDGMKRGYTAYLNEDGEPYIDPLYAVETDEPNGVQVTVPVNVEDIPEWEREAARVYEAFTTIRPRFIGVQLDINWQPTEANNRGIIRYKSKHYSGLFARMGNICYPIDLDMFRDSLFYCYQNSDYAYILDFPLGTLDFMPSREELSLDKITKQAILDRLKGINECYYSELTEDFAKLKTTREKVIWYQNLPTMLQSFVTRDKKFRVGNITLSDLVMHFNSKDLITNMQIWGYWANTYDGKDCSFERTGSGCRWVTFKSETMRRQDITRMLHPWKQRNLYLLQNDNNAKSVRAYAIGYCMLHKTDRMNFVEYDPNRNQDNLQNFIKNGYYDESEIVYLKTSEMTEELEVYTEDRRRWRATRETIDKDSEPRPKTPTAYRYTVGINGDLNKEDLFLTKAEFVNLESAYALRLYGVDDYSSLSESNNFSMSSIMNNLATVMEISGVRVVYTLRNSLWNKIPDSRMICLDTFLAELFCKTAKEMKPNWYPAFVSKKYRGSVKELYENLGISLDRMVKNRYDSRRYNILNTLDGKVLMQTTEDGETTEAKNPSIRVAQARHEEMEHAMIERVDEQYEIFAKRNPLIARILRNSDGYQIRYILEDKAMTDDMVKLIRWK
>ID:AXF42309.1 |[Enterobacteria phage RB18]||_Enterobacteria_phage_RB18_.gbk|rIIA|2178|MH553563(166677):1-2178:-1 ^^ Enterobacteria phage RB18, complete genome.|neighbours:start(),ID:AXF42310.1(-1)|neighbour_genes:start(),hypothetical protein|
MIITTEKETILGNGSKSKAFSIAANPKVFKILSSDLYTNKIRAVVRELITNMIDAHALNGNPEKFIIQVPGRLDPRFVCRDFGPGMSDFDIQGDDNSPGLYNSYFSSSKAESNDFIGGFGLGSKSPFSYTDTFSITSYHKGEIRGYVAYMDGDGPQIKPTFVKEMGPDDKTGIEIVVPVEEKDFRNFAYEVSYIMRPFKDLAIINGLDREIDYFPDFDDYYGVNPERYWPDRGGLYAIYGGIVYPIDGVIRDRNWLSIRNEVNYIKFPMGSLDIAPSREALSLDDRTRKNIIERVKELSEKAFNEDVKRFKESTSPRHTYRELMKMGYSARDYMISNSVKFTTKNLSYKKMQSMFEPDSKLCNAGVVYEVNLDPRLKRIKQSHETSAVASSYRLFGINATKINIVIDNIKNRVNIVRGLAHALDDSEFNNTLNIHHNERLLFINPEVESQIDLLPDIMAMFESDEVNIHYLSEIEALVKSYIPKVVKSKAPRPKAATAFKFEIKDGRWEKEELFTLTSEADEITGYVAYMHRSDIFSMDGTTSLCHPSMNILIRMANLIGINEFYVIRPLLQKKVKELGQCQCIFETLRDLYVDAFDDVDYDKYVGYSSSAQRYIDKIIKYPELDFMMKYFSTDEVSEEYTRLANIVSSLRGVYFNGGKDTIGHDIWTVTNLFDVLSNNASKNSDKMVAEFTKKFRIVSDFIGYRSSLSDDEVSQIAKTMKALAA
>ID:YP_009102206.1 |[Enterobacteria phage RB27]||_Enterobacteria_phage_RB27_.gbk|rIIA|2178|NC_025448(165179):1-2178:-1 ^GeneID:22113273^ Enterobacteria phage RB27, complete genome.|neighbours:start(),ID:YP_009102207.1(-1)|neighbour_genes:start(),hypothetical protein|
MIITTEKETILGNGSKSKAFSITASPKVFKILSSDLYTNKIRAVVRELITNMIDAHALNGNPEKFIIQVPGRLDPRFVCRDFGPGMSDFDIQGDDNSPGLYNSYFSSSKAESNDFIGGFGLGSKSPFSYTDTFSITSYHKGEIRGYVAYMDGDGPQIKPTFVKEMGPDDKTGIEIVVPVEEKDFRNFAYEVSYIMRPFKDLAIINGLDREIDYFPDFDDYYGVNPERYWPDRGGLYAIYGGIVYPIDGVIRDRNWLSIRNEVNYIKFPMGSLDIAPSREALSLDDRTRKNIIERVKELSEKAFNEDVKRFKESTSPRHTYRELMKMGYSARDYMISNSVKFTTKNLSYKKMQSMFEPDSKLCNAGVVYEVNLDPRLKRIKQSHETSAVASSYRLFGINTTKINIVIDNIKNRVNIVRGLARALDDSEFNNTLNIHHNERLLFINPEVESQIDLLPDIMAMFESDEVNIHYLSEIEALVKSYIPKVVKSKAPRPKAATAFKFEIKDGRWEKEELFTLTSEADEITGYVAYMHRSDIFSMDGTTSLCHPSMNILIRMANLIGINEFYVIRPLLQKKVKELGQCQCIFEALRDLYVDAFDDVDYDKYVGYSSSAKRYIDKIIKYPELDFMMKYFSVDEVSEEYTRLANMVSSLQGVYFNGGKDTIGHDIWTVTNLFDVLSNNASKNSDKMVAEFTKKFRIVSDFIGYRNSLSDDEVSQIAKTMKALAA
>ID:AIT74639.1 |[Enterobacteria phage RB33]||_Enterobacteria_phage_RB33_.gbk|rIIA|2178|KM607001(166007):1-2178:-1 ^^ Enterobacteria phage RB33, complete genome.|neighbours:start(),ID:AIT74640.1(-1)|neighbour_genes:start(),hypothetical protein|
MIITTEKETILGNGSKSKAFSITASPKVFKILSSDLYTNKIRAVVRELITNMIDAHALNGNPEKFIIQVPGRLDPRFVCRDFGPGMSDFDIQGDDNSPGLYNSYFSSSKAESNDFIGGFGLGSKSPFSYTDTFSITSYHKGEIRGYVAYMDGDGPQIKPTFVKEMGPDDKTGIEIVVPVEEKDFRNFAYEVSYIMRPFKDLAIINGLDREIDYFPDFDDYYGVNPERYWPDRGGLYAIYGGIVYPIDGVIRDRNWLSIRNEVNYIKFPMGSLDIAPSREALSLDDRTRKNIIERVKELSEKAFNEDVKRFKESTSPRHTYRELMKMGYSARDYMISNSVKFTTKNLSYKKMQSMFEPDSKLCNAGVVYEVNLDPRLKRIKQSHETSAIASSYRLFGINTTKINIVIDNIKNRVNIVRGLAHALDDSEFNNTLNIHHNERLLFINPEVESQIDLLPDIMAMFESDEVNIHYLSEIEALVKSYIPKVVKSKAPRPKAATAFKFEIKDGRWEKEELFTLTSEADEITGYVAYMHRSDIFSMDGTTSLCHPSMNILIRMANLIGINEFYVIRPLLQKKVKELGQCQCIFEALRDLYVDAFDDVDYDKYVGYSSSAKRYIDKIIKYPELDFMMKYFSVDEVSEEYTRLANMVSSLQGVYFNGGKDTIGHDIWTVTNLFDVLSNNASKNSDKMVAEFTKKFRIVSDFIGYRNSLSDDEVSQIAKTMKALAA
>ID:YP_009098387.1 |[Escherichia phage RB3]||_Enterobacteria_phage_RB3_.gbk|rIIA|2178|NC_025419(168402):1-2178:-1 ^GeneID:22114036^ Enterobacteria phage RB3, complete genome.|neighbours:start(),ID:YP_009098388.1(-1)|neighbour_genes:start(),hypothetical protein|
MIITTEKETILGNGSKSKAFSITASPKVFKILSSDLYTNKIRAVVRELITNMIDAHALNGNPEKFIIQVPGRLDPRFVCRDFGPGMSDFDIQGDDNSPGLYNSYFSSSKAESNDFIGGFGLGSKSPFSYTDTFSITSYHKGEIRGYVAYMDGDGPQIKPTFVKEMGPDDKTGIEIVVPVEEKDFRNFAYEVSYIMRPFKDLAIINGLDREIDYFPDFDDYYGVNPERYWPDRGGLYAIYGGIVYPIDGVIRDRNWLSIRNEVNYIKFPMGSLDIAPSREALSLDDRTRKNIIERVKELSEKSFNEDVKRFKESTSPRHTYRELMKMGYSARDYMISNSVKFTTKNLSYKKMQSMFEPDSKLCNAGVVYEVNLDPRLKRIKQSHETSAVASSYRLFGINTTKINIVIDNIKNRVNIVRGLARALDDSEFNNTLNIHHNERLLFINPEVESQIDLLPDIMAMFESDEVNIHYLSEIEALVKSYIPKVVKSKAPRPKAATAFKFEIKDGRWEKEELFTLTSEADEITGYVAYMHRSDIFSMDGTTSLCHPSMNILIRMANLIGINEFYVIRPLLQKKVKELGQCQCIFEALRDLYVDAFDDVDYDKYVGYSSSAKRYIDKIIKYPELDFMMKYFSVDEVSEEYTRLANMVSSLQGVYFNGGKDTIGHDIWTVTNLFDVLSNNASKNSDKMVAEFTKKFRIVSDFIGYRNSLSDDEVSQIAKTMKALAA
> |[Tevenvirinae _Enterobacteria_phage_RB43]||_Enterobacteria_phage_RB43.gb|rIIB protein|3150|NC_007023.1(180500):1-3150:-1 ^RAST2:fig|1198136.102.peg.1^ Tevenvirinae _Enterobacteria_phage_RB43|neighbours:start(),(-1)|neighbour_genes:start(),hypothetical protein|
MKLRESQASTVHRVGIESGSRRAFGMRAGKKAFKILSSTIYKYKIRAIIREISCNAIDGHIVAGNMDRFDVQLPTVLDPRFIVRDYGTGLSDYMVNEVFTVYFESTKTDTDDLIGALGLGSKSPFCYTSTFTVESIQDGMKRGYTAYLNEDGEPYIDPLYAVETDEPNGVQVTVPVNVEDIPEWEREAARVYEAFTTIRPRFIGVQLDINWQPTEANNRGIISYKSKHYSGLYARMGNICYPIDLDMFRESLFYCYQNSSYAYILDFPLGSLDFMPSREELSLDKITKKVIMDRLGAINDQYYSELSAEFAKLKTTREKVIWYQNLPTLLQTFVTRDKQFKVGKNTLAELVMHFNSKDLVTSMQIWGYWANVYDGKDCSFERTGSGRRYDAYKSETMRRQDITRMLHPWKQRNLYLLQNDNNAKSVRAYAIGYCMLHKTYRMNFIEYDPNRNQDNLQNFIKNGYYDESEIVYLKTSEMTEELEVYTEDRRRWRATRETIDKDSEPRPKTPTAYRYTVGINGDLNKEDLFLTKAEFVNLESAYALRLYGVDDYSSLSESNNFSMSNIMNNLATVMEISGVRVVYTLRNSLWNKIPDSSMICLDTFLAELFCKTAKEMKPNWYPAFVSKKYRDSVKELYEKLGISLDRMVKNRYDARRYNILNTLDGKVLMQTTEDGETTEAKNPSIRVAQARHEEMEHAMIERVDEQYEIFAKRNPLIARILRNSDGYQIRYILEDKAMTDDYGKINTVEIMRTVKILDDVQKKAVYEGFLTSANKTALAKQFGVSVRTIGRVITEQHAKYEQEESKALPKTDVSSKMIGSESFITLVINGEILTADSTHPNFEKAHALLTKGDIEGVAALLNTKQALKVYSKGNIKIVGHKVLYKDVVFDGGITQRIVREMYNERPYEHLVNFFEKLMQNPSRDAVYQLYGFLVHNDIELADDGDFYAWKRVSEDYKDMATGKFDNSPGAIVKMPRNQVDEDKTKTCSCGLHVAAKSYLPHYGGGRGRVIHVKANPRDVVAIPVDYDNAKMRVCRYQVMTDVTAGFSHY
>ID:NP_891572.1 |[Enterobacteria phage RB49]||_Enterobacteria_phage_RB49_.gbk|rIIA|2109|NC_005066(164018):1-2109:-1 ^GeneID:1725531^ Enterobacteria phage RB49, complete genome.|neighbours:start(),ID:NP_891573.1(-1)|neighbour_genes:start(),hypothetical protein|
MKMHIDNEEVFGSDLSGAVDFSLKASSKAFMVLSKNTYQYCERACVREYSCNATDTHKEAGTLDRPFDIHLPTAIEPYFSVRDYGTGIPSKKELEQLFTVYFESTKDQTNDYIGSFGLGAKSAYSYTDTFTIVNYYNGRAYGFTAFVQNSMPKMVQIFDEPTYEDNGLKITIPVKEKDIQTWHREAQFVLRHFGEHKPNINAIEINYFPSFDNYYVCNGRDNDSYVVYAIMGKIQYPIPYEYVRGTWLEAVNRQHQTIYINFELGDLDLMPSREEVHLSIETKANIEKRIAEINEMMLEKVKEKIANIKTERKLAQFMSEYSSTQRNIISKMGKIGQWDDPVAIYNKFVNAGKDSPNDVEGQVYTLYRTRHTISKLRPAFVSSQYNITHFVWMHKEDITCLIDDTDKPKLRALTLNGMVQEYGINKKVLVFRQNNEKHMETFEYIKQYYDDSEMTVIKVSEADDLRAKAVKPEKTERTQREATPKLPNVYIMEKIGDSWHKTSHHMKAAEIRELSGLHMFRVGDAFESRSRKSIYSENTLHTALDYFGVTKYIITRNETQKYLVDEQLECALEFVRGKLAGLAKKVKTNHLGYGEYLGVITMLFHDDELERCVPEFIDRLYGRHYNKEVSKLLLRTRWIMDEETKKICDEKFTAANERIKAVCAKFKENSPLLYDIVDNWYRILHNDKRAQDFMKLVKNVKF
>ID:ACP30919.1 |[Enterobacteria phage RB51]||_Enterobacteria_phage_RB51_.gbk|rIIA|2178|FJ839693(168394):1-2178:-1 ^^ Enterobacteria phage RB51, complete genome.|neighbours:start(),ID:ACP30920.1(-1)|neighbour_genes:start(),rIIA.1|
MIITTEKETILGNGSKSKAFSITASPKVFKILSSDLYTNKIRAVVRELITNMIDAHALNGNPEKFIIQVPGRLDPRFVCRDFGPGMSDFDIQGDDNSPGLYNSYFSSSKAESNDFIGGFGLGSKSPFSYTDTFSITSYHKGEIRGYVAYMDGDGPQIKPTFVKEMGPDDKTGIEIVVPVEEKDFRNFAYEVSYIMRPFKDLAIINGLDREIDYFPDFDDYYGVNPERYWPDRGGLYAIYGGIVYPIDGVIRDRNWLSIRNEVNYIKFPMGSLDIAPSREALSLDDRTRKNIIERVKELSEKAFNEDVKRFKESTSPRHTYRELMKMGYSARDYMISNSVKFTTKNLSYKKMQSMFEPDSKLCNAGVVYEVNLDPRLKRIKQSHETSAVASSYRLFGINTTKINIVIDNIKNRVNIVRGLAHALDDSEFNNTLNIHHNERLLFINPEVESQIDLLPDIMAMFESDEVNIHYLSEIENLVKSYIPKVVKSKAPRPKAATAFKFEIKDGRWEKEELFTLTSEADEITGYVAYMHRSDIFSMDGTTSLCHPSMNILIRMANLIGINEFYVIRPLLQKKVKELGQCQCIFEALRDLYIDAFDDVDYDKYVGYSSSAQRYIDKIIKYPELDFMMKYFSTDEVSEEYTRLANIVSSLRGVYFNGGKDTIGHDIWTVTNLFDVLSNNASKNSDKMVAEFTKKFRIVSDFIGYRNSLSDDEVSQIAKTMKALAA
>ID:AIT74913.1 |[Enterobacteria phage RB55]||_Enterobacteria_phage_RB55_.gbk|rIIA|1887|KM607002(168896):1-1887:-1 ^^ Enterobacteria phage RB55, complete genome.|neighbours:start(),ID:AIT74914.1(-1)|neighbour_genes:start(),hypothetical protein|
MIILLGCFSSSKAESNDFIGGFGLGSKSPFSYTDTFSITSYHKGEIRGYVAYMDGDGPQIKPTFVKEMGPDDKTGIEIVVPVEEKDFRNFAYEVSYIMRPFKDLAIINGLDREIDYFPDFDDYYGVNPERYWPDRGGLYAIYGGIVYPIDGVIRDRNWLSIRNEVNYIKFPMGSLDIAPSREALSLDDRTRKNIIERVKELSEKAFNEDVKRFKESTSPRHTYRELMKMGYSARDYMISNSVKFTTKNLSYKKMQSMFEPDSKLCNAGVVYEVNLDPRLKRIKQSHETSAVASSYRLFGINTTKINIVIDNIKNRVNIVRGLARALDDSEFNNTLNIHHNERLLFINPEVESQIDLLPDIMAMFESDEVNIHYLSEIEALVKSYIPKVVKSKAPRPKAATAFKFEIKDGRWEKEELFTLTSEADEITGYVAYMHRSDIFSMDGTTSLCHPSMNILIRMANLIGINEFYVIRPLLQKKVKELGQCQCIFEALRDLYVDAFDDVDYDKYVGYSSSAKRYIDKIIKYPELDFMMKYFSIDEVSEEYTRLANMVSSLQGVYFNGGKDTIGHDIWTVTNLFDVLSNNASKNSDKMVAEFTKKFRIVSDFIGYRNSLSDDEVSQIAKTMKALAA
>ID:AIT75185.1 |[Enterobacteria phage RB59]||_Enterobacteria_phage_RB59_.gbk|rIIA|1887|KM607003(168966):1-1887:-1 ^^ Enterobacteria phage RB59, complete genome.|neighbours:start(),ID:AIT75186.1(-1)|neighbour_genes:start(),hypothetical protein|
MIILLGCFSSSKAESNDFIGGFGLGSKSPFSYTDTFSITSYHKGEIRGYVAYMDGDGPQIKPTFVKEMGPDDKTGIEIVVPVEEKDFRNFAYEVSYIMRPFKDLAIINGLDREIDYFPDFDDYYGVNPERYWPDRGGLYAIYGGIVYPIDGVIRDRNWLSIRNEVNYIKFPMGSLDIAPSREALSLDDRTRKNIIERVKELSEKAFNEDVKRFKESTSPRHTYRELMKMGYSARDYMISNSVKFTTKNLSYKKMQSMFEPDSKLCNAGVVYEVNLDPRLKRIKQSHETSAVASSYRLFGINTTKINIVIDNIKNRVNIVRGLARALDDSEFNNTLNIHHNERLLFINPEVESQIDLLPDIMAMFESDEVNIHYLSEIEALVKSYIPKVVKSKAPRPKAATAFKFEIKDGRWEKEELFTLTSEADEITGYVAYMHRSDIFSMDGTTSLCHPSMNILIRMANLIGINEFYVIRPLLQKKVKELGQCQCIFEALRDLYVDAFDDVDYDKYVGYSSSAKRYIDKIIKYPELDFMMKYFSIDEVSEEYTRLANMVSSLQGVYFNGGKDTIGHDIWTVTNLFDVLSNNASKNSDKMVAEFTKKFRIVSDFIGYRNSLSDDEVSQIAKTMKALAA
>ID:AIT73010.1 |[Enterobacteria phage RB5]||_Enterobacteria_phage_RB5_.gbk|rIIA|2178|KM606995(168394):1-2178:-1 ^^ Enterobacteria phage RB5, complete genome.|neighbours:start(),ID:AIT73011.1(-1)|neighbour_genes:start(),hypothetical protein|
MIITTEKETILGNGSKSKAFSITASPKVFKILSSDLYTNKIRAVVRELITNMIDAHALNGNPEKFIIQVPGRLDPRFVCRDFGPGMSDFDIQGDDNSPGLYNSYFSSSKAESNDFIGGFGLGSKSPFSYTDTFSITSYHKGEIRGYVAYMDGDGPQIKPTFVKEMGPDDKTGIEIVVPVEEKDFRNFAYEVSYIMRPFKDLAIINGLDREIDYFPDFDDYYGVNPERYWPDRGGLYAIYGGIVYPIDGVIRDRNWLSIRNEVNYIKFPMGSLDIAPSREALSLDDRTRKNIIERVKELSEKSFNEDVKRFKESTSPRHTYRELMKMGYSARDYMISNSVKFTTKNLSYKKMQSMFEPDSKLCNAGVVYEVNLDPRLKRIKQSHETSAVASSYRLFGINTTKINIVIDNIKNRVNIVRGLARALDDSEFNNTLNIHHNERLLFINPEVESQIDLLPDIMAMFESDEVNIHYLSEIEALVKSYIPKVVKSKAPRPKAATAFKFEIKDGRWEKEELFTLTSEADEITGYVAYMHRSDIFSMDGTTSLCHPSMNILIRMANLIGINEFYVIRPLLQKKVKELGQCQCIFEALRDLYVDAFDDVDYDKYVGYSSSAKRYIDKIIKYPELDFMMKYFSVDEVSEEYTRLANMVSSLQGVYFNGGKDTIGHDIWTVTNLFDVLSNNASKNSDKMVAEFTKKFRIVSDFIGYRNSLSDDEVSQIAKTMKALAA
>ID:AIT75461.1 |[Enterobacteria phage RB68]||_Enterobacteria_phage_RB68_.gbk|rIIA|2178|KM607004(168401):1-2178:-1 ^^ Enterobacteria phage RB68, complete genome.|neighbours:start(),ID:AIT75462.1(-1)|neighbour_genes:start(),hypothetical protein|
MIITTEKETILGNGSKSKAFSITASPKVFKILSSDLYTNKIRAVVRELITNMIDAHALNGNPEKFIIQVPGRLDPRFVCRDFGPGMSDFDIQGDDNSPGLYNSYFSSSKAESNDFIGGFGLGSKSPFSYTDTFSITSYHKGEIRGYVAYMDGDGPQIKPTFVKEMGPDDKTGIEIVVPVEEKDFRNFAYEVSYIMRPFKDLAIINGLDREIDYFPDFDDYYGVNPERYWPDRGGLYAIYGGIVYPIDGVIRDRNWLSIRNEVNYIKFPMGSLDIAPSREALSLDDRTRKNIIERVKELSEKAFNEDVKRFKESTSPRHTYRELMKMGYSARDYMISNSVKFTTKNLSYKKMQSMFEPDSKLCNAGVVYEVNLDPRLKRIKQSHETSAVASSYRLFGINTTKINIVIDNIKNRVNIVRGLAHALDDSEFNNTLNIHHNERLLFINPEVESQIDLLPDIMAMFESDEVNIHYLSEIENLVKSYIPKVVKSKAPRPKAATAFKFEIKDGRWEKEELFTLTSEADEITGYVAYMHRSDIFSMDGTTSLCHPSMNILIRMANLIGINEFYVIRPLLQKKVKELGQCQCIFEALRDLYIDAFDDVDYDKYVGYSSSAQRYIDKIIKYPELDFMMKYFSTDEVSEEYTRLANIVSSLRGVYFNGGKDTIGHDIWTVTNLFDVLSNNASKNSDKMVAEFTKKFRIVSDFIGYRNSLSDDEVSQIAKTMKALAA
>ID:NP_861691.1 |[Enterobacteria phage RB69]||_Enterobacteria_phage_RB69_.gbk|rIIA|2214|NC_004928(167560):1-2214:-1 ^GeneID:1494117^ Enterobacteria phage RB69, complete genome.|neighbours:start(),ID:NP_861692.1(-1)|neighbour_genes:start(),rIIA.1|
MIIETAKETIIGSGGKSTAFTIQGNSKVYKILSNDLYTNKELACVRELITNCIDGQILNGCTDKFIVQAPGRLDPRFVVRDFGPGMSDFTIRGNDEEPGIYNSYFASTKTSSNDFIGGFGLGSKAPLAYTDTFNITSYHNGEVRGYVIYQDDTGPQIKPTFVDKMGPDDRTGVEVVVPVNPEDFEKFASEIAYVMRPLGDIAEVRGVKDIKYFPEFDDVYLAKEAPWGERGNIMAVYGGIVYPIGSVIKEQTWMMTRCTTAYIKFPMGELDVAPSREALSFDKRTVANIHKRVAEIDAKLFAEDSKKWIDCEYPRHVFREIDSLGYSARKYMEKAGSNIESLKYSKEQLTYSELYKRFKMGPEWCNLGVVYDIVSDPRLRRIRESGSSSATISINSLLGISRKHIDIVIDDVKGRVPMMRALNDALTSTDASTLVDKVPSGRGSSVLFINPEDEVAMKLLERLKVIFAGDSLKFYKTSEILALVKPWIEVKERSSQPRPKSPSAHRFFKNENDVWVSEDLFIPAGKADEIQGYVVIRNRSNAECLDADKGWLNYDSNFLTRIADLSGIKEFTVVRPQIVKKVRKLGEVECLFEKSINDYITLIDKVDYDEYVSPSRRAQPYLNHITRNEELNFLSKYFSSKNKEISKDFAKLSTVNNRWGWNRFTGADNRDLNRKLELCAKIFDKLKDNAYDNDDKMVIEFETNYHIVSEYMGRRGTLSKEQVAQIVKFMKAVEAAK
>ID:AIT73281.1 |[Enterobacteria phage RB6]||_Enterobacteria_phage_RB6_.gbk|rIIA|2178|KM606996(168394):1-2178:-1 ^^ Enterobacteria phage RB6, complete genome.|neighbours:start(),ID:AIT73282.1(-1)|neighbour_genes:start(),hypothetical protein|
MIITTEKETILGNGSKSKAFSITASPKVFKILSSDLYTNKIRAVVRELITNMIDAHALNGNPEKFIIQVPGRLDPRFVCRDFGPGMSDFDIQGDDNSPGLYNSYFSSSKAESNDFIGGFGLGSKSPFSYTDTFSITSYHKGEIRGYVAYMDGDGPQIKPTFVKEMGPDDKTGIEIVVPVEEKDFRNFAYEVSYIMRPFKDLAIINGLDREIDYFPDFDDYYGVNPERYWPDRGGLYAIYGGIVYPIDGVIRDRNWLSIRNEVNYIKFPMGSLDIAPSREALSLDDRTRKNIIERVKELSEKSFNEDVKRFKESTSPRHTYRELMKMGYSARDYMISNSVKFTTKNLSYKKMQSMFEPDSKLCNAGVVYEVNLDPRLKRIKQSHETSAVASSYRLFGINTTKINIVIDNIKNRVNIVRGLARALDDSEFNNTLNIHHNERLLFINPEVESQIDLLPDIMAMFESDEVNIHYLSEIEALVKSYIPKVVKSKAPRPKAATAFKFEIKDGRWEKEELFTLTSEADEITGYVAYMHRSDIFSMDGTTSLCHPSMNILIRMANLIGINEFYVIRPLLQKKVKELGQCQCIFEALRDLYVDAFDDVDYDKYVGYSSSAKRYIDKIIKYPELDFMMKYFSVDEVSEEYTRLANMVSSLQGVYFNGGKDTIGHDIWTVTNLFDVLSNNASKNSDKMVAEFTKKFRIVSDFIGYRNSLSDDEVSQIAKTMKALAA
>ID:AIT73552.1 |[Enterobacteria phage RB7]||_Enterobacteria_phage_RB7_.gbk|rIIA|2178|KM606997(168395):1-2178:-1 ^^ Enterobacteria phage RB7, complete genome.|neighbours:start(),ID:AIT73553.1(-1)|neighbour_genes:start(),hypothetical protein|
MIITTEKETILGNGSKSKAFSITASPKVFKILSSDLYTNKIRAVVRELITNMIDAHALNGNPEKFIIQVPGRLDPRFVCRDFGPGMSDFDIQGDDNSPGLYNSYFSSSKAESNDFIGGFGLGSKSPFSYTDTFSITSYHKGEIRGYVAYMDGDGPQIKPTFVKEMGPDDKTGIEIVVPVEEKDFRNFAYEVSYIMRPFKDLAIINGLDREIDYFPDFDDYYGVNPERYWPDRGGLYAIYGGIVYPIDGVIRDRNWLSIRNEVNYIKFPMGSLDIAPSREALSLDDRTRKNIIERVKELSEKSFNEDVKRFKESTSPRHTYRELMKMGYSARDYMISNSVKFTTKNLSYKKMQSMFEPDSKLCNAGVVYEVNLDPRLKRIKQSHETSAVASSYRLFGINTTKINIVIDNIKNRVNIVRGLARALDDSEFNNTLNIHHNERLLFINPEVESQIDLLPDIMAMFESDEVNIHYLSEIEALVKSYIPKVVKSKAPRPKAATAFKFEIKDGRWEKEELFTLTSEADEITGYVAYMHRSDIFSMDGTTSLCHPSMNILIRMANLIGINEFYVIRPLLQKKVKELGQCQCIFEALRDLYVDAFDDVDYDKYVGYSSSAKRYIDKIIKYPELDFMMKYFSVDEVSEEYTRLANMVSSLQGVYFNGGKDTIGHDIWTVTNLFDVLSNNASKNSDKMVAEFTKKFRIVSDFIGYRNSLSDDEVSQIAKTMKALAA
>ID:AIT73824.1 |[Enterobacteria phage RB9]||_Enterobacteria_phage_RB9.gbk|rIIA|2178|KM606998(168395):1-2178:-1 ^^ Enterobacteria phage RB9, complete genome.|neighbours:start(),ID:AIT73825.1(-1)|neighbour_genes:start(),hypothetical protein|
MIITTEKETILGNGSKSKAFSITASPKVFKILSSDLYTNKIRAVVRELITNMIDAHALNGNPEKFIIQVPGRLDPRFVCRDFGPGMSDFDIQGDDNSPGLYNSYFSSSKAESNDFIGGFGLGSKSPFSYTDTFSITSYHKGEIRGYVAYMDGDGPQIKPTFVKEMGPDDKTGIEIVVPVEEKDFRNFAYEVSYIMRPFKDLAIINGLDREIDYFPDFDDYYGVNPERYWPDRGGLYAIYGGIVYPIDGVIRDRNWLSIRNEVNYIKFPMGSLDIAPSREALSLDDRTRKNIIERVKELSEKSFNEDVKRFKESTSPRHTYRELMKMGYSARDYMISNSVKFTTKNLSYKKMQSMFEPDSKLCNAGVVYEVNLDPRLKRIKQSHETSAVASSYRLFGINTTKINIVIDNIKNRVNIVRGLARALDDSEFNNTLNIHHNERLLFINPEVESQIDLLPDIMAMFESDEVNIHYLSEIEALVKSYIPKVVKSKAPRPKAATAFKFEIKDGRWEKEELFTLTSEADEITGYVAYMHRSDIFSMDGTTSLCHPSMNILIRMANLIGINEFYVIRPLLQKKVKELGQCQCIFEALRDLYVDAFDDVDYDKYVGYSSSAKRYIDKIIKYPELDFMMKYFSVDEVSEEYTRLANMVSSLQGVYFNGGKDTIGHDIWTVTNLFDVLSNNASKNSDKMVAEFTKKFRIVSDFIGYRNSLSDDEVSQIAKTMKALAA
>ID:ADJ39719.1 |[Enterobacteria phage T4T]||_Enterobacteria_phage_T4T_.gbk|rIIA|2178|HM137666(168920):12-2189:-1 ^^ Enterobacteria phage T4T, complete genome.|neighbours:start(),ID:ADJ39720.1(-1)|neighbour_genes:start(),rIIA.1|
MIITTEKETILGNGSKSKAFSITASPKVFKILSSDLYTNKIRAVVRELITNMIDAHALNGNPEKFIIQVPGRLDPRFVCRDFGPGMSDFDIQGDDNSPGLYNSYFSSSKAESNDFIGGFGLGSKSPFSYTDTFSITSYHKGEIRGYVAYMDGDGPQIKPTFVKEMGPDDKTGIEIVVPVEEKDFRNFAYEVSYIMRPFKDLAIINGLDREIDYFPDFDDYYGVNPERYWPDRGGLYAIYGGIVYPIDGVIRDRNWLSIRNEVNYIKFPMGSLDIAPSREALSLDDRTRKNIIERVKELSEKAFNEDVKRFKESTSPRHTYRELMKMGYSARDYMISNSVKFTTKNLSYKKMQSMFEPDSKLCNAGVVYEVNLDPRLKRIKQSHETSAVASSYRLFGINTTKINIVIDNIKNRVNIVRGLARALDDSEFNNTLNIHHNERLLFINPEVESQIDLLPDIMAMFESDEVNIHYLSEIEALVKSYIPKVVKSKTPRPKAATAFKFEIKDGRWEKEELFTLTSEADEITGYVAYMHRSDIFSMDGTTSLCHPSMNILIRMANLIGINEFYVIRPLLQKKVKELGQCQCIFEALRDLYVDAFDDVDYDKYVGYSSSAKRYIDKIIKYPELDFMMKYFSIDEVSEEYTRLANMVSSLQGVYFNGGKDTIGHDIWTVTNLFDVLSNNASKNSDKMVAEFTKKFRIVSDFIGYRNSLSDDEVSQIAKTMKALAA
>ID:NP_049616.1 |[Escherichia virus T4]||_Enterobacteria_phage_T4_.gbk|rIIA|2178|NC_000866(168903):12-2189:-1 ^GeneID:1258593^ Enterobacteria phage T4, complete genome.|neighbours:start(),ID:NP_049617.1(-1)|neighbour_genes:start(),rIIA.1|
MIITTEKETILGNGSKSKAFSITASPKVFKILSSDLYTNKIRAVVRELITNMIDAHALNGNPEKFIIQVPGRLDPRFVCRDFGPGMSDFDIQGDDNSPGLYNSYFSSSKAESNDFIGGFGLGSKSPFSYTDTFSITSYHKGEIRGYVAYMDGDGPQIKPTFVKEMGPDDKTGIEIVVPVEEKDFRNFAYEVSYIMRPFKDLAIINGLDREIDYFPDFDDYYGVNPERYWPDRGGLYAIYGGIVYPIDGVIRDRNWLSIRNEVNYIKFPMGSLDIAPSREALSLDDRTRKNIIERVKELSEKAFNEDVKRFKESTSPRHTYRELMKMGYSARDYMISNSVKFTTKNLSYKKMQSMFEPDSKLCNAGVVYEVNLDPRLKRIKQSHETSAVASSYRLFGINTTKINIVIDNIKNRVNIVRGLARALDDSEFNNTLNIHHNERLLFINPEVESQIDLLPDIMAMFESDEVNIHYLSEIEALVKSYIPKVVKSKAPRPKAATAFKFEIKDGRWEKRNYLRLTSEADEITGYVAYMHRSDIFSMDGTTSLCHPSMNILIRMANLIGINEFYVIRPLLQKKVKELGQCQCIFEALRDLYVDAFDDVDYDKYVGYSSSAKRYIDKIIKYPELDFMMKYFSIDEVSEEYTRLANMVSSLQGVYFNGGKDTIGHDIWTVTNLFDVLSNNASKNSDKMVAEFTKKFRIVSDFIGYRNSLSDDEVSQIAKTMKALAA
> |[Tevenvirinae _Enterobacteria_phage_T4_strain_wild]||_Enterobacteria_phage_T4_strain_wild.gb|Phage rIIA lysis inh..|2178|KJ477684.1(168922):12-2189:-1 ^RAST2:fig|1198136.58.peg.1^ Tevenvirinae _Enterobacteria_phage_T4_strain_wild|neighbours:start(),(-1)|neighbour_genes:start(),Phage rIIA lysis inh..|
MIITTEKETILGNGSKSKAFSITASPKVFKILSSDLYTNKIRAVVRELITNMIDAHALNGNPEKFIIQVPGRLDPRFVCRDFGPGMSDFDIQGDDNSPGLYNSYFSSSKAESNDFIGGFGLGSKSPFSYTDTFSITSYHKGEIRGYVAYMDGDGPQIKPTFVKEMGPDDKTGIEIVVPVEEKDFRNFAYEVSYIMRPFKDLAIINGLDREIDYFPDFDDYYGVNPERYWPDRGGLYAIYGGIVYPIDGVIRDRNWLSIRNEVNYIKFPMGSLDIAPSREALSLDDRTRKNIIERVKELSEKAFNEDVKRFKESTSPRHTYRELMKMGYSARDYMISNSVKFTTKNLSYKKMQSMFEPDSKLCNAGVVYEVNLDPRLKRIKQSHETSAVASSYRLFGINTTKINIVIDNIKNRVNIVRGLARALDDSEFNNTLNIHHNERLLFINPEVESQIDLLPDIMAMFESDEVNIHYLSEIEALVKSYIPKVVKSKAPRPKAATAFKFEIKDGRWEKEELFTLTSEADEITGYVAYMHRSDIFSMDGTTSLCHPSMNILIRMANLIGINEFYVIRPLLQKKVKELGQCQCIFEALRDLYVDAFDDVDYDKYVGYSSSAKRYIDKIIKYPELDFMMKYFSIDEVSEEYTRLANMVSSLQGVYFNGGKDTIGHDIWTVTNLFDVLSNNASKNSDKMVAEFTKKFRIVSDFIGYRNSLSDDEVSQIAKTMKALAA
> |[Tevenvirinae _Enterobacteria_phage_T6]||_Enterobacteria_phage_T6.gb|Phage rIIA lysis inh..|2178|MH550421.1(168706):1-2178:-1 ^RAST2:fig|1198136.104.peg.1^ Tevenvirinae _Enterobacteria_phage_T6|neighbours:start(),(-1)|neighbour_genes:start(),Phage rIIA lysis inh..|
MIITTEKETILGNGSKSKAFSITASPKVFKILSSDLYTNKIRAVVRELITNMIDAHALNGNPEKFIIQVPGRLDPRFVCRDFGPGMSDFDIQGDDNSPGLYNSYFSSSKAESNDFIGGFGLGSKSPFSYTDTFSITSYHKGEIRGYVAYMDGDGPQIKPTFVKEMGPDDKTGIEIVVPVEEKDFRNFAYEVSYIMRPFKDLAIINGLDREIDYFPDFDDYYGVNPERYWPDRGGLYAIYGGIVYPIDGVIRDRNWLSIRNEVNYIKFPMGSLDIAPSREALSLDDRTRKNIIERVKELSEKAFNEDVKRFKESTSPRHTYRELMKMGYSARDYMISNSVKFTTKNLSYKKMQSMFEPDSKLCNAGVVYEVNLDPRLKRIKQSHETSAVASSYRLFGINTTKINIVIDNIKNRVNIVRGLAHALDDSEFNNTLNIHHNERLLFINPEVESQIDLLPDIMAMFESDEVNIHYLSEIEALVKSYIPKVVKSKAPRPKAATAFKFEIKDGRWEKEELFTLTSEADEITGYVAYMHRSDIFSMDGTTSLCHPSMNILIRMANLIGINEFYVIRPLLQKKVKELGQCQCIFEALRDLYVDAFDDVDYDKYVGYSSSAKRYIDKIIKYPELDFMMKYFSVDEVSEEYTRLANMVSSLQGVYFNGGKDTIGHDIWTVTNLFDVLSNNASKNSDKMVAEFTKKFRIVSDFIGYRNSLSDDEVSQIAKTMKALAA
>ID:YP_004063682.1 |[Escherichia phage vB_EcoM_VR7]||_Enterobacteria_phage_vB_EcoM-VR7_.gbk|rIIA|2241|NC_014792(169285):2-2242:-1 ^GeneID:10021520^ Enterobacteria phage vB_EcoM-VR7, complete genome.|neighbours:start(),ID:YP_004063683.1(-1)|neighbour_genes:start(),rIIA.1|
MILETEKETILGNGAKASAFTIQASPKVFKILTSDLYTNKVRAVVRELITNMIDAHMLNGCQDKFIVQAPGELDPRFVCRDFGPGMSDFQIRGDENTPGLYNSFFASSKAESNDFIGGFGLGSKSPFSYTETFSLISYHDGQVNGYVAYMDGDGPQIKPTFSEPMKPGDRTGIEVVVPVDSNDFGKFRHEIAYIMRPFAGLADVQGANEINYFPEFDDYYAPKRIDYSSPERYGLYAIYGGIVYPIDGGYTKKTWMTAKNDVVFIKFPMGSLDIAPSREALSLDKRTVANIVERIEALDKKVMEDDCKKWQESECLRHTYRELQSLSYEARNFLKATNADTKFTKSQLTFNQMYEMFELDKDLINAGVVYDIYRDTRLKRLRNSSSNSNTASLTSMFGIQNDTLNIVIDDAKGRIAMIRGISSMLYDTGAKAKKLKASGKVPTVQGSSLLFVDPTSEIQTRLMVSTSGTFLKAIQFNIYRTSELTALVKDWIPVCLTRKRRVKSKTPSVIRWTKTNGRWQSVEEFTCAADAEEIDGYAVFINRNSISPLNQEYGVTNFGTQTLCKLANLLEINEFCVIRPQLQKKVTKLAQCDCLIEAAVNRYVELIDLVDADQYIAASSRSRYYIPILSEYAELNFMFKYFYAKDIQKDVTTDYAELMQFNKFFSYNAYNSGTVDRTMQETLVLCNKIYDDLTKNASVTSDKMVFEFEKNHPIVSHFLYNRNAMSTEQVQNVAQIMKAVEAANKE
>ID:YP_006986552.1 |[Escherichia phage vB_EcoM_ACG-C40]||_Enterobacteria_phage_vB_EcoM_ACG-C40_.gbk|protector from proph..|2178|NC_019399(167396):1-2178:-1 ^GeneID:13997961^ Enterobacteria phage vB_EcoM_ACG-C40, complete genome.|neighbours:start(),ID:YP_006986553.1(-1)|neighbour_genes:start(),hypothetical protein|
MIITTEKETILGNGSKSKAFSITASPKVFKILSSDLYTNKIRAVVRELITNMIDAHALNGNPEKFIIQVPGRLDPRFVCRDFGPGMSDFDIQGDDNSPGLYNSYFSSSKAESNDFIGGFGLGSKSPFSYTDTFSITSYHKGEIRGYVAYMDGDGPQIKPTFVKEMGPDDKTGIEIVVPVEEKDFRNFAYEVSYIMRPFKDLAIINGLDREIDYFPDFDDYYGVNPERYWPDRGGLYAIYGGIVYPIDGVIRDRNWLSIRNEVNYIKFPMGSLDIAPSREALSLDDRTRKNIIERVKELSEKAFNEDVKRFKESTSPRHTYRELMKMGYSARDYMISNSVKFTTKNLSYKKMQSMFEPDSKLCNAGVVYEVNLDPRLKRIKQSHETSAVASSYRLFGINATKINIVIDNIKNRVNIVRGLAHALDDSEFNNTLNIHHNERLLFINPEVESQIDLLPDIMAMFESDEVNIHYLSEIEALVKSYIPKVVKSKAPRPKAATAFKFEIKDGRWEKEELFTLTSEADEITGYVAYMHRSDIFSMDGTTSLCHPSMNILIRMANLIGINEFYVIRPLLQKKVKELGQCQCIFETLRDLYVDAFDDVDYDKYVGYSSSAQRYIDKIIKYPELDFMMKYFSTDEVSEEYTRLANIVSSLRGVYFNGGKDTIGHDIWTVTNLFDVLSNNASKNSDKMVAEFTKKFRIVSDFIGYRNSLSDDEVSQIAKTMKALAA
>ID:AWD91414.1 |[Enterobacteria phage vB_EcoM_IME339]||_Enterobacteria_phage_vB_EcoM_IME339_.gbk|rIIA lysis inhibitor|2178|MH051915(164366):215-2392:1 ^^ Enterobacteria phage vB_EcoM_IME339, complete genome.|neighbours:ID:AWD91413.1(1),ID:AWD91415.1(1)|neighbour_genes:hypothetical protein,rIIB protector from ..|
MIITTEKETILGNGAKSKAFSIAANPKVFKILSSDLYTNKIRAVVRELITNMIDAHALNGNPEKFIIQVPGRLDPRFVCRDFGPGMSDFDIQGDDNSPGLYNSYFSSSKAESNDFIGGFGLGSKSPFSYTDTFSITSYHKGEIRGYVAYMDGDGPQIKPTFVKEMGPNDKTGIEIVVPVEEKDFRNFAYEVSYIMRPFKDLAIINGLDREIDYFPDFDDYYGVNPERYWPDRGGLYAIYGGIVYPIDGVIRDRNWLSIRNEVNYIKFPMGSLDIAPSREALSLDDRTRKNIIERVKELSEQAFNEDVKRFKESTSPRHTYRELMKMGYSARDYMISNSVKFTTKNLSYKKMQSMFEPDSKLCNAGVVYEVNLDPRLKRIKQSHETSAVASSYRLFGINTTKINIVIDNTKNRVNIVRGLARALDDSEFNNTLNIHHNERLLFINPEVESQIDLLPDIMAMFESDEVNIHYLSEIEALVKSYIPKVVKSAAPRPKAATAFKFEIKDGRWEKEELFTLTSEADEITGYVAYMHRSDIFSMDGTTSLCNPSTSILIRMANLIGINEFYVIRPLLQKKVKELGQCQCIFETLRDLYVDAFDDVDYDKYVGYSSSAQRYIDKIIKYPELNFMMKYFSTDEVSEEYTRLGNMVSSLRGVYFNGGKDTIGHDIWTVTNLFDELSRNALKNSDKMVAEFTKKFRIVSDFIGYRNSLSDDEVSQIAKTMKALAA
>ID:AWD91669.1 |[Enterobacteria phage vB_EcoM_IME340]||_Enterobacteria_phage_vB_EcoM_IME340_.gbk|rIIA lysis inhibitor|2178|MH051916(165549):215-2392:1 ^^ Enterobacteria phage vB_EcoM_IME340, complete genome.|neighbours:ID:AWD91668.1(1),ID:AWD91670.1(1)|neighbour_genes:hypothetical protein,rIIB lysis inhibitor|
MIITTEKETILGNGSKSKAFSITASPKVFKILSSDLYTNKIRAVVRELITNMIDAHALNGNPEKFIIQVPGRLDPRFVCRDFGPGMSDFDIQGDDNSPGLYNSYFSSSKAESNDFIGGFGLGSKSPFSYTDTFSITSYHKGEIRGYVAYMDGDGPQIKPTFVKEMGPDDKTGIEIVVPVEEKDFRNFAYEVSYIMRPFKDLAIINGLDREIDYFPDFDDYYGVNPERYWPDRGGLYAIYGGIVYPIDGVIRDRNWLSIRNEVNYIKFPMGSLDIAPSREALSLDDRTRKNIIERVKELSEKAFNEDVKRFKESTSPRHTYRELMKMGYSARDYMISNSVKFTTKNLSYKKMQSMFEPDSKLCNAGVVYEVNLDPRLKRIKQSHETSAVASSYRLFGINTTKINIVIDNIKNRVNIVRGLARALDDSEFNNTLNIHHNERLLFINPEVESQIDLLPDIMAMFESDEVNIHYLSEIEALVKSYIPKAVKSTAPRPKTATAFKFEIKDGRWEKEELFTLTSEADEITGYVAYMHRSDIFSMDGTTSLCHPSMNILIRMANLIGINEFYVIRPLLQKKVKELGQCQCIFEALRDLYVDAFDDVDYDKYVGYSSSAKRYIDKIIKYPELDFMMKYFSVDEVSEEYTRLANMVSSLQGVYFNGGKDTIGHDIWTVTNLFDVLSNNASKNSDKMVAEFTKKFRIVSDFIGYRNSLSDDEVSQIAKTMKALAA
>ID:YP_009207180.1 |[Escherichia phage vB_EcoM_VR20]||_Enterobacteria_phage_vB_EcoM_VR20.gbk|rIIA|2235|NC_028894(170336):2-2236:-1 ^GeneID:26633967^ Enterobacteria phage vB_EcoM_VR20, complete genome.|neighbours:start(),ID:YP_009207181.1(-1)|neighbour_genes:start(),hypothetical protein|
MILETEKETILGNGAKASAFTIQASPKVFKILTSDLYTNKVRAVVRELITNMIDAHMLNGCQDKFIVQAPGELDPRFVCRDFGPGMSDFQIRGDENTPGLYNSFFASSKAESNDFIGGFGLGSKSPFSYTETFSLISYHDGQVNGYVAYMDGDGPQIKPTFSEPMKPGDRTGIEVVVPVDSNDFGKFRYEIAYIMRPFAGLAEVQGVGEINYFPEFDDYYAPARIDYSSPERYGLYAIYGGIVYPIGDGYTKKTWMTAKNDVVFIKFPMGSLDIAPSREALSLDKRTVANIVERIESLDKKVMEDDCKKWQESECIRHTYRELQSLNYEARNFLKARNAETKFTKSQLTFNQMYEMFELDKDLINAGVVYDIYSTTRLKRLRNSSSNTNTASLTSMFGIHNDTLNIVIDDAKGRIAMIRGISSMLYDTSAKAKKLKASGKVPTVQGSSLLFVDPTSEIQTRLMVQLQERFKGDTVNIYRTSELTALVKDWIPVADPKERVKSKTPSVIRWTKTNGRWQSVEEFTCAADAEEIDGYAVFINRSSISPLNQEYGTTTFGTQTLCKLANLLEINEFCVIRPQLQKKVTKLAQCDCLIEAAVNRYVELIDSVDADQYIAASSRSRYYIPILSEYAELNFMFKYFYAKDVQKDVNTDYAELMQFNKFFAYNAYNSGTVDKTMQETLVLCNKIYDDLTKNASVTSDKMVFEFEKNHPIVSHFLYNRNAMSTEQVQNVAQIMRAVEAANKE
>ID:YP_009209743.1 |[Escherichia phage vB_EcoM_VR25]||_Enterobacteria_phage_vB_EcoM_VR25_.gbk|rIIA|2235|NC_028925(170822):1-2235:-1 ^GeneID:26636458^ Enterobacteria phage vB_EcoM_VR25, complete genome.|neighbours:start(),ID:YP_009209744.1(-1)|neighbour_genes:start(),hypothetical protein|
MILETEKETILGNGAKASAFTIQASPKVFKILTSDLYTNKVRAVVRELITNMIDAHMLNGCQDKFIVQAPGELDPRFVCRDFGPGMSDFQIRGDENTPGLYNSFFASSKAESNDFIGGFGLGSKSPFSYTETFSLISYHDGQVNGYVAYMDGDGPQIKPTFSEPMKPGDRTGVEVVVPVDSNDFGKFRHEIAYIMRPFAGLADVQGANEINYFPEFDDYYAPKRIDYSSPERYGLYAIYGGIVYPIDGGYTKKTWMTAKNDVVFIKFPMGSLDIAPSREALSLDKRTVANIVERIEALDKKVMEDDCKKWQESECLRHTYRELQSLSYEARNFLKATNADTKFTKSQLTFNQMYEMFEMDKDLINAGVVYDIYRDTRLKRLRNSSSNSNTASLTSMFGIQNDTLNIVIDDAKGRIAMIRGISSMLYDTGAKAKKLKASGKVPTVQGSSLLFVDPTSEIQTRLMVQLQERFKGDTVNIYRTSELTALVKDWIPVADPKKRVKSKTPSVIRWTKTNGRWQSVEEFTCAADAEEIDGYAVFINRNSISPLNQEYGVTNFGTQTLCKLANLLEINEFCVIRPQLQKKVTKLAQCDCLIEAAVNRYVELIDLVDADQYIAASSRSRYYIPILSEYAELNFMFKYFYAKDIQKDVTTDYAELMQFNKFFSYNAYNSGTVDRTMQETLVLCNKIYDDLTKNASVTSDKMVFEFEKNHPIVSHFLYNRNAMSTEQVQNVAQIMKAVEAANKE
>ID:YP_009213838.1 |[Escherichia phage vB_EcoM_VR26]||_Enterobacteria_phage_vB_EcoM_VR26_.gbk|rIIA|2235|NC_028957(171541):1-2235:-1 ^GeneID:26640586^ Enterobacteria phage vB_EcoM_VR26, complete genome.|neighbours:start(),ID:YP_009213839.1(-1)|neighbour_genes:start(),hypothetical protein|
MILETEKETILGNGAKASAFTIQASPKVFKILTSDLYTNKVRAVVRELITNMIDAHMLNGCQDKFIVQAPGELDPRFVCRDFGPGMSDFQIRGDENTPGLYNSFFASSKAESNDFIGGFGLGSKSPFSYTETFSLISYHDGQVNGYVAYMDGDGPQIKPTFSEPMKPGDRTGIEVVVPVDSNDFGKFRHEIAYIMRPFAGLADVQGVNEINYFPEFDDYYAPKRIDYSSPERYGLYAIYGGIVYPIADGYTKKTWMTAKNDVVFIKFPMGSLDIAPSREALSLDKRTVANIVERIETLDKKVMEDDCKKWQESECIRHTYRELQSLSYEARNFLKARNADTKFTKSQLTFNQMYEMFELDKDLINAGVVYDIYTTTRLKRLRNSSSNTNTASLTSMFGIQNNTLNIVIDDAKGRIAMIRGISSMLYDTSAKAKKLKASGKVPTVQGSSLLFVDPTSEIQTRLMVQLQERFKGDTVNIYRTSELTALVKDWIPVANPKERVKSKTPSVIRWTKTNGRWQAVEEFTCAADAEEIDGYAVFINRNSISPLNQEYGVTNFGTQTLCKLANLLEINEFCVIRPQLQKKVTKLAQCDCLIEAAVNRYVELIDLVDADQYIAASSRSRYYIPILSEYAELNFMFKYFYAKDVQKDVNTDYAELMQFNKFFAYNAYNSGTVDKTMQETLVLCNKIYDDLTKNASVTSDKMVFEFEKNHPIVSHFLYNRNAMSTEQVQNVAQIMKAVEAANKE
>ID:YP_009205695.1 |[Enterobacteria phage vB_EcoM_VR5]||_Enterobacteria_phage_vB_EcoM_VR5.gbk|rIIA|2211|NC_028881(170473):2-2212:-1 ^GeneID:26632579^ Enterobacteria phage vB_EcoM_VR5, complete genome.|neighbours:start(),ID:YP_009205696.1(-1)|neighbour_genes:start(),hypothetical protein|
MIIETEKEQIIGNGSKSTGFTIQASPKVFKILSSDLYSNKVRAVVRELITNMIDAHILNGNKERWKVQVPGKLDPRFVCRDFGPGMSDFQIRGDENETGLYNSYFASSKTASNDFIGGFGLGSKSPFSYTETFNITSWHNGEVRGYVAYMDGDGPQIKPTFVEPMQPGDKTGIEITVPVDEEDFRKFETEIRYIMRPFIGLGDVDGAEVNYFPEFEDYHSVTDTGYGDFERSGLYAVYGGIVYPLDSAYNKGTWMRTRHDVVYIKFPMGSLDIAPSREALSLDKRTMENIATRIEALDAVVFKNDTQEWVESDNPRHVYRDLSNLGYSAREYLSKRGVTKQFTTEKLTYEKLYQRYTLQNDLINLGVVYEVCMDPRLKRIKSSGNTSSVAGLSGLLGINKKEIHVVYDDEKGRVPLVRGLWALAMDNSASAKKIVKEHNIPKYGTDLIFVDPNSMLQMQQLEKVKALFKGDTIHFYKVSELNKIAKPWIPVTVRSSEPRPKTPSAYRWFIKDGRWQTETMYLTAAEAEEISGYVLFGSRSDILGMDEAYGIFDINTTTMTRMANLLGITEFHIIRPQIAKKIKKLGQCECLMEATLEAYAEALDAVDIDDYIGSNTRARYYLEIIAKFPELGFMTKYFSDKPVSEAYTRLSNFYDIFRYMNFHGYITDDKLSVIKKICNTTFNTLSNNASNNNDKMTVQFESDYHLVSDYMYRRGTSITEASVAQIVKFMKAVEAA
> |[Tevenvirinae _Erwinia_phage_Cronus]||_Erwinia_phage_Cronus.gb|hypothetical protein|2115|MH059636.2(175774):18-2132:-1 ^RAST2:fig|1198136.105.peg.1^ Tevenvirinae _Erwinia_phage_Cronus|neighbours:start(),(-1)|neighbour_genes:start(),hypothetical protein|
MKLVEDNEVILGNSGSTSKFKIAASSKAFKILSSGLYKNKIRAVVRELTCNVVDAHKLNGSKDPFEIKAPTQLDPRFVIRDFGPGLNEDDIVNLYSTYFASTKSNSNDFIGALGLGSKSPFSYTDTFTVVSYNDGMVRGFTAMLDGGEPALRKVFEEEMKEGEKTGIEITVPVKQPDIQRWQQEIRYVLRTFNTWPHVIKGCTPPTYFPVREGNNSEWFTANSDEGSGLYAVYGNIVYPLNDIPGLQKPWMRISHSAVYIHFELGELDIAASREELSLDESTIANIIERVNTLSKIAMADTVKRIEAIDNGREFLRELDRLSYEARNIILSSSTSVRDRARAYETQYQVPAQLEDVGVVYDIAIDTKMKRIKPNRGAYGRFQGYSLDSLFKYDVDTVNILIDDKPSKRVKVIRGLAYQSKQTLRGRIVVYREDDEEQMEAFELVKKLFDKDTVNVLRVSECDDIIANVPVADSGPKEKRPASPNVQTYKLGPNGYHDVESFRMTSDELKELEGLTILRKRDEFHDFPSQKLANGLNEYNLYALCRAFKIKEFHVVRSTVVDRLVKYDVVESLLDEIREKSIKLVDEVDYDQYVGSPQYGSRMINVCKRENNLKFILDYFTASGKTSNKAQLLNSIQDCFGWSVNDKDDMRVVNKIVTDLRRSADKDATDILKKFEEKHPTVSYVLNNCYSIKDEMVDDIKKLLN
>ID:YP_009592963.1 |[Escherichia coli O157 typing phage 3]||_Escherichia_coli_O157_typing_phage_3_.gbk|hypothetical protein|2214|NC_041863(168733):149267-151480:1 ^GeneID:40068459^ Escherichia coli O157 typing phage 3, complete genome.|neighbours:ID:YP_009592962.1(1),ID:YP_009592964.1(1)|neighbour_genes:hypothetical protein,hypothetical protein|
MIIETAKETIIGSGGKSTAFTIQGNSKVYKILSNDLYTNKELACVRELITNCIDGQILNGCTDKFIVQAPGRLDPRFVVRDFGPGMSDFTIRGNDEEPGIYNSYFASTKTSSNDFIGGFGLGSKAPLAYTDTFNLTSYHNGEVRGYVIYQDDTGPQIKPTFVDKMGPDDRTGVEVVVPVNPEDFEKFASEIAYVMRPLGDIAEVRGVKDIKYFPEFDDVYLAKEAPWGERGNIMAVYGGIVYPIGSVIKEQTWMMTRCTTAYIKFPMGELDVAPSREALSFDKRTVANIHKRVAEIDAKLFAEDSKKWIDCKYPRHVFREIDSLGYTARKYMEKAGSNIESLKYSKEQLTYSELYKRFKMGPEWCNLGVVYDIVESPRLRRIRESGSSSSTISINSLIGINIKNVEIVIDDVKGRVPLMRALNSIEMSKDEVKLTGKVPRGFGKSVLFVDPTDEDAMKLLERLKVIFDGDNINMYKTSELLQIVKPWIEVRKRTNEPRPKSPSAHRFFKNENDVWVSEDLFIPASEADEIQGYAIVRNRSNAECLDADKGWLNYDSNFLTRIADLSGIKEFTVVRPQIAKKVRKLGEVECLFEKSINDYITLIDKVDYDEYVSPSRRAQPYLNHITRNEELNFLSKYFSSKNKEISKDFAKLSTVNNRWGWNRFAGADNRDLNRKLELCAKIFDKLKDNAYDYDDKMVIEFETNYHIVSEYMGRRGTLSKEQVTQIVKFMKAVEAAK
>ID:YP_009593012.1 |[Escherichia coli O157 typing phage 6]||_Escherichia_coli_O157_typing_phage_6_.gbk|hypothetical protein|2214|NC_041864(160570):17253-19466:-1 ^GeneID:40068509^ Escherichia coli O157 typing phage 6, complete genome.|neighbours:ID:YP_009593011.1(-1),ID:YP_009593013.1(-1)|neighbour_genes:hypothetical protein,hypothetical protein|
MIIETAKETIIGSGGKSTAFTIQGNSKVYKILSNDLYTNKELACVRELITNCIDGQILNGCTDKFIVQAPGRLDPRFVVRDFGPGMSDFTIRGNDEEPGIYNSYFASTKTSSNDFIGGFGLGSKAPLAYTDTFNLTSYHNGEVRGYVIYQDDTGPQIKPTFVDKMGPDDRTGVEVVVPVNPEDFEKFASEIAYVMRPLGDIAEVRGVKDIKYFPEFDDVYLAKEAPWGERGNIMAVYGGIVYPIGSVIKEQTWMMTRCTTAYIKFPMGELDVAPSREALSFDKRTVANIHKRVAEIDAKLFAEDSKKWIDCKYPRHVFREIDSLGYTARKYMEKAGSNIESLKYSKEQLTYSELYKRFKMGPEWCNLGVVYDIVESPRLRRIRESGSSSSTISINSLIGINIKNVEIVIDDVKGRVPLMRALNSIEMSKDEVKLTGKVPRGFGKSVLFVDPTDEDAMKLLERLKVIFDGDNINMYKTSELLQIVKPWIEVRKRTNEPRPKSPSAHRFFKNENDVWVSEDLFIPASEADEIQGYAIVRNRSNAECLDADKGWLNYDSNFLTRIADLSGIKEFTVVRPQIAKKVRKLGEVECLFEKSINDYITLIDKVDYDEYVSPSRRAQPYLNHITRNEELNFLSKYFSSKNKEISKDFAKLSTVNNRWGWNRFAGADNRDLNRKLELCAKIFDKLKDNAYDYDDKMVIEFETNYHIVSEYMGRRGTLSKEQVTQIVKFMKAVEAAK
>ID:YP_009224988.1 |[Escherichia phage APCEc01]||_Escherichia_phage_APCEc01_.gbk|rIIA protector from ..|2214|NC_029091(168771):14883-17096:1 ^GeneID:26795941^ Escherichia phage APCEc01, complete genome.|neighbours:ID:YP_009224987.1(1),ID:YP_009224989.1(1)|neighbour_genes:hypothetical protein,rIIB protector from ..|
MIIETAKETIIGSGGKSTAFTIQGNSKVYKILSNDLYTNKELACVRELITNCIDGQILNGCTDKFIVQAPGRLDPRFVVRDFGPGMSDFTIRGNDEEPGIYNSYFASTKTSSNDFIGGFGLGSKAPLAYTDTFNLTSYHNGEVRGYVIYQDDTGPQIKPTFVDKMGPDDRTGVEVVVPVNPEDFEKFASEIAYVMRPLGDIAEVRGVKDIKYFPEFDDVYLAKEAPWGERGNIMAVYGGIVYPIGSVIKEQTWMMTRCTTAYIKFPMGELDVAPSREALSFDKRTVANIHKRVAEIDAKLFAEDSKKWIDCKYPRHVFREIDSLGYTARKYMEKAGSNIESLKYSKEQLTYSELYKRFKMGPEWCNLGVVYDIVSDPRLRRIRESGSSSATISINSLIGINIKNVEIVIDDVKGRVPLMRALNSIEMTKDEVKLTGKVPRGFGKSVLFVDPTDEDAMKLLERLKVIFDGDNINMYKTSELLQIVKPWIEVKTRSNGPRPKSPSAHRFFKNENDVWVSEDLFIPASEADEIQGYAIVRNRSNAECLDADKGWLNYDSNFLTRIADLSGIKEFTVVRPQIAKKVRKLGEVECLFEKSINDYITLIDKVDYDEYVSPSRRAQPYLNHITRNEELNFLSKYFSSKNKEISKDFAKLSTVNNRWGWNRFAGATNTDLNKKLELCAKIFDKLKDNAYDNDDKMVIEFETNYHIVTEYMGRRGTLSKEQVAQIVKFMKAVEAAK
> |[Tevenvirinae _Escherichia_phage_AnYang]||_Escherichia_phage_AnYang.gb|Phage rIIA lysis inh..|2211|MK234886.1(169215):136598-138808:-1 ^RAST2:fig|1198136.106.peg.230^ Tevenvirinae _Escherichia_phage_AnYang|neighbours:(-1),(-1)|neighbour_genes:hypothetical protein,hypothetical protein|
MIIETEKEQIIGNGAKSTGFTIQASPKVFKILSSDLYSNKVRAVVRELITNMIDAHMLNGNTERWKVQVPGKLDPRFVCRDFGPGMSDFQIRGNDEEPGLYNSYFASSKTSSNDFIGGFGLGSKSPFSYTETFNITSWHNGEVRGYVAYMDGDGPQIKPTFVEPMGPDDKTGIEITVPVDESDFRKFETEIRYIMRPFVGLGDVDGVEVDYFPEFEDYYPVTDTGYGDFERSGLYAVYGGIVYPLDSAYNKGTWMRTRHDVVYIKFPMGSLDIAPSREVLSLDKRTMENIATRIEALDAVVFKNDTKEWVESDNPRHVYRDLSNLGYSARDYLSKRGITKQFTTEKLTYEKLYQRYTLQNDLLNLGVVYEVCMDPRLKRIKPSGNTSSVAGLSSLLGINKKEIHVVYDDEKGRVPLVRGLWALAMDSSASAKKIVKEHNIPKYGTDLIFVDPNSLLQMQQLEKVKELFKGDTIHFYKVSELNKIVKPWIPVTVRSSEPRPKTPSAYRWFIKDGRWQTETMYLTAAEAEEITGYVLFGSRSDIFGMDEAYGIFDINTTTMCRMANLIGVTEFHIIRPQIAKKIKKLGQCECLMEATLEAYTEALDAVDVDDYLGSNTRARYYLEIIAKFPELGFMTKYFSDKPVTEAYTRLSNFYDIFRYMNFHGYITDDKLNITKRICNNTFNTLTNNASSNNDKMTVQFESDYHLVSDYMYRRGTSITEASVAQIVKFMKAVEAA
> |[Tevenvirinae Escherichia_phage_CF2]||_Escherichia_phage_CF2.gb|Phage rIIA lysis inh..|2178|NC_041919.1(168188):156227-158404:1 ^RAST2:fig|1198136.52.peg.260^ Tevenvirinae Escherichia_phage_CF2|neighbours:(1),(1)|neighbour_genes:Phage rIIA lysis inh..,hypothetical protein|
MIITTEKETILGNGSKSKAFSITASPKVFKILSSDLYTNKIRAVVRELITNMIDAHALNGNPEKFIIQVPGRLDPRFVCRDFGPGMSDFDIQGDDNSPGLYNSYFSSSKAESNDFIGGFGLGSKSPFSYTDTFSITSYHKGEIRGYVAYMDGDGPQIKPTFVKEMGPDDKTGIEIVVPVEEKDFRNFAYEVSYIMRPFKDLAIINGLDREIDYFPDFDDYYGVNPERYWPDRGGLYAIYGGIVYPIDGVIRDRNWLSIRNEVNYIKFPMGSLDIAPSREALSLDDRTRKNIIERVKELSEKAFNEDVKRFKESTSPRHTYRELMKMGYSARDYMISNSVKFTTKNLSYKKMQSMFEPDSKLCNAGVVYEVNLDPRLKRIKQSHETSAVASSYRLFGINATKINIVIDNIKNRVNIVRGLAHALDDSEFNNTLNIHHNERLLFINPEVESQIDLLPDIMAMFESDEVNIHYLSEIEALVKSYIPKVVKSKAPRPKAATAFKFEIKDGRWEKEELFTLTSEADEITGYVAYMHRSDIFSMDGTTSLCHPSMNILIRMANLIGINEFYVIRPLLQKKVKELGQCQCIFETLRDLYVDAFDDVDYDKYVGYSSSAQRYIDKIIKYPELDFMMKYFSTDEVSEEYTRLANIVSSLRGVYFNGGKDTIGHDIWTVTNLFDELSRNASKNSDKMVAEFTKKFRIVSDFIGYRNSLSDDEVSQIAKTMKALAA
>ID:QBO61013.1 |[Escherichia phage D5505]||_Escherichia_phage_D5505_.gbk|putative rIIA-like p..|2178|MK327929(168049):1-2178:-1 ^^ Escherichia phage D5505, complete genome.|neighbours:start(),ID:QBO61014.1(-1)|neighbour_genes:start(),hypothetical protein|
MIITTEKETILGNGSKSKAFSIAANPKVFKILSSDLYTNKIRAVVRELITNMIDAHALNGNPEKFIIQVPGRLDPRFVCRDFGPGMSDFDIQGDDNSPGLYNSYFSSSKAESNDFIGGFGLGSKSPFSYTDTFSITSYHKGEIRGYVAYMDGDGPQIKPTFVKEMGPDDKTGIEIVVPVEEKDFRNFAYEVSYIMRPFKDLAIINGLDREIDYFPDFDDYYGINPERYWPDRGGLYAIYGGIVYPIDGVIKDRNWLSIRNEVNYIKFPMGSLDIAPSREALSLDDRTRKNIIERVKELSEKAFNEDVKRFKESTSPRHTYRELMKMGYSARDYMISNSVKFTTKNLSYKKMQSMFEPDNKLCNAGVVYEVNLDPRLKRIKQSHETSAVASSYRLFGINTTKINIVIDNIKNRVNIVRGLAHALDDSEFNNTLNIHHNERLLFINPEVESQIDLLPDIMAMFESDEVNIHYLSEIEALVKSYIPKVVKSKAPRPKAATAFKFEIKDGRWEKEELFTLTSEADEITGYVAYMHRSDIFSMDGTTSLCHPSMNILIRMANLIGINEFYVIRPLLQKKVKELGQCQCIFEALRDLYVDAFDDVDYDKYVGYSSSAQRYIDKIIKYPELDFMMKYFSTDDVSEEYTRLANIVSSLRGVYFNGGKDTIGHDIWTVTNLFDVLSNNASKNSDKMVAEFTKKFRIVSDFIGYRNSLSDDEVSQIAKTMKALAA
> |[Tevenvirinae Escherichia_phage_ECD7]||_Escherichia_phage_ECD7.gb|hypothetical protein|1419|NC_041936.1(164706):1-1419:-1 ^RAST2:fig|1198136.56.peg.1^ Tevenvirinae Escherichia_phage_ECD7|neighbours:start(),(-1)|neighbour_genes:start(),hypothetical protein|
MGKIQYPIPYEYVRGTWLEAVNRQHQTIYINFELGDLDLMPSREEVHLSIETKANIEKRIAEINEMMLEKVKEKIANIKTERKLAQFMSEYSSTQRNIISKMGKIGQWDDPVAIYNKFVNAGKDSPNDVEGQVYTLYRTRHTISKLRPAFVSSQYNITHFVWMHKEDITCLIDDTDKPKLRALTLNGMVQEYGINKKVLVFRQKNEKHMETFEYIKQYYDDSEMTVIKVSEADDLRAKAVKPEKTERTQREATPKLPNVYIMEKIGDSWHKTSHHMKAAEIRELSGLHMFRVGDAFESRSRQSIYNENTLHTARDYFGVTKYIITRNETQKYLVDEQLECALEFVRGKLAGLAKKVKTNHLGYGEYLGVITMLFHDDELERCVPEFIDRLYGRHYNKEVSKLLLRTRWIMDEETKKICDEKFTAANERIKAVCAKFKENSPLLYDIVDNWYRILHNDKRAQDFMKLVKNVKF
>ID:YP_009102477.1 |[Escherichia phage ECML-134]||_Escherichia_phage_ECML-134_.gbk|hypothetical protein|2178|NC_025449(166783):12-2189:-1 ^GeneID:22111930^ Escherichia phage ECML-134, complete genome.|neighbours:start(),ID:YP_009102478.1(-1)|neighbour_genes:start(),hypothetical protein|
MIITTEKETILGNGSKSKAFSITASPKVFKILSSDLYTNKIRAVVRELITNMIDAHALNGNPEKFIIQVPGRLDPRFVCRDFGPGMSDFDIQGDDNSPGLYNSYFSSSKAESNDFIGGFGLGSKSPFSYTDTFSITSYHKGEIRGYVAYMDGDGPQIKPTFVKEMGPDDKTGIEIVVPVEEKDFRNFAYEVSYIMRPFKDLAIINGLDREIDYFPDFDDYYGVNPERYWPDRGGLYAIYGGIVYPIDGVIRDRNWLNIRNEVNYIKFPMGSLDIAPSREALSLDDRTRKNIIERVKELSEKAFNEDVKRFKESTSPRHTYRELMKMGYSARDYMISNSVKFTTKNLSYKKMQSMFEPDSKLCNAGVVYEVNLDPRLKRIKQSHETSAVASSYRLFGINATKINIVIDNIKNRVNIVRGLAHALDDSEFNNTLNIHYNERLLFINPEVESQIDLLPDIMAMFESDEVNIHYLSEIEALVKSYIPKVVKSKAPRPKAATAFKFEIKDGRWEKEELFTLTSEADEITGYVAYMHRSDIFSMDGTTSLCHPSMNILIRMANLIGINEFYVIRPLLQKKVKELGQCQCIFEALRDLYVDAFDDVDYDKYVGYSSSAKRYIDKIIKYPELDFMMKYFSVDEVSEEYTRLANMVSSLQGVYFNGGKDTIGHDIWTVTNLFDVLSHNASKNSDKMVAEFTKKFRIVSDFIDYRNSLSDDEVSQIAKTMKALAA
> |[Tevenvirinae Escherichia_phage_EcWhh-1]||_Escherichia_phage_EcWhh-1.gb|Phage rIIA lysis inh..|2211|MH791409.1(170524):61203-63413:-1 ^RAST2:fig|1198136.71.peg.98^ Tevenvirinae Escherichia_phage_EcWhh-1|neighbours:(-1),(-1)|neighbour_genes:hypothetical protein,Phage rIIA lysis inh..|
MIIETEKEQIIGNGSKSTGFTIQASPKVFKILSSDLYSNKVRAVVRELITNMIDAHILNGNKERWKVQVPGKLDPRFVCRDFGPGMSDFQIRGDENETGLYNSYFASSKTASNDFIGGFGLGSKSPFSYTETFNITSWHNGEVRGYVAYMDGDGPQIKPTFVEPMQPGDKTGIEITVPVDEEDFRKFETEVRYIMRPFIGLGDVDGVEVDYFPEFEDYYPVTTTNYGSFERSGLYAVYGGIVYPLDSAYNKGTWMRTRHDVVYIKFPMGSLDIAPSREVLSLDKRTMENIATRIEALDAVVFKNDTQEWVESDNPRHVYRDLSNLGYSARDYLTKKGGTSLFTTEKLTYEKLYQRYTLQNDLINLGVVYEIVSDPRLKRIKPSSNTSSVAGLSSLLGINNKEIHIVFDDEKGRVPLVRGLWALAMDNSASAKKIVKENNIPKYGTDLIFVDPNSMLQMQQLEKVKELFKGDTIHFYKVSELNKIVKPWIPVTVRSSEPRPKTPSAYRWFIKDGRWQQETLYLTAAEAEEITGYVLFGSRSDIMGMDEAYGIFDINTTTMCRMANLIGATEFHIIRPQIAKKIKKLGQCECLMETTLEAYAEALDAVDIDDYIGSNTRARYYLEIIAKFPELGFMTKYFSDKPVSEAYTRLSNFYDIFRYMNFHGYITDDKLSVIKKICNTTFNTLTNNASSNNDKMTVQFESDYHLVSDYMYRRGTSITEASVAQIVKFMKAVEAA
> |[Tevenvirinae Escherichia_phage_HP3]||_Escherichia_phage_HP3.gb|Phage rIIA lysis inh..|2214|NC_041920.1(170254):9137-11350:-1 ^RAST2:fig|1198136.53.peg.24^ Tevenvirinae Escherichia_phage_HP3|neighbours:(-1),(-1)|neighbour_genes:hypothetical protein,Phage rIIA lysis inh..|
MIIETAKETIIGSGGKSTAFTIQGNSKVYKILSNDLYTNKELACVRELITNCIDGQILNGCTDKFIVQAPGRLDPRFVVRDFGPGMSDFTIRGNDEEPGIYNSYFASTKTSSNDFIGGFGLGSKAPLAYTDTFNLTSYHNGEVRGYVIYQDDTGPQIKPTFVDKMGPDDRTGVEVVVPVNPEDFEKFASEIAYVMRPLGDIAEVRGVKDIKYFPEFDDVYLAKEAPWGERGNIMAVYGGIVYPIGSVIKEQTWMMTRCTTAYIKFPMGELDVAPSREALSFDKRTVANIHKRVAEIDAKLFAEDSKKWIDCKYPRHVFREIDSLGYTARKYMEKAGSNIESLKYSKEQLTYSELYKRFKMGPEWCNLGVVYDIVESPRLRRIRESGSSSSTISINSLIGINIKNVEIVIDDVKGRVPLMRALNSIEMSKDEVKLTGKVPRGFGKSVLFVDPTDEDAMKLLERLKVIFDGDNINMYKTSELLQIVKPWIEVRKRTNEPRPKSPSAHRFFKNENDVWVSEDLFIPASEADEIQGYAIVRNRSNAECLDADKGWLNYDSNFLTRIADLSGIKEFTVVRPQIAKKVRKLGEVECLFEKSINDYITLIDKVDYDEYVSPSRRAQPYLNHITRNEELNFLSKYFSSKNKEISKDFAKLSTVNNRWGWNRFAGATNTDLNKKLELCAKIFDKLKDNAYDNDDKMVIEFETNYHIVSDYMGRRGTLSKEQVAQIVKFMKAVEAAK
> |[Tevenvirinae _Escherichia_phage_HY01]||_Escherichia_phage_HY01.gb|Phage rIIA lysis inh..|2178|NC_027349.1(166977):12-2189:-1 ^RAST2:fig|1198136.95.peg.1^ Tevenvirinae _Escherichia_phage_HY01|neighbours:start(),(-1)|neighbour_genes:start(),Phage rIIA lysis inh..|
MIITTEKETILGNGSKSKAFSITASPKVFKILSSDLYTNKIRAVVRELITNMIDAHALNGNPEKFIIQVPGRLDPRFVCRDFGPGMSDFDIQGDDNSPGLYNSYFSSSKAESNDFIGGFGLGSKSPFSYTDTFSITSYHKGEIRGYVAYMDGDGPQIKPTFVKEMGPDDKTGIEIVVPVEEKDFRNFAYEVSYIMRPFKDLAIINGLDREIDYFPDFDDYYGVNPERYWPDRGGLYAIYGGIVYPIDGVIRDRNWLSIRNEVNYIKFPMGSLDIAPSREALSLDDRTRKNIIERVKELSEKAFNEDVKRFKESTSPRHTYRELMKMGYSARDYMISNSVKFTTKNLSYKKMQSMFEPDSKLCNAGVVYEVNLDPRLKRIKQSHETSAVASSYRLFGINTTKINIVIDDIKNRVNIVRGLAHALDDSEFNNTLNIHHNERLLFINPEVESQIDLLPDIMAMFESDEVNIHYLSEIEALVKSYIPKAVKSTAPRPKAATAFKFEIKDGRWEKEELFTLTSEADEITGYVAYMHRSDIFSMDGTTSLCHPSMNILIRMANLIGINEFYVIRPLLQKKVKELGQCQCIFETLRDLYVDAFDDVDYDKYVGYSSSAKRYIDKIIKYPELDFMMKYFSVDEVSEEYTRLGNMVSSLQGIYFNGGKGTIGHDIWTVTNLFDVLSNNASKNSDKMVVEFTKKFRIVSDFIGYRNSLSDDEVSQIAKTMKALAA
>ID:YP_009284190.1 |[Escherichia phage HY03]||_Escherichia_phage_HY03.gbk|putative base plate ..|2178|NC_031047(170770):122286-124463:1 ^GeneID:29079058^ Escherichia phage HY03, complete genome.|neighbours:ID:YP_009284189.1(1),ID:YP_009284191.1(1)|neighbour_genes:hypothetical protein,putative rIIB membra..|
MIITTEKETILGNGSKSKAFSITASPKVFKILSSDLYTNKIRAVVRELITNMIDAHALNGNPEKFIIQVPGRLDPRFVCRDFGPGMSDFDIQGDDNSPGLYNSYFSSSKAESNDFIGGFGLGSKSPFSYTDTFSITSYHKGEIRGYVAYMDGDGPQIKPTFVKEMGPDDKTGIEIVVPVEEKDFRNFAYEVSYIMRPFKDLAIINGLDREIDYFPDFDDYYGVNPERYWPDRGGLYAIYGGIVYPIDGVIRDRNWLSIRNEVNYIKFPMGSLDIAPSREALSLDDRTRKNIIERVKELSEKAFNEDVKRFKESTSPRHTYRELMKMGYSARDYMISNSVKFTTKNLSYKKMQSMFEPDSKLCNAGVVYEVNLDPRLKRIKQSHETSAVASSYRLFGINTTKINIVIDDIKNRVNIVRGLAHALDDSEFNNTLNIHHNERLLFINPEVESQIDLLPDIMAMFESDEVNIHYLSEIEALVKSYIPKVVKSKAPRPKAATAFKFEIKDGRWEKEELFTLTSEADEITGYVAYMHRSDIFSMDGTTSLCHPSMNILIRMANLIGINEFYVIRPLLQKKVKELGQCQCIFETLRDLYVDAFDDVDYDKYVGYSSSAQRYIDKIIKYPELDFMMKYFSTDEVSEEYTRLANIVSSLRGVYFNGGKDTIGHDIWTVTNLFDVLSNNASKNSDKMVAEFTKKFRIVSDFIGYRNSLSDDEVSQIAKTMKALAA
>ID:BBG28521.1 |[Escherichia phage KIT03]||_Escherichia_phage_KIT03_DNA_.gbk|Protector from proph..|2178|AP018932(166848):1-2178:-1 ^^ Escherichia phage KIT03 DNA, complete sequence.|neighbours:start(),ID:BBG28522.1(-1)|neighbour_genes:start(),hypothetical protein|
MIITTEKETILGNGSKSKAFSITASPKVFKILSSDLYTNKIRAVVRELITNMIDAHALNGNPEKFIIQVPGRLDPRFVCRDFGPGMSDFDIQGDDNSPGLYNSYFSSSKAESNDFIGGFGLGSKSPFSYTDTFSITSYHKGEIRGYVAYMDGDGPQIKPTFVKEMGPDDKTGIEIVVPVEEKDFSNFAYEVSYIMRPFKDLAIINGLDREIDYFPDFDDYYGVNPERYWPDRGGLYAIYGGIVYPIDGVIRDRNWLSIRNEVNYIKFPMGSLDIAPSREALSLDDRTRKNIIERVKELSEKAFNEDVKRFKESTSPRHTYRELMKMGYSARDYMISNSVKFTTKNLSYKKMQSMFEPDSKLCNAGVVYEVNLDPRLKRIKQSHETSAVASSYRLFGINTTKINIVIDNIKNRVNIVRGLAHALDDSEFNNTLNIHHNERLLFINPEVESQIDLLPDIMAMFESDEVNIHYLSEIETLVKSYIPKVVKSKAPRPKAATAFKFEIKDGRWEKEELFTLTSEADEITGYVAYMHRSDIFSMDGTTSLCHPSMNILIRMANLIGINEFYVIRPLLQKKVKELGQCQCIFEALRDLYVDAFDDVDYDKYVGYSSSAQRYIDKIIKYPELDFMMKYFSTDEVSEEYTRLANIVSSLRGVYFNGGKDTIGHDIWTVTNLFDVLSNNASKNSDKMVAEFTKKFRIVSDFIGYRNSLSDDEVSQIAKTMKALAA
>ID:YP_008060525.1 |[Escherichia phage Lw1]||_Escherichia_phage_Lw1_.gbk|rIIA|2250|NC_021344(176227):900-3149:-1 ^GeneID:16205135^ Escherichia phage Lw1, complete genome.|neighbours:ID:YP_008060524.1(-1),ID:YP_008060526.1(-1)|neighbour_genes:rIIB,hypothetical protein|
MKLRESQASTVHRVGIESGSRRAFGMRAGKKAFKILSSTIYKYKIRAIIREISCNAIDGHIVAGNMDRFDVQLPTVLDPRFIVRDYGTGLSDYMVNEVFTVYFESTKTDTDDLIGALGLGSKSPFCYTSTFTVESIQDGMKRGYTAYLNEDGEPYIDPLYAVETDEPNGVQVTVPVNVEDIPEWEREAARVYEAFTTIRPRFIGVQLDINWQPTEANNRGIIRYKSKHYSGLFARMGNICYPIDLDMFRDSLFYCYQNSDYAYILDFPLGTLDFMPSREELSLDKITKQAILDRLKGINECYYSELTEDFAKLKTTREKVIWYQNLPTMLQSFVTRDKKFRVGNITLSDLVMHFNSKDLITNMQIWGYWANTYDGKDCSFERTGSGRRWETFKSETMRRQDITRMLHPWKQRNLYLLQNDNNAKSVRAYAIGYCMLHKTDRMNFVEYDPNRNQDNLQNFIKNGYYDESEIVYLKTSEMTEELEVYTEGRRRWRATRETIDKDSEPRPKTPTAYRYTVGINGDLNKEDLFLTKAEFVNLESAYALRLYGVDDYSSLSESNNFSMSSIMNNLATVMEISGVRVVYTLRNSLWNKIPDSSMICLDTFLAELFCKTAKEMKPNWYPAFVSKKYRGSVKELYENLGISLDRMVKNRYDSRRYNILNTLDGNVLMQTTEDGETTEAKNPSIRVAQARHEEMEHAMIERVDEQYEIFAKRNPLIARILRNSDGYQIRYILGDKAMTDDMVKLIRWK
> |[Tevenvirinae _Escherichia_phage_MX01]||_Escherichia_phage_MX01.gb|Phage rIIA lysis inh..|2211|NC_031934.1(168929):63-2273:-1 ^RAST2:fig|1198136.96.peg.1^ Tevenvirinae _Escherichia_phage_MX01|neighbours:start(),(-1)|neighbour_genes:start(),hypothetical protein|
MIIETEKEQIIGNGAKSTGFTIQASPKVFKILSSDLYSNKVRAVVRELITNMIDAHILNGNKERWKVQVPGKLDPRFVCRDFGPGMSDFQIRGDENETGLYNSYFASSKTASNDFIGGFGLGSKSPFSYTETFNITSWHNGEVRGYVAYMDGDGPQIKPTFVEPMQPGDKTGIEITVPVDEEDFRKFETEVRYIMRPFIGLGDVDGVEVDYFPEFDDYHPVTTTNYGSFERSGLYAVYGGIVYPLDSAYNKGTWMRTRHDVVYIKFPMGSLDIAPSREVLSLDKRTMENIATRIEALDAVVFKNDTKEWVESDNPRHVYRDLSNLGYSARDYLTKKGGTSLFTTEKLTFEKLYQKYTLQNDLLNLGVVYEIVSDPRLKRIKPSGNTSSVAGLSSLLGINKKEIHVVYDDEKGRVPLVRGLWALAMDNSASAKKIVKENNIPKYGTDLIFVDPNSMLQMQQLEKVKELFKGDTIHFYKVSELNKIVKPWIPVTVRSSEPRPKTPSAYRWFIKDGRWQTETMYLTAAEAEEITGYVLFGSRSDIMGMDEAYGIFDINTTTMCRMANLIGATEFHIIRPQIAKKIKKLGQCECLMEATLEAYAEALDSVDVDDYIGSNTRARYYLEIIAKFPQLNFMTKYFSDKPVTEAYTRLSNFYDIFRYMNFGGYITDDKLSVIKKICNTTFYTLTDNASSNNDKMTVQFESDYHLVSDYMYRRGTSITEASVAQIVKFMKAVEAA
>ID:AYR03912.1 |[Escherichia phage OLB35]||_Escherichia_phage_OLB35_.gbk|rIIA lysis inhibitor|2214|MH992122(169140):1-2214:-1 ^^ UNVERIFIED: Escherichia phage OLB35, complete genome.|neighbours:start(),ID:AYR03913.1(-1)|neighbour_genes:start(),hypothetical protein|
MIIETAKETIIGSGGKSTAFTIQGNSKVYKILSNDLYTNKELACVRELITNCIDGQILNGCTDKFIVQAPGRLDPRFVVRDFGPGMSDFTIRGNDEEPGIYNSYFASTKTSSNDFIGGFGLGSKAPLAYTDTFNLTSYHNGEVRGYVIYQDDTGPQIKPTFVDKMGPDDRTGVEVVVPVNPEDFEKFASEIAYVMRPLGDIAEVRGVKDIKYFPEFDDVYLAKEAPWGERGNIMAVYGGIVYPIGSVIKEQTWMMTRCTTAYIKFPMGELDVAPSREALSFDKRTVANIHKRVAEIDAKLFAEDSKKWIDCKYPRHVFREIDSLGYTARKYMEKAGSNIESLKYSKEQLTYSELYKRFKMGPEWCNLGVVYDIVESPRLRRIRESGSSSATISINSLIGINIKNVEIVIDDVKGRVPLMRALNSIEMSKDEVKLTGKVPRGFGKSVLFVDPTDEDAMKLLERLKVIFDGDNINMYKTSELLQIVKPWIEVRKRTNEPRPKSPSAHRFFKNENDVWVSEDLFIPASEADEIQGYAIVRNRSNAECLDADKGWLNYDSNFLTRIADLSGIKEFTVVRPQIAKKVRKLGEVECLFEKSINDYITLIDKVDYDEYVSPSRRAQPYLNHITRNEELNFLSKYFSSKNKEISKDFAKLSTVNNRWGWNRFSGATNRELNKKLELCAKIFDKLKDNAYDNDDKMVIEFETNYHIVSDYMGRRGTLSKEQVAQIVKFMKAVEAAK
> |[Tevenvirinae _Escherichia_phage_PE37]||_Escherichia_phage_PE37.gb|Phage rIIA lysis inh..|2178|KU925172.1(166423):162086-164263:1 ^RAST2:fig|1198136.98.peg.272^ Tevenvirinae _Escherichia_phage_PE37|neighbours:(1),(1)|neighbour_genes:Phage rIIA lysis inh..,hypothetical protein|
MIITTEKETILGNGSKSKAFSITASPKVFKILSSDLYTNKIRAVVRELITNMIDAHALNGNPEKFIIQVPGRLDPRFVCRDFGPGMSDFDIQGDDNSPGLYNSYFSSSKAESNDFIGGFGLGSKSPFSYTDTFSITSYHKGKIRGYVAYMDGDGPQIKPTFVKEMGPDDKTGIEIVVPVEEKDFRNFAYEVSYIMRPFKDLAIINGLDREIDYFPDFDDYYGVNPERYWPDRGGLYAIYGGIVYPIDGVIRDRNWLSIRNEVNYIKFPMGSLDIAPSREALSLDDRTRKNIIERVKELSEKAFNEDVKRFKESTSPRHTYRELMKMGYSARDYMISNSVKFTTKNLSYKKMQSMFEPDSKLCNAGVVYEVNLDPRLKRIKQSHETSAVASSYRLFGINATKINIVIDNIKNRVNIVRGLAHALDDSEFNNTLNIHHNERLLFINPEVESQIDLLPDIMAMFESDEVNIHYLSEIENLVKSYIPKVVKSKAPRPKAATAFKFEIKDGRWEKEELFTLTSEADEITGYVAYMHRSDIFSMDGTTSLCHPSMNILIRMANLIGINEFYVIRPLLQKKVKELGQCQCIFETLRDLYVDAFDDVDYDKYVGYSSSAQRYIDKIIKHPELDFMMKYFSTDEVSEEYTRLANIVSSLRGVYFNGGKDTIGHDIWTVTNLFDVLSNNASKNSDKMVAEFTKKFRIVSDFIGYRNSLSDDEVSQIAKTMKALAA
>ID:BBC14336.1 |[Escherichia phage PP01]||_Escherichia_phage_PP01.gbk|rIIA|2178|LC348379(167812):12-2189:-1 ^^ Escherichia phage PP01 DNA, complete sequence.|neighbours:start(),ID:BBC14337.1(-1)|neighbour_genes:start(),rIIA.1|
MIITTEKETILGNGSKSKAFSITASPKVFKILSSDLYTNKIRAVVRELITNMIDAHALNGNPEKFIIQVPGRLDPRFVCRDFGPGMSDFDIQGDDNSPGLYNSYFSSSKAESNDFIGGFGLGSKSPFSYTDTFSITSYHKGEIRGYVAYMDGDGPQIKPTFVKEMGPDDKTGIEIVVPVEEKDFRNFAYEVSYIMRPFKDLAIINGLDREIDYFPDFDDYYGVNPERYWPDRGGLYAIYGGIVYPIDGVIRDRNWLSIRNEVNYIKFPMGSLDIAPSREALSLDDRTRKNIIERVKELSEKAFNEDVKRFKESTSPRHTYRELMKMGYSARDYMISNSVKFTTKNLSYKKMQSMFEPDSKLCNAGVVYEVNLDPRLKRIKQSHETSAVASSYRLFGINTTKINIVIDNIKNRVNIVRGLAHALDDKEFNNTLNIHHNERLLFINPEVESQIDLLPDIMAMFESDEVNIHYLSEIEALVKSYIPKVVKSKAPCPKAATAFKFEIKDGRWEKEELFTLTSEADEITGYVAYMHRSDIFSMDGTTSLCHPSMNILIRMANLIGINEFYVIRPLLQKKVKELGQCQCIFEALRDLYVDAFDDVDYDKYVGYSSSAKRYIDKIIKYPELDFMMKYFSVDEVSEEYTRLANMVSSLQGVYFNGGKDTIGHDIWTVTNLFDVLSNNASKNSDKMVAEFTKKFRIVSDFIGYRNSLSDDEVSQIAKTMKALAA
> |[Tevenvirinae _Escherichia_phage_SF]||_Escherichia_phage_SF.gb|Phage rIIA lysis inh..|2214|MH359124.1(168695):119845-122058:1 ^RAST2:fig|1198136.100.peg.206^ Tevenvirinae _Escherichia_phage_SF|neighbours:(1),(1)|neighbour_genes:Phage rIIA lysis inh..,hypothetical protein|
MIIETAKETIIGSGGKSTAFTIQGNSKVYKILSNDLYTNKELACVRELITNCIDGQILNGCTDKFIVQAPGRLDPRFVVRDFGPGMSDFTIRGNDEEPGIYNSYFASTKTSSNDFIGGFGLGSKAPLAYTDTFNITSYHNGEVRGYVIYQDDTGPQIKPTFVDKMGPDDRTGVEVVVPVNPEDFEKFASEIAYVMRPLGDIAEVRGVKDIKYFPEFDDVYLAKEAPWGERGNIMAVYGGIVYPIGSVIKEQTWMMTRCTTAYIKFPMGELDVAPSREALSFDKRTVANIHKRVAEIDAKLFAEDSKKWIDCEYPRHVFREIDSLGYSARKYMEKAGSNIESLKYSKEQLTYSELYKRFKMGPEWCNLGVVYDIVSDPRLRRIRESGSSSSTISINSLLGISRKHIDIVIDDVKGRVPMMRALNDALTSTDASTLVDKVPSGWGSSVLFINPEDEVAMKLLERLKVIFAGDSLKFYKTSEILALVKPWIEVKERSSQPRPKSPSAHRFFKNENDVWVSEDLFIPAGKADEIQGYVVIRNRSNAECLDADKGWLNYDSSFLTRIADLSGIKEFTVVRPQIAKKVRKLGEVECLFEKSINDYIMLIDKVDYDEYVSPSRRAQPYLNHITRNEELNFLSKYFSSKNKEISKDFAKLSTVNNRWGWNRFAGADNRDLNRKLELCAKIFDKLKDNAYDNDDKMVIEFETNYHIVSEYMGRRGTLSKEQVAQIVKFMKAVEAAK
>ID:YP_009608401.1 |[Escherichia phage ST0]||_Escherichia_phage_ST0.gbk|hypothetical protein|2214|NC_041990(170496):60422-62635:1 ^GeneID:40084423^ Escherichia phage ST0, complete genome.|neighbours:ID:YP_009608400.1(1),ID:YP_009608402.1(1)|neighbour_genes:hypothetical protein,hypothetical protein|
MIIETAKETIIGSGGKSTAFTIQGNSKVYKILSNDLYTNKELACVRELITNCIDGQILNGCTDKFIVQAPGRLDPRFVVRDFGPGMSDFTIRGNDEEPGIYNSYFASTKTSSNDFIGGFGLGSKAPLAYTDTFNLTSYHNGEVRGYVIYQDDTGPQIKPTFVDKMGPDDRTGVEVVVPVNPEDFEKFASEIAYVMRPLGDIAEVRGVKDIKYFPEFDDVYLAKEAPWGERGNIMAVYGGIVYPIGSVIKEQTWMMTRCTTAYIKFPMGELDVAPSREALSFDKRTVANIHKRVAEIDAKLFAEDSKKWIDCKYPRHVFREIDSLGYTARKYMEKAGSNIESLKYSKEQLTYSELYKRFKMGPEWCNLGVVYDIVESPRLRRIRESGSSSSTISINSLIGINIKNVEIVIDDVKGRVPLMRALNSIEMSKDEVKLSGKVPRGFGKSVLFVDPTDEDAMKLLERLKVIFDGDNINIYKTSELLQIVKPWIEVRKRTNEPRPKSPSAHRFFKNENDVWVSEDLFIPASEADEIQGYAIVRNRSNAECLDADKGWLNYDSNFLTRIADLSGIKEFTVVRPQIAKKVRKLGEVECLFEKSINDYITLIDKVDYDEYVSPSRRAQPYLNHITRNEELNFLSKYFSSKNKEISKDFAKLSTVNNRWGWNRFAGATNTDLNKKLELCAKIFDKLKDNAYDNDDKMVIEFETNYHIVSEYMGRRGTLSKEQVAQIVKFMKAVEAAK
>ID:BBC14616.1 |[Escherichia phage T2]||_Escherichia_phage_T2.gbk|rIIA|2178|LC348380(163825):12-2189:-1 ^^ Escherichia phage T2 DNA, complete sequence.|neighbours:start(),ID:BBC14617.1(-1)|neighbour_genes:start(),rIIA.1|
MIITTEKETILGNGSKSKAFSITASPKVFKILSSDLYTNKIRAVVRELITNMIDAHALNGNPEKFIIQVPGRLDPRFVCRDFGPGMSDFDIQGDDNSPGLYNSYFSSSKAESNDFIGGFGLGSKSPFSYTDTFSITSYHKGEIRGYVAYMDGDGPQIKPTFVKEMGPDDKTGIEIVVPVEEKDFRNFAYEVSYIMRPFKDLAIINSLDREIDYFPDFDDYYGVNPERYWPDRGGLYAIYGGIVYPIDGVIRDRNWLSIRNEVNYIKFPMGSLDIAPSREALSLDDRTRKNIIERVKELSEQAFNEDVKRFKESTSPRHTYRELMKMGYSARDYMISNSVKFTTKNLSYKKMQSMFEPDSKLCNAGVVYEVNLDPRLKRIKQSHETSAVASSYRLFGINTTKINIVIDNIKNRVNIVRGLARALDDSEFNNTLNIHHNERLLFINPEVESQIDLLPDIMAMFESDEVNIHYLSEIEALVKSYIPKVVKSKAPRPKAATAFKFEIKDGRWEKEELFTLTSEADEITGYVAYMHRSDIFSMDGTTSLCNPSMNILIRMANLIGINEFYVIRPLLQKKVKELGQCQCIFETLRDLYVDAFDDVDYDKYVGYSSSAKRYIDKIIKYPELDFMMKYFSVDEVSEEYTRLANMVSSLQGVYFNGGKDTIGHDIWTVTNLFDVLSNNASKNSDKMVAEFTKKFRIVSDFIGYRNSLSDDEVSQIAKTMKALAA
>ID:YP_009281341.1 |[Escherichia phage UFV-AREG1]||_Escherichia_phage_UFV-AREG1_.gbk|rIIA protein|2178|NC_031030(170788):1-2178:-1 ^GeneID:29063808^ Escherichia phage UFV-AREG1, complete genome.|neighbours:start(),ID:YP_009281342.1(-1)|neighbour_genes:start(),hypothetical protein|
MIITTEKETILGNGSKSKAFSITASPKVFKILSSDLYTNKIRAVVRELITNMIDAHALNGNPEKFIIQVPGRLDPRFVCRDFGPGMSDFDIQGDDNSPGLYNSYFSSSKAESNDFIGGFGLGSKSPFSYTDTFSITSYHKGEIRGYVAYMDGDGPQIKPTFVKEMGPDDKTGIEIVVPVEEKDFRNFAYEVSYIMRPFKDLAIINGLDREIDYFPDFDDYYGVNPERYWPDRGGLYAIYGGIVYPIDGVIRDRNWLSIRNEVNYIKFPMGSLDIAPSREALSLDDRTRKNIIERVKELSEKAFNEDVKRFKESTSPRHTYRELMKMGYSARDYMISNSVKFTTKNLSYKKMQSMFEPDSKLCNAGVVYEVNLDPRLKRIKQSHETSAVASSYRLFGINTTKINIVIDNIKNRVNIVRGLARALDDSEFNNTLNIHHNDRLLFINPEVESQIDLLPDIMAMFESDEVNIHYLSEIEALVKSYIPKVVKSKAPRPKAATAFKFEIKDGRWEKEELFTLTSEADEITGYVAYMHRSDIFSMDGTTSLCHPSMNILIRMANIIGINEFYVIRPLLQKKVKELGQCQCIFEALRDLYVDAFDDVDYDKYVGYSSSAQRYIDKIIKYPELDFMMKYFSTDEVSEEYTRLANIVSSLRGVYFNGGKDTIGHDIWTVTNLFDVLSNNASKNSDKMVAEFTKKFRIVSDFIGYRNSLSDDEVSQIAKTMKALAA
>ID:YP_009323200.1 |[Escherichia phage WG01]||_Escherichia_phage_WG01_.gbk|rIIA protector from ..|2211|NC_031928(169936):45-2255:-1 ^GeneID:30308599^ Escherichia phage WG01, complete genome.|neighbours:start(),ID:YP_009323201.1(-1)|neighbour_genes:start(),hypothetical protein|
MIIETEKEQIIGNGAKSTGFTIQASPKVFKILSSDLYSNKVRAVVRELITNMIDAHILNGNKERWKVQVPGKLDPRFVCRDFGPGMSDFQIRGDENETGLYNSYFASSKTASNDFIGGFGLGSKSPFSYTETFNITSWHNGEVRGYVAYMDGDGPQIKPTFVEPMQPGDKTGIEITVPVDEEDFRKFETEVRYIMRPFIGLGDVDGVEVDYFPEFDDYHPVTTTNYGSFERSGLYAVYGGIVYPLDSAYNKGTWMRTRHDVVYIKFPMGSLDIAPSREVLSLDKRTMENIATRIEALDAVVFKNDTQEWVESDNPRHVYRDLSNLGYSARDYLTKKGGTSLFTTEKLTYEKLYQRYTLQNDLINLGVVYEVVSDPRLKRIKSSGNTSSVAGLSNLLGINKKEIHVVYDDEKGRVPLVRGLWALAMDNSASAKKIVKENNIPKYGTDLIFVDPNSMLQMQQLEKVKELFKGDTIHFYKVSELNKIVKPWIPVTVRSSEPRPKTPSAYRWFIKDGRWANETLYLTAAEAEEITGYVLFGSRSDIMGMDEAYGIFDINTTTMCRMANLIGATEFHIIRPQIAKKIKKLGQCECLMEATLEAYAEALDAVDVDDYLGSNTRARYYLEIIAKFPQLNFMTKYFSDKPVTEAYTRLSNFYDIFRYMNFHGYITDDKLSVIKKICNNTFFKLTDNASSNNDKMTVQFESDYHLVSDYMYRRGTSITEASVAQIVKFMKAVEAA
>ID:YP_009030885.1 |[Escherichia phage vB_EcoM_112]||_Escherichia_phage_e112_.gbk|protector from proph..|2178|NC_024125(168470):2-2179:-1 ^GeneID:19485429^ Escherichia phage e11/2, complete genome.|neighbours:start(),ID:YP_009030886.1(-1)|neighbour_genes:start(),hypothetical protein|
MIITTEKETILGNGSKSKAFSITASPKVFKILSSDLYTNKIRAVVRELITNMIDAHALNGNPEKFIIQVPGRLDPRFVCRDFGPGMSDFDIQGDDNSPGLYNSYFSSSKAESNDFIGGFGLGSKSPFSYTDTFSITSYHKGEIRGYVAYMDGDGPQIKPTFVKEMGPDDKTGIEIVVPVEEKDFRNFAYEVSYIMRPFKDLAIINGLDREIDYFPDFDDYYGVNPERYWPDRGGLYAIYGGIVYPIDGVIRDRNWLSIRNEVNYIKFPMGSLDIAPSREALSLDDRTRKNIIERVKELSEKAFNEDVKRFKESTSPRHTYRELMKMGYSARDYMISNSVKFTTKNLSYKKMQSMFEPDSKLCNAGVVYEVNLDPRLKRIKQSHETSAVASSYRLFGINTTKINIVIDNIKNRVNIVRGLAHALDDSEFNNTLNIHHNERLLFINPEVESQIDLLPDIMAMFESDEVNIHYLSEIEALVKSYIPKVVKSKAPRPKAATAFKFEIKDGRWEKEELFTLTSEADEITGYVAYMHRSDIFSMDGTTSLCHPSMNILIRMANLIGINEFYVIRPLLQKKVKELGQCQCIFEALRDLYVDAFDDVDYDKYVGYSSSAQRYIDKIIKYPELDFMMKYFSTDEVSEEYTRLANIVSSLRGVYFNGGKDTIGHDIWTVTNLFDVLSNNASKNSDKMVAEFTKKFRIVSDFISYRNSLSDDEVSQIAKTMKALAA
>ID:AYN56415.1 |[Escherichia phage p000v]||_Escherichia_phage_p000v_.gbk|hypothetical protein|2214|MK047717(167803):148661-150874:1 ^^ Escherichia phage p000v, complete genome.|neighbours:ID:AYN56414.1(1),ID:AYN56416.1(1)|neighbour_genes:hypothetical protein,hypothetical protein|
MIIETAKETIIGSGGKSTAFTIQGNSKVYKILSNDLYTNKELACVRELITNCIDGQILNGCTDKFIVQAPGRLDPRFVVRDFGPGMSDFTIRGNDEEPGIYNSYFASTKTSSNDFIGGFGLGSKAPLAYTDTFNLTSYHNGEVRGYVIYQDDTGPQIKPTFVDKMGPDDRTGVEVVVPVNPEDFEKFASEIAYVMRPLGDIAEVRGVKDIKYFPEFDDVYLAKEAPWGERGNIMAVYGGIVYPIGSVIKEQTWMMTRCTTAYIKFPMGELDVAPSREALSFDKRTVANIHKRVAEIDAKLFAEDSKKWIDCKYPRHVFREIDSLGYTARKYMEKAGSNIESLKYSKEQLTYSELYKRFKMGPEWCNLGVVYDIVESPRLRRIRESGSSTATISINSLIGINIKNVEIVIDDVKGRVPLMRALNSIEMSKDEVKLTGKVPRGFGKSVLFVDPTDEDAMKLLERLKVIFDGDNINMYKTSELLQIVKPWIEVRKRTNEPRPKSPSAHRFFKNENDVWVSEDLFIPASEADEIQGYAIVRNRSNAECLDADKGWLNYDSNFLTRIADLSGIKEFTVVRPQIAKKVRKLGEVECLFEKSINDYITLIDKVDYDEYVSPSRRAQPYLNHITRNEELNFLSKYFSSKNKEISKDFAKLSTVNNRWGWNRFAGATNTDMNKKLELCAKIFDKLKDNAYDNDDKMVIEFETNYHIVSEYMGRRGTLSKEQVAQIVKFMKAVEAAK
> |[Tevenvirinae _Escherichia_phage_p000y]||_Escherichia_phage_p000y.gb|Phage rIIA lysis inh..|2214|MK047718.1(169872):91208-93421:1 ^RAST2:fig|1198136.97.peg.171^ Tevenvirinae _Escherichia_phage_p000y|neighbours:(1),(1)|neighbour_genes:Phage rIIA lysis inh..,hypothetical protein|
MIIETAKETIIGSGGKSTAFTIQGNSKVYKILSNDLYTNKELACVRELITNCIDGQILNGCTDKFIVQAPGRLDPRFVVRDFGPGMSDFTIRGNDEEPGIYNSYFASTKTSSNDFIGGFGLGSKAPLAYTDTFNLTSYHNGEVRGYVIYQDDTGPQIKPTFVDKMGPDDSTGVEVVVPVNPEDFEKFASEIAYVMRPLGDIAEVRGVKDIKYFPEFDDVYLAKEAPWGERGNIMAVYGGIVYPIGSVIKEQTWMMTRCTTAYIKFPMGELDVAPSREALSFDKRTVANIHKRVAEIDAKLFAEDSKKWIDCEYPRHVFREIDSLGYSARKYMEKAGSNIESLKYSKEQLTYSELYKRFKMGPEWCNLGVVYDIVESPRLRRIRESGSSTATISINSLIGINIKNVEIVIDDVKGRVPLMRALNSIEMSKDEVKLTGKVPRGFGKSVLFVDPTDEDAMKLLERLKVIFDGDNINMYKTSELLQIVKPWIEVKTRSNGPRPKSPSAHRFFKNENDVWVSEDLFIPASEADEIQGYAIVRNRSNAECLDSDKGWLNYDSNFLTRIADLSGIKEFTVVRPQIAKKVRKLGEVECLFEKSINDYITLIDKVDYDEYVSPSRRAQPYLNHITRNEELNFLSKYFSSKNKEISKDFAKLSTVNNRWGWNRFAGATNTDLNKKLELCAKIFDKLKDNAYDNDDKMVIEFETNYHIVSDYMGRRGTLSKEQVAQIVKFMKAVEAAK
> |[Tevenvirinae _Escherichia_phage_slur02]||_Escherichia_phage_slur02.gb|Phage rIIA lysis inh..|2178|NC_028927.1(167298):71782-73959:-1 ^RAST2:fig|1198136.99.peg.114^ Tevenvirinae _Escherichia_phage_slur02|neighbours:(-1),(-1)|neighbour_genes:hypothetical protein,Phage rIIA lysis inh..|
MIITTEKETILGNGSKSKAFSITASPKVFKILSSDLYTNKIRAVVRELITNMIDAHALNGNPEKFIIQVPGRLDPRFVCRDFGPGMSDFDIQGDDNSPGLYNSYFSSSKAESNDFIGGFGLGSKSPFSYTDTFSITSYHKGEIRGYVAYMDGDGPQIKPTFVKEMGPDDKTGIEIVVPVEEKDFRNFAYEVSYIMRPFKDLAIINGLDREIDYFPDFDDYYGVNPERYWPDRGGLYAIYGGIVYPIDGVIRDRNWLSIRNEVNYIKFPMGSLDIAPSREALSLDDRTRKNIIERVKELSEKAFNEDVKRFKESTSPRHTYRELMKMGYSARDYMISNSVKFTTKNLSYKKMQSMFEPDSKLCNAGVVYEVNLDPRLKRIKQSHETSAVASSYRLFGINTTKINIVIDNIKNRVNIVRGLARALDDSEFNNTLNIHHNERLLFINPEVESQIDLLPDIMAMFESDEVNIHYLSEIEALVKSYIPKVVKSKAPRPKAATAFKFEIKDGRWEKEELFTLTSEADEITGYVAYMHRSDIFSMDGTTSLCHPSMNILIRMANIIGINEFYVIRPLLQKKVKELGQCQCIFEALRDLYVDAFDDVDYDKYVGYSSSAQRYIDKIIKYPELDFMMKYFSTDEVSEEYTRLANIVSSLRGVYFNGGKDTIGHDIWTVTNLFDVLSNNASKNSDKMVAEFTKKFRIVSDFIGYRNSLSDDEVSQIAKTMKALAA
>ID:YP_009624977.1 |[Escherichia phage slur03]||_Escherichia_phage_slur03_.gbk|RIIA protein [Escher..|2178|NC_042129(167467):1685-3862:1 ^GeneID:40101859,InterPro:IPR003594,UniProtKB/TrEMBL:A0A0M7QA19^ Escherichia phage slur03, complete genome.|neighbours:ID:YP_009624976.1(1),ID:YP_009624978.1(1)|neighbour_genes:hypothetical protein..,rIIB protector from ..|
MIITTEKETILGNGSKSKAFSITASPKVFKILSSDLYTNKIRAVVRELITNMIDAHALNGNPEKFIIQVPGRLDPRFVCRDFGPGMSDFDIQGDDNSPGLYNSYFSSSKAESNDFIGGFGLGSKSPFSYTDTFSITSYHKGEIRGYVAYMDGDGPQIKPTFVKEMGPNDKTGIEIVVPVEEKDFRNFAYEVSYIMRPFKDLAIINGLDREIDYFPDFDDYYGVNPERYWPDRGGLYAIYGGIVYPIDGVIRDRNWLSIRNEVNYIKFPMGSLDIAPSREALSLDDRTRKNIIERVKELSEKAFNEDVKRFKESTSPRHTYRELMKMGYSARDYMISNSVKFTTKNLSYKKMQSMFEPDSKLCNAGVVYEVNLDPRLKRIKQSHETSAVASSYRLFGINTTKINIVIDNIKNRVNIVRGLAHALDDSEFNNTLNIHHNERLLFINPEVESQIDLLPDIMAMFESDEVNIHYLSEIEALVKSYIPKVVKSKAPRPKAATAFKFEIKDGRWEKEELFTLTSEADEITGYVAYMHRSDIFSMDGTTSLCHPSMNILIRMANLIGINEFYVIRPLLQKKVKELGQCQCIFEALRDLYVDAFDDVDYDKYVGYSSSAQRYIDKIIKYPELDFMMKYFSTDEVSEEYTRLGNMVSSLRGVYFNGGKDTIGHDIWTVTNLFDELSRNASKNSDKMVAEFTKKFRIVSDFIGYRNSLSDDEVSQIAKTMKALAA
>ID:YP_009625490.1 |[Escherichia phage slur04]||_Escherichia_phage_slur04_.gbk|hypothetical protein|2178|NC_042130(167298):153466-155643:-1 ^GeneID:40102386,InterPro:IPR003594,UniProtKB/TrEMBL:A0A0M7QDY8^ Escherichia phage slur04, complete genome.|neighbours:ID:YP_009625489.1(-1),ID:YP_009625491.1(-1)|neighbour_genes:hypothetical protein,hypothetical protein|
MIITTEKETILGNGSKSKAFSITASPKVFKILSSDLYTNKIRAVVRELITNMIDAHALNGNPEKFIIQVPGRLDPRFVCRDFGPGMSDFDIQGDDNSPGLYNSYFSSSKAESNDFIGGFGLGSKSPFSYTDTFSITSYHKGEIRGYVAYMDGDGPQIKPTFVKEMGPDDKTGIEIVVPVEEKDFRNFAYEVSYIMRPFKDLAIINGLDREIDYFPDFDDYYGVNPERYWPDRGGLYAIYGGIVYPIDGVIRDRNWLSIRNEVNYIKFPMGSLDIAPSREALSLDDRTRKNIIERVKELSEKAFNEDVKRFKESTSPRHTYRELMKMGYSARDYMISNSVKFTTKNLSYKKMQSMFEPDSKLCNAGVVYEVNLDPRLKRIKQSHETSAVASSYRLFGINTTKINIVIDNIKNRVNIVRGLARALDDSEFNNTLNIHHNERLLFINPEVESQIDLLPDIMAMFESDEVNIHYLSEIEALVKSYIPKVVKSKAPRPKAATAFKFEIKDGRWEKEELFTLTSEADEITGYVAYMHRSDIFSMDGTTSLCHPSMNILIRMANIIGINEFYVIRPLLQKKVKELGQCQCIFEALRDLYVDAFDDVDYDKYVGYSSSAQRYIDKIIKYPELDFMMKYFSTDEVSEEYTRLANIVSSLRGVYFNGGKDTIGHDIWTVTNLFDVLSNNASKNSDKMVAEFTKKFRIVSDFIGYRNSLSDDEVSQIAKTMKALAA
> |[Tevenvirinae _Escherichia_phage_slur07]||_Escherichia_phage_slur07.gb|Phage rIIA lysis inh..|2178|NC_028780.1(167124):160521-162698:1 ^RAST2:fig|1198136.89.peg.267^ Tevenvirinae _Escherichia_phage_slur07|neighbours:(1),(1)|neighbour_genes:Phage rIIA lysis inh..,hypothetical protein|
MIITTEKETILGNGSKSKAFSIAANPKVFKILSSDLYTNKIRAVVRELITNMIDAHALNGNPEKFIIQVPGRLDPRFVCRDFGPGMSDFDIQGDDNSPGLYNSYFSSSKAESNDFIGGFGLGSKSPFSYTDTFSITSYHKGEIRGYVAYMDGDGPQIKPTFVKEMGPNDKTGIEIVVPVEEKDFRNFAYEVSYIMRPFKDLAIINGLDREIDYFPDFDDYYGVNPERYWPDRGGLYAIYGGIVYPIDGVIRDRNWLSIRNEVNYIKFPMGSLDIAPSREALSLDDRTRKNIIERVKELSEKAFNEDVKRFKESTSPRHTYRELMKMGYSARDYMISNSVKFTTKNLSYKKMQSMFEPDSKLCNAGVVYEVNLDPRLKRIKQSHETSAVASSYRLFGINTTKINIVIDNIKNRVNIVRGLAHALDDSEFNNTLNIHHNERLLFINPEVESQIDLLPDIMAMFESDEVNIHYLSEIEALVKSYIPKVVKSKAPRPKAATAFKFEIKDGRWEKEELFTLTSEADEITGYVAYMHRSDIFSMDGTTSLCHPSMNILIRMANLIGINEFYVIRPLLQKKVKELGQCQCIFEALRDLYVDAFDDVDYDKYVGYSSSAQRYIDKIIKHPELDFMMKYFSTDEVSEEYTRLANIVSSLRGVYFNGGKDTIGHDIWTVTNLFDELSRNASKNSDKMVAEFTKKFRIVSDFIGYRNSLSDDEVSQIAKTMKALAA
>ID:CUL02521.1 |[Escherichia phage slur08]||_Escherichia_phage_slur08_.gbk|hypothetical protein|1080|LN881733(167467):30-1109:1 ^UniProtKB/TrEMBL:A0A0M7QB09^ Escherichia phage slur08, complete genome.|neighbours:start(),ID:CUL02522.1(1)|neighbour_genes:start(),hypothetical protein|
MYEVNLDPRLKRIKQSHETSAVASSYRLFGINTTKINIVIDNIKNRVNIVRGLAHALDDSEFNNTLNIHHNERLLFINPEVESQIDLLPDIMAMFESDEVNIHYLSEIEALVKSYIPKVVKSKAPRPKAATAFKFEIKDGRWEKEELFTLTSEADEITGYVAYMHRSDIFSMDGTTSLCHPSMNILIRMANLIGINEFYVIRPLLQKKVKELGQCQCIFEALRDLYVDAFDDVDYDKYVGYSSSAQRYIDKIIKYPELDFMMKYFSTDEVSEEYTRLGNMVSSLRGVYFNGGKDTIGHDIWTVTNLFDELSRNASKNSDKMVAEFTKKFRIVSDFIGYRNSLSDDEVSQIAKTMKALAA
>ID:CUL03044.1 |[Escherichia phage slur11]||_Escherichia_phage_slur11_.gbk|hypothetical protein|2178|LN881734(167298):157012-159189:-1 ^InterPro:IPR003594,UniProtKB/TrEMBL:A0A0M7QCG5^ Escherichia phage slur11, complete genome.|neighbours:ID:CUL03043.1(-1),ID:CUL03045.1(-1)|neighbour_genes:hypothetical protein,hypothetical protein|
MIITTEKETILGNGSKSKAFSITASPKVFKILSSDLYTNKIRAVVRELITNMIDAHALNGNPEKFIIQVPGRLDPRFVCRDFGPGMSDFDIQGDDNSPGLYNSYFSSSKAESNDFIGGFGLGSKSPFSYTDTFSITSYHKGEIRGYVAYMDGDGPQIKPTFVKEMGPDDKTGIEIVVPVEEKDFRNFAYEVSYIMRPFKDLAIINGLDREIDYFPDFDDYYGVNPERYWPDRGGLYAIYGGIVYPIDGVIRDRNWLSIRNEVNYIKFPMGSLDIAPSREALSLDDRTRKNIIERVKELSEKAFNEDVKRFKESTSPRHTYRELMKMGYSARDYMISNSVKFTTKNLSYKKMQSMFEPDSKLCNAGVVYEVNLDPRLKRIKQSHETSAVASSYRLFGINTTKINIVIDNIKNRVNIVRGLARALDDSEFNNTLNIHHNERLLFINPEVESQIDLLPDIMAMFESDEVNIHYLSEIEALVKSYIPKVVKSKAPRPKAATAFKFEIKDGRWEKEELFTLTSEADEITGYVAYMHRSDIFSMDGTTSLCHPSMNILIRMANIIGINEFYVIRPLLQKKVKELGQCQCIFEALRDLYVDAFDDVDYDKYVGYSSSAQRYIDKIIKYPELDFMMKYFSTDEVSEEYTRLANIVSSLRGVYFNGGKDTIGHDIWTVTNLFDVLSNNASKNSDKMVAEFTKKFRIVSDFIGYRNSLSDDEVSQIAKTMKALAA
>ID:CUL03564.1 |[Escherichia phage slur13]||_Escherichia_phage_slur13_.gbk|hypothetical protein|2178|LN881737(167299):11662-13839:-1 ^InterPro:IPR003594,UniProtKB/TrEMBL:A0A0M7QDZ7^ Escherichia phage slur13, complete genome.|neighbours:ID:CUL03563.1(-1),ID:CUL03565.1(-1)|neighbour_genes:hypothetical protein,hypothetical protein|
MIITTEKETILGNGSKSKAFSITASPKVFKILSSDLYTNKIRAVVRELITNMIDAHALNGNPEKFIIQVPGRLDPRFVCRDFGPGMSDFDIQGDDNSPGLYNSYFSSSKAESNDFIGGFGLGSKSPFSYTDTFSITSYHKGEIRGYVAYMDGDGPQIKPTFVKEMGPDDKTGIEIVVPVEEKDFRNFAYEVSYIMRPFKDLAIINGLDREIDYFPDFDDYYGVNPERYWPDRGGLYAIYGGIVYPIDGVIRDRNWLSIRNEVNYIKFPMGSLDIAPSREALSLDDRTRKNIIERVKELSEKAFNEDVKRFKESTSPRHTYRELMKMGYSARDYMISNSVKFTTKNLSYKKMQSMFEPDSKLCNAGVVYEVNLDPRLKRIKQSHETSAVASSYRLFGINTTKINIVIDNIKNRVNIVRGLARALDDSEFNNTLNIHHNERLLFINPEVESQIDLLPDIMAMFESDEVNIHYLSEIEALVKSYIPKVVKSKAPRPKAATAFKFEIKDGRWEKEELFTLTSEADEITGYVAYMHRSDIFSMDGTTSLCHPSMNILIRMANIIGINEFYVIRPLLQKKVKELGQCQCIFEALRDLYVDAFDDVDYDKYVGYSSSAQRYIDKIIKYPELDFMMKYFSTDEVSEEYTRLANIVSSLRGVYFNGGKDTIGHDIWTVTNLFDVLSNNASKNSDKMVAEFTKKFRIVSDFIGYRNSLSDDEVSQIAKTMKALAA
>ID:YP_009180773.1 |[Escherichia phage slur14]||_Escherichia_phage_slur14_.gbk|hypothetical protein|2178|NC_028448(167467):108478-110655:-1 ^GeneID:26227944,InterPro:IPR003594,UniProtKB/TrEMBL:A0A0M7QHU8^ Escherichia phage slur14, complete genome.|neighbours:ID:YP_009180772.1(-1),ID:YP_009180774.1(-1)|neighbour_genes:hypothetical protein,hypothetical protein|
MIITTEKETILGNGSKSKAFSITASPKVFKILSSDLYTNKIRAVVRELITNMIDAHALNGNPEKFIIQVPGRLDPRFVCRDFGPGMSDFDIQGDDNSPGLYNSYFSSSKAESNDFIGGFGLGSKSPFSYTDTFSITSYHKGEIRGYVAYMDGDGPQIKPTFVKEMGPNDKTGIEIVVPVEEKDFRNFAYEVSYIMRPFKDLAIINGLDREIDYFPDFDDYYGVNPERYWPDRGGLYAIYGGIVYPIDGVIRDRNWLSIRNEVNYIKFPMGSLDIAPSREALSLDDRTRKNIIERVKELSEKAFNEDVKRFKESTSPRHTYRELMKMGYSARDYMISNSVKFTTKNLSYKKMQSMFEPDSKLCNAGVVYEVNLDPRLKRIKQSHETSAVASSYRLFGINTTKINIVIDNIKNRVNIVRGLAHALDDSEFNNTLNIHHNERLLFINPEVESQIDLLPDIMAMFESDEVNIHYLSEIEALVKSYIPKVVKSKAPRPKAATAFKFEIKDGRWEKEELFTLTSEADEITGYVAYMHRSDIFSMDGTTSLCHPSMNILIRMANLIGINEFYVIRPLLQKKVKELGQCQCIFEALRDLYVDAFDDVDYDKYVGYSSSAQRYIDKIIKYPELDFMMKYFSTDEVSEEYTRLGNMVSSLRGVYFNGGKDTIGHDIWTVTNLFDELSRNASKNSDKMVAEFTKKFRIVSDFIGYRNSLSDDEVSQIAKTMKALAA
>ID:AVH85835.1 |[Escherichia phage vB_EcoM-G28]||_Escherichia_phage_vB_EcoM-G28.gbk|putative rIIA-like p..|2178|MG867727(170121):1-2178:-1 ^^ Escherichia phage vB_EcoM-G28, complete genome.|neighbours:start(),ID:AVH85836.1(-1)|neighbour_genes:start(),hypothetical protein|
MIITTEKETILGNGSKSKAFSITASPKVFKILSSDLYTNKIRAVVRELITNMIDAHALNGNPEKFIIQVPGRLDPRFVCRDFGPGMSDFDIQGDDNSPGLYNSYFSSSKAESNDFIGGFGLGSKSPFSYTDTFSITSYHKGEIRGYVAYMDGDGPQIKPTFVKEMGPNDKTGIEIVVPVEEKDFRNFAYEVSYIMRPFKDLAIINGLDHEIDYFPDFDDYYGVNPERYWPDRGGLYAIYGGIVYPIDGVIRDRNWLSIRNEVNYIKFPMGSLDIAPSREALSLDDRTRKNIIERVKELSEKAFNEDVKRFKESTSPRHTYRELMKMGYSARDYMISNSVKFTTKNLSYKKMQSMFEPDSKLCNAGVVYEVNLDPRLKRIKQSHETSAVASSYRLFGINTTKINIVIDNIKNRVNIVRGLARALDDSEFNNTLNIHHNERLLFINPEVESQIDLLPDIIAMFESDEVNIHYLSEIEALVKSYIPKVVKSKAPRPKAATAFKFEIKDGRWEKEELFTLTSEADEITGYVAYMHRSDIFSMDGTTSLCHPSMNILIRMANLIGINEFYVIRPLLQKKVKELGQCQCIFEALRDLYVDAFDDVDYDKYVGYSSSAKRYIDKIIKYPELDFMMKYFSTDEVSEEYTRLANIVSSLRGVYFNGGKDTIGHDIWTVTNLFDVLSNNASKNSDKMVAEFTKKFRIVSDFIGYRNSLSDDEVSQIAKTMKALAA
>ID:QDF15026.1 |[Escherichia phage vB_EcoM-Sa45lw]||_Escherichia_phage_vB_EcoM-Sa45lw_.gbk|RIIA protein|2178|MK977694(167353):1-2178:-1 ^^ Escherichia phage vB_EcoM-Sa45lw, complete genome.|neighbours:start(),ID:QDF15027.1(-1)|neighbour_genes:start(),RIIA lysis inhibitor|
MIITTEKETILGNGSKSKAFSITASPKVFKILSSDLYTNKIRAVVRELITNMIDAHALNGNPEKFIIQVPGRLDPRFVCRDFGPGMSDFDIQGDDNSPGLYNSYFSSSKAESNDFIGGFGLGSKSPFSYTDTFSITSYHKGEIRGYVAYMDGDGPQIKPTFVKEMGPDDKTGIEIVVPVEEKDFRNFAYEVSYIMRPFKDLAIINGLDREIDYFPDFDDYYGVNPERYWPDRGGLYAIYGGIVYPIDGVIRDRNWLSIRNEVNYIKFPMGSLDIAPSREALSLDDRTRKNIIERVKELSEKAFNEDVKRFKESTSPRHTYRELMKMGYSARDYMISNSVKFTTKNLSYKKMQSMFEPDSKLCNAGVVYEVNLDPRLKRIKQSHETSAVASSYRLFGINTTKINIVIDNIKNRVNIVRGLAHALDDSEFNNTLNIHHNERLLFINPEVESQIDLLPDIMAMFESDEVNIHYLSEIEALVKSYIPKVVKSKAPRPKAATAFKFEIKDGRWEKEELFTLTSEADEITGYVAYMHRSDIFSMDGTTSLCHPSMNILIRMANLIGINEFYVIRPLLQKKVKELGQCQCIFEALRDLYVDAFDDVDYDKYVGYSSSAQRYIDKIIKYPELDFMMKYFSTDEVSEEYTRLANIVSSLRGVYFNGGKDTIGHDIWTVTNLFDVLSNNASKNSDKMVAEFTKKFRIVSDFIGYRNSLSDDEVSQIAKTMKALAA
>ID:YP_009290267.1 |[Escherichia phage vB_EcoM-UFV13]||_Escherichia_phage_vB_EcoM-UFV13_.gbk|hypothetical protein|2178|NC_031103(165772):1-2178:-1 ^GeneID:29081331^ Escherichia phage vB_EcoM-UFV13, complete genome.|neighbours:start(),ID:YP_009290268.1(-1)|neighbour_genes:start(),hypothetical protein|
MIITTEKETILGNGSKSKAFSIAANPKVFKILSSDLYTNKIRAVVRELITNMIDAHALNGNPEKFIIQVPGRLDPRFVCRDFGPGMSDFDIQGDDNSSGLYNSYFSSSKAESNDFIGGFGLGSKSPFSYTDTFSITSYHKGEIRGYVAYMDGDGPQIKPTFVKEMGPDDKTGIEIVVPVEEKDFRNFAYEVSYIMRPFKDLAIINGLDREIDYFPDFDDYYGVNPERYWPDRGGLYAIYGGIVYPIDGVIRDRNWLSIRNEVNYIKFPMGSLDIAPSREALSLDDRTRKNIIERVKELSEKAFNEDVKRFKESTSPRHTYRELMKMGYSARDYMISNSVKFTTKNLSYKKMQSMFEPDSKLCNAGVVYEVNLDPRLKRIKQSHETSAVASSYRLFGINTTKINIVIDNIKNRVNIVRGLARALDDSEFNNTLNIHHNERLLFINPEVESQIDLLPDIMAMFENDEVNIHYLSEIEALVKSYIPKVVKSKAPRPKAATAFKFEIKDGRWEKEELFTLTSEADEITGYVAYMHRSDIFSMDGTTSLCHPSTSILTRMANLIGINEFYVIRPLLQKKIKELGQCQCIFEALRDLYVDAFDDVDYDKYVGYSSSAKRYIDKIIKYPELDFMMKYFSVDEVSEEYTRLANMVSSLQGVYFNGGKDTIGHDIWTVTNLFDVLSNNASKNSDKMVAEFTKKFRIVSDFIGYRNSLSDDEVSQIAKTMKALAA
>ID:AUV60864.1 |[Escherichia phage vB_EcoM-fFiEco06]||_Escherichia_phage_vB_EcoM-fFiEco06_.gbk|rIIA|2178|MG781190(167076):12-2189:-1 ^^ Escherichia phage vB_EcoM-fFiEco06, complete genome.|neighbours:start(),ID:AUV60865.1(-1)|neighbour_genes:start(),hypothetical protein|
MIITTEKETILGNGSKSKAFSITASPKVFKILSSDLYTNKIRAVVRELITNMIDAHALNGNPEKFIIQVPGRLDPRFVCRDFGPGMSDFDIQGDDNSPGLYNSYFSSSKAESNDFIGGFGLGSKSPFSYTDTFSITSYHKGEIRGYVAYMDGDGPQIKPTFVKEMGPDDKTGIEIVVPVEEKDFRNFAYEVSYIMRPFKDLAIINGLDREIDYFPDFDDYYGVNPERYWPDRGGLYAIYGGIVYPIDGVIRDRNWLSIRNEVNYIKFPMGSLDIAPSREALSLDDRTRKNIIERVKELSEKAFNEDVKRFKESTSPRHTYRELMKMGYSARDYMISNSVKFTTKNLSYKKMQSMFEPDSKLCNAGVVYEVNLDPRLKRIKQSHETSAVASSYRLFGINTTKINIVIDNIKNRVNIVRGLARALDDSEFNNTLNIHHNERLLFINPEVESQIDLLPDIMAMFESDEVNIHYLSEIEALVKSYIPKVVKSKAPRPKAATAFKFEIKDGRWEKEELFTLTSEADEITGYVAYMHRSDIFSMDGTTSLCHPSMNILIRMANLIGINEFYVIRPLLQKKVKELGQCQCIFEALRDLYVDAFDDVDYDKYVGYSSSAQRYIDKIIKYPELDFMMKYFSTDEVSEEYTRLANIVSSLRGVYFNGGKDTIGHDIWTVTNLFDVLSNNASKNSDKMVAEFTKKFRIVSDFIGYRNSLSDDEVSQIAKTMKALAA
>ID:AUV61138.1 |[Escherichia phage vB_EcoM-fHoEco02]||_Escherichia_phage_vB_EcoM-fHoEco02_.gbk|rIIA|2178|MG781191(167064):12-2189:-1 ^^ Escherichia phage vB_EcoM-fHoEco02, complete genome.|neighbours:start(),ID:AUV61139.1(-1)|neighbour_genes:start(),hypothetical protein|
MIITTEKETILGNGSKSKAFSITASPKVFKILSSDLYTNKIRAVVRELITNMIDAHALNGNPEKFIIQVPGRLDPRFVCRDFGPGMSDFDIQGDDNSPGLYNSYFSSSKAESNDFIGGFGLGSKSPFSYTDTFSITSYHKGEIRGYVAYMDGDGPQIKPTFVKEMGPDDKTGIEIVVPVEEKDFRNFAYEVSYIMRPFKDLAIINGLDREIDYFPDFDDYYGVNPERYWPDRGGLYAIYGGIVYPIDGVIRDRNWLSIRNEVNYIKFPMGSLDIAPSREALSLDDRTRKNIIERVKELSEKAFNEDVKRFKESTSPRHTYRELMKMGYSARDYMISNSVKFTTKNLSYKKMQSMFEPDSKLCNAGVVYEVNLDPRLKRIKQSHETSAVASSYRLFGINTTKINIVIDNIKNRVNIVRGLARALDDSEFNNTLNIHHNERLLFINPEVESQIDLLPDIMAMFESDEVNIHYLSEIEALVKSYIPKVVKSKAPRPKAATAFKFEIKDGRWEKEELFTLTSEADEITGYVAYMHRSDIFSMDGTTSLCHPSMNILIRMANLIGINEFYVIRPLLQKKVKELGQCQCIFEALRDLYVDAFDDVDYDKYVGYSSSAQRYIDKIIKYPELDFMMKYFSTDEVSEEYTRLANIVSSLRGVYFNGGKDTIGHDIWTVTNLFDVLSNNASKNSDKMVAEFTKKFRIVSDFIGYRNSLSDDEVSQIAKTMKALAA
>ID:AYP69723.1 |[Escherichia phage vB_EcoM_DalCa]||_Escherichia_phage_vB_EcoM_DalCa_.gbk|protector from proph..|2178|MH992510(166040):1-2178:-1 ^^ Escherichia phage vB_EcoM_DalCa, complete genome.|neighbours:start(),ID:AYP69940.1(-1)|neighbour_genes:start(),hypothetical protein|
MIITTEKETILGNGSKSKAFSIAANPKVFKILSSDLYTNKIRAVVRELITNMIDAHALNGNPEKFIIQVPGRLDPRFVCRDFGPGMSDFDIQGDDNSPGLYNSYFSSSKAESNDFIGGFGLGSKSPFSYTDTFSITSYHKGEIRGYVAYMDGDGPQIKPTFVKEMGPDDKTGIEIVVPVEEKDFRNFAYEVSYIMRPFKDLAIINGLDREIDYFPDFDDYYGVNPERYWPDRDGLYAIYGGIVYPIDGVIRDRNWLSIRNEVNYIKFPMGSLDIAPSREALSLDDRTRKNIIERVKELSEKAFNEDVKRFKESTSPRHTYRELMKMGYSARDYMISNSVKFTTKNLSYKKMQSMFEPDNKLCNAGVVYEVNLDPRLKRIKQSHETSAVASSYRLFGINTTKINIVIDNIKNRVNIVRGLARALDDSEFNNTLNIHHNERLLFINPEVESQIDLLPDIMAMFESDEVNIHYLSEIEALVKSYIPKVVKSKAPRPKAATAFKFEIKDGRWEKEELFTLTSEADEITGYVAYMHRSDIFSMDGTTSLCHPSMNILIRMANLIGINEFYVIRPLLQKKVKELGQCQCIFEALRDLYVDAFDDVDYDKYVGYSSSAQRYIDKIIKYPELDFMMKYFSTDEVSEEYTRLANIVSSLRGVYFNGGKDTIGHDIWTVTNLFDVLSNNASKNSDKMVAEFTKKFRIVSDFIGYRNSLSDDEVSQIAKTMKALAA
>ID:QBO63516.1 |[Escherichia phage vB_EcoM_G10400]||_Escherichia_phage_vB_EcoM_G10400.gbk|putative rIIA-like p..|2178|MK327937(170182):1-2178:-1 ^^ Escherichia phage vB_EcoM_G10400, complete genome.|neighbours:start(),ID:QBO63517.1(-1)|neighbour_genes:start(),hypothetical protein|
MIITTEKETILGNGSKSKAFSITASPKVFKILSSDLYTNKIRAVVRELITNMIDAHALNGNPEKFIIQVPGRLDPRFVCRDFGPGMSDFDIQGDDNSPGLYNSYFSSSKAESNDFIGGFGLGSKSPFSYTDTFSITSYHKGEIRGYVAYMDGDGPQIKPTFVKEMGPDDKTGIEIVVPVEEKDFRNFAYEVSYIMRPFKDLAIINGLDREIDYFPDFDDYYGVNPERYWPDRGGLYAIYGGIVYPIDGVIRDRNWLSIRNEVNYIKFPMGSLDIAPSREALSLDDRTRKNIIERVKELSEKAFNEDVKRFKESTSPRHTYRELMKMGYSARDYMISNSVKFTTKNLSYKKMQSMFEPDSKLCNAGVVYEVNIDPRLKRIKQSHETSAVASSYRLFGINTTKINIVIDNIKNRVNIVRGLAHALDDKEFNNTLNIHHNERLLFINPEVESQIDLLPDIMAMFESDEVNIHYLSEIEALVKSYIPKVVKSKAPRPKAATAFKFEIKDGRWEKEELFTLTSEADEITGYVAYMHRSDIFSMDGTTSLCHPSTSILTRMANLIGINEFYVIRPLLQKKVKELGQCQCIFETLRDLYVDAFDDVDYDKYVGYSSSAKRYIDKIIKYPELDFMMKYFSVDEVSEEYTRLANMVSSLQGVYFNGGKDTIGHDIWTVTNLFDVLSNNASKNSDKMVTEFTKKFRIVSDFIGYRNSLSDDEVSQIAKTMKALAA
>ID:QBO62156.1 |[Escherichia phage vB_EcoM_G2248]||_Escherichia_phage_vB_EcoM_G2248.gbk|hypothetical protein|2109|MK327932(170678):1-2109:-1 ^^ Escherichia phage vB_EcoM_G2248, complete genome.|neighbours:start(),ID:QBO62157.1(-1)|neighbour_genes:start(),hypothetical protein|
MKMHIDNEEVFGSDLSGAVDFSLKASSKAFMVLSKNTYQYCERACVREYSCNATDTHKEAGTLDRPFDIHLPTAIEPYFSVRDYGTGIPSKKELEQLFTVYFESTKDQTNDYIGSFGLGAKSAYSYTDTFTIVNCYNGRAYGFTAFVQNSMPKMVQIFDEPTDEDNGLKITIPVKEKDIQTWHREAQFVLRHFGEHKPNINAIEINYFPSFDNYYVCNGRDNDSYVVYAIMGKIQYPIPYEYVRGTWLEAVNRQHQTIYINFDLGDLDLMPSREEVHLSIETKANIEKRIAEINEMMLEKVKEKIANIKTERKLAQFMSEYSSTQRNIISKMGKIGQWDDPVEIYNKFVNAGKDSPNDVEGQVYTLYRTRHTISKLRPAFVSSQYNITHFVWMHKEDILCLIDDTDKPKLRALTLNGMVQEYGINKKVLVFRQNNEKHMETFEYIKQYYDESEMTVIKVSEADDLRAKAVKPEKTERTQREATPKLPNVYIMEKIGDSWHKTSHHMKAAEIRELSGLHMFRVGDAFESRSRQSIYNENTLHMALDYFGVTKYIITRNETQKYLVDEQLECALEFVRGKLAGLAKKVKTNHLGYGEYLGVITMLFHDDELERCIPEFIDRLYGRHYNKEVSKLLLHTRWIMDEETKKICDEKFTAANERIKAVCAKFKENSPLLYDIVDNWYRILHNDKRAQDFMKLVKNVKF
> |[Tevenvirinae Escherichia_phage_vB_EcoM_G2285]||_Escherichia_phage_vB_EcoM_G2285.gb|Phage rIIA lysis inh..|2214|MK327933.1(166675):1-2214:-1 ^RAST2:fig|1198136.60.peg.1^ Tevenvirinae Escherichia_phage_vB_EcoM_G2285|neighbours:start(),(-1)|neighbour_genes:start(),Phage rIIA lysis inh..|
MIIETAKETIIGSGGKSTAFTIQGNSKVYKILSNDLYTNKELACVRELITNCIDGQILNGCTDKFIVQAPGRLDPRFVVRDFGPGMSDFTIRGNDEEPGIYNSYFASTKTSSNDFIGGFGLGSKAPLAYTDTFNLTSYHNGEVRGYVIYQDDTGPQIKPTFVDKMGPDDRTGVEVVVPVNPEDFEKFASEIAYVMRPLGDIAEVRGVKDIKYFPEFDDVYLAKEAPWGERGNIMAVYGGIVYPIGSVIKEQTWMMTRCTTAYIKFPMGELDVAPSREALSFDKRTVANIHKRVAEIDAKLFAEDSKKWIDCKYPRHVFREIDSLGYTARKYMEKAGSNIESLKYSKEQLTYSELYKRFKMGPEWCNLGVVYDIVESPRLRRIRESGSSTATISINSLIGINIKNVEIVIDDVKGRVPLMRALNSIEMSKDEVKLTGKVPRGFGKSVLFVDPTDEDAMKLLERLKVIFDGDNINMYKTSELLQIVKPWIEVRKRTNEPRPKSPSAHRFFKNENDVWVSEDLFIPASEAGEIQGYAIVRNRSNAECLDADKGWLNYDSNFLTRIADLSGIKEFTVVRPQIAKKVRKLGEVECLFEKSINDYITLIDKVDYDEYVSPSRRAQPYLNHITRNEELNFLSKYFSSKNKEISKDFAKLSTVNNRWGWNRFAGATNTDLNKKLELCAKIFDKLKDNAYDNDDKMVIEFETNYHIVSDYMGRRGTLSKEQVAQIVKFMKAVEAAK
> |[Tevenvirinae _Escherichia_phage_vB_EcoM_G2469]||_Escherichia_phage_vB_EcoM_G2469.gb|Phage rIIA lysis inh..|2214|MK327934.1(170452):1-2214:-1 ^RAST2:fig|1198136.90.peg.1^ Tevenvirinae _Escherichia_phage_vB_EcoM_G2469|neighbours:start(),(-1)|neighbour_genes:start(),Phage rIIA lysis inh..|
MIIETAKETIIGSGGKSTAFTIQGNSKVYKILSNDLYTNKELACVRELITNCIDGQILNGCTDKFIVQAPGRLDPRFVVRDFGPGMSDFTIRGNDEEPGIYNSYFASTKTSSNDFIGGFGLGSKAPLAYTDTFNLTSYHNGEVRGYVIYQDDSGPQIKPTFVDKMGPDDRTGVEVVVPVNPEDFEKFASEIAYVMRPLGDIAEVRGVKDIKYFPEFDDVYLAKEAPWGERGNIMAVYGGIVYPIGSVIKEQTWMMTRCTTAYIKFPMGELDVAPSREALSFDKRTVANIHKRVAEIDAKLFAEDSKKWIDCEYPRHVFREIDSLGYSARKYMEKAGSNIESLKYSKEQLTYSELYKRFKMGPEWCNLGVVYDIVESTRLRRIRESGSSTATISINSLIGINIKNVEIVIDDVKGRVPLMRALNSIEMSKDEVKLTGKVPRGFGKSVLFVDPTDEDAMKLLERLKVIFDGDNINMYKTSELLQIVKPWIEVRKRTNEPRPKLPSAHRFFKNENDVWVSEDLFIPASEADEIQGYAIVRNRSNAECLDADKGWLNYDSNFLTRIADLSGIKEFTVVRPQIAKKVRKLGEVECLFEKSINDYITLIDKVDYDEYVSPSRRAQPYLNHITRNEELNFLSKYFSSKNKEISKDFAKLSTVNNRWGWNRFAGATNTDLNKKLELCAKIFDKLKDNAYDNDDKMVIEFETNYHIVSDYMGRRGTLSKEQVAQIVKFMKAVEAAK
> |[Tevenvirinae Escherichia_phage_vB_EcoM_G2494]||_Escherichia_phage_vB_EcoM_G2494.gb|hypothetical protein|2109|MK327935.1(168327):1-2109:-1 ^RAST2:fig|1198136.61.peg.1^ Tevenvirinae Escherichia_phage_vB_EcoM_G2494|neighbours:start(),(-1)|neighbour_genes:start(),Phage protein|
MKMHIDNEEVFGSDLSGAVDFSLKASSKAFMVLSKNTYQYCERACVREYSCNATDTHKEAGTLDRPFDIHLPTAIEPYFSVRDYGTGIPSKKELEQLFTVYFESTKDQTNDYIGSFGLGAKSAYSYTDTFTIVNYYNGRAYGFTAFVQNSMPKMVQIFDEPTYEDNGLKITIPVKEKDIQTWHREAQFVLRHFGEHKPNINAIEINYFPSFDNYYVCNGRDNDSYVVYAIMGKIQYPIPYEYVRGTWLEAVNRQHQTIYINFELGDLDLMPSREEVHLSIETKANIEKRIAEINEMMLEKVKEKIANIKTERKLAQFMSEYSSTQRNIISKMGKIGQWDDPVAIYNKFVNAGKDSPNDVEGQVYTLYRTRHTISKLRPAFVSSQYNITHFVWMHKEDITCLIDDTDKPKLRALTLNGMVQEYGINKKVLVFRQKNEKHMETFEYIKQYYDDSEMTVIKVSEADDLRAKAVKPEKTERTQREATPKLPNVYIMEKIGDSWHKTSHHMKAAEIRELSGLHMFRVGDAFESRSRQSIYNENTLHTALDYFGVTKYIITRNETQKYLVDEQLECALEFVRGKLAGLAKKVKTNHLGYGEYLGVITMLFHDDELERCVPEFIDRLYGRHYNKEVSKLLLRTRWIMDEETKKICDEKFTAANERIKAVCAKFKENSPLLYDIVDNWYRILHNDKRAQDFMKLVKNVKF
>ID:QBO65413.1 |[Escherichia phage vB_EcoM_G2540-3]||_Escherichia_phage_vB_EcoM_G2540-3_.gbk|putative rIIA-like p..|2178|MK327944(168654):1-2178:-1 ^^ Escherichia phage vB_EcoM_G2540-3, complete genome.|neighbours:start(),ID:QBO65414.1(-1)|neighbour_genes:start(),hypothetical protein|
MIITTEKETILGNGSKSKAFSITASPKVFKILSSDLYTNKIRAVVRELITNMIDAHALNGNPEKFIIQVPGRLDPRFVCRDFGPGMSDFDIQGDDNSPGLYNSYFSSSKAESNDFIGGFGLGSKSPFSYTDTFSITSYHKGEIRGYVAYMDGDGPQIKPTFVKEMGPDDKTGIEIVVPVEEKDFRNFAYEVSYIMRPFKDLAIINGLDREIDYFPDFNDYYGVNPERYWPDRGGLYAIYGGIVYPIDGVIRDRNWLSIRNEVNYIKFPMGSLDIAPSREALSLDDRTRKNIIERVKELSEKAFNEDVKRFKESTSPRHTYRELMKMGYSARDYMISNSVKFTTKNLSYKKMQSMFEPDSKLCNAGVVYEVNLDPRLKRIKQSHETSAVASSYRLFGINATKINIVIDNIKNRVNIVRGLAHALDDSEFNNTLNIHHNERLLFINPEVESQIDLLPDIMAMFESDEVNIHYLSEIEALVKSYIPKVVKSKAPRPKAATAFKFEIKDGRWEKEELFTLTSEADEITGYVAYMHRSDIFSMDGTTSLCHPSMNILIRMANLIGINEFYVIRPLLQKKVKELGQCQCIFETLRDLYVDAFDDVDYDKYVGYSSSAQRYIDKIIKYPELDFMMKYFSTDEVSEEYTRLANIVSSLRGVYFNGGKDTIGHDIWTVTNLFDVLSNNASKNSDKMVAEFTKKFRIVSDFIGYRNSLSDDEVSQIAKTMKALAA
> |[Tevenvirinae _Escherichia_phage_vB_EcoM_G2540]||_Escherichia_phage_vB_EcoM_G2540.gb|Phage rIIA lysis inh..|2178|MK327936.1(168886):1-2178:-1 ^RAST2:fig|1198136.92.peg.1^ Tevenvirinae _Escherichia_phage_vB_EcoM_G2540|neighbours:start(),(-1)|neighbour_genes:start(),Phage rIIA lysis inh..|
MIITTEKETILGNGSKSKAFSITASPKVFKILSSDLYTNKIRAVVRELITNMIDAHALNGNPEKFIIQVPGRLDPRFVCRDFGPGMSDFDIQGDDNSPGLYNSYFSSSKAESNDFIGGFGLGSKSPFSYTDTFSITSYHKGEIRGYVAYMDGDGPQIKPTFVKEMGPDDKTGIEIVVPVEEKDFRNFAYEVSYIMRPFKDLAIINGLDREIDYFPDFNDYYGVNPERYWPDRGGLYAIYGGIVYPIDGVIRDRNWLSIRNEVNYIKFPMGSLDIAPSREALSLDDRTRKNIIERVKELSEKAFNEDVKRFKESTSPRHTYRELMKMGYSARDYMISNSVKFTTKNLSYKKMQSMFEPDSKLCNAGVVYEVNLDPRLKRIKQSHETSAVASSYRLFGINATKINIVIDNIKNRVNIVRGLAHALDDSEFNNTLNIHHNERLLFINPEVESQIDLLPDIMAMFESDEVNIHYLSEIEALVKSYIPKVVKSKAPRPKAATAFKFEIKDGRWEKEELFTLTSEADEITGYVAYMHRSDIFSMDGTTSLCHPSMNILIRMANLIGINEFYVIRPLLQKKVKELGQCQCIFEALRDLYVDAFDDVDYDKYVGYSSSAQRYIDKIIKYPELDFMMKYFSTDEVSEEYTRLANIVSSLRGVYFNGGKDTIGHDIWTVTNLFDILSNNASKNSDKMVAEFTKKFRIVSDFIGYRNSLSDDEVSQIAKTMKALAA
>ID:QBO64320.1 |[Escherichia phage vB_EcoM_G29]||_Escherichia_phage_vB_EcoM_G29_.gbk|putative rIIA-like p..|2178|MK327940(168241):1-2178:-1 ^^ Escherichia phage vB_EcoM_G29, complete genome.|neighbours:start(),ID:QBO64321.1(-1)|neighbour_genes:start(),hypothetical protein|
MIITTEKETILGNGSKSKAFSIAANPKVFKILSSDLYTNKIRAVVRELITNMIDAHALNGNPEKFIIQVPGRLDPRFVCRDFGPGMSDFDIQGDDNSPGLYNSYFSSSKAESNDFIGGFGLGSKSPFSYTDTFSITSYHKGEIRGYVAYMDGDGPQIKPTFVKEMGPDDKTGIEIVVPVEEKDFRNFAYEVSYIMRPFKDLAIINGLDREIDYFPDFDDYYGVNPERYWPDRGGLYAIYGGIVYPIDGVIRDRNWLSIRNEVNYIKFPMGSLDIAPSREALSLDDRTRKNIIERVKELSEKAFNEDVKRFKESTSPRHTYRELMKMGYSARDYMISNSVKFTTKNLSYKKMQSMFEPDSKLCNAGVVYEVNLDPRLKRIKQSHETSAVASSYRLFGINTTKINIVIDNIKNRVNIVRGLAHALDDSEFNNTLNIHHNERLLFINPEVESQIDLLPDIMAMFESDEVNIHYLSEIEALVKSYIPKVVKSKAPRPKAATAFKFEIKDGRWEKEELFTLTSEADEITGYVAYMHRSDIFSMDGTTSLCHPSMNILIRMANLIGINEFYVIRPLLQKKVKELGQCQCIFETLRDLYVDAFDDVDYDKYVGYSSSAQRYIDKIIKYPELDFMMKYFSTDEVSEEYTRLANIVSSLRGVYFNSGKDTIGHDIWTVTNLFDELSRNASKNSDKMVAEFTKKFRIVSDFIGYRNSLSDDEVSQIAKTMKALAA
> |[Tevenvirinae _Escherichia_phage_vB_EcoM_G37-3]||_Escherichia_phage_vB_EcoM_G37-3.gb|hypothetical protein|2109|MK327941.1(167832):1-2109:-1 ^RAST2:fig|1198136.91.peg.1^ Tevenvirinae _Escherichia_phage_vB_EcoM_G37-3|neighbours:start(),(-1)|neighbour_genes:start(),Phage protein|
MKMHIDNEEVFGSDLSGAVDFSLKASSKAFMVLSKNTYQYCERACVREYSCNATDTHKEAGTLDRPFDIHLPTAIEPYFSVRDYGTGIPSKKELEQLFTVYFESTKDQTNDYIGSFGLGAKSAYSYTDTFTIVNYYNGRAYGFTAFVQNSMPKMVQIFDEPTYEDNGLKITIPVKEKDIQTWHREAQFVLRHFGEHKPNINAIEINYFPSFDNYYVCNGRDNDSYVVYAIMGKIQYPIPYEYVRGTWLEAVNRQHQTIYINFELGDLDLMPSREEVHLSIETKANIEKRIAEINEMMLEKVKEKIANIKTERKLAQFMSGYSSTQRNIISKMGKIGQWDDPVAIYNKFVNAGKDSPNDVEGQVYTLYRTRHTISKLRPAFVSSQYNITHFVWMHKEDITCLIDDTDKPKLRALTLNGMVQEYGINKKVLVFRQRNEKHMETFEYIKQYYDDSEMTVIKVSEADDLRAKAVKPEKTERTQREATPKLPNVYIMEKIGDSWHKTSHHMKAAEIRELSGLHMFRVGDAFESRSRQSIYNENTLHTALDYFGVTKYIITRNETQKYLVDEQLECALEFVRGKLAGLAKKVKTNHLGYGEYLGVITMLFHDDELERCVPEFIDRLYGRHYNKEVSKLLLRTRCIMDEETKKICDEKFTVANERIKAVCAKFKENSPLLYDIVDNWYRILHNDKRAQDFMKLVKNVKF
> |[Tevenvirinae _Escherichia_phage_vB_EcoM_GG4498]||_Escherichia_phage_vB_EcoM_G4498.gb|Phage rIIA lysis inh..|2178|MK327939.1(167826):1-2178:-1 ^RAST2:fig|1198136.93.peg.1^ Tevenvirinae _Escherichia_phage_vB_EcoM_GG4498|neighbours:start(),(-1)|neighbour_genes:start(),Phage rIIA lysis inh..|
MIITTEKETILGNGSKSKAFSITASPKVFKILSSDLYTNKIRAVVRELITNMIDAHALNGNPEKFIIQVPGRLDPRFVCRDFGPGMSDFDIQGDDNSPGLYNSYFSSSKAESNDFIGGFGLGSKSPFSYTDTFSITSYHKGEIRGYVAYMDGDGPQIKPTFVKEMGPDDKTGIEIVVPVEEKDFRNFAYEVSYIMRPFKDLAIINGLDREIDYFPDFDDYYGINPERYWPDRGGLYAIYGGIVYPIDGVIKDRNWLSIRNEVNYIKFPMGSLDIAPSREALSLDDRTRKNIIERVKELSEKAFNEDVKRFKESTSPRHTYRELMKMGYSARDYMISNSVKFTTKNLSYKKMQSMFEPDNKLCNAGVVYEVNLDPRLKRIKQSHETSAVASSYRLFGINTTKINIVIDNIKNRVNIVRGLARALDDSEFNNTLNIHHNERLLFINPEVESQIDLLPDIMAMFESDEVNIHYLSEIEALVKSYIPKVVKSKASRPKAATAFKFEIKDGRWEKEELFTLTSEADEITGYVAYMHRSDIFSMDGTTSLCHPSMNILIRMANLIGINEFYVIRPLLQKKVKELGQCQCIFETLRDLYVDAFDDVDYDKYVGYSSSAQRYIDKIIKYPELDFMMKYFSTDEVSEEYTRLANIVSSLRGVYFNGGKDTIGHDIWTVTNLFDVLSNNASKNSDKMVAEFTKKFRIVSDFIGYRNSLSDDEVSQIAKTMKALAA
>ID:QBO65689.1 |[Escherichia phage vB_EcoM_G4500]||_Escherichia_phage_vB_EcoM_G4500_.gbk|putative rIIA-like p..|2178|MK327945(168363):1-2178:-1 ^^ Escherichia phage vB_EcoM_G4500, complete genome.|neighbours:start(),ID:QBO65690.1(-1)|neighbour_genes:start(),hypothetical protein|
MIITTEKETILGNGSKSKAFSIAANPKVFKILSSDLYTNKIRAVVRELITNMIDAHALNGNPEKFIIQVPGRLDPRFVCRDFGPGMSDFDIQGDDNSPGLYNSYFSSSKAESNDFIGGFGLGSKSPFSYTDTFSITSYHKGEIRGYVAYMDGDGPQIKPTFVKEMGPDDKTGIEIVVPVEEKDFRNFAYEVSYIMRPFKDLAIINGLDREIDYFPDFDDYYGVNPERYWPDRGGLYAIYGGIVYPIDGVIRDRNWLSIRNEVNYIKFPMGSLDIAPSREALSLDDRTRKNIIERVKELSEKAFNEDVKRFKESTSPRHTYRELMKMGYSARDYMISNSVKFTTKNLSYKKMQSMFEPDSKLCNAGVVYEVNLDPRLKRIKQSHETSAVASSYRLFGINTTKINIVIDNIKNRVNIVRGLAHALDDSEFNNTLNIHHNERLLFINPEVESQIDLLPDIMAMFESDEVNIHYLSEIEALVKSYIPKVVKSKAPRPKAATAFKFEIKDGRWEKEELFTLTSEADEITGYVAYMHRSDIFSMDGTTSLCHPSMNILIRMANLIGINEFYVIRPLLQKKVKELGQCQCIFETLRDLYVDAFDDVDYDKYVGYSSSAQRYIDKIIKYPELDFMMKYFSTDEVSEEYTRLANIVSSLRGVYFNSGKDTIGHDIWTVTNLFDELSRNASKNSDKMVAEFTKKFRIVSDFIGYRNSLSDDEVSQIAKTMKALAA
>ID:QBO65968.1 |[Escherichia phage vB_EcoM_G4507]||_Escherichia_phage_vB_EcoM_G4507_.gbk|putative rIIA-like p..|2178|MK327946(168828):1-2178:-1 ^^ Escherichia phage vB_EcoM_G4507, complete genome.|neighbours:start(),ID:QBO65969.1(-1)|neighbour_genes:start(),hypothetical protein|
MIITTEKETILGNGSKSKAFSITASPKVFKILSSDLYTNKIRAVVRELITNMIDAHALNGNPEKFIIQVPGRLDPRFVCRDFGPGMSDFDIQGDDNSPGLYNSYFSSSKAESNDFIGGFGLGSKSPFSYTDTFSITSYHKGEIRGYVAYMDGDGPQIKPTFVKEMGPDDKTGIEIVVPVEEKDFRNFAYEVSYIMRPFKDLAIINGLDREIDYFPDFDDYYGVNPERYWPDRGGLYAIYGGIVYPIDGVIRDRNWLSIRNEVNYIKFPMGSLDIAPSREALSLDDRTRKNIIERVKELSEKAFNEDVKRFKESTSPRHTYRELMKMGYSARDYMISNSVKFTTKNLSYKKMQSMFEPDSKLCNAGVVYEVNLDPRLKRIKQSHETSAVASSYRLFGINTTKINIVIDDIKNRVNIVRGLAHALDDSEFNNTLNIHHNERLLFINPEVESQIDLLPDIMAMFESDEVNIHYLSEIEALVKSYIPKVVKSKAPRPKAATAFKFEIKDGRWEKEELFTLTSEADEITGYVAYMHRSDIFSMDGTTSLCHPSMNILIRMANLIGINEFYVIRPLLQKKVKELGQCQCIFETLRDLYVDAFDDVDYDKYVGYSSSAQRYIDKIIKYPELDFMMKYFSTDEVSEEYTRLANIVSSLRGVYFNGGKDTIGHDIWTVTNLFDVLSNNASKNSDKMVAEFTKKFRIVSDFIGYRSSLSDDEVSQIAKTMKALAA
>ID:QBO64875.1 |[Escherichia phage vB_EcoM_G50]||_Escherichia_phage_vB_EcoM_G50_.gbk|putative rIIA-like p..|2178|MK327942(167728):1-2178:-1 ^^ Escherichia phage vB_EcoM_G50, complete genome.|neighbours:start(),ID:QBO64876.1(-1)|neighbour_genes:start(),hypothetical protein|
MIITTEKETILGNGSKSKAFSIAANPKVFKILSSDLYTNKIRAVVRELITNMIDAHALNGNPEKFIIQVPGRLDPRFVCRDFGPGMSDFDIQGDDNSPGLYNSYFSSSKAESNDFIGGFGLGSKSPFSYTDTFSITSYHKGEIRGYVAYMDGDGPQIKPTFVKEMGPNDKTGIEIVVPVEEKDFRNFAYEVSYIMRPFKDLAIINGLDREIDYFPDFDDYYGVNPERYWPDRGGLYAIYGGIVYPIDGVIRDRNWLSIRNEVNYIKFPMGSLDIAPSREALSLDDRTRKNIIERVKELSEKAFNEDVKRFKESTSPRHTYRELMKMGYSARDYMISNSVKFTTKNLSYKKMQSMFEPDSKLCNAGVVYEVNLDPRLKRIKQSHETSAVASSYRLFGINTTKINIVIDNIKNRVNIVRGLARALDDSEFNNTLNIHHNERLLFINPEVESQIDLLPDIMAMFESDEVNIHYLSEIEDLVKSYIPKTVKSKAPRPKAATAFKFEIKDGRWEKEELFTLTSEADEITGYVAYMHRSDIFSMDGTTSLCHPSTSILTRMANLIGINEFYVIRPLLQKKVKELGQCQCIFETLRDLYVDAFDDVDYDKYVGYSSSAKRYIDKIIKYPELDFMMKYFSVDEVSEEYTRLANMVSSLQGVYFNGGKDTIGHDIWTVTNLFDELSRNASKNSDKMVAEFTKKFRIVSDFIGYRNSLSDDEVSQIAKTMKALAA
> |[Tevenvirinae _Escherichia_phage_vB_EcoM_G5211]||_Escherichia_phage_vB_EcoM_G5211.gb|hypothetical protein|2109|MK327947.1(164278):1-2109:-1 ^RAST2:fig|1198136.94.peg.1^ Tevenvirinae _Escherichia_phage_vB_EcoM_G5211|neighbours:start(),(-1)|neighbour_genes:start(),Phage protein|
MKMHIDNEEVFGSDLSGAVDFSLKASSKAFMVLSKNTYQYCERACVREYSCNATDTHKEAGTLDRPFDIHLPTAIEPYFSVRDYGTGIPSKKELEQLFTVYFESTKDQTNDYIGSFGLGAKSAYSYTDTFTIVNYYNGRAYGFTAFVQNSMPKMVQIFDEPTYEDNGLKITIPVKEKDIQTWHREAQFVLRHFGEHKPNINAIEINYFPSFDNYYVCNGRDNDSYVVYAIMGKIQYPIPYEYVRGTWLEAVNRQHQTIYINFELGDLDLMPSREEVHLSIETKANIEKRIAEINEMMLEKVKEKIANIKTERKLAQFMSEYSSTQRNIISKMGKIGQWDDPVAIYNKFVNAGKDSPNDVEGQVYTLYRTRHTISKLRPAFVSSQYNITHFVWMHKEDIMCLIDDTDKPKLRALTLNGMVQEYGINKKVLVFRQNNEKHMETFEYIKQYYDDSEMTVIKVSEADDLRAKAVKPEKTERTQREATPKLPNVYIMEKIGDSWHKTSHHMKAAEIRELSGLHMFRVGDAFESRSRKSIHSENTLHTALDYFGVTKYIITRNETQKYLVDEQLECALEFVRGKLAGLAKKVKTNHLGYGEYLGVITMLFHDDELERCVPEFIDRLYGRHYNKEVSKLLLRTRWIMDEETKKICDEKFTAANERIKAVCAKFKENSPLLYDIVDNWYRILHNDKRAQDFMKLVKNVKF
>ID:QBO65142.1 |[Escherichia phage vB_EcoM_G53]||_Escherichia_phage_vB_EcoM_G53_.gbk|hypothetical protein|2214|MK327943(167834):1-2214:-1 ^^ Escherichia phage vB_EcoM_G53, complete genome.|neighbours:start(),ID:QBO65143.1(-1)|neighbour_genes:start(),hypothetical protein|
MIIETAKETIIGSGGKSTAFTIQGNSKVYKILSNDLYTNKELACVRELITNCIDGQILNGCTDKFIVQAPGRLDPRFVVRDFGPGMSDFTIRGNDEEPGIYNSYFASTKTSSNDFIGGFGLGSKAPLAYTDTFNLTSYHNGEVRGYVIYQDDTGPQIKPTFVDKMGPDDRTGVEVVVPVNPEDFEKFASEIAYVMRPLGDIAEVRGVKDIKYFPEFDDVYLAKEAPWGERGNIMAVYGGIVYPIGSVIKEQTWMMTRCTTAYIKFPMGELDVAPSREALSFDKRTVANIHKRVAEIDAKLFAEDSKKWIDCKYPRHVFREIDSLGYTARKYMEKAGSNIESLKYSKEQLTYSELYKRFKMGPEWCNLGVVYDIVESPRLRRIRESGSSSTTISINSLIGINIKNVEIVIDDVKGRVPLMRALNSIEMSKDEVKLTGKVPRGFGKSVLFVDPTDEDAMKLLERLKVIFDGDNINMYKTSELLQIVKPWIEVKTRSNGPRPKSPSAHRFFKNENDVWVSEDLFIPASEADEIQGYAIVRNRSNAECLDADKGWLNYDSNFLTRIADLSGIKEFTVVRPQIAKKARKLGEVECLFEKSINDYITLIDKVDYDEYVSPSRRAQPYLNHITRNEELNFLSKYFSSKNKEISKDFAKLSTVNNRWGWNRFAGATNTDLNKKLELCAKIFDKLKDNAYDNDDKMVIEFETNYHIVSDYMGRRGTLSKEQVAQIVKFMKAVEAAK
>ID:QBQ79886.1 |[Escherichia phage vB_EcoM_G8]||_Escherichia_phage_vB_EcoM_G8_.gbk|hypothetical protein|2178|MK373787(169650):1-2178:-1 ^^ Escherichia phage vB_EcoM_G8, complete genome.|neighbours:start(),ID:QBQ79887.1(-1)|neighbour_genes:start(),hypothetical protein|
MIITTEKETILGNGSKSKAFSIAANPKVFKILSSDLYTNKIRAVVRELITNMIDAHALNGNPEKFIIQVPGRLDPRFVCRDFGPGMSDFDIQGDDNSPGLYNSYFSSSKAESNDFIGGFGLGSKSPFSYTDTFSITSYHKGEIRGYVAYMDGDGPQIKPTFVKEMGPDDKTGIEIVVPVEEKDFRNFAYEVSYIMRPFKDLAIINGLDREIDYFPDFDDYYGVNPERYWPDRGGLYAIYGGIVYPIDGVIRDRNWLSIRNEVNYIKFPMGSLDIAPSREALSLDDRTRKNIIERVKELSEKAFNEDVKRFKESTSPRHTYRELMKMGYSARDYMISNSVKFTTKNLSYKKMQSMFEPDSKLCNAGVVYEVNLDPRLKRIKQSHETSAVASSYRLFGINATKINIVIDNIKNRVNIVRGLARALDDSEFNNTLNIHHNERLLFINPEVESQIDLLPDIMAMFESDEVNIHYLSEIEALVKSYIPKVVKSKAPRPKAATAFKFEIKDGRWEKEELFTLTSEADEITGYVAYMHRSDIFSMDGTTSICHPSMNILIRMANLIGINEFYVIRPLLQKKVKELGQCQCIFEALRDLYVDAFDDVDYDKYVGYSSSAKRYIDKIIKYPELDFMMKYFSVDEVSEEYTRLANMVSSLQGVYFNGGKDTIGHDIWTVTNLFDELSRNASKNSDKMVAEFTKKFRIVSDFIGYRNSLSDDEVSQIAKTMKALAA
>ID:QBQ77783.1 |[Escherichia phage vB_EcoM_G9062]||_Escherichia_phage_vB_EcoM_G9062_.gbk|putative rIIA-like p..|2178|MK373779(168670):1-2178:-1 ^^ Escherichia phage vB_EcoM_G9062, complete genome.|neighbours:start(),ID:QBQ77784.1(-1)|neighbour_genes:start(),hypothetical protein|
MIITTEKETILGNGSKSKAFSIAANPKVFKILSSDLYTNKIRAVVRELITNMIDAHALNGNPEKFIIQVPGRLDPRFVCRDFGPGMSDFDIQGDDNSPGLYNSYFSSSKAESNDFIGGFGLGSKSPFSYTDTFSITSYHKGEIRGYVAYMDGDGPQIKPTFVKEMGPDDKTGIEIVVPVEEKDFRNFAYEVSYIMRPFKDLAIINGLDREIDYFPDFDDYYGVNPERYWPDRGGLYAIYGGIVYPIDGVIRDRNWLSIRNEVNYIKFPMGSLDIAPSREALSLDDRTRKNIIERVKELSEKAFNEDVKRFKESTSPRHTYRELMKMGYSARDYMISNSVKFTTKNLSYKKMQSMFEPDSKLCNAGVVYEVNLDPRLKRIKQSHETSAVASSYRLFGINTTKINIVIDNIKNRVNIVRGLAHALDDSEFNNTLNIHHNERLLFINPEVESQIDLLPDIMAMFESDEVNIHYLSEIEALVKSYIPKVVKSKAPRPKAATAFKFEIKDGRWEKEELFTLTSEADEITGYVAYMHRSDIFSMDGTTSLCHPSMNILIRMANLIGINEFYVIRPLLQKKVKELGQCQCIFETLRDLYVDAFDDVDYDKYVGYSSSAQRYIDKIIKYPELDFMMKYFSTDEVSEEYTRLANIVSSLRGVYFNGGKDTIGHDIWTVTNLFDELSRNASKNSDKMVAEFTKKFRIVSDFIGYRNSLSDDEVSQIAKTMKALAA
>ID:AXC33983.1 |[Escherichia phage vB_EcoM_JB75]||_Escherichia_phage_vB_EcoM_JB75_.gbk|protector from proph..|2178|MH355584(167208):165030-167207:1 ^^ Escherichia phage vB_EcoM_JB75, complete genome.|neighbours:ID:AXC34207.1(1),end()|neighbour_genes:hypothetical protein,end()|
MIITTEKETILGNGSKSKAFSITASPKVFKILSSDLYTNKIRAVVRELITNMIDAHALNGNPEKFIIQVPGRLDPRFVCRDFGPGMSDFDIQGDDNSPGLYNSYFSSSKAESNDFIGGFGLGSKSPFSYTDTFSITSYHKGEIRGYVAYMDGDGPQIKPTFVKEMGPDDKTGIEIVVPVEEKDFRNFAYEVSYIMRPFKDLAIINGLDREIDYFPDFDDYYGVNPERYWPDRGGLYAIYGGIVYPIDGVIRDRNWLSIRNEVNYIKFPMGSLDIAPSREALSLDDRTRKNIIERVKELSEKAFNEDVKRFKESTSPRHTYRELMKMGYSARDYMISNSVKFTTKNLSYKKMQSMFEPDSKLCNAGVVYEVNLDPRLKRIKQSHETSAVASSYRLFGINTTKINIVIDNIKNRVNIVRGLAHALDDSEFNNTLNIHHNERLLFINPEVESQIDLLPDIMAMFESDEVNIHYLSEIEALVKSYIPKVVKSKAPRPKAATAFKFEIKDGRWEKEELFTLTSEADEITGYVAYMHRSDIFSMDGTTSLCHPSMNILIRMANLIGINEFYVIRPLLQKKVKELGQCQCIFEALRDLYVDAFDDVDYDKYVGYSSSAQRYIDKIIKYPELDFMMKYFSTDEVSEEYTRLANIVSSLRGVYFNGGKDTIGHDIWTVTNLFDVLSNNASKNSDKMVAEFTKKFRIVSDFIGYRNSLSDDEVSQIAKTMKALAA
>ID:YP_009037502.1 |[Escherichia phage vB_EcoM_JS09]||_Escherichia_phage_vB_EcoM_JS09_.gbk|rIIA protector from ..|2214|NC_024124(169148):1-2214:1 ^GeneID:19524903^ Escherichia phage vB_EcoM_JS09, complete genome.|neighbours:start(),ID:YP_009037503.1(1)|neighbour_genes:start(),rIIB protector from ..|
MIIETAKETIIGSGGKSTAFTIQGNSKVYKILSNDLYTNKELACVRELITNCIDGQILNGCTDKFIVQAPGRLDPRFVVRDFGPGMSDFTIRGNDEEPGIYNSYFASTKTSSNDFIGGFGLGSKAPLAYTDTFNLTSYHNGEVRGYVIYQDDSGPQIKPTFVDKMGPDDRTGVEVVVPVNPEDFEKFASEIAYVMRPLGDIAEVRGVKDIKYFPEFDDVYLAKEAPWGERGNIMAVYGGIVYPIGSVIKEQTWMMTRCTTAYIKFPMGELDVAPSREALSFDKRTVANIHKRVAEIDAKLFAEDSKKWIDCEYPRHVFREIDSLGYSARKYMEKAGSNIESLKYSKEQLTYSELYKRFKMGPEWCNLGVVYDIVSDPRLRRIRESGSSSATISINSLLGISRKHIDIVIDDVKGRVPMMRALNDALTSTDASTLVDKVPSGWGSSVLFVNPEDEVAMKLLERLKVIFAGDSLKFYKTSEILALVKPWIEVKERSSQPRPKSPSAHRFFKNENDVWVSEDLFIPASEADEIQGYAIVRNRSNAECLDADKGWLNYDSNFLTRIADLSGIKEFTVVRPQIAKKVRKLGEVECLFEKSINDYITLIDKVDYDEYVSPSRRAQPYLNHITRNEELNFLSKYFSSKNKEISKDFAKLSTVNNRWGWNRFAGATNTDLNKKLELCAKIFDKLKDNAYDNDDKMVIEFETNYHIVSEYMGRRGTLSKEQVAQIVKFMKAVEAAK
>ID:QBQ78284.1 |[Escherichia phage vB_EcoM_KAW1E185]||_Escherichia_phage_vB_EcoM_KAW1E185_.gbk|putative rIIA-like p..|2178|MK373781(164987):1-2178:-1 ^^ Escherichia phage vB_EcoM_KAW1E185, complete genome.|neighbours:start(),ID:QBQ78285.1(-1)|neighbour_genes:start(),hypothetical protein|
MIITTEKETILGNGSKSKAFSITASPKVFKILSSDLYTNKIRAVVRELITNMIDAHALNGNPEKFIIQVPGRLDPRFVCRDFGPGMSDFDIQGDDNSPGLYNSYFSSSKAESNDFIGGFGLGSKSPFSYTDTFSITSYHKGEIRGYVAYMDGDGPQIKPTFVKEMGPDDKTGIEIVVPVEEKDFRNFAYEVSYIMRPFKDLAIINGLDREIDYFPDFDDYYGVNPERYWPDRGGLYAIYGGIVYPIDGVIRDRNWLSIRNEVNYIKFPMGSLDIAPSREALSLDDRTRKNIIERVKELSEQAFNEDVKRFKESTSPRHTYRELMKMGYSARDYMISNSVKFTTKNLSYKKMQSMFEPDSKLCNAGVVYEVNLDPRLKRIKQSHETSAVASSYRLFGINTTKINIVIDDIKNRVNIVRGLARALDDSEFNNTLNIHHNERLLFINPEVESQIDLLPDIMAMFESDEVNIHYLSEIEALVKSYIPKVVKSAAPRPKAATAFKFEIKDGRWEKEELFTLTSEADEITGYVAYMHRSDIFSMDGTTSLCNPSTSILIRMANLIGINEFYVIRPLLQKKVKELGQCQCIFETLRDLYVDAFDDVDYDKYVGYSSSAQRYIDKIIKYPELDFMMKYFSTDEVSEEYTRLGNMVSSLRGVYFNGGKDTIGHDIWTVTNLFDELSRNASKNSDKMVAEFTKKFRIVSDFIGYRNSLSDDEVSQIAKTMKALAA
> |[Tevenvirinae Escherichia_phage_vB_EcoM_KAW3E185]||_Escherichia_phage_vB_EcoM_KAW3E185.gb|Phage rIIA lysis inh..|2214|MK373782.1(170187):1-2214:-1 ^RAST2:fig|1198136.54.peg.1^ Tevenvirinae Escherichia_phage_vB_EcoM_KAW3E185|neighbours:start(),(-1)|neighbour_genes:start(),Phage rIIA lysis inh..|
MIIETAKETIIGSGGKSTAFTIQGNSKVYKILSNDLYTNKELACVRELITNCIDGQILNGCTDKFIVQAPGRLDPRFVVRDFGPGMSDFTIRGNDEEPGIYNSYFASTKTSSNDFIGGFGLGSKAPLAYTDTFNLTSYHNGEVRGYVIYQDDTGPQIKPTFVDKMGPDDRTGVEVVVPVNPEDFEKFASEIAYVMRPLGDIAEVRGVKDIKYFPEFDDVYLAKEAPWGERGNIMAVYGGIVYPIGSVIKEQTWMMTRCTTAYIKFPMGELDVAPSREALSFDKRTVANIHKRVAEIDAKLFAEDSKKWIDCKYPRHVFREIDSLGYTARKYMEKAGSNIESLKYSKEQLTYSELYKRFKMGPEWCNLGVVYDIVSDPRLRRIRESGSSSATISINSLLGISRKHIDIVIDDVKGRVPMMRALNDALTSTDASTLVDKVPSGWGSSVLFINPEDEVAMKLLERLKVIFAGDSLKFYKTSEILALVKPWIEVKERSSQPRPKSPSAHRFFKNENDVWVSEDLFIPASEAGEIQGYAIVRNRSNAECLDADKGWLNYDSNFLTRIADLSDIKEFTVVRPQIAKKVRKLGEVECLFEKSINDYITLIDKVDYDEYVSPSRRAQPYLNHITRNEELNFLSKYFSSKNKEISKDFAKLSTVNNRWGWNRFAGATNTDLNKKLELCAKIFDKLKDNAYDNDDKMVIEFETNYHIVSEYMGRRGTLSKEQVAQIVKFMKAVEAAK
>ID:QBQ79051.1 |[Escherichia phage vB_EcoM_MM02]||_Escherichia_phage_vB_EcoM_MM02_.gbk|hypothetical protein|2214|MK373784(169201):1-2214:-1 ^^ Escherichia phage vB_EcoM_MM02, complete genome.|neighbours:start(),ID:QBQ79052.1(-1)|neighbour_genes:start(),hypothetical protein|
MIIETAKETIIGSGGKSTAFTIQGNSKVYKILSNDLYTNKELACVRELITNCIDGQILNGCTDKFIVQAPGRLDPRFVVRDFGPGMSDFTIRGNDEEPGIYNSYFASTKTSSNDFIGGFGLGSKAPLAYTDTFNLTSYHNGEVRGYVIYQDDTGPQIKPTFVDKMGPDDRTGVEVVVPVNPEDFEKFASEIAYVMRPLGDIAEVRGVKDIKYFPEFDDVYLAKEAPWGERGNIMAVYGGIVYPIGSVIKEQTWMMTRCTTAYIKFPMGELDVAPSREALSFDKRTVANIHKRVAEIDAKLFAEDSKKWIDCKYPRHVFREIDSLGYTARKYMEKAGSNIESLKYSKEQLTYSELYKRFKMGPEWCNLGVVYDIVESPRLRRIRESGSSTATISINSLIGINIKNVEIVIDDVKGRVPLMRALNSIEMSKDEVKLTGKVPRGFGKSVLFVDPTDEDAMKLLERLKVIFDGDNINMYKTSELLQIVKPWIEVRKRTNEPRPKSPSAHRFFKNENDVWVSEDLFIPASEADEIQGYAIVRNRSNAECLDADKGWLNYDSNFLTRIADLSGIKEFTVVRPQIAKKVRKLGEVECLFEKSINDYITLIDKVDYDEYVSPSRRAQPYLNHITRNEELNFLSKYFSSKNKEISKDFAKLSTVNNRWGWNRFAGATNTDLNKKLELCAKIFDKLKDNAYDNDDKMVIEFETNYHIVSDYMGRRGTLSKEQVAQIVKFMKAVEAAK
>ID:QBQ79325.1 |[Escherichia phage vB_EcoM_OE5505]||_Escherichia_phage_vB_EcoM_OE5505_.gbk|putative rIIA-like p..|2178|MK373785(168756):12-2189:-1 ^^ Escherichia phage vB_EcoM_OE5505, complete genome.|neighbours:start(),ID:QBQ79326.1(-1)|neighbour_genes:start(),hypothetical protein|
MIITTEKETILGNGSKSKAFSITASPKVFKILSSDLYTNKIRAVVRELITNMIDAHALNGNPEKFIIQVPGRLDPRFVCRDFGPGMSDFDIQGDDNSPGLYNSYFSSSKAESNDFIGGFGLGSKSPFSYTDTFSITSYHKGEIRGYVAYMDGDGPQIKPTFVKEMGPDDKTGIEIVVPVEEKDFRNFAYEVSYIMRPFKDLAIINGLDREIDYFPDFDDYYGVNPERYWPDRDGLYAIYGGIVYPIDGVIRDRNWLSIRNEVNYIKFPMGSLDIAPSREALSLDDRTRKNIIERVKELSEKAFNEDVKRFKESTSPRHTYRELMKMGYSARDYMISNSVKFTTKNLSYKKMQSMFEPDSKLCNAGVVYEVNLDPRLKRIKQSHETSAVASSYRLFGINTTKINVVIDNIKNRVNIVRGLARALDDSEFNNTLNIHHNERLLFINPEVESQIDLLPDIMAMFESDEVNIHYLSEIEALVKSYIPKVVKSKAPRPKAATAFKFEIKDGRWEKEELFTLTSEADEITGYVAYMHRSDIFSMDGTTSLCHPSMNILIRMANLIGINEFYVIRPLLQKKVKELGQCQCIFEALRDLYVDAFDDVDYDKYVGYSSSAQRYIDKIIKYPELDFMMKYFSTDEVSEEYTRLANIVSSLRGVYFNGGKDTIGHDIWTVTNLFDVLSNNASKNSDKMVAEFTKKFRIVSDFIGYRNSLSDDEVSQIAKTMKALAA
> |[Tevenvirinae _Escherichia_phage_vB_EcoM_PhAPEC2]||_Escherichia_phage_vB_EcoM_PhAPEC2.gb|Phage rIIA lysis inh..|2214|NC_024794.1(167318):1-2214:-1 ^RAST2:fig|1198136.124.peg.1^ Tevenvirinae _Escherichia_phage_vB_EcoM_PhAPEC2|neighbours:start(),(-1)|neighbour_genes:start(),Phage rIIA lysis inh..|
MIIETAKETIIGSGGKSTAFTIQGNSKVYKILSNDLYTNKELACVRELITNCIDGQILNGCTDKFIVQAPGRLDPRFVVRDFGPGMSDFTIRGNDEEPGIYNSYFASTKTSSNDFIGGFGLGSKAPLAYTDTFNLTSYHNGEVRGYVIYQDDTGPQIKPTFVDKMGPDDRTGVEVVVPVNPEDFEKFASEIAYVMRPLGDIAEVRGVKDIKYFPEFDDVYLAKEAPWGERGNIMAVYGGIVYPIGSVIKEQTWMMTRCTTAYIKFPMGELDVAPSREALSFDKRTVANIHKRVAEIDAKLFAEDSKKWIDCEYPRHVFREIDSLGYSARKYMEKAGSNIESLKYSKEQLTYSELYKRFKMGPEWCNLGVVYDIVSDPRLRRIRESGSSSATISINSLLGISRKHIDIVIDDVKGRVPMMRALNDALTSTDASTLVDKVPSGWGSSVLFINPEDEVAMKLLERLKVIFAGDSLKFYKTSEILALVKPWIEVKERSSQPRPKSPSAHRFFKNENDVWVSEDLFIPASKADEIQGYVVIRNRSNAECLDADKGWLNYDSNFLTRIADLSGIKEFTVVRPQIAKKVRKLGEVECLFEKSINDYIMLIDKVDYDEYVSPSRRAQPYLNHITRNEELNFLSKYFSSKNKEISKDFAKLSTVNNRWGWNRFAGADNRDLNRKLELCAKIFDKLKDNAYDNDDKMVIEFETNYHIVSEYMGRRGTLSKEQVAQIVKFMKAVEAAK
>ID:QBQ79607.1 |[Escherichia phage vB_EcoM_R5505]||_Escherichia_phage_vB_EcoM_R5505_.gbk|putative rIIA-like p..|2178|MK373786(167317):1-2178:-1 ^^ Escherichia phage vB_EcoM_R5505, complete genome.|neighbours:start(),ID:QBQ79608.1(-1)|neighbour_genes:start(),hypothetical protein|
MIITTEKETILGNGSKSKAFSITASPKVFKILSSDLYTNKIRAVVRELITNMIDAHALNGNPEKFIIQIPGRLDPRFVCRDFGPGMSDFDIQGDDNSPGLYNSYFSSSKAESNDFIGGFGLGSKSPFSYTDTFSITSYHKGEIRGYVAYMDGDGPQIKPTFVKEMGPDDKTGIEIVVPVEEKDFRNFAYEVSYIMRPFKDLAIINGLDREIDYFPDFDDYYGVNPERYWPDRGGLYAIYGGIVYPIDGVIRDRNWLGIRNEVNYIKFPMGSLDIAPSREALSLDDRTRKNIIERVKELSEKAFNEDVKRFKESTSPRHTYRELMKMGYSARDYMISNSVKFTTKNLSYKKMQSMFEPDSKLCNAGVVYEVNLDPRLKRIKQSHETSAVASSYRLFGINTTKINIVIDNIKNRVNIVRGLAHALDDSEFNNTLNIHHNERLLFINPEVESQIDLLPDIMAMFESDEVNIHYLSEIEALVKSYIPKVVKSKAPRPKAATAFKFEIKDGRWEKEELFTLTSEADEITGYVAYMHRSDIFSMDGTTSLCHPSMNILIRMANLIGINEFYVIRPLLQKKVKELGQCQCIFEALRDLYVDAFDDVDYDKYVGYSSSAQRYIDKIIKYPELDFMMKYFSTDEVSEEYTRLANIVSSLRGVYFNGGKDTIGHDIWTVTNLFDVLSNNASKNSDKMVAEFTKKFRIVSDFIGYRNSLSDDEVSQIAKTMKALAA
>ID:QBQ77026.1 |[Escherichia phage vB_EcoM_WFK]||_Escherichia_phage_vB_EcoM_WFK_.gbk|hypothetical protein|2214|MK373775(164590):1-2214:-1 ^^ Escherichia phage vB_EcoM_WFK, complete genome.|neighbours:start(),ID:QBQ77027.1(-1)|neighbour_genes:start(),hypothetical protein|
MIIETAKETIIGSGGKSTAFTIQGNSKVYKILSNDLYTNKELACVRELITNCIDGQILNGCTDKFIVQAPGRLDPRFVVRDFGPGMSDFTIRGNDEEPGIYNSYFASTKTSSNDFIGGFGLGSKAPLAYTDTFNITSYHNGEVRGYVIYQDDSGPQIKPTFVDKMGPDDRTGVEVVVPVNPEDFEKFASEIAYVMRPLGDIAEVRGVKDIKYFPEFDDVYLAKEAPWGERGNIMAVYGGIVYPIGSVIKEQTWMMTRCTTAYIKFPMGELDVAPSREALSFDKRTVANIHKRVAEIDAKLFAEDSKKWIDCEYPRHVFREIDSLGYSARKYMEKAGSNIESLKYSKEQLTYSELYKRFKMGPEWCNLGVVYDIVSDPRLRRIRESGSSSATISINSLLGISRKHIDIVIDDVKGRVPMMRALNDALTSTDASTLVDKVPSGRGSSVLFINPEDEVAMKLLERLKVIFAGDSLKFYKTSEILALVKPWIEVKERSSQPRPKSPSAHRFFKNENDVWVSEDLFIPASKADEIQGYVVIRNRSNAECLVADKGWLNYDSNFLTRIADLSGIKEFTVVRPQIAKKVRKLGEVECLFEKSINDYITLIDKVDYDEYVSPSRRAQPYLNHITRNEELNFLSKYFSSKNKEISKDFAKLSTVNNRWGWNRFAGADNRDLNKKLELCAKIFDKLKDNAYDNDDKMVIEFETNYHIVSDYMGRRGTLSKEQVAQIVKFMKAVEAAK
>ID:QBQ76765.1 |[Escherichia phage vB_EcoM_WFL6982]||_Escherichia_phage_vB_EcoM_WFL6982_.gbk|hypothetical protein|2214|MK373774(164279):1-2214:-1 ^^ Escherichia phage vB_EcoM_WFL6982, complete genome.|neighbours:start(),ID:QBQ76766.1(-1)|neighbour_genes:start(),hypothetical protein|
MIIETAKETIIGSGGKSTAFTIQGNSKVYKILSNDLYTNKELACVRELITNCIDGQILNGCTDKFIVQAPGRLDPRFVVRDFGPGMSDFTIRGNDEEPGIYNSYFASTKTSSNDFIGGFGLGSKAPLAYTDTFNITSYHNGEVRGYVIYQDDSGPQIKPTFVDKMGPDDRTGVEVVVPVNPEDFEKFASEIAYVMRPLGDIAEVRGVKDIKYFPEFDDVYLAKEAPWGERGNIMAVYGGIVYPIGSVIKEQTWMMTRCTTAYIKFPMGELDVAPSREALSFDKRTVANIHKRVAEIDAKLFAEDSKKWIDCEYPRHVFREIDSLGYSARKYMEKAGSNIESLKYSKEQLTYSELYKRFKMGPEWCNLGVVYDIVSDPRLRRIRESGSSSATISINSLLGISRKHIDIVIDDVKGRVPMMRALNDALTSTDASTLVDKVPSGRGSSVLFINPEDEVAMKLLERLKVIFAGDSLKFYKTSEILALVKPWIEVKERSSQPRPKSPSAHRFFKNENDVWVSEDLFIPASKADEIQGYVVIRNRSNAECLVADKGWLNYDSNFLTRIADLSGIKEFTVVRPQIAKKVRKLGEVECLFEKSINDYITLIDKVDYDEYVSPSRRAQPYLNHITRNEELNFLSKYFSSKNKEISKDFAKLSTVNNRWGWNRFAGADNRDLNKKLELCAKIFDKLKDNAYDNDDKMVIEFETNYHIVSDYMGRRGTLSKEQVAQIVKFMKAVEAAK
>ID:QBQ77506.1 |[Escherichia phage vB_EcoM_WFbE185]||_Escherichia_phage_vB_EcoM_WFbE185.gbk|hypothetical protein|2214|MK373778(170429):1-2214:-1 ^^ Escherichia phage vB_EcoM_WFbE185, complete genome.|neighbours:start(),ID:QBQ77507.1(-1)|neighbour_genes:start(),hypothetical protein|
MIIETAKETIIGSGGKSTAFTIQGNSKVYKILSNDLYTNKELACVRELITNCIDGQILNGCTDKFIVQAPGRLDPRFVVRDFGPGMSDFTIRGNDEEPGIYNSYFASTKTSSNDFIGGFGLGSKAPLAYTDTFNLTSYHNGEVRGYVIYQDDTGPQIKPTFVDKMGPDDQTGVEVVVPVNPEDFEKFASEIAYVMRPLGDIAEVRGVKDIKYFPEFDDVYLAKEAPWGERGNIMAVYGGIVYPIGSVIKEQTWMMTRCTTAYIKFPMGELDVAPSREALSFDKRTVANIHKRVAEIDAKLFAEDSKKWIDCKYPRHVFREIDSLGYTARKYMEKAGSNIESLKYSKEQLTYSELYKRFKMGPEWCNLGVVYDIVESPRLRRIRESGSSSTTISINSLIGINIKNVEIVIDDVKGRVPLMRALNSIEMSKDEVKLTGKVPRGFGKSVLFVDPTDEDAMKLLERLKVIFDGDNINMYKTSELLQIVKPWIEVKTRSNGPRPKSPSAHRFFKNENDVWVSEDLFIPASEADEIQGYAIVRNRSNAECLDADKGWLNYDSNFLTRIADLSGIKEFTVVRPQIAKKVRKLGEVECLFEKSINDYIMLIDKVDYDEYVSPSRRAQPYLNHITRNEELNFLSKYFSSKNKEISKDFAKLSTVNNRWGWNRFAGATNTDLNKKLELCAKIFDKLKDNAYDNDDKMVIEFETNYHIVSEYMGRRGTLSKEQVAQIVKFMKAVEAAK
>ID:YP_007004743.1 |[Escherichia phage wV7]||_Escherichia_phage_wV7_.gbk|RIIA protein|2178|NC_019505(166452):1-2178:-1 ^GeneID:14010526^ Escherichia phage wV7, complete genome.|neighbours:start(),ID:YP_007004744.1(-1)|neighbour_genes:start(),hypothetical protein|
MIITTEKETILGNGSKSKAFSITASPKVFKILSSDLYTNKIRAVVRELITNMIDAHALNGNPEKFIIQVPGRLDPRFVCRDFGPGMSDFDIQGDDNSPGLYNSYFSSSKAESNDFIGGFGLGSKSPFSYTDTFSITSYHKGEIRGYVAYMDGDGPQIKPTFVKEMGPDDKTGIEIVVPVEEKDFRNFAYEVSYIMRPFKDLAIINGLDREIDYFPDFDDYYGVNPERYWPDRGGLYAIYGGIVYPIDGVIRDRNWLSIRNEVNYIKFPMGSLDIAPSREALSLDDRTRKNIIERVKELSEKAFNEDVKRFKESTSPRHTYRELMKMGYSARDYMISNSVKFTTKNLSYKKMQSMFEPDSKLCNAGVVYEVNLDPRLKRIKQSHETSAVASSYRLFGINTTKINIVIDNIKNRVNIVRGLAHALDDSEFNNTLNIHHNERLLFINPEVESQIDLLPDIMAMFESDEVNIHYLSEIETLVKSYIPKVVKSKAPRPKAATAFKFEIKDGRWEKEELFTLTSEADEITGYVAYMHRSDIFSMDGTTSLCHPSMNILIRMANLIGINEFYVIRPLLQKKVKELGQCQCIFEALRDLYVDAFDDVDYDKYVGYSSSAQRYIDKIIKYPELDFMMKYFSTDEVSEEYTRLANIVSSLRGVYFNGGKDTIGHDIWTVTNLFDVLSNNASKNSDKMVAEFTKKFRIVSDFIGYRNSLSDDEVSQIAKTMKALAA
> |[Tevenvirinae Escherichia_virus_KFS-EC]||_Escherichia_virus_KFS-EC.gb|hypothetical protein|2109|MH560358.1(164715):108378-110486:-1 ^RAST2:fig|1198136.83.peg.180^ Tevenvirinae Escherichia_virus_KFS-EC|neighbours:(-1),(-1)|neighbour_genes:Phage protein,Phage protein|
MKMHIDNEEVFGSDLSGAVDFSLKASSKAFMVLSKNTYQYCERACVREYSCNATDTHKEAGTLDRPFDIHLPTAIEPYFSVRDYGTGIPSKKELEQLFTVYFESTKDQTNDYIGSFGLGAKSAYSYTDTFTIVNYYNGRAYGFTAFVQNSMPKMVQIFDEPTYEDNGLKITIPVKEKDIQTWHREAQFVLRHFGEHKPNINAIEINYFPSFDNYYVCNGRDNDSYVVYAIMGKIQYPIPYEYVRGTWLEAVNRQHQTIYINFELGDLDLMPSREEVHLSIETKANIEKRIAEINEMMLEKVKEKIANIKTERKLAQFMSEYSSTQRNIISKMGKIGQWDDPVAIYNKFVNAGKDSPNDVEGQVYTLYRTRHTISKLRPAFVSSQYNITHFVWMHKEDITCLIDDTDKPKLRALTLNGMVQEYGINKKVLVFRQNNEKHMETFEYIKQYYDDSEMTVIKVSEADDLRAKAVKPEKTERTQREATPKLPNVYIMEKIGDNWHKTSHHMKAAEIRELSGLHMFRVGDAFESRSRKSIHSENTLHTALDYFGVTKYIITRNETQKYLVDEQLECALEFVCGKLAGLAKKVKTNHLGYGEYLGVITMLFHDDELERCVPEFIDRLYGRHYNKEVSKLLLRTRWIMDEETKKICDEKFTVANERIKAVCAKFKENSPLLYDIVDNWYRILHNDKRAQDFMKLVKNVKF
>ID:QDK04131.1 |[Escherichia virus VEc20]||_Escherichia_virus_VEc20_.gbk|vec20_001|2178|MN022785(167532):1-2178:-1 ^^ Escherichia virus VEc20, complete genome.|neighbours:start(),ID:QDK04132.1(-1)|neighbour_genes:start(),vec20_002|
MIITTEKETILGNGSKSKAFSITASPKVFKILSSDLYTNKIRAVVRELITNMIDAHALNGNPEKFIIQVPGRLDPRFVCRDFGPGMSDFDIQGDDNSPGLYNSYFSSSKAESNDFIGGFGLGSKSPFSYTDTFSITSYHKGEIRGYVAYMDGDGPQIKPTFVKEMGPDDKTGIEIVVPVEEKDFRNFAYEVSYIMRPFKDLAIINGLDREIDYFPDFDDYYGVNPERYWPDRGGLYAIYGGIVYPIDGVIRDRNWLSIRNEVNYIKFPMGSLDIAPSREALSLDDRTRKNIIERVKELSEKAFNEDVKRFKESTSPRHTYRELMKMGYSARDYMISNSVKFTTKNLSYKKMQSMFEPDSKLCNAGVVYEVNLDPRLKRIKQSHETSAVASSYRLFGINATKINIVIDNIKNRVNIVRGLAHALDDSEFNNTLNIHHNERLLFINPEVESQIDLLPDIMAMFESDEVNIHYLSEIEALVKSYIPKVVKSKAPRPKAATAFKFEIKDGRWEKEELFTLTSEADEITGYVAYMHRSDIFSMDGTTSLCHPSMNILIRMANLIGINEFYVIRPLLQKKVKELGQCQCIFETLRDLYVDAFDDVDYDKYVGYSSSAQRYIDKIIKYPELDFMMKYFSTDEVSEEYTRLANIVSSLRGVYFNGGKDTIGHDIWTVTNLFDVLSNNASKNSDKMVAEFTKKFRIVSDFIGYRNSLSDDEVSQIAKTMKALAA
>ID:VCU44567.1 |[Escherichia virus vB_Eco_mar005P1]|vB_Eco_mar005P1|_Escherichia_virus_vB_Eco_mar005P1_.gbk|rIIA|2214|LR027390(167773):100217-102430:-1 ^^ Escherichia virus vB_Eco_mar005P1 genome assembly, chromosome: 1.|neighbours:ID:VCU44566.1(-1),ID:VCU44568.1(-1)|neighbour_genes:rIIB protector from ..,hypothetical protein|
MIIETAKETIIGSGGKSTAFTIQGNSKVYKILSNDLYTNKELACVRELITNCIDGQILNGCTDKFIVQAPGRLDPRFVVRDFGPGMSDFTIRGNDEEPGIYNSYFASTKTSSNDFIGGFGLGSKAPLAYTDTFNLTSYHNGEVRGYVIYQDDTGPQIKPTFVDKMGPDDRTGVEVVVPVNPEDFEKFASEIAYVMRPLGDIAEVRGVKDIKYFPEFDDVYLAKEAPWGERGNIMAVYGGIVYPIGSVIKEQTWMMTRCTTAYIKFPMGELDVAPSREALSFDKRTVANIHKRVAEIDAKLFAEDSKKWIDCKYPRHVFREIDSLGYTARKYMEKAGSNIESLKYSKEQLTYSELYKRFKMGPEWCNLGVVYDIVESPRLRRIRESGSSSTTISINSLIGINIKNVEIVIDDVKGRVPLMRALNSIEMSKDEVKLTGKVPRGFGKSVLFVDPTDEDAMKLLERLKVIFDGDNINMYKTSELLQIVKPWIEVKTRSNGPRPKSPSAHRFFKNENDVWVSEDLFIPASEADEIQGYAIVRNRSNAECLDADKGWLNYDSNFLARIADLSGIKEFTVVRPQIAKKVRKLGEVECLFEKSINDYIMLIDKVDYDEYVSPSRRAQPYLNHITRNEELNFLSKYFSSKNKEISKDFAKLSTVNNRWGWNRFAGATNTDLNKKLELCAKIFDKLKDNAYDNDDKMVIEFETNYHIVSEYMGRRGTLSKEQVAQIVKFMKAVEAAK
>ID:VCU44210.1 |[Escherichia virus vB_Eco_mar005P1]|vB_Eco_mar006P2|_Escherichia_virus_vB_Eco_mar005P1_strain_vB_Eco_mar006P2_.gbk|rIIA|2214|LR027387(167773):33466-35679:-1 ^^ Escherichia virus vB_Eco_mar005P1 strain vB_Eco_mar006P2 genome assembly, chromosome: 1.|neighbours:ID:VCU44209.1(-1),ID:VCU44211.1(-1)|neighbour_genes:rIIB protector from ..,hypothetical protein|
MIIETAKETIIGSGGKSTAFTIQGNSKVYKILSNDLYTNKELACVRELITNCIDGQILNGCTDKFIVQAPGRLDPRFVVRDFGPGMSDFTIRGNDEEPGIYNSYFASTKTSSNDFIGGFGLGSKAPLAYTDTFNLTSYHNGEVRGYVIYQDDTGPQIKPTFVDKMGPDDRTGVEVVVPVNPEDFEKFASEIAYVMRPLGDIAEVRGVKDIKYFPEFDDVYLAKEAPWGERGNIMAVYGGIVYPIGSVIKEQTWMMTRCTTAYIKFPMGELDVAPSREALSFDKRTVANIHKRVAEIDAKLFAEDSKKWIDCKYPRHVFREIDSLGYTARKYMEKAGSNIESLKYSKEQLTYSELYKRFKMGPEWCNLGVVYDIVESPRLRRIRESGSSSTTISINSLIGINIKNVEIVIDDVKGRVPLMRALNSIEMSKDEVKLTGKVPRGFGKSVLFVDPTDEDAMKLLERLKVIFDGDNINMYKTSELLQIVKPWIEVKTRSNGPRPKSPSAHRFFKNENDVWVSEDLFIPASEADEIQGYAIVRNRSNAECLDADKGWLNYDSNFLARIADLSGIKEFTVVRPQIAKKVRKLGEVECLFEKSINDYIMLIDKVDYDEYVSPSRRAQPYLNHITRNEELNFLSKYFSSKNKEISKDFAKLSTVNNRWGWNRFAGATNTDLNKKLELCAKIFDKLKDNAYDNDDKMVIEFETNYHIVSEYMGRRGTLSKEQVAQIVKFMKAVEAAK
>ID:VCU43339.1 |[Escherichia virus vB_Eco_mar005P1]|vB_Eco_mar007P3|_Escherichia_virus_vB_Eco_mar005P1_strain_vB_Eco_mar007P3_.gbk|rIIA|2214|LR027383(167651):123103-125316:-1 ^^ Escherichia virus vB_Eco_mar005P1 strain vB_Eco_mar007P3 genome assembly, chromosome: 1.|neighbours:ID:VCU43338.1(-1),ID:VCU43340.1(-1)|neighbour_genes:rIIB protector from ..,hypothetical protein|
MIIETAKETIIGSGGKSTAFTIQGNSKVYKILSNDLYTNKELACVRELITNCIDGQILNGCTDKFIVQAPGRLDPRFVVRDFGPGMSDFTIRGNDEEPGIYNSYFASTKTSSNDFIGGFGLGSKAPLAYTDTFNLTSYHNGEVRGYVIYQDDTGPQIKPTFVDKMGPDDRTGVEVVVPVNPEDFEKFASEIAYVMRPLGDIAEVRGVKDIKYFPEFDDVYLAKEAPWGERGNIMAVYGGIVYPIGSVIKEQTWMMTRCTTAYIKFPMGELDVAPSREALSFDKRTVANIHKRVAEIDAKLFAEDSKKWIDCKYPRHVFREIDSLGYTARKYMEKAGSNIESLKYSKEQLTYSELYKRFKMGPEWCNLGVVYDIVESPRLRRIRESGSSSTTISINSLIGINIKNVEIVIDDVKGRVPLMRALNSIEMSKDEVKLTGKVPRGFGKSVLFVDPTDEDAMKLLERLKVIFDGDNINMYKTSELLQIVKPWIEVKTRSNGPRPKSPSAHRFFKNENDVWVSEDLFIPASEADEIQGYAIVRNRSNAECLDADKGWLNYDSNFLARIADLSGIKEFTVVRPQIAKKVRKLGEVECLFEKSINDYIMLIDKVDYDEYVSPSRRAQPYLNHITRNEELNFLSKYFSSKNKEISKDFAKLSTVNNRWGWNRFAGATNTDLNKKLELCAKIFDKLKDNAYDNDDKMVIEFETNYHIVSEYMGRRGTLSKEQVAQIVKFMKAVEAAK
>ID:VCU44047.1 |[Escherichia virus vB_Eco_mar005P1]|vB_Eco_mar008P4|_Escherichia_virus_vB_Eco_mar005P1_strain_vB_Eco_mar008P4_.gbk|rIIA|2214|LR027386(167773):105884-108097:-1 ^^ Escherichia virus vB_Eco_mar005P1 strain vB_Eco_mar008P4 genome assembly, chromosome: 1.|neighbours:ID:VCU44046.1(-1),ID:VCU44048.1(-1)|neighbour_genes:rIIB protector from ..,hypothetical protein|
MIIETAKETIIGSGGKSTAFTIQGNSKVYKILSNDLYTNKELACVRELITNCIDGQILNGCTDKFIVQAPGRLDPRFVVRDFGPGMSDFTIRGNDEEPGIYNSYFASTKTSSNDFIGGFGLGSKAPLAYTDTFNLTSYHNGEVRGYVIYQDDTGPQIKPTFVDKMGPDDRTGVEVVVPVNPEDFEKFASEIAYVMRPLGDIAEVRGVKDIKYFPEFDDVYLAKEAPWGERGNIMAVYGGIVYPIGSVIKEQTWMMTRCTTAYIKFPMGELDVAPSREALSFDKRTVANIHKRVAEIDAKLFAEDSKKWIDCKYPRHVFREIDSLGYTARKYMEKAGSNIESLKYSKEQLTYSELYKRFKMGPEWCNLGVVYDIVESPRLRRIRESGSSSTTISINSLIGINIKNVEIVIDDVKGRVPLMRALNSIEMSKDEVKLTGKVPRGFGKSVLFVDPTDEDAMKLLERLKVIFDGDNINMYKTSELLQIVKPWIEVKTRSNGPRPKSPSAHRFFKNENDVWVSEDLFIPASEADEIQGYAIVRNRSNAECLDADKGWLNYDSNFLARIADLSGIKEFTVVRPQIAKKVRKLGEVECLFEKSINDYIMLIDKVDYDEYVSPSRRAQPYLNHITRNEELNFLSKYFSSKNKEISKDFAKLSTVNNRWGWNRFAGATNTDLNKKLELCAKIFDKLKDNAYDNDDKMVIEFETNYHIVSEYMGRRGTLSKEQVAQIVKFMKAVEAAK
>ID:VCU44734.1 |[Escherichia virus vB_Eco_mar005P1]|vB_Eco_mar009P5|_Escherichia_virus_vB_Eco_mar005P1_strain_vB_Eco_mar009P5_.gbk|rIIA|2214|LR027391(167658):21610-23823:1 ^^ Escherichia virus vB_Eco_mar005P1 strain vB_Eco_mar009P5 genome assembly, chromosome: 1.|neighbours:ID:VCU44733.1(1),ID:VCU44735.1(1)|neighbour_genes:hypothetical protein,rIIB protector from ..|
MIIETAKETIIGSGGKSTAFTIQGNSKVYKILSNDLYTNKELACVRELITNCIDGQILNGCTDKFIVQAPGRLDPRFVVRDFGPGMSDFTIRGNDEEPGIYNSYFASTKTSSNDFIGGFGLGSKAPLAYTDTFNLTSYHNGEVRGYVIYQDDTGPQIKPTFVDKMGPDDRTGVEVVVPVNPEDFEKFASEIAYVMRPLGDIAEVRGVKDIKYFPEFDDVYLAKEAPWGERGNIMAVYGGIVYPIGSVIKEQTWMMTRCTTAYIKFPMGELDVAPSREALSFDKRTVANIHKRVAEIDAKLFAEDSKKWIDCKYPRHVFREIDSLGYTARKYMEKAGSNIESLKYSKEQLTYSELYKRFKMGPEWCNLGVVYDIVESPRLRRIRESGSSSTTISINSLIGINIKNVEIVIDDVKGRVPLMRALNSIEMSKDEVKLTGKVPRGFGKSVLFVDPTDEDAMKLLERLKVIFDGDNINMYKTSELLQIVKPWIEVKTRSNGPRPKSPSAHRFFKNENDVWVSEDLFIPASEADEIQGYAIVRNRSNAECLDADKGWLNYDSNFLARIADLSGIKEFTVVRPQIAKKVRKLGEVECLFEKSINDYIMLIDKVDYDEYVSPSRRAQPYLNHITRNEELNFLSKYFSSKNKEISKDFAKLSTVNNRWGWNRFAGATNTDLNKKLELCAKIFDKLKDNAYDNDDKMVIEFETNYHIVSEYMGRRGTLSKEQVAQIVKFMKAVEAAK
>ID:AUV57624.1 |[Klebsiella phage KP1]||_Klebsiella_phage_KP1_.gbk|hypothetical protein|2169|MG751100(167989):158474-160642:-1 ^^ Klebsiella phage KP1, complete genome.|neighbours:ID:AUV57623.1(-1),ID:AUV57625.1(-1)|neighbour_genes:hypothetical protein,hypothetical protein|
MKIKCDDEVIIGSSDADDSTFTIKASGKAFDILSNKLYKYKVRAVVRELSTNCDDAHKLNGNENRPFYIKAPTRLDPRFVIRDYGPGLNHNDMMTMYKTFFESTKNNSNDFIGALGLGSKSPLSYTSTFNVVSYHNGKATGYTVMKNRGEPTIRPMFVDDMKEDEETGLEITVPVKVEDIDTWHYEIAYILRTFGAVPPKVDSLRREIEYFPVDKTDWFSVNSSYESYGLYAVYGKIVYPISGVDVKADWLLNRYGKVYVHFPLGELDITPSREELSLDEETIANIQKRVNALEEEVITADIKAFEAYESDREFLREFNKLSSKERSILQSRGITIGNRDIKQVVAKYNLDKIRSYYVDNEVSVYVSCDEPARRKVSSSSWHRHNQVNISDICGVDRTKAFVLIDDKAGKRIATVRALCKSGLVPIWAHITVIKDNEDELHVIDELKKIMDTDEVVVFRVSELEAQRKALPDYDTGPKEKRPKSPNVSLHWIDKDGYWEEDRQTLVSSEIAELEGYAIGRNRDEIHTFPDNVWWWNMNIASMRSLAEACGIKKFYAIRPGAMKAAAKADGLLSFDRFIIDQYIKCIDKVDYDQYMPSNATGNRICGNIAHYDKLNFLSSKFTASGMKNPFLTKLNKIAKVCRTSKIKDETDDLALCNKIYNKLSGDAETIFYKKIEQFKDDYPVIASVLDTWRTDSKLVNDIVKIMELLDGASTQNSENKGE
>ID:APD20381.1 |[Klebsiella phage KPV15]|KPV15|_Klebsiella_phage_KPV15_.gbk|rIIA lysis inhibitor|2169|KY000080(167034):10778-12946:-1 ^^ Klebsiella phage KPV15, complete genome.|neighbours:ID:APD20380.1(-1),ID:APD20382.1(-1)|neighbour_genes:lysis inhibitor,rIIA lysis inhibitor|
MKIKCDDEVIIGSSDADDSTFTIKASGKAFDILSNKLYKYKVRAVVRELSTNCDDAHKLNGNENRPFYIKAPTRLDPRFVIRDYGPGLNHNDMMTMYKTFFESTKNNSNDFIGALGLGSKSPLSYTSTFNVVSYHDGKATGYTVMKNRGEPTIRPMFVDDMKEDEETGLEITVPVKVEDIDTWHYEIAYILRTFGAVPPKVDSLRREIEYFPVDKTDWFSVNSSYESYGLYAVYGKIVYPISGVDVKADWLLNRYGKVYVHFPLGELDITPSREELSLDEETIANIQKRVNALEEEVITADIKAFEAYESDREFLREFNKLSSKERSILQSRGITIGNRDIKQVVAKYNLDKIRSYYVDNEVSVYVSCDEPARRKVSSSSWHRHNQVNISDICGVDRTKAFVLIDDKAGKRIATVRALCKSGLVPIWAHITVIKDNEDELHVIDELKKIMDTDEVVVFRVSELEAQRKALPDYDTGPKEKRPKSPNVSLHWIDKDGYWEEDRQTLVSSEIAELEGYAIGRNRDEIHTFPDNVWWWNMSITDMRSLAEACGIKKFYAIRPSAMKAAAKADGLLSFDRFIIDQYIKCIDKVDYDQYMPSNATGNRICGNIAHYDKLNFLSSKFTASGMKNPFLTKLNKIAKVCRTSKIKDENDDLALCNKIYNKLSGDAETIFYKKIEQFKDDYPVIASVLDTWRTDSKLVDDIVKIMELLDGASTQNSENKGE
> |[Tevenvirinae Klebsiella_phage_Marfa]||_Klebsiella_phage_Marfa.gb|hypothetical protein|2148|MN044033.1(168532):11-2158:-1 ^RAST2:fig|1198136.82.peg.1^ Tevenvirinae Klebsiella_phage_Marfa|neighbours:start(),(-1)|neighbour_genes:start(),hypothetical protein|
MKLVTDDEIVMGSGGKSTDFTIKASAKAFRVLSSNLYKNKIRAIVRELSTNCIDAHFLNGCTRPFEIKVPSRLDPRFVIRDFGPGLDEDGMINLYTTFFESTKNNSNDFIGALGLGSKSPLSYTNTFTVVSNHGGRSRGYTVMMDGGLPKIRPTFDEEMAEGETTGLEITVPVKTDDIGSWQHEIKYVLRPMGKDSVVLKGTQMEVDFFPDQDVFTTDQYNGYENNGIYAIYGKIVYPLNDVPGVKDSWLRARYSRVYIKFPLGELDITPSREELSLDPDTVANIQARVSKINQEYLERDIQELDEITNERELVRRYNEFSRAERNIIANSGIKTKLGSITTILAKYDITKLRDMAVNSGAVAYGGDVKLYRFKNSYGGRSKIYVDSILGIDKKKLTVLIDDKTSKRVATVRALKHAGKIGSYDFVLVINPESELQQAFLKKAIEVMAEDEVVTYKVTECEELRAKLPKVESDGPAEKRPASPNGARYTYSEKNGWTIENLKLTSSELSELEGFVLLRNRDDFMTFPAKSDISCFNDTDARILAQECGITEFLVMRPSGCRKALFENENLVDMMAYIIDRYIDAIDAVDYDCYLPRNFRSNRVINHIINKKKLGFLLTHFVEGNANSDSLNRLVNMNQRLSNVTVKDNTDLALCNQIYNRLEETSTNVFAAKLKEFHEKYPVIDTVLNEWHLEQAQIDDIVKIMAALEAAEQSKQ
>ID:YP_009194246.1 |[Klebsiella phage Matisse]||_Klebsiella_phage_Matisse_.gbk|rIIA protein|2262|NC_028750(176081):900-3161:-1 ^GeneID:26613184^ Klebsiella phage Matisse, complete genome.|neighbours:ID:YP_009194245.1(-1),ID:YP_009194247.1(-1)|neighbour_genes:rIIB protein,hypothetical protein|
MKLREDTPQTIYRVGTDTSKGRNKLSLRANKKAYKILSSTVYKYKIRAIIRELSCNAIDGHKEAGNQNPFDVQLPTAVDPRFVIRDYGIGMSPDFVSDAFTVYFESTKNDSNDLIGSMGLGCKSPLCYSDAFTVESVKDGIKCGYTIYMDDGEPFCDPLYEIESDEPNGVTITVPVKVEDIKEWENEAARVYESFTDIRPNFVGASILKINYQPKEATNDSGVIRHKSAYTSGVYARMGNIIYPLDKDLYDTSMFYCYTESQYTYIIDFPIGELDFMPSREELSMDKMTVGIVKERLKQISRVYFNRVKSEFDKLQTVRDKLTWFQSLPSMVQNFVGKDANFRINGDSIGWIHSELIKPNKYNDDYVAGYWANEYDGKDAWYQVTGSGGRWSKYKPETTKRQYITRIYYPWKQKKLILLKVDTNTVKPYIVGYAKMHNLSRVSFVAYYDSDSKREIVNDIVRKGHFDESEIVYLRTSEMTKEKEIYDADREKSKALYAPKNSEPRPKTPTVYRYELDSNGNLAKTSLFMTKSEFLSLDKAPGVRLYGIDEYSRLDGENSRLSMDSAMKESTLSRIMRHTGIPVVFAIRNSLWKWIPDSNLVCFDDMLCKQYVKSEKALKDNCLPGWIGKEHSTETNALYSRFGVSLDRIVKNRYNEKLYKIVDTLELIVCLEGYEKDGKNLSRARCPILRESVASMRVKRSNMKKRVDQAWEIFKSLNPLLASLVEHSDSYSIRPIYNNEKNLSEFKKLIRWK
>ID:AWY06897.1 |[Klebsiella phage Mineola]||_Klebsiella_phage_Mineola_.gbk|rIIA protector from ..|2169|MH333064(166130):930-3098:-1 ^^ Klebsiella phage Mineola, complete genome.|neighbours:ID:AWY06896.1(-1),ID:AWY06898.1(-1)|neighbour_genes:rIIB protector from ..,hypothetical protein|
MKIKCDDEVIIGSSDADDSTFTIKASGKAFDILSNKLYKYKVRAVVRELSTNCDDAHKLNGNENRPFYIKAPTRLDPRFVIRDYGPGLNHNDMMTMYKTFFESTKNNSNDFIGALGLGSKSPLSYTSTFNVVSYHNGKATGYTVMKNRGEPTIRPMFVDDMKEDEETGLEITVPVKVEDIDTWHYEIAYILRTFGAVPPKVDSLRREIEYFPVDKTDWFSVNSSYESYGLYAVYGKIVYPISGVDVKADWLLNRYGKVYVHFPLGELDITPSREELSLDEETIANIQKRVNALEEEVITADIKAFEAYESDREFLREFNKLSSKERSILQSRGITIGNRDIKQVVAKYNLDKIRSYYVDNEVSVYVSCDEPARRKVSNSSWHRHNQVNISDICGVDRTKAFVLIDDKAGKRIATVRALCKSGLVPIWAHITVIKDNEDELHVIDELKKIMDTDEVVVFRVSELEAQRKALPDYDTGPKEKRPKSPNVSLHWIDKDGYWEEDRQTLVSSEIAELEGYAIGRNRDEIHTFPDNVWWWNMNIASMRSLAEACGIKKFYAIRPGAMKAAAKADGLLSFDRFIIDQYIKCIDKVDYDQYMPSNATGNRICGNIAHYDKLNFLSSKFTASGMKNPFLTKLNKIAKVCRTSKIKDETDDLALCNKIYNKLSGDAETIFYKKIEQFKDDYPVIASVLDTWRTDSKLVNDIVKIMELLDGASTQNSENKGE
>ID:YP_009607197.1 |[Klebsiella phage Miro]||_Klebsiella_phage_Miro_.gbk|rIIA protein|2262|NC_041981(176055):900-3161:-1 ^GeneID:40083205^ Klebsiella phage Miro, complete genome.|neighbours:ID:YP_009607196.1(-1),ID:YP_009607198.1(-1)|neighbour_genes:rIIB protein,hypothetical protein|
MKLREDTPQTIYRVGTDTSKGRNKLSLRANKKAYKILSSTVYKYKIRAIIRELSCNAIDGHKEAGNQNPFDVQLPTAVDPRFVIRDYGIGMSPDFVSDAFTVYFESTKNDSNDLIGSMGLGCKSPLCYSDAFTVESVKDGIKCGYTIYMDDGEPFCDPLYEIESDEPNGVTITVPVKVEDIKEWENEAARVYESFTDIRPNFVGASILKINYQPKEATNDSGVIRHKSAYTSGVYARMGNIIYPLDKDLYDTSMFYCYTESQYTYIIDFPIGELDFMPSREELSMDKMTVGIVKERLKQISRVYFNRVKSEFDKLQTVRDKLTWFHSLPSMVQNFVGKDANFRINGDSIGWIHSELVKPNKYNDDYVAGYWANEYDGKDAWYQVTGSGGRWSKYKPETTKRQDITRIYYPWKQKKLILLKVDTNTVKPYIVGYAKMHNLSRVSFVAYYDSDSKREIVNDIVRKGHFDESEIVYLRTSEMTKEKEIYDADREKSKALYAPKNSEPRPKTPTVYRYELDSNGNLAKTSLFMTKSEFLSLDKAPGVRLYGIDEYSRLDGENSGLSMDSAMKESTLSRIMRHTGIPVVFAIRNSLWKWIPDSNLVCFDDMLCKQYVKSEKALKDNCLPGWIGKDHSTETDALHSRFGVSLDRIVKNRYNEKLYKIVDTLERIVCLEGYEKDGKNLSRVRCPILRESVASMRVKRSNMKKRVDQAWEIFKSLNPLLASLVEHSDSYSIRPIYNNEKNLSEFKKLIRWK
> |[Tevenvirinae _Klebsiella_phage_PKO111]||_Klebsiella_phage_PKO111.gb|hypothetical protein|2169|NC_031095.1(168758):105717-107885:1 ^RAST2:fig|1198136.84.peg.207^ Tevenvirinae _Klebsiella_phage_PKO111|neighbours:(1),(1)|neighbour_genes:hypothetical protein,hypothetical protein|
MKIKCDDEVIIGSSDADDSTFTIKASGKAFDILSNKLYKYKVRAVVRELSTNCDDAHKLNGNENRPFYIKAPTRLDPRFVIRDYGPGLNHNDMMTMYKTFFESTKNNSNDFIGALGLGSKSPLSYTSTFNVVSYHDGKATGYTVMKNRGEPTIRPMFVDDMKEDEETGLEITVPVKVEDIDTWHYEIAYILRTFGAVPPKVDSLRREIEYFPVDKTDWFSVNSSYESYGLYAVYGKIVYPISGVDVKADWLLNRYGKVYVHFPLGELDITPSREELSLDEETIANIQKRVNALEEEVITADIKAFEAYESDREFLREFNKLSSKERSILQGRGITIGNRDIKQVVAKYNLDKIRSYYVDNEVSVYVSCDEPARRKVSNSSWHRHNQVNISDICGVDRTKAFVLIDDKAGKRIATVRALCKSGLVPIWAHITVIKDNEDELHVIDELKKIMDTDEVVVFRVSELEAQRKALPDYDTGPKEKRPKSPNVSLHWIDKDGYWEEDRQTLVSSEIAELEGYAIGRNRDEIHTFPDNVWWWNMSITNMRSLAEACGIKKFYAIRPGAMKAAAKADGLLSFDRFIIDQYIKCIDKVDYDQYMPSNATGNRICGNIAHYDKLNFLSSKFTASGMKNPFLTKLNKIAKVCRTSKIKDENDDLALCNKIYNKLSGDAETIFYKKIEQFKDDYPVIASVLDTWRTDSKLVDDIVKIMELLDGASTQNSENKGE
>ID:YP_009288678.1 |[Klebsiella phage vB_KpnM_KpV477]||_Klebsiella_phage_vB_KpnM_KpV477_.gbk|putative rIIA protei..|2346|NC_031087(168272):735-3080:-1 ^GeneID:29066965^ Klebsiella phage vB_KpnM_KpV477, complete genome.|neighbours:ID:YP_009288677.1(-1),ID:YP_009288679.1(-1)|neighbour_genes:putative rIIB protei..,hypothetical protein|
MKIKCDDEVIIGSSDADDSTFTIKASGKAFDILSNKLYKYKVRAVVRELSTNCDDAHKLNGNENRPFYIKAPTRLDPRFVIRDYGPGLNHNDMMTMYKTFFESTKNNSNDFIGALGLGSKSPLSYTSTFNVVSYHDGKATGYTVMKNRGEPTIRPMFVDDMKEDEETGLEITVPVKVEDIDTWHYEIAYILRTFGAVPPKVDSLRREIEYFPVDKTEWFSVNSSYESYGLYAVYGKIVYPISGVDVKADWLLNRYGKVYIHFPLGELDITPSREELSLDEETVANIQKRVNALEEEVITADIKAFEAYESDREFLREFNKLSSKERSILQSRGITIGNRDIKQVVAKYNLDKIRSYYVDNEVSVYVSCDEPARRKVSSSSWHRHNQVNISDICGVDRTKAFVLIDDKAGKRIATVRALCKSGLVPIWAHITVIKDNEDELHVIDELKKIMDTDEVVVFRVSELEAQRKALPDYDTGPKEKRPKSPNVSLHWIDKDGYWEEDRQTLVSSEITELEGYAIGRNRDEIHTFPDNVWWWNMSITDMRSLAEACGIKKFYAIRPSAMKAAAKADGLLSFDRFIIDQYIKCIDNVDYDQYMPSNATGNRICGNIAHYDKLNFLSSKFTASGMKNPFLTKLNKIAKVCRTSKIKDENDDLALCNKIYNKLSGDAETIFYKKIEQFKDDYPVIASVLDTWRTDSKLVDDIVKSWSSLMELLLKILKIKVNKWLLPVCLKSKKMQSLKTSKTVCTLRKSSPRIMVFLVTPFGVCLKSVKLELRRQLFLLK
>ID:AUO78757.1 |[Klebsiella phage vB_Kpn_F48]||_Klebsiella_phage_vB_Kpn_F48.gbk|rIIA lysis inhibitor|2148|MG746602(170764):63260-65407:1 ^^ Klebsiella phage vB_Kpn_F48, complete genome.|neighbours:ID:AUO78756.1(1),ID:AUO78758.1(1)|neighbour_genes:rIIA lysis inhibitor,rIIB lysis inhibitor|
MKLVTDDEIVMGSGGKSTDFTIKASAKAFRVLSSNLYKNKIRAIVRELSTNCIDAHFLNGCTRPFEIKVPSRLDPRFVIRDFGPGLDEDGMINLYTTFFESTKNNSNDFIGALGLGSKSPLSYTNTFTVVSNHGGRSRGYTVMMDGGLPKIRPTFDEEMAEGETTGLEITVPVKTDDISSWQHEIKYVLRPMGAGSVVLKGTQMEVDFFPDQDVHTTDQYNGYENNGIYAIYGKIVYPLNDVPGVKDSWLRARYSRVYIKFPLGELDITPSREELSLDPDTVANIQARVSKINQEYLERDIQELDEITNERELVRKYNEFGRAERNIIANSGVKTKLGSIATILAKYDVSKLRDMAMNSGAVAYDGDDVKLYRFKNSYGGRSKIYVDSILGVDKKKLTVLIDDKTSKRVATIRALKHAGKIARYDFVLVINPESELQQAFLKKAIELMAEDEVVTYKVSECEELRAKLPKVESDEPAEKRPASPNGARYTYSEKNGWTIENLKLTSSELSELEGFVLLRSRDDFMTFPAKSPISCFSDTDARILAQECGITEFLVMRPSGCRKALFENENLVDMMAYIIERYIDAIDEVDYDCYLPRNFRSNRVINHIINKKKLGFLLTYFVEGNANSDSLNRLVNMNQRLSNVTVKDNTDLALCNQIYNKLEETSTTAFTVKMKEFNEKYPVIDTVLNEWHLEQAQIDDIVKIMAALEAAEQSK
> |[Tevenvirinae Morganella_phage_vB_MmoM_MP1]||_Morganella_phage_vB_MmoM_MP1.gb|hypothetical protein|2079|NC_031020.1(163201):15-2093:-1 ^RAST2:fig|1198136.47.peg.1^ Tevenvirinae Morganella_phage_vB_MmoM_MP1|neighbours:start(),(-1)|neighbour_genes:start(),hypothetical protein|
MIGSGNRDSRKFKIASSAKAFKILSQNLYKNQIRAIIRELSCNAADAHVLAGHTDSFDIQLPTRLDNRFIIRDYGPGLSHEDVTQMYTTYFESTKADSNDFIGALGLGSKSPFGYTETFNVVSYYNGRARGYTAALDNGEPVLIDTFDKPSEARTGLEITVPVKSSDIGRWTEEARYVYRTFCDIKPNFIGFELEIKYLPTDSYFVEENAEYGECNFYAVMGKIRYPIDEKYTRDTFLNTTKNWSTGFYIRFDLGELDIAPSREEISYDEETEIAIKKRINDISAIYVKDITDSLDECTSKREFYYKLLKQDNGVYKWIKANYVHKEFGKAQDVVNYYEMYKVSNDIPFYFMSNDPKVCKIEAGRCSSSASRNKYSPFSIMGKTNGKILGLIDDQKGRSRVQVIRGLTVEPAFKEYTKVICFEQNKDHFQKSLDEIKEYYDDITFYKLSDLQKYKMTEEKKDYIRPKASNVMKFKLKSNGDITKTELFLTAKEVRELTGHAYYIYGDKVYGLSEEVKDICVWNHLDVAMKFGLKEIYLVRPAARKYALESKLKCALSEFRLKLEQLDVQKSDVRYCINNLVYKNCKKYKLDWIIPYFVKTKENFDEKKFDMLFEVYKLQSINFVKGSEYLNEQRLKFRNFYDEATTEANKYYKEFEQLNPILNDTLSSWSFSEEYAKDVNRVFKDKIATSVA
>ID:YP_009211422.1 |[Pectobacterium bacteriophage PM2]||_Pectobacterium_bacteriophage_PM2.gbk|protector from proph..|2199|NC_028940(170286):3-2201:-1 ^GeneID:26638197^ Pectobacterium bacteriophage PM2, complete genome.|neighbours:start(),ID:YP_009211423.1(-1)|neighbour_genes:start(),hypothetical protein|
MIIAGDDEVIMGNGGENKKFSIATSAKAFKILSSGLYKNKIRAVVRELACNCTDAHFLNGFKGAFDIKVPSQIDPRFVIRDYGPGLSKENVENLYTTYFASTKNGSNDFIGALGLGSKSPFSYTETFTVTSYHDGVVRGYTAMLDKGEPVIRMIFEEPMTENDKTGIEIVVPVKTSDLDRWRSEISYVIRPFGKDKVNIQGSNAEQHFFPEFEEYLAASKPEYGYYENDGLHAVYGNIVYPLNNIPGMKDLWLMAKNRVVYIKFPLGELDIAASREELSLDETTIKNILSRVENLDKRVMEEDIKEWSESDNTRKVFREVNSLNSKANKMIHQRQTKFTSKNLNLVQLNNMYTIPNDWIYAGVTYTVCNDPKLKRIKKNNSNSSITNLNSLFGIHNEEITIIIDDNKKKRLDAIRALASINYDTKNEESIKILKNNPWLPKNQSTLLFVNPESELEMNMLPDILKLFEGDKVNMYYTSELFAAVERKVVKIQREYEPRPKSASCTRFYIKDGDWLTEELFMTASEAEEISGYVVFSHSNSYHFMDKDKGFVNSMTSNMFCQIAKQIGVTEIHAVRPSLHKKILKLGQCDCLLETIYDTFNVLAKQVPEQYYSYGGSSSIKYTRHTSKHPELNFIESMFNEAGETTKESAMLFSFYSWLRSTYFHGYTDDSASKQFIKAQEIVQKNQSKAESKSIEKIKKFENENIVVSKYLRDHYDISKESVKEIVKLLSKE
>ID:QBP35613.1 |[Phage NC-G]||_Phage_NC-G.gbk|rIIA lysis inhibitor|2211|MK310184(170164):113084-115294:-1 ^^ Phage NC-G, complete genome.|neighbours:ID:QBP35612.1(-1),ID:QBP35614.1(-1)|neighbour_genes:rIIB lysis inhibitor,rIIA lysis inhibitor|
MIIETEKEQIIGNGAKSTGFTIQASPKVFKILSSDLYSNKVRAVVRELITNMIDAHILNGNKERWKVQVPGKLDPRFVCRDFGPGMSDFQIRGDENETGLYNSYFASSKTASNDFIGGFGLGSKSPFSYTETFNITSWHNGEVRGYVAYMDGDGPQIKPTFVEPMQPGDKTGIEITVPVDEEDFRKFETEVRYIMRPFIGLGDVDGVEVDYFPEFDDYHPVTTTNYGSFERSGLYAVYGGIVYPLDSAYIKGTWMRTRHDVVYIKFPMGSLDIAPSREVLSLDKRTMENIATRIEALDAVVFKNDTQEWVESDNPRHVYRDLSNLGYSARDYLTKKGGTSLFTTEKLSYEKLYQRYTLQNDLINLGVVYEVCMDPRLKRIKPSSNTSSVAGLSGLLGINKKEIHVVYDDEKGRVPLVRGLWALAMDNSASAKKIVKENNIPKYGTDLIFVDPNSMLQMQQLEKVKELFKGDTIHFYKVSELNKIVKPWIPVTVRSSEPRPKTPSAYRWFIKDGRWQTETMYLTAAEAEEITGYVLFGSRSDIMGMDEAYGIFDINTTTMTRMANLLGITEFHIIRPQIAKKIKKLGQCECLMEATLEAYTEALDAVDIDDYLGSNTRARYYLEIIAKFPQLNFMTKYFSDKPVTEAYTRLSNFYDIFRYMNFHGYITDDKLSVIKKICNTTFNTLTNNASSNNDKMTVQFESDYHLVSDYMYRRGTSITEASVAQIVKFMKAVEAA
> |[Tevenvirinae _Proteus_phage_phiP4-3]||_Proteus_phage_phiP4-3.gb|hypothetical protein|2046|MG696114.1(167849):164155-166200:1 ^RAST2:fig|1198136.86.peg.279^ Tevenvirinae _Proteus_phage_phiP4-3|neighbours:(1),(1)|neighbour_genes:hypothetical protein,hypothetical protein|
MKLHNTNETMLGSQKGSTKFTIATSAKAFKVLSQNLYSNQIRAIIRELSCNAADAHLLAGHTKSFDITLPSAIDPRFIIRDYGPGLSDEDVTHMYTTYFESTKSDSNDFIGALGLGSKSPFGYTETFSIVSRFEGRARGYTACLDNGEPSLIPTFDVEDDSPSGLEVTVPVLEKDVSKWYGEAHYVFATFCDIKPNFIGQQLDVKYLPNKEAFFSESGIAYDKTEVYAIMGKIRYPLKSEHFDFSGIRVLRDYDKKLFVRFKLGELDIAPSREEISYDEETTNNIKTRIKEVTDKLFAEIKKDIDSFDDERALLRYVNNKPHTLSTYITQRFSSEKFGRIAGLVKKYNDFPNLELQGYYICNAPKLVRIGQYKTATKYKKNISSVLNFSVDNLVVIIDDAKGKNKISTIRGMTTDFRVDSLCVVVKDTDTYTIDSINEFMCKDVTLYKLSELRQKYKSVKPAEARPKASNVQVWSLVEDKWNKYFSKRDKFMTASEVREIKGPVLYSFDNSIICSPDNRKYIAERLAVKICEYLDIKEIHVIRPAAYRYCEETNAIDLVSEKIKKAKLTAYSIPVNYSTDFLNGDVIKKLPWIKDLANIKDYKPKINPSQYHELKRVTMYSDPELYDELQKIELQAESIFESNENTIRDKYPVLYYYIFNLPELTSEQVKIINDNLKPKDL
> |[Tevenvirinae _Proteus_phage_vB_PmiM_Pm5461]||_Proteus_phage_vB_PmiM_Pm5461.gb|hypothetical protein|2046|NC_028762.1(161989):1-2046:-1 ^RAST2:fig|1198136.85.peg.1^ Tevenvirinae _Proteus_phage_vB_PmiM_Pm5461|neighbours:start(),(-1)|neighbour_genes:start(),hypothetical protein|
MKLHNTNEIMLGSNKTSTKFTIATSAKAFKVLSQNLYTNQIRAIIRELSCNAADAHTLLGHFNPFDVTLPSIIDPRFIIRDYGPGLSDDDVTHMYTTYFESTKSDSNDFIGALGLGSKSPFGYTETFSIVSRFEGRARGYTACLDNGEPSLIPTFDVEDDSPSGLEITVPVLEKDVSRWHHEALYVFATFCDIKPNFVGPQIQVNYLPTDEYFFADSGLSVDSTEVYAIMGKIRYPLKSESFDFSGIRALGEPGKLFIRFKLGELDIAPSREEISYDDDTVNNIKRRVEEITKEIYTEIQKEIDDIDSERAVLRYVNTKPYRLCEYLKKYFESKKFGPIKNLHSKYRAYPDLYLQGYYICDNPKLVRISNLNHSSTKYKQNISTILNFGVSNLLVIIDDCKGKDKIATIRGMKQDFGFDRLCVVLKDSETQTLEQIKDFMGDDLSIYNLSYLRTKYKTSKPVEARPKASNVQIWTMKEDKWNKYFSKSDLYLTASEVREIKGPILYSYDNTIICSDKNKQYIANRAVIKLCEFLGIQEFHVIRPAAFKYSEGQNMIDMLSDKIKSFNLNINNIPVEYSSDFLNCDVLKELPWIDMLLLNPKYKPAIDLYLYLELKRILLCSDEALYNELTLLETQKEQEFENSEKNIREKYPVLYYYVYNLPEFTEKQIKIINTYLKPKEL
> |[Tevenvirinae _Pseudomonas_phage_PspYZU05]||_Pseudomonas_phage_PspYZU05.gb|hypothetical protein|2043|KY971610.1(166442):155303-157345:-1 ^RAST2:fig|1198136.88.peg.218^ Tevenvirinae _Pseudomonas_phage_PspYZU05|neighbours:(-1),(-1)|neighbour_genes:hypothetical protein,hypothetical protein|
MIPVSNASLIIGGNVNTTEVYGMDVTAKTFKIFSDTIYKNKIRAIARELICNMADAHEQVGNHRPFSIIPPTEFNLTVTFRDFGPGLSPEQVIKVFAVYFRSTKTESINQIGELGLGAKTPYCYNTRSFVMHSYQNGIKRSYACMMGENGPVPPQLISEEETTERDGLEIIIPVAQEDIQTWENEIVYCLRPFKKYAPFNYEHVNFFTEDQIQDRSDVHGQSIYALYCNIVYPLKDVPGLSWGILKEKYPSPVIRFEPGLLDFMPSREELSLDKTTIKNVIERVNTVQKEILDETAAKLAAISNLRERTRAFSKLGHNTRSAIKSDYDIKIMDSVELTESQRLSIMNGSYLHFYPASRRKTWSYNARKRLVSLAPIKDRINIHTTSLNVLVVDVESKRTKAIRQIEALNRGMTDLIVVTCNSALNALSEYMDGDELNIFYASKVMEGVTKVPRTKTESRPASPNVYSYVDGYIKHLNLTASEVANLKGYAMYQYFDDFIDIDSVDSQSKISIMNPSRSRILDLAEAAGIKKEHVYFIRMSARKAVERSELKSLFPELLKEYEKRAKFGVSHHFAYNISSFGYRIQMIRSPDSILLNYLIGLTGVKCEFNNVELFTSVCNSDQWKALDAMVYKRTDTLKDRIRNLLNIMQPNRVISSFICSYSECDQSADFIIGQYEELLK
>ID:YP_009615487.1 |[Salmonella phage Melville]||_Salmonella_phage_Melville_.gbk|rIIa-like protector ..|2193|NC_042044(159323):1-2193:-1 ^GeneID:40091951^ Salmonella phage Melville, complete genome.|neighbours:start(),ID:YP_009615488.1(-1)|neighbour_genes:start(),hypothetical protein|
MIIKQEEEQIFGSANQKASKFGIENNMKAFMVLSDKLYTNKIYAIVRELSTNCLDAHKLNGQTRPFTIKVPTRIDPRFVIRDFGPGMSDEQIRGTDDAPGLYNTYFASTKADSNDFIGAMGLGSKSPFSYTKTFTVVSCHKGRKRGYTAIMKNTGPEIIPLFDTAMEEDEYTGIEITVPVKTDDIDKWHHEVRRTLRTFAGVEPEIQGANIDIDYFEEFTPEKQWFNKQRSYFDTDSSLYAIYGRIVYPIKVQEVPGIKCEWLNNKYNTVYVNFELGELDITPSREELSYNEETIEAIRNKINNIEETTLNADIKHLESITNKRELVRELKKYASVALGIISRSQSKIQGKTCREWLDYFDQRALENKMYSSNMYTYFVGDMAERRKISNSWSTRNRYPASGLIHVNQKKIVFMIDDKPNRRASTIRGMSYLNIHKGCQVILIDPNNEDHLEVVELAKKLFEGDEVVIFKASDMEQARAKDAEINKPDNSDAVKRPKSPNVHLWKLDSELRWESTNLFLTANEVRELEGLAVGINREDIIELRTECSTSYSIENIRQACKAAGVKEFYTIRPSAMKYVKDNNSLTSVFNILADSYADLIDDVLDDLIHPHLFNIRRFNAMINIKALNPLLKNFISGDNWEKSLVLNQMAEALNCRSINTVVKQSKAAEKIALCYKIYNKLILSSKSDFNKASDEFAKKYPVIWYMLEEYYISREEYYTDIMKIAALQGAI
>ID:YP_007501040.1 |[Salmonella phage vB_SenMS16]||_Salmonella_phage_S16_.gbk|RIIA|2115|NC_020416(160221):10-2124:-1 ^GeneID:14675238^ Salmonella phage S16, complete genome.|neighbours:start(),ID:YP_007501041.1(-1)|neighbour_genes:start(),RIIA.1|
MKAFMVLSDKLYTNKIYAIVRELSTNCLDAHKLNGQTRPFTIKVPTRIDPRFVIRDFGPGMSDEQIRGTDDAPGLYNTYFASTKADSNDFIGAMGLGSKSPFSYTKTFTVVSCHKGRKRGYTAIMKNTGPEIIPLFDTAMEEDEYTGIEITVPVKTDDIDKWHHEVRRTLRTFAGVEPEIEGANINIDYFEEFTPEKQWFNKQRSYFDTDSNLYAIYGRIVYPIKVQEVPGIKCEWLNNKYSTVYVNFELGELDITPSREELSYNEETIEAIRNKINKIEETNLRDDIKHLESITNKRELVRELKKFSSRSLAIIGNSQSKIQGKTCREWLDYFDQRALENKMYSSNMYTYFVGDMAERRKISNSWSTRNRYSASGLIHVNQKKIVFMIDDKPNRRASTIRGMSYLNIHKGCQVILIDPNNEDHLEVVELAKKLFEGDEVVIFKASDMEQARAKDAEINKPDNSDAVKRPKSPNVHLWKLDSELHWESTNLFLTANEVRELEGLAVGINREDIVELRTECSTSYSIENIRQACKAADIKEFYTIRPSAMKYVKDNNSLTSVFDVLADSYADLIDDVLDDLIHPHLFNIRRFNAMINIKALNPLLKNFISGDNWEKSLVLNRIAEALNYRSINTTVNQSEAAEKIALCYKIYNKLILSSKSDFNKASDEFAKKYPVIWYMLEEYYISREEYYTDIMKIAALQGAI
> |[Tevenvirinae _Salmonella_phage_STML-198]||_Salmonella_phage_STML-198.gb|hypothetical protein|2193|NC_027344.1(158099):42182-44374:-1 ^RAST2:fig|1198136.87.peg.79^ Tevenvirinae _Salmonella_phage_STML-198|neighbours:(-1),(-1)|neighbour_genes:hypothetical protein,Phage rIIA lysis inh..|
MIIKQEEEQIFGSANQKASKFGIENNMKAFMVLSDKLYTNKIYAIVRELSTNCLDAHKLNGQTRPFTIKVPTRIDPRFVIRDFGPGMSDEQIRGTDDAPGLYNTYFASTKADSNDFIGAMGLGSKSPFSYTKTFTVVSCHKGRKRGYTAIMKNTGPEIIPLFDTTMEEDEYTGIEITVPVKTDDIDKWHHEVRRTLRTFAGVEPEIQGANIDIDYFEEFTPEKQWFNKQRSYFDTDSSLYAIYGRIVYPIKVQEVPGIKCEWLNNKYNTVYVNFELGELDITPSREELSYNEETIEAIRNKINNIEETTLNADIKHLESITNKRELVRELKKYASVALGIISRSQSKIQGKTCREWLDYFDQRALENKMYSSNMYTYFVGDMAERRKISNSCSTRNRYQASGLIHVNQKKIVFMIDDKPNRRASTIRGMSYLNIHKGCQVILIDPNNEDHLEVVELAKKLFEGDEVVIFKASDMEQARTKDAEINKPDNSDAVKRPKSPNVHLWKLDSELRWESTNLFLTANEVRELEGLAVGINREDIIELRTECSTSYSIENIRQACKAAGVKEFYTIRPSAMKYVKDNNSLTSVFNILADSYADLIDDVLDDLIHPHLFNIRRFNAMINIKALNPLLKNFISGDNWEKSLVLNQMAEALNCRSINTVVKQSKAAEKIALCYKIYNKLILSSKSDFNKASDEFAKKYPVIWYMLEEYYISREEYYTDIMKIAALQGAI
> |[Tevenvirinae Salmonella phage STP4-a]||_Salmonella_phage_STP4-a.gb|hypothetical protein|2193|NC_026607.2(159914):1-2193:-1 ^RAST2:fig|1198136.48.peg.1^ Tevenvirinae Salmonella phage STP4-a|neighbours:start(),(-1)|neighbour_genes:start(),Phage rIIA lysis inh..|
MIIKQEEEQIFGSANQKASKFGIENNMKAFMVLSDKLYTNKIYAIVRELSTNCLDAHKLNGQTRPFTIKVPTRIDPRFVIRDFGPGMSDEQIRGTDDAPGLYNTYFASTKADSNDFIGAMGLGSKSPFSYTKTFTVVSCHKGRKRGYTAIMKNTGPEIIPLFDTAMEEDEYTGIEITVPVKTDDIDKWHHEVRRTLRTFAGVEPEIQGANINIDYFEEFTPEKQWFNKQRSYFDTDSNLYAIYGRIVYPIKVQEVPGIKCEWLNNKYSTVYVNFELGELDITPSREELSYNEETIEAIRNKINNIEETNLSDDIKHLESITNKRELVRELKKFSSCALGIISRSQSKIQGKTCREWLDYFDQRALENKMYSSNMYTYFVGDMAERRKISNSWSTRNRYSASGLIHVNQKKIVFMIDDKPNRRASTIRGMSYLNIHKGCQVILIDPNNEDHLEVVELAKKLFEGDEVVIFKASDMEQARAKDAEINKPDNSDAVKRPKSPNAQLWKLDSELHWESTNLFLTANEVRELEGLAVGINREDIVELKTECSTSYCIENIRQACKAAGVKEFYTIRPSAMKYVKDNNSLTSVFDVLADSYADLIDDVLDDLIHPHLFNIRRFNAMINIKALNPLLKNFISGDNWEKSLVLNRIAEALNYRSINTTVNQSEAAEKIALCYKIYNKLILSSKSDFNKASDEFAKKYPVIWYMLEEYYISREEYYTDIMKIAALQGAI
> |[Tevenvirinae Salmonella_phage_vB_SnwM_CGG4-1]||_Salmonella_phage_vB_SnwM_CGG4-1.gb|hypothetical protein|2193|NC_031065.1(159878):10-2202:-1 ^RAST2:fig|1198136.78.peg.1^ Tevenvirinae Salmonella_phage_vB_SnwM_CGG4-1|neighbours:start(),(-1)|neighbour_genes:start(),Phage rIIA lysis inh..|
MIIKQEEEQIFGSANQKASKFGIENNMKAFMVLSDKLYTNKIYAIVRELSTNCLDAHKLNGQTRPFTIKVPTRIDPRFVIRDFGSGMSDEQIRGTDDAPGLYNTYFASTKADSNDFIGAMGLGSKSPFSYTKTFTVVSCHKGRKRGYTAIMKNTGPEIIPLFDTAMEEDEYTGIEITVPVKTDDIDKWHHEVRRTLRTFSGVEPEIQGANIDIDYFEEFTPEKQWFDKQRSYFDTDSSLYAIYGRIVYPIKVQEVPGIKCEWLNNKYNTVYVNFELGELDITPSREELSYNEETIEAIRNKINNIEETALNADIKHLESITNKRELVRELKKFSSRSLAIIGNSQSKIQGKTCREWLDYFDQRALENKMYSSNMYTYFVGDMAERRKISNSWSTRNRYSASGLIHVNQKKIVFMIDDKPNRRASTIRGMSYLNIHKGCQVILIDPNNEDHLEVVELAKKLFEGDEVVIFKASDMEQARAKDAEINKPDNSDAVKRPKSPNAQLWKLDSELRWESTNLFLTANEVRELEGLAVGLNREDIVELKTECSTSYIIENIRQACKAAGVKEFYTIRPSAMKYVKDNNSLTSVFDVLADSYADLIDDVLDDLIHPHLFNIRRFNAMINIKALNPLLKNFISGDNWEKSLVLNRIAEALNDRSINTSAKPLKAAEKIALCSKIYNKLILSSKSDFNKASDEFAEKYPVIWYMLEEYYISREEYYTDIMKIAALQGAI
> |[Tevenvirinae Serratia phage PS2]||_Serratia_phage_PS2.gb|hypothetical protein|2106|KJ025957.1(167266):1-2106:-1 ^RAST2:fig|1198136.49.peg.1^ Tevenvirinae Serratia phage PS2|neighbours:start(),(-1)|neighbour_genes:start(),hypothetical protein|
MKMHDISEPTLGNAGDLATKFKMRASAKAFKVLSSSIYKYKIRAIYRELTTNCTDAHILAGHTRKFDVKLPTDLDLRFIVRDYGPGMSDDQIMHMYTTYFESTKEDSNDFTGALGLGSKSPFCYTDTFSVISRFGGERRLYTAFISGGEPEILPAGCWEMEEDEETGLEIIVPTKAEDTAEWHRECLRISRPFHDIQPNITPSKQIDFLPEEDEFILEDSPFESVGHYAVMGRIVYPIPSEVLNGTWSGTLNKRVFLRFDLGMLDISASREELSLDPITRANINARLKERDDRLTKELLEQVEQCKCPRDYLKLYGDLSSASQNWFQNNTTYRGKTVTQWRRELSELADSIEGLSGYALEAYASRLTRKEYQESRSNGRNIRRSAALGPNNQFEIVIVREDIKGQRGKAVRALASMHSGLYCITFETHDGINPSWVELSERRITKLKELFEGRFFEYSYSDEVIQNRIKDMKVKRESSGEAHPKSANCIHYDGTDATLMYLTSNEARELDGYVVYKYRDDICTWTGESTGLTEGALIKSAKDFGICTDFYIVRPSILKKVKESPDAIDLIYEINEKVKELVPEIPVDQYGFTRSHTLYDRATRNGKLLQKLADEFIRPKSKVHPDWTKINEWVKSQMHKINCGLDVSWFKKFDENQNEMNDQFTECIADFKERNPLIYDYITDNYYFDNQKVLQNILDLAK
>ID:APC45218.1 |[Shigella phage SH7]||_Shigella_phage_SH7_.gbk|membrane-associated ..|2178|KX828711(164870):1-2178:-1 ^^ Shigella phage SH7, complete genome.|neighbours:start(),ID:APC45204.1(-1)|neighbour_genes:start(),hypothetical protein|
MIITTEKETILGNGSKSKAFSITASPKVFKILSSDLYTNKIRAVVRELITNMIDAHALNGNPEKFIIQVPGRLDPRFVCRDFGPGMSDFDIQGDDNSPGLYNSYFSSSKAESNDFIGGFGLGSKSPFSYTDTFSITSYHKGEIRGYVAYMDGDGPQIKLTFVKEMGPDDKTGIEIVVPVEEKDFRNFAYEVSYIMRPFKDLAIINGLDREIDYFPDFDDYYGVNPERYWPDRGGLYAIYGGIVYPIDGVIRDRNWLSIRNEVNYIKFPMGSLDIAPSREALSLDDRTRKNIIERVKELSEKAFNEDVKRFKESTSPRHTYRELMKMGYSARDYMISNSVKFTTKNLSYKKMQSMFEPDSKLCNAGVVYEVNLDPRLKRIKQSHETSAVASSYRLFGINTTKINIVIDNIKNRVNIVRGLAHALDDSEFNNTLNIHHNERLLFINPEVESQIDLLPDIMAMFESDEVNIHYLSEIEALVKSYIPKVVKSKAPRPKAATAFKFEIKDGRWEKEELFTLTSEADEITGYVAYMHRSDIFSMDGTTSLCHPSMNILIRMANLIGINEFYVIRPLLQKKVKELGQCQCIFEALRDLYVDAFDDVDYDKYVGYSSSAKRYIDKIIKYPELDFMMKYFSVDEVSEEYTRLANMVSSLQGVYFNGGKDTIGHDIWTVTNLFDVLSNNASKNSDKMVAEFTKKFRIVSDFIGYRNSLSDDEVSQIAKTMKALAA
>ID:YP_009288368.1 |[Shigella phage SHBML-50-1]||_Shigella_phage_SHBML-50-1_.gbk|rIIA lysis inhibitor|2178|NC_031085(166634):1159-3336:-1 ^GeneID:29060458^ Shigella phage SHBML-50-1, complete genome.|neighbours:ID:YP_009288367.1(-1),ID:YP_009288369.1(-1)|neighbour_genes:rIIB lysis inhibitor,rIIA lysis inhibitor|
MIITTEKETILGNGSKSKAFSIAANPKVFKILSSDLYTNKIRAVVRELITNMIDAHALNGNPEKFIIQVPGRLDPRFVCRDFGPGMSDFDIQGDDNSPGLYNSYFSSSKAESNDFIGGFGLGSKSPFSYTDTFSITSYHKGEIRGYVAYMDGDGPQIKPTFVKEMGPDDKTGIEIVVPVEEKDFRNFAYEVSYIMRPFKDLAIINGLDREIDYFPDFDDYYGVNPERYWPDRGGLYAIYGGIVYPIDGVIRDRNWLSIRNEVNYIKFPMGSLDIAPSREALSLDDRTRKNIIERVKELSEKAFNEDVKRFKESTSPRHTYRELMKMGYSARDYMISNSVKFTTKNLSYKKMQSMFEPDSKLCNAGVVYEVNLDPRLKRIKQSHETSAVASSYRLFGINATKINIVIDNIKNRVNIVRGLAHALDDSEFNNTLNIHHNERLLFINPEVESQIDLLPDIMAMFESDEVNIHYLSEIEALVKSYIPKVVKSKAPRPKAATAFKFEIKDGRWEKEELFTLTSEADEITGYVAYMHRSDIFSMDGTTSLCHPSMNILIRMANLIGINEFYVIRPLLQKKVKELGQCQCIFEALRDLYVDAFDDVDYDKYVGYSSSAQRYIDKIIKYPELDFMMKYFSTDEVSEEYTRLANIVSSLRGVYFNGGKDTIGHDIWTVTNLFDELSRNASKNSDKMVAEFTKKFRIVSDFIGYRNSLSDDEVSQIAKTMKALAA
>ID:YP_009277644.1 |[Shigella phage SHFML-11]||_Shigella_phage_SHFML-11.gbk|rIIA lysis inhibitor|2178|NC_030953(170650):116479-118656:-1 ^GeneID:29056351^ Shigella phage SHFML-11, complete genome.|neighbours:ID:YP_009277643.1(-1),ID:YP_009277645.1(-1)|neighbour_genes:rIIB lysis inhibitor,rIIA lysis inhibitor|
MIITTEKETILGNGSKSKAFSITASPKVFKILSSDLYTNKIRAVVRELITNMIDAHALNGNPEKFIIQVPGRLDPRFVCRDFGPGMSDFDIQGDDNSPGLYNSYFSSSKAESNDFIGGFGLGSKSPFSYTDTFSITSYHKGEIRGYVAYMDGDGPQIKPTFVKEMGPDDKTGIEIVVPVEEKDFRNFAYEVSYIMRPFKDLAIINGLDREIDYFPDFDDYYGVNPERYWPDRGGLYAIYGGIVYPIDGVIRDRNWLSIRNEVNYIKFPMGSLDIAPSREALSLDDRTRKNIIERVKELSEKAFNEDVKRFKESTSPRHTYRELMKMGYSARDYMISNSVKFTTKNLSYKKMQSMFEPDSKLCNAGVVYEVNLDPRLKRIKQSHETSAVASSYRLFGINTTKINIVIDNIKNRVNIVRGLARALDDSEFNNTLNIHHNERLLFINPEVESQIDLLPDIMAMFESDEVNIHYLSEIEALVKSYIPKVVKSKAPRPKAATAFKFEIKDGRWEKEELFTLTSEADEITGYVAYMHRSDIFSMDGTTSLCHPSMNILIRMANLIGINEFYVIRPLLQKKVKELGQCQCIFEALRDLYVDAFDDVDYDKYVGYSSSAQRYIDKIIKYPELDFMMKYFSTDEVSEEYTRLANIVSSLRGVYFNGGKDTIGHDIWTVTNLFDVLSNNASKNSDKMVAEFTKKFRIVSDFIGYRNSLSDDEVSQIAKTMKALAA
> |[Tevenvirinae Shigella_phage_SHSML-52-1]||_Shigella_phage_SHSML-52-1.gb|Phage rIIA lysis inh..|2214|NC_031090.1(169621):33975-36188:1 ^RAST2:fig|1198136.79.peg.58^ Tevenvirinae Shigella_phage_SHSML-52-1|neighbours:(1),(1)|neighbour_genes:Phage rIIA lysis inh..,hypothetical protein|
MIIETAKETIIGSGGKSTAFTIQGNSKVYKILSNDLYTNKELACVRELITNCIDGQILNGCTDKFIVQAPGRLDPRFVVRDFGPGMSDFTIRGNDEEPGIYNSYFASTKTSSNDFIGGFGLGSKAPLAYTDTFNLTSYHNGEVRGYVIYQDDTGPQIKLTFVDKMGPDDRTGVEVVVPVNPEDFEKFASEIAYVMRPLGDIAEVRGVKDIKYFPEFDDVYLAKEAPWGERGNIMAVYGGIVYPIGSVIKEQTWMMTRCTTAYIKFPMGELDVAPSREALSFDKRTVANIHKRVAEIDAKLFAEDSKKWIDCKYPRHVFREIDSLGYTARKYMEKAGSNIESLKYSKEQLTYSELYKRFKMGPEWCNLGVVYDIVESPRLRRIRESGSSSSTISINSLIGINIKNVEIVIDDVKGRVPLMRALNSIEMSKDEVKLTGKVPRGFGKSVLFVDPTDEDAMKLLERLKVIFDGDNINMYKTSELLQIVKPWIEVRKRTNEPRPKSPSAHRFFKNENDVWVSEDLFIPASEADEIQGYAIVRNRSNAECLDADKGWLNYDSNFLTRIADLSGIKEFTVVRPQIAKKVRKLGEVECLFEKSINDYIMLIDKVDYDEYVSPSRRAQPYLNHITRNEELNFLSKYFSSKNKEISKDFAKLSTVNNRWGWNRFAGATNTDLNKKLELCAKIFDKLKDNAYDNDDKMVIEFETNYHIVSEYMGRRGTLSKEQVAQIVKFMKAVEAAK
>ID:YP_003934626.1 |[Shigella phage SP18]||_Shigella_phage_SP18.gbk|rIIA|2235|NC_014595(170605):2-2236:-1 ^GeneID:9830651^ Shigella phage SP18, complete genome.|neighbours:start(),ID:YP_003934627.1(-1)|neighbour_genes:start(),rIIA.1|
MILETEKEAILGNGAKASAFTIQASPKVFKILTSDLYTNKVRAVVRELITNMIDAHMLNGCQDKFIVQAPGELDPRFVCRDFGPGMSDFQIRGDENTPGLYNSFFASSKAESNDFIGGFGLGSKSPFSYTETFSLISYHDGQVNGYVAYMDGDGPQIKPTFSEPMKPGDRTGIEVVVPVDSNDFGKFRYEIAYIMRPFAGLAEVQGAGEIEYFPEFDDYYAPARINYSSPERYGLYAIYGGIVYPIGDGYTKKTWMTAKNDVVFIKFPMGSLDIAPSREALSLDKRTVANIVERIESLDKKVMEDDCKKWQESECIRHTYRELQNLNYEARNFLKARNVETKFTKSQLTFNQMYEMFELDKDLINAGVVYDIYSTTRLKRLRNSSSNTNTASLTSMFGIHNDTLNIVIDDAKGRIAMIRGISSMLYDTSAKAKKLKASGKVPTVQGSSLLFVDPTSEIQTRLMVQLQERFEGDTVNIYRTSELTALVKDWIPVADPKARVKSKTPSLLRWTKTNGKWQSVEEFTCAADAEEIDGYAVFINRSSISPLNQEYGTTTFGTQTLCKLANLLEINEFCVIRPQLQKKVTKLAQYDCLIEAAVNRYVELIDAVDADQYIAASSRSRYYIPILSEYAELNFMFKYFYAKDVQKDVNTDYAELMQFNKFFAYNAYNSGTVDKTMQETLVLCNKIYDDLTKNASVTSDKMVFEFEKNHPIVSHFLYNRNAMSTEQVQNVAQIMKAVEAANKE
>ID:AUV63962.1 |[Shigella phage Sf20]||_Shigella_phage_Sf20_.gbk|rIIA protein|2109|MF327006(163982):99803-101911:-1 ^^ Shigella phage Sf20, complete genome.|neighbours:ID:AUV63961.1(-1),ID:AUV63963.1(-1)|neighbour_genes:hypothetical protein,hypothetical protein|
MKMHIDNEEVFGSDLSGAVDFSLKASSKAFMVLSKNTYQYCERACVREYSCNATDTHKEAGTLDRPFDIHLPTAIEPYFSVRDYGTGIPSKKELEQLFTVYFESTKDQTNDYIGSFGLGAKSAYSYTDTFTIVNYYNGRAYGFTAFVQNSMPKMVQIFDEPTYEDNGLKITIPVKEKDIQTWHREAQFVLRHFGEHKPNINAIEINYFPSFDNYYVCNGRDNDSYVVYAIMGKIQYPIPYEYVRGTWLEAVNRQHQTIYINFELGDLDLMPSREEVHLSIETKANIEKRIAEINEMMLEKVKEKIANIKTERKLAQFMSEYSSTQRNIISKMGKIGQWDDPVAIYNKFVNAGKDSPNDVEGQVYTLYRTRHTISKLRPAFVSSQYNITHFVWMHKEDITCLIDDTDKPKLRALTLNGMVQEYGINKKVLVFRQNNEKHMETFEYIKQYYDDSEMTVIKVSEADDLRAKAVKPEKTERTQREATPKLPNVYIMEKIGDSWHKTSHHMKAAEIRELSGLHMFRVGDAFESRSRKSIYSENTLHTALDYFGVTKYIITRNETQKYLVDEQLECALEFVRGKLAGLAKKVKTNHLGYGEYLGVITMLFHDDELERCVPEFIDRLYGRHYNKEVSKLLLRTRWIMDEETKKICDEKFTVANERIKAVCAKFKENSPLLYDIVDNWYRILHNDKRAQDFMKLVKNVKF
>ID:YP_009618815.1 |[Shigella phage Sf21]||_Shigella_phage_Sf21_.gbk|rIIA protein|2178|NC_042077(166002):1-2178:-1 ^GeneID:40095418^ Shigella phage Sf21, complete genome.|neighbours:start(),ID:YP_009618816.1(-1)|neighbour_genes:start(),hypothetical protein|
MIITTEKETILGNGSKSKAFSITASPKVFKILSSDLYTNKIRAVVRELITNMIDAHALNGNPEKFIIQVPGRLDPRFVCRDFGPGMSDFDIQGDDNSPGLYNSYFSSSKAESNDFIGGFGLGSKSPFSYTDTFSITSYHKGEIRGYVAYMDGDGPQIKPTFVKEMGPDDKTGIEIVVPVEEKDFRNFAYEVSYIMRPFKDLAIINGLDREIDYFPDFDDYYGVNPERYWPDRGGLYAIYGGIVYPIDGVIRDRNWLSIRNEVNYIKFPMGSLDIAPSREALSLDDRTRKNIIERVKELSEKAFNEDVKRFKESTSPRHTYRELMKMGYSARDYMISNSVKFTTKNLSYKKMQSMFEPDSKLCNAGVVYEVNLDPRLKRIKQSHETSAVASSYRLFGINATKINIVIDNIKNRVNIVRGLAHALDDSEFNNTLNIHHNERLLFINPEVESQIDLLPDIMAMFESDEVNIHYLSEIEALVKSYIPKVVKSKAPRPKAATAFKFEIKDGRWEKEELFTLTSEADEITGYVAYMHRSDIFSMDGTTSLCHPSMNILIRMANLIGINEFYVIRPLLQKKVKELGQCQCIFEALRDLYVDAFDDVDYDKYVGYSSSAQRYIDKIIKHPELDFMMKYFSTDEVSEEYTRLGNMVSSLRGVYFNGGKDTIGHDIWTVTNLFDELSRNASKNSDKMVAEFTKKFRIVSDFIGYRNSLSDDEVSQIAKTMKALAA
>ID:YP_009614924.1 |[Shigella phage Sf22]||_Shigella_phage_Sf22_.gbk|gp172|2178|NC_042039(166283):112310-114487:-1 ^GeneID:40091339^ Shigella phage Sf22, complete genome.|neighbours:ID:YP_009614923.1(-1),ID:YP_009614925.1(-1)|neighbour_genes:gp171,gp173|
MIITTEKETILGNGSKSKAFSIAANPKVFKILSSDLYTNKIRAVVRELITNMIDAHALNGNPEKFIIQVPGRLDPRFVCRDFGPGMSDFDIQGDDNSPGLYNSYFSSSKAESNDFIGGFGLGSKSPFSYTDTFSITSYHKGEIRGYVAYMDGDGPQIKPTFVKEMGPDDKTGIEIVVPVEEKDFRNFAYEVSYIMRPFKDLAIINGLDREIDYFPDFDDYYGVNPERYWPDRGGLYAIYGGIVYPIDGVIRDRNWLSIRNEVNYIKFPMGSLDIAPSREALSLDDRTRKNIIERVKELSEKAFNEDVKRFKESTSPRHAYRELMKMGYSARDYMISNSVKFTTKNLSYKKMQSMFEPDSKLCNAGVVYEVNLDPRLKRIKQSHETSAVASSYRLFGINTTKINIVIDNIKNRVNIVRGLAHALDDSEFNNTLNIHHNERLLFINPEVESQIDLLPDIMAMFESDEVNIHYLSEIEALVKSYIPKIVKSKAPRPKAATAFKFEIKDGRWEKEELFTLTSEADEITGYVAYMHRSDIFSMDGTTSLCHPSMNILIRMANLIGINEFYVIRPLLQKKVKELGQCQCIFEALRDLYVDAFDDVDYDKYVGYSSSAQRYIDKIIKYPELDFMMKYFSTDEVSEEYTRLANIVSSLRGVYFNGGKDTIGHDIWTVTNLFDELSRNASKNSDKMVAEFTKKFRIVSDFIGYRNSLSDDEVSQIAKTMKALAA
>ID:ATE86531.1 |[Shigella phage Sf23]||_Shigella_phage_Sf23_.gbk|rIIA|2178|MF158046(167678):89407-91584:-1 ^^ Shigella phage Sf23, complete genome.|neighbours:ID:ATE86530.1(-1),ID:ATE86532.1(-1)|neighbour_genes:rIIB,hypothetical protein|
MIITTEKETILGNGSKSKAFSIAANPKVFKILSSDLYTNKIRAVVRELITNMIDAHALNGNPEKFIIQVPGRLDPRFVCRDFGPGMSDFDIQGDDNSPGLYNSYFSSSKAESNDFIGGFGLGSKSPFSYTDTFSITSYHKGEIRGYVAYMDGDGPQIKPTFVKEMGPDDKTGIEIVVPVEEKDFRNFAYEVSYIMRPFKDLAIINGLDREIDYFPDFDDYYGVNPERYWPDRGGLYAIYGGIVYPIDGVIRDRNWLSIRNEVNYIKFPMGSLDIAPSREALSLDDRTRKNIIERVKELSEQAFNEDVKRFKESTSPRHTYRELMKMGYSARDYMISNSVKFTTKNLSYKKMQSMFEPDSKLCNAGVVYEVNLDPRLKRIKQSHETSAVASSYRLFGINTTKINIVIDNIKNRVNIVRGLAHALDDSEFNNTLNIHHNERLLFINPEVESQIDLLPDIMAMFESDEVSIHYLSEIEALVKNYIPKVVKSKAPRPKAATAFKFEIKDGRWEKEELFTLTSEADEITGYVAYMHRSDIFSMDGTTSLCHPSMNILIRMANLIGINEFYVIRPLLQKKVKELGQCQCIFEALRDLYVDAFDDVDYDKYVGYSSSAQRYIDKIIKYPELDFMMKYFSTDEVSEEYTRLANIVSSLRGVYFNGGKDTIGHDIWTVTNLFDVLSNNASKNSDKMVAEFTKKFRIVSDFIGYRNSLSDDEVSQIAKTMKALAA
>ID:YP_009619205.1 |[Shigella phage Sf24]||_Shigella_phage_Sf24_.gbk|rIIA protein|2178|NC_042078(168112):93711-95888:-1 ^GeneID:40095820^ Shigella phage Sf24, complete genome.|neighbours:ID:YP_009619204.1(-1),ID:YP_009619206.1(-1)|neighbour_genes:rIIB protein,hypothetical protein|
MIITTEKETILGNGSKSKAFSITASPKVFKILSSDLYTNKIRAVVRELITNMIDAHALNGNPEKFIIQVPGRLDPRFVCRDFGPGMSDFDIQGDDNSPGLYNSYFSSSKAESNDFIGGFGLGSKSPFSYTDTFSITSYHKGEIRGYVAYMDGDGPQIKPTFVKEMGPDDKTGIEIVVPVEEKDFRNFAYEVSYIMRPFKDLAIINGLDREIDYFPDFDDYYGVNPERYWPDRGGLYAIYGGIVYPIDGVIRDRNWLSIRNEVNYIKFPMGSLDIAPSREALSLDDRTRKNIIERVKELSEKAFNEDVKRFKESTSPRHTYRELMKMGYSARDYMISNSVKFTTKNLSYKKMQSMFEPDSKLCNAGVVYEVNLDPRLKRIKQSHETSAVASSYRLFGINTTKINIVIDNIKNRVNIVRGLAHALDDSEFNNTLNIHHNERLLFINPEVESQIDLLPDIMAMFESDEVNIHYLSEIEALVKSYIPKVVKSKAPRPKAATAFKFEIKDGRWEKEELFTLTSEADEITGYVAYMHRSDIFSMDGTTSLCHPSMNILIRMANLIGINEFYVIRPLLQKKVKELGQCQCIFEALRDLYVDAFDDVDYDKYVGYSSSAKRYIDKIIKYPELDFMMKYFSVDEVSEEYTRLANMVSSLQGVYFNGGKDTIGHDIWTVTNLFDVLSNNASKNSDKMVAEFTKKFRIVSDFIGYRSSLSDDEVSQIAKTMKALAA
>ID:YP_004414900.1 |[Shigella phage Shfl2]||_Shigella_phage_Shfl2_.gbk|hypothetical protein|2178|NC_015457(165919):1-165919:-1 ^GeneID:10499029^ |neighbours:start(),ID:YP_004414901.1(-1)|neighbour_genes:start(),hypothetical protein|
MIITTEKETILGNGSKSKAFSITASPKVFKILSSDLYTNKIRAVVRELITNMIDAHALNGNPEKFIIQVPGRLDPRFVCRDFGPGMSDFDIQGDDNSPGLYNSYFSSSKAESNDFIGGFGLGSKSPFSYTDTFSITSYHKGEIRGYVAYMDGDGPQIKPTFVKEMGPDDKTGIEIVVPVEEKDFRNFAYEVSYIMRPFKDLAIINGLDREIDYFPDFDDYYGVNPERYWPDRGGLYAIYGGIVYPIDGVIRDRNWLSIRNEVNYIKFPMGSLDIAPSREALSLDDRTRKNIIERVKELSEKAFNEDVKRFKESTSPRHTYRELMKMGYSARDYMISNSVKFTTKNLSYKKMQSMFEPDSKLCNAGVVYEVNLDPRLKRIKQSHETSAIASSYRLFGINTTKINIVIDNIKNRVNIVRGLARALDDSEFNNTLNIHHNERLLFINPEVESQIDLLPDIMAMFENDEVNIHYLSEIEALVKSYIPKVVKSKAPRPKAATAFKFEIKDGRWEKEELFTLTSEADEITGYVAYMHRSDIFSMDGTTSLCHPSMNILIRMANLIGINEFYVIRPLLQKKVKELGQCQCIFEALRDLYVDAFDDVDYDKYVGYSSSAKRYIDKIIKYPELDFMMKYFSVDEVSEEYTRLANMVSSLQGVYFNGGRDTIGHDIWTVTNLFDELSRNASKNSDKMVAEFTKKFRIVSDFIGYRNSLSDDEVSQIAKTMKALAA
>ID:YP_009110823.1 |[Shigella phage pSs-1]||_Shigella_phage_pSs-1_.gbk|gp16|2178|NC_025829(164999):5840-8017:-1 ^GeneID:22475089^ Shigella phage pSs-1, complete genome.|neighbours:ID:YP_009110822.1(-1),ID:YP_009110824.1(-1)|neighbour_genes:gp15,gp17|
MIITTEKETILGNGSKSKAFSITASPKVFKILSSDLYTNKIRAVVRELITNMIDAHALNGNPEKFIIQVPGRLDPRFVCRDFGPGMSDFDIQGDDNSPGLYNSYFSSSKAESNDFIGGFGLGSKSPFSYTDTFSITSYHKGEIRGYVAYMDGDGPQIKPTFVKEMGPDDKTGIEIVVPVEEKDFRNFAYEVSYIMRPFKDLAIISGLDREIDYFPDFDDYYGVNPERYWPDRGGLYAIYGGIVYPIDGVIRDRNWLSIRNEVNYIKFPMGSLDIAPSREALSLDDRTRKNIIERVKELSEKAFNEDVKRFKESTSPRHTYRELMKMGYSARDYMISNSVKFTTKNLSYKKMQSMFEPDSKLCNAGVVYEVNLDPRLKRIKQSHETSAVASSYRLFGINTTKINIVIDNIKNRVNIVRGLAHALDDKEFNNTLNIHHNERLLFINPEVESQIDLLPDIMAMFESDEVNIHYLSEIEALVKSYIPKAVKSKAPRPKTATAFKFEIKDGRWEKEELFTLTSEADEITGYVAYMHRSDIFSMDGTTSLCHPSTSILTRMANLIGINEFYVIRPLLQKKVKELGQCQCIFETLRDLYVDAFDAVDYDKYVGYSSSAKRYIDKIIKYPELDFMMKYFSVDEVSEEYTRLGNMVSSLQGIYFNGGKGTIGHDIWTVTNLFDVLSNNASKNSDKMVTEFTKKFRIVSDFIGYRNSLSDDEVSQIAKTMKALAA
> |[Tevenvirinae Vibrio_phage_KVP40]||_Vibrio_phage_KVP40.gb|Phage rIIA lysis inh..|2121|NC_005083.2(244834):81776-83896:1 ^RAST2:fig|1198136.81.peg.146^ Tevenvirinae Vibrio_phage_KVP40|neighbours:(1),(1)|neighbour_genes:Phage protein,hypothetical protein|
MKHLKRFTRYLTKCEKYMIIHTPDSTVQTSGKMRTAGFNMKASAKGFRIISTTLYKDPILAIVRELTCNGWDAHQMNKNLDTPIQVHLPNQFEPWFSVKDFGCGMSDDEIFGVYTTVFDSTKDDSNDVIGAMGLGSKTPFSYNNGQSFTVKSTKNGLKAVYSAYLDKGEPAITCMSEPAPTDEPDGVEVIVPVRKEDFSRFKEAANQVMPYFKAPAVETNITLSERKFTHMDGYFTENKKNSWRSGDVYAVMGNVCYPLSESHIKDIQLVRNYFKNSDLFIEFPIGELDVSASREELHYDDYTIENINKRVNLINTKFLDEAQKWVDDQKFSHIGDAYRACDNRFNDVVMKKLTFNGVSVMTYSQNMLKDFAILGKVVQLRPEYSNKEGVQRRTNFARPYDLVNPRNEYAKSPIHIIVDDMKSGGVAIAKEYVREEGQVVFYHHDDKPSTTAALAFFKERLRDCEYKVLKTSELKANYTPQKKTVKKKPVSPTIRLYEMRINEDGVRTVQASDVKREVLKNDELYYVSLFRDYIEKTPECGHGLDYHRSLGMIEEIMRIKGLDVVYIARRPEYVHIKDNKNAVNIFDIKFNKRELRSKIDWKSYTVDNNLYGYRSSLENTWANTAVRDHFGYSQSRNTCCQTIDRLCDNFPAVREIRKAEQEKHLEKLQTIQTAPKYKLLFDLVSSNTNTESTQKLIKLLRGKRNG
> |[Tevenvirinae Vibrio_phage_ValB1_HC]||_Vibrio_phage_ValB1_HC.gb|Phage rIIA lysis inh..|2070|MK568540.1(247619):242941-245010:-1 ^RAST2:fig|1198136.76.peg.410^ Tevenvirinae Vibrio_phage_ValB1_HC|neighbours:(-1),(-1)|neighbour_genes:hypothetical protein,Phage protein|
MIIHTPESKVQTSGKMRTAGFNMKASAKGFRIISTTLYKDPILAIVRELTCNGWDAHQMNKNIDKAIEVHLPNQFEPWFAVKDFGCGMSDDEIFGVYTTVFDSTKDDSNDVIGAMGLGSKTPFSYNNGQSFTVKSTKNGLKAVYSAYLDNGEPAITCMSEPAPTDEPDGVEVIVPVRKEDFNRFKEAANKVMPYFKAPAVETNITLSERNFTHMDGYFTENKKNSWRSGDVYAVMGNVCYPLSEYHIQDIHLVRNYFKNSDLYIEFPIGELDVSASREELHYDDYTIDNINKRVNEINSKFLAEAQKWVDDQNFDYIGDAYRACDNRFNDVVLKKLKFNDELVATYASRMLKDFPIMGKTVRMRPECSNKEGVQRNTRAARPYDLVNPRNDYSKKPITVIVDDLKSGGVAITKEYIRQENVSIFYHHDDKPSTTAPLAFFKERLRDCEYRVLKTSDLKANYTPQKKSVKKKPVSATIRLYEMRINEDGERTVKASDVKREVLKSGSFHYVSLFRDYIEKVPECGHGLDYHRSLGMIETIMRIKGIDVVYIARRPEYVHIKGNENAVNIFDIKFNKRELRSKIDWKSYTVDNNLYGYRSALVMTWNNDAVRNHFGYARSYHTCNQTIDRLCDHFSAIRDVRTQEQEKHLEKLKKIQNESKYELLFKLVGSNTCEESTTKLIKLLRGKRNG
> |[Tevenvirinae Vibrio_phage_ValKK3]||_Vibrio_phage_ValKK3.gb|Phage rIIA lysis inh..|2070|NC_028829.1(248088):48349-50418:-1 ^RAST2:fig|1198136.77.peg.127^ Tevenvirinae Vibrio_phage_ValKK3|neighbours:(-1),(-1)|neighbour_genes:hypothetical protein,Phage protein|
MIIHTPESKVQTSGKMRTAGFNMKASAKGFRIISTTLYKDPILAIVRELTCNGWDAHQMNKNIDKSIEVHLPNQFEPWFSVKDFGCGMSDDEIFGVYTTVFDSTKDDSNDVIGAMGLGSKTPFSYNNGQSFTVKSTKNGLKAVYSAYLDKGEPAITCMSEPAPTDEPDGVEVIVPVRKEDFDRFKDAAQNVMPYFKSPSVETNMTLPERNFTHMDGYFTESKRNTWRSGDVYAVMGNVCYPLSEGHIQEIHLIRNYFKDSDLFIEFPIGELDVSASREELHYDDYTIDNINKRVKQINSKFLAEAQKWVDDQNFDYIGDAYRACDRRFNDVVLKKLKFNDELVVTYASRMLKDFPIMGKTVRMRPEHSNKEGVQRNTRAARPYDLVNPRNDYSKNPITIIVDDLKSGGVAITKEYIRQESVSIYYHHDDKPSTTAPLAFFKERLRDCEYRVLKTSDLKANYTPQKKSVKKKPAPTTIRLYEMRINDKGERTVKASDVKREVLKSGSFHYVSLFRDYIEKVPECGHGLDYHRSLGMIETIMRIKGIDVVYIARRPEYVHIKGNEKAVNIFDIKFNKRELRSKIDWKSYTVDNNLYGYRSVLPMTWNNDAVRNYFGYARSYHTCNQTIDRLCDHFSAIREIRTQEQEKHLEKLKKIQNESKYELLFKLVGSNTCEESTTKLIKLLRGKRNG
> |[Tevenvirinae Vibrio_phage_phi-Grn1]||_Vibrio_phage_phi-Grn1.gb|Phage rIIA lysis inh..|2070|KT919972.1(248605):190701-192770:1 ^RAST2:fig|1198136.75.peg.306^ Tevenvirinae Vibrio_phage_phi-Grn1|neighbours:(1),(1)|neighbour_genes:Phage protein,hypothetical protein|
MIIHTPESKVQTSGKMRTAGFNMKASAKGFRIISTTLYKDPILAIVRELTCNGWDAHQMNKNIDKAIEVHLPNQFEPWFAVKDFGCGMSDDEIFGVYTTVFDSTKDDSNDVIGAMGLGSKTPFSYNNGQSFTVKSTKNGLKAVYSAYLDNGEPAITCMSEPAPTDEPDGVEVIVPVRKEDFNRFKEAANKVMPYFKAPAVETNITLSERNFTHMDGYFTENKKNSWRSGDVYAVMGNVCYPLSEYHIQDIHLVRNYFKNSDLYIEFPIGELDVSASREELHYDDYTIDNINKRVNEINSKFLAEAQKWVDDQNFDYIGDAYRACDNRFNDVVLKKLKFNDELVATYASRMLKDFPIMGKTVRMRPECSNKEGVQRNTRAARPYDLVNPRNDYSKKPITVIVDDLKSGGVAITKEYIRQENVSIFYHHDDKPSTTAPLAFFKERLRDCEYRVLKTSDLKANYTPQKKSVKKKPVSATIRLYEMRINEDGERTVKASDVKREVLKSGSFHYVSLFRDYIEKVPECGHGLDYHRSLGMIETIMRIKGIDVVYIARRPEYVHIKGNENAVNIFDIKFNKRELRSKIDWKSYTVDNNLYGYRSALVMTWNNDAVRNHFGYARSYHTCNQTIDRLCDHFSAIRDVRTQEQEKHLEKLKKIQNESKYELLFKLVGSNTCEESTTKLIKLLRGKRNG
> |[Tevenvirinae Vibrio_phage_phi-ST2]||_Vibrio_phage_phi-ST2.gb|Phage rIIA lysis inh..|2070|KT919973.1(250485):3229-5298:1 ^RAST2:fig|1198136.73.peg.9^ Tevenvirinae Vibrio_phage_phi-ST2|neighbours:(1),(1)|neighbour_genes:Phage protein,Phage lysis inhibito..|
MIIHTPESKVQTSGKMRTAGFNMKASAKGFRIISTTLYKDPILAIVRELTCNGWDAHQMNKNIDKAIEVHLPNQFEPWFAVKDFGCGMSDDEIFGVYTTVFDSTKDDSNDVIGAMGLGSKTPFSYNNGQSFTVKSTKNGLKAVYSAYLDNGEPAITCMSEPAPTDEPDGVEVIVPVRKEDFNRFKEAANKVMPYFKAPAVETNITLSERNFTHMDGYFTENKKNSWRSGDVYAVMGNVCYPLSEYHIQDIHLVRNYFKNSDLYIEFPIGELDVSASREELHYDDYTIDNINKRVNEINSKFLAEAQKWVDDQNFDYIGDAYRACDNRFNDVVLKKLKFNDELVATYASRMLKDFPIMGKTVRMRPECSNKEGVQRNTRAARPYDLVNPRNDYSKKPITVIVDDLKSGGVAITKEYIRQENVSIFYHHDDKPSTTAPLAFFKERLRDCEYRVLKTSDLKANYTPQKKSVKKKPVSATIRLYEMRINEDGERTVKASDVKREVLKSGSFHYVSLFRDYIEKVPECGHGLDYHRSLGMIETIMRIKGIDVVYIARRPEYVHIKGNENAVNIFDIKFNKRELRSKIDWKSYTVDNNLYGYRSALVMTWNNDAVRNHFGYARSYHTCNQTIDRLCDHFSAIRDVRTQEQEKHLEKLKKIQNESKYELLFKLVGSNTCEESTTKLIKLLRGKRNG
> |[Tevenvirinae _Vibrio_phage_vB_VmeM-32]||_Vibrio_phage_vB_VmeM-32.gb|hypothetical protein|2244|KU160494.1(199912):156504-158747:1 ^RAST2:fig|1198136.70.peg.250^ Tevenvirinae _Vibrio_phage_vB_VmeM-32|neighbours:(1),(1)|neighbour_genes:hypothetical protein,hypothetical protein|
MKLHIDTTPAITSNNIESGKFGMELSAKTFKIFTSSIYKYKIRAIIRELYSNAIDGLIARKRQHGALIDGKTIDVHLPTSIEPTFIIRDYGTGMSKEFMFSTYTTYFASTKNDNNDEIGGLGLGCKSPLCLVSTFTVTSIVDGIKNVYSVYMTDSGEPNIASMGEFETDELDGVEVRVPVQPEDFAEYEQESLRLLPFFSYQPNFIGQNKLDYDPIVFDDSKTLYNIATKYTGINVGAVMGGVVYPIPDELTKSSIVRVLGPKNCFIEFDIGQLDFQPSREELSLDKTTIANITSKLEVIDSEYVKLYERVLEKSKSLRNFYKLLKIEFQEKYSEQRNISFSSLWSWTHARLCATNPKIASWGDKVYRDCVSRIKPIAITTRSMDVRLISMNRDRSFHERKIRRYRYSWVPVAPDTLTKIESNFKCVVVNDLKTSQKHNRTKVLRGLQNLGVCELSSESVIYIHDEYSRNGVLDDLVSNYDECDDFKVVMLSEWYDRAIQAEKEFVAEQKRIAKEERLKRGVPERDPYTGLRCYLKNSIVSGFIEIKKLSSDVEDMTGFYVEKSRYTELQLLSQIHPDLKNAKVWVLPKPFMKRAEKNENLTYLPDEKLTEMLEYAANYHVQNARYDLPIQSWERDLIKCDRVFDELSIPYIVRIKKLNDEIKQRSGSVTTSHEWNLLIKYSDVSNETIRKTYNHLDVMRKEQTEYIESSRDEFIQKYPLAVYVLKSKYISNLDDNEISNIKSIINN
> |[Tevenvirinae Vibriophage_phi-pp2]||_Vibriophage_phi-pp2.gb|Phage rIIA lysis inh..|2121|JN849462.1(246421):83143-85263:1 ^RAST2:fig|1198136.74.peg.148^ Tevenvirinae Vibriophage_phi-pp2|neighbours:(1),(1)|neighbour_genes:Phage protein,Phage lysis inhibito..|
MKHLKRFTRYLTKCEKYMIIHTPDSTVQTSGKMRTAGFNMKASAKGFRIISTTLYKDPILAIVRELTCNGWDAHQMNKNLDTPIQVHLPNQFEPWFSVKDFGCGMSDDEIFGVYTTVFDSTKDDSNDVIGAMGLGSKTPFSYNNGQSFTVKSTKNGLKAVYSAYLDKGEPAITCMSEPAPTDEPDGVEVIVPVRKEDFNRFKEAANQVMPYFKAPAVETNITLSERKFTHMDGYFTENKKNSWRSGDVYAVMGNVCYPLSESHIKDIQLVRNYFKNSDLFIEFPIGELDVSASREELHYDDYTIENINKRVNLINTKFLDEAQKWVDDQKFSHIGDAYRACDNRFNDVVMKKLTFNGVSVMSYSQNMLKDFAILGKVVQLRPEYSNKEGVQRRTNFARPYDLVNPRNEYAKSPIHIIVDDMKSGGVAIAKEYVREEGQVVFYHHDDKPSTTAALAFFKERLRDCEYKVLKTSELKANYTPQKKTVKKKPVSPTIRLYEMRINEDGVRTVQASDVKREVLKNDELYYVSLFRDYIEKTPECGHGLDYHRSLGMIEEIMRIKGLDVVYIARRPEYVHIKDNKNAVNIFDIKFNKRELRSKIDWKSYTVDNNLYGYRSSLENTWANTAVRDHFGYSQSRNTCCQTIDRLCDNFPAVREIRKAEQEKHLEKLQTIQTAPKYKLLFDLVSSNTNTESTQKLIKLLRGKRNG
>ID:YP_009153604.1 |[Yersinia phage PST]||_Yersinia_phage_PST_.gbk|rIIA|2178|NC_027404(167785):1-2178:-1 ^GeneID:24677629^ Yersinia phage PST, complete genome.|neighbours:start(),ID:YP_009153605.1(-1)|neighbour_genes:start(),hypothetical protein|
MIITTEKETILGNGSKSKAFSITASPKVFKILSSDLYTNKIRAVVRELITNMIDAHALNGNPEKFIIQVPGRLDPRFVCRDFGPGMSDFDIQGDDNSPGLYNSYFSSSKAESNDFIGGFGLGSKSPFSYTDTFSITSYHKGEIRGYVAYMDGDGPQIKPTFVKEMGPDDKTGIEIVVPVEEKDFRNFAYEVSYIMRPFKDLAIINGLDREIDYFPDFDDYYGVNPERYWPDRDGLYAIYGGIVYPIDGVIRDRNWLSIRNEVNYIKFPMGSLDIAPSREALSLDDRTRKNIIERVKELSEKAFNEDVKRFKESTSPRHTYRELMKMGYSARDYMISNSVKFTTKNLSYKKMQSMFEPDSKLCNAGVVYEVNLDPRLKRIKQSHETSAVASSYRLFGINTTKINIVIDNIKNRVNIVRGLAHALDDSEFNNTLNIHHNERLLFINPEVESQIDLLPDIMAMFESDEVNIHYLSEIEALVKSYIPKVVKSKAPRPKAATAFKFEIKDGRWEKEELFTLTSEADEITGYVAYMHRSDIFSMDGTTSLCHPSMNILIRMANLIGINEFYVIRPLLQKKVKELGQCQCIFEALRDLYVDAFDDVDYDKYVGYSSSAKRYIDKIIKYPELDFMMKYFSVDEVSEEYTRLANMVSSLQGVYFNGGKDTIGHDIWTVTNLFDVLSNNASKNSDKMVAEFTKKFRIVSDFIGYRNSLSDDEVSQIAKTMKALAA
>ID:VEV89617.1 |[Yersinia phage fPS-2]||_Yersinia_phage_fPS-2_.gbk|g001c|2178|LR215722(169060):12-2189:-1 ^^ Yersinia phage fPS-2 genome assembly, chromosome: I.|neighbours:start(),ID:VEV89618.1(-1)|neighbour_genes:start(),g002c|
MIITTEKETILGNGSKSKAFSITASPKVFKILSSDLYTNKIRAVVRELITNMIDAHALNGNPEKFIIQVPGRLDPRFVCRDFGPGMSDFDIQGDDNSPGLYNSYFSSSKAESNDFIGGFGLGSKSPFSYTDTFSITSYHKGEIRGYVAYMDGDGPQIKPTFVKEMGPDDKTGIEIVVPVEEKDFRNFAYEVSYIMRPFKDLAIINGLDREIDYFPDFDDYYGVNPERYWPDRGGLYAIYGGIVYPIDGVIRDRNWLSIRNEVNYIKFPMGSLDIAPSREALSLDDRTRKNIIERVKELSEKAFNEDVKRFKESTSPRHTYRELMKMGYSARDYMISNSVKFTTKNLSYKKMQSMFEPDSKLCNAGVVYEVNLDPRLKRIKQSHETSAVASSYRLFGINTTKINIVIDDIKNRVNIVRGLAHALDDSEFNNTLNIHHNERLLFINPEVESQIDLLPDIMAMFESDEVNIHYLSEIEALVKSYIPKVVKSKAPRPKAATAFKFEIKDGRWEKEELFTLTSEADEITGYVAYMHRSDIFSMDGTTSLCHPSMNILIRMANLIGINEFYVIRPLLQKKVKELGQCQCIFEALRDLYVDAFDDVDYDKYVGYSSSAQRYIDKIIKYPELDFMMKYFSTDEVSEEYTRLGNMVSSLRGVYFNGGKDTIGHDIWTVTNLFDELSRNASKNSDKMVAEFTKKFRIVSDFIGYRNSLSDDEVSQIAKTMKALAA
>ID:YP_009149240.1 |[Yersinia phage phiD1]||_Yersinia_phage_phiD1_.gbk|g001|2178|NC_027353(167063):12-2189:-1 ^GeneID:24635714^ Yersinia phage phiD1 complete genome.|neighbours:start(),ID:YP_009149241.1(-1)|neighbour_genes:start(),g002|
MIITTEKETILGNGSKSKAFSIAANPKVFKILSSDLYTNKIRAVVRELITNMIDAHALNGNPEKFIIQVPGRLDPRFVCRDFGPGMSDFDIQGDDNSPGLYNSYFSSSKAESNDFIGGFGLGSKSPFSYTDTFSITSYHKGEIRGYVAYMDGDGPQIKPTFVKEMGPDDKTGIEIVVPVEEKDFRNFAYEVSYIMRPFKDLAIINGLDREIDYFPDFDDYYGVNPERYWPDRGGLYAIYGGIVYPIDGVIRDRNWLSIRNEVNYIKFPMGSLDIAPSREALSLDDRTRKNIIERVKELSEKAFNEDVKRFKESTSPRHTYRELMKMGYSARDYXISNSVKFTTKNLSYKKMQSMFEPDSKLCNAGVVYEVNLDPRLKRIKQSHETSAVASSYRLFGINTTKINIVIDNIKNRVNIVRGLARALDDSEFNNTLNIHHNERLLFINPEVESQIDLLPDIMAMFESDEVNIHYLSEIEALVKSYIPKVVKSKAPRPKAATAFKFEIKDGRWEKEELFTLTSEADEITGYVAYMHRSDIFSMDGTTSLCHPSMNILIRMANLIGINEFYVIRPLLQKKVKELGQCXCIFEALRDLYVDAFDDVDYDKYVGYSSSAQRYIDKIIKHPELDFMMKYFSTDEVSEEYTRLGNMVSSLRGVYFNGGKDTIGHDIWTVTNLFDELSRNASKNSDKMVTEFTKKFRIVSDFIGYRNSLSDDEVSQIAKTMKALAA
