# Supplementary material for: Influence of Non-canonical DNA Bases on the Genomic Diversity of Tevenvirinae
Source: Front Microbiol. 2021 Apr 6;12:632686. doi: 10.3389/fmicb.2021.632686 (PMC8056088; doi:10.3389/fmicb.2021.632686)
Supplement: Supplementary Data Sheet 1 — Clustering results (folders “first clusterisation,” “second clusterisation,” and “third clusterisation”): the number of pan-genome components in the individual genome (files “pan genome components of genomes”), the total number of all clusters and components of the pan-genome (files “pan genome components”), a list of clusters of the core genome (files “core list”), a list of clusters of the softcore genome (files “softcore list”). Clusters of the softcore genome (folders “softcore clusters”) are presented in the files which show regions in genomes, protein sequences, names of viruses which have these proteins A description of softcore clusters is also supplied (file “Softcore clusters description”). [file Data_Sheet_1.ZIP › Data sheet 1/third clusterisation/softcore_clusters/20308_dexA.faa]

> |[Tevenvirinae _Acinetobacter_phage_133]||_Acinetobacter_phage_133.gb|DexA exonuclease A|669|NC_015250.1(159801):7771-8439:-1 ^RAST2:fig|1198136.113.peg.13^ Tevenvirinae _Acinetobacter_phage_133|neighbours:(-1),(-1)|neighbour_genes:hypothetical protein,hypothetical protein|
MKPTDFLIDFESLSTVPESVIVEVSIVPFKDDPENPMSFQDLVAKGKKFKLDLASQKGKRHIMASTVNWWKEQDAAARKNLVPAPGDLTVNEAVDQILDFLKVNNCDLWKSQLWCRGMSFDIPIWINMLQERFGVKDTGKLEPTAFWNGRDVRTAIEAIALTRGLTMTPLRKGLLPGFVMHDSIHDCAKDVLMLQYIKRYAMGLETAPTEAESDPVTVKKRM
> |[Tevenvirinae _Acinetobacter_phage_AM101]||_Acinetobacter_phage_AM101.gb|exonuclease|660|MH165274.1(166487):157241-157900:1 ^RAST2:fig|1198136.62.peg.249^ Tevenvirinae _Acinetobacter_phage_AM101|neighbours:(1),(1)|neighbour_genes:hypothetical protein,hypothetical protein|
MAKYNDFIIDLETLGNKPDCIVVDVSILIFDPDPKVMQPLDELIKNGKRFKLNLESQKGVRSTTPSTVKWWMEQSPEAKKNLLPSPDDVTVEEAVTQILAFLKENGINQWKSQGWCRGMSFDFPIFVDMIRQTFKTNDTDKLEPIKYHCQRDIRTAIEAYSLVRGMSKTPLRKGILDGFVHHDSIHDCAKDVIMLKMAQRYALQLEEIPAPEDIDPFTV
> |[Tevenvirinae _Acinetobacter_phage_Ac42]||_Acinetobacter_phage_Ac42.gb|exonuclease|663|NC_014660.1(167716):12475-13137:-1 ^RAST2:fig|1198136.114.peg.21^ Tevenvirinae _Acinetobacter_phage_Ac42|neighbours:(-1),(-1)|neighbour_genes:hypothetical protein,hypothetical protein|
MVKDFIIDFETFDNKPTAMAIDLAVLVFENNPENPPNFKDLVKQGRRWKLDLRSQAETRSRSPSTINWWKQQSDEAKQNLVPTDKDVTVKVAITEFLEYLKEQGIDPWKSQAWCRGQSFDFPILVNMLQEVYKTNDTDEVEPVKFWNQRDVRTAVEALMMSRGMCTVPLEKGTLDGFVAHDSVHDCAKDIMMLIYAQRYAMGLSDVPLIEDADPNSIKTR
> |[Viruses _Acinetobacter_phage_Acj61]||_Acinetobacter_phage_Acj61.gb|T4-like phage DexA e..|672|NC_014661.1(164093):11619-12290:-1 ^RAST2:fig|10239.85.peg.18^ Viruses _Acinetobacter_phage_Acj61|neighbours:(-1),(-1)|neighbour_genes:hypothetical protein,hypothetical protein|
MAKDFIIDLETLGSRPDSIVVDISVVVFDSDPTVVQSFNDLCNAGRRFKLNLQSQKGVRTTMASTIAWWKEQDEAAKKNLKASPEDLTVEEAIPQLLDYLKKSGVNAWKSQGWCRGMSFDFPILVDMIRQTFKTDVTEDFEPVKFWAQRDIRTAIESLALTRGLSMTPLRNGVLTGFVAHDSIHDCAKDVIMLKTAQRYALGLETMPEPEDTDPQTVKKRRST
> |[Viruses _Acinetobacter_phage _Acj9]||_Acinetobacter_phage_Acj9.gb|T4-like phage DexA e..|669|NC_014663.1(169947):12101-12769:-1 ^RAST2:fig|10239.87.peg.20^ Viruses _Acinetobacter_phage _Acj9|neighbours:(-1),(-1)|neighbour_genes:hypothetical protein,hypothetical protein|
MPVYNDFVIDYETLDNKATAVVVDMSVVVFDPDPTKMQTFEELVAKGKRFKLSLASQKGVRTTNTATINWWREQSEAARVNLKASPDDLTVEEAIHGLIEFLKANNVHPKKSLGWCRGMSFDFPILVDMIRQTFKTDITDEVEPIKFWAQRDIRTAIEAMLLTRGLSKTPLRKGMLDGFVAHDSIHDCAKDVIMLKMAARYAMGLEDVPAHEDCDPETVKKR
> |[Tevenvirinae _Acinetobacter_phage_KARL-1]||_Acinetobacter_phage_KARL-1.gb|exonuclease|660|MH713599.1(166560):4822-5481:1 ^RAST2:fig|1198136.64.peg.10^ Tevenvirinae _Acinetobacter_phage_KARL-1|neighbours:(1),(1)|neighbour_genes:hypothetical protein,cef|
MAKYNDFIIDLETLGNKPDCIVVDVSILIFDPDPKVMQPLDELIKNGKRFKLNLESQKGVRSTTPSTVKWWMEQSPEAKKNLLPSPDDVTVEEAVTQILAFLKENGINQWKSQGWCRGMSFDFPIFVDMIRQTFKTNDTDKLEPIKFHCQRDIRTAIEAYSLVRGMSKTPLRKGILDGFVHHDSIHDCAKDVIMLKMAQRYALQLEEIPAPEDIDPFTV
> |[Viruses _Acinetobacter_phage_ZZ1]||_Acinetobacter_phage_ZZ1.gb|T4-like phage DexA e..|675|NC_018087.3(166687):12383-13057:-1 ^RAST2:fig|10239.86.peg.21^ Viruses _Acinetobacter_phage_ZZ1|neighbours:(-1),(-1)|neighbour_genes:hypothetical protein,hypothetical protein|
MSYKDFIIDMETLGSRSDSVVVDISVLVFDSDYTQPVESIDELIKAGRRWKLSIASQKGTRTVSPSTVQWWKDQSAEARKNLAPSAEDMTIEQAIPEILQYLKDQGVKPFKSFGYCRGQSFDFPIFVHMIGEAYKVFETNKLEPVAFWNQRDIRTAIEAYSMTRGMTMTPLRKGRLDGFVAHDSIHDCAKDVIMLKTAQRYAAGLEEVPDPDDTDPSSIKKSKF
> |[Tevenvirinae Acinetobacter_phage_vB_ApiM_fHyAci03]||_Acinetobacter_phage_vB_ApiM_fHyAci03.gb|exonuclease|660|MH460829.1(165975):11616-12275:-1 ^RAST2:fig|1198136.65.peg.20^ Tevenvirinae Acinetobacter_phage_vB_ApiM_fHyAci03|neighbours:(-1),(-1)|neighbour_genes:cef,hypothetical protein|
MAKYNDFIIDLETLGNKPDCIVVDVSILIFDPDPKVMQPLDELIKNGKRFKLNLESQKGVRSTTPSTVKWWMEQSPEAKKNLLPSSDDVTVEEAVTQILAFLKENGINQWKSQGWCRGMSFDFPIFVDMIRQTFKTNDTDKLEPIKFHCQRDIRTAIEAYSLVRGMTKTPLRKGILDGFVHHDSIHDCAKDVIMLKMAQRYALQLEEIPAPEDTDPFTV
> |[Tevenvirinae _Aeromonas_phage_65.2]||_Aeromonas_phage_65.2.gb|T4-like phage DexA e..|660|KY290955.1(236567):6129-6788:-1 ^RAST2:fig|1198136.115.peg.9^ Tevenvirinae _Aeromonas_phage_65.2|neighbours:(-1),(-1)|neighbour_genes:hypothetical protein,Deoxyuridine 5'-trip..|
MVTDFIIDFESLDVCESAILIEASIIPFHMDIVNVPTFNSLVSNGIKIKFDIKSQKALGRTTSASTIDWWKRQGDDAKLLLKPSDEDVTMVEGLAELKEFLNKNDISFKKSHFWTRGEMDIIWLRSWIISAMGIPPSEVTNEAPVMFNNFREIRTVIEDNLGRDQTYCPLPVGSLPNFTKHNSLHDCARDVLMVIYSKRYSHGLEDIPAEIDPNSKRGY
> |[Viruses Aeromonas phage 65]||_Aeromonas_phage_65.gb|T4-like phage DexA e..|660|NC_015251.1(235229):6130-6789:-1 ^RAST2:fig|10239.65.peg.9^ Viruses Aeromonas phage 65|neighbours:(-1),(-1)|neighbour_genes:hypothetical protein,Deoxyuridine 5'-trip..|
MVTDFIIDFESLDVCESAILIEASIIPFHMDIVNVPTFNSLVSNGIKIKFDIKSQKALGRTTSASTIDWWKRQGDDAKLLLKPSDEDVTMVEGLAELKEFLNKNDISFKKSHFWTRGEMDIIWLRSWIISAMGIPPSEVTNEAPVMFNNFREIRTVIEDNLGRDQTYCPLPVGSLPNFTKHNSLHDCARDVLMVIYSKRYSHGLEDIPAEIDPNSKRGY
> |[Tevenvirinae _Aeromonas_phage_AS-szw]||_Aeromonas_phage_AS-szw.gb|T4-like phage DexA e..|654|MF498773.1(229957):168374-169027:1 ^RAST2:fig|1198136.118.peg.293^ Tevenvirinae _Aeromonas_phage_AS-szw|neighbours:(1),(1)|neighbour_genes:Deoxyuridine 5'-trip..,hypothetical protein|
MVTDYITDFETLNTVEKATLVEFSVIPFKMDIENPPTFQSLVESGKKIKFDLKHQKALGRRVSASTVEWWKSQGDEAKSLLKPSSDDRTLYDGYMDIKDWFVETGVEFKKSHIWTRGEMDIIWFRSWYCDAMDLADDDISAAMPVMFNNFREVRTAIEANMDRDVTYCPLPNGSLPGFVKHNSLHDCARDILMLIYSKRYAYGLEDIPTDVDPNSMR
> |[Tevenvirinae _Aeromonas_phage_AS-zj]||_Aeromonas_phage_AS-zj.gb|T4-like phage DexA e..|654|MF448340.1(229929):45001-45654:1 ^RAST2:fig|1198136.120.peg.54^ Tevenvirinae _Aeromonas_phage_AS-zj|neighbours:(1),(1)|neighbour_genes:Deoxyuridine 5'-trip..,hypothetical protein|
MVTDYITDFETLNTVEKATLVEFSVIPFKMDIENPPTFQSLVESGKKIKFDLKHQKALGRRVSASTVEWWKSQGEAAKSLLKPSSDDKTLYDGYMDIKDWFVETGVEFKKSHIWTRGEMDIIWFRSWYCDAMDLADDDISAAMPVMFNNFREVRTAIEANMDRDVTYCPLPNGSLPGFVKHNSLHDCARDILMLIYSKRYAYGLEDIPTDVDPNSMR
>ID:NP_943887.1 |[Aeromonas virus Aeh1]||_Aeromonas_phage_Aeh1_.gbk|dexA|681|NC_005260(233234):6189-6869:-1 ^GeneID:2658072^ Aeromonas phage Aeh1, complete genome.|neighbours:ID:NP_943886.1(-1),ID:NP_943888.1(-1)|neighbour_genes:hypothetical protein,hypothetical protein|
MIQVPEYDDYIIDMETFSNKANATVIDLAAIVYREDIQNPPSFQELVSRGIKIKFDLKSQSNRHKMKSTIEWWKNQVPEAKKNLKPSMNDVNINVGMEKFFDYIRRPGFKVDYWKSLAWCRGNSFDFAIFEDMLSEYLEQDDTIFEQPVNFSRQRDIRTAIEQNLCSRMQTICPLPKGTLDGFVKHDSIHDCAKDILMLIYSKRYAWGLEDMPTGDNVDPLSILRG
> |[Tevenvirinae _Aeromonas_phage_AsFcp_2]||_Aeromonas_phage_AsFcp_2.gb|exonuclease|681|MH791401.1(219171):176557-177237:-1 ^RAST2:fig|1198136.67.peg.302^ Tevenvirinae _Aeromonas_phage_AsFcp_2|neighbours:(-1),(-1)|neighbour_genes:Phage protein,Deoxyuridine 5'-trip..|
MIQVPEYDDYIIDMETLSNKANATIVDLSAIVYREDIQNPPSFQELVSRGIKIKFNLKSQSNRHKMKSVIEWWKTQEFDAKKNLKPSSEDVDINDGMAKFYDYIRRPDFKIDYWKSLAWCRGNSFDFPMFEDMLSESLEQDDTIFQQPVNFSRQRDIRTAIEQNLCSRMQTICPLPKGTLDGFVKHDSIHDCAKDILMLIFSKRYAWGLEEIPTGDNVDPHSILRG
> |[Tevenvirinae _Aeromonas_phage_Asswx_1]||_Aeromonas_phage_Asswx_1.gb|T4-like phage DexA e..|654|MH791398.1(229103):176069-176722:1 ^RAST2:fig|1198136.119.peg.318^ Tevenvirinae _Aeromonas_phage_Asswx_1|neighbours:(1),(1)|neighbour_genes:Deoxyuridine 5'-trip..,hypothetical protein|
MVTDYITDFETLNTVEKATLVEFSVIPFKMDIEHPPTFQSLVESGKKIKFDLKHQKALGRRVSASTVEWWKSQGEAAKSLLKPSSDDKTLYDGYMDIKDWFVETGVEFKKSHIWTRGEMDIIWFRSWYCDAMDLADDDISAAMPVMFNNFREVRTAIEANMDRDVTYCPLPNGSLPGFVKHNSLHDCARDILMLIYSKRYAYGLEDIPTDVDPNSMR
> |[Tevenvirinae _Aeromonas_phage_Aswh_1]||_Aeromonas_phage_Aswh_1.gb|T4-like phage DexA e..|663|MH791414.1(229730):62992-63654:-1 ^RAST2:fig|1198136.117.peg.155^ Tevenvirinae _Aeromonas_phage_Aswh_1|neighbours:(-1),(-1)|neighbour_genes:hypothetical protein,Deoxyuridine 5'-trip..|
MDPITDYLIDFESLNTVENAILVEFSIIPFIMDPSNTPNFNELVACGKKFKFNIKSQKYLGRTYSQSTLAWWKKQGDAAKLLLKPSSEDKSLYESAEELRQFFLDTGVKFKKSHIWTRGEMDVVWLRSWFSCVYHLKDDEVTDNMPVMFNNFREVRTAIESNLSRDVTYCPLPVGSLPGFTKHNSLHDAARDVMMLLYSKRYSYGLEPIPTDVDPNSQRG
> |[Tevenvirinae _Aeromonas_phage_CC2]||_Aeromonas_phage_CC2.gb|T4-like phage DexA e..|654|NC_019538.1(231743):93684-94337:-1 ^RAST2:fig|1198136.110.peg.246^ Tevenvirinae _Aeromonas_phage_CC2|neighbours:(-1),(-1)|neighbour_genes:hypothetical protein,Deoxyuridine 5'-trip..|
MVTDYITDFETLNTVEKATLVEFSVIPFKMDIENPPTFQSLVESGKKIKFDLKHQKALGRRVSASTVEWWKSQGDEAKALLKPSRDDKTLYDGYMDIKDWFVETGVEFKKSHIWTRGEMDIIWFRSWYCDAMDLADDDISAAMPVMFNNFREVRTAIEANMDRDVTYCPLPNGSLPGFVKHNSLHDCARDILMLIYSKRYAYGLEDIPTDVDPNSMR
> |[Tevenvirinae _Aeromonas_phage_PX29]||_Aeromonas_phage_PX29.gb|exonuclease|681|NC_023688.1(222006):5922-6602:-1 ^RAST2:fig|1198136.108.peg.8^ Tevenvirinae _Aeromonas_phage_PX29|neighbours:(-1),(-1)|neighbour_genes:Phage protein,Deoxyuridine 5'-trip..|
MIQVPEYDDYIIDMETLSNKANATIVDLSAIVYREDIQNPPSFQELVSRGIKIKFNLKSQSNRHKMKSVIEWWKTQEFDAKKNLKPSSEDVDINDGMAKFYDYIRRPDFKIDYWKSLAWCRGNSFDFPMFEDMLSESLEQDDTIFQQPVNFSRQRDIRTAIEQNLCSRMQTICPLPKGTLDGFVKHDSIHDCAKDILMLIFSKRYAWGLEEIPTGDNVDPHSILRG
>ID:YP_802954.1 |[Escherichia virus RB32]||_Bacteriophage_RB32_.gbk|dexA|684|NC_008515(165890):7633-8316:-1 ^GeneID:4405654^ Bacteriophage RB32, complete genome.|neighbours:ID:YP_802953.1(-1),ID:YP_802955.1(-1)|neighbour_genes:motB.2,dexA.1|
MFDFIIDFETMGSGEKAAVIDLAVIAFDPNPEVVETFDELVSRGIKIKFDLKSQKGHRLFTKSTIEWWKNQSPEARKNIAPSDEDVSTIDGIAKFNDYINAHNIDPWKSQGWCRGMSFDFPILVDLIRDIQRLNGVSENELDTFKLEPCKFWNQRDIRTRIEALLLVRDMTTCPLPKGTLDGFVAHNSIHDCAKDILMMKYALRYAMGLEDAPSEEDCDPLSLPTKR
> |[Tevenvirinae _Citrobacter_phage_IME-CF2]||_Citrobacter_phage_IME-CF2.gb|hypothetical protein|672|NC_029013.1(177688):105774-106445:1 ^RAST2:fig|1198136.109.peg.196^ Tevenvirinae _Citrobacter_phage_IME-CF2|neighbours:(1),(1)|neighbour_genes:hypothetical protein,hypothetical protein|
MTHLYVDYVWDYETVGPSPNGKIVELSYVPFIDDPHNPPTFEELVSRGKKYKFDLRKQPDRIADKSTIDWWKQQSEEARVILKPSPDDIDLYEGHKQFFEDLKADGVSRWQSLDYVRGPEFDRGILVDVVRKMTGKVDIFDDMPTVFWNSRDVRTAIENRLLTRGASTCPLRKGILNGFVMHNSIHDCAKDALMLIYAMRYAMGLEEPPTEEETDELSFPRKR
>ID:YP_009194839.1 |[Citrobacter phage Margaery]||_Citrobacter_phage_Margaery_.gbk|exonuclease|672|NC_028755(178182):12590-13261:-1 ^GeneID:26647208^ Citrobacter phage Margaery, complete genome.|neighbours:ID:YP_009194838.1(-1),ID:YP_009194840.1(-1)|neighbour_genes:peptidoglycan-bindin..,hypothetical protein|
MSHLPVDYVWDYETVGPSPNGKVIELSYVPFVDDPHNPPTFAELVARGRKYKFDLRNQPDRIADQGTIAWWKQQSEEARQILKPSPEDLELYAGHRQFFEDLKADGVSRWQSLDYVRGPEFDRGILVDIVRKMVGKIDIFEDMPTVFWNSRDVRTCIENRLLTRDASTCPLRKGLLEGFVMHNSIHDCAKDVLMIVYALRYALGLEEPPSEEETDPLSLPRKR
>ID:AYJ72885.1 |[Citrobacter phage Maroon]||_Citrobacter_phage_Maroon_.gbk|exonuclease|672|MH823906(178830):12147-12818:-1 ^^ Citrobacter phage Maroon, complete genome.|neighbours:ID:AYJ72884.1(-1),ID:AYJ72886.1(-1)|neighbour_genes:hypothetical protein,hypothetical protein|
MSHLPVDYVWDYETVGPSPNGKVIELSYVPFVDDPHNPPTFAELVARGRKYKFDLRNQPDRIADQGTIAWWKQQSEEARQILKPSPEDLELYAGHRQFFEDLKADGVSRWQSLDYVRGPEFDRGILVDIVRKMVGKIDIFEDMPTVFWNSRDVRTCIENRLLTRDASTCPLRKGLLEGFVMHNSIHDCAKDVLMIVYALRYALGLEEPPSEEETDPLSLPRKR
>ID:YP_009203729.1 |[Citrobacter phage Merlin]||_Citrobacter_phage_Merlin_.gbk|exonuclease A|693|NC_028857(172733):7551-8243:-1 ^GeneID:26647929^ Citrobacter phage Merlin, complete genome.|neighbours:ID:YP_009203728.1(-1),ID:YP_009203730.1(-1)|neighbour_genes:hypothetical protein,hypothetical protein|
MSLRDFIIDYETFGNVSNTAVIDLAAVVFDPNPEVIETFDELVSRGMKLKFNLKAQKGVRLFGASTIEWWKKQSAEARANLAPSPEDIDHVEGLYKLLAFLKENGVNAWDSFGWCRGQSFDFPILVDILREGERRKGIADKDIDTFGLEPCKFWNQRDVRTAIESLLMTRGLTTTPLHKGVLDGFIAHDSIHDCAKDILMLKYAQRYALGLDEAPVGDEIDPLSLPKGRG
> |[Tevenvirinae _Citrobacter_phage_Miller]||_Citrobacter_phage_Miller.gb|hypothetical protein|672|NC_025414.1(178171):12306-12977:-1 ^RAST2:fig|1198136.111.peg.22^ Tevenvirinae _Citrobacter_phage_Miller|neighbours:(-1),(-1)|neighbour_genes:hypothetical protein,hypothetical protein|
MTHLYVDYVWDYETVGPSPNGKIVELSYVPFIDDPHNPPTFEELVSRGKKYKFDLRKQPDRIADKSTIDWWKQQSEEARVILKPSPDDIDLYEGHKQFFEDLKADGVSRWQSLDYVRGPEFDRGILVDVVRKMTGKVDIFDDMPTVFWNSRDVRTAIENRLLTRGASTCPLRKGILNGFVMHNSIHDCAKDALMLIYAMRYAMGLEEPPTEEETDELSFPRKR
>ID:YP_009146448.1 |[Citrobacter phage Moon]||_Citrobacter_phage_Moon.gbk|exonuclease A|693|NC_027331(170341):7538-8230:-1 ^GeneID:24721614,InterPro:IPR012337^ Citrobacter phage Moon, complete genome.|neighbours:ID:YP_009146447.1(-1),ID:YP_009146449.1(-1)|neighbour_genes:hypothetical protein,hypothetical protein|
MQLRDFIIDYETFGNVSNAAVIDLAAVVFDPNPEVIETFDELVSRGMKLKFNLKAQKGVRLFGASTIEWWKKQSAEARANLAPSSEDIDHVEGVYKLLAFLKENGVHAWDSFGWCRGQSFDFPILVDILREGERRKGIADKDIDTFGLEPCKFWNQRDVRTAIESLLMTRGLTTTPLHKGVLDGFIAHDSIHDCAKDILMLKYAQRYALGLDEAPVGDEIDPLSLPKGRG
>ID:YP_009285560.1 |[Citrobacter phage vB_CfrM_CfP1]||_Citrobacter_phage_vB_CfrM_CfP1_.gbk|exonuclease|672|NC_031057(180219):14555-15226:-1 ^GeneID:29079708^ Citrobacter phage vB_CfrM_CfP1, complete genome.|neighbours:ID:YP_009285559.1(-1),ID:YP_009285561.1(-1)|neighbour_genes:hypothetical protein,hypothetical protein|
MTHLYVDYVWDYETVGPSPNGKIVELSYVPFIDDPHNPPTFEELVSRGKKYKFDLRKQPDRIADKSTIDWWKQQSEEARAILKPSPDDIDLYEGHKQFFEDLKADGVSRWQSLDYVRGPEFDRGILVDVVRKMTGKVDIFDDMPTVFWNSRDVRTAIENRLLTRGASTCPLRKGILNGFVMHNSIHDCAKDALMLIYAMRYAMGLEEPPTEEETDELSFPRKR
> |[Tevenvirinae _Cronobacter_phage_Pet-CM3-4]||_Cronobacter_phage_Pet-CM3-4.gb|exonuclease|690|LT614807.1(171975):9165-9854:-1 ^RAST2:fig|1198136.112.peg.15^ Tevenvirinae _Cronobacter_phage_Pet-CM3-4|neighbours:(-1),(-1)|neighbour_genes:hypothetical protein,hypothetical protein|
MIKDFIIDWETFGNVSRSAVIDVAAVVFDPNPEVVETFDELVQRGMKLKFNLKAQQGVRLFGASTMKWWKSQSEEARKNLLPSDEDIDHVEGLHKLLQFLKDNGVDPWKSFGWCRGQSFDFPILVDILREGEARKGIAEKDIDTFGLEPCKFWNQRDIRTAIESLLLTRDLTTTPLRKGVLDGFIAHDSIHDCAKDILMLKYAQRYALGLEDAPEGDEIDPLSLPKGRG
>ID:YP_006986295.1 |[Cronobacter phage vB_CsaM_GAP161]||_Cronobacter_phage_vB_CsaM_GAP161_.gbk|exonuclease A|672|NC_019398(178193):10349-11020:-1 ^GeneID:13997560^ Cronobacter phage vB_CsaM_GAP161, complete genome.|neighbours:ID:YP_006986294.1(-1),ID:YP_006986296.1(-1)|neighbour_genes:hypothetical protein,hypothetical protein|
MSHLPVDYVWDYETVGPSPNGKLVELSYVPFIDDPHNPPTFAELVSRGRKYKFDLKKQPDRIADKSTIDWWKQQSEEARQILKPSPEDLELYAGHRQFFEDLKADGVSRWQSLDYVRGPEFDRGILVDIVRKMVGKIDIFEDMPTVFWNSRDVRTCIENRLLTRDASTCPLRKGLLDGFVMHNSIHDCAKDVLMIVYSLRYALGLEEPPSEEETDPLSLPRKR
>ID:AOG16148.1 |[Cronobacter phage vB_CsaM_leB]||_Cronobacter_phage_vB_CsaM_leB_.gbk|exonuclease|672|KX431559(177907):12214-12885:-1 ^^ Cronobacter phage vB_CsaM_leB, complete genome.|neighbours:ID:AOG16147.1(-1),ID:AOG16149.1(-1)|neighbour_genes:hypothetical protein,hypothetical protein|
MSHLPVDYVWDYETVGPSPNGKVIELSYVPFVDDPHNPPTFAELVARGRKYKFDLRNQPDRIADQGTIAWWKQQSEEARQILKPSPEDLELYAGHRQFFEDLKADGVSRWQSLDYVRGPEFDRGILVDIVRKMVGKIDIFEDMPTVFWNSRDVRTCIENRLLTRDASTCPLRKGLLDGFVMHNSIHDCAKDVLMIVYSLRYALGLEEPPSEEETDPLSLPRKR
>ID:AOG16427.1 |[Cronobacter phage vB_CsaM_leN]||_Cronobacter_phage_vB_CsaM_leN_.gbk|enxonuclease A|672|KX431560(179516):11675-12346:-1 ^^ Cronobacter phage vB_CsaM_leN, complete genome.|neighbours:ID:AOG16426.1(-1),ID:AOG16428.1(-1)|neighbour_genes:hypothetical protein,hypothetical protein|
MSHLPVDYVWDYETVGPSPNGKVIELSYVPFVDDPHNPPTFAELVARGRKYKFDLRNQPDRIADQGTIAWWKQQSEEARQILKPSPEDLELYAGHKQFFEDLKADGVSRWQSLDYVRGPEFDRGILVDIVRKMVGKIDIFEDMPTVFWNSRDVRTCIENRLLTRDASTCPLRKGLLDGFVMHNSIHDCAKDVLMIVYSLRYALGLEEPPSEEETDPLSLPRKR
>ID:YP_009005279.1 |[Enterobacter phage PG7]||_Enterobacter_phage_PG7_.gbk|dexA|690|NC_023561(173276):9378-10067:-1 ^GeneID:18502273^ Enterobacter phage PG7, complete genome.|neighbours:ID:YP_009005278.1(-1),ID:YP_009005280.1(-1)|neighbour_genes:hypothetical protein,hypothetical protein|
MIKDFIIDWETFGNVSRSAVIDVAAVVFDPNPEVVETFDELVQRGMKLKFNLKAQQGVRLFGASTMKWWKSQSEEARKNLLPSDEDIDHVEGLHKLLQFLKDNGVDPWKSFGWCRGQSFDFPILVDILREGEARKGIAEKDIYTFGLEPCKFWNQRDIRTAIESLLLTRDLTTTPLRKGVLDGFIAHDSIHDCAKDILMLKYAQRYALGLEDAPEGDEIDPLSLPKGRG
> |[Tevenvirinae Enterobacter_phage_myPSH1140]||_Enterobacter_phage_myPSH1140.gb|exonuclease|690|MG999954.1(172614):10983-11672:-1 ^RAST2:fig|1198136.57.peg.18^ Tevenvirinae Enterobacter_phage_myPSH1140|neighbours:(-1),(-1)|neighbour_genes:hypothetical protein,hypothetical protein|
MIKDFIIDWETFGNVSRSAVIDVAAVVFDPNPEVVETFDELVQRGMKLKFNLKAQQGVRLFGASTMKWWKSQSEEARKNLLPSSEDIDHVEGLYKLLQFLKDNGVDPWKSFGWCRGQSFDFPILVDILREGEARKGIAEKDIDTFGLEPCKFWNQRDVRTAIESLLLTRDLTTTPLRKGVLDGFIAHDSIHDCAKDILMLKYAQRYALGLEDAPEGDEIDPLSLPKGRG
>ID:YP_009606935.1 |[Enterobacter phage phiEap-3]||_Enterobacter_phage_phiEap-3_.gbk|exonuclease A|672|NC_041980(175814):10566-11237:-1 ^GeneID:40082941^ Enterobacter phage phiEap-3, complete genome.|neighbours:ID:YP_009606934.1(-1),ID:YP_009606936.1(-1)|neighbour_genes:hypothetical protein,hypothetical protein|
MSHLPVDFVFDYESIGPFPKGKLAELSYVPFVDDPYDPPTFQELIAKGRKYKFDIRKQPERIKDEKTIEWWKQQSKEAQRVLFPSDIDMDLYEGHRQFFADLAADGVSRWQSYDYTRGPEFDRSMLTDVVRTMTGKLDTFEDMPTVFWNSRDVRTAIENRLLTRGVTTCPLRKGMLDGFIQHDSIHDCAKDALMLIYAKRYALGLEEPPSLEETDENSIGKKR
>ID:YP_009167825.1 |[Escherichia phage AR1]|AR1|_Enterobacteria_phage_AR1_DNA_.gbk|dexA|684|NC_027983(167435):7836-8519:-1 ^GeneID:26042110^ Enterobacteria phage AR1 DNA, complete genome.|neighbours:ID:YP_009167824.1(-1),ID:YP_009167826.1(-1)|neighbour_genes:motB.2,dexA.1|
MFDFIIDFETMGSGEKAAVIDLAVIAFDPNPEVVETFDELVSRGIKIKFDLKSQKGHRLFTKSTIEWWKNQSPEARKNIAPSDEDVSTIDGIAKFNDYINAHNIDPWKSQGWCRGMSFDFPILVDLIRDIQRLNGVSENELDTFKLEPCKFWNQRDIRTRIEALLLVRDMTTCPLPKGTLDGFVAHDSIHDCAKDILMMKYALRYAMGLEDAPSEEECDPLSLPTKR
> |[Tevenvirinae _Enterobacteria_phage_ATK47]||_Enterobacteria_phage_ATK47.gb|exonuclease|678|KT184309.1(170020):164513-165190:1 ^RAST2:fig|1198136.68.peg.275^ Tevenvirinae _Enterobacteria_phage_ATK47|neighbours:(1),(1)|neighbour_genes:DNA helicase (EC 3.6..,Phage transcriptiona..|
MSTDVIIDFETFGNTSKAAVIDLAVIAYNSDPDVVETFEELVQRGKRIKFNLASQKGKRVFAKSTMKWWKEQSAEARKNLAPSEDDVTTLEGIKIFLDYCRANKVDQWKSQMWCRGMSFDFPILVDLIRDLYRDEGVLEPDIDTDKLEPVKFWAQRDIRTAIEAYSLTRGLSMCPLPMGTLKGFVAHDSIHDCAKDILMLKYAQRYALGLEDVPENPDPLSVKQR
> |[Tevenvirinae Enterobacteria_phage_ATK48]||_Enterobacteria_phage_ATK48.gb|exonuclease|678|KT184310.1(169729):93017-93694:1 ^RAST2:fig|1198136.55.peg.168^ Tevenvirinae Enterobacteria_phage_ATK48|neighbours:(1),(1)|neighbour_genes:DNA helicase (EC 3.6..,Phage transcriptiona..|
MSTDVIIDFETFGNTSKAAVIDLAVIAYNSDPDVVETFEELVQRGKRIKFNLASQKGKRVFAKSTMKWWKEQSAEARKNLAPSEDDVTTLEGIKIFLDYCRANKVDQWKSQMWCRGMSFDFPILVDLIRDLYRDEGVLEPDIDTDKLEPVKFWAQRDIRTAIEAYSLTRGLSMCPLPMGTLKGFVAHDSIHDCAKDILMLKYAQRYALGLEDVPENPDPLSVKQR
> |[Tevenvirinae Enterobacteria_phage_Aplg8]||_Enterobacteria_phage_Aplg8.gb|exonuclease|684|KT184308.1(168496):120828-121511:-1 ^RAST2:fig|1198136.66.peg.200^ Tevenvirinae Enterobacteria_phage_Aplg8|neighbours:(-1),(-1)|neighbour_genes:Transcriptional regu..,Phage exonuclease|
MFDFIIDFETMGSGEKAAVIDLAVIAFDPNPEVVETFDELVSRGIKIKFDLKSQKGHRLFTKSTIEWWKNQSPEARKNIAPSDEDVSTIDGIAKFNDYINAHNIDPWKSQGWCRGMSFDFPILVDLIRDIQRLNGVSENELDTFKLEPCKFWNQRDIRTRIEALLLVRDMTTCPLPKGTLDGFVAHDSIHDCAKDILMMKYALRYAMGLEDAPSEEECDPLSLPTKR
>ID:YP_007004165.1 |[Enterobacteria phage Bp7]||_Enterobacteria_phage_Bp7_.gbk|dexA|675|NC_019500(168066):59143-59817:1 ^GeneID:14007994^ Enterobacteria phage Bp7, complete genome.|neighbours:ID:YP_007004164.1(1),ID:YP_007004166.1(1)|neighbour_genes:hypothetical protein,motB.2|
MKDIIIDFETFATTQNAAVIDLAVIAYDPNPEVVETFEELTQRGLRIKFDLASQRDKRLFSKSTLQWWKEQGPEARKNLAPSEIDVSTSIGLGNFLEYCRKNEVDQWKSQMWCRGMSFDFPILVDLIRDAYRSEGVPENEIDTSKLEPVKFWNQRDIRTAIEAYSLTRGLSMCPLPNGTLSGFVAHDSIHDCAKDILMLKYAQRYALGLEDVPENPDPLSVKNR
> |[Tevenvirinae _Enterobacteria_phage_CC31]||_Enterobacteria_phage_CC31.gb|exonuclease|690|NC_014662.1(165540):9186-9875:-1 ^RAST2:fig|1198136.121.peg.15^ Tevenvirinae _Enterobacteria_phage_CC31|neighbours:(-1),(-1)|neighbour_genes:hypothetical protein,hypothetical protein|
MIKDFIIDWETFGNVSRSAVIDVAAVVFDPNPEVVETFDELVQRGMKLKFNLKAQQGVRLFGASTMKWWKSQSEEARKNLLPSDEDIDHVEGLYKLLQFLKDNGVDPWKSFGWCRGQSFDFPILVDILREGEARKGIAEKDIDTFGLEPCKFWNQRDVRTAIEALLLTRDLTTTPLRKGVLDGFIAHDSIHDCAKDILMLKYAQRYALGLEDAPEGDEIDPLSLPKGRG
>ID:YP_009118691.1 |[Enterobacteria phage GEC-3S]||_Enterobacteria_phage_GEC-3S_.gbk|dexA|669|NC_025425(163424):5304-5972:-1 ^GeneID:23301063^ Enterobacteria phage GEC-3S complete genome.|neighbours:ID:YP_009118690.1(-1),ID:YP_009118692.1(-1)|neighbour_genes:hypothetical protein,hypothetical protein|
MLPVDLMIDFESLGYPPDGAVINMAAIGFKEDPHNPPTFKELVDNSFLVKFDIPSQKGVRVFDHGVVEWWKNTASEGMRKQLITNGTEVSTKEGLARFNAFCESVGVDPVKSVMWSRGNAFDIPLLVDMIRRAHNTRETFNLEPVRFWNIRDVRTAIERTLMHRGMCECPLPMGTLDGFIAHDAIHDCARDILMLIYAQRYAMGLEDLPENPDPNSVKKQRG
> |[Tevenvirinae _Enterobacteria_phage_GiZh]||_Enterobacteria_phage_GiZh.gb|exonuclease|684|KT184311.1(166514):57716-58399:-1 ^RAST2:fig|1198136.122.peg.98^ Tevenvirinae _Enterobacteria_phage_GiZh|neighbours:(-1),(-1)|neighbour_genes:Transcriptional regu..,Phage exonuclease|
MFDFIIDFETMGSGEKAAVIDLAVIAFDPNPEVVETFDELVSRGIKIKFDLKSQKGHRLFTKSTIEWWKNQSPEARKNIAPSDEDVSTIDGIAKFNDYINAHNIDPWKSQGWCRGMSFDFPILVDLIRDIQRLNGVSENELDTFKLEPCKFWNQRDIRTRIEALLLVRDMTTCPLPKGTLDGFVAHDSIHDCAKDILMMKYALRYAMGLEDAPSEEDCDPLSLPTKR
> |[Viruses Hx01]||_Enterobacteria_phage_HX01.gb|T4-like phage DexA e..|678|NC_018855.1(169158):96571-97248:1 ^RAST2:fig|10239.59.peg.163^ Viruses Hx01|neighbours:(1),(1)|neighbour_genes:hypothetical protein,Transcriptional regu..|
MSTDVIIDFETFGNTSKAAVIDLAVIAYNSDPEVVESFEELVQRGKRIKFNLASQKGKRVFAKSTMKWWKEQSAEARKNLAPSEDDVTTLEGIKIFLDYCRANKVDQWKSQMWCRGMSFDFPILVDLIRDLYRDEGVLEPDIDTDKLEPVKFWAQRDIRTAIEAYSLTRGLSMCPLPMGTLKGFVAHDSIHDCAKDILMLKYAQRYALGLEDVPENPDPLSVKQR
>ID:YP_003734161.1 |[Enterobacteria phage IME08]||_Enterobacteria_phage_IME08_.gbk|dexA|675|NC_014260(172253):7822-8496:-1 ^GeneID:9384361^ Enterobacteria phage IME08, complete genome.|neighbours:ID:YP_003734160.1(-1),ID:YP_003734162.1(-1)|neighbour_genes:motB.2,dexA.1|
MKDIIIDFETFATTQNAAVIDLAVIAYDPNPEVVETFEELTQRGLRIKFDLASQRDKRLFSKSTLQWWKEQGPEARKNLAPSEIDVSTSIGLGNFLEYCRKNEVDQWKSQMWCRGMSFDFPILVDLIRDAYRSEGVPENEIDTSKLEPVKFWNQRDIRTAIEAYSLTRGLSMCPLPNGTLNGFVAHDSIHDCAKDILMLKYAQRYALSLEDVPENPDPLSIKNR
>ID:YP_002922360.1 |[Enterobacteria phage JS10]||_Enterobacteria_phage_JS10_.gbk|dexA|675|NC_012741(171451):7766-8440:-1 ^GeneID:7943410^ Enterobacteria phage JS10, complete genome.|neighbours:ID:YP_002922359.1(-1),ID:YP_002922361.1(-1)|neighbour_genes:motB.2,dexA.1|
MKDIIIDFETFATTQNAAVIDLAVIAYDPNPEVVESFEELTQRGLRIKFDLASQRDKRLFSKSTLQWWKEQGPEARKNLAPSEIDVSTSIGIGNFLEYCRKNEVDQWKSQMWCRGMSFDFPILVDLIRDAYRSEGVPENEIDTTKLEPVKFWNQRDIRTAIEAYSLTRGLSMCPLPNGTLNGFVAHDSIHDCAKDILMLKYAQRYALNLEDVPENPDPLSIKNR
>ID:YP_001595140.1 |[Escherichia phage JS98]||_Enterobacteria_phage_JS98.gbk|dexA|675|NC_010105(170523):7815-8489:-1 ^GeneID:5783862^ Enterobacteria phage JS98, complete genome.|neighbours:ID:YP_001595139.1(-1),ID:YP_001595141.1(-1)|neighbour_genes:motB.2,dexA.1|
MKDIIIDFETFATTQNAAVIDLAVIAYDPNPEVVESFEELTQRGLRIKFDLASQRDKRLFSKSTLQWWKEQGPEARKNLAPSEIDVTTSIGIGNFLEYCRKNEVDQWKSQMWCRGMSFDFPILVDLIRDAYRSEGVPENEIDTTKLEPVKFWNQRDIRTAIEAYSLTRGLSMCPLPNGTLNGFVAHDSIHDCAKDILMLKYAQRYALSLEDVPENPDPLSVKNR
>ID:YP_002922080.1 |[Escherichia phage JSE]||_Enterobacteria_phage_JSE_.gbk|dexA|669|NC_012740(166418):5682-6350:-1 ^GeneID:7943128^ Enterobacteria phage JSE, complete genome.|neighbours:ID:YP_002922079.1(-1),ID:YP_002922081.1(-1)|neighbour_genes:gp39.2 conserved hyp..,hypothetical protein|
MLPVDLMIDFESLGYPPDGAVINMAAIGFKEDPHNPPTFKELVDNSFLVKFDIPSQKGVRVFDHGVVEWWKNTASEGMRKQLITNGTEVSTKEGLARFNAFCEAVGVDPVKSVMWSRGNAFDIPLLVDMIRRAHNTRETFSLEPVRFWNIRDVRTAIERTLMHRGMCECPLPMGTLDGFIAHDAIHDCARDILMLIYAQRYAMGLEDLPENPDPNSVKKQRG
> |[Tevenvirinae _Enterobacteria_phage_Kha5h]||_Enterobacteria_phage_Kha5h.gb|exonuclease|684|KT184312.1(167318):32802-33485:-1 ^RAST2:fig|1198136.123.peg.54^ Tevenvirinae _Enterobacteria_phage_Kha5h|neighbours:(-1),(-1)|neighbour_genes:Transcriptional regu..,Phage exonuclease|
MFDFIIDFETMGSGEKAAVIDLAVIAFDPNPEVVETFDELVSRGIKIKFDLKSQKGHRLFTKSTIEWWKNQSPEARKNIAPSDEDVSTIDGIAKFNDYINAHNIDPWKSQGWCRGMSFDFPILVDLIRDIQRLNGVSENELDTFKLEPCKFWNQRDIRTRIEALLLVRDMTTCPLPKGTLDGFVAHDSIHDCAKDILMMKYALRYAMGLEDAPSEEECDPLSLPTKR
>ID:YP_001469351.1 |[Enterobacteria phage Phi1]||_Enterobacteria_phage_Phi1_.gbk|dexA|669|NC_009821(164270):5304-5972:-1 ^GeneID:5602191^ Enterobacteria phage Phi1, complete genome.|neighbours:ID:YP_001469350.1(-1),ID:YP_001469352.1(-1)|neighbour_genes:39.2,hypothetical protein|
MLPVDLMIDFESLGYPPDGAVINMAAIGFKEDPHNPPTFKELVDNSFLVKFDIPSQKGVRVFDHGVVEWWKNTASEGMRKQLITNGTEVSTKEGLARFNAFCESVGVDPVKSVMWSRGNAFDIPLLVDMIRRAHNTRETFNLEPVRFWNIRDVRTAIERTLMHRGMCECPLPMGTLDGFIAHDAIHDCARDILMLIYAQRYAMGLEDLPENPDPNSVKKQRG
>ID:YP_009202744.1 |[Escherichia phage QL01]||_Enterobacteria_phage_QL01.gbk|hypothetical protein|675|NC_028847(170527):7888-8562:-1 ^GeneID:26629733^ Enterobacteria phage QL01, complete genome.|neighbours:ID:YP_009202743.1(-1),ID:YP_009202745.1(-1)|neighbour_genes:hypothetical protein,hypothetical protein|
MKDIIIDFETFATTQNAAVIDLAVIAYDPNPEVVETFEELTQRGLRIKFDLASQRDKRLFSKSTLQWWKEQGPEARKNLAPSEIDVSTSIGLGNFLEYCRKNEVDQWKSQMWCRGMSFDFPILVDLIRDAYRSEGVPENEIDTSKLEPVKFWNQRDIRTAIEAYSLTRGLSMCPLPNGTLNGFVAHDSIHDCAKDILMLKYAQRYALGLEDVPENPDPLSIKNR
>ID:AIT74109.1 |[Enterobacteria phage RB10]||_Enterobacteria_phage_RB10_.gbk|dexA|684|KM606999(168401):8166-8849:-1 ^^ Enterobacteria phage RB10, complete genome.|neighbours:ID:AIT74108.1(-1),ID:AIT74110.1(-1)|neighbour_genes:hypothetical protein,hypothetical protein|
MFDFIIDFETMGSGEKAAVIDLAVIAFDPNPEVVETFDELVSRGIKIKFDLKSQKGHRLFTKSTIEWWKNQPPEARKNIAPSDEDVSTIDGIAKFNDYINAHNIDPWKSQGWCRGMSFDFPILVDLIRDIQRLNGVSENELDTFKLEPCKFWNQRDIRTRIEALLLVRDMTTCPLPKGTLDGFVAHDSIHDCAKDILMMKYALRYAMGLEDAPSEEECDPLSLPTKR
>ID:YP_002854348.1 |[Escherichia virus RB14]||_Enterobacteria_phage_RB14_.gbk|dexA|684|NC_012638(165429):7643-8326:-1 ^GeneID:7803845^ Enterobacteria phage RB14, complete genome.|neighbours:ID:YP_002854347.1(-1),ID:YP_002854349.1(-1)|neighbour_genes:motB.2,dexA.1|
MFDFIIDFETMGSGEKAAVIDLAVIAFDPNPEVVETFDELVSRGIKIKFDLKSQKGHRLFTKSTIEWWKNQSPEARKNIAPSDEDVSTIDGIAKFNDYINAHNIDPWKSQGWCRGMSFDFPILVDLIRDIQRLNGVSENELDTFKLEPCKFWNQRDIRTRIEALLLVRDMTTCPLPKGTLDGFVAHDSIHDCAKDILMMKYALRYAMGLEDAPSEEECDPLSLPTKR
> |[Tevenvirinae _Enterobacteria_phage_RB16]||_Enterobacteria_phage_RB16.gb|hypothetical protein|672|NC_014467.1(176788):11455-12126:-1 ^RAST2:fig|1198136.103.peg.20^ Tevenvirinae _Enterobacteria_phage_RB16|neighbours:(-1),(-1)|neighbour_genes:hypothetical protein,hypothetical protein|
MSHLPVDYVWDYETVGPSPNGKLVELSYVPFIDDPHNPPTFAELVSRGRKYKFDLKKQPDRIADKSTIDWWKQQSEEARAILKPSPDDIDLYEGHKQFFEDLKADGVSRWQSLDYVRGPEFDRGILVDVVRTMTGKVDIFDDMPTVFWNSRDVRTAIENRLLTRGASTCPLRKGILNGFVMHNSIHDCAKDALMLIYAMRYAMGLEEPPTEEETDELSLPRKR
>ID:AXF42321.1 |[Enterobacteria phage RB18]||_Enterobacteria_phage_RB18_.gbk|dexA|684|MH553563(166677):7825-8508:-1 ^^ Enterobacteria phage RB18, complete genome.|neighbours:ID:AXF42320.1(-1),ID:AXF42322.1(-1)|neighbour_genes:hypothetical protein,hypothetical protein|
MFDFIIDFETMGSGEKAAVIDLAVIAFDPNPEVVETFDELVSRGIKIKFDLKSQKGHRLFTKSTIEWWKNQSPEARKNIAPSDEDVSTIDGIAKFNDYINAHNIDPWKSQGWCRGMSFDFPILVDLIRDIQRLNGVSENELDTFKLEPCKFWNQRDIRTRIEALLLVRDMTTCPLPKGTLDGFVAHDSIHDCAKDILMMKYALRYAMGLEDAPSEEECDPLSLPTKR
>ID:YP_009102219.1 |[Enterobacteria phage RB27]||_Enterobacteria_phage_RB27_.gbk|dexA|684|NC_025448(165179):8166-8849:-1 ^GeneID:22113003^ Enterobacteria phage RB27, complete genome.|neighbours:ID:YP_009102218.1(-1),ID:YP_009102220.1(-1)|neighbour_genes:hypothetical protein,hypothetical protein|
MFDFIIDFETMGSGEKAAVIDLAVIAFDPNPEVVETFDELVSRGIKIKFDLKSQKGHRLFTKSTIEWWKNQSPEARKNIAPSDEDVSTIDGIAKFNDYINAHNIDPWKSQGWCRGMSFDFPILVDLIRDIQRLNGVSENELDTFKLEPCKFWNQRDIRTRIEALLLVRDMTTCPLPKGTLDGFVAHDSIHDCAKDILMMKYALRYAMGLEDAPSEEECDPLSLPTKR
>ID:AIT74651.1 |[Enterobacteria phage RB33]||_Enterobacteria_phage_RB33_.gbk|dexA|684|KM607001(166007):7752-8435:-1 ^^ Enterobacteria phage RB33, complete genome.|neighbours:ID:AIT74650.1(-1),ID:AIT74652.1(-1)|neighbour_genes:hypothetical protein,hypothetical protein|
MFDFIIDFETMGSGEKAAVIDLAVIAFDPNPEVVETFDELVSRGIKIKFDLKSQKGHRLFTKSTIEWWKNQSPEARKNIAPSDEDVSTIDGIAKFNDYINAHNIDPWKSQGWCRGMSFDFPILVDLIRDIQRLNGVSENELDTFKLEPCKFWNQRDIRTRIEALLLVRDMTTCPLPKGTLDGFVAHNSIHDCAKDILMMKYALRYAMGLEDAPSEEDCDPLSLPTKR
>ID:YP_009098400.1 |[Escherichia phage RB3]||_Enterobacteria_phage_RB3_.gbk|dexA|684|NC_025419(168402):8166-8849:-1 ^GeneID:22113764^ Enterobacteria phage RB3, complete genome.|neighbours:ID:YP_009098399.1(-1),ID:YP_009098401.1(-1)|neighbour_genes:hypothetical protein,hypothetical protein|
MFDFIIDFETMGSGEKAAVIDLAVIAFDPNPEVVETFDELVSRGIKIKFDLKSQKGHRLFTKSTIEWWKNQPPEARKNIAPSDEDVSTIDGIAKFNDYINAHNIDPWKSQGWCRGMSFDFPILVDLIRDIQRLNGVSENELDTFKLEPCKFWNQRDIRTRIEALLLVRDMTTCPLPKGTLDGFVAHDSIHDCAKDILMMKYALRYAMGLEDAPSEEECDPLSLPTKR
> |[Tevenvirinae _Enterobacteria_phage_RB43]||_Enterobacteria_phage_RB43.gb|hypothetical protein|675|NC_007023.1(180500):12476-13150:-1 ^RAST2:fig|1198136.102.peg.23^ Tevenvirinae _Enterobacteria_phage_RB43|neighbours:(-1),(-1)|neighbour_genes:hypothetical protein,hypothetical protein|
MTHLYVDYVWDYETVGPSPNGKIVELSYVPFIDDPHNPPTFEELVSPPVKSINLICVSNQIALQTNQRSDWWKQQSEEARVILKPSPDDIDLYEGHKQFFEDLKADGVSRWQSLDYVRGPEFDRGILVDVVRKMTGKVDIFDDMPTVFWNSRDVRTAIENRLLTRGASTCPLRKGILNGFVMHNSIHDCAKDALMLIYAMRYAMGLEEPPTEEETDELSFPRKR
>ID:NP_891579.1 |[Enterobacteria phage RB49]||_Enterobacteria_phage_RB49_.gbk|dexA|669|NC_005066(164018):5303-5971:-1 ^GeneID:1725518^ Enterobacteria phage RB49, complete genome.|neighbours:ID:NP_891578.1(-1),ID:NP_891580.1(-1)|neighbour_genes:gp39.2 conserved hyp..,hypothetical protein|
MLPVDLMIDFESLGYPPDGAVINMAAIGFKEDPHNPPTFKELVDNSFLVKFDIPSQKGVRVFDHGVVEWWKNTASEGMRKQLITNGTEVSTKEGLARFNAFCEAVGVDPVKSVLWSRGNAFDIPLLVDMIRRAHNTRETFSLEPVRFWNIRDVRTAIERTLMHRGMCECPLPMGTLDGFIAHDAIHDCARDILMLIYAQRYAMGLEDLPENPDPNSVKKQRG
>ID:ACP30932.1 |[Enterobacteria phage RB51]||_Enterobacteria_phage_RB51_.gbk|dexA|684|FJ839693(168394):8251-8934:-1 ^^ Enterobacteria phage RB51, complete genome.|neighbours:ID:ACP30931.1(-1),ID:ACP30933.1(-1)|neighbour_genes:motB.2,dexA.1|
MFDFIIDFETMGSGEKAAVIDLAVIAFDPNPEVVETFDELVSRGIKIKFDLKSQKGHRLFTKSTIEWWKNQSPEARKNIAPSDEDVSTIDGIAKFNDYINAHNIDPWKSQGWCRGMSFDFPILVDLIRDIQRLNGVSENELDTFKLEPCKFWNQRDIRTRIEALLLVRDMTTCPLPKGTLDGFVAHDSIHDCAKDILMMKYALRYAMGLEDAPSEEECDPLSLPTKR
>ID:AIT74926.1 |[Enterobacteria phage RB55]||_Enterobacteria_phage_RB55_.gbk|dexA|684|KM607002(168896):8189-8872:-1 ^^ Enterobacteria phage RB55, complete genome.|neighbours:ID:AIT74925.1(-1),ID:AIT74927.1(-1)|neighbour_genes:hypothetical protein,hypothetical protein|
MFDFIIDFETMGSGEKAAVIDLAVIAFDPNPEVVETFDELVSRGIKIKFDLKSQKGHRLFTKSTIEWWKNQSPEARKNIAPSDEDVSTIDGIAKFNDYINAHNIDPWKSQGWCRGMSFDFPILVDLIRDIQRLNGVSENELDTFKLEPCKFWNQRDIRTRIEALLLVRDMTTCPLPKGTLDGFVAHDSIHDCAKDILMMKYALRYAMGLEDAPSEEECDPLSLPTKR
>ID:AIT75198.1 |[Enterobacteria phage RB59]||_Enterobacteria_phage_RB59_.gbk|dexA|684|KM607003(168966):8189-8872:-1 ^^ Enterobacteria phage RB59, complete genome.|neighbours:ID:AIT75197.1(-1),ID:AIT75199.1(-1)|neighbour_genes:hypothetical protein,hypothetical protein|
MFDFIIDFETMGSGEKAAVIDLAVIAFDPNPEVVETFDELVSRGIKIKFDLKSQKGHRLFTKSTIEWWKNQSPEARKNIAPSDEDVSTIDGIAKFNDYINAHNIDPWKSQGWCRGMSFDFPILVDLIRDIQRLNGVSENELDTFKLEPCKFWNQRDIRTRIEALLLVRDMTTCPLPKGTLDGFVAHDSIHDCAKDILMMKYALRYAMGLEDAPSEEECDPLSLPTKR
>ID:AIT73023.1 |[Enterobacteria phage RB5]||_Enterobacteria_phage_RB5_.gbk|dexA|684|KM606995(168394):8166-8849:-1 ^^ Enterobacteria phage RB5, complete genome.|neighbours:ID:AIT73022.1(-1),ID:AIT73024.1(-1)|neighbour_genes:hypothetical protein,hypothetical protein|
MFDFIIDFETMGSGEKAAVIDLAVIAFDPNPEVVETFDELVSRGIKIKFDLKSQKGHRLFTKSTIEWWKNQPPEARKNIAPSDEDVSTIDGIAKFNDYINAHNIDPWKSQGWCRGMSFDFPILVDLIRDIQRLNGVSENELDTFKLEPCKFWNQRDIRTRIEALLLVRDMTTCPLPKGTLDGFVAHDSIHDCAKDILMMKYALRYAMGLEDAPSEEECDPLSLPTKR
>ID:AIT75474.1 |[Enterobacteria phage RB68]||_Enterobacteria_phage_RB68_.gbk|dexA|684|KM607004(168401):8251-8934:-1 ^^ Enterobacteria phage RB68, complete genome.|neighbours:ID:AIT75473.1(-1),ID:AIT75475.1(-1)|neighbour_genes:hypothetical protein,hypothetical protein|
MFDFIIDFETMGSGEKAAVIDLAVIAFDPNPEVVETFDELVSRGIKIKFDLKSQKGHRLFTKSTIEWWKNQSPEARKNIAPSDEDVSTIDGIAKFNDYINAHNIDPWKSQGWCRGMSFDFPILVDLIRDIQRLNGVSENELDTFKLEPCKFWNQRDIRTRIEALLLVRDMTTCPLPKGTLDGFVAHDSIHDCAKDILMMKYALRYAMGLEDAPSEEECDPLSLPTKR
>ID:NP_861704.1 |[Enterobacteria phage RB69]||_Enterobacteria_phage_RB69_.gbk|dexA|678|NC_004928(167560):8938-9615:-1 ^GeneID:1494130^ Enterobacteria phage RB69, complete genome.|neighbours:ID:NP_861703.1(-1),ID:NP_861705.1(-1)|neighbour_genes:motB.1,dda|
MSTDVIIDFETFGNTSKAAVIDLAVIAYNSDPEVVESFEELVQRGKRIKFNLASQKGKRVFAKSTMKWWKEQSAEARKNLAPSEDDVTTLEGIKIFLDYCRANKVDQWKSQMWCRGMSFDFPILVDLIRDLYRDEGVLEPEIDTDKLEPVKFWAQRDIRTAIEAYSLTRGLSMCPLPMGTLKGFVAHDSIHDCAKDILMLKYAQRYALGLEDVPENPDPLSVKQR
>ID:AIT73294.1 |[Enterobacteria phage RB6]||_Enterobacteria_phage_RB6_.gbk|dexA|684|KM606996(168394):8166-8849:-1 ^^ Enterobacteria phage RB6, complete genome.|neighbours:ID:AIT73293.1(-1),ID:AIT73295.1(-1)|neighbour_genes:hypothetical protein,hypothetical protein|
MFDFIIDFETMGSGEKAAVIDLAVIAFDPNPEVVETFDELVSRGIKIKFDLKSQKGHRLFTKSTIEWWKNQPPEARKNIAPSDEDVSTIDGIAKFNDYINAHNIDPWKSQGWCRGMSFDFPILVDLIRDIQRLNGVSENELDTFKLEPCKFWNQRDIRTRIEALLLVRDMTTCPLPKGTLDGFVAHDSIHDCAKDILMMKYALRYAMGLEDAPSEEECDPLSLPTKR
>ID:AIT73565.1 |[Enterobacteria phage RB7]||_Enterobacteria_phage_RB7_.gbk|dexA|684|KM606997(168395):8166-8849:-1 ^^ Enterobacteria phage RB7, complete genome.|neighbours:ID:AIT73564.1(-1),ID:AIT73566.1(-1)|neighbour_genes:hypothetical protein,hypothetical protein|
MFDFIIDFETMGSGEKAAVIDLAVIAFDPNPEVVETFDELVSRGIKIKFDLKSQKGHRLFTKSTIEWWKNQPPEARKNIAPSDEDVSTIDGIAKFNDYINAHNIDPWKSQGWCRGMSFDFPILVDLIRDIQRLNGVSENELDTFKLEPCKFWNQRDIRTRIEALLLVRDMTTCPLPKGTLDGFVAHDSIHDCAKDILMMKYALRYAMGLEDAPSEEECDPLSLPTKR
>ID:AIT73837.1 |[Enterobacteria phage RB9]||_Enterobacteria_phage_RB9.gbk|dexA|684|KM606998(168395):8166-8849:-1 ^^ Enterobacteria phage RB9, complete genome.|neighbours:ID:AIT73836.1(-1),ID:AIT73838.1(-1)|neighbour_genes:hypothetical protein,hypothetical protein|
MFDFIIDFETMGSGEKAAVIDLAVIAFDPNPEVVETFDELVSRGIKIKFDLKSQKGHRLFTKSTIEWWKNQPPEARKNIAPSDEDVSTIDGIAKFNDYINAHNIDPWKSQGWCRGMSFDFPILVDLIRDIQRLNGVSENELDTFKLEPCKFWNQRDIRTRIEALLLVRDMTTCPLPKGTLDGFVAHDSIHDCAKDILMMKYALRYAMGLEDAPSEEECDPLSLPTKR
>ID:ADJ39731.1 |[Enterobacteria phage T4T]||_Enterobacteria_phage_T4T_.gbk|dexA|684|HM137666(168920):8211-8894:-1 ^^ Enterobacteria phage T4T, complete genome.|neighbours:ID:ADJ39730.1(-1),ID:ADJ39732.1(-1)|neighbour_genes:motB.2,dexA.1|
MFDFIIDFETMGSGEKAAVIDLAVIAFDPNPEVVETFDELVSRGIKIKFDLKSQKGHRLFTKSTIEWWKNQSPEARKNIAPSDEDVSTIDGIAKFNDYINAHNIDPWKSQGWCRGMSFDFPILVDLIRDIQRLNGVSENELDTFKLEPCKFWNQRDIRTRIEALLLVRDMTTCPLPKGTLDGFVAHDSIHDCAKDILMMKYALRYAMGLEDAPSEEECDPLSLPTKR
>ID:NP_049629.1 |[Escherichia virus T4]||_Enterobacteria_phage_T4_.gbk|dexA|684|NC_000866(168903):8225-8908:-1 ^GeneID:1258605^ Enterobacteria phage T4, complete genome.|neighbours:ID:NP_049628.1(-1),ID:NP_049630.1(-1)|neighbour_genes:motB.2,dexA.1|
MFDFIIDFETMGSGEKAAVIDLAVIAFDPNPEVVETFDELVSRGIKIKFDLKSQKGHRLFTKSTIEWWKNQSPEARKNIAPSDEDVSTIDGIAKFNDYINAHNIDPWKSQGWCRGMSFDFPILVDLIRDIQRLNGVSENELDTFKLEPCKFWNQRDIRTRIEALLLVRDMTTCPLPKGTLDGFVAHDSIHDCAKDILMMKYALRYAMGLEDAPSEEECDPLSLPTKR
> |[Tevenvirinae _Enterobacteria_phage_T4_strain_wild]||_Enterobacteria_phage_T4_strain_wild.gb|exonuclease|684|KJ477684.1(168922):8211-8894:-1 ^RAST2:fig|1198136.58.peg.15^ Tevenvirinae _Enterobacteria_phage_T4_strain_wild|neighbours:(-1),(-1)|neighbour_genes:Transcriptional regu..,Phage exonuclease|
MFDFIIDFETMGSGEKAAVIDLAVIAFDPNPEVVETFDELVSRGIKIKFDLKSQKGHRLFTKSTIEWWKNQSPEARKNIAPSDEDVSTIDGIAKFNDYINAHNIDPWKSQGWCRGMSFDFPILVDLIRDIQRLNGVSENELDTFKLEPCKFWNQRDIRTRIEALLLVRDMTTCPLPKGTLDGFVAHDSIHDCAKDILMMKYALRYAMGLEDAPSEEECDPLSLPTKR
> |[Tevenvirinae _Enterobacteria_phage_T6]||_Enterobacteria_phage_T6.gb|exonuclease|684|MH550421.1(168706):7643-8326:-1 ^RAST2:fig|1198136.104.peg.13^ Tevenvirinae _Enterobacteria_phage_T6|neighbours:(-1),(-1)|neighbour_genes:Transcriptional regu..,Phage exonuclease|
MFDFIIDFETMGSGEKAAVIDLAVIAFDPNPEVVETFDELVSRGIKIKFDLKSQKGHRLFTKSTIEWWKNQSPEARKNIAPSDEDVSTIDGIAKFNDYINAHNIDPWKSQGWCRGMSFDFPILVDLIRDIQRLNGVSENELDTFKLEPCKFWNQRDIRTRIEALLLVRDMTICPLPKGTLDGFVAHDSIHDCAKDILMMKYALRYAMGLEDAPSEEECDPLSLPTKR
>ID:YP_004063695.1 |[Escherichia phage vB_EcoM_VR7]||_Enterobacteria_phage_vB_EcoM-VR7_.gbk|dexA|684|NC_014792(169285):8295-8978:-1 ^GeneID:10021239^ Enterobacteria phage vB_EcoM-VR7, complete genome.|neighbours:ID:YP_004063694.1(-1),ID:YP_004063696.1(-1)|neighbour_genes:VR7ORF013c hypotheti..,dexA.2|
MIDAIIDFETLGNGSKGAVIDLALITFESDPAIVESFETLVNRGKRIKFSLEYQKGKRLFDTTTMGWWKKQSPEARVNLAPMAQDVDTLTGIQQAIDYLKGNGINKYESLMWCRGMSFDFPLFVDLIRDLQRNEGIPERELNTYDLEPVVFWNQRDIRTAIEALSLVRKMCETPLPKGTLDGFVAHDSVHDCAKDILMLKYAQRYALGLDEVPAEEDADPLSLPKKR
>ID:YP_006986563.1 |[Escherichia phage vB_EcoM_ACG-C40]||_Enterobacteria_phage_vB_EcoM_ACG-C40_.gbk|exonuclease A|684|NC_019399(167396):7634-8317:-1 ^GeneID:13997839^ Enterobacteria phage vB_EcoM_ACG-C40, complete genome.|neighbours:ID:YP_006986562.1(-1),ID:YP_006986564.1(-1)|neighbour_genes:hypothetical protein,hypothetical protein|
MFDFIIDFETMGSGEKAAVIDLAVIAFDPNPEVVETFDELVSRGIKIKFDLKSQKGHRLFTKSTIEWWKNQSPEARKNIAPSDEDVSTIDGIAKFNDYINAHNIDPWKSQGWCRGMSFDFPILVDLIRDIQRLNGVSENELDTFKLEPCKFWNQRDIRTRIEALLLVRDMTTCPLPKGTLDGFVAHDSIHDCAKDILMMKYALRYAMGLEDAPSEEECDPLSLPTKR
>ID:AWD91657.1 |[Enterobacteria phage vB_EcoM_IME339]||_Enterobacteria_phage_vB_EcoM_IME339_.gbk|exonuclease A|684|MH051915(164366):158228-158911:1 ^^ Enterobacteria phage vB_EcoM_IME339, complete genome.|neighbours:ID:AWD91656.1(1),ID:AWD91658.1(1)|neighbour_genes:exonuclease,hypothetical protein|
MFDFIIDFETMGSGEKAAVIDLAVIAFDPNPEVVETFDELVSRGIKIKFDLKSQKGHRLFTKSTIEWWKNQSPEARKNIAPSDEDVSTIDGIVKFNDYINAHNIDPWKSQGWCRGMSFDFPILVDLIRDIQRLNGVSENELDTFKLEPCKFWNQRDIRTRIEALLLVRDMTTCPLPKGTLDGFVAHDSIHDCAKDILMMKYALRYAMGLEDAPSEEECDPLSLPTKR
>ID:AWD91918.1 |[Enterobacteria phage vB_EcoM_IME340]||_Enterobacteria_phage_vB_EcoM_IME340_.gbk|exonuclease A|684|MH051916(165549):159627-160310:1 ^^ Enterobacteria phage vB_EcoM_IME340, complete genome.|neighbours:ID:AWD91917.1(1),ID:AWD91919.1(1)|neighbour_genes:exonuclease,transcriptional regu..|
MFDFIIDFETMGSGEKAAVIDLAVIAFDPNPEVVETFDELVSRGIKIKFDLKSQKGHRLFTKSTIEWWKNQSPEARKNIAPSDEDVSTIDGIVKFNDYINAHNIDPWKSHGWCRGMSFDFPILVDLIRDIQRLNGVSENELDTFKLEPCKFWNQRDIRTRIEALLLVRDMTTCPLPKGTLDGFVAHDSIHDCAKDILMMKYALRYAMGLEDAPSEEECDPLSLPTKR
>ID:YP_009207192.1 |[Escherichia phage vB_EcoM_VR20]||_Enterobacteria_phage_vB_EcoM_VR20.gbk|dexA|684|NC_028894(170336):7592-8275:-1 ^GeneID:26633691^ Enterobacteria phage vB_EcoM_VR20, complete genome.|neighbours:ID:YP_009207191.1(-1),ID:YP_009207193.1(-1)|neighbour_genes:hypothetical protein,hypothetical protein|
MIDAIIDFETLGNGSKGAVIDLALITFESDPAIVESFETLVNRGKRIKFSLEYQKGKRLFDTTTMGWWKKQSAEARVNLAPSAHDVDTLTGIQQAIDYLNGNGINKYESLMWCRGMSFDFPLFVDLIRDLQRNEGIPERELNTYNLEPVVFWNQRDIRTAIEALSLVRKMCETPLPKGTLDGFVAHDSVHDCAKDILMLKYAQRYALGLDEVPSEEDADPLSLPKKR
>ID:YP_009209755.1 |[Escherichia phage vB_EcoM_VR25]||_Enterobacteria_phage_vB_EcoM_VR25_.gbk|dexA|684|NC_028925(170822):7636-8319:-1 ^GeneID:26636175^ Enterobacteria phage vB_EcoM_VR25, complete genome.|neighbours:ID:YP_009209754.1(-1),ID:YP_009209756.1(-1)|neighbour_genes:hypothetical protein,hypothetical protein|
MIDAIIDFETLGNGSKGAVIDLALITFESDPAVVESFETLVNRGKRIKFSLEYQKGKRLFDTTTMGWWKKQSPEARVNLAPTANDVDTLTGIQQAIDYLKGNGINKYESLMWCRGMSFDFPLFVDLIRDLQRNEGIPERELNTYDLEPVVFWNQRDIRTAIEALSLVRKMCETPLPKGTLDGFVAHDSVHDCAKDILMLKYAQRYALGLDEVPAEEDADPLSLPKKR
>ID:YP_009213851.1 |[Escherichia phage vB_EcoM_VR26]||_Enterobacteria_phage_vB_EcoM_VR26_.gbk|dexA|684|NC_028957(171541):8297-8980:-1 ^GeneID:26640307^ Enterobacteria phage vB_EcoM_VR26, complete genome.|neighbours:ID:YP_009213850.1(-1),ID:YP_009213852.1(-1)|neighbour_genes:hypothetical protein,hypothetical protein|
MIDAIIDFETLGNGSKGAVIDLALITFESDPAIVESFETLVNRGKRIKFSLEYQKGKRLFDTTTMGWWKKQSPEARVNLAPTANDVDTLTGIQQAIDYLKGNGINKYESLMWCRGMSFDFPLFVDLIRDLQRNEGIPERELNTYDLEPVVFWNQRDIRTAIEALSLVRKMCETPLPKGTLGGFVAHDSVHDCAKDILMLKYAQRYALGLDEVPAEEDADPLSLPKKR
>ID:YP_009205707.1 |[Enterobacteria phage vB_EcoM_VR5]||_Enterobacteria_phage_vB_EcoM_VR5.gbk|dexA|675|NC_028881(170473):7978-8652:-1 ^GeneID:26632318^ Enterobacteria phage vB_EcoM_VR5, complete genome.|neighbours:ID:YP_009205706.1(-1),ID:YP_009205708.1(-1)|neighbour_genes:hypothetical protein,hypothetical protein|
MKDIIIDFETFATTQNAAVIDLAVIAYDPNPEVVESFEELTQRGLRIKFDLASQRDKRLFSKSTLQWWKEQGPEARKNLAPSEIDVSTSIGLGNFLEYCRKNEVDQWKSQMWCRGMSFDFPILVDLIRDAYRSEGVPENEIDTSKLEPVKFWNQRDIRTAIEAYSLTRGLSMCPLPNGTLKGFVAHDSIHDCAKDILMLKYAQRYALSLEDVPENPDPLSVKNR
> |[Tevenvirinae _Erwinia_phage_Cronus]||_Erwinia_phage_Cronus.gb|exonuclease|696|MH059636.2(175774):6462-7157:-1 ^RAST2:fig|1198136.105.peg.11^ Tevenvirinae _Erwinia_phage_Cronus|neighbours:(-1),(-1)|neighbour_genes:hypothetical protein,hypothetical protein|
MVIMRDFIIDFETFGNQSSAAVIDLSVVCFNPDPNVVETLDELISRGKRWKFDLRSQKGVRVFNTSTMEWWKKQSAEARLNLKPSDSDVTVVEGVKDFLSFLKENDVKEWDSFGWCRGQSFDFPILVDCISQIQRESGVEERDIDTFRSEPCKFWNQRDIRTAIEALSLTRGLTTTPLRQGVLKGFIAHDSLHDCAKDILMLKYAQRYALGLDEVPEEDDIDPLSLPKGRQ
>ID:YP_009592951.1 |[Escherichia coli O157 typing phage 3]||_Escherichia_coli_O157_typing_phage_3_.gbk|hypothetical protein|678|NC_041863(168733):141869-142546:1 ^GeneID:40068447^ Escherichia coli O157 typing phage 3, complete genome.|neighbours:ID:YP_009592950.1(1),ID:YP_009592952.1(1)|neighbour_genes:recD2,hypothetical protein|
MSTDVIIDFETFGNTSKAAVIDLAVIAYNSDPEVVESFEELVQRGKRIKFNLASQKGKRVFAKSTMKWWKEQSAEARKNLAPSEDDVTTLEGIKIFLDYCRANKVDQWKSQMWCRGMSFDFPILVDLIRDLYRDEGVLEPDIDTDKLEPVKFWAQRDIRTAIEAYSLTRGLSMCPLPMGTLKGFVAHDSIHDCAKDILMLKYAQRYALGLEDVPENPDPLSVKQR
>ID:YP_009593024.1 |[Escherichia coli O157 typing phage 6]||_Escherichia_coli_O157_typing_phage_6_.gbk|hypothetical protein|678|NC_041864(160570):26187-26864:-1 ^GeneID:40068521^ Escherichia coli O157 typing phage 6, complete genome.|neighbours:ID:YP_009593023.1(-1),ID:YP_009593025.1(-1)|neighbour_genes:hypothetical protein,recD2|
MSTDVIIDFETFGNTSKAAVIDLAVIAYNSDPEVVESFEELVQRGKRIKFNLASQKGKRVFAKSTMKWWKEQSAEARKNLAPSEDDVTTLEGIKIFLDYCRANKVDQWKSQMWCRGMSFDFPILVDLIRDLYRDEGVLEPDIDTDKLEPVKFWAQRDIRTAIEAYSLTRGLSMCPLPMGTLKGFVAHDSIHDCAKDILMLKYAQRYALGLEDVPENPDPLSVKQR
>ID:YP_009224976.1 |[Escherichia phage APCEc01]||_Escherichia_phage_APCEc01_.gbk|exonuclease|678|NC_029091(168771):7472-8149:1 ^GeneID:26795929^ Escherichia phage APCEc01, complete genome.|neighbours:ID:YP_009224975.1(1),ID:YP_009224977.1(1)|neighbour_genes:DNA helicase,hypothetical protein|
MSTDVIIDFETFGNTSKAAVIDLAVIAYNSDPEVVESFEELVQRGKRIKFNLASQKGKRVFAKSTMKWWKEQSAEARKNLAPSEDDVTTLEGIKIFLDYCRANKVDQWKSQMWCRGMSFDFPILVDLIRDLYRDEGVLEPEIDTDKLEPVKFWAQRDIRTAIEAYSLTRGLSMCPLPMGTLKGFVAHDSIHDCAKDILMLKYAQRYALGLEDVPENPDPLSVKQR
> |[Tevenvirinae _Escherichia_phage_AnYang]||_Escherichia_phage_AnYang.gb|exonuclease|675|MK234886.1(169215):144375-145049:-1 ^RAST2:fig|1198136.106.peg.241^ Tevenvirinae _Escherichia_phage_AnYang|neighbours:(-1),(-1)|neighbour_genes:hypothetical protein,Phage exonuclease|
MKDIIIDFETFATTQNAAVIDLAVIAYDPNPEVVETFEELTRRGLRIKFDLASQRDRRLFSKSTLQWWKEQGPEARKNLAPSEIDVSTSIGLGNFLEYCRKNEVDQWKSQMWCRGMSFDFPILVDLIRDAYRSEGVPENEIDTSKLEPVKFWNQRDIRTAIEAYSLTRGLSMCPLPNGTLNGFVAHDSIHDCAKDILMLKYAQRYALGLEDVPENPDPLSVKNR
> |[Tevenvirinae Escherichia_phage_CF2]||_Escherichia_phage_CF2.gb|exonuclease|684|NC_041919.1(168188):150086-150769:1 ^RAST2:fig|1198136.52.peg.248^ Tevenvirinae Escherichia_phage_CF2|neighbours:(1),(1)|neighbour_genes:Phage exonuclease,Transcriptional regu..|
MFDFIIDFETMGSGEKAAVIDLAVIAFDPNPEVVETFDELVSRGIKIKFDLKSQKGHRLFTKSTIEWWKNQSPEARKNIAPSDEDVSTIDGIAKFNDYINAHNIDPWKSQGWCRGMSFDFPILVDLIRDIQRFNGVSENELDTFKLEPCKFWNQRDIRTRIEALLLVRDMTTCPLPKGTLDGFVAHDSIHDCAKDILMMKYALRYAMGLEDAPSEEDCDPLSLPTKR
>ID:QBO61024.1 |[Escherichia phage D5505]||_Escherichia_phage_D5505_.gbk|putative exonuclease|684|MK327929(168049):7634-8317:-1 ^^ Escherichia phage D5505, complete genome.|neighbours:ID:QBO61023.1(-1),ID:QBO61025.1(-1)|neighbour_genes:hypothetical protein,hypothetical protein|
MFDFIIDFETMGSGEKAAVIDLAVIAFDPNPEVVETFDELVSRGIKIKFDLKSQKGHRLFTKSTIEWWKNQSPEARKNIAPSDEDVSTIDGIAKFNDYINAHNIDPWKSQGWCRGMSFDFPILVDLIRDIQRLNGVSENELDTFKLEPCKFWNQRDIRTRIEALLLVRDMTTCPLPKGTLDGFVAHDSIHDCAKDILMMKYALRYAMGLEDAPSEEDCDPLSLPTKR
> |[Tevenvirinae Escherichia_phage_ECD7]||_Escherichia_phage_ECD7.gb|hypothetical protein|669|NC_041936.1(164706):5303-5971:-1 ^RAST2:fig|1198136.56.peg.10^ Tevenvirinae Escherichia_phage_ECD7|neighbours:(-1),(-1)|neighbour_genes:Phage protein (ACLAM..,Phage protein|
MLPVDLMIDFESLGYPPDGAVINMAAIGFKEDPHNPPTFKELVDNSFLVKFDIPSQKGVRVFDHGVVEWWKNTASEGMRKQLITNGTEVSTKEGLARFNAFCESVGVDPVKSVMWSRGNAFDIPLLVDMIRRAYNTRETFNLEPVRFWNIRDVRTAIERTLMHRGMCECPLPMGTLDGFIAHDAIHDCARDILMLIYAQRYAMGLEDLPENPDPNSVKKQRG
>ID:YP_009102487.1 |[Escherichia phage ECML-134]||_Escherichia_phage_ECML-134_.gbk|hypothetical protein|684|NC_025449(166783):7272-7955:-1 ^GeneID:22111670^ Escherichia phage ECML-134, complete genome.|neighbours:ID:YP_009102486.1(-1),ID:YP_009102488.1(-1)|neighbour_genes:hypothetical protein,hypothetical protein|
MFDFIIDFETMGSGEKAAVIDLAVIAFDPNPEVVETFDELVSRGIKIKFDLKSQKGHRLFTKSTIEWWKNQSPEARKNIAPSDEDVSTIDGIAKFNDYINAHNIDPWKSQGWCRGMSFDFPILVDLIRDIQRLNGVSENELDTFKLEPCKFWNQRDIRTRIEALLLVRDMTTCPLPKGTLDGFVAHDSIHDCAKDILMMKYALRYAMGLEDAPSEEECDPLSLPTKR
> |[Tevenvirinae Escherichia_phage_EcWhh-1]||_Escherichia_phage_EcWhh-1.gb|exonuclease|675|MH791409.1(170524):69699-70373:-1 ^RAST2:fig|1198136.71.peg.110^ Tevenvirinae Escherichia_phage_EcWhh-1|neighbours:(-1),(-1)|neighbour_genes:Transcriptional regu..,Phage exonuclease|
MKDIIIDFETFATTQNAAVIDLAVIAYDPNPEVVESFEELTQRGLRIKFDLASQRDKRLFSKSTLQWWKEQGPEARKNLAPSEIDVSTSIGIGNFLEYCRKNEVDQWKSQMWCRGMSFDFPILVDLIRDAYRSEGVPENEIDTTKLEPVKFWNQRDIRTAIEAYSLTRGLSMCPLPNGTLNGFVAHDSIHDCAKDILMLKYAQRYALNLEDVPENPDPLSVKNR
> |[Tevenvirinae Escherichia_phage_HP3]||_Escherichia_phage_HP3.gb|exonuclease|678|NC_041920.1(170254):18114-18791:-1 ^RAST2:fig|1198136.53.peg.36^ Tevenvirinae Escherichia_phage_HP3|neighbours:(-1),(-1)|neighbour_genes:Phage transcriptiona..,DNA helicase (EC 3.6..|
MSTDVIIDFETFGNTSKAAVIDLAVIAYNSDPEVVESFEELVQRGKRIKFNLASQKGKRVFAKSTMKWWKEQSAEARKNLAPSEDDVTTLEGIKIFLDYCRANKVDQWKSQMWCRGMSFDFPILVDLIRDLYRDEGVLEPDIDTDKLEPVKFWAQRDIRTAIEAYSLTRGLSMCPLPMGTLKGFVAHDSIHDCAKDILMLKYAQRYALGLEDVPENPDPLSVKQR
> |[Tevenvirinae _Escherichia_phage_HY01]||_Escherichia_phage_HY01.gb|exonuclease|684|NC_027349.1(166977):8315-8998:-1 ^RAST2:fig|1198136.95.peg.15^ Tevenvirinae _Escherichia_phage_HY01|neighbours:(-1),(-1)|neighbour_genes:Transcriptional regu..,Phage exonuclease|
MFDFIIDFETMGSGEKAAVIDLAVIAFDPNPEVVETFDELVSRGIKIKFDLKSQKGHRLFTKSTIEWWKNQSPEARKNIAPSDEDVSTIDGIAKFNDYINAHNIDPWKSQGWCRGMSFDFPILVDLIRDIQRLNGVSENELDTFKLEPCKFWNQRDIRTRIEALLLVRDMTTCPLPKGTLDGFVAHNSIHDCAKDILMMKYALRYAMGLEDAPSEEECDPLSLPTKR
>ID:YP_009284178.1 |[Escherichia phage HY03]||_Escherichia_phage_HY03.gbk|putative exonuclease..|684|NC_031047(170770):115482-116165:1 ^GeneID:29079046^ Escherichia phage HY03, complete genome.|neighbours:ID:YP_009284177.1(1),ID:YP_009284179.1(1)|neighbour_genes:hypothetical protein,hypothetical protein|
MFDFIIDFETMGSGEKAAVIDLAVIAFDPNPEVVETFDELVSRGIKIKFDLKSQKGHRLFTKSTIEWWKNQSPEARKNIAPSDEDVSTIDGIAKFNDYINAHNIDPWKSQGWCRGMSFDFPILVDLIRDIQRLNGVSENELDTFKLEPCKFWNQRDIRTRIEALLLVRDMTTCPLPKGTLDGFVAHNSIHDCAKDILMMKYALRYAMGLEDAPSEEDCDPLSLPTKR
>ID:BBG28533.1 |[Escherichia phage KIT03]||_Escherichia_phage_KIT03_DNA_.gbk|exonuclease|684|AP018932(166848):7866-8549:-1 ^^ Escherichia phage KIT03 DNA, complete sequence.|neighbours:ID:BBG28532.1(-1),ID:BBG28534.1(-1)|neighbour_genes:hypothetical protein,hypothetical protein|
MFDFIIDFETMGSGEKAAVIDLAVIAFDPNPEVVETFDELVSRGIKIKFDLKSQKGHRLFTKSTIEWWKNQSPEARKNIAPSDEDVSTIDGIAKFNDYINAHNIDPWKSQGWCRGMSFDFPILVDLIRDIQRLNGVSENELDTFKLEPCKFWNQRDIRTRIEALLLVRDMTTCPLPKGTLDGFVAHDSIHDCAKDILMMKYALRYAMGLEDAPSEEECDPLSLPTKR
>ID:YP_008060545.1 |[Escherichia phage Lw1]||_Escherichia_phage_Lw1_.gbk|dexA|672|NC_021344(176227):11631-12302:-1 ^GeneID:16205186^ Escherichia phage Lw1, complete genome.|neighbours:ID:YP_008060544.1(-1),ID:YP_008060546.1(-1)|neighbour_genes:hypothetical protein,hypothetical protein|
MSHLPVDYVWDYETVGPSPNGKLVELSYVPFIDDPHNPPTFAELVSRGRKYKFDLKKQPDRIADKSTIDWWKQQSEEARAILKPSPDDIDLYEGHKQFFEDLKADGVSRWQSLDYVRGPEFDRGILVDVVRKMIGKIDIFDDMPTVFWNSRDVRTAIENRLLTRGASTCPLRKGILNGFVMHNSIHDCAKDALMLIYAMRYAMGLEEPPTEEETDELSLPRKR
> |[Tevenvirinae _Escherichia_phage_MX01]||_Escherichia_phage_MX01.gb|exonuclease|675|NC_031934.1(168929):7647-8321:-1 ^RAST2:fig|1198136.96.peg.12^ Tevenvirinae _Escherichia_phage_MX01|neighbours:(-1),(-1)|neighbour_genes:Transcriptional regu..,hypothetical protein|
MKDIIIDFETFATTQNAAVIDLAVIAYDPNPEVVETFEELTQRGLRIKFDLASQRDKRLFSKSTLQWWKEQGPEARKNLAPSEIDVSTSIGLGNFLEYCRKNEVDQWKSQMWCRGMSFDFPILVDLIRDAYRSEGVPENEIDTSKLEPVKFWNQRDIRTAIEAYSLTRGLSMCPLPNGTLNGFVAHDSIHDCAKDILMLKYAQRYALGLEDVPENPDPLSIKNR
>ID:AYR03924.1 |[Escherichia phage OLB35]||_Escherichia_phage_OLB35_.gbk|exonuclease|678|MH992122(169140):8990-9667:-1 ^^ UNVERIFIED: Escherichia phage OLB35, complete genome.|neighbours:ID:AYR03923.1(-1),ID:AYR03925.1(-1)|neighbour_genes:hypothetical protein,DNA helicase|
MSTDVIIDFETFGNTSKAAVIDLAVIAYNSDPEVVESFEELVQRGKRIKFNLASQKGKRVFAKSTMKWWKEQSAEARKNLAPSEDDVTTLEGIKIFLDYCRANKVDQWKSQMWCRGMSFDFPILVDLIRDLYRDEGVLEPEIDTDKLEPVKFWAQRDIRTAIEAYSLTRGLSMCPLPMGTLKGFVAHDSIHDCAKDILMLKYAQRYALGLEDVPENPDPLSVKQR
> |[Tevenvirinae _Escherichia_phage_PE37]||_Escherichia_phage_PE37.gb|exonuclease|684|KU925172.1(166423):155756-156439:1 ^RAST2:fig|1198136.98.peg.260^ Tevenvirinae _Escherichia_phage_PE37|neighbours:(1),(1)|neighbour_genes:Phage exonuclease,Transcriptional regu..|
MFDFIIDFETMGSGEKAAVIDLAVIAFDPNPEVVETFDELVSRGIKIKFDLKSQKGHRLFTKSTIEWWKNQSPEARKNIAPSDEDVSTIDGIAKFNDYINAHNIDPWKSQGWCRGMSFDFPILVDLIRDIQRLNGVSENELDTFKLEPCKFWNQRDIRTRIEALLLVRDMTTCPLPKGTLDGFVAHDSIHDCAKDILMMKYALRYAMGLEDAPSEEECDPLSLPTKR
>ID:BBC14349.1 |[Escherichia phage PP01]||_Escherichia_phage_PP01.gbk|dexA|684|LC348379(167812):8282-8965:-1 ^^ Escherichia phage PP01 DNA, complete sequence.|neighbours:ID:BBC14348.1(-1),ID:BBC14350.1(-1)|neighbour_genes:motB.2,dexA.1|
MFDFIIDFETMGSGEKAAVIDLAVIAFDPNPEVVETFDELVSRGIKIKFDLKSQKGHRLFTKSTIEWWKNQSPEARKNIAPSDEDVSTIDGIAKFNDYINAHNIDPWKSQGWCRGMSFDFPILVDLIRDIQRLNGVSENELDTFKLEPCKFWNQRDIRTRIEALLLVRDMTTCPLPKGTLDGFVAHDSIHDCAKDILMMKYALRYAMGLEDAPSEEECDPLSLPTKR
> |[Tevenvirinae _Escherichia_phage_SF]||_Escherichia_phage_SF.gb|exonuclease|678|MH359124.1(168695):112440-113117:1 ^RAST2:fig|1198136.100.peg.194^ Tevenvirinae _Escherichia_phage_SF|neighbours:(1),(1)|neighbour_genes:DNA helicase (EC 3.6..,Phage transcriptiona..|
MSTDVIIDFETFGNTSKAAVIDLAVIAYNSDPEVVESFEELVQRGKRIKFNLASQKGKRVFAKSTMKWWKEQSAEARKNLAPSEDDVTTLEGIKIFLDYCRANKVDQWKSQMWCRGMSFDFPILVDLIRDLYRDEGVPEPEIDTDKLEPVKFWAQRDIRTAIEAYSLTRGLSMCPLPIGTLKGFVAHDSIHDCAKDILMLKYAQRYALGLEDVPENPDPLSVKQR
>ID:YP_009608390.1 |[Escherichia phage ST0]||_Escherichia_phage_ST0.gbk|exonuclease|678|NC_041990(170496):52944-53621:1 ^GeneID:40084412^ Escherichia phage ST0, complete genome.|neighbours:ID:YP_009608389.1(1),ID:YP_009608391.1(1)|neighbour_genes:DNA helicase,hypothetical protein|
MSTDVIIDFETFGNTSKAAVIDLAVIAYNSDPEVVESFEELVQRGKRIKFNLASQKGKRVFAKSTMKWWKEQSAEARKNLAPSEDDVTTLEGIKIFLDYCRANKVDQWKSQMWCRGMSFDFPILVDLIRDLYRDEGVLEPDIDTDKLEPVKFWAQRDIRTAIEAYSLTRGLSMCPLPMGTLKGFVAHDSIHDCAKDILMLKYAQRYALGLEDVPENPDPLSVKQR
>ID:BBC14626.1 |[Escherichia phage T2]||_Escherichia_phage_T2.gbk|dexA|684|LC348380(163825):6859-7542:-1 ^^ Escherichia phage T2 DNA, complete sequence.|neighbours:ID:BBC14625.1(-1),ID:BBC14627.1(-1)|neighbour_genes:motB,dexA.1|
MFDFIIDFETMGSGEKAAVIDLAVIAFDPNPEVVETFDELVSRGIKIKFDLKSQKGHRLFTKSTIEWWKNQSPEARKNIAPSDEDVSTIDGIAKFNDYINAHNIDPWKSQGWCRGMSFDFPILVDLIRDIQRLNGVSENELDTFKLEPCKFWNQRDIRTRIEALLLVRDMTTCPLPKGTLDGFVAHDSIHDCAKDILMMKYALRYAMGLEDAPSEEECDPLSLPTKR
>ID:YP_009281353.1 |[Escherichia phage UFV-AREG1]||_Escherichia_phage_UFV-AREG1_.gbk|exonuclease A|684|NC_031030(170788):8309-8992:-1 ^GeneID:29063546^ Escherichia phage UFV-AREG1, complete genome.|neighbours:ID:YP_009281352.1(-1),ID:YP_009281354.1(-1)|neighbour_genes:hypothetical protein,hypothetical protein|
MFDFIIDFETMGSGEKAAVIDLAVIAFDPNPEVVESFDELVSRGIKIKFDLKSQKGHRLFTKSTIEWWKNQSPEARKNIAPSDEDVSTIDGIAKFNDYINAHNIDPWKSQGWCRGMSFDFPILVDLIRDIQRLNGVSENELDTFKLEPCKFWNQRDIRTRIEALLLVRDMTTCPLPKGTLDGFVAHDSIHDCAKDILMMKYALRYAMGLEDAPSEEECDPLSLPTKR
>ID:YP_009323212.1 |[Escherichia phage WG01]||_Escherichia_phage_WG01_.gbk|hypothetical protein|675|NC_031928(169936):7850-8524:-1 ^GeneID:30308338^ Escherichia phage WG01, complete genome.|neighbours:ID:YP_009323211.1(-1),ID:YP_009323213.1(-1)|neighbour_genes:hypothetical protein,hypothetical protein|
MKDIIIDFETFATTQNAAVIDLAVIAYDPNPEVVETFEELTQRGLRIKFDLASQRDRRLFSKSTLQWWKEQGPEARKNLAPSEIDVSTSIGLGNFLEYCRKNEVDQWKSQMWCRGMSFDFPILVDLIRDAYRSEGVPENEIDTSKLEPVKFWNQRDIRTAIEAYSLTRGLSMCPLPNGTLNGFVAHDSIHDCAKDILMLKYAQRYALGLEDVPENPDPLSVKNR
>ID:YP_009030899.1 |[Escherichia phage vB_EcoM_112]||_Escherichia_phage_e112_.gbk|exonuclease A|684|NC_024125(168470):8883-9566:-1 ^GeneID:19485443^ Escherichia phage e11/2, complete genome.|neighbours:ID:YP_009030898.1(-1),ID:YP_009030900.1(-1)|neighbour_genes:hypothetical protein,hypothetical protein|
MFDFIIDFETMGSGEKAAVIDLAVIAFDPNPEVVETFDELVSRGIKIKFDLKSQKGHRLFTKSTIEWWKNQSPEARKNIAPSDEDVSTIDGIAKFNDYINAHNIDPWKSQGWCRGMSFDFPILVDLIRDIQRFNGVSENELDTFKLEPCKFWNQRDIRTRIEALLLVRDMTTCPLPKGALDGFVAHDSIHDCAKDILMMKYALRYAMGLEDAPSEEECDPLSLPTKR
>ID:AYN56402.1 |[Escherichia phage p000v]||_Escherichia_phage_p000v_.gbk|exodeoxyribonuclease|678|MK047717(167803):140460-141137:1 ^^ Escherichia phage p000v, complete genome.|neighbours:ID:AYN56401.1(1),ID:AYN56403.1(1)|neighbour_genes:ATP-dependent DNA he..,hypothetical protein|
MSTDVIIDFETFGNTSKAAVIDLAVIAYNSDPEVVETFEELVQRGKRIKFNLASQKGKRVFAKSTMKWWKEQSAEARKNLAPSEDDVTTLEGIKIFLDYCRANKVDQWKSQMWCRGMSFDFPILVDLIRDLYRDEGVLEPDIDTDKLEPVKFWAQRDIRTAIEAYSLTRGLSMCPLPMGTLKGFVAHDSIHDCAKDILMLKYAQRYALGLEDVPENPDPLSVKQR
> |[Tevenvirinae _Escherichia_phage_p000y]||_Escherichia_phage_p000y.gb|exonuclease|678|MK047718.1(169872):83808-84485:1 ^RAST2:fig|1198136.97.peg.159^ Tevenvirinae _Escherichia_phage_p000y|neighbours:(1),(1)|neighbour_genes:DNA helicase (EC 3.6..,hypothetical protein|
MSTDVIIDFETFGNTSKAAVIDLAVIAYNSDPEVVESFEELVQRGKRIKFNLASQKGKRVFAKSTMKWWKEQSAEARKNLAPSEDDVTTLEGIKIFLDYCRANKVDQWKSQMWCRGMSFDFPILVDLIRDLYRDEGVLEPDIDTDKLEPVKFWAQRDIRTAIEAYSLTRGLSMCPLPMGTLKGFVAHDSIHDCAKDILMLKYAQRYALGLEDVPENPDPLSVKQR
> |[Tevenvirinae _Escherichia_phage_slur02]||_Escherichia_phage_slur02.gb|exonuclease|684|NC_028927.1(167298):79526-80209:-1 ^RAST2:fig|1198136.99.peg.126^ Tevenvirinae _Escherichia_phage_slur02|neighbours:(-1),(-1)|neighbour_genes:Transcriptional regu..,Phage exonuclease|
MFDFIIDFETMGSGEKAAVIDLAVIAFDPNPEVVESFDELVSRGIKIKFDLKSQKGHRLFTKSTIEWWKNQSPEARKNIAPSDEDVSTIDGIAKFNDYINAHNIDPWKSQGWCRGMSFDFPILVDLIRDIQRLNGVSENELDTFKLEPCKFWNQRDIRTRIEALLLVRDMTTCPLPKGTLDGFVAHDSIHDCAKDILMMKYALRYAMGLEDAPSEEECDPLSLPTKR
>ID:YP_009625237.1 |[Escherichia phage slur03]||_Escherichia_phage_slur03_.gbk|putative DexA exonuc..|684|NC_042129(167467):162706-163389:1 ^GOA:A0A0M7QAQ4,GeneID:40102119,InterPro:IPR012337,UniProtKB/TrEMBL:A0A0M7QAQ4^ Escherichia phage slur03, complete genome.|neighbours:ID:YP_009625236.1(1),ID:YP_009625238.1(1)|neighbour_genes:putative phage prote..,motB.2 hypothetical ..|
MFDFIIDFETMGSGEKAAVIDLAVIAFDPNPEVVETFDELVSRGIKIKFDLKSQKGHRLFTKSTIEWWKNQSPEARKNIAPSDEDVSTIDGIAKFNDYINAHNIDPWKSQGWCRGMSFDFPILVDLIRDIQRLNGVSENELDTFKLEPCKFWNQRDIRTRIEALLLVRDMTTCPLPKGTLDGFVAHDSIHDCAKDILMMKYALRYAMGLEDAPSEEECDPLSLPIKR
>ID:YP_009625502.1 |[Escherichia phage slur04]||_Escherichia_phage_slur04_.gbk|hypothetical protein|684|NC_042130(167298):161210-161893:-1 ^GOA:A0A0M7QAH6,GeneID:40102397,InterPro:IPR012337,UniProtKB/TrEMBL:A0A0M7QAH6^ Escherichia phage slur04, complete genome.|neighbours:ID:YP_009625501.1(-1),ID:YP_009625503.1(-1)|neighbour_genes:hypothetical protein,hypothetical protein|
MFDFIIDFETMGSGEKAAVIDLAVIAFDPNPEVVESFDELVSRGIKIKFDLKSQKGHRLFTKSTIEWWKNQSPEARKNIAPSDEDVSTIDGIAKFNDYINAHNIDPWKSQGWCRGMSFDFPILVDLIRDIQRLNGVSENELDTFKLEPCKFWNQRDIRTRIEALLLVRDMTTCPLPKGTLDGFVAHDSIHDCAKDILMMKYALRYAMGLEDAPSEEECDPLSLPTKR
> |[Tevenvirinae _Escherichia_phage_slur07]||_Escherichia_phage_slur07.gb|exonuclease|684|NC_028780.1(167124):154271-154954:1 ^RAST2:fig|1198136.89.peg.255^ Tevenvirinae _Escherichia_phage_slur07|neighbours:(1),(1)|neighbour_genes:Phage exonuclease,Transcriptional regu..|
MFDFIIDFETMGSGEKAAVIDLAVIAFDPNPEVVETFDELVSRGIKIKFDLKSQKGHRLFTKSTIEWWKNQSPEARKNIAPSDEDVSTIDGIAKFNDYINAHNIDPWKSQGWCRGMSFDFPILVDLIRDIQRLNGVSENELDTFKLEPCKFWNQRDIRTRIEALLLVRDMTTCPLPKGTLDGFVAHDSIHDCAKDILMMKYALRYAMGLEDAPSEEECDPLSLPTKR
>ID:CUL02782.1 |[Escherichia phage slur08]||_Escherichia_phage_slur08_.gbk|hypothetical protein|684|LN881733(167467):159953-160636:1 ^GOA:A0A0M7QEH0,InterPro:IPR012337,UniProtKB/TrEMBL:A0A0M7QEH0^ Escherichia phage slur08, complete genome.|neighbours:ID:CUL02781.1(1),ID:CUL02783.1(1)|neighbour_genes:hypothetical protein,hypothetical protein|
MFDFIIDFETMGSGEKAAVIDLAVIAFDPNPEVVETFDELVSRGIKIKFDLKSQKGHRLFTKSTIEWWKNQSPEARKNIAPSDEDVSTIDGIAKFNDYINAHNIDPWKSQGWCRGMSFDFPILVDLIRDIQRLNGVSENELDTFKLEPCKFWNQRDIRTRIEALLLVRDMTTCPLPKGTLDGFVAHDSIHDCAKDILMMKYALRYAMGLEDAPSEEECDPLSLPIKR
>ID:CUL03056.1 |[Escherichia phage slur11]||_Escherichia_phage_slur11_.gbk|hypothetical protein|684|LN881734(167298):164756-165439:-1 ^GOA:A0A0M7QG87,InterPro:IPR012337,UniProtKB/TrEMBL:A0A0M7QG87^ Escherichia phage slur11, complete genome.|neighbours:ID:CUL03055.1(-1),ID:CUL03057.1(-1)|neighbour_genes:hypothetical protein,hypothetical protein|
MFDFIIDFETMGSGEKAAVIDLAVIAFDPNPEVVESFDELVSRGIKIKFDLKSQKGHRLFTKSTIEWWKNQSPEARKNIAPSDEDVSTIDGIAKFNDYINAHNIDPWKSQGWCRGMSFDFPILVDLIRDIQRLNGVSENELDTFKLEPCKFWNQRDIRTRIEALLLVRDMTTCPLPKGTLDGFVAHDSIHDCAKDILMMKYALRYAMGLEDAPSEEECDPLSLPTKR
>ID:CUL03576.1 |[Escherichia phage slur13]||_Escherichia_phage_slur13_.gbk|hypothetical protein|684|LN881737(167299):19406-20089:-1 ^GOA:A0A0M7QHF2,InterPro:IPR012337,UniProtKB/TrEMBL:A0A0M7QHF2^ Escherichia phage slur13, complete genome.|neighbours:ID:CUL03575.1(-1),ID:CUL03577.1(-1)|neighbour_genes:hypothetical protein,hypothetical protein|
MFDFIIDFETMGSGEKAAVIDLAVIAFDPNPEVVESFDELVSRGIKIKFDLKSQKGHRLFTKSTIEWWKNQSPEARKNIAPSDEDVSTIDGIAKFNDYINAHNIDPWKSQGWCRGMSFDFPILVDLIRDIQRLNGVSENELDTFKLEPCKFWNQRDIRTRIEALLLVRDMTTCPLPKGTLDGFVAHDSIHDCAKDILMMKYALRYAMGLEDAPSEEECDPLSLPTKR
>ID:YP_009180785.1 |[Escherichia phage slur14]||_Escherichia_phage_slur14_.gbk|hypothetical protein|684|NC_028448(167467):116291-116974:-1 ^GOA:A0A0M7QDH6,GeneID:26227955,InterPro:IPR012337,UniProtKB/TrEMBL:A0A0M7QDH6^ Escherichia phage slur14, complete genome.|neighbours:ID:YP_009180784.1(-1),ID:YP_009180786.1(-1)|neighbour_genes:hypothetical protein,hypothetical protein|
MFDFIIDFETMGSGEKAAVIDLAVIAFDPNPEVVETFDELVSRGIKIKFDLKSQKGHRLFTKSTIEWWKNQSPEARKNIAPSDEDVSTIDGIAKFNDYINAHNIDPWKSQGWCRGMSFDFPILVDLIRDIQRLNGVSENELDTFKLEPCKFWNQRDIRTRIEALLLVRDMTTCPLPKGTLDGFVAHDSIHDCAKDILMMKYALRYAMGLEDAPSEEECDPLSLPIKR
>ID:AVH85847.1 |[Escherichia phage vB_EcoM-G28]||_Escherichia_phage_vB_EcoM-G28.gbk|putative exonuclease|684|MG867727(170121):7841-8524:-1 ^^ Escherichia phage vB_EcoM-G28, complete genome.|neighbours:ID:AVH85846.1(-1),ID:AVH85848.1(-1)|neighbour_genes:hypothetical protein,hypothetical protein|
MFDFIIDFETMGSGEKAAVIDLAVIAFDPNPEVVESFDELVSRGIKIKFDLKSQKGHRLFTKSTIEWWKNQSPEARKNIAPSDEDVSTIDGIAKFNDYINAHNIDPWKSQGWCRGMSFDFPILVDLIRDIQRLNGVSENELDTFKLEPCKFWNQRDIRTRIEALLLVRDMTTCPLPKGTLDGFVAHDSIHDCAKDILMMKYALRYAMGLEDAPSEEECDPLSLPTKR
>ID:QDF15038.1 |[Escherichia phage vB_EcoM-Sa45lw]||_Escherichia_phage_vB_EcoM-Sa45lw_.gbk|exonuclease A|684|MK977694(167353):7856-8539:-1 ^^ Escherichia phage vB_EcoM-Sa45lw, complete genome.|neighbours:ID:QDF15037.1(-1),ID:QDF15039.1(-1)|neighbour_genes:hypothetical protein,hypothetical protein|
MFDFIIDFETMGSGEKAAVIDLAVIAFDPNPEVVETFDELVSRGIKIKFDLKSQKGHRLFTKSTIEWWKNQSPEARKNIAPSDEDVSTIDGIAKFNDYINVHNIDPWKSQGWCRGMSFDFPILVDLIRDIQRLNGVSENELDTFKLEPCKFWNQRDIRTRIEALLLVRDMTTCPLPKGTLDGFVAHDSIHDCAKDILMMKYALRYAMGLEDAPSEEECDPLSLPTKR
>ID:YP_009290279.1 |[Escherichia phage vB_EcoM-UFV13]||_Escherichia_phage_vB_EcoM-UFV13_.gbk|exonuclease A|684|NC_031103(165772):7833-8516:-1 ^GeneID:29081075^ Escherichia phage vB_EcoM-UFV13, complete genome.|neighbours:ID:YP_009290278.1(-1),ID:YP_009290280.1(-1)|neighbour_genes:hypothetical protein,hypothetical protein|
MFDFIIDFETMGSGEKAAVIDLAVIAFDPNPEVVESFDELVSRGIKIKFDLKSQKGHRLFTKSTIEWWKNQSPEARKNIAPSDEDVSTIDGIVKFNDYINAHNIDPWKSQGWCRGMSFDFPILVDLIRDIQRFNGVSENELDTFKLEPCKFWNQRDIRTRIEALLLVRDMTTCPLPKGTLDGFVAHDSIHDCAKDILMMKYALRYAMGLEDAPSEEECDPLSLPTKR
>ID:AUV60875.1 |[Escherichia phage vB_EcoM-fFiEco06]||_Escherichia_phage_vB_EcoM-fFiEco06_.gbk|dexA|684|MG781190(167076):7647-8330:-1 ^^ Escherichia phage vB_EcoM-fFiEco06, complete genome.|neighbours:ID:AUV60874.1(-1),ID:AUV60876.1(-1)|neighbour_genes:hypothetical protein,hypothetical protein|
MFDFIIDFETMGSGEKAAVIDLAVIAFDPNPEVVETFDELVSRGIKIKFDLKSQKGHRLFTKSTIEWWKNQSPEARKNIAPSDEDVSTIDGIAKFNDYINAHNIDPWKSQGWCRGMSFDFPILVDLIRDIQRLNGVSENELDTFKLEPCKFWNQRDIRTRIEALLLVRDMTTCPLPKGTLDGFVAHDSIHDCAKDILMMKYALRYAMGLEDAPSEEDCDPLSLPTKR
>ID:AUV61149.1 |[Escherichia phage vB_EcoM-fHoEco02]||_Escherichia_phage_vB_EcoM-fHoEco02_.gbk|dexA|684|MG781191(167064):7647-8330:-1 ^^ Escherichia phage vB_EcoM-fHoEco02, complete genome.|neighbours:ID:AUV61148.1(-1),ID:AUV61150.1(-1)|neighbour_genes:hypothetical protein,hypothetical protein|
MFDFIIDFETMGSGEKAAVIDLAVIAFDPNPEVVETFDELVSRGIKIKFDLKSQKGHRLFTKSTIEWWKNQSPEARKNIAPSDEDVSTIDGIAKFNDYINAHNIDPWKSQGWCRGMSFDFPILVDLIRDIQRLNGVSENELDTFKLEPCKFWNQRDIRTRIEALLLVRDMTTCPLPKGTLDGFVAHDSIHDCAKDILMMKYALRYAMGLEDAPSEEDCDPLSLPTKR
>ID:AYP69784.1 |[Escherichia phage vB_EcoM_DalCa]||_Escherichia_phage_vB_EcoM_DalCa_.gbk|exonuclease A|684|MH992510(166040):7641-8324:-1 ^^ Escherichia phage vB_EcoM_DalCa, complete genome.|neighbours:ID:AYP69816.1(-1),ID:AYP69912.1(-1)|neighbour_genes:hypothetical protein,hypothetical protein|
MFDFIIDFETMGSGEKAAVIDLAVIAFDPNPEVVETFDELVSRGIKIKFDLKSQKGHRLFTKSTIEWWKNQSPEARKNIAPSDEDVSTIDGIAKFNDYINAHNIDPWKSQGWCRGMSFDFPILVDLIRDIQRLNGVSENELDTFKLEPCKFWNQRDIRTRIEALLLVRDMTTCPLPKGTLDGFVAHDSIHDCAKDILMMKYALRYAMGLEDAPSEEDCDPLSLPTKR
>ID:QBO63528.1 |[Escherichia phage vB_EcoM_G10400]||_Escherichia_phage_vB_EcoM_G10400.gbk|putative exonuclease|684|MK327937(170182):7862-8545:-1 ^^ Escherichia phage vB_EcoM_G10400, complete genome.|neighbours:ID:QBO63527.1(-1),ID:QBO63529.1(-1)|neighbour_genes:hypothetical protein,hypothetical protein|
MFDFIIDFETMGNGEKAAVIDLAVIAFDPNPEVVETFDELVSRGIKIKFDLKSQKGHRLFTKSTIEWWKNQSPEARKNIAPSDEDVSTIDGIAKFNDYINAHNIDPWKSQGWCRGMSFDFPILVDLIRDIQRLNGISENELDTFKLEPCKFWNQRDIRTRIEALLLVRDMTTCPLPKGTLDGFVAHDSIHDCAKDILMMKYALRYAMGLEDAPSVEECDPLSLPTKR
>ID:QBO62165.1 |[Escherichia phage vB_EcoM_G2248]||_Escherichia_phage_vB_EcoM_G2248.gbk|putative exonuclease|669|MK327932(170678):6042-6710:-1 ^^ Escherichia phage vB_EcoM_G2248, complete genome.|neighbours:ID:QBO62164.1(-1),ID:QBO62166.1(-1)|neighbour_genes:hypothetical protein,hypothetical protein|
MLPVDLMIDFESLGYPPDGAVINMAAIGFKEDPHNPPTFKELVDNSFLVKFDIPSQKGVRVFDHGVVEWWKNTASEGMRKQLITNGTEVSTKEGLARFNAFCEAVGVDPVKSVMWSRGNAFDIPLLVDMIRRSHNTRETFNLEPVRFWNIRDVRTAIERTLMHRGMCECPLPMGTLDGFIAHDAIHDCARDILMLIYAQRYAMGLEDLPENPDPNSVKKQRG
> |[Tevenvirinae Escherichia_phage_vB_EcoM_G2285]||_Escherichia_phage_vB_EcoM_G2285.gb|exonuclease|678|MK327933.1(166675):9046-9723:-1 ^RAST2:fig|1198136.60.peg.13^ Tevenvirinae Escherichia_phage_vB_EcoM_G2285|neighbours:(-1),(-1)|neighbour_genes:Phage transcriptiona..,DNA helicase (EC 3.6..|
MSTDVIIDFETFGNTSKAAVIDLAVIAYNSDPEVVESFEELVQRGKRIKFNLASQKGKRVFAKSTMKWWKEQSTEARKNLAPSEDDVTTLEGIKIFLDYCRANKVDQWKSQMWCRGMSFDFPILVDLIRDLYRDEGVLEPDIDTDKLEPVKFWAQRDIRTAIEAYSLTRGLSICPLPMGTLKGFVAHDSIHDCAKDILMLKYAQRYALGLEDVPENPDPLSVKQR
> |[Tevenvirinae _Escherichia_phage_vB_EcoM_G2469]||_Escherichia_phage_vB_EcoM_G2469.gb|exonuclease|678|MK327934.1(170452):8948-9625:-1 ^RAST2:fig|1198136.90.peg.13^ Tevenvirinae _Escherichia_phage_vB_EcoM_G2469|neighbours:(-1),(-1)|neighbour_genes:Phage transcriptiona..,DNA helicase (EC 3.6..|
MSTDVIIDFETFGNTSKAAVIDLAVIAYNSDPEVVESFEELVQRGKRIKFNLASQKGKRVFAKSTMKWWKEQSAEARKNLAPSEDDVTTLEGIKIFLDYCRANKVDQWKSQMWCRGMSFDFPILVDLIRDLYRDEGVLEPEIDTDKLEPVKFWAQRDIRTAIEAYSLTRGLSMCPLPMGTLKGFVAHDSIHDCAKDILMLKYAQRYALGLEDVPENPDPLSVKQR
> |[Tevenvirinae Escherichia_phage_vB_EcoM_G2494]||_Escherichia_phage_vB_EcoM_G2494.gb|hypothetical protein|669|MK327935.1(168327):5304-5972:-1 ^RAST2:fig|1198136.61.peg.9^ Tevenvirinae Escherichia_phage_vB_EcoM_G2494|neighbours:(-1),(-1)|neighbour_genes:Phage protein (ACLAM..,hypothetical protein|
MLPVDLMIDFESLGYPPDGAVINMAAIGFKEDPHNPPTFKELVDNSFLVKFDIPSQKGVRIFDHGVVEWWKNTASEGMRKQLITNGTEVSTKEGLARFNAFCESVGVDPVKSVMWSRGNAFDIPLLVDMIRDAHNTRETFNLEPVRFWNIRDVRTAIERTLMHRGMCECPLPMGTLDGFIAHDAIHDCARDILMLIYAQRYAMGLEDLPENPDPNSVKKQRG
>ID:QBO65424.1 |[Escherichia phage vB_EcoM_G2540-3]||_Escherichia_phage_vB_EcoM_G2540-3_.gbk|putative exonuclease|684|MK327944(168654):7633-8316:-1 ^^ Escherichia phage vB_EcoM_G2540-3, complete genome.|neighbours:ID:QBO65423.1(-1),ID:QBO65425.1(-1)|neighbour_genes:hypothetical protein,hypothetical protein|
MFDFIIDFETMGSGEKAAVIDLAVIAFDPNPEVVETFDELVSRGIKIKFDLKSQKGHRLFTKSTIEWWKNQSPEARKNIAPSDEDVSTIDGIAKFNDYINAHNIDPWKSQGWCRGMSFDFPILVDLIRDIQRLNGVSENELDTFKLEPCKFWNQRDIRTRIEALLLVRDMTTCPLPKGTLDGFVAHDSIHDCAKDILMMKYALRYAMGLEDAPSEEDCDPLSLTTKR
> |[Tevenvirinae _Escherichia_phage_vB_EcoM_G2540]||_Escherichia_phage_vB_EcoM_G2540.gb|exonuclease|684|MK327936.1(168886):7633-8316:-1 ^RAST2:fig|1198136.92.peg.14^ Tevenvirinae _Escherichia_phage_vB_EcoM_G2540|neighbours:(-1),(-1)|neighbour_genes:Transcriptional regu..,Phage exonuclease|
MFDFIIDFETMGSGEKAAVIDLAVIAFDPNPEVVETFDELVSRGIKIKFDLKSQKGHRLFTKSTIEWWKNQSPEARKNIAPSDEDVSTIDGIAKFNDYINAHNIDPWKSQGWCRGMSFDFPILVDLIRDIQRLNGVSENELDTFKLEPCKFWNQRDIRTRIEALLLVRDMTTCPLPKGTLDGFVAHDSIHDCAKDILMMKYALRYAMGLEDAPSEEDCDPLSLTTKR
>ID:QBO64331.1 |[Escherichia phage vB_EcoM_G29]||_Escherichia_phage_vB_EcoM_G29_.gbk|putative exonuclease|684|MK327940(168241):7634-8317:-1 ^^ Escherichia phage vB_EcoM_G29, complete genome.|neighbours:ID:QBO64330.1(-1),ID:QBO64332.1(-1)|neighbour_genes:hypothetical protein,hypothetical protein|
MFDFIIDFETMGSGEKAAVIDLAVIAFDPNPEVVETFDELVSRGIKIKFDLKSQKGHRLFTKSTIEWWKNQSPEARKNIAPSDEDVSTIDGIAKFNDYINAHNIDPWKSQGWCRGMSFDFPILVDLIRDIQRLNGVSENELDTFKLEPCKFWNQRDIRTRIEALLLVRDMTTCPLPKGTLDGFVAHDSIHDCAKDILMMKYALRYAMGLEDAPSEEDCDPLSLPTKR
> |[Tevenvirinae _Escherichia_phage_vB_EcoM_G37-3]||_Escherichia_phage_vB_EcoM_G37-3.gb|hypothetical protein|669|MK327941.1(167832):5861-6529:-1 ^RAST2:fig|1198136.91.peg.10^ Tevenvirinae _Escherichia_phage_vB_EcoM_G37-3|neighbours:(-1),(-1)|neighbour_genes:Phage protein (ACLAM..,Phage protein|
MLPVDLMIDFESLGYPPDGAVINMAAIGFKEDPHNPPTFKELVDNSFLVKFDIPSQKGVRVFDHGVVEWWKNTASEGMRKQLITNGTEVSTKEGLARFNAFCEAVGVDPVKSVLWSRGNAFDIPLLVDMIRRAHNTRETFSLEPVRFWNIRDVRTAIERTLMHRGMCECPLPMGTLDGFIAHDAIHDCARDILMLIYAQRYAMGLEDLPENPDPNSVKKQRG
> |[Tevenvirinae _Escherichia_phage_vB_EcoM_GG4498]||_Escherichia_phage_vB_EcoM_G4498.gb|exonuclease|684|MK327939.1(167826):7630-8313:-1 ^RAST2:fig|1198136.93.peg.13^ Tevenvirinae _Escherichia_phage_vB_EcoM_GG4498|neighbours:(-1),(-1)|neighbour_genes:Transcriptional regu..,Phage exonuclease|
MFDFIIDFETMGSGEKAAVIDLAVIAFDPNPEVVETFDELVSRGIKIKFDLKSQKGHRLFTKSTIEWWKNQSPEARKNIAPSDEDVSTIDGIAKFNDYINAHNIDPWKSQGWCRGMSFDFPILVDLIRDIQRLNGVSENELDTFKLEPCKFWNQRDIRTRIEALLLVRDMTTCPLPKGTLDGFVAHDSIHDCAKDILMMKYALRYAMGLEDAPSEEECDPLSLPTKR
>ID:QBO65700.1 |[Escherichia phage vB_EcoM_G4500]||_Escherichia_phage_vB_EcoM_G4500_.gbk|putative exonuclease|684|MK327945(168363):7634-8317:-1 ^^ Escherichia phage vB_EcoM_G4500, complete genome.|neighbours:ID:QBO65699.1(-1),ID:QBO65701.1(-1)|neighbour_genes:hypothetical protein,hypothetical protein|
MFDFIIDFETMGSGEKAAVIDLAVIAFDPNPEVVETFDELVSRGIKIKFDLKSQKGHRLFTKSTIEWWKNQSPEARKNIAPSDEDVSTIDGIAKFNDYINAHNIDPWKSQGWCRGMSFDFPILVDLIRDIQRLNGVSENELDTFKLEPCKFWNQRDIRTRIEALLLVRDMTTCPLPKGTLDGFVAHDSIHDCAKDILMMKYALRYAMGLEDAPSEEDCDPLSLPTKR
>ID:QBO65980.1 |[Escherichia phage vB_EcoM_G4507]||_Escherichia_phage_vB_EcoM_G4507_.gbk|putative exonuclease|684|MK327946(168828):7866-8549:-1 ^^ Escherichia phage vB_EcoM_G4507, complete genome.|neighbours:ID:QBO65979.1(-1),ID:QBO65981.1(-1)|neighbour_genes:hypothetical protein,hypothetical protein|
MFDFIIDFETMGSGEKAAVIDLAVIAFDPNPEVVESFDELVSRGIKIKFDLKSQKGHRLFTKSTIEWWKNQSPEARKNIAPSDEDVSTIDGIAKFNDYINAHNIDPWKSQGWCRGMSFDFPILVDLIRDIQRLNGVSENELDTFKLEPCKFWNQRDIRTRIEALLLVRDMTTCPLPKGTLDGFVAHDSIHDCAKDILMMKYALRYAMGLEDAPSEEECDPLSLPTKR
>ID:QBO64889.1 |[Escherichia phage vB_EcoM_G50]||_Escherichia_phage_vB_EcoM_G50_.gbk|putative exonuclease|684|MK327942(167728):8685-9368:-1 ^^ Escherichia phage vB_EcoM_G50, complete genome.|neighbours:ID:QBO64888.1(-1),ID:QBO64890.1(-1)|neighbour_genes:hypothetical protein,hypothetical protein|
MFDFIIDFETMGSGEKAAVIDLAVIAFDPNPEVVETFDELVSRGIKIKFDLKSQKGHRLFTKSTIEWWKNQSPEARKNIAPSDEDVSTIDGIAKFNDYINAHNIDPWKSQGWCRGMSFDFPILVDLIRDIQRLNGVSENELDTFKLEPCKFWNQRDIRTRIEALLLVRDMTTCPLPKGTLDGFVAHDSIHDCAKDILMMKYALRYAMGLEDAPSEEECDPLSLPTKR
> |[Tevenvirinae _Escherichia_phage_vB_EcoM_G5211]||_Escherichia_phage_vB_EcoM_G5211.gb|hypothetical protein|669|MK327947.1(164278):6600-7268:-1 ^RAST2:fig|1198136.94.peg.11^ Tevenvirinae _Escherichia_phage_vB_EcoM_G5211|neighbours:(-1),(-1)|neighbour_genes:Phage protein (ACLAM..,Phage protein|
MLPVDLMIDFESLGYPPDGAVINMAAIGFKEDPHNPPTFKELVDNSFLVKFDIPSQKGVRVFDHGVVEWWKNTASEGMRKQLITNGTEVSTKEGLARFNAFCEAVGVDPVKSVMWSRGNAFDIPLLVDMIRRSHNTRETFNLEPVRFWNIRDVRTAIERTLMHRGMCECPLPMGTLDGFIAHDAIHDCARDILMLIYAQRYAMGLEDLPENPDPNSVKKQRG
>ID:QBO65154.1 |[Escherichia phage vB_EcoM_G53]||_Escherichia_phage_vB_EcoM_G53_.gbk|putative exonuclease|678|MK327943(167834):8997-9674:-1 ^^ Escherichia phage vB_EcoM_G53, complete genome.|neighbours:ID:QBO65153.1(-1),ID:QBO65155.1(-1)|neighbour_genes:hypothetical protein,hypothetical protein|
MSTDVIIDFETFGNTSKAAVIDLAVIAYNSDPEVVESFEELVQRGKRIKFNLASQKGKRVFAKSTMKWWKEQSAEARKNLAPSEDDVTTLEGIKIFLDYCRANKVDQWKSQMWCRGMSFDFPILVDLIRDLYRDEGVLEPDIDTDKLEPVKFWAQRDIRTAIEAYSLTRGLSMCPLPMGTLKGFVAHDSIHDCAKDILMLKYAQRYALGLEDVPENPDPLSVKQR
>ID:QBQ79897.1 |[Escherichia phage vB_EcoM_G8]||_Escherichia_phage_vB_EcoM_G8_.gbk|putative exonuclease|684|MK373787(169650):7633-8316:-1 ^^ Escherichia phage vB_EcoM_G8, complete genome.|neighbours:ID:QBQ79896.1(-1),ID:QBQ79898.1(-1)|neighbour_genes:hypothetical protein,hypothetical protein|
MFDFIIDFETMGSGEKAAVIDLAVIAFDPNPEVVETFDELVSRGIKIKFDLKSQKGHRLFTKSTIEWWKNQSPEARKNIAPSDEDVSTIDGIAKFNDYINAHNIDPWKSQGWCRGMSFDFPILVDLIRDIQRLNGVSENELDTFKLEPCKFWNQRDIRTRIEALLLVRDMTTCPLPKGTLDGFVAHNSIHDCAKDILMMKYALRYAMGLEDAPSEEECDPLSLPTKR
>ID:QBQ77794.1 |[Escherichia phage vB_EcoM_G9062]||_Escherichia_phage_vB_EcoM_G9062_.gbk|putative exonuclease|684|MK373779(168670):7634-8317:-1 ^^ Escherichia phage vB_EcoM_G9062, complete genome.|neighbours:ID:QBQ77793.1(-1),ID:QBQ77795.1(-1)|neighbour_genes:hypothetical protein,hypothetical protein|
MFDFIIDFETMGSGEKAAVIDLAVIAFDPNPEVVETFDELVSRGIKIKFDLKSQKGHRLFTKSTIEWWKNQSPEARKNIAPSDEDVSTIDGIAKFNDYINAHNIDPWKSQGWCRGMSFDFPILVDLIRDIQRLNGVSENELDTFKLEPCKFWNQRDIRTRIEALLLVRDMTTCPLPKGTLDGFVAHDSIHDCAKDILMMKYALRYAMGLEDVPSEEDCDPLSLPTKR
>ID:AXC34046.1 |[Escherichia phage vB_EcoM_JB75]||_Escherichia_phage_vB_EcoM_JB75_.gbk|exonuclease A|684|MH355584(167208):158886-159569:1 ^^ Escherichia phage vB_EcoM_JB75, complete genome.|neighbours:ID:AXC34179.1(1),ID:AXC34079.1(1)|neighbour_genes:hypothetical protein,hypothetical protein|
MFDFIIDFETMGSGEKAAVIDLAVIAFDPNPEVVETFDELVSRGIKIKFDLKSQKGHRLFTKSTIEWWKNQSPEARKNIAPSDEDVSTIDGIAKFNDYINAHNIDPWKSQGWCRGMSFDFPILVDLIRDIQRFNGVSENELDTFKLEPCKFWNQRDIRTRIEALLLVRDMTTCPLPKGTLDGFVAHDSIHDCAKDILMMKYALRYAMGLEDAPSEEDCDPLSLPTKR
>ID:YP_009037490.1 |[Escherichia phage vB_EcoM_JS09]||_Escherichia_phage_vB_EcoM_JS09_.gbk|exonuclease|678|NC_024124(169148):161658-162335:1 ^GeneID:19524891^ Escherichia phage vB_EcoM_JS09, complete genome.|neighbours:ID:YP_009037489.1(1),ID:YP_009037491.1(1)|neighbour_genes:DNA helicase,hypothetical protein|
MSTDVIIDFETFGNTSKAAVIDLAVIAYNSDPEVVESFEELVQRGKRIKFNLASQKGKRVFAKSTMKWWKEQSAEARKNLAPSEDDVTTLEGIKIFLDYCRANKVDQWKSQMWCRGMSFDFPILVDLIRDLYRDEGVLEPEIDTDKLEPVKFWAQRDIRTAIEAYSLTRGLSMCPLPMGTLKGFVAHDSIHDCAKDILMLKYAQRYALGLEDVPENPDPLSVKQR
>ID:QBQ78296.1 |[Escherichia phage vB_EcoM_KAW1E185]||_Escherichia_phage_vB_EcoM_KAW1E185_.gbk|putative exonuclease|684|MK373781(164987):7755-8438:-1 ^^ Escherichia phage vB_EcoM_KAW1E185, complete genome.|neighbours:ID:QBQ78295.1(-1),ID:QBQ78297.1(-1)|neighbour_genes:hypothetical protein,hypothetical protein|
MFDFIIDFETMGSGEKAAVIDLAVIAFDPNPEVVETFDELVSRGIKIKFDLKSQKGHRLFTKSTIEWWKNQSPEARKNIAPSDEDVSTIDGIAKFNDYINAHNIDPWKSQGWCRGMSFDFPILVDLIRDIQRLNGVSENELDTFKLEPCKFWNQRDIRTRIEALLLVRDMTTCPLPKGTLDGFVAHDSIHDCAKDILMMKYALRYAMGLEDAPSEEECDPLSLPTKR
> |[Tevenvirinae Escherichia_phage_vB_EcoM_KAW3E185]||_Escherichia_phage_vB_EcoM_KAW3E185.gb|exonuclease|678|MK373782.1(170187):8945-9622:-1 ^RAST2:fig|1198136.54.peg.13^ Tevenvirinae Escherichia_phage_vB_EcoM_KAW3E185|neighbours:(-1),(-1)|neighbour_genes:Phage transcriptiona..,DNA helicase (EC 3.6..|
MSTDVIIDFETFGNTSKAAVIDLAVIAYNSDPEVVESFEELVQRGKRIKFNLASQKGKRVFAKSTMKWWKEQSAEARKNLAPSEDDVTTLEGIKIFLDYCRANKVDQWKSQMWCRGMSFDFPILVDLIRDLYRDEGVLEPDIDTDKLEPVKFWAQRDIRTAIEAYSLTRGLSMCPLPMGTLKGFVAHDSIHDCAKDILMLKYAQRYALGLEDVPENPDPLSVKQR
>ID:QBQ79063.1 |[Escherichia phage vB_EcoM_MM02]||_Escherichia_phage_vB_EcoM_MM02_.gbk|putative exonuclease|678|MK373784(169201):8948-9625:-1 ^^ Escherichia phage vB_EcoM_MM02, complete genome.|neighbours:ID:QBQ79062.1(-1),ID:QBQ79064.1(-1)|neighbour_genes:hypothetical protein,hypothetical protein|
MSTDVIIDFETFGNTSKAAVIDLAVIAYNSDPEVVESFEELVQRGKRIKFNLASQKGKRVFAKSTMKWWKEQSAEARKNLAPSEDDVTTLEGIKIFLDYCRANKVDQWKSQMWCRGMSFDFPILVDLIRDLYRVEGVLEPDIDTDKLEPVKFWAQRDIRTAIEAYSLTRGLSMCPLPMGTLKGFVAHDSIHDCAKDILMLKYAQRYALGLEDVPENPDPLSVKQR
>ID:QBQ79338.1 |[Escherichia phage vB_EcoM_OE5505]||_Escherichia_phage_vB_EcoM_OE5505_.gbk|putative exonuclease|684|MK373785(168756):7883-8566:-1 ^^ Escherichia phage vB_EcoM_OE5505, complete genome.|neighbours:ID:QBQ79337.1(-1),ID:QBQ79339.1(-1)|neighbour_genes:hypothetical protein,hypothetical protein|
MFDFIIDFETMGSGEKAAVIDLAVIAFDPNPEVVETFDELVSRGIKIKFDLKSQKGHRLFTKSTIEWWKNQSPEARKNIAPSDEDVSTIDGIAKFNDYINAHNIDPWKSQGWCRGMSFDFPILVDLIRDIQRFNGVSENELDTFKLEPCKFWNQRDIRTRIEALLLVRDMTTCPLPKGTLDGFVAHDSIHDCAKDILMMKYALRYAMGLEDAPSEEECDPLSLPTKR
> |[Tevenvirinae _Escherichia_phage_vB_EcoM_PhAPEC2]||_Escherichia_phage_vB_EcoM_PhAPEC2.gb|exonuclease|678|NC_024794.1(167318):8941-9618:-1 ^RAST2:fig|1198136.124.peg.13^ Tevenvirinae _Escherichia_phage_vB_EcoM_PhAPEC2|neighbours:(-1),(-1)|neighbour_genes:Phage transcriptiona..,DNA helicase (EC 3.6..|
MSTDVIIDFETFGNTSKAAVIDLAVIAYNSDPEVVESFEELVQRGKRIKFNLASQKGKRVFAKSTMKWWKEQSAEARKNLAPSEDDVTTLEGIKIFLDYCRDNKVDQWKSQMWCRGMSFDFPILVDLIRDLYRDEGVLEPDIDTDKLEPVKFWAQRDIRTAIEAYSLTRGLSMCPLPMGTLKGFVAHDSIHDCAKDILMLKYAQRYALGLEDVPENPDPLSVKQR
>ID:QBQ79619.1 |[Escherichia phage vB_EcoM_R5505]||_Escherichia_phage_vB_EcoM_R5505_.gbk|putative exonuclease|684|MK373786(167317):7754-8437:-1 ^^ Escherichia phage vB_EcoM_R5505, complete genome.|neighbours:ID:QBQ79618.1(-1),ID:QBQ79620.1(-1)|neighbour_genes:hypothetical protein,hypothetical protein|
MFDFIIDFETMGSGEKAAVIDLAVIAFDPNPEVVETFDELVSRGIKIKFDLKSQKGHRLFTKSTIEWWKNQSPEARKNIAPSDEDVSTIDGIAKFNDYINAHNIDPWKSQGWCRGMSFDFPILVDLIRDIQRLNGVSENELDTFKLEPCKFWNQRDIRTRIEALLLVRDMTTCPLPKGTLDGFVAHDSIHDCAKDILMMKYALRYAMGLEDAPSEEECDPLSLPTKR
>ID:QBQ77038.1 |[Escherichia phage vB_EcoM_WFK]||_Escherichia_phage_vB_EcoM_WFK_.gbk|putative exonuclease|678|MK373775(164590):8970-9647:-1 ^^ Escherichia phage vB_EcoM_WFK, complete genome.|neighbours:ID:QBQ77037.1(-1),ID:QBQ77039.1(-1)|neighbour_genes:hypothetical protein,hypothetical protein|
MSTDVIIDFETFGNTSKAAVIDLAVIAYNSDPEVVESFEELVQRGKRIKFNLASQKGKRVFAKSTMKWWKEQSAEARKNLAPSEDDVTTLEGIKIFLDYCRANKVDQWKSQMWCRGMSFDFPILVDLIRDLYRDEGVLEPDIDTDKLEPVKFWAQRDIRTAIEAYSLTRGLSMCPLPMGTLKGFVAHDSIHDCAKDILMLKYAQRYALGLEDVPENPDPLSVKQR
>ID:QBQ76777.1 |[Escherichia phage vB_EcoM_WFL6982]||_Escherichia_phage_vB_EcoM_WFL6982_.gbk|putative exonuclease|678|MK373774(164279):8970-9647:-1 ^^ Escherichia phage vB_EcoM_WFL6982, complete genome.|neighbours:ID:QBQ76776.1(-1),ID:QBQ76778.1(-1)|neighbour_genes:hypothetical protein,hypothetical protein|
MSTDVIIDFETFGNTSKAAVIDLAVIAYNSDPEVVESFEELVQRGKRIKFNLASQKGKRVFAKSTMKWWKEQSAEARKNLAPSEDDVTTLEGIKIFLDYCRANKVDQWKSQMWCRGMSFDFPILVDLIRDLYRDEGVLEPDIDTDKLEPVKFWAQRDIRTAIEAYSLTRGLSMCPLPMGTLKGFVAHDSIHDCAKDILMLKYAQRYALGLEDVPENPDPLSVKQR
>ID:QBQ77518.1 |[Escherichia phage vB_EcoM_WFbE185]||_Escherichia_phage_vB_EcoM_WFbE185.gbk|putative exonuclease|678|MK373778(170429):8946-9623:-1 ^^ Escherichia phage vB_EcoM_WFbE185, complete genome.|neighbours:ID:QBQ77517.1(-1),ID:QBQ77519.1(-1)|neighbour_genes:hypothetical protein,hypothetical protein|
MSTDVIIDFETFGNTSKAAVIDLAVIAYNSDPEVVESFEELVQRGKRIKFNLASQKGKRVFAKSTMKWWKEQSAEARKNLAPSEDDVTTLEGIKIFLDYCRANKVDQWKSQMWCRGMSFDFPILVDLIRDLYRDEGVLEPDIDTDKLEPVKFWAQRDIRTAIEAYSLTRGLSMCPLPMGTLKGFVAHDSIHDCAKDILMLKYAQRYALGLEDVPENPDPLSVKQR
>ID:YP_007004755.1 |[Escherichia phage wV7]||_Escherichia_phage_wV7_.gbk|exonuclease A|684|NC_019505(166452):7830-8513:-1 ^GeneID:14010549^ Escherichia phage wV7, complete genome.|neighbours:ID:YP_007004754.1(-1),ID:YP_007004756.1(-1)|neighbour_genes:hypothetical protein,hypothetical protein|
MFDFIIDFETMGSGEKAAVIDLAVIAFDPNPEVVETFDELVSRGIKIKFDLKSQKGHRLFTKSTIEWWKNQSPEARKNIAPSDEDVSTIDGIAKFNDYINAHNIDPWKSQGWCRGMSFDFPILVDLIRDIQRLNGVSENELDTFKLEPCKFWNQRDIRTRIEALLLVRDMTTCPLPKGTLDGFVAHDSIHDCAKDILMMKYALRYAMGLEDAPSEEECDPLSLPTKR
> |[Tevenvirinae Escherichia_virus_KFS-EC]||_Escherichia_virus_KFS-EC.gb|hypothetical protein|669|MH560358.1(164715):113680-114348:-1 ^RAST2:fig|1198136.83.peg.188^ Tevenvirinae Escherichia_virus_KFS-EC|neighbours:(-1),(-1)|neighbour_genes:Phage protein (ACLAM..,hypothetical protein|
MLPVDLMIDFESLGYPPDGAVINMAAIGFKEDPHNPPTFKELVDNSFLVKFDIPSQKGVRVFDHGVVEWWKNTASEGMRKQLITNGTEVSTKEGLARFNAFYEAVGVDPVKSVLWSRGNAFDIPLLVDMIRRAHNTRETFSLEPVRFWNIRDVRTAIERTLMHRGMCECPLPMGTLDGFIAHDAIHDCARDILMLIYAQRYAMGLEDLPENPDPNSVKKQRG
>ID:QDK04142.1 |[Escherichia virus VEc20]||_Escherichia_virus_VEc20_.gbk|vec20_012|684|MN022785(167532):7603-8286:-1 ^^ Escherichia virus VEc20, complete genome.|neighbours:ID:QDK04141.1(-1),ID:QDK04143.1(-1)|neighbour_genes:vec20_011,vec20_013|
MFDFIIDFETMGSGEKAAVIDLAVIAFDPNPEVVETFDELVSRGIKIKFDLKSQKGHRLFTKSTIEWWKNQSPEARKNIAPSDEDVSTIDGIAKFNDYINAHNIDPWKSQGWCRGMSFDFPILVDLIRDIQRFNGVSENELDTFKLEPCKFWNQRDIRTRIEALLLVRDMTTCPLPKGTLDGFVAHDSIHDCAKDILMMKYALRYAMGLEDAPSEEECDPLSLPTKR
>ID:VCU44579.1 |[Escherichia virus vB_Eco_mar005P1]|vB_Eco_mar005P1|_Escherichia_virus_vB_Eco_mar005P1_.gbk|dexA|678|LR027390(167773):109166-109843:-1 ^^ Escherichia virus vB_Eco_mar005P1 genome assembly, chromosome: 1.|neighbours:ID:VCU44578.1(-1),ID:VCU44580.1(-1)|neighbour_genes:hypothetical protein,dda|
MSTDVIIDFETFGNTSKAAVIDLAVIAYNSDPEVVESFEELVQRGKRIKFNLASQKGKRVFAKSTMKWWKEQSAEARKNLAPSEDDVTTLEGIKIFLDYCRANKVDQWKSQMWCRGMSFDFPILVDLIRDLYRDEGVLEPDIDTDKLEPVKFWAQRDIRTAIEAYSLTRGLSMCPLPMGTLKGFVAHDSIHDCAKDILMLKYAQRYALGLEDVPENPDPLSVKQR
>ID:VCU44222.1 |[Escherichia virus vB_Eco_mar005P1]|vB_Eco_mar006P2|_Escherichia_virus_vB_Eco_mar005P1_strain_vB_Eco_mar006P2_.gbk|dexA|678|LR027387(167773):42415-43092:-1 ^^ Escherichia virus vB_Eco_mar005P1 strain vB_Eco_mar006P2 genome assembly, chromosome: 1.|neighbours:ID:VCU44221.1(-1),ID:VCU44223.1(-1)|neighbour_genes:hypothetical protein,dda|
MSTDVIIDFETFGNTSKAAVIDLAVIAYNSDPEVVESFEELVQRGKRIKFNLASQKGKRVFAKSTMKWWKEQSAEARKNLAPSEDDVTTLEGIKIFLDYCRANKVDQWKSQMWCRGMSFDFPILVDLIRDLYRDEGVLEPDIDTDKLEPVKFWAQRDIRTAIEAYSLTRGLSMCPLPMGTLKGFVAHDSIHDCAKDILMLKYAQRYALGLEDVPENPDPLSVKQR
>ID:VCU43351.1 |[Escherichia virus vB_Eco_mar005P1]|vB_Eco_mar007P3|_Escherichia_virus_vB_Eco_mar005P1_strain_vB_Eco_mar007P3_.gbk|dexA|678|LR027383(167651):132052-132729:-1 ^^ Escherichia virus vB_Eco_mar005P1 strain vB_Eco_mar007P3 genome assembly, chromosome: 1.|neighbours:ID:VCU43350.1(-1),ID:VCU43352.1(-1)|neighbour_genes:hypothetical protein,dda|
MSTDVIIDFETFGNTSKAAVIDLAVIAYNSDPEVVESFEELVQRGKRIKFNLASQKGKRVFAKSTMKWWKEQSAEARKNLAPSEDDVTTLEGIKIFLDYCRANKVDQWKSQMWCRGMSFDFPILVDLIRDLYRDEGVLEPDIDTDKLEPVKFWAQRDIRTAIEAYSLTRGLSMCPLPMGTLKGFVAHDSIHDCAKDILMLKYAQRYALGLEDVPENPDPLSVKQR
>ID:VCU44059.1 |[Escherichia virus vB_Eco_mar005P1]|vB_Eco_mar008P4|_Escherichia_virus_vB_Eco_mar005P1_strain_vB_Eco_mar008P4_.gbk|dexA|678|LR027386(167773):114833-115510:-1 ^^ Escherichia virus vB_Eco_mar005P1 strain vB_Eco_mar008P4 genome assembly, chromosome: 1.|neighbours:ID:VCU44058.1(-1),ID:VCU44060.1(-1)|neighbour_genes:hypothetical protein,dda|
MSTDVIIDFETFGNTSKAAVIDLAVIAYNSDPEVVESFEELVQRGKRIKFNLASQKGKRVFAKSTMKWWKEQSAEARKNLAPSEDDVTTLEGIKIFLDYCRANKVDQWKSQMWCRGMSFDFPILVDLIRDLYRDEGVLEPDIDTDKLEPVKFWAQRDIRTAIEAYSLTRGLSMCPLPMGTLKGFVAHDSIHDCAKDILMLKYAQRYALGLEDVPENPDPLSVKQR
>ID:VCU44722.1 |[Escherichia virus vB_Eco_mar005P1]|vB_Eco_mar009P5|_Escherichia_virus_vB_Eco_mar005P1_strain_vB_Eco_mar009P5_.gbk|dexA|678|LR027391(167658):14197-14874:1 ^^ Escherichia virus vB_Eco_mar005P1 strain vB_Eco_mar009P5 genome assembly, chromosome: 1.|neighbours:ID:VCU44721.1(1),ID:VCU44723.1(1)|neighbour_genes:dda,hypothetical protein|
MSTDVIIDFETFGNTSKAAVIDLAVIAYNSDPEVVESFEELVQRGKRIKFNLASQKGKRVFAKSTMKWWKEQSAEARKNLAPSEDDVTTLEGIKIFLDYCRANKVDQWKSQMWCRGMSFDFPILVDLIRDLYRDEGVLEPDIDTDKLEPVKFWAQRDIRTAIEAYSLTRGLSMCPLPMGTLKGFVAHDSIHDCAKDILMLKYAQRYALGLEDVPENPDPLSVKQR
>ID:AUV57638.1 |[Klebsiella phage KP1]||_Klebsiella_phage_KP1_.gbk|exonuclease A|690|MG751100(167989):165763-166452:-1 ^^ Klebsiella phage KP1, complete genome.|neighbours:ID:AUV57637.1(-1),ID:AUV57639.1(-1)|neighbour_genes:hypothetical protein,hypothetical protein|
MAKDFIIDFETFGNVSSSSVIDLALITFDSDPEVLESFDELVKRGHRIKFDLKSQKGHRLFGKSTLEWWKKQSAEARANLASTPDDLSVIAGIKEAQQYLIDNGIHPWDSFGWCRGQSFDFPIFVDCLRDVQRAQGISEEEIDTFKEEPCKFWNQRDIRTAIESLLLTRGLTTTPLPKGTLNGFIAHDSIHDCAKDILMLKYAQRYALGLSEAPSPEDTDPLSLPKGRG
>ID:APD20394.1 |[Klebsiella phage KPV15]|KPV15|_Klebsiella_phage_KPV15_.gbk|exonuclease A|690|KY000080(167034):17740-18429:-1 ^^ Klebsiella phage KPV15, complete genome.|neighbours:ID:APD20393.1(-1),ID:APD20395.1(-1)|neighbour_genes:hypothetical protein,hypothetical protein|
MAKDFIIDFETFGNVSSSSVIDLALITFDSDPEVLESFDELVKRGHRIKFDLKSQKGHRLFGKSTLEWWKKQSAEARANLASTPDDLSVIAGIKEAQQYLIDNGIHPWDSFGWCRGQSFDFPIFVDCLRDVQRAQGISEEEIDTFKEEPCKFWNQRDIRTAIESLLLTRGLTTTPLPKGTLDGFIAHDSIHDCAKDILMLKYAQRYALGLSEAPSPEDTDPLSLPKGRG
> |[Tevenvirinae Klebsiella_phage_Marfa]||_Klebsiella_phage_Marfa.gb|exonuclease|684|MN044033.1(168532):6437-7120:-1 ^RAST2:fig|1198136.82.peg.11^ Tevenvirinae Klebsiella_phage_Marfa|neighbours:(-1),(-1)|neighbour_genes:hypothetical protein,hypothetical protein|
MIDIIIDYETFATTSNSAVIDLSLIAYDPDPEVVQSLDELISKGLRVKFDLASQKGTRLFSKSTLAWWKDQSPEARKNLVPSDEDKTVIEGIKIVLDWIREQGVDPWNSQMWCRGMSFDIPIFTDMIRELYRAEGIPENEIDTFKLEPVKFWNQRDIRTAIEAYSTVRGMTTTPLPNGTLKGFVAHDSLHDCAKDILMLKYAQRYALGLDECPSEAEADPLSLSKTR
>ID:YP_009194263.1 |[Klebsiella phage Matisse]||_Klebsiella_phage_Matisse_.gbk|DNA exonuclease|672|NC_028750(176081):11456-12127:-1 ^GeneID:26613201^ Klebsiella phage Matisse, complete genome.|neighbours:ID:YP_009194262.1(-1),ID:YP_009194264.1(-1)|neighbour_genes:peptidoglycan-bindin..,hypothetical protein|
MSHLPVDFVFDYESIGPFPKGKLAELSYVPFVDDPYDPPTFQELIAKGRKYKFDIRKQPERIKDEKTIEWWKQQSKEAQRVLFPSDIDMDLYEGHRQFFADLAADGVSRWQSYDYTRGPEFDRSMLTDVVRTMTGKLDTFEDMPTVFWNSRDVRTAIENRLLTRGVTTCPLRKGMLDGFIQHDSIHDCAKDALMLIYAKRYALGLEEPPSLEETDENSIGKKR
>ID:AWY06910.1 |[Klebsiella phage Mineola]||_Klebsiella_phage_Mineola_.gbk|exonuclease|690|MH333064(166130):8219-8908:-1 ^^ Klebsiella phage Mineola, complete genome.|neighbours:ID:AWY06909.1(-1),ID:AWY06911.1(-1)|neighbour_genes:hypothetical protein,hypothetical protein|
MAKDFIIDFETFGNVSSSSVIDLALITFDSDPEVLESFDELVKRGHRIKFDLKSQKGHRLFGKSTLEWWKKQSAEARANLASTPDDLSVIAGIKEAQQYLIDNGIHPWDSFGWCRGQSFDFPIFVDCLRDVQRAQGISEEEIDTFKEEPCKFWNQRDIRTAIESLLLTRGLTTTPLPKGTLDGFIAHDSIHDCAKDILMLKYAQRYALGLSEAPSPEDTDPLSLPKGRG
>ID:YP_009607215.1 |[Klebsiella phage Miro]||_Klebsiella_phage_Miro_.gbk|DNA exonuclease|390|NC_041981(176055):11728-12117:-1 ^GeneID:40083223^ Klebsiella phage Miro, complete genome.|neighbours:ID:YP_009607214.1(-1),ID:YP_009607216.1(-1)|neighbour_genes:hypothetical protein,hypothetical protein|
MSHLPVDFVFDYESIGPFPKGKLAELSYVPFVDDPYDPPTFQELIAKGRKYKFDIRKQPERIKDEKTIEWWKQQSKEAQRVLFPSDIDMDLYEGHRQFFADLAADGVSRWQSYDYTRGPEFDRSMLYEL
> |[Tevenvirinae _Klebsiella_phage_PKO111]||_Klebsiella_phage_PKO111.gb|exonuclease|690|NC_031095.1(168758):99833-100522:1 ^RAST2:fig|1198136.84.peg.194^ Tevenvirinae _Klebsiella_phage_PKO111|neighbours:(1),(1)|neighbour_genes:hypothetical protein,hypothetical protein|
MAKDFIIDFETFGNVSSSSVIDLALITFDSDPEVLESFDELVKRGHRIKFDLKSQKGHRLFGKSTLEWWKKQSAEARANLASTPDDLSVIAGIKEAQQYLIDNGIHPWDSFGWCRGQSFDFPIFVDCLRDVQRAQGISEEEIDTFKEEPCKFWNQRDIRTAIESLLLTRGLTTTPLPKGTLNGFIAHDSIHDCAKDILMLKYAQRYALGLSEAPNPEDTDPLSLPKGRG
>ID:YP_009288690.1 |[Klebsiella phage vB_KpnM_KpV477]||_Klebsiella_phage_vB_KpnM_KpV477_.gbk|putative DNA exonucl..|690|NC_031087(168272):7893-8582:-1 ^GeneID:29066977^ Klebsiella phage vB_KpnM_KpV477, complete genome.|neighbours:ID:YP_009288689.1(-1),ID:YP_009288691.1(-1)|neighbour_genes:hypothetical protein,hypothetical protein|
MAKDFIIDFETFGNVSSSSVIDLALITFDSDPEIIESFDELVNRGHRIKFDLKSQKGHRLFGKSTLEWWKKQSAEARANLASTPDDLSVIAGIKEAQQYLIDNGIHPWDSFGWCRGQSFDFPIFVDCLRDVQRAQGISEEEIDTFKEEPCKFWNQRDIRTAIESLLLTRGLTTTPLPKGTLDGFIAHDSIHDCAKDILMLKYAQRYALGLSEAPSPEDTDPLSLPKGRG
>ID:AUO78748.1 |[Klebsiella phage vB_Kpn_F48]||_Klebsiella_phage_vB_Kpn_F48.gbk|exonuclease A|684|MG746602(170764):58306-58989:1 ^^ Klebsiella phage vB_Kpn_F48, complete genome.|neighbours:ID:AUO78747.1(1),ID:AUO78749.1(1)|neighbour_genes:hypothetical protein,hypothetical protein|
MIDIIIDYETFATTSNSAAIDLSLIAYNSDPEVVQSLDELISKGLRVKFDLASQKGVRLFSKSTLAWWKDQSLEARKNLIPSDEDKTVIEGIKIVLDWIREQGVDPWNSQMWCRGMSFDIPIFTDMIRELYRAEGIPENEIDTFKLEPVKFWNQRDIRTAIEAYSMVRGMTTTPLPNGTLKGFVAHDSLHDCAKDILMLKYAQRYALGLDECPSEAEADPLSLSKTR
> |[Tevenvirinae Morganella_phage_vB_MmoM_MP1]||_Morganella_phage_vB_MmoM_MP1.gb|exonuclease|690|NC_031020.1(163201):7779-8468:-1 ^RAST2:fig|1198136.47.peg.12^ Tevenvirinae Morganella_phage_vB_MmoM_MP1|neighbours:(-1),(-1)|neighbour_genes:hypothetical protein,DNA helicase (EC 3.6..|
MKVNDFVFDFETFDSIAGSAVVDLSVITFNPDPNVIETFDELVSRGIKIKFNLASQKGVRSFSTGTIEWWKKQSPEAREGLKPSPEDVSTYEGIKTFLAHLKSNHVIPYDSFGYCRGQSFDFPIMVDLIRDMYQKDTGCEDKDIDTFALEPVKFWNQRDIRTAIENRLMVRGMTMTPLKKGLLSGFIKHNSIHDCAKDILMLKYAERYALGLEEAPTGSEIDPLSLMDK
>ID:YP_009211433.1 |[Pectobacterium bacteriophage PM2]||_Pectobacterium_bacteriophage_PM2.gbk|exonuclease A|687|NC_028940(170286):7601-8287:-1 ^GeneID:26637905^ Pectobacterium bacteriophage PM2, complete genome.|neighbours:ID:YP_009211432.1(-1),ID:YP_009211434.1(-1)|neighbour_genes:hypothetical protein,hypothetical protein|
MKDIIIDFETFGNISKAGVIDLAVIAFDNDPTKIESFSDLVAKGTRIKFKLAQQKGHRLFSKSTVQWWKEQSAEARSNLAPSESDVSTIDGIKIFLDYCRDNGIDVWKSQAWCRGMSFDFPILVDLIRDLYRHDGVPEDEIDTFKLEPVKFWNQRDIRTAIEAYALTRGLTTTPMPRGTLKGFIAHDSVHDCAKDILMLKYAQRYALGLDEVPTEANTDPLSLPVSRQ
>ID:QBP35625.1 |[Phage NC-G]||_Phage_NC-G.gbk|exonuclease A|675|MK310184(170164):120974-121648:-1 ^^ Phage NC-G, complete genome.|neighbours:ID:QBP35624.1(-1),ID:QBP35626.1(-1)|neighbour_genes:transcriptional regu..,exonuclease|
MKDIIIDFETFAATQNAAVIDLAVIAYDPNPEVVESFEELTQRGLRIKFDLASQRDKRLFSKSTLQWWKEQGPEARKNLAPSEIDVSTSIGLGNFLEYCRKNEVDQWKSQMWCRGMSFDFPILVDLIRDAYRSEGVPENEIDTSKLEPVKFWNQRDIRTAIEAYSLTRGLSMCPLPNGTLSGFVAHDSIHDCAKDILMLKYAQRYALSLEDVPENPDPLSVKNR
> |[Tevenvirinae _Proteus_phage_phiP4-3]||_Proteus_phage_phiP4-3.gb|T4-like phage DexA e..|681|MG696114.1(167849):158341-159021:1 ^RAST2:fig|1198136.86.peg.268^ Tevenvirinae _Proteus_phage_phiP4-3|neighbours:(1),(1)|neighbour_genes:DNA helicase (EC 3.6..,hypothetical protein|
MAIDFVFDLETFGNQPDSAVIDLSIITFNSDPTIVESFEDLVKRGLRIKFDLASQKGKRVFYKSTVEWWKGQSQEAKKNLARSPQDVSINEGLDILKEYLDSQGIDFWKSQGYSRGMSFDFPILKHMITQRELDSGVKLEDIDTFKKEFIVFWNQNDTRTSIRKLLLDRDMTMCPIRKGVLNGFVLHDSIHDCAKDIIMLKTAERYALGLEEVPDEQDIDPVSIKK
> |[Tevenvirinae _Proteus_phage_vB_PmiM_Pm5461]||_Proteus_phage_vB_PmiM_Pm5461.gb|exonuclease A|678|NC_028762.1(161989):8275-8952:-1 ^RAST2:fig|1198136.85.peg.14^ Tevenvirinae _Proteus_phage_vB_PmiM_Pm5461|neighbours:(-1),(-1)|neighbour_genes:hypothetical protein,DNA helicase (EC 3.6..|
MIDFVFDLETFGNQPDSAVIDLSIITFNPDPNVVESFEDLVKRGLRIKFDLNSQKGKRVFYKSTVEWWKQQEPEAKKNLVRTPQDVTINEGLDILKNYLDAQGIDFWKSQGYSRGMSFDFPILKHMITQRELESGIALEDVDTFKKEFIAFWNQNDTRTSIRKLLLDRDMTMCPIRKGVLNGFVLHDSIHDCAKDIIMLKTAERYALGLEEVPEEKDIDPVSIKK
> |[Tevenvirinae _Pseudomonas_phage_PspYZU05]||_Pseudomonas_phage_PspYZU05.gb|exonuclease|699|KY971610.1(166442):15685-16383:-1 ^RAST2:fig|1198136.88.peg.28^ Tevenvirinae _Pseudomonas_phage_PspYZU05|neighbours:(-1),(-1)|neighbour_genes:hypothetical protein,hypothetical protein|
MSLKGKTQVKDFIIDYETVDNIPSAKAVDLSVIVFNSDLSVLETFEELVNSGKKIKFDLKSQVTRTKSNSTVKWWKTQPPEVREALKPTPNDVTIEQALEELSAFLKDNGVDRKVTHGFCRGMSFDFPILVSMLHDVELAKGTLQEDIDTSVIEPCWFWNQRDVRTAIESMLLTRDLTMTPLPKGTLDGFIAHNSIHDCAKDILMLKYAYRYAVGLDEMPSPENTDPRSLRK
>ID:YP_009615497.1 |[Salmonella phage Melville]||_Salmonella_phage_Melville_.gbk|exonuclease|696|NC_042044(159323):6568-7263:-1 ^GeneID:40091961^ Salmonella phage Melville, complete genome.|neighbours:ID:YP_009615496.1(-1),ID:YP_009615498.1(-1)|neighbour_genes:hypothetical protein,hypothetical protein|
MPGVKDFIIDWETFGNVSRSAVIDCAVVIFDPNPEVIETFDELVSRGMKLKFDLRSQRPFRLFGASTLAWWKKQSAEARANLAPSNDDIDHVEGLYKLLKFLKDNGVDAWNSFGWCRGQSFDFPILVDILREGELRKGIEDKDIDTFNLEPCKFWNQRDIRTAIEALLMTRNLTTTPLRKGVLDGFIAHDSIHDCAKDILMLKYAQRYALGLEEAPVGDEVDPLSLPKGRG
>ID:YP_007501053.1 |[Salmonella phage vB_SenMS16]||_Salmonella_phage_S16_.gbk|endonuclease|696|NC_020416(160221):7605-8300:-1 ^GeneID:14675254^ Salmonella phage S16, complete genome.|neighbours:ID:YP_007501052.1(-1),ID:YP_007501054.1(-1)|neighbour_genes:hypothetical protein,hypothetical protein|
MPGVKDFIIDWETFGNVSRSAVIDCAVVVFDPNPEVIETFDELVSRGMKLKFDLRSQRPFRLFGASTLAWWKKQSAEARANLAPSDDDIDHVEGLYKLLKFLKDNGVDAWNSFGWCRGQSFDFPILVDILREGELRKGIEDKDIDTFNLEPCKFWNQRDIRTAIEALLMTRNLTTTPLRNGVLDGFIAHDSIHDCAKDILMLKYAQRYALGLEEAPVGAEIDSLSLPKGRG
> |[Tevenvirinae _Salmonella_phage_STML-198]||_Salmonella_phage_STML-198.gb|exonuclease|696|NC_027344.1(158099):48997-49692:-1 ^RAST2:fig|1198136.87.peg.90^ Tevenvirinae _Salmonella_phage_STML-198|neighbours:(-1),(-1)|neighbour_genes:hypothetical protein,hypothetical protein|
MPGVKDFIIDWETFGNVSRSAVIDCAVVIFDPNPEVIETFDELVSRGMKLKFDLRSQRPFRLFGASTLAWWKKQSAEARANLAPSNDDIDHVEGLYKLLKFLKDNGVDAWNSFGWCRGQSFDFPILVDILREGELRKGIEDKDIDTFNLEPCKFWNQRDIRTAIEALLMTRNLTTTPLRNGVLDGFIAHDSIHDCAKDILMLKYAQRYALGLEEAPVGDEVDPLSLPKGRG
> |[Tevenvirinae Salmonella phage STP4-a]||_Salmonella_phage_STP4-a.gb|exonuclease|696|NC_026607.2(159914):6550-7245:-1 ^RAST2:fig|1198136.48.peg.11^ Tevenvirinae Salmonella phage STP4-a|neighbours:(-1),(-1)|neighbour_genes:hypothetical protein,hypothetical protein|
MPGVKDFIIDWETFGNVSRSAVIDCAVVVFDPNPEVIETFDELVSRGMKLKFDLRAQRPFRLFGASTLAWWKKQSAEARANLAPSDDDIDHVEGLYKLLKFLKDNGVDAWNSFGWCRGQSFDFPILVDILREGELRKGIEDKDIDTFNLEPCKFWNQRDIRTAIEALLMTRNLTTTPLRNGVLDGFIAHDSIHDCAKDILMLKYAQRYALGLEEAPVGDEVDPLSLPKGRG
> |[Tevenvirinae Salmonella_phage_vB_SnwM_CGG4-1]||_Salmonella_phage_vB_SnwM_CGG4-1.gb|exonuclease|696|NC_031065.1(159878):7071-7766:-1 ^RAST2:fig|1198136.78.peg.12^ Tevenvirinae Salmonella_phage_vB_SnwM_CGG4-1|neighbours:(-1),(-1)|neighbour_genes:hypothetical protein,hypothetical protein|
MSGVKDFIIDWETFGNVSRSAVIDCAVVVFDPNPEIIETFDELVSRGMKLKFDLRAQRPYRLFGASTLAWWKKQSAEARANLAPSDDDIDHVEGLYKLLKFLKDSGVDAWNSFGWCRGQSFDFPILVDILREGELRKGIEDKDIDTFNLEPCKFWNQRDIRTAIEALLMTRNLTTTPLRNGVLDGFIAHDSIHDCAKDILMLKYAQRYALGLEEAPVGAEIDSLSLPKGRG
> |[Tevenvirinae Serratia phage PS2]||_Serratia_phage_PS2.gb|exonuclease|681|KJ025957.1(167266):9019-9699:-1 ^RAST2:fig|1198136.49.peg.15^ Tevenvirinae Serratia phage PS2|neighbours:(-1),(-1)|neighbour_genes:hypothetical protein,hypothetical protein|
MKPMVDFLFDYETFAKAGNAAVIDVAVIAFNPDPEVVETFDQLVARALHVKFDLKSQKGKREFDQSTVEWWKNQSPEAKAGLAASDKDVSTEAGTRLVLEYLKEQGVNFWESQGWCRGQSFDWPILVNLIKTEIAAEGEDTFKLEPCAFWNQRDVRTAIESLLLVRNMTTTPLPAGTLNGFIAHNSVHDTAKDILMLKYAKRYAMGLEDAPSEENTDPLSLPKGRG
>ID:APC45102.1 |[Shigella phage SH7]||_Shigella_phage_SH7_.gbk|exonuclease A|684|KX828711(164870):7471-8154:-1 ^^ Shigella phage SH7, complete genome.|neighbours:ID:APC45185.1(-1),ID:APC45246.1(-1)|neighbour_genes:hypothetical protein,hypothetical protein|
MFDFIIDFETMGSGEKAAVIDLAVIAFDPNPEVVETFDELVSRGIKIKFDLKSQKGHRLFTKSTIEWWKNQSPEARKNIAPSDEDVSTIDGIAKFNDYINAHNIDPWKSQGWCRGMSFDFPILVDLIRDIQRLNGVSENELDTFKLEPCKFWNQRDIRTRIEALLLVRDMTTCPLPKGTLDGFVAHDSIHDCAKDILMMKYALRYAMGLEDAPSEEECDPLSLPTKR
>ID:YP_009288380.1 |[Shigella phage SHBML-50-1]||_Shigella_phage_SHBML-50-1_.gbk|exonuclease A|684|NC_031085(166634):8987-9670:-1 ^GeneID:29060470^ Shigella phage SHBML-50-1, complete genome.|neighbours:ID:YP_009288379.1(-1),ID:YP_009288381.1(-1)|neighbour_genes:transcriptional regu..,exonuclease|
MFDFIIDFETMGSGEKAAVIDLAVIAFDPNPEVVETFDELVSRGIKIKFDLKSQKGRRLFTKSTIEWWKNQSPEARKNIAPSDEDVSTIDGIAKFNDYINAHNIDPWKSQGWCRGMSFDFPILVDLIRDIQRLNGVSENELDTFKLEPCKFWNQRDIRTRIEALLLVRDMTTCPLPKGTLDGFVAHDSIHDCAKDILMMKYALRYAMGLEDAPSEEECDPLSLPTKR
>ID:YP_009277655.1 |[Shigella phage SHFML-11]||_Shigella_phage_SHFML-11.gbk|exonuclease A|684|NC_030953(170650):124074-124757:-1 ^GeneID:29056362^ Shigella phage SHFML-11, complete genome.|neighbours:ID:YP_009277654.1(-1),ID:YP_009277656.1(-1)|neighbour_genes:transcriptional regu..,exonuclease|
MFDFIIDFETMGSGEKAAVIDLAVIAFDPNPEVVETFDELVSRGIKIKFDLKSQKGHRLFTKSTIEWWKNQSPEARKNIAPSDEDVSTIDGIAKFNDYINAHNIDPWKSQGWCRGMSFDFPILVDLIRDIQRLNGVSENELDTFKLEPCKFWNQRDIRTRIEALLLVRDMTTCPLPKGTLDGFVAHDSIHDCAKDILMMKYALRYAMGLEDAPSEEDCDPLSLPTKR
> |[Tevenvirinae Shigella_phage_SHSML-52-1]||_Shigella_phage_SHSML-52-1.gb|exonuclease|678|NC_031090.1(169621):26577-27254:1 ^RAST2:fig|1198136.79.peg.46^ Tevenvirinae Shigella_phage_SHSML-52-1|neighbours:(1),(1)|neighbour_genes:DNA helicase (EC 3.6..,Phage transcriptiona..|
MSTDVIIDFETFGNTSKAAVIDLAVIAYNSDPEVVESFEELVQRGKRIKFNLASQKGKRVFAKSTMKWWKEQSAEARKNLAPSEDDVTTLEGIKIFLDYCRANKVDQWKSQMWCRGMSFDFPILVDLIRDLYRDEGVLEPDIDTDKLEPVKFWAQRDIRTAIEAYSLTRGLSMCPLPMGTLKGFVAHDSIHDCAKDILMLKYAQRYALGLEDVPENPDPLSVKQR
>ID:YP_003934639.1 |[Shigella phage SP18]||_Shigella_phage_SP18.gbk|dexA|684|NC_014595(170605):8022-8705:-1 ^GeneID:9830375^ Shigella phage SP18, complete genome.|neighbours:ID:YP_003934638.1(-1),ID:YP_003934640.1(-1)|neighbour_genes:hypothetical protein,hypothetical protein|
MIDAIIDFETLGNGSKGAVIDLALITFESDPAIVESFETLVNRGKRIKFSLEYQKGKRLFDTTTMGWWKKQSTEARVNLVPSAHDVDTLTGIQQAIDYLNGNGINKYESLMWCRGMSFDFPLFVDLIRDLQRNEGIPERELNTYGLEPVVFWNQRDIRTAIEALSLVRKMCETPLPKGTLDGFVAHDSVHDCAKDILMLKYAQRYALGLDEVPSEEDADPLSLPKKR
>ID:AUV63969.1 |[Shigella phage Sf20]||_Shigella_phage_Sf20_.gbk|exonuclease A|669|MF327006(163982):105105-105773:-1 ^^ Shigella phage Sf20, complete genome.|neighbours:ID:AUV63968.1(-1),ID:AUV63970.1(-1)|neighbour_genes:hypothetical protein,hypothetical protein|
MLPVDLMIDFESLGYPPDGAVINMAAIGFKEDPHNPPTFKELVDNSFLVKFDIPSQKGVRVFDHGVVEWWKNTASEGMRKQLITNGTEVSTKEGLARFNAFCEAVGVDPVKSVLWSRGNAFDIPLLVDMIRRAHNTRETFSLEPVRFWNIRDVRTAIERTLMHRGMCECPLPMGTLDGFIAHDAIHDCARDILMLIYAQRYAMGLEDLPENPDPNSVKKQRG
>ID:YP_009618826.1 |[Shigella phage Sf21]||_Shigella_phage_Sf21_.gbk|exonuclease|684|NC_042077(166002):7602-8285:-1 ^GeneID:40095429^ Shigella phage Sf21, complete genome.|neighbours:ID:YP_009618825.1(-1),ID:YP_009618827.1(-1)|neighbour_genes:hypothetical protein,hypothetical protein|
MFDFIIDFETMGSGEKAAVIDLAVIAFDPNPEVVETFDELVSRGIKIKFDLKSQKGHRLFTKSTIEWWKNQSPEARKNIAPSDEDVSTIDGIAKFNDYINAHNIDPWKSQGWCRGMSFDFPILVDLIRDIQRLNGVSENELDTFKLEPCKFWNQRDIRTRIEALLLVRDMTTCPLPKGTLDGFVAHDSIHDCAKDILMMKYALRYAMGLEDAPSEEDCDPLSLPTKR
>ID:YP_009614936.1 |[Shigella phage Sf22]||_Shigella_phage_Sf22_.gbk|exonuclease|684|NC_042039(166283):120063-120746:-1 ^GeneID:40091351^ Shigella phage Sf22, complete genome.|neighbours:ID:YP_009614935.1(-1),ID:YP_009614937.1(-1)|neighbour_genes:gp183,gp185|
MFDFIIDFETMGSGEKAAVIDLAVIAFDPNPEVVESFDELVSRGIKIKFDLKSQKGHRLFTKSTIEWWKNQSPEARKNIAPSDEDVSTIDGIAKFNDYINAHNIDPWKSQGWCRGMSFDFPILVDLIRDIQRLNGVSENELDTFKLEPCKFWNQRDIRTRIEALLLVRDMTTCPLPKGTLDGFVAHDSIHDCAKDILMMKYALRYAMGLEDAPSEEECDPLSLPTKR
>ID:ATE86544.1 |[Shigella phage Sf23]||_Shigella_phage_Sf23_.gbk|exonuclease|684|MF158046(167678):97631-98314:-1 ^^ Shigella phage Sf23, complete genome.|neighbours:ID:ATE86543.1(-1),ID:ATE86545.1(-1)|neighbour_genes:hypothetical protein,hypothetical protein|
MFDFIIDFETMGSGEKAAVIDLAVIAFDPNPEVVETFDELVSRGIKIKFDLKSQKGHRLFTKSTIEWWKNQSPEARKNIAPSDEDVSTIDGIAKFNDYINAHNIDPWKSQGWCRGMSFDFPILVDLIRDIQRLNGVSENELDTFKLEPCKFWNQRDIRTRIEALLLVRDMTTCPLPKGTLDGFVAHDSIHDCAKDILMMKYALRYAMGLEDAPSEEECDPLSLPTKR
>ID:YP_009619218.1 |[Shigella phage Sf24]||_Shigella_phage_Sf24_.gbk|exonuclease|684|NC_042078(168112):101946-102629:-1 ^GeneID:40095833^ Shigella phage Sf24, complete genome.|neighbours:ID:YP_009619217.1(-1),ID:YP_009619219.1(-1)|neighbour_genes:hypothetical protein,hypothetical protein|
MFDFIIDFETMGSGEKAAVIDLAVIAFDPNPEVVETFDELVSRGIKIKFDLKSQKGHRLFTKSTIEWWKNQSPEARKNIAPSDEDVSTIDGIAKFNDYINAHNIDPWKSQGWCRGMSFDFPILVDLIRDIQRLNGVSENELDTFKLEPCKFWNQRDIRTRIEALLLVRDMTTCPLPKGTLDGFVAHDSIHDCAKDILMMKYALRYAMGLEDAPSEEDCDPLSLPTKR
>ID:YP_004414912.1 |[Shigella phage Shfl2]||_Shigella_phage_Shfl2_.gbk|putative DexA exonuc..|684|NC_015457(165919):7541-8224:-1 ^GeneID:10498775^ Shigella phage Shfl2, complete genome.|neighbours:ID:YP_004414911.1(-1),ID:YP_004414913.1(-1)|neighbour_genes:putative MotB.2,putative DexA.1 hypo..|
MFDFIIDFETMGSGEKAAVIDLAVIAFDPNPEVVETFDELVSRGIKIKFDLKSQKGHRLFTKSTIEWWKNQSPEARKNIAPSDEDVSTIDGIAKFNDYINAHNIDPWKSQGWCRGMSFDFPILVDLIRDIQRLNGVSENELDTFKLEPCKFWNQRDIRTRIEALLLVRDMTTCPLPKGTLDGFVAHDSIHDCAKDILMMKYALRYAMGLEDAPSEEECDPLSLPTKR
>ID:YP_009110834.1 |[Shigella phage pSs-1]||_Shigella_phage_pSs-1_.gbk|gp27|684|NC_025829(164999):13472-14155:-1 ^GeneID:22475100^ Shigella phage pSs-1, complete genome.|neighbours:ID:YP_009110833.1(-1),ID:YP_009110835.1(-1)|neighbour_genes:gp26,gp28|
MFDFIIDFETMGSGEKAAVIDLAVIAFDPNPEVVETFDELVSRGIKIKFDLKSQKGHRLFTKSTIEWWKNQSPEARKNIAPSDEDVSTIDGIAKFNDYINAHNIDPWKSQGWCRGMSFDFPILVDLIRDIQRLNGVSENELDTFKLEPCKFWNQRDIRTRIEALLLVRDMTTCPLPKGTLDGFVAHDSIHDCAKDILMMKYALRYAMGLEDAPSEEECDPLSLPTKR
> |[Tevenvirinae Vibrio_phage_KVP40]||_Vibrio_phage_KVP40.gb|T4-like phage DexA e..|693|NC_005083.2(244834):15593-16285:1 ^RAST2:fig|1198136.81.peg.24^ Tevenvirinae Vibrio_phage_KVP40|neighbours:(1),(1)|neighbour_genes:Phage protein,Phage protein|
MSDKPVYDILIDYEGFDVTPDAAVIELGAVEFEHDFTKVPDYQELVKNSFRCKFEIKSQKGKRSINKATVQWWSEQSQEAKEILIPSAEDVTVEEGHKLFIEWIEQNTRYDGRSHFYCRGNNYDIPLMADCFRYSGLRHAIIERFWKFRDVRTRIEALMLQRDMCKVPIRRDAMPGFIHHNGVHDCAKDAMMLIMAARYALDLEELPEKMECHEVSVDFTDEEKEELGLL
> |[Tevenvirinae Vibrio_phage_ValB1_HC]||_Vibrio_phage_ValB1_HC.gb|T4-like phage DexA e..|693|MK568540.1(247619):64916-65608:-1 ^RAST2:fig|1198136.76.peg.115^ Tevenvirinae Vibrio_phage_ValB1_HC|neighbours:(-1),(-1)|neighbour_genes:Phage protein,Phage protein|
MSDKPVYDILIDYEGFDVTPDAAVIELGAVEFEHDFTKVPDYQELVKNSFRCKFEIKTQKGKRSINKATVQWWSEQSKEAKEILIPSAEDVSVEEGHKLFIEWIEENTRYDGRSHLYCRGNNYDIPLMADCFKYSGLRHAVIERFWKFRDVRTRIEALMLQRDMCKVPIRRDAMPGFIHHNGVHDCAKDAMMLIMAARYALDLEELPEKMECHEVSVDFTDEEKEELGLL
> |[Tevenvirinae Vibrio_phage_ValKK3]||_Vibrio_phage_ValKK3.gb|T4-like phage DexA e..|693|NC_028829.1(248088):118010-118702:-1 ^RAST2:fig|1198136.77.peg.251^ Tevenvirinae Vibrio_phage_ValKK3|neighbours:(-1),(-1)|neighbour_genes:Phage protein,hypothetical protein|
MNDKPIYDILIDYEGFDVTPDAAVIELGAVEFEHDFTKVPDYQELVKNSFRCKFEIKTQKGKRSINKATVQWWSEQSKEAKEILIPSAEDVSVEEGHKLFIEWIEENTRYDGRSHLYCRGNNYDIPLMADCFKYSGLRHAVIERFWKFRDVRTRIEALMLQRDMCKVPIRRDAMPGFIHHNGVHDCAKDAMMLIMAARYALDLEELPEKMECHEVSVDFTDEEKEELGLL
> |[Tevenvirinae Vibrio_phage_phi-Grn1]||_Vibrio_phage_phi-Grn1.gb|T4-like phage DexA e..|693|KT919972.1(248605):123582-124274:1 ^RAST2:fig|1198136.75.peg.184^ Tevenvirinae Vibrio_phage_phi-Grn1|neighbours:(1),(1)|neighbour_genes:hypothetical protein,Phage protein|
MNDKPIYDILIDYEGFDVTPDAAVIELGAVEFEHDFTKVPDYQELVKNSFRCKFEIKTQKGKRSINKATVQWWSEQSKEAKEILIPSAEDVSVEEGHKLFIEWIEENTRYDGRSHLYCRGNNYDIPLMADCFKYSGLRHAVIERFWKFRDVRTRIEALMLQRDMCKVPIRRDAMPGFIHHNGVHDCAKDAMMLIMAARYALDLEELPEKMECHEVSVDFTDEEKEELGLL
> |[Tevenvirinae Vibrio_phage_phi-ST2]||_Vibrio_phage_phi-ST2.gb|T4-like phage DexA e..|693|KT919973.1(250485):183107-183799:1 ^RAST2:fig|1198136.73.peg.324^ Tevenvirinae Vibrio_phage_phi-ST2|neighbours:(1),(1)|neighbour_genes:Phage protein,Phage protein|
MSDKPVYDILIDYEGFDVTPDAAVIELGAVEFEHDFTKVPDYQELVKNSFRCKFEIKTQKGKRSINKATVQWWSEQSKEAKEILIPSAEDVSVEEGHKLFIEWIEENTRYDGRSHLYCRGNNYDIPLMADCFKYSGLRHAVIERFWKFRDVRTRIEALMLQRDMCKVPIRRDAMPGFIHHNGVHDCAKDAMMLIMAARYALDLEELPEKMECHEVSVDFTDEEKEELGLL
> |[Tevenvirinae _Vibrio_phage_vB_VmeM-32]||_Vibrio_phage_vB_VmeM-32.gb|T4-like phage DexA e..|798|KU160494.1(199912):61436-62233:-1 ^RAST2:fig|1198136.70.peg.95^ Tevenvirinae _Vibrio_phage_vB_VmeM-32|neighbours:(-1),(-1)|neighbour_genes:hypothetical protein,Deoxyuridine 5'-trip..|
MNSIRKPNVAVLVQLAQTNNELNIWVPRDNRGTTHYKENNMSKTDKPIDFIIDYETLSARPDCVILDVAVIPFVNDFQNLPTFNELIESGLNIKLQISSQRAIGRSVCSSTLDFWKKQDNAAKVILKPTPHDVELYEAHDKIKEFLYKSGVMYNKSHGWCRGFFDFPIFADVMSKQFETTHSQPYEIITQGKMREIRSVIEAHLGVRNKTVCPLPKGSLPNFIHHNSLHDCAKDVLMLLYAQRYAYGIEEVPSYENTEPVTAVAY
> |[Tevenvirinae Vibriophage_phi-pp2]||_Vibriophage_phi-pp2.gb|T4-like phage DexA e..|693|JN849462.1(246421):15589-16281:1 ^RAST2:fig|1198136.74.peg.23^ Tevenvirinae Vibriophage_phi-pp2|neighbours:(1),(1)|neighbour_genes:Phage protein,Phage protein|
MSDKPVYDILIDYEGFDVTPDAAVIELGAVEFEHDFTKVPDYQELVKNSFRCKFEIKSQKGKRSINKATVQWWSEQSQEAKEILIPSAEDVTVEEGHKLFIEWIEQNTRYDGRSHFYCRGNNYDIPLMADCFRYSGLRHAIIERFWKFRDVRTRIEALMLQRDMCKVPIRRDAMPGFIHHNGVHDCAKDAMMLIMAARYALDLEDLPEKMECHEVSVDFTDEEKEELGLL
>ID:YP_009153615.1 |[Yersinia phage PST]||_Yersinia_phage_PST_.gbk|dexA|684|NC_027404(167785):7643-8326:-1 ^GeneID:24677436^ Yersinia phage PST, complete genome.|neighbours:ID:YP_009153614.1(-1),ID:YP_009153616.1(-1)|neighbour_genes:hypothetical protein,hypothetical protein|
MFDFIIDFETMGSGEKAAVIDLAVIAFDPNPEVVETFDELVSRGIKIKFDLKSQKGHRLFTKSTIEWWKNQSPEARKNIAPSDEDVSTIDGIAKFNDYINAHNIDPWKSQGWCRGMSFDFPILVDLIRDIQRLNGVSENELDTFKLEPCKFWNQRDIRTRIEALLLVRDMTTCPLPKGTLDGFVAHDSIHDCAKDILMMKYALRYAMGLEDAPSEEECDPLSLPTKR
>ID:VEV89627.1 |[Yersinia phage fPS-2]||_Yersinia_phage_fPS-2_.gbk|g011c|684|LR215722(169060):7294-7977:-1 ^^ Yersinia phage fPS-2 genome assembly, chromosome: I.|neighbours:ID:VEV89626.1(-1),ID:VEV89628.1(-1)|neighbour_genes:g010c,g012c|
MFDFIIDFETMGSGEKAAVIDLAVIAFDPNPEVVESFDELVSRGIKIKFDLKSQKGHRLFTKSTIEWWKNQSPEARKNIAPSDEDVSTIDGIAKFNDYINAHNIDPWKSQGWCRGMSFDFPILVDLIRDIQRLNGVSENELDTFKLEPCKFWNQRDIRTRIEALLLVRDMTTCPLPKGTLDGFVAHDSIHDCAKDILMMKYALRYAMGLEDAPSEEECDPLSLPTKR
>ID:YP_009149252.1 |[Yersinia phage phiD1]||_Yersinia_phage_phiD1_.gbk|g013|684|NC_027353(167063):7828-8511:-1 ^GeneID:24635449^ Yersinia phage phiD1 complete genome.|neighbours:ID:YP_009149251.1(-1),ID:YP_009149253.1(-1)|neighbour_genes:g012,g014|
MFDFIIDFETMGSGEKAAVIDLAVIAFDPNPEVVETFDELVSRGIKIKFDLKSQKGHRLFTKSTIEWWKNQSPEARKNIAPSDEDVSTIDGIAKFNDYINAHNIDPWKSQGWCRGMSFDFPILVDLIRDIQRLNGVSENELDTFKLEPCKFWNQRDIRTRIEALLLVRDMTTCPLPKGTLDGFVAHDSIHDCAKDILMMKYALRYAMGLEDAPSEEECDPLSLPTKR
