# Supplementary material for: Influence of Non-canonical DNA Bases on the Genomic Diversity of Tevenvirinae
Source: Front Microbiol. 2021 Apr 6;12:632686. doi: 10.3389/fmicb.2021.632686 (PMC8056088; doi:10.3389/fmicb.2021.632686)
Supplement: Supplementary Data Sheet 1 — Clustering results (folders “first clusterisation,” “second clusterisation,” and “third clusterisation”): the number of pan-genome components in the individual genome (files “pan genome components of genomes”), the total number of all clusters and components of the pan-genome (files “pan genome components”), a list of clusters of the core genome (files “core list”), a list of clusters of the softcore genome (files “softcore list”). Clusters of the softcore genome (folders “softcore clusters”) are presented in the files which show regions in genomes, protein sequences, names of viruses which have these proteins A description of softcore clusters is also supplied (file “Softcore clusters description”). [file Data_Sheet_1.ZIP › Data sheet 1/third clusterisation/softcore_clusters/20311_dda.faa]

> |[Tevenvirinae _Acinetobacter_phage_133]||_Acinetobacter_phage_133.gb|DNA helicase (EC 3.6..|1338|NC_015250.1(159801):9302-10639:-1 ^RAST2:fig|1198136.113.peg.17^ Tevenvirinae _Acinetobacter_phage_133|neighbours:(-1),(-1)|neighbour_genes:hypothetical protein,hypothetical protein|
MNYENLTDGQKLAFDAAVAAVGKKGAGDQPHLTINGPAGTGKTTLTKCLLDYFTRKGVHGVFLAAPTHQAKKVLSKLAGQEASTIHSLLKINPSNYEDKTVFEQRDTPELDDCQVLFCDEASMYDTELFRLILTSVPRHCTIIALGDVAQIRPVSPGSGENNVSPFFINDKFKQVSLTEVKRSNAPIIEVATQIRTGGWIGNNVQNGQGVFDLSGTESLRNFFGKYFEIVQTPDDLFENRMLAYTNKSVENLNGIIRKQLYKTQDMFIDGEVVVMQEPLVKTVEYQGKKFTEIVFNNGEQVRILNCKLTSDMFQVKGASGSTMIRYWELDLEAVDPNVDGSKNEGTIKVLASQDEVDKLGFMLGKAADSYRNGPSVKGQWAGWWRLKRTFLTVKALPCSTVHKSQGISVDNCFLYTPCIHKADIELARQLLYVGTTRARHNVYFI
> |[Tevenvirinae _Acinetobacter_phage_AM101]||_Acinetobacter_phage_AM101.gb|DNA helicase (EC 3.6..|1359|MH165274.1(166487):154800-156158:1 ^RAST2:fig|1198136.62.peg.245^ Tevenvirinae _Acinetobacter_phage_AM101|neighbours:(1),(1)|neighbour_genes:hypothetical protein,hypothetical protein|
MNDLKLEDLNEGQRAAFDAVIKVISTKSMMATTSSCEVKPHITINGPAGTGKTTLTRFLINHLISSGEKGVMLAAPTHQAKKVLAKLSGMEASTIHSLLKINPTTYEDSTVFQQSDDPDLSDCRVLICDEVSMYDRELFRILMASIPPWCTIIGLGDIAQIRPVAPNSTTPELSAFFFNDKFQQVSLTEVMRSNAPIIEVATEIRKGGWIRENLVDGQGVHSMVRSNGGSVAAFLTKYFEIVKDPDDLFDNRMLAFTNKSVNDLNNIIRKKLYQTTVPYIKDEVLVMQEPLMRSHTFEGKTFTEVIFNNGELVRIINCREKYVNLFIKGFKGSDSIKVWELEIRGVDSDAVDMIKVIHDEQELNKFQYFMSKSASEFKNARDKRPNWKGWWDLKAQFHKVKPLPCGTIHKSQGSTLDNVFLFTPCIHRADPALAQQLLYVGATRAKHNVYFV
> |[Tevenvirinae _Acinetobacter_phage_Ac42]||_Acinetobacter_phage_Ac42.gb|Dda DNA helicase|1329|NC_014660.1(167716):13640-14968:-1 ^RAST2:fig|1198136.114.peg.24^ Tevenvirinae _Acinetobacter_phage_Ac42|neighbours:(-1),(-1)|neighbour_genes:hypothetical protein,hypothetical protein|
MNFEDLTEGQKNAYTAAIKAIETVPSSSAEKRHLTINGPAGTGKTTLTKFLIAELIRRGERGVYLAAPTHQAKKVLSQHAGMEASTIHSLLKINPTTYEDSTTFEQKDVPDMSECRVLICDEASMYDLKLFQILMSSIPLCCTVIALGDIAQIRPVEPGAFEGQVSPFFTYEKFEQVSLTEVMRSNAPIIDVATSIRTGNWIYENVIDGAGVHNLTSERSVKSFMEKYFSIVKTPEDLFENRLLAFTNKSVDDLNKIVRKKIYNTLEPFIDGEVLVMQEPLIKSYTYEGKKVSEIVFNNGEMVKVLCCSQTSDEISVRGCSTKYMVRYWQLDLQSLDDPDLTGSINVIVDEAEINKLNLVLGKSAEQFKSGAVKAAWADWWKLKRNFHKVKALPCSTIHKSQGTSVDNVFLYTPCIHKADSQLAQQLLYVGATRARHNVYYI
> |[Viruses _Acinetobacter_phage_Acj61]||_Acinetobacter_phage_Acj61.gb|DNA helicase (EC 3.6..|1329|NC_014661.1(164093):13261-14589:-1 ^RAST2:fig|10239.85.peg.22^ Viruses _Acinetobacter_phage_Acj61|neighbours:(-1),(-1)|neighbour_genes:hypothetical protein,hypothetical protein|
MTDLQFDDLTEGQQNAFNAALEAMKTKGQHITINGPAGTGKTTLTKFLINHLIRTGESGIMLAAPTHQAKKVLSKLAGMEAQTIHSLLKINPTTYEDATLFEQSDVPDLSECRVLICDEVSMYDRELFRILMASVPYWCTIIGLGDIAQIRPVAPNSNIPEVSAFFLNEKFEQVALTEVMRSNAPIIEVATEIRHGKWIRECLLNGEGVHDMVLPTGGSVANFMYKYFDIVKTPEDLFENRMLAFTNKSVGNLNKIIRRKLYQTEVPFINDEVLVMQEPLMRTHKFEGKSFTDVRFNNGELVRVLSCQPITKRLAIRGIDQEDVVKCWHLELRAIETDVVDSICVIEDERQMKIFQHYLSAVAYEFKNSNTGKRPNWSGWWDLRKEFHKVKALPCGTIHKSQGTSVDNVFLYTPCIHSADADLAQQLLYVGATRARNNVYFV
> |[Viruses _Acinetobacter_phage _Acj9]||_Acinetobacter_phage_Acj9.gb|DNA helicase (EC 3.6..|1323|NC_014663.1(169947):13283-14605:-1 ^RAST2:fig|10239.87.peg.23^ Viruses _Acinetobacter_phage _Acj9|neighbours:(-1),(-1)|neighbour_genes:hypothetical protein,hypothetical protein|
MTQDITVEDLNAGQRAALDGALQAIETKTHCTINGPAGTGKTTLTRVLIDHLIRSGRTGIMLAAPTHQAKKVLAKLAGMEASTIHSLLKINPTTYEDTTEFVQSDTPDLSECSVLICDEVSMYDRELFRILLASVPYSCTIIGLGDMAQIRPVAPGNNRPELSAFFFNEKFKQLHLTEVMRSNAPIIKVATEIRQGGWIRQELVDGEGVHDLTEHGKSVANFMGKYFEIVKDEDDLFDNRMLAFTNKSVDSLNGIIRKRLYQTTEPFIKTEVIVMQEPLMKTVTFEGKKFTETVFNNGELVRILECRPNTSFLSLKGSKFTDKINVWDLQVQGVDNGLVASFQVIVDEQESNKFQNFLSVTAGQFKENREVRPNWKGWWEVRSRFKKVKALPVGTIHKSQGSTVDASFVYTPCIHRCDAELAQQLLYVATTRARNNVYFI
> |[Tevenvirinae _Acinetobacter_phage_KARL-1]||_Acinetobacter_phage_KARL-1.gb|DNA helicase (EC 3.6..|1359|MH713599.1(166560):2399-3757:1 ^RAST2:fig|1198136.64.peg.6^ Tevenvirinae _Acinetobacter_phage_KARL-1|neighbours:(1),(1)|neighbour_genes:hypothetical protein,hypothetical protein|
MNDLKLEDLNEGQRAAFDAVIKVISTKSMMATTSHDEVKPHITINGPAGTGKTTLTRFLINYLISSGEKGVMLAAPTHQAKKVLAKLSGMEASTIHSLLKINPTTYEDSTVFQQSDTPDLSECRVLICDEVSMYDRELFRILMASIPPWCTIIGLGDIAQIRPVAPNSTVPELSAFFFNDKFEQVTLTEVMRSNAPIIEVATEIRKGGWIRENLVDGQGVHSMVRSNGGSVAAFLSKYFEIVKDADYLFDNRMLAFTNKSVNDLNNIIRKKLYQTTVPYIKDEVLVMQEPLMRSHTFEGKTFTEVIFNNGELVRIINCREKYVNLFIKGFKGSDSIKVWELEIRGVDSDAVDMIKVIHDEQELNKFQYFMSKSASEFKNTRDKRPNWKGWWDLKAQFHKVKPLPCGTIHKSQGSTLDNVFLFTPCIHRADPALAQQLLYVGTTRAKHNVYFV
> |[Viruses _Acinetobacter_phage_ZZ1]||_Acinetobacter_phage_ZZ1.gb|hypothetical protein|1329|NC_018087.3(166687):13874-15202:-1 ^RAST2:fig|10239.86.peg.25^ Viruses _Acinetobacter_phage_ZZ1|neighbours:(-1),(-1)|neighbour_genes:hypothetical protein,hypothetical protein|
MNDLTFDDLNEGQKQAFNAALEVMQTQGKHITINGPAGTGKTTLTKFLINHLIDSGEKGVMLAAPTHQAKKILSKLAGMDAHTIHSLLKISPTNYEDQTSFEQSDAPDLSECRVLICDEVSMYDRELFRILMTSVPRWCTIIGLGDIAQIRPVAPGSSIPELSAFFFNEHFVQANLTEVMRSNAPIIKVATEIRNGSWIRENLVDGAGVHNLNAPGKSVANFMQKYFEIVPDADALFDNRMLAYTNKSVDSLNAIIRKRLYQTELPFIKHEVLVMQEPLIKTHSFEGKKFTETIFNNGELVRIHDCKEITVNLEIKTFAEKLPIKAWALDVRGVDSDMVATIQVISDEQEQNKFQFYLSRAASEFKAMKGHGPKPNWKDWWKLRNSFLKVKALPVGTVHKSQGSTVDSVFLYTPCMHKADPALAQQLLYVGCTRARTNVYFI
> |[Tevenvirinae Acinetobacter_phage_vB_ApiM_fHyAci03]||_Acinetobacter_phage_vB_ApiM_fHyAci03.gb|DNA helicase (EC 3.6..|1359|MH460829.1(165975):13340-14698:-1 ^RAST2:fig|1198136.65.peg.25^ Tevenvirinae Acinetobacter_phage_vB_ApiM_fHyAci03|neighbours:(-1),(-1)|neighbour_genes:hypothetical protein,hypothetical protein|
MNDLKLEDLNEGQRAAFDAVIKVISTKSMMATTSSCEVKPHITINGPAGTGKTTLTRFLINHLISSGEKGVMLAAPTHQAKKVLAKLSGMEASTIHSLLKINPTTYEDSTVFQQSDTPDLSECRVLICDEVSMYDRELFRILMASIPPWCTIIGLGDIAQIRPVAPNSTIPELSAFFFNDKFEQVSLTEVMRSNAPIIEVATEIRKGGWIRENLVDGQGVHSMVRQDGGSVAAFLTKYFEIVKDPDDLFDNRMLAFTNKSVNDLNNIIRKKLYQTTVPYIKDEVLVMQEPLMRSHTFEGKTFTEVIFNNGELVRIINCREKYVNLFIKGFKGSDSIKVWELEIRGVDSDAVDMIKVIHDEQELNKFQYFMSKSASEFKNARDKRPNWKGWWDLKARFHKVKPLPCGTIHKSQGSTLDNVFLFTPCIHRADPALAQQLLYVGATRAKHNVYFV
> |[Tevenvirinae _Aeromonas_phage_65.2]||_Aeromonas_phage_65.2.gb|DNA helicase, phage-..|1305|KY290955.1(236567):49838-51142:1 ^RAST2:fig|1198136.115.peg.61^ Tevenvirinae _Aeromonas_phage_65.2|neighbours:(1),(1)|neighbour_genes:Phage protein,Phage protein|
MSESEITLTPSQNMAVNEVKNGTGHITISGPPGSGKTFLVKYLIKMLGDELGTVLAAPTHQAKIVLTEMSGIEACTIHSLMKIHPETLEDIQIFDQSKLPDLSNIRYLIVEEASMHSKTLFKITMKSIPPTCRIIAIGDKDQIQPVEHAQGELSPYFTDPRFSQIRLTDIMRQSLDNPIIQVATKIREGGWIEPNWNRDTKTGVYKVSGITDLVNSYLRAVKTPEDLTKYRFLAYTNKVVNKVNSIVREHVYKTKLPFIEGEKIVLQEPVMVEHEDDTIETIFTNGEVVTINEIEVFDRTIRIDGSPEFKVNAAKLSVSSDYSGIEHDFCVLYGSESELEFEYQLSESAGNIKQMGKGGNQRSAWKSFWAAKKMFIETKSLGASTIHKSQGSTVKGVWLALHDIHYADEELKQQLVYVGVTRPTDFCLYFDGTK
> |[Viruses Aeromonas phage 65]||_Aeromonas_phage_65.gb|DNA helicase, phage-..|1305|NC_015251.1(235229):49838-51142:1 ^RAST2:fig|10239.65.peg.59^ Viruses Aeromonas phage 65|neighbours:(1),(1)|neighbour_genes:Phage protein,Phage protein|
MSESEITLTPSQNMAVNEVKNGTGHITISGPPGSGKTFLVKYLIKMLGDELGTVLAAPTHQAKIVLTEMSGIEACTIHSLMKIHPETLEDIQIFDQSKLPDLSNIRYLIVEEASMHSKTLFKITMKSIPPTCRIIAIGDKDQIQPEEHAQGELSPYFTDPRFSQIRLTDIMRQSLDNPIIQVATKIREGGWIEPNWNRDTKTGVYKVSGITDLVNSYLRAVKTPEDLTKYRFLAYTNKVVNKVNSIVREHVYKTKLPFIEGEKIVLQEPVMVEHEDDTIETIFTNGEVVTINEIEVFDRTIRIDGSPEFKVNAAKLSVSSDYSGIEHDFCVLYGSESRLEFEYQLSESAGNIKQMGKGGNQRSAWKSFWAAKKMFIETKSLGASTIHKSQGSTVKGVWLALHDIHYADEELKQQLVYVGVTRPTDFCLYFDGTK
> |[Tevenvirinae _Aeromonas_phage_AS-szw]||_Aeromonas_phage_AS-szw.gb|DNA helicase, phage-..|1305|MF498773.1(229957):124624-125928:-1 ^RAST2:fig|1198136.118.peg.244^ Tevenvirinae _Aeromonas_phage_AS-szw|neighbours:(-1),(-1)|neighbour_genes:hypothetical protein,Phage protein|
MRNENEITLTNSQQMAVDAVRSGTGHITISGPPGSGKTFLVKYIIKMLGDELGTVLAAPTHQAKIVLTEMSGIEACTIHSLMKIHPETLEDIQIFDQSKMPDLSTVRYLIIEEASMHSKTLFNITMKSIPPTCRIIAIGDKDQIQPVDHAPGELSPYFTDSRFTQIRMTDIMRQSLDNPIIQVATTIREGGWIYQNWNKEKKSGVYKVKSITDLINSYLRVVKTPDDLTKYRFLAFTNKVVDKVNSIVRKHVYKTDLPFIEGEKLVLQEPVMVEYDDDTIETIFTNGEVVTVDEIEVSDMNIRIDGSPAFSISVAKLKVTSDFSGVTHDIMSVYGEDSKAEFNYQLSEAAAVIKQMQRGQTKAAWASFWDAKKTFTETKSLGACTIHKSQGSTVKGVWLGLHDISYADTDLQQQLVYVGVTRPTDFCLYFDGSK
> |[Tevenvirinae _Aeromonas_phage_AS-zj]||_Aeromonas_phage_AS-zj.gb|DNA helicase, phage-..|1305|MF448340.1(229929):955-2259:-1 ^RAST2:fig|1198136.120.peg.5^ Tevenvirinae _Aeromonas_phage_AS-zj|neighbours:(-1),(-1)|neighbour_genes:hypothetical protein,Phage protein|
MRNENEITLTNSQQMAVDAVRSGTGHITISGPPGSGKTFLVKYIIKMLGDELGTVLAAPTHQAKIVLTEMSGIEACTIHSLMKIHPETLEDIQIFDQSKMPDLSTVRYLIIEEASMHSKTLFNITMKSIPPTCRIIAIGDKDQIQPVDHAPGELSPYFTDSRFTQIRMTDIMRQSLDNPIIQVATTIREGGWIYQNWNKEKKSGVYKVKSITDLINSYLRVVKTPDDLTKYRFLAFTNKVVDKVNSIVRKHVYKTDLPFIEGEKLVLQEPVMVEYDDDTIETIFTNGEVVTVDEIEVSDMNIRIDGSPAFSISVAKLKVTSDFSGVTHDIMSVYGEDSKAEFNYQLSEAAAVIKQMQRGQTKAAWASFWDAKKTFTETKSLGACTIHKSQGSTVKGVWLGLHDISYADTDLQQQLVYVGVTRPTDFCLYFDGSK
>ID:NP_944136.1 |[Aeromonas virus Aeh1]||_Aeromonas_phage_Aeh1_.gbk|dda|1365|NC_005260(233234):171994-173358:-1 ^GeneID:2658060^ Aeromonas phage Aeh1, complete genome.|neighbours:ID:NP_944135.1(-1),ID:NP_944137.1(-1)|neighbour_genes:hypothetical protein,hypothetical protein|
MSEAASLLAKIILTDCQKTAIDAVLTDKKHITISGPAGSGKSFLTKILIQKLLDLNSGAVITCAPTHQAKIVLSKMSGFTASTIHSVLKIHPDTYEDVREFKQSKSDKAKEDLKAVRYLIVDEASMVDNDLFEILLKSVHPFCQIIAIGDKHQIQPVRHAPGEISPFFTDKRFRLAELKTVVRQQAGNPIIQVATKIRNGGWFETNWDKATGTGVLDVKTIAKMMQIYLSKVKTPEDLLNYRMLAYTNDVVNSFNRVIRKHVYKTTEPFVDNEYLVMQEPVMREEEIGGETFTETLLNNGETVKIIPGSIKRQLKYISLPYVEPIQIEVATMLVERQETDVTDNVDSDKEVEISVVWDASSQVLLDEALSYAASQYKQMGSGKATSRLWESFWQVKGMFVNTKSLGASTFHKSQGTTVIGVCVYTGDMNFAQFEIQTQLGYVGCTRAQKWVIYC
> |[Tevenvirinae _Aeromonas_phage_AsFcp_2]||_Aeromonas_phage_AsFcp_2.gb|hypothetical protein|1362|MH791401.1(219171):109805-111166:-1 ^RAST2:fig|1198136.67.peg.197^ Tevenvirinae _Aeromonas_phage_AsFcp_2|neighbours:(-1),(-1)|neighbour_genes:Phage protein,Phage protein|
MSEAESLLAKIVLTDCQKNAIGMVLSDKSHITISGPAGSGKSFLTKILIKKLLELNNGSVVACAPTHQAKIVLSKMSGMTAATIHSILKIHPDTYEDVREFKQSKSDKAKEDLKEVRYLLVDEGSMVDNDLFEILLKSVHPYCQIIAIGDKHQIQPVRHAPGEISPFFTDKRFRLAELKTIVRQQAGNPIIQVATKIRNGGWFETNWDKESGTGVLDVKSVANLMKIYLSKVKTPDDLLNYRMLAYTNDVVNRFNKAIRKQVYNTTEPFVDNEYLVMQEPVMKESEIGGETFTETLLNNGETVKIKEGSIKRQMKYISLPYVDPIQIEIATMTVIRNEVDLTEIDGDLEVELSVVWDADGQVQLDEALSYAASQYKQMGSGKATSRLWESFWQVKGMFTNTKSLGASTFHKSQGTTVIGVCVYTGDMNFAQFEIQTQLGYVGCTRAQKWVMYC
> |[Tevenvirinae _Aeromonas_phage_Asswx_1]||_Aeromonas_phage_Asswx_1.gb|DNA helicase, phage-..|1305|MH791398.1(229103):132307-133611:-1 ^RAST2:fig|1198136.119.peg.269^ Tevenvirinae _Aeromonas_phage_Asswx_1|neighbours:(-1),(-1)|neighbour_genes:hypothetical protein,Phage protein|
MRNENEITLTNSQQMAVDAVRSGTGHITISGPPGSGKTFLVKYIIKMLGDELGTVLAAPTHQAKIVLTEMSGIEACTIHSLMKIHPETLEDIQIFDQSKMPDLSTVRYLIIEEASMHSKTLFNITMKSIPPTCRIIAIGDKDQIQPVDHAPGELSPYFTDSRFTQIRMTDIMRQSLDNPIIQVATTIREGGWIYQNWNKEKKSGVYKVKSITDLINSYLRVVKTPDDLTKYRFLAFTNKVVDKVNSIVRKHVYKTDLPFIEGEKLVLQEPVMVEYDDDTIETIFTNGEVVTVDEIEVSDMNIRIDGSPAFSISVAKLKVTSDFSGVTHDIMSVYGEDSKAEFNYQLSEAAAVIKQMQRGQTKAAWASFWDAKKTFTETKSLGACTIHKSQGSTVKGVWLGLHDISYADTDLQQQLVYVGVTRPTDFCLYFDGSK
> |[Tevenvirinae _Aeromonas_phage_Aswh_1]||_Aeromonas_phage_Aswh_1.gb|DNA helicase, phage-..|1302|MH791414.1(229730):106018-107319:1 ^RAST2:fig|1198136.117.peg.207^ Tevenvirinae _Aeromonas_phage_Aswh_1|neighbours:(1),(1)|neighbour_genes:hypothetical protein,hypothetical protein|
MTEEVTLTPSQQRVIDFVMNGTGHVTVSGPPGSGKTFLAKYLIDAIGDSLGVTLAAPTHQAKIVLSEMSGMEACTIHSLMKVHPETLEDIQIFDQSKIPDLSKLRWLFVDEWSMYDKKLFQIIMKSIPAFTRIIAFGDKDQIQPVSHEPGVLSPFYTDPRFTQIEMTDIMRQSLDNPIIQVATDIREGGWIHHNWNKENKTGVFKVKSISELVNSYLRVVKTPEDLINYRFLAYTNKVVDKVNGIIRKHVYKTDKPIIEGEKLVLQEPVMVEHDDGIIETIYTNGETITVKSIEVRNDTVHIDGSPDFNIECASILARSDYSGIEHKFSVFYGNEAKEEFDFRISEAAGVIKQMPRGFSQRNAWDSFWCAKKRYIDVKSLGACTIHKSQGSTVKGVWLALHDISYADDSLQQQLCYVAVTRPTQFCLYFDGSK
> |[Tevenvirinae _Aeromonas_phage_CC2]||_Aeromonas_phage_CC2.gb|DNA helicase, phage-..|1305|NC_019538.1(231743):136502-137806:1 ^RAST2:fig|1198136.110.peg.297^ Tevenvirinae _Aeromonas_phage_CC2|neighbours:(1),(1)|neighbour_genes:Phage protein,hypothetical protein|
MRNENEITLTNSQQMAVDAVQSGTGHITISGPPGSGKTFLVKYIIKMLGDELGTVLAAPTHQAKIVLTEMSGIEACTIHSLMKIHPETLEDIQIFDQSKMPDLSTVRYLIIEEASMHSKALFNITMKSIPPTCRIIAIGDKDQIQPVDHAPGELSPYFTDSRFTQIRMTDIMRQSLDNPIIQVATTIREGGWIYQNWNKEKKSGVYKVKSITDLINSYLRVVKTPEDLTKYRFLAFTNKVVDKVNSIVRKHVYKTDLPFIEGEKLVLQEPVMVEYDDDTIETIFTNGEVVTVDEIEVSDMNIRIDGSPAFSISVAKLKVTSDFSGVTHDIMSVYGEDSKAEFNYQLSEAAAVIKQMQRGQTKAAWASFWDAKKTFTETKSLGACTIHKSQGSTVKGVWLGLHDISYADTDLQQQLVYVGVTRPTDFCLYFDGSK
> |[Tevenvirinae _Aeromonas_phage_PX29]||_Aeromonas_phage_PX29.gb|hypothetical protein|1362|NC_023688.1(222006):159415-160776:-1 ^RAST2:fig|1198136.108.peg.283^ Tevenvirinae _Aeromonas_phage_PX29|neighbours:(-1),(-1)|neighbour_genes:Phage protein,Phage protein|
MSEAESLLAKIVLTDCQKNAIGMVLSDKSHITISGPAGSGKSFLTKILIKKLLELNNGSVVACAPTHQAKIVLSKMSGMTAATIHSILKIHPDTYEDVREFKQSKSDKAKEDLKEVRYLLVDEGSMVDNDLFEILLKSVHPYCQIIAIGDKHQIQPVRHAPGEISPFFTDKRFRLAELKTIVRQQAGNPIIQVATKIRNGGWFETNWDKESGTGVLDVKSVANLMKIYLSKVKTPDDLLNYRMLAYTNDVVNRFNKAIRKQVYNTTEPFVDNEYLVMQEPVMKESEIGGETFTETLLNNGETVKIKEGSIKRQMKYISLPYVDPIQIEIATMTVIRNEVDLTEIDGDLEVELSVVWDADGQVQLDEALSYAASQYKQMGSGKATSRLWESFWQVKGMFTNTKSLGASTFHKSQGTTVIGVCVYTGDMNFAQFEIQTQLGYVGCTRAQKWVMYC
>ID:YP_802957.1 |[Escherichia virus RB32]||_Bacteriophage_RB32_.gbk|dda|1320|NC_008515(165890):8818-10137:-1 ^GeneID:4405657^ Bacteriophage RB32, complete genome.|neighbours:ID:YP_802956.1(-1),ID:YP_802958.1(-1)|neighbour_genes:dexA.2,dda.1|
MTFDDLTEGQKNAFNIVMRAIKEKKHHVTINGPAGTGKTTLTKFIIEALISTGETGIILAAPTHAAKKILSKLSGKEESTIHSILKINPVTYEENVLFEQKEVPDLAKCRVLICDEVSMYDRKLFKILLSTIPPWCTIIGIGDNKQIRPVDPGENTAYISPFFTHKDFYQCELTEVKRSNAPIIDVATDVRNGKWIYDKVVDGHGVRGFTGDTALRDFMVNYFSIVKSLDDLFENRVMAFTNKSVDKLNSIIRKKIFETDKDFIVGEIIVMQEPLIKTYKIDGKPVSEIIFNNGQLVRIIEAEYTSTFVKARGVSGEYLIRHWDLTVETYGDDEYYREKIKIISSDEELYKFNLFLGKTAETYKNWNKGGKAPWSDFWDAKSQFSKVKALPASTFHKAQGMSVDRAFIYTPCIHYADAELAQQLLYVGVTRGRYDVFYV
> |[Tevenvirinae _Citrobacter_phage_IME-CF2]||_Citrobacter_phage_IME-CF2.gb|DNA helicase|1332|NC_029013.1(177688):103817-105148:1 ^RAST2:fig|1198136.109.peg.193^ Tevenvirinae _Citrobacter_phage_IME-CF2|neighbours:(1),(1)|neighbour_genes:hypothetical protein,hypothetical protein|
MNELTFDDLSDDQKKGHDRVIKNIQNKVHTTITGGPGVGKTTLVKFIFETLKSMGISGLWLTAPTHQAKNVLAAATGMDATTIHSALKISPVTNEEIRVFEQQRGKKAPDLSECRVFVVEEVSMVDHEMFRIIKRTIPSHAVILGLGDKDQIRPVNADGRTELSPFFDEEIFDVIRLDKIMRQAEGNPIIQVSRAVRDGKMLKPMSVGDMGVFQHANAVDFLKQYFRRVKTPDDLMENRMFAYTNDNVDKLNATIRKHLYKTTQPFILDEVIVMQEPLVQEMRLNGQIFTEIIYNNNEKIRVLEIVPRTEVIKAEKCDEKISIDYYLLKTVSLEEEQEAQIQVVVDPVMKERLGNYLAYVASNYKRIKQQTGYKAPWHSFWAIKNKFQDVKPLPVCTYHKAQGSTYDHAYMYTRDAYAFADYDLCKQLIYVGVTRARYTVDYV
>ID:YP_009194842.1 |[Citrobacter phage Margaery]||_Citrobacter_phage_Margaery_.gbk|helicase|1332|NC_028755(178182):13893-15224:-1 ^GeneID:26647211^ Citrobacter phage Margaery, complete genome.|neighbours:ID:YP_009194841.1(-1),ID:YP_009194843.1(-1)|neighbour_genes:hypothetical protein,hypothetical protein|
MSELTFDDLSDDQKSAHDRVIHNIQNAIHTTITGGPGVGKTTLVKFVFNTLKGLGISGIWLTAPTHQAKNVLAAATGMDATTIHSALKISPVTNEELRVFEQQKGKKAPDLSTCRVFVVEEASMVDMDLFRIIRRSIPSNAVILGLGDKDQIRPVNADGRVEISPFFDEEIFDVIRMDKIMRQAEGNPIIQVSRAVRDGKMLKPMSVGDLGVFQHANAVDFLRQYFRRVKTPDDLIENRMFAYTNDNVDKLNATIRKHLYKTTEPFILDEVIVMQEPLVQEMRLNGQIFTEIVYNNNEKIRVLEIIPRREVIKAEKCDEKIELEFYLLKTVSLEEETEAQIQVVVEPVMKDRLGNYLAYVASTYKRIKQQTGYKAPWHSFWAIKNKFQDVKPLPVCTYHKSQGSTYDHAYMYTRDAYAFADYDLCKQLIYVGVTRARYTVDYV
>ID:AYJ72888.1 |[Citrobacter phage Maroon]||_Citrobacter_phage_Maroon_.gbk|DNA helicase|1332|MH823906(178830):13447-14778:-1 ^^ Citrobacter phage Maroon, complete genome.|neighbours:ID:AYJ72887.1(-1),ID:AYJ72889.1(-1)|neighbour_genes:hypothetical protein,hypothetical protein|
MSELTFDDLSDDQKSAHDRVIHNIQNAIHTTITGGPGVGKTTLVKFVFNTLKGLGISGIWLTAPTHQAKNVLAAATGMDATTIHSALKISPVTNEELRVFEQQKGKKAPDLSTCRVFVVEEASMVDMDLFRIIRRSIPSNAVILGLGDKDQIRPVNADGRVEISPFFDEEIFDVIRMDKIMRQAEGNPIIQVSRAVRDGKMLKPMSVGDLGVFQHANAVDFLRQYFRRVKTPDDLIENRMFAYTNDNVDKLNATIRKHLYKTTEPFILDEVIVMQEPLVQEMRLNGQIFTEIVYNNNEKIRVLEIIPRREVIKAEKCDEKIELEFYLLKTVSLEEETEAQIQVVVDPVMKDRLGNYLAYVASTYKRIKQQTGYKAPWHSFWAIKNKFQDVKPLPVCTYHKSQGSTYDHAYMYTRDAYAFADYDLCKQLIYVGVTRARYTVDYV
>ID:YP_009203731.1 |[Citrobacter phage Merlin]||_Citrobacter_phage_Merlin_.gbk|DNA helicase|1332|NC_028857(172733):8471-9802:-1 ^GeneID:26647931^ Citrobacter phage Merlin, complete genome.|neighbours:ID:YP_009203730.1(-1),ID:YP_009203732.1(-1)|neighbour_genes:hypothetical protein,hypothetical protein|
MRITFEQLTRSQKSTFDTTITAIKEKKTHVTINGPAGTGKTTLTRFIVDHLISTGETGIILAAPTHAAKKVLSKLSGMAAATIHSILKINPTTYEENMLFEQKEVPDLAQCRVLICDEASMWDRELFKILMASIPSWCTIIAIGDEAQIRPVSPGDSSTHKSPFFTHKDFLQLELDEVMRSNAPIIEVATDIRQGKWIYEHTRDGHGVHGFQSSTALKDYMMQYFSIVKSPEDLFENRMLAFTNKSVDKLNSIIRRRLYQTEDAFVTGEIIVMQEPLMRELMYDGKKFTETLFNNGQYVRILDAQYTSTFLGAKGVSGEHLIRHWVLDVETYGDDEEYAREQIRVISDEQEMNKFQFFLAKAADTYKNWNKGGKAPWSEFWEAKRKFHKVKALPCSTFHKAQGISVDTSFIYTPCIHVSNDNKFKLELLYVGATRGRHDVFFV
> |[Tevenvirinae _Citrobacter_phage_Miller]||_Citrobacter_phage_Miller.gb|DNA helicase|1332|NC_025414.1(178171):13603-14934:-1 ^RAST2:fig|1198136.111.peg.25^ Tevenvirinae _Citrobacter_phage_Miller|neighbours:(-1),(-1)|neighbour_genes:hypothetical protein,hypothetical protein|
MNELTFDDLSDDQKKGHDRVIKNIQNKVHTTITGGPGVGKTTLVKFIFETLKSMGISGLWLTAPTHQAKNVLAAATGMDATTIHSALKISPVTNEEIRVFEQQRGKKAPDLSECRVFVVEEVSMVDHEMFRIIKRTIPSHAVILGLGDKDQIRPVNADGRTELSPFFDEEIFDVIRLDKIMRQAEGNPIIQVSRAVRDGKMLKPMSVGDMGVFQHANAVDFLKQYFRRVKTPDDLMENRMFAYTNDNVDKLNATIRKHLYKTTQPFILDEVIVMQEPLVQEMRLNGQIFTEIIYNNNEKIRVLEIVPRTEVIKAEKCDEKISIDYYLLKTVSLEEEQEAQIQVVVDPVMKERLGNYLAYVASNYKRIKQQTGYKAPWHSFWAIKNKFQDVKPLPVCTYHKAQGSTYDHAYMYTRDAYAFADYDLCKQLIYVGVTRARYTVDYV
>ID:YP_009146450.1 |[Citrobacter phage Moon]||_Citrobacter_phage_Moon.gbk|DNA helicase|1332|NC_027331(170341):8458-9789:-1 ^GeneID:24721616,InterPro:IPR003593,InterPro:IPR027417^ Citrobacter phage Moon, complete genome.|neighbours:ID:YP_009146449.1(-1),ID:YP_009146451.1(-1)|neighbour_genes:hypothetical protein,hypothetical protein|
MRITFEQLTRSQRSTFDTTITAIKEKKTHVTINGPAGTGKTTLTRFIVDHLISTGETGIILAAPTHAAKKVLSKLSGMAAATIHSILKINPTTYEENMLFEQKEVPDLAQCRVLICDEASMWDRELFKILMASIPRWCTIIAIGDEAQIRPVSPGDSSTHKSPFFTHKDFLQLELDEVMRSNAPIIEVATDIRQGKWIYEHIRDGHGVHGFQSSTALKDYMMQYFSIVKDPMDLFENRMLAFTNKSVDKLNSIIRRKLYQTEDAFIAGEIIVMQEPLMRELMYDGKKFTETLFNNGQYVRILDAQYTSTFLGAKGVSGEHLIRHWVLDVETYGDDEEYAREQIRVISDEQEMNKFQFFLAKAADTYKNWNKGGKAPWSEFWEAKRKFHKVKALPCSTFHKAQGISVDTSFIYTPCIHVSNDNKFKLELLYVGTTRGRHDVYFV
>ID:YP_009285563.1 |[Citrobacter phage vB_CfrM_CfP1]||_Citrobacter_phage_vB_CfrM_CfP1_.gbk|DNA helicase|1332|NC_031057(180219):15852-17183:-1 ^GeneID:29079693^ Citrobacter phage vB_CfrM_CfP1, complete genome.|neighbours:ID:YP_009285562.1(-1),ID:YP_009285564.1(-1)|neighbour_genes:hypothetical protein,hypothetical protein|
MNELTFDDLSDDQKKGHDRVIKNIQNKVHTTITGGPGVGKTTLVKFIFETLKSMGISGLWLTAPTHQAKNVLAAATGMDATTIHSALKISPVTNEEIRVFEQQRGKKAPDLSECRVFVVEEVSMVDHEMFRIIKRTIPSHAVILGLGDKDQIRPVNADGRTELSPFFDEEIFDVIRLDKIMRQAEGNPIIQVSRAVRDGKMLKPMSVGDMGVFQHANAVDFLKQYFRRVKTPDDLMENRMFAYTNDNVDKLNATIRKHLYKTTQPFILDEVIVMQEPLVQEMRLNGQIFTEIIYNNNEKIRVLEIVPRTEVIKAEKCDEKISIDYYLLKTVSLEEEQEAQIQVVVDPVMKERLGNYLAYVASNYKRIKQQTGYKAPWHSFWAIKNKFQDVKPLPVCTYHKAQGSTYDHAYMYTRDAYAFADYDLCKQLIYVGVTRARYTVDYV
> |[Tevenvirinae _Cronobacter_phage_Pet-CM3-4]||_Cronobacter_phage_Pet-CM3-4.gb|DNA helicase|1314|LT614807.1(171975):10099-11412:-1 ^RAST2:fig|1198136.112.peg.17^ Tevenvirinae _Cronobacter_phage_Pet-CM3-4|neighbours:(-1),(-1)|neighbour_genes:hypothetical protein,hypothetical protein|
MLNEGQKATFNRVVERIKSGRGSHITINGPAGTGKTTMTKFIINYLISTGVSGVMLAAPTHGAKRVLSKLAGMAANTIHSILKINPTTYEENMLFEQSEVPDMAKCRVLICDEASMYDRKLFQIIMASVPSWCLIIAIGDKSQIRPVEPGSTVPALSPFFTHKDFEQLYLTEVMRSNAPIIKVATDIRNGEWIYEHLVDGEGVHGFTSQTALRDFMMTYFENVKTMEDMFENRMLAFTNKSVDKLNSIIRRRIFQTEEPFIVGEVVVMQEPLIKELEYDGKKFSEVIFNNGQYVRILSCKESSDFIGAKGVPGEYMVRHWDLELETYGDEDDYYRETIRVIADEQEQNKFQFFLAKAADTYKNWNKGGKAPWKDFWAAKRRYHKVKALPCSTFHKAQGVSVDNCYVYTPCIHMADAELAQQLLYVGTTRARKNVYYV
>ID:YP_006986298.1 |[Cronobacter phage vB_CsaM_GAP161]||_Cronobacter_phage_vB_CsaM_GAP161_.gbk|DNA helicase|1332|NC_019398(178193):11647-12978:-1 ^GeneID:13997563^ Cronobacter phage vB_CsaM_GAP161, complete genome.|neighbours:ID:YP_006986297.1(-1),ID:YP_006986299.1(-1)|neighbour_genes:hypothetical protein,hypothetical protein|
MSELTFDDLSDDQKSAHDRVIHNIQNAIHTTITGGPGVGKTTLVKFVFNTLKGLGISGIWLTAPTHQAKNVLAAATGMDATTIHSALKISPVTNEELRVFEQQKGKKAPDLSTCRVFVVEEVSMVDMDLFRIIRRSIPSNAVILGLGDKDQIRPVNADGRVELSPFFDEEIFDVIRMDKIMRQAEGNPIIQVSRAVRDGKMLKPMSVGDLGVFQHANAVDFLRQYFRRVKTPDDLIENRMFAYTNDNVDKLNATIRKHLYKTTEPFILDEVIVMQEPLVQEMRLNGQIFTEIVYNNNEKIRVLEIIPRREVIKAEKCDEKIEIEFYLLKTVSLEEETEAQIQVVVDPVMKDRLGNYLAYVASTYKRIKQQTGYKAPWHSFWAIKNKFQDVKPLPVCTYHKSQGSTYDHAYMYTRDAYAFADYDLCKQLIYVGVTRARYTVDYV
>ID:AOG16151.1 |[Cronobacter phage vB_CsaM_leB]||_Cronobacter_phage_vB_CsaM_leB_.gbk|DNA helicase|1332|KX431559(177907):13516-14847:-1 ^^ Cronobacter phage vB_CsaM_leB, complete genome.|neighbours:ID:AOG16150.1(-1),ID:AOG16152.1(-1)|neighbour_genes:hypothetical protein,hypothetical protein|
MSELTFDDLSDDQKSAHDRVIHNIQNAIHTTITGGPGVGKTTLVKFVFNTLKGLGISGIWLTAPTHQAKNVLAAATGMDATTIHSALKISPVTNEELRVFEQQKGKKAPDLSTCRVFVVEEVSMVDMDLFRIIRRSIPSNAVILGLGDKDQIRPVNADGRVELSPFFDEEIFDVIRMDKIMRQAEGNPIIQVSRAVRDGKMLKPMSVGDLGVFQHANAVDFLRQYFRRVKTPDDLIENRMFAYTNDNVDKLNATIRKHLYKTTEPFILDEVIVMQEPLVQEMRLNGQIFTEIVYNNNEKIRVLEIIPRREVIKAEKCDEKIELEFYLLKTVSLEEETEAQIQVVVDPVMKDRLGNYLAYVASTYKRIKQQTGYKAPWHSFWAIKNKFQDVKPLPVCTYHKSQGSTYDHAYMYTRDAYAFADYDLCKQLIYVGVTRARYTVDYV
>ID:AOG16430.1 |[Cronobacter phage vB_CsaM_leN]||_Cronobacter_phage_vB_CsaM_leN_.gbk|DNA helicase|1332|KX431560(179516):12977-14308:-1 ^^ Cronobacter phage vB_CsaM_leN, complete genome.|neighbours:ID:AOG16429.1(-1),ID:AOG16431.1(-1)|neighbour_genes:hypothetical protein,hypothetical protein|
MSELTFDDLSDDQKSAHDRVIHNIQNAIHTTITGGPGVGKTTLVKFVFNTLKGLGISGIWLTAPTHQAKNVLAAATGMDATTIHSALKISPVTNEELRVFEQQKGKKAPDLSTCRVFVVEEVSMVDMDLFRIIRRSIPSNAVILGLGDKDQIRPVNADGRVELSPFFDEEIFDVIRMDKIMRQAEGNPIIQVSRAVRDGKMLKPMSVGDLGVFQHANAVDFLRQYFRRVKTPDDLIENRMFAYTNDNVDKLNATIRKHLYKTTEPFILDEVIVMQEPLVQEMRLNGQIFTEIVYNNNEKIRVLEIIPRREVIKAEKCDEKIELEFYLLKTVSLEEETEAQIQVVVDPVMKDRLGNYLAYVASTYKRIKQQTGYKAPWHSFWAIKNKFQDVKPLPVCTYHKSQGSTYDHAYMYTRDAYAFADYDLCKQLIYVGVTRARYTVDYV
>ID:YP_009005281.1 |[Enterobacter phage PG7]||_Enterobacter_phage_PG7_.gbk|dda|1332|NC_023561(173276):10313-11644:-1 ^GeneID:18502275^ Enterobacter phage PG7, complete genome.|neighbours:ID:YP_009005280.1(-1),ID:YP_009005282.1(-1)|neighbour_genes:hypothetical protein,hypothetical protein|
MNITFDMLNEGQKATFNRVVERIKAGRGSHITINGPAGTGKTTMTKFIINYLISTGVSGVMLAAPTHGAKRVLSKLAGMAANTIHSILKINPTTYEENMLFEQSEVPDMAKCRVLICDEASMYDRKLFQIIMASVPSWCLIIAIGDKSQIRPVEPGSTVPALSPFFTHKDFEQLYLTEVMRSNAPIIKVATDIRNGEWIYEHLVDGEGVHGFTSQTALRDFMMTYFENVKTMEDMFENRMLAFTNKSVDKLNSIIRRRIFQTEEPFIVGEVVVMQEPLIKELEYDGKKFSEVIFNNGQYVRILSCKESSDFIGAKGVPGEYMVRHWDLELETYGDEDDYYRETIRVIADEQEQNKFQFFLAKAADTYKNWNKGGKAPWKDFWAAKRRYHKVKALPCSTFHKAQGVSVDNCYVYTPCIHMADAELAQQLLYVGTTRARKNVYYV
> |[Tevenvirinae Enterobacter_phage_myPSH1140]||_Enterobacter_phage_myPSH1140.gb|DNA helicase|1314|MG999954.1(172614):11917-13230:-1 ^RAST2:fig|1198136.57.peg.20^ Tevenvirinae Enterobacter_phage_myPSH1140|neighbours:(-1),(-1)|neighbour_genes:hypothetical protein,hypothetical protein|
MLNEDQKDTFNRVVERIKAGRGGHITINGPAGTGKTTMTKFIINYLISTGVSGVMLAAPTHGAKRVLSKLAGVAANTIHSILKINPTTYEENMLFEQKEVPDMAKCRVLICDEASMYDRKLFQIIMATIPSWCLIIAIGDKSQIRPVEPGSTVPALSPFFTHKDFEQLYLTEVMRSNAPIIKVATDIRNGEWIYEHLVDGEGVHGFTSQTALRDFMMTYFENVKTMEDMFENRMLAFTNKSVDKLNSIIRRRIFQTEEPFIVGEVVVMQEPLIKELEYDGKKFSEVIFNNGQYVRILSCKESSDFIGAKGVPGEYMVRHWDLELETYGEEDDYYRETIRVIADEQEQNKFQFFLAKAADTYKNWNKGGKAPWKDFWAAKRRYHKVKALPCSTFHKAQGVSVDNCYVYTPCIHMADAELAQQLLYVGTTRARKNVYYV
>ID:YP_009606938.1 |[Enterobacter phage phiEap-3]||_Enterobacter_phage_phiEap-3_.gbk|DNA helicase|1329|NC_041980(175814):11852-13180:-1 ^GeneID:40082944^ Enterobacter phage phiEap-3, complete genome.|neighbours:ID:YP_009606937.1(-1),ID:YP_009606939.1(-1)|neighbour_genes:hypothetical protein,hypothetical protein|
MSELTFDDLSEDQKNAHDRVIKNIRNKIHTTITGGPGVGKTTLVKFVFETLKKLGISGIWLTAPTHQAKNVLSEAVGMDATTIHSALKISPVTNEELRVFEQQKGKKAADLSECRVFVVEEVSMVDKELFRIIKRTIPSCAVILGLGDKDQIRPVNTEGITELSPFFDEEIFDVIRMDKIMRQAEGNPIIQVSRAIRDGKPLMPLMNGELGVMKHENAGDFLRRYFSRVKTPDDLNNNRMFAYTNANVDKLNAVIRKHLYKTDQPFIVGEVVVMQEPLVTEGRVNGVSFVEVIYNNNEQIKILEIIPRSDTIKADRCDPVQIDYFLMKTESMFEDTKADIQVIADPVMQERLGDYLNYVAFQYKKMKQETGYKAPWYSFWQIKNKFQTVKALPVCTYHKGQGSTYDHSYMYTRDAYAYADYELCKQLLYVGTTRARFTVDYV
>ID:YP_009167829.1 |[Escherichia phage AR1]|AR1|_Enterobacteria_phage_AR1_DNA_.gbk|dda|1320|NC_027983(167435):9253-10572:-1 ^GeneID:26042009^ Enterobacteria phage AR1 DNA, complete genome.|neighbours:ID:YP_009167828.1(-1),ID:YP_009167830.1(-1)|neighbour_genes:ar1_017,dda.1|
MTFDDLTEGQKNAFNIAMRAIKEKKHHVTINGPAGTGKTTLTKFIIEALISTGETGIILAAPTHAAKKILSKLSGKEASTIHSILKINPVTYEENVLFEQKEVPDLAKCRVLICDEVSMYDRKLFKILLSTIPPWCTIIGIGDNKQIRPVDPGENTAYISPFFTHKDFYQCELTEVKRSNAPIIDVATDVRNGKWIYDKVVDGHGVRGFTGDTALRDFMVNYFSIVKSLDDLFENRVMAFTNKSVDKLNSIIRKKIFETDKDFIVGEIIVMQEPLIKTYKIDGKPVSEIIFNNGQLVRIIEAEYTSTFVKARGVPGEYLIRHWDLTVETYGDDEYYREKIKIISSDEELYKFNLFLGKTAETYKNWNKGGKAPWSDFWDAKSQFSKVKALPASTFHKAQGMSVDRAFIYTPCIHYADAELAQQLLYVGVTRGRYDVFYV
> |[Tevenvirinae _Enterobacteria_phage_ATK47]||_Enterobacteria_phage_ATK47.gb|DNA helicase (EC 3.6..|1314|KT184309.1(170020):163190-164503:1 ^RAST2:fig|1198136.68.peg.274^ Tevenvirinae _Enterobacteria_phage_ATK47|neighbours:(1),(1)|neighbour_genes:Phage protein,exonuclease|
MTFDDLTEGQKNAFNVVMKAIKEKKHHVTINGPAGTGKTTLTRFIVEALISSGESGIILAAPTHAAKKVLSKLAGQEASTIHSILKINPTTYEENVLFEQKKVPDLALCRVLLFDEASMCDRSLFKIMLASIPKWCTVIGIGDRCQIRPVDPGESTAYLSPFFTHKDFVQCNLTEVKRSNAPIIDVATDIRNGKWIYDKVVDGHGVHGYTDLKSYMMNYFNVVKTPEDLFENRMMAFTNKSVDKLNSIIRRKLLETEKPFIKDEVIVLQEPFTKTYKLDGKNMSEMLFNNGQFVRIRDAVETSTFVKARGVSGEYMIRYWNLTVETYGDDEEYVREDIKVISSEEELYKFNLFLAKTAETYKFWNKGGKAPWSEFWDAKRMFTKVKALPVSTFHKAQGMSVDTAFVYTPCIHYADSELAKQLLYVGTTRGRFDVHFI
> |[Tevenvirinae Enterobacteria_phage_ATK48]||_Enterobacteria_phage_ATK48.gb|DNA helicase (EC 3.6..|1314|KT184310.1(169729):91694-93007:1 ^RAST2:fig|1198136.55.peg.167^ Tevenvirinae Enterobacteria_phage_ATK48|neighbours:(1),(1)|neighbour_genes:Phage protein,exonuclease|
MTFDDLTEGQKNAFNVVMKAIKEKKHHVTINGPAGTGKTTLTRFIVEALISSGESGIILAAPTHAAKKVLSKLAGQEASTIHSILKINPTTYEENVLFEQKKVPDLALCRVLLFDEASMCDRSLFKIMLASIPKWCTVIGIGDRCQIRPVDPGESTAYLSPFFTHKDFVQCNLTEVKRSNAPIIDVATDIRNGKWIYDKVVDGHGVHGYTDLKSYMMNYFNVVKTPEDLFENRMMAFTNKSVDKLNSIIRRKLLETEKPFIKDEVIVLQEPFTKTYKLDGKNMSEMLFNNGQFVRIRDAVETSTFVKARGVSGEYMIRYWNLTVETYGDDEEYVREDIKVISSEEELYKFNLFLAKTAETYKFWNKGGKAPWSEFWDAKRMFTKVKALPVSTFHKAQGMSVDTAFVYTPCIHYADSELAKQLLYVGTTRGRFDVHFI
> |[Tevenvirinae Enterobacteria_phage_Aplg8]||_Enterobacteria_phage_Aplg8.gb|DNA helicase (EC 3.6..|1320|KT184308.1(168496):122245-123564:-1 ^RAST2:fig|1198136.66.peg.204^ Tevenvirinae Enterobacteria_phage_Aplg8|neighbours:(-1),(-1)|neighbour_genes:Phage protein,Phage protein|
MTFDDLTEGQKNAFNIVMRAIKEKKHHVTINGPAGTGKTTLTKFIIEALISTGETGIILAAPTHAAKKILSKLSGKEASTIHSILKINPVTYEENVLFEQKEVPDLAKCRVLICDEVSMYDRKLFKILLSTIPPWCTIIGIGDNKQIRPVDPGENTAYISPFFTHKDFYQCELTEVKRSNAPIIDVATDVRNGKWIYDKVVDGHGVRGFTGDTALRDFMVNYFSIVKSLDDLFENRVMAFTNKSVDKLNNIIRKKIFETDKDFIVGEIIVMQEPLIKTYKIDGKPVSEIIFNNGQLVRIIEAEYTSTFVKARGVPGEYLIRHWDLTVETYGDDEYYREKIKIISSDEELYKFNLFLGKTAETYKNWNKGGKAPWSDFWDAKSQFSKVKALPASTFHKAQGMSVDRAFIYTPCIHYADAELAQQLLYVGVTRGRYDVFYV
>ID:YP_007004163.1 |[Enterobacteria phage Bp7]||_Enterobacteria_phage_Bp7_.gbk|dda|1332|NC_019500(168066):57568-58899:1 ^GeneID:14007992^ Enterobacteria phage Bp7, complete genome.|neighbours:ID:YP_007004162.1(1),ID:YP_007004164.1(1)|neighbour_genes:dda.1,hypothetical protein|
MITFEDLNNGQRTAFKEIIEAIKRRKGEWITLNGPAGTGKTTLTKFILDHLVKNGELGVILTAPTHAAKKVLSKLAGQEASTIHRILKINPTTYEDQDIFEQREAPDLSKCNVLVVDEGSMIDGKLFKIIESSVPPWCTVLGIGDRAQLQPVEPGCDGSPQLSPFFTHPKIKQLHLTEVMRSNAPIIEVATEIRNGGWFRDCIFEDHGVHGFKSQTALKDFMMNYFSIVKDADALFENRMFAYTNKSVEKLNSIIRKKLYETDAPYIKGEILVMQEPFMKELEYDGKKFSETIFNNGQMVRILDVNHTSLFLSAKDVGTRQMINYWDLQVESVDEDDEYYVEHLKVIDETSVEKFHYFLAKVATEYKAMRGSGKKPKWADFWKAKRMFSKVRALPVSTVHKSQGLTVQNSFIYTPCMHMADANLASQLAYVSITRARTDAYYV
> |[Tevenvirinae _Enterobacteria_phage_CC31]||_Enterobacteria_phage_CC31.gb|DNA helicase|1314|NC_014662.1(165540):10120-11433:-1 ^RAST2:fig|1198136.121.peg.17^ Tevenvirinae _Enterobacteria_phage_CC31|neighbours:(-1),(-1)|neighbour_genes:hypothetical protein,hypothetical protein|
MLNEGQKATFNRVVERIKAGRGGHITINGPAGTGKTTMTKFIINYLISTGVSGVMLAAPTHGAKRVLSKLAGMAANTIHSILKINPTTYEENMLFEQSEVPDMAKCRVLICDEASMYDRKLFQIIMASVPSWCLIIAIGDKSQIRPVEPGSTVPALSPFFTHKDFEQLYLTEVMRSNAPIIKVATDIRNGEWIYEHLVDGEGVHGFTSQTALRDFMMTYFENVKTMEDMFENRMLAFTNKSVDKLNSIIRRRIFQTEEPFIVGEVVVMQEPLIKELEYDGKKFSEVIFNNGQYVRILSCKESSDFIGAKGVPGEYMVRHWDLELETYGDEDDYYRETIRVIADEQEQNKFQFFLAKAADTYKNWNKGGKAPWKDFWAAKRRYHKVKALPCSTFHKAQGVSVDNCYVYTPCIHMADAELAQQLLYVGTTRARKNVYYV
>ID:YP_009118695.1 |[Enterobacteria phage GEC-3S]||_Enterobacteria_phage_GEC-3S_.gbk|dda|1392|NC_025425(163424):6574-7965:-1 ^GeneID:23301066^ Enterobacteria phage GEC-3S complete genome.|neighbours:ID:YP_009118694.1(-1),ID:YP_009118696.1(-1)|neighbour_genes:hypothetical protein,hypothetical protein|
MSRVLTFDMLTDGQKHAFDVLMKRIEQKKHTTVRGAAGTGKTAMMKFIVQEMVRRGVTGVVLATPTHQAKKVLSKAVGRQAFTLHALLRLNPTNYEDTQVFEQKDTPKLDDVQIIIVDEASMVDKKLFDILMKSINGRIVVIAVGDPHQLRPVDPSGATSISPFFTDENFQNVELTEIKRSNAPIIDVATAVRNGKWVFEKQCGNEGVFHSSTLPEFMKHYFETVKTPEDLLENRILAYTNKSVEKLNEIVRKRVYNTDEPVIVDEILVTQEPLIEYMRDERGKKIPNVIFNNGEMIRVKEVIPREFTLRCTGVDPQPVLGYTLKVESVDDDEDKEILNQKVGLDAVGITTDKPDLVEINILTEQRQKNIFSIYLNTVAGQYREMKKENPKFKPDWDSFWTMKRMFLNVKALPACTIHKSQGISVDRVFLYTPCMCTDNVDFELAMQLLYVGVTRARYRVDYI
> |[Tevenvirinae _Enterobacteria_phage_GiZh]||_Enterobacteria_phage_GiZh.gb|DNA helicase (EC 3.6..|1320|KT184311.1(166514):59133-60452:-1 ^RAST2:fig|1198136.122.peg.102^ Tevenvirinae _Enterobacteria_phage_GiZh|neighbours:(-1),(-1)|neighbour_genes:Phage protein,Phage protein|
MTFDDLTEGQKNAFNIVMRAIKEKKHHVTINGPAGTGKTTLTKFIIEALISTGETGIILAAPTHAAKKILSKLSGKEASTIHSILKINPVTYEENVLFEQKEVPDLAKCRVLICDEVSMYDRKLFKILLSTIPPWCTIIGIGDNKQIRPVDPGENTAYISPFFTHKDFYQCELTEVKRSNAPIIDVATDVRNGKWIYDKVVDGHGVRGFTGDTALRDFMVNYFSIVKSLDDLFENRVMAFTNKSVDKLNSIIRKKIFETDKDFIVGEIIVMQEPLIKTYKIDGKPVSEIIFNNGQLVRIIEAEYTSTFVKARGVPGEYLIRHWDLTVETYGDDEYYREKIKIISSDEELYKFNLFLGKTAETYKNWNKGGKAPWSDFWDAKSQFSKVKALPASTFHKAQGMSVDRAFIYTPCIHYADAELAQQLLYVGVTRGRYDVFYV
> |[Viruses Hx01]||_Enterobacteria_phage_HX01.gb|hypothetical protein|1314|NC_018855.1(169158):95248-96561:1 ^RAST2:fig|10239.59.peg.162^ Viruses Hx01|neighbours:(1),(1)|neighbour_genes:Phage protein,T4-like phage DexA e..|
MTFDDLTEGQKNAFNVVMEAIKEKKHHVTINGPAGTGKTTLTRFIVEALISSGESGIILAAPTHAAKKVLSKLAGQEASTIHSILKINPTTYEENVLFEQKKVPDLALCRVLLFDEASMCDRSLFKIMLASIPKWCTVIGIGDRCQIRPVDPGESTAYLSPFFTHKDFVQCNLTEVKRSNAPIIDVATDIRNGKWIYDKVVDGHGVHGYTDLKSYMMNYFNVVKTPEDLFENRMMAFTNKSVDKLNSIIRRKLLETEKPFIKDEVIVLQEPFTKTYKLDGKNMTEMLFNNGQFVRIRDAVETSTFVKARGVSGEYMIRYWNLTVETYGDDEEYVREDIKVISSEEELYKFNLFLAKAAETYKFWNKGGKAPWSEFWDAKRMFTKVKALPVSTFHKAQGMSVDTAFVYTPCIHYADSELAKQLLYVGTTRGRFDVHFI
>ID:YP_003734163.1 |[Enterobacteria phage IME08]||_Enterobacteria_phage_IME08_.gbk|dda|1338|NC_014260(172253):8740-10077:-1 ^GeneID:9384363^ Enterobacteria phage IME08, complete genome.|neighbours:ID:YP_003734162.1(-1),ID:YP_003734164.1(-1)|neighbour_genes:dexA.1,dda.1|
MGMITFEDLNIGQRTAFKEIIEAIKRRKGEWITLNGPAGTGKTTLTKFILDHLVKNGELGVILTAPTHAAKKVLSKLAGQEASTIHRILKINPTTYEDQDIFEQREAPDLSKCNVLVVDEGSMIDGKLFKIIESSVPPWCTVLGIGDRAQLQPVEPGSDGSPQLSPFFTHPKIKQLHLTEVMRSNAPIIEVATEIRNGGWFRDCVFEGHGVHGFKSQTALKDFMMNYFSIVKDADALFENRMFAYTNKSVEKLNSIIRKKLYETDAPYIKGEILVMQEPFMKELEYDGKKFSETIFNNGQMVRILDVNHTSLFLSAKDVGTRQMINYWDLQVESVDEDDEYYVEHLKVIDEASVEKFHYFLAKVATEYKAMRGTGKKPKWADFWKAKRMFTKVRALPVSTVHKSQGLTVQNSFIYTPCMHMADVSLASQLAYVSITRARTDAYYV
>ID:YP_002922362.1 |[Enterobacteria phage JS10]||_Enterobacteria_phage_JS10_.gbk|dda|1332|NC_012741(171451):8684-10015:-1 ^GeneID:7943412^ Enterobacteria phage JS10, complete genome.|neighbours:ID:YP_002922361.1(-1),ID:YP_002922363.1(-1)|neighbour_genes:dexA.1,dda.1|
MITFEDLNIGQRTAFKEIIEAIKRRKGEWITLNGPAGTGKTTLTKFILDHLVKNGELGVILTAPTHAAKKVLSKLAGQEASTIHRILKINPTTYEDQDIFEQREAPDLSKCNVLVVDEGSMIDGKLFKIIEASVPPWCTVLGIGDRAQLQPVEPGSDGSPQLSPFFTHPKIKQLHLTEVMRSNAPIIEVATEIRNGGWFRDCIFEGHGVHGFKSQTALKDFMMNYFSIVKDADALFENRMFAYTNKSVEKLNSIIRKKLYETDAPYIKGEILVMQEPFIKELEYDGKKFSETIFNNGQMVRILDVNHTSLFLSAKDVGTRQMINYWDLQVESVDEDDEYYVEHLKVIDEASVEKFHYFLAKVATEYKAMRGTGKKPKWADFWKAKRMFTKVRALPVSTVHKSQGLTVQNSFIYTPCMHMADANLASQLAYVSITRARTDAYYV
>ID:YP_001595142.1 |[Escherichia phage JS98]||_Enterobacteria_phage_JS98.gbk|dda|1332|NC_010105(170523):8733-10064:-1 ^GeneID:5783860^ Enterobacteria phage JS98, complete genome.|neighbours:ID:YP_001595141.1(-1),ID:YP_001595143.1(-1)|neighbour_genes:dexA.1,dda.1|
MITFEDLNIGQRTAFKEIIEAIKRRKGEWITLNGPAGTGKTTLTKFILDHLVKNGELGVILTAPTHAAKKVLSKLAGQEASTIHRILKINPTTYEDQDIFEQREAPDLSKCNVLVVDEGSMIDGKLFKIIEASVPPWCTVLGIGDRAQLQPVEPGSDGSPQLSPFFTHPKIKQLHLTEVMRSNAPIIEVATEIRNGGWFRDCIFEGHGVHGFKSQTALKDFMMNYFSIVKDADALFENRMFAYTNKSVEKLNSIIRKKLYETDAPYIKGEILVMQEPFIKELEYDGKKFSETIFNNGQMVRILDVNHTSLFLSAKDVGTRQMINYWDLQVESVDEDDEYYVEHLKVIDEASVEKFHYFLAKVATEYKAMRGTGKKPKWADFWKAKRMFTKVRALPVSTVHKSQGLTVQNSFIYTPCMHMADANLASQLAYVSITRARTDAYYV
>ID:YP_002922083.1 |[Escherichia phage JSE]||_Enterobacteria_phage_JSE_.gbk|dda|1392|NC_012740(166418):6774-8165:-1 ^GeneID:7943131^ Enterobacteria phage JSE, complete genome.|neighbours:ID:YP_002922082.1(-1),ID:YP_002922084.1(-1)|neighbour_genes:hypothetical protein,hypothetical protein|
MSRVLTFDMLTDGQKHAFDVLMKRIEQKKHTTVRGAAGTGKTAMMKFIVQEMVRRGVTGVVLATPTHQAKKVLSKAVGRQAFTLHALLRLNPTNYEDTQVFEQKDTPKLDDVQIIIVDEASMVDKKLFDILMKSINGRIVIIAVGDPHQLRPVDPSGATSISPFFTDERFQNVELTEIKRSNAPIIDVATAVRNGKWVFEKQCGNEGVFHSSTLPEFMKHYFETVKTPEDLLENRILAYTNKSVEKLNEIVRKRVYNTDEPVIVDEILVTQEPLIEYLRDERGKKIPNVIFNNGEMIRVKEVIPREFTLRCTGVDPQPVLGYTLKVESVDDDEDKEILNQKVGLDAVGITTDKPDLVEINILTEQRQKNIFSIYLNTVAGQYREMKKENPKFKPDWDSFWTMKRMFLNVKALPACTIHKSQGISVDRVFLYTPCMCTDNVDFELAMQLLYVGVTRARYRVDYI
> |[Tevenvirinae _Enterobacteria_phage_Kha5h]||_Enterobacteria_phage_Kha5h.gb|DNA helicase (EC 3.6..|1320|KT184312.1(167318):34219-35538:-1 ^RAST2:fig|1198136.123.peg.58^ Tevenvirinae _Enterobacteria_phage_Kha5h|neighbours:(-1),(-1)|neighbour_genes:Phage protein,Phage protein|
MTFDDLTEGQKNVFNIVMNAIKEKKHHVTINGPAGTGKTTLTKFIIEALISTGETGIILAAPTHAAKKILSKLSGKEASTIHSILKINPVTYEENVLFEQKEVPDLAKCRVLICDEVSMYDRKLFKILLSTIPPWCTIIGIGDNKQIRPVDPGENTAYISPFFTHKDFYQCELTEVKRSNAPIIDVATDVRNGKWIYDKVVDGHGVRGFTGDTALRDFMVNYFSIVKSLDDLFENRVMAFTNKSVDKLNSIIRKKIFETDKDFIVGEIIVMQEPLIKTYKIDGKPVSEIIFNNGQLVRIIEAEYTSTFVKARGVPGEYLIRHWDLTVETYGDDEYYREKIKIISSDEELYKFNLFLGKTAETYKNWNKGGKAPWSDFWDAKSQFSKVKALPASTFHKAQGMSVDRAFIYTPCIHYADAELAQQLLYVGVTRGRYDVFYV
>ID:YP_001469355.1 |[Enterobacteria phage Phi1]||_Enterobacteria_phage_Phi1_.gbk|dda|1392|NC_009821(164270):6574-7965:-1 ^GeneID:5602232^ Enterobacteria phage Phi1, complete genome.|neighbours:ID:YP_001469354.1(-1),ID:YP_001469356.1(-1)|neighbour_genes:hypothetical protein,hypothetical protein|
MSRVLTFDMLTDGQKHAFDVLMKRIEQKKHTTVRGAAGTGKTAMMKFIVQEMVRRGVTGVVLATPTHQAKKVLSKAVGRQAFTLHALLRLNPTNYEDTQVFEQKDTPKLDDVQIIIVDEASMVDKKLFDILMKSINGRIVIIAVGDPHQLRPVDPSGATSISPFFTDENFQNVELTEIKRSNAPIIDVATAVRNGKWVFEKQCGNEGVFHSSTLPEFMKHYFETVKTPEDLLENRILAYTNKSVEKLNEIVRKRVYNTDEPVIVDEILVTQEPLIEYLRDERGKKIPNVIFNNGEMIRVKEVIPREFTLRCTGVDPQPVLGYTLKVESVDDDEDKEILNQKVGLDAVGITTDKPDLVEINILTEQRQKNIFSIYLNTVAGQYREMKKENPKFKPDWDSFWTMKRMFLNVKALPACTIHKSQGISVDRVFLYTPCMCTDNVDFELAMQLLYVGVTRARYRVDYI
>ID:YP_009202746.1 |[Escherichia phage QL01]||_Enterobacteria_phage_QL01.gbk|DNA helicase|1332|NC_028847(170527):8806-10137:-1 ^GeneID:26629735^ Enterobacteria phage QL01, complete genome.|neighbours:ID:YP_009202745.1(-1),ID:YP_009202747.1(-1)|neighbour_genes:hypothetical protein,hypothetical protein|
MITFEDLNNGQRTAFKEIIEAIKRRKGEWITLNGPAGTGKTTLTKFILDHLVKNGELGVILTAPTHAAKKVLSKLAGQEASTIHRILKINPTTYEDQDIFEQREAPDLSKCNVLVVDEGSMIDGKLFKIIESSVPPWCTVLGIGDRAQLQPVEPGSDGSPQLSPFFTHPKIKQLHLTEVMRSNAPIIEVATEIRNGGWFRDCVFEGHGVHGFKSQTALKDFMMNYFSIVKDADALFENRMFAYTNKSVEKLNSIIRKKLYETDAPYIKGEILVMQEPFMKELEYDGKKFSETIFNNGQMVRILDVNHTSLFLSAKDVGTRQMINYWDLQVESVDEDDEYYVEHLKVIDEASVEKFHYFLAKVATEYKAMRGSGKKPKWADFWKAKRMFSKVRALPVSTVHKSQGLTVQNSFIYTPCMHMADANLASQLAYVSITRARTDAYYV
>ID:AIT74113.1 |[Enterobacteria phage RB10]||_Enterobacteria_phage_RB10_.gbk|dda|1320|KM606999(168401):9583-10902:-1 ^^ Enterobacteria phage RB10, complete genome.|neighbours:ID:AIT74112.1(-1),ID:AIT74114.1(-1)|neighbour_genes:hypothetical protein,hypothetical protein|
MTFDDLTEGQKNAFNIVMRAIKEKKHHVTINGPAGTGKTTLTKFIIEALISTGETGIILAAPTHAAKKILSKLSGKEASTIHSILKINPVTYEENVLFEQKEVPDLAKCRVLICDEVSMYDRKLFKILLSTIPPWCTIIGIGDNKQIRPVDPGENTAYISPFFTHKDFYQCELTEVKRSNAPIIDVATDVRNGKWIYDKVVDGHGVRGFTGDTALRDFMVNYFSIVKSLDDLFENRVMAFTNKSVDKLNSIIRKKIFETDKDFIVGEIIVMQEPLIKTYKIDGKPVSEIIFNNGQLVRIIEAEYTSTFVKARGVHGEYLIRHWDLTVETYGDDEYYREKIKIISSDEELYKFNLFLGKTAETYKNWNKGGKAPWSDFWDAKSQFSKVKALPASTFHKAQGMSVDRAFIYTPCIHYADAELAQQLLYVGVTRGRYDVFYV
>ID:YP_002854352.1 |[Escherichia virus RB14]||_Enterobacteria_phage_RB14_.gbk|dda|1320|NC_012638(165429):9068-10387:-1 ^GeneID:7803849^ Enterobacteria phage RB14, complete genome.|neighbours:ID:YP_002854351.1(-1),ID:YP_002854353.1(-1)|neighbour_genes:RB14ncORF015c,dda.1|
MTFDDLTEGQKNAFNIVMKAIKEKKHHVTINGPAGTGKTTLTKFIIEALISTGETGIILAAPTHAAKKILSKLSGKEASTIHSILKINPVTYEENVLFEQKEVPDLAKCRVLICDEVSMYDRKLFKILLSTIPPWCTIIGIGDNKQIRPVDPGENTAYISPFFTHKDFYQCELTEVKRSNAPIIDVATDVRNGKWIYDKVVDGHGVRGFTGDTALRDFMVNYFSIVKSLDDLFENRVMAFTNKSVDKLNSIIRKKIFETDKDFIVGEIIVMQEPLIKTYKIDGKPVSEIIFNNGQLVRIIEAEYTSTFVKARGVPGEYLIRHWDLTVETYGDDEYYREKIKIISSDEELYKFNLFLGKTAETYKNWNKGGKAPWSDFWDAKSQFSKVKALPASTFHKAQGMSVDRAFIYTPCIHYADAELAQQLLYVGVTRGRYDVFYV
> |[Tevenvirinae _Enterobacteria_phage_RB16]||_Enterobacteria_phage_RB16.gb|DNA helicase|1332|NC_014467.1(176788):12753-14084:-1 ^RAST2:fig|1198136.103.peg.23^ Tevenvirinae _Enterobacteria_phage_RB16|neighbours:(-1),(-1)|neighbour_genes:hypothetical protein,hypothetical protein|
MNELTFDDLSDDQKAGHDRVIKNIQNKVHTTITGGPGVGKTTLVKFIFETLKAMGISGLWLTAPTHQAKNVLAQATGMDATTVHSALKISPVTNEEIRVFEQQRGKKAADLSECRVFVVEEVSMIDTELFRIIKRTIPSHAVILGLGDKDQIRPVNSDGKTELSPFFDEEIFDVIRLDKIMRQAEGNPIIQVSRAVRDGKMLKPMSVGDIGVFQHANAVDFLKQYFRRVKTPDDLIENRMFAYTNDNVDKLNATIRKHLYKTTQPFIVDEVIVMQEPLVQEMRLNGQIFTEIIYNNNEQIRVLEIVPRTEVIKADKCDEKISIDYYLLKTVSLEEGTNAQIQVVVDPVMKERLGNYLAYVASNYKRIKQQTGYKAPWHSFWAIKNKFQDVKPLPVCTYHKGQGSTYDHSYMYTRDAYAFADYDLCKQLIYVGITRARFTVDYV
>ID:AXF42325.1 |[Enterobacteria phage RB18]||_Enterobacteria_phage_RB18_.gbk|dda|1320|MH553563(166677):9242-10561:-1 ^^ Enterobacteria phage RB18, complete genome.|neighbours:ID:AXF42324.1(-1),ID:AXF42326.1(-1)|neighbour_genes:hypothetical protein,hypothetical protein|
MTFDDLTEGQKNAFNIVMKAIKEKKHHVTINGPAGTGKTTLTKFIIEALISTGETGIILAAPTHAAKKILSKLSGKEASTIHSILKINPVTYEENVLFEQKEVPDLAKCRVLICDEVSMYDRKLFKILLSTIPPWCTIIGIGDNKQIRPVDPGENTAYISPFFTHKDFYQCELTEVKRSNAPIIDVATDVRNGKWIYDKVVDGHGVRGFTGDTALRDFMVNYFSIVKSLDDLFENRVMAFTNKSVDKLNSIIRKKIFETDKDFIVGEIIVMQEPLIKTYKIDGKPVSEIIFNNGQLVRIIEAEYTSTFVKARGVPGEYLIRHWDLTVETYGDDEYYREKIKIISSDEELYKFNLFLGKTAETYKNWNKGGKAPWSDFWDAKSQFSKVKALPASTFHKAQGMSVDRAFIYTPCIHYADAELAQQLLYVGVTRGRYDVFYV
>ID:YP_009102223.1 |[Enterobacteria phage RB27]||_Enterobacteria_phage_RB27_.gbk|dda|1320|NC_025448(165179):9583-10902:-1 ^GeneID:22113007^ Enterobacteria phage RB27, complete genome.|neighbours:ID:YP_009102222.1(-1),ID:YP_009102224.1(-1)|neighbour_genes:hypothetical protein,hypothetical protein|
MTFDDLTEGQKNAFNIVMRAIKEKKHHVTINGPAGTGKTTLTKFIIEALISTGETGIILAAPTHAAKKILSKLSGKEASTIHSILKINPVTYEENVLFEQKEVPDLAKCRVLICDEVSMYDRKLFKILLSTIPPWCTIIGIGDNKQIRPVDPGENTAYISPFFTHKDFYQCELTEVKRSNAPIIDVATDVRNGKWIYDKVVDGHGVRGFTGDTALRDFMVNYFSIVKSLDDLFENRVMAFTNKSVDKLNSIIRKKIFETDKDFIVGEIIVMQEPLIKTYKIDGKPVSEIIFNNGQLVRIIEAEYTSTFVKARGVHGEYLIRHWDLTVETYGDDEYYREKIKIISSDEELYKFNLFLGKTAETYKNWNKGGKAPWSDFWDAKSQFSKVKALPASTFHKAQGMSVDRAFIYTPCIHYADAELAQQLLYVGVTRGRYDVFYV
>ID:AIT74654.1 |[Enterobacteria phage RB33]||_Enterobacteria_phage_RB33_.gbk|dda|1320|KM607001(166007):8937-10256:-1 ^^ Enterobacteria phage RB33, complete genome.|neighbours:ID:AIT74653.1(-1),ID:AIT74655.1(-1)|neighbour_genes:hypothetical protein,hypothetical protein|
MTFDDLTEGQKNAFNIVMRAIKEKKHHVTINGPAGTGKTTLTKFIIEALISTGETGIILAAPTHAAKKILSKLSGKEASTIHSILKINPVTYEENVLFEQKEVPDLAKCRVLICDEVSMYDRKLFKILLSTIPPWCTIIGIGDNKQIRPVDPGENTAYISPFFTHKDFYQCELTEVKRSNAPIIDVATDVRNGKWIYDKVVDGHGVRGFTGDTALRDFMVNYFSIVKSLDDLFENRVMAFTNKSVDKLNSIIRKKIFETDKDFIVGEIIVMQEPLIKTYKIDGKPVSEIIFNNGQLVRIIEAEYTSTFVKARGVSGEYLIRHWDLTVETYGDDEYYREKIKIISSDEELYKFNLFLGKTAETYKNWNKGGKAPWSDFWDAKSQFSKVKALPASTFHKAQGMSVDRAFIYTPCIHYADAELAQQLLYVGVTRGRYDVFYV
>ID:YP_009098404.1 |[Escherichia phage RB3]||_Enterobacteria_phage_RB3_.gbk|dda|1320|NC_025419(168402):9583-10902:-1 ^GeneID:22113768^ Enterobacteria phage RB3, complete genome.|neighbours:ID:YP_009098403.1(-1),ID:YP_009098405.1(-1)|neighbour_genes:hypothetical protein,hypothetical protein|
MTFDDLTEGQKNAFNIVMRAIKEKKHHVTINGPAGTGKTTLTKFIIEALISTGETGIILAAPTHAAKKILSKLSGKEASTIHSILKINPVTYEENVLFEQKEVPDLAKCRVLICDEVSMYDRKLFKILLSTIPPWCTIIGIGDNKQIRPVDPGENTAYISPFFTHKDFYQCELTEVKRSNAPIIDVATDVRNGKWIYDKVVDGHGVRGFTGDTALRDFMVNYFSIVKSLDDLFENRVMAFTNKSVDKLNSIIRKKIFETDKDFIVGEIIVMQEPLIKTYKIDGKPVSEIIFNNGQLVRIIEAEYTSTFVKARGVHGEYLIRHWDLTVETYGDDEYYREKIKIISSDEELYKFNLFLGKTAETYKNWNKGGKAPWSDFWDAKSQFSKVKALPASTFHKAQGMSVDRAFIYTPCIHYADAELAQQLLYVGVTRGRYDVFYV
> |[Tevenvirinae _Enterobacteria_phage_RB43]||_Enterobacteria_phage_RB43.gb|DNA helicase|1332|NC_007023.1(180500):13776-15107:-1 ^RAST2:fig|1198136.102.peg.26^ Tevenvirinae _Enterobacteria_phage_RB43|neighbours:(-1),(-1)|neighbour_genes:hypothetical protein,hypothetical protein|
MNELTFDDLSDDQKKGHDRVIKNIQNKVHTTITGGPGVGKTTLVKFIFETLKSMGISGLWLTAPTHQAKNVLAAATGMDATTIHSALKISPVTNEEIRVFEQQRGKKAPDLSECRVFVVEEVSMVDHEMFRIIKRTIPSHAVILGLGDKDQIRPVNADGRTELSPFFDEEIFDVIRLDKIMRQAEGNPIIQVSRAVRDGKMLKPMSVGDMGVFQHANAVDFLKQYFRRVKTPDDLMENRMFAYTNDNVDKLNATIRKHLYKTTQPFILDEVIVMQEPLVQEMRLNGQIFTEIIYNNNEKIRVLEIVPRTEVIKAEKCDEKISIDYYLLKTVSLEEEQEAQIQVVVDPVMKERLGNYLAYVASNYKRIKQQTGYKAPWHSFWAIKNKFQDVKPLPVCTYHKAQGSTYDHAYMYTRDAYAFADYDLCKQLIYVGVTRARYTVDYV
>ID:NP_891582.1 |[Enterobacteria phage RB49]||_Enterobacteria_phage_RB49_.gbk|dda|1392|NC_005066(164018):6395-7786:-1 ^GeneID:1725312^ Enterobacteria phage RB49, complete genome.|neighbours:ID:NP_891581.1(-1),ID:NP_891583.1(-1)|neighbour_genes:hypothetical protein,hypothetical protein|
MSRVLTFDMLTDGQKHAFDVLMKRIEQKKHTTVRGAAGTGKTAMMKFIVQEMVRRGVTGVVLATPTHQAKKVLSKAVGRQAFTLHALLRLNPTNYEDTQVFEQKDTPKLDDVQIIIVDEASMVDKKLFDILMKSINGRIVIIAVGDLYQLRPVDPSGATSISPFFTDERFQNVELTEIKRSNAPIIDVATAVRNGKWVFEKQCGNEGVFHSSTLPEFMKHYFETVKTPEDLLENRILAYTNKSVEKLNEIVRKRVYNTDEPVIVDEILVTQEPLIEYLRDERGKKIPNVIFNNGEMIRVKEVIPREFTLRCTGVEPQPVLGYTLKVESVDDDEDKEILNQKVGLDAVGITTDKPDLVEINILTEQRQKNIFSIYLNTVAGQYREMKKENPKFKPDWDSFWTMKRMFLNVKALPACTIHKSQGISVDRVFLYTPCMCTDNVDFELAMQLLYVGVTRARYRVDYI
>ID:ACP30936.1 |[Enterobacteria phage RB51]||_Enterobacteria_phage_RB51_.gbk|dda|1320|FJ839693(168394):9668-10987:-1 ^^ Enterobacteria phage RB51, complete genome.|neighbours:ID:ACP30935.1(-1),ID:ACP30937.1(-1)|neighbour_genes:RB14ncORF017c,dda.1|
MTFDDLTEGQKNAFNIAMRAIKEKKHHVTINGPAGTGKTTLTKFIIEALISTGETGIILAAPTHAAKKILSKLSGKEASTIHSILKINPVTYEENVLFEQKEVPDLAKCRVLICDEVSMYDRKLFKILLSTIPPWCTIIGIGDNKQIRPVDPGENTAYISPFFTHKDFYQCELTEVKRSNAPIIDVATDVRNGKWIYDKVVDGHGVRGFTGDTALRDFMVNYFSIVKSLDDLFENRVMAFTNKSVDKLNSIIRKKIFETDKDFIVGEIIVMQEPLIKTYKIDGKPVSEIIFNNGQLVRIIEAEYTSTFVKARGVPGEYLIRHWDLTVETYGDDEYYREKIKIISSDEELYKFNLFLGKTAETYKNWNKGGKAPWSDFWDAKSQFSKVKALPASTFHKAQGMSVDRAFIYTPCIHYADAELAQQLLYVGVTRGRYDVFYV
>ID:AIT74929.1 |[Enterobacteria phage RB55]||_Enterobacteria_phage_RB55_.gbk|dda|1320|KM607002(168896):9374-10693:-1 ^^ Enterobacteria phage RB55, complete genome.|neighbours:ID:AIT74928.1(-1),ID:AIT74930.1(-1)|neighbour_genes:hypothetical protein,hypothetical protein|
MTFDDLTEGQKNAFNIVMKAIKEKKHHVTINGPAGTGKTTLTKFIIEALISTGETGIILAAPTHAAKKILSKLSGKEASTIHSILKINPVTYEENVLFEQKEVPDLAKCRVLICDEVSMYDRKLFKILLSTIPPWCTIIGIGDNKQIRPVDPGENTAYISPFFTHKDFYQCELTEVKRSNAPIIDVATDVRNGKWIYDKVVDGHGVRGFTGDTALRDFMVNYFSIVKSLDDLFENRVMAFTNKSVDKLNSIIRKKIFETDKDFIVGEIIVMQEPLIKTYKIDGKPVSEIIFNNGQLVRIIEAEYTSTFVKARGVPGEYLIRHWDLTVETYGDDEYYREKIKIISSDEELYKFNLFLGKTAETYKNWNKGGKAPWSDFWDAKSQFSKVKALPTSTFHKAQGMSVDRAFIYTPCIHYADAELAQQLLYVGVTRGRYDVFYV
>ID:AIT75201.1 |[Enterobacteria phage RB59]||_Enterobacteria_phage_RB59_.gbk|dda|1320|KM607003(168966):9374-10693:-1 ^^ Enterobacteria phage RB59, complete genome.|neighbours:ID:AIT75200.1(-1),ID:AIT75202.1(-1)|neighbour_genes:hypothetical protein,hypothetical protein|
MTFDDLTEGQKNAFNIVMKAIKEKKHHVTINGPAGTGKTTLTKFIIEALISTGETGIILAAPTHAAKKILSKLSGKEASTIHSILKINPVTYEENVLFEQKEVPDLAKCRVLICDEVSMYDRKLFKILLSTIPPWCTIIGIGDNKQIRPVDPGENTAYISPFFTHKDFYQCELTEVKRSNAPIIDVATDVRNGKWIYDKVVDGHGVRGFTGDTALRDFMVNYFSIVKSLDDLFENRVMAFTNKSVDKLNSIIRKKIFETDKDFIVGEIIVMQEPLIKTYKIDGKPVSEIIFNNGQLVRIIEAEYTSTFVKARGVPGEYLIRHWDLTVETYGDDEYYREKIKIISSDEELYKFNLFLGKTAETYKNWNKGGKAPWSDFWDAKSQFSKVKALPTSTFHKAQGMSVDRAFIYTPCIHYADAELAQQLLYVGVTRGRYDVFYV
>ID:AIT73027.1 |[Enterobacteria phage RB5]||_Enterobacteria_phage_RB5_.gbk|dda|1320|KM606995(168394):9583-10902:-1 ^^ Enterobacteria phage RB5, complete genome.|neighbours:ID:AIT73026.1(-1),ID:AIT73028.1(-1)|neighbour_genes:hypothetical protein,hypothetical protein|
MTFDDLTEGQKNAFNIVMRAIKEKKHHVTINGPAGTGKTTLTKFIIEALISTGETGIILAAPTHAAKKILSKLSGKEASTIHSILKINPVTYEENVLFEQKEVPDLAKCRVLICDEVSMYDRKLFKILLSTIPPWCTIIGIGDNKQIRPVDPGENTAYISPFFTHKDFYQCELTEVKRSNAPIIDVATDVRNGKWIYDKVVDGHGVRGFTGDTALRDFMVNYFSIVKSLDDLFENRVMAFTNKSVDKLNSIIRKKIFETDKDFIVGEIIVMQEPLIKTYKIDGKPVSEIIFNNGQLVRIIEAEYTSTFVKARGVHGEYLIRHWDLTVETYGDDEYYREKIKIISSDEELYKFNLFLGKTAETYKNWNKGGKAPWSDFWDAKSQFSKVKALPASTFHKAQGMSVDRAFIYTPCIHYADAELAQQLLYVGVTRGRYDVFYV
>ID:AIT75478.1 |[Enterobacteria phage RB68]||_Enterobacteria_phage_RB68_.gbk|dda|1320|KM607004(168401):9668-10987:-1 ^^ Enterobacteria phage RB68, complete genome.|neighbours:ID:AIT75477.1(-1),ID:AIT75479.1(-1)|neighbour_genes:hypothetical protein,hypothetical protein|
MTFDDLTEGQKNAFNIAMRAIKEKKHHVTINGPAGTGKTTLTKFIIEALISTGETGIILAAPTHAAKKILSKLSGKEASTIHSILKINPVTYEENVLFEQKEVPDLAKCRVLICDEVSMYDRKLFKILLSTIPPWCTIIGIGDNKQIRPVDPGENTAYISPFFTHKDFYQCELTEVKRSNAPIIDVATDVRNGKWIYDKVVDGHGVRGFTGDTALRDFMVNYFSIVKSLDDLFENRVMAFTNKSVDKLNSIIRKKIFETDKDFIVGEIIVMQEPLIKTYKIDGKPVSEIIFNNGQLVRIIEAEYTSTFVKARGVPGEYLIRHWDLTVETYGDDEYYREKIKIISSDEELYKFNLFLGKTAETYKNWNKGGKAPWSDFWDAKSQFSKVKALPASTFHKAQGMSVDRAFIYTPCIHYADAELAQQLLYVGVTRGRYDVFYV
>ID:NP_861705.1 |[Enterobacteria phage RB69]||_Enterobacteria_phage_RB69_.gbk|dda|1314|NC_004928(167560):9625-10938:-1 ^GeneID:1494131^ Enterobacteria phage RB69, complete genome.|neighbours:ID:NP_861704.1(-1),ID:NP_861706.1(-1)|neighbour_genes:dexA,dda.1|
MTFDDLTEGQKNAFNVVMKAIKEKKHHVTINGPAGTGKTTLTRFIVEALISSGESGIILAAPTHAAKKVLSKLAGQEASTIHSILKINPTTYEENVLFEQKKVPDLALCRVLLFDEASMCDRSLFKIMLASIPKWCTVIGIGDRCQIRPVDPGESTAYLSPFFTHKDFVQCDLTEVKRSNAPIIDVATDIRNGKWIYDKVVDGHGVHGYTDLKSYMMNYFNVVKTPEDLFENRMMAFTNKSVDKLNSIIRRKLLETEKPFIKDEVIVLQEPFTKTYKLDGKNMTEMLFNNGQFVRIRDAVETSTFVKARGVSGEYMIRYWNLTVETYGDDEEYIREDIKVISSEEELYKFNLFLAKTAETYKFWNKGGKAPWSEFWDAKRMFTKVKALPVSTFHKAQGMSVDTAFVYTPCIHYADSELAKQLLYVGTTRGRFDVHFI
>ID:AIT73298.1 |[Enterobacteria phage RB6]||_Enterobacteria_phage_RB6_.gbk|dda|1320|KM606996(168394):9583-10902:-1 ^^ Enterobacteria phage RB6, complete genome.|neighbours:ID:AIT73297.1(-1),ID:AIT73299.1(-1)|neighbour_genes:hypothetical protein,hypothetical protein|
MTFDDLTEGQKNAFNIVMRAIKEKKHHVTINGPAGTGKTTLTKFIIEALISTGETGIILAAPTHAAKKILSKLSGKEASTIHSILKINPVTYEENVLFEQKEVPDLAKCRVLICDEVSMYDRKLFKILLSTIPPWCTIIGIGDNKQIRPVDPGENTAYISPFFTHKDFYQCELTEVKRSNAPIIDVATDVRNGKWIYDKVVDGHGVRGFTGDTALRDFMVNYFSIVKSLDDLFENRVMAFTNKSVDKLNSIIRKKIFETDKDFIVGEIIVMQEPLIKTYKIDGKPVSEIIFNNGQLVRIIEAEYTSTFVKARGVHGEYLIRHWDLTVETYGDDEYYREKIKIISSDEELYKFNLFLGKTAETYKNWNKGGKAPWSDFWDAKSQFSKVKALPASTFHKAQGMSVDRAFIYTPCIHYADAELAQQLLYVGVTRGRYDVFYV
>ID:AIT73569.1 |[Enterobacteria phage RB7]||_Enterobacteria_phage_RB7_.gbk|dda|1320|KM606997(168395):9583-10902:-1 ^^ Enterobacteria phage RB7, complete genome.|neighbours:ID:AIT73568.1(-1),ID:AIT73570.1(-1)|neighbour_genes:hypothetical protein,hypothetical protein|
MTFDDLTEGQKNAFNIVMRAIKEKKHHVTINGPAGTGKTTLTKFIIEALISTGETGIILAAPTHAAKKILSKLSGKEASTIHSILKINPVTYEENVLFEQKEVPDLAKCRVLICDEVSMYDRKLFKILLSTIPPWCTIIGIGDNKQIRPVDPGENTAYISPFFTHKDFYQCELTEVKRSNAPIIDVATDVRNGKWIYDKVVDGHGVRGFTGDTALRDFMVNYFSIVKSLDDLFENRVMAFTNKSVDKLNSIIRKKIFETDKDFIVGEIIVMQEPLIKTYKIDGKPVSEIIFNNGQLVRIIEAEYTSTFVKARGVHGEYLIRHWDLTVETYGDDEYYREKIKIISSDEELYKFNLFLGKTAETYKNWNKGGKAPWSDFWDAKSQFSKVKALPASTFHKAQGMSVDRAFIYTPCIHYADAELAQQLLYVGVTRGRYDVFYV
>ID:AIT73841.1 |[Enterobacteria phage RB9]||_Enterobacteria_phage_RB9.gbk|dda|1320|KM606998(168395):9583-10902:-1 ^^ Enterobacteria phage RB9, complete genome.|neighbours:ID:AIT73840.1(-1),ID:AIT73842.1(-1)|neighbour_genes:hypothetical protein,hypothetical protein|
MTFDDLTEGQKNAFNIVMRAIKEKKHHVTINGPAGTGKTTLTKFIIEALISTGETGIILAAPTHAAKKILSKLSGKEASTIHSILKINPVTYEENVLFEQKEVPDLAKCRVLICDEVSMYDRKLFKILLSTIPPWCTIIGIGDNKQIRPVDPGENTAYISPFFTHKDFYQCELTEVKRSNAPIIDVATDVRNGKWIYDKVVDGHGVRGFTGDTALRDFMVNYFSIVKSLDDLFENRVMAFTNKSVDKLNSIIRKKIFETDKDFIVGEIIVMQEPLIKTYKIDGKPVSEIIFNNGQLVRIIEAEYTSTFVKARGVHGEYLIRHWDLTVETYGDDEYYREKIKIISSDEELYKFNLFLGKTAETYKNWNKGGKAPWSDFWDAKSQFSKVKALPASTFHKAQGMSVDRAFIYTPCIHYADAELAQQLLYVGVTRGRYDVFYV
>ID:ADJ39734.1 |[Enterobacteria phage T4T]||_Enterobacteria_phage_T4T_.gbk|dda|1320|HM137666(168920):9396-10715:-1 ^^ Enterobacteria phage T4T, complete genome.|neighbours:ID:ADJ39733.1(-1),ID:ADJ39735.1(-1)|neighbour_genes:dexA.2,dda.1|
MTFDDLTEGQKNAFNIVMKAIKEKKHHVTINGPAGTGKTTLTKFIIEALISTGETGIILAAPTHAAKKILSKLSGKEASTIHSILKINPVTYEENVLFEQKEVPDLAKCRVLICDEVSMYDRKLFKILLSTIPPWCTIIGIGDNKQIRPVDPGENTAYISPFFTHKDFYQCELTEVKRSNAPIIDVATDVRNGKWIYDKVVDGHGVRGFTGDTALRDFMVNYFSIVKSLDDLFENRVMAFTNKSVDKLNSIIRKKIFETDKDFIVGEIIVMQEPLIKTYKIDGKPVSEIIFNNGQLVRIIEAEYTSTFVKARGVPGEYLIRHWDLTVETYGDDEYYREKIKIISSDEELYKFNLFLGKTAETYKNWNKGGKAPWSDFWDAKSQFSKVKALPASTFHKAQGMSVDRAFIYTPCIHYADAELAQQLLYVGVTRGRYDVFYV
>ID:NP_049632.1 |[Escherichia virus T4]||_Enterobacteria_phage_T4_.gbk|dda|1320|NC_000866(168903):9410-10729:-1 ^GeneID:1258784^ Enterobacteria phage T4, complete genome.|neighbours:ID:NP_049631.1(-1),ID:NP_049633.1(-1)|neighbour_genes:dexA.2,dda.1|
MTFDDLTEGQKNAFNIVMKAIKEKKHHVTINGPAGTGKTTLTKFIIEALISTGGTGIILAAPTHAAKKILSKLSGKEASTIHSILKINPVTYEENVLFEQKEVPDLAKCRVLICDEVSMYDRKLFKILLSTIPPWCTIIGIGDNKQIRPVEPGENTAYISPFFTHKDFYQCELTEVKRSNAPIIDVATDVRNGKWNYDKVVDGHGVRGFTGDTALRDFMVNYFSIVKSLDDLFENRVMAFTNKSVDKLNSIIRKKIFETDKDFIVGEIIVMQEPLFKTYKIDGKPVSEIIFNNGQLVRIIEAEYTSTFVKARGVPGEYLIRHWDLTVETYGDDEYYREKIKIISSDEELYKFNLFLAKTAETYKNWNKGGKAPWSDFWDAKSQFSKVKALPASTFHKAQGMSVDRAFIYTPCIHYADVELAQQLLYVGVTRGRYDVFYV
> |[Tevenvirinae _Enterobacteria_phage_T4_strain_wild]||_Enterobacteria_phage_T4_strain_wild.gb|DNA helicase (EC 3.6..|1320|KJ477684.1(168922):9396-10715:-1 ^RAST2:fig|1198136.58.peg.18^ Tevenvirinae _Enterobacteria_phage_T4_strain_wild|neighbours:(-1),(-1)|neighbour_genes:Phage exonuclease,Phage protein|
MTFDDLTEGQKNAFNIVMKAIKEKKHHVTINGPAGTGKTTLTKFIIEALISTGETGIILAAPTHAAKKILSKLSGKEASTIHSILKINPVTYEENVLFEQKEVPDLAKCRVLICDEVSMYDRKLFKILLSTIPPWCTIIGIGDNKQIRPVDPGENTAYISPFFTHKDFYQCELTEVKRSNAPIIDVATDVRNGKWIYDKVVDGHGVRGFTGDTALRDFMVNYFSIVKSLDDLFENRVMAFTNKSVDKLNSIIRKKIFETDKDFIVGEIIVMQEPLIKTYKIDGKPVSEIIFNNGQLVRIIEAEYTSTFVKARGVPGEYLIRHWDLTVETYGDDEYYREKIKIISSDEELYKFNLFLGKTAETYKNWNKGGKAPWSDFWDAKSQFSKVKALPTSTFHKAQGMSVDRAFIYTPCIHYADAELAQQLLYVGVTRGRYDVFYV
> |[Tevenvirinae _Enterobacteria_phage_T6]||_Enterobacteria_phage_T6.gb|DNA helicase (EC 3.6..|1320|MH550421.1(168706):9060-10379:-1 ^RAST2:fig|1198136.104.peg.17^ Tevenvirinae _Enterobacteria_phage_T6|neighbours:(-1),(-1)|neighbour_genes:Phage protein,Phage protein|
MTFDDLTEGQKNAFNIVMRAIKEKKHHVTINGPAGTGKTTLTKFIIEALISTGETGIILAAPTHAAKKILSKLSGKEASTIHSILKINPVTYEENVLFEQKEVPDLAKCRVLICDEVSMYDRKLFKILLSTIPPWCTIIGIGDNKQIRPVDPGENTAYISPFFTHKDFYQCELTEVKRSNAPIIDVATDVRNGKWIYDKIVDGHGVRGFTGGTALRDFMVNYFSIVKSLDDLFENRVMAFTNKSVDKLNSIIRKKIFETDKDFIVGEIIVMQEPLIKTYKIDGKPVSEIIFNNGQLVRIIEAEYTSTFVKARGVPGEYLIRHWDLTVETYGDDEYYREKIKIISSDEELYKFNLFLGKTAETYKNWNKGGKAPWSDFWDAKSQFSKVKALPASTFHKAQGMSVDRAFIYTPCIHYADAELAQQLLYVGVTRGRYDVFYV
>ID:YP_004063697.1 |[Escherichia phage vB_EcoM_VR7]||_Enterobacteria_phage_vB_EcoM-VR7_.gbk|dda|1329|NC_014792(169285):9203-10531:-1 ^GeneID:10021241^ Enterobacteria phage vB_EcoM-VR7, complete genome.|neighbours:ID:YP_004063696.1(-1),ID:YP_004063698.1(1)|neighbour_genes:dexA.2,VR7ORF017w hypotheti..|
MIKFEDLNTGQKEAFDYITEAIQRRSGECITLNGPAGTGKTTLTKFVIDHLVRNGVLGIVLAAPTHQAKKVLSKLSGQTANTIHSILKINPTTYEDQNIFEQREMPDMSKCNVLICDEASMYDGPLFKIICNSVPEWCTILGIGDMHQLQPVDPGSTQQKISPFFTHPKFKQIHLTEVMRSNAPIIEVATEIRNGGWFRDCMYEGHGVQGFTSQTALKDFMVNYFSHVKDADMLMENRMYAYTNKSVEKLNNIIRRKLYETDKAFLPYEVLVMQEPHMKELEFEGKKFSETIFNNGQLVRIKDCKYTSTILRCKGESHQLVINYWDLEVESIDEDEEYQVDRIKVLPEDQQPKFQAFLAKVADTYKQMKAAGKRPEWKDFWKARRTFLKVRALPVSTIHKAQGVSVNKAFIYTPCIHMAEASLASQLAYVGITRARYDAYYV
>ID:YP_006986566.1 |[Escherichia phage vB_EcoM_ACG-C40]||_Enterobacteria_phage_vB_EcoM_ACG-C40_.gbk|DNA helicase|1320|NC_019399(167396):8819-10138:-1 ^GeneID:13997842^ Enterobacteria phage vB_EcoM_ACG-C40, complete genome.|neighbours:ID:YP_006986565.1(-1),ID:YP_006986567.1(-1)|neighbour_genes:hypothetical protein,hypothetical protein|
MTFDDLTEGQKNAFNIVMRAIKEKKHHVTINGPAGTGKTTLTKFIIEALISTGETGIILAAPTHAAKKILSKLSGKEASTIHSILKINPVTYEENVLFEQKEVPDLAKCRVLICDEVSMYDRKLFKILLSTIPPWCTIIGIGDNKQIRPVDPGENTAYISPFFTHKDFYQCELTEVKRSNAPIIDVATDVRNGKWIYDKIVDGHGVRGFTGDTALRDFMVNYFSIVKSLDDLFENRVMAFTNKSVDKLNSIIRKKIFETDKDFIVGEIIVMQEPLIKTYKIDGKPVSEIIFNNGQLVRIIEAEYTSTFVKARGVPGEYLIRHWDLTVETYGDDEYYREKIKIISSDEELYKFNLFLGKTAETYKNWNKGGKAPWSDFWDAKSQFSKVKALPASTFHKAQGMSVDRAFIYTPCIHYADAELAQQLLYVGVTRGRYDVFYV
>ID:AWD91654.1 |[Enterobacteria phage vB_EcoM_IME339]||_Enterobacteria_phage_vB_EcoM_IME339_.gbk|DNA helicase|1320|MH051915(164366):156407-157726:1 ^^ Enterobacteria phage vB_EcoM_IME339, complete genome.|neighbours:ID:AWD91653.1(1),ID:AWD91655.1(1)|neighbour_genes:hypothetical protein,exonuclease|
MTFDDLTEGQKNAFNIVMRAIKEKKHHVTINGPAGTGKTTLTKFIIEALISTGETGIILAAPTHAAKKILSKLSGKEASTIHSILKINPVTYEENVLFEQKEVPDLAKCRVLICDEVSMYDRKLFKILLSTIPPWCTIIGIGDNKQIRPVDPGENTAYISPFFTHKDFYQCELTEVKRSNAPIIDVATDVRNGKWIYDKVVDGHGVRGFTGDTALRDFMVNYFSIVKSLDDLFENRVMAFTNKSVDKLNSIIRKKIFETDKDFIVGEIIVMQEPLIKTYKIDGKPVSEIIFNNGQLVRIIEAEYTSTFVKARGVPGEYLIRHWDLTVETYGDDEYYREKIKIISSDEELYKFNLFLGKTAETYKNWNKGGKAPWSDFWDAKSQFSKVKALPASTFHKAQGMSVDRAFIYTPCIHYADAELAQQLLYVGVTRGRYDVFYV
>ID:AWD91915.1 |[Enterobacteria phage vB_EcoM_IME340]||_Enterobacteria_phage_vB_EcoM_IME340_.gbk|DNA helicase|1320|MH051916(165549):157806-159125:1 ^^ Enterobacteria phage vB_EcoM_IME340, complete genome.|neighbours:ID:AWD91914.1(1),ID:AWD91916.1(1)|neighbour_genes:hypothetical protein,exonuclease|
MTFDDLTEGQKNAFNIVMRAIKEKKHHVTINGPAGTGKTTLTKFIIEALISTGETGIILAAPTHAAKKILSKLSGKEASTIHSILKINPVTYEENVLFEQKEVPDLAKCRVLICDEVSMYDRKLFKILLSTIPPWCTIIGIGDNKQIRPVDPGENIAYISPFFTHKDFYQCELTEVKRSNAPIIDVATDVRNGKWIYDKIVDGHGVRGFTGDTALRDFMVNYFSIVKSLDDLFENRVMAFTNKSVDKLNSIIRKKIFETDKDFIVGEIIVMQEPLIKTYKIDGKPVSEIIFNNGQLVRIIEAEYTSTFVKARGVPGEYLIRHWDLTVETYGDDEYYREKIKIISSDEELYKFNLFLGKTAETYKNWNKGGKAPWSDFWDAKSQFSKVKALPASTFHKAQGMSVDRAFIYTPCIHYADAELAQQLLYVGVTRGRYDVFYV
>ID:YP_009207194.1 |[Escherichia phage vB_EcoM_VR20]||_Enterobacteria_phage_vB_EcoM_VR20.gbk|dda|1329|NC_028894(170336):8540-9868:-1 ^GeneID:26633693^ Enterobacteria phage vB_EcoM_VR20, complete genome.|neighbours:ID:YP_009207193.1(-1),ID:YP_009207195.1(-1)|neighbour_genes:hypothetical protein,hypothetical protein|
MIKFEDLNTGQKEAFDYITEAIQRRSGECITLNGPAGTGKTTLTKFVIDHLVRNGVMGIVLAAPTHQAKKVLSKLSGQTANTIHSILKINPTTYEDQNVFEQREMPDMSKCNVLVCDEASMYDGSLFKIILNSVPEWCTILGIGDMHQLQPVDPGSTQQKISPFFTHPKFKQIHLTEVMRSNAPIIEVATEIRNGGWFRDCMYDGHGVQGFTSQTALKDFMVNYFSIVKDADMLMENRMYAYTNKSVEKLNNIIRRKLYETDKAFLPYEVLVMQEPHMKELEFEGKKFSETIFNNGQLVRIKDCKYTSTILRCKGESHQLVINYWDLEVESIDEDEEYQVDRIKVLPEDQQPKFQAYLAKVADTYKQMKAAGKRPEWKDFWKARRTFLKVRALPVSTIHKAQGVSVDKAFIYTPCIHMAEASLASQLAYVGITRARYDAYYV
>ID:YP_009209757.1 |[Escherichia phage vB_EcoM_VR25]||_Enterobacteria_phage_vB_EcoM_VR25_.gbk|dda|1329|NC_028925(170822):8544-9872:-1 ^GeneID:26636177^ Enterobacteria phage vB_EcoM_VR25, complete genome.|neighbours:ID:YP_009209756.1(-1),ID:YP_009209758.1(-1)|neighbour_genes:hypothetical protein,hypothetical protein|
MIKFEDLNKGQKEAFDYITEAIQRRSGECITLNGPAGTGKTTLTKFVIDHLVRNGVLGIVLAAPTHQAKKVLSKLSGQTANTIHSILKINPTTYEDQNIFEQREMPDMSKCNVLICDEASMYDGPLFKIICNSVPEWCTILGIGDMHQLQPVDPGSTQQKISPFFTHPKFKQIHLTEVMRSNAPIIEVATEIRNGGWFRDCMYEGHGVQGFTSQTALKDFMVNYFSHVKDADMLMENRMYAYTNKSVEKLNNIIRRKLYETDKAFLPYEVLVMQEPHMKELEFEGKKFSETIFNNGQLVRIKDCKYTSTILRCKGESHQLVINYWDLEVESIDEDEEYQVDRIKVLPEDQQPKFQAYLAKVADTYKQMKAAGKRPEWKDFWKARRTFLKVRALPVSTIHKAQGVSVNKAFIYTPCIHMAEASLASQLAYVGITRARYDAYYV
>ID:YP_009213853.1 |[Escherichia phage vB_EcoM_VR26]||_Enterobacteria_phage_vB_EcoM_VR26_.gbk|dda|1329|NC_028957(171541):9205-10533:-1 ^GeneID:26640309^ Enterobacteria phage vB_EcoM_VR26, complete genome.|neighbours:ID:YP_009213852.1(-1),ID:YP_009213854.1(-1)|neighbour_genes:hypothetical protein,hypothetical protein|
MIKFEDLNTGQKEAFDYITQAIQRRSGECITLNGPAGTGKTTLTKFVIDHLVRNGVLGIVLAAPTHQAKKVLSKLSGQTANTIHSILKINPTTYEDQNIFEQREMPDMSKCNVLICDEASMYDGSLFKIICNSVPEWCTILGIGDMHQLQPVDPGSTQQKISPFFTHPKFKQIHLTEVMRSNAPIIEVATEIRNGGWFRDCMYEGHGVQGFTSQTALKDFMVNYFSHVKDADMLMENRMYAYTNKSVEKLNNIIRRKLYETDKAFLPYEVLVMQEPHMKELEFEGKKFSETIFNNGQLVRIKDCKYTSTILRCKGESHQLVINYWDLEVESIDEDEEYQVDRIKVLPEDQQPKFQAYLAKVADTYKQMKAAGKRPEWKDFWKARRTFLKVRALPVSTIHKAQGVSVNKAFIYTPCIHMAEASLASQLAYVGITRARYDAYYV
>ID:YP_009205709.1 |[Enterobacteria phage vB_EcoM_VR5]||_Enterobacteria_phage_vB_EcoM_VR5.gbk|dda|1332|NC_028881(170473):8896-10227:-1 ^GeneID:26632320^ Enterobacteria phage vB_EcoM_VR5, complete genome.|neighbours:ID:YP_009205708.1(-1),ID:YP_009205710.1(-1)|neighbour_genes:hypothetical protein,hypothetical protein|
MITFEDLNIGQRTAFKEIIEAIKRRKGEWITLNGPAGTGKTTLTKFILDHLVKNGELGVILTAPTHAAKKVLSKLAGQEASTIHRILKINPTTYEDQDIFEQREAPDLSKCNVLVVDEGSMIDGKLFKIIEASVPPWCTVLGIGDRAQLQPVEPGSDGSPQLSPFFTHPKIKQLHLTEVMRSNAPIIEVATEIRNGGWFRDCVFEGHGVHGFKSQTALKDFMMNYFSIVKDADALFENRMFAYTNKSVEKLNSIIRKKLYETDVPYIKGEILVMQEPFMKELEYDGKKFSETIFNNGQMVRILDVNHTSLFLSAKDVGTRQMVNYWDLQVESIDEDDEYYVEHIKVIDEASVEKFHYFLAKVATEYKAMRGTGKKPKWADFWKAKRMFTKVRALPVSTVHKSQGLTVQNSFIYTPCMHMADVNLASQLAYVSITRARTDAYYV
> |[Tevenvirinae _Erwinia_phage_Cronus]||_Erwinia_phage_Cronus.gb|DNA helicase (EC 3.6..|1332|MH059636.2(175774):7647-8978:-1 ^RAST2:fig|1198136.105.peg.14^ Tevenvirinae _Erwinia_phage_Cronus|neighbours:(-1),(-1)|neighbour_genes:hypothetical protein,hypothetical protein|
MTIGFDDLTEGQKCAFETAVELVNSKRKHMTLNGPAGSGKTTWTRFFIDHLVRSGESGVILAAPTHQAKKVLSKLSGVEASTIHSILKINPTTYEENVLFEQKEIPDLAKCRVLICDEASMYDRKLFDILMNSIPSWCIVIALGDKDQLRPVELNSEGKGQISAFFYDPRFEQVFLSEIKRSNSPIIEVATSIRTGGWLYHNLGDDGTGVHGYMNKGSALKDFFGQYFDTVRKPEDLFENRMCAYTNESVNKLNSIIRRKIYDTEDPFVVNEVLVMQEPLTKEIKFEGKRFSEMIFHNGQMVRVVKAEKTSKFLRAKGVSGEQMIRYWSLVVETNDAEDEYFREQICVLSDENEINKYYYFLAKVADAYKSGAVKAHWADFWAAKRAFIKVKALPCSTIHKVQGISVDNCFLYTPCIHKADADLAKQLTYVGATRPRFNLHYV
>ID:YP_009592950.1 |[Escherichia coli O157 typing phage 3]||_Escherichia_coli_O157_typing_phage_3_.gbk|recD2|1314|NC_041863(168733):140546-141859:1 ^GeneID:40068446^ Escherichia coli O157 typing phage 3, complete genome.|neighbours:ID:YP_009592949.1(1),ID:YP_009592951.1(1)|neighbour_genes:hypothetical protein,hypothetical protein|
MTFDDLTEGQKNAFNVVMNAIKEKKHHVTINGPAGTGKTTLTRFIVEALISAGESGIILAAPTHAAKKVLSKLAGQEASTIHSILKINPTTYEENVLFEQKKVPDLALCRVLLFDEASMCDRPLFKIMLASIPKWCTVIGIGDRCQIRPVDPGESTAYLSPFFTHKDFVQCNLTEVKRSNAPIIDVATDIRNGKWIYDKVVDGHGVHGYTDLKSYMMNYFNVVKTPEDLFENRMMAFTNKSVDKLNSIIRRKLLETEKPFIKDEVIVLQEPFTKTYKLDGKNMTEMLFNNGQFVRIRDAVETSTFVKARGVSGEYMIRYWNLTVETYSDDEEYIREDIKVISSEEELYKFNLFLAKTAETYKFWNKGGKAPWSEFWDAKRMFTKVKALPVSTFHKAQGMSVDTAFVYTPCIHYADSELAKQLLYVGTTRGRFDVHFI
>ID:YP_009593025.1 |[Escherichia coli O157 typing phage 6]||_Escherichia_coli_O157_typing_phage_6_.gbk|recD2|1314|NC_041864(160570):26874-28187:-1 ^GeneID:40068522^ Escherichia coli O157 typing phage 6, complete genome.|neighbours:ID:YP_009593024.1(-1),ID:YP_009593026.1(-1)|neighbour_genes:hypothetical protein,hypothetical protein|
MTFDDLTEGQKNAFNVVMNAIKEKKHHVTINGPAGTGKTTLTRFIVEALISAGESGIILAAPTHAAKKVLSKLAGQEASTIHSILKINPTTYEENVLFEQKKVPDLALCRVLLFDEASMCDRPLFKIMLASIPKWCTVIGIGDRCQIRPVDPGESTAYLSPFFTHKDFVQCNLTEVKRSNAPIIDVATDIRNGKWIYDKVVDGHGVHGYTDLKSYMMNYFNVVKTPEDLFENRMMAFTNKSVDKLNSIIRRKLLETEKPFIKDEVIVLQEPFTKTYKLDGKNMTEMLFNNGQFVRIRDAVETSTFVKARGVSGEYMIRYWNLTVETYSDDEEYIREDIKVISSEEELYKFNLFLAKTAETYKFWNKGGKAPWSEFWDAKRMFTKVKALPVSTFHKAQGMSVDTAFVYTPCIHYADSELAKQLLYVGTTRGRFDVHFI
>ID:YP_009224975.1 |[Escherichia phage APCEc01]||_Escherichia_phage_APCEc01_.gbk|DNA helicase|1314|NC_029091(168771):6149-7462:1 ^GeneID:26795928^ Escherichia phage APCEc01, complete genome.|neighbours:ID:YP_009224974.1(1),ID:YP_009224976.1(1)|neighbour_genes:hypothetical protein,exonuclease|
MTFDDLTEGQKNAFNVVMNAIKEKKHHVTINGPAGTGKTTLTRFIVEALISAGESGIILAAPTHAAKKVLSKLAGQEASTIHSILKINPTTYEENVLFEQKKVPDLALCRVLLFDEASMCDRSLFKIMLASIPKWCTVIGIGDRCQIRPVDPGESTAYLSPFFTHKDFVQCNLTEVKRSNAPIIDVATDIRNGKWIYDKVVDGHGVHGYTDLKSYMMNYFNVVKTPEDLFENRMMAFTNKSVDKLNSIIRRKLLETEKPFIKDEVIVLQEPFTKTYKLDGKNMTEMLFNNGQFVRIRDAVETSTFVKARGVSGEYMIRYWNLTVETYGDDEEYIREDIKVISSEEELYKFNLFLAKTAETYKFWNKGGKAPWSEFWDAKRMFTKVKALPVSTFHKAQGMSVDTAFVYTPCIHYADSELAKQLLYVGTTRGRFDVHFI
> |[Tevenvirinae _Escherichia_phage_AnYang]||_Escherichia_phage_AnYang.gb|Dda DNA helicase|1332|MK234886.1(169215):145293-146624:-1 ^RAST2:fig|1198136.106.peg.243^ Tevenvirinae _Escherichia_phage_AnYang|neighbours:(-1),(-1)|neighbour_genes:Phage exonuclease,hypothetical protein|
MITFEDLNIGQRTAFKEIIEAIKRRKGEWITLNGPAGTGKTTLTKFILDHLVKNGELGVILTAPTHAAKKVLSKLAGQEASTIHRILKINPTTYEDQDIFEQREAPDLSKCNVLVVDEGSMIDGKLFKIIESSVPPWCTVLGIGDRAQLQPVEPGSDGSPQLSPFFTHPKIKQLHLTEVMRSNAPIIEVATEIRNGGWFRDCVFEGHGVHGFKSQTALKDFMMNYFSIVKDADALFENRMFAYTNKSVEKLNSIIRKKLYETDAPYIKGEILVMQEPFMKELEYDGKKFSETIFNNGQMVRILDVNHTSLFLSAKDVGTRQMINYWDLQVESIDEDDEYYVEHLKVIDEASVEKFHYFLAKVATEYKAMRGSGKKPKWADFWKAKRMFTKVRALPVSTVHKSQGLTVQNSFIYTPCMHMADVSLASQLAYVSITRARTDAYYV
> |[Tevenvirinae Escherichia_phage_CF2]||_Escherichia_phage_CF2.gb|DNA helicase (EC 3.6..|1320|NC_041919.1(168188):148265-149584:1 ^RAST2:fig|1198136.52.peg.245^ Tevenvirinae Escherichia_phage_CF2|neighbours:(1),(1)|neighbour_genes:Phage protein,Phage exonuclease|
MTFDDLTEGQKNAFNIVMRAIKEKKHHVTINGPAGTGKTTLTKFIIEALISTGETGIILAAPTHAAKKILSKLSGKEASTIHSILKINPVTYEENVLFEQKEVPDLAKCRVLICDEVSMYDRKLFKILLSTIPPWCTIIGIGDNKQIRPVDPGENTAYISPFFTHKDFYQCELTEVKRSNAPIIDVATDVRNGKWIYDKIVDGHGVRGFTGDTALRDFMVNYFSIVKSLDDLFENRVMAFTNKSVDKLNSIIRKKIFETDKDFIVGEIIVMQEPLIKTYKIDGKPVPEIIFNNGQLVRIIEAEYTSTFVKARGVPGEYLIRHWDLTVETYGDDEYYREKIKIISSDEELYKFNLFLGKTAETYKNWNKGGKAPWSDFWDAKSQFSKVKALPASTFHKAQGMSVDRAFIYTPCIHYADAELAQQLLYVGVTRGRYDVFYV
>ID:QBO61028.1 |[Escherichia phage D5505]||_Escherichia_phage_D5505_.gbk|hypothetical protein|1320|MK327929(168049):9051-10370:-1 ^^ Escherichia phage D5505, complete genome.|neighbours:ID:QBO61027.1(-1),ID:QBO61029.1(-1)|neighbour_genes:hypothetical protein,hypothetical protein|
MTFDDLTEGQKNAFNIVMRAIKEKKHHVTINGPAGTGKTTLTKFIIEALISTGETGIILAAPTHAAKKILSKLSGKEASTIHSILKINPVTYEENVLFEQKEVPDLAKCRVLICDEVSMYDRKLFKILLSTIPPWCTIIGIGDNKQIRPVDPGENTAYISPFFTHKDFYQCELTEVKRSNAPIIDVATDVRNGKWIYDKVVDGHGVRGFTGDTALRDFMVNYFSIVKSLDDLFENRVMAFTNKSVDKLNSIIRKKIFETDKDFIVGEIIVMQEPLIKTYKIDGKPVSEIIFNNGQLVRIIEAEYTSTFVKARGVPGEYLIRHWDLTVETYGDDEYYREKIKIISSDEELYKFNLFLGKTAETYKNWNKGGKAPWSDFWDAKSQFSKVKALPASTFHKAQGMSVDRAFIYTPCIHYADAELAQQLLYVGVTRGRYDVFYV
> |[Tevenvirinae Escherichia_phage_ECD7]||_Escherichia_phage_ECD7.gb|DNA helicase (EC 3.6..|1392|NC_041936.1(164706):6574-7965:-1 ^RAST2:fig|1198136.56.peg.14^ Tevenvirinae Escherichia_phage_ECD7|neighbours:(-1),(-1)|neighbour_genes:Phage protein,Phage protein|
MSRVLTFDMLTDGQKHAFDVLMKRIEQKKHTTVRGAAGTGKTAMMKFIVQEMVRRGVTGVVLATPTHQAKKVLSKAVGRQAFTLHALLRLNPTNYEDTQVFEQKDTPKLDDVQIIIVDEASMVDKKLFDILMKSINGRIVIIAVGDLYQLRPVDPSGATSISPFFTDERFQNVELTEIKRSNAPIIDVATAVRNGKWVFEKQCGNEGVFHSSTLPEFMKHYFETVKTPEDLLENRILAYTNKSVEKLNEIVRKRVYNTDEPVIVDEILVTQEPLIEYLRDERGKKIPNVIFNNGEMIRVKEVIPREFTLRCTGVDPQPVLGYTLKVESVDDDEDKEILNQKVGLDAVGITTDKPDLVEINILTEQRQKNIFSIYLNTVAGQYREMKKENPKFKPDWDSFWTMKRMFLNVKALPACTIHKSQGISVDRVFLYTPCMCTDNVDFELAMQLLYVGVTRARYRVDYI
>ID:YP_009102490.1 |[Escherichia phage ECML-134]||_Escherichia_phage_ECML-134_.gbk|hypothetical protein|1320|NC_025449(166783):8689-10008:-1 ^GeneID:22111673^ Escherichia phage ECML-134, complete genome.|neighbours:ID:YP_009102489.1(-1),ID:YP_009102491.1(-1)|neighbour_genes:hypothetical protein,hypothetical protein|
MTFDDLTEGQKNAFNIVMKAIKEKKHHVTINGPAGTGKTTLTKFIIEALISTGETGIILAAPTHAAKKILSKLSGKEASTIHSILKINPVTYEENVLFEQKEVPDLAKCRVLICDEVSMYDRKLFKILLSTIPPWCTIIGIGDNKQIRPVDPGENTAYISPFFTHKDFYQCELTEVKRSNAPIIDVATDVRNGKWIYDKVVDGHGVRGFTGDTALRDFMVNYFSIVKSLDDLFENRVMAFTNKSVDKLNSIIRKKIFETDKDFIVGEIIVMQEPLIKTYKIDGKPVSEIIFNNGQLVRIIEAEYTSTFVKARGVSGEYLIRHWDLTVETYGDDEYYREKIKIISSDEELYKFNLFLGKTAETYKNWNKGGKAPWSDFWDAKSQFSKVKALPASTFHKAQGMSVDRAFIYTPCIHYADAELAQQLLYVGVTRGRYDVFYV
> |[Tevenvirinae Escherichia_phage_EcWhh-1]||_Escherichia_phage_EcWhh-1.gb|DNA helicase, phage-..|1332|MH791409.1(170524):70617-71948:-1 ^RAST2:fig|1198136.71.peg.112^ Tevenvirinae Escherichia_phage_EcWhh-1|neighbours:(-1),(-1)|neighbour_genes:Phage exonuclease,Phage protein|
MITFEDLNIGQRTAFKEIIEAIKRRKGEWITLNGPAGTGKTTLTKFILDHLVKNGELGVILTAPTHAAKKVLSKLAGQEASTIHRILKINPTTYEDQDIFEQREAPDLSKCNVLVVDEGSMIDGKLFKIIEASVPPWCTVLGIGDRAQLQPVEPGSDGSPQLSPFFTHPKIKQLHLTEVMRSNAPIIEVATEIRNGGWFRDCIFEGHGVHGFKSQTALKDFMMNYFSIVKDADALFENRMFAYTNKSVEKLNSIIRKKLYETDAPYIKGEILVMQEPFIKELEYDGKKFSETIFNNGQMVRILDVNHTSLFLSAKDVGTRQMINYWDLQVESVDEDDEYYVEHLKVIDEASVEKFHYFLAKVATEYKAMRGTGKKPKWADFWKAKRMFTKVRALPVSTVHKSQGLTVQNSFIYTPCMHMADANLASQLAYVSITRARTDAYYV
> |[Tevenvirinae Escherichia_phage_HP3]||_Escherichia_phage_HP3.gb|DNA helicase (EC 3.6..|1314|NC_041920.1(170254):18801-20114:-1 ^RAST2:fig|1198136.53.peg.37^ Tevenvirinae Escherichia_phage_HP3|neighbours:(-1),(-1)|neighbour_genes:exonuclease,Phage protein|
MTFDDLTEGQKNAFNVVMKAIKEKKHHVTINGPAGTGKTTLTRFIVEALISSGESGIILAAPTHAAKKVLSKLAGQEASTIHSILKINPTTYEENVLFEQKKVPDLALCRVLLFDEASMCDRSLFKIMLASIPKWCTVIGIGDRCQIRPVDPGESTAYLSPFFTHKDFVQCNLTEVKRSNAPIIDVATDIRNGKWIYDKVVDGHGVHGYTDLKSYMMNYFNVVKTPEDLFENRMMAFTNKSVDKLNSIIRRKLLETEKPFIKDEVIVLQEPLTKTYKLDGKNMTEMLFNNGQFVRIRDAVETSTFVKARGVSGEYMIRYWNLTVETYGDDEEYIREDIKVISSEEELYKFNLFLAKTAETYKFWNKGGKAPWSEFWDAKRMFTKVKALPVSTFHKAQGMSVDTAFVYTPCIHYADSELAKQLLYVGTTRGRFDVHFI
> |[Tevenvirinae _Escherichia_phage_HY01]||_Escherichia_phage_HY01.gb|DNA helicase (EC 3.6..|1320|NC_027349.1(166977):9500-10819:-1 ^RAST2:fig|1198136.95.peg.18^ Tevenvirinae _Escherichia_phage_HY01|neighbours:(-1),(-1)|neighbour_genes:Phage exonuclease,Phage protein|
MTFDDLTEGQKNAFNIVMRAIKEKKHHVTINGPAGTGKTTLTKFIIEALISTGETGIILAAPTHAAKKILSKLSGKEASTIHSILKINPVTYEENVLFEQKEVPDLAKCRVLICDEVSMYDRKLFKILLSTIPPWCTIIGIGDNKQIRPVDPGENTAYISPFFTHKDFYQCELTEVKRSNAPIIDVATDVRNGKWIYDKIVDGHGVRGFTGDTALRDFMVNYFSIVKSLDDLFENRVMAFTNKSVDKLNSIIRKKIFETDKDFIVGEIIVMQEPLIKTYKIDGKPVSEIIFNNGQLVRIIEAEYTSTFVKARGVSGEYLIRHWDLTVETYGDDEYYREKIKIISSDEELYKFNLFLGKTAETYKNWNKGGKSPWSDFWDAKSQFSKVKALPASTFHKAQGMSVDRAFIYTPCIHYADAELAQQLLYVGVTRGRYDVFYV
>ID:YP_009284175.1 |[Escherichia phage HY03]||_Escherichia_phage_HY03.gbk|putative DNA helicas..|1320|NC_031047(170770):113661-114980:1 ^GeneID:29079043^ Escherichia phage HY03, complete genome.|neighbours:ID:YP_009284174.1(1),ID:YP_009284176.1(1)|neighbour_genes:hypothetical protein,hypothetical protein|
MTFDDLTEGQKNAFNIVMRAIKEKKHHVTINGPAGTGKTTLTKFIIEALISTGETGIILAAPTHAAKKILSKLSGKEASTIHSILKINPVTYEENVLFEQKEVPDLAKCRVLICDEVSMYDRKLFKILLSTIPPWCTIIGIGDNKQIRPVDPGENTAYISPFFTHKDFYQCELTEVKRSNAPIIDVATDVRNGKWIYNKIVDGHGVRGFTGDTALRDFMVNYFSIVKSLDDLFENRVMAFTNKSVDKLNSIIRKKIFETDKDFIVGEIIVMQEPLIKTYKIDGKPVSEIIFNNGQLVRIIEAEYTSTFVKARGVSGEYLIRHWDLTVETYGDDEYYREKIKIISSDEELYKFNLFLGKTAETYKNWNKGGKAPWSDFWDAKSQFSKVKALPASTFHKAQGMSVDRAFIYTPCIHYADAELAQQLLYVGVTRGRYDVFYV
>ID:BBG28537.1 |[Escherichia phage KIT03]||_Escherichia_phage_KIT03_DNA_.gbk|DNA helicase|1320|AP018932(166848):9283-10602:-1 ^^ Escherichia phage KIT03 DNA, complete sequence.|neighbours:ID:BBG28536.1(-1),ID:BBG28538.1(-1)|neighbour_genes:hypothetical protein,hypothetical protein|
MTFDDLTEGQKNAFNIVMRAIKEKKHHVTINGPAGTGKTTLTKFIIEALISTGETGIILAAPTHAAKKILSKLSGKEASTIHSILKINPVTYEENVLFEQKEVPDLAKCRVLICDEVSMYDRKLFKILLSTIPPWCTIIGIGDNKQIRPVDPGENTAYISPFFTHKDFYQCELTEVKRSNAPIIDVATDVRNGKWIYDKVVDGHGVRGFIGDTALRDFMVNYFSIVKSLDDLFENRVMAFTNKSVDKLNNIIRKKIFETDKDFIVGEIIVMQEPLIKTYKIDGKPVSEIIFNNGQLVRIIEAEYTSTFVKARGVPGEYLIRHWDLTVETYGDDEYYREKIKIISSDEELYKFNLFLGKTAETYKNWNKGGKAPWSDFWDAKSQFSKVKALPASTFHKAQGMSVDRAFIYTPCIHYADAELAQQLLYVGVTRGRYDVFYV
>ID:YP_008060548.1 |[Escherichia phage Lw1]||_Escherichia_phage_Lw1_.gbk|dda|1332|NC_021344(176227):12929-14260:-1 ^GeneID:16205078^ Escherichia phage Lw1, complete genome.|neighbours:ID:YP_008060547.1(-1),ID:YP_008060549.1(-1)|neighbour_genes:hypothetical protein,hypothetical protein|
MNELTFDDLSDDQKAGHDRVIKNIQNKVHTTITGGPGVGKTTLVKFIFETLKAMGISGLWLTAPTHQAKNVLAQATGMDATTVHSALKISPVTNEEIRVFEQQRGKKAADLSECRVFVVEEVSMIDTELFRIIKRTIPSHAVILGLGDKDQIRPVNSDGKTELSPFFDEEIFDVIRLDKIMRQAEGNPIIQVSRAVRDGKMLKPMSVGDIGVFQHANAVDFLKQYFRRVKTPDDLIENRMFAYTNDNVDKLNATIRKHLYKTTQPFIVDEVIVMQEPLVQEMRLNGQIFTEIIYNNNEQIRVLEIVPRTEVIKADKCDEKISIDYYLLKTVSLEEGTNAQIQVVVDPVMKERLGNYLAYVASNYKRIKQQTGYKAPWHSFWAIKNKFQDVKPLPVCTYHKGQGSTYDHSYMYTRDAYAFADYDLCKQLIYVGITRARFTVDYV
> |[Tevenvirinae _Escherichia_phage_MX01]||_Escherichia_phage_MX01.gb|Dda DNA helicase|1332|NC_031934.1(168929):8565-9896:-1 ^RAST2:fig|1198136.96.peg.14^ Tevenvirinae _Escherichia_phage_MX01|neighbours:(-1),(-1)|neighbour_genes:hypothetical protein,Phage protein|
MITFEDLNIGQRTAFKEIIEAIKRRKGEWITLNGPAGTGKTTLTKFILDHLVKNGELGVILTAPTHAAKKVLSKLAGQEASTIHRILKINPTTYEDQDIFEQREAPDLSKCNVLVVDEGSMIDGKLFKIIESSVPPWCTVLGIGDRAQLQPVEPGSDGSPQLSPFFTHPKIKQLHLTEVMRSNAPIIEVATEIRNGGWFRDCIFEDHGVHGFKSQTALKDFMMNYFSIVKDADALFENRMFAYTNKSVEKLNSIIRKKLYETDAPYIKGEILVMQEPFMKELEYDGKKFSETIFNNGQMVRILDVNHTSLFLSAKDVGTRQMINYWDLQVESIDEDDEYYVEHLKVIDEASVEKFHYFLAKVATEYKAMRGTGKKPKWADFWKAKRMFTKVRALPVSTVHKSQGLTVQNSFIYTPCMHMADVSLASQLAYVSITRARTDAYYV
>ID:AYR03925.1 |[Escherichia phage OLB35]||_Escherichia_phage_OLB35_.gbk|DNA helicase|1314|MH992122(169140):9677-10990:-1 ^^ UNVERIFIED: Escherichia phage OLB35, complete genome.|neighbours:ID:AYR03924.1(-1),ID:AYR03926.1(-1)|neighbour_genes:exonuclease,hypothetical protein|
MTFDDLTEGQKNAFNVVMKAIKEKKHHVTINGPAGTGKTTLTRFIVEALISSGESGIILAAPTHAAKKVLSKLAGQEASTIHSILKINPTTYEENVLFEQKKVPDLALCRVLLFDEASMCDRSLFKIMLASIPKWCTVIGIGDRCQIRPVDPGESTAYLSPFFTHKDFVQCNLTEVKRSNAPIIDVATDIRNGKWIYDKVVDGHGVHGYTDLKSYMMNYFNVVKTPEDLFENRMMAFTNKSVDKLNSIIRRKLLETEKPFIKDEVIVLQEPFTKTYKLDGKNMTEMLFNNGQFVRIRDAVETSTFVKARGVSGEYMIRYWNLTVETYGDDEEYIREDIKVISSEEELYKFNLFLAKTAETYKFWNKGGKAPWSEFWDAKRMFTKVKALPVSTFHKAQGMSVDTAFVYTPCIHYADSELAKQLLYVGTTRGRFDVHFI
> |[Tevenvirinae _Escherichia_phage_PE37]||_Escherichia_phage_PE37.gb|DNA helicase (EC 3.6..|1320|KU925172.1(166423):153936-155255:1 ^RAST2:fig|1198136.98.peg.257^ Tevenvirinae _Escherichia_phage_PE37|neighbours:(1),(1)|neighbour_genes:Phage protein,Phage exonuclease|
MTFDDLTEGQKNAFNIVMRAIKEKKHHVTINGPAGTGKTTLTKFIIEALISTGETGIILAAPTHAAKKILSKLSGKEASTIHSILKINPVTYEENVLFEQKEVPDLAKCRVLICDEVSMYDRKLFKILLSTIPPWCTIIGIGDNKQIRPVDPGENTAYISPFFTHKDFYQCELTEVKRSNAPIIDVATDVRNGKWIYDKVVDGHGVRGFTGDTALRDFMVNYFSIVKSLDDLFENRVMAFTNKSVDKLNSIIRKKIFETDKDFIVGEIIVMQEPLIKTYKIDGKPVSEIIFNNGQLVRIIEAEYTSTFVKARGVPGEYLIRHWDLTVETYGDDEYYREKIKIISSDEELYKFNLFLGKTAETYKNWNKGGKAPWSDFWDAKSQFSKVKALPASTFHKAQGMSVDRAFIYTPCIHYADAELAQQLLYVGVTRGRYDVFYV
>ID:BBC14352.1 |[Escherichia phage PP01]||_Escherichia_phage_PP01.gbk|dda|1320|LC348379(167812):9467-10786:-1 ^^ Escherichia phage PP01 DNA, complete sequence.|neighbours:ID:BBC14351.1(-1),ID:BBC14353.1(-1)|neighbour_genes:dexA.2,dda.1|
MTFDDLTEGQKNAFNIVMRAIKEKKHHVTINGPAGTGKTTLTKFIIEALISTGETGIILAAPTHAAKKILSKLSGKEASTIHSILKINPVTYEENVLFEQKEVPDLAKCRVLICDEVSMYDRKLSKILLSTIPPWCTIIGIGDNKQIRPVDPGENTAYISPFFTHKDFYQCELTEVKRSNAPIIDVATDVRNGKWIYDKIVDGHGVRGFTGDTALRDFMVNYFSIVKSLDDLFENRVMAFTNKSVDKLNSIIRKKIFETDKDFIVGEIIVMQEPLIKTYKIDGKPVSEIIFNNGQLVRIIEAEYTSTFVKARGVSGEYLIRHWDLTVETYGDDEYYREKIKIISSDEELYKFNLFLGKTAETYKNWNKGGKAPWSDFWDAKSQFSKVKALPASTFHKAQGMSVDRAFIYTPCIHYADAELAQQLLYVGVTRGRYDVFYV
> |[Tevenvirinae _Escherichia_phage_SF]||_Escherichia_phage_SF.gb|DNA helicase (EC 3.6..|1314|MH359124.1(168695):111117-112430:1 ^RAST2:fig|1198136.100.peg.193^ Tevenvirinae _Escherichia_phage_SF|neighbours:(1),(1)|neighbour_genes:Phage protein,exonuclease|
MTFDDLTEGQKNAFNVVMNAIKEKKHHVTINGPAGTGKTTLTRFIVEALISSGESGIILAAPTHAAKKVLSKLAGQEASTIHSILKINPTTYEENVLFEQKKVPDLALCRVLLFDEASMCDRSLFKIMLASIPKWCTVIGIGDRCQIRPVDPGESTAYLSPFFTHKDFVQCNLTEVKRSNAPIIDVATDIRNGKWIYDKVVDGHGVHGYTDLKSYMMNYFNVVKTPEDLFENRMMAFTNKSVDKLNSIIRRKLLETEKPFIKDEVIVLQEPFTKTYKLDGKNMTEMLFNNGQFVRIRDAVETSTFVKARGVSGEYMIRYWNLTVETYGDDEEYIREDIKVISSEEELYKFNLFLAKTAETYKFWNKGGKAPWSEFWDAKRMFTKVKALPVSTFHKAQGMSVDTAFVYTPCIHYADSELAKQLLYVGTTRGRFDVHFI
>ID:YP_009608389.1 |[Escherichia phage ST0]||_Escherichia_phage_ST0.gbk|DNA helicase|1314|NC_041990(170496):51619-52932:1 ^GeneID:40084411^ Escherichia phage ST0, complete genome.|neighbours:ID:YP_009608388.1(1),ID:YP_009608390.1(1)|neighbour_genes:hypothetical protein,exonuclease|
MTFDDLTEGQKNAFNVVMNAIKEKKHHVTINGPAGTGKTTLTRFIVEALISSGESGIILAAPTHAAKKVLSKLAGQEASTIHSILKINPTTYEENVLFEQKKVPDLALCRVLLFDEASMCDRSLFKIMLASIPKWCTVIGIGDRCQIRPVDPGESTAYLSPFFTHKDFVQCNLTEVKRSNAPIIDVATDIRNGKWIYDKVVDGHGVHGYTDLKSYMMNYFNVVKTPEDLFENRMMAFTNKSVDKLNSIIRRKLLETEKPFIKDEVIVLQEPFTKTYKLDGKNMTEMLFNNGQFVRIRDAVETSTFVKARGVSGEYMIRYWNLTVETYGDDEEYIREDIKVISSEEELYKFNLFLAKTAETYKFWNKGGKAPWSEFWDAKRMFTKVKALPVSTFHKAQGMSVDTAFVYTPCIHYADSELAKQLLYVGTTRGRFDVHFI
>ID:BBC14629.1 |[Escherichia phage T2]||_Escherichia_phage_T2.gbk|dda|1320|LC348380(163825):8044-9363:-1 ^^ Escherichia phage T2 DNA, complete sequence.|neighbours:ID:BBC14628.1(-1),ID:BBC14630.1(-1)|neighbour_genes:dexA.2,dda.1|
MTFDDLTEGQKNAFNIVMKAIKEKKHHVTINGPAGTGKTTLTKFIIEALISTGETGIILAAPTHAAKKILSKLSWKEASTIHSILKINPVTYEENVLFEQKEVPDLAKCRVLICDEVSMYDRKLFKILLSTIPPWCTIIGIGDNKQIRPVDPGENTAYISPFFTHKDFYQCELTEVKRSNAPIIDVATDVRNGKWIYDKVVDGHGVRGFTGDTALRDFMVNYFSIVKSLDDLFENRVMAFTNKSVDKLNSIIRKKIFETDKDFIVGEIIVMQEPLIKTYKIDGKPVSEIIFNNGQLVRIIEAEYTSTFVKARGVPGEYLIRHWDLTVETYGDDEYYREKIKIISSDEELYKFNLFLGKTAETYKNWNKGGKAPWSDFWDAKSQFSKVKALPASTFHKAQGMSVDRAFIYTPCIHYADAELAQQLLYVGVTRGRYDVFYV
>ID:YP_009281356.1 |[Escherichia phage UFV-AREG1]||_Escherichia_phage_UFV-AREG1_.gbk|ATP-dependent RecD-l..|1320|NC_031030(170788):9494-10813:-1 ^GeneID:29063549^ Escherichia phage UFV-AREG1, complete genome.|neighbours:ID:YP_009281355.1(-1),ID:YP_009281357.1(-1)|neighbour_genes:hypothetical protein,hypothetical protein|
MTFDDLTEGQKNAFNIVMRAIKEKKHHVTINGPAGTGKTTLTKFIIEALISTGETGIILAAPTHAAKKILSKLSGKEASTIHSILKINPVTYEENVLFEQKEVPDLAKCRVLICDEVSMYDRKLFKILLSTIPPWCTIIGIGDNKQIRPVDPGENTAYISPFFTHKDFYQCELTEVKRSNAPIIDVATDVRNGKWIYDKVVDGHGVRGFTGDTALRDFMVNYFSIVKSLDDLFENRVMAFTNKSVDKLNSIIRKKIFETDKDFIVGEIIVMQEPLIKTYKIDGKPVSEIIFNNGQLVRIIEAEYTSTFVKARGVPGEYLIRHWDLTVETYGDDEYYREKIKIISSDEELYKFNLFLGKTAETYKNWNKGGKAPWSDFWDAKSQFSKVKALPASTFHKAQGMSVDRAFIYTPCIHYADAELAQQLLYVGVTRGRYDVFYV
>ID:YP_009323214.1 |[Escherichia phage WG01]||_Escherichia_phage_WG01_.gbk|DNA helicase|1332|NC_031928(169936):8768-10099:-1 ^GeneID:30308340^ Escherichia phage WG01, complete genome.|neighbours:ID:YP_009323213.1(-1),ID:YP_009323215.1(-1)|neighbour_genes:hypothetical protein,hypothetical protein|
MITFEDLNIGQRTAFKEIIEAIKRRKGEWITLNGPAGTGKTTLTKFILDHLVKNGELGVILTAPTHAAKKVLSKLAGQEASTIHRILKINPTTYEDQDIFEQREAPDLSKCNVLVVDEGSMIDGKLFKIIESSVPPWCTVLGIGDRAQLQPVEPGSDGSPQLSPFFTHPKIKQLHLTEVMRSNAPIIEVATEIRNGGWFRDCVFEGHGVHGFKSQTALKDFMMNYFSIVKDADALFENRMFAYTNKSVEKLNSIIRKKLYETDAPYIKGEILVMQEPFMKELEYDGKKFSETIFNNGQMVRILDVNHTSLFLSAKDVGTRQMINYWDLQVESVDEDDEYYVEHLKVIDEASVEKFHYFLAKVATEYKAMRGSGKKPKWADFWKAKRMFSKVRALPVSTVHKSQGLTVQNSFIYTPCMHMADANLASQLAYVSITRARTDAYYV
>ID:YP_009030902.1 |[Escherichia phage vB_EcoM_112]||_Escherichia_phage_e112_.gbk|DNA helicase|1320|NC_024125(168470):10068-11387:-1 ^GeneID:19485446^ Escherichia phage e11/2, complete genome.|neighbours:ID:YP_009030901.1(-1),ID:YP_009030903.1(-1)|neighbour_genes:hypothetical protein,hypothetical protein|
MTFDDLTEGQKNAFNIVMKAIKEKKHHVTINGPAGTGKTTLTKFIIEALISTGETGIILAAPTHAAKKILSKLSGKEASTIHSILKINPVTYEENVLFEQKEVPDLAKCRVLICDEVSMYDRKLFKILLSTIPPWCTIIGIGDNKQIRPVDPGENTAYISPFFTHKDFYQCELTEVKRSNAPIIDVATDVRNGKWIYDKVVDGHGVRGFTGDTALRDFMVNYFSIVKSLDDLFENRVMAFTNKSVDKLNSIIRKKIFETDKDFIVGEIIVMQEPLIKTYKIDGKPVSEIIFNNGQLVRIIEAEYTSTFVKARGVSGEYLIRHWDLTVETYGDDEYYREKIKIISSDEELYKFNLFLGKTAETYKNWNKGGKAPWSDFWDAKSQFSKVKALPASTFHKAQGMSVDRAFIYTPCIHYADAELAQQLLYVGVTRGRYDVFYV
>ID:AYN56401.1 |[Escherichia phage p000v]||_Escherichia_phage_p000v_.gbk|ATP-dependent DNA he..|1314|MK047717(167803):139137-140450:1 ^^ Escherichia phage p000v, complete genome.|neighbours:ID:AYN56400.1(1),ID:AYN56402.1(1)|neighbour_genes:hypothetical protein,exodeoxyribonuclease|
MTFDDLTEGQKNAFNVVMKAIKEKKHHVTINGPAGTGKTTLTRFIVEALISSGESGIILAAPTHAAKKVLSKLAGQEASTIHSILKINPTTYEENVLFEQKKVPDLALCRVLLFDEASMCDRSLFKIMLASIPKWCTVIGIGDRCQIRPVDPGESTAYLSPFFTHKDFVQCNLTEVKRSNAPIIDVATDIRNGKWIYDKVVDGHGVHGYTDLKSYMMNYFNVVKTPEDLFENRMMAFTNKSVDKLNSIIRRKLLETEKPFIKDEVIVLQEPFTKTYKLDGKNMTEMLFNNGQFVRIRDAVETSTFVKARGVSGEYMIRYWNLTVETYGDDEEYVREDIKVISSEEELYKFNLFLAKTAETYKFWNKGGKAPWSEFWDAKRMFTKVKALPVSTFHKAQGMSVDTAFVYTPCIHYADSELAKQLLYVGTTRGRFDVHFI
> |[Tevenvirinae _Escherichia_phage_p000y]||_Escherichia_phage_p000y.gb|DNA helicase (EC 3.6..|1314|MK047718.1(169872):82485-83798:1 ^RAST2:fig|1198136.97.peg.158^ Tevenvirinae _Escherichia_phage_p000y|neighbours:(1),(1)|neighbour_genes:Phage protein,exonuclease|
MTFDDLTEGQKNAFNVVMNAIKEKKHHVTINGPAGTGKTTLTRFIVEALISAGESGIILAAPTHAAKKVLSKLAGQEASTIHSILKINPTTYEENVLFEQKKVPDLALCRVLLFDEASMCDRSLFKIMLASIPKWCTVIGIGDRCQIRPVDPGESTAYLSPFFTHKDFVQCNLTEVKRSNAPIIDVATDIRNGKWIYDKVVDGHGVHGYTDLKSYMMNYFNVVKTPEDLFENRMMAFTNKSVDKLNSIIRRKLLETEKPFIKDEVIVLQEPFTKTYKLDGKNMTEMLFNNGQFVRIRDAVETSTFVKARGVSGEYMIRYWNLTVETYGDDEEYIREDIKVISSEEELYKFNLFLAKTAETYKFWNKGGKAPWSEFWDAKRMFTKVKALPVSTFHKAQGMSVNTAFVYTPCIHYADSELAKQLLYVGTTRGRFDVHFI
> |[Tevenvirinae _Escherichia_phage_slur02]||_Escherichia_phage_slur02.gb|DNA helicase (EC 3.6..|1320|NC_028927.1(167298):80711-82030:-1 ^RAST2:fig|1198136.99.peg.129^ Tevenvirinae _Escherichia_phage_slur02|neighbours:(-1),(-1)|neighbour_genes:Phage exonuclease,Phage protein|
MTFDDLTEGQKNAFNIIMKAIKEKKHHVTINGPAGTGKTTLTKFIIEALISTGETGIILAAPTHAAKKILSKLSGKEASTIHSILKINPVTYEENVLFEQKEVPDLAKCRVLICDEVSMYDRKLFKILLSTIPPWCTIIGIGDNKQIRPVDPGENTAYISPFFTHKDFYQCELTEVKRSNAPIIDVATDVRNGKWIYDKVVDGHGVRGFTGDTALRDFMVNYFSIVKSLDDLFENRVMAFTNKSVDKLNSIIRKKIFETDKDFIVGEIIVMQEPLIKTYKIDGKPVSEIIFNNGQLVRIIEAEYTSTFVKARGVSGEYLIRHWDLTVETYGDDEYYREKIKIISSDEELYKFNLFLGKTAETYKNWNKGGKAPWSDFWDAKSQFSKVKALPASTFHKAQGMSVDRAFIYTPCIHYADAELAQQLLYVGVTRGRYDVFYV
>ID:YP_009625233.1 |[Escherichia phage slur03]||_Escherichia_phage_slur03_.gbk|DNA helicase [Escher..|1320|NC_042129(167467):160653-161972:1 ^GOA:A0A0M7QE67,GeneID:40102115,InterPro:IPR003593,InterPro:IPR027417,UniProtKB/TrEMBL:A0A0M7QE67^ Escherichia phage slur03, complete genome.|neighbours:ID:YP_009625232.1(1),ID:YP_009625234.1(1)|neighbour_genes:putative phage prote..,putative phage prote..|
MTFDDLTEGQKNAFNIVMRAIKEKKHHVTINGPAGTGKTTLTKFIIEALISTGETGIILAAPTHAAKKILSKLSGKEASTIHSILKINPVTYEENVLFEQKEVPDLAKCRVLICDEVSMYDRKLFKILLSTIPPWCTIIGIGDNKQIRPVDPGENTAYISPFFTHKDFYQCELTEVKRSNAPIIDVATDVRNGKWIYDKVVDGHGVRGFTGDTALRDFMVNYFSIVKSLDDLFENRVMAFTNKSVDKLNSIIRKKIFETDKDFIVGEIIVMQEPLIKTYKIDGKPVSEIIFNNGQLVRIIEAEYTSTFVKARGVPGEYLIRHWDLTVETYGDDEYYREKIKIISSDEELYKFNLFLGKTAETYKNWNKGGKAPWSDFWDAKSQFSKVKALPASTFHKAQGMSVDRAFIYTPCIHYADAELAQQLLYVGVTRGRYDVFYV
>ID:YP_009625505.1 |[Escherichia phage slur04]||_Escherichia_phage_slur04_.gbk|recD2|1320|NC_042130(167298):162395-163714:-1 ^GOA:A0A0M7QA55,GeneID:40102400,InterPro:IPR003593,InterPro:IPR027417,UniProtKB/TrEMBL:A0A0M7QA55^ Escherichia phage slur04, complete genome.|neighbours:ID:YP_009625504.1(-1),ID:YP_009625506.1(-1)|neighbour_genes:hypothetical protein,hypothetical protein|
MTFDDLTEGQKNAFNIIMKAIKEKKHHVTINGPAGTGKTTLTKFIIEALISTGETGIILAAPTHAAKKILSKLSGKEASTIHSILKINPVTYEENVLFEQKEVPDLAKCRVLICDEVSMYDRKLFKILLSTIPPWCTIIGIGDNKQIRPVDPGENTAYISPFFTHKDFYQCELTEVKRSNAPIIDVATDVRNGKWIYDKVVDGHGVRGFTGDTALRDFMVNYFSIVKSLDDLFENRVMAFTNKSVDKLNSIIRKKIFETDKDFIVGEIIVMQEPLIKTYKIDGKPVSEIIFNNGQLVRIIEAEYTSTFVKARGVSGEYLIRHWDLTVETYGDDEYYREKIKIISSDEELYKFNLFLGKTAETYKNWNKGGKAPWSDFWDAKSQFSKVKALPASTFHKAQGMSVDRAFIYTPCIHYADAELAQQLLYVGVTRGRYDVFYV
> |[Tevenvirinae _Escherichia_phage_slur07]||_Escherichia_phage_slur07.gb|DNA helicase (EC 3.6..|1320|NC_028780.1(167124):152218-153537:1 ^RAST2:fig|1198136.89.peg.251^ Tevenvirinae _Escherichia_phage_slur07|neighbours:(1),(1)|neighbour_genes:Phage protein,Phage protein|
MTFDDLTEGQKNAFNTVMKAIKEKKHHVTINGPAGTGKTTLTKFIIEALISTGETGIILAAPTHAAKKILSKLSGKEASTIHSILKINPVTYEENVLFEQKEVPDLAKCRVLICDEVSMYDRKLFKILLSTIPPWCTIIGIGDNKQIRPVDPGENTAYISPFFTHKDFYQCELTEVKRSNAPIIDVATDVRNGKWIYDKVVDGHGVRGFTGDTALRDFMVNYFSIVKSLDDLFENRVMAFTNKSVDKLNSIIRKKIFETDKDFIVGEIIVMQEPLIKTYKIDGKPVSEIIFNNGQLVRIIEAEYTSTFVKARGVPGEYLIRHWDLTVETYGDDEYYREKIKIISSDEELYKFNLFLGKTAETYKNWNKGGKAPWSDFWDAKSQFSKVKALPASTFHKAQGMSVDRAFIYTPCIHYADAELAQQLLYVGVTRGRYDVFYV
>ID:CUL02778.1 |[Escherichia phage slur08]||_Escherichia_phage_slur08_.gbk|recD2|1320|LN881733(167467):157900-159219:1 ^GOA:A0A0M7QC20,InterPro:IPR003593,InterPro:IPR027417,UniProtKB/TrEMBL:A0A0M7QC20^ Escherichia phage slur08, complete genome.|neighbours:ID:CUL02777.1(1),ID:CUL02779.1(1)|neighbour_genes:hypothetical protein,hypothetical protein|
MTFDDLTEGQKNAFNIVMRAIKEKKHHVTINGPAGTGKTTLTKFIIEALISTGETGIILAAPTHAAKKILSKLSGKEASTIHSILKINPVTYEENVLFEQKEVPDLAKCRVLICDEVSMYDRKLFKILLSTIPPWCTIIGIGDNKQIRPVDPGENTAYISPFFTHKDFYQCELTEVKRSNAPIIDVATDVRNGKWIYDKVVDGHGVRGFTGDTALRDFMVNYFSIVKSLDDLFENRVMAFTNKSVDKLNSIIRKKIFETDKDFIVGEIIVMQEPLIKTYKIDGKPVSEIIFNNGQLVRIIEAEYTSTFVKARGVPGEYLIRHWDLTVETYGDDEYYREKIKIISSDEELYKFNLFLGKTAETYKNWNKGGKAPWSDFWDAKSQFSKVKALPASTFHKAQGMSVDRAFIYTPCIHYADAELAQQLLYVGVTRGRYDVFYV
>ID:CUL03059.1 |[Escherichia phage slur11]||_Escherichia_phage_slur11_.gbk|recD2|1320|LN881734(167298):165941-167260:-1 ^GOA:A0A0M7QH15,InterPro:IPR003593,InterPro:IPR027417,UniProtKB/TrEMBL:A0A0M7QH15^ Escherichia phage slur11, complete genome.|neighbours:ID:CUL03058.1(-1),end()|neighbour_genes:hypothetical protein,end()|
MTFDDLTEGQKNAFNIIMKAIKEKKHHVTINGPAGTGKTTLTKFIIEALISTGETGIILAAPTHAAKKILSKLSGKEASTIHSILKINPVTYEENVLFEQKEVPDLAKCRVLICDEVSMYDRKLFKILLSTIPPWCTIIGIGDNKQIRPVDPGENTAYISPFFTHKDFYQCELTEVKRSNAPIIDVATDVRNGKWIYDKVVDGHGVRGFTGDTALRDFMVNYFSIVKSLDDLFENRVMAFTNKSVDKLNSIIRKKIFETDKDFIVGEIIVMQEPLIKTYKIDGKPVSEIIFNNGQLVRIIEAEYTSTFVKARGVSGEYLIRHWDLTVETYGDDEYYREKIKIISSDEELYKFNLFLGKTAETYKNWNKGGKAPWSDFWDAKSQFSKVKALPASTFHKAQGMSVDRAFIYTPCIHYADAELAQQLLYVGVTRGRYDVFYV
>ID:CUL03579.1 |[Escherichia phage slur13]||_Escherichia_phage_slur13_.gbk|recD2|1320|LN881737(167299):20591-21910:-1 ^GOA:A0A0M7QI56,InterPro:IPR003593,InterPro:IPR027417,UniProtKB/TrEMBL:A0A0M7QI56^ Escherichia phage slur13, complete genome.|neighbours:ID:CUL03578.1(-1),ID:CUL03580.1(-1)|neighbour_genes:hypothetical protein,hypothetical protein|
MTFDDLTEGQKNAFNIIMKAIKEKKHHVTINGPAGTGKTTLTKFIIEALISTGETGIILAAPTHAAKKILSKLSGKEASTIHSILKINPVTYEENVLFEQKEVPDLAKCRVLICDEVSMYDRKLFKILLSTIPPWCTIIGIGDNKQIRPVDPGENTAYISPFFTHKDFYQCELTEVKRSNAPIIDVATDVRNGKWIYDKVVDGHGVRGFTGDTALRDFMVNYFSIVKSLDDLFENRVMAFTNKSVDKLNSIIRKKIFETDKDFIVGEIIVMQEPLIKTYKIDGKPVSEIIFNNGQLVRIIEAEYTSTFVKARGVSGEYLIRHWDLTVETYGDDEYYREKIKIISSDEELYKFNLFLGKTAETYKNWNKGGKAPWSDFWDAKSQFSKVKALPASTFHKAQGMSVDRAFIYTPCIHYADAELAQQLLYVGVTRGRYDVFYV
>ID:YP_009180789.1 |[Escherichia phage slur14]||_Escherichia_phage_slur14_.gbk|recD2|1320|NC_028448(167467):117708-119027:-1 ^GOA:A0A0M9JE22,GeneID:26227959,InterPro:IPR003593,InterPro:IPR027417,UniProtKB/TrEMBL:A0A0M9JE22^ Escherichia phage slur14, complete genome.|neighbours:ID:YP_009180788.1(-1),ID:YP_009180790.1(-1)|neighbour_genes:hypothetical protein,hypothetical protein|
MTFDDLTEGQKNAFNIVMRAIKEKKHHVTINGPAGTGKTTLTKFIIEALISTGETGIILAAPTHAAKKILSKLSGKEASTIHSILKINPVTYEENVLFEQKEVPDLAKCRVLICDEVSMYDRKLFKILLSTIPPWCTIIGIGDNKQIRPVDPGENTAYISPFFTHKDFYQCELTEVKRSNAPIIDVATDVRNGKWIYDKVVDGHGVRGFTGDTALRDFMVNYFSIVKSLDDLFENRVMAFTNKSVDKLNSIIRKKIFETDKDFIVGEIIVMQEPLIKTYKIDGKPVSEIIFNNGQLVRIIEAEYTSTFVKARGVPGEYLIRHWDLTVETYGDDEYYREKIKIISSDEELYKFNLFLGKTAETYKNWNKGGKAPWSDFWDAKSQFSKVKALPASTFHKAQGMSVDRAFIYTPCIHYADAELAQQLLYVGVTRGRYDVFYV
>ID:AVH85850.1 |[Escherichia phage vB_EcoM-G28]||_Escherichia_phage_vB_EcoM-G28.gbk|hypothetical protein|1320|MG867727(170121):9026-10345:-1 ^^ Escherichia phage vB_EcoM-G28, complete genome.|neighbours:ID:AVH85849.1(-1),ID:AVH85851.1(-1)|neighbour_genes:hypothetical protein,hypothetical protein|
MTFDDLTEGQKNAFNIVMRAIKEKKHHVTINGPAGTGKTTLTKFIIEALISTGETGIILAAPTHAAKKILSKLSGKEASTIHSILKINPVTYEENVLFEQKEVPDLAKCRVLICDEVSMYDRKLFKILLSTIPPWCTIIGIGDNKQIRPVDPGENTAYISPFFTHKDFYQCELTEVKRSNAPIIDVATDVRNGKWIYDKVVDGHGVRGFTGDTALRDFMVNYFSIVKSLDDLFENRVMAFTNKSVDKLNSIIRKKIFETDKDFIVGEIIVMQEPLIKTYKIDGKPVSEIIFNNGQLVRIIEAEYTSTFVKARGVPGEYLIRHWDLTVETYGDDEYYREKIKIISSDEELYKFNLFLGKTAETYKNWNKGGKAPWSDFWDAKSQFSKVKALPASTFHKAQGMSVDRAFIYTPCIHYADAELAQQLLYVGVTRGRYDVFYV
>ID:QDF15042.1 |[Escherichia phage vB_EcoM-Sa45lw]||_Escherichia_phage_vB_EcoM-Sa45lw_.gbk|DNA helicase|1320|MK977694(167353):9273-10592:-1 ^^ Escherichia phage vB_EcoM-Sa45lw, complete genome.|neighbours:ID:QDF15041.1(-1),ID:QDF15043.1(-1)|neighbour_genes:hypothetical protein,hypothetical protein|
MTFDDLTEGQKNAFNIVMRAIKEKKHHVTINGPAGTGKTTLTKFIIEALISTGETGIILAAPTHAAKKILSKLSGKEASTIHSILKINPVTYEENVLFEQKEVPDLAKCRVLICDEVSMYDRKLFKILLSTIPPWCTIIGIGDNKQIRPVDPGENTAYISPFFTHKDFYQCELTEVKRSNAPIIDVATDVRNGKWIYDKVVDGHGVRGFTGDTALRDFMVNYFSIVKSLDDLFENRVMAFTNKSVDKLNSIIRKKIFETDKDFIVGEIIVMQEPLIKTYKIDGKPVSEIIFNNGQLVRIIEAEYTSTFVKARGVPGEYLIRHWDLTVETYGDDEYYREKIKIISSDEELYKFNLFLGKTAETYKNWNKGGKAPWSDFWDAKSQFSKVKALPASTFHKAQGMSVDRAFIYTPCIHYADAELAQQLLYVGVTRGRYDVFYV
>ID:YP_009290283.1 |[Escherichia phage vB_EcoM-UFV13]||_Escherichia_phage_vB_EcoM-UFV13_.gbk|DNA helicase|1320|NC_031103(165772):9250-10569:-1 ^GeneID:29081079^ Escherichia phage vB_EcoM-UFV13, complete genome.|neighbours:ID:YP_009290282.1(-1),ID:YP_009290284.1(-1)|neighbour_genes:hypothetical protein,hypothetical protein|
MTFDDLTEGQKNAFNIVMKAIKEKKHHVTINGPAGTGKTTLTKFIIEALISTGETGIILAAPTHAAKKILSKLSGKEASTIHSILKINPVTYEENVLFEQKEVPDLAKCRVLICDEVSMYDRKLFKILLSTIPPWCTIIGIGDNKQIRPVDPGENTAYISPFFTHKDFYQCELTEVKRSNAPIIDVATDVRNGKWIYDKVVDGHGVRGFTGDTALRDFMVNYFSIVKSLDDLFENRVMAFTNKSVDKLNNIIRKKIFETDKDFIVGEIIVMQEPLIKTYKIDGKPVSEIIFNNGQLVRIIEAEYTSTFVKARGVSGEYLIRHWDLTVETYGDDEYYREKIKIISSDEELYKFNLFLGKTAETYKNWNKGGKAPWSDFWDAKSQFSKVKALPASTFHKAQGMSVDRAFIYTPCIHYADAELAQQLLYVGVTRGRYDVFYV
>ID:AUV60879.1 |[Escherichia phage vB_EcoM-fFiEco06]||_Escherichia_phage_vB_EcoM-fFiEco06_.gbk|dda|1320|MG781190(167076):9064-10383:-1 ^^ Escherichia phage vB_EcoM-fFiEco06, complete genome.|neighbours:ID:AUV60878.1(-1),ID:AUV60880.1(-1)|neighbour_genes:hypothetical protein,hypothetical protein|
MTFDDLTEGQKNAFNIVMRAIKEKKHHVTINGPAGTGKTTLTKFIIEALISTGETGIILAAPTHAAKKILSKLSGKEASTIHSILKINPVTYEENVLFEQKEVPDLAKCRVLICDEVSMYDRKLFKILLSTIPPWCTIIGIGDNKQIRPVDPGENTAYISPFFTHKDFYQCELTEVKRSNAPIIDVATDVRNGKWIYDKVVDGHGVRGFTGDTALRDFMVNYFSIVKSLDDLFENRVMAFTNKSVDKLNSIIRKKIFETDKDFIVGEIIVMQEPLIKTYKIDGKPVSEIIFNNGQLVRIIEAEYTSTFVKARGVPGEYLIRHWDLTVETYGDDEYYREKIKIISSDEELYKFNLFLGKTAETYKNWNKGGKAPWSDFWDAKSQFSKVKALPASTFHKAQGMSVDRAFIYTPCIHYADAELAQQLLYVGVTRGRYDVFYV
>ID:AUV61153.1 |[Escherichia phage vB_EcoM-fHoEco02]||_Escherichia_phage_vB_EcoM-fHoEco02_.gbk|dda|1320|MG781191(167064):9064-10383:-1 ^^ Escherichia phage vB_EcoM-fHoEco02, complete genome.|neighbours:ID:AUV61152.1(-1),ID:AUV61154.1(-1)|neighbour_genes:hypothetical protein,hypothetical protein|
MTFDDLTEGQKNAFNIVMRAIKEKKHHVTINGPAGTGKTTLTKFIIEALISTGETGIILAAPTHAAKKILSKLSGKEASTIHSILKINPVMYEENVLFEQKEVPDLAKCRVLICDEVSMYDRKLFKILLSTIPPWCTIIGIGDNKQIRPVDPGENTAYISPFFTHKDFYQCELTEVKRSNAPIIDVATDVRNGKWIYDKVVDGHGVRGFTGDTALRDFMVNYFSIVKSLDDLFENRVMAFTNKSVDKLNSIIRKKIFETDKDFIVGEIIVMQEPLIKTYKIDGKPVSEIIFNNGQLVRIIEAEYTSTFVKARGVPGEYLIRHWDLTVETYGDDEYYREKIKIISSDEELYKFNLFLGKTAETYKNWNKGGKAPWSDFWDAKSQFSKVKALPASTFHKAQGMSVDRAFIYTPCIHYADAELAQQLLYVGVTRGRYDVFYV
>ID:AYP69744.1 |[Escherichia phage vB_EcoM_DalCa]||_Escherichia_phage_vB_EcoM_DalCa_.gbk|DNA helicase|1320|MH992510(166040):9058-10377:-1 ^^ Escherichia phage vB_EcoM_DalCa, complete genome.|neighbours:ID:AYP69905.1(-1),ID:AYP69874.1(-1)|neighbour_genes:hypothetical protein,hypothetical protein|
MTFDDLTEGQKNAFNIVMKAIKEKKHHVTINGPAGTGKTTLTKFIIEALISTGETGIILAAPTHAAKKILSKLSGKEASTIHSILKINPVTYEENVLFEQKEVPDLAKCRVLICDEVSMYDRKLFKILLSTIPPWCTIIGIGDNKQIRPVDPGENTAYISPFFTHKDFYQCELTEVKRSNAPIIDVATDVRNGKWIYDKVVDGHGVRGFTGDTALRDFMVNYFSIVKSLDDLFENRVMAFTNKSVDKLNSIIRKKIFETDKDFIVGEIIVMQEPLIKTYKIDGKPVSEIIFNNGQLVRIIEAEYTSTFVKARGVPGEYLIRHWDLTVETYGDDEYYREKIKIISSDEELYKFNLFLGKTAETYKNWNKGGKAPWSDFWDAKSQFSKVKALPASTFHKAQGMSVDRAFIYTPCIHYADAELAQQLLYVGVTRGRYDVFYV
>ID:QBO63532.1 |[Escherichia phage vB_EcoM_G10400]||_Escherichia_phage_vB_EcoM_G10400.gbk|hypothetical protein|1320|MK327937(170182):9279-10598:-1 ^^ Escherichia phage vB_EcoM_G10400, complete genome.|neighbours:ID:QBO63531.1(-1),ID:QBO63533.1(-1)|neighbour_genes:hypothetical protein,hypothetical protein|
MTFDDLTEGQKNAFNIVMRAIKEKKHHVTINGPAGTGKTTLTKFIIEALISTGETGIILAAPTHAAKKILSKLSGKEASTIHSILKINPVTYEENVLFEQKEVPDLAKCRVLICDEVSMYDRKLFKILLSTIPPWCTIIGIGDNKQIRPVDPGENTAYISPFFTHKDFYQCELTEVKRSNAPIIDVATDVRNGKWIYDKVVDGHGVRGFTGDTALRDFMVNYFSIVKSLDDLFENRVMAFTNKSVDKLNSIIRKKIFETDKDFIVGEIIVMQEPLIKTYKIDGKPVSEIIFNNGQLVRIIEAEYTSTFVKARGVPGEYLIRHWDLTVETYGDDEYYREKIKIISSDEELYKFNLFLGKTAETYKNWNKGGKAPWSDFWDAKSQFSKVKALPASTFHKAQGMSVDRAFIYTPCIHYADAELAQQLLYVGVTRGRYDVFYV
>ID:QBO62168.1 |[Escherichia phage vB_EcoM_G2248]||_Escherichia_phage_vB_EcoM_G2248.gbk|hypothetical protein|1392|MK327932(170678):7134-8525:-1 ^^ Escherichia phage vB_EcoM_G2248, complete genome.|neighbours:ID:QBO62167.1(-1),ID:QBO62169.1(-1)|neighbour_genes:hypothetical protein,hypothetical protein|
MSRVLTFDMLTDGQKHAFDVLMKRIEQKKHTTVRGAAGTGKTAMMKFIVQEMVRRGVTGVVLATPTHQAKKVLSKAVGRQAFTLHALLRLNPTNYEDTQVFEQKDTPKLDDVQIIIVDEASMVDKKLFDILMKSINGRIVIIAVGDPHQLRPVDPSGATSISPFFTDENFQNVELTEIKRSNAPIIDVATAVRNGKWVFEKQCGNEGVFHSSTLPEFMKHYFETVKTPEDLLENRILAYTNKSVEKLNEIVRKRVYNTDEPVIVDEILVTQEPLIEYLRDERGKKIPNVIFNNGEMIRVKEVIPREFTLRCTGVDPQPVLGYTLKVESVDDDEDKEILNQKVGLDAVGITTDKPDLVEINILTEQRQKNIFFIYLNTVAGQYREMKKENPKFKPDWDSFWTIKRMFLNVKALPACTIHKSQGVSVDRVFLYTPCMCTDNVDFELAMQLLYVGVTRARYRVDYI
> |[Tevenvirinae Escherichia_phage_vB_EcoM_G2285]||_Escherichia_phage_vB_EcoM_G2285.gb|DNA helicase (EC 3.6..|1314|MK327933.1(166675):9733-11046:-1 ^RAST2:fig|1198136.60.peg.14^ Tevenvirinae Escherichia_phage_vB_EcoM_G2285|neighbours:(-1),(-1)|neighbour_genes:exonuclease,Phage protein|
MTFDDLTEGQKNAFNVVMNAIKEKKQHVTINGPAGTGKTTLTRFIVEALISSGESGIILAAPTHAAKKVLSKLAGQEASTIHSILKINPTTYEENVLFEQKKVPDLALCRVLLFDEASMCDRSLFKIMLASIPKWCTVIGIGDRCQIRPVDPGESTAYLSPFFTHKDFVQCNLTEVKRSNAPIIDVATDIRNGKWIYDKVVDGHGVHGYTDLKSYMMNYFNVVKTPEDLFENRMMAFTNKSVDKLNSIIRRKLLETEKPFIKDEVIVLQEPFTKTYKLDGKNMTEMLFNNGQFVRIRDAVETSTFVKARGVSGEYMIRYWNLTVETYGDDEEYVREDIKVISSEEELYKFNLFLAKTAETYKFWNKGGKAPWSEFWDAKRMFTKVKALPVSTFHKAQGMSVDTAFVYTPCIHYADSELAKQLLYVGTTRGRFDVHFI
> |[Tevenvirinae _Escherichia_phage_vB_EcoM_G2469]||_Escherichia_phage_vB_EcoM_G2469.gb|DNA helicase (EC 3.6..|1314|MK327934.1(170452):9635-10948:-1 ^RAST2:fig|1198136.90.peg.14^ Tevenvirinae _Escherichia_phage_vB_EcoM_G2469|neighbours:(-1),(-1)|neighbour_genes:exonuclease,Phage protein|
MTFDDLTEGQKNAFNVVMNAIKEKKHHVTINGPAGTGKTTLTRFIVEALISSGESGIILAAPTHAAKKVLSKLAGQEASTIHSILKINPTTYEENVLFEQKKVPDLALCRVLLFDEASMCDRSLFKIMLASIPKWCTVIGIGDRCQIRPVDPGESTAYLSPFFTHKDFVQCDLTEVKRSNAPIIDVATDIRNGKWIYDKVVDGHGVHGYTDLKSYMMNYFNVVKTPEDLFENRMMAFTNKSVDKLNSIIRRKLLETEKPFIKDEVIVLQEPFTKTYKLDGKNMTEMLFNNGQFVRIRDAVETSTFVKARGVSGEYMIRYWNLTVETYGNDEEYVREDIKVISSEEELYKFNLFLAKTAETYKFWNKGGKAPWSEFWDAKRMFTKVKALPVSTFHKAQGMSVDTAFVYTPCIHYADSELAKQLLYVGTTRGRFDVHFI
> |[Tevenvirinae Escherichia_phage_vB_EcoM_G2494]||_Escherichia_phage_vB_EcoM_G2494.gb|DNA helicase (EC 3.6..|1392|MK327935.1(168327):6394-7785:-1 ^RAST2:fig|1198136.61.peg.12^ Tevenvirinae Escherichia_phage_vB_EcoM_G2494|neighbours:(-1),(-1)|neighbour_genes:Phage protein,Phage protein|
MSRVLTFDMLTDGQKHAFDVLMKRIEQKKHTTVRGAAGTGKTAMMKFIVQEMVRRGVTGVVLATPTHQAKKVLSKAVGRQAFTLHALLRLNPTNYEDTQVFEQKDTPKLDDVQIIIVDEASMVDKKLFDILMKSINGRIVIIAVGDLYQLRPVDPSGATSISPFFTDERFQNVELTEIKRSNAPIIDVATAVRNGKWVFEKQCGNEGVFHSSTLPEFMKHYLETVKTPEDLLENRILAYTNKSVEKLNEIVRKRVYNTDEPVIVDEILVTQEPLIEYLRDERGKKIPNVIFNNGEMIRVKEVIPREFTLRCTGVDPQPVLGYTLKVESVDDDEDKEILNQKVGLDAVGITTDKPDLVEINILTEQRQKNIFSIYLNTVAGQYREMKKENPNFKPDWDSFWTMKRMFLNVKALPACTIHKSQGISVDRVFLYTPCMCTDNVDFELAMQLLYVGVTRARYRVDYI
>ID:QBO65427.1 |[Escherichia phage vB_EcoM_G2540-3]||_Escherichia_phage_vB_EcoM_G2540-3_.gbk|hypothetical protein|1320|MK327944(168654):8818-10137:-1 ^^ Escherichia phage vB_EcoM_G2540-3, complete genome.|neighbours:ID:QBO65426.1(-1),ID:QBO65428.1(-1)|neighbour_genes:hypothetical protein,hypothetical protein|
MTFDDLTEGQKNAFNIVMKAIKEKKHHVTINGPAGTGKTTLTKFIIEALISTGETGIILAAPTHAAKKILSKLSGKEASTIHSILKINPVTYEENVLFEQKEVPDLAKCRVLICDEVSMYDRKLFKILLSTIPPWCTIIGIGDNKQIRPVDPGENTAYISPFFTHKDFYQCELTEVKRSNAPIIDVATDVRNGKWIYDKIVDGHGVRGFIGDTALRDFMVNYFSIVKSLDDLFENRVMAFTNKSVDKLNSIIRKKIFETDKDFIVGEIIVMQEPLIKTYKIDGKPVSEIIFNNGQLVRIIEAEYTSTFVKARGVPGEYLIRHWDLTVETYGDDEYYREKIKIISSDEELYKFNLFLGKTAETYKNWNKGGKAPWSDFWDAKSQFSKVKALPASTFHKAQGMSVDRAFIYTPCIHYADAELAQQLLYVGVTRGRYDVFYV
> |[Tevenvirinae _Escherichia_phage_vB_EcoM_G2540]||_Escherichia_phage_vB_EcoM_G2540.gb|DNA helicase (EC 3.6..|1320|MK327936.1(168886):9050-10369:-1 ^RAST2:fig|1198136.92.peg.18^ Tevenvirinae _Escherichia_phage_vB_EcoM_G2540|neighbours:(-1),(-1)|neighbour_genes:Phage protein,Phage protein|
MTFDDLTEGQKNAFNIVMKAIKEKKHHVTINGPAGTGKTTLTKFIIEALISTGETGIILAAPTHAAKKILSKLSGKEASTIHSILKINPVTYEENVLFEQKEVPDLAKCRVLICDEVSMYDRKLFKILLSTIPPWCTIIGIGDNKQIRPVDPGENTAYISPFFTHKDFYQCELTEVKRSNAPIIDVATDVRNGKWIYDKIVDGHGVRGFTGDTALRDFMVNYFSIVKSLDDLFENRVMAFTNKSVDKLNSIIRKKIFETDKDFIVGEIIVMQEPLIKTYKIDGKPVSEIIFNNGQLVRIIEAEYTSTFVKARGVPGEYLIRHWDLTVETYGDDEYYREKIKIISSDEELYKFNLFLGKTAETYKNWNKGGKAPWSDFWDAKSQFSKVKALPASTFHKAQGMSVDRAFIYTPCIHYADAELAQQLLYVGVTRGRYDVFYV
>ID:QBO64335.1 |[Escherichia phage vB_EcoM_G29]||_Escherichia_phage_vB_EcoM_G29_.gbk|hypothetical protein|1320|MK327940(168241):9051-10370:-1 ^^ Escherichia phage vB_EcoM_G29, complete genome.|neighbours:ID:QBO64334.1(-1),ID:QBO64336.1(-1)|neighbour_genes:hypothetical protein,hypothetical protein|
MTFDDLTEGQKNAFNIVMRAIKEKKHHVTINGPAGTGKTTLTKFIIEALISTGETGIILAAPTHAAKKILSKLSGKEASTIHSILKINPVTYEENVLFEQKEVPDLAKCRVLICDEVSMYDRKLFKILLSTIPPWCTIIGIGDNKQIRPVDPGENTAYISPFFTHKDFYQCELTEVKRSNAPIIDVATDVRNGKWIYDKVVDGHGVRGFTGDTALRDFMVNYFSIVKSLDDLFENRVMAFTNKSVDKLNSIIRKKIFETDKDFIVGEIIVMQEPLIKTYKIDGKPVSEIIFNNGQLVRIIEAEYTSTFVKARGVSGEYLIRHWDLTVETYGDDEYYREKIKIISSDEELYKFNLFLGKTAETYKNWNKGGKAPWSDFWDAKSQFSKVKALPASTFHKAQGMSVDRAFIYTPCIHYADAELAQQLLYVGVTRGRYDVFYV
> |[Tevenvirinae _Escherichia_phage_vB_EcoM_G37-3]||_Escherichia_phage_vB_EcoM_G37-3.gb|DNA helicase (EC 3.6..|1392|MK327941.1(167832):7131-8522:-1 ^RAST2:fig|1198136.91.peg.14^ Tevenvirinae _Escherichia_phage_vB_EcoM_G37-3|neighbours:(-1),(-1)|neighbour_genes:Phage protein,Phage protein|
MSRVLTFDMLTDGQKHAFDVLMKRIEQKKHTTVRGAAGTGKTAMMKFIVQEMVRRGVTGVVLATPTHQAKKVLSKAVGRQAFTLHALLRLNPTNYEDTQVFEQKDTPKLDDVQIIIVDEASMVDKKLFDILMKSINGRIVIIAVGDLYQLRPVDPSGATSISPFFTDERFQNVELTEIKRSNAPIIDVATAVRNGKWVFEKQCGNEGVFHSSTLPEFMKHYFETVKTPEDLLENRILAYTNKSVEKLNEIVRKRVYNTDEPVIVDEILVTQEPLIEYLRDERGKKIPNVIFNNGEMIRVKEVIPREFTLRCTGVDPQPVLGYTLKVESVDDDEDKEILNQKVGLDAVGITTDKPDLVEINILTEQRQKNIFSIYLNTVAGQYREMKKENPKFKPDWDSFWTMKRMFLNVKALPACTIHKSQGISVDRVFLYTPCMCTDNVDFELAMQLLYVGVTRARYRVDYI
> |[Tevenvirinae _Escherichia_phage_vB_EcoM_GG4498]||_Escherichia_phage_vB_EcoM_G4498.gb|DNA helicase (EC 3.6..|1320|MK327939.1(167826):9047-10366:-1 ^RAST2:fig|1198136.93.peg.17^ Tevenvirinae _Escherichia_phage_vB_EcoM_GG4498|neighbours:(-1),(-1)|neighbour_genes:Phage protein,Phage protein|
MTFDDLTEGQKNAFNIVMRAIKEKKHHVTINGPAGTGKTTLTKFIIEALISTGETGIILAAPTHAAKKILSKLSGKEASTIHSILKINPVTYEENVLFEQKEVPDLAKCRVLICDEVSMYDRKLFKILLSTIPPWCTIIGIGDNKQIRPVDPGENTAYISPFFTHKDFYQCELTEVKRSNAPIIDVATDVRNGKWIYDKVVDGHGVRGFTGDTALRDFMVNYFSIVKSLDDLFENRVMAFTNKSVDKLNSIIRKKIFETDKDFIVGEIIVMQEPLIKTYKIDGKPVSEIIFNNGQLVRIIEAEYTSTFVKARGVPGEYLIRHWDLTVETYGDDEYYREKIKIISSDEELYKFNLFLGKTAETYKNWNKGGKAPWSDFWDAKSQFSKVKALPASTFHKAQGMSVDRAFIYTPCIHYADAELAQQLLYVGVTRGRYDVFYV
>ID:QBO65704.1 |[Escherichia phage vB_EcoM_G4500]||_Escherichia_phage_vB_EcoM_G4500_.gbk|hypothetical protein|1320|MK327945(168363):9051-10370:-1 ^^ Escherichia phage vB_EcoM_G4500, complete genome.|neighbours:ID:QBO65703.1(-1),ID:QBO65705.1(-1)|neighbour_genes:hypothetical protein,hypothetical protein|
MTFDDLTEGQKNAFNIVMRAIKEKKHHVTINGPAGTGKTTLTKFIIEALISTGETGIILAAPTHAAKKILSKLSGKEASTIHSILKINPVTYEENVLFEQKEVPDLAKCRVLICDEVSMYDRKLFKILLSTIPPWCTIIGIGDNKQIRPVDPGENTAYISPFFTHKDFYQCELTEVKRSNAPIIDVATDVRNGKWIYDKVVDGHGVRGFTGDTALRDFMVNYFSIVKSLDDLFENRVMAFTNKSVDKLNSIIRKKIFETDKDFIVGEIIVMQEPLIKTYKIDGKPVSEIIFNNGQLVRIIEAEYTSTFVKARGVSGEYLIRHWDLTVETYGDDEYYREKIKIISSDEELYKFNLFLGKTAETYKNWNKGGKAPWSDFWDAKSQFSKVKALPASTFHKAQGMSVDRAFIYTPCIHYADAELAQQLLYVGVTRGRYDVFYV
>ID:QBO65984.1 |[Escherichia phage vB_EcoM_G4507]||_Escherichia_phage_vB_EcoM_G4507_.gbk|hypothetical protein|1320|MK327946(168828):9283-10602:-1 ^^ Escherichia phage vB_EcoM_G4507, complete genome.|neighbours:ID:QBO65983.1(-1),ID:QBO65985.1(-1)|neighbour_genes:hypothetical protein,hypothetical protein|
MTFDDLTEGQKNAFNIVMKAIKEKKHHVTINGPAGTGKTTLTKFIIEALISTGETGIILAAPTHAAKKILSKLSGKEASTIHSILKINPVTYEENVLFEQKEVPDLAKCRVLICDEVSMYDRKLFKILLSTIPPWCTIIGIGDNKQIRPVDLGENTAYISPFFTHKDFYQCELTEVKRSNAPIIDVATDVRNGKWIYDKVVDGHGVRGFTGDTALRDFMVNYFSIVKSLDDLFENRVMAFTNKSVDKLNNIIRKKIFETDKDFIVGEIIVMQEPLIKTYKIDGKPVSEIIFNNGQLVRIIEAEYTSTFVKARGVSGEYLIRHWDLTVETYGDDEYYREKIKIISSDEELYKFNLFLGKTAETYKNWNKGGKAPWSDFWDAKSQFSKVKALPASTFHKAQGMSVDRAFIYTPCIHYADAELAQQLLYVGVTRGRYDVFYV
>ID:QBO64892.1 |[Escherichia phage vB_EcoM_G50]||_Escherichia_phage_vB_EcoM_G50_.gbk|hypothetical protein|1320|MK327942(167728):9870-11189:-1 ^^ Escherichia phage vB_EcoM_G50, complete genome.|neighbours:ID:QBO64891.1(-1),ID:QBO64893.1(-1)|neighbour_genes:hypothetical protein,hypothetical protein|
MTFDDLTEGQKNAFNIVMRAIKEKKHHVTINGPAGTGKTTLTKFIIEALISTGETGIILAAPTHAAKKILSKLSGKEASTIHSILKINPVTYEENVLFEQKEVPDLAKCRVLICDEVSMYDRKLFKILLSTIPPWCTIIGIGDNKQIRPVDPGENTAYISPFFTHKDFYQCELTEVKRSNAPIIDVATDVRNGKWVYDKVVDGHGVRGFTGDTALRDFMVNYFSIVKSLDDLFENRVMAFTNKSVDKLNSIIRKKIFETDKDFIVGEIIVMQEPLIKTYKIDGKPVSEIIFNNGQLVRIIEAEYTSTFVKARGVPGEYLIRHWDLTVETYGDDEYYREKIKIISSDEELYKFNLFLGKTAETYKNWNKGGKAPWSDFWDAKSQFSKVKALPASTFHKAQGMSVDRAFIYTPCIHYADAELAQQLLYVGVTRGRYDVFYV
> |[Tevenvirinae _Escherichia_phage_vB_EcoM_G5211]||_Escherichia_phage_vB_EcoM_G5211.gb|DNA helicase (EC 3.6..|1392|MK327947.1(164278):7692-9083:-1 ^RAST2:fig|1198136.94.peg.14^ Tevenvirinae _Escherichia_phage_vB_EcoM_G5211|neighbours:(-1),(-1)|neighbour_genes:Phage protein,Phage protein|
MSRVLTFDMLTDGQKHAFDVLMKRIEQKKHTTVRGAAGTGKTAMMKFIVQEMVRRGVTGVVLATPTHQAKKVLSKAVGRQAFTLHALLRLNPTNYEDTQVFEQKDTPKLDDVQIIIVDEASMVDKKLFDILMKSINGRIVIIAVGDPHQLRPVDPSGATSISPFFTDENFQNVELTEIKRSNAPIIDVATAVRNGKWVFEKQCGNEGVFHSSTLPEFMKHYFETVKTPEDLLENRILAYTNKSVEKLNEIVRKRVYNTDEPVIVDEILVTQEPLIEYLRDERGKKIPNVIFNNGEMIRVKEVIPREFTLRCTGVDPQPVLGYTLKVESVDDDEDKEILNQKVGLDAVGITTDKPDLVEINILTEQRQKNIFSIYLNTVAGQYREMKKENPKFKPDWDSFWTMKRMFLNVKALPACTIHKSQGVSVDRVFLYTPCMCTDNVDFELAMQLLYVGVTRARYRVDYI
>ID:QBO65155.1 |[Escherichia phage vB_EcoM_G53]||_Escherichia_phage_vB_EcoM_G53_.gbk|hypothetical protein|1314|MK327943(167834):9684-10997:-1 ^^ Escherichia phage vB_EcoM_G53, complete genome.|neighbours:ID:QBO65154.1(-1),ID:QBO65156.1(-1)|neighbour_genes:putative exonuclease,hypothetical protein|
MTFDDLTEGQKNAFNVVMNAIKEKKHHVTINGPAGTGKTTLTRFIVEALISSGESGIILAAPTHAAKKVLRKLAGQEASTIHSILKINPTTYEENVLFEQKKVPDLALCRVLLFDEASMCDRSLFKIMLASIPKWCTVIGIGDRCQIRPVDPGESTAYLSPFFTHKDFVQCNLTEVKRSNAPIIDVATDIRNGKWIYDKVVDGHGVHGYTDLKSYMMNYFNVVKTPEDLFENRMMAFTNKSVDKLNSIIRRKLLETEKPFIKDEVIVLQEPLTKTYKLDGKNMTEMLFNNGQFVRIRDAVETSTFVKARGVSGEYMIRYWNLTVETYGDDEEYIREDIKVISSEEELYKFNLFLAKTAETYKFWNKGGKAPWSEFWDAKRMFTKVKALPVSTFHKAQGMSVDTAFVYTPCIHYADSELAKQLLYVGTTRGRFDVHFI
>ID:QBQ79900.1 |[Escherichia phage vB_EcoM_G8]||_Escherichia_phage_vB_EcoM_G8_.gbk|hypothetical protein|1320|MK373787(169650):8818-10137:-1 ^^ Escherichia phage vB_EcoM_G8, complete genome.|neighbours:ID:QBQ79899.1(-1),ID:QBQ79901.1(-1)|neighbour_genes:hypothetical protein,hypothetical protein|
MTFDDLTEGQKNAFNIVMKAIKEKKHHVTINGPAGTGKTTLTKFIIEALISTGETGIILAAPTHAAKKILSKLSGKEASTIHSILKINPVTYEENVLFEQKEVPDLAKCRVLICDEVSMYDRKLFKILLSTIPPWCTIIGIGDNKQIRPVDPGENTAYISPFFTHKDFYQCELTEVKRSNAPIIDVATDVRNGKWIYDKVVDGHGVRGFTGDTALRDFMVNYFSIVKSLDDLFENRVMAFTNKSVDKLNSIIRKKIFETDKDFIVGEIIVMQEPLIKTYKIDGKPVSEIIFNNGQLVRIIEAEYTSTFVKARGVSGEYLIRHWDLTVETYGDDEYYREKIKIISSDEELYKFNLFLGKTAETYKNWNKGGKAPWSDFWDAKSQFSKVKALPASTFHKAQGMSVDRAFIYTPCIHYADAELAQQLLYVGVTRGRYDVFYV
>ID:QBQ77798.1 |[Escherichia phage vB_EcoM_G9062]||_Escherichia_phage_vB_EcoM_G9062_.gbk|hypothetical protein|1320|MK373779(168670):9051-10370:-1 ^^ Escherichia phage vB_EcoM_G9062, complete genome.|neighbours:ID:QBQ77797.1(-1),ID:QBQ77799.1(-1)|neighbour_genes:hypothetical protein,hypothetical protein|
MTFDDLTEGQKNAFNIVMRAIKEKKHHVTINGPAGTGKTTLTKFIIEALISTGETGIILAAPTHAAKKILSKLSGKEASTIHSILKINPVTYEENVLFEQKEVPDLAKCRVLICDEVSMYDRKLFKILLSTIPPWCTIIGIGDNKQIRPVDPGENTAYISPFFTHKDFYQCELTEVKRSNAPIIDVATDVRNGKWIYDKVVDGHGVRGFTGDTALRDFMVNYFSIVKSLDDLFENRVMAFTNKSVDKLNSIIRKKIFETDKDFIVGEIIVMQEPLIKTYKIDGKPVSEIIFNNGQLVRIIEAEYTSTFVKARGVSGEYLIRHWDLTVETYGDDEYYREKIKIISSDEELYKFNLFLGKTAETYKNWNKGGKAPWSDFWDAKSQFSKVKALPASTFHKAQGMSVDRAFIYTPCIHYADAELAQQLLYVGVTRGRYDVFYV
>ID:AXC34003.1 |[Escherichia phage vB_EcoM_JB75]||_Escherichia_phage_vB_EcoM_JB75_.gbk|DNA helicase|1320|MH355584(167208):156833-158152:1 ^^ Escherichia phage vB_EcoM_JB75, complete genome.|neighbours:ID:AXC34140.1(1),ID:AXC34168.1(1)|neighbour_genes:hypothetical protein,hypothetical protein|
MTFDDLTEGQKNAFNIVMRAIKEKKHHVTINGPAGTGKTTLTKFIIEALISTGETGIILAAPTHAAKKILSKLSGKEASTIHSILKINPVTYEENVLFEQKEVPDLAKCRVLICDEVSMYDRKLFKILLSTIPPWCTIIGIGDNKQIRPVDPGENTAYISPFFTHKDFYQCELTEVKRSNAPIIDVATDVRNGKWIYDKVVDGHGVRGFTGDTALRDFMVNYFSIVKSLDDLFENRVMAFTNKSVDKLNSIIRKKIFETDKDFIVGEIIVMQEPLIKTYKIDGKPVSEIIFNNGQLVRIIEAEYTSTFVKARGVSGEYLIRHWDLTVETYGDDEYYREKIKIISSDEELYKFNLFLGKTAETYKNWNKGGKAPWSDFWDAKSQFSKVKALPASTFHKAQGMSVDRAFIYTPCIHYADAELAQQLLYVGVTRGRYDVFYV
>ID:YP_009037489.1 |[Escherichia phage vB_EcoM_JS09]||_Escherichia_phage_vB_EcoM_JS09_.gbk|DNA helicase|1314|NC_024124(169148):160335-161648:1 ^GeneID:19524890^ Escherichia phage vB_EcoM_JS09, complete genome.|neighbours:ID:YP_009037488.1(1),ID:YP_009037490.1(1)|neighbour_genes:hypothetical protein,exonuclease|
MTFDDLTEGQKNAFNVVMEAIKEKKHHVTINGPAGTGKTTLTRFIVEALISSGESGIILAAPTHAAKKVLSKLAGQEASTIHSILKINPTTYEENVLFEQKKVPDLALCRVLLFDEASMCDRSLFKIMLASIPKWCTVIGIGDRCQIRPVDPGESTAYLSPFFTHKDFVQCNLTEVKRSNAPIIDVATDIRNGKWIYDKVVDGHGVHGYTDLKSYMMNYFNVVKTPEDLFENRMMAFTNKSVDKLNSIIRRKLLETEKPFIKDEVIVLQEPFTKTYKLDGKNMTEMLFNNGQFVRIRDAVETSTFVKARGVSGEYMIRYWNLTVETYGDDEEYIREDIKVISSEEELYKFNLFLAKTAETYKFWNKGGKAPWSEFWDAKRMFTKVKALPVSTFHKAQGMSVDTAFVYTPCIHYADSELAKQLLYVGTTRGRFDVHFI
>ID:QBQ78300.1 |[Escherichia phage vB_EcoM_KAW1E185]||_Escherichia_phage_vB_EcoM_KAW1E185_.gbk|hypothetical protein|1320|MK373781(164987):9172-10491:-1 ^^ Escherichia phage vB_EcoM_KAW1E185, complete genome.|neighbours:ID:QBQ78299.1(-1),ID:QBQ78301.1(-1)|neighbour_genes:hypothetical protein,hypothetical protein|
MTFDDLTEGQKNAFNIVMRAIKEKKHHVTINGPAGTGKTTLTKFIIEALISTGETGIILAAPTHAAKKILSKLSGKEASTIHSILKINPVTYEENVLFEQKEVPDLAKCRVLICDEVSMYDRKLFKILLSTIPPWCTIIGIGDNKQIRPVDPGENTAYISPFFTHKDFYQCELTEVKRSNAPIIDVATDVRNGKWIYDKVVDGHGVRGFTGDTALRDFMVNYFSIVKSLDDLFENRVMAFTNKSVDKLNSIIRKKIFETDKDFIVGEIIVMQEPLIKTYKIDGKPVSEIIFNNGQLVRIIEAEYTSTFVKARGVPGEYLIRHWDLTVETYGDDEYYREKIKIISSDEELYKFNLFLGKTAETYKNWNKGGKAPWSDFWDAKSQFSKVKALPASTFHKAQGMSVDRAFIYTPCIHYADAELAQQLLYVGVTRGRYDVFYV
> |[Tevenvirinae Escherichia_phage_vB_EcoM_KAW3E185]||_Escherichia_phage_vB_EcoM_KAW3E185.gb|DNA helicase (EC 3.6..|1314|MK373782.1(170187):9632-10945:-1 ^RAST2:fig|1198136.54.peg.14^ Tevenvirinae Escherichia_phage_vB_EcoM_KAW3E185|neighbours:(-1),(-1)|neighbour_genes:exonuclease,Phage protein|
MTFDDLTEGQKNAFNVVMNAIKEKKHHVTINGPAGTGKTTLTRFIVEALISSGESGIILAAPTHAAKKVLSKLAGQEASTIHSILKINPTTYEENVLFEQKKVPDLALCRVLLFDEASMCDRSLFKIMLASIPKWCTVIGIGDRCQIRPVDPGESTAYLSPFFTHKDFVQCNLTEVKRSNAPIIDVATDIRNGKWIYDKVVDGHGVHGYTDLKSYMTNYFNVVKTPEDLFENRMMAFTNKSVDKLNSIIRRKLLETEKPFIKDEVIVLQEPFTKTYKLDGKNMTEMLFNNGQFVRIRDAVETSTFVKARGVSGEYMIRYWNLTVETYGDDEEYIREDIKVISSEEELYKFNLFLAKTAETYKFWNKGGKAPWSEFWDAKRMFTKVKALPVSTFHKAQGMSVDTAFVYTPCIHYADSELAKQLLYVGTTRGRFDVHFI
>ID:QBQ79064.1 |[Escherichia phage vB_EcoM_MM02]||_Escherichia_phage_vB_EcoM_MM02_.gbk|hypothetical protein|1314|MK373784(169201):9635-10948:-1 ^^ Escherichia phage vB_EcoM_MM02, complete genome.|neighbours:ID:QBQ79063.1(-1),ID:QBQ79065.1(-1)|neighbour_genes:putative exonuclease,hypothetical protein|
MTFDDLTEGQKNAFNVVMEAIKEKKHHVTINGPAGTGKTTLTRFIVEALISSGESGIILAAPTHAAKKVLSKLAGQEASTIHSILKINPTTYEENVLFEQKKVPDLALCRVLLFDEASMCDRSLFKIMLASIPKWCTVIGIGDRCQIRPVDPGESTAYLSPFFTHKDFVQCNLTEVKRSNAPIIDVATDIRNGKWIYDKVVDGHGVHGYTDLKSYMMNYFNVVKTPEDLFENRMMAFTNKSVDKLNSIIRRKLLETEKPFIKDEVIVLQEPFTKTYKLDGKNMTEMLFNNGQFVRIRDAVETSTFVKARGVSGEYMIRYWNLTVETYGDDEEYIREDIKVISSEEELYKFNLFLAKTAETYKFWNKGGKAPWSEFWDAKRMFTKVKALPVSTFHKAQGMSVDTAFVYTPCIHYADSELAKQLLYVGTTRGRFDVHFI
>ID:QBQ79342.1 |[Escherichia phage vB_EcoM_OE5505]||_Escherichia_phage_vB_EcoM_OE5505_.gbk|hypothetical protein|1320|MK373785(168756):9300-10619:-1 ^^ Escherichia phage vB_EcoM_OE5505, complete genome.|neighbours:ID:QBQ79341.1(-1),ID:QBQ79343.1(-1)|neighbour_genes:hypothetical protein,hypothetical protein|
MTFDDLTEDQKNAFNIVMKAIKEKKHHVTINGPAGTGKTTLTKFIIEALISTGETGIILAAPTHAAKKILSKLSGKEASTIHSILKINPVTYEENVLFEQKEVPDLAKCRVLICDEVSMYDRKLFKILLSTIPPWCTIIGIGDNKQIRPVDPGENTAYISPFFTHKDFYQCELTEVKRSNAPIIDVATDVRNGKWIYDKVVDGHGVRGFTGDTALRDFMVNYFSIVKSLDDLFENRVMAFTNKSVDKLNSIIRKKIFETDKDFIVGEIIVMQEPLIKTYKIDGKPVSEIIFNNGQLVRIIEAEYTSTFVKARGVSGEYLIRHWDLTVETYGDDEYYREKIKIISSDEELYKFNLFLGKTAETYKNWNKGGKAPWSDFWDAKSQFSKVKALPASTFHKAQGMSVDRAFIYTPCIHYADAELAQQLLYVGVTRGRYDVFYV
> |[Tevenvirinae _Escherichia_phage_vB_EcoM_PhAPEC2]||_Escherichia_phage_vB_EcoM_PhAPEC2.gb|DNA helicase (EC 3.6..|1314|NC_024794.1(167318):9628-10941:-1 ^RAST2:fig|1198136.124.peg.14^ Tevenvirinae _Escherichia_phage_vB_EcoM_PhAPEC2|neighbours:(-1),(-1)|neighbour_genes:exonuclease,Phage protein|
MTFDDLTEGQKNAFNVVMKAIKEKKHHVTINGPAGTGKTTLTRFIVEALISSGESGIILAAPTHAAKKVLSKLAGQEASTIHSILKINPTTYEENVLFEQKKVPDLALCRVLLFDEASMCDRSLFKIMLASIPKWCTVIGIGDRCQIRPVDPGESTAYLSPFFTHKDFVQCNLTEVKRSNAPIIDVATDIRNGKWIYDKVVDGHGVHGYTDLKSYMMNYFNVVKTPEDLFENRMMAFTNKSVDKLNSIIRRKLLETEKPFIKDEVIVLQEPFTKTYKLDGKNMTEMLFNNGQFVRIRDAVETSTFVKARGVSGEYMIRYWNLTVETYGDDEEYIREDIKVISSEEELYKFNLFLAKAAETYKFWNKGGKAPWSEFWDAKRMFTKVKALPVSTFHKAQGMSVDTAFVYTPCIHYADSELAKQLLYVGTTRGRFDVHFI
>ID:QBQ79623.1 |[Escherichia phage vB_EcoM_R5505]||_Escherichia_phage_vB_EcoM_R5505_.gbk|hypothetical protein|1320|MK373786(167317):9171-10490:-1 ^^ Escherichia phage vB_EcoM_R5505, complete genome.|neighbours:ID:QBQ79622.1(-1),ID:QBQ79624.1(-1)|neighbour_genes:hypothetical protein,hypothetical protein|
MTFDDLTEGQKNAFNIVMRAIKEKKHHVTINGPAGTGKTTLTKFIIEALISMGETGIILAAPTHAAKKILSKLSGKEASTIHSILKINPVTYEENVLFEQKEVPDLAKCRVLICDEVSMYDRKLFKILLSTIPPWCTIIGIGDNKQIRPVDPGENTAYISPFFTHKDFYQCELTEVKRSNAPIIDVATDVRNGKWIYDKVVDGHGVRGFTGDTALRDFMVNYFSIVKSLDDLFENRVMAFTNKSVDKLNSIIRKKIFETDKDFIVGEIIVMQEPLIKTYKIDGKPVSEIIFNNGQLVRIIEAEYTSTFVKARGVPGEYLIRHWDLTVETYGDDEYYREKIKIISSDEELYKFNLFLGKTAETYKNWNKGGKAPWSDFWDAKSQFSKVKALPASTFHKAQGMSVDRAFIYTPCIHYADAELAQQLLYVGVTRGRYDVFYV
>ID:QBQ77039.1 |[Escherichia phage vB_EcoM_WFK]||_Escherichia_phage_vB_EcoM_WFK_.gbk|hypothetical protein|1314|MK373775(164590):9657-10970:-1 ^^ Escherichia phage vB_EcoM_WFK, complete genome.|neighbours:ID:QBQ77038.1(-1),ID:QBQ77040.1(-1)|neighbour_genes:putative exonuclease,hypothetical protein|
MTFDDLTEGQKNAFNVVMEAIKEKKHHVTINGPAGTGKTTLTRFIVEALISSGESGIILAAPTHAAKKVLSKLAGQEASTIHSILKINPTTYEENVLFEQKKVPDLALCRVLLFDEASMCDRSLFKIMLASIPKWCTVIGIGDRCQIRPVDPGESTAYLSPFFTHKDFVQCNLTEVKRSNAPIIDVATDIRNGKWIYDKVVDGHGVHGYTDLKSYMMNYFNVVKTPEDLFENRMMAFTNKSVDKLNSIIRRKLLETEKPFIKDEVIVLQEPFTKTYKLDGKNMTEMLFNNGQFVRIRDAVETSTFVKARGVSGEYMIRYWNLTVETYGDDEEYIREDIKVISSEEELYKFNLFLAKTAETYKFWNKGGKAPWSEFWDAKRMFTKVKALPVSTFHKAQGMSVDTAFVYTPCIHYADSELAKQLLYVGTTRGRFDVHFI
>ID:QBQ76778.1 |[Escherichia phage vB_EcoM_WFL6982]||_Escherichia_phage_vB_EcoM_WFL6982_.gbk|hypothetical protein|1314|MK373774(164279):9657-10970:-1 ^^ Escherichia phage vB_EcoM_WFL6982, complete genome.|neighbours:ID:QBQ76777.1(-1),ID:QBQ76779.1(-1)|neighbour_genes:putative exonuclease,hypothetical protein|
MTFDDLTEGQKNAFNVVMEAIKEKKHHVTINGPAGTGKTTLTRFIVEALISSGESGIILAAPTHAAKKVLSKLAGQEASTIHSILKINPTTYEENVLFEQKKVPDLALCRVLLFDEASMCDRSLFKIMLASIPKWCTVIGIGDRCQIRPVDPGESTAYLSPFFTHKDFVQCNLTEVKRSNAPIIDVATDIRNGKWIYDKVVDGHGVHGYTDLKSYMMNYFNVVKTPEDLFENRMMAFTNKSVDKLNSIIRRKLLETEKPFIKDEVIVLQEPFTKTYKLDGKNMTEMLFNNGQFVRIRDAVETSTFVKARGVSGEYMIRYWNLTVETYGDDEEYIREDIKVISSEEELYKFNLFLAKTAETYKFWNKGGKAPWSEFWDAKRMFTKVKALPVSTFHKAQGMSVDTAFVYTPCIHYADSELAKQLLYVGTTRGRFDVHFI
>ID:QBQ77519.1 |[Escherichia phage vB_EcoM_WFbE185]||_Escherichia_phage_vB_EcoM_WFbE185.gbk|hypothetical protein|1314|MK373778(170429):9633-10946:-1 ^^ Escherichia phage vB_EcoM_WFbE185, complete genome.|neighbours:ID:QBQ77518.1(-1),ID:QBQ77520.1(-1)|neighbour_genes:putative exonuclease,hypothetical protein|
MTFDDLTEGQKNAFNVVMNAIKEKKHHVTINGPAGTGKTTLTRFIVEALISAGESGIILAAPTHAAKKVLSKLAGQEASTIHSILKINPTTYEENVLFEQKKVPDLALCRVLLFDEASMCDRSLFKIMLASIPKWCTVIGIGDRCQIRPVDPGESAAYLSPFFTHKDFVQCNLTEVKRSNAPIIDVATDIRNGKWIYDKVVDGHGVHGYTDLKSYMMNYFNVVKTPEDLFENRMMAFTNKSVDKLNSIIRRKLLETEKPFIKDEVIVLQEPFTKTYKLDGKNMTEMLFNNGQFVRIRDAVETSTFVKARGVSGEYMIRYWNLTVETYGDDEEYIREDIKVISSEEELYKFNLFLAKTAETYKFWNKGGKAPWSEFWDAKRMFTKVKALPVSTFHKAQGMSVDTAFVYTPCIHYADSELAKQLLYVGTTRGRFDVHFI
>ID:YP_007004759.1 |[Escherichia phage wV7]||_Escherichia_phage_wV7_.gbk|DNA helicase|1320|NC_019505(166452):9247-10566:-1 ^GeneID:14010553^ Escherichia phage wV7, complete genome.|neighbours:ID:YP_007004758.1(-1),ID:YP_007004760.1(-1)|neighbour_genes:hypothetical protein,hypothetical protein|
MTFDDLTEGQKNAFNIVMRAIKEKKHHVTINGPAGTGKTTLTKFIIEALISTGETGIILAAPTHAAKKILSKLSGKEASTIHSILKINPVTYEENVLFEQKEVPDLAKCRVLICDEVSMYDRKLFKILLSTIPPWCTIIGIGDNKQIRPVDPGENTAYISPFFTHKDFYQCELTEVKRSNAPIIDVATDVRNGKWIYDKVVDGHGVRGFTGDTALRDFMVNYFSIVKSLDDLFENRVMAFTNKSVDKLNSIIRKKIFETDKDFIVGEIIVMQEPLIKTYKIDGKPVSEIIFNNGQLVRIIEAEYTSTFVKARGVPGEYLIRHWDLTVETYGDDEYYREKIKIISSDEELYKFNLFLGKTAETYKNWNKGGKAPWSDFWDAKSQFSKVKALPASTFHKAQGMSVDRAFIYTPCIHYADAELAQQLLYVGVTRGRYDVFYV
> |[Tevenvirinae Escherichia_virus_KFS-EC]||_Escherichia_virus_KFS-EC.gb|DNA helicase (EC 3.6..|1392|MH560358.1(164715):114770-116161:-1 ^RAST2:fig|1198136.83.peg.191^ Tevenvirinae Escherichia_virus_KFS-EC|neighbours:(-1),(-1)|neighbour_genes:Phage protein,Phage protein|
MSRVLTFDMLTDGQKHAFDVLMKRIEQKKHTTVRGAAGTGKTAMMKFIVQEMVRRGVTGVVLATPTHQAKKVLSKAVGRQAFTLHALLRLNPTNYEDTQVFEQKDTPKLDDVQIIIVDEASMVDKKLFDILMKSINGRIVIIAVGDLYQLRPVDTSGATSISPFFTDERFQNVELTEIKRSNAPIIDVATAVRNGKWVFEKQCGNEGVFHSSTLPEFMKHYFETVKTPEDLLENRILAYTNKSVEKLNEIVRKRVYNTDEPVIVDEILVTQEPLIEYLRDERGKKIPNVIFNNGEMIRVKEVIPREFTLRCTGVDPQPVLGYTLKVESVDDDEDKEILNQKVGLDAVGITTDKPDLVEINILTEQRQKNIFSIYLNTVAGQYREMKKENPKFKPDWDSFWTMRRMFLNVKALPACTIHKSQGISVDRVFLYTPCMCTDNVDFELAMQLLYVGVTRARYRVDYI
>ID:QDK04146.1 |[Escherichia virus VEc20]||_Escherichia_virus_VEc20_.gbk|vec20_016|1320|MN022785(167532):9020-10339:-1 ^^ Escherichia virus VEc20, complete genome.|neighbours:ID:QDK04145.1(-1),ID:QDK04147.1(-1)|neighbour_genes:vec20_015,vec20_017|
MTFDDLTEGQKNAFNIVMKAIKEKKHHVTINGPAGTGKTTLTKFIIEALISTGETGIILAAPTHAAKKILSKLSGKEASTIHSILKINPVTYEENVLFEQKEVPDLAKCRVLICDEVSMYDRKLFKILLSTIPPWCTIIGIGDNKQIRPVDPGENTAYISPFFTHKDFYQCELTEVKRSNAPIIDVATDVRNGKWIYDKVVDGHGVRGFTGDTALRDFMVNYFSIVKSLDDLFENRVMAFTNKSVDKLNSIIRKKIFETDKDFIVGEIIVMQEPLIKTYKIDGKPVSEIIFNNGQLVRIIEAEYTSTFVKARGVPGEYLIRHWDLTVETYGDDEYYREKIKIISSDEELYKFNLFLGKTAETYKNWNKGGKAPWSDFWDAKSQFSKVKALPASTFHKAQGMSVDRAFIYTPCIHYADAELAQQLLYVGVTRGRYDVFYV
>ID:VCU44580.1 |[Escherichia virus vB_Eco_mar005P1]|vB_Eco_mar005P1|_Escherichia_virus_vB_Eco_mar005P1_.gbk|dda|1314|LR027390(167773):109853-111166:-1 ^^ Escherichia virus vB_Eco_mar005P1 genome assembly, chromosome: 1.|neighbours:ID:VCU44579.1(-1),ID:VCU44581.1(-1)|neighbour_genes:dexA,hypothetical protein|
MTFDDLTEGQKNAFNVVMEAIKEKKHHVTINGPAGTGKTTLTRFIVEALISSGESGIILAAPTHAAKKVLSKLAGQEASTIHSILKINPTTYEENVLFEQKKVPDLALCRVLLFDEASMCDRSLFKIMLASIPKWCTVIGIGDRCQIRPVDPGESTAYLSPFFTHKDFVQCNLTEVKRSNAPIIDVATDIRNGKWIYDKVVDGHGVHGYTDLKSYMMNYFNVVKTPEDLFENRMMAFTNKSVDKLNSIIRRKLLETEKPFIKDEVIVLQEPFTKTYKLDGKNMTEMLFNNGQFVRIRDAVETSTFVKARGVSGEYMIRYWNLTVETYGDDEEYIREDIKVISSEEELYKFNLFLAKTAETYKFWNKGGKAPWSEFWDAKRMFTKVKALPVSTFHKAQGMSVDTAFVYTPCIHYADSELAKQLLYVGTTRGRFDVHFI
>ID:VCU44223.1 |[Escherichia virus vB_Eco_mar005P1]|vB_Eco_mar006P2|_Escherichia_virus_vB_Eco_mar005P1_strain_vB_Eco_mar006P2_.gbk|dda|1314|LR027387(167773):43102-44415:-1 ^^ Escherichia virus vB_Eco_mar005P1 strain vB_Eco_mar006P2 genome assembly, chromosome: 1.|neighbours:ID:VCU44222.1(-1),ID:VCU44224.1(-1)|neighbour_genes:dexA,hypothetical protein|
MTFDDLTEGQKNAFNVVMEAIKEKKHHVTINGPAGTGKTTLTRFIVEALISSGESGIILAAPTHAAKKVLSKLAGQEASTIHSILKINPTTYEENVLFEQKKVPDLALCRVLLFDEASMCDRSLFKIMLASIPKWCTVIGIGDRCQIRPVDPGESTAYLSPFFTHKDFVQCNLTEVKRSNAPIIDVATDIRNGKWIYDKVVDGHGVHGYTDLKSYMMNYFNVVKTPEDLFENRMMAFTNKSVDKLNSIIRRKLLETEKPFIKDEVIVLQEPFTKTYKLDGKNMTEMLFNNGQFVRIRDAVETSTFVKARGVSGEYMIRYWNLTVETYGDDEEYIREDIKVISSEEELYKFNLFLAKTAETYKFWNKGGKAPWSEFWDAKRMFTKVKALPVSTFHKAQGMSVDTAFVYTPCIHYADSELAKQLLYVGTTRGRFDVHFI
>ID:VCU43352.1 |[Escherichia virus vB_Eco_mar005P1]|vB_Eco_mar007P3|_Escherichia_virus_vB_Eco_mar005P1_strain_vB_Eco_mar007P3_.gbk|dda|1314|LR027383(167651):132739-134052:-1 ^^ Escherichia virus vB_Eco_mar005P1 strain vB_Eco_mar007P3 genome assembly, chromosome: 1.|neighbours:ID:VCU43351.1(-1),ID:VCU43353.1(-1)|neighbour_genes:dexA,hypothetical protein|
MTFDDLTEGQKNAFNVVMEAIKEKKHHVTINGPAGTGKTTLTRFIVEALISSGESGIILAAPTHAAKKVLSKLAGQEASTIHSILKINPTTYEENVLFEQKKVPDLALCRVLLFDEASMCDRSLFKIMLASIPKWCTVIGIGDRCQIRPVDPGESTAYLSPFFTHKDFVQCNLTEVKRSNAPIIDVATDIRNGKWIYDKVVDGHGVHGYTDLKSYMMNYFNVVKTPEDLFENRMMAFTNKSVDKLNSIIRRKLLETEKPFIKDEVIVLQEPFTKTYKLDGKNMTEMLFNNGQFVRIRDAVETSTFVKARGVSGEYMIRYWNLTVETYGDDEEYIREDIKVISSEEELYKFNLFLAKTAETYKFWNKGGKAPWSEFWDAKRMFTKVKALPVSTFHKAQGMSVDTAFVYTPCIHYADSELAKQLLYVGTTRGRFDVHFI
>ID:VCU44060.1 |[Escherichia virus vB_Eco_mar005P1]|vB_Eco_mar008P4|_Escherichia_virus_vB_Eco_mar005P1_strain_vB_Eco_mar008P4_.gbk|dda|1314|LR027386(167773):115520-116833:-1 ^^ Escherichia virus vB_Eco_mar005P1 strain vB_Eco_mar008P4 genome assembly, chromosome: 1.|neighbours:ID:VCU44059.1(-1),ID:VCU44061.1(-1)|neighbour_genes:dexA,hypothetical protein|
MTFDDLTEGQKNAFNVVMEAIKEKKHHVTINGPAGTGKTTLTRFIVEALISSGESGIILAAPTHAAKKVLSKLAGQEASTIHSILKINPTTYEENVLFEQKKVPDLALCRVLLFDEASMCDRSLFKIMLASIPKWCTVIGIGDRCQIRPVDPGESTAYLSPFFTHKDFVQCNLTEVKRSNAPIIDVATDIRNGKWIYDKVVDGHGVHGYTDLKSYMMNYFNVVKTPEDLFENRMMAFTNKSVDKLNSIIRRKLLETEKPFIKDEVIVLQEPFTKTYKLDGKNMTEMLFNNGQFVRIRDAVETSTFVKARGVSGEYMIRYWNLTVETYGDDEEYIREDIKVISSEEELYKFNLFLAKTAETYKFWNKGGKAPWSEFWDAKRMFTKVKALPVSTFHKAQGMSVDTAFVYTPCIHYADSELAKQLLYVGTTRGRFDVHFI
>ID:VCU44721.1 |[Escherichia virus vB_Eco_mar005P1]|vB_Eco_mar009P5|_Escherichia_virus_vB_Eco_mar005P1_strain_vB_Eco_mar009P5_.gbk|dda|1314|LR027391(167658):12874-14187:1 ^^ Escherichia virus vB_Eco_mar005P1 strain vB_Eco_mar009P5 genome assembly, chromosome: 1.|neighbours:ID:VCU44720.1(1),ID:VCU44722.1(1)|neighbour_genes:hypothetical protein,dexA|
MTFDDLTEGQKNAFNVVMEAIKEKKHHVTINGPAGTGKTTLTRFIVEALISSGESGIILAAPTHAAKKVLSKLAGQEASTIHSILKINPTTYEENVLFEQKKVPDLALCRVLLFDEASMCDRSLFKIMLASIPKWCTVIGIGDRCQIRPVDPGESTAYLSPFFTHKDFVQCNLTEVKRSNAPIIDVATDIRNGKWIYDKVVDGHGVHGYTDLKSYMMNYFNVVKTPEDLFENRMMAFTNKSVDKLNSIIRRKLLETEKPFIKDEVIVLQEPFTKTYKLDGKNMTEMLFNNGQFVRIRDAVETSTFVKARGVSGEYMIRYWNLTVETYGDDEEYIREDIKVISSEEELYKFNLFLAKTAETYKFWNKGGKAPWSEFWDAKRMFTKVKALPVSTFHKAQGMSVDTAFVYTPCIHYADSELAKQLLYVGTTRGRFDVHFI
>ID:AUV57640.1 |[Klebsiella phage KP1]||_Klebsiella_phage_KP1_.gbk|DNA helicase|1272|MG751100(167989):166706-167977:-1 ^^ Klebsiella phage KP1, complete genome.|neighbours:ID:AUV57639.1(-1),end()|neighbour_genes:hypothetical protein,end()|
MVKQGAKGQHITINGPAGTGKTTLTKFIIDALISQGISGIALAAPTHGAKKVLSKLSGMQASTIHSLLKINPTTYEENVLFEQKKVPDMASIRVLICDEASMYDRKLFKILMATIPAWCIVIAIGDKAQIRPVEPGSNEPALSPFFTHKDFLQLHLTEVMRSNAPIIEVATEIRNGGWIRDCVVDGHGVRGFTKGTALKDFMLNYFNLVKTPEDLFENRMLAFTNKSVDKLNEIIRRRIYETERPFVVGEIVVMQEPLTKELKFEGKKFSEILFNNGQFVRILDAVETTSFLGARGVPGEYLVRHWVLDIETYGDDEEYAREKICVISSEEEMNKFQFFLAKTADTYKNWNKGGKAPWSEFWDAKRKFHKVKALPASTFHKAQGISIDRSFIYTPCIHMADASLAQQLLYVGTTRGRYDVFYV
>ID:APD20396.1 |[Klebsiella phage KPV15]|KPV15|_Klebsiella_phage_KPV15_.gbk|DNA helicase|1332|KY000080(167034):18683-20014:-1 ^^ Klebsiella phage KPV15, complete genome.|neighbours:ID:APD20395.1(-1),ID:APD20397.1(-1)|neighbour_genes:hypothetical protein,hypothetical protein|
MITFDQLKESQKAIFNKVIEMVKQGAKGQHITINGPAGTGKTTLTKFIIDALISQGISGIALAAPTHGAKKVLSKLSGMQASTIHSLLKINPTTYEENVLFEQKKVPDMASIRVLICDEASMYDRKLFKILMATIPAWCIVIAIGDKAQIRPVEPGSNEPALSPFFTHKDFLQLHLTEVMRSNAPIIEVATEIRNGGWIRDCVVDGHGVRGFTKGTALKDFMLNYFNLVKTPEDLFENRMLAFTNKSVDKLNEIIRRRIYETERPFVVGEIVVMQEPLTKELKFEGKKFSEILFNNGQFVRILDAVETTTFLGARGVPGEYLVRHWVLDIETYGDDEEYAREKICVISSEEEMNKFQFFLAKTADTYKNWNKGGKAPWSEFWDAKRKFHKVKALPASTFHKAQGISIDRSFIYTPCIHMADASLAQQLLYVGTTRGRYDVFYV
> |[Tevenvirinae Klebsiella_phage_Marfa]||_Klebsiella_phage_Marfa.gb|phage T4-like dda, D..|1317|MN044033.1(168532):7346-8662:-1 ^RAST2:fig|1198136.82.peg.13^ Tevenvirinae Klebsiella_phage_Marfa|neighbours:(-1),(-1)|neighbour_genes:hypothetical protein,hypothetical protein|
MLNKGQKKAFDYIISRIKAGKGNHITLNGPAGTGKTTMTKFIVDYLISQGVSGVVLAAPTHAAKKVLSKLSGIEARTIHSLLKINPTTYEDSITFEQKGDVDVSELRVVVCDEASMYDRKLFRILMATIPRYCLVIAIGDKAQIRPVEPGSTEPSLSPFFTHKDFDQLELDEVMRSNAPIIKVATDIRNGKWIYDYQQDGHGVHGFTSTTALKDFMMKYFEIVKDPEDMFENKMFAFTNKSVDKLNSIIRRRILETEDAFIKGEVIVMQEPLIKELEFEGKRFNDLKFNNGQYVRIVSAEYVSSFVSCTGVSGEYMLRHWRLAVETYDKDEDYHLETINVISDEQEQNKFQFFLAKAADTYRNWQKGGKAPWKSFWAAKRMFHKVKPLPASTFHKAQGLSVDTSFLYTPCIHVVNDVELARQLLYVGATRGRHDVYYV
>ID:YP_009194266.1 |[Klebsiella phage Matisse]||_Klebsiella_phage_Matisse_.gbk|DNA helicase|1329|NC_028750(176081):12742-14070:-1 ^GeneID:26613204^ Klebsiella phage Matisse, complete genome.|neighbours:ID:YP_009194265.1(-1),ID:YP_009194267.1(-1)|neighbour_genes:hypothetical protein,hypothetical protein|
MSELTFDDLSEDQKNAHDRVIKNIRNKIHTTITGGPGVGKTTLVKFVFETLKKLGISGIWLTAPTHQAKNVLSEAVGMDATTIHSALKISPVTNEELRVFEQQKGKKAADLSECRVFVVEEVSMVDKELFRIIKRTIPSCAVILGLGDKDQIRPVNTEGITELSPFFDEEIFDVIRMDKIMRQAEGNPIIQVSRAIRDGKPLMPLMNGELGVMKHENAGDFLRRYFSRVKTPDDLNNNRMFAYTNANVDKLNAVIRKHLYKTDQPFIVGEVVVMQEPLVTEGRVNGVSFVEVIYNNNEQIKILEIIPRSDTIKADRCDPVQIDYFLMKTESMFEDTKADIQVIADPVMQERLGDYLNYVAFQYKKMKQETGYKAPWYSFWQIKNKFQTVKALPVCTYHKGQGSTYDHSYMYTRDAYAYADYELCKQLLYVGTTRARFTVDYV
>ID:AWY06912.1 |[Klebsiella phage Mineola]||_Klebsiella_phage_Mineola_.gbk|DNA helicase|1332|MH333064(166130):9162-10493:-1 ^^ Klebsiella phage Mineola, complete genome.|neighbours:ID:AWY06911.1(-1),ID:AWY06913.1(-1)|neighbour_genes:hypothetical protein,hypothetical protein|
MITFDQLKESQKAIFNKVIEMVKQGAKGQHITINGPAGTGKTTLTKFIIDALISQGISGIALAAPTHGAKKVLSKLSGMQASTIHSLLKINPTTYEENVLFEQKKVPDMASIRVLICDEASMYDRKLFKILMATIPAWCIVIAIGDKAQIRPVEPGSNEPALSPFFTHKDFLQLHLTEVMRSNAPIIEVATEIRNGGWIRDCVVDGHGVRGFTKGTALKDFMLNYFNLVKTPEDLFENRMLAFTNKSVDKLNEIIRRRIYETERPFVVGEIVVMQEPLTKELKFEGKKFSEILFNNGQFVRILDAVETTTFLGARGVPGEYLVRHWVLDIETYGDDEEYAREKICVISSEEEMNKFQFFLAKTADTYKNWNKGGKAPWSEFWDAKRKFHKVKALPASTFHKAQGISIDRSFIYTPCIHMADASLAQQLLYVGTTRGRYDVFYV
>ID:YP_009607218.1 |[Klebsiella phage Miro]||_Klebsiella_phage_Miro_.gbk|DNA helicase|1329|NC_041981(176055):12732-14060:-1 ^GeneID:40083226^ Klebsiella phage Miro, complete genome.|neighbours:ID:YP_009607217.1(-1),ID:YP_009607219.1(-1)|neighbour_genes:hypothetical protein,hypothetical protein|
MSELTFDDLSEDQKNAHDRVIKNIRNKIHTTITGGPGVGKTTLVKFVFETLKKLGISGIWLTAPTHQAKNVLSEAVGMDATTIHSALKISPVTNEELRVFEQQKGKKAADLSECRVFVVEEVSMVDKELFRIIKRTIPSCAVILGLGDKDQIRPVNTEGITELSPFFDEEIFDVIRMDKIMRQAEGNPIIQVSRAIRDGKPLMPLMNGELGVMKHENAGDFLRRYFSRVKTPDDLNNNRMFAYTNANVDKLNAVIRKHLYKTDQPFIVGEVVVMQEPLVTEGRVNGVSFVEVIYNNNEQIKILEIIPRSDTIKADRCDPVQIDYFLMKTESMFEDTKADIQVIADPVMQERLGDYLNYVAFQYKKMKQETGYKAPWYSFWQIKNKFQTVKALPVCTYHKGQGSTYDHSYMYTRDAYAYADYELCKQLLYVGTTRARFTVDYV
> |[Tevenvirinae _Klebsiella_phage_PKO111]||_Klebsiella_phage_PKO111.gb|DNA helicase|1332|NC_031095.1(168758):98248-99579:1 ^RAST2:fig|1198136.84.peg.192^ Tevenvirinae _Klebsiella_phage_PKO111|neighbours:(1),(1)|neighbour_genes:hypothetical protein,hypothetical protein|
MITFDQLKESQKAIFNKVIEMVKLGAKGQHITINGPAGTGKTTLTKFIIDALISQGISGIALAAPTHGAKKVLSKLSGMQASTIHSLLKINPTTYEENVLFEQKKVPDMASIRVLICDEASMYDRKLFKILMATIPAWCIVIAIGDKAQIRPVEPGSNEPALSPFFTHKDFLQLHLTEVMRSNAPIIEVATEIRNGGWIRDCVVDGHGVRGFTKGTALKDFMLNYFNLVKTPEDLFENRMLAFTNKSVDKLNEIIRRRIYETERPFVVGEIVVMQEPLTKELKFEGKKFSEILFNNGQFVRILDAVETTSFLGARGVPGEYLVRHWVLDIETYGDDEEYAREKICVISSEEEMNKFQFFLAKTADTYKNWNKGGKAPWSEFWDAKRKFHKVKALPASTFHKAQGISIDRSFIYTPCIHMADASLAQQLLYVGTTRGRYDVFYV
>ID:YP_009288692.1 |[Klebsiella phage vB_KpnM_KpV477]||_Klebsiella_phage_vB_KpnM_KpV477_.gbk|putative DNA helicas..|1332|NC_031087(168272):8836-10167:-1 ^GeneID:29066979^ Klebsiella phage vB_KpnM_KpV477, complete genome.|neighbours:ID:YP_009288691.1(-1),ID:YP_009288693.1(-1)|neighbour_genes:hypothetical protein,hypothetical protein|
MITFDQLKESQKAIFNKVIEMVKQGAKGQHITINGPAGTGKTTLTKFIIDALISQGISGIALAAPTHGAKKVLSKLSGMQASTIHSLLKINPTTYEENVLFEQKKAPDMASIRVLICDEASMYDRKLFKILMATIPAWCIVIAIGDKAQIRPVEPGSNEPALSPFFTHKDFLQLHLTEVMRSNAPIIEVATEIRNGGWIRDCVVDGHGVRGFTKGTALKDFMLNYFNLVKTPEDLFENRMLAFTNKSVDKLNEIIRRRIYETDRPFVVGEIVVMQEPLTKELKFEGKKFSEILFNNGQFVRILDAVETTTFLGARGVPGEYLVRHWVLDIETYGDDEEYAREKICVISSEEEMNKFQFFLAKTADTYKNWNKGGKAPWSEFWDAKRKFHKVKALPASTFHKAQGISIDRSFIYTPCIHMADASLAQQLLYVGTTRGRYDVFYV
>ID:AUO78746.1 |[Klebsiella phage vB_Kpn_F48]||_Klebsiella_phage_vB_Kpn_F48.gbk|DNA helicase|1329|MG746602(170764):56752-58080:1 ^^ Klebsiella phage vB_Kpn_F48, complete genome.|neighbours:ID:AUO78745.1(1),ID:AUO78747.1(1)|neighbour_genes:hypothetical protein,hypothetical protein|
MITFDMLNKGQKKAFDYIISRIKAGKGNHITLNGPAGTGKTTMTKFIVDYLISQGVSGVVLAAPTHAAKKVLSKLSGIEARTIHSLLKINPTTYEDSVTFEQKGDVDVSELRVVVCDEASMYDRKLFQILMATIPRYCLVIAIGDKAQIRPVEPGSTVPALSPFFSHKDFDQLELDEVMRSNAPIIKVATDIRNGKWIYDHQLDGHGVHGFTSTTALKDFMMKYFEIVKDPEDMFENKMFAFTNKSVDKLNSIIRRRILETEDAFITGEVIVMQEPLIKELEFEGKRFNDLKFNNGQYVRIVSAEYVSSFVSCKGVSGEYMLRHWRLTVETYDKDEDYHLETINVISDEQEQNKFQFFLAKAADTYRNWQKGGKAPWKSFWAAKRMFHKVKPLPASTFHKAQGLSVDTSFLYTPCIHVADAELAQQLLYVGTTRGRHDVYYV
> |[Tevenvirinae Morganella_phage_vB_MmoM_MP1]||_Morganella_phage_vB_MmoM_MP1.gb|DNA helicase (EC 3.6..|1326|NC_031020.1(163201):8471-9796:-1 ^RAST2:fig|1198136.47.peg.13^ Tevenvirinae Morganella_phage_vB_MmoM_MP1|neighbours:(-1),(-1)|neighbour_genes:exonuclease,hypothetical protein|
MITIDQLTEGQFDSLQRAKVLIQEATKNDGNWNHRTKHLTINGPAGTGKTTMMKFLVSWLRDEGITGVALAAPTHAAKKVLANAVGEEVSTIHSILKINPTTYEEKQFFEQSAPPDLSKIRILICEECSFYDIKLFEILMNSIQPWTIIIGIGDRAQLRPADDKGISRFFTDQRFEQTYLTEIKRSNMPIIEVATEIRNGGWIRENIIDDLGVKQDKSVSEFMTNYFKVVKSIDDLYETRMYAYTNNSVDTLNKIIRKKLYETEQDFIVGEPIVMQEPLIRDINYEGKRFQEIVFNNGEYLEVSEIKPMESVLKCRNIDYQLVLHYYQLKVKSIDTGESGLINTISDKNELNKFYMFLGKVAQDYKSGTIKAFWDDFWKIKNNYHRVKPLPVSTIHKGQGSTVDNSFLYTPCITKYAEPDLASQLLYVGVTRARHNVNFVG
>ID:YP_009211436.1 |[Pectobacterium bacteriophage PM2]||_Pectobacterium_bacteriophage_PM2.gbk|DNA helicase|1335|NC_028940(170286):8766-10100:-1 ^GeneID:26637908^ Pectobacterium bacteriophage PM2, complete genome.|neighbours:ID:YP_009211435.1(-1),ID:YP_009211437.1(-1)|neighbour_genes:hypothetical protein,hypothetical protein|
MSLVFEDLKQGQREAFNRIIEVVKKRSGGRITLNGPAGCGKTTLTKFIIDHLVRNGILGVVLAAPTHQAKKVLSKLSGVEANTIHRILKINPNTYEDQDIFEQREMPDLSKCNVLICDEASMYGDKLFGIILRSVPSWCVIIGIGDREQLPPVEPGSDGQTLISPFFTHPSFEQLYLTEVVRSNTPIIDVATEIRMGSWLRENIVDGHGVHEFNSSTALKDYMTEYFNVVKDADDLIETRMLAFTNKSVDKLNSIIRRRLYETETSFIKDEIIVMQEPMIKELEFDGKKFSETIFNNGQLVRIKDAMLTSGFLSARNVSTRQMINYWSLEVETAEDDEEYRVDVIKFLPADQVEKFNYFLAKTATTYREMKNAGKKAPWEDFWKAKRTFLKVRALPVSTIHKAQGVSVNRSFLYTPCIHIAEAQLAKQLAYVGVTRARHDVYYV
>ID:QBP35627.1 |[Phage NC-G]||_Phage_NC-G.gbk|DNA helicase|1332|MK310184(170164):121892-123223:-1 ^^ Phage NC-G, complete genome.|neighbours:ID:QBP35626.1(-1),ID:QBP35628.1(-1)|neighbour_genes:exonuclease,hypothetical protein|
MITFEDLNIGQRTAFKEIIEAIKRRKGEWITLNGPAGTGKTTLTKFILDHLVKNGELGVILTAPTHAAKKVLSKLAGQEASTIHRILKINPTTYEDQDIFEQREAPDLSKCNVLVVDEGSMIDGKLFKIIESSVPPWCTVLGIGDRAQLQPVEPGSDGSPQLSPFFTHPKIKQLHLTEVMRSNAPIIEVATEIRNGGWFRDCVFEGHGVHGFKSQTALKDFMMNYFSIVKDADDLFENRMFAYTNKSVEKLNSIIRKKLYETDAPYIKGEILVMQEPFMKELEYDGKKFSETIFNNGQMVRILDVNHTSLFLSAKDVGTRQMINYWDLQVESVDEDDEYYVEHLKVIDEASVEKFHYFLAKVATEYKAMRGTGKKPKWADFWKAKRMFTKVRALPVSTVHKSQGLTVQNSFIYTPCMHMADVNLASQLAYVSITRARTDAYYV
> |[Tevenvirinae _Proteus_phage_phiP4-3]||_Proteus_phage_phiP4-3.gb|DNA helicase (EC 3.6..|1323|MG696114.1(167849):157019-158341:1 ^RAST2:fig|1198136.86.peg.267^ Tevenvirinae _Proteus_phage_phiP4-3|neighbours:(1),(1)|neighbour_genes:hypothetical protein,T4-like phage DexA e..|
MIEFDDLTKGQREAYECATDLITQAYEQESNWKAKVSHLTINGPAGTGKSLLMKFIMDFIEQEGIPGVVLAAPTHASKKVLADFTGREVSTIHSILKINPVTYEEHRIFEQRKAPELDKIRVLICEEASFYDTKLFELLMNNIMPWTLIIAIGDKAQLKPQDDPGVSRFFTDHRFKQMHLTEVKRSNQPIIEVATEIRNGGWIRENIQNGEGIFHPASLRDMMLDYFKQIKCQEDFFDNRFFAYTNKSVDKLNQIIRKNFYKSEAPFIVGESLVMQEPFMQTIKFEGKKMKEIIFNNGEVVQILEIKEMNRKLECRGVDYKINLPYFILKVQSIDEGTTNYINVVYGEENQTQLWMFLGKVAQQYKSGNGRAYWDDFWEIKDAFSKVKPIPCSTIHKAQGVTVKNSFLYTPCIIKYAEVDVASQLLYVGTTRAQKNVWYI
> |[Tevenvirinae _Proteus_phage_vB_PmiM_Pm5461]||_Proteus_phage_vB_PmiM_Pm5461.gb|DNA helicase (EC 3.6..|1323|NC_028762.1(161989):8949-10271:-1 ^RAST2:fig|1198136.85.peg.15^ Tevenvirinae _Proteus_phage_vB_PmiM_Pm5461|neighbours:(-1),(-1)|neighbour_genes:exonuclease A,hypothetical protein|
MIEFDDLTQGQKEAYECATDLIQQAYKQESNWKAKTTHLTINGPAGTGKSLLMKFIMDFIEKEGIPGVVLAAPTHASKKVLADFTGREVSTIHSILKINPVTYEEHRIFEQRKAPELDKIRVLICEEASFYDTKLFELLMNNIMPWTIVIAIGDKAQLKPQDDPGVSRFFTDHRFKQMHLTEVKRSNQPIIEVATEIREGGWIRENIIDGEGIFHPPSLRDMMIDYFKQIKSEEDFFDNRFFAYTNKSVDKLNQIIRKNFYKKDDPFIIGEALVMQEPYMQTIKFEGKKMKEIIFNNGEVVQILDVKEMTRKLQCRGVDFKIDLPYFLLKVQSVDEGTTNYLNVVYGEENQTQLWMFLGKVAQQYKSGNGRAYWDDFWEIKDAFTKVKPIPCSTIHKAQGVTVKNSFLYTPCIIKYAEVDVASQLLYVGTTRAQKNVWYI
> |[Tevenvirinae _Pseudomonas_phage_PspYZU05]||_Pseudomonas_phage_PspYZU05.gb|DNA helicase|1365|KY971610.1(166442):19142-20506:-1 ^RAST2:fig|1198136.88.peg.33^ Tevenvirinae _Pseudomonas_phage_PspYZU05|neighbours:(-1),(-1)|neighbour_genes:hypothetical protein,hypothetical protein|
MVITFDDLTEGQKLAFNEVVDAIKTQNLNLRADTKTHITINGEAGTGKTTLTKFLIDYIIKEGINGVILAAPTHAAKTVLSKLSGMEAETIHSVLKISPTNYEDQTVFEQREIPNLAECRILICDEGSMYDRKLVQLILNTVPKWCLVIVLGDKEQIRPVSPGETLPGISPFFTHKKFKQIKLTEVKRSNGPIITVAREILKGQWLRECLDEDGQGVHAYDPESDIPSLHWFLKEYFKVVKTKEDFVNTRVMAYTNKVVNTLNKIIRKRIFNTDEPFIEDEIIVMQGPLTESLIVDGKKVKKLIYNNGQRVRIVRVNKTVHTLRARFVESTKEIDVWTLTVETADKNIDEYHLKDLHIVDEGSELVLKEFLSETANTYRYWELPGKAPWGEFWTIKERYSNVKAEPCSTIHKAQGISVDNAFLCTSGLSSMDPDLVKELIYVGSTRPKHNLYWI
>ID:YP_009615499.1 |[Salmonella phage Melville]||_Salmonella_phage_Melville_.gbk|DNA helicase|1326|NC_042044(159323):7494-8819:-1 ^GeneID:40091963^ Salmonella phage Melville, complete genome.|neighbours:ID:YP_009615498.1(-1),ID:YP_009615500.1(-1)|neighbour_genes:hypothetical protein,hypothetical protein|
MITFEQLTSGQKLAFDETIRAIKEKKNHVTINGPAGTGKTTLTKFIMEHLVSTGETGIILTAPTHAAKKVLTKLSGMEANTIHKILKINPTTYEESMLFEQKEVPDLASCRVLICDEASMWDRKLFKILMASIPKWCTIVAIGDVAQIRPVDPGETEAHISPFFIHKDFKQLNLTEVMRSNAPIIDVATDIRNGSWIYEKTVDGHGVHGFTSTTALKDFMMQYFSIVKSPEDLFENRMLAFTNKSVDKLNSIIRRRLYQTEEAFVVGEVIVMQEPLMRELVFEGKKFHETLFTNGQYVRILSADYTSSFLGAKGVSGEHLIRHWVLDVETYDDEEYAREKINVISDEQEMNKFQFFLAKTADTYKNWNKGGKAPWSEFWDAKRKFHKVKALPCSTFHKAQGISVDSSFIYTPCIHVSSDNKFKLELLYVGATRGRHDVFFV
>ID:YP_007501055.1 |[Salmonella phage vB_SenMS16]||_Salmonella_phage_S16_.gbk|DNA helicase|1326|NC_020416(160221):8531-9856:-1 ^GeneID:14675256^ Salmonella phage S16, complete genome.|neighbours:ID:YP_007501054.1(-1),ID:YP_007501056.1(-1)|neighbour_genes:hypothetical protein,hypothetical protein|
MITFEQLTSGQKLAFDETIRAIKEKKNHVTINGPAGTGKTTLTKFIMEHLVSTGETGIILTAPTHAAKKVLTKLSGMEANTIHKILKINPTTYEESMLFEQKEVPDLASCRVLICDEASMWDRKLFKILMASIPKWCTIVAIGDVAQIRPVDPGETEAHISPFFIHKDFKQLNLTEVMRSNAPIIDVATDIRNGSWIYEKTVDGHGVHGFTSTTALKDFMMQYFSIVKSPEDLFENRMLAFTNKSVDKLNSIIRRRLYQTEEAFVVGEVIVMQEPLMRELVFEGKKFHETLFTNGQYVRILSADYTSSFLGAKGVSGEHLIRHWVLDVETYDDEEYAREKINVISDEQEMNKFQFFLAKTADTYKNWNKGGKAPWSEFWDAKRKFHKVKALPCSTFHKAQGISVDSSFIYTPCIHVSSDNKFKLELLYVGATRGRHDVFFV
> |[Tevenvirinae _Salmonella_phage_STML-198]||_Salmonella_phage_STML-198.gb|DNA helicase (EC 3.6..|1326|NC_027344.1(158099):49923-51248:-1 ^RAST2:fig|1198136.87.peg.92^ Tevenvirinae _Salmonella_phage_STML-198|neighbours:(-1),(-1)|neighbour_genes:hypothetical protein,hypothetical protein|
MITFEQLTSGQKLAFDETIRAIKEKKNHVTINGPAGTGKTTLTKFIMEHLVSTGETGIILTAPTHAAKKVLTKLSGMEANTIHKILKINPTTYEESMLFEQKEVPDLASCRVLICDEASMWDRKLFKILMASIPKWCTIVAIGDVAQIRPVDPGETEAHISPFFIHKDFKQLNLTEVMRSNAPIIDVATDIRNGSWIYEKTVDGHGVHGFTSTTALKDFMMQYFSIVKSPEDLFENRMLAFTNKSVDKLNSIIRRRLYQTEEAFVVGEVIVMQEPLMRELVFEGKKFHETLFTNGQYVRILSADYTSSFLGAKGVSGEHLIRHWVLDVETYDDEEYAREKINVISDEQEMNKFQFFLAKTADTYKNWNKGGKAPWSEFWDAKRKFHKVKALPCSTFHKAQGISVDSSFIYTPCIHVSSDNKFKLELLYVGATRGRHDVFFV
> |[Tevenvirinae Salmonella phage STP4-a]||_Salmonella_phage_STP4-a.gb|DNA helicase (EC 3.6..|1326|NC_026607.2(159914):7476-8801:-1 ^RAST2:fig|1198136.48.peg.13^ Tevenvirinae Salmonella phage STP4-a|neighbours:(-1),(-1)|neighbour_genes:hypothetical protein,hypothetical protein|
MITFEQLTSGQKLAFDETIRAIKEKKNHVTINGPAGTGKTTLTKFIMEHLVSTGETGIILTAPTHAAKKVLTKLSGMEANTIHKILKINPTTYEESMLFEQKEVPDLASCRVLICDEASMWDRKLFKILMASIPKWCTIVAIGDVAQIRPVDPGETEAHISPFFIHKDFKQLNLTEVMRSNAPIIDVATDIRNGSWIYEKTVDGHGVHGFTSTTALKDFMMQYFSIVKSPEDLFENRMLAFTNKSVDKLNSIIRRRLYQTEEAFVVGEVIVMQEPLMRELVFEGKKFHETLFTNGQYVRILSADYTSSFLGAKGVSGEHLIRHWVLDVETYDDEEYAREKINVISDEQEMNKFQFFLAKTADTYKNWNKGGKAPWSEFWDAKRKFHKVKALPCSTFHKAQGISVDSSFIYTPCIHVSSDNKFKLELLYVGATRGRHDVFFV
> |[Tevenvirinae Salmonella_phage_vB_SnwM_CGG4-1]||_Salmonella_phage_vB_SnwM_CGG4-1.gb|DNA helicase (EC 3.6..|1329|NC_031065.1(159878):7996-9324:-1 ^RAST2:fig|1198136.78.peg.14^ Tevenvirinae Salmonella_phage_vB_SnwM_CGG4-1|neighbours:(-1),(-1)|neighbour_genes:hypothetical protein,hypothetical protein|
MKITFEDLTIGQKNAFDETIKAIKEKKNHVTINGPAGTGKTTLTKFIMEHLVSTGETGIILTAPTHAAKKVLTKLSGMEANTIHKILKINPTTYEESMLFEQKEVPDLASCRVLICDEASMWDRKLFKILMASIPKWCTIVAIGDVAQIRPVDPGETETHISPFFIHKDFKQLNLTEVMRSNAPIIDVATDIRNGSWIYEKTVDGHGVHGFTSTTALKDFMMQYFSIVKSPEDLFENRMLAFTNKSVDKLNSIIRRRLYQTEEAFVIGEVIVMQEPLMRELVFEGKKFHETLFTNGQYVRILSADYTSSFLGAKGVSGEHLIRHWVLDVETYDDEEYAREKINVISDEQEMNKFQFFLAKTADTYKNWNKGGKAPWSEFWDAKRKFHKVKALPCSTFHKAQGISVDSSFIYTPCIHVSSDNKFKLELLYVGATRGRHDVFFV
> |[Tevenvirinae Serratia phage PS2]||_Serratia_phage_PS2.gb|DNA helicase (EC 3.6..|1335|KJ025957.1(167266):9958-11292:-1 ^RAST2:fig|1198136.49.peg.17^ Tevenvirinae Serratia phage PS2|neighbours:(-1),(-1)|neighbour_genes:hypothetical protein,hypothetical protein|
MSLVTEDMLTDGQLESFESFKAHVLRSGVKRQHLCINGPAGTGKSTLVKFLFSWLLKQGISGVMAAAPTHAAKRVLAELIGQPVQTIQSLLKINPVTYEENQIFEQKKMPDLSKARVLFCDEASFYDKALFDILMNSLPSWCVIVALGDKDQIKPVSPGDSETSLSPFFSDKRFDQCFLTEVKRSGDGIIQVATDVRNGSDLYPNVVNGTGVFKHEGMKQIFAPYFDLVKTPEDLLNNRWMAYTNKSVDMLNRYIRRQIYKTDKPFVHDEVIVMQEPYMIELKLGGETFKEVIFSNGEQLRILQIQKMNRSYTCRGVNAELDLSYHRLEVESLDEDNSNVSWIQVIDDENEMQRFQMFLAKVATEYKNTTGKKYWQDFWELKNQFQKIKALPAQTFHKSQGSTYDNAFMYLPCMSSVEYFDPELAKQLKYVGLTRPRYSCHYVG
>ID:APC45012.1 |[Shigella phage SH7]||_Shigella_phage_SH7_.gbk|DNA helicase|1320|KX828711(164870):8888-10207:-1 ^^ Shigella phage SH7, complete genome.|neighbours:ID:APC45252.1(-1),ID:APC45159.1(-1)|neighbour_genes:hypothetical protein,hypothetical protein|
MTFDDLTEGQKNAFNIVMRAIKEKKHHVTINGPAGTGKTTLTKFIIEALISTGETGIILAAPTHAAKKILSKLSGKEASTIHSILKINPVTYEENVLFEQKEVPDLAKCRVLICDEVSMYDRKLFKILLSTIPPWCTIIGIGDNKQIRPVDPGENTAYISPFFTHKDFYQCELTEVKRSNAPIIDVATDVRNGKWIYDKIVDGHGVRGFTGDTALRDFMVNYFSIVKSLDDLFENRVMAFTNKSVDKLNSIIRKKIFETDKDFIVGEIIVMQEPLIKTYKIDGKPVSEIIFNNGQLVRIIEAEYTSTFVKARGVPGEYLIRHWDLTVETYGDDEYYREKIKIISSDEELYKFNLFLGKTAETYKNWNKGGKAPWSDFWDAKSQFSKVKALPASTFHKAQGMSVDRAFIYTPCIHYADAELAQQLLYVGVTRGRYDVFYV
>ID:YP_009288384.1 |[Shigella phage SHBML-50-1]||_Shigella_phage_SHBML-50-1_.gbk|DNA helicase|1320|NC_031085(166634):10404-11723:-1 ^GeneID:29060474^ Shigella phage SHBML-50-1, complete genome.|neighbours:ID:YP_009288383.1(-1),ID:YP_009288385.1(-1)|neighbour_genes:hypothetical protein,hypothetical protein|
MTFDDLTEGQKNAFNIVMRAIKEKKHHVTINGPAGTGKTTLTKFIIEALISTGETGIILAAPTHAAKKILSKLSGKEASTIHSILKINPVTYEENVLFEQKEVPDLAKCRVLICDEVSMYDRKLFKILLSTIPPWCTIIGIGDNKQIRPVDPGENTAYISPFFTHKDFYQCELTEVKRSNAPIIDVATDVRNGKWIYDKVVDGHGVRGFTGDTALRDFMVNYFSIVKSLDDLFENRVMAFTNKSVDKLNSIIRKKIFETDKDFIVGEIIVMQEPLIKTYKIDGKPVSEIIFNNGQLVRIIEAEYTSTFVKARGVPGEYLIRHWDLTVETYGDDEYYREKIKIISSDEELYKFNLFLGKTAETYKNWNKGGKAPWSDFWDAKSQFSKVKALPASTFHKAQGMSVDRAFIYTPCIHYADAELAQQLLYVGVTRGRYDVFYV
>ID:YP_009277659.1 |[Shigella phage SHFML-11]||_Shigella_phage_SHFML-11.gbk|DNA helicase|1320|NC_030953(170650):125491-126810:-1 ^GeneID:29056366^ Shigella phage SHFML-11, complete genome.|neighbours:ID:YP_009277658.1(-1),ID:YP_009277660.1(-1)|neighbour_genes:hypothetical protein,hypothetical protein|
MTFDDLTEGQKNAFNIVMRAIKEKKHHVTINGPAGTGKTTLTKFIIEALISTGETGIILAAPTHAAKKILSKLSGKEASTIHSILKINPVTYEENVLFEQKEVPDLAKCRVLICDEVSMYDRKLFKILLSTIPPWCTIIGIGDNKQIRPVDPGENTAYISPFFTHKDFYQCELTEVKRSNAPIIDVATDVRNGKWIYDKIVDGNGVRGFTGDTALRDFMVNYFSIVKSLDDLFENRVMAFTNKSVDKLNSIIRKKIFETDKDFIVGEIIVMQEPLIKTYKIDGKPASEIIFNNGQLVRIIEAEYTSTFVKARGVPGEYLIRHWDLTVETYGDDEYYREKIKIISSDEELYKFNLFLGKTAETYKNWNKGGKAPWSDFWDAKSQFSKVKALPASTFHKAQGMSVDRAFIYTPCIHYADAELAQQLLYVGVTRGRYDVFYV
> |[Tevenvirinae Shigella_phage_SHSML-52-1]||_Shigella_phage_SHSML-52-1.gb|DNA helicase (EC 3.6..|1314|NC_031090.1(169621):25254-26567:1 ^RAST2:fig|1198136.79.peg.45^ Tevenvirinae Shigella_phage_SHSML-52-1|neighbours:(1),(1)|neighbour_genes:Phage protein,exonuclease|
MTFDDLTEGQKNAFNVVMKAIKEKKHHVTINGPAGTGKTTLTRFIVEALISAGESGIILAAPTHAAKKVLSKLAGQEASTIHSILKINPTTYEENVLFEQKKVPDLALCRVLLFDEASMCDRSLFKIMLASIPKWCTVIGIGDRCQIRPVDPGESTAYLSPFFTHKDFVQCDLTEVKRSNAPIIDVATDIRNGKWIYDKVVDGHGVHGYTDLKSYMMNYFNVVKTPEDLFENRMMAFTNKSVDKLNSIIRRKLFETEKPFIKDEVIVLQEPLTKTYKLDGKNMTEMLFNNGQFVRIRDAVETSTFVKARGVSGEYMIRYWNLTVETYGDDEEYIREDIKVISSEEELYKFNLFLAKTAETYKFWNKGGKAPWSEFWDAKRMFTKVKALPVSTFHKAQGMSVDTAFVYTPCIHYADSELAKQLLYVGTTRGRFDVHFI
>ID:YP_003934641.1 |[Shigella phage SP18]||_Shigella_phage_SP18.gbk|dda|1329|NC_014595(170605):8930-10258:-1 ^GeneID:9830377^ Shigella phage SP18, complete genome.|neighbours:ID:YP_003934640.1(-1),ID:YP_003934642.1(-1)|neighbour_genes:hypothetical protein,dda.1|
MIKFEDLNTGQKEAFDYITEAIQRRSGECITLNGPAGTGKTTLTKFVIDHLVRNGVMGIVLAAPTHQAKKVLSKLSGQTANTIHSILKINPTTYEDQNIFEQREMPDMSKCNVLVCDEASMYDGSLFKIICNSVPEWCTILGIGDMHQLQPVDPGSTQQKISPFFTHPKFKQIHLTEVMRSNAPIIEVATEIRNGGWFRDCMYDGHGVQGFTSQTALKDFMVNYFGIVKDADMLMENRMYAYTNKSVEKLNNIIRRKLYETDKAFLPYEVLVMQEPHMKELEFEGKKFSETIFNNGQLVRIKDCKYTSTILRCKGESHQLVINYWDLEVESIDEDEEYQVDRIKVLPEDQQPKFQAYLAKVADTYKQMKAAGKRPEWKDFWKARRTFLKVRALPVSTIHKAQGVSVDKAFIYTPCIHMAEASLASQLAYVGITRARYDAYYV
>ID:AUV63972.1 |[Shigella phage Sf20]||_Shigella_phage_Sf20_.gbk|DNA helicase|1392|MF327006(163982):106197-107588:-1 ^^ Shigella phage Sf20, complete genome.|neighbours:ID:AUV63971.1(-1),ID:AUV63973.1(-1)|neighbour_genes:hypothetical protein,hypothetical protein|
MSRVLTFDMLTDGQKHAFDVLMKRIEQKKHTTVRGAAGTGKTAMMKFIVQEMVRRGVTGVVLATPTHQAKKVLSKAVGRQAFTLHALLRLNPTNYEDTQVFEQKDTPKLDDVQIIIVDEASMVDKKLFDILMKSINGRIVIIAVGDLYQLRPVDPSGATSISPFFTDERFQNVELTEIKRSNAPIIDVATAVRNGKWVFEKQCDNEGVFHSSTLPEFMKHYFEAVKTPEDLLENRILAYTNKSVEKLNEIVRKRVYNTDEPVIVDEILVTQEPLIEYLRDERGKKIPNVIFNNGEMIRVKEVIPREFTLRCTGVDPQPVLGYTLKVESVDDDEDKEILNQKVGLDAVGITTDKPDLVEINILTEQRQKNIFSIYLNTVAGQYREMKKENPKFKPDWDSFWTMKRMFLNVKALPACTIHKSQGISVDRVFLYTPCMCTDNVDFELAMQLLYVGVTRARYRVDYI
>ID:YP_009618829.1 |[Shigella phage Sf21]||_Shigella_phage_Sf21_.gbk|DNA helicase|1320|NC_042077(166002):8787-10106:-1 ^GeneID:40095432^ Shigella phage Sf21, complete genome.|neighbours:ID:YP_009618828.1(-1),ID:YP_009618830.1(-1)|neighbour_genes:hypothetical protein,hypothetical protein|
MTFDDLTEGQKNAFNIVMKAIKEKKHHVTINGPAGTGKTTITKFIIEALISTGETGIILAAPTHAAKKILSKLSGKEASTIHSILKINPVTYEENVLFEQKEVPDLAKCRVLICDEVSMYDRKLFKILLSTIPPWCTIIGIGDNKQIRPVDPGENTAYISPFFTHKDFYQCELTEVKRSNAPIIDVATDVRNGKWIYDKVVDGHGVRGFTGDTALRDFMVNYFSIVKSLDDLFENRVMAFTNKSVDKLNSIIRKKIFETDKDFIVGEIIVMQEPLIKTYKIDGKPVSEIIFNNGQLVRIIEAEYTSTFVKARGVPGEYLIRHWDLTVETYGDDEYYREKIKIISSDEELYKFNLFLGKTAETYKNWNKGGKAPWSDFWDAKSQFSKVKALPASTFHKAQGMSVDRAFIYTPCIHYADAELAQQLLYVGVTRGRYDVFYV
>ID:YP_009614940.1 |[Shigella phage Sf22]||_Shigella_phage_Sf22_.gbk|DNA helicase|1320|NC_042039(166283):121480-122799:-1 ^GeneID:40091355^ Shigella phage Sf22, complete genome.|neighbours:ID:YP_009614939.1(-1),ID:YP_009614941.1(-1)|neighbour_genes:gp187,gp189|
MTFDDLTEGQKNAFNIVMRAIKEKKHHVTINGPAGTGKTTLTKFIIEALISTGETGIILAAPTHAAKKILSKLSGKEASTIHSILKINPVTYEENVLFEQKEVPDLAKCRVLICDEVSMYDRKLFKILLSTIPPWCTIIGIGDNKQIRPVDPGENTAYISPFFTHKDFYQCELTEVKRSNAPIIDVATDVRNGKWIYDKVVDGHGVRGFTGDTALRDFMVNYFSIVKSLDDLFENRVMAFTNKSVDKLNSIIRKKIFETDKDFIVGEIIVMQEPLIKTYKIDGKPVSEIIFNNGQLVRIIEAEYTSTFVKARGVPGEYLIRHWDLTVETYGDDEYYREKIKIISSDEELYKFNLFLGKTAETYKNWNKGGKAPWSDFWDAKSQFSKVKALPASTFHKAQGMSVDRAFIYTPCIHYADAELAQQLLYVGVTRGRYDVFYV
>ID:ATE86548.1 |[Shigella phage Sf23]||_Shigella_phage_Sf23_.gbk|DNA helicase|1320|MF158046(167678):99048-100367:-1 ^^ Shigella phage Sf23, complete genome.|neighbours:ID:ATE86547.1(-1),ID:ATE86549.1(-1)|neighbour_genes:hypothetical protein,hypothetical protein|
MTFDDLTEGQKNAFNIVMRAIKEKKHHVTINGPAGTGKTTLTKFIIEALISTGETGIILAAPTHAAKKILSKLSGKEASTIHSILKINPVTYEENVLFEQKEVPDLAKCRVLICDEVSMYDRKLFKILLSTIPPWCTIIGIGDNKQIRPVDPGENTAYISPFFTHKDFYQCELTEVKRSNAPIIDVATDVRNGKWIYDKVVDGHGVRGFTGDTALRDFMVNYFSIVKSLDDLFENRVMAFTNKSVDKLNNIIRKKIFETDKDFIVGEIIVMQEPLIKTYKIDGKPVSEIIFNNGQLVRIIEAEYTSTFVKARGVPGEYLIRHWDLTVETYGDDEYYREKIKIISSDEELYKFNLFLGKTAETYKNWNKGGKAPWSDFWDAKSQFSKVKALPASTFHKAQGMSVDRAFIYTPCIHYADAELAQQLLYVGVTRGRYDVFYV
>ID:YP_009619222.1 |[Shigella phage Sf24]||_Shigella_phage_Sf24_.gbk|DNA helicase|1320|NC_042078(168112):103363-104682:-1 ^GeneID:40095837^ Shigella phage Sf24, complete genome.|neighbours:ID:YP_009619221.1(-1),ID:YP_009619223.1(-1)|neighbour_genes:hypothetical protein,hypothetical protein|
MTFDDLTEGQKNAFNIVMKAIKEKKHHVTINGPAGTGKTTLTKFIIEALISTGETGIILAAPTHAAKKILSKLSGKEASTIHSILKINPVTYEENVLFEQKEVPDLAKCRVLICDEVSMYDRKLFKILLSTIPPWCTIIGIGDNKQIRPVDPGENTAYISPFFTHKDFYQCELTEVKRSNAPIIDVATDVRNGKWIYDKVVDGHGVRGFTGDTALRDFMVNYFSIVKSLDDLFENRVMAFTNKSVDKLNNIIRKKIFETDKDFIVGEIIVMQEPLIKTYKIDGKPVSEIIFNNGQLVRIIEAEYTSTFVKARGVPGEYLIRHWDLTVETYGDDEYYREKIKIISSDEELYKFNLFLGKTAETYKNWNKGGKAPWSDFWDAKSQFSKVKALPASTFHKAQGMSVDRAFIYTPCIHYADAELAQQLLYVGVTRGRYDVFYV
>ID:YP_004414916.1 |[Shigella phage Shfl2]||_Shigella_phage_Shfl2_.gbk|putative DNA helicas..|1320|NC_015457(165919):8958-10277:-1 ^GeneID:10498779^ Shigella phage Shfl2, complete genome.|neighbours:ID:YP_004414915.1(-1),ID:YP_004414917.1(-1)|neighbour_genes:hypothetical protein,hypothetical protein..|
MTFDDLTEGQKNAFNIVMRAIKEKKHHVTINGPAGTGKTTLTKFIIEALISTGETGIILAAPTHAAKKILSKLSGKEASTIHSILKINPVTYEENVLFEQKEVPDLAKCRVLICDEVSMYDRKLFKILLSTIPPWCTIIGIGDNKQIRPVDPGENTAYISPFFTHKDFYQCELTEVKRSNAPIIDVATDVRNGKWIYDKIVDGHGVRGFTGDTALRDFMVNYFSIVKSLDDLFENRVMAFTNKSVDKLNSIIRKKIFETDKDFIVGEIIVMQEPLIKTYKIDGKPVSEIIFNNGQLVRIIEAEYTSTFVKARGVSGEYLIRHWDLTVETYGDDEYYREKIKIISSDEELYKFNLFLGKTAETYKNWNKGGKAPWSDFWDAKSQFSKVKALPASTFHKAQGMSVDRAFIYTPCIHYADAELAQQLLYVGVTRGRYDVFYV
>ID:YP_009110838.1 |[Shigella phage pSs-1]||_Shigella_phage_pSs-1_.gbk|gp31|1320|NC_025829(164999):14889-16208:-1 ^GeneID:22475104^ Shigella phage pSs-1, complete genome.|neighbours:ID:YP_009110837.1(-1),ID:YP_009110839.1(-1)|neighbour_genes:gp30,gp32|
MTFDDLTEGQKNAFNIVMRAIKEKKHHVTINGPAGTGKTTLTKFIIEALISTGETGIILAAPTHAAKKILSKLSGKEASTIHSILKINPVTYEENVLFEQKEVPDLAKCRVLICDEVSMYDRKLFKILLSTIPPWCTIIGIGDNKQIRPVDPGENTAYISPFFTHKDFYQCELTEVKRSNAPIIDVATDVRNGKWIYDKVVDGHGVRGFTGDTALRDFMVNYFSIVKSLDDLFENRVMAFTNKSVDKLNSIIRKKIFETDKDFIVGEIIVMQEPLIKTYKIDGKPVSEIIFNNGQLVRIIEAEYTSTFVKARGVSGEYLIRHWDLTVETYGDDEYYREKIKIISSDEELYKFNLFLGKTAETYKNWNKGGKAPWSDFWDAKSQFSKVKALPASTFHKAQGMSVDRAFIYTPCIHYADAELAQQLLYVGVTRGRYDVFYV
> |[Tevenvirinae Vibrio_phage_KVP40]||_Vibrio_phage_KVP40.gb|DNA helicase (EC 3.6..|1236|NC_005083.2(244834):90730-91965:1 ^RAST2:fig|1198136.81.peg.161^ Tevenvirinae Vibrio_phage_KVP40|neighbours:(1),(1)|neighbour_genes:Phage chromosome seg..,Phage protein|
MDAFLESDGHMTISGPAGSGKTFLMKSILEALESKGKNVTMVTPTHQAKNVLHKATGQEVSTIHSLLKIHPDTYEDQKHFTQSGEVEGLDEIDVLVVEEASMVDEELFQITGRTMPRKCRILAVGDKYQLQPVKHEPGVISPFFTKFSTFEMNEVVRQAKDNPLIQVATEVRNGQWLRTNWSKERRQGVLHVPNVNKMLDTYLSKVNSPEDLLDYRILAYTNDCVDTFNGIIREHVYNTSEPFIPGEYLVTQMPVMVSNGKYPVCVIENGEVVKILDVRQKTIDGMLPKVDNEAFDVAVLTVEKEDGNVYEFTVLWDDLQKERFARYLSVAAGTYKSMRGNTKRYWRAFWGLKEQMIETKSLGASTVHKSQGTTVKGVCLYTQDMGYAEPEILQQLVYVGLTRPTDWALYN
> |[Tevenvirinae Vibrio_phage_ValB1_HC]||_Vibrio_phage_ValB1_HC.gb|DNA helicase (EC 3.6..|1236|MK568540.1(247619):235018-236253:-1 ^RAST2:fig|1198136.76.peg.396^ Tevenvirinae Vibrio_phage_ValB1_HC|neighbours:(-1),(-1)|neighbour_genes:Phage protein,Phage chromosome seg..|
MNAFLDSDGHMTISGPAGSGKTFLMKSILAALDAKGKNVAMVAPTHQAKNVLHKMTGRDVSTIHSLLKIHPDTYEDQKHFKQAGDVEGLDEIDVLVVEEASMIDNELYDIMGKTMPRKCRILGVGDKYQLQPVKHEPGIISPMFTKFNTYEMTEVVRQAKDNPLIQVATEVRQGEWLRTNWSKELRQGVLHVPNVNKMLDTYLSKINTPEDLLDYRILAYTNDCVDTFNGIIREHIYNTSEPFIPNEYLVTQMPVMQSNGKYPVCVIDNGEIVKILDVRQKTIDGMLPKVDNESFDVAVLTVEKDDGNVYEFTVLWDDLQKERFARYLMVAAGTYKSMRGNTKRYWRAFWGLKEQMIETKSLGASTTHKSQGTTVKGVCIYTQDMGYAEPEIVQQLAYVALTRPTDWALYN
> |[Tevenvirinae Vibrio_phage_ValKK3]||_Vibrio_phage_ValKK3.gb|DNA helicase (EC 3.6..|1236|NC_028829.1(248088):40435-41670:-1 ^RAST2:fig|1198136.77.peg.113^ Tevenvirinae Vibrio_phage_ValKK3|neighbours:(-1),(-1)|neighbour_genes:Phage protein,Phage chromosome seg..|
MNAFLDSDGHMTISGPAGSGKTFLMKSILAALDAKGKNVAMVAPTHQAKNVLHKMTGRDVSTIHSLLKIHPDTYEDQKHFKQAGDVEGLDEIDVLVVEEASMIDNELYDIMGKTMPRKCRILGVGDKYQLQPVKHEPGIISPMFTKFNTYEMTEVVRQAKDNPLIQVATEVRQGEWLRTNWSKELRQGVLHVPNVNKMLDTYLSKINTPEDLLDYRILAYTNDCVDTFNGIIREHIYNTSEPFIPNEYLVTQMPVMQSNGKYPVCVIDNGEIVKILDVRQKTIDGMLPKVDNESFDVAVLTVEKDDGNVYEFTVLWDDLQKERFARYLMVAAGTYKSMRGNTKRYWRAFWGLKEQMIETKSLGASTTHKSQGTTVKGVCIYTQDMGYAEPEIVQQLAYVALTRPTDWALYN
> |[Tevenvirinae Vibrio_phage_phi-Grn1]||_Vibrio_phage_phi-Grn1.gb|DNA helicase (EC 3.6..|1236|KT919972.1(248605):199463-200698:1 ^RAST2:fig|1198136.75.peg.320^ Tevenvirinae Vibrio_phage_phi-Grn1|neighbours:(1),(1)|neighbour_genes:Phage chromosome seg..,Phage protein|
MNAFLDSDGHMTISGPAGSGKTFLMKSILAALDAKGKNVAMVAPTHQAKNVLHKMTGRDVSTIHSLLKIHPDTYEDQKHFKQAGDVEGLDEIDVLVVEEASMIDNELYDIMGKTMPRKCRILGVGDKYQLQPVKHEPGIISPMFTKFNTYEMTEVVRQAKDNPLIQVATEVRQGEWLRTNWSKELRQGVLHVPNVNKMLDTYLSKINTPEDLLDYRILAYTNDCVDTFNGIIREHIYNTSEPFIPNEYLVTQMPVMQSNGKYPVCVIDNGEIVKILDVRQKTIDGMLPKVDNESFDVAVLTVEKDDGNVYEFTVLWDDLQKERFARYLMVAAGTYKSMRGNTKRYWRAFWGLKEQMIETKSLGASTTHKSQGTTVKGVCIYTQDMGYAEPEIVQQLAYVALTRPTDWALYN
> |[Tevenvirinae Vibrio_phage_phi-ST2]||_Vibrio_phage_phi-ST2.gb|DNA helicase (EC 3.6..|1236|KT919973.1(250485):13450-14685:1 ^RAST2:fig|1198136.73.peg.27^ Tevenvirinae Vibrio_phage_phi-ST2|neighbours:(1),(1)|neighbour_genes:Phage chromosome seg..,Phage protein|
MNAFLDSDGHMTISGPAGSGKTFLMKSILAALDAKGKNVAMVAPTHQAKNVLHKMTGRDVSTIHSLLKIHPDTYEDQKHFKQAGDVEGLDEIDVLVVEEASMIDNELYDIMGKTMPRKCRILGVGDKYQLQPVKHEPGIISPMFTKFNTYEMTEVVRQAKDNPLIQVATEVRQGEWLRTNWSKELRQGVLHVPNVNKMLDTYLSKINTPEDLLDYRILAYTNDCVDTFNGIIREHIYNTSEPFIPNEYLVTQMPVMQSNGKYPVCVIDNGEIVKILDVRQKTIDGMLPKVDNESFDVAVLTVEKDDGNVYEFTVLWDDLQKERFARYLMVAAGTYKSMRGNTKRYWRAFWGLKEQMIETKSLGASTTHKSQGTTVKGVCIYTQDMGYAEPEIVQQLAYVALTRPTDWALYN
> |[Tevenvirinae _Vibrio_phage_vB_VmeM-32]||_Vibrio_phage_vB_VmeM-32.gb|hypothetical protein|1281|KU160494.1(199912):19478-20758:-1 ^RAST2:fig|1198136.70.peg.27^ Tevenvirinae _Vibrio_phage_vB_VmeM-32|neighbours:(-1),(1)|neighbour_genes:hypothetical protein,hypothetical protein|
MGLTTGQQIALDKALSTRKHLIIKGPAGCGKSYLSKSILDGLGMRMGIALSAPTHQAKKILSKMAGMEANTLHSLLRIHPDTYEDVRTFQQNKKGLDLSALRVLFIDEVSMLDDDLTDITLKSIPNTCRIIGIGDEFQIQPVKHLPGVISPVFTDSRFDTVELTEIVRQAAENPMIIVATEIRHGGWFRPLFDQTTKTGIIKAPSRIKLLDTYLRKVGDNAEFSEDYRLMAYTNNVIDTMNRFVRKQIYNTYEPFWLGEKLVMQEPVVLDIDGSVETLLNNGEVVTIKKIEPRTAHLNLPLVGKLSVEVADLVVVGDEDMDVSITVLWGESEEERFYKYMDKAASEYKSTGSGIAQKKMWSAWWNVKNTYVSTKPIFACTLHKSQGSTFKGAFIHTPDIISHAPHEIATQLAYVGSTRAQQFCVYY
> |[Tevenvirinae Vibriophage_phi-pp2]||_Vibriophage_phi-pp2.gb|DNA helicase (EC 3.6..|1236|JN849462.1(246421):90976-92211:1 ^RAST2:fig|1198136.74.peg.159^ Tevenvirinae Vibriophage_phi-pp2|neighbours:(1),(1)|neighbour_genes:Phage chromosome seg..,Phage protein|
MDAFLESDGHMTISGPAGSGKTFLMKSILEALESKGKNVTMVTPTHQAKNVLHKATGQEVSTIHSLLKIHPDTYEDQKHFTQSGEVEGLDEIDVLVVEEASMVDEELFQITGRTMPRKCRILAVGDKYQLQPVKHDPGVISPFFTKFTTFEMNEVVRQAKDNPLIQVATEVRNGQWLRTNWSKERRQGVLHVPNVNKMLDTYLSKVNSPEDLLDYRILAYTNDCVDTFNGIIREHVYNTSEPFIPGEYLVTQMPVMVSNGKYPVCVIENGEVVKILDVRQKTIDGMLPKVDNEAFDVAVLTVEKEDGNVYEFTVLWDDLQKERFARYLSVAAGTYKSMRGNTKRYWRAFWGLKEQMIETKSLGASTVHKSQGTTVKGVCLYTQDMGYAEPEILQQLVYVGLTRPTDWALYN
>ID:YP_009153619.1 |[Yersinia phage PST]||_Yersinia_phage_PST_.gbk|dda|1320|NC_027404(167785):9060-10379:-1 ^GeneID:24677439^ Yersinia phage PST, complete genome.|neighbours:ID:YP_009153618.1(-1),ID:YP_009153620.1(-1)|neighbour_genes:hypothetical protein,hypothetical protein|
MTFDDLTEGQKNAFNIVMRAIKEKKHHVTINGPAGTGKTTLTKFIIEALISTGETGIILAAPTHAAKKILSKLSGKEASTIHSILKINPVTYEENVLFEQKEVPDLAKCRVLICDEVSMYDRKLFKILLSTIPPWCTIIGIGDNKQIRPVDPGENTAYISPFFTHKDFYQCELTEVKRSNAPIIDVATDVRNGKWIYDKVVDGHGVRGFTGDTALRDFMVNYFSIVKSLDDLFENRVMAFTNKSVDKLNSIIRKKIFETDKDFIVGEIIVMQEPLIKTYKIDGKPVSEIIFNNGQLVRIIEAEYTSTFVKARGVPGEYLIRHWDLTVETYGDDEYYREKIKIISSDEELYKFNLFLGKTAETYKNWNKGGKAPWSDFWDAKSQFSKVKALPASTFHKAQGMSVDRAFIYTPCIHYADAELAQQLLYVGVTRGRYDVFYV
>ID:VEV89631.1 |[Yersinia phage fPS-2]||_Yersinia_phage_fPS-2_.gbk|g015c|1320|LR215722(169060):8711-10030:-1 ^^ Yersinia phage fPS-2 genome assembly, chromosome: I.|neighbours:ID:VEV89630.1(-1),ID:VEV89632.1(-1)|neighbour_genes:g014c,g016c|
MTFDDLTEGQKNAFNIVMRAIKEKKHHVTINGPAGTGKTTLTKFIIEALISTGETGIILAAPTHAAKKILSKLSGKEASTIHSILKINPVTYEENVLFEQKEVPDLAKCRVLICDEVSMYDRKLFKILLSTIPPWCTIIGIGDNKQIRPVDPGENTAYISPFFTHKDFYQCELTEVKRSNAPIIDVATDVRNGKWIYDKVVDGRGVRGFTGDTALRDFMVNYFSIVKSLDDLFENRVMAFTNKSVDKLNSIIRKKIFETDKDFIVGEIIVMQEPLIKTYKIDGKPVSEIIFNNGQLVRIIEAEYTSTFVKARGVSGEYLIRHWDLTVETYGDDEYYREKIKIISSDEELYKFNLFLGKTAETYKNWNKGGKAPWSDFWGAKSQFSKVKALPASTFHKAQGMSVDRAFIYTPCIHYADAELAQQLLYVGVTRGRYDVFYV
>ID:YP_009149256.1 |[Yersinia phage phiD1]||_Yersinia_phage_phiD1_.gbk|g017|1320|NC_027353(167063):9245-10564:-1 ^GeneID:24635453^ Yersinia phage phiD1 complete genome.|neighbours:ID:YP_009149255.1(-1),ID:YP_009149257.1(-1)|neighbour_genes:g016,g018|
MTFDDLTEGQKNAFNIVMRAIKEKKHHVTINGPAGTGKTTLTKFIIEALISTGETGIILAAPTHAAKKILSKLSGKEASTIHSILKINPVTYEENVFFEQKEVPDLAKCRVLICDEVSMYDRKLFKILLSTIPPWCTIIGIGDNKQIRPVDPGENTAYISPFFTHKDFYQCELTEVKRSNAPIIDVATDVRNGKWIYDKVVDGHGVRGFTGDTALRDFMVNYFSIVKSLDDLFENRVMAFTNKSVDKLNSIIRKKIFETDKDFIVGEIIVMQEPLIKTYKIDGKPVSEIIFNNGQLVRIIEAEYTSTFVKARSVPGEYLIRHWDLTVETYGDDEYYREKIKIISSDEELYKFNLFLGKTAETYKNWNKGGKAPWSDFWDAKSQFSKVKALPASTFHKAQGMSVDRAFIYTPCIHYADAELAQQLLYVGVTRGRYDVFYV
