# Supplementary material for: Influence of Non-canonical DNA Bases on the Genomic Diversity of Tevenvirinae
Source: Front Microbiol. 2021 Apr 6;12:632686. doi: 10.3389/fmicb.2021.632686 (PMC8056088; doi:10.3389/fmicb.2021.632686)
Supplement: Supplementary Data Sheet 1 — Clustering results (folders “first clusterisation,” “second clusterisation,” and “third clusterisation”): the number of pan-genome components in the individual genome (files “pan genome components of genomes”), the total number of all clusters and components of the pan-genome (files “pan genome components”), a list of clusters of the core genome (files “core list”), a list of clusters of the softcore genome (files “softcore list”). Clusters of the softcore genome (folders “softcore clusters”) are presented in the files which show regions in genomes, protein sequences, names of viruses which have these proteins A description of softcore clusters is also supplied (file “Softcore clusters description”). [file Data_Sheet_1.ZIP › Data sheet 1/third clusterisation/softcore_clusters/20334_40.faa]

> |[Tevenvirinae _Acinetobacter_phage_133]||_Acinetobacter_phage_133.gb|hypothetical protein|255|NC_015250.1(159801):31874-32128:-1 ^RAST2:fig|1198136.113.peg.66^ Tevenvirinae _Acinetobacter_phage_133|neighbours:(-1),(-1)|neighbour_genes:gp41 DNA primase-hel..,recombination protei..|
MTVLQEMTILLDGQEHLVYITELEMTDKGLKYAFGTASEGYEDVLAPHIEKCLQIQVDEQIKIYQEVSLWSMIKKFLLMLWSKK
> |[Tevenvirinae _Acinetobacter_phage_AM101]||_Acinetobacter_phage_AM101.gb|Phage head assembly ..|303|MH165274.1(166487):134388-134690:1 ^RAST2:fig|1198136.62.peg.197^ Tevenvirinae _Acinetobacter_phage_AM101|neighbours:(1),(1)|neighbour_genes:hypothetical protein,gp41 replication and..|
MEQVEAIQEDDKGPSGALYEKSLSIIKDAMKDVKHELLIKLEDGTDHIVYITEFQISGNGVTYGFSTPSEDRKAELIPHIEYILKEMIVNFSKRKKPFSF
> |[Tevenvirinae _Acinetobacter_phage_Ac42]||_Acinetobacter_phage_Ac42.gb|Phage head assembly ..|312|NC_014660.1(167716):37205-37516:-1 ^RAST2:fig|1198136.114.peg.75^ Tevenvirinae _Acinetobacter_phage_Ac42|neighbours:(-1),(-1)|neighbour_genes:Phage DNA primase/he..,recombination protei..|
MNMHEKNLNDVQKALDNLVIQTITILLPNGTSYDVYITELDYKRNGELKFSFSVECPEELKEEIGVHVESCIRQQFQLPDYVETRFDKFLRVLINLVLFWKKK
> |[Viruses _Acinetobacter_phage_Acj61]||_Acinetobacter_phage_Acj61.gb|Phage head assembly ..|333|NC_014661.1(164093):38691-39023:-1 ^RAST2:fig|10239.85.peg.73^ Viruses _Acinetobacter_phage_Acj61|neighbours:(-1),(-1)|neighbour_genes:DNA primase/helicase..,hypothetical protein|
MANDFDLNLDIEDVEEYIEPSGPPDNTLYDKSLGIIKEAMKDVKQEILIKLEDGTDHIVYVTELQISGNGVSYGFSTPSEDRKAELTPHVEHVLKLQLDEILKSTKRFMF
> |[Viruses _Acinetobacter_phage _Acj9]||_Acinetobacter_phage_Acj9.gb|hypothetical protein|306|NC_014663.1(169947):47099-47404:-1 ^RAST2:fig|10239.87.peg.85^ Viruses _Acinetobacter_phage _Acj9|neighbours:(-1),(-1)|neighbour_genes:hypothetical protein,hypothetical protein|
MRKKTKTEVQVQGPGDALFNKSFDIVKESMKDVKQEILITLEDGSNHIVYLHDAKLSGKELTVDFSTFDEDRKPEIGEAVKACLQAQFTHSLARPKKRFSF
> |[Tevenvirinae _Acinetobacter_phage_KARL-1]||_Acinetobacter_phage_KARL-1.gb|Phage head assembly ..|303|MH713599.1(166560):148626-148928:1 ^RAST2:fig|1198136.64.peg.224^ Tevenvirinae _Acinetobacter_phage_KARL-1|neighbours:(1),(1)|neighbour_genes:hypothetical protein,gp41 replication and..|
MEQVEAIQEDDKGPSGALYEKSLSIIKDAMKDVKHELLIKLEDGTDHIVYITEIQISGNGVTYGFSTPSEDRKAELIPHIEYILKEMIVNFSKRKKPFSF
> |[Viruses _Acinetobacter_phage_ZZ1]||_Acinetobacter_phage_ZZ1.gb|hypothetical protein|327|NC_018087.3(166687):40340-40666:-1 ^RAST2:fig|10239.86.peg.83^ Viruses _Acinetobacter_phage_ZZ1|neighbours:(-1),(-1)|neighbour_genes:DNA primase/helicase..,hypothetical protein|
MSTDSEIVTETHTYTPGDNLFNQSFDIIKDAMKDVKHEMVITLEDDTHHIVYIHGCDVDVSGRISLDFSTPSTDRKDELGKHVEAALTQLALNEPAPNPRRVKKSFFF
> |[Tevenvirinae Acinetobacter_phage_vB_ApiM_fHyAci03]||_Acinetobacter_phage_vB_ApiM_fHyAci03.gb|Phage head assembly ..|303|MH460829.1(165975):35888-36190:-1 ^RAST2:fig|1198136.65.peg.76^ Tevenvirinae Acinetobacter_phage_vB_ApiM_fHyAci03|neighbours:(-1),(-1)|neighbour_genes:gp41 replication and..,hypothetical protein|
MEQVEAIQEDDKGPSGALYEKSLSIIKDAMKDVKHELLIKLEDGTDHIVYITEFQISGNGVTYGFSTPSEDRKAELIPHIEYILKEMIVNFSKRKKPFSF
> |[Tevenvirinae _Aeromonas_phage_65.2]||_Aeromonas_phage_65.2.gb|Phage head assembly ..|282|KY290955.1(236567):11466-11747:-1 ^RAST2:fig|1198136.115.peg.16^ Tevenvirinae _Aeromonas_phage_65.2|neighbours:(-1),(-1)|neighbour_genes:Phage protein,Phage protein|
MEEEYNENKYKDVINSALKDVLQEAIIEHNGEKYLVFIHNIQYDNGNLILDWSTPHEDEKEILYPLVCSMVKLQLGEFKPSLWDRFLSIFKRG
> |[Viruses Aeromonas phage 65]||_Aeromonas_phage_65.gb|Phage head assembly ..|282|NC_015251.1(235229):11468-11749:-1 ^RAST2:fig|10239.65.peg.16^ Viruses Aeromonas phage 65|neighbours:(-1),(-1)|neighbour_genes:Phage protein,Phage protein|
MEEEYNENKYKDVINSALKDVLQEAIIEHNGEKYLVFIHNIQYDNGNLILDWSTPHEDEKEILYPLVCSMVKLQLGEFKPSLWDRFLSIFKRG
> |[Tevenvirinae _Aeromonas_phage_AS-szw]||_Aeromonas_phage_AS-szw.gb|Phage head assembly ..|291|MF498773.1(229957):162522-162812:1 ^RAST2:fig|1198136.118.peg.285^ Tevenvirinae _Aeromonas_phage_AS-szw|neighbours:(1),(1)|neighbour_genes:Phage recombination ..,hypothetical protein|
MEEINEDTYKDVINDALKNVQTELVIRIDSENFLVFINDIQYHDGKVVLDWSTPHEDMKEELYPHVKNAVQAMYNQTNVEIEKSFFGRFLDLFKRK
> |[Tevenvirinae _Aeromonas_phage_AS-zj]||_Aeromonas_phage_AS-zj.gb|Phage head assembly ..|291|MF448340.1(229929):39155-39445:1 ^RAST2:fig|1198136.120.peg.46^ Tevenvirinae _Aeromonas_phage_AS-zj|neighbours:(1),(1)|neighbour_genes:hypothetical protein,hypothetical protein|
MEEINEDTYKDVINDALKNVQTELVIRIDSENFLVFINDIQYHDGKVVLDWSTPHEDMKEELYPHVKNAVQAMYNQTNVEIEKSFFGRFLDLFKRK
>ID:NP_943892.1 |[Aeromonas virus Aeh1]||_Aeromonas_phage_Aeh1_.gbk|gp40 head vertex ass..|318|NC_005260(233234):10310-10627:-1 ^GeneID:2658133^ Aeromonas phage Aeh1, complete genome.|neighbours:ID:NP_943891.1(-1),ID:NP_943893.1(-1)|neighbour_genes:41,hypothetical protein|
MEAKERNYRDVLEEALKDVKQELVILVDGEPFLAYIHELTYKDGQVHIDWSTPHSEEEIMKDELFKHVQAAIQAQITEGKECQSNNLFSRISLFLRNTFAKSSHS
> |[Tevenvirinae _Aeromonas_phage_AsFcp_2]||_Aeromonas_phage_AsFcp_2.gb|Phage head assembly ..|318|MH791401.1(219171):180683-181000:-1 ^RAST2:fig|1198136.67.peg.307^ Tevenvirinae _Aeromonas_phage_AsFcp_2|neighbours:(-1),(-1)|neighbour_genes:Phage DNA primase/he..,Phage protein|
METKERNYRDVLDEALKDIKQELVVLVDGEPFIAYIHDLTYNEGRVHIDWSTPHSEEEIMKDELFKHVQAAIQAQIKEGKECQSNNLFSRISSFLRNTFVKSSHS
> |[Tevenvirinae _Aeromonas_phage_Asswx_1]||_Aeromonas_phage_Asswx_1.gb|Phage head assembly ..|291|MH791398.1(229103):170213-170503:1 ^RAST2:fig|1198136.119.peg.310^ Tevenvirinae _Aeromonas_phage_Asswx_1|neighbours:(1),(1)|neighbour_genes:Phage recombination ..,hypothetical protein|
MEEINEDTYKDVINDALKNVQTELVIRIDSENFLVFINDIQYHDGKVVLDWSTPHEDMKEELYPHVKNAVQAMYNQANVEIEKSFFGRFLDLFKRK
> |[Tevenvirinae _Aeromonas_phage_Aswh_1]||_Aeromonas_phage_Aswh_1.gb|hypothetical protein|285|MH791414.1(229730):68624-68908:-1 ^RAST2:fig|1198136.117.peg.163^ Tevenvirinae _Aeromonas_phage_Aswh_1|neighbours:(-1),(-1)|neighbour_genes:hypothetical protein,Phage protein|
MEEEYNENKYKDIIKEALRNVTQELVIRIGDDHYLTYVHDVQFHDGKMHIDWSTPHEEEKEILFPHVQRALIAQFNFEEAKPWYIRFLDIFKRK
> |[Tevenvirinae _Aeromonas_phage_CC2]||_Aeromonas_phage_CC2.gb|Phage head assembly ..|291|NC_019538.1(231743):98954-99244:-1 ^RAST2:fig|1198136.110.peg.253^ Tevenvirinae _Aeromonas_phage_CC2|neighbours:(-1),(-1)|neighbour_genes:hypothetical protein,hypothetical protein|
MEEINEDTYKDVINDALKNVQTELVIRIDSENFLVFINDIQYHDGKVVLDWSTPHEDMKEELYPHVKNAVQAMYNQTNVEIEKSFFGRFLDLFKRK
> |[Tevenvirinae _Aeromonas_phage_PX29]||_Aeromonas_phage_PX29.gb|Phage head assembly ..|318|NC_023688.1(222006):10048-10365:-1 ^RAST2:fig|1198136.108.peg.13^ Tevenvirinae _Aeromonas_phage_PX29|neighbours:(-1),(-1)|neighbour_genes:Phage DNA primase/he..,Phage protein|
METKERNYRDVLDEALKDIKQELVVLVDGEPFIAYIHDLTYNEGRVHIDWSTPHSEEEIMKDELFKHVQAAIQAQIKEGKECQSNNLFSRISSFLRNTFVKSSHS
>ID:YP_802981.1 |[Escherichia virus RB32]||_Bacteriophage_RB32_.gbk|40|345|NC_008515(165890):20422-20766:-1 ^GeneID:4405681^ Bacteriophage RB32, complete genome.|neighbours:ID:YP_802980.1(-1),ID:YP_802982.1(-1)|neighbour_genes:41,uvsX|
MNKDDLDLDLEIIDESPSSEGEEERKERLFNESLKIIKSAMENVIQEIVIKLEDGSTHIVYVTKLDWVDGKVVMDFAVLDQERKAELAPHVEKCITMQLQDAFNKRSKKKFKFF
> |[Tevenvirinae _Citrobacter_phage_IME-CF2]||_Citrobacter_phage_IME-CF2.gb|Phage head assembly ..|306|NC_029013.1(177688):97373-97678:1 ^RAST2:fig|1198136.109.peg.180^ Tevenvirinae _Citrobacter_phage_IME-CF2|neighbours:(1),(1)|neighbour_genes:recombination protei..,DNA helicase|
MEIEQKTKKILDEAMQDVIQELLINDEHDVPHLVYIHKVYWDNGLKVEFSTPDDDKEALIPLVHDAIYAQIKPNLPKPEKTLWAALKVKLYNFFQMFANLV
>ID:YP_009194855.1 |[Citrobacter phage Margaery]||_Citrobacter_phage_Margaery_.gbk|head vertex assembly..|306|NC_028755(178182):21428-21733:-1 ^GeneID:26647224^ Citrobacter phage Margaery, complete genome.|neighbours:ID:YP_009194854.1(-1),ID:YP_009194856.1(-1)|neighbour_genes:replication and reco..,recombination protei..|
MDIEQKTKNILDEAMQDVIQELLINDENDVAHLVYIHKVYWDNGLKVEFSTPDEDKEKLIPLVHDAIYAQIKPNLPKPEKTLWAALKVKLYNFFQMFANLV
>ID:AYJ72900.1 |[Citrobacter phage Maroon]||_Citrobacter_phage_Maroon_.gbk|head vertex assembly..|306|MH823906(178830):20982-21287:-1 ^^ Citrobacter phage Maroon, complete genome.|neighbours:ID:AYJ72899.1(-1),ID:AYJ72901.1(-1)|neighbour_genes:helicase,RecA-like recombinat..|
MDIEQKTKNILDEAMQDVIQELLINDENDVAHLVYIHKVYWDNGLKVEFSTPDEDKEKLIPLVHDAIYAQIKPNLPKPEKTLWAALKVKLYNFFQMFANLV
>ID:YP_009203754.1 |[Citrobacter phage Merlin]||_Citrobacter_phage_Merlin_.gbk|head vertex assembly..|351|NC_028857(172733):19167-19517:-1 ^GeneID:26647954^ Citrobacter phage Merlin, complete genome.|neighbours:ID:YP_009203753.1(-1),ID:YP_009203755.1(-1)|neighbour_genes:DNA primase-helicase..,RecA-like recombinat..|
MSDYDLSDLDLEIVEDTPSQEGEFERMERIYQRSAEIVKKAMENVIQEILITLEDGSNHIVYVTSLTVVEGGGVSLEFSTLSEDRKAELTPHVEKCIKMQIENSFKEKKKNRFKLF
> |[Tevenvirinae _Citrobacter_phage_Miller]||_Citrobacter_phage_Miller.gb|Phage head assembly ..|306|NC_025414.1(178171):21082-21387:-1 ^RAST2:fig|1198136.111.peg.38^ Tevenvirinae _Citrobacter_phage_Miller|neighbours:(-1),(-1)|neighbour_genes:DNA helicase,recombination protei..|
MEIEQKTKKILDEAMQDVIQELLINDEHDVPHLVYIHKVYWDNGLKVEFSTPDDDKEALIPLVHDAIYAQIKPNLPKPEKTLWAALKVKLYNFFQMFANLV
>ID:YP_009146475.1 |[Citrobacter phage Moon]||_Citrobacter_phage_Moon.gbk|head vertex assembly..|351|NC_027331(170341):19661-20011:-1 ^GeneID:24721641,InterPro:IPR021049^ Citrobacter phage Moon, complete genome.|neighbours:ID:YP_009146474.1(-1),ID:YP_009146476.1(-1)|neighbour_genes:DNA primase-helicase..,recombination protei..|
MSDYDLSDLDLEIIEDTPSQEGEFERMERIYQRSAEIVKKAMENVIQEILITLEDGSNHVVYVTSLTAIEGGGVSLEFSTLSEDRKAELTPHVEKCIKMQIEHSLKEKKKNRFKLF
>ID:YP_009285574.1 |[Citrobacter phage vB_CfrM_CfP1]||_Citrobacter_phage_vB_CfrM_CfP1_.gbk|membrane-associated ..|306|NC_031057(180219):23316-23621:-1 ^GeneID:29079547^ Citrobacter phage vB_CfrM_CfP1, complete genome.|neighbours:ID:YP_009285573.1(-1),ID:YP_009285575.1(-1)|neighbour_genes:DNA primase/helicase,RecA-like recombinat..|
MEIEQKTKKILDEAMQDVIQELLINDEHDVPHLVYIHKVYWDNGLKVEFSTPDDDKEALIPLVHDAIYAQIKPNLPKPEKTLWAALKVKLYNFFQMFANLV
> |[Tevenvirinae _Cronobacter_phage_Pet-CM3-4]||_Cronobacter_phage_Pet-CM3-4.gb|Phage head assembly ..|387|LT614807.1(171975):20261-20647:-1 ^RAST2:fig|1198136.112.peg.36^ Tevenvirinae _Cronobacter_phage_Pet-CM3-4|neighbours:(-1),(-1)|neighbour_genes:Phage DNA primase/he..,recombination protei..|
MNWKITMKNNFEDLDLDLTEVEVQDETPSQEGEFERTERMFKKSLEIVQKAMENVVQEILITLEDGEEHIVYVTSLHLDESGQVSLEFSTLDESRKADLAPHVEKCIKIQIQQAHAEIMRKKKRFKLF
>ID:YP_006986312.1 |[Cronobacter phage vB_CsaM_GAP161]||_Cronobacter_phage_vB_CsaM_GAP161_.gbk|membrane-associated ..|306|NC_019398(178193):20197-20502:-1 ^GeneID:13997577^ Cronobacter phage vB_CsaM_GAP161, complete genome.|neighbours:ID:YP_006986311.1(-1),ID:YP_006986313.1(-1)|neighbour_genes:replication and reco..,RecA-like recombinat..|
MDIEQKTKNILDEVMQDVIQELLINDENDVAHLVYIHKVYWDNGLKVEFSTPDEDKEKLIPLVHDAIYAQIKPNLPKPEKTLWAALKVKMYNFFQMFANLV
>ID:AOG16164.1 |[Cronobacter phage vB_CsaM_leB]||_Cronobacter_phage_vB_CsaM_leB_.gbk|head vertex assembly..|306|KX431559(177907):21050-21355:-1 ^^ Cronobacter phage vB_CsaM_leB, complete genome.|neighbours:ID:AOG16163.1(-1),ID:AOG16165.1(-1)|neighbour_genes:DNA helicase,recombination protei..|
MDIEQKTKNILDEAMQDVIQELLINDENDVAHLVYIHKVYWDNGLKVEFSTPDEDKEKLIPLVHDAIYAQINPNLPKPEKTLWAALKVKLYNFFQMFANLV
>ID:AOG16443.1 |[Cronobacter phage vB_CsaM_leN]||_Cronobacter_phage_vB_CsaM_leN_.gbk|membrane-associated ..|306|KX431560(179516):20514-20819:-1 ^^ Cronobacter phage vB_CsaM_leN, complete genome.|neighbours:ID:AOG16442.1(-1),ID:AOG16444.1(-1)|neighbour_genes:replication and reco..,RecA-like recombinat..|
MDIEQKTKNILDEAMQDVIQELLINDENDVAHLVYIHKVYWDNGLKVEFSTPDEDKEKLIPLVHDAIYAQINPNLPKPEKTLWAALKVKLYNFFQMFANLV
>ID:YP_009005300.1 |[Enterobacter phage PG7]||_Enterobacter_phage_PG7_.gbk|head vertex assembly..|294|NC_023561(173276):20550-20843:-1 ^GeneID:18502294^ Enterobacter phage PG7, complete genome.|neighbours:ID:YP_009005299.1(-1),ID:YP_009005301.1(-1)|neighbour_genes:DNA primase-helicase..,uvsX|
MKNNFEDLDLDLTEVEVQDETPSQEGEFERTERMFKKSLEIVQKAMENVVQEILITLEDGEEHIVYVTSLHLDESGQVSLEFSTLDESRKSRPCTTC
> |[Tevenvirinae Enterobacter_phage_myPSH1140]||_Enterobacter_phage_myPSH1140.gb|hypothetical protein|369|MG999954.1(172614):21853-22221:-1 ^RAST2:fig|1198136.57.peg.39^ Tevenvirinae Enterobacter_phage_myPSH1140|neighbours:(-1),(-1)|neighbour_genes:Phage DNA primase/he..,recombination protei..|
MKNDFEDLDLDLTDVKVQDETPSSEGEFERTERMFKKSLEIIQKAMENVVQEILITLEDGEEHIVYVTSLHLDESGQVSLEFSTLDESRKADLAPHVEKCIKIQIQQAHAEIMRKKKRFKLF
>ID:YP_009606951.1 |[Enterobacter phage phiEap-3]||_Enterobacter_phage_phiEap-3_.gbk|membrane-associated ..|321|NC_041980(175814):19561-19881:-1 ^GeneID:40082957^ Enterobacter phage phiEap-3, complete genome.|neighbours:ID:YP_009606950.1(-1),ID:YP_009606952.1(-1)|neighbour_genes:replication and reco..,RecA-like recombinat..|
MDIESKAKNYIDEAMKDVIQELLINDEKGVAHLVYIHKVFWDHGLKVEFSTPDEDKEALIPLVHDAIYAQIKELEKGSVVPKPKLTLWDVFKQKVYNFFMMFSNLV
>ID:YP_009167853.1 |[Escherichia phage AR1]|AR1|_Enterobacteria_phage_AR1_DNA_.gbk|40|345|NC_027983(167435):20760-21104:-1 ^GeneID:26041953^ Enterobacteria phage AR1 DNA, complete genome.|neighbours:ID:YP_009167852.1(-1),ID:YP_009167854.1(-1)|neighbour_genes:41,uvsX|
MNKDDLDLDLEIIDESPSSEGEEERKERLFNESLKIIKSAMENVIQEIIIKLEDGSTHIVYVTKLDWVDGKVVMDFAVLDQERKAELAPHVEKCITMQLQDAFNKRSKKKFKFF
> |[Tevenvirinae _Enterobacteria_phage_ATK47]||_Enterobacteria_phage_ATK47.gb|Phage capsid and sca..|342|KT184309.1(170020):151731-152072:1 ^RAST2:fig|1198136.68.peg.249^ Tevenvirinae _Enterobacteria_phage_ATK47|neighbours:(1),(1)|neighbour_genes:Phage recombination ..,Phage DNA primase/he..|
MNNLDDLNLEIVDESPSSEGEDIRKERVFNESLKIIRSAMENVIQEILITLEDGSHHIVYITKLDWVDGKIVMDFAVLDQDRKAELAPHVEKCVTMQVQQAFNERTKKKFKFF
> |[Tevenvirinae Enterobacteria_phage_ATK48]||_Enterobacteria_phage_ATK48.gb|Phage capsid and sca..|342|KT184310.1(169729):80235-80576:1 ^RAST2:fig|1198136.55.peg.142^ Tevenvirinae Enterobacteria_phage_ATK48|neighbours:(1),(1)|neighbour_genes:Phage recombination ..,Phage DNA primase/he..|
MNNLDDLNLEIVDESPSSEGEDIRKERVFNESLKIIRSAMENVIQEILITLEDGSHHIVYITKLDWVDGKIVMDFAVLDQDRKAELAPHVEKCVTMQVQQAFNERTKKKFKFF
> |[Tevenvirinae Enterobacteria_phage_Aplg8]||_Enterobacteria_phage_Aplg8.gb|Phage capsid and sca..|345|KT184308.1(168496):133736-134080:-1 ^RAST2:fig|1198136.66.peg.228^ Tevenvirinae Enterobacteria_phage_Aplg8|neighbours:(-1),(-1)|neighbour_genes:Phage DNA primase/he..,Phage recombination ..|
MNKDDLDLDLEIIDESPSSEGEEERKERLFNESLKIIKSAMENVIQEIVIKLEDGSTHIVYVTKLDWVDGKVVMDFAVLDQERKAELAPHVEKCITMQLQDAFNKRSKKKFKFF
>ID:YP_007004138.1 |[Enterobacteria phage Bp7]||_Enterobacteria_phage_Bp7_.gbk|head vertex assembly..|330|NC_019500(168066):46640-46969:1 ^GeneID:14007967^ Enterobacteria phage Bp7, complete genome.|neighbours:ID:YP_007004137.1(1),ID:YP_007004139.1(1)|neighbour_genes:uvsX,DNA primase-helicase..|
MTDLSDLDNFVKDTEEGPSDPRYYEKSLDIIRKSMGSVKQEIMLTLPDGTAHIVYVMNIVIEKDGKVSVDFGTPSEDRKEELALHVEKCVTMQIQEELDKIKSKRWWKW
> |[Tevenvirinae _Enterobacteria_phage_CC31]||_Enterobacteria_phage_CC31.gb|hypothetical protein|390|NC_014662.1(165540):20429-20818:-1 ^RAST2:fig|1198136.121.peg.38^ Tevenvirinae _Enterobacteria_phage_CC31|neighbours:(-1),(-1)|neighbour_genes:Phage DNA primase/he..,recombination protei..|
MNWKITKMKNNFEDLDLDLTDVEVQDETPSSEGEFERTERMFKKSLEIIQKAMENVVQEILITLEDGEEHIVYVTSLHLDESGQVSLEFSTLDESRKADLAPHVEKCIKIQIQQAHADIMRKKKRFKLF
>ID:YP_009118707.1 |[Enterobacteria phage GEC-3S]||_Enterobacteria_phage_GEC-3S_.gbk|Putative head vertex..|318|NC_025425(163424):14267-14584:-1 ^GeneID:23301075^ Enterobacteria phage GEC-3S complete genome.|neighbours:ID:YP_009118706.1(-1),ID:YP_009118708.1(-1)|neighbour_genes:Putative DNA helicas..,uvsX|
MDKKPTSLEEAHGLIQEAMKTVIQELIIVDEEGEHHIVYIHNVEYDPDTKGIVVDYSTPSDRDVVYPHVIKALTAQIKEAEEKLKKETFWYKLKTFVMRVVGGYV
> |[Tevenvirinae _Enterobacteria_phage_GiZh]||_Enterobacteria_phage_GiZh.gb|Phage capsid and sca..|345|KT184311.1(166514):70998-71342:-1 ^RAST2:fig|1198136.122.peg.127^ Tevenvirinae _Enterobacteria_phage_GiZh|neighbours:(-1),(-1)|neighbour_genes:Phage DNA primase/he..,Phage recombination ..|
MNKDDLDLDLEIIDESPSSEGEEERKERLFNESLKIIKSAMENVIQEIVIKLEDGSTHIVYVTKLDWVDGKVVMDFAVLDQERKAELAPHVEKCITMQLQDAFNKRSKKKFKFF
> |[Viruses Hx01]||_Enterobacteria_phage_HX01.gb|hypothetical protein|342|NC_018855.1(169158):83592-83933:1 ^RAST2:fig|10239.59.peg.137^ Viruses Hx01|neighbours:(1),(1)|neighbour_genes:hypothetical protein,hypothetical protein|
MNNLDDLNLEIVDESPSLEGEDIRKERVFNESLKIVRSAMENVIQEILITLEDGSHHIVYITKLDWVDGKIVMDFAVLDQDRKAELAPHVEKCVTMQVQQAFNERTKKKFKFF
>ID:YP_003734187.1 |[Enterobacteria phage IME08]||_Enterobacteria_phage_IME08_.gbk|40|336|NC_014260(172253):20969-21304:-1 ^GeneID:9384383^ Enterobacteria phage IME08, complete genome.|neighbours:ID:YP_003734186.1(-1),ID:YP_003734188.1(-1)|neighbour_genes:41,uvsX|
MTMTDLSDLDNFVKDTEEGPSDPRYYEKSLDIIRKSMGSVKQEIMLTLPDGTAHIVYVMNIVIEKDGKVSVDFGTPSEDRKEELALHVEKCVTMQIQEELDKIKSKRWWKW
>ID:YP_002922385.1 |[Enterobacteria phage JS10]||_Enterobacteria_phage_JS10_.gbk|40|330|NC_012741(171451):20171-20500:-1 ^GeneID:7943435^ Enterobacteria phage JS10, complete genome.|neighbours:ID:YP_002922384.1(-1),ID:YP_002922386.1(-1)|neighbour_genes:41,uvsX|
MTDLSDLDNFVKDTEEGPSDPRYYEKSLDIIRKSMGSVKQEIMLTLPDGTAHIVYVMNIVIEKDGKVSVDFGTPSEDRKEELALHVEKCVTMQIQEELDKIKSKRWWKW
>ID:YP_001595165.1 |[Escherichia phage JS98]||_Enterobacteria_phage_JS98.gbk|40|330|NC_010105(170523):20372-20701:-1 ^GeneID:5783765^ Enterobacteria phage JS98, complete genome.|neighbours:ID:YP_001595164.1(-1),ID:YP_001595166.1(-1)|neighbour_genes:41,uvsX|
MTDLSDLDNFVKDTEEGPSDPRYYEKSLDIIRKSMGSVKQEIMLTLPDGTAHIVYVMNIVIEKDGKVSVDFGTPSEDRKEELALHVEKCVTMQIQEELDKIKSKRWWKW
>ID:YP_002922096.1 |[Escherichia phage JSE]||_Enterobacteria_phage_JSE_.gbk|head vertex assembly..|318|NC_012740(166418):15357-15674:-1 ^GeneID:7943144^ Enterobacteria phage JSE, complete genome.|neighbours:ID:YP_002922095.1(-1),ID:YP_002922097.1(-1)|neighbour_genes:41,uvsX|
MDKKPTSLEEAHGLIQEAMKTVIQELIIVDEEGEHHIVYIHNVEYDPDTKGIVVDYSTPSDRDVVYPHVIKALTAQIKEAEEKLKKETFWYKLKTFVMRVVGGYV
> |[Tevenvirinae _Enterobacteria_phage_Kha5h]||_Enterobacteria_phage_Kha5h.gb|Phage capsid and sca..|342|KT184312.1(167318):46499-46840:-1 ^RAST2:fig|1198136.123.peg.83^ Tevenvirinae _Enterobacteria_phage_Kha5h|neighbours:(-1),(-1)|neighbour_genes:Phage DNA primase/he..,Phage recombination ..|
MNKDDLDLDLEIIDESPSSEGEERKERLFNESLKIIKSAMENVIQEIVIKLEDGSTHIVYVTKLDWVDGKVVMDFAVLDQERKAELAPHVEKCITMQLQDAFNKRSKKKFKFF
>ID:YP_001469367.1 |[Enterobacteria phage Phi1]||_Enterobacteria_phage_Phi1_.gbk|40|318|NC_009821(164270):14266-14583:-1 ^GeneID:5602271^ Enterobacteria phage Phi1, complete genome.|neighbours:ID:YP_001469366.1(-1),ID:YP_001469368.1(-1)|neighbour_genes:41,uvsX|
MDKKPTSLEEAHGLIQEAMKTVIQELIIVDEEGEHHIVYIHNVEYDPDTKGIVVDYSTPSDRDVVYPHVIKALTAQIKEAEEKLKKETFWYKLKTFVMRVVGGYV
>ID:YP_009202770.1 |[Escherichia phage QL01]||_Enterobacteria_phage_QL01.gbk|hypothetical protein|330|NC_028847(170527):20186-20515:-1 ^GeneID:26629759^ Enterobacteria phage QL01, complete genome.|neighbours:ID:YP_009202769.1(-1),ID:YP_009202771.1(-1)|neighbour_genes:DNA primase-helicase..,RecA-like recombinat..|
MTDLSDLDNFVKDTEEGPSDPRYYEKSLDIIRKSMGSVKQEIMLTLPDGTAHIVYVMNIVIEKDGKVSVDFGTPSEDRKEELALHVEKCVTMQIQEELDKIKSKRWWKW
>ID:AIT74135.1 |[Enterobacteria phage RB10]||_Enterobacteria_phage_RB10_.gbk|membrane-associated ..|345|KM606999(168401):20422-20766:-1 ^^ Enterobacteria phage RB10, complete genome.|neighbours:ID:AIT74134.1(-1),ID:AIT74136.1(-1)|neighbour_genes:replication and reco..,uvsX|
MNKDDLDLDLEIIDESPSSEGEEERKEHLFNESLKIIKSAMENVIQEIVIKLEDGSTHIVYVTKLDWVDGKVVMDFAVLDQERKAELAPHVEKCITMQLQDAFNKRSKKKFKFF
>ID:YP_002854375.1 |[Escherichia virus RB14]||_Enterobacteria_phage_RB14_.gbk|40|345|NC_012638(165429):20277-20621:-1 ^GeneID:7803758^ Enterobacteria phage RB14, complete genome.|neighbours:ID:YP_002854374.1(-1),ID:YP_002854376.1(-1)|neighbour_genes:41,uvsX|
MNKDDLDLDLEIIDESPSSEGEEERKERLFNESLKIIKSAMENVIQEIVIKLEDGSTHIVYVTKLDWVNGKVVMDFAVLDQERKAELAPHVEKCITMQLQDAFNKRSKKKFKFF
> |[Tevenvirinae _Enterobacteria_phage_RB16]||_Enterobacteria_phage_RB16.gb|Phage head assembly ..|306|NC_014467.1(176788):20297-20602:-1 ^RAST2:fig|1198136.103.peg.36^ Tevenvirinae _Enterobacteria_phage_RB16|neighbours:(-1),(-1)|neighbour_genes:DNA helicase,recombination protei..|
MDIEQKTQNILDEAMQDVIQELLINDENDVAHLVYIHKVYWDNGLKVEFSTPDENKEALIPLVHDAIYAQIAPNLPKPEKTLWAALKVKLYNFFQMFANLV
>ID:AXF42350.1 |[Enterobacteria phage RB18]||_Enterobacteria_phage_RB18_.gbk|head vertex assembly..|345|MH553563(166677):21092-21436:-1 ^^ Enterobacteria phage RB18, complete genome.|neighbours:ID:AXF42349.1(-1),ID:AXF42351.1(-1)|neighbour_genes:helicase,uvsX|
MNKDDLDLDLEIIDESPSSEGEEERKERLFNESLKIIKSAMENVIQEIVIKLEDGSTHIVYVTKLDWVDGKVVMDFAVLDQERKAELAPHVEKCITMQLQDAFNKRSKKKFKFF
>ID:YP_009102246.1 |[Enterobacteria phage RB27]||_Enterobacteria_phage_RB27_.gbk|membrane-associated ..|345|NC_025448(165179):21114-21458:-1 ^GeneID:22113030^ Enterobacteria phage RB27, complete genome.|neighbours:ID:YP_009102245.1(-1),ID:YP_009102247.1(-1)|neighbour_genes:replication and reco..,uvsX|
MNKDDLDLDLEIIDESPSSEGEEERKERLFNESLKIIKSAMENVIQEIVIKLEDGSTHIVYVTKLDWVDGKVVMDFAVLDQERKAELAPHVEKCITMQLQDAFNKRSKKKFKFF
>ID:AIT74678.1 |[Enterobacteria phage RB33]||_Enterobacteria_phage_RB33_.gbk|membrane-associated ..|345|KM607001(166007):20541-20885:-1 ^^ Enterobacteria phage RB33, complete genome.|neighbours:ID:AIT74677.1(-1),ID:AIT74679.1(-1)|neighbour_genes:replication and reco..,uvsX|
MNKDDLDLDLEIIDESPSSEGEEERKERLFNESLKIIKSAMENVIQEIVIKLEDGSTHIVYVTKLDWVDGKVVMDFAVLDQERKAELAPHVEKCITMQLQDAFNKRSKKKFKFF
>ID:YP_009098426.1 |[Escherichia phage RB3]||_Enterobacteria_phage_RB3_.gbk|membrane-associated ..|345|NC_025419(168402):20423-20767:-1 ^GeneID:22113790^ Enterobacteria phage RB3, complete genome.|neighbours:ID:YP_009098425.1(-1),ID:YP_009098427.1(-1)|neighbour_genes:replication and reco..,uvsX|
MNKDDLDLDLEIIDESPSSEGEEERKEHLFNESLKIIKSAMENVIQEIVIKLEDGSTHIVYVTKLDWVDGKVVMDFAVLDQERKAELAPHVEKCITMQLQDAFNKRSKKKFKFF
> |[Tevenvirinae _Enterobacteria_phage_RB43]||_Enterobacteria_phage_RB43.gb|Phage head assembly ..|306|NC_007023.1(180500):21701-22006:-1 ^RAST2:fig|1198136.102.peg.40^ Tevenvirinae _Enterobacteria_phage_RB43|neighbours:(-1),(-1)|neighbour_genes:DNA helicase,recombination protei..|
MEIEQKTKKILDEAMQDVIQELLINDEHDVPHLVYIHKVYWDNGLKVEFSTPDDDKEALIPLVHDAIYAQIKPNLPKPEKTLWAALKVKLYNFFQMFANLV
>ID:NP_891594.1 |[Enterobacteria phage RB49]||_Enterobacteria_phage_RB49_.gbk|head vertex assembly..|318|NC_005066(164018):14088-14405:-1 ^GeneID:1725482^ Enterobacteria phage RB49, complete genome.|neighbours:ID:NP_891593.1(-1),ID:NP_891595.1(-1)|neighbour_genes:41,uvsX; fdsA|
MDKKPTSLEEAHSLIQEAMKTVIQELIIVDEEGEHHIVYIHNVEYDPDTKGIVVDYSTPSDRDVVYPHVIKALTAQIKEAEEKLKKETFWYKLKTFVMRVVGGYV
>ID:ACP30959.1 |[Enterobacteria phage RB51]||_Enterobacteria_phage_RB51_.gbk|40|345|FJ839693(168394):21200-21544:-1 ^^ Enterobacteria phage RB51, complete genome.|neighbours:ID:ACP30958.1(-1),ID:ACP30960.1(-1)|neighbour_genes:41,uvsX|
MNKDDLDLDLEIIDESPSSEGEEERKERLFNESLKIIKSAMENVIQEIVIKLEDGSTHIVYVTKLDWVDGKVVMDFAVLDQERKAELAPHVEKCITMQLQDAFNKRSKKKFKFF
>ID:AIT74953.1 |[Enterobacteria phage RB55]||_Enterobacteria_phage_RB55_.gbk|membrane-associated ..|345|KM607002(168896):22013-22357:-1 ^^ Enterobacteria phage RB55, complete genome.|neighbours:ID:AIT74952.1(-1),ID:AIT74954.1(-1)|neighbour_genes:replication and reco..,uvsX|
MNKDDLDLDLEIIDESPSSEGEEERKERLFNESLKIIKSAMENVIQEIVIKLEDGSTHIVYVTKLDWVDGKVVMDFAVLDQERKAELAPHVEKCITMQLQDAFNKRSKKKFKFF
>ID:AIT75225.1 |[Enterobacteria phage RB59]||_Enterobacteria_phage_RB59_.gbk|membrane-associated ..|345|KM607003(168966):22013-22357:-1 ^^ Enterobacteria phage RB59, complete genome.|neighbours:ID:AIT75224.1(-1),ID:AIT75226.1(-1)|neighbour_genes:replication and reco..,uvsX|
MNKDDLDLDLEIIDESPSSEGEEERKERLFNESLKIIKSAMENVIQEIVIKLEDGSTHIVYVTKLDWVDGKVVMDFAVLDQERKAELAPHVEKCITMQLQDAFNKRSKKKFKFF
>ID:AIT73049.1 |[Enterobacteria phage RB5]||_Enterobacteria_phage_RB5_.gbk|membrane-associated ..|345|KM606995(168394):20422-20766:-1 ^^ Enterobacteria phage RB5, complete genome.|neighbours:ID:AIT73048.1(-1),ID:AIT73050.1(-1)|neighbour_genes:replication and reco..,uvsX|
MNKDDLDLDLEIIDESPSSEGEEERKEHLFNESLKIIKSAMENVIQEIVIKLEDGSTHIVYVTKLDWVDGKVVMDFAVLDQERKAELAPHVEKCITMQLQDAFNKRSKKKFKFF
>ID:AIT75501.1 |[Enterobacteria phage RB68]||_Enterobacteria_phage_RB68_.gbk|membrane-associated ..|345|KM607004(168401):21200-21544:-1 ^^ Enterobacteria phage RB68, complete genome.|neighbours:ID:AIT75500.1(-1),ID:AIT75502.1(-1)|neighbour_genes:replication and reco..,uvsX|
MNKDDLDLDLEIIDESPSSEGEEERKERLFNESLKIIKSAMENVIQEIVIKLEDGSTHIVYVTKLDWVDGKVVMDFAVLDQERKAELAPHVEKCITMQLQDAFNKRSKKKFKFF
>ID:NP_861733.1 |[Enterobacteria phage RB69]||_Enterobacteria_phage_RB69_.gbk|gp40 head vertex ass..|345|NC_004928(167560):22439-22783:-1 ^GeneID:1494159^ Enterobacteria phage RB69, complete genome.|neighbours:ID:NP_861732.2(-1),ID:NP_861734.1(-1)|neighbour_genes:41,uvsX|
MNNLDDLNLEIVDESPSSEGEDIRKERVFNESLKIIRSAMENVIQEILITLEDGSHHISLYYKTSTGLMVKSKWTLQFLTRTEKAELAPHVEKCVTMQVQQAFNERAKKKFKFF
>ID:AIT73320.1 |[Enterobacteria phage RB6]||_Enterobacteria_phage_RB6_.gbk|membrane-associated ..|345|KM606996(168394):20422-20766:-1 ^^ Enterobacteria phage RB6, complete genome.|neighbours:ID:AIT73319.1(-1),ID:AIT73321.1(-1)|neighbour_genes:replication and reco..,uvsX|
MNKDDLDLDLEIIDESPSSEGEEERKEHLFNESLKIIKSAMENVIQEIVIKLEDGSTHIVYVTKLDWVDGKVVMDFAVLDQERKAELAPHVEKCITMQLQDAFNKRSKKKFKFF
>ID:AIT73591.1 |[Enterobacteria phage RB7]||_Enterobacteria_phage_RB7_.gbk|membrane-associated ..|345|KM606997(168395):20422-20766:-1 ^^ Enterobacteria phage RB7, complete genome.|neighbours:ID:AIT73590.1(-1),ID:AIT73592.1(-1)|neighbour_genes:replication and reco..,uvsX|
MNKDDLDLDLEIIDESPSSEGEEERKEHLFNESLKIIKSAMENVIQEIVIKLEDGSTHIVYVTKLDWVDGKVVMDFAVLDQERKAELAPHVEKCITMQLQDAFNKRSKKKFKFF
>ID:AIT73863.1 |[Enterobacteria phage RB9]||_Enterobacteria_phage_RB9.gbk|membrane-associated ..|345|KM606998(168395):20422-20766:-1 ^^ Enterobacteria phage RB9, complete genome.|neighbours:ID:AIT73862.1(-1),ID:AIT73864.1(-1)|neighbour_genes:replication and reco..,uvsX|
MNKDDLDLDLEIIDESPSSEGEEERKEHLFNESLKIIKSAMENVIQEIVIKLEDGSTHIVYVTKLDWVDGKVVMDFAVLDQERKAELAPHVEKCITMQLQDAFNKRSKKKFKFF
>ID:ADJ39757.1 |[Enterobacteria phage T4T]||_Enterobacteria_phage_T4T_.gbk|40|345|HM137666(168920):22035-22379:-1 ^^ Enterobacteria phage T4T, complete genome.|neighbours:ID:ADJ39756.1(-1),ID:ADJ39758.1(-1)|neighbour_genes:41,uvsX|
MNKDDLDLDLEIIDESPSSEGEEERKERLFNESLKIIKSAMENVIQEIVIKLEDGSTHIVYVTKLDWVDGKVVMDFAVLDQERKAELAPHVEKCITMQLQDAFNKRSKKKFKFF
>ID:NP_049655.1 |[Escherichia virus T4]||_Enterobacteria_phage_T4_.gbk|40|345|NC_000866(168903):22049-22393:-1 ^GeneID:1258725^ Enterobacteria phage T4, complete genome.|neighbours:ID:NP_049654.1(-1),ID:NP_049656.2(-1)|neighbour_genes:41,uvsX|
MNKDDLDLDLEIIDESPSSEGEEERKERLFNESLKIIKSAMENVIQEIVIKLEDGSTHIVYVTKLDWVDGKVVMDFAVLDQERKAELAPHVEKCITMQLQDAFNKRSKKKFKFF
> |[Tevenvirinae _Enterobacteria_phage_T4_strain_wild]||_Enterobacteria_phage_T4_strain_wild.gb|Phage capsid and sca..|345|KJ477684.1(168922):22035-22379:-1 ^RAST2:fig|1198136.58.peg.44^ Tevenvirinae _Enterobacteria_phage_T4_strain_wild|neighbours:(-1),(-1)|neighbour_genes:Phage DNA primase/he..,Phage recombination ..|
MNKDDLDLDLEIIDESPSSEGEEERKERLFNESLKIIKSAMENVIQEIVIKLEDGSTHIVYVTKLDWVDGKVVMDFAVLDQERKAELAPHVEKCITMQLQDAFNKRSKKKFKFF
> |[Tevenvirinae _Enterobacteria_phage_T6]||_Enterobacteria_phage_T6.gb|Phage capsid and sca..|345|MH550421.1(168706):20541-20885:-1 ^RAST2:fig|1198136.104.peg.41^ Tevenvirinae _Enterobacteria_phage_T6|neighbours:(-1),(-1)|neighbour_genes:Phage DNA primase/he..,Phage recombination ..|
MNKDDLDLDLEIIDESPSSEGEEERKERLFNESLKIIKSAMENVIQEIVIKLEDGSTHIVYVTKLDWVDGKVVMDFAVLDQERKAELAPHVEKCITMQLQDAFNKRSKKKFKFF
>ID:YP_004063728.1 |[Escherichia phage vB_EcoM_VR7]||_Enterobacteria_phage_vB_EcoM-VR7_.gbk|40|342|NC_014792(169285):22619-22960:-1 ^GeneID:10021272^ Enterobacteria phage vB_EcoM-VR7, complete genome.|neighbours:ID:YP_004063727.1(-1),ID:YP_004063729.1(-1)|neighbour_genes:41,uvsX|
MNDIDLSDLDNFEKDAEGAKAPSVPYYEKSLEIIRQSMGTVRQEILLSLPDGSSHIVYVTGIKIEPSGKVSVDFGTPSEDRKAELAVHVEKCVTMQIQDEIDKIKMKKRWWKW
>ID:YP_006986591.1 |[Escherichia phage vB_EcoM_ACG-C40]||_Enterobacteria_phage_vB_EcoM_ACG-C40_.gbk|head vertex assembly..|345|NC_019399(167396):22165-22509:-1 ^GeneID:13997867^ Enterobacteria phage vB_EcoM_ACG-C40, complete genome.|neighbours:ID:YP_006986590.1(-1),ID:YP_006986592.1(-1)|neighbour_genes:DNA primase-helicase..,RecA-like recombinat..|
MNKDDLDLDLEIIDESPSSEGEEERKERLFNESLKIIKSAMENVIQEIVIKLEDGSTHIVYVTKLDWVDGKVVMDFAVLDQERKAELAPHVEKCITMQLQDAFNKRSKKKFKFF
>ID:AWD91630.1 |[Enterobacteria phage vB_EcoM_IME339]||_Enterobacteria_phage_vB_EcoM_IME339_.gbk|putative head vertex..|339|MH051915(164366):145578-145916:1 ^^ Enterobacteria phage vB_EcoM_IME339, complete genome.|neighbours:ID:AWD91629.1(1),ID:AWD91631.1(1)|neighbour_genes:RecA-like recombinat..,replication and reco..|
MNKDDLDLEIIDESPSSEGEEERKERLFNESLKIIKSAMENVIQEIVIKLEDGSTHIVYVTKLDWVDGKVVMDFAVLDQERKAELAPHVEKCITMQLQDAFNKRSKKKFKFF
>ID:AWD91892.1 |[Enterobacteria phage vB_EcoM_IME340]||_Enterobacteria_phage_vB_EcoM_IME340_.gbk|putative head vertex..|339|MH051916(165549):146939-147277:1 ^^ Enterobacteria phage vB_EcoM_IME340, complete genome.|neighbours:ID:AWD91891.1(1),ID:AWD91893.1(1)|neighbour_genes:recombination protei..,DNA primase/helicase|
MNKDDLDLEIIDESPSSEGEEERKERLFNESLKIIKSAMENVIQEIVIKLEDGSTHIVYVTKLDWVDGKVVMDFAVLDQERKAELAPHVEKCITMQLQDAFNKRSKKKFKFF
>ID:YP_009207221.1 |[Escherichia phage vB_EcoM_VR20]||_Enterobacteria_phage_vB_EcoM_VR20.gbk|head vertex assembly..|342|NC_028894(170336):21175-21516:-1 ^GeneID:26633720^ Enterobacteria phage vB_EcoM_VR20, complete genome.|neighbours:ID:YP_009207220.1(-1),ID:YP_009207222.1(-1)|neighbour_genes:helicase,uvsX|
MSDIDLSDLDNFEKDAEGAKAPSVPYYEKSLEIIRQSMGTVRQEILLSLPDGSSHIVYVTGIKIEPSGKVSVDFGTPSEDRKAELAVHVEKCVTMQIQDEIDKIKMKKRWWKW
>ID:YP_009209788.1 |[Escherichia phage vB_EcoM_VR25]||_Enterobacteria_phage_vB_EcoM_VR25_.gbk|head vertex assembly..|342|NC_028925(170822):21718-22059:-1 ^GeneID:26636208^ Enterobacteria phage vB_EcoM_VR25, complete genome.|neighbours:ID:YP_009209787.1(-1),ID:YP_009209789.1(-1)|neighbour_genes:replicative DNA heli..,uvsX|
MNDIDLSDLDNFEKDAEGAKAPSVPYYEKSLEIIRQSMGTVRQEILLSLPDGSSHIVYVTGIKIEPSGKVSVDFGTPSEDRKAELAVHVEKCVTMQIQDEIDKIKMKKRWWKW
>ID:YP_009213880.1 |[Escherichia phage vB_EcoM_VR26]||_Enterobacteria_phage_vB_EcoM_VR26_.gbk|head vertex assembly..|342|NC_028957(171541):21994-22335:-1 ^GeneID:26640336^ Enterobacteria phage vB_EcoM_VR26, complete genome.|neighbours:ID:YP_009213879.1(-1),ID:YP_009213881.1(-1)|neighbour_genes:DNA helicase,uvsX|
MSDIDLSDLDNFEKDAEGAKAPSVPYYEKSLEIIRQSMGTVRQEILLSLPDGSSHIVYVTGIKIEPSGKVSVDFGTPSEDRKAELAVHVEKCVTMQIQDEIDKIKMKKRWWKW
>ID:YP_009205734.1 |[Enterobacteria phage vB_EcoM_VR5]||_Enterobacteria_phage_vB_EcoM_VR5.gbk|head vertex assembly..|330|NC_028881(170473):20917-21246:-1 ^GeneID:26632345^ Enterobacteria phage vB_EcoM_VR5, complete genome.|neighbours:ID:YP_009205733.1(-1),ID:YP_009205735.1(-1)|neighbour_genes:DNA helicase,uvsX|
MTDLSDLDNFVKDTEEGHYDPLYYEKSLDIIRKSMGSVKQEIMLTLPDGTAHIVYVMNIVIEKDGKVSVDFGTPSEDRKEELALHVEKCVTMQIQEELDKIKSKRWWKW
> |[Tevenvirinae _Erwinia_phage_Cronus]||_Erwinia_phage_Cronus.gb|hypothetical protein|348|MH059636.2(175774):18353-18700:-1 ^RAST2:fig|1198136.105.peg.35^ Tevenvirinae _Erwinia_phage_Cronus|neighbours:(-1),(-1)|neighbour_genes:Phage DNA primase/he..,recombination protei..|
MKNDNGFDLSGLEKFSEDSSPSGEELKAYEESLRLIKEAMSHVIQEILLTLPDGSAHMVYVNGIKMSETVRGEVEVEFSTPSTERKDELYPHVEDCIKMQLTEHFAKKPKKSWFK
>ID:YP_009592923.1 |[Escherichia coli O157 typing phage 3]||_Escherichia_coli_O157_typing_phage_3_.gbk|head assembly protei..|342|NC_041863(168733):128754-129095:1 ^GeneID:40068419^ Escherichia coli O157 typing phage 3, complete genome.|neighbours:ID:YP_009592922.1(1),ID:YP_009592924.1(1)|neighbour_genes:recombinase A,replicative DNA heli..|
MNNLDDLNLEIVDESPSSEGEDIRKERVFNESLKIIRSAMENVIQEILITLEDGSHHIVYITKLDWVDGKIVMDFAVLDQDRKAELAPHVEKCVTMQVQQAFNERTKKKFKFF
>ID:YP_009593052.1 |[Escherichia coli O157 typing phage 6]||_Escherichia_coli_O157_typing_phage_6_.gbk|head assembly protei..|342|NC_041864(160570):39638-39979:-1 ^GeneID:40068549^ Escherichia coli O157 typing phage 6, complete genome.|neighbours:ID:YP_009593051.1(-1),ID:YP_009593053.1(-1)|neighbour_genes:replicative DNA heli..,recombinase A|
MNNLDDLNLEIVDESPSSEGEDIRKERVFNESLKIIRSAMENVIQEILITLEDGSHHIVYITKLDWVDGKIVMDFAVLDQDRKAELAPHVEKCVTMQVQQAFNERTKKKFKFF
>ID:YP_009225221.1 |[Escherichia phage APCEc01]||_Escherichia_phage_APCEc01_.gbk|hypothetical protein|342|NC_029091(168771):163267-163608:1 ^GeneID:26796174^ Escherichia phage APCEc01, complete genome.|neighbours:ID:YP_009225220.1(1),ID:YP_009225222.1(1)|neighbour_genes:RecA-like recombinat..,DNA helicase|
MNNLDDLNLEIVDESPSSEGEDIRKERVFNESLKIIRSAMENVIQEILITLEDGSHHIVYITKLDWVDGKIVMDFAVLDQDRKAELAPHVEKCVTMQVQQAFNERTKKKFKFF
> |[Tevenvirinae _Escherichia_phage_AnYang]||_Escherichia_phage_AnYang.gb|Phage capsid vertex ..|330|MK234886.1(169215):157547-157876:-1 ^RAST2:fig|1198136.106.peg.272^ Tevenvirinae _Escherichia_phage_AnYang|neighbours:(-1),(-1)|neighbour_genes:Phage DNA primase/he..,recombination protei..|
MTDLSDLDNFVKDAEEGPSDPRYYEKSLDIIRKSMGSVKQEIMLTLPDGTAHIVYVMNIVIEKDGKVSVDFGTPSEDRKEELALHVEKCVTMQIQEELDKIKSKRWWKW
> |[Tevenvirinae Escherichia_phage_CF2]||_Escherichia_phage_CF2.gb|Phage capsid and sca..|345|NC_041919.1(168188):136315-136659:1 ^RAST2:fig|1198136.52.peg.218^ Tevenvirinae Escherichia_phage_CF2|neighbours:(1),(1)|neighbour_genes:Phage recombination ..,Phage DNA primase/he..|
MNKDDLDLDLEIIDESPSSEGEEERKERLFNESLKIIKSAMENVIQEIVIKLEDGSTHIVYVTKLDWVDGKVVMDFAVLDQERKAELAPHVEKCITMQLQDAFNKRSKKKFKFF
>ID:QBO61051.1 |[Escherichia phage D5505]||_Escherichia_phage_D5505_.gbk|putative head assemb..|345|MK327929(168049):20528-20872:-1 ^^ Escherichia phage D5505, complete genome.|neighbours:ID:QBO61050.1(-1),ID:QBO61052.1(-1)|neighbour_genes:putative helicase,putative recombinase|
MNKDDLDLDLEIIDESPSSEGEEERKERLFNESLKIIKSAMENVIQEIVIKLEDGSTHIVYVTKLDWVDGKVVMDFAVLDQERKAELAPHVEKCITMQLQDAFNKRSKKKFKFF
> |[Tevenvirinae Escherichia_phage_ECD7]||_Escherichia_phage_ECD7.gb|Phage capsid and sca..|318|NC_041936.1(164706):14844-15161:-1 ^RAST2:fig|1198136.56.peg.27^ Tevenvirinae Escherichia_phage_ECD7|neighbours:(-1),(-1)|neighbour_genes:DNA helicase,Phage recombination ..|
MDKKPTSLEEAHSLIQEAMKTVIQELIIVDEEGEHHIVYIHNVEYDPDTKGIVVDYSTPSDRDVVYPHVIKALTAQIKEAEEKLKKETFWYKLKTFVMRVVGGYV
>ID:YP_009102515.1 |[Escherichia phage ECML-134]||_Escherichia_phage_ECML-134_.gbk|hypothetical protein|345|NC_025449(166783):20193-20537:-1 ^GeneID:22111698^ Escherichia phage ECML-134, complete genome.|neighbours:ID:YP_009102514.1(-1),ID:YP_009102516.1(-1)|neighbour_genes:hypothetical protein,hypothetical protein|
MNKDDLDLDLEIIDESPSSEGEEERKERLFNESLKIIKSAMENVIQEIVIKLEDGSTHIVYVTKLDWVDGKVVMDFAVLDQERKAELAPHVEKCITMQLQDAFNKRSKKKFKFF
> |[Tevenvirinae Escherichia_phage_EcWhh-1]||_Escherichia_phage_EcWhh-1.gb|Phage capsid vertex ..|330|MH791409.1(170524):82304-82633:-1 ^RAST2:fig|1198136.71.peg.139^ Tevenvirinae Escherichia_phage_EcWhh-1|neighbours:(-1),(-1)|neighbour_genes:Phage DNA primase/he..,recombination protei..|
MTDLSDLDNFVKDTEEGPSDPRYYEKSLDIIRKSMGSVKQEIMLTLPDGTAHIVYVMNIVIEKDGKVSVDFGTPSEDRKEELALHVEKCVTMQIQEELDKIKSKRWWKW
> |[Tevenvirinae Escherichia_phage_HP3]||_Escherichia_phage_HP3.gb|Phage capsid and sca..|342|NC_041920.1(170254):31578-31919:-1 ^RAST2:fig|1198136.53.peg.64^ Tevenvirinae Escherichia_phage_HP3|neighbours:(-1),(-1)|neighbour_genes:Phage DNA primase/he..,Phage recombination ..|
MNNLDDLNLEIVDESPSSEGEDIRKERVFNESLKIIRSAMENVIQEILITLEDGSHHIVYITKLDWVDGKIVMDFAVLDQDRKAELAPHVEKCVTMQVQQAFNERTKKKFKFF
> |[Tevenvirinae _Escherichia_phage_HY01]||_Escherichia_phage_HY01.gb|Phage capsid and sca..|339|NC_027349.1(166977):20727-21065:-1 ^RAST2:fig|1198136.95.peg.42^ Tevenvirinae _Escherichia_phage_HY01|neighbours:(-1),(-1)|neighbour_genes:Phage DNA primase/he..,recombination protei..|
MNKDDLDLEIIDESPSSEGEEERKERLFNESLKIIKSAMENVIQEIVIKLEDGSTHIVYVTKLDWVDGKVVMDFAVLDQERKAELAPHVEKCITMQLQDAFNKRSKKKFKFF
>ID:YP_009284149.1 |[Escherichia phage HY03]||_Escherichia_phage_HY03.gbk|putative head vertex..|345|NC_031047(170770):101992-102336:1 ^GeneID:29079017^ Escherichia phage HY03, complete genome.|neighbours:ID:YP_009284148.1(1),ID:YP_009284150.1(1)|neighbour_genes:hypothetical protein,putative DNA primase..|
MNKDDLDLDLEIIDESPSSEGEEERKERLFNESLKIIKSAMENVIQEIVIKLEDGSTHIVYVTKLDWVDGKVVMDFAVLDQERKAELAPHVEKCITMQLQDAFNKRSKKKFKFF
>ID:BBG28562.1 |[Escherichia phage KIT03]||_Escherichia_phage_KIT03_DNA_.gbk|head vertex assembly..|345|AP018932(166848):21145-21489:-1 ^^ Escherichia phage KIT03 DNA, complete sequence.|neighbours:ID:BBG28561.1(-1),ID:BBG28563.1(-1)|neighbour_genes:DNA primase/helicase,RecA-like recombinas..|
MNKDDLDLDLEIIDESPSSEGEEERKERLFNESLKIIKSAMENVIQEIVIKLEDGSTHIVYVTKLNWVDGKVVMDFAVLDQERKAELAPHVEKCITMQLQDAFNKRSKKKFKFF
>ID:YP_008060561.1 |[Escherichia phage Lw1]||_Escherichia_phage_Lw1_.gbk|membrane-associated ..|306|NC_021344(176227):20807-21112:-1 ^GeneID:16205148^ Escherichia phage Lw1, complete genome.|neighbours:ID:YP_008060560.1(-1),ID:YP_008060562.1(-1)|neighbour_genes:replication and reco..,uvsX|
MDIEQKTQNILDEAMQDVIQELLINDENDVAHLVYIHKVYWDNGLKVEFSTPDENKEALIPLVHDAIYAQIAPNLPKPEKTLWAALKVKLYNFFQMFANLV
> |[Tevenvirinae _Escherichia_phage_MX01]||_Escherichia_phage_MX01.gb|Phage capsid vertex ..|330|NC_031934.1(168929):20947-21276:-1 ^RAST2:fig|1198136.96.peg.39^ Tevenvirinae _Escherichia_phage_MX01|neighbours:(-1),(-1)|neighbour_genes:Phage DNA primase/he..,recombination protei..|
MTDLSDLDNFVKDAEEGPSDPRYYEKSLDIIRKSMGSVKQEIMLTLPDGTAHIVYVMNIVIEKDGKVSVDFGTPSEDRKEELALHVEKCVTMQIQEELDKIKSKRWWKW
>ID:AYR03951.1 |[Escherichia phage OLB35]||_Escherichia_phage_OLB35_.gbk|head vertex assembly..|342|MH992122(169140):22593-22934:-1 ^^ UNVERIFIED: Escherichia phage OLB35, complete genome.|neighbours:ID:AYR03950.1(-1),ID:AYR03952.1(-1)|neighbour_genes:DNA helicase,RecA-like recombinat..|
MNNLDDLNLEIVDESPSSEGEDIRKERVFNESLKIIRSAMENVIQEILITLEDGSHHIVYITKLDWVDGKIVMDFAVLDQDRKAELAPHVEKCVTMQVQQAFNERTKKKFKFF
> |[Tevenvirinae _Escherichia_phage_PE37]||_Escherichia_phage_PE37.gb|Phage capsid and sca..|345|KU925172.1(166423):142365-142709:1 ^RAST2:fig|1198136.98.peg.233^ Tevenvirinae _Escherichia_phage_PE37|neighbours:(1),(1)|neighbour_genes:Phage recombination ..,Phage DNA primase/he..|
MNKDDLDLDLEIIDESPSSEGEEERKERLFNESLKIIKSAMENVIQEIVIKLEDGSTHIVYVTKLDWVDGKVVMDFAVLDQERKAELAPHVEKCITMQLQDAFNKRSKKKFKFF
>ID:BBC14377.1 |[Escherichia phage PP01]||_Escherichia_phage_PP01.gbk|40|345|LC348379(167812):21287-21631:-1 ^^ Escherichia phage PP01 DNA, complete sequence.|neighbours:ID:BBC14376.1(-1),ID:BBC14378.1(-1)|neighbour_genes:41,uvsX|
MNKDDLDLDLEIIDESPSSEGEEERKERLFNESLKIIKSAMENVIQEIVIKLEDGSTHIVYVTKLDWVDGKVVMDFAVLDQERKAELAPHVEKCITMQLQDAFNKRSKKKFKFF
> |[Tevenvirinae _Escherichia_phage_SF]||_Escherichia_phage_SF.gb|Phage capsid and sca..|342|MH359124.1(168695):99669-100010:1 ^RAST2:fig|1198136.100.peg.168^ Tevenvirinae _Escherichia_phage_SF|neighbours:(1),(1)|neighbour_genes:Phage recombination ..,Phage DNA primase/he..|
MNNLDDLNLEIVDESPSSEGEDIRKERVFNESLKIIRSAMENVIQEILITLEDGSHHIVYITKLDWVDGKIVMDFAVLDQDRKAELAPHVEKCVTMQVQQAFNERTKKKFKFF
>ID:YP_009608363.1 |[Escherichia phage ST0]||_Escherichia_phage_ST0.gbk|hypothetical protein|342|NC_041990(170496):39966-40307:1 ^GeneID:40084385^ Escherichia phage ST0, complete genome.|neighbours:ID:YP_009608362.1(1),ID:YP_009608364.1(1)|neighbour_genes:hypothetical protein,helicase|
MNNLDDLNLEIVDESPSSEGEDIRKERVFNESLKIIRSAMENVIQEILITLEDGSHHIVYITKLDWVDGKIVMDFAVLDQDRKAELAPHVEKCVTMQVQQAFNERTKKKFKFF
>ID:BBC14655.1 |[Escherichia phage T2]||_Escherichia_phage_T2.gbk|40|345|LC348380(163825):20698-21042:-1 ^^ Escherichia phage T2 DNA, complete sequence.|neighbours:ID:BBC14654.1(-1),ID:BBC14656.1(-1)|neighbour_genes:41,uvsX|
MNKDDLDLDLEIIDESPSSEGEEERKERLFNESLKIIKSAMENVIQEIVIKLEDGSTHIVYVTKLDWVDGKVVMDFAVLDQERKAELAPHVEKCITMQLQDAFNKRSKKKFKFF
>ID:YP_009281380.1 |[Escherichia phage UFV-AREG1]||_Escherichia_phage_UFV-AREG1_.gbk|putative head vertex..|339|NC_031030(170788):20742-21080:-1 ^GeneID:29063573^ Escherichia phage UFV-AREG1, complete genome.|neighbours:ID:YP_009281379.1(-1),ID:YP_009281381.1(-1)|neighbour_genes:ATP-dependent helica..,RecA-like recombinat..|
MNKDDLDLEIIDESPSSEGEEERKERLFNESLKIIKSAMENVIQEIVIKLEDGSTHIVYVTKLDWVDGKVVMDFAVLDQERKAELAPHVEKCITMQLQDAFNKRSKKKFKFF
>ID:YP_009323239.1 |[Escherichia phage WG01]||_Escherichia_phage_WG01_.gbk|hypothetical protein|330|NC_031928(169936):20380-20709:-1 ^GeneID:30308365^ Escherichia phage WG01, complete genome.|neighbours:ID:YP_009323238.1(-1),ID:YP_009323240.1(-1)|neighbour_genes:DNA primase-helicase..,UvsX RecA-like recom..|
MTDLSDLDNFVKDTEEGPSDPRYYEKSLDIIRKSMGSVKQEIMLTLPDGTAHIVYVMNIVIEKDGKVSVDFGTPSEDRKEELALHVEKCVTMQIQEELDKIKSKRWWKW
>ID:YP_009030648.1 |[Escherichia phage vB_EcoM_112]||_Escherichia_phage_e112_.gbk|head vertex assembly..|345|NC_024125(168470):22577-22921:-1 ^GeneID:19485191^ Escherichia phage e11/2, complete genome.|neighbours:ID:YP_009030647.1(-1),ID:YP_009030649.1(-1)|neighbour_genes:DNA primase-helicase..,RecA-like recombinat..|
MNKDDLDLDLEIIDESPSSEGEEERKERLFNESLKIIKSAMENVIQEIVIKLEDGSTHIVYVTKLDWVDGKVVMDFAVLDQERKAELAPHVEKCITMQLQDAFNKRSKKKFKFF
>ID:AYN56377.1 |[Escherichia phage p000v]||_Escherichia_phage_p000v_.gbk|head formation prote..|342|MK047717(167803):128211-128552:1 ^^ Escherichia phage p000v, complete genome.|neighbours:ID:AYN56376.1(1),ID:AYN56378.1(1)|neighbour_genes:recombination and re..,ATP-dependent helica..|
MNNLDDLNLEIVDESPSSEGEDIRKERVFNESLKIIRSAMENVIQEILITLEDGSHHIVYITKLDWVDGKIVMDFAVLDQDRKAELAPHVEKCVTMQVQQAFNERTKKKFKFF
> |[Tevenvirinae _Escherichia_phage_p000y]||_Escherichia_phage_p000y.gb|hypothetical protein|360|MK047718.1(169872):70689-71048:1 ^RAST2:fig|1198136.97.peg.131^ Tevenvirinae _Escherichia_phage_p000y|neighbours:(1),(1)|neighbour_genes:Phage recombination ..,Phage DNA primase/he..|
MKWKISMNNLDDLNLEIVDESPSSEGEDIRKERVFNESLKIVRSAMENVIQEILITLEDGSHHIVYITKLDWVGGKIVMDFAVLDQGRKAELAPHVEKCVTMQVQQAFNERTKKKFKFF
> |[Tevenvirinae _Escherichia_phage_slur02]||_Escherichia_phage_slur02.gb|Phage capsid and sca..|345|NC_028927.1(167298):92557-92901:-1 ^RAST2:fig|1198136.99.peg.154^ Tevenvirinae _Escherichia_phage_slur02|neighbours:(-1),(-1)|neighbour_genes:Phage DNA primase/he..,Phage recombination ..|
MNKDDLDLDLEIIDESPSSEGEEERKERLFNESLKIIKSAMENVIQEIVIKLEDGSTHIVYVTKLDWVDGKVVMDFAVLDQERKAELAPHVEKCITMQLQDAFNKRSKKKFKFF
>ID:YP_009625206.1 |[Escherichia phage slur03]||_Escherichia_phage_slur03_.gbk|putative head vertex..|345|NC_042129(167467):148371-148715:1 ^GeneID:40102088,InterPro:IPR021049,UniProtKB/TrEMBL:A0A0M7QC65^ Escherichia phage slur03, complete genome.|neighbours:ID:YP_009625205.1(1),ID:YP_009625207.1(1)|neighbour_genes:RecA-like recombinat..,gp41 replication and..|
MNKDDLDLDLEIIDESPSSEGEEERKERLFNESLKIIKSAMENVIQEIVIKLEDGSTHIVYVTKLDWVDGKVVMDFAVLDQERKAELAPHVEKCITMQLQDAFNKRSKKKFKFF
>ID:YP_009625263.1 |[Escherichia phage slur04]||_Escherichia_phage_slur04_.gbk|Head assembly gene p..|345|NC_042130(167298):7070-7414:-1 ^GeneID:40102170,InterPro:IPR021049,UniProtKB/TrEMBL:A0A0M7QE94^ Escherichia phage slur04, complete genome.|neighbours:ID:YP_009625262.1(-1),ID:YP_009625264.1(-1)|neighbour_genes:replicative DNA heli..,recombinase A|
MNKDDLDLDLEIIDESPSSEGEEERKERLFNESLKIIKSAMENVIQEIVIKLEDGSTHIVYVTKLDWVDGKVVMDFAVLDQERKAELAPHVEKCITMQLQDAFNKRSKKKFKFF
> |[Tevenvirinae _Escherichia_phage_slur07]||_Escherichia_phage_slur07.gb|Phage capsid and sca..|345|NC_028780.1(167124):141972-142316:1 ^RAST2:fig|1198136.89.peg.227^ Tevenvirinae _Escherichia_phage_slur07|neighbours:(1),(1)|neighbour_genes:Phage recombination ..,Phage DNA primase/he..|
MNKDDLDLDLEIIDESPSSEGEEERKERLFNESLKIIKSAMENVIQEIVIKLEDGSTHIVYVTKLDWVDGKVVMDFAVLDQERKAELAPHVEKCITMQLQDAFNKRSKKKFKFF
>ID:CUL02751.1 |[Escherichia phage slur08]||_Escherichia_phage_slur08_.gbk|Head assembly gene p..|345|LN881733(167467):145618-145962:1 ^InterPro:IPR021049,UniProtKB/TrEMBL:A0A0M7QBP2^ Escherichia phage slur08, complete genome.|neighbours:ID:CUL02750.1(1),ID:CUL02752.1(1)|neighbour_genes:recombinase A,replicative DNA heli..|
MNKDDLDLDLEIIDESPSSEGEEERKERLFNESLKIIKSAMENVIQEIVIKLEDGSTHIVYVTKLDWVDGKVVMDFAVLDQERKAELAPHVEKCITMQLQDAFNKRSKKKFKFF
>ID:CUL02817.1 |[Escherichia phage slur11]||_Escherichia_phage_slur11_.gbk|Head assembly gene p..|345|LN881734(167298):10616-10960:-1 ^InterPro:IPR021049,UniProtKB/TrEMBL:A0A0M7QEE8^ Escherichia phage slur11, complete genome.|neighbours:ID:CUL02816.1(-1),ID:CUL02818.1(-1)|neighbour_genes:replicative DNA heli..,recombinase A|
MNKDDLDLDLEIIDESPSSEGEEERKERLFNESLKIIKSAMENVIQEIVIKLEDGSTHIVYVTKLDWVDGKVVMDFAVLDQERKAELAPHVEKCITMQLQDAFNKRSKKKFKFF
>ID:CUL03603.1 |[Escherichia phage slur13]||_Escherichia_phage_slur13_.gbk|Head assembly gene p..|345|LN881737(167299):32437-32781:-1 ^InterPro:IPR021049,UniProtKB/TrEMBL:A0A0M7QFD1^ Escherichia phage slur13, complete genome.|neighbours:ID:CUL03602.1(-1),ID:CUL03604.1(-1)|neighbour_genes:replicative DNA heli..,recombinase A|
MNKDDLDLDLEIIDESPSSEGEEERKERLFNESLKIIKSAMENVIQEIVIKLEDGSTHIVYVTKLDWVDGKVVMDFAVLDQERKAELAPHVEKCITMQLQDAFNKRSKKKFKFF
>ID:YP_009180816.1 |[Escherichia phage slur14]||_Escherichia_phage_slur14_.gbk|Head assembly gene p..|345|NC_028448(167467):130965-131309:-1 ^GeneID:26227984,InterPro:IPR021049,UniProtKB/TrEMBL:A0A0M7QG53^ Escherichia phage slur14, complete genome.|neighbours:ID:YP_009180815.1(-1),ID:YP_009180817.1(-1)|neighbour_genes:replicative DNA heli..,recombinase A|
MNKDDLDLDLEIIDESPSSEGEEERKERLFNESLKIIKSAMENVIQEIVIKLEDGSTHIVYVTKLDWVDGKVVMDFAVLDQERKAELAPHVEKCITMQLQDAFNKRSKKKFKFF
>ID:AVH85875.1 |[Escherichia phage vB_EcoM-G28]||_Escherichia_phage_vB_EcoM-G28.gbk|putative head assemb..|339|MG867727(170121):21902-22240:-1 ^^ Escherichia phage vB_EcoM-G28, complete genome.|neighbours:ID:AVH85874.1(-1),ID:AVH85876.1(-1)|neighbour_genes:putative helicase,putative recombinase|
MNKDDLDLEIIDESPSSEGEEERKERLFNESLKIIKSAMENVIQEIVIKLEDGSTHIVYVTKLDWVDGKVVMDFAVLDQERKAELASHVEKCITMQLQDAFNKRSKKKFKFF
>ID:QDF15066.1 |[Escherichia phage vB_EcoM-Sa45lw]||_Escherichia_phage_vB_EcoM-Sa45lw_.gbk|head vertex assembly..|345|MK977694(167353):20864-21208:-1 ^^ Escherichia phage vB_EcoM-Sa45lw, complete genome.|neighbours:ID:QDF15065.1(-1),ID:QDF15067.1(-1)|neighbour_genes:DNA primase-helicase..,RecA-like recombinas..|
MNKDDLDLDLEIIDESPSSEGEEERKERLFNESLKIIKSAMENVIQEIVIKLEDGSTHIVYVTKLDWVDGKVVMDFAVLDQERKAELAPHVEKCITMQLQDAFNKRSKKKFKFF
>ID:YP_009290309.1 |[Escherichia phage vB_EcoM-UFV13]||_Escherichia_phage_vB_EcoM-UFV13_.gbk|hypothetical protein|345|NC_031103(165772):21073-21417:-1 ^GeneID:29081105^ Escherichia phage vB_EcoM-UFV13, complete genome.|neighbours:ID:YP_009290308.1(-1),ID:YP_009290310.1(-1)|neighbour_genes:DNA primase/helicase,hypothetical protein|
MNKDDLDLDLEIIDESPSSEGEEERKERLFNESLKIIKSAMENVIQEIVIKLEDGSTHIVYVTKLDWVDGKVVMGFAVLDQERKAELAPHVEKCITMQLQDAFNKRSKKKFKFF
>ID:AUV60903.1 |[Escherichia phage vB_EcoM-fFiEco06]||_Escherichia_phage_vB_EcoM-fFiEco06_.gbk|head vertex assembly..|345|MG781190(167076):21382-21726:-1 ^^ Escherichia phage vB_EcoM-fFiEco06, complete genome.|neighbours:ID:AUV60902.1(-1),ID:AUV60904.1(-1)|neighbour_genes:replication and reco..,uvsX|
MNKDDLDLDLEIIDESPSSEGEEERKERLFNESLKIIKSAMENVIQEIVIKLEDGSTHIVYVTKLDWVDGKVVMDFAVLDQERKAELAPHVEKCITMQLQDAFNKRSKKKFKFF
>ID:AUV61176.1 |[Escherichia phage vB_EcoM-fHoEco02]||_Escherichia_phage_vB_EcoM-fHoEco02_.gbk|head vertex assembly..|345|MG781191(167064):21382-21726:-1 ^^ Escherichia phage vB_EcoM-fHoEco02, complete genome.|neighbours:ID:AUV61175.1(-1),ID:AUV61177.1(-1)|neighbour_genes:replication and reco..,uvsX|
MNKDDLDLDLEIIDESPSSEGEEERKERLFNESLKIIKSAMENVIQEIVIKLEDGSTHIVYVTKLDWVDGKVVMDFAVLDQERKAELAPHVEKCITMQLQDAFNKRSKKKFKFF
>ID:AYP69860.1 |[Escherichia phage vB_EcoM_DalCa]||_Escherichia_phage_vB_EcoM_DalCa_.gbk|head formation prote..|345|MH992510(166040):20268-20612:-1 ^^ Escherichia phage vB_EcoM_DalCa, complete genome.|neighbours:ID:AYP69741.1(-1),ID:AYP69747.1(-1)|neighbour_genes:DNA primase/helicase..,RecA-like recombinat..|
MNKDDLDLDLEIIDESPSSEGEEERKERLFNESLKIIKSAMENVIQEIVIKLEDGSTHIVYVTKLDWVDGKVVMDFAVLDQERKAELAPHVEKCITMQLQDAFNKRSKKKFKFF
>ID:QBO63557.1 |[Escherichia phage vB_EcoM_G10400]||_Escherichia_phage_vB_EcoM_G10400.gbk|putative head assemb..|351|MK327937(170182):21110-21460:-1 ^^ Escherichia phage vB_EcoM_G10400, complete genome.|neighbours:ID:QBO63556.1(-1),ID:QBO63558.1(-1)|neighbour_genes:putative helicase,putative recombinase..|
MNKDDLDLDLDLEIIDESPSSEGEEERKERLFNESLKIIKSAMENVIQEIVIKLEDGSTHIVYVTKLDWVDGKVVMDFAVLDQERKAELAPHVEKCITMQLQDAFNKRSKKKFKFF
>ID:QBO62180.1 |[Escherichia phage vB_EcoM_G2248]||_Escherichia_phage_vB_EcoM_G2248.gbk|hypothetical protein|312|MK327932(170678):14833-15144:-1 ^^ Escherichia phage vB_EcoM_G2248, complete genome.|neighbours:ID:QBO62179.1(-1),ID:QBO62181.1(-1)|neighbour_genes:putative helicase,putative recombinase..|
MDKKPTSLEEAHGLIQEAMKTVIQELIIVDEEGEHHIVYIHNVEYDPDTKGIVVDYSTPSDRDVVYPHVIKALTAQIKEAEEKLKKETFWYKLKTFVMRVVGG
> |[Tevenvirinae Escherichia_phage_vB_EcoM_G2285]||_Escherichia_phage_vB_EcoM_G2285.gb|hypothetical protein|342|MK327933.1(166675):21706-22047:-1 ^RAST2:fig|1198136.60.peg.39^ Tevenvirinae Escherichia_phage_vB_EcoM_G2285|neighbours:(-1),(-1)|neighbour_genes:Phage DNA primase/he..,Phage recombination ..|
MNNLDDLNLEIVDDSPSSEGEDIRKERVFNESLKIVRSAMENVIQEILITLEDGSHHIVYITKLDWDDGKIVMDFAVLDQDRKAELAPHVEKCVTMQVQQAFNERTKKKFKFF
> |[Tevenvirinae _Escherichia_phage_vB_EcoM_G2469]||_Escherichia_phage_vB_EcoM_G2469.gb|Phage capsid and sca..|342|MK327934.1(170452):22249-22590:-1 ^RAST2:fig|1198136.90.peg.40^ Tevenvirinae _Escherichia_phage_vB_EcoM_G2469|neighbours:(-1),(-1)|neighbour_genes:Phage DNA primase/he..,Phage recombination ..|
MNNLDDLNLEIVDESPSSEGEDIRKERVFNESLKIIRSAMENVIQEILITLEDGSHHIVYITKLDWVDGKIVMDFAVLDQDRKAELAPHVEKCVTMQVQQAFNERTKKKFKFF
> |[Tevenvirinae Escherichia_phage_vB_EcoM_G2494]||_Escherichia_phage_vB_EcoM_G2494.gb|Phage capsid vertex ..|318|MK327935.1(168327):14649-14966:-1 ^RAST2:fig|1198136.61.peg.25^ Tevenvirinae Escherichia_phage_vB_EcoM_G2494|neighbours:(-1),(-1)|neighbour_genes:DNA helicase,Phage recombination ..|
MDKKPTSLEEAHGLIQEAMKTVIQELIIVDEEGEHHIVYIHNVEYDPDTKGIVVDYSTPSDRDVVYPHVIKALTAQIKEAEEKLKKETFWYKLKTFVMRVVGGYV
>ID:QBO65452.1 |[Escherichia phage vB_EcoM_G2540-3]||_Escherichia_phage_vB_EcoM_G2540-3_.gbk|putative head assemb..|339|MK327944(168654):21847-22185:-1 ^^ Escherichia phage vB_EcoM_G2540-3, complete genome.|neighbours:ID:QBO65451.1(-1),ID:QBO65453.1(-1)|neighbour_genes:putative helicase,putative recombinase|
MNKDDLDLEIIDESPSSEGEEERKERLFNESLKIIKSAMENVIQEIVIKLEDGSTHIVYVTKLDWVDGKVVMDFAVLDQERKAELAPHVEKCITMQLQDAFNKRSKKKFKFF
> |[Tevenvirinae _Escherichia_phage_vB_EcoM_G2540]||_Escherichia_phage_vB_EcoM_G2540.gb|Phage capsid and sca..|345|MK327936.1(168886):21371-21715:-1 ^RAST2:fig|1198136.92.peg.44^ Tevenvirinae _Escherichia_phage_vB_EcoM_G2540|neighbours:(-1),(-1)|neighbour_genes:Phage DNA primase/he..,recombination protei..|
MNKDDLDLDLEIIDESPSSEGEEERKERLFNESLKIIKSAMENVIQEIVIKLEDGSTHIVYVTKLDWVDGKVVMDFAVLDQERKAELAPHVEKCITMQLQDAFNKRSKKKFKFF
>ID:QBO64362.1 |[Escherichia phage vB_EcoM_G29]||_Escherichia_phage_vB_EcoM_G29_.gbk|putative head assemb..|345|MK327940(168241):21702-22046:-1 ^^ Escherichia phage vB_EcoM_G29, complete genome.|neighbours:ID:QBO64361.1(-1),ID:QBO64363.1(-1)|neighbour_genes:putative helicase,putative recombinase|
MNKDDLDLDLEIIDESPSSEGEEERKERLFNESLKIIKSAMENVIQEIVIKLEDGSTHIVYVTKLDWVNGKVVMDFAVLDQERKAELAPHVEKCITMQLQDAFNKRSKKKFKFF
> |[Tevenvirinae _Escherichia_phage_vB_EcoM_G37-3]||_Escherichia_phage_vB_EcoM_G37-3.gb|Phage capsid vertex ..|312|MK327941.1(167832):15732-16043:-1 ^RAST2:fig|1198136.91.peg.27^ Tevenvirinae _Escherichia_phage_vB_EcoM_G37-3|neighbours:(-1),(-1)|neighbour_genes:DNA helicase,Phage recombination ..|
MDKKPTSLEEAHGLIQEAMKTVIQELIIVDEEGEHHIVYIHNVEYDPDTKGIVVDYSTPSDRDVVYPHVIKALTAQIKEAEEKLKKETFWYKLKTFVMRVVGG
> |[Tevenvirinae _Escherichia_phage_vB_EcoM_GG4498]||_Escherichia_phage_vB_EcoM_G4498.gb|Phage capsid and sca..|351|MK327939.1(167826):21133-21483:-1 ^RAST2:fig|1198136.93.peg.41^ Tevenvirinae _Escherichia_phage_vB_EcoM_GG4498|neighbours:(-1),(-1)|neighbour_genes:Phage DNA primase/he..,Phage recombination ..|
MNKDDLDLDLDLEIIDESPSSEGEEERKERLFNESLKIIKSAMENVIQEIVIKLEDGSTHIVYVTKLDWVDGKVVMDFAVLDQERKAELAPHVEKCITMQLQDAFNKRSKKKFKFF
>ID:QBO65731.1 |[Escherichia phage vB_EcoM_G4500]||_Escherichia_phage_vB_EcoM_G4500_.gbk|putative head assemb..|345|MK327945(168363):21702-22046:-1 ^^ Escherichia phage vB_EcoM_G4500, complete genome.|neighbours:ID:QBO65730.1(-1),ID:QBO65732.1(-1)|neighbour_genes:putative helicase,putative recombinase|
MNKDDLDLDLEIIDESPSSEGEEERKERLFNESLKIIKSAMENVIQEIVIKLEDGSTHIVYVTKLDWVNGKVVMDFAVLDQERKAELAPHVEKCITMQLQDAFNKRSKKKFKFF
>ID:QBO66008.1 |[Escherichia phage vB_EcoM_G4507]||_Escherichia_phage_vB_EcoM_G4507_.gbk|putative head assemb..|345|MK327946(168828):21151-21495:-1 ^^ Escherichia phage vB_EcoM_G4507, complete genome.|neighbours:ID:QBO66007.1(-1),ID:QBO66009.1(-1)|neighbour_genes:putative helicase,putative recombinase|
MNKDDLDLDLEIIDESPSEEGEEERKERLFNESLKIIKSAMENVIQEIVIKLEDGSTHIVYVTKLDWVDGKVVMDFAVLDQERKAELAPHVEKCITMQLQDAFNKRSKKKFKFF
>ID:QBO64915.1 |[Escherichia phage vB_EcoM_G50]||_Escherichia_phage_vB_EcoM_G50_.gbk|putative head assemb..|345|MK327942(167728):21670-22014:-1 ^^ Escherichia phage vB_EcoM_G50, complete genome.|neighbours:ID:QBO64914.1(-1),ID:QBO64916.1(-1)|neighbour_genes:putative helicase,putative recombinase..|
MNKDDLDLDLEIIDESPSSEGEEERKERLFNESLKIIKSAMENVIQEIVIKLEDGSTHIVYVTKLDWVDGKVVMDFAVLDQERKAELAPHVEKCITMQLQDAFNKRSKKKFKFF
> |[Tevenvirinae _Escherichia_phage_vB_EcoM_G5211]||_Escherichia_phage_vB_EcoM_G5211.gb|Phage capsid and sca..|318|MK327947.1(164278):15385-15702:-1 ^RAST2:fig|1198136.94.peg.26^ Tevenvirinae _Escherichia_phage_vB_EcoM_G5211|neighbours:(-1),(-1)|neighbour_genes:DNA helicase,Phage recombination ..|
MDKKPTSLEEAHSLIQEAMKTVIQELIIVDEEGEHHIVYIHNVEYDPDTKGIMVDYSTPSDRDVVYPHVIKALTAQIKEAEEKLKKETFWYKLKTFVMRVVGGYV
>ID:QBO65181.1 |[Escherichia phage vB_EcoM_G53]||_Escherichia_phage_vB_EcoM_G53_.gbk|hypothetical protein|342|MK327943(167834):22310-22651:-1 ^^ Escherichia phage vB_EcoM_G53, complete genome.|neighbours:ID:QBO65180.1(-1),ID:QBO65182.1(-1)|neighbour_genes:putative helicase,putative recombinase|
MNNLDDLNLEIVDESPSSEGEDIRKERVFNESLKIVRSAMENVIQEILITLEDGSHHIVYITKLDWVDGKIVMDFAVLDQDRKAELAPHVEKCVTMQVQQAFNERTKKKFKFF
>ID:QBQ79925.1 |[Escherichia phage vB_EcoM_G8]||_Escherichia_phage_vB_EcoM_G8_.gbk|putative head assemb..|345|MK373787(169650):21179-21523:-1 ^^ Escherichia phage vB_EcoM_G8, complete genome.|neighbours:ID:QBQ79924.1(-1),ID:QBQ79926.1(-1)|neighbour_genes:putative helicase,putative recombinase|
MNKDDLDLDLEIIDESPSSEGEEERKERLFNESLKIIKSAMENVIQEIVIKLEDGSTHIVYVTKLDWVDGKVVMDFAVLDQERKAELAPHVEKCITMQLQDAFNKRSKKKFKFF
>ID:QBQ77824.1 |[Escherichia phage vB_EcoM_G9062]||_Escherichia_phage_vB_EcoM_G9062_.gbk|putative head assemb..|345|MK373779(168670):21961-22305:-1 ^^ Escherichia phage vB_EcoM_G9062, complete genome.|neighbours:ID:QBQ77823.1(-1),ID:QBQ77825.1(-1)|neighbour_genes:putative helicase,putative recombinase|
MNKDDLDLDLEIIDESPSSEGEEERKERLFNESLKIIKSAMENVIQEIVIKLEDGSTHIVYVTKLDWVDGKVVMDFAVLDQERKAELAPHVEKCITMQLQDAFNKRSKKKFKFF
>ID:AXC34125.1 |[Escherichia phage vB_EcoM_JB75]||_Escherichia_phage_vB_EcoM_JB75_.gbk|head vertex assembly..|345|MH355584(167208):145500-145844:1 ^^ Escherichia phage vB_EcoM_JB75, complete genome.|neighbours:ID:AXC34006.1(1),ID:AXC34000.1(1)|neighbour_genes:RecA-like recombinat..,replication and reco..|
MNKDDLDLDLEIIDESPSSEGEEERKERLFNESLKIIKSAMENVIQEIVIKLEDGSTHIVYVTKLDWVDGKVVMDFAVLDQERKAELAPHVEKCITMQLQDAFNKRSKKKFKFF
>ID:YP_009037463.1 |[Escherichia phage vB_EcoM_JS09]||_Escherichia_phage_vB_EcoM_JS09_.gbk|hypothetical protein|342|NC_024124(169148):148693-149034:1 ^GeneID:19524865^ Escherichia phage vB_EcoM_JS09, complete genome.|neighbours:ID:YP_009037462.1(1),ID:YP_009037464.1(1)|neighbour_genes:RecA-like recombinat..,helicase|
MNNLDDLNLEIVDESPSSEGEDIRKERVFNESLKIIRSAMENVIQEILITLEDGSHHIVYITKLDWVDGKIVMDFAVLDQDRKAELAPHVEKCVTMQVQQAFNERTKKKFKFF
>ID:QBQ78325.1 |[Escherichia phage vB_EcoM_KAW1E185]||_Escherichia_phage_vB_EcoM_KAW1E185_.gbk|putative head assemb..|345|MK373781(164987):21025-21369:-1 ^^ Escherichia phage vB_EcoM_KAW1E185, complete genome.|neighbours:ID:QBQ78324.1(-1),ID:QBQ78326.1(-1)|neighbour_genes:putative helicase,putative recombinase|
MNKDDLDLDLEIIDESPSSEGEEERKERLFNESLKIIKSAMENVIQEIVIKLEDGSTHIVYVTKLDWVDGKVVMDFAVLDQERKAELAPHVEKCITMQLQDAFNKRSKKKFKFF
> |[Tevenvirinae Escherichia_phage_vB_EcoM_KAW3E185]||_Escherichia_phage_vB_EcoM_KAW3E185.gb|Phage capsid and sca..|342|MK373782.1(170187):22655-22996:-1 ^RAST2:fig|1198136.54.peg.42^ Tevenvirinae Escherichia_phage_vB_EcoM_KAW3E185|neighbours:(-1),(-1)|neighbour_genes:Phage DNA primase/he..,Phage recombination ..|
MNNLDDLNLEIVDESPSSEGEDIRKERVFNESLKIVRSAMENVIQEILITLEDGSHHIVYITKLDWVDGKIVMDFAVLDQDRKAELAPHVEKCVTMQVQQAFNERTKKKFKFF
>ID:QBQ79090.1 |[Escherichia phage vB_EcoM_MM02]||_Escherichia_phage_vB_EcoM_MM02_.gbk|hypothetical protein|342|MK373784(169201):22261-22602:-1 ^^ Escherichia phage vB_EcoM_MM02, complete genome.|neighbours:ID:QBQ79089.1(-1),ID:QBQ79091.1(-1)|neighbour_genes:putative helicase,putative recombinase|
MNNLDDLNLEIVDESPSSEGEDIRKERVFNESLKIVRSAMENVIQEILITLEDGSHHIVYITKLDWVDGKIVMDFAVLDQDRKAELAPHVEKCVTMQVQQAFNERTKKKFKFF
>ID:QBQ79366.1 |[Escherichia phage vB_EcoM_OE5505]||_Escherichia_phage_vB_EcoM_OE5505_.gbk|putative head assemb..|345|MK373785(168756):21605-21949:-1 ^^ Escherichia phage vB_EcoM_OE5505, complete genome.|neighbours:ID:QBQ79365.1(-1),ID:QBQ79367.1(-1)|neighbour_genes:putative helicase,putative recombinase|
MNKDDLDLDLEIIDESPSSEGEEERKERLFNESLKIIKSAMENVIQEIVIKLEDGSTHIVYVTKLDWVDGKVVMDFAVLDQERKAELAPHVEKCITMQLQDAFNKRSKKKFKFF
> |[Tevenvirinae _Escherichia_phage_vB_EcoM_PhAPEC2]||_Escherichia_phage_vB_EcoM_PhAPEC2.gb|Phage capsid and sca..|342|NC_024794.1(167318):22034-22375:-1 ^RAST2:fig|1198136.124.peg.39^ Tevenvirinae _Escherichia_phage_vB_EcoM_PhAPEC2|neighbours:(-1),(-1)|neighbour_genes:Phage DNA primase/he..,Phage recombination ..|
MNNLDDLNLEIVDESPSSEGEDIRKERVFNESLKIIRSAMENVIQEILITLEDGSHHIVYITKLDWVDGKIVMDFAVLDQDRKAELAPHVEKCVTMQVQQAFNERTKKKFKFF
>ID:QBQ79648.1 |[Escherichia phage vB_EcoM_R5505]||_Escherichia_phage_vB_EcoM_R5505_.gbk|hypothetical protein|339|MK373786(167317):21046-21384:-1 ^^ Escherichia phage vB_EcoM_R5505, complete genome.|neighbours:ID:QBQ79647.1(-1),ID:QBQ79649.1(-1)|neighbour_genes:putative helicase,putative recombinase|
MSKDDLDLEIIDESPSSEGEEERKERLFNESLKIIKSAMENVIQEIVIKLEDGSTHIVYVTKLDWVDGKVVMDFAVLDQERKAELAPHVEKCITMQLQDAFNKRSKKKFKFF
>ID:QBQ77065.1 |[Escherichia phage vB_EcoM_WFK]||_Escherichia_phage_vB_EcoM_WFK_.gbk|hypothetical protein|342|MK373775(164590):22269-22610:-1 ^^ Escherichia phage vB_EcoM_WFK, complete genome.|neighbours:ID:QBQ77064.1(-1),ID:QBQ77066.1(-1)|neighbour_genes:putative helicase,putative recombinase|
MNNLDDLNLEIVDESPSSEGEDIRKERVFNESLKIVRSAMENVIQEILITLEDGSHHIVYITKLDWVDGKIVMDFAVLDQDRKAELAPHVEKCVTMQVQQAFNERTKKKFKFF
>ID:QBQ76804.1 |[Escherichia phage vB_EcoM_WFL6982]||_Escherichia_phage_vB_EcoM_WFL6982_.gbk|putative head assemb..|342|MK373774(164279):22269-22610:-1 ^^ Escherichia phage vB_EcoM_WFL6982, complete genome.|neighbours:ID:QBQ76803.1(-1),ID:QBQ76805.1(-1)|neighbour_genes:putative helicase,putative recombinase|
MNNLDDLNLEIVDESPSSEGEDIRKERVFNESLKIVRSAMENVIQEILITLEDGSHHIVYITKLDWVDGKIVMDFAVLDQDRKAELAPHVEKCVTMQVQQAFNERTKKKFKFF
>ID:QBQ77545.1 |[Escherichia phage vB_EcoM_WFbE185]||_Escherichia_phage_vB_EcoM_WFbE185.gbk|putative head assemb..|342|MK373778(170429):22252-22593:-1 ^^ Escherichia phage vB_EcoM_WFbE185, complete genome.|neighbours:ID:QBQ77544.1(-1),ID:QBQ77546.1(-1)|neighbour_genes:putative helicase,putative recombinase|
MNNLDDLNLEIVDESPSSEGEDIRKERVFNESLKIIRSAMENVIQEILITLEDGSHHIVYITKLDWVDGKIVMDFAVLDQDRKAELAPHVEKCVTMQVQQAFNERTKKKFKFF
>ID:YP_007004783.1 |[Escherichia phage wV7]||_Escherichia_phage_wV7_.gbk|head vertex assembly..|345|NC_019505(166452):20847-21191:-1 ^GeneID:14010577^ Escherichia phage wV7, complete genome.|neighbours:ID:YP_007004782.1(-1),ID:YP_007004784.1(-1)|neighbour_genes:DNA primase-helicase..,RecA-like recombinat..|
MNKDDLDLDLEIIDESPSSEGEEERKERLFNESLKIIKSAMENVIQEIVIKLEDGSTHIVYVTKLDWVDGKVVMDFAVLDQERKAELAPHVEKCITMQLQDAFNKRSKKKFKFF
> |[Tevenvirinae Escherichia_virus_KFS-EC]||_Escherichia_virus_KFS-EC.gb|Phage capsid and sca..|318|MH560358.1(164715):123040-123357:-1 ^RAST2:fig|1198136.83.peg.204^ Tevenvirinae Escherichia_virus_KFS-EC|neighbours:(-1),(-1)|neighbour_genes:DNA helicase,Phage-associated hom..|
MDKKPTSLEEAHSLIQEAMKTVIQELIIVDEEGEHHIVYIHNVEYDPDTKGIVVDYSTPSDRDVVYPHVIKALTAQIKEAEEKLKKETFWYKLKTFVMRVVGGYV
>ID:QDK04170.1 |[Escherichia virus VEc20]||_Escherichia_virus_VEc20_.gbk|vec20_040|345|MN022785(167532):20243-20587:-1 ^^ Escherichia virus VEc20, complete genome.|neighbours:ID:QDK04169.1(-1),ID:QDK04171.1(-1)|neighbour_genes:vec20_039,vec20_041|
MNKDDLDLDLEIIDESPSSEGEEERKERLFNESLKIIKSAMENVIQEIVIKLEDGSTHIVYVTKLDWVDGKVVMDFAVLDQERKAELAPHVEKCITMQLQDAFNKRSKKKFKFF
>ID:VCU44606.1 |[Escherichia virus vB_Eco_mar005P1]|vB_Eco_mar005P1|_Escherichia_virus_vB_Eco_mar005P1_.gbk|head vertex assembly..|342|LR027390(167773):122468-122809:-1 ^^ Escherichia virus vB_Eco_mar005P1 genome assembly, chromosome: 1.|neighbours:ID:VCU44605.1(-1),ID:VCU44607.1(-1)|neighbour_genes:41,uvsX|
MNNLDDLNLEIVDESPSSEGEDIRKERVFNESLKIVRSAMENVIQEILITLEDGSHHIVYITKLDWVDGKIVMDFAVLDQDRKAELAPHVEKCVTMQVQQAFNERTKKKFKFF
>ID:VCU44249.1 |[Escherichia virus vB_Eco_mar005P1]|vB_Eco_mar006P2|_Escherichia_virus_vB_Eco_mar005P1_strain_vB_Eco_mar006P2_.gbk|head vertex assembly..|342|LR027387(167773):55717-56058:-1 ^^ Escherichia virus vB_Eco_mar005P1 strain vB_Eco_mar006P2 genome assembly, chromosome: 1.|neighbours:ID:VCU44248.1(-1),ID:VCU44250.1(-1)|neighbour_genes:41,uvsX|
MNNLDDLNLEIVDESPSSEGEDIRKERVFNESLKIVRSAMENVIQEILITLEDGSHHIVYITKLDWVDGKIVMDFAVLDQDRKAELAPHVEKCVTMQVQQAFNERTKKKFKFF
>ID:VCU43378.1 |[Escherichia virus vB_Eco_mar005P1]|vB_Eco_mar007P3|_Escherichia_virus_vB_Eco_mar005P1_strain_vB_Eco_mar007P3_.gbk|head vertex assembly..|342|LR027383(167651):145354-145695:-1 ^^ Escherichia virus vB_Eco_mar005P1 strain vB_Eco_mar007P3 genome assembly, chromosome: 1.|neighbours:ID:VCU43377.1(-1),ID:VCU43379.1(-1)|neighbour_genes:41,uvsX|
MNNLDDLNLEIVDESPSSEGEDIRKERVFNESLKIVRSAMENVIQEILITLEDGSHHIVYITKLDWVDGKIVMDFAVLDQDRKAELAPHVEKCVTMQVQQAFNERTKKKFKFF
>ID:VCU44093.1 |[Escherichia virus vB_Eco_mar005P1]|vB_Eco_mar008P4|_Escherichia_virus_vB_Eco_mar005P1_strain_vB_Eco_mar008P4_.gbk|head vertex assembly..|342|LR027386(167773):128135-128476:-1 ^^ Escherichia virus vB_Eco_mar005P1 strain vB_Eco_mar008P4 genome assembly, chromosome: 1.|neighbours:ID:VCU44092.1(-1),ID:VCU44094.1(-1)|neighbour_genes:41,uvsX|
MNNLDDLNLEIVDESPSSEGEDIRKERVFNESLKIVRSAMENVIQEILITLEDGSHHIVYITKLDWVDGKIVMDFAVLDQDRKAELAPHVEKCVTMQVQQAFNERTKKKFKFF
>ID:VCU44695.1 |[Escherichia virus vB_Eco_mar005P1]|vB_Eco_mar009P5|_Escherichia_virus_vB_Eco_mar005P1_strain_vB_Eco_mar009P5_.gbk|head vertex assembly..|342|LR027391(167658):1231-1572:1 ^^ Escherichia virus vB_Eco_mar005P1 strain vB_Eco_mar009P5 genome assembly, chromosome: 1.|neighbours:ID:VCU44694.1(1),ID:VCU44696.1(1)|neighbour_genes:uvsX,41|
MNNLDDLNLEIVDESPSSEGEDIRKERVFNESLKIVRSAMENVIQEILITLEDGSHHIVYITKLDWVDGKIVMDFAVLDQDRKAELAPHVEKCVTMQVQQAFNERTKKKFKFF
>ID:AUV57376.1 |[Klebsiella phage KP1]||_Klebsiella_phage_KP1_.gbk|capsid and scaffold ..|351|MG751100(167989):7591-7941:-1 ^^ Klebsiella phage KP1, complete genome.|neighbours:ID:AUV57375.1(-1),ID:AUV57377.1(-1)|neighbour_genes:DNA primase/helicase,hypothetical protein|
MKTEFDLESELEKFEQESPSEEGDFERQERVFKKSHEIIQEAMKTVIQEIVIKLNGQSHLVYVHKLNISPSGEVTIEFSTPSEAHKDELYPHVEACVKQQIQSALKTKKKSLWKIF
>ID:APD20412.1 |[Klebsiella phage KPV15]|KPV15|_Klebsiella_phage_KPV15_.gbk|capsid and scaffold ..|351|KY000080(167034):27610-27960:-1 ^^ Klebsiella phage KPV15, complete genome.|neighbours:ID:APD20411.1(-1),ID:APD20413.1(-1)|neighbour_genes:DNA primase/helicase,recombination protei..|
MKTEFDLESELEKFEQESPSEEGDFERQERVFKKSHEIIQEAMKTVIQEIVIKLNGQSHLVYVHKLNISPSGEVTIEFSTPSEAHKDELYPHVEACVKQQIQSALKTKKKSLWKIF
> |[Tevenvirinae Klebsiella_phage_Marfa]||_Klebsiella_phage_Marfa.gb|hypothetical protein|342|MN044033.1(168532):18571-18912:-1 ^RAST2:fig|1198136.82.peg.36^ Tevenvirinae Klebsiella_phage_Marfa|neighbours:(-1),(-1)|neighbour_genes:DNA helicase,recombination protei..|
MKNNFEDLDLESLAEEIEAEAPLEEGEFERSQRIFDKSHSIIKEAMASVIQEMVIRLDGEEHIVYIHELDIKPNGEVAVKFSTPSDKDVLYPHVVQCLKRQFEMVPKKRGLFF
>ID:YP_009194280.1 |[Klebsiella phage Matisse]||_Klebsiella_phage_Matisse_.gbk|head assembly protei..|321|NC_028750(176081):20660-20980:-1 ^GeneID:26613218^ Klebsiella phage Matisse, complete genome.|neighbours:ID:YP_009194279.1(-1),ID:YP_009194281.1(-1)|neighbour_genes:DNA helicase,recombination protei..|
MDIESKAKNYIDEAMKDVIQELLINDEKGVAHLVYIHKVFWDHGLKVEFSTPDEDKEALIPLVHDAIYAQIKELEKGSVVPKPKLTLWDVFKQKVYNFFMMFSNLV
>ID:AWY06929.1 |[Klebsiella phage Mineola]||_Klebsiella_phage_Mineola_.gbk|head vertex assembly..|351|MH333064(166130):18038-18388:-1 ^^ Klebsiella phage Mineola, complete genome.|neighbours:ID:AWY06928.1(-1),ID:AWY06930.1(-1)|neighbour_genes:ATP-dependent helica..,RecA-like recombinat..|
MKTEFDLESELEKFEQESPSEEGDFERQERVFKKSHEIIQEAMKTVIQEIVIKLNGQSHLVYVHKLNISPSGEVTIEFSTPSEAHKDELYPHVEACVKQQIQSALKTKKKSLWKIF
>ID:YP_009607232.1 |[Klebsiella phage Miro]||_Klebsiella_phage_Miro_.gbk|head assembly protei..|321|NC_041981(176055):20648-20968:-1 ^GeneID:40083240^ Klebsiella phage Miro, complete genome.|neighbours:ID:YP_009607231.1(-1),ID:YP_009607233.1(-1)|neighbour_genes:DNA helicase,DNA recombination an..|
MDIESKAKNYIDEAMKDVIQELLINDEKGVAHLVYIHKVFWDHGLKVEFSTPDEDKEALIPLVHDAIYAQIKELEKGSVVPKPKLTLWDVFKQKVYNFFMMFSNLV
> |[Tevenvirinae _Klebsiella_phage_PKO111]||_Klebsiella_phage_PKO111.gb|capsid and scaffold ..|351|NC_031095.1(168758):87351-87701:1 ^RAST2:fig|1198136.84.peg.170^ Tevenvirinae _Klebsiella_phage_PKO111|neighbours:(1),(1)|neighbour_genes:recombination protei..,Phage DNA primase/he..|
MKTEFDLESELEKFEQESPSEEGDFERQERVFKKSHEIIQEAMKTVIQEIVIKLNGQSHLVYVHKLNISPSGEVTIEFSTPSEAHKDELYPHVEACVKQQIQSALKTKKKSLWKIF
>ID:YP_009288714.1 |[Klebsiella phage vB_KpnM_KpV477]||_Klebsiella_phage_vB_KpnM_KpV477_.gbk|putative head assemb..|351|NC_031087(168272):20470-20820:-1 ^GeneID:29067000^ Klebsiella phage vB_KpnM_KpV477, complete genome.|neighbours:ID:YP_009288713.1(-1),ID:YP_009288715.1(-1)|neighbour_genes:putative DNA helicas..,putative RecA-like r..|
MKTEFDLESELEKFEQESPSEEGDFERQERVFKKSHEIIQEAMKTVIQEIVIKLNGQSHLVYVHKLNISPSGEVTIEFSTPSEAHKDELYPHVEACVKQQIQSALKTKKKSLWKIF
>ID:AUO78726.1 |[Klebsiella phage vB_Kpn_F48]||_Klebsiella_phage_vB_Kpn_F48.gbk|capsid vertex assemb..|342|MG746602(170764):46995-47336:1 ^^ Klebsiella phage vB_Kpn_F48, complete genome.|neighbours:ID:AUO78725.1(1),ID:AUO78727.1(1)|neighbour_genes:recombination protei..,DNA primase/helicase|
MKNNFEDLDLESLAEEIEAEAPLEEGEFERSQRIFDKSHSIIKEAMASVIQEMVIRLDGEEHIVYIHELDIKPNGEVAVKFSTPSDKDILYPHVMQCLKRQFEMVPKKRGLFF
> |[Tevenvirinae Morganella_phage_vB_MmoM_MP1]||_Morganella_phage_vB_MmoM_MP1.gb|hypothetical protein|339|NC_031020.1(163201):18929-19267:-1 ^RAST2:fig|1198136.47.peg.29^ Tevenvirinae Morganella_phage_vB_MmoM_MP1|neighbours:(-1),(-1)|neighbour_genes:DNA helicase,recombination protei..|
MELTEEELLELDKFDETPAKENNISDKSVFDKSLGIIKEAMDDVLQEMVIIIDDEPHLVYIQSLDINNGKVEFTFSTLSDIPRDVLIPHIENCIKAQIEQFKPKSFLQRLFW
>ID:YP_009211460.1 |[Pectobacterium bacteriophage PM2]||_Pectobacterium_bacteriophage_PM2.gbk|head vertex assembly..|336|NC_028940(170286):19437-19772:-1 ^GeneID:26637932^ Pectobacterium bacteriophage PM2, complete genome.|neighbours:ID:YP_009211459.1(-1),ID:YP_009211461.1(-1)|neighbour_genes:DNA primase-helicase..,RecA-like recombinat..|
MNDLDLSDLDNFVKDEEGPSDPRNYEKSLKIIKDSMGTVKQEILLTLPDGSSHIVYVMDINISNKGQVTVDFGTPSEERKAELAVHVEKCVTMQINDALRNIKMNKRWWKW
>ID:QBP35652.1 |[Phage NC-G]||_Phage_NC-G.gbk|capsid and scaffold ..|330|MK310184(170164):133609-133938:-1 ^^ Phage NC-G, complete genome.|neighbours:ID:QBP35651.1(-1),ID:QBP35653.1(-1)|neighbour_genes:DNA primase/helicase,recombination protei..|
MTDLSDLDNFVKDTEEGPSDPRYYEKSLDIIRKSMGSVKQEIMLTLPDGTAHIVYVMNIVIEKDGKVSVDFGTPSEDRKEELALHVEKCVTMQIQEELDKIKSKRWWKW
> |[Tevenvirinae _Proteus_phage_phiP4-3]||_Proteus_phage_phiP4-3.gb|hypothetical protein|324|MG696114.1(167849):149035-149358:1 ^RAST2:fig|1198136.86.peg.252^ Tevenvirinae _Proteus_phage_phiP4-3|neighbours:(1),(1)|neighbour_genes:hypothetical protein,Phage DNA primase/he..|
MQNFDQEFKILDDIGNDQEIYEKSLEVVKESMKNVIQEIIVLINNTPHLVYIHSIDIKNGKVEYDYSTLSDLPKDILEPHIEKCIKTQIENTEVKKGFSIFDIFKGH
> |[Tevenvirinae _Proteus_phage_vB_PmiM_Pm5461]||_Proteus_phage_vB_PmiM_Pm5461.gb|hypothetical protein|318|NC_028762.1(161989):17527-17844:-1 ^RAST2:fig|1198136.85.peg.29^ Tevenvirinae _Proteus_phage_vB_PmiM_Pm5461|neighbours:(-1),(-1)|neighbour_genes:Phage DNA primase/he..,putative Hef-like ho..|
MQNFDEEFKILDNIGNDQEIYEKSLNIVKESMKDVIQEIVILIDNTPHLVYIHSIDIKNGKVEYDYSTLSELPNNIIEPHIEKCIKSQIENTKVKTSIFDIFKGH
> |[Tevenvirinae _Pseudomonas_phage_PspYZU05]||_Pseudomonas_phage_PspYZU05.gb|hypothetical protein|345|KY971610.1(166442):42304-42648:-1 ^RAST2:fig|1198136.88.peg.70^ Tevenvirinae _Pseudomonas_phage_PspYZU05|neighbours:(-1),(-1)|neighbour_genes:DNA helicase,Phage recombination ..|
MNDLIELPELPTMDGYEYEEIESEQDKDKSLEVIKEAMSNVIQEILITLEDGTTHMVYVMALDATDKGIKVEFNTPSKDRKDELAVHVEKCIIAQINSVTKQRRKSWLKSFFRI
>ID:YP_009615517.1 |[Salmonella phage Melville]||_Salmonella_phage_Melville_.gbk|head vertex assembly..|360|NC_042044(159323):16914-17273:-1 ^GeneID:40091981^ Salmonella phage Melville, complete genome.|neighbours:ID:YP_009615516.1(-1),ID:YP_009615518.1(-1)|neighbour_genes:DNA helicase,RecA-like recombinat..|
MKQDDYDLSELDLNLEVVEEAPSQEGEFERTERVYQKSLDIVKKAMANIVQEILITLEDGSSHIVYVTSINHNGNEISVDFSTLSEDRKAELAPHVEKCVKIQIEQALAERNKKRFKLF
>ID:YP_007501073.1 |[Salmonella phage vB_SenMS16]||_Salmonella_phage_S16_.gbk|head vertex assembly..|360|NC_020416(160221):17901-18260:-1 ^GeneID:14675274^ Salmonella phage S16, complete genome.|neighbours:ID:YP_007501072.1(-1),ID:YP_007501074.1(-1)|neighbour_genes:DNA primase-helicase,RecA-like recombinas..|
MKQDDYDLSELDLNLEVVEEAPSQEGEFERTERVYQKSLDIVKKAMANIVQEILLTLEDGSSHIVYVTSINHNGNEISVDFSTLSEDRKAELAPHVEKCVKIQIEQALAERNKKRFKLF
> |[Tevenvirinae _Salmonella_phage_STML-198]||_Salmonella_phage_STML-198.gb|hypothetical protein|360|NC_027344.1(158099):59341-59700:-1 ^RAST2:fig|1198136.87.peg.110^ Tevenvirinae _Salmonella_phage_STML-198|neighbours:(-1),(-1)|neighbour_genes:Phage DNA primase/he..,recombination protei..|
MKQDDYDLSELDLNLEVVEEAPSQEGEFERTERVYQKSLDIVKKAMANIVQEILITLEDGSSHIVYVTSINHNGNEISVDFSTLSEDRKAELAPHVEKCVKIQIEQALAERNKKRFKLF
> |[Tevenvirinae Salmonella phage STP4-a]||_Salmonella_phage_STP4-a.gb|Phage head assembly ..|360|NC_026607.2(159914):17479-17838:-1 ^RAST2:fig|1198136.48.peg.32^ Tevenvirinae Salmonella phage STP4-a|neighbours:(-1),(-1)|neighbour_genes:Phage DNA primase/he..,recombination protei..|
MKQDDYDLSELDLNLEVVEEAPSQEGEFERTERVYQKSLDIVKKAMANIVQEILLTLEDGSSHIVYVTSINHNGNEISVDFSTLSEDRKAELAPHVEKCVKIQIEQALAERNKKRFKLF
> |[Tevenvirinae Salmonella_phage_vB_SnwM_CGG4-1]||_Salmonella_phage_vB_SnwM_CGG4-1.gb|Phage head assembly ..|360|NC_031065.1(159878):17524-17883:-1 ^RAST2:fig|1198136.78.peg.33^ Tevenvirinae Salmonella_phage_vB_SnwM_CGG4-1|neighbours:(-1),(-1)|neighbour_genes:Phage DNA primase/he..,recombination protei..|
MKQDDYDLSELDLNLEVVEEAPSQEGEFERTERVYQKSLDIVKKAMSNIVQEILLTLEDGSSHIVYVTSINHNGNEISVDFSTLSEDRKAELAPHVEKCVKIQIEQALAERNKKRFKLF
> |[Tevenvirinae Serratia phage PS2]||_Serratia_phage_PS2.gb|hypothetical protein|363|KJ025957.1(167266):20122-20484:-1 ^RAST2:fig|1198136.49.peg.38^ Tevenvirinae Serratia phage PS2|neighbours:(-1),(-1)|neighbour_genes:DNA helicase,recombination protei..|
MTEQEIKDIDLELDNLAGETQPVESSDTKKALDEGYSKLQDAMKTVKHEMLLIDKQGKPHIAYIHGMHMLKNRFTVDFSTPSEDKNLVSSLIDECLAAVAADVLKSQSESKTSWFGKFRG
>ID:APC45221.1 |[Shigella phage SH7]||_Shigella_phage_SH7_.gbk|head vertex assembly..|345|KX828711(164870):20077-20421:-1 ^^ Shigella phage SH7, complete genome.|neighbours:ID:APC45060.1(-1),ID:APC45243.1(-1)|neighbour_genes:DNA primase-helicase..,RecA-like recombinat..|
MNKDDLDLDLEIIDESPSSEGEEERKERLFNESLKIIKSAMENVIQEIVIKLEDGSTHIVYVTKLDWVDGKVVMDFAVLDQERKAELAPHVEKCITMQLQDAFNKRSKKKFKFF
>ID:YP_009288409.1 |[Shigella phage SHBML-50-1]||_Shigella_phage_SHBML-50-1_.gbk|capsid and scaffold ..|345|NC_031085(166634):22253-22597:-1 ^GeneID:29060499^ Shigella phage SHBML-50-1, complete genome.|neighbours:ID:YP_009288408.1(-1),ID:YP_009288410.1(-1)|neighbour_genes:DNA primase/helicase,recombination protei..|
MNKDDLDLDLEIIDESPSEEGEEERKERLFNESLKIIKSAMENVIQEIVIKLEDGSTHIVYVTKLNWVDGKVVMDFAVLDQERKAELAPHVEKCITMQLQDAFNKRSKKKFKFF
>ID:YP_009277683.1 |[Shigella phage SHFML-11]||_Shigella_phage_SHFML-11.gbk|capsid and scaffold ..|345|NC_030953(170650):137797-138141:-1 ^GeneID:29056390^ Shigella phage SHFML-11, complete genome.|neighbours:ID:YP_009277682.1(-1),ID:YP_009277684.1(-1)|neighbour_genes:DNA primase/helicase,recombination protei..|
MNKDDLDLDLEIIDESPSSEGEEERKERLFNESLKIIKSAMENVIQEIVIKLEDGSTHIVYVTKLDWVDGKVVMDFAVLDQERKAELAPHVEKCITMQLQDAFNKRSKKKFKFF
> |[Tevenvirinae Shigella_phage_SHSML-52-1]||_Shigella_phage_SHSML-52-1.gb|Phage capsid and sca..|342|NC_031090.1(169621):13273-13614:1 ^RAST2:fig|1198136.79.peg.17^ Tevenvirinae Shigella_phage_SHSML-52-1|neighbours:(1),(1)|neighbour_genes:Phage recombination ..,Phage DNA primase/he..|
MNNLDDLNLEIVDESPSSEGEDIRKERVFNESLKIIRSAMENVIQEILITLEDGSHHIVYITKLDWVDGKIVMDFAVLDQDRKAELAPHVEKCVTMQIQQAFNERTKKKFKFF
>ID:YP_003934668.1 |[Shigella phage SP18]||_Shigella_phage_SP18.gbk|gp40|342|NC_014595(170605):21532-21873:-1 ^GeneID:9830404^ Shigella phage SP18, complete genome.|neighbours:ID:YP_003934667.1(-1),ID:YP_003934669.1(-1)|neighbour_genes:gp41,uvsX|
MNDIDLSDLDNFEKDAEGAKAPSVPYYEKSLEIIRQSMGTVRQEILLSLPDGSSHIVYVTGIKIEPSGKVSVDFGTPSEDRKAELAVHVEKCVTMQIQDEIDKIKMKKRWWKW
>ID:AUV63984.1 |[Shigella phage Sf20]||_Shigella_phage_Sf20_.gbk|head vertex assembly..|318|MF327006(163982):113890-114207:-1 ^^ Shigella phage Sf20, complete genome.|neighbours:ID:AUV63983.1(-1),ID:AUV63985.1(-1)|neighbour_genes:DNA primase/helicase..,HNH homing endonucle..|
MDKKPTSLEEAHGLIQEAMKTVIQELIIVDEEGEHHIVYIHNVEYDPDTKGIVVDYSTPSDRDVVYPHVIKALTAQIKEAEEKLKKETFWYKLKTFVMRVVGGYV
>ID:YP_009618854.1 |[Shigella phage Sf21]||_Shigella_phage_Sf21_.gbk|head vertex assembly..|345|NC_042077(166002):20634-20978:-1 ^GeneID:40095457^ Shigella phage Sf21, complete genome.|neighbours:ID:YP_009618853.1(-1),ID:YP_009618855.1(-1)|neighbour_genes:DNA primase/helicase..,UvsX|
MNKDDLDLDLEIIDESPSSEGEEERKERLFNQSLKIIKSAMENVIQEIVIKLEDGSTHIVYVTKLNWVNGKVVMDFAVLDQERKAELAPHVEKCITMQLQDAFNKRSKKKFKFF
>ID:YP_009614965.1 |[Shigella phage Sf22]||_Shigella_phage_Sf22_.gbk|gp213|345|NC_042039(166283):133487-133831:-1 ^GeneID:40091380^ Shigella phage Sf22, complete genome.|neighbours:ID:YP_009614964.1(-1),ID:YP_009614966.1(-1)|neighbour_genes:DNA primase/helicase..,RecA-like recombinat..|
MNKDDLDLDLEIIDESPSSEGEEERKERLFNESLKIIKSAMENVIQEIVIKLEDGSTHIVYVTKLDWVDGKVVMDFAVLDQERKAELAPHVEKCITMQLQDAFNKRSKKKFKFF
>ID:ATE86572.1 |[Shigella phage Sf23]||_Shigella_phage_Sf23_.gbk|head vertex assembly..|345|MF158046(167678):110641-110985:-1 ^^ Shigella phage Sf23, complete genome.|neighbours:ID:ATE86571.1(-1),ID:ATE86573.1(-1)|neighbour_genes:DNA primase/helicase..,RecA-like recombinat..|
MNKDDLDLDLEIIDESPSSEGEEERKERLFNESLKIIKSAMENVIQEIVIKLEDGSTHIVYVTKLDWVDGKVVMDFAVLDQERKAELAPHVEKCITMQLQDAFNKRSKKKFKFF
>ID:YP_009619248.1 |[Shigella phage Sf24]||_Shigella_phage_Sf24_.gbk|head vertex assembly..|339|NC_042078(168112):116427-116765:-1 ^GeneID:40095863^ Shigella phage Sf24, complete genome.|neighbours:ID:YP_009619247.1(-1),ID:YP_009619249.1(-1)|neighbour_genes:DNA primase/helicase..,UvsX|
MSKDDLDLEIIDESPSSEGEKERKERLFNESLKIIKSAMENVIQEIVIKLEDGSTHIVYVTKLDWVDGKVVMDFAVLDQERKAELAPHVEKCITMQLQDAFNKRSKKKFKFF
>ID:YP_004414942.1 |[Shigella phage Shfl2]||_Shigella_phage_Shfl2_.gbk|putative head vertex..|345|NC_015457(165919):21097-21441:-1 ^GeneID:10498805^ Shigella phage Shfl2, complete genome.|neighbours:ID:YP_004414941.1(-1),ID:YP_004414943.1(-1)|neighbour_genes:putative DNA primase..,putative UvsX recA-l..|
MNKDDLDLDLEIIDESPSSEGEEERKERLFNESLKIIKSAMENVIQEIVIKLEDGSTHIVYVTKLDWVDGKVVMDFAVLDQERKAELAPHVEKCITMQLQDAFNKRSKKKFKFF
>ID:YP_009110860.1 |[Shigella phage pSs-1]||_Shigella_phage_pSs-1_.gbk|gp53|345|NC_025829(164999):25727-26071:-1 ^GeneID:22475126^ Shigella phage pSs-1, complete genome.|neighbours:ID:YP_009110859.1(-1),ID:YP_009110861.1(-1)|neighbour_genes:gp52,gp54|
MNKDDLDLDLEIIDESPSSEGEEERKERLFNESLKIIKSAMENVIQEIVIKLEDGSTHIVYVTKLDWVDGKVVMDFAVLDQERKAELAPHVEKCITMQLQDAFNKRSKKKFKFF
>ID:YP_009153641.1 |[Yersinia phage PST]||_Yersinia_phage_PST_.gbk|head vertex assembly..|345|NC_027404(167785):20183-20527:-1 ^^ Yersinia phage PST, complete genome.|neighbours:ID:YP_009153640.1(-1),ID:YP_009153642.1(-1)|neighbour_genes:DNA primase-helicase..,uvsX|
MNKDDLDLDLEIIDESPSSEGEEERKERLFNESLKIIKSAMENVIQEIVIKLEDGSTHIVYVTKLDWVDGKVVMDFAVLDQERKAELAPHVEKCITMQLQDAFNKRSKKKFKFF
>ID:VEV89655.1 |[Yersinia phage fPS-2]||_Yersinia_phage_fPS-2_.gbk|g039c|345|LR215722(169060):21291-21635:-1 ^^ Yersinia phage fPS-2 genome assembly, chromosome: I.|neighbours:ID:VEV89654.1(-1),ID:VEV89656.1(-1)|neighbour_genes:g038c,g040c|
MNKDDLDLDLEIIDESPSSEGEEERKERLFNESLKIIKSAMENVIQEIVIKLEDGSTHIVYVTKLDWVDGKVVMDFAVLDQERKAELAPHVEKCITMQLQDAFNKRSKKKFKFF
>ID:YP_009149282.1 |[Yersinia phage phiD1]||_Yersinia_phage_phiD1_.gbk|g043|204|NC_027353(167063):21775-21978:-1 ^GeneID:24635479^ Yersinia phage phiD1 complete genome.|neighbours:ID:YP_009149281.1(-1),ID:YP_009149283.1(-1)|neighbour_genes:g042,g044|
MNKDDLDLDLEIIDESPSSEGEEERKERLFNESLKIIKSAMENVIQXXVXXLXDXLXICVCNKTGLG
