# Supplementary material for: Influence of Non-canonical DNA Bases on the Genomic Diversity of Tevenvirinae
Source: Front Microbiol. 2021 Apr 6;12:632686. doi: 10.3389/fmicb.2021.632686 (PMC8056088; doi:10.3389/fmicb.2021.632686)
Supplement: Supplementary Data Sheet 1 — Clustering results (folders “first clusterisation,” “second clusterisation,” and “third clusterisation”): the number of pan-genome components in the individual genome (files “pan genome components of genomes”), the total number of all clusters and components of the pan-genome (files “pan genome components”), a list of clusters of the core genome (files “core list”), a list of clusters of the softcore genome (files “softcore list”). Clusters of the softcore genome (folders “softcore clusters”) are presented in the files which show regions in genomes, protein sequences, names of viruses which have these proteins A description of softcore clusters is also supplied (file “Softcore clusters description”). [file Data_Sheet_1.ZIP › Data sheet 1/third clusterisation/softcore_clusters/20341_43.faa]

> |[Tevenvirinae _Acinetobacter_phage_133]||_Acinetobacter_phage_133.gb|DNA polymerase (EC 2..|1179|NC_015250.1(159801):37974-39152:-1 ^RAST2:fig|1198136.113.peg.80^ Tevenvirinae _Acinetobacter_phage_133|neighbours:(-1),(-1)|neighbour_genes:hypothetical protein,hypothetical protein|
MELNYGIKFNEDEIAYLETCTDEELKRILAECNGYEIKCDTNQQNRKILLNSLYGALGNIHFRMYDLRNATAITTFGRVAIQWIARKVNEYLNQLCGTTNFEYVFYCDTDSIYVNVELLINKLGMDKFDTTTKLVDFLDKFGKNNMEPVIDKGYRELCEYMNNREHLMFMDREAIACPPIGSHGLGGFWTAKKRYALCVWDMEGVRFVEPKLKIMGLETQKSSTPKSVQKALKESIRLMLIEGESSLHEYFLKYEKEYRQLNYKTIASVSSANNIAKYSDSKGLPIKGCPGHIKAVLAYHRIADGFPGMVRIREGEKVMILPLQPGNMFDSESIAWPSGTELPREIRQDVIDAIDYPALFTKSFIKPLQALCTACDIHYEHRASLADMFDFF
> |[Tevenvirinae _Acinetobacter_phage_133]||_Acinetobacter_phage_133.gb|DNA polymerase (EC 2..|1521|NC_015250.1(159801):42070-43590:-1 ^RAST2:fig|1198136.113.peg.89^ Tevenvirinae _Acinetobacter_phage_133|neighbours:(-1),(-1)|neighbour_genes:hypothetical protein,Phage endoribonulcea..|
MKPEFYINVDINRGEILERYIDVDGQDQIRSVNYGPTMFVHTQDESEYKDIYGKYAKPRKFDGISSCRQWMRETKGIVEIMGMDDFRLAYISDIYKDDVEFDKSKIRTVYFDIEVTGIDFPEPMLAVYEIDAITHYDSIDDAYYVFDLTHSTSATVDQWCAKIAAKAEAEGGDMVPQHILDRVVYMPFDNERELLLEYINLFEQKPPAVLTGWNCDKFDIPYVMNRIKNVLGQTFVKRMSPFGRVTSKVMRDKYDNEAELFTIAGINVLDYMDLYKKFGFTTQPSYSLDYISEAETDVSKLEYDGPINKLRETNHQRYISYNIIDVYCVQMIDKKRGFIDLSLALAYYAKINIGSVLSPVKTWDAILFNSLKETKVVLPESQSHIKQKFPGAFVKEIPPSLQKYVMSFDLTSLYPSIIRQVNISPETIRGMFSPGTQEQYIDKTAPRPSSEFSCAPNGMMYDKVLEGIIPIETTKMFVQRKEWKKKMITAEQNAEVIKSILARRKK
> |[Tevenvirinae _Acinetobacter_phage_AM101]||_Acinetobacter_phage_AM101.gb|gp43A split DNA poly..|1509|MH165274.1(166487):119292-120800:1 ^RAST2:fig|1198136.62.peg.174^ Tevenvirinae _Acinetobacter_phage_AM101|neighbours:(1),(1)|neighbour_genes:hypothetical protein,hypothetical protein|
MDNFYLVVEQSGDLIQERYVENGVEKVREIPYEPTLFIHAKEGVESKYKDIYGKPCIPKRFSSIREAKDWMQKTRGIVEILGMDDFKLAYISDVYGKKDITYNRNAIRVANCDIEVTAGEFPNPTFAKYEIDAITHYDSIDDKYYVFDLLNSQRGRVSKWDPVLAGKSIDEGGDEVPQHILDKVVYMPFETEKEMLLEYIRLWEEKTPVIFTGWNVEGFDIPYIVNRIKNVLGVSNMKRLSPFGKVTSKVIQNMYGDKEIFNISGIMILDYMDLYKKFAFTSQPSYKLDYIAEYEAGINKLEYDGPIDKLRESNHQRYISYNIVDVYCVQAIDAKRGFINLSISMGYYARMNIATVMSPVKTWDAIIFNSLKAEHLVLPEAKPNVRQPYEGAYVKNPVPGAYKYVLSFDVTSLYPSIIRQVNISPETIAGQFAPPKLSDFINKIAPSPSNEFSCSPSGMMYSKTKQGIIPQEITKVFFQRKEWKKKMMAAKRNAEVIKKLMK
> |[Tevenvirinae _Acinetobacter_phage_AM101]||_Acinetobacter_phage_AM101.gb|DNA polymerase (EC 2..|1218|MH165274.1(166487):123755-124972:1 ^RAST2:fig|1198136.62.peg.182^ Tevenvirinae _Acinetobacter_phage_AM101|neighbours:(-1),(1)|neighbour_genes:hypothetical protein,hypothetical protein|
MVRCVSIILFIPEFSMELDFGRDLTDEEVKYINNLSESEREEILTKCEDYITLCDTNQINRKLLINSLYGALGNIYFRFYDLRNAEAITIFGQLVLQWTERKINAYLNEMCGTTNHPYVIYGDTDSLYIELSPLIDKVGIEKFASTEKLVDFLDAVGSKKIEPVINAGFQELCEYLNNYEQLMFMDREAIACPPLGSNGIGGFWRAKKRYALNVYDMEGTRFKEPYLKIMGMETQQSSTPKAVKDALLESIRIMLQEGEKPLQDYFKKFENEFRNLDYKVIAGVRTANNIAKYDDNGFPGLKCPSHIRGVLTYRRAIKAFDNLPDISEGDKVMILPLKPGNPFGDKVIAWPSGNELPKEIREDVLKHVDVMSLFTKTYKKPLEGMCESAGMQAEKRSSLEDLFDF
> |[Tevenvirinae _Acinetobacter_phage_Ac42]||_Acinetobacter_phage_Ac42.gb|DNA polymerase (EC 2..|1176|NC_014660.1(167716):46836-48011:-1 ^RAST2:fig|1198136.114.peg.91^ Tevenvirinae _Acinetobacter_phage_Ac42|neighbours:(-1),(-1)|neighbour_genes:hypothetical protein,hypothetical protein|
MKLDFSKPFGDEELAYLKSLPQDKLKAALAECNDYVMICDTNQINRKLLINSLYGALGNIYFRFYDLRNASAITLFGQLAIQWIERKVNEYLNVVCKTNNVAYVIAGDTDSIYVCVDNVVALIPEGTFKTTDEKVTFLSRFGKEKMEPAIDKAYRELCEYMNNREHLMFMDREAISCPPLNSKGIGGFWKAKKRYALCVWDMEEVRFKTPKLKIMGMETQQTSTPKAVQDALEESIRLMLQEGEEALQEHYKKFEAEYRELDYKVIAQVKTANNVQKYNDGKGFPASKCPYHVRGVLTYNRATDGYDGILPIMEGEKVMVLPLKEGNIFQDKCIAWPSGTELPKEIRDDVLASIDYGELFVKSFADPLAGMCEASGLNYEHKADLADLFSF
> |[Tevenvirinae _Acinetobacter_phage_Ac42]||_Acinetobacter_phage_Ac42.gb|hypothetical protein|1509|NC_014660.1(167716):50520-52028:-1 ^RAST2:fig|1198136.114.peg.100^ Tevenvirinae _Acinetobacter_phage_Ac42|neighbours:(-1),(-1)|neighbour_genes:hypothetical protein,Phage endoribonulcea..|
MNQEFYLNVELMRGEIAERYIDVDGNDKVRFVPYSPTMFVHTDRETKYKDIYGKFCLPRKFDSIAECRDWKNKNSGLVEVLGMEDFRLAYISDMYKGDIEYNKKFIRVCNMDIEVTGAEFPDPRFAAYEIDAITHYDSIDDKFYVFDLLKSQYADVSRWDPKIAALTMEEGGDAVPQELLDKVVYMPFESERELLLEYINLWEEKPPAVFTGWNVEGFDIPYVINRIKNVLGPHHIKRLSPFGKINSKTINDNYGGEREIFSILGVTILDYLDLYKKFSFTGQPTYKLDFISEYETGLNKIPYDGPINKLRETNHQRYISYNIVDVYCVQLIDIKRGFINLALSMGYYAKMNIASVMSPIKTWDAIIFNSLKETNRVLPEMKSHVRVSYPGAYVKEPKPGAYNNVMSFDLTSLYPSIIRQVNISPETIVGQFKLAPIQDYINATAPRPSDEYSCSPNGWMFRKDFKGVVPEEVEKVFFQRKEWKGKMMKAKQNAELIKKLIK
> |[Viruses _Acinetobacter_phage_Acj61]||_Acinetobacter_phage_Acj61.gb|hypothetical protein|1173|NC_014661.1(164093):46930-48102:-1 ^RAST2:fig|10239.85.peg.84^ Viruses _Acinetobacter_phage_Acj61|neighbours:(-1),(-1)|neighbour_genes:hypothetical protein,hypothetical protein|
MNLDFGRDFTDEEIAYLQTLSDEEIEKLEQDCADFIMLCDTNQINRKLLINSLYGALGNIYFRFYDLRNAAAITTFGQMAIQWIERKVNEYLNKVCGTTGHAFVIAGDTDSIYVCVDKVIEKVGIERFKETNDLIEFLNQFGLKKMEPMIDTAYREMCEYMNNREHLMFMDREAISAPPLGSEGIGGFWKAKKRYALCVWDMEGTRFKTPYLKIMGMETQQSSTPKAVQDALVESIRRMLQEGEKSLQTYYKEFENEYRALDYKVIAKVSSANNIAKYDDNGFPGLKCPAHIRGVLTYKRAIKEIPGATDIQEGEKVMVLPLVPANPFGDKLIAWPSGTEIPTEIRQNVLRSVDYVSLFGKSFKTPLEGMCEAAGLQCEKKASLEDIFGF
> |[Viruses _Acinetobacter_phage_Acj61]||_Acinetobacter_phage_Acj61.gb|DNA polymerase (EC 2..|1509|NC_014661.1(164093):52090-53598:-1 ^RAST2:fig|10239.85.peg.96^ Viruses _Acinetobacter_phage_Acj61|neighbours:(-1),(-1)|neighbour_genes:hypothetical protein,hypothetical protein|
MKPFYLAVEQIGNNICERYINEFGEEVIRYVPYEPTLFIHAQDHVESKYKDIYGKPCLPKRFTCIKDAKDWMQKTRGIVDVLGMDDFKLAYIADTYKDVIEYNRKYVRVANMDIEVTAAEFPNPAEAMYEIDAITHYDSIDDKYYVFDLLNSVYGSVSKWDIKLAARPDSEGGDEVPQNLLDKVVYMPFDSEKELLMEYVNLWETKRPVIFTGWNVEGFDIPYVLNRLKRVLGNSAVNRMSPFGKVTSKVITNMYGDKEIFNIVGVTILDYMDLYKKFAFTNQPTYKLDFIAKYETGVGKLEYDGPINKLRERNHQRYISYNIMDVESVQAIDVKRGFINLSLSMGYYAKMAIGSVMSPIKTWDAILFNSLKSKHTILPEGKSHIRQGYPGAYVKEPKPGAYKYVMSFDLTSLYPSIIRQVNISPETIAGTFALSPLAEYINKTAPRPSEVYSCSPNGMMYTKDVQGVIPEEITKVFFQRKEWKNKMLPGKRNLEILKKLRK
> |[Viruses _Acinetobacter_phage _Acj9]||_Acinetobacter_phage_Acj9.gb|DNA polymerase (EC 2..|1173|NC_014663.1(169947):51410-52582:-1 ^RAST2:fig|10239.87.peg.94^ Viruses _Acinetobacter_phage _Acj9|neighbours:(-1),(-1)|neighbour_genes:hypothetical protein,hypothetical protein|
MQLDFSRDFNQEELVYISTLTNEELEILIKQGEGFETLCDTNQINRKLLINSLYGALGNIYFRFYDLRNAEAITIFGQMVLQWQERKINAYLNQLCGTENHAYVIYGDTDSLYIEVTPLMEKVGLGRFKTTNELVDFLDAVASKKIEPVINAGFTEMAEYLNNYEQLMFMDREAIACPPVGSDGIGGFWRAKKRYALNVWDMEGVRFDKPYLKIMGMETQQSSTPKAVKDALLESIRRMLQEGEKSLQEYYKKFEREYRELDYKVIAKVSSANNVSKYDDNGFPGLKCPMHIRGVLTYNRAKAKFADLPDIAEGDKVMVLPLKDGNPFGDKCIAWPSGSDLPKALRDVVLKHINTDELFDKSYRKPLDGMTQSAGLQYEKRATLLDFFDM
> |[Viruses _Acinetobacter_phage _Acj9]||_Acinetobacter_phage_Acj9.gb|DNA polymerase (EC 2..|1509|NC_014663.1(169947):55000-56508:-1 ^RAST2:fig|10239.87.peg.102^ Viruses _Acinetobacter_phage _Acj9|neighbours:(-1),(-1)|neighbour_genes:hypothetical protein,hypothetical protein|
MNNFYLVVEQSGDMIQERFIENGIEGIREIPYEPTLFIHGKEGTVSKHKDIYGKPCIPKPFTSIRAAKEWVQKTRGIVEILGMDDFKLAYLSDAYGTKEIKYDRNLIRVANCDIEVTAPVFPDPTLAKFEIDAITHYDSIDDKYYVFDLLNSASGRVSKWCPKLAVLPESEGGDAVPQKLVDKVVYMPFETEKELLLEYIRLWEEKPPVVFTGWNVEGFDIPYILNRIKNVLGVSNMKRVSPFGRVSSKVIQNMYGDKEIFKISGVEILDYLDLYKKFAFTTQPTYKLDFIAEYETGMNKLAYDGPINKLRGLSHQRYISYNIVDVYCVQLIDLKRGFINLSISMAYYAKMNITSVMSPVKTWDAIIFNSLKPQHMVLPEGKANIRQGYEGAYVKEPRPGAYRFVLSFDVTSLYPSIIRQVNISPETIAGQFSPAALKDYINKVAERPDEFSCSPSGMMYTKTKQGIIPQEITKVFFQRKDWKNKMMAAKRNVEVLKKHLIK
> |[Tevenvirinae _Acinetobacter_phage_KARL-1]||_Acinetobacter_phage_KARL-1.gb|gp43A split DNA poly..|1509|MH713599.1(166560):134427-135935:1 ^RAST2:fig|1198136.64.peg.201^ Tevenvirinae _Acinetobacter_phage_KARL-1|neighbours:(1),(1)|neighbour_genes:hypothetical protein,hypothetical protein|
MDNFYLVVEQSGDLIQERYVENGVEKVREIPYEPTLFIHAKEGVESKYKDIYGKPCIPKRFSSIREAKDWMQKTRGIVEILGMDDFKLAYISDVYGKKDITYSRNAIRVANCDIEVTAGEFPNPTFAKYEIDAITHYDSIDDKYYVFDLLNSQRGRVSKWDPVLAGKSIDEGGDEVPQHILDKVVYMPFETEKEMLLEYIRLWEEKTPVIFTGWNVEGFDIPYIVNRIKNVLGVSNMKRLSPFGKVTSKVIQNMYGDKEIFSISGIMILDYMDLYKKFAFTSQPSYKLDYIAEYEAGINKLEYDGPIDKLRESNHQRYISYNIVDVYCVQAIDAKRGFINLSISMGYYARMNIATVMSPVKTWDAIIFNSLKAEHLVLPEAKPNVRQPYEGAYVKNPVPGAYKYVLSFDVTSLYPSIIRQVNISPETIAGQFAPPKLSDFINKIAPSPSNEFSCSPSGMMYLKTKQGIIPQEITKVFFQRKEWKKKMMAAKRNAEVIKKLMK
> |[Tevenvirinae _Acinetobacter_phage_KARL-1]||_Acinetobacter_phage_KARL-1.gb|DNA polymerase (EC 2..|1173|MH713599.1(166560):137942-139114:1 ^RAST2:fig|1198136.64.peg.209^ Tevenvirinae _Acinetobacter_phage_KARL-1|neighbours:(1),(1)|neighbour_genes:hypothetical protein,hypothetical protein|
MKLDFSRDLTESEIEYLKTLSQEELLELEHECENYIVLCDTNQINRKLLINSLYGALGNIYFRFYDLRNAEAITIFGQLVLQWTERKINAYLNEMCGTTNHPYVIYGDTDSLYIELSPLIDKVGIEKFASTEKLVDFLDAVGSKKIEPVINAGFQELCEYLNNYEQLMFMDREAIACPPLGSNGIGGFWRAKKRYALNVYDMEGTRFKEPYLKIMGMETQQSSTPKAVKDALLESIRIMLQEGEKPLQDYFKKFENEFRNLDYKVIAGVRTANNIAKYDDNGFPGLKCPSHIRGVLTYRRAIKAFDNLPDISEGDKVMILPLKPGNPFGDKVIAWPSGNELPKEIREDVLKHIDVMSLFTKTYKKPLEGMCESAGMQAEKRSSLEDLFDF
> |[Viruses _Acinetobacter_phage_ZZ1]||_Acinetobacter_phage_ZZ1.gb|DNA polymerase (EC 2..|1173|NC_018087.3(166687):43701-44873:-1 ^RAST2:fig|10239.86.peg.93^ Viruses _Acinetobacter_phage_ZZ1|neighbours:(-1),(-1)|neighbour_genes:hypothetical protein,hypothetical protein|
MVLDFSRDFTEEEIAYLQTLSQEELIALEDQCEDYITLCDTNQINRKLLINSLYGALGNIWFRFYDLRNAEAITIFGQLVLQWTERKINAYLNEMCGTTNHAYVIYGDTDSLYLELSPLIEKVGLDRFTTTEQLVDFLDAVASKKIEPVINAGFAEMCEYLNNYEQLMFMDREAIACPPLGSDGIGAFWTAKKRYALNVYDMEGVRFKEPYLKIMGLETQKSSTPKAVKDALYEAVRRMLQEGESSLQEYYKEFDAEFRKLDYKVVAKVSAANNIAKYDDKGFPGLKCPGHIRGVLAYKRAIKKFQGLPDIMEGEKVMVIPLKQGNPFGEKVMAWPSGNDLPKEIRDDVLRHIDTAEMFAKSFKKPLEAMSDAAGLKFEKRASLEDIFGF
> |[Viruses _Acinetobacter_phage_ZZ1]||_Acinetobacter_phage_ZZ1.gb|DNA polymerase (EC 2..|1509|NC_018087.3(166687):46790-48298:-1 ^RAST2:fig|10239.86.peg.100^ Viruses _Acinetobacter_phage_ZZ1|neighbours:(-1),(-1)|neighbour_genes:hypothetical protein,hypothetical protein|
MSNTFYLVVEQSGDLIQERYIEDGIEKRREVAYEPTLFIHAKEGTVTKHKDIYGKPCLPKEFTSIRAAKEWAQKTRGIVEILGMDDFKLAYISDTYNSDITYDRKAIRVANCDIEVTAPEFPEPAFAKYEIDAITHYDSIDDKYYVFDLLNSSDGRVEPWDRIKAALPESEGGDEVPQHILDKVVYFAFDTEHEMLQEYVRLWEEKPPVIFTGWNIEGFDIPYLLNRIKNVLGVSYMKKMSPFGRITSKTITNMYGDAEIFSISGVQILDYIDLYKKFSFTTQPTYKLDYIAEYEAKINKLAYDGPINKLRSTNHQRYISYNIVDVYCVQAIDMKRGFINLSISMGYYAKMNIQGVMSPVKTWDAIIFNSLKPDHLVLPETKSNVRQPYAGAFVKEPKPGAYKYVVSFDVTSLYPSIIRQVNISPETIAGQFAPAPLADYIGRIAKKPSDRYSCSPSGMMYDKTKQGVIPRETAKVFFQRKEWKKKMKTAERNAEIIKKLIK
> |[Tevenvirinae Acinetobacter_phage_vB_ApiM_fHyAci03]||_Acinetobacter_phage_vB_ApiM_fHyAci03.gb|DNA polymerase (EC 2..|1173|MH460829.1(165975):45681-46853:-1 ^RAST2:fig|1198136.65.peg.91^ Tevenvirinae Acinetobacter_phage_vB_ApiM_fHyAci03|neighbours:(-1),(-1)|neighbour_genes:hypothetical protein,hypothetical protein|
MKLDFSRDLTESEIEYLKTLSQEELLELEHECENYIVLCDTNQINRKLLINSLYGALGNIYFRFYDLRNAEAITIFGQLVLQWTERKINAYLNEMCGTTNHPYVIYGDTDSLYIELSPLIDKVGIEKFASTEKLVDFLDAVGSKKIEPVINAGFQELCEYLNNYEQLMFMDREAIACPPLGSNGIGGFWRAKKRYALNVYDMEGTRFKEPYLKIMGMETQQSSTPKAVKDALLESIRIMLQEGEKPLQDYFKKFENEFRNLDYKVIAGVRTANNIAKYDDNGFPGLKCPSHIRGVLTYRRAIKAFDNLPDISEGDKVMILPLKPGNPFGDKVIAWPSGNELPKEIREDVLKHIDVMSLFTKTYKKPLEGMCESAGMQAEKRSSLEDLFDF
> |[Tevenvirinae Acinetobacter_phage_vB_ApiM_fHyAci03]||_Acinetobacter_phage_vB_ApiM_fHyAci03.gb|gp43A split DNA poly..|1509|MH460829.1(165975):48860-50368:-1 ^RAST2:fig|1198136.65.peg.100^ Tevenvirinae Acinetobacter_phage_vB_ApiM_fHyAci03|neighbours:(-1),(-1)|neighbour_genes:hypothetical protein,hypothetical protein|
MDNFYLVVEQSGDLIQERYVENGVEKVREIPYEPTLFIHAKEGVESKYKDIYGKPCIPKRFSSIREAKDWMQKTRGIVEILGMDDFKLAYISDVYGKKDITYNRNAIRVANCDIEVTAGEFPNPTFAKYEIDAITHYDSIDDKYYVFDLLNSQRGRVSKWDPVLAGKSIDEGGDEVPQHILDKVVYMPFETEKEMLLEYIRLWEEKTPVIFTGWNVEGFDIPYIVNRIKNVLGVSNMKRLSPFGKVTSKVIQNMYGDKEIFNISGIMILDYMDLYKKFAFTSQPSYKLDYIAEYEAGINKLEYDGPIDKLRESNHQRYISYNIVDVYCVQAIDAKRGFINLSISMGYYARMNIATVMSPVKTWDAIIFNSLKAEHLVLPEAKPNVRQPYEGAYVKNPVPGAYKYVLSFDVTSLYPSIIRQVNISPETIAGQFAPPKLSDFINKIAPSPSNEFSCSPSGMMYSKTKQGIIPQEITKVFFQRKEWKKKMMAAKRNAEVIKKLMK
> |[Tevenvirinae _Aeromonas_phage_65.2]||_Aeromonas_phage_65.2.gb|DNA polymerase (EC 2..|1173|KY290955.1(236567):14220-15392:-1 ^RAST2:fig|1198136.115.peg.21^ Tevenvirinae _Aeromonas_phage_65.2|neighbours:(-1),(-1)|neighbour_genes:Phage protein,DNA polymerase (EC 2..|
MNLDYTDEQLESMTDSELEQLIVNCRKYEKVSNVNQQAKKVLINSLYGSLGHPVGRYYDLRMAESITMGGQLAIKWIARETNSYFDKLCGTNGHPYVIYCDTDSQYLCVDKFVQMMAEKKGIAVDDIPPIKWVDMLDKFAKERVEPYIDKSYQDLKNYMNYYDHKLFMDREVIATRGFWTKKKRYALSVWDNEGKRKLDKDGNVVPKLKIMGIETRRSSTPPHASVSLEKCIEIILTGKESELQEYVETVRDGYSKQDYRKIAQVSSVKSIDRSHENFVPVSGCPGHVKAAINHNRIAAALSAQGKHVDPIRQGEKIQFLMLKVPNVYHAETLAWPSGDKIPEEFGLDLKKDIDYVGMYCKSFQKPLDTICTAIGWKQEKTVSLEDLFDF
> |[Tevenvirinae _Aeromonas_phage_65.2]||_Aeromonas_phage_65.2.gb|DNA polymerase (EC 2..|1524|KY290955.1(236567):15395-16918:-1 ^RAST2:fig|1198136.115.peg.22^ Tevenvirinae _Aeromonas_phage_65.2|neighbours:(-1),(-1)|neighbour_genes:DNA polymerase (EC 2..,Phage endoribonulcea..|
MSFYTNVWMDGNTIYDRYFDENGSDKIRKVRYSPTLYRHVGNHIETKFKDIYDRKCLPKTLDSIGEARKWFKEMQSMDKEVLGMDNYTFQYISDTYGANAQYDYSMLDIMFFDIEVPTDGPFPDTTNCAYEIDTIQIYSTKMNKYFIWTTREWDPNKSILDKEVLDHVEYHKNGSEKEILIRFLQFFTENTPHYVSGWNSEGFDIPYIARRIKKILGDKFLSKLSPFGTVNEIITKDDNDDEVITYDITGVNCIDFMAAYKKFTFTTRPNYKLDTIAEAELGINKVEMTYRTYLDFXTKDPQTYIDYSIRDVEIIKNLEIRLSLIYLIASVSYYAGVNAADVFSPLKTWDAIIYNSLLAQGIIIPENKHAQRAKFAGAYVKDPIPGMYQWLLSFDLTSLYPHIIMGTNISPETLVDQIDIPRILVKDRMVPDIDGVGLVNGTYNVPHEGKYSFAANGVRYRTDMRGFLPIEVEKVFKQRKAAKTDEFRADALATRAAKILAMRHHKE
> |[Viruses Aeromonas phage 65]||_Aeromonas_phage_65.gb|DNA polymerase (EC 2..|1173|NC_015251.1(235229):14223-15395:-1 ^RAST2:fig|10239.65.peg.21^ Viruses Aeromonas phage 65|neighbours:(-1),(-1)|neighbour_genes:Phage protein,DNA polymerase (EC 2..|
MNLDYTDEQLESMTDSELEQLIVNCRKYEKVSNVNQQAKKVLINSLYGSLGHPVGRYYDLRMAESITMGGQLAIKWIARETNSYFDKLCGTNGHPYVIYCDTDSQYLCVDKFVQMMAEKKGIAVDDIPPIKWVDMLDKFAKERVEPYIDKSYQDLKNYMNYYDHKLFMDREVIATRGFWTKKKRYALSVWDNEGKRKLDKDGNVVPKLKIMGIETRRSSTPPHASVSLEKCIEIILTGKESELQEYVETVRDGYSKQDYRKIAQVSSVKSIDRSHENFVPVSGCPGHVKAAINHNRIAAALSAQGKHVDPIRQGEKIQFLMLKVPNVYHAETLAWPSGDKIPEEFGLDLKKDIDYVGMYCKSFQKPLDTICTAIGWKQEKTVSLEDLFDF
> |[Viruses Aeromonas phage 65]||_Aeromonas_phage_65.gb|DNA polymerase (EC 2..|1524|NC_015251.1(235229):15398-16921:-1 ^RAST2:fig|10239.65.peg.22^ Viruses Aeromonas phage 65|neighbours:(-1),(-1)|neighbour_genes:DNA polymerase (EC 2..,Phage endoribonulcea..|
MSFYTNVWMDGNTIYDRYFDENGSDKIRKVRYSPTLYRHVGNHIETKFKDIYDRKCLPKTLDSIGEARKWFKEMQSMDKEVLGMDNYTFQYISDTYGANAQYDYSMLDIMFFDIEVPTDGPFPDTTNCAYEIDTIQIYSTKMNKYFIWTTREWDPNKSILDKEVLDHVEYHKNGSEKEILIRFLQFFTENTPHYVSGWNSEGFDIPYIARRIKKILGDKFLSKLSPFGTVNEIITKDDNDDEVITYDITGVNCIDFMAAYKKFTFTTRPNYKLDTIAEAELGINKVEMTYRTYLDFATKDPQTYIDYSIRDVEIIKNLEIRLSLIYLIASVSYYAGVNAADVFSPLKTWDAIIYNSLLAQGIIIPENKHAQRAKFAGAYVKDPIPGMYQWLLSFDLTSLYPHIIMGTNISPETLVDQIDIPRILVKDRMVPDIDGVGLVNGTYNVPHEGKYSFAANGVRYRTDMRGFLPIEVEKVFKQRKAAKTDEFRADALATRAAKILAMRHHKE
> |[Tevenvirinae _Aeromonas_phage_AS-szw]||_Aeromonas_phage_AS-szw.gb|DNA polymerase|1521|MF498773.1(229957):158158-159678:1 ^RAST2:fig|1198136.118.peg.281^ Tevenvirinae _Aeromonas_phage_AS-szw|neighbours:(1),(1)|neighbour_genes:Phage endoribonulcea..,DNA polymerase (EC 2..|
MNFYTSVWLDGNTIYDRYFDDNGNDKIRKVRYEPTMYRHVGDHIDTPYRDIFGKRCLPKKLDSVSEARKWFKDMQSMGKDVLGMDNYTFQYISDTYGSNVYYDYTYLDIMFLDIEVPTDGPFPQAEETKYEIDTIQIYSTKSKKYYIWTIREWDACKSILDKKVLDDVEYVLCGSEKEILIKFMHFFCTNTPHYLSGWNSEFFDIPYIMGRIKKVLGEKFIHKLSPFGETTEITQKDDNDEDYTTYTIQGVNCVDFMAAYKKFTFTTRPNYKLDTIAEAELKTNKVEMTYKTYLMFAEKDPQTYIDYSIRDVEIIKRLEETLSLIFLIASVSYYASINAPDVFSPLKTWDAIIYNSLLANNVIIPENKHAQRSKFAGAYVKDPIPGLYEWLISFDLTSLYPHEIMGKNISPETLVDQVDFPRILVKDRMVPDIEGMGLVNKTFDVPHEGKYSVAPNGVRYRNDKRGFLPIEVEKVFVQRKQAKTEEFKADALATRAAAILAKRNDK
> |[Tevenvirinae _Aeromonas_phage_AS-szw]||_Aeromonas_phage_AS-szw.gb|DNA polymerase (EC 2..|1176|MF498773.1(229957):159675-160850:1 ^RAST2:fig|1198136.118.peg.282^ Tevenvirinae _Aeromonas_phage_AS-szw|neighbours:(1),(1)|neighbour_genes:DNA polymerase,hypothetical protein|
MNLDYTDEQLENMTDDELKKLISDCRKYEKVCNVTQQAKKVLINSLYGSLGHPVGRYYDLRMAESITMGGQLSIKWIARKTNEYFNKLCNTEDVDYVIYCDTDSQYVCVENFVKMMADKKGVKIEDVEPIKWVDMLDKFAKNMVEPYIDECYRELKDYMNYFDHKLFMDREVIATRGFWTAKKRYALSVWDNEGKRKLDSHGNVVPKLKIMGIETRRSSTPPFASECLEKAIDIILTENETNLHAHVDKVKGEYPKQDYRKIAQVSSANNIEKNSDEFFNHKSGCPGHVKAAINYNKICDQLKSVSYVDPIRSGEKIQYAMLKVPNKYHIETIAWPSGDKIPDEFGINPEKDIDFVGMYCKHFQKPLGNICDAIGWKQESPANFSLDDLFG
> |[Tevenvirinae _Aeromonas_phage_AS-zj]||_Aeromonas_phage_AS-zj.gb|DNA polymerase|1521|MF448340.1(229929):34411-35931:1 ^RAST2:fig|1198136.120.peg.41^ Tevenvirinae _Aeromonas_phage_AS-zj|neighbours:(1),(1)|neighbour_genes:Phage endoribonulcea..,DNA polymerase (EC 2..|
MNFYTSVWLDGNTIYDRYFDDNGNDKIRKVRYEPTMYRHVGDHIDTPYRDIFGKRCLPKKLDSVSEARKWFKDMQSMGKDVLGMDNYTFQYISDTYGSNVYYDYTYLDIMFLDIEVPTDGPFPQAEETKYEIDTIQIYSTKSKKYYIWTIREWDACKSILDKKVLDDVEYVLCGTEKEILIKFMHFFCTNTPHYLSGWNSEFFDIPYIMGRIKKVLGEKFIHKLSPFGETTEITQKDDNDEDYTTYTIQGVNCVDFMAAYKKFTFTTRPNYKLDTIAEAELKTNKVEMTYKTYLMFAEKDPQTYIDYSIRDVEIIKRLEETLSLIFLIASVSYYASINAPDVFSPLKTWDAIIYNSLLANNVIIPENKHAQRSKFAGAYVKDPIPGLYEWLISFDLTSLYPHEIMGKNISPETLVDQVDFPRILVKDRMVPDIEGMGLVNKTFDVPHEGKYSVAPNGVRYRNDKRGFLPIEVEKVFVQRKQAKTEEFKADALATRAAAILAKRNDK
> |[Tevenvirinae _Aeromonas_phage_AS-zj]||_Aeromonas_phage_AS-zj.gb|DNA polymerase (EC 2..|1176|MF448340.1(229929):35928-37103:1 ^RAST2:fig|1198136.120.peg.42^ Tevenvirinae _Aeromonas_phage_AS-zj|neighbours:(1),(1)|neighbour_genes:DNA polymerase,Phage recombination ..|
MNLDYTDEQLENMTDDELKKLISDCRKYEKVCNVTQQAKKVLINSLYGSLGHPVGRYYDLRMAESITMGGQLSIKWIARKTNEYFNKLCNTEDVDYVIYCDTDSQYVCVENFVKMMADKKGVKIEDVEPIKWVDMLDKFAKNMVEPYIDECYRELKDYMNYFDHKLFMDREVIATRGFWTAKKRYALSVWDNEGKRKLDSHGNVVPKLKIMGIETRRSSTPPFASECLEKAIDIILTENETNLHAHVDKVKGEYPKQDYRKIAQVSSANNIEKNSDEFFNHKSGCPGHVKAAINYNKICDQLKSVSYVDPIRSGEKIQYAMLKVPNKYHIETIAWPSGDKIPDEFGINPEKDIDFVGMYCKHFQKPLGNICDAIGWKQESPANFSLDDLFG
>ID:NP_943895.1 |[Aeromonas virus Aeh1]||_Aeromonas_phage_Aeh1_.gbk|43|2760|NC_005260(233234):12740-15499:-1 ^GeneID:2657998^ Aeromonas phage Aeh1, complete genome.|neighbours:ID:NP_943894.1(-1),ID:NP_943896.1(-1)|neighbour_genes:uvsX,regA|
MFYTNVCIQGNTVLERYVDDNGISRSRKVNFGPTLYKHSNNGELKDIYGKSATAVDFDSIGDARRWMKDMRDINREPLGMDDFVLQYLYHTYSGPVSFKYEQIDIAFVDIEVPTDGPFPEPHICDWEIDGICHYSTKRKRYSLFTTRPWDKAKSILDKDDKGNAVDILDRVDYVFCESERELLIRYLKFFRDNTPDVFSGWNSEMFDLRYIVNRYRKVLGDVYANKLSPWEQIIERTVYKDDDEGDEAEEIVTYELLGIACLDYMAAYKKFTFKTRPTYKLDYIGQIELGMKKLELTEKTYLAFSQKNPQKYIDYLIRDVDLLVKLDARLSLMALITSVSYYAKINYNNTFSPLKTWDAIIHNSLIVQGIVVPENKRTSKVKYAGAFVKDPVTAFYRWILSFDLTSLYPHLIMGWNISPETIIDCYDVPRVFVKDRMVPDIVGMGLVDKQFQVPNDDLSFAANGMRYTRKKRGIIPTEIEKVFLQRKAAKNAEFTADKIATIAWDTIVDRKDNNIADTDIDFDAHGIDLSIKGETFDNFIANLKTFNNESLHGIVDYCRFMEKLENVNQQARKVLINSLYGALGNEHFRYYDVRNAEAITMSGQFAIRWIMRKMNEYMNALCQTKDVDYVVYGDTDSIYLTFEKFVNIMAAKKGIQVGDIETIRWVDFLSKFAKEKCEPYIDQSYRELAEYVQCYDHKLFMDREIIADTAFWTAKKRYAANVWDSEGKRKLDEHGNVVPKLKIMGIETQRSSTPVFAGKSLEKSIKLILTKGEQAMQDYVKEVKAEYPKRDYRDIASVSSANNIEKNHNNWVPVKGCPGHIKGALAYNKVAEQRNLDMIRSGEKIQIVMLKEPNHIHSPVLAFPSGDKIPDDFNLDLSKYLDFMGMYQKHYLKPLENICSAIGWETEKVASLSDLFGDM
> |[Tevenvirinae _Aeromonas_phage_AsFcp_2]||_Aeromonas_phage_AsFcp_2.gb|hypothetical protein|2763|MH791401.1(219171):183106-185868:-1 ^RAST2:fig|1198136.67.peg.310^ Tevenvirinae _Aeromonas_phage_AsFcp_2|neighbours:(-1),(-1)|neighbour_genes:Phage recombination ..,hypothetical protein|
MFYTNICIQGNQVLERFIDDSGLSRTRKVPFKPIMYKHSANGDLKDIYGRAAVAVQHDSIGDARRWMKEMRDINREPLGMDDFILQYLYHTYSGPISFNYEQLDIAFVDIEVPTDGPFPEPHICDWEIDGICHYSTKRKKFFLFTTRPWDIAKSILDKDDSGKSVDTLEHVEYTFCASERELLIKYLKFFRDNTPDVFSGWNSEMFDLRYIVNRYRKVLGEVYANKLSPWEQIVERIAHNDDDEDAEEIITYELMGIACIDYMAAYKKFTFKTRPTYRLDYIGQVELGMRKLEMTEKTYLAFSQKNPQRYIDYLIRDVDLLVKLDARLSLMALITSVAYYAKVNYQNVFSPLKTWDAIIHNSLIVQGIVVPENKRSTKEKFAGAFVKEPFPGFYKWIMSFDLTSLYPHIIKWLNISPETIMGQVDVPRTFVKDRMVPDVFGTGMIAKTYEIPKDDMTFAANGMRYTRAKRGIIPTEIDKVFLQRKAAKNAEFTADKIATIAYDIIVGRQDGKLDENNFSTERFDIHSINLSMKGQEFEDFKSVLHSLPSATLSEVVAWCRFMEKLENVNQQARKVLINSLYGALGNQHFRYFDTRNAEAITVSGQLAIRWIMRKMNEYMNAVCNTNQIDYVVYGDTDSIYMTFETFVSQMAARKGIEVDSIEKIRWVDFLSKFAKEKCEPYIDQSYRELAEYTNAYDHQLFMDREIIADTFFITGKKRYAANVWDSEGKRKLDEHGKVVPKLKIMGIETQRSSTPVFAGKSLEKSIKLILTKGEAALQEHVAEVKAAYPTKDYREIASVSSANNIDKNHNNWVPVKGCPGHIKGALAYNKFAEQKRVDMIRSGEKIQIIMLKEPNQLHSPVLAFPSGEKIPDEFELDLNKYLDYTGMYGKHFLRPLENICEAIGWDTEKKTSLTDLFGDW
> |[Tevenvirinae _Aeromonas_phage_Asswx_1]||_Aeromonas_phage_Asswx_1.gb|DNA polymerase|1521|MH791398.1(229103):165849-167369:1 ^RAST2:fig|1198136.119.peg.306^ Tevenvirinae _Aeromonas_phage_Asswx_1|neighbours:(1),(1)|neighbour_genes:Phage endoribonulcea..,DNA polymerase (EC 2..|
MNFYTSVWLDGNTIYDRYFDDNGNDKIRKVRYEPTMYRHVGDHIDTPYRDIFGKRCLPKKLDSVSEARKWFKDMQSMGKDVLGMDNYTFQYISDTYGSNVYYDYTYLDIMFLDIEVPTDGPFPQAEETKYEIDTIQIYSTKSKKYYIWTIREWDACKSILDKKVLDDVEYVLCGSEKEILIKFMHFFCTNTPHYLSGWNSEFFDIPYIMGRIKKVLGEKFIHKLSPFGETTEITQKDDNDEDYTTYTIQGVNCVDFMAAYKKFTFTTRPNYKLDTIAEAELKTNKVEMTYKTYLMFAEKDPQTYIDYSIRDVEIIKRLEETLSLIFLIASVSYYASINAPDVFSPLKTWDAIIYNSLLANNVIIPENKHAQRSKFAGAYVKDPIPGLYEWLISFDLTSLYPHEIMGKNISPETLVDQVDFPRILVKDRMVPDIEGMGLVNKTFDVPHEGKYSVAPNGVRYRNDKRGFLPIEVEKVFVQRKQAKTEEFKADALATRAAAILAKRNDK
> |[Tevenvirinae _Aeromonas_phage_Asswx_1]||_Aeromonas_phage_Asswx_1.gb|DNA polymerase (EC 2..|1176|MH791398.1(229103):167366-168541:1 ^RAST2:fig|1198136.119.peg.307^ Tevenvirinae _Aeromonas_phage_Asswx_1|neighbours:(1),(1)|neighbour_genes:DNA polymerase,hypothetical protein|
MNLDYTDEQLENMTDDELKKLISDCRKYEKVCNVTQQAKKVLINSLYGSLGHPVGRYYDLRMAESITMGGQLSIKWIARKTNEYFNKLCNTEDVDYVIYCDTDSQYVCVENFVKMMADKKGVKIEDVEPIKWVDMLDKFAKNMVEPYIDECYRELKDYMNYFDHKLFMDREVIATRGFWTAKKRYALSVWDNEGKRKLDSHGNVVPKLKIMGIETRRSSTPPFASECLEKAIDIILTENETNLHAHVDKVKGEYPKQDYRKIAQVSSANNIEKNSDEFFNHKSGCPGHVKAAINYNKICDQLKSVSYVDPIRSGEKIQYAMLKVPNKYHIETIAWPSGDKIPDEFGINPEKDIDFVGMYCKHFQKPLGNICDAIGWKQESPANFSLDDLFG
> |[Tevenvirinae _Aeromonas_phage_Aswh_1]||_Aeromonas_phage_Aswh_1.gb|DNA polymerase (EC 2..|1173|MH791414.1(229730):70583-71755:-1 ^RAST2:fig|1198136.117.peg.166^ Tevenvirinae _Aeromonas_phage_Aswh_1|neighbours:(-1),(-1)|neighbour_genes:Phage recombination ..,hypothetical protein|
MNLDYTDEQLHNMSDDELKQLISDCRKYEKVCNVTQQAKKVLINSLYGSLGHPVGRYYDLRMAESITMGGQLAIKWISRKTNEYFNKLCGTSGIDYVVYCDTDSQYVRADGIVKLLAKKRGVEIGDVPVIEWVDLLDRFAKEKVEPYIDASYRELKDYMNYFDHKLFMDREVIATRGFWTKKKRYALSVWDNEGKRKIDEHGNVVPKLKIMGIETRRSSTPPFASEQLETAIDIILTQTETDLHNHVEKVRDEYSKQDYRRIAQVSSANNIEKNHENFTPVSGCPGHVRAAINYNKICHDLTEKGSYVDPIRSGEKIQYAMLKVPNKFHIETIAWPSGDKIPEDFGIIPEKDIDFVGMYCKHFQKPLQAICDAVCWTQEKTTSLEDLFDF
> |[Tevenvirinae _Aeromonas_phage_Aswh_1]||_Aeromonas_phage_Aswh_1.gb|DNA polymerase|1518|MH791414.1(229730):71948-73465:-1 ^RAST2:fig|1198136.117.peg.168^ Tevenvirinae _Aeromonas_phage_Aswh_1|neighbours:(-1),(-1)|neighbour_genes:hypothetical protein,Phage endoribonulcea..|
MNFYTSVWMDGNTIYDRYFNDAGQDQIRKVRFAPTLYRHVGDHIETPYRDIYGRRCLPKSLDSIGEARKWFKEMQSMGKEVLGMDNYTFQYISDTYGANSVYDYTMLDIMFLDIEVPTDGPFPHAIEHEYEIDTIQIYSTKKKKYYIWTTREWDVEKSIIDGKVLHDVEYIKCESEKDVLVKFLQFFVTNTPHYLSGWNSEFFDIPYVIGRIKKVLGERFIHKLSPFGETTQVISKDDNDDDVVTYVIQGVNCVDFMAAYKKFTFTTRPNYKLDTIAECELGINKVEMPYKTYLMFATKDPQTYIDYAIRDVEIIKKLEERLSLIFLIASVSYYAGINAPDVFSPLKTWDAIIYNSLLAEHVIIPENKHAQRSKFAGAFVKEPKPGLYEWLLSFDLTSLYPHIIMSENISPETLVDQLDFPKILVKDRMVPDIEGMGLVTKQYEVPHEGKYSVAANGVRYDNAKRGFLPIEVEKVFLQRKDAKKEEFKADALATRAARILAERHG
> |[Tevenvirinae _Aeromonas_phage_CC2]||_Aeromonas_phage_CC2.gb|DNA polymerase (EC 2..|1176|NC_019538.1(231743):101368-102543:-1 ^RAST2:fig|1198136.110.peg.257^ Tevenvirinae _Aeromonas_phage_CC2|neighbours:(-1),(-1)|neighbour_genes:hypothetical protein,DNA polymerase|
MNLDYTDEQLENMTDDELKKLISDCRKYEKVCNVTQQAKKVLINSLYGSLGHPVGRYYDLRMAESITMGGQLSIKWIARKTNEYFNKLCNTEDVDYVIYCDTDSQYVCVENFVKMMADKKGVKIEDVEPIKWVDMLDKFAKNMIEPYIDECYRELKDYMNYFDHKLFMDREVIATRGFWTAKKRYALSVWDNEGKRKLDSHGNVVPKLKIMGIETRRSSTPPFASECLEKAIDIILTENETNLHAHVDKVKGEYPKQDYRKIAQVSSANNIEKNSDEFFNHKSGCPGHVKAAINYNKICDQLKSVSYVDPIRSGEKIQYAMLKVPNKYHIETIAWPSGDKIPDEFGINPEKDIDFVGMYCKHFQKPLGNICDAIGWKQESPANFSLDDLFG
> |[Tevenvirinae _Aeromonas_phage_CC2]||_Aeromonas_phage_CC2.gb|DNA polymerase|1521|NC_019538.1(231743):102540-104060:-1 ^RAST2:fig|1198136.110.peg.258^ Tevenvirinae _Aeromonas_phage_CC2|neighbours:(-1),(-1)|neighbour_genes:DNA polymerase (EC 2..,Phage endoribonulcea..|
MNFYTSVWLDGNTIYDRYFDDNGNDKIRKVRYEPTMYRHVGDHIETPYRDIFGKRCLPKKLDSVGEARKWFKDMQSMGKDVLGMDNYTFQYISDTYGSNVYYDYTYLDIMFLDIEVPTDGPFPQAEETKYEIDTIQIYSTKSKKYYIWTIREWDACKSILDKKVLDDVEYVLCGSEKEILIKFMHFFCTNTPHYLSGWNSEFFDIPYIMGRIKKVLGEKFIHKLSPFGETTEITQKDDNDEDYTTYTIQGVNCVDFMAAYKKFTFTTRPNYKLDTIAEAELKTNKVEMTYKTYLMFAEKDPQTYIDYSIRDVEIIKRLEETLSLIFLIASVSYYASINAPDVFSPLKTWDAIIYNSLLANNVIIPENKHAQRSKFAGAYVKDPIPGLYEWLLSFDLTSLYPHEIMGKNISPETLVDQIDFPRILVKDRMVPDIEGMGLVNKTFDVPHEGKYSVAPNGVRYRNDKRGFLPIEVEKVFVQRKQAKTEEFKADALATRAAAILAKRNDK
> |[Tevenvirinae _Aeromonas_phage_PX29]||_Aeromonas_phage_PX29.gb|hypothetical protein|2763|NC_023688.1(222006):12471-15233:-1 ^RAST2:fig|1198136.108.peg.16^ Tevenvirinae _Aeromonas_phage_PX29|neighbours:(-1),(-1)|neighbour_genes:Phage recombination ..,hypothetical protein|
MFYTNICIQGNQVLERFIDDSGLSRTRKVPFKPIMYKHSANGDLKDIYGRAAVAVQHDSIGDARRWMKEMRDINREPLGMDDFILQYLYHTYSGPISFNYEQLDIAFVDIEVPTDGPFPEPHICDWEIDGICHYSTKRKKFFLFTTRPWDIAKSILDKDDSGKSVDTLEHVEYTFCASERELLIKYLKFFRDNTPDVFSGWNSEMFDLRYIVNRYRKVLGEVYANKLSPWEQIVERIAHNDDDEDAEEIITYELMGIACIDYMAAYKKFTFKTRPTYRLDYIGQVELGMRKLEMTEKTYLAFSQKNPQRYIDYLIRDVDLLVKLDARLSLMALITSVAYYAKVNYQNVFSPLKTWDAIIHNSLIVQGIVVPENKRSTKEKFAGAFVKEPFPGFYKWIMSFDLTSLYPHIIKWLNISPETIMGQVDVPRTFVKDRMVPDVFGTGMIAKTYEIPKDDMTFAANGMRYTRAKRGIIPTEIDKVFLQRKAAKNAEFTADKIATIAYDIIVGRQDGKLDENNFSTERFDIHSINLSMKGQEFEDFKSVLHSLPSATLSEVVAWCRFMEKLENVNQQARKVLINSLYGALGNQHFRYFDTRNAEAITVSGQLAIRWIMRKMNEYMNAVCNTNQIDYVVYGDTDSIYMTFETFVSQMAARKGIEVDSIEKIRWVDFLSKFAKEKCEPYIDQSYRELAEYTNAYDHQLFMDREIIADTFFITGKKRYAANVWDSEGKRKLDEHGKVVPKLKIMGIETQRSSTPVFAGKSLEKSIKLILTKGEAALQEHVAEVKAAYPTKDYREIASVSSANNIDKNHNNWVPVKGCPGHIKGALAYNKFAEQKRVDMIRSGEKIQIIMLKEPNQLHSPVLAFPSGEKIPDEFELDLNKYLDYTGMYGKHFLKPLENICEAIGWDTEKKTSLTDLFGDW
>ID:YP_802988.1 |[Escherichia virus RB32]||_Bacteriophage_RB32_.gbk|43|2697|NC_008515(165890):24572-27268:-1 ^GeneID:4405688^ Bacteriophage RB32, complete genome.|neighbours:ID:YP_802987.1(-1),ID:YP_802989.1(-1)|neighbour_genes:imm.1,hypothetical protein|
MKEFYISIETVGNNIVERYIDENGKERTREVEYLPTMFRHCKEESKYKDIYGKNCAPQKFPSMKDARDWMKRMEDIGLEALGMNDFKLAYISDTYGSEIVYDRKFVRVANCDIEVTGDKFPDPMKAEYEIDAITHYDSIDDRFYVFDLLNSMYGSVSKWDAKLAAKLDCEGGDEVPQEILDRVIYMPFDNERDMLMEYINLWEQKRPAIFTGWNIEGFDVPYIMNRVKMVLGERSMKRFSPIGRVKSKLIQNMYGSKEIYSIDGVSILDYLDLYKKFAFTNLPSFSLESVAQHETKKGKLPYDGPINKLRETNHQRYISYNIIDVESVQAIDKIRGFIDLVLSMSYYAKMPFSGVMSPIKTWDAIIFNSLKGEHKVIPQQGSHVKQSFPGAFVFEPKPIARRYIMSFDLTSLYPSIIRQVNISPETIRGQFKVHPIHEYIAGTAPKPSDEYSCSPNGWMYDKHQEGIIPKEIAKVFFQRKDWKKKMFAEEMNAEAIKKIIMKGAGSCSTKPEVERYVKFNDDFLNELSNYTESVLNSLIEECEKAATLANTNQLNRKILINSLYGALGNIHFRYYDLRNATAITIFGQVGIQWIARKINEYLNKVCGTNDEDFIAAGDTDSVYVCVDKVIEKVGLDRFKEQNDLVEFMNQFGKKKMEPMIDVAYRELCDYMNNREHLMHMDREAISCPPLGSKGVGGFWKAKKRYALNVYDMEDKRFAEPHLKIMGMETQQSSTPKAVQEALEESIRRILQEGEESVQEYYKNFEKEYRQLDYKVIAEVKTANDIAKYDDKGWPGFKCPFHIRGVLTYRRAVSGLGVAPILDGNKVMVLPLREGNPFGDKCIAWPSGTELPKEIRSDVLSWIDHSTLFQKSFVKPLAGMCESAGMDYEEKASLDFLFG
> |[Tevenvirinae _Citrobacter_phage_IME-CF2]||_Citrobacter_phage_IME-CF2.gb|DNA polymerase (EC 2..|2706|NC_029013.1(177688):93389-96094:1 ^RAST2:fig|1198136.109.peg.177^ Tevenvirinae _Citrobacter_phage_IME-CF2|neighbours:(1),(1)|neighbour_genes:hypothetical protein,hypothetical protein|
MNEFYLSVEQMGDHIYERFIDSDGREQVRKTKYEPTLFQHAMAGTDSPYKDIYGKTCIKKKFDCIKDAKNWMQRMKDVGMEALGMDDFRLAYISDTYRNEIDYNRERIRIASLDIEVTAPEFPDPREAKYAIDAITHYDSVEDKFFVYDLVEGGLDEWVASKVDTEKEISEEDLKKIVYRAFQTEKSLLSAYIKDWKERTPVIVTGWNSNKFDIAYIITRYLNIFGQNVVRHFSPFGKVTAKTTTDQYGNEQLGYEIYGVSQMDGMDLYKKFSFTPQPSYSLGAIAEYETGKNKVDYEGSLSELRQKDHQTYITYNIVDVIRVLDIDGKRNFIELVLSVAYYAKINFPGVMSPLKTWDAIIYNSLREDKIAIPENKRHTKTPYDGAYVKDPVVAPYKYIVSFDLTSLYPSIIRQVNISPETIANSFAVRPLDEYINKTAPRPSDEFSCSPNGWMFRRDIKGVIPVEIKKVFDQRKMWKKRMMAGERNLELIKHELEHLTDAHNQMIDPDFDFYSDFSDESKAVLKTLTKQMLKAVKKVCEKKIAQANTAQLNRKISINSLYGALGNEHFRYFDIRNASAITMFGQLAIQWIERKVNEYLNQLCNTTDYAYVRYCDTDSIYVCMDNVIEKVGGESKFRDNNHWVDFLDKFSRERMEPIIDKGYRELCEYMNNVEHLMFMDREIISGPPLGSKGLGSFWTAKKRYAANVWDSEGTRYEKPKLKIMGMETQRSSTPTAVKVFLKEAIRRILQEGEESLHESFKVFEEEYKALDYREIAGVSSANNITKYNDGTGHPIKGTPNHIKGVLFFNRLTRGIQGITQIMEGEKVMVLPLRDKNPWQADCIAWQSGSRLPNEIESDILKWVDYNGLFEKHVISPLKNITEACKIDYEKRASLNTLFGDDW
>ID:YP_009194857.1 |[Citrobacter phage Margaery]||_Citrobacter_phage_Margaery_.gbk|DNA polymerase|2706|NC_028755(178182):23001-25706:-1 ^GeneID:26647226^ Citrobacter phage Margaery, complete genome.|neighbours:ID:YP_009194856.1(-1),ID:YP_009194858.1(-1)|neighbour_genes:recombination protei..,hypothetical protein|
MNEFYLSVEQMGDHIYERFIDSEGREQVRKTKYAPTMFQHAMAGVDSPYRDIYGKTCIKKNFDSIKEAKNWMQRMKDVGMEALGMDDFRLAYISDAYRKEIDYDREKIRIASLDIEVTAPEFPDPREAKYAIDAITHYDSVEDKFFVYDLIEGGLAEWVASKVDTENEISEEDLKKIVYRSFQTEKSLLSAYIKDWKERTPVIVTGWNSNKFDIAYIITRYLNIFGQNVVRHFSPFGKVTAKTTTDHYGNEQLGYEIYGVAQMDGMDLYKKFSFTPQPTYALGAIAEFETGKNKVDYEGSLSELRQADHQKYITYNIVDVIRVLDIDGKRNFIELVLSVAYYAKINFPGVMSPLKTWDAIIYNSLREEKKVIPENKRHTKTPYDGAYVKDPVVAPYRYIVSFDLTSLYPSIIRQVNISPETIANSFAVRPMHEYINKTAPRPSDEFSCSPNGWMFRRDVKGVIPVEIKKVFDQRKMWKKRMMAGERNLELIKHELEHLTDAHNQMINPDFEFYEDFSDESKSVLKTLSKQMLKAVKKVCEKKIAQANTAQLNRKISINSLYGALGNEHFRYFDIRNASAITMFGQLAIQWIERKVNEYLNELCNTTDYAYVRYCDTDSIYVCMDNVIAKVGGESKFRDNNHWVDFLDKFSKERMEPIIDKGYRELCEYMNNVEHLMFMDREIISGPPLGSKGLGSFWTAKKRYAANVWDSEGTRYEKPKLKIMGMETQRSSTPTAVKKFLKEAIRRILQEGEESLHEHFKVFEEEYKALDYREIAGVSSANNISKYNDGAGFPIKGTPNHIKGVLFFNRHTKGIQGITPIMEGEKVMVLPLRDKNPWQADCIAWQSGTRLPTEIEEDILKWVDYGGLFEKHVISPLQNITEACKIDYEKRASLNTLFGDDW
>ID:AYJ72902.1 |[Citrobacter phage Maroon]||_Citrobacter_phage_Maroon_.gbk|DNA polymerase|2706|MH823906(178830):22555-25260:-1 ^^ Citrobacter phage Maroon, complete genome.|neighbours:ID:AYJ72901.1(-1),ID:AYJ72903.1(-1)|neighbour_genes:RecA-like recombinat..,hypothetical protein|
MNEFYLSVEQMGDHIYERFIDSEGREQVRKTKYAPTMFQHAMAGVDSPYRDIYGKTCIKKNFDSIKEAKNWMQRMKDVGMEALGMDDFRLAYISDAYRKEIDYDREKIRIASLDIEVTAPEFPDPREAKYAIDAITHYDSVEDKFFVYDLIEGGLAEWVASKVDTENEISEEDLKKIVYRSFQTEKSLLSAYIKDWKERTPVIVTGWNSNKFDIAYIITRYLNIFGQNVVRHFSPFGKVTAKTTTDHYGNEQLGYEIYGVAQMDGMDLYKKFSFTPQPTYALGAIAEFETGKNKVDYEGSLSELRQADHQKYITYNIVDVIRVLDIDGKRNFIELVLSVAYYAKINFPGVMSPLKTWDAIIYNSLREEKKVIPENKRHTKTPYDGAYVKDPVVAPYRYIVSFDLTSLYPSIIRQVNISPETIANSFAVRPMHEYINKTAPRPSDEFSCSPNGWMFRRDVKGVIPVEIKKVFDQRKMWKKRMMAGERNLELIKHELEHLTDAHNQMINPDFEFYEDFSDESKSVLKTLSKQMLKAVKKVCEKKIAQANTAQLNRKISINSLYGALGNEHFRYFDIRNASAITMFGQLAIQWIERKVNEYLNELCNTTDYAYVRYCDTDSIYVCMDNVIAKVGGESKFRDNNHWVDFLDKFSKERMEPIIDKGYRELCEYMNNVEHLMFMDREIISGPPLGSKGLGSFWTAKKRYAANVWDSEGTRYEKPKLKIMGMETQRSSTPTAVKKFLKEAIRRILQEGEESLHEHFKVFEEEYKALDYREIAGVSSANNISKYNDGAGFPIKGTPNHIKGVLFFNRHTKGIQGITPIMEGEKVMVLPLRDKNPWQADCIAWQSGTRLPTEIEEDILKWVDYGGLFEKHVISPLQNITEACKIDYEKRASLNTLFGDDW
>ID:YP_009203762.1 |[Citrobacter phage Merlin]||_Citrobacter_phage_Merlin_.gbk|DNA polymerase|2691|NC_028857(172733):24473-27163:-1 ^GeneID:26647962^ Citrobacter phage Merlin, complete genome.|neighbours:ID:YP_009203761.1(-1),ID:YP_009203763.1(-1)|neighbour_genes:hypothetical protein,hypothetical protein|
MQFYISIETIGNDIVERYIDNGVEKTRRVEYAPTMFRHCTHKTKFVDIYGKNCEPQKFANMKDARDWIKRMEDVGLEAMGMDDFKLAYLSDTYGSEIVYDRKFVRVANCDIEVTGDKFPDPMKAEYEIDAITHYDSIDDKFYVFDLLNSLYGSVSEWDIKLAAKLDSKGGDEVPQDILDRVVYMPFDTEAELLMEYINLWEQKRPAIFTGWNIEGFDIPYIMNRVKNVLGERSMKRFSPINRVKSKVITNMYGDKEVFSIDGVTILDYLDLYKKYSFTNQPSYTLDYVAKYETKKGKLPYDGPINKLRETNHQRYISYNIMDVESVGGIDRVRGFIDLALSMSYYAKMPFGGVMSPIKTWDAIIFNSLKEQNKVIPQGRSHVKQSFPGAYVFEPLACARKYIMSFDLTSLYPSIIRQVNISPETIVGQFKLHPIHEYIAGTAPRPSDEYSCSPNGWMYDKNKEGVIPTEIAKVFFQRKDWKKKMFAEEMNAEDIKKAIAAGVFGSGSCEEKRYVRFTDEERAALSSYSKLVLEAMLARCEAAAILADTNQLNRKILINSLYGALGNIYFRYYDLRNATAITLFGQVGIQWIARKVNEYLNRVCGTTGHDFIAAGDTDSIYVSVDKVIEKVGLDRFKTTDEVVEFMNQFGKKKMEPMIDKAYRELCEYMNNKEHLMHMDREAISCPPLGSKGCGGFWKAKKRYALNVYDMEDKRFAEPHLKIMGMETQQSSTPKAVQAALEESIRRMLQEGEESVQEYFKTFEKEYRQLDYKVIAEVKTCNDISKYDDNGWPGFKCPFHVRGALTYNRATAGFSATPILEGNKVMVVPLREGNPFGDKCIAWPSGTELPKEIRQDVLAWLDYSALFQKSFVKPLTGMCESAGMDYEEKASLEDMFDF
> |[Tevenvirinae _Citrobacter_phage_Miller]||_Citrobacter_phage_Miller.gb|hypothetical protein|2706|NC_025414.1(178171):22665-25370:-1 ^RAST2:fig|1198136.111.peg.40^ Tevenvirinae _Citrobacter_phage_Miller|neighbours:(-1),(-1)|neighbour_genes:recombination protei..,hypothetical protein|
MNEFYLSVEQMGDHIYERFIDSDGREQVRKTKYEPTLFQHAMAGTDSPYKDIYGKTCIKKKFDCIKDAKNWMQRMKDVGMEALGMDDFRLAYISDTYRNEIDYNRERIRIASLDIEVTAPEFPDPREAKYAIDAITHYDSVEDKFFVYDLVEGGLDEWVASKVDTEKEISEEDLKKIVYRAFQTEKSLLSAYIKDWKERTPVIVTGWNSNKFDIAYIITRYLNIFGQNVVRHFSPFGKVTAKTTTDQYGNEQLGYEIYGVSQMDGMDLYKKFSFTPQPSYSLGAIAEYETGKNKVDYEGSLSELRQKDHQTYITYNIVDVIRVLDIDGKRNFIELVLSVAYYAKINFPGVMSPLKTWDAIIYNSLREDKIAIPENKRHTKTPYDGAYVKDPVVAPYKYIVSFDLTSLYPSIIRQVNISPETIANSFAVRPLDEYINKTAPRPSDEFSCSPNGWMFRRDIKGVIPVEIKKVFDQRKMWKKRMMAGERNLELIKHELEHLTDAHNQMFDPDFDFYTDFSDESKAVLKTLTKQMLKAVKKVCEKKIAQANTAQLNRKISINSLYGALGNEHFRYFDIRNASAITMFGQLAIQWIERKVNEYLNQLCNTTDYAYVRYCDTDSIYVCMDNVIEKVGGESKFRDNNHWVDFLDKFSRERMEPIIDKGYRELCEYMNNVEHLMFMDREIISGPPLGSKGLGSFWTAKKRYAANVWDSEGTRYEKPKLKIMGMETQRSSTPTAVKVFLKEAIRRILQEGEESLHESFKVFEEEYKALDYREIAGVSSANNITKYNDGTGHPIKGTPNHIKGVLFFNRLTRGIQGITQIMEGEKVMVLPLRDKNPWQADCIAWQSGSRLPNEIESDILKWVDYNGLFEKHVISPLKNITEACKIDYEKRASLNTLFGDDW
>ID:YP_009146482.1 |[Citrobacter phage Moon]||_Citrobacter_phage_Moon.gbk|DNA polymerase|2691|NC_027331(170341):24691-27381:-1 ^GeneID:24721648,InterPro:IPR006133,InterPro:IPR006134,InterPro:IPR006172,InterPro:IPR012337,InterPro:IPR023211^ Citrobacter phage Moon, complete genome.|neighbours:ID:YP_009146481.1(-1),ID:YP_009146483.1(-1)|neighbour_genes:hypothetical protein,hypothetical protein|
MQFYISIETIGNDIVERYIDNGVEKTRRVEYAPTMFRHCTHKTKFVDIYGKNCEPQTFANMKDARDWIKRMEDVGLEAMGMDDFKLAYLSDTYGSEIVYDRKFVRVANCDIEVTGDKFPDPMKAEYEIDAITHYDSIDDKFYVFDLLNSLYGSVSEWDIKLAAKLDSEGGDEVPQDILDRVVYMPFQNEAEMLLEYINLWEQKRPAIFTGWNIEGFDIPYIMNRVKNVLGERSMKRFSPINRVKSKVITNMYGDKEVFSIDGVTILDYLDLYKKYSFTNQPSYTLDYVAKYETKKGKLPYDGPINKLRETNHQRYISYNIMDVESVGGIDRVRGFIDLALSMSYYAKMPFGGVMSPIKTWDAIIFNSLKEQNKVIPQGRSHVKQSFPGAYVFEPLACARKYIMSFDLTSLYPSIIRQVNISPETIIGQFKLHPIHEYIAGTAPRPSDEYSCSPNGWMYDKNKDGVIPTEIAKVFFQRKDWKKKMFAEEMNAEDIKKALAAGVFGTGSCEEKRYVRFTDEERAALSSYSKLVLETMLARCEAAAILADTNQLNRKILINSLYGALGNIYFRYYDLRNATAITLFGQVGIQWIARKVNEYLNRVCGTTNHDFIAAGDTDSIYVSVDKVIEKVGLDRFKTTDEVVEFMNQFGKKKMEPMIDKSYRELCEYMNNKEHLMHMDREAISCPPLNSKGCGGFWKAKKRYALNVYDMEDKRFAEPHLKIMGMETQQSSTPKAVQAALEESIRRMLQEGEESVQEYFKTFEKEYRQLDYKVIAEVKTCNDISKYDDNGWPGFKCPFHVRGALTYNRATAGFSATPILEGNKVMVVPLREGNPFGDKCIAWPSGTELPKEIRQDVLAWLDYSALFQKSFVKPLTGMCESAGMDYEEKASLEDMFDF
>ID:YP_009285576.1 |[Citrobacter phage vB_CfrM_CfP1]||_Citrobacter_phage_vB_CfrM_CfP1_.gbk|DNA polymerase|2706|NC_031057(180219):24881-27586:-1 ^GeneID:29079557^ Citrobacter phage vB_CfrM_CfP1, complete genome.|neighbours:ID:YP_009285575.1(-1),ID:YP_009285577.1(-1)|neighbour_genes:RecA-like recombinat..,hypothetical protein|
MNEFYLSVEQMGDHIYERFIDADGREQVRKTKYEPTLFQHAMAGTDSPYKDIYGKTCIKKKFDCIKDAKNWMQRMKDVGMEALGMDDFRLAYISDTYRNEIEYNRERIRIASLDIEVTAPEFPDPREAKYAIDAITHYDSVEDKFFVYDLVEGGLDEWVASKVDTEKEISEEDLKKIVYRAFQTEKSLMSAYIKDWKERTPVIVTGWNSNKFDIAYIITRYLNIFGQNVVRHFSPFGKVTAKTTTDQYGNEQLGYEIYGVSQMDGMDLYKKFSFTPQPSYSLGAIAEYETGKNKVDYEGSLSELRQKDHQTYITYNIVDVIRVLDIDGKRNFIELVLSVAYYAKINFPGVMSPLKTWDAIIYNSLREDKIAIPENKRHTKTPYDGAYVKDPVVAPYKYIVSFDLTSLYPSIIRQVNISPETIANSFAVRPLDEYINKTAPRPSDEFSCSPNGWMFRRDIKGVIPVEIKKVFDQRKMWKKRMMAGERNLELIKHELENLTDAHNQMIDPDFDFYSDFSDESKAVLKTLTKQMLKAVKKVCEKKIAQANTAQLNRKISINSLYGALGNEHFRYFDIRNASAITMFGQLAIQWIERKVNEYLNQLCNTTDYAYVRYCDTDSIYVCMDNVIEKVGGESKFRDNNHWVDFLDKFSRERMEPIIDKGYRELCEYMNNVEHLMFMDREIISGPPLGSKGLGSFWTAKKRYAANVWDSEGTRYEKPKLKIMGMETQRSSTPTAVKVFLKEAIRRILQEGEESLHESFKVFEEEYKALDYREIAGVSSANNITKYNDGTGHPIKGTPNHIKGVLFFNRLTRGIQGITQIMEGEKVMVLPLRDKNPWQADCIAWQSGSRLPNEIESDILKWVDYNGLFEKHVISPLKNITEACKIDYEKRASLNTLFGDDW
> |[Tevenvirinae _Cronobacter_phage_Pet-CM3-4]||_Cronobacter_phage_Pet-CM3-4.gb|DNA polymerase (EC 2..|2709|LT614807.1(171975):25083-27791:-1 ^RAST2:fig|1198136.112.peg.43^ Tevenvirinae _Cronobacter_phage_Pet-CM3-4|neighbours:(-1),(-1)|neighbour_genes:hypothetical protein,hypothetical protein|
MAQEFYISIETAGNDIIERYIDSNGVERQRRVEYSPTMFSHAQQGVKTKFFDIYGKPCIKNTFPTMKDARDWIRRMEDIGLEAMGMDDFKLAYISDTYGSEIVYDKKFIRVANCDIEVTGDKFPDPMKAMYEIDAITHYDSIDDKFYVFDLLDSLYGSVSEWDVKLAARSDKEGGDEVPQHILDRVVYMPFYSEKELLLEYINLWEQKRPAIFTGWNIEGFDIPYIMNRVKHVLGERSMKRFSPINRVNSKLIQNMYGEKEVFSIDGVTILDYMDLYKKYSFTNQPTYQLDYIAQYETKRGKLPYDGPINKLRETNHQRYISYNIMDVESVGGIDRVRGFIDLALSMSYYAKMPFGGVMSPIKTWDAIIFNSLKEQNKVVPQGKRHIKQSYPGAYVFEPLACARKYIMSFDLTSLYPSIIRQVNISPETIVGQFKLYDIEAYINKTAPRPSDEYSCSPNGWMYRKDIEGVIPVEIAKVFFQRKDWKKKMFAEERNAEEIKKVLAAGVFGDIDTPDETRYTQYTDEQKASLNKYTKLVLETMLARCEAAAILANTNQLNRKILINSLYGALGNIYFRYYDLRNASAITLFGQVGIRWIARKVNEYLNKVCGTEGFDFIAAGDTDSIYVSVDKVIEKVGLERFKTTDEVVEFMNQFGKKKMEPMIDTAYRELCEYFNNREHLMHMDREAISCPPLGSKGCGGFWKAKKRYALNVYDMEDKRYAEPHLKIMGMETQQSSTPKAVQKALEESIRRMVQEGEESLQEYYKQFEKEYRQLDYKVIAEVKTCNDIGKYDDNGFPGLKCPYHVRGALTYNRATAGFSVTPILEGNKVMVLPLRQGNPFGDKCISWPSGTELPQEIRQDVLAWLDYTTLFQKSFVKPLAGMSEASGLDYEEKASLDNMFDF
>ID:YP_006986314.1 |[Cronobacter phage vB_CsaM_GAP161]||_Cronobacter_phage_vB_CsaM_GAP161_.gbk|DNA polymerase|2706|NC_019398(178193):21770-24475:-1 ^GeneID:13997579^ Cronobacter phage vB_CsaM_GAP161, complete genome.|neighbours:ID:YP_006986313.1(-1),ID:YP_006986315.1(-1)|neighbour_genes:RecA-like recombinat..,hypothetical protein|
MNEFYLSVEQMGDHIYERFIDSEGREQVRKTKYAPTMFQHAMAGVDSPYRDIYGKTCIKKNFESIKEAKNWMQRMKDVGMEALGMDDFRLAYISDAYRKEIEYDRDKIRIASLDIEVTAPEFPDPREAKYAIDAITHYDSVEDKFFVYDLVEGGLDEWVASKVDTENEISEEDLKKIVYRSFQTEKSLLSAYIKDWKERTPVIVTGWNSNKFDIAYIITRYLNIFGQNVVRHFSPFGKVTAKTTTDHYGNEQLGYEIYGVAQMDGMDLYKKFSFTPQPSYSLGAIAEFETGKSKVDYEGSLSELRQADHQKYITYNIVDVIRVLDIDGKRNFIELVLSVAYYAKINFPGVMSPLKTWDAIIYNSLREEKKVIPENKRHTKTPYDGAYVKDPVVSPYRYIVSFDLTSLYPSIIRQVNISPETIANSFAVRPMHEYINKTAPRPSDEFSCSPNGWMFRRDVKGVIPVEIKKVFDQRKAWKKRMMAGERNLELIKHELEHLTDAHNQMINPDFEFYEDFSDESKAVLKTLSKQMLKAVKKVCEKKIAQANTAQLNRKISINSLYGALGNEHFRYFDIRNASAITMFGQLAIQWIERKVNEYLNELCNTTDYAYVRYCDTDSIYVCMDNVIAKVGGESKFRDNNHWVDFLDKFSKERMEPIIDKGYRELCEYMNNVEHLMFMDREIISGPPLGSKGLGSFWTAKKRYAANVWDSEGTRYEKPKLKIMGMETQRSSTPTAVKKFLKEAIRRILQEGEESLHEHFKVFEEEYKALDYREIAGVSSANNISKYRDDFGYPIKGTPNHIKGVLFFNRYTKGFQGITPIMEGEKVMVLPLRDKNPWQSDCIAWQSGTRLPVEIESDILNWVDYNGLFEKHVISPLQNITEACKIDYEKRASLNTLFGDGW
>ID:AOG16166.1 |[Cronobacter phage vB_CsaM_leB]||_Cronobacter_phage_vB_CsaM_leB_.gbk|DNA polymerase|2706|KX431559(177907):22624-25329:-1 ^^ Cronobacter phage vB_CsaM_leB, complete genome.|neighbours:ID:AOG16165.1(-1),ID:AOG16167.1(-1)|neighbour_genes:recombination protei..,hypothetical protein|
MNEFYLSVEQMGDHIYERFIDSEGREQVRKTKYAPTMFQHAMAGVDSPYRDIYGKTCIKKNFESIKEAKNWMQRMKDVGMEALGMDDFRLAYISDSYRKEIEYDRDKIRIASLDIEVTAPEFPDPREAKYAIDAITHYDSVEDKFFVYDLVEGGLDEWVASKVDTENEISEEDLKKIVYRSFQTEKSLMSAYIKDWKERTPVIVTGWNSNKFDIAYIITRYLNIFGQNVVRHFSPFGKVTAKTTTDHYGNEQLGYEIYGVAQMDGMDLYKKFSFTPQPTYALGAIAEFETGKSKVDYEGSLSELRQADHQKYITYNIVDVIRVLDIDGKRNFIELVLSVAYYAKINFPGVMSPLKTWDAIIYNSLREEKKVIPENKRHTKTPYDGAYVKDPVVAPYRYIVSFDLTSLYPSIIRQVNISPETIANSFAVRPMHEYINKTAPRPSDEFSCSPNGWMFRRDVKGVIPVEIKKVFDQRKAWKKRMMAGERNLELIKHELEHLTDAHNQMINPDFEFYEDFGDESKAVLKTLSKQMLKAVKKVCEKKIAQANTAQLNRKISINSLYGALGNEHFRYFDIRNASAITMFGQLAIQWIERKVNEYLNELCNTTDYAYVRYCDTDSIYVCMDNVIAKVGGESKFRDNNHWVDFLDKFSKERMEPIIDKGYRELCEYMNNVEHLMFMDREIISGPPLGSKGLGSFWTAKKRYAANVWDSEGTRYEKPKLKIMGMETQRSSTPTAVKKFLKEAIRRILQEGEESLHEHFKVFEEEYKALDYREIAGVSSANNISKYNDGAGFPIKGTPNHIKGVLFFNRHTKGIQGITPIMEGEKVMVLPLRDKNPWQADCIAWQSGTRLPTEIEEDILKWVDYGGLFEKHVISPLQNITEACKIDYEKRASLNTLFGDDW
>ID:AOG16445.1 |[Cronobacter phage vB_CsaM_leN]||_Cronobacter_phage_vB_CsaM_leN_.gbk|DNA polymerase|2706|KX431560(179516):22088-24793:-1 ^^ Cronobacter phage vB_CsaM_leN, complete genome.|neighbours:ID:AOG16444.1(-1),ID:AOG16446.1(-1)|neighbour_genes:RecA-like recombinat..,hypothetical protein|
MNEFYLSVEQMGDHIYERFIDSEGREQVRKTKYAPTMFQHAMAGVDSPYRDIYGKTCIKKNFESIKEAKNWMQRMKDVGMEALGMDDFRLAYISDSYRKEIEYDRDKIRIASLDIEVTAPEFPDPREAKYAIDAITHYDSVEDKFFVYDLVEGGLDEWVASKVDTENEISEEDLKKIVYRSFQTEKSLMSAYIKDWKERTPVIVTGWNSNKFDIAYIITRYLNIFGQNVVRHFSPFGKVTAKTTTDHYGNEQLGYEIYGVAQMDGMDLYKKFSFTPQPTYALGAIAEFETGKSKVDYEGSLSELRQADHQKYITYNIVDVIRVLDIDGKRNFIELVLSVAYYAKINFPGVMSPLKTWDAIIYNSLREEKKVIPENKRHTKTPYDGAYVKDPVVAPYRYIVSFDLTSLYPSIIRQVNISPETIANSFAVRPMHEYINKTAPRPSDEFSCSPNGWMFRRDVKGVIPVEIKKVFDQRKAWKKRMMAGERNLELIKHELEHLTDAHNQMINPDFEFYEDFGDESKAVLKTLSKQMLKAVKKVCEKKIAQANTAQLNRKISINSLYGALGNEHFRYFDIRNASAITMFGQLAIQWIERKVNEYLNELCNTTDYAYVRYCDTDSIYVCMDNVIAKVGGESKFRDNNHWVDFLDKFSKERMEPIIDKGYRELCEYMNNVEHLMFMDREIISGPPLGSKGLGSFWTAKKRYAANVWDSEGTRYEKPKLKIMGMETQRSSTPTAVKKFLKEAIRRILQEGEESLHEHFKVFEEEYKALDYREIAGVSSANNISKYNDGAGFPIKGTPNHIKGVLFFNRHTKGIQGITPIMEGEKVMVLPLRDKNPWQADCIAWQSGTRLPTEIEEDILKWVDYGGLFEKHVISPLQNITEACKIDYEKRASLNTLFGDDW
>ID:YP_009005307.1 |[Enterobacter phage PG7]||_Enterobacter_phage_PG7_.gbk|DNA polymerase|2709|NC_023561(173276):25529-28237:-1 ^GeneID:18502301^ Enterobacter phage PG7, complete genome.|neighbours:ID:YP_009005306.1(-1),ID:YP_009005308.1(-1)|neighbour_genes:hypothetical protein,hypothetical protein|
MAQEFYISIETAGNDIIERYIDSNGVERQRRIEYSPTMFSHAQQGVKTKFFDIYGKPCVKNTFPTMKDARDWIRRMEDIGLEAMGMDDFKLAYISDTYGSEIVYDKKFIRVANCDIEVTGDKFPDPMKAMYEIDAITHYDSIDDKFYVFDLLDSLYGSVSEWDAKLAARSDKEGGDEVPQHILDRVVYMPFYSEKELLLEYINLWEQKRPAIFTGWNIEGFDIPYIMNRVKHVLGERSMKRFSPINRVNSKLIQSMYGEKEVFSIDGVTILDYMDLYKKYSFTNQPTYNLDYIALYETKRGKLPYDGPINKLRETNHQRYISYNIMDVESVGGIDRVRGFIDLALSMSYYAKMPFGGVMSPIKTWDAIIFNSLKEQNKVVPQGKRHIKQSYPGAYVFEPLACARKYIMSFDLTSLYPSIIRQVNISPETIVGQFKLYDIEAYINKTAPRPSDEYSCSPNGWMYRKDIEGVIPVEIAKVFFQRKDWKKKMFAEERNAEEIKKVLAAGVFGDIDTPDETRYTQYTDEQKASLNKYTKLVLETMLARCEAAAILANTNQLNRKILINSLYGALGNIYFRYYDLRNASAITLFGQVGIRWIARKVNEYLNKVCGTEGFDFIAAGDTDSIYVSVDKVIEKVGLERFKTTDEVVEFMNQFGKKKMEPMIDTAYRELCEYFNNREHLMHMDREAISCPPLGSKGCGGFWKAKKRYALNVYDMEDKRYAEPHLKIMGMETQQSSTPKAVQKALEESIRRMVQEGEESLQEYYKQFEKEYRQLDYKVIAEVKTCNDIGKYDDNGFPGLKCPYHVRGALTYNRATAGFSVTPILEGNKVMVLPLRQGNPFGDKCIAWPSVTELPQEIRQDVLAWLDYTTLFQKSFVKPLAGMSEASGLDYEEKASLDNMFDF
> |[Tevenvirinae Enterobacter_phage_myPSH1140]||_Enterobacter_phage_myPSH1140.gb|DNA polymerase (EC 2..|2709|MG999954.1(172614):27242-29950:-1 ^RAST2:fig|1198136.57.peg.47^ Tevenvirinae Enterobacter_phage_myPSH1140|neighbours:(-1),(-1)|neighbour_genes:hypothetical protein,gp43.1 hypothetical ..|
MAQEFYISIETAGNDIIERYIDSNGVERQRRIEYSPTMFSHAQQGVKTKFFDIYGKPCIKNTFPTMKDARDWIRRMEDIGLEAMGMDDFKLAYISDTYGSEIVYDKKFIRVANCDIEVTGDKFPDPMKAMYEIDAITHYDSIDDKFYVFDLLDSLYGSVSEWDVKLAARSDKEGGDEVPQHILDRVVYMPFYSEKELLLEYINLWEQKRPAIFTGWNIEGFDIPYIMNRVKHVLGERSMKRFSPINRVNSKLIQNMYGEKEVFSIDGVTILDYMDLYKKYSFTNQPTYNLDYIALYETKRGKLPYDGPINKLRETNHQRYISYNIMDVESVGGIDRVRGFIDLALSMSYYAKMPFGGVMSPIKTWDAIIFNSLKEQNKVVPQGKRHIKQSYPGAYVFEPLACARKYIMSFDLTSLYPSIIRQVNISPETIVGQFKLYDIEAYINKTAPRPSDEYSCSPNGWMYRKDIEGVIPVEIAKVFFQRKDWKKKMFAEERNAEEIKKVLAAGVFGDIDTPDETRYTQYTDEQKASLNKYTKLVLETMLARCEAAAILANTNQLNRKILINSLYGALGNIYFRYYDLRNASAITLFGQVGIRWIARKVNEYLNKVCGTEGFDFIAAGDTDSIYVSVDKVIEKVGLERFKTTDEVVEFMNQFGKKKMEPMIDTAYRELCEYFNNREHLMHMDREAISCPPLGSKGCGGFWKAKKRYALNVYDMEDKRYAEPHLKIMGMETQQSSTPKAVQKALEESIRRMVQEGEESLQEYYKQFEKEYRQLDYKVIAEVKTCNDIGKYDDNGFPGLKCPYHVRGALTYNRATAGFSVTPILEGNKVMVLPLRQGNPFGDKCIAWPSGTELPQEIRQDVLAWLDYTTLFQKSFVKPLAGMSEASGLDYEEKSSLDNMFDF
>ID:YP_009606953.1 |[Enterobacter phage phiEap-3]||_Enterobacter_phage_phiEap-3_.gbk|DNA polymerase|2700|NC_041980(175814):21150-23849:-1 ^GeneID:40082959^ Enterobacter phage phiEap-3, complete genome.|neighbours:ID:YP_009606952.1(-1),ID:YP_009606954.1(-1)|neighbour_genes:RecA-like recombinat..,hypothetical protein|
MNEFYLSVEQMGDTIYERFVDSNGTEQVRKTKYAPVMYQHAMNGVETPYKDIYGKPCLKKQFDSIKEAKNWMQRMRDVGMEALGMDDYRLAYISDMYRNEIEYNREHIRIASLDIEVTAPEFPDPREAKYPIDAITHYDSIEDKFYVYDLVEGGLAEWCAANVDRKDISEEDLNKIVYRSFQTEKSLLSAYIKDWKERTPVIVTGWNSDKFDIAYIITRYLNIFGQNVVRHFSPFGKVTARTTTDAYGNEQLGYDISGVAQMDGMALYKKFSFTPQPSYRLDAIAEYETGKNKVEYEGSLSELRQRDHQLYITYNIVDVIRVLDIDGKRNFIELVLSVAYYAKINFPGVMSPLKTWDAIIYNSLREDKVVIPENRRHTKTPYPGAFVKDPVPGPYKYMVSFDLTSLYPSIIRQVNISPETIMGSFAVRALEEYINKTAPRPSDEFSCSPNGWMFRRDIKGVIPVEIKKVFDQRKMWKKRMMAGERNLELIKHELEHLTDAHNQMVDPDFDFYTDFSDESKAVLKTLTKQMLKAVKRVCEKKIAQANTAQLNRKISINSLYGALGNEHFRYFDLRNASAITMFGQLAIQWIERKVNEYLNDLCGTTDHAYVRYCDTDSIYVCMDNVIAKVGGEAKFKDNNHWVDFLDRFAKERMEPMIDKGYRELCEYMNNVEHLMFMDREIISGPPLGSEGLGSFWTAKKRYAANVWDSEGTRYEKPKLKIMGMETQRSSTPTSVKVFLKEAIRRILQEGELSLHEHYKKFEEEYKELDYREIAGVSSANNISKYRDGAGYPIKGTPNHIKGVLFFNRFTAGIDGVTPIMEGEKVMVLPLRDKNPWQADCIAWQSGNRLPAEIESDILAWVDYPGMFEKHVISPLTNITEVCKIDYEKRASLNDLFGDW
>ID:YP_009167861.1 |[Escherichia phage AR1]|AR1|_Enterobacteria_phage_AR1_DNA_.gbk|43|2706|NC_027983(167435):25151-27856:-1 ^GeneID:26042014^ Enterobacteria phage AR1 DNA, complete genome.|neighbours:ID:YP_009167860.1(-1),ID:YP_009167862.1(-1)|neighbour_genes:ar1_049,regA|
MKEFYISIETVGNNIVERYIDENGKERTREVEYLPTMFRHCKEESKYKDIYGKNCAPQKFPSMKDARDWMKRMEDIGLEALGMNDFKLAYISDTYGSEIVYDRKFVRVANCDIEVTGDKFPDPMKAEYEIDAITHYDSIDDRFYVFDLLNSMYGSVSKWDAKLAAKLDCEGGDEVPQEILDRVIYMPFDNERDMLMEYINLWEQKRPAIFTGWNIEGFDVPYIMNRVKMVLGERSMKRFSPIGRVKSKLIQNMYGSKEIYSIDGVSILDYLDLYKKFAFTNLPSFSLESVAQHETKKGKLPYDGPINKLRETNHQRYISYNIIDVESVQAIDKIRGFIDLVLSMSYYAKMPFSGVMSPIKTWDAIIFNSLKGEHKVIPQQGSHVKQSFPGAFVFEPKPIARRYIMSFDLTSLYPSIIRQVNISPETIRGQFKVHPIHEYIAGTAPKPSDEYSCSPNGWMYDKHQEGIIPKEIAKVFFQRKDWKKKMFAEEMNAEAIKKIIMKGAGSCSTKPEVERYVKFSDDFLNELSNYTESVLNSLIEECEKAATLANTNQLNRKILINSLYGALGNIHFRYYDLRNATAITIFGQVGIQWIARKINEYLNKVCGTNGEDFIAAGDTDSVYVCVDKVIEKVGLDRFKEQNDLVEFMNQFGKKKMEPMIDVAYRELCDYMNNREHLMHMDREAISCPPLGSKGVGGFWKAKKRYALNVYDMEDKRFAEPHLKIMGMETQQSSTPKAVQEALEESIRRILQEGEESVQEYYKNFEKEYRQLDYKVIAEVKTANDIAKYDDKGWPGFKCPFHIRGVLTYRRAVSGLGVAPILDGNKVMVLPLREGNPFGDKCIAWPSGTELPKEIRSDVLSWIDYSTLFQKSFVKPLAGMCESAGMDYEEKASVRLPVWLIE
> |[Tevenvirinae _Enterobacteria_phage_ATK47]||_Enterobacteria_phage_ATK47.gb|hypothetical protein|2712|KT184309.1(170020):141162-143873:1 ^RAST2:fig|1198136.68.peg.238^ Tevenvirinae _Enterobacteria_phage_ATK47|neighbours:(1),(1)|neighbour_genes:hypothetical protein,D-arabinose-5-phosph..|
MKEFYLTVEQIGDSIFERYIDSNGRERTREVEYKPSLFAHCPESQATKYFDIYGKPCTRKLFANMRDASQWIKRMEDIGLEALGMDDFKLAYLSDTYNYEIKYDHTKIRVANFDIEVTSPDGFPEPSQAKHPIDAITHYDSIDDRFYVFDLLNSPYGNVEEWSIEIAAKLQEQGGDEVPSEIIDKIIYMPFDNEKELLMEYLNFWQQKTPVILTGWNVESFDIPYVYNRIKNIFGESTAKRLSPHRKTRVKVIENMYGSREIITLFGISVLDYIDLYKKFSFTNQPSYSLDYISEFELNVGKLKYDGPISKLRESNHQRYISYNIIDVYRVLQIDAKRQFINLSLDMGYYAKIQIQSVFSPIKTWDAIIFNSLKEQNKVIPQGRSHPVQPYPGAFVKEPIPNRYKYVMSFDLTSLYPSIIRQVNISPETIAGTFKVAPLHDYINAIAERPSDVYSCSPNGMMYYKDRDGVVPTEITKVFNQRKEHKGYMLAAQRNGEIIKEALHNPNLSVDEPLDVDYRFDFTDEIKEKIKKLSAKSLNEMLFRAQRTEVAGMTAQINRKLLINSLYGALGNVWFRYYDLRNATAITTFGQMALQWIERKVNEYLNEVCGTEGEAFVLYGDTDSIYVSADKIIDKVGESKFRDTNHWVDFLDKFARERMEPAIDKGFREMCEYMNNKQHLMFMDREAIAGPPLGSKGIGGFWTGKKRYALNVWDMEGTRYAEPKLKIMGLETQKSSTPKAVQKALKECIRRMLQEGEESLQEYFKEFEKEFRQLNYISIASVSSANNIAKYDVGGFPGPKCPFHIRGILTYNRAIKGNIDAPQVVEGEKVYVLPLREGNPFGDKCIAWPSGTEITDLIKDDVLHWMDYTVLLEKTFIKPLEGFTSAAKLDYEKKASLFDMFDF
> |[Tevenvirinae Enterobacteria_phage_ATK48]||_Enterobacteria_phage_ATK48.gb|hypothetical protein|2712|KT184310.1(169729):69666-72377:1 ^RAST2:fig|1198136.55.peg.131^ Tevenvirinae Enterobacteria_phage_ATK48|neighbours:(1),(1)|neighbour_genes:hypothetical protein,D-arabinose-5-phosph..|
MKEFYLTVEQIGDSIFERYIDSNGRERTREVEYKPSLFAHCPESQATKYFDIYGKPCTRKLFANMRDASQWIKRMEDIGLEALGMDDFKLAYLSDTYNYEIKYDHTKIRVANFDIEVTSPDGFPEPSQAKHPIDAITHYDSIDDRFYVFDLLNSPYGNVEEWSIEIAAKLQEQGGDEVPSEIIDKIIYMPFDNEKELLMEYLNFWQQKTPVILTGWNVESFDIPYVYNRIKNIFGESTAKRLSPHRKTRVKVIENMYGSREIITLFGISVLDYIDLYKKFSFTNQPSYSLDYISEFELNVGKLKYDGPISKLRESNHQRYISYNIIDVYRVLQIDAKRQFINLSLDMGYYAKIQIQSVFSPIKTWDAIIFNSLKEQNKVIPQGRSHPVQPYPGAFVKEPIPNRYKYVMSFDLTSLYPSIIRQVNISPETIAGTFKVAPLHDYINAIAERPSDVYSCSPNGMMYYKDRDGVVPTEITKVFNQRKEHKGYMLAAQRNGEIIKEALHNPNLSVDEPLDVDYRFDFTDEIKEKIKKLSAKSLNEMLFRAQRTEVAGMTAQINRKLLINSLYGALGNVWFRYYDLRNATAITTFGQMALQWIERKVNEYLNEVCGTEGEAFVLYGDTDSIYVSADKIIDKVGESKFRDTNHWVDFLDKFARERMEPAIDKGFREMCEYMNNKQHLMFMDREAIAGPPLGSKGIGGFWTGKKRYALNVWDMEGTRYAEPKLKIMGLETQKSSTPKAVQKALKECIRRMLQEGEESLQEYFKEFEKEFRQLNYISIASVSSANNIAKYDVGGFPGPKCPFHIRGILTYNRAIKGNIDAPQVVEGEKVYVLPLREGNPFGDKCIAWPSGTEITDLIKDDVLHWMDYTVLLEKTFIKPLEGFTSAAKLDYEKKASLFDMFDF
> |[Tevenvirinae Enterobacteria_phage_Aplg8]||_Enterobacteria_phage_Aplg8.gb|DNA polymerase (EC 2..|2697|KT184308.1(168496):138132-140828:-1 ^RAST2:fig|1198136.66.peg.237^ Tevenvirinae Enterobacteria_phage_Aplg8|neighbours:(1),(-1)|neighbour_genes:hypothetical protein,Phage endoribonulcea..|
MKEFYISIETVGNNIVERYIDENGKERTREVEYLPTMFRHCKEESKYKDIYGKNCAPQKFSSMKDARDWMKRMEDIGLEALGMNDFKLAYISDTYGSEIVYDRKFVRVANCDIEVTGDKFPDPMKAEYEIDAITHYDSIDDRFYVFDLLNSMYGSVSKWDAKLAAKLDCEGGDEVPQEILDRVIYMPFDNERDMLMEYINLWEQKRPAIFTGWNIEGFDVPYIMNRVKMVLGERSMKRFSPIGRVKSKLIQNMYGSKEIYSIDGVSILDYLDLYKKFAFTNLPSFSLESVAQHETKKGKLPYDGPINKLRETNHQRYISYNIIDVESVQAIDKIRGFIDLVLSMSYYAKMPFSGVMSPIKTWDAIIFNSLKGEHKVIPQQGSHVKQSFPGAFVFEPKPIARRYIMSFDLTSLYPSIIRQVNISPETIRGQFKVHPIHEYIAGTAPKPSDEYSCSPNGWMYDKHQEGIIPKEIAKVFFQRKDWKKKMFAEEMNAEAIKKIIMKGAGSCSTKPEVERYVKFSDDFLNELSNYTESVLNSLIEECEKAATLANTNQLNRKILINSLYGALGNIHFRYYDLRNATAITIFGQVGIQWIARKINEYLNKVCGTNGEDFIAAGDTDSVYVCVDKVIEKVGLDRFKEQNDLVEFMNQFGKKKMEPMIDVAYRELCDYMNNREHLMHMDREAISCPPLGSKGVGGFWKAKKRYALNVYDMEDKRFAEPHLKIMGMETQQSSTPKAVQEALEESIRRILQEGEESVQEYYKNFEKEYRQLDYKVIAEVKTANDIAKYDDKGWPGFKCPFHIRGVLTYRRAVNGLGVAPILDGNKVMVLPLREGNPFGDKCIAWPSGTELPKEIRSDVLSWIDYSTLFQKSFVKPLAGMCESAGMDYEEKASLDFLFG
>ID:YP_007004128.1 |[Enterobacteria phage Bp7]||_Enterobacteria_phage_Bp7_.gbk|DNA polymerase|2712|NC_019500(168066):37525-40236:1 ^GeneID:14007957^ Enterobacteria phage Bp7, complete genome.|neighbours:ID:YP_007004127.1(1),ID:YP_007004129.1(1)|neighbour_genes:hypothetical protein,imm|
MQEFYLTVEQIGDNILERYIDKNGNERSREVPYKPTMFMHANPEQAVKYIDIYGKGCVKKEFDSMRDASQWMKRMDDMGLEALGMDDYKLAYLSDTYRKEIRYDSSKIRIANFDIEVTSPDGFPEPAQAKHPIDAITHYDSIDDKFYVFDLLVSPYGTVEEWSIKIAEKLQDEGGDEVPQEIIDKIVYLPFNSEEEMMLEYLNFWQQKTPVILTGWNVESFDVPYVYNRLKNLFGENTAKRLSPHRKTRVKVIENMYGAREIITLFGISVLDYIDLYKKFSFTNQPSYSLDYVSEYELKVGKLKYDGPISKLRETNHQRYISYNIIDVYRVVQIDMKRQFILLSLDMGYYAKMQIQSVFSPIKTWDAIIFNSLKEQGKVIPQARSHVVQPYPGAFVKEPIPNAYKYVMSFDLTSLYPSIIRQVNISPETIAGTFANAPIHEYIAGTAQRPSDTYSCSPNGMMYYKDREGVIPTEITKVFLQRKEHKGYMLAAQRNGELIKEALENPNLSVDSPLDIDYRFDFSDEIKAQIKALSAPSLREMLKKAELTEVAGNTAQINRKLLINSLYGALGNVWFRYYDLRNATAITLFGQMALQWIERKVNEYLNSVCKTENQKFVLYGDTDSIYVKADAIINKVGEDKFRDTNHWVDFLDKFARERMEPAIDAGFREMCEYMNNKQHLMFMDREAIAGPPLGSKGLGGFWTGKKRYALNVWDMEGTRYAEPHLKIMGLETQKSSTPKAVQKALKECIRRMLQEGEASLQEYFKQFNKEFNELDYVSIAAVSSANNIEKYNEGGFPGSKCPYHIKGCLAYMRASAGDLTMPRIVDGEKVYVLPLKEGNPFGEACMAWPSGIELPVQIRDQVLRWMDYNVLFQKTFIKPLTGFTESAKIDYEKKATLFDMFDF
> |[Tevenvirinae _Enterobacteria_phage_CC31]||_Enterobacteria_phage_CC31.gb|DNA polymerase (EC 2..|2709|NC_014662.1(165540):25255-27963:-1 ^RAST2:fig|1198136.121.peg.45^ Tevenvirinae _Enterobacteria_phage_CC31|neighbours:(-1),(-1)|neighbour_genes:hypothetical protein,gp43.1 hypothetical ..|
MAQEFYISIETAGNDIIERYIDSNGVERQRRIEYSPTMFSHAQQGVKTKFFDIYGKPCVKNTFPTMKDARDWIRRMEDIGLEAMGMDDFKLAYISDTYGSEIVYDKKFIRVANCDIEVTGDKFPDPMKAMYEIDAITHYDSIDDKFYVFDLLDSLYGSVSEWDVKLAARSDKEGGDEVPQHILDRVVYMPFYSEKELLLEYINLWEQKRPAIFTGWNIEGFDIPYIMNRVKNVLGERTMKRFSPINRVNSKLIQNMYGEKEVFSIDGVTILDYMDLYKKYSFTNQPTYNLDYIALYETKRGKLPYDGPINKLRETNHQRYISYNIMDVESVGGIDRVRGFIDLALSMSYYAKMPFGGVMSPIKTWDAIIFNSLKEQNKVIPQGKRHIKQTYPGAYVFEPLACARKYIMSFDLTSLYPSIIRQVNISPETIVGQFKLYDIEAYINKTAPRPSDEYSCSPNGWMYRKDIEGVIPVEIAKVFFQRKDWKKKMFAEERNAEEIKKVLAAGVFGDIDTPDETRYTQYTDEQKASLNKYTKLVLETMLARCESAAILANTNQLNRKILINSLYGALGNIYFRYYDLRNASAITLFGQVGIRWIARKVNEYLNKVCGTEGFDFIAAGDTDSIYVSVDKVIEKVGLERFKTTDEVVEFMNQFGKKKMEPMIDTAYRELCEYFNNREHLMHMDREAISCPPLGSKGCGGFWKAKKRYALNVYDMEDKRYAEPHLKIMGMETQQSSTPKAVQKALEESIRRMVQEGEESLQEYYKQFEKEYRQLDYKVIAEVKTCNDIGKYDDNGFPGLKCPYHVRGALTYNRATAGFSVTPILEGNKVMVLPLRQGNPFGDKCIAWPSGTELPQEIRQDVLAWLDYTTLFQKSFVKPLAGMSEASGLDYEEKASLDNMFDF
>ID:YP_009118710.1 |[Enterobacteria phage GEC-3S]||_Enterobacteria_phage_GEC-3S_.gbk|Putative DNA polymer..|2679|NC_025425(163424):15972-18650:-1 ^GeneID:23301077^ Enterobacteria phage GEC-3S complete genome.|neighbours:ID:YP_009118709.1(-1),ID:YP_009118711.1(-1)|neighbour_genes:hypothetical protein,regA|
MYFLSCERVGDKIYERYIDDAGQEQERYVEYTPTLFHHAAPGMVTNYKDIYGKPCIAKKFPSMNEANKWRKKMGEMGQEALGMDDFIISYLSDTYKGEIRYDRNKIRVAWVDIEVTAPEFPKPEEAKYPIDAITHYDSVHDRFFVFDLKGKNGEIWEASKSILRPDIVERVVYNVYDTEDELLLEYIRFFEENRPVGFTGWNTETFDIPYIIKRISNKFGSRTANRLSPCGKIKSRISQDDFGNEREAFTIMGIESLDYIDLYKKFSFTTQPTYALDYVAEYETGIGKVDYDGPLKKLRDDNHQLYIDYNIGDVDRVLAIDKKRGFIDLVYSLCFYAKIKFNHVYNPMKVWDAIIFGSLKAEGKVVPENKIQPKQTYPGAFVKEPVPNAYRWMMSFDLTSLYPSIIRQVNISPETIAGSFDAAPMHEYINKTAPRPSDEYSCSPNGWMYRKDIHGIVPIEIKKVFDQRKQYKNMMLACDRNAELCKAILHDENHVYGGTISYSVEVRHDFDEAFKSMLSELSKDALEKLLEECKDESILCNTNQLSRKVLINSLYGALGNPKFRFYDLRNASAITLFGQLAIQWIERKINEYLNELCGTTDFAYVRYCDTDSVYVLVNNVIDKVGGEDRFDDTEKLVDFLDNFGKHRMEPIIDKGYRELCEYMNNYEHLMFMDREAIAGPPLKSAGIGGFWTGKKRYALNVWDMEGTRFAEPKLKIMGLETQRSSTPKACQKSLKECIRRMLQEGEESLQEYYGIFEQEFRKLDYLEVAAVSSANNLQKYSDSNGYPIKGCPYAVKSVLCYNRNARKFGLDPIREGEKVMIVPLKDRNPFGEICFGWLSGTRIPPEIESEVLKWLDWPLLFNKTFVKPLENITTAAKLQYEKVASLTDLFDI
> |[Tevenvirinae _Enterobacteria_phage_GiZh]||_Enterobacteria_phage_GiZh.gb|DNA polymerase (EC 2..|2697|KT184311.1(166514):75399-78095:-1 ^RAST2:fig|1198136.122.peg.136^ Tevenvirinae _Enterobacteria_phage_GiZh|neighbours:(1),(-1)|neighbour_genes:hypothetical protein,Phage protein|
MKEFYISIETVGNNIVERYIDENGKERTREVEYLPTMFRHCKEESKYKDIYGKNCAPQKFPSMKDARDWMKRMEDIGLEALGMNDFKLAYISDTYGSEIVYDRKFVRVANCDIEVTGDKFPDPMKAEYEIDAITHYDSIDDRFYVFDLLNSMYGSVSKWDAKLAAKLDCEGGDEVPQEILDRVIYMPFDNERDMLMEYINLWEQKRPAIFTGWNIEGFDVPYIMNRVKMVLGERSMKRFSPIGRVKSKLIQNMYGSKEIYSIDGVSILDYLDLYKKFAFTNLPSFSLESVAQHETKKGKLPYDGPINKLRETNHQRYISYNIIDVESVQAIDKIRGFIDLVLSMSYYAKMPFSGVMSPIKTWDAIIFNSLKGEHKVIPQQGSHVKQSFPGAFVFEPKPIARRYIMSFDLTSLYPSIIRQVNISPETIRGQFKVHPIHEYIAGTAPKPSDEYSCSPNGWMYDKHQEGIIPKEIAKVFFQRKDWKKKMFAEEMNAEAIKKIIMKGAGSCSTKPEVERYVKFSDDFLNELSNYTESVLNSLIEECEKAATLANTNQLNRKILINSLYGALGNIHFRYYDLRNATAITIFGQVGIQWIARKINEYLNKVCGTNGEDFIAAGDTDSVYVCVDKVIEKVGLDRFKEQNDLVEFMNQFGKKKMEPMIDVAYRELCDYMNNREHLMHMDREAISCPPLGSKGVGGFWKAKKRYALNVYDMEDKRFAEPHLKIMGMETQQSSTPKAVQEALEESIRRILQEGEESVQEYYKNFEKEYRQLDYKVIAEVKTANDIAKYDDKGWPGFKCPFHIRGVLTYRRAVNGLGVAPILDGNKVMVLPLREGNPFGDKCIAWPSGTELPKEIRSDVLSWIDYSTLFQKSFVKPLAGMCESAGMDYEEKASLDFLFG
> |[Viruses Hx01]||_Enterobacteria_phage_HX01.gb|hypothetical protein|2712|NC_018855.1(169158):73065-75776:1 ^RAST2:fig|10239.59.peg.126^ Viruses Hx01|neighbours:(1),(1)|neighbour_genes:Phage endoribonulcea..,D-arabinose 5-phosph..|
MKEFYLTVEQIGDSIFERYIDSNGRERTREVEYKPSLFAHCPESQATKYFDIYGKPCTRKLFANMRDASQWIKRMEDIGLEALGMDDFKLAYLSDTYNYEIKYDHTKIRVANFDIEVTSPDGFPEPSQAKHPIDAITHYDSIDDRFYVFDLLNSPYGNVEEWSIEIAAKLQEQGGDEVPSEIIDKIIYMPFDNEKELLMEYLNFWQQKTPVILTGWNVESFDIPYVYNRIKNIFGESTAKRLSPHRKTRVKVIENMYGSREIITLFGISVLDYIDLYKKFSFTNQPSYSLDYISEFELNVGKLKYDGPISKLRESNHQRYISYNIIDVYRVLQIDAKRQFINLSLDMGYYAKIQIQSVFSPIKTWDAIIFNSLKEQNKVIPQGRSHPVQPYPGAFVKEPIPNRYKYVMSFDLTSLYPSIIRQVNISPETIAGTFKVAPLHDYINAVAERPSDVYSCSPNGMMYYKDRDGVVPTEITKVFNQRKEHKGYMLAAQRNGEIIKEALHNPNLSVDEPLDVDYRFDFSDEIKEKIKKLSAKSLNEMLFRAQRTEVAGMTAQINRKLLINSLYGALGNVWFRYYDLRNATAITTFGQMALQWIERKVNEYLNEVCGTEGEAFVLYGDTDSIYVSADKIIDKVGESKFRDTNHWVDFLDKFARERMEPAIDRGFREMCEYMNNKQHLMFMDREAIAGPPLGSKGIGGFWTGKKRYALNVWDMEGTRYAEPKLKIMGLETQKSSTPKAVQKALKECIRRMLQEGEESLQEYFKEFEKEFRQLNYISIASVSSANNIAKYDVGGFPGPKCPFHIRGILTYNRAIKGNIDAPQVVEGEKVYVLPLREGNPFGDKCIAWPSGTEITDLIKDDVLHWMDYTVLLEKTFIKPLEGFTSAAKLDYEKKASLFDMFDF
>ID:YP_003734196.1 |[Enterobacteria phage IME08]||_Enterobacteria_phage_IME08_.gbk|43|2772|NC_014260(172253):27720-30491:-1 ^GeneID:9384386^ Enterobacteria phage IME08, complete genome.|neighbours:ID:YP_003734195.1(-1),ID:YP_003734197.1(-1)|neighbour_genes:imm,hypothetical protein|
MEYNDSSTNKRQSLVYKGNEMQEFYLTVEQIGDNILERYIDKNGKERSREVPYKPTMFMHANPEQAVKYIDIYGKGCVKKEFDSMRDASQWMKRMDDMGLEALGMDDYKLAYLSDTYRKEIKYDSSKIRIANFDIEVTSPDGFPEPAQAKHPIDAITHYDSIDDKFYVFDLLVSPYGRVKEWSIKIAEKLQDEGGDEVPQEIIDKIVYLPFNSEEEMMLEYLNFWQQKTPVILTGWNVESFDVPYVYNRLKNLFGENTAKRLSPHRKTRVKVIENMYGAREIITLFGISVLDYIDLYKKFSFTNQPSYSLDYVSEYELKVGKLKYDGPISKLRETNHQRYISYNIIDVYRVVQIDMKRQFILLSLDMGYYAKMQIQSVFSPIKTWDAIIFNSLKEQGRVIPQARSHVVQPYPGAFVKEPIPNAYKYVMSFDLTSLYPSIIRQVNISPETIAGTFANAPIHEYIAGTAPRPSDVYSCSPNGMMYYKDRDGVIPTEITKVFLQRKEHKGYMLAAQRNGELIKEALENPNLSVDSPLDIDYRFDFSDEIKAKIKTLSAPSLREMLFRAERTEVAGMTAQINRKLLINSLYGALGNVWFRYYDLRNATAITLFGQMALQWIERKVNEYLNSVCKTENQKFVLYGDTDSIYVKADAIINKVGEDKFRDTNHWVDFLDKFARERMEPAIDAGFREMCEYMNNKQHLMFMDREAIAGPPLGSKGLGGFWTGKKRYALNVWDMEGTRYAEPHLKIMGLETQKSSTPKAVQKALKECIRRMLQEGEASLQEYFKQFNKEFNELDYVSIAAVSSANNIEKYNEGGFPGSKCPYHIKGCLAYMRASAGDLTMPRIVDGEKVYVLPLKEGNPFGEACMAWPSGIELPVQIRDQVLRWMDYNVLFQKTFIKPLTGFTESAKIDYEKKATLFDMFDF
>ID:YP_002922395.1 |[Enterobacteria phage JS10]||_Enterobacteria_phage_JS10_.gbk|43|2712|NC_012741(171451):27044-29755:-1 ^GeneID:7943445^ Enterobacteria phage JS10, complete genome.|neighbours:ID:YP_002922394.1(-1),ID:YP_002922396.1(-1)|neighbour_genes:43,hypothetical protein|
MQEFYLTVEQIGDNILERYIDKNGKERSREVPYKPTMFMHANPEQAVKYIDIYGKGCVKKEFDSMRDASQWMKRMDDMGLEALGMDDYKLAYLSDTYRKEIKYDSSKIRIANFDIEVTSPDGFPEPAQAKHPIDAITHYDSIDDKFYVFDLLVSPYGTVEEWSIKIAEKLQDEGGDEVPQEIIDKIVYLPFNSEEEMMLEYLNFWQQKTPVILTGWNVESFDVPYVYNRLKNLFGENTAKRLSPHRKTRVKVIENMYGVREIITLFGISVLDYIDLYKKFSFTNQPSYSLDYVSEYELKVGKLKYDGPISKLRETNHQRYISYNIIDVYRVVQIDMKRQFILLSLDMGYYAKMQIQSVFSPIKTWDAIIFNSLKEQGKVIPQAKSHAVQPYPGAFVKEPIPNAYKYVMSFDLTSLYPSIIRQVNISPETIAGTFANAPIHEYIAGTAPRPSDTYSCSPNGMMYYKDRDGVIPTEITKVFLQRKEHKGYMLAAQRNGELIKEALENPNLSVDSPLDIDYRFDFSDEIKAQIKKLSASSLKEMLFKAERTEVAGMTAQINRKLLINSLYGALGNVWFRYYDLRNATAITLFGQMALQWIERKVNEYLNGVCKTENQKFVLYGDTDSIYVKADAIINKVGEDKFRDTNHWVDFLDKFARERMEPAIDAGFREMCEYMNNKQHLMFMDREAIAGPPLGSKGLGGFWTGKKRYALNVWDMEGTRYAEPHLKIMGLETQKSSTPKAVQKALKECIRRMLQEGEASLQEYFKQFNKEFNELDYVSIAAVSSANNIEKYNEGGFPGSKCPYHIKGCLAYMRASAGDLTMPRIVDGEKVYVLPLKEGNPFGEACMAWPSGIELPIQIRDQVLRWMDYNVLFQKTFIKPLTGFTESAKIDYEKKATLFDMFDF
>ID:YP_001595175.1 |[Escherichia phage JS98]||_Enterobacteria_phage_JS98.gbk|43|2712|NC_010105(170523):27245-29956:-1 ^GeneID:5783855^ Enterobacteria phage JS98, complete genome.|neighbours:ID:YP_001595174.1(-1),ID:YP_001595176.1(-1)|neighbour_genes:imm,hypothetical protein|
MQEFYLTVEQIGDNILERYIDKNGNERSREVPYKPTMFMHANPEQAVKYIDIYGKGCVKKEFDSMRDASQWMKRMDDMGLEALGMDDYKLAYLSDTYRKEIKYDSSKIRIANFDIEVTSPDGFPEPAQAKHPIDAITHYDSIDDKFYVFDLLNSPYGRVKEWSIKIAEKLQDEGGDEVPQEIIDKIVYLPFNSEEEMMLEYLNFWQQKTPVILTGWNVESFDVPYVYNRLKNLFGENTAKRLSPHRKTRVKVIENMYGVREIITLFGISVLDYIDLYKKFSFTNQPSYSLDYVSEYELKVGKLKYDGPISKLRETNHQRYISYNIIDVYRVVQIDMKRQFILLSLDMGYYAKMQIQSVFSPIKTWDAIIFNSLKEQGKVIPQAKSHAVQPYPGAFVKEPIPNAYKYVMSFDLTSLYPSIIRQVNISPETIAGTFANAPIHEYIAGTAPRPSDTYSCSPNGMMYYKDRDGVIPTEITKVFLQRKEHKGYMLAAQRNGELIKEALENPNPSVDSPLDIDYRFDFSDEIKAQIKKLSASSLKEMLFKAERTEVAGMTAQINRKLLINSLYGALGNVWFRYYDLRNATAITLFGQMALQWIERKVNEYLNSVCKTENQKFVLYGDTDSIYVKADAIINKVGEDKFRDTNHWVDFLDKFARERMEPAIDAGFREMCEYMNNKQHLMFMDREAIAGPPLGSKGLGGFWTGKKRYALNVWDMEGTRYAEPHLKIMGLETQKSSTPKAVQKALKECIRRMLQEGEASLQEYFKQFNKEFNELDYVSIAAVSSANNIEKYNEGGFPGSKCPYHIKGCLAYMRASAGDLTMPRIVDGEKVYVLPLKEGNPFGEACMAWPSGIELPIQIRDQVLRWMDYNVLFQKTFIKPLTGFTESAKIDYEKKATLFDMFDF
>ID:YP_002922099.1 |[Escherichia phage JSE]||_Enterobacteria_phage_JSE_.gbk|DNA polymerase|1407|NC_012740(166418):17062-18468:-1 ^GeneID:7943147^ Enterobacteria phage JSE, complete genome.|neighbours:ID:YP_002922098.1(-1),ID:YP_002922100.1(-1)|neighbour_genes:hypothetical protein,DNA polymerase|
MHEYINKTAPRPSDEYSCSPNGWMYRKDIHGIVPIEIKKVFDQRKQYKNMMLACDRNAELCKAILHDENHVYGGTISYSVEVRHDFDEAFKSMLSELSKDALEKLLEECKDESILCNTNQLSRKVLINSLYGALGNPKFRFYDLRNASAITLFGQLAIQWIERKINEYLNELCGTTDFAYVRYCDTDSVYVLVNNVIDKVGGEDRFDDTEKLVDFLDNFGKHRMEPIIDKGYRELCEYMNNYEHLMFMDREAIAGPPLKSAGIGGFWTGKKRYALNVWDMEGTRFAEPKLKIMGLETQRSSTPKACQKSLKECIRRMLQEGEESLQEYYGIFEQEFRKLDYLDVAAVSSANNLQKYSDSNGYPIKGCPYAVKSVLCYNRNARKFGLDPIREGEKVMIVPLKDRNPFGEICFGWLSGTRIPPEIESEVLKWLDWPLLFNKTFVKPLENITTAAKLQYEKVASLTDLFDI
>ID:YP_002922100.1 |[Escherichia phage JSE]||_Enterobacteria_phage_JSE_.gbk|DNA polymerase|1209|NC_012740(166418):18996-20204:-1 ^GeneID:7943148^ Enterobacteria phage JSE, complete genome.|neighbours:ID:YP_002922099.1(-1),ID:YP_002922101.1(-1)|neighbour_genes:DNA polymerase,regA|
MYFLSCERVGDKIYERYIDDAGQEQERYVEYTPTLFHHAAPGMVTNYKDIYGKPCIAKKFPSMNEANKWRKKMGEMGQEALGMDDFIISYLSDTYKGEIRYDRNKIRVAWVDIEVTAPEFPKPEEAKYPIDAITHYDSVHDRFFVFDLKGKNGEIWESSKSILRPDIVERVVYNVYDTEDELLLEYIRFFEENRPVGFTGWNTETFDIPYIIKRISNKFGSRTANRLSPCGKIKSRISQDDFGNEREAFTIMGIESLDYIDLYKKFSFTTQPTYALDYVAEYETGIGKVDYDGPLKKLRDDNHQLYIDYNIGDVDRVLAIDKKRGFIDLVYSLCFYAKIKFNHVYNPMKVWDAIIFGSLKAEGKVVPENKIQPKQTYPGAFVKEPVPNAYRWMMSFDLTSLN
> |[Tevenvirinae _Enterobacteria_phage_Kha5h]||_Enterobacteria_phage_Kha5h.gb|DNA polymerase (EC 2..|2697|KT184312.1(167318):50893-53589:-1 ^RAST2:fig|1198136.123.peg.92^ Tevenvirinae _Enterobacteria_phage_Kha5h|neighbours:(1),(-1)|neighbour_genes:hypothetical protein,Phage protein|
MKEFYISIETVGNNIVERYIDENGKERTREVEYLPTMFRHCKEESKYKDIYGKNCAPQKFPSMKDARDWMKRMEDIGLEALGMNDFKLAYISDTYGSEIVYDRKFVRVANCDIEVTGDKFPDPMKAEYEIDAITHYDSIDDRFYVFDLLNSMYGSVSKWDAKLAAKLDCEGGDEVPQEILDRVIYMPFDNERDMLMEYINLWEQKRPAIFTGWNIEGFDVPYIMNRVKMVLGERSMKRFSPIGRVKSKLIQNMYGSKEIYSIDGVSILDYLDLYKKFAFTNLPSFSLESVAQHETKKGKLPYDGPINKLRETNHQRYISYNIIDVESVQAIDKIRGFIDLVLSMSYYAKMPFSGVMSPIKTWDAIIFNSLKGEHKVIPQQGSHVKQSFPGAFVFEPKPIARRYIMSFDLTSLYPSIIRQVNISPETIRGQFKVHPIHEYIAGTAPKPSDEYSCSPNGWMYDKHQEGIIPKEIAKVFFQRKDWKKKMFAEEMNAEAIKKIIMKGAGSCSTKPEVERYVKFNDDFLNELSNYTESVLNSLIEECEKAATLANTNQLNRKILINSLYGALGNIHFRYYDLRNATAITIFGQVGIQWIARKINEYLNKVCGTNGEDFIAAGDTDSVYVCVDKVIEKVGLDRFKEQNDLVEFMNQFGKKKMEPMIDVAYRELCDYMNNREHLMHMDREAISCPPLGSKGVGGFWKAKKRYALNVYDMEDKRFAEPHLKIMGMETQQSSTPKAVQEALEESIRRILQEGEESVQEYYKNFEKEYRQLDYKVIAEVKTANDIAKYDDKGWPGFKCPFHIRGVLTYRRAVSGLGVAPILDGNKVMVLPLREGNPFGDKCIAWPSGTELPKEIRSDVLSWIDYSTLFQKSFVKPLAGMCESAGMDYEEKASLDFLFG
>ID:YP_001469370.1 |[Enterobacteria phage Phi1]||_Enterobacteria_phage_Phi1_.gbk|43|2679|NC_009821(164270):15971-18649:-1 ^GeneID:5602190^ Enterobacteria phage Phi1, complete genome.|neighbours:ID:YP_001469369.1(-1),ID:YP_001469371.1(-1)|neighbour_genes:hypothetical protein,regA|
MYFLSCERVGDKIYERYIDDVGQEQERYVEYTPTLFHHAAPGMVTNYKDIYGKPCIAKKFPSMNEANKWRKKMGEMGQEALGMDDFIISYLSDTYKGEIRYDRNKIRVAWVDIEVTAPEFPKPEEAKYPIDAITHYDSVHDRFFVFDLKGKSGEIWEASKSILRPDIVERVVYNVYDTEDELLLEYIRFFEENRPVGFTGWNTETFDIPYIIKRISNKFGSRTANRLSPCGKIKSRISQDDFGNEREAFTIMGIESLDYIDLYKKFSFTTQPTYALDYVAEYETGIGKVDYDGPLKKLRDDNHQLYIDYNIGDVDRVLAIDKKRGFIDLVYSLCFYAKIKFNHVYNPMKVWDAIIFGSLKAEGKVVPENKIQPKQTYPGAFVKEPVPNAYRWMMSFDLTSLYPSIIRQVNISPETIAGSFDAAPMHAYINKTAPRPSDEYSCSPNGWMYRKDIHGIVPIEIKKVFDQRKQYKNMMLACDRNAELCKAILHDENHVYGGTISYSVEVRHDFDEAFKSMLSELSKDALEKLLEECKDESILCNTNQLSRKVLINSLYGALGNPKFRFYDLRNASAITLFGQLAIQWIERKINEYLNELCGTTDFAYVRYCDTDSVYVLVNNVIDKVGGEDRFDDTEKLVDFLDNFGKHRMEPIIDKGYRELCEYMNNYEHLMFMDREAIAGPPLKSAGIGGFWTGKKRYALNVWDMEGTRFAEPKLKIMGLETQRSSTPKACQKSLKECIRRMLQEGEESLQEYYGIFEQEFRKLDYLEVAAVSSANNLQKYSDSNGYPIKGCPYAVKSVLCYNRNARKFGLDPIREGEKVMIVPLKDRNPFGEICFGWLSGTRIPPEIESEVLKWLDWPLLFNKTFVKPLENITTAAKLQYEKVASLTDLFDI
>ID:YP_009202779.1 |[Escherichia phage QL01]||_Enterobacteria_phage_QL01.gbk|DNA polymerase|2712|NC_028847(170527):26910-29621:-1 ^GeneID:26629768^ Enterobacteria phage QL01, complete genome.|neighbours:ID:YP_009202778.1(-1),ID:YP_009202780.1(-1)|neighbour_genes:immunity to superinf..,hypothetical protein|
MQEFYLTVEQIGDNILERYIDKNGNERSREVPYKPTMFMHANPEQAVKYIDIYGKGCVKKEFDSMRDASQWMKRMDDMGLEALGMDDYKLAYLSDTYRKEIKYDSSKIRIANFDIEVTSPDGFPEPAQAKHPIDAITHYDSIDDKFYVFDLLVSPYGTVEEWSIKIAEKLQDEGGDEVPQEIIDKIVYLPFNSEEEMMLEYLNFWQQKTPVILTGWNVESFDVPYVYNRLKNLFGENTAKRLSPHRKTRVKVIENMYGAREIITLFGISVLDYIDLYKKFSFTNQPSYSLDYVSEYELKVGKLKYDGPISKLRETNHQRYISYNIIDVYRVVQIDMKRQFILLSLDMGYYAKMQIQSVFSPIKTWDAIIFNSLKEQGKVIPQARSHVVQPYPGAFVKEPIPNAYKYVMSFDLTSLYPSIIRQVNISPETIAGTFANAPIHEYIAGTAQRPSDTYSCSPNGMMYYKDREGVIPTEITKVFLQRKEHKGYMLAAQRNGELIKEALENPNLSVDSPLDIDYRFDFSDEIKAQIKALSAPSLREMLKKAELTEVAGNTAQINRKLLINSLYGALGNVWFRYYDLRNATAITLFGQMALQWIERKVNEYLNSVCKTENQKFVLYGDTDSIYVKADAIINKVGEDKFRDTNHWVDFLDKFARERMEPAIDAGFREMCEYMNNKQHLMFMDREAIAGPPLGSKGLGGFWTGKKRYALNVWDMEGTRYAEPHLKIMGLETQKSSTPKAVQKALKECIRRMLQEGEASLQEYFKQFNKEFNELDYVSIAAVSSANNIEKYNEGGFPGSKCPYHIKGCLAYMRASAGDLTMPRIVDGEKVYVLPLKEGNPFGEACMAWPSGIELPVQIRDQVLRWMDYNVLFQKTFIKPLTGFTESAKIDYEKKATLFDMFDF
>ID:AIT74142.1 |[Enterobacteria phage RB10]||_Enterobacteria_phage_RB10_.gbk|DNA polymerase|2697|KM606999(168401):24574-27270:-1 ^^ Enterobacteria phage RB10, complete genome.|neighbours:ID:AIT74141.1(-1),ID:AIT74143.1(-1)|neighbour_genes:hypothetical protein,regA|
MKEFYISIETVGNNIVERYIDENGKERTREVEYLPTMFRHCKEESKYKDIYGKNCAPQKFPSMKDARDWMKRMEDIGLEALGMNDFKLAYISDTYGSEIVYDRKFVRVANCDIEVTGDKFPDPMKAEYEIDAITHYDSIDDRFYVFDLLNSMYGSVSKWDAKLAAKLDCEGGDEVPQEILDRVIYMPFDNERDMLMEYINLWEQKRPAIFTGWNIEGFDVPYIMNRVKMVLGERSMKRFSPIGRVKSKLIQNMYGSKEIYSIDGVSILDYLDLYKKFAFTNLPSFSLESVAQHETKKGKLPYDGPINKLRETNHQRYISYNIIDVESVQAIDKIRGFIDLVLSMSYYAKMPFSGVMSPIKTWDAIIFNSLKGEHKVIPQQGSHVKQSFPGAFVFEPKPIARRYIMSFDLTSLYPSIIRQVNISPETIRGQFKVHPIHEYIAGTAPKPSDEYSCSPNGWMYDKHQEGIIPKEIAKVFFQRKDWKKKMFAEEMNAEAIKKIIMKGAGSCSTKPEVERYVKFSDDFLNELSNYTESVLNSLIEECEKAATLANTNQLNRKILINSLYGALGNIHFRYYDLRNATAITIFGQVGIQWIARKINEYLNKVCGTNGEDFIAAGDTDSVYVCVDKVIEKVGLDRFKEQNDLVEFMNQFGKKKMEPMIDVAYRELCDYMNNREHLMHMDREAISCPPLGSKGVGGFWKAKKRYALNVYDMEDKRFAEPHLKIMGMETQQSSTPKAVQEALEESIRRILQEGEESVQEYYKNFEKEYRQLDYKVIAEVKTANDIAKYDDKGWPGFKCPFHIRGVLTYRRAVSGLGVAPILDGNKVMVLPLREGNPFGDKCIAWPSGTELPKEIRSDVLSWIDYSTLFQKSFVKPLAGMCESAGMDYEEKASLDFLFG
>ID:YP_002854382.1 |[Escherichia virus RB14]||_Enterobacteria_phage_RB14_.gbk|43|2697|NC_012638(165429):24436-27132:-1 ^GeneID:7803765^ Enterobacteria phage RB14, complete genome.|neighbours:ID:YP_002854381.1(-1),ID:YP_002854383.1(-1)|neighbour_genes:imm.1,RB32ORF047c|
MKEFYISIETVGNNIVERYIDENGKERTREVEYLPTMFRHCKEESKYKDIYGKNCAPQKFPSMKDARDWMKRMEDIGLEALGMNDFKLAYISDTYGSEIVYDRKFVRVANCDIEVTGDKFPDPMKAEYEIDAITHYDSIDDRFYVFDLLNSMYGSVSKWDAKLAAKLDCEGGDEVPQEILDRVIYMPFDNERDMLMEYINLWEQKRPAIFTGWNIEGFDVPYIMNRVKMVLGERSMKRFSPIGRVKSKLIQNMYGSKEIYSIDGVSILDYLDLYKKFAFTNLPSFSLESVAQHETKKGKLPYDGPINKLRETNHQRYISYNIIDVESVQAIDKIRGFIDLVLSMSYYAKMPFSGVMSPIKTWDAIIFNSLKGEHKVIPQQGSHVKQSFPGAFVFEPKPIARRYIMSFDLTSLYPSIIRQVNISPETIRGQFKVHPIHEYIAGTAPKPSEEYSCSPNGWMYDKHQEGIIPKEIAKVFFQRKDWKKKMFAEEMNAEAIKKIIMKGAGSCSTKPEVERYVKFSDDFLNELSNYTESVLNSLIEECEKAATLANTNQLNRKILINSLYGALGNIHFRYYDLRNATAITIFGQVGIQWIARKINEYLNKVCGTNGEDFIAAGDTDSVYVCVDKVIEKVGLDRFKEQNDLVEFMNQFGKKKMEPMIDVAYRELCDYMNNREHLMHMDREAISCPPLGSKGVGGFWKAKKRYALNVYDMEDKRFAEPHLKIMGMETQQSSTPKAVQEALEESIRRILQEGEESVQEYYKNFEKEYRQLDYKVIAEVKTANDIAKYDDKGWPGFKCPFHIRGVLTYRRAVSGLGVAPILDGNKVMVLPLREGNPFGDKCIAWPSGTELPKEIRSDVLSWIDYSTLFQKSFVKPLAGMCESAGMDYEEKASLDFLFG
> |[Tevenvirinae _Enterobacteria_phage_RB16]||_Enterobacteria_phage_RB16.gb|DNA polymerase (EC 2..|2706|NC_014467.1(176788):21866-24571:-1 ^RAST2:fig|1198136.103.peg.38^ Tevenvirinae _Enterobacteria_phage_RB16|neighbours:(-1),(-1)|neighbour_genes:recombination protei..,hypothetical protein|
MTEFYLSVEQMGDHIYERFIDSEGREQVRKTKYEPTMYQHAMAGVDSPYKDIYGKTCIKKKFDSIKDAKSWMQRMKDVGMEALGMDDYRLAYISDTYRTEIDYNRERIRIASLDIEVTAPEFPDPREAKYAIDAITHYDSVEDKFFVYDLVEGGLDEWVASKVDTENEISEEDLKKVVYRSFSTEKSLLSAYIKDWKERTPVIVTGWNSNKFDIAYIITRYLNIFGQNVVRHFSPFGKVTAKTTTDQYGNEQLGYEIYGVSQMDGMDLYKKFSFTPQPSYGLGAIAEYETGKSKVDYEGSLSELRQADHQKYITYNIVDVIRVLDIDGKRNFIELVLSVAYYAKINFPGVMSPLKTWDAIIYNSLREDKIVIPENKRHTKTPYDGAYVKDPVVAPYKYIVSFDLTSLYPSIIRQVNISPETIANSFAVRPMHEYINKTAPRPSDEFSCSPNGWMFRRDVKGVIPVEIKKVFDQRKMWKKRMMAGERNLELIKHELEHLTDAHNQMIDPDFDFYTDFSDESKAVLKTLTKQMLKAVKKVCEKKIAQANTAQLNRKISINSLYGALGNEHFRYFDIRNASAITMFGQLAIQWIERKVNEYLNQLCNTTDYAYVRYCDTDSIYVCMDNVIEKVGGESKFRDNNHWVDFLDKFSRERMEPIIDKGYRELCEYMNNVEHLMFMDREIISGPPLGSKGLGSFWTAKKRYAANVWDSEGTRYEKPKLKIMGMETQRSSTPTAVKKFLKEAIRRILQEGEESLHESFKVFEEEYKALDYREIAGVSSANNITKYNDGMGYPIKGTPNHIKGVLFFNRHTKGIPGVTQIMEGEKVMVLPLRDKNPWQADCIAWQSGSRLPVEIESDILKWVDYNGLFEKHVISPLQNITEACKIDYEKRASLNTLFGDDW
>ID:AXF42357.1 |[Enterobacteria phage RB18]||_Enterobacteria_phage_RB18_.gbk|DNA polymerase|2697|MH553563(166677):25483-28179:-1 ^^ Enterobacteria phage RB18, complete genome.|neighbours:ID:AXF42356.1(-1),ID:AXF42358.1(-1)|neighbour_genes:hypothetical protein,hypothetical protein|
MKEFYISIETVGNNIVERYIDENGKERTREVEYLPTMFRHCKEESKYKDIYGKNCAPQKFPSMKDARDWMKRMEDIGLEALGMNDFKLAYISDTYGSEIVYDRKFVRVANCDIEVTGDKFPDPMKAEYEIDAITHYDSIDDRFYVFDLLNSMYGSVSKWDAKLAAKLDCEGGDEVPQEILDRVIYMPFDNERDMLMEYINLWEQKRPAIFTGWNIEGFDVPYIMNRVKMVLGERSMKRFSPIGRVKSKLIQNMYGSKEIYSIDGVSILDYLDLYKKFAFTNLPSFSLESVAQHETKKGKLPYDGPINKLRETNHQRYISYNIIDVESVQAIDKIRGFIDLVLSMSYYAKMPFSGVMSPIKTWDAIIFNSLKGEHKVIPQQGSHVKQSFPGAFVFEPKPIARRYIMSFDLTSLYPSIIRQVNISPETIRGQFKVHPIHEYIAGTAPKPSDEYSCSPNGWMYDKHQEGIIPKEIAKVFFQRKDWKKKMFAEEMNAEAIKKIIMKGAGSCSTKPEVERYVKFSDDFLNELSNYTKSVLNSLIEECEKAATLANTNQLNRKILINSLYGALGNIHFRYYDLRNATAITIFGQVGIQWIARKINEYLNKVCGTNGEDFIAAGDTDSVYVCVDKVIEKVGLDRFKEQNDLVEFMNQFGKKKMEPMIDVAYRELCDYMNNREHLMHMDREAISCPPLGSKGVGGFWKAKKRYALNVYDMEDKRFAEPHLKIMGMETQQSSTPKAVQEALEESIRRILQEGEESVQEYYKNFEKEYRQLDYKVIAEVKTANDIAKYDDKGWPGFKCPFHIRGVLTYRRAVNGLGVAPILDGNKVMVLPLREGNPFGDKCIAWPSGTELPKEIRSDVLSWIDYSTLFQKSFVKPLAGMCESAGMDYEEKASLDFLFG
>ID:YP_009102254.1 |[Enterobacteria phage RB27]||_Enterobacteria_phage_RB27_.gbk|DNA polymerase|2697|NC_025448(165179):25521-28217:-1 ^GeneID:22113038^ Enterobacteria phage RB27, complete genome.|neighbours:ID:YP_009102253.1(-1),ID:YP_009102255.1(-1)|neighbour_genes:hypothetical protein,regA|
MKEFYISIETVGNNIVERYIDENGKERTREVEYLPTMFRHCKEESKYKDIYGKNCTPQKFPSMKDARDWMKRMEDIGLEALGMNDFKLAYISDTYGSEIVYDRKFVRVANCDIEVTGDKFPDPMKAEYEIDAITHYDSIDDRFYVFDLLNSMYGSVSKWDAKLAAKLDCEGGDEVPQEILDRVIYMPFDNERDMLMEYINLWEQKRPAIFTGWNIEGFDVPYIMNRVKMVLGERSMKRFSPIGRVKSKLIQNMYGSKEIYSIDGVSILDYLDLYKKFAFTNLPSFSLESVAQHETKKGKLPYDGPINKLRETNHQRYISYNIIDVESVQAIDKIRGFIDLVLSMSYYAKMPFSGVMSPIKTWDAIIFNSLKGEHKVIPQQGSHVKQSFPGAFVFEPKPIARRYIMSFDLTSLYPSIIRQVNISPETIRGQFKVHPIHEYIAGTAPKPSDEYSCSPNGWMYDKHQEGIIPKEIAKVFFQRKDWKKKMFAEEMNAEAIKKIIMKGAGSCSTKPEVERYVKFSDDFLNELSNYTESVLNSLIEECEKAATLANTNQLNRKILINSLYGALGNIHFRYYDLRNATAITIFGQVGIQWIARKINEYLNKVCGTNGEDFIAAGDTDSVYVCVDKVIEKVGLDRFKEQNDLVEFMNQFGKKKMEPMIDVAYRELCDYMNNREHLMHMDREAISCPPLGSKGIGGFWKAKKRYALNVYDMEDKRFAEPHLKIMGMETQQSSTPKAVQEALEESIRRILQEGEESVQEYYKNFEKEYRQLDYKVIAEVKTANDIAKYDDKGWPGFKCPFHIRGVLTYRRAVSGLGVAPILDGNKVMVLPLREGNPFGDKCIAWPSGTELPKEIRSDVLSWIDYSTLFQKSFVKPLAGMCESAGMDYEEKASLDFLFG
>ID:AIT74685.1 |[Enterobacteria phage RB33]||_Enterobacteria_phage_RB33_.gbk|DNA polymerase|2697|KM607001(166007):24691-27387:-1 ^^ Enterobacteria phage RB33, complete genome.|neighbours:ID:AIT74684.1(-1),ID:AIT74686.1(-1)|neighbour_genes:hypothetical protein,hypothetical protein|
MKEFYISIETVGNNIVERYIDENGKERTREVEYLPTMFRHCKEESKYKDIYGKNCAPQKFPSMKDARDWMKRMEDIGLEALGMNDFKLAYISDTYGSEIVYDRKFVRVANCDIEVTGDKFPDPMKAEYEIDAITHYDSIDDRFYVFDLLNSMYGSVSKWDAKLAAKLDCEGGDEVPQEILDRVIYMPFDNERDMLMEYINLWEQKRPAIFTGWNIEGFDVPYIMNRVKMVLGERSMKRFSPIGRVKSKLIQNMYGSKEIYSIDGVSILDYLDLYKKFAFTNLPSFSLESVAQHETKKGKLPYDGPINKLRETNHQRYISYNIIDVESVQAIDKIRGFIDLVLSMSYYAKMPFSGVMSPIKTWDAIIFNSLKGEHKVIPQQGSHVKQSFPGAFVFEPKPIARRYIMSFDLTSLYPSIIRQVNISPETIRGQFKVHPIHEYIAGTAPKPSDEYSCSPNGWMYDKHQEGIIPKEIAKVFFQRKDWKKKMFAEEMNAEAIKKIIMKGAGSCSTKPEVERYVKFNDDFLNELSNYTESVLNSLIEECEKAATLANTNQLNRKILINSLYGALGNIHFRYYDLRNATAITIFGQVGIQWIARKINEYLNKVCGTNDEDFIAAGDTDSVYVCVDKVIEKVGLDRFKEQNDLVEFMNQFGKKKMEPMIDVAYRELCDYMNNREHLMHMDREAISCPPLGSKGVGGFWKAKKRYALNVYDMEDKRFAEPHLKIMGMETQQSSTPKAVQEALEESIRRILQEGEESVQEYYKNFEKEYRQLDYKVIAEVKTANDIAKYDDKGWPGFKCPFHIRGVLTYRRAVSGLGVAPILDGNKVMVLPLREGNPFGDKCIAWPSGTELPKEIRSDVLSWIDHSTLFQKSFVKPLAGMCESAGMDYEEKASLDFLFG
>ID:YP_009098433.1 |[Escherichia phage RB3]||_Enterobacteria_phage_RB3_.gbk|DNA polymerase|2697|NC_025419(168402):24575-27271:-1 ^GeneID:22113797^ Enterobacteria phage RB3, complete genome.|neighbours:ID:YP_009098432.1(-1),ID:YP_009098434.1(-1)|neighbour_genes:hypothetical protein,regA|
MKEFYISIETVGNNIVERYIDENGKERTREVEYLPTMFRHCKEESKYKDIYGKNCAPQKFPSMKDARDWMKRMEDIGLEALGMNDFKLAYISDTYGSEIVYDRKFVRVANCDIEVTGDKFPDPMKAEYEIDAITHYDSIDDRFYVFDLLNSMYGSVSKWDAKLAAKLDCEGGDEVPQEILDRVIYMPFDNERDMLMEYINLWEQKRPAIFTGWNIEGFDVPYIMNRVKMVLGERSMKRFSPIGRVKSKLIQNMYGSKEIYSIDGVSILDYLDLYKKFAFTNLPSFSLESVAQHETKKGKLPYDGPINKLRETNHQRYISYNIIDVESVQAIDKIRGFIDLVLSMSYYAKMPFSGVMSPIKTWDAIIFNSLKGEHKVIPQQGSHVKQSFPGAFVFEPKPIARRYIMSFDLTSLYPSIIRQVNISPETIRGQFKVHPIHEYIAGTAPKPSDEYSCSPNGWMYDKHQEGIIPKEIAKVFFQRKDWKKKMFAEEMNAEAIKKIIMKGAGSCSTKPEVERYVKFSDDFLNELSNYTESVLNSLIEECEKAATLANTNQLNRKILINSLYGALGNIHFRYYDLRNATAITIFGQVGIQWIARKINEYLNKVCGTNGEDFIAAGDTDSVYVCVDKVIEKVGLDRFKEQNDLVEFMNQFGKKKMEPMIDVAYRELCDYMNNREHLMHMDREAISCPPLGSKGVGGFWKAKKRYALNVYDMEDKRFAEPHLKIMGMETQQSSTPKAVQEALEESIRRILQEGEESVQEYYKNFEKEYRQLDYKVIAEVKTANDIAKYDDKGWPGFKCPFHIRGVLTYRRAVSGLGVAPILDGNKVMVLPLREGNPFGDKCIAWPSGTELPKEIRSDVLSWIDYSTLFQKSFVKPLAGMCESAGMDYEEKASLDFLFG
> |[Tevenvirinae _Enterobacteria_phage_RB43]||_Enterobacteria_phage_RB43.gb|DNA polymerase (EC 2..|2706|NC_007023.1(180500):23284-25989:-1 ^RAST2:fig|1198136.102.peg.42^ Tevenvirinae _Enterobacteria_phage_RB43|neighbours:(-1),(-1)|neighbour_genes:recombination protei..,hypothetical protein|
MNEFYLSVEQMGDHIYERFIDADGREQVRKTKYEPTLFQHAMAGTDSPYKDIYGKTCIKKKFDCIKDAKNWMQRMKDVGMEALGMDDFRLAYISDTYRNEIEYNRERIRIASLDIEVTAPEFPDPREAKYAIDAITHYDSVEDKFFVYDLVEGGLDEWVASKVDTEKEISEEDLKKIVYRAFQTEKSLMSAYIKDWKERTPVIVTGWNSNKFDIAYIITRYLNIFGQNVVRHFSPFGKVTAKTTTDQYGNEQLGYEIYGVSQMDGMDLYKKFSFTPQPSYSLGAIAEYETGKNKVDYEGSLSELRQKDHQTYITYNIVDVIRVLDIDGKRNFIELVLSVAYYAKINFPGVMSPLKTWDAIIYNSLREDKIAIPENKRHTKTPYDGAYVKDPVVAPYKYIVSFDLTSLYPSIIRQVNISPETIANSFAVRPLDEYINKTAPRPSDEFSCSPNGWMFRRDIKGVIPVEIKKVFDQRKMWKKRMMAGERNLELIKHELEHLTDAHNQMIDPDFDFYSDFSDESKAVLKTLTKQMLKAVKKVCEKKIAQANTAQLNRKISINSLYGALGNEHFRYFDIRNASAITMFGQLAIQWIERKVNEYLNQLCNTTDYAYVRYCDTDSIYVCMDNVIEKVGGESKFRDNNHWVDFLDKFSRERMEPIIDKGYRELCEYMNNVEHLMFMDREIISGPPLGSKGLGSFWTAKKRYAANVWDSEGTRYEKPKLKIMGMETQRSSTPTAVKVFLKEAIRRILQEGEESLHESFKVFEEEYKALDYREIAGVSSANNITKYNDGTGHPIKGTPNHIKGVLFFNRLTRGIQGITQIMEGEKVMVLPLRDKNPWQSDCIAWQSGSRLPNEIESDILKWVDYNGLFEKHVISPLKNITEACKIDYEKRASLNTLFGDDW
>ID:NP_891597.1 |[Enterobacteria phage RB49]||_Enterobacteria_phage_RB49_.gbk|43|2679|NC_005066(164018):15793-18471:-1 ^GeneID:1725339^ Enterobacteria phage RB49, complete genome.|neighbours:ID:NP_891596.1(-1),ID:NP_891598.1(-1)|neighbour_genes:hypothetical protein,regA|
MYFLSCERVGDKIYERYIDDAGQEQERYVEYTPTLFHHAAPGMVTNYKDIYGKPCIAKKFPSMNEANKWRKKMGEMGQEALGMDDFIISYLSDTYKGEIRYDRNKIRVAWVDIEVTAPEFPKPEEAKYPIDAITHYDSVHDRFFVFDLKGKNGEIWESSKSILRPDIVERVVYNVYDTEDELLLEYIRFFEENRPVGFTGWNTETFDIPYIIKRISNKFGSRTANRLSPCGKIKSRISQDDFGNEREAFTIMGIESLDYIDLYKKFSFTTQPTYALDYVAEYETGIGKVDYDGPLKKLRDDNHQLYIDYNIGDVDRVLAIDKKRGFIDLVYSLCFYAKIKFNHVYNPMKVWDAIIFGSLKAEGKVVPENKIQPKQTYPGAFVKEPVPNAYRWMMSFDLTSLYPSIIRQVNISPETIAGSFDAAPMHEYINKTAPRPSDEYSCSPNGWMYRKDIHGIVPIEIKKVFDQRKQYKNMMLACDRNAELCKAILHDENHVYGGTISYSVEVRHDFDEAFKSMLSELSKDALEKLLEECKDESILCNTNQLSRKVLINSLYGALGNPKFRFYDLRNASAITLFGQLAIQWIERKINEYLNELCGTTDFAYVRYCDTDSVYVLVNNVVDKVGGEDRFDDTEKLVDFLDNFGKHRMEPIIDKGYRELCEYMNNYEHLMFMDREAIAGPPLKSAGIGGFWTGKKRYALNVWDMEGTRFAEPKLKIMGLETQRSSTPKACQKSLKECIRRMLQEGEESLQEYYGIFEQEFRKLDYLEVAAVSSANNLQKYSDSNGYPIKGCPYAVKSVLCYNRNARKFGLDPIREGEKVMIVPLKDRNPFGEICFGWLSGTRIPPEIESEVLKWLDWPLLFNKTFVKPLENITTAAKLQYEKVASLTDLFDI
>ID:ACP30967.1 |[Enterobacteria phage RB51]||_Enterobacteria_phage_RB51_.gbk|43|2697|FJ839693(168394):25607-28303:-1 ^^ Enterobacteria phage RB51, complete genome.|neighbours:ID:ACP30966.1(-1),ID:ACP30968.1(-1)|neighbour_genes:RB51ncORF048c,RB32ORF047c|
MKEFYISIETVGNNIVERYIDENGKERTREVEYLPTMFRHCKEESKYKDIYGKNCAPQKFPSMKDARDWMKRMEDIGLEALGMNDFKLAYISDTYGSEIVYDRKFVRVANCDIEVTGDKFPDPMKAEYEIDAITHYDSIDDRFYVFDLLNSMYGSVSKWDAKLAAKLDCEGGDEVPQEILDRVIYMPFDNERDMLMEYINLWEQKRPAIFTGWNIEGFDVPYIMNRVKMVLGERSMKRFSPIGRVKSKLIQNMYGSKEIYSIDGVSILDYLDLYKKFAFTNLPSFSLESVAQHETKKGKLPYDGPINKLRETNHQRYISYNIIDVESVQAIDKIRGFIDLVLSMSYYAKMPFSGVMSPIKTWDAIIFNSLKGEHKVIPQQGSHVKQSFPGAFVFEPKPIARRYIMSFDLTSLYPSIIRQVNISPETIRGQFKVHPIHEYIAGTAPKPSDEYSCSPNGWMYDKHQEGIIPKEIAKVFFQRKDWKKKMFAEEMNAEAIKKIIMKGAGSCSTKPEVERYVKFSDDFLNELSNYTESVLNSLIEECEKAATLANTNQLNRKILINSLYGALGNIHFRYYDLRNATAITIFGQVGIQWIARKINEYLNKVCGTNGEDFIAAGDTDSVYVCVDKVIEKVGLDRFKEQNDLVEFMNQFGKKKMEPMIDVAYRELCDYMNNREHLMHMDREAISCPPLGSKGVGGFWKAKKRYALNVYDMEDKRFAEPHLKIMGMETQQSSTPKAVQEALEESIRRILQEGEESVQEYYKNFEKEYRQLDYKVIAEVKTANDIAKYDDKGWPGFKCPFHIRGVLTYRRAVSGLGVAPILDGNKVMVLPLREGNPFGDKCIAWPSGTELPKEIRSDVLSWIDYSTLFQKSFVKPLAGMCESAGMDYEEKASLDFLFG
>ID:AIT74961.1 |[Enterobacteria phage RB55]||_Enterobacteria_phage_RB55_.gbk|DNA polymerase|2697|KM607002(168896):27161-29857:-1 ^^ Enterobacteria phage RB55, complete genome.|neighbours:ID:AIT74960.1(-1),ID:AIT74962.1(-1)|neighbour_genes:hypothetical protein,regA|
MKEFYISIETVGNNIVERYIDENGKERTREVEYLPTMFRHCKEESKYKDIYGKNCAPQKFPSMKDARDWMKRMEDIGLEALGMNDFKLAYISDTYGSEIVYDRKFVRVANCDIEVTGDKFPDPMKAEYEIDAITHYDSIDDRFYVFDLLNSMYGSVSKWDAKLAAKLDCEGGDEVPQEILDRVIYMPFDNERDMFMEYINLWEQKRPAIFTGWNIEGFDVPYIMNRVKMILGERSMKRFSPIGRVKSKLIQNMYGSKEIYSIDGVSILDYLDLYKKFAFTNLPSFSLESVAQHETKKGKLPYDGPINKLRETNHQRYISYNIIDVESVQAIDKIRGFIDLVLSMSYYAKMPFSGVMSPIKTWDAIIFNSLKGEHKVIPQQGSHVKQSFPGAFVFEPKPIARRYIMSFDLTSLYPSIIRQVNISPETIRGQFKVHPIHEYIAGTAPKPSDEYSCSPNGWMYDKHQEGIIPKEIAKVFFQRKDWKKKMFAEEMNAEAIKKIIMKGAGSCSTKPEVERYVKFSDDFLNELSNYTESVLNSLIEECEKAATLANTNQLNRKILINSLYGALGNIHFRYYDLRNATAITIFGQVGIQWIARKINEYLNKVCGTNDEDFIAAGDTDSVYVCVDKVIEKVGLDRFKEQNDLVEFMNQFGKKKMEPMIDVAYRELCDYMNNREHLMHMDREAISCPPLGSKGVGGFWKAKKRYALNVYDMEDKRFAEPHLKIMGMETQQSSTPKAVQEALEESIRRILQEGEESVQEYYKNFEKEYRQLDYKVIAEVKTANDIAKYDDKGWPGFKCPFHIRGVLTYRRAVSGLGVAPILDGNKVMVLPLREGNPFGDKCIAWPSGTELPKEIRSDVLSWIDHSTLFQKSFVKPLAGMCESAGMDYEEKASLDFLFG
>ID:AIT75233.1 |[Enterobacteria phage RB59]||_Enterobacteria_phage_RB59_.gbk|DNA polymerase|2697|KM607003(168966):27161-29857:-1 ^^ Enterobacteria phage RB59, complete genome.|neighbours:ID:AIT75232.1(-1),ID:AIT75234.1(-1)|neighbour_genes:hypothetical protein,regA|
MKEFYISIETVGNNIVERYIDENGKERTREVEYLPTMFRHCKEESKYKDIYGKNCAPQKFPSMKDARDWMKRMEDIGLEALGMNDFKLAYISDTYGSEIVYDRKFVRVANCDIEVTGDKFPDPMKAEYEIDAITHYDSIDDRFYVFDLLNSMYGSVSKWDAKLAAKLDCEGGDEVPQEILDRVIYMPFDNERDMLMEYINLWEQKRPAIFTGWNIEGFDVPYIMNRVKMILGERSMKRFSPIGRVKSKLIQNMYGSKEIYSIDGVSILDYLDLYKKFAFTNLPSFSLESVAQHETKKGKLPYDGPINKLRETNHQRYISYNIIDVESVQAIDKIRGFIDLVLSMSYYAKMPFSGVMSPIKTWDAIIFNSLKGEHKVIPQQGSHVKQSFPGAFVFEPKPIARRYIMSFDLTSLYPSIIRQVNISPETIRGQFKVHPIHEYIAGTAPKPSDEYSCSPNGWMYDKHQEGIIPKEIAKVFFQRKDWKKKMFAEEMNAEAIKKIIMKGAGSCSTKPEVERYVKFSDDFLNELSNYTESVLNSLIEECEKAATLANTNQLNRKILINSLYGALGNIHFRYYDLRNATAITIFGQVGIQWIARKINEYLNKVCGTNDEDFIAAGDTDSVYVCVDKVIEKVGLDRFKEQNDLVEFMNQFGKKKMEPMIDVAYRELCDYMNNREHLMHMDREAISCPPLGSKGVGGFWKAKKRYALNVYDMEDKRFAEPHLKIMGMETQQSSTPKAVQEALEESIRRILQEGEESVQEYYKNFEKEYRQLDYKVIAEVKTANDIAKYDDKGWPGFKCPFHIRGVLTYRRAVSGLGVAPILDGNKVMVLPLREGNPFGDKCIAWPSGTELPKEIRSDVLSWIDHSTLFQKSFVKPLAGMCESAGMDYEEKASLDFLFG
>ID:AIT73056.1 |[Enterobacteria phage RB5]||_Enterobacteria_phage_RB5_.gbk|DNA polymerase|2697|KM606995(168394):24574-27270:-1 ^^ Enterobacteria phage RB5, complete genome.|neighbours:ID:AIT73055.1(-1),ID:AIT73057.1(-1)|neighbour_genes:hypothetical protein,regA|
MKEFYISIETVGNNIVERYIDENGKERTREVEYLPTMFRHCKEESKYKDIYGKNCAPQKFPSMKDARDWMKRMEDIGLEALGMNDFKLAYISDTYGSEIVYDRKFVRVANCDIEVTGDKFPDPMKAEYEIDAITHYDSIDDRFYVFDLLNSMYGSVSKWDAKLAAKLDCEGGDEVPQEILDRVIYMPFDNERDMLMEYINLWEQKRPAIFTGWNIEGFDVPYIMNRVKMVLGERSMKRFSPIGRVKSKLIQNMYGSKEIYSIDGVSILDYLDLYKKFAFTNLPSFSLESVAQHETKKGKLPYDGPINKLRETNHQRYISYNIIDVESVQAIDKIRGFIDLVLSMSYYAKMPFSGVMSPIKTWDAIIFNSLKGEHKVIPQQGSHVKQSFPGAFVFEPKPIARRYIMSFDLTSLYPSIIRQVNISPETIRGQFKVHPIHEYIAGTAPKPSDEYSCSPNGWMYDKHQEGIIPKEIAKVFFQRKDWKKKMFAEEMNAEAIKKIIMKGAGSCSTKPEVERYVKFSDDFLNELSNYTESVLNSLIEECEKAATLANTNQLNRKILINSLYGALGNIHFRYYDLRNATAITIFGQVGIQWIARKINEYLNKVCGTNGEDFIAAGDTDSVYVCVDKVIEKVGLDRFKEQNDLVEFMNQFGKKKMEPMIDVAYRELCDYMNNREHLMHMDREAISCPPLGSKGVGGFWKAKKRYALNVYDMEDKRFAEPHLKIMGMETQQSSTPKAVQEALEESIRRILQEGEESVQEYYKNFEKEYRQLDYKVIAEVKTANDIAKYDDKGWPGFKCPFHIRGVLTYRRAVSGLGVAPILDGNKVMVLPLREGNPFGDKCIAWPSGTELPKEIRSDVLSWIDYSTLFQKSFVKPLAGMCESAGMDYEEKASLDFLFG
>ID:AIT75508.1 |[Enterobacteria phage RB68]||_Enterobacteria_phage_RB68_.gbk|DNA polymerase|2697|KM607004(168401):25607-28303:-1 ^^ Enterobacteria phage RB68, complete genome.|neighbours:ID:AIT75507.1(-1),ID:AIT75509.1(-1)|neighbour_genes:hypothetical protein,regA|
MKEFYISIETVGNNIVERYIDENGKERTREVEYLPTMFRHCKEESKYKDIYGKNCAPQKFPSMKDARDWMKRMEDIGLEALGMNDFKLAYISDTYGSEIVYDRKFVRVANCDIEVTGDKFPDPMKAEYEIDAITHYDSIDDRFYVFDLLNSMYGSVSKWDAKLAAKLDCEGGDEVPQEILDRVIYMPFDNERDMLMEYINLWEQKRPAIFTGWNIEGFDVPYIMNRVKMVLGERSMKRFSPIGRVKSKLIQNMYGSKEIYSIDGVSILDYLDLYKKFAFTNLPSFSLESVAQHETKKGKLPYDGPINKLRETNHQRYISYNIIDVESVQAIDKIRGFIDLVLSMSYYAKMPFSGVMSPIKTWDAIIFNSLKGEHKVIPQQGSHVKQSFPGAFVFEPKPIARRYIMSFDLTSLYPSIIRQVNISPETIRGQFKVHPIHEYIAGTAPKPSDEYSCSPNGWMYDKHQEGIIPKEIAKVFFQRKDWKKKMFAEEMNAEAIKKIIMKGAGSCSTKPEVERYVKFSDDFLNELSNYTESVLNSLIEECEKAATLANTNQLNRKILINSLYGALGNIHFRYYDLRNATAITIFGQVGIQWIARKINEYLNKVCGTNGEDFIAAGDTDSVYVCVDKVIEKVGLDRFKEQNDLVEFMNQFGKKKMEPMIDVAYRELCDYMNNREHLMHMDREAISCPPLGSKGVGGFWKAKKRYALNVYDMEDKRFAEPHLKIMGMETQQSSTPKAVQEALEESIRRILQEGEESVQEYYKNFEKEYRQLDYKVIAEVKTANDIAKYDDKGWPGFKCPFHIRGVLTYRRAVSGLGVAPILDGNKVMVLPLREGNPFGDKCIAWPSGTELPKEIRSDVLSWIDYSTLFQKSFVKPLAGMCESAGMDYEEKASLDFLFG
>ID:NP_861746.1 |[Enterobacteria phage RB69]||_Enterobacteria_phage_RB69_.gbk|43|2712|NC_004928(167560):30639-33350:-1 ^GeneID:1494172^ Enterobacteria phage RB69, complete genome.|neighbours:ID:NP_861745.1(-1),ID:NP_861747.1(-1)|neighbour_genes:RB69ORF055c hypothet..,regA|
MKEFYLTVEQIGDSIFERYIDSNGRERTREVEYKPSLFAHCPESQATKYFDIYGKPCTRKLFANMRDASQWIKRMEDIGLEALGMDDFKLAYLSDTYNYEIKYDHTKIRVANFDIEVTSPDGFPEPSQAKHPIDAITHYDSIDDRFYVFDLLNSPYGNVEEWSIEIAAKLQEQGGDEVPSEIIDKIIYMPFDNEKELLMEYLNFWQQKTPVILTGWNVESFDIPYVYNRIKNIFGESTAKRLSPHRKTRVKVIENMYGSREIITLFGISVLDYIDLYKKFSFTNQPSYSLDYISEFELNVGKLKYDGPISKLRESNHQRYISYNIIDVYRVLQIDAKRQFINLSLDMGYYAKIQIQSVFSPIKTWDAIIFNSLKEQNKVIPQGRSHPVQPYPGAFVKEPIPNRYKYVMSFDLTSLYPSIIRQVNISPETIAGTFKVAPLHDYINAVAERPSDVYSCSPNGMMYYKDRDGVVPTEITKVFNQRKEHKGYMLAAQRNGEIIKEALHNPNLSVDEPLDVDYRFDFSDEIKEKIKKLSAKSLNEMLFRAQRTEVAGMTAQINRKLLINSLYGALGNVWFRYYDLRNATAITTFGQMALQWIERKVNEYLNEVCGTEGEAFVLYGDTDSIYVSADKIIDKVGESKFRDTNHWVDFLDKFARERMEPAIDRGFREMCEYMNNKQHLMFMDREAIAGPPLGSKGIGGFWTGKKRYALNVWDMEGTRYAEPKLKIMGLETQKSSTPKAVQKALKECIRRMLQEGEESLQEYFKEFEKEFRQLNYISIASVSSANNIAKYDVGGFPGPKCPFHIRGILTYNRAIKGNIDAPQVVEGEKVYVLPLREGNPFGDKCIAWPSGTEITDLIKDDVLHWMDYTVLLEKTFIKPLEGFTSAAKLDYEKKASLFDMFDF
>ID:AIT73327.1 |[Enterobacteria phage RB6]||_Enterobacteria_phage_RB6_.gbk|DNA polymerase|2697|KM606996(168394):24574-27270:-1 ^^ Enterobacteria phage RB6, complete genome.|neighbours:ID:AIT73326.1(-1),ID:AIT73328.1(-1)|neighbour_genes:hypothetical protein,regA|
MKEFYISIETVGNNIVERYIDENGKERTREVEYLPTMFRHCKEESKYKDIYGKNCAPQKFPSMKDARDWMKRMEDIGLEALGMNDFKLAYISDTYGSEIVYDRKFVRVANCDIEVTGDKFPDPMKAEYEIDAITHYDSIDDRFYVFDLLNSMYGSVSKWDAKLAAKLDCEGGDEVPQEILDRVIYMPFDNERDMLMEYINLWEQKRPAIFTGWNIEGFDVPYIMNRVKMVLGERSMKRFSPIGRVKSKLIQNMYGSKEIYSIDGVSILDYLDLYKKFAFTNLPSFSLESVAQHETKKGKLPYDGPINKLRETNHQRYISYNIIDVESVQAIDKIRGFIDLVLSMSYYAKMPFSGVMSPIKTWDAIIFNSLKGEHKVIPQQGSHVKQSFPGAFVFEPKPIARRYIMSFDLTSLYPSIIRQVNISPETIRGQFKVHPIHEYIAGTAPKPSDEYSCSPNGWMYDKHQEGIIPKEIAKVFFQRKDWKKKMFAEEMNAEAIKKIIMKGAGSCSTKPEVERYVKFSDDFLNELSNYTESVLNSLIEECEKAATLANTNQLNRKILINSLYGALGNIHFRYYDLRNATAITIFGQVGIQWIARKINEYLNKVCGTNGEDFIAAGDTDSVYVCVDKVIEKVGLDRFKEQNDLVEFMNQFGKKKMEPMIDVAYRELCDYMNNREHLMHMDREAISCPPLGSKGVGGFWKAKKRYALNVYDMEDKRFAEPHLKIMGMETQQSSTPKAVQEALEESIRRILQEGEESVQEYYKNFEKEYRQLDYKVIAEVKTANDIAKYDDKGWPGFKCPFHIRGVLTYRRAVSGLGVAPILDGNKVMVLPLREGNPFGDKCIAWPSGTELPKEIRSDVLSWIDYSTLFQKSFVKPLAGMCESAGMDYEEKASLDFLFG
>ID:AIT73598.1 |[Enterobacteria phage RB7]||_Enterobacteria_phage_RB7_.gbk|DNA polymerase|2697|KM606997(168395):24575-27271:-1 ^^ Enterobacteria phage RB7, complete genome.|neighbours:ID:AIT73597.1(-1),ID:AIT73599.1(-1)|neighbour_genes:hypothetical protein,regA|
MKEFYISIETVGNNIVERYIDENGKERTREVEYLPTMFRHCKEESKYKDIYGKNCAPQKFPSMKDARDWMKRMEDIGLEALGMNDFKLAYISDTYGSEIVYDRKFVRVANCDIEVTGDKFPDPMKAEYEIDAITHYDSIDDRFYVFDLLNSMYGSVSKWDAKLAAKLDCEGGDEVPQEILDRVIYMPFDNERDMLMEYINLWEQKRPAIFTGWNIEGFDVPYIMNRVKMVLGERSMKRFSPIGRVKSKLIQNMYGSKEIYSIDGVSILDYLDLYKKFAFTNLPSFSLESVAQHETKKGKLPYDGPINKLRETNHQRYISYNIIDVESVQAIDKIRGFIDLVLSMSYYAKMPFSGVMSPIKTWDAIIFNSLKGEHKVIPQQGSHVKQSFPGAFVFEPKPIARRYIMSFDLTSLYPSIIRQVNISPETIRGQFKVHPIHEYIAGTAPKPSDEYSCSPNGWMYDKHQEGIIPKEIAKVFFQRKDWKKKMFAEEMNAEAIKKIIMKGAGSCSTKPEVERYVKFSDDFLNELSNYTESVLNSLIEECEKAATLANTNQLNRKILINSLYGALGNIHFRYYDLRNATAITIFGQVGIQWIARKINEYLNKVCGTNGEDFIAAGDTDSVYVCVDKVIEKVGLDRFKEQNDLVEFMNQFGKKKMEPMIDVAYRELCDYMNNREHLMHMDREAISCPPLGSKGVGGFWKAKKRYALNVYDMEDKRFAEPHLKIMGMETQQSSTPKAVQEALEESIRRILQEGEESVQEYYKNFEKEYRQLDYKVIAEVKTANDIAKYDDKGWPGFKCPFHIRGVLTYRRAVSGLGVAPILDGNKVMVLPLREGNPFGDKCIAWPSGTELPKEIRSDVLSWIDYSTLFQKSFVKPLAGMCESAGMDYEEKASLDFLFG
>ID:AIT73870.1 |[Enterobacteria phage RB9]||_Enterobacteria_phage_RB9.gbk|DNA polymerase|2697|KM606998(168395):24575-27271:-1 ^^ Enterobacteria phage RB9, complete genome.|neighbours:ID:AIT73869.1(-1),ID:AIT73871.1(-1)|neighbour_genes:hypothetical protein,regA|
MKEFYISIETVGNNIVERYIDENGKERTREVEYLPTMFRHCKEESKYKDIYGKNCAPQKFPSMKDARDWMKRMEDIGLEALGMNDFKLAYISDTYGSEIVYDRKFVRVANCDIEVTGDKFPDPMKAEYEIDAITHYDSIDDRFYVFDLLNSMYGSVSKWDAKLAAKLDCEGGDEVPQEILDRVIYMPFDNERDMLMEYINLWEQKRPAIFTGWNIEGFDVPYIMNRVKMVLGERSMKRFSPIGRVKSKLIQNMYGSKEIYSIDGVSILDYLDLYKKFAFTNLPSFSLESVAQHETKKGKLPYDGPINKLRETNHQRYISYNIIDVESVQAIDKIRGFIDLVLSMSYYAKMPFSGVMSPIKTWDAIIFNSLKGEHKVIPQQGSHVKQSFPGAFVFEPKPIARRYIMSFDLTSLYPSIIRQVNISPETIRGQFKVHPIHEYIAGTAPKPSDEYSCSPNGWMYDKHQEGIIPKEIAKVFFQRKDWKKKMFAEEMNAEAIKKIIMKGAGSCSTKPEVERYVKFSDDFLNELSNYTESVLNSLIEECEKAATLANTNQLNRKILINSLYGALGNIHFRYYDLRNATAITIFGQVGIQWIARKINEYLNKVCGTNGEDFIAAGDTDSVYVCVDKVIEKVGLDRFKEQNDLVEFMNQFGKKKMEPMIDVAYRELCDYMNNREHLMHMDREAISCPPLGSKGVGGFWKAKKRYALNVYDMEDKRFAEPHLKIMGMETQQSSTPKAVQEALEESIRRILQEGEESVQEYYKNFEKEYRQLDYKVIAEVKTANDIAKYDDKGWPGFKCPFHIRGVLTYRRAVSGLGVAPILDGNKVMVLPLREGNPFGDKCIAWPSGTELPKEIRSDVLSWIDYSTLFQKSFVKPLAGMCESAGMDYEEKASLDFLFG
>ID:ADJ39765.1 |[Enterobacteria phage T4T]||_Enterobacteria_phage_T4T_.gbk|43|2697|HM137666(168920):27183-29879:-1 ^^ Enterobacteria phage T4T, complete genome.|neighbours:ID:ADJ39764.1(-1),ID:ADJ39766.1(-1)|neighbour_genes:imm.1,regA|
MKEFYISIETVGNNIVERYIDENGKERTREVEYLPTMFRHCKEESKYKDIYGKNCAPQKFPSMKDARDWMKRMEDIGLEALGMNDFKLAYISDTYGSEIVYDRKFVRVANCDIEVTGDKFPDPMKAEYEIDAITHYDSIDDRFYVFDLLNSMYGSVSKWDAKLAAKLDCEGGDEVPQEILDRVIYMPFDNERDMLMEYINLWEQKRPAIFTGWNIEGFDVPYIMNRVKMILGERSMKRFSPIGRVKSKLIQNMYGSKEIYSIDGVSILDYLDLYKKFAFTNLPSFSLESVAQHETKKGKLPYDGPINKLRETNHQRYISYNIIDVESVQAIDKIRGFIDLVLSMSYYAKMPFSGVMSPIKTWDAIIFNSLKGEHKVIPQQGSHVKQSFPGAFVFEPKPIARRYIMSFDLTSLYPSIIRQVNISPETIRGQFKVHPIHEYIAGTAPKPSDEYSCSPNGWMYDKHQEGIIPKEIAKVFFQRKDWKKKMFAEEMNAEAIKKIIMKGAGSCSTKPEVERYVKFSDDFLNELSNYTESVLNSLIEECEKAATLANTNQLNRKILINSLYGALGNIHFRYYDLRNATAITIFGQVGIQWIARKINEYLNKVCGTNDEDFIAAGDTDSVYVCVDKVIEKVGLDRFKEQNDLVEFMNQFGKKKMEPMIDVAYRELCDYMNNREHLMHMDREAISCPPLGSKGVGGFWKAKKRYALNVYDMEDKRFAEPHLKIMGMETQQSSTPKAVQEALEESIRRILQEGEESVQEYYKNFEKEYRQLDYKVIAEVKTANDIAKYDDKGWPGFKCPFHIRGVLTYRRAVSGLGVAPILDGNKVMVLPLREGNPFGDKCIAWPSGTELPKEIRSDVLSWIDHSTLFQKSFVKPLAGMCESAGMDYEEKASLDFLFG
>ID:NP_049662.1 |[Escherichia virus T4]||_Enterobacteria_phage_T4_.gbk|43|2697|NC_000866(168903):27197-29893:-1 ^GeneID:1258685^ Enterobacteria phage T4, complete genome.|neighbours:ID:NP_049661.1(-1),ID:NP_049663.1(-1)|neighbour_genes:imm.1,regA|
MKEFYISIETVGNNIVERYIDENGKERTREVEYLPTMFRHCKEESKYKDIYGKNCAPQKFPSMKDARDWMKRMEDIGLEALGMNDFKLAYISDTYGSEIVYDRKFVRVANCDIEVTGDKFPDPMKAEYEIDAITHYDSIDDRFYVFDLLNSMYGSVSKWDAKLAAKLDCEGGDEVPQEILDRVIYMPFDNERDMLMEYINLWEQKRPAIFTGWNIEGFDVPYIMNRVKMILGERSMKRFSPIGRVKSKLIQNMYGSKEIYSIDGVSILDYLDLYKKFAFTNLPSFSLESVAQHETKKGKLPYDGPINKLRETNHQRYISYNIIDVESVQAIDKIRGFIDLVLSMSYYAKMPFSGVMSPIKTWDAIIFNSLKGEHKVIPQQGSHVKQSFPGAFVFEPKPIARRYIMSFDLTSLYPSIIRQVNISPETIRGQFKVHPIHEYIAGTAPKPSDEYSCSPNGWMYDKHQEGIIPKEIAKVFFQRKDWKKKMFAEEMNAEAIKKIIMKGAGSCSTKPEVERYVKFSDDFLNELSNYTESVLNSLIEECEKAATLANTNQLNRKILINSLYGALGNIHFRYYDLRNATAITIFGQVGIQWIARKINEYLNKVCGTNDEDFIAAGDTDSVYVCVDKVIEKVGLDRFKEQNDLVEFMNQFGKKKMEPMIDVAYRELCDYMNNREHLMHMDREAISCPPLGSKGVGGFWKAKKRYALNVYDMEDKRFAEPHLKIMGMETQQSSTPKAVQEALEESIRRILQEGEESVQEYYKNFEKEYRQLDYKVIAEVKTANDIAKYDDKGWPGFKCPFHIRGVLTYRRAVSGLGVAPILDGNKVMVLPLREGNPFGDKCIAWPSGTELPKEIRSDVLSWIDHSTLFQKSFVKPLAGMCESAGMDYEEKASLDFLFG
> |[Tevenvirinae _Enterobacteria_phage_T4_strain_wild]||_Enterobacteria_phage_T4_strain_wild.gb|DNA polymerase (EC 2..|2697|KJ477684.1(168922):27183-29879:-1 ^RAST2:fig|1198136.58.peg.54^ Tevenvirinae _Enterobacteria_phage_T4_strain_wild|neighbours:(-1),(-1)|neighbour_genes:hypothetical protein,Phage endoribonulcea..|
MKEFYISIETVGNNIVERYIDENGKERTREVEYLPTMFRHCKEESKYKDIYGKNCAPQKFPSMKDARDWMKRMEDIGLEALGMNDFKLAYISDTYGSEIVYDRKFVRVANCDIEVTGDKFPDPMKAEYEIDAITHYDSIDDRFYVFDLLNSMYGSVSKWDAKLAAKLDCEGGDEVPQEILDRVIYMPFDNERDMLMEYINLWEQKRPAIFTGWNIEGFDVPYIMNRVKMILGERSMKRFSPIGRVKSKLIQNMYGSKEIYSIDGVSILDYLDLYKKFAFTNLPSFSLESVAQHETKKGKLPYDGPINKLRETNHQRYISYNIIDVESVQAIDKIRGFIDLVLSMSYYAKMPFSGVMSPIKTWDAIIFNSLKGEHKVIPQQGSHVKQSFPGAFVFEPKPIARRYIMSFDLTSLYPSIIRQVNISPETIRGQFKVHPIHEYIAGTAPKPSDEYSCSPNGWMYDKHQEGIIPKEIAKVFFQRKDWKKKMFAEEMNAEAIKKIIMKGAGSCSTKPEVERYVKFSDDFLNELSNYTESVLNSLIEECEKAATLANTNQLNRKILINSLYGALGNIHFRYYDLRNATAITIFGQVGIQWIARKINEYLNKVCGTNDEDFIAAGDTDSVYVCVDKVIEKVGLDRFKEQNDLVEFMNQFGKKKMEPMIDVAYRELCDYMNNREHLMHMDREAISCPPLGSKGVGGFWKAKKRYALNVYDMEDKRFAEPHLKIMGMETQQSSTPKAVQEALEESIRRILQEGEESVQEYYKNFEKEYRQLDYKVIAEVKTANDIAKYDDKGWPGFKCPFHIRGVLTYRRAVSGLGVAPILDGNKVMVLPLREGNPFGDKCIAWPSGTELPKEIRSDVLSWIDHSTLFQKSFVKPLAGMCESAGMDYEEKASLDFLFG
> |[Tevenvirinae _Enterobacteria_phage_T6]||_Enterobacteria_phage_T6.gb|DNA polymerase (EC 2..|2697|MH550421.1(168706):24691-27387:-1 ^RAST2:fig|1198136.104.peg.48^ Tevenvirinae _Enterobacteria_phage_T6|neighbours:(-1),(-1)|neighbour_genes:Phage immunity,Phage endoribonulcea..|
MKEFYISIETVGNNIVERYIDENGKERTREVEYLPTMFRHCKEESKYKDIYGKNCAPQKFPSMKDARDWMKRMEDIGLEALGMNDFKLAYISDTYGSEIVYDRKFVRVANCDIEVTGDKFPDPMKAEYEIDAITHYDSIDDRFYVFDLLNSMYGSVSKWDAKLAAKLDCEGGDEVPQEILDRVIYMPFDNERDMLMEYINLWEQKRPAIFTGWNIEGFDVPYIMNRVKMVLGERSMKRFSPIGRVKSKLIQNMYGSKEIYSIDGVSILDYLDLYKKFAFTNLPSFSLESVAQHETKKGKLPYDGPINKLRETNHQRYISYNIIDVESVQAIDKIRGFIDLVLSMSYYAKMPFSGVMSPIKTWDAIIFNSLKGEHKVIPQQGSHVKQSFPGAFVFEPKPIARRYIMSFDLTSLYPSIIRQVNISPETIRGQFKVHPIHEYIAGTAPKPSDEYSCSPNGWMYDKHQEGIIPKEIAKVFFQRKDWKKKMFAEEMNAEAIKKIIMKGAGSCSTKPEVERYVKFNDDFLNELSNYTESVLNSLIEECEKAATLANTNQLNRKILINSLYGALGNIHFRYYDLRNATAITIFGQVGIQWIARKINEYLNKVCGTNGEDFIAAGDTDSVYVCVDKVIEKVGLDRFKEQNDLVEFMNQFGKKKMEPMIDVAYRELCDYMNNREHLMHMDREAISCPPLGSKGVGGFWKAKKRYALNVYDMEDKRFAEPHLKIMGMETQQSSTPKAVQEALEESIRRILQEGEESVQEYYKNFEKEYRQLDYKVIAEVKTANDIAKYDDKGWPGFKCPFHIRGVLTYRRAVSGLGVAPILDGNKVMVLPLREGNPFGDKCIAWPSGTELPKEIRSDVLSWIDYSTLFQKSFVKPLAGMCESAGMDYEEKASLDFLFG
>ID:YP_004063733.1 |[Escherichia phage vB_EcoM_VR7]||_Enterobacteria_phage_vB_EcoM-VR7_.gbk|43|2715|NC_014792(169285):25345-28059:-1 ^GeneID:10021277^ Enterobacteria phage vB_EcoM-VR7, complete genome.|neighbours:ID:YP_004063732.1(-1),ID:YP_004063734.1(-1)|neighbour_genes:imm,VR7ORF053c|
MQEFYLTIEQIGDNLHERYIDKNGNERTREIPYTPCLFMHAREGQATKYSDIYNKGCVKKEFDSMRDASQWMKRMNDMGLEAMGMDDFKLAYLSDRYPHEIKYDSSKIRVANFDIEVTSPDGFPEPSEARHPIDALTHYDSVDDKFYVFDLLGSPYATVEQWSIDIAAKLQEDGGDEVPSEILEKIVYMAFDSEEEMLQQYLVFWNEKTPVMLTGWNIEKFDIPYIYNRLKNVFGEATAKRLSPHRRTKVKVINNGFGEEQEIIQILGVSVLDYLDLYKKFSFTNQPSYSLDYVAESELGVGKLPYDGPISKLRESNHQRYISYNIIDVYRVVQIDRKRQFINLSQSMGYYAKMQIQSVFSPIKTWDAIIFNSLKTQNKVIPETKSHVRQSFPGAFVKEPIPNAYKYVMSCDLTSLYPSIIRQINISPETIAGSFAPAHMHEYIAGTADRPSDAFSCAPNGMMYFKDVAGIIPTEVEKVFNQRKEHKGYMLAAQRNGELIKEALSNPGTGTTEPEVDYRHDFDDNMKTTLHGLNQTVLNGMLYKAQMEEVAGMTAQINRKLLINSCYGALGNIWFRYFDLRNATAITSFGQLALQWIERKVNEYFDGVCGTSGETYVFYGDTDSIYIQCDNLIKKVGGESKFRDTNHLVDFMDKFAKDRLEPAIDKAFRELAEYMNNKQHLMFMDREAIACPPLGSKGVGGFWTAKKRYALNVYDMEGTRYAVPKLKIMGLETQKSSTPKACQKALKECIRRMLQEGEESLQTYFKEFNKEFNELNYMTIAGVSSVNNIQKYNEGGFPGFKCPAHIKGVLAYMRATKGLKTVPQIMEGEKVYVLPLKVGNPFGETVIAWPSGIELPIEIRDQVLQWMDYNTLFQKTFVKPLTGFSEAAKVDYEKKATLFDMFDF
>ID:YP_006986600.1 |[Escherichia phage vB_EcoM_ACG-C40]||_Enterobacteria_phage_vB_EcoM_ACG-C40_.gbk|DNA polymerase|2697|NC_019399(167396):27196-29892:-1 ^GeneID:13997875^ Enterobacteria phage vB_EcoM_ACG-C40, complete genome.|neighbours:ID:YP_006986599.1(-1),ID:YP_006986601.1(-1)|neighbour_genes:hypothetical protein,hypothetical protein|
MKEFYISIETVGNNIVERYIDENGKERTREVEYLPTMFRHCKEESKYKDIYGKNCAPQKFQSMKDARDWMKRMEDIGLEALGMNDFKLAYISDTYGSEIVYDRKFVRVANCDIEVTGDKFPDPMKAEYEIDAITHYDSIDDRFYVFDLLNSMYGSVSKWDAKLAAKLDCEGGDEVPQEILDRVIYMPFDNERDMLMEYINLWEQKRPAIFTGWNIEGFDVPYIMNRVKMVLGERSMKRFSPIGRVKSKLIQNMYGSKEIYSIDGVSILDYLDLYKKFAFTNLPSFSLESVAQHETKKGKLPYDGPINKLRETNHQRYISYNIIDVESVQAIDKIRGFIDLVLSMSYYAKMPFSGVMSPIKTWDAIIFNSLKGEHKVIPQQGSHVKQSFPGAFVFEPKPIARRYIMSFDLTSLYPSIIRQVNISPETIRGQFKVHPIHEYIAGTAPKPSDEYSCSPNGWMYDKHQEGIIPKEIAKVFFQRKDWKKKMFAEEMNAEAIKKIIMKGAGSCSTKPEVERYVKFSDDFLNELSNYTESVLNSLIEECEKAATLANTNQLNRKILINSLYGALGNIHFRYYDLRNATAITIFGQVGIQWIARKINEYLNKVCGTNGEDFIAAGDTDSVYVCVDKVIEKVGLDRFKEQNDLVEFMNQFGKKKMEPMIDVAYRELCDYMNNREHLMHMDREAISCPPLGSKGVGGFWKAKKRYALNVYDMEDKRFAEPHLKIMGMETQQSSTPKAVQEALEESIRRILQEGEESVQEYYKNFEKEYRQLDYKVIAEVKTANDIAKYDDKGWPGFKCPFHIRGVLTYRRAVSGLGVAPILDGNKVMVLPLREGNPFGDKCIAWPSGTELPKEIRSDVLSWIDYSTLFQKSFVKPLAGMCESAGMDYEEKASLDFLFG
>ID:AWD91624.1 |[Enterobacteria phage vB_EcoM_IME339]||_Enterobacteria_phage_vB_EcoM_IME339_.gbk|DNA polymerase|2697|MH051915(164366):139072-141768:1 ^^ Enterobacteria phage vB_EcoM_IME339, complete genome.|neighbours:ID:AWD91623.1(1),ID:AWD91625.1(1)|neighbour_genes:translation represso..,immunity protein|
MKEFYISIETVGNNIVERYIDENGKERTREVEYLPTMFRHCKEESKYKDIYGKNCAPQKFPSMKDARDWMKRMEDIGLEALGMNDFKLAYISDTYGSEIVYDRKFVRVANCDIEVTGDKFPDPMKAEYEIDAITHYDSIDDRFYVFDLLNSMYGSVSKWDAKLAAKLDCEGGDEVPQEILDRVIYMPFDNERDMLMEYINLWEQKRPAIFTGWNIEGFDVPYIMNRVKMVLGERSMKRFSPIGRVKSKLIQNMYGSKEIYSIDGVSILDYLDLYKKFAFTNLPSFSLESVAQHETKKGKLPYDGPINKLRETNHQRYISYNIIDVESVQAIDKIRGFIDLVLSMSYYAKMPFSGVMSPIKTWDAIIFNSLKGEHKVIPQQGSHVKQSFPGAFVFEPKPIARRYIMSFDLTSLYPSIIRQVNISPETIRGQFKVHPIHEYIAGTAPKPSDEYSCSPNGWMYDKHQEGIIPKEIAKVFFQRKDWKKKMFAEEMNAEAIKKIIMKGAGSCSTKPEVERYVKFNDDFLNELSNYTESVLNSLIEECEKAATLANTNQLNRKILINSLYGALGNIHFRYYDLRNATAITIFGQVGIQWIARKINEYLNKVCGTNGEDFIAAGDTDSVYVCVDKVIEKVGLDRFKEQNDLVEFMNQFGKKKMEPMIDVAYRELCDYMNNREHLMHMDREAISCPPLGSKGVGGFWKAKKRYALNVYDMEDKRFAEPHLKIMGMETQQSSTPKAVQEALEESIRRILQEGEESVQEYYKNFEKEYRQLDYKVIAEVKTANDIAKYDDKGWPGFKCPFHIRGVLTYRRAVSGLGVAPILDGNKVMVLPLREGNPFGDKCIAWPSGTELPKEIRSDVLSWIDYSTLFQKSFVKPLAGMCESAGMDYEEKASLDFLFG
>ID:AWD91886.1 |[Enterobacteria phage vB_EcoM_IME340]||_Enterobacteria_phage_vB_EcoM_IME340_.gbk|DNA polymerase|2697|MH051916(165549):140437-143133:1 ^^ Enterobacteria phage vB_EcoM_IME340, complete genome.|neighbours:ID:AWD91885.1(1),ID:AWD91887.1(1)|neighbour_genes:translational repres..,immunity protein|
MKEFYISIETVGNNIVERYIDENGKERTREVEYLPTMFRHCKEESKYKDIYGKNCAPQKFPSMKDARDWMKRMEDIGLEALGMNDFKLAYISDTYGSEIVYDRKFVRVANCDIEVTGDKFPDPMKAEYEIDAITHYDSIDDRFYVFDLLNSMYGSVSKWDAKLAAKLDCEGGDEVPQEILDRVIYMPFDNERDMLMEYINLWEQKRPAIFTGWNIEGFDVPYIMNRVKMVLGERSMKRFSPIGRVKSKLIQNMYGSKEIYSIDGVSILDYLDLYKKFAFTNLPSFSLESVAQHETKKGKLPYDGPINKLRETNHQRYISYNIIDVESVQAIDKIRGFIDLVLSMSYYAKMPFSGVMSPIKTWDAIIFNSLKGEHKVIPQQGSHVKQSFPGAFVFEPKPIARRYIMSFDLTSLYPSIIRQVNISPETIRGQFKVHPIHEYIAGTAPKPSDEYSCSPNGWMYDKHQEGIIPKEIAKVFFQRKDWKKKMFAEEMNAEAIKKIIMKGAGSCSTKPEVERYVKFNDDFLNELSNYTESVLNSLIEECEKAATLANTNQLNRKILINSLYGALGNIHFRYYDLRNATAITIFGQVGIQWIARKINEYLNKVCGTDGEDFIAAGDTDSVYVCVDKVIEKVGLDRFKEQNDLVEFMNQFGKKKMEPMIDVAYRELCDYMNNREHLMHMDREAISCPPLGSKGVGGFWKAKKRYALNVYDMEDKRFAEPHLKIMGMETQQSSTPKAVQEALEESIRRILQEGEESVQEYYKNFEKEYRQLDYKVIAEVKTANDIAKYDDKGWPGFKCPFHIRGVLTYRRAVNGLGVAPILDGNKVMVLPLREGNPFGDKCIAWPSGTELPKEIRSDVLSWIDYSTLFQKSFVKPLAGMCESAGMDYEEKASLDFLFG
>ID:YP_009207225.1 |[Escherichia phage vB_EcoM_VR20]||_Enterobacteria_phage_vB_EcoM_VR20.gbk|DNA polymerase|2715|NC_028894(170336):23888-26602:-1 ^GeneID:26633724^ Enterobacteria phage vB_EcoM_VR20, complete genome.|neighbours:ID:YP_009207224.1(-1),ID:YP_009207226.1(-1)|neighbour_genes:imm,hypothetical protein|
MQEFYLTIEQIGDNLHERYIDKNGHERVREIPYAPCLFMHAREDQAAKYTDIYNKGCVKKEFDSMRDASQWMKRMNDMGLEAMGMDDFKLAYLSDRYPHEIKYDSSKIRVANFDIEVTSPDGFPEPSEARHPIDALTHYDSVDDKFYVFDLLGSPYATVEQWSIDIAAKLQEDGGDEVPEEILEKIVYMAFDSEEEMLQQYLVFWNEKTPVMLTGWNIEKFDIPYIYNRLKNVFGEATAKRLSPHRRTKVKVINNGFGEEQEIIQILGISVLDYLDLYKKFSFTNQPSYSLDYVAESELGVGKLPYDGPISKLRESNHQRYISYNIIDVYRVVQIDRKRQFINLSQSMGYYAKMQIQSVFSPIKTWDAIIFNSLKTQNKVIPETKSHVRQSFPGAFVKEPIPNAYKYVMSCDLTSLYPSIIRQINISPETIAGSFAPAQMHEYIAGTADRPSDTFSCAPNGMMYFKDVAGIIPTEVTKVFNQRKEHKGYMLAAQRNGELIKEALRNPGTGTTEPEVDYRHDFDDNMKTALHGLNQTVLNGMLYKAQMEEVAGMTAQINRKLLINSCYGALGNIWFRYFDLRNATAITSFGQLALQWIERKVNEYFDGVCGTSGETYVFYGDTDSIYIQCDNLIKKVGGESKFRDTNHLVDFMDKFAKDRLEPAIDKAFRELAEYMNNKQHLMFMDREAIACPPLGSKGVGGFWTAKKRYALNVYDMEGTRYAVPKLKIMGLETQKSSTPKACQKALKECIRRMLQEGEESLQTYFKEFNKEFNELNYMTIAGVSSVNNIQKYNEGGFPGFKCPAHIKGVLAYMRATKGLKTVPQIMEGEKVYVLPLKVGNPFGETVIAWPSGIELPIEIRDQVLQWMDYNTLFQKTFVKPLTGFSEAAKVDYEKKATLFDMFDF
>ID:YP_009209792.1 |[Escherichia phage vB_EcoM_VR25]||_Enterobacteria_phage_vB_EcoM_VR25_.gbk|DNA polymerase|2715|NC_028925(170822):24371-27085:-1 ^GeneID:26636212^ Enterobacteria phage vB_EcoM_VR25, complete genome.|neighbours:ID:YP_009209791.1(-1),ID:YP_009209793.1(-1)|neighbour_genes:imm,hypothetical protein|
MQEFYLTIEQIGDNLHERYIDKNGNERTREIPYTPCLFMHAREGQATKYSDIYNKGCVKKEFDSMRDASQWMKRMNDMGLEAMGMDDFKLAYLSDRYPHEIKYDSSKIRVANFDIEVTSPDGFPEPSEARHPIDALTHYDSVDDKFYVFDLLGSPYATVEQWSIDIAAKLQEDGGDEVPSEILEKIVYMAFDSEEEMLQQYLVFWNEKTPVMLTGWNIEKFDIPYIYNRLKNVFGEATAKRLSPHRRTKVKVINNGFGEEQEIIQILGVSVLDYLDLYKKFSFTNQPSYSLDYVAESELGVGKLPYDGPISKLRESNHQRYISYNIIDVYRVVQIDRKRQFINLSQSMGYYAKMQIQSVFSPIKTWDAIIFNSLKTQNKVIPETKSHVRQSFPGAFVKEPIPNAYKYVMSCDLTSLYPSIIRQINISPETIAGSFAPAHMHEYIAGTADRPSDAFSCAPNGMMYFKDVAGIIPTEVTKVFNQRKEHKGYMLAAQRNGELIKEALSNPGTGTTEPEVDYRHDFDDNMKTTLHGLNQTVLNGMLYKAQMEEVAGMTAQINRKLLINSCYGALGNIWFRYFDLRNATAITSFGQLALQWIERKVNEYFDGVCGTQGQTYVFYGDTDSIYIQCDNLIKKVGGESKFRDTNHLVDFMDKFAKDRLEPAIDKAFRELAEYMNNKQHLMFMDREAIACPPLGSKGVGGFWTAKKRYALNVYDMEGTRYAVPKLKIMGLETQKSSTPKACQKALKECIRRMLQEGEESLQTYFKEFNKEFNELNYMTIAGVSSVNNIQKYNEGGFPGFKCPAHIKGVLAYMRATKGLKTVPQIMEGEKVYVLPLKVGNPFGETVIAWPSGIELPIEIRDQVLQWMDYNTLFQKTFVKPLTGFSEAAKVDYEKKATLFDMFDF
>ID:YP_009213885.1 |[Escherichia phage vB_EcoM_VR26]||_Enterobacteria_phage_vB_EcoM_VR26_.gbk|DNA polymerase|2715|NC_028957(171541):24720-27434:-1 ^GeneID:26640341^ Enterobacteria phage vB_EcoM_VR26, complete genome.|neighbours:ID:YP_009213884.1(-1),ID:YP_009213886.1(-1)|neighbour_genes:imm,regA|
MQEFYLTIEQIGDNLHERYIDKNGNERTREIPYTPCLFMHAREGQATKYSDIYNKGCVKKEFDSMRDASQWMKRMNDMGLEAMGMDDFKLAYLSDRYPHEIKYDSSKIRVANFDIEVTSPDGFPEPSEARHPIDALTHYDSVDDKFYVFDLLGSPYATVEQWSIDIAAKLQEDGGDEVPSEILEKIVYMAFDSEEEMLQQYLVFWNEKTPVMLTGWNIEKFDIPYIYNRLKNVFGEATAKRLSPHRRTKVKVINNGFGEEQEIIQILGISVLDYLDLYKKFSFTNQPSYSLDYVAESELGVGKLPYDGPISKLRESNHQRYISYNIIDVYRVVQIDRKRQFINLSQSMGYYAKMQIQSVFSPIKTWDAIIFNSLKTQNKVIPETKSHVRQSFPGAFVKEPIPNAYKYVMSCDLTSLYPSIIRQINISPETIAGSFAPAQMHEYIAGTADRPSDAFSCAPNGMMYFKDVAGIIPTEVEKVFNQRKEHKGYMLAAQRNGELIKEALSNPGTGTTEPEVDYRHDFDDNMKTTLHGLNQTVLNGMLYKAQMEEVAGMTAQINRKLLINSCYGALGNIWFRYFDLRNATAITSFGQLALQWIERKVNEYFDGVCGTSGGTYVFYGDTDSIYIQCDNLIKKVGGESKFRDTNHLVDFMDKFAKDRLEPAIDKAFRELAEYMNNKQHLMFMDREAIACPPLGSKGVGGFWTAKKRYALNVYDMEGTRYAVPKLKIMGLETQKSSTPKACQKALKECIRRMLQEGEESLQTYFKEFNKEFNELNYMTIAGVSSVNNIQKYNEGGFPGFKCPAHIKGVLAYMRATKGLKTVPQIMEGEKVYVLPLKVGNPFGETVIAWPSGIELPIEIRDQVLQWMDYNTLFQKTFVKPLTGFSEAAKVDYEKKATLFDMFDF
>ID:YP_009205743.1 |[Enterobacteria phage vB_EcoM_VR5]||_Enterobacteria_phage_vB_EcoM_VR5.gbk|DNA polymerase|2712|NC_028881(170473):27672-30383:-1 ^GeneID:26632354^ Enterobacteria phage vB_EcoM_VR5, complete genome.|neighbours:ID:YP_009205742.1(-1),ID:YP_009205744.1(-1)|neighbour_genes:imm,regA|
MQEFYLTVEQIGDNILERYIDKNGKERSREVPYKPTMFMHANPEQAVKYIDIYGKGCIKKEFNSMRDASQWMKRMDDMGLEALGMDDYKLAYLSDTYRKEIKYDSSKIRIANFDIEVTSPDGFPEPAQAKHPIDAITHYDSIDDKFYVFDLLVSPYGTVEEWSIKIAEKLQDEGGDEVPQEIIDKIVYLPFNSEEEMMLEYLNFWQQKTPVILTGWNVESFDVPYVYNRLKNLFGENTAKRLSPHRKTRVKVIENMYGAREIITLFGISVLDYIDLYKKFSFTNQPSYSLDYVSEYELKVGKLKYDGPISKLRETNHQRYISYNIIDVYRVVQIDMKRQFILLSLDMGYYAKMQIQSVFSPIKTWDAIIFNSLKEQGKVIPQARSHMVQPYPGAFVKEPIPNAYKYVMSFDLTSLYPSIIRQVNISPETIAGTFANAPIHEYIAGTAPRPSDTYSCSPNGMMYFKDRDGVIPTEITKVFLQRKEHKGYMLAAQRNGELIKEALENPNLSVDSPLDIDYRFDFSEEIKSQIKSLSAPSLREMLFKAERTEVAGNTAQINRKLLINSLYGALGNVWFRYYDLRNATAITLFGQMALQWIERKVNEYLNRVCKTENQKFVLYGDTDSIYVKADAIIDKVGEDKFRDTNHWVDFLSKFASERMEPAIDKAFRELAEYLNNKEHLMFMDREAIAGPPLGSKGLGGFWTGKKRYALNVWDMEGTRYAEPHLKIMGLETQKSSTPKAVQKALKECIRRMLQEGEASLQEYFKQFNKEFNELDYVSIAAVSSANNIEKYNEGGFPGSKCPYHIKGCLAYMRASAGDLTMPRIVDGEKVYVLPLKEGNPFGEACMAWPSGIELPVQIRDQVLRWMDYNVLFQKTFIKPLTGFTESAKIDYEKKATLFDMFDF
> |[Tevenvirinae _Erwinia_phage_Cronus]||_Erwinia_phage_Cronus.gb|DNA polymerase (EC 2..|2715|MH059636.2(175774):21425-24139:-1 ^RAST2:fig|1198136.105.peg.40^ Tevenvirinae _Erwinia_phage_Cronus|neighbours:(-1),(-1)|neighbour_genes:hypothetical protein,Phage endoribonulcea..|
MQEFYVAIETIGDTLYERYIDHNGQERERKVKYEPTLFSHVVEGTKTKYFDIYGKPCKANSFPSMKDARDWMRRMEDIGLEAMGMDDFKLAYISDTYGSEIVYNKNHIRIANFDIEVTAEGFPEPMQARFPIDAITHYDSIDNKFYVFDLLDSIYGSVSKWDIKLAAKLDADGGDEVPQDILDRVVYMPFESESEMLVEYLNLWEEKRPSICTGWNVEGFDIPYLVNRIKNTIGDRFIRRLSPLGKVNSKVITNMYGDKEIFTIMGVTVLDYLDLYKKFSFTNQPNYKLDYIAQYETKRGKLKYDGPINKLRETNHQRYISYNIMDVESVMGIDRKRGFIDLALSMSYYAKMPFGGVMSPIKTWDAIIFNSLKGQHKIIPQGRSHSKQSFPGAFVIEPEPKAFRHIMSFDLTSLYPSIIRQVNISPETIVGQFKLHPMAEYINKTAPRPSDEYSCSPNGWMYRKEGEGVIPTEIAKVFFQRKEWKGKMKPAERNRELVKKVLYSEKFGDVDAFNDINVYKDFDDSLKESLNSMTKSCLERLVLECDNMIMLADTNQLNRKILINSLYGALGNIYFRYYDLRNATAITLFGQLALQWIQRKVNEYLDSVCGTSGHQYVIAGDTDSIYVCVDNVIDKVGEDKFKTTDQKVEFLNQFGKKKMEPHIDKSYIELQEYMNNPNHLMLMDREAISCPPLGSKGCGGFWKAKKRYALNVYDMEDTRFSKPKLKIMGMETQQSSTPVAVQDALEESIRRMLQEGEESLQEYYKEFEQEYRKLSYLDIAEVKTANNIGQYDDGKGFPASKCPFHVRGALAYRRSTKGYPDVPPIQEGDKVMTLPLKDGNPFNDRCISWTSGTELPVEIRDQVLTWLDYQKMFDKTYVKPLTGMSQAAGMNYEKIASLFDMFDM
>ID:YP_009592912.1 |[Escherichia coli O157 typing phage 3]||_Escherichia_coli_O157_typing_phage_3_.gbk|polB|2712|NC_041863(168733):118189-120900:1 ^GeneID:40068408^ Escherichia coli O157 typing phage 3, complete genome.|neighbours:ID:YP_009592911.1(1),ID:YP_009592913.1(1)|neighbour_genes:translational regula..,kpsF|
MKEFYLTVEQIGDSIFERYIDSNGRERTREVEYKPSLFAHCPESQATKYFDIYGKPCTRKLFANMRDASQWIKRMEDIGLEALGMDDFKLAYLSDTYNYEIKYDHTKIRVANFDIEVTSPDGFPEPSQAKHPIDAITHYDSIDDRFYVFDLLNSPYGNVEEWSIEIAAKLQEQGGDEVPSEIIDKIIYMPFDNEKELLMEYLNFWQQKTPVILTGWNVESFDIPYVYNRIKNIFGESTAKRLSPHRKTRVKVIENMYGSREIITLFGISVLDYIDLYKKFSFTNQPSYSLDYISEFELNVGKLKYDGPISKLRESNHQRYISYNIIDVYRVLQIDAKRQFINLSLDMGYYAKIQIQSVFSPIKTWDAIIFNSLKEQNKVIPQGRSHPVQPYPGAFVKEPIPNRYKYVMSFDLTSLYPSIIRQVNISPETIAGTFKVAPLHDYINAIAERPSDVYSCSPNGMMYYKDRDGVVPTEITKVFNQRKEHKGYMLAAQRNGEIIKEALHNPNLSVDEPLDVDYRFDFTDEIKEKIKKLSAKSLNEMLFRAQRTEVAGMTAQINRKLLINSLYGALGNVWFRYYDLRNATAITTFGQMALQWIERKVNEYLNEVCGTEGEAFVLYGDTDSIYVSADKIIDKVGESKFRDTNHWVDFLDKFARERMEPAIDRGFREMCEYMNNKQHLMFMDREAIAGPPLGSKGIGGFWTGKKRYALNVWDMEGTRYAEPKLKIMGLETQKSSTPKAVQKALKECIRRMLQEGEESLQEYFKEFEKEFRQLNYISIASVSSANNIAKYDVGGFPGPKCPFHIRGILTYNRAIKGNIDAPQVVEGEKVYVLPLREGNPFGDKCIAWPSGTEITDLIKDDVLHWMDYTVLLEKTFIKPLEGFTSAAKLDYEKKASLFDMFDF
>ID:YP_009593063.1 |[Escherichia coli O157 typing phage 6]||_Escherichia_coli_O157_typing_phage_6_.gbk|polB|2712|NC_041864(160570):47833-50544:-1 ^GeneID:40068560^ Escherichia coli O157 typing phage 6, complete genome.|neighbours:ID:YP_009593062.1(-1),ID:YP_009593064.1(-1)|neighbour_genes:kpsF,translational regula..|
MKEFYLTVEQIGDSIFERYIDSNGRERTREVEYKPSLFAHCPESQATKYFDIYGKPCTRKLFANMRDASQWIKRMEDIGLEALGMDDFKLAYLSDTYNYEIKYDHTKIRVANFDIEVTSPDGFPEPSQAKHPIDAITHYDSIDDRFYVFDLLNSPYGNVEEWSIEIAAKLQEQGGDEVPSEIIDKIIYMPFDNEKELLMEYLNFWQQKTPVILTGWNVESFDIPYVYNRIKNIFGESTAKRLSPHRKTRVKVIENMYGSREIITLFGISVLDYIDLYKKFSFTNQPSYSLDYISEFELNVGKLKYDGPISKLRESNHQRYISYNIIDVYRVLQIDAKRQFINLSLDMGYYAKIQIQSVFSPIKTWDAIIFNSLKEQNKVIPQGRSHPVQPYPGAFVKEPIPNRYKYVMSFDLTSLYPSIIRQVNISPETIAGTFKVAPLHDYINAIAERPSDVYSCSPNGMMYYKDRDGVVPTEITKVFNQRKEHKGYMLAAQRNGEIIKEALHNPNLSVDEPLDVDYRFDFTDEIKEKIKKLSAKSLNEMLFRAQRTEVAGMTAQINRKLLINSLYGALGNVWFRYYDLRNATAITTFGQMALQWIERKVNEYLNEVCGTEGEAFVLYGDTDSIYVSADKIIDKVGESKFRDTNHWVDFLDKFARERMEPAIDRGFREMCEYMNNKQHLMFMDREAIAGPPLGSKGIGGFWTGKKRYALNVWDMEGTRYAEPKLKIMGLETQKSSTPKAVQKALKECIRRMLQEGEESLQEYFKEFEKEFRQLNYISIASVSSANNIAKYDVGGFPGPKCPFHIRGILTYNRAIKGNIDAPQVVEGEKVYVLPLREGNPFGDKCIAWPSGTEITDLIKDDVLHWMDYTVLLEKTFIKPLEGFTSAAKLDYEKKASLFDMFDF
>ID:YP_009225210.1 |[Escherichia phage APCEc01]||_Escherichia_phage_APCEc01_.gbk|DNA polymerase|2712|NC_029091(168771):152699-155410:1 ^GeneID:26796163^ Escherichia phage APCEc01, complete genome.|neighbours:ID:YP_009225209.1(1),ID:YP_009225211.1(1)|neighbour_genes:translation represso..,hypothetical protein|
MKEFYLTVEQIGDSIFERYIDSNGRERTREVEYKPSLFAHCPESQATKYFDIYGKPCTRKLFANMRDASQWIKRMEDIGLEALGMDDFKLAYLSDTYNYEIKYDHTKIRVANFDIEVTSPDGFPEPSQAKHPIDAITHYDSIDDRFYVFDLLNSPYGNVEEWSIEIAAKLQEQGGDEVPSEIIDKIIYMPFDNEKELLMEYLNFWQQKTPVILTGWNVESFDIPYVYNRIKNIFGESTAKRLSPHRKTRVKVIENMYGSREIITLFGISVLDYIGLYKKFSFTNQPSYSLDYISEFELNVGKLKYDGPISKLRESNHQRYISYNIIDVYRVLQIDAKRQFINLSLDMGYYAKIQIQSVFSPIKTWDAIIFNSLKEQNKVIPQGRSHPVQPYPGAFVKEPIPNRYKYVMSFDLTSLYPSIIRQVNISPETIAGTFKVAPLHDYINAIAERPSDVYSCSPNGMMYYKDRDGVVPTEITKVFNQRKEHKGYMLAAQRNGEIIKEALHNPNLSVDEPLDVDYRFDFSDEIKEKIKKLSAKSLNEMLFRAQRTEVAGMTAQINRKLLINSLYGALGNVWFRYYDLRNATAITTFGQMALQWIERKVNEYLNEVCGTEGEAFVLYGDTDSIYVSADKIIDKVGESKFRDTNHWVDFLDKFARERMEPAIDRGFREMCEYMNNKQHLMFMDREAIAGPPLGSKGIGGFWTGKKRYALNVWDMEGTRYAEPKLKIMGLETQKSSTPKAVQKALKECIRRMLQEGEESLQEYFKEFEKEFRQLNYISIASVSSANNIAKYDVGGFPGPKCPFHIRGILTYNRAIKGNIDAPQVVEGEKVYVLPLREGNPFGDKCIAWPSGTEITDLIKDDVLHWMDYTVLLEKTFIKPLEGFTSAAKLDYEKKASLFDMFDF
> |[Tevenvirinae _Escherichia_phage_AnYang]||_Escherichia_phage_AnYang.gb|DNA polymerase (EC 2..|2712|MK234886.1(169215):164305-167016:-1 ^RAST2:fig|1198136.106.peg.282^ Tevenvirinae _Escherichia_phage_AnYang|neighbours:(-1),(-1)|neighbour_genes:Phage protein,hypothetical protein|
MQEFYLTVEQIGDNILERYIDKNGNERSREVPYKPTMFMHANPEQAVKYIDIYGKGCVKKEFDSMRDASQWMKRMDDMGLEALGMDDYKLAYLSDTYRKEIKYDSSKIRIANFDIEVTSPDGFPEPAQAKHPIDAITHYDSIDDKFYVFDLLVSPYGTVEEWSIKIAEKLQDEGGDEVPQEIIDKIVYLPFNSEEEMMLEYLNFWQQKTPVILTGWNVESFDVPYVYNRLKNLFGENTAKRLSPHRKTRVKVIENMYGAREIITLFGISVLDYIDLYKKFSFTNQPSYSLDYVSEYELKVGKLKYDGPISKLRETNHQRYISYNIIDVYRVVQIDMKRQFILLSLDMGYYAKMQIQSVFSPIKTWDAIIFNSLKEQGKVIPQARSHVVQPYPGAFVKEPIPNAYKYVMSFDLTSLYPSIIRQVNISPETIAGTFANAPIHEYIAGTAQRPSDTYSCSPNGMMYYKDREGVIPTEITKVFLQRKEHKGYMLAAQRNGELIKEALENPNLSVDSPLDIDYRFDFSDEIKAQIKALSAPSLREMLKKAELTEVAGNTAQINRKLLINSLYGALGNVWFRYYDLRNATAITLFGQMALQWIERKVNEYLNSVCKTENQKFVLYGDTDSIYVKADAIINKVGEDKFRDTNHWVDFLDKFARERMEPAIDAGFREMCEYMNNKQHLMFMDREAIAGPPLGSKGLGGFWTGKKRYALNVWDMEGTRYAEPHLKIMGLETQKSSTPKAVQKALKECIRRMLQEGEASLQEYFKQFNKEFNELDYVSIAAVSSANNIEKYNEGGFPGSKCPYHIKGCLAYMRASAGDLTMPRIVDGEKVYVLPLKEGNPFGEACMAWPSGIELPIQIRDQVLRWMDYNVLFQKTFIKPLTGFTESAKIDYEKKATLFDMFDF
> |[Tevenvirinae Escherichia_phage_CF2]||_Escherichia_phage_CF2.gb|DNA polymerase (EC 2..|2697|NC_041919.1(168188):129564-132260:1 ^RAST2:fig|1198136.52.peg.209^ Tevenvirinae Escherichia_phage_CF2|neighbours:(1),(-1)|neighbour_genes:Phage protein,hypothetical protein|
MKEFYISIETVGNNIVERYIDENGKERTREVEYLPTMFRHCKEESKYKDIYGKNCAPQKFPSMKDARDWMKRMEDIGLEALGMNDFKLAYISDTYGSEIVYDRKFVRVANCDIEVTGDKFPDPMKAEYEIDAITHYDSIDDRFYVFDLLNSMYGSVSKWDAKLAAKLDCEGGDEVPQEILDRVIYMPFDNERDMLMEYINLWEQKRPAIFTGWNIEGFDVPYIMNRVKMVLGERSMKRFSPIGRVKSKLIQNMYGSKEIYSIDGVSILDYLDLYKKFAFTNLPSFSLESVAQHETKKGKLPYDGPINKLRETNHQRYISYNIIDVESVQAIDKIRGFIDLVLSMSYYAKMPFSGVMSPIKTWDAIIFNSLKGEHKVIPQQGSHVKQSFPGAFVFEPKPIARRYIMSFDLTSLYPSIIRQVNISPETIRGQFKVHPIHEYIAGTAPKPSEEYSCSPNGWMYDKHQEGIIPKEIAKVFFQRKDWKKKMFAEEMNAEAIKKIIMKGAGSCSTKPEVERYVKFSDDFLNELSNYTESVLNSLIEECEKAATLANTNQLNRKILINSLYGALGNIHFRYYDLRNATAITIFGQVGIQWIARKINEYLNKVCGTNGEDFIAAGDTDSVYVCVDKVIEKVGLDRFKEQNDLVEFMNQFGKKKMEPMIDVAYRELCDYMNNREHLMHMDREAISCPPLGSKGIGGFWKAKKRYALNVYDMEDKRFAEPHLKIMGMETQQSSTPKAVQEALEESIRRILQEGEESVQEYYKNFEKEYRQLDYKVIAEVKTANDIAKYDDKGWPGFKCPFHIRGVLTYRRAVSGLGVAPILDGNKVMVLPLREGNPFGDKCIAWPSGTELPKEIRSDVLSWIDYSTLFQKSFVKPLAGMCESAGMDYEEKASLDFLFG
>ID:QBO61058.1 |[Escherichia phage D5505]||_Escherichia_phage_D5505_.gbk|putative DNA polymer..|2697|MK327929(168049):24927-27623:-1 ^^ Escherichia phage D5505, complete genome.|neighbours:ID:QBO61057.1(-1),ID:QBO61059.1(-1)|neighbour_genes:hypothetical protein,hypothetical protein|
MKEFYISIETVGNNIVERYIDENGKERTREVEYLPTMFRHCKEESKYKDIYGKNCAPQKFPSMKDARDWMKRMEDIGLEALGMNDFKLAYISDTYGSEIVYDRKFVRVANCDIEVTGDKFPDPMKAEYEIDAITHYDSIDDRFYVFDLLNSMYGSVSKWDAKLAAKLDCEGGDEVPQEILDRVIYMPFDNERDMLMEYINLWEQKRPAIFTGWNIEGFDVPYIMNRVKMVLGERSMKRFSPISRVKSKLIQNMYGSKEIYSIDGVSILDYLDLYKKFAFTNLPSFSLESVAQHETKKGKLPYDGPINKLRETNHQRYISYNIIDVESVQAIDKIRGFIDLVLSMSYYAKMPFSGVMSPIKTWDAIIFNSLKGEHKVIPQQGSHVKQSFPGAFVFEPKPIARRYIMSFDLTSLYPSIIRQVNISPETIRGQFKVHPIHEYIAGTAPKPSDEYSCSPNGWMYDKHQEGIIPKEIAKVFFQRKDWKKKMFAEEMNAEAIKKIIMKGAGSCSTKPEVERYVKFSDDFLNELSNYTESVLNSLIEECEKAATLANTNQLNRKILINSLYGALGNIHFRYYDLRNATAITIFGQVGIQWIARKINEYLNKVCGTNGEDFIAAGDTDSVYVCVDKVIEKVGLDRFKEQNDLVEFMNQFGKKKMEPMIDVAYRELCDYMNNREHLMHMDREAISCPPLGSKGVGGFWKAKKRYALNVYDMEDKRFAEPHLKIMGMETQQSSTPKAVQEALEESIRRILQEGEESVQEYYKNFEKEYRQLDYKVIAEVKTANDIAKYDDKGWPGFKCPFHIRGVLTYRRAVSGLGVAPILDGNKVMVLPLREGNPFGDKCIAWPSGTELPKEIRSDVLSWIDYSTLFQKSFVKPLAGMCESAGMDYEEKASLDFLFG
> |[Tevenvirinae Escherichia_phage_ECD7]||_Escherichia_phage_ECD7.gb|DNA polymerase (EC 2..|1407|NC_041936.1(164706):16549-17955:-1 ^RAST2:fig|1198136.56.peg.30^ Tevenvirinae Escherichia_phage_ECD7|neighbours:(-1),(1)|neighbour_genes:Phage protein,hypothetical protein|
MHEYINKTAPRPSDEYSCSPNGWMYRKDIHGIVPIEIKKVFDQRKQYKNMMLACDRNAELCKAILHDENHVYGGTISYSVEVRHDFDEAFKSMLSELSKDALEKLLEECKDESILCNTNQLSRKVLINSLYGALGNPKFRFYDLRNASAITLFGQLAIQWIERKINEYLNELCGTTDFAYVRYCDTDSVYVLVNNVVDKVGGEDRFDDTEKLVDFLDNFGKHRMEPIIDKGYRELCEYMNNYEHLMFMDREAIAGPPLKSAGIGGFWTGKKRYALNVWDMEGTRFAEPKLKIMGLETQRSSTPKACQKSLKECIRRMLQEGEESLQEYYGIFEQEFRKLDYLEVAAVSSANNLQKYSDSNGYPIKGCPYAVKSVLCYNRNARKFGLDPIREGEKVMIVPLKDRNPFGEICFGWLSGTRIPPEIESEVLKWLDWPLLFNKTFVKPLENITTAAKLQYEKVASLTDLFDI
> |[Tevenvirinae Escherichia_phage_ECD7]||_Escherichia_phage_ECD7.gb|DNA polymerase (EC 2..|1209|NC_041936.1(164706):19133-20341:-1 ^RAST2:fig|1198136.56.peg.33^ Tevenvirinae Escherichia_phage_ECD7|neighbours:(-1),(-1)|neighbour_genes:hypothetical protein,Phage endoribonulcea..|
MYFLSCERVGDKIYERYIDDAGQEQERYVEYTPTLFHHAAPGMVTNYKDIYGKPCIAKKFPSMNEANKWRKKMGEMGQEALGMDDFIISYLSDTYKGEIRYDRNKIRVAWVDIEVTAPEFPKPEEAKYPIDAITHYDSVHDRFFVFDLKGKNGEIWEASKSILRPDIVERVVYNVYDTEDELLLEYIRFFEENRPVGFTGWNTETFDIPYIIKRISNKFGSRTANRLSPCGKIKSRISQDDFGNEREAFTIMGIESLDYIDLYKKFSFTTQPTYALDYVAEYETGIGKVDYDGPLKKLRDDNHQLYIDYNIGDVDRVLAIDKKRGFIDLVYSLCFYAKIKFNHVYNPMKVWDAIIFGSLKAEGKVVPENKIQPKQTYPGAFVKEPVPNAYRWMMSFDLTSLN
>ID:YP_009102521.1 |[Escherichia phage ECML-134]||_Escherichia_phage_ECML-134_.gbk|hypothetical protein|2697|NC_025449(166783):24342-27038:-1 ^GeneID:22111704^ Escherichia phage ECML-134, complete genome.|neighbours:ID:YP_009102520.1(-1),ID:YP_009102522.1(-1)|neighbour_genes:hypothetical protein,hypothetical protein|
MKEFYISIETVGNNIVERYIDENGKERTREVEYLPTMFRHCKEESKYKDIYGKNCAPQKFPSMKDARDWMKRMEDIGLEALGMNDFKLAYISDTYGSEIVYDRKFVRVANCDIEVTGDKFPDPMKAEYEIDAITHYDSIDDRFYVFDLLNSMYGSVSKWDAKLAAKLDCEGGDEVPQEILDRVIYMPFDNERDMLMEYINLWEQKRPAIFTGWNIEGFDVPYIMNRVKMILGERSMKRFSPIGRVKSKLIQNMYGSKEIYSIDGVSILDYLDLYKKFAFTNLPSFSLESVAQHETKKGKLPYDGPINKLRETNHQRYISYNIIDVESVQAIDKIRGFIDLVLSMSYYAKMPFSGVMSPIKTWDAIIFNSLKGEHKVIPQQGSHVKQSFPGAFVFEPKPIARRYIMSFDLTSLYPSIIRQVNISPETIRGQFKVHPIHEYIAGTAPKPSDEYSCSPNGWMYDKHQEGIIPKEIAKVFFQRKDWKKKMFAEEMNAEAIKKIIMKGAGSCSTKPEVERYVKFSDDFLNELSNYTESVLNSLIEECEKAATLANTNQLNRKILINSLYGALGNIHFRYYDLRNATAITIFGQVGIQWIARKINEYLNKVCGTNGEDFIAAGDTDSVYVCVDKVIEKVGLDRFKEQNDLVEFMNQFGKKKMEPMIDVAYRELCDYMNNREHLMHMDREAISCPPLGSKGVGGFWKAKKRYALNVYDMEDKRFAEPHLKIMGMETQQSSTPKAVQEALEESIRRILQEGEESVQEYYKNFEKEYRQLDYKVIAEVKTANDIAKYDDKGWPGFKCPFHIRGVLTYRRAVSGLGVAPILDGNKVMVLPLREGNPFGDKCIAWPSGTELPKEIRSDVLSWIDYSTLFQKSFVKPLAGMCESAGMDYEEKASLDFLFG
> |[Tevenvirinae Escherichia_phage_EcWhh-1]||_Escherichia_phage_EcWhh-1.gb|DNA polymerase (EC 2..|2712|MH791409.1(170524):89187-91898:-1 ^RAST2:fig|1198136.71.peg.150^ Tevenvirinae Escherichia_phage_EcWhh-1|neighbours:(-1),(-1)|neighbour_genes:Phage protein,Phage protein|
MQEFYLTVEQIGDNILERYIDKNGNERSREVPYKPTMFMHANPEQAVKYIDIYGKGCVKKEFDSMRDASQWMKRMDDMGLEALGMDDYKLAYLSDTYRKEIKYDSSKIRIANFDIEVTSPDGFPEPAQAKHPIDAITHYDSIDDKFYVFDLLVSPYGTVEEWSIKIAEKLQDEGGDEVPQEIIDKIVYLPFNSEEEMMLEYLNFWQQKTPVILTGWNVESFDVPYVYNRLKNLFGENTAKRLSPHRKTRVKVIENMYGVREIITLFGISVLDYIDLYKKFSFTNQPSYSLDYVSEYELKVGKLKYDGPISKLRETNHQRYISYNIIDVYRVVQIDMKRQFILLSLDMGYYAKMQIQSVFSPIKTWDAIIFNSLKEQGKVIPQAKSHAVQPYPGAFVKEPIPNAYKYVMSFDLTSLYPSIIRQVNISPETIAGTFANAPIHEYIAGTAPRPSDTYSCSPNGMMYYKDRDGVIPTEITKVFLQRKEHKGYMLAAQRNGELIKEALENPNLSVDSPLDIDYRFDFSDEIKAQIKKLSASSLKEMLFRAERTEVAGNTAQINRKLLINSLYGALGNVWFRYYDLRNATAITLFGQMALQWIERKVNEYLNSVCKTENQKFVLYGDTDSIYVKADAIINKVGEDKFRDTNHWVDFLDKFARERMEPTIDAGFREMCEYMNNKQHLMFMDREAIAGPPLGSKGLGGFWTGKKRYALNVWDMEGTRYAEPHLKIMGLETQKSSTPKAVQKALKECIRRMLQEGEASLQEYFKQFNKEFNELDYVSIAAVSSANNIEKYNEGGFPGSKCPYHIKGCLAYMRASAGDLTMPRIVDGEKVYVLPLKEGNPFGEACMAWPSGIELPVQIRDQVLRWMDYNVLFQKTFIKPLTGFTESAKIDYEKKATLFDMFDF
> |[Tevenvirinae Escherichia_phage_HP3]||_Escherichia_phage_HP3.gb|hypothetical protein|2712|NC_041920.1(170254):39774-42485:-1 ^RAST2:fig|1198136.53.peg.75^ Tevenvirinae Escherichia_phage_HP3|neighbours:(-1),(-1)|neighbour_genes:D-arabinose-5-phosph..,hypothetical protein|
MKEFYLTVEQIGDSIFERYIDSNGRERTREVEYKPSLFAHCPESQATKYFDIYGKPCTRKLFANMRDASQWIKRMEDIGLEALGMDDFKLAYLSDTYNYEIKYDHTKIRVANFDIEVTSPDGFPEPSQAKHPIDAITHYDSIDDRFYVFDLLNSPYGNVEEWSIEIAAKLQEQGGDEVPSEIIDKIIYMPFDNEKELLMEYLNFWQQKTPVILTGWNVESFDIPYVYNRIKNIFGESTAKRLSPHRKTRVKVIENMYGSREIITLFGISVLDYIDLYKKFSFTNQPSYSLDYISEFELNVGKLKYDGPISKLRESNHQRYISYNIIDVYRVLQIDAKRQFINLSLDMGYYAKIQIQSVFSPIKTWDAIIFNSLKEQNKVIPQGRSHPVQPYPGAFVKEPIPNRYKYVMSFDLTSLYPSIIRQVNISPETIAGTFKVAPLHDYINAIAERPSDVYSCSPNGMMYYKDRDGVVPTEITKVFNQRKEHKGYMLAAQRNGEIIKEALHNPNLSVDEPLDVDYRFDFTDEIKEKIKKLSAKSLNEMLFRAQRTEVAGMTAQINRKLLINSLYGALGNVWFRYYDLRNATAITTFGQMALQWIERKVNEYLNEVCGTEGEAFVLYGDTDSIYVSADKIIDKVGESKFRDTNHWVDFLDKFARERMEPAIDRGFREMCEYMNNKQHLMFMDREAIAGPPLGSKGIGGFWTGKKRYALNVWDMEGTRYAEPKLKIMGLETQKSSTPKAVQKALKECIRRMLQEGEESLQEYFKEFEKEFRQLNYISIASVSSANNIAKYDVGGFPGPKCPFHIRGILTYNRAIKGNIDAPQVVEGEKVYVLPLRDGNPFGDKCIAWPSGTEITDLIKDDVLHWMDYTVLLEKTFIKPLEGFTSAAKLDYEKKASLFDMFDF
> |[Tevenvirinae _Escherichia_phage_HY01]||_Escherichia_phage_HY01.gb|DNA polymerase (EC 2..|2697|NC_027349.1(166977):25139-27835:-1 ^RAST2:fig|1198136.95.peg.51^ Tevenvirinae _Escherichia_phage_HY01|neighbours:(-1),(-1)|neighbour_genes:hypothetical protein,Phage protein|
MKEFYISIETVGNNIVERYIDENGKERTREVEYLPTMFRHCKEESKYKDIYGKNCAPQKFPSMKDARDWMKRMEDIGLEALGMNDFKLAYISDTYGSEIVYDRKFVRVANCDIEVTGDKFPDPMKAEYEIDAITHYDSIDDRFYVFDLLNSMYGSVSKWDAKLAAKLDCEGGDEVPQEILDRVIYMPFDNERDMLMEYINLWEQKRPAIFTGWNIEGFDVPYIMNRVKMVLGERSMKRFSPIGRVKSKLIQNMYGSKEIYSIDGVSILDYLDLYKKFAFTNLPSFSLESVAQHETKKGKLPYDGPINKLRETNHQRYISYNIIDVESVQAIDKIRGFIDLVLSMSYYAKMPFSGVMSPIKTWDAIIFNSLKGEHKVIPQQGSHVKQSFPGAFVFEPKAIARRYIMSFDLTSLYPSIIRQVNISPETIRGQFKVHPIHEYIAGTAPKPSDEYSCSPNGWMYDKHQEGIIPKEIAKVFFQRKDWKKKMFAEEMNAEAIKKIIMKGAGSCSTKPEVERYVKFSDDFLNELSNYTESVLNSLIEECEKAATLANTNQLNRKILINSLYGALGNIHFRYYDLRNATAITIFGQVGIQWIARKINEYLNKVCGTDGEDFIAAGDTDSVYVCVDKVIEKVGLDRFKEQNDLVEFMNQFGKKKMEPMIDVAYRELCDYMNNREHLMHMDREAISCPPLGSKGVGGFWKAKKRYALNVYDMEDKRFAEPHLKIMGMETQQSSTPKAVQEALEESIRRILQEGEESVQEYYKNFEKEYRQLDYKVIAEVKTANDIAKYDDKGWPGFKCPFHIRGVLTYRRAVSGLGVAPILDGNKVMVLPLREGNPFGDKCIAWPSGTELPKEIRSDVLSWIDYSTLFQKSFVKPLAGMCESAGMDYEEKASLDFLFG
>ID:YP_009284139.1 |[Escherichia phage HY03]||_Escherichia_phage_HY03.gbk|putative DNA polymer..|2697|NC_031047(170770):93307-96003:1 ^GeneID:29079007^ Escherichia phage HY03, complete genome.|neighbours:ID:YP_009284138.1(1),ID:YP_009284140.1(1)|neighbour_genes:putative RegA transl..,hypothetical protein|
MKEFYISIETVGNNIVERYIDENGKERTREVEYLPTMFRHCKEESKYKDIYGKNCAPQKFPSMKDARDWMKRMEDIGLEALGMNDFKLAYISDTYGSEIVYDRKFVRVANCDIEVTGDKFPDPMKAEYEIDAITHYDSIDDRFYVFDLLNSMYGSVSKWDAKLAAKLDCEGGDEVPQEILDRVIYMPFDNERDMLMEYINLWEQKRPAIFTGWNIEGFDVPYIMNRVKMVLGERSMKRFSPIGRVKSKLIQNVYGSKEIYSIDGVSILDYLDLYKKFAFTNLPSFSLESVAQHETKKGKLPYDGPINKLRETNHQRYISYNIIDVESVQAIDKIRGFIDLVLSMSYYAKMPFSGVMSPIKTWDAIIFNSLKGEHKVIPQQGSHVKQSFPGAFVFEPKPIARRYIMSFDLTSLYPSIIRQVNISPETIRGQFKVHPIHEYIAGTAPKPSDEYSCSPNGWMYDKHQEGIIPKEIAKVFFQRKDWKKKMFAEEMNAEAIKKIIMKGAGSCSTKPEVERYVKFSDDFLNELSNYTESVLNSLIEECEKAATLANTNQLNRKILINSLYGALGNIHFRYYDLRNATAITIFGQVGIQWIARKINEYLNKVCGTNGEDFIAAGDTDSVYVCVDKVIEKVGLDRFKEQNDLVEFMNQFGKKKMEPMIDVAYRELCDYMNNREHLMHMDREAISCPPLGSKGVGGFWKAKKRYALNVYDMEDKRFAEPHLKIMGMETQQSSTPKAVQEALEESIRRILQEGEESVQEYYKNFEKEYRQLDYKVIAEVKTANDIAKYDDKGWPGFKCPFHIRGVLTYRRAVSGLGVAPILDGNKVMVLPLREGNPFGDKCIAWPSGTELPKEIRSDVLSWIDHSTLFQKSFVKPLAGMCESAGMDYEEKASLDFLFG
>ID:BBG28570.1 |[Escherichia phage KIT03]||_Escherichia_phage_KIT03_DNA_.gbk|DNA polymerase|2697|AP018932(166848):25543-28239:-1 ^^ Escherichia phage KIT03 DNA, complete sequence.|neighbours:ID:BBG28569.1(-1),ID:BBG28571.1(-1)|neighbour_genes:hypothetical protein,translational repres..|
MKEFYISIETVGNNIVERYIDENGKERTREVEYLPTMFRHCKEESKYKDIYGKNCAPQKFPSMKDARDWMKRMEDIGLEALGMNDFKLAYISDTYGSEIVYDRKFVRVANCDIEVTGDKFPDPMKAEYEIDAITHYDSIDDRFYVFDLLNSMYGSVSKWDAKLAAKLDCEGGDEVPQEILDRVIYMPFDNERDMLMEYINLWEQKRPAIFTGWNIEGFDVPYIMNRVKMVLGERSMKRFSPIGRVKSKLIQNMYGSKEIYSIDGVSILDYLDLYKKFAFTNLPSFSLESVAQHETKKGKLPYDGPINKLRETNHQRYISYNIIDVESVQAIDKIRGFIDLVLSMSYYAKMPFSGVMSPIKTWDAIIFNSLKGEHKVIPQQGSHVKQSFPGAFVFEPKPIARRYIMSFDLTSLYPSIIRQVNISPETIRGQFKVHPIHEYIAGTAPKPSDEYSCSPNGWMYDKHQEGIIPKEIAKVFFQRKDWKKKMFAEEMNAEAIKKIIMKGAGSCSTKPEVERYVKFSDDFLNELSNYTESVLNSLIEECEKAATLANTNQLNRKILINSLYGALGNIHFRYYDLRNATAITIFGQVGIQWIARKINEYLNKVCGTNGEDFIAAGDTDSVYVCVDKVIEKVGLDRFKEQNDLVEFMNQFGKKKMEPMIDVAYRELCDYMNNREHLMHMDREAISCPPLGSKGVGGFWKAKKRYALNVYDMEDKRFAEPHLKIMGMETQQSSTPKAVQEALEESIRRILQEGEESVQEYYKNFEKEYRQLDYKVIAEVKTANDIAKYDDKGWPGFKCPFHIRGVLTYRRAVSGLGVAPILDGNKVMVLPLREGNPFGDKCIAWPSGTELPKEIRSDVLSWIDYSTLFQKSFVKPLAGMCESAGMDYEEKASLDFLFG
>ID:YP_008060563.1 |[Escherichia phage Lw1]||_Escherichia_phage_Lw1_.gbk|DNA polymerase|2706|NC_021344(176227):22376-25081:-1 ^GeneID:16205235^ Escherichia phage Lw1, complete genome.|neighbours:ID:YP_008060562.1(-1),ID:YP_008060564.1(-1)|neighbour_genes:uvsX,hypothetical protein|
MTEFYLSVEQMGDHIYERFIDSEGREQVRKTKYEPTMYQHAMAGVDSPYKDIYGKTCIKKKFDSIKDAKSWMQRMKDVGMEALGMDDYRLAYISDTYRTEIDYNRERIRIASLDIEVTAPEFPDPREAKYAIDAITHYDSVEDKFFVYDLVEGGLDEWVASKVDTENEISEEDLKKVVYRSFSTEKSLLSAYIKDWKERTPVIVTGWNSNKFDIAYIITRYLNIFGQNVVRHFSPFGKVTAKTTTDQYGNEQLGYEIYGVSQMDGMDLYKKFSFTPQPSYGLGAIAEYETGKSKVDYEGSLSELRQADHQKYITYNIVDVIRVLDIDGKRNFIELVLSVAYYAKINFPGVMSPLKTWDAIIYNSLREDKIVIPENKRHTKTPYDGAYVKDPVVAPYKYIVSFDLTSLYPSIIRQVNISPETIANSFAVRPMHEYINKTAPRPSDEFSCSPNGWMFRRDVKGVIPVEIKKVFDQRKMWKKRMMAGERNLELIKHELEHLTDAHNQMIDPDFDFYTDFSDESKAVLKTLTKQMLKAVKKVCEKKIAQANTAQLNRKISINSLYGALGNEHFRYFDIRNASAITMFGQLAIQWIERKVNEYLNQLCNTTDYAYVRYCDTDSIYVCMDNVIEKVGGESKFRDNNHWVDFLDKFSRERMEPIIDKGYRELCEYMNNVEHLMFMDREIISGPPLGSKGLGSFWTAKKRYAANVWDSEGTRYEKPKLKIMGMETQRSSTPTAVKKFLKEAIRRILQEGEESLHESFKVFEEEYKALDYREIAGVSSANNITKYNDGMGYPIKGTPNHIKGVLFFNRHTKGIPGVTQIMEGEKVMVLPLRDKNPWQADCIAWQSGSRLPVEIESDILKWVDYNGLFEKHVISPLQNITEACKIDYEKRASLNTLFGDDW
> |[Tevenvirinae _Escherichia_phage_MX01]||_Escherichia_phage_MX01.gb|hypothetical protein|2712|NC_031934.1(168929):27671-30382:-1 ^RAST2:fig|1198136.96.peg.49^ Tevenvirinae _Escherichia_phage_MX01|neighbours:(-1),(-1)|neighbour_genes:Phage protein,Phage endoribonulcea..|
MQEFYLTVEQIGDNILERYIDKNGKERSREVPYKPTMFMHANPEQAVKYIDIYGKGCVKKEFDSMRDASQWMKRMDDMGLEALGMDDYKLAYLSDTYRKEIKYDSSKIRIANFDIEVTSPDGFPEPAQAKHPIDAITHYDSIDDKFYVFDLLVSPYGTVEEWSIKIAEKLQEEGGDEVPQEIIDKIVYLPFNSEEEMMLEYLNFWQQKTPVILTGWNVESFDVPYVYNRLKNLFGENTAKRLSPHRKTRVKVIENMYGAREIITLFGISVLDYIDLYKKFSFTNQPSYSLDYVSEYELKVGKLKYDGPISKLRETNHQRYISYNIIDVYRVVQIDMKRQFILLSLDMGYYAKMQIQSVFSPIKTWDAIIFNSLKEQGKVIPQARSHVVQPYPGAFVKEPIPNAYKYVMSFDLTSLYPSIIRQVNISPETIAGTFANAPIHEYIAGTAQRPSDTYSCSPNGMMYYKDREGVIPTEITKVFLQRKEHKGYMLAAQRNGELIKEALENPNLSVDSPLDIDYRFDFSDEIKAQIKALSAPSLREMLKKAELTEVAGNTAQINRKLLINSLYGALGNVWFRYYDLRNATAITLFGQMALQWIERKVNEYLNSVCKTENQKFVLYGDTDSIYVKADAIINKVGEDKFRDTNHWVDFLDKFARERMEPAIDAGFREMCEYMNNKQHLMFMDREAIAGPPLGSKGLGGFWTGKKRYALNVWDMEGTRYAEPHLKIMGLETQKSSTPKAVQKALKECIRRMLQEGEASLQEYFKQFNKEFNELDYVSIAAVSSANNIEKYNEGGFPGSKCPYHIKGCLAYMRASAGDLTMPRIVDGEKVYVLPLKEGNPFGEACMAWPSGIELPVQIRDQVLRWMDYNVLFQKTFIKPLTGFTESAKIDYEKKATLFDMFDF
>ID:AYR03964.1 |[Escherichia phage OLB35]||_Escherichia_phage_OLB35_.gbk|DNA polymerase|1821|MH992122(169140):30794-32614:-1 ^^ UNVERIFIED: Escherichia phage OLB35, complete genome.|neighbours:ID:AYR03963.1(-1),ID:AYR03965.1(-1)|neighbour_genes:hypothetical protein,DNA polymerase|
MNVGKLKYDGPISKLRESNHQRYISYNIIDVYRVLQIDAKRQFINLSLDMGYYAKIQIQSVFSPIKTWDVIIFNSLKEQNKVIPQGRSHQVQPYPGAFVKEPIPNRYKYVMSFDLTSLYPSIIRQVNISPETIAGTFKVAPLHDYINAIAERPSDVYSCSPNGMMYYKDRDGVVPTEITKVFNQRKEHKGYMLAAQRNGEIIKEALHNPNLSVDEPLDVDYRFDFSDEIKEKIKKLSAKSLNEMLFRAQRTEVAGMTAQINRKLLINSLYGALGNVWFRYYDLRNATAITTFGQMALQWIERKVNEYLNEVCGTEGEAFVLYGDTDSIYVSADKIIDKVGESKFRDTNHWVDFLDKFARERMEPAIDRGFREMCEYMNNKQHLMFMDREAIAGPPLGSKGIGGFWTGKKRYALNVWDMEGTRYAEPKLKIMGLETQKSSTPKAVQKALKECIRRMLQEGEESLQEYFKEFEKEFRQLNYISIAAVSSANNIAKYDVGGFPGPKCPFHIRGILTYNRAIKGNIDAPQVVEGEKVYVLPLRDGNPFGDKCIAWPSGTEITDLIKDDVLHWMDYTVLLEKTFIKPLEGFTTAAKLDYEKKASLFDMFDF
>ID:AYR03965.1 |[Escherichia phage OLB35]||_Escherichia_phage_OLB35_.gbk|DNA polymerase|921|MH992122(169140):32611-33531:-1 ^^ UNVERIFIED: Escherichia phage OLB35, complete genome.|neighbours:ID:AYR03964.1(-1),ID:AYR03966.1(-1)|neighbour_genes:DNA polymerase,translation represso..|
MKEFYLTVEQIGDSIFERYIDSNGRERTREVEYKPSLFAHCPESQATKYFDIYGKPCTRKLFANMRDASQWIKRMEDIGLEALGMDDFKLAYLSDTYNYEIKYDHTKIRVANFDIEVTSPDGFPEPSQAKHPIDAITHYDSIDDRFYVFDLLNSPYGNVEEWSIEIAAKLQEQGGDEVPSEIIDKIIYMPFDNEKELLMEYLNFWQQKTPVILTGWNVESFDIPYVYNRIKNIFGESTAKRLSPPDNDLGFCSIARLVLKLLKTCTVLVKSLHCSVSLFLIISTFTKNSLSQTNRRILWITFQNLN
> |[Tevenvirinae _Escherichia_phage_PE37]||_Escherichia_phage_PE37.gb|DNA polymerase (EC 2..|2697|KU925172.1(166423):134982-137678:1 ^RAST2:fig|1198136.98.peg.224^ Tevenvirinae _Escherichia_phage_PE37|neighbours:(1),(1)|neighbour_genes:Phage protein,hypothetical protein|
MKEFYISIETVGNNIVERYIDENGKERTREVEYLPTMFRHCKEESKYKDIYGKNCAPQKFPSMKDARDWMKRMEDIGLEALGMNDFKLAYISDTYGSEIVYDRKFVRVANCDIEVTGDKFPDPMKAEYEIDAITHYDSIDDRFYVFDLLNSMYGSVSKWDAKLAAKLDCEGGDEVPQEILDRVIYMPFDNERDMLMEYINLWEQKRPAIFTGWNIEGFDVPYIMNRVKMVLGERSMKRFSPIGRVKSKLIQNMYGSKEIYSIDGVSILDYLDLYKKFAFTNLPSFSLESVAQHETKKGKLPYDGPINKLRETNHQRYISYNIIDVESVQAIDKIRGFIDLVLSMSYYAKMPFSGVMSPIKTWDAIIFNSLKGEHKVIPQQGSHVKQSFPGAFVFEPKPIARRYIMSFDLTSLYPSIIRQVNISPETIRGQFKVHPIHEYIAGTAPKPSDEYSCSPNGWMYDKHQEGIIPKEIAKVFFQRKDWKKKMFAEEMNAEAIKKIIMKGAGSCSTKPEVERYVKFSDDFLNELSNYTESVLNSLIEECEKAATLANTNQLNRKILINSLYGALGNIHFRYYDLRNATAITIFGQVGIQWIARKINEYLNKVCGTNGEDFIAAGDTDSVYVCVDKVIEKVGLDRFKEQNDLVEFMNQFGKKKMEPMIDVAYRELCDYMNNREHLMHMDREAISCPPLGSKGVGGFWKAKKRYALNVYDMEDKRFAEPHLKIMGMETQQSSTPKAVQEALEESIRRILQEGEESVQEYYKNFEKEYRQLDYKVIAEVKTANDIAKYDDKGWPGFKCPFHIRGVLTYRRAVSGLGVAPILDGNKVMVLPLREGNPFGDKCIAWPSGTELPKEIRSDVLSWIDYSTLFQKSFVKPLAGMCESAGMDYEEKASLDFLFG
>ID:BBC14384.1 |[Escherichia phage PP01]||_Escherichia_phage_PP01.gbk|43|2697|LC348379(167812):25686-28382:-1 ^^ Escherichia phage PP01 DNA, complete sequence.|neighbours:ID:BBC14383.1(-1),ID:BBC14385.1(-1)|neighbour_genes:hypothetical protein,regA|
MKEFYISIETVGNNIVERYIDENGKERTREVEYLPTMFRHCKEESKYKDIYGKNCAPQKFPSMKDARDWMKRMEDIGLEALGMNDFKLAYISDTYGSEIVYDRKFVRVANCDIEVTGDKFPDPMKAEYEIDAITHYDSIDDRFYVFDLLNSMYGSVSKWDAKLAAKLDCEGGDEVPQEILDRVIYMPFDNERDMLMEYINLWEQKRPAIFTGWNIEGFDVPYIMNRVKMILGERSMKRFSPIGRVKSKLIQNMYGSKEIYSIDGVSILDYLDLYKKFAFTNLPSFSLESVAQHETKKGKLPYDGPINKLRETNHQRYISYNIIDVESVQAIDKIRGFIDLVLSMSYYAKMPFSGVMSPIKTWDAIIFNSLKGEHKVIPQQGSHVKQSFPGAFVFEPKPIARRYIMSFDLTSLYPSIIRQVNISPETIRGQFKVHPIHEYIAGTAPKPSDEYSCSPNGWMYDKHQEGIIPKEIAKVFFQRKDWKKKMFAEEMNAEAIKKIIMKGAGSCSTKPEVERYVKFSDDFLNELSNYTESVLNSLIEECEKAATLANTNQLNRKILINSLYGALGNIHFRYYDLRNATAITIFGQVGIQWIARKINEYLNKVCGTNGEDFIAAGDTDSVYVCVDKVIEKVGLDRFKEQNDLVEFMNQFGKKKMEPMIDVAYRELCDYMNNREHLMHMDREAISCPPLGSKGVGGFWKAKKRYALNVYDMEDKRFAEPHLKIMGMETQQSSTPKAVQEALEESIRRILQEGEESVQEYYKNFEKEYRQLDYKVIAEVKTANDIAKYDDKGWPGFKCPFHIRGVLTYRRAVSGLGVAPILDGNKVMVLPLREGNPFGDKCIAWPSGTELPKEIRSDVLSWIDYSTLFQKSFVKPLAGMCESAGMDYEEKASLDFLFG
> |[Tevenvirinae _Escherichia_phage_SF]||_Escherichia_phage_SF.gb|hypothetical protein|2712|MH359124.1(168695):89098-91809:1 ^RAST2:fig|1198136.100.peg.156^ Tevenvirinae _Escherichia_phage_SF|neighbours:(1),(1)|neighbour_genes:hypothetical protein,D-arabinose-5-phosph..|
MKEFYLTVEQIGDSIFERYIDSNGRERVREVEYKPSLFAHCPESQATKYFDIYGKPCTRKLFANMRDASQWIKRMEDIGLEALGMDDFKLAYLSDTYNYEIKYDHTKIRVANFDIEVTSPDGFPEPSQAKHPIDAITHYDSIDDRFYVFDLLNSPYGNVEEWSIEIAAKLQEQGGDEVPSEIIDKIIYMPFDNEKELLMEYLNFWQQKTPVILTGWNVESFDIPYVYNRIKNIFGESTAKRLSPHRKTRVKVIENMYGSREIITLFGISVLDYIDLYKKFSFTNQPSYSLDYISEFELNVGKLKYDGPISKLRESNHQRYISYNIIDVYRVLQIDAKRQFINLSLDMGYYAKIQIQSVFSPIKTWDAIIFNSLKEQNKVIPQGRSHPVQPYPGAFVKEPIPNRYKYVMSFDLTSLYPSIIRQVNISPETIAGTFKVAPLHDYINAIAERPSDVYSCSPNGMMYYKDRDGVVPTEITKVFNQRKEHKGYMLAAQRNGEIIKEALHNPNLSVDEPLDVDYRFDFSDEIKEKIKKLSAKSLNEMLFRAQRTEVAGMTAQINRKLLINSLYGALGNVWFRYYDLRNATAITTFGQMALQWIERKVNEYLNEVCGTEGEAFVLYGDTDSIYVSADKIIDKVGESKFRDTNHWVDFLDKFARERMEPAIDRGFREMCEYMNNKQHLMFMDREAIAGPPLGSKGIGGFWTGKKRYALNVWDMEGTRYAEPKLKIMGLETQKSSTPKAVQKALKECIRRMLQEGEESLQEYFKEFEKEFRRLNYISIASVSSANNIAKYDVGGFPGPKCPFHIRGILTYNRAIKGNIDAPQVVEGEKVYVLPLREGNPFGDKCIAWPSGTEITDLIKDDVLHWMDYTVLLEKTFIKPLEGFTSAAKLDYEKKASLFDMFDF
>ID:YP_009608352.1 |[Escherichia phage ST0]||_Escherichia_phage_ST0.gbk|DNA polymerase|2712|NC_041990(170496):29402-32113:1 ^GeneID:40084374^ Escherichia phage ST0, complete genome.|neighbours:ID:YP_009608351.1(1),ID:YP_009608353.1(1)|neighbour_genes:translation represso..,hypothetical protein|
MKEFYLTVEQIGDSIFERYIDSNGRERTREVEYKPSLFAHCPESQATKYFDIYGKPCTRKLFANMRDASQWIKRMEDIGLEALGMDDFKLAYLSDTYNYEIKYDHTKIRVANFDIEVTSPDGFPEPSQAKHPIDAITHYDSIDDRFYVFDLLNSPYGNVEEWSIEIAAKLQEQGGDEVPSEIIDKIIYMPFDNEKELLMEYLNFWQQKTPVILTGWNVESFDIPYVYNRIKNIFGESTAKRLSPHRKTRVKVIENMYGSREIITLFGISVLDYIDLYKKFSFTNQPSYSLDYISEFELNVGKLKYDGPISKLRESNHQRYISYNIIDVYRVLQIDAKRQFINLSLDMGYYAKIQIQSVFSPIKTWDAIIFNSLKEQNKVIPQGRSHPVQPYPGAFVKEPIPNRYKYVMSFDLTSLYPSIIRQVNISPETIAGTFKVAPLHDYINAIAERPSDVYSCSPNGMMYYKDRDGVVPTEITKVFNQRKEHKGYMLAAQRNGEIIKEALHNPNLSVDEPLDVDYRFDFSDEIKEKIKKLSAKSLNEMLFRAQRTEVAGMTAQINRKLLINSLYGALGNVWFRYYDLRNATAITTFGQMALQWIERKVNEYLNEVCGTEGEAFVLYGDTDSIYVSADKIIDKVGESKFRDTNHWVDFLDKFARERMEPAIDRGFREMCEYMNNKQHLMFMDREAIAGPPLGSKGIGGFWTGKKRYALNVWDMEGTRYAEPKLKIMGLETQKSSTPKAVQKALKECIRRMLQEGEESLQEYFKEFEKEFRQLNYISIASVSSANNIAKYDVGGFPGPKCPFHIRGILTYNRAIKGNIDAPQVVEGEKVYVLPLREGNPFGDKCIAWPSGTEITDLIKDDVLHWMDYTVLLEKTFIKPLEGFTSAAKLDYEKKASLFDMFDF
>ID:BBC14662.1 |[Escherichia phage T2]||_Escherichia_phage_T2.gbk|43|2697|LC348380(163825):25106-27802:-1 ^^ Escherichia phage T2 DNA, complete sequence.|neighbours:ID:BBC14661.1(-1),ID:BBC14663.1(-1)|neighbour_genes:hypothetical protein,regA|
MKEFYISIETVGNNIIERYIDENGKERTREVEYLPTMFRHCKEESKYKDIYGKNCAPQKFPSMKDARDWMKRMEDIGLEALGMNDFKLAYISDTYGSEIVYDRKFVRVANCDIEVTGDKFPDPMKAEYEIDAITHYDSIDDRFYVFDLLNSMYGSVSKWDAKLAAKLDCEGGDEVPQEILDRVIYMPFDNERDMLMEYINLWEQKRPAIFTGWNIEGFDVPYIMNRVKMILGERSMKRFSPIGRVKSKLIQNMYGSKEIYSIDGVSILDYLDLYKKFAFTNLPSFSLESVAQHETKKGKLPYDGPINKLRETNHQRYISYNIIDVESVQAIDKIRGFIDLVLSMSYYAKMPFSGVMSPIKTWDAIIFNSLKGEHKVIPQQGSHVKQSFPGAFVFEPKPIARRYIMSFDLTSLYPSIIRQVNISPETIRGQFKVHPIHEYIAGTAPKPSDEYSCSPNGWMYDKHQEGIIPKEIAKVFFQRKDWKKKMFAEEMNAEAIKKIIMKGAGSCSTKPEVERYVKFTDDFLNELSNYTESVLNSLIEECEKAATLANTNQLNRKILINSLYGALGNIHFRYYDLRNATAITIFGQVGIQWIARKINEYLNKVCGTNDEDFIAAGDTDSVYVCVDKVIEKVGLDRFKEQNDLVEFMNQFGKKKMEPMIDVAYRELCDYMNNREHLMHMDREAISCPPLGSKGVGGFWKAKKRYALNVYDMEDKRFAEPHLKIMGMETQQSSTPKAVQEALEESIRRILQEGEESVQEYYKNFEKEYRQLDYKVIAEVKTANDIAKYDDKGWPGFKCPFHIRGVLTYRRAVSGLGVAPILDGNKVMVLPLREGNPFGDKCIAWPSGTELPKEIRSDVLSWIDYSTLFQKSFVKPLAGMCESAGMDYEEKASLDFLFG
>ID:YP_009281388.1 |[Escherichia phage UFV-AREG1]||_Escherichia_phage_UFV-AREG1_.gbk|DNA polymerase|2697|NC_031030(170788):25132-27828:-1 ^GeneID:29063581^ Escherichia phage UFV-AREG1, complete genome.|neighbours:ID:YP_009281387.1(-1),ID:YP_009281389.1(-1)|neighbour_genes:hypothetical protein,hypothetical protein|
MKEFYISIETVGNNIVERYIDENGNERTREVEYLPTMFRHCKEESKYKDIYGKNCAPQKFPSMKDARDWMKRMEDIGLEALGMNDFKLAYISDTYGSEIVYDRKFVRVANCDIEVTGDKFPDPMKAEYEIDAITHYDSIDDRFYVFDLLNSMYGSVSKWDAKLAAKLDCEGGDEVPQEILDRVIYMPFDNERDMLMEYINLWEQKRPAIFTGWNIEGFDVPYIMNRVKMVLGERSMKRFSPIGRVKSKLIQNVYGSKEIYSIDGVSILDYLDLYKKFAFTNLPSFSLESVAQHETKKGKLPYDGPINKLRETNHQRYISYNIIDVESVQAIDKIRGFIDLVLSMSYYAKMPFSGVMSPIKTWDAIIFNSLKSEHKVIPQQGSHVKQSFPGAFVFEPKPIARRYIMSFDLTSLYPSIIRQVNISPETIRGQFKVHPIHEYIAGTAPKPSDEYSCSPNGWMYDKHQEGIIPKEIAKVFFQRKDWKKKMFAEEMNAEAIKKIIMKGAGSCSTKPEVERYVKFSDDFLNELSNYTESVLNSLIEECEKAATLANTNQLNRKILINSLYGALGNIHFRYYDLRNATAITIFGQVGIQWIARKINEYLNKVCGTDGEDFIAAGDTDSVYVCVDKVIEKVGLDRFKEQNDLVEFMNQFGKKKMEPMIDVAYRELCDYMNNREHLMHMDREAISCPPLGSKGVGGFWKAKKRYALNVYDMEDKRFAEPHLKIMGMETQQSSTPKAVQEALEESIRRILQEGEESVQEYYKNFEKEYRQLDYKVIAEVKTANDIAKYDDKGWPGFKCPFHIRGVLTYRRAVNGLGVAPILDGNKVMVLPLREGNPFGDKCIAWPSGTELPKEIRSDVLSWIDYSTLFQKSFVKPLAGMCESAGMDYEEKASLDFLFG
>ID:YP_009323248.1 |[Escherichia phage WG01]||_Escherichia_phage_WG01_.gbk|DNA polymerase|2712|NC_031928(169936):27104-29815:-1 ^GeneID:30308374^ Escherichia phage WG01, complete genome.|neighbours:ID:YP_009323247.1(-1),ID:YP_009323249.1(-1)|neighbour_genes:immunity to superinf..,hypothetical protein|
MQEFYLTVEQIGDNILERYIDKNGNERSREVPYKPTMFMHANPEQAVKYIDIYGKGCVKKEFDSMRDASQWMKRMDDMGLEALGMDDYKLAYLSDTYRKEIRYDSSKIRIANFDIEVTSPDGFPEPAQAKHPIDAITHYDSIDDKFYVFDLLVSPYGTVEEWSIKIAEKLQDEGGDEVPQEIIDKIVYLPFNSEEEMMLEYLNFWQQKTPVILTGWNVESFDVPYVYNRLKNLFGENTAKRLSPHRKTRVKVIENMYGAREIITLFGISVLDYIDLYKKFSFTNQPSYSLDYVSEYELKVGKLKYDGPISKLRETNHQRYISYNIIDVYRVVQIDMKRQFILLSLDMGYYAKMQIQSVFSPIKTWDAIIFNSLKEQGKVIPQARSHVVQPYPGAFVKEPIPNAYKYVMSFDLTSLYPSIIRQVNISPETIAGTFANAPIHEYIAGTAPRPSDTYSCSPNGMMYYKDREGVIPTEITKVFLQRKEHKGYMLAAQRNGELIKEALENPNLSVDSPLDIDYRFDFSDEIKAQIKALSAPSLREMLKKAELTEVAGNTAQINRKLLINSLYGALGNVWFRYYDLRNATAITLFGQMALQWIERKVNEYLNSVCKTENQKFVLYGDTDSIYVKADAIINKVGEDKFRDTNHWVDFLDKFARERMEPAIDAGFREMCEYMNNKQHLMFMDREAIAGPPLGSKGLGGFWTGKKRYALNVWDMEGTRYAEPHLKIMGLETQKSSTPKAVQKALKECIRRMLQEGEASLQEYFKQFNKEFNELNYVSIAAVSSANNIEKYNEGGFPGSKCPYHIKGCLAYMRASAGDLTMPRIVDGEKVYVLPLKEGNPFGEACMAWPSGIELPVQIRDQVLRWMDYNVLFQKTFIKPLTGFTESAKIDYEKKATLFDMFDF
>ID:YP_009030656.1 |[Escherichia phage vB_EcoM_112]||_Escherichia_phage_e112_.gbk|DNA polymerase|2697|NC_024125(168470):26977-29673:-1 ^GeneID:19485199^ Escherichia phage e11/2, complete genome.|neighbours:ID:YP_009030655.1(-1),ID:YP_009030657.1(-1)|neighbour_genes:hypothetical protein,hypothetical protein|
MKEFYISIETVGNNIVERYIDENGKERTREVEYLPTMFRHCKEESKYKDIYGKNCAPQKFPSMKDARDWMKRMEDIGLEALGMNDFKLAYISDTYGSEIVYDRKFVRVANCDIEVTGDKFPDPMKAEYEIDAITHYDSIDDRFYVFDLLNSMYGSVSKWDAKLAAKLDCEGGDEVPQEILDRVIYMPFDNERDMLMEYINLWEQKRPAIFTGWNIEGFDVPYIMNRVKMVLGERSMKRFSPIGRVKSKLIQNMYGSKEIYSIDGVSILDYLDLYKKFAFTNLPSFSLESVAQHETKKGKLPYDGPINKLRETNHQRYISYNIIDVESVQAIDKIRGFIDLVLSMSYYAKMPFSGVMSPIKTWDAIIFNSLKGEHKVIPQQGSHVKQSFPGAFVFEPKPIARRYIMSFDLTSLYPSIIRQVNISPETIRGQFKVHPIHEYIAGTAPKPSDEYSCSPNGWMYDKHQEGIIPKEIAKVFFQRKDWKKKMFAEEMNAEAIKKIIMKGAGSCSTKPEVERYVKFSDDFLNELSNYTESVLNSLIEECEKAATLANTNQLNRKILINSLYGALGNIHFRYYDLRNATAITIFGQVGIQWIARKINEYLNKVCGTNGEDFIAAGDTDSVYVCVDKVIEKVGLDRFKEQNDLVEFMNQFGKKKMEPMIDVAYRELCDYMNNREHLMHMDREAISCPPLGSKGVGGFWKAKKRYALNVYDMEDKRFAEPHLKIMGMETQQSSTPKAVQEALEESIRRILQEGEESVQEYYKNFEKEYRQLDYKVIAEVKTANDIAKYDDKGWPGFKCPFHIRGVLTYRRAVSGLGVAPILDGNKVMVLPLREGNPFGDKCIAWPSGTELPKEIRSDVLSWIDHSTLFQKSFVKPLAGMCESAGMDYEEKASLDFLFG
>ID:AYN56366.1 |[Escherichia phage p000v]||_Escherichia_phage_p000v_.gbk|DNA polymerase|2712|MK047717(167803):117644-120355:1 ^^ Escherichia phage p000v, complete genome.|neighbours:ID:AYN56365.1(1),ID:AYN56367.1(1)|neighbour_genes:translation represso..,hypothetical protein|
MKEFYLTVEQIGDSIFERYIDSNGRERTREVEYKPSLFAHCPESQATKYFDIYGKPCTRKLFANMRDASQWIKRMEDIGLEALGMDDFKLAYLSDTYNYEIKYDHTKIRVANFDIEVTSPDGFPEPSQAKHPIDAITHYDSIDDRFYVFDLLNSPYGNVEEWSIEIAAKLQEQGGDEVPSEIIDKIIYMPFDNEKELLMEYLNFWQQKTPVILTGWNVESFDIPYVYNRIKNIFGESTAKRLSPHRKTRVKVIENMYGSREIITLFGISVLDYIDLYKKFSFTNQPSYSLDYISEFELNVGKLKYDGPISKLRESNHQRYISYNIIDVYRVLQIDAKRQFINLSLDMGYYAKIQIQSVFSPIKTWDAIIFNSLKEQNKVIPQGRSHPVQPYPGAFVKEPIPNRYKYVMSFDLTSLYPSIIRQVNISPETIAGTFKVAPLHDYINAIAERPSDVYSCSPNGMMYYKDRDGVVPTEITKVFNQRKEHKGYMLAAQRNGEIIKEALHNPNLSVDEPLDVDYRFDFTDEIKEKIKKLSAKSLNEMLFRAQRTEVAGMTAQINRKLLINSLYGALGNVWFRYYDLRNATAITTFGQMALQWIERKVNEYLNEVCGTEGEAFVLYGDTDSIYVSADKIIDKVGESKFRDTNHWVDFLDKFARERMEPAIDRGFREMCEYMNNKQHLMFMDREAIAGPPLGSKGIGGFWTGKKRYALNVWDMEGTRYAEPKLKIMGLETQKSSTPKAVQKALKECIRRMLQEGEESLQEYFKEFEKEFRQLNYISIASVSSANNIAKYDVGGFPGPKCPFHIRGILTYNRAIKGNIDAPQVVEGEKVYVLPLRDGNPFGDKCIAWPSGTEITDLIKDDVLHWMDYTVLLEKTFIKPLEGFTSAAKLDYEKKASLFDMFDF
> |[Tevenvirinae _Escherichia_phage_p000y]||_Escherichia_phage_p000y.gb|hypothetical protein|2712|MK047718.1(169872):60143-62854:1 ^RAST2:fig|1198136.97.peg.120^ Tevenvirinae _Escherichia_phage_p000y|neighbours:(1),(1)|neighbour_genes:hypothetical protein,D-arabinose-5-phosph..|
MKEFYLTVEQIGDSIFERYIDSNGRERTREVEYKPSLFAHCPESQATKYFDIYGKPCTRKLFANMRDASQWIKRMEDIGLEALGMDDFKLAYLSDTYNYEIKYDHTKIRVANFDIEVTSPDGFPEPAQAKHPIDAITHYDSIDDRFYVFDLLNSPYGNVEEWSIEIAAKLQEQGGDEVPSEIIDKIVYMPFDNEKELLMEYLNFWQQKTPVILTGWNVESFDIPYVYNRIKNIFGESTAKRLSPHRKTRVKVIENMYGSREIITLFGISVLDYIDLYKKFSFTNQPSYSLDYISEFELNVGKLKYDGPISKLRESNHQRYISYNIIDVYRVLQIDAKRQFINLSLDMGYYAKIQIQSVFSPIKTWDAIIFNSLKEQNKVIPQGRSHPVQPYPGAFVKEPIPNRYKYVMSFDLTSLYPSIIRQVNISPETIAGTFKVAPLHDYINAIAERPSDVYSCSPNGMMYYKDRDGVVPTEITKVFNQRKEHKGYMLAAQRNGEIIKEALHNPNLSVDEPLDVDYRFDFTDEIKEKIKKLSAKSLNEMLFRAQRTEVAGMTAQINRKLLINSLYGALGNVWFRYYDLRNATAITTFGQMALQWIERKVNEYLNEVCGTEGEAFVLYGDTDSIYVSADKIIDKVGESKFRDTNHWVDFLDKFARERMEPAIDRGFREMCEYMNNKQHLMFMDREAIAGPPLGSKGIGGFWTGKKRYALNVWDMEGTRYAEPKLKIMGLETQKSSTPKAVQKALKECIRRMLQEGEESLQEYFKEFEKEFRQLNYISIASVSSANNIAKYDVGGFPGPKCPFHIRGILTYNRAIKGNIDAPQVVEGEKVYVLPLREGNPFGDKCIAWPSGTEITDLIKDDVLHWMDYTVLLEKTFIKPLEGFTSAAKLDYEKKASLFDMFDF
> |[Tevenvirinae _Escherichia_phage_slur02]||_Escherichia_phage_slur02.gb|DNA polymerase (EC 2..|2697|NC_028927.1(167298):96953-99649:-1 ^RAST2:fig|1198136.99.peg.163^ Tevenvirinae _Escherichia_phage_slur02|neighbours:(-1),(-1)|neighbour_genes:hypothetical protein,Phage endoribonulcea..|
MKEFYISIETVGNNIVERYIDENGKERTREVEYLPTMFRHCKEESKYKDIYGKNCAPQKFPSMKDARDWMKRMEDIGLEALGMNDFKLAYISDTYGSEIVYDRKFVRVANCDIEVTGDKFPDPMKAEYEIDAITHYDSIDDRFYVFDLLNSMYGSVSKWDAKLAAKLDCEGGDEVPQEILDRVIYMPFDNERDMLMEYINLWEQKRPAIFTGWNIEGFDVPYIMNRVKMILGERSMKRFSPIGRVKSKLIQNMYGSKEIYSIDGVSILDYLDLYKKFAFTNLPSFSLESVAQHETKKGKLPYDGPINKLRETNHQRYISYNIIDVESVQAIDKIRGFIDLVLSMSYYAKMPFSGVMSPIKTWDAIIFNSLKSEHKVIPQQGSHVKQSFPGAFVFEPKPIARRYIMSFDLTSLYPSIIRQVNISPETIRGQFKVHPIHEYIAGTAPKPSDEYSCSPNGWMYDKHQEGIIPKEIAKVFFQRKDWKKKMFAEEMNAEAIKKIIMKGAGSCSTKPEVERYVKFSDDFLNELSNYTESVLNSLIEECEKAATLANTNQLNRKILINSLYGALGNIHFRYYDLRNATAITIFGQVGIQWIARKINEYLNKVCGTNGEDFIAAGDTDSVYVCVDKVIEKVGLDRFKEQNDLVEFMNQFGKKKMEPMIDVAYRELCDYMNNREHLMHMDREAISCPPLGSKGVGGFWKAKKRYALNVYDMEDKRFAEPHLKIMGMETQQSSTPKAVQEALEESIRRILQEGEESVQEYYKNFEKEYRQLDYKVIAEVKTANDIAKYDDKGWPGFKCPFHIRGVLTYRRAVSGLGVAPILDGNKVMVLPLREGNPFGDKCIAWPSGTELPKEIRSDVLSWIDYSTLFQKSFVKPLAGMCESAGMDYEEKASLDFLFG
>ID:YP_009625199.1 |[Escherichia phage slur03]||_Escherichia_phage_slur03_.gbk|DNA polymerase [Esch..|2697|NC_042129(167467):141622-144318:1 ^GOA:A0A0M9JDK6,GeneID:40102081,InterPro:IPR006133,InterPro:IPR006134,InterPro:IPR006172,InterPro:IPR012337,InterPro:IPR017964,InterPro:IPR023211,UniProtKB/TrEMBL:A0A0M9JDK6^ Escherichia phage slur03, complete genome.|neighbours:ID:YP_009625198.1(1),ID:YP_009625200.1(1)|neighbour_genes:putative protein ORF..,hypothetical protein..|
MKEFYISIETVGNNIVERYIDENGKERTREVEYLPTMFRHCKEESKYKDIYGKNCAPQKFPSMKDARDWMKRMEDIGLEALGMNDFKLAYISDTYGSEIVYDRKFVRVANCDIEVTGDKFPDPMKAEYEIDAITHYDSIDDRFYVFDLLNSMYGSVSKWDAKLAAKLDCEGGDEVPQEILDRVIYMPFDNERDMLMEYINLWEQKRPAIFTGWNIEGFDVPYIMNRVKMVLGERSMKRFSPIGRVKSKLIQNMYGSKEIYSIDGVSILDYLDLYKKFAFTNLPSFSLESVAQHETKKGKLPYDGPINKLRETNHQRYISYNIIDVESVQAIDKIRGFIDLVLSMSYYAKMPFSGVMSPIKTWDAIIFNSLKGEHKVIPQQGSHVKQSFPGAFVFEPKPIARRYIMSFDLTSLYPSIIRQVNISPETIRGQFKVHPIHEYIAGTAPKPSDEYSCSPNGWMYDKHQEGIIPKEIAKVFFQRKDWKKKMFAEEMNAEAIKKIIMKGAGSCSTKPEVERYVKFSDDFLNELSNYTESVLNSLIEECEKAATLANTNQLNRKILINSLYGALGNIHFRYYDLRNATAITIFGQVGIQWIARKINEYLNKVCGTDGEDFIAAGDTDSVYVCVDKVIEKVGLDRFKEQNDLVEFMNQFGKKKMEPMIDVAYRELCDYMNNREHLMHMDREAISCPPLGSKGVGGFWKAKKRYALNVYDMEDKRFAEPHLKIMGMETQQSSTPKAVQEALEESIRRILQEGEESVQEYYKNFEKEYRQLDYKVIAEVKTANDIAKYDDKGWPGFKCPFHIRGVLTYRRAVSGLGVAPILDGNKVMVLPLREGNPFGDKCIAWPSGTELPKEIRSDVLSWIDYSTLFQKSFVKPLAGMCESAGMDYEEKASLDFLFG
>ID:YP_009625270.1 |[Escherichia phage slur04]||_Escherichia_phage_slur04_.gbk|polB|2697|NC_042130(167298):11466-14162:-1 ^GOA:A0A0M7QDB0,GeneID:40102176,InterPro:IPR006133,InterPro:IPR006134,InterPro:IPR006172,InterPro:IPR012337,InterPro:IPR017964,InterPro:IPR023211,UniProtKB/TrEMBL:A0A0M7QDB0^ Escherichia phage slur04, complete genome.|neighbours:ID:YP_009625269.1(-1),ID:YP_009625271.1(-1)|neighbour_genes:hypothetical protein,Bacteriophage transl..|
MKEFYISIETVGNNIVERYIDENGKERTREVEYLPTMFRHCKEESKYKDIYGKNCAPQKFPSMKDARDWMKRMEDIGLEALGMNDFKLAYISDTYGSEIVYDRKFVRVANCDIEVTGDKFPDPMKAEYEIDAITHYDSIDDRFYVFDLLNSMYGSVSKWDAKLAAKLDCEGGDEVPQEILDRVIYMPFDNERDMLMEYINLWEQKRPAIFTGWNIEGFDVPYIMNRVKMILGERSMKRFSPIGRVKSKLIQNMYGSKEIYSIDGVSILDYLDLYKKFAFTNLPSFSLESVAQHETKKGKLPYDGPINKLRETNHQRYISYNIIDVESVQAIDKIRGFIDLVLSMSYYAKMPFSGVMSPIKTWDAIIFNSLKSEHKVIPQQGSHVKQSFPGAFVFEPKPIARRYIMSFDLTSLYPSIIRQVNISPETIRGQFKVHPIHEYIAGTAPKPSDEYSCSPNGWMYDKHQEGIIPKEIAKVFFQRKDWKKKMFAEEMNAEAIKKIIMKGAGSCSTKPEVERYVKFSDDFLNELSNYTESVLNSLIEECEKAATLANTNQLNRKILINSLYGALGNIHFRYYDLRNATAITIFGQVGIQWIARKINEYLNKVCGTNGEDFIAAGDTDSVYVCVDKVIEKVGLDRFKEQNDLVEFMNQFGKKKMEPMIDVAYRELCDYMNNREHLMHMDREAISCPPLGSKGVGGFWKAKKRYALNVYDMEDKRFAEPHLKIMGMETQQSSTPKAVQEALEESIRRILQEGEESVQEYYKNFEKEYRQLDYKVIAEVKTANDIAKYDDKGWPGFKCPFHIRGVLTYRRAVSGLGVAPILDGNKVMVLPLREGNPFGDKCIAWPSGTELPKEIRSDVLSWIDYSTLFQKSFVKPLAGMCESAGMDYEEKASLDFLFG
> |[Tevenvirinae _Escherichia_phage_slur07]||_Escherichia_phage_slur07.gb|DNA polymerase (EC 2..|2697|NC_028780.1(167124):135224-137920:1 ^RAST2:fig|1198136.89.peg.218^ Tevenvirinae _Escherichia_phage_slur07|neighbours:(1),(-1)|neighbour_genes:Phage protein,hypothetical protein|
MKEFYISIETVGNNIVERYIDENGKERTREVEYLPTMFRHCKEESKYKDIYGKNCAPQKFPSMKDARDWMKRMEDIGLEALGMNDFKLAYISDTYGSEIVYDRKFVRVANCDIEVTGDKFPDPMKAEYEIDAITHYDSIDDRFYVFDLLNSMYGSVSKWDAKLAAKLDCEGGDEVPQEILDRVIYMPFDNERDMLMEYINLWEQKRPAIFTGWNIEGFDVPYIMNRVKMVLGERSMKRFSPIGRVKSKLIQNMYGSKEIYSIDGVSILDYLDLYKKFAFTNLPSFSLESVAQHETKKGKLPYDGPINKLRETNHQRYISYNIIDVESVQAIDKIRGFIDLVLSMSYYAKMPFSGVMSPIKTWDAIIFNSLKGEHKVIPQQGSHVKQSFPGAFVFEPKPIARRYIMSFDLTSLYPSIIRQVNISPETIRGQFKVHPIHEYIAGTAPKPSDEYSCSPNGWMYDKHQEGIIPKEIAKVFFQRKDWKKKMFAEEMNAEAIKKIIMKGAGSCSTKPEVERYVKFSDDFLNELSNYTESVLNSLIEECEKAATLANTNQLNRKILINSLYGALGNIHFRYYDLRNATAITIFGQVGIQWIARKINEYLNKVCGTNGEDFIAAGDTDSVYVCVDKVIEKVGLDRFKEQNDLVEFMNQFGKKKMEPMIDVAYRELCDYMNNREHLMHMDREAISCPPLGSKGIGGFWKAKKRYALNVYDMEDKRFAEPHLKIMGMETQQSSTPKAVQEALEESIRRILQEGEESVQEYYKNFEKEYRQLDYKVIAEVKTANDIAKYDDKGWPGFKCPFHIRGVLTYRRAVSGLGVAPILDGNKVMVLPLREGNPFGDKCIAWPSGTELPKEIRSDVLSWIDYSTLFQKSFVKPLAGMCESAGMDYEEKASLDFLFG
>ID:CUL02743.1 |[Escherichia phage slur08]||_Escherichia_phage_slur08_.gbk|polB|2697|LN881733(167467):138869-141565:1 ^GOA:A0A0M7QD57,InterPro:IPR006133,InterPro:IPR006134,InterPro:IPR006172,InterPro:IPR012337,InterPro:IPR017964,InterPro:IPR023211,UniProtKB/TrEMBL:A0A0M7QD57^ Escherichia phage slur08, complete genome.|neighbours:ID:CUL02742.1(1),ID:CUL02744.1(1)|neighbour_genes:hypothetical protein,hypothetical protein|
MKEFYISIETVGNNIVERYIDENGKERTREVEYLPTMFRHCKEESKYKDIYGKNCAPQKFPSMKDARDWMKRMEDIGLEALGMNDFKLAYISDTYGSEIVYDRKFVRVANCDIEVTGDKFPDPMKAEYEIDAITHYDSIDDRFYVFDLLNSMYGSVSKWDAKLAAKLDCEGGDEVPQEILDRVIYMPFDNERDMLMEYINLWEQKRPAIFTGWNIEGFDVPYIMNRVKMVLGERSMKRFSPIGRVKSKLIQNMYGSKEIYSIDGVSILDYLDLYKKFAFTNLPSFSLESVAQHETKKGKLPYDGPINKLRETNHQRYISYNIIDVESVQAIDKIRGFIDLVLSMSYYAKMPFSGVMSPIKTWDAIIFNSLKGEHKVIPQQGSHVKQSFPGAFVFEPKPIARRYIMSFDLTSLYPSIIRQVNISPETIRGQFKVHPIHEYIAGTAPKPSDEYSCSPNGWMYDKHQEGIIPKEIAKVFFQRKDWKKKMFAEEMNAEAIKKIIMKGAGSCSTKPEVERYVKFSDDFLNELSNYTESVLNSLIEECEKAATLANTNQLNRKILINSLYGALGNIHFRYYDLRNATAITIFGQVGIQWIARKINEYLNKVCGTDGEDFIAAGDTDSVYVCVDKVIEKVGLDRFKEQNDLVEFMNQFGKKKMEPMIDVAYRELCDYMNNREHLMHMDREAISCPPLGSKGVGGFWKAKKRYALNVYDMEDKRFAEPHLKIMGMETQQSSTPKAVQEALEESIRRILQEGEESVQEYYKNFEKEYRQLDYKVIAEVKTANDIAKYDDKGWPGFKCPFHIRGVLTYRRAVSGLGVAPILDGNKVMVLPLREGNPFGDKCIAWPSGTELPKEIRSDVLSWIDYSTLFQKSFVKPLAGMCESAGMDYEEKASLDFLFG
>ID:CUL02824.1 |[Escherichia phage slur11]||_Escherichia_phage_slur11_.gbk|polB|2697|LN881734(167298):15012-17708:-1 ^GOA:A0A0M7QBX5,InterPro:IPR006133,InterPro:IPR006134,InterPro:IPR006172,InterPro:IPR012337,InterPro:IPR017964,InterPro:IPR023211,UniProtKB/TrEMBL:A0A0M7QBX5^ Escherichia phage slur11, complete genome.|neighbours:ID:CUL02823.1(-1),ID:CUL02825.1(-1)|neighbour_genes:hypothetical protein,Bacteriophage transl..|
MKEFYISIETVGNNIVERYIDENGKERTREVEYLPTMFRHCKEESKYKDIYGKNCAPQKFPSMKDARDWMKRMEDIGLEALGMNDFKLAYISDTYGSEIVYDRKFVRVANCDIEVTGDKFPDPMKAEYEIDAITHYDSIDDRFYVFDLLNSMYGSVSKWDAKLAAKLDCEGGDEVPQEILDRVIYMPFDNERDMLMEYINLWEQKRPAIFTGWNIEGFDVPYIMNRVKMILGERSMKRFSPIGRVKSKLIQNMYGSKEIYSIDGVSILDYLDLYKKFAFTNLPSFSLESVAQHETKKGKLPYDGPINKLRETNHQRYISYNIIDVESVQAIDKIRGFIDLVLSMSYYAKMPFSGVMSPIKTWDAIIFNSLKSEHKVIPQQGSHVKQSFPGAFVFEPKPIARRYIMSFDLTSLYPSIIRQVNISPETIRGQFKVHPIHEYIAGTAPKPSDEYSCSPNGWMYDKHQEGIIPKEIAKVFFQRKDWKKKMFAEEMNAEAIKKIIMKGAGSCSTKPEVERYVKFSDDFLNELSNYTESVLNSLIEECEKAATLANTNQLNRKILINSLYGALGNIHFRYYDLRNATAITIFGQVGIQWIARKINEYLNKVCGTNGEDFIAAGDTDSVYVCVDKVIEKVGLDRFKEQNDLVEFMNQFGKKKMEPMIDVAYRELCDYMNNREHLMHMDREAISCPPLGSKGVGGFWKAKKRYALNVYDMEDKRFAEPHLKIMGMETQQSSTPKAVQEALEESIRRILQEGEESVQEYYKNFEKEYRQLDYKVIAEVKTANDIAKYDDKGWPGFKCPFHIRGVLTYRRAVSGLGVAPILDGNKVMVLPLREGNPFGDKCIAWPSGTELPKEIRSDVLSWIDYSTLFQKSFVKPLAGMCESAGMDYEEKASLDFLFG
>ID:CUL03610.1 |[Escherichia phage slur13]||_Escherichia_phage_slur13_.gbk|polB|2697|LN881737(167299):36833-39529:-1 ^GOA:A0A0M7QDU2,InterPro:IPR006133,InterPro:IPR006134,InterPro:IPR006172,InterPro:IPR012337,InterPro:IPR017964,InterPro:IPR023211,UniProtKB/TrEMBL:A0A0M7QDU2^ Escherichia phage slur13, complete genome.|neighbours:ID:CUL03609.1(-1),ID:CUL03611.1(-1)|neighbour_genes:hypothetical protein,Bacteriophage transl..|
MKEFYISIETVGNNIVERYIDENGKERTREVEYLPTMFRHCKEESKYKDIYGKNCAPQKFPSMKDARDWMKRMEDIGLEALGMNDFKLAYISDTYGSEIVYDRKFVRVANCDIEVTGDKFPDPMKAEYEIDAITHYDSIDDRFYVFDLLNSMYGSVSKWDAKLAAKLDCEGGDEVPQEILDRVIYMPFDNERDMLMEYINLWEQKRPAIFTGWNIEGFDVPYIMNRVKMILGERSMKRFSPIGRVKSKLIQNMYGSKEIYSIDGVSILDYLDLYKKFAFTNLPSFSLESVAQHETKKGKLPYDGPINKLRETNHQRYISYNIIDVESVQAIDKIRGFIDLVLSMSYYAKMPFSGVMSPIKTWDAIIFNSLKSEHKVIPQQGSHVKQSFPGAFVFEPKPIARRYIMSFDLTSLYPSIIRQVNISPETIRGQFKVHPIHEYIAGTAPKPSDEYSCSPNGWMYDKHQEGIIPKEIAKVFFQRKDWKKKMFAEEMNAEAIKKIIMKGAGSCSTKPEVERYVKFSDDFLNELSNYTESVLNSLIEECEKAATLANTNQLNRKILINSLYGALGNIHFRYYDLRNATAITIFGQVGIQWIARKINEYLNKVCGTNGEDFIAAGDTDSVYVCVDKVIEKVGLDRFKEQNDLVEFMNQFGKKKMEPMIDVAYRELCDYMNNREHLMHMDREAISCPPLGSKGVGGFWKAKKRYALNVYDMEDKRFAEPHLKIMGMETQQSSTPKAVQEALEESIRRILQEGEESVQEYYKNFEKEYRQLDYKVIAEVKTANDIAKYDDKGWPGFKCPFHIRGVLTYRRAVSGLGVAPILDGNKVMVLPLREGNPFGDKCIAWPSGTELPKEIRSDVLSWIDYSTLFQKSFVKPLAGMCESAGMDYEEKASLDFLFG
>ID:YP_009180823.1 |[Escherichia phage slur14]||_Escherichia_phage_slur14_.gbk|polB|2697|NC_028448(167467):135362-138058:-1 ^GOA:A0A0M7QHY5,GeneID:26227990,InterPro:IPR006133,InterPro:IPR006134,InterPro:IPR006172,InterPro:IPR012337,InterPro:IPR017964,InterPro:IPR023211,UniProtKB/TrEMBL:A0A0M7QHY5^ Escherichia phage slur14, complete genome.|neighbours:ID:YP_009180822.1(-1),ID:YP_009180824.1(-1)|neighbour_genes:hypothetical protein,hypothetical protein|
MKEFYISIETVGNNIVERYIDENGKERTREVEYLPTMFRHCKEESKYKDIYGKNCAPQKFPSMKDARDWMKRMEDIGLEALGMNDFKLAYISDTYGSEIVYDRKFVRVANCDIEVTGDKFPDPMKAEYEIDAITHYDSIDDRFYVFDLLNSMYGSVSKWDAKLAAKLDCEGGDEVPQEILDRVIYMPFDNERDMLMEYINLWEQKRPAIFTGWNIEGFDVPYIMNRVKMVLGERSMKRFSPIGRVKSKLIQNMYGSKEIYSIDGVSILDYLDLYKKFAFTNLPSFSLESVAQHETKKGKLPYDGPINKLRETNHQRYISYNIIDVESVQAIDKIRGFIDLVLSMSYYAKMPFSGVMSPIKTWDAIIFNSLKGEHKVIPQQGSHVKQSFPGAFVFEPKPIARRYIMSFDLTSLYPSIIRQVNISPETIRGQFKVHPIHEYIAGTAPKPSDEYSCSPNGWMYDKHQEGIIPKEIAKVFFQRKDWKKKMFAEEMNAEAIKKIIMKGAGSCSTKPEVERYVKFSDDFLNELSNYTESVLNSLIEECEKAATLANTNQLNRKILINSLYGALGNIHFRYYDLRNATAITIFGQVGIQWIARKINEYLNKVCGTDGEDFIAAGDTDSVYVCVDKVIEKVGLDRFKEQNDLVEFMNQFGKKKMEPMIDVAYRELCDYMNNREHLMHMDREAISCPPLGSKGVGGFWKAKKRYALNVYDMEDKRFAEPHLKIMGMETQQSSTPKAVQEALEESIRRILQEGEESVQEYYKNFEKEYRQLDYKVIAEVKTANDIAKYDDKGWPGFKCPFHIRGVLTYRRAVSGLGVAPILDGNKVMVLPLREGNPFGDKCIAWPSGTELPKEIRSDVLSWIDYSTLFQKSFVKPLAGMCESAGMDYEEKASLDFLFG
>ID:AVH85882.1 |[Escherichia phage vB_EcoM-G28]||_Escherichia_phage_vB_EcoM-G28.gbk|putative DNA polymer..|2697|MG867727(170121):26678-29374:-1 ^^ Escherichia phage vB_EcoM-G28, complete genome.|neighbours:ID:AVH85881.1(-1),ID:AVH85883.1(-1)|neighbour_genes:hypothetical protein,putative translation..|
MKEFYISIETVGNNIVERYIDENGKERTREVEYLPTMFRHCKEESKYKDIYGKNCAPQKFPSMKDARDWMKRMEDIGLEALGMNDFKLAYISDTYGSEIVYDRKFVRVANCDIEVTGDKFPDPMKAEYEIDAITHYDSIDDRFYVFDLLNSMYGSVSKWDAKLAAKLDCEGGDEVPQEILDRVIYMPFDNERDMLMEYINLWEQKRPAIFTGWNIEGFDVPYIMNRVKMILGERSMKRFSPIGRVKSKLIQNMYGSKEIYSIDGVSILDYLDLYKKFAFTNLPSFSLESVAQHETKKGKLPYDGPINKLRETNHQRYISYNIIDVESVQAIDKIRGFIDLVLSMSYYAKMPFSCVMSPIKTWDAIIFNSLKGEHKVIPQQGSHIKQSFPGAFVFEPKPIARRYIMSFDLTSLYPSIIRQVNISPETIRGQFKVHPIHEYIAGTAPKPSDEYSCSPNGWMYDKHQEGIIPKEIAKVFFQRKDWKKKMFAEEMNAEAIKKIIMKGAGSCSTKPEVERYVKFTDDFLNELSNYTESVLNSLIEECEKAATLANTNQLNRKILINSLYGALGNIHFRYYDLRNATAITIFGQVGIQWIARKINEYLNKVCGTNGEDFIAAGDTDSVYVCVDKVIEKVGLDRFKEQNDLVEFMNQFGKKKMEPMIDVAYRELCDYMNNREHLMHMDREAISCPPLGSKGVGGFWKAKKRYALNVYDMEDKRFAEPHLKIMGMETQQSSTPKAVQEALEESIRRILQEGEESVQEYYKNFEKEYRQLDYKVIAEVKTANDIAKYDDKGWPGFKCPFHIRGVLTYRRAVNGLGVAPILDGNKVMVLPLREGNPFGDKCIAWPSGTELPKEIRSDVLSWIDYSTLFQKSFVKPLAGMCESAGMDYEEKASLDFLFG
>ID:QDF15073.1 |[Escherichia phage vB_EcoM-Sa45lw]||_Escherichia_phage_vB_EcoM-Sa45lw_.gbk|DNA-directed DNA pol..|2697|MK977694(167353):25263-27959:-1 ^^ Escherichia phage vB_EcoM-Sa45lw, complete genome.|neighbours:ID:QDF15072.1(-1),ID:QDF15074.1(-1)|neighbour_genes:hypothetical protein,hypothetical protein|
MKEFYISIETVGNNIVERYIDENGKERTREVEYLPTMFRHCKEESKYKDIYGKNCAPQKFPSMKDARDWMKRMEDIGLEALGMNDFKLAYISDTYGSEIVYDRKFVRVANCDIEVTGDKFPDPMKAEYEIDAITHYDSIDDRFYVFDLLNSMYGSVSKWDAKLAAKLDCEGGDEVPQEILDRVIYMPFDNERDMLMEYINLWEQKRPAIFTGWNIEGFDVPYIMNRVKMVLGERSMKRFSPIGRVKSKLIQNMYGSKEIYSIDGVSILDYLDLYKKFAFTNLPSFSLESVAQHETKKGKLPYDGPINKLRETNHQRYISYNIIDVESVQAIDKIRGFIDLVLSMSYYAKMPFSGVMSPIKTWDAIIFNSLKGEHKVIPQQGSHVKQSFPGAFVFEPKPIARRYIMSFDLTSLYPSIIRQVNISPETIRGQFKVHPIHEYIAGTAPKPSDEYSCSPNGWMYDKHQEGIIPKEIAKVFFQRKDWKKKMFAEEMNAEAIKKIIMKGAGSCSTKPEVKRYVKFSDDFLNELSNYTESVLNSLIEECEKAATLANTNQLNRKILINSLYGALGNIHFRYYDLRNATAITIFGQVGIQWIARKINEYLNKVCGTNGEDFIAAGDTDSVYVCVDKVIEKVGLDRFKEQNDLVEFMNQFGKKKMEPMIDVAYRELCDYMNNREHLMHMDREAISCPPLGSKGVGGFWKAKKRYALNVYDMEDKRFAEPHLKIMGMETQQSSTPKAVQEALEESIRRILQEGEESVQEYYKNFEKEYRQLDYKVIAEVKTANDIAKYDDKGWPGFKCPFHIRGVLTYRRAVSGLGVAPILDGNKVMVLPLREGNPFGDKCIAWPSGTELPKEIRSDVLSWIDYSTLFQKSFVKPLAGMCESAGMDYEEKASLDFLFG
>ID:YP_009290316.1 |[Escherichia phage vB_EcoM-UFV13]||_Escherichia_phage_vB_EcoM-UFV13_.gbk|DNA polymerase|2697|NC_031103(165772):25481-28177:-1 ^GeneID:29081112^ Escherichia phage vB_EcoM-UFV13, complete genome.|neighbours:ID:YP_009290315.1(-1),ID:YP_009290317.1(-1)|neighbour_genes:hypothetical protein,hypothetical protein|
MKEFYISIETVGNNIVERYIDENGKERTREVEYLPTMFRHCKEESKYKDIYGKNCAPQKFPSMKDARDWMKRMEDIGLEALGMNDFKLAYISDTYGSEIVYDRKFVRVANCDIEVTGDKFPDPMKAEYEIDAITHYDSIDDRFYVFDLLNSMYGSVSKWDAKLAAKLDCEGGDEVPQEILDRVIYMPFDNERDMLMEYINLWEQKRPAIFTGWNIEGFDVPYIMNRVKMVLGERSMKRFSPIGRVKSKLIQNMYGSKEIYSIDGVSILDYLDLYKKFAFTNLPSFSLESVAQHETKKGKLPYDGPINKLRETNHQRYISYNIIDVESVQAIDKIRGFIDLVLSMSYYAKMPFSGVMSPIKTWDAIIFNSLKGEHKVIPQQGSHVKQSFPGAFVFEPKPIARRYIMSFDLTSLYPSIIRQVNISPETIRGQFKVHPIHEYIAGTAPKPSDEYSCSPNGWMYDKHQEGIIPKEIAKVFFQRKDWKKKMFAEEMNAEAIKKIIMKGAGSCSTKPEVERYVKFSDDFLNELSNYTESVLNSLIEECEKAATLANTNQLNRKILINSLYGALGNIHFRYYDLRNATAITIFGQVGIQWIARKINEYLNKVCGTNGEDFIAAGDTDSVYVCVDKVIEKVGLDRFKEQNDLVEFMNQFGKKKMEPMIDVAYRELCDYMNNREHLMHMDREAISCPPLGSKGVGGFWKAKKRYALNVYDMEDKRFAEPHLKIMGMETQQSSTPKAVQEALEESIRRILQEGEESVQEYYKNFEKEYRQLDYKVIAEVKTANDIAKYDDKGWPGFKCPFHIRGVLTYRRAVNGLGVAPILDGNKVMVLPLREGNPFGDKCIAWPSGTELPKEIRSDVLSWIDYSTLFQKSFVKPLAGMCESAGMDYEEKASLDFLFG
>ID:AUV60910.1 |[Escherichia phage vB_EcoM-fFiEco06]||_Escherichia_phage_vB_EcoM-fFiEco06_.gbk|DNA polymerase|2697|MG781190(167076):25779-28475:-1 ^^ Escherichia phage vB_EcoM-fFiEco06, complete genome.|neighbours:ID:AUV60909.1(-1),ID:AUV60911.1(-1)|neighbour_genes:hypothetical protein,regA|
MKEFYISIETVGNNIVERYIDENGKERTREVEYLPTMFRHCKEESKYKDIYGKNCAPQKFPSMKDARDWMKRMEDIGLEALGMNDFKLAYISDTYGSEIVYDRKFVRVANCDIEVTGDKFPDPMKAEYEIDAITHYDSIDDRFYVFDLLNSMYGSVSKWDAKLAAKLDCEGGDEVPQEILDRVIYMPFDNERDMLMEYINLWEQKRPAIFTGWNIEGFDVPYIMNRVKMVLGERSMKRFSPIGRVKSKLIQNMYGSKEIYSIDGVSILDYLDLYKKFAFTNLPSFSLESVAQHETKKGKLPYDGPINKLRETNHQRYISYNIIDVESVQAIDKIRGFIDLVLSMSYYAKMPFSGVMSPIKTWDAIIFNSLKGEHKVIPQQGSHVKQSFPGAFVFEPKPIARRYIMSFDLTSLYPSIIRQVNISPETIRGQFKVHPIHEYIAGTAPKPSDEYSCSPNGWMYDKHQEGIIPKEIAKVFFQRKDWKKKMFAEEMNAEAIKKIIMKGAGSCSTKPEVERYVKFSDDFLNELSNYTESVLNSLIEECEKAATLANTNQLNRKILINSLYGALGNIHFRYYDLRNATAITIFGQVGIQWIARKINEYLNKVCGTNGEDFIAAGDTDSVYVCVDKVIEKVGLDRFKEQNDLVEFMNQFGKKKMEPMIDVAYRELCDYMNNREHLMHMDREAISCPPLGSKGVGGFWKAKKRYALNVYDMEDKRFAEPHLKIMGMETQQSSTPKAVQEALEESIRRILQEGEESVQEYYKNFEKEYRQLDYKVIAEVKTANDIAKYDDKGWPGFKCPFHIRGVLTYRRAVSGLGVAPILDGNKVMVLPLREGNPFGDKCIAWPSGTELPKEIRSDVLSWIDYSTLFQKSFVKPLAGMCESAGMDYEEKASLDFLFG
>ID:AUV61183.1 |[Escherichia phage vB_EcoM-fHoEco02]||_Escherichia_phage_vB_EcoM-fHoEco02_.gbk|DNA polymerase|2697|MG781191(167064):25779-28475:-1 ^^ Escherichia phage vB_EcoM-fHoEco02, complete genome.|neighbours:ID:AUV61182.1(-1),ID:AUV61184.1(-1)|neighbour_genes:hypothetical protein,regA|
MKEFYISIETVGNNIVERYIDENGKERTREVEYLPTMFRHCKEESKYKDIYGKNCAPQKFPSMKDARDWMKRMEDIGLEALGMNDFKLAYISDTYGSEIVYDRKFVRVANCDIEVTGDKFPDPMKAEYEIDAITHYDSIDDRFYVFDLLNSMYGSVSKWDAKLAAKLDCEGGDEVPQEILDRVIYMPFDNERDMLMEYINLWEQKRPAIFTGWNIEGFDVPYIMNRVKMVLGERSMKRFSPIGRVKSKLIQNMYGSKEIYSIDGVSILDYLDLYKKFAFTNLPSFSLESVAQHETKKGKLPYDGPINKLRETNHQRYISYNIIDVESVQAIDKIRGFIDLVLSMSYYAKMPFSGVMSPIKTWDAIIFNSLKGEHKVIPQQGSHVKQSFPGAFVFEPKPIARRYIMSFDLTSLYPSIIRQVNISPETIRGQFKVHPIHEYIAGTAPKPSDEYSCSPNGWMYDKHQEGIIPKEIAKVFFQRKDWKKKMFAEEMNAEAIKKIIMKGAGSCSTKPEVERYVKFSDDFLNELSNYTESVLNSLIEECEKAATLANTNQLNRKILINSLYGALGNIHFRYYDLRNATAITIFGQVGIQWIARKINEYLNKVCGTNGEDFIAAGDTDSVYVCVDKVIEKVGLDRFKEQNDLVEFMNQFGKKKMEPMIDVAYRELCDYMNNREHLMHMDREAISCPPLGSKGVGGFWKAKKRYALNVYDMEDKRFAEPHLKIMGMETQQSSTPKAVQEALEESIRRILQEGEESVQEYYKNFEKEYRQLDYKVIAEVKTANDIAKYDDKGWPGFKCPFHIRGVLTYRRAVSGLGVAPILDGNKVMVLPLREGNPFGDKCIAWPSGTELPKEIRSDVLSWIDYSTLFQKSFVKPLAGMCESAGMDYEEKASLDFLFG
>ID:AYP69721.1 |[Escherichia phage vB_EcoM_DalCa]||_Escherichia_phage_vB_EcoM_DalCa_.gbk|DNA polymerase|2697|MH992510(166040):25299-27995:-1 ^^ Escherichia phage vB_EcoM_DalCa, complete genome.|neighbours:ID:AYP69917.1(-1),ID:AYP69927.1(-1)|neighbour_genes:hypothetical protein,hypothetical protein|
MKEFYISIETVGNNIVERYIDENGKERTREVEYLPTMFRHCKEESKYKDIYGKNCAPQKFPSMKDARDWMKRMEDIGLEALGMNDFKLAYISDTYGSEIVYDRKFVRVANCDIEVTGDKFPDPMKAEYEIDAITHYDSIDDRFYVFDLLNSMYGSVSKWDAKLAAKLDCEGGDEVPQEILDRVIYMPFDNERDMLMEYINLWEQKRPAIFTGWNIEGFDVPYIMNRVKMVLGERSMKRFSPIGRVKSKLIQNMYGSKEIYSIDGVSILDYLDLYKKFAFTNLPSFSLESVAQHETKKGKLPYDGPINKLRETNHQRYISYNIIDVESVQAIDKIRGFIDLVLSMSYYAKMPFSGVMSPIKTWDAIIFNSLKGEHKVIPQQGSHVKQSFPGAFVFEPKPIARRYIMSFDLTSLYPSIIRQVNISPETIRGQFKVHPIHEYIAGTAPKPSDEYSCSPNGWMYDKHQEGIIPKEIAKVFFQRKDWKKKMFAEEMNAEAIKKIIMKGAGSCSTKPEVERYVKFSDDFLNELSNYTESVLNSLIEECEKAATLANTNQLNRKILINSLYGALGNIHFRYYDLRNATAITIFGQVGIQWIARKINEYLNKVCGTNGEDFIAAGDTDSVYVCVDKVIEKVGLDRFKEQNDLVEFMNQFGKKKMEPMIDVAYRELCDYMNNREHLMHMDREAISCPPLGSKGVGGFWKAKKRYALNVYDMEDKRFAEPHLKIMGMETQQSSTPKAVQEALEESIRRILQEGEESVQEYYKNFEKEYRQLDYKVIAEVKTANDIAKYDDKGWPGFKCPFHIRGVLTYRRAVSGLGVAPILDGNKVMVLPLREGNPFGDKCIAWPSGTELPKEIRSDVLSWIDYSTLFQKSFVKPLAGMCESAGMDYEEKASLDFLFG
>ID:QBO63565.1 |[Escherichia phage vB_EcoM_G10400]||_Escherichia_phage_vB_EcoM_G10400.gbk|putative DNA polymer..|2697|MK327937(170182):25512-28208:-1 ^^ Escherichia phage vB_EcoM_G10400, complete genome.|neighbours:ID:QBO63564.1(-1),ID:QBO63566.1(-1)|neighbour_genes:hypothetical protein,putative translation..|
MKEFYISIETVGNNIVERYIDENGKERTREVEYLPTMFRHCKEESKYKDIYGKNCAPQKFPSMKDARDWMKRMEDIGLEALGMNDFKLAYISDTYGSEIVYDRKFVRVANCDIEVTGDKFPDPMKAEYEIDAITHYDSIDDRFYVFDLLNSMYGSVSKWDAKLAAKLDCEGGDEVPQEILDRVIYMPFDNERDMLMEYINLWEQKRPAIFTGWNIEGFDVPYIMNRVKMILGERSMKRFSPIGRVKSKLIQNMYGSKEIYSIDGVSILDYLDLYKKFAFTNLPSFSLESVAQHETKKGKLPYDGPINKLRETNHQRYISYNIIDVESVQAIDKIRGFIDLVLSMSYYAKMPFSGVMSPIKTWDAIIFNSLKGEHKVIPQQGSHVKQSFPGAFVFEPKPIARRYIMSFDLTSLYPSIIRQVNISPETIRGQFKVHPIHEYIAGTAPKPSDEYSCSPNGWMYDKHQEGIIPKEIAKVFFQRKDWKKKMFAEEMNAEAIKKIIMKGAGSCSTKPEVERYVKFSDDFLNELSNYTESVLNSLIEECEKAATLANTNQLNRKILINSLYGALGNIHFRYYDLRNATAITIFGQVGIQWIARKINEYLNKVCGTNGEDFIAAGDTDSVYVCVDKVIEKVGLDRFKEQNDLVEFMNQFGKKKMEPMIDVAYRELCDYMNNREHLMHMDREAISCPPLGSKGVGGFWKAKKRYALNVYDMEDKRFAEPHLKIMGMETQQSSTPKAVQEALEESIRRILQEGEESVQEYYKNFEKEYRQLDYKVIAEVKTANDIAKYDDKGWPGFKCPFHIRGVLTYRRAVSGLGVAPILDGNKVMVLPLREGNPFGDKCIAWPSGTELPKEIRSDVLSWIDYSTLFQKSFVKPLAGMCESAGMDYEEKASLDFLFG
>ID:QBO62183.1 |[Escherichia phage vB_EcoM_G2248]||_Escherichia_phage_vB_EcoM_G2248.gbk|putative DNA polymer..|2679|MK327932(170678):16532-19210:-1 ^^ Escherichia phage vB_EcoM_G2248, complete genome.|neighbours:ID:QBO62182.1(-1),ID:QBO62184.1(-1)|neighbour_genes:hypothetical protein,hypothetical protein|
MYFLSCERVGDKIYERYIDDAGQEQERYVEYTPTLFHHAAPGMVTNYKDIYGKPCIAKKFPSMNEANKWRKKMGEMGQEALGMDDFIISYLSDTYKGEIRYDRNKIRVAWVDIEVTAPEFPKPEEAKYPIDAITHYDSVHDRFFVFDLKGKNDEIWEASKSILRPDIVERVVYNVYDTEDELLLEYVRFFEENRPVGFTGWNTETFDIPYIIKRISNKFGSRTANRLSPCGKIKSRISQDDFGNEREAFTIMGIESLDYIDLYKKFSFTTQPTYALDYVAEYETGIGKVDYDGPLKKLRDDNHQLYIDYNIGDVDRVLAIDKKRGFIDLVYSLCFYAKIKFNHVYNPMKVWDAIIFGSLKAEGKVVPENKIQPKQTYPGAFVKEPVPNAYRWMMSFDLTSLYPSIIRQVNISPETIAGSFDAAPMHEYINKTAPRPSDEYSCSPNGWMYRKDIHGIVPIEIKKVFDQRKQYKNMMLACDRNAELCKAILHDENHVYGGTISYSVEVRHDFDEAFKSMLSELSKDALEKLLEECKGESILCNTNQLSRKVLINSLYGALGNPKFRFYDLRNASAITLFGQLAIQWIERKINEYLNDLCGTTDFAYVRYCDTDSVYVLVNNVIDKVGGEDRFDDTEKLVDFLDNFGKHRMEPIIDKGYRELCEYMNNYEHLMFMDREAIAGPPLKSAGIGGFWTGKKRYALNVWDMEGTRFAEPKLKIMGLETQRSSTPKACQKSLKECIRRMLQEGEESLQEYYGIFEQEFRKLDYLEVAAVSSANNLQKYSDSNGYPIKGCPYAVKSVLCYNRNARKFGLDPIREGEKVMIVPLKDRNPFGEICFGWLSGTRIPPEIESEVLKWLDWPLLFNKTFVKPLENITTAAKLQYEKVASLTDLFDI
> |[Tevenvirinae Escherichia_phage_vB_EcoM_G2285]||_Escherichia_phage_vB_EcoM_G2285.gb|DNA polymerase (EC 2..|1158|MK327933.1(166675):29902-31059:-1 ^RAST2:fig|1198136.60.peg.51^ Tevenvirinae Escherichia_phage_vB_EcoM_G2285|neighbours:(-1),(-1)|neighbour_genes:D-arabinose-5-phosph..,DNA polymerase (EC 2..|
MRNVQRLSERSTPKWVEAHSIYKDDDIVCSAWRHAAGYNSGLRLTTSVEHNVGNVWFRYYDLRNATAITTFGQMALQWIERKVNEYLNEVCGTEGEAFVLYGDTDSIYVSADKIIDKVGESKFRDTNHWVDFLDKFARERMEPAIDRGFREMCEYMNNKQHLMFMDREAIAGPPLGSKGIGGFWTGKKRYALNVWDMEGTRYAEPKLKIMGLETQKSSTPKAVQKALKECIRRMLQEGEESLQEYFKEFEKEFRQLNYISIASVSSANNIAKYDVGGFPGPKCPFHIRGILTYNRAIKGNIDAPQVVEGEKVYVLPLREGNPFGDKCIAWPSGTEITDLIKDDVLHWMDYTVLLEKTFIKPLEGFTSAAKLDYEKKASLFDMFDF
> |[Tevenvirinae Escherichia_phage_vB_EcoM_G2285]||_Escherichia_phage_vB_EcoM_G2285.gb|hypothetical protein|1521|MK327933.1(166675):32183-33703:-1 ^RAST2:fig|1198136.60.peg.54^ Tevenvirinae Escherichia_phage_vB_EcoM_G2285|neighbours:(-1),(-1)|neighbour_genes:hypothetical protein,hypothetical protein|
MKEFYLTVEQIGDSIFERYIDSNGRERTREVEYKPSLFAHCPESQATKYFDIYGKPCTRKLFANMRDASQWIKRMEDIGLEALGMDDFKLAYLSDTYNYEIKYDHTKIRVANFDIEVTSPDGFPEPSQAKHPIDAITHYDSIDDRFYVFDLLNSPYGNVEEWSIEIAAKLQEQGGDEVPSEIIDKIIYMPFDNEKELLMEYLNFWQQKTPVILTGWNVESFDIPYVYNRIKNIFGESTAKRLSPHRKTRVKVIENMYGSREIITLFGISVLDYIDLYKKFSFTNQPSYSLDYISEFELNVGKLKYDGPISKLRESNHQRYISYNIIDVYRVLQIDAKRQFINLSLDMGYYAKIQIQSVFSPIKTWDAIIFNSLKEQNKVIPQGRSHPVQPYPGAFVKEPIPNRYKYVMSFDLTSLYPSIIRQVNISPETIAGTFKVAPLHEYINAIAERPSDVYSCSPNGMMYYKDRDGVIPTEITKVFLQRKEHKRYMLAAQRNAEIIKEILASK
> |[Tevenvirinae _Escherichia_phage_vB_EcoM_G2469]||_Escherichia_phage_vB_EcoM_G2469.gb|hypothetical protein|2712|MK327934.1(170452):30443-33154:-1 ^RAST2:fig|1198136.90.peg.51^ Tevenvirinae _Escherichia_phage_vB_EcoM_G2469|neighbours:(-1),(-1)|neighbour_genes:D-arabinose-5-phosph..,hypothetical protein|
MKEFYLTVEQIGDSIFERYIDSNGRERTREVEYKPSLFAHCPESQATKYFDIYGKPCTRKLFANMRDASQWIKRMEDIGLEALGMDDFKLAYLSDTYNYEIKYDHTKIRVANFDIEVTSPDGFPEPSQAKHPIDAITHYDSIDDRFYVFDLLNSPYGNVEEWSIEIAAKLQEQGGDEVPSEIIDKIIYMPFDNEKELLMEYLNFWQQKTPVILTGWNVESFDIPYVYNRIKNIFGESTAKRLSPHRKTRVKVIENMYGSREIITLFGISVLDYIDLYKKFSFTNQPSYSLDYISEFELNVGKLKYDGPISKLRESNHQRYISYNIIDVYRVLQIDAKRQFINLSLDMGYYAKIQIQSVFSPIKTWDAIIFNSLKEQNKVIPQGRSHPVQPYPGAFVKEPIPNRYKYVMSFDLTSLYPSIIRQVNISPETIAGTFKVAPLHDYINAIAERPSDVYSCSPNGMMYYKDRDGVVPTEITKVFNQRKEHKGYMLAAQRNGEIIKEALHNPNLSVDEPLDVDYRFDFSDEIKEKIKKLSAKSLNEMLFRAQRTEVAGMTAQINRKLLINSLYGALGNVWFRYYDLRNATAITTFGQMALQWIERKVNEYLNEVCGTEGEAFVLYGDTDSIYVSADKIIDKVGESKFRDTNHWVDFLDKFARERMEPAIDRGFREMCEYMNNKQHLMFMDREAIAGPPLGSKGIGGFWTGKKRYALNVWDMEGTRYAEPKLKIMGLETQKSSTPKAVQKALKECIRRMLQEGEESLQEYFKEFEKEFRQLNYISIASVSSANNIAKYDVGGFPGPKCPFHIRGILTYNRAIKGNIDAPQVVEGEKVYVLPLREGNPFGDKCIAWPSGTEITDLIKDDVLHWMDYTVLLEKTFIKPLEGFTSAAKLDYEKKASLFDMFDF
> |[Tevenvirinae Escherichia_phage_vB_EcoM_G2494]||_Escherichia_phage_vB_EcoM_G2494.gb|DNA polymerase (EC 2..|1407|MK327935.1(168327):16354-17760:-1 ^RAST2:fig|1198136.61.peg.28^ Tevenvirinae Escherichia_phage_vB_EcoM_G2494|neighbours:(-1),(1)|neighbour_genes:Phage protein,hypothetical protein|
MHEYINKTAPRPSDEYSCSPNGWMYRKDIHGIVPIEIKKVFDQRKQYKNMMLACDRNAELCKAILHDENHVYGGTISYSVEVRHDFDEAFKSMLSELSKDALEKLLEECKDESILCNTNQLSRKVLINSLYGALGNPKFRFYDLRNASAITLFGQLAIQWIERKINEYLNELCGTTDFAYVRYCDTDSVYVLVNNVVDKVGGEDRFDDTEKLVDFLDNFGKHRMEPIIDKGYRELCEYMNNYEHLMFMDREAIAGPPLKSAGIGGFWTGKKRYALNVWDMEGTRFAEPKLKIMGLETQRSSTPKACQKSLKECIRRMLQEGEESLQEYYGIFEQEFRKLDYLEVAAVSSANNLQKYSDSNGYPIKGCPYAVKSVLCYNRNARKFGLDPIREGEKVMIVPLKDRNPFGEICFGWLSGTRIPPEIESEVLKWLDWPLLFNKTFVKPLENITTAAKLQYEKVASLTDLFDI
> |[Tevenvirinae Escherichia_phage_vB_EcoM_G2494]||_Escherichia_phage_vB_EcoM_G2494.gb|DNA polymerase (EC 2..|1209|MK327935.1(168327):18938-20146:-1 ^RAST2:fig|1198136.61.peg.31^ Tevenvirinae Escherichia_phage_vB_EcoM_G2494|neighbours:(-1),(-1)|neighbour_genes:hypothetical protein,Phage endoribonulcea..|
MYFLSCERVGDKIYERYIDDAGQEQERYVEYTPTLFHHAAPGMVTNYKDIYGKPCIAKKFPSMNEANKWRKKMGEMGQEALGMDDFIISYLSDTYKGEIRYDRNKIRVAWVDIEVTAPEFPKPEEAKYPIDAITHYDSVHDRFFVFDLKGKNGESWEASKSILRPDIVERVVYNVYDTEDELLLEYIRFFEENRPVGFTGWNTETFDIPYIIKRISNKFGSRTANRLSPCGKIKSRISQDDFGNEREAFTIMGIESLDYIDLYKKFSFTTQPTYALDYVAEYETGIGKVDYDGPLKKLRDDNHQLYIDYNIGDVDRVLAIDKKRGFIDLVYSLCFYAKIKFNHVYNPMKVWDAIIFGSLKAEGKVVPENKIQPKQTYPGAFVKEPVPNAYRWMMSFDLTSLN
>ID:QBO65460.1 |[Escherichia phage vB_EcoM_G2540-3]||_Escherichia_phage_vB_EcoM_G2540-3_.gbk|putative DNA polymer..|2697|MK327944(168654):26623-29319:-1 ^^ Escherichia phage vB_EcoM_G2540-3, complete genome.|neighbours:ID:QBO65459.1(-1),ID:QBO65461.1(-1)|neighbour_genes:hypothetical protein,putative translation..|
MKEFYISIETVGNNIVERYIDENGKERTREVEYLPTMFRHCKEESKYKDIYGKNCAPQKFPSMKDARDWMKRMEDIGLEALGMNDFKLAYISDTYGSEIVYDRKFVRVANCDIEVTGDKFPDPMKAEYEIDAITHYDSIDDRFYVFDLLNSMYGSVSKWDAKLAAKLDCEGGDEVPQEILDRVIYMPFDNERDMLMEYINLWEQKRPAIFTGWNIEGFDVPYIMNRVKMILGERSMKRFSPIGRVKSKLIQNMYGSKEIYSIDGVSILDYLDLYKKFAFTNLPSFSLESVAQHETKKGKLPYDGPINKLRETNHQRYISYNIIDVESVQAIDKIRGFIDLVLSMSYYAKMPFSGVMSPIKTWDAIIFNSLKGEHKVIPQQGSHVKQSFPGAFVFEPKPIARRYIMSFDLTSLYPSIIRQVNISPETIRGQFKVHPIHEYIAGTAPKPSDEYSCSPNGWMYDKHQEGIIPKEIAKVFFQRKDWKKKMFAEEMNAEAIKKIIMKGAGSCSTKPEVERYVKFSDDFLNELSNYTESVLNSLIEECEKAATLANTNQLNRKILINSLYGALGNIHFRYYDLRNATAITIFGQVGIQWIARKINEYLNKVCGTNDEDFIAAGDTDSVYVCVDKVIEKVGLDRFKEQNDLVEFMNQFGKKKMEPMIDVAYRELCDYMNNREHLMHMDREAISCPPLGSKGVGGFWKAKKRYALNVYDMEDKRFAEPHLKIMGMETQQSSTPKAVQEALEESIRRILQEGEESVQEYYKNFEKEYRQLDYKVIAEVKTANDIAKYDDKGWPGFKCPFHIRGVLTYRRAVSGLGVAPILDGNKVMVLPLREGNPFGDKCIAWPSGTELPKEIRSDVLSWIDYSTLFQKSFVKPLAGMCESAGMDYEEKASLDFLFG
> |[Tevenvirinae _Escherichia_phage_vB_EcoM_G2540]||_Escherichia_phage_vB_EcoM_G2540.gb|DNA polymerase (EC 2..|2697|MK327936.1(168886):27010-29706:-1 ^RAST2:fig|1198136.92.peg.56^ Tevenvirinae _Escherichia_phage_vB_EcoM_G2540|neighbours:(-1),(-1)|neighbour_genes:hypothetical protein,Phage endoribonulcea..|
MKEFYISIETVGNNIVERYIDENGKERTREVEYLPTMFRHCKEESKYKDIYGKNCAPQKFPSMKDARDWMKRMEDIGLEALGMNDFKLAYISDTYGSEIVYDRKFVRVANCDIEVTGDKFPDPMKAEYEIDAITHYDSIDDRFYVFDLLNSMYGSVSKWDAKLAAKLDCEGGDEVPQEILDRVIYMPFDNERDMLMEYINLWEQKRPAIFTGWNIEGFDVPYIMNRVKMVLGERSMKRFSPIGRVKSKLIQNVYGSKEIYSIDGVSILDYLDLYKKFAFTNLPSFSLESVAQHETKKGKLPYDGPINKLRETNHQRYISYNIIDVESVQAIDKIRGFIDLVLSMSYYAKMPFSGVMSPIKTWDAIIFNSLKSEHKVIPQQGSHVKQSFPGAFVFEPKPIARRYIMSFDLTSLYPSIIRQVNISPETIRGQFKVHPIHEYIAGTAPKPSDEYSCSPNGWMYDKHQEGIIPKEIAKVFFQRKDWKKKMFAEEMNAEAIKKIIMKGAGSCSTKPEVERYVKFSDDFLNELSNYTESVLNSLIEECEKAATLANTNQLNRKILINSLYGALGNIHFRYYDLRNATAITIFGQVGIQWIARKINEYLNKVCGTNGEDFIAAGDTDSVYVCVDKVIEKVGLDRFKEQNDLVEFMNQFGKKKMEPMIDVAYRELCDYMNNREHLMHMDREAISCPPLGSKGVGGFWKAKKRYALNVYDMEDKRFAEPHLKIMGMETQQSSTPKAVQEALEESIRRILQEGEESVQEYYKNFEKEYRQLDYKVIAEVKTANDIAKYDDKGWPGFKCPFHIRGVLTYRRAVSGLGVAPILDGNKVMVLPLREGNPFGDKCIAWPSGTELPKEIRSDVLSWIDYSTLFQKSFVKPLAGMCESAGMDYEEKASLDFLFG
>ID:QBO64369.1 |[Escherichia phage vB_EcoM_G29]||_Escherichia_phage_vB_EcoM_G29_.gbk|putative DNA polymer..|2697|MK327940(168241):26098-28794:-1 ^^ Escherichia phage vB_EcoM_G29, complete genome.|neighbours:ID:QBO64368.1(-1),ID:QBO64370.1(-1)|neighbour_genes:hypothetical protein,putative translation..|
MKEFYISIETVGNNIVERYIDENGKERTREVEYLPTMFRHCKEESKYKDIYGKNCAPQKFPSMKDARDWMKRMEDIGLEALGMNDFKLAYISDTYGSEIVYDRKFVRVANCDIEVTGDKFPDPMKAEYEIDAITHYDSIDDRFYVFDLLNSMYGSVSKWDAKLAAKLDCEGGDEVPQEILDRVIYMPFDNERDMLMEYINLWEQKRPAIFTGWNIEGFDVPYIMNRVKMILGERSMKRFSPIGRVKSKLIQNMYGSKEIYSIDGVSILDYLDLYKKFAFTNLPSFSLESVAQHETKKGKLPYDGPINKLRETNHQRYISYNIIDVESVQAIDKIRGFIDLVLSMSYYAKMPFSGVMSPIKTWDAIIFNSLKGEHKVIPQQGSHVKQSFPGAFVFEPKPIARRYIMSFDLTSLYPSIIRQVNISPETIRGQFKVHPIHEYIAGTAPKPSDEYSCSPNGWMYDKHQEGIIPKEIAKVFFQRKDWKKKMFAEEMNAEAIKKIIMKGAGSCSTKPEVERYVKFSDDFLNELSNYTESVLNSLIEECEKAATLANTNQLNRKILINSLYGALGNIHFRYYDLRNATAITIFGQVGIQWIARKINEYLNKVCGTNGEDFIAAGDTDSVYVCVDKVIEKVGLDRFKEQNDLVEFMNQFGKKKMEPMIDVAYRELCDYMNNREHLMHMDREAISCPPLGSKGVGGFWKAKKRYALNVYDMEDKRFAEPHLKIMGMETQQSSTPKAVQEALEESIRRILQEGEESVQEYYKNFEKEYRQLDYKVIAEVKTANDIAKYDDKGWPGFKCPFHIRGVLTYRRAVSGLGVAPILDGNKVMVLPLREGNPFGDKCIAWPSGTELPKEIRSDVLSWIDYSTLFQKSFVKPLAGMCESAGMDYEEKASLDFLFG
> |[Tevenvirinae _Escherichia_phage_vB_EcoM_G37-3]||_Escherichia_phage_vB_EcoM_G37-3.gb|DNA polymerase (EC 2..|2679|MK327941.1(167832):17431-20109:-1 ^RAST2:fig|1198136.91.peg.30^ Tevenvirinae _Escherichia_phage_vB_EcoM_G37-3|neighbours:(-1),(-1)|neighbour_genes:Phage protein,Phage endoribonulcea..|
MYFLSCERVGDKIYERYIDDAGQEQERYVEYTPTLFHHAAPGMVTNYKDIYGKPCIAKKFPSMNEANKWRKKMGEMGQEALGMDDFIISYLSDTYKGEIRYDRNKIRVAWVDIEVTAPEFPKPEEAKYPIDAITHYDSVHDRFFVFDLKGKNGEIWESSKSILRPDIVERVVYNVYDTEDELLLEYIRFFEENRPVGFTGWNTETFDIPYIIKRISNKFGSRTANRLSPCGKIKSRISQDDFGNEREAFTIMGIESLDYIDLYKKFSFTTQPTYALDYVAEYETGIGKVDYDGPLKKLRDDNHQLYIDYNIGDVDRVLAIDKKRGFIDLVYSLCFYAKIKFNHVYNPMKVWDAIIFGSLKAEGKVVPENKIQPKQTYPGAFVKEPVPNAYRWMMSFDLTSLYPSIIRQVNISPETIAGSFDAAPMHEYINKTAPRPSDEYSCSPNGWMYRKDIHGIVPIEIKKVFDQRKQYKNMMLACDRNAELCKAILHDENHVYGGTISYSVEVRHDFDEAFKSMLSELSKDALEKLLEECKDESILCNTNQLSRKVLINSLYGALGNPKFRFYDLRNASAITLFGQLAIQWIERKINEYLNDLCGTTDFAYVRYCDTDSVYVLVNNVIDKVGGEDRFDDTEKLVDFLDNFGKHRMEPIIDKGYRELCEYMNNYEHLMFMDREAIAGPPLKSAGIGGFWTGKKRYALNVWDMEGTRFAEPKLKIMGLETQRSSTPKACQKSLKECIRRMLQEGEESLQEYYGIFEQEFRKLDYLEVAAVSSANNLQKYSDSNGYPIKGCPYAVKSVLCYNRNARKFGLDPIREGEKVMIVPLKDRNPFGEICFGWLSGTRIPPEIESEVLKWLDWPLLFNKTFVKPLENITTAAKLQYEKVASLTDLFDI
> |[Tevenvirinae _Escherichia_phage_vB_EcoM_GG4498]||_Escherichia_phage_vB_EcoM_G4498.gb|DNA polymerase (EC 2..|2697|MK327939.1(167826):26171-28867:-1 ^RAST2:fig|1198136.93.peg.51^ Tevenvirinae _Escherichia_phage_vB_EcoM_GG4498|neighbours:(1),(-1)|neighbour_genes:hypothetical protein,Phage endoribonulcea..|
MKEFYISIETVGNNIVERYIDENGKERTREVEYLPTMFRHCKEESKYKDIYGKNCAPQKFPSMKDARDWMKRMEDIGLEALGMNDFKLAYISDTYGSEIVYDRKFVRVANCDIEVTGDKFPDPMKAEYEIDAITHYDSIDDRFYVFDLLNSMYGSVSKWDAKLAAKLDCEGGDEVPQEILDRVIYMPFDNERDMLMEYINLWEQKRPAIFTGWNIEGFDVPYIMNRVKMILGERSMKRFSPIGRVKSKLIQNMYGSKEIYSIDGVSILDYLDLYKKFAFTNLPSFSLESVAQHETKKGKLPYDGPINKLRETNHQRYISYNIIDVESVQAIDKIRGFIDLVLSMSYYAKMPFSGVMSPIKTWDAIIFNSLKGEHKVIPQQGSHVKQSFPGAFVFEPKPIARRYIMSFDLTSLYPSIIRQVNISPETIRGQFKVHPIHEYIAGTAPKPSDEYSCSPNGWMYDKHQEGIIPKEIAKVFFQRKDWKKKMFAEEMNAEAIKKIIMKGAGSCSTKPEVERYVKFSDDFLNELSNYTESVLNSLIEECEKAATLANTNQLNRKILINSLYGALGNIHFRYYDLRNATAITIFGQVGIQWIARKINEYLNKVCGTNGEDFIAAGDTDSVYVCVDKVIEKVGLDRFKEQNDLVEFMNQFGKKKMEPMIDVAYRELCDYMNNREHLMHMDREAISCPPLGSKGVGGFWKAKKRYALNVYDMEDKRFAEPHLKIMGMETQQSSTPKAVQEALEESIRRILQEGEESVQEYYKNFEKEYRQLDYKVIAEVKTANDIAKYDDKGWPGFKCPFHIRGVLTYRRAVSGLGVAPILDGNKVMVLPLREGNPFGDKCIAWPSGTELPKEIRSDVLSWIDYSTLFQKSFVKPLAGMCESAGMDYEEKASLDFLFG
>ID:QBO65739.1 |[Escherichia phage vB_EcoM_G4500]||_Escherichia_phage_vB_EcoM_G4500_.gbk|putative DNA polymer..|2697|MK327945(168363):26098-28794:-1 ^^ Escherichia phage vB_EcoM_G4500, complete genome.|neighbours:ID:QBO65738.1(-1),ID:QBO65740.1(-1)|neighbour_genes:hypothetical protein,putative translation..|
MKEFYISIETVGNNIVERYIDENGKERTREVEYLPTMFRHCKEESKYKDIYGKNCAPQKFPSMKDARDWMKRMEDIGLEALGMNDFKLAYISDTYGSEIVYDRKFVRVANCDIEVTGDKFPDPMKAEYEIDAITHYDSIDDRFYVFDLLNSMYGSVSKWDAKLAAKLDCEGGDEVPQEILDRVIYMPFDNERDMLMEYINLWEQKRPAIFTGWNIEGFDVPYIMNRVKMILGERSMKRFSPIGRVKSKLIQNMYGSKEIYSIDGVSILDYLDLYKKFAFTNLPSFSLESVAQHETKKGKLPYDGPINKLRETNHQRYISYNIIDVESVQAIDKIRGFIDLVLSMSYYAKMPFSGVMSPIKTWDAIIFNSLKGEHKVIPQQGSHVKQSFPGAFVFEPKPIARRYIMSFDLTSLYPSIIRQVNISPETIRGQFKVHPIHEYIAGTAPKPSDEYSCSPNGWMYDKHQEGIIPKEIAKVFFQRKDWKKKMFAEEMNAEAIKKIIMKGAGSCSTKPEVERYVKFSDDFLNELSNYTESVLNSLIEECEKAATLANTNQLNRKILINSLYGALGNIHFRYYDLRNATAITIFGQVGIQWIARKINEYLNKVCGTNGEDFIAAGDTDSVYVCVDKVIEKVGLDRFKEQNDLVEFMNQFGKKKMEPMIDVAYRELCDYMNNREHLMHMDREAISCPPLGSKGVGGFWKAKKRYALNVYDMEDKRFAEPHLKIMGMETQQSSTPKAVQEALEESIRRILQEGEESVQEYYKNFEKEYRQLDYKVIAEVKTANDIAKYDDKGWPGFKCPFHIRGVLTYRRAVSGLGVAPILDGNKVMVLPLREGNPFGDKCIAWPSGTELPKEIRSDVLSWIDYSTLFQKSFVKPLAGMCESAGMDYEEKASLDFLFG
>ID:QBO66016.1 |[Escherichia phage vB_EcoM_G4507]||_Escherichia_phage_vB_EcoM_G4507_.gbk|putative DNA polymer..|2697|MK327946(168828):25547-28243:-1 ^^ Escherichia phage vB_EcoM_G4507, complete genome.|neighbours:ID:QBO66015.1(-1),ID:QBO66017.1(-1)|neighbour_genes:hypothetical protein,putative translation..|
MKEFYISIETVGNNIVERYIDENGKERTREVEYLPTMFRHCKEESKYKDIYGKNCAPQKFPSMKDARDWMKRMEDIGLEALGMNDFKLAYISDTYGSEIVYDRKFVRVANCDIEVTGDKFPDPMKAEYEIDAITHYDSIDDRFYVFDLLNSMYGSVSKWDAKLAAKLDCEGGDEVPQEILDRVIYMPFDNERDMLMEYINLWEQKRPAIFTGWNIEGFDVPYIMNRVKMILGERSMKRFSPIGRVKSKLIQNMYGSKEIYSIDGVSILDYLDLYKKFAFTNLPSFSLESVAQHETKKGKLPYDGPINKLRETNHQRYISYNIIDVESVQAIDKIRGFIDLVLSMSYYAKMPFSGVMSPIKTWDAIIFNSLKGEHKVIPQQGSHVKQSFPGAFVFEPKPIARRYIMSFDLTSLYPSIIRQVNISPETIRGQFKVHPIHEYIAGTAPKPSDEYSCSPNGWMYDKHQEGIIPKEIAKVFFQRKDWKKKMFAEEMNAEAIKKIIMKGAGSCSTKPEVERYVKFSDDFLNELSNYTESVLNSLIEECEKAATLANTNQLNRKILINSLYGALGNIHFRYYDLRNATAITIFGQVGIQWIARKINEYLNKVCGTNGEDFIAAGDTDSVYVCVDKVIEKVGLDRFKEQNDLVEFMNQFGKKKMEPMIDVAYRELCDYMNNREHLMHMDREAISCPPLGSKGVGGFWKAKKRYALNVYDMEDKRFAEPHLKIMGMETQQSSTPKAVQEALEESIRRILQEGEESVQEYYKNFEKEYRQLDYKVIAEVKTANDIAKYDDKGWPGFKCPFHIRGVLTYRRAVNGLGVAPILDGNKVMVLPLREGNPFGDKCIAWPSGTELPKEIRSDVLSWIDYSTLFQKSFVKPLAGMCESAGMDYEEKASLDFLFG
>ID:QBO64921.1 |[Escherichia phage vB_EcoM_G50]||_Escherichia_phage_vB_EcoM_G50_.gbk|putative DNA polymer..|2697|MK327942(167728):25819-28515:-1 ^^ Escherichia phage vB_EcoM_G50, complete genome.|neighbours:ID:QBO64920.1(-1),ID:QBO64922.1(-1)|neighbour_genes:hypothetical protein,hypothetical protein|
MKEFYISIETVGNNIVERYIDENGKERTREVEYLPTMFRHCKEESKYKDIYGKNCAPQKFPSMKDARDWMKRMEDIGLEALGMNDFKLAYISDTYGSEIVYDRKFVRVANCDIEVTGDKFPDPMKAEYEIDAITHYDSIDDRFYVFDLLNSMYGSVSKWDAKLAAKLDCEGGDEVPQEILDRVIYMPFDNERDMLMEYINLWEQKRPAIFTGWNIEGFDVPYIMNRVKMVLGERSMKRFSPIGRVKSKLIQNMYGSKEIYSIDGVSILDYLDLYKKFAFTNLPSFSLESVAQHETKKGKLPYDGPINKLRETNHQRYISYNIIDVESVQAIDKIRGFIDLVLSMSYYAKMPFSGVMSPIKTWDAIIFNSLKGEHKVIPQQGSHVKQSFPGAFVFEPKPIARRYIMSFDLTSLYPSIIRQVNISPETIRGQFKVHPIHEYIAGTAPKPSDEYSCSPNGWMYDKHQEGIIPKEIAKVFFQRKDWKKKMFAEEMNAEAIKKIIMKGAGSCSTKPEVERYVKFSDDFLNELSNYTESVLNSLIEECEKAATLANTNQLNRKILINSLYGALGNIHFRYYDLRNATAITIFGQVGIQWIARKINEYLNKVCGTDGEDFIAAGDTDSVYVCVDKVIEKVGLDRFKEQNDLVEFMNQFGKKKMEPMIDVAYRELCDYMNNREHLMHMDREAISCPPLGSKGVGGFWKAKKRYALNVYDMEDKRFAEPHLKIMGMETQQSSTPKAVQEALEESIRRILQEGEESVQEYYKNFEKEYRQLDYKVIAEVKTANDIAKYDDKGWPGFKCPFHIRGVLTYRRAVSGLGVAPILDGNKVMVLPLREGNPFGDKCIAWPSGTELPKEIRSDVLSWIDYSTLFQKSFVKPLAGMCESAGMDYEEKASLDFLFG
> |[Tevenvirinae _Escherichia_phage_vB_EcoM_G5211]||_Escherichia_phage_vB_EcoM_G5211.gb|DNA polymerase (EC 2..|1407|MK327947.1(164278):17090-18496:-1 ^RAST2:fig|1198136.94.peg.29^ Tevenvirinae _Escherichia_phage_vB_EcoM_G5211|neighbours:(-1),(1)|neighbour_genes:Phage protein,hypothetical protein|
MHEYINKTAPRPSDEYSCSPNGWMYRKDIHGIVPIEIKKVFDQRKQYKNMMLACDRNAELCKAILHDENHVYGGTISYSVEVRHDFDEAFKSMLSELSKDALEKLLEECKDESILCNTNQLSRKVLINSLYGALGNPKFRFYDLRNASAITLFGQLAIQWIERKINEYLNELCGTTDFAYVRYCDTDSVYVLVNNVVDKVGGEDRFDDTEKLVDFLDNFGKHRMEPIIDKGYRELCEYMNNYEHLMFMDREAIAGPPLKSAGIGGFWTGKKRYALNVWDMEGTRFAEPKLKIMGLETQRSSTPKACQKSLKECIRRMLQEGEESLQEYYGIFEQEFRKLDYLDVAAVSSANNLQKYSDSNGYPIKGCPYAVKSVLCYNRNARKFGLDPIREGEKVMIVPLKDRNPFGEICFGWLSGTRIPPEIESEVLKWLDWPLLFNKTFVKPLENITTAAKLQYEKVASLTDLFDI
> |[Tevenvirinae _Escherichia_phage_vB_EcoM_G5211]||_Escherichia_phage_vB_EcoM_G5211.gb|DNA polymerase (EC 2..|1209|MK327947.1(164278):19674-20882:-1 ^RAST2:fig|1198136.94.peg.32^ Tevenvirinae _Escherichia_phage_vB_EcoM_G5211|neighbours:(-1),(-1)|neighbour_genes:hypothetical protein,Phage endoribonulcea..|
MYFLSCERVGDKIYERYIDDAGQEQERYVEYTPTLFHHAAPGMVTNYKDIYGKPCIAKKFPSMNEANKWRKKIGEMGQEALGMDDFIISYLSDTYKGEIRYDRNKIRVAWVDIEVTAPEFPKPEEAKYPIDAITHYDSVHDRFFVFDLKGKNGEIWEASKSILRPDIVERVVYNVYDTEDELLLEYIRFFEENRPVGFTGWNTETFDIPYIIKRISNKFGSRTANRLSPCGKIKSRISQDDFGNEREAFTIMGIESLDYIDLYKKFSFTTQPTYALDYVAEYETGIGKVDYDGPLKKLRDDNHQLYIDYNIGDVDRVLAIDKKRGFIDLVYSLCFYAKIKFNHVYNPMKVWDAIIFGSLKAEGKVVPENKIQPKQTYPGAFVKEPVPNAYRWMMSFDLTSLN
>ID:QBO65191.1 |[Escherichia phage vB_EcoM_G53]||_Escherichia_phage_vB_EcoM_G53_.gbk|putative DNA polymer..|2712|MK327943(167834):30509-33220:-1 ^^ Escherichia phage vB_EcoM_G53, complete genome.|neighbours:ID:QBO65190.1(-1),ID:QBO65192.1(-1)|neighbour_genes:hypothetical protein,putative translation..|
MKEFYLTVEQIGDSIFERYIDSNGRERTREVEYKPSLFAHCPESQATKYFDIYGKPCTRKLFANMRDASQWIKRMEDIGLEALGMDDFKLAYLSDTYNYEIKYDHTKIRVANFDIEVTSPDGFPEPSQAKHPIDAITHYDSIDDRFYVFDLLNSPYGNVEEWSIEIAAKLQEQGGDEVPSEIIDKIIYMPFDNEKELLMEYLNFWQQKTPVILTGWNVESFDIPYVYNRIKNIFGESTAKRLSPHRKTRVKVIENMYGSREIITLFGISVLDYIDLYKKFSFTNQPSYSLDYISEFELNVGKLKYDGPISKLRESNHQRYISYNIIDVYRVLQIDAKRQFINLSLDMGYYAKIQIQSVFSPIKTWDAIIFNSLKEQNKVIPQGRSHPVQPYPGAFVKEPIPNRYKYVMSFDLTSLYPSIIRQVNISPETIAGTFKVAPLHDYINAIAERPSDVYSCSPNGMMYYKDRDGVVPTEITKVFNQRKEHKGYMLAAQRNGEIIKEALHNPNLSVDEPLDVDYRFDFTDEIKEKIKKLSAKSLNEMLFRAQRTEVAGMTAQINRKLLINSLYGALGNVWFRYYDLRNATAITTFGQMALQWIERKVNEYLNEVCGTEGEAFVLYGDTDSIYVSADKIIDKVGESKFRDTNHWVDFLDKFARERMEPAIDRGFREMCEYMNNKQHLMFMDREAIAGPPLGSKGIGGFWTGKKRYALNVWDMEGTRYAEPKLKIMGLETQKSSTPKAVQKALKECIRRMLQEGEESLQEYFKEFEKEFRQLNYISIASVSSANNIAKYDVGGFPGPKCPFHIRGILTYNRAIKGNIDAPQVVEGEKVYVLPLREGNPFGDKCIAWPSGTEITDLIKDDVLHWMDYTVLLEKTFIKPLEGFTSAAKLDYEKKASLFDMFDF
>ID:QBQ79933.1 |[Escherichia phage vB_EcoM_G8]||_Escherichia_phage_vB_EcoM_G8_.gbk|putative DNA polymer..|2697|MK373787(169650):25575-28271:-1 ^^ Escherichia phage vB_EcoM_G8, complete genome.|neighbours:ID:QBQ79932.1(-1),ID:QBQ79934.1(-1)|neighbour_genes:hypothetical protein,putative translation..|
MKEFYISIETVGNNIVERYIDENGKERTREVEYLPTMFRHCKEESKYKDIYGKNCAPQKFPSMKDARDWMKRMEDIGLEALGMNDFKLAYISDTYGSEIVYDRKFVRVANCDIEVTGDKFPDPMKAEYEIDAITHYDSIDDRFYVFDLLNSMYGSVSKWDAKLAAKLDCEGGDEVPQEILDRVIYMPFDNERDMLMEYINLWEQKRPAIFTGWNIEGFDVPYIMNRVKMILGERSMKRFSPIGRVKSKLIQNMYGSKEIYSIDGVSILDYLDLYKKFAFTNLPSFSLESVAQHETKKGKLPYDGPINKLRETNHQRYISYNIIDVESVQAIDKIRGFIDLVLSMSYYAKMPFSGVMSPIKTWDAIIFNSLKGEHKVIPQQGSHVKQSFPGAFVFEPKPIARRYIMSFDLTSLYPSIIRQVNISPETIRGQFKVHPIHEYIAGTAPKPSDEYSCSPNGWMYDKHQEGIIPKEIAKVFFQRKDWKKKMFAEEMNAEAIKKIIMKGAGSCSTKPEVERYVKFSDDFLNELSNYTESVLNSLIEECEKAATLANTNQLNRKILINSLYGALGNIHFRYYDLRNATAITIFGQVGIQWIARKINEYLNKVCGTNGEDFIAAGDTDSVYVCVDKVIEKVGLDRFKEQNDLVEFMNQFGKKKMEPMIDVAYRELCDYMNNREHLMHMDREAISCPPLGSKGVGGFWKAKKRYALNVYDMEDKRFAEPHLKIMGMETQQSSTPKAVQEALEESIRRILQEGEESVQEYYKNFEKEYRQLDYKVIAEVKTANDIAKYDDKGWPGFKCPFHIRGVLTYRRAVSGLGVAPILDGNKVMVLPLREGNPFGDKCIAWPSGTELPKEIRSDVLSWIDHSTLFQKSFVKPLAGMCESAGMDYEEKASLDFLFG
>ID:QBQ77832.1 |[Escherichia phage vB_EcoM_G9062]||_Escherichia_phage_vB_EcoM_G9062_.gbk|putative DNA polymer..|2697|MK373779(168670):26360-29056:-1 ^^ Escherichia phage vB_EcoM_G9062, complete genome.|neighbours:ID:QBQ77831.1(-1),ID:QBQ77833.1(-1)|neighbour_genes:hypothetical protein,hypothetical protein|
MKEFYISIETVGNNIVERYIDENGKERTREVEYLPTMFRHCKEESKYKDIYGKNCAPQKFPSMKDARDWMKRMEDIGLEALGMNDFKLAYISDTYGSEIVYDRKFVRVANCDIEVTGDKFPDPMKAEYEIDAITHYDSIDDRFYVFDLLNSMYGSVSKWDAKLAAKLDCEGGDEVPQEILDRVIYMPFDNERDMLMEYINLWEQKRPAIFTGWNIEGFDVPYIMNRVKMVLGERSMKRFSPIGRVKSKLIQNMYGSKEIYSIDGVSILDYLDLYKKFAFTNLPSFSLESVAQHETKKGKLPYDGPINKLRETNHQRYISYNIIDVESVQAIDKIRGFIDLVLSMSYYAKMPFSGVMSPIKTWDAIIFNSLKGEHKVIPQQGSHVKQSFPGAFVFEPKPIARRYIMSFDLTSLYPSIIRQVNISPETIRGQFKVHPIHEYIAGTAPKPSDEYSCSPNGWMYDKHQEGIIPKEIAKVFFQRKDWKKKMFAEEMNAEAIKKIIMKGAGSCSTKPEVERYVKFSDDFLNELSNYTESVLNSLIEECEKAATLANTNQLNRKILINSLYGALGNIHFRYYDLRNATAITIFGQVGIQWIARKINEYLNKVCGTNGEDFIAAGDTDSVYVCVDKVIEKVGLDRFKEQNDLVEFMNQFGKKKMEPMIDVAYRELCDYMNNREHLMHMDREAISCPPLGSKGVGGFWKAKKRYALNVYDMEDKRFAEPHLKIMGMETQQSSTPKAVQEALEESIRRILQEGEESVQEYYKNFEKEYRQLDYKVIAEVKTANDIAKYDDKGWPGFKCPFHIRGVLTYRRAVSGLGVAPILDGNKVMVLPLREGNPFGDKCIAWPSGTELPKEIRSDVLSWIDYSTLFQKSFVKPLAGMCESAGMDYEEKASLDFLFG
>ID:AXC33981.1 |[Escherichia phage vB_EcoM_JB75]||_Escherichia_phage_vB_EcoM_JB75_.gbk|DNA polymerase|2697|MH355584(167208):138749-141445:1 ^^ Escherichia phage vB_EcoM_JB75, complete genome.|neighbours:ID:AXC34236.1(1),ID:AXC34183.1(1)|neighbour_genes:hypothetical protein,hypothetical protein|
MKEFYISIETVGNNIVERYIDENGKERTREVEYLPTMFRHCKEESKYKDIYGKNCAPQKFPSMKDARDWMKRMEDIGLEALGMNDFKLAYISDTYGSEIVYDRKFVRVANCDIEVTGDKFPDPMKAEYEIDAITHYDSIDDRFYVFDLLNSMYGSVSKWDAKLAAKLDCEGGDEVPQEILDRVIYMPFDNERDMLMEYINLWEQKRPAIFTGWNIEGFDVPYIMNRVKMVLGERSMKRFSPIGRVKSKLIQNMYGSKEIYSIDGVSILDYLDLYKKFAFTNLPSFSLESVAQHETKKGKLPYDGPINKLRETNHQRYISYNIIDVESVQAIDKIRGFIDLVLSMSYYAKMPFSGVMSPIKTWDAIIFNSLKGEHKVIPQQGSHVKQSFPGAFVFEPKPIARRYIMSFDLTSLYPSIIRQVNISPETIRGQFKVHPIHEYIAGTAPKPSDEYSCSPNGWMYDKHQEGIIPKEIAKVFFQRKDWKKKMFAEEMNAEAIKKIIMKGAGSCSTKPEVERYVKFSDDFLNELSNYTESVLNSLIEECEKAATLANTNQLNRKILINSLYGALGNIHFRYYDLRNATAITIFGQVGIQWIARKINEYLNKVCGTNGEDFIAAGDTDSVYVCVDKVIEKVGLDRFKEQNDLVEFMNQFGKKKMEPMIDVAYRELCDYMNNREHLMHMDREAISCPPLGSKGIGGFWKAKKRYALNVYDMEDKRFAEPHLKIMGMETQQSSTPKAVQEALEESIRRILQEGEESVQEYYKNFEKEYRQLDYKVIAEVKTANDIAKYDDKGWPGFKCPFHIRGVLTYRRAVSGLGVAPILDGNKVMVLPLREGNPFGDKCIAWPSGTELPKEIRSDVLSWIDYSTLFQKSFVKPLAGMCESAGMDYEEKASLDFLFG
>ID:YP_009037453.1 |[Escherichia phage vB_EcoM_JS09]||_Escherichia_phage_vB_EcoM_JS09_.gbk|DNA polymerase|2712|NC_024124(169148):138127-140838:1 ^GeneID:19524855^ Escherichia phage vB_EcoM_JS09, complete genome.|neighbours:ID:YP_009037452.1(1),ID:YP_009037454.1(1)|neighbour_genes:translation represso..,hypothetical protein|
MKEFYLTVEQIGDSIFERYIDSNGRERTREVEYKPSLFAHCPESQATKYFDIYGKPCTRKLFANMRDASQWIKRMEDIGLEALGMDDFKLAYLSDTYNYEIKYDHTKIRVANFDIEVTSPDGFPEPSQAKHPIDAITHYDSIDDRFYVFDLLNSPYGNVEEWSIEIAAKLQEQGGDEVPSEIIDKIIYMPFDNEKELLMEYLNFWQQKTPVILTGWNVESFDIPYVYNRIKNIFGESTAKRLSPHRKTRVKVIENMYGSREIITLFGISVLDYIDLYKKFSFTNQPSYSLDYISEFELNVGKLKYDGPISKLRESNHQRYISYNIIDVYRVLQIDAKRQFINLSLDMGYYAKIQIQSVFSPIKTWDAIIFNSLKEQNKVIPQGRSHPVQPYPGAFVKEPIPNRYKYVMSFDLTSLYPSIIRQVNISPETIAGTFKVAPLHDYINAIAERPSDVYSCSPNGMMYYKDRDGVVPTEITKVFNQRKEHKGYMLAAQRNGEIIKEALHNPNLSVDEPLDVDYRFDFSDEIKEKIKKLSAKSLNEMLFRAQRTEVAGMTAQINRKLLINSLYGALGNVWFRYYDLRNATAITTFGQMALQWIERKVNEYLNEVCGTEGEAFVLYGDTDSIYVSADKIIDKVGESKFRDTNHWVDFLDKFARERMEPAIDRGFREMCEYMNNKQHLMFMDREAIAGPPLGSKGIGGFWTGKKRYALNVWDMEGTRYAEPKLKIMGLETQKSSTPKAVQKALKECIRRMLQEGEESLQEYFKEFEKEFRQLNYISIASVSSANNIAKYDVGGFPGPKCPFHIRGILTYNRAIKGNIDAPQVVEGEKVYVLPLREGNPFGDKCIAWPSGTEITDLIKDDVLHWMDYTVLLEKTFIKPLEGFTSAAKLDYEKKASLFDMFDF
>ID:QBQ78333.1 |[Escherichia phage vB_EcoM_KAW1E185]||_Escherichia_phage_vB_EcoM_KAW1E185_.gbk|putative DNA polymer..|2697|MK373781(164987):25424-28120:-1 ^^ Escherichia phage vB_EcoM_KAW1E185, complete genome.|neighbours:ID:QBQ78332.1(-1),ID:QBQ78334.1(-1)|neighbour_genes:hypothetical protein,hypothetical protein|
MKEFYISIETVGNNIVERYIDENGKERTREVEYLPTMFRHCKEESKYKDIYGKNCAPQKFPSMKDARDWMKRMEDIGLEALGMNDFKLAYISDTYGSEIVYDRKFVRVANCDIEVTGDKFPDPMKAEYEIDAITHYDSIDDRFYVFDLLNSMYGSVSKWDAKLAAKLDCEGGDEVPQEILDRVIYMPFDNERDMLMEYINLWEQKRPAIFTGWNIEGFDVPYIMNRVKMVLGERSMKRFSPIGRVKSKLIQNMYGSKEIYSIDGVSILDYLDLYKKFAFTNLPSFSLESVAQHETKKGKLPYDGPINKLRETNHQRYISYNIIDVESVQAIDKIRGFIDLVLSMSYYAKMPFSGVMSPIKTWDAIIFNSLKGEHKVIPQQGSHVKQSFPGAFVFEPKPIARRYIMSFDLTSLYPSIIRQVNISPETIRGQFKVHPIHEYIAGTAPKPSDEYSCSPNGWMYDKHQEGIIPKEIAKVFFQRKDWKKKMFAEEMNAEAIKKIIMKGAGSCSTKPEVERYVKFSDDFLNELSNYTESVLNSLIEECEKAATLANTNQLNRKILINSLYGALGNIHFRYYDLRNATAITIFGQVGIQWIARKINEYLNKVCGTNGEDFIAAGDTDSVYVCVDKVIEKVGLDRFKEQNDLVEFMNQFGKKKMEPMIDVAYRELCDYMNNREHLMHMDREAISCPPLGSKGVGGFWKAKKRYALNVYDMEDKRFAEPHLKIMGMETQQSSTPKAVQEALEESIRRILQEGEESVQEYYKNFEKEYRQLDYKVIAEVKTANDIAKYDDKGWPGFKCPFHIRGVLTYRRAVSGLGVAPILDGNKVMVLPLREGNPFGDKCIAWPSGTELPKEIRSDVLSWIDYSTLFQKSFVKPLAGMCESAGMDYEEKASLDFLFG
> |[Tevenvirinae Escherichia_phage_vB_EcoM_KAW3E185]||_Escherichia_phage_vB_EcoM_KAW3E185.gb|hypothetical protein|2712|MK373782.1(170187):30852-33563:-1 ^RAST2:fig|1198136.54.peg.53^ Tevenvirinae Escherichia_phage_vB_EcoM_KAW3E185|neighbours:(-1),(-1)|neighbour_genes:D-arabinose-5-phosph..,hypothetical protein|
MKEFYLTVEQIGDSIFERYIDSNGRERTREVEYKPSLFAHCPESQATKYFDIYGKPCTRKLFANMRDASQWIKRMEDIGLEALGMDDFKLAYLSDTYNYEIKYDHTKIRVANFDIEVTSPDGFPEPSQAKHPIDAITHYDSIDDRFYVFDLLNSPYGNVEEWSIEIAAKLQEQGGDEVPSEIIDKIIYMPFDNEKELLMEYLNFWQQKTPVILTGWNVESFDIPYVYNRIKNIFGESTAKRLSPHRKTRVKVIENMYGSREIITLFGISVLDYIDLYKKFSFTNQPSYSLDYISEFELNVGKLKYDGPISKLRESNHQRYISYNIIDVYRVLQIDAKRQFINLSLDMGYYAKIQIQSVFSPIKTWDAIIFNSLKEQNKVIPQGRSHPVQPYPGAFVKEPIPNRYKYVMSFDLTSLYPSIIRQVNISPETIAGTFKVAPLHDYINAIAERPSDVYSCSPNGMMYYKDRDGVVPTEITKVFNQRKEHKGYMLAAQRNGEIIKEALHNPNLSVDEPLDVDYRFDFTDEIKEKIKKLSAKSLNEMLFRAQRTEVAGMTAQINRKLLINSLYGALGNVWFRYYDLRNATAITTFGQMALQWIERKVNEYLNEVCGTEGEAFVLYGDTDSIYVSADKIIDKVGESKFRDTNHWVDFLDKFARERMEPAIDRGFREMCEYMNNKQHLMFMDREAIAGPPLGSKGIGGFWTGKKRYALNVWDMEGTRYAEPKLKIMGLETQKSSTPKAVQKALKECIRRMLQEGEESLQEYFKEFEKEFRQLNYISIASVSSANNIAKYDVGGFPGPKCPFHIRGILTYNRAIKGNIDAPQVVEGEKVYVLPLREGNPFGDKCIAWPSGTEITDLIKDDVLHWMDYTVLLEKTFIKPLEGFTSAAKLDYEKKASLFDMFDF
>ID:QBQ79101.1 |[Escherichia phage vB_EcoM_MM02]||_Escherichia_phage_vB_EcoM_MM02_.gbk|putative DNA polymer..|2712|MK373784(169201):30459-33170:-1 ^^ Escherichia phage vB_EcoM_MM02, complete genome.|neighbours:ID:QBQ79100.1(-1),ID:QBQ79102.1(-1)|neighbour_genes:hypothetical protein,putative translation..|
MKEFYLTVEQIGDSIFERYIDSNGRERTREVEYKPSLFAHCPESQATKYFDIYGKPCTRKLFANMRDASQWIKRMEDIGLEALGMDDFKLAYLSDTYNYEIKYDHTKIRVANFDIEVTSPDGFPEPSQAKHPIDAITHYDSIDDRFYVFDLLNSPYGNVEEWSIEIAAKLQEQGGDEVPSEIIDKIIYMPFDNEKELLMEYLNFWQQKTPVILTGWNVESFDIPYVYNRIKNIFGESTAKRLSPHRKTRVKVIENMYGSREIITLFGISVLDYIDLYKKFSFTNQPSYSLDYISEFELNVGKLKYDGPISKLRESNHQRYISYNIIDVYRVLQIDAKRQFINLSLDMGYYAKIQIQSVFSPIKTWDAIIFNSLKEQNKVIPQGRSHPVQPYPGAFVKEPIPNRYKYVMSFDLTSLYPSIIRQVNISPETIAGTFKVAPLHDYINAIAERPSDVYSCSPNGMMYYKDRDGVVPTEITKVFNQRKEHKGYMLAAQRNGEIIKEALHNPNLSVDEPLDVDYRFDFSDEIKEKIKKLSAKSLNEMLFRAQRTEVAGMTAQINRKLLINSLYGALGNVWFRYYDLRNATAITTFGQMALQWIERKVNEYLNEVCGTEGEAFVLYGDTDSIYVSADKIIDKVGESKFRDTNHWVDFLDKFARERMEPAIDKGFREMCEYMNNKQHLMFMDREAIAGPPLGSKGIGGFWTGKKRYALNVWDMEGTRYAEPKLKIMGLETQKSSTPKAVQKALKECIRRMLQEGEESLQEYFKEFEKEFRQLNYISIASVSSANNIAKYDVGGFPGPKCPFHIRGILTYNRAIKGNIDAPQVVEGEKVYVLPLREGNPFGDKCIAWPSGTEITDLIKDDVLHWMDYTVLLEKTFIKPLEGFTSAAKLDYEKKASLFDMFDF
>ID:QBQ79375.1 |[Escherichia phage vB_EcoM_OE5505]||_Escherichia_phage_vB_EcoM_OE5505_.gbk|putative DNA polymer..|2697|MK373785(168756):26636-29332:-1 ^^ Escherichia phage vB_EcoM_OE5505, complete genome.|neighbours:ID:QBQ79374.1(-1),ID:QBQ79376.1(-1)|neighbour_genes:hypothetical protein,hypothetical protein|
MKEFYISIETVGNNIVERYIDENGKERTREVEYLPTMFRHCKEESKYKDIYGKNCAPQKFPSMKDARDWMKRMEDIGLEALGMNDFKLAYISDTYGSEIVYDRKFVRVANCDIEVTGDKFPDPMKAEYEIDAITHYDSIDDRFYVFDLLNSMYGSVSKWDAKLAAKLDCEGGDEVPQEILDRVIYMPFDNERDMLMEYINLWEQKRPAIFTGWNIEGFDVPYIMNRVKMILGERSMKRFSPIGRVKSKLIQNMYGSKEIYSIDGVSILDYLDLYKKFAFTNLPSFSLESVAQNETKKGKLPYDGPINKLRETNHQRYISYNIIDVESVQAIDKIRGFIDLVLSMSYYAKMPFSGVMSPIKTWDAIIFNSLKGEHKVIPQQGSHVKQSFPGAFVFEPKPIARRYIMSFDLTSLYPSIIRQVNISPETIRGQFKVHPIHEYIAGTAPKPSEEYSCSPNGWMYDKHQEGIIPKEIAKVFFQRKDWKKKMFAEEMNAEAIKKIIMKGAGSCSTKPEVERYVKFTDDFLNELSNYTESVLNSLIEECEKAATLANTNQLNRKILINSLYGALGNIHFRYYDLRNATAITIFGQVGIQWIARKINEYLNKVCGTNGEDFIAAGDTDSVYVCVDKVIEKVGLDRFKEQNDLVEFMNQFGKKKMEPMIDVAYRELCDYMNNREHLMHMDREAISCPPLGSKGVGGFWKAKKRYALNVYDMEDKRFAEPHLKIMGMETQQSSTPKAVQEALEESIRRILQEGEESVQEYYKNFEKEYRQLDYKVIAEVKTANDIAKYDDKGWPGFKCPFHIRGVLTYRRAVSGLGVAPILDGNKVMVLPLREGNPFGDKCIAWPSGTELPKEIRSDVLSWIDYSTLFQKSFVKPLAGMCESAGMDYEEKASLDFLFG
> |[Tevenvirinae _Escherichia_phage_vB_EcoM_PhAPEC2]||_Escherichia_phage_vB_EcoM_PhAPEC2.gb|hypothetical protein|2712|NC_024794.1(167318):30232-32943:-1 ^RAST2:fig|1198136.124.peg.50^ Tevenvirinae _Escherichia_phage_vB_EcoM_PhAPEC2|neighbours:(-1),(-1)|neighbour_genes:D-arabinose-5-phosph..,hypothetical protein|
MKEFYLTVEQIGDSIFERYIDSNGRERTREVEYKPSLFAHCPESQATKYFDIYGKPCARKLFANMRDASQWIKRMEDIGLEALGMDDFKLAYLSDTYNYEIKYDHTKIRVANFDIEVTSPDGFPEPSQAKHPIDAITHYDSIDDRFYVFDLLNSPYGNVEEWSIEIAAKLQEQGGDEVPSEIIDKIVYMPFDNEKELLMEYLNFWQQKTPVILTGWNVESFDIPYVYNRIKNIFGESTAKRLSPHRKTRVKVIENMYGSREIITLFGISVLDYIDLYKKFSFTNQPSYSLDYISEFELNVGKLKYDGPISKLRESNHQRYISYNIIDVYRVLQIDAKRQFINLSLDMGYYAKIQIQSVFSPIKTWDAIIFNSLKEQNKVIPQGRSHPVQPYPGAFVKEPIPNRYKYVMSFDLTSLYPSIIRQVNISPETIAGTFKVAPLHDYINAIAERPSDVYSCSPNGMMYYKDRDGVVPTEITKVFNQRKEHKGYMLAAQRNGEIIKEALHNPNLSVDEPLDVDYRFDFSDEIKEKIKKLSAKSLNEMLFRAQRTEVAGMTAQINRKLLINSLYGALGNVWFRYYDLRNATAITTFGQMALQWIERKVNEYLNEVCGTEGEAFVLYGDTDSIYVSADKIIDKVGESKFRDTNHWVDFLDKFARERMEPAIDRGFREMCEYMNNKQHLMFMDREAIAGPPLGSKGIGGFWTGKKRYALNVWDMEGTRYAEPKLKIMGLETQKSSTPKAVQKALKECIRRMLQEGEESLQEYFKEFEKEFHQLNYISIASVSSANNIAKYDVGGFPGPKCPFHIRGILTYNRAIKGNIDAPQVVEGEKVYVLPLREGNPFGDKCIAWPSGTEITDLIKDDVLHWMDYTVLLEKTFIKPLEGFTSAAKLDYEKKASLFDMFDF
>ID:QBQ79656.1 |[Escherichia phage vB_EcoM_R5505]||_Escherichia_phage_vB_EcoM_R5505_.gbk|putative DNA polymer..|2697|MK373786(167317):25437-28133:-1 ^^ Escherichia phage vB_EcoM_R5505, complete genome.|neighbours:ID:QBQ79655.1(-1),ID:QBQ79657.1(-1)|neighbour_genes:hypothetical protein,hypothetical protein|
MKEFYISIETVGNNIVERYIDENGKERTREVEYLPTMFRHCKEESKYKDIYGKNCAPQKFPSMKDARDWMKRMEDIGLEALGMNDFKLAYISDTYGSEIVYDRKFVRVANCDIEVTGDKFPDPMKAEYEIDAITHYDSIDDRFYVFDLLNSMYGSVSKWDVKLAAKLDCEGGDEVPQEILDRVIYMPFDNERDMLMEYINLWEQKRPAIFTGWNIEGFDVPYIMNRVKMVLGERSMKRFSPIGRVKSKLIQNMYGSKEIYSIDGVSILDYLDLYKKFAFTNLPSFSLESVAQHETKKGKLPYDGPINKLRETNHQRYISYNIIDVESVQAIDKIRGFIDLVLSMSYYAKMPFSGVMSPIKTWDAIIFNSLKGEHKVIPQQGSHVKQSFPGAFVFEPKPIARRYIMSFDLTSLYPSIIRQVNISPETIRGQFKVHPIHEYIAGTAPKPSDEYSCSPNGWMYDKHQEGIIPKEIAKVFFQRKDWKKKMFAEEMNAEAIKKIIMKGAGSCSTKPEVERYVKFSDDFLNELSNYTESVLNSLIEECEKAATLANTNQLNRKILINSLYGALGNIHFRYYDLRNATAITIFGQVGIQWIARKINEYLNKVCGTNGEDFIAAGDTDSVYVCVDKVIEKVGLDRFKEQNDLVEFMNQFGKKKMEPMIDVAYRELCDYMNNREHLMHMDREAISCPPLGSKGVGGFWKAKKRYALNVYDMEDKRFAEPHLKIMGMETQQSSTPKAVQEALEESIRRILQEGEESVQEYYKNFEKEYRQLDYKVIAEVKTANDIAKYDDKGWPGFKCPFHIRGVLTYRRAVSGLGVAPILDGNKVMVLPLREGNPFGDKCIAWPSGTELPKEIRSDVLSWIDYSTLFQKSFVKPLAGMCESAGMDYEEKASLDFLFG
>ID:QBQ77076.1 |[Escherichia phage vB_EcoM_WFK]||_Escherichia_phage_vB_EcoM_WFK_.gbk|putative DNA polymer..|2712|MK373775(164590):30463-33174:-1 ^^ Escherichia phage vB_EcoM_WFK, complete genome.|neighbours:ID:QBQ77075.1(-1),ID:QBQ77077.1(-1)|neighbour_genes:hypothetical protein,putative translation..|
MKEFYLTVEQIGDSIFERYIDSNGRERTREVEYKPSLFAHCPESQATKYFDIYGKPCTRKLFANMRDASQWIKRMEDIGLEALGMDDFKLAYLSDTYNYEIKYDHTKIRVANFDIEVTSPDGFPEPSQAKHPIDAITHYDSIDDRFYVFDLLNSPYGNVEEWSIEIAAKLQEQGGDEVPSEIIDKIIYMPFDNEKELLMEYLNFWQQKTPVILTGWNVESFDIPYVYNRIKNIFGESTAKRLSPHRKTRVKVIENMYGSREIITLFGISVLDYIDLYKKFSFTNQPSYSLDYISEFELNVGKLKYDGPISKLRESNHQRYISYNIIDVYRVLQIDSKRQFINLSLDMGYYAKIQIQSVFSPIKTWDAIIFNSLKEQNKVIPQGRSHPVQPYPGAFVKEPIPNRYKYVMSFDLTSLYPSIIRQVNISPETIAGTFKVAPLHDYINAIAERPSDVYSCSPNGMMYYKDRDGVVPTEITKVFNQRKEHKGYMLAAQRNGEIIKEALHNPNLSVDEPLDVDYRFDFSDEIKEKIKKLSAKSLNEMLFRAQRTEVAGMTAQINRKLLINSLYGALGNVWFRYYDLRNATAITTFGQMALQWIERKVNEYLNEVCGTEGEAFVLYGDTDSIYVSADKIIDKVGESKFRDTNHWVDFLDKFARERMEPAIDRGFREMCEYMNNKQHLMFMDREAIAGPPLGSKGIGGFWTGKKRYALNVWDMEGTRYAEPKLKIMGLETQKSSTPKAVQKALKECIRRMLQEGEESLQEYFKEFEKEFRQLNYISIASVSSANNIAKYDVGGFPGPKCPFHIRGILTYNRAIKGNIDAPQVVEGEKVYVLPLREGNPFGDKCIAWPSGTEITDLIKDDVLHWMDYTVLLEKTFIKPLEGFTSAAKLDYEKKASLFDMFDF
>ID:QBQ76815.1 |[Escherichia phage vB_EcoM_WFL6982]||_Escherichia_phage_vB_EcoM_WFL6982_.gbk|putative DNA polymer..|2712|MK373774(164279):30463-33174:-1 ^^ Escherichia phage vB_EcoM_WFL6982, complete genome.|neighbours:ID:QBQ76814.1(-1),ID:QBQ76816.1(-1)|neighbour_genes:hypothetical protein,putative translation..|
MKEFYLTVEQIGDSIFERYIDSNGRERTREVEYKPSLFAHCPESQATKYFDIYGKPCTRKLFANMRDASQWIKRMEDIGLEALGMDDFKLAYLSDTYNYEIKYDHTKIRVANFDIEVTSPDGFPEPSQAKHPIDAITHYDSIDDRFYVFDLLNSPYGNVEEWSIEIAAKLQEQGGDEVPSEIIDKIIYMPFDNEKELLMEYLNFWQQKTPVILTGWNVESFDIPYVYNRIKNIFGESTAKRLSPHRKTRVKVIENMYGSREIITLFGISVLDYIDLYKKFSFTNQPSYSLDYISEFELNVGKLKYDGPISKLRESNHQRYISYNIIDVYRVLQIDSKRQFINLSLDMGYYAKIQIQSVFSPIKTWDAIIFNSLKEQNKVIPQGRSHPVQPYPGAFVKEPIPNRYKYVMSFDLTSLYPSIIRQVNISPETIAGTFKVAPLHDYINAIAERPSDVYSCSPNGMMYYKDRDGVVPTEITKVFNQRKEHKGYMLAAQRNGEIIKEALHNPNLSVDEPLDVDYRFDFSDEIKEKIKKLSAKSLNEMLFRAQRTEVAGMTAQINRKLLINSLYGALGNVWFRYYDLRNATAITTFGQMALQWIERKVNEYLNEVCGTEGEAFVLYGDTDSIYVSADKIIDKVGESKFRDTNHWVDFLDKFARERMEPAIDRGFREMCEYMNNKQHLMFMDREAIAGPPLGSKGIGGFWTGKKRYALNVWDMEGTRYAEPKLKIMGLETQKSSTPKAVQKALKECIRRMLQEGEESLQEYFKEFEKEFRQLNYISIASVSSANNIAKYDVGGFPGPKCPFHIRGILTYNRAIKGNIDAPQVVEGEKVYVLPLREGNPFGDKCIAWPSGTEITDLIKDDVLHWMDYTVLLEKTFIKPLEGFTSAAKLDYEKKASLFDMFDF
>ID:QBQ77557.1 |[Escherichia phage vB_EcoM_WFbE185]||_Escherichia_phage_vB_EcoM_WFbE185.gbk|putative DNA polymer..|2712|MK373778(170429):30503-33214:-1 ^^ Escherichia phage vB_EcoM_WFbE185, complete genome.|neighbours:ID:QBQ77556.1(-1),ID:QBQ77558.1(-1)|neighbour_genes:hypothetical protein,putative translation..|
MKEFYLTVEQIGDSIFERYIDSNGRERTREVEYKPSLFAHCPESQATKYFDIYGKPCTRKLFANMRDASQWIKRMEDIGLEALGMDDFKLAYLSDTYNYEIKYDHTKIRVANFDIEVTSPDGFPEPSQAKHPIDAITHYDSIDDRFYVFDLLNSPYGNVEEWSIEIAAKLQEQGGDEVPSEIIDKIIYMPFNNEKELLMEYLNFWQQKTPVILTGWNVESFDIPYVYNRIKNIFGESTAKRLSPHRKTRVKVIENMYGSREIITLFGISVLDYIDLYKKFSFTNQPSYSLDYISEFELNVGKLKYDGPISKLRESNHQRYISYNIIDVYRVLQIDAKRQFINLSLDMGYYAKIQIQSVFSPIKTWDAIIFNSLKEQNKVIPQGRSHPVQPYPGAFVKEPIPNRYKYVMSFDLTSLYPSIIRQVNISPETIAGTFKVAPLHDYINAIAERPSDVYSCSPNGMMYYKDRDGVVPTEITKVFNQRKEHKGYMLAAQRNGEIIKEALHNPNLSVDEPLDVDYRFDFSDEIKEKIKKLSAKSLNEMLFRAQRTEVAGMTAQINRKLLINSLYGALGNVWFRYYDLRNATAITTFGQMALQWIERKVNEYLNEVCGTEGEAFVLYGDTDSIYVSADKIIDKVGESKFRDTNHWVDFLDKFARERMEPAIDKGFREMCEYMNNKQHLMFMDREAIAGPPLGSKGIGGFWTGKKRYALNVWDMEGTRYAEPKLKIMGLETQKSSTPKAVQKALKECIRRMLQEGEESLQEYFKEFEKEFRQLNYISIASVSSANNIAKYDVGGYPGPKCPFHIRGILTYNRAIKGNIDAPQVVEGEKVYVLPLRDGNPFGDKCIAWPSGTEITDLIKDDVLHWMDYTVLLEKTFIKPLEGFTSAAKLDYEKKASLFDMFDF
>ID:YP_007004790.1 |[Escherichia phage wV7]||_Escherichia_phage_wV7_.gbk|DNA polymerase|2697|NC_019505(166452):25246-27942:-1 ^GeneID:14010584^ Escherichia phage wV7, complete genome.|neighbours:ID:YP_007004789.1(-1),ID:YP_007004791.1(-1)|neighbour_genes:hypothetical protein,hypothetical protein|
MKEFYISIETVGNNIVERYIDENGKERTREVEYLPTMFRHCKEESKYKDIYGKNCAPQKFPSMKDARDWMKRMEDIGLEALGMNDFKLAYISDTYGSEIVYDRKFVRVANCDIEVTGDKFPDPMKAEYEIDAITHYDSIDDRFYVFDLLNSMYGSVSKWDAKLAAKLDCEGGDEVPQEILDRVIYMPFDNERDMLMEYINLWEQKRPAIFTGWNIEGFDVPYIMNRVKMVLGERSMKRFSPIGRVKSKLIQNMYGSKEIYSIDGVSILDYLDLYKKFAFTNLPSFSLESVAQHETKKGKLPYDGPINKLRETNHQRYISYNIIDVESVQAIDKIRGFIDLVLSMSYYAKMPFSGVMSPIKTWDAIIFNSLKGEHKVIPQQGSHVKQSFPGAFVFEPKPIARRYIMSFDLTSLYPSIIRQVNISPETIRGQFKVHPIHEYIAGTAPKPSDEYSCSPNGWMYDKHQEGIIPKEIAKVFFQRKDWKKKMFAEEMNAEAIKKIIMKGAGSCSTKPEVERYVKFSDDFLNELSNYTESVLNSLIEECEKAATLANTNQLNRKILINSLYGALGNIHFRYYDLRNATAITIFGQVGIQWIARKINEYLNKVCGTNGEDFIAAGDTDSVYVCVDKVIEKVGLDRFKEQNDLVEFMNQFGKKKMEPMIDVAYRELCDYMNNREHLMHMDREAISCPPLGSKGVGGFWKAKKRYALNVYDMEDKRFAEPHLKIMGMETQQSSTPKAVQEALEESIRRILQEGEESVQEYYKNFEKEYRQLDYKVIAEVKTANDIAKYDDKGWPGFKCPFHIRGVLTYRRAVSGLGVAPILDGNKVMVLPLREGNPFGDKCIAWPSGTELPKEIRSDVLSWIDYSTLFQKSFVKPLAGMCESAGMDYEEKASLDFLFG
> |[Tevenvirinae Escherichia_virus_KFS-EC]||_Escherichia_virus_KFS-EC.gb|DNA polymerase (EC 2..|2679|MH560358.1(164715):125532-128210:-1 ^RAST2:fig|1198136.83.peg.208^ Tevenvirinae Escherichia_virus_KFS-EC|neighbours:(-1),(-1)|neighbour_genes:Phage protein,Phage endoribonulcea..|
MYFLSCERVGDKIYERYIDDAGQEQERYVEYTPTLFHHAAPGMVTNYKDIYGKPCIAKKFPSMNEANKWRKKMGEMGQEALGMDDFIISYLSDTYKGEIRYDRNKIRVSWVDIEVTAPEFPKPEEAKYPIDAITHYDSVHDRFFVFDLKGKNGESWEASKSILRPDIVERVVYNVYDTEDELLLEYIRFFEENRPVGFTGWNTETFDIPYIIKRISNKFGSRTATRLSPCGKIKSRISQDDFGNEREAFTIMGIESLDYIDLYKKFSFTTQPTYALDYVAEYETGIGKVDYDGPLKKLRDDNHQLYIDYNIGDVDRVLAIDKKRGFIDLVYSLCFYAKIKFNHVYNPMKVWDAIIFGSLKAEGKVVPENKIQPKQTYPGAFVKEPVPNAYRWMMSFDLTSLYPSIIRQVNISPETIAGSFDAAPMHEYINKTAPRPSDEYSCSPNGWMYRKDIHGIVPIEIKKVFDQRKQYKNMMLACDRNAELCKAILHDENHVYGGTISYSVEVRHDFDEAFKSMLSELSKDALEKLLEECKDESILCNTNQLSRKVLINSLYGALGNPKFRFYDLRNASAITLFGQLAIQWIERKINEYLNELCGTTDFAYVRYCDTDSVYVLVNNVVDKVGGEDRFDDTEKLVDFLDNFGKHRMEPIIDKGYRELCEYMNNYEHLMFMDREAIAGPPLKSAGIGGFWTGKKRYALNVWDMEGTRFAEPKLKIMGLETQRSSTPKACQKSLKECIRRMLQEGEESLQEYYGIFEQEFRKLDYLDVAAVSSANNLQKYSDSNGYPIKGCPYAVKSVLCYNRNARKFGLDPIREGEKVMIVPLKDRNPFGEICFGWLSGTRIPPEIESEVLKWLDWPLLFNKTFVKPLENITTAAKLQYEKVASLTDLFDI
>ID:QDK04177.1 |[Escherichia virus VEc20]||_Escherichia_virus_VEc20_.gbk|vec20_047|2697|MN022785(167532):25025-27721:-1 ^^ Escherichia virus VEc20, complete genome.|neighbours:ID:QDK04176.1(-1),ID:QDK04178.1(-1)|neighbour_genes:vec20_046,vec20_048|
MKEFYISIETVGNNIVERYIDENGKERTREVEYLPTMFRHCKEESKYKDIYGKNCAPQKFQSMKDARDWMKRMEDIGLEALGMNDFKLAYISDTYGSEIVYDRKFVRVANCDIEVTGDKFPDPMKAEYEIDAITHYDSIDDRFYVFDLLNSMYGSVSKWDAKLAAKLDCEGGDEVPQEILDRVIYMPFDNERDMLMEYINLWEQKRPAIFTGWNIEGFDVPYIMNRVKMVLGERSMKRFSPIGRVKSKLIQNMYGSKEIYSIDGVSILDYLDLYKKFAFTNLPSFSLESVAQHETKKGKLPYDGPINKLRETNHQRYISYNIIDVESVQAIDKIRGFIDLVLSMSYYAKMPFSGVMSPIKTWDAIIFNSLKGEHKVIPQQGSHVKQSFPGAFVFEPKPIARRYIMSFDLTSLYPSIIRQVNISPETIRGQFKVHPIHEYIAGTAPKPSDEYSCSPNGWMYDKHQEGIIPKEIAKVFFQRKDWKKKMFAEEMNAEAIKKIIMKGAGSCSTKPEVERYVKFSDDFLNELSNYTESVLNSLIEECEKAATLANTNQLNRKILINSLYGALGNIHFRYYDLRNATAITIFGQVGIQWIARKINEYLNKVCGTNGEDFIAAGDTDSVYVCVDKVIEKVGLDRFKEQNDLVEFMNQFGKKKMEPMIDVAYRELCDYMNNREHLMHMDREAISCPPLGSKGVGGFWKAKKRYALNVYDMEDKRFAEPHLKIMGMETQQSSTPKAVQEALEESIRRILQEGEESVQEYYKNFEKEYRQLDYKVIAEVKTANDIAKYDDKGWPGFKCPFHIRGVLTYRRAVSGLGVAPILDGNKVMVLPLREGNPFGDKCIAWPSGTELPKEIRSDVLSWIDYSTLFQKSFVKPLAGMCESAGMDYEEKASLDFLFG
>ID:VCU44617.1 |[Escherichia virus vB_Eco_mar005P1]|vB_Eco_mar005P1|_Escherichia_virus_vB_Eco_mar005P1_.gbk|43|2712|LR027390(167773):130663-133374:-1 ^^ Escherichia virus vB_Eco_mar005P1 genome assembly, chromosome: 1.|neighbours:ID:VCU44616.1(-1),ID:VCU44618.1(-1)|neighbour_genes:hypothetical protein,regA|
MKEFYLTVEQIGDSIFERYIDSNGRERTREVEYKPSLFAHCPESQATKYFDIYGKPCTRKLFANMRDASQWIKRMEDIGLEALGMDDFKLAYLSDTYNYEIKYDHTKIRVANFDIEVTSPDGFPEPSQAKHPIDAITHYDSIDDRFYVFDLLNSPYGNVEEWSIEIAAKLQEQGGDEVPSEIIDKIIYMPFDNEKELLMEYLNFWQQKTPVILTGWNVESFDIPYVYNRIKNIFGESTAKRLSPHRKTRVKVIENMYGSREIITLFGISVLDYIDLYKKFSFTNQPSYSLDYISEFELNVGKLKYDGPISKLRESNHQRYISYNIIDVYRVLQIDAKRQFINLSLDMGYYAKIQIQSVFSPIKTWDAIIFNSLKEQNKVIPQGRSHPVQPYPGAFVKEPIPNRYKYVMSFDLTSLYPSIIRQVNISPETIAGTFKVAPLHDYINAIAERPSDVYSCSPNGMMYYKDRDGVVPTEITKVFNQRKEHKGYMLAAQRNGEIIKEALHNPNLSVDEPLDVDYRFDFSDEIKEKIKKLSAKSLNEMLFRAQRTEVAGMTAQINRKLLINSLYGALGNVWFRYYDLRNATAITTFGQMALQWIERKVNEYLNEVCGTEGEAFVLYGDTDSIYVSADKIIDKVGESKFRDTNHWVDFLDKFARERMEPAIDRGFREMCEYMNNKQHLMFMDREAIAGPPLGSKGIGGFWTGKKRYALNVWDMEGTRYAEPKLKIMGLETQKSSTPKAVQKALKECIRRMLQEGEESLQEYFKEFEKEFRQLNYISIASVSSANNIAKYDVGGFPGPKCPFHIRGILTYNRAIKGNIDAPQVVEGEKVYVLPLREGNPFGDKCIAWPSGTEITDLIKDDVLHWMDYTVLLEKTFIKPLEGFTSAAKLDYEKKASLFDMFDF
>ID:VCU44260.1 |[Escherichia virus vB_Eco_mar005P1]|vB_Eco_mar006P2|_Escherichia_virus_vB_Eco_mar005P1_strain_vB_Eco_mar006P2_.gbk|43|2712|LR027387(167773):63912-66623:-1 ^^ Escherichia virus vB_Eco_mar005P1 strain vB_Eco_mar006P2 genome assembly, chromosome: 1.|neighbours:ID:VCU44259.1(-1),ID:VCU44261.1(-1)|neighbour_genes:hypothetical protein,regA|
MKEFYLTVEQIGDSIFERYIDSNGRERTREVEYKPSLFAHCPESQATKYFDIYGKPCTRKLFANMRDASQWIKRMEDIGLEALGMDDFKLAYLSDTYNYEIKYDHTKIRVANFDIEVTSPDGFPEPSQAKHPIDAITHYDSIDDRFYVFDLLNSPYGNVEEWSIEIAAKLQEQGGDEVPSEIIDKIIYMPFDNEKELLMEYLNFWQQKTPVILTGWNVESFDIPYVYNRIKNIFGESTAKRLSPHRKTRVKVIENMYGSREIITLFGISVLDYIDLYKKFSFTNQPSYSLDYISEFELNVGKLKYDGPISKLRESNHQRYISYNIIDVYRVLQIDAKRQFINLSLDMGYYAKIQIQSVFSPIKTWDAIIFNSLKEQNKVIPQGRSHPVQPYPGAFVKEPIPNRYKYVMSFDLTSLYPSIIRQVNISPETIAGTFKVAPLHDYINAIAERPSDVYSCSPNGMMYYKDRDGVVPTEITKVFNQRKEHKGYMLAAQRNGEIIKEALHNPNLSVDEPLDVDYRFDFSDEIKEKIKKLSAKSLNEMLFRAQRTEVAGMTAQINRKLLINSLYGALGNVWFRYYDLRNATAITTFGQMALQWIERKVNEYLNEVCGTEGEAFVLYGDTDSIYVSADKIIDKVGESKFRDTNHWVDFLDKFARERMEPAIDRGFREMCEYMNNKQHLMFMDREAIAGPPLGSKGIGGFWTGKKRYALNVWDMEGTRYAEPKLKIMGLETQKSSTPKAVQKALKECIRRMLQEGEESLQEYFKEFEKEFRQLNYISIASVSSANNIAKYDVGGFPGPKCPFHIRGILTYNRAIKGNIDAPQVVEGEKVYVLPLREGNPFGDKCIAWPSGTEITDLIKDDVLHWMDYTVLLEKTFIKPLEGFTSAAKLDYEKKASLFDMFDF
>ID:VCU43389.1 |[Escherichia virus vB_Eco_mar005P1]|vB_Eco_mar007P3|_Escherichia_virus_vB_Eco_mar005P1_strain_vB_Eco_mar007P3_.gbk|43|2712|LR027383(167651):153549-156260:-1 ^^ Escherichia virus vB_Eco_mar005P1 strain vB_Eco_mar007P3 genome assembly, chromosome: 1.|neighbours:ID:VCU43388.1(-1),ID:VCU43390.1(-1)|neighbour_genes:hypothetical protein,regA|
MKEFYLTVEQIGDSIFERYIDSNGRERTREVEYKPSLFAHCPESQATKYFDIYGKPCTRKLFANMRDASQWIKRMEDIGLEALGMDDFKLAYLSDTYNYEIKYDHTKIRVANFDIEVTSPDGFPEPSQAKHPIDAITHYDSIDDRFYVFDLLNSPYGNVEEWSIEIAAKLQEQGGDEVPSEIIDKIIYMPFDNEKELLMEYLNFWQQKTPVILTGWNVESFDIPYVYNRIKNIFGESTAKRLSPHRKTRVKVIENMYGSREIITLFGISVLDYIDLYKKFSFTNQPSYSLDYISEFELNVGKLKYDGPISKLRESNHQRYISYNIIDVYRVLQIDAKRQFINLSLDMGYYAKIQIQSVFSPIKTWDAIIFNSLKEQNKVIPQGRSHPVQPYPGAFVKEPIPNRYKYVMSFDLTSLYPSIIRQVNISPETIAGTFKVAPLHDYINAIAERPSDVYSCSPNGMMYYKDRDGVVPTEITKVFNQRKEHKGYMLAAQRNGEIIKEALHNPNLSVDEPLDVDYRFDFSDEIKEKIKKLSAKSLNEMLFRAQRTEVAGMTAQINRKLLINSLYGALGNVWFRYYDLRNATAITTFGQMALQWIERKVNEYLNEVCGTEGEAFVLYGDTDSIYVSADKIIDKVGESKFRDTNHWVDFLDKFARERMEPAIDRGFREMCEYMNNKQHLMFMDREAIAGPPLGSKGIGGFWTGKKRYALNVWDMEGTRYAEPKLKIMGLETQKSSTPKAVQKALKECIRRMLQEGEESLQEYFKEFEKEFRQLNYISIASVSSANNIAKYDVGGFPGPKCPFHIRGILTYNRAIKGNIDAPQVVEGEKVYVLPLREGNPFGDKCIAWPSGTEITDLIKDDVLHWMDYTVLLEKTFIKPLEGFTSAAKLDYEKKASLFDMFDF
>ID:VCU44104.1 |[Escherichia virus vB_Eco_mar005P1]|vB_Eco_mar008P4|_Escherichia_virus_vB_Eco_mar005P1_strain_vB_Eco_mar008P4_.gbk|43|2712|LR027386(167773):136330-139041:-1 ^^ Escherichia virus vB_Eco_mar005P1 strain vB_Eco_mar008P4 genome assembly, chromosome: 1.|neighbours:ID:VCU44103.1(-1),ID:VCU44105.1(-1)|neighbour_genes:hypothetical protein,regA|
MKEFYLTVEQIGDSIFERYIDSNGRERTREVEYKPSLFAHCPESQATKYFDIYGKPCTRKLFANMRDASQWIKRMEDIGLEALGMDDFKLAYLSDTYNYEIKYDHTKIRVANFDIEVTSPDGFPEPSQAKHPIDAITHYDSIDDRFYVFDLLNSPYGNVEEWSIEIAAKLQEQGGDEVPSEIIDKIIYMPFDNEKELLMEYLNFWQQKTPVILTGWNVESFDIPYVYNRIKNIFGESTAKRLSPHRKTRVKVIENMYGSREIITLFGISVLDYIDLYKKFSFTNQPSYSLDYISEFELNVGKLKYDGPISKLRESNHQRYISYNIIDVYRVLQIDAKRQFINLSLDMGYYAKIQIQSVFSPIKTWDAIIFNSLKEQNKVIPQGRSHPVQPYPGAFVKEPIPNRYKYVMSFDLTSLYPSIIRQVNISPETIAGTFKVAPLHDYINAIAERPSDVYSCSPNGMMYYKDRDGVVPTEITKVFNQRKEHKGYMLAAQRNGEIIKEALHNPNLSVDEPLDVDYRFDFSDEIKEKIKKLSAKSLNEMLFRAQRTEVAGMTAQINRKLLINSLYGALGNVWFRYYDLRNATAITTFGQMALQWIERKVNEYLNEVCGTEGEAFVLYGDTDSIYVSADKIIDKVGESKFRDTNHWVDFLDKFARERMEPAIDRGFREMCEYMNNKQHLMFMDREAIAGPPLGSKGIGGFWTGKKRYALNVWDMEGTRYAEPKLKIMGLETQKSSTPKAVQKALKECIRRMLQEGEESLQEYFKEFEKEFRQLNYISIASVSSANNIAKYDVGGFPGPKCPFHIRGILTYNRAIKGNIDAPQVVEGEKVYVLPLREGNPFGDKCIAWPSGTEITDLIKDDVLHWMDYTVLLEKTFIKPLEGFTSAAKLDYEKKASLFDMFDF
>ID:VCU44951.1 |[Escherichia virus vB_Eco_mar005P1]|vB_Eco_mar009P5|_Escherichia_virus_vB_Eco_mar005P1_strain_vB_Eco_mar009P5_.gbk|43|2712|LR027391(167658):158312-161023:1 ^^ Escherichia virus vB_Eco_mar005P1 strain vB_Eco_mar009P5 genome assembly, chromosome: 1.|neighbours:ID:VCU44950.1(1),ID:VCU44952.1(1)|neighbour_genes:regA,hypothetical protein|
MKEFYLTVEQIGDSIFERYIDSNGRERTREVEYKPSLFAHCPESQATKYFDIYGKPCTRKLFANMRDASQWIKRMEDIGLEALGMDDFKLAYLSDTYNYEIKYDHTKIRVANFDIEVTSPDGFPEPSQAKHPIDAITHYDSIDDRFYVFDLLNSPYGNVEEWSIEIAAKLQEQGGDEVPSEIIDKIIYMPFDNEKELLMEYLNFWQQKTPVILTGWNVESFDIPYVYNRIKNIFGESTAKRLSPHRKTRVKVIENMYGSREIITLFGISVLDYIDLYKKFSFTNQPSYSLDYISEFELNVGKLKYDGPISKLRESNHQRYISYNIIDVYRVLQIDAKRQFINLSLDMGYYAKIQIQSVFSPIKTWDAIIFNSLKEQNKVIPQGRSHPVQPYPGAFVKEPIPNRYKYVMSFDLTSLYPSIIRQVNISPETIAGTFKVAPLHDYINAIAERPSDVYSCSPNGMMYYKDRDGVVPTEITKVFNQRKEHKGYMLAAQRNGEIIKEALHNPNLSVDEPLDVDYRFDFSDEIKEKIKKLSAKSLNEMLFRAQRTEVAGMTAQINRKLLINSLYGALGNVWFRYYDLRNATAITTFGQMALQWIERKVNEYLNEVCGTEGEAFVLYGDTDSIYVSADKIIDKVGESKFRDTNHWVDFLDKFARERMEPAIDRGFREMCEYMNNKQHLMFMDREAIAGPPLGSKGIGGFWTGKKRYALNVWDMEGTRYAEPKLKIMGLETQKSSTPKAVQKALKECIRRMLQEGEESLQEYFKEFEKEFRQLNYISIASVSSANNIAKYDVGGFPGPKCPFHIRGILTYNRAIKGNIDAPQVVEGEKVYVLPLREGNPFGDKCIAWPSGTEITDLIKDDVLHWMDYTVLLEKTFIKPLEGFTSAAKLDYEKKASLFDMFDF
>ID:AUV57383.1 |[Klebsiella phage KP1]||_Klebsiella_phage_KP1_.gbk|DNA polymerase|2709|MG751100(167989):11742-14450:-1 ^^ Klebsiella phage KP1, complete genome.|neighbours:ID:AUV57382.1(-1),ID:AUV57384.1(-1)|neighbour_genes:hypothetical protein,hypothetical protein|
MKEFYISVESLGNDIVERYIDSTGEERMRRVPYSPVMFSHCMEETKYKDIYGKYCKKNTFPTMKDARDWMRRMEDMGMEAMGMDDFKLAYISDTYGSEIVYNKKFIRIANCDIEVTASQFPDPMKAEYEIDAITHYDSVDDKFYVFDLLHSLYGSVSEWDKKLAARLDSEGGDEVPQHILDRVVYMPFNSEKEMMLEYINLWEQKCPAIFTGWNIEGFDIPYIMNRVKQILGERTMKRFSPLNKVSSKIITNMYGDKEIYSIMGVTILDYMDLYKKFSFTNQPTYKLDFIAYYETKKGKLAYDGPINKLRETNHQRYISYNIIDVESVQAIDAVRGFIDLAISMSYYAKMPYQGVMSPIKTWDAIIFNSLKEQDKVIPQSRSHVKQSYPGAYVKEPVPAAYRYIMSFDLTSLYPSIIRQVNISPETIVGQFKLHPLGEYINKTAPRPSDEYSCSPNGWMYRKDVDGVIPVEIAKVFYQRKEWKNKMMGAKRNQELIKKVLNDKKFGTIDKFAEVNVYEDFSDDMKAELLTYTEECLDKLMFECKHAEILGNTNQLNRKILINSLYGALGNIYFRYYDLRNASAITLFGQMAIQWIERKVNEYLNKVCGTEGHSFVVAGDTDSIYVCVDKVIEKVGLERFKETNDLVEFLNQFGKKKMEPWIDQSYREMCEYMNNKEHLMFMDREAISCPPLGSNGIGGFWKAKKRYALNVYDMEGTRYAEPHLKIMGMETQQSSTPTAVQNALEESIRRMLQEGEESLQQYYKQFESEYRELDYKVIAEVKTANNIGKYDDGAGYPDKGTPYHVKGALAYNRATAGFEGITPIMEGEKVMVIPLREGNPYGEKCMAWPSGTELPQEIRQEVLVWLDHSVLFQKSFVKPLTGMSEAAGLDYEEKSSLLDMFDF
>ID:APD20420.1 |[Klebsiella phage KPV15]|KPV15|_Klebsiella_phage_KPV15_.gbk|DNA polymerase|2709|KY000080(167034):31759-34467:-1 ^^ Klebsiella phage KPV15, complete genome.|neighbours:ID:APD20419.1(-1),ID:APD20421.1(-1)|neighbour_genes:hypothetical protein,hypothetical protein|
MKEFYISVESLGNDIVERYIDSTGEERMRRVPYSPVMFSHCMEETKYKDIYGKYCKKNTFPTMKDARDWMRRMEDMGMEAMGMDDFKLAYISDTYGSEIVYNKKFIRIANCDIEVTASQFPDPMKAEYEIDAITHYDSVDDKFYVFDLLHSLYGSVSEWDKKLAARLDSEGGDEVPQHILDRVVYMPFNSEKEMMLEYINLWEQKCPAIFTGWNIEGFDIPYIMNRVKQILGERAMKRFSPLNKVSSKIITNMYGDKEIYSIMGVTILDYMDLYKKFSFTNQPTYKLDFIAYYETKKGKLAYDGPINKLRETNHQRYISYNIIDVESVQAIDAVRGFIDLAISMSYYAKMPYQGVMSPIKTWDAIIFNSLKEQDKVIPQSRSHVKQSYPGAYVKEPVPAAYRYIMSFDLTSLYPSIIRQVNISPETIVGQFKLHPLGEYINKTAPRPSDEYSCSPNGWMYRKDVDGVIPVEIAKVFYQRKEWKNKMMGAKRNQELIKKVLNDKKFGTIDKFAEVNVYEDFSDDMKAELLTYTEECLDKLMFECKHAEILGNTNQLNRKILINSLYGALGNIYFRYYDLRNASAITLFGQMAIQWIERKVNEYLNKVCGTEGHSFVVAGDTDSIYVCVDKVIEKVGLERFKETNDLVEFLNQFGKKKMEPWIDQSYREMCEYMNNKEHLMFMDREAISCPPLGSNGIGGFWKAKKRYALNVYDMEGTRYAEPHLKIMGMETQQSSTPTAVQNALEESIRRMLQEGEESLQQYYKQFESEYRELDYKVIAEVKTANNIGKYDDGAGYPDKGTPYHVKGALAYNRATAGFEGITPIMEGEKVMVIPLREGNPYGEKCMAWPSGTELPQEIRQEVLVWLDHSVLFQKSFVKPLTGMSEAAGLDYEEKSSLLDMFDF
> |[Tevenvirinae Klebsiella_phage_Marfa]||_Klebsiella_phage_Marfa.gb|hypothetical protein|2709|MN044033.1(168532):26385-29093:-1 ^RAST2:fig|1198136.82.peg.45^ Tevenvirinae Klebsiella_phage_Marfa|neighbours:(-1),(-1)|neighbour_genes:Phage protein,Phage endoribonulcea..|
MKEFFLTIEQLGNTIHERYIDSNGVEQTRQIDYKPTLFYHSDTESKYKDIYGMNCKKKRFPDMKEARNWIRRMEDIGQDAMGMDDFKLAYLSDRYPGEIHFNPALVRQCNYDIEVTAPEFPKPNEAKYPIDALTHYDSIADKFYVFDLLNSPYGKVSKWDPVLAGKPEAEGGDEIPQDILDRVVYLPFDNEQELLLEYLNLWEQQTPVILTGWNVESFDNPYVYNRLKNVFGEKTAKRLSPLRKVNSKIIADTFGDEREIITPLGISVLDYLDLYKKFSFTNQPSYRLDYVAEYELGVGKLEYDGPINKLRETNHQRYISYNIIDVARVQQIDKKRQFLNLALDMAYYAKMPMQSVFSPIKTWDAIIFNSLKNDNKVIPQKKHHIPQSYPGAYVKEPTPNSYKYVISADLTSLYPSIIRQVNISPETLHGQFAVRPLHEYIAGTAPKPSEEYSCSPNGWMYRKDIDGVVPVEIKKVFDQRKLHKGFMLAAQRNAELIKEALHNPKGSSDKSEPTLDYRFDMEESIKAQLHDLNEAILLSMLDKATRTEVAGMTAQICRKLLINSLYGALGNVHFRYYDLRNATAITLFGQLALQWIERRVNEFYNETLKTDNHKYVIYGDTDSIYMCVDPLIEKIGEDKFRDTNHLVDFLDKFAKEKLEPAIGRAFQDMCDYMNNKEQLMFMDREAIACPPLGSKGLGGFWTGKKRYALNVYDMEGTRYADPKMKIMGLETQKSSTPKACQKALKECIRRMLQEGESSLQDYYKEFEQEFRKQHYMTIAGVSSANNIAQYDDNGYPGYKCPFHIRGILAYNRATKNIPDAEAIVEGSKVMVLPLRDQNPFGDKCIAWPSGTQINPAIREDVLKYLDYSTLFQKTFVKPLSGFTTAARINYEHVATLDDILGW
>ID:YP_009194282.1 |[Klebsiella phage Matisse]||_Klebsiella_phage_Matisse_.gbk|DNA polymerase|2700|NC_028750(176081):22250-24949:-1 ^GeneID:26613220^ Klebsiella phage Matisse, complete genome.|neighbours:ID:YP_009194281.1(-1),ID:YP_009194283.1(-1)|neighbour_genes:recombination protei..,hypothetical protein|
MNEFYLSVEQMGDTIYERFVDSNGTEQVRKTKYAPVMYQHAMNGVETPYKDIYGKPCLKKQFDSIKEAKNWMQRMRDVGMEALGMDDYRLAYISDMYRNEIEYNREHIRIASIDIEVTAPEFPDPREAKYPIDAITHYDSIEDKFYVYDLVDGGLAEWCAENVDRKDISEEDLNKIVYRSFQTEKSLLSAYIKDWKERTPVIVTGWNSDKFDIAYIITRYLNIFGQNVVRHFSPFGKVTARTTTDAYGNEQLGYDIFGVAQMDGMALYKKFSFTPQPSYRLDAIAEYETGKNKVEYEGSLSELRQRDHQLYITYNIVDVIRVLDIDGKRNFIELVLSVAYYAKINFPGVMSPLKTWDAIIYNSLREDKVVIPENRRHTKTPYPGAFVKDPVPGPYKYMVSFDLTSLYPSIIRQVNISPETIMGSFAVRALEEYINKTAPRPSDEFSCSPNGWMFRRDIKGVIPVEIKKVFDQRKMWKKRMMAGERNLELIKHELEHLTDAHNQMFDPDFDFYTDFSDESKAVLKTLTKQMLKAVKRVCEKKIAQANTAQLNRKISINSLYGALGNEHFRYFDLRNASAITMFGQLAIQWIERKVNEYLNDLCGTTDHAYVRYCDTDSIYVCMDNVIAKVGGEAKFKDNNHWVDFLDRFAKERMEPMIDKGYRELCEYMNNVEHLMFMDREIISGPPLGSEGLGSFWTAKKRYAANVWDSEGTRYEKPKLKIMGMETQRSSTPTSVKVFLKEAIRRILQEGELSLHEHYKKFEEEYKELDYREIAGVSSANNISKYRDGAGYPIKGTPNHIKGVLFFNRFTAGIDGVTPIMEGEKVMVLPLRDKNPWQADCIAWQSGNKLPSEIESDILAWVDYPGMFEKHVISPLTNITEVCKIDYEKRASLNDLFGDW
>ID:AWY06936.1 |[Klebsiella phage Mineola]||_Klebsiella_phage_Mineola_.gbk|DNA polymerase|2709|MH333064(166130):22190-24898:-1 ^^ Klebsiella phage Mineola, complete genome.|neighbours:ID:AWY06935.1(-1),ID:AWY06937.1(-1)|neighbour_genes:hypothetical protein,translation represso..|
MKEFYISVESLGNDIVERYIDSTGEERMRRVPYSPVMFSHCMEETKYKDIYGKYCKKNTFPTMKDARDWMRRMEDMGMEAMGMDDFKLAYISDTYGSEIVYNKKFIRIANCDIEVTASQFPDPMKAEYEIDAITHYDSVDDKFYVFDLLHSLYGSVSEWDKKLAARLDSEGGDEVPQHILDRVVYMPFNSEKEMMLEYINLWEQKCPAIFTGWNIEGFDIPYIMNRVKQILGERAMKRFSPLNKVSSKIITNMYGDKEIYSIMGVTILDYMDLYKKFSFTNQPTYKLDFIAYYETKKGKLAYDGPINKLRETNHQRYISYNIIDVESVQAIDAVRGFIDLAISMSYYAKMPYQGVMSPIKTWDAIIFNSLKEQDKVIPQSRSHVKQSYPGAYVKEPVPAAYRYIMSFDLTSLYPSIIRQVNISPETIVGQFKLHPLGEYINKTAPRPSDEYSCSPNGWMYRKDVDGVIPVEIAKVFYQRKEWKNKMMGAKRNQELIKKVLNDKKFGTIDKFAEVNVYEDFSDDMKAELLTYTEECLDKLMFECKHAEILGNTNQLNRKILINSLYGALGNIYFRYYDLRNASAITLFGQMAIQWIERKVNEYLNKVCGTEGHSFVVAGDTDSIYVCVDKVIEKVGLERFKETNDLVEFLNQFGKKKMEPWIDQSYREMCEYMNNKEHLMFMDREAISCPPLGSNGIGGFWKAKKRYALNVYDMEGTRYAEPHLKIMGMETQQSSTPTAVQNALEESIRRMLQEGEESLQQYYKQFESEYRELDYKVIAEVKTANNIGKYDDGAGYPDKGTPYHVKGALAYNRATAGFEGITPIMEGEKVMVIPLREGNPYGEKCMAWPSGTELPQEIRQEVLVWLDHSVLFQKSFVKPLTGMSEAAGLDYEEKSSLLDMFDF
>ID:YP_009607234.1 |[Klebsiella phage Miro]||_Klebsiella_phage_Miro_.gbk|DNA polymerase|2700|NC_041981(176055):22238-24937:-1 ^GeneID:40083242^ Klebsiella phage Miro, complete genome.|neighbours:ID:YP_009607233.1(-1),ID:YP_009607235.1(-1)|neighbour_genes:DNA recombination an..,hypothetical protein|
MNEFYLSVEQMGDTIYERFVDSNGTEQVRKTKYAPVMYQHAMNGVETPYKDIYGKPCLKKQFDSIKEAKSWMQRMRDVGMEALGMDDYRLAYISDMYRNEIEYNREHIRIASIDIEVTAPEFPDPREAKYPIDAITHYDSIEDKFYVYDLVEGGLAEWCAENVDRKDISEEDLNKIVYRSFQTEKSLLSAYIKDWKERTPVIVTGWNSDKFDIAYIITRYLNIFGQNVVRHFSPFGKVTARTTTDAYGNEQLGYDIFGVAQMDGMALYKKFSFTPQPSYRLDAIAEYETGKNKVEYEGSLSELRQRDHQLYITYNIVDVIRVLDIDGKRNFIELVLSVAYYAKINFPGVMSPLKTWDAIIYNSLRKDKVVIPENRRHTKTPYPGAFVKDPVPGPYKYMVSFDLTSLYPSIIRQVNISPETIMGSFAVRALEEYINKTAPRPSDEFSCSPNGWMFRRDIKGVIPVEIKKVFDQRKMWKKRMMAGERNLELIKHELEHLTDAHNQMVDPDFDFYTDFSDESKAVLKTLTKQMLKAVKRVCEKKIAQANTAQLNRKISINSLYGALGNEHFRYFDLRNASAITMFGQLAIQWIERKVNEYLNDLCGTTDHAYVRYCDTDSIYVCMDNVIAKVGGEAKFKDNNHWVDFLDRFAKERMEPMIDKGYRELCEYMNNVEHLMFMDREIISGPPLGSEGLGSFWTAKKRYAANVWDSEGTRYEKPKLKIMGMETQRSSTPTSVKVFLKEAIRRILQEGELSLHEHYKKFEEEYKALDYREIAGVSSANNISKYRDGAGYPIKGTPNHIKGVLFFNRFTAGIDGVTPIMEGEKVMVLPLRDKNPWQADCIAWQSGNKLPSEIESDILAWVDYPGMFEKHVISPLTNITEVCKIDYEKRASLNDLFGDW
> |[Tevenvirinae _Klebsiella_phage_PKO111]||_Klebsiella_phage_PKO111.gb|DNA polymerase (EC 2..|2709|NC_031095.1(168758):80842-83550:1 ^RAST2:fig|1198136.84.peg.163^ Tevenvirinae _Klebsiella_phage_PKO111|neighbours:(1),(1)|neighbour_genes:hypothetical protein,hypothetical protein|
MKEFYISVESLGNDIVERYIDSTGEERMRRVPYSPVMFSHCMEETKYKDIYGKYCKKNTFPTMKDARDWMRRMEDMGMEAMGMDDFKLAYISDTYGSEIVYNKKFIRIANCDIEVTASQFPDPMKAEYEIDAITHYDSVDDKFYVFDLLHSLYGSVSEWDKKLAARLDSEGGDEVPQHILDRVVYMPFNSEKEMMLEYINLWEQKCPAIFTGWNIEGFDIPYIMNRVKHILGERTMKRFSPLNKVSSKIITNMYGDKEIYSIMGVTILDYMDLYKKFSFTNQPTYKLDFIAYYETKKGKLAYDGPINKLRETNHQRYISYNIIDVESVQAIDAVRGFIDLAISMSYYAKMPYQGVMSPIKTWDAIIFNSLKEQDKVIPQSRSHVKQSYPGAYVKEPVPAAYRYIMSFDLTSLYPSIIRQVNISPETIVGQFKLHPLGEYINKTAPRPSDEYSCSPNGWMYRKDVDGVIPVEIAKVFYQRKEWKNKMMGAKRNQELIKKVLNDKKFGTVDRFSEVNVYEDFSDDMKAELLTYTEECLDKLMFECKHAEILGNTNQLNRKILINSLYGALGNIYFRYYDLRNASAITLFGQMAIQWIERKVNEYLNKVCGTEGHSFVVAGDTDSIYVCVDKVIEKVGLERFKETNDLVEFLNQFGKKKMEPWIDQSYREMCEYMNNKEHLMFMDREAISCPPLGSNGIGGFWKAKKRYALNVYDMEGTRYAEPHLKIMGMETQQSSTPTAVQNALEESIRRMLQEGEESLQQYYKQFESEYRELDYKVIAEVKTANNIGKYDDGAGYPDKGTPYHVKGALAYNRATAGFEGITPIMEGEKVMVIPLREGNPYGEKCMAWPSGTELPQEIRQEVLVWLDHSVLFQKSFVKPLTGMSEAAGLDYEEKSSLLDMFDF
>ID:YP_009288721.1 |[Klebsiella phage vB_KpnM_KpV477]||_Klebsiella_phage_vB_KpnM_KpV477_.gbk|putative DNA polymer..|2709|NC_031087(168272):24624-27332:-1 ^GeneID:29067007^ Klebsiella phage vB_KpnM_KpV477, complete genome.|neighbours:ID:YP_009288720.1(-1),ID:YP_009288722.2(-1)|neighbour_genes:hypothetical protein,putative transcripti..|
MKEFYISVETLGNDIVERYIDSTGEERMRRVPYSPVMFSHCMEETKYKDIYGKYCKKNTFPTMKDARDWMRRMEDMGMEAMGMDDFKLAYISDTYGSEIVYNKKFIRIANCDIEVTASQFPDPMKAEYEIDAITHYDSVDDKFYVFDLLHSLYGSVSEWDKKLAARLDSEGGDEVPQHILDRVVYMPFNSEKEMMLEYINLWEQKCPAIFTGWNIEGFDIPYIMNRVKQILGERTMKRFSPLNKVSSKIITNMYGDKEIYSIMGVTILDYMDLYKKFSFTNQPTYKLDFIAYYETKKGKLAYDGPINKLRETNHQRYISYNIIDVESVQAIDAVRGFIDLAISMSYYAKMPYQGVMSPIKTWDAIIFNSLKEQDKVIPQSRSHVKQSYPGAYVKEPVPAAYRYIMSFDLTSLYPSIIRQVNISPETIVGQFKLHPLGEYINKTAPRPSDEYSCSPNGWMYRKDVDGVIPVEIAKVFYQRKEWKNKMMGAKRNQELIKKVLNDKKFGTIDKFTEVNVYEDFSDDMKAELLTYTEECLDKLMFECKHAEILGNTNQLNRKILINSLYGALGNIYFRYYDLRNASAITLFGQMAIQWIERKVNEYLNKVCGTEGHSFVVAGDTDSIYVCVDKVIEKVGLERFKETNDLVEFLNQFGKKKMEPWIDQSYREMCEYMNNKEHLMFMDREAISCPPLGSNGIGGFWKAKKRYALNVYDMEGTRYAEPHLKIMGMETQQSSTPTAVQNALEESIRRMLQEGEESLQQYYKQFESEYRELDYKVIAEVKTANNIGKYDDGAGYPDKGTPYHVKGALAYNRATAGFEGITPIMEGEKVMVIPLREGNPYGEKCMAWPSGTELPQEIRQEVLVWLDHSVLFQKSFVKPLTGMSEAAGLDYEEKSSLLDMFDF
>ID:AUO78715.1 |[Klebsiella phage vB_Kpn_F48]||_Klebsiella_phage_vB_Kpn_F48.gbk|DNA polymerase|2706|MG746602(170764):36942-39647:1 ^^ Klebsiella phage vB_Kpn_F48, complete genome.|neighbours:ID:AUO78714.1(1),ID:AUO78716.1(1)|neighbour_genes:endoribonuclease tra..,hypothetical protein|
MKEFFLTIEQLGNTLHERYIDSNGIEQKRQIDYKPTLFYHSDVESKYKDIYGMSCKKKHFLDMKEARNWIRRMEDIGQDAMGMDDFKLAYLSDRYPGEIHFDPSLVRQCNYDIEVTAPEFPKPNEAKYPIDALTHYDSIADKFYVFDLLNSPYGKVSKWDPVLAGKSEAEGGDEIPQDILDRVVYLPFDNEQELLLEYLNLWEQQTPVILTGWNVEGFDNPYVYNRLKNVFGEKTAKRLSPLRKVNSKIIADNFGDEREIITPMGISVLDYLDLYKKFSFTNQPSYRLDYVAEYELGVGKLEYDGPINKLRETNHQRYISYNIIDVARVQQIDKKRQFLNLSLDMAYYAKMQMQSVFSPIKTWDAIIFNSLKNDNKVIPQKKHHIPQSYPGAFVKEPTPNSYKYVVSADLTSLYPSIIRQVNISPETLHSQFAVRPLHEYIAGTAPKPSEEYSCSPNGWMYRKDIDGVVPVEIKKVFDQRKLHKGFMLAAQRNAELIKEALHNPKSSDKPEPTLDYRFDMEESIKSQLHDLNEAILLSMLDKATRTEIAGMTAQICRKLLINSLYGALGNVHFRYYDLRNATAITLFGQLALQWIERRVNEFYNETLKTDNHKYVIYGDTDSIYMCVDPLIEKIGEDKFRDTNHLVDFLDKFAKEKLEPAIGRAFQDMCDYMNNKEQLMFMDREAIACPPLGSKGLGGFWTGKKRYALNVYDMEGTRYADPKMKIMGLETQKSSTPKACQKALKECIRRMLQEGESSLQDYYKEFEQEFRKQHYMTIAGVSSANNIAQYDDNGYPGYKCPFHIRGILAYNRATKNIPDAEAIVEGSKVMVLPLRDQNPFGDKCIAWPSGTQIDPSIREDVLKYLDYSTLFQKTFVKPLSGFTSAARINYEHVATLDDILGW
> |[Tevenvirinae Morganella_phage_vB_MmoM_MP1]||_Morganella_phage_vB_MmoM_MP1.gb|DNA polymerase (EC 2..|2718|NC_031020.1(163201):21719-24436:-1 ^RAST2:fig|1198136.47.peg.34^ Tevenvirinae Morganella_phage_vB_MmoM_MP1|neighbours:(-1),(-1)|neighbour_genes:hypothetical protein,Phage endoribonulcea..|
MKEFYLNVEQFGNTIFERYIDENGIEKTRTVNYQPSLFCHAKPGMETRYKDIYGKFCTKRDFENMREAKDWIKRMGDIGQPAMGMDDFKLAYLSDMYGSEIVYNRKLIRVANCDIEVTGETFPEPSHAIYEIDAITHYDSVDDKYYVFDLLNSAYGRVSKWCPNLAAKPESEGGDEVKQEILDKVVYMSFETEIEMLLEYVRLWQEKPPVIFTGWNIDGFDVPYLINRITNVLGERVVKKMSPCNKINAKTVSTIYGEQTIYSILGVSMLDYLELYKKFSFTNQPTYNLDYVAEYETGEGKLKYDGPINKLRETNHNRYISYNIVDVHSVQQIDKKRQFIELSLSIGYYSKMQIQSVFSPIKTWDAIIFNSLKDKKLVIPQQKSHIRQSFPGAYVKEPVPNFYKWILSFDLTSLYPSIIRQINISPETIVGSFPVSPLCNYIDKTAPRPSDEYSCSPNGWMFRKDIEGIIPAEVKKVFEQRKEHKKYMLAGQRNLELLKGLMHNAKDSGVEIDVNTFDMKKDFTQADTELLKQASKTDIKLLEELCEMSIVASNTAQINRKLLINSCYGALGNIWFRYYDLRNASAITMFGQLAIQWIERKINEYLNDTLKTENKAYVVAGDTDSVYVCVDELVSRIEHKFNGDTQKLVDFLSKFAEEKMEPAIDKAYQELKEYMNNREHLMFMDREAISGPPLGSKGVGGFWTAKKRYALNVWDMEGTRYDEPKLKIMGLETQKSSTPKSCQIALKESIRRILQEGEASLQEYFKEFEAEFRKQDYKKIAGVSSANNLLKYADAAGYPEKGCPYHIKGVLAYNRATKNIPGVTPIQEGSKIMMVPLKDQNPFDEKCFAWPSGTEIVAELREQVLHHLDYKELFNKTFVKPLSVYSDAAKLDYEKKASLEDFFDI
>ID:YP_009211473.1 |[Pectobacterium bacteriophage PM2]||_Pectobacterium_bacteriophage_PM2.gbk|DNA polymerase|2706|NC_028940(170286):28449-31154:-1 ^GeneID:26637945^ Pectobacterium bacteriophage PM2, complete genome.|neighbours:ID:YP_009211472.1(-1),ID:YP_009211474.1(-1)|neighbour_genes:hypothetical protein,hypothetical protein|
MQEFYLTVEQSGDTLFERYIDENGKEKTREITYAPCMFMHTNEPTKYKDIYGKYCVKKSFETMREASSWMKRMDDMGLEALGMDDYKLSYLSDTYSKDISYDQKLIRVANFDIEVTSPDGFPEPVEARHPIDAITHYDSIDDRFYVFDLLSSINGDVERWSLKIARKLQDQGGDELPEEIADKIVYLSFNDEQEMMLEYLRLWEEKTPVILTGWNVEAFDVPYVYNRLKNIFNERTAKRLSPHRRVRIKEVENMYGSKQIIHLYGISTLDYIDLYKKFSFTNQASYSLDYVSEYELGVGKLPYDGPISKLRETNHQRYISYNIIDVYRVIQIDMKRQFINLSLSMGYYAKMQIQSVFSPIKTWDAIIFNSLKRENKVIPQQQSHPVLPYPGAFVKEPIPNSYKYVMSFDLTSLYPSIIRQVNISPETLVGQFKLHPLSEYIAGTAPRPSDEYSCSPNGYMYDKSYQGVIPTEITKVFNQRKEHKNYMMAAQRNVELIKEAMTNTSSSLNQEPSVDFIHDFDDEFKSGLHSYNETVLKTMLYKCQMAEVAGMTAQINRKLLINSLYGALGNVWFRYYDLRNATAITIFGQMALQWIERKVNEYLNSVVGTTNEKFVLYGDTDSIYVSADKILEKVGLDKFKDTNHYVDFLDKFAKERMEPAIDAAFREMCEYMNNREHLMFMDREAISGPPLGSDGIGGFWTGKKRYALNVWDMEGTRFVEPKLKIMGLETQKSSTPKACQKALKECIRRMLQEGEASLQSYFKEFNKEFNTLNYISIAGVSSANNIMKYNDNGFPGHKCPYHIKGALAYMRATKGDPTIPQIVDGEKVYVLPLRNGNPFGESCMSWPSGIELPLQIKDQVLSWMDYNALFQKTFIKPLSGFTDAAKVDYEKKASLFDMFEM
>ID:QBP35662.1 |[Phage NC-G]||_Phage_NC-G.gbk|DNA polymerase|2712|MK310184(170164):140481-143192:-1 ^^ Phage NC-G, complete genome.|neighbours:ID:QBP35661.1(-1),ID:QBP35663.1(-1)|neighbour_genes:immunity protein,endoribonuclease tra..|
MQEFYLTVEQIGDNILERYIDKNGNERSREVPYKPTMFMHANPEQAVKYIDIYGKGCVKKEFDSMRDASQWMKRMDDMGLEALGMDDYKLAYLSDTYRKEIKYDSSKIRIANFDIEVTSPDGFPEPAQAKHPIDAITHYDSIDDKFYVFDLLVSPYGTVEEWSIKIAEKLQDEGGDEVPQEIIDKIVYLPFNSEEEMMLEYLNFWQQKTPVILTGWNVESFDVPYVYNRLKNLFGENTAKRLSPHRKTRVKVIENMYGAREIITLFGISVLDYIDLYKKFSFTNQPSYSLDYVSEYELKVGKLKYDGPISKLRETNHQRYISYNIIDVYRVVQIDMKRQFILLSLDMGYYAKMQIQSVFSPIKTWDAIIFNSLKEQGKVIPQAKSHAVQPYPGAFVKEPIPNAYKYVMSFDLTSLYPSIIRQVNISPETIAGTFANAPIHEYIAGTAPRPSDTYSCSPNGMMYYKDRDGVIPTEITKVFLQRKEHKGYMLAAQRNGELIKEALENPNPSDDSPLDVDYRFDFSDEVKAQIKKLSEASLKEMLFKAERTEVAGMTAQINRKLLINSLYGALGNVWFRYYDLRNATAITLFGQMALQWIERKVNEYLNSVCKTENQKFVLYGDTDSIYVKADAIINKVGEDKFRDTNHWVDFLDKFARERMEPAIDAGFREMCEYMNNKQHLMFMDREAIAGPPLGSKGLGGFWTGKKRYALNVWDMEGTRYAEPHLKIMGLETQKSSTPKAVQKALKECIRRMLQEGEASLQEYFKQFNKEFNELDYVSIAAVSSANNIEKYNEGGFPGSKCPYHIKGCLAYMRASAGDLTMPRIVDGEKVYVLPLKEGNPFGEACMAWPSGIELPIQIRDQVLRWMDYNVLFQKTFIKPLTGFTESAKIDYEKKATLFDMFDF
> |[Tevenvirinae _Proteus_phage_phiP4-3]||_Proteus_phage_phiP4-3.gb|gp43A split DNA poly..|2736|MG696114.1(167849):136198-138933:1 ^RAST2:fig|1198136.86.peg.237^ Tevenvirinae _Proteus_phage_phiP4-3|neighbours:(1),(1)|neighbour_genes:hypothetical protein,hypothetical protein|
MELKLGKYMKPFYLNVEQIGNNIFERYIDSDGKERRRTVQYEPSLFWHTVEGTETKYKDIYGKYCTRKKFKSIQDARDWSKRMKDVGQEVMGMDDFKLAYISDNYAYDVMYNRKYIRIANCDIEVTGTDFPKPELALYEIDAITHYDSIDDKFYVFDLLNSAFGSVSKWDSKLAALPENQGGDELSQEIIDKVVYLPFETEEELLLEYVRLWEEKPPVIFTGWNVEGFDIPYIINRITNVLGERVAKRMSPCRKIRSKVIQNIYGDKQIFDIMGVSILDYLDLYKKFSFTNQPAYNLDFIAEYETGKGKLKYDGAINKLRMLNHNRYISYNIEDVNRVQAIDKKRQFIELALSLGYYSKMQIQSVFSPIKTWDAIIFNSLKDKKKVIPELKQHIRQSYPGAYVKEPIPNAYRWVLSFDLTSLYPSIIRQGNISPETLVGSFPVSPMSDYINKTAPRPSDVYSCSPNGWMYDKTYKGVIPEEVEKVFLQRKEHKGYMLAAKRNAELVKAAIHKDQFGNLTLPEVDGRFDFNEDFKALLNTASKESLEKLLEYCEWVIVTSNTAQINRKLLINSCYGALGNIYFRYYDLRNASAITLFGQLAIQWIERKINEYLNATLGTENHSYVIAGDTDSVYVCVDNLVDKIEHKFNNDTQKLVDFLSEFASKKMEPAIDTAYRELKEYMNNREHLMFMDREAIAGPPLGTKGLGGFWTAKKRYALNVWDMEGTRYETPELKIMGLETQKSSTPKSCQVALKECIRRMLQEGEESLQEYYKEFEKQFRENDYSSIASVSSANNLMKYSDAEGFPTKGCPYHVKGVLAYNRATKHVDGAPPIFEGEKVKVLPLKEGNPFNEKCISWPSGSDLPQEIEEFVKRNLDYQELFNKTFVKPLTSFTSAAKIDYEKKSSLADLFDF
> |[Tevenvirinae _Proteus_phage_vB_PmiM_Pm5461]||_Proteus_phage_vB_PmiM_Pm5461.gb|gp43A split DNA poly..|2712|NC_028762.1(161989):28325-31036:-1 ^RAST2:fig|1198136.85.peg.44^ Tevenvirinae _Proteus_phage_vB_PmiM_Pm5461|neighbours:(-1),(-1)|neighbour_genes:hypothetical protein,hypothetical protein|
MKPFYLNVEQIGNNIFERYIDSDGKERQRTVQYEPSLFWHSVEGTETKYKDIYGKYCTRKKFSSIQDARDWSKRMKDVGQEVMGMDDFKLAYISDNYAYDVMYNRKYIRIANCDIEVTGTDFPKPELALYEIDAITHYDSIDDKFYVFDLLNSAFGSVSKWDAKLAALPENQGGDELSQEIIDKVVYLPFETEEELLLEYVRLWEEKPPVIFTGWNVEGFDIPYIVNRITNVLGERVAKRMSPCRKIRSKVIQNIYGDKQIFDIMGVSVLDYLDLYKKFSFTNQPTYNLDFIAEFETGKGKLKYKGALNKLRMANHNRYISYNIEDVNCVQEIDKKRQFIELALSLGYYSKMQIQSVFSPIKTWDAIIFNSLKVKKKVIPELKQHLRQGYPGAYVKEPVPNAYRWVLSFDLTSLYPSIIRQANISPETIVGSFPVAPMADYINKTAPRPSDVYSCSPNGWMYDKSYQGVIPEEVEKVFLQRKEHKGYMLAAKRNAELVKAALHKGSYGTNDLPEVDGRFDFNEDFKALLNTASKESLEKLLEYCEWVIVTSNTAQINRKLLINSCYGALGNIYFRYYDLRNASAITLFGQLAIQWIERKINEYLNTTLGTENYSYVIAGDTDSVYVCLDNLVDKVEHKFNNDTQKLVDFLSKFASEKMEPAIDTAYRELKEYMNNREHLMFMDREAIAGPPLGTKGLGGFWTAKKRYALNVWDMEGTRYETPELKIMGLETQKSSTPKSCQVALKECIRRMLQEGEESLQEYYKEFEKQFRENDYSSIASVSSANNLMKYSDAEGFPTKGCPYHVKGVLAYNRSTKNLDGAPPIFEGEKVKVLPLKEGNPFGEKCISWPSGSDLPQEIEELVKRNLDYQELFNKTFVKPLSSFTNAAKIDYEKKSSLADLFDF
> |[Tevenvirinae _Pseudomonas_phage_PspYZU05]||_Pseudomonas_phage_PspYZU05.gb|hypothetical protein|2703|KY971610.1(166442):52449-55151:-1 ^RAST2:fig|1198136.88.peg.86^ Tevenvirinae _Pseudomonas_phage_PspYZU05|neighbours:(-1),(-1)|neighbour_genes:hypothetical protein,hypothetical protein|
MKFYLTVDQKGSSIIERYIEDGVERIKETEYEPSLFIHSNVPTEYKDIYGKYVTKRKFSSMREASDYSKRNQDVGVETLGMDDYKLAYLSDEYRAFIDYDESMIRICNVDIETTSPIGFPDPKAALHPIDAITHYDSIDDKFYVFDLLHSPYGNVTEWSIDKARLPESEGGDEVPESILERVVYMPFYDEQELLLEYLNLLNEKPPVVFTGWNIEGFDIPYIYQRIENVLGRSTALRMSPIGSVRTKLVTTQYGEERLQIILGGISVLDYMELYKKFSFTNQPSYSLDYIAEAELGVGKLEYEGPISKLRVNNHQRYISYNIIDVERVRQIDDKRNFITLSLSIAYYSKMQIQSVFSPIKTWDAIIFNSLREDNLVIPENKSHVVQSYPGAYVKEPVPAAYKYVISCDLTSLYPSIIRQVNISPDTLVGSFAVHPILDYVNKVAPRPSDIYSCSPSGYMYDKTKVGVIPAEVTKVFNQRKDWKKKMLASKRNTECIKRAMQENTNTDYGMNKVLDFNVDFNEETLELLNLLSISELQQLEKAAKKNTVKCDTNQINRKLLINSLYGGLGNVWFRYYDLRNATSITLFGQCAIQWIERKINEYLNGVVGTTNHKYVIYGDTDSVYICIDPLVNKVGEHKFRDTNHLVDFLDKFAAEKLEPAIDTAYREMCEYFNNKEHLMFMDREAIAGPPLGSKGLGGLWTGKKRYALNVWDMEGTRFASPELKIMGLETQKSSTPKACQVALKECIRRMLQEGEASLQEHFKSFEKEFRELEYKSISAVSSANNIAKYDVDGFPGYKCPYHIRGILTYHRAINGTYAPRIADGDKVMVLPLRDQNPFNDLCIAWPSGSDIDPSIRQNVLDWIDYSKLFEKTFVKPLAALTEACKIDYEKRGSLLDIFDF
>ID:YP_009615524.1 |[Salmonella phage Melville]||_Salmonella_phage_Melville_.gbk|DNA polymerase|2694|NC_042044(159323):21999-24692:-1 ^GeneID:40091988^ Salmonella phage Melville, complete genome.|neighbours:ID:YP_009615523.1(-1),ID:YP_009615525.1(-1)|neighbour_genes:putative conserved l..,MobD-like homing end..|
MKFYVSVETVGNDIVERYIEDGVEKTRRIEYSPTLFRHVDKPSKFKDIYGKDCEPINFSTMKDARDWFKRMEDVGLEAMGMDDFKLAYISDTYGSEIVYDRKFIRVANCDIEVTGDKFPDPMKAEYEIDAITHYDSIDDKFYVFDLLHSLYGSVSKWDKKLAARCEAEGGDEVPQDILDRVVYLPFETEAELLMEYIRLWEQKRPAIFTGWNIEGFDIPYIMNRVKQVLGERSMKRFSPINRVKSKIITNMYGDKEVFSIDGVTILDYMDLYKKYSFTNQPSYTLDYVAKYETKKGKLPYDGPINKLRETNHQRYISYNIMDVESVQGIDQVRGFIDLAISMSYYAKMPFGGVMSPIKTWDAIIFNSLKEDKRVVPQGRSHVKQSFPGAYVFEPKACARNYIMSFDLTSLYPSIIRQVNISPETIAGQFKLHPIHEYINGTAPRPSDTYSCSPNGWMYHKDREGIIPVEIAKVFFQRKDWKKKQQAENRNIEVINAVIASKSGGTGGKIQVERYKDFSDEVKNELHRLSVSALKAMLHDCELASILANTNQLNRKILINSLYGALGNIYFRYFDLRNATAITLFGQVGIQWIARKINEYLNRVCGTTNEDFIAAGDTDSVYVSVDKVIEKVGLERFKNTNDLVEFMNQFGKKKMEPMIDKAYRELCEYMNNKEHLMHMDREAISCPPLGSKGIGGFWKAKKRYALNVYDMEDTRYTEPHLKIMGMETQQSSTPKAVQAALEESIRRMLQEGEKSVQEYYKQFEKEYRGLDYKIIAEVKTCNDIAKYDDNGWPGFKCPFHIRGALTYNRATAGFSATPILEGNKVMIVPLREGNPFGDKCIAWPSGTELPQEIRSEVLAWMDYTTLFQKSFVKPLTGMCEAAGMDYEEKASLEDMFDF
>ID:YP_007501081.1 |[Salmonella phage vB_SenMS16]||_Salmonella_phage_S16_.gbk|DNA polymerase|2694|NC_020416(160221):23125-25818:-1 ^GeneID:14675282^ Salmonella phage S16, complete genome.|neighbours:ID:YP_007501080.1(-1),ID:YP_007501082.1(-1)|neighbour_genes:hypothetical protein,translational repres..|
MKFYVSVETVGNDIVERYIEDGVEKTRRVEYSPTLFRHVDKPSKFKDIYGKDCEPINFPTMKDARDWFKRMEDVGLEAMGMDDFKLAYISDTYGSEIVYDRKFIRVANCDIEVTGDKFPDPMKAEYEIDAITHYDSIDDKFYVFDLLHSLYGSVSKWDKKLAARCEADGGDEVPQDILDRVVYLPFETEAELLMEYIRLWEQKRPAIFTGWNIEGFDIPYIMNRVKQVLGERSMKRFSPINRVKSKIITNMYGDKEVFSIDGVTILDYMDLYKKYSFTNQPSYTLDYVAKYETKKGKLPYDGPINKLRETNHQRYISYNIMDVESVQGIDQVRGFIDLAISMSYYAKMPFGGVMSPIKTWDAIIFNSLKEDKRVVPQGRSHVKQSFPGAYVFEPKACARNYIMSFDLTSLYPSIIRQVNISPETIAGQFKLHPIHEYINGTAPRPSDTYSCSPNGWMYHKDREGIIPVEIAKVFFQRKDWKKKQQAENRNIEVINAVIASKSGGTGGKIQVERYKDFSDEVKNELYRLSVSALKAMLHDCELASILANTNQLNRKILINSLYGALGNIYFRYFDLRNATAITLFGQVGIQWIARKINEYLNRVCGTTNEDFIAAGDTDSVYVSVDKVIEKVGLERFKNTNDLVEFMNQFGKKKMEPMIDKAYRELCEYMNNKEHLMHMDREAISCPPLGSKGIGGFWKAKKRYALNVYDMEDTRYTEPHLKIMGMETQQSSTPKAVQAALEESIRRMLQEGEKSVQEYYKQFEKEYRGLDYKIIAEVKTCNDIAKYDDNGWPGFKCPFHIRGALTYNRATAGFSATPILEGNKVMIVPLREGNPFGDKCIAWPSGTELPQEIRSEVLAWMDYTTLFQKSFVKPLTGMCEAAGMDYEEKASLEDMFDF
> |[Tevenvirinae _Salmonella_phage_STML-198]||_Salmonella_phage_STML-198.gb|DNA polymerase (EC 2..|2694|NC_027344.1(158099):64426-67119:-1 ^RAST2:fig|1198136.87.peg.117^ Tevenvirinae _Salmonella_phage_STML-198|neighbours:(-1),(-1)|neighbour_genes:hypothetical protein,Phage-associated hom..|
MKFYVSVESVGNDIVERYIEDGVEKTRRIEYSPTLFRHVDKPSKFKDIYGKDCEPINFPTMKDARDWFKRMEDVGLEAMGMDDFKLAYISDTYGSEIVYDRKFIRVANCDIEVTGDKFPDPMKAEYEIDAITHYDSIDDKFYVFDLLHSLYGSVSKWDKKLAARCEAEGGDEVPQDILDRVVYLPFETEAELLMEYIRLWEQKRPAIFTGWNIEGFDIPYIMNRVKQVLGERSMKRFSPINRVKSKIITNMYGDKEVFSIDGVTILDYMDLYKKYSFTNQPSYTLDYVAKYETKKGKLPYDGPINKLRETNHQRYISYNIMDVESVQGIDQVRGFIDLAISMSYYAKMPFGGVMSPIKTWDAIIFNSLKEDKRVVPQGRSHVKQSFPGAYVFEPKACARNYIMSFDLTSLYPSIIRQVNISPETIAGQFKLHPIHEYINGTAPRPSDTYSCSPNGWMYHKDREGIIPVEIAKVFFQRKDWKKKQQAENRNIEVINAVIASKSGGTGGKIQVERYKDFSDEVKNELHRLSVSALKAMLHDCELASILANTNQLNRKILINSLYGALGNIYFRYFDLRNATAITLFGQVGIQWIARKINEYLNRVCGTTNEDFIAAGDTDSVYVSVDKVIEKVGLERFKNTNDLVEFMNQFGKKKMEPMIDKAYRELCEYMNNKEHLMHMDREAISCPPLGSKGIGGFWKAKKRYALNVYDMEDTRYTEPHLKIMGMETQQSSTPKAVQAALEESIRRMLQEGEKSVQEYYKQFEKEYRGLDYKIIAEVKTCNDIAKYDDNGWPGFKCPFHIRGALTYNRATAGFSATPILEGNKVMIVPLREGNPFGDKCIAWPSGTELPQEIRSEVLAWMDYTTLFQKSFVKPLTGMCEAAGMDYEEKASLEDMFDF
> |[Tevenvirinae Salmonella phage STP4-a]||_Salmonella_phage_STP4-a.gb|hypothetical protein|2694|NC_026607.2(159914):22703-25396:-1 ^RAST2:fig|1198136.48.peg.40^ Tevenvirinae Salmonella phage STP4-a|neighbours:(-1),(-1)|neighbour_genes:hypothetical protein,Phage endoribonulcea..|
MKFYVSVETVGNDIVERYIEDGVEKTRRVEYSPTLFRHVDKPSKFKDIYGKDCEPINFPTMKDARDWFKRMEDVGLEAMGMDDFKLAYISDTYGSEIVYDRKFIRVANCDIEVTGDKFPDPMKAEYEIDAITHYDSIDDKFYVFDLLHSLYGSVSKWDKKLAARCEAERGDEVPQDILDRVVYLPFETEAELLMEYIRLWEQKRPVIFTGWNIEGFDIPYIMNRVKQVLGERSMKRFSPINRVKSKIITNMYGDKEVFSIDGVTILDYMDLYKKYSFTNQPSYTLDYVAKYETKKGKLPYDGPINKLRETNHQRYISYNIMDVESVQGIDQVRGFIDLAISMSYYAKMPFGGVMSPIKTWDAIIFNSLKEDKRVVPQGRSHVKQSFPGAYVFEPKACARNYIMSFDLTSLYPSIIRQVNISPETIAGQFKLHPIHEYINGTAPRPSDTYSCSPNGWMYHKDREGIIPVEIAKVFFQRKDWKKKQQAEKRNIEVINAVMASKSGGTGGKIQVERYKDFSDEVKNELYGLSVSALKAMKHDCELASILANTNQLNRKILINSLYGALGNIYFRYFDLRNATAITLFGQVGIQWIARKINEYLNRVCGTTNEDFIAAGDTDSVYVSVDKVIEKVGLERFKNTNDLVEFMNQFGKKKMEPMIDKAYRELCEYMNNKEHLMHMDREAISCPPLGSKGIGGFWKAKKRYALNVYDMEDTRYTEPHLKIMGMETQQSSTPKAVQAALEESIRRMLQEGEKSVQEYYKQFEKEYRGLDYKIIAEVKTCNDIAKYDDNGWPGFKCPFHIRGALTYNRATAGFSATPILEGNKVMIVPLREGNPFGDKCIAWPSGTELPQEIRSEVLAWMDYTTLFQKSFVKPLTGMCEAAGMDYEEKASLEDMFDF
> |[Tevenvirinae Salmonella_phage_vB_SnwM_CGG4-1]||_Salmonella_phage_vB_SnwM_CGG4-1.gb|DNA polymerase (EC 2..|2694|NC_031065.1(159878):22609-25302:-1 ^RAST2:fig|1198136.78.peg.40^ Tevenvirinae Salmonella_phage_vB_SnwM_CGG4-1|neighbours:(-1),(-1)|neighbour_genes:hypothetical protein,Phage endoribonulcea..|
MKFYVSVESVGNDIVERYIEDGVEKTHRVEYSPTLFRHVDKPSKFKDIYGKDCEPINFPTMKDARDWFKRMEDVGLEAMGMDDFKLAYISDTYGSEIVYDRKFIRVANCDIEVTGDKFPDPMKAEYEIDAITHYDSIDDKFYVFDLLHSLYGSVSKWDKKLAARCEAEGGDEVPQDILDRVVYLPFETEAELLMEYIRLWEQKRPAIFTGWNIEGFDIPYIMNRVKQVLGERSMKRFSPINRVKSKIITNMYGDKEVFSIDGVTILDYMDLYKKYSFTNQPSYTLGYVAKYETKKGKLPYDGPINKLRETNHQRYISYNIMDVESVQGIDQVRGFIDLAISMSYYAKMPFGGVMSPIKTWDAIIFNSLKEDKRVVPQGRSHVKQSFPGAYVFEPKACARNYIMSFDLTSLYPSIIRQVNISPETIAGQFKLHPIHEYINGTAPRPSDTYSCSPNGWMYHKDREGIIPVEIAKVFFQRKDWKKKQQAEKRNIEVINAVIASKSGGSGGKIQVERYKDFSDEVKNELYGLSVSALKAMKHDCELASILANTNQLNRKILINSLYGALGNIYFRYFDLRNATAITLFGQVGIQWIARKINEYLNRVCGTTNEDFIAAGDTDSVYVSVDKVIEKVGLERFKNTNDLVEFMNQFGKKKMEPMIDKAYRELCEYMNNKEHLMHMDREAISCPPLGSKGIGGFWKAKKRYALNVYDMEDTRYTEPHLKIMGMETQQSSTPKAVQAALEESIRRMLQEGEKSVQEYYKQFEKEYRGLDYKIIAEVKTCNDIAKYDDNGWPGFKCPFHIRGALTYNRATAGFSATPILEGNKVMIVPLREGNPFGDKCIAWPSGTELPQEIRSEVLAWMDYTTLFQKSFVKPLTGMCEAAGMDYEEKASLEDMFDF
> |[Tevenvirinae Serratia phage PS2]||_Serratia_phage_PS2.gb|DNA polymerase (EC 2..|1401|KJ025957.1(167266):27709-29109:-1 ^RAST2:fig|1198136.49.peg.51^ Tevenvirinae Serratia phage PS2|neighbours:(-1),(1)|neighbour_genes:hypothetical protein,hypothetical protein|
MEDYINKTAPRPSDVYSCSPNGWMYDKSIDGVIPVEITKVFLQRKGQKKIMLTCDRNAELVKEAMHDIKGNLDEIQVDVNVDFNEEVKSKLHDLSKKALESLLDKCERGSMAADTGQQNRKILINSLYGALGNIHFRYYDLRNASAITLFGQLALQWIERKVNEYMNKVCGTENETFVMYGDTDSIYIHMDKLVERVGGEGKFRDTTQIVDFFDKFAKEKLEPAIDAGFRELCEYMNNKEHLMFMDREVIAGPPLNSEGIGGFWTAKKRYALNVWDNEGTRYADPKLKIMGLETQRSSTPQAVRKALKECIRRMLQEGESSLQEYYKQFEREFPQLPYIDIASVSSANNIMKYSDSMGYPIKGCPKHVKGALAYNRFVKNYEGIDQIREGEKVMMLPLMERNPLMEASISWPSGLKMPKELEEALLPTVDFHTLFQKTFRSPLDSITEFMPIDYEKKASLLDLFDI
> |[Tevenvirinae Serratia phage PS2]||_Serratia_phage_PS2.gb|DNA polymerase (EC 2..|927|KJ025957.1(167266):29492-30418:-1 ^RAST2:fig|1198136.49.peg.54^ Tevenvirinae Serratia phage PS2|neighbours:(-1),(-1)|neighbour_genes:hypothetical protein,Phage endoribonulcea..|
MEYFLSVEQLGDTIHERYIDENGKERTREIRYQPTLFHHVMPGQVTPYKDIYGKHCQSKNFASIKEAKEWKRTMNDTGLEVLGMDDFKLAYISDTYGANIVYDRRKIRVANMDIEVTAPEFPNPLEAKYEIDAITHYDSIDDKFYVFDLIHSGQGTVEEWCIRTAAKSEAEGGDEVPEDLLNRVIYMPFDSEKELLLNYVQLWHEKPPAIFTGWNVEGFDIPYIIRRIEMVCGKSVVNRMSPLGKINSKIITNLYGEKIVYDILGVSILDYMQLYEKFSFTNLASMRLDYVAEHELGVGKVGIHWPDW
>ID:APC45019.1 |[Shigella phage SH7]||_Shigella_phage_SH7_.gbk|DNA polymerase|2697|KX828711(164870):24228-26924:-1 ^^ Shigella phage SH7, complete genome.|neighbours:ID:APC45096.1(-1),ID:APC45112.1(-1)|neighbour_genes:membrane protein,translational repres..|
MKEFYISIETVGNNIVERYIDENGKERTREVEYLPTMFRHCKEESKYKDIYGKNCAPQKFPSMKDARDWMKRMEDIGLEALGMNDFKLAYISDTYGSEIVYDRKFVRVANCDIEVTGDKFPDPMKAEYEIDAITHYDSIDDRFYVFDLLNSMYGSVSKWDAKLAAKLDCEGGDEVPQEILDRVIYMPFDNERDMLMEYINLWEQKRPAIFTGWNIEGFDVPYIMNRVKMILGERSMKRFSPIGRVKSKLIQNMYGSKEIYSIDGVSILDYLDLYKKFAFTNLPSFSLESVAQHETKKGKLPYDGPINKLRETNHQRYISYNIIDVESVQAIDKIRGFIDLVLSMSYYAKMPFSGVMSPIKTWDAIIFNSLKGEHKVIPQQGSHVKQSFPGAFVFEPKPIARRYIMSFDLTSLYPSIIRQVNISPETIRGQFKVHPIHEYIAGTAPKPSDEYSCSPNGWMYDKHQEGIIPKEIAKVFFQRKDWKKKMFAEEMNAEAIKKIIMKGAGSCSTKPEVERYVKFSDDFLNELSNYTESVLNSLIEECEKAATLANTNQLNRKILINSLYGALGNIHFRYYDLRNATAITIFGQVGIQWIARKINEYLNKVCGTNDEDFIAAGDTDSVYVCVDKVIEKVGLDRFKEQNDLVEFMNQFGKKKMEPMIDVAYRELCDYMNNREHLMHMDREAISCPPLGSKGVGGFWKAKKRYALNVYDMEDKRFAEPHLKIMGMETQQSSTPKAVQEALEESIRRILQEGEESVQEYYKNFEKEYRQLDYKVIAEVKTANDIAKYDDKGWPGFKCPFHIRGVLTYRRAVSGLGVAPILDGNKVMVLPLREGNPFGDKCIAWPSGTELPKEIRSDVLSWIDYSTLFQKSFVKPLAGMCESAGMDYEEKASLDFLFG
>ID:YP_009288416.1 |[Shigella phage SHBML-50-1]||_Shigella_phage_SHBML-50-1_.gbk|DNA polymerase|2697|NC_031085(166634):26653-29349:-1 ^GeneID:29060506^ Shigella phage SHBML-50-1, complete genome.|neighbours:ID:YP_009288415.1(-1),ID:YP_009288417.1(-1)|neighbour_genes:hypothetical protein,hypothetical protein|
MKEFYISIETVGNNIVERYIDENGKERTREVEYLPTMFRHCKEESKYKDIYGKNCAPQKFPSMKDARDWMKRMEDIGLEALGMNDFKLAYISDTYGSEIVYDRKFVRVANCDIEVTGDKFPDPMKAEYEIDAITHYDSIDDRFYVFDLLNSMYGSVSKWDAKLAAKLDCEGGDEVPQEILDRVIYMPFDNERDMLMEYINLWEQKRPAIFTGWNIEGFDVPYIMNRVKMVLGERSMKRFSPIGRVKSKLIQNMYGSKEIYSIDGVSILDYLDLYKKFAFTNLPSFSLESVAQHETKKGKLPYDGPINKLRETNHQRYISYNIIDVESVQAIDKIRGFIDLVLSMSYYAKMPFSGVMSPIKTWDAIIFNSLKGEHKVIPQQGSHVKQSFPGAFVFEPKPIARRYIMSFDLTSLYPSIIRQVNISPETIRGQFKVHPIHEYIAGTAPKPSDEYSCSPNGWMYDKHQEGIIPKEIAKVFFQRKDWKKKMFAEEMNAEAIKKIIMKGAGSCSTKPEVERYVKFSDDFLNELSNYTESVLNSLIEECEKAATLANTNQLNRKILINSLYGALGNIHFRYYDLRNATAITIFGQVGIQWIARKINEYLNKVCGTNGEDFIAAGDTDSVYVCVDKVIEKVGLDRFKEQNDLVEFMNQFGKKKMEPMIDVAYRELCDYMNNREHLMHMDREAISCPPLGSKGVGGFWKAKKRYALNVYDMEDKRFAEPHLKIMGMETQQSSTPKAVQEALEESIRRILQEGEESVQEYYKNFEKEYRQLDYKVIAEVKTANDIAKYDDKGWPGFKCPFHIRGVLTYRRAVNGLGVAPILDGNKVMVLPLREGNPFGDKCIAWPSGTELPKEIRSDVLSWIDYSTLFQKSFVKPLAGMCESAGMDYEEKASLDFLFG
>ID:YP_009277690.1 |[Shigella phage SHFML-11]||_Shigella_phage_SHFML-11.gbk|DNA polymerase|2697|NC_030953(170650):142579-145275:-1 ^GeneID:29056397^ Shigella phage SHFML-11, complete genome.|neighbours:ID:YP_009277689.1(-1),ID:YP_009277691.1(-1)|neighbour_genes:immunity protein,endoribonuclease tra..|
MKEFYISIETVGNNIVERYIDENGKERTREVEYLPTMFRHCKEESKYKDIYGKNCAPQKFQSMKDARDWMKRMEDIGLEALGMNDFKLAYISDTYGSEIVYDRKFVRVANCDIEVTGDKFPDPMKAEYEIDAITHYDSIDDRFYVFDLLNSMYGSVSKWDAKLAAKLDCEGGDEVPQEILDRVIYMPFDNERDMLMEYINLWEQKRPAIFTGWNIEGFDVPYIMNRVKMILGERSMKRFSPIGRVKSKLIQNMYGSKEIYSIDGVSILDYLDLYKKFAFTNLPSFSLESVAQHETKKGKLPYDGPINKLRETNHQRYISYNIIDVESVQAIDKIRGFIDLVLSMSYYAKMPFSGVMSPIKTWDAIIFNSLKGEHKVIPQQGSHVKQSFPGAFVFEPKPIARRYIMSFDLTSLYPSIIRQVNISPETIRGQFKVHPIHEYIAGTAPKPSDEYSCSPNGWMYDKHQEGIIPKEIAKVFFQRKDWKKKMFAEEMNAEAIKKIIMKGAGSCSTKPEVERYVKFSDDFLNELSNYTESVLNSLIEECEKAATLANTNQLNRKILINSLYGALGNIHFRYYDLRNATAITIFGQVGIQWIARKINEYLNKVCGTNDEDFIAAGDTDSVYVCVDKVIEKVGLDRFKEQNDLVEFMNQFGKKKMEPMIDVAYRELCDYMNNREHLMHMDREAISCPPLGSKGVGGFWKAKKRYALNVYDMEDKRFAEPHLKIMGMETQQSSTPKAVQEALEESIRRILQEGEESVQEYYKNFEKEYRQLDYKVIAEVKTANDIAKYDDKGWPGFKCPFHIRGVLTYRRAVSGLGVAPILDGNKVMVLPLREGNPFGDKCIAWPSGTELPKEIRSDVLSWIDYSTLFQKSFVKPLAGMCESAGMDYEEKASLDFLFG
> |[Tevenvirinae Shigella_phage_SHSML-52-1]||_Shigella_phage_SHSML-52-1.gb|hypothetical protein|2712|NC_031090.1(169621):2704-5415:1 ^RAST2:fig|1198136.79.peg.6^ Tevenvirinae Shigella_phage_SHSML-52-1|neighbours:(1),(1)|neighbour_genes:hypothetical protein,D-arabinose-5-phosph..|
MKEFYLTVEQIGDSIFERYIDSNGRERTREVEYKPSLFAHCPESQATKYFDIYGKPCTRKLFANMRDASQWIKRMEDIGLEALGMDDFKLAYLSDTYNYEIKYDHTKIRVANFDIEVTSPDGFPEPSQAKHPIDAITHYDSIDDRFYVFDLLNSPYGNVEEWSIEIAAKLQEQGGDEVPSEIIDKIIYMPFDNEKELLMEYLNFWQQKTPVILTGWNVESFDIPYVYNRIKNIFGESTAKRLSPHRKTRVKVIENMYGSREIITLFGISVLDYIDLYKKFSFTNQPSYSLDYISEFELNVGKLKYDGPISKLRESNHQRYISYNIIDVYRVLQIDAKRQFINLSLDMGYYAKIQIQSVFSPIKTWDAIIFNSLKEQNKVIPQGRSHPVQPYPGAFVKEPIPNRYKYVMSFDLTSLYPSIIRQVNISPETIAGTFKVAPLHDYINAIADRPSDVYSCSPNGMMYYKDRDGVVPTEITKVFNQRKEHKGYMLAAQRNGEIIKEALHNPNLSVDEPLDVDYRFDFTDEIKEKIKKLSAKSLNEMLFRAQRTEVAGMTAQINRKLLINSLYGALGNVWFRYYDLRNATAITTFGQMALQWIERKVNEYLNEVCGTEGEAFVLYGDTDSIYVSADKIIDKVGESKFRDTNHWVDFLDKFARERMEPAIDRGFREMCEYMNNKQHLMFMDREAIAGPPLGSKGIGGFWTGKKRYALNVWDMEGTRYAEPKLKIMGLETQKSSTPKAVQKALKECIRRMLQEGEESLQEYFKEFEKEFRQLNYISIASVSSANNIAKYDVGGFPGPKCPFHIRGILTYNRAIKGNIDAPQVVEGEKVYVLPLREGNPFGDKCIAWPSGTEITDLIKDDVLHWMDYTVLLEKTFIKPLEGFTSAAKLDYEKKASLFDMFDF
>ID:YP_003934673.1 |[Shigella phage SP18]||_Shigella_phage_SP18.gbk|gp43|2715|NC_014595(170605):24096-26810:-1 ^GeneID:9830409^ Shigella phage SP18, complete genome.|neighbours:ID:YP_003934672.1(-1),ID:YP_003934674.1(-1)|neighbour_genes:imm,hypothetical protein|
MQEFYLTIEQIGDNLLERYIDKNGHERVREIPYAPCLFMHAREDQAAKYTDIYNKGCVKKEFDSMRDASQWMKRMNDMGLEAMGMDDFKLAYLSDRYPHEIKYDSSKIRVANFDIEVTSPDGFPEPSEARHPIDALTHYDSVDDKFYVFDLLGSPYATVEQWSIDIAAKLQEDGGDEVPEEILEKIVYMAFDSEEEMLQQYLVFWNEKTPVMLTGWNIEKFDIPYIYNRLKNVFGEATAKRLSPHRRTKVKVINNGFGEEQEIIQILGISVLDYLDLYKKFSFTNQPSYSLDYVAESELGVGKLPYDGPISKLRESNHQRYISYNIIDVYRVVQIDRKRQFINLSQSMGYYAKMQIQSVFSPIKTWDAIIFNSLKTQNKVIPETKSHVRQSFPGAFVKEPIPNAYKYVMSCDLTSLYPSIIRQINISPETIAGSFAPAPMYEYIAGTADRPSDTFSCAPNGMMYFKDVAGIIPTEVTKVFNQRKEHKGYMLAAQRNGELIKEALRNPGTGTTEPEVDYRHDFDDNMKTTLHGLNQTVLNGMLYKAQMEEVAGMTAQINRKLLINSCYGALGNIWFRYFDLRNATAITSFGQLALQWIERKVNEYFDSVCGTSGETYVFYGDTDSIYIQCDNLIKKVGGESKFRDTNHLVDFMDKFAKDRLEPAIDKAFRELAEYMNNKQHLMFMDREAIACPPLGSKGVGGFWTAKKRYALNVYDMEGTRYAVPKLKIMGLETQKSSTPKACQKALKECIRRMLQEGEESLQTYFKEFNKEFNELNYMTIAGVSSVNNIQKYNEGGFPGFKCPAHIKGVLAYMRATKGLKTVPQIMEGEKVYVLPLKVGNPFGETVIAWPSGIELPIEIRDQVLQWMDYNTLFQKTFVKPLTGFSEAAKVDYEKKATLFDMFDF
>ID:AUV63988.1 |[Shigella phage Sf20]||_Shigella_phage_Sf20_.gbk|DNA polymerase|2679|MF327006(163982):116382-119060:-1 ^^ Shigella phage Sf20, complete genome.|neighbours:ID:AUV63987.1(-1),ID:AUV63989.1(-1)|neighbour_genes:hypothetical protein,translation represso..|
MYFLSCERVGDKIYERYIDDAGQEQERYVEYTPTLFHHAAPGMVTNYKDIYGKPCIAKKFPSMNEANKWRKKMGEMGQEALGMDDFIISYLSDTYKGEIRYDRNKIRVAWVDIEVTAPEFPKPEEAKYPIDAITHYDSVHDRFFVFDLKGKNGEIWESSKSILRPDIVERVVYNFYDTEDELLLEYIRFFEENRPVGFTGWNTETFDIPYIIKRISNKFGSRTANRLSPCGKIKSRISQDDFGNEREAFTIMGIESLDYIDLYKKFSFTTQPTYALDYVAEYETGIGKVDYDGPLKKLRDDNHQLYIDYNIGDVDRVLAIDKKRGFIDLVYSLCFYAKIKFNHVYNPMKVWDAIIFGSLKAEGKVVPENKIQPKQTYPGAFVKEPVPNAYRWMMSFDLTSLYPSIIRQVNISPETIAGSFDAAPMHEYINKTAPRPSDEYSCSPNGWMYRKDIHGIVPIEIKKVFDQRKQYKNMMLACDRNAELCKAILHDENHVYGGTISYSVEVRHDFDEAFKSMLSELSKDTLEKLLEECKDESILCNTNQLSRKVLINSLYGALGNPKFRFYDLRNASAITLFGQLAIQWIERKINEYLNELCGTTDFAYVRYCDTDSVYVLVNNVVDKVGGEDRFDDTEKLVDFLDNFGKHRMEPIIDKGYRELCEYMNNYEHLMFMDREAIAGPPLKSAGIGGFWTGKKRYALNVWDMEGTRFAEPKLKIMGLETQRSSTPKACQKSLKECIRRMLQEGEESLQEYYGIFEQEFRKLDYLDVAAVSSANNLQKYSDSNGYPIKGCPYAVKSVLCYNRNARKFGLDPIREGEKVMIVPLKDRNPFGEICFGWLSGTRIPPEIESEVLKWLDWPLLFNKTFVKPLENITTAAKLQYEKVASLTDLFDI
>ID:YP_009618861.1 |[Shigella phage Sf21]||_Shigella_phage_Sf21_.gbk|DNA polymerase|2697|NC_042077(166002):25030-27726:-1 ^GeneID:40095464^ Shigella phage Sf21, complete genome.|neighbours:ID:YP_009618860.1(-1),ID:YP_009618862.1(-1)|neighbour_genes:hypothetical protein,translation represso..|
MKEFYISIETVGNNIVERYIDENGKERTREVEYLPTMFRHCKEESKYKDIYGKNCAPQKFPSMKDARDWMKRMEDIGLEALGMNDFKLAYISDTYGSEIVYDRKFVRVANCDIEVTGDKFPDPMKAEYEIDAITHYDSIDDRFYVFDLLNSMYGSVSKWDAKLAAKLDCEGGDEVPQEILDRVIYMPFDNERDMLMEYINLWEQKRPAIFTGWNIEGFDVPYIMNRVKMVLGERSMKRFSPIGRVKSKLIQNMYGSKEIYSIDGVSILDYLDLYKKFAFTNLPSFSLESVAQHETKKGKLPYDGPINKLRETNHQRYISYNIIDVESVQAIDKIRGFIDLVLSMSYYAKMPFSGVMSPIKTWDAIIFNSLKGEHKVIPQQGSHVKQSFPGAFVFEPKPIARRYIMSFDLTSLYPSIIRQVNISPETIRGQFKVHPIHEYIAGTAPKPSDEYSCSPNGWMYDKHQEGIIPKEIAKVFFQRKDWKKKMFAEEMNAEAIKKIIMKGAGSCSTKPEVERYVKFSDDFLNELSNYTESVLNSLIEECEKAATLANTNQLNRKILINSLYGALGNIHFRYYDLRNATAITIFGQVGIQWIARKINEYLNKVCGTNGEDFIAAGDTDSVYVCVDKVIEKVGLDRFKEQNDLVEFMNQFGKKKMEPMIDVAYRELCDYMNNREHLMHMDREAISCPPLGSKGVGGFWKAKKRYALNVYDMEDKRFAEPHLKIMGMETQQSSTPKAVQEALEESIRRILQEGEESVQEYYKNFEKEYRQLDYKVIAEVKTANDIAKYDDKGWPGFKCPFHIRGVLTYRRAVSGLGVAPILDGNKVMVLPLREGNPFGDKCIAWPSGTELPKEIRSDVLSWIDYSTLFQKSFVKPLAGMCESAGMDYEEKASLDFLFG
>ID:YP_009614972.1 |[Shigella phage Sf22]||_Shigella_phage_Sf22_.gbk|DNA polymerase|2697|NC_042039(166283):137874-140570:-1 ^GeneID:40091387^ Shigella phage Sf22, complete genome.|neighbours:ID:YP_009614971.1(-1),ID:YP_009614973.1(-1)|neighbour_genes:gp219,gp221|
MKEFYISIETVGNNIVERYIDENGKERTREVEYLPTMFRHCKEESKYKDIYGKNCAPQKFSSMKDARDWMKRMEDIGLEALGMNDFKLAYISDTYGSEIVYDRKFVRVANCDIEVTGDKFPDPMKAEYEIDAITHYDSIDDRFYVFDLLNSMYGSVSKWDAKLAAKLDCEGGDEVPQEILDRVIYMPFDNERDMLMEYINLWEQKRPAIFTGWNIEGFDVPYIMNRVKMVLGERSMKRFSPIGRVKSKLIQNMYGSKEIYSIDGVSILDYLDLYKKFAFTNLPSFSLESVAQHETKKGKLPYDGPINKLRETNHQRYISYNIIDVESVQAIDKIRGFIDLVLSMSYYAKMPFSGVMSPIKTWDAIIFNSLKGEHKVIPQQGSHVKQSFPGAFVFEPKPIARRYIMSFDLTSLYPSIIRQVNISPETIRGQFKVHPIHEYIAGTAPKPSDEYSCSPNGWMYDKHQEGIIPKEIAKVFFQRKDWKKKMFAEEMNAEAIKKIIMKGAGSCSTKPEVERYVKFSDDFLNELSNYTESVLNSLIEECEKAATLANTNQLNRKILINSLYGALGNIHFRYYDLRNATAITIFGQVGIQWIARKINEYLNKVCGTNGEDFIAAGDTDSVYVCVDKVIEKVGLDRFKEQNDLVEFMNQFGKKKMEPMIDVAYRELCDYMNNREHLMHMDREAISCPPLGSKGVGGFWKAKKRYALNVYDMEDKRFAEPHLKIMGMETQQSSTPKAVQEALEESIRRILQEGEESVQEYYKNFEKEYRQLDYKVIAEVKTANDIAKYDDKGWPGFKCPFHIRGVLTYRRAVNGLGVAPILDGNKVMVLPLREGNPFGDKCIAWPSGTELPKEIRSDVLSWIDYSTLFQKSFVKPLAGMCESAGMDYEEKASLDFLFG
>ID:ATE86580.1 |[Shigella phage Sf23]||_Shigella_phage_Sf23_.gbk|DNA polymerase|2697|MF158046(167678):115040-117736:-1 ^^ Shigella phage Sf23, complete genome.|neighbours:ID:ATE86579.1(-1),ID:ATE86581.1(-1)|neighbour_genes:hypothetical protein,hypothetical protein|
MKEFYISIETVGNNIVERYIDENGKERTREVEYLPTMFRHCKEESKYKDIYGKNCAPQKFPSMKDARDWMKRMEDIGLEALGMNDFKLAYISDTYGSEIVYDRKFVRVANCDIEVTGDKFPDPMKAEYEIDAITHYDSIDDRFYVFDLLNSMYGSVSKWDAKLAAKLDCEGGDEVPQEILDRVIYMPFDNERDMLMEYINLWEQKRPAIFTGWNIEGFDVPYIMNRVKMVLGERSMKRFSPIGRVKSKLIQNMYGSKEIYSIDGVSILDYLDLYKKFAFTNLPSFSLESVAQHETKKGKLPYDGPINKLRETNHQRYISYNIIDVESVQAIDKIRGFIDLVLSMSYYAKMPFSGVMSPIKTWDAIIFNSLKGEHKVIPQQGSHVKQSFPGAFVFEPKPIARRYIMSFDLTSLYPSIIRQVNISPETIRGQFKVHPIHEYIAGTAPKPSDEYSCSPNGWMYDKHQEGIIPKEIAKVFFQRKDWKKKMFAEEMNAEAIKKIIMKGAGSCSTKPEVERYVKFSDDFLNELSNYTESVLNSLIEECEKAATLANTNQLNRKILINSLYGALGNIHFRYYDLRNATAITIFGQVGIQWIARKINEYLNKVCGTNGEDFIAAGDTDSVYVCVDKVIEKVGLDRFKEQNDLVEFMNQFGKKKMEPMIDVAYRELCDYMNNREHLMHMDREAISCPPLGSKGVGGFWKAKKRYALNVYDMEDKRFAEPHLKIMGMETQQSSTPKAVQEALEESIRRILQEGEESVQEYYKNFEKEYRQLDYKVIAEVKTANDIAKYDDKGWPGFKCPFHIRGVLTYRRAVSGLGVAPILDGNKVMVLPLREGNPFGDKCIAWPSGTELPKEIRSDVLSWIDYSTLFQKSFVKPLAGMCESAGMDYEEKASLDFLFG
>ID:YP_009619256.1 |[Shigella phage Sf24]||_Shigella_phage_Sf24_.gbk|DNA polymerase|2697|NC_042078(168112):120817-123513:-1 ^GeneID:40095871^ Shigella phage Sf24, complete genome.|neighbours:ID:YP_009619255.1(-1),ID:YP_009619257.1(-1)|neighbour_genes:hypothetical protein,hypothetical protein|
MKEFYISIETVGNNIVERYIDENGKERTREVEYLPTMFRHCKEESKYKDIYGKNCAPQKFPSMKDARDWMKRMEDIGLEALGMNDFKLAYISDTYGSEIVYDRKFVRVANCDIEVTGDKFPDPMKAEYEIDAITHYDSIDDRFYVFDLLNSMYGSVSKWDAKLAAKLDCEGGDEVPQEILDRVIYMPFDNERDMLMEYINLWEQKRPAIFTGWNIEGFDVPYIMNRVKMVLGERSMKRFSPIGRVKSKLIQNMYGSKEIYSIDGVSILDYLDLYKKFAFTNLPSFSLESVAQHETKKGKLPYDGPINKLRETNHQRYISYNIIDVESVQAIDKIRGFIDLVLSMSYYAKMPFSGVMSPIKTWDAIIFNSLKGEHKVIPQQGSHVKQSFPGAFVFEPKPIARRYIMSFDLTSLYPSIIRQVNISPETIRGQFKVHPIHEYITGTAPKPSDEYSCSPNGWMYDKHQEGIIPKEIAKVFFQRKDWKKKMFAEEMNAEAIKKIIMKGAGSCSTKPEVERYVKFSDDFLNELSNYTESVLNSLIEECEKAATLANTNQLNRKILINSLYGALGNIHFRYYDLRNATAITIFGQVGIQWIARKINEYLNKVCGTNGEDFIAAGDTDSVYVCVDKVIEKVGLDRFKEQNDLVEFMNQFGKKKMEPMIDVAYRELCDYMNNREHLMHMDREAISCPPLGSKGVGGFWKAKKRYALNVYDMEDKRFAEPHLKIMGMETQQSSTPKAVQEALEESIRRILQEGEESVQEYYKNFEKEYRQLDYKVIAEVKTANDIAKYDDKGWPGFKCPFHIRGVLTYRRAVSGLGVAPILDGNKVMVLPLREGNPFGDKCIAWPSGTELPKEIRSDVLSWIDYSTLFQKSFVKPLAGMCESAGMDYEEKASLDFLFG
>ID:YP_004414949.1 |[Shigella phage Shfl2]||_Shigella_phage_Shfl2_.gbk|putative DNA polymer..|2697|NC_015457(165919):25493-28189:-1 ^GeneID:10498812^ Shigella phage Shfl2, complete genome.|neighbours:ID:YP_004414948.1(-1),ID:YP_004414950.1(-1)|neighbour_genes:hypothetical protein,putative rega transl..|
MKEFYISIETVGNNIVERYIDENGKERTREVEYLPTMFRHCKEESKYKDIYGKNCAPQKFPSMKDARDWMKRMEDIGLEALGMNDFKLAYISDTYGSEIVYDRKFVRVANCDIEVTGDKFPDPMKAEYEIDAITHYDSIDDRFYVFDLLNSMYGSVSKWDAKLAAKLDCEGGDEVPQEILDRVIYMPFDNERDMLMEYINLWEQKRPAIFTGWNIEGFDVPYIMNRVKMVLGERSMKRFSPIGRVKSKLIQNMYGSKEIYSIDGVSILDYLDLYKKFAFTNLPSFSLESVAQHETKKGKLPYDGPINKLRETNHQRYISYNIIDVESVQAIDKIRGFIDLVLSMSYYAKMPFSGVMSPIKTWDAIIFNSLKGEHKVIPQQGSHVKQSFPGAFVFEPKPIARRYIMSFDLTSLYPSIIRQVNISPETIRGQFKVHPIHEYIAGTAPKPSDEYSCSPNGWMYDKHQEGIIPKEIAKVFFQRKDWKKKMFAEEMNAEAIKKIIMKGAGSCSTKPEVERYVKFSNDFLNELSNYTESVLNSLIEECEKAATLANTNQLNRKILINSLYGALGNIHFRYYDLRNATAITIFGQVGIQWIARKINEYLNKVCGTNGEDFIAAGDTDSVYVCVDKVIEKVGLDRFKEQNDLVEFMNQFGKKKMEPMIDVAYRELCDYMNNREHLMHMDREAISCPPLGSKGVGGFWKAKKRYALNVYDMEDKRFAEPHLKIMGMETQQSSTPKAVQEALEESIRRILQEGEESVQEYYKNFEKEYRQLDYKVIAEVKTANDIAKYDDKGWPGFKCPFHIRGVLTYRRAVSGLGVAPILDGNKVMVLPLREGNPFGDKCIAWPSGTELPKEIRSDVLSWIDYSTLFQKSFVKPLAGMCESAGMDYEEKASLDFLFG
>ID:YP_009110867.1 |[Shigella phage pSs-1]||_Shigella_phage_pSs-1_.gbk|gp60|2697|NC_025829(164999):29876-32572:-1 ^GeneID:22475133^ Shigella phage pSs-1, complete genome.|neighbours:ID:YP_009110866.1(-1),ID:YP_009110868.1(-1)|neighbour_genes:gp59,gp61|
MKEFYISIETVGNNIVERYIDENGKERTREVEYLPTMFRHCKEESKYKDIYGKNCAPQKFPSMKDARDWMKRMEDIGLEALGMNDFKLAYISDTYGSEIVYDRKFVRVANCDIEVTGDKFPDPMKAEYEIDAITHYDSIDDRFYVFDLLNSMYGSVSKWDAKLAAKLDCEGGDEVPQEILDRVIYMPFDNERDMLMEYINLWEQKRPAIFTGWNIEGFDVPYIMNRVKMVLGERSMKRFSPIGRVKSKLIQNMYGSKEIYSIDGVSILDYLDLYKKFAFTNLPSFSLESVAQHETKKGKLPYDGPINKLRETNHQRYISYNIIDVESVQAIDKIRGFIDLVLSMSYYAKMPFSGVMSPIKTWDAIIFNSLKGEHKVIPQQGSHVKQSFPGAFVFEPKPIARRYIMSFDLTSLYPSIIRQVNISPETIRGQFKVHPIHEYIAGTAPKPSDEYSCSPNGWMYDKHQEGIIPKEIAKVFFQRKDWKKKMFAEEMNAEAIKKIIMKGAGSCSTKPEVERYVKFSDDFLNELSNYTESVLNSLIEECEKAATLANTNQLNRKILINSLYGALGNIHFRYYDLRNATAITIFGQVGIQWIARKINEYLNKVCGTNGEDFIAAGDTDSVYVCVDKVIEKVGLDRFKEQNDLVEFMNQFGKKKMEPMIDAAYRELCDYMNNREHLMHMDREAISCPPLGSKGVGGFWKAKKRYALNVYDMEDKRFAEPHLKIMGMETQQSSTPKAVQEALEESIRRILQEGEESVQEYYKNFEKEYRQLDYKVIAEVKTANDIAKYDDKGWPGFKCPFHIRGVLTYRRAVSGLGVAPILDGNKVMVLPLREGNPFGDKCIAWPSGTELPKEIRSDVLSWIDYSTLFQKSFVKPLAGMCESAGMDYEEKASLDFLFG
> |[Tevenvirinae Vibrio_phage_KVP40]||_Vibrio_phage_KVP40.gb|DNA polymerase (EC 2..|2553|NC_005083.2(244834):49501-52053:1 ^RAST2:fig|1198136.81.peg.85^ Tevenvirinae Vibrio_phage_KVP40|neighbours:(1),(1)|neighbour_genes:Phage protein,Phage protein|
MTIYTSIERIGSNLCERYIDDDGFEHMRKVKYEPTLFIHCNEETGYKDIYGRNCRPKMFDTMGEASKYIKETKQFNEVLGMDDFIVTYISDVYKQREFDMSRIRIANIDIETPSVEFPEAAHAPVPITSIGHYDNIDDKFYVYGIPSNTEWKRESSIVKPELLEKTVYIRCATEKELLVKYLQFWREKTPAIVTGWNIESFDMPYIVNRYKNLFGEKVMNSLSPWGKVQVSTTVNDYGQEICKVNILGVSELDYLQLYKKFTYVTRPSYRLDYIGEVELDEKKVEFEQANYLEFYEQDYQNFIDYQIQDVNLVKRLDEKLQLMLLTISLAYYAGINYQTVLGTIKPWDAIIFNSLKAEKKVVPMMRSHEGGRFMGAFVKAPQVGYHRGIGSFDLTSLYPSIIRECNISPETIVGQLDYEGSLEDRIDKIVEGLITFPADELSNSANGMQYRKDVRGVIPVEIEKVFFQRKANKKKAFEYEQQAIDIQKQMDEQGETPELRAAYEEAKHQAKIYDVQQMARKILINSLYGALGNEYFRFYDLRNAEAVTAYGQLAIKWVARDVNIWLNKVCKTTDKDYVIYGDTDSIYVNFDPLLELTGINKLEGDDYTDKFAKVCETVETKVINPSYEALHKYMNTYERQMFMDREVLARTGFFIAKKRYALDVQDNEGIRKPKLKIMGIETQRSSTPPLCQKGLKEAIRLILQEGEAKLQEFVKGYEKEFKAAPYQEVSFVSSANNMNKYSDDKGNPGKGCPGHVKGALYYNKLAEEHGFDKINEGDKIAVVFLTRNKHGIDRIAYPSGGKLPEAISYLIDHVDYNRLYEDKFIKPLSAISEAIKFDYKKTITLESFFG
> |[Tevenvirinae Vibrio_phage_ValB1_HC]||_Vibrio_phage_ValB1_HC.gb|DNA polymerase (EC 2..|2553|MK568540.1(247619):28520-31072:-1 ^RAST2:fig|1198136.76.peg.52^ Tevenvirinae Vibrio_phage_ValB1_HC|neighbours:(-1),(-1)|neighbour_genes:Phage protein,Phage protein|
MAIYTSIERIGSNLCERYLDDDGFEHMRKVKYEPTLFIHCNEETGYNDIYGRNCRPKMFDTMGEASKYIKDTKQHHEVLGMDDFVVTYISDTYKERNFDINRIRIANIDIETPSVEFPEAAHAPVPITSIGHYDNIDDKFYVYGIPSNEEWSRESSIVKPELLEKTVYIRCATEKELLVKYLQFWREKTPAIVTGWNIESFDMPYIVNRYKNLFGEKVMNSLSPWGKVHISTMTNDYGQEICKVNIVGVSELDYLQLYKKFTYVTRPSYRLDYIGEVELDEKKVEFTQANYLEFYEQDYQNFIDYQIQDVNLVKRLDEKLQLMLLTVSLAYYAGINYQTVLGTIKPWDAIIFNSLKAEKKVVPMMTSHEGGRFMGAFVKAPQVGYHRGIGSFDLTSLYPSIIRECNISPETIVGQLDYEGTLEDRIDKIVDMAITFPADDISNSANGMQYRKDVRGVIPIEIEKVFFQRKANKKKAFEYEQQAIDIKKKMDEEGETPELREAYEHAKHEAKIYDVQQMARKILINSLYGALGNEYFRFYDLRNAEAVTAYGQLAIKWVARDVNIWLNKVCKTTDKDYVIYGDTDSIYVNFDPLLELTGVNKLEGDEYTDKFSKVCETVETKVINPSYEALHKYMNTYERQMFMDREVLARTGFFIAKKRYALDVQDNEGIRKPKLKIMGIETQRSSTPPLCQKGLKEAIRLILQEGEEKLQEFVKEYEKEFKVAPYQEVSFVSSANNMNKYSDEQGNPGKGCPGHVKGALYYNKLAAQHGFDKINEGDKIAVVFLTRNKHGIDRIAYPSGGKLPESISYLIDHVDYNRLYEDKFIKPLTAISEAIKFDYKKTITLESFFG
> |[Tevenvirinae Vibrio_phage_ValKK3]||_Vibrio_phage_ValKK3.gb|DNA polymerase (EC 2..|2553|NC_028829.1(248088):81672-84224:-1 ^RAST2:fig|1198136.77.peg.188^ Tevenvirinae Vibrio_phage_ValKK3|neighbours:(-1),(-1)|neighbour_genes:Phage protein,hypothetical protein|
MAIYTSIERIGSNLCERYLDDDGFEHMRKVKYEPTLFIHCNEETGYNDIYGRNCRPKMFDTMGEASKYIKDTKQHHEVLGMDDFVVTYISDTYKERNFDINRIRIANIDIETPSVEFPEAAHAPVPITSIGHYDNIDDKFYVYGIPSNEEWSRESSIVKPELLEKTVYIRCATEKELLVKYLQFWREKTPAIVTGWNIESFDMPYIVNRYKNLFGEKVMNSLSPWGKVHISTMTNDYGQEICKVNIVGVSELDYLQLYKKFTYVTRPSYRLDYIGEVELDEKKVEFTQANYLEFYEQDYQNFIDYQIQDVNLVKRLDEKLQLMLLTVSLAYYAGINYQTVLGTIKPWDAIIFNSLKAEKKVVPMMTSHEGGRFMGAFVKAPQVGYHRGIGSFDLTSLYPSIIRECNISPETIVGQLDYEGTLEDRIDKIVDMAITFPADDISNSANGMQYRKDVRGVIPIEIEKVFFQRKANKKKAFEYEQQAIDIKKKMDEEGETPELREAYEHAKHEAKIYDVQQMARKILINSLYGALGNEYFRFYDLRNAEAVTAYGQLAIKWVARDVNIWLNKVCKTTDKDYVIYGDTDSIYVNFDPLLELTGVNKLEGDEYTDKFSKVCETVETKVINPSYEALHKYMNTYERQMFMDREVLARTGFFIAKKRYALDVQDNEGIRKPKLKIMGIETQRSSTPPLCQKGLKEAIRLILQEGEEKLQEFVKEYEKEFKVAPYQEVSFVSSANNMNKYSDEQGNPGKGCPGHVKGALYYNKLAAQHGFDKINEGDKIAVVFLTRNKHGIDRIAYPSGGKLPEPISYLIDHVDYNRLYEDKFIKPLTAISEAIKFDYKKTITLESFFG
> |[Tevenvirinae Vibrio_phage_phi-Grn1]||_Vibrio_phage_phi-Grn1.gb|DNA polymerase (EC 2..|2553|KT919972.1(248605):157110-159662:1 ^RAST2:fig|1198136.75.peg.245^ Tevenvirinae Vibrio_phage_phi-Grn1|neighbours:(1),(1)|neighbour_genes:hypothetical protein,Phage protein|
MAIYTSIERIGSNLCERYLDDDGFEHMRKVKYEPTLFIHCNEETGYNDIYGRNCRPKMFDTMGEASKYIKDTKQHHEVLGMDDFVVTYISDTYKERNFDINRIRIANIDIETPSVEFPEAAHAPVPITSIGHYDNIDDKFYVYGIPSNEEWSRESSIVKPELLEKTVYIRCATEKELLVKYLQFWREKTPAIVTGWNIESFDMPYIVNRYKNLFGEKVMNSLSPWGKVHISTMTNDYGQEICKVNIVGVSELDYLQLYKKFTYVTRPSYRLDYIGEVELDEKKVEFTQANYLEFYEQDYQNFIDYQIQDVNLVKRLDEKLQLMLLTVSLAYYAGINYQTVLGTIKPWDAIIFNSLKAEKKVVPMMTSHEGGRFMGAFVKAPQVGYHRGIGSFDLTSLYPSIIRECNISPETIVGQLDYEGTLEDRIDKIVDMAITFPADDISNSANGMQYRKDVRGVIPIEIEKVFFQRKANKKKAFEYEQQAIDIKKKMDEEGETPELREAYEHAKHEAKIYDVQQMARKILINSLYGALGNEYFRFYDLRNAEAVTAYGQLAIKWVARDVNIWLNKVCKTTDKDYVIYGDTDSIYVNFDPLLELTGVNKLEGDEYTDKFSKVCETVETKVINPSYEALHKYMNTYERQMFMDREVLARTGFFIAKKRYALDVQDNEGIRKPKLKIMGIETQRSSTPPLCQKGLKEAIRLILQEGEEKLQEFVKEYEKEFKVAPYQEVSFVSSANNMNKYSDEQGNPGKGCPGHVKGALYYNKLAAQHGFDKINEGDKIAVVFLTRNKHGIDRIAYPSGGKLPEPISYLIDHVDYNRLYEDKFIKPLTAISEAIKFDYKKTITLESFFG
> |[Tevenvirinae Vibrio_phage_phi-ST2]||_Vibrio_phage_phi-ST2.gb|DNA polymerase (EC 2..|2553|KT919973.1(250485):218252-220804:1 ^RAST2:fig|1198136.73.peg.389^ Tevenvirinae Vibrio_phage_phi-ST2|neighbours:(1),(1)|neighbour_genes:Phage protein,Phage protein|
MAIYTSIERIGSNLCERYLDDDGFEHMRKVKYEPTLFIHCNEETGYNDIYGRNCRPKMFDTMGEASKYIKDTKQHHEVLGMDDFVVTYISDTYKERNFDINRIRIANIDIETPSVEFPEAAHAPVPITSIGHYDNIDDKFYVYGIPSNEEWSRESSIVKPELLEKTVYIRCATEKELLVKYLQFWREKTPAIVTGWNIESFDMPYIVNRYKNLFGEKVMNSLSPWGKVHISTMTNDYGQEICKVNIVGVSELDYLQLYKKFTYVTRPSYRLDYIGEVELDEKKVEFTQANYLEFYEQDYQNFIDYQIQDVNLVKRLDEKLQLMLLTVSLAYYAGINYQTVLGTIKPWDAIIFNSLKAEKKVVPMMTSHEGGRFMGAFVKAPQVGYHRGIGSFDLTSLYPSIIRECNISPETIVGQLDYEGTLEDRIDKIVDMAITFPADDISNSANGMQYRKDVRGVIPIEIEKVFFQRKANKKKAFEYEQQAIDIKKKMDEEGETPELREAYEHAKHEAKIYDVQQMARKILINSLYGALGNEYFRFYDLRNAEAVTAYGQLAIKWVARDVNIWLNKVCKTTDKDYVIYGDTDSIYVNFDPLLELTGVNKLEGDEYTDKFSKVCETVETKVINPSYEALHKYMNTYERQMFMDREVLARTGFFIAKKRYALDVQDNEGIRKPKLKIMGIETQRSSTPPLCQKGLKEAIRLILQEGEEKLQEFVKEYEKEFKVAPYQEVSFVSSANNMNKYSDEQGNPGKGCPGHVKGALYYNKLAAQHGFDKINEGDKIAVVFLTRNKHGIDRIAYPSGGKLPEAISYLIDHVDYNRLYEDKFIKPLTAISEAIKFDYKKTITLESFFG
> |[Tevenvirinae _Vibrio_phage_vB_VmeM-32]||_Vibrio_phage_vB_VmeM-32.gb|DNA polymerase (EC 2..|534|KU160494.1(199912):71058-71591:-1 ^RAST2:fig|1198136.70.peg.111^ Tevenvirinae _Vibrio_phage_vB_VmeM-32|neighbours:(-1),(-1)|neighbour_genes:Phage recombination ..,hypothetical protein|
MGLETQKSSTPPFASTSLKKSIDVILMGNESKLHEYVQHVLSEYPKQDYSEIASVISVNNIEKYSDAMGNPLKGSSAQVKASLAFNNLAKHHAAVDPIKSGEKVQMLILKQPNPTHADKIAYPSGEVLPDDFGIDFSKWIDYRAMSQDHFLSPLQSMCDAIGWETEKRIKLNAVLDI
> |[Tevenvirinae _Vibrio_phage_vB_VmeM-32]||_Vibrio_phage_vB_VmeM-32.gb|DNA polymerase (EC 2..|876|KU160494.1(199912):71752-72627:-1 ^RAST2:fig|1198136.70.peg.113^ Tevenvirinae _Vibrio_phage_vB_VmeM-32|neighbours:(-1),(-1)|neighbour_genes:hypothetical protein,hypothetical protein|
MSDSELESLSDAELEYVIKFAREQEKMNNVIQLVRKILINSLYGALGNAGFRFYDVRLAEAITTGGQLSIRWIERKLNEFMNKLCETKDDDYITYIDTDSVYMSVQKFVEKMCKKKGIAESDKTTAEWVDLLDNFAKNICEPYIAKSYQEMADYMNAYEQRMFMDREVIADCLTGDMLVNMSGGSKKRLDAIRVGDYVQSYNETTGEIESNEVLAFMDKGIQDVYLVKLDDGRTIQGTADHKIGCIRDDKFCWVNLIDLRNDSDIIVVNDNLVTVKSIVSNITKIGEKESL
> |[Tevenvirinae _Vibrio_phage_vB_VmeM-32]||_Vibrio_phage_vB_VmeM-32.gb|DNA polymerase (EC 2..|483|KU160494.1(199912):75451-75933:-1 ^RAST2:fig|1198136.70.peg.120^ Tevenvirinae _Vibrio_phage_vB_VmeM-32|neighbours:(-1),(-1)|neighbour_genes:hypothetical protein,hypothetical protein|
MYIKSQAESKYKDIYGADVVPKKFPNMRDCRDFMKRAGDIKREVLGMENFALQYIEETYGTNNNYPLIYQLEIAFVDIEVPTRDGFPDPEIAKWEIDAIGHYSLSAGKYDIFTTRTWCKSKSQLFKDDDGNPNDVLDHVTYHKFETEKEMLIAYLKFWEK
> |[Tevenvirinae Vibriophage_phi-pp2]||_Vibriophage_phi-pp2.gb|DNA polymerase (EC 2..|2553|JN849462.1(246421):50130-52682:1 ^RAST2:fig|1198136.74.peg.85^ Tevenvirinae Vibriophage_phi-pp2|neighbours:(1),(1)|neighbour_genes:Phage protein,Phage protein|
MTIYTSIERIGSNLCERYIDDDGFEHMRKVKYEPTLFIHCNEETGYKDIYGRNCRPKMFDTMGEASKYIKDTKQFNEVLGMDDFIVTYISDVYKQREFDMSRIRIANIDIETPSVEFPEAAHAPVPITSIGHYDNIDDKFYVYGIPSNTEWKRESSIVKPELLEKTVYIRCATEKELLVKYLQFWREKTPAIVTGWNIESFDMPYIVNRYKNLFGEKVMNSLSPWGKVQVSTTVNDYGQEICKVNILGVSELDYLQLYKKFTYVTRPSYRLDYIGEVELDEKKVEFEQANYLEFYEQDYQNFIDYQIQDVNLVKRLDEKLQLMLLTISLAYYAGINYQTVLGTIKPWDAIIFNSLKAEKKVVPMMRSHEGGRFMGAFVKAPQVGYHRGIGSFDLTSLYPSIIRECNISPETIVGQLDYEGSLEDRIDKIVEGLITFPADELSNSANGMQYRKDVRGVIPVEIEKVFFQRKANKKKAFEYEQQAIDIQKQMDEQGETPELRAAYEEAKHQAKIYDVQQMARKILINSLYGALGNEYFRFYDLRNAEAVTAYGQLAIKWVARDVNIWLNKVCKTTDKDYVIYGDTDSIYVNFDPLLELTGINKLEGDDYTDKFAKVCETVETKVINPSYEALHKYMNTYERQMFMDREVLARTGFFIAKKRYALDVQDNEGIRKPKLKIMGIETQRSSTPPLCQKGLKEAIRLILQEGEAKLQEFVKGYEKEFKAAPYQEVSFVSSANNMNKYSDDKGNPGKGCPGHVKGALYYNKLAEEHGFDKINEGDKIAVVFLTRNKHGIDRIAYPSGGKLPEAISYLIEHVDYNRLYEDKFIKPLSAISEAIQFDYKKTITLESFFG
>ID:YP_009153648.1 |[Yersinia phage PST]||_Yersinia_phage_PST_.gbk|DNA polymerase|2697|NC_027404(167785):24333-27029:-1 ^GeneID:24677457^ Yersinia phage PST, complete genome.|neighbours:ID:YP_009153647.1(-1),ID:YP_009153649.1(-1)|neighbour_genes:hypothetical protein,hypothetical protein|
MKEFYISIETVGNNIVERYIDENGKERTREVEYLPTMFRHCKEESKYKDIYGKNCAPQKFPSMKDARDWMKRMEDIGLEALGMNDFKLAYISDTYGSEIVYDRKFVRVANCDIEVTGDKFPDPMKAEYEIDAITHYDSIDDRFYVFDLLNSMYGSVSKWDAKLAAKLDCEGGDEVPQEILDRVIYMPFDNERDMLMEYINLWEQKRPAIFTGWNIEGFDVPYIMNRVKMILGERSMKRFSPIGRVKSKLIQNMYGSKEIYSIDGVSILDYLDLYKKFAFTNLPSFSLESVAQHETKKGKLPYDGPINKLRETNHQRYISYNIIDVESVQAIDKIRGFIDLVLSMSYYAKMPFSGVMSPIKTWDAIIFNSLKGEHKVIPQQGSHVKQSFPGAFVFEPKPIARRYIMSFDLTSLYPSIIRQVNISPETIRGQFKVHPIHEYIAGTAPKPSDEYSCSPNGWMYDKHQEGIIPKEIAKVFFQRKDWKKKMFAEEMNAEAIKKIIMKGAGSCSTKPEVERYVKFSDDFLNELSNYTESVLNSLIEECEKAATLANTNQLNRKILINSLYGALGNIHFRYYDLRNATAITIFGQVGIQWIARKINEYLNKVCGTNGEDFIAAGDTDSVYVCVDKVIEKVGLDRFKEQNDLVEFMNQFGKKKMEPMIDVAYRELCDYMNNREHLMHMDREAISCPPLGSKGIGGFWKAKKRYALNVYDMEDKRFAEPHLKIMGMETQQSSTPKAVQEALEESIRRILQEGEESVQEYYKNFEKEYRQLDYKVIAEVKTANDIAKYDDKGWPGFKCPFHIRGVLTYRRAVSGLGVAPILDGNKVMVLPLREGNPFGDKCIAWPSGTELPKEIRSDVLSWIDYSTLFQKSFVKPLAGMCESAGMDYEEKASLDFLFG
>ID:VEV89662.1 |[Yersinia phage fPS-2]||_Yersinia_phage_fPS-2_.gbk|g046c|2697|LR215722(169060):26077-28773:-1 ^^ Yersinia phage fPS-2 genome assembly, chromosome: I.|neighbours:ID:VEV89661.1(-1),ID:VEV89663.1(-1)|neighbour_genes:g045c,g047c|
MKEFYISIETVGNNIVERYIDENGKERTCEVEYLPTMFRHCKEESKYKDIYGKNCAPQKFPSMKDARDWMKRMEDIGLEALGMNDFKLAYISDTYGSEIVYDRKFVRVANCDIEVTGDKFPDPMKAEYEIDAITHYDSIDDRFYVFDLLNSMYGSVSKWDAKLAAKLDCEGGDEVPQEILDRVIYMPFDNERDMLMEYINLWEQKRPAIFTGWNIEGFDVPYIMNRVKMVLGERSMKRFSPIGRVKSKLIQNVYGSKEIYSIDGVSILDYLDLYKKFAFTNLPSFSLESVAQHETKKGKLPYDGPINKLRETNHQRYISYNIIDVESVQAIDKIRGFIDLVLSMSYYAKMPFSGVMSPIKTWDAIIFNSLKSEHKVIPQQGSHVKQSFPGAFVFEPKPIARRYIMSFDLTSLYPSIIRQVNISPETIRGQFKVHPIHEYIAGTAPKPSDEYSCSPNGWMYDKHQEGIIPKEIAKVFFQRKDWKKKMFAEEMNAEAIKKIIMKGAGSCSTKPEVERYVKFSDDFLNELSNYTESVLNSLIEECEKAATLANTNQLNRKILINSLYGALGNIHFRYYDLRNATAITIFGQVGIQWIARKINEYLNKVCGTNDEDFIAAGDTDSVYVCVDKVIEKVGLDRFKEQNDLVEFMNQFGKKKMEPMIDVAYRELCDYMNNREHLMHMDREAISCPPLGSKGVGGFWKAKKRYALNVYDMEDKRFAEPHLKIMGMETQQSSTPKAVQEALEESIRRILQEGEESVQEYYKNFEKEYRQLDYKVIAEVKTANDIAKYDDKGWPGFKCPFHIRGVLTYRRAVSGLGVAPILDGNKVMVLPLREGNPFGDKCIAWPSGTELPKEIRSDVLSWIDHSTLFQKSFVKPLAGMCESAGMDYEEKASLDFLFG
>ID:YP_009149290.1 |[Yersinia phage phiD1]||_Yersinia_phage_phiD1_.gbk|g051|2697|NC_027353(167063):26030-28726:-1 ^GeneID:24635487^ Yersinia phage phiD1 complete genome.|neighbours:ID:YP_009149289.1(-1),ID:YP_009149291.1(-1)|neighbour_genes:g050,g052|
MKEFYISIETVGNNIVERYIDENGKERTREVEYLPTMFRHCKEESKYKDIYGKNCAPQKFPSMKDARDWMKRMEDIGLEALGMNDFKLAYISDTYGSEIVYDRKFVRVANCDIEVTGDKFPDPMKAEYEIDAITHYDSIDDRFYVFDLLNSMYGSVSKWDAKLAAKLDCEGGDEVPQEILDRVIYMPFDNERDMLMEYINLWEQKRPAIFTGWNIEGFDVPYIMNRVKMVLGERSMKRFSPIGRVKSKLIQNMYGSKEIYSIDGVSILDYLDLYKKFAFTNLPSFSLESVAQHETKKGKLPYDGPINKLRETNHQRYISYNIIDVESVQAIDKIRGFIDLVLSMSYYAKMPFSGVMSPIKTWDAIIFNSLKGEHKVIPQQGSHVKQSFPGAFVFEPKPIARRYIMSFDLTSLYPSIIRQVNISPETIRGQFKVHPIHEYIAGTAPKPSDEYSCSPNGWMYDKHQEGIIPKEIAKVFFQRKDWKKKMFAEEMNAEAIKKIIMKGAGSCSTKPEVERYVKFSDDFLNELSNYTESVLNSLIEECEKAATLANTNQLNRKILINSLYGALGNIHFRYYDLRNATAITIFGQVGIQWIARKINEYLNKVCGTNGEDFIAAGDTDSVYVCVDKVIEKVGLDRFKEQNDLVEFMNQFGKKKMEPMIDVAYRELCDYMNNREHLMHMDREAISCPPLGSKGVGGFWKAKKRYALNVYDMEDKRFAEPHLKIMGMETQQSSTPKAVQEALEESIRRILQEGEESVQEYYKNFEKEYRQLDYKVIAEVKTANDIAKYDDKGWPGFKCPFHIRGVLTYRRAVSGLGVAPILDGNKVMVLPLREGNPFGDKCIAWPSGTELPKEIRSDVLSWIDYSTLFQKSFVKPLAGMCESAGMDYEEKASLDFLFG
