# Supplementary material for: Influence of Non-canonical DNA Bases on the Genomic Diversity of Tevenvirinae
Source: Front Microbiol. 2021 Apr 6;12:632686. doi: 10.3389/fmicb.2021.632686 (PMC8056088; doi:10.3389/fmicb.2021.632686)
Supplement: Supplementary Data Sheet 1 — Clustering results (folders “first clusterisation,” “second clusterisation,” and “third clusterisation”): the number of pan-genome components in the individual genome (files “pan genome components of genomes”), the total number of all clusters and components of the pan-genome (files “pan genome components”), a list of clusters of the core genome (files “core list”), a list of clusters of the softcore genome (files “softcore list”). Clusters of the softcore genome (folders “softcore clusters”) are presented in the files which show regions in genomes, protein sequences, names of viruses which have these proteins A description of softcore clusters is also supplied (file “Softcore clusters description”). [file Data_Sheet_1.ZIP › Data sheet 1/third clusterisation/softcore_clusters/20342_regA.faa]

> |[Tevenvirinae _Acinetobacter_phage_133]||_Acinetobacter_phage_133.gb|Phage endoribonulcea..|357|NC_015250.1(159801):43646-44002:-1 ^RAST2:fig|1198136.113.peg.90^ Tevenvirinae _Acinetobacter_phage_133|neighbours:(-1),(-1)|neighbour_genes:DNA polymerase (EC 2..,gp62 clamp loader su..|
MIEITPHQGAFLQIKETLTRMGIANSRDKVLYQSCHILQKQGRYYIAHFKDLLKLDGKPTDITEEDKVRTLSIATMLESWDLCQIETQTDLVPTNNFRIIKHSQKAEWKLVPKYTIGK
> |[Tevenvirinae _Acinetobacter_phage_AM101]||_Acinetobacter_phage_AM101.gb|Phage endoribonulcea..|384|MH165274.1(166487):118595-118978:1 ^RAST2:fig|1198136.62.peg.171^ Tevenvirinae _Acinetobacter_phage_AM101|neighbours:(1),(1)|neighbour_genes:Phage DNA polymerase..,hypothetical protein|
MMIPIKLVHPENFLKVKETLTRMGIANQRDKVLYQSCHILKKQSPQTGADQMYIVHFKDMMRLDGKVVNISDEDVQRTVSIAKTLEAWGLIEVEYVPPEIEVTNNFRVIKAAQKAEWTLKSKYVVGA
> |[Tevenvirinae _Acinetobacter_phage_Ac42]||_Acinetobacter_phage_Ac42.gb|Phage endoribonulcea..|357|NC_014660.1(167716):52106-52462:-1 ^RAST2:fig|1198136.114.peg.101^ Tevenvirinae _Acinetobacter_phage_Ac42|neighbours:(-1),(-1)|neighbour_genes:hypothetical protein,Phage DNA polymerase..|
MIKITLNQPSDFLKVKETLTRMGIANNKTRVLYQSCHILQKRGEYFIAHFKDLMRMDGKKVDIDDEDNLRTLSIAKMLESWNLLKIDQELDQEPVNNFRIISFKQKSEWELVPKYIIG
> |[Viruses _Acinetobacter_phage_Acj61]||_Acinetobacter_phage_Acj61.gb|Phage endoribonulcea..|357|NC_014661.1(164093):53907-54263:-1 ^RAST2:fig|10239.85.peg.98^ Viruses _Acinetobacter_phage_Acj61|neighbours:(-1),(-1)|neighbour_genes:hypothetical protein,hypothetical protein|
MINIILNTPDDFLKVKETLTRMGIANNKDKVLYQSCHILQKQGKYFIAHFKDMMKLDGKAVNMSEDDLLRTKSIAKTLEAWGLIKTDLGDVEISNNFRVIKFSQKSEWTLKSKYTVGN
> |[Viruses _Acinetobacter_phage _Acj9]||_Acinetobacter_phage_Acj9.gb|RegA translational r..|381|NC_014663.1(169947):57032-57412:-1 ^RAST2:fig|10239.87.peg.105^ Viruses _Acinetobacter_phage _Acj9|neighbours:(-1),(-1)|neighbour_genes:hypothetical protein,hypothetical protein|
MMVQILLTEPSNFLKVRETLTRMGIANQRDKVLHQSCHILKKFNPESGQDAYYVAHFKDMMKLDGKIVNISDEDVQRTYSIAKTLETWGLVTVVQRLDIEVTNNFRVIKAAQKAEWTLKPKYVVGA
> |[Tevenvirinae _Acinetobacter_phage_KARL-1]||_Acinetobacter_phage_KARL-1.gb|Phage endoribonulcea..|384|MH713599.1(166560):133732-134115:1 ^RAST2:fig|1198136.64.peg.199^ Tevenvirinae _Acinetobacter_phage_KARL-1|neighbours:(1),(1)|neighbour_genes:Phage DNA polymerase..,hypothetical protein|
MMIPIKLVHPENFLKVKETLTRMGIANQRDKVLYQSCHILKKQSSQTGADQMYIVHFKDMMRLDGKVVNISDEDVQRTVSIAKTLEAWGLIEVEYVPPEIEVTNNFRVIKAAQKAEWTLKSKYVVGA
> |[Viruses _Acinetobacter_phage_ZZ1]||_Acinetobacter_phage_ZZ1.gb|Phage endoribonulcea..|384|NC_018087.3(166687):48599-48982:-1 ^RAST2:fig|10239.86.peg.102^ Viruses _Acinetobacter_phage_ZZ1|neighbours:(-1),(-1)|neighbour_genes:hypothetical protein,Phage DNA polymerase..|
MMIPIKLVQSENFLKVKETLTRMGIANQRDKVLYQSCHILKKQDPATGEPKFYIVHFKDMMRLDGKVVNISDEDVQRTVSIAKTLETWGLVEVEFAPPEIEVTNNFRVIKAAQKAEWTLKSKYVVGA
> |[Tevenvirinae Acinetobacter_phage_vB_ApiM_fHyAci03]||_Acinetobacter_phage_vB_ApiM_fHyAci03.gb|Phage endoribonulcea..|384|MH460829.1(165975):50680-51063:-1 ^RAST2:fig|1198136.65.peg.102^ Tevenvirinae Acinetobacter_phage_vB_ApiM_fHyAci03|neighbours:(-1),(-1)|neighbour_genes:hypothetical protein,Phage DNA polymerase..|
MMIPIKLVHPENFLKVKETLTRMGIANQRDKVLYQSCHILKKQSPQTGADQMYIVHFKDMMRLDGKVVNISDEDVQRTVSIAKTLEAWGLIEVEYVPPEIEVTNNFRVIKAAQKAEWTLKSKYVVGA
> |[Tevenvirinae _Aeromonas_phage_65.2]||_Aeromonas_phage_65.2.gb|Phage endoribonulcea..|372|KY290955.1(236567):16987-17358:-1 ^RAST2:fig|1198136.115.peg.23^ Tevenvirinae _Aeromonas_phage_65.2|neighbours:(-1),(-1)|neighbour_genes:DNA polymerase (EC 2..,Phage DNA polymerase..|
MIRIGLYNPQDFLKVRETLTRIGIANRETKHIWQSCHIIQKNGFYYVAHFKELLRRDGRDVVMSQEDVDRCYDIAYLLEDWDLCSVIDTMERPNRFEFHVISHKEKSEWIHKSKYIFKKNVHS
> |[Viruses Aeromonas phage 65]||_Aeromonas_phage_65.gb|Phage endoribonulcea..|372|NC_015251.1(235229):16990-17361:-1 ^RAST2:fig|10239.65.peg.23^ Viruses Aeromonas phage 65|neighbours:(-1),(-1)|neighbour_genes:DNA polymerase (EC 2..,Phage DNA polymerase..|
MIRIGLYNPQDFLKVRETLTRIGIANRETKHIWQSCHIIQKNGFYYVAHFKELLRRDGRDVVMSQEDVDRCYDIAYLLEDWDLCSVIDTMERPNRFEFHVISHKEKSEWIHKSKYIFKKNVHS
> |[Tevenvirinae _Aeromonas_phage_AS-szw]||_Aeromonas_phage_AS-szw.gb|Phage endoribonulcea..|390|MF498773.1(229957):157717-158106:1 ^RAST2:fig|1198136.118.peg.280^ Tevenvirinae _Aeromonas_phage_AS-szw|neighbours:(1),(1)|neighbour_genes:Phage DNA polymerase..,DNA polymerase|
MAWSRNGKNMIRIGIQEATDFLSIQETLTRIGIANREQKKLWQSCHIVRKHGFYYIAHFKELLRRDGLDVVISQEDIDRRDDITSLLEDWGLCSIIDLINPPKVYEFHIIQHKDKPDWTLKSKYIFKKS
> |[Tevenvirinae _Aeromonas_phage_AS-zj]||_Aeromonas_phage_AS-zj.gb|Phage endoribonulcea..|390|MF448340.1(229929):33970-34359:1 ^RAST2:fig|1198136.120.peg.40^ Tevenvirinae _Aeromonas_phage_AS-zj|neighbours:(1),(1)|neighbour_genes:Phage DNA polymerase..,DNA polymerase|
MAWSRNGKNMIRIGIQEATDFLSIQETLTRIGIANREQKKLWQSCHIVRKHGFYYIAHFKELLRRDGLDVVISQEDIDRRDDITSLLEDWGLCSIIDLINPPKVYEFHIIQHKDKPDWTLKSKYIFKKS
>ID:NP_943896.1 |[Aeromonas virus Aeh1]||_Aeromonas_phage_Aeh1_.gbk|regA|369|NC_005260(233234):15627-15995:-1 ^GeneID:2657866^ Aeromonas phage Aeh1, complete genome.|neighbours:ID:NP_943895.1(-1),ID:NP_943897.1(-1)|neighbour_genes:43,62|
MKMMLQIQLKKDEDFLKIRETLTRIGIANNVEKRLYQSCHILQKQGKYYIVHFKELLQLDGRQVEISQEDIDRRNDIAVLLKEWGMCDIVSEHNAPGNNFFRVISHKDKANWTLVHKYKFGS
> |[Tevenvirinae _Aeromonas_phage_AsFcp_2]||_Aeromonas_phage_AsFcp_2.gb|Phage endoribonulcea..|363|MH791401.1(219171):185997-186359:-1 ^RAST2:fig|1198136.67.peg.312^ Tevenvirinae _Aeromonas_phage_AsFcp_2|neighbours:(-1),(-1)|neighbour_genes:hypothetical protein,Phage DNA polymerase..|
MMLQIQLKTDEDFLKIRETLTRIGIANNVEKRLYQSCHILQKQGKYYIVHFKELLQLDGRVVEISQEDIDRRSDIAVLLQEWGMCEIVSEHTAPGNNFFRVISHKEKANWTLVHKYKFGS
> |[Tevenvirinae _Aeromonas_phage_Asswx_1]||_Aeromonas_phage_Asswx_1.gb|Phage endoribonulcea..|390|MH791398.1(229103):165408-165797:1 ^RAST2:fig|1198136.119.peg.305^ Tevenvirinae _Aeromonas_phage_Asswx_1|neighbours:(1),(1)|neighbour_genes:Phage DNA polymerase..,DNA polymerase|
MAWSRNGKNMIRIGIQEATDFLSIQETLTRIGIANREQKKLWQSCHIVRKHGFYYIAHFKELLRRDGLDVVISQEDIDRRDDITSLLEDWGLCSIIDLINPPKVYEFHIIQHKDKPDWTLKSKYIFKKS
> |[Tevenvirinae _Aeromonas_phage_Aswh_1]||_Aeromonas_phage_Aswh_1.gb|Phage endoribonulcea..|366|MH791414.1(229730):73534-73899:-1 ^RAST2:fig|1198136.117.peg.169^ Tevenvirinae _Aeromonas_phage_Aswh_1|neighbours:(-1),(-1)|neighbour_genes:DNA polymerase,Phage DNA polymerase..|
MIRIGIEETEDFLMIRETLTRIGIANRETKHMWQSCHIIQKNGFYYIAHFKELLRRDGRDVVISQEDIDRRDDIVSLLESWGLCTVIDLIEPPKRYEFHVIPHKDRQYWTLKSKYIFNKNI
> |[Tevenvirinae _Aeromonas_phage_CC2]||_Aeromonas_phage_CC2.gb|Phage endoribonulcea..|390|NC_019538.1(231743):104112-104501:-1 ^RAST2:fig|1198136.110.peg.259^ Tevenvirinae _Aeromonas_phage_CC2|neighbours:(-1),(-1)|neighbour_genes:DNA polymerase,Phage DNA polymerase..|
MVWSRNGKNMIRIGIQEATDFLSIQETLTRIGIANREQKKLWQSCHIVRKHGFYYIAHFKELLRRDGLDVVISQEDIDRRDDITSLLEDWGLCSIIDLINPPKVYEFHIIQHKDKPDWTLKSKYIFKKS
> |[Tevenvirinae _Aeromonas_phage_PX29]||_Aeromonas_phage_PX29.gb|Phage endoribonulcea..|363|NC_023688.1(222006):15362-15724:-1 ^RAST2:fig|1198136.108.peg.18^ Tevenvirinae _Aeromonas_phage_PX29|neighbours:(-1),(-1)|neighbour_genes:hypothetical protein,Phage DNA polymerase..|
MMLQIQLKTDEDFLKIRETLTRIGIANNVEKRLYQSCHILQKQGKYYIVHFKELLQLDGRVVEISQEDIDRRSDIAVLLQEWGMCEIISEHTAPGNNFFRVISHKEKANWTLVHKYKFGS
>ID:YP_802990.1 |[Escherichia virus RB32]||_Bacteriophage_RB32_.gbk|regA|369|NC_008515(165890):27570-27938:-1 ^GeneID:4405606^ Bacteriophage RB32, complete genome.|neighbours:ID:YP_802989.1(-1),ID:YP_802991.1(-1)|neighbour_genes:hypothetical protein,62|
MIEITLKKPEDFLKVKETLTRMGIANNKDKVLYQSCHILQKKGLYYIVHFKEMLRMDGRQVEMTEEDEVRRDSIAWLLEDWGLIEIVPGQRTFMKDLTNNFRVISFKQKHEWKLVPKYTIGN
> |[Tevenvirinae _Citrobacter_phage_IME-CF2]||_Citrobacter_phage_IME-CF2.gb|Phage endoribonulcea..|369|NC_029013.1(177688):92641-93009:1 ^RAST2:fig|1198136.109.peg.174^ Tevenvirinae _Citrobacter_phage_IME-CF2|neighbours:(1),(1)|neighbour_genes:Phage DNA polymerase..,hypothetical protein|
MNMLEIKLSSDDSFLKIRETLTRIGIANNKKKMLWQSCHILQKQGRYFITHFKELLKLDGRQVDMTEDDELRRNNIARLLEEWGMIKILTPDLKFSEENNFRVLTHAQKAEWTLKYKYRIGH
>ID:YP_009194859.1 |[Citrobacter phage Margaery]||_Citrobacter_phage_Margaery_.gbk|translational repres..|363|NC_028755(178182):26085-26447:-1 ^GeneID:26647228^ Citrobacter phage Margaery, complete genome.|neighbours:ID:YP_009194858.1(-1),ID:YP_009194860.1(-1)|neighbour_genes:hypothetical protein,clamp loader subunit|
MLEIKLSSDDSFLKIRETLTRIGIANNKKKMLWQSCHILQKQGRYFIVHFKELLKLDGRQVDMTEDDELRRNNIARLLEEWGMVSILTPDLKFSEENNFRVLTHAQKAEWTLKYKYRIGH
>ID:AYJ72904.1 |[Citrobacter phage Maroon]||_Citrobacter_phage_Maroon_.gbk|translation represso..|369|MH823906(178830):25639-26007:-1 ^^ Citrobacter phage Maroon, complete genome.|neighbours:ID:AYJ72903.1(-1),ID:AYJ72905.1(-1)|neighbour_genes:hypothetical protein,sliding camp loader,..|
MNMLEIKLSSDDSFLKIRETLTRIGIANNKKKMLWQSCHILQKQGRYFIVHFKELLKLDGRQVDMTEDDELRRNNIARLLEEWGMVSILTPDLKFSEENNFRVLTHAQKAEWTLKYKYRIGH
>ID:YP_009203764.1 |[Citrobacter phage Merlin]||_Citrobacter_phage_Merlin_.gbk|translational repres..|354|NC_028857(172733):27481-27834:-1 ^GeneID:26647964^ Citrobacter phage Merlin, complete genome.|neighbours:ID:YP_009203763.1(-1),ID:YP_009203765.1(-1)|neighbour_genes:hypothetical protein,clamp loader subunit|
MKQPEDFLKVKETLTRMGIANNKDKILYQSCHILQKQGRYYIVHFKEMLKLDGRPVVIDEEDEVRRDSIAQLLEDWGLVDIAPGQRSYMFEMANNFRVISFKQKDEWTLKSKYTIGN
> |[Tevenvirinae _Citrobacter_phage_Miller]||_Citrobacter_phage_Miller.gb|Phage endoribonulcea..|369|NC_025414.1(178171):25750-26118:-1 ^RAST2:fig|1198136.111.peg.43^ Tevenvirinae _Citrobacter_phage_Miller|neighbours:(-1),(-1)|neighbour_genes:hypothetical protein,Phage DNA polymerase..|
MNMLEIKLSSDDSFLKIRETLTRIGIANNKKKMLWQSCHILQKQGRYFITHFKELLKLDGRQVDMTEDDELRRNNIARLLEEWGMIKILTPDLKFSEENNFRVLTHAQKSEWTLKYKYRIGH
>ID:YP_009146484.1 |[Citrobacter phage Moon]||_Citrobacter_phage_Moon.gbk|translational repres..|369|NC_027331(170341):27700-28068:-1 ^GeneID:24721650,InterPro:IPR002702^ Citrobacter phage Moon, complete genome.|neighbours:ID:YP_009146483.1(-1),ID:YP_009146485.1(-1)|neighbour_genes:hypothetical protein,clamp loader subunit|
MIEITLKQPEDFLKVKETLTRMGIANNKDKILYQSCHILQKQGRYYIVHFKEMLKLDGRPVVIDEEDEVRRDSIAQLLEDWGLVDIAPGQRSYMFEMANNFRVISFKQKDEWTLKSKYTIGN
>ID:YP_009285578.1 |[Citrobacter phage vB_CfrM_CfP1]||_Citrobacter_phage_vB_CfrM_CfP1_.gbk|early gene translati..|363|NC_031057(180219):27969-28331:-1 ^GeneID:29079687^ Citrobacter phage vB_CfrM_CfP1, complete genome.|neighbours:ID:YP_009285577.1(-1),ID:YP_009285579.1(-1)|neighbour_genes:hypothetical protein,clamp-loader subunit|
MLEIKLSSDDSFLKIRETLTRIGIANNKKKMLWQSCHILQKQGRYFITHFKELLKLDGRQVDMTEDDELRRNNIARLLEEWGMIKILTPDLKFSEENNFRVLTHAQKAEWTLKYKYRIGH
> |[Tevenvirinae _Cronobacter_phage_Pet-CM3-4]||_Cronobacter_phage_Pet-CM3-4.gb|Phage endoribonulcea..|366|LT614807.1(171975):28051-28416:-1 ^RAST2:fig|1198136.112.peg.45^ Tevenvirinae _Cronobacter_phage_Pet-CM3-4|neighbours:(-1),(-1)|neighbour_genes:hypothetical protein,Phage DNA polymerase..|
MIEITLKQPEDFLKVKETLTRMGIANNKDKVLYQSCHILQKQGKYYIVHFKEMLKLDGRPVTIDSEDYIRRDSIAQLLQGWGLLDIVTPDVHLAEMQNNFRVITFQQKSEWTLKSKYTIGA
>ID:YP_006986316.1 |[Cronobacter phage vB_CsaM_GAP161]||_Cronobacter_phage_vB_CsaM_GAP161_.gbk|early gene translati..|363|NC_019398(178193):24854-25216:-1 ^GeneID:13997581^ Cronobacter phage vB_CsaM_GAP161, complete genome.|neighbours:ID:YP_006986315.1(-1),ID:YP_006986317.1(-1)|neighbour_genes:hypothetical protein,clamp-loader subunit|
MLEIKLSSDDSFLKIRETLTRIGIANNKKKMLWQSCHILQKQGRYFIVHFKELLKLDGRQVDMTEDDELRRNNIARLLEEWGMVSILTPDLKFSEENNFRVLTHAQKAEWTLKYKYRIGH
>ID:AOG16168.1 |[Cronobacter phage vB_CsaM_leB]||_Cronobacter_phage_vB_CsaM_leB_.gbk|early gene translati..|369|KX431559(177907):25708-26076:-1 ^^ Cronobacter phage vB_CsaM_leB, complete genome.|neighbours:ID:AOG16167.1(-1),ID:AOG16169.1(-1)|neighbour_genes:hypothetical protein,clamp laoder subunit|
MNMLEIKLSSDDSFLKIRETLTRIGIANNKKKMLWQSCHILQKQGRYFIVHFKELLKLDGRQVDMTEDDELRRNNIARLLEEWGMVSILTPDLKFSEENNFRVLTHAQKAEWTLKYKYRIGH
>ID:AOG16447.1 |[Cronobacter phage vB_CsaM_leN]||_Cronobacter_phage_vB_CsaM_leN_.gbk|early gene translati..|369|KX431560(179516):25172-25540:-1 ^^ Cronobacter phage vB_CsaM_leN, complete genome.|neighbours:ID:AOG16446.1(-1),ID:AOG16448.1(-1)|neighbour_genes:hypothetical protein,clamp-loader subunit|
MNMLEIKLSSDDSFLKIRETLTRIGIANNKKKMLWQSCHILQKQGRYFIVHFKELLKLDGRQVDMTEDDELRRNNIARLLEEWGMVSILTPDLKFSEENNFRVLTHAQKAEWTLKYKYRIGH
>ID:YP_009005309.1 |[Enterobacter phage PG7]||_Enterobacter_phage_PG7_.gbk|regA|366|NC_023561(173276):28496-28861:-1 ^GeneID:18502303^ Enterobacter phage PG7, complete genome.|neighbours:ID:YP_009005308.1(-1),ID:YP_009005310.1(-1)|neighbour_genes:hypothetical protein,clamp loader small s..|
MIEITLKQPEDFLKVKETLTRMGIANNKDKVLYQSYHILQKQGKYYIVHFKEMLKLDGRPVTIDSEDYIRRDSIDQLLQGWGLLDIVTPDVHLAEMQNNFRVITFQQKSEWTLKSKYTIGA
> |[Tevenvirinae Enterobacter_phage_myPSH1140]||_Enterobacter_phage_myPSH1140.gb|Phage endoribonulcea..|366|MG999954.1(172614):30209-30574:-1 ^RAST2:fig|1198136.57.peg.49^ Tevenvirinae Enterobacter_phage_myPSH1140|neighbours:(-1),(-1)|neighbour_genes:gp43.1 hypothetical ..,Phage DNA polymerase..|
MIEITLKQPEDFLKVKETLTRMGIANNKDKILYQSCHILQKQGKYYIVHFKEMLKLDGRPVTIDSEDYIRRDSIAQLLQGWGLLDIVTPDVHLAEMQNNFRVITFQQKSEWTLKSKYTIGA
>ID:YP_009606956.1 |[Enterobacter phage phiEap-3]||_Enterobacter_phage_phiEap-3_.gbk|RegA|363|NC_041980(175814):24578-24940:-1 ^GeneID:40082962^ Enterobacter phage phiEap-3, complete genome.|neighbours:ID:YP_009606955.1(-1),ID:YP_009606957.1(-1)|neighbour_genes:hypothetical protein,clamp-loader subunit|
MLEIQLISDDSFLKIRETLTRIGIANNKKKMLWQSCHILKKQGKYFIVHFKELLKLDGRQVDMTEEDELRRNNIARLLEEWGMVKIVTPGLKFAEENNFRVLTHSQKADWILKYKYRIGH
>ID:YP_009167862.1 |[Escherichia phage AR1]|AR1|_Enterobacteria_phage_AR1_DNA_.gbk|regA|369|NC_027983(167435):27935-28303:-1 ^GeneID:26041955^ Enterobacteria phage AR1 DNA, complete genome.|neighbours:ID:YP_009167861.1(-1),ID:YP_009167863.1(-1)|neighbour_genes:43,62|
MIEITLKKPEDFLKVKETLTRMGIANNKDKVLYQSCHILQKKGLYYIVHFKEMLRMDGRQVEMTEEDEVRRDSIAWLLEDWGLIEIVPGQRTFMKDLTNNFRVISFKQKHEWKLVPKYTIGN
> |[Tevenvirinae _Enterobacteria_phage_ATK47]||_Enterobacteria_phage_ATK47.gb|Phage endoribonulcea..|378|KT184309.1(170020):140703-141080:1 ^RAST2:fig|1198136.68.peg.236^ Tevenvirinae _Enterobacteria_phage_ATK47|neighbours:(1),(1)|neighbour_genes:Phage DNA polymerase..,hypothetical protein|
MVKMIEIKLKNPEDFLKVKETLTRMGIANNKDKVLYQSCHILQKQGKYYIVHFKEMLRMDGRQVDIDGEDYQRRDSIAQLLEDWGLIVIEDSAREDLFGLTNNFRVISFKQKDDWTLKAKYTIGN
> |[Tevenvirinae Enterobacteria_phage_ATK48]||_Enterobacteria_phage_ATK48.gb|Phage endoribonulcea..|378|KT184310.1(169729):69207-69584:1 ^RAST2:fig|1198136.55.peg.129^ Tevenvirinae Enterobacteria_phage_ATK48|neighbours:(1),(1)|neighbour_genes:Phage DNA polymerase..,hypothetical protein|
MVKMIEIKLKNPEDFLKVKETLTRMGIANNKDKVLYQSCHILQKQGKYYIVHFKEMLRMDGRQVDIDGEDYQRRDSIAQLLEDWGLIVIEDSAREDLFGLTNNFRVISFKQKDDWTLKAKYTIGN
> |[Tevenvirinae Enterobacteria_phage_Aplg8]||_Enterobacteria_phage_Aplg8.gb|Phage endoribonulcea..|369|KT184308.1(168496):140907-141275:-1 ^RAST2:fig|1198136.66.peg.238^ Tevenvirinae Enterobacteria_phage_Aplg8|neighbours:(-1),(-1)|neighbour_genes:DNA polymerase (EC 2..,Phage DNA polymerase..|
MIEITLKKPEDFLKVKETLTRMGIANNKDKVLYQSCHILQKKGLYYIVHFKEMLRMDGRQVEMTEEDEVRRDSIAWLLEDWGLIEIVPGQRTFMKDLTNNFRVISFKQKHEWKLVPKYTIGN
>ID:YP_007004126.1 |[Enterobacteria phage Bp7]||_Enterobacteria_phage_Bp7_.gbk|regA|363|NC_019500(168066):36864-37226:1 ^GeneID:14007955^ Enterobacteria phage Bp7, complete genome.|neighbours:ID:YP_007004125.1(1),ID:YP_007004127.1(1)|neighbour_genes:clamp loader subunit..,hypothetical protein|
MIEITLKQPEDFLKVKETLTRMGIANNKEKKLYQSCHILQKQGLYYIVHFKEMLRMDGRQVDIDGEDYQRRDSIAQLLKEWGLIDIVDESELFEITNNFRVISFKQKNDWELLSKYTIGN
> |[Tevenvirinae _Enterobacteria_phage_CC31]||_Enterobacteria_phage_CC31.gb|Phage endoribonulcea..|366|NC_014662.1(165540):28222-28587:-1 ^RAST2:fig|1198136.121.peg.47^ Tevenvirinae _Enterobacteria_phage_CC31|neighbours:(-1),(-1)|neighbour_genes:gp43.1 hypothetical ..,Phage DNA polymerase..|
MIEITLKQPEDFLKVKETLTRMGIANNKDKVLYQSCHILQKQGKYYIVHFKEMLKLDGRPVTIDSEDYIRRDSIAQLLQGWGLLDIVTPDVHLAEMQNNFRVITFQQKSEWTLKSKYTIGA
>ID:YP_009118711.1 |[Enterobacteria phage GEC-3S]||_Enterobacteria_phage_GEC-3S_.gbk|regA|363|NC_025425(163424):18733-19095:-1 ^GeneID:23301078^ Enterobacteria phage GEC-3S complete genome.|neighbours:ID:YP_009118710.1(-1),ID:YP_009118712.1(-1)|neighbour_genes:Putative DNA polymer..,Putative clamp loade..|
MIEINLISPENFLKIKETLTRCGIANNRDKTLYQSCHILQKKGRYYIVHFKELLKLDGRSVKMTWEDELRRNNIAKLLAQWNLCTLIDSDFETTEVNNFRVLSFKQKEEWTLIEKYQIGR
> |[Tevenvirinae _Enterobacteria_phage_GiZh]||_Enterobacteria_phage_GiZh.gb|Phage endoribonulcea..|369|KT184311.1(166514):78397-78765:-1 ^RAST2:fig|1198136.122.peg.138^ Tevenvirinae _Enterobacteria_phage_GiZh|neighbours:(-1),(-1)|neighbour_genes:Phage protein,Phage DNA polymerase..|
MIEITLKKPEDFLKVKETLTRMGIANNKDKVLYQSCHILQKKGLYYIVHFKEMLRMDGRQVEMTEEDEVRRDSIAWLLEDWGLIEIVPGQRTFMKDLTNNFRVISFKQKHEWKLVPKYTIGN
> |[Viruses Hx01]||_Enterobacteria_phage_HX01.gb|Phage endoribonulcea..|369|NC_018855.1(169158):72615-72983:1 ^RAST2:fig|10239.59.peg.125^ Viruses Hx01|neighbours:(1),(1)|neighbour_genes:Phage DNA polymerase..,hypothetical protein|
MIEIKLKNPEDFLKVKETLTRMGIANNKDKVLYQSCHILQKQGKYYIVHFKEMLRMDGRQVDIDGEDYQRRDSIAQLLEDWGLIVIEDSAREDLFGLTNNFRVISFKQKDDWTLKAKYTIGN
>ID:YP_003734198.1 |[Enterobacteria phage IME08]||_Enterobacteria_phage_IME08_.gbk|regA|369|NC_014260(172253):30730-31098:-1 ^GeneID:9384387^ Enterobacteria phage IME08, complete genome.|neighbours:ID:YP_003734197.1(-1),ID:YP_003734199.1(-1)|neighbour_genes:hypothetical protein,62|
MKMIEITLKQPEDFLKVKETLTRMGIANNKEKKLYQSCHILQKQGRYYIVHFKEMLRMDGRQVDIDGEDYQRRDSIAQLLKDWGLIDIVDESELFEITNNFRVISFKQKNDWELLSKYTIGN
>ID:YP_002922397.1 |[Enterobacteria phage JS10]||_Enterobacteria_phage_JS10_.gbk|regA|363|NC_012741(171451):30055-30417:-1 ^GeneID:7943447^ Enterobacteria phage JS10, complete genome.|neighbours:ID:YP_002922396.1(-1),ID:YP_002922398.1(-1)|neighbour_genes:hypothetical protein,62|
MIEITLKQPEDFLKVKETLTRMGIANNKEKKLYQSCHILQKQGRYYIVHFKEMLRMDGRQVDIDGEDYQRRDSIAQLLKDWGLIDIVDDSELFEITNNFRVISFKQKNDWELLSKYTIGN
>ID:YP_001595177.1 |[Escherichia phage JS98]||_Enterobacteria_phage_JS98.gbk|regA|363|NC_010105(170523):30256-30618:-1 ^GeneID:5783682^ Enterobacteria phage JS98, complete genome.|neighbours:ID:YP_001595176.1(-1),ID:YP_001595178.1(-1)|neighbour_genes:hypothetical protein,62|
MIEITLKQPEDFLKVKETLTRMGIANNKEKKLYQSCHILQKQGRYYIVHFKEMLRMDGRQVDIDGEDYQRRDSIAQLLKDWGLIDIVDDSELFEITNNFRVISFKQKNDWELLSKYTIGN
>ID:YP_002922101.1 |[Escherichia phage JSE]||_Enterobacteria_phage_JSE_.gbk|regA|363|NC_012740(166418):20287-20649:-1 ^GeneID:7943149^ Enterobacteria phage JSE, complete genome.|neighbours:ID:YP_002922100.1(-1),ID:YP_002922102.1(-1)|neighbour_genes:DNA polymerase,62|
MIEINLISPENFLKIKETLTRCGIANNRDKTLYQSCHILQKKGRYYIVHFKELLKLDGRSVKMTWEDELRRNNIAKLLAQWNLCTLIDSDFETTEVNNFRVLSFKQKEEWTLIEKYQIGR
> |[Tevenvirinae _Enterobacteria_phage_Kha5h]||_Enterobacteria_phage_Kha5h.gb|Phage endoribonulcea..|369|KT184312.1(167318):53917-54285:-1 ^RAST2:fig|1198136.123.peg.94^ Tevenvirinae _Enterobacteria_phage_Kha5h|neighbours:(-1),(-1)|neighbour_genes:Phage protein,Phage DNA polymerase..|
MIEITLKKPEDFLKVKETLTRMGIANNKDKVLYQSCHILQKKGLYYIVHFKEMLRMDGRQVEMTEEDEVRRDSIAWLLEDWGLIEIVPGQRTFMKDLTNNFRVISFKQKHEWKLVPKYTIGN
>ID:YP_001469371.1 |[Enterobacteria phage Phi1]||_Enterobacteria_phage_Phi1_.gbk|regA|363|NC_009821(164270):18732-19094:-1 ^GeneID:5602250^ Enterobacteria phage Phi1, complete genome.|neighbours:ID:YP_001469370.1(-1),ID:YP_001469372.1(-1)|neighbour_genes:43,62|
MIEINLISPENFLKIKETLTRCGIANNRDKTLYQSCHILQKKGRYYIVHFKELLKLDGRSVKMTWEDELRRNNIAKLLAQWNLCTLIDSDFETTEVNNFRVLSFKQKEEWTLIEKYQIGR
>ID:YP_009202781.1 |[Escherichia phage QL01]||_Enterobacteria_phage_QL01.gbk|translational repres..|363|NC_028847(170527):29920-30282:-1 ^GeneID:26629770^ Enterobacteria phage QL01, complete genome.|neighbours:ID:YP_009202780.1(-1),ID:YP_009202782.1(-1)|neighbour_genes:hypothetical protein,clamp loader subunit..|
MIEITLKQPEDFLKVKETLTRMGIANNKEKKLYQSCHILQKQGLYYIVHFKEMLRMDGRQVDIDGEDYQRRDSIAQLLKEWGLIDIVDDSELFEITNNFRVISFKQKNDWELLSKYTIGN
>ID:AIT74143.1 |[Enterobacteria phage RB10]||_Enterobacteria_phage_RB10_.gbk|regA|369|KM606999(168401):27349-27717:-1 ^^ Enterobacteria phage RB10, complete genome.|neighbours:ID:AIT74142.1(-1),ID:AIT74144.1(-1)|neighbour_genes:DNA polymerase,clamp loader subunit..|
MIEITLKKPEDFLKVKETLTRMGIANNKDKVLYQSCHILQKKGLYYIVHFKEMLRMDGRQVEMTEEDEVRRDSIAWLLEDWGLIEIIPGQRTFMKDLTNNFRVISFKQKHEWKLVPKYTIGN
>ID:YP_002854384.1 |[Escherichia virus RB14]||_Enterobacteria_phage_RB14_.gbk|regA|369|NC_012638(165429):27434-27802:-1 ^GeneID:7803767^ Enterobacteria phage RB14, complete genome.|neighbours:ID:YP_002854383.1(-1),ID:YP_002854385.1(-1)|neighbour_genes:RB32ORF047c,62|
MIEITLKKPEDFLKVKETLTRMGIANNKDKVLYQSCHILQKKGLYYIVHFKEMLRMDGRQVEMTEEDEVRRDSIAWLLEDWGLIEIVPGQRTFMKDLTNNFRVISFKQKHEWKLVPKYTIGN
> |[Tevenvirinae _Enterobacteria_phage_RB16]||_Enterobacteria_phage_RB16.gb|Phage endoribonulcea..|369|NC_014467.1(176788):24954-25322:-1 ^RAST2:fig|1198136.103.peg.41^ Tevenvirinae _Enterobacteria_phage_RB16|neighbours:(-1),(-1)|neighbour_genes:hypothetical protein,Phage DNA polymerase..|
MNMLEIKLSSDDSFLKIRETLTRIGIANNKKKMLWQSCHILQKQGRYFIVHFKELLRLDGRQVDMTEDDELRRNNIARLLEEWGMIEILTPDLKFSEENNFRVLTHAQKAEWTLKYKYRIGH
>ID:AXF42359.1 |[Enterobacteria phage RB18]||_Enterobacteria_phage_RB18_.gbk|regA|369|MH553563(166677):28481-28849:-1 ^^ Enterobacteria phage RB18, complete genome.|neighbours:ID:AXF42358.1(-1),ID:AXF42360.1(-1)|neighbour_genes:hypothetical protein,clamp loader small s..|
MIEITLKKPEDFLKVKETLTRMGIANNKDKVLYQSCHILQKKGLYYIVHFKEMLRMDGRQVEMTEEDEVRRDSIAWLLEDWGLIEIVPGQRTFMKDLTNNFRVISFKQKHEWKLVPKYTIGN
>ID:YP_009102255.1 |[Enterobacteria phage RB27]||_Enterobacteria_phage_RB27_.gbk|regA|369|NC_025448(165179):28296-28664:-1 ^GeneID:22113039^ Enterobacteria phage RB27, complete genome.|neighbours:ID:YP_009102254.1(-1),ID:YP_009102256.1(-1)|neighbour_genes:DNA polymerase,clamp loader subunit..|
MIEITLKKPEDFLKVKETLTRMGIANNKDKVLYQSCHILQKKGLYYIVHFKEMLRMDGRQVEMTEEDEVRRDSIAWLLEDWGLIEIVPGQRTFMKDLTNNFRVISFKQKHEWKLVPKYTIGN
>ID:AIT74687.1 |[Enterobacteria phage RB33]||_Enterobacteria_phage_RB33_.gbk|regA|369|KM607001(166007):27689-28057:-1 ^^ Enterobacteria phage RB33, complete genome.|neighbours:ID:AIT74686.1(-1),ID:AIT74688.1(-1)|neighbour_genes:hypothetical protein,clamp loader subunit..|
MIEITLKKPEDFLKVKETLTRMGIANNKDKVLYQSCHILQKKGLYYIVHFKEMLRMDGRQVEMTEEDEVRRDSIAWLLEDWGLIEIVPGQRTFMKDLTNNFRVISFKQKHEWKLVPKYTIGN
>ID:YP_009098434.1 |[Escherichia phage RB3]||_Enterobacteria_phage_RB3_.gbk|regA|369|NC_025419(168402):27350-27718:-1 ^GeneID:22113798^ Enterobacteria phage RB3, complete genome.|neighbours:ID:YP_009098433.1(-1),ID:YP_009098435.1(-1)|neighbour_genes:DNA polymerase,clamp loader subunit..|
MIEITLKKPEDFLKVKETLTRMGIANNKDKVLYQSCHILQKKGLYYIVHFKEMLRMDGRQVEMTEEDEVRRDSIAWLLEDWGLIEIIPGQRTFMKDLTNNFRVISFKQKHEWKLVPKYTIGN
> |[Tevenvirinae _Enterobacteria_phage_RB43]||_Enterobacteria_phage_RB43.gb|Phage endoribonulcea..|369|NC_007023.1(180500):26372-26740:-1 ^RAST2:fig|1198136.102.peg.45^ Tevenvirinae _Enterobacteria_phage_RB43|neighbours:(-1),(-1)|neighbour_genes:hypothetical protein,Phage DNA polymerase..|
MNMLEIKLSSDDSFLKIRETLTRIGIANNKKKMLWQSCHILQKQGRYFITHFKELLKLDGRQVDMTEDDELRRNNIARLLEEWGMIKILTPDLKFSEENNFRVLTHAQKAEWTLKYKYRIGH
>ID:NP_891598.1 |[Enterobacteria phage RB49]||_Enterobacteria_phage_RB49_.gbk|regA|363|NC_005066(164018):18554-18916:-1 ^GeneID:1725300^ Enterobacteria phage RB49, complete genome.|neighbours:ID:NP_891597.1(-1),ID:NP_891599.1(-1)|neighbour_genes:43,62|
MIEINLISPENFLKIKETLTRCGIANNRDKTLYQSCHILQKKGRYYIVHFKELLKLDGRSVKMTWEDELRRNNIAKLLAQWNLCTLIDSDFETTEVNNFRVLSFKQKEEWTLIEKYQIGR
>ID:ACP30969.1 |[Enterobacteria phage RB51]||_Enterobacteria_phage_RB51_.gbk|regA|369|FJ839693(168394):28631-28999:-1 ^^ Enterobacteria phage RB51, complete genome.|neighbours:ID:ACP30968.1(-1),ID:ACP30970.1(-1)|neighbour_genes:RB32ORF047c,62|
MIEITLKKPEDFLKVKETLTRMGIANNKDKVLYQSCHILQKKGLYYIVHFKEMLRMDGRQVEMTEEDEVRRDSIAWLLEDWGLIEIVPGQRTFMKDLTNNFRVISFKQKHEWKLVPKYTIGN
>ID:AIT74962.1 |[Enterobacteria phage RB55]||_Enterobacteria_phage_RB55_.gbk|regA|369|KM607002(168896):29936-30304:-1 ^^ Enterobacteria phage RB55, complete genome.|neighbours:ID:AIT74961.1(-1),ID:AIT74963.1(-1)|neighbour_genes:DNA polymerase,clamp loader subunit..|
MIEITLKKPEDFLKVKETLTRMGIANNKDKVLYQSCHILQKKGLYYIVHFKEMLRMDGRQVEMTEEDEVRRDSIAWLLEDWGLIEIVPGQRTFMKDLTNNFRVISFKQKHEWKLVPKYTIGN
>ID:AIT75234.1 |[Enterobacteria phage RB59]||_Enterobacteria_phage_RB59_.gbk|regA|369|KM607003(168966):29936-30304:-1 ^^ Enterobacteria phage RB59, complete genome.|neighbours:ID:AIT75233.1(-1),ID:AIT75235.1(-1)|neighbour_genes:DNA polymerase,clamp loader subunit..|
MIEITLKKPEDFLKVKETLTRMGIANNKDKVLYQSCHILQKKGLYYIVHFKEMLRMDGRQVEMTEEDEVRRDSIAWLLEDWGLIEIVPGQRTFMKDLTNNFRVISFKQKHEWKLVPKYTIGN
>ID:AIT73057.1 |[Enterobacteria phage RB5]||_Enterobacteria_phage_RB5_.gbk|regA|369|KM606995(168394):27349-27717:-1 ^^ Enterobacteria phage RB5, complete genome.|neighbours:ID:AIT73056.1(-1),ID:AIT73058.1(-1)|neighbour_genes:DNA polymerase,clamp loader subunit..|
MIEITLKKPEDFLKVKETLTRMGIANNKDKVLYQSCHILQKKGLYYIVHFKEMLRMDGRQVEMTEEDEVRRDSIAWLLEDWGLIEIIPGQRTFMKDLTNNFRVISFKQKHEWKLVPKYTIGN
>ID:AIT75509.1 |[Enterobacteria phage RB68]||_Enterobacteria_phage_RB68_.gbk|regA|369|KM607004(168401):28631-28999:-1 ^^ Enterobacteria phage RB68, complete genome.|neighbours:ID:AIT75508.1(-1),ID:AIT75510.1(-1)|neighbour_genes:DNA polymerase,clamp loader subunit..|
MIEITLKKPEDFLKVKETLTRMGIANNKDKVLYQSCHILQKKGLYYIVHFKEMLRMDGRQVEMTEEDEVRRDSIAWLLEDWGLIEIVPGQRTFMKDLTNNFRVISFKQKHEWKLVPKYTIGN
>ID:NP_861747.1 |[Enterobacteria phage RB69]||_Enterobacteria_phage_RB69_.gbk|regA|378|NC_004928(167560):33432-33809:-1 ^GeneID:1494173^ Enterobacteria phage RB69, complete genome.|neighbours:ID:NP_861746.1(-1),ID:NP_861748.1(-1)|neighbour_genes:43,62|
MVKMIEIKLKNPEDFLKVKETLTRMGIANNKDKVLYQSCHILQKQGKYYIVHFKEMLRMDGRQVDIDGEDYQRRDSIAQLLEDWGLIVIEDSAREDLFGLTNNFRVISFKQKDDWTLKAKYTIGN
>ID:AIT73328.1 |[Enterobacteria phage RB6]||_Enterobacteria_phage_RB6_.gbk|regA|369|KM606996(168394):27349-27717:-1 ^^ Enterobacteria phage RB6, complete genome.|neighbours:ID:AIT73327.1(-1),ID:AIT73329.1(-1)|neighbour_genes:DNA polymerase,clamp loader subunit..|
MIEITLKKPEDFLKVKETLTRMGIANNKDKVLYQSCHILQKKGLYYIVHFKEMLRMDGRQVEMTEEDEVRRDSIAWLLEDWGLIEIIPGQRTFMKDLTNNFRVISFKQKHEWKLVPKYTIGN
>ID:AIT73599.1 |[Enterobacteria phage RB7]||_Enterobacteria_phage_RB7_.gbk|regA|369|KM606997(168395):27350-27718:-1 ^^ Enterobacteria phage RB7, complete genome.|neighbours:ID:AIT73598.1(-1),ID:AIT73600.1(-1)|neighbour_genes:DNA polymerase,clamp loader subunit..|
MIEITLKKPEDFLKVKETLTRMGIANNKDKVLYQSCHILQKKGLYYIVHFKEMLRMDGRQVEMTEEDEVRRDSIAWLLEDWGLIEIIPGQRTFMKDLTNNFRVISFKQKHEWKLVPKYTIGN
>ID:AIT73871.1 |[Enterobacteria phage RB9]||_Enterobacteria_phage_RB9.gbk|regA|369|KM606998(168395):27350-27718:-1 ^^ Enterobacteria phage RB9, complete genome.|neighbours:ID:AIT73870.1(-1),ID:AIT73872.1(-1)|neighbour_genes:DNA polymerase,clamp loader subunit..|
MIEITLKKPEDFLKVKETLTRMGIANNKDKVLYQSCHILQKKGLYYIVHFKEMLRMDGRQVEMTEEDEVRRDSIAWLLEDWGLIEIIPGQRTFMKDLTNNFRVISFKQKHEWKLVPKYTIGN
>ID:ADJ39766.1 |[Enterobacteria phage T4T]||_Enterobacteria_phage_T4T_.gbk|regA|369|HM137666(168920):29958-30326:-1 ^^ Enterobacteria phage T4T, complete genome.|neighbours:ID:ADJ39765.1(-1),ID:ADJ39767.1(-1)|neighbour_genes:43,62|
MIEITLKKPEDFLKVKETLTRMGIANNKDKVLYQSCHILQKKGLYYIVHFKEMLRMDGRQVEMTEEDEVRRDSIAWLLEDWGLIEIVPGQRTFMKDLTNNFRVISFKQKHEWKLVPKYTIGN
>ID:NP_049663.1 |[Escherichia virus T4]||_Enterobacteria_phage_T4_.gbk|regA|369|NC_000866(168903):29972-30340:-1 ^GeneID:1258694^ Enterobacteria phage T4, complete genome.|neighbours:ID:NP_049662.1(-1),ID:NP_049664.1(-1)|neighbour_genes:43,62|
MIEITLKKPEDFLKVKETLTRMGIANNKDKVLYQSCHILQKKGLYYIVHFKEMLRMDGRQVEMTEEDEVRRDSIAWLLEDWGLIEIVPGQRTFMKDLTNNFRVISFKQKHEWKLVPKYTIGN
> |[Tevenvirinae _Enterobacteria_phage_T4_strain_wild]||_Enterobacteria_phage_T4_strain_wild.gb|Phage endoribonulcea..|369|KJ477684.1(168922):29958-30326:-1 ^RAST2:fig|1198136.58.peg.55^ Tevenvirinae _Enterobacteria_phage_T4_strain_wild|neighbours:(-1),(-1)|neighbour_genes:DNA polymerase (EC 2..,Phage DNA polymerase..|
MIEITLKKPEDFLKVKETLTRMGIANNKDKVLYQSCHILQKKGLYYIVHFKEMLRMDGRQVEMTEEDEVRRDSIAWLLEDWGLIEIVPGQRTFMKDLTNNFRVISFKQKHEWKLVPKYTIGN
> |[Tevenvirinae _Enterobacteria_phage_T6]||_Enterobacteria_phage_T6.gb|Phage endoribonulcea..|369|MH550421.1(168706):27466-27834:-1 ^RAST2:fig|1198136.104.peg.49^ Tevenvirinae _Enterobacteria_phage_T6|neighbours:(-1),(-1)|neighbour_genes:DNA polymerase (EC 2..,Phage DNA polymerase..|
MIEITLKKPEDFLKVKETLTRMGIANNKDKVLYQSCHILQKKGLYYIVHFKEMLRMDGRQVEMTEEDEVRRDSIAWLLEDWGLIEIVPGQRTFMKDLTNNFRVISFKQKHEWKLVPKYTIGN
>ID:YP_004063735.1 |[Escherichia phage vB_EcoM_VR7]||_Enterobacteria_phage_vB_EcoM-VR7_.gbk|regA|369|NC_014792(169285):28356-28724:-1 ^GeneID:10021279^ Enterobacteria phage vB_EcoM-VR7, complete genome.|neighbours:ID:YP_004063734.1(-1),ID:YP_004063736.1(-1)|neighbour_genes:VR7ORF053c,62|
MIEITLKQPEDFLKVKETLTRMGIANNKDRVLYQSCHILQKQGRYYIVHFKEMLRMDGRQVDIDGEDYQRRDSIAQLLEDWGLIAIKEEEHNELFAVTNNFRVISFKQKDDWKLVAKYTIGN
>ID:YP_006986602.1 |[Escherichia phage vB_EcoM_ACG-C40]||_Enterobacteria_phage_vB_EcoM_ACG-C40_.gbk|translational repres..|369|NC_019399(167396):30194-30562:-1 ^GeneID:13997877^ Enterobacteria phage vB_EcoM_ACG-C40, complete genome.|neighbours:ID:YP_006986601.1(-1),ID:YP_006986603.1(-1)|neighbour_genes:hypothetical protein,clamp loader subunit|
MIEITLKKPEDFLKVKETLTRMGIANNKDKVLYQSCHILQKKGLYYIVHFKEMLRMDGRQVEMTEEDEVRRDSIAWLLEDWGLIEIVPGQRTFMKDLTNNFRVISFKQKHEWKLVPKYTIGN
>ID:AWD91623.1 |[Enterobacteria phage vB_EcoM_IME339]||_Enterobacteria_phage_vB_EcoM_IME339_.gbk|translation represso..|369|MH051915(164366):138625-138993:1 ^^ Enterobacteria phage vB_EcoM_IME339, complete genome.|neighbours:ID:AWD91622.1(1),ID:AWD91624.1(1)|neighbour_genes:putative clamp-loade..,DNA polymerase|
MIEITLKKPEDFLKVKETLTRMGIANNKDKVLYQSCHILQKKGLYYIVHFKEMLRMDGRQVEMTEEDEVRRDSIAWLLEDWGLIEIVPGQRTFMKDLTNNFRVISFKQKHEWKLVPKYTIGN
>ID:AWD91885.1 |[Enterobacteria phage vB_EcoM_IME340]||_Enterobacteria_phage_vB_EcoM_IME340_.gbk|translational repres..|369|MH051916(165549):139990-140358:1 ^^ Enterobacteria phage vB_EcoM_IME340, complete genome.|neighbours:ID:AWD91884.1(1),ID:AWD91886.1(1)|neighbour_genes:putative clamp-loade..,DNA polymerase|
MIEITLKKPEDFLKVKETLTRMGIANNKDKVLYQSCHILQKKGLYYIVHFKEMLRMDGRQVEMTEEDEVRRDSIAWLLEDWGLIEIVPGQRTFMKDLTNNFRVISFKQKHEWKLVPKYTIGN
>ID:YP_009207227.1 |[Escherichia phage vB_EcoM_VR20]||_Enterobacteria_phage_vB_EcoM_VR20.gbk|regA|369|NC_028894(170336):26905-27273:-1 ^GeneID:26633726^ Enterobacteria phage vB_EcoM_VR20, complete genome.|neighbours:ID:YP_009207226.1(-1),ID:YP_009207228.1(-1)|neighbour_genes:hypothetical protein,clamp loader small s..|
MIEITLKQPEDFLKVKETLTRMGIANNKDRVLYQSCHILQKQGRYYIVHFKEMLRMDGRQVDIDGEDYQRRDSIAQLLEDWGLIAIKEEEHNELFAVTNNFRVISFKQKDDWKLVAKYTIGN
>ID:YP_009209794.1 |[Escherichia phage vB_EcoM_VR25]||_Enterobacteria_phage_vB_EcoM_VR25_.gbk|regA|369|NC_028925(170822):27379-27747:-1 ^GeneID:26636214^ Enterobacteria phage vB_EcoM_VR25, complete genome.|neighbours:ID:YP_009209793.1(-1),ID:YP_009209795.1(-1)|neighbour_genes:hypothetical protein,clamp loader small s..|
MIEITLKQPEDFLKVKETLTRMGIANNKDRVLYQSCHILQKQGRYYIVHFKEMLRMDGRQVDIDGEDYQRRDSIAQLLEDWGLIAIKEEEHNELFAVTNNFRVISFKQKDDWKLVAKYTIGN
>ID:YP_009213886.1 |[Escherichia phage vB_EcoM_VR26]||_Enterobacteria_phage_vB_EcoM_VR26_.gbk|regA|369|NC_028957(171541):27521-27889:-1 ^GeneID:26640342^ Enterobacteria phage vB_EcoM_VR26, complete genome.|neighbours:ID:YP_009213885.1(-1),ID:YP_009213887.1(-1)|neighbour_genes:DNA polymerase,clamp loader small s..|
MIEITLKQPEDFLKVKETLTRMGIANNKDRVLYQSCHILQKQGRYYIVHFKEMLRMDGRQVDIDGEDYQRRDSIAQLLEDWGLIAIKEEEHNELFAVTNNFRVISFKQKDDWKLVAKYTIGN
>ID:YP_009205744.1 |[Enterobacteria phage vB_EcoM_VR5]||_Enterobacteria_phage_vB_EcoM_VR5.gbk|regA|363|NC_028881(170473):30472-30834:-1 ^GeneID:26632355^ Enterobacteria phage vB_EcoM_VR5, complete genome.|neighbours:ID:YP_009205743.1(-1),ID:YP_009205745.1(-1)|neighbour_genes:DNA polymerase,clamp loader small s..|
MIEITLKQPEDFLKVKETLTRMGIANNKEKKLYQSCHILQKQGRYYIVHFKEMLRMDGRQVDIDGEDYQRRDSIAQLLKDWGLIDIVDDSELFEITNNFRVISFKQKNDWELLSKYTIGN
> |[Tevenvirinae _Erwinia_phage_Cronus]||_Erwinia_phage_Cronus.gb|Phage endoribonulcea..|378|MH059636.2(175774):24273-24650:-1 ^RAST2:fig|1198136.105.peg.41^ Tevenvirinae _Erwinia_phage_Cronus|neighbours:(-1),(-1)|neighbour_genes:DNA polymerase (EC 2..,Phage DNA polymerase..|
MVIMIEIKLKHPEDFLKVKETLTRMGIANNKEKILYQSCHILQKQGRYFIVHFKEMLKLDGRQVNIDEEDYVRRDSIAQLLEDWQLLEIVPGQRTDMFEMENNFRVIAHKQKHEWKLVHKYAIGK
>ID:YP_009592911.1 |[Escherichia coli O157 typing phage 3]||_Escherichia_coli_O157_typing_phage_3_.gbk|translational regula..|369|NC_041863(168733):117739-118107:1 ^GeneID:40068407^ Escherichia coli O157 typing phage 3, complete genome.|neighbours:ID:YP_009592910.1(1),ID:YP_009592912.1(1)|neighbour_genes:hypothetical protein,polB|
MIEIKLKNPEDFLKVKETLTRMGIANNKDKVLYQSCHILQKQGKYYIVHFKEMLRMDGRQVDIDGEDYQRRDSIAQLLEDWGLIVIEDSAREDLFGLTNNFRVISFKQKDDWTLKAKYTIGN
>ID:YP_009593064.1 |[Escherichia coli O157 typing phage 6]||_Escherichia_coli_O157_typing_phage_6_.gbk|translational regula..|369|NC_041864(160570):50626-50994:-1 ^GeneID:40068561^ Escherichia coli O157 typing phage 6, complete genome.|neighbours:ID:YP_009593063.1(-1),ID:YP_009593065.1(-1)|neighbour_genes:polB,hypothetical protein|
MIEIKLKNPEDFLKVKETLTRMGIANNKDKVLYQSCHILQKQGKYYIVHFKEMLRMDGRQVDIDGEDYQRRDSIAQLLEDWGLIVIEDSAREDLFGLTNNFRVISFKQKDDWTLKAKYTIGN
>ID:YP_009225209.1 |[Escherichia phage APCEc01]||_Escherichia_phage_APCEc01_.gbk|translation represso..|369|NC_029091(168771):152249-152617:1 ^GeneID:26796162^ Escherichia phage APCEc01, complete genome.|neighbours:ID:YP_009225208.1(1),ID:YP_009225210.1(1)|neighbour_genes:clamp loader small s..,DNA polymerase|
MIEIKLKNPEDFLKVKETLTRMGIANNKDKVLYQSCHILQKQGKYYIVHFKEMLRMDGRQVDIDGEDYQRRDSIAQLLEDWGLIVIEDSAREDLFGLTNNFRVISFKQKDDWTLKAKYTIGN
> |[Tevenvirinae _Escherichia_phage_AnYang]||_Escherichia_phage_AnYang.gb|Phage endoribonulcea..|363|MK234886.1(169215):167315-167677:-1 ^RAST2:fig|1198136.106.peg.284^ Tevenvirinae _Escherichia_phage_AnYang|neighbours:(-1),(-1)|neighbour_genes:hypothetical protein,Phage DNA polymerase..|
MIEITLKQPEDFLKVKETLTRMGIANNKEKKLYQSCHILQKQGRYYIVHFKEMLRMDGRQVDIDGEDYQRRDSIAQLLKEWGLIDIVDESELFEITNNFRVISFKQKNDWELLSKYTIGN
> |[Tevenvirinae Escherichia_phage_CF2]||_Escherichia_phage_CF2.gb|Phage endoribonulcea..|369|NC_041919.1(168188):128894-129262:1 ^RAST2:fig|1198136.52.peg.207^ Tevenvirinae Escherichia_phage_CF2|neighbours:(1),(1)|neighbour_genes:Phage DNA polymerase..,Phage protein|
MIEITLKKPEDFLKVKETLTRMGIANNKDKVLYQSCHILQKKGLYYIVHFKEMLRMDGRQVEMTEEDEVRRDSIAWLLEDWGLIEIVPGQRTFMKDLTNNFRVISFKQKHEWKLVPKYTIGN
>ID:QBO61060.1 |[Escherichia phage D5505]||_Escherichia_phage_D5505_.gbk|translation represso..|369|MK327929(168049):27925-28293:-1 ^^ Escherichia phage D5505, complete genome.|neighbours:ID:QBO61059.1(-1),ID:QBO61061.1(-1)|neighbour_genes:hypothetical protein,putative clamp loade..|
MIEITLKKPEDFLKVKETLTRMGIANNKDKVLYQSCHILQKKGLYYIVHFKEMLRMDGRQVEMTEEDEVRRDSIAWLLEDWGLIEIVPGQRTFMKDLTNNFRVISFKQKHEWKLVPKYTIGN
> |[Tevenvirinae Escherichia_phage_ECD7]||_Escherichia_phage_ECD7.gb|Phage endoribonulcea..|363|NC_041936.1(164706):20424-20786:-1 ^RAST2:fig|1198136.56.peg.34^ Tevenvirinae Escherichia_phage_ECD7|neighbours:(-1),(-1)|neighbour_genes:DNA polymerase (EC 2..,Phage DNA polymerase..|
MIEINLISPENFLKIKETLTRCGIANNRDKTLYQSCHILQKKGRYYIVHFKELLKLDGRSVKMTWEDELRRNNIAKLLAQWNLCTLIDNDFETTEVNNFRVLSFKQKEEWTLIEKYQIGR
>ID:YP_009102523.1 |[Escherichia phage ECML-134]||_Escherichia_phage_ECML-134_.gbk|hypothetical protein|369|NC_025449(166783):27366-27734:-1 ^GeneID:22111706^ Escherichia phage ECML-134, complete genome.|neighbours:ID:YP_009102522.1(-1),ID:YP_009102524.1(-1)|neighbour_genes:hypothetical protein,hypothetical protein|
MIEITLKKPEDFLKVKETLTRMGIANNKDKVLYQSCHILQKKGLYYIVHFKEMLRMDGRQVEMTEEDEVRRDSIAWLLEDWGLIEIVPGQRTFMKDLTNNFRVISFKQKHEWKLVPKYTIGN
> |[Tevenvirinae Escherichia_phage_EcWhh-1]||_Escherichia_phage_EcWhh-1.gb|Phage endoribonulcea..|363|MH791409.1(170524):92198-92560:-1 ^RAST2:fig|1198136.71.peg.152^ Tevenvirinae Escherichia_phage_EcWhh-1|neighbours:(-1),(-1)|neighbour_genes:Phage protein,Phage DNA polymerase..|
MIEITLKQPEDFLKVKETLTRMGIANNKEKKLYQSCHILQKQGRYYIVHFKEMLRMDGRQVDIDGEDYQRRDSIAQLLKDWGLIDIVDDSELFEITNNFRVISFKQKNDWELLSKYTIGN
> |[Tevenvirinae Escherichia_phage_HP3]||_Escherichia_phage_HP3.gb|Phage endoribonulcea..|378|NC_041920.1(170254):42567-42944:-1 ^RAST2:fig|1198136.53.peg.77^ Tevenvirinae Escherichia_phage_HP3|neighbours:(-1),(-1)|neighbour_genes:hypothetical protein,Phage DNA polymerase..|
MVKMIEIKLKNPEDFLKVKETLTRMGIANNKDKILYQSCHILQKQGKYYIVHFKEMLRMDGRQVDIDGEDYQRRDSIAQLLEDWGLIVIEDSAREDLFSLTNNFRVISFKQKDDWTLKAKYTIGN
> |[Tevenvirinae _Escherichia_phage_HY01]||_Escherichia_phage_HY01.gb|Phage endoribonulcea..|369|NC_027349.1(166977):28137-28505:-1 ^RAST2:fig|1198136.95.peg.53^ Tevenvirinae _Escherichia_phage_HY01|neighbours:(-1),(-1)|neighbour_genes:Phage protein,Phage DNA polymerase..|
MIEITLKKPEDFLKVKETLTRMGIANNKDKVLYQSCHILQKKGLYYIVHFKEMLRMDGRQVEMTEEDEIRRDSIAWLLEDWGLIEIAPGQRTFMKDLTNNFRVISFKQKHEWKLVPKYTIGN
>ID:YP_009284138.1 |[Escherichia phage HY03]||_Escherichia_phage_HY03.gbk|putative RegA transl..|369|NC_031047(170770):92860-93228:1 ^GeneID:29079006^ Escherichia phage HY03, complete genome.|neighbours:ID:YP_009284137.1(1),ID:YP_009284139.1(1)|neighbour_genes:hypothetical protein,putative DNA polymer..|
MIEITLKKPEDFLKVKETLTRMGIANNKDKVLYQSCHILQKKGLYYIVHFKEMLRMDGRQVEMTEEDEVRRDSIAWLLEDWGLIEIAPGQRTFMKDLTNNFRVISFKQKHEWKLVPKYTIGN
>ID:BBG28571.1 |[Escherichia phage KIT03]||_Escherichia_phage_KIT03_DNA_.gbk|translational repres..|369|AP018932(166848):28318-28686:-1 ^^ Escherichia phage KIT03 DNA, complete sequence.|neighbours:ID:BBG28570.1(-1),ID:BBG28572.1(-1)|neighbour_genes:DNA polymerase,clamp loader subunit..|
MIEITLKKPEDFLKVKETLTRMGIANNKDKVLYQSCHILQKKGLYYIVHFKEMLRMDGRQVEMTEEDEVRRDSIAWLLEDWGLIEIVPGQRTFMKDLTNNFRVISFKQKHEWKLVPKYTIGN
>ID:YP_008060565.1 |[Escherichia phage Lw1]||_Escherichia_phage_Lw1_.gbk|regA|369|NC_021344(176227):25464-25832:-1 ^GeneID:16205141^ Escherichia phage Lw1, complete genome.|neighbours:ID:YP_008060564.1(-1),ID:YP_008060566.1(-1)|neighbour_genes:hypothetical protein,clamp-loader subunit|
MNMLEIKLSSDDSFLKIRETLTRIGIANNKKKMLWQSCHILQKQGRYFIVHFKELLRLDGRQVDMTEDDELRRNNIARLLEEWGMIEILTPDLKFSEENNFRVLTHAQKAEWTLKYKYRIGH
> |[Tevenvirinae _Escherichia_phage_MX01]||_Escherichia_phage_MX01.gb|Phage endoribonulcea..|363|NC_031934.1(168929):30471-30833:-1 ^RAST2:fig|1198136.96.peg.50^ Tevenvirinae _Escherichia_phage_MX01|neighbours:(-1),(-1)|neighbour_genes:hypothetical protein,Phage DNA polymerase..|
MIEITLKQPEDFLKVKETLTRMGIANNKEKKLYQSCHILQKQGRYYIVHFKEMLRMDGRQVDIDGEDYQRRDSIAQLLKDWGLIDIVDESELFEITNNFRVISFKQKNDWELMSKYTIGN
>ID:AYR03966.1 |[Escherichia phage OLB35]||_Escherichia_phage_OLB35_.gbk|translation represso..|369|MH992122(169140):33613-33981:-1 ^^ UNVERIFIED: Escherichia phage OLB35, complete genome.|neighbours:ID:AYR03965.1(-1),ID:AYR03967.1(-1)|neighbour_genes:DNA polymerase,clamp loader small s..|
MIEIKLKNPEDFLKVKETLTRMGIANNKDKVLYQSCHILQKQGKYYIVHFKEMLRMDGRQVDIDGEDYQRRDSIAQLLEDWGLIVIEDSAREDLFGLTNNFRVISFKQKDDWTLKAKYTIGN
> |[Tevenvirinae _Escherichia_phage_PE37]||_Escherichia_phage_PE37.gb|Phage endoribonulcea..|369|KU925172.1(166423):134312-134680:1 ^RAST2:fig|1198136.98.peg.222^ Tevenvirinae _Escherichia_phage_PE37|neighbours:(1),(1)|neighbour_genes:Phage DNA polymerase..,Phage protein|
MIEITLKKPEDFLKVKETLTRMGIANNKDKVLYQSCHILQKKGLYYIVHFKEMLRMDGRQVEMTEEDEVRRDSIAWLLEDWGLIEIVPGQRTFMKDLTNNFRVISFKQKHEWKLVPKYTIGN
>ID:BBC14385.1 |[Escherichia phage PP01]||_Escherichia_phage_PP01.gbk|regA|369|LC348379(167812):28461-28829:-1 ^^ Escherichia phage PP01 DNA, complete sequence.|neighbours:ID:BBC14384.1(-1),ID:BBC14386.1(-1)|neighbour_genes:43,62|
MIEITLKKPEDFLKVKETLTRMGIANNKDKVLYQSCHILQKKGLYYIVHFKEMLRMDGRQVEMTEEDEVRRDSIAWLLEDWGLIEIVPGQRTFMKDLTNNFRVISFKQKHEWKLVPKYTIGN
> |[Tevenvirinae _Escherichia_phage_SF]||_Escherichia_phage_SF.gb|Phage endoribonulcea..|378|MH359124.1(168695):88639-89016:1 ^RAST2:fig|1198136.100.peg.154^ Tevenvirinae _Escherichia_phage_SF|neighbours:(1),(1)|neighbour_genes:Phage DNA polymerase..,hypothetical protein|
MVKMIEIKLKNPEDFLKVKETLTRMGIANNKDKVLYQSCHILQKQGKYYIVHFKEMLRMDGRQVDIDGEDYQRRDSIAQLLEDWGLIVIEDSAREDLFSLTNNFRVISFKQKDDWTLKAKYTIGN
>ID:YP_009608351.1 |[Escherichia phage ST0]||_Escherichia_phage_ST0.gbk|translation represso..|369|NC_041990(170496):28952-29320:1 ^GeneID:40084373^ Escherichia phage ST0, complete genome.|neighbours:ID:YP_009608350.1(1),ID:YP_009608352.1(1)|neighbour_genes:clamp loader small s..,DNA polymerase|
MIEIKLKNPEDFLKVKETLTRMGIANNKDKVLYQSCHILQKQGKYYIVHFKEMLRMDGRQVDIDGEDYQRRDSIAQLLEDWGLIVIEDSAREDLFGLTNNFRVISFKQKDDWTLKAKYTIGN
>ID:BBC14663.1 |[Escherichia phage T2]||_Escherichia_phage_T2.gbk|regA|369|LC348380(163825):27881-28249:-1 ^^ Escherichia phage T2 DNA, complete sequence.|neighbours:ID:BBC14662.1(-1),ID:BBC14664.1(-1)|neighbour_genes:43,62|
MIEITLKKPEDFLKVKETLTRMGIANNKDKVLYQSCHILQKKGLYYIVHFKEMLRMDGRQVEMTEEDEVRRDSIAWLLEDWGLIEIVPGQRTFMKDLTNNFRVISFKQKHEWKLVPKYTIGN
>ID:YP_009281390.1 |[Escherichia phage UFV-AREG1]||_Escherichia_phage_UFV-AREG1_.gbk|translational repres..|369|NC_031030(170788):28130-28498:-1 ^GeneID:29063583^ Escherichia phage UFV-AREG1, complete genome.|neighbours:ID:YP_009281389.1(-1),ID:YP_009281391.1(-1)|neighbour_genes:hypothetical protein,clamp loader subunit|
MIEITLKKPEDFLKVKETLTRMGIANNKDKVLYQSCHILQKKGLYYIVHFKEMLRMDGRQVEMTEEDEVRRDSIAWLLEDWGLIEIAPGQRTFMKDLTNNFRVISFKQKHEWKLVPKYTIGN
>ID:YP_009323250.1 |[Escherichia phage WG01]||_Escherichia_phage_WG01_.gbk|translational repres..|363|NC_031928(169936):30114-30476:-1 ^GeneID:30308376^ Escherichia phage WG01, complete genome.|neighbours:ID:YP_009323249.1(-1),ID:YP_009323251.1(-1)|neighbour_genes:hypothetical protein,clamp loader subunit..|
MIEITLKQPEDFLKVKETLTRMGIANNKEKKLYQSCHILQKQGLYYIVHFKEMLRMDGRQVDIDGEDYQRRDSIAQLLKEWGLIDIVDDSELFEITNNFRVISFKQKNDWELLSKYTIGN
>ID:YP_009030658.1 |[Escherichia phage vB_EcoM_112]||_Escherichia_phage_e112_.gbk|translational repres..|369|NC_024125(168470):29975-30343:-1 ^GeneID:19485201^ Escherichia phage e11/2, complete genome.|neighbours:ID:YP_009030657.1(-1),ID:YP_009030659.1(-1)|neighbour_genes:hypothetical protein,clamp loader subunit..|
MIEITLKKPEDFLKVKETLTRMGIANNKDKVLYQSCHILQKKGLYYIVHFKEMLRMDGRQVEMTEEDEVRRDSIAWLLEDWGLIEIVPGQRTFMKDLTNNFRVISFKQKHEWKLVPKYTIGN
>ID:AYN56365.1 |[Escherichia phage p000v]||_Escherichia_phage_p000v_.gbk|translation represso..|369|MK047717(167803):117194-117562:1 ^^ Escherichia phage p000v, complete genome.|neighbours:ID:AYN56364.1(1),ID:AYN56366.1(1)|neighbour_genes:sliding-clamp-loader..,DNA polymerase|
MIEIKLKNPEDFLKVKETLTRMGIANNKDKVLYQSCHILQKQGKYYIVHFKEMLRMDGRQVDIDGEDYQRRDSIAQLLEDWGLIVIEDSAREDLFSLTNNFRVISFKQKDDWTLKAKYTIGN
> |[Tevenvirinae _Escherichia_phage_p000y]||_Escherichia_phage_p000y.gb|Phage endoribonulcea..|378|MK047718.1(169872):59684-60061:1 ^RAST2:fig|1198136.97.peg.118^ Tevenvirinae _Escherichia_phage_p000y|neighbours:(1),(1)|neighbour_genes:Phage DNA polymerase..,hypothetical protein|
MVKMIEIKLKNPEDFLKVKETLTRMGIANNKDKVLYQSCHILQKQGKYYIVHFKEMLRMDGRQVDIDGEDYQRRDSIAQLLEDWGLIVIEDSAREDLFGLTNNFRVISFKQKDDWTLKAKYTIGN
> |[Tevenvirinae _Escherichia_phage_slur02]||_Escherichia_phage_slur02.gb|Phage endoribonulcea..|369|NC_028927.1(167298):99728-100096:-1 ^RAST2:fig|1198136.99.peg.164^ Tevenvirinae _Escherichia_phage_slur02|neighbours:(-1),(-1)|neighbour_genes:DNA polymerase (EC 2..,Phage DNA polymerase..|
MIEITLKKPEDFLKVKETLTRMGIANNKDKVLYQSCHILQKKGLYYIVHFKEMLRMDGRQVEMTEEDEVRRDSIAWLLEDWGLIEIVPGQRTFMKDLTNNFRVISFKQKHEWKLVPKYTIGN
>ID:YP_009625197.1 |[Escherichia phage slur03]||_Escherichia_phage_slur03_.gbk|putative rega transl..|369|NC_042129(167467):140952-141320:1 ^GOA:A0A0M7QAL9,GeneID:40102079,InterPro:IPR002702,UniProtKB/TrEMBL:A0A0M7QAL9^ Escherichia phage slur03, complete genome.|neighbours:ID:YP_009625196.1(1),ID:YP_009625198.1(1)|neighbour_genes:clamp loader subunit..,putative protein ORF..|
MIEITLKKPEDFLKVKETLTRMGIANNKDKVLYQSCHILQKKGLYYIVHFKEMLRMDGRQVEMTEEDEVRRDSIAWLLEDWGLIEIVPGQRTFMKDLTNNFRVISFKQKHEWKLVPKYTIGN
>ID:YP_009625271.1 |[Escherichia phage slur04]||_Escherichia_phage_slur04_.gbk|Bacteriophage transl..|369|NC_042130(167298):14241-14609:-1 ^GOA:A0A0M7QC13,GeneID:40102132,InterPro:IPR002702,UniProtKB/TrEMBL:A0A0M7QC13^ Escherichia phage slur04, complete genome.|neighbours:ID:YP_009625270.1(-1),ID:YP_009625272.1(-1)|neighbour_genes:polB,hypothetical protein|
MIEITLKKPEDFLKVKETLTRMGIANNKDKVLYQSCHILQKKGLYYIVHFKEMLRMDGRQVEMTEEDEVRRDSIAWLLEDWGLIEIVPGQRTFMKDLTNNFRVISFKQKHEWKLVPKYTIGN
> |[Tevenvirinae _Escherichia_phage_slur07]||_Escherichia_phage_slur07.gb|Phage endoribonulcea..|369|NC_028780.1(167124):134528-134896:1 ^RAST2:fig|1198136.89.peg.216^ Tevenvirinae _Escherichia_phage_slur07|neighbours:(1),(1)|neighbour_genes:Phage DNA polymerase..,Phage protein|
MIEITLKKPEDFLKVKETLTRMGIANNKDKVLYQSCHILQKKGLYYIVHFKEMLRMDGRQVEMTEEDEVRRDSIAWLLEDWGLIEIVPGQRTFMKDLTNNFRVISFKQKHEWKLVPKYTIGN
>ID:CUL02741.1 |[Escherichia phage slur08]||_Escherichia_phage_slur08_.gbk|Bacteriophage transl..|369|LN881733(167467):138199-138567:1 ^GOA:A0A0M7QBN4,InterPro:IPR002702,UniProtKB/TrEMBL:A0A0M7QBN4^ Escherichia phage slur08, complete genome.|neighbours:ID:CUL02740.1(1),ID:CUL02742.1(1)|neighbour_genes:hypothetical protein,hypothetical protein|
MIEITLKKPEDFLKVKETLTRMGIANNKDKVLYQSCHILQKKGLYYIVHFKEMLRMDGRQVEMTEEDEVRRDSIAWLLEDWGLIEIVPGQRTFMKDLTNNFRVISFKQKHEWKLVPKYTIGN
>ID:CUL02825.1 |[Escherichia phage slur11]||_Escherichia_phage_slur11_.gbk|Bacteriophage transl..|369|LN881734(167298):17787-18155:-1 ^GOA:A0A0M9JDW1,InterPro:IPR002702,UniProtKB/TrEMBL:A0A0M9JDW1^ Escherichia phage slur11, complete genome.|neighbours:ID:CUL02824.1(-1),ID:CUL02826.1(-1)|neighbour_genes:polB,hypothetical protein|
MIEITLKKPEDFLKVKETLTRMGIANNKDKVLYQSCHILQKKGLYYIVHFKEMLRMDGRQVEMTEEDEVRRDSIAWLLEDWGLIEIVPGQRTFMKDLTNNFRVISFKQKHEWKLVPKYTIGN
>ID:CUL03611.1 |[Escherichia phage slur13]||_Escherichia_phage_slur13_.gbk|Bacteriophage transl..|369|LN881737(167299):39608-39976:-1 ^GOA:A0A0M7QDV1,InterPro:IPR002702,UniProtKB/TrEMBL:A0A0M7QDV1^ Escherichia phage slur13, complete genome.|neighbours:ID:CUL03610.1(-1),ID:CUL03612.1(-1)|neighbour_genes:polB,hypothetical protein|
MIEITLKKPEDFLKVKETLTRMGIANNKDKVLYQSCHILQKKGLYYIVHFKEMLRMDGRQVEMTEEDEVRRDSIAWLLEDWGLIEIVPGQRTFMKDLTNNFRVISFKQKHEWKLVPKYTIGN
>ID:YP_009180825.1 |[Escherichia phage slur14]||_Escherichia_phage_slur14_.gbk|Bacteriophage transl..|369|NC_028448(167467):138360-138728:-1 ^GOA:A0A0M7QDL2,GeneID:26227991,InterPro:IPR002702,UniProtKB/TrEMBL:A0A0M7QDL2^ Escherichia phage slur14, complete genome.|neighbours:ID:YP_009180824.1(-1),ID:YP_009180826.1(-1)|neighbour_genes:hypothetical protein,hypothetical protein|
MIEITLKKPEDFLKVKETLTRMGIANNKDKVLYQSCHILQKKGLYYIVHFKEMLRMDGRQVEMTEEDEVRRDSIAWLLEDWGLIEIVPGQRTFMKDLTNNFRVISFKQKHEWKLVPKYTIGN
>ID:AVH85883.1 |[Escherichia phage vB_EcoM-G28]||_Escherichia_phage_vB_EcoM-G28.gbk|putative translation..|369|MG867727(170121):29454-29822:-1 ^^ Escherichia phage vB_EcoM-G28, complete genome.|neighbours:ID:AVH85882.1(-1),ID:AVH85884.1(-1)|neighbour_genes:putative DNA polymer..,putative clamp loade..|
MIEITLKKPEDFLKVKETLTRMGIANNKDKVLYQSCHILQKKGLYYIVHFKEMLRMDGRQVEMTEEDEVRRDSIAWLLEDWGLIEIAPGQRTFMKDLTNNFRVISFKQKHEWKLVPKYTIGN
>ID:QDF15075.1 |[Escherichia phage vB_EcoM-Sa45lw]||_Escherichia_phage_vB_EcoM-Sa45lw_.gbk|translation represso..|369|MK977694(167353):28261-28629:-1 ^^ Escherichia phage vB_EcoM-Sa45lw, complete genome.|neighbours:ID:QDF15074.1(-1),ID:QDF15076.1(-1)|neighbour_genes:hypothetical protein,DNA polymerase clamp..|
MIEITLKKPEDFLKVKETLTRMGIANNKDKVLYQSCHILQKKGLYYIVHFKEMLRMDGRQVEMTEEDEVRRDSIAWLLEDWGLIEIVPGQRTFMKDLTNNFRVISFKQKHEWKLVPKYTIGN
>ID:YP_009290318.1 |[Escherichia phage vB_EcoM-UFV13]||_Escherichia_phage_vB_EcoM-UFV13_.gbk|translational repres..|369|NC_031103(165772):28479-28847:-1 ^GeneID:29081114^ Escherichia phage vB_EcoM-UFV13, complete genome.|neighbours:ID:YP_009290317.1(-1),ID:YP_009290319.1(-1)|neighbour_genes:hypothetical protein,DNA polymerase clamp..|
MIEITLKKPEDFLKVKETLTRMGIANNKDKVLYQSCHILQKKGLYYIVHFKEMLRMDGRQVEMTEEDEVRRDSIAWLLEDWGLIEIVPGQRTFMKDLTNNFRVISFKQKHEWKLVPKYTIGN
>ID:AUV60911.1 |[Escherichia phage vB_EcoM-fFiEco06]||_Escherichia_phage_vB_EcoM-fFiEco06_.gbk|regA|369|MG781190(167076):28554-28922:-1 ^^ Escherichia phage vB_EcoM-fFiEco06, complete genome.|neighbours:ID:AUV60910.1(-1),ID:AUV60912.1(-1)|neighbour_genes:DNA polymerase,clamp loader subunit|
MIEITLKKPEDFLKVKETLTRMGIANNKDKVLYQSCHILQKKGLYYIVHFKEMLRMDGRQVEMTEEDEVRRDSIAWLLEDWGLIEIVPGQRTFMKDLTNNFRVISFKQKHEWKLVPKYTIGN
>ID:AUV61184.1 |[Escherichia phage vB_EcoM-fHoEco02]||_Escherichia_phage_vB_EcoM-fHoEco02_.gbk|regA|369|MG781191(167064):28554-28922:-1 ^^ Escherichia phage vB_EcoM-fHoEco02, complete genome.|neighbours:ID:AUV61183.1(-1),ID:AUV61185.1(-1)|neighbour_genes:DNA polymerase,clamp loader subunit|
MIEITLKKPEDFLKVKETLTRMGIANNKDKVLYQSCHILQKKGLYYIVHFKEMLRMDGRQVEMTEEDEVRRDSIAWLLEDWGLIEIVPGQRTFMKDLTNNFRVISFKQKHEWKLVPKYTIGN
>ID:AYP69851.1 |[Escherichia phage vB_EcoM_DalCa]||_Escherichia_phage_vB_EcoM_DalCa_.gbk|translation represso..|369|MH992510(166040):28297-28665:-1 ^^ Escherichia phage vB_EcoM_DalCa, complete genome.|neighbours:ID:AYP69927.1(-1),ID:AYP69803.1(-1)|neighbour_genes:hypothetical protein,DNA polymerase clamp..|
MIEITLKKPEDFLKVKETLTRMGIANNKDKVLYQSCHILQKKGLYYIVHFKEMLRMDGRQVEMTEEDEVRRDSIAWLLEDWGLIEIVPGQRTFMKDLTNNFRVISFKQKHEWKLVPKYTIGN
>ID:QBO63566.1 |[Escherichia phage vB_EcoM_G10400]||_Escherichia_phage_vB_EcoM_G10400.gbk|putative translation..|369|MK327937(170182):28287-28655:-1 ^^ Escherichia phage vB_EcoM_G10400, complete genome.|neighbours:ID:QBO63565.1(-1),ID:QBO63567.1(-1)|neighbour_genes:putative DNA polymer..,putative clamp loade..|
MIEITLKKPEDFLKVKETLTRMGIANNKDKVLYQSCHILQKKGLYYIVHFKEMLRMDGRQVEMTEEDEVRRDSIAWLLEDWGLIEIVPGQRTFMKDLTNNFRVISFKQKHEWKLVPKYTIGN
>ID:QBO62184.1 |[Escherichia phage vB_EcoM_G2248]||_Escherichia_phage_vB_EcoM_G2248.gbk|hypothetical protein|363|MK327932(170678):19293-19655:-1 ^^ Escherichia phage vB_EcoM_G2248, complete genome.|neighbours:ID:QBO62183.1(-1),ID:QBO62185.1(-1)|neighbour_genes:putative DNA polymer..,putative clamp loade..|
MIEINLISPENFLKIKETLTRCGIANNRDKTLYQSCHILQKKGRYYIVHFKELLKLDGRSVKMTWEDELRRNNIAKLLAQWNLCTLIDSDFETTEVNNFRVLSFKQKEEWTLIEKYQIGR
> |[Tevenvirinae Escherichia_phage_vB_EcoM_G2285]||_Escherichia_phage_vB_EcoM_G2285.gb|Phage endoribonulcea..|378|MK327933.1(166675):33785-34162:-1 ^RAST2:fig|1198136.60.peg.56^ Tevenvirinae Escherichia_phage_vB_EcoM_G2285|neighbours:(-1),(-1)|neighbour_genes:hypothetical protein,Phage DNA polymerase..|
MVKMIEIKLKNPEDFLKVKETLTRMGIANNKDKVLYQSCHILQKQGKYYIVHFKEMLRMDGRQVDIDGEDYQRRDSIAQLLEDWGLIVIEDSAREDLFGLTNNFRVISFKQKDDWTLKAKYTIGN
> |[Tevenvirinae _Escherichia_phage_vB_EcoM_G2469]||_Escherichia_phage_vB_EcoM_G2469.gb|Phage endoribonulcea..|378|MK327934.1(170452):33236-33613:-1 ^RAST2:fig|1198136.90.peg.53^ Tevenvirinae _Escherichia_phage_vB_EcoM_G2469|neighbours:(-1),(-1)|neighbour_genes:hypothetical protein,Phage DNA polymerase..|
MVKMIEIKLKNPEDFLKVKETLTRMGIANNKDKVLYQSCHILQKQGKYYIVHFKEMLRMDGRQVDIDGEDYQRRDSIAQLLEDWGLIVIEDSAREDLFGLTNNFRVISFKQKDDWTLKAKYTIGN
> |[Tevenvirinae Escherichia_phage_vB_EcoM_G2494]||_Escherichia_phage_vB_EcoM_G2494.gb|Phage endoribonulcea..|363|MK327935.1(168327):20229-20591:-1 ^RAST2:fig|1198136.61.peg.32^ Tevenvirinae Escherichia_phage_vB_EcoM_G2494|neighbours:(-1),(-1)|neighbour_genes:DNA polymerase (EC 2..,Phage DNA polymerase..|
MIEINLISPENFLKIKETLTRCGIANNRDKTLYQSCHILQKKGRYYIVHFKELLKLDGRSVKMTWEDELRRNNIAKLLAQWNLCTLIDNDFETTEVNNFRVLSFKQKEEWTLIEKYQIGR
>ID:QBO65461.1 |[Escherichia phage vB_EcoM_G2540-3]||_Escherichia_phage_vB_EcoM_G2540-3_.gbk|putative translation..|369|MK327944(168654):29398-29766:-1 ^^ Escherichia phage vB_EcoM_G2540-3, complete genome.|neighbours:ID:QBO65460.1(-1),ID:QBO65462.1(-1)|neighbour_genes:putative DNA polymer..,putative clamp loade..|
MIEITLKKPEDFLKVKETLTRMGIANNKDKVLYQSCHILQKKGLYYIVHFKEMLRMDGRQVEMTEEDEVRRDSIAWLLEDWGLIEIVPGQRTFMKDLTNNFRVISFKQKHEWKLVPKYTIGN
> |[Tevenvirinae _Escherichia_phage_vB_EcoM_G2540]||_Escherichia_phage_vB_EcoM_G2540.gb|Phage endoribonulcea..|369|MK327936.1(168886):29785-30153:-1 ^RAST2:fig|1198136.92.peg.57^ Tevenvirinae _Escherichia_phage_vB_EcoM_G2540|neighbours:(-1),(-1)|neighbour_genes:DNA polymerase (EC 2..,Phage DNA polymerase..|
MIEITLKKPEDFLKVKETLTRMGIANNKDKVLYQSCHILQKKGLYYIVHFKEMLRMDGRQVEMTEEDEVRRDSIAWLLEDWGLIEIVPGQRTFMKDLTNNFRVISFKQKHEWKLVPKYTIGN
>ID:QBO64370.1 |[Escherichia phage vB_EcoM_G29]||_Escherichia_phage_vB_EcoM_G29_.gbk|putative translation..|369|MK327940(168241):28873-29241:-1 ^^ Escherichia phage vB_EcoM_G29, complete genome.|neighbours:ID:QBO64369.1(-1),ID:QBO64371.1(-1)|neighbour_genes:putative DNA polymer..,putative clamp loade..|
MIEITLKKPEDFLKVKETLTRMGIANNKDKVLYQSCHILQKKGLYYIVHFKEMLRMDGRQVEMTEEDEVRRDSIAWLLEDWGLIEIVPGQRTFMKDLTNNFRVISFKQKHEWKLVPKYTIGN
> |[Tevenvirinae _Escherichia_phage_vB_EcoM_G37-3]||_Escherichia_phage_vB_EcoM_G37-3.gb|Phage endoribonulcea..|363|MK327941.1(167832):20192-20554:-1 ^RAST2:fig|1198136.91.peg.31^ Tevenvirinae _Escherichia_phage_vB_EcoM_G37-3|neighbours:(-1),(-1)|neighbour_genes:DNA polymerase (EC 2..,Phage DNA polymerase..|
MIEINLISPENFLKIKETLTRCGIANNRDKTLYQSCHILQKKGRYYIVHFKELLKLDGRSVKMTWEDELRRNNIAKLLAQWNLCTLIDSDFETTEVNNFRVLSFKQKEEWTLIEKYQIGR
> |[Tevenvirinae _Escherichia_phage_vB_EcoM_GG4498]||_Escherichia_phage_vB_EcoM_G4498.gb|Phage endoribonulcea..|369|MK327939.1(167826):28946-29314:-1 ^RAST2:fig|1198136.93.peg.52^ Tevenvirinae _Escherichia_phage_vB_EcoM_GG4498|neighbours:(-1),(-1)|neighbour_genes:DNA polymerase (EC 2..,Phage DNA polymerase..|
MIEITLKKPEDFLKVKETLTRMGIANNKDKVLYQSCHILQKKGLYYIVHFKEMLRMDGRQVEMTEEDEVRRDSIAWLLEDWGLIEIVPGQRTFMKDLTNNFRVISFKQKHEWKLVPKYTIGN
>ID:QBO65740.1 |[Escherichia phage vB_EcoM_G4500]||_Escherichia_phage_vB_EcoM_G4500_.gbk|putative translation..|369|MK327945(168363):28873-29241:-1 ^^ Escherichia phage vB_EcoM_G4500, complete genome.|neighbours:ID:QBO65739.1(-1),ID:QBO65741.1(-1)|neighbour_genes:putative DNA polymer..,putative clamp loade..|
MIEITLKKPEDFLKVKETLTRMGIANNKDKVLYQSCHILQKKGLYYIVHFKEMLRMDGRQVEMTEEDEVRRDSIAWLLEDWGLIEIVPGQRTFMKDLTNNFRVISFKQKHEWKLVPKYTIGN
>ID:QBO66017.1 |[Escherichia phage vB_EcoM_G4507]||_Escherichia_phage_vB_EcoM_G4507_.gbk|putative translation..|369|MK327946(168828):28322-28690:-1 ^^ Escherichia phage vB_EcoM_G4507, complete genome.|neighbours:ID:QBO66016.1(-1),ID:QBO66018.1(-1)|neighbour_genes:putative DNA polymer..,putative clamp loade..|
MIEITLKKPEDFLKVKETLTRMGIANNKDKVLYQSCHILQKKGLYYIVHFKEMLRMDGRQVEMTEEDEVRRDSIAWLLEDWGLIEIVPGQRTFMKDLTNNFRVISFKQKHEWKLVPKYTIGN
>ID:QBO64923.1 |[Escherichia phage vB_EcoM_G50]||_Escherichia_phage_vB_EcoM_G50_.gbk|putative translation..|369|MK327942(167728):28843-29211:-1 ^^ Escherichia phage vB_EcoM_G50, complete genome.|neighbours:ID:QBO64922.1(-1),ID:QBO64924.1(-1)|neighbour_genes:hypothetical protein,putative clamp loade..|
MIEITLKKPEDFLKVKETLTRMGIANNKDKVLYQSCHILQKKGLYYIVHFKEMLRMDGRQVEMTEEDEVRRDSIAWLLEDWGLIEIVPGQRTFMKDLTNNFRVISFKQKHEWKLVPKYTIGN
> |[Tevenvirinae _Escherichia_phage_vB_EcoM_G5211]||_Escherichia_phage_vB_EcoM_G5211.gb|Phage endoribonulcea..|363|MK327947.1(164278):20965-21327:-1 ^RAST2:fig|1198136.94.peg.33^ Tevenvirinae _Escherichia_phage_vB_EcoM_G5211|neighbours:(-1),(-1)|neighbour_genes:DNA polymerase (EC 2..,Phage DNA polymerase..|
MIEINLISPENFLKIKETLTRCGIANNRDKTLYQSCHILQKKGRYYIVHFKELLKLDGRSVKMTWEDELRRNNIAKLLAQWNLCTLIDSDFETTEVNNFRVLSFKQKEEWTLIEKYQIGR
>ID:QBO65192.1 |[Escherichia phage vB_EcoM_G53]||_Escherichia_phage_vB_EcoM_G53_.gbk|putative translation..|369|MK327943(167834):33302-33670:-1 ^^ Escherichia phage vB_EcoM_G53, complete genome.|neighbours:ID:QBO65191.1(-1),ID:QBO65193.1(-1)|neighbour_genes:putative DNA polymer..,putative clamp loade..|
MIEIKLKNPEDFLKVKETLTRMGIANNKDKVLYQSCHILQKQGKYYIVHFKEMLRMDGRQVDIDGEDYQRRDSIAQLLEDWGLIVIEDSAREDLFGLTNNFRVISFKQKDDWTLKAKYTIGN
>ID:QBQ79934.1 |[Escherichia phage vB_EcoM_G8]||_Escherichia_phage_vB_EcoM_G8_.gbk|putative translation..|369|MK373787(169650):28350-28718:-1 ^^ Escherichia phage vB_EcoM_G8, complete genome.|neighbours:ID:QBQ79933.1(-1),ID:QBQ79935.1(-1)|neighbour_genes:putative DNA polymer..,putative clamp loade..|
MIEITLKKPEDFLKVKETLTRMGIANNKDKVLYQSCHILQKKGLYYIVHFKEMLRMDGRQVEMTEEDEVRRDSIAWLLEDWGLIEIVPGQRTFMKDLTNNFRVISFKQKHEWKLVPKYTIGN
>ID:QBQ77834.1 |[Escherichia phage vB_EcoM_G9062]||_Escherichia_phage_vB_EcoM_G9062_.gbk|putative translation..|369|MK373779(168670):29363-29731:-1 ^^ Escherichia phage vB_EcoM_G9062, complete genome.|neighbours:ID:QBQ77833.1(-1),ID:QBQ77835.1(-1)|neighbour_genes:hypothetical protein,putative clamp loade..|
MIEITLKKPEDFLKVKETLTRMGIANNKDKVLYQSCHILQKKGLYYIVHFKEMLRMDGRQVEMTEEDEVRRDSIAWLLEDWGLIEIVPGQRTFMKDLTNNFRVISFKQKHEWKLVPKYTIGN
>ID:AXC34116.1 |[Escherichia phage vB_EcoM_JB75]||_Escherichia_phage_vB_EcoM_JB75_.gbk|translational repres..|369|MH355584(167208):138078-138446:1 ^^ Escherichia phage vB_EcoM_JB75, complete genome.|neighbours:ID:AXC34064.1(1),ID:AXC34236.1(1)|neighbour_genes:clamp loader subunit..,hypothetical protein|
MIEITLKKPEDFLKVKETLTRMGIANNKDKVLYQSCHILQKKGLYYIVHFKEMLRMDGRQVEMTEEDEVRRDSIAWLLEDWGLIEIVPGQRTFMKDLTNNFRVISFKQKHEWKLVPKYTIGN
>ID:YP_009037452.1 |[Escherichia phage vB_EcoM_JS09]||_Escherichia_phage_vB_EcoM_JS09_.gbk|translation represso..|369|NC_024124(169148):137677-138045:1 ^GeneID:19524854^ Escherichia phage vB_EcoM_JS09, complete genome.|neighbours:ID:YP_009037451.1(1),ID:YP_009037453.1(1)|neighbour_genes:clamp loader small s..,DNA polymerase|
MIEIKLKNPEDFLKVKETLTRMGIANNKDKVLYQSCHILQKQGKYYIVHFKEMLRMDGRQVDIDGEDYQRRDSIAQLLEDWGLIVIEDSAREDLFSLTNNFRVISFKQKDDWTLKAKYTIGN
>ID:QBQ78335.1 |[Escherichia phage vB_EcoM_KAW1E185]||_Escherichia_phage_vB_EcoM_KAW1E185_.gbk|putative translation..|369|MK373781(164987):28448-28816:-1 ^^ Escherichia phage vB_EcoM_KAW1E185, complete genome.|neighbours:ID:QBQ78334.1(-1),ID:QBQ78336.1(-1)|neighbour_genes:hypothetical protein,putative clamp loade..|
MIEITLKKPEDFLKVKETLTRMGIANNKDKVLYQSCHILQKKGLYYIVHFKEMLRMDGRQVEMTEEDEVRRDSIAWLLEDWGLIEIVPGQRTFMKDLTNNFRVISFKQKHEWKLVPKYTIGN
> |[Tevenvirinae Escherichia_phage_vB_EcoM_KAW3E185]||_Escherichia_phage_vB_EcoM_KAW3E185.gb|Phage endoribonulcea..|378|MK373782.1(170187):33645-34022:-1 ^RAST2:fig|1198136.54.peg.55^ Tevenvirinae Escherichia_phage_vB_EcoM_KAW3E185|neighbours:(-1),(-1)|neighbour_genes:hypothetical protein,Phage DNA polymerase..|
MVKMIEIKLKNPEDFLKVKETLTRMGIANNKDKVLYQSCHILQKQGKYYIVHFKEMLRMDGRQVDINGEDYQRRDSIAQLLEDWGLIVIEDSAREDLFGLTNNFRVISFKQKDDWTLKAKYTIGN
>ID:QBQ79102.1 |[Escherichia phage vB_EcoM_MM02]||_Escherichia_phage_vB_EcoM_MM02_.gbk|putative translation..|369|MK373784(169201):33252-33620:-1 ^^ Escherichia phage vB_EcoM_MM02, complete genome.|neighbours:ID:QBQ79101.1(-1),ID:QBQ79103.1(-1)|neighbour_genes:putative DNA polymer..,putative clamp loade..|
MIEIKLKNPEDFLKVKETLTRMGIANNKDKVLYQSCHILQKQGKYYIVHFKEMLRMDGRQVDIDGEDYQRRDSIAQLLEDWGLIVIEDSAREDLFGLTNNFRVISFKQKDDWTLKAKYTIGN
>ID:QBQ79377.1 |[Escherichia phage vB_EcoM_OE5505]||_Escherichia_phage_vB_EcoM_OE5505_.gbk|putative translation..|369|MK373785(168756):29634-30002:-1 ^^ Escherichia phage vB_EcoM_OE5505, complete genome.|neighbours:ID:QBQ79376.1(-1),ID:QBQ79378.1(-1)|neighbour_genes:hypothetical protein,putative clamp loade..|
MIEITLKKPEDFLKVKETLTRMGIANNKDKVLYQSCHILQKKGLYYIVHFKEMLRMDGRQVEMTEEDEVRRDSIAWLLEDWGLIEIVPGQRTFMKDLTNNFRVISFKQKHEWKLVPKYTIGN
> |[Tevenvirinae _Escherichia_phage_vB_EcoM_PhAPEC2]||_Escherichia_phage_vB_EcoM_PhAPEC2.gb|Phage endoribonulcea..|378|NC_024794.1(167318):33025-33402:-1 ^RAST2:fig|1198136.124.peg.52^ Tevenvirinae _Escherichia_phage_vB_EcoM_PhAPEC2|neighbours:(-1),(-1)|neighbour_genes:hypothetical protein,Phage DNA polymerase..|
MVKMIEIKLKNPEDFLKVKETLTRMGIANNKDKVLYQSCHILQKQGKYYIVHFKEMLRMDGRQVDIDGEDYQRRDSIAQLLEDWGLIVIEDSAREDLFSLTNNFRVISFKQKDDWTLKAKYTIGN
>ID:QBQ79658.1 |[Escherichia phage vB_EcoM_R5505]||_Escherichia_phage_vB_EcoM_R5505_.gbk|putative translation..|369|MK373786(167317):28437-28805:-1 ^^ Escherichia phage vB_EcoM_R5505, complete genome.|neighbours:ID:QBQ79657.1(-1),ID:QBQ79659.1(-1)|neighbour_genes:hypothetical protein,putative clamp loade..|
MIEITLKKPEDFLKVKETLTRMGIANNKDKVLYQSCHILQKKGLYYIVHFKEMLRMDGRQVEMTEEDEVRRDSIAWLLEDWGLIEIVPGQRTFMKDLTNNFRVISFKQKHEWKLVPKYTIGN
>ID:QBQ77077.1 |[Escherichia phage vB_EcoM_WFK]||_Escherichia_phage_vB_EcoM_WFK_.gbk|putative translation..|369|MK373775(164590):33256-33624:-1 ^^ Escherichia phage vB_EcoM_WFK, complete genome.|neighbours:ID:QBQ77076.1(-1),ID:QBQ77078.1(-1)|neighbour_genes:putative DNA polymer..,putative clamp loade..|
MIEIKLKNPEDFLKVKETLTRMGIANNKDKVLYQSCHILQKQGKYYIVHFKEMLRMDGRQVDIDGEDYQRRDSIAQLLEDWGLIVIEDSAREDLFGLTNNFRVISFKQKDDWTLKAKYTIGN
>ID:QBQ76816.1 |[Escherichia phage vB_EcoM_WFL6982]||_Escherichia_phage_vB_EcoM_WFL6982_.gbk|putative translation..|369|MK373774(164279):33256-33624:-1 ^^ Escherichia phage vB_EcoM_WFL6982, complete genome.|neighbours:ID:QBQ76815.1(-1),ID:QBQ76817.1(-1)|neighbour_genes:putative DNA polymer..,putative clamp loade..|
MIEIKLKNPEDFLKVKETLTRMGIANNKDKVLYQSCHILQKQGKYYIVHFKEMLRMDGRQVDIDGEDYQRRDSIAQLLEDWGLIVIEDSAREDLFGLTNNFRVISFKQKDDWTLKAKYTIGN
>ID:QBQ77558.1 |[Escherichia phage vB_EcoM_WFbE185]||_Escherichia_phage_vB_EcoM_WFbE185.gbk|putative translation..|369|MK373778(170429):33296-33664:-1 ^^ Escherichia phage vB_EcoM_WFbE185, complete genome.|neighbours:ID:QBQ77557.1(-1),ID:QBQ77559.1(-1)|neighbour_genes:putative DNA polymer..,putative clamp loade..|
MIEIKLKNPEDFLKVKETLTRMGIANNKDKILYQSCHILQKQGKYYIVHFKEMLRMDGRQVDIDGEDYQRRDSIAQLLEDWGLIVIEDSAREDLFGLTNNFRVISFKQKDDWTLKAKYTIGN
>ID:YP_007004792.1 |[Escherichia phage wV7]||_Escherichia_phage_wV7_.gbk|translational repres..|369|NC_019505(166452):28270-28638:-1 ^GeneID:14010586^ Escherichia phage wV7, complete genome.|neighbours:ID:YP_007004791.1(-1),ID:YP_007004793.1(-1)|neighbour_genes:hypothetical protein,clamp loader subunit..|
MIEITLKKPEDFLKVKETLTRMGIANNKDKVLYQSCHILQKKGLYYIVHFKEMLRMDGRQVEMTEEDEVRRDSIAWLLEDWGLIEIVPGQRTFMKDLTNNFRVISFKQKHEWKLVPKYTIGN
> |[Tevenvirinae Escherichia_virus_KFS-EC]||_Escherichia_virus_KFS-EC.gb|Phage endoribonulcea..|363|MH560358.1(164715):128293-128655:-1 ^RAST2:fig|1198136.83.peg.209^ Tevenvirinae Escherichia_virus_KFS-EC|neighbours:(-1),(-1)|neighbour_genes:DNA polymerase (EC 2..,Phage DNA polymerase..|
MIEINLISPENFLKIKETLTRCGIANNRDKTLYQSCHILQKKGRYYIVHFKELLKLDGRSVKMTWEDELRRNNIAKLLAQWNLCTLIDSDFETTEVNNFRVLSFKQKEEWTLIEKYQIGR
>ID:QDK04179.1 |[Escherichia virus VEc20]||_Escherichia_virus_VEc20_.gbk|vec20_049|369|MN022785(167532):28023-28391:-1 ^^ Escherichia virus VEc20, complete genome.|neighbours:ID:QDK04178.1(-1),ID:QDK04180.1(-1)|neighbour_genes:vec20_048,vec20_050|
MIEITLKKPEDFLKVKETLTRMGIANNKDKVLYQSCHILQKKGLYYIVHFKEMLRMDGRQVEMTEEDEVRRDSIAWLLEDWGLIEIVPGQRTFMKDLTNNFRVISFKQKHEWKLVPKYTIGN
>ID:VCU44618.1 |[Escherichia virus vB_Eco_mar005P1]|vB_Eco_mar005P1|_Escherichia_virus_vB_Eco_mar005P1_.gbk|regA|369|LR027390(167773):133456-133824:-1 ^^ Escherichia virus vB_Eco_mar005P1 genome assembly, chromosome: 1.|neighbours:ID:VCU44617.1(-1),ID:VCU44619.1(-1)|neighbour_genes:43,62|
MIEIKLKNPEDFLKVKETLTRMGIANNKDKVLYQSCHILQKQGKYYIVHFKEMLRMDGRQVDIDGEDYQRRDSIAQLLEDWGLIVIEDSAREDLFGLTNNFRVISFKQKDDWTLKAKYTIGN
>ID:VCU44261.1 |[Escherichia virus vB_Eco_mar005P1]|vB_Eco_mar006P2|_Escherichia_virus_vB_Eco_mar005P1_strain_vB_Eco_mar006P2_.gbk|regA|369|LR027387(167773):66705-67073:-1 ^^ Escherichia virus vB_Eco_mar005P1 strain vB_Eco_mar006P2 genome assembly, chromosome: 1.|neighbours:ID:VCU44260.1(-1),ID:VCU44262.1(-1)|neighbour_genes:43,62|
MIEIKLKNPEDFLKVKETLTRMGIANNKDKVLYQSCHILQKQGKYYIVHFKEMLRMDGRQVDIDGEDYQRRDSIAQLLEDWGLIVIEDSAREDLFGLTNNFRVISFKQKDDWTLKAKYTIGN
>ID:VCU43390.1 |[Escherichia virus vB_Eco_mar005P1]|vB_Eco_mar007P3|_Escherichia_virus_vB_Eco_mar005P1_strain_vB_Eco_mar007P3_.gbk|regA|369|LR027383(167651):156342-156710:-1 ^^ Escherichia virus vB_Eco_mar005P1 strain vB_Eco_mar007P3 genome assembly, chromosome: 1.|neighbours:ID:VCU43389.1(-1),ID:VCU43391.1(-1)|neighbour_genes:43,62|
MIEIKLKNPEDFLKVKETLTRMGIANNKDKVLYQSCHILQKQGKYYIVHFKEMLRMDGRQVDIDGEDYQRRDSIAQLLEDWGLIVIEDSAREDLFGLTNNFRVISFKQKDDWTLKAKYTIGN
>ID:VCU44105.1 |[Escherichia virus vB_Eco_mar005P1]|vB_Eco_mar008P4|_Escherichia_virus_vB_Eco_mar005P1_strain_vB_Eco_mar008P4_.gbk|regA|369|LR027386(167773):139123-139491:-1 ^^ Escherichia virus vB_Eco_mar005P1 strain vB_Eco_mar008P4 genome assembly, chromosome: 1.|neighbours:ID:VCU44104.1(-1),ID:VCU44106.1(-1)|neighbour_genes:43,62|
MIEIKLKNPEDFLKVKETLTRMGIANNKDKVLYQSCHILQKQGKYYIVHFKEMLRMDGRQVDIDGEDYQRRDSIAQLLEDWGLIVIEDSAREDLFGLTNNFRVISFKQKDDWTLKAKYTIGN
>ID:VCU44950.1 |[Escherichia virus vB_Eco_mar005P1]|vB_Eco_mar009P5|_Escherichia_virus_vB_Eco_mar005P1_strain_vB_Eco_mar009P5_.gbk|regA|369|LR027391(167658):157862-158230:1 ^^ Escherichia virus vB_Eco_mar005P1 strain vB_Eco_mar009P5 genome assembly, chromosome: 1.|neighbours:ID:VCU44949.1(1),ID:VCU44951.1(1)|neighbour_genes:62,43|
MIEIKLKNPEDFLKVKETLTRMGIANNKDKVLYQSCHILQKQGKYYIVHFKEMLRMDGRQVDIDGEDYQRRDSIAQLLEDWGLIVIEDSAREDLFGLTNNFRVISFKQKDDWTLKAKYTIGN
>ID:AUV57385.1 |[Klebsiella phage KP1]||_Klebsiella_phage_KP1_.gbk|translational repres..|363|MG751100(167989):14743-15105:-1 ^^ Klebsiella phage KP1, complete genome.|neighbours:ID:AUV57384.1(-1),ID:AUV57386.1(-1)|neighbour_genes:hypothetical protein,clamp loader subunit..|
MIEITLKQPEDFLKVKETLTRMGIANNKDKVLYQSCHILQKQGRYYIVHFKEMLKLDGRPVIIDLEDEIRRDSIAQLLADWGLLSINRGQTLAQMQNNFRVITFKQKHEWTLKSKYTIGA
>ID:APD20422.1 |[Klebsiella phage KPV15]|KPV15|_Klebsiella_phage_KPV15_.gbk|endoribonuclease tra..|363|KY000080(167034):34760-35122:-1 ^^ Klebsiella phage KPV15, complete genome.|neighbours:ID:APD20421.1(-1),ID:APD20423.1(-1)|neighbour_genes:hypothetical protein,DNA polymerase clamp..|
MIEITLKQPEDFLKVKETLTRMGIANNKDKVLYQSCHILQKQGRYYIVHFKEMLKLDGRPVTIDLEDEIRRDSIAQLLADWGLLSINRGQTLAQMQNNFRVITFKQKHEWTLKSKYTIGA
> |[Tevenvirinae Klebsiella_phage_Marfa]||_Klebsiella_phage_Marfa.gb|Phage endoribonulcea..|378|MN044033.1(168532):29177-29554:-1 ^RAST2:fig|1198136.82.peg.46^ Tevenvirinae Klebsiella_phage_Marfa|neighbours:(-1),(-1)|neighbour_genes:hypothetical protein,gp62 clamp loader su..|
MVDMIEITLKQPEDFLKVKETLTRMGIANNRDKVLYQSCHILQKQGLYYIVHFKEMLKLDGRPVVMTEEDEQRRDSIAWLLEDWGLIEIAPGQRTFMHEMTNNFRVIGFKQKSEWTLKSKYTIGS
>ID:YP_009194285.1 |[Klebsiella phage Matisse]||_Klebsiella_phage_Matisse_.gbk|translation represso..|363|NC_028750(176081):25678-26040:-1 ^GeneID:26613223^ Klebsiella phage Matisse, complete genome.|neighbours:ID:YP_009194284.1(-1),ID:YP_009194286.1(-1)|neighbour_genes:hypothetical protein,clamp loader subunit|
MLEIQLISDDSFLKIRETLTRIGIANNKKKMLWQSCHILKKQGKYFIVHFKELLKLDGRQVDMTEEDELRRNNIARLLEEWGMVKIVTTGLKFAEENNFRVLTHSQKADWILKYKYRIGH
>ID:AWY06937.1 |[Klebsiella phage Mineola]||_Klebsiella_phage_Mineola_.gbk|translation represso..|363|MH333064(166130):24991-25353:-1 ^^ Klebsiella phage Mineola, complete genome.|neighbours:ID:AWY06936.1(-1),ID:AWY06938.1(-1)|neighbour_genes:DNA polymerase,clamp loader small s..|
MIEITLKQPEDFLKVKETLTRMGIANNKDKVLYQSCHILQKQGRYYIVHFKEMLKLDGRPVTIDLEDEIRRDSIAQLLADWGLLSINRGQTLAQMQNNFRVITFKQKHEWTLKSKYTIGA
>ID:YP_009607237.1 |[Klebsiella phage Miro]||_Klebsiella_phage_Miro_.gbk|translational repres..|363|NC_041981(176055):25666-26028:-1 ^GeneID:40083245^ Klebsiella phage Miro, complete genome.|neighbours:ID:YP_009607236.1(-1),ID:YP_009607238.1(-1)|neighbour_genes:hypothetical protein,clamp loader subunit|
MLEIQLISDDSFLKIRETLTRIGIANNKKKMLWQSCHILKKQGKYFIVHFKELLKLDGRQVDMTEEDELRRNNIARLLEEWGMVKIVTPGLKFAEENNFRVLTHSQKADWILKYKYRIGH
> |[Tevenvirinae _Klebsiella_phage_PKO111]||_Klebsiella_phage_PKO111.gb|Phage endoribonulcea..|372|NC_031095.1(168758):80178-80549:1 ^RAST2:fig|1198136.84.peg.161^ Tevenvirinae _Klebsiella_phage_PKO111|neighbours:(1),(1)|neighbour_genes:Phage DNA polymerase..,hypothetical protein|
MVKMIEITLKQPEDFLKVKETLTRMGIANNKDKVLYQSCHILQKQGRYYIVHFKEMLKLDGRPVIIDLEDEIRRDSIAQLLADWGLLSINRGQTLAQMQNNFRVITFKQKHEWTLKSKYTIGA
>ID:YP_009288722.2 |[Klebsiella phage vB_KpnM_KpV477]||_Klebsiella_phage_vB_KpnM_KpV477_.gbk|putative transcripti..|363|NC_031087(168272):27425-27787:-1 ^GeneID:29067008^ Klebsiella phage vB_KpnM_KpV477, complete genome.|neighbours:ID:YP_009288721.1(-1),ID:YP_009288723.1(-1)|neighbour_genes:putative DNA polymer..,putative DNA polymer..|
MIEITLKQPEDFLKVKETLTRMGIANNKDKILYQSCHILQKQGRYYIVHFKEMLKLDGRPVTIDLEDEIRRDSIAQLLADWGLLSINRGQTLAQMQNNFRVITFKQKHEWTLKSKYTIGA
>ID:AUO78714.1 |[Klebsiella phage vB_Kpn_F48]||_Klebsiella_phage_vB_Kpn_F48.gbk|endoribonuclease tra..|378|MG746602(170764):36480-36857:1 ^^ Klebsiella phage vB_Kpn_F48, complete genome.|neighbours:ID:AUO78713.1(1),ID:AUO78715.1(1)|neighbour_genes:DNA polymerase clamp..,DNA polymerase|
MVDMIEITLKQPEDFLKVKETLTRMGIANNRDKVLYQSCHILQKQGLYYIVHFKEMLKLDGRPVVISEEDEQRRDSIAWLLEDWGLIEIAPGQRTFMHEMTNNFRVIGFKQKPEWTLKSKYTIGS
> |[Tevenvirinae Morganella_phage_vB_MmoM_MP1]||_Morganella_phage_vB_MmoM_MP1.gb|Phage endoribonulcea..|360|NC_031020.1(163201):24492-24851:-1 ^RAST2:fig|1198136.47.peg.35^ Tevenvirinae Morganella_phage_vB_MmoM_MP1|neighbours:(-1),(-1)|neighbour_genes:DNA polymerase (EC 2..,hypothetical protein|
MIEIKLNTPDDFLKIRETLTRIGIANNTKKVIYQSCHILQKQGKYFIVHFKELLKLDGRIVNITDEDIQRRNNIAGLLEDWGLCDILSDVIITDEHNFRVISFQQKKDWTLVHKYKIGN
>ID:YP_009211475.1 |[Pectobacterium bacteriophage PM2]||_Pectobacterium_bacteriophage_PM2.gbk|translational repres..|369|NC_028940(170286):31450-31818:-1 ^GeneID:26637947^ Pectobacterium bacteriophage PM2, complete genome.|neighbours:ID:YP_009211474.1(-1),ID:YP_009211476.1(-1)|neighbour_genes:hypothetical protein,clamp loader subunit..|
MIEIILKTPEDFLKVKETLTRMGIANNKDKILYQSCHILQKQGLYYIVHFKEMLRMDGRVVDIESEDYQRRDSIALLLEKWALLDIKESSRDTLFDMTNNFRVISFKQKDEWSLKSKYTIGN
>ID:QBP35663.1 |[Phage NC-G]||_Phage_NC-G.gbk|endoribonuclease tra..|363|MK310184(170164):143281-143643:-1 ^^ Phage NC-G, complete genome.|neighbours:ID:QBP35662.1(-1),ID:QBP35664.1(-1)|neighbour_genes:DNA polymerase,DNA polymerase clamp..|
MIEITLKQPEDFLKVKETLTRMGIANNKEKKLYQSCHILQKQGRYYIVHFKEMLRMDGRQVDIDGEDYQRRDSIAQLLKDWGLIDIVDDSELFEITNNFRVISFKQKNDWELLSKYTIGN
> |[Tevenvirinae _Proteus_phage_phiP4-3]||_Proteus_phage_phiP4-3.gb|Phage endoribonulcea..|366|MG696114.1(167849):135603-135968:1 ^RAST2:fig|1198136.86.peg.235^ Tevenvirinae _Proteus_phage_phiP4-3|neighbours:(1),(1)|neighbour_genes:Phage DNA polymerase..,hypothetical protein|
MIEIKLKTPEDFLKIRETLTRIGIANNSKKELYQSCHILQKQGKYFIVHFKELLKLDGRKVDISKEDIQRRDSIATLLESWELCDIIKGQSLDLPEEHNFRVISFKQKEDWKLIHKYRIGN
> |[Tevenvirinae _Proteus_phage_vB_PmiM_Pm5461]||_Proteus_phage_vB_PmiM_Pm5461.gb|Phage endoribonulcea..|375|NC_028762.1(161989):31329-31703:-1 ^RAST2:fig|1198136.85.peg.46^ Tevenvirinae _Proteus_phage_vB_PmiM_Pm5461|neighbours:(-1),(-1)|neighbour_genes:hypothetical protein,Phage DNA polymerase..|
MVIMIEIKLKTPEDFLKIRETLTRIGIANNSKKELYQSCHILQKQGKYFIVHFKELLKLDGRKVDISEEDIQRRDSIANLLESWELCDIIEGQKLNLPEEHNFRVISFKQKEDWKLIHKYRIGN
> |[Tevenvirinae _Pseudomonas_phage_PspYZU05]||_Pseudomonas_phage_PspYZU05.gb|Phage endoribonulcea..|363|KY971610.1(166442):55372-55734:-1 ^RAST2:fig|1198136.88.peg.88^ Tevenvirinae _Pseudomonas_phage_PspYZU05|neighbours:(-1),(-1)|neighbour_genes:hypothetical protein,hypothetical protein|
MVEIYLNSPEDFLKVRETLTRMGIANNKDKVLYPSCNILKKQDRYYIVHFKEMLKMDGRKVNIDEEDISRLHSITRVLDAWGLVVIAENEELMEMNYNFRILSFEQKNSWTIKPKYVIGK
>ID:YP_009615526.1 |[Salmonella phage Melville]||_Salmonella_phage_Melville_.gbk|RegA-like translatio..|363|NC_042044(159323):25478-25840:-1 ^GeneID:40091990^ Salmonella phage Melville, complete genome.|neighbours:ID:YP_009615525.1(-1),ID:YP_009615527.1(-1)|neighbour_genes:MobD-like homing end..,clamp loader subunit|
MIEIKLKQPEDFLKVKETLTRMGIANNRDRVLYQSCHILQKQGLYYVVHFKEMLKLDGRPVTIDDEDIIRRDSIAQLLEDWGLIELVDRGSLQAMQNNFRVITFKQKDDWKLIAKYTIGA
>ID:YP_007501082.1 |[Salmonella phage vB_SenMS16]||_Salmonella_phage_S16_.gbk|translational repres..|363|NC_020416(160221):25920-26282:-1 ^GeneID:14675283^ Salmonella phage S16, complete genome.|neighbours:ID:YP_007501081.1(-1),ID:YP_007501083.1(-1)|neighbour_genes:DNA polymerase,clamp loader subunit|
MIEIKLKQPEDFLKVKETLTRMGIANNRDRVLYQSCHILQKQGLYYVVHFKEMLKLDGRPVTIDDEDIIRRDSIAQLLEDWGLIELVDRGSLQAMQNNFRVITFKQKDDWKLIAKYTIGA
> |[Tevenvirinae _Salmonella_phage_STML-198]||_Salmonella_phage_STML-198.gb|Phage endoribonulcea..|372|NC_027344.1(158099):67903-68274:-1 ^RAST2:fig|1198136.87.peg.119^ Tevenvirinae _Salmonella_phage_STML-198|neighbours:(-1),(-1)|neighbour_genes:Phage-associated hom..,Phage DNA polymerase..|
MVKMIEIKLKQPEDFLKVKETLTRMGIANNRDRVLYQSCHILQKQGLYYVVHFKEMLKLDGRPVTIDDEDIIRRDSIAQLLEDWGLIELVDRGSLQAMQNNFRVITFKQKDDWKLIAKYTIGA
> |[Tevenvirinae Salmonella phage STP4-a]||_Salmonella_phage_STP4-a.gb|Phage endoribonulcea..|372|NC_026607.2(159914):25498-25869:-1 ^RAST2:fig|1198136.48.peg.41^ Tevenvirinae Salmonella phage STP4-a|neighbours:(-1),(-1)|neighbour_genes:hypothetical protein,Phage DNA polymerase..|
MVKMIEIKLKQPEDFLKVKETLTRMGIANNRDRVLYQSCHILQKQGLYYVVHFKEMLKLDGRPVTIDDEDIIRRDSIAQLLEDWGLIELVDRGSLQAMQNNFRVITFKQKDDWKLIAKYTIGA
> |[Tevenvirinae Salmonella_phage_vB_SnwM_CGG4-1]||_Salmonella_phage_vB_SnwM_CGG4-1.gb|Phage endoribonulcea..|372|NC_031065.1(159878):25404-25775:-1 ^RAST2:fig|1198136.78.peg.41^ Tevenvirinae Salmonella_phage_vB_SnwM_CGG4-1|neighbours:(-1),(-1)|neighbour_genes:DNA polymerase (EC 2..,Phage DNA polymerase..|
MVKMIEIKLKQPEDFLKVKETLTRMGIANNKDRVLYQSCHILQKQGLYYVVHFKEMLKLDGRPVTIDDEDITRRDSIAQLLEDWGLIELVDRGSLQAMQNNFRVITFKQKDDWKLIAKYTIGA
> |[Tevenvirinae Serratia phage PS2]||_Serratia_phage_PS2.gb|Phage endoribonulcea..|369|KJ025957.1(167266):30513-30881:-1 ^RAST2:fig|1198136.49.peg.55^ Tevenvirinae Serratia phage PS2|neighbours:(-1),(-1)|neighbour_genes:DNA polymerase (EC 2..,gp62 clamp loader sm..|
MLQIELIKKDDFLKIRETLTRMGIANNKTKTLYQSCHILQKQGLYYIVHFKELLKLDGRPVEITDEDFQRRDSIAQLLEQWNLCKIVHKVGEKINEQVNNFRVISHKQKDQWSLIHKYKIGN
>ID:APC45112.1 |[Shigella phage SH7]||_Shigella_phage_SH7_.gbk|translational repres..|369|KX828711(164870):27003-27371:-1 ^^ Shigella phage SH7, complete genome.|neighbours:ID:APC45019.1(-1),ID:APC45018.1(-1)|neighbour_genes:DNA polymerase,clamp-loader small s..|
MIEITLKKPEDFLKVKETLTRMGIANNKDKVLYQSCHILQKKGLYYIVHFKEMLRMDGRQVEMTEEDEVRRDSIAWLLEDWGLIEIVPGQRTFMKDLTNNFRVISFKQKHEWKLVPKYTIGN
>ID:YP_009288418.1 |[Shigella phage SHBML-50-1]||_Shigella_phage_SHBML-50-1_.gbk|endoribonuclease tra..|369|NC_031085(166634):29651-30019:-1 ^GeneID:29060508^ Shigella phage SHBML-50-1, complete genome.|neighbours:ID:YP_009288417.1(-1),ID:YP_009288419.1(-1)|neighbour_genes:hypothetical protein,DNA polymerase clamp..|
MIEITLKKPEDFLKVKETLTRMGIANNKDKVLYQSCHILQKKGLYYIVHFKEMLRMDGRQVEMTEEDEVRRDSIAWLLEDWGLIEIVPGQRTFMKDLTNNFRVISFKQKHEWKLVPKYTIGN
>ID:YP_009277691.1 |[Shigella phage SHFML-11]||_Shigella_phage_SHFML-11.gbk|endoribonuclease tra..|369|NC_030953(170650):145354-145722:-1 ^GeneID:29056398^ Shigella phage SHFML-11, complete genome.|neighbours:ID:YP_009277690.1(-1),ID:YP_009277692.1(-1)|neighbour_genes:DNA polymerase,DNA polymerase clamp..|
MIEITLKKPEDFLKVKETLTRMGIANNKDKVLYQSCHILQKKGLYYIVHFKEMLRMDGRQVEMTEEDEVRRDSIAWLLEDWGLIEIVPGQRTFMKDLTNNFRVISFKQKHEWKLVPKYTIGN
> |[Tevenvirinae Shigella_phage_SHSML-52-1]||_Shigella_phage_SHSML-52-1.gb|Phage endoribonulcea..|378|NC_031090.1(169621):2245-2622:1 ^RAST2:fig|1198136.79.peg.4^ Tevenvirinae Shigella_phage_SHSML-52-1|neighbours:(1),(1)|neighbour_genes:Phage DNA polymerase..,hypothetical protein|
MVKMIEIKLKNPEDFLKVKETLTRMGIANNKDKVLYQSCHILQKQGKYYIVHFKEMLRMDGRQVDIDGEDYQRRDSIAQLLEDWGLIVIEDSAREDLFGLTNNFRVISFKQKDDWTLKAKYTIGN
>ID:YP_003934675.1 |[Shigella phage SP18]||_Shigella_phage_SP18.gbk|regA|369|NC_014595(170605):27113-27481:-1 ^GeneID:9830411^ Shigella phage SP18, complete genome.|neighbours:ID:YP_003934674.1(-1),ID:YP_003934676.1(-1)|neighbour_genes:hypothetical protein,gp62|
MIEITLKQPEDFLKVKETLTRMGIANNKDRVLYQSCHILQKQGHYYIVHFKEMLRMDGRQVDIDGEDYQRRDSIAQLLEDWGLIAIKEEEHNELFAVTNNFRVISFKQKDDWKLVAKYTIGN
>ID:AUV63989.1 |[Shigella phage Sf20]||_Shigella_phage_Sf20_.gbk|translation represso..|363|MF327006(163982):119143-119505:-1 ^^ Shigella phage Sf20, complete genome.|neighbours:ID:AUV63988.1(-1),ID:AUV63990.1(-1)|neighbour_genes:DNA polymerase,clamp loader, small ..|
MIEINLISPENFLKIKETLTRCGIANNRDKTLYQSCHILQKKGRYYIVHFKELLKLDGRSVKMTWEDELRRNNIAKLLAQWNLCTLIDSDFETTEVNNFRVLSFKQKEEWTLIEKYQIGR
>ID:YP_009618862.1 |[Shigella phage Sf21]||_Shigella_phage_Sf21_.gbk|translation represso..|369|NC_042077(166002):27805-28173:-1 ^GeneID:40095465^ Shigella phage Sf21, complete genome.|neighbours:ID:YP_009618861.1(-1),ID:YP_009618863.1(-1)|neighbour_genes:DNA polymerase,clamp loader, small ..|
MIEITIKKPEDFLKVKETLTRMGIANNKDKVLYQSCHILQKKGLYYIVHFKEMLRMDGRQVEMTEEDEVRRDSIAWLLEDWGLIEIVPGQRTFMKDLTNNFRVISFKQKHEWKLVPKYTIGN
>ID:YP_009614973.1 |[Shigella phage Sf22]||_Shigella_phage_Sf22_.gbk|gp221|369|NC_042039(166283):140649-141017:-1 ^GeneID:40091388^ Shigella phage Sf22, complete genome.|neighbours:ID:YP_009614972.1(-1),ID:YP_009614974.1(-1)|neighbour_genes:DNA polymerase,clamp loader, small ..|
MIEITLKKPEDFLKVKETLTRMGIANNKDKVLYQSCHILQKKGLYYIVHFKEMLRMDGRQVEMTEEDEVRRDSIAWLLEDWGLIEIVPGQRTFMKDLTNNFRVISFKQKHEWKLVPKYTIGN
>ID:ATE86582.1 |[Shigella phage Sf23]||_Shigella_phage_Sf23_.gbk|translation represso..|369|MF158046(167678):118038-118406:-1 ^^ Shigella phage Sf23, complete genome.|neighbours:ID:ATE86581.1(-1),ID:ATE86583.1(-1)|neighbour_genes:hypothetical protein,clamp loader, small ..|
MIEITLKKPEDFLKVKETLTRMGIANNKDKVLYQSCHILQKKGLYYIVHFKEMLRMDGRQVEMTEEDEVRRDSIAWLLEDWGLIEIVPGQRTFMKDLTNNFRVISFKQKHEWKLVPKYTIGN
>ID:YP_009619258.1 |[Shigella phage Sf24]||_Shigella_phage_Sf24_.gbk|translation represso..|369|NC_042078(168112):123841-124209:-1 ^GeneID:40095873^ Shigella phage Sf24, complete genome.|neighbours:ID:YP_009619257.1(-1),ID:YP_009619259.1(-1)|neighbour_genes:hypothetical protein,clamp loader, small ..|
MIEITLKKPEDFLKVKETLTRMGIANNKDKVLYQSCHILQKKGLYYIVHFKEMLRMDGRQVEMTEEDEVRRDSIAWLLEDWGLIEIVPGQRTFMKDLTNNFRVISFKQKHEWKLVPKYTIGN
>ID:YP_004414950.1 |[Shigella phage Shfl2]||_Shigella_phage_Shfl2_.gbk|putative rega transl..|369|NC_015457(165919):28268-28636:-1 ^GeneID:10498813^ Shigella phage Shfl2, complete genome.|neighbours:ID:YP_004414949.1(-1),ID:YP_004414951.1(-1)|neighbour_genes:putative DNA polymer..,putative clamp-loade..|
MIEITLKKPEDFLKVKETLTRMGIANNKDKVLYQSCHILQKKGLYYIVHFKEMLRMDGRQVEMTEEDEVRRDSIAWLLEDWGLIEIVPGQRTFMKDLTNNFRVISFKQKHEWKLVPKYTIGN
>ID:YP_009110868.1 |[Shigella phage pSs-1]||_Shigella_phage_pSs-1_.gbk|gp61|369|NC_025829(164999):32651-33019:-1 ^GeneID:22475134^ Shigella phage pSs-1, complete genome.|neighbours:ID:YP_009110867.1(-1),ID:YP_009110869.1(-1)|neighbour_genes:gp60,gp62|
MIEITLKKPEDFLKVKETLTRMGIANNKDKVLYQSCHILQKKGLYYIVHFKEMLRMDGRQVEMTEEDEVRRDSIAWLLEDWGLVEIVPGQRTFMKDLTNNFRVISFKQKHEWKLVPKYTIGN
> |[Tevenvirinae Vibrio_phage_KVP40]||_Vibrio_phage_KVP40.gb|Phage endoribonulcea..|399|NC_005083.2(244834):48454-48852:1 ^RAST2:fig|1198136.81.peg.83^ Tevenvirinae Vibrio_phage_KVP40|neighbours:(1),(1)|neighbour_genes:Phage DNA polymerase..,Phage protein|
MLLRLIMDIINKLEIQLPDDDAFLKIRETLTRIGIANNKTNTLYQSCHILQKRGVYFLVHFKELLALDGRCVEITAEDIERRNNIAKLLEDWNLCKIAHPESHEFTGDNKFRVISFRDSKNWNLRYKYKIGG
> |[Tevenvirinae Vibrio_phage_ValB1_HC]||_Vibrio_phage_ValB1_HC.gb|Phage endoribonulcea..|399|MK568540.1(247619):32148-32546:-1 ^RAST2:fig|1198136.76.peg.55^ Tevenvirinae Vibrio_phage_ValB1_HC|neighbours:(-1),(-1)|neighbour_genes:hypothetical protein,Phage DNA polymerase..|
MLLRLIMDIINKLEIQLPDDDAFLKIRETLTRIGIANNKTNTLYQSCHILQKRGVYFLVHFKELLALDGRCVEITDEDIERRNNIAKLLEDWNLCKIAHPESHEFTGDNKFRVISFRDSKNWNLRYKYKIGA
> |[Tevenvirinae Vibrio_phage_ValKK3]||_Vibrio_phage_ValKK3.gb|Phage endoribonulcea..|399|NC_028829.1(248088):84942-85340:-1 ^RAST2:fig|1198136.77.peg.190^ Tevenvirinae Vibrio_phage_ValKK3|neighbours:(-1),(-1)|neighbour_genes:hypothetical protein,Phage DNA polymerase..|
MLLRLIMDIINKLEIQLPDDDAFLKIRETLTRIGIANNKTNTLYQSCHILQKRGVYFLVHFKELLALDGRCVEITDEDIERRNNIAKLLEDWNLCKIAHPESHEFTGDNKFRVISFRDSKNWNLRYKYKIGG
> |[Tevenvirinae Vibrio_phage_phi-Grn1]||_Vibrio_phage_phi-Grn1.gb|Phage endoribonulcea..|399|KT919972.1(248605):155994-156392:1 ^RAST2:fig|1198136.75.peg.243^ Tevenvirinae Vibrio_phage_phi-Grn1|neighbours:(1),(1)|neighbour_genes:Phage DNA polymerase..,hypothetical protein|
MLLRLIMDIINKLEIQLPDDDAFLKIRETLTRIGIANNKTNTLYQSCHILQKRGVYFLVHFKELLALDGRCVEITDEDIERRNNIAKLLEDWNLCKIAHPESHEFTGDNKFRVISFRDSKNWNLRYKYKIGG
> |[Tevenvirinae Vibrio_phage_phi-ST2]||_Vibrio_phage_phi-ST2.gb|Phage endoribonulcea..|384|KT919973.1(250485):216793-217176:1 ^RAST2:fig|1198136.73.peg.386^ Tevenvirinae Vibrio_phage_phi-ST2|neighbours:(-1),(1)|neighbour_genes:Phage-associated hom..,hypothetical protein|
MADYINKLEIQLPDDDAFLKIRETLTRIGIANNKTNTLYQSCHILQKRGVYFLVHFKELLALDGRCVEITDEDIERRNNIAKLLEDWNLCKIAHPESHEFTGDNKFRVISFRDSKNWNLRYKYKIGA
> |[Tevenvirinae _Vibrio_phage_vB_VmeM-32]||_Vibrio_phage_vB_VmeM-32.gb|Phage endoribonulcea..|402|KU160494.1(199912):110766-111167:1 ^RAST2:fig|1198136.70.peg.170^ Tevenvirinae _Vibrio_phage_vB_VmeM-32|neighbours:(1),(1)|neighbour_genes:Phage DNA polymerase..,hypothetical protein|
MIQITLNQPDQFLKIKETLTRMGIANSKTKTLYQSCHILHKQGKYFIAHFKELLALDGANIEITEEDKQRTEDIAHLLSTWNMCDVVEDNFEPIKRYFFRIIAHKEKHEWNLIPKYTMSRGRKKTRKTEEKHD
> |[Tevenvirinae Vibriophage_phi-pp2]||_Vibriophage_phi-pp2.gb|Phage endoribonulcea..|399|JN849462.1(246421):48455-48853:1 ^RAST2:fig|1198136.74.peg.82^ Tevenvirinae Vibriophage_phi-pp2|neighbours:(1),(-1)|neighbour_genes:Phage DNA polymerase..,hypothetical protein|
MLLRLIMDIINKLEIQLPDDDAFLKIRETLTRIGIANNKTNTLYQSCHILQKRGVYFLVHFKELLALDGRCVEITAEDIERRNNIAKLLEDWNLCKIAHPESHEFTGDNKFRVISFRDSKNWNLRYKYRIGS
>ID:YP_009153650.1 |[Yersinia phage PST]||_Yersinia_phage_PST_.gbk|regA|369|NC_027404(167785):27331-27699:-1 ^GeneID:24677459^ Yersinia phage PST, complete genome.|neighbours:ID:YP_009153649.1(-1),ID:YP_009153651.1(-1)|neighbour_genes:hypothetical protein,clamp loader subunit..|
MIEITLKKPEDFLKVKETLTRMGIANNKDKVLYQSCHILQKKGLYYIVHFKEMLRMDGRQVEMTEEDEVRRDSIAWLLEDWGLIEIVPGQRTFMKDLTNNFRVISFKQKHEWKLVPKYTIGN
>ID:VEV89663.1 |[Yersinia phage fPS-2]||_Yersinia_phage_fPS-2_.gbk|g047c|369|LR215722(169060):28852-29220:-1 ^^ Yersinia phage fPS-2 genome assembly, chromosome: I.|neighbours:ID:VEV89662.1(-1),ID:VEV89664.1(-1)|neighbour_genes:g046c,g048c|
MIEITLKKPEDFLKVKETLTRMGIANNKDKVLYQSCHILQKKGLYYIVHFKEMLRMDGRQVEMTEEDEVRRDSIAWLLEDWGLIEIVPGQRTFMKDLTNNFRVISFKQKHEWKLVPKYTIGN
>ID:YP_009149291.1 |[Yersinia phage phiD1]||_Yersinia_phage_phiD1_.gbk|g052|369|NC_027353(167063):28805-29173:-1 ^GeneID:24635488^ Yersinia phage phiD1 complete genome.|neighbours:ID:YP_009149290.1(-1),ID:YP_009149292.1(-1)|neighbour_genes:g051,g053|
MIEITLKKPEDFLKVKETLTRMGIANNKDKVLYQSCHILQKKGLYYIVHFKEMLRMDGRQVEMTEEDEVRRDSIAWLLEDWGLIEIVPGQRTFMKDLTNNFRVISFKQKHEWKLVPKYTIGN
