# Supplementary material for: Influence of Non-canonical DNA Bases on the Genomic Diversity of Tevenvirinae
Source: Front Microbiol. 2021 Apr 6;12:632686. doi: 10.3389/fmicb.2021.632686 (PMC8056088; doi:10.3389/fmicb.2021.632686)
Supplement: Supplementary Data Sheet 1 — Clustering results (folders “first clusterisation,” “second clusterisation,” and “third clusterisation”): the number of pan-genome components in the individual genome (files “pan genome components of genomes”), the total number of all clusters and components of the pan-genome (files “pan genome components”), a list of clusters of the core genome (files “core list”), a list of clusters of the softcore genome (files “softcore list”). Clusters of the softcore genome (folders “softcore clusters”) are presented in the files which show regions in genomes, protein sequences, names of viruses which have these proteins A description of softcore clusters is also supplied (file “Softcore clusters description”). [file Data_Sheet_1.ZIP › Data sheet 1/third clusterisation/softcore_clusters/20343_62.faa]

> |[Tevenvirinae _Acinetobacter_phage_133]||_Acinetobacter_phage_133.gb|gp62 clamp loader su..|564|NC_015250.1(159801):43999-44562:-1 ^RAST2:fig|1198136.113.peg.91^ Tevenvirinae _Acinetobacter_phage_133|neighbours:(-1),(-1)|neighbour_genes:Phage endoribonulcea..,Replication factor C..|
MFLLTDLIQAPELNEHQIAWEDKDWAKVKELADSYKESAESELFANLNAINHLKQHRMVDDSYSKFLITELLSLHTDALYPAYMANLGIKTLRDQDHFRYLLHAVPHGKRYASKAKLDEDVKETFVIRLLMLLYDINELDAKMYKTILTKNGRLESDLKRCSSYVTDAFLKTITKNVKTQKELRKLV
> |[Tevenvirinae _Acinetobacter_phage_AM101]||_Acinetobacter_phage_AM101.gb|Phage DNA polymerase..|570|MH165274.1(166487):118029-118598:1 ^RAST2:fig|1198136.62.peg.170^ Tevenvirinae _Acinetobacter_phage_AM101|neighbours:(1),(1)|neighbour_genes:Replication factor C..,Phage endoribonulcea..|
MSMICLFDDDEEVLNPHQAAWANKDWDTVKKLIEEYKEKPENELFVILNNINSVKGELNVSQFENYSKFMIDNMLSQHMDCLSTVYNANLMLSSLPDQVHHNYLMNLIPYGRRFSKSLKLDESIKDQYILKLLMAYYKVNSQVAYDYRQLLERKGKLQTVLREAKALATDEFLKSITKNPKEIKELKQL
> |[Tevenvirinae _Acinetobacter_phage_Ac42]||_Acinetobacter_phage_Ac42.gb|Phage DNA polymerase..|567|NC_014660.1(167716):52459-53025:-1 ^RAST2:fig|1198136.114.peg.102^ Tevenvirinae _Acinetobacter_phage_Ac42|neighbours:(-1),(-1)|neighbour_genes:Phage endoribonulcea..,Replication factor C..|
MSLDFLMGDDVGPALNEYQIAWFNQDWDEVKRLTDTFDDSKPNPLFDSLNNINTGKQHKVAPDGYSKFMIDDMLSQHVDSLQAAYMANLTMGGMPDQVHYQYMIDSVPYGKRFTKSSKLGIDYVEEFYLAVIGKRFNISRVESIMYKQILTAKGTLSDVVKTAGFVSDDFLKTITKNVKEIKELKKLL
> |[Viruses _Acinetobacter_phage_Acj61]||_Acinetobacter_phage_Acj61.gb|hypothetical protein|567|NC_014661.1(164093):54260-54826:-1 ^RAST2:fig|10239.85.peg.99^ Viruses _Acinetobacter_phage_Acj61|neighbours:(-1),(-1)|neighbour_genes:Phage endoribonulcea..,Replication factor C..|
MICLFGEDEQQYSEHDVAWFGKDWEAVQKLADSYKEKPENEFFMLLNNINTGKKELPVGNIDSYSKFAVDNMLSKHVDCIHHVYMANMLLHGMSDQAHHNYLMNAIPHGKRFAKAVKLDESFKDKFVLQLLQKFYKVNPGKAVEYRDLLQHKGKLDAVLQQAKGFVTDEFLKSITKNVKEQKELKRLL
> |[Viruses _Acinetobacter_phage _Acj9]||_Acinetobacter_phage_Acj9.gb|hypothetical protein|567|NC_014663.1(169947):57409-57975:-1 ^RAST2:fig|10239.87.peg.106^ Viruses _Acinetobacter_phage _Acj9|neighbours:(-1),(-1)|neighbour_genes:RegA translational r..,Replication factor C..|
MLCFFDPEDEVQRSPHELAWAAKDWSAVKELCDEFKVKPENQLFAVLNNINMKKGELNTQDLEGYSKFMVDSMLSRHVDCIQTVYFSNLVLSTLDDKHHHDYLKLMIPQGRRFSRVSKVVEPLHERYKLALLAKFFNVSPETAFEYKKLLENKGNLETTLKRAKAHATDEFLLTLTKNPKEIKELKLL
> |[Tevenvirinae _Acinetobacter_phage_KARL-1]||_Acinetobacter_phage_KARL-1.gb|Phage DNA polymerase..|570|MH713599.1(166560):133166-133735:1 ^RAST2:fig|1198136.64.peg.198^ Tevenvirinae _Acinetobacter_phage_KARL-1|neighbours:(1),(1)|neighbour_genes:Replication factor C..,Phage endoribonulcea..|
MSMICLFDDDEEVLNPHQAAWANKDWDTVKKLIEEYKEKPENELFVILNNINSVKGELNVSQFENYSKFMIDNMLSQHMDCLTTVYNANLMLSSLPDQVHHNYLMNLIPYGRRFSKSLKLDESIKDQYILKLLMAYYKVNSQVAYNYRQLLERKGKLQTVLREAKALATDEFLKSITKNPKEIKELKQL
> |[Viruses _Acinetobacter_phage_ZZ1]||_Acinetobacter_phage_ZZ1.gb|Phage DNA polymerase..|567|NC_018087.3(166687):48979-49545:-1 ^RAST2:fig|10239.86.peg.103^ Viruses _Acinetobacter_phage_ZZ1|neighbours:(-1),(-1)|neighbour_genes:Phage endoribonulcea..,hypothetical protein|
MSMICLFDEDEVQLNPHEVAWMNKDWDAVKKLADEFKEKPEADLFKILNNINQNKREMSVMHMDYSKFMIDNMLSRHIECMPAVYMSNMVLQGLSDQHHHNYLTMLIPKGRRFSKTVKLDESFKDKYIIQLLMKYYKVNANTAYDYRKLLEHKGKLTEVLRDAKALATDDFLKSITKNPKELKELKLL
> |[Tevenvirinae Acinetobacter_phage_vB_ApiM_fHyAci03]||_Acinetobacter_phage_vB_ApiM_fHyAci03.gb|Phage DNA polymerase..|570|MH460829.1(165975):51060-51629:-1 ^RAST2:fig|1198136.65.peg.103^ Tevenvirinae Acinetobacter_phage_vB_ApiM_fHyAci03|neighbours:(-1),(-1)|neighbour_genes:Phage endoribonulcea..,Replication factor C..|
MSMICLFDDDEEVLNPHQAAWANKDWDMVKKLIEEYKEKPENELFVILNNINSVKGELNVSQFENYSKFMIDNMLSQHMDCLTTVYNANLMLSSLPDQVHHNYLMNLIPYGRRFSKSLKLDESIKDQYILKLLMAYYKVNSQVAYNYRQLLERKGKLQTVLREAKALATDEFLKSITKNPKEIKELKQL
> |[Tevenvirinae _Aeromonas_phage_65.2]||_Aeromonas_phage_65.2.gb|Phage DNA polymerase..|588|KY290955.1(236567):17366-17953:-1 ^RAST2:fig|1198136.115.peg.24^ Tevenvirinae _Aeromonas_phage_65.2|neighbours:(-1),(-1)|neighbour_genes:Phage endoribonulcea..,Replication factor C..|
MSLDFLGLEVPNEHRLAWDNKDWNKVKELCKEFKKDKDKSTFEIINNVTQKTGHKNVMVFESYDQYTINSWLSQHASMNGYASELNQWAGYITDQMHYDYLYYTVRKCKLPYVAYARASDDWDFVFITHILAHHYNVSYEKAVEYHDLHTEEQMKRILRDMRGLITSPDCPFMSVLPKHISKTEKARLYKTATKW
> |[Viruses Aeromonas phage 65]||_Aeromonas_phage_65.gb|Phage DNA polymerase..|588|NC_015251.1(235229):17369-17956:-1 ^RAST2:fig|10239.65.peg.24^ Viruses Aeromonas phage 65|neighbours:(-1),(-1)|neighbour_genes:Phage endoribonulcea..,Replication factor C..|
MSLDFLGLEVPNEHRLAWDNKDWNKVKELCKEFKKDKDKSTFEIINNVTQKTGHKNVMVFESYDQYTINSWLSQHASMNGYASELNQWAGYITDQMHYDYLYYTVRKCKLPYVAYARASDDWDFVFITHILAHHYNVSYEKAVEYHDLHTEEQMKRILRDMRGLITSPDCPFMSVLPKHISKTEKARLYKTATKW
> |[Tevenvirinae _Aeromonas_phage_AS-szw]||_Aeromonas_phage_AS-szw.gb|Phage DNA polymerase..|579|MF498773.1(229957):157161-157739:1 ^RAST2:fig|1198136.118.peg.279^ Tevenvirinae _Aeromonas_phage_AS-szw|neighbours:(1),(1)|neighbour_genes:Replication factor C..,Phage endoribonulcea..|
MSLDFLGLETPNEHRLAWDNKDWDKVKELCNEFKVDKDKSLFEIIKNVTQKTGYKNVREFADYDQYMINMMISQHAHMVGYASELNQWAGCITDQMHYDYLYHTVVKCQLPFMKAAKASNDWDYILIVKLLARHYSVSDSKAKDFIELHDETQLRAIKKLYKGIVTSPDCDFLKFAPNKTERTRLYGVVKKW
> |[Tevenvirinae _Aeromonas_phage_AS-zj]||_Aeromonas_phage_AS-zj.gb|Phage DNA polymerase..|579|MF448340.1(229929):33414-33992:1 ^RAST2:fig|1198136.120.peg.39^ Tevenvirinae _Aeromonas_phage_AS-zj|neighbours:(1),(1)|neighbour_genes:Replication factor C..,Phage endoribonulcea..|
MSLDFLGLETPNEHRLAWDNKDWDKVKELCNEFKVDKDKSLFEIIKNVTQKTGYKNVREFADYDQYMINMMISQHAHMVGYASELNQWAGCITDQMHYDYLYHTVVKCQLPFMKAAKASNDWDYILIVKLLARHYSVSDSKAKDFIELHDETQLRAIKKLYKGIVTSPDCDFLKFAPNKTERTRLYGVVKKW
>ID:NP_943897.1 |[Aeromonas virus Aeh1]||_Aeromonas_phage_Aeh1_.gbk|62|582|NC_005260(233234):16005-16586:-1 ^GeneID:2657983^ Aeromonas phage Aeh1, complete genome.|neighbours:ID:NP_943896.1(-1),ID:NP_943898.1(-1)|neighbour_genes:regA,44|
MSLACFMDEEDLNEHEIAWRSKDWNAVKELAKQFKVPAEQSLFEIIDNVTKKQGHGTVDRFSDYDQHAINNALSQHVTMSGYASELNSMEGFISDQMHYDYLYFTVRQCSLPKVKFAKLTDDWEQRVFEYLVSDYYEVSIPRAREYIDYFSDEQIKRLKKMFSPTVTDVNARCLTVIPTKTEREKIQRAIRSW
> |[Tevenvirinae _Aeromonas_phage_AsFcp_2]||_Aeromonas_phage_AsFcp_2.gb|Phage DNA polymerase..|579|MH791401.1(219171):186375-186953:-1 ^RAST2:fig|1198136.67.peg.313^ Tevenvirinae _Aeromonas_phage_AsFcp_2|neighbours:(-1),(-1)|neighbour_genes:Phage endoribonulcea..,hypothetical protein|
MSLDFLGEESLNEHEVAWRSRDWDAVKELAKQFKVPAEQSLFVVLDNVTKKLGHGSVARFADYDQHMLNNALSQHVEMRGYAFELNTMEGHISDQMHYDYMYFTIRQCSLPKVKFAKLTDDWEERVFEYLVSDFYEVSTQRAREYINRFSDEQKAKLRKMFSPMVNDVNAPCLTMIPTKTERDKIQRAIRSW
> |[Tevenvirinae _Aeromonas_phage_Asswx_1]||_Aeromonas_phage_Asswx_1.gb|Phage DNA polymerase..|579|MH791398.1(229103):164852-165430:1 ^RAST2:fig|1198136.119.peg.304^ Tevenvirinae _Aeromonas_phage_Asswx_1|neighbours:(1),(1)|neighbour_genes:Replication factor C..,Phage endoribonulcea..|
MSLDFLGLETPNEHRLAWDNKDWDKVKELCNEFKVDKDKSLFEIIKNVTQKTGYKNVREFADYDQFMINMMISQHAHMVGYASELNQWAGCITDQMHYDYLYHTVVKCQLPFMKAAKASNDWDYILIVKLLARHYSVSDSKAKDFIELHDETQLRAIKKLYKGIVTSPDCDFLKFAPNKTERTRLYGVVKKW
> |[Tevenvirinae _Aeromonas_phage_Aswh_1]||_Aeromonas_phage_Aswh_1.gb|Phage DNA polymerase..|579|MH791414.1(229730):73906-74484:-1 ^RAST2:fig|1198136.117.peg.170^ Tevenvirinae _Aeromonas_phage_Aswh_1|neighbours:(-1),(-1)|neighbour_genes:Phage endoribonulcea..,Replication factor C..|
MSLEFLGLETPNEHRLAWDAKDWARVKELSKEFKEDEEKALYKIIKNVTEKTGYKNVLEFSSYDQYSINRALSYHPTMNGYASELNMWAGNITDQMHYDYLYHTITKCKLPFVKPINQECDYDHQLIVKVLARHYNVSDKKASEFIELHDEKELNQVKKEMKCMINSPDCEFLSFLPNKSEKARLYKVASKW
> |[Tevenvirinae _Aeromonas_phage_CC2]||_Aeromonas_phage_CC2.gb|Phage DNA polymerase..|579|NC_019538.1(231743):104479-105057:-1 ^RAST2:fig|1198136.110.peg.260^ Tevenvirinae _Aeromonas_phage_CC2|neighbours:(-1),(-1)|neighbour_genes:Phage endoribonulcea..,hypothetical protein|
MSLDFLGLETPNEHRLAWDNKDWDKVKELCNEFKVDKDKSLFEIIKNVTQKTGYKNVREFADYDQFMINMMISQHAHMVGYASELNQWAGCITDQMHYDYLYHTVVKCQLPFMKAAKASNDWDYILIIKLLARHYSVSDSKAKDFIELHDETQLRAIKKLYKGIVTSPDCDFLKFAPNKTERTRLYGVVKKW
> |[Tevenvirinae _Aeromonas_phage_PX29]||_Aeromonas_phage_PX29.gb|Phage DNA polymerase..|579|NC_023688.1(222006):15740-16318:-1 ^RAST2:fig|1198136.108.peg.19^ Tevenvirinae _Aeromonas_phage_PX29|neighbours:(-1),(-1)|neighbour_genes:Phage endoribonulcea..,hypothetical protein|
MSLDFLGEESLNEHEVAWRSRDWDAVKELAKQFKVPAEQSLFVVLDNVTKKLGHGSVARFADYDQHMLNNALSQHVEMRGYAFELNTMEGHISDQMHYDYMYFTIRQCSLPKVKFAKLTDDWEERVFEYLVSDFYEVSTQRAREYINRFSDEQKAKLRKMFSPMVNDVNAPCLAMIPTKTERDKIQRAIRSW
>ID:YP_802991.1 |[Escherichia virus RB32]||_Bacteriophage_RB32_.gbk|62|564|NC_008515(165890):27940-28503:-1 ^GeneID:4405607^ Bacteriophage RB32, complete genome.|neighbours:ID:YP_802990.1(-1),ID:YP_802992.1(-1)|neighbour_genes:regA,44|
MSLFEDDIQLNEHQVAWYSKDWTAVQSAADSFKEKAENEFFEIIGAINNKTKCSIAQKDYSKYMVENALSQFPECMPAVYAMNLIGSGLSDEAHFNYLMAAVPRGKRYGKWAKLVEDSTEVLIIKLLAKRYQVNTNDAINYKSILTKNGKLPLVLKELKGLVTDDFLKEVTKNVKEQKQLKKLALEW
> |[Tevenvirinae _Citrobacter_phage_IME-CF2]||_Citrobacter_phage_IME-CF2.gb|Phage DNA polymerase..|573|NC_029013.1(177688):92065-92637:1 ^RAST2:fig|1198136.109.peg.173^ Tevenvirinae _Citrobacter_phage_IME-CF2|neighbours:(1),(1)|neighbour_genes:Phage DNA polymerase..,Phage endoribonulcea..|
MSLAAFLDEDELNEHEAAWRSKDWDKIEELVKGYGKDKENTLFMILEELNDGKKPLVIAGLDTYDKYFIDNAMSQHIDTLIPAYTMNMIGSGLPDQAHFNYYLHTVRKGKRFGAWAKLTEDNEMKVILYVLQKRYGVNTRIAMEYYEELKSLDKLSEWKRKNMKVALSVLAVVVKNKTDQKKVEQLIKKW
>ID:YP_009194860.1 |[Citrobacter phage Margaery]||_Citrobacter_phage_Margaery_.gbk|clamp loader subunit|573|NC_028755(178182):26457-27029:-1 ^GeneID:26647229^ Citrobacter phage Margaery, complete genome.|neighbours:ID:YP_009194859.1(-1),ID:YP_009194861.1(-1)|neighbour_genes:translational repres..,clamp loader subunit|
MSLAAFLDEEELNEHEAAWRSKDWDKIEELVKSYTKDKENTLFMVVEELNNGKTPLRISALDSYDKFFIDNAMSQHIETLIPAYTMNMIGSGLPDQAHFDYYLHTVRKGKRFGAWAKLTEDNEMKVILHVLQKRYGVNTRIAMEYYEELKQLEKLDEWKRKNMKVALSVLADVVKNKTDQKKVEQLIKKW
>ID:AYJ72905.1 |[Citrobacter phage Maroon]||_Citrobacter_phage_Maroon_.gbk|sliding camp loader,..|573|MH823906(178830):26011-26583:-1 ^^ Citrobacter phage Maroon, complete genome.|neighbours:ID:AYJ72904.1(-1),ID:AYJ72906.1(-1)|neighbour_genes:translation represso..,sliding camp loader,..|
MSLAAFLDEEELNEHEAAWRSKDWDKIEELVKSYTKDKENTLFMVVEELNNGKTPLRISALDSYDKFFIDNAMSQHIETLIPAYTMNMIGSGLPDQAHFDYYLHTVRKGKRFGAWAKLTEDNEMKVILHVLQKRYGVNTRIAMEYYEELKQLEKLDEWKRKNMKVALSVLADVVKNKTDQKKVEQLIKKW
>ID:YP_009203765.1 |[Citrobacter phage Merlin]||_Citrobacter_phage_Merlin_.gbk|clamp loader subunit|564|NC_028857(172733):27852-28415:-1 ^GeneID:26647965^ Citrobacter phage Merlin, complete genome.|neighbours:ID:YP_009203764.1(-1),ID:YP_009203766.1(-1)|neighbour_genes:translational repres..,clamp loader subunit|
MSLFDDDVQLNEHQVAWYSKDWTEVQKVSDQFKQTAENEFFEIIGAINEKKPCSIAQKNYSRHMVENALSQHPECMPAVYVMNLVGSELSDEDHFNYMMAAIPQGRRYGKWAKLIEDTGELLVLRVLMKYYTINLNDAQVYRDTLVSKGKLSLVLKEAKALVTDEFLKELTKNVKEQKQFKKQALEW
> |[Tevenvirinae _Citrobacter_phage_Miller]||_Citrobacter_phage_Miller.gb|Phage DNA polymerase..|573|NC_025414.1(178171):26122-26694:-1 ^RAST2:fig|1198136.111.peg.44^ Tevenvirinae _Citrobacter_phage_Miller|neighbours:(-1),(-1)|neighbour_genes:Phage endoribonulcea..,Phage DNA polymerase..|
MSLAAFLDEDELNEHEAAWRSKDWDKIEELVKGYGKDKENTLFMILEELNDGKKPLVIAGLDTYDKYFIDNAMSQHIDTLIPAYTMNMIGSGLPDQAHFNYYLHTVRKGKRFGAWAKLTEDNEMKVILYVLQKRYGVNTRIAMEYYEELKSLDKLSEWKRKNMKVALSVLAVVVKNKTDQKKVEQLIKKW
>ID:YP_009146485.1 |[Citrobacter phage Moon]||_Citrobacter_phage_Moon.gbk|clamp loader subunit|564|NC_027331(170341):28071-28634:-1 ^GeneID:24721651^ Citrobacter phage Moon, complete genome.|neighbours:ID:YP_009146484.1(-1),ID:YP_009146486.1(-1)|neighbour_genes:translational repres..,clamp loader subunit|
MSLFDDDIQLNEHQVAWYSKDWAEVQKVSEQFKQTAENEFFEIIGAINEKKPCSIAQKNYSRHMVENALSQHPECMTAVYVMNLVGSELSDEDHFNYMMAAIPQGRRFGKWAKLIEDTGELLILRVLMKYYTINLNDAQVYRDTLVSKGKLSLVLKEAKALVTDEFLKELTKNVKEQKQFKKQALEW
>ID:YP_009285579.1 |[Citrobacter phage vB_CfrM_CfP1]||_Citrobacter_phage_vB_CfrM_CfP1_.gbk|clamp-loader subunit|573|NC_031057(180219):28341-28913:-1 ^GeneID:29079670^ Citrobacter phage vB_CfrM_CfP1, complete genome.|neighbours:ID:YP_009285578.1(-1),ID:YP_009285580.1(-1)|neighbour_genes:early gene translati..,clamp-loader subunit|
MSLAAFLDEDELNEHEAAWRSKDWDKIEELVKGYGKDKENTLFMILEELNDGKKPLVIAGLDTYDKYFIDNAMSQHIDTLIPAYTMNMIGSGLPDQAHFNYYLHTVRKGKRFGAWAKLTEDNEMKVILYVLQKRYGVNTRIAMEYYEELKSLDKLSEWKRKNMKVALSVLAVVVKNKTDQKKVEQLIKKW
> |[Tevenvirinae _Cronobacter_phage_Pet-CM3-4]||_Cronobacter_phage_Pet-CM3-4.gb|Phage DNA polymerase..|564|LT614807.1(171975):28418-28981:-1 ^RAST2:fig|1198136.112.peg.46^ Tevenvirinae _Cronobacter_phage_Pet-CM3-4|neighbours:(-1),(-1)|neighbour_genes:Phage endoribonulcea..,Replication factor C..|
MSLFEDDVQLNEHQIAWYSKDEAEIKRLSDTFKETTENEFFAIIGAINEKKDISIGTRDYSKFMVENALSQFPECMPSVYVMNLVGSGLSDEAHFNYLKAAVPRGRRFGKWAKLNESAQETLILKVLMNHYTININDAERYRVTLANKNKLSETLKRLKGTVTDELVKSITKNVKEQKQLKKLALEW
>ID:YP_006986317.1 |[Cronobacter phage vB_CsaM_GAP161]||_Cronobacter_phage_vB_CsaM_GAP161_.gbk|clamp-loader subunit|573|NC_019398(178193):25226-25798:-1 ^GeneID:13997582^ Cronobacter phage vB_CsaM_GAP161, complete genome.|neighbours:ID:YP_006986316.1(-1),ID:YP_006986318.1(-1)|neighbour_genes:early gene translati..,clamp-loader subunit|
MSLAAFLDEEELNEHEAAWRSKDWDKIEELVKEYTKDKENTLFMVLEELNNGKTPLRISALDSYDKFFIDNAMSQHIETLIPAYTMNMIGSGLPDQAHFDYYLHTVRKGKRFGAWAKLTEDNEMKVILHVLQKRYGVNTCIAMEYYEELKQLEKLDEWKRKNMKVALSVLADVVKNKTDQKKVEQLIKKW
>ID:AOG16169.1 |[Cronobacter phage vB_CsaM_leB]||_Cronobacter_phage_vB_CsaM_leB_.gbk|clamp laoder subunit|573|KX431559(177907):26080-26652:-1 ^^ Cronobacter phage vB_CsaM_leB, complete genome.|neighbours:ID:AOG16168.1(-1),ID:AOG16170.1(-1)|neighbour_genes:early gene translati..,clamp laoder subunit|
MSLAAFLDEEELNEHEAAWRSKDWDKIEELVKEYTKDKENTLFMVLEELNNGKTPLRISALDSYDKFFIDNAMSQHIETLIPAYTMNMIGSGLPDQAHFDYYLHTVRKGKRFGAWAKLTEDNEMKVILHVLQKRYGVNTRIAMEYYEELKQLEKLDEWKRKNMKVALSVLADVVKNKTDQKKVEQLIKKW
>ID:AOG16448.1 |[Cronobacter phage vB_CsaM_leN]||_Cronobacter_phage_vB_CsaM_leN_.gbk|clamp-loader subunit|573|KX431560(179516):25544-26116:-1 ^^ Cronobacter phage vB_CsaM_leN, complete genome.|neighbours:ID:AOG16447.1(-1),ID:AOG16449.1(-1)|neighbour_genes:early gene translati..,clamp-loader subunit|
MSLAAFLDEEELNEHEAAWRSKDWDKIEELVKEYTKDKENTLFMVLEELNNGKTPLRISALDSYDKFFIDNAMSQHIETLIPAYTMNMIGSGLPDQAHFDYYLHTVRKGKRFGAWAKLTEDNEMKVILHVLQKRYGVNTRIAMEYYEELKQLEKLDEWKRKNMKVALSVLADVVKNKTDQKKVEQLIKKW
>ID:YP_009005310.1 |[Enterobacter phage PG7]||_Enterobacter_phage_PG7_.gbk|clamp loader small s..|564|NC_023561(173276):28863-29426:-1 ^GeneID:18502304^ Enterobacter phage PG7, complete genome.|neighbours:ID:YP_009005309.1(-1),ID:YP_009005311.1(-1)|neighbour_genes:regA,clamp loader small s..|
MSLFEDDVQLNEHQIAWYSKDEAEIKRLSDTFKETAENEFFAIIGAINEKKDISIGTRDYSKFMVENALSQFPECMPSVYVMNLVGSGLSDEAHFNYLKAAVPRGRRFGKWAKLNESAQETLILKVLMNHYTININDAERYRVTLANKNKLSETLKRLKGTVTDELVKSITKNVKEQKQLKKLALEW
> |[Tevenvirinae Enterobacter_phage_myPSH1140]||_Enterobacter_phage_myPSH1140.gb|Phage DNA polymerase..|564|MG999954.1(172614):30576-31139:-1 ^RAST2:fig|1198136.57.peg.50^ Tevenvirinae Enterobacter_phage_myPSH1140|neighbours:(-1),(-1)|neighbour_genes:Phage endoribonulcea..,Replication factor C..|
MSLFEDDVQLNEHQIAWYSKDEAEIKRLSDTFKETAENEFFAIIGAINEKKDISIGTRDYSKFMVENALSQFPECMPSVYVMNLVGSGLSDEAHFNYLKAAVPRGRRFGKWAKLNESAQETLILKVLMNHYTININDAERYRVTLANKNKLSETLKRLKGTVTDELVKSITKNVKEQKQLKKLALEW
>ID:YP_009606957.1 |[Enterobacter phage phiEap-3]||_Enterobacter_phage_phiEap-3_.gbk|clamp-loader subunit|564|NC_041980(175814):24944-25507:-1 ^GeneID:40082963^ Enterobacter phage phiEap-3, complete genome.|neighbours:ID:YP_009606956.1(-1),ID:YP_009606958.1(-1)|neighbour_genes:RegA,clamp-loader subunit|
MSLAEFLDEEELSPHESAWLSKDWDKVEELVKEYGKDKENTLFNIIDEINNGKTPLVIDDVYDKYFVDNAMSQHIDTIYNAYVMNLVGGSISDQMHYNYYLNSVRKAKRFGAWAKLSEDFEEKIIIEILREKYSVNTRTAMEYLQELKDLGMFEDWKRKHAKVALSLLGIVKNKAEQKKLEKLIKQW
>ID:YP_009167863.1 |[Escherichia phage AR1]|AR1|_Enterobacteria_phage_AR1_DNA_.gbk|62|564|NC_027983(167435):28305-28868:-1 ^GeneID:26042142^ Enterobacteria phage AR1 DNA, complete genome.|neighbours:ID:YP_009167862.1(-1),ID:YP_009167864.1(-1)|neighbour_genes:regA,44|
MSLFEDDIQLNEHQVAWYSKDWTAVQSAADSFKEKAENEFFEIIGAINNKTKCSIAQKDYSKFMVENALSQFPECMPAVYAMNLIGSGLSDEAHFNYLMAAVPRGKRYGKWAKLVEDSTEVLIIKLLAKRYQVNTNDAINYKSILTKNGKLPLVLKELKGLVTDDFLKEVTKNVKEQKQLKKLALEW
> |[Tevenvirinae _Enterobacteria_phage_ATK47]||_Enterobacteria_phage_ATK47.gb|Phage DNA polymerase..|564|KT184309.1(170020):140146-140709:1 ^RAST2:fig|1198136.68.peg.235^ Tevenvirinae _Enterobacteria_phage_ATK47|neighbours:(1),(1)|neighbour_genes:Replication factor C..,Phage endoribonulcea..|
MNLFDDDVQLNEHQIAWKSNDADAIQKCADMFKEKPENEFFKIINAINEKKSMSIAQVDYSKFMVENSLSQFPECMPAVYMMNLVGSELSDEAHFNYMMAAIPRGRRFSKWAKLVEDTSELLVIKLLMKHYTINMNDATEYKRLLEKNNKLPIVLKELKAMVTDEFLKEVTKNVKEQKQFKKLALEW
> |[Tevenvirinae Enterobacteria_phage_ATK48]||_Enterobacteria_phage_ATK48.gb|Phage DNA polymerase..|564|KT184310.1(169729):68650-69213:1 ^RAST2:fig|1198136.55.peg.128^ Tevenvirinae Enterobacteria_phage_ATK48|neighbours:(1),(1)|neighbour_genes:Replication factor C..,Phage endoribonulcea..|
MNLFDDDVQLNEHQIAWKSNDADAIQKCADMFKEKPENEFFKIINAINEKKSMSIAQVDYSKFMVENSLSQFPECMPAVYMMNLVGSELSDEAHFNYMMAAIPRGRRFSKWAKLVEDTSELLVIKLLMKHYTINMNDATEYKRLLEKNNKLPIVLKELKAMVTDEFLKEVTKNVKEQKQFKKLALEW
> |[Tevenvirinae Enterobacteria_phage_Aplg8]||_Enterobacteria_phage_Aplg8.gb|Phage DNA polymerase..|564|KT184308.1(168496):141277-141840:-1 ^RAST2:fig|1198136.66.peg.239^ Tevenvirinae Enterobacteria_phage_Aplg8|neighbours:(-1),(-1)|neighbour_genes:Phage endoribonulcea..,Replication factor C..|
MSLFEDDIQLNEHQVAWYSKDWTAVQSAADSFKEKAENEFFEIIGAINNKTKCSIAQKDYSKFMVENALSQFPECMPAVYAMNLIGSGLSDEAHFNYLMAAVPRGKRYGKWAKLVEDSTEVLIIKLLAKRYQVNTNDAINYKSILTKNGKLPLVLKELKGLVTDDFLKEVTKNVKEQKQLKKLALEW
>ID:YP_007004125.1 |[Enterobacteria phage Bp7]||_Enterobacteria_phage_Bp7_.gbk|clamp loader subunit..|573|NC_019500(168066):36286-36858:1 ^GeneID:14007954^ Enterobacteria phage Bp7, complete genome.|neighbours:ID:YP_007004124.1(1),ID:YP_007004126.1(1)|neighbour_genes:clamp loader subunit..,regA|
MAISLFDDDVELNEHEVAWKSRNDAAIQALADSFKEKAENELFAIMNDITYGKNQRNLAQSENYNQFWLDNSLSQHVDCIMQAAMVNCLKLDDQSHFNYLLHAVPKGKRFGKWAKAHDDEVSVVFITRLLMKYHSINNDDAYRYLETYKIKGHLPAVLKKMKGLVTDEFLKSVTKNVKEQKDLKKKALEW
> |[Tevenvirinae _Enterobacteria_phage_CC31]||_Enterobacteria_phage_CC31.gb|Phage DNA polymerase..|564|NC_014662.1(165540):28589-29152:-1 ^RAST2:fig|1198136.121.peg.48^ Tevenvirinae _Enterobacteria_phage_CC31|neighbours:(-1),(-1)|neighbour_genes:Phage endoribonulcea..,Replication factor C..|
MSLFEDDVQLNEHQIAWYSKDEAEIKRLSDTFKETAENEFFAIIGAINEKKDISIGTRDYSKFMVENALSQFPECMPSVYVMNLVGSGLSDEAHFNYLKAAVPRGRRFGKWAKLNESAQETLVLKVLMNHYTININDAERYRVTLANKNKLSETLKRLKGTVTDELVKSITKNVKEQKQLKKLALEW
>ID:YP_009118712.1 |[Enterobacteria phage GEC-3S]||_Enterobacteria_phage_GEC-3S_.gbk|Putative clamp loade..|579|NC_025425(163424):19097-19675:-1 ^GeneID:23301320^ Enterobacteria phage GEC-3S complete genome.|neighbours:ID:YP_009118711.1(-1),ID:YP_009118713.1(-1)|neighbour_genes:regA,Putative DNA polymer..|
MLGQFFGEDDTQLNEHEIAWRSRDWEKVSELADTFTEKTDNALFALMDHITLDKQRVNVGNNSAYNQRWINTALSQHADCLYSAYVMNLIGHGLPDQMHFDYLLQSISKGKRYGKWAKLTEELDQKLVLMAVAKAYCVNMDDARFYLDLANEKGYMDKLLKHIKPYATDELLAGVTKNQTERKRLKKIIERW
> |[Tevenvirinae _Enterobacteria_phage_GiZh]||_Enterobacteria_phage_GiZh.gb|Phage DNA polymerase..|564|KT184311.1(166514):78767-79330:-1 ^RAST2:fig|1198136.122.peg.139^ Tevenvirinae _Enterobacteria_phage_GiZh|neighbours:(-1),(-1)|neighbour_genes:Phage endoribonulcea..,Replication factor C..|
MSLFEDDIQLNEHQVAWYSKDWTAVQSAADSFKEKAENEFFEIIGAINNKTKCSIAQKDYSKFMVENALSQFPECMPAVYAMNLIGSGLSDEAHFNYLMAAVPRGKRYGKWAKLVEDSTEVLIIKLIAKRYQVNTNDAINYKSILTKNGKLPLVLKELKGLVTDDFLKEVTKNVKEQKQLKKLALEW
> |[Viruses Hx01]||_Enterobacteria_phage_HX01.gb|Phage DNA polymerase..|564|NC_018855.1(169158):72049-72612:1 ^RAST2:fig|10239.59.peg.124^ Viruses Hx01|neighbours:(1),(1)|neighbour_genes:hypothetical protein,Phage endoribonulcea..|
MNLFDDDVQLNEHQIAWKSNDADAIQKCADMFKEKPENEFFKIINAINEKKSMSIAQVDYSKFMVENSLSQFPECMPAVYMMNLVGSELSDEAHFNYMMAAIPRGRRFSKWAKLVEDTSELLVIKLLMKHYTINMNDATEYKRLLEKNNKLPIVLKELKAMVTDEFLKEVTKNVKEQKQFKKLALEW
>ID:YP_003734199.1 |[Enterobacteria phage IME08]||_Enterobacteria_phage_IME08_.gbk|62|645|NC_014260(172253):31099-31743:-1 ^GeneID:9384388^ Enterobacteria phage IME08, complete genome.|neighbours:ID:YP_003734198.1(-1),ID:YP_003734200.1(-1)|neighbour_genes:regA,44|
MPRYCGQPGNSHDLSVHPTCSGAPMAISLFDDDVELNEHEVAWKQRNDAAIQALADSFKEKAENELFAIMNDITYGKNQRNLAQSENYNQFWLDNSLSQHVDCIMPAAMVNCLKLDDQSHFNYLLHAVPKGKRFGKWAKAHDDEVSVVFITRLLMKYHSINNDDAYRYLETYKIKGHLPAVLKKMKGLVTDEFLKSVTKNVKEQKDLKKKALEW
>ID:YP_002922398.1 |[Enterobacteria phage JS10]||_Enterobacteria_phage_JS10_.gbk|62|573|NC_012741(171451):30424-30996:-1 ^GeneID:7943448^ Enterobacteria phage JS10, complete genome.|neighbours:ID:YP_002922397.1(-1),ID:YP_002922399.1(-1)|neighbour_genes:regA,44|
MAISLFDDDVELNEHEVAWKQRNDAAIQALADSFKEKAENELFAIMNDITYGKKQRNLAQSENYNQFWLDNSLSQHVDCIMQAAMVNCLKLDDQSHFNYLLHAVPKGKRFGKWAKAHDDEVSVVFITRLLMKYHSINNDDAYRYLETYKIKGHLPAMLKKMKGLVTDEFLKSVTKNVKEQKDLKKKALEW
>ID:YP_001595178.1 |[Escherichia phage JS98]||_Enterobacteria_phage_JS98.gbk|62|573|NC_010105(170523):30625-31197:-1 ^GeneID:5783854^ Enterobacteria phage JS98, complete genome.|neighbours:ID:YP_001595177.1(-1),ID:YP_001595179.1(-1)|neighbour_genes:regA,44|
MAISLFDDDVELNEHEVAWKQRNDAAIQALADSFKEKAENELFAIMNDITYGKKQRNLAQSENYNQFWLDNSLSQHVDCIMQAAMVNCLKLDDQSHFNYLLHAVPKGKRFGKWAKAHDDEVSVVFITRLLMKYHSINNDDAYRYLETYKIKGHLPAMLKKMKGLVTDEFLKSVTKNVKEQKDLKKKALEW
>ID:YP_002922102.1 |[Escherichia phage JSE]||_Enterobacteria_phage_JSE_.gbk|62|579|NC_012740(166418):20651-21229:-1 ^GeneID:7943150^ Enterobacteria phage JSE, complete genome.|neighbours:ID:YP_002922101.1(-1),ID:YP_002922103.1(-1)|neighbour_genes:regA,44|
MLGQFFGEDDTQLNEHEIAWRSRDWEKVSELADTFTEKTDNALFALMDHITLDKQRVNVGNNSAYNQRWINTALSQHADCLYSAYVMNLIGHGLPDQMHFDYLLQSISKGKRYGKWAKLTEELDQKLVLMAVAKAYCVNMDDARFYLDLANEKGYMDKLLKHIKPYATDELLAGVTKNQTERKRLKKIIERW
> |[Tevenvirinae _Enterobacteria_phage_Kha5h]||_Enterobacteria_phage_Kha5h.gb|Phage DNA polymerase..|564|KT184312.1(167318):54287-54850:-1 ^RAST2:fig|1198136.123.peg.95^ Tevenvirinae _Enterobacteria_phage_Kha5h|neighbours:(-1),(-1)|neighbour_genes:Phage endoribonulcea..,Replication factor C..|
MSLFEDDIQLNEHQVAWYSKDWTAVQSAADTFKEKAENEFFEIIGAINNKTKCSIAQKDYSKFMVENALSQFPECMPAVYAMNLIGSGLSDEAHFNYLMAAVPRGKRYGKWAKLVEDSTEVLIIKLLAKRYQVNTNDAINYKSILTKNGKLPLVLKELKGLVTDDFLKEVTKNVKEQKQLKKLALEW
>ID:YP_001469372.1 |[Enterobacteria phage Phi1]||_Enterobacteria_phage_Phi1_.gbk|62|579|NC_009821(164270):19096-19674:-1 ^GeneID:5602251^ Enterobacteria phage Phi1, complete genome.|neighbours:ID:YP_001469371.1(-1),ID:YP_001469373.1(-1)|neighbour_genes:regA,44|
MLGQFFGEDDTQLNEHEIAWRSRDWEKVSELADTFTEKTDNALFALMDHITLDKQRVNVGNNSAYNQRWINTALSQHADCLYSAYVMNLIGHGLPDQMHFDYLLQSISKGKRYGKWAKLTEELDQKLVLMAVAKAYCVNMDDARFYLDLANEKGYMDKLLKHIKPYATDELFAGVTQNQTERKRLKKIIERW
>ID:YP_009202782.1 |[Escherichia phage QL01]||_Enterobacteria_phage_QL01.gbk|clamp loader subunit..|573|NC_028847(170527):30289-30861:-1 ^GeneID:26629771^ Enterobacteria phage QL01, complete genome.|neighbours:ID:YP_009202781.1(-1),ID:YP_009202783.1(-1)|neighbour_genes:translational repres..,hypothetical protein|
MAISLFDDDVELNEHEVAWKSRNDAAIQALADSFKEKAENELFAIMNDITYGKNQRNLAQSENYNQFWLDNSLSQHVDCIMQAAMVNCLKLDDQSHFNYLLHTVPKGKRFGKWAKAHDDEVSVVFITRLLMKYHSINNDDAYRYLETYKIKGHLPAVLKKMKGLVTDEFLKSVTKNVKEQKDLKKKALEW
>ID:AIT74144.1 |[Enterobacteria phage RB10]||_Enterobacteria_phage_RB10_.gbk|clamp loader subunit..|564|KM606999(168401):27719-28282:-1 ^^ Enterobacteria phage RB10, complete genome.|neighbours:ID:AIT74143.1(-1),ID:AIT74145.1(-1)|neighbour_genes:regA,clamp loader subunit..|
MSLFEDDIQLNEHQVAWYSKDWTAVQSAADSFKEKAENEFFEIIGAINNKTKCSIAQKDYSKFMVENALSQFPECMPAVYAMNLIGSGLSDEAHFNYLMAAVPRGKRYGKWAKLVEDSTEVLIIKLLAKRYQVNTNDAINYKSILTKNGKLPLVLKELKGLVTDDFLKEVTKNVKEQKQLKKLALEW
>ID:YP_002854385.1 |[Escherichia virus RB14]||_Enterobacteria_phage_RB14_.gbk|62|564|NC_012638(165429):27804-28367:-1 ^GeneID:7803768^ Enterobacteria phage RB14, complete genome.|neighbours:ID:YP_002854384.1(-1),ID:YP_002854386.1(-1)|neighbour_genes:regA,44|
MSLFEDDIQLNEHQVAWYSKDWTAVQSAADSFKEKAENEFFEIIGAINNKTKCSIAQKDYSKFMVENALSQFPECMPAVYAMNLIGSGLSDEAHFNYLMAAVPRGKRYGKWAKLVEDSTEVLIIKLLAKRYQVNTNDAINYKSILTKNGKLPLVLKELKGLVTDDFLKEVTKNVKEQKQLKKLALEW
> |[Tevenvirinae _Enterobacteria_phage_RB16]||_Enterobacteria_phage_RB16.gb|Phage DNA polymerase..|573|NC_014467.1(176788):25326-25898:-1 ^RAST2:fig|1198136.103.peg.42^ Tevenvirinae _Enterobacteria_phage_RB16|neighbours:(-1),(-1)|neighbour_genes:Phage endoribonulcea..,Phage DNA polymerase..|
MSLAAFLDEEELNEHEAAWRSKDWDKIEGLVKEYTKDKENTLFMVLEELNTGKKPLRISGLDSYDKYFIDNAMSQHIETLIPAYTMNMIGSGLPDQAHFDYYLHTVRKGKRFGAWAKLTEDNEIKVILHVLQKRYGVNTRIAMEYYEELKQLEKLDEWKRKNMKVAISVLADVVKNKTDQKKVEQLIKKW
>ID:AXF42360.1 |[Enterobacteria phage RB18]||_Enterobacteria_phage_RB18_.gbk|clamp loader small s..|564|MH553563(166677):28851-29414:-1 ^^ Enterobacteria phage RB18, complete genome.|neighbours:ID:AXF42359.1(-1),ID:AXF42361.1(-1)|neighbour_genes:regA,clamp loader small s..|
MSLFEDDIQLNEHQVAWYSKDWTAVQSAADSFKEKAENEFFEIIGAINNKTKCSIAQKDYSKFMVENALSQFPECMPAVYAMNLIGSGLSDEAHFNYLMAAVPRGKRYGKWAKLVEDSTEVLIIKLLAKRYQVNTNDAINYKSILTKNGKLPLVLKELKGLVTDDFLKEVTKNVKEQKQLKKLALEW
>ID:YP_009102256.1 |[Enterobacteria phage RB27]||_Enterobacteria_phage_RB27_.gbk|clamp loader subunit..|564|NC_025448(165179):28666-29229:-1 ^GeneID:22113040^ Enterobacteria phage RB27, complete genome.|neighbours:ID:YP_009102255.1(-1),ID:YP_009102257.1(-1)|neighbour_genes:regA,clamp loader subunit..|
MSLFEDDIQLNEHQVAWYSKDWTAVQSAADSFKEKAENEFFEIIGAINNKTKCSIAQKDYSKFMVENALSQFPECMPAVYAMNLIGSGLSDEAHFNYLMAAVPRGKRYGKWAKLVEDSTEVLIIKLLAKRYQVNTNDAINYKSILTKNGKLPLVLKELKGLVTDDFLKEVTKNVKEQKQLKKLALEW
>ID:AIT74688.1 |[Enterobacteria phage RB33]||_Enterobacteria_phage_RB33_.gbk|clamp loader subunit..|564|KM607001(166007):28059-28622:-1 ^^ Enterobacteria phage RB33, complete genome.|neighbours:ID:AIT74687.1(-1),ID:AIT74689.1(-1)|neighbour_genes:regA,clamp loader subunit..|
MSLFEDDIQLNEHQVAWYSKDWTAVQSAADSFKEKAENEFFEIIGAINNKTKCSIAQKDYSKYMVENALSQFPECMPAVYAMNLIGSGLSDEAHFNYLMAAVPRGKRYGKWAKLVEDSTEVLIIKLLAKRYQVNTNDAINYKSILTKNGKLPLVLKELKGLVTDDFLKEVTKNVKEQKQLKKLALEW
>ID:YP_009098435.1 |[Escherichia phage RB3]||_Enterobacteria_phage_RB3_.gbk|clamp loader subunit..|564|NC_025419(168402):27720-28283:-1 ^GeneID:22113799^ Enterobacteria phage RB3, complete genome.|neighbours:ID:YP_009098434.1(-1),ID:YP_009098436.1(-1)|neighbour_genes:regA,clamp loader subunit..|
MSLFEDDIQLNEHQVAWYSKDWTAVQSAADSFKEKAENEFFEIIGAINNKTKCSIAQKDYSKFMVENALSQFPECMPAVYAMNLIGSGLSDEAHFNYLMAAVPRGKRYGKWAKLVEDSTEVLIIKLLAKRYQVNTNDAINYKSILTKNGKLPLVLKELKGLVTDDFLKEVTKNVKEQKQLKKLALEW
> |[Tevenvirinae _Enterobacteria_phage_RB43]||_Enterobacteria_phage_RB43.gb|Phage DNA polymerase..|573|NC_007023.1(180500):26744-27316:-1 ^RAST2:fig|1198136.102.peg.46^ Tevenvirinae _Enterobacteria_phage_RB43|neighbours:(-1),(-1)|neighbour_genes:Phage endoribonulcea..,Phage DNA polymerase..|
MSLAAFLDEDELNEHEAAWRSKDWDKIEELVKGYGKDKENTLFMILEELNDGKKPLVIAGLDTYDKYFIDNAMSQHIDTLIPAYTMNMIGSGLPDQAHFNYYLHTVRKGKRFGAWAKLTEDNEMKVILYVLQKRYGVNTRIAMEYYEELKSLDKLSEWKRKNMKVALSVLAVVVKNKTDQKKVEQLIKKW
>ID:NP_891599.1 |[Enterobacteria phage RB49]||_Enterobacteria_phage_RB49_.gbk|62|579|NC_005066(164018):18918-19496:-1 ^GeneID:1725433^ Enterobacteria phage RB49, complete genome.|neighbours:ID:NP_891598.1(-1),ID:NP_891600.1(-1)|neighbour_genes:regA,44|
MLGQFFGEDDTQLNEHEIAWRSRDWEKVSELADTFTEKTDNALFALMDHITLDKQRVNVGNNSAYNQRWINTALSQHADCLYSAYVMNLIGHGLPDQMHFDYLLQSISKGKRYGKWAKLTEELDQKLVLMAVAKAYCVNMDDARFYLDLANEKGYMDKLLKHIKPYATDELLAGVTKNQTERKRLKKIIERW
>ID:ACP30970.1 |[Enterobacteria phage RB51]||_Enterobacteria_phage_RB51_.gbk|62|564|FJ839693(168394):29001-29564:-1 ^^ Enterobacteria phage RB51, complete genome.|neighbours:ID:ACP30969.1(-1),ID:ACP30971.1(-1)|neighbour_genes:regA,44|
MSLFEDDIQLNEHQVAWYSKDWTAVQSAADSFKEKAENEFFEIIGAINNKTKCSIAQKDYSKFMVENALSQFPECMPAVYAMNLIGSGLSDEAHFNYLMAAVPRGKRYGKWAKLVEDSTEVLIIKLLAKRYQVNTNDAINYKSILTKNGKLPLVLKELKGLVTDDFLKEVTKNVKEQKQLKKLALEW
>ID:AIT74963.1 |[Enterobacteria phage RB55]||_Enterobacteria_phage_RB55_.gbk|clamp loader subunit..|564|KM607002(168896):30306-30869:-1 ^^ Enterobacteria phage RB55, complete genome.|neighbours:ID:AIT74962.1(-1),ID:AIT74964.1(-1)|neighbour_genes:regA,clamp loader subunit..|
MSLFKDDIQLNEHQVAWYSKDWTAVQSAADSFKEKAENEFFEIIGAINNKTKCSIAQKDYSKFMVENALSQFPECMPAVYAMNLIGSGLSDEAHFNYLMAAVPRGKRYGKWAKLVEDSTEVLIIKLLAKRYQVNTNDAINYKSILTKNGKLPLVLKELKGLVTDDFLKEVTKNVKEQKQLKKLALEW
>ID:AIT75235.1 |[Enterobacteria phage RB59]||_Enterobacteria_phage_RB59_.gbk|clamp loader subunit..|564|KM607003(168966):30306-30869:-1 ^^ Enterobacteria phage RB59, complete genome.|neighbours:ID:AIT75234.1(-1),ID:AIT75236.1(-1)|neighbour_genes:regA,clamp loader subunit..|
MSLFKDDIQLNEHQVAWYSKDWTAVQSAADSFKEKAENEFFEIIGAINNKTKCSIAQKDYSKFMVENALSQFPECMPAVYAMNLIGSGLSDEAHFNYLMAAVPRGKRYGKWAKLVEDSTEVLIIKLLAKRYQVNTNDAINYKSILTKNGKLPLVLKELKGLVTDDFLKEVTKNVKEQKQLKKLALEW
>ID:AIT73058.1 |[Enterobacteria phage RB5]||_Enterobacteria_phage_RB5_.gbk|clamp loader subunit..|564|KM606995(168394):27719-28282:-1 ^^ Enterobacteria phage RB5, complete genome.|neighbours:ID:AIT73057.1(-1),ID:AIT73059.1(-1)|neighbour_genes:regA,clamp loader subunit..|
MSLFEDDIQLNEHQVAWYSKDWTAVQSAADSFKEKAENEFFEIIGAINNKTKCSIAQKDYSKFMVENALSQFPECMPAVYAMNLIGSGLSDEAHFNYLMAAVPRGKRYGKWAKLVEDSTEVLIIKLLAKRYQVNTNDAINYKSILTKNGKLPLVLKELKGLVTDDFLKEVTKNVKEQKQLKKLALEW
>ID:AIT75510.1 |[Enterobacteria phage RB68]||_Enterobacteria_phage_RB68_.gbk|clamp loader subunit..|564|KM607004(168401):29001-29564:-1 ^^ Enterobacteria phage RB68, complete genome.|neighbours:ID:AIT75509.1(-1),ID:AIT75511.1(-1)|neighbour_genes:regA,clamp loader subunit..|
MSLFEDDIQLNEHQVAWYSKDWTAVQSAADSFKEKAENEFFEIIGAINNKTKCSIAQKDYSKFMVENALSQFPECMPAVYAMNLIGSGLSDEAHFNYLMAAVPRGKRYGKWAKLVEDSTEVLIIKLLAKRYQVNTNDAINYKSILTKNGKLPLVLKELKGLVTDDFLKEVTKNVKEQKQLKKLALEW
>ID:NP_861748.1 |[Enterobacteria phage RB69]||_Enterobacteria_phage_RB69_.gbk|62|564|NC_004928(167560):33803-34366:-1 ^GeneID:1494174^ Enterobacteria phage RB69, complete genome.|neighbours:ID:NP_861747.1(-1),ID:NP_861749.1(-1)|neighbour_genes:regA,44|
MNLFDDDVQLNEHQIAWKSNDADAIQKCADMFKEKPENEFFKIINAINEKKSMSIAQVDYSKFMVENSLSQFPECMPAVYMMNLVGSELSDEAHFNYMMAAIPRGRRFSKWAKLVEDTSELLVIKLLMKHYTINMNDATEYKRLLEKNNKLPIVLKELKAMVTDEFLKEVTKNVKEQKQFKKLALEW
>ID:AIT73329.1 |[Enterobacteria phage RB6]||_Enterobacteria_phage_RB6_.gbk|clamp loader subunit..|564|KM606996(168394):27719-28282:-1 ^^ Enterobacteria phage RB6, complete genome.|neighbours:ID:AIT73328.1(-1),ID:AIT73330.1(-1)|neighbour_genes:regA,clamp loader subunit..|
MSLFEDDIQLNEHQVAWYSKDWTAVQSAADSFKEKAENEFFEIIGAINNKTKCSIAQKDYSKFMVENALSQFPECMPAVYAMNLIGSGLSDEAHFNYLMAAVPRGKRYGKWAKLVEDSTEVLIIKLLAKRYQVNTNDAINYKSILTKNGKLPLVLKELKGLVTDDFLKEVTKNVKEQKQLKKLALEW
>ID:AIT73600.1 |[Enterobacteria phage RB7]||_Enterobacteria_phage_RB7_.gbk|clamp loader subunit..|564|KM606997(168395):27720-28283:-1 ^^ Enterobacteria phage RB7, complete genome.|neighbours:ID:AIT73599.1(-1),ID:AIT73601.1(-1)|neighbour_genes:regA,clamp loader subunit..|
MSLFEDDIQLNEHQVAWYSKDWTAVQSAADSFKEKAENEFFEIIGAINNKTKCSIAQKDYSKFMVENALSQFPECMPAVYAMNLIGSGLSDEAHFNYLMAAVPRGKRYGKWAKLVEDSTEVLIIKLLAKRYQVNTNDAINYKSILTKNGKLPLVLKELKGLVTDDFLKEVTKNVKEQKQLKKLALEW
>ID:AIT73872.1 |[Enterobacteria phage RB9]||_Enterobacteria_phage_RB9.gbk|clamp loader subunit..|564|KM606998(168395):27720-28283:-1 ^^ Enterobacteria phage RB9, complete genome.|neighbours:ID:AIT73871.1(-1),ID:AIT73873.1(-1)|neighbour_genes:regA,clamp loader subunit..|
MSLFEDDIQLNEHQVAWYSKDWTAVQSAADSFKEKAENEFFEIIGAINNKTKCSIAQKDYSKFMVENALSQFPECMPAVYAMNLIGSGLSDEAHFNYLMAAVPRGKRYGKWAKLVEDSTEVLIIKLLAKRYQVNTNDAINYKSILTKNGKLPLVLKELKGLVTDDFLKEVTKNVKEQKQLKKLALEW
>ID:ADJ39767.1 |[Enterobacteria phage T4T]||_Enterobacteria_phage_T4T_.gbk|62|564|HM137666(168920):30328-30891:-1 ^^ Enterobacteria phage T4T, complete genome.|neighbours:ID:ADJ39766.1(-1),ID:ADJ39768.1(-1)|neighbour_genes:regA,44|
MSLFKDDIQLNEHQVAWYSKDWTAVQSAADSFKEKAENEFFEIIGAINNKTKCSIAQKDYSKFMVENALSQFPECMPAVYAMNLIGSGLSDEAHFNYLMAAVPRGKRYGKWAKLVEDSTEVLIIKLLAKRYQVNTNDAINYKSILTKNGKLPLVLKELKGLVTDDFLKEVTKNVKEQKQLKKLALEW
>ID:NP_049664.1 |[Escherichia virus T4]||_Enterobacteria_phage_T4_.gbk|62|564|NC_000866(168903):30342-30905:-1 ^GeneID:1258559^ Enterobacteria phage T4, complete genome.|neighbours:ID:NP_049663.1(-1),ID:NP_049665.1(-1)|neighbour_genes:regA,44|
MSLFKDDIQLNEHQVAWYSKDWTAVQSAADSFKEKAENEFFEIIGAINNKTKCSIAQKDYSKFMVENALSQFPECMPAVYAMNLIGSGLSDEAHFNYLMAAVPRGKRYGKWAKLVEDSTEVLIIKLLAKRYQVNTNDAINYKSILTKNGKLPLVLKELKGLVTDDFLKEVTKNVKEQKQLKKLALEW
> |[Tevenvirinae _Enterobacteria_phage_T4_strain_wild]||_Enterobacteria_phage_T4_strain_wild.gb|Phage DNA polymerase..|564|KJ477684.1(168922):30328-30891:-1 ^RAST2:fig|1198136.58.peg.56^ Tevenvirinae _Enterobacteria_phage_T4_strain_wild|neighbours:(-1),(-1)|neighbour_genes:Phage endoribonulcea..,Replication factor C..|
MSLFKDDIQLNEHQVAWYSKDWTAVQSAADSFKEKAENEFFEIIGAINNKTKCSIAQKDYSKFMVENALSQFPECMPAVYAMNLIGSGLSDEAHFNYLMAAVPRGKRYGKWAKLVEDSTEVLIIKLLAKRYQVNTNDAINYKSILTKNGKLPLVLKELKGLVTDDFLKEVTKNVKEQKQLKKLALEW
> |[Tevenvirinae _Enterobacteria_phage_T6]||_Enterobacteria_phage_T6.gb|Phage DNA polymerase..|564|MH550421.1(168706):27836-28399:-1 ^RAST2:fig|1198136.104.peg.50^ Tevenvirinae _Enterobacteria_phage_T6|neighbours:(-1),(-1)|neighbour_genes:Phage endoribonulcea..,Replication factor C..|
MSLFEDDIQLNEHQVAWYSKDWTAVQSAADSFKEKAENEFFEIIGAINNKTKCSIAQKDYSKFMVENALSQFPECMPAVYAMNLIGSGLSDEAHFNYLMAAVPRGKRYGKWAKLVEDSTEVLIIKLLAKRYQVNTNDAINYKSILTKNGKLPLVLKELKGLVTDDFLKEVTKNVKEQKQLKKLALEW
>ID:YP_004063736.1 |[Escherichia phage vB_EcoM_VR7]||_Enterobacteria_phage_vB_EcoM-VR7_.gbk|62|579|NC_014792(169285):28726-29304:-1 ^GeneID:10021280^ Enterobacteria phage vB_EcoM-VR7, complete genome.|neighbours:ID:YP_004063735.1(-1),ID:YP_004063737.1(-1)|neighbour_genes:regA,44|
MAVSLFDDDVQLNEHEVAWKSCDFNKIQELSDSYKEKAENELFAILNDVTVGKKPRCLIQSENYNKFWLDNALSQHVDCIMQVNVMNLIGAGLTDQQHYNYLLHAVPQGKRYGKWAKAEPDAVNVQLVIKLLMKYYTINADDALMYMETLKVKGSLKDVLKKTKGLVTDEFLKTVTSNVKEQKEIKKQILEW
>ID:YP_006986603.1 |[Escherichia phage vB_EcoM_ACG-C40]||_Enterobacteria_phage_vB_EcoM_ACG-C40_.gbk|clamp loader subunit|564|NC_019399(167396):30564-31127:-1 ^GeneID:13997878^ Enterobacteria phage vB_EcoM_ACG-C40, complete genome.|neighbours:ID:YP_006986602.1(-1),ID:YP_006986604.1(-1)|neighbour_genes:translational repres..,clamp loader subunit|
MSLFEDDIQLNEHQVAWYSKDWTAVQSAADSFKEKAENEFFEIIGAINNKTKCSIAQKDYSKYMVENALSQFPECMPAVYAMNLIGSGLSDEAHFNYLMAAVPRGKRYGKWAKLVEDSTEVLIIKLLAKRYQVNTNDAINYKSILTKNGKLPLVLKELKGLVTDDFLKEVTKNVKEQKQLKKLALEW
>ID:AWD91622.1 |[Enterobacteria phage vB_EcoM_IME339]||_Enterobacteria_phage_vB_EcoM_IME339_.gbk|putative clamp-loade..|564|MH051915(164366):138060-138623:1 ^^ Enterobacteria phage vB_EcoM_IME339, complete genome.|neighbours:ID:AWD91621.1(1),ID:AWD91623.1(1)|neighbour_genes:replication factor C..,translation represso..|
MSLFEDDIQLNEHQVAWYSKDWTAVQSAADSFKEKAENEFFEIIGAINNKTKCSIAQKDYSKYMVENALSQFPECMPAVYAMNLIGSGLSDEAHFNYLMAAVPRGKRYGKWAKLVEDSTEVLIIKLLAKRYQVNTNDAINYKSILTKNGKLPLVLKELKGLVTDDFLKEVTKNVKEQKQLKKLALEW
>ID:AWD91884.1 |[Enterobacteria phage vB_EcoM_IME340]||_Enterobacteria_phage_vB_EcoM_IME340_.gbk|putative clamp-loade..|564|MH051916(165549):139425-139988:1 ^^ Enterobacteria phage vB_EcoM_IME340, complete genome.|neighbours:ID:AWD91883.1(1),ID:AWD91885.1(1)|neighbour_genes:replication factor C..,translational repres..|
MSLFEDDIQLNEHQVAWYSKDWTAVQSAADSFKEKAENEFFEIIGAINNKTKCSIAQKDYSKYMVENALSQFPECMPAVYAMNLIGSGLSDEAHFNYLMAAVPRGKRYGKWAKLVEDSTEVLIIKLLAKRYQVNTNDAINYKSILTKNGKLPLVLKELKGLVTDDFLKEVTKNVKEQKQLKKLALEW
>ID:YP_009207228.1 |[Escherichia phage vB_EcoM_VR20]||_Enterobacteria_phage_vB_EcoM_VR20.gbk|clamp loader small s..|579|NC_028894(170336):27275-27853:-1 ^GeneID:26633727^ Enterobacteria phage vB_EcoM_VR20, complete genome.|neighbours:ID:YP_009207227.1(-1),ID:YP_009207229.1(-1)|neighbour_genes:regA,clamp loader small s..|
MAVSLFDDDVQLNEHEVAWKSRDFNKIQELSDSYKEKAENELFAILNDITVSKKPRNLIQSENYNKFWLDNALSQHVDCIMQVNVMNLIGSGLTDQQHYNYLLHAVPQGKRYGKWAKAEPDVVNVQLVLKLLMKYYTINADDALMYMETLKVKGSLKDVLKKTKGLVTDEFLKTVTSNVKEQKEIKKQILEW
>ID:YP_009209795.1 |[Escherichia phage vB_EcoM_VR25]||_Enterobacteria_phage_vB_EcoM_VR25_.gbk|clamp loader small s..|579|NC_028925(170822):27749-28327:-1 ^GeneID:26636215^ Enterobacteria phage vB_EcoM_VR25, complete genome.|neighbours:ID:YP_009209794.1(-1),ID:YP_009209796.1(-1)|neighbour_genes:regA,clamp loader small s..|
MAVSLFDDDVQLNEHEVAWKSRDFNKIQELSDSYKEKAENELFAILNDVTVSKKPRCLIQSENYNKFWLDNALSQHVDCIMQVNVMNLIGAGLTDQQHYNYLLHAVPQGKRYGKWAKAEPDAVNVQLVIKLLMKYYTINADDALMYLETLKVKGSLKDVLKKTKGLVTDEFLKTVTSNVKEQKEIKKQILEW
>ID:YP_009213887.1 |[Escherichia phage vB_EcoM_VR26]||_Enterobacteria_phage_vB_EcoM_VR26_.gbk|clamp loader small s..|579|NC_028957(171541):27891-28469:-1 ^GeneID:26640343^ Enterobacteria phage vB_EcoM_VR26, complete genome.|neighbours:ID:YP_009213886.1(-1),ID:YP_009213888.1(-1)|neighbour_genes:regA,clamp loader small s..|
MAVSLFDDDVQLNEHEVAWKSRDFNKIQELSDSYKEKAENELFAILNDVTVSKKPRCLIQSENYNKFWLDNALSQHVDCIMQVNVMNLIGAGLTDQQHYNYLLHAVPQGKRYGKWAKAEPDAVNVQLVIKLLMKYYTINADDALMYMETLKVKGSLKDVLKKTKGLVTDEFLKTVTSNVKEQKEIKKQILEW
>ID:YP_009205745.1 |[Enterobacteria phage vB_EcoM_VR5]||_Enterobacteria_phage_vB_EcoM_VR5.gbk|clamp loader small s..|573|NC_028881(170473):30841-31413:-1 ^GeneID:26632356^ Enterobacteria phage vB_EcoM_VR5, complete genome.|neighbours:ID:YP_009205744.1(-1),ID:YP_009205746.1(-1)|neighbour_genes:regA,clamp loader small s..|
MAISLFDDDVELNEHEVAWKQRNDAAIQALADSFKEKAENELFAIMNDITYGKKQRNLAQSENYNQFWLNNSLSQHVDCIMQAAMVNCLKLDDQSHFNYLLHAVPKGKRFGKWAKAHDDEVSVVFITRLLMKYHSINNDDAYRYLETYKIKGHLPAMLKKMKGLVTDEFLKSVTKNVKEQKDLKKKALEW
> |[Tevenvirinae _Erwinia_phage_Cronus]||_Erwinia_phage_Cronus.gb|Phage DNA polymerase..|573|MH059636.2(175774):24644-25216:-1 ^RAST2:fig|1198136.105.peg.42^ Tevenvirinae _Erwinia_phage_Cronus|neighbours:(-1),(-1)|neighbour_genes:Phage endoribonulcea..,Replication factor C..|
MMFLFGEDEQLSEHEIAWKGRDTNMIQKLADSYKEKAENELFAIMNDISTNKNHRDLSQSDNYSKFWIDNALSQHVDCLMAVNVMNLIGAGLSEQAHFNYYLHAIPQGKRYGKWAKLSEDTAELLIIRVLMAKYQINYDDAVMYKSTLSRKGKLKEVLHKSKALVTDDFIKSVTKNVKEQKEFKKKALEW
>ID:YP_009592910.1 |[Escherichia coli O157 typing phage 3]||_Escherichia_coli_O157_typing_phage_3_.gbk|hypothetical protein|564|NC_041863(168733):117173-117736:1 ^GeneID:40068406^ Escherichia coli O157 typing phage 3, complete genome.|neighbours:ID:YP_009592909.1(1),ID:YP_009592911.1(1)|neighbour_genes:replication factor C..,translational regula..|
MNLFDDDVQLNEHQIAWKSNDADAIQKCADMFKEKPENEFFKIINAINEKKSMSIAQVDYSKFMVENSLSQFPECMPAVYMMNLVGSELSDEAHFNYMMAAIPRGRRFSKWAKLVEDTSELLVIKLLMKHYTINMNDATEYKRLLEKNNKLPIVLKELKAMVTDEFLKEVTKNVKEQKQFKKLALEW
>ID:YP_009593065.1 |[Escherichia coli O157 typing phage 6]||_Escherichia_coli_O157_typing_phage_6_.gbk|hypothetical protein|564|NC_041864(160570):50997-51560:-1 ^GeneID:40068562^ Escherichia coli O157 typing phage 6, complete genome.|neighbours:ID:YP_009593064.1(-1),ID:YP_009593066.1(-1)|neighbour_genes:translational regula..,replication factor C..|
MNLFDDDVQLNEHQIAWKSNDADAIQKCADMFKEKPENEFFKIINAINEKKSMSIAQVDYSKFMVENSLSQFPECMPAVYMMNLVGSELSDEAHFNYMMAAIPRGRRFSKWAKLVEDTSELLVIKLLMKHYTINMNDATEYKRLLEKNNKLPIVLKELKAMVTDEFLKEVTKNVKEQKQFKKLALEW
>ID:YP_009225208.1 |[Escherichia phage APCEc01]||_Escherichia_phage_APCEc01_.gbk|clamp loader small s..|564|NC_029091(168771):151683-152246:1 ^GeneID:26796161^ Escherichia phage APCEc01, complete genome.|neighbours:ID:YP_009225207.1(1),ID:YP_009225209.1(1)|neighbour_genes:clamp loader small s..,translation represso..|
MNLFDDDVQLNEHQIAWKSNDADAIQKCADMFKEKPENEFFKIINAINEKKSMSIAQVDYSKFMVENSLSQFPECMPAVYMMNLVGSELSDEAHFNYMMAAIPRGRRFSKWAKLVEDTSELLVIKLLMKHYTINMNDATEYKRLLEKNNKLPIVLKELKAMVTDEFLKEVTKNVKEQKQFKKLALEW
> |[Tevenvirinae _Escherichia_phage_AnYang]||_Escherichia_phage_AnYang.gb|Phage DNA polymerase..|573|MK234886.1(169215):167684-168256:-1 ^RAST2:fig|1198136.106.peg.285^ Tevenvirinae _Escherichia_phage_AnYang|neighbours:(-1),(-1)|neighbour_genes:Phage endoribonulcea..,Replication factor C..|
MAISLFDDDVELNEHEVAWKQRNDAAIQALADSFKEKAENELFAIMNDITYGKNQRNLAQSENYNQFWLDNSLSQHVDCIMQAAMVNCLKLDDQSHFNYLLHAVPKGKRFGKWAKAHDDEVSVVFITRLLMKYHSINNDDAYRYLETYKIKGHLPAVLKKMKGLVTDEFLKSVTKNVKEQKDLKKKALEW
> |[Tevenvirinae Escherichia_phage_CF2]||_Escherichia_phage_CF2.gb|Phage DNA polymerase..|564|NC_041919.1(168188):128329-128892:1 ^RAST2:fig|1198136.52.peg.206^ Tevenvirinae Escherichia_phage_CF2|neighbours:(1),(1)|neighbour_genes:Replication factor C..,Phage endoribonulcea..|
MSLFEDDIQLNEHQVAWYSKDWTAVQSAADSFKEKAENEFFEIIGAINNKTKCSIAQKDYSKYMVENALSQFPECMPAVYAMNLIGSGLSDEAHFNYLMAAVPRGKRYGKWAKLVEDSTEVLIIKLLAKRYQVNTNDAINYKSILTKNGKLSLVLKELKGLVTDDFLKEVTKNVKEQKQLKKLALEW
>ID:QBO61061.1 |[Escherichia phage D5505]||_Escherichia_phage_D5505_.gbk|putative clamp loade..|564|MK327929(168049):28295-28858:-1 ^^ Escherichia phage D5505, complete genome.|neighbours:ID:QBO61060.1(-1),ID:QBO61062.1(-1)|neighbour_genes:translation represso..,putative clamp loade..|
MSLFEDDIQLNEHQVAWYSKDWTTVQSAADSFKEKAENEFFEIIGAINNKTKCSIAQKDYSKYMVENALSQFPECMPAVYAMNLIGSGLSDEAHFNYLMAAVPRGKRYGKWAKLVEDSTEVLIIKLLAKRYQVNTNDAINYKSILTKNGKLPLVLKELKGLVTDDFLKEVTKNVKEQKQLKKLALEW
> |[Tevenvirinae Escherichia_phage_ECD7]||_Escherichia_phage_ECD7.gb|Phage DNA polymerase..|579|NC_041936.1(164706):20788-21366:-1 ^RAST2:fig|1198136.56.peg.35^ Tevenvirinae Escherichia_phage_ECD7|neighbours:(-1),(-1)|neighbour_genes:Phage endoribonulcea..,Replication factor C..|
MLGQFFGEDDTQLNEHEIAWRSRDWEKVSELADTFTEKTDNALFALMDHITLDKQRVNVGNNSAYNQRWINTALSQHADCLYSAYVMNLIGHGLPDQMHFDYLLQSISKGKRYGKWAKLTEELDQKLVLMAVAKAYCVNMDDARFYLDLANEKGYMDKLLKHIKPYATDELLAGVTKNQTERKRLKKIIERW
>ID:YP_009102524.1 |[Escherichia phage ECML-134]||_Escherichia_phage_ECML-134_.gbk|hypothetical protein|564|NC_025449(166783):27736-28299:-1 ^GeneID:22111707^ Escherichia phage ECML-134, complete genome.|neighbours:ID:YP_009102523.1(-1),ID:YP_009102525.1(-1)|neighbour_genes:hypothetical protein,hypothetical protein|
MSLFEDDIQLNEHQVAWYSKDWTAVQSAADSFKEKAENEFFEIIGAINNKTKCSIAQKDYSKFMVENALSQFPECMPAVYAMNLIGSGLSDEAHFNYLMAAVPRGKRYGKWAKLVEDSTEVLIIKLLAKRYQVNTNDAINYKSILTKNGKLPLVLKELKGLVTDDFLKEVTKNVKEQKQLKKLALEW
> |[Tevenvirinae Escherichia_phage_EcWhh-1]||_Escherichia_phage_EcWhh-1.gb|Phage DNA polymerase..|573|MH791409.1(170524):92567-93139:-1 ^RAST2:fig|1198136.71.peg.153^ Tevenvirinae Escherichia_phage_EcWhh-1|neighbours:(-1),(-1)|neighbour_genes:Phage endoribonulcea..,Replication factor C..|
MAISLFDDDVELNEHEVAWKQRNDAAIQALADSFKEKAENELFAIMNDITYGKKQRNLAQSENYNQFWLDNSLSQHVDCIMQAAMVNCLKLDDQSHFNYLLHAVPKGKRFGKWAKAHDDEVSVVFITRLLMKYHSINNDDAYRYLETYKIKGHLPAMLKKMKGLVTDEFLKSVTKNVKEQKDLKKKALEW
> |[Tevenvirinae Escherichia_phage_HP3]||_Escherichia_phage_HP3.gb|Phage DNA polymerase..|564|NC_041920.1(170254):42938-43501:-1 ^RAST2:fig|1198136.53.peg.78^ Tevenvirinae Escherichia_phage_HP3|neighbours:(-1),(-1)|neighbour_genes:Phage endoribonulcea..,Replication factor C..|
MNLFDDDVQLNEHQIAWKSNDADAIQKCADMFKEKPENEFFKIINAINEKKSMSIAQVDYSKFMVENSLSQFPECMPAVYMMNLVGSELSDEAHFNYMMAAIPRGRRFSKWAKLVEDTSELLVIKLLMKHYTINMNDATEYKRLLEKNNKLPIVLKELKAMVTDEFLKEVTKNVKEQKQFKKLALEW
> |[Tevenvirinae _Escherichia_phage_HY01]||_Escherichia_phage_HY01.gb|Phage DNA polymerase..|564|NC_027349.1(166977):28507-29070:-1 ^RAST2:fig|1198136.95.peg.54^ Tevenvirinae _Escherichia_phage_HY01|neighbours:(-1),(-1)|neighbour_genes:Phage endoribonulcea..,Replication factor C..|
MSLFEDDIQLNEHQVAWYSKDWTAVQSAADSFKEKAENEFFEIIGAINNKTKCSIAQKDYSKYMVENALSQFPECMPAIYAMNLIGSGLSDEAHFNYLMAAVPRGKRYGKWAKLVEDSTEVLIIKLLAKRYQVNTNDAINYKSILTKNGKLPLVLKELKGLVTDDFLKEVTKNVKEQKQLKKLALEW
>ID:YP_009284137.1 |[Escherichia phage HY03]||_Escherichia_phage_HY03.gbk|hypothetical protein|564|NC_031047(170770):92295-92858:1 ^GeneID:29079005^ Escherichia phage HY03, complete genome.|neighbours:ID:YP_009284136.1(1),ID:YP_009284138.1(1)|neighbour_genes:hypothetical protein,putative RegA transl..|
MSLFEDDIQLNEHQVAWYSKDWTAVQSAADSFKEKAENEFFEIIGAINNKTKCSIAQKDYSKYMVENALSQFPECMPAVYAMNLIGSGLSDEAHFNYLMAAVPRGKRYGKWAKLVEDSTEVLIIKLLAKRYQVNTNDAINYKSILTKNGKLPLVLKELKGLVTDDFLKEVTKNVKEQKQLKKLALEW
>ID:BBG28572.1 |[Escherichia phage KIT03]||_Escherichia_phage_KIT03_DNA_.gbk|clamp loader subunit..|564|AP018932(166848):28688-29251:-1 ^^ Escherichia phage KIT03 DNA, complete sequence.|neighbours:ID:BBG28571.1(-1),ID:BBG28573.1(-1)|neighbour_genes:translational repres..,clamp loader subunit..|
MSLFEDDIQLNEHQVAWYSKDWTAVQSAADSFKEKAENEFFEIIGAINNKTKCSIAQKDYSKFMVENALSQFPECMPAVYAMNLIGSGLSDEAHFNYLMAAVPRGKRYGKWAKLVEDSTEVLIIKLLAKRYQVNTNDAINYKSILTKNGKLPLVLKELKGLVTDDFLKEVTKNVKEQKQLKKLALEW
>ID:YP_008060566.1 |[Escherichia phage Lw1]||_Escherichia_phage_Lw1_.gbk|clamp-loader subunit|573|NC_021344(176227):25836-26408:-1 ^GeneID:16205219^ Escherichia phage Lw1, complete genome.|neighbours:ID:YP_008060565.1(-1),ID:YP_008060567.1(-1)|neighbour_genes:regA,clamp-loader subunit|
MSLAAFLDEEELNEHEAAWRSKDWDKIEGLVKEYTKDKENTLFMVLEELNTGKKPLRISGLDSYDKYFIDNAMSQHIETLIPAYTMNMIGSGLPDQAHFDYYLHTVRKGKRFGAWAKLTEDNEMKVILHVLQKRYGVNTRIAMEYYEELKQLEKLDEWKRKNMKVAISVLADVVKNKTDQKKVEQLIKKW
> |[Tevenvirinae _Escherichia_phage_MX01]||_Escherichia_phage_MX01.gb|Phage DNA polymerase..|573|NC_031934.1(168929):30840-31412:-1 ^RAST2:fig|1198136.96.peg.51^ Tevenvirinae _Escherichia_phage_MX01|neighbours:(-1),(-1)|neighbour_genes:Phage endoribonulcea..,Replication factor C..|
MAISLFDDDVELNEHEVAWKQRNDAAIQALADSFKEKAENELFAIMNDITYGKKQRNLAQSENYNQFWLDNSLSQHVDCIMQAAMVNCLKLDDQSHFNYLLHAVPKGKRFGKWAKAHDDEVSVVFITRLLMKYHSINNDDAYRYLETYKIKGHLPAMLKKMKGLVTDEFLKSVTKNVKEQKDLKKKALEW
>ID:AYR03967.1 |[Escherichia phage OLB35]||_Escherichia_phage_OLB35_.gbk|clamp loader small s..|564|MH992122(169140):33984-34547:-1 ^^ UNVERIFIED: Escherichia phage OLB35, complete genome.|neighbours:ID:AYR03966.1(-1),ID:AYR03968.1(-1)|neighbour_genes:translation represso..,clamp loader small s..|
MNLFDDDVQLNEHQIAWKSNDADAIQKCADMFKEKPENEFFKIINAINEKKSMSIAQVDYSKFMVENSLSQFPECMPAVYMMNLVGSELSDEAHFNYMMAAIPRGRRFSKWAKLVEDTSELLVIKLLMKHYTINMNDATEYKRLLEKNNKLPIVLKELKAMVTDEFLKEVTKNVKEQKQFKKLALEW
> |[Tevenvirinae _Escherichia_phage_PE37]||_Escherichia_phage_PE37.gb|Phage DNA polymerase..|564|KU925172.1(166423):133747-134310:1 ^RAST2:fig|1198136.98.peg.221^ Tevenvirinae _Escherichia_phage_PE37|neighbours:(1),(1)|neighbour_genes:Replication factor C..,Phage endoribonulcea..|
MSLFEDDIQLNEHQVAWYSKDWTAVQSAADSFKEKAENEFFEIIGAINNKTKCSIAQKDYSKFMVENALSQFPECMPAVYAMNLIGSGLSDEAHFNYLMAAVPRGKRYGKWAKLVEDSTEVLIIKLLAKRYQVNTNDAINYKSILTKNGKLPLVLKELKGLVTDDFLKEVTKNVKEQKQLKKLALEW
>ID:BBC14386.1 |[Escherichia phage PP01]||_Escherichia_phage_PP01.gbk|62|564|LC348379(167812):28831-29394:-1 ^^ Escherichia phage PP01 DNA, complete sequence.|neighbours:ID:BBC14385.1(-1),ID:BBC14387.1(-1)|neighbour_genes:regA,44|
MSLFEDDIQLNEHQVAWYSKDWTAVQSAADSFKEKAENEFFEIIGAINNKTKCSIAQKDYSKYMVENALSQFPECMPAVYAMNLIGSGLSDEAHFNYLMAAVPRGKRCGKWAKLVEDSTEVLIIKLLAKRYQVNTNDAINYKSILTKNGKLPLVLKELKGLVTDDFLKEVTKNVKEQKQLKKLALEW
> |[Tevenvirinae _Escherichia_phage_SF]||_Escherichia_phage_SF.gb|Phage DNA polymerase..|564|MH359124.1(168695):88082-88645:1 ^RAST2:fig|1198136.100.peg.153^ Tevenvirinae _Escherichia_phage_SF|neighbours:(1),(1)|neighbour_genes:Replication factor C..,Phage endoribonulcea..|
MNLFDDDVRLNEHQIAWKSNDADAIQKCADMFKEKPENEFFKIINAINEKKSMSIAQVDYSKFMVENSLSQFPECMPAVYMMNLVGSELSDEAHFNYMMAAIPRGRRFSKWAKLVEDTSELLVIKLLMKHYTINMNDATEYKRLLEKNNKLPIVLKELKAMVTDEFLKEVTKNVKEQKQFKKLALEW
>ID:YP_009608350.1 |[Escherichia phage ST0]||_Escherichia_phage_ST0.gbk|clamp loader small s..|564|NC_041990(170496):28386-28949:1 ^GeneID:40084372^ Escherichia phage ST0, complete genome.|neighbours:ID:YP_009608349.1(1),ID:YP_009608351.1(1)|neighbour_genes:clamp loader subunit,translation represso..|
MNLFDDDVQLNEHQIAWKSNDADAIQKCADMFKEKPENEFFKIINAINEKKSMSIAQVDYSKFMVENSLSQFPECMPAVYMMNLVGSELSDEAHFNYMMAAIPRGRRFSKWAKLVEDTSELLVIKLLMKHYTINMNDATEYKRLLEKNNKLPIVLKELKAMVTDEFLKEVTKNVKEQKQFKKLALEW
>ID:BBC14664.1 |[Escherichia phage T2]||_Escherichia_phage_T2.gbk|62|564|LC348380(163825):28251-28814:-1 ^^ Escherichia phage T2 DNA, complete sequence.|neighbours:ID:BBC14663.1(-1),ID:BBC14665.1(-1)|neighbour_genes:regA,44|
MSLFEDDIQLNEHQVAWYSKDWTAVQSAADSFKEKAENEFFEIIGAINNKTKCSIAQKDYSKFMVENALSQFPECMPAVYAMNLIGSGLSDEAHFNYLMAAVPRGKRYGKWAKLVEDSTEVLIIKLLAKRYQVNTNDAINYKSILTKNGKLPLVLKELKGLVTDDFLKEVTKNVKEQKQLKKLALEW
>ID:YP_009281391.1 |[Escherichia phage UFV-AREG1]||_Escherichia_phage_UFV-AREG1_.gbk|clamp loader subunit|564|NC_031030(170788):28500-29063:-1 ^GeneID:29063584^ Escherichia phage UFV-AREG1, complete genome.|neighbours:ID:YP_009281390.1(-1),ID:YP_009281392.1(-1)|neighbour_genes:translational repres..,sliding-clamp-loader..|
MSLFEDDIQLNEHQVAWYSKDWTAVQSAADSFKEKAENEFFEIIGAINNKTKCSIAQKDYSKYMVENALSQFPECMPAVYAMNLIGSGLSDEAHFNYLMAAVPRGKRYGKWAKLVEDSTEVLIIKLLAKRYQVNTNDAINYKSILTKNGKLPLVLKELKGLVTDDFLKEVTKNVKEQKQLKKLALEW
>ID:YP_009323251.1 |[Escherichia phage WG01]||_Escherichia_phage_WG01_.gbk|clamp loader subunit..|573|NC_031928(169936):30483-31055:-1 ^GeneID:30308377^ Escherichia phage WG01, complete genome.|neighbours:ID:YP_009323250.1(-1),ID:YP_009323252.1(-1)|neighbour_genes:translational repres..,hypothetical protein|
MAISLFDDDVELNEHEVAWKQRNDAAIQALADSFKEKAENELFAIMNDITYGKNQRNLAQSENYNQFWLDNSLSQHVDCIMQAAMVNCLKLDDQSHFNYLLHAVPKGKRFGKWAKAHDDEVSVVFITRLLMKYHSINNDDAYRYLETYKIKGHLPAVLKKMKGLVTDEFLKSVTKNVKEQKDLKKKALEW
>ID:YP_009030659.1 |[Escherichia phage vB_EcoM_112]||_Escherichia_phage_e112_.gbk|clamp loader subunit..|564|NC_024125(168470):30345-30908:-1 ^GeneID:19485202^ Escherichia phage e11/2, complete genome.|neighbours:ID:YP_009030658.1(-1),ID:YP_009030660.1(-1)|neighbour_genes:translational repres..,clamp loader subunit..|
MSLFEDDIQLNEHQVAWYSKDWTAVQSAADSFKEKAENEFFEIIGAINNKTKCSIAQKDYSKFMVENALSQFPECMPAVYAMNLIGSGLSDEAHFNYLMAAVPRGKRYGKWAKLVEDSTEVLIIKLLAKRYQVNTNDAINYKSILTKNGKLPLVLKELKGLVTDDFLKEVTKNVKEQKQLKKLALEW
>ID:AYN56364.1 |[Escherichia phage p000v]||_Escherichia_phage_p000v_.gbk|sliding-clamp-loader..|564|MK047717(167803):116628-117191:1 ^^ Escherichia phage p000v, complete genome.|neighbours:ID:AYN56363.1(1),ID:AYN56365.1(1)|neighbour_genes:sliding-clamp-loader..,translation represso..|
MNLFDDDVQLNEHQIAWKSNDADAIQKCADMFKEKPENEFFKIINAINEKKSMSIAQVDYSKFMVENSLSQFPECMPAVYMMNLVGSELSDEAHFNYMMAAIPRGRRFSKWAKLVEDTSELLVIKLLMKHYTINMNDATEYKRLLEKNNKLPIVLKELKAMVTDEFLKEVTKNVKEQKQFKKLALEW
> |[Tevenvirinae _Escherichia_phage_p000y]||_Escherichia_phage_p000y.gb|Phage DNA polymerase..|564|MK047718.1(169872):59127-59690:1 ^RAST2:fig|1198136.97.peg.117^ Tevenvirinae _Escherichia_phage_p000y|neighbours:(1),(1)|neighbour_genes:Replication factor C..,Phage endoribonulcea..|
MNLFDDDVQLNEHQIAWKSNDADAIQKCADMFKEKPENEFFKIINAINEKKSMSIAQVDYSKFMVENSLSQFPECMPAVYMMNLVGSELSDEAHFNYMMAAIPRGRRFSKWAKLVEDTSELLVIKLLMKHYTINMNDATEYKRLLEKNNKLPIVLKELKAMVTDEFLKEVTKNVKEQKQFKKLALEW
> |[Tevenvirinae _Escherichia_phage_slur02]||_Escherichia_phage_slur02.gb|Phage DNA polymerase..|564|NC_028927.1(167298):100098-100661:-1 ^RAST2:fig|1198136.99.peg.165^ Tevenvirinae _Escherichia_phage_slur02|neighbours:(-1),(-1)|neighbour_genes:Phage endoribonulcea..,Replication factor C..|
MSLFEDDIQLNEHQIAWYSKDWTAVQSAADSFKEKAENEFFEIIGAINNKTKCSIAQKDYSKFMVENALSQFPECMPAVYAMNLIGSGLSDEAHFNYLMAAVPRGKRYGKWAKLVEDSTEVLIIKLLAKRYQVNTNDAINYKSILTKNGKLPLVLKELKGLVTDDFLKEVTKNVKEQKQLKKLALEW
>ID:YP_009625196.1 |[Escherichia phage slur03]||_Escherichia_phage_slur03_.gbk|clamp loader subunit..|564|NC_042129(167467):140387-140950:1 ^GOA:A0A0M7QC57,GeneID:40102078,InterPro:IPR031868,UniProtKB/TrEMBL:A0A0M7QC57^ Escherichia phage slur03, complete genome.|neighbours:ID:YP_009625195.1(1),ID:YP_009625197.1(1)|neighbour_genes:replication factor C..,putative rega transl..|
MSLFEDDIQLNEHQVAWYSKDWTAVQSAADSFKEKAENEFFEIIGAINNKTKCSIAQKDYSKYMVENALSQFPECMPAVYAMNLIGSGLSDEAHFNYLMAAVPRGKRYGKWAKLVEDSTEVLIIKLLAKRYQVNTNDAINYKSILTKNGKLPLVLKELKGLVTDDFLKEVTKNVKEQKQLKKLALEW
>ID:YP_009625272.1 |[Escherichia phage slur04]||_Escherichia_phage_slur04_.gbk|hypothetical protein|564|NC_042130(167298):14611-15174:-1 ^GOA:A0A0M7QA10,GeneID:40102177,InterPro:IPR031868,UniProtKB/TrEMBL:A0A0M7QA10^ Escherichia phage slur04, complete genome.|neighbours:ID:YP_009625271.1(-1),ID:YP_009625273.1(-1)|neighbour_genes:Bacteriophage transl..,replication factor C..|
MSLFEDDIQLNEHQIAWYSKDWTAVQSAADSFKEKAENEFFEIIGAINNKTKCSIAQKDYSKFMVENALSQFPECMPAVYAMNLIGSGLSDEAHFNYLMAAVPRGKRYGKWAKLVEDSTEVLIIKLLAKRYQVNTNDAINYKSILTKNGKLPLVLKELKGLVTDDFLKEVTKNVKEQKQLKKLALEW
> |[Tevenvirinae _Escherichia_phage_slur07]||_Escherichia_phage_slur07.gb|Phage DNA polymerase..|564|NC_028780.1(167124):133963-134526:1 ^RAST2:fig|1198136.89.peg.215^ Tevenvirinae _Escherichia_phage_slur07|neighbours:(1),(1)|neighbour_genes:Replication factor C..,Phage endoribonulcea..|
MSLFEDDIQLNEHQIAWYSKDWTAVQSAADSFKEKAENEFFEIIGAINNKTKCSIAQKDYSKFMVENALSQFPECMPAVYAMNLIGSGLSDEAHFNYLMAAVPRGKRYGKWAKLVEDSTEVLIIKLLAKRYQVNTNDAINYKSILTKNGKLPLVLKELKGLVTDDFLKEVTKNVKEQKQLKKLALEW
>ID:CUL02740.1 |[Escherichia phage slur08]||_Escherichia_phage_slur08_.gbk|hypothetical protein|564|LN881733(167467):137634-138197:1 ^GOA:A0A0M7QBH8,InterPro:IPR031868,UniProtKB/TrEMBL:A0A0M7QBH8^ Escherichia phage slur08, complete genome.|neighbours:ID:CUL02739.1(1),ID:CUL02741.1(1)|neighbour_genes:replication factor C..,Bacteriophage transl..|
MSLFEDDIQLNEHQVAWYSKDWTAVQSAADSFKEKAENEFFEIIGAINNKTKCSIAQKDYSKYMVENALSQFPECMPAVYAMNLIGSGLSDEAHFNYLMAAVPRGKRYGKWAKLVEDSTEVLIIKLLAKRYQVNTNDAINYKSILTKNGKLPLVLKELKGLVTDDFLKEVTKNVKEQKQLKKLALEW
>ID:CUL02826.1 |[Escherichia phage slur11]||_Escherichia_phage_slur11_.gbk|hypothetical protein|564|LN881734(167298):18157-18720:-1 ^GOA:A0A0M7QFN7,InterPro:IPR031868,UniProtKB/TrEMBL:A0A0M7QFN7^ Escherichia phage slur11, complete genome.|neighbours:ID:CUL02825.1(-1),ID:CUL02827.1(-1)|neighbour_genes:Bacteriophage transl..,replication factor C..|
MSLFEDDIQLNEHQIAWYSKDWTAVQSAADSFKEKAENEFFEIIGAINNKTKCSIAQKDYSKFMVENALSQFPECMPAVYAMNLIGSGLSDEAHFNYLMAAVPRGKRYGKWAKLVEDSTEVLIIKLLAKRYQVNTNDAINYKSILTKNGKLPLVLKELKGLVTDDFLKEVTKNVKEQKQLKKLALEW
>ID:CUL03612.1 |[Escherichia phage slur13]||_Escherichia_phage_slur13_.gbk|hypothetical protein|570|LN881737(167299):39973-40542:-1 ^GOA:A0A0M7QGG8,InterPro:IPR031868,UniProtKB/TrEMBL:A0A0M7QGG8^ Escherichia phage slur13, complete genome.|neighbours:ID:CUL03611.1(-1),ID:CUL03613.1(-1)|neighbour_genes:Bacteriophage transl..,replication factor C..|
MSLFEDDIQLNEHQIAWYSKDWTAVQSAADSFKEKAENEFFEIIGAINNKTKCSIAQKDYSKFMVENALSQFPECMPAVYAMNLIGSGLSDEAHFNYLMAAVPRGKRYGKWAKLVEDSTEVLIIKLLAKRYQVNTNDAINYKSILTKNGKLPLVLKELKGLVTDDFLKEVTKNVKEQKQLKKTSIGMVK
>ID:YP_009180826.1 |[Escherichia phage slur14]||_Escherichia_phage_slur14_.gbk|hypothetical protein|564|NC_028448(167467):138730-139293:-1 ^GOA:A0A0M7QG62,GeneID:26227992,InterPro:IPR031868,UniProtKB/TrEMBL:A0A0M7QG62^ Escherichia phage slur14, complete genome.|neighbours:ID:YP_009180825.1(-1),ID:YP_009180827.1(-1)|neighbour_genes:Bacteriophage transl..,replication factor C..|
MSLFEDDIQLNEHQVAWYSKDWTAVQSAADSFKEKAENEFFEIIGAINNKTKCSIAQKDYSKYMVENALSQFPECMPAVYAMNLIGSGLSDEAHFNYLMAAVPRGKRYGKWAKLVEDSTEVLIIKLLAKRYQVNTNDAINYKSILTKNGKLPLVLKELKGLVTDDFLKEVTKNVKEQKQLKKLALEW
>ID:AVH85884.1 |[Escherichia phage vB_EcoM-G28]||_Escherichia_phage_vB_EcoM-G28.gbk|putative clamp loade..|564|MG867727(170121):29824-30387:-1 ^^ Escherichia phage vB_EcoM-G28, complete genome.|neighbours:ID:AVH85883.1(-1),ID:AVH85885.1(-1)|neighbour_genes:putative translation..,putative clamp loade..|
MSLFEDDIQLNEHQVAWYSKDWTAVQSAADSFKEKAENEFFEIIGAINNKTKCSIAQKDYSKYMVENALSQFPECMPAVYAMNLIGSGLSDEAHFNYLMAAVPRGKRYGKWAKLVEDSTEVLIIKLLAKRYQVNTNDAINYKSILTKNGKLPLVLKELKGLVTDDFLKEVTKNVKEQKQLKKLALEW
>ID:QDF15076.1 |[Escherichia phage vB_EcoM-Sa45lw]||_Escherichia_phage_vB_EcoM-Sa45lw_.gbk|DNA polymerase clamp..|564|MK977694(167353):28631-29194:-1 ^^ Escherichia phage vB_EcoM-Sa45lw, complete genome.|neighbours:ID:QDF15075.1(-1),ID:QDF15077.1(-1)|neighbour_genes:translation represso..,clamp loader subunit..|
MSLFEDDIQLNKHQVAWYSKDWTAVQSAADSFKEKAENEFFEIIGAINNKTKCSIAQKDYSKFMVENALSQFPECMPAVYAMNLIGSGLSDEAHFNYLMAAVPRGKRYGKWAKLVEDSTEVLIIKLLAKRYQVNTNDAINYKSILTKNGKLPLVLKELKGLVTDDFLKEVTKNVKEQKQLKKLALEW
>ID:YP_009290319.1 |[Escherichia phage vB_EcoM-UFV13]||_Escherichia_phage_vB_EcoM-UFV13_.gbk|DNA polymerase clamp..|564|NC_031103(165772):28849-29412:-1 ^GeneID:29081115^ Escherichia phage vB_EcoM-UFV13, complete genome.|neighbours:ID:YP_009290318.1(-1),ID:YP_009290320.1(-1)|neighbour_genes:translational repres..,DNA polymerase clamp..|
MSLFEDDIQLNEHQVAWYSKDWTAVQSAADSFKEKAENEFFEIIGAINNKTKCSIAQKDYSKFMVENALSQFPECMPAVYAMNLIGSGLSDEAHFNYLMAAVPRGKRYGKWAKLVEDSTEVLIIKLLAKRYQVNTNDAINYKSILTKNGKLPLVLKELKGLVTDDFLKEVTKNVKEQKQLKKLALEW
>ID:AUV60912.1 |[Escherichia phage vB_EcoM-fFiEco06]||_Escherichia_phage_vB_EcoM-fFiEco06_.gbk|clamp loader subunit|564|MG781190(167076):28924-29487:-1 ^^ Escherichia phage vB_EcoM-fFiEco06, complete genome.|neighbours:ID:AUV60911.1(-1),ID:AUV60913.1(-1)|neighbour_genes:regA,clamp loader subunit|
MSLFEDDIQLNEHQVAWYSKDWTAVQSAADSFKEKAENEFFEIIGAINNKTKCSIAQKDYSKFMVENALSQFPECMPAVYAMNLIGSGLSDEAHFNYLMAAVPRGKRYGKWAKLVEDSTEVLIIKLLAKRYQVNTNDAINYKSILTKNGKLPLVLKELKGLVTDDFLKEVTKNVKEQKQLKKLALEW
>ID:AUV61185.1 |[Escherichia phage vB_EcoM-fHoEco02]||_Escherichia_phage_vB_EcoM-fHoEco02_.gbk|clamp loader subunit|564|MG781191(167064):28924-29487:-1 ^^ Escherichia phage vB_EcoM-fHoEco02, complete genome.|neighbours:ID:AUV61184.1(-1),ID:AUV61186.1(-1)|neighbour_genes:regA,clamp loader subunit|
MSLFEDDIQLNEHQVAWYSKDWTAVQSAADSFKEKAENEFFEIIGAINNKTKCSIAQKDYSKFMVENALSQFPECMPAVYAMNLIGSGLSDEAHFNYLMAAVPRGKRYGKWAKLVEDSTEVLIIKLLAKRYQVNTNDAINYKSILTKNGKLPLVLKELKGLVTDDFLKEVTKNVKEQKQLKKLALEW
>ID:AYP69803.1 |[Escherichia phage vB_EcoM_DalCa]||_Escherichia_phage_vB_EcoM_DalCa_.gbk|DNA polymerase clamp..|564|MH992510(166040):28667-29230:-1 ^^ Escherichia phage vB_EcoM_DalCa, complete genome.|neighbours:ID:AYP69851.1(-1),ID:AYP69761.1(-1)|neighbour_genes:translation represso..,DNA polymerase clamp..|
MSLFEDDIQLNEHQVAWYSKDWTAVQSAADSFKEKAENEFFEIIGAINNKTKCSIAQKDYSKFMVENALSQFPECMPAVYAMNLIGSGLSDEAHFNYLMAAVPRGKRYGKWAKLVEDSTEVLIIKLLAKRYQVNTNDAINYKSILTKNGKLPLVLKELKGLVTDDFLKEVTKNVKEQKQLKKLALEW
>ID:QBO63567.1 |[Escherichia phage vB_EcoM_G10400]||_Escherichia_phage_vB_EcoM_G10400.gbk|putative clamp loade..|564|MK327937(170182):28657-29220:-1 ^^ Escherichia phage vB_EcoM_G10400, complete genome.|neighbours:ID:QBO63566.1(-1),ID:QBO63568.1(-1)|neighbour_genes:putative translation..,putative clamp loade..|
MSLFEDDIQLNEHQIAWYSKDWTAVQSAADSFKEKAENEFFEIIGAINNKTKCSIAQKDYSKFMVENALSQFPECMPAVYAMNLIGSGLSDEAHFNYLMAAVPRGKRYGKWAKLVEDSTEVLIIKLLAKRYQVNTNDAINYKSILTKNGKLPLVLKELKGLVTDDFLKEVTKNVKEQKQLKKLALEW
>ID:QBO62185.1 |[Escherichia phage vB_EcoM_G2248]||_Escherichia_phage_vB_EcoM_G2248.gbk|putative clamp loade..|579|MK327932(170678):19657-20235:-1 ^^ Escherichia phage vB_EcoM_G2248, complete genome.|neighbours:ID:QBO62184.1(-1),ID:QBO62186.1(-1)|neighbour_genes:hypothetical protein,putative clamp loade..|
MLGQFFGEDDTQLNEHEIAWRSRDWEKVSELADTFTEKTDNALFALMDHITLDKQRVNVGNNSAYNQRWINTALSQHADCLYSAYVMNLIGHGLPDQMHFDYLLQSISKGKRYGKWAKLTEELDQKLVLMAVAKAYCVNMDDARFYLDLANEKGYMDKLLKHIKPYATDELLAGVTKNQTERKRLKKIIERW
> |[Tevenvirinae Escherichia_phage_vB_EcoM_G2285]||_Escherichia_phage_vB_EcoM_G2285.gb|Phage DNA polymerase..|564|MK327933.1(166675):34156-34719:-1 ^RAST2:fig|1198136.60.peg.57^ Tevenvirinae Escherichia_phage_vB_EcoM_G2285|neighbours:(-1),(-1)|neighbour_genes:Phage endoribonulcea..,Replication factor C..|
MNLFDDDVQLNEHQIAWKSNDADAIQKCADMFKEKPENEFFKIINAINEKKSMSIAQVDYSKFMVENSLSQFPECMPAVYMMNLVGSELSDEAHFNYMMAAIPRGRRFSKWAKLVEDTSELLVIKLLMKHYTINMNDATEYKRLLEKNNKLPIVLKELKAMVTDEFLKEVTKNVKEQKQFKKLALEW
> |[Tevenvirinae _Escherichia_phage_vB_EcoM_G2469]||_Escherichia_phage_vB_EcoM_G2469.gb|Phage DNA polymerase..|564|MK327934.1(170452):33607-34170:-1 ^RAST2:fig|1198136.90.peg.54^ Tevenvirinae _Escherichia_phage_vB_EcoM_G2469|neighbours:(-1),(-1)|neighbour_genes:Phage endoribonulcea..,Replication factor C..|
MNLFDDDVQLNEHQIAWKSNDADAIQKCADMFKEKPENEFFKIINAINEKKSTSIAQVDYSKFMVENSLSQFPECMPAVYMMNLVGSELSDEAHFNYMMAAIPRGRRFSKWAKLVEDTSELLVIKLLMKHYTINMNDATEYKRLLEKNNKLPIVLKELKAMVTDEFLKEVTKNVKEQKQFKKLALEW
> |[Tevenvirinae Escherichia_phage_vB_EcoM_G2494]||_Escherichia_phage_vB_EcoM_G2494.gb|Phage DNA polymerase..|579|MK327935.1(168327):20593-21171:-1 ^RAST2:fig|1198136.61.peg.33^ Tevenvirinae Escherichia_phage_vB_EcoM_G2494|neighbours:(-1),(-1)|neighbour_genes:Phage endoribonulcea..,Replication factor C..|
MLGQFFGEDDTQLNEHEIAWRSRDWEKVSELADTFTEKTDNALFALMDHITLDKQRVNVGNNSAYNQRWINTALSQHADCLYSAYVMNLIGHGLPDQMHFDYLLQSISKGKRYGKWAKLTEELDQKLVLMAVAKAYCVNMDDARFYLDLANEKGYMDKLLKHIKPYATDELLAGVTKNQTERKRLKKIIERW
>ID:QBO65462.1 |[Escherichia phage vB_EcoM_G2540-3]||_Escherichia_phage_vB_EcoM_G2540-3_.gbk|putative clamp loade..|564|MK327944(168654):29768-30331:-1 ^^ Escherichia phage vB_EcoM_G2540-3, complete genome.|neighbours:ID:QBO65461.1(-1),ID:QBO65463.1(-1)|neighbour_genes:putative translation..,putative clamp loade..|
MSLFEDDIQLNEHQVAWYSKDWTAVQSAADSFKEKAENEFFEIIGAINNKTKCSIAQKDYSKFMVENALSQFPECMPAVYAMNLIGSGLSDEAHFNYLMAAVPRGKRYGKWAKLVEDSTEVLVIKLLAKRYQVNTNDAINYKSILTKNGKLPLVLKELKGLVTDDFLKEVTKNVKEQKQLKKLALEW
> |[Tevenvirinae _Escherichia_phage_vB_EcoM_G2540]||_Escherichia_phage_vB_EcoM_G2540.gb|Phage DNA polymerase..|564|MK327936.1(168886):30155-30718:-1 ^RAST2:fig|1198136.92.peg.58^ Tevenvirinae _Escherichia_phage_vB_EcoM_G2540|neighbours:(-1),(-1)|neighbour_genes:Phage endoribonulcea..,Replication factor C..|
MSLFEDDIQLNEHQVAWYSKDWTAVQSAADSFKEKAENEFFEIIGAINNKTKCSIAQKDYSKFMVENALSQFPECMPAVYAMNLIGSGLSDEAHFNYLMAAVPRGKRYGKWAKLVEDSTEVLIIKLLAKRYQVNTNDAINYKSILTKNGKLPLVLKELKGLVTDDFLKEVTKNVKEQKQLKKLALEW
>ID:QBO64371.1 |[Escherichia phage vB_EcoM_G29]||_Escherichia_phage_vB_EcoM_G29_.gbk|putative clamp loade..|564|MK327940(168241):29243-29806:-1 ^^ Escherichia phage vB_EcoM_G29, complete genome.|neighbours:ID:QBO64370.1(-1),ID:QBO64372.1(-1)|neighbour_genes:putative translation..,putative clamp loade..|
MSLFEDDIQLNEHQIAWYSKDWTAVQSAADSFKEKAENEFFEIIGAINNKTKCSIAQKDYSKFMVENALSQFPECMPAVYAMNLIGSGLSDEAHFNYLMAAVPRGKRYGKWAKLVEDSTEVLIIKLLAKRYQVNTNDAINYKSILTKNGKLPLVLKELKGLVTDDFLKEVTKNVKEQKQLKKLALEW
> |[Tevenvirinae _Escherichia_phage_vB_EcoM_G37-3]||_Escherichia_phage_vB_EcoM_G37-3.gb|Phage DNA polymerase..|579|MK327941.1(167832):20556-21134:-1 ^RAST2:fig|1198136.91.peg.32^ Tevenvirinae _Escherichia_phage_vB_EcoM_G37-3|neighbours:(-1),(-1)|neighbour_genes:Phage endoribonulcea..,Replication factor C..|
MLGQFFGEDDTQLNEHEIAWRSRDWEKVSELADTFTEKTDNALFALMDHITLDKQRVNVGNNSAYNQRWINTALSQHADCLYSAYVMNLIGHGLPDQMHFDYLLQSISKGKRYGKWAKLTEELDQKLVLMAVAKAYCVNMDDARFYLDLANEKGYMDKLLKHIKPYATDELLAGVTKNQTERKRLKKIIERW
> |[Tevenvirinae _Escherichia_phage_vB_EcoM_GG4498]||_Escherichia_phage_vB_EcoM_G4498.gb|Phage DNA polymerase..|564|MK327939.1(167826):29316-29879:-1 ^RAST2:fig|1198136.93.peg.53^ Tevenvirinae _Escherichia_phage_vB_EcoM_GG4498|neighbours:(-1),(-1)|neighbour_genes:Phage endoribonulcea..,Replication factor C..|
MSLFEDDIQLNEHQVAWYSKDWTAVQSAADSFKEKAENEFFEIIGAINNKTKCSIAQKDYSKFMVENALSQFPECMPAVYAMNLIGSGLSDEAHFNYLMAAVPRGKRYGKWAKLVEDSTEVLIIRLLAKRYQVNTNDAINYKSILTKNGKLPLVLKELKGLVTDDFLKEVTKNVKEQKQLKKLALEW
>ID:QBO65741.1 |[Escherichia phage vB_EcoM_G4500]||_Escherichia_phage_vB_EcoM_G4500_.gbk|putative clamp loade..|564|MK327945(168363):29243-29806:-1 ^^ Escherichia phage vB_EcoM_G4500, complete genome.|neighbours:ID:QBO65740.1(-1),ID:QBO65742.1(-1)|neighbour_genes:putative translation..,putative clamp loade..|
MSLFEDDIQLNEHQIAWYSKDWTAVQSAADSFKEKAENEFFEIIGAINNKTKCSIAQKDYSKFMVENALSQFPECMPAVYAMNLIGSGLSDEAHFNYLMAAVPRGKRYGKWAKLVEDSTEVLIIKLLAKRYQVNTNDAINYKSILTKNGKLPLVLKELKGLVTDDFLKEVTKNVKEQKQLKKLALEW
>ID:QBO66018.1 |[Escherichia phage vB_EcoM_G4507]||_Escherichia_phage_vB_EcoM_G4507_.gbk|putative clamp loade..|564|MK327946(168828):28692-29255:-1 ^^ Escherichia phage vB_EcoM_G4507, complete genome.|neighbours:ID:QBO66017.1(-1),ID:QBO66019.1(-1)|neighbour_genes:putative translation..,putative clamp loade..|
MSLFEDDIQLNEHQVAWYSKDWTAVQSAADSFKEKAENEFFEIIGAINNKTKCSIAQKDYSKFMVENALSQFPECMPAVYAMNLIGSGLSDEAHFNYLMAAVPRGKRYGKWAKLVEDSTEVLIIKLLAKRYQVNTNDAINYKSILTKNGKLPLVLKELKGLVTDDFLKEVTKNVKEQKQLKKLALEW
>ID:QBO64924.1 |[Escherichia phage vB_EcoM_G50]||_Escherichia_phage_vB_EcoM_G50_.gbk|putative clamp loade..|564|MK327942(167728):29213-29776:-1 ^^ Escherichia phage vB_EcoM_G50, complete genome.|neighbours:ID:QBO64923.1(-1),ID:QBO64925.1(-1)|neighbour_genes:putative translation..,putative clamp loade..|
MSLFEDDIQLNEHQIAWYSKDWTAVQSAADSFKEKAENEFFEIIGAINNKTKCSIAQKDYSKFMVENALSQFPECMPAVYAMNLIGSGLSDEAHFNYLMAAVPRGKRYGKWAKLVEDSTEVLIIKLLAKRYQVNTNDAINYKSILTKNGKLPLVLKELKGLVTDDFLKEVTKNVKEQKQLKKLALEW
> |[Tevenvirinae _Escherichia_phage_vB_EcoM_G5211]||_Escherichia_phage_vB_EcoM_G5211.gb|Phage DNA polymerase..|579|MK327947.1(164278):21329-21907:-1 ^RAST2:fig|1198136.94.peg.34^ Tevenvirinae _Escherichia_phage_vB_EcoM_G5211|neighbours:(-1),(-1)|neighbour_genes:Phage endoribonulcea..,Replication factor C..|
MLGQFFGEDDTQLNEHEIAWRSRDWEKVSELADTFTEKTDNALFALMDHITLDKQRVNVGNNSAYNQRWINTALSQHADCLYSAYVMNLIGHGLPDQMHFDYLLQSISKGKRYGKWAKLTEELDQKLVLMAVAKAYCVNMDDARFYLDLANEKGYMDKLLKHIKPYATDELLAGVTKNQTERKRLKKIIERW
>ID:QBO65193.1 |[Escherichia phage vB_EcoM_G53]||_Escherichia_phage_vB_EcoM_G53_.gbk|putative clamp loade..|564|MK327943(167834):33673-34236:-1 ^^ Escherichia phage vB_EcoM_G53, complete genome.|neighbours:ID:QBO65192.1(-1),ID:QBO65194.1(-1)|neighbour_genes:putative translation..,putative clamp loade..|
MNLFDDDVQLNEHQIAWKSNDADAIQKCADMFKEKPENEFFKIINAINEKKSMSIAQVDYSKFMVENSLSQFPECMPAVYMMNLVGSELSDEAHFNYMMAAIPRGRRFSKWAKLVEDTSELLVIKLLMKHYTINMNDATEYKRLLEKNNKLPIVLKELKAVVTDEFLKEVTKNVKEQKQFKKLALEW
>ID:QBQ79935.1 |[Escherichia phage vB_EcoM_G8]||_Escherichia_phage_vB_EcoM_G8_.gbk|putative clamp loade..|564|MK373787(169650):28720-29283:-1 ^^ Escherichia phage vB_EcoM_G8, complete genome.|neighbours:ID:QBQ79934.1(-1),ID:QBQ79936.1(-1)|neighbour_genes:putative translation..,putative clamp loade..|
MSLFEDDIQLNEHQVAWYSKDWTAVQSAADTFKEKAENEFFEIIGAINNKTKCSIAQKDYSKFMVENALSQFPECMPAVYAMNLIGSGLSDEAHFNYLMAAVPRGKRYGKWAKLVEDSTEVLIIKLLAKRYQVNTNDAINYKSILTKNGKLPLVLKELKGLVTDDFLKEVTKNVKEQKQLKKLALEW
>ID:QBQ77835.1 |[Escherichia phage vB_EcoM_G9062]||_Escherichia_phage_vB_EcoM_G9062_.gbk|putative clamp loade..|564|MK373779(168670):29733-30296:-1 ^^ Escherichia phage vB_EcoM_G9062, complete genome.|neighbours:ID:QBQ77834.1(-1),ID:QBQ77836.1(-1)|neighbour_genes:putative translation..,putative clamp loade..|
MSLFEDDIQLNEHQVAWYSKDWTAVQSAADSFKEKAENEFFEIIGAINNKTKCSIAQKDYSKFMVENALSQFPECMPAVYAMNLIGSGLSDEAHFNYLMAAVPRGKRYGKWAKLVEDSTEVLIIKLLAKRYQVNTNDAINYKSILTKNGKLPLVLKELKGLVTDDFLKEVTKNVKEQKQLKKLALEW
>ID:AXC34064.1 |[Escherichia phage vB_EcoM_JB75]||_Escherichia_phage_vB_EcoM_JB75_.gbk|clamp loader subunit..|564|MH355584(167208):137513-138076:1 ^^ Escherichia phage vB_EcoM_JB75, complete genome.|neighbours:ID:AXC34022.1(1),ID:AXC34116.1(1)|neighbour_genes:clamp loader subunit,translational repres..|
MSLFEDDIQLNEHQVAWYSKDWTAVQSAADSFKEKAENEFFEIIGAINNKTKCSIAQKDYSKFMVENALSQFPECMPAVYAMNLIGSGLSDEAHFNYLMAAVPRGKRYGKWAKLVEDSTEVLIIKLLAKRYQVNTNDAINYKSILTKNGKLPLVLKELKGLVTDDFLKEVTKNVKEQKQLKKLALEW
>ID:YP_009037451.1 |[Escherichia phage vB_EcoM_JS09]||_Escherichia_phage_vB_EcoM_JS09_.gbk|clamp loader small s..|564|NC_024124(169148):137111-137674:1 ^GeneID:19524853^ Escherichia phage vB_EcoM_JS09, complete genome.|neighbours:ID:YP_009037450.1(1),ID:YP_009037452.1(1)|neighbour_genes:clamp loader small s..,translation represso..|
MNLFDDDVRLNEHQIAWKSNDADAIQKCADMFKEKPENEFFKIINAINEKKSMSIAQVDYSKFMVENSLSQFPECMPAVYMMNLVGSELSDEAHFNYMMAAIPRGRRFSKWAKLVEDTSELLVIKLLMKHYTINMNDATEYKRLLEKNNKLPIVLKELKAMVTDEFLKEVTKNVKEQKQFKKLALEW
>ID:QBQ78336.1 |[Escherichia phage vB_EcoM_KAW1E185]||_Escherichia_phage_vB_EcoM_KAW1E185_.gbk|putative clamp loade..|564|MK373781(164987):28818-29381:-1 ^^ Escherichia phage vB_EcoM_KAW1E185, complete genome.|neighbours:ID:QBQ78335.1(-1),ID:QBQ78337.1(-1)|neighbour_genes:putative translation..,putative clamp loade..|
MSLFEDDIQLNEHQVAWYSKDWTAVQSAADSFKEKAENEFFEIIGAINNKTKCSIVQKDYSKFMVENALSQFPECMPAVYAMNLIGSGLSDEAHFNYLMAAVPRGKRYGKWAKLVEDSTEVLIIKLLAKRYQVNTNDAINYKSILTKNGKLPLVLKELKGLVTDDFLKEVTKNVKEQKQLKKLALEW
> |[Tevenvirinae Escherichia_phage_vB_EcoM_KAW3E185]||_Escherichia_phage_vB_EcoM_KAW3E185.gb|Phage DNA polymerase..|564|MK373782.1(170187):34016-34579:-1 ^RAST2:fig|1198136.54.peg.56^ Tevenvirinae Escherichia_phage_vB_EcoM_KAW3E185|neighbours:(-1),(-1)|neighbour_genes:Phage endoribonulcea..,Replication factor C..|
MNLFDDDVQLNEHQIAWKSNDADAIQKCADMFKEKPENEFFKIINAINEKKSMSIAQVDYSKFMVENSLSQFPECMPAVYMMNLVGSELSDEAHFNYMMAAIPRGRRFSKWAKLVEDTSELLVIKLLMKRYTINMNDATEYKRLLEKNNKLPIVLKELKAMVTDEFLKEVTKNVKEQKQFKKLALEW
>ID:QBQ79103.1 |[Escherichia phage vB_EcoM_MM02]||_Escherichia_phage_vB_EcoM_MM02_.gbk|putative clamp loade..|564|MK373784(169201):33623-34186:-1 ^^ Escherichia phage vB_EcoM_MM02, complete genome.|neighbours:ID:QBQ79102.1(-1),ID:QBQ79104.1(-1)|neighbour_genes:putative translation..,putative clamp loade..|
MNLFDDDVQLNDHQIAWKSNDADAIQKCADMFKEKPENEFFKIINAINEKKSMSIAQVDYSKFMVENSLSQFPECMPAVYMMNLVGSELSDEAHFNYMMAAIPRGRRFSKWAKLVEDTSELLVIKLLMKRYTINMNDATEYKRLLEKNNKLPIVLKELKAMVTDEFLKEVTKNVKEQKQFKKLALEW
>ID:QBQ79378.1 |[Escherichia phage vB_EcoM_OE5505]||_Escherichia_phage_vB_EcoM_OE5505_.gbk|putative clamp loade..|564|MK373785(168756):30004-30567:-1 ^^ Escherichia phage vB_EcoM_OE5505, complete genome.|neighbours:ID:QBQ79377.1(-1),ID:QBQ79379.1(-1)|neighbour_genes:putative translation..,putative clamp loade..|
MSLFEDDIQLNEHQIAWYSKDWTAVQSAADSFKEKAENEFFEIIGAINNKTKCSIAQKDYSKFMVENALSQFPECMPAVYAMNLIGSGLSDEAHFNYLMAAVPCGKRYGKWAKLVEDSTEVLIIKLLAKRYQVNTNDAINYKSILTKNGKLPLVLKELKGLVTDDFLKEVTKNVKEQKQLKKLALEW
> |[Tevenvirinae _Escherichia_phage_vB_EcoM_PhAPEC2]||_Escherichia_phage_vB_EcoM_PhAPEC2.gb|Phage DNA polymerase..|564|NC_024794.1(167318):33396-33959:-1 ^RAST2:fig|1198136.124.peg.53^ Tevenvirinae _Escherichia_phage_vB_EcoM_PhAPEC2|neighbours:(-1),(-1)|neighbour_genes:Phage endoribonulcea..,Replication factor C..|
MNLFDDDAQLNEHQIAWKSNDADAIQKCADMFKEKPENEFFKIINAINEKKSMSIAQVDYSKFMVENSLSQFPECMPAVYMMNLVGSELSDEAHFNYMMAAIPRGRRFSKWAKLVEDTSELLVIKLLMKRYTINMNDATEYKRLLEKNNKLPIVLKELKAMVTDEFLKEVTKNVKEQKQFKKLALEW
>ID:QBQ79659.1 |[Escherichia phage vB_EcoM_R5505]||_Escherichia_phage_vB_EcoM_R5505_.gbk|putative clamp loade..|564|MK373786(167317):28807-29370:-1 ^^ Escherichia phage vB_EcoM_R5505, complete genome.|neighbours:ID:QBQ79658.1(-1),ID:QBQ79660.1(-1)|neighbour_genes:putative translation..,putative clamp loade..|
MSLFEDDIQLNEHQVAWYSKDWTAVQSAADTFKEKAENEFFEIIGAINNKTKCSIAQKDYSKFMVENALSQFPECMPAVYAMNLIGSGLSDEAHFNYLMAAVPRGKRYGKWAKLVEDSTEVLIIKLLAKRYQVNTNDAINYKSILTKNGKLPLVLKELKGLVTDDFLKEVTKNVKEQKQLKKLALEW
>ID:QBQ77078.1 |[Escherichia phage vB_EcoM_WFK]||_Escherichia_phage_vB_EcoM_WFK_.gbk|putative clamp loade..|564|MK373775(164590):33627-34190:-1 ^^ Escherichia phage vB_EcoM_WFK, complete genome.|neighbours:ID:QBQ77077.1(-1),ID:QBQ77079.1(-1)|neighbour_genes:putative translation..,putative clamp loade..|
MNLFDDDVQLNEHQIAWKSNDADAIQKCADMFKEKPENEFFKIINAINEKKSMSIAQVDYSKFMVENSLSQFPECMPAVYMMNLVGSELSDEAHFNYMMAAIPRGRRFSKWAKLVEDTSELLVIKLLMKHYTINMNDATEYKRLLEKNNKLPIVLKELKAMVTDEFLKEVTKNVKEQKQFKKLALEW
>ID:QBQ76817.1 |[Escherichia phage vB_EcoM_WFL6982]||_Escherichia_phage_vB_EcoM_WFL6982_.gbk|putative clamp loade..|564|MK373774(164279):33627-34190:-1 ^^ Escherichia phage vB_EcoM_WFL6982, complete genome.|neighbours:ID:QBQ76816.1(-1),ID:QBQ76818.1(-1)|neighbour_genes:putative translation..,putative clamp loade..|
MNLFDDDVQLNEHQIAWKSNDADAIQKCADMFKEKPENEFFKIINAINEKKSMSIAQVDYSKFMVENSLSQFPECMPAVYMMNLVGSELSDEAHFNYMMAAIPRGRRFSKWAKLVEDTSELLVIKLLMKHYTINMNDATEYKRLLEKNNKLPIVLKELKAMVTDEFLKEVTKNVKEQKQFKKLALEW
>ID:QBQ77559.1 |[Escherichia phage vB_EcoM_WFbE185]||_Escherichia_phage_vB_EcoM_WFbE185.gbk|putative clamp loade..|564|MK373778(170429):33667-34230:-1 ^^ Escherichia phage vB_EcoM_WFbE185, complete genome.|neighbours:ID:QBQ77558.1(-1),ID:QBQ77560.1(-1)|neighbour_genes:putative translation..,putative clamp loade..|
MNLFDDDVQLNEHQIAWKSNDADAIQKCADMFKEKPENEFFKIINAINEKKSMSIAQVDYSKFMVENSLSQFPECMPAVYMMNLVGSELSDEAHFNYMMAAIPRGRRFSKWAKLVEDTSELLVIKLLMKHYTINMNDATEYKRLLEKNNKLPIVLKELKAMVTDEFLKEVTKNVKEQKQFKKLALEW
>ID:YP_007004793.1 |[Escherichia phage wV7]||_Escherichia_phage_wV7_.gbk|clamp loader subunit..|564|NC_019505(166452):28640-29203:-1 ^GeneID:14010587^ Escherichia phage wV7, complete genome.|neighbours:ID:YP_007004792.1(-1),ID:YP_007004794.1(-1)|neighbour_genes:translational repres..,clamp loader subunit..|
MSLFEDDIQLNEHQVAWYSKDWTAVQSAADSFKEKAENEFFEIIGAINNKTKCSIAQKDYSKFMVENALSQFPECMPAVYAMNLIGSGLSDEAHFNYLMAAVPRGKRYGKWAKLVEDSTEVLIIKLLAKRYQVNTNDAINYKSILTKNGKLPLVLKELKGLVTDDFLKEVTKNVKEQKQLKKLALEW
> |[Tevenvirinae Escherichia_virus_KFS-EC]||_Escherichia_virus_KFS-EC.gb|Phage DNA polymerase..|579|MH560358.1(164715):128657-129235:-1 ^RAST2:fig|1198136.83.peg.210^ Tevenvirinae Escherichia_virus_KFS-EC|neighbours:(-1),(-1)|neighbour_genes:Phage endoribonulcea..,Replication factor C..|
MLGQFFGEDDTQLNEHEIAWRSRDWEKVSELADTFTEKTDNALFALMDHITLDKQRVNVGNNSAYNQRWINTALSQHADCLYSAYVMNLIGHGLPDQMHFDYLLQSISKGKRYGKWAKLTEELDQKLVLMAVAKAYCVNMDDARFYLDLANEKGYMDKLLKHIKPYATDELLAGVTKNQTERKRLKKIIERW
>ID:QDK04180.1 |[Escherichia virus VEc20]||_Escherichia_virus_VEc20_.gbk|vec20_050|564|MN022785(167532):28393-28956:-1 ^^ Escherichia virus VEc20, complete genome.|neighbours:ID:QDK04179.1(-1),ID:QDK04181.1(-1)|neighbour_genes:vec20_049,vec20_051|
MSLFEDDIQLNEHQVAWYSKDWTAVQSAADSFKEKAENEFFEIIGAINNKTKCSIAQKDYSKFMVENALSQFPECMPAVYAMNLIGSGLSDEAHFNYLMAAVPRGKRYGKWAKLVEDSTEVLIIKLLAKRYQVNTNDAINYKSILTKNGKLPLVLKELKGLVTDDFLKEVTKNVKEQKQLKKLALEW
>ID:VCU44619.1 |[Escherichia virus vB_Eco_mar005P1]|vB_Eco_mar005P1|_Escherichia_virus_vB_Eco_mar005P1_.gbk|62|564|LR027390(167773):133827-134390:-1 ^^ Escherichia virus vB_Eco_mar005P1 genome assembly, chromosome: 1.|neighbours:ID:VCU44618.1(-1),ID:VCU44620.1(-1)|neighbour_genes:regA,44|
MNLFDDDVQLNEHQIAWKSNDADAIQKCADMFKEKPENEFFKIINAINEKKSMSIAQVDYSKFMVENSLSQFPECMPAVYMMNLVGSELSDEAHFNYMMAAIPRGRRFSKWAKLVEDTSELLVIKLLMKHYTINMNDATEYKRLLEKNNKLPIVLKELKAMVTDEFLKEVTKNVKEQKQFKKLALEW
>ID:VCU44262.1 |[Escherichia virus vB_Eco_mar005P1]|vB_Eco_mar006P2|_Escherichia_virus_vB_Eco_mar005P1_strain_vB_Eco_mar006P2_.gbk|62|564|LR027387(167773):67076-67639:-1 ^^ Escherichia virus vB_Eco_mar005P1 strain vB_Eco_mar006P2 genome assembly, chromosome: 1.|neighbours:ID:VCU44261.1(-1),ID:VCU44263.1(-1)|neighbour_genes:regA,44|
MNLFDDDVQLNEHQIAWKSNDADAIQKCADMFKEKPENEFFKIINAINEKKSMSIAQVDYSKFMVENSLSQFPECMPAVYMMNLVGSELSDEAHFNYMMAAIPRGRRFSKWAKLVEDTSELLVIKLLMKHYTINMNDATEYKRLLEKNNKLPIVLKELKAMVTDEFLKEVTKNVKEQKQFKKLALEW
>ID:VCU43391.1 |[Escherichia virus vB_Eco_mar005P1]|vB_Eco_mar007P3|_Escherichia_virus_vB_Eco_mar005P1_strain_vB_Eco_mar007P3_.gbk|62|564|LR027383(167651):156713-157276:-1 ^^ Escherichia virus vB_Eco_mar005P1 strain vB_Eco_mar007P3 genome assembly, chromosome: 1.|neighbours:ID:VCU43390.1(-1),ID:VCU43392.1(-1)|neighbour_genes:regA,44|
MNLFDDDVQLNEHQIAWKSNDADAIQKCADMFKEKPENEFFKIINAINEKKSMSIAQVDYSKFMVENSLSQFPECMPAVYMMNLVGSELSDEAHFNYMMAAIPRGRRFSKWAKLVEDTSELLVIKLLMKHYTINMNDATEYKRLLEKNNKLPIVLKELKAMVTDEFLKEVTKNVKEQKQFKKLALEW
>ID:VCU44106.1 |[Escherichia virus vB_Eco_mar005P1]|vB_Eco_mar008P4|_Escherichia_virus_vB_Eco_mar005P1_strain_vB_Eco_mar008P4_.gbk|62|564|LR027386(167773):139494-140057:-1 ^^ Escherichia virus vB_Eco_mar005P1 strain vB_Eco_mar008P4 genome assembly, chromosome: 1.|neighbours:ID:VCU44105.1(-1),ID:VCU44107.1(-1)|neighbour_genes:regA,44|
MNLFDDDVQLNEHQIAWKSNDADAIQKCADMFKEKPENEFFKIINAINEKKSMSIAQVDYSKFMVENSLSQFPECMPAVYMMNLVGSELSDEAHFNYMMAAIPRGRRFSKWAKLVEDTSELLVIKLLMKHYTINMNDATEYKRLLEKNNKLPIVLKELKAMVTDEFLKEVTKNVKEQKQFKKLALEW
>ID:VCU44949.1 |[Escherichia virus vB_Eco_mar005P1]|vB_Eco_mar009P5|_Escherichia_virus_vB_Eco_mar005P1_strain_vB_Eco_mar009P5_.gbk|62|564|LR027391(167658):157296-157859:1 ^^ Escherichia virus vB_Eco_mar005P1 strain vB_Eco_mar009P5 genome assembly, chromosome: 1.|neighbours:ID:VCU44948.1(1),ID:VCU44950.1(1)|neighbour_genes:44,regA|
MNLFDDDVQLNEHQIAWKSNDADAIQKCADMFKEKPENEFFKIINAINEKKSMSIAQVDYSKFMVENSLSQFPECMPAVYMMNLVGSELSDEAHFNYMMAAIPRGRRFSKWAKLVEDTSELLVIKLLMKHYTINMNDATEYKRLLEKNNKLPIVLKELKAMVTDEFLKEVTKNVKEQKQFKKLALEW
>ID:AUV57386.1 |[Klebsiella phage KP1]||_Klebsiella_phage_KP1_.gbk|clamp loader subunit..|570|MG751100(167989):15108-15677:-1 ^^ Klebsiella phage KP1, complete genome.|neighbours:ID:AUV57385.1(-1),ID:AUV57387.1(-1)|neighbour_genes:translational repres..,replication factor C..|
MMSLFEDDDQYNEHQIAWLGKDWAKVQELSDSYKEKAENQFFEIIGSINEKKEHLNISTMDYSKFMVENALSQHADCMPAVYVMNLVGQGLSDQAHYNYMMASVPRGRRYGKWAKLTENIQDALILQVIMTYYKVNAIDARMYRETLEAKNKLKPALKKMKGLVTDELVKTITKNVKEQKTLKKTALEW
>ID:APD20423.1 |[Klebsiella phage KPV15]|KPV15|_Klebsiella_phage_KPV15_.gbk|DNA polymerase clamp..|567|KY000080(167034):35125-35691:-1 ^^ Klebsiella phage KPV15, complete genome.|neighbours:ID:APD20422.1(-1),ID:APD20424.1(-1)|neighbour_genes:endoribonuclease tra..,replication factor C..|
MSLFEDDDQYNEHQIAWLGKDWTKVQELSDSYKEKAENQFFTIIGSINEKQEHLNISTMDYSKFMVENALSQHPDCMPSVYVMNLVGQGLSDQAHYNYMMASVPRGRRYGKWAKLTENIQDALILQVIMTYYKVNAIDARMYRETLEAKNKLKPALKKMKGLVTDELVKTITKNVKEQKNLKKTALEW
> |[Tevenvirinae Klebsiella_phage_Marfa]||_Klebsiella_phage_Marfa.gb|gp62 clamp loader su..|573|MN044033.1(168532):29548-30120:-1 ^RAST2:fig|1198136.82.peg.47^ Tevenvirinae Klebsiella_phage_Marfa|neighbours:(-1),(-1)|neighbour_genes:Phage endoribonulcea..,Replication factor C..|
MSLFFFDDEPEYNEHQIAWLTKDWSAVQKCADQFKESPESEFFRLINAINDTKQQINVSQMDYSKFMIENALSQHAECMPAVYVMNLVGQGLSDQAHFNYMKHAVPKGKRYGKWAKLTEDSNKMLILKVIQAFYKINVYDADMYHKTMFAKGNLLSFLKQAKALVTDEMVKSITKNVKEQKQLKKQALEW
>ID:YP_009194286.1 |[Klebsiella phage Matisse]||_Klebsiella_phage_Matisse_.gbk|clamp loader subunit|564|NC_028750(176081):26044-26607:-1 ^GeneID:26613224^ Klebsiella phage Matisse, complete genome.|neighbours:ID:YP_009194285.1(-1),ID:YP_009194287.1(-1)|neighbour_genes:translation represso..,clamp loader subunit|
MSLAEFLDEEELSPHESAWLSKDWDKVEELVKEYGKDKENTLFNIIDEINNGKTPLVIDDVYDKYFVDNAMSQHIDTIYNAYVMNLVGGSISDQMHYNYYLNSVRKAKRFGAWAKLSEDFEEKIIIEILREKYSVNTRTAMEYLQELKDLGMFEDWKRKHAKVALSLLGIVKNKAEQKKLEKLIKQW
>ID:AWY06938.1 |[Klebsiella phage Mineola]||_Klebsiella_phage_Mineola_.gbk|clamp loader small s..|570|MH333064(166130):25356-25925:-1 ^^ Klebsiella phage Mineola, complete genome.|neighbours:ID:AWY06937.1(-1),ID:AWY06939.1(-1)|neighbour_genes:translation represso..,clamp loader, large ..|
MMSLFEDDDQYNEHQIAWLGKDWTKVQELSDSYKEKAENQFFTIIGSINEKQEHLNISTMDYSKFMVENALSQHADCMPAVYVMNLVGQGLSDQAHYNYMMASVPRGRRYGKWAKLTENIQDALILQVIMTYYKVNAIDARMYRETLEAKNKLKPALKKMKGLVTDELLKTITKNVKEQKNLKKTALEW
>ID:YP_009607238.1 |[Klebsiella phage Miro]||_Klebsiella_phage_Miro_.gbk|clamp loader subunit|564|NC_041981(176055):26032-26595:-1 ^GeneID:40083246^ Klebsiella phage Miro, complete genome.|neighbours:ID:YP_009607237.1(-1),ID:YP_009607239.1(-1)|neighbour_genes:translational repres..,clamp loader subunit|
MSLAEFLDEEELSPHESAWLSKDWDKVEELVKEYGKDKENTLFNIIDEINNGKTPLVIDEVYDKYFVDNAMSQHIDTIYNAYVMNLVGGSISDQMHYNYYLNSVRKAKRFGAWAKLSEDFEDKIIIEILREKYSVNTRTAMEYLQELKDLGMFEDWKRKHAKVALSLLGIVKNKAEQKKLEKLIKQW
> |[Tevenvirinae _Klebsiella_phage_PKO111]||_Klebsiella_phage_PKO111.gb|Phage DNA polymerase..|570|NC_031095.1(168758):79615-80184:1 ^RAST2:fig|1198136.84.peg.160^ Tevenvirinae _Klebsiella_phage_PKO111|neighbours:(1),(1)|neighbour_genes:Replication factor C..,Phage endoribonulcea..|
MMSLFEDDDQYNEHQIAWLGKDWAKVQELSDSYKEKAENQFFEIIGSINEKKEHLNISTMDYSKFMVENALSQHADCMPAVYVMNLVGQGLSDQAHYNYMMASVPRGRRYGKWAKLTENIQDALILQVIMTYYKVNAIDARMYRETLEAKNKLKPALKKMKGLVTDELVKTITKNVKEQKTLKKTALEW
>ID:YP_009288723.1 |[Klebsiella phage vB_KpnM_KpV477]||_Klebsiella_phage_vB_KpnM_KpV477_.gbk|putative DNA polymer..|570|NC_031087(168272):27790-28359:-1 ^GeneID:29067009^ Klebsiella phage vB_KpnM_KpV477, complete genome.|neighbours:ID:YP_009288722.2(-1),ID:YP_009288724.1(-1)|neighbour_genes:putative transcripti..,putative replication..|
MMSLFEDDDQYNEHQIAWLGKDWTKVQELSDSYKEKAENQFFTIIGSINEKQEHLNISTMDYSKFMVENALSQHPDCMPSVYVMNLVGQGLSDQAHYNYMMASVPRGRRYGKWAKLTENIQDALILQVIMTYYKVNAIDARMYRETLEAKNKLKPALKKMKGLVTDELVKTITKNVKEQKTLKKTALEW
>ID:AUO78713.1 |[Klebsiella phage vB_Kpn_F48]||_Klebsiella_phage_vB_Kpn_F48.gbk|DNA polymerase clamp..|579|MG746602(170764):35908-36486:1 ^^ Klebsiella phage vB_Kpn_F48, complete genome.|neighbours:ID:AUO78712.1(1),ID:AUO78714.1(1)|neighbour_genes:replication factor C..,endoribonuclease tra..|
MEMSLFFFDDEPEYNEHQIAWLTKDWSAVQKCADQFKESAESEFFRLIGAINDTKQQINVSQMDYSKFMIENALSQHADCMPAVYVMNLVGQGLSDQAHFNYMKHAVPKGKRYGKWAKLTEDSNKMLVLKVIQAFYKINVYDADMYHKTMFAKGNLLSFLKQAKALVTDEMVKSITKNVKEQKQLKKQALEW
> |[Tevenvirinae Morganella_phage_vB_MmoM_MP1]||_Morganella_phage_vB_MmoM_MP1.gb|Phage DNA polymerase..|582|NC_031020.1(163201):25043-25624:-1 ^RAST2:fig|1198136.47.peg.37^ Tevenvirinae Morganella_phage_vB_MmoM_MP1|neighbours:(-1),(-1)|neighbour_genes:hypothetical protein,Replication factor C..|
MLDDFFDDEDEVQLNEHEIAWYSKDWDKVQQLADTFKEDKENVLFSIMDSITVNKKDITQEQLEEYSKHWIDNALSQHIDCIIPVYRMNLIGSELSEQSHFRYYMHAVSKGKRYGKWAKFTEDPVDHIILCLLSTYYKINMKDAEMYKDIMQRKNILDKELSKLKVIATDEFVRLNVKNKTEQTKVIKTIKAW
>ID:YP_009211476.1 |[Pectobacterium bacteriophage PM2]||_Pectobacterium_bacteriophage_PM2.gbk|clamp loader subunit..|576|NC_028940(170286):31820-32395:-1 ^GeneID:26637948^ Pectobacterium bacteriophage PM2, complete genome.|neighbours:ID:YP_009211475.1(-1),ID:YP_009211477.1(-1)|neighbour_genes:translational repres..,clamp loader subunit..|
MAVSLFDDVQMNEHEIAWKSRDFDAIQVLADSFKEKPENELFAILNDITFGKKERNLSQSENYSKYWIDNSLSQYVDCIIEAAKMNLIGAGLSDQQHFNYYLHSISKGKRFSKWAKAGSDDINVSFIIKLLMKYHNINSNDAFMYLETYKAKNKLNDILRKMKGLVTDEFLKTVTKNVKEQKQFKKQALEW
>ID:QBP35664.1 |[Phage NC-G]||_Phage_NC-G.gbk|DNA polymerase clamp..|573|MK310184(170164):143650-144222:-1 ^^ Phage NC-G, complete genome.|neighbours:ID:QBP35663.1(-1),ID:QBP35665.1(-1)|neighbour_genes:endoribonuclease tra..,Replication factor C..|
MAISLFDDDVELNEHEVAWKQRNDAAIQALADSFKEKAENELFAIMNDITYGKKQRNLAQSENYNQFWLDNSLSQHVDCIMQAAMVNCLKLDDQSHFNYLLHAVPKGKRFGKWAKAHDDEVSVVFITRLLMKYHSINNDDAYRYLETYKIKGHLPAMLKKMKGLVTDEFLKSVTKNVKEQKDLKKKALEW
> |[Tevenvirinae _Proteus_phage_phiP4-3]||_Proteus_phage_phiP4-3.gb|Phage DNA polymerase..|573|MG696114.1(167849):135028-135600:1 ^RAST2:fig|1198136.86.peg.234^ Tevenvirinae _Proteus_phage_phiP4-3|neighbours:(1),(1)|neighbour_genes:Replication factor C..,Phage endoribonulcea..|
MYNLFEDEPDLNEHELAWMNQDWDTVKKLADSFKEDSENVMFSILNGITVSKNDLTIEQSEQYSKHWVDNALSQHVDCIIPVHYMNLYGSELSDEAHYNYYRASIQAGKRYGKWAKYNDDSEYKVILQLISNYFVINTRDADEYYKIMKAKGTLTNFLKKTKAMVTEDFLKTVIKNKTDRTKINKLVKAW
> |[Tevenvirinae _Proteus_phage_vB_PmiM_Pm5461]||_Proteus_phage_vB_PmiM_Pm5461.gb|Phage DNA polymerase..|573|NC_028762.1(161989):31697-32269:-1 ^RAST2:fig|1198136.85.peg.47^ Tevenvirinae _Proteus_phage_vB_PmiM_Pm5461|neighbours:(-1),(-1)|neighbour_genes:Phage endoribonulcea..,Replication factor C..|
MYNLFEDEPDLNEHELAWMNQDWESVKKLADSYKENSENVMFAILNGITVSKDDLTIEQKEQYSKHWIDNALSQHVDCIIPVHYMNLYGSELSDEGHYNYYRAAIQAGKRYGKWAKYNDDSEYKVILQLISMYFVINTRDADEYYKIMKAKGTLSDFLKKTKAMVTEDFLKAVIKNKTDRTKINKLIKAW
> |[Tevenvirinae _Pseudomonas_phage_PspYZU05]||_Pseudomonas_phage_PspYZU05.gb|hypothetical protein|555|KY971610.1(166442):55738-56292:-1 ^RAST2:fig|1198136.88.peg.89^ Tevenvirinae _Pseudomonas_phage_PspYZU05|neighbours:(-1),(-1)|neighbour_genes:Phage endoribonulcea..,Replication factor C..|
MSLFDDVYNEHEIAWKSGDQAKIQELADTFKEKPESELFAIIKSIDRKTKIDLSTMDYNRYMIDLHYSNFPECIPVMYRLNFMSNLTDTEHYNYLFSAIPAGSKFYKSNKAPETPQDELINRLIMNHYKVNNNDALLYRDILDANGKLHLMLKRLKPLATEELIKTLTKNVKLRKEMKEIVMRW
>ID:YP_009615527.1 |[Salmonella phage Melville]||_Salmonella_phage_Melville_.gbk|clamp loader subunit|564|NC_042044(159323):25843-26406:-1 ^GeneID:40091991^ Salmonella phage Melville, complete genome.|neighbours:ID:YP_009615526.1(-1),ID:YP_009615528.1(-1)|neighbour_genes:RegA-like translatio..,clamp loader subunit|
MSLFDDDVQFNEHQVAWYSKDWNKVQEMADTFKQKAENEFFEIIGAINEKKQCSIAQKEYNKFMVENALSQHPECMTAVYTMNLIGSGLSDEAHFNYMVAAVPQGRRFGKWAKLIEDTQEILILRVLMKYYTINLNDAQVYRETLERKGKLGVVLKEAKGLVTDEFLKDVTKNVKEQKQFKKQALEW
>ID:YP_007501083.1 |[Salmonella phage vB_SenMS16]||_Salmonella_phage_S16_.gbk|clamp loader subunit|564|NC_020416(160221):26285-26848:-1 ^GeneID:14675284^ Salmonella phage S16, complete genome.|neighbours:ID:YP_007501082.1(-1),ID:YP_007501084.1(-1)|neighbour_genes:translational repres..,clamp loader subunit|
MSLFDDDVQFNEHQVAWYSKDWNKVQEMADTFKQKAENEFFEIIGAINEKKQCSIAQKEYNKFMVENALSQHPECMTAVYTMNLIGSELSDEAHFNYMVAAVPQGRRFGKWAKLIEDTQEILILRVLMKYYTINLNDAQVYRETLERKGKLGVVLKEAKGLVTDEFLKDVTKNVKEQKQFKKQALEW
> |[Tevenvirinae _Salmonella_phage_STML-198]||_Salmonella_phage_STML-198.gb|Phage DNA polymerase..|564|NC_027344.1(158099):68268-68831:-1 ^RAST2:fig|1198136.87.peg.120^ Tevenvirinae _Salmonella_phage_STML-198|neighbours:(-1),(-1)|neighbour_genes:Phage endoribonulcea..,Replication factor C..|
MSLFDDDIQFNEHQVAWYSKDWNKVQEMADTFKQKAENEFFEIISAINEKKQCSIAQKEYNKFMVENALSQHPECMTAVYTMNLIGSGLSDEAHFNYMVAAVPQGRRFGKWAKLIEDTQEILILRVLMKYYTINLNDAQVYRETLERKGKLGVVLKEAKGLVTDEFLKDVTKNVKEQKQFKKQALEW
> |[Tevenvirinae Salmonella phage STP4-a]||_Salmonella_phage_STP4-a.gb|Phage DNA polymerase..|564|NC_026607.2(159914):25863-26426:-1 ^RAST2:fig|1198136.48.peg.42^ Tevenvirinae Salmonella phage STP4-a|neighbours:(-1),(-1)|neighbour_genes:Phage endoribonulcea..,Replication factor C..|
MSLFDDDVQFNEHQVAWYSKDWNKVQEMADTFKQKAENEFFEIIGAINEKKQCSIAQKEYNKFMVENALSQHPECMTAVYTMNLIGSELSDEAHFNYMVAAVPQGRRFGKWAKLIEDTQEILILRVLMKYYTINLNDAQVYRETLERKGKLGIVLKEAKGLVTDEFLKDVTKNVKEQKQFKKQALEW
> |[Tevenvirinae Salmonella_phage_vB_SnwM_CGG4-1]||_Salmonella_phage_vB_SnwM_CGG4-1.gb|Phage DNA polymerase..|570|NC_031065.1(159878):25769-26338:-1 ^RAST2:fig|1198136.78.peg.42^ Tevenvirinae Salmonella_phage_vB_SnwM_CGG4-1|neighbours:(-1),(-1)|neighbour_genes:Phage endoribonulcea..,Replication factor C..|
MEMSLFDDDIQFNEHQIAWYSKDWNKVQEQADTFKQKAENEFFEIIGAINEKKPCSIAQKEYSKFMVESALSQHPECMVAVYTMNLVGGGLSDEAHFRYMMAAVPQGRRFGKWAKLIEDTQEILILKVLMKYYTINLNDAQVYRETLERKGKLGVVLKEAKGLVTDEFLKDVTKNVKEQKQFKKQALEW
> |[Tevenvirinae Serratia phage PS2]||_Serratia_phage_PS2.gb|gp62 clamp loader sm..|585|KJ025957.1(167266):30886-31470:-1 ^RAST2:fig|1198136.49.peg.56^ Tevenvirinae Serratia phage PS2|neighbours:(-1),(-1)|neighbour_genes:Phage endoribonulcea..,Replication factor C..|
MSLASLMGEEDVELNPHELAWLQKDYAAIQKLVDEQFKTEKGNELFATLDRITQTKEHKTLGIDSEYSKNWVDLALSQHADCMDSVYVMNLIGAGLTDQMHLNYYLATIRQGKRYGKWAKLHEDLENKCMAKLFADKWKLNITGGYEYLGLFRQKGNLDEVLHSLKFMANESFVKTVTANKADQKKLTKFIEKW
>ID:APC45018.1 |[Shigella phage SH7]||_Shigella_phage_SH7_.gbk|clamp-loader small s..|564|KX828711(164870):27373-27936:-1 ^^ Shigella phage SH7, complete genome.|neighbours:ID:APC45112.1(-1),ID:APC45172.1(-1)|neighbour_genes:translational repres..,clamp-loader subunit|
MSLFEDDIQLNEHQIAWYSKDWTAVQSAADSFKEKAENEFFEIIGAINNKTKCSIAQKDYSKFMVENALSQFPECMPAVYAMNLIGSGLSDEAHFNYLMAAVPRGKRYGKWAKLVEDSTEVLIIKLLAKRYQVNTNDAINYKSILTKNGKLPLVLKELKGLVTDDFLKEVTKNVKEQKQLKKLALEW
>ID:YP_009288419.1 |[Shigella phage SHBML-50-1]||_Shigella_phage_SHBML-50-1_.gbk|DNA polymerase clamp..|564|NC_031085(166634):30021-30584:-1 ^GeneID:29060509^ Shigella phage SHBML-50-1, complete genome.|neighbours:ID:YP_009288418.1(-1),ID:YP_009288420.1(-1)|neighbour_genes:endoribonuclease tra..,replication factor C..|
MSLFEDDIQLNEHQVAWYSKDWTAVQSAADSFKEKAENEFFEIIGAINNKTKCSIAQKDYSKFMVENALSQFPECMPAVYAMNLIGSGLSDEAHFNYLMAAVPRGKRYGKWAKLVEDSTEVLIIKLIAKRYQVNTNDAINYKSILTKNGKLPLVLKELKGLVTDDFLKEVTKNVKEQKQLKKLALEW
>ID:YP_009277692.1 |[Shigella phage SHFML-11]||_Shigella_phage_SHFML-11.gbk|DNA polymerase clamp..|564|NC_030953(170650):145724-146287:-1 ^GeneID:29056399^ Shigella phage SHFML-11, complete genome.|neighbours:ID:YP_009277691.1(-1),ID:YP_009277693.1(-1)|neighbour_genes:endoribonuclease tra..,replication factor C..|
MSLFEDDIQLNKHQVAWYSKDWTAVQSAADSFKEKAENEFFEIIGAINNKTKCSIAQKDYSKYMVENALSQFPECMPAVYAMNLIGSGLSDEAHFNYLMAAVPRGKRYGKWAKLVEDSTEVLIIKLLAKRYQVNTNDAINYKSILTKNGKLPLVLKELKGLVTDDFLKEVTKNVKEQKQLKKLALEW
> |[Tevenvirinae Shigella_phage_SHSML-52-1]||_Shigella_phage_SHSML-52-1.gb|Phage DNA polymerase..|564|NC_031090.1(169621):1688-2251:1 ^RAST2:fig|1198136.79.peg.3^ Tevenvirinae Shigella_phage_SHSML-52-1|neighbours:(1),(1)|neighbour_genes:Replication factor C..,Phage endoribonulcea..|
MNLFDDDVQLNEHQIAWKSNDADAIQKCADMFKEKPENEFFKIINAINEKKSISIAQVDYSKFMVENSLSQFPECMPAVYMMNLVGSELSDEAHFNYMMAAIPRGRRFSKWAKLVEDTSELLVIKLLMKHYTINMNDATEYKRLLEKNNKLPIVLKELKAMVTDEFLKEVTKNVKEQKQFKKLALEW
>ID:YP_003934676.1 |[Shigella phage SP18]||_Shigella_phage_SP18.gbk|gp62|579|NC_014595(170605):27483-28061:-1 ^GeneID:9830412^ Shigella phage SP18, complete genome.|neighbours:ID:YP_003934675.1(-1),ID:YP_003934677.1(-1)|neighbour_genes:regA,gp44|
MAVSLFDDDVQLNEHEVAWKSRDFNKIQELSDSYKEKAENELFAILNDITVSKKPRNLIQSENYNKFWLDNALSQHVDCIMQVNVMNLIGSGLTDQQHYNYLLHAVPQGKRYGKWAKAEPDVVNVQLVLKLLMKYYTINADDALMYMETLKVKGSLKDVLKKTKGLVTDEFLKTVTSNVKEQKEIKKQILEW
>ID:AUV63990.1 |[Shigella phage Sf20]||_Shigella_phage_Sf20_.gbk|clamp loader, small ..|579|MF327006(163982):119507-120085:-1 ^^ Shigella phage Sf20, complete genome.|neighbours:ID:AUV63989.1(-1),ID:AUV63991.1(-1)|neighbour_genes:translation represso..,clamp loader, small ..|
MLGQFFGEDDTQLNEHEIAWRSRDWEKVSELADTFTEKTDNALFALMDHITLDKQRVNVGNNSAYNQRWINTALSQHADCLYSAYVMNLIGHGLPDQMHFDYLLQSISKGKRYGKWAKLTEELDQKLVLMAVAKAYCVNMDDARFYLDLANEKGYMDKLLKHIKPYATDELLAGVTKNQTERKRLKKIIERW
>ID:YP_009618863.1 |[Shigella phage Sf21]||_Shigella_phage_Sf21_.gbk|clamp loader, small ..|564|NC_042077(166002):28175-28738:-1 ^GeneID:40095466^ Shigella phage Sf21, complete genome.|neighbours:ID:YP_009618862.1(-1),ID:YP_009618864.1(-1)|neighbour_genes:translation represso..,clamp loader, small ..|
MSLFEDDIQLNEHQVAWYSKDWTAVQSAADSFKEKAENEFFEIIGAINNKTKCSIAQKDYSKFMVENALSQFPECMPAVYAMNLIGSGLSDEAHFNYLMAAVPRGKRYGKWAKLVEDSTEVLIIKLLAKQYQVNTNDAINYKSILTKNGKLPLVLKELKGLVTDDFLKEVTKNVKEQKQLKKLALEW
>ID:YP_009614974.1 |[Shigella phage Sf22]||_Shigella_phage_Sf22_.gbk|clamp loader, small ..|564|NC_042039(166283):141019-141582:-1 ^GeneID:40091389^ Shigella phage Sf22, complete genome.|neighbours:ID:YP_009614973.1(-1),ID:YP_009614975.1(-1)|neighbour_genes:gp221,clamp loader, small ..|
MSLFEDDIQLNEHQVAWYSKDWTAVQSAADSFKEKAENEFFEIIGAINNKTKCSIAQKDYSKFMVENALSQFPECMPAVYAMNLIGSGLSDEAHFNYLMAAVPRGKRYGKWAKLVEDSTEVLIIKLLAKRYQVNTNDAINYKSILTKNGKLPLVLKELKGLVTDDFLKEVTKNVKEQKQLKKLALEW
>ID:ATE86583.1 |[Shigella phage Sf23]||_Shigella_phage_Sf23_.gbk|clamp loader, small ..|564|MF158046(167678):118408-118971:-1 ^^ Shigella phage Sf23, complete genome.|neighbours:ID:ATE86582.1(-1),ID:ATE86584.1(-1)|neighbour_genes:translation represso..,clamp loader, small ..|
MSLFEDDIQLNEHQVAWYSKDWTAVQSAADSFKEKAENEFFEIIGAINNKTKCSIAQKDYSKFMVENALSQFPECMPAVYAMNLIGSGLSDEAHFNYLMAAVPRGKRYGKWAKLVEDSTEVLIIKLLAKRYQVNTNDAINYKSILTKNGKLPLVLKELKGLVTDDFLKEVTKNVKEQKQLKKLALEW
>ID:YP_009619259.1 |[Shigella phage Sf24]||_Shigella_phage_Sf24_.gbk|clamp loader, small ..|564|NC_042078(168112):124211-124774:-1 ^GeneID:40095874^ Shigella phage Sf24, complete genome.|neighbours:ID:YP_009619258.1(-1),ID:YP_009619260.1(-1)|neighbour_genes:translation represso..,clamp loader, small ..|
MSLFEDDIQLNEHQVAWYSKDWTAVQSAADSFKEKAENEFFEIIGAINNKTKCSIAQKDYSKFMVENALSQFPECMPAVYAMNLIGSGLSDEAHFNYLMAAVPRGKRYGKWAKLVEDSTEVLIIKLLAKRYQVNTNDAINYKSILTKNGKLPLVLKELKGLVTDDFLKEVTKNVKEQKQLKKLALEW
>ID:YP_004414951.1 |[Shigella phage Shfl2]||_Shigella_phage_Shfl2_.gbk|putative clamp-loade..|564|NC_015457(165919):28638-29201:-1 ^GeneID:10498814^ Shigella phage Shfl2, complete genome.|neighbours:ID:YP_004414950.1(-1),ID:YP_004414952.1(-1)|neighbour_genes:putative rega transl..,putative clamp-loade..|
MSLFEDDIQLNEHQVAWYSKDWTAVQSAADSFKEKAENEFFEIIGAINNKTKCSIAQKDYSKFMVENALSQFPECMPAVYAMNLIGSGLSDEAHFNYLMAAVPRGKRYGKWAKLVEDSTEVLIIKLLAKRYQVNTNDAINYKSILTKNGKLPLVLKELKGLVTDDFLKEVTKNVKEQKQLKKLALEW
>ID:YP_009110869.1 |[Shigella phage pSs-1]||_Shigella_phage_pSs-1_.gbk|gp62|564|NC_025829(164999):33021-33584:-1 ^GeneID:22475135^ Shigella phage pSs-1, complete genome.|neighbours:ID:YP_009110868.1(-1),ID:YP_009110870.1(-1)|neighbour_genes:gp61,gp63|
MSLFEDDIQLNEHQVAWYSKDWTAVQSAADSFKEKAENEFFEIIGAINNKTKCSIAQKDYSKYMVENALSQFPECMPAVYAMNLIGSGLSDEAHFNYLMAAVPRGKRYGKWAKLVEDSTEVLIIKLLAKRYQVNTNDAINYKSILTKNGKLPLVLKELKGLVTDDFLKEVTKNVKEQKQLKKLALEW
> |[Tevenvirinae Vibrio_phage_KVP40]||_Vibrio_phage_KVP40.gb|Phage DNA polymerase..|489|NC_005083.2(244834):47949-48437:1 ^RAST2:fig|1198136.81.peg.82^ Tevenvirinae Vibrio_phage_KVP40|neighbours:(1),(1)|neighbour_genes:Replication factor C..,Phage endoribonulcea..|
MDIFELLAKGEEAEKAAQNEQAEFEAEMKAAKVKKLSPFDFLNSLYMKDYIMNDDVKSQYQAFMVNRGMSNGIDTVVHAYIMDQVGSKLPPDMQYDYYYHAVRKGKRYNSWAKETKYEAVDMIMEIYQINKQKAIDVLHRLTADELEQLTTWFESRTGGLTR
> |[Tevenvirinae Vibrio_phage_ValB1_HC]||_Vibrio_phage_ValB1_HC.gb|Phage DNA polymerase..|492|MK568540.1(247619):32563-33054:-1 ^RAST2:fig|1198136.76.peg.56^ Tevenvirinae Vibrio_phage_ValB1_HC|neighbours:(-1),(-1)|neighbour_genes:Phage endoribonulcea..,Replication factor C..|
MDIFEFLAKGEETEARIAEEEKEYEEELKKAKKAEKYSPFDFVDSIYMKKRLPDAVVDEQYLPFMVNRALSNGIDTVLHAYIMDSVGSKLPNEMQYDYLYHAVRKGKRFNSWAKEPKYDYVDLIVDVYNVNKSHAISISNRLTPEELNQLQEWYDSRTGGLTR
> |[Tevenvirinae Vibrio_phage_ValKK3]||_Vibrio_phage_ValKK3.gb|Phage DNA polymerase..|492|NC_028829.1(248088):85357-85848:-1 ^RAST2:fig|1198136.77.peg.191^ Tevenvirinae Vibrio_phage_ValKK3|neighbours:(-1),(-1)|neighbour_genes:Phage endoribonulcea..,Replication factor C..|
MDIFEFLAKGEETEARIAEEEKEYEEELKKAKKAEKYSPFDFVDSIYMKKRLPDAVVDEQYLPFMVNRALSNGIDTVLHAYIMDSVGSKLPNEMQYDYLYHAVRKGKRFNSWAKEPKYDYVDLIVDVYNVNKSHAISISNRLTPEELNQLQEWYDSRTGGLTR
> |[Tevenvirinae Vibrio_phage_phi-Grn1]||_Vibrio_phage_phi-Grn1.gb|Phage DNA polymerase..|492|KT919972.1(248605):155486-155977:1 ^RAST2:fig|1198136.75.peg.242^ Tevenvirinae Vibrio_phage_phi-Grn1|neighbours:(1),(1)|neighbour_genes:Replication factor C..,Phage endoribonulcea..|
MDIFEFLAKGEETEARIAEEEKEYEEELKKAKKAEKYSPFDFVDSIYMKKRLPDAVVDEQYLPFMVNRALSNGIDTVLHAYIMDSVGSKLPNEMQYDYLYHAVRKGKRFNSWAKEPKYDYVDLIVDVYNVNKSHAISISNRLTPEELNQLQEWYDSRTGGLTR
> |[Tevenvirinae Vibrio_phage_phi-ST2]||_Vibrio_phage_phi-ST2.gb|Phage DNA polymerase..|492|KT919973.1(250485):215655-216146:1 ^RAST2:fig|1198136.73.peg.384^ Tevenvirinae Vibrio_phage_phi-ST2|neighbours:(1),(-1)|neighbour_genes:Replication factor C..,Phage-associated hom..|
MDIFEFLAKGEETEARIAEEEKEYEEELKKAKKAEKYSPFDFVDSIYMKKRLPDAVVDEQYLPFMVNRALSNGIDTVLHAYIMDSVGSKLPNEMQYDYLYHAVRKGKRFNSWAKEPKYDYVDLIVEVYNVNKSHAISISNRLTPEELNQLQEWYDSRTGGLTR
> |[Tevenvirinae _Vibrio_phage_vB_VmeM-32]||_Vibrio_phage_vB_VmeM-32.gb|Phage DNA polymerase..|588|KU160494.1(199912):110147-110734:1 ^RAST2:fig|1198136.70.peg.169^ Tevenvirinae _Vibrio_phage_vB_VmeM-32|neighbours:(1),(1)|neighbour_genes:Phage DNA polymerase..,Phage endoribonulcea..|
MSSLSCLFDDEPELNEHQIAWYSQDWQTVTKLANSFKEPKERSLFQIIDNVTTKSGGHKNVDEFSDYDQYMINQALSQHVVMVGYVSELNQMSNLTNQQHYDYLFHTIRKTSLPKTSFARVTDDWNQKMLIALYCEYYAISKKRALEWIEFDTKTGKINEIKKTLKLILDEQSPLLKILPNAKVRNEVLNSVKEW
> |[Tevenvirinae Vibriophage_phi-pp2]||_Vibriophage_phi-pp2.gb|Phage DNA polymerase..|489|JN849462.1(246421):47950-48438:1 ^RAST2:fig|1198136.74.peg.81^ Tevenvirinae Vibriophage_phi-pp2|neighbours:(1),(1)|neighbour_genes:Replication factor C..,Phage endoribonulcea..|
MDIFELLAKGEEAEKAAQNEQAEFEAEMKAAKVKKLSPFDFLNSLYMKDYIMNDDVKSQYQAFMVNRGMSNGIDTVVHAYIMDQVGSKLPPDMQYDYYYHAVRKGKRYNSWAKETKYEAVDMIMEIYQINKQKAIDVLHRLTADELEQLTTWFESRTGGLTR
>ID:YP_009153651.1 |[Yersinia phage PST]||_Yersinia_phage_PST_.gbk|clamp loader subunit..|564|NC_027404(167785):27701-28264:-1 ^GeneID:24677366^ Yersinia phage PST, complete genome.|neighbours:ID:YP_009153650.1(-1),ID:YP_009153652.1(-1)|neighbour_genes:regA,clamp loader subunit..|
MSLFEDDIQLNEHQVAWYSKDWTAVQSAADSFKEKAENEFFEIIGAINNKTKCSIAQKDYSKFMVENALSQFPECMPAVYAMNLIGSGLSDEAHFNYLMAAVPRGKRYGKWAKLVEDSTEVLIIKLLAKRYQVNTNDAINYKSILTKNGKLPLVLKELKGLVTDDFLKEVTKNVKEQKQLKKLALEW
>ID:VEV89664.1 |[Yersinia phage fPS-2]||_Yersinia_phage_fPS-2_.gbk|g048c|564|LR215722(169060):29222-29785:-1 ^^ Yersinia phage fPS-2 genome assembly, chromosome: I.|neighbours:ID:VEV89663.1(-1),ID:VEV89665.1(-1)|neighbour_genes:g047c,g049c|
MSLFEDDIQLNEHQVAWYSKDWTAVQSAADSFKEKAENEFFEIIGAINNKTKCSIAQKDYSKFMIENALSQFPECMPAVYVMNLIGSGLSDEAHFNYLMAAVPRGKRYGKWAKLVEDSTEVLIIKLLAKRYQVNTNDAINYKSILTKNGKLPLVLKELKGLVTDDFLKEVTKNVKEQKQLKKLALEW
>ID:YP_009149292.1 |[Yersinia phage phiD1]||_Yersinia_phage_phiD1_.gbk|g053|564|NC_027353(167063):29175-29738:-1 ^GeneID:24635489^ Yersinia phage phiD1 complete genome.|neighbours:ID:YP_009149291.1(-1),ID:YP_009149293.1(-1)|neighbour_genes:g052,g054|
MSLFEDDIQLNEHQVAWYSKDWTAVQSAADTFKEKAENEFFEIIGAINNKTKCSIAQKDYSKFMVENALSQFPECMPAVYAMNLIGSGLSDEAHFNYLMAAVPRGKRYGKWAKLVEDSTEVLIIKLLAKRYQVNTNDAINYKSILTKNGKLPLVLKELKGLVTDDFLKEVTKNVKEQKQLKKLALEW
