# Supplementary material for: Influence of Non-canonical DNA Bases on the Genomic Diversity of Tevenvirinae
Source: Front Microbiol. 2021 Apr 6;12:632686. doi: 10.3389/fmicb.2021.632686 (PMC8056088; doi:10.3389/fmicb.2021.632686)
Supplement: Supplementary Data Sheet 1 — Clustering results (folders “first clusterisation,” “second clusterisation,” and “third clusterisation”): the number of pan-genome components in the individual genome (files “pan genome components of genomes”), the total number of all clusters and components of the pan-genome (files “pan genome components”), a list of clusters of the core genome (files “core list”), a list of clusters of the softcore genome (files “softcore list”). Clusters of the softcore genome (folders “softcore clusters”) are presented in the files which show regions in genomes, protein sequences, names of viruses which have these proteins A description of softcore clusters is also supplied (file “Softcore clusters description”). [file Data_Sheet_1.ZIP › Data sheet 1/third clusterisation/softcore_clusters/20359_55.faa]

> |[Tevenvirinae _Acinetobacter_phage_133]||_Acinetobacter_phage_133.gb|gp55 sigma factor|537|NC_015250.1(159801):50104-50640:-1 ^RAST2:fig|1198136.113.peg.100^ Tevenvirinae _Acinetobacter_phage_133|neighbours:(-1),(-1)|neighbour_genes:a-gt.4 conserved hyp..,hypothetical protein|
MANYVDNKKLYEDICTWKQACYEAGQKVQMPNSIGDAIIDIARGFSSFHKFSRYTEDWKEEMVGDAIEIVVKYLDRFDETKYKNPHAYITMICNNCFIQRITQEKKQAATKYSYFVHNVYDSRDPEMASMADEDFIQDIYDKMQKFETSLNKKANNQIENLPDTSLSFLFEEENESTD
> |[Tevenvirinae _Acinetobacter_phage_AM101]||_Acinetobacter_phage_AM101.gb|gp55 sigma factor|543|MH165274.1(166487):110478-111020:1 ^RAST2:fig|1198136.62.peg.157^ Tevenvirinae _Acinetobacter_phage_AM101|neighbours:(1),(1)|neighbour_genes:hypothetical protein,hypothetical protein|
MSNTQVKHNYVNNKELYEAICSWKEECRAAGTIVKQNDTIGRAILLISRGLSKRFNFSGYTPAWKEEMIGDGVEAAIKGLINFDETKYDNPHAYITMACFNAFIQRIKKERKQTAVKYSYFINNVYDSRDPEMASIADEGFIQDIYDKMTQYEASTKAQPKERPKVEDNDALDFLYGENT
> |[Tevenvirinae _Acinetobacter_phage_Ac42]||_Acinetobacter_phage_Ac42.gb|T4-like phage RNA po..|534|NC_014660.1(167716):59585-60118:-1 ^RAST2:fig|1198136.114.peg.114^ Tevenvirinae _Acinetobacter_phage_Ac42|neighbours:(-1),(-1)|neighbour_genes:a-gt.5 conserved hyp..,hypothetical protein|
MSKNYVDNKELYDAICKWKEECELAGHTVKASDYIGNAIVSIAKGASGYWKFSRYTSSWKEEMIGDAIETTIKYLPNFDVTKYKNPHAYISMICFNAFVQRIKKEKADIAKKHAYFIHHVYDSKDADMAELADETFIQDIYDKMQQYEQSLAAKKPEKKPSDELELANLDFLYGEET
> |[Viruses _Acinetobacter_phage_Acj61]||_Acinetobacter_phage_Acj61.gb|T4-like phage RNA po..|546|NC_014661.1(164093):60887-61432:-1 ^RAST2:fig|10239.85.peg.109^ Viruses _Acinetobacter_phage_Acj61|neighbours:(-1),(-1)|neighbour_genes:hypothetical protein,hypothetical protein|
MTDQPIKPKNNYVNNKELYQAICDWKQKCAEAGEPVRQNDTIGKAILLIAKGLSKRFNFSGYSSSWKEEMISDGIEASIKGLINFDETRFNNPHAYITQACFNAFVQRIKKERKEMAKKYSYFVNNVYDSRDTDMASIADENFIQDIYDKMTQYEESVKAQPKEQAKADGPNLDFLYGDES
> |[Viruses _Acinetobacter_phage _Acj9]||_Acinetobacter_phage_Acj9.gb|T4-like phage RNA po..|528|NC_014663.1(169947):64801-65328:-1 ^RAST2:fig|10239.87.peg.117^ Viruses _Acinetobacter_phage _Acj9|neighbours:(-1),(-1)|neighbour_genes:hypothetical protein,hypothetical protein|
MTNRTDYVNNKELYNSIVAWKQKCAEAGEVVKQCDDIGRAIMLISRGLSRYFKFSGYTPAWKEEMIGDGIEAAIKGLANFDETRFTNAHAYITMICFNAFILRIKKERKQTAVKYSYFIHNVYDSRDPEMASIADEGFIQDIYDKMTQYESSTKAKPKEAAEEENLLGFLYGENN
> |[Tevenvirinae _Acinetobacter_phage_KARL-1]||_Acinetobacter_phage_KARL-1.gb|gp55 sigma factor|591|MH713599.1(166560):125567-126157:1 ^RAST2:fig|1198136.64.peg.185^ Tevenvirinae _Acinetobacter_phage_KARL-1|neighbours:(1),(1)|neighbour_genes:hypothetical protein,hypothetical protein|
MNKYYYASSIKMYEVFMGNEQVKHNYVNNKELYEAIRSWKEECRAAGKIVKQNDTIGRAILLISRGLSKRFNFSGYTPAWKEEMIGDGVEAAIKGLINFDETRYDNPHAYITMACFNAFIQRIKKERKQTAVKYSYFINNVYDSRDPEMASIADEGFIQDIYDKMTQYEASTKAQPKERPKVEDNDALDFLYGENT
> |[Viruses _Acinetobacter_phage_ZZ1]||_Acinetobacter_phage_ZZ1.gb|T4-like phage RNA po..|546|NC_018087.3(166687):56371-56916:-1 ^RAST2:fig|10239.86.peg.116^ Viruses _Acinetobacter_phage_ZZ1|neighbours:(-1),(-1)|neighbour_genes:hypothetical protein,hypothetical protein|
MSKSEGRNDYVDNKKLYEAICTWKAKCEEAGEVVKQSDEIGRAILLISHGLSKYFKFSGYTPAWKEEMIGDGIEAAIKGLINFDTNRFSNPHAYITMVCFNAFVQRIKKERKQTAVKYSYFIHNVYDSRDPEMTSIADENFIQDIYDKMTQYEASAKAKPKDTEADEDVNVLEFLYGRTDT
> |[Tevenvirinae Acinetobacter_phage_vB_ApiM_fHyAci03]||_Acinetobacter_phage_vB_ApiM_fHyAci03.gb|gp55 sigma factor|543|MH460829.1(165975):58637-59179:-1 ^RAST2:fig|1198136.65.peg.116^ Tevenvirinae Acinetobacter_phage_vB_ApiM_fHyAci03|neighbours:(-1),(-1)|neighbour_genes:hypothetical protein,hypothetical protein|
MGNEQVKHNYVNNKELYEAICSWKEECRAAGKIVKQNDTIGRAILLISRGLSKRFNFSGYTPAWKEEMIGDGVEAAIKGLINFDETKYDNPHAYITMACFNAFIQRIKKERKQTAVKYSYFINNVYDSRDPEMASIADEGFIQDIYDKMTQYEASTKAQPKEKPKVEDNDALDFLYGENT
> |[Tevenvirinae _Aeromonas_phage_65.2]||_Aeromonas_phage_65.2.gb|T4-like phage RNA po..|537|KY290955.1(236567):24378-24914:-1 ^RAST2:fig|1198136.115.peg.34^ Tevenvirinae _Aeromonas_phage_65.2|neighbours:(-1),(-1)|neighbour_genes:Phage protein,hypothetical protein|
MTVYVDNDKLIADIVQWKKDRAEDPPKKMSDSLGLAIMNIVNGLTEYYRFRRYTDVWKENMVSEAQEILVRKIHKFDENKFDNAHAYVTMIAARCFFDELRKEKKKEATKNRYFIECVYDGDDEDMGEMVDPDFYLDLVDKVSSYEESVKKKQKDKDEDIGELDWLYDLEESEDETES
> |[Viruses Aeromonas phage 65]||_Aeromonas_phage_65.gb|T4-like phage RNA po..|537|NC_015251.1(235229):24377-24913:-1 ^RAST2:fig|10239.65.peg.34^ Viruses Aeromonas phage 65|neighbours:(-1),(-1)|neighbour_genes:Phage protein,hypothetical protein|
MTVYVDNDKLIADIVQWKKDRAEDPPKKMSDSLGLAIMNIVNGLTEYYRFRRYTDVWKENMVSEAQEILVRKIHKFDENKFDNAHAYVTMIAARCFFDELRKEKKKEATKNRYFIECVYDGDDEDMGEMVDPDFYLDLVDKVSSYEESVKKKQKDKDEDIGELDWLYDLEESEDETES
> |[Tevenvirinae _Aeromonas_phage_AS-szw]||_Aeromonas_phage_AS-szw.gb|T4-like phage RNA po..|552|MF498773.1(229957):150410-150961:1 ^RAST2:fig|1198136.118.peg.270^ Tevenvirinae _Aeromonas_phage_AS-szw|neighbours:(1),(1)|neighbour_genes:hypothetical protein,hypothetical protein|
MAVYVDNQKLIADIVQWKKDREDPTKKMSDSLGEAIMNIVQGCTEYYRFRRMTPIWKENLVLEAQEILIRKIHKFDEKSFGNAHAYVTMIAMRAFFDELKREKKKEATKNRYFVECVYDSDDDDMAEMVDPDFYLDLVGKVNEYEESIKKADKEKEEQVGELDWLYDYEENQEDDDNETLPDN
> |[Tevenvirinae _Aeromonas_phage_AS-zj]||_Aeromonas_phage_AS-zj.gb|T4-like phage RNA po..|552|MF448340.1(229929):26662-27213:1 ^RAST2:fig|1198136.120.peg.30^ Tevenvirinae _Aeromonas_phage_AS-zj|neighbours:(1),(1)|neighbour_genes:hypothetical protein,hypothetical protein|
MAVYVDNQKLIADIVQWKKDREDPTKKMSDSLGEAIMNIVQGCTEYYRFRRMTPIWKENLVLEAQEILIRKIHKFDEKSFGNAHAYVTMIAMRAFFDELKREKKKEATKNRYFVECVYDSDDDDMAEMVDPDFYLDLVGKVNEYEESIKKADKEKEEQVGELDWLYDYEENQEDDDNETLPDN
>ID:NP_943911.1 |[Aeromonas virus Aeh1]||_Aeromonas_phage_Aeh1_.gbk|55|522|NC_005260(233234):32712-33233:-1 ^GeneID:2657945^ Aeromonas phage Aeh1, complete genome.|neighbours:ID:NP_943910.1(-1),ID:NP_943912.1(-1)|neighbour_genes:hypothetical protein,hypothetical protein|
MANYVDNEELYQAFVAWKEKLKENPTERMPEFIGGAIMKIAEGFTHHWRFNRYTDTWKEAMVGAAIDVCLRYCKNFDTQRYSNPHAYISMICARAFFNRIKFMKQEEAAKYKYFLEHVHDGEDEDMAKLVDVAFYNDMMTKANDFEAKRKIKPKKPKQLGGLSFLEDDEDDSE
> |[Tevenvirinae _Aeromonas_phage_AsFcp_2]||_Aeromonas_phage_AsFcp_2.gb|sigma factor for T4 ..|525|MH791401.1(219171):193585-194109:-1 ^RAST2:fig|1198136.67.peg.324^ Tevenvirinae _Aeromonas_phage_AsFcp_2|neighbours:(-1),(-1)|neighbour_genes:hypothetical protein,hypothetical protein|
MADYVNNEELYQAFVAWKEKLKENPSERMPEFIGSSIMKIAYGFTNYWRFSRYTDTWKELMVGDAVETCLKYCKNFDTERYTNPHAYITMICARSFIARIRHSKKEEAAKYKYFLEHVHDAEDEDMAKLVDLSFYNDMMTKANDFEATMKNQKAKKPKQLGGLSFLEDDDDADE
> |[Tevenvirinae _Aeromonas_phage_Asswx_1]||_Aeromonas_phage_Asswx_1.gb|T4-like phage RNA po..|552|MH791398.1(229103):158092-158643:1 ^RAST2:fig|1198136.119.peg.295^ Tevenvirinae _Aeromonas_phage_Asswx_1|neighbours:(1),(1)|neighbour_genes:hypothetical protein,hypothetical protein|
MAVYVDNQKLIADIVQWKKDREDPTKKMSDSLGEAIMNIVQGCTEYYRFRRMTPIWKENLVLEAQEILIRKIHKFDEKSFGNAHAYVTMIAMRAFFDELKREKKKEATKNRYFVECVYDSDDDDMAEMVDPDFYLDLVGKVNEYEESIKKADKEKEEQVGELDWLYDYEESQEDDDNETLPNN
> |[Tevenvirinae _Aeromonas_phage_Aswh_1]||_Aeromonas_phage_Aswh_1.gb|T4-like phage RNA po..|555|MH791414.1(229730):80972-81526:-1 ^RAST2:fig|1198136.117.peg.180^ Tevenvirinae _Aeromonas_phage_Aswh_1|neighbours:(-1),(-1)|neighbour_genes:Phage protein,hypothetical protein|
MTVYVDNKKLVADILQWKKDREDPSKKMSDSLGLAIYNIVHGLTEYYRFRRYTDVWKENMVSEALEILIRKIHKFDETKYENAHSYITMIAARCFFDEIRKEKKKEATKNRYFIECVYDSEDGDMTEMVDPDFYLDLVNKVSSYEESIKKKDKEEDEEVEGKLDWLYDYENDKEEESDDEIDNS
> |[Tevenvirinae _Aeromonas_phage_CC2]||_Aeromonas_phage_CC2.gb|T4-like phage RNA po..|552|NC_019538.1(231743):111472-112023:-1 ^RAST2:fig|1198136.110.peg.270^ Tevenvirinae _Aeromonas_phage_CC2|neighbours:(-1),(-1)|neighbour_genes:hypothetical protein,hypothetical protein|
MAVYVDNQKLIADIVQWKKDREDPTKKMSDSLGEAIMNIVQGCTEYYRFRRMTPIWKENLVLEAQEILIRKIHKFDEKSFGNAHAYVTMIAMRAFFDELKREKKKEATKNRYFVECVYDSDDDDMAEMVDPDFYLDLVGKVNEYEESIKKADKEKEEQVGELDWLYDYEENQEDDDNETLPDN
> |[Tevenvirinae _Aeromonas_phage_PX29]||_Aeromonas_phage_PX29.gb|sigma factor for T4 ..|525|NC_023688.1(222006):22950-23474:-1 ^RAST2:fig|1198136.108.peg.30^ Tevenvirinae _Aeromonas_phage_PX29|neighbours:(-1),(-1)|neighbour_genes:hypothetical protein,hypothetical protein|
MADYVNNEELYQAFVAWKEKLKENPSERMPEFIGSSIMKIAYGFTNYWRFSRYTDTWKELMVGDAVETCLKYCKNFDTERYTNPHAYITMICARSFIARIRHSKKEEAAKYKYFLEHVHDAEDEDMAKLVDLSFYNDMMTKANDFEATMKNQKAKKPKQLGGLSFLEDDDDADE
>ID:YP_803007.1 |[Escherichia virus RB32]||_Bacteriophage_RB32_.gbk|55|558|NC_008515(165890):37076-37633:-1 ^GeneID:4405442^ Bacteriophage RB32, complete genome.|neighbours:ID:YP_803006.1(-1),ID:YP_803008.1(-1)|neighbour_genes:a-gt.5,55.1|
MSETKPKYNYVNNKELLQAIIDWKTELANNKDPNKVVRQNDTIGLAIMLIAEGLSKRFNFSGYTQSWKQEMIADGIEASIKGLHNFDETKYKNPHAYITQACFNAFVQRIKKERKEVAKKYSYFVHNVYDSRDDDMVALVDETFIQDIYDKMTHYEESTYRTPGAEKKSVVDDSPSLDFLYEAND
> |[Tevenvirinae _Citrobacter_phage_IME-CF2]||_Citrobacter_phage_IME-CF2.gb|gp55 Sigma factor fo..|543|NC_029013.1(177688):86048-86590:-1 ^RAST2:fig|1198136.109.peg.162^ Tevenvirinae _Citrobacter_phage_IME-CF2|neighbours:(-1),(-1)|neighbour_genes:hypothetical protein,hypothetical protein|
MNVFNLENIMTTKIYADNDKLYPVMCKWKQQIRETGDRKMPDELGIAIMNIAHGLARRYNFNRYSEDWKMDMIDDGISATISGLHNFDETKYTNVYGYINKACWQAFVTRILYEKKENAKKYKYFLEHVYDSDDTDMTAIADETFIQDIHDKLNQYEESAKKPKDKIEVVDESPTLEMFL
>ID:YP_009194869.1 |[Citrobacter phage Margaery]||_Citrobacter_phage_Margaery_.gbk|sigma factor|516|NC_028755(178182):32542-33057:1 ^GeneID:26647238^ Citrobacter phage Margaery, complete genome.|neighbours:ID:YP_009194868.1(-1),ID:YP_009194870.1(1)|neighbour_genes:RNaseH,hypothetical protein|
MTTKIYADNDKLYPVMCKWKQQIRETGDRKMPDELGIAIMNIAHGLARRYNFNRYSEDWKMDMIDDGISATISGLHNFDETKYTNVYGYINKACWQAFVTRILYEKKENAKKYKYFLEHVYDSDDTDMTTIADETFIQDIHDKLNQYEESAKKPKDKIEVVDESPTLEMFL
>ID:AYJ72914.1 |[Citrobacter phage Maroon]||_Citrobacter_phage_Maroon_.gbk|RNA polymerase sigma..|516|MH823906(178830):32097-32612:1 ^^ Citrobacter phage Maroon, complete genome.|neighbours:ID:AYJ72913.1(-1),ID:AYJ72915.1(1)|neighbour_genes:RnaseH,hypothetical protein|
MTTKIYADNDKLYPVMCKWKQQIRETGDRKMPDELGIAIMNIAHGLARRYNFNRYSEDWKMDMIDDGISATISGLHNFDETKYTNVYGYINKACWQAFVTRILYEKKENAKKYKYFLEHVYDSDDTDMTTIADETFIQDIHDKLNQYEESAKKPKDKIEVVDESPTLEMFL
>ID:YP_009203779.1 |[Citrobacter phage Merlin]||_Citrobacter_phage_Merlin_.gbk|sigma factor for lat..|540|NC_028857(172733):35144-35683:-1 ^GeneID:26647979^ Citrobacter phage Merlin, complete genome.|neighbours:ID:YP_009203778.1(-1),ID:YP_009203780.1(-1)|neighbour_genes:hypothetical protein,hypothetical protein|
MANYVNNKELYQAICDWKEKCRNAPEGVIVRQNDIIGKAIMLISEGLSKRFNFSGYTQSWKDEMIADGIEAAIKGLKNFDEEKYKNPHAYITMACFNAFVQRIKKERKEVAKKYSYFVHNVYDARDDDMVALVDETFIQDIYDKMTHYETSTYKQPGSDKKSDIVDEGPTLDFLYEAKD
> |[Tevenvirinae _Citrobacter_phage_Miller]||_Citrobacter_phage_Miller.gb|gp55 Sigma factor fo..|543|NC_025414.1(178171):32170-32712:1 ^RAST2:fig|1198136.111.peg.55^ Tevenvirinae _Citrobacter_phage_Miller|neighbours:(1),(1)|neighbour_genes:hypothetical protein,hypothetical protein|
MNVFNLENIMTTKIYADNDKLYPVMCKWKQQIRETGDRKMPDELGIAIMNIAHGLARRYNFNRYSEDWKMDMIDDGISATISGLHNFDETKYTNVYGYINKACWQAFVTRILYEKKENAKKYKYFLEHVYDSDDTDMTAIADETFIQDIHDKLNQYEESAKKPKDKIEVVDESPTLEMFL
>ID:YP_009146498.1 |[Citrobacter phage Moon]||_Citrobacter_phage_Moon.gbk|sigma factor for lat..|540|NC_027331(170341):34930-35469:-1 ^GeneID:24721664^ Citrobacter phage Moon, complete genome.|neighbours:ID:YP_009146497.1(-1),ID:YP_009146499.1(-1)|neighbour_genes:hypothetical protein,hypothetical protein|
MANYVNNKELYQAICDWKEKCRNAPEGVIVRQNDVIGKAIMLISEGLSKRFNFSGYTQSWKDEMIADGIEAAIKGLKNFDEEKYKNPHAYITMACFNAFVQRIKKERKEVAKKYSYFVHNVYDARDDDMVALVDETFIQDIYDKMTHYETSTYKQPGSDKKSDIVDEGPTLDFLYEAKD
>ID:YP_009285588.1 |[Citrobacter phage vB_CfrM_CfP1]||_Citrobacter_phage_vB_CfrM_CfP1_.gbk|sigma factor|516|NC_031057(180219):34416-34931:1 ^GeneID:29079571^ Citrobacter phage vB_CfrM_CfP1, complete genome.|neighbours:ID:YP_009285587.1(-1),ID:YP_009285589.1(1)|neighbour_genes:RnaseH ribonuclease,hypothetical protein|
MTTKIYADNDKLYPVMCKWKQQIRETGDRKMPDELGIAIMNIAHGLARRYNFNRYSEDWKMDMIDDGISATISGLHNFDETKYTNVYGYINKACWQAFVTRILYEKKENAKKYKYFLEHVYDSDDTDMTAIADETFIQDIHDKLNQYEESAKKPKDKIEVVDESPTLEMFL
> |[Tevenvirinae _Cronobacter_phage_Pet-CM3-4]||_Cronobacter_phage_Pet-CM3-4.gb|gp55 sigma factor fo..|534|LT614807.1(171975):35080-35613:-1 ^RAST2:fig|1198136.112.peg.57^ Tevenvirinae _Cronobacter_phage_Pet-CM3-4|neighbours:(-1),(-1)|neighbour_genes:hypothetical protein,hypothetical protein|
MANYVNNKELLKAITEWKQQCREAGKPVRQNDTIGRAIMLISEGLSKRFNFSGYTRSWKDEMISDGVEASIKGLHNFDETKYDNPHAYITRACFNAFVQRIKKERKEVAKKYSYFVHNVYDARDDDMVALVDETFIQDIYDKMTHYETSTYKQPGSDKKSDVVDEGPNLDFLYEAKD
>ID:YP_006986326.1 |[Cronobacter phage vB_CsaM_GAP161]||_Cronobacter_phage_vB_CsaM_GAP161_.gbk|sigma factor for lat..|516|NC_019398(178193):31311-31826:1 ^GeneID:13997591^ Cronobacter phage vB_CsaM_GAP161, complete genome.|neighbours:ID:YP_006986325.1(-1),ID:YP_006986327.1(1)|neighbour_genes:RnaseH ribonuclease,hypothetical protein|
MTTKIYADNDKLYPVMCKWKQQIRETGDRKMPDELGIAIMNIAHGLARRYNFNRYSEDWKMDMIDDGISATISGLHNFDETKYTNVYGYINKACWQAFVTRILYEKKENAKKYKYFLEHVYDSDDTDMTTIADETFIQDIHDKLNQYEESAKKPKDKIEVVDESPTLEMFL
>ID:AOG16178.1 |[Cronobacter phage vB_CsaM_leB]||_Cronobacter_phage_vB_CsaM_leB_.gbk|sigma factor for lat..|516|KX431559(177907):32163-32678:1 ^^ Cronobacter phage vB_CsaM_leB, complete genome.|neighbours:ID:AOG16177.1(-1),ID:AOG16179.1(1)|neighbour_genes:ribonuclease,hypothetical protein|
MTTKIYADNDKLYPVMCKWKQQIRETGDRKMPDELGIAIMNIAHGLARRYNFNRYSEDWKMDMIDDGISATISGLHNFDETKYTNVYGYINKACWQAFVTRILYEKKENAKKYKYFLEHVYDSDDTDMTTIADETFIQDIHDKLNQYEESAKKPKDKIEVVDESPTLEMFL
>ID:AOG16458.1 |[Cronobacter phage vB_CsaM_leN]||_Cronobacter_phage_vB_CsaM_leN_.gbk|sigma factor for lat..|516|KX431560(179516):31627-32142:1 ^^ Cronobacter phage vB_CsaM_leN, complete genome.|neighbours:ID:AOG16457.1(1),ID:AOG16459.1(1)|neighbour_genes:hypothetical protein,hypothetical protein|
MTTKIYADNDKLYPVMCKWKQQIRETGDRKMPDELGIAIMNIAHGLARRYNFNRYSEDWKMDMIDDGISATISGLHNFDETKYTNVYGYINKACWQAFVTRILYEKKENAKKYKYFLEHVYDSDDTDMTTIADETFIQDIHDKLNQYEESAKKPKDKIEVVDESPTLEMFL
>ID:YP_009005322.1 |[Enterobacter phage PG7]||_Enterobacter_phage_PG7_.gbk|RNA polymerase sigma..|534|NC_023561(173276):35541-36074:-1 ^GeneID:18502316^ Enterobacter phage PG7, complete genome.|neighbours:ID:YP_009005321.1(-1),ID:YP_009005323.1(-1)|neighbour_genes:hypothetical protein,hypothetical protein|
MANYVNNKELLKAITEWKQQCREAGKPVRQNDTIGRAIMLISEGLSKRFNFSGYTRSWKDEMISDGVEASIKGLHNFDETKYDNPHAYITRACFNAFVQRIKKERKEVAKKYSYFVHNVYDARDDDMVALVDETFIQDIYDKMTHYEISTYKQPGSDKKSDVVDEGPNLDFLYEADD
> |[Tevenvirinae Enterobacter_phage_myPSH1140]||_Enterobacter_phage_myPSH1140.gb|gp55 sigma factor fo..|534|MG999954.1(172614):37227-37760:-1 ^RAST2:fig|1198136.57.peg.62^ Tevenvirinae Enterobacter_phage_myPSH1140|neighbours:(-1),(-1)|neighbour_genes:hypothetical protein,hypothetical protein|
MANYVNNKELLKAITEWKQQCREAGKPVRQNDTIGRAIMLISEGLSKRFNFSGYTRSWKDEMISDGVEASIKGLHNFDETKYDNPHAYITRACFNAFVQRIKKERKEVAKKYSYFVHNVYDARDDDMVALVDETFIQDIYDKMTHYETSTYKQPGSDKKSDVVDEGPNLDFLYEADD
>ID:YP_009606966.1 |[Enterobacter phage phiEap-3]||_Enterobacter_phage_phiEap-3_.gbk|RNA polymerase sigma..|528|NC_041980(175814):30989-31516:1 ^GeneID:40082972^ Enterobacter phage phiEap-3, complete genome.|neighbours:ID:YP_009606965.1(-1),ID:YP_009606967.1(1)|neighbour_genes:rnaseH,hypothetical protein|
MNTMTKETTNIYADNEKLYPILCAWKKQIAETGDRKMPNELGAAIMDIANGLSRRYNFNRYSEDWKMDMIDDGISAAISGLHNFDETRYTNVYGYINKACWQAFVTRILYEKKENAKKYKFFLEHVYDCEDSDMVSIADEGFIQDLHDKLSQYEASATKTKDKEAEVFPTLEDFL
>ID:YP_009167877.1 |[Escherichia phage AR1]|AR1|_Enterobacteria_phage_AR1_DNA_.gbk|55|558|NC_027983(167435):36727-37284:-1 ^GeneID:26041999^ Enterobacteria phage AR1 DNA, complete genome.|neighbours:ID:YP_009167876.1(-1),ID:YP_009167878.1(-1)|neighbour_genes:a-gt.5,ar1_067|
MSETKPKYNYVNNKELLQAIIDWKTELANNKDPNKVVRQNDTIGLAIMLIAEGLSKRFNFSGYTQSWKQEMIADGIEASIKGLHNFDETKYKNPHAYITQACFNAFVQRIKKERKEVAKKYSYFVHNVYDSRDDDMVALVDETFIQDIYDKMTHYEESTYRTPGAEKKSVVDDSPSLDFLYEAND
> |[Tevenvirinae _Enterobacteria_phage_ATK47]||_Enterobacteria_phage_ATK47.gb|T4-like phage RNA po..|558|KT184309.1(170020):132978-133535:1 ^RAST2:fig|1198136.68.peg.222^ Tevenvirinae _Enterobacteria_phage_ATK47|neighbours:(1),(1)|neighbour_genes:Phage protein,Phage protein (ACLAM..|
MTEQKPKNNYVNNKELLAAIIEWKKELLNNKDPNKIIRQNDTIGLAIMLIAEGLSKRFNFSGYTQSWKQEMIADGIEASIKGLHNFDETKYNNPHAYITRACFNAFVQRIKKERKEVAKKYSYFVHNVYDSHDDDMVALVDETFIQDIYDKMTHYEESAYKAPGAEKKEVVSDSPSLDFLYEDDN
> |[Tevenvirinae Enterobacteria_phage_ATK48]||_Enterobacteria_phage_ATK48.gb|T4-like phage RNA po..|558|KT184310.1(169729):61482-62039:1 ^RAST2:fig|1198136.55.peg.115^ Tevenvirinae Enterobacteria_phage_ATK48|neighbours:(1),(1)|neighbour_genes:Phage protein,Phage protein (ACLAM..|
MTEQKPKNNYVNNKELLAAIIEWKKELLNNKDPNKIIRQNDTIGLAIMLIAEGLSKRFNFSGYTQSWKQEMIADGIEASIKGLHNFDETKYNNPHAYITRACFNAFVQRIKKERKEVAKKYSYFVHNVYDSHDDDMVALVDETFIQDIYDKMTHYEESAYKAPGAEKKEVVSDSPSLDFLYEDDN
> |[Tevenvirinae Enterobacteria_phage_Aplg8]||_Enterobacteria_phage_Aplg8.gb|T4-like phage RNA po..|558|KT184308.1(168496):151283-151840:-1 ^RAST2:fig|1198136.66.peg.256^ Tevenvirinae Enterobacteria_phage_Aplg8|neighbours:(-1),(-1)|neighbour_genes:Phage protein (ACLAM..,Phage protein|
MSETKPKYNYVNNKELLQAIIDWKTELANNKDPNKVVRQNDTIGLAIMLIAEGLSKRFNFSGYTQSWKQEMIADGIEASIKGLHNFDETKYKNPHAYITQACFNAFVQRIKKERKEVAKKYSYFVHNVYDSRDDDMVALVDETFIQDIYDKMTHYEESTYRTPGAEKKSVVDDSPSLDFLYEAND
>ID:YP_007004110.1 |[Enterobacteria phage Bp7]||_Enterobacteria_phage_Bp7_.gbk|sigma factor for T4 ..|558|NC_019500(168066):27865-28422:1 ^GeneID:14007939^ Enterobacteria phage Bp7, complete genome.|neighbours:ID:YP_007004109.1(1),ID:YP_007004111.1(1)|neighbour_genes:hypothetical protein,a-gt.5|
MTEIKLTKNNYVNNKELLKAITQWKTELRENTDPNKIVRQNDVIGLAIMLIAEGLSKRFNFSGYTQSWKQEMIADGIEASIKGLHNFDETKYDNPHAYITMACFNAFVQRIKKERKEMAKKYSYFVHNVYDSNDDDMVGIADETFIQDIYDKMTQYETSLTKAPGSDKSAEPKVGELDFLYGTSD
> |[Tevenvirinae _Enterobacteria_phage_CC31]||_Enterobacteria_phage_CC31.gb|gp55 sigma factor fo..|534|NC_014662.1(165540):35269-35802:-1 ^RAST2:fig|1198136.121.peg.59^ Tevenvirinae _Enterobacteria_phage_CC31|neighbours:(-1),(-1)|neighbour_genes:hypothetical protein,hypothetical protein|
MANYVNNKELLKAITEWKQQCREAGKPVRQNDTIGRAIMLISEGLSKRFNFSGYTRSWKDEMISDGVEASIKGLHNFDETKYDNPHAYITRACFNAFVQRIKKERKEVAKKYSYFVHNVYDARDDDMVALVDETFIQDIYDKMTHYETSTYKQPGSDKKSDVVDEGPNLDFLYEADD
>ID:YP_009118726.1 |[Enterobacteria phage GEC-3S]||_Enterobacteria_phage_GEC-3S_.gbk|Putative sigma facto..|534|NC_025425(163424):27139-27672:-1 ^GeneID:23301091^ Enterobacteria phage GEC-3S complete genome.|neighbours:ID:YP_009118725.1(-1),ID:YP_009118727.1(-1)|neighbour_genes:hypothetical protein,hypothetical protein|
MSDYVNNKELYEEICRWKQQIAAEGRQVPMSDQIGLAIMQISKNLSRRFNFSGYSQTWREEMIDDGIEAAVKGLINFDETKYKNPHAYITQACFNAFVQRIKKERTATAAKYKYFVHHVYDERDADMCQIADEAFIQDIYDKINNYEESVNKPKAPKVEDVLTEELPSLDQFYEIEN
> |[Tevenvirinae _Enterobacteria_phage_GiZh]||_Enterobacteria_phage_GiZh.gb|T4-like phage RNA po..|558|KT184311.1(166514):88615-89172:-1 ^RAST2:fig|1198136.122.peg.156^ Tevenvirinae _Enterobacteria_phage_GiZh|neighbours:(-1),(-1)|neighbour_genes:Phage protein (ACLAM..,Phage protein|
MSETKPKYNYVNNKELLQAIIDWKTELANNKDPNKVVRQNDTIGLAIMLIAEGLSKRFNFSGYTQSWKQEMIADGIEASIKGLHNFDETKYKNPHAYITQACFNAFVQRIKKERKEVAKKYSYFVHNVYDSRDDDMVALVDETFIQDIYDKMTHYEESTYRTPGAEKKSVVDDSPSLDFLYEAND
> |[Viruses Hx01]||_Enterobacteria_phage_HX01.gb|T4-like phage RNA po..|558|NC_018855.1(169158):64876-65433:1 ^RAST2:fig|10239.59.peg.112^ Viruses Hx01|neighbours:(1),(1)|neighbour_genes:Phage protein,Phage protein (ACLAM..|
MTEQKPKNNYVNNKELLAAIIEWKKELLNNKDPNKIIRQNDTIGLAIMLIAEGLSKRFNFSGYTQSWKQEMIADGIEASIKGLHNFDETKYNNPHAYITRACFNAFVQRIKKERKEVAKKYSYFVHNVYDSHDDDMVALVDETFIQDIYDKMTHYEESAYKAPGAEKKEVVSDSPSLDFLYEDDN
>ID:YP_003734211.1 |[Enterobacteria phage IME08]||_Enterobacteria_phage_IME08_.gbk|55|558|NC_014260(172253):38822-39379:-1 ^GeneID:9384399^ Enterobacteria phage IME08, complete genome.|neighbours:ID:YP_003734210.1(-1),ID:YP_003734212.1(-1)|neighbour_genes:a-gt.4,hypothetical protein|
MTEIKLTKNNYVNNKELLKAITQWKTELRENTDPNKIVRQNDVIGLAIMLIAEGLSKRFNFSGYTQSWKQEMIADGIEASIKGLHNFDETKYDNPHAYITMACFNAFVQRIKKERKEMAKKYSYFVHNVYDSNDDDMVGIADETFIQDIYDKMTQYETSLTKAPGSDKSAEPKVGELDFLYGTSD
>ID:YP_002922411.1 |[Enterobacteria phage JS10]||_Enterobacteria_phage_JS10_.gbk|55|558|NC_012741(171451):37513-38070:-1 ^GeneID:7943461^ Enterobacteria phage JS10, complete genome.|neighbours:ID:YP_002922410.1(-1),ID:YP_002922412.1(-1)|neighbour_genes:a-gt.5,hypothetical protein|
MTEIKLTKNNYVNNKELLKAITQWKTELRENTDPNKIVRQNDVIGLAIMLIAEGLSKRFNFSGYTQSWKQEMIADGIEASIKGLHNFDETKYDNPHAYITMACFNAFVQRIKKERKEMAKKYSYFVHNVYDANDDDMVGIADETFIQDIYDKMTQYETSLVKAPGSDKSAESKVGELDFLYGTQD
>ID:YP_001595192.1 |[Escherichia phage JS98]||_Enterobacteria_phage_JS98.gbk|55|558|NC_010105(170523):37921-38478:-1 ^GeneID:5783621^ Enterobacteria phage JS98, complete genome.|neighbours:ID:YP_001595191.1(-1),ID:YP_001595193.1(-1)|neighbour_genes:a-gt.5,hypothetical protein|
MTEIKLTKNNYVNNKELLKAITQWKTELRENTDPNKIVRQNDVIGLAIMLIAEGLSKRFNFSGYTQSWKQEMIADGIEASIKGLHNFDETKYDNPHAYITMACFNAFVQRIKKERKEMAKKYSYFVHNVYDANDDDMVGIADETFIQDIYDKMTQYETSLVKAPGSDKSAESKVGELDFLYGTQD
>ID:YP_002922116.1 |[Escherichia phage JSE]||_Enterobacteria_phage_JSE_.gbk|55|534|NC_012740(166418):28706-29239:-1 ^GeneID:7943044^ Enterobacteria phage JSE, complete genome.|neighbours:ID:YP_002922115.1(-1),ID:YP_002922117.1(-1)|neighbour_genes:a-gt.5,hypothetical protein|
MSDYVNNKELYEEICRWKQQIAAEGRQVPMSDQIGLAIMQISKNLSRRFNFSGYSQTWREEMIDDGIEAAVKGLINFDETKYKNPHAYITQACFNAFVQRIKKERTATAAKYKYFVHHVYDERDADMCQIADEAFIQDIYDKINNYEESVNKPKAPKVEDVLTEELPSLDQFYEIEN
> |[Tevenvirinae _Enterobacteria_phage_Kha5h]||_Enterobacteria_phage_Kha5h.gb|T4-like phage RNA po..|558|KT184312.1(167318):62709-63266:-1 ^RAST2:fig|1198136.123.peg.110^ Tevenvirinae _Enterobacteria_phage_Kha5h|neighbours:(-1),(-1)|neighbour_genes:Phage protein (ACLAM..,Phage protein|
MSETKPKYNYVNNKELLQAIIDWKTELANNKDPNKVVRQNDTIGLAIMLIAEGLSKRFNFSGYTQSWKQEMIADGIEASIKGLHNFDETKYKNPHAYITQACFNAFVQRIKKERKEVAKKYSYFVHNVYDSRDDDMVALVDETFIQDIYDKMTHYEESTYRTPGAEKKSVVDDSPSLDFLYEAND
>ID:YP_001469386.1 |[Enterobacteria phage Phi1]||_Enterobacteria_phage_Phi1_.gbk|55|534|NC_009821(164270):27150-27683:-1 ^GeneID:5602252^ Enterobacteria phage Phi1, complete genome.|neighbours:ID:YP_001469385.1(-1),ID:YP_001469387.1(-1)|neighbour_genes:a-gt.5,hypothetical protein|
MSDYVNNKELYEEICRWKQRIAAEGRQVPMSDQIGLAIMQISKNLSRRFNFSGYSQTWREEMIDDGIEAAVKGLINFDETKYKNPHAYITQACFNAFVQRIKKERTATAAKYKYFVHHVYDERDADMCQIADEAFIQDIYDKINNYEESVNKPKAPKVEDVLTEELPSLDQFYEIEN
>ID:YP_009202796.1 |[Escherichia phage QL01]||_Enterobacteria_phage_QL01.gbk|hypothetical protein|558|NC_028847(170527):38010-38567:-1 ^GeneID:26629785^ Enterobacteria phage QL01, complete genome.|neighbours:ID:YP_009202795.1(-1),ID:YP_009202797.1(-1)|neighbour_genes:hypothetical protein,hypothetical protein|
MTEIKLTKNNYVNNKELLKAITQWKTELRENTDPNKIVRQNDVIGLAIMLIAEGLSKRFNFSGYTQSWKQEMIADGIEASIKGLHNFDETKYDNPHAYITMACFNAFVQRIKKERKEMAKKYSYFVHNVYDSNDDDMVGIADETFIQDIYDKMTQYETSLTKAPGSDKSAEPKVGELDFLYGTSD
>ID:AIT74159.1 |[Enterobacteria phage RB10]||_Enterobacteria_phage_RB10_.gbk|sigma factor for lat..|558|KM606999(168401):36141-36698:-1 ^^ Enterobacteria phage RB10, complete genome.|neighbours:ID:AIT74158.1(-1),ID:AIT74160.1(-1)|neighbour_genes:hypothetical protein,hypothetical protein|
MSETKPKYNYVNNKELLQAIIDWKTELANNKDPNKVVRQNDTIGLAIMLIAEGLSKRFNFSGYTQSWKQEMIADGIEASIKGLHNFDETKYKNPHAYITQACFNAFVQRIKKERKEVAKKYSYFVHNVYDSRDDDMVALVDETFIQDIYDKMTHYEESTYRTPGAEKKSVVDDSPSLDFLYEAND
>ID:YP_002854400.1 |[Escherichia virus RB14]||_Enterobacteria_phage_RB14_.gbk|55|558|NC_012638(165429):36226-36783:-1 ^GeneID:7803783^ Enterobacteria phage RB14, complete genome.|neighbours:ID:YP_002854399.1(-1),ID:YP_002854401.1(-1)|neighbour_genes:a-gt.5,RB14ncORF065c|
MSETKPKYNYVNNKELLQAIIDWKTELANNKDPNKVVRQNDTIGLAIMLIAEGLSKRFNFSGYTQSWKQEMIADGIEASIKGLHNFDETKYKNPHAYITQACFNAFVQRIKKERKEVAKKYSYFVHNVYDSRDDDMVALVDETFIQDIYDKMTHYEESTYRTPGAEKKSVVDDSPSLDFLYEAND
> |[Tevenvirinae _Enterobacteria_phage_RB16]||_Enterobacteria_phage_RB16.gb|gp55 Sigma factor fo..|543|NC_014467.1(176788):31380-31922:1 ^RAST2:fig|1198136.103.peg.53^ Tevenvirinae _Enterobacteria_phage_RB16|neighbours:(1),(1)|neighbour_genes:hypothetical protein,hypothetical protein|
MNVFNLENIMTTKIYADNDKLYPVMCKWKQQIRETGDRKMPDDLGIAIMNIAHGLARRYNFNRYSEDWKMDMIDDGISATISGLHNFDETKYTNVYGYINKACWQAFVTRILYEKKENAKKYKYFLEHVYDSDDADMTSIADETFIQDIHDKLNQYEESAKKPKDKIEVVDESPTLEMFL
>ID:AXF42374.1 |[Enterobacteria phage RB18]||_Enterobacteria_phage_RB18_.gbk|RNA polymerase sigma..|558|MH553563(166677):37272-37829:-1 ^^ Enterobacteria phage RB18, complete genome.|neighbours:ID:AXF42373.1(-1),ID:AXF42375.1(-1)|neighbour_genes:hypothetical protein,hypothetical protein|
MSETKPKYNYVNNKELLQAIIDWKTELANNKDPNKVVRQNDTIGLAIMLIAEGLSKRFNFSGYTQSWKQEMIADGIEASIKGLHNFDETKYKNPHAYITQACFNAFVQRIKKERKEVAKKYSYFVHNVYDSRDDDMVALVDETFIQDIYDKMTHYEESTYRTPGAEKKSVVDDSPSLDFLYEAND
>ID:YP_009102271.1 |[Enterobacteria phage RB27]||_Enterobacteria_phage_RB27_.gbk|sigma factor for lat..|558|NC_025448(165179):37088-37645:-1 ^GeneID:22113055^ Enterobacteria phage RB27, complete genome.|neighbours:ID:YP_009102270.1(-1),ID:YP_009102272.1(-1)|neighbour_genes:hypothetical protein,hypothetical protein|
MSETKPKYNYVNNKELLQAIIDWKTELANNKDPNKVVRQNDTIGLAIMLIAEGLSKRFNFSGYTQSWKQEMIADGIEASIKGLHNFDETKYKNPHAYITQACFNAFVQRIKKERKEVAKKYSYFVHNVYDSRDDDMVALVDETFIQDIYDKMTHYEESTYRTPGAEKKSVVDDSPSLDFLYEAND
>ID:AIT74704.1 |[Enterobacteria phage RB33]||_Enterobacteria_phage_RB33_.gbk|sigma factor for lat..|558|KM607001(166007):37195-37752:-1 ^^ Enterobacteria phage RB33, complete genome.|neighbours:ID:AIT74703.1(-1),ID:AIT74705.1(-1)|neighbour_genes:hypothetical protein,hypothetical protein|
MSETKPKYNYVNNKELLQAIIDWKTELANNKDPNKVVRQNDTIGLAIMLIAEGLSKRFNFSGYTQSWKQEMIADGIEASIKGLHNFDETKYKNPHAYITQACFNAFVQRIKKERKEVAKKYSYFVHNVYDSRDDDMVALVDETFIQDIYDKMTHYEESTYRTPGAEKKSVVDDSPSLDFLYEAND
>ID:YP_009098450.1 |[Escherichia phage RB3]||_Enterobacteria_phage_RB3_.gbk|sigma factor for lat..|558|NC_025419(168402):36142-36699:-1 ^GeneID:22113814^ Enterobacteria phage RB3, complete genome.|neighbours:ID:YP_009098449.1(-1),ID:YP_009098451.1(-1)|neighbour_genes:hypothetical protein,hypothetical protein|
MSETKPKYNYVNNKELLQAIIDWKTELANNKDPNKVVRQNDTIGLAIMLIAEGLSKRFNFSGYTQSWKQEMIADGIEASIKGLHNFDETKYKNPHAYITQACFNAFVQRIKKERKEVAKKYSYFVHNVYDSRDDDMVALVDETFIQDIYDKMTHYEESTYRTPGAEKKSVVDDSPSLDFLYEAND
> |[Tevenvirinae _Enterobacteria_phage_RB43]||_Enterobacteria_phage_RB43.gb|gp55 Sigma factor fo..|543|NC_007023.1(180500):32790-33332:1 ^RAST2:fig|1198136.102.peg.57^ Tevenvirinae _Enterobacteria_phage_RB43|neighbours:(1),(1)|neighbour_genes:hypothetical protein,hypothetical protein|
MNVFNLENIMTTKIYADNDKLYPVMCKWKQQIRETGDRKMPDELGIAIMNIAHGLARRYNFNRYSEDWKMDMIDDGISATISGLHNFDETKYTNVYGYINKACWQAFVTRILYEKKENAKKYKYFLEHVYDSDDTDMTAIADETFIQDIHDKLNQYEESAKKPKDKIEVVDESPTLEMFL
>ID:NP_891614.1 |[Enterobacteria phage RB49]||_Enterobacteria_phage_RB49_.gbk|55|534|NC_005066(164018):27531-28064:-1 ^GeneID:1725400^ Enterobacteria phage RB49, complete genome.|neighbours:ID:NP_891613.1(-1),ID:NP_891615.1(-1)|neighbour_genes:a-gt.5,hypothetical protein|
MSDYVNNKELYEEICRWKQQIAAQGRQVPMSDQIGLAIMQISKNLSRRFNFSGYSQTWREEMIDDGIEAAVKGLINFDETKYKNPHAYITQACFNAFVQRIKKERTATAAKYKYFVHHVYDERDADMCQIADEAFIQDIYDKINNYEESVNKPKAPKVEDVLTEELPSLDQFYEIEN
>ID:ACP30986.1 |[Enterobacteria phage RB51]||_Enterobacteria_phage_RB51_.gbk|55|558|FJ839693(168394):39007-39564:-1 ^^ Enterobacteria phage RB51, complete genome.|neighbours:ID:ACP30985.1(-1),ID:ACP30987.1(-1)|neighbour_genes:a-gt.5,RB51ncORF071c|
MSETKPKYNYVNNKELLQAIIDWKTELANNKDPNKVVRQNDTIGLAIMLIAEGLSKRFNFSGYTQSWKQEMIADGIEASIKGLHNFDETKYKNPHAYITQACFNAFVQRIKKERKEVAKKYSYFVHNVYDSRDDDMVALVDETFIQDIYDKMTHYEESTYRTPGAEKKSVVDDSPSLDFLYEAND
>ID:AIT74979.1 |[Enterobacteria phage RB55]||_Enterobacteria_phage_RB55_.gbk|sigma factor for lat..|558|KM607002(168896):39565-40122:-1 ^^ Enterobacteria phage RB55, complete genome.|neighbours:ID:AIT74978.1(-1),ID:AIT74980.1(-1)|neighbour_genes:hypothetical protein,hypothetical protein|
MSETKPKYNYVNNKELLQAIIDWKTELANNKDPNKVVRQNDTIGLAIMLIAEGLSKRFNFSGYTQSWKQEMIADGIEASIKGLHNFDETKYKNPHAYITQACFNAFVQRIKKERKEVAKKYSYFVHNVYDSRDDDMVALVDETFIQDIYDKMTHYEESTYRTPGAEKKSVVDDSPSLDFLYEAND
>ID:AIT75251.1 |[Enterobacteria phage RB59]||_Enterobacteria_phage_RB59_.gbk|sigma factor for lat..|558|KM607003(168966):39565-40122:-1 ^^ Enterobacteria phage RB59, complete genome.|neighbours:ID:AIT75250.1(-1),ID:AIT75252.1(-1)|neighbour_genes:hypothetical protein,hypothetical protein|
MSETKPKYNYVNNKELLQAIIDWKTELANNKDPNKVVRQNDTIGLAIMLIAEGLSKRFNFSGYTQSWKQEMIADGIEASIKGLHNFDETKYKNPHAYITQACFNAFVQRIKKERKEVAKKYSYFVHNVYDSRDDDMVALVDETFIQDIYDKMTHYEESTYRTPGAEKKSVVDDSPSLDFLYEAND
>ID:AIT73073.1 |[Enterobacteria phage RB5]||_Enterobacteria_phage_RB5_.gbk|sigma factor for lat..|558|KM606995(168394):36141-36698:-1 ^^ Enterobacteria phage RB5, complete genome.|neighbours:ID:AIT73072.1(-1),ID:AIT73074.1(-1)|neighbour_genes:hypothetical protein,hypothetical protein|
MSETKPKYNYVNNKELLQAIIDWKTELANNKDPNKVVRQNDTIGLAIMLIAEGLSKRFNFSGYTQSWKQEMIADGIEASIKGLHNFDETKYKNPHAYITQACFNAFVQRIKKERKEVAKKYSYFVHNVYDSRDDDMVALVDETFIQDIYDKMTHYEESTYRTPGAEKKSVVDDSPSLDFLYEAND
>ID:AIT75528.1 |[Enterobacteria phage RB68]||_Enterobacteria_phage_RB68_.gbk|sigma factor for lat..|558|KM607004(168401):39007-39564:-1 ^^ Enterobacteria phage RB68, complete genome.|neighbours:ID:AIT75527.1(-1),ID:AIT75529.1(-1)|neighbour_genes:hypothetical protein,hypothetical protein|
MSETKPKYNYVNNKELLQAIIDWKTELANNKDPNKVVRQNDTIGLAIMLIAEGLSKRFNFSGYTQSWKQEMIADGIEASIKGLHNFDETKYKNPHAYITQACFNAFVQRIKKERKEVAKKYSYFVHNVYDSRDDDMVALVDETFIQDIYDKMTHYEESTYRTPGAEKKSVVDDSPSLDFLYEAND
>ID:NP_861761.1 |[Enterobacteria phage RB69]||_Enterobacteria_phage_RB69_.gbk|55|558|NC_004928(167560):40979-41536:-1 ^GeneID:1494187^ Enterobacteria phage RB69, complete genome.|neighbours:ID:NP_861760.1(-1),ID:NP_861762.1(-1)|neighbour_genes:a-gt.5,RB69ORF072c hypothet..|
MTEQKPKNNYVNNKELLAGIIEWKKELLNNKDPNKIIRQNDTIGLAIMLIAEGLSKRFNFSGYTQSWKQEMIADGIEASIKGLHNFDETKYNNPHAYITRACFNAFVQRIKKERKEVAKKYSYFVHNVYDSHDDDMVALVDETFIQDIYDKMTHYEESAYKAPGAEKKEVVSDSPSLDFLYEDDN
>ID:AIT73344.1 |[Enterobacteria phage RB6]||_Enterobacteria_phage_RB6_.gbk|sigma factor for lat..|558|KM606996(168394):36141-36698:-1 ^^ Enterobacteria phage RB6, complete genome.|neighbours:ID:AIT73343.1(-1),ID:AIT73345.1(-1)|neighbour_genes:hypothetical protein,hypothetical protein|
MSETKPKYNYVNNKELLQAIIDWKTELANNKDPNKVVRQNDTIGLAIMLIAEGLSKRFNFSGYTQSWKQEMIADGIEASIKGLHNFDETKYKNPHAYITQACFNAFVQRIKKERKEVAKKYSYFVHNVYDSRDDDMVALVDETFIQDIYDKMTHYEESTYRTPGAEKKSVVDDSPSLDFLYEAND
>ID:AIT73615.1 |[Enterobacteria phage RB7]||_Enterobacteria_phage_RB7_.gbk|sigma factor for lat..|558|KM606997(168395):36142-36699:-1 ^^ Enterobacteria phage RB7, complete genome.|neighbours:ID:AIT73614.1(-1),ID:AIT73616.1(-1)|neighbour_genes:hypothetical protein,hypothetical protein|
MSETKPKYNYVNNKELLQAIIDWKTELANNKDPNKVVRQNDTIGLAIMLIAEGLSKRFNFSGYTQSWKQEMIADGIEASIKGLHNFDETKYKNPHAYITQACFNAFVQRIKKERKEVAKKYSYFVHNVYDSRDDDMVALVDETFIQDIYDKMTHYEESTYRTPGAEKKSVVDDSPSLDFLYEAND
>ID:AIT73887.1 |[Enterobacteria phage RB9]||_Enterobacteria_phage_RB9.gbk|sigma factor for lat..|558|KM606998(168395):36142-36699:-1 ^^ Enterobacteria phage RB9, complete genome.|neighbours:ID:AIT73886.1(-1),ID:AIT73888.1(-1)|neighbour_genes:hypothetical protein,hypothetical protein|
MSETKPKYNYVNNKELLQAIIDWKTELANNKDPNKVVRQNDTIGLAIMLIAEGLSKRFNFSGYTQSWKQEMIADGIEASIKGLHNFDETKYKNPHAYITQACFNAFVQRIKKERKEVAKKYSYFVHNVYDSRDDDMVALVDETFIQDIYDKMTHYEESTYRTPGAEKKSVVDDSPSLDFLYEAND
>ID:ADJ39783.1 |[Enterobacteria phage T4T]||_Enterobacteria_phage_T4T_.gbk|55|558|HM137666(168920):39587-40144:-1 ^^ Enterobacteria phage T4T, complete genome.|neighbours:ID:ADJ39782.1(-1),ID:ADJ39784.1(-1)|neighbour_genes:a-gt.5,55.1|
MSETKPKYNYVNNKELLQAIIDWKTELANNKDPNKVVRQNDTIGLAIMLIAEGLSKRFNFSGYTQSWKQEMIADGIEASIKGLHNFDETKYKNPHAYITQACFNAFVQRIKKERKEVAKKYSYFVHNVYDSRDDDMVALVDETFIQDIYDKMTHYEESTYRTPGAEKKSVVDDSPSLDFLYEAND
>ID:NP_049679.1 |[Escherichia virus T4]||_Enterobacteria_phage_T4_.gbk|55|558|NC_000866(168903):39600-40157:-1 ^GeneID:1258806^ Enterobacteria phage T4, complete genome.|neighbours:ID:NP_049678.1(-1),ID:NP_049680.1(-1)|neighbour_genes:a-gt.5,55.1|
MSETKPKYNYVNNKELLQAIIDWKTELANNKDPNKVVRQNDTIGLAIMLIAEGLSKRFNFSGYTQSWKQEMIADGIEASIKGLHNFDETKYKNPHAYITQACFNAFVQRIKKERKEVAKKYSYFVHNVYDSRDDDMVALVDETFIQDIYDKMTHYEESTYRTPGAEKKSVVDDSPSLDFLYEAND
> |[Tevenvirinae _Enterobacteria_phage_T4_strain_wild]||_Enterobacteria_phage_T4_strain_wild.gb|T4-like phage RNA po..|558|KJ477684.1(168922):39587-40144:-1 ^RAST2:fig|1198136.58.peg.72^ Tevenvirinae _Enterobacteria_phage_T4_strain_wild|neighbours:(-1),(-1)|neighbour_genes:Phage protein (ACLAM..,Phage protein|
MSETKPKYNYVNNKELLQAIIDWKTELANNKDPNKVVRQNDTIGLAIMLIAEGLSKRFNFSGYTQSWKQEMIADGIEASIKGLHNFDETKYKNPHAYITQACFNAFVQRIKKERKEVAKKYSYFVHNVYDSRDDDMVALVDETFIQDIYDKMTHYEESTYRTPGAEKKSVVDDSPSLDFLYEAND
> |[Tevenvirinae _Enterobacteria_phage_T6]||_Enterobacteria_phage_T6.gb|T4-like phage RNA po..|558|MH550421.1(168706):37128-37685:-1 ^RAST2:fig|1198136.104.peg.66^ Tevenvirinae _Enterobacteria_phage_T6|neighbours:(-1),(-1)|neighbour_genes:Phage protein (ACLAM..,Phage protein|
MSETKPKYNYVNNKELLQAIIDWKTELANNKDPNKVVRQNDTIGLAIMLIAEGLSKRFNFSGYTQSWKQEMIADGIEASIKGLHNFDETKYKNPHAYITQACFNAFVQRIKKERKEVAKKYSYFVHNVYDSRDDDMVALVDETFIQDIYDKMTHYEESTYRTPGAEKKSVVDDSPSLDFLYEAND
>ID:YP_004063748.1 |[Escherichia phage vB_EcoM_VR7]||_Enterobacteria_phage_vB_EcoM-VR7_.gbk|55|558|NC_014792(169285):35676-36233:-1 ^GeneID:10021292^ Enterobacteria phage vB_EcoM-VR7, complete genome.|neighbours:ID:YP_004063747.1(-1),ID:YP_004063749.1(-1)|neighbour_genes:a-gt.5,VR7ORF068c|
MNEIKLTKNNYVNNKELLKAISEWKQKLNANTDPNKIIRQNDVIGLAIMLIAEGLSKRFNFSGYTQSWKQEMIADGIEAAIKGLHNFDETKYDNPHAYITMACFNAFVQRIKKERKEMAKKYSYFVHNVYDSRDDDMVALADETFIQDIYDKMTQYESSLVKAPGSDKSAKDKEGDLDFLYGTSI
>ID:YP_006986618.1 |[Escherichia phage vB_EcoM_ACG-C40]||_Enterobacteria_phage_vB_EcoM_ACG-C40_.gbk|sigma factor recogni..|558|NC_019399(167396):38986-39543:-1 ^GeneID:13997892^ Enterobacteria phage vB_EcoM_ACG-C40, complete genome.|neighbours:ID:YP_006986617.1(-1),ID:YP_006986619.1(-1)|neighbour_genes:hypothetical protein,hypothetical protein|
MSETKPKYNYVNNKELLQAIIDWKTELANNKDPNKVVRQNDTIGLAIMLIAEGLSKRFNFSGYTQSWKQEMIADGIEASIKGLHNFDETKYKNPHAYITQACFNAFVQRIKKERKEVAKKYSYFVHNVYDSRDDDMVALVDETFIQDIYDKMTHYEESTYRTPGAEKKSVVDDSPSLDFLYEAND
>ID:AWD91608.1 |[Enterobacteria phage vB_EcoM_IME339]||_Enterobacteria_phage_vB_EcoM_IME339_.gbk|RNA polymerase subun..|558|MH051915(164366):129644-130201:1 ^^ Enterobacteria phage vB_EcoM_IME339, complete genome.|neighbours:ID:AWD91607.1(1),ID:AWD91609.1(1)|neighbour_genes:hypothetical protein,hypothetical protein|
MSETKPKYNYVNNKELLQAIIDWKTELANNKDPNKVVRQNDTIGLAIMLIAEGLSKRFNFSGYTQSWKQEMIADGIEASIKGLHNFDETKYKNPHAYITQACFNAFVQRIKKERKEVAKKYSYFVHNVYDSRDDDMVALVDETFIQDIYDKMTHYEESTYRTPGAEKKSVVDDSPSLDFLYEAND
>ID:AWD91870.1 |[Enterobacteria phage vB_EcoM_IME340]||_Enterobacteria_phage_vB_EcoM_IME340_.gbk|RNA polymerase sigma..|558|MH051916(165549):131010-131567:1 ^^ Enterobacteria phage vB_EcoM_IME340, complete genome.|neighbours:ID:AWD91869.1(1),ID:AWD91871.1(1)|neighbour_genes:hypothetical protein,hypothetical protein|
MSETKPKYNYVNNKELLQAIIDWKTELANNKDPNKVVRQNDTIGLAIMLIAEGLSKRFNFSGYTQSWKQEMIADGIEASIKGLHNFDETKYKNPHAYITQACFNAFVQRIKKERKEVAKKYSYFVHNVYDSRDDDMVALVDETFIQDIYDKMTHYEESTYRTPGAEKKSVVDDSPSLDFLYEAND
>ID:YP_009207243.1 |[Escherichia phage vB_EcoM_VR20]||_Enterobacteria_phage_vB_EcoM_VR20.gbk|RNA polymerase sigma..|558|NC_028894(170336):35090-35647:-1 ^GeneID:26633742^ Enterobacteria phage vB_EcoM_VR20, complete genome.|neighbours:ID:YP_009207242.1(-1),ID:YP_009207244.1(-1)|neighbour_genes:hypothetical protein,hypothetical protein|
MNEIKLTKNNYVNNKELLKAISEWKQKLNANTDPNKIIRQNDVIGLAIMLIAEGLSKRFNFSGYTQSWKQEMIADGIEAAIKGLHNFDETKYDNPHAYITMACFNAFVQRIKKERKEMAKKYSYFVHNVYDSRDDDMVALADETFIQDIYDKMTQYESSLVKAPGSDKSAKDKEGDLDFLYGTSI
>ID:YP_009209807.1 |[Escherichia phage vB_EcoM_VR25]||_Enterobacteria_phage_vB_EcoM_VR25_.gbk|RNA polymerase sigma..|558|NC_028925(170822):34719-35276:-1 ^GeneID:26636227^ Enterobacteria phage vB_EcoM_VR25, complete genome.|neighbours:ID:YP_009209806.1(-1),ID:YP_009209808.1(-1)|neighbour_genes:hypothetical protein,hypothetical protein|
MNEIKLTKNNYVNNKELLKAISEWKQKLNANTDPNKIIRQNDVIGLAIMLIAEGLSKRFNFSGYTQSWKQEMIADGIEAAIKGLHNFDETKYDNPHAYITMACFNAFVQRIKKERKEMAKKYSYFVHNVYDSRDDDMVALADETFIQDIYDKMTQYESSLVKAPGSDKSAKDKEGDLDFLYGTSI
>ID:YP_009213900.1 |[Escherichia phage vB_EcoM_VR26]||_Enterobacteria_phage_vB_EcoM_VR26_.gbk|RNA polymerase sigma..|558|NC_028957(171541):35690-36247:-1 ^GeneID:26640356^ Enterobacteria phage vB_EcoM_VR26, complete genome.|neighbours:ID:YP_009213899.1(-1),ID:YP_009213901.1(-1)|neighbour_genes:hypothetical protein,hypothetical protein|
MNEIKLTKNNYVNNKELLKAISEWKQKLNANTDPNKIIRQNDVIGLAIMLIAEGLSKRFNFSGYTQSWKQEMIADGIEAAIKGLHNFDETKYDNPHAYITMACFNAFVQRIKKERKEMAKKYSYFVHNVYDSRDDDMVALADETFIQDIYDKMTQYESSLVKAPGSDKSAKDKEGDLDFLYGTSI
>ID:YP_009205757.1 |[Enterobacteria phage vB_EcoM_VR5]||_Enterobacteria_phage_vB_EcoM_VR5.gbk|RNA polymerase sigma..|558|NC_028881(170473):37900-38457:-1 ^GeneID:26632368^ Enterobacteria phage vB_EcoM_VR5, complete genome.|neighbours:ID:YP_009205756.1(-1),ID:YP_009205758.1(-1)|neighbour_genes:hypothetical protein,hypothetical protein|
MTEIKLTKNNYVNNKELLKAITQWKTELRENTDPNKIVRQNDVIGLAIMLIAEGLSKRFNFSGYTQSWKQEMIADGIEASIKGLHNFDETKYDNPHAYITMACFNAFVQRIKKERKEMAKKYSYFVHNVYDANDDDMVGIADETFIQDIYDKMTQYETSLVKAPGSDKSAESKVGELDFLYGTQD
> |[Tevenvirinae _Erwinia_phage_Cronus]||_Erwinia_phage_Cronus.gb|sigma factor for T4 ..|543|MH059636.2(175774):32788-33330:-1 ^RAST2:fig|1198136.105.peg.56^ Tevenvirinae _Erwinia_phage_Cronus|neighbours:(-1),(-1)|neighbour_genes:hypothetical protein,hypothetical protein|
MANYVNNKELLQEIIDWKQRIKDNPNPEKIVRMSDKMGLAIMLISEGLSKRFNFSGYTQSWKQEMVDDGIEAAIKGLINFDESKYNNPHAYITQACFNAFIQRIKKERKEMAKKYSYFVHNVYDSRCDDMASIADETFIQDIYDKLQQYENSVKPAPGSKKSAEDIGSSPSLDFLYEDDN
>ID:YP_009592897.1 |[Escherichia coli O157 typing phage 3]||_Escherichia_coli_O157_typing_phage_3_.gbk|hypothetical protein|558|NC_041863(168733):110003-110560:1 ^GeneID:40068393^ Escherichia coli O157 typing phage 3, complete genome.|neighbours:ID:YP_009592896.1(1),ID:YP_009592898.1(1)|neighbour_genes:hypothetical protein,hypothetical protein|
MTEQKPKNNYVNNKELLAAIIEWKKELLNNKDPNKIIRQNDTIGLAIMLIAEGLSKRFNFSGYTQSWKQEMIADGIEASIKGLHNFDETKYNNPHAYITRACFNAFVQRIKKERKEVAKKYSYFVHNVYDSHDDDMVALVDETFIQDIYDKMTHYEESAYKAPGAEKKEVVSDSPSLDFLYEDDN
>ID:YP_009593078.1 |[Escherichia coli O157 typing phage 6]||_Escherichia_coli_O157_typing_phage_6_.gbk|hypothetical protein|558|NC_041864(160570):58173-58730:-1 ^GeneID:40068575^ Escherichia coli O157 typing phage 6, complete genome.|neighbours:ID:YP_009593077.1(-1),ID:YP_009593079.1(-1)|neighbour_genes:hypothetical protein,hypothetical protein|
MTEQKPKNNYVNNKELLAAIIEWKKELLNNKDPNKIIRQNDTIGLAIMLIAEGLSKRFNFSGYTQSWKQEMIADGIEASIKGLHNFDETKYNNPHAYITRACFNAFVQRIKKERKEVAKKYSYFVHNVYDSHDDDMVALVDETFIQDIYDKMTHYEESAYKAPGAEKKEVVSDSPSLDFLYEDDN
>ID:YP_009225195.1 |[Escherichia phage APCEc01]||_Escherichia_phage_APCEc01_.gbk|RNA polymerase sigma..|558|NC_029091(168771):144509-145066:1 ^GeneID:26796148^ Escherichia phage APCEc01, complete genome.|neighbours:ID:YP_009225194.1(1),ID:YP_009225196.1(1)|neighbour_genes:hypothetical protein,hypothetical protein|
MTEQKPKNNYVNNKELLAAIIEWKKELLNNKDPNKIIRQNDTIGLAIMLIAEGLSKRFNFSGYTQSWKQEMIADGIEASIKGLHNFDETKYNNPHAYITRACFNAFVQRIKKERKEVAKKYSYFVHNVYDSHDDDMVALVDETFIQDIYDKMTHYEESAYKAPGAEKKEVVSDSPSLDFLYEDDN
> |[Tevenvirinae _Escherichia_phage_AnYang]||_Escherichia_phage_AnYang.gb|gp55 sigma factor fo..|558|MK234886.1(169215):5393-5950:-1 ^RAST2:fig|1198136.106.peg.11^ Tevenvirinae _Escherichia_phage_AnYang|neighbours:(-1),(-1)|neighbour_genes:[Enterobacteria phag..,hypothetical protein|
MTEIKLTKNNYVNNKELLKAITQWKTELRENTDPNKIVRQNDVIGLAIMLIAEGLSKRFNFSGYTQSWKQEMIADGIEASIKGLHNFDETKYDNPHAYITMACFNAFVQRIKKERKEMAKKYSYFVHNVYDSNDDDMVGIADETFIQDIYDKMTQYETSLTKAPGSDKSAEPKVGELDFLYGTSD
> |[Tevenvirinae Escherichia_phage_CF2]||_Escherichia_phage_CF2.gb|T4-like phage RNA po..|558|NC_041919.1(168188):119913-120470:1 ^RAST2:fig|1198136.52.peg.191^ Tevenvirinae Escherichia_phage_CF2|neighbours:(1),(1)|neighbour_genes:Phage protein,Phage protein (ACLAM..|
MSETKPKYNYVNNKELLQAIIDWKTELANNKDPNKVVRQNDTIGLAIMLIAEGLSKRFNFSGYTQSWKQEMIADGIEASIKGLHNFDETKYKNPHAYITQACFNAFVQRIKKERKEVAKKYSYFVHNVYDSRDDDMVALVDETFIQDIYDKMTHYEESTYRTPGAEKKSVVDDSPSLDFLYEAND
>ID:QBO61075.1 |[Escherichia phage D5505]||_Escherichia_phage_D5505_.gbk|putative RNA polymer..|558|MK327929(168049):36717-37274:-1 ^^ Escherichia phage D5505, complete genome.|neighbours:ID:QBO61074.1(-1),ID:QBO61076.1(-1)|neighbour_genes:hypothetical protein,hypothetical protein|
MSETKPKYNYVNNKELLQAIIDWKTELANNKDPNKVVRQNDTIGLAIMLIAEGLSKRFNFSGYTQSWKQEMIADGIEASIKGLHNFDETKYKNPHAYITQACFNAFVQRIKKERKEVAKKYSYFVHNVYDSRDDDMVALVDETFIQDIYDKMTHYEESTYRTPGAEKKSVVDDSPSLDFLYEAND
> |[Tevenvirinae Escherichia_phage_ECD7]||_Escherichia_phage_ECD7.gb|T4-like phage RNA po..|534|NC_041936.1(164706):28845-29378:-1 ^RAST2:fig|1198136.56.peg.49^ Tevenvirinae Escherichia_phage_ECD7|neighbours:(-1),(-1)|neighbour_genes:Phage protein (ACLAM..,Phage protein|
MSDYVNNKELYEEICRWKQQIAAEGRQVPMSDQIGLAIMQISKNLSRRFNFSGYSQTWREEMIDDGIEAAVKGLINFDETKYKNPHAYITQACFNAFVQRIKKERTATAAKYKYFVHHVYDERDADMCQIADEAFIQDIYDKINNYEESVNKPKAPKVEDVLTEELPSLDQFYEIEN
>ID:YP_009102539.1 |[Escherichia phage ECML-134]||_Escherichia_phage_ECML-134_.gbk|hypothetical protein|558|NC_025449(166783):37028-37585:-1 ^GeneID:22111722^ Escherichia phage ECML-134, complete genome.|neighbours:ID:YP_009102538.1(-1),ID:YP_009102540.1(-1)|neighbour_genes:hypothetical protein,hypothetical protein|
MSETKPKYNYVNNKELLQAIIDWKTELANNKDPNKVVRQNDTIGLAIMLIAEGLSKRFNFSGYTQSWKQEMIADGIEASIKGLHNFDETKYKNPHAYITQACFNAFVQRIKKERKEVAKKYSYFVHNVYDSRDDDMVALVDETFIQDIYDKMTHYEESTYRTPGAEKKSVVDDSPSLDFLYEAND
> |[Tevenvirinae Escherichia_phage_EcWhh-1]||_Escherichia_phage_EcWhh-1.gb|T4-like phage RNA po..|558|MH791409.1(170524):99655-100212:-1 ^RAST2:fig|1198136.71.peg.166^ Tevenvirinae Escherichia_phage_EcWhh-1|neighbours:(-1),(-1)|neighbour_genes:Phage protein,Phage protein|
MTEIKLTKNNYVNNKELLKAITQWKTELRENTDPNKIVRQNDVIGLAIMLIAEGLSKRFNFSGYTQSWKQEMIADGIEASIKGLHNFDETKYDNPHAYITMACFNAFVQRIKKERKEMAKKYSYFVHNVYDANDDDMVGIADETFIQDIYDKMTQYETSLVKAPGSDKSAESKVGELDFLYGTQD
> |[Tevenvirinae Escherichia_phage_HP3]||_Escherichia_phage_HP3.gb|T4-like phage RNA po..|558|NC_041920.1(170254):50724-51281:-1 ^RAST2:fig|1198136.53.peg.91^ Tevenvirinae Escherichia_phage_HP3|neighbours:(-1),(-1)|neighbour_genes:Phage protein (ACLAM..,Phage protein|
MTEQKPKNNYVNNKELLAAIIEWKKELLNNKDPNKIIRQNDTIGLAIMLIAEGLSKRFNFSGYTQSWKQEMIADGIEASIKGLHNFDETKYNNPHAYITRACFNAFVQRIKKERKEVAKKYSYFVHNVYDSHDDDMVALVDETFIQDIYDKMTHYEESAYKAPGAEKKEVVSDSPSLDFLYEDDN
> |[Tevenvirinae _Escherichia_phage_HY01]||_Escherichia_phage_HY01.gb|T4-like phage RNA po..|558|NC_027349.1(166977):36929-37486:-1 ^RAST2:fig|1198136.95.peg.69^ Tevenvirinae _Escherichia_phage_HY01|neighbours:(-1),(-1)|neighbour_genes:Phage protein (ACLAM..,Phage protein|
MSETKPKYNYVNNKELLQAIIDWKTELANNKDPNKVVRQNDTIGLAIMLIAEGLSKRFNFSGYTQSWKQEMIADGIEASIKGLHNFDETKYKNPHAYITQACFNAFVQRIKKERKEVAKKYSYFVHNVYDSRDDDMVALVDETFIQDIYDKMTHYEESTYRTPGAEKKSVVDDSPSLDFLYEAND
>ID:YP_009284124.1 |[Escherichia phage HY03]||_Escherichia_phage_HY03.gbk|sigma factor for lat..|558|NC_031047(170770):83877-84434:1 ^GeneID:29078992^ Escherichia phage HY03, complete genome.|neighbours:ID:YP_009284123.1(1),ID:YP_009284125.1(1)|neighbour_genes:hypothetical protein,hypothetical protein|
MSETKPKYNYVNNKELLQAIIDWKTELANNKDPNKVVRQNDTIGLAIMLIAEGLSKRFNFSGYTQSWKQEMIADGIEASIKGLHNFDETKYKNPHAYITQACFNAFVQRIKKERKEVAKKYSYFVHNVYDSRDDDMVALVDETFIQDIYDKMTHYEESTYRTPGAEKKSVVDDSPSLDFLYEAND
>ID:BBG28587.1 |[Escherichia phage KIT03]||_Escherichia_phage_KIT03_DNA_.gbk|sigma factor for lat..|558|AP018932(166848):37980-38537:-1 ^^ Escherichia phage KIT03 DNA, complete sequence.|neighbours:ID:BBG28586.1(-1),ID:BBG28588.1(-1)|neighbour_genes:hypothetical protein,hypothetical protein|
MSETKPKYNYVNNKELLQAIIDWKTELANNKDPNKVVRQNDTIGLAIMLIAEGLSKRFNFSGYTQSWKQEMIADGIEASIKGLHNFDETKYKNPHAYITQACFNAFVQRIKKERKEVAKKYSYFVHNVYDSRDDDMVALVDETFIQDIYDKMTHYEESTYRTPGAEKKSVVDDSPSLDFLYEAND
>ID:YP_008060575.1 |[Escherichia phage Lw1]||_Escherichia_phage_Lw1_.gbk|sigma factor for lat..|516|NC_021344(176227):31917-32432:1 ^GeneID:16205131^ Escherichia phage Lw1, complete genome.|neighbours:ID:YP_008060574.1(-1),ID:YP_008060576.1(1)|neighbour_genes:rnh,hypothetical protein|
MTTKIYADNDKLYPVMCKWKQQIRETGDRKMPDDLGIAIMNIAHGLARRYNFNRYSEDWKMDMIDDGISATISGLHNFDETKYTNVYGYINKACWQAFVTRILYEKKENAKKYKYFLEHVYDSDDADMTSIADETFIQDIHDKLNQYEESAKKPKDKIEVVDESPTLEMFL
> |[Tevenvirinae _Escherichia_phage_MX01]||_Escherichia_phage_MX01.gb|gp55 sigma factor fo..|558|NC_031934.1(168929):39190-39747:-1 ^RAST2:fig|1198136.96.peg.66^ Tevenvirinae _Escherichia_phage_MX01|neighbours:(-1),(-1)|neighbour_genes:[Enterobacteria phag..,Phage protein|
MTKIKLTKNNYVNNKELLKAITSWKQELYANTDPNKIIRQNDTIGLAIMLIAEGLSKRFNFSGYTQSWRQEMIADGIEASIKGLHNFDETKYDNPHAYITMACFNAFVQRIKKERKEMAKKYSYFVHNVYDSNDDDMVGIADETFIQDIYDKMTQYETSLTKAPGSDKSAEPKVGELDFLYGTSD
>ID:AYR03980.1 |[Escherichia phage OLB35]||_Escherichia_phage_OLB35_.gbk|RNA polymerase sigma..|558|MH992122(169140):41161-41718:-1 ^^ UNVERIFIED: Escherichia phage OLB35, complete genome.|neighbours:ID:AYR03979.1(-1),ID:AYR03981.1(-1)|neighbour_genes:hypothetical protein,hypothetical protein|
MTEQKPKNNYVNNKELLAAIIEWKKELLNNKDPNKIIRQNDTIGLAIMLIAEGLSKRFNFSGYTQSWKQEMIADGIEASIKGLHNFDETKYNNPHAYITRACFNAFVQRIKKERKEVAKKYSYFVHNVYDSHDDDMVALVDETFIQDIYDKMTHYEESAYKAPGAEKKEVVSDSPSLDFLYEDDN
> |[Tevenvirinae _Escherichia_phage_PE37]||_Escherichia_phage_PE37.gb|T4-like phage RNA po..|558|KU925172.1(166423):125331-125888:1 ^RAST2:fig|1198136.98.peg.206^ Tevenvirinae _Escherichia_phage_PE37|neighbours:(1),(1)|neighbour_genes:Phage protein,Phage protein (ACLAM..|
MSETKPKYNYVNNKELLQAIIDWKTELANNKDPNKVVRQNDTIGLAIMLIAEGLSKRFNFSGYTQSWKQEMIADGIEASIKGLHNFDETKYKNPHAYITQACFNAFVQRIKKERKEVAKKYSYFVHNVYDSRDDDMVALVDETFIQDIYDKMTHYEESTYRTPGAEKKSVVDDSPSLDFLYEAND
>ID:BBC14402.1 |[Escherichia phage PP01]||_Escherichia_phage_PP01.gbk|55|558|LC348379(167812):38123-38680:-1 ^^ Escherichia phage PP01 DNA, complete sequence.|neighbours:ID:BBC14401.1(-1),ID:BBC14403.1(-1)|neighbour_genes:a-gt.5,hypothetical protein|
MSETKPKYNYVNNKELLQAIIDWKTELANNKDPNKVVRQNDTIGLAIMLIAEGLSKRFNFSGYTQSWKQEMIADGIEASIKGLHNFDETKYKNPHAYITQACFNAFVQRIKKERKEVAKKYSYFVHNVYDSRDDDMVALVDETFIQDIYDKMTHYEESTYRTPGAEKKSVVDDSPSLDFLYEAND
> |[Tevenvirinae _Escherichia_phage_SF]||_Escherichia_phage_SF.gb|T4-like phage RNA po..|558|MH359124.1(168695):80909-81466:1 ^RAST2:fig|1198136.100.peg.140^ Tevenvirinae _Escherichia_phage_SF|neighbours:(1),(1)|neighbour_genes:Phage protein,Phage protein (ACLAM..|
MTEQKPKNNYVNNKELLAAIIEWKKELLNNKDPNKIIRQNDTIGLAIMLIAEGLSKRFNFSGYTQSWKQEMIADGIEASIKGLHNFDETKYNNPHAYITRACFNAFVQRIKKERKEVAKKYSYFVHNVYDSHDDDMVALVDETFIQDIYDKMTHYEESAYKAPGAEKKEVVSDSPSLDFLYEDDN
>ID:YP_009608337.1 |[Escherichia phage ST0]||_Escherichia_phage_ST0.gbk|RNA polymerase sigma..|558|NC_041990(170496):20477-21034:1 ^GeneID:40084359^ Escherichia phage ST0, complete genome.|neighbours:ID:YP_009608336.1(1),ID:YP_009608338.1(1)|neighbour_genes:hypothetical protein,hypothetical protein|
MTGQKPKNNYVNNKELLAAIIEWKKELLNNKDPNKIIRQNDTIGLAIMLIAEGLSKRFNFSGYTQSWKQEMIADGIEASIKGLHNFDETKYNNPHAYITRACFNAFVQRIKKERKEVAKKYSYFVHNVYDSHDDDMVALVDETFIQDIYDKMTHYEESAYKAPGAEKKEVVSDSPSLDFLYEDDN
>ID:BBC14681.1 |[Escherichia phage T2]||_Escherichia_phage_T2.gbk|55|558|LC348380(163825):37541-38098:-1 ^^ Escherichia phage T2 DNA, complete sequence.|neighbours:ID:BBC14680.1(-1),ID:BBC14682.1(-1)|neighbour_genes:a-gt.5,55.1|
MSETKPKYNYVNNKELLQAIIDWKTELANNKDPNKVVRQNDTIGLAIMLIAEGLSKRFNFSGYTQSWKQEMIADGIEASIKGLHNFDETKYKNPHAYITQACFNAFVQRIKKERKEVAKKYSYFVHNVYDSRDDDMVALVDETFIQDIYDKMTHYEESTYRTPGAEKKSVVDDSPSLDFLYEAND
>ID:YP_009281405.1 |[Escherichia phage UFV-AREG1]||_Escherichia_phage_UFV-AREG1_.gbk|RNA polymerase sigma..|558|NC_031030(170788):36921-37478:-1 ^GeneID:29063598^ Escherichia phage UFV-AREG1, complete genome.|neighbours:ID:YP_009281404.1(-1),ID:YP_009281406.1(-1)|neighbour_genes:hypothetical protein,hypothetical protein|
MSETKPKYNYVNNKELLQAIIDWKTELANNKDPNKVVRQNDTIGLAIMLIAEGLSKRFNFSGYTQSWKQEMIADGIEASIKGLHNFDETKYKNPHAYITQACFNAFVQRIKKERKEVAKKYSYFVHNVYDSRDDDMVALVDETFIQDIYDKMTHYEESTYRTPGAEKKSVVDDSPSLDFLYEAND
>ID:YP_009323265.1 |[Escherichia phage WG01]||_Escherichia_phage_WG01_.gbk|hypothetical protein|558|NC_031928(169936):37754-38311:-1 ^GeneID:30308391^ Escherichia phage WG01, complete genome.|neighbours:ID:YP_009323264.1(-1),ID:YP_009323266.1(-1)|neighbour_genes:hypothetical protein,hypothetical protein|
MTEIKLTKNNYVNNKELLKAITQWKTELRENTDPNKIVRQNDVIGLAIMLIAEGLSKRFNFSGYTQSWKQEMIADGIEASIKGLHNFDETKYDNPHAYITMACFNAFVQRIKKERKEMAKKYSYFVHNVYDSNDDDMVGIADETFIQDIYDKMTQYETSLTKAPGSDKSAQPKVGELDFLYGTSD
>ID:YP_009030673.1 |[Escherichia phage vB_EcoM_112]||_Escherichia_phage_e112_.gbk|sigma factor|564|NC_024125(168470):38767-39330:-1 ^GeneID:19485216^ Escherichia phage e11/2, complete genome.|neighbours:ID:YP_009030672.1(-1),ID:YP_009030674.1(-1)|neighbour_genes:hypothetical protein,hypothetical protein|
MKMSETKPKYNYVNNKELLQAIIDWKTELANNKDPNKVVRQNDTIGLAIMLIAEGLSKRFNFSGYTQSWKQEMIADGIEASIKGLHNFDETKYKNPHAYITQACFNAFVQRIKKERKEVAKKYSYFVHNVYDSRDDDMVALVDETFIQDIYDKMTHYEESTYRTPGAEKKSVVDDSPSLDFLYEAND
>ID:AYN56351.1 |[Escherichia phage p000v]||_Escherichia_phage_p000v_.gbk|RNA polymerase sigma..|558|MK047717(167803):109458-110015:1 ^^ Escherichia phage p000v, complete genome.|neighbours:ID:AYN56350.1(1),ID:AYN56352.1(1)|neighbour_genes:hypothetical protein,hypothetical protein|
MTEQKPKNNYVNNKELLAAIIEWKKELLNNKDPNKIIRQNDTIGLAIMLIAEGLSKRFNFSGYTQSWKQEMIADGIEASIKGLHNFDETKYNNPHAYITRACFNAFVQRIKKERKEVAKKYSYFVHNVYDSHDDDMVALVDETFIQDIYDKMTHYEESAYKAPGAEKKEVVSDSPSLDFLYEDDN
> |[Tevenvirinae _Escherichia_phage_p000y]||_Escherichia_phage_p000y.gb|T4-like phage RNA po..|558|MK047718.1(169872):51957-52514:1 ^RAST2:fig|1198136.97.peg.104^ Tevenvirinae _Escherichia_phage_p000y|neighbours:(1),(1)|neighbour_genes:Phage protein,Phage protein (ACLAM..|
MTEQKPKNNYVNNKELLAAIIEWKKELLNNKDPNKIIRQNDTIGLAIMLIAEGLSKRFNFSGYTQSWKQEMIADGIEASIKGLHNFDETKYNNPHAYITRACFNAFVQRIKKERKEVAKKYSYFVHNVYDSHDDDMVALVDETFIQDIYDKMTHYEESAYKAPGAEKKEVVSDSPSLDFLYEDDN
> |[Tevenvirinae _Escherichia_phage_slur02]||_Escherichia_phage_slur02.gb|T4-like phage RNA po..|558|NC_028927.1(167298):108519-109076:-1 ^RAST2:fig|1198136.99.peg.180^ Tevenvirinae _Escherichia_phage_slur02|neighbours:(-1),(-1)|neighbour_genes:Phage protein (ACLAM..,Phage protein|
MSETKPKYNYVNNKELLQAIIDWKTELANNKDPNKVVRQNDTIGLAIMLIAEGLSKRFNFSGYTQSWKQEMIADGIEASIKGLHNFDETKYKNPHAYITQACFNAFVQRIKKERKEVAKKYSYFVHNVYDSRDDDMVALVDETFIQDIYDKMTHYEESTYRTPGAEKKSVVDDSPSLDFLYEAND
>ID:YP_009625183.1 |[Escherichia phage slur03]||_Escherichia_phage_slur03_.gbk|sigma factor [Escher..|558|NC_042129(167467):131971-132528:1 ^GeneID:40102065,UniProtKB/TrEMBL:A0A0M7QE26^ Escherichia phage slur03, complete genome.|neighbours:ID:YP_009625182.1(1),ID:YP_009625184.1(1)|neighbour_genes:hypothetical protein..,putative phage prote..|
MSETKPKYNYVNNKELLQAIIDWKTELANNKDPNKVVRQNDTIGLAIMLIAEGLSKRFNFSGYTQSWKQEMIADGIEASIKGLHNFDETKYKNPHAYITQACFNAFVQRIKKERKEVAKKYSYFVHNVYDSRDDDMVALVDETFIQDIYDKMTHYEESTYRTPGAEKKSVVDDSPSLDFLYEAND
>ID:YP_009625286.1 |[Escherichia phage slur04]||_Escherichia_phage_slur04_.gbk|hypothetical protein|558|NC_042130(167298):23032-23589:-1 ^GeneID:40102191,UniProtKB/TrEMBL:A0A0M7QCD2^ Escherichia phage slur04, complete genome.|neighbours:ID:YP_009625285.1(-1),ID:YP_009625287.1(-1)|neighbour_genes:hypothetical protein,hypothetical protein|
MSETKPKYNYVNNKELLQAIIDWKTELANNKDPNKVVRQNDTIGLAIMLIAEGLSKRFNFSGYTQSWKQEMIADGIEASIKGLHNFDETKYKNPHAYITQACFNAFVQRIKKERKEVAKKYSYFVHNVYDSRDDDMVALVDETFIQDIYDKMTHYEESTYRTPGAEKKSVVDDSPSLDFLYEAND
> |[Tevenvirinae _Escherichia_phage_slur07]||_Escherichia_phage_slur07.gb|T4-like phage RNA po..|558|NC_028780.1(167124):124833-125390:1 ^RAST2:fig|1198136.89.peg.199^ Tevenvirinae _Escherichia_phage_slur07|neighbours:(1),(1)|neighbour_genes:Phage protein,Phage protein (ACLAM..|
MSETKPKYNYVNNKELLQAIIDWKTELANNKDPNKVVRQNDTIGLAIMLIAEGLSKRFNFSGYTQSWKQEMIADGIEASIKGLHNFDETKYKNPHAYITQACFNAFVQRIKKERKEVAKKYSYFVHNVYDSRDDDMVALVDETFIQDIYDKMTHYEESTYRTPGAEKKSVVDDSPSLDFLYEAND
>ID:CUL02727.1 |[Escherichia phage slur08]||_Escherichia_phage_slur08_.gbk|hypothetical protein|558|LN881733(167467):129218-129775:1 ^UniProtKB/TrEMBL:A0A0M7QE64^ Escherichia phage slur08, complete genome.|neighbours:ID:CUL02726.1(1),ID:CUL02728.1(1)|neighbour_genes:hypothetical protein,hypothetical protein|
MSETKPKYNYVNNKELLQAIIDWKTELANNKDPNKVVRQNDTIGLAIMLIAEGLSKRFNFSGYTQSWKQEMIADGIEASIKGLHNFDETKYKNPHAYITQACFNAFVQRIKKERKEVAKKYSYFVHNVYDSRDDDMVALVDETFIQDIYDKMTHYEESTYRTPGAEKKSVVDDSPSLDFLYEAND
>ID:CUL02840.1 |[Escherichia phage slur11]||_Escherichia_phage_slur11_.gbk|hypothetical protein|558|LN881734(167298):26578-27135:-1 ^UniProtKB/TrEMBL:A0A0M7QBR5^ Escherichia phage slur11, complete genome.|neighbours:ID:CUL02839.1(-1),ID:CUL02841.1(-1)|neighbour_genes:hypothetical protein,hypothetical protein|
MSETKPKYNYVNNKELLQAIIDWKTELANNKDPNKVVRQNDTIGLAIMLIAEGLSKRFNFSGYTQSWKQEMIADGIEASIKGLHNFDETKYKNPHAYITQACFNAFVQRIKKERKEVAKKYSYFVHNVYDSRDDDMVALVDETFIQDIYDKMTHYEESTYRTPGAEKKSVVDDSPSLDFLYEAND
>ID:CUL03626.1 |[Escherichia phage slur13]||_Escherichia_phage_slur13_.gbk|hypothetical protein|558|LN881737(167299):48400-48957:-1 ^UniProtKB/TrEMBL:A0A0M7QHJ1^ Escherichia phage slur13, complete genome.|neighbours:ID:CUL03625.1(-1),ID:CUL03627.1(-1)|neighbour_genes:hypothetical protein,hypothetical protein|
MSETKPKYNYVNNKELLQAIIDWKTELANNKDPNKVVRQNDTIGLAIMLIAEGLSKRFNFSGYTQSWKQEMIADGIEASIKGLHNFDETKYKNPHAYITQACFNAFVQRIKKERKEVAKKYSYFVHNVYDSRDDDMVALVDETFIQDIYDKMTHYEESTYRTPGAEKKSVVDDSPSLDFLYEAND
>ID:YP_009180839.1 |[Escherichia phage slur14]||_Escherichia_phage_slur14_.gbk|hypothetical protein|558|NC_028448(167467):147152-147709:-1 ^GeneID:26228005,UniProtKB/TrEMBL:A0A0M9JE32^ Escherichia phage slur14, complete genome.|neighbours:ID:YP_009180838.1(-1),ID:YP_009180840.1(-1)|neighbour_genes:hypothetical protein,hypothetical protein|
MSETKPKYNYVNNKELLQAIIDWKTELANNKDPNKVVRQNDTIGLAIMLIAEGLSKRFNFSGYTQSWKQEMIADGIEASIKGLHNFDETKYKNPHAYITQACFNAFVQRIKKERKEVAKKYSYFVHNVYDSRDDDMVALVDETFIQDIYDKMTHYEESTYRTPGAEKKSVVDDSPSLDFLYEAND
>ID:AVH85901.1 |[Escherichia phage vB_EcoM-G28]||_Escherichia_phage_vB_EcoM-G28.gbk|putative RNA polymer..|558|MG867727(170121):40431-40988:-1 ^^ Escherichia phage vB_EcoM-G28, complete genome.|neighbours:ID:AVH85900.1(-1),ID:AVH85902.1(-1)|neighbour_genes:hypothetical protein,hypothetical protein|
MSETKPKYNYVNNKELLQAIIDWKTELANNKDPNKVVRQNDTIGLAIMLIAEGLSKRFNFSGYTQSWKQEMIADGIEASIKGLHNFDETKYKNPHAYITQACFNAFVQRIKKERKEVAKKYSYFVHNVYDSRDDDMVALVDETFIQDIYDKMTHYEESTYRTPGAEKKSVVDDSPSLDFLYEAND
>ID:QDF15091.1 |[Escherichia phage vB_EcoM-Sa45lw]||_Escherichia_phage_vB_EcoM-Sa45lw_.gbk|RNA polymerase sigma..|558|MK977694(167353):37053-37610:-1 ^^ Escherichia phage vB_EcoM-Sa45lw, complete genome.|neighbours:ID:QDF15090.1(-1),ID:QDF15092.1(-1)|neighbour_genes:hypothetical protein,hypothetical protein|
MSETKPKYNYVNNKELLQAIIDWKTELANNKDPNKVVRQNDTIGLAIMLIAEGLSKRFNFSGYTQSWKQEMIADGIEASIKGLHNFDETKYKNPHAYITQACFNAFVQRIKKERKEVAKKYSYFVHNVYDSRDDDMVALVDETFIQDIYDKMTHYEESTYRTPGAEKKSVVDDSPSLDFLYEAND
>ID:YP_009290333.1 |[Escherichia phage vB_EcoM-UFV13]||_Escherichia_phage_vB_EcoM-UFV13_.gbk|RNA polymerase sigma..|558|NC_031103(165772):37268-37825:-1 ^GeneID:29081129^ Escherichia phage vB_EcoM-UFV13, complete genome.|neighbours:ID:YP_009290332.1(-1),ID:YP_009290334.1(-1)|neighbour_genes:hypothetical protein,hypothetical protein|
MSETKPKYNYVNNKELLQAIIDWKTELANNKDPNKVVRQNDTIGLAIMLIAEGLSKRFNFSGYTQSWKQEMIADGIEASIKGLHNFDETKYKNPHAYITQACFNAFVQRIKKERKEVAKKYSYFVHNVYDSRDDDMVALVDETFIQDIYDKMTHYEESTYRTPGAEKKSVVDDSPSLDFLYEAND
>ID:AUV60927.1 |[Escherichia phage vB_EcoM-fFiEco06]||_Escherichia_phage_vB_EcoM-fFiEco06_.gbk|RNA polymerase sigma..|558|MG781190(167076):38059-38616:-1 ^^ Escherichia phage vB_EcoM-fFiEco06, complete genome.|neighbours:ID:AUV60926.1(-1),ID:AUV60928.1(-1)|neighbour_genes:hypothetical protein,hypothetical protein|
MSETKPKYNYVNNKELLQAIIDWKTELANNKDPNKVVRQNDTIGLAIMLIAEGLSKRFNFSGYTQSWKQEMIADGIEASIKGLHNFDETKYKNPHAYITQACFNAFVQRIKKERKEVAKKYSYFVHNVYDSRDDDMVALVDETFIQDIYDKMTHYEESTYRTPGAEKKSVVDDSPSLDFLYEAND
>ID:AUV61200.1 |[Escherichia phage vB_EcoM-fHoEco02]||_Escherichia_phage_vB_EcoM-fHoEco02_.gbk|RNA polymerase sigma..|558|MG781191(167064):38059-38616:-1 ^^ Escherichia phage vB_EcoM-fHoEco02, complete genome.|neighbours:ID:AUV61199.1(-1),ID:AUV61201.1(-1)|neighbour_genes:hypothetical protein,hypothetical protein|
MSETKPKYNYVNNKELLQAIIDWKTELANNKDPNKVVRQNDTIGLAIMLIAEGLSKRFNFSGYTQSWKQEMIADGIEASIKGLHNFDETKYKNPHAYITQACFNAFVQRIKKERKEVAKKYSYFVHNVYDSRDDDMVALVDETFIQDIYDKMTHYEESTYRTPGAEKKSVVDDSPSLDFLYEAND
>ID:AYP69805.1 |[Escherichia phage vB_EcoM_DalCa]||_Escherichia_phage_vB_EcoM_DalCa_.gbk|RNA polymerase sigma..|558|MH992510(166040):37089-37646:-1 ^^ Escherichia phage vB_EcoM_DalCa, complete genome.|neighbours:ID:AYP69956.1(-1),ID:AYP69893.1(-1)|neighbour_genes:hypothetical protein,hypothetical protein|
MSETKPKYNYVNNKELLQAIIDWKTELANNKDPNKVVRQNDTIGLAIMLIAEGLSKRFNFSGYTQSWKQEMIADGIEASIKGLHNFDETKYKNPHAYITQACFNAFVQRIKKERKEVAKKYSYFVHNVYDSRDDDMVALVDETFIQDIYDKMTHYEESTYRTPGAEKKSVVDDSPSLDFLYEAND
>ID:QBO63583.1 |[Escherichia phage vB_EcoM_G10400]||_Escherichia_phage_vB_EcoM_G10400.gbk|putative RNA polymer..|558|MK327937(170182):37904-38461:-1 ^^ Escherichia phage vB_EcoM_G10400, complete genome.|neighbours:ID:QBO63582.1(-1),ID:QBO63584.1(-1)|neighbour_genes:hypothetical protein,hypothetical protein|
MPETKPKYNYVNNKELLQAIIDWKTELANNKDPNKVVRQNDTIGLAIMLIAEGLSKRFNFSGYTQSWKQEMIADGIEASIKGLHNFDETKYKNPHAYITQACFNAFVQRIKKERKEVAKKYSYFVHNVYDSRDDDMVALVDETFIQDIYDKMTHYEESTYRTPGAEKKSVVDDSPSLDFLYEAND
>ID:QBO62199.1 |[Escherichia phage vB_EcoM_G2248]||_Escherichia_phage_vB_EcoM_G2248.gbk|putative RNA polymer..|534|MK327932(170678):27712-28245:-1 ^^ Escherichia phage vB_EcoM_G2248, complete genome.|neighbours:ID:QBO62198.1(-1),ID:QBO62200.1(-1)|neighbour_genes:hypothetical protein,hypothetical protein|
MSDYVNNKELYEEICRWKQQIAAEGRQVPMSDQIGLAIMQISKNLSRRFNFSGYSQTWREEMIDDGIEAAVKGLINFDETKYKNPHAYITQACFNAFVQRIKKERTATAAKYKYFVHHVYDERDADMCQIADEAFIQDIYDKINNYEESVNKPKAPKVEDVLTEELPSLDQFYEIEN
> |[Tevenvirinae Escherichia_phage_vB_EcoM_G2285]||_Escherichia_phage_vB_EcoM_G2285.gb|T4-like phage RNA po..|558|MK327933.1(166675):42920-43477:-1 ^RAST2:fig|1198136.60.peg.73^ Tevenvirinae Escherichia_phage_vB_EcoM_G2285|neighbours:(-1),(-1)|neighbour_genes:Phage protein (ACLAM..,Phage protein|
MTEQKPKNNYVNNKELLAAIIEWKKELLNNKDPNKIIRQNDTIGLAIMLIAEGLSKRFNFSGYTQSWKQEMIADGIEASIKGLHNFDETKYNNPHAYITRACFNAFVQRIKKERKEVAKKYSYFVHNVYDSHDDDMVALVDETFIQDIYDKMTHYEESAYKAPGAEKKEVVSDSPSLDFLYEDDN
> |[Tevenvirinae _Escherichia_phage_vB_EcoM_G2469]||_Escherichia_phage_vB_EcoM_G2469.gb|T4-like phage RNA po..|558|MK327934.1(170452):42188-42745:-1 ^RAST2:fig|1198136.90.peg.69^ Tevenvirinae _Escherichia_phage_vB_EcoM_G2469|neighbours:(-1),(-1)|neighbour_genes:Phage protein (ACLAM..,Phage protein|
MTEQKPKNNYVNNKELLAAIIEWKKELLNNKDPNKIIRQNDTIGLAIMLIAEGLSKRFNFSGYTQSWKQEMIADGIEASIKGLHNFDETKYNNPHAYITRACFNAFVQRIKKERKEVAKKYSYFVHNVYDSHDDDMVALVDETFIQDIYDKMTHYEESAYKAPGAEKKEVVSDSPSLDFLYEDDN
> |[Tevenvirinae Escherichia_phage_vB_EcoM_G2494]||_Escherichia_phage_vB_EcoM_G2494.gb|T4-like phage RNA po..|534|MK327935.1(168327):28636-29169:-1 ^RAST2:fig|1198136.61.peg.46^ Tevenvirinae Escherichia_phage_vB_EcoM_G2494|neighbours:(-1),(-1)|neighbour_genes:Phage protein,Phage protein (ACLAM..|
MSDYVNNKELYEEICRWKQQIAAEGRQVPMSDQIGLAIMQISKNLSRRFNFSGYSQTWREEMIDDGIEAAVKGLINFDETKYKNPHAYITQACFNAFVQRIKKERTATAAKYKYFVHHVYDERDADMCQIADEAFIQDIYDKINNYEESVNKPKAPKVEDVLTEELPSLDQFYEIEN
>ID:QBO65479.1 |[Escherichia phage vB_EcoM_G2540-3]||_Escherichia_phage_vB_EcoM_G2540-3_.gbk|putative RNA polymer..|558|MK327944(168654):39661-40218:-1 ^^ Escherichia phage vB_EcoM_G2540-3, complete genome.|neighbours:ID:QBO65478.1(-1),ID:QBO65480.1(-1)|neighbour_genes:hypothetical protein,hypothetical protein|
MSETKPKYNYVNNKELLQAIIDWKTELANNKDPNKVVRQNDTIGLAIMLIAEGLSKRFNFSGYTQSWKQEMIADGIEASIKGLHNFDETKYKNPHAYITQACFNAFVQRIKKERKEVAKKYSYFVHNVYDSRDDDMVALVDETFIQDIYDKMTHYEESTYRTPGAEKKSVVDDSPSLDFLYEAND
> |[Tevenvirinae _Escherichia_phage_vB_EcoM_G2540]||_Escherichia_phage_vB_EcoM_G2540.gb|T4-like phage RNA po..|558|MK327936.1(168886):39892-40449:-1 ^RAST2:fig|1198136.92.peg.75^ Tevenvirinae _Escherichia_phage_vB_EcoM_G2540|neighbours:(-1),(-1)|neighbour_genes:Phage protein (ACLAM..,Phage protein|
MSETKPKYNYVNNKELLQAIIDWKTELANNKDPNKVVRQNDTIGLAIMLIAEGLSKRFNFSGYTQSWKQEMIADGIEASIKGLHNFDETKYKNPHAYITQACFNAFVQRIKKERKEVAKKYSYFVHNVYDSRDDDMVALVDETFIQDIYDKMTHYEESTYRTPGAEKKSVVDDSPSLDFLYEAND
>ID:QBO64386.1 |[Escherichia phage vB_EcoM_G29]||_Escherichia_phage_vB_EcoM_G29_.gbk|putative RNA polymer..|558|MK327940(168241):37665-38222:-1 ^^ Escherichia phage vB_EcoM_G29, complete genome.|neighbours:ID:QBO64385.1(-1),ID:QBO64387.1(-1)|neighbour_genes:hypothetical protein,hypothetical protein|
MSETKPKYNYVNNKELLQAIIDWKTELANNKDPNKVVRQNDTIGLAIMLIAEGLSKRFNFSGYTQSWKQEMIADGIEASIKGLHNFDETKYKNPHAYITQACFNAFVQRIKKERKEVAKKYSYFVHNVYDSRDDDMVALVDETFIQDIYDKMTHYEESTYRTPGAEKKSVVDDSPSLDFLYEAND
> |[Tevenvirinae _Escherichia_phage_vB_EcoM_G37-3]||_Escherichia_phage_vB_EcoM_G37-3.gb|T4-like phage RNA po..|534|MK327941.1(167832):28599-29132:-1 ^RAST2:fig|1198136.91.peg.46^ Tevenvirinae _Escherichia_phage_vB_EcoM_G37-3|neighbours:(-1),(-1)|neighbour_genes:Phage protein,Phage protein (ACLAM..|
MSDYVNNKELYEEICRWKQRIAAEGRQVPMSDQIGLAIMQISKNLSRRFNFSGYSQTWREEMIDDGIEAAVKGLINFDETKYKNPHAYITQACFNAFVQRIKKERTATAAKYKYFVHHVYDERDADMCQIADEAFIQDIYDKINNYEESVNKPKAPKVEDVLTEELPSLDQFYEIEN
> |[Tevenvirinae _Escherichia_phage_vB_EcoM_GG4498]||_Escherichia_phage_vB_EcoM_G4498.gb|T4-like phage RNA po..|558|MK327939.1(167826):38452-39009:-1 ^RAST2:fig|1198136.93.peg.69^ Tevenvirinae _Escherichia_phage_vB_EcoM_GG4498|neighbours:(-1),(-1)|neighbour_genes:Phage protein (ACLAM..,Phage protein|
MSETKPKYNYVNNKELLQAIIDWKTELANNKDPNKVVRQNDTIGLAIMLIAEGLSKRFNFSGYTQSWKQEMIADGIEASIKGLHNFDETKYKNPHAYITQACFNAFVQRIKKERKEVAKKYSYFVHNVYDSRDDDMVALVDETFIQDIYDKMTHYEESTYRTPGAEKKSVVDDSPSLDFLYEAND
>ID:QBO65756.1 |[Escherichia phage vB_EcoM_G4500]||_Escherichia_phage_vB_EcoM_G4500_.gbk|putative RNA polymer..|558|MK327945(168363):37665-38222:-1 ^^ Escherichia phage vB_EcoM_G4500, complete genome.|neighbours:ID:QBO65755.1(-1),ID:QBO65757.1(-1)|neighbour_genes:hypothetical protein,hypothetical protein|
MSETKPKYNYVNNKELLQAIIDWKTELANNKDPNKVVRQNDTIGLAIMLIAEGLSKRFNFSGYTQSWKQEMIADGIEASIKGLHNFDETKYKNPHAYITQACFNAFVQRIKKERKEVAKKYSYFVHNVYDSRDDDMVALVDETFIQDIYDKMTHYEESTYRTPGAEKKSVVDDSPSLDFLYEAND
>ID:QBO66034.1 |[Escherichia phage vB_EcoM_G4507]||_Escherichia_phage_vB_EcoM_G4507_.gbk|putative RNA polymer..|558|MK327946(168828):37714-38271:-1 ^^ Escherichia phage vB_EcoM_G4507, complete genome.|neighbours:ID:QBO66033.1(-1),ID:QBO66035.1(-1)|neighbour_genes:hypothetical protein,hypothetical protein|
MSETKPKYNYVNNKELLQAIIDWKTELANNKDPNKVVRQNDTIGLAIMLIAEGLSKRFNFSGYTQSWKQEMIADGIEASIKGLHNFDETKYKNPHAYITQACFNAFVQRIKKERKEVAKKYSYFVHNVYDSRDDDMVALVDETFIQDIYDKMTHYEESTYRTPGAEKKSVVDDSPSLDFLYEAND
>ID:QBO64939.1 |[Escherichia phage vB_EcoM_G50]||_Escherichia_phage_vB_EcoM_G50_.gbk|putative RNA polymer..|558|MK327942(167728):37635-38192:-1 ^^ Escherichia phage vB_EcoM_G50, complete genome.|neighbours:ID:QBO64938.1(-1),ID:QBO64940.1(-1)|neighbour_genes:hypothetical protein,hypothetical protein|
MSETKPKYNYVNNKELLQAIIDWKTELANNKDPNKVVRQNDTIGLAIMLIAEGLSKRFNFSGYTQSWKQEMIADGIEASIKGLHNFDETKYKNPHAYITQACFNAFVQRIKKERKEVAKKYSYFVHNVYDSRDDDMVALVDETFIQDIYDKMTHYEESTYRTPGAEKKSVVDDSPSLDFLYEAND
> |[Tevenvirinae _Escherichia_phage_vB_EcoM_G5211]||_Escherichia_phage_vB_EcoM_G5211.gb|T4-like phage RNA po..|534|MK327947.1(164278):29372-29905:-1 ^RAST2:fig|1198136.94.peg.48^ Tevenvirinae _Escherichia_phage_vB_EcoM_G5211|neighbours:(-1),(-1)|neighbour_genes:Phage protein,Phage protein|
MSDYVNNKELYEEICRWKQRIAAEGRQVPMSDQIGLAIMQISKNLSRRFNFSGYSQTWREEMIDDGIEAAVKGLINFDETKYKNPHAYITQACFNAFVQRIKKERTATAAKYKYFVHHVYDERDADMCQIADEAFIQDIYDKINNYEESVNKPKAPKVEDVLTEELPSLDQFYEIEN
>ID:QBO65206.1 |[Escherichia phage vB_EcoM_G53]||_Escherichia_phage_vB_EcoM_G53_.gbk|hypothetical protein|558|MK327943(167834):40849-41406:-1 ^^ Escherichia phage vB_EcoM_G53, complete genome.|neighbours:ID:QBO65205.1(-1),ID:QBO65207.1(-1)|neighbour_genes:hypothetical protein,hypothetical protein|
MTEQKPKNNYVNNKELLAAIIEWKKELLNNKDPNKIIRQNDTIGLAIMLIAEGLSKRFNFSGYTQSWKQEMIADGIEASIKGLHNFDETKYNNPHAYITRACFNAFVQRIKKERKEVAKKYSYFVHNVYDSHDDDMVALVDETFIQDIYDKMTHYEESAYKAPGAEKKEVVSDSPSLDFLYEDDN
>ID:QBQ79950.1 |[Escherichia phage vB_EcoM_G8]||_Escherichia_phage_vB_EcoM_G8_.gbk|putative RNA polymer..|558|MK373787(169650):37978-38535:-1 ^^ Escherichia phage vB_EcoM_G8, complete genome.|neighbours:ID:QBQ79949.1(-1),ID:QBQ79951.1(-1)|neighbour_genes:hypothetical protein,hypothetical protein|
MSETKPKYNYVNNKELLQAIIDWKTELANNKDPNKVVRQNDTIGLAIMLIAEGLSKRFNFSGYTQSWKQEMIADGIEASIKGLHNFDETKYKNPHAYITQACFNAFVQRIKKERKEVAKKYSYFVHNVYDSRDDDMVALVDETFIQDIYDKMTHYEESTYRTPGAEKKSVVDDSPSLDFLYEAND
>ID:QBQ77850.1 |[Escherichia phage vB_EcoM_G9062]||_Escherichia_phage_vB_EcoM_G9062_.gbk|putative RNA polymer..|558|MK373779(168670):38755-39312:-1 ^^ Escherichia phage vB_EcoM_G9062, complete genome.|neighbours:ID:QBQ77849.1(-1),ID:QBQ77851.1(-1)|neighbour_genes:hypothetical protein,hypothetical protein|
MSETKPKYNYVNNKELLQAIIDWKTELANNKDPNKVVRQNDTIGLAIMLIAEGLSKRFNFSGYTQSWKQEMIADGIEASIKGLHNFDETKYKNPHAYITQACFNAFVQRIKKERKEVAKKYSYFVHNVYDSRDDDMVALVDETFIQDIYDKMTHYEESTYRTPGAEKKSVVDDSPSLDFLYEAND
>ID:AXC34066.1 |[Escherichia phage vB_EcoM_JB75]||_Escherichia_phage_vB_EcoM_JB75_.gbk|RNA polymerase sigma..|558|MH355584(167208):129098-129655:1 ^^ Escherichia phage vB_EcoM_JB75, complete genome.|neighbours:ID:AXC34159.1(1),ID:AXC34219.1(1)|neighbour_genes:hypothetical protein,hypothetical protein|
MSETKPKYNYVNNKELLQAIIDWKTELANNKDPNKVVRQNDTIGLAIMLIAEGLSKRFNFSGYTQSWKQEMIADGIEASIKGLHNFDETKYKNPHAYITQACFNAFVQRIKKERKEVAKKYSYFVHNVYDSRDDDMVALVDETFIQDIYDKMTHYEESTYRTPGAEKKSVVDDSPSLDFLYEAND
>ID:YP_009037438.1 |[Escherichia phage vB_EcoM_JS09]||_Escherichia_phage_vB_EcoM_JS09_.gbk|RNA polymerase sigma..|558|NC_024124(169148):129941-130498:1 ^GeneID:19524840^ Escherichia phage vB_EcoM_JS09, complete genome.|neighbours:ID:YP_009037437.1(1),ID:YP_009037439.1(1)|neighbour_genes:hypothetical protein,hypothetical protein|
MTEQKPKNNYVNNKELLAAIIEWKKELLNNKDPNKIIRQNDTIGLAIMLIAEGLSKRFNFSGYTQSWKQEMIADGIEASIKGLHNFDETKYNNPHAYITRACFNAFVQRIKKERKEVAKKYSYFVHNVYDSHDDDMVALVDETFIQDIYDKMTHYEESAYKAPGAEKKEVVSDSPSLDFLYEDDN
>ID:QBQ78351.1 |[Escherichia phage vB_EcoM_KAW1E185]||_Escherichia_phage_vB_EcoM_KAW1E185_.gbk|putative RNA polymer..|558|MK373781(164987):37240-37797:-1 ^^ Escherichia phage vB_EcoM_KAW1E185, complete genome.|neighbours:ID:QBQ78350.1(-1),ID:QBQ78352.1(-1)|neighbour_genes:hypothetical protein,hypothetical protein|
MSETKPKYNYVNNKELLQAIIDWKTELANNKDPNKVVRQNDTIGLAIMLIAEGLSKRFNFSGYTQSWKQEMIADGIEASIKGLHNFDETKYKNPHAYITQACFNAFVQRIKKERKEVAKKYSYFVHNVYDSRDDDMVALVDETFIQDIYDKMTHYEESTYRTPGAEKKSVVDDSPSLDFLYEAND
> |[Tevenvirinae Escherichia_phage_vB_EcoM_KAW3E185]||_Escherichia_phage_vB_EcoM_KAW3E185.gb|T4-like phage RNA po..|558|MK373782.1(170187):41192-41749:-1 ^RAST2:fig|1198136.54.peg.69^ Tevenvirinae Escherichia_phage_vB_EcoM_KAW3E185|neighbours:(-1),(-1)|neighbour_genes:Phage protein (ACLAM..,Phage protein|
MTEQKPKNNYVNNKELLAAIIEWKKELLNNKDPNKIIRQNDTIGLAIMLIAEGLSKRFNFSGYTQSWKQEMIADGIEASIKGLHNFDETKYNNPHAYITRACFNAFVQRIKKERKEVAKKYSYFVHNVYDSHDDDMVALVDETFIQDIYDKMTHYEESAYKAPGAEKKEVVSDSPSLDFLYEDDN
>ID:QBQ79116.1 |[Escherichia phage vB_EcoM_MM02]||_Escherichia_phage_vB_EcoM_MM02_.gbk|hypothetical protein|558|MK373784(169201):40799-41356:-1 ^^ Escherichia phage vB_EcoM_MM02, complete genome.|neighbours:ID:QBQ79115.1(-1),ID:QBQ79117.1(-1)|neighbour_genes:hypothetical protein,hypothetical protein|
MTEQKPKNNYVNNKELLAAIIEWKKELLNNKDPNKIIRQNDTIGLAIMLIAEGLSKRFNFSGYTQSWKQEMIADGIEASIKGLHNFDETKYNNPHAYITRACFNAFVQRIKKERKEVAKKYSYFVHNVYDSHDDDMVALVDETFIQDIYDKMTHYEESAYKAPGAEKKEVVSDSPSLDFLYEDDN
>ID:QBQ79393.1 |[Escherichia phage vB_EcoM_OE5505]||_Escherichia_phage_vB_EcoM_OE5505_.gbk|putative RNA polymer..|558|MK373785(168756):38426-38983:-1 ^^ Escherichia phage vB_EcoM_OE5505, complete genome.|neighbours:ID:QBQ79392.1(-1),ID:QBQ79394.1(-1)|neighbour_genes:hypothetical protein,hypothetical protein|
MSETKPKYNYVNNKELLQAIIDWKTELANNKDPNKVVRQNDTIGLAIMLIAEGLSKRFNFSGYTQSWKQEMIADGIEASIKGLHNFDETKYKNPHAYITQACFNAFVQRIKKERKEVAKKYSYFVHNVYDSRDDDMVALVDETFIQDIYDKMTHYEESTYRTPGAEKKSVVDDSPSLDFLYEAND
> |[Tevenvirinae _Escherichia_phage_vB_EcoM_PhAPEC2]||_Escherichia_phage_vB_EcoM_PhAPEC2.gb|T4-like phage RNA po..|558|NC_024794.1(167318):40572-41129:-1 ^RAST2:fig|1198136.124.peg.66^ Tevenvirinae _Escherichia_phage_vB_EcoM_PhAPEC2|neighbours:(-1),(-1)|neighbour_genes:Phage protein (ACLAM..,Phage protein|
MTEQKPKNNYVNNKELLAAIIEWKKELLNNKDPNKIIRQNDTIGLAIMLIAEGLSKRFNFSGYTQSWKQEMIADGIEASIKGLHNFDETKYNNPHAYITRACFNAFVQRIKKERKEVAKKYSYFVHNVYDSHDDDMVALVDETFIQDIYDKMTHYEESAYKAPGAEKKEVVSDSPSLDFLYEDDN
>ID:QBQ79674.1 |[Escherichia phage vB_EcoM_R5505]||_Escherichia_phage_vB_EcoM_R5505_.gbk|hypothetical protein|558|MK373786(167317):37229-37786:-1 ^^ Escherichia phage vB_EcoM_R5505, complete genome.|neighbours:ID:QBQ79673.1(-1),ID:QBQ79675.1(-1)|neighbour_genes:hypothetical protein,hypothetical protein|
MSETKPKYNYVNNKELLQAIIDWKTELANNKDPNKVVRQNDTIGLAIMLIAEGLSKRFNFSGYTQSWKQEMIADGIEASIKGLHNFDETKYKNPHAYITQACFNAFVQRIKKERKEVAKKYSYFVHNVYDSRDDDMVALVDETFIQDIYDKMTHYEESTYRTPGAEKKSVVDDSPSLDFLYEAND
>ID:QBQ77091.1 |[Escherichia phage vB_EcoM_WFK]||_Escherichia_phage_vB_EcoM_WFK_.gbk|hypothetical protein|558|MK373775(164590):40803-41360:-1 ^^ Escherichia phage vB_EcoM_WFK, complete genome.|neighbours:ID:QBQ77090.1(-1),ID:QBQ77092.1(-1)|neighbour_genes:hypothetical protein,hypothetical protein|
MTEQKPKNNYVNNKELLAAIIEWKKELLNNKDPNKIIRQNDTIGLAIMLIAEGLSKRFNFSGYTQSWKQEMIADGIEASIKGLHNFDETKYNNPHAYITRACFNAFVQRIKKERKEVAKKYSYFVHNVYDSHDDDMVALVDETFIQDIYDKMTHYEESAYKAPGAEKKEVVSDSPSLDFLYEDDN
>ID:QBQ76830.1 |[Escherichia phage vB_EcoM_WFL6982]||_Escherichia_phage_vB_EcoM_WFL6982_.gbk|hypothetical protein|558|MK373774(164279):40803-41360:-1 ^^ Escherichia phage vB_EcoM_WFL6982, complete genome.|neighbours:ID:QBQ76829.1(-1),ID:QBQ76831.1(-1)|neighbour_genes:hypothetical protein,hypothetical protein|
MTEQKPKNNYVNNKELLAAIIEWKKELLNNKDPNKIIRQNDTIGLAIMLIAEGLSKRFNFSGYTQSWKQEMIADGIEASIKGLHNFDETKYNNPHAYITRACFNAFVQRIKKERKEVAKKYSYFVHNVYDSHDDDMVALVDETFIQDIYDKMTHYEESAYKAPGAEKKEVVSDSPSLDFLYEDDN
>ID:QBQ77572.1 |[Escherichia phage vB_EcoM_WFbE185]||_Escherichia_phage_vB_EcoM_WFbE185.gbk|hypothetical protein|558|MK373778(170429):40843-41400:-1 ^^ Escherichia phage vB_EcoM_WFbE185, complete genome.|neighbours:ID:QBQ77571.1(-1),ID:QBQ77573.1(-1)|neighbour_genes:hypothetical protein,hypothetical protein|
MTEQKPKNNYVNNKELLAAIIEWKKELLNNKDPNKIIRQNDTIGLAIMLIAEGLSKRFNFSGYTQSWKQEMIADGIEASIKGLHNFDETKYNNPHAYITRACFNAFVQRIKKERKEVAKKYSYFVHNVYDSHDDDMVALVDETFIQDIYDKMTHYEESAYKAPGAEKKEVVSDSPSLDFLYEDDN
>ID:YP_007004807.1 |[Escherichia phage wV7]||_Escherichia_phage_wV7_.gbk|sigma factor for T4 ..|558|NC_019505(166452):37062-37619:-1 ^GeneID:14010601^ Escherichia phage wV7, complete genome.|neighbours:ID:YP_007004806.1(-1),ID:YP_007004808.1(-1)|neighbour_genes:hypothetical protein,hypothetical protein|
MSETKPKYNYVNNKELLQAIIDWKTELANNKDPNKVVRQNDTIGLAIMLIAEGLSKRFNFSGYTQSWKQEMIADGIEASIKGLHNFDETKYKNPHAYITQACFNAFVQRIKKERKEVAKKYSYFVHNVYDSRDDDMVALVDETFIQDIYDKMTHYEESTYRTPGAEKKSVVDDSPSLDFLYEAND
> |[Tevenvirinae Escherichia_virus_KFS-EC]||_Escherichia_virus_KFS-EC.gb|T4-like phage RNA po..|534|MH560358.1(164715):136712-137245:-1 ^RAST2:fig|1198136.83.peg.224^ Tevenvirinae Escherichia_virus_KFS-EC|neighbours:(-1),(-1)|neighbour_genes:Phage protein,Phage protein (ACLAM..|
MSDYVNNKELYEEICRWKQQIAAEGRQVPMSDQIGLAIMQISKNLSRRFNFSGYSQTWREEMIDDGIEAAVKGLINFDETKYKNPHAYITQACFNAFVQRIKKERTATAAKYKYFVHHVYDERDADMCQIADEAFIQDIYDKINNYEESVNKPKAPKVEDVLTEELPSLDQFYEIEN
>ID:QDK04194.1 |[Escherichia virus VEc20]||_Escherichia_virus_VEc20_.gbk|vec20_064|558|MN022785(167532):36814-37371:-1 ^^ Escherichia virus VEc20, complete genome.|neighbours:ID:QDK04193.1(-1),ID:QDK04195.1(-1)|neighbour_genes:vec20_063,vec20_065|
MSETKPKYNYVNNKELLQAIIDWKTELANNKDPNKVVRQNDTIGLAIMLIAEGLSKRFNFSGYTQSWKQEMIADGIEASIKGLHNFDETKYKNPHAYITQACFNAFVQRIKKERKEVAKKYSYFVHNVYDSRDDDMVALVDETFIQDIYDKMTHYEESTYRTPGAEKKSVVDDSPSLDFLYEAND
>ID:VCU44632.1 |[Escherichia virus vB_Eco_mar005P1]|vB_Eco_mar005P1|_Escherichia_virus_vB_Eco_mar005P1_.gbk|55|558|LR027390(167773):141003-141560:-1 ^^ Escherichia virus vB_Eco_mar005P1 genome assembly, chromosome: 1.|neighbours:ID:VCU44631.1(-1),ID:VCU44633.1(-1)|neighbour_genes:hypothetical protein,hypothetical protein|
MTEQKPKNNYVNNKELLAAIIEWKKELLNNKDPNKIIRQNDTIGLAIMLIAEGLSKRFNFSGYTQSWKQEMIADGIEASIKGLHNFDETKYNNPHAYITRACFNAFVQRIKKERKEVAKKYSYFVHNVYDSHDDDMVALVDETFIQDIYDKMTHYEESAYKAPGAEKKEVVSDSPSLDFLYEDDN
>ID:VCU44275.1 |[Escherichia virus vB_Eco_mar005P1]|vB_Eco_mar006P2|_Escherichia_virus_vB_Eco_mar005P1_strain_vB_Eco_mar006P2_.gbk|55|558|LR027387(167773):74252-74809:-1 ^^ Escherichia virus vB_Eco_mar005P1 strain vB_Eco_mar006P2 genome assembly, chromosome: 1.|neighbours:ID:VCU44274.1(-1),ID:VCU44276.1(-1)|neighbour_genes:hypothetical protein,hypothetical protein|
MTEQKPKNNYVNNKELLAAIIEWKKELLNNKDPNKIIRQNDTIGLAIMLIAEGLSKRFNFSGYTQSWKQEMIADGIEASIKGLHNFDETKYNNPHAYITRACFNAFVQRIKKERKEVAKKYSYFVHNVYDSHDDDMVALVDETFIQDIYDKMTHYEESAYKAPGAEKKEVVSDSPSLDFLYEDDN
>ID:VCU43404.1 |[Escherichia virus vB_Eco_mar005P1]|vB_Eco_mar007P3|_Escherichia_virus_vB_Eco_mar005P1_strain_vB_Eco_mar007P3_.gbk|55|558|LR027383(167651):163889-164446:-1 ^^ Escherichia virus vB_Eco_mar005P1 strain vB_Eco_mar007P3 genome assembly, chromosome: 1.|neighbours:ID:VCU43403.1(-1),ID:VCU43405.1(-1)|neighbour_genes:hypothetical protein,hypothetical protein|
MTEQKPKNNYVNNKELLAAIIEWKKELLNNKDPNKIIRQNDTIGLAIMLIAEGLSKRFNFSGYTQSWKQEMIADGIEASIKGLHNFDETKYNNPHAYITRACFNAFVQRIKKERKEVAKKYSYFVHNVYDSHDDDMVALVDETFIQDIYDKMTHYEESAYKAPGAEKKEVVSDSPSLDFLYEDDN
>ID:VCU44119.1 |[Escherichia virus vB_Eco_mar005P1]|vB_Eco_mar008P4|_Escherichia_virus_vB_Eco_mar005P1_strain_vB_Eco_mar008P4_.gbk|55|558|LR027386(167773):146670-147227:-1 ^^ Escherichia virus vB_Eco_mar005P1 strain vB_Eco_mar008P4 genome assembly, chromosome: 1.|neighbours:ID:VCU44118.1(-1),ID:VCU44120.1(-1)|neighbour_genes:hypothetical protein,hypothetical protein|
MTEQKPKNNYVNNKELLAAIIEWKKELLNNKDPNKIIRQNDTIGLAIMLIAEGLSKRFNFSGYTQSWKQEMIADGIEASIKGLHNFDETKYNNPHAYITRACFNAFVQRIKKERKEVAKKYSYFVHNVYDSHDDDMVALVDETFIQDIYDKMTHYEESAYKAPGAEKKEVVSDSPSLDFLYEDDN
>ID:VCU44936.1 |[Escherichia virus vB_Eco_mar005P1]|vB_Eco_mar009P5|_Escherichia_virus_vB_Eco_mar005P1_strain_vB_Eco_mar009P5_.gbk|55|558|LR027391(167658):150126-150683:1 ^^ Escherichia virus vB_Eco_mar005P1 strain vB_Eco_mar009P5 genome assembly, chromosome: 1.|neighbours:ID:VCU44935.1(1),ID:VCU44937.1(1)|neighbour_genes:hypothetical protein,hypothetical protein|
MTEQKPKNNYVNNKELLAAIIEWKKELLNNKDPNKIIRQNDTIGLAIMLIAEGLSKRFNFSGYTQSWKQEMIADGIEASIKGLHNFDETKYNNPHAYITRACFNAFVQRIKKERKEVAKKYSYFVHNVYDSHDDDMVALVDETFIQDIYDKMTHYEESAYKAPGAEKKEVVSDSPSLDFLYEDDN
>ID:AUV57398.1 |[Klebsiella phage KP1]||_Klebsiella_phage_KP1_.gbk|sigma factor for lat..|549|MG751100(167989):23063-23611:-1 ^^ Klebsiella phage KP1, complete genome.|neighbours:ID:AUV57397.1(-1),ID:AUV57399.1(-1)|neighbour_genes:hypothetical protein,hypothetical protein|
MSNYVNNKELYKSICAWKEKCRESEAAGGPRVVKQNDTIGLAIMLIAEGLSKRFNFSGYTQSWKQEMISDGIEAAIKGLINFDETKYDNPHAYITQACFNAFVQRIKKERKEMAKKYSYFVHNVYDSRDDDMVALADETFIQDIYDKMTQYESTAYKAPGSAKKSEPTSDGPNLEFLYEAED
>ID:APD20438.1 |[Klebsiella phage KPV15]|KPV15|_Klebsiella_phage_KPV15_.gbk|RNA polymerase sigma..|405|KY000080(167034):43982-44386:-1 ^^ Klebsiella phage KPV15, complete genome.|neighbours:ID:APD20437.1(-1),ID:APD20439.1(-1)|neighbour_genes:RNA polymerase sigma..,hypothetical protein|
MSNYVNNKELYKSICSWKEKCRESEAAGGPRVVKQNDTIGLAIMLIAEGLSKRFNFSGYTQSWKQEMISDGIEAAIKGLINFDETKYDNPHAYITQACFNAFVQRIKKNAKKWQRNTAILSTTCMIHGTMIWLR
> |[Tevenvirinae Klebsiella_phage_Marfa]||_Klebsiella_phage_Marfa.gb|gp55 sigma factor fo..|540|MN044033.1(168532):36209-36748:-1 ^RAST2:fig|1198136.82.peg.59^ Tevenvirinae Klebsiella_phage_Marfa|neighbours:(-1),(-1)|neighbour_genes:hypothetical protein,hypothetical protein|
MSDYVNNKELYKAICAWKEQVRNAPEGVKVRQNDTIGLAIMLIAEGLSKRFNFSGYTQSWKQEMIADGIEAAIKGLHNFDETKYTNPHAYITMACFNAFVQRIKKERKEMAKKYSYFVHNVYDSRDDDMVALADETFIQDIYDKMTQYETSTYKAPGSDKKSEPVVEGNELEFLYEAQN
>ID:YP_009194295.1 |[Klebsiella phage Matisse]||_Klebsiella_phage_Matisse_.gbk|sigma factor|528|NC_028750(176081):32089-32616:1 ^GeneID:26613233^ Klebsiella phage Matisse, complete genome.|neighbours:ID:YP_009194294.1(-1),ID:YP_009194296.1(1)|neighbour_genes:RNaseH ribonuclease,hypothetical protein|
MNTMTKETTNIYADNEKLYPILCAWKKQIAETGDRKMPNELGAAIMDIANGLSRRYNFNRYSEDWKMDMIDDGISAAISGLHNFDETRYTNVYGYINKACWQAFVTRILYEKKENAKKYKFFLEHVYDCEDSDMVSIADEGFIQDLHDKLSQYEASATKTKDKEAEVFPTLEDFL
>ID:AWY06950.1 |[Klebsiella phage Mineola]||_Klebsiella_phage_Mineola_.gbk|RNA polymerase sigma..|549|MH333064(166130):33311-33859:-1 ^^ Klebsiella phage Mineola, complete genome.|neighbours:ID:AWY06949.1(-1),ID:AWY06951.1(-1)|neighbour_genes:hypothetical protein,hypothetical protein|
MSNYVNNKELYKSICAWKEKCRESEAAGGPRVVKQNDTIGLAIMLIAEGLSKRFNFSGYTQSWKQEMISDGIEAAIKGLINFDETKYDNPHAYITQACFNAFVQRIKKERKEMAKKYSYFVHNVYDSRDDDMVALADETFIQDIYDKMTQYESTAYKAPGSAKKSEPTSDGPNLEFLYEAED
>ID:YP_009607247.1 |[Klebsiella phage Miro]||_Klebsiella_phage_Miro_.gbk|hypothetical protein|528|NC_041981(176055):32076-32603:1 ^GeneID:40083255^ Klebsiella phage Miro, complete genome.|neighbours:ID:YP_009607246.1(-1),ID:YP_009607248.1(1)|neighbour_genes:RNaseH,hypothetical protein|
MNTMTKETTNIYADNEKLYPILCAWKKQIAETGDRKMPNELGAAIMDIANGLSRRYNFNRYSEDWKMDMIDDGISAAISGLHNFDETRYTNVYGYINKACWQAFVTRILYEKKENAKKYKFFLEHVYDCEDSDMVSIADEGFIQDLHDKLSQYEASATKTKDKEAEVFPTLEDFL
> |[Tevenvirinae _Klebsiella_phage_PKO111]||_Klebsiella_phage_PKO111.gb|gp55 sigma factor fo..|549|NC_031095.1(168758):71680-72228:1 ^RAST2:fig|1198136.84.peg.149^ Tevenvirinae _Klebsiella_phage_PKO111|neighbours:(1),(1)|neighbour_genes:hypothetical protein,hypothetical protein|
MSNYVNNKELYKSICAWKEKCRESEAAGGPRVVKQNDTIGLAIMLIAEGLSKRFNFSGYTQSWKQEMISDGIEAAIKGLINFDETKYDNPHAYITQACFNAFVQRIKKERKEMAKKYSYFVHNVYDSRDDDMVALADETFIQDIYDKMTQYESTAYKAPGSAKKSEPTSDGPNLEFLYEAED
>ID:YP_009288735.1 |[Klebsiella phage vB_KpnM_KpV477]||_Klebsiella_phage_vB_KpnM_KpV477_.gbk|putative sigma facto..|549|NC_031087(168272):35691-36239:-1 ^GeneID:29067021^ Klebsiella phage vB_KpnM_KpV477, complete genome.|neighbours:ID:YP_009288734.1(-1),ID:YP_009288736.1(-1)|neighbour_genes:hypothetical protein,hypothetical protein|
MSNYVNNKELYKSICSWKEKCRESEAAGGPRVVKQNDTIGLAIMLIAEGLSKRFNFSGYTQSWKQEMISDGIEAAIKGLINFDETKYDNPHAYITQACFNAFVQRIKKERKEMAKKYSYFVHNVYDSRDDDMVALADETFIQDIYDKMTQYESTAYKAPGSAKKSEPTSDGPNLEFLYEAED
>ID:AUO78702.1 |[Klebsiella phage vB_Kpn_F48]||_Klebsiella_phage_vB_Kpn_F48.gbk|RNA polymerase sigma..|540|MG746602(170764):29288-29827:1 ^^ Klebsiella phage vB_Kpn_F48, complete genome.|neighbours:ID:AUO78701.1(1),ID:AUO78703.1(1)|neighbour_genes:hypothetical protein,hypothetical protein|
MSDYVNNKELYKAICAWKEQVRNAPEGTKVRQNDTIGLAIMLIAEGLSKRFNFSGYTQSWKQEMIADGIEAAIKGLHNFDETKYTNPHAYITMACFNAFVQRIKKERKEMAKKYSYFVHNVYDSRDDDMVALADETFIQDIYDKMTQYETSAYKAPGSDKKSEPVVEGNELEFLYEAQD
> |[Tevenvirinae Morganella_phage_vB_MmoM_MP1]||_Morganella_phage_vB_MmoM_MP1.gb|gp55 sigma factor|519|NC_031020.1(163201):32243-32761:-1 ^RAST2:fig|1198136.47.peg.51^ Tevenvirinae Morganella_phage_vB_MmoM_MP1|neighbours:(-1),(-1)|neighbour_genes:hypothetical protein,hypothetical protein|
MENNNYVDNKELYKQICEWKEKCYEAGEVVKLPDSIGQAIMSISEGLTKYYKFSGYTPTWKEEMYWDGIEVAIKGLINFDEKKYFNPHAYITQACFNAFIQRIKKEKKEMAVKYSYFVHNVYDEYDEDMTRIADEDFVQDIYDKLVAYEVSRTNANKKKEEPEGPTLDYLYE
>ID:YP_009211489.1 |[Pectobacterium bacteriophage PM2]||_Pectobacterium_bacteriophage_PM2.gbk|RNA polymerase sigma..|552|NC_028940(170286):39033-39584:-1 ^GeneID:26637961^ Pectobacterium bacteriophage PM2, complete genome.|neighbours:ID:YP_009211488.1(-1),ID:YP_009211490.1(-1)|neighbour_genes:hypothetical protein,hypothetical protein|
MVQRTKNNYVNNKELLQAITLWKQELNANTNPNKIIRQNDTIGLAIMLIAEGLSKRFNFSGYTQSWKDEMISDGIEAAIKGLHNFDETKYSNPHAYITQACFNAFVQRIKKERKEMAKKYSYFVHNVYDSHDDDIVALADETFIQDIYDKMTQYETSLAQKPGSDKSIEPKEGGLDFLYEASN
>ID:QBP35677.1 |[Phage NC-G]||_Phage_NC-G.gbk|RNA polymerase sigma..|558|MK310184(170164):151192-151749:-1 ^^ Phage NC-G, complete genome.|neighbours:ID:QBP35676.1(-1),ID:QBP35678.1(-1)|neighbour_genes:hypothetical protein,hypothetical protein|
MTEIKLTKNNYVNNKELLKAITQWKTELRENTDPNKIVRQNDVIGLAIMLIAEGLSKRFNFSGYTQSWKQEMIADGIEASIKGLHNFDETKYDNPHAYITMACFNAFVQRIKKERKEMAKKYSYFVHNVYDANDDDMVGIADETFIQDIYDKMTQYETSLTKAPGSDKSAEPKVGELDFLYGTSD
> |[Tevenvirinae _Proteus_phage_phiP4-3]||_Proteus_phage_phiP4-3.gb|gp55 sigma factor|549|MG696114.1(167849):128934-129482:1 ^RAST2:fig|1198136.86.peg.224^ Tevenvirinae _Proteus_phage_phiP4-3|neighbours:(1),(1)|neighbour_genes:hypothetical protein,hypothetical protein|
MNNYINNKELYKEICKWKQDCYDAGYQVKIPDSIGRAIMLIAEGLSNRYNFSGYTPTWKQEMYWDGIEATIKGLYGFDEKKYNNPHAYITMACFNAFVQRIKKERKEMAIKYSYFVHNVYDEFDTDLSQIADETFIQDIYDKLNSYESSVKSSGSKKADDTGPTLDAFYELSEEDTQSFSFD
> |[Tevenvirinae _Proteus_phage_vB_PmiM_Pm5461]||_Proteus_phage_vB_PmiM_Pm5461.gb|T4-like phage RNA po..|549|NC_028762.1(161989):37813-38361:-1 ^RAST2:fig|1198136.85.peg.57^ Tevenvirinae _Proteus_phage_vB_PmiM_Pm5461|neighbours:(-1),(-1)|neighbour_genes:hypothetical protein,hypothetical protein|
MNNYINNKELYKEICDWKQKCYKAGHQVKIPDSIGRAIMLIAEGLSNRYNFSGYTAAWKQEMYWDGIEATIKGLYGFDETKYNNPHAYITMACFNAFVQRIKKERKEMAIKYSYFVHNVYDEFDSDLTQIADETFIQDIYDKLTSYESSVKSSGSKKTSDTGPTLDDFYELLEEETQSNTID
> |[Tevenvirinae _Pseudomonas_phage_PspYZU05]||_Pseudomonas_phage_PspYZU05.gb|gp55 sigma factor|528|KY971610.1(166442):133810-134337:1 ^RAST2:fig|1198136.88.peg.182^ Tevenvirinae _Pseudomonas_phage_PspYZU05|neighbours:(1),(1)|neighbour_genes:hypothetical protein,hypothetical protein|
MTTVKNNYVNNKDLYNAICEWKQKCKEAGEIVRQNDTIGKAILLISEGLSHRFNFSGYTACWKQEMISDGIEASIKGLINFDETKYKNPHAYITQACFNAFVQRIKKERKETARKYSYFINHVYDANDDDMVALADEDFIQDIYDKLQQYESSQKQPKKVVAEETPTLDFLYGNS
>ID:YP_009615540.1 |[Salmonella phage Melville]||_Salmonella_phage_Melville_.gbk|RNA polymerase sigma..|540|NC_042044(159323):33590-34129:-1 ^GeneID:40092004^ Salmonella phage Melville, complete genome.|neighbours:ID:YP_009615539.1(-1),ID:YP_009615541.1(-1)|neighbour_genes:hypothetical protein,hypothetical protein|
MADYVNNKELYNAICEWKQKCREAPEGTLVRQNDTIGKAIMLISEGLSKRFNFSGYTQSWKDEMISDGVEAAIKGLKNFDEEKYKNPHAYITQACFNAFVQRIKKERKEMAKKYSYFVHNVYDSRDDDMVALADETFIQDIYDKMTHYEESTYKAPGSDKKSVEVDDSPNLDFLYEAED
>ID:YP_007501096.1 |[Salmonella phage vB_SenMS16]||_Salmonella_phage_S16_.gbk|sigma factor for lat..|540|NC_020416(160221):33414-33953:-1 ^GeneID:14675297^ Salmonella phage S16, complete genome.|neighbours:ID:YP_007501095.1(-1),ID:YP_007501097.1(-1)|neighbour_genes:hypothetical protein,hypothetical protein|
MADYVNNKELYNAICEWKQKCREAPEGTLVRQNDTIGKAIMLISEGLSKRFNFSGYTQSWKDEMISDGVEAAIKGLKNFDEEKYKNPHAYITQACFNAFVQRIKKERKEMAKKYSYFVHNVYDSRDDDMVALADETFIQDIYDKMTHYEESTYKAPGSDKKSVEVDDSPNLDFLYEAED
> |[Tevenvirinae _Salmonella_phage_STML-198]||_Salmonella_phage_STML-198.gb|gp55 sigma factor fo..|540|NC_027344.1(158099):75186-75725:-1 ^RAST2:fig|1198136.87.peg.132^ Tevenvirinae _Salmonella_phage_STML-198|neighbours:(-1),(-1)|neighbour_genes:Phage protein (ACLAM..,hypothetical protein|
MADYVNNKELYNAICEWKQKCREAPEGTLVRQNDTIGKAIMLISEGLSKRFNFSGYTQSWKDEMISDGVEAAIKGLKNFDEEKYKNPHAYITQACFNAFVQRIKKERKEMAKKYSYFVHNVYDSRDDDMVALADETFIQDIYDKMTHYEESTYKAPGSDKKSVEVDDSPNLDFLYEAED
> |[Tevenvirinae Salmonella phage STP4-a]||_Salmonella_phage_STP4-a.gb|gp55 sigma factor fo..|540|NC_026607.2(159914):33150-33689:-1 ^RAST2:fig|1198136.48.peg.56^ Tevenvirinae Salmonella phage STP4-a|neighbours:(-1),(-1)|neighbour_genes:Phage protein (ACLAM..,hypothetical protein|
MADYVNNKELYNAICEWKQKCREAPEGTLVRQNDTIGKAIMLISEGLSKRFNFSGYTQSWKDEMISDGVEAAIKGLKNFDEEKYKNPHAYITQACFNAFVQRIKKERKEMAKKYSYFVHNVYDSRDDDMVALADETFIQDIYDKMTHYEESTYKAPGSDKKSVEIDDSPNLDFLYEAED
> |[Tevenvirinae Salmonella_phage_vB_SnwM_CGG4-1]||_Salmonella_phage_vB_SnwM_CGG4-1.gb|gp55 sigma factor fo..|540|NC_031065.1(159878):33046-33585:-1 ^RAST2:fig|1198136.78.peg.56^ Tevenvirinae Salmonella_phage_vB_SnwM_CGG4-1|neighbours:(-1),(-1)|neighbour_genes:Phage protein (ACLAM..,hypothetical protein|
MADYVNNKELYNAICEWKQKCREAPEGTLVRQNDTIGKAIMLISEGLSKRFNFSGYTQSWKDEMISDGVEAAIKGLKNFDEEKYKNPHAYITQACFNAFVQRIKKERKEMAKKYSYFVHNVYDSRDDDMVALADETFIQDIYDKMTHYEESTYKAPGSDKKSAEVDDSPNLDFLYEAKD
> |[Tevenvirinae Serratia phage PS2]||_Serratia_phage_PS2.gb|gp55 sigma factor fo..|558|KJ025957.1(167266):37477-38034:-1 ^RAST2:fig|1198136.49.peg.68^ Tevenvirinae Serratia phage PS2|neighbours:(-1),(-1)|neighbour_genes:hypothetical protein,hypothetical protein|
MTEKKNNYVNNPGLYKRICAWKQECYANPDKRIPIPDSIGLDIIRISKALVKRWNFSGYTQTWKQEMVDDGIMAAIAGLHNFDEVKYNNPHTYITTACFNAFVQRIKKERHELAVKQSYFINNVYDSNHVDDEMHKIADETFIQDIHNKLNDYEQSRKSSGSKKKKDDIPVQAQATLESFYEADT
>ID:APC45059.1 |[Shigella phage SH7]||_Shigella_phage_SH7_.gbk|sigma factor for lat..|558|KX828711(164870):35794-36351:-1 ^^ Shigella phage SH7, complete genome.|neighbours:ID:APC45114.1(-1),ID:APC45232.1(-1)|neighbour_genes:hypothetical protein,hypothetical protein|
MSETKPKYNYVNNKELLQAIIDWKTELANNKDPNKVVRQNDTIGLAIMLIAEGLSKRFNFSGYTQSWKQEMIADGIEASIKGLHNFDETKYKNPHAYITQACFNAFVQRIKKERKEVAKKYSYFVHNVYDSRDDDMVALVDETFIQDIYDKMTHYEESTYRTPGAEKKSVVDDSPSLDFLYEAND
>ID:YP_009288434.1 |[Shigella phage SHBML-50-1]||_Shigella_phage_SHBML-50-1_.gbk|RNA polymerase sigma..|558|NC_031085(166634):39268-39825:-1 ^GeneID:29060524^ Shigella phage SHBML-50-1, complete genome.|neighbours:ID:YP_009288433.1(-1),ID:YP_009288435.1(-1)|neighbour_genes:hypothetical protein,hypothetical protein|
MSETKPKYNYVNNKELLQAIIDWKTELANNKDPNKVVRQNDTIGLAIMLIAEGLSKRFNFSGYTQSWKQEMIADGIEASIKGLHNFDETKYKNPHAYITQACFNAFVQRIKKERKEVAKKYSYFVHNVYDSRDDDMVALVDETFIQDIYDKMTHYEESTYRTPGAEKKSVVDDSPSLDFLYEAND
>ID:YP_009277707.1 |[Shigella phage SHFML-11]||_Shigella_phage_SHFML-11.gbk|RNA polymerase sigma..|558|NC_030953(170650):155016-155573:-1 ^GeneID:29056414^ Shigella phage SHFML-11, complete genome.|neighbours:ID:YP_009277706.1(-1),ID:YP_009277708.1(-1)|neighbour_genes:hypothetical protein,hypothetical protein|
MSETKPKYNYVNNKELLQAIIDWKTELANNKDPNKVVRQNDTIGLAIMLIAEGLSKRFNFSGYTQSWKQEMIADGIEASIKGLHNFDETKYKNPHAYITQACFNAFVQRIKKERKEVAKKYSYFVHNVYDSRDDDMVALVDETFIQDIYDKMTHYEESTYRTPGAEKKSVVDDSPSLDFLYEAND
> |[Tevenvirinae Shigella_phage_SHSML-52-1]||_Shigella_phage_SHSML-52-1.gb|T4-like phage RNA po..|558|NC_031090.1(169621):164260-164817:1 ^RAST2:fig|1198136.79.peg.274^ Tevenvirinae Shigella_phage_SHSML-52-1|neighbours:(1),(1)|neighbour_genes:Phage protein,Phage protein (ACLAM..|
MTEQKPKNNYVNNKELLAAIIEWKKELLNNKDPNKIIRQNDTIGLAIMLIAEGLSKRFNFSGYTQSWKQEMIADGIEASIKGLHNFDETKYNNPHAYITRACFNAFVQRIKKERKEVAKKYSYFVHNVYDSHDDDMVALVDETFIQDIYDKMTHYEESAYKAPGAEKKEVVSDSPSLDFLYEDDN
>ID:YP_003934688.1 |[Shigella phage SP18]||_Shigella_phage_SP18.gbk|gp55|558|NC_014595(170605):34662-35219:-1 ^GeneID:9830424^ Shigella phage SP18, complete genome.|neighbours:ID:YP_003934687.1(-1),ID:YP_003934689.1(-1)|neighbour_genes:a-gt.5,hypothetical protein|
MNEIKLTKNNYVNNKELLKAISEWKQKLNANTDPNKIIRQNDVIGLAIMLIAEGLSKRFNFSGYTQSWKQEMIADGIEAAIKGLHNFDETKYDNPHAYITMACFNAFVQRIKKERKEMAKKYSYFVHNVYDSRDDDMVALADETFIQDIYDKMTQYESSLVKAPGSDKSAKDKEGDLDFLYETSI
>ID:AUV64004.1 |[Shigella phage Sf20]||_Shigella_phage_Sf20_.gbk|putative sigma facto..|534|MF327006(163982):127563-128096:-1 ^^ Shigella phage Sf20, complete genome.|neighbours:ID:AUV64003.1(-1),ID:AUV64005.1(-1)|neighbour_genes:hypothetical protein,hypothetical protein|
MSDYVNNKELYEEICRWKQRIAAEGRQVPMSDQIGLAIMQISKNLSRRFNFSGYSQTWREEMIDDGIEAAVKGLINFDETKYKNPHAYITQACFNAFVQRIKKERTATAAKYKYFVHHVYDERDADMCQIADEAFIQDIYDKINNYEESVNKPKAPKVEDVLTEELPSLDQFYEIEN
>ID:YP_009618877.1 |[Shigella phage Sf21]||_Shigella_phage_Sf21_.gbk|RNA polymerase sigma..|558|NC_042077(166002):36597-37154:-1 ^GeneID:40095480^ Shigella phage Sf21, complete genome.|neighbours:ID:YP_009618876.1(-1),ID:YP_009618878.1(-1)|neighbour_genes:hypothetical protein,hypothetical protein|
MSETKPKYNYVNNKELLQAIIDWKTELANNKDPNKVVRQNDTIGLAIMLIAEGLSKRFNFSGYTQSWKQEMIADGIEASIKGLHNFDETKYKNPHAYITQACFNAFVQRIKKERKEVAKKYSYFVHNVYDSRDDDMVALVDETFIQDIYDKMTHYEESTYRTPGAEKKSVVDDSPSLDFLYEAND
>ID:YP_009614988.1 |[Shigella phage Sf22]||_Shigella_phage_Sf22_.gbk|RNA polymerase sigma..|558|NC_042039(166283):149441-149998:-1 ^GeneID:40091403^ Shigella phage Sf22, complete genome.|neighbours:ID:YP_009614987.1(-1),ID:YP_009614989.1(-1)|neighbour_genes:gp235,gp237|
MSETKPKYNYVNNKELLQAIIDWKTELANNKDPNKVVRQNDTIGLAIMLIAEGLSKRFNFSGYTQSWKQEMIADGIEASIKGLHNFDETKYKNPHAYITQACFNAFVQRIKKERKEVAKKYSYFVHNVYDSRDDDMVALVDETFIQDIYDKMTHYEESTYRTPGAEKKSVVDDSPSLDFLYEAND
>ID:ATE86597.1 |[Shigella phage Sf23]||_Shigella_phage_Sf23_.gbk|RNA polymerase sigma..|558|MF158046(167678):126830-127387:-1 ^^ Shigella phage Sf23, complete genome.|neighbours:ID:ATE86596.1(-1),ID:ATE86598.1(-1)|neighbour_genes:hypothetical protein,hypothetical protein|
MSETKPKYNYVNNKELLQAIIDWKTELANNKDPNKVVRQNDTIGLAIMLIAEGLSKRFNFSGYTQSWKQEMIADGIEASIKGLHNFDETKYKNPHAYITQACFNAFVQRIKKERKEVAKKYSYFVHNVYDSRDDDMVALVDETFIQDIYDKMTHYEESTYRTPGAEKKSVVDDSPSLDFLYEAND
>ID:YP_009619273.1 |[Shigella phage Sf24]||_Shigella_phage_Sf24_.gbk|RNA polymerase sigma..|558|NC_042078(168112):132633-133190:-1 ^GeneID:40095888^ Shigella phage Sf24, complete genome.|neighbours:ID:YP_009619272.1(-1),ID:YP_009619274.1(-1)|neighbour_genes:hypothetical protein,hypothetical protein|
MSETKPKYNYVNNKELLQAIIDWKTELANNKDPNKVVRQNDTIGLAIMLIAEGLSKRFNFSGYTQSWKQEMIADGIEASIKGLHNFDETKYKNPHAYITQACFNAFVQRIKKERKEVAKKYSYFVHNVYDSRDDDMVALVDETFIQDIYDKMTHYEESTYRTPGAEKKSVVDDSPSLDFLYEAND
>ID:YP_004414965.1 |[Shigella phage Shfl2]||_Shigella_phage_Shfl2_.gbk|putative sigma facto..|558|NC_015457(165919):37060-37617:-1 ^GeneID:10498828^ Shigella phage Shfl2, complete genome.|neighbours:ID:YP_004414964.1(-1),ID:YP_004414966.1(-1)|neighbour_genes:hypothetical protein..,hypothetical protein|
MSETKPKYNYVNNKELLQAIIDWKTELANNKDPNKVVRQNDTIGLAIMLIAEGLSKRFNFSGYTQSWKQEMIADGIEASIKGLHNFDETKYKNPHAYITQACFNAFVQRIKKERKEVAKKYSYFVHNVYDSRDDDMVALVDETFIQDIYDKMTHYEESTYRTPGAEKKSVVDDSPSLDFLYEAND
>ID:YP_009110883.1 |[Shigella phage pSs-1]||_Shigella_phage_pSs-1_.gbk|gp76|558|NC_025829(164999):41441-41998:-1 ^GeneID:22475149^ Shigella phage pSs-1, complete genome.|neighbours:ID:YP_009110882.1(-1),ID:YP_009110884.1(-1)|neighbour_genes:gp75,gp77|
MSETKPKYNYVNNKELLQAIIDWKTELANNKDPNKVVRQNDTIGLAIMLIAEGLSKRFNFSGYTQSWKQEMIADGIEASIKGLHNFDETKYKNPHAYITQACFNAFVQRIKKERKEVAKKYSYFVHNVYDSRDDDMVALVDETFIQDIYDKMTHYEESTYRTPGAEKKSVVDDSPSLDFLYEAND
> |[Tevenvirinae Vibrio_phage_KVP40]||_Vibrio_phage_KVP40.gb|T4-like phage RNA po..|513|NC_005083.2(244834):37211-37723:1 ^RAST2:fig|1198136.81.peg.66^ Tevenvirinae Vibrio_phage_KVP40|neighbours:(1),(1)|neighbour_genes:hypothetical protein,Phage protein|
MKNHYVDNKALYASLCEWKDEMNKNPDATIPVPDVVAISIMKISENLSRRYNFSGYTATWKEEMIGDAIEHCLRYIKNFDTDKYNNPHAYITRICFNAFVQRIKKERKDTAIKYKVFLCDSSNYTVEGEETDFEFLQQMLERVNSYESGKTAKAQPDEQKEPLNLQKFYD
> |[Tevenvirinae Vibrio_phage_ValB1_HC]||_Vibrio_phage_ValB1_HC.gb|T4-like phage RNA po..|513|MK568540.1(247619):43283-43795:-1 ^RAST2:fig|1198136.76.peg.71^ Tevenvirinae Vibrio_phage_ValB1_HC|neighbours:(-1),(-1)|neighbour_genes:Phage protein,hypothetical protein|
MKNHYVDNKALYASLCEWKNEMKKHPDAAIPVPDVVAISIMKISENLSRRYNFSGYTATWKEEMIGDAIEHCLRYIKNFDTDKYNNPHAYITRICFNAFVQRIKKERKDTAIKYKVFLCDSSNYSIDGEETDFDFLQQMLERVNSYESGKTAKAQPDEQKEPLNLQKFYD
> |[Tevenvirinae Vibrio_phage_ValKK3]||_Vibrio_phage_ValKK3.gb|T4-like phage RNA po..|513|NC_028829.1(248088):96372-96884:-1 ^RAST2:fig|1198136.77.peg.207^ Tevenvirinae Vibrio_phage_ValKK3|neighbours:(-1),(-1)|neighbour_genes:Phage protein,hypothetical protein|
MKNHYVDNKALYASLCEWKSEMKKHPDAAIPVPDVVAISIMKISENLSRRYNFSGYTATWKEEMIGDAIEHCLRYIKNFDTDKYNNPHAYITRICFNAFVQRIKKERKDTAIKYKVFLCDSSNYSIDGEETDFDFLQQMLERVNSYESGKTAKAQPDEQKEPLNLQKFYD
> |[Tevenvirinae Vibrio_phage_phi-Grn1]||_Vibrio_phage_phi-Grn1.gb|T4-like phage RNA po..|513|KT919972.1(248605):144744-145256:1 ^RAST2:fig|1198136.75.peg.227^ Tevenvirinae Vibrio_phage_phi-Grn1|neighbours:(1),(1)|neighbour_genes:hypothetical protein,Phage protein|
MKNHYVDNKALYASLCEWKNEMKKHPDAAIPVPDVVAISIMKISENLSRRYNFSGYTATWKEEMIGDAIEHCLRYIKNFDTDKYNNPHAYITRICFNAFVQRIKKERKDTAIKYKVFLCDSSNYSIDGEETDFDFLQQMLERVNSYESGKTAKAQPDEQKEPLNLQKFYD
> |[Tevenvirinae Vibrio_phage_phi-ST2]||_Vibrio_phage_phi-ST2.gb|T4-like phage RNA po..|513|KT919973.1(250485):204923-205435:1 ^RAST2:fig|1198136.73.peg.368^ Tevenvirinae Vibrio_phage_phi-ST2|neighbours:(1),(1)|neighbour_genes:hypothetical protein,Phage protein|
MKNHYVDNKALYASLCEWKSEMKKHPDAAIPVPDVVAISIMKISENLSRRYNFSGYTATWKEEMIGDAIEHCLRYIKNFDTDKYNNPHAYITRICFNAFVQRIKKERKDTAIKYKVFLCDSSNYSIDGEETDFDFLQQMLERVNSYESGKTAKAQPDEQKEPLNLQKFYD
> |[Tevenvirinae _Vibrio_phage_vB_VmeM-32]||_Vibrio_phage_vB_VmeM-32.gb|hypothetical protein|585|KU160494.1(199912):103024-103608:1 ^RAST2:fig|1198136.70.peg.160^ Tevenvirinae _Vibrio_phage_vB_VmeM-32|neighbours:(1),(1)|neighbour_genes:hypothetical protein,hypothetical protein|
MSKEQKIDTSQVEKKKKSKKNYVDNVRFYNEIKEWQEKRQLDPTVKPSDYIGQAFMDIAHGMSTYFKFVNYTDNWKDLMIGDAIEVMCKNVHLFDCSRFDNPHAYFSMVTYRAFQNRIKIEKKAMLTKCNYFVNNFHSEIDDEIMSLPDNEFLFDMIEKSQQSNDFDDEKYDTSTDIKPRTYNNAQLSDQLFEE
> |[Tevenvirinae Vibriophage_phi-pp2]||_Vibriophage_phi-pp2.gb|T4-like phage RNA po..|513|JN849462.1(246421):37206-37718:1 ^RAST2:fig|1198136.74.peg.66^ Tevenvirinae Vibriophage_phi-pp2|neighbours:(1),(1)|neighbour_genes:hypothetical protein,Phage protein|
MKNHYVDNKALYASLCEWKDEMNKNPDATIPVPDVVAISIMKISENLSRRYNFSGYTATWKEEMIGDAIEHCLRYIKNFDTDKYNNPHAYITRICFNAFVQRIKKERKDTAIKYKVFLCDSSNYTVEGEETDFEFLQQMLERVNSYESGKTAKAQPDEQKEPLNLQKFYD
>ID:YP_009153665.1 |[Yersinia phage PST]||_Yersinia_phage_PST_.gbk|sigma factor for lat..|558|NC_027404(167785):36123-36680:-1 ^GeneID:24677471^ Yersinia phage PST, complete genome.|neighbours:ID:YP_009153664.1(-1),ID:YP_009153666.1(-1)|neighbour_genes:hypothetical protein,hypothetical protein|
MSETKPKYNYVNNKELLQAIIDWKTELANNKDPNKVVRQNDTIGLAIMLIAEGLSKRFNFSGYTQSWKQEMIADGIEASIKGLHNFDETKYKNPHAYITQACFNAFVQRIKKERKEVAKKYSYFVHNVYDSRDDDMVALVDETFIQDIYDKMTHYEESTYRTPGAEKKSVVDDSPSLDFLYEAND
>ID:VEV89679.1 |[Yersinia phage fPS-2]||_Yersinia_phage_fPS-2_.gbk|g063c|558|LR215722(169060):38480-39037:-1 ^^ Yersinia phage fPS-2 genome assembly, chromosome: I.|neighbours:ID:VEV89678.1(-1),ID:VEV89680.1(-1)|neighbour_genes:g062c,g064c|
MSETKPKYNYVNNKELLQAIIDWKTELANNKDPNKVVRQNDTIGLAIMLIAEGLSKRFNFSGYTQSWKQEMIADGIEASIKGLHNFDETKYKNPHAYITQACFNAFVQRIKKERKEVAKKYSYFVHNVYDSRDDDMVALVDETFIQDIYDKMTHYEESTYRTPGAEKKSVVDDSPSLDFLYEAND
>ID:YP_009149307.1 |[Yersinia phage phiD1]||_Yersinia_phage_phiD1_.gbk|g068|558|NC_027353(167063):37597-38154:-1 ^GeneID:24635504^ Yersinia phage phiD1 complete genome.|neighbours:ID:YP_009149306.1(-1),ID:YP_009149308.1(-1)|neighbour_genes:g067,g069|
MSETKPKYNYVNNKELLQAIIDWKTELANNKDPNKVVRQNDTIGLAIMLIAEGLSKRFNFSGYTQSWKQEMIADGIEASIKGLHNFDETKYKNPHAYITQACFNAFVQRIKKERKEVAKKYSYFVHNVYDSRDDDMVALVDETFIQDIYDKMTHYEESTYRTPGAEKKSVVDDSPSLDFLYEAND
