# Supplementary material for: Influence of Non-canonical DNA Bases on the Genomic Diversity of Tevenvirinae
Source: Front Microbiol. 2021 Apr 6;12:632686. doi: 10.3389/fmicb.2021.632686 (PMC8056088; doi:10.3389/fmicb.2021.632686)
Supplement: Supplementary Data Sheet 1 — Clustering results (folders “first clusterisation,” “second clusterisation,” and “third clusterisation”): the number of pan-genome components in the individual genome (files “pan genome components of genomes”), the total number of all clusters and components of the pan-genome (files “pan genome components”), a list of clusters of the core genome (files “core list”), a list of clusters of the softcore genome (files “softcore list”). Clusters of the softcore genome (folders “softcore clusters”) are presented in the files which show regions in genomes, protein sequences, names of viruses which have these proteins A description of softcore clusters is also supplied (file “Softcore clusters description”). [file Data_Sheet_1.ZIP › Data sheet 1/third clusterisation/softcore_clusters/20400_tk.faa]

> |[Tevenvirinae _Aeromonas_phage_65.2]||_Aeromonas_phage_65.2.gb|Thymidine kinase (EC..|576|KY290955.1(236567):120649-121224:1 ^RAST2:fig|1198136.115.peg.154^ Tevenvirinae _Aeromonas_phage_65.2|neighbours:(1),(-1)|neighbour_genes:Phage protein,Phage capsid and sca..|
MSSLHFHHSAMNSGKSTHLLQVAYNYEERGMNVLVIKPNIDTRDGDFVKARIGLSRPAVMFSKDENLIDLFLSYSIGSKRDCILVDEAQFMTIEQVKQLAKIVDDYDVPVMCYGLMSDSNGNMFDASRQLVVMAEQLVEHKTICWCGSKASMNMRINEGGEKILGDQVCIGGNDKFISVCRKHWVSGKPHP
> |[Viruses Aeromonas phage 65]||_Aeromonas_phage_65.gb|Thymidine kinase (EC..|576|NC_015251.1(235229):120672-121247:1 ^RAST2:fig|10239.65.peg.143^ Viruses Aeromonas phage 65|neighbours:(1),(-1)|neighbour_genes:Phage protein,Phage capsid and sca..|
MSSLHFHHSAMNSGKSTHLLQVAYNYEERGMNVLVIKPNIDTRDGDFVKARIGLSRPAVMFSKDENLIDLFLSYSIGSKRDCILVDEAQFMTIEQVKQLAKIVDDYDVPVMCYGLMSDSNGNMFDASRQLVVMAEQLVEHKTICWCGSKASMNMRINEGGEKILGDQVCIGGNDKFISVCRKHWVSGKPHP
> |[Tevenvirinae _Aeromonas_phage_AS-szw]||_Aeromonas_phage_AS-szw.gb|Thymidine kinase (EC..|576|MF498773.1(229957):56373-56948:-1 ^RAST2:fig|1198136.118.peg.146^ Tevenvirinae _Aeromonas_phage_AS-szw|neighbours:(1),(-1)|neighbour_genes:Phage baseplate hub ..,Phage protein|
MSSLHFHHSAMNAGKSSHLLQVAYNYEERGMGVLVLKPCIDTRDGEMVSSRLGVSRPSIMFSNKENLTDLYLSYKIGKKIDCILIDEAQFMTVEQVKQLAFIVDNYDVPVMCYGLMSDSNGEMFDASRQLVVMAEQIVEHKTICWCGSKATMNLRVDENGKKVIGDQVCIGGNDRYISVCRKHWVAGMSGK
> |[Tevenvirinae _Aeromonas_phage_AS-zj]||_Aeromonas_phage_AS-zj.gb|Thymidine kinase (EC..|576|MF448340.1(229929):163024-163599:-1 ^RAST2:fig|1198136.120.peg.342^ Tevenvirinae _Aeromonas_phage_AS-zj|neighbours:(1),(-1)|neighbour_genes:Phage baseplate hub ..,Phage protein|
MSSLHFHHSAMNAGKSSHLLQVAYNYEERGMGVLVLKPCIDTRDGEMVSSRLGVSRPSIMFSDKENLTDLYLSYKIGKKIDCILIDEAQFMTVEQVKQLAFIVDNYDVPVMCYGLMSDSNGEMFDASRQLVVMAEQIVEHKTICWCGSKATMNLRVDENGKKVIGDQVCIGGNDRYISVCRKHWVAGMSGK
>ID:NP_944043.1 |[Aeromonas virus Aeh1]||_Aeromonas_phage_Aeh1_.gbk|tk|600|NC_005260(233234):100711-101310:-1 ^GeneID:2658075^ Aeromonas phage Aeh1, complete genome.|neighbours:ID:NP_944042.1(-1),ID:NP_944044.1(-1)|neighbour_genes:hypothetical protein,hypothetical protein|
MAKLFFTHASMNVGKSTQLLQVAFNYNERNQNVLLYKPAFDTRTEGTIGSRIGIQRECRCVHVNENMFTMIEKESKLSEIACVLVDEAQFLTEKQVWELSDVVDKLDIPVMCYGLRTDFLGNLFPGSRALLSISDEIRQLSGICDCGRKSCMVARVDDNGNVIRRGEQICIGAEQRYISFCRKCWKNKLSYDWDKFKQT
> |[Tevenvirinae _Aeromonas_phage_AsFcp_2]||_Aeromonas_phage_AsFcp_2.gb|Thymidine kinase (EC..|630|MH791401.1(219171):36892-37521:-1 ^RAST2:fig|1198136.67.peg.78^ Tevenvirinae _Aeromonas_phage_AsFcp_2|neighbours:(-1),(-1)|neighbour_genes:Phage protein,Phage protein|
MFTCHGRRAIVTENEELMAKLFFTHAAMNVGKSTQLLQVAYNYNERGQNVLLFKPAFDTRTEGTIGSRIGINRECRCVHHNENMFTLIEKESKLQKIDCVLIDEAQFLTETQIWQLSDVVDKLDVPVMCYGLRTDFLGNLFEGSRTLLAIADEIRQLSGICDCGRKSCMVARIDDDGRVIKRGEQICIGAEQRYISFCRKCWKEKLSHE
> |[Tevenvirinae _Aeromonas_phage_Asswx_1]||_Aeromonas_phage_Asswx_1.gb|Thymidine kinase (EC..|576|MH791398.1(229103):65428-66003:-1 ^RAST2:fig|1198136.119.peg.173^ Tevenvirinae _Aeromonas_phage_Asswx_1|neighbours:(1),(-1)|neighbour_genes:Phage baseplate hub ..,Phage protein|
MSSLHFHHSAMNAGKSSHLLQVAYNYEERGMGVLVLKPCIDTRDGEMVSSRLGVSRPSIMFSDKENLTDLYLSYKIGKKIDCILIDEAQFMTVEQVKQLAFIVDNYDVPVMCYGLMSDSNGEMFDASRQLVVMAEQIVEHKTICWCGSKATMNLRVDENGKKVIGDQVCIGGNDRYISVCRKHWVAGMSGK
> |[Tevenvirinae _Aeromonas_phage_Aswh_1]||_Aeromonas_phage_Aswh_1.gb|Thymidine kinase (EC..|570|MH791414.1(229730):175035-175604:1 ^RAST2:fig|1198136.117.peg.296^ Tevenvirinae _Aeromonas_phage_Aswh_1|neighbours:(1),(1)|neighbour_genes:Phage protein,hypothetical protein|
MASLHFHYAAMNSGKSTHLLQVAHNYEERNMNVLVIKPIIDTRDGDTVSARIGISRPAIMVSEKENLTDLYLSYRIGKKIDCILVDEAQFLTKAQVYQLGNIVDWYGVPVMCYGLLSDSNGELFPGSAALTVLAEKKVEHKTICWCGKKATMNMRIDEAGNKVIGEQVCIGGNDRYVSVCREHWSSGKS
> |[Tevenvirinae _Aeromonas_phage_CC2]||_Aeromonas_phage_CC2.gb|Thymidine kinase (EC..|576|NC_019538.1(231743):205723-206298:1 ^RAST2:fig|1198136.110.peg.391^ Tevenvirinae _Aeromonas_phage_CC2|neighbours:(1),(-1)|neighbour_genes:Phage protein,Phage baseplate hub ..|
MSSLHFHHSAMNAGKSSHLLQVAYNYEERGMGVLVLKPCIDTRDGEMVSSRLGVSRPSIMFSNRENLTDLYLSYKIGKKIDCILIDEAQFMTVEQVKQLAFIVDNYDVPVMCYGLMSDSNGEMFDASRQLVVMAEQIVEHKTICWCGSKATMNLRVDENGKKVIGDQVCIGGNDRYISVCRKHWVAGMSGK
> |[Tevenvirinae _Aeromonas_phage_PX29]||_Aeromonas_phage_PX29.gb|Thymidine kinase (EC..|630|NC_023688.1(222006):87847-88476:-1 ^RAST2:fig|1198136.108.peg.165^ Tevenvirinae _Aeromonas_phage_PX29|neighbours:(-1),(-1)|neighbour_genes:Phage protein,Phage protein|
MFTCHGRRAIVTENEELMAKLFFTHAAMNVGKSTQLLQVAYNYNERGQNVLLFKPAFDTRTEGTIGSRIGINRECRCVHHNENMFTLIEKESKLQKIDCVLIDEAQFLTETQIWQLSDVVDKLDVPVMCYGLRTDFLGNLFEGSRTLLAIADEIRQLSGICDCGRKSCMVARIDDDGRVIKRGEQICIGAEQRYISFCRKCWKEKLSHE
>ID:YP_803049.1 |[Escherichia virus RB32]||_Bacteriophage_RB32_.gbk|tk|582|NC_008515(165890):56448-57029:-1 ^GeneID:4405548^ Bacteriophage RB32, complete genome.|neighbours:ID:YP_803048.1(-1),ID:YP_803050.1(-1)|neighbour_genes:rI.1,tk.1|
MASLIFTYAAMNAGKSASLLTAAHNYKERGMSVLVLKPAIDTRDSVCEVVSRIGIKQEANIITDDMDIFEFYKWAEAQKDIHCVFVDEAQFLKTEQVHQLSRIVDTYNVPVMAYGLRTDFAGKLFEGSKELLAIADKLIELKAVCHCGKKAIMTARLMEDGTPVKEGNQICIGDEIYVSLCRKHWNELTKKLG
> |[Tevenvirinae _Citrobacter_phage_IME-CF2]||_Citrobacter_phage_IME-CF2.gb|Thymidine kinase (EC..|612|NC_029013.1(177688):36345-36956:1 ^RAST2:fig|1198136.109.peg.64^ Tevenvirinae _Citrobacter_phage_IME-CF2|neighbours:(1),(1)|neighbour_genes:hypothetical protein,hypothetical protein|
MLLQRNVLNMAKLYYHYASMNAGKSARLLTDAYNYKERGMNVVIYKPMLDTRTSHTVASRVGLSATCELIAPNMDLFWDIQRRNNISCIFVDEAQFLSKRNVFDLCRVVDELEIPVMCYGLRTDFQLNLFEGSYWLLAWADEIRELRGMCHCGRKATTVARIDAQGNFVTEGEQVEIGAEDKYVSLCRKHYHEKVLDKVGVDC
>ID:YP_009194957.1 |[Citrobacter phage Margaery]||_Citrobacter_phage_Margaery_.gbk|thymidine kinase|585|NC_028755(178182):81078-81662:-1 ^GeneID:26647327^ Citrobacter phage Margaery, complete genome.|neighbours:ID:YP_009194956.1(-1),ID:YP_009194958.1(-1)|neighbour_genes:hypothetical protein,hypothetical protein|
MAKLYYHYASMNAGKSARLLTDAHNYKERGMRVVIYKPAIDTRTSNTVSSRIGLNENCELIAPDMDLFWDIQRRNSIACIFVDEAQFLSKKNVFDLCRVVDELEIPVMAYGLRTDFQLNLFEGSYWLLAWADEIRELRGMCHCGRKATTVARIDAQGNFVTEGAQVEIGAEDKYVSLCRKHYHEKLLDNVGLNC
>ID:AYJ73001.1 |[Citrobacter phage Maroon]||_Citrobacter_phage_Maroon_.gbk|thymidine kinase|585|MH823906(178830):81062-81646:-1 ^^ Citrobacter phage Maroon, complete genome.|neighbours:ID:AYJ73000.1(-1),ID:AYJ73002.1(-1)|neighbour_genes:hypothetical protein,hypothetical protein|
MAKLYYHYASMNAGKSARLLTDAHNYKERGMRVVIYKPAIDTRTSNTVSSRIGLNENCELIAPDMDLFWDIQRRNSIACIFVDEAQFLSKKNVFDLCRVVDELEIPVMAYGLRTDFQLNLFEGSYWLLAWADEIRELRGMCHCGRKATTVARIDAQGNFVTEGAQVEIGAEDKYVSLCRKHYHEKLLDNVGLNC
>ID:YP_009203831.1 |[Citrobacter phage Merlin]||_Citrobacter_phage_Merlin_.gbk|thymidine kinase|579|NC_028857(172733):55744-56322:-1 ^GeneID:26648031^ Citrobacter phage Merlin, complete genome.|neighbours:ID:YP_009203830.1(-1),ID:YP_009203832.1(-1)|neighbour_genes:hypothetical protein,hypothetical protein|
MAQLYFNYASMNAGKSANLLTAAHNYKERGMGTLILKPAVDDRDSASEVVSRIGLRQDANIVTPDMDILEFFKWAQTQRDIHCVFVDEAQFLSARHVGELARIVDLYNVPVMCYGLRTDFRGELFEGSKTLLAISDKLVELKGVCHCGRKATMVARIDENGNAVRDGEVVEIGGNDKYVSLCRKHWFEMLDI
> |[Tevenvirinae _Citrobacter_phage_Miller]||_Citrobacter_phage_Miller.gb|Thymidine kinase (EC..|612|NC_025414.1(178171):82700-83311:-1 ^RAST2:fig|1198136.111.peg.153^ Tevenvirinae _Citrobacter_phage_Miller|neighbours:(-1),(-1)|neighbour_genes:hypothetical protein,hypothetical protein|
MLLQRNVLNMAKLYYHYASMNAGKSARLLTDAYNYKERGMNVVIYKPMLDTRTSHTVASRVGLSATCELIAPNMDLFWDIQRRNNISCIFVDEAQFLSKRNVFDLCRVVDELEIPVMCYGLRTDFQLNLFEGSYWLLAWADEIRELRGMCHCGRKATTVARIDAQGNFVTEGEQVEIGAEDKYVSLCRKHYHEKVLDKVGVDC
>ID:YP_009146551.1 |[Citrobacter phage Moon]||_Citrobacter_phage_Moon.gbk|thymidine kinase|579|NC_027331(170341):55438-56016:-1 ^GeneID:24721717,InterPro:IPR001267,InterPro:IPR020633,InterPro:IPR020634,InterPro:IPR027417^ Citrobacter phage Moon, complete genome.|neighbours:ID:YP_009146550.1(-1),ID:YP_009146552.1(-1)|neighbour_genes:hypothetical protein,homing endonuclease|
MAQLYFVYASMNSGKSASLLTAAHNYKERGMGTLILKPAVDDRDSASEVVSRIGLRQDANIVTPDMDILEFFKWAQTQRDIHCVFVDEAQFLSARHVGELARIVDLYNVPVMCYGLRTDFRGELFEGSKTLLAISDKLVELKGVCHCGRKATMVARIDENGNAVRDGEVVEIGGNDKYVSLCRKHWFEMLDI
>ID:YP_009285680.1 |[Citrobacter phage vB_CfrM_CfP1]||_Citrobacter_phage_vB_CfrM_CfP1_.gbk|thymidine kinase|585|NC_031057(180219):84625-85209:-1 ^GeneID:29079665^ Citrobacter phage vB_CfrM_CfP1, complete genome.|neighbours:ID:YP_009285679.1(-1),ID:YP_009285681.1(-1)|neighbour_genes:hypothetical protein,hypothetical protein|
MAKLYYHYASMNAGKSARLLTDAYNYKERGMNVVIYKPMLDTRTSHTVASRVGLSATCELIAPNMDLFWDIQRRNNISCIFVDEAQFLSKRNVFDLCRVVDELEIPVMCYGLRTDFQLNLFEGSYWLLAWADEIRELRGMCHCGRKATTVARIDAQGNFVTEGEQVEIGAEDKYVSLCRKHYHEKVLDKVGVDC
> |[Tevenvirinae _Cronobacter_phage_Pet-CM3-4]||_Cronobacter_phage_Pet-CM3-4.gb|thymidine kinase (EC..|585|LT614807.1(171975):56798-57382:-1 ^RAST2:fig|1198136.112.peg.115^ Tevenvirinae _Cronobacter_phage_Pet-CM3-4|neighbours:(-1),(-1)|neighbour_genes:hypothetical protein,hypothetical protein|
MAQLYFNYASMNAGKSASLLTAAHNYKERGMGTLILKPAIDTRDSANEVVSRVGLHAEANTITEDMDILEFFKWAQTQKDIHCVFVDEAQFLTQSHVLQLCQIVDLYNTPVMAYGLRTDFRGNLFKGSAALLATADKLCELKGVCHCGRKATMVARVDQEGNAIVEGDTIELGGEDKYVSLCRKHWCEMTGIYE
>ID:YP_006986409.1 |[Cronobacter phage vB_CsaM_GAP161]||_Cronobacter_phage_vB_CsaM_GAP161_.gbk|thymidine kinase|585|NC_019398(178193):79548-80132:-1 ^GeneID:13997675^ Cronobacter phage vB_CsaM_GAP161, complete genome.|neighbours:ID:YP_006986408.1(-1),ID:YP_006986410.1(-1)|neighbour_genes:hypothetical protein,hypothetical protein|
MAKLYYHYASMNAGKSARLLTDAHNYKERGMRVVIYKPAIDTRTSNTVSSRIGLNEKCELIAPDMDLFWDIQRRNKIACIFVDEAQFLSKKNVFDLCRVVDELEIPVMAYGLRTDFQLNLFEGSYWLLAWSDEIRELRGMCHCGRKATTVARIDAQGNFVTEGAQVEIGAEDKYVSLCRKHYHEKLLDNVGLNC
>ID:AOG16269.1 |[Cronobacter phage vB_CsaM_leB]||_Cronobacter_phage_vB_CsaM_leB_.gbk|thymidine kinase|585|KX431559(177907):81546-82130:-1 ^^ Cronobacter phage vB_CsaM_leB, complete genome.|neighbours:ID:AOG16268.1(-1),ID:AOG16270.1(-1)|neighbour_genes:hypothetical protein,hypothetical protein|
MAKLYYHYASMNAGKSARLLTDAHNYKERGMRVVIYKPAIDTRTSNTVSSRIGLNEKCELIAPDMDLFWDIQRRNKIACIFVDEAQFLSKKNVFDLCRVVDELEIPVMAYGLRTDFQLNLFEGSYWLLAWADEIRELRGMCHCGRKATTVARIDAQGNFVTEGAQVEIGAEDKYVSLCRKHYHEKLLDNVGLNC
>ID:AOG16549.1 |[Cronobacter phage vB_CsaM_leN]||_Cronobacter_phage_vB_CsaM_leN_.gbk|thymidine kinase|585|KX431560(179516):80969-81553:-1 ^^ Cronobacter phage vB_CsaM_leN, complete genome.|neighbours:ID:AOG16548.1(-1),ID:AOG16550.1(-1)|neighbour_genes:hypothetical protein,hypothetical protein|
MAKLYYHYASMNAGKSARLLTDAHNYKERGMRVVIYKPAIDTRTSNTVSSRIGLNEKCELIAPDMDLFWDIQRRNKIACIFVDEAQFLSKKNVFDLCRVVDELEIPVMAYGLRTDFQLNLFEGSYWLLAWADEIRELRGMCHCGRKATTVARIDAQGNFVTEGAQVEIGAEDKYVSLCRKHYHEKLLDNVGLNC
>ID:YP_009005379.1 |[Enterobacter phage PG7]||_Enterobacter_phage_PG7_.gbk|tk|585|NC_023561(173276):57957-58541:-1 ^GeneID:18502373^ Enterobacter phage PG7, complete genome.|neighbours:ID:YP_009005378.1(-1),ID:YP_009005380.1(-1)|neighbour_genes:hypothetical protein,hypothetical protein|
MAQLYFNYASMNAGKSASLLTAAHNYKERGMGTLILKPAIDTRDSANEVVSRVGLHAEANTITEDMDILEFFKWAQTQKDIHCVFVDEAQFLTQSHVLQLCQIVDLYNTPVMAYGLRTDFRGNLFKGSAALLATADKLCELKGVCHCGRKATMVARVDQEGNAIVEGDTIELGGEDKYVTLCRKHWCEMTGIYE
> |[Tevenvirinae Enterobacter_phage_myPSH1140]||_Enterobacter_phage_myPSH1140.gb|thymidine kinase (EC..|585|MG999954.1(172614):59056-59640:-1 ^RAST2:fig|1198136.57.peg.121^ Tevenvirinae Enterobacter_phage_myPSH1140|neighbours:(-1),(-1)|neighbour_genes:hypothetical protein,Phage protein|
MAQLYFNYASMNAGKSASLLTAAHNYKERGMGTLILKPAIDTRDSANEVVSRVGLHAEANTITEGMDILEFFKWAQTQKDIHCVFVDEAQFLTQSHVLQLCQIVDLYNTPVMAYGLRTDFRGNLFKGSAALLATADKLCELKGVCHCGRKATMVARVDQEGNAIVEGDTIELGGEDKYVSLCRKHWCEMTGIYE
>ID:YP_009607054.1 |[Enterobacter phage phiEap-3]||_Enterobacter_phage_phiEap-3_.gbk|Tk thymidine kinase|609|NC_041980(175814):79574-80182:-1 ^GeneID:40083060^ Enterobacter phage phiEap-3, complete genome.|neighbours:ID:YP_009607053.1(-1),ID:YP_009607055.1(-1)|neighbour_genes:hypothetical protein,hypothetical protein|
MAKLYFHYASMNAGKSARLLTDAYNYQERGMRILMYKPAIDTREGKQSISSRIGLEATCTMITPDMDLYYDVHNNHFYGDSEKLVSCVFVDEAQFLSRKNVMDLCRVVDELDIPVMTYGLRTDFQLNLFEGSYMLLALADEIRELRGVCHCGKKATTVARIDANGKFVANGDQIEIGAEDKYVSLCRKHYLQLKNNPDTVEA
>ID:YP_009167922.1 |[Escherichia phage AR1]|AR1|_Enterobacteria_phage_AR1_DNA_.gbk|tk|582|NC_027983(167435):56772-57353:-1 ^GeneID:26042146^ Enterobacteria phage AR1 DNA, complete genome.|neighbours:ID:YP_009167921.1(-1),ID:YP_009167923.1(-1)|neighbour_genes:rI.1,tk.2|
MASLIFTYAAMNAGKSASLLTAAHNYKERGMSVLVLKPAIDTRDSVCEVVSRIGIKQEANIITDDMDIFEFYKWAEAQKDIHCVFVDEAQFLKTEQVHQLSRIVDTYNVPVMAYGLRTDFAGKLFEGSKELLAIADKLIELKAVCHCGKKAIMTARLMEDGTPVKEGNQICIGDEIYVSLCRKHWNELTKKLG
> |[Tevenvirinae _Enterobacteria_phage_ATK47]||_Enterobacteria_phage_ATK47.gb|Thymidine kinase|582|KT184309.1(170020):114741-115322:1 ^RAST2:fig|1198136.68.peg.180^ Tevenvirinae _Enterobacteria_phage_ATK47|neighbours:(1),(1)|neighbour_genes:hypothetical protein,Phage protein|
MASLIFTYAAMNAGKSASLLTAAHNYKERGMGVLVLKPAIDTRDSKGEIVSRIGIRQDANIITKDMDIFEFYKWAAAQKDIHCVFVDEAQFLTTEKVYQLSRIVDVYNVPVMAYGLRTDFKGNLFEGSQALMAIADKLVELKGVCHCGKKATMVARVTEDGLPITDGSQIEIGDTDRYVSLCRKHWNDLTGLL
> |[Tevenvirinae Enterobacteria_phage_ATK48]||_Enterobacteria_phage_ATK48.gb|Thymidine kinase|582|KT184310.1(169729):43245-43826:1 ^RAST2:fig|1198136.55.peg.73^ Tevenvirinae Enterobacteria_phage_ATK48|neighbours:(1),(1)|neighbour_genes:hypothetical protein,Phage protein|
MASLIFTYAAMNAGKSASLLTAAHNYKERGMGVLVLKPAIDTRDSKGEIVSRIGIRQDANIITKDMDIFEFYKWAAAQKDIHCVFVDEAQFLTTEKVYQLSRIVDVYNVPVMAYGLRTDFKGNLFEGSQALMAIADKLVELKGVCHCGKKATMVARVTEDGLPITDGSQIEIGDTDRYVSLCRKHWNDLTGLL
> |[Tevenvirinae Enterobacteria_phage_Aplg8]||_Enterobacteria_phage_Aplg8.gb|Thymidine kinase|582|KT184308.1(168496):2362-2943:-1 ^RAST2:fig|1198136.66.peg.11^ Tevenvirinae Enterobacteria_phage_Aplg8|neighbours:(-1),(-1)|neighbour_genes:Phage protein,Phage protein|
MASLIFTYAAMNAGKSASLLTAAHNYKERGMSVLVLKPAIDTRDSVCEVVSRIGIKQEANIITDDMDIFEFYKWAEAQKDIHCVFVDEAQFLKTEQVHQLSRIVDTYNVPVMAYGLRTDFAGKLFEGSKELLAIADKLIELKAVCHCGKKAIMTARLMEDGTPVKEGNQICIGDEIYVSLCRKHWNELTKKLG
>ID:YP_007004071.1 |[Enterobacteria phage Bp7]||_Enterobacteria_phage_Bp7_.gbk|tk|573|NC_019500(168066):12083-12655:1 ^GeneID:14008111^ Enterobacteria phage Bp7, complete genome.|neighbours:ID:YP_007004070.1(1),ID:YP_007004072.1(1)|neighbour_genes:tk.2,hypothetical protein|
MAQLYFHYAAMNSGKTASLLTAAHNYKERGMGVLLLKPAVDNRESSHSISSRIGISQEANAVTPDMDLYEFYRWAESQKDIHCVFVDEAQFLEPAQIKQLAKIVDNYNVPVMCYGLRTDFQGKLFPGSAELLATADKLVEYKGVCHCGRKATMTARVQDGIAIKDGAQVSIGGNDSYVSLCRKHWIEITS
> |[Tevenvirinae _Enterobacteria_phage_CC31]||_Enterobacteria_phage_CC31.gb|thymidine kinase (EC..|585|NC_014662.1(165540):58609-59193:-1 ^RAST2:fig|1198136.121.peg.121^ Tevenvirinae _Enterobacteria_phage_CC31|neighbours:(-1),(-1)|neighbour_genes:hypothetical protein,hypothetical protein|
MAQLYFNYASMNAGKSASLLTAAHNYKERGMGTLILKPAIDTRDSANEVVSRVGLHAEANTITEDMDILEFFKWAQTQKDIHCVFVDEAQFLTQSHVLQLCQIVDLYNTPVMAYGLRTDFRGNLFKGSAALLATADKLCELKGVCHCGRKATMVARVDQEGNAIVEGDTIELGGEDKYVSLCRKHWCEMTGIYE
>ID:YP_009118771.1 |[Enterobacteria phage GEC-3S]||_Enterobacteria_phage_GEC-3S_.gbk|tk|597|NC_025425(163424):49121-49717:-1 ^GeneID:23301321^ Enterobacteria phage GEC-3S complete genome.|neighbours:ID:YP_009118770.1(-1),ID:YP_009118772.1(-1)|neighbour_genes:rI,hypothetical protein|
MAQLYFYYASMNAGKSTSLLQSAYNYTERDMRVLILKPAIDNRDSESEVVSRIGLSAPAITFTESDDLFDLVYRESLGKRRPDRWRPDAVFVDEAQFMTKEHVLGLCALVDDANIPVLCYGLRTDFQGNLFEGSAALMAFADKLVEMKGICHCGKKATMVLRVDKDGSVIRDGAQIEVGAEDKYVSVCRKHFIDGTTN
> |[Tevenvirinae _Enterobacteria_phage_GiZh]||_Enterobacteria_phage_GiZh.gb|Thymidine kinase|582|KT184311.1(166514):107795-108376:-1 ^RAST2:fig|1198136.122.peg.201^ Tevenvirinae _Enterobacteria_phage_GiZh|neighbours:(-1),(-1)|neighbour_genes:Phage protein,Phage protein|
MASLIFTYAAMNAGKSASLLTAAHNYKERGMSVLVLKPAIDTRDSVCEVVSRIGIKQEANIITDDMDIFEFYKWAEAQKDIHCVFVDEAQFLKTEQVHQLSRIVDTYNVPVMAYGLRTDFAGKLFEGSKELLAIADKLIELKAVCHCGKKAIMTARLMEDGTPVKEGNQICIGDEIYVSLCRKHWNELTKKLG
> |[Viruses Hx01]||_Enterobacteria_phage_HX01.gb|Thymidine kinase (EC..|582|NC_018855.1(169158):47107-47688:1 ^RAST2:fig|10239.59.peg.71^ Viruses Hx01|neighbours:(1),(1)|neighbour_genes:Phage protein,Phage protein|
MASLIFTYAAMNAGKSASLLTAAHNYKERGMGVLVLKPDIDTRDSKGEIVSRIGIRQDANIITKDMDIFEFYKWAAAQKDIHCVFVDEAQFLTTEKVYQLSRIVDVYNVPVMAYGLRTDFKGNLFEGSQALMAIADKLVELKGVCHCGKKATMVARVTEDGLPITDGSQIEIGDTDRYVSLCRKHWNDLTGLL
>ID:YP_003734246.1 |[Enterobacteria phage IME08]||_Enterobacteria_phage_IME08_.gbk|tk|573|NC_014260(172253):54599-55171:-1 ^GeneID:9384422^ Enterobacteria phage IME08, complete genome.|neighbours:ID:YP_003734245.1(-1),ID:YP_003734247.1(-1)|neighbour_genes:hypothetical protein,tk.2|
MAQLYFHYAAMNSGKTASLLTAAHNYKERGMGVLLLKPAIDNRESSHSISSRIGISQEANAVTPDMDLYEFYRWAESQKDIHCVFVDEAQFLEPVQIKQLAKIVDNYNVPVMCYGLRTDFQGKLFPGSAELLATADKLVEYKGVCHCGRKATMTARIQDGIAIKDGAQVSIGGNDSYVSLCRKHWIEITS
>ID:YP_002922447.1 |[Enterobacteria phage JS10]||_Enterobacteria_phage_JS10_.gbk|tk|573|NC_012741(171451):53033-53605:-1 ^GeneID:7943497^ Enterobacteria phage JS10, complete genome.|neighbours:ID:YP_002922446.1(-1),ID:YP_002922448.1(-1)|neighbour_genes:hypothetical protein,tk.2|
MAQLYFHYAAMNSGKTASLLTAAHNYKERGMGVLLLKPAIDNRESSHTISSRIGISQEANAVTPDMDLYEFYRWAESQKDIHCVFVDEAQFLEPAQIKQLAKIVDNYNVPVMCYGLRTDFQGKLFPGSAELLATADKLVEYKGVCHCGRKATMTARVQDGVAIKDGAQVSIGGNDSYVSLCRKHWIEITS
>ID:YP_001595229.1 |[Escherichia phage JS98]||_Enterobacteria_phage_JS98.gbk|tk|573|NC_010105(170523):53765-54337:-1 ^GeneID:5783697^ Enterobacteria phage JS98, complete genome.|neighbours:ID:YP_001595228.1(-1),ID:YP_001595230.1(-1)|neighbour_genes:hypothetical protein,tk.2|
MAQLYFHYAAMNSGKTASLLTAAHNYKEHGMGVLLLKPAIDNRESSHTISSRIGISQEANAVTPDMDLYEFYRWAESQKDIHCVFVDEAQFLEPAQIKQLAKIVDNYNVPVMCYGLRTDFQGKLFPGSAELLATADKLVEYKGVCHCGRKATMTARVQDGVAIKDGAQVSIGGNDSYVSLCRKHWIEITS
>ID:YP_002922161.1 |[Escherichia phage JSE]||_Enterobacteria_phage_JSE_.gbk|tk|597|NC_012740(166418):50492-51088:-1 ^GeneID:7943089^ Enterobacteria phage JSE, complete genome.|neighbours:ID:YP_002922160.1(-1),ID:YP_002922162.1(-1)|neighbour_genes:rI,hypothetical protein|
MAQLYFYYASMNAGKSTSLLQSAYNYTERDMRVLILKPAIDNRDSESEVVSRIGLSAPAITFTKSDDLFDLVYRESLGKRRPDRWRPDAVFVDEAQFMTKEHVLGLCALVDDANIPVLCYGLRTDFQGNLFEGSAALMAFADKLVEMKGICHCGKKATMVLRVDKEGNVIRDGAQIEVGAEDKYVSVCRKHFIDGTTK
> |[Tevenvirinae _Enterobacteria_phage_Kha5h]||_Enterobacteria_phage_Kha5h.gb|Thymidine kinase|582|KT184312.1(167318):81980-82561:-1 ^RAST2:fig|1198136.123.peg.154^ Tevenvirinae _Enterobacteria_phage_Kha5h|neighbours:(-1),(-1)|neighbour_genes:Phage protein,Phage protein|
MASLIFTYAAMNAGKSASLLTAAHNYKERGMSVLVLKPAIDTRDSVCEVVSRIGIKQEANIITDDMDIFEFYKWAEAQKDIHCVFVDEAQFLKTEQVHQLSRIVDTYNVPVMAYGLRTDFAGKLFEGSKELLAIADKLIELKAVCHCGKKAIMTARLMEDGTPVKEGNQICIGDEIYVSLCRKHWNELTKKLG
>ID:YP_001469431.1 |[Enterobacteria phage Phi1]||_Enterobacteria_phage_Phi1_.gbk|tk|597|NC_009821(164270):48459-49055:-1 ^GeneID:5602197^ Enterobacteria phage Phi1, complete genome.|neighbours:ID:YP_001469430.1(-1),ID:YP_001469432.1(-1)|neighbour_genes:rI,hypothetical protein|
MAQLYFYYASMNAGKSTSLLQSAYNYTERDMRVLILKPAIDNRDSESEVVSRIGLSAPAITFTKSDDLFDLVYRESLGKRRPDRWRPDAVFVDEAQFMTKEHVLGLCALVDDANIPVLCYGLRTDFQGNLFEGSAALMAFADKLVEMKGICHCGKKATMVLRVDKDGNVIRDGAQIEVGAEDKYVSVCRKHFIDGTTK
>ID:YP_009202832.1 |[Escherichia phage QL01]||_Enterobacteria_phage_QL01.gbk|thymidine kinase|573|NC_028847(170527):52905-53477:-1 ^GeneID:26629820^ Enterobacteria phage QL01, complete genome.|neighbours:ID:YP_009202831.1(-1),ID:YP_009202833.1(-1)|neighbour_genes:hypothetical protein,hypothetical protein|
MAQLYFHYAAMNSGKTASLLTAAHNYKERGMGVLLLKPAIDNRESSHSISSRIGISQEANAVTPDMDLYEFYRWAESQKDIHCVFVDEAQFLEPAQIKQLAKIVDNYNVPVMCYGLRTDFQGKLFPGSAELLATADKLVEYKGVCHCGRKATMTARVQDGIAIKDGAQVSIGGNDSYVSLCRKHWIEITS
>ID:AIT74206.1 |[Enterobacteria phage RB10]||_Enterobacteria_phage_RB10_.gbk|tk|582|KM606999(168401):56990-57571:-1 ^^ Enterobacteria phage RB10, complete genome.|neighbours:ID:AIT74205.1(-1),ID:AIT74207.1(-1)|neighbour_genes:hypothetical protein,hypothetical protein|
MASLIFTYAAMNAGKSASLLTAAHNYKERGMSVLVLKPAIDTRDSVCEVVSRIGIKQEANIITDDMDIFEFYKWAEAQKDIHCVFVDEAQFLKTEQVHQLSRIVDTYNVPVMAYGLRTDFAGKLFEGSKELLAIADKLIELKAVCHCGKKAIMTARLMEDGTPVKEGNQICIGDEIYVSLCRKHWNELTKKLG
>ID:YP_002854446.1 |[Escherichia virus RB14]||_Enterobacteria_phage_RB14_.gbk|tk|582|NC_012638(165429):56793-57374:-1 ^GeneID:7803829^ Enterobacteria phage RB14, complete genome.|neighbours:ID:YP_002854445.1(-1),ID:YP_002854447.1(-1)|neighbour_genes:rI.1,tk.1|
MASLIFTYAAMNAGKSASLLTAAHNYKERGMSVLVLKPAIDTRDSVCEVVSRIGIKQEANIITDDMDIFEFYKWAEAQKDIHCVFVDEAQFLKTEQVHQLSRIVDTYNVPVMAYGLRTDFAGKLFEGSKELLAIADKLIELKAVCHCGKKAIMTARLMEDGTPVKEGNQICIGDEIYVSLCRKHWNELTKKLG
> |[Tevenvirinae _Enterobacteria_phage_RB16]||_Enterobacteria_phage_RB16.gb|Thymidine kinase (EC..|585|NC_014467.1(176788):81210-81794:-1 ^RAST2:fig|1198136.103.peg.144^ Tevenvirinae _Enterobacteria_phage_RB16|neighbours:(-1),(-1)|neighbour_genes:hypothetical protein,hypothetical protein|
MAKLYYHYASMNAGKSARLLTDAYNYKERGMNVVIYKPMLDTRTSHTVSSRVGLNANCELIAPSMDLFWDIQRQNNISCIFVDEAQFLSKKNVFDLCRVVDELEIPVMCYGLRTDFQLNLFEGSYWLLAWADEIRELRGMCHCGRKATTVARIDAQCNFVTEGAQVEIGAEDKYVSLCRKHYHEKVLDKVGVNC
>ID:AXF42418.1 |[Enterobacteria phage RB18]||_Enterobacteria_phage_RB18_.gbk|tk|582|MH553563(166677):56473-57054:-1 ^^ Enterobacteria phage RB18, complete genome.|neighbours:ID:AXF42417.1(-1),ID:AXF42419.1(-1)|neighbour_genes:hypothetical protein,hypothetical protein|
MASLIFTYAAMNAGKSASLLTAAHNYKERGMSVLVLKPAIDTRDSVCEVVSRIGIKQEANIITDDMDIFEFYKWAEAQKDIHCVFVDEAQFLKTEQVHQLSRIVDTYNVPVMAYGLRTDFAGKLFEGSKELLAIADKLIELKAVCHCGKKAIMTARLMEDGTPVKEGNQICIGDEIYVSLCRKHWNELTKKLG
>ID:YP_009102315.1 |[Enterobacteria phage RB27]||_Enterobacteria_phage_RB27_.gbk|tk|582|NC_025448(165179):56306-56887:-1 ^GeneID:22113099^ Enterobacteria phage RB27, complete genome.|neighbours:ID:YP_009102314.1(-1),ID:YP_009102316.1(-1)|neighbour_genes:hypothetical protein,hypothetical protein|
MASLIFTYAAMNAGKSASLLTAAHNYKERGMSVLVLKPAIDTRDSVCEVVSRIGIKQEANIITDDMDIFEFYKWAEAQKDIHCVFVDEAQFLKTEQVHQLSRIVDTYNVPVMAYGLRTDFAGKLFEGSKELLAIADKLIELKAVCHCGKKAIMTARLMEDGTPVKEGNQICIGDEIYVSLCRKHWNELTKKLG
>ID:AIT74747.1 |[Enterobacteria phage RB33]||_Enterobacteria_phage_RB33_.gbk|tk|582|KM607001(166007):56567-57148:-1 ^^ Enterobacteria phage RB33, complete genome.|neighbours:ID:AIT74746.1(-1),ID:AIT74748.1(-1)|neighbour_genes:hypothetical protein,hypothetical protein|
MASLIFTYAAMNAGKSASLLTAAHNYKERGMSVLVLKPAIDTRDSVCEVVSRIGIKQEANIITDDMDIFEFYKWAEAQKDIHCVFVDEAQFLKTEQVHQLSRIVDTYNVPVMAYGLRTDFAGKLFEGSKELLAIADKLIELKAVCHCGKKAIMTARLMEDGTPVKEGNQICIGDEIYVSLCRKHWNELTKKLG
>ID:YP_009098497.1 |[Escherichia phage RB3]||_Enterobacteria_phage_RB3_.gbk|tk|582|NC_025419(168402):56991-57572:-1 ^GeneID:22113861^ Enterobacteria phage RB3, complete genome.|neighbours:ID:YP_009098496.1(-1),ID:YP_009098498.1(-1)|neighbour_genes:hypothetical protein,hypothetical protein|
MASLIFTYAAMNAGKSASLLTAAHNYKERGMSVLVLKPAIDTRDSVCEVVSRIGIKQEANIITDDMDIFEFYKWAEAQKDIHCVFVDEAQFLKTEQVHQLSRIVDTYNVPVMAYGLRTDFAGKLFEGSKELLAIADKLIELKAVCHCGKKAIMTARLMEDGTPVKEGNQICIGDEIYVSLCRKHWNELTKKLG
> |[Tevenvirinae _Enterobacteria_phage_RB43]||_Enterobacteria_phage_RB43.gb|Thymidine kinase (EC..|582|NC_007023.1(180500):82772-83353:-1 ^RAST2:fig|1198136.102.peg.162^ Tevenvirinae _Enterobacteria_phage_RB43|neighbours:(-1),(-1)|neighbour_genes:hypothetical protein,hypothetical protein|
MAKLYYHYASMNAGKSARLLTDAYNYKERGMNVVIYKPMLDTRSHTVSSRVGLSASCELISPSMDLFWDIQRRNNISCIFVDEAQFLSKKNVFDLCRVVDELEIPVMCYGLRTDFQLNLFEGSYWLLAWADEIRELRGMCHCGRKATTVARIDAQGNFVTEGEQVEIGAEDKYVSLCRKHYHEKVLDKVGVDC
>ID:NP_891658.1 |[Enterobacteria phage RB49]||_Enterobacteria_phage_RB49_.gbk|tk|597|NC_005066(164018):48759-49355:-1 ^GeneID:1725470^ Enterobacteria phage RB49, complete genome.|neighbours:ID:NP_891657.1(-1),ID:NP_891659.1(-1)|neighbour_genes:rI,hypothetical protein|
MAQLYFYYASMNAGKSTSLLQSAYNYTERDMRVLILKPAIDNRDSESEVVSRIGLSAPAITFTESDDLFDLVYRESLGKRRPDRWRPDAVFVDEAQFMTKEHVLGLCALVDDANIPVLCYGLRTDFQGNLFEGSAALMAFADKLVEMKGICHCGKKATMVLRVDKEGNVIRDGAQIEVGAEDKYVSVCRKHFIDGTTN
>ID:ACP31030.1 |[Enterobacteria phage RB51]||_Enterobacteria_phage_RB51_.gbk|tk|582|FJ839693(168394):59141-59722:-1 ^^ Enterobacteria phage RB51, complete genome.|neighbours:ID:ACP31029.1(-1),ID:ACP31031.1(-1)|neighbour_genes:rI.1,tk.2|
MASLIFTYAAMNAGKSASLLTAAHNYKERGMSVLVLKPAIDTRDSVCEVVSRIGIKQEANIITDDMDIFEFYKWAEAQKDIHCVFVDEAQFLKTEQVHQLSRIVDTYNVPVMAYGLRTDFAGKLFEGSKELLAIADKLIELKAVCHCGKKAIMTARLMEDGTPVKEGNQICIGDEIYVSLCRKHWNELTKKLG
>ID:AIT75021.1 |[Enterobacteria phage RB55]||_Enterobacteria_phage_RB55_.gbk|tk|582|KM607002(168896):59728-60309:-1 ^^ Enterobacteria phage RB55, complete genome.|neighbours:ID:AIT75020.1(-1),ID:AIT75022.1(-1)|neighbour_genes:hypothetical protein,hypothetical protein|
MASLIFTYAAMNAGKSASLLTAAHNYKERGMSVLVLKPAIDTRDSVCEVVSRIGIKQEANIITDDMDIFEFYKWAEAQKDIHCVFVDEAQFLKTEQVHQLSRIVDTYNVPVMAYGLRTDFAGKLFEGSKELLAIADKLIELKAVCHCGKKAIMTARLMEDGTPVKEGNQICIGDEIYVSLCRKHWNELTKKLG
>ID:AIT75293.1 |[Enterobacteria phage RB59]||_Enterobacteria_phage_RB59_.gbk|tk|582|KM607003(168966):59728-60309:-1 ^^ Enterobacteria phage RB59, complete genome.|neighbours:ID:AIT75292.1(-1),ID:AIT75294.1(-1)|neighbour_genes:hypothetical protein,hypothetical protein|
MASLIFTYAAMNAGKSASLLTAAHNYKERGMSVLVLKPAIDTRDSVCEVVSRIGIKQEANIITDDMDIFEFYKWAEAQKDIHCVFVDEAQFLKTEQVHQLSRIVDTYNVPVMAYGLRTDFAGKLFEGSKELLAIADKLIELKAVCHCGKKAIMTARLMEDGTPVKEGNQICIGDEIYVSLCRKHWNELTKKLG
>ID:AIT73119.1 |[Enterobacteria phage RB5]||_Enterobacteria_phage_RB5_.gbk|tk|582|KM606995(168394):56983-57564:-1 ^^ Enterobacteria phage RB5, complete genome.|neighbours:ID:AIT73118.1(-1),ID:AIT73120.1(-1)|neighbour_genes:hypothetical protein,hypothetical protein|
MASLIFTYAAMNAGKSASLLTAAHNYKERGMSVLVLKPAIDTRDSVCEVVSRIGIKQEANIITDDMDIFEFYKWAEAQKDIHCVFVDEAQFLKTEQVHQLSRIVDTYNVPVMAYGLRTDFAGKLFEGSKELLAIADKLIELKAVCHCGKKAIMTARLMEDGTPVKEGNQICIGDEIYVSLCRKHWNELTKKLG
>ID:AIT75572.1 |[Enterobacteria phage RB68]||_Enterobacteria_phage_RB68_.gbk|tk|582|KM607004(168401):59141-59722:-1 ^^ Enterobacteria phage RB68, complete genome.|neighbours:ID:AIT75571.1(-1),ID:AIT75573.1(-1)|neighbour_genes:hypothetical protein,hypothetical protein|
MASLIFTYAAMNAGKSASLLTAAHNYKERGMSVLVLKPAIDTRDSVCEVVSRIGIKQEANIITDDMDIFEFYKWAEAQKDIHCVFVDEAQFLKTEQVHQLSRIVDTYNVPVMAYGLRTDFAGKLFEGSKELLAIADKLIELKAVCHCGKKAIMTARLMEDGTPVKEGNQICIGDEIYVSLCRKHWNELTKKLG
>ID:NP_861801.1 |[Enterobacteria phage RB69]||_Enterobacteria_phage_RB69_.gbk|tk|582|NC_004928(167560):58725-59306:-1 ^GeneID:1494227^ Enterobacteria phage RB69, complete genome.|neighbours:ID:NP_861800.1(-1),ID:NP_861802.1(-1)|neighbour_genes:rI.1,tk.2|
MASLIFTYAAMNAGKSASLLTAAHNYKERGMGVLVLKPAIDTRDSKGEIVSRIGIRQDANIITKDMDIFEFYKWAAAQKDIHCVFVDEAQFLTTEKVYQLSRIVDVYNVPVMAYGLRTDFKGNLFEGSQALMAIADKLVELKGVCHCGKKATMVARVTEDGLPITDGSQIEIGDTDRYVSLCRKHWNDLTGLL
>ID:AIT73390.1 |[Enterobacteria phage RB6]||_Enterobacteria_phage_RB6_.gbk|tk|582|KM606996(168394):56983-57564:-1 ^^ Enterobacteria phage RB6, complete genome.|neighbours:ID:AIT73389.1(-1),ID:AIT73391.1(-1)|neighbour_genes:hypothetical protein,hypothetical protein|
MASLIFTYAAMNAGKSASLLTAAHNYKERGMSVLVLKPAIDTRDSVCEVVSRIGIKQEANIITDDMDIFEFYKWAEAQKDIHCVFVDEAQFLKTEQVHQLSRIVDTYNVPVMAYGLRTDFAGKLFEGSKELLAIADKLIELKAVCHCGKKAIMTARLMEDGTPVKEGNQICIGDEIYVSLCRKHWNELTKKLG
>ID:AIT73661.1 |[Enterobacteria phage RB7]||_Enterobacteria_phage_RB7_.gbk|tk|582|KM606997(168395):56984-57565:-1 ^^ Enterobacteria phage RB7, complete genome.|neighbours:ID:AIT73660.1(-1),ID:AIT73662.1(-1)|neighbour_genes:hypothetical protein,hypothetical protein|
MASLIFTYAAMNAGKSASLLTAAHNYKERGMSVLVLKPAIDTRDSVCEVVSRIGIKQEANIITDDMDIFEFYKWAEAQKDIHCVFVDEAQFLKTEQVHQLSRIVDTYNVPVMAYGLRTDFAGKLFEGSKELLAIADKLIELKAVCHCGKKAIMTARLMEDGTPVKEGNQICIGDEIYVSLCRKHWNELTKKLG
>ID:AIT73933.1 |[Enterobacteria phage RB9]||_Enterobacteria_phage_RB9.gbk|tk|582|KM606998(168395):56984-57565:-1 ^^ Enterobacteria phage RB9, complete genome.|neighbours:ID:AIT73932.1(-1),ID:AIT73934.1(-1)|neighbour_genes:hypothetical protein,hypothetical protein|
MASLIFTYAAMNAGKSASLLTAAHNYKERGMSVLVLKPAIDTRDSVCEVVSRIGIKQEANIITDDMDIFEFYKWAEAQKDIHCVFVDEAQFLKTEQVHQLSRIVDTYNVPVMAYGLRTDFAGKLFEGSKELLAIADKLIELKAVCHCGKKAIMTARLMEDGTPVKEGNQICIGDEIYVSLCRKHWNELTKKLG
>ID:ADJ39826.1 |[Enterobacteria phage T4T]||_Enterobacteria_phage_T4T_.gbk|tk|582|HM137666(168920):59751-60332:-1 ^^ Enterobacteria phage T4T, complete genome.|neighbours:ID:ADJ39825.1(-1),ID:ADJ39827.1(-1)|neighbour_genes:rI.1,tk.1|
MASLIFTYAAMNAGKSASLLTAAHNYKERGMSVLVLKPAIDTRDSVCEVVSRIGIKQEANIITDDMDIFEFYKWAEAQKDIHCVFVDEAQFLKTEQVHQLSRIVDTYNVPVMAYGLRTDFAGKLFEGSKELLAIADKLIELKAVCHCGKKAIMTARLMEDGTPVKEGNQICIGDEIYVSLCRKHWNELTKKLG
>ID:NP_049719.1 |[Escherichia virus T4]||_Enterobacteria_phage_T4_.gbk|tk|582|NC_000866(168903):59763-60344:-1 ^GeneID:1258712^ Enterobacteria phage T4, complete genome.|neighbours:ID:NP_049718.1(-1),ID:NP_049720.1(-1)|neighbour_genes:rI.1,tk.1|
MASLIFTYAAMNAGKSASLLIAAHNYKERGMSVLVLKPAIDTRDSVCEVVSRIGIKQEANIITDDMDIFEFYKWAEAQKDIHCVFVDEAQFLKTEQVHQLSRIVDTYNVPVMAYGLRTDFAGKLFEGSKELLAIADKLIELKAVCHCGKKAIMTARLMEDGTPVKEGNQICIGDEIYVSLCRKHWNELTKKLG
> |[Tevenvirinae _Enterobacteria_phage_T4_strain_wild]||_Enterobacteria_phage_T4_strain_wild.gb|Thymidine kinase|582|KJ477684.1(168922):59752-60333:-1 ^RAST2:fig|1198136.58.peg.117^ Tevenvirinae _Enterobacteria_phage_T4_strain_wild|neighbours:(-1),(-1)|neighbour_genes:Phage protein,Phage protein|
MASLIFTYAAMNAGKSASLLTAAHNYKERGMSVLVLKPAIDTRDSVCEVVSRIGIKQEANIITDDMDIFEFYKWAEAQKDIHCVFVDEAQFLKTEQVHQLSRIVDTYNVPVMAYGLRTDFAGKLFEGSKELLAIADKLIELKAVCHCGKKAIMTARLMEDGTPVKEGNQICIGDEIYVSLCRKHWNELTKKLG
> |[Tevenvirinae _Enterobacteria_phage_T6]||_Enterobacteria_phage_T6.gb|Thymidine kinase|582|MH550421.1(168706):57605-58186:-1 ^RAST2:fig|1198136.104.peg.110^ Tevenvirinae _Enterobacteria_phage_T6|neighbours:(-1),(-1)|neighbour_genes:Phage protein,Phage protein|
MASLIFTYAAMNAGKSASLLTAAHNYKERGMSVLVLKPAIDTRDSVCEVVSRIGIKQEANIITDDMDIFEFYKWAEAQKDIHCVFVDEAQFLKTEQVHQLSRIVDTYNVPVMAYGLRTDFAGKLFEGSKELLAIADKLIELKAVCHCGKKAIMTARLMEDGTPVKEGNQICIGDEIYVSLCRKHWNELTKKLG
>ID:YP_004063795.1 |[Escherichia phage vB_EcoM_VR7]||_Enterobacteria_phage_vB_EcoM-VR7_.gbk|tk|573|NC_014792(169285):52118-52690:-1 ^GeneID:10021339^ Enterobacteria phage vB_EcoM-VR7, complete genome.|neighbours:ID:YP_004063794.1(-1),ID:YP_004063796.1(-1)|neighbour_genes:VR7ORF113c,tk.2|
MASLIYHYAAMNAGKTASLLTAAYSYKERGMSVLLLKPVIDNRDSESEIKSRIGISQEANLVTADMNLFEFYKWAESQKDIHCVLVDEAQFLLPEQIDQLARVVDNYNIPVMCYGLRTDFRGQLFPGSARLLAISDKLVELKGVCHCGRKATMTARVIDGAAVKDGEQVLVGGNESYVSLCRKHWLELTS
>ID:YP_006986662.1 |[Escherichia phage vB_EcoM_ACG-C40]||_Enterobacteria_phage_vB_EcoM_ACG-C40_.gbk|thymidine kinase|582|NC_019399(167396):57414-57995:-1 ^GeneID:13997935^ Enterobacteria phage vB_EcoM_ACG-C40, complete genome.|neighbours:ID:YP_006986661.1(-1),ID:YP_006986663.1(-1)|neighbour_genes:hypothetical protein,hypothetical protein|
MASLIFTYAAMNAGKSASLLTAAHNYKERGMSVLVLKPAIDTRDSVCEVVSRIGIKQEANIITDDMDIFEFYKWAEAQKDIHCVFVDEAQFLKTEQVHQLSRIVDTYNVPVMAYGLRTDFAGKLFEGSKELLAIADKLIELKAVCHCGKKAIMTARLMEDGTPVKEGNQICIGDEIYVSLCRKHWNELTKKLG
>ID:AWD91569.1 |[Enterobacteria phage vB_EcoM_IME339]||_Enterobacteria_phage_vB_EcoM_IME339_.gbk|thymidine kinase|582|MH051915(164366):110542-111123:1 ^^ Enterobacteria phage vB_EcoM_IME339, complete genome.|neighbours:ID:AWD91568.1(1),ID:AWD91570.1(1)|neighbour_genes:hypothetical protein,hypothetical protein|
MASLIFTYAAMNAGKSASLLTAAHNYKERGMSVLVLKPAIDTRDSVCEVVSRIGIKQEANIITDDMDIFEFYKWAEAQKDIHCVFVDEAQFLKTEQVHQLSRIVDTYNVPVMAYGLRTDFAGKLFEGSKELLAIADKLIELKAVCHCGKKAIMTARLMEDGTPVKEGNQICIGDEIYVSLCRKHWNELTKKLG
>ID:AWD91828.1 |[Enterobacteria phage vB_EcoM_IME340]||_Enterobacteria_phage_vB_EcoM_IME340_.gbk|thymidine kinase|582|MH051916(165549):111506-112087:1 ^^ Enterobacteria phage vB_EcoM_IME340, complete genome.|neighbours:ID:AWD91827.1(1),ID:AWD91829.1(1)|neighbour_genes:hypothetical protein,hypothetical protein|
MASLIFTYAAMNAGKSASLLTAAHNYKERGMSVLVLKPAIDTRDSVCEVVSRIGIKQEANIITDDMDIFEFYKWAEAQKDIHCVFVDEAQFLKTEQVHQLSRIVDTYNVPVMAYGLRTDFAGKLFEGSKELLAIADKLIELKAVCHCGKKAIMTARLMEDGTPVKEGNQICIGDEIYVSLCRKHWNELTKKLG
>ID:YP_009207285.1 |[Escherichia phage vB_EcoM_VR20]||_Enterobacteria_phage_vB_EcoM_VR20.gbk|tk|573|NC_028894(170336):52746-53318:-1 ^GeneID:26633784^ Enterobacteria phage vB_EcoM_VR20, complete genome.|neighbours:ID:YP_009207284.1(-1),ID:YP_009207286.1(-1)|neighbour_genes:hypothetical protein,hypothetical protein|
MASLIYHYAAMNAGKTASLLTAAYSYKERGMSVLLLKPVIDNRDSESEIKSRIGISQEANLVTADMNLFEFYKWAESQKDIHCVLVDEAQFLLPEQIDQLARVVDNYNIPVMCYGLRTDFRGQLFPGSARLLAISDKLVELKGVCHCGRKATMTARVIDGAAVKDGEQVLVGGNESYVSLCRKHWLELTS
>ID:YP_009209853.1 |[Escherichia phage vB_EcoM_VR25]||_Enterobacteria_phage_vB_EcoM_VR25_.gbk|tk|573|NC_028925(170822):52687-53259:-1 ^GeneID:26636273^ Enterobacteria phage vB_EcoM_VR25, complete genome.|neighbours:ID:YP_009209852.1(-1),ID:YP_009209854.1(-1)|neighbour_genes:hypothetical protein,hypothetical protein|
MASLIYHYAAMNAGKTASLLTAAYSYKERGMSVLLLKPVIDNRDSESEIKSRIGISQEANLVTADMNLFEFYKWAESQKDIHCVLVDEAQFLLPEQIDQLARVVDNYNIPVMCYGLRTDFRGQLFPGSARLLAISDKLVELKGVCHCGRKATMTARVIDGAAVKDGEQVLVGGNESYVSLCRKHWLELTS
>ID:YP_009213946.1 |[Escherichia phage vB_EcoM_VR26]||_Enterobacteria_phage_vB_EcoM_VR26_.gbk|tk|573|NC_028957(171541):51812-52384:-1 ^GeneID:26640402^ Enterobacteria phage vB_EcoM_VR26, complete genome.|neighbours:ID:YP_009213945.1(-1),ID:YP_009213947.1(-1)|neighbour_genes:hypothetical protein,hypothetical protein|
MASLIYHYAAMNAGKTASLLTAAYSYKERGMSVLLLKPVIDNRDSESEIKSRIGISQEANLVTADMNLFEFYKWAESQKDIHCVLVDEAQFLLPEQIDQLARVVDNYNIPVMCYGLRTDFRGQLFPGSARLLAISDKLVELKGVCHCGRKATMTARVIDGAAVKDGEQVLVGGNESYVSLCRKHWLELTS
>ID:YP_009205798.1 |[Enterobacteria phage vB_EcoM_VR5]||_Enterobacteria_phage_vB_EcoM_VR5.gbk|tk|573|NC_028881(170473):53238-53810:-1 ^GeneID:26632409^ Enterobacteria phage vB_EcoM_VR5, complete genome.|neighbours:ID:YP_009205797.1(-1),ID:YP_009205799.1(-1)|neighbour_genes:hypothetical protein,putative site-specif..|
MASLMFHYAAMNSGKTSSLLTAAHNYKERGMGVLLLKPAIDNRESSHRISSRIGISQEANAVTPDMDLYEFYRWAESQKDIHCVFVDEAQFLEPLQIKQLAKIVDNYNIPVMCYGLRTDFQGKLFPGSAELLATADKLVEYKGVCHCGRKATMTARIQNGIAIKDGDQVSIGGNDSYVSLCRKHWIEITS
> |[Tevenvirinae _Erwinia_phage_Cronus]||_Erwinia_phage_Cronus.gb|Thymidine kinase (EC..|585|MH059636.2(175774):51568-52152:-1 ^RAST2:fig|1198136.105.peg.108^ Tevenvirinae _Erwinia_phage_Cronus|neighbours:(-1),(-1)|neighbour_genes:hypothetical protein,hypothetical protein|
MAKLYFHYASMNAGKSAFLLTSANNYKERGMGTLLLKPDIDTRDSACEIVSRIGLRQEANLITKDMDIFEFFKYANSVRDIHCVYVDEAQFLTQENIFQLCKIADLYDVPVMCYGLRTDFMGNLFEGSKFLLAVADKLCELKGVCHCGKKATMVARIDEEGNAVTSGDQIEVGGNDRYVSLCRKHWCELTGVYD
>ID:YP_009592857.1 |[Escherichia coli O157 typing phage 3]||_Escherichia_coli_O157_typing_phage_3_.gbk|tdk|582|NC_041863(168733):92079-92660:1 ^GeneID:40068353^ Escherichia coli O157 typing phage 3, complete genome.|neighbours:ID:YP_009592856.1(1),ID:YP_009592858.1(1)|neighbour_genes:hypothetical protein,hypothetical protein|
MASLIFTYAAMNAGKSSSLLTAAHNYKERGMGVLVLKPAIDTRDSKGEIVSRIGIRQDANIITKDMDIFEFYKWAAAQKDIHCVFVDEAQFLTTEKVYQLSRIVDVYNVPVMAYGLRTDFKGNLFEGSQALMAIADKLVELKGVCHCGKKATMVARVTEDGLPITDGSQIEIGDTDRYVSLCRKHWNDLTGLL
>ID:YP_009593118.1 |[Escherichia coli O157 typing phage 6]||_Escherichia_coli_O157_typing_phage_6_.gbk|tdk|582|NC_041864(160570):76073-76654:-1 ^GeneID:40068615^ Escherichia coli O157 typing phage 6, complete genome.|neighbours:ID:YP_009593117.1(-1),ID:YP_009593119.1(-1)|neighbour_genes:hypothetical protein,hypothetical protein|
MASLIFTYAAMNAGKSSSLLTAAHNYKERGMGVLVLKPAIDTRDSKGEIVSRIGIRQDANIITKDMDIFEFYKWAAAQKDIHCVFVDEAQFLTTEKVYQLSRIVDVYNVPVMAYGLRTDFKGNLFEGSQALMAIADKLVELKGVCHCGKKATMVARVTEDGLPITDGSQIEIGDTDRYVSLCRKHWNDLTGLL
>ID:YP_009225155.1 |[Escherichia phage APCEc01]||_Escherichia_phage_APCEc01_.gbk|thymidine kinase|582|NC_029091(168771):126467-127048:1 ^GeneID:26796108^ Escherichia phage APCEc01, complete genome.|neighbours:ID:YP_009225154.1(1),ID:YP_009225156.1(1)|neighbour_genes:hypothetical protein,hypothetical protein|
MASLIFTYAAMNAGKSASLLTAAHNYKERGMGVLVLKPAIDTRDSKGEIVSRIGIRQDANIITKDMDIFEFYKWAAAQKDIHCVFVDEAQFLTTEKVYQLSRIVDVYNVPVMAYGLRTDFKGNLFEGSQALMAIADKLVELKGVCHCGKKATMVARVTEDGLPITDGSQIEIGDTDRYVSLCRKHWNDLTGLL
> |[Tevenvirinae _Escherichia_phage_AnYang]||_Escherichia_phage_AnYang.gb|Thymidine kinase (EC..|573|MK234886.1(169215):21289-21861:-1 ^RAST2:fig|1198136.106.peg.52^ Tevenvirinae _Escherichia_phage_AnYang|neighbours:(-1),(-1)|neighbour_genes:hypothetical protein,hypothetical protein|
MAQLYFHYAAMNSGKTASLLTAAHNYKERGMGVLLLKPAIDNRESSHSISSRIGISQEANAVTPDMDLYEFYRWAESQKDIHCVFVDEAQFLEPVQIKQLAKIVDNYNVPVMCYGLRTDFQGKLFPGSAELLATADKLVEYKGVCHCGRKATMTARIQDGIAIKDGAQVSIGGNDSYVSLCRKHWIEITS
> |[Tevenvirinae Escherichia_phage_CF2]||_Escherichia_phage_CF2.gb|Thymidine kinase|582|NC_041919.1(168188):100157-100738:1 ^RAST2:fig|1198136.52.peg.148^ Tevenvirinae Escherichia_phage_CF2|neighbours:(1),(1)|neighbour_genes:Phage protein,Phage protein|
MASLIFTYAAMNAGKSASLLTAAHNYKERGMGVLVLKPAIDTRDSVCEVVSRIGIKQEANIITDDMDIFEFYKWAEAQKDIHCVFVDEAQFLKTEQVHQLSRIVDTYNVPVMAYGLRTDFAGKLFEGSKELLAIADKLIELKAVCHCGKKAIMTARLMEDGTPVKEGNQICIGDEIYVSLCRKHWNELTKKLG
>ID:QBO61118.1 |[Escherichia phage D5505]||_Escherichia_phage_D5505_.gbk|putative thymidine k..|582|MK327929(168049):56517-57098:-1 ^^ Escherichia phage D5505, complete genome.|neighbours:ID:QBO61117.1(-1),ID:QBO61119.1(-1)|neighbour_genes:hypothetical protein,hypothetical protein|
MASLIFTYAAMNAGKSASLLTAAHNYKERGMGVLVLKPAIDTRDSVCEVVSRIGIKQEANIITDDMDIFEFYKWAEAQKDIHCVFVDEAQFLKTEQVHQLSRIVDTYNVPVMAYGLRTDFAGKLFEGSKELLAIADKLIELKAVCHCGKKAIMTARLMEDGTPVKEGNQICIGDEIYVSLCRKHWNELTKKLG
> |[Tevenvirinae Escherichia_phage_ECD7]||_Escherichia_phage_ECD7.gb|Thymidine kinase (EC..|597|NC_041936.1(164706):50116-50712:-1 ^RAST2:fig|1198136.56.peg.94^ Tevenvirinae Escherichia_phage_ECD7|neighbours:(-1),(-1)|neighbour_genes:Phage rI lysis inhib..,Phage protein|
MAQLYFYYASMNAGKSTSLLQSAYNYTERDMRVLILKPAIDNRDSESEVVSRIGLSAPAITFTKSDDLFDLVYRESLGKRRPDRWRPDAVFVDEAQFMTKEHVLGLCALVDDANIPVLCYGLRTDFQGNLFEGSAALMAFADKLVEMKGICHCGKKATMVLRVDKEGNVIRDGAQIEVGAEDKYVSVCRKHFIDGTTK
>ID:YP_009102581.1 |[Escherichia phage ECML-134]||_Escherichia_phage_ECML-134_.gbk|thymidine kinase|582|NC_025449(166783):56234-56815:-1 ^GeneID:22111764^ Escherichia phage ECML-134, complete genome.|neighbours:ID:YP_009102580.1(-1),ID:YP_009102582.1(-1)|neighbour_genes:hypothetical protein,hypothetical protein|
MASLIFTYAAMNAGKSASLLTAAHNYKERGMGVLVLKPAIDTRDSVCEVVSRIGIKQEANIITDDMDIFEFYKWAEAQKDIHCVFVDEAQFLKTKQVHQLSRIVDTYNVPVMAYGLRTDFAGKLFEGSKELLAIADKLIELKAVCHCGKKAIMTARLMEDGTPVKEGNQICIGDEIYVSLCRKHWNELTKKLG
> |[Tevenvirinae Escherichia_phage_EcWhh-1]||_Escherichia_phage_EcWhh-1.gb|Thymidine kinase (EC..|573|MH791409.1(170524):115686-116258:-1 ^RAST2:fig|1198136.71.peg.210^ Tevenvirinae Escherichia_phage_EcWhh-1|neighbours:(-1),(-1)|neighbour_genes:hypothetical protein,hypothetical protein|
MAQLYFHYAAMNSGKTASLLTAAHNYKERGMGVLLLKPAIDNRESSHSISSRIGISQEANAVTPDMDLYEFYRWAESQKDIHCVFVDEAQFLEPVQIKQLAKIVDNYNVPVMCYGLRTDFQGKLFPGSAELLATADKLVEYKGVCHCGRKATMTARIQDGIAIKDGAQVSIGGNDSYVSLCRKHWIEITS
> |[Tevenvirinae Escherichia_phage_HP3]||_Escherichia_phage_HP3.gb|Thymidine kinase|582|NC_041920.1(170254):68242-68823:-1 ^RAST2:fig|1198136.53.peg.129^ Tevenvirinae Escherichia_phage_HP3|neighbours:(-1),(-1)|neighbour_genes:Phage protein,hypothetical protein|
MASLIFTYAAMNAGKSASLLTAAHNYKERGMGVLVLKPAIDTRDSKGEIVSRIGIRQDANIITKDMDIFEFYKWAAAQKDIHCVFVDEAQFLTTEKVYQLSRIVDVYNVPVMAYGLRTDFKGNLFEGSQALMAIADKLVELKGVCHCGKKATMVARVTEDGLPITDGSQIEIGDTDRYVSLCRKHWNDLTGLL
> |[Tevenvirinae _Escherichia_phage_HY01]||_Escherichia_phage_HY01.gb|Thymidine kinase|582|NC_027349.1(166977):56726-57307:-1 ^RAST2:fig|1198136.95.peg.113^ Tevenvirinae _Escherichia_phage_HY01|neighbours:(-1),(-1)|neighbour_genes:Phage protein,Phage protein|
MASLIFTYAAMNAGKSASLLTAAHNYKERGMGVLVLKPAIDTRDSVCEVVSRIGIKQEANIITDDMDIFEFYKWAEAQKDIHCVFVDEAQFLKTEQVHQLSRIVDTYNVPVMAYGLRTDFAGKLFEGSKELLAIADKLIELKAVCHCGKKAIMTARLMEDGTPVKEGNQICIGDEIYVSLCRKHWNELTKKLG
>ID:YP_009284085.1 |[Escherichia phage HY03]||_Escherichia_phage_HY03.gbk|putative thymidine k..|582|NC_031047(170770):65758-66339:1 ^GeneID:29078953^ Escherichia phage HY03, complete genome.|neighbours:ID:YP_009284084.1(1),ID:YP_009284086.1(1)|neighbour_genes:hypothetical protein,hypothetical protein|
MASLIFTYAAMNAGKSASLLTAAHNYKERGMSVLVLKPAIDTRDSVCEVVSRIGIKQEANIITDDMDIFEFYKWAEAQKDIHCVFVDEAQFLKTEQVHQLSRIVDTYNVPVMAYGLRTDFAGKLFEGSKELLAIADKLIELKAVCHCGKKAIMTARLMEDGTPVKEGNQICIGDEIYVSLCRKHWNELTKKLG
>ID:BBG28627.1 |[Escherichia phage KIT03]||_Escherichia_phage_KIT03_DNA_.gbk|thymidine kinase|582|AP018932(166848):57132-57713:-1 ^^ Escherichia phage KIT03 DNA, complete sequence.|neighbours:ID:BBG28626.1(-1),ID:BBG28628.1(-1)|neighbour_genes:hypothetical protein,hypothetical protein|
MASLIFTYAAMNAGKSASLLTAAHNYKERGMGVLVLKPAIDTRDSVCEVVSRIGIKQEANIITDDMDIFEFYKWAEAQKDIHCVFVDEAQFLKTEQVHQLSRIVDTYNVPVMAYGLRTDFAGKLFEGSKELLAIADKLIELKAVCHCGKKAIMTARLMEDGTPVKEGNQICIGDEIYVSLCRKHWNELTKKLG
>ID:YP_008060662.1 |[Escherichia phage Lw1]||_Escherichia_phage_Lw1_.gbk|tk|585|NC_021344(176227):80184-80768:-1 ^GeneID:16204994^ Escherichia phage Lw1, complete genome.|neighbours:ID:YP_008060661.1(-1),ID:YP_008060663.1(-1)|neighbour_genes:hypothetical protein,hypothetical protein|
MAKLYYHYASMNAGKSARLLTDAYNYKERGMNVVIYKPMLDTRTSHTVASRVGLSANCELIAPRMDLFWDILRRNNISCIFVDEAQFLSKKNVFDLCRIVDELEIPVMCYGLRTDFQLNLFEGSYWLLAWADEIRELRGMCHCGRKATTVARIDAQGNFVTEGAQVEIGAEDKYVSLCRKHYHEKVLDKVGVNC
> |[Tevenvirinae _Escherichia_phage_MX01]||_Escherichia_phage_MX01.gb|Thymidine kinase (EC..|573|NC_031934.1(168929):54158-54730:-1 ^RAST2:fig|1198136.96.peg.105^ Tevenvirinae _Escherichia_phage_MX01|neighbours:(-1),(-1)|neighbour_genes:hypothetical protein,Phage protein|
MAQLYFHYAAMNSGKTASLLTAAHNYKERGMGVLLLKPVIDNRESSHSISSRIGISQEANAVTPDMDLYEFYRWAESQKDIHCVFVDEAQFLEPAQIKQLAKIVDNYNVPVMCYGLRTDFQGKLFPGSAELLATADKLVEYKGVCHCGRKATMTARVQDGIAIKDGAQVSIGGNDSYVSLCRKHWIEITS
>ID:AYR04020.1 |[Escherichia phage OLB35]||_Escherichia_phage_OLB35_.gbk|thymidine kinase|582|MH992122(169140):58762-59343:-1 ^^ UNVERIFIED: Escherichia phage OLB35, complete genome.|neighbours:ID:AYR04019.1(-1),ID:AYR04021.1(-1)|neighbour_genes:hypothetical protein,hypothetical protein|
MASLIFTYAAMNAGKSASLLTAAHNYKERGMGVLVLKPAIDTRDSKGEIVSRIGIRQDANIITKDMDIFEFYKWAAAQKDIHCVFVDEAQFLTTEKVYQLSRIVDVYNVPVMAYGLRTDFKGNLFEGSQALMAIADKLVELKGVCHCGKKATMVARVTEDGLPITDGSQIEIGDTDRYVSLCRKHWNDLTGLL
> |[Tevenvirinae _Escherichia_phage_PE37]||_Escherichia_phage_PE37.gb|Thymidine kinase|582|KU925172.1(166423):105699-106280:1 ^RAST2:fig|1198136.98.peg.161^ Tevenvirinae _Escherichia_phage_PE37|neighbours:(1),(1)|neighbour_genes:Phage protein,Phage protein|
MASLIFTYAAMNAGKSASLLTAAHNYKERGMSVLVLKPAIDTRDSVCEVVSRIGIKQEANIITDDMDIFEFYKWAEAQKDIHCVFVDEAQFLKTEQVHQLSRIVDTYNVPVMAYGLRTDFAGKLFEGSKELLAIADKLIELKAVCHCGKKAIMTARLMEDGTPVKEGNQICIGDEIYVSLCRKHWNELTKKLG
>ID:BBC14447.1 |[Escherichia phage PP01]||_Escherichia_phage_PP01.gbk|tk|582|LC348379(167812):58410-58991:-1 ^^ Escherichia phage PP01 DNA, complete sequence.|neighbours:ID:BBC14446.1(-1),ID:BBC14448.1(-1)|neighbour_genes:rI.1,tk.2|
MASLIFTYAAMNAGKSASLLTAAHNYKERGMSVLVLKPAIDTRDSVCEVVSRIGIKQEANIITDDMDIFEFYKWAEAQKDIHCVFVDEAQFLKTEQVHQLSRIVDTYNVPVMAYGLRTDFAGKLFEGSKELLAIADKLIELKAVCHCGKKAIMTARLMEDGTPVKEGNQICIGDEIYVSLCRKHWNELTKKLG
> |[Tevenvirinae _Escherichia_phage_SF]||_Escherichia_phage_SF.gb|Thymidine kinase|582|MH359124.1(168695):62949-63530:1 ^RAST2:fig|1198136.100.peg.99^ Tevenvirinae _Escherichia_phage_SF|neighbours:(1),(1)|neighbour_genes:Phage protein,Phage protein|
MASLIFTYAAMNAGKSASLLTAAHNYKERGMGVLVLKPAIDTRDSKGEIVSRIGIRQDANIITKDMDIFEFYKWAAAQKDIHCVFVDEAQFLTTEKVYQLSRIVDVYNVPVMAYGLRTDFKGNLFEGSQALMAIADKLVELKGVCHCGKKATMVARVTEDGLPITDGSQIEIGDTDRYVSLCRKHWNDLTGLL
>ID:YP_009608295.1 |[Escherichia phage ST0]||_Escherichia_phage_ST0.gbk|thymidine kinase|582|NC_041990(170496):1742-2323:1 ^GeneID:40084317^ Escherichia phage ST0, complete genome.|neighbours:ID:YP_009608294.1(1),ID:YP_009608296.1(1)|neighbour_genes:hypothetical protein,hypothetical protein|
MASLIFTYAAMNAGKSASLLTAAHNYKERGMGVLVLKPAIDTRDSKGEIVSRIGIRQDANIITKDMDIFEFYKWAAAQKDIHCVFVDEAQFLTTEKVYQLSRIVDVYNVPVMAYGLRTDFKGNLFEGSQALMAIADKLVELKGVCHCGKKATMVARVTEDGLPITDGSQIEIGDTDRYVSLCRKHWNDLTGLL
>ID:BBC14726.1 |[Escherichia phage T2]||_Escherichia_phage_T2.gbk|tk|582|LC348380(163825):56902-57483:-1 ^^ Escherichia phage T2 DNA, complete sequence.|neighbours:ID:BBC14725.1(-1),ID:BBC14727.1(-1)|neighbour_genes:rI.1,tk.1|
MASLIFTYAAMNAGKSASLLTAAHNYKERGMSVLVLKPAIDTRDSVCEVVSRIGIKQEANIITDDMDIFEFYKWAEAQKDIHCVFVDEAQFLKTEQVHQLSRIVDTYNVPVMAYGLRTDFAGKLFEGSKELLAIADKLIELKAVCHCGKKAIMTARLMEDGTPVKEGNQICIGDEIYVSLCRKHWNELTKKLG
>ID:YP_009281445.1 |[Escherichia phage UFV-AREG1]||_Escherichia_phage_UFV-AREG1_.gbk|thymidine kinase|582|NC_031030(170788):56736-57317:-1 ^GeneID:29063638^ Escherichia phage UFV-AREG1, complete genome.|neighbours:ID:YP_009281444.1(-1),ID:YP_009281446.1(-1)|neighbour_genes:hypothetical protein,hypothetical protein|
MASLIFTYAAMNAGKSASLLTAAHNYKERGMSVLVLKPAIDTRDSVCEVVSRIGIKQEANIITDDMDIFEFYKWAEAQKDIHCVFVDEAQFLKTEQVHQLSRIVDTYNVPVMAYGLRTDFAGKLFEGSKELLAIADKLIELTAVCHCGKKAIMTARLMEDGTPVKEGNQICIGDEIYVSLCRKHWNELTKKLG
>ID:YP_009323302.1 |[Escherichia phage WG01]||_Escherichia_phage_WG01_.gbk|thymidine kinase|573|NC_031928(169936):52763-53335:-1 ^GeneID:30308428^ Escherichia phage WG01, complete genome.|neighbours:ID:YP_009323301.1(-1),ID:YP_009323303.1(-1)|neighbour_genes:hypothetical protein,hypothetical protein|
MAQLYFHYAAMNSGKTASLLTAAHNYKERGMGVLLLKPAIDNRESSHSISSRIGISQEANAVTPDMDLYEFYRWAESQKDIHCVFVDEAQFLEPAQIKQLAKIVDNYNVPVMCYGLRTDFQGKLFPGSAELLATADKLVEYKGVCHCGRKATMTARVQDGIAIKDGAQVSIGGNDSYVSLCRKHWIEITS
>ID:YP_009030716.1 |[Escherichia phage vB_EcoM_112]||_Escherichia_phage_e112_.gbk|thymidine kinase|582|NC_024125(168470):58750-59331:-1 ^GeneID:19485259^ Escherichia phage e11/2, complete genome.|neighbours:ID:YP_009030715.1(-1),ID:YP_009030717.1(-1)|neighbour_genes:hypothetical protein,hypothetical protein|
MASLIFTYAAMNAGKSASLLTAAHNYKERGMSVLVLKPAIDTRDSVCEVVSRIGIRQEANIITDDMDIFEFYKWAEAQKDIHCVFVDEAQFLKTEQVHQLSRIVDTYNVPVMAYGLRTDFAGKLFEGSKELLAIADKLIELKAVCHCGKKAIMTARLMEDGTPVKEGNQICIGDEIYVSLCRKHWNELTKKLG
>ID:AYN56313.1 |[Escherichia phage p000v]||_Escherichia_phage_p000v_.gbk|hypothetical protein|582|MK047717(167803):92436-93017:1 ^^ Escherichia phage p000v, complete genome.|neighbours:ID:AYN56312.1(1),ID:AYN56314.1(1)|neighbour_genes:hypothetical protein,hypothetical protein|
MASLIFTYAAMNAGKSASLLTAAHNYKERGMGVLVLKPAIDTRDSKGEIVSRIGIRQDANIITKDMDIFEFYKWAAAQKDIHCVFVDEAQFLTTEKVYQLSRIVDVYNVPVMAYGLRTDFKGNLFEGSQALMAIADKLVELKGVCHCGKKATMVARVTEDGLPITDGSQIEIGDTDRYVSLCRKHWNDLTGLL
> |[Tevenvirinae _Escherichia_phage_p000y]||_Escherichia_phage_p000y.gb|Thymidine kinase|582|MK047718.1(169872):34032-34613:1 ^RAST2:fig|1198136.97.peg.62^ Tevenvirinae _Escherichia_phage_p000y|neighbours:(1),(1)|neighbour_genes:Phage protein,Phage protein|
MASLIFTYAAMNAGKSASLLTAAHNYKERGMGVLVLKPAIDTRDSKGEIVSRIGIRQDANIITKDMDIFEFYKWAAAQKDIHCVFVDEAQFLTTEKVYQLSRIVDVYNVPVMAYGLRTDFKGNLFEGSQALMAIADKLVELKGVCHCGKKATMVARVTEDGLPITDGSQIEIGDTDRYVSLCRKHWNDLTGLL
> |[Tevenvirinae _Escherichia_phage_slur02]||_Escherichia_phage_slur02.gb|Thymidine kinase|582|NC_028927.1(167298):127528-128109:-1 ^RAST2:fig|1198136.99.peg.222^ Tevenvirinae _Escherichia_phage_slur02|neighbours:(-1),(-1)|neighbour_genes:Phage protein,Phage protein|
MASLIFTYAAMNAGKSASLLTAAHNYKERGMSVLVLKPAIDTRDSVCEVVSRIGIKQEANIITDDMDIFEFYKWAEAQKDIHCVFVDEAQFLKTEQVHQLSRIVDTYNVPVMAYGLRTDFAGKLFEGSKELLAIADKLIELKAVCHCGKKAIMTARLMEDGTPVKEGNQICIGDEIYVSLCRKHWNELTKKLG
>ID:YP_009625140.1 |[Escherichia phage slur03]||_Escherichia_phage_slur03_.gbk|putative Tk thymidin..|582|NC_042129(167467):111947-112528:1 ^GOA:A0A0M7QCZ9,GeneID:40102022,InterPro:IPR001267,InterPro:IPR020633,InterPro:IPR027417,UniProtKB/TrEMBL:A0A0M7QCZ9^ Escherichia phage slur03, complete genome.|neighbours:ID:YP_009625139.1(1),ID:YP_009625141.1(1)|neighbour_genes:hypothetical protein..,hypothetical protein..|
MASLIFTYAAMNAGKSASLLTAAHNYKERGMSVLVLKPAIDTRDSVCEVVSRIGIKQEANIITDDMDIFEFYKWAEAQKDIHCVFVDEAQFLKTEQVHQLSRIVDTYNVPVMAYGLRTDFAGKLFEGSKELLAIADKLIELKAVCHCGKKAIMTARLMEDGTPVKEGNQICIGDEIYVSLCRKHWNELTKKLG
>ID:YP_009625327.1 |[Escherichia phage slur04]||_Escherichia_phage_slur04_.gbk|tdk|582|NC_042130(167298):42041-42622:-1 ^GOA:A0A0M7QAY3,GeneID:40102230,InterPro:IPR001267,InterPro:IPR020633,InterPro:IPR027417,UniProtKB/TrEMBL:A0A0M7QAY3^ Escherichia phage slur04, complete genome.|neighbours:ID:YP_009625326.1(-1),ID:YP_009625328.1(-1)|neighbour_genes:hypothetical protein,hypothetical protein|
MASLIFTYAAMNAGKSASLLTAAHNYKERGMSVLVLKPAIDTRDSVCEVVSRIGIKQEANIITDDMDIFEFYKWAEAQKDIHCVFVDEAQFLKTEQVHQLSRIVDTYNVPVMAYGLRTDFAGKLFEGSKELLAIADKLIELKAVCHCGKKAIMTARLMEDGTPVKEGNQICIGDEIYVSLCRKHWNELTKKLG
> |[Tevenvirinae _Escherichia_phage_slur07]||_Escherichia_phage_slur07.gb|Thymidine kinase|582|NC_028780.1(167124):105682-106263:1 ^RAST2:fig|1198136.89.peg.155^ Tevenvirinae _Escherichia_phage_slur07|neighbours:(1),(1)|neighbour_genes:Phage protein,Phage protein|
MASLIFTYAAMNAGKSASLLTAAHNYKERGMSVLVLKPAIDTRDSVCEVVSRIGIKQEANIITDDMDIFEFYKWAEAQKDIHCVFVDEAQFLKTEQAHQLSRIVDTYNVPVMAYGLRTDFAGKLFEGSKELLAIADKLIELKAVCHCGKKAIMTARLMEDGSPVKEGNQICIGDEIYVSLCRKHWNELTKKLG
>ID:CUL02684.1 |[Escherichia phage slur08]||_Escherichia_phage_slur08_.gbk|tdk|582|LN881733(167467):109194-109775:1 ^GOA:A0A0M7QBL6,InterPro:IPR001267,InterPro:IPR020633,InterPro:IPR027417,UniProtKB/TrEMBL:A0A0M7QBL6^ Escherichia phage slur08, complete genome.|neighbours:ID:CUL02683.1(1),ID:CUL02685.1(1)|neighbour_genes:hypothetical protein,hypothetical protein|
MASLIFTYAAMNAGKSASLLTAAHNYKERGMSVLVLKPAIDTRDSVCEVVSRIGIKQEANIITDDMDIFEFYKWAEAQKDIHCVFVDEAQFLKTEQVHQLSRIVDTYNVPVMAYGLRTDFAGKLFEGSKELLAIADKLIELKAVCHCGKKAIMTARLMEDGTPVKEGNQICIGDEIYVSLCRKHWNELTKKLG
>ID:CUL02881.1 |[Escherichia phage slur11]||_Escherichia_phage_slur11_.gbk|tdk|582|LN881734(167298):45587-46168:-1 ^GOA:A0A0M7QC08,InterPro:IPR001267,InterPro:IPR020633,InterPro:IPR027417,UniProtKB/TrEMBL:A0A0M7QC08^ Escherichia phage slur11, complete genome.|neighbours:ID:CUL02880.1(-1),ID:CUL02882.1(-1)|neighbour_genes:hypothetical protein,hypothetical protein|
MASLIFTYAAMNAGKSASLLTAAHNYKERGMSVLVLKPAIDTRDSVCEVVSRIGIKQEANIITDDMDIFEFYKWAEAQKDIHCVFVDEAQFLKTEQVHQLSRIVDTYNVPVMAYGLRTDFAGKLFEGSKELLAIADKLIELKAVCHCGKKAIMTARLMEDGTPVKEGNQICIGDEIYVSLCRKHWNELTKKLG
>ID:CUL03667.1 |[Escherichia phage slur13]||_Escherichia_phage_slur13_.gbk|tdk|582|LN881737(167299):67409-67990:-1 ^GOA:A0A0M7QGH1,InterPro:IPR001267,InterPro:IPR020633,InterPro:IPR027417,UniProtKB/TrEMBL:A0A0M7QGH1^ Escherichia phage slur13, complete genome.|neighbours:ID:CUL03666.1(-1),ID:CUL03668.1(-1)|neighbour_genes:hypothetical protein,hypothetical protein|
MASLIFTYAAMNAGKSASLLTAAHNYKERGMSVLVLKPAIDTRDSVCEVVSRIGIKQEANIITDDMDIFEFYKWAEAQKDIHCVFVDEAQFLKTEQVHQLSRIVDTYNVPVMAYGLRTDFAGKLFEGSKELLAIADKLIELKAVCHCGKKAIMTARLMEDGTPVKEGNQICIGDEIYVSLCRKHWNELTKKLG
>ID:YP_009180882.1 |[Escherichia phage slur14]||_Escherichia_phage_slur14_.gbk|tdk|294|NC_028448(167467):167152-167445:-1 ^GOA:A0A0M7QDV5,GeneID:26228047,InterPro:IPR001267,InterPro:IPR020633,InterPro:IPR027417,UniProtKB/TrEMBL:A0A0M7QDV5^ Escherichia phage slur14, complete genome.|neighbours:ID:YP_009180881.1(-1),end()|neighbour_genes:hypothetical protein,end()|
MHQLSRIVDTYNVPVMAYGLRTDFAGKLFEGSKELLAIADKLIELKAVCHCGKKAIMTARLMEDGTPVKEGNQICIGDEIYVSLCRKHWNELTKKLG
>ID:AVH85941.1 |[Escherichia phage vB_EcoM-G28]||_Escherichia_phage_vB_EcoM-G28.gbk|putative thymidine k..|582|MG867727(170121):59478-60059:-1 ^^ Escherichia phage vB_EcoM-G28, complete genome.|neighbours:ID:AVH85940.1(-1),ID:AVH85942.1(-1)|neighbour_genes:hypothetical protein,hypothetical protein|
MASLIFTYAAMNAGKSASLLTAAHNYKERGMSVLVLKPAIDTRDSVCEVVSRIGIKQEANIITDDMDIFEFYKWAEAQKDIHCVFVDEAQFLKTEQVHQLSRIVDTYNVPVMAYGLRTDFAGKLFEGSKELLAIADKLIELKAVCHCGKKAIMTARLMEDGTPVKEGNQICIGDEIYVSLCRKHWNELTKKLG
>ID:QDF15134.1 |[Escherichia phage vB_EcoM-Sa45lw]||_Escherichia_phage_vB_EcoM-Sa45lw_.gbk|thymidine kinase|582|MK977694(167353):56636-57217:-1 ^^ Escherichia phage vB_EcoM-Sa45lw, complete genome.|neighbours:ID:QDF15133.1(-1),ID:QDF15135.1(-1)|neighbour_genes:hypothetical protein,hypothetical protein|
MASLIFTYAAMNAGKSASLLTAAHNYKERGMSVLVLKPAIDTRDSVCEVVSRIGIKQEANIITDDMDIFEFYKWAEAQKDIHCVFVDEAQFLKTEQVHQLSRIVDTYNVPVMAYGLRTDFAGKLFEGSKELLAIADKLIELKAVCHCGKKAIMTARLMEDGTPVKEGNQICIGDEIYVSLCRKHWNELTKKLG
>ID:YP_009290374.1 |[Escherichia phage vB_EcoM-UFV13]||_Escherichia_phage_vB_EcoM-UFV13_.gbk|thymidine kinase|582|NC_031103(165772):56329-56910:-1 ^GeneID:29081170^ Escherichia phage vB_EcoM-UFV13, complete genome.|neighbours:ID:YP_009290373.1(-1),ID:YP_009290375.1(-1)|neighbour_genes:hypothetical protein,hypothetical protein|
MASLIFTYAAMNAGKSASLLTAAHNYKERGMSVLVLKPAIDTRDSVCEVVSRIGIKQEANIITDDMDIFEFYKWAEAQKDIHCVFVDEAQFLKTEQVHQLSRIVDTYNVPVMAYGLRTDFAGKLFEGSKELLAIADKLIELKAVCHCGKKAIMTARLMEDGTPVKEGNQICIGDEIYVSLCRKHWNELTKKLG
>ID:AUV60972.1 |[Escherichia phage vB_EcoM-fFiEco06]||_Escherichia_phage_vB_EcoM-fFiEco06_.gbk|tk|582|MG781190(167076):57870-58451:-1 ^^ Escherichia phage vB_EcoM-fFiEco06, complete genome.|neighbours:ID:AUV60971.1(-1),ID:AUV60973.1(-1)|neighbour_genes:hypothetical protein,hypothetical protein|
MASLIFTYAAMNAGKSASLLTAAHNYKERGMSVLVLKPAIDTRDSVCEVVSRIGIKQEANIITDDMDIFEFYKWAEAQKDIHCVFVDEAQFLKTEQVHQLSRIVDTYNVPVMAYGLRTDFAGKLFEGSKELLAIADKLIELKAVCHCGKKAIMTARLMEDGTPVKEGNQICIGDEIYVSLCRKHWNELTKKLG
>ID:AUV61245.1 |[Escherichia phage vB_EcoM-fHoEco02]||_Escherichia_phage_vB_EcoM-fHoEco02_.gbk|tk|582|MG781191(167064):57860-58441:-1 ^^ Escherichia phage vB_EcoM-fHoEco02, complete genome.|neighbours:ID:AUV61244.1(-1),ID:AUV61246.1(-1)|neighbour_genes:hypothetical protein,hypothetical protein|
MASLIFTYAAMNAGKSASLLTAAHNYKERGMSVLVLKPAIDTRDSVCEVVSRIGIKQEANIITDDMDIFEFYKWAEAQKDIHCVFVDEAQFLKTEQVHQLSRIVDTYNVPVMAYGLRTDFAGKLFEGSKELLAIADKLIELKAVCHCGKKAIMTARLMEDGTPVKEGNQICIGDEIYVSLCRKHWNELTKKLG
>ID:AYP69801.1 |[Escherichia phage vB_EcoM_DalCa]||_Escherichia_phage_vB_EcoM_DalCa_.gbk|thymidine kinase|582|MH992510(166040):56889-57470:-1 ^^ Escherichia phage vB_EcoM_DalCa, complete genome.|neighbours:ID:AYP69973.1(-1),ID:AYP69959.1(-1)|neighbour_genes:hypothetical protein,hypothetical protein|
MASLIFTYAAMNAGKSASLLTAAHNYKERGMGVLVLKPAIDTRDSVCEVVSRIGIKQEANIITDDMDIFEFYKWAEAQKDIHCVFVDEAQFLKTEQVHQLSRIVDTYNVPVMAYGLRTDFAGKLFEGSKELLAIADKLIELKAVCHCGKKAIMTARLMEDGTPVKEGNQICIGDEIYVSLCRKHWNELTKKLG
>ID:QBO63623.1 |[Escherichia phage vB_EcoM_G10400]||_Escherichia_phage_vB_EcoM_G10400.gbk|putative thymidine k..|582|MK327937(170182):56799-57380:-1 ^^ Escherichia phage vB_EcoM_G10400, complete genome.|neighbours:ID:QBO63622.1(-1),ID:QBO63624.1(-1)|neighbour_genes:hypothetical protein,hypothetical protein|
MASLIFTYAAMNAGKSASLLTAAHNYKERGMSVLVLKPAIDTRDSVCEVVSRIGIKQEANIITDDMDIFEFYKWAEAQKDIHCVFVDEAQFLKTEQVHQLSRIVDTYNVPVMAYGLRTDFAGKLFEGSKELLAIADKLIELKAVCHCGKKAIMTARLMEDGTPVKEGNQICIGDEIYVSLCRKHWNELTKKLG
>ID:QBO62242.1 |[Escherichia phage vB_EcoM_G2248]||_Escherichia_phage_vB_EcoM_G2248.gbk|putative thymidine k..|597|MK327932(170678):49816-50412:-1 ^^ Escherichia phage vB_EcoM_G2248, complete genome.|neighbours:ID:QBO62241.1(-1),ID:QBO62243.1(-1)|neighbour_genes:hypothetical protein,hypothetical protein|
MAQLYFYYASMNAGKSTSLLQSAYNYTERDMRVLILKPAIDNRDSESEVVSRIGLSAPAITFTKSDDLFDLVYRESLGKRRPDRWRPAAVFVDEAQFMTKEHVLGLCALVDDANIPVLCYGLRTDFQGNLFEGSAALMAFADKLVEMKGICHCGKKATMVLRVDKEGNVVRDGAQIEVGAEDKYVSVCRKHFIDGTTN
> |[Tevenvirinae Escherichia_phage_vB_EcoM_G2285]||_Escherichia_phage_vB_EcoM_G2285.gb|Thymidine kinase|582|MK327933.1(166675):59682-60263:-1 ^RAST2:fig|1198136.60.peg.112^ Tevenvirinae Escherichia_phage_vB_EcoM_G2285|neighbours:(-1),(-1)|neighbour_genes:Phage protein,Phage protein|
MASLIFTYAAMNAGKSASLLTAAHNYKERGMGVLVLKPAIDTRDSKGEIVSRIGIRQDANIITKDMDIFEFYKWAAAQKDIHCVFVDEAQFLTTEKVYQLSRIVDVYNVPVMAYGLRTDFKGNLFEGSQALMAIADKLVELKGVCHCGKKATMVARVTEDGLPITDGSQIEIGDTDRYVSLCRKHWNDLTGLL
> |[Tevenvirinae _Escherichia_phage_vB_EcoM_G2469]||_Escherichia_phage_vB_EcoM_G2469.gb|Thymidine kinase|582|MK327934.1(170452):59183-59764:-1 ^RAST2:fig|1198136.90.peg.109^ Tevenvirinae _Escherichia_phage_vB_EcoM_G2469|neighbours:(-1),(-1)|neighbour_genes:Phage protein,Phage protein|
MASLIFTYAAMNAGKSASLLTAAHNYKERGMGVLVLKPAIDTRDSKGEIVSRIGIRQDANIITKDMDIFEFYKWAAAQKDIHCVFVDEAQFLTTEKVYQLSRIVDVYNVPVMAYGLRTDFKGNLFEGSQALMAIADKLVELKGVCHCGKKATMVARVTEDGLPITDGSQIEIGDTDRYVSLCRKHWNDLTGLL
> |[Tevenvirinae Escherichia_phage_vB_EcoM_G2494]||_Escherichia_phage_vB_EcoM_G2494.gb|Thymidine kinase (EC..|597|MK327935.1(168327):49007-49603:-1 ^RAST2:fig|1198136.61.peg.90^ Tevenvirinae Escherichia_phage_vB_EcoM_G2494|neighbours:(-1),(-1)|neighbour_genes:Phage rI lysis inhib..,Phage protein|
MAQLYFYYASMNAGKSTSLLQSAYNYTERDMRVLILKPAIDNRDSESEVVSRIGLSAPAITFTKSDDLFDLVYRESLGKRRPDRWRPDAVFVDEAQFMTKEHVLGLCALVDDANIPVLCYGLRTDFQGNLFEGSAALMAFADKLVEMKGICHCGKKATMVLRVDKEGNVIRDGAQIEVGAEDKYVSVCRKHFIDGTTK
>ID:QBO65518.1 |[Escherichia phage vB_EcoM_G2540-3]||_Escherichia_phage_vB_EcoM_G2540-3_.gbk|putative thymidine k..|582|MK327944(168654):57359-57940:-1 ^^ Escherichia phage vB_EcoM_G2540-3, complete genome.|neighbours:ID:QBO65517.1(-1),ID:QBO65519.1(-1)|neighbour_genes:hypothetical protein,hypothetical protein|
MASLIFTYAAMNAGKSASLLTAAHNYKERGMGVLVLKPAIDTRDSVCEVVSRIGIKQEANIITDDMDIFEFYKWAEAQKDIHCVFVDEAQFLKTEQVHQLSRIVDTYNVPVMAYGLRTDFAGKLFEGSKELLAIADKLIELKAVCHCGKKAIITARLMEDGTPVKEGNQICIGDEIYVSLCRKHWNELTKKLG
> |[Tevenvirinae _Escherichia_phage_vB_EcoM_G2540]||_Escherichia_phage_vB_EcoM_G2540.gb|Thymidine kinase|582|MK327936.1(168886):59836-60417:-1 ^RAST2:fig|1198136.92.peg.121^ Tevenvirinae _Escherichia_phage_vB_EcoM_G2540|neighbours:(-1),(-1)|neighbour_genes:Phage protein,Phage protein|
MASLIFTYAAMNAGKSASLLTAAHNYKERGMGVLVLKPAIDTRDSVCEVVSRIGIKQEANIITDDMDIFEFYKWAEAQKDIHCVFVDEAQFLKTEQVHQLSRIVDTYNVPVMAYGLRTDFAGKLFEGSKELLAIADKLIELKAVCHCGKKAIITARLMEDGTPVKEGNQICIGDEIYVSLCRKHWNELTKKLG
>ID:QBO64431.1 |[Escherichia phage vB_EcoM_G29]||_Escherichia_phage_vB_EcoM_G29_.gbk|putative thymidine k..|582|MK327940(168241):58099-58680:-1 ^^ Escherichia phage vB_EcoM_G29, complete genome.|neighbours:ID:QBO64430.1(-1),ID:QBO64432.1(-1)|neighbour_genes:hypothetical protein,hypothetical protein|
MASLIFTYAAMNAGKSASLLTAAHNYKERGMGVLVLKPAIDTRDSVCEVVSRIGIKQEANIITDDMDIFEFYKWAEAQKDIHCVFVDEAQFLKTEQVHQLSRIVDTYNVPVMAYGLRTDFAGKLFEGSKELLAIADKLIELKAVCHCGKKAIMTARLMEDGTPVKEGNQICIGDEIYVSLCRKHWNELTKKLG
> |[Tevenvirinae _Escherichia_phage_vB_EcoM_G37-3]||_Escherichia_phage_vB_EcoM_G37-3.gb|Thymidine kinase (EC..|597|MK327941.1(167832):48537-49133:-1 ^RAST2:fig|1198136.91.peg.91^ Tevenvirinae _Escherichia_phage_vB_EcoM_G37-3|neighbours:(-1),(-1)|neighbour_genes:Phage rI lysis inhib..,Phage protein|
MAQLYFYYASMNAGKSTSLLQSAYNYTERDMRVLILKPAIDNRYSESEVVSRIGLSAPAITFTKSDDLFDLVYRESLGKRRPDRWRPDAVFVDEAQFMTKEHVLGLCALVDDANIPVLCYGLRTDFQGNLFEGSAALMALADKLVEMKGICHCGKKATMVLRVDKEGNVIRDGAQIEVGAEDKYVSVCRKHFIDGTTK
> |[Tevenvirinae _Escherichia_phage_vB_EcoM_GG4498]||_Escherichia_phage_vB_EcoM_G4498.gb|Thymidine kinase|582|MK327939.1(167826):57678-58259:-1 ^RAST2:fig|1198136.93.peg.113^ Tevenvirinae _Escherichia_phage_vB_EcoM_GG4498|neighbours:(-1),(-1)|neighbour_genes:Phage protein,Phage protein|
MASLIFTYAAMNAGKSASLLTAAHNYKERGMSVLVLKPAIDTRDSVCEVVSRIGIKQEANIITDDMDIFEFYKWAEAQKDIHCVFVDEAQFLKTEQVHQLSRIVDTYNVPVMAYGLRTDFAGKLFEGSKELLAIADKLIELKAVCHCGKKAIMTARLMEDGTPVKEGNQICIGDEIYVSLCRKHWNELTKKLG
>ID:QBO65802.1 |[Escherichia phage vB_EcoM_G4500]||_Escherichia_phage_vB_EcoM_G4500_.gbk|putative thymidine k..|582|MK327945(168363):58099-58680:-1 ^^ Escherichia phage vB_EcoM_G4500, complete genome.|neighbours:ID:QBO65801.1(-1),ID:QBO65803.1(-1)|neighbour_genes:hypothetical protein,hypothetical protein|
MASLIFTYAAMNAGKSASLLTAAHNYKERGMGVLVLKPAIDTRDSVCEVVSRIGIKQEANIITDDMDIFEFYKWAEAQKDIHCVFVDEAQFLKTEQVHQLSRIVDTYNVPVMAYGLRTDFAGKLFEGSKELLAIADKLIELKAVCHCGKKAIMTARLMEDGTPVKEGNQICIGDEIYVSLCRKHWNELTKKLG
>ID:QBO66076.1 |[Escherichia phage vB_EcoM_G4507]||_Escherichia_phage_vB_EcoM_G4507_.gbk|putative thymidine k..|582|MK327946(168828):57328-57909:-1 ^^ Escherichia phage vB_EcoM_G4507, complete genome.|neighbours:ID:QBO66075.1(-1),ID:QBO66077.1(-1)|neighbour_genes:hypothetical protein,hypothetical protein|
MASLIFTYAAMNAGKSASLLTAAHNYKERGMSVLVLKPAIDTRDSVCEVVSRIGIKQEANIITDDMDIFEFYKWAEAQKDIHCVFVDEAQFLKTEQVHQLSRIVDTYNVPVMAYGLRTDFAGKLFEGSKELLAIADKLIELKAVCHCGKKAIMTARLMEDGTPVKEGNQICIGDEIYVSLCRKHWNELTKKLG
>ID:QBO64983.1 |[Escherichia phage vB_EcoM_G50]||_Escherichia_phage_vB_EcoM_G50_.gbk|putative thymidine k..|582|MK327942(167728):57597-58178:-1 ^^ Escherichia phage vB_EcoM_G50, complete genome.|neighbours:ID:QBO64982.1(-1),ID:QBO64984.1(-1)|neighbour_genes:hypothetical protein,hypothetical protein|
MASLIFTYAAMNAGKSASLLTAAHNYKERGMGVLVLKPAIDTRDSVCEVVSRIGIKQEANIITDDMDIFEFYKWAEAQKDIHCVFVDEAQFLKTEQVHQLSRIVDTYNVPVMAYGLRTDFAGKLFEGSKELLAIADKLIELKAVCHCGKKAIMTARLMEDGTPVKEGNQICIGDEIYVSLCRKHWNELTKKLG
> |[Tevenvirinae _Escherichia_phage_vB_EcoM_G5211]||_Escherichia_phage_vB_EcoM_G5211.gb|Thymidine kinase (EC..|597|MK327947.1(164278):49299-49895:-1 ^RAST2:fig|1198136.94.peg.92^ Tevenvirinae _Escherichia_phage_vB_EcoM_G5211|neighbours:(-1),(-1)|neighbour_genes:Phage rI lysis inhib..,Phage protein|
MAQLYFYYASMNAGKSTSLLQSAYNYTERDMRVLILKPAIDNRYSESEVVSRIGLSAPAITFTKSDDLFDLVYRESLGKRRPDRWRPDAVFVDEAQFMTKEHVLGLCALVDDANIPVLCYGLRTDFQGNLFEGSAALMALADKLVEMKGICHCGKKATMVLRVDKEGNVIRDGAQIEVGAEDKYVSVCRKHFIDGTTK
>ID:QBO65246.1 |[Escherichia phage vB_EcoM_G53]||_Escherichia_phage_vB_EcoM_G53_.gbk|putative thymidine k..|582|MK327943(167834):56796-57377:-1 ^^ Escherichia phage vB_EcoM_G53, complete genome.|neighbours:ID:QBO65245.1(-1),ID:QBO65247.1(-1)|neighbour_genes:hypothetical protein,hypothetical protein|
MASLIFTYAAMNAGKSASLLTAAHNYKERGMGVLVLKPAIDTRDSKGEIVSRIGIRQDANIITKDMDIFEFYKWAAAQKDIHCVFVDEAQFLTTEKVYQLSRIVDVYNVPVMAYGLRTDFKGNLFEGSQALMAIADKLVELKGVCHCGKKATMVARVTEDGLPITDGSQIEIGDTDRYVSLCRKHWNDLTGLL
>ID:QBQ79990.1 |[Escherichia phage vB_EcoM_G8]||_Escherichia_phage_vB_EcoM_G8_.gbk|putative thymidine k..|582|MK373787(169650):56938-57519:-1 ^^ Escherichia phage vB_EcoM_G8, complete genome.|neighbours:ID:QBQ79989.1(-1),ID:QBQ79991.1(-1)|neighbour_genes:hypothetical protein,hypothetical protein|
MASLIFTYAAMNAGKSASLLTAAHNYKERGMSVLVLKPAIDTRDSVCEVVSRIGIKQEANIITDDMDIFEFYKWAEAQKDIHCVFVDEAQFLKTEQVHQLSRIVDTYNVPVMAYGLRTDFAGKLFEGSKELLAIADKLIELKAVCHCGKKAIMTARLMEDGTPVKEGNQICIGDEIYVSLCRKHWNELTKKLG
>ID:QBQ77893.1 |[Escherichia phage vB_EcoM_G9062]||_Escherichia_phage_vB_EcoM_G9062_.gbk|putative thymidine k..|582|MK373779(168670):58482-59063:-1 ^^ Escherichia phage vB_EcoM_G9062, complete genome.|neighbours:ID:QBQ77892.1(-1),ID:QBQ77894.1(-1)|neighbour_genes:hypothetical protein,hypothetical protein|
MASLIFTYAAMNAGKSASLLTAAHNYKERGMGVLVLKPAIDTRDSVCEVVSRIGIKQEANIITDDMDIFEFYKWAEAQKDIHCVFVDEAQFLKTEQVHQLSRIVDTYNVPVMAYGLRTDFAGKLFEGSKELLAIADKLIELKAVCHCGKKAIITARLMEDGTPVKEGNQICIGDEIYVSLCRKHWNELTKKLG
>ID:AXC34062.1 |[Escherichia phage vB_EcoM_JB75]||_Escherichia_phage_vB_EcoM_JB75_.gbk|thymidine kinase|582|MH355584(167208):108212-108793:1 ^^ Escherichia phage vB_EcoM_JB75, complete genome.|neighbours:ID:AXC34223.1(1),ID:AXC34199.1(1)|neighbour_genes:hypothetical protein,hypothetical protein|
MASLIFTYAAMNAGKSASLLTAAHNYKERGMSVLVLKPAIDTRDSVCEVVSRIGIKQEANIITDDMDIFEFYKWAEAQKDIHCVFVDEAQFLKTEQVHQLSRIVDTYNVPVMAYGLRTDFAGKLFEGSKELLAIADKLIELKAVCHCGKKAIMTARLTEDGTPVKEGNQICIGDEIYVSLCRKHWNELTKKLG
>ID:YP_009037396.1 |[Escherichia phage vB_EcoM_JS09]||_Escherichia_phage_vB_EcoM_JS09_.gbk|thymidine kinase|582|NC_024124(169148):111772-112353:1 ^GeneID:19524798^ Escherichia phage vB_EcoM_JS09, complete genome.|neighbours:ID:YP_009037395.1(1),ID:YP_009037397.1(1)|neighbour_genes:hypothetical protein,hypothetical protein|
MASLIFTYAAMNAGKSASLLTAAHNYKERGMGVLVLKPAIDTRDSKGEIVSRIGIRQDANIITKDMDIFEFYKWAAAQKDIHCVFVDEAQFLTTEKVYQLSRIVDVYNVPVMAYGLRTDFKGNLFEGSQALMAIADKLVELKGVCHCGKKATMVARVTEDGLPITDGSQIEIGDTDRYVSLCRKHWNDLTGLL
>ID:QBQ78394.1 |[Escherichia phage vB_EcoM_KAW1E185]||_Escherichia_phage_vB_EcoM_KAW1E185_.gbk|putative thymidine k..|582|MK373781(164987):56878-57459:-1 ^^ Escherichia phage vB_EcoM_KAW1E185, complete genome.|neighbours:ID:QBQ78393.1(-1),ID:QBQ78395.1(-1)|neighbour_genes:hypothetical protein,hypothetical protein|
MASLIFTYAAMNAGKSASLLTAAHNYKERGMSVLVLKPAIDTRDSVCEVVSRIGIKQEANIITDDMDIFEFYKWAEAQKDIHCVFVDEAQFLKTEQVHQLSRIVDTYNVPVMAYGLRTDFAGKLFEGSKELLAIADKLIELKAVCHCGKKAIMTARLMEDGTPVKEGNQICIGDEIYVSLCRKHWNELTKKLG
> |[Tevenvirinae Escherichia_phage_vB_EcoM_KAW3E185]||_Escherichia_phage_vB_EcoM_KAW3E185.gb|Thymidine kinase|582|MK373782.1(170187):57773-58354:-1 ^RAST2:fig|1198136.54.peg.108^ Tevenvirinae Escherichia_phage_vB_EcoM_KAW3E185|neighbours:(-1),(-1)|neighbour_genes:Phage protein,Phage protein|
MASLIFTYAAMNAGKSASLLTAAHNYKERGMGVLVLKPAIDTRDSKGEIVSRIGIRQDANIITKDMDIFEFYKWAAAQKDIHCVFVDEAQFLTTEKVYQLSRIVDVYNVPVMAYGLRTDFKGNLFEGSQALMAIADKLVELKGVCHCGKKATMVARVTEDGLPITDGSQIEIGDTDRYVSLCRKHWNDLTGLL
>ID:QBQ79158.1 |[Escherichia phage vB_EcoM_MM02]||_Escherichia_phage_vB_EcoM_MM02_.gbk|putative thymidine k..|582|MK373784(169201):59480-60061:-1 ^^ Escherichia phage vB_EcoM_MM02, complete genome.|neighbours:ID:QBQ79157.1(-1),ID:QBQ79159.1(-1)|neighbour_genes:hypothetical protein,hypothetical protein|
MASLIFTYAAMNAGKSASLLTAAHNYKERGMGVLVLKPAIDTRDSKGEIVSRIGIRQDANIITKDMDIFEFYKWAAAQKDIHCVFVDEAQFLTTEKVYQLSRIVDVYNVPVMAYGLRTDFKGNLFEGSQALMAIADKLVELKGVCHCGKKATMVARVTEDGLPITDGSQIEIGDTDRYVSLCRKHWNDLTGLL
>ID:QBQ79436.1 |[Escherichia phage vB_EcoM_OE5505]||_Escherichia_phage_vB_EcoM_OE5505_.gbk|putative thymidine k..|582|MK373785(168756):58167-58748:-1 ^^ Escherichia phage vB_EcoM_OE5505, complete genome.|neighbours:ID:QBQ79435.1(-1),ID:QBQ79437.1(-1)|neighbour_genes:hypothetical protein,hypothetical protein|
MASLIFTYAAMNAGKSASLLTAAHNYKERGMSVLVLKPAIDTRDSVCEVVSRIGIKQEANIITDDMDIFEFYKWAEAQKDIHCVFVDEAQFLKTEQVHQLSRIVDTYNVPVMAYGLRTDFAGKLFEGSKELLAIADKLIELKAVCHCGKKAIMTARLTEDGTPVKEGNQICIGDEIYVSLCRKHWNELTKKLG
> |[Tevenvirinae _Escherichia_phage_vB_EcoM_PhAPEC2]||_Escherichia_phage_vB_EcoM_PhAPEC2.gb|Thymidine kinase|582|NC_024794.1(167318):57962-58543:-1 ^RAST2:fig|1198136.124.peg.106^ Tevenvirinae _Escherichia_phage_vB_EcoM_PhAPEC2|neighbours:(-1),(-1)|neighbour_genes:Phage protein,Phage protein|
MASLIFTYAAMNAGKSASLLTAAHNYKERGMGVLVLKPAIDTRDSKGEIVSRIGIRQDANIITKDMDIFEFYKWAAAQKDIHCVFVDEAQFLTTEKVYQLSRIVDVYNVPVMAYGLRTDFKGNLFEGSQALMAIADKLVELKGVCHCGKKATMVARVTEDGLPITDGSQIEIGDTDRYVSLCRKHWNDLTGLL
>ID:QBQ79718.1 |[Escherichia phage vB_EcoM_R5505]||_Escherichia_phage_vB_EcoM_R5505_.gbk|putative thymidine k..|582|MK373786(167317):57245-57826:-1 ^^ Escherichia phage vB_EcoM_R5505, complete genome.|neighbours:ID:QBQ79717.1(-1),ID:QBQ79719.1(-1)|neighbour_genes:hypothetical protein,hypothetical protein|
MASLIFTYAAMNAGKSASLLTAAHNYKERGMSVLVLKPAIDTRDSVCEVVSRIGIKQEANIITDDMDIFEFYKWAEAQKDIHCVFVDEAQFLKTEQVHQLSRIVDTYNVPVMAYGLRTDFAGKLFEGSKELLAIADKLIELKAVCHCGKKAIMTARLMEDGTPVKEGNQICIGDEIYVSLCRKHWNELTKKLG
>ID:QBQ77131.1 |[Escherichia phage vB_EcoM_WFK]||_Escherichia_phage_vB_EcoM_WFK_.gbk|putative thymidine k..|582|MK373775(164590):57914-58495:-1 ^^ Escherichia phage vB_EcoM_WFK, complete genome.|neighbours:ID:QBQ77130.1(-1),ID:QBQ77132.1(-1)|neighbour_genes:hypothetical protein,hypothetical protein|
MASLIFTYAAMNAGKSASLLTAAHNYKERGMGVLVLKPAIDTRDSKGEIVSRIGIRQDANIITKDMDIFEFYKWAAAQKDIHCVFVDEAQFLTTEKVYQLSRIVDVYNVPVMAYGLRTDFKGNLFEGSQALMAIADKLVELKGVCHCGKKATMVARVTEDGLPITDGSQIEIGDTDRYVSLCRKHWNDLTGLL
>ID:QBQ76870.1 |[Escherichia phage vB_EcoM_WFL6982]||_Escherichia_phage_vB_EcoM_WFL6982_.gbk|putative thymidine k..|582|MK373774(164279):57914-58495:-1 ^^ Escherichia phage vB_EcoM_WFL6982, complete genome.|neighbours:ID:QBQ76869.1(-1),ID:QBQ76871.1(-1)|neighbour_genes:hypothetical protein,hypothetical protein|
MASLIFTYAAMNAGKSASLLTAAHNYKERGMGVLVLKPAIDTRDSKGEIVSRIGIRQDANIITKDMDIFEFYKWAAAQKDIHCVFVDEAQFLTTEKVYQLSRIVDVYNVPVMAYGLRTDFKGNLFEGSQALMAIADKLVELKGVCHCGKKATMVARVTEDGLPITDGSQIEIGDTDRYVSLCRKHWNDLTGLL
>ID:QBQ77613.1 |[Escherichia phage vB_EcoM_WFbE185]||_Escherichia_phage_vB_EcoM_WFbE185.gbk|putative thymidine k..|582|MK373778(170429):59042-59623:-1 ^^ Escherichia phage vB_EcoM_WFbE185, complete genome.|neighbours:ID:QBQ77612.1(-1),ID:QBQ77614.1(-1)|neighbour_genes:hypothetical protein,hypothetical protein|
MASLIFTYAAMNAGKSASLLTAAHNYKERGMGVLVLKPAIDTRDSKGEIVSRIGIRKDANIITKDMDIFEFYKWAAAQKDIHCVFVDEAQFLTTEKVYQLSRIVDVYNVPVMAYGLRTDFKGNLFEGSQALMAIADKLVELKGVCHCGKKATMVARVTEDGLPITDGSQIEIGDTDRYVSLCRKHWNDLTGLL
>ID:YP_007004852.1 |[Escherichia phage wV7]||_Escherichia_phage_wV7_.gbk|thymidine kinase|582|NC_019505(166452):56920-57501:-1 ^GeneID:14010646^ Escherichia phage wV7, complete genome.|neighbours:ID:YP_007004851.1(-1),ID:YP_007004853.1(-1)|neighbour_genes:hypothetical protein,hypothetical protein|
MASLIFTYAAMNAGKSASLLTAAHNYKERGMSVLVLKPAIDTRDSVCEVVSRIGIRQEANIITDDMDIFEFYKWAEAQKDIHCVFVDEAQFLKTEQVHQLSRIVDTYNVPVMAYGLRTDFAGKLFEGSKELLAIADKLIELKAVCHCGKKAIMTARLMEDGTPVKEGNQICIGDEIYVSLCRKHWNELTKKLG
> |[Tevenvirinae Escherichia_virus_KFS-EC]||_Escherichia_virus_KFS-EC.gb|Thymidine kinase (EC..|597|MH560358.1(164715):156532-157128:-1 ^RAST2:fig|1198136.83.peg.266^ Tevenvirinae Escherichia_virus_KFS-EC|neighbours:(-1),(-1)|neighbour_genes:Phage rI lysis inhib..,Phage protein|
MAQLYFYYASMNAGKSTSLLQSAYNYTERDMRVLILKPAIDNRDSESEVVSRIGLSAPAITFTESDDLFDLVYRESLGKRRPDRWRPDAVFVDEAQFMTKEHVLGLCALVDDANIPVLCYGLRTDFQGNLFEGSAALMAFADKLVEMKGICHCGKKATMVLRVDKEGNVIRDGAQIEVGAEDKYVSVCRKHFIDGTTN
>ID:QDK04239.1 |[Escherichia virus VEc20]||_Escherichia_virus_VEc20_.gbk|vec20_109|582|MN022785(167532):57242-57823:-1 ^^ Escherichia virus VEc20, complete genome.|neighbours:ID:QDK04238.1(-1),ID:QDK04240.1(-1)|neighbour_genes:vec20_108,vec20_110|
MASLIFTYAAMNAGKSASLLTAAHNYKERGMSVLVLKPAIDTRDSVCEVVSRIGIKQEANIITDDMDIFEFYKWAEAQKDIHCVFVDEAQFLKTEQVHQLSRIVDTYNVPVMAYGLRTDFAGKLFEGSKELLAIADKLIELKAVCHCGKKAIMTARLMEDGTPVKEGNQICIGDEIYVSLCRKHWNELTKKLG
>ID:VCU44670.1 |[Escherichia virus vB_Eco_mar005P1]|vB_Eco_mar005P1|_Escherichia_virus_vB_Eco_mar005P1_.gbk|tk|582|LR027390(167773):158727-159308:-1 ^^ Escherichia virus vB_Eco_mar005P1 genome assembly, chromosome: 1.|neighbours:ID:VCU44669.1(-1),ID:VCU44671.1(-1)|neighbour_genes:hypothetical protein,hypothetical protein|
MASLIFTYAAMNAGKSASLLTAAHNYKERGMGVLVLKPAIDTRDSKGEIVSRIGIRQDANIITKDMDIFEFYKWAAAQKDIHCVFVDEAQFLTTEKVYQLSRIVDVYNVPVMAYGLRTDFKGNLFEGSQALMAIADKLVELKGVCHCGKKATMVARVTEDGLPITDGSQIEIGDTDRYVSLCRKHWNDLTGLL
>ID:VCU44314.1 |[Escherichia virus vB_Eco_mar005P1]|vB_Eco_mar006P2|_Escherichia_virus_vB_Eco_mar005P1_strain_vB_Eco_mar006P2_.gbk|tk|582|LR027387(167773):91976-92557:-1 ^^ Escherichia virus vB_Eco_mar005P1 strain vB_Eco_mar006P2 genome assembly, chromosome: 1.|neighbours:ID:VCU44313.1(-1),ID:VCU44315.1(-1)|neighbour_genes:hypothetical protein,hypothetical protein|
MASLIFTYAAMNAGKSASLLTAAHNYKERGMGVLVLKPAIDTRDSKGEIVSRIGIRQDANIITKDMDIFEFYKWAAAQKDIHCVFVDEAQFLTTEKVYQLSRIVDVYNVPVMAYGLRTDFKGNLFEGSQALMAIADKLVELKGVCHCGKKATMVARVTEDGLPITDGSQIEIGDTDRYVSLCRKHWNDLTGLL
>ID:VCU43175.1 |[Escherichia virus vB_Eco_mar005P1]|vB_Eco_mar007P3|_Escherichia_virus_vB_Eco_mar005P1_strain_vB_Eco_mar007P3_.gbk|tk|582|LR027383(167651):13967-14548:-1 ^^ Escherichia virus vB_Eco_mar005P1 strain vB_Eco_mar007P3 genome assembly, chromosome: 1.|neighbours:ID:VCU43174.1(-1),ID:VCU43176.1(-1)|neighbour_genes:hypothetical protein,hypothetical protein|
MASLIFTYAAMNAGKSASLLTAAHNYKERGMGVLVLKPAIDTRDSKGEIVSRIGIRQDANIITKDMDIFEFYKWAAAQKDIHCVFVDEAQFLTTEKVYQLSRIVDVYNVPVMAYGLRTDFKGNLFEGSQALMAIADKLVELKGVCHCGKKATMVARVTEDGLPITDGSQIEIGDTDRYVSLCRKHWNDLTGLL
>ID:VCU44175.1 |[Escherichia virus vB_Eco_mar005P1]|vB_Eco_mar008P4|_Escherichia_virus_vB_Eco_mar005P1_strain_vB_Eco_mar008P4_.gbk|tk|582|LR027386(167773):164394-164975:-1 ^^ Escherichia virus vB_Eco_mar005P1 strain vB_Eco_mar008P4 genome assembly, chromosome: 1.|neighbours:ID:VCU44173.1(-1),ID:VCU44177.1(-1)|neighbour_genes:hypothetical protein,hypothetical protein|
MASLIFTYAAMNAGKSASLLTAAHNYKERGMGVLVLKPAIDTRDSKGEIVSRIGIRQDANIITKDMDIFEFYKWAAAQKDIHCVFVDEAQFLTTEKVYQLSRIVDVYNVPVMAYGLRTDFKGNLFEGSQALMAIADKLVELKGVCHCGKKATMVARVTEDGLPITDGSQIEIGDTDRYVSLCRKHWNDLTGLL
>ID:VCU44898.1 |[Escherichia virus vB_Eco_mar005P1]|vB_Eco_mar009P5|_Escherichia_virus_vB_Eco_mar005P1_strain_vB_Eco_mar009P5_.gbk|tk|582|LR027391(167658):132378-132959:1 ^^ Escherichia virus vB_Eco_mar005P1 strain vB_Eco_mar009P5 genome assembly, chromosome: 1.|neighbours:ID:VCU44897.1(1),ID:VCU44899.1(1)|neighbour_genes:hypothetical protein,hypothetical protein|
MASLIFTYAAMNAGKSASLLTAAHNYKERGMGVLVLKPAIDTRDSKGEIVSRIGIRQDANIITKDMDIFEFYKWAAAQKDIHCVFVDEAQFLTTEKVYQLSRIVDVYNVPVMAYGLRTDFKGNLFEGSQALMAIADKLVELKGVCHCGKKATMVARVTEDGLPITDGSQIEIGDTDRYVSLCRKHWNDLTGLL
>ID:AUV57456.1 |[Klebsiella phage KP1]||_Klebsiella_phage_KP1_.gbk|thymidine kinase|600|MG751100(167989):45686-46285:-1 ^^ Klebsiella phage KP1, complete genome.|neighbours:ID:AUV57455.1(-1),ID:AUV57457.1(-1)|neighbour_genes:hypothetical protein,hypothetical protein|
MAQLYFNYASMNAGKSANLLTAAHNYKERGMGTLILKPAIDTRDSATEVTSRIGLRHEANTVDESIDILEFFKWAQTQRDIHCVFVDEAQFLTTAHVVQLCKIVDLYDVPVMAYGLRTDFRGELFEGSKALLAVADKLVELKGVCHCGRKATMVARIDENGNAITDGEVVELGGEDKYVSLCRKHWFELIGVYNEAKNV
>ID:APD20498.1 |[Klebsiella phage KPV15]|KPV15|_Klebsiella_phage_KPV15_.gbk|thymidine kinase|600|KY000080(167034):66386-66985:-1 ^^ Klebsiella phage KPV15, complete genome.|neighbours:ID:APD20497.1(-1),ID:APD20499.1(-1)|neighbour_genes:hypothetical protein,hypothetical protein|
MAQLYFNYASMNAGKSANLLTAAHNYKERGMGTLILKPAIDTRDSATEVTSRIGLRHEANTVDESIDILEFFKWAQTQRDIHCVFVDEAQFLTTEHVVQLCKIVDLYDVPVMAYGLRTDFRGELFEGSKALLAVADKLVELKGVCHCGRKATMVARIDENGNAITDGEVVELGGEDKYVSLCRKHWFELIGVYNEAKNV
> |[Tevenvirinae Klebsiella_phage_Marfa]||_Klebsiella_phage_Marfa.gb|thymidine kinase (EC..|582|MN044033.1(168532):50993-51574:-1 ^RAST2:fig|1198136.82.peg.104^ Tevenvirinae Klebsiella_phage_Marfa|neighbours:(-1),(-1)|neighbour_genes:hypothetical protein,T4-like phage protei..|
MPSLIFHFATMNAGKSAHLLISAHNYKERGMGTLILKPSVDGRDSSTEVVSRLGLRQEANIITPDMDIFEFFKWAQTQRDIHCVFVDEAQFLTRHHVIELCKIVDQYNVPVMAYGLRTDFQGNLFEGSETLLAVADKLVELKGVCHCGRKATMVARIDEEGNAVLEGDKIELGGEDRYVSLCRKHWFELVTGK
>ID:YP_009194381.1 |[Klebsiella phage Matisse]||_Klebsiella_phage_Matisse_.gbk|thymidine kinase|609|NC_028750(176081):80403-81011:-1 ^GeneID:26613320^ Klebsiella phage Matisse, complete genome.|neighbours:ID:YP_009194380.1(-1),ID:YP_009194382.1(-1)|neighbour_genes:hypothetical protein,hypothetical protein|
MAKLYFHYASMNAGKSARLLTDAYNYQERGMRILMYKPAIDTREGKQSISSRIGLEATCTMITPDMDLYYDVHNNHFYRDSPNLVSCVFVDEAQFLSRKNVMDLCRVVDELDIPVMTYGLRTDFQLNLFEGSYMLLALADEIRELRGVCHCGKKATTVARIDANGKFVANGDQIEIGAEDKYVSLCRKHYLQLKNNPDTVEA
>ID:AWY07004.1 |[Klebsiella phage Mineola]||_Klebsiella_phage_Mineola_.gbk|thymidine kinase|600|MH333064(166130):54206-54805:-1 ^^ Klebsiella phage Mineola, complete genome.|neighbours:ID:AWY07003.1(-1),ID:AWY07005.1(-1)|neighbour_genes:hypothetical protein,hypothetical protein|
MAQLYFNYASMNAGKSANLLTAAHNYKERGMGTLILKPAIDTRDSATEVTSRIGLRHEANTVDESIDILEFFKWAQTQRDIHCVFVDEAQFLTTAHVVQLCKIVDLYDVPVMAYGLRTDFRGELFEGSKALLAVADKLVELKGVCHCGRKATMVARIDENGNAITDGEVVELGGEDKYVSLCRKHWFELIGVYNEAKNV
>ID:YP_009607332.1 |[Klebsiella phage Miro]||_Klebsiella_phage_Miro_.gbk|thymidine kinase|609|NC_041981(176055):80077-80685:-1 ^GeneID:40083341^ Klebsiella phage Miro, complete genome.|neighbours:ID:YP_009607331.1(-1),ID:YP_009607333.1(-1)|neighbour_genes:hypothetical protein,hypothetical protein|
MAKLYFHYASMNAGKSARLLTDAYNYQERGMRILMYKPAIDTREGKQSISSRIGLEATCTMITPDMDLYYDVHNNHFYRDSPNLVSCVFVDEAQFLSRKNVMDLCRVVDELDIPVMTYGLRTDFQLNLFEGSYMLLALADEIRELRGVCYCGKKATTVARIDANGKFVANGDQIEIGAEDKYVSLCRKHYLQLKNNPDTVEA
> |[Tevenvirinae _Klebsiella_phage_PKO111]||_Klebsiella_phage_PKO111.gb|thymidine kinase (EC..|600|NC_031095.1(168758):50220-50819:1 ^RAST2:fig|1198136.84.peg.88^ Tevenvirinae _Klebsiella_phage_PKO111|neighbours:(1),(1)|neighbour_genes:Phage protein,hypothetical protein|
MAQLYFNYASMNAGKSANLLTAAHNYKERGMGTLILKPAIDTRDSATEVTSRIGLRHEANTVDESIDILEFFKWAQTQRDIHCVFVDEAQFLTAEHVLQLCKIVDLYDVPVMAYGLRTDFRGELFEGSKALLSVADKLVELKGVCHCGRKATMVARIDENGNAITDGEVVELGGEDKYVSLCRKHWCELVGAYDEAKNV
>ID:YP_009288789.1 |[Klebsiella phage vB_KpnM_KpV477]||_Klebsiella_phage_vB_KpnM_KpV477_.gbk|putative thymidine k..|600|NC_031087(168272):56658-57257:-1 ^GeneID:29067075^ Klebsiella phage vB_KpnM_KpV477, complete genome.|neighbours:ID:YP_009288788.1(-1),ID:YP_009288790.1(-1)|neighbour_genes:hypothetical protein,hypothetical protein|
MAQLYFNYASMNAGKSANLLTAAHNYKERGMGTLILKPAIDTRDSATEVTSRIGLRHEANTVDESIDILEFFKWAQTQRDIHCVFVDEAQFLTAEHVLQLCKIVDLYDVPVMAYGLRTDFRGELFEGSKALLSVADKLVELKGVCHCGRKATMVARIDENGNAITDGEVVELGGEDKYVSLCRKHWCELVGAYDEAKNV
>ID:AUO78659.1 |[Klebsiella phage vB_Kpn_F48]||_Klebsiella_phage_vB_Kpn_F48.gbk|thymidine kinase|582|MG746602(170764):13426-14007:1 ^^ Klebsiella phage vB_Kpn_F48, complete genome.|neighbours:ID:AUO78658.1(1),ID:AUO78660.1(1)|neighbour_genes:hypothetical protein,hypothetical protein|
MAQLYFNYAAMNAGKSANLLTAAHNYKERGMGTLILKPGVDGRDSSTEVVSRLGLRQEANIITPDMDIFEFFKWAQTQRDIHCVFVDEAQFLTRHHVIELCKIVDQYNVPVMAYGLRTDFQGNLFEGSETLLAVADKLVELKGVCHCGRKATMVARIDEEGNAVLEGDKIELGGEDRYVSLCRKHWFELVTGK
> |[Tevenvirinae Morganella_phage_vB_MmoM_MP1]||_Morganella_phage_vB_MmoM_MP1.gb|Thymidine kinase (EC..|579|NC_031020.1(163201):49001-49579:-1 ^RAST2:fig|1198136.47.peg.91^ Tevenvirinae Morganella_phage_vB_MmoM_MP1|neighbours:(-1),(-1)|neighbour_genes:hypothetical protein,hypothetical protein|
MAQLYFIYGTMNTGKSMNLLSVVHNYKERGMSTLVLKPDTDDRDSSNEVVSRTGLKTPCDIITDGMDIVEFFKYKSAQKDIHCVLVDEAQFLSPEHVQDLCKIVDEYNTPVMCYGLKTDFKADLFVGSKELLIWADKLIETKTVCHCGKKTTMVAKMDKEGNPIISGDQIDVGGNEKYVSLCRKHYKEFVYK
>ID:YP_009211539.1 |[Pectobacterium bacteriophage PM2]||_Pectobacterium_bacteriophage_PM2.gbk|thymidine kinase|585|NC_028940(170286):57578-58162:-1 ^GeneID:26638011^ Pectobacterium bacteriophage PM2, complete genome.|neighbours:ID:YP_009211538.1(-1),ID:YP_009211540.1(-1)|neighbour_genes:hypothetical protein,hypothetical protein|
MAQLYFMYAAMNSGKSTSLLTVAHNYKERGMGTLVMKPEIDTRDSSSEVVSRIGLRQEANMIKKDMNVFEFFKYASAQRDIHCVLIDEAQFLEPEQVVQLCKIVDYYNVPVMAYGLRTDFRGELFKGSKALFQSADKLIELKGVCHCGRKSTMVARIDENGSPVIEGDQILLGGEDKYTSLCRKHWCELLGIYQ
>ID:QBP35715.1 |[Phage NC-G]||_Phage_NC-G.gbk|thymidine kinase|573|MK310184(170164):166160-166732:-1 ^^ Phage NC-G, complete genome.|neighbours:ID:QBP35714.1(-1),ID:QBP35716.1(-1)|neighbour_genes:hypothetical protein,hypothetical protein|
MASLMFHYAAMNSGKTASLLTAAHNYKERGMGVLLLKPAIDNRESSHSISSRIGISQEANAVTPDMDLYEFYRWAESQKDIHCVFVDEAQFLEPAQIKQLAKIVDNYNVPVMCYGLRTDFQGKLFPGSAELLATADKLVEYKGVCHCGRKATMTARVQDGIAIKDGAQVSMGGNDSYVSLCRKHWIEITS
> |[Tevenvirinae _Proteus_phage_phiP4-3]||_Proteus_phage_phiP4-3.gb|Thymidine kinase (EC..|567|MG696114.1(167849):112521-113087:1 ^RAST2:fig|1198136.86.peg.184^ Tevenvirinae _Proteus_phage_phiP4-3|neighbours:(1),(1)|neighbour_genes:hypothetical protein,hypothetical protein|
MAQLYFVYGSMAAGKSLKLLSVNNNYKEQKMSCLLLKPDIDTRDKGVISSRVGIQEPCILFSKETDLYSLYLNLGPRKEAILIDECQFLTKAQVLQLTKIVDNHQIPVMCFGLKTDFKGELFEGSAALLAWADKLEELKAVCWCGRKATHTAKCSPSGKAVKEGDTIEIGGDDKYKSFCRKHYFEFNK
> |[Tevenvirinae _Proteus_phage_vB_PmiM_Pm5461]||_Proteus_phage_vB_PmiM_Pm5461.gb|Thymidine kinase (EC..|567|NC_028762.1(161989):52250-52816:-1 ^RAST2:fig|1198136.85.peg.92^ Tevenvirinae _Proteus_phage_vB_PmiM_Pm5461|neighbours:(-1),(-1)|neighbour_genes:hypothetical protein,hypothetical protein|
MAQLYFVYGSMAAGKSLKLLSVNNNYTEQGMPCLLLKPDIDTRDIGVISSRVGIKEPCELFSCSDNLYEKYLESALKTSCVLIDEAQFLTKQQVIQLTKFVDIHNIPVMCFGLKTDFKGELFEGSAALLSWADKLEELKAVCYCGRKATHTAKSDRFGNPVKEGEVVEIGGDDKYISFCRKHYFEFNK
>ID:YP_009615588.1 |[Salmonella phage Melville]||_Salmonella_phage_Melville_.gbk|thymidine kinase|579|NC_042044(159323):53212-53790:-1 ^GeneID:40092052^ Salmonella phage Melville, complete genome.|neighbours:ID:YP_009615587.1(-1),ID:YP_009615589.1(-1)|neighbour_genes:hypothetical protein,hypothetical protein|
MAQLYFNYASMNAGKSASLLTAAHNYKERGMGTLILKPGIDDRDSATEVVSRIGLRQEANVITPDMDIFEFFKWAQTQRDIHCVFVDEAQFLTEANVHELCKIVDIYNVPVMAYGLRTDFRGKLFTGSSSLLAVADKLIEMKGVCHCGRKATMVARIDENGNAVKEGNTIELGGEDKYVSLCRKHWCELTGM
>ID:YP_007501146.1 |[Salmonella phage vB_SenMS16]||_Salmonella_phage_S16_.gbk|thymidine kinase|579|NC_020416(160221):53221-53799:-1 ^GeneID:14675347^ Salmonella phage S16, complete genome.|neighbours:ID:YP_007501145.1(-1),ID:YP_007501147.1(-1)|neighbour_genes:hypothetical protein,hypothetical protein|
MAQLYFNYASMNAGKSASLLTAAHNYKERGMGTLILKPGIDDRDSATEVVSRIGLRQEANVITPDMDIFEFFKWAQTQRDIHCVFVDEAQFLTEANVHELCKIVDIYNVPVMAYGLRTDFRGKLFTGSASLLAVADKLIEMKGVCHCGRKATMVARIDENGNAVKEGNTIELGGEDKYVSLCRKHWCELTGM
> |[Tevenvirinae _Salmonella_phage_STML-198]||_Salmonella_phage_STML-198.gb|thymidine kinase (EC..|579|NC_027344.1(158099):94841-95419:-1 ^RAST2:fig|1198136.87.peg.183^ Tevenvirinae _Salmonella_phage_STML-198|neighbours:(-1),(-1)|neighbour_genes:Phage protein,Phage protein|
MAQLYFNYASMNAGKSASLLTAAHNYKERGMGTLILKPGIDDRDSATEVVSRIGLRQEANVITPDMDIFEFFKWAQTQRDIHCVFVDEAQFLTEANVHELCKIVDIYNVPVMAYGLRTDFRGKLFTGSSSLLAVADKLIEMKGVCHCGRKATMVARIDENGNAVKEGNTIELGGEDKYVSLCRKHWCELTGM
> |[Tevenvirinae Salmonella phage STP4-a]||_Salmonella_phage_STP4-a.gb|thymidine kinase (EC..|579|NC_026607.2(159914):53085-53663:-1 ^RAST2:fig|1198136.48.peg.107^ Tevenvirinae Salmonella phage STP4-a|neighbours:(-1),(-1)|neighbour_genes:Phage protein,Phage protein|
MAQLYFNYASMNAGKSASLLTAAHNYKERGMGTLILKPGIDDRDSATEVVSRIGLRQEANVITPDMDIFEFFKWAQTQRDIHCVFVDEAQFLTEANVHELCKIVDIYNVPVMAYGLRTDFRGKLFTGSASLLAVADKLIEMKGVCHCGRKATMVARIDENGNAVKEGNTIELGGEDKYVSLCRKHWCELTGM
> |[Tevenvirinae Salmonella_phage_vB_SnwM_CGG4-1]||_Salmonella_phage_vB_SnwM_CGG4-1.gb|thymidine kinase (EC..|579|NC_031065.1(159878):50044-50622:-1 ^RAST2:fig|1198136.78.peg.107^ Tevenvirinae Salmonella_phage_vB_SnwM_CGG4-1|neighbours:(-1),(-1)|neighbour_genes:Phage protein,Phage protein|
MAQLYFNYASMNAGKSASLLTAAHNYKERGMGTLILKPGIDNRDSATEVVSRIGLRQEANVITPDMDIFEFFKWAQTQRDIHCVFVDEAQFLTEANVHELCKIVDIYNVPVMAYGLRTDFRGKLFTGSASLLAVADKLIEMKGVCHCGRKATMVARIDENGNAVKEGNTIELGGEDKYVSLCRKHWCELTGM
> |[Tevenvirinae Serratia phage PS2]||_Serratia_phage_PS2.gb|Thymidine kinase (EC..|579|KJ025957.1(167266):57378-57956:-1 ^RAST2:fig|1198136.49.peg.124^ Tevenvirinae Serratia phage PS2|neighbours:(-1),(-1)|neighbour_genes:hypothetical protein,hypothetical protein|
MAQLYFHYASMNAGKSTHLLSVAHNYKERGMQTLIMKPAIDTRDSKSEVVSRIGLRADAVPIVDGMNLIEYFRYAMSVQDIHCVLIDEAQFLSSEHIYELSEIVDKFNCPVICYGLRTDFRGELFEGAKALFQAADKLVEMKGVCHCGRKATMVARIDKDGNAVIDGPQVEMGGEDRYVSLCRKHWKEKINS
>ID:APC45104.1 |[Shigella phage SH7]||_Shigella_phage_SH7_.gbk|thymidine kinase|582|KX828711(164870):55096-55677:-1 ^^ Shigella phage SH7, complete genome.|neighbours:ID:APC45088.1(-1),ID:APC45089.1(-1)|neighbour_genes:hypothetical protein,hypothetical protein|
MASLIFTYAAMNAGKSASLLTAAHNYKERGMSVLVLKPAIDTRDSVCEVVSRIGIKQEANIITDDMDIFEFYKWAEAQKDIHCVFVDEAQFLKTEQVHQLSRIVDTYNVPVMAYGLRTDFAGKLFEGSKELLAIADKLIELKAVCHCGKKAIMTARLMEDGTPVKEGNQICIGDEIYVSLCRKHWNELTKKLG
>ID:YP_009288475.1 |[Shigella phage SHBML-50-1]||_Shigella_phage_SHBML-50-1_.gbk|thymidine kinase|582|NC_031085(166634):58583-59164:-1 ^GeneID:29060565^ Shigella phage SHBML-50-1, complete genome.|neighbours:ID:YP_009288474.1(-1),ID:YP_009288476.1(-1)|neighbour_genes:hypothetical protein,hypothetical protein|
MASLIFTYAAMNAGKSASLLTAAHNYKERGMSVLVLKPAIDTRDSVCEVVSRIGIKQEANIITDDMDIFEFYKWAEAQKDIHCVFVDEAQFLKTEQVHQLSRIVDTYNVPVMAYGLRTDFAGKLFEGSKELLAIADKLIELKAVCHCGKKAIMTARLMEDGTPVKEGNQICIGDEIYVSLCRKHWNELTKKLG
>ID:YP_009277484.1 |[Shigella phage SHFML-11]||_Shigella_phage_SHFML-11.gbk|thymidine kinase|582|NC_030953(170650):5589-6170:-1 ^GeneID:29056191^ Shigella phage SHFML-11, complete genome.|neighbours:ID:YP_009277483.1(-1),ID:YP_009277485.1(-1)|neighbour_genes:hypothetical protein,hypothetical protein|
MASLIFTYAAMNAGKSASLLTAAHNYKERGMGVLVLKPAIDTRDSVCEVVSRIGIKQEANIITDDMDIFEFYKWAEAQKDIHCVFVDEAQFLKTEQVHQLSRIVDTYNVPVMAYGLRTDFAGKLFEGSKELLAIADKLIELKAVCHCGKKAIMTARLMEDGTPVKEGNQICIGDEIYVSLCRKHWNELTKKLG
> |[Tevenvirinae Shigella_phage_SHSML-52-1]||_Shigella_phage_SHSML-52-1.gb|Thymidine kinase|582|NC_031090.1(169621):145947-146528:1 ^RAST2:fig|1198136.79.peg.233^ Tevenvirinae Shigella_phage_SHSML-52-1|neighbours:(1),(1)|neighbour_genes:Phage protein,Phage protein|
MASLIFTYAAMNAGKSASLLTAAHNYKERGMGVLVLKPAIDTRDSKGEIVSRIGIRQDANIITKDMDIFEFYKWAAAQKDIHCVFVDEAQFLTTEKVYQLSRIVDVYNVPVMAYGLRTDFKGNLFEGSQALMAIADKLVELKGVCHCGKKATMVARVTEDGLPITDGSQIEIGDTDRYVSLCRKHWNDLTGLL
>ID:YP_003934734.1 |[Shigella phage SP18]||_Shigella_phage_SP18.gbk|tk|573|NC_014595(170605):52901-53473:-1 ^GeneID:9830470^ Shigella phage SP18, complete genome.|neighbours:ID:YP_003934733.1(-1),ID:YP_003934735.1(-1)|neighbour_genes:hypothetical protein,tk.2|
MASLIYHYAAMNAGKTASLLTAAYSYKERGMSVLLLKPVIDNRDSEGEIKSRIGISQEANLVTADMNLFEFYKWAESQKDIHCVLVDEAQFLLPEQIDQLAQVVDNYNIPVMCYGLRTDFRGQLFPGSARLLAISDKLVELKGVCHCGRKATMTARVIDGAAVKDGEQVLVGGNESYVSLCRKHWLELTS
>ID:AUV64047.1 |[Shigella phage Sf20]||_Shigella_phage_Sf20_.gbk|thymidine kinase|597|MF327006(163982):149518-150114:-1 ^^ Shigella phage Sf20, complete genome.|neighbours:ID:AUV64046.1(-1),ID:AUV64048.1(-1)|neighbour_genes:putative lysis inhib..,hypothetical protein|
MAQLYFYYASMNAGKSTSLLQSAYNYTERDMRVLILKPAIDNRDSESEVVSRIGLSAPAITFTESDDLFDLVYRESLGKRRPDRWRPDAVFVDEAQFMTKEHVLGLCALVDDANIPVLCYGLRTDFQGNLFEGSAALMAFADKLVEMKGICHCGKKATMVLRVDKEGNVIRDGAQIEVGAEDKYVSVCRKHFIDGTTN
>ID:YP_009618918.1 |[Shigella phage Sf21]||_Shigella_phage_Sf21_.gbk|thymidine kinase|582|NC_042077(166002):56036-56617:-1 ^GeneID:40095521^ Shigella phage Sf21, complete genome.|neighbours:ID:YP_009618917.1(-1),ID:YP_009618919.1(-1)|neighbour_genes:hypothetical protein,hypothetical protein|
MASLIFTYAAMNAGKSASLLTAAHNYKERGMGVLVLKPAIDTRDSVCEVVSRIGIKQEANIITDDMDIFEFYKWAEAQKDIHCVFVDEAQFLKTEQVHQLSRIVDTYNVPVMAYGLRTDFAGKLFEGSKELLAIADKLIELKAVCHCGKKAIMTARLMEDGTPVKEGNQICIGDEIYVSLCRKHWNELTKKLG
>ID:YP_009614763.1 |[Shigella phage Sf22]||_Shigella_phage_Sf22_.gbk|gp11|582|NC_042039(166283):2692-3273:-1 ^GeneID:40091178^ Shigella phage Sf22, complete genome.|neighbours:ID:YP_009614762.1(-1),ID:YP_009614764.1(-1)|neighbour_genes:gp10,gp12|
MASLIFTYAAMNAGKSASLLTAAHNYKERGMSVLVLKPAIDTRDSVCEVVSRIGIKQEANIITDDMDIFEFYKWAEAQKDIHCVFVDEAQFLKTEQVHQLSRIVDTYNVPVMAYGLRTDFAGKLFEGSKELLAIADKLIELKAVCHCGKKAIMTARLMEDGTPVKEGNQICIGDEIYVSLCRKHWNELTKKLG
>ID:ATE86641.1 |[Shigella phage Sf23]||_Shigella_phage_Sf23_.gbk|thymidine kinase|582|MF158046(167678):146686-147267:-1 ^^ Shigella phage Sf23, complete genome.|neighbours:ID:ATE86640.1(-1),ID:ATE86642.1(-1)|neighbour_genes:hypothetical protein,hypothetical protein|
MASLIFTYAAMNAGKSASLLTAAHNYKERGMSVLVLKPAIDTRDSVCEVVSRIGIKQEANIITDDMDIFEFYKWAEAQKDIHCVFVDEAQFLKTEQVHQLSRIVDTYNVPVMAYGLRTDFAGKLFEGSKELLAIADKLIELKAVCHCGKKAIMTARLMEDGTPVKEGNQICIGDEIYVSLCRKHWNELTKKLG
>ID:YP_009619315.1 |[Shigella phage Sf24]||_Shigella_phage_Sf24_.gbk|thymidine kinase|582|NC_042078(168112):151768-152349:-1 ^GeneID:40095930^ Shigella phage Sf24, complete genome.|neighbours:ID:YP_009619314.1(-1),ID:YP_009619316.1(-1)|neighbour_genes:hypothetical protein,hypothetical protein|
MASLIFTYAAMNAGKSASLLTAAHNYKERGMSVLVLKPAIDTRDSVCEVVSRIGIKQEANIITDDMDIFEFYKWAEAQKDIHCVFVDEAQFLKTEQVHQLSRIVDTYNVPVMAYGLRTDFAGKLFEGSKELLAIADKLIELKAVCHCGKKAIMTARLMEDGTPVKEGNQICIGDEIYVSLCRKHWNELTKKLG
>ID:YP_004415005.1 |[Shigella phage Shfl2]||_Shigella_phage_Shfl2_.gbk|putative Tk thymidin..|582|NC_015457(165919):55823-56404:-1 ^GeneID:10498868^ Shigella phage Shfl2, complete genome.|neighbours:ID:YP_004415004.1(-1),ID:YP_004415006.1(-1)|neighbour_genes:hypothetical protein..,hypothetical protein..|
MASLIFTYAAMNAGKSASLLTAAHNYKERGMSVLVLKPAIDTRDSVCEVVSRIGIKQEANIITDDMDIFEFYKWAEAQKDIHCVFVDEAQFLKTEQVHQLSRIVDTYNVPVMAYGLRTDFAGKLFEGSKELLAIADKLIELKAVCHCGKKAIMTARLMEDGTPVKEGNQICIGDEIYVSLCRKHWNELTKKLG
>ID:YP_009110929.1 |[Shigella phage pSs-1]||_Shigella_phage_pSs-1_.gbk|hypothetical protein|582|NC_025829(164999):60939-61520:-1 ^GeneID:22475195^ Shigella phage pSs-1, complete genome.|neighbours:ID:YP_009110928.1(-1),ID:YP_009110930.1(-1)|neighbour_genes:hypothetical protein,hypothetical protein|
MASLIFTYAAMNAGKSASLLTAAHNYKERGMGVLVLKPAIDTRDSVCEVVSRIGIKQEANIITDDMDIFEFYKWAEAQKDIHCVFVDEAQFLKTEQVHQLSRIVDTYNVPVMAYGLRTDFAGKLFEGSKELLAIADKLIELKAVCHCGKKAIMTARLMEDGTPVKEGNQICIGDEIYVSLCRKHWNELTKKLG
> |[Tevenvirinae Vibrio_phage_KVP40]||_Vibrio_phage_KVP40.gb|Thymidine kinase|585|NC_005083.2(244834):105296-105880:1 ^RAST2:fig|1198136.81.peg.199^ Tevenvirinae Vibrio_phage_KVP40|neighbours:(1),(1)|neighbour_genes:Phage protein,Phage protein|
MAKLYYNYSAMNAGKSAQLLQAAHNYEQTGSTVWYFNYYQDDRFGGVGKISSRIGLEHDAVLYSEEFDFIDYALFERVPAAIFVDECQFLTEKQVLQLATLVDQYNIPVLCYGIRNDYMGNLFAGSAALMCHADEIREIKAMCSVEGCHKKATHIGLYIGGERVTQGEQTYIGDTDYRSMCRKHFLRDANGQST
> |[Tevenvirinae Vibrio_phage_ValB1_HC]||_Vibrio_phage_ValB1_HC.gb|Thymidine kinase|570|MK568540.1(247619):217199-217768:-1 ^RAST2:fig|1198136.76.peg.350^ Tevenvirinae Vibrio_phage_ValB1_HC|neighbours:(-1),(-1)|neighbour_genes:Phage protein,hypothetical protein|
MAKLYYNYSAMNAGKSAQLLQAAHNYEQTGSTVWYFNYYQDNRFGGTGKISSRIGLEHDAVLYSEDFDFIDYALFELVPAAIFVDECQFLTEKQVLQLATLVDQYNIPVLCYGIRNDYMGNLFAGSAALMCHADEIREIKAMCSVDGCHKKATHIGLYIDGERVTEGEQTHIGDTDYRSMCRKHFLKGI
> |[Tevenvirinae Vibrio_phage_ValKK3]||_Vibrio_phage_ValKK3.gb|Thymidine kinase|570|NC_028829.1(248088):23487-24056:-1 ^RAST2:fig|1198136.77.peg.63^ Tevenvirinae Vibrio_phage_ValKK3|neighbours:(-1),(-1)|neighbour_genes:Phage protein,hypothetical protein|
MAKLYYNYSAMNAGKSAQLLQAAHNYEQTGSTVWYFNYYQDNRFGGTGKISSRIGLEHDAVLYSEDFDFIDYALFELVPAAIFVDECQFLTEKQVLQLATLVDQYNIPVLCYGIRNDYMGNLFAGSAALMCHADEIREIKAMCSVDGCHKKATHIGLYIEGERVTEGEQTHIGDTDYRSMCRKHFLKGI
> |[Tevenvirinae Vibrio_phage_phi-Grn1]||_Vibrio_phage_phi-Grn1.gb|Thymidine kinase|570|KT919972.1(248605):218342-218911:1 ^RAST2:fig|1198136.75.peg.367^ Tevenvirinae Vibrio_phage_phi-Grn1|neighbours:(1),(1)|neighbour_genes:hypothetical protein,Phage protein|
MAKLYYNYSAMNAGKSAQLLQAAHNYEQTGSTVWYFNYYQDNRFGGTGKISSRIGLEHDAVLYSEDFDFIDYALFELVPAAIFVDECQFLTEKQVLQLATLVDQYNIPVLCYGIRNDYMGNLFAGSAALMCHADEIREIKAMCSVDGCHKKATHIGLYIDGERVTEGEQTHIGDTDYRSMCRKHFLKGI
> |[Tevenvirinae Vibrio_phage_phi-ST2]||_Vibrio_phage_phi-ST2.gb|Thymidine kinase|570|KT919973.1(250485):30891-31460:1 ^RAST2:fig|1198136.73.peg.74^ Tevenvirinae Vibrio_phage_phi-ST2|neighbours:(1),(1)|neighbour_genes:hypothetical protein,Phage protein|
MAKLYYNYSAMNAGKSAQLLQAAHNYEQTGSTVWYFNYYQDNRFGGTGKISSRIGLEHDAVLYSEDFDFIDYALFELVPAAIFVDECQFLTEKQVLQLATLVDQYNIPVLCYGIRNDYMGNLFDGSAALMCHADEIREIKAMCSVDGCHKKATHIGLFIDGERVTEGEQTHIGDTDYRSMCRKHFLKGI
> |[Tevenvirinae Vibriophage_phi-pp2]||_Vibriophage_phi-pp2.gb|Thymidine kinase|585|JN849462.1(246421):105782-106366:1 ^RAST2:fig|1198136.74.peg.198^ Tevenvirinae Vibriophage_phi-pp2|neighbours:(1),(1)|neighbour_genes:Phage protein,Phage protein|
MAKLYYNYSAMNAGKSAQLLQAAHNYEQTGSTVWYFNYYQDDRFGGVGKISSRIGLEHDAVLYSEEFDFIDYALFERVPAAIFVDECQFLTEKQVLQLATLVDQYNIPVLCYGIRNDYMGNLFAGSAALMCHADEIREIKAMCSVEGCHKKATHIGLYIGGERVTQGEQTYIGDTDYRSMCRKHFLRDANGQST
>ID:YP_009153711.1 |[Yersinia phage PST]||_Yersinia_phage_PST_.gbk|tk|582|NC_027404(167785):57251-57832:-1 ^GeneID:24677508^ Yersinia phage PST, complete genome.|neighbours:ID:YP_009153710.1(-1),ID:YP_009153712.1(-1)|neighbour_genes:hypothetical protein,hypothetical protein|
MASLIFTYAAMNAGKSASLLTAAHNYKERGMSVLVLKPAIDTRDSVCEVVSRIGIKQEANIITDDMDIFEFYKWAEAQKDIHCVFVDEAQFLKTEQVHQLSRIVDTYNVPVMAYGLRTDFAGKLFEGSKELLAIADKLIELKAVCHCGKKAIMTARLMEDGTPVKEGNQICIGDEIYVSLCRKHWNELTKKLG
>ID:VEV89722.1 |[Yersinia phage fPS-2]||_Yersinia_phage_fPS-2_.gbk|g106c|582|LR215722(169060):58114-58695:-1 ^^ Yersinia phage fPS-2 genome assembly, chromosome: I.|neighbours:ID:VEV89721.1(-1),ID:VEV89723.1(-1)|neighbour_genes:g105c,g107c|
MASLIFTYAAMNAGKSASLLTAAHNYKERGMGVLVLKPAIDTRDSVCEVVSRIGIKQEANIITDDMDIFEFYKWAEAQKDIHCVFVDEAQFLKTEQAHQLSRIVDTYNVPVMAYGLRTDFAGKLFEGSKELLAIADKLIELKAVCHCGKKAIMTARLMEDGTPVKEGNQICIGDEIYVSLCRKHWNELTKKLG
>ID:YP_009149353.1 |[Yersinia phage phiD1]||_Yersinia_phage_phiD1_.gbk|g114|582|NC_027353(167063):57432-58013:-1 ^GeneID:24635550^ Yersinia phage phiD1 complete genome.|neighbours:ID:YP_009149352.1(-1),ID:YP_009149354.1(-1)|neighbour_genes:g113,g115|
MASLIFTYAAMNAGKSASLLTAAHNYKERGMSVLVLKPAIDTRDSVCEVVSRIGIKQEANIITDDMDIFEFYKWAEAQKDIHCVFVDEAQFLKTEQVHQLSRIVDTYNVPVMAYGLRTDFAGKLFEGSKELLAIADKLIELKAVCHCGKKAIMTARLMEDGTPVKEGNQICIGDEIYVSLCRKHWNELTKKLG
