# Supplementary material for: Influence of Non-canonical DNA Bases on the Genomic Diversity of Tevenvirinae
Source: Front Microbiol. 2021 Apr 6;12:632686. doi: 10.3389/fmicb.2021.632686 (PMC8056088; doi:10.3389/fmicb.2021.632686)
Supplement: Supplementary Data Sheet 1 — Clustering results (folders “first clusterisation,” “second clusterisation,” and “third clusterisation”): the number of pan-genome components in the individual genome (files “pan genome components of genomes”), the total number of all clusters and components of the pan-genome (files “pan genome components”), a list of clusters of the core genome (files “core list”), a list of clusters of the softcore genome (files “softcore list”). Clusters of the softcore genome (folders “softcore clusters”) are presented in the files which show regions in genomes, protein sequences, names of viruses which have these proteins A description of softcore clusters is also supplied (file “Softcore clusters description”). [file Data_Sheet_1.ZIP › Data sheet 1/third clusterisation/softcore_clusters/20406_vs.1.faa]

> |[Tevenvirinae _Acinetobacter_phage_133]||_Acinetobacter_phage_133.gb|hypothetical protein|507|NC_015250.1(159801):60761-61267:-1 ^RAST2:fig|1198136.113.peg.125^ Tevenvirinae _Acinetobacter_phage_133|neighbours:(-1),(-1)|neighbour_genes:Vs valyl-tRNA synthe..,hypothetical protein|
MKYLLLILALVASPVWAYNFSDTQIQNMHKAYQYGKKVPQSRSGNLDRGYIMAAILWQESSAGINCGKNGHAVGPFQNYIPTVKSRMKQNGVTKTNAQIAGDLRSFNTSAHWANVELEYWLKVHNGNISKAIASYNAGWQIHKGQGYSRSVLKKAQYLKTNNILKVEK
> |[Tevenvirinae _Acinetobacter_phage_AM101]||_Acinetobacter_phage_AM101.gb|hypothetical protein|522|MH165274.1(166487):97262-97783:1 ^RAST2:fig|1198136.62.peg.128^ Tevenvirinae _Acinetobacter_phage_AM101|neighbours:(1),(1)|neighbour_genes:putative truncated S..,Vs valyl-tRNA synthe..|
MKYLKLLLLSITLMVSPTIFAKYNFSEVQIKNMQKAYKYGRSQPLKFNGSRVDFGYIMAAIIWQETSAGINCGTGKHAAGQYQNLVTTVKSRMAQNGIQKSRAQITKELQNPNVSAHWARVEMQSWLKVHNGDINRALASYNAGWKHQRGALYSRNVLKKANYLKDNNVLKVE
> |[Tevenvirinae _Acinetobacter_phage_Ac42]||_Acinetobacter_phage_Ac42.gb|hypothetical protein|528|NC_014660.1(167716):76453-76980:-1 ^RAST2:fig|1198136.114.peg.146^ Tevenvirinae _Acinetobacter_phage_Ac42|neighbours:(-1),(-1)|neighbour_genes:Vs valyl-tRNA synthe..,putative GIY-YIG fam..|
MKLKLIIAFVLTMICSTTFAYNFSQAQVSNMKQAYSYGNKYAKQLPKSRHGDLNLGYIMAAILWQESSAGINCGKNGHAVGPYQNYIPTVKSRMKQNGVTKSNAQIASELKQFDRSAYWAHTEMEYWLKVHNGSMPKALASYNAGWQISKGKSYSSSVIKKAQYLKTNDVLKVEK
> |[Viruses _Acinetobacter_phage_Acj61]||_Acinetobacter_phage_Acj61.gb|hypothetical protein|522|NC_014661.1(164093):75863-76384:-1 ^RAST2:fig|10239.85.peg.141^ Viruses _Acinetobacter_phage_Acj61|neighbours:(-1),(-1)|neighbour_genes:Vs valyl-tRNA synthe..,hypothetical protein|
MKFVKVAILALIFLISPVAFANYNFSDAQIANMQKAYQFGQSQGKKNYHGTNLNVGYIMAAILWQESSAGINIKNGHAVGAFQNYIPTVKSRLKQQGITKSHAEISRELSNFNRSAHWANVEIDSWLKTHKGNMPKALASYNAGYNVGAGYRYSSSVIRKATYLRDHNVLKVK
> |[Viruses _Acinetobacter_phage _Acj9]||_Acinetobacter_phage_Acj9.gb|hypothetical protein|522|NC_014663.1(169947):75478-75999:-1 ^RAST2:fig|10239.87.peg.138^ Viruses _Acinetobacter_phage _Acj9|neighbours:(-1),(-1)|neighbour_genes:Vs valyl-tRNA synthe..,putative GIY-YIG fam..|
MKFLKSLLVTLTLLVSPQLFAKPDFSPQQIKNMQAAYKYGSSKPLKFNGSRVDFGYIMAAIIWQETSAGINCGTGSHAVGHYQNLVTTVKSRMAQDGVHKSRAQIANELKNPSTSAHWARVEMQSWLGVHNGNIQRALASYNAGWKHQRGAKYSANVLRKADYLKANNILKVE
> |[Tevenvirinae _Acinetobacter_phage_KARL-1]||_Acinetobacter_phage_KARL-1.gb|hypothetical protein|522|MH713599.1(166560):112784-113305:1 ^RAST2:fig|1198136.64.peg.157^ Tevenvirinae _Acinetobacter_phage_KARL-1|neighbours:(1),(1)|neighbour_genes:putative truncated S..,Vs valyl-tRNA synthe..|
MKYLKLLLLSITLIVSPTIFAKYDFSEVQIKNMQKAYKYGRSQPLKFNGSRVDFGYIMAAIIWQESSAGINCGTGKHAAGQYQNLVTTVKSRMAQNGIQKSRAQITKELQNPNVSAHWARVEMQSWLKVHNGDIKRALASYNAGWKHQRGALYSRNVLKKANYLKDNNVLKVE
> |[Viruses _Acinetobacter_phage_ZZ1]||_Acinetobacter_phage_ZZ1.gb|hypothetical protein|525|NC_018087.3(166687):68438-68962:-1 ^RAST2:fig|10239.86.peg.140^ Viruses _Acinetobacter_phage_ZZ1|neighbours:(-1),(-1)|neighbour_genes:Vs valyl-tRNA synthe..,putative truncated S..|
MKYFKYFLLMLALAISPMLHAAKPDFSPQQIKNMQKAYHYGHSKPLKFNGSRVDFGYIMAAVMWQETSAGINCGTGKHAAGQYQNLVTTVKSRMAKDGVNKSRAQITKELQNHNTSAHWARVEMQYWLKTHNGNLEKALASYNAGWATHKGAGYSRSVIKKANYLKDNNILKVE
> |[Tevenvirinae Acinetobacter_phage_vB_ApiM_fHyAci03]||_Acinetobacter_phage_vB_ApiM_fHyAci03.gb|hypothetical protein|522|MH460829.1(165975):71463-71984:-1 ^RAST2:fig|1198136.65.peg.144^ Tevenvirinae Acinetobacter_phage_vB_ApiM_fHyAci03|neighbours:(-1),(1)|neighbour_genes:Vs valyl-tRNA synthe..,hypothetical protein|
MKYLKLLLLSITLMVSPTIFAKYNFSEVQIKNMQKAYKYGRSQPLKFNGSRVDFGYIMAAIIWQETSAGINCGTGKHAAGQYQNLVTTVKSRMAQNGIQKSRAQITKELQNPNVSAHWARVEMQSWLKVHNGDINRALASYNAGWKHQRGALYSRNVLKKANYLKDNNVLKVE
> |[Tevenvirinae _Aeromonas_phage_65.2]||_Aeromonas_phage_65.2.gb|Phage protein|528|KY290955.1(236567):227625-228152:-1 ^RAST2:fig|1198136.115.peg.426^ Tevenvirinae _Aeromonas_phage_65.2|neighbours:(-1),(1)|neighbour_genes:Phage protein,hypothetical protein|
MKSGSILVGILLLLTSISANAVMYENRELTENQIYTIQRAYELGESSGYGLTLAAIALTESKAGKFLINNRTGDYGVFQNNLKYTVKRVEQLTGSKMGWKHQRKLRSELIASMETSANYALMELEYWKEVRNGDWKMVVKSYNAGYSPNSSAGIEYYERVAKNIKFLRSCGCYRQ
> |[Viruses Aeromonas phage 65]||_Aeromonas_phage_65.gb|Phage protein|528|NC_015251.1(235229):226286-226813:-1 ^RAST2:fig|10239.65.peg.409^ Viruses Aeromonas phage 65|neighbours:(-1),(-1)|neighbour_genes:Phage protein,Phage protein|
MKSGSILVGILLLLTSISANAVMYENRELTENQIYTIQRAYELGESSGYGLTLAAIALTESKAGKFLINNRTGDYGVFQNNLKYTVKRVEQLTGSKMGWKHQRKLRSELIASMETSANYALMELEYWKEVRNGDWKMVVKSYNAGYSPNSSAGIEYYERVAKNIKFLRSCGCYRQ
> |[Tevenvirinae _Aeromonas_phage_AS-szw]||_Aeromonas_phage_AS-szw.gb|Phage protein|528|MF498773.1(229957):182071-182598:1 ^RAST2:fig|1198136.118.peg.317^ Tevenvirinae _Aeromonas_phage_AS-szw|neighbours:(1),(1)|neighbour_genes:hypothetical protein,Phage protein|
MKSGSILVGILLLLTSISANAVMYENRELTDSQIYTIQRAYELGESSGFGLTLAAIALTESRAGKFLINNRTGDYGVFQNNLKYTVKRVEQLTGAKMGWRQQRKLRSELINSMESSANYALMELEYWKKIRNGDWKMVVKSYNAGYSPNSADGIEYYERIAKNIKFLRSCGCYRQ
> |[Tevenvirinae _Aeromonas_phage_AS-zj]||_Aeromonas_phage_AS-zj.gb|Phage protein|528|MF448340.1(229929):58656-59183:1 ^RAST2:fig|1198136.120.peg.78^ Tevenvirinae _Aeromonas_phage_AS-zj|neighbours:(1),(1)|neighbour_genes:hypothetical protein,hypothetical protein|
MKSGSILVGILLLLTSISANAVMYENRELTDNQIYTIQRAYELGESSGYGLTLAAIALTESRAGKFLINNRTGDYGVFQNNLKYTVKRVEQLTGAKMGWRQQRKLRYELINSMESSANYALMELEYWKKIRNGDWKMVVKSYNAGYNPNSADGIEYYERIAKNIKFLRSCGCYRQ
>ID:NP_944162.1 |[Aeromonas virus Aeh1]||_Aeromonas_phage_Aeh1_.gbk|vs.1|525|NC_005260(233234):186373-186897:-1 ^GeneID:2657872^ Aeromonas phage Aeh1, complete genome.|neighbours:ID:NP_944161.1(-1),ID:NP_944163.1(-1)|neighbour_genes:hypothetical protein,hypothetical protein|
MLKKICITLLLAVSSVSVNAAPSSLELNDDQLYVVNRAYELGQNMDYGMTFAAIALTESEAGENLVNNVSGDYGVFQNNLKYTVRGLEKKLGYKMTAKQVRDLKKGLIENMELSASMTEMNLKYWQEVHGKKSWSKIVASYNAGFNYRGTDGQTYLAKVKANMRKLQNCDCIEQ
> |[Tevenvirinae _Aeromonas_phage_AsFcp_2]||_Aeromonas_phage_AsFcp_2.gb|Vs.1 conserved hypot..|522|MH791401.1(219171):124174-124695:-1 ^RAST2:fig|1198136.67.peg.223^ Tevenvirinae _Aeromonas_phage_AsFcp_2|neighbours:(-1),(-1)|neighbour_genes:Phage protein,hypothetical protein|
MLKKICIALLLVCGFANASASTKLDLNDNQRYVVNRAYELGQSMDYGMTFAAIALTESQAGEDLVNNVSGDYGVFQNNLHYTVRGLEKKLGYKMSAKQIRDLKKGLIENMELSASMTEMNLKYWQEVHGKKAWSKIIASYNAGFNYRGKDGQTYLAKVKANMRKLQNCDCIAE
> |[Tevenvirinae _Aeromonas_phage_Asswx_1]||_Aeromonas_phage_Asswx_1.gb|Phage protein|528|MH791398.1(229103):189781-190308:1 ^RAST2:fig|1198136.119.peg.342^ Tevenvirinae _Aeromonas_phage_Asswx_1|neighbours:(1),(1)|neighbour_genes:hypothetical protein,hypothetical protein|
MKSGSILVGLILLLTSISANAVMYENRELTDNQIYTIQRAYELGESSGYGLTLAAIALTESRAGKFLINNRTGDYGVFQNNLKYTVKRVEQLTGAKMGWRQQRKLRSELINSMESSANYALMELEYWKKIRNGDWKMVVKSYNAGYNPNSADGIEYYERIAKNIKFLRSCGCYRQ
> |[Tevenvirinae _Aeromonas_phage_Aswh_1]||_Aeromonas_phage_Aswh_1.gb|hypothetical protein|510|MH791414.1(229730):47630-48139:-1 ^RAST2:fig|1198136.117.peg.125^ Tevenvirinae _Aeromonas_phage_Aswh_1|neighbours:(-1),(-1)|neighbour_genes:hypothetical protein,hypothetical protein|
MKSGLLFGILLSLTSLTANAVVYENKELTENQIYTIQRAYELGNESGYGLTLAAIALTESRAGVNLINKKSGDYGVFQNNLRSTTKRIEQLTGSKMSYRSRIKLRNELINSMESSANYALMELDYWKKVRGGNWRKVVESFNAGYGSNKTYVETVAQNVRFLRNCDCIK
> |[Tevenvirinae _Aeromonas_phage_CC2]||_Aeromonas_phage_CC2.gb|Phage protein|528|NC_019538.1(231743):80157-80684:-1 ^RAST2:fig|1198136.110.peg.222^ Tevenvirinae _Aeromonas_phage_CC2|neighbours:(-1),(-1)|neighbour_genes:Phage protein,hypothetical protein|
MKSGSILVGILLLLTSISANAVMYENRELTDNQIYTIQRAYELGESSGYGLTLAAIALTESRAGKFLINNRTGDYGVFQNNLKYTVKRVEQLTGAKMGWKQQRKLRSELINSMESSANYALMELEYWKKIRNGDWKMVVKSYNAGYNPNSADGIEYYERIAKNIKFLRSCGCYRQ
> |[Tevenvirinae _Aeromonas_phage_PX29]||_Aeromonas_phage_PX29.gb|Vs.1 conserved hypot..|522|NC_023688.1(222006):174806-175327:-1 ^RAST2:fig|1198136.108.peg.310^ Tevenvirinae _Aeromonas_phage_PX29|neighbours:(-1),(-1)|neighbour_genes:Phage protein,hypothetical protein|
MLKKICIALLLVCGFANASASTKLDLNDNQRYVVNRAYELGQSMDYGMTFAAIALTESQAGEDLVNNVSGDYGVFQNNLHYTVRGLEKKLGYKMSAKQIRDLKKGLIENMELSASMTEMNLKYWQEVHGKKAWSKIIASYNAGFNYRGKDGQTYLAKVKANMRKLQNCDCIAE
>ID:YP_803057.1 |[Escherichia virus RB32]||_Bacteriophage_RB32_.gbk|vs.1|546|NC_008515(165890):58784-59329:-1 ^GeneID:4405556^ Bacteriophage RB32, complete genome.|neighbours:ID:YP_803056.1(-1),ID:YP_803058.1(-1)|neighbour_genes:vs,regB|
MRKALLAGLLAISMMAHSSEHTFSNVQLDNMRYAYQFGEQFSKDGKYKTHKNIHKSGLGHIMAAILWQESSGGVNLKSKPKHHAYGMFQNYLPTMRARVKELGYNMTDAEIKRMLNKRSNSASWAYIELSYWLNIHKGDIRKAISSYNSGWNVKAGSKYASEVLEKANYLKNNKLLEIVND
> |[Tevenvirinae _Citrobacter_phage_IME-CF2]||_Citrobacter_phage_IME-CF2.gb|hypothetical protein|648|NC_029013.1(177688):34000-34647:1 ^RAST2:fig|1198136.109.peg.58^ Tevenvirinae _Citrobacter_phage_IME-CF2|neighbours:(1),(1)|neighbour_genes:hypothetical protein,hypothetical protein|
MKKIILATSIFLCSFSGHATTDPLGKFIEELPAVKSTLPLQQATVIKKAPANAPAYVKELDEITPKQKKVLEYAFRVGNDYDLKTAKPVETEKSKRLGYHLAAIAWIESRACENTGKGKKGHHAYGCWQVTVNSASARMDKSYSKRVVINKLESLRGGSKFAIHELEYWLDYHKGDLKKALASYNAGFKYTKKEAREYARMVNHTAKLLEEKQII
>ID:YP_009194965.1 |[Citrobacter phage Margaery]||_Citrobacter_phage_Margaery_.gbk|endoribonuclease|648|NC_028755(178182):84076-84723:-1 ^GeneID:26647335^ Citrobacter phage Margaery, complete genome.|neighbours:ID:YP_009194964.1(-1),ID:YP_009194966.1(-1)|neighbour_genes:hypothetical protein,hypothetical protein|
MKKIIFAASIFLCSFSGNAATDPLGEFIQTLPSVKSTLPLQHATVMKKAPANAPSYVKELDNITPKQKKVLEYAFRIGNEYDRKTAKPVETETSKRLGYHLAAIAWIESRACENVGKGKKNHHAYGCFQVTARSASARMDKSYSKRVVINKLETLRGGSKFALHELEYWLDYHKGDLKKALASYNAGFKYGKKEAREYARMVNHTAKLLEEKRII
>ID:AYJ73010.1 |[Citrobacter phage Maroon]||_Citrobacter_phage_Maroon_.gbk|hypothetical protein|648|MH823906(178830):84438-85085:-1 ^^ Citrobacter phage Maroon, complete genome.|neighbours:ID:AYJ73009.1(-1),ID:AYJ73011.1(-1)|neighbour_genes:hypothetical protein,hypothetical protein|
MKKIIFAASIFLCSFSGNAATDPLGEFIQTLPSVKSTLPLQHATVMKKVPANAPSYVKELDNITPKQKKVLEYAFRIGNEYDRKTAKPVETETSKRLGYHLAAIAWIESRACENVGKGKKNHHAYGCFQVTARSASARMDKSYSKRVVINKLETLRGGSKYALHELEYWLDYHKGDLKKALASYNAGFKYSKKEARDYARMVNHTAKLLEEKRII
>ID:YP_009203840.1 |[Citrobacter phage Merlin]||_Citrobacter_phage_Merlin_.gbk|endoribonuclease|549|NC_028857(172733):58627-59175:-1 ^GeneID:26648040^ Citrobacter phage Merlin, complete genome.|neighbours:ID:YP_009203839.1(-1),ID:YP_009203841.1(-1)|neighbour_genes:valyl tRNA synthetas..,site-specific RNA en..|
MKKALCAGLLAFCSMAYGSEHNFSNVQLENLNYAYQFGEQFAKDGKYKTQEKLYDNKGLGYVMAALLWQESSAGLKTKGKSGHQAYGMFQNYLPTMRNRVAEIGWKMTDAEIIRMLNKRSNSASWAYIELSYWLNRHNGDMRKAIASYNAGNNWKSGNKYASQVLEKAYYLKSNKLLHIEVE
> |[Tevenvirinae _Citrobacter_phage_Miller]||_Citrobacter_phage_Miller.gb|hypothetical protein|648|NC_025414.1(178171):84698-85345:-1 ^RAST2:fig|1198136.111.peg.160^ Tevenvirinae _Citrobacter_phage_Miller|neighbours:(-1),(-1)|neighbour_genes:hypothetical protein,hypothetical protein|
MKKIILATSIFLCSFSGHATTDPLGKFIEELPAVKSTLPLQQATVIKKAPANAPAYVKELDEITPKQKKVLEYAFRVGNDYDLKTAKPVETEKSKRLGYHLAAIAWIESRACENTGKGKKGHHAYGCWQVTVNSASARMDKSYSKRVVINKLESLRGGSKFAIHELEYWLDYHKGDLKKALASYNAGFKYTKKEAREYARMVNHTAKLLEEKQII
>ID:YP_009146557.1 |[Citrobacter phage Moon]||_Citrobacter_phage_Moon.gbk|endoribonuclease|549|NC_027331(170341):58089-58637:-1 ^GeneID:24721723,InterPro:IPR019653,InterPro:IPR023346^ Citrobacter phage Moon, complete genome.|neighbours:ID:YP_009146556.1(-1),ID:YP_009146558.1(-1)|neighbour_genes:valyl tRNA synthetas..,site-specific endori..|
MKKALCAGLLAFCSMAYGSEHNFSNVQLENLNYAYQFGEQFAKDGKYKTQEKRYDNKGLGYVMAALLWQESSAGLKTKGKSGHQAYGMFQNYLPTMKNRVAELGWKMTDAEIIRMLNKRSNSASWAYIELSYWLNRHNGDMRKAIASYNAGNNWKSGNKYASQVLDKAYYLKTNKLLHVEVE
>ID:YP_009285686.1 |[Citrobacter phage vB_CfrM_CfP1]||_Citrobacter_phage_vB_CfrM_CfP1_.gbk|hypothetical protein|648|NC_031057(180219):86935-87582:-1 ^GeneID:29079660^ Citrobacter phage vB_CfrM_CfP1, complete genome.|neighbours:ID:YP_009285685.1(-1),ID:YP_009285687.1(-1)|neighbour_genes:hypothetical protein,hypothetical protein|
MKKIILATSIFLCSFSGHATTDPLGKFIEELPAVKSTLPLQQATVIKKAPANAPAYVKELDEITPKQKKVLEYAFRVGNDYDLKTAKPVETEKSKRLGYHLAAIAWIESRACENTGKGKKGHHAYGCWQVTVNSASARMDKSYSKRVVINKLESLRGGSKFAIHELEYWLDYHKGDLKKALASYNAGFKYTKKEAREYARMVNHTAKLLEEKQII
> |[Tevenvirinae _Cronobacter_phage_Pet-CM3-4]||_Cronobacter_phage_Pet-CM3-4.gb|hypothetical protein|549|LT614807.1(171975):58576-59124:-1 ^RAST2:fig|1198136.112.peg.119^ Tevenvirinae _Cronobacter_phage_Pet-CM3-4|neighbours:(-1),(-1)|neighbour_genes:valyl-tRNA synthetas..,Phage endonuclease|
MKKALCAALLLVSSLGFASEHTFSNVQLDNLQYAYSFGEQFQKNGKYKEHSKRYDNDGLGYIMAALVWQESSAGLRTTGKHGHHAYGIFQNYLPTLRERVKQAGWSMTDAEIIRMAKNRKHSAAWAYIELSYWLDRHNGDMRKAIASYNAGNKWKAGNKYASEVLAKANYLKSRKMLHYTVE
>ID:YP_006986418.1 |[Cronobacter phage vB_CsaM_GAP161]||_Cronobacter_phage_vB_CsaM_GAP161_.gbk|hypothetical protein|648|NC_019398(178193):82869-83516:-1 ^GeneID:13997684^ Cronobacter phage vB_CsaM_GAP161, complete genome.|neighbours:ID:YP_006986417.1(-1),ID:YP_006986419.1(-1)|neighbour_genes:hypothetical protein,hypothetical protein|
MKKIIFAASIFLCSFSGNAATDPLGEFIQTLPSVKSTLPLQQATVMKKAPANAPSYVKELDDITPKQKKVLEYAFRIGNEYDLKTAKPVESETSKRLGYHLAAIAWIESRACENVGKGKKNHHAYGCFQVTARSASARMDKSYSKRVVINKLETLRGGSKYALHELEYWLDYHKGDLKKALASYNAGFKYSKKEARDYARMVNHTAKLLEEKRII
>ID:AOG16279.1 |[Cronobacter phage vB_CsaM_leB]||_Cronobacter_phage_vB_CsaM_leB_.gbk|hypothetical protein|648|KX431559(177907):84957-85604:-1 ^^ Cronobacter phage vB_CsaM_leB, complete genome.|neighbours:ID:AOG16278.1(-1),ID:AOG16280.1(-1)|neighbour_genes:hypothetical protein,hypothetical protein|
MKKIIFAASIFLCSFSGNAATDPLGEFIQTLPSVKSTLPLQQATVMKKAPANAPSYVKELDDITPKQKKVLEYAFRIGNEYDRKTAKPVESETSKRLGYHLAAIAWIESRACENVGKGKKNHHAYGCFQVTARSASARMDKSYSKRVVINKLETLRGGSKYALHELEYWLDYHKGDLKKALASYNAGFKYSKKEARDYARMVNHTAKLLEEKRII
>ID:AOG16558.1 |[Cronobacter phage vB_CsaM_leN]||_Cronobacter_phage_vB_CsaM_leN_.gbk|hypothetical protein|648|KX431560(179516):84380-85027:-1 ^^ Cronobacter phage vB_CsaM_leN, complete genome.|neighbours:ID:AOG16557.1(-1),ID:AOG16559.1(-1)|neighbour_genes:hypothetical protein,hypothetical protein|
MKKIIFAASIFLCSFSGNAATDPLGEFIQTLPSVKSTLPLQQATVMKKAPANAPSYVKELDDITPKQKKVLEYAFRIGNEYDRKTAKPVESETSKRLGYHLAAIAWIESRACENVGKGKKNHHAYGCFQVTARSASARMDKSYSKRVVINKLETLRGGSKYALHELEYWLDYHKGDLKKALASYNAGFKYSKKEARDYARMVNHTAKLLEEKRII
>ID:YP_009005383.1 |[Enterobacter phage PG7]||_Enterobacter_phage_PG7_.gbk|hypothetical protein|549|NC_023561(173276):59736-60284:-1 ^GeneID:18502377^ Enterobacter phage PG7, complete genome.|neighbours:ID:YP_009005382.1(-1),ID:YP_009005384.1(-1)|neighbour_genes:hypothetical protein,regB|
MKKALCAALLLVSSLGFASEHTFSNVQLDNLQYAYSFGEQFQKNGKYKDHSKRYDNDGLGYIMAALVWQESSAGLRTTGKHGHQAYGIFQNYLPTLRERVKQAGWSMTDAEIIRMAKSRKHSAAWAYIELSYWLDRHNGDMRKAIASYNAGNKWKAGNKYASEVLAKANYLKSRKILHYTVE
> |[Tevenvirinae Enterobacter_phage_myPSH1140]||_Enterobacter_phage_myPSH1140.gb|hypothetical protein|549|MG999954.1(172614):61028-61576:-1 ^RAST2:fig|1198136.57.peg.126^ Tevenvirinae Enterobacter_phage_myPSH1140|neighbours:(-1),(-1)|neighbour_genes:valyl-tRNA synthetas..,Phage endonuclease|
MKKALCAALLLVSSLGFASEHTFSNVQLDNLHYAYSFGEQFQKNGKFKEPSKRYDNNGLGYIMAALAWQESSAGVITTGKQGHHAYGIFQNYLPTLRERVKQAGWSMTDAEIIRMLKNRKHSASWAYIELSYWLDRHNGDMRKAIASYNAGNKWKAGNKYASDVLAKANYLKSRKMLHYTVE
>ID:YP_009607063.1 |[Enterobacter phage phiEap-3]||_Enterobacter_phage_phiEap-3_.gbk|hypothetical protein|642|NC_041980(175814):82560-83201:-1 ^GeneID:40083069^ Enterobacter phage phiEap-3, complete genome.|neighbours:ID:YP_009607062.1(-1),ID:YP_009607064.1(-1)|neighbour_genes:hypothetical protein,hypothetical protein|
MKKIIIAASIFLCSFSGNAATDPLGDFIADLPTHQLPLQKATVKPPANKNSPSYIKDLDNITPKQKEVLEYAYRVGHNYDLKTAKPVEKDKAKRLGYHLAAIAWIESRACENVGKGKKGHHAYGCWQVTARSASARMDKSYPKRVVIKKLETLQGGSKYAIYELEYWLDYHKGDLKKALASYNAGFKYTKKEARDYARMVNTTAKLLEEKQII
>ID:YP_009167929.1 |[Escherichia phage AR1]|AR1|_Enterobacteria_phage_AR1_DNA_.gbk|vs.1|546|NC_027983(167435):58934-59479:-1 ^GeneID:26042176^ Enterobacteria phage AR1 DNA, complete genome.|neighbours:ID:YP_009167928.1(-1),ID:YP_009167930.1(-1)|neighbour_genes:vs,regB|
MRKALLAGLLAISMMAHSSEHTFSNVQLDNMRYAYQFGEQFSKDGKYKTHKNIHKSGLGHIMAAILWQESSGGVNLKSKPKHHAYGMFQNYLPTMRARVKELGYNMTDAEIKRMLNKRSNSASWAYIELSYWLNIHKGDIRKAISSYNSGWNVKAGSKYASEVLEKANYLKNNKLLEIVND
> |[Tevenvirinae _Enterobacteria_phage_ATK47]||_Enterobacteria_phage_ATK47.gb|hypothetical protein|543|KT184309.1(170020):112613-113155:1 ^RAST2:fig|1198136.68.peg.173^ Tevenvirinae _Enterobacteria_phage_ATK47|neighbours:(1),(1)|neighbour_genes:Phage endonuclease,Valyl-tRNA synthetas..|
MRKALLAGLFALSLSAHSSEHTFSNVQLDNLNYAYQFGEQFSKDGKFKTHENMHKKGLGYIMAAILWQESSAGINLKDKKGHHAYGMFQNYLPTMRARINQLGYNMTDAQIKKMLSKRSNSTRWAYIEFSYWLNIHNGDIRKAISSYNAGWKTSAGSKYASEVLEKANYLKSNKLLEIKE
> |[Tevenvirinae Enterobacteria_phage_ATK48]||_Enterobacteria_phage_ATK48.gb|hypothetical protein|543|KT184310.1(169729):41117-41659:1 ^RAST2:fig|1198136.55.peg.66^ Tevenvirinae Enterobacteria_phage_ATK48|neighbours:(1),(1)|neighbour_genes:Phage endonuclease,Valyl-tRNA synthetas..|
MRKALLAGLFALSLSAHSSEHTFSNVQLDNLNYAYQFGEQFSKDGKFKTHENMHKKGLGYIMAAILWQESSAGINLKDKKGHHAYGMFQNYLPTMRARINQLGYNMTDAQIKKMLSKRSNSTRWAYIEFSYWLNIHNGDIRKAISSYNAGWKTSAGSKYASEVLEKANYLKSNKLLEIKE
> |[Tevenvirinae Enterobacteria_phage_Aplg8]||_Enterobacteria_phage_Aplg8.gb|hypothetical protein|546|KT184308.1(168496):4505-5050:-1 ^RAST2:fig|1198136.66.peg.18^ Tevenvirinae Enterobacteria_phage_Aplg8|neighbours:(-1),(-1)|neighbour_genes:Valyl-tRNA synthetas..,Phage endonuclease|
MRKALLAGLLAISMMAHSSEHTFSNVQLDNMRYAYQFGEQFSKDGKYKTHKNIHKSGLGHIMAAILWQESSGGVNLKSKPKHHAYGMFQNYLPTMRARVKELGYNMTDAEIKRMLNKRSNSASWAYIELSYWLNIHKGDIRKAISSYNSGWNVKAGSKYASEVLEKANYLKNNKLLEIVND
>ID:YP_007004066.1 |[Enterobacteria phage Bp7]||_Enterobacteria_phage_Bp7_.gbk|vs.1|540|NC_019500(168066):10347-10886:1 ^GeneID:14008106^ Enterobacteria phage Bp7, complete genome.|neighbours:ID:YP_007004065.1(1),ID:YP_007004067.1(1)|neighbour_genes:regB,vs|
MKKVLATLLLTVSMSAYSVEPTFSNEQLDNLHYAYAFGEQYQKSGKFKENPNQKGLGYIMAGLLWQESSAGINQGLNKDKHHAYGMFQNYLPTLRSRVQQVGWKMSDKEIIRMVQKRQNSASWAYIELSYWIDVHKGDLRKAIASYNAGWNVKAGSKYASEVLEKANYLKSKKMFEAVY
> |[Tevenvirinae _Enterobacteria_phage_CC31]||_Enterobacteria_phage_CC31.gb|hypothetical protein|549|NC_014662.1(165540):60387-60935:-1 ^RAST2:fig|1198136.121.peg.125^ Tevenvirinae _Enterobacteria_phage_CC31|neighbours:(-1),(-1)|neighbour_genes:valyl-tRNA synthetas..,Phage endonuclease|
MKKALCAALLLVSSLGFASEHTFSNVQLDNLQYAYSFGEQFQKNGKYKDHSKRYDNNGLGYIMAALVWQESSAGLRTTGKHGHHAYGIFQNYLPTLRERVKQAGWSMTDAEIIRMAKNRKHSAAWAYIELSYWLDRHNGDMRKAIASYNAGNKWKAGNKYASEVLAKANYLKSRKMLHYTVE
>ID:YP_009118777.1 |[Enterobacteria phage GEC-3S]||_Enterobacteria_phage_GEC-3S_.gbk|hypothetical protein|591|NC_025425(163424):51240-51830:-1 ^GeneID:23301331^ Enterobacteria phage GEC-3S complete genome.|neighbours:ID:YP_009118776.1(-1),ID:YP_009118778.1(-1)|neighbour_genes:vs,Putative site-specif..|
MLKVLKAIVLSLSLAVGATHASTSAPIKKAPIDNFTAHQLDNLHFAYQYGEQFEKSGKLKKYHPNIRYNGKGLGHILAGIAWQESSAGANLAPKKNHHAYGLFQNYLKTVKAKNAKRGVKMSDRQTINFIMNREVSAFYAMDELAYWLDIRNGNIRLALASYNAGWNYKAGLGYADDVLKKANHLKSKGILKTKRY
> |[Tevenvirinae _Enterobacteria_phage_GiZh]||_Enterobacteria_phage_GiZh.gb|hypothetical protein|546|KT184311.1(166514):109938-110483:-1 ^RAST2:fig|1198136.122.peg.208^ Tevenvirinae _Enterobacteria_phage_GiZh|neighbours:(-1),(-1)|neighbour_genes:Valyl-tRNA synthetas..,Phage endonuclease|
MRKALLAGLLAISMMAHSSEHTFSNVQLDNMRYAYQFGEQFSKDGKYKTHKNIHKSGLGHIMAAILWQESSGGVNLKSKPKHHAYGMFQNYLPTMRARVKELGYNMTDAEIKRMLNKRSNSASWAYIELSYWLNIHKGDIRKAISSYNSGWNVKAGSKYASEVLEKANYLKNNKLLEIVND
> |[Viruses Hx01]||_Enterobacteria_phage_HX01.gb|T4-like phage protei..|543|NC_018855.1(169158):45183-45725:1 ^RAST2:fig|10239.59.peg.65^ Viruses Hx01|neighbours:(1),(1)|neighbour_genes:Phage endonuclease,Valyl-tRNA synthetas..|
MRKALLAGLFALSLSAHSSEHTFSNVQLDNLNYAYQFGEQFSKDGKFKTHENMHKKGLGYIMAAILWQESSAGINLKDKKGHHAYGMFQNYLPTMRARVNQLGYNMTDAQIKKMLSKRSNSARWAYIEFSYWLNIHNGDIRKALSSYNAGWKTSAGSKYASEVLEKANYLKSNKLLEIKE
>ID:YP_003734251.1 |[Enterobacteria phage IME08]||_Enterobacteria_phage_IME08_.gbk|vs.1|540|NC_014260(172253):56368-56907:-1 ^GeneID:9384427^ Enterobacteria phage IME08, complete genome.|neighbours:ID:YP_003734250.1(-1),ID:YP_003734252.1(-1)|neighbour_genes:vs,regB|
MKKVLATLLLTVSMSAHSVEPTFSNEQLDNLHYAYAFGEQYQKSGKFKENPNQKGLGYIMAGLLWQESSAGINQGLNKDKHHAYGMFQNYLPTLRSRVQQVGWKMSDKEIIRMVQKRQNSASWAYIELSYWIDVHKGDLRKAIASYNAGWNVKAGSKYASEVLEKANYLKSKKMFEAVY
>ID:YP_002922453.1 |[Enterobacteria phage JS10]||_Enterobacteria_phage_JS10_.gbk|vs.1|540|NC_012741(171451):55005-55544:-1 ^GeneID:7943503^ Enterobacteria phage JS10, complete genome.|neighbours:ID:YP_002922452.1(-1),ID:YP_002922454.1(-1)|neighbour_genes:vs,regB|
MKKVLATLLLTVSMSAYSVEPTFSNEQLDNLHYAYAFGEQYQKSGKFKENPNQKGLGYIMAGLLWQESSAGINQGLNKDKHHAYGMFQNYLPTLRSRVKQVGWKMTDKEIIRMVQKRQNSASWAYIELSYWIDVHKGDLRKAIASYNAGWNVKAGSKYASEVLEKANYLKSKKMFEAVY
>ID:YP_001595235.1 |[Escherichia phage JS98]||_Enterobacteria_phage_JS98.gbk|vs.1|540|NC_010105(170523):55749-56288:-1 ^GeneID:5783649^ Enterobacteria phage JS98, complete genome.|neighbours:ID:YP_001595234.1(-1),ID:YP_001595236.1(-1)|neighbour_genes:vs,regB|
MKKVLATLLLTVSMSAYSVEPTFSNEQLDNLHYAYAFGEQYQKSGKFKENPNQKGLGYIMAGLLWQESSAGINQGLNKDKHHAYGMFQNYLPTLRSRVQQVGWKMSDKEIIRMVQKRQNSASWAYIELSYWINVHKGDLRKAIASYNAGWNVKAGSKYASEVLEKANYLKSKKMFEAVY
>ID:YP_002922167.1 |[Escherichia phage JSE]||_Enterobacteria_phage_JSE_.gbk|vs.1|591|NC_012740(166418):52611-53201:-1 ^GeneID:7943095^ Enterobacteria phage JSE, complete genome.|neighbours:ID:YP_002922166.1(-1),ID:YP_002922168.1(-1)|neighbour_genes:vs,regB|
MLKVLKAIVLSLSLAVGATHASTSAPIKKAPIDNFTAHQLDNLHFAYQYGEQFEKSGKLKKDHPNIRYNGKGLGHILAGIAWQESSAGANLAPKKNHHAYGLFQNYLKTVKAKNAKRGVKMSDRQTINFIMNREVSAFYAMDELAYWLDVRNGNIRLALASYNAGWNYKAGLGYADDVLKKANHLKSKGILKTKRY
> |[Tevenvirinae _Enterobacteria_phage_Kha5h]||_Enterobacteria_phage_Kha5h.gb|hypothetical protein|546|KT184312.1(167318):84123-84668:-1 ^RAST2:fig|1198136.123.peg.161^ Tevenvirinae _Enterobacteria_phage_Kha5h|neighbours:(-1),(-1)|neighbour_genes:Valyl-tRNA synthetas..,Phage endonuclease|
MRKALLAGLLAISMMAHSSEHTFSNVQLDNMRYAYQFGEQFSKDGKYKTHKNIHKSGLGHIMAAILWQESSAGVNLKSKPKHHAYGMFQNYLPTMRARVKELGYNMTDAEIKRMLNKRSNSASWAYIELSYWLNIHKGDIRKAISSYNSGWNVKAGSKYASEVLEKANYLKNNKLLEIVND
>ID:YP_001469437.1 |[Enterobacteria phage Phi1]||_Enterobacteria_phage_Phi1_.gbk|vs.1|591|NC_009821(164270):50578-51168:-1 ^GeneID:5602139^ Enterobacteria phage Phi1, complete genome.|neighbours:ID:YP_001469436.1(-1),ID:YP_001469438.1(-1)|neighbour_genes:vs,regB|
MLKVLKAIVLSLSLAVGATHASTSAPIKKAPIDNFTAHQLDNLHFAYQYGEQFEKSGKLKKYHPNIRYNGKGLGHILAGIAWQESSAGANLAPKKNHHAYGLFQNYLKTVKAKNAKRGVKMSDRQTINFIMNREVSAFYAMDELAYWLDIRNGNIRLALASYNAGWNYKAGLGYADDVLKKANHLKSKGILKTKRY
>ID:YP_009202837.1 |[Escherichia phage QL01]||_Enterobacteria_phage_QL01.gbk|hypothetical protein|540|NC_028847(170527):54662-55201:-1 ^GeneID:26629825^ Enterobacteria phage QL01, complete genome.|neighbours:ID:YP_009202836.1(-1),ID:YP_009202838.1(-1)|neighbour_genes:valyl-tRNA synthetas..,site-specific RNA en..|
MKKVLATLLLTVSMSAHSVEPTFSNEQLDNLHYAYAFGEQYQKSGKFKENPNQKGLGYIMAGLLWQESSAGINQGLNKDKHHAYGMFQNYLPTLRSRVQQVGWKMSDKEIIRMVQKRQNSASWAYIELSYWIDVHKGDLRKAIASYNAGWNAKAGSKYASEVLEKANYLKSKKMFEAVY
>ID:AIT74213.1 |[Enterobacteria phage RB10]||_Enterobacteria_phage_RB10_.gbk|hypothetical protein|546|KM606999(168401):59136-59681:-1 ^^ Enterobacteria phage RB10, complete genome.|neighbours:ID:AIT74212.1(-1),ID:AIT74214.1(-1)|neighbour_genes:vs,regB|
MRKALLAGLLAISMMAHSSEHTFSNVQLDNMRYAYQFGEQFSKDGKYKTHKNIHKSGLGHIMAAILWQESSGGVNLKSKPKHHAYGMFQNYLPTMRARVKELGYNMTDAEIKRMLNKRSNSASWAYIELSYWLNIHKGDIRKAISSYNSGWNVKAGSKYASEVLEKANYLKNNKLLEIVND
>ID:YP_002854454.1 |[Escherichia virus RB14]||_Enterobacteria_phage_RB14_.gbk|vs.1|546|NC_012638(165429):59129-59674:-1 ^GeneID:7803870^ Enterobacteria phage RB14, complete genome.|neighbours:ID:YP_002854453.1(-1),ID:YP_002854455.1(-1)|neighbour_genes:vs,regB|
MRKALLAGLLAISMMAHSSEHTFSNVQLDNMRYAYQFGEQFSKDGKYKTHKNIHKSGLGHIMAAILWQESSGGVNLKSKPKHHAYGMFQNYLPTMRARVKELGYNMTDAEIKRMLNKRSNSASWAYIELSYWLNIHKGDIRKAISSYNSGWNVKAGSKYASEVLEKANYLKNNKLLEIVND
> |[Tevenvirinae _Enterobacteria_phage_RB16]||_Enterobacteria_phage_RB16.gb|hypothetical protein|234|NC_014467.1(176788):83029-83262:-1 ^RAST2:fig|1198136.103.peg.150^ Tevenvirinae _Enterobacteria_phage_RB16|neighbours:(-1),(-1)|neighbour_genes:hypothetical protein,hypothetical protein|
MDKSYSKRVVINKLESLRGGSKFAIHELEYWLDYHKGDLKKALASYNAGFKYTKKEARDYARMVNHTAKLLEEKQII
> |[Tevenvirinae _Enterobacteria_phage_RB16]||_Enterobacteria_phage_RB16.gb|hypothetical protein|339|NC_014467.1(176788):83339-83677:-1 ^RAST2:fig|1198136.103.peg.151^ Tevenvirinae _Enterobacteria_phage_RB16|neighbours:(-1),(-1)|neighbour_genes:hypothetical protein,putative homing endo..|
MRFKWILPFIFLCSFSGHAKTDPLGEFIEKLPAVQSTLPLQQATVIKKAPANAPAYVKELDEITPKQKKVLEYAFRVGNDYDLTTAKPAEKRKIETFGISFSGYRLDRISRM
>ID:AXF42426.1 |[Enterobacteria phage RB18]||_Enterobacteria_phage_RB18_.gbk|hypothetical protein|546|MH553563(166677):58809-59354:-1 ^^ Enterobacteria phage RB18, complete genome.|neighbours:ID:AXF42425.1(-1),ID:AXF42427.1(-1)|neighbour_genes:vs,regB|
MRKALLAGLLAISMMAHSSEHTFSNVQLDNMRYAYQFGEQFSKDGKYKTHKNIHKSGLGHIMAAILWQESSGGVNLKSKPKHHAYGMFQNYLPTMRARVKELGYNMTDAEIKRMLNKRSNSASWAYIELSYWLNIHKGDIRKAISSYNSGWNVKAGSKYASEVLEKANYLKNNKLLEIVND
>ID:YP_009102323.1 |[Enterobacteria phage RB27]||_Enterobacteria_phage_RB27_.gbk|hypothetical protein|546|NC_025448(165179):58642-59187:-1 ^GeneID:22113107^ Enterobacteria phage RB27, complete genome.|neighbours:ID:YP_009102322.1(-1),ID:YP_009102324.1(-1)|neighbour_genes:vs,regB|
MRKALLAGLLAISMMAHSSEHTFSNVQLDNMRYAYQFGEQFSKDGKYKTHKNIHKSGLGHIMAAILWQESSGGVNLKSKPKHHAYGMFQNYLPTMRARVKELGYNMTDAEIKRMLNKRSNSASWAYIELSYWLNIHKGDIRKAISSYNSGWNVKAGSKYASEVLEKANYLKNNKLLEIVND
>ID:AIT74755.1 |[Enterobacteria phage RB33]||_Enterobacteria_phage_RB33_.gbk|hypothetical protein|546|KM607001(166007):58903-59448:-1 ^^ Enterobacteria phage RB33, complete genome.|neighbours:ID:AIT74754.1(-1),ID:AIT74756.1(-1)|neighbour_genes:vs,regB|
MRKALLAGLLAISMMAHSSEHTFSNVQLDNMRYAYQFGEQFSKDGKYKTHKNIHKSGLGHIMAAILWQESSGGVNLKSKPKHHAYGMFQNYLPTMRARVKELGYNMTDAEIKRMLNKRSNSASWAYIELSYWLNIHKGDIRKAISSYNSGWNVKAGSKYASEVLEKANYLKNNKLLEIVND
>ID:YP_009098504.1 |[Escherichia phage RB3]||_Enterobacteria_phage_RB3_.gbk|hypothetical protein|546|NC_025419(168402):59137-59682:-1 ^GeneID:22113868^ Enterobacteria phage RB3, complete genome.|neighbours:ID:YP_009098503.1(-1),ID:YP_009098505.1(-1)|neighbour_genes:vs,regB|
MRKALLAGLLAISMMAHSSEHTFSNVQLDNMRYAYQFGEQFSKDGKYKTHKNIHKSGLGHIMAAILWQESSGGVNLKSKPKHHAYGMFQNYLPTMRARVKELGYNMTDAEIKRMLNKRSNSASWAYIELSYWLNIHKGDIRKAISSYNSGWNVKAGSKYASEVLEKANYLKNNKLLEIVND
> |[Tevenvirinae _Enterobacteria_phage_RB43]||_Enterobacteria_phage_RB43.gb|hypothetical protein|636|NC_007023.1(180500):85897-86532:-1 ^RAST2:fig|1198136.102.peg.172^ Tevenvirinae _Enterobacteria_phage_RB43|neighbours:(-1),(-1)|neighbour_genes:hypothetical protein,hypothetical protein|
MKKIILATSIFLCSFSGHAKTDPLGEFIEKLPAYQSTLPLQQATVIKKAPSYVKELDEITPKQKKVLEYAFRIGNEYDLKTAKPVETEQSKRLGYHLAAIAWIESRACENTGKGKKGHHAYGCWQVTANSALARMDKSYSKRVVIKTLETLRGGSKYAIHELEYWLDYHKGDLKKALASYNAGFKYGKKEAREYARMVNHTAKLLEEKQII
>ID:NP_891664.1 |[Enterobacteria phage RB49]||_Enterobacteria_phage_RB49_.gbk|vs.1|591|NC_005066(164018):50878-51468:-1 ^GeneID:1725409^ Enterobacteria phage RB49, complete genome.|neighbours:ID:NP_891663.1(-1),ID:NP_891665.1(-1)|neighbour_genes:vs,regB|
MLKVLKAIVLSLSLAVGATHASTSAPIKKAPIDNFTAHQLDNLHFAYQYGEQFEKSGKLKKYHPNIRYNGKGLGHILAGIAWQESSAGVNLSPKKNHHAYGLFQNYLKTVKAKNAKRGVKMSDRQTINFIMNREVSAFYAMDELAYWLDIRNGNIRLALASYNAGWNYKAGLGYADDVLKKANHLKSKGILKTKRY
>ID:ACP31037.1 |[Enterobacteria phage RB51]||_Enterobacteria_phage_RB51_.gbk|vs.1|546|FJ839693(168394):61294-61839:-1 ^^ Enterobacteria phage RB51, complete genome.|neighbours:ID:ACP31036.1(-1),ID:ACP31038.1(-1)|neighbour_genes:vs,regB|
MRKALLAGLLAISMMAHSSEHTFSNVQLDNMRYAYQFGEQFSKDGKYKTHKNIHKSGLGHIMAAILWQESSGGVNLKSKPKHHAYGMFQNYLPTMRARVKELGYNMTDAEIKRMLNKRSNSASWAYIELSYWLNIHKGDIRKAISSYNSGWNVKAGSKYASEVLEKANYLKNNKLLEIVND
>ID:AIT75027.1 |[Enterobacteria phage RB55]||_Enterobacteria_phage_RB55_.gbk|hypothetical protein|546|KM607002(168896):61691-62236:-1 ^^ Enterobacteria phage RB55, complete genome.|neighbours:ID:AIT75026.1(-1),ID:AIT75028.1(-1)|neighbour_genes:vs,regB|
MRKALLAGLLAISMMAHSSEHTFSNVQLDNMRYAYQFGEQFSKDGKYKTHKNIHKSGLGHIMAAILWQESSGGVNLKSKPKHHAYGMFQNYLPTMRARVKELGYNMTDAEIKRMLNKRSNSASWAYIELSYWLNIHKGDIRKAISSYNSGWNVKAGSKYASEVLEKANYLKNNKLLEIVND
>ID:AIT75299.1 |[Enterobacteria phage RB59]||_Enterobacteria_phage_RB59_.gbk|hypothetical protein|546|KM607003(168966):61691-62236:-1 ^^ Enterobacteria phage RB59, complete genome.|neighbours:ID:AIT75298.1(-1),ID:AIT75300.1(-1)|neighbour_genes:vs,regB|
MRKALLAGLLAISMMAHSSEHTFSNVQLDNMRYAYQFGEQFSKDGKYKTHKNIHKSGLGHIMAAILWQESSGGVNLKSKPKHHAYGMFQNYLPTMRARVKELGYNMTDAEIKRMLNKRSNSASWAYIELSYWLNIHKGDIRKAISSYNSGWNVKAGSKYASEVLEKANYLKNNKLLEIVND
>ID:AIT73126.1 |[Enterobacteria phage RB5]||_Enterobacteria_phage_RB5_.gbk|hypothetical protein|546|KM606995(168394):59129-59674:-1 ^^ Enterobacteria phage RB5, complete genome.|neighbours:ID:AIT73125.1(-1),ID:AIT73127.1(-1)|neighbour_genes:vs,regB|
MRKALLAGLLAISMMAHSSEHTFSNVQLDNMRYAYQFGEQFSKDGKYKTHKNIHKSGLGHIMAAILWQESSGGVNLKSKPKHHAYGMFQNYLPTMRARVKELGYNMTDAEIKRMLNKRSNSASWAYIELSYWLNIHKGDIRKAISSYNSGWNVKAGSKYASEVLEKANYLKNNKLLEIVND
>ID:AIT75579.1 |[Enterobacteria phage RB68]||_Enterobacteria_phage_RB68_.gbk|hypothetical protein|546|KM607004(168401):61294-61839:-1 ^^ Enterobacteria phage RB68, complete genome.|neighbours:ID:AIT75578.1(-1),ID:AIT75580.1(-1)|neighbour_genes:vs,regB|
MRKALLAGLLAISMMAHSSEHTFSNVQLDNMRYAYQFGEQFSKDGKYKTHKNIHKSGLGHIMAAILWQESSGGVNLKSKPKHHAYGMFQNYLPTMRARVKELGYNMTDAEIKRMLNKRSNSASWAYIELSYWLNIHKGDIRKAISSYNSGWNVKAGSKYASEVLEKANYLKNNKLLEIVND
>ID:NP_861805.1 |[Enterobacteria phage RB69]||_Enterobacteria_phage_RB69_.gbk|vs.1|543|NC_004928(167560):60296-60838:-1 ^GeneID:1494231^ Enterobacteria phage RB69, complete genome.|neighbours:ID:NP_861804.1(-1),ID:NP_861806.1(-1)|neighbour_genes:vs,regB|
MRKALLAGLFALSLSAHSSEHTFSNVQLDNLNYAYQFGEQFSKDGKFKTHENMHKKGLGYIMAAILWQESSAGINLKDKKGHHAYGMFQNYLPTMRARINQLGYNMTDAQIKKMLSKRSNSARWAYIEFSYWLNIHNGDIRKAISSYNAGWKTSAGSKYASEVLEKANYLKSNKLLEIKE
>ID:AIT73397.1 |[Enterobacteria phage RB6]||_Enterobacteria_phage_RB6_.gbk|hypothetical protein|546|KM606996(168394):59129-59674:-1 ^^ Enterobacteria phage RB6, complete genome.|neighbours:ID:AIT73396.1(-1),ID:AIT73398.1(-1)|neighbour_genes:vs,regB|
MRKALLAGLLAISMMAHSSEHTFSNVQLDNMRYAYQFGEQFSKDGKYKTHKNIHKSGLGHIMAAILWQESSGGVNLKSKPKHHAYGMFQNYLPTMRARVKELGYNMTDAEIKRMLNKRSNSASWAYIELSYWLNIHKGDIRKAISSYNSGWNVKAGSKYASEVLEKANYLKNNKLLEIVND
>ID:AIT73668.1 |[Enterobacteria phage RB7]||_Enterobacteria_phage_RB7_.gbk|hypothetical protein|546|KM606997(168395):59130-59675:-1 ^^ Enterobacteria phage RB7, complete genome.|neighbours:ID:AIT73667.1(-1),ID:AIT73669.1(-1)|neighbour_genes:vs,regB|
MRKALLAGLLAISMMAHSSEHTFSNVQLDNMRYAYQFGEQFSKDGKYKTHKNIHKSGLGHIMAAILWQESSGGVNLKSKPKHHAYGMFQNYLPTMRARVKELGYNMTDAEIKRMLNKRSNSASWAYIELSYWLNIHKGDIRKAISSYNSGWNVKAGSKYASEVLEKANYLKNNKLLEIVND
>ID:AIT73940.1 |[Enterobacteria phage RB9]||_Enterobacteria_phage_RB9.gbk|hypothetical protein|546|KM606998(168395):59130-59675:-1 ^^ Enterobacteria phage RB9, complete genome.|neighbours:ID:AIT73939.1(-1),ID:AIT73941.1(-1)|neighbour_genes:vs,regB|
MRKALLAGLLAISMMAHSSEHTFSNVQLDNMRYAYQFGEQFSKDGKYKTHKNIHKSGLGHIMAAILWQESSGGVNLKSKPKHHAYGMFQNYLPTMRARVKELGYNMTDAEIKRMLNKRSNSASWAYIELSYWLNIHKGDIRKAISSYNSGWNVKAGSKYASEVLEKANYLKNNKLLEIVND
>ID:ADJ39832.1 |[Enterobacteria phage T4T]||_Enterobacteria_phage_T4T_.gbk|vs.1|546|HM137666(168920):61714-62259:-1 ^^ Enterobacteria phage T4T, complete genome.|neighbours:ID:ADJ39831.1(-1),ID:ADJ39833.1(-1)|neighbour_genes:vs,regB|
MRKALLAGLLAISMMAHSSEHTFSNVQLDNMRYAYQFGEQFSKDGKYKTHKNIHKSGLGHIMAAILWQESSGGVNLKSKPKHHAYGMFQNYLPTMRARVKELGYNMTDAEIKRMLNKRSNSASWAYIELSYWLNIHKGDIRKAISSYNSGWNVKAGSKYASEVLEKANYLKNNKLLEIVND
>ID:NP_049725.1 |[Escherichia virus T4]||_Enterobacteria_phage_T4_.gbk|vs.1|546|NC_000866(168903):61726-62271:-1 ^GeneID:1258653^ Enterobacteria phage T4, complete genome.|neighbours:ID:NP_049724.1(-1),ID:NP_049726.1(-1)|neighbour_genes:vs,regB|
MRKALLAGLLAISMMAHSSEHTFSNVQLDNMRYAYQFGEQFSKDGKYKTHKNIHKSGLGHIMAAILWQESSGGVNLKSKPKHHAYGMFQNYLPTMRARVKELGYNMTDAEIKRMLNKRSNSASWAYIELSYWLNIHKGDIRKAISSYNSGWNVKAGSKYASEVLEKANYLKNNKLLEIVND
> |[Tevenvirinae _Enterobacteria_phage_T4_strain_wild]||_Enterobacteria_phage_T4_strain_wild.gb|hypothetical protein|546|KJ477684.1(168922):61715-62260:-1 ^RAST2:fig|1198136.58.peg.123^ Tevenvirinae _Enterobacteria_phage_T4_strain_wild|neighbours:(-1),(-1)|neighbour_genes:Valyl-tRNA synthetas..,Phage endonuclease|
MRKALLAGLLAISMMAHSSEHTFSNVQLDNMRYAYQFGEQFSKDGKYKTHKNIHKSGLGHIMAAILWQESSGGVNLKSKPKHHAYGMFQNYLPTMRARVKELGYNMTDAEIKRMLNKRSNSASWAYIELSYWLNIHKGDIRKAISSYNSGWNVKAGSKYASEVLEKANYLKNNKLLEIVND
> |[Tevenvirinae _Enterobacteria_phage_T6]||_Enterobacteria_phage_T6.gb|hypothetical protein|546|MH550421.1(168706):59941-60486:-1 ^RAST2:fig|1198136.104.peg.118^ Tevenvirinae _Enterobacteria_phage_T6|neighbours:(-1),(-1)|neighbour_genes:Valyl-tRNA synthetas..,Phage endonuclease|
MRKALLAGLLAISMMAHSSEHTFSNVQLDNMRYAYQFGEQFSKDGKYKTHKNIHKSGLGHIMAAIIWQESSGGVNLKSKPKHHAYGMFQNYLPTMRARVKELGYNMTDAEIKRMLNKRSNSASWAYIELSYWLNIHKGDIRKAISSYNSGWNVKAGSKYASEVLEKANYLKNNKLLEIVND
>ID:YP_004063800.1 |[Escherichia phage vB_EcoM_VR7]||_Enterobacteria_phage_vB_EcoM-VR7_.gbk|vs.1|543|NC_014792(169285):53899-54441:-1 ^GeneID:10021344^ Enterobacteria phage vB_EcoM-VR7, complete genome.|neighbours:ID:YP_004063799.1(-1),ID:YP_004063801.1(-1)|neighbour_genes:vs,regB|
MKKVIATLLLTVSMSAHSVEPTFSNEQMENLQYAYAFGEQFQKNGKYKENPHQHNGLGYIMAGLTWQESSAGVNTGLNKDKHHAYGIFQNYLPTVRERVKQVGWTMTDKEIIKMISKRENSARWAYIELSYWLNIHKGDIRKTLSSYNAGWNVKAGNTYASQVLEKANYLKSRGLLKTVD
>ID:YP_006986669.1 |[Escherichia phage vB_EcoM_ACG-C40]||_Enterobacteria_phage_vB_EcoM_ACG-C40_.gbk|hypothetical protein|534|NC_019399(167396):59578-60111:-1 ^GeneID:13997942^ Enterobacteria phage vB_EcoM_ACG-C40, complete genome.|neighbours:ID:YP_006986668.1(-1),ID:YP_006986670.1(-1)|neighbour_genes:valyl-tRNA synthetas..,site-specific RNA en..|
MRKALLAGLLAISMMAHSSEHTFSNVQLDNMRYAYQFGEQFSKDGKYKTHKNIHKSGLGHIMAAILWQESSGGVNLKSKPKHHAYGMFQNYLPTMRARVKELGYNMTDAEIKRMLNKRSNSASWAYIELSYWLNIHKGDIRKAISSYNSGWNVKAGSKYASEVLEKANYLKNNKLLE
>ID:AWD91562.1 |[Enterobacteria phage vB_EcoM_IME339]||_Enterobacteria_phage_vB_EcoM_IME339_.gbk|hypothetical protein|546|MH051915(164366):108419-108964:1 ^^ Enterobacteria phage vB_EcoM_IME339, complete genome.|neighbours:ID:AWD91561.1(1),ID:AWD91563.1(1)|neighbour_genes:site-specific RNA en..,valyl-tRNA synthetas..|
MRKALLAGLLAISMMAHSSEHTFSNVQLDNMRYAYQFGEQFSKDGKYKTHKNIHKSGLGHIMAAILWQESSAGVNLKSKPKHHAYGMFQNYLPTMRARVKELGYNMTDAEIKRMLNKRSNSASWAYIELSYWLNIHKGDIRKAISSYNSGWNVKAGSKYASEVLEKANYLKNNKLLEIVND
>ID:AWD91820.1 |[Enterobacteria phage vB_EcoM_IME340]||_Enterobacteria_phage_vB_EcoM_IME340_.gbk|hypothetical protein|546|MH051916(165549):109219-109764:1 ^^ Enterobacteria phage vB_EcoM_IME340, complete genome.|neighbours:ID:AWD91819.1(1),ID:AWD91821.1(1)|neighbour_genes:endoribonuclease Reg..,valyl-tRNA synthetas..|
MRKALLAGLLAISMMAHSSEHTFSNVQLDNMRYAYQFGEQFSKDGKYKTHKNIHKSGLGHIMAAILWQESSAGVNLKSKPKHHAYGMFQNYLPTMRARVKELGYNMTDAEIKRMLNKRSNSASWAYIELSYWLNIHKGDIRKAISSYNSGWNVKAGSKYASEVLEKANYLKNNKLLEIVND
>ID:YP_009207290.1 |[Escherichia phage vB_EcoM_VR20]||_Enterobacteria_phage_vB_EcoM_VR20.gbk|hypothetical protein|543|NC_028894(170336):54524-55066:-1 ^GeneID:26633789^ Enterobacteria phage vB_EcoM_VR20, complete genome.|neighbours:ID:YP_009207289.1(-1),ID:YP_009207291.1(-1)|neighbour_genes:vs,regB|
MKKVIATLLLTVSMSAHSVEPTFSNEQMENLQYAYAFGEQFQKNGKYKENPHQHNGLGYIMAGLTWQESSAGVNTGLNKDKHHAYGIFQNYLPTVRERVKQVGWTMTDKEIIKMISKRENSARWAYIELSYWLNIHKGDIRKTLSSYNAGWNVKAGNTYASQVLEKANYLKSRGLLKMVD
>ID:YP_009209859.1 |[Escherichia phage vB_EcoM_VR25]||_Enterobacteria_phage_vB_EcoM_VR25_.gbk|hypothetical protein|543|NC_028925(170822):54662-55204:-1 ^GeneID:26636279^ Enterobacteria phage vB_EcoM_VR25, complete genome.|neighbours:ID:YP_009209858.1(-1),ID:YP_009209860.1(-1)|neighbour_genes:vs,regB|
MKKVIATLLLTVSMSAHSVEPTFSNEQMENLQYAYAFGEQFQKNGKYKENPHQHNGLGYIMAGLTWQESSAGVNTGLNKDKHHAYGIFQNYLPTVRERVKQVGWTMTDKEIIKMISKRENSARWAYIEFSYWLNIHKGDIRKTLSSYNAGWNVKAGNTYASQVLEKANYLKSRGLLKTVD
>ID:YP_009213951.1 |[Escherichia phage vB_EcoM_VR26]||_Enterobacteria_phage_vB_EcoM_VR26_.gbk|hypothetical protein|543|NC_028957(171541):53593-54135:-1 ^GeneID:26640407^ Enterobacteria phage vB_EcoM_VR26, complete genome.|neighbours:ID:YP_009213950.1(-1),ID:YP_009213952.1(-1)|neighbour_genes:vs,regB|
MKKVIATLLLTVSMSAHSVEPTFSNEQMENLQYAYAFGEQFQKNGKYKENPHQHNGLGYIMAGLTWQESSAGVNTGLNKDKHHAYGIFQNYLPTVRERVKQVGWTMTDKEIIKMISKRENSARWAYIELSYWLNIHKGDIRKTLSSYNAGWNVKAGNTYASQVLEKANYLKSRGLLKTVD
>ID:YP_009205803.1 |[Enterobacteria phage vB_EcoM_VR5]||_Enterobacteria_phage_vB_EcoM_VR5.gbk|hypothetical protein|540|NC_028881(170473):55523-56062:-1 ^GeneID:26632414^ Enterobacteria phage vB_EcoM_VR5, complete genome.|neighbours:ID:YP_009205802.1(-1),ID:YP_009205804.1(-1)|neighbour_genes:vs,regB|
MKKVLATLLLTVSMSAYSVEPTFSNEQLDNLHYAYAFGEQYQKSGKFKETPNQKGLGYIMAGLLWQESSAGINQGLNKDKHHAYGMFQNYLPTLRSRVKQVGWKMSDKEIIRMVQNRQNSASWAYIELSYWINVHKGDLRKAIASYNAGWNAKAGSKYASEVLEKANYLKSKKMFEAVY
> |[Tevenvirinae _Erwinia_phage_Cronus]||_Erwinia_phage_Cronus.gb|hypothetical protein|552|MH059636.2(175774):54307-54858:-1 ^RAST2:fig|1198136.105.peg.117^ Tevenvirinae _Erwinia_phage_Cronus|neighbours:(-1),(-1)|neighbour_genes:hypothetical protein,Phage endonuclease|
MKKAIAALALAFSLNTFAAEQHTFSNVQLDNLQFAYQFGEQFSKDGKFKNHKTRYDNSGLGYIMAALAWQESSAGLKHQNNKGHEAYGMFQNYLPTIRSRVDQIGWKMTDAQLIEMVKKRSNSASWAYIELSYWLNVHNGNMRKAIASYNAGWKWKAGNAYASHVLEKANYLKSNKMLEVVIE
>ID:YP_009592851.1 |[Escherichia coli O157 typing phage 3]||_Escherichia_coli_O157_typing_phage_3_.gbk|endoribonuclease|543|NC_041863(168733):90132-90674:1 ^GeneID:40068347^ Escherichia coli O157 typing phage 3, complete genome.|neighbours:ID:YP_009592850.1(1),ID:YP_009592852.1(1)|neighbour_genes:endoribonuclease,hypothetical protein|
MRKALLAGLFALSLSAHSSEHTFSNVQLDNLNYAYQFGEQFSKDGKFKTHENMHKKGLGYIMAAILWQESSAGINLKDKKGHHAYGMFQNYLPTMRARINQLGYNMTDAQIKKMLSKRSNSARWAYIEFSYWLNIHNGDIRKAISSYNAGWKTSAGSKYASEVLEKANYLKSNKLLEIKE
>ID:YP_009593124.1 |[Escherichia coli O157 typing phage 6]||_Escherichia_coli_O157_typing_phage_6_.gbk|endoribonuclease|543|NC_041864(160570):78059-78601:-1 ^GeneID:40068621^ Escherichia coli O157 typing phage 6, complete genome.|neighbours:ID:YP_009593123.1(-1),ID:YP_009593125.1(-1)|neighbour_genes:hypothetical protein,endoribonuclease|
MRKALLAGLFALSLSAHSSEHTFSNVQLDNLNYAYQFGEQFSKDGKFKTHENMHKKGLGYIMAAILWQESSAGINLKDKKGHHAYGMFQNYLPTMRARINQLGYNMTDAQIKKMLSKRSNSARWAYIEFSYWLNIHNGDIRKAISSYNAGWKTSAGSKYASEVLEKANYLKSNKLLEIKE
>ID:YP_009225149.1 |[Escherichia phage APCEc01]||_Escherichia_phage_APCEc01_.gbk|hypothetical protein|543|NC_029091(168771):124520-125062:1 ^GeneID:26796102^ Escherichia phage APCEc01, complete genome.|neighbours:ID:YP_009225148.1(1),ID:YP_009225150.1(1)|neighbour_genes:site-specific RNA en..,valyl-tRNA synthetas..|
MRKALLAGLFALSLSAHSSEHTFSNVQLDNLNYAYQFGEQFSKDGKFKTHENMHKKGLGYIMAAILWQESSAGINLKDKKGHHAYGMFQNYLPTMRARINQLGYNMTDAQIKKMLSKRSNSARWAYIEFSYWLNIHNGDIRKAISSYNAGWKTSAGSKYASEVLEKANYLKSNKLLEIKE
> |[Tevenvirinae _Escherichia_phage_AnYang]||_Escherichia_phage_AnYang.gb|hypothetical protein|540|MK234886.1(169215):23058-23597:-1 ^RAST2:fig|1198136.106.peg.57^ Tevenvirinae _Escherichia_phage_AnYang|neighbours:(-1),(-1)|neighbour_genes:Valyl-tRNA synthetas..,RegB site-specific R..|
MKKVLATLLLTVSMSAHSVEPTFSNEQLDNLHYAYAFGEQYQKSGKFKENPNQKGLGYIMAGLLWQESSAGINQGLNKDKHHAYGMFQNYLPTLRSRVQQVGWKMSDKEIIRMVQKRQNSASWAYIELSYWIDVHKGDLRKAIASYNAGWNVKAGSKYASEVLEKANYLKSKKMFEAVY
> |[Tevenvirinae Escherichia_phage_CF2]||_Escherichia_phage_CF2.gb|hypothetical protein|546|NC_041919.1(168188):98040-98585:1 ^RAST2:fig|1198136.52.peg.141^ Tevenvirinae Escherichia_phage_CF2|neighbours:(1),(1)|neighbour_genes:Phage endonuclease,Valyl-tRNA synthetas..|
MRKALLAGLLAISMMAHSSEHTFSNVQLDNMRYAYQFGEQFSKDGKYKTHKNIHKSGLGHIMAAILWQESSGGVNLKSKPKHHAYGMFQNYLPTMRARVKELGYNMTDAEIKRMLNKRSNSASWAYIELSYWLNIHKGDIRKAISSYNSGWNVKAGSKYASEVLEKANYLKNNKLLEIVND
>ID:QBO61125.1 |[Escherichia phage D5505]||_Escherichia_phage_D5505_.gbk|hypothetical protein|546|MK327929(168049):58670-59215:-1 ^^ Escherichia phage D5505, complete genome.|neighbours:ID:QBO61124.1(-1),ID:QBO61126.1(-1)|neighbour_genes:hypothetical protein,endoribonuclease|
MRKALLAGLLAISMMAHSSEHTFSNVQLDNMRYAYQFGEQFSKDGKYKTHKNIHKSGLGHIMAAILWQESSAGVNLKSKPKHHAYGMFQNYLPTMRARVKELGYNMTDAEIKRMLNKRSNSASWAYIELSYWLNIHKGDIRKAISSYNSGWNVKAGSKYASEVLEKANYLKNNKLLEIVND
> |[Tevenvirinae Escherichia_phage_ECD7]||_Escherichia_phage_ECD7.gb|hypothetical protein|591|NC_041936.1(164706):52235-52825:-1 ^RAST2:fig|1198136.56.peg.100^ Tevenvirinae Escherichia_phage_ECD7|neighbours:(-1),(-1)|neighbour_genes:Phage protein,Endoribonuclease, Re..|
MLKVLKAIVLSLSLAVGATHASTSAPIKKAPIDNFTAHQLDNLHFAYQYGEQFEKSGKLKKYHPNIRYNGKGLGHILAGIAWQESSAGANLAPKKNHHAYGLFQNYLKTVKAKNAKRGVKMSDRQTINFIMNREVSAFYAMDELAYWLDIRNGNIRLALASYNAGWNYKAGLGYADDVLKKANHLKSKGILKTKRY
>ID:YP_009102588.1 |[Escherichia phage ECML-134]||_Escherichia_phage_ECML-134_.gbk|hypothetical protein|546|NC_025449(166783):58393-58938:-1 ^GeneID:22111771^ Escherichia phage ECML-134, complete genome.|neighbours:ID:YP_009102587.1(-1),ID:YP_009102589.1(-1)|neighbour_genes:hypothetical protein,hypothetical protein|
MRKALLAGLLAISMMAHSSEHTFSNVQLDNMRYAYQFGEQFSKDGKYKTHKNIHKSGLGHIMAAILWQESSGGVNLKSKPKHHAYGMFQNYLPTMRARVKELGYNMTDAEIKRMLNKRSNSASWAYIELSYWLNIHKGDIRKAISSYNSGWNVKAGSKYASEVLEKANYLKNNKLLEIVND
> |[Tevenvirinae Escherichia_phage_EcWhh-1]||_Escherichia_phage_EcWhh-1.gb|hypothetical protein|540|MH791409.1(170524):117455-117994:-1 ^RAST2:fig|1198136.71.peg.215^ Tevenvirinae Escherichia_phage_EcWhh-1|neighbours:(-1),(-1)|neighbour_genes:Valyl-tRNA synthetas..,Phage endonuclease|
MKKVLATLLLTVSMSAYSVEPTFSNEQLDNLHYAYAFGEQYQKSGKFKENPNQKGLGYIMAGLLWQESSAGINQGLNKDKHHAYGMFQNYLPTLRSRVQQVGWKMSDKEIIRMVQKRQNSASWAYIELSYWIDVHKGDLRKAIASYNAGWNVKAGSKYASEVLEKANYLKSKKMFEAVY
> |[Tevenvirinae Escherichia_phage_HP3]||_Escherichia_phage_HP3.gb|hypothetical protein|543|NC_041920.1(170254):70238-70780:-1 ^RAST2:fig|1198136.53.peg.135^ Tevenvirinae Escherichia_phage_HP3|neighbours:(-1),(-1)|neighbour_genes:Valyl-tRNA synthetas..,Phage endonuclease|
MRKALLAGLFALSLSAHSSEHTFSNVQLDNLNYAYQFGEQFSKDGKFKTHENMHKKGLGYIMAAILWQESSAGINLKDKKGHHAYGMFQNYLPTMRARINQLGYNMTDAQIKKMLSKRSNSARWAYIEFSYWLNIHNGDIRKAISSYNAGWKTSAGSKYASEVLEKANYLKSNKLLEIKE
> |[Tevenvirinae _Escherichia_phage_HY01]||_Escherichia_phage_HY01.gb|hypothetical protein|546|NC_027349.1(166977):58866-59411:-1 ^RAST2:fig|1198136.95.peg.120^ Tevenvirinae _Escherichia_phage_HY01|neighbours:(-1),(-1)|neighbour_genes:Valyl-tRNA synthetas..,Phage endonuclease|
MRKALLAGLLAISMMAHSSEHTFSNVQLDNMRYAYQFGEQFSKDGKYKTHKNIHKSGLGHIMAAILWQESSAGVNLKSKPKHHAYGMFQNYLPTMRARVKELGYNMTDAEIKRMLNKRSNSASWAYIELSYWLNIHKGDIRKAISSYNSGWNVKAGSKYASEVLEKANYLKNNKLLEIVND
>ID:YP_009284080.1 |[Escherichia phage HY03]||_Escherichia_phage_HY03.gbk|hypothetical protein|546|NC_031047(170770):64008-64553:1 ^GeneID:29078948^ Escherichia phage HY03, complete genome.|neighbours:ID:YP_009284079.1(1),ID:YP_009284081.1(1)|neighbour_genes:putative site-specif..,putative valyl-tRNA ..|
MRKALLAGLLAISMMAHSSEHTFSNVQLDNMRYAYQFGEQFSKDGKYKTHKNIHKSGLGHIMAAILWQESSGGVNLKSKPKHHAYGMFQNYLPTMRARVKELGYNMTDAEIKRMLNKRSNSASWAYIELSYWLNIHKGDIRKAISSYNSGWNVKAGSKYASEVLEKANYLKNNKLLEIVND
>ID:BBG28634.1 |[Escherichia phage KIT03]||_Escherichia_phage_KIT03_DNA_.gbk|hypothetical protein|546|AP018932(166848):59275-59820:-1 ^^ Escherichia phage KIT03 DNA, complete sequence.|neighbours:ID:BBG28633.1(-1),ID:BBG28635.1(-1)|neighbour_genes:valyl-tRNA synthetas..,site-specific RNA en..|
MRKALLAGLLAISMMAHSSEHTFSNVQLDNMRYAYQFGEQFSKDGKYKTHKNIHKSGLGHIMAAILWQESSGGVNLKSKPKHHAYGMFQNYLPTMRARVKELGYNMTDAEIKRMLNKRSNSASWAYIELSYWLNIHKGDIRKAISSYNSGWNVKAGSKYASEVLEKANYLKNNKLLEIVND
>ID:YP_008060669.1 |[Escherichia phage Lw1]||_Escherichia_phage_Lw1_.gbk|hypothetical protein|648|NC_021344(176227):82649-83296:-1 ^GeneID:16205119^ Escherichia phage Lw1, complete genome.|neighbours:ID:YP_008060668.1(-1),ID:YP_008060670.1(-1)|neighbour_genes:hypothetical protein,hypothetical protein|
MKKIILATSIFLCSFSGHAKTDPLGEFIEKLPAVQSTLPLQQATVIKKAPANAPAYVKELDEITPKQKKVLEYAFRVGNDYDLTTAKPAEKEKSKRLGYHLAAIAWIESRACENTGKGKKGHHAYGCWQVTVNSASARMDKSYSKRVVINKLESLRGGSKFAIHELEYWLDYHKGDLKKALASYNAGFKYTKKEARDYARMVNHTAKLLEEKQII
> |[Tevenvirinae _Escherichia_phage_MX01]||_Escherichia_phage_MX01.gb|hypothetical protein|540|NC_031934.1(168929):56106-56645:-1 ^RAST2:fig|1198136.96.peg.111^ Tevenvirinae _Escherichia_phage_MX01|neighbours:(-1),(-1)|neighbour_genes:Valyl-tRNA synthetas..,RegB site-specific R..|
MKKVLATLLLTVSMSAYSVEPTFNSEQLDNLHYAYAFGEQYQKSGKFKENPNQKGLGYIMAGLLWQESSAGINQGLNKDKHHAYGMFQNYLPTLRSRVQQVGWKMSDKEIIRMVQKRQNSASWAYIELSYWIDVHKGDLRKAIASYNAGWNVKAGSKYASEVLEKANYLKSKKMFEAVY
>ID:AYR04025.1 |[Escherichia phage OLB35]||_Escherichia_phage_OLB35_.gbk|hypothetical protein|543|MH992122(169140):60539-61081:-1 ^^ UNVERIFIED: Escherichia phage OLB35, complete genome.|neighbours:ID:AYR04024.1(-1),ID:AYR04026.1(-1)|neighbour_genes:valyl-tRNA synthetas..,site-specific RNA en..|
MRKALLAGLFALSLSAHSSEHTFSNVQLDNLNYAYQFGEQFSKDGKFKTHENMHKKGLGYIMAAILWQESSAGINLKDKKGHHAYGMFQNYLPTMRARINQLGYNMTDAQIKKMLSKRSNSTRWAYIEFSYWLNIHNGDIRKAISSYNAGWKTSAGSKYASEVLEKANYLKSNKLLEVKE
> |[Tevenvirinae _Escherichia_phage_PE37]||_Escherichia_phage_PE37.gb|hypothetical protein|546|KU925172.1(166423):103595-104140:1 ^RAST2:fig|1198136.98.peg.154^ Tevenvirinae _Escherichia_phage_PE37|neighbours:(1),(1)|neighbour_genes:Phage endonuclease,Valyl-tRNA synthetas..|
MRKALLAGLLAISMMAHSSEHTFSNVQLDNMRYAYQFGEQFSKDGKYKTHKNIHKSGLGHIMAAILWQESSGGVNLKSKPKHHAYGMFQNYLPTMRARVKELGYNMTDAEIKRMLNKRSNSASWAYIELSYWLNIHKGDIRKAISSYNSGWNVKAGSKYASEVLEKANYLKNNKLLEIVND
>ID:BBC14454.1 |[Escherichia phage PP01]||_Escherichia_phage_PP01.gbk|vs.1|546|LC348379(167812):60550-61095:-1 ^^ Escherichia phage PP01 DNA, complete sequence.|neighbours:ID:BBC14453.1(-1),ID:BBC14455.1(-1)|neighbour_genes:vs,regB|
MRKALLAGLLAISMMAHSSEHTFSNVQLDNMRYAYQFGEQFSKDGKYKTHKNIHKSGLGHIMAAILWQESSAGVNLKSKPKHHAYGMFQNYLPTMRARVKELGYNMTDAEIKRMLNKRSNSASWAYIELSYWLNIHKGDIRKAISSYNSGWNVKAGSKYASEVLEKANYLKNNKLLEIVND
> |[Tevenvirinae _Escherichia_phage_SF]||_Escherichia_phage_SF.gb|hypothetical protein|543|MH359124.1(168695):61025-61567:1 ^RAST2:fig|1198136.100.peg.93^ Tevenvirinae _Escherichia_phage_SF|neighbours:(1),(1)|neighbour_genes:Phage endonuclease,Valyl-tRNA synthetas..|
MRKALLAGLFALSLSAHSSEHTFSNVQLDNLNYAYQFGEQFSKDGKFKTHENMHKKGLGYIMAAILWQESSAGINLKDKKGHHAYGMFQNYLPTMKARINQLGYNMSDAQIKKMLSKRSNSARWAYIEFSYWLNIHNGDIRKAISSYNAGWKTSAGSKYASEVLEKANYLKSNKLLEIKE
>ID:YP_009608290.1 |[Escherichia phage ST0]||_Escherichia_phage_ST0.gbk|hypothetical protein|285|NC_041990(170496):53-337:1 ^GeneID:40084578^ Escherichia phage ST0, complete genome.|neighbours:start(),ID:YP_009608291.1(1)|neighbour_genes:start(),hypothetical protein|
MFQNYLPTMRARINQLGYNMTDAQIKKMLSKRSNSARWAYIEFSYWLNIHNGDIRKAISSYNAGWKTSAGSKYASEVLEKANYLKSNKLLEIKE
>ID:BBC14734.1 |[Escherichia phage T2]||_Escherichia_phage_T2.gbk|vs.1|546|LC348380(163825):59238-59783:-1 ^^ Escherichia phage T2 DNA, complete sequence.|neighbours:ID:BBC14733.1(-1),ID:BBC14735.1(-1)|neighbour_genes:vs,regB|
MRKALLAGLLAISMMAHSSEHTFSNVQLDNMRYAYQFGEQFSKDGKYKTHKNIHKSGLGHIMAAILWQESSGGVNLKSKPNHHAYGMFQNYLPTMRARVKELGYNMTDAEIKRMLNKRSNSASWAYIELSYWLNIHKGDIRKAISSYNSGWNVKAGSKYASEVLEKANYLKNNKLLEIVND
>ID:YP_009281452.1 |[Escherichia phage UFV-AREG1]||_Escherichia_phage_UFV-AREG1_.gbk|endoribonuclease Reg..|546|NC_031030(170788):58877-59422:-1 ^GeneID:29063645^ Escherichia phage UFV-AREG1, complete genome.|neighbours:ID:YP_009281451.1(-1),ID:YP_009281453.1(-1)|neighbour_genes:valyl-tRNA synthetas..,endoribonuclease|
MRKALLAGLLAISMMAHSSEHTFSNVQLDNMRYAYQFGEQFSKDGKYKTHKNIHKSGLGHIMAAILWQESSAGVNLKSKPKHHAYGMFQNYLPTMRARVKELGYNMTDAEIKRMLNKRSNSASWAYIELSYWLNIHKGDIRKAISSYNSGWNVKAGSKYASEVLEKANYLKNNKLLEIVND
>ID:YP_009323307.1 |[Escherichia phage WG01]||_Escherichia_phage_WG01_.gbk|hypothetical protein|540|NC_031928(169936):54532-55071:-1 ^GeneID:30308433^ Escherichia phage WG01, complete genome.|neighbours:ID:YP_009323306.1(-1),ID:YP_009323308.1(-1)|neighbour_genes:valyl-tRNA synthetas..,site-specific RNA en..|
MKKVLATLLLTVSMSAYSVEPTFNSEQLDNLHYAYAFGEQYQKSGKFKENPNQKGLGYIMAGLLWQESSAGINQGLNKDKHHAYGMFQNYLPTLRSRVQQVGWKMSDKEIIRMVQKRQNSASWAYIELSYWIDVHKGDLRKAIASYNAGWNAKAGSKYASEVLEKANYLKSKKMFEAVY
>ID:YP_009030724.1 |[Escherichia phage vB_EcoM_112]||_Escherichia_phage_e112_.gbk|hypothetical protein|546|NC_024125(168470):61080-61625:-1 ^GeneID:19485267^ Escherichia phage e11/2, complete genome.|neighbours:ID:YP_009030723.1(-1),ID:YP_009030725.1(-1)|neighbour_genes:valyl-tRNA synthetas..,site-specific RNA en..|
MRKALLAGLLAISMMAHSSEHTFSNVQLDNMRYAYQFGEQFSKDGKYKTHKNIHKSGLGHIMAAILWQESSGGVNLKSKPKHHAYGMFQNYLPTMRARVKELGYNMTDAEIKRMLNKRSNSASWAYIELSYWLNIHKGDIRKAISSYNSGWNVKAGSKYASEVLEKANYLKNNKLLEIVND
>ID:AYN56308.1 |[Escherichia phage p000v]||_Escherichia_phage_p000v_.gbk|hypothetical protein|543|MK047717(167803):90660-91202:1 ^^ Escherichia phage p000v, complete genome.|neighbours:ID:AYN56307.1(1),ID:AYN56309.1(1)|neighbour_genes:endoribonuclease,valyl--tRNA ligase m..|
MRKALLAGLFALSLSAHSSEHTFSNVQLDNLNYAYQFGEQFSKDGKFKTHENMHKKGLGYIMAAILWQESSAGINLKDKKGHHAYGMFQNYLPTMRARINQLGYNMTDAQIKKMLSKRSNSARWAYIEFSYWLNIHNGDIRKAISSYNAGWKTSAGSKYASEVLEKANYLKSNKLLEIKE
> |[Tevenvirinae _Escherichia_phage_p000y]||_Escherichia_phage_p000y.gb|hypothetical protein|543|MK047718.1(169872):32085-32627:1 ^RAST2:fig|1198136.97.peg.56^ Tevenvirinae _Escherichia_phage_p000y|neighbours:(1),(1)|neighbour_genes:Phage endonuclease,Valyl-tRNA synthetas..|
MRKALLAGLFALSLSAHSSEHTFSNVQLDNLNYAYQFGEQFSKDGKFKTHENMHKKGLGYIMAAILWQESSAGINLKDKKGHHAYGMFQNYLPTMRARINQLGYNMTDAQIKKMLSKRSNSARWAYIEFSYWLNIHNGDIRKAISSYNAGWKTSAGSKYASEVLEKANYLKSNKLLEIKE
> |[Tevenvirinae _Escherichia_phage_slur02]||_Escherichia_phage_slur02.gb|hypothetical protein|546|NC_028927.1(167298):129668-130213:-1 ^RAST2:fig|1198136.99.peg.229^ Tevenvirinae _Escherichia_phage_slur02|neighbours:(-1),(-1)|neighbour_genes:Valyl-tRNA synthetas..,Phage endonuclease|
MRKALLAGLLAISMMAHSSEHTFSNVQLDNMRYAYQFGEQFSKDGKYKTHKNIHKSGLGHIMAAILWQESSGGVNLKSKAKHHAYGMFQNYLPTMRARVKELGYNMTDAEIKRMLNKRSNSASWAYIELSYWLNIHKGDIRKAISSYNSGWNVKAGSKYASEVLEKANYLKNNKLLEIVND
>ID:YP_009625133.1 |[Escherichia phage slur03]||_Escherichia_phage_slur03_.gbk|hypothetical protein..|546|NC_042129(167467):109821-110366:1 ^GeneID:40102015,InterPro:IPR008258,InterPro:IPR023346,UniProtKB/TrEMBL:A0A0M7QDX4^ Escherichia phage slur03, complete genome.|neighbours:ID:YP_009625132.1(1),ID:YP_009625134.1(1)|neighbour_genes:putative endoribonuc..,valyl-tRNA synthetas..|
MRKALLAGLLAISMMAHSSEHTFSNVQLDNMRYAYQFGEQFSKDGKYKTHKNIHKSGLGHIMAAILWQESSGGVNLKSKPKHHAYGMFQNYLPTMRARVKELGYNMTDAEIKRMLNKRSNSASWAYIELSYWLNIHKGDIRKAISSYNSGWNVKAGSKYASEVLEKANYLKNNKLLEIVND
>ID:YP_009625334.1 |[Escherichia phage slur04]||_Escherichia_phage_slur04_.gbk|Endoribonuclease Reg..|546|NC_042130(167298):44181-44726:-1 ^GeneID:40102236,InterPro:IPR008258,InterPro:IPR023346,UniProtKB/TrEMBL:A0A0M7Q9Q7^ Escherichia phage slur04, complete genome.|neighbours:ID:YP_009625333.1(-1),ID:YP_009625335.1(-1)|neighbour_genes:hypothetical protein,Endoribonuclease Reg..|
MRKALLAGLLAISMMAHSSEHTFSNVQLDNMRYAYQFGEQFSKDGKYKTHKNIHKSGLGHIMAAILWQESSGGVNLKSKAKHHAYGMFQNYLPTMRARVKELGYNMTDAEIKRMLNKRSNSASWAYIELSYWLNIHKGDIRKAISSYNSGWNVKAGSKYASEVLEKANYLKNNKLLEIVND
> |[Tevenvirinae _Escherichia_phage_slur07]||_Escherichia_phage_slur07.gb|hypothetical protein|546|NC_028780.1(167124):103388-103933:1 ^RAST2:fig|1198136.89.peg.147^ Tevenvirinae _Escherichia_phage_slur07|neighbours:(1),(1)|neighbour_genes:Phage endonuclease,Valyl-tRNA synthetas..|
MRKALLAGLLAISMMAHSSEHTFSNVQLDNMRYAYQFGEQFSKDGKYKTHKNIHKSGLGHIMAAILWQESSGGVNLKSKPKHHAYGMFQNYLPTMRARVKELGYNMTDAEIKRMLNKRSNSASWAYIELSYWLNIHKGDIRKAISSYNSGWNVKAGSRYASEVLEKANYLKNNKLLEIVND
>ID:CUL02677.1 |[Escherichia phage slur08]||_Escherichia_phage_slur08_.gbk|Endoribonuclease Reg..|546|LN881733(167467):107068-107613:1 ^InterPro:IPR008258,InterPro:IPR023346,UniProtKB/TrEMBL:A0A0M7QE19^ Escherichia phage slur08, complete genome.|neighbours:ID:CUL02676.1(1),ID:CUL02678.1(1)|neighbour_genes:Endoribonuclease Reg..,hypothetical protein|
MRKALLAGLLAISMMAHSSEHTFSNVQLDNMRYAYQFGEQFSKDGKYKTHKNIHKSGLGHIMAAILWQESSGGVNLKSKPKHHAYGMFQNYLPTMRARVKELGYNMTDAEIKRMLNKRSNSASWAYIELSYWLNIHKGDIRKAISSYNSGWNVKAGSKYASEVLEKANYLKNNKLLEIVND
>ID:CUL02888.1 |[Escherichia phage slur11]||_Escherichia_phage_slur11_.gbk|Endoribonuclease Reg..|546|LN881734(167298):47727-48272:-1 ^InterPro:IPR008258,InterPro:IPR023346,UniProtKB/TrEMBL:A0A0M7QCB4^ Escherichia phage slur11, complete genome.|neighbours:ID:CUL02887.1(-1),ID:CUL02889.1(-1)|neighbour_genes:hypothetical protein,Endoribonuclease Reg..|
MRKALLAGLLAISMMAHSSEHTFSNVQLDNMRYAYQFGEQFSKDGKYKTHKNIHKSGLGHIMAAILWQESSGGVNLKSKAKHHAYGMFQNYLPTMRARVKELGYNMTDAEIKRMLNKRSNSASWAYIELSYWLNIHKGDIRKAISSYNSGWNVKAGSKYASEVLEKANYLKNNKLLEIVND
>ID:CUL03674.1 |[Escherichia phage slur13]||_Escherichia_phage_slur13_.gbk|Endoribonuclease Reg..|546|LN881737(167299):69549-70094:-1 ^InterPro:IPR008258,InterPro:IPR023346,UniProtKB/TrEMBL:A0A0M7QE90^ Escherichia phage slur13, complete genome.|neighbours:ID:CUL03673.1(-1),ID:CUL03675.1(-1)|neighbour_genes:hypothetical protein,Endoribonuclease Reg..|
MRKALLAGLLAISMMAHSSEHTFSNVQLDNMRYAYQFGEQFSKDGKYKTHKNIHKSGLGHIMAAILWQESSGGVNLKSKAKHHAYGMFQNYLPTMRARVKELGYNMTDAEIKRMLNKRSNSASWAYIELSYWLNIHKGDIRKAISSYNSGWNVKAGSKYASEVLEKANYLKNNKLLEIVND
>ID:YP_009180617.1 |[Escherichia phage slur14]||_Escherichia_phage_slur14_.gbk|Endoribonuclease Reg..|546|NC_028448(167467):1974-2519:-1 ^GeneID:26227794,InterPro:IPR008258,InterPro:IPR023346,UniProtKB/TrEMBL:A0A0M7QEL8^ Escherichia phage slur14, complete genome.|neighbours:ID:YP_009180616.1(-1),ID:YP_009180618.1(-1)|neighbour_genes:hypothetical protein,Endoribonuclease Reg..|
MRKALLAGLLAISMMAHSSEHTFSNVQLDNMRYAYQFGEQFSKDGKYKTHKNIHKSGLGHIMAAILWQESSGGVNLKSKPKHHAYGMFQNYLPTMRARVKELGYNMTDAEIKRMLNKRSNSASWAYIELSYWLNIHKGDIRKAISSYNSGWNVKAGSKYASEVLEKANYLKNNKLLEIVND
>ID:AVH85948.1 |[Escherichia phage vB_EcoM-G28]||_Escherichia_phage_vB_EcoM-G28.gbk|hypothetical protein|546|MG867727(170121):61627-62172:-1 ^^ Escherichia phage vB_EcoM-G28, complete genome.|neighbours:ID:AVH85947.1(-1),ID:AVH85949.1(-1)|neighbour_genes:hypothetical protein,endoribonuclease|
MRKALLAGLLAISMMAHSSEHTFSNVQLDNMRYAYQFGEQFSKDGKYKTHKNIHKSGLGHIMAAILWQESSGGVNLKSKPKHHAYGMFQNYLPTMRARVKELGYNMTDAEIKRMLNKRSNSASWAYIELSYWLNIHKGDIRKAISSYNSGWNVKAGSKYASEVLEKANYLKNNKLLEIVND
>ID:QDF15141.1 |[Escherichia phage vB_EcoM-Sa45lw]||_Escherichia_phage_vB_EcoM-Sa45lw_.gbk|hypothetical protein|546|MK977694(167353):58776-59321:-1 ^^ Escherichia phage vB_EcoM-Sa45lw, complete genome.|neighbours:ID:QDF15140.1(-1),ID:QDF15142.1(-1)|neighbour_genes:valyl-tRNA synthetas..,site-specific RNA en..|
MRKALLAGLLAISMMAHSSEHTFSNVQLDNMRYAYQFGEQFSKDGKYKTHKNIHKSGLGHIMAAILWQESSGGVNLKSKPKHHAYGMFQNYLPTMRARVKELGYNMTDAEIKRMLNKRSNSASWAYIELSYWLNIHKGDIRKAISSYNSGWNVKAGSKYASEVLEKANYLKNNKLLEIVND
>ID:YP_009290381.1 |[Escherichia phage vB_EcoM-UFV13]||_Escherichia_phage_vB_EcoM-UFV13_.gbk|hypothetical protein|546|NC_031103(165772):58475-59020:-1 ^GeneID:29081177^ Escherichia phage vB_EcoM-UFV13, complete genome.|neighbours:ID:YP_009290380.1(-1),ID:YP_009290382.1(-1)|neighbour_genes:hypothetical protein,hypothetical protein|
MRKALLAGLLAISMMAHSSEHTFSNVQLDNMRYAYQFGEQFSKDGKYKTHKNIHKSGLGHIMAAILWQESSGGVNLKSKPKHHAYGMFQNYLPTMRARVKELGYNMTDAEIKRMLNKRSNSASWAYIELSYWLNIHKGDIRKAISSYNSGWNVKAGSKYASEVLEKANYLKNNKLLEIVND
>ID:AUV60979.1 |[Escherichia phage vB_EcoM-fFiEco06]||_Escherichia_phage_vB_EcoM-fFiEco06_.gbk|hypothetical protein|546|MG781190(167076):60023-60568:-1 ^^ Escherichia phage vB_EcoM-fFiEco06, complete genome.|neighbours:ID:AUV60978.1(-1),ID:AUV60980.1(-1)|neighbour_genes:vs,regB|
MRKALLAGLLAISMMAHSSEHTFSNVQLDNMRYAYQFGEQFSKDGKYKTHKNIHKSGLGHIMAAILWQESSGGVNLKSKPKHHAYGMFQNYLPTMRARVKELGYNMTDAEIKRMLNKRSNSASWAYIELSYWLNIHKGDIRKAISSYNSGWNVKAGSKYASEVLEKANYLKNNKLLEIVND
>ID:AUV61252.1 |[Escherichia phage vB_EcoM-fHoEco02]||_Escherichia_phage_vB_EcoM-fHoEco02_.gbk|hypothetical protein|546|MG781191(167064):60013-60558:-1 ^^ Escherichia phage vB_EcoM-fHoEco02, complete genome.|neighbours:ID:AUV61251.1(-1),ID:AUV61253.1(-1)|neighbour_genes:vs,regB|
MRKALLAGLLAISMMAHSSEHTFSNVQLDNMRYAYQFGEQFSKDGKYKTHKNIHKSGLGHIMAAILWQESSGGVNLKSKPKHHAYGMFQNYLPTMRARVKELGYNMTDAEIKRMLNKRSNSASWAYIELSYWLNIHKGDIRKAISSYNSGWNVKAGSKYASEVLEKANYLKNNKLLEIVND
>ID:AYP69808.1 |[Escherichia phage vB_EcoM_DalCa]||_Escherichia_phage_vB_EcoM_DalCa_.gbk|hypothetical protein|546|MH992510(166040):59042-59587:-1 ^^ Escherichia phage vB_EcoM_DalCa, complete genome.|neighbours:ID:AYP69862.1(-1),ID:AYP69832.1(-1)|neighbour_genes:valyl-tRNA synthetas..,endoribonuclease|
MRKALLAGLLAISMMAHSSEHTFSNVQLDNMRYAYQFGEQFSKDGKYKTHKNIHKSGLGHIMAAILWQESSAGVNLKSKPKHHAYGMFQNYLPTMRARVKELGYNMTDAEIKRMLNKRSNSASWAYIELSYWLNIHKGDIRKAISSYNSGWNVKAGSKYASEVLEKANYLKNNKLLEIVND
>ID:QBO63631.1 |[Escherichia phage vB_EcoM_G10400]||_Escherichia_phage_vB_EcoM_G10400.gbk|hypothetical protein|546|MK327937(170182):59130-59675:-1 ^^ Escherichia phage vB_EcoM_G10400, complete genome.|neighbours:ID:QBO63630.1(-1),ID:QBO63632.1(-1)|neighbour_genes:hypothetical protein,putative endoribonuc..|
MRKALLAGLLAISMMAHSSEHTFSNVQLDNMRYAYQFGEQFSKDGKYKTHKNIHKSGLGHIMAAILWQESSGGVNLKSKAKHHAYGMFQNYLPTMRARVKELGYNMTDAEIKRMLNKRSNSASWAYIELSYWLNIHKGDIRKAISSYNSGWNVKAGSKYASEVLEKANYLKNNKLLEIVND
>ID:QBO62248.1 |[Escherichia phage vB_EcoM_G2248]||_Escherichia_phage_vB_EcoM_G2248.gbk|putative endoribonuc..|591|MK327932(170678):51935-52525:-1 ^^ Escherichia phage vB_EcoM_G2248, complete genome.|neighbours:ID:QBO62247.1(-1),ID:QBO62249.1(-1)|neighbour_genes:hypothetical protein,putative endoribonuc..|
MLKVLKAIVLSLSLAVGATHASTSAPIKKAPIDNFTAHQLDNLHFAYQYGEQFEKSGKLKNDHPNIRYDGKGLGHILAGIAWQESSAGANLAPKKNHHAYGLFQNYLKTVKAKNAKRGVKMSDRQTINFIMNREVSAFYAMDELAYWLDVRNGNIRLALASYNAGWNYKAGLGYADDVLKKANHLKSKGILKTKRY
> |[Tevenvirinae Escherichia_phage_vB_EcoM_G2285]||_Escherichia_phage_vB_EcoM_G2285.gb|hypothetical protein|543|MK327933.1(166675):61253-61795:-1 ^RAST2:fig|1198136.60.peg.116^ Tevenvirinae Escherichia_phage_vB_EcoM_G2285|neighbours:(-1),(-1)|neighbour_genes:Valyl-tRNA synthetas..,Phage endonuclease|
MRKALLAGLFALSLSAHSSEHTFSNVQLDNLNYAYQFGEQFSKDGKFKTHENMHKKGLGYIMAAILWQESSAGINLKDKKGHHAYGMFQNYLPTMRARINQLGYNMTDAQIKKMLSKRSNSARWAYIEFSYWLNIHNGDIRKAISSYNAGWKTSAGSKYASEVLEKANYLKSNKLLEIKE
> |[Tevenvirinae _Escherichia_phage_vB_EcoM_G2469]||_Escherichia_phage_vB_EcoM_G2469.gb|hypothetical protein|543|MK327934.1(170452):61169-61711:-1 ^RAST2:fig|1198136.90.peg.115^ Tevenvirinae _Escherichia_phage_vB_EcoM_G2469|neighbours:(-1),(-1)|neighbour_genes:Valyl-tRNA synthetas..,Phage endonuclease|
MRKALLAGLFALSLSAHSSEHTFSNVQLDNLNYAYQFGEQFSKDGKFKTHENMHKKGLGYIMAAILWQESSAGINLKDKKGHHAYGMFQNYLPTMRARINQLGYNMTDAQIKKMLSKRSNSARWAYIEFSYWLNIHNGDIRKAISSYNAGWKTSAGSKYASEVLEKANYLKSNKLLEIKE
> |[Tevenvirinae Escherichia_phage_vB_EcoM_G2494]||_Escherichia_phage_vB_EcoM_G2494.gb|hypothetical protein|591|MK327935.1(168327):51126-51716:-1 ^RAST2:fig|1198136.61.peg.96^ Tevenvirinae Escherichia_phage_vB_EcoM_G2494|neighbours:(-1),(-1)|neighbour_genes:Phage protein,Endoribonuclease, Re..|
MLKVLKAIVLSLSLAVGATHASTSAPIKKAPIDNFTAHQLDNLHFAYQYGEQFEKSGKLKKYHPNIRYNGKGLGHILAGIAWQESSAGANLAPKKNHHAYGLFQNYLKTVKAKNAKRGVKMSDRQTINFIMNREVSAFYAMDELAYWLDVRNGNIRLALASYNAGWNYKAGLGYADDVLKKANHLKSKGILKTKRY
>ID:QBO65525.1 |[Escherichia phage vB_EcoM_G2540-3]||_Escherichia_phage_vB_EcoM_G2540-3_.gbk|hypothetical protein|546|MK327944(168654):59512-60057:-1 ^^ Escherichia phage vB_EcoM_G2540-3, complete genome.|neighbours:ID:QBO65524.1(-1),ID:QBO65526.1(-1)|neighbour_genes:hypothetical protein,endoribonuclease|
MRKALLAGLLAISMMAHSSEHTFSNVQLDNMRYAYQFGEQFSKDGKYKTHKNIHKSGLGHIMAAILWQESSGGVNLKSKPKHHAYGMFQNYLPTMRARVKELGYNMTDAEIKRMLNKRSNSASWAYIELSYWLNIHKGDIRKAISSYNSGWNVKAGSKYASEVLEKANYLKNNKLLEIVND
> |[Tevenvirinae _Escherichia_phage_vB_EcoM_G2540]||_Escherichia_phage_vB_EcoM_G2540.gb|hypothetical protein|546|MK327936.1(168886):61989-62534:-1 ^RAST2:fig|1198136.92.peg.128^ Tevenvirinae _Escherichia_phage_vB_EcoM_G2540|neighbours:(-1),(-1)|neighbour_genes:Valyl-tRNA synthetas..,Phage endonuclease|
MRKALLAGLLAISMMAHSSEHTFSNVQLDNMRYAYQFGEQFSKDGKYKTHKNIHKSGLGHIMAAILWQESSGGVNLKSKPKHHAYGMFQNYLPTMRARVKELGYNMTDAEIKRMLNKRSNSASWAYIELSYWLNIHKGDIRKAISSYNSGWNVKAGSKYASEVLEKANYLKNNKLLEIVND
>ID:QBO64438.1 |[Escherichia phage vB_EcoM_G29]||_Escherichia_phage_vB_EcoM_G29_.gbk|hypothetical protein|546|MK327940(168241):60252-60797:-1 ^^ Escherichia phage vB_EcoM_G29, complete genome.|neighbours:ID:QBO64437.1(-1),ID:QBO64439.1(-1)|neighbour_genes:hypothetical protein,endoribonuclease|
MRKALLAGLLAISMMAHSSEHTFSNVQLDNMRYAYQFGEQFSKDGKYKTHKNIHKSGLGHIMAAILWQESSGGVNLKSKPKHHAYGMFQNYLPTMRARVKELGYNMTDAEIKRMLNKRSNSASWAYIELSYWLNIHKGDIRKAISSYNSGWNVKAGSKYASEVLEKANYLKNNKLLEIVND
> |[Tevenvirinae _Escherichia_phage_vB_EcoM_G37-3]||_Escherichia_phage_vB_EcoM_G37-3.gb|hypothetical protein|591|MK327941.1(167832):50656-51246:-1 ^RAST2:fig|1198136.91.peg.97^ Tevenvirinae _Escherichia_phage_vB_EcoM_G37-3|neighbours:(-1),(-1)|neighbour_genes:Phage protein,Endoribonuclease, Re..|
MLKVLKAIVLSLSLAVGATHASTSAPIKKAPIDNFTPHQLDNLHFAYQYGEQFEKSGKLKKYHPNIRYNGKGLGHILAGIAWQESSAGANLAPKKNHHAYGLFQNYLKTVKAKNAKRGVKMSDRQTINFIMNREVSAFYAMDELAYWLDVRNGNIRLALASYNAGWNYKAGLGYADDVLKKANHLKSKGILKTKRY
> |[Tevenvirinae _Escherichia_phage_vB_EcoM_GG4498]||_Escherichia_phage_vB_EcoM_G4498.gb|hypothetical protein|546|MK327939.1(167826):59840-60385:-1 ^RAST2:fig|1198136.93.peg.120^ Tevenvirinae _Escherichia_phage_vB_EcoM_GG4498|neighbours:(-1),(-1)|neighbour_genes:Valyl-tRNA synthetas..,Phage endonuclease|
MRKALLAGLLAISMMAHSSEHTFSNVQLDNMRYAYQFGEQFSKDGKYKTHKNIHKSGLGHIMAAILWQESSGGVNLKSKPKHHAYGMFQNYLPTMRARVKELGYNMTDAEIKRMLNKRSNSASWAYIELSYWLNIHKGDIRKAISSYNSGWNVKAGSKYASEVLEKANYLKNNKLLEIVND
>ID:QBO65809.1 |[Escherichia phage vB_EcoM_G4500]||_Escherichia_phage_vB_EcoM_G4500_.gbk|hypothetical protein|546|MK327945(168363):60252-60797:-1 ^^ Escherichia phage vB_EcoM_G4500, complete genome.|neighbours:ID:QBO65808.1(-1),ID:QBO65810.1(-1)|neighbour_genes:hypothetical protein,endoribonuclease|
MRKALLAGLLAISMMAHSSEHTFSNVQLDNMRYAYQFGEQFSKDGKYKTHKNIHKSGLGHIMAAILWQESSGGVNLKSKPKHHAYGMFQNYLPTMRARVKELGYNMTDAEIKRMLNKRSNSASWAYIELSYWLNIHKGDIRKAISSYNSGWNVKAGSKYASEVLEKANYLKNNKLLEIVND
>ID:QBO66084.1 |[Escherichia phage vB_EcoM_G4507]||_Escherichia_phage_vB_EcoM_G4507_.gbk|hypothetical protein|546|MK327946(168828):59651-60196:-1 ^^ Escherichia phage vB_EcoM_G4507, complete genome.|neighbours:ID:QBO66083.1(-1),ID:QBO66085.1(-1)|neighbour_genes:hypothetical protein,endoribonuclease|
MRKALLAGLLAISMMAHSSEHTFSNVQLDNMRYAYQFGEQFSKDGKYKTHKNIHKSGLGHIMAAILWQESSGGVNLKSKPKHHAYGMFQNYLPTMRARVKELGYNMTDAEIKRMLNKRSNSASWAYIELSYWLNIHKGDIRKAISSYNSGWNVKAGSKYASEVLEKANYLKNNKLLEIVND
>ID:QBO64988.1 |[Escherichia phage vB_EcoM_G50]||_Escherichia_phage_vB_EcoM_G50_.gbk|hypothetical protein|546|MK327942(167728):59364-59909:-1 ^^ Escherichia phage vB_EcoM_G50, complete genome.|neighbours:ID:QBO64987.1(-1),ID:QBO64989.1(-1)|neighbour_genes:hypothetical protein,putative endoribonuc..|
MRKALLAGLLAISMMAHSSEHTFSNVQLDNMRYAYQFGEQFSKDGKYKTHKNIHKSGLGHIMAAILWQESSAGVNLKSKPKHHAYGMFQNYLPTMRARIKELGYNMTDAEIKRMLNKRSNSASWAYIELSYWLNIHKGDIRKAISSYNSGWNVKAGSKYASEVLEKANYLKNNKLLEIVND
> |[Tevenvirinae _Escherichia_phage_vB_EcoM_G5211]||_Escherichia_phage_vB_EcoM_G5211.gb|hypothetical protein|591|MK327947.1(164278):51418-52008:-1 ^RAST2:fig|1198136.94.peg.98^ Tevenvirinae _Escherichia_phage_vB_EcoM_G5211|neighbours:(-1),(-1)|neighbour_genes:Phage protein,Endoribonuclease, Re..|
MLKVLKAIVLSLSLAVGATHASTSAPIKKAPIDNFTPHQLDNLHFAYQYGEQFEKSGKLKKYHPNIRYNGKGLGHILAGIAWQESSAGANLAPKKNHHAYGLFQNYLKTVKAKNAKRGVKMSDRQTINFIMNREVSAFYAMDELAYWLDVRNGNIRLALASYNAGWNYKAGLGYADDVLKKANHLKSKGILKTKRY
>ID:QBO65252.1 |[Escherichia phage vB_EcoM_G53]||_Escherichia_phage_vB_EcoM_G53_.gbk|hypothetical protein|543|MK327943(167834):58782-59324:-1 ^^ Escherichia phage vB_EcoM_G53, complete genome.|neighbours:ID:QBO65251.1(-1),ID:QBO65253.1(-1)|neighbour_genes:hypothetical protein,endoribonuclease|
MRKALLAGLFALSLSAHSSEHTFSNVQLDNLNYAYQFGEQFSKDGKFKTHENMHKKGLGYIMAAILWQESSAGINLKDKKGHHAYGMFQNYLPTMRARINQLGYNMTDAQIKKMLSKRSNSARWAYIEFSYWLNIHNGDIRKAISSYNAGWKTSAGSKYASEVLEKANYLKSNKLLEIKE
>ID:QBQ79998.1 |[Escherichia phage vB_EcoM_G8]||_Escherichia_phage_vB_EcoM_G8_.gbk|putative endoribonuc..|546|MK373787(169650):59268-59813:-1 ^^ Escherichia phage vB_EcoM_G8, complete genome.|neighbours:ID:QBQ79997.1(-1),ID:QBQ79999.1(-1)|neighbour_genes:hypothetical protein,putative endoribonuc..|
MRKALLAGLLAISMMAHSSEHTFSNVQLDNMRYAYQFGEQFSKDGKYKTHKNIHKSGLGHIMAAILWQESSGGVNLKSKPKHHAYGMFQNYLPTMRARVKELGYNMTDAEIKRMLNKRSNSASWAYIELSYWLNIHKGDIRKAISSYNSGWNVKAGSKYASEVLEKANYLKNNKLLEIVND
>ID:QBQ77900.1 |[Escherichia phage vB_EcoM_G9062]||_Escherichia_phage_vB_EcoM_G9062_.gbk|hypothetical protein|546|MK373779(168670):60635-61180:-1 ^^ Escherichia phage vB_EcoM_G9062, complete genome.|neighbours:ID:QBQ77899.1(-1),ID:QBQ77901.1(-1)|neighbour_genes:hypothetical protein,endoribonuclease|
MRKALLAGLLAISMMAHSSEHTFSNVQLDNMRYAYQFGEQFSKDGKYKTHKNIHKSGLGHIMAAILWQESSGGVNLKSKPKHHAYGMFQNYLPTMRARVKELGYNMTDAEIKRMLNKRSNSASWAYIELSYWLNIHKGDIRKAISSYNSGWNVKAGSKYASEVLEKANYLKNNKLLEIVND
>ID:AXC34068.1 |[Escherichia phage vB_EcoM_JB75]||_Escherichia_phage_vB_EcoM_JB75_.gbk|hypothetical protein|546|MH355584(167208):106089-106634:1 ^^ Escherichia phage vB_EcoM_JB75, complete genome.|neighbours:ID:AXC34094.1(1),ID:AXC34124.1(1)|neighbour_genes:site-specific RNA en..,valyl-tRNA synthetas..|
MRKALLAGLLAISMMAHSSEHTFSNVQLDNMRYAYQFGEQFSKDGKYKTHKNIHKSGLGHIMAAILWQESSGGVNLKSKPKHHAYGMFQNYLPTMRARVKELGYNMTDAEIKRMLNKRSNSASWAYIELSYWLNIHKGDIRKAISSYNSGWNVKAGSKYASEVLEKANYLKNNKLLEIVND
>ID:YP_009037391.1 |[Escherichia phage vB_EcoM_JS09]||_Escherichia_phage_vB_EcoM_JS09_.gbk|hypothetical protein|543|NC_024124(169148):109825-110367:1 ^GeneID:19524793^ Escherichia phage vB_EcoM_JS09, complete genome.|neighbours:ID:YP_009037390.1(1),ID:YP_009037392.1(1)|neighbour_genes:site-specific RNA en..,hypothetical protein|
MRKALLAGLFALSLSAHSSEHTFSNVQLDNLNYAYQFGEQFSKDGKFKTHENMHKKGLGYIMAAILWQESSAGINLKDKKGHHAYGMFQNYLPTMRARINQLGYNMTDAQIKKMLSKRSNSTRWAYIEFSYWLNIHNGDIRKAISSYNAGWKTSAGSKYASEVLEKANYLKSNKLLEIKE
>ID:QBQ78402.1 |[Escherichia phage vB_EcoM_KAW1E185]||_Escherichia_phage_vB_EcoM_KAW1E185_.gbk|hypothetical protein|546|MK373781(164987):59214-59759:-1 ^^ Escherichia phage vB_EcoM_KAW1E185, complete genome.|neighbours:ID:QBQ78401.1(-1),ID:QBQ78403.1(-1)|neighbour_genes:hypothetical protein,endoribonuclease|
MRKALLAGLLAISMMAHSSEHTFSNVQLDNMRYAYQFGEQFSKDGKYKTHKNIHKSGLGHIMAAILWQESSGGVNLKSKPKHHAYGMFQNYLPTMRARVKELGYNMTDAEIKRMLNKRSNSASWAYIELSYWLNIHKGDIRKAISSYNSGWNVKAGSKYASEVLEKANYLKNNKLLEIVND
> |[Tevenvirinae Escherichia_phage_vB_EcoM_KAW3E185]||_Escherichia_phage_vB_EcoM_KAW3E185.gb|hypothetical protein|543|MK373782.1(170187):59759-60301:-1 ^RAST2:fig|1198136.54.peg.114^ Tevenvirinae Escherichia_phage_vB_EcoM_KAW3E185|neighbours:(-1),(-1)|neighbour_genes:Valyl-tRNA synthetas..,Phage endonuclease|
MRKALLAGLFALSLSAHSSEHTFSNVQLDNLNYAYQFGEQFSKDGKFKTHENMHKKGLGYIMAAILWQESSAGINLKDKKGHHAYGMFQNYLPTMRARINQLGYNMTDAQIKKMLSKRSNSARWAYIEFSYWLNIHNGDIRKAISSYNAGWKTSAGSKYASEVLEKANYLKSNKLLEIKE
>ID:QBQ79164.1 |[Escherichia phage vB_EcoM_MM02]||_Escherichia_phage_vB_EcoM_MM02_.gbk|hypothetical protein|543|MK373784(169201):61466-62008:-1 ^^ Escherichia phage vB_EcoM_MM02, complete genome.|neighbours:ID:QBQ79163.1(-1),ID:QBQ79165.1(-1)|neighbour_genes:hypothetical protein,endoribonuclease|
MRKALLAGLFALSLSAHSSEHTFSNVQLDNLNYAYQFGEQFSKDGKFKTHENMHKKGLGYIMAAILWQESSAGINLKDKKGHHAYGMFQNYLPTMRARINQLGYNMTDAQIKKMLSKRSNSARWAYIEFSYWLNIHNGDIRKAISSYNAGWKTSAGSKYASEVLEKANYLKSNKLLEIKE
>ID:QBQ79443.1 |[Escherichia phage vB_EcoM_OE5505]||_Escherichia_phage_vB_EcoM_OE5505_.gbk|hypothetical protein|546|MK373785(168756):60307-60852:-1 ^^ Escherichia phage vB_EcoM_OE5505, complete genome.|neighbours:ID:QBQ79442.1(-1),ID:QBQ79444.1(-1)|neighbour_genes:hypothetical protein,putative endoribonuc..|
MRKALLAGLLAISMMAHSSEHTFSNVQLDNMRYAYQFGEQFSKDGKYKTHKNIHKSGLGHIMAAILWQESSAGVNLKSKPKHHAYGMFQNYLPTMRARVKELGYNMTDAEIKRMLNKRSNSASWAYIELSYWLNIHKGDIRKAISSYNSGWNVKAGSKYASEVLEKANYLKNNKLLEIVND
> |[Tevenvirinae _Escherichia_phage_vB_EcoM_PhAPEC2]||_Escherichia_phage_vB_EcoM_PhAPEC2.gb|hypothetical protein|543|NC_024794.1(167318):59533-60075:-1 ^RAST2:fig|1198136.124.peg.110^ Tevenvirinae _Escherichia_phage_vB_EcoM_PhAPEC2|neighbours:(-1),(-1)|neighbour_genes:Valyl-tRNA synthetas..,Phage endonuclease|
MRKALLAGLFALSLSAHSSEHTFSNVQLDNLNYAYQFGEQFSKDGKFKTHENMHKKGLGYIMAAILWQESSAGINLKDKKGHHAYGMFQNYLPTMRARINQLGYNMTDAQIKKMLSKRSNSARWAYIEFSYWLNIHNGDIRKAISSYNAGWKTSAGSKYASEVLEKANYLKSNKLLEIKE
>ID:QBQ79725.1 |[Escherichia phage vB_EcoM_R5505]||_Escherichia_phage_vB_EcoM_R5505_.gbk|hypothetical protein|546|MK373786(167317):59385-59930:-1 ^^ Escherichia phage vB_EcoM_R5505, complete genome.|neighbours:ID:QBQ79724.1(-1),ID:QBQ79726.1(-1)|neighbour_genes:hypothetical protein,endoribonuclease|
MRKALLAGLLAISMMAHSSEHTFSNVQLDNMRYAYQFGEQFSKDGKYKTHKNIHKSGLGHIMAAILWQESSGGVNLKSKAKHHAYGMFQNYLPTMRARVKELGYNMTDAEIKRMLNKRSNSASWAYIELSYWLNIHKGDIRKAISSYNSGWNVKAGSKYASEVLEKANYLKNNKLLEIVND
>ID:QBQ77135.1 |[Escherichia phage vB_EcoM_WFK]||_Escherichia_phage_vB_EcoM_WFK_.gbk|hypothetical protein|543|MK373775(164590):59485-60027:-1 ^^ Escherichia phage vB_EcoM_WFK, complete genome.|neighbours:ID:QBQ77134.1(-1),ID:QBQ77136.1(-1)|neighbour_genes:hypothetical protein,endoribonuclease|
MRKALLAGLFALSLSAHSSEHTFSNVQLDNLNYAYQFGEQFSKDGKFKTHENMHKKGLGYIMAAILWQESSAGINLKDKKGHHAYGMFQNYLPTMRARINQLGYNMTDAQIKKMLSKRSNSARWAYIEFSYWLNIHNGDIRKAISSYNAGWKTSAGSKYASEVLEKANYLKSNKLLEIKE
>ID:QBQ76874.1 |[Escherichia phage vB_EcoM_WFL6982]||_Escherichia_phage_vB_EcoM_WFL6982_.gbk|hypothetical protein|543|MK373774(164279):59485-60027:-1 ^^ Escherichia phage vB_EcoM_WFL6982, complete genome.|neighbours:ID:QBQ76873.1(-1),ID:QBQ76875.1(-1)|neighbour_genes:hypothetical protein,endoribonuclease|
MRKALLAGLFALSLSAHSSEHTFSNVQLDNLNYAYQFGEQFSKDGKFKTHENMHKKGLGYIMAAILWQESSAGINLKDKKGHHAYGMFQNYLPTMRARINQLGYNMTDAQIKKMLSKRSNSARWAYIEFSYWLNIHNGDIRKAISSYNAGWKTSAGSKYASEVLEKANYLKSNKLLEIKE
>ID:QBQ77618.1 |[Escherichia phage vB_EcoM_WFbE185]||_Escherichia_phage_vB_EcoM_WFbE185.gbk|hypothetical protein|543|MK373778(170429):60819-61361:-1 ^^ Escherichia phage vB_EcoM_WFbE185, complete genome.|neighbours:ID:QBQ77617.1(-1),ID:QBQ77619.1(-1)|neighbour_genes:hypothetical protein,endoribonuclease|
MRKALLAGLFALSLSAHSSEHTFSNVQLDNLNYAYQFGEQFSKDGKFKTHENMHKKGLGYIMAAILWQESSAGINLKDKKGHHAYGMFQNYLPTMRARINQLGYNMTDAQIKKMLSKRSNSARWAYIEFSYWLNIHNGDIRKAISSYNAGWKTSAGSKYASEVLEKANYLKSNKLLEIKE
>ID:YP_007004860.1 |[Escherichia phage wV7]||_Escherichia_phage_wV7_.gbk|hypothetical protein|546|NC_019505(166452):59256-59801:-1 ^GeneID:14010654^ Escherichia phage wV7, complete genome.|neighbours:ID:YP_007004859.1(-1),ID:YP_007004861.1(-1)|neighbour_genes:valyl-tRNA synthetas..,site-specific RNA en..|
MRKALLAGLLAISMMAHSSEHTFSNVQLDNMRYAYQFGEQFSKDGKYKTHKNIHKSGLGHIMAAILWQESSGGVNLKSKPKHHAYGMFQNYLPTMRARVKELGYNMTDAEIKRMLNKRSNSASWAYIELSYWLNIHKGDIRKAISSYNSGWNVKAGSKYASEVLEKANYLKNNKLLEIVND
> |[Tevenvirinae Escherichia_virus_KFS-EC]||_Escherichia_virus_KFS-EC.gb|hypothetical protein|591|MH560358.1(164715):158651-159241:-1 ^RAST2:fig|1198136.83.peg.272^ Tevenvirinae Escherichia_virus_KFS-EC|neighbours:(-1),(-1)|neighbour_genes:Phage protein,Endoribonuclease, Re..|
MLKVLKAIVLSLSLAVGATHASTSAPIKKAPIDNFTAHQLDNLHFAYQYGEQFEKSGKLKKYHPNIRYNGKGLGHILAGIAWQESSAGANLAPKKNHHAYGLFQNYLKTVKAKNAKRGVKMSDRQTINFIMNREVSAFYAMDELAYWLDIRNGNIRLALASYNAGWNYKAGLGYADDVLKKANHLKSKGILKTKRY
>ID:QDK04246.1 |[Escherichia virus VEc20]||_Escherichia_virus_VEc20_.gbk|vec20_116|546|MN022785(167532):59401-59946:-1 ^^ Escherichia virus VEc20, complete genome.|neighbours:ID:QDK04245.1(-1),ID:QDK04247.1(-1)|neighbour_genes:vec20_115,vec20_117|
MRKALLAGLLAISMMAHSSEHTFSNVQLDNMRYAYQFGEQFSKDGKYKTHKNIHKSGLGHIMAAILWQESSGGVNLKPKPKHHAYGMFQNYLPTMRARVKELGYNMTDAEIKRMLNKRSNSASWAYIELSYWLNIHKGDIRKAISSYNSGWNVKAGSKYASEVLEKANYLKNNKLLEIVND
>ID:VCU44676.1 |[Escherichia virus vB_Eco_mar005P1]|vB_Eco_mar005P1|_Escherichia_virus_vB_Eco_mar005P1_.gbk|hypothetical protein|543|LR027390(167773):160713-161255:-1 ^^ Escherichia virus vB_Eco_mar005P1 genome assembly, chromosome: 1.|neighbours:ID:VCU44675.1(-1),ID:VCU44677.1(-1)|neighbour_genes:vs,regB|
MRKALLAGLFALSLSAHSSEHTFSNVQLDNLNYAYQFGEQFSKDGKFKTHENMHKKGLGYIMAAILWQESSAGINLKDKKGHHAYGMFQNYLPTMRARINQLGYNMTDAQIKKMLSKRSNSARWAYIEFSYWLNIHNGDIRKAISSYNAGWKTSAGSKYASEVLEKANYLKSNKLLEIKE
>ID:VCU44320.1 |[Escherichia virus vB_Eco_mar005P1]|vB_Eco_mar006P2|_Escherichia_virus_vB_Eco_mar005P1_strain_vB_Eco_mar006P2_.gbk|hypothetical protein|543|LR027387(167773):93962-94504:-1 ^^ Escherichia virus vB_Eco_mar005P1 strain vB_Eco_mar006P2 genome assembly, chromosome: 1.|neighbours:ID:VCU44319.1(-1),ID:VCU44321.1(-1)|neighbour_genes:vs,regB|
MRKALLAGLFALSLSAHSSEHTFSNVQLDNLNYAYQFGEQFSKDGKFKTHENMHKKGLGYIMAAILWQESSAGINLKDKKGHHAYGMFQNYLPTMRARINQLGYNMTDAQIKKMLSKRSNSARWAYIEFSYWLNIHNGDIRKAISSYNAGWKTSAGSKYASEVLEKANYLKSNKLLEIKE
>ID:VCU43181.1 |[Escherichia virus vB_Eco_mar005P1]|vB_Eco_mar007P3|_Escherichia_virus_vB_Eco_mar005P1_strain_vB_Eco_mar007P3_.gbk|hypothetical protein|543|LR027383(167651):15953-16495:-1 ^^ Escherichia virus vB_Eco_mar005P1 strain vB_Eco_mar007P3 genome assembly, chromosome: 1.|neighbours:ID:VCU43180.1(-1),ID:VCU43182.1(-1)|neighbour_genes:vs,regB|
MRKALLAGLFALSLSAHSSEHTFSNVQLDNLNYAYQFGEQFSKDGKFKTHENMHKKGLGYIMAAILWQESSAGINLKDKKGHHAYGMFQNYLPTMRARINQLGYNMTDAQIKKMLSKRSNSARWAYIEFSYWLNIHNGDIRKAISSYNAGWKTSAGSKYASEVLEKANYLKSNKLLEIKE
>ID:VCU44185.1 |[Escherichia virus vB_Eco_mar005P1]|vB_Eco_mar008P4|_Escherichia_virus_vB_Eco_mar005P1_strain_vB_Eco_mar008P4_.gbk|hypothetical protein|543|LR027386(167773):166380-166922:-1 ^^ Escherichia virus vB_Eco_mar005P1 strain vB_Eco_mar008P4 genome assembly, chromosome: 1.|neighbours:ID:VCU44184.1(-1),ID:VCU44186.1(-1)|neighbour_genes:vs,regB|
MRKALLAGLFALSLSAHSSEHTFSNVQLDNLNYAYQFGEQFSKDGKFKTHENMHKKGLGYIMAAILWQESSAGINLKDKKGHHAYGMFQNYLPTMRARINQLGYNMTDAQIKKMLSKRSNSARWAYIEFSYWLNIHNGDIRKAISSYNAGWKTSAGSKYASEVLEKANYLKSNKLLEIKE
>ID:VCU44892.1 |[Escherichia virus vB_Eco_mar005P1]|vB_Eco_mar009P5|_Escherichia_virus_vB_Eco_mar005P1_strain_vB_Eco_mar009P5_.gbk|hypothetical protein|543|LR027391(167658):130431-130973:1 ^^ Escherichia virus vB_Eco_mar005P1 strain vB_Eco_mar009P5 genome assembly, chromosome: 1.|neighbours:ID:VCU44891.1(1),ID:VCU44893.1(1)|neighbour_genes:regB,vs|
MRKALLAGLFALSLSAHSSEHTFSNVQLDNLNYAYQFGEQFSKDGKFKTHENMHKKGLGYIMAAILWQESSAGINLKDKKGHHAYGMFQNYLPTMRARINQLGYNMTDAQIKKMLSKRSNSARWAYIEFSYWLNIHNGDIRKAISSYNAGWKTSAGSKYASEVLEKANYLKSNKLLEIKE
>ID:AUV57461.1 |[Klebsiella phage KP1]||_Klebsiella_phage_KP1_.gbk|hypothetical protein|546|MG751100(167989):47662-48207:-1 ^^ Klebsiella phage KP1, complete genome.|neighbours:ID:AUV57460.1(-1),ID:AUV57462.1(-1)|neighbour_genes:hypothetical protein,site-specific RNA en..|
MKKALIGLMALCSTAFGSEPTFSNVQLDNLHYAYNFGEQYQKSGKEKSPHNRYDNNGLGYIMAAISWKESSAGANLKAGKGHHSYGVFQNYLPTVKARAKLEGKNLSDSEIRKMLKSRRNSAEWAYIELSYWLNIHNGNMRKALASYNAGWNVKRGNSYASDVLEKAHFLKKHKMLHIKVE
>ID:APD20503.1 |[Klebsiella phage KPV15]|KPV15|_Klebsiella_phage_KPV15_.gbk|hypothetical protein|363|KY000080(167034):68362-68724:-1 ^^ Klebsiella phage KPV15, complete genome.|neighbours:ID:APD20502.1(-1),ID:APD20504.1(-1)|neighbour_genes:hypothetical protein,endoribonuclease|
MAAISWKESSAGANLKAGKGHHSYGVFQNYLPTVKARAKLEGKNLSDSEIRKMLKSRQNSAEWAYIELSYWLNIHNGNMRKALASYNAGWNVKRGNSYASDVLEKANFLKKHKMLHTKVE
> |[Tevenvirinae Klebsiella_phage_Marfa]||_Klebsiella_phage_Marfa.gb|hypothetical protein|540|MN044033.1(168532):52389-52928:-1 ^RAST2:fig|1198136.82.peg.107^ Tevenvirinae Klebsiella_phage_Marfa|neighbours:(-1),(-1)|neighbour_genes:Valyl-tRNA synthetas..,Phage endonuclease|
MKKAILALTMLSASVFSAEHHFSNVQLDNLQYAYQFGEQFTKDGKYKTHETRDKKGLGYIMAAIAWQESSAGANTGKNKKKHHAYGIFQNYLPTVRNRAAQNNWNLSDTEIKRMLSDRKHSARWAYIELSYWLNIHNGDMRKAISSYNAGWNVKAGNKYASQVIEKANYLKSHEILISG
>ID:YP_009194392.1 |[Klebsiella phage Matisse]||_Klebsiella_phage_Matisse_.gbk|endoribonuclease|642|NC_028750(176081):84012-84653:-1 ^GeneID:26613331^ Klebsiella phage Matisse, complete genome.|neighbours:ID:YP_009194391.1(-1),ID:YP_009194393.1(-1)|neighbour_genes:hypothetical protein,hypothetical protein|
MKKIIIAASIFLCSFSGNAATDPLGDFIADLPTHQLPLQKATVKPPANKNSPSYIKDLDNITPKQKEVLEYAYRVGHNYDLKTAKPVEKDKAKRLGYHLAAIVWIESRACENVGKGKKGHHAYGCWQVTARSASARMDKSYPKRVVIKKLETLQGGSKYAIYELEYWLDYHKGDLKKALASYNAGFKYTKKEARDYARMVNTTAKLLEEKQII
>ID:AWY07009.1 |[Klebsiella phage Mineola]||_Klebsiella_phage_Mineola_.gbk|hypothetical protein|546|MH333064(166130):56182-56727:-1 ^^ Klebsiella phage Mineola, complete genome.|neighbours:ID:AWY07008.1(-1),ID:AWY07010.1(-1)|neighbour_genes:valyl-tRNA synthetas..,site-specific RNA en..|
MKKALIGLMALCSTAFGSEPTFSNVQLDNLHYAYNFGEQYQKSGKEKSPHNRYDNNGLGYIMAAISWKESSAGANLKAGKGHHSYGVFQNYLPTVKARAKLEGKNLSDSEIRKMLKSRRNSAEWAYIELSYWLNIHNGNMRKALASYNAGWNVKRGNSYASDVLEKAHFLKKHKMLHIKVE
>ID:YP_009607343.1 |[Klebsiella phage Miro]||_Klebsiella_phage_Miro_.gbk|endoribonuclease|642|NC_041981(176055):83686-84327:-1 ^GeneID:40083352^ Klebsiella phage Miro, complete genome.|neighbours:ID:YP_009607342.1(-1),ID:YP_009607344.1(-1)|neighbour_genes:hypothetical protein,hypothetical protein|
MKKIIIAASIFLCSFSGNAATDPLGDFIADLPTHQLPLQKATVKPPANKNSPSYIKDLDNITPKQKEVLEYAYRVGHNYDLKTAKPVEKDKAKRLGYHLAAIVWIESRACENVGKGKKGHHAYGCWQVTARSASARMDKSYPKRVVIKKLETLQGGSKYAIYELEYWLDYHKGDLKKALASYNAGFKYTKKEARDYARMVNTTAKLLEEKQII
> |[Tevenvirinae _Klebsiella_phage_PKO111]||_Klebsiella_phage_PKO111.gb|hypothetical protein|546|NC_031095.1(168758):48298-48843:1 ^RAST2:fig|1198136.84.peg.83^ Tevenvirinae _Klebsiella_phage_PKO111|neighbours:(1),(1)|neighbour_genes:Phage endonuclease,Valyl-tRNA synthetas..|
MKKALIGLMALCSTAFGSEPTFSNVQLDNLHYAYNFGEQYQKSGKEKPPQNRYDNNGLGYIMAAISWKESSAGVNLKAGKGHHSYGVFQNYLPTVKARAKLEGKNLSDSEIRKMLKSRRNSAEWAYIELSYWLNIHNSNMRKALASYNAGWDVKRGNSYASDVLEKAYFLKKHKMLHIKVE
>ID:YP_009288794.1 |[Klebsiella phage vB_KpnM_KpV477]||_Klebsiella_phage_vB_KpnM_KpV477_.gbk|hypothetical protein|546|NC_031087(168272):58634-59179:-1 ^GeneID:29067080^ Klebsiella phage vB_KpnM_KpV477, complete genome.|neighbours:ID:YP_009288793.1(-1),ID:YP_009288795.1(-1)|neighbour_genes:putative valyl-tRNA ..,putative site-specif..|
MKKALIGLMALCSTAFGSEPTFSNVQLDNLHYAYNFGEQYQKSGKEKSPHNRYDNNGLGYIMAAISWKESSAGANLKAGKGHHSYGVFQNYLPTVKARAKLEGKNLSDSEIRKMLKSRQNSAEWAYIELSYWLNIHNGNMRKALASYNAGWNVKRGNSYASDVLEKANFLKKHKMLHIKVE
>ID:AUO78654.1 |[Klebsiella phage vB_Kpn_F48]||_Klebsiella_phage_vB_Kpn_F48.gbk|hypothetical protein|540|MG746602(170764):11571-12110:1 ^^ Klebsiella phage vB_Kpn_F48, complete genome.|neighbours:ID:AUO78653.1(1),ID:AUO78655.1(1)|neighbour_genes:endoribonuclease,hypothetical protein|
MKKAILALTMLSASVFSAEHHFSNVQLDNLQYAYQFGEQFTKDGKYKTHETRDKKGLGYIMAAIAWQESSAGINTSKNKKKHHAYGVFQNYLPTVRNRAAQNNWNLSDTEIKRMLSDRKHSARWAYIELSYWLNIHNGDIRKAISSYNAGWNVKAGNKYASQVIEKANYLKSHEILISG
> |[Tevenvirinae Morganella_phage_vB_MmoM_MP1]||_Morganella_phage_vB_MmoM_MP1.gb|hypothetical protein|555|NC_031020.1(163201):51267-51821:-1 ^RAST2:fig|1198136.47.peg.98^ Tevenvirinae Morganella_phage_vB_MmoM_MP1|neighbours:(-1),(-1)|neighbour_genes:hypothetical protein,hypothetical protein|
MKFLIALLFVSSCAFAEVNFSEEQLDNLNYAYQFGEQYNKNGTLKSPEDRYNDEGLGYIFAAIAWQESSAIEDPRKIRHRKNHHAYGMFQNYLKTVRNRLKQQGVYQTDEEIIGCLVKRECGSTWSYIELESWLKVHKGDLHRALASYNAGYNWRYKDGQQYKNWILGKAKYLKDHKIVYSPTE
>ID:YP_009211546.1 |[Pectobacterium bacteriophage PM2]||_Pectobacterium_bacteriophage_PM2.gbk|hypothetical protein|552|NC_028940(170286):59722-60273:-1 ^GeneID:26638018^ Pectobacterium bacteriophage PM2, complete genome.|neighbours:ID:YP_009211545.1(-1),ID:YP_009211547.1(-1)|neighbour_genes:valyl-tRNA synthetas..,site-specific RNA en..|
MKKVIATLLLSVSMSAHSVEPTFSNEQLDNLQFAYAFGEQFQKSGKFKEREARFNNDGLGYIMAALAWQESSAGINHGLNKEKHHAYGMFQNYLPTVRSRVKQLGWDMTDEQIIGMLQNRSNSAVWSYTELSYWLGIHKGDMSKAIASYNAGWSYKSSTKYAKDVIKKATYLKSNKLLHQTAE
>ID:QBP35720.1 |[Phage NC-G]||_Phage_NC-G.gbk|hypothetical protein|558|MK310184(170164):167923-168480:-1 ^^ Phage NC-G, complete genome.|neighbours:ID:QBP35719.1(-1),ID:QBP35721.1(-1)|neighbour_genes:valyl-tRNA synthetas..,homing endonuclease|
MIFLKKLKYSLIAAIMCGSFSVSAAEPVFTETQLDNLHYAYAFGEQYQKSGKFKENPNQKGLGYIMAGLLWQESSAGINQGLNKDKHHAYGMFQNYLPTLRSRVQQVGWKMSDKEIIRMVQKRQNSASWAYIELSYWIDVHKGDLRKAIASYNAGWNVKAGSKYASEVLEKANYLKSKKMFEAVY
> |[Tevenvirinae _Proteus_phage_phiP4-3]||_Proteus_phage_phiP4-3.gb|hypothetical protein|561|MG696114.1(167849):110875-111435:1 ^RAST2:fig|1198136.86.peg.179^ Tevenvirinae _Proteus_phage_phiP4-3|neighbours:(1),(1)|neighbour_genes:hypothetical protein,hypothetical protein|
MKYLLIALLFVSVSCSAVYLPNNLSYEQYDNLNYAYHFGQQFNKNGEPRDFEKDEEHLGYIFAAIAFKESSGYENPNLVVYRKNHHAYGMFQNYIKTVRNRLKLAGTPKPDSDIIKELLDRGNSAYWSHVELKSWLKVHKGDINKALASYNAGYNWKYKPGQTYSYEVRTIAEYLKSNSIVGNTME
> |[Tevenvirinae _Proteus_phage_vB_PmiM_Pm5461]||_Proteus_phage_vB_PmiM_Pm5461.gb|T4-like phage protei..|510|NC_028762.1(161989):54101-54610:-1 ^RAST2:fig|1198136.85.peg.98^ Tevenvirinae _Proteus_phage_vB_PmiM_Pm5461|neighbours:(-1),(-1)|neighbour_genes:hypothetical protein,hypothetical protein|
MHLPDNLSYEQYDNLNYAYHFGQQFNKNGDPRDFEKDEDHLGYIFAAIAFKESSGYENPNLVVYRKNHHAYGMFQNYIKTIRNRLKQAGTPKADSDIIEELLDRSNSAYWSHVELKAWLKVHKGDINKALASYNAGYNWKYKAGQTYSYEVRTIAEYLKSKSIVGKTME
> |[Tevenvirinae _Pseudomonas_phage_PspYZU05]||_Pseudomonas_phage_PspYZU05.gb|hypothetical protein|531|KY971610.1(166442):63926-64456:-1 ^RAST2:fig|1198136.88.peg.100^ Tevenvirinae _Pseudomonas_phage_PspYZU05|neighbours:(-1),(-1)|neighbour_genes:hypothetical protein,site-specific RNA en..|
MKKICLLLLISSLLSPAYSKEHFSDVQKDNLHYAYAYGEQFTKDGKQKNHLTNDKKGLGFIMAAIAWQESSAGINTVGKKGHKAYGMFQNYLPTVKARYKQIGINLPDQFIVNMLNGPRENSATWAYIELSYWLDIHKGNMRKALSSYNAGWNIKAGSKYAQDVLEKAYYLKNNWE
>ID:YP_009615594.1 |[Salmonella phage Melville]||_Salmonella_phage_Melville_.gbk|hypothetical protein|549|NC_042044(159323):55324-55872:-1 ^GeneID:40092058^ Salmonella phage Melville, complete genome.|neighbours:ID:YP_009615593.1(-1),ID:YP_009615595.1(-1)|neighbour_genes:valyl-tRNA synthetas..,RegB-like site-speci..|
MKKALCVGLLAFCSMAFGSEHNFSNVQLENLNYAYQFGEQFAKDGKYKTQANRYDNKGLGYIMAALVWQESSAGLKTKGKSGHQAYGMFQNYLPTMRARLKQIGWEMTDAEIIKMLNKRSNSASWSYIELSYWLNRYNGNMRKAIASYNAGNNWKSGNRYASQVLEKAYYLKSNKLLRIEVE
>ID:YP_007501153.1 |[Salmonella phage vB_SenMS16]||_Salmonella_phage_S16_.gbk|hypothetical protein|549|NC_020416(160221):55532-56080:-1 ^GeneID:14675354^ Salmonella phage S16, complete genome.|neighbours:ID:YP_007501152.1(-1),ID:YP_007501154.1(-1)|neighbour_genes:valyl tRNA synthetas..,site-specific RNA en..|
MKKALCVGLLAFCSMAFGSEHNFSNVQLENLNYAYQFGEQFAKDGKYKTQANRYDNKGLGYIMAALVWQESSAGLKTKGKSGHQAYGMFQNYLPTMRARLKQIGWEMTDAEIIKMLNKRSNSASWSYIELSYWLNRYNGNMRKAIASYNAGNNWKSGNRYASQVLEKAYYLKSNKLLRIEVE
> |[Tevenvirinae _Salmonella_phage_STML-198]||_Salmonella_phage_STML-198.gb|hypothetical protein|549|NC_027344.1(158099):96967-97515:-1 ^RAST2:fig|1198136.87.peg.189^ Tevenvirinae _Salmonella_phage_STML-198|neighbours:(-1),(-1)|neighbour_genes:hypothetical protein,Phage endonuclease|
MKKALCVGLLAFCSMAFGSEHNFSNVQLENLNYAYQFGEQFAKDGKYKTQANRYDNKGLGYIMAALVWQESSAGLKTKGKSGHQAYGMFQNYLPTMRARLKQIGWEMTDAEIIKMLNKRSNSASWSYIELSYWLNRYNGNMRKAIASYNAGNNWKSGNRYASQVLEKAYYLKSNKLLRIEVE
> |[Tevenvirinae Salmonella phage STP4-a]||_Salmonella_phage_STP4-a.gb|hypothetical protein|549|NC_026607.2(159914):55396-55944:-1 ^RAST2:fig|1198136.48.peg.114^ Tevenvirinae Salmonella phage STP4-a|neighbours:(-1),(-1)|neighbour_genes:hypothetical protein,Phage endonuclease|
MKKALCVGLLAFCSMAFGSEHNFSNVQLENLNYAYQFGEQFAKDGKYKTQANRYDNKGLGYIMAALVWQESSAGLKTKGKSGHQAYGMFQNYLPTMRARLKQIGWEMTDAEIIKMLNKRSNSASWSYIELSYWLNRYNGNMRKAIASYNAGNNWKSGNGYASQVLEKAYYLKSNKLLRIEVE
> |[Tevenvirinae Salmonella_phage_vB_SnwM_CGG4-1]||_Salmonella_phage_vB_SnwM_CGG4-1.gb|hypothetical protein|549|NC_031065.1(159878):52354-52902:-1 ^RAST2:fig|1198136.78.peg.114^ Tevenvirinae Salmonella_phage_vB_SnwM_CGG4-1|neighbours:(-1),(-1)|neighbour_genes:hypothetical protein,Phage endonuclease|
MKKALCAGLLALCFAAHGSEHNFSNVQLENLNYAYQFGEQFSKDGKYKTHDKRYNNNGLGYIMAALLWQESSAGLNTKGKSGHQAYGMFQNYLPTMRERTKQIGWNMTDLQIKTMLNKRSNSASWAYIELSYWLNRHDGNIRKAIASYNAGNNWKAGNKYASQVIEKANYLKSNKLLKIEVE
> |[Tevenvirinae Serratia phage PS2]||_Serratia_phage_PS2.gb|hypothetical protein|546|KJ025957.1(167266):58329-58874:-1 ^RAST2:fig|1198136.49.peg.126^ Tevenvirinae Serratia phage PS2|neighbours:(-1),(-1)|neighbour_genes:hypothetical protein,hypothetical protein|
MKKLLLAALLSASMSVSASSLDKVNFTDTQFNNLHYAYVFGEQYTRKGELRKDHGERGLGYIMAAIAWQESSAGTNSTGGKNHHAYGMFQNYLPTLRNRAAHKGLNMSDRQLINHVSTRENSAAWAYEELNYWLNVHKGDTRKALASYNAGWKIKNGMKYANDVLSKANYLKANDYFKNLE
>ID:APC45001.1 |[Shigella phage SH7]||_Shigella_phage_SH7_.gbk|hypothetical protein|546|KX828711(164870):57432-57977:-1 ^^ Shigella phage SH7, complete genome.|neighbours:ID:APC45198.1(-1),ID:APC45042.1(-1)|neighbour_genes:valyl-tRNA synthetas..,site-specific RNA en..|
MRKALLAGLLAISMMAHSSEHTFSNVQLDNMRYAYQFGEQFSKDGKYKTHKNIHKSGLGHIMAAILWQESSGGVNLKSKPKHHAYGMFQNYLPTMRARVKELGYNMTDAEIKRMLNKRSNSASWAYIELSYWLNIHKGDIRKAISSYNSGWNVKAGSKYASEVLEKANYLKNNKLLEIVND
>ID:YP_009288483.1 |[Shigella phage SHBML-50-1]||_Shigella_phage_SHBML-50-1_.gbk|hypothetical protein|546|NC_031085(166634):60913-61458:-1 ^GeneID:29060573^ Shigella phage SHBML-50-1, complete genome.|neighbours:ID:YP_009288482.1(-1),ID:YP_009288484.1(-1)|neighbour_genes:valyl-tRNA synthetas..,endoribonuclease|
MRKALLAGLLAISMMAHSSEHTFSNVQLDNMRYAYQFGEQFSKDGKYKTHKNIHKSGLGHIMAAILWQESSGGVNLKSKPKHHAYGMFQNYLPTMRARVKELGYNMTDAEIKRMLNKRSNSASWAYIELSYWLNIHKGDIRKAISSYNSGWNVKAGSKYASEVLEKANYLKNNKLLEIVND
>ID:YP_009277491.1 |[Shigella phage SHFML-11]||_Shigella_phage_SHFML-11.gbk|hypothetical protein|546|NC_030953(170650):7729-8274:-1 ^GeneID:29056198^ Shigella phage SHFML-11, complete genome.|neighbours:ID:YP_009277490.1(-1),ID:YP_009277492.1(-1)|neighbour_genes:valyl-tRNA synthetas..,endoribonuclease|
MRKALLAGLLAISMMAHSSEHTFSNVQLDNMRYAYQFGEQFSKDGKYKTHKNIHKSGLGHIMAAILWQESSGGVNLKSKPKHHAYGMFQNYLPTMRARVKELGYNMTDAEIKRMLNKRSNSASWAYIELSYWLNIHKGDIRKAISSYNSGWNVKAGSKYASEVLEKANYLKNNKLLEIVND
> |[Tevenvirinae Shigella_phage_SHSML-52-1]||_Shigella_phage_SHSML-52-1.gb|hypothetical protein|543|NC_031090.1(169621):144023-144565:1 ^RAST2:fig|1198136.79.peg.227^ Tevenvirinae Shigella_phage_SHSML-52-1|neighbours:(1),(1)|neighbour_genes:Phage endonuclease,Valyl-tRNA synthetas..|
MRKALLAGLFALSLSAHSSEHTFSNVQLDNLNYAYQFGEQFSKDGKFKTHENMHKKGLGYIMAAILWQESSAGINLKDKKGHHAYGMFQNYLPTMRARINQLGYNMTDAQIKKMLSKRSNSARWAYIEFSYWLNIHNGDIRKAISSYNAGWKTSAGSKYASEVLEKANYLKSNKLLEIKE
>ID:YP_003934740.1 |[Shigella phage SP18]||_Shigella_phage_SP18.gbk|vs.1|504|NC_014595(170605):54890-55393:-1 ^GeneID:9830476^ Shigella phage SP18, complete genome.|neighbours:ID:YP_003934739.1(-1),ID:YP_003934741.1(-1)|neighbour_genes:vs,regB|
MSAHSVEPTFSNEQMENLQYAYAFGEQFQKNGKYKENPHQRNGLGYIMAGLTWQESSAGVNTGLNKDKHHAYGIFQNYLPTVRERVKQVGWTMTDKEIIKMISKRENSARWAYIELSYWLNIHKGDIRKTLSSYNAGWNVKAGNKYASQVLEKANYLKSRGLLKTVD
>ID:AUV64053.1 |[Shigella phage Sf20]||_Shigella_phage_Sf20_.gbk|hypothetical protein|591|MF327006(163982):151637-152227:-1 ^^ Shigella phage Sf20, complete genome.|neighbours:ID:AUV64052.1(-1),ID:AUV64054.1(-1)|neighbour_genes:valyl-tRNA synthetas..,site-specific RNA en..|
MLKVLKAIVLSLSLAVGATHASTSAPIKKAPIDNFTAHQLDNLHFAYQYGEQFEKSGKLKKYHPNIRYNGKGLGHILAGIAWQESSAGANLAPKKNHHAYGLFQNYLKTVKAKNAKRGVKMSDRQTINFIMNREVSAFYAMDELAYWLDIRNGNIRLALASYNAGWNYKAGLGYADDVLKKANHLKSKGILKTKRY
>ID:YP_009618925.1 |[Shigella phage Sf21]||_Shigella_phage_Sf21_.gbk|hypothetical protein|546|NC_042077(166002):58176-58721:-1 ^GeneID:40095528^ Shigella phage Sf21, complete genome.|neighbours:ID:YP_009618924.1(-1),ID:YP_009618926.1(-1)|neighbour_genes:valyl-tRNA synthetas..,site-specific RNA en..|
MRKALLAGLLAISMMAHSSEHTFSNVQLDNMRYAYQFGEQFSKDGKYKTHKNIHKSGLGHIMAAILWQESSAGVNLKSKPKHHAYGMFQNYLPTMRARVKELGYNMTDAEIKRMLNKRSNSASWAYIELSYWLNIHKGDIRKAISSYNSGWNVKAGSKYASEVLEKANYLKNNKLLEIVND
>ID:YP_009614770.1 |[Shigella phage Sf22]||_Shigella_phage_Sf22_.gbk|gp18|546|NC_042039(166283):4835-5380:-1 ^GeneID:40091185^ Shigella phage Sf22, complete genome.|neighbours:ID:YP_009614769.1(-1),ID:YP_009614771.1(-1)|neighbour_genes:gp17,gp19|
MRKALLAGLLAISMMAHSSEHTFSNVQLDNMRYAYQFGEQFSKDGKYKTHKNIHKSGLGHIMAAILWQESSGGVNLKSKPKHHAYGMFQNYLPTMRARVKELGYNMTDAEIKRMLNKRSNSASWAYIELSYWLNIHKGDIRKAISSYNSGWNVKAGSKYASEVLEKANYLKNNKLLEIVND
>ID:ATE86648.1 |[Shigella phage Sf23]||_Shigella_phage_Sf23_.gbk|hypothetical protein|546|MF158046(167678):148826-149371:-1 ^^ Shigella phage Sf23, complete genome.|neighbours:ID:ATE86647.1(-1),ID:ATE86649.1(-1)|neighbour_genes:valyl-tRNA synthetas..,site-specific RNA en..|
MRKALLAGLLAISMMAHSSEHTFSNVQLDNMRYAYQFGEQFSKDGKYKTHKNIHKSGLGHIMAAILWQESSGGVNLKSKPKHHAYGMFQNYLPTMRARVKELGYNMTDAEIKRMLNKRSNSASWAYIELSYWLNIHKGDIRKAISSYNSGWNVKAGSKYASEVLEKANYLKNNKLLEIVND
>ID:YP_009619323.1 |[Shigella phage Sf24]||_Shigella_phage_Sf24_.gbk|hypothetical protein|546|NC_042078(168112):154085-154630:-1 ^GeneID:40095938^ Shigella phage Sf24, complete genome.|neighbours:ID:YP_009619322.1(-1),ID:YP_009619324.1(-1)|neighbour_genes:valyl-tRNA synthetas..,site-specific RNA en..|
MRKALLAGLLAISMMAHSSEHTFSNVQLDNMRYAYQFGEQFSKDGKYKTHKNIHKSGLGHIMAAILWQESSGGVNLKSKPKHHAYGMFQNYLPTMRARVKELGYNMTDAEIKRMLNKRSNSASWAYIELSYWLNIHKGDIRKAISSYNSGWNVKAGSKYASEVLEKANYLKNNKLLEIVND
>ID:YP_004415012.1 |[Shigella phage Shfl2]||_Shigella_phage_Shfl2_.gbk|hypothetical protein..|546|NC_015457(165919):57969-58514:-1 ^GeneID:10498875^ Shigella phage Shfl2, complete genome.|neighbours:ID:YP_004415011.1(-1),ID:YP_004415013.1(-1)|neighbour_genes:putative Vs modifier..,putative endoribonuc..|
MRKALLAGLLAISMMAHSSEHTFSNVQLDNMRYAYQFGEQFSKDGKYKTHKNIHKSGLGHIMAAILWQESSGGVNLKSKPKHHAYGMFQNYLPTMRARVKELGYNMTDAEIKRMLNKRSNSASWAYIELSYWLNIHKGDIRKAISSYNSGWNVKAGSKYASEVLEKANYLKNNKLLEIVND
>ID:YP_009110937.1 |[Shigella phage pSs-1]||_Shigella_phage_pSs-1_.gbk|hypothetical protein|546|NC_025829(164999):63265-63810:-1 ^GeneID:22475203^ Shigella phage pSs-1, complete genome.|neighbours:ID:YP_009110936.1(-1),ID:YP_009110938.1(-1)|neighbour_genes:hypothetical protein,hypothetical protein|
MRKALLAGLLAISMMAHSSEHTFSNVQLDNMRYAYQFGEQFSKDGKYKTHKNIHKSGLGHIMAAILWQESSAGVNLKSKPKHHAYGMFQNYLPTMRARVKELGYNMTDAEIKRMLNKRSNSASWAYIELSYWLNIHKGDIRKAISSYNSGWNVKAGSKYASEVLEKANYLKNNKLLEIVND
> |[Tevenvirinae Vibrio_phage_KVP40]||_Vibrio_phage_KVP40.gb|T4-like phage protei..|627|NC_005083.2(244834):150234-150860:1 ^RAST2:fig|1198136.81.peg.293^ Tevenvirinae Vibrio_phage_KVP40|neighbours:(1),(1)|neighbour_genes:Glutaredoxin, phage-..,Phage protein|
MSALFCMLRLLNRQRVRNMKKLMTLLLAVCAFNASASNVCHVKFNGQELSEKQWHNVRAVFINGWYNDLSWSLAAIAIVESSAGEQMINNRTKDYGLMQNNIKTATARLKRWEKAGRDFGPYDLNNPEDVKTILLTDRTVSVQLAIEELEYWKKIRGKNNWREIYASYNGGFYKDKTWEARAEKYSEKIVMTMRKLKPCKEQLLRGLY
> |[Tevenvirinae Vibrio_phage_ValB1_HC]||_Vibrio_phage_ValB1_HC.gb|T4-like phage protei..|573|MK568540.1(247619):178502-179074:-1 ^RAST2:fig|1198136.76.peg.263^ Tevenvirinae Vibrio_phage_ValB1_HC|neighbours:(-1),(-1)|neighbour_genes:Phage protein,Glutaredoxin, phage-..|
MKKLFTLLLAVCAFNATASNQCHVKFKGQELSEKQWHNVRAVFVNGWFNDLSWSLAAIAIVESSAGEQMINHRTKDYGLMQNNIKTATTRLKRWEKAGRDFGPYDLNNPEDVKTILLTDRTVSVQLAIEELEYWKKIRGHHNWREVYASYNGGFYKGKRWEPRAEKYASKIINTMRKLKACKPQLMRGLY
> |[Tevenvirinae Vibrio_phage_ValKK3]||_Vibrio_phage_ValKK3.gb|T4-like phage protei..|573|NC_028829.1(248088):232945-233517:-1 ^RAST2:fig|1198136.77.peg.405^ Tevenvirinae Vibrio_phage_ValKK3|neighbours:(-1),(-1)|neighbour_genes:Phage protein,Glutaredoxin, phage-..|
MKKLFTLLLAVCAFNATASNQCHVKFKGQELSEKQWHNVRAVFVNGWFNDLSWSLAAIAIVESSAGEQMINHRTKDYGLMQNNIKTATTRLKRWEKAGRDFGPYDLNNPEDVKTILLTDRTVSVQLAIEELEYWKKIRGHHNWREVYASYNGGFYKGKRWEPRAEKYASKIINTMRKLKACKPQLMRGLY
> |[Tevenvirinae Vibrio_phage_phi-Grn1]||_Vibrio_phage_phi-Grn1.gb|T4-like phage protei..|669|KT919972.1(248605):8025-8693:1 ^RAST2:fig|1198136.75.peg.13^ Tevenvirinae Vibrio_phage_phi-Grn1|neighbours:(1),(1)|neighbour_genes:Glutaredoxin, phage-..,Phage protein|
MGSACKIIKKKGLTDVSPFLYHSCAKSTKRSNMKKLFTLLLAVCAFNATASNQCHVKFNGQELSEKQWHNVRAVFVNGWFNDLSWSLAAIAIVESSAGEQMINHRTKDYGLMQNNIKTATTRLKRWEKAGRDFGPYDLNNPEDVKTILLTDRTVSVQLAIEELEYWKKIRGHHNWREVYASYNGGFYKGKRWEPRAEKYASKIINTMRKLKACKPQLMRGLY
> |[Tevenvirinae Vibrio_phage_phi-ST2]||_Vibrio_phage_phi-ST2.gb|T4-like phage protei..|573|KT919973.1(250485):69098-69670:1 ^RAST2:fig|1198136.73.peg.158^ Tevenvirinae Vibrio_phage_phi-ST2|neighbours:(1),(1)|neighbour_genes:Glutaredoxin, phage-..,Phage protein|
MKKLFTLLLAVCAFNATASNQCHVKFKGQELSEKQWHNVRAVFVNGWFNDLSWSLAAIAIVESSAGEQMINHRTKDYGLMQNNIKTATTRLKRWEKAGRDFGPYDLNNPEDVKTILLTDRTVSVQLAIEELEYWKKIRGHHNWREVYASYNGGFYKGKRWEPRAEKYASKIINTMRKLKACKPQLMRGLY
> |[Tevenvirinae _Vibrio_phage_vB_VmeM-32]||_Vibrio_phage_vB_VmeM-32.gb|Phage protein|525|KU160494.1(199912):175628-176152:-1 ^RAST2:fig|1198136.70.peg.277^ Tevenvirinae _Vibrio_phage_vB_VmeM-32|neighbours:(-1),(-1)|neighbour_genes:RnlB RNA ligase 2,hypothetical protein|
MRLIILSLLLTFSNVASAFQQSCNTWLSGDQIFTINRAYQLGVEHDLGYTLAAIAFLESSAGVQLRNDRTQDYGVFGINIRTVSNRLNQLTGVTLNRNQREQLKNHLIVDMNANAMYAVMELQFWKRVHGQNNWRKVWASYNAGHSYHRQVGVDYANKIAETINKIKRLNCLTI
> |[Tevenvirinae Vibriophage_phi-pp2]||_Vibriophage_phi-pp2.gb|T4-like phage protei..|627|JN849462.1(246421):151403-152029:1 ^RAST2:fig|1198136.74.peg.289^ Tevenvirinae Vibriophage_phi-pp2|neighbours:(1),(1)|neighbour_genes:Glutaredoxin, phage-..,Phage protein|
MSALFCMLRLLNRQRVRNMKKLMTLLLAVCAFNASASNVCHVKFNGQELSEKQWHNVRAVFINGWYNDLSWSLAAIAIVESSAGEQMINNRTKDYGLMQNNIKTATARLKRWEKAGRDFGPYDLNNPEDVKTILLTDRTVSVQLAIEELEYWKKIRGKNNWREIYASYNGGFYKDKTWEARAEKYSDKIVMTMRKLKPCKEQLLRGLY
>ID:YP_009153717.1 |[Yersinia phage PST]||_Yersinia_phage_PST_.gbk|hypothetical protein|546|NC_027404(167785):59214-59759:-1 ^^ Yersinia phage PST, complete genome.|neighbours:ID:YP_009153716.1(-1),ID:YP_009153718.1(-1)|neighbour_genes:vs,regB|
MRKALLAGLLAISMMAHSSEHTFSNVQLDNMRYAYQFGEQFSKDGKYKTHKNIHKSGLGHIMAAIIWQESSGGVNLKSKPKHHAYGMFQNYLPTMRARVKELGYNMTDAEIKRMLNKRSNSASWAYIELSYWLNIHKGDIRKAISSYNSGWNVKAGSKYASEVLEKANYLKNNKLLEIVND
>ID:VEV89729.1 |[Yersinia phage fPS-2]||_Yersinia_phage_fPS-2_.gbk|g113c|546|LR215722(169060):60260-60805:-1 ^^ Yersinia phage fPS-2 genome assembly, chromosome: I.|neighbours:ID:VEV89728.1(-1),ID:VEV89730.1(-1)|neighbour_genes:g112c,g114c|
MRKALLAGLLAISMMAHSSEHTFSNVQLDNMRYAYQFGEQFSKDGKYKTHKNIHKSGLGHIMAAILWQESSGGVNLKSKPKHHAYGMFQNYLPTMRARVKELGYNMTDVEIKRMLNKRSNSASWAYIELSYWLNIHKGDIRKAISSYNSGWNVKAGSKYASEVLEKANYLKNNKLLEIVND
>ID:YP_009149360.1 |[Yersinia phage phiD1]||_Yersinia_phage_phiD1_.gbk|g121|546|NC_027353(167063):59576-60121:-1 ^GeneID:24635557^ Yersinia phage phiD1 complete genome.|neighbours:ID:YP_009149359.1(-1),ID:YP_009149361.1(-1)|neighbour_genes:g120,g122|
MRKALLAGLLAISMMAHSSEHTFSNVQLDNMRYAYQFGEQFSKDGKYKTHKNIHKSGLGHIMAAILWQESSGGVNLKSKPKHHAYGMFQNYLPTMRARVKELGYNMTDAEIKRMLNKRSNSASWAYIELSYWLNIHKGDIRKAISSYNSGWNVKAGSKYASEVLEKANYLKNNKLLEIVND
