# Supplementary material for: Influence of Non-canonical DNA Bases on the Genomic Diversity of Tevenvirinae
Source: Front Microbiol. 2021 Apr 6;12:632686. doi: 10.3389/fmicb.2021.632686 (PMC8056088; doi:10.3389/fmicb.2021.632686)
Supplement: Supplementary Data Sheet 1 — Clustering results (folders “first clusterisation,” “second clusterisation,” and “third clusterisation”): the number of pan-genome components in the individual genome (files “pan genome components of genomes”), the total number of all clusters and components of the pan-genome (files “pan genome components”), a list of clusters of the core genome (files “core list”), a list of clusters of the softcore genome (files “softcore list”). Clusters of the softcore genome (folders “softcore clusters”) are presented in the files which show regions in genomes, protein sequences, names of viruses which have these proteins A description of softcore clusters is also supplied (file “Softcore clusters description”). [file Data_Sheet_1.ZIP › Data sheet 1/third clusterisation/softcore_clusters/20435_2.faa]

> |[Tevenvirinae _Acinetobacter_phage_133]||_Acinetobacter_phage_133.gb|DNA end protector pr..|792|NC_015250.1(159801):73345-74136:-1 ^RAST2:fig|1198136.113.peg.169^ Tevenvirinae _Acinetobacter_phage_133|neighbours:(1),(-1)|neighbour_genes:hypothetical protein,Phage head completio..|
MTISRQEADWIRLGVELAQAKKKGMSSKVFAESKGINYSTFTKSMSRYQTKIKLAVRADELLQKPTNRLTQADKNLIMINSFRQSVREKIKNDGAASNTKSQKWFDKTIKDAVRGHKVSKPASGKVYAFAYDAKYKDTLPYWDRFPLIVCLGFVKSPKSGTILMQGLNMHYVPPKARQEFLESILKYSNTSVISNKTMLKVDWSKVKNLPGADKMIKNYLPSHIVGTITEIKPSDWSNVVLMPLQSFMSKGKRYSSQKVWGKK
> |[Tevenvirinae _Acinetobacter_phage_AM101]||_Acinetobacter_phage_AM101.gb|DNA end protector pr..|840|MH165274.1(166487):86719-87558:1 ^RAST2:fig|1198136.62.peg.105^ Tevenvirinae _Acinetobacter_phage_AM101|neighbours:(1),(1)|neighbour_genes:Phage head completio..,hypothetical protein|
MSIFQLDEAEVPKNLQPKITRQELAWVNIGVDWYKAKAKGVQGKAFAEERGIPYATFTRSMTRYRDKIKLAYAAEVAKNKPNNKLTPKEREAILINSFRQSMREKIRNEGAAVNNKSEKWFKETLAKGVRGHSVVKPQPGKLYAFIYDAKHKDKLPFWDKYPLIIFLGTSRSKVAGTTLFHGLNLHYIPPKARQQFLEELLKSYSSTKTITNNTVLKIDWSKVKGFNGADVMIKAYLPAHVKGRFVEIKPADWGNVVLMPLQQFVSQGKRFAASKVWKK
> |[Tevenvirinae _Acinetobacter_phage_Ac42]||_Acinetobacter_phage_Ac42.gb|DNA end protector pr..|819|NC_014660.1(167716):83749-84567:-1 ^RAST2:fig|1198136.114.peg.165^ Tevenvirinae _Acinetobacter_phage_Ac42|neighbours:(1),(-1)|neighbour_genes:hypothetical protein,head completion prot..|
MIFTEANESGMNQVTARKESQWVEIGLKFLEERKEGKTAKEFAAERNIPYGTFTKSMSRYKTQIEMAQKVQILAKKPYNKLTSKEKSLIMINSFRASIRDKVRNHGAAVNNKSAKWFADTMKSSVRGHKVSRPEPGRIYAFAYDAKHKDTLPYWDKYPLIVFLGVGKQGASTLLYGLNLHYIPPKARQSFLEELLTKYSTTGTITNSTRLKIDWSKVKGMQGADKMIKAYLPSHIQGQITEIKPSDWSNVVLLPLQSFQSKGKRFSANRVWK
> |[Viruses _Acinetobacter_phage_Acj61]||_Acinetobacter_phage_Acj61.gb|gp2 DNA end protecto..|840|NC_014661.1(164093):84357-85196:-1 ^RAST2:fig|10239.85.peg.156^ Viruses _Acinetobacter_phage_Acj61|neighbours:(-1),(-1)|neighbour_genes:Phage tail completio..,putative Seg-like ho..|
MSIFQIDESTQIQKSNLPKMTKDELQWVNIGVEWYKAKAKGVSGKAFAEEKGLNYSTFSRSMTRFKLKIALAVKAEALAKKPDNKLTREDRAVIMINSFRQSLRARVADKGAAQNNKSAKWFADTLRKGVKGHKVSRPTPGKVYAYQYDAKHKDTLPYWDKYPLIVFLGFYKSSKSNTLLMHGLNLHYIPPKARQQFLEDLLKQYANTKTITNSTKLNIDWSKVKGFQGADQMIKAYLPAHIKGPIIEIKPSDWANVVLMPLQQFLSNGKKFSANKVWK
> |[Viruses _Acinetobacter_phage _Acj9]||_Acinetobacter_phage_Acj9.gb|gp2 DNA end protecto..|837|NC_014663.1(169947):85839-86675:-1 ^RAST2:fig|10239.87.peg.155^ Viruses _Acinetobacter_phage _Acj9|neighbours:(-1),(-1)|neighbour_genes:hypothetical protein,Phage head completio..|
MSIFQIDEAAQIKKANPKITRQELAWVNIGVRWRKAKAKGASAKSFAEENEINYETFRRSMLRYKSQIDLAYQAEIAKNKPKGKLTKSEKDAILINSFRQSMREKIKNDGAAANNKSEKWFKETLAKGVRGHSVVAPVPGKLYAFIYDAKHKDKLPFWDKYPLIIFLGASRSKTAGTALLHGLNLHYIPPKARQQFLEELLKNYSSTGTITNSTKLKIDWSKVKGFNGADKMIKSYLPGHVKGRFVEIKPSDWSNVVLMPLQSFQSQGSRYSANKVWR
> |[Tevenvirinae _Acinetobacter_phage_KARL-1]||_Acinetobacter_phage_KARL-1.gb|DNA end protector pr..|840|MH713599.1(166560):103685-104524:1 ^RAST2:fig|1198136.64.peg.134^ Tevenvirinae _Acinetobacter_phage_KARL-1|neighbours:(1),(1)|neighbour_genes:putative Seg-like ho..,hypothetical protein|
MSIFQLDEAEVPKNLQPKITRQELAWVNIGVDWYKAKAKGVQGKAFAEERGIPYATFTRSMTRYRDKIKLAYAAEVAKNKPKNKLTPKEREAILINSFRQSMREKIRNEGAAVNNKSEKWFKETLAKGVRGHSVVKPQPGKLYAFIYDAKHKDKLPFWDKYPLIIFLGTSRSKVAGTTLFHGLNLHYIPPKARQQFLEELLKSYSSTKTITNNTVLKIDWSKVKGFNGADVMIKAYLPAHVKGRFVEIKPADWGNVVLMPLQQFVSQGKRFAASKVWKK
> |[Viruses _Acinetobacter_phage_ZZ1]||_Acinetobacter_phage_ZZ1.gb|gp2 DNA end protecto..|849|NC_018087.3(166687):79437-80285:-1 ^RAST2:fig|10239.86.peg.159^ Viruses _Acinetobacter_phage_ZZ1|neighbours:(-1),(-1)|neighbour_genes:Phage tail completio..,Phage head completio..|
MSIFQIEEAAPAKSKFQPKITRQEQAWVNIGVDWYKAKAKGSTAKKFAEERGITYNTFTRSMLRYKNQIELAWEAEQAKSKPSNKLTKREREAVIINSFRQSLRTRIADAGAAINNKSEKWFKETLSKGVRGHQVVKPQPGKIYAFIYDAKHKETLPYWDKYPLIIFLGTSKSSVAGTTLFHGLNLHYIPPKARQQFLEDLLKQYSSTSTLTNSTKLKIDWSKVKGFNGADKMIKAYLPSHVKGRFVEIKTTDWANVVLMPLQQFMSKGKRFSSQRVWSNRS
> |[Tevenvirinae Acinetobacter_phage_vB_ApiM_fHyAci03]||_Acinetobacter_phage_vB_ApiM_fHyAci03.gb|DNA end protector pr..|840|MH460829.1(165975):80085-80924:-1 ^RAST2:fig|1198136.65.peg.170^ Tevenvirinae Acinetobacter_phage_vB_ApiM_fHyAci03|neighbours:(-1),(-1)|neighbour_genes:hypothetical protein,Phage head completio..|
MSIFQLDEAEVPKNLQPKITRQELAWVNIGVDWYKAKAKGVQGKAFAEERGIPYATFTRSMTRYRDKIKLAYAAEVAKNKPKNKLTPKEREAILINSFRQSMREKIRNEGAAVNNKSEKWFKETLAKGVRGHSVVKPQPGKLYAFIYDAKHKDKLPFWDKYPLIIFLGTSRSKVAGTTLFHGLNLHYIPPKARQQFLEELLKSYSSTKTITNNTVLKIDWSKVKGFNGADVMIKAYLPAHVKGRFVEIKPADWGNVVLMPLQQFVSQGKRFAASKVWKK
> |[Tevenvirinae _Aeromonas_phage_65.2]||_Aeromonas_phage_65.2.gb|DNA end protector pr..|996|KY290955.1(236567):100054-101049:1 ^RAST2:fig|1198136.115.peg.115^ Tevenvirinae _Aeromonas_phage_65.2|neighbours:(1),(1)|neighbour_genes:Phage endonuclease,Phage baseplate hub ..|
MIFELNEREETPAEKRRKRDWIGIGSDYMATRKKSGITAKKYAEEKGLNYETFSRAMRRHREDIKKYYSLTNPNKTKEQWIELGVDYLTKKEKSNITQKEYIERSGLNKETAERAFRRFKDDIIIAKRVKDAKYSNKKLTSGEKYQVLLQDFRGKVRQFEKEPQKSERKSIEWFSGFIKKNVRGHKVTRPVAGRLYTFAYDAKHKATLPYWDKFPLIVYLGESRKHKGMLMGLNLHYIPVKARKEFMEELLKYATTDRITNRTSLNINWGKVRGMKGADHMIKAYLPNHVRGPFMEVKPQDWSSVINLPTQRFVTGPESKTFNTNKVWSSY
> |[Viruses Aeromonas phage 65]||_Aeromonas_phage_65.gb|Phage DNA end protec..|996|NC_015251.1(235229):100073-101068:1 ^RAST2:fig|10239.65.peg.115^ Viruses Aeromonas phage 65|neighbours:(1),(1)|neighbour_genes:Phage endonuclease,Phage baseplate hub ..|
MIFELNEREETPAEKRRKRDWIGIGSDYMATRKKSGITAKKYAEEKGLNYETFSRAMRRHREDIKKYYSLTNPNKTKEQWIELGVDYLTKKEKSNITQKEYIERSELNKETAERAFRRFKDDIIIAKRVKDAKYSNKKLTSGEKYQVLLQDFRGKVRQFEKEPQKSERKSIEWFSGFIKKNVRGHKVTRPVAGRLYTFAYDAKHKATLPYWDKFPLIVYLGESRKHKGMLMGLNLHYIPVKARKEFMEELLKYATTDRITNRTSLNINWGKVRGMKGADHMIKAYLPNHVRGPFMEVKPQDWSSVINLPTQRFVTGPESKTFNTNKVWSSY
> |[Tevenvirinae _Aeromonas_phage_AS-szw]||_Aeromonas_phage_AS-szw.gb|DNA end protector pr..|999|MF498773.1(229957):74560-75558:-1 ^RAST2:fig|1198136.118.peg.188^ Tevenvirinae _Aeromonas_phage_AS-szw|neighbours:(1),(-1)|neighbour_genes:hypothetical protein,head completion prot..|
MIFEITERAESTTEKRNRKQWIDVGVDYMNAKKKNPSLTAKKYAEEKGLNYETFSRAMRRHREEIKTYYSLINPNKNKQQWIELGVDYLTQKEKSSITLKNYIEGRGLNKETTERAFRRFKQDILLAKKLKDAQISGRKLSKAEKYQMLLADFRNKVRQHEKEPVKSQKKSTEWFNNFIKKNVRGHQVTRPIAGRLYTFAYDAKHKATLPYWDKFPLIVYLGLSAKHKGLMLGLNLHYIPIKARKEFMEELLKHATTERITNRTSLNINWGKVKGMRGADHMIKAYLPGHIKGPLMEIKPQDWSSVINLPTQRFVSGVPPKTYNTNSVWRSY
> |[Tevenvirinae _Aeromonas_phage_AS-zj]||_Aeromonas_phage_AS-zj.gb|DNA end protector pr..|999|MF448340.1(229929):180181-181179:-1 ^RAST2:fig|1198136.120.peg.381^ Tevenvirinae _Aeromonas_phage_AS-zj|neighbours:(-1),(-1)|neighbour_genes:Phage baseplate hub ..,head completion prot..|
MIFEITERAESTTEKRNRKQWIDVGVDYMNAKKKNPSLTAKKYAEEKGLNYETFSRAMRRHREEIKTYYSLVNPNKNKQQWIELGVDYLTQKEKSSITLKNYIEGRGLNKETTERAFRRFKQDILLAKKLKDAQISGRKLSKAEKYQMLLADFRNKVRQHEKEPVKSQKKSTEWFNNFIKKNVRGHQVTRPIAGRLYTFAYDAKHKATLPYWDKFPLIVYLGLSAKHKGLMLGLNLHYIPIKARKEFMEELLKHATTERITNRTSLNINWGKVKGMRGADHMIKAYLPGHIKGPLMEIKPQDWSSVINLPTQRFVSGVPPKTYNTNSVWRSY
>ID:NP_944079.1 |[Aeromonas virus Aeh1]||_Aeromonas_phage_Aeh1_.gbk|2|999|NC_005260(233234):121327-122325:-1 ^GeneID:2658215^ Aeromonas phage Aeh1, complete genome.|neighbours:ID:NP_944078.1(-1),ID:NP_944080.1(-1)|neighbour_genes:gp54 baseplate tail ..,4|
MIFEEVQIPETPAEKRNKKAWIDVGVKFLDAKKKNPSLTVKKFADDNGLKYETFGRAMRRYKDDIKEYYSAINPNKNKAQWVELGVAYLRAKDKGISISQFADDKKLNKETMSRAFRKFRDDIIIKKNLEDSMKNKSKLSAKQKYDLLKQDFNAQVKARTRDSIQKNEKKSAEWFSDVIKKNVRGFRPNKPQIGKLYTYIYDAKHKDTLPYWDVYPLIVYLGPSLRYPGLMMGLNLHYIPPKARKDFLEELLKYASTDRITNKTTLKINWDKVKSMRGAEHMIKAYIPQRIKGGMIEIKPQDWVNAVFLPTQKFVSGPQSKSFGAQKVWKSY
> |[Tevenvirinae _Aeromonas_phage_AsFcp_2]||_Aeromonas_phage_AsFcp_2.gb|DNA end protector pr..|999|MH791401.1(219171):56922-57920:-1 ^RAST2:fig|1198136.67.peg.136^ Tevenvirinae _Aeromonas_phage_AsFcp_2|neighbours:(-1),(-1)|neighbour_genes:Phage baseplate hub ..,Phage head completio..|
MIFEEIEIPETPAEKRNRSSWVAIGVKFLDAKKKTPSLTVKKFADDNGLKYETFGRAMRRYKDDIKEYYSAINPNKNKAQWVELGVAYLRAKEKGMTPAKFAAEKKLNQETMSRAFRKFRDDIIIKKNLEDSMKNKSKLTAKQKYDLLKQDFNAQVKSRTRDSVQKNEKKSSEWFSDVIKKNVRGFKPNKPTIGKLYTYIYDAKHKDTLPYWDVYPLIVYLGPSLRYPGLMMGLNLHYIPPKARKDFLEELLKYASTDRITNKTTLKINWDKVKSMRGAEHMIKAYIPQRIKGGMIEIKPQDWVNVIYLPSQKFVSGPQSKSFGAQKVWKGY
> |[Tevenvirinae _Aeromonas_phage_Asswx_1]||_Aeromonas_phage_Asswx_1.gb|DNA end protector pr..|999|MH791398.1(229103):82248-83246:-1 ^RAST2:fig|1198136.119.peg.213^ Tevenvirinae _Aeromonas_phage_Asswx_1|neighbours:(-1),(-1)|neighbour_genes:Phage baseplate hub ..,head completion prot..|
MIFEITERAESTTEKRNRKQWIDVGVDYMNAKKKNPSLTAKKYAEEKGLNYETFSRAMRRHREEIKTYYSLVNPNKNKQQWIELGVDYLTQKEKSSITLKNYIEGRGLNKETTERAFRRFKQDILLAKKLKDAQISGRKLSKAEKYQMLLADFRNKVRQHEKEPVKSQKKSTEWFNNFIKKNVRGHQVTRPIAGRLYTFAYDAKHKATLPYWDKFPLIVYLGLSAKHKGLMLGLNLHYIPIKARKEFMEELLKHATTERITNRTSLNINWGKVKGMRGADHMIKAYLPGHIKGPLMEIKPQDWSSVINLPTQRFVSGVPPKTYNTNSVWRSY
> |[Tevenvirinae _Aeromonas_phage_Aswh_1]||_Aeromonas_phage_Aswh_1.gb|DNA end protector pr..|999|MH791414.1(229730):156132-157130:1 ^RAST2:fig|1198136.117.peg.263^ Tevenvirinae _Aeromonas_phage_Aswh_1|neighbours:(1),(1)|neighbour_genes:head completion prot..,Phage baseplate hub ..|
MIFEINERAETTAEKRQRRDWIEIGAKFMDARKKAPTMTAKKFAEENGLNYETFSRAMRRFRDDIKKYYSLTNPNKNKQQWIELGVDYLTKKEKTNISQAEYIKATGLNQETASRAFRRFKSDIILAKKLKDAKETGRRLTNNEKYQLMLQDFRTKVRQYEKEPQKSERKSIDWFNTFIKKNVRGHRVSKPQPGRLYTFAYDAKHKATLPYWDKFPLIVYLGLSTKHRGLMLGLNLHYIPVKARKEFMEELLKHATTERITNRTTLNINWEKVKGMRGADHMIKAYLPNHVKGPFMEIKPQDWSSVINLPTQRFVSGMPPKTYNTNKVWSSY
> |[Tevenvirinae _Aeromonas_phage_CC2]||_Aeromonas_phage_CC2.gb|DNA end protector pr..|999|NC_019538.1(231743):187864-188862:1 ^RAST2:fig|1198136.110.peg.355^ Tevenvirinae _Aeromonas_phage_CC2|neighbours:(1),(1)|neighbour_genes:head completion prot..,Phage baseplate hub ..|
MIFEITERAESTTEKRNRKQWIDVGVDYMNAKKKNPSLTAKKYAEEKGLNYETFSRAMRRHREEIKTYYSLVNPNKNKQQWIELGVDYLTQKEKSSITLKNYIEGRGLNKETTERAFRRFKQDILLAKKLKDAQISGRKLSKAEKYQMLLADFRNKVRQHEKEPVKSQKKSTEWFNNFIKKNVRGHQVTRPIAGRLYTFAYDAKHKATLPYWDKFPLIVYLGLSAKHKGLMLGLNLHYIPVKARKEFMEELLKHATTERITNRTSLNINWGKVKGMRGADHMIKAYLPGHIKGPLMEIKPQDWSSVINLPTQRFVSGVPPKTYNTNSVWRSY
> |[Tevenvirinae _Aeromonas_phage_PX29]||_Aeromonas_phage_PX29.gb|DNA end protector pr..|999|NC_023688.1(222006):107297-108295:-1 ^RAST2:fig|1198136.108.peg.223^ Tevenvirinae _Aeromonas_phage_PX29|neighbours:(-1),(-1)|neighbour_genes:Phage baseplate hub ..,Phage head completio..|
MIFEEIEIPETPAEKRNRSSWVAIGVKFLDAKKKTPSLTVKKFADDNGLKYETFGRAMRRYKDDIKEYYSAINPNKNKAQWVELGVAYLRAKEKGMTPAKFAAEKKLNQETMSRAFRKFRDDIIIKKNLEDSMKNKSKLTAKQKYDLLKQDFNAQVKSRTRDSVQKNEKKSNEWFSDVIKKNVRGFKPNKPTIGKLYTYIYDAKHKDTLPYWDVYPLIVYLGPSLRYPGLMMGLNLHYIPPKARKDFLEELLKYASTDRITNKTALKINWDKVKSMRGAEHMIKAYIPQRIKGGMIEIKPQDWVNVIYLPSQKFVSGPQSKSFGAQKVWKGY
>ID:YP_803089.1 |[Escherichia virus RB32]||_Bacteriophage_RB32_.gbk|2|828|NC_008515(165890):74188-75015:-1 ^GeneID:4405466^ Bacteriophage RB32, complete genome.|neighbours:ID:YP_803088.1(-1),ID:YP_803090.1(-1)|neighbour_genes:putative site-specif..,4|
MAIFQIINESTPQVPKVKQSLNEKKWIQIGLEYKKAKAKGMTGKQFAEERGIKYSTFTSAMSKYASGIKTAEKIQKLESKPMNKLNKQERQLLMINSFRQTLRDKIRNEGAAINNKTRKWFAETIKQVKGHKVVRPQPGRIYAFAYDAKHKETLPYWDKFPLIIYLGLGKHNLMYGLNLHYIPPKARQQFLEELLKQYANTPTITNKTKLKIDWSQVKGFRGADQMIKAYIPGNIMGSLVEIAPKDWANVVLMPLQSFYSKGKRFSANKVWSNVR
> |[Tevenvirinae _Citrobacter_phage_IME-CF2]||_Citrobacter_phage_IME-CF2.gb|DNA end protector pr..|855|NC_029013.1(177688):14485-15339:1 ^RAST2:fig|1198136.109.peg.13^ Tevenvirinae _Citrobacter_phage_IME-CF2|neighbours:(1),(-1)|neighbour_genes:head completion prot..,hypothetical protein|
MSFIFEFEIIAEEDKPKPPPKRKLGEWVEIGIKFRRAKLKGMTAKKFADENGIAYATFTKSMHRYKQQIDDEIARRTAETEARRKRNDYRKKHTVDIINDFRNSLRKITVGVPAAKRQKESTEWFGDFIKTSIKTHRVAKPATGRLYTFVYDAKYKDTLPYWDRFPLIIFLGSGRSKAGNVVLYGLNLHYAPPKARQEFLEELLKRGYGSTDRLSNKTRLKINWNNVKGMRGADQMIKAYLPAHLRSPLAEIAPKDWAKAVWLPTQAFVSKGKPFSAKKVWNRY
>ID:YP_009195010.1 |[Citrobacter phage Margaery]||_Citrobacter_phage_Margaery_.gbk|DNA end protector pr..|855|NC_028755(178182):103058-103912:-1 ^GeneID:26647380^ Citrobacter phage Margaery, complete genome.|neighbours:ID:YP_009195009.1(1),ID:YP_009195011.1(-1)|neighbour_genes:hypothetical protein,head completion prot..|
MSFIFEFEIIAEEDKPKPPPKRKLGEWVELGIKFRRAKLKGMTAKKFADENGIAYATFTKSMHRYKQQIDDEIERRKAETEARRKRNDYRKKHAVDIVNDFRNSLKKMTVGVTAAKRQKDSTDWFGDFIKTSIKTHRVAKPATGRLYTFIYDAKYKDTLPYWDRFPLIIFLGSGRSKAGNLVLYGLNLHYAPPRARQEFLEELLKRGYGSTDRLSNKTRLKINWNNVKGMRGADQMIKAYLPAHLRSPLAEIAPKDWAKAVWLPTQAFQSKGKPYSAKKVWNRY
>ID:AYJ73054.1 |[Citrobacter phage Maroon]||_Citrobacter_phage_Maroon_.gbk|DNA end protector pr..|855|MH823906(178830):103473-104327:-1 ^^ Citrobacter phage Maroon, complete genome.|neighbours:ID:AYJ73053.1(1),ID:AYJ73055.1(-1)|neighbour_genes:hypothetical protein,head completion prot..|
MSFIFEFEIIAEEDKPKPPPKRKLGEWVELGIKFRRAKLKGMTAKKFADENGIAYATFTKSMHRYKQQIDDEIERRKAETEARRKRNDYRKKHAVDIVNDFRNSLKKMTVGVTAAKRQKDSTDWFGDFIKTSIKTHRVAKPATGRLYTFIYDAKYKDTLPYWDRFPLIIFLGSGRSKAGNLVLYGLNLHYAPPRARQEFLEELLKRGYGSTDRLSNKTRLKINWNNVKGMRGADQMIKAYLPAHLRSPLAEIAPKDWAKAVWLPTQAFQSKGKPYSAKKVWNRY
>ID:YP_009203885.1 |[Citrobacter phage Merlin]||_Citrobacter_phage_Merlin_.gbk|DNA end protector pr..|831|NC_028857(172733):77734-78564:-1 ^GeneID:26648096^ Citrobacter phage Merlin, complete genome.|neighbours:ID:YP_009203884.1(-1),ID:YP_009203886.1(-1)|neighbour_genes:sheath stabilizer pr..,head completion prot..|
MAIFEYINEGVAPAPKPVSRNEKKWVELGLEFKKAKAKGATAKSFAEEKEIPYATFTKAMSRYASKIKFAEKIAKLEGKPTHKLSKQERQLIMINSFRSSIRDKIKNEGAAVNNKSAKWFADTIKKNIRGHSVSKPTPGRLYAYMYDAKHKDTLPYWDRFPLIVYLGLGKQGSTTLMYGLNLHYIPPKARQQFLEELLKQYANTPTITNKTKLKINWSQVKGFAGADKMIKAYLPGHIKGSLIEIKPSDWANVVLLPLQQFISKGKRFSSNTVWKS
> |[Tevenvirinae _Citrobacter_phage_Miller]||_Citrobacter_phage_Miller.gb|DNA end protector pr..|855|NC_025414.1(178171):104026-104880:-1 ^RAST2:fig|1198136.111.peg.204^ Tevenvirinae _Citrobacter_phage_Miller|neighbours:(1),(-1)|neighbour_genes:hypothetical protein,head completion prot..|
MSFIFEFEIIAEEDKPKPPPKRKLGEWVEIGIKFRRAKLKGMTAKKFADENGIAYATFTKSMHRYKQQIDDEIARRTAETEARRKRNDYRKKHTVDIINDFRNSLRKITVGVPAAKRQKESTEWFGDFIKTSIKTHRVAKPATGRLYTFVYDAKYKDTLPYWDRFPLIIFLGSGRSKAGNVVLYGLNLHYAPPKARQEFLEELLKRGYGSTDRLSNKTRLKINWNNVKGMRGADQMIKAYLPAHLRSPLAEIAPKDWAKAVWLPTQAFVSKGKPFSAKKVWNRY
>ID:YP_009146598.1 |[Citrobacter phage Moon]||_Citrobacter_phage_Moon.gbk|DNA end protector pr..|831|NC_027331(170341):76272-77102:-1 ^GeneID:24721764^ Citrobacter phage Moon, complete genome.|neighbours:ID:YP_009146597.1(-1),ID:YP_009146599.1(-1)|neighbour_genes:tail completion and ..,head completion prot..|
MAIFEYINEGTAPAPKPVSRNEKKWVELGLEFKKAKAKGATAKSFAEEKEIPYATFTKAMSRYASKIKFAEKIAKLEGKPTHKLSKQERQLIMINSFRSSLRDKIKNEGAAVNNKSSKWFADTIKKSIRGHSVSKPTPGRLYAYMYDAKHKDTLPYWDRFPLIVYLGLGKQGSTTLMYGLNLHYIPPKARQQFLEELLKQYASTPTITNKTKLKINWSQVKGFAGADKMIKAYLPGHIKGSLIEIKPSDWANVVLLPLQSFQSKGKRFSSNTVWKS
>ID:YP_009285729.1 |[Citrobacter phage vB_CfrM_CfP1]||_Citrobacter_phage_vB_CfrM_CfP1_.gbk|DNA end protection p..|855|NC_031057(180219):105997-106851:-1 ^GeneID:29079586^ Citrobacter phage vB_CfrM_CfP1, complete genome.|neighbours:ID:YP_009285728.1(1),ID:YP_009285730.1(-1)|neighbour_genes:hypothetical protein,head completion prot..|
MSFIFEFEIIAEEDKPKPPPKRKLGEWVELGIKFRRAKLKGMTAKKFADENGIAYATFTKSMHRYKQQIDDEIARRTAETEARRKRNDYRKKHTVDIINDFRNSLRKITVGVPAAKRQKESTEWFGDFIKTSIKTHRVAKPATGRLYTFVYDAKYKDTLPYWDRFPLIIFLGSGRSKAGNVVLYGLNLHYAPPKARQEFLEELLKRGYGSTDRLSNKTRLKINWNNVKGMRGADQMIKAYLPAHLRSPLAEIAPKDWAKAVWLPTQAFVSKGKPFSAKKVWNRY
> |[Tevenvirinae _Cronobacter_phage_Pet-CM3-4]||_Cronobacter_phage_Pet-CM3-4.gb|DNA end protector pr..|831|LT614807.1(171975):78602-79432:-1 ^RAST2:fig|1198136.112.peg.179^ Tevenvirinae _Cronobacter_phage_Pet-CM3-4|neighbours:(-1),(-1)|neighbour_genes:Phage tail completio..,head completion prot..|
MAIFELLNEGAQPIARTVPKDERKWVEIGVEYAEAKKKGATAKSFAEEKGIKYATFTKAMSRYSSRIKTAVQVAKLEGKNPKKLTRQERQLVMINSFRQSIRQKIANEGAAVNNKSARWFNETMKKNIRGHQVSKPTPGKLYAYMYDAKHKDTLPFWDRFPLIIYLGLGKQGSTTLMYGLNLHYIPPKARQQFLEELLKQYANTPTITNKTKLKINWSQVKGFAGADKMIKAYLPGHIKGSLVEIKPADWANVVLLPLQQFMSKGKRYSANAVWKS
>ID:YP_006986463.1 |[Cronobacter phage vB_CsaM_GAP161]||_Cronobacter_phage_vB_CsaM_GAP161_.gbk|DNA end protector pr..|855|NC_019398(178193):102004-102858:-1 ^GeneID:13997729^ Cronobacter phage vB_CsaM_GAP161, complete genome.|neighbours:ID:YP_006986462.1(1),ID:YP_006986464.1(-1)|neighbour_genes:hypothetical protein,putative Seg-like ho..|
MSFIFEFEIIAEEDKPKPPPKRKLGEWVELGIKFRRAKLKGMTAKKFADENGIAYATFTKSMHRYKQQIDDEIERRTAETEARRKRNDYRKKHAVDIVNDFRNSLKKMTVGVTAAKRQKDSTDWFGDFIKTSIKTHRVAKPATGRLYTFIYDAKYKDTLPYWDRFPLIIFLGSGRSKAGNLVMYGLNLHYAPPRARQEFLEELLKRGYGSTDRLSNKTRLKINWNNVKGMRGADQMIKAYLPAHLRSPLAEIAPKDWAKAVWLPTQAFQSKGKPYSAKKVWNRY
>ID:AOG16320.1 |[Cronobacter phage vB_CsaM_leB]||_Cronobacter_phage_vB_CsaM_leB_.gbk|DNA end protector pr..|855|KX431559(177907):102267-103121:-1 ^^ Cronobacter phage vB_CsaM_leB, complete genome.|neighbours:ID:AOG16319.1(1),ID:AOG16321.1(-1)|neighbour_genes:hypothetical protein,head completion prot..|
MSFIFEFEIIAEEDKPKPPPKRKLGEWVELGIKFRRAKLKGMTAKKFADENGIAYATFTKSMHRYKQQIDDEIERRKAETEARRKRNDYRKKHAVDIVNDFRNSLKKMTVGVTAAKRQKDSTDWFGDFIKTSIKTHRVAKPATGRLYTFIYDAKYKDTLPYWDRFPLIIFLGSGRSKAGNLVLYGLNLHYAPPRARQEFLEELLKRGYGSTDRLSNKTRLKINWNNVKGMRGADQMIKAYLPAHLRSPLAEIAPKDWAKAVWLPTQAFQSKGKPYSAKKVWNRY
>ID:AOG16604.1 |[Cronobacter phage vB_CsaM_leN]||_Cronobacter_phage_vB_CsaM_leN_.gbk|DNA end protector pr..|855|KX431560(179516):103316-104170:-1 ^^ Cronobacter phage vB_CsaM_leN, complete genome.|neighbours:ID:AOG16603.1(1),ID:AOG16605.1(-1)|neighbour_genes:hypothetical protein,head completion prot..|
MSFIFEFEIIAEEDKPKPPPKRKLGEWVELGIKFRRAKLKGMTAKKFADENGIAYATFTKSMHRYKQQIDDEIERRKAETEARRKRNDYRKKHAVDIVNDFRNSLKKMTVGVTAAKRQKDSTDWFGDFIKTSIKTHRVAKPATGRLYTFIYDAKYKDTLPYWDRFPLIIFLGSGRSKAGNLVLYGLNLHYAPPRARQEFLEELLKRGYGSTDRLSNKTRLKINWNNVKGMRGADQMIKAYLPAHLRSPLAEIAPKDWAKAVWLPTQAFQSKGKPYSAKKVWNRY
>ID:YP_009005429.1 |[Enterobacter phage PG7]||_Enterobacter_phage_PG7_.gbk|DNA end protector pr..|852|NC_023561(173276):80974-81825:-1 ^GeneID:18502444^ Enterobacter phage PG7, complete genome.|neighbours:ID:YP_009005428.1(-1),ID:YP_009005430.1(-1)|neighbour_genes:tail completion and ..,head completion prot..|
MAIFELLNEGAQPIARTVPKDERKWVEIGVEYAEAKKKGATAKSFAEEKGIKYATFTKAMSRYSSRIKTAVQVAKLEGKNPKKLTRQERQLVMINSFRQSIRQKIANEGAAVNNKSARWFNETMKKNIRGHQVSKPTPGKLYAYMYDAKHKDTLPFWDRFPLIIYLGLGKQGSTTLMYGLNLHYIPPKARQQFLEELLKQYANTPTITNKTKLKINWSQVKGFAGADKMIKAYLPGHIKGSLVEIKPADWANVVMLPTQQFHVKRQTLFCYCCLEILIHLLPD
> |[Tevenvirinae Enterobacter_phage_myPSH1140]||_Enterobacter_phage_myPSH1140.gb|DNA end protector pr..|831|MG999954.1(172614):82086-82916:-1 ^RAST2:fig|1198136.57.peg.187^ Tevenvirinae Enterobacter_phage_myPSH1140|neighbours:(-1),(-1)|neighbour_genes:Phage tail completio..,head completion prot..|
MAIFELLNEGAQPISRTVPKDERKWVEIGVEYAEAKKKGATAKSFAEEKGIKYATFTKAMSRYSSRIKTAVQVAKLEGKNPKKLTRQERQLVMINSFRQSIRQKIANEGAAVNNKSARWFNETMKKNIRGHQVSKPTPGKLYAYMYDAKHKDTLPFWDRFPLIIYLGLGKQGSTTLMYGLNLHYIPPKARQQFLEELLKQYANTPTITNKTKLKINWSQVKGFAGADKMIKAYLPGHIKGSLVEIKPADWANVVMLPTQQFMSKGKRYSATAVWKS
>ID:YP_009607111.1 |[Enterobacter phage phiEap-3]||_Enterobacter_phage_phiEap-3_.gbk|DNA end protector pr..|855|NC_041980(175814):103318-104172:-1 ^GeneID:40083117^ Enterobacter phage phiEap-3, complete genome.|neighbours:ID:YP_009607110.1(1),ID:YP_009607112.1(-1)|neighbour_genes:hypothetical protein,head completion prot..|
MSFIFEFEIIAEEDKPKAPPKRKLSDWVELGIKFRKAKTKGVSAKRFADSEGLNYATFTKSMHRYKKQIDDEIERRSAETEARKKRNDYRKKHGIEIINDFRNSLKKITVGVSAAKRQKDSTEWFGNFIKTSIKTHRVAKPATGRLYTFAYDAKYKDTLPYWDRFPLIIFLGSGRSKAGNLVFYGLNLHYAPPRARQEFLEELLKRGYGSTKRLSNKTVLKINWGNVKGMRGATEMIKAYLPSHLKSPLAEIAPKDWAKAVWLPTQQFMSKGKPYGAKKVWSKY
>ID:YP_009167963.1 |[Escherichia phage AR1]|AR1|_Enterobacteria_phage_AR1_DNA_.gbk|2|825|NC_027983(167435):73899-74723:-1 ^GeneID:26041928^ Enterobacteria phage AR1 DNA, complete genome.|neighbours:ID:YP_009167962.1(-1),ID:YP_009167964.1(-1)|neighbour_genes:3,4|
MAIFQIINESTPQVPKVKQSLNEKKWIQIGLEYKKAKAKGMTGKQFAEERGIKYSTFTSAMSKYASGIKTAEKIQKLESKPMNKLNKQERQLLMINSFRQTLRDKIRNEGAAINNKTRKWFAETIKQVKGHKVVRPQPGRIYAFAYDAKHKETLPYWDKFPLIIYLGLGKHNLMYGLNLHYIPPKARQQFLEELLKQYANTPTITNKTKLKIDWSQVKGFRGADQMIKAYIPGNIMGSLVEIAPKDWANVVLMPLQQFVSKGKRFSANKVWSNI
> |[Tevenvirinae _Enterobacteria_phage_ATK47]||_Enterobacteria_phage_ATK47.gb|DNA end protector pr..|822|KT184309.1(170020):94207-95028:1 ^RAST2:fig|1198136.68.peg.127^ Tevenvirinae _Enterobacteria_phage_ATK47|neighbours:(1),(1)|neighbour_genes:Phage head completio..,hypothetical protein|
MSIFQVISEGVQAPKIAQSMNERKWIEIGLEYKKAKEKGITAKAFAESKGIKYSSFTSAMSRYASSIKTAQKIETLESKPKNKLNKQERQLLMINSFRSSIREKIRNEGAAVNNKSSKWFVETIKKSVKGHKVVKPTPGKIYTYVYDAKHKDTLPYWDRYPLIIYLGLGKHNLMYGLNLHYIPPKARQQFLEELLKQYASTTTITNNTKLKIDWSKVKGFQGADKMIKAYLPGHIRGTITEIAPKDWANIIMLPTQQFMSKGKRFSANTVWKS
> |[Tevenvirinae Enterobacteria_phage_ATK48]||_Enterobacteria_phage_ATK48.gb|DNA end protector pr..|822|KT184310.1(169729):22711-23532:1 ^RAST2:fig|1198136.55.peg.20^ Tevenvirinae Enterobacteria_phage_ATK48|neighbours:(1),(1)|neighbour_genes:Phage head completio..,hypothetical protein|
MSIFQVISEGVQAPKIAQSMNERKWIEIGLEYKKAKEKGITAKAFAESKGIKYSSFTSAMSRYASSIKTAQKIETLESKPKNKLNKQERQLLMINSFRSSIREKIRNEGAAVNNKSSKWFVETIKKSVKGHKVVKPTPGKIYTYVYDAKHKDTLPYWDRYPLIIYLGLGKHNLMYGLNLHYIPPKARQQFLEELLKQYASTTTITNNTKLKIDWSKVKGFQGADKMIKAYLPGHIRGTITEIAPKDWANIIMLPTQQFMSKGKRFSANTVWKS
> |[Tevenvirinae Enterobacteria_phage_Aplg8]||_Enterobacteria_phage_Aplg8.gb|DNA end protector pr..|825|KT184308.1(168496):18743-19567:-1 ^RAST2:fig|1198136.66.peg.56^ Tevenvirinae Enterobacteria_phage_Aplg8|neighbours:(-1),(-1)|neighbour_genes:Phage tail completio..,Phage head completio..|
MAIFQIINESTPQVPKVKQSLNEKKWIQIGLEYKKAKAKGMTGKQFAEERGIKYSTFTSAMSKYASGIKTAEKIQKLESKPMNKLNKQERQLLMINSFRQTLRDKIRNEGAAINNKTRKWFAETIKQVKGHKVVRPQPGRIYAFAYDAKHKETLPYWDKFPLIIYLGLGKHNLMYGLNLHYIPPKARQQFLEELLKQYSNTPTITNKTKLKIDWSQVKGFRGADQMIKAYIPGNIMGSLVEIAPKDWANVVLMPLQQFVSKGKRFSANKVWSNI
>ID:YP_007004299.1 |[Enterobacteria phage Bp7]||_Enterobacteria_phage_Bp7_.gbk|DNA end protector pr..|828|NC_019500(168066):164654-165481:1 ^GeneID:14007913^ Enterobacteria phage Bp7, complete genome.|neighbours:ID:YP_007004298.1(1),ID:YP_007004300.1(1)|neighbour_genes:head completion prot..,tail completion and ..|
MSIFSYINEATETTKGSKPTRSEQQWITLGVEYANAKAKGVSAKKFAEDKGIKYSSFTSAMSRYSSRIKTAVQVEKLQKKPGNKLTKAERQLILVNSFRKSIRDKIANEGAAVNNKSAKWFTETLKKGIRGHQVSKPSPGKLYAYIYDAKHKDTLPYWDKYPLIIYLGLGKHNLMYGLNLHYIPPKARQQFLEELLKQYASTPTITNSTKLKIDWSKVKGFAGADVMIKAYIPGNIKGPLVEIKPSDWANVVMLPLQQFMSKGKRYSAQKVWKNS
> |[Tevenvirinae _Enterobacteria_phage_CC31]||_Enterobacteria_phage_CC31.gb|DNA end protector pr..|831|NC_014662.1(165540):73560-74390:-1 ^RAST2:fig|1198136.121.peg.161^ Tevenvirinae _Enterobacteria_phage_CC31|neighbours:(-1),(-1)|neighbour_genes:Phage tail completio..,head completion prot..|
MAIFELLNEGAQPIARTVPKDERKWVEIGVEYAEAKKKGATAKSFAEEKGIKYATFTKAMSRYASRIKTAVQVAKLEGKSPKKLTRQERQLVMINSFRQSIRQKIANEGAAVNNKSARWFNETMKKNIRGHQVSKPTPGKLYAYMYDAKHKDTLPFWDRFPLIIYLGLGKQGSTTLMYGLNLHYIPPKARQQFLEELLKQYANTPTITNKTKLKINWSQVKGFAGADKMIKAYLPGHIKGSLVEIKPADWANVVMLPTQQFMSKGKRYSATAVWKS
>ID:YP_009118815.1 |[Enterobacteria phage GEC-3S]||_Enterobacteria_phage_GEC-3S_.gbk|Putative DNA end pro..|822|NC_025425(163424):63587-64408:-1 ^GeneID:23301171^ Enterobacteria phage GEC-3S complete genome.|neighbours:ID:YP_009118814.1(1),ID:YP_009118816.1(-1)|neighbour_genes:hypothetical protein,Putative head comple..|
MSVFEIITEDEKPSPQKRKSKQWVELGVEFAKAKAKGMTAKAFADSKGIAYATFTKSMSRYASEIKTAIEVEKLKGKGAKGLNKQQRAMMMINDFRASMRAVSKSRPKEKSQEWFTKTIKAGIKGHQIVKPQVGRIYTFMYDAKYKDTLPYWDVFPLIICLGDSKTKAGNTVMLGLNLHYVTPKARQQFLEALLKQYASTPTLSNKTRLKIKWSDVKGMRGSDHMIKAYLPGHIKTKLVEISPKDWSNIIYMPTYQFMSKGKKYDARKVWKDA
> |[Tevenvirinae _Enterobacteria_phage_GiZh]||_Enterobacteria_phage_GiZh.gb|DNA end protector pr..|825|KT184311.1(166514):123926-124750:-1 ^RAST2:fig|1198136.122.peg.245^ Tevenvirinae _Enterobacteria_phage_GiZh|neighbours:(-1),(-1)|neighbour_genes:Phage tail completio..,Phage head completio..|
MAIFQIINESTPQVPKVKQSLNEKKWIQIGLEYKKAKAKGMTGKQFAEERGIKYSTFTSAMSKYASGIKTAEKIQKLESKPMNKLNKQERQLLMINSFRQTLRDKIRNEGAAINNKTRKWFAETIKQVKGHKVVRPQPGRIYAFAYDAKHKETLPYWDKFPLIIYLGLGKHNLMYGLNLHYIPPKARQQFLEELLKQYSNTPTITNKTKLKIDWSQVKGFRGADQMIKAYIPGNIMGSLVEIAPKDWANVVLMPLQQFVSKGKRFSANKVWSNI
> |[Viruses Hx01]||_Enterobacteria_phage_HX01.gb|hypothetical protein|822|NC_018855.1(169158):27136-27957:1 ^RAST2:fig|10239.59.peg.26^ Viruses Hx01|neighbours:(1),(1)|neighbour_genes:SegD homing endonucl..,hypothetical protein|
MSIFQIISEGVQAPKIAQSMNERKWIEIGLEYKKAKEKGITAKAFAESKGIKYSSFTSAMSRYASSIKTAQKIETLESKPKNKLNKQERQLLMINSFRSSIREKIRNEGAAVNNKSSKWFVETIKKSVKGHKVVKPTPGKIYTYVYDAKHKDTLPYWDQYPLIIYLGLGKHNLMYGLNLHYIPPKARQQFLEELLKQYASTTTITNNTKLKIDWSKVKGFQGADKMIKAYLPGHIRGTITEIAPKDWANIIMLPTQQFMSKGKRFSANTVWKS
>ID:YP_003734288.1 |[Enterobacteria phage IME08]||_Enterobacteria_phage_IME08_.gbk|2|870|NC_014260(172253):73556-74425:-1 ^GeneID:9384448^ Enterobacteria phage IME08, complete genome.|neighbours:ID:YP_003734287.1(-1),ID:YP_003734289.1(-1)|neighbour_genes:3,4|
MDYRTFTEKIRMERMSIFSYINEATETTKGSKPTRSEQQWIALGVEYAKAKAKGVSAKKFAEDKGIKYSSFTSAMSRYSSRIKTAVQVEKLQNKPGNKLTKAERQLILVNSFRKSIRDKIANEGAAVNNKSAKWFTETLKKGIRGHQVSKPSPGKLYAYIYDAKHKDTLPYWDKYPLIIYLGLGKHNLMYGLNLHYIPPKARQQFLEELLKQYASTPTITNSTKLKIDWSKVKGFAGADVMIKAYIPGNIKGPLVEIKPSDWANVVMLPLQQFMSKGKRYSAQKVWKNS
>ID:YP_002922491.1 |[Enterobacteria phage JS10]||_Enterobacteria_phage_JS10_.gbk|2|828|NC_012741(171451):73218-74045:-1 ^GeneID:7943541^ Enterobacteria phage JS10, complete genome.|neighbours:ID:YP_002922490.1(-1),ID:YP_002922492.1(-1)|neighbour_genes:3,4|
MSIFSYINEATETTKGSKPTRSEQQWIALGVEYAKAKAKGVSAKKFAEDKGIKYSSFTSAMSRYSSRIKTAVQVEKLQKKPGNKLTKAERQLILVNSFRKSIRDKIANEGAAVNNKSAKWFTETLKKGIRGHQVSKPSPGKLYAYIYDAKHKDTLPYWDKYPLIIYLGLGKHNLMYGLNLHYIPPKARQQFLEELLKQYASTPTITNSTKLKIDWSKVKGFAGADVMIKAYIPGNIKGPLVEIKPSDWANVVMLPLQQFVSKGKRYSAQKVWKNA
>ID:YP_001595275.1 |[Escherichia phage JS98]||_Enterobacteria_phage_JS98.gbk|2|828|NC_010105(170523):74954-75781:-1 ^GeneID:5783799^ Enterobacteria phage JS98, complete genome.|neighbours:ID:YP_001595274.1(-1),ID:YP_001595276.1(-1)|neighbour_genes:3,4|
MSIFSYINEATETTKGSKPTRSEQQWIALGVEYAKAKAKGVSAKKFAEDKGIKYSSFTSAMSRYSSRIKTAVQVEKLQKKPGNKLTKAERQLILVNSFRKSIRDKIANEGAAVNNKSAKWFTETLKKGIRGHQVSKPSPGKLYAYIYDAKHKDTLPYWDKYPLIIYLGLGKHNLMYGLNLHYIPPKARQQFLEELLKQYASTPTITNSTKLKIDWSKVKGFAGADVMIKAYIPGNIKGPLVEIKPSDWANVVMLPLQQFVSKGKRYSAQKVWKNA
>ID:YP_002922207.1 |[Escherichia phage JSE]||_Enterobacteria_phage_JSE_.gbk|2|747|NC_012740(166418):67100-67846:-1 ^GeneID:7943175^ Enterobacteria phage JSE, complete genome.|neighbours:ID:YP_002922206.1(-1),ID:YP_002922208.1(-1)|neighbour_genes:hypothetical protein,4|
MGVEFAKAKAKGMTAKAFADSKGIAYATFTKSMSRYASEIKTAIEVEKLKGKGAKGLNKQQRAMMMINDFRASMRAVSKSRPKEKSQEWFMKTIKDGVKGHQVVKPQVGRIYTYAYNPKYRDSLPFFDRYPLIICLGFGTSKAGNEIMLGLNLHYAPPKARQQFLEALLRQYASTPTLSNKTRLKIKWSDVKGMRGADHMIKAYLPGHIQTKLIEIAPKDWSTVVYLPTYQFMSKDKKYDARKVWKLF
> |[Tevenvirinae _Enterobacteria_phage_Kha5h]||_Enterobacteria_phage_Kha5h.gb|DNA end protector pr..|825|KT184312.1(167318):98837-99661:-1 ^RAST2:fig|1198136.123.peg.200^ Tevenvirinae _Enterobacteria_phage_Kha5h|neighbours:(-1),(-1)|neighbour_genes:Phage tail completio..,Phage head completio..|
MAIFQIINESTPQVPKVKQSLNEKKWIQIGLEYKKAKAKGMTGKQFAEERGIKYSTFTSAMSKYASGIKTAEKIQKLESKPMNKLNKQERQLLMINSFRQTLRDKIRNEGAAINNKTRKWFAETIKQVKGHKVVRPQPGRIYAFAYDAKHKETLPYWDKFPLIIYLGLGKHNLMYGLNLHYIPPKARQQFLEELLKQYSNTPTITNKTKLKIDWSQVKGFRGADQMIKAYIPGNIMGSLVEIAPKDWANVVLMPLQQFVSKGKRFSANKVWSNI
>ID:YP_001469476.1 |[Enterobacteria phage Phi1]||_Enterobacteria_phage_Phi1_.gbk|2|822|NC_009821(164270):63949-64770:-1 ^GeneID:5602313^ Enterobacteria phage Phi1, complete genome.|neighbours:ID:YP_001469475.1(-1),ID:YP_001469477.1(-1)|neighbour_genes:hypothetical protein,4|
MSVFEIITEDEKPSPQKRKSKQWVELGVEFAKAKAKGMTAKAFADSKGIAYATFTKSMSRYPSEIKTAIEVEKLKGKGAKGLNKQQRAMMMINDFRASMRAVSKSRPKEKSQEWFTKTIKAGIKGHQIVKPQVGRIYTFMYDAKYKDTLPYWDVFPLIICLGDSKTKAGNTVMLGLNLHYVTPKARQQFLEALLKQYASTPTLSNKTRLKIKWSDVKGMRGSDHMIKAYLPGHIKTKLVEISPKDWGNVIFMPTFRFLSKGKNYDARKVWKDA
>ID:YP_009202880.1 |[Escherichia phage QL01]||_Enterobacteria_phage_QL01.gbk|DNA end protector pr..|828|NC_028847(170527):73766-74593:-1 ^GeneID:26629868^ Enterobacteria phage QL01, complete genome.|neighbours:ID:YP_009202879.1(-1),ID:YP_009202881.1(-1)|neighbour_genes:putative site-specif..,head completion prot..|
MSIFSYINEATETTKGSKPTRSEQQWITLGVEYANAKAKGVSAKKFAEDKGIKYSSFTSAMSRYSSRIKTAVQVEKLQKKPGNKLTKAERQLILVNSFRKSIRDKIANEGAAVNNKSAKWFTETLKKGIRGHQVSKPSPGKLYAYIYDAKHKDTLPYWDKYPLIIYLGLGKHNLMYGLNLHYIPPKARQQFLEELLKQYASTPTITNSTKLKIDWSKVKGFAGADVMIKAYIPGNIKGPLVEIKPSDWANVIGLPLQQFVSKGKRYSAQKVWKKA
>ID:AIT74240.1 |[Enterobacteria phage RB10]||_Enterobacteria_phage_RB10_.gbk|DNA end protector du..|825|KM606999(168401):72099-72923:-1 ^^ Enterobacteria phage RB10, complete genome.|neighbours:ID:AIT74239.1(-1),ID:AIT74241.1(-1)|neighbour_genes:tail completion and ..,head completion prot..|
MAIFQIINESTPQVPKVKQSLNEKKWIQIGLEYKKAKAKGMTGKQFAEERGIKYSTFTSAMSKYASGIKTAEKIQKLESKPMNKLNKQERQLLMINSFRQTLRDKIRNEGAAINNKTRKWFAETIKQVKGHKVVRPQPGRIYAFAYDAKHKETLPYWDKFPLIIYLGLGKHNLMYGLNLHYIPPKARQQFLEELLKQYANTPTITNKTKLKIDWSQVKGFRGADQMIKAYIPGNIMGSLVEIAPKDWANVVLMPLQQFVSKGKRFSANKVWSNI
>ID:YP_002854482.1 |[Escherichia virus RB14]||_Enterobacteria_phage_RB14_.gbk|2|825|NC_012638(165429):72768-73592:-1 ^GeneID:7803898^ Enterobacteria phage RB14, complete genome.|neighbours:ID:YP_002854481.1(-1),ID:YP_002854483.1(-1)|neighbour_genes:3,4|
MAIFQIINESTPQVPKVKQSLNEKKWIQIGLEYKKAKAKGMTGKQFAEERGIKYSTFTSAMSKYASGIKTAEKIQKLESKPMNKLNKQERQLLMINSFRQTLRDKIRNEGAAINNKTRKWFAETIKQVKGHKVVRPQPGRIYAFAYDAKHKETLPYWDKFPLIIYLGLGKHNLMYGLNLHYIPPKARQQFLEELLKQYANTPTITNKTKLKIDWSQVKGFRGADQMIKAYIPGNIMGSLVEIAPKDWANVVLMPLQQFVSKGKRFSANKVWSNI
> |[Tevenvirinae _Enterobacteria_phage_RB16]||_Enterobacteria_phage_RB16.gb|DNA end protector pr..|855|NC_014467.1(176788):101848-102702:-1 ^RAST2:fig|1198136.103.peg.197^ Tevenvirinae _Enterobacteria_phage_RB16|neighbours:(1),(-1)|neighbour_genes:hypothetical protein,putative Seg-like ho..|
MSFIFEFEIIAEEDKPKPPPKRKLGEWVELGVKFRRAKLKGMTAKKFADENGIAYATFTKSMHRYKQQIDDEISRRTAETEARRKRNDYRKKHTVDIINDFRNSLRKITVGVSAAKRQKDSTDWFGDFIKTSIKTHRVAKPATGRLYTFVYDAKYKDTLPYWDRFPLIIFLGSGRSKAGNLVLYGLNLHYAPPKARQEFLEELLKRGYGSTDRLSNKTRLKINWNNVKGMRGADQMIKAYLPAHLRSPLAEIAPKDWAKAVWLPTQAFQSKGKPYSAKKVWNRY
>ID:AXF42456.1 |[Enterobacteria phage RB18]||_Enterobacteria_phage_RB18_.gbk|DNA end protector pr..|825|MH553563(166677):73743-74567:-1 ^^ Enterobacteria phage RB18, complete genome.|neighbours:ID:AXF42455.1(-1),ID:AXF42457.1(-1)|neighbour_genes:tail completion and ..,head completion prot..|
MAIFQIINESTPQVPKVKQSLNEKKWIQIGLEYKKAKAKGMTGKQFAEERGIKYSTFTSAMSKYASGIKTAEKIQKLESKPMNKLNKQERQLLMINSFRQTLRDKIRNEGAAINNKTRKWFAETIKQVKGHKVVRPQPGRIYAFAYDAKHKETLPYWDKFPLVIYLGLGKHNLMYGLNLHYIPPKARQQFLEELLKQYANTPTITNKTKLKIDWSQVKGFRGADQMIKAYIPGNIMGSLVEIAPKDWANVVLMPLQQFVSKGKRFSANKVWSNI
>ID:YP_009102351.1 |[Enterobacteria phage RB27]||_Enterobacteria_phage_RB27_.gbk|DNA end protector du..|825|NC_025448(165179):72472-73296:-1 ^GeneID:22113135^ Enterobacteria phage RB27, complete genome.|neighbours:ID:YP_009102350.1(-1),ID:YP_009102352.1(-1)|neighbour_genes:tail completion and ..,head completion prot..|
MAIFQIINESTPQVPKVKQSLNEKKWIQIGLEYKKAKAKGMTGKQFAEERGIKYSTFTSAMSKYASGIKTAEKIQKLESKPMNKLNKQERQLLMINSFRQTLRDKIRNEGAAINNKTRKWFAETIKQVKGHKVVRPQPGRIYAFAYDAKHKETLPYWDKFPLIIYLGLGKHNLMYGLNLHYIPPKARQQFLEELLKQYANTPTITNKTKLKIDWSQVKGFRGADQMIKAYIPGNIMGSLVEIAPKDWANVVLMPLQQFVSKGKRFSANKVWSNI
>ID:AIT74786.1 |[Enterobacteria phage RB33]||_Enterobacteria_phage_RB33_.gbk|DNA end protector du..|828|KM607001(166007):74307-75134:-1 ^^ Enterobacteria phage RB33, complete genome.|neighbours:ID:AIT74785.1(-1),ID:AIT74787.1(-1)|neighbour_genes:putative site-specif..,head completion prot..|
MAIFQIINESTPQVPKVKQSLNEKKWIQIGLEYKKAKAKGMTGKQFAEERGIKYSTFTSAMSKYASGIKTAEKIQKLESKPMNKLNKQERQLLMINSFRQTLRDKIRNEGAAINNKTRKWFAETIKQVKGHKVVRPQPGRIYAFAYDAKHKETLPYWDKFPLIIYLGLGKHNLMYGLNLHYIPPKARQQFLEELLKQYANTPTITNKTKLKIDWSQVKGFRGADQMIKAYIPGNIMGSLVEIAPKDWANVVLMPLQSFYSKGKRFSANKVWSNVR
>ID:YP_009098531.1 |[Escherichia phage RB3]||_Enterobacteria_phage_RB3_.gbk|DNA end protector du..|825|NC_025419(168402):72100-72924:-1 ^GeneID:22113895^ Enterobacteria phage RB3, complete genome.|neighbours:ID:YP_009098530.1(-1),ID:YP_009098532.1(-1)|neighbour_genes:tail completion and ..,head completion prot..|
MAIFQIINESTPQVPKVKQSLNEKKWIQIGLEYKKAKAKGMTGKQFAEERGIKYSTFTSAMSKYASGIKTAEKIQKLESKPMNKLNKQERQLLMINSFRQTLRDKIRNEGAAINNKTRKWFAETIKQVKGHKVVRPQPGRIYAFAYDAKHKETLPYWDKFPLIIYLGLGKHNLMYGLNLHYIPPKARQQFLEELLKQYANTPTITNKTKLKIDWSQVKGFRGADQMIKAYIPGNIMGSLVEIAPKDWANVVLMPLQQFVSKGKRFSANKVWSNI
> |[Tevenvirinae _Enterobacteria_phage_RB43]||_Enterobacteria_phage_RB43.gb|DNA end protector pr..|855|NC_007023.1(180500):104548-105402:-1 ^RAST2:fig|1198136.102.peg.218^ Tevenvirinae _Enterobacteria_phage_RB43|neighbours:(1),(-1)|neighbour_genes:hypothetical protein,head completion prot..|
MSFIFEFEIIAEEDKPKPPPKRKLGEWVEIGIKFRRAKLKGMTAKKFADDNGIAYATFTKSMHRYKQQIDDEIARRTAETEARRKRNDYRKKHTVDIINDFRNSLRKITVGVPAAKRQKESTEWFGDFIKTSIKTHRVAKPATGRLYTFVYDAKYKDTLPYWDRFPLIIFLGSGRSKAGNVVLYGLNLHYAPPKARQEFLEELLKRGYGSTDRLSNKTRLKINWNNVKGMRGADQMIKVYLPAHLRSPLAEIAPKDWAKAVWLPTQAFVSKGKPFSAKKVWNRY
>ID:NP_891702.1 |[Enterobacteria phage RB49]||_Enterobacteria_phage_RB49_.gbk|2|822|NC_005066(164018):63222-64043:-1 ^GeneID:1725371^ Enterobacteria phage RB49, complete genome.|neighbours:ID:NP_891701.1(1),ID:NP_891703.1(-1)|neighbour_genes:hypothetical protein,4|
MSVFEIITEDEKPSPQKRKSKQWVELGVEFAKAKAKGMTAKAFADSKGIAYATFTKSMSRYASEIKTAIEVEKLKGKGAKGLNKQQRAMMMINDFRASMRAVSKSRPKEKSQEWFTKTIKAGIKGHQIVKPQVGRIYTFMYDAKYKDTLPYWDVFPLIICLGDSKTKAGNTVMLGLNLHYVTPKARQQFLEALLKQYASTPTLSNKTRLKIKWSDVKGMRGSDHMIKAYLPGHIKTKLVEISPKDWSNIIYMPTYQFMSKGKKYDARKVWKDA
>ID:ACP31067.1 |[Enterobacteria phage RB51]||_Enterobacteria_phage_RB51_.gbk|2|825|FJ839693(168394):76122-76946:-1 ^^ Enterobacteria phage RB51, complete genome.|neighbours:ID:ACP31066.1(-1),ID:ACP31068.1(-1)|neighbour_genes:3,4|
MAIFQIINESTPQVPKVKQSLNEKKWIQIGLEYKKAKAKGMTGKQFAEERGIKYSTFTSAMSKYASGIKTAEKIQKLESKPMNKLNKQERQLLMINSFRQTLRDKIRNEGAAINNKTRKWFAETIKQVKGHKVVRPQPGRIYAFAYDAKHKETLPYWDKFPLIIYLGLGKHNLMYGLNLHYIPPKARQQFLEELLKQYANTPTITNKTKLKIDWSQVKGFRGADQMIKAYIPGNIMGSLVEIAPKDWANVVLMPLQQFVSKGKRFSANKVWSNI
>ID:AIT75056.1 |[Enterobacteria phage RB55]||_Enterobacteria_phage_RB55_.gbk|DNA end protector du..|825|KM607002(168896):76004-76828:-1 ^^ Enterobacteria phage RB55, complete genome.|neighbours:ID:AIT75055.1(-1),ID:AIT75057.1(-1)|neighbour_genes:tail completion and ..,head completion prot..|
MAIFQIINESTPQVPKVKQSLNEKKWIQIGLEYKKAKAKGMTGKQFAEERGIKYSTFTSAMSKYASGIKTAEKIQKLESKPMNKLNKQERQLLMINSFRQTLRDKIRNEGAAINNKTRKWFAETIKQVKGHKVVRPQPGRIYAFAYDAKHKETLPYWDKFPLIIYLGLGKHNLMYGLNLHYIPPKARQQFLEELLKQYANTPTITNKTKLKIDWSQVKGFRGADQMIKAYIPGNIMGSLVEIAPKDWANVVLMPLQQFVSKGKRFSANKVWSNI
>ID:AIT75329.1 |[Enterobacteria phage RB59]||_Enterobacteria_phage_RB59_.gbk|DNA end protector du..|825|KM607003(168966):76017-76841:-1 ^^ Enterobacteria phage RB59, complete genome.|neighbours:ID:AIT75328.1(-1),ID:AIT75330.1(-1)|neighbour_genes:tail completion and ..,head completion prot..|
MAIFQIINESTPQVPKVKQSLNEKKWIQIGLEYKKAKAKGMTGKQFAEERGIKYSTFTSAMSKYASGIKTAEKIQKLESKPMNKLNKQERQLLMINSFRQTLRDKIRNEGAAINNKTRKWFAETIKQVKGHKVVRPQPGRIYAFAYDAKHKETLPYWDKFPLIIYLGLGKHNLMYGLNLHYIPPKARQQFLEELLKQYANTPTITNKTKLKIDWSQVKGFRGADQMIKAYIPGNIMGSLVEIAPKDWANVVLMPLQQFVSKGKRFSANKVWSNI
>ID:AIT73153.1 |[Enterobacteria phage RB5]||_Enterobacteria_phage_RB5_.gbk|DNA end protector du..|825|KM606995(168394):72092-72916:-1 ^^ Enterobacteria phage RB5, complete genome.|neighbours:ID:AIT73152.1(-1),ID:AIT73154.1(-1)|neighbour_genes:tail completion and ..,head completion prot..|
MAIFQIINESTPQVPKVKQSLNEKKWIQIGLEYKKAKAKGMTGKQFAEERGIKYSTFTSAMSKYASGIKTAEKIQKLESKPMNKLNKQERQLLMINSFRQTLRDKIRNEGAAINNKTRKWFAETIKQVKGHKVVRPQPGRIYAFAYDAKHKETLPYWDKFPLIIYLGLGKHNLMYGLNLHYIPPKARQQFLEELLKQYANTPTITNKTKLKIDWSQVKGFRGADQMIKAYIPGNIMGSLVEIAPKDWANVVLMPLQQFVSKGKRFSANKVWSNI
>ID:AIT75609.1 |[Enterobacteria phage RB68]||_Enterobacteria_phage_RB68_.gbk|DNA end protector du..|825|KM607004(168401):76122-76946:-1 ^^ Enterobacteria phage RB68, complete genome.|neighbours:ID:AIT75608.1(-1),ID:AIT75610.1(-1)|neighbour_genes:tail completion and ..,head completion prot..|
MAIFQIINESTPQVPKVKQSLNEKKWIQIGLEYKKAKAKGMTGKQFAEERGIKYSTFTSAMSKYASGIKTAEKIQKLESKPMNKLNKQERQLLMINSFRQTLRDKIRNEGAAINNKTRKWFAETIKQVKGHKVVRPQPGRIYAFAYDAKHKETLPYWDKFPLIIYLGLGKHNLMYGLNLHYIPPKARQQFLEELLKQYANTPTITNKTKLKIDWSQVKGFRGADQMIKAYIPGNIMGSLVEIAPKDWANVVLMPLQQFVSKGKRFSANKVWSNI
>ID:NP_861851.1 |[Enterobacteria phage RB69]||_Enterobacteria_phage_RB69_.gbk|2|822|NC_004928(167560):79353-80174:-1 ^GeneID:1494277^ Enterobacteria phage RB69, complete genome.|neighbours:ID:NP_861850.1(-1),ID:NP_861852.1(-1)|neighbour_genes:3,4|
MSIFQIISEGVQAPKIAQSMNERKWIEIGLEYKKAKEKGITAKAFAESKGIKYSSFTSAMSRYASSIKTAQKIETLESKPKNKLNKQERQLLMINSFRSSIREKIRNEGAAVNNKSSKWFVETIKKSVKGHKVVKPAPGKIYTYVYDAKHKDTLPYWDRYPLIIYLGLGKHNLMYGLNLHYIPPKARQQFLEELLKQYASTTTITNNTKLKIDWSKVKGFQGADKMIKAYLPGHIRGTITEIAPKDWANIIMLPTQQFMSKGKRFSANTVWKS
>ID:AIT73424.1 |[Enterobacteria phage RB6]||_Enterobacteria_phage_RB6_.gbk|DNA end protector du..|825|KM606996(168394):72092-72916:-1 ^^ Enterobacteria phage RB6, complete genome.|neighbours:ID:AIT73423.1(-1),ID:AIT73425.1(-1)|neighbour_genes:tail completion and ..,head completion prot..|
MAIFQIINESTPQVPKVKQSLNEKKWIQIGLEYKKAKAKGMTGKQFAEERGIKYSTFTSAMSKYASGIKTAEKIQKLESKPMNKLNKQERQLLMINSFRQTLRDKIRNEGAAINNKTRKWFAETIKQVKGHKVVRPQPGRIYAFAYDAKHKETLPYWDKFPLIIYLGLGKHNLMYGLNLHYIPPKARQQFLEELLKQYANTPTITNKTKLKIDWSQVKGFRGADQMIKAYIPGNIMGSLVEIAPKDWANVVLMPLQQFVSKGKRFSANKVWSNI
>ID:AIT73695.1 |[Enterobacteria phage RB7]||_Enterobacteria_phage_RB7_.gbk|DNA end protector du..|825|KM606997(168395):72093-72917:-1 ^^ Enterobacteria phage RB7, complete genome.|neighbours:ID:AIT73694.1(-1),ID:AIT73696.1(-1)|neighbour_genes:tail completion and ..,head completion prot..|
MAIFQIINESTPQVPKVKQSLNEKKWIQIGLEYKKAKAKGMTGKQFAEERGIKYSTFTSAMSKYASGIKTAEKIQKLESKPMNKLNKQERQLLMINSFRQTLRDKIRNEGAAINNKTRKWFAETIKQVKGHKVVRPQPGRIYAFAYDAKHKETLPYWDKFPLIIYLGLGKHNLMYGLNLHYIPPKARQQFLEELLKQYANTPTITNKTKLKIDWSQVKGFRGADQMIKAYIPGNIMGSLVEIAPKDWANVVLMPLQQFVSKGKRFSANKVWSNI
>ID:AIT73967.1 |[Enterobacteria phage RB9]||_Enterobacteria_phage_RB9.gbk|DNA end protector du..|825|KM606998(168395):72093-72917:-1 ^^ Enterobacteria phage RB9, complete genome.|neighbours:ID:AIT73966.1(-1),ID:AIT73968.1(-1)|neighbour_genes:tail completion and ..,head completion prot..|
MAIFQIINESTPQVPKVKQSLNEKKWIQIGLEYKKAKAKGMTGKQFAEERGIKYSTFTSAMSKYASGIKTAEKIQKLESKPMNKLNKQERQLLMINSFRQTLRDKIRNEGAAINNKTRKWFAETIKQVKGHKVVRPQPGRIYAFAYDAKHKETLPYWDKFPLIIYLGLGKHNLMYGLNLHYIPPKARQQFLEELLKQYANTPTITNKTKLKIDWSQVKGFRGADQMIKAYIPGNIMGSLVEIAPKDWANVVLMPLQQFVSKGKRFSANKVWSNI
>ID:ADJ39862.1 |[Enterobacteria phage T4T]||_Enterobacteria_phage_T4T_.gbk|2|825|HM137666(168920):76039-76863:-1 ^^ Enterobacteria phage T4T, complete genome.|neighbours:ID:ADJ39861.1(-1),ID:ADJ39863.1(-1)|neighbour_genes:3,4|
MAIFQIINESTPQVPKVKQSLNEKKWIQIGLEYKKAKAKGMTGKQFAEERGIKYSTFTSAMSKYASGIKTAEKIQKLESKPMNKLNKQERQLLMINSFRQTLRDKIRNEGAAINNKTRKWFAETIKQVKGHKVVRPQPGRIYAFAYDAKHKETLPYWDKFPLIIYLGLGKHNLMYGLNLHYIPPKARQQFLEELLKQYANTPTITNKTKLKIDWSQVKGFRGADQMIKAYIPGNIMGSLVEIAPKDWANVVLMPLQQFVSKGKRFSANKVWSNI
>ID:NP_049754.1 |[Escherichia virus T4]||_Enterobacteria_phage_T4_.gbk|2|825|NC_000866(168903):76061-76885:-1 ^GeneID:1258799^ Enterobacteria phage T4, complete genome.|neighbours:ID:NP_049753.1(-1),ID:NP_049755.1(-1)|neighbour_genes:3,4|
MAIFQIINESTPQVPKVKQSLNEKKWIQIGLEYKKAKAKGMTGKQFAEERGIKYSTFTSAMSKYASGIKTAEKIQKLESKPMNKLNKQERQLLMINSFRQTLRDKIRNEGAAINNKTRKWFAETIKQVKGHKVVRPQPGRIYAFAYDAKHKETLPYWDKFPLIIYLGLGKHNLMYGLNLHYIPPKARQQFLEELLKQYANTPTITNKTKLKIDWSQVKGFRGADQMIKAYIPGNIMGSLVEIAPKDWANVVLMPLQQFVSKGKRFSANKVWSNI
> |[Tevenvirinae _Enterobacteria_phage_T4_strain_wild]||_Enterobacteria_phage_T4_strain_wild.gb|DNA end protector pr..|825|KJ477684.1(168922):76041-76865:-1 ^RAST2:fig|1198136.58.peg.159^ Tevenvirinae _Enterobacteria_phage_T4_strain_wild|neighbours:(-1),(-1)|neighbour_genes:Phage tail completio..,Phage head completio..|
MAIFQIINESTPQVPKVKQSLNEKKWIQIGLEYKKAKAKGMTGKQFAEERGIKYSTFTSAMSKYASGIKTAEKIQKLESKPMNKLNKQERQLLMINSFRQTLRDKIRNEGAAINNKTRKWFAETIKQVKGHKVVRPQPGRIYAFAYDAKHKETLPYWDKFPLIIYLGLGKHNLMYGLNLHYIPPKARQQFLEELLKQYANTPTITNKTKLKIDWSQVKGFRGADQMIKAYIPGNIMGSLVEIAPKDWANVVLMPLQQFVSKGKRFSANKVWSNI
> |[Tevenvirinae _Enterobacteria_phage_T6]||_Enterobacteria_phage_T6.gb|DNA end protector pr..|825|MH550421.1(168706):70764-71588:-1 ^RAST2:fig|1198136.104.peg.145^ Tevenvirinae _Enterobacteria_phage_T6|neighbours:(-1),(-1)|neighbour_genes:Phage tail completio..,Phage head completio..|
MAIFQIINESTPQVPKVKQSLNEKKWIQIGLEYKKAKAKGMTGKQFAEERGIKYSTFTSAMSKYASGIKTAEKIQKLESKPMNKLNKQERQLLMINSFRQTLRDKIRNEGAAINNKTRKWFAETIKQVKGHKVVRPQPGRIYAFAYDAKHKETLPYWDKFPLIIYLGLGKHNLMYGLNLHYIPPKARQQFLEELLKQYSNTPTITNKTKLKIDWSQVKGFRGADQMIKAYIPGNIMGSLVEIAPKDWANVVLMPLQQFVSKGKRFSANKVWSNI
>ID:YP_004063843.1 |[Escherichia phage vB_EcoM_VR7]||_Enterobacteria_phage_vB_EcoM-VR7_.gbk|2|828|NC_014792(169285):72201-73028:-1 ^GeneID:10021387^ Enterobacteria phage vB_EcoM-VR7, complete genome.|neighbours:ID:YP_004063842.1(-1),ID:YP_004063844.1(-1)|neighbour_genes:VR7ORF161c,4|
MSIFTFINESADKPGPKPSKSEQQWVEIGVEFYTAKEKGMTSKKFAEEKGINYSTFTKSMSRYHSRIQTAYKVSKLKKKPAGKLTKAERQLIMVNSFRKSIRDKIANEGAASNTKSARWFAETIKKAVRGHVTAKPQPGKIYAYIYDAKHKDTLPYWDKYPLIIYLGLGKHNLMYGLNLHYIPPKARQEFLEELLKQYANTPTITNKTHLKIDWSKVKGFKGADQMIKAYIPGNIKGTITEIKPSDWANVVMLPLQAFYSKGKKFSAQKVWRNSL
>ID:YP_006986699.1 |[Escherichia phage vB_EcoM_ACG-C40]||_Enterobacteria_phage_vB_EcoM_ACG-C40_.gbk|DNA end protector pr..|825|NC_019399(167396):73396-74220:-1 ^GeneID:13997972^ Enterobacteria phage vB_EcoM_ACG-C40, complete genome.|neighbours:ID:YP_006986698.1(-1),ID:YP_006986700.1(-1)|neighbour_genes:tail completion and ..,head completion prot..|
MAIFQIINESTPQVPKVKQSLNEKKWIQIGLEYKKAKAKGMTGKQFAEERGIKYSTFTSAMSKYASGIKTAEKIQKLESKPMNKLNKQERQLLMINSFRQTLRDKIRNEGAAINNKTRKWFAETIKQVKGHKVVRPQPGRIYAFAYDAKHKETLPYWDKFPLIIYLGLGKHNLMYGLNLHYIPPKARQQFLEELLKQYANTPTITNKTKLKIDWSQVKGFRGADQMIKAYIPGNIMGSLVEIAPKDWANVVLMPLQQFVSKGKRFSANKVWSNI
>ID:AWD91533.1 |[Enterobacteria phage vB_EcoM_IME339]||_Enterobacteria_phage_vB_EcoM_IME339_.gbk|DNA end protector pr..|825|MH051915(164366):94052-94876:1 ^^ Enterobacteria phage vB_EcoM_IME339, complete genome.|neighbours:ID:AWD91532.1(1),ID:AWD91534.1(1)|neighbour_genes:head completion prot..,tail completion and ..|
MAIFQIINESTPQVPKVKQSLNEKKWIQIGLEYRKAKAKGMTGKQFAEERGIKYSTFTSAMSKYASGIKTAEKIQKLESKPMNKLNKQERQLLMINSFRQTLRDKIRNEGAAINNKTKKWFAETIKQVKGHKVVRPQPGRIYAFAYDAKHKETLPYWDKFPLIIYLGLGKHNLMYGLNLHYIPPKARQQFLEELLKQYSNTPTITNKTKLKIDWSQVKGFRGADQMIKAYIPGNIMGSLVEIAPKDWANVVLMPLQQFVSKGKRFSANKVWSNI
>ID:AWD91789.1 |[Enterobacteria phage vB_EcoM_IME340]||_Enterobacteria_phage_vB_EcoM_IME340_.gbk|DNA end protector pr..|825|MH051916(165549):94337-95161:1 ^^ Enterobacteria phage vB_EcoM_IME340, complete genome.|neighbours:ID:AWD91788.1(1),ID:AWD91790.1(1)|neighbour_genes:head completion prot..,tail completion and ..|
MAIFQIINESTPQVPKVKQSLNEKKWIQIGLEYKKAKAKGMTGKQFAEERGIKYSTFTSAMSKYASGIKTAEKIQKLESKPMNKLNKQERQLLMINSFRQTLRDKIRNEGAAINNKTRKWFAETIKQVKGHKVVRPQPGRIYAFAYDAKHKETLPYWDKFPLIIYLGLGKHNLMYGLNLHYIPPKARQQFLEELLKQYANTPTITNKTKLKIDWSQVKGFRGADQMIKAYIPGNIMGSLVEIAPKDWANVVLMPLQQFVSKGKRFSANKVWSNI
>ID:YP_009207339.1 |[Escherichia phage vB_EcoM_VR20]||_Enterobacteria_phage_vB_EcoM_VR20.gbk|DNA end protector pr..|825|NC_028894(170336):75214-76038:-1 ^GeneID:26633838^ Enterobacteria phage vB_EcoM_VR20, complete genome.|neighbours:ID:YP_009207338.1(-1),ID:YP_009207340.1(-1)|neighbour_genes:tail completion and ..,head completion prot..|
MSIFTFINESADKPGPKPSKSEQQWVEIGVEFYTAKEKGMTSKKFAEEKGINYSTFTKSMSRYHSRIQTAYKVSKLKKKPAGKLTKAERQLIMVNSFRKSIRDKIANEGAASNTKSARWFAETIKKSVRGHVTAKPQPGKIYAYIYDAKHKDTLPYWDKYPLIIYLGLGKHNLMYGLNLHYIPPKARQEFLEELLKQYANTPTITNKTHLKIDWSKVKGFKGADQMIKAYIPGNIKGTITEIKPSDWANVVMLPLQQFMSKGKRFSSQKVWRNS
>ID:YP_009209905.1 |[Escherichia phage vB_EcoM_VR25]||_Enterobacteria_phage_vB_EcoM_VR25_.gbk|DNA end protector pr..|828|NC_028925(170822):74402-75229:-1 ^GeneID:26636325^ Enterobacteria phage vB_EcoM_VR25, complete genome.|neighbours:ID:YP_009209904.1(-1),ID:YP_009209906.1(-1)|neighbour_genes:putative mobile endo..,head completion prot..|
MSIFTFINESADKPGPKPSKSEQQWVEIGVEFYTAKEKGMTSKKFAEEKGINYSTFTKSMSRYHSRIQTAYKVSKLKKKPAGKLTKTERQLIMVNSFRKSIRDKIANEGAASNTKSARWFAETIKKAVRGHVTAKPQPGKIYAYIYDAKHKDTLPYWDKYPLIIYLGLGKHNLMYGLNLHYIPPKARQEFLEELLKQYANTPTITNKTHLKIDWSKVKGFKGADQMIKAYIPGNIKGTITEIKPSDWANVVLLPLQQFFSKGKRFSSQKVWRNSL
>ID:YP_009213994.1 |[Escherichia phage vB_EcoM_VR26]||_Enterobacteria_phage_vB_EcoM_VR26_.gbk|DNA end protector|825|NC_028957(171541):71943-72767:-1 ^GeneID:26640450^ Enterobacteria phage vB_EcoM_VR26, complete genome.|neighbours:ID:YP_009213993.1(-1),ID:YP_009213995.1(-1)|neighbour_genes:tail completion and ..,head completion prot..|
MSIFTFINESADKPGPKPSKSEQQWVEIGVEFYTAKEKGMTSKKFAEEKGINYSTFTKSMSRYHSRIQTAYKVSKLKKKPAGKLTKAERQLIMVNSFRKSIRDKIANEGAASNTKSARWFAETIKKAVRGHVTAKPQPGKIYAYIYDAKHKDTLPYWDKYPLIIYLGLGKHNLMYGLNLHYIPPKARQEFLEELLKQYANTPTITNKTHLKIDWSKVKGFKGADQMIKAYIPGNIKGTITEIKPSDWANVVMLPLQQFMSKGKRFSSQKVWRNS
>ID:YP_009205841.1 |[Enterobacteria phage vB_EcoM_VR5]||_Enterobacteria_phage_vB_EcoM_VR5.gbk|DNA end protector pr..|828|NC_028881(170473):72394-73221:-1 ^GeneID:26632454^ Enterobacteria phage vB_EcoM_VR5, complete genome.|neighbours:ID:YP_009205840.1(-1),ID:YP_009205842.1(-1)|neighbour_genes:tail completion and ..,head completion prot..|
MSIFSYINEATETTKGSKPTRSEQQWIALGVEYAKAKAKGVSAKKFAEDKGIKYSSFTSAMSRYSSRIKTAVQVEKLQKKPGNKLTKAERQLILVNSFRKSIRDKIANEGAAVNNKSAKWFTETLKKGIRGHQVSKPSPGKLYAYIYDAKHKDTLPYWDKYPLIIYLGLGKHNLMYGLNLHYIPPKARQQFLEELLKQYASTPTITNSTKLKIDWSKVKGFSGADMMIKAYIPGNIKGPLVEIKPSDWANVVMMPLQQFMSKGKRYSAQKVWKNA
> |[Tevenvirinae _Erwinia_phage_Cronus]||_Erwinia_phage_Cronus.gb|DNA end protector pr..|846|MH059636.2(175774):75204-76049:-1 ^RAST2:fig|1198136.105.peg.185^ Tevenvirinae _Erwinia_phage_Cronus|neighbours:(-1),(-1)|neighbour_genes:putative mobile endo..,head completion prot..|
MERLMAIFEIINEASTPRARAPSKNETQWVQIGVEFHHAKLKGVSSKEFADKKGINYASFTKAMSRYSSAIKTAIKIEKLEKTPGNKLTKAERQLILINSFRSSIRDKIKNEGAAVNNKSAKWFADTLSKNIRGHKVTKPQPGKLYAYMYDAKHKDTLPYWDKFPLIIYLGLGKQGSSTLMYGLNLHYIPPKARQQFLEELLKQYASTPTITNSTKLKIDWSKVKGFKGADKMIKAYLPQNIKGQLVEIKPADWANVVMLPLQSFQSQGKRYSANKVWRDV
>ID:YP_009592809.1 |[Escherichia coli O157 typing phage 3]||_Escherichia_coli_O157_typing_phage_3_.gbk|hypothetical protein|822|NC_041863(168733):71774-72595:1 ^GeneID:40068303^ Escherichia coli O157 typing phage 3, complete genome.|neighbours:ID:YP_009592808.1(1),ID:YP_009592810.1(1)|neighbour_genes:hypothetical protein,tail tube protein|
MSIFQIISEGVQAPKIAQSMNERKWIEIGLEYKKAKEKGITAKAFAESKGIKYSSFTSAMSRYASSIKTAQKIETLESKPKNKLNKQERQLLMINSFRSSIREKIRNEGAAVNNKSSKWFVETIKKSVKGHKVVKPTPGKIYTYVYDAKHKDTLPYWDRYPLIIYLGLGKHNLMYGLNLHYIPPKARQQFLEELLKQYASTTTITNNTKLKIDWSKVKGFQGADKMIKAYLPGHIRGTITEIAPKDWANIIMLPTQQFMSKGKRFSANTVWKS
>ID:YP_009593147.1 |[Escherichia coli O157 typing phage 6]||_Escherichia_coli_O157_typing_phage_6_.gbk|hypothetical protein|822|NC_041864(160570):87966-88787:-1 ^GeneID:40068644^ Escherichia coli O157 typing phage 6, complete genome.|neighbours:ID:YP_009593146.1(-1),ID:YP_009593148.1(-1)|neighbour_genes:tail tube protein,hypothetical protein|
MSIFQIISEGVQAPKIAQSMNERKWIEIGLEYKKAKEKGITAKAFAESKGIKYSSFTSAMSRYASSIKTAQKIETLESKPKNKLNKQERQLLMINSFRSSIREKIRNEGAAVNNKSSKWFVETIKKSVKGHKVVKPTPGKIYTYVYDAKHKDTLPYWDRYPLIIYLGLGKHNLMYGLNLHYIPPKARQQFLEELLKQYASTTTITNNTKLKIDWSKVKGFQGADKMIKAYLPGHIRGTITEIAPKDWANIIMLPTQQFMSKGKRFSANTVWKS
>ID:YP_009225106.1 |[Escherichia phage APCEc01]||_Escherichia_phage_APCEc01_.gbk|DNA end protector pr..|822|NC_029091(168771):105683-106504:1 ^GeneID:26796059^ Escherichia phage APCEc01, complete genome.|neighbours:ID:YP_009225105.1(1),ID:YP_009225107.1(1)|neighbour_genes:head completion prot..,tail completion and ..|
MSIFQIISEGVQAPKIAQSMNERKWIEIGLEYKKAKEKGITAKAFAESKGIKYSSFTSAMSRYASSIKTAQKIETLESKPKNKLNKQERQLLMINSFRSSIREKIRNEGAAVNNKSSKWFVETIKKSVKGHKVVKPTPGKIYTYVYDAKHKDTLPYWDRYPLIIYLGLGKHNLMYGLNLHYIPPKARQQFLEELLKQYASTTTITNNTKLKIDWSKVKGFQGADKMIKAYLPGHIRGTITEIAPKDWANIIMLPTQQFMSKGKRFSANTVWKS
> |[Tevenvirinae _Escherichia_phage_AnYang]||_Escherichia_phage_AnYang.gb|DNA end protector pr..|828|MK234886.1(169215):43111-43938:-1 ^RAST2:fig|1198136.106.peg.108^ Tevenvirinae _Escherichia_phage_AnYang|neighbours:(-1),(-1)|neighbour_genes:hypothetical protein,head completion prot..|
MSIFSYINEATETTKGSKPTRSEQQWIALGVEYAKAKAKGVSAKKFAEDKGIKYSSFTSAMSRYSSRIKTAVQVEKLQKKPGNKLTKAERQLILVNSFRKSIRDKIANEGAAVNNKSAKWFTETLKKGIRGHQVSKPQPGKLYAYIYDAKHKDTLPYWDKYPLIIYLGLGKHNLMYGLNLHYIPPKARQQFLEELLKQYASTPTITNSTKLKIDWSKVKGFAGADVMIKAYIPGNIKGPLVEIKPADWANVVMMPLQQFMSKGKRYSAQKVWKNS
> |[Tevenvirinae Escherichia_phage_CF2]||_Escherichia_phage_CF2.gb|DNA end protector pr..|825|NC_041919.1(168188):83376-84200:1 ^RAST2:fig|1198136.52.peg.108^ Tevenvirinae Escherichia_phage_CF2|neighbours:(1),(1)|neighbour_genes:Phage head completio..,Phage tail completio..|
MAIFQIINESTPQVPKVKQSLNEKKWIQIGLEYKKAKAKGMTGKQFAEERGIKYSTFTSAMSKYASGIKTAEKIQKLESKPMNKLNKQERQLLMINSFRQTLRDKIRNEGAAINNKTRKWFAETIKQVKGHKVVRPQPGRIYAFAYDAKHKETLPYWDKFPLIIYLGLGKHNLMYGLNLHYIPPKARQQFLEELLKQYANTPTITNKTKLKIDWSQVKGFRGADQMIKAYIPGNIMGSLVEIAPKDWANVVLMPLQQFVSKGKRFSANKVWSNI
>ID:QBO61155.1 |[Escherichia phage D5505]||_Escherichia_phage_D5505_.gbk|putative DNA end pro..|828|MK327929(168049):73716-74543:-1 ^^ Escherichia phage D5505, complete genome.|neighbours:ID:QBO61154.1(-1),ID:QBO61156.1(-1)|neighbour_genes:hypothetical protein,putative head comple..|
MAIFQIINESTPQVPKVKQSLNEKKWIQIGLEYRKAKAKGMTGKQFAEERGIKYSTFTSAMSKYASGIKTAEKIQKLESKPMNKLNKQERQLLMINSFRQTLRDKIRNEGAAINNKTRKWFAETIKQVKGHKVVRPQPGRIYAFAYDAKHKETLPYWDKFPLIIYLGLGKHNLMYGLNLHYIPPKARQQFLEELLKQYANTPTITNKTKLKIDWSQVKGFRGADQMIKAYIPGNIMGSLVEIAPKDWANVVLMPLQSFYSKGKRFSANKVWSNVR
> |[Tevenvirinae Escherichia_phage_ECD7]||_Escherichia_phage_ECD7.gb|DNA end protector pr..|822|NC_041936.1(164706):65595-66416:-1 ^RAST2:fig|1198136.56.peg.140^ Tevenvirinae Escherichia_phage_ECD7|neighbours:(-1),(-1)|neighbour_genes:Phage protein,Phage head completio..|
MSVFEIITEDEKPSPQKRKSKQWVELGVEFAKAKAKGMTAKAFADSKGIAYATFTKSMSRYASEIKTAIEVEKLKGKGAKGLNKQQRAMMMINDFRASMRAVSKSRPKEKSQEWFTKTIKAGIKGHQIVKPQVGRIYTFMYDAKYKDTLPYWDVFPLIICLGDSKTKAGNTVMLGLNLHYVTPKARQQFLEALLKQYASTPTLSNKTRLKIKWSDVKGMRGSDHMIKAYLPGHIKTKLVEISPKDWSNIIYLNTYKFVSKGKNYDARKVWKDA
>ID:YP_009102618.1 |[Escherichia phage ECML-134]||_Escherichia_phage_ECML-134_.gbk|hypothetical protein|825|NC_025449(166783):73630-74454:-1 ^GeneID:22111801^ Escherichia phage ECML-134, complete genome.|neighbours:ID:YP_009102617.1(-1),ID:YP_009102619.1(-1)|neighbour_genes:hypothetical protein,phage head completio..|
MAIFQIINESTPQVPKVKQSLNEKKWIQIGLEYKKAKAKGMTGKQFAEERGIKYSTFTSAMSKYASGIKTAEKIQKLESKPMNKLNKQERQLLMINSFRQTLRDKIRNEGAAINNKTRKWFAETIKQVKGHKVVRPQPGRIYAFAYDAKRKETLPYWDKFPLIIYLGLGKHNLMYGLNLHYIPPKARQQFLEELLKQYANTPTITNKTKLKIDWSQVKGFRGADQMIKAYIPGNIMGSLVEIAPKDWANVVLMPLQQFVSKGKRFSANKVWSNI
> |[Tevenvirinae Escherichia_phage_EcWhh-1]||_Escherichia_phage_EcWhh-1.gb|DNA end protector pr..|828|MH791409.1(170524):136666-137493:-1 ^RAST2:fig|1198136.71.peg.264^ Tevenvirinae Escherichia_phage_EcWhh-1|neighbours:(-1),(-1)|neighbour_genes:Phage tail completio..,head completion prot..|
MSIFSYINEATETTKGSKPTRSEQQWIALGVEYAKAKAKGVSAKKFAEDKGIKYSSFTSAMSRYSSRIKTAVQVEKLQKKPGNKLTKAERQLILVNSFRKSIRDKIANEGAAVNNKSAKWFTETLKKGIRGHQVSKPSPGKLYAYIYDAKHKDTLPYWDKYPLIIYLGLGKHNLMYGLNLHYIPPKARQQFLEELLKQYASTPTITNSTKLKIDWSKVKGFAGADVMIKAYIPGNIKGPLVEIKPSDWANVVMMPLQQFMSKGKRYSAQTVWKNA
> |[Tevenvirinae Escherichia_phage_HP3]||_Escherichia_phage_HP3.gb|DNA end protector pr..|822|NC_041920.1(170254):88328-89149:-1 ^RAST2:fig|1198136.53.peg.183^ Tevenvirinae Escherichia_phage_HP3|neighbours:(-1),(-1)|neighbour_genes:hypothetical protein,Phage head completio..|
MSIFQIISEGVQAPKIAQSMNERKWIEIGLEYKKAKEKGITAKAFAESKGIKYSSFTSAMSRYASSIKTAQKIETLESKPKNKLNKQERQLLMINSFRSSIREKIRNEGAAVNNKSSKWFVETIKKSVKGHKVVKPTPGKIYTYVYDAKHKDTLPYWDRYPLIIYLGLGKHNLMYGLNLHYIPPKARQQFLEELLKQYASTTTITNNTKLKIDWSKVKGFQGADKMIKAYLPGHIRGTITEIAPKDWANIIMLPTQQFMSKGKRFSANTVWKS
> |[Tevenvirinae _Escherichia_phage_HY01]||_Escherichia_phage_HY01.gb|DNA end protector pr..|825|NC_027349.1(166977):73682-74506:-1 ^RAST2:fig|1198136.95.peg.159^ Tevenvirinae _Escherichia_phage_HY01|neighbours:(-1),(-1)|neighbour_genes:Phage tail completio..,Phage head completio..|
MAIFQIINESTPQVPKVKQSLNEKKWIQIGLEYRKAKAKGMTGKQFAEERGIKYSTFTSAMSKYASGIKTAEKIQKLESKPMNKLNKQERQLLMINSFRQTLRDKIRNEGAAINNKTRKWFAETIKQVKGHKVVRPQPGRIYAFAYDAKHKETLPYWDKFPLIIYLGLGKHNLMYGLNLHYIPPKARQQFLEELLKQYSNTPTITNKTKLKIDWSQVKGFRGADQMIKAYIPGNIMGSLVEIAPKDWANVVLMPLQQFVSKGKRFSANKVWSNI
>ID:YP_009284007.1 |[Escherichia phage HY03]||_Escherichia_phage_HY03.gbk|putative DNA end pro..|828|NC_031047(170770):6065-6892:-1 ^GeneID:29078875^ Escherichia phage HY03, complete genome.|neighbours:ID:YP_009284006.1(-1),ID:YP_009284008.1(-1)|neighbour_genes:putative site-specif..,head completion|
MAIFQIINESTPQVPKVKQSLNEKKWIQIGLEYKKAKAKGMTGKQFAEERGIKYSTFTSAMSKYASGIKTAEKIQKLESKPMNKLNKQERQLLMINSFRQTLRDKIRNEGAAINNKTRKWFAETIKQVKGHKVVRPQPGRIYAFAYDAKHKETLPYWDKFPLIIYLGLGKHNLMYGLNLHYIPPKARQQFLEELLKQYSNTPTITNKTKLKIDWSQVKGFRGADQMIKAYIPGNIMGSLVEIAPKDWANVVLMPLQSFYSKGKRFSANKVWSNVR
>ID:BBG28664.1 |[Escherichia phage KIT03]||_Escherichia_phage_KIT03_DNA_.gbk|DNA end protector pr..|825|AP018932(166848):74178-75002:-1 ^^ Escherichia phage KIT03 DNA, complete sequence.|neighbours:ID:BBG28663.1(-1),ID:BBG28665.1(-1)|neighbour_genes:tail completion and ..,head completion prot..|
MAIFQIINESTPQVPKVKQSLNEKKWIQIGLEYKKAKAKGMTGKQFAEERGIKYSTFTSAMSKYASGIKTAEKIQKLESKPMNKLNKQERQLLMINSFRQTLRDKIRNEGAAINNKTRKWFAETIKQVKGHKVVRPQPGRIYAFAYDAKHKETLPYWDKFPLIIYLGLGKHNLMYGLNLHYIPPKARQQFLEELLKQYANTPTITNKTKLKIDWSQVKGFRGADQMIKAYIPGNIMGSLVEIAPKDWANVVLMPLQQFVSKGKRFSANKVWSNI
>ID:YP_008060712.1 |[Escherichia phage Lw1]||_Escherichia_phage_Lw1_.gbk|DNA end protector pr..|855|NC_021344(176227):101752-102606:-1 ^GeneID:16205182^ Escherichia phage Lw1, complete genome.|neighbours:ID:YP_008060711.1(1),ID:YP_008060713.1(-1)|neighbour_genes:hypothetical protein,head completion prot..|
MSFIFEFEIIAEEDKPKPPPKRKLGEWVELGVKFRRAKLKGMTAKKFADENGIAYATFTKSMHRYKQQIDDEISRRTAETEARRKRNDYRKKHTVDIINDFRNSLRKITVGVSAAKRQKDSTDWFGDFIKTSIKTHRVAKPATGRLYTFVYDAKYKDTLPYWDRFPLIIFLGSGRSKAGNVVLYGLNLHYAPPKARQEFLEELLKRGYGSTDRLSNKTRLKINWNNVKGMRGADQMIKAYLPAHLRSPLAEIAPKDWAKAVWLPTQAFQSKGKPYSAKKVWNRY
> |[Tevenvirinae _Escherichia_phage_MX01]||_Escherichia_phage_MX01.gb|DNA end protector pr..|828|NC_031934.1(168929):74224-75051:-1 ^RAST2:fig|1198136.96.peg.156^ Tevenvirinae _Escherichia_phage_MX01|neighbours:(-1),(-1)|neighbour_genes:hypothetical protein,head completion prot..|
MSIFSYINEATETTKGSKPTRSEQQWIALGVEYANAKAKGVSAKKFAEDKGIKYSSFTSAMSRYSSRIKTAVQVEKLQKKPGNKLTKAERQLILVNSFRKSIRDKIANEGAAVNNKSAKWFTETLKKGIRGHQVSKPSPGKLYAYIYDAKHKDTLPYWDKYPLIIYLGLGKHNLMYGLNLHYIPPKARQQFLEELLKQYASTPTITNSTKLKIDWSKVKGFAGADVMIKAYIPGNIKGPLVEIKPSDWANVVMMPLQQFMSKGKRYSAQKVWKNS
>ID:AYR04066.1 |[Escherichia phage OLB35]||_Escherichia_phage_OLB35_.gbk|DNA end protector pr..|822|MH992122(169140):78875-79696:-1 ^^ UNVERIFIED: Escherichia phage OLB35, complete genome.|neighbours:ID:AYR04065.1(-1),ID:AYR04067.1(-1)|neighbour_genes:tail completion and ..,head completion prot..|
MSIFQIISEGVQAPKIAQSMNERKWIEIGLEYKKAKEKGITAKAFAESKGIKYSSFTSAMSRYASSIKTAQKIETLESKPKNKLNKQERQLLMINSFRSSIREKIRNEGAAVNNKSSKWFVETIKKSVKGHKVVKPTPGKIYTYMYDAKHKDTLPYWDRYPLIIYLGLGKHNLMYGLNLHYIPPKARQQFLEELLKQYASTTTITNNTKLKIDWSKVKGFQGADKMIKAYLPGHIRGTITEIAPKDWANIIMLPTQQFMSKGKRFSANTVWKS
> |[Tevenvirinae _Escherichia_phage_PE37]||_Escherichia_phage_PE37.gb|DNA end protector pr..|825|KU925172.1(166423):89405-90229:1 ^RAST2:fig|1198136.98.peg.121^ Tevenvirinae _Escherichia_phage_PE37|neighbours:(1),(1)|neighbour_genes:Phage head completio..,Phage tail completio..|
MAIFQIINESTPQVPKVKQSLNEKKWIQIGLEYKKAKAKGMTGKQFAEERGIKYSTFTSAMSKYASGIKTAEKIQKLESKPMNKLNKQERQLLMINSFRQTLRDKIRNEGAAINNKTRKWFAETIKQVKGHKVVRPQPGRIYAFAYDAKHKETLPYWDKFPLIIYLGLGKHNLMYGLNLHYIPPKARQQFLEELLKQYANTPTITNKTKLKIDWSQVKGFRGADQMIKAYIPGNIMGSLVEIAPKDWANVVLMPLQQFVSKGKRFSANKVWSNI
>ID:BBC14481.1 |[Escherichia phage PP01]||_Escherichia_phage_PP01.gbk|2|825|LC348379(167812):74255-75079:-1 ^^ Escherichia phage PP01 DNA, complete sequence.|neighbours:ID:BBC14480.1(-1),ID:BBC14482.1(-1)|neighbour_genes:3,4|
MAIFQIINESTPQVPKVKQSLNEKKWIQIGLEYKKAKAKGMTGKQFAEERGIKYSTFTSAMSKYASGIKTAEKIQKLESKPMNKLNKQERQLLMINSFRQTLRDKIRNEGAAINNKTRKWFAETIKQVKGHKVVRPQPGRIYAFAYDAKHKETLPYWDKFPLIIYLGLGKHNLMYGLNLHYIPPKARQQFLEELLKQYSNTPTITNKTKLKIDWSQVKGFRGADQMIKAYIPGNIMGSLVEIAPKDWANVVLMPLQQFVSKGKRFSANKVWSNI
> |[Tevenvirinae _Escherichia_phage_SF]||_Escherichia_phage_SF.gb|DNA end protector pr..|822|MH359124.1(168695):42083-42904:1 ^RAST2:fig|1198136.100.peg.46^ Tevenvirinae _Escherichia_phage_SF|neighbours:(1),(1)|neighbour_genes:Phage head completio..,hypothetical protein|
MSIFQIISEGVQAPKIAQSMNERKWIEIGLEYKKAKEKGITAKAFAESKGIKYSSFTSAMSRYASSIKTAQKIETLESKPKNKLNKQERQLLMINSFRSSIREKIRNEGAAVNNKSSKWFVETIKKSVKGHKVVKPTPGKIYTYVYDAKHKDTLPYWDRYPLIIYLGLGKHNLMYGLNLHYIPPKARQQFLEELLKQYASTTTITNNTKLKIDWSKVKGFQGADKMIKAYLPGHIRGTITEIAPKDWANIIMLPTQQFMSKGKRFSANTVWKS
>ID:YP_009608516.1 |[Escherichia phage ST0]||_Escherichia_phage_ST0.gbk|hypothetical protein|822|NC_041990(170496):151329-152150:1 ^GeneID:40084538^ Escherichia phage ST0, complete genome.|neighbours:ID:YP_009608515.1(1),ID:YP_009608517.1(1)|neighbour_genes:head completion prot..,tail completion and ..|
MSIFQIISEGVQAPKIAQSMNERKWIEIGLEYKKAKEKGITAKAFAESKGIKYSSFTSAMSRYASSIKTAQKIETLESKPKNKLNKQERQLLMINSFRSSIREKIRNEGAAVNNKSSKWFVETIKKSVKGHKVVKPTPGKIYTYVYDAKHKDTLPYWDRYPLIIYLGLGKHNLMYGLNLHYIPPKARQQFLEELLKQYASTTTITNNTKLKIDWSKVKGFQGADKMIKAYLPGHIRGTITEIAPKDWANIIMLPTQQFMSKGKRFSANTVWKS
>ID:BBC14762.1 |[Escherichia phage T2]||_Escherichia_phage_T2.gbk|2|825|LC348380(163825):72624-73448:-1 ^^ Escherichia phage T2 DNA, complete sequence.|neighbours:ID:BBC14761.1(-1),ID:BBC14763.1(-1)|neighbour_genes:3,4|
MAIFQIINESTPQVPKVKQSLNEKKWIQIGLEYKKAKAKGMTGKQFAEERGIKYSTFTSAMSKYASGIKTAEKIQKLESKPMNKLNKQERQLLMINSFRQTLRDKIRNEGAAINNKTRKWFAETIKQVKGHKVVRPQPGRIYAFAYDAKHKETLPYWDKFPLIIYLGLGKHNLMYGLNLHYIPPKARQQFLEELLKQYANTPTITNKTKLKIDWSQVKGFRGADQMIKAYIPGNIMGSLVEIAPKDWANVVLMPLQQFVSKGKRFSANKVWSNI
>ID:YP_009281482.1 |[Escherichia phage UFV-AREG1]||_Escherichia_phage_UFV-AREG1_.gbk|hypothetical protein|825|NC_031030(170788):73634-74458:-1 ^GeneID:29063675^ Escherichia phage UFV-AREG1, complete genome.|neighbours:ID:YP_009281481.1(-1),ID:YP_009281483.1(-1)|neighbour_genes:putative site-specif..,head completion prot..|
MAIFQIINESTPQVPKVKQSLNEKKWIQIGLEYKKAKAKGMTGKQFAEERGIKYSTFTSAMSKYASGIKTAEKIQKLESKPMNKLNKQERQLLMINSFRQTLRDKIRNEGAAINNKTRKWFAETIKQVKGHKVVRPQPGRIYAFAYDAKHKETLPYWDKFPLIIYLGLGKHNLMYGLNLHYIPPKARQQFLEELLKQYSNTPTITNKTKLKIDWSQVKGFRGADQMIKAYIPGNIMGSLVEIAPKDWANVVLMPLQQFVSKGKRFSANKVWSNI
>ID:YP_009323351.1 |[Escherichia phage WG01]||_Escherichia_phage_WG01_.gbk|DNA end protector pr..|828|NC_031928(169936):73730-74557:-1 ^GeneID:30308477^ Escherichia phage WG01, complete genome.|neighbours:ID:YP_009323350.1(-1),ID:YP_009323352.1(-1)|neighbour_genes:tail completion and ..,head completion prot..|
MSIFSYINEATETTKGSKPTRSEQQWITLGVEYANAKAKGVSAKKFAEDKGIKYSSFTSAMSRYSSRIKTAVQVEKLQKKPGNKLTKAERQLILVNSFRKSIRDKIANEGAAVNNKSAKWFTETLKKGIRGHQVSKPSPGKLYAYIYDAKHKDTLPYWDKYPLIIYLGLGKHNLMYGLNLHYIPPKARQQFLEELLKQYASTPTITNSTKLKIDWSKVKGFAGADVMIKAYIPGNIKGPLVEIKPSDWANVVMMPLQQFMSKGKRYSAQKVWKNS
>ID:YP_009030755.1 |[Escherichia phage vB_EcoM_112]||_Escherichia_phage_e112_.gbk|DNA end protector pr..|828|NC_024125(168470):75858-76685:-1 ^GeneID:19485298^ Escherichia phage e11/2, complete genome.|neighbours:ID:YP_009030754.1(-1),ID:YP_009030756.1(-1)|neighbour_genes:putative site-specif..,head completion prot..|
MAIFQIINESTPQVPKVKQSLNEKKWIQIGLEYKKAKAKGMTGKQFAEERGIKYSTFTSAMSKYASGIKTAEKIQKLESKPMNKLNKQERQLLMINSFRQTLRDKIRNEGAAINNKTRKWFAETIKQVKGHKVVRPQPGRIYAFAYDAKHKETLPYWDKFPLIIYLGLGKHNLMYGLNLHYIPPKARQQFLEELLKQYSNTPTITNKTKLKIDWSQVKGFRGADQMIKAYIPGNIMGSLVEIAPKDWANVVLMPLQSFYSKGKRFSANKVWSNVR
>ID:AYN56267.1 |[Escherichia phage p000v]||_Escherichia_phage_p000v_.gbk|hypothetical protein|822|MK047717(167803):71306-72127:1 ^^ Escherichia phage p000v, complete genome.|neighbours:ID:AYN56266.1(1),ID:AYN56268.1(1)|neighbour_genes:hypothetical protein,tail tube terminator..|
MSIFQIISEGVQAPKIAQSINERKWIKVGLEYKKAKEKGITAKAFAESKGIKYSTFKSAMSKYASAIKTEQKIETLESKPKNKLNKQERQLLMINSFRSSIREKIRNEGAAVNNKSSKWFVETIKKSVKGHKVVKPTPGKIYTYVYDAKHKDTLPYWDRYPLIIYLGLGKHNLLYGLNLHYIPPKARQQFLEELLKQYASTTTITNNTKLKIDWSKVKGFQGADKMIKAYLPGHIRGTITEIAPKDWANIIMLPTQQFMSKGKRFSANTVWKS
> |[Tevenvirinae _Escherichia_phage_p000y]||_Escherichia_phage_p000y.gb|DNA end protector pr..|822|MK047718.1(169872):12975-13796:1 ^RAST2:fig|1198136.97.peg.12^ Tevenvirinae _Escherichia_phage_p000y|neighbours:(1),(1)|neighbour_genes:Phage head completio..,hypothetical protein|
MSIFQIISEGVQAPKIAQSMNERKWIEIGLEYKKAKEKGITAKAFAESKGIKYSSFTSAMSRYASSIKTAQKIETLESKPKNKLNKQERQLLMINSFRSSIREKIRNEGAAVNNKSSKWFVETIKKSVKGHKVVKPTPGKIYTYVYDAKHKDTLPYWDRYPLIIYLGLGKHNLMYGLNLHYIPPKARQQFLEELLKQYASTTTITNNTKLKIDWSKVKGFQGADKMIKAYLPGHIRGTITEIAPKDWANIIMLPTQQFMSKGKRFSANTVWKS
> |[Tevenvirinae _Escherichia_phage_slur02]||_Escherichia_phage_slur02.gb|DNA end protector pr..|825|NC_028927.1(167298):144128-144952:-1 ^RAST2:fig|1198136.99.peg.266^ Tevenvirinae _Escherichia_phage_slur02|neighbours:(-1),(-1)|neighbour_genes:Phage tail completio..,Phage head completio..|
MAIFQIINESTPQVPKVKQSLNEKKWIQIGLEYKKAKAKGMTGKQFAEERGIKYSTFTSAMSKYASGIKTAEKIQKLESKPMNKLNKQERQLLMINSFRQTLRDKIRNEGAAINNKTRKWFAETIKQVKGHKVVRPQPGRIYAFAYDAKHKETLPYWDKFPLIIYLGLGKHNLMYGLNLHYIPPKARQQFLEELLKQYANTPTITNKTKLKIDWSQVKGFRGADQMIKAYIPGNIMGSLVEIAPKDWANVVLMPLQQFVSKGKRFSANKVWSNI
>ID:YP_009625102.1 |[Escherichia phage slur03]||_Escherichia_phage_slur03_.gbk|DNA end protector pr..|825|NC_042129(167467):94410-95234:1 ^GeneID:40101984,UniProtKB/TrEMBL:A0A0M7Q9J5^ Escherichia phage slur03, complete genome.|neighbours:ID:YP_009625101.1(1),ID:YP_009625103.1(1)|neighbour_genes:head completion [Ent..,tail completion and ..|
MAIFQIINESTPQVPKVKQSLNEKKWIQIGLEYKKAKAKGMTGKQFAEERGIKYSTFTSAMSKYASGIKTAEKIQKLESKPMNKLNKQERQLLMINSFRQTLRDKIRNEGAAINNKTRKWFAETIKQVKGHKVVRPQPGRIYAFAYDAKHKETLPYWDKFPLIIYLGLGKHNLMYGLNLHYIPPKARQQFLEELLKQYANTPTITNKTKLKIDWSQVKGFRGADQMIKAYIPGNIMGSLVEIAPKDWANVVLMPLQQFVSKGKRFSANKVWSNI
>ID:YP_009625364.1 |[Escherichia phage slur04]||_Escherichia_phage_slur04_.gbk|hypothetical protein|825|NC_042130(167298):58641-59465:-1 ^GeneID:40102265,UniProtKB/TrEMBL:A0A0M7Q9S7^ Escherichia phage slur04, complete genome.|neighbours:ID:YP_009625363.1(-1),ID:YP_009625365.1(-1)|neighbour_genes:T4-like virus tail t..,hypothetical protein|
MAIFQIINESTPQVPKVKQSLNEKKWIQIGLEYKKAKAKGMTGKQFAEERGIKYSTFTSAMSKYASGIKTAEKIQKLESKPMNKLNKQERQLLMINSFRQTLRDKIRNEGAAINNKTRKWFAETIKQVKGHKVVRPQPGRIYAFAYDAKHKETLPYWDKFPLIIYLGLGKHNLMYGLNLHYIPPKARQQFLEELLKQYANTPTITNKTKLKIDWSQVKGFRGADQMIKAYIPGNIMGSLVEIAPKDWANVVLMPLQQFVSKGKRFSANKVWSNI
> |[Tevenvirinae _Escherichia_phage_slur07]||_Escherichia_phage_slur07.gb|DNA end protector pr..|825|NC_028780.1(167124):88074-88898:1 ^RAST2:fig|1198136.89.peg.114^ Tevenvirinae _Escherichia_phage_slur07|neighbours:(1),(1)|neighbour_genes:Phage head completio..,Phage tail completio..|
MAIFQIINESTPQVPKVKQSLNEKKWIQIGLEYRKAKAKGMTGKQFAEERGIKYSTFTSAMSKYASGIKTAEKIQKLESKPMNKLNKQERQLLMINSFRQTLRDKIRNEGAAINNKTRKWFAETIKQVKGHKVVRPQPGRIYAFAYDAKHKETLPYWDKFPLIIYLGLGKHNLMYGLNLHYIPPKARQQFLEELLKQYANTPTITNKTKLKIDWSQVKGFRGADQMIKAYIPGNIMGSLVEIAPKDWANVVLMPLQQFVSKGKRFSANKVWSNI
>ID:CUL02646.1 |[Escherichia phage slur08]||_Escherichia_phage_slur08_.gbk|hypothetical protein|825|LN881733(167467):91657-92481:1 ^UniProtKB/TrEMBL:A0A0M7QF88^ Escherichia phage slur08, complete genome.|neighbours:ID:CUL02645.1(1),ID:CUL02647.1(1)|neighbour_genes:hypothetical protein,T4-like virus tail t..|
MAIFQIINESTPQVPKVKQSLNEKKWIQIGLEYKKAKAKGMTGKQFAEERGIKYSTFTSAMSKYASGIKTAEKIQKLESKPMNKLNKQERQLLMINSFRQTLRDKIRNEGAAINNKTRKWFAETIKQVKGHKVVRPQPGRIYAFAYDAKHKETLPYWDKFPLIIYLGLGKHNLMYGLNLHYIPPKARQQFLEELLKQYANTPTITNKTKLKIDWSQVKGFRGADQMIKAYIPGNIMGSLVEIAPKDWANVVLMPLQQFVSKGKRFSANKVWSNI
>ID:CUL02918.1 |[Escherichia phage slur11]||_Escherichia_phage_slur11_.gbk|hypothetical protein|825|LN881734(167298):62187-63011:-1 ^UniProtKB/TrEMBL:A0A0M7QCD8^ Escherichia phage slur11, complete genome.|neighbours:ID:CUL02917.1(-1),ID:CUL02919.1(-1)|neighbour_genes:T4-like virus tail t..,hypothetical protein|
MAIFQIINESTPQVPKVKQSLNEKKWIQIGLEYKKAKAKGMTGKQFAEERGIKYSTFTSAMSKYASGIKTAEKIQKLESKPMNKLNKQERQLLMINSFRQTLRDKIRNEGAAINNKTRKWFAETIKQVKGHKVVRPQPGRIYAFAYDAKHKETLPYWDKFPLIIYLGLGKHNLMYGLNLHYIPPKARQQFLEELLKQYANTPTITNKTKLKIDWSQVKGFRGADQMIKAYIPGNIMGSLVEIAPKDWANVVLMPLQQFVSKGKRFSANKVWSNI
>ID:CUL03704.1 |[Escherichia phage slur13]||_Escherichia_phage_slur13_.gbk|hypothetical protein|825|LN881737(167299):84009-84833:-1 ^UniProtKB/TrEMBL:A0A0M7QEB6^ Escherichia phage slur13, complete genome.|neighbours:ID:CUL03703.1(-1),ID:CUL03705.1(-1)|neighbour_genes:T4-like virus tail t..,hypothetical protein|
MAIFQIINESTPQVPKVKQSLNEKKWIQIGLEYKKAKAKGMTGKQFAEERGIKYSTFTSAMSKYASGIKTAEKIQKLESKPMNKLNKQERQLLMINSFRQTLRDKIRNEGAAINNKTRKWFAETIKQVKGHKVVRPQPGRIYAFAYDAKHKETLPYWDKFPLIIYLGLGKHNLMYGLNLHYIPPKARQQFLEELLKQYANTPTITNKTKLKIDWSQVKGFRGADQMIKAYIPGNIMGSLVEIAPKDWANVVLMPLQQFVSKGKRFSANKVWSNI
>ID:YP_009180648.1 |[Escherichia phage slur14]||_Escherichia_phage_slur14_.gbk|hypothetical protein|825|NC_028448(167467):17106-17930:-1 ^GeneID:26227823,UniProtKB/TrEMBL:A0A0M7QD87^ Escherichia phage slur14, complete genome.|neighbours:ID:YP_009180647.1(-1),ID:YP_009180649.1(-1)|neighbour_genes:T4-like virus tail t..,hypothetical protein|
MAIFQIINESTPQVPKVKQSLNEKKWIQIGLEYKKAKAKGMTGKQFAEERGIKYSTFTSAMSKYASGIKTAEKIQKLESKPMNKLNKQERQLLMINSFRQTLRDKIRNEGAAINNKTRKWFAETIKQVKGHKVVRPQPGRIYAFAYDAKHKETLPYWDKFPLIIYLGLGKHNLMYGLNLHYIPPKARQQFLEELLKQYANTPTITNKTKLKIDWSQVKGFRGADQMIKAYIPGNIMGSLVEIAPKDWANVVLMPLQQFVSKGKRFSANKVWSNI
>ID:AVH85976.1 |[Escherichia phage vB_EcoM-G28]||_Escherichia_phage_vB_EcoM-G28.gbk|putative DNA end pro..|825|MG867727(170121):75322-76146:-1 ^^ Escherichia phage vB_EcoM-G28, complete genome.|neighbours:ID:AVH85975.1(-1),ID:AVH85977.1(-1)|neighbour_genes:putative tail comple..,putative head comple..|
MAIFQIINESTPQVPKVKQSLNEKKWIQIGLEYKKAKAKGMTGKQFAEERGIKYSTFTSAMSKYASGIKTAEKIQKLESKPMNKLNKQERQLLMINSFRQTLRDKIRNEGAAINNKTRKWFAETIKQVKGHKVVRPQPGRIYAFAYDAKHKETLPYWDKFPLIIYLGLGKHNLMYGLNLHYIPPKARQQFLEELLKQYANTPTITNKTKLKIDWSQVKGFRGADQMIKAYIPGNIMGSLVEIAPKDWANVVLMPLQQFVSKGKRFSANKVWSNI
>ID:QDF15171.1 |[Escherichia phage vB_EcoM-Sa45lw]||_Escherichia_phage_vB_EcoM-Sa45lw_.gbk|DNA end protector pr..|825|MK977694(167353):73705-74529:-1 ^^ Escherichia phage vB_EcoM-Sa45lw, complete genome.|neighbours:ID:QDF15170.1(-1),ID:QDF15172.1(-1)|neighbour_genes:tail completion and ..,head completion prot..|
MAIFQIINESTPQVPKVKQSLNEKKWIQIGLEYKKAKAKGMTGKQFAEERGIKYSTFTSAMSKYASGIKTAEKIQKLESKPMNKLNKQERQLLMINSFRQTLRDKIRNEGAAINNKTRKWFAETIKQVKGHKVVRPQPGRIYAFAYDAKHKETLPYWDKFPLIIYLGLGKHNLMYGLNLHYIPPKARQQFLEELLKQYSNTPTITNKTKLKIDWSQVKGFRGADQMIKAYIPGNIMGSLVEIAPKDWANVVLMPLQQFVSKGKRFSANKVWSNI
>ID:YP_009290415.1 |[Escherichia phage vB_EcoM-UFV13]||_Escherichia_phage_vB_EcoM-UFV13_.gbk|hypothetical protein|825|NC_031103(165772):74164-74988:-1 ^GeneID:29081211^ Escherichia phage vB_EcoM-UFV13, complete genome.|neighbours:ID:YP_009290414.1(-1),ID:YP_009290416.1(-1)|neighbour_genes:tail completion prot..,head completion prot..|
MAIFQIINESTPQVPKVKQSLNEKKWIQIGLEYKKAKAKGMTGKQFAEERGIKYSTFTSAMSKYASGIKTAEKIQKLESKPMNKLNKQERQLLMINSFRQTLRDKIRNEGAAINNKTRKWFAETIKQVKGHKVVRPQPGRIYAFAYDAKHKETLPYWDKFPLIIYLGLGKHNLMYGLNLHYIPPKARQQFLEELLKQYANTPTITNKTKLKIDWSQVKGFRGADQMIKAYIPGNIMGSLVEIAPKDWANVVLMPLQQFVSKGKRFSANKVWSNI
>ID:AUV61009.1 |[Escherichia phage vB_EcoM-fFiEco06]||_Escherichia_phage_vB_EcoM-fFiEco06_.gbk|DNA end protector pr..|825|MG781190(167076):73372-74196:-1 ^^ Escherichia phage vB_EcoM-fFiEco06, complete genome.|neighbours:ID:AUV61008.1(-1),ID:AUV61010.1(-1)|neighbour_genes:tail completion and ..,head completion prot..|
MAIFQIINESTPQVPKVKQSLNEKKWIQIGLEYKKAKAKGMTGKQFAEERGIKYSTFTSAMSKYASGIKTAEKIQKLESKPMNKLNKQERQLLMINSFRQTLRDKIRNEGAAINNKTRKWFAETIKQVKGHKVVRPQPGRIYAFAYDAKHKETLPYWDKFPLIIYLGLGKHNLMYGLNLHYIPPKARQQFLEELLKQYANTPTITNKTKLKIDWSQVKGFRGADQMIKAYIPGNIMGSLVEIAPKDWANVVLMPLQQFVSKGKRFSANKVWSNI
>ID:AUV61282.1 |[Escherichia phage vB_EcoM-fHoEco02]||_Escherichia_phage_vB_EcoM-fHoEco02_.gbk|DNA end protector pr..|825|MG781191(167064):73362-74186:-1 ^^ Escherichia phage vB_EcoM-fHoEco02, complete genome.|neighbours:ID:AUV61281.1(-1),ID:AUV61283.1(-1)|neighbour_genes:tail completion and ..,head completion prot..|
MAIFQIINESTPQVPKVKQSLNEKKWIQIGLEYKKAKAKGMTGKQFAEERGIKYSTFTSAMSKYASGIKTAEKIQKLESKPMNKLNKQERQLLMINSFRQTLRDKIRNEGAAINNKTRKWFAETIKQVKGHKVVRPQPGRIYAFAYDAKHKETLPYWDKFPLIIYLGLGKHNLMYGLNLHYIPPKARQQFLEELLKQYANTPTITNKTKLKIDWSQVKGFRGADQMIKAYIPGNIMGSLVEIAPKDWANVVLMPLQQFVSKGKRFSANKVWSNI
>ID:AYP69774.1 |[Escherichia phage vB_EcoM_DalCa]||_Escherichia_phage_vB_EcoM_DalCa_.gbk|DNA end protector pr..|825|MH992510(166040):73432-74256:-1 ^^ Escherichia phage vB_EcoM_DalCa, complete genome.|neighbours:ID:AYP69810.1(-1),ID:AYP69836.1(-1)|neighbour_genes:tail completion and ..,head completion prot..|
MAIFQIINESTPQVPKVKQSLNEKKWIQIGLEYKKAKAKGMTGKQFAEERGIKYSTFTSAMSKYASGIKTAEKIQKLESKPMNKLNKQERQLLMINSFRQTLRDKIRNEGAAINNKTRKWFAETIKQVKGHKVVRPQPGRIYAFAYDAKHKETLPYWDKFPLIIYLGLGKHNLMYGLNLHYIPPKARQQFLEELLKQYANTPTITNKTKLKIDWSQVKGFRGADQMIKAYIPGNIMGSLVEIAPKDWANVVLMPLQQFVSKGKRFSANKVWSNI
>ID:QBO63663.1 |[Escherichia phage vB_EcoM_G10400]||_Escherichia_phage_vB_EcoM_G10400.gbk|putative DNA end pro..|825|MK327937(170182):74405-75229:-1 ^^ Escherichia phage vB_EcoM_G10400, complete genome.|neighbours:ID:QBO63662.1(-1),ID:QBO63664.1(-1)|neighbour_genes:putative tail comple..,putative head comple..|
MAIFQIINESTPQVPKVKQSLNEKKWIQIGLEYKKAKAKGMTGKQFAEERGIKYSTFTSAMSKYASGIKTAEKIQKLESKPMNKLNKQERQLLMINSFRQTLRDKIRNEGAAINNKTRKWFAETIKQVKGHKVVRPQPGRIYAFAYDAKHKETLPYWDKFPLIIYLGLGKHNLMYGLNLHYIPPKARQQFLEELLKQYSNTPTITNKTKLKIDWSQVKGFRGADQMIKAYIPGNIMGSLVEIAPKDWANVVLMPLQQFVSKGKRFSANKVWSNI
>ID:QBO62286.1 |[Escherichia phage vB_EcoM_G2248]||_Escherichia_phage_vB_EcoM_G2248.gbk|putative DNA end pro..|822|MK327932(170678):65939-66760:-1 ^^ Escherichia phage vB_EcoM_G2248, complete genome.|neighbours:ID:QBO62285.1(-1),ID:QBO62287.1(-1)|neighbour_genes:hypothetical protein,putative head comple..|
MSVFEIITEDEKPSPQKRKSKQWVELGVEFAKAKAKGMTAKAFADSKGIAYATFTKSMSRYASEIKTAIEVEKLKGKGAKGLNKQQRAMMMINDFRASMRAVSKSRPKEKSQEWFTKTIKAGIKGHQIVKPQVGRIYTFMYDAKYKDTLPYWDVFPLIICLGDSKTKAGNTVMLGLNLHYVTPKARQQFLEALLKQYASTPTLSNKTRLKIKWSDVKGMRGSDHMIKAYLPGHIKTKLVEISPKDWSNIIYLNTYKFVSKGKNYDARKVWKDA
> |[Tevenvirinae Escherichia_phage_vB_EcoM_G2285]||_Escherichia_phage_vB_EcoM_G2285.gb|DNA end protector pr..|822|MK327933.1(166675):77103-77924:-1 ^RAST2:fig|1198136.60.peg.158^ Tevenvirinae Escherichia_phage_vB_EcoM_G2285|neighbours:(-1),(-1)|neighbour_genes:hypothetical protein,Phage head completio..|
MSIFQIISEGVQAPKIAQSMNERKWIEIGLEYKKAKEKGITAKAFAESKGIKYSSFTSAMSRYASSIKTAQKIETLESKPKNKLNKQERQLLMINSFRSSIREKIRNEGAAVNNKSSKWFIETIKKSVKGHKVVKPTPGKIYTYVYDAKHKDTLPYWDRYPLIIYLGLGKHNLMYGLNLHYIPPKARQQFLEELLKQYASTTTITNNTKLKIDWSKVKGFQGADKMIKAYLPGHIRGTITEIAPKDWANIIMLPTQQFMSKGKRFSANTVWKS
> |[Tevenvirinae _Escherichia_phage_vB_EcoM_G2469]||_Escherichia_phage_vB_EcoM_G2469.gb|DNA end protector pr..|822|MK327934.1(170452):79291-80112:-1 ^RAST2:fig|1198136.90.peg.160^ Tevenvirinae _Escherichia_phage_vB_EcoM_G2469|neighbours:(-1),(-1)|neighbour_genes:hypothetical protein,Phage head completio..|
MSIFQIISEGVQAPKIAQSMNERKWIEIGLEYKKAKEKGITAKAFAESKGIKYSSFTSAMTRYATSIKTAQKIETLESKPKNKLNKQERQLLMINSFRSSIREKIRNEGAAVNNKSSKWFVETIKKSVKGHKVVKPTPGKIYTYVYDAKHKDTLPYWDRYPLIIYLGLGKHNLMYGLNLHYIPPKARQQFLEELLKQYASTTTITNNTKLKIDWSKVKGFQGADKMIKAYLPGHIRGTITEIAPKDWANIIMLPTQQFMSKGKRFSANTVWKS
> |[Tevenvirinae Escherichia_phage_vB_EcoM_G2494]||_Escherichia_phage_vB_EcoM_G2494.gb|DNA end protector pr..|822|MK327935.1(168327):63493-64314:-1 ^RAST2:fig|1198136.61.peg.135^ Tevenvirinae Escherichia_phage_vB_EcoM_G2494|neighbours:(1),(-1)|neighbour_genes:Phage protein,Phage head completio..|
MSVFEIITEDEKPSPQKRKSKQWVELGVEFAKAKAKGMTAKAFADSKGIAYATFTKSMSRYASEIKTAIEVEKLKGKGAKGLNKQQRAMMMINDFRASMRAVSKSRPKEKSQEWFTKTIKAGIKGHQIVKPQVGRIYTFMYDAKYKDTLPYWDVFPLIICLGDSKTKAGNTVMLGLNLHYVTPKARQQFLEALLKQYASTPTLSNKTRLKIKWSDVKGMRGSDHMIKAYLPGHIKTKLVEISPKDWSNIIYMPTYQFMSKGKKYDARKVWKDA
>ID:QBO65553.1 |[Escherichia phage vB_EcoM_G2540-3]||_Escherichia_phage_vB_EcoM_G2540-3_.gbk|putative DNA end pro..|825|MK327944(168654):72649-73473:-1 ^^ Escherichia phage vB_EcoM_G2540-3, complete genome.|neighbours:ID:QBO65552.1(-1),ID:QBO65554.1(-1)|neighbour_genes:putative tail comple..,putative head comple..|
MAIFQIINESTPQVPKVKQSLNEKKWIQIGLEYKKAKAKGMTGKQFAEERGIKYSTFTSAMSKYASGIKTAEKIQKLESKPMNKLNKQERQLLMINSFRQTLRDKIRNEGAAINNKTRKWFAETIKQVKGHKVVRPQPGRIYAFAYDAKHKETLPYWDKFPLIIYLGLGKHNLMYGLNLHYIPPKARQQFLEELLKQYSNTPTITNKTKLKIDWSQVKGFRGADQMIKAYIPGNIMGSLVEIAPKDWANVVLMPLQQFVSKGKRFSANKVWSNI
> |[Tevenvirinae _Escherichia_phage_vB_EcoM_G2540]||_Escherichia_phage_vB_EcoM_G2540.gb|DNA end protector pr..|825|MK327936.1(168886):74412-75236:-1 ^RAST2:fig|1198136.92.peg.161^ Tevenvirinae _Escherichia_phage_vB_EcoM_G2540|neighbours:(-1),(-1)|neighbour_genes:Phage tail completio..,Phage head completio..|
MAIFQIINESTPQVPKVKQSLNEKKWIQIGLEYKKAKAKGMTGKQFAEERGIKYSTFTSAMSKYASGIKTAEKIQKLESKPMNKLNKQERQLLMINSFRQTLRDKIRNEGAAINNKTRKWFAETIKQVKGHKVVRPQPGRIYAFAYDAKHKETLPYWDKFPLIIYLGLGKHNLMYGLNLHYIPPKARQQFLEELLKQYANTPTITNKTKLKIDWSQVKGFRGADQMIKAYIPGNIMGSLVEIAPKDWANVVLMPLQQFVSKGKRFSANKVWSNI
>ID:QBO64470.1 |[Escherichia phage vB_EcoM_G29]||_Escherichia_phage_vB_EcoM_G29_.gbk|putative DNA end pro..|825|MK327940(168241):75484-76308:-1 ^^ Escherichia phage vB_EcoM_G29, complete genome.|neighbours:ID:QBO64469.1(-1),ID:QBO64471.1(-1)|neighbour_genes:putative tail comple..,putative head comple..|
MAIFQIINESTPQVPKVKQSLNEKKWIQIGLEYKKAKAKGMTGKQFAEERGIKYSTFTSAMSKYASGIKTAEKIQKLESKPMNKLNKQERQLLMINSFRQTLRDKIRNEGAAINNKTRKWFAETIKQVKGHKVVRPQPGRIYAFAYDAKHKETLPYWDKFPLIIYLGLGKHNLMYGLNLHYIPPKARQQFLEELLKQYSNTPTITNKTKLKIDWSQVKGFRGADQMIKAYIPGNIMGSLVEIAPKDWANVVLMPLQQFVSKGKRFSANKVWSNI
> |[Tevenvirinae _Escherichia_phage_vB_EcoM_G37-3]||_Escherichia_phage_vB_EcoM_G37-3.gb|DNA end protector pr..|822|MK327941.1(167832):64800-65621:-1 ^RAST2:fig|1198136.91.peg.137^ Tevenvirinae _Escherichia_phage_vB_EcoM_G37-3|neighbours:(-1),(-1)|neighbour_genes:hypothetical protein,Phage head completio..|
MSVFEIITEDEKPSPKKRKSKQWVELGVEFAKAKAKGMTAKAFADSKGIAYATFTKSMSRYASEIKTAIEVEKLKGKGAKGLNKQQRAMMMINDFRASMRAVSKSRPKEKSQEWFMKTIKDGVKGHQVVKPQVGRIYTYAYNPKYRDSLPFFDRYPLIICLGFGTSKAGNEIMLGLNLHYAPPKARQQFLEALLRQYASTPTLSNKTRLKIKWSDVKGMRGADHMIKAYLPGHIQTKLIEIAPKDWSTVVYLPTYQFMSKDKKYDARKVWKLF
> |[Tevenvirinae _Escherichia_phage_vB_EcoM_GG4498]||_Escherichia_phage_vB_EcoM_G4498.gb|DNA end protector pr..|825|MK327939.1(167826):74996-75820:-1 ^RAST2:fig|1198136.93.peg.161^ Tevenvirinae _Escherichia_phage_vB_EcoM_GG4498|neighbours:(-1),(-1)|neighbour_genes:Phage tail completio..,Phage head completio..|
MAIFQIINESTPQVPKVKQSLNEKKWIQIGLEYKKAKAKGMTGKQFAEERGIKYSTFTSAMSKYASGIKTAEKIQKLESKPMNKLNKQERQLLMINSFRQTLRDKIRNEGAAINNKTRKWFAETIKQVKGHKVVRPQPGRIYAFAYDAKHKETLPYWDKFPLIIYLGLGKHNLMYGLNLHYIPPKARQQFLEELLKQYANTPTITNKTKLKIDWSQVKGFRGADQMIKAYIPGNIMGSLVEIAPKDWANVVLMPLQQFVSKGKRFSANKVWSNI
>ID:QBO65842.1 |[Escherichia phage vB_EcoM_G4500]||_Escherichia_phage_vB_EcoM_G4500_.gbk|putative DNA end pro..|825|MK327945(168363):75484-76308:-1 ^^ Escherichia phage vB_EcoM_G4500, complete genome.|neighbours:ID:QBO65841.1(-1),ID:QBO65843.1(-1)|neighbour_genes:putative tail comple..,putative head comple..|
MAIFQIINESTPQVPKVKQSLNEKKWIQIGLEYKKAKAKGMTGKQFAEERGIKYSTFTSAMSKYASGIKTAEKIQKLESKPMNKLNKQERQLLMINSFRQTLRDKIRNEGAAINNKTRKWFAETIKQVKGHKVVRPQPGRIYAFAYDAKHKETLPYWDKFPLIIYLGLGKHNLMYGLNLHYIPPKARQQFLEELLKQYSNTPTITNKTKLKIDWSQVKGFRGADQMIKAYIPGNIMGSLVEIAPKDWANVVLMPLQQFVSKGKRFSANKVWSNI
>ID:QBO66115.1 |[Escherichia phage vB_EcoM_G4507]||_Escherichia_phage_vB_EcoM_G4507_.gbk|putative DNA end pro..|825|MK327946(168828):74174-74998:-1 ^^ Escherichia phage vB_EcoM_G4507, complete genome.|neighbours:ID:QBO66114.1(-1),ID:QBO66116.1(-1)|neighbour_genes:putative tail comple..,putative head comple..|
MAIFQIINESTPQVPKVKQSLNEKKWIQIGLEYKKAKAKGMTGKQFAEERGIKYSTFTSAMSKYASGIKTAEKIQKLESKPMNKLNKQERQLLMINSFRQTLRDKIRNEGAAINNKTRKWFAETIKQVKGHKVVRPQPGRIYAFAYDAKHKETLPYWDKFPLIIYLGLGKHNLMYGLNLHYIPPKARQQFLEELLKQYSNTPTITNKTKLKIDWSQVKGFRGADQMIKAYIPGNIMGSLVEIAPKDWANVVLMPLQQFVSKGKRFSANKVWSNI
>ID:QBO65018.1 |[Escherichia phage vB_EcoM_G50]||_Escherichia_phage_vB_EcoM_G50_.gbk|putative DNA end pro..|825|MK327942(167728):74098-74922:-1 ^^ Escherichia phage vB_EcoM_G50, complete genome.|neighbours:ID:QBO65017.1(-1),ID:QBO65019.1(-1)|neighbour_genes:putative tail comple..,putative head comple..|
MAIFQIINESTPQVPKVKQSLNEKKWIQIGLEYRKAKAKGMTGKQFAEERGIKYSTFTSAMSKYASGIKTAEKIQKLESKPMNKLNKQERQLLMINSFRQTLRDKIRNEGAAINNKTRKWFAETIKQVKGHKVVRPQPGRIYAFAYDAKHKETLPYWDKFPLIIYLGLGKHNLMYGLNLHYIPPKARQQFLEELLKQYSNTPTITNKTKLKIDWSQVKGFRGADQMIKAYIPGNIMGSLVEIAPKDWANVVLMPLQQFVSKGKRFSANKVWSNI
> |[Tevenvirinae _Escherichia_phage_vB_EcoM_G5211]||_Escherichia_phage_vB_EcoM_G5211.gb|DNA end protector pr..|822|MK327947.1(164278):64392-65213:-1 ^RAST2:fig|1198136.94.peg.137^ Tevenvirinae _Escherichia_phage_vB_EcoM_G5211|neighbours:(1),(-1)|neighbour_genes:Phage protein,Phage head completio..|
MSVFEIITEDEKPSPQKRKSKQWVELGVEFAKAKAKGMTAKAFADSKGIAYATFTKSMSRYASEIKTAIEVEKLKGKSAKGLNKQQRAMMMINDFRASMRAVSKSRPKEKSQEWFTKTIKAGIKGHQIVKPQVGRIYTFMYDAKYKDTLPYWDVFPLIICLGDSKTKAGNTVMLGLNLHYVTPKARQQFLEALLKQYASTPTLSNKTRLKIKWSDVKGMRGSDHMIKAYLPGHIKTKLVEISPKDWSNIIYMPTYQFMSKGKKYDARKVWKDA
>ID:QBO65295.1 |[Escherichia phage vB_EcoM_G53]||_Escherichia_phage_vB_EcoM_G53_.gbk|putative DNA end pro..|822|MK327943(167834):77695-78516:-1 ^^ Escherichia phage vB_EcoM_G53, complete genome.|neighbours:ID:QBO65294.1(-1),ID:QBO65296.1(-1)|neighbour_genes:putative tail comple..,putative head comple..|
MSIFQIISEGVQAPKIAQSMNERKWIEIGLEYKKAKEKGITAKAFAESKGIKYSSFTSAMSRYASSIKTAQKIETLESKPKNKLNKQERQLLMINSFRSSIREKIRNEGAAVNNKSSKWFVETIKKSVKGHKVVKPTPGKIYTYVYDAKHKDTLPYWDRYPLIIYLGLGKHNLMYGLNLHYIPPKARQQFLEELLKQYASTTTITNNTKLKIDWSKVKGFQGADKMIKAYLPGHIRGTITEIAPKDWANIIMLPTQQFMSKGKRFSANTVWKS
>ID:QBQ80030.1 |[Escherichia phage vB_EcoM_G8]||_Escherichia_phage_vB_EcoM_G8_.gbk|putative DNA end pro..|825|MK373787(169650):74279-75103:-1 ^^ Escherichia phage vB_EcoM_G8, complete genome.|neighbours:ID:QBQ80029.1(-1),ID:QBQ80031.1(-1)|neighbour_genes:putative tail comple..,putative head comple..|
MAIFQIINESTPQVPKVKQSLNEKKWIQIGLEYKKAKAKGMTGKQFAEERGIKYSTFTSAMSKYASGIKTAEKIQKLESKPMNKLNKQERQLLMINSFRQTLRDKIRNEGAAINNKTRKWFAETIKQVKGHKVVRPQPGRIYAFAYDAKHKETLPYWDKFPLIIYLGLGKHNLMYGLNLHYIPPKARQQFLEELLKQYANTPTITNKTKLKIDWSQVKGFRGADQMIKAYIPGNIMGSLVEIAPKDWANVVLMPLQQFVSKGKRFSANKVWSNI
>ID:QBQ77930.1 |[Escherichia phage vB_EcoM_G9062]||_Escherichia_phage_vB_EcoM_G9062_.gbk|putative DNA end pro..|825|MK373779(168670):74472-75296:-1 ^^ Escherichia phage vB_EcoM_G9062, complete genome.|neighbours:ID:QBQ77929.1(-1),ID:QBQ77931.1(-1)|neighbour_genes:putative tail comple..,putative head comple..|
MAIFQIINESTPQVPKVKQSLNEKKWIQIGLEYKKAKAKGMTGKQFAEERGIKYSTFTSAMSKYASGIKTAEKIQKLESKPMNKLNKQERQLLMINSFRQTLRDKIRNEGAAINNKTRKWFAETIKQVKGHKVVRPQPGRIYAFAYDAKHKETLPYWDKFPLIIYLGLGKHNLMYGLNLHYIPPKARQQFLEELLKQYSNTPTITNKTKLKIDWSQVKGFRGADQMIKAYIPGNIMGSLVEIAPKDWANVVLMPLQQFVSKGKRFSANKVWSNI
>ID:AXC34034.1 |[Escherichia phage vB_EcoM_JB75]||_Escherichia_phage_vB_EcoM_JB75_.gbk|DNA end protector pr..|825|MH355584(167208):91526-92350:1 ^^ Escherichia phage vB_EcoM_JB75, complete genome.|neighbours:ID:AXC34099.1(1),ID:AXC34073.1(1)|neighbour_genes:head completion prot..,tail completion and ..|
MAIFQIINESTPQVPKVKQSLNEKKWIQIGLEYKKAKAKGMTGKQFAEERGIKYSTFTSAMSKYASGIKTAEKIQKLESKPMNKLNKQERQLLMINSFRQTLRDKIRNEGAAINNKTRKWFAETIKQVKGHKVVRPQPGRIYAFAYDAKHKETLPYWDKFPLIIYLGLGKHNLMYGLNLHYIPPKARQQFLEELLKQYANTPTITNKTKLKIDWSQVKGFRGADQMIKAYIPGNIMGSLVEIAPKDWANVVLMPLQQFVSKGKRFSANKVWSNI
>ID:YP_009037347.1 |[Escherichia phage vB_EcoM_JS09]||_Escherichia_phage_vB_EcoM_JS09_.gbk|DNA end protector pr..|822|NC_024124(169148):91065-91886:1 ^GeneID:19524749^ Escherichia phage vB_EcoM_JS09, complete genome.|neighbours:ID:YP_009037346.1(1),ID:YP_009037348.1(1)|neighbour_genes:head completion prot..,tail completion and ..|
MSIFQIISEGVQAPKIAQSMNERKWIEIGLEYRKAKEKGITAKAFAESKGIKYSSFTSAMSRYASSIKTAQKIETLESKPKNKLNKQERQLLMINSFRSSIREKIRNEGAAVNNKSSKWFVETIKKSVKGHKVVKPTPGKIYTYVYDAKHKDTLPYWDRYPLIIYLGLGKHNLMYGLNLHYIPPKARQQFLEELLKQYASTTTITNNTKLKIDWSKVKGFQGADKMIKAYLPGHIRGTITEIAPKDWANIIMLPTQQFMSKGKRFSANTVWKS
>ID:QBQ78434.1 |[Escherichia phage vB_EcoM_KAW1E185]||_Escherichia_phage_vB_EcoM_KAW1E185_.gbk|putative DNA end pro..|825|MK373781(164987):74343-75167:-1 ^^ Escherichia phage vB_EcoM_KAW1E185, complete genome.|neighbours:ID:QBQ78433.1(-1),ID:QBQ78435.1(-1)|neighbour_genes:putative tail comple..,putative head comple..|
MAIFQIINESTPQVPKVKQSLNEKKWIQIGLEYKKAKAKGMTGKQFAEERGIKYSTFTSAMSKYASGIKTAEKIQKLESKPMNKLNKQERQLLMINSFRQTLRDKIRNEGAAINNKTRKWFAETIKQVKGHKVVRPQPGRIYAFAYDAKHKETLPYWDKFPLIIYLGLGKHNLMYGLNLHYIPPKARQQFLEELLKQYANTPTITNKTKLKIDWSQVKGFRGADQMIKAYIPGNIMGSLVEIAPKDWANVVLMPLQQFVSKGKRFSANKVWSNI
> |[Tevenvirinae Escherichia_phage_vB_EcoM_KAW3E185]||_Escherichia_phage_vB_EcoM_KAW3E185.gb|DNA end protector pr..|822|MK373782.1(170187):77717-78538:-1 ^RAST2:fig|1198136.54.peg.159^ Tevenvirinae Escherichia_phage_vB_EcoM_KAW3E185|neighbours:(-1),(-1)|neighbour_genes:hypothetical protein,Phage head completio..|
MSIFQIISEGVQAPKIAQSMNERKWIEIGLEYKKAKEKGITAKAFAESKGIKYSSFTSAMSRYASSIKTAQKIETLESKPKNKLNKQERQLLMINSFRSSIREKIRNEGAAVNNKSSKWFVETIKKSVKGHKVVKPTPGKIYTYVYDAKHKDTLPYWDRYPLIIYLGLGKHNLMYGLNLHYIPPKARQQFLEELLKQYASTTTITNNTKLKIDWSKVKGFQGADKMIKAYLPGHIRGTITEIAPKDWANIIMLPTQQFMSKGKRFSANTVWKS
>ID:QBQ79208.1 |[Escherichia phage vB_EcoM_MM02]||_Escherichia_phage_vB_EcoM_MM02_.gbk|putative DNA end pro..|822|MK373784(169201):79671-80492:-1 ^^ Escherichia phage vB_EcoM_MM02, complete genome.|neighbours:ID:QBQ79207.1(-1),ID:QBQ79209.1(-1)|neighbour_genes:putative tail comple..,putative head comple..|
MSIFQIISEGVQAPKIAQSMNERKWIEIGLEYKKAKEKGITAKAFAESKGIKYSSFTSAMSRYASSIKTAQKIETLESKPKNKLNKQERQLLMINSFRSSIREKIRNEGAAVNNKSSKWFVETIKKSVKGHKVVKPTPGKIYTYVYDAKHKDTLPYWDRYPLIIYLGLGKHNLMYGLNLHYIPPKARQQFLEELLKQYASTTTITNNTKLKIDWSKVKGFQGADKMIKAYLPGHIRGTITEIAPKDWANIIMLPTQQFMSKGKRFSANTVWKS
>ID:QBQ79477.1 |[Escherichia phage vB_EcoM_OE5505]||_Escherichia_phage_vB_EcoM_OE5505_.gbk|putative DNA end pro..|825|MK373785(168756):75799-76623:-1 ^^ Escherichia phage vB_EcoM_OE5505, complete genome.|neighbours:ID:QBQ79476.1(-1),ID:QBQ79478.1(-1)|neighbour_genes:putative tail comple..,putative head comple..|
MAIFQIINESTPQVPKVKQSLNEKKWIQIGLEYKKAKAKGMTGKQFAEERGIKYSTFTSAMSKYASGIKTAEKIQKLESKPMNKLNKQERQLLMINSFRQTLRDKIRNEGAAINNKTRKWFAETIKQVKGHKVVRPQPGRIYAFAYDAKHKETLPYWDKFPLIIYLGLGKHNLMYGLNLHYIPPKARQQFLEELLKQYSNTPTITNKTKLKIDWSQVKGFRGADQMIKAYIPGNIMGSLVEIAPKDWANVVLMPLQQFVSKGKRFSANKVWSNI
> |[Tevenvirinae _Escherichia_phage_vB_EcoM_PhAPEC2]||_Escherichia_phage_vB_EcoM_PhAPEC2.gb|DNA end protector pr..|822|NC_024794.1(167318):78319-79140:-1 ^RAST2:fig|1198136.124.peg.157^ Tevenvirinae _Escherichia_phage_vB_EcoM_PhAPEC2|neighbours:(-1),(-1)|neighbour_genes:hypothetical protein,Phage head completio..|
MSIFQIISEGVQAPKIAQSINERKWIEIGLEYKKAKEKGITAKAFAESKGIKYSSFTSAMSRYASSIKTAQKIETLESKPKNKLNKQERQLLMINSFRSSIREKIRNEGAAVNNKSSKWFVETIKKSVKGHKVVKPTPGKIYTYVYDAKHKDTLPYWDRYPLIIYLGLGKHNLMYGLNLHYIPPKARQQFLEELLKQYASTTTITNNTKLKIDWSKVKGFQGADKMIKAYLPGHIRGTITEIAPKDWANIIMLPTQQFMSKGKRFSANTVWKS
>ID:QBQ79759.1 |[Escherichia phage vB_EcoM_R5505]||_Escherichia_phage_vB_EcoM_R5505_.gbk|putative DNA end pro..|825|MK373786(167317):74829-75653:-1 ^^ Escherichia phage vB_EcoM_R5505, complete genome.|neighbours:ID:QBQ79758.1(-1),ID:QBQ79760.1(-1)|neighbour_genes:putative tail comple..,putative head comple..|
MAIFQIINESTPQVPKVKQSLNEKKWIQIGLEYKKAKAKGMTGKQFAEERGIKYSTFTSAMSKYASGIKTAEKIQKLESKPMNKLNKQERQLLMINSFRQTLRDKIRNEGAAINNKTRKWFAETIKQVKGHKVVRPQPGRIYAFAYDAKHKETLPYWDKFPLIIYLGLGKHNLMYGLNLHYIPPKARQQFLEELLKQYSNTPTITNKTKLKIDWSQVKGFRGADQMIKAYIPGNIMGSLVEIAPKDWANVVLMPLQQFVSKGKRFSANKVWSNI
>ID:QBQ77169.1 |[Escherichia phage vB_EcoM_WFK]||_Escherichia_phage_vB_EcoM_WFK_.gbk|putative DNA end pro..|822|MK373775(164590):73629-74450:-1 ^^ Escherichia phage vB_EcoM_WFK, complete genome.|neighbours:ID:QBQ77168.1(-1),ID:QBQ77170.1(-1)|neighbour_genes:putative tail comple..,putative head comple..|
MSIFQIISEGVQAPKIAQSMNERKWIEIGLEYKKAKEKGITAKAFAESKGIKYSSFTSAMSRYASSIKTAQKIETLESKPKNKLNKQERQLLMINSFRSSIREKIRNEGAAVNNKSSKWFVETIKKSVKGHKVVKPTPGKIYTYVYDAKHKDTLPYWDRYPLIIYLGLGKHNLMYGLNLHYIPPKARQQFLEELLKQYASTTTITNNTKLKIDWSKVKGFQGADKMIKAYLPGHIRGTITEIAPKDWANIIMLPTQQFMSKGKRFSANTVWKS
>ID:QBQ76908.1 |[Escherichia phage vB_EcoM_WFL6982]||_Escherichia_phage_vB_EcoM_WFL6982_.gbk|putative DNA end pro..|822|MK373774(164279):73629-74450:-1 ^^ Escherichia phage vB_EcoM_WFL6982, complete genome.|neighbours:ID:QBQ76907.1(-1),ID:QBQ76909.1(-1)|neighbour_genes:putative tail comple..,putative head comple..|
MSIFQIISEGVQAPKIAQSMNERKWIEIGLEYKKAKEKGITAKAFAESKGIKYSSFTSAMSRYASSIKTAQKIETLESKPKNKLNKQERQLLMINSFRSSIREKIRNEGAAVNNKSSKWFVETIKKSVKGHKVVKPTPGKIYTYVYDAKHKDTLPYWDRYPLIIYLGLGKHNLMYGLNLHYIPPKARQQFLEELLKQYASTTTITNNTKLKIDWSKVKGFQGADKMIKAYLPGHIRGTITEIAPKDWANIIMLPTQQFMSKGKRFSANTVWKS
>ID:QBQ77661.1 |[Escherichia phage vB_EcoM_WFbE185]||_Escherichia_phage_vB_EcoM_WFbE185.gbk|putative DNA end pro..|822|MK373778(170429):78813-79634:-1 ^^ Escherichia phage vB_EcoM_WFbE185, complete genome.|neighbours:ID:QBQ77660.1(-1),ID:QBQ77662.1(-1)|neighbour_genes:putative tail comple..,putative head comple..|
MSIFQIISEGVQAPKIAQSMNERKWIEIGLEYKKAKEKGITAKAFAESKGIKYSSFTSAMSRYASSIKTAQKIETLESKPKNKLNKQERQLLMINSFRSSIREKIRNEGAAVNNKSSKWFVETIKKSVKGHKVVKPTPGKIYTYVYDAKHKDTLPYWDRYPLIIYLGLGKHNLMYGLNLHYIPPKARQQFLEELLKQYASTTTITNNTKLKIDWSKVKGFQGADKMIKAYLPGHIRGTITEIAPKDWANIIMLPTQQFMSKGKRFSANTVWKS
>ID:YP_007004889.1 |[Escherichia phage wV7]||_Escherichia_phage_wV7_.gbk|DNA end protector pr..|825|NC_019505(166452):73685-74509:-1 ^GeneID:14010683^ Escherichia phage wV7, complete genome.|neighbours:ID:YP_007004888.1(-1),ID:YP_007004890.1(-1)|neighbour_genes:tail completion and ..,head completion prot..|
MAIFQIINESTPQVPKVKQSLNEKKWIQIGLEYKKAKAKGMTGKQFAEERGIKYSTFTSAMSKYASGIKTAEKIQKLESKPMNKLNKQERQLLMINSFRQTLRDKIRNEGAAINNKTRKWFAETIKQVKGHKVVRPQPGRIYAFAYDAKHKETLPYWDKFPLIIYLGLGKHNLMYGLNLHYIPPKARQQFLEELLKQYSNTPTITNKTKLKIDWSQVKGFRGADQMIKAYIPGNIMGSLVEIAPKDWANVVLMPLQQFVSKGKRFSANKVWSNI
> |[Tevenvirinae Escherichia_virus_KFS-EC]||_Escherichia_virus_KFS-EC.gb|DNA end protector pr..|822|MH560358.1(164715):7122-7943:-1 ^RAST2:fig|1198136.83.peg.26^ Tevenvirinae Escherichia_virus_KFS-EC|neighbours:(1),(-1)|neighbour_genes:Phage protein,Phage head completio..|
MSVFEIITEDEKPSPQKRKSKQWVELGVEFAKAKAKGMTAKAFADSKGIAYATFTKSMSRYASEIKTAIEVEKLKGKGAKGLNKQQRAMMMINDFRASMRAVSKSRPKEKSQEWFTKTIKAGIKGHQIVKPQVGRIYTFMYDAKYKDTLPYWDVFPLIICLGDSKTKAGNTVMLGLNLHYVTPKARQQFLEALLKQYASTPTLSNKTRLKIKWSDVKGMRGSDHMIKAYLPGHIKTKLVEISPKDWSNIIYMPTYQFMSKGKKYDARKVWKDA
>ID:QDK04274.1 |[Escherichia virus VEc20]||_Escherichia_virus_VEc20_.gbk|vec20_144|825|MN022785(167532):73092-73916:-1 ^^ Escherichia virus VEc20, complete genome.|neighbours:ID:QDK04273.1(-1),ID:QDK04275.1(-1)|neighbour_genes:vec20_143,vec20_145|
MAIFQIINESTPQIPKVKQSLNEKKWIQIGLEYKKAKAKGMTGKQFAEERGIKYSTFTSAMSKYASGIKTAEKIQKLESKPMNKLNKQERQLLMINSFRQTLRDKIRNEGAAINNKTRKWFAETIKQVKGHKVVRPQPGRIYAFAYDAKHKETLPYWDKFPLIIYLGLGKHNLMYGLNLHYIPPKARQQFLEELLKQYANTPTITNKTKLKIDWSQVKGFRGADQMIKAYIPGNIMGSLVEIAPKDWANVVLMPLQQFVSKGKRFSANKVWSNI
>ID:VCU44384.1 |[Escherichia virus vB_Eco_mar005P1]|vB_Eco_mar005P1|_Escherichia_virus_vB_Eco_mar005P1_.gbk|2|822|LR027390(167773):11842-12663:-1 ^^ Escherichia virus vB_Eco_mar005P1 genome assembly, chromosome: 1.|neighbours:ID:VCU44382.1(-1),ID:VCU44386.1(-1)|neighbour_genes:3,4|
MSIFQIISEGVQAPKIAQSMNERKWIEIGLEYKKAKEKGITAKAFAESKGIKYSSFTSAMSRYASSIKTAQKIETLESKPKNKLNKQERQLLMINSFRSSIREKIRNEGAAVNNKSSKWFVETIKKSVKGHKVVKPTPGKIYTYVYDAKHKDTLPYWDRYPLIIYLGLGKHNLMYGLNLHYIPPKARQQFLEELLKQYASTTIITNNTKLKIDWSKVKGFQGADKMIKAYLPGHIRGTITEIAPKDWANIIMLPTQQFMSKGKRFSANTVWKS
>ID:VCU44393.1 |[Escherichia virus vB_Eco_mar005P1]|vB_Eco_mar006P2|_Escherichia_virus_vB_Eco_mar005P1_strain_vB_Eco_mar006P2_.gbk|2|822|LR027387(167773):112737-113558:-1 ^^ Escherichia virus vB_Eco_mar005P1 strain vB_Eco_mar006P2 genome assembly, chromosome: 1.|neighbours:ID:VCU44391.1(-1),ID:VCU44395.1(-1)|neighbour_genes:3,4|
MSIFQIISEGVQAPKIAQSMNERKWIEIGLEYKKAKEKGITAKAFAESKGIKYSSFTSAMSRYASSIKTAQKIETLESKPKNKLNKQERQLLMINSFRSSIREKIRNEGAAVNNKSSKWFVETIKKSVKGHKVVKPTPGKIYTYVYDAKHKDTLPYWDRYPLIIYLGLGKHNLMYGLNLHYIPPKARQQFLEELLKQYASTTIITNNTKLKIDWSKVKGFQGADKMIKAYLPGHIRGTITEIAPKDWANIIMLPTQQFMSKGKRFSANTVWKS
>ID:VCU43224.1 |[Escherichia virus vB_Eco_mar005P1]|vB_Eco_mar007P3|_Escherichia_virus_vB_Eco_mar005P1_strain_vB_Eco_mar007P3_.gbk|2|822|LR027383(167651):34728-35549:-1 ^^ Escherichia virus vB_Eco_mar005P1 strain vB_Eco_mar007P3 genome assembly, chromosome: 1.|neighbours:ID:VCU43223.1(-1),ID:VCU43225.1(-1)|neighbour_genes:3,4|
MSIFQIISEGVQAPKIAQSMNERKWIEIGLEYKKAKEKGITAKAFAESKGIKYSSFTSAMSRYASSIKTAQKIETLESKPKNKLNKQERQLLMINSFRSSIREKIRNEGAAVNNKSSKWFVETIKKSVKGHKVVKPTPGKIYTYVYDAKHKDTLPYWDRYPLIIYLGLGKHNLMYGLNLHYIPPKARQQFLEELLKQYASTTIITNNTKLKIDWSKVKGFQGADKMIKAYLPGHIRGTITEIAPKDWANIIMLPTQQFMSKGKRFSANTVWKS
>ID:VCU43932.1 |[Escherichia virus vB_Eco_mar005P1]|vB_Eco_mar008P4|_Escherichia_virus_vB_Eco_mar005P1_strain_vB_Eco_mar008P4_.gbk|2|822|LR027386(167773):17509-18330:-1 ^^ Escherichia virus vB_Eco_mar005P1 strain vB_Eco_mar008P4 genome assembly, chromosome: 1.|neighbours:ID:VCU43931.1(-1),ID:VCU43933.1(-1)|neighbour_genes:3,4|
MSIFQIISEGVQAPKIAQSMNERKWIEIGLEYKKAKEKGITAKAFAESKGIKYSSFTSAMSRYASSIKTAQKIETLESKPKNKLNKQERQLLMINSFRSSIREKIRNEGAAVNNKSSKWFVETIKKSVKGHKVVKPTPGKIYTYVYDAKHKDTLPYWDRYPLIIYLGLGKHNLMYGLNLHYIPPKARQQFLEELLKQYASTTIITNNTKLKIDWSKVKGFQGADKMIKAYLPGHIRGTITEIAPKDWANIIMLPTQQFMSKGKRFSANTVWKS
>ID:VCU44849.1 |[Escherichia virus vB_Eco_mar005P1]|vB_Eco_mar009P5|_Escherichia_virus_vB_Eco_mar005P1_strain_vB_Eco_mar009P5_.gbk|2|822|LR027391(167658):111377-112198:1 ^^ Escherichia virus vB_Eco_mar005P1 strain vB_Eco_mar009P5 genome assembly, chromosome: 1.|neighbours:ID:VCU44848.1(1),ID:VCU44850.1(1)|neighbour_genes:4,3|
MSIFQIISEGVQAPKIAQSMNERKWIEIGLEYKKAKEKGITAKAFAESKGIKYSSFTSAMSRYASSIKTAQKIETLESKPKNKLNKQERQLLMINSFRSSIREKIRNEGAAVNNKSSKWFVETIKKSVKGHKVVKPTPGKIYTYVYDAKHKDTLPYWDRYPLIIYLGLGKHNLMYGLNLHYIPPKARQQFLEELLKQYASTTIITNNTKLKIDWSKVKGFQGADKMIKAYLPGHIRGTITEIAPKDWANIIMLPTQQFMSKGKRFSANTVWKS
>ID:AUV57498.1 |[Klebsiella phage KP1]||_Klebsiella_phage_KP1_.gbk|hypothetical protein|828|MG751100(167989):64705-65532:-1 ^^ Klebsiella phage KP1, complete genome.|neighbours:ID:AUV57497.1(-1),ID:AUV57499.1(-1)|neighbour_genes:tail completion prot..,head completion prot..|
MAIFEFITEAAESPKAKSRSENQWVALGVEYSAARKKGMTSKSFAESKGINPATFSKAMARHASRIKTAIKVAEIEKKPANKMTKQERALVMVNSFRSSIKDKIRNEGAAVNNKSAKWFAETIKKNIRGHSVTKPQPGKLYAYMYDAKHKDTLPFWDKFPLIVYLGLGKQGTTTLMYGLNLHYIPPKARQQFLEELLKQHANTPVISNKTRLKINWSQVKGFAGADKMIKAYIPGNIKGALIEIKPADWANVVMLPLQQFMSKGKRYSATSVWKS
>ID:APD20540.1 |[Klebsiella phage KPV15]|KPV15|_Klebsiella_phage_KPV15_.gbk|DNA end protector du..|582|KY000080(167034):85597-86178:-1 ^^ Klebsiella phage KPV15, complete genome.|neighbours:ID:APD20539.1(-1),ID:APD20541.1(-1)|neighbour_genes:tail completion prot..,DNA end protector du..|
MTKQERALVMVNSFRSSIKDKIRNEGAAVNNKSAKWFAETMKKNIRGHSVTKPQPGKLYAYMYDAKHKDTLPFWDKFPLIVYLGLGKQGTTTLMYGLNLHYIPPKARQQFLEELLKQYANTPVISNKTRLKINWSQVKGFAGADKMIKAYIPGNIKGALIEIKPADWANVVMLPTQQFMSKGKRYSATSVWKS
> |[Tevenvirinae Klebsiella_phage_Marfa]||_Klebsiella_phage_Marfa.gb|DNA end protector pr..|843|MN044033.1(168532):73205-74047:-1 ^RAST2:fig|1198136.82.peg.166^ Tevenvirinae Klebsiella_phage_Marfa|neighbours:(-1),(-1)|neighbour_genes:Phage tail completio..,head completion prot..|
MERLMAIIEFLGEAAPALNRAPSKSEQQWVKIGVEYAKAKAKGITAKEFAEERGFNYASFTKAMSRYQSRIKTAVKVEKLEKKPQNKLTKAERQLIMINSFRSSLREKIKNEGAAVNNKSARWFNDTIKKNVRGHQVSKPEPGKLYAYIYDAKHKDTLPYWDKYPLIINLGFGQNGSSRVMYGLNLHYIPPKARQAFLEELLKQYANTPVISNKTKLKINWSQVKGFKGTDKMIKSYLPGHIKGPMIEIKPADWANVVMLPLQQFMSKGKRYSATSVWKS
>ID:YP_009194440.1 |[Klebsiella phage Matisse]||_Klebsiella_phage_Matisse_.gbk|DNA end protector pr..|855|NC_028750(176081):104632-105486:-1 ^GeneID:26613379^ Klebsiella phage Matisse, complete genome.|neighbours:ID:YP_009194439.1(1),ID:YP_009194441.1(-1)|neighbour_genes:hypothetical protein,head completion prot..|
MSFIFEFEIIAEEDKPKAPPKRKLSDWVELGIKFRKARTKGVSAKRFADSEGLNYATFTKSMHRYKKQIDDEIERRSAETEARKKRNDYRKKHGIEIINDFRNSLKKITVGVSAAKRQKDSTEWFGNFIKTSIKTHRVAKPATGRLYTFAYDAKYKDTLPYWDRFPLIIFLGSGRSKAGNLVFYGLNLHYAPPRARQEFLEELLKRGYGSTKRLSNKTVLKINWGNVKGMRGATEMIKAYLPSHLKSPLAEIAPKDWAKAVWLPTQQFMSKGKPYGAKKVWSKY
>ID:AWY07047.1 |[Klebsiella phage Mineola]||_Klebsiella_phage_Mineola_.gbk|DNA end protector pr..|828|MH333064(166130):73912-74739:-1 ^^ Klebsiella phage Mineola, complete genome.|neighbours:ID:AWY07046.1(-1),ID:AWY07048.1(-1)|neighbour_genes:tail completion and ..,head completion prot..|
MAIFEFITEAAESPKAKSRSENQWVALGVEYSAARKKGMTSKSFAESKGINPATFSKAMARHASRIKTAIKVAEIEKKPANKMTKQERALVMVNSFRSSIKDKIRNEGAAVNNKSAKWFAETIKKNIRGHSVTKPQPGKLYAYMYDAKHKDTLPFWDKFPLIVYLGLGKQGTTTLMYGLNLHYIPPKARQQFLEELLKQYANTPVISNKTRLKINWSQVKGFAGADKMIKAYIPGNIKGALIEIKPADWANVVMLPLQQFMSKGKRYSATSVWKS
>ID:YP_009607389.1 |[Klebsiella phage Miro]||_Klebsiella_phage_Miro_.gbk|DNA end protector pr..|855|NC_041981(176055):104839-105693:-1 ^GeneID:40083398^ Klebsiella phage Miro, complete genome.|neighbours:ID:YP_009607388.1(1),ID:YP_009607390.1(-1)|neighbour_genes:homing endonuclease,restriction endonucl..|
MSFIFEFEIIAEEDKPKAPPKRKLSDWVELGIKFRKAKTKGVSAKRFADSEGLNYATFTKSMHRYKKQIDDEIERRSAETEARKKRNDYRKKHGIEIINDFRNSLKKITVGVSAAKRQKDSTEWFGNFIKTSIKTHRVAKPATGRLYTFAYDAKYKDTLPYWDRFPLIIFLGSGRSKAGNLVFYGLNLHYAPPRARQEFLEELLKRGYGSTKRLSNKTVLKINWGNVKGMRGATEMIKAYLPSHLKSPLAEIAPKDWAKSVWLPTQAFVSKGKPYSAKKVWNRY
> |[Tevenvirinae _Klebsiella_phage_PKO111]||_Klebsiella_phage_PKO111.gb|DNA end protector pr..|840|NC_031095.1(168758):8114-8953:-1 ^RAST2:fig|1198136.84.peg.31^ Tevenvirinae _Klebsiella_phage_PKO111|neighbours:(-1),(-1)|neighbour_genes:Phage tail completio..,head completion prot..|
MERLMAIFEFITEAAESPKAKSRSENQWVALGVEYSAARKKGMTSKSFAESKGINPATFSKAMARHASRIKTAIKVAEIEKKPANKMTKQERALVMVNSFRSSIKDKIRNEGAAVNNKSAKWFAETIKKNIRGHSVTKPQPGKLYAYMYDAKHKDTLPFWDKFPLIVYLGLGKQGTTTLMYGLNLHYIPPKARQQFLEELLKQYANTPVISNKTRLKINWSQVKGFAGADKMIKAYIPGNIKGALIEIKPADWANVVMLPLQQFMSKGKRYSATSVWKS
>ID:YP_009288833.1 |[Klebsiella phage vB_KpnM_KpV477]||_Klebsiella_phage_vB_KpnM_KpV477_.gbk|putative DNA end pro..|828|NC_031087(168272):76474-77301:-1 ^GeneID:29067137^ Klebsiella phage vB_KpnM_KpV477, complete genome.|neighbours:ID:YP_009288832.1(-1),ID:YP_009288834.1(-1)|neighbour_genes:putative tail comple..,putative head comple..|
MAIFEFITEAAESPKAKSRSENQWVALGVEYSAARKKGMTSKSFAESKGINPATFSKAMARHASRIKTAIKVAEIEKKPANKMTKQERALVMVNSFRSSIKDKIRNEGAAVNNKSAKWFAETMKKNIRGHSVTKPQPGKLYAYMYDAKHKDTLPFWDKFPLIVYLGLGKQGTTTLMYGLNLHYIPPKARQQFLEELLKQYANTPVISNKTRLKINWSQVKGFAGADKMIKAYIPGNIKGALIEIKPADWANVVMLPLQQFMSKGKRYSATSVWKS
>ID:AUO78888.1 |[Klebsiella phage vB_Kpn_F48]||_Klebsiella_phage_vB_Kpn_F48.gbk|DNA end protector du..|831|MG746602(170764):161196-162026:1 ^^ Klebsiella phage vB_Kpn_F48, complete genome.|neighbours:ID:AUO78887.1(1),ID:AUO78889.1(1)|neighbour_genes:head completion prot..,tail completion prot..|
MAIIEFLGEAAPALNRAPSKSEQQWVKIGVEYAKAKAKGITAKEFAEERGFNYASFTKAMSRYQSRIKTAVKVEKLEKKPQNKLTKAERQLIMINSFRSSLREKIKNEGAAVNNKSARWFNDTIKKNVRGHQVSKPEPGKLYAYIYDAKHKDTLPYWDKYPLIINLGFGQNGSSRVMYGLNLHYIPPKARQAFLEELLKQYANTPVISNKTKLKINWSQVKGFKGADQMIKSYLPGHIKGPMIEIKPADWANVVMLPLQQFMSKGKRYSATSVWKS
> |[Tevenvirinae Morganella_phage_vB_MmoM_MP1]||_Morganella_phage_vB_MmoM_MP1.gb|DNA end protector pr..|807|NC_031020.1(163201):70513-71319:-1 ^RAST2:fig|1198136.47.peg.153^ Tevenvirinae Morganella_phage_vB_MmoM_MP1|neighbours:(-1),(-1)|neighbour_genes:Phage tail completio..,head completion prot..|
MIFIEENEKTPEQKWIDIGVEFYRAKARGITSKQFAESKGLHYSTFTSAMSRYASRIKTALEVEAIRTKSKHNLTRRERELMLINDFRSSLKKKIKNMGAANNTKSVKWFKDTIKTGIKGKNTKIPVQGKIYTYVYDAKYKDTLPYWDKFPLIIYLGAATAGNGNQLLYGLNLHYIPPKARQSFLEELLKRYASTGRITPKMKLKIDWSKVKGMKGSDLMIKAYLPGHIKGPMIEIDPKDWHNIVMMPTQQFQSQGKRFASSKVWANY
>ID:YP_009211588.1 |[Pectobacterium bacteriophage PM2]||_Pectobacterium_bacteriophage_PM2.gbk|DNA end protector pr..|819|NC_028940(170286):79462-80280:-1 ^GeneID:26638060^ Pectobacterium bacteriophage PM2, complete genome.|neighbours:ID:YP_009211587.1(-1),ID:YP_009211589.1(-1)|neighbour_genes:tail completion and ..,putative head comple..|
MSIFLEESDRTLKPTKSEQQWVQIGLDFSKEKAKGVTAKQYAESRGINYATFTKSMSRYASRIKVAVQVEKLQSKPGNKLTKQERQLILINSFRKTIRDKIANEGAAVNNKSAKWFTETIKKGVRGHNVTRPQAGKLYAYIYDAKHKDTLPYWDKYPLIIYLGLGKHNLMYGLNLHYIPPKARQQFLEELLKQYANTPTITNSTKLKIDWSKVKGFAGADQMIKAYIPGNIKGPLIEIKPSDWSNVVLLPLQQFMSQGKRYSAQKVWANSKK
>ID:QBP35490.1 |[Phage NC-G]||_Phage_NC-G.gbk|DNA end protector du..|828|MK310184(170164):17791-18618:-1 ^^ Phage NC-G, complete genome.|neighbours:ID:QBP35489.1(-1),ID:QBP35491.1(-1)|neighbour_genes:tail completion prot..,head completion prot..|
MSIFSYINEATETTKGSKPTRSEQQWIALGVEYAKAKAKGVSAKKFAEDKGIKYSSFTSAMSRYSSRIKTAVQVEKLQKKPGNKLTKAERQLILVNSFRKSIRDKIANEGAAVNNKSAKWFTETLKKGIRGHQVSKPSPGKLYAYIYDAKHKDTLPYWDKYPLIIYLGLGKHNLMYGLNLHYIPPKARQQFLEELLKQYASTPTITNSTKLKIDWSKVKGFAGADAMIKAYIPGNIKGPLVEIKPSDWANVVMMPLQQFMSKGKRYSAQKVWKNA
> |[Tevenvirinae _Proteus_phage_phiP4-3]||_Proteus_phage_phiP4-3.gb|DNA end protector pr..|810|MG696114.1(167849):92288-93097:1 ^RAST2:fig|1198136.86.peg.130^ Tevenvirinae _Proteus_phage_phiP4-3|neighbours:(1),(1)|neighbour_genes:head completion prot..,Phage tail completio..|
MIFEIEEEIALPKSAQDWIKLGVEFAKVRRTVSSKKFAEYKGIKYSTFTSAMSRYSDKIKEALEVEAIKGKSKHKLSRRERELAIVNDFRSTLKKKIRNEGAAVNNKSIKWFKETIKTGVRTKTTKVPEIGKIYTYVYDAKNKDTLPYWDKFPLIIFLGAKTAGNGNQLLYGLNLHYIPPKARQAFLEELLKRFSSTSNISSKTKLKINWSSVRGMHGSDQMIKAYLPGHIKGPIIEVKPQDWSNIIFMPTQQFMSQGSRFAASKVWKR
> |[Tevenvirinae _Proteus_phage_vB_PmiM_Pm5461]||_Proteus_phage_vB_PmiM_Pm5461.gb|DNA end protector pr..|810|NC_028762.1(161989):70211-71020:-1 ^RAST2:fig|1198136.85.peg.144^ Tevenvirinae _Proteus_phage_vB_PmiM_Pm5461|neighbours:(-1),(-1)|neighbour_genes:Phage tail completio..,head completion prot..|
MIFEIEEEKTLPKSAQDWIKLGVEFSKVRRSISSKKFAEHKGIKYSTFTSAMSRYSDKIKEALEVEAIKGKSKHNLTRRERELAIVNEFRSTLKKKIRNEGAAVNNKSIKWFKETIKTGVRTRTTKTPEIGKIYTYVYDAKNKDTLPYWDKFPLIIFLGAKTAGNGNQLLYGLNLHYIPPKARQAFLEELLKRFSSTSNISSKTKLKINWSSVRGMHGSDQMIKAYLPGHIKGPIIEVKPQDWSNIIFMPTQQFMSQGSRFAASKVWKR
> |[Tevenvirinae _Pseudomonas_phage_PspYZU05]||_Pseudomonas_phage_PspYZU05.gb|DNA end protector pr..|816|KY971610.1(166442):69707-70522:-1 ^RAST2:fig|1198136.88.peg.113^ Tevenvirinae _Pseudomonas_phage_PspYZU05|neighbours:(-1),(-1)|neighbour_genes:hypothetical protein,head completion prot..|
MSIFILEQNETRTSAKTKQKWIQIGIEYYKAKRQGVTAKQFAEQNEIKYSTFTSGMSRYQNDIKQALTAEAISNKPDGKLSRKERELKLINSFRSSIRSKIANEGAASNNKSAKWFENTMKTVKSFKATKPSPGKLYAYAYDAKHKDTLPYWDKYPLIIFLGTGTQGSSYLMYGLNLHYIPPKARQEFLESLLKQYASTPVISNSTRLKIDWSKVKGFKGADKMIKAYLPGHIKGPIIEIKPQDWANVVLLPTQQFMSGGKRYSANKVWRS
>ID:YP_009615624.1 |[Salmonella phage Melville]||_Salmonella_phage_Melville_.gbk|DNA end protector pr..|837|NC_042044(159323):67877-68713:-1 ^GeneID:40092099^ Salmonella phage Melville, complete genome.|neighbours:ID:YP_009615623.1(-1),ID:YP_009615625.1(-1)|neighbour_genes:tail completion and ..,head completion prot..|
MAIFEIIGEAASSTTRLKPVSRNEKKWVEIGLEFNKAKSKGMSSKEFAESKEIPYATFTKAMSRYSSKIKFAEKIAKLEGKPANKLSKQERQLIMINSFRSSLRDKIRNEGAAVNNKSAKWFSETIKKNIRGHQVTKPQPGKLYAYMYDAKHKDTLPYWDRFPLIIYLGMGKQGNSTLMYGLNLHYIPPKARQQFLEELLKQYSNTPTITNKTKLKVNWSQVKGFQGADKMIKAYLPGHIKGSLTEIKPADWANVVMLPLQNFQSKGKRFSANAVWKS
>ID:YP_007501177.1 |[Salmonella phage vB_SenMS16]||_Salmonella_phage_S16_.gbk|DNA end protector pr..|837|NC_020416(160221):65838-66674:-1 ^GeneID:14675378^ Salmonella phage S16, complete genome.|neighbours:ID:YP_007501176.1(-1),ID:YP_007501178.1(-1)|neighbour_genes:tail completion and ..,head completion prot..|
MAIFEIIGEAASSTTRPKPVSRNEKKWVEIGLEFNKAKSKGMSSKEFAESKEIPYATFTKAMSRYSSKIKFAEKIAKLEGKPANKLSKQERQLIMINSFRSSLRDKIRNEGAAVNNKSAKWFSETIKKNIRGHQVTKPQPGKLYAYMYDAKHKDTLPYWDRFPLIIYLGMGKQGNSTLMYGLNLHYIPPKARQQFLEELLKQYSNTPTITNKTKLKVNWSQVKGFQGADKMIKAYLPGHIKGSLIEIKPADWANVVMLPLQNFQSKGKRFSANAVWKS
> |[Tevenvirinae _Salmonella_phage_STML-198]||_Salmonella_phage_STML-198.gb|DNA end protector pr..|837|NC_027344.1(158099):107983-108819:-1 ^RAST2:fig|1198136.87.peg.218^ Tevenvirinae _Salmonella_phage_STML-198|neighbours:(-1),(-1)|neighbour_genes:hypothetical protein,head completion prot..|
MAIFEIIGEAASSTTRPKPVSRNEKKWVEIGLEFNKAKSKGMSSKEFAESKEIPYATFTKAMSRYSSKIKFAEKIAKLEGKPANKLSKQERQLIMINSFRSSLRDKIRNEGAAVNNKSAKWFSETIKKNIRGHQVTKPQPGKLYAYMYDAKHKDTLPYWDRFPLIIYLGMGKQGNSTLMYGLNLHYIPPKARQQFLEELLKQYSNTPTITNKTKLKVNWSQVKGFQGADKMIKAYLPGHIKGSLTEIKPADWANVVMLPLQNFQSKGKRFSANAVWKS
> |[Tevenvirinae Salmonella phage STP4-a]||_Salmonella_phage_STP4-a.gb|DNA end protector pr..|837|NC_026607.2(159914):66195-67031:-1 ^RAST2:fig|1198136.48.peg.146^ Tevenvirinae Salmonella phage STP4-a|neighbours:(-1),(-1)|neighbour_genes:hypothetical protein,hypothetical protein|
MAIFEIIGEAASSTTRPKPVSRNEKKWVEIGLEFNKAKSKGMSSKEFAESKEIPYATFTKAMSRYSSKIKFAEKIAKLEGKPANKLSKQERQLIMINSFRSSLRDKIRNEGAAVNNKSAKWFSETIKKNIRGHQVTKPQPGKLYAYMYDAKHKDTLPYWDRFPLIIYLGMGKQGNSTLMYGLNLHYIPPKARQQFLEELLKQYSNTPTITNKTKLKVNWSQVKGFQGADKMIKAYLPGHIKGSLIEIKPADWANVVMLPLQNFQSKGKRFSANAVWKS
> |[Tevenvirinae Salmonella_phage_vB_SnwM_CGG4-1]||_Salmonella_phage_vB_SnwM_CGG4-1.gb|DNA end protector pr..|837|NC_031065.1(159878):62789-63625:-1 ^RAST2:fig|1198136.78.peg.143^ Tevenvirinae Salmonella_phage_vB_SnwM_CGG4-1|neighbours:(-1),(-1)|neighbour_genes:hypothetical protein,head completion prot..|
MAIFEIIGEAASSTARPKPVSRNEKKWVEIGLEFNKAKSKGMSSKEFAESKEIPYATFTKAMSRYSSKIKFAEKIAKLEGKPTNKLSKQERQLIMINSFRSSLRDKIKNEGAAVNNKSAKWFSETIKKNIRGHQVTKPQPGKLYAYMYDAKHKDTLPYWDRFPLIVYLGMGKQGNSTLMYGLNLHYIPPKARQQFLEELLKQYSNTPTITNKTKLKVNWSQVKGFQGADKMIKAYLPGHIKGSLTEIKPADWANVVMLPLQNFQSKGKRFSANAVWQA
> |[Tevenvirinae Serratia phage PS2]||_Serratia_phage_PS2.gb|DNA end protector pr..|810|KJ025957.1(167266):74652-75461:-1 ^RAST2:fig|1198136.49.peg.172^ Tevenvirinae Serratia phage PS2|neighbours:(-1),(-1)|neighbour_genes:Phage tail completio..,head completion prot..|
MIFESTAPKNRRERDWVALGVEYSKAKKKGVTSKQFADDKGILYSTFSKAMSRYSAAIKMALRVESIHQKPVHKLNKEEKALKLINSFRSSLRDRVKDQGAATNNKSMKWFADTIKKSVRSHSVTKPSMGKIYAFAYDAKHKDTLPYWDKFPLIIYLGDATAKNGSYLWYGLNLHYIPPKARQSFLEELLKSYANTPVISNKTKLKINWSKVKGMRGSDLMIKAYLPNRLRGPMLEVKPDDWANIVLMPTQQFVSKGKRYGAQQVWKKY
>ID:APC45055.1 |[Shigella phage SH7]||_Shigella_phage_SH7_.gbk|DNA end protector pr..|825|KX828711(164870):71848-72672:-1 ^^ Shigella phage SH7, complete genome.|neighbours:ID:APC45132.1(-1),ID:APC45015.1(-1)|neighbour_genes:tail completion and ..,head completion prot..|
MAIFQIINESTPQVPKVKQSLNEKKWIQIGLEYKKAKAKGMTGKQFAEERGIKYSTFTSAMSKYASGIKTAEKIQKLESKPMNKLNKQERQLLMINSFRQTLRDKIRNEGAAINNKTRKWFAETIKQVKGHKVVRLQPGRIYAFAYDAKHKETLPYWDKFPLIIYLGLGKHNLMYGLNLHYIPPKARQQFLEELLKQYANTPTITNKTKLKIDWSQVKGFRGADQMIKAYIPGNIMGSLVEIAPKDWANVVLMPLQQFVSKGKRFSANKVWSNI
>ID:YP_009288512.1 |[Shigella phage SHBML-50-1]||_Shigella_phage_SHBML-50-1_.gbk|DNA end protector du..|825|NC_031085(166634):75293-76117:-1 ^GeneID:29060602^ Shigella phage SHBML-50-1, complete genome.|neighbours:ID:YP_009288511.1(-1),ID:YP_009288513.1(-1)|neighbour_genes:tail completion prot..,head completion prot..|
MAIFQIINESTPQVPKVKQSLNEKKWIQIGLEYKKAKAKGMTGKQFAEERGIKYSTFTSAMSKYASGIKTAEKIQKLESKPMNKLNKQERQLLMINSFRQTLRDKIRNEGAAINNKTRKWFAETIKQVKGHKVVRPQPGRIYAFAYDAKHKETLPYWDKFPLIIYLGLGKHNLMYGLNLHYIPPKARQQFLEELLKQYSNTPTITNKTKLKIDWSQVKGFRGADQMIKAYIPGNIMGSLVEIAPKDWANVVLMPLQQFVSKGKRFSANKVWSNI
>ID:YP_009277519.1 |[Shigella phage SHFML-11]||_Shigella_phage_SHFML-11.gbk|DNA end protector du..|825|NC_030953(170650):21197-22021:-1 ^GeneID:29056226^ Shigella phage SHFML-11, complete genome.|neighbours:ID:YP_009277518.1(-1),ID:YP_009277520.1(-1)|neighbour_genes:tail completion prot..,head completion prot..|
MAIFQIINESTPQVPKVKQSLNEKKWIQIGLEYKKAKAKGMTGKQFAEERGIKYSTFTSAMSKYASGIKTAEKIQKLESKPMNKLNKQERQLLMINSFRQTLRDKIRNEGAAINNKTRKWFAETIKQVKGHKVVRPQPGRIYAFAYDAKHKETLPYWDKFPLIIYLGLGKHNLMYGLNLHYIPPKARQQFLEELLKQYANTPTITNKTKLKIDWSQVKGFRGADQMIKAYIPGNIMGSLVEIAPKDWANVVLMPLQQFVSKGKRFSANKVWSNI
> |[Tevenvirinae Shigella_phage_SHSML-52-1]||_Shigella_phage_SHSML-52-1.gb|DNA end protector pr..|822|NC_031090.1(169621):125378-126199:1 ^RAST2:fig|1198136.79.peg.182^ Tevenvirinae Shigella_phage_SHSML-52-1|neighbours:(1),(1)|neighbour_genes:Phage head completio..,hypothetical protein|
MSIFQIISEGVQAPKIAQSMNERKWIEIGLEYKKAKEKGITAKAFAESKGIKYSSFTSAMSRYASSIKTAQKIETLESKPKNKLNKQERQLLMINSFRSSIREKIRNEGAAVNNKSSKWFVETIKKSVKGHKVVKPTPGKIYTYVYDAKHKDTLPYWDRYPLIIYLGLGKHNLMYGLNLHYIPPKARQQFLEELLKQYASTTTITNNTKLKIDWSKVKGFQGADKMIKAYLPGHIRGTITEIAPKDWANIIMLPTQQFMSKGKRFSANTVWKS
>ID:YP_003934784.1 |[Shigella phage SP18]||_Shigella_phage_SP18.gbk|gp2|825|NC_014595(170605):73542-74366:-1 ^GeneID:9830525^ Shigella phage SP18, complete genome.|neighbours:ID:YP_003934783.1(-1),ID:YP_003934785.1(-1)|neighbour_genes:gp3,gp4|
MSIFTFINESADKPGPKPSKSEQQWVEIGVEFYTAKEKGMTSKKFAEEKGINYSTFTKSMSRYNSRIQTAYKVSKLKKKPAGKLTKAERQLIMVNSFRKSIRDKIANEGAASNTKSARWFAETIKKSVRGHVTAKPQPGKIYAYIYDAKHKDTLPYWDKYPLIIYLGLGKHNLMYGLNLHYIPPKARQEFLEELLKQYANTPTITNKTHLKIDWSKVKGFKGADQMIKAYIPGNIKGTITEIKPSDWANVVMLPLQAFYSKGKKFSAQKVWRNS
>ID:AUV63820.1 |[Shigella phage Sf20]||_Shigella_phage_Sf20_.gbk|DNA end protector pr..|822|MF327006(163982):1-822:-1 ^^ Shigella phage Sf20, complete genome.|neighbours:start(),ID:AUV63821.1(-1)|neighbour_genes:start(),head completion prot..|
MSVFEIITEDEKPSPQKRKSKQWVELGVEFAKAKAKGMTAKAFADSKGIAYATFTKSMSRYASEIKTAIEVEKLKGKGAKGLNKQQRAMMMINDFRASMRAVSKSRPKEKSQEWFTKTIKAGIKGHQIVKPQVGRIYTFMYDAKYKDTLPYWDVFPLIICLGDSKTKAGNTVMLGLNLHYVTPKARQQFLEALLKQYASTPTLSNKTRLKIKWSDVKGMRGSDHMIKAYLPGHIKTKLVEISPKDWSNIIYMPTYQFMSKGKKYDARKVWKDA
>ID:YP_009618956.1 |[Shigella phage Sf21]||_Shigella_phage_Sf21_.gbk|DNA end protector pr..|825|NC_042077(166002):73079-73903:-1 ^GeneID:40095559^ Shigella phage Sf21, complete genome.|neighbours:ID:YP_009618955.1(-1),ID:YP_009618957.1(-1)|neighbour_genes:tail completion and ..,head completion prot..|
MAIFQIINESTPQVPKVKQSLNEKKWIQIGLEYRKAKAKGMTGKQFAEERGIKYSTFTSAMSKYASGIKTAEKIQKLESKPMNKLNKQERQLLMINSFRQTLRDKIRNEGAAINNKTRKWFAETIKQVKGHKVVRPQPGRIYAFAYDAKHKETLPYWDKFPLIIYLGLGKHNLMYGLNLHYIPPKARQQFLEELLKQYSNTPTITNKTKLKIDWSQVKGFRGADQMIKAYIPGNIMGSLVEIAPKDWANVVLMPLQQFVSKGKRFSANKVWSNI
>ID:YP_009614799.1 |[Shigella phage Sf22]||_Shigella_phage_Sf22_.gbk|DNA end protector pr..|825|NC_042039(166283):19074-19898:-1 ^GeneID:40091214^ Shigella phage Sf22, complete genome.|neighbours:ID:YP_009614798.1(-1),ID:YP_009614800.1(-1)|neighbour_genes:gp46,gp48|
MAIFQIINESTPQVPKVKQSLNEKKWIQIGLEYKKAKAKGMTGKQFAEERGIKYSTFTSAMSKYASGIKTAEKIQKLESKPMNKLNKQERQLLMINSFRQTLRDKIRNEGAAINNKTRKWFAETIKQVKGHKVVRPQPGRIYAFAYDAKHKETLPYWDKFPLIIYLGLGKHNLMYGLNLHYIPPKARQQFLEELLKQYSNTPTITNKTKLKIDWSQVKGFRGADQMIKAYIPGNIMGSLVEIAPKDWANVVLMPLQQFVSKGKRFSANKVWSNI
>ID:ATE86677.1 |[Shigella phage Sf23]||_Shigella_phage_Sf23_.gbk|DNA end protector pr..|825|MF158046(167678):163203-164027:-1 ^^ Shigella phage Sf23, complete genome.|neighbours:ID:ATE86676.1(-1),ID:ATE86678.1(-1)|neighbour_genes:tail completion and ..,head completion prot..|
MAIFQIINESTPQVPKVKQSLNEKKWIQIGLEYKKAKAKGMTGKQFAEERGIKYSTFTSAMSKYASGIKTAEKIQKLESKPMNKLNKQERQLLMINSFRQTLRDKIRNEGAAINNKTRKWFAETIKQVKGHKVVRPQPGRIYAFAYDAKHKETLPYWDKFPLIIYLGLGKHNLMYGLNLHYIPPKARQQFLEELLKQYANTPTITNKTKLKIDWSQVKGFRGADQMIKAYIPGNIMGSLVEIAPKDWANVVLMPLQQFVSKGKRFSANKVWSNI
>ID:YP_009619081.1 |[Shigella phage Sf24]||_Shigella_phage_Sf24_.gbk|DNA end protector pr..|825|NC_042078(168112):1-825:-1 ^GeneID:40095696^ Shigella phage Sf24, complete genome.|neighbours:start(),ID:YP_009619082.1(-1)|neighbour_genes:start(),head completion prot..|
MAIFQIINESTPQVPKVKQSLNEKKWIQIGLEYKKAKAKGMTGKQFAEERGIKYSTFTSAMSKYASGIKTAEKIQKLESKPMNKLNKQERQLLMINSFRQTLRDKIRNEGAAINNKTRKWFAETIKQVKGHKVVRPQPGRIYAFAYDAKHKETLPYWDKFPLIIYLGLGKHNLMYGLNLHYIPPKARQQFLEELLKQYANTPTITNKTKLKIDWSQVKGFRGADQMIKAYIPGNIMGSLVEIAPKDWANVVLMPLQQFVSKGKRFSANKVWSNI
>ID:YP_004415041.1 |[Shigella phage Shfl2]||_Shigella_phage_Shfl2_.gbk|putative DNA end pro..|825|NC_015457(165919):72297-73121:-1 ^GeneID:10498904^ Shigella phage Shfl2, complete genome.|neighbours:ID:YP_004415040.1(-1),ID:YP_004415042.1(-1)|neighbour_genes:putative tail comple..,putative head comple..|
MAIFQIINESTPQVPKVKQSLNEKKWIQIGLEYKKAKAKGMTGKQFAEERGIKYSTFTSAMSKYASGIKTAEKIQKLESKPMNKLNKQERQLLMINSFRQTLHDKIRNEGAAINNKTRKWFAETIKQVKGHKVVRPQPGRIYAFAYDAKHKETLPYWDKFPLIIYLGLGKHNLMYGLNLHYIPPKARQQFLEELLKQYANTPTITNKTKLKIDWSQVKGFRGADQMIKAYIPGNIMGSLVEIAPKDWANVVLMPLQQFVSKGKRFSANKVWSNI
>ID:YP_009110966.1 |[Shigella phage pSs-1]||_Shigella_phage_pSs-1_.gbk|hypothetical protein|825|NC_025829(164999):77882-78706:-1 ^GeneID:22475232^ Shigella phage pSs-1, complete genome.|neighbours:ID:YP_009110965.1(-1),ID:YP_009110967.1(-1)|neighbour_genes:hypothetical protein,hypothetical protein|
MAIFQIINESTPQVPKVKQSLNEKKWIQIGLEYKKAKAKGMTGKQFAEERGIKYSTFTSAMSKYASGIKTAEKIQKLESKPMNKLNKQERQLLMINSFRQTLRDKIRNEGAAINNKTRKWFAETIKQVKGHKVVRPQPGRIYAFAYDAKHKETLPYWDKFPLIIYLGLGKHNLMYGLNLHYIPPKARQQFLEELLKQYSNTPTITNKTKLKIDWSQVKGFRGADQMIKAYIPGNIMGSLVEIAPKDWANVVLMPLQQFVSKGKRFSANKVWSNI
> |[Tevenvirinae Vibrio_phage_KVP40]||_Vibrio_phage_KVP40.gb|Putative phage DNA e..|597|NC_005083.2(244834):188389-188985:-1 ^RAST2:fig|1198136.81.peg.381^ Tevenvirinae Vibrio_phage_KVP40|neighbours:(-1),(-1)|neighbour_genes:Phage baseplate hub ..,Phage head completio..|
MARPERAKKKKESLLDSFKAQTHELGRTPIAKNQRKSLAWFKKRVHDAIRSRKVQVPHKGNMYVFAYDAKTKHQLPYWDKFPCIICLGQQKGYMLGLNLHYIPPKDREKFLTTLLRYANTKTVSNSTRLMIDWGRVKNIKFSKHMVKLYILKRIKGSLEEVKPHDWYNVIHMPLQQFVAKNGRNISAVRAYDDRYRRR
> |[Tevenvirinae Vibrio_phage_ValB1_HC]||_Vibrio_phage_ValB1_HC.gb|DNA end protector pr..|597|MK568540.1(247619):136593-137189:1 ^RAST2:fig|1198136.76.peg.195^ Tevenvirinae Vibrio_phage_ValB1_HC|neighbours:(1),(1)|neighbour_genes:Phage head completio..,Phage baseplate hub ..|
MARPERAKKKKESLLDSFKAQTHELGRQPIAKNQRKSLAWFKKRVHDAIRSRKVQRPHKGNMYVFAYDAKHKDKLPYWDKFPCIICLGVEKGYMLGLNLHYIPPKDREKFLTILLRYATTKTVSNTTRLSVDWGRVKNIKFSKHMVKLYILKRIKGSLEEVKPHDWYNVIHMPLQQFVAKNGRNISAVRAYDDRYRRR
> |[Tevenvirinae Vibrio_phage_ValKK3]||_Vibrio_phage_ValKK3.gb|DNA end protector pr..|597|NC_028829.1(248088):187935-188531:1 ^RAST2:fig|1198136.77.peg.329^ Tevenvirinae Vibrio_phage_ValKK3|neighbours:(1),(1)|neighbour_genes:Phage head completio..,Phage baseplate hub ..|
MARPERAKKKKESLLDSFKAQTHELGRQPIAKNQRKSLAWFKKRVHDAIRSRKVQRPHKGNMYVFAYDAKHKDKLPYWDKFPCIICLGVEKGYMLGLNLHYIPPKDREKFLTILLRYATTKTVSNTTRLSVDWGRVKNIKFSKHMVKLYILKRIKGSLEEVKPHDWYNVIHMPLQQFVAKNGRNISAVRAYDDRYRRR
> |[Tevenvirinae Vibrio_phage_phi-Grn1]||_Vibrio_phage_phi-Grn1.gb|DNA end protector pr..|597|KT919972.1(248605):52654-53250:-1 ^RAST2:fig|1198136.75.peg.103^ Tevenvirinae Vibrio_phage_phi-Grn1|neighbours:(-1),(-1)|neighbour_genes:Phage baseplate hub ..,hypothetical protein|
MARPERAKKKKESLLDSFKAQTHELGRQPIAKNQRKSLAWFKKRVHDAIRSRKVQRPHKGNMYVFAYDAKHKDKLPYWDKFPCIICLGVEKGYMLGLNLHYIPPKDREKFLTILLRYATTKTVSNTTRLSVDWGRVKNIKFSKHMVKLYILKRIKGSLEEVKPHDWYNVIHMPLQQFVAKNGRNISAVRAYDDRYRRR
> |[Tevenvirinae Vibrio_phage_phi-ST2]||_Vibrio_phage_phi-ST2.gb|DNA end protector pr..|597|KT919973.1(250485):112831-113427:-1 ^RAST2:fig|1198136.73.peg.244^ Tevenvirinae Vibrio_phage_phi-ST2|neighbours:(-1),(-1)|neighbour_genes:Phage baseplate hub ..,Phage head completio..|
MARPERAKKKKESLLDSFKAQTHELGRQPIAKNQRKSLAWFKKRVHDAIRSRKVQRPHKGNMYVFAYDAKHKDKLPYWDKFPCIICLGVEKGYMLGLNLHYIPPKDREKFLTILLRYATTKTVSNTTRLSVDWGRVKNIKFSKHMVKLYILKRIKGSLEEVKPHDWYNVIHMPLQQFVAKNGRNISAVRAYDDRYRRR
> |[Tevenvirinae _Vibrio_phage_vB_VmeM-32]||_Vibrio_phage_vB_VmeM-32.gb|DNA end protector pr..|315|KU160494.1(199912):83268-83582:-1 ^RAST2:fig|1198136.70.peg.133^ Tevenvirinae _Vibrio_phage_vB_VmeM-32|neighbours:(-1),(-1)|neighbour_genes:hypothetical protein,Phage DNA end protec..|
MLGLNLHYIPPKARQEFLEELLKFASSDRLSNKTYLEINWNKVKNVDTRLVKHMVKSYLPSHVKGQFVEIKPADWVNVVYLPTAKFVSGPDSKSFNNKKVWSNY
> |[Tevenvirinae _Vibrio_phage_vB_VmeM-32]||_Vibrio_phage_vB_VmeM-32.gb|Phage DNA end protec..|690|KU160494.1(199912):83593-84282:-1 ^RAST2:fig|1198136.70.peg.134^ Tevenvirinae _Vibrio_phage_vB_VmeM-32|neighbours:(-1),(-1)|neighbour_genes:DNA end protector pr..,Phage protein (ACLAM..|
MNEVEDTMIFKEHAIPLTETEKRNNQQWIQLGVDYMIAKRKNASLNLQTFAKEKGLNYNTLRGRLSAYKAEIKEKFNKSTPKKTKAQWIDLGVEYLDSKLTPKQFAEKYGLNPDSFRRVLSTYKKDIQTAKLAKDALSGKRRLNAQQKHAVMLQDFRAQIKTRASISPPKNEKKTTEWFQQTIKNQARGHKVGVPKQGRIYTFVYDAKHKATLPYWDAFPLIVYLGANN
> |[Tevenvirinae Vibriophage_phi-pp2]||_Vibriophage_phi-pp2.gb|Putative phage DNA e..|414|JN849462.1(246421):190094-190507:-1 ^RAST2:fig|1198136.74.peg.375^ Tevenvirinae Vibriophage_phi-pp2|neighbours:(-1),(-1)|neighbour_genes:Phage baseplate hub ..,Phage head completio..|
MYVFAYDAKTKHQLPYWDKFPCIICLGQQKGYMLGLNLHYIPPKDREKFLTTLLRYANTKTVSNSTRLMIDWGRVKNIKFSKHMVKLYILKRIKGSLEEVKPHDWYNVIHMPLQQFVAKNGRNISAVRAYDDRYRRR
>ID:YP_009153745.1 |[Yersinia phage PST]||_Yersinia_phage_PST_.gbk|DNA end protector pr..|825|NC_027404(167785):72864-73688:-1 ^GeneID:24677532^ Yersinia phage PST, complete genome.|neighbours:ID:YP_009153744.1(-1),ID:YP_009153746.1(-1)|neighbour_genes:tail completion and ..,head completion prot..|
MAIFQIINESTPQVPKVKQSLNEKKWIQIGLEYKKAKAKGMTGKQFAEERGIKYSTFTSAMSKYASGIKTAEKIQKLESKPMNKLNKQERQLLMINSFRQTLRDKIRNEGAAINNKTRKWFAETIKQVKGHKVVRPQPGRIYAFAYDAKHKETLPYWDKFPLIIYLGLGKHNLMYGLNLHYIPPKARQQFLEELLKQYSNTPTITNKTKLKIDWSQVKGFRGADQMIKAYIPGNIMGSLVEIAPKDWANVVLMPLQQFVSKGKRFSANKVWSNI
>ID:VEV89758.1 |[Yersinia phage fPS-2]||_Yersinia_phage_fPS-2_.gbk|g142c|828|LR215722(169060):74771-75598:-1 ^^ Yersinia phage fPS-2 genome assembly, chromosome: I.|neighbours:ID:VEV89757.1(-1),ID:VEV89759.1(-1)|neighbour_genes:g141c,g143c|
MAIFQIINESTPQVPKVKQSLNEKKWIQIGLEYKKAKAKGMTGKQFAEERGIKYSTFTSAMSKYASGIKTAEKIQKLESKPMNKLNKQERQLLMINSFRQTLRDKIRNEGAAINNKTRKWFAETIKQVKGHKVVRPQPGRIYAFAYDAKHKETLPYWDKFPLIIYLGLGKHNLMYGLNLHYIPPKARQQFLEELLKQYANTPTITNKTKLKIDWSQVKGFRGADQMIKAYIPGNIMGSLVEIAPKDWANVVLMPLQSFYSKGKRFSANKVWSNVR
>ID:YP_009149390.1 |[Yersinia phage phiD1]||_Yersinia_phage_phiD1_.gbk|g151|825|NC_027353(167063):74193-75017:-1 ^GeneID:24635587^ Yersinia phage phiD1 complete genome.|neighbours:ID:YP_009149389.1(-1),ID:YP_009149391.1(-1)|neighbour_genes:g150,g152|
MAIFQIINESTPQVPKVKQSLNEKKWIQIGLEYKKAKAKGMTGKQFAEERGIKYSTFTSAMSKYASGIKTAEKIQKLESKPMNKLNKQERQLLMINSFRQTLRDKIRNEGAAINNKTRKWFAETIKQVKGHKVVRPQPGRIYAFAYDAKHKETLPYWDKFPLIIYLGLGKHNLMYGLNLHYIPPKARQQFLEELLKQYANTPTITNKTKLKIDWSQVKGFRGADQMIKAYIPGNIMGSLVEIAPKDWANVVLMPLQQFVSKGKRFSANKVWSNI
