# Supplementary material for: Influence of Non-canonical DNA Bases on the Genomic Diversity of Tevenvirinae
Source: Front Microbiol. 2021 Apr 6;12:632686. doi: 10.3389/fmicb.2021.632686 (PMC8056088; doi:10.3389/fmicb.2021.632686)
Supplement: Supplementary Data Sheet 1 — Clustering results (folders “first clusterisation,” “second clusterisation,” and “third clusterisation”): the number of pan-genome components in the individual genome (files “pan genome components of genomes”), the total number of all clusters and components of the pan-genome (files “pan genome components”), a list of clusters of the core genome (files “core list”), a list of clusters of the softcore genome (files “softcore list”). Clusters of the softcore genome (folders “softcore clusters”) are presented in the files which show regions in genomes, protein sequences, names of viruses which have these proteins A description of softcore clusters is also supplied (file “Softcore clusters description”). [file Data_Sheet_1.ZIP › Data sheet 1/third clusterisation/softcore_clusters/20436_4.faa]

> |[Tevenvirinae _Acinetobacter_phage_133]||_Acinetobacter_phage_133.gb|Phage head completio..|471|NC_015250.1(159801):74133-74603:-1 ^RAST2:fig|1198136.113.peg.170^ Tevenvirinae _Acinetobacter_phage_133|neighbours:(-1),(1)|neighbour_genes:DNA end protector pr..,baseplate wedge subu..|
MAYSGKYVVKNVHKYRGDYTKITYRSTWEKFMMEHLDSNPKVIQWNSECVIIPYFSTADGKKRRYFMDFYVKYRLEDNTIREFLYEVKPDKETRPPKPPLRMTKTTKTRYLNELYTFKVNKDKWLATMQFCEKNKYTFKILTEHNLKQFGFKGAVK
> |[Tevenvirinae _Acinetobacter_phage_AM101]||_Acinetobacter_phage_AM101.gb|Phage head completio..|456|MH165274.1(166487):86255-86710:1 ^RAST2:fig|1198136.62.peg.104^ Tevenvirinae _Acinetobacter_phage_AM101|neighbours:(-1),(1)|neighbour_genes:Phage baseplate wedg..,DNA end protector pr..|
MNVAYSGKYIVKNKSKYKGHVDKVTYRSSWEKWYFNWLDTDPRVKYWSSEEVVIQYFSHADGRKRRYFMDIWFKTHEGQEFFIEIKPKKETMPPKPPAKLTAGAKRRYENECYTWQVNLDKWKAAQALAEKRNVKFRVLTEEGLRKLGMKI
> |[Tevenvirinae _Acinetobacter_phage_Ac42]||_Acinetobacter_phage_Ac42.gb|head completion prot..|462|NC_014660.1(167716):84564-85025:-1 ^RAST2:fig|1198136.114.peg.166^ Tevenvirinae _Acinetobacter_phage_Ac42|neighbours:(-1),(1)|neighbour_genes:DNA end protector pr..,Phage baseplate wedg..|
MAYSGKFMPVNKEKYKGDLYKISYRSSWEHWFMKYLDNNPQVVKWNSEEVVIPYFSTADGRRRRYFMDFWAKFDMGNGEYKEFFFEVKPKKETIAPKQPAKLTVQAKKRFINELYTWKVNSDKWVAAEKVATKHNITFRLLTENGLRRLGMVL
> |[Viruses _Acinetobacter_phage_Acj61]||_Acinetobacter_phage_Acj61.gb|Phage head completio..|450|NC_014661.1(164093):85845-86294:-1 ^RAST2:fig|10239.85.peg.158^ Viruses _Acinetobacter_phage_Acj61|neighbours:(-1),(1)|neighbour_genes:putative Seg-like ho..,Phage baseplate wedg..|
MAYSGSFMPKNREKYKGEITKIHYRSNWEKFFMNYCDKNDAIVKWSSEEVVIPYFSQADGKRRRYFMDFWVKYDTGQEFLIEVKPKKETLPPIKPTQLTAGAKRRFMNEIYTYSVNIDKWKAAKAVADKNKINFRILTEEGLRKLGYVC
> |[Viruses _Acinetobacter_phage _Acj9]||_Acinetobacter_phage_Acj9.gb|Phage head completio..|450|NC_014663.1(169947):86672-87121:-1 ^RAST2:fig|10239.87.peg.156^ Viruses _Acinetobacter_phage _Acj9|neighbours:(-1),(1)|neighbour_genes:gp2 DNA end protecto..,Phage baseplate wedg..|
MAHSGRFVPKNKMKYRGHVDKITYRSSWELFYMKWCDSNDKVTAWSSEEAVIPYFSHADGRKRRYFMDIWFKIEGGQEFFIEIKPKKETVRPVPPQNLTAASKKRFAQEIYTFMVNQDKWKAAKALADKRGIIFRVLTEDGLRKMGAKI
> |[Tevenvirinae _Acinetobacter_phage_KARL-1]||_Acinetobacter_phage_KARL-1.gb|Phage head completio..|456|MH713599.1(166560):102586-103041:1 ^RAST2:fig|1198136.64.peg.132^ Tevenvirinae _Acinetobacter_phage_KARL-1|neighbours:(-1),(1)|neighbour_genes:Phage baseplate wedg..,putative Seg-like ho..|
MNVAYSGKYIVKNKSKYKGHVDKVTYRSSWEKWYFNWLDTDPRVKYWSSEEVIIQYFSHADGRKRRYFMDIWFKTHEGQEFFIEIKPKKETMPPKPPAKLTAGAKRRYENECYTWAVNCDKWKAAQALAEKRNVKFRILTEEGLRRLGMKI
> |[Viruses _Acinetobacter_phage_ZZ1]||_Acinetobacter_phage_ZZ1.gb|Phage head completio..|450|NC_018087.3(166687):80298-80747:-1 ^RAST2:fig|10239.86.peg.160^ Viruses _Acinetobacter_phage_ZZ1|neighbours:(-1),(1)|neighbour_genes:gp2 DNA end protecto..,Phage baseplate wedg..|
MAYSGRFIPKNKNKYRGKIDKIQYRSTWEKFYMDWLDNNDKVIAWSSEEVVIPYFSQMDGRKRRYFMDFWFKIEGGKEFFVEVKPKKETVEPVPPAQLTTAAKKRFQKEIYTWNVNCNKWEAAQQLAEKRGVTFRVLTEVGLRKMGMKI
> |[Tevenvirinae Acinetobacter_phage_vB_ApiM_fHyAci03]||_Acinetobacter_phage_vB_ApiM_fHyAci03.gb|Phage head completio..|456|MH460829.1(165975):80933-81388:-1 ^RAST2:fig|1198136.65.peg.171^ Tevenvirinae Acinetobacter_phage_vB_ApiM_fHyAci03|neighbours:(-1),(1)|neighbour_genes:DNA end protector pr..,Phage baseplate wedg..|
MNVAYSGKYIVKNKSKYKGHVDKVTYRSSWEKWYFNWLDTDPRVKYWSSEEVVIQYFSHADGRKRRYFMDIWFKTHEGQEFFIEIKPKKETMPPKPPAKLTAGAKRRYENECYTWQVNLDKWKAAQALAEKRNVKFRVLTEEGLRKLGMKI
> |[Tevenvirinae _Aeromonas_phage_65.2]||_Aeromonas_phage_65.2.gb|head completion prot..|471|KY290955.1(236567):98928-99398:1 ^RAST2:fig|1198136.115.peg.113^ Tevenvirinae _Aeromonas_phage_65.2|neighbours:(-1),(1)|neighbour_genes:Phage baseplate tail..,Phage endonuclease|
MAGHKAHKGQYFVKNPEKYKGDHRKVTYRSSWEKYIMELLDNHPDVKYWNSEELVIPYFSNADGKKRRYFMDMYIQWIDGSVSLWEVKPTHECYPPVPPKRNTLKAKNAYIHAQYTWAVNNDKWKTTVALCEKKGWKFNIITEIALKKMGFKGLKK
> |[Viruses Aeromonas phage 65]||_Aeromonas_phage_65.gb|Phage head completio..|471|NC_015251.1(235229):98947-99417:1 ^RAST2:fig|10239.65.peg.113^ Viruses Aeromonas phage 65|neighbours:(-1),(1)|neighbour_genes:Phage baseplate tail..,Phage endonuclease|
MAGHKAHKGQYFVKNPEKYKGDHRKVTYRSSWEKYIMELLDNHPDVKYWNSEELVIPYFSNADGKKRRYFMDMYIQWIDGSVSLWEVKPTHECYPPVPPKRNTLKAKNAYIHAQYTWAVNNDKWKTTVALCEKKGWKFNIITEIALKKMGFKGLKK
> |[Tevenvirinae _Aeromonas_phage_AS-szw]||_Aeromonas_phage_AS-szw.gb|head completion prot..|471|MF498773.1(229957):75555-76025:-1 ^RAST2:fig|1198136.118.peg.189^ Tevenvirinae _Aeromonas_phage_AS-szw|neighbours:(-1),(1)|neighbour_genes:DNA end protector pr..,Phage baseplate tail..|
MAGNNTYKGQFFVKNREKYKGDPKKVTYRSSWEKYIMEMLDNNPDVRYWNSECMVIPYFSNADGKKRRYFMDMWIQWSDGSISLWEVKPKKECFPPVPPKRNTLKAKNAYIQAVYTWQVNNDKWKTTAELCKKKGWRFNIINEDSLKAMGFKGLTK
> |[Tevenvirinae _Aeromonas_phage_AS-zj]||_Aeromonas_phage_AS-zj.gb|head completion prot..|471|MF448340.1(229929):181176-181646:-1 ^RAST2:fig|1198136.120.peg.382^ Tevenvirinae _Aeromonas_phage_AS-zj|neighbours:(-1),(1)|neighbour_genes:DNA end protector pr..,Phage baseplate tail..|
MAGNNTYKGQYFVKNREKYKGDPKKVTYRSSWEKYIMEMLDNNPDVRYWNSECMVIPYFSNADGKKRRYFMDMWIQWSDGSISLWEVKPKKECFPPVPPKRNTLKAKNAYIQAVYTWQVNNDKWKTTAELCKKKGWRFNIINEDSLRAMGFKGLTK
>ID:NP_944080.1 |[Aeromonas virus Aeh1]||_Aeromonas_phage_Aeh1_.gbk|4|471|NC_005260(233234):122315-122785:-1 ^GeneID:2658175^ Aeromonas phage Aeh1, complete genome.|neighbours:ID:NP_944079.1(-1),ID:NP_944081.1(1)|neighbour_genes:2,gp48 baseplate tail ..|
MAETYKGKFVPENKEKYRGDASKITYRSSWELFIMKMLDRNPEVKWWNSEETVIPYFSEADGKKRRYFMDMTVCWKNGSISLWEVKPRKETMPPQMPNRNTAAAKKRFAQEVYTWGVNTSKWKAAIKVCEQKGWRFNIITEDTLKRMGFKGVKDDI
> |[Tevenvirinae _Aeromonas_phage_AsFcp_2]||_Aeromonas_phage_AsFcp_2.gb|Phage head completio..|471|MH791401.1(219171):57910-58380:-1 ^RAST2:fig|1198136.67.peg.137^ Tevenvirinae _Aeromonas_phage_AsFcp_2|neighbours:(-1),(1)|neighbour_genes:DNA end protector pr..,Phage baseplate tail..|
MSQAYKGKFVPENKEKYRGDYSKITYRSSWELFIMKMLDRNTEVKWWGSEITVIPYFSESDGKKRRYFIDMTICWKDGNISLWEVKPAAETRPPAIPSRNTAAAKKRFADQVYTWGVNTSKWKATIDVCQKKGWKFNIITEDVLKRMGFKGVKDDI
> |[Tevenvirinae _Aeromonas_phage_Asswx_1]||_Aeromonas_phage_Asswx_1.gb|head completion prot..|471|MH791398.1(229103):83243-83713:-1 ^RAST2:fig|1198136.119.peg.214^ Tevenvirinae _Aeromonas_phage_Asswx_1|neighbours:(-1),(1)|neighbour_genes:DNA end protector pr..,Phage baseplate tail..|
MAGNNTYKGQYFVKNREKYKGDPKKVTYRSSWEKYIMEMLDNNPDVRYWNSECMVIPYFSNADGKKRRYFMDMWIQWSDGSISLWEVKPKKECFPPVPPKRNTLKAKNAYIQAVYTWQVNNDKWKTTAELCKKKGWRFNIINEDSLRAMGFKGLTK
> |[Tevenvirinae _Aeromonas_phage_Aswh_1]||_Aeromonas_phage_Aswh_1.gb|head completion prot..|471|MH791414.1(229730):155665-156135:1 ^RAST2:fig|1198136.117.peg.262^ Tevenvirinae _Aeromonas_phage_Aswh_1|neighbours:(-1),(1)|neighbour_genes:Phage baseplate tail..,DNA end protector pr..|
MAGRSTYKGQYFVKNREKYKGDPKKVTYRSSWEKYIMEMLDNSPDVRYWNSEEMVIPYFSNADGKKRRYFMDFYIQWVDGSISLWEVKPQKETIPPVAPKRNTLKSKQTFMEQVYTWNVNTDKWKTTAEICKKKGWRFNIITESALKMMGFKGLNK
> |[Tevenvirinae _Aeromonas_phage_CC2]||_Aeromonas_phage_CC2.gb|head completion prot..|471|NC_019538.1(231743):187397-187867:1 ^RAST2:fig|1198136.110.peg.354^ Tevenvirinae _Aeromonas_phage_CC2|neighbours:(-1),(1)|neighbour_genes:Phage baseplate tail..,DNA end protector pr..|
MAGNNTYKGQYFVKNREKYKGDPKKVTYRSSWEKYIMEMLDNNPDVRYWNSECMVIPYFSNADGKKRRYFMDMWIQWSDGSISLWEVKPKKECFPPVPPKRNTLKAKNAYIQAVYTWQVNNDKWKTTAELCKKKGWRFNIINEDSLKAMGFKGLTK
> |[Tevenvirinae _Aeromonas_phage_PX29]||_Aeromonas_phage_PX29.gb|Phage head completio..|471|NC_023688.1(222006):108285-108755:-1 ^RAST2:fig|1198136.108.peg.224^ Tevenvirinae _Aeromonas_phage_PX29|neighbours:(-1),(1)|neighbour_genes:DNA end protector pr..,Phage baseplate tail..|
MSQAYKGKFVPENKEKYRGDYSKITYRSSWELFIMKMLDRNTEVKWWGSEITVIPYFSESDGKKRRYFIDMTICWKDGNISLWEVKPAAETRPPAIPSRNTAAAKKRFADQVYTWGVNTSKWKATIDVCQKKGWKFNIITEDVLKRMGFKGVKDDI
>ID:YP_803090.1 |[Escherichia virus RB32]||_Bacteriophage_RB32_.gbk|4|453|NC_008515(165890):75015-75467:-1 ^GeneID:4405467^ Bacteriophage RB32, complete genome.|neighbours:ID:YP_803089.1(-1),ID:YP_803091.1(1)|neighbour_genes:2,53|
MAYSGKWVPKNISKYRGDPKKITYRSNWEKFFFEWLDKNPEIIAWGSETAVIPYFCNAEGKKRRYFMDIWMKDSSGQEFFIEIKPKKETQPPVKPAHLTTAAKKRFMNEIYTYSVNTDKWKAAQALAEKRGIKFRILTEDGLRALGFKGA
> |[Tevenvirinae _Citrobacter_phage_IME-CF2]||_Citrobacter_phage_IME-CF2.gb|head completion prot..|468|NC_029013.1(177688):13996-14463:1 ^RAST2:fig|1198136.109.peg.12^ Tevenvirinae _Citrobacter_phage_IME-CF2|neighbours:(-1),(1)|neighbour_genes:Phage baseplate wedg..,DNA end protector pr..|
MAGRQTYKGSFMPQNITKYKGDPRKITYRSSWEKYIMNWLDRNPHVKRWNSEEVVIPYFSNADGKRRRYFMDFYVEMDNGVTYLWEVKPMKETLPPPKPANNNVHNKKKFVDALYTYAVNIDKWKAANAAAKQKGWEFKIITEDTLKRVFGWKGQ
>ID:YP_009195011.1 |[Citrobacter phage Margaery]||_Citrobacter_phage_Margaery_.gbk|head completion prot..|435|NC_028755(178182):103934-104368:-1 ^GeneID:26647381^ Citrobacter phage Margaery, complete genome.|neighbours:ID:YP_009195010.1(-1),ID:YP_009195012.1(1)|neighbour_genes:DNA end protector pr..,baseplate wedge subu..|
MPQNIQKYKGDPRKITYRSSWEKYIMNWLDRNPHVKRWNSEEVVIPYFSNADGKRRRYFMDFYVEMDNGVTYLWEVKPMKETLPPPKPANNNVHNKKKFVDALYTYAVNIDKWKAANAAAKQKGWEFKIITEDTLKRVFGWKGQ
>ID:AYJ73055.1 |[Citrobacter phage Maroon]||_Citrobacter_phage_Maroon_.gbk|head completion prot..|435|MH823906(178830):104349-104783:-1 ^^ Citrobacter phage Maroon, complete genome.|neighbours:ID:AYJ73054.1(-1),ID:AYJ73056.1(1)|neighbour_genes:DNA end protector pr..,baseplate wedge subu..|
MPQNIQKYKGDPRKITYRSSWEKYIMNWLDRNPHVKRWNSEEVVIPYFSNADGKRRRYFMDFYVEMDNGVTYLWEVKPMKETLPPPKPANNNVHNKKKFVDALYTYAVNIDKWKAANAAAKQKGWEFKIITEDTLKRVFGWKGQ
>ID:YP_009203886.1 |[Citrobacter phage Merlin]||_Citrobacter_phage_Merlin_.gbk|head completion prot..|450|NC_028857(172733):78564-79013:-1 ^GeneID:26648097^ Citrobacter phage Merlin, complete genome.|neighbours:ID:YP_009203885.1(-1),ID:YP_009203887.1(1)|neighbour_genes:DNA end protector pr..,baseplate wedge subu..|
MAYSGKFMPVNHQKYRGDIRKITYRSSWESWFMKWLDTNPQVVKWNSEEVVIPYFSNADGKKRRYFMDFWVKFDTGQEFFFEVKPKKETMPPPKPAKLTTAAKKKYIDALYTFSVNSDKWKAALAVAEKNNINFRLITEDGLKRLGWKG
> |[Tevenvirinae _Citrobacter_phage_Miller]||_Citrobacter_phage_Miller.gb|head completion prot..|468|NC_025414.1(178171):104902-105369:-1 ^RAST2:fig|1198136.111.peg.205^ Tevenvirinae _Citrobacter_phage_Miller|neighbours:(-1),(1)|neighbour_genes:DNA end protector pr..,Phage baseplate wedg..|
MAGRQTYKGSFMPQNITKYKGDPRKITYRSSWEKYIMNWLDRNPHVKRWNSEEVVIPYFSNADGKRRRYFMDFYVEMDNGVTYLWEVKPMKETLPPPKPANNNVHNKKKFVDALYTYAVNIDKWKAANAAAKQKGWEFKIITEDTLKRVFGWKGQ
>ID:YP_009146599.1 |[Citrobacter phage Moon]||_Citrobacter_phage_Moon.gbk|head completion prot..|450|NC_027331(170341):77102-77551:-1 ^GeneID:24721765,InterPro:IPR011578,InterPro:IPR014833^ Citrobacter phage Moon, complete genome.|neighbours:ID:YP_009146598.1(-1),ID:YP_009146600.1(1)|neighbour_genes:DNA end protector pr..,baseplate wedge subu..|
MAYSGRFTPVNHQKYRGDIRKITYRSSWESWFMKWLDTNPQVVKWNSEEVVIPYFSNADGKKRRYFMDFWVKFDTGQEFFFEIKPKKETMPPPKPAKLTTAAKKRYIDSLYTFSVNSDKWKAALAVAEKNNINFRLITEDGLKRLGWKG
>ID:YP_009285730.1 |[Citrobacter phage vB_CfrM_CfP1]||_Citrobacter_phage_vB_CfrM_CfP1_.gbk|head completion prot..|435|NC_031057(180219):106873-107307:-1 ^GeneID:29079582^ Citrobacter phage vB_CfrM_CfP1, complete genome.|neighbours:ID:YP_009285729.1(-1),ID:YP_009285731.1(1)|neighbour_genes:DNA end protection p..,baseplate wedge subu..|
MPQNITKYKGDPRKITYRSSWEKYIMNWLDRNPHVKRWNSEEVVIPYFSNADGKRRRYFMDFYVEMDNGVTYLWEVKPMKETLPPPKPANNNVHNKKKFVDALYTYAVNIDKWKAANAAAKQKGWEFKIITEDTLKRVFGWKGQ
> |[Tevenvirinae _Cronobacter_phage_Pet-CM3-4]||_Cronobacter_phage_Pet-CM3-4.gb|head completion prot..|450|LT614807.1(171975):79432-79881:-1 ^RAST2:fig|1198136.112.peg.180^ Tevenvirinae _Cronobacter_phage_Pet-CM3-4|neighbours:(-1),(-1)|neighbour_genes:DNA end protector pr..,putative mobile endo..|
MAYSGRFMPKNHEKYRGDIRKITYRSSWESWFMKWLDANPQVVKWNSEEVVIPYFCNADGKKRRYFMDFWFRDENGQEFFVEVKPKKETQPPPKPAKLTTAAKKRYIDEIYTWSVNQDKWSAAQKVAEKNNIKFRLLTEDGLKRLGWKG
>ID:YP_006986465.1 |[Cronobacter phage vB_CsaM_GAP161]||_Cronobacter_phage_vB_CsaM_GAP161_.gbk|phage head completio..|441|NC_019398(178193):103541-103981:-1 ^GeneID:13997731^ Cronobacter phage vB_CsaM_GAP161, complete genome.|neighbours:ID:YP_006986464.1(-1),ID:YP_006986466.1(1)|neighbour_genes:putative Seg-like ho..,baseplate wedge subu..|
MPQNIQKYKGDPRKITYRSSWEKYIMNWLDRNPHVKRWNSEEVVIPYFSNADGKRRRYFMDFYVEMDNGVTYLWEVKPMKETLPPPKPANNNVHNKKKFVDALYVYSINIDKWKAANAACKAKGWEFKIITEDTLKRVFGWKGYEK
>ID:AOG16321.1 |[Cronobacter phage vB_CsaM_leB]||_Cronobacter_phage_vB_CsaM_leB_.gbk|head completion prot..|435|KX431559(177907):103143-103577:-1 ^^ Cronobacter phage vB_CsaM_leB, complete genome.|neighbours:ID:AOG16320.1(-1),ID:AOG16322.1(1)|neighbour_genes:DNA end protector pr..,baseplate wedge subu..|
MPQNIQKYKGDPRKITYRSSWEKYIMNWLDRNPHVKRWNSEEVVIPYFSNADGKRRRYFMDFYVEMDNGVTYLWEVKPMKETLPPPKPANNNVHNKKKFVDALYTYAVNIDKWKAANAAAKQKGWEFKIITEDTLKRVFGWKGQ
>ID:AOG16605.1 |[Cronobacter phage vB_CsaM_leN]||_Cronobacter_phage_vB_CsaM_leN_.gbk|head completion prot..|435|KX431560(179516):104192-104626:-1 ^^ Cronobacter phage vB_CsaM_leN, complete genome.|neighbours:ID:AOG16604.1(-1),ID:AOG16606.1(1)|neighbour_genes:DNA end protector pr..,baseplate wedge subu..|
MPQNIQKYKGDPRKITYRSSWEKYIMNWLDRNPHVKRWNSEEVVIPYFSNADGKRRRYFMDFYVEMDNGVTYLWEVKPMKETLPPPKPANNNVHNKKKFVDALYTYAVNIDKWKAANAAAKQKGWEFKIITEDTLKRVFGWKGQ
>ID:YP_009005430.1 |[Enterobacter phage PG7]||_Enterobacter_phage_PG7_.gbk|head completion prot..|450|NC_023561(173276):81825-82274:-1 ^GeneID:18502445^ Enterobacter phage PG7, complete genome.|neighbours:ID:YP_009005429.1(-1),ID:YP_009005431.1(1)|neighbour_genes:DNA end protector pr..,baseplate wedge subu..|
MAYSGKFMPKNHEKYRGDIRKITYRSSWESWFMKWLDANPEIVKWNSEEVVIPYFCNADGKKRRYFMDFWFRDVNGQEFFVEVKPKKETQPPPKPAKLTTAAKKRYIDEIYTWSVNQDKWTAAQKVAEKNNIKFRLLTEDGLKRLGWKG
> |[Tevenvirinae Enterobacter_phage_myPSH1140]||_Enterobacter_phage_myPSH1140.gb|head completion prot..|450|MG999954.1(172614):82916-83365:-1 ^RAST2:fig|1198136.57.peg.188^ Tevenvirinae Enterobacter_phage_myPSH1140|neighbours:(-1),(1)|neighbour_genes:DNA end protector pr..,baseplate wedge subu..|
MAYSGKFMPKNHEKYRGDIRKITYRSSWESWFMKWLDANPEIVKWNSEEVVIPYFCNADGKKRRYFMDFWFKDVNGQEFFVEVKPKKETQPPPKPAKLTTAAKKRYIDEIYTWSVNQDKWTAAQKVAEKNNIKFRLLTEDGLKRLGWKG
>ID:YP_009607112.1 |[Enterobacter phage phiEap-3]||_Enterobacter_phage_phiEap-3_.gbk|head completion prot..|468|NC_041980(175814):104188-104655:-1 ^GeneID:40083118^ Enterobacter phage phiEap-3, complete genome.|neighbours:ID:YP_009607111.1(-1),ID:YP_009607113.1(1)|neighbour_genes:DNA end protector pr..,baseplate wedge subu..|
MAGRQTYKGSFVPENIQKYKGDPRKITYRSSWERYVMKWLDKNPHVKRWNSECIVIPYFCNADGKRRRYYMDFYVEMENGTTYLWEVKPLKETMPPPKPVNNNVHNKKKFIDALYTYTVNIDKWKAANELCRQKGWQFKIVTEESLKKVFGWRGQ
>ID:YP_009167964.1 |[Escherichia phage AR1]|AR1|_Enterobacteria_phage_AR1_DNA_.gbk|4|453|NC_027983(167435):74723-75175:-1 ^GeneID:26041915^ Enterobacteria phage AR1 DNA, complete genome.|neighbours:ID:YP_009167963.1(-1),ID:YP_009167965.1(1)|neighbour_genes:2,53|
MAYSGKWVPKNISKYRGDPKKITYRSNWEKFFFEWLDKNPEIIAWGSETAVIPYFCNAEGKKRRYFMDIWMKDSSGQEFFIEIKPKKETQPPVKPAHLTTAAKKRFMNEIYTYSVNTDKWKAAQALAEKRGIKFRILTEDGLRALGFKGA
> |[Tevenvirinae _Enterobacteria_phage_ATK47]||_Enterobacteria_phage_ATK47.gb|Phage head completio..|594|KT184309.1(170020):93611-94204:1 ^RAST2:fig|1198136.68.peg.126^ Tevenvirinae _Enterobacteria_phage_ATK47|neighbours:(-1),(1)|neighbour_genes:baseplate wedge subu..,DNA end protector pr..|
MSVIGIVGAFLSTVLALYPIGSKNVNNKIVSFQYEIGINNNTIYKEDNMAYSGKWVPKNLKKYRGDHTKITYRSNWEKFFFEWLDKNPEIIAWGSETAVIPYFCNAEGKKRRYYMDIWMKDASGQEFFVEIKPKKETQPPIKPVNLTTAAKKRYMNEIYTWSVNCDKWKAASAVAEKRNIKFRVLTEDGLRKLGYKG
> |[Tevenvirinae Enterobacteria_phage_ATK48]||_Enterobacteria_phage_ATK48.gb|Phage head completio..|594|KT184310.1(169729):22115-22708:1 ^RAST2:fig|1198136.55.peg.19^ Tevenvirinae Enterobacteria_phage_ATK48|neighbours:(-1),(1)|neighbour_genes:baseplate wedge subu..,DNA end protector pr..|
MSVIGIVGAFLSTVLALYPIGSKNVNNKIVSFQYEIGINNNTIYKEDNMAYSGKWVPKNLKKYRGDHTKITYRSNWEKFFFEWLDKNPEIIAWGSETAVIPYFCNAEGKKRRYYMDIWMKDASGQEFFVEIKPKKETQPPIKPVNLTTAAKKRYMNEIYTWSVNCDKWKAASAVAEKRNIKFRVLTEDGLRKLGYKG
> |[Tevenvirinae Enterobacteria_phage_Aplg8]||_Enterobacteria_phage_Aplg8.gb|Phage head completio..|453|KT184308.1(168496):19567-20019:-1 ^RAST2:fig|1198136.66.peg.57^ Tevenvirinae Enterobacteria_phage_Aplg8|neighbours:(-1),(1)|neighbour_genes:DNA end protector pr..,baseplate wedge subu..|
MAYSGKWVPKNISKYRGDPKKITYRSNWEKFFFEWLDKNPEIIAWGSETAVIPYFCNAEGKKRRYFMDIWMKDSSGQEFFIEIKPKKETQPPVKPAHLTTAAKKRFMNEIYTWSVNTDKWKAAQSLAEKRGIKFRILTEDGLRALGFKGA
>ID:YP_007004298.1 |[Enterobacteria phage Bp7]||_Enterobacteria_phage_Bp7_.gbk|head completion prot..|450|NC_019500(168066):164208-164657:1 ^GeneID:14007912^ Enterobacteria phage Bp7, complete genome.|neighbours:ID:YP_007004297.1(-1),ID:YP_007004299.1(1)|neighbour_genes:baseplate wedge subu..,DNA end protector pr..|
MAYSGKFKPTNLQKYKGDWKKIQYRSSWEAWFMRWLDNHPNVVQWNSEEVVIPYFCNAEGKKRRYFMDFWVKFDTGQQFFFEVKPFKETHAPAVPVKMTTAAKKRYINEHYTWSVNTDKWKAAKATADKMGITFRLITEHSLKKLGWKG
> |[Tevenvirinae _Enterobacteria_phage_CC31]||_Enterobacteria_phage_CC31.gb|head completion prot..|450|NC_014662.1(165540):74390-74839:-1 ^RAST2:fig|1198136.121.peg.162^ Tevenvirinae _Enterobacteria_phage_CC31|neighbours:(-1),(1)|neighbour_genes:DNA end protector pr..,baseplate wedge subu..|
MAYSGKFMPKNHEKYRGDIRKITYRSSWESWFMKWLDANPEIVKWNSEEVVIPYFCNAEGKKRRYFMDFWFRDVNGQEFFVEVKPKKETQPPPKPAKLTTAAKKRYIDEIYTWSVNQDKWSAAQKVAEKNNIKFRLLTEDGLKRLGWKG
>ID:YP_009118816.1 |[Enterobacteria phage GEC-3S]||_Enterobacteria_phage_GEC-3S_.gbk|Putative head comple..|474|NC_025425(163424):64420-64893:-1 ^GeneID:23301172^ Enterobacteria phage GEC-3S complete genome.|neighbours:ID:YP_009118815.1(-1),ID:YP_009118817.1(1)|neighbour_genes:Putative DNA end pro..,Putative baseplate w..|
MGGSNTYKGKYVPENKEKYKGDIRKITYRSSWERWIMQWLDRNPRVAKWGSETVVIPYESSTDGKRHRYFMDFYVKFDDGKEHLWEVKPAKETRPPEKPKRMTAKTKQRYMHEVWTYTKNTEKWLAAVKLCQKHNMEFKIITEHALKKVFGFKGLNK
> |[Tevenvirinae _Enterobacteria_phage_GiZh]||_Enterobacteria_phage_GiZh.gb|Phage head completio..|453|KT184311.1(166514):124750-125202:-1 ^RAST2:fig|1198136.122.peg.246^ Tevenvirinae _Enterobacteria_phage_GiZh|neighbours:(-1),(1)|neighbour_genes:DNA end protector pr..,baseplate wedge subu..|
MAYSGKWVPKNISKYRGDPKKITYRSNWEKFFFEWLDKNPEIIAWGSETAVIPYFCNAEGKKRRYFMDIWMKDSSGQEFFIEIKPKKETQPPVKPAHLTTAAKKRFMNEIYTYSVNTDKWKAAQSLAEKRGIKFRILTEDGLRALGFKGA
> |[Viruses Hx01]||_Enterobacteria_phage_HX01.gb|Phage head completio..|450|NC_018855.1(169158):26038-26487:1 ^RAST2:fig|10239.59.peg.24^ Viruses Hx01|neighbours:(-1),(1)|neighbour_genes:Phage baseplate wedg..,SegD homing endonucl..|
MAYSGKWVPKNLKKYRGDHTKITYRSNWEKFFFEWLDKNPEIIAWGSETAVIPYFCNAEGKKRRYYMDIWMKDASGQEFFVEIKPKKETQPPIKPANLTTAAKKRYMNEIYVWSVNCDKWKAASALAAKRNIKFRILTEDGLRRLGYKG
>ID:YP_003734289.1 |[Enterobacteria phage IME08]||_Enterobacteria_phage_IME08_.gbk|4|522|NC_014260(172253):74380-74901:-1 ^GeneID:9384449^ Enterobacteria phage IME08, complete genome.|neighbours:ID:YP_003734288.1(-1),ID:YP_003734290.1(1)|neighbour_genes:2,53|
MGSKNEKSIGPPSINNINIYKEATMAYSGKFKPTNLQKYKGDWKKIQYRSSWEAWFMRWLDNHPNVVQWNSEEVVIPYFCNAEGKKRRYFMDFWVKFDTGQQFFFEVKPFKETHAPAAPVKMTTAAKKRYINEHYTWSVNTDKWKAAKATADKMGITFRLITEHSLKKLGWKG
>ID:YP_002922492.1 |[Enterobacteria phage JS10]||_Enterobacteria_phage_JS10_.gbk|4|450|NC_012741(171451):74042-74491:-1 ^GeneID:7943542^ Enterobacteria phage JS10, complete genome.|neighbours:ID:YP_002922491.1(-1),ID:YP_002922493.1(1)|neighbour_genes:2,53|
MAYSGKFKPTNLQKYKGDWKKIQYRSSWEAWLMRWLDNHPNVVQWNSEEVVIPYFSNADGKKRRYFMDFWVKFDNGQQFFFEVKPFKETHPPAAPAKMTTAAKKRYINEHYTWSVNKDKWKAAKATADKMGINFRLITENSLKKLGWKG
>ID:YP_001595276.1 |[Escherichia phage JS98]||_Enterobacteria_phage_JS98.gbk|4|450|NC_010105(170523):75778-76227:-1 ^GeneID:5783814^ Enterobacteria phage JS98, complete genome.|neighbours:ID:YP_001595275.1(-1),ID:YP_001595277.1(1)|neighbour_genes:2,53|
MAYSGKFKPTNLQKYKGDWKKIQYRSSWEAWLMRWLDNHPNVVQWNSEEVVIPYFSNADGKKRRYFMDFWVKFDNGQQFFFEVKPFKETHPPAAPAKMTTAAKKRYINEHYTWSVNKDKWKAAKATADKMGINFRLITENSLKKLGWKG
>ID:YP_002922208.1 |[Escherichia phage JSE]||_Enterobacteria_phage_JSE_.gbk|4|474|NC_012740(166418):67934-68407:-1 ^GeneID:7943176^ Enterobacteria phage JSE, complete genome.|neighbours:ID:YP_002922207.1(-1),ID:YP_002922209.1(1)|neighbour_genes:2,53|
MGGSNTYKGKYVPENKEKYKGDIRKITYRSSWERWIMQWLDRNPRVAKWGSETVVIPYESSTDGKRHRYFMDFYVKFDDGKEHLWEVKPAKETRPPEKPKRMTAKTKQRYMHEVWTYTKNTEKWLAAVKLCQKHNMEFKIITEHALKKVFGFKGLNK
> |[Tevenvirinae _Enterobacteria_phage_Kha5h]||_Enterobacteria_phage_Kha5h.gb|Phage head completio..|453|KT184312.1(167318):99661-100113:-1 ^RAST2:fig|1198136.123.peg.201^ Tevenvirinae _Enterobacteria_phage_Kha5h|neighbours:(-1),(1)|neighbour_genes:DNA end protector pr..,baseplate wedge subu..|
MAYSGKWVPKNISKYRGDPKKITYRSNWEKFFFEWLDKNPEIIAWGSETAVIPYFCNAEGKKRRYFMDIWMKDSSGQEFFIEIKPKKETQPPVKPAHLTTAAKKRFMNEIYTYSVNTDKWKAAQALAEKRGIKFRILTEDGLRALGFKGA
>ID:YP_001469477.1 |[Enterobacteria phage Phi1]||_Enterobacteria_phage_Phi1_.gbk|4|474|NC_009821(164270):64782-65255:-1 ^GeneID:5602204^ Enterobacteria phage Phi1, complete genome.|neighbours:ID:YP_001469476.1(-1),ID:YP_001469478.1(1)|neighbour_genes:2,53|
MGGSNTYKGKYVPENKKKYKGDIRKITYRSSWERWIMQWLDRNPRVAKWGSETVVIPYESSTDGKRHRYFMDFYVKFDDGKEHLWEVKPAKETRPPEKPKRMTAKTKQRYMHEVWTYTKNTEKWLAAVKLCQKHNMEFKIITEHALKKVFGFKGLNK
>ID:YP_009202881.1 |[Escherichia phage QL01]||_Enterobacteria_phage_QL01.gbk|head completion prot..|450|NC_028847(170527):74590-75039:-1 ^GeneID:26629869^ Enterobacteria phage QL01, complete genome.|neighbours:ID:YP_009202880.1(-1),ID:YP_009202882.1(1)|neighbour_genes:DNA end protector pr..,hypothetical protein|
MAYSGKFKPTNLQKYKGDWKKIQYRSSWEAWLMRWLDNHPNVVQWNSEEVVIPYFSNADGKKRRYFMDFWVKFDNGQQFFFEVKPFKETHPPAAPAKMTTAAKKRYINEHYTWSVNKDKWKAAKATADKMGINFRLITENSLKKLGWKG
>ID:AIT74241.1 |[Enterobacteria phage RB10]||_Enterobacteria_phage_RB10_.gbk|head completion prot..|453|KM606999(168401):72923-73375:-1 ^^ Enterobacteria phage RB10, complete genome.|neighbours:ID:AIT74240.1(-1),ID:AIT74242.1(1)|neighbour_genes:DNA end protector du..,baseplate wedge subu..|
MAYSGKWVPKNISKYRGDPKKITYRSNWEKFFFEWLDKNPEIIAWGSETAVIPYFCNAEGKKRRYFMDIWMKDSSGQEFFIEIKPKKETQPPVKPAHLTTAAKKRFMNEIYTWSVNTDKWKAAQSLAEKRGIKFRILTEDGLRALGFKGA
>ID:YP_002854483.1 |[Escherichia virus RB14]||_Enterobacteria_phage_RB14_.gbk|4|453|NC_012638(165429):73592-74044:-1 ^GeneID:7803899^ Enterobacteria phage RB14, complete genome.|neighbours:ID:YP_002854482.1(-1),ID:YP_002854484.1(1)|neighbour_genes:2,53|
MAYSGKWVPKNISKYRGDPKKITYRSNWEKFFFEWLDKNPEIIAWGSETAVIPYFCNAEGKKRRYFMDIWMKDSSGQEFFIEIKPKKETQPPVKPAHLTTAAKKRFMNEIYTYSVNTDKWKAAQSLAEKRGIKFRILTEDGLRALGFKGA
> |[Tevenvirinae _Enterobacteria_phage_RB16]||_Enterobacteria_phage_RB16.gb|head completion prot..|474|NC_014467.1(176788):103385-103858:-1 ^RAST2:fig|1198136.103.peg.199^ Tevenvirinae _Enterobacteria_phage_RB16|neighbours:(-1),(1)|neighbour_genes:putative Seg-like ho..,Phage baseplate wedg..|
MAGRQTYKGSFMPQNITKYKGDPRKITYRSSWEKYIMNWLDRNPHVKRWNSEEVVIPYFSNADGKRRRYFMDFYVEMDNGVTYLWEVKPMKETLPPPKPANNNVHNKKKFVDALYVYSINIDKWKAANAACKAKGWEFKIITEDTLKRVFGWKGYEK
>ID:AXF42457.1 |[Enterobacteria phage RB18]||_Enterobacteria_phage_RB18_.gbk|head completion prot..|453|MH553563(166677):74567-75019:-1 ^^ Enterobacteria phage RB18, complete genome.|neighbours:ID:AXF42456.1(-1),ID:AXF42458.1(1)|neighbour_genes:DNA end protector pr..,baseplate wedge subu..|
MAYSGKWVPKNISKYRGDPKKITYRSNWEKFFFEWLDKNPEIIAWGSETAVIPYFCNAEGKKRRYFMDIWMKDSSGQEFFIEIKPKKETQPPVKPAHLTTAAKKRFMNEIYTWSVNTDKWKAAQSLAEKRGIKFRILTEDGLRALGFKGA
>ID:YP_009102352.1 |[Enterobacteria phage RB27]||_Enterobacteria_phage_RB27_.gbk|head completion prot..|453|NC_025448(165179):73296-73748:-1 ^GeneID:22113136^ Enterobacteria phage RB27, complete genome.|neighbours:ID:YP_009102351.1(-1),ID:YP_009102353.1(1)|neighbour_genes:DNA end protector du..,baseplate wedge subu..|
MAYSGKWVPKNISKYRGDPKKITYRSNWEKFFFEWLDKNPEIIAWGSETAVIPYFCNAEGKKRRYFMDIWMKDSSGQEFFIEIKPKKETQPPVKPAHLTTAAKKRFMNEIYTYSVNTDKWKAAQSLAEKRGIKFRILTEDGLRALGFKGA
>ID:AIT74787.1 |[Enterobacteria phage RB33]||_Enterobacteria_phage_RB33_.gbk|head completion prot..|453|KM607001(166007):75134-75586:-1 ^^ Enterobacteria phage RB33, complete genome.|neighbours:ID:AIT74786.1(-1),ID:AIT74788.1(1)|neighbour_genes:DNA end protector du..,baseplate wedge subu..|
MAYSGKWVPKNISKYRGDPKKITYRSNWEKFFFEWLDKNPEIIAWGSETAVIPYFCNAEGKKRRYFMDIWMKDSSGQEFFIEIKPKKETQPPVKPAHLTTAAKKRFMNEIYTYSVNTDKWKAAQALAEKRGIKFRILTEDGLRALGFKGA
>ID:YP_009098532.1 |[Escherichia phage RB3]||_Enterobacteria_phage_RB3_.gbk|head completion prot..|453|NC_025419(168402):72924-73376:-1 ^GeneID:22113896^ Enterobacteria phage RB3, complete genome.|neighbours:ID:YP_009098531.1(-1),ID:YP_009098533.1(1)|neighbour_genes:DNA end protector du..,baseplate wedge subu..|
MAYSGKWVPKNISKYRGDPKKITYRSNWEKFFFEWLDKNPEIIAWGSETAVIPYFCNAEGKKRRYFMDIWMKDSSGQEFFIEIKPKKETQPPVKPAHLTTAAKKRFMNEIYTWSVNTDKWKAAQSLAEKRGIKFRILTEDGLRALGFKGA
> |[Tevenvirinae _Enterobacteria_phage_RB43]||_Enterobacteria_phage_RB43.gb|head completion prot..|468|NC_007023.1(180500):105424-105891:-1 ^RAST2:fig|1198136.102.peg.219^ Tevenvirinae _Enterobacteria_phage_RB43|neighbours:(-1),(1)|neighbour_genes:DNA end protector pr..,Phage baseplate wedg..|
MAGRQTYKGSFMPQNISKYKGDPRKITYRSSWEKYIMNWLDRNPHVKRWNSEEVVIPYFSNADGKRRRYFMDFYVEMDNGVTYLWEVKPMKETLPPPKPANNNVHNKKKFVDALYTYAVNIDKWKAANTAAKQKGWEFKIITEDTLKRVFGWKGQ
>ID:NP_891703.1 |[Enterobacteria phage RB49]||_Enterobacteria_phage_RB49_.gbk|4|474|NC_005066(164018):64055-64528:-1 ^GeneID:1725422^ Enterobacteria phage RB49, complete genome.|neighbours:ID:NP_891702.1(-1),ID:NP_891704.1(1)|neighbour_genes:2,53|
MGGSNTYKGKYVPENKEKYKGDIRKITYRSSWERWIMQWLDRNPRVAKWGSETVVIPYESSTDGKRHRYFMDFYVKFDDGKEHLWEVKPAKETRPPEKPKRMTAKTKQRYMHEVWTYTKNTEKWLAAVKLCQKHNMEFKIITEHALKKVFGFKGLNK
>ID:ACP31068.1 |[Enterobacteria phage RB51]||_Enterobacteria_phage_RB51_.gbk|4|453|FJ839693(168394):76946-77398:-1 ^^ Enterobacteria phage RB51, complete genome.|neighbours:ID:ACP31067.1(-1),ID:ACP31069.1(1)|neighbour_genes:2,53|
MAYSGKWVPKNISKYRGDPKKITYRSNWEKFFFEWLDKNPEIIAWGSETAVIPYFCNAEGKKRRYFMDIWMKDSSGQEFFIEIKPKKETQPPVKPAHLTTAAKKRFMNEIYTWSVNTDKWKAAQSLAEKRGIKFRILTEDGLRALGFKGA
>ID:AIT75057.1 |[Enterobacteria phage RB55]||_Enterobacteria_phage_RB55_.gbk|head completion prot..|453|KM607002(168896):76828-77280:-1 ^^ Enterobacteria phage RB55, complete genome.|neighbours:ID:AIT75056.1(-1),ID:AIT75058.1(1)|neighbour_genes:DNA end protector du..,baseplate wedge subu..|
MAYSGKWVPKNISKYRGDPKKITYRSNWEKFFFEWLDKNPEIIAWGSETAVIPYFCNAEGKKRRYFMDIWMKDSSGQEFFIEIKPKKETQPPVKPAHLTTAAKKRFMNEIYTWSVNTDKWKAAQSLAEKRGIKFRILTEDGLRALGFKGA
>ID:AIT75330.1 |[Enterobacteria phage RB59]||_Enterobacteria_phage_RB59_.gbk|head completion prot..|453|KM607003(168966):76841-77293:-1 ^^ Enterobacteria phage RB59, complete genome.|neighbours:ID:AIT75329.1(-1),ID:AIT75331.1(1)|neighbour_genes:DNA end protector du..,baseplate wedge subu..|
MAYSGKWVPKNISKYRGDPKKITYRSNWEKFFFEWLDKNPEIIAWGSETAVIPYFCNAEGKKRRYFMDIWMKDSSGQEFFIEIKPKKETQPPVKPAHLTTAAKKRFMNEIYTWSVNTDKWKAAQSLAEKRGIKFRILTEDGLRALGFKGA
>ID:AIT73154.1 |[Enterobacteria phage RB5]||_Enterobacteria_phage_RB5_.gbk|head completion prot..|453|KM606995(168394):72916-73368:-1 ^^ Enterobacteria phage RB5, complete genome.|neighbours:ID:AIT73153.1(-1),ID:AIT73155.1(1)|neighbour_genes:DNA end protector du..,baseplate wedge subu..|
MAYSGKWVPKNISKYRGDPKKITYRSNWEKFFFEWLDKNPEIIAWGSETAVIPYFCNAEGKKRRYFMDIWMKDSSGQEFFIEIKPKKETQPPVKPAHLTTAAKKRFMNEIYTWSVNTDKWKAAQSLAEKRGIKFRILTEDGLRALGFKGA
>ID:AIT75610.1 |[Enterobacteria phage RB68]||_Enterobacteria_phage_RB68_.gbk|head completion prot..|453|KM607004(168401):76946-77398:-1 ^^ Enterobacteria phage RB68, complete genome.|neighbours:ID:AIT75609.1(-1),ID:AIT75611.1(1)|neighbour_genes:DNA end protector du..,baseplate wedge subu..|
MAYSGKWVPKNISKYRGDPKKITYRSNWEKFFFEWLDKNPEIIAWGSETAVIPYFCNAEGKKRRYFMDIWMKDSSGQEFFIEIKPKKETQPPVKPAHLTTAAKKRFMNEIYTWSVNTDKWKAAQSLAEKRGIKFRILTEDGLRALGFKGA
>ID:NP_861852.1 |[Enterobacteria phage RB69]||_Enterobacteria_phage_RB69_.gbk|4|450|NC_004928(167560):80177-80626:-1 ^GeneID:1494278^ Enterobacteria phage RB69, complete genome.|neighbours:ID:NP_861851.1(-1),ID:NP_861853.1(1)|neighbour_genes:2,53|
MAYSGKWVPKNLKKYRGDHTKITYRSNWEKFFFEWLDKNPEIIAWGSETAVIPYFCNAEGKKRRYFMDIWMKDASGQEFFVEIKPKKETQPPIKPANLTTAAKKRYMNEIYVWSVNCDKWKAASAVAEKRNIKFRVLTEDGLRKLGYKG
>ID:AIT73425.1 |[Enterobacteria phage RB6]||_Enterobacteria_phage_RB6_.gbk|head completion prot..|453|KM606996(168394):72916-73368:-1 ^^ Enterobacteria phage RB6, complete genome.|neighbours:ID:AIT73424.1(-1),ID:AIT73426.1(1)|neighbour_genes:DNA end protector du..,baseplate wedge subu..|
MAYSGKWVPKNISKYRGDPKKITYRSNWEKFFFEWLDKNPEIIAWGSETAVIPYFCNAEGKKRRYFMDIWMKDSSGQEFFIEIKPKKETQPPVKPAHLTTAAKKRFMNEIYTWSVNTDKWKAAQSLAEKRGIKFRILTEDGLRALGFKGA
>ID:AIT73696.1 |[Enterobacteria phage RB7]||_Enterobacteria_phage_RB7_.gbk|head completion prot..|453|KM606997(168395):72917-73369:-1 ^^ Enterobacteria phage RB7, complete genome.|neighbours:ID:AIT73695.1(-1),ID:AIT73697.1(1)|neighbour_genes:DNA end protector du..,baseplate wedge subu..|
MAYSGKWVPKNISKYRGDPKKITYRSNWEKFFFEWLDKNPEIIAWGSETAVIPYFCNAEGKKRRYFMDIWMKDSSGQEFFIEIKPKKETQPPVKPAHLTTAAKKRFMNEIYTWSVNTDKWKAAQSLAEKRGIKFRILTEDGLRALGFKGA
>ID:AIT73968.1 |[Enterobacteria phage RB9]||_Enterobacteria_phage_RB9.gbk|head completion prot..|453|KM606998(168395):72917-73369:-1 ^^ Enterobacteria phage RB9, complete genome.|neighbours:ID:AIT73967.1(-1),ID:AIT73969.1(1)|neighbour_genes:DNA end protector du..,baseplate wedge subu..|
MAYSGKWVPKNISKYRGDPKKITYRSNWEKFFFEWLDKNPEIIAWGSETAVIPYFCNAEGKKRRYFMDIWMKDSSGQEFFIEIKPKKETQPPVKPAHLTTAAKKRFMNEIYTWSVNTDKWKAAQSLAEKRGIKFRILTEDGLRALGFKGA
>ID:ADJ39863.1 |[Enterobacteria phage T4T]||_Enterobacteria_phage_T4T_.gbk|4|453|HM137666(168920):76863-77315:-1 ^^ Enterobacteria phage T4T, complete genome.|neighbours:ID:ADJ39862.1(-1),ID:ADJ39864.1(1)|neighbour_genes:2,53|
MAYSGKWVPKNISKYRGDPKKITYRSNWEKFFFEWLDKNPEIIAWGSETAVIPYFCNAEGKKRRYFMDIWMKDSSGQEFFIEIKPKKETQPPVKPAHLTTAAKKRFMNEIYTWSVNTDKWKAAQSLAEKRGIKFRILTEDGLRALGFKGA
>ID:NP_049755.1 |[Escherichia virus T4]||_Enterobacteria_phage_T4_.gbk|4|453|NC_000866(168903):76885-77337:-1 ^GeneID:1258590^ Enterobacteria phage T4, complete genome.|neighbours:ID:NP_049754.1(-1),ID:NP_049756.1(1)|neighbour_genes:2,53|
MAYSGKWVPKNISKYRGDPKKITYRSNWEKFFFEWLDKNPEIIAWGSETAVIPYFCNAEGKKRRYFMDIWMKDSSGQEFFIEIKPKKETQPPVKPAHLTTAAKKRFMNEIYTWSVNTDKWKAAQSLAEKRGIKFRILTEDGLRALGFKGA
> |[Tevenvirinae _Enterobacteria_phage_T4_strain_wild]||_Enterobacteria_phage_T4_strain_wild.gb|Phage head completio..|453|KJ477684.1(168922):76865-77317:-1 ^RAST2:fig|1198136.58.peg.160^ Tevenvirinae _Enterobacteria_phage_T4_strain_wild|neighbours:(-1),(1)|neighbour_genes:DNA end protector pr..,baseplate wedge subu..|
MAYSGKWVPKNISKYRGDPKKITYRSNWEKFFFEWLDKNPEIIAWGSETAVIPYFCNAEGKKRRYFMDIWMKDSSGQEFFIEIKPKKETQPPVKPAHLTTAAKKRFMNEIYTWSVNTDKWKAAQSLAEKRGIKFRILTEDGLRALGFKGA
> |[Tevenvirinae _Enterobacteria_phage_T6]||_Enterobacteria_phage_T6.gb|Phage head completio..|453|MH550421.1(168706):71588-72040:-1 ^RAST2:fig|1198136.104.peg.146^ Tevenvirinae _Enterobacteria_phage_T6|neighbours:(-1),(1)|neighbour_genes:DNA end protector pr..,baseplate wedge subu..|
MAYSGKWVPKNISKYRGDPKKITYRSNWEKFFFEWLDKNPEIIAWGSETAVIPYFCNAEGKKRRYFMDIWMKDSSGQEFFIEIKPKKETQPPVKPAHLTTAAKKRFMNEIYTYSVNTDKWKAAQALAEKRGIKFRILTEDGLRALGFKGA
>ID:YP_004063844.1 |[Escherichia phage vB_EcoM_VR7]||_Enterobacteria_phage_vB_EcoM-VR7_.gbk|4|450|NC_014792(169285):73025-73474:-1 ^GeneID:10021388^ Enterobacteria phage vB_EcoM-VR7, complete genome.|neighbours:ID:YP_004063843.1(-1),ID:YP_004063845.1(1)|neighbour_genes:2,53|
MAYSGKFKPTNIEKYKGDWKKIQYRSSWEAWLMRWLDNHPNVVQWGSETVIIPYFSNADGKKRRYYMDFWVKFDTGQQFFFEVKPLKETRPPTKPVNNTAASKKRFINEMYTWAVNSDKWKAAQSTADKMGITFRIITENSLKKLGWKG
>ID:YP_006986700.1 |[Escherichia phage vB_EcoM_ACG-C40]||_Enterobacteria_phage_vB_EcoM_ACG-C40_.gbk|head completion prot..|453|NC_019399(167396):74220-74672:-1 ^GeneID:13997973^ Enterobacteria phage vB_EcoM_ACG-C40, complete genome.|neighbours:ID:YP_006986699.1(-1),ID:YP_006986701.1(1)|neighbour_genes:DNA end protector pr..,baseplate wedge subu..|
MAYSGKWVPKNISKYRGDPKKITYRSNWEKFFFEWLDKNPEIIAWGSETAVIPYFCNAEGKKRRYFMDIWMKDSSGQEFFIEIKPKKETQPPVKPAHLTTAAKKRFMNEIYTWSVNTDKWKAAQSLAEKRGIKFRILTEDGLRALGFKGA
>ID:AWD91532.1 |[Enterobacteria phage vB_EcoM_IME339]||_Enterobacteria_phage_vB_EcoM_IME339_.gbk|head completion prot..|453|MH051915(164366):93600-94052:1 ^^ Enterobacteria phage vB_EcoM_IME339, complete genome.|neighbours:ID:AWD91531.1(-1),ID:AWD91533.1(1)|neighbour_genes:baseplate wedge subu..,DNA end protector pr..|
MAYSGKWVPKNISKYRGDPKKITYRSNWEKFFFEWLDKNPEIIAWGSETAVIPYFCNAEGKKRRYFMDIWMKDSSGQEFFIEIKPKKETQPPVKPAHLTTAAKKRFMNEIYTYSVNTDKWKAAQALAEKRGIKFRILTEDGLRALGFKGA
>ID:AWD91788.1 |[Enterobacteria phage vB_EcoM_IME340]||_Enterobacteria_phage_vB_EcoM_IME340_.gbk|head completion prot..|453|MH051916(165549):93885-94337:1 ^^ Enterobacteria phage vB_EcoM_IME340, complete genome.|neighbours:ID:AWD91787.1(-1),ID:AWD91789.1(1)|neighbour_genes:baseplate wedge subu..,DNA end protector pr..|
MAYSGKWVPKNISKYRGDPKKITYRSNWEKFFFEWLDKNPEIIAWGSETAVIPYFCNAEGKKRRYFMDIWMKDSSGQEFFIEIKPKKETQPPVKPAHLTTAAKKRFMNEIYTYSVNTDKWKAAQSLAEKRGIKFRILTEDGLRALGFKGA
>ID:YP_009207340.1 |[Escherichia phage vB_EcoM_VR20]||_Enterobacteria_phage_vB_EcoM_VR20.gbk|head completion prot..|450|NC_028894(170336):76035-76484:-1 ^GeneID:26633839^ Enterobacteria phage vB_EcoM_VR20, complete genome.|neighbours:ID:YP_009207339.1(-1),ID:YP_009207341.1(1)|neighbour_genes:DNA end protector pr..,baseplate wedge subu..|
MAYSGKFKPTNIEKYKGDWKKIQYRSSWEAWLMRWLDNHPNVVQWGSETVIIPYFCNAEGKKRRYYMDFWVKFDTGQQFFFEVKPLKETRPPTKPVNNTTASKKRFINEMYTWSVNSDKWKAAQATADKMGITFRIITENSLKKLGWKG
>ID:YP_009209906.1 |[Escherichia phage vB_EcoM_VR25]||_Enterobacteria_phage_vB_EcoM_VR25_.gbk|head completion prot..|450|NC_028925(170822):75226-75675:-1 ^GeneID:26636326^ Enterobacteria phage vB_EcoM_VR25, complete genome.|neighbours:ID:YP_009209905.1(-1),ID:YP_009209907.1(1)|neighbour_genes:DNA end protector pr..,baseplate wedge subu..|
MAYSGKFKPTNIEKYKGDWKKIQYRSSWEAWLMRWLDNHPNVVQWGSETVIIPYFSNADGKKRRYYMDFWVKFDTGQQFFFEVKPLKETRPPTKPVNNTAASKKRFINEMYTWAVNSDKWKAAQSTADKMGITFRIITENSLKKLGWKG
>ID:YP_009213995.1 |[Escherichia phage vB_EcoM_VR26]||_Enterobacteria_phage_vB_EcoM_VR26_.gbk|head completion prot..|450|NC_028957(171541):72764-73213:-1 ^GeneID:26640451^ Enterobacteria phage vB_EcoM_VR26, complete genome.|neighbours:ID:YP_009213994.1(-1),ID:YP_009213996.1(1)|neighbour_genes:DNA end protector,baseplate wedge subu..|
MAYSGKFKPTNIEKYKGDWKKIQYRSSWEAWLMRWLDNHPNVVQWGSETVIIPYFSNADGKKRRYYMDFWVKFDTGQQFFFEVKPLKETRPPTKPVNNTAASKKRFINEMYTWAVNSDKWKAAQSTADKMGITFRIITENSLKKLGWKG
>ID:YP_009205842.1 |[Enterobacteria phage vB_EcoM_VR5]||_Enterobacteria_phage_vB_EcoM_VR5.gbk|head completion prot..|450|NC_028881(170473):73218-73667:-1 ^GeneID:26632455^ Enterobacteria phage vB_EcoM_VR5, complete genome.|neighbours:ID:YP_009205841.1(-1),ID:YP_009205843.1(1)|neighbour_genes:DNA end protector pr..,baseplate wedge subu..|
MAYSGKFKPTNLQKYKGDWKKIQYRSSWEAWLMRWLDNHPNVVQWNSEEVIIPYFSNADGKKRRYFMDFWVKFDNGQQFFFEVKPFKETHPPAAPVKMTTAAKKRYINEHYTWSVNKDKWKAAKATADKMGINFRLITENSLKKLGWKG
> |[Tevenvirinae _Erwinia_phage_Cronus]||_Erwinia_phage_Cronus.gb|head completion prot..|354|MH059636.2(175774):76037-76390:-1 ^RAST2:fig|1198136.105.peg.186^ Tevenvirinae _Erwinia_phage_Cronus|neighbours:(-1),(-1)|neighbour_genes:DNA end protector pr..,hypothetical protein|
MRWLDNHPNVVKWNSEETIIPYFSNADGKKRRYFMDFWAKFDDGQEFFFEVKPFKETQPPVPPSKLTTSAKKRYIDEVYTWSVNQDKWKAAQVQADKHNIKFRLLTEKSLKKIGWKG
>ID:YP_009592808.1 |[Escherichia coli O157 typing phage 3]||_Escherichia_coli_O157_typing_phage_3_.gbk|hypothetical protein|450|NC_041863(168733):71322-71771:1 ^GeneID:40068302^ Escherichia coli O157 typing phage 3, complete genome.|neighbours:ID:YP_009592807.1(-1),ID:YP_009592809.1(1)|neighbour_genes:base plate wedge pro..,hypothetical protein|
MAYSGKWVPKNLKKYRGDHTKITYRSNWEKFFFEWLDKNPEIIAWGSETAVIPYFCNAEGKKRRYYMDIWMKDASGQEFFVEIKPKKETQPPIKPANLTTAAKKRYMNEIYTWSVNCDKWKAASAVAEKRNIKFRVLTEDGLRKLGYKG
>ID:YP_009593148.1 |[Escherichia coli O157 typing phage 6]||_Escherichia_coli_O157_typing_phage_6_.gbk|hypothetical protein|450|NC_041864(160570):88790-89239:-1 ^GeneID:40068645^ Escherichia coli O157 typing phage 6, complete genome.|neighbours:ID:YP_009593147.1(-1),ID:YP_009593149.1(1)|neighbour_genes:hypothetical protein,base plate wedge pro..|
MAYSGKWVPKNLKKYRGDHTKITYRSNWEKFFFEWLDKNPEIIAWGSETAVIPYFCNAEGKKRRYYMDIWMKDASGQEFFVEIKPKKETQPPIKPANLTTAAKKRYMNEIYTWSVNCDKWKAASAVAEKRNIKFRVLTEDGLRKLGYKG
>ID:YP_009225105.1 |[Escherichia phage APCEc01]||_Escherichia_phage_APCEc01_.gbk|head completion prot..|450|NC_029091(168771):105231-105680:1 ^GeneID:26796058^ Escherichia phage APCEc01, complete genome.|neighbours:ID:YP_009225104.1(-1),ID:YP_009225106.1(1)|neighbour_genes:baseplate wedge subu..,DNA end protector pr..|
MAYSGKWVPKNLKKYRGDHTKITYRSNWEKFFFEWLDKNPEIIAWGSETAVIPYFCNAEGKKRRYYMDIWMKDASGQEFFVEIKPKKETQPPIKPVNLTTAAKKRYMNEIYTWSVNCDKWKAASAVAEKRNIKFRVLTEDGLRKLGYKG
> |[Tevenvirinae _Escherichia_phage_AnYang]||_Escherichia_phage_AnYang.gb|head completion prot..|522|MK234886.1(169215):43935-44456:-1 ^RAST2:fig|1198136.106.peg.109^ Tevenvirinae _Escherichia_phage_AnYang|neighbours:(-1),(1)|neighbour_genes:DNA end protector pr..,Phage baseplate wedg..|
MGSKNEKSIGPPSINNINIYKEATMAYSGKFKPTNLQKYKGDWKKIQYRSSWEAWFMRWLDNHPNVVQWNSEEVVIPYFCNAEGKKRRYFMDFWVKFDTGQQFFFEVKPFKETHAPAVPVKMTTAAKKRYINEHYTWSVNTDKWKAAKATADKMGITFRLITEHSLKKLGWKG
> |[Tevenvirinae Escherichia_phage_CF2]||_Escherichia_phage_CF2.gb|Phage head completio..|453|NC_041919.1(168188):82924-83376:1 ^RAST2:fig|1198136.52.peg.107^ Tevenvirinae Escherichia_phage_CF2|neighbours:(-1),(1)|neighbour_genes:baseplate wedge subu..,DNA end protector pr..|
MAYSGKWVPKNISKYRGDPKKITYRSNWEKFFFEWLDKNPEIIAWGSETAVIPYFCNAEGKKRRYFMDIWMKDSSGQEFFIEIKPKKETQPPVKPAHLTTAAKKRFMNEIYTYSVNTDKWKAAQSLAEKRGIKFRILTEDGLRALGFKGA
>ID:QBO61156.1 |[Escherichia phage D5505]||_Escherichia_phage_D5505_.gbk|putative head comple..|453|MK327929(168049):74543-74995:-1 ^^ Escherichia phage D5505, complete genome.|neighbours:ID:QBO61155.1(-1),ID:QBO61157.1(1)|neighbour_genes:putative DNA end pro..,putative baseplate w..|
MAYSGKWVPKNISKYRGDPKKITYRSNWEKFFFEWLDKNPEIIAWGSETAVIPYFCNAEGKKRRYFMDIWMKDSSGQEFFIEIKPKKETQPPVKPAHLTTAAKKRFMNEIYTYSVNTDKWKAAQSLAEKRGIKFRILTEDGLRALGFKGA
> |[Tevenvirinae Escherichia_phage_ECD7]||_Escherichia_phage_ECD7.gb|Phage head completio..|474|NC_041936.1(164706):66428-66901:-1 ^RAST2:fig|1198136.56.peg.141^ Tevenvirinae Escherichia_phage_ECD7|neighbours:(-1),(1)|neighbour_genes:DNA end protector pr..,[T4-like viruses Ent..|
MGGSNTYKGKYVPENKEKYKGDIRKITYRSSWERWIMQWLDRNPRVAKWGSETVVIPYESSTDGKRHRYFMDFYVKFDDGKEHLWEVKPAKETRPPEKPKRMTAKTKQRYMHEVWTYTKNTEKWLAAVKLCQKHNMEFKIITEHALKKVFGFKGLNK
>ID:YP_009102619.1 |[Escherichia phage ECML-134]||_Escherichia_phage_ECML-134_.gbk|phage head completio..|453|NC_025449(166783):74454-74906:-1 ^GeneID:22111802^ Escherichia phage ECML-134, complete genome.|neighbours:ID:YP_009102618.1(-1),ID:YP_009102620.1(1)|neighbour_genes:hypothetical protein,phage baseplate wedg..|
MAYSGKWVPKNISKYRGDPKKITYRSNWEKFFFEWLDKNPEIIAWGSETAVIPYFCNAEGKKRRYFMDIWMKDSSGQEFFIEIKPKKETQPPVKPAHLTTAAKKRFMNEIYTYSVNTDKWKAAQSLAEKRGIKFRILTEDGLRALGFKGA
> |[Tevenvirinae Escherichia_phage_EcWhh-1]||_Escherichia_phage_EcWhh-1.gb|head completion prot..|450|MH791409.1(170524):137490-137939:-1 ^RAST2:fig|1198136.71.peg.265^ Tevenvirinae Escherichia_phage_EcWhh-1|neighbours:(-1),(1)|neighbour_genes:DNA end protector pr..,baseplate wedge subu..|
MAYSGKFKPTNLQKYKGDWKKIQYRSSWEAWLMRWLDNHPNVVQWNSEEVVIPYFSNADGKKRRYFMDFWVKFDNGQQFFFEVKPFKETHPPAAPAKMTTAAKKRYINEHYTWSVNKDKWKAAKATADKMGINFRLITENSLKKLGWKG
> |[Tevenvirinae Escherichia_phage_HP3]||_Escherichia_phage_HP3.gb|Phage head completio..|450|NC_041920.1(170254):89152-89601:-1 ^RAST2:fig|1198136.53.peg.184^ Tevenvirinae Escherichia_phage_HP3|neighbours:(-1),(1)|neighbour_genes:DNA end protector pr..,baseplate wedge subu..|
MAYSGKWVPKNLKKYRGDHTKITYRSNWEKFFFEWLDKNPEIIAWGSETAVIPYFCNAEGKKRRYYMDIWMKDASGQEFFVEIKPKKETQPPIKPVNLTTAAKKRYMNEIYTWSVNCDKWKAASAVAEKRNIKFRVLTEDGLRKLGYKG
> |[Tevenvirinae _Escherichia_phage_HY01]||_Escherichia_phage_HY01.gb|Phage head completio..|453|NC_027349.1(166977):74506-74958:-1 ^RAST2:fig|1198136.95.peg.160^ Tevenvirinae _Escherichia_phage_HY01|neighbours:(-1),(1)|neighbour_genes:DNA end protector pr..,baseplate wedge subu..|
MAYSGKWVPKNISKYRGDPKKITYRSNWEKFFFEWLDKNPEIIAWGSETAVIPYFCNAEGKKRRYFMDIWMKDSSGQEFFIEIKPKKETQPPVKPAHLTTAAKKRFMNEIYTYSVNTDKWKAAQALAEKRGIKFRILTEDGLRALGFKGA
>ID:YP_009284008.1 |[Escherichia phage HY03]||_Escherichia_phage_HY03.gbk|head completion|453|NC_031047(170770):6892-7344:-1 ^GeneID:29078876^ Escherichia phage HY03, complete genome.|neighbours:ID:YP_009284007.1(-1),ID:YP_009284009.1(1)|neighbour_genes:putative DNA end pro..,putative base plate ..|
MAYSGKWVPKNISKYRGDPKKITYRSNWEKFFFEWLDKNPEIIAWGSETAVIPYFCNAEGKKRRYFMDIWMKDSSGQEFFIEIKPKKETQPPVKPAHLTTAAKKRFMNEIYTYSVNTDKWKAAQSLAEKRGIKFRILTEDGLRALGFKGA
>ID:BBG28665.1 |[Escherichia phage KIT03]||_Escherichia_phage_KIT03_DNA_.gbk|head completion prot..|453|AP018932(166848):75002-75454:-1 ^^ Escherichia phage KIT03 DNA, complete sequence.|neighbours:ID:BBG28664.1(-1),ID:BBG28666.1(1)|neighbour_genes:DNA end protector pr..,baseplate wedge subu..|
MAYSGKWVPKNISKYRGDPKKITYRSNWEKFFFEWLDKNPEIIAWGSETAVIPYFCNAEGKKRRYFMDIWMKDSSGQEFFIEIKPKKETQPPVKPAHLTTAAKKRFMNEIYTYSVNTDKWKAAQALAEKRGIKFRILTEDGLRALGFKGA
>ID:YP_008060713.1 |[Escherichia phage Lw1]||_Escherichia_phage_Lw1_.gbk|head completion prot..|435|NC_021344(176227):102628-103062:-1 ^GeneID:16204992^ Escherichia phage Lw1, complete genome.|neighbours:ID:YP_008060712.1(-1),ID:YP_008060714.1(1)|neighbour_genes:DNA end protector pr..,baseplate wedge subu..|
MPQNITKYKGDPRKITYRSSWEKYIMNWLDRNPHVKRWNSEEVVIPYFSNADGKRRRYFMDFYVEMDNGVTYLWEVKPMKETLPPPKPANNNVHNKKKFVDALYTYAVNIDKWKAANAAAKQKGWEFKIITEDTLKRVFGWKGQ
> |[Tevenvirinae _Escherichia_phage_MX01]||_Escherichia_phage_MX01.gb|head completion prot..|450|NC_031934.1(168929):75048-75497:-1 ^RAST2:fig|1198136.96.peg.157^ Tevenvirinae _Escherichia_phage_MX01|neighbours:(-1),(1)|neighbour_genes:DNA end protector pr..,baseplate wedge subu..|
MAYSGKFKPTNLQKYKGDWKKIQYRSSWEAWLMRWLDNHPNVVQWNSEEVVIPYFSNADGKKRRYFMDFWVKFDNGQQFFFEVKPFKETHPPAAPAKMTTAAKKRYINEHYTWSVNKDKWKAAKATADKMGINFRLITENSLKKLGWKG
>ID:AYR04067.1 |[Escherichia phage OLB35]||_Escherichia_phage_OLB35_.gbk|head completion prot..|450|MH992122(169140):79699-80148:-1 ^^ UNVERIFIED: Escherichia phage OLB35, complete genome.|neighbours:ID:AYR04066.1(-1),ID:AYR04068.1(1)|neighbour_genes:DNA end protector pr..,baseplate wedge subu..|
MAYSGKWVPKNLKKYRGDHTKITYRSNWEKFFFEWLDKNPEIIAWGSETAVIPYFCNAEGKKRRYYMDIWMKDASGQEFFVEIKPKKETQPPIKPVNLTTAAKKRYMNEIYVWSVNCDKWKAASAVAEKRNIKFRVLTEDGLRKLGYKG
> |[Tevenvirinae _Escherichia_phage_PE37]||_Escherichia_phage_PE37.gb|Phage head completio..|453|KU925172.1(166423):88953-89405:1 ^RAST2:fig|1198136.98.peg.120^ Tevenvirinae _Escherichia_phage_PE37|neighbours:(-1),(1)|neighbour_genes:baseplate wedge subu..,DNA end protector pr..|
MAYSGKWVPKNISKYRGDPKKITYRSNWEKFFFEWLDKNPEIIAWGSETAVIPYFCNAEGKKRRYFMDIWMKDSSGQEFFIEIKPKKETQPPVKPAHLTTAAKKRFMNEIYTWSVNTDKWKAAQSLAEKRGIKFRILTEDGLRALGFKGA
>ID:BBC14482.1 |[Escherichia phage PP01]||_Escherichia_phage_PP01.gbk|4|453|LC348379(167812):75079-75531:-1 ^^ Escherichia phage PP01 DNA, complete sequence.|neighbours:ID:BBC14481.1(-1),ID:BBC14483.1(1)|neighbour_genes:2,53|
MAYSGKWVPKNISKYRGDPKKITYRSNWEKFFFEWLDKNPEIIAWGSETAVIPYFCNAEGKKRRYFMDIWMKDSSGQEFFIEIKPKKETQPPVKPAHLTTAAKKRFMNEIYTYSVNTDKWKAAQSLAEKRGIKFRILTEDGLRALGFKGA
> |[Tevenvirinae _Escherichia_phage_SF]||_Escherichia_phage_SF.gb|Phage head completio..|594|MH359124.1(168695):41487-42080:1 ^RAST2:fig|1198136.100.peg.45^ Tevenvirinae _Escherichia_phage_SF|neighbours:(-1),(1)|neighbour_genes:baseplate wedge subu..,DNA end protector pr..|
MSVIGIVGAFLLTVLALYPIGSKNVNNKIVSFQYEIGINNNTIYKEDNMAYSGKWVPKNLKKYRGDHTKITYRSNWEKFFFEWLDKNPEIIAWGSETAVIPYFCNAEGKKRRYYMDIWMKDASGQEFFVEIKPKKETQPPIKPVNLTTAAKKRYMNEIYVWSVNCDKWKAASAVAEKRNIKFRVLTEDGLRKLGYKG
>ID:YP_009608515.1 |[Escherichia phage ST0]||_Escherichia_phage_ST0.gbk|head completion prot..|450|NC_041990(170496):150877-151326:1 ^GeneID:40084537^ Escherichia phage ST0, complete genome.|neighbours:ID:YP_009608514.1(-1),ID:YP_009608516.1(1)|neighbour_genes:baseplate wedge subu..,hypothetical protein|
MAYSGKWVPKNLKKYRGDHTKITYRSNWEKFFFEWLDKNPEIIAWGSETAVIPYFCNAEGKKRRYYMDIWMKDASGQEFFVEIKPKKETQPPIKPANLTTAAKKRYMNEIYTWSVNCDKWKAASAVAEKRNIKFRVLTEDGLRKLGYKG
>ID:BBC14763.1 |[Escherichia phage T2]||_Escherichia_phage_T2.gbk|4|453|LC348380(163825):73448-73900:-1 ^^ Escherichia phage T2 DNA, complete sequence.|neighbours:ID:BBC14762.1(-1),ID:BBC14764.1(1)|neighbour_genes:2,53|
MAYSGKWVPKNISKYRGDPKKITYRSNWEKFFFEWLDKNPEIIAWGSETAVIPYFCNAEGKKRRYFMDIWMKDSSGQEFFIEIKPKKETQPPVKPAHLTTAAKKRFMNEIYTYSVNTDKWKAAQSLAEKRGIKFRILTEDGLRALGFKGA
>ID:YP_009281483.1 |[Escherichia phage UFV-AREG1]||_Escherichia_phage_UFV-AREG1_.gbk|head completion prot..|453|NC_031030(170788):74458-74910:-1 ^GeneID:29063676^ Escherichia phage UFV-AREG1, complete genome.|neighbours:ID:YP_009281482.1(-1),ID:YP_009281484.1(1)|neighbour_genes:hypothetical protein,baseplate wedge prot..|
MAYSGKWVPKNISKYRGDPKKITYRSNWEKFFFEWLDKNPEIIAWGSETAVIPYFCNAEGKKRRYFMDIWMKDSSGQEFFIEIKPKKETQPPVKPAHLTTAAKKRFMNEIYTYSVNTDKWKAAQALAEKRGIKFRILTEDGLRALGFKGA
>ID:YP_009323352.1 |[Escherichia phage WG01]||_Escherichia_phage_WG01_.gbk|head completion prot..|450|NC_031928(169936):74554-75003:-1 ^GeneID:30308478^ Escherichia phage WG01, complete genome.|neighbours:ID:YP_009323351.1(-1),ID:YP_009323353.1(1)|neighbour_genes:DNA end protector pr..,hypothetical protein|
MAYSGKFKPTNLQKYKGDWKKIQYRSSWEAWLMRWLDNHPNVVQWNSEEVVIPYFSNADGKKRRYFMDFWVKFDNGQQFFFEVKPFKETHPPAAPAKMTTAAKKRYINEHYTWSVNKDKWKAAKATADKMGINFRLITENSLKKLGWKG
>ID:YP_009030756.1 |[Escherichia phage vB_EcoM_112]||_Escherichia_phage_e112_.gbk|head completion prot..|453|NC_024125(168470):76685-77137:-1 ^GeneID:19485299^ Escherichia phage e11/2, complete genome.|neighbours:ID:YP_009030755.1(-1),ID:YP_009030757.1(1)|neighbour_genes:DNA end protector pr..,baseplate wedge subu..|
MAYSGKWVPKNISKYRGDPKKITYRSNWEKFFFEWLDKNPEIIAWGSETAVIPYFCNAEGKKRRYFMDIWMKDSSGQEFFIEIKPKKETQPPVKPAHLTTAAKKRFMNEIYTWSVNTDKWKAAQSLAEKRGIKFRILTEDGLRALGFKGA
>ID:AYN56265.1 |[Escherichia phage p000v]||_Escherichia_phage_p000v_.gbk|hypothetical protein|450|MK047717(167803):70208-70657:1 ^^ Escherichia phage p000v, complete genome.|neighbours:ID:AYN56264.1(-1),ID:AYN56266.1(1)|neighbour_genes:baseplate wedge prot..,hypothetical protein|
MAYSGKWVPKNLKKYRGDHTKITYRSNWEKFFFEWLDKNPEIIAWGSETAVIPYFCNAEGKKRRYFMDIWMKDASGQEFFVEIKPKKETQPPIKPANLTTAAKKRYMNEIYVWSVNCDKWKAASALAAKRNIKFRILTEDGLRRLGYKG
> |[Tevenvirinae _Escherichia_phage_p000y]||_Escherichia_phage_p000y.gb|Phage head completio..|594|MK047718.1(169872):12379-12972:1 ^RAST2:fig|1198136.97.peg.11^ Tevenvirinae _Escherichia_phage_p000y|neighbours:(-1),(1)|neighbour_genes:baseplate wedge subu..,DNA end protector pr..|
MSVIGIVGAFLSTVLALYPIGSKNVNNKIVSFQYEIGINNNTIYKEDNMAYSGKWVPKNLKKYRGDHTKITYRSNWEKFFFEWLDKNPEIIAWGSETAVIPYFCNAEGKKRRYYMDIWMKDASGQEFFVEIKPKKETQPPIKPVNLTTAAKKRYMNEIYVWSVNCDKWKAASAVAEKRNIKFRVLTEDGLRKLGYKG
> |[Tevenvirinae _Escherichia_phage_slur02]||_Escherichia_phage_slur02.gb|Phage head completio..|453|NC_028927.1(167298):144952-145404:-1 ^RAST2:fig|1198136.99.peg.267^ Tevenvirinae _Escherichia_phage_slur02|neighbours:(-1),(1)|neighbour_genes:DNA end protector pr..,baseplate wedge subu..|
MAYSGKWVPKNISKYRGDPKKITYRSNWEKFFFEWLDKNPEIIAWGSETAVIPYFCNAEGKKRRYFMDIWMKDSSGQEFFIEIKPKKETQPPVKPAHLTTAAKKRFMNEIYTYSVNTDKWKAAQSLAEKRGIKFRILTEDGLRALGFKGA
>ID:YP_009625101.1 |[Escherichia phage slur03]||_Escherichia_phage_slur03_.gbk|head completion [Ent..|453|NC_042129(167467):93958-94410:1 ^GeneID:40101983,UniProtKB/TrEMBL:A0A0M7QBM0^ Escherichia phage slur03, complete genome.|neighbours:ID:YP_009625100.1(-1),ID:YP_009625102.1(1)|neighbour_genes:putative baseplate w..,DNA end protector pr..|
MAYSGKWVPKNISKYRGDPKKITYRSNWEKFFFEWLDKNPEIIAWGSETAVIPYFCNAEGKKRRYFMDIWMKDSSGQEFFIEIKPKKETQPPVKPAHLTTAAKKRFMNEIYTYSVNTDKWKAAQALAEKRGIKFRILTEDGLRALGFKGA
>ID:YP_009625365.1 |[Escherichia phage slur04]||_Escherichia_phage_slur04_.gbk|hypothetical protein|453|NC_042130(167298):59465-59917:-1 ^GeneID:40102266,UniProtKB/TrEMBL:A0A0M7Q9Q8^ Escherichia phage slur04, complete genome.|neighbours:ID:YP_009625364.1(-1),ID:YP_009625366.1(1)|neighbour_genes:hypothetical protein,Base plate wedge pro..|
MAYSGKWVPKNISKYRGDPKKITYRSNWEKFFFEWLDKNPEIIAWGSETAVIPYFCNAEGKKRRYFMDIWMKDSSGQEFFIEIKPKKETQPPVKPAHLTTAAKKRFMNEIYTYSVNTDKWKAAQSLAEKRGIKFRILTEDGLRALGFKGA
> |[Tevenvirinae _Escherichia_phage_slur07]||_Escherichia_phage_slur07.gb|Phage head completio..|453|NC_028780.1(167124):87622-88074:1 ^RAST2:fig|1198136.89.peg.113^ Tevenvirinae _Escherichia_phage_slur07|neighbours:(-1),(1)|neighbour_genes:baseplate wedge subu..,DNA end protector pr..|
MAYSGKWVPKNISKYRGDPKKITYRSNWEKFFFEWLDKNPEIIAWGSETAVIPYFCNAEGKKRRYFMDIWMKDSSGQEFFIEIKPKKETQPPVKPAHLTTAAKKRFMNEIYTWSVNTDKWKAAQSLAEKRGIKFRILTEDGLRALGFKGA
>ID:CUL02645.1 |[Escherichia phage slur08]||_Escherichia_phage_slur08_.gbk|hypothetical protein|453|LN881733(167467):91205-91657:1 ^UniProtKB/TrEMBL:A0A0M9JDU0^ Escherichia phage slur08, complete genome.|neighbours:ID:CUL02644.1(-1),ID:CUL02646.1(1)|neighbour_genes:Base plate wedge pro..,hypothetical protein|
MAYSGKWVPKNISKYRGDPKKITYRSNWEKFFFEWLDKNPEIIAWGSETAVIPYFCNAEGKKRRYFMDIWMKDSSGQEFFIEIKPKKETQPPVKPAHLTTAAKKRFMNEIYTYSVNTDKWKAAQALAEKRGIKFRILTEDGLRALGFKGA
>ID:CUL02919.1 |[Escherichia phage slur11]||_Escherichia_phage_slur11_.gbk|hypothetical protein|453|LN881734(167298):63011-63463:-1 ^UniProtKB/TrEMBL:A0A0M7QGQ4^ Escherichia phage slur11, complete genome.|neighbours:ID:CUL02918.1(-1),ID:CUL02920.1(1)|neighbour_genes:hypothetical protein,Base plate wedge pro..|
MAYSGKWVPKNISKYRGDPKKITYRSNWEKFFFEWLDKNPEIIAWGSETAVIPYFCNAEGKKRRYFMDIWMKDSSGQEFFIEIKPKKETQPPVKPAHLTTAAKKRFMNEIYTYSVNTDKWKAAQSLAEKRGIKFRILTEDGLRALGFKGA
>ID:CUL03705.1 |[Escherichia phage slur13]||_Escherichia_phage_slur13_.gbk|hypothetical protein|453|LN881737(167299):84833-85285:-1 ^UniProtKB/TrEMBL:A0A0M9JE87^ Escherichia phage slur13, complete genome.|neighbours:ID:CUL03704.1(-1),ID:CUL03706.1(1)|neighbour_genes:hypothetical protein,Base plate wedge pro..|
MAYSGKWVPKNISKYRGDPKKITYRSNWEKFFFEWLDKNPEIIAWGSETAVIPYFCNAEGKKRRYFMDIWMKDSSGQEFFIEIKPKKETQPPVKPAHLTTAAKKRFMNEIYTYSVNTDKWKAAQSLAEKRGIKFRILTEDGLRALGFKGA
>ID:YP_009180649.1 |[Escherichia phage slur14]||_Escherichia_phage_slur14_.gbk|hypothetical protein|453|NC_028448(167467):17930-18382:-1 ^GeneID:26227824,UniProtKB/TrEMBL:A0A0M9JE49^ Escherichia phage slur14, complete genome.|neighbours:ID:YP_009180648.1(-1),ID:YP_009180650.1(1)|neighbour_genes:hypothetical protein,Base plate wedge pro..|
MAYSGKWVPKNISKYRGDPKKITYRSNWEKFFFEWLDKNPEIIAWGSETAVIPYFCNAEGKKRRYFMDIWMKDSSGQEFFIEIKPKKETQPPVKPAHLTTAAKKRFMNEIYTYSVNTDKWKAAQALAEKRGIKFRILTEDGLRALGFKGA
>ID:AVH85977.1 |[Escherichia phage vB_EcoM-G28]||_Escherichia_phage_vB_EcoM-G28.gbk|putative head comple..|453|MG867727(170121):76146-76598:-1 ^^ Escherichia phage vB_EcoM-G28, complete genome.|neighbours:ID:AVH85976.1(-1),ID:AVH85978.1(1)|neighbour_genes:putative DNA end pro..,putative baseplate w..|
MAYSGKWVPKNISKYRGDPKKITYRSNWEKFFFEWLDKNPEIIAWGSETAVIPYFCNAEGKKRRYFMDIWMKDSSGQEFFIEIKPKKETQPPVKPAHLTTAAKKRFMNEIYTYSVNTDKWKAAQSLAEKRGIKFRILTEDGLRALGFKGA
>ID:QDF15172.1 |[Escherichia phage vB_EcoM-Sa45lw]||_Escherichia_phage_vB_EcoM-Sa45lw_.gbk|head completion prot..|453|MK977694(167353):74529-74981:-1 ^^ Escherichia phage vB_EcoM-Sa45lw, complete genome.|neighbours:ID:QDF15171.1(-1),ID:QDF15173.1(1)|neighbour_genes:DNA end protector pr..,baseplate wedge subu..|
MAYSGKWVPKNISKYRGDPKKITYRSNWEKFFFEWLDKNPEIIAWGSETAVIPYFCNAEGKKRRYFMDIWMKDSSGQEFFIEIKPKKETQPPVKPAHLTTAAKKRFMNEIYTYSVNTDKWKAAQALAEKRGIKFRILTEDGLRALGFKGA
>ID:YP_009290416.1 |[Escherichia phage vB_EcoM-UFV13]||_Escherichia_phage_vB_EcoM-UFV13_.gbk|head completion prot..|453|NC_031103(165772):74988-75440:-1 ^GeneID:29081212^ Escherichia phage vB_EcoM-UFV13, complete genome.|neighbours:ID:YP_009290415.1(-1),ID:YP_009290417.1(1)|neighbour_genes:hypothetical protein,baseplate wedge subu..|
MAYSGKWVPKNISKYRGDPKKITYRSNWEKFFFEWLDKNPEIIAWGSETAVIPYFCNAEGKKRRYFMDIWMKDSSGQEFFIEIKPKKETQPPVKPAHLTTAAKKRFMNEIYTWSVNTDKWKAAQSLAEKRGIKFRILTEDGLRALGFKGA
>ID:AUV61010.1 |[Escherichia phage vB_EcoM-fFiEco06]||_Escherichia_phage_vB_EcoM-fFiEco06_.gbk|head completion prot..|453|MG781190(167076):74196-74648:-1 ^^ Escherichia phage vB_EcoM-fFiEco06, complete genome.|neighbours:ID:AUV61009.1(-1),ID:AUV61011.1(1)|neighbour_genes:DNA end protector pr..,baseplate wedge subu..|
MAYSGKWVPKNISKYRGDPKKITYRSNWEKFFFEWLDKNPEIIAWGSETAVIPYFCNAEGKKRRYFMDIWMKDSSGQEFFIEIKPKKETQPPVKPAHLTTAAKKRFMNEIYTYSVNTDKWKAAQALAEKRGIKFRILTEDGLRALGFKGA
>ID:AUV61283.1 |[Escherichia phage vB_EcoM-fHoEco02]||_Escherichia_phage_vB_EcoM-fHoEco02_.gbk|head completion prot..|453|MG781191(167064):74186-74638:-1 ^^ Escherichia phage vB_EcoM-fHoEco02, complete genome.|neighbours:ID:AUV61282.1(-1),ID:AUV61284.1(1)|neighbour_genes:DNA end protector pr..,baseplate wedge subu..|
MAYSGKWVPKNISKYRGDPKKITYRSNWEKFFFEWLDKNPEIIAWGSETAVIPYFCNAEGKKRRYFMDIWMKDSSGQEFFIEIKPKKETQPPVKPAHLTTAAKKRFMNEIYTYSVNTDKWKAAQALAEKRGIKFRILTEDGLRALGFKGA
>ID:AYP69836.1 |[Escherichia phage vB_EcoM_DalCa]||_Escherichia_phage_vB_EcoM_DalCa_.gbk|head completion prot..|453|MH992510(166040):74256-74708:-1 ^^ Escherichia phage vB_EcoM_DalCa, complete genome.|neighbours:ID:AYP69774.1(-1),ID:AYP69798.1(1)|neighbour_genes:DNA end protector pr..,baseplate wedge subu..|
MAYSGKWVPKNISKYRGDPKKITYRSNWEKFFFEWLDKNPEIIAWGSETAVIPYFCNAEGKKRRYFMDIWMKDSSGQEFFIEIKPKKETQPPVKPAHLTTAAKKRFMNEIYTYSVNTDKWKAAQSLAEKRGIKFRILTEDGLRALGFKGA
>ID:QBO63664.1 |[Escherichia phage vB_EcoM_G10400]||_Escherichia_phage_vB_EcoM_G10400.gbk|putative head comple..|453|MK327937(170182):75229-75681:-1 ^^ Escherichia phage vB_EcoM_G10400, complete genome.|neighbours:ID:QBO63663.1(-1),ID:QBO63665.1(1)|neighbour_genes:putative DNA end pro..,putative baseplate w..|
MAYSGKWVPKNISKYRGDPKKITYRSNWEKFFFEWLDKNPEIIAWGSETAVIPYFCNAEGKKRRYFMDIWMKDSSGQEFFIEIKPKKETQPPVKPAHLTTAAKKRFMNEIYTWSVNTDKWKAAQSLAEKRGIKFRILTEDGLRALGFKGA
>ID:QBO62287.1 |[Escherichia phage vB_EcoM_G2248]||_Escherichia_phage_vB_EcoM_G2248.gbk|putative head comple..|474|MK327932(170678):66772-67245:-1 ^^ Escherichia phage vB_EcoM_G2248, complete genome.|neighbours:ID:QBO62286.1(-1),ID:QBO62288.1(1)|neighbour_genes:putative DNA end pro..,putative baseplate w..|
MGGSNTYKGKYVPENKEKYKGDIRKITYRSSWERWIMQWLDRNPRVAKWGSETVVIPYESSTDGKRHRYFMDFYVKFDDGKEHLWEVKPAKETRPPEKPKRMTAKTKQRYMHEVWTYTKNTEKWLAAVKLCQKHNMEFKIITEHALKKVFGFKGLNK
> |[Tevenvirinae Escherichia_phage_vB_EcoM_G2285]||_Escherichia_phage_vB_EcoM_G2285.gb|Phage head completio..|594|MK327933.1(166675):77927-78520:-1 ^RAST2:fig|1198136.60.peg.159^ Tevenvirinae Escherichia_phage_vB_EcoM_G2285|neighbours:(-1),(1)|neighbour_genes:DNA end protector pr..,baseplate wedge subu..|
MSVIGIVGAFLLTVLALYPIGSKNVNNKIVSFQYEIGINNNTIYKEDNMAYSGKWVPKNLKKYRGDHTKITYRSNWEKFFFEWLDKNPEIIAWGSETAVIPYFCNAEGKKRRYYMDIWMKDASGQEFFVEIKPKKETQPPIKPVNLTTAAKKRYMNEIYTWSVNCDKWKAASAVAEKRNIKFRVLTEDGLRKLGYKG
> |[Tevenvirinae _Escherichia_phage_vB_EcoM_G2469]||_Escherichia_phage_vB_EcoM_G2469.gb|Phage head completio..|594|MK327934.1(170452):80115-80708:-1 ^RAST2:fig|1198136.90.peg.161^ Tevenvirinae _Escherichia_phage_vB_EcoM_G2469|neighbours:(-1),(1)|neighbour_genes:DNA end protector pr..,baseplate wedge subu..|
MSVIGIVGAFLLTVLALYPIGSKNVNNKIVSFQYEIGINNNTIYKEDNMAYSGKWVPKNLKKYRGDHTKITYRSNWEKFFFEWLDKNPEIIAWGSETAVIPYFCNAEGKKRRYYMDIWMKDASGQEFFVEIKPKKETQPPIKPVNLTTAAKKRYMNEIYTWSVNCDKWKAASAVAEKRNIKFRVLTEDGLRKLGYKG
> |[Tevenvirinae Escherichia_phage_vB_EcoM_G2494]||_Escherichia_phage_vB_EcoM_G2494.gb|Phage head completio..|477|MK327935.1(168327):64326-64802:-1 ^RAST2:fig|1198136.61.peg.136^ Tevenvirinae Escherichia_phage_vB_EcoM_G2494|neighbours:(-1),(1)|neighbour_genes:DNA end protector pr..,[T4-like viruses Ent..|
MGGSNTYKGKYRPENPEKYKGNNLHKITYRSSWELHIFKWLDRNPRVAKWGSETVVIPYWSSADNKKRRYYMDIYVKFDDGKEHLWEIKPAKETRPPERPKRITTKTKQRYMQECYTYTVNTEKWKAAVDLCQKHNMEFKIITEHALKKVFGFKGLNK
>ID:QBO65554.1 |[Escherichia phage vB_EcoM_G2540-3]||_Escherichia_phage_vB_EcoM_G2540-3_.gbk|putative head comple..|453|MK327944(168654):73473-73925:-1 ^^ Escherichia phage vB_EcoM_G2540-3, complete genome.|neighbours:ID:QBO65553.1(-1),ID:QBO65555.1(1)|neighbour_genes:putative DNA end pro..,putative baseplate w..|
MAYSGKWVPKNISKYRGDPKKITYRSNWEKFFFEWLDKNPEIIAWGSETAVIPYFCNAEGKKRRYFMDIWMKDSSGQEFFIEIKPKKETQPPVKPAHLTTAAKKRFMNEIYTYSVNTDKWKAAQSLAEKRGIKFRILTEDGLRALGFKGA
> |[Tevenvirinae _Escherichia_phage_vB_EcoM_G2540]||_Escherichia_phage_vB_EcoM_G2540.gb|Phage head completio..|453|MK327936.1(168886):75236-75688:-1 ^RAST2:fig|1198136.92.peg.162^ Tevenvirinae _Escherichia_phage_vB_EcoM_G2540|neighbours:(-1),(1)|neighbour_genes:DNA end protector pr..,baseplate wedge subu..|
MAYSGKWVPKNISKYRGDPKKITYRSNWEKFFFEWLDKNPEIIAWGSETAVIPYFCNAEGKKRRYFMDIWMKDSSGQEFFIEIKPKKETQPPVKPAHLTTAAKKRFMNEIYTWSVNTDKWKAAQSLAEKRGIKFRILTEDGLRALGFKGA
>ID:QBO64471.1 |[Escherichia phage vB_EcoM_G29]||_Escherichia_phage_vB_EcoM_G29_.gbk|putative head comple..|453|MK327940(168241):76308-76760:-1 ^^ Escherichia phage vB_EcoM_G29, complete genome.|neighbours:ID:QBO64470.1(-1),ID:QBO64472.1(1)|neighbour_genes:putative DNA end pro..,putative baseplate w..|
MAYSGKWVPKNISKYRGDPKKITYRSNWEKFFFEWLDKNPEIIAWGSETAVIPYFCNAEGKKRRYFMDIWMKDSSGQEFFIEIKPKKETQPPVKPAHLTTAAKKRFMNEIYTYSVNTDKWKAAQALAEKRGIKFRILTEDGLRALGFKGA
> |[Tevenvirinae _Escherichia_phage_vB_EcoM_G37-3]||_Escherichia_phage_vB_EcoM_G37-3.gb|Phage head completio..|474|MK327941.1(167832):65633-66106:-1 ^RAST2:fig|1198136.91.peg.138^ Tevenvirinae _Escherichia_phage_vB_EcoM_G37-3|neighbours:(-1),(1)|neighbour_genes:DNA end protector pr..,[T4-like viruses Ent..|
MGGSNTYKGKYVPENKEKYKGDIRKITYRSSWERWIMQWLDRNPRVSKWGSETVVIPYESSTDGKRHRYFMDFYVKFDDGKEHLWEVKPAKETRPPEKPKRMTAKTKQRYMHEVWTYTKNTEKWLAAVKLCQKHNMEFKIITEHALKKVFGFKGLNK
> |[Tevenvirinae _Escherichia_phage_vB_EcoM_GG4498]||_Escherichia_phage_vB_EcoM_G4498.gb|Phage head completio..|453|MK327939.1(167826):75820-76272:-1 ^RAST2:fig|1198136.93.peg.162^ Tevenvirinae _Escherichia_phage_vB_EcoM_GG4498|neighbours:(-1),(1)|neighbour_genes:DNA end protector pr..,baseplate wedge subu..|
MAYSGKWVPKNISKYRGDPKKITYRSNWEKFFFEWLDKNPEIIAWGSETAVIPYFCNAEGKKRRYFMDIWMKDSSGQEFFIEIKPKKETQPPVKPAHLTTAAKKRFMNEIYTYSVNTDKWKAAQSLAEKRGIKFRILTEDGLRALGFKGA
>ID:QBO65843.1 |[Escherichia phage vB_EcoM_G4500]||_Escherichia_phage_vB_EcoM_G4500_.gbk|putative head comple..|453|MK327945(168363):76308-76760:-1 ^^ Escherichia phage vB_EcoM_G4500, complete genome.|neighbours:ID:QBO65842.1(-1),ID:QBO65844.1(1)|neighbour_genes:putative DNA end pro..,putative baseplate w..|
MAYSGKWVPKNISKYRGDPKKITYRSNWEKFFFEWLDKNPEIIAWGSETAVIPYFCNAEGKKRRYFMDIWMKDSSGQEFFIEIKPKKETQPPVKPAHLTTAAKKRFMNEIYTYSVNTDKWKAAQALAEKRGIKFRILTEDGLRALGFKGA
>ID:QBO66116.1 |[Escherichia phage vB_EcoM_G4507]||_Escherichia_phage_vB_EcoM_G4507_.gbk|putative head comple..|453|MK327946(168828):74998-75450:-1 ^^ Escherichia phage vB_EcoM_G4507, complete genome.|neighbours:ID:QBO66115.1(-1),ID:QBO66117.1(1)|neighbour_genes:putative DNA end pro..,putative baseplate w..|
MAYSGKWVPKNISKYRGDPKKITYRSNWEKFFFEWLDKNPEIIAWGSETAVIPYFCNAEGKKRRYFMDIWMKDSSGQEFFIEIKPKKETQPPVKPAHLTTAAKKRFMNEIYTWSVNTDKWKAAQSLAEKRGIKFRILTEDGLRALGFKGA
>ID:QBO65019.1 |[Escherichia phage vB_EcoM_G50]||_Escherichia_phage_vB_EcoM_G50_.gbk|putative head comple..|453|MK327942(167728):74922-75374:-1 ^^ Escherichia phage vB_EcoM_G50, complete genome.|neighbours:ID:QBO65018.1(-1),ID:QBO65020.1(1)|neighbour_genes:putative DNA end pro..,putative baseplate w..|
MAYSGKWVPKNISKYRGDPKKITYRSNWEKFFFEWLDKNPEIIAWGSETAVIPYFCNAEGKKRRYFMDIWMKDSSGQEFFIEIKPKKETQPPVKPAHLTTAAKKRFMNEIYTYSVNTDKWKAAQSLAEKRGIKFRILTEDGLRALGFKGA
> |[Tevenvirinae _Escherichia_phage_vB_EcoM_G5211]||_Escherichia_phage_vB_EcoM_G5211.gb|Phage head completio..|474|MK327947.1(164278):65225-65698:-1 ^RAST2:fig|1198136.94.peg.138^ Tevenvirinae _Escherichia_phage_vB_EcoM_G5211|neighbours:(-1),(1)|neighbour_genes:DNA end protector pr..,[T4-like viruses Ent..|
MGGSNTYKGKYVPENKEKYKGDIRKITYRSSWERWIMQWLDRNPRVAKWGSETVVIPYESSTDGKRHRYFMDFYVKFDDGKEHLWEVKPAKETRPPEKPKRMTAKTKQRYMHEVWTYTKNTEKWLAAVKLCQKHNMEFKIITEHALKKVFGFKGLNK
>ID:QBO65296.1 |[Escherichia phage vB_EcoM_G53]||_Escherichia_phage_vB_EcoM_G53_.gbk|putative head comple..|450|MK327943(167834):78519-78968:-1 ^^ Escherichia phage vB_EcoM_G53, complete genome.|neighbours:ID:QBO65295.1(-1),ID:QBO65297.1(1)|neighbour_genes:putative DNA end pro..,putative baseplate w..|
MAYSGKWVPKNLKKYRGDHTKITYRSNWEKFFFEWLDKNPEIIAWGSETAVIPYFCNAEGKKRRYYMDIWMKDASGQEFFVEIKPKKETQPPIKPVNLTTAAKKRYMNEIYTWSVNCDKWKAASAVAEKRNIKFRVLTEDGLRKLGYKG
>ID:QBQ80031.1 |[Escherichia phage vB_EcoM_G8]||_Escherichia_phage_vB_EcoM_G8_.gbk|putative head comple..|453|MK373787(169650):75103-75555:-1 ^^ Escherichia phage vB_EcoM_G8, complete genome.|neighbours:ID:QBQ80030.1(-1),ID:QBQ80032.1(1)|neighbour_genes:putative DNA end pro..,putative baseplate w..|
MAYSGKWVPKNISKYRGDPKKITYRSNWEKFFFEWLDKNPEIIAWGSETAVIPYFCNAEGKKRRYFMDIWMKDSSGQEFFIEIKPKKETQPPVKPAHLTTAAKKRFMNEIYTWSVNTDKWKAAQSLAEKRGIKFRILTEDGLRALGFKGA
>ID:QBQ77931.1 |[Escherichia phage vB_EcoM_G9062]||_Escherichia_phage_vB_EcoM_G9062_.gbk|putative head comple..|453|MK373779(168670):75296-75748:-1 ^^ Escherichia phage vB_EcoM_G9062, complete genome.|neighbours:ID:QBQ77930.1(-1),ID:QBQ77932.1(1)|neighbour_genes:putative DNA end pro..,putative baseplate w..|
MAYSGKWVPKNISKYRGDPKKITYRSNWEKFFFEWLDKNPEIIAWGSETAVIPYFCNAEGKKRRYFMDIWMKDSSGQEFFIEIKPKKETQPPVKPAHLTTAAKKRFMNEIYTWSVNTDKWKAAQSLAEKRGIKFRILTEDGLRALGFKGA
>ID:AXC34099.1 |[Escherichia phage vB_EcoM_JB75]||_Escherichia_phage_vB_EcoM_JB75_.gbk|head completion prot..|453|MH355584(167208):91074-91526:1 ^^ Escherichia phage vB_EcoM_JB75, complete genome.|neighbours:ID:AXC34060.1(-1),ID:AXC34034.1(1)|neighbour_genes:baseplate wedge subu..,DNA end protector pr..|
MAYSGKWVPKNISKYRGDPKKITYRSNWEKFFFEWLDKNPEIIAWGSETAVIPYFCNAEGKKRRYFMDIWMKDSSGQEFFIEIKPKKETQPPVKPAHLTTAAKKRFMNEIYTYSVNTDKWKAAQALAEKRGIKFRILTEDGLRALGFKGA
>ID:YP_009037346.1 |[Escherichia phage vB_EcoM_JS09]||_Escherichia_phage_vB_EcoM_JS09_.gbk|head completion prot..|450|NC_024124(169148):90613-91062:1 ^GeneID:19524730^ Escherichia phage vB_EcoM_JS09, complete genome.|neighbours:ID:YP_009037345.1(-1),ID:YP_009037347.1(1)|neighbour_genes:baseplate wedge subu..,DNA end protector pr..|
MAYSGKWVPKNLKKYRGDHTKITYRSNWEKFFFEWLDKNPEIIAWGSETAVIPYFCNAEGKKRRYYMDIWMKDASGQEFFVEIKPKKETQPPIKPVNLTTAAKKRYMNEIYTWSVNCDKWKAASAVAEKRNIKFRVLTEDGLRKLGYKG
>ID:QBQ78435.1 |[Escherichia phage vB_EcoM_KAW1E185]||_Escherichia_phage_vB_EcoM_KAW1E185_.gbk|putative head comple..|453|MK373781(164987):75167-75619:-1 ^^ Escherichia phage vB_EcoM_KAW1E185, complete genome.|neighbours:ID:QBQ78434.1(-1),ID:QBQ78436.1(1)|neighbour_genes:putative DNA end pro..,putative baseplate w..|
MAYSGKWVPKNISKYRGDPKKITYRSNWEKFFFEWLDKNPEIIAWGSETAVIPYFCNAEGKKRRYFMDIWMKDSSGQEFFIEIKPKKETQPPVKPAHLTTAAKKRFMNEIYTYSVNTDKWKAAQALAEKRGIKFRILTEDGLRALGFKGA
> |[Tevenvirinae Escherichia_phage_vB_EcoM_KAW3E185]||_Escherichia_phage_vB_EcoM_KAW3E185.gb|Phage head completio..|594|MK373782.1(170187):78541-79134:-1 ^RAST2:fig|1198136.54.peg.160^ Tevenvirinae Escherichia_phage_vB_EcoM_KAW3E185|neighbours:(-1),(1)|neighbour_genes:DNA end protector pr..,baseplate wedge subu..|
MSVIGIVGAFLSTVLALYPIGSKNVNNKIVSFQYEIGINNNTIYKEDNMAYSGKWVPKNLKKYRGDHTKITYRSNWEKFFFEWLDKNPEIIAWGSETAVIPYFCNAEGKKRRYYMDIWMKDASGQEFFVEIKPKKETQPPIKPVNLTTAAKKRYMNEIYTWSVNCDKWKAASAVAEKRNIKFRVLTEDGLRKLGYKG
>ID:QBQ79209.1 |[Escherichia phage vB_EcoM_MM02]||_Escherichia_phage_vB_EcoM_MM02_.gbk|putative head comple..|450|MK373784(169201):80495-80944:-1 ^^ Escherichia phage vB_EcoM_MM02, complete genome.|neighbours:ID:QBQ79208.1(-1),ID:QBQ79210.1(1)|neighbour_genes:putative DNA end pro..,putative baseplate w..|
MAYSGKWVPKNLKKYRGDHTKITYRSNWEKFFFEWLDKNPEIIAWGSETAVIPYFCNAEGKKRRYYMDIWMKDASGQEFFVEIKPKKETQPPIKPANLTTAAKKRYMNEIYTWSVNCDKWKAASAVAEKRNIKFRVLTEDGLRKLGYKG
>ID:QBQ79478.1 |[Escherichia phage vB_EcoM_OE5505]||_Escherichia_phage_vB_EcoM_OE5505_.gbk|putative head comple..|453|MK373785(168756):76623-77075:-1 ^^ Escherichia phage vB_EcoM_OE5505, complete genome.|neighbours:ID:QBQ79477.1(-1),ID:QBQ79479.1(1)|neighbour_genes:putative DNA end pro..,putative baseplate w..|
MAYSGKWVPKNISKYRGDPKKITYRSNWEKFFFEWLDKNPEIIAWGSETAVIPYFCNAEGKKRRYFMDIWMKDSSGQEFFIEIKPKKETQPPVKPAHLTTAAKKRFMNEIYTWSVNTDKWKAAQSLAEKRGIKFRILTEDGLRALGFKGA
> |[Tevenvirinae _Escherichia_phage_vB_EcoM_PhAPEC2]||_Escherichia_phage_vB_EcoM_PhAPEC2.gb|Phage head completio..|594|NC_024794.1(167318):79143-79736:-1 ^RAST2:fig|1198136.124.peg.158^ Tevenvirinae _Escherichia_phage_vB_EcoM_PhAPEC2|neighbours:(-1),(1)|neighbour_genes:DNA end protector pr..,baseplate wedge subu..|
MSVIGIVGAFLLMVLALYPIGSKNVNNKIVSFQYEIGINNNTIYKEDNMAYSGKWVPKNLKKYRGDHTKITYRSNWEKFFFEWLDKNPEIIAWGSETAVIPYFCNAEGKKRRYFMDIWMKDASGQEFFVEIKPKKETQPPIKPANLTTAAKKRYMNEIYTWSVNCDKWKAASAVAEKRNIKFRVLTEDGLRKLGYKG
>ID:QBQ79760.1 |[Escherichia phage vB_EcoM_R5505]||_Escherichia_phage_vB_EcoM_R5505_.gbk|putative head comple..|453|MK373786(167317):75653-76105:-1 ^^ Escherichia phage vB_EcoM_R5505, complete genome.|neighbours:ID:QBQ79759.1(-1),ID:QBQ79761.1(1)|neighbour_genes:putative DNA end pro..,putative baseplate w..|
MAYSGKWVPKNISKYRGDPKKITYRSNWEKFFFEWLDKNPEIIAWGSETAVIPYFCNAEGKKRRYFMDIWMKDSSGQEFFIEIKPKKETQPPVKPAHLTTAAKKRFMNEIYTYSVNTDKWKAAQALAEKRGIKFRILTEDGLRALGFKGA
>ID:QBQ77170.1 |[Escherichia phage vB_EcoM_WFK]||_Escherichia_phage_vB_EcoM_WFK_.gbk|putative head comple..|450|MK373775(164590):74453-74902:-1 ^^ Escherichia phage vB_EcoM_WFK, complete genome.|neighbours:ID:QBQ77169.1(-1),ID:QBQ77171.1(1)|neighbour_genes:putative DNA end pro..,putative baseplate w..|
MAYSGKWVPKNLKKYRGDHTKITYRSNWEKFFFEWLDKNPEIIAWGSETAVIPYFCNAEGKKRRYYMDIWMKDASGQEFFVEIKPKKETQPPIKPANLTTAAKKRYMNEIYVWSVNCDKWKAASAVAEKRNIKFRVLTEDGLRKLGYKG
>ID:QBQ76909.1 |[Escherichia phage vB_EcoM_WFL6982]||_Escherichia_phage_vB_EcoM_WFL6982_.gbk|putative head comple..|450|MK373774(164279):74453-74902:-1 ^^ Escherichia phage vB_EcoM_WFL6982, complete genome.|neighbours:ID:QBQ76908.1(-1),ID:QBQ76910.1(1)|neighbour_genes:putative DNA end pro..,putative baseplate w..|
MAYSGKWVPKNLKKYRGDHTKITYRSNWEKFFFEWLDKNPEIIAWGSETAVIPYFCNAEGKKRRYYMDIWMKDASGQEFFVEIKPKKETQPPIKPANLTTAAKKRYMNEIYVWSVNCDKWKAASAVAEKRNIKFRVLTEDGLRKLGYKG
>ID:QBQ77662.1 |[Escherichia phage vB_EcoM_WFbE185]||_Escherichia_phage_vB_EcoM_WFbE185.gbk|putative head comple..|450|MK373778(170429):79637-80086:-1 ^^ Escherichia phage vB_EcoM_WFbE185, complete genome.|neighbours:ID:QBQ77661.1(-1),ID:QBQ77663.1(1)|neighbour_genes:putative DNA end pro..,putative baseplate w..|
MAYSGKWVPKNLKKYRGDHTKITYRSNWEKFFFEWLDKNPEIIAWGSETAVIPYFCNAEGKKRRYYMDIWMKDASGQEFFVEIKPKKETQPPIKPANLTTAAKKRYMNEIYTWSVNCDKWKAASAVAEKRNIKFRVLTEDGLRKLGYKG
>ID:YP_007004890.1 |[Escherichia phage wV7]||_Escherichia_phage_wV7_.gbk|head completion prot..|453|NC_019505(166452):74509-74961:-1 ^GeneID:14010684^ Escherichia phage wV7, complete genome.|neighbours:ID:YP_007004889.1(-1),ID:YP_007004891.1(1)|neighbour_genes:DNA end protector pr..,baseplate wedge subu..|
MAYSGKWVPKNISKYRGDPKKITYRSNWEKFFFEWLDKNPEIIAWGSETAVIPYFCNAEGKKRRYFMDIWMKDSSGQEFFIEIKPKKETQPPVKPAHLTTAAKKRFMNEIYTWSVNTDKWKAAQSLAEKRGIKFRILTEDGLRALGFKGA
> |[Tevenvirinae Escherichia_virus_KFS-EC]||_Escherichia_virus_KFS-EC.gb|Phage head completio..|474|MH560358.1(164715):7955-8428:-1 ^RAST2:fig|1198136.83.peg.27^ Tevenvirinae Escherichia_virus_KFS-EC|neighbours:(-1),(1)|neighbour_genes:DNA end protector pr..,[T4-like viruses Ent..|
MGGSNTYKGKYVPENKEKYKGDIRKITYRSSWERWIMQWLDRNPRVAKWGSETVVIPYESSTDGKRHRYFMDFYVKFDDGKEHLWEVKPAKETRPPEKPKRMTAKTKQRYMHEVWTYTKNTEKWLAAVKLCQKHNMEFKIITEHALKKVFGFKGLNK
>ID:QDK04275.1 |[Escherichia virus VEc20]||_Escherichia_virus_VEc20_.gbk|vec20_145|453|MN022785(167532):73916-74368:-1 ^^ Escherichia virus VEc20, complete genome.|neighbours:ID:QDK04274.1(-1),ID:QDK04276.1(1)|neighbour_genes:vec20_144,vec20_146|
MAYSGKWVPKNISKYRGDPKKITYRSNWEKFFFEWLDKNPEIIAWGSETAVIPYFCNAEGKKRRYFMDIWMKDSSGQEFFIEIKPKKETQPPVKPAHLTTAAKKRFMNEIYTYSVNTDKWKAAQSLAEKRGIKFRILTEDGLRALGFKGA
>ID:VCU44386.1 |[Escherichia virus vB_Eco_mar005P1]|vB_Eco_mar005P1|_Escherichia_virus_vB_Eco_mar005P1_.gbk|4|450|LR027390(167773):12666-13115:-1 ^^ Escherichia virus vB_Eco_mar005P1 genome assembly, chromosome: 1.|neighbours:ID:VCU44384.1(-1),ID:VCU44388.1(1)|neighbour_genes:2,53|
MAYSGKWVPKNLKKYRGDHTKITYRSNWEKFFFEWLDKNPEIIAWGSETAVIPYFCNAEGKKRRYYMDIWMKDASGQEFFVEIKPKKETQPPIKPVNLTTAAKKRYMNEIYTWSVNCDKWKAASAVAEKRNIKFRVLTEDGLRKLGYKG
>ID:VCU44395.1 |[Escherichia virus vB_Eco_mar005P1]|vB_Eco_mar006P2|_Escherichia_virus_vB_Eco_mar005P1_strain_vB_Eco_mar006P2_.gbk|4|450|LR027387(167773):113561-114010:-1 ^^ Escherichia virus vB_Eco_mar005P1 strain vB_Eco_mar006P2 genome assembly, chromosome: 1.|neighbours:ID:VCU44393.1(-1),ID:VCU44397.1(1)|neighbour_genes:2,53|
MAYSGKWVPKNLKKYRGDHTKITYRSNWEKFFFEWLDKNPEIIAWGSETAVIPYFCNAEGKKRRYYMDIWMKDASGQEFFVEIKPKKETQPPIKPVNLTTAAKKRYMNEIYTWSVNCDKWKAASAVAEKRNIKFRVLTEDGLRKLGYKG
>ID:VCU43225.1 |[Escherichia virus vB_Eco_mar005P1]|vB_Eco_mar007P3|_Escherichia_virus_vB_Eco_mar005P1_strain_vB_Eco_mar007P3_.gbk|4|450|LR027383(167651):35552-36001:-1 ^^ Escherichia virus vB_Eco_mar005P1 strain vB_Eco_mar007P3 genome assembly, chromosome: 1.|neighbours:ID:VCU43224.1(-1),ID:VCU43226.1(1)|neighbour_genes:2,53|
MAYSGKWVPKNLKKYRGDHTKITYRSNWEKFFFEWLDKNPEIIAWGSETAVIPYFCNAEGKKRRYYMDIWMKDASGQEFFVEIKPKKETQPPIKPVNLTTAAKKRYMNEIYTWSVNCDKWKAASAVAEKRNIKFRVLTEDGLRKLGYKG
>ID:VCU43933.1 |[Escherichia virus vB_Eco_mar005P1]|vB_Eco_mar008P4|_Escherichia_virus_vB_Eco_mar005P1_strain_vB_Eco_mar008P4_.gbk|4|450|LR027386(167773):18333-18782:-1 ^^ Escherichia virus vB_Eco_mar005P1 strain vB_Eco_mar008P4 genome assembly, chromosome: 1.|neighbours:ID:VCU43932.1(-1),ID:VCU43934.1(1)|neighbour_genes:2,53|
MAYSGKWVPKNLKKYRGDHTKITYRSNWEKFFFEWLDKNPEIIAWGSETAVIPYFCNAEGKKRRYYMDIWMKDASGQEFFVEIKPKKETQPPIKPVNLTTAAKKRYMNEIYTWSVNCDKWKAASAVAEKRNIKFRVLTEDGLRKLGYKG
>ID:VCU44848.1 |[Escherichia virus vB_Eco_mar005P1]|vB_Eco_mar009P5|_Escherichia_virus_vB_Eco_mar005P1_strain_vB_Eco_mar009P5_.gbk|4|450|LR027391(167658):110925-111374:1 ^^ Escherichia virus vB_Eco_mar005P1 strain vB_Eco_mar009P5 genome assembly, chromosome: 1.|neighbours:ID:VCU44847.1(-1),ID:VCU44849.1(1)|neighbour_genes:53,2|
MAYSGKWVPKNLKKYRGDHTKITYRSNWEKFFFEWLDKNPEIIAWGSETAVIPYFCNAEGKKRRYYMDIWMKDASGQEFFVEIKPKKETQPPIKPVNLTTAAKKRYMNEIYTWSVNCDKWKAASAVAEKRNIKFRVLTEDGLRKLGYKG
>ID:AUV57499.1 |[Klebsiella phage KP1]||_Klebsiella_phage_KP1_.gbk|head completion prot..|450|MG751100(167989):65532-65981:-1 ^^ Klebsiella phage KP1, complete genome.|neighbours:ID:AUV57498.1(-1),ID:AUV57500.1(1)|neighbour_genes:hypothetical protein,baseplate wedge subu..|
MAYSGKFMPQNLHKYKGDFRKITYRSTWEQYMMRWLDNHPDVVQWNSEEVVIPYFSNADGKKRRYFMDFWAKFSNGQQFFFEVKPKKETRPPVKPTKLTTSAKKRYIDEIYTWSVNVDKWKAAQATASKMGIEFRLITEDSLKKLGWKG
>ID:APD20542.1 |[Klebsiella phage KPV15]|KPV15|_Klebsiella_phage_KPV15_.gbk|head completion prot..|450|KY000080(167034):86423-86872:-1 ^^ Klebsiella phage KPV15, complete genome.|neighbours:ID:APD20541.1(-1),ID:APD20543.1(1)|neighbour_genes:DNA end protector du..,baseplate wedge subu..|
MAYSGKFMPQNLHKYKGDFRKITYRSTWEQYMMRWLDNHPDVVQWNSEEVVIPYFSNADGKKRRYFMDFWAKFSNGQQFFFEVKPKKETRPPVKPTKLTTSAKKRYIDEIYTWSVNVDKWKAAQATANKMGIEFRLITEDSLKKLGWKG
> |[Tevenvirinae Klebsiella_phage_Marfa]||_Klebsiella_phage_Marfa.gb|head completion prot..|450|MN044033.1(168532):74035-74484:-1 ^RAST2:fig|1198136.82.peg.167^ Tevenvirinae Klebsiella_phage_Marfa|neighbours:(-1),(1)|neighbour_genes:DNA end protector pr..,baseplate wedge subu..|
MAYKGKFMPENISKYKGDVRKITYRSSWEQYLMRWLDRHPEVVQWNSEGTVIPYFCNAEGKKRRYFMDFWVRFKDGQQFFFEVKPAKETVPPTKPVKLTTAAKKRYINELYTYSVNQDKWKAAQATADKMGIKFRLITEHSLKKLGWKG
>ID:YP_009194441.1 |[Klebsiella phage Matisse]||_Klebsiella_phage_Matisse_.gbk|head completion prot..|468|NC_028750(176081):105502-105969:-1 ^GeneID:26613380^ Klebsiella phage Matisse, complete genome.|neighbours:ID:YP_009194440.1(-1),ID:YP_009194442.1(1)|neighbour_genes:DNA end protector pr..,baseplate wedge prot..|
MAGRQTYKGSFVPENIQKYKGDPRKITYRSSWERYVMKWLDKNPHVKRWNSECIVIPYFCNADGKRRRYYMDFYVEMENGTTYLWEVKPLKETMPPPKPVNNNVHNKKKFIDALYTYTVNIDKWKAANELCRQKGWQFKIVTEESLKKVFGWRGQ
>ID:AWY07048.1 |[Klebsiella phage Mineola]||_Klebsiella_phage_Mineola_.gbk|head completion prot..|450|MH333064(166130):74739-75188:-1 ^^ Klebsiella phage Mineola, complete genome.|neighbours:ID:AWY07047.1(-1),ID:AWY07049.1(1)|neighbour_genes:DNA end protector pr..,baseplate wedge subu..|
MAYSGKFMPQNLHKYKGDFRKITYRSTWEQYMMRWLDNHPDVVQWNSEEVVIPYFSNADGKKRRYFMDFWAKFSNGQQFFFEVKPKKETRPPVKPTKLTTSAKKRYIDEIYTWSVNVDKWKAAQATASKMGIEFRLITEDSLKKLGWKG
>ID:YP_009607390.1 |[Klebsiella phage Miro]||_Klebsiella_phage_Miro_.gbk|restriction endonucl..|468|NC_041981(176055):105709-106176:-1 ^GeneID:40083399^ Klebsiella phage Miro, complete genome.|neighbours:ID:YP_009607389.1(-1),ID:YP_009607391.1(1)|neighbour_genes:DNA end protector pr..,baseplate wedge prot..|
MAGRQTYKGSFVPENIQKYKGDPRKITYRSSWERYVMKWLDKNPHVKRWNSECIVIPYFCNADGKRRRYYMDFYVEMENGTTYLWEVKPLKETMPPPKPVNNNVHNKKKFIDALYTYTVNIDKWKAANELCRQKGWQFKIVTEESLKKVFGWRGQ
> |[Tevenvirinae _Klebsiella_phage_PKO111]||_Klebsiella_phage_PKO111.gb|head completion prot..|450|NC_031095.1(168758):8941-9390:-1 ^RAST2:fig|1198136.84.peg.32^ Tevenvirinae _Klebsiella_phage_PKO111|neighbours:(-1),(1)|neighbour_genes:DNA end protector pr..,baseplate wedge subu..|
MAYSGKFMPQNLHKYKGDFRKITYRSTWEQYMMRWLDNHPDVVQWNSEEVVIPYFSNADGKKRRYFMDFWAKFSNGQQFFFEVKPKKETRPPVKPTKLTTSAKKRYIDEIYTWSVNVDKWKAAQATANKMGIEFRLITEDSLKKLGWKG
>ID:YP_009288834.1 |[Klebsiella phage vB_KpnM_KpV477]||_Klebsiella_phage_vB_KpnM_KpV477_.gbk|putative head comple..|357|NC_031087(168272):77301-77657:-1 ^GeneID:29067138^ Klebsiella phage vB_KpnM_KpV477, complete genome.|neighbours:ID:YP_009288833.1(-1),ID:YP_009288835.1(-1)|neighbour_genes:putative DNA end pro..,putative HNH homing ..|
MMRWLDNHPDVVQWNSEEVVIPYFSNADGKKRRYFMDFWAKFSNGQQFFFEVKPKKETRPPAKPTKLTTSAKKRYIDEVYTWSVNVDKWKAAQATASKMGIEFRLITEDSLKKLGWKG
>ID:AUO78887.1 |[Klebsiella phage vB_Kpn_F48]||_Klebsiella_phage_vB_Kpn_F48.gbk|head completion prot..|450|MG746602(170764):160747-161196:1 ^^ Klebsiella phage vB_Kpn_F48, complete genome.|neighbours:ID:AUO78886.1(-1),ID:AUO78888.1(1)|neighbour_genes:baseplate wedge,DNA end protector du..|
MAYSGKFMPENISKYKGDVRKITYRSSWEQYLMRWLDRHPEVVQWNSEEVVIPYFCNAEGKKRRYFMDFWVRFKDGQQFFFEVKPAKETVPPPKPVKLTTAAKKRYINEVYTYSVNQDKWKAAQATADKMGIQFRLITEHSLKKLGWKG
> |[Tevenvirinae Morganella_phage_vB_MmoM_MP1]||_Morganella_phage_vB_MmoM_MP1.gb|head completion prot..|450|NC_031020.1(163201):71321-71770:-1 ^RAST2:fig|1198136.47.peg.154^ Tevenvirinae Morganella_phage_vB_MmoM_MP1|neighbours:(-1),(1)|neighbour_genes:DNA end protector pr..,Phage baseplate wedg..|
MAYSGSFMPTNIEKYKGEVSKIKYRSTWEQFVMRWLDNNPDVVKWNSEGVIIPYFSNADGKKRRYYMDFWVLFKDGRQFFFEVKPFKETQPPVKPVQLTTAKKKRFIDEVYTYSVNRDKWMAAQKLAEKEGIIFKIITERSLKQLGWKG
>ID:YP_009211589.1 |[Pectobacterium bacteriophage PM2]||_Pectobacterium_bacteriophage_PM2.gbk|putative head comple..|354|NC_028940(170286):80277-80630:-1 ^GeneID:26638061^ Pectobacterium bacteriophage PM2, complete genome.|neighbours:ID:YP_009211588.1(-1),ID:YP_009211590.1(-1)|neighbour_genes:DNA end protector pr..,putative head comple..|
MKWLDNHPQVVQWNSEEVVIPYFSNADGKKRRYFMDFWAKFETGQQFFFEVKPYKETQAPKPPATMTTAAKKRFINETYTWSVNNDKWAAAQKTAEKMGIIFRLITENSLKKLGWRG
>ID:QBP35491.1 |[Phage NC-G]||_Phage_NC-G.gbk|head completion prot..|450|MK310184(170164):18615-19064:-1 ^^ Phage NC-G, complete genome.|neighbours:ID:QBP35490.1(-1),ID:QBP35492.1(1)|neighbour_genes:DNA end protector du..,baseplate wedge subu..|
MAYSGKFKPTNLQKYKGDWKKIQYRSSWEAWLMRWLDNHPNVVQWNSEEVVIPYFSNADGKKRRYFMDFWVKFDNGQQFFFEVKPFKETHPPAVPAKMTTAAKKRYINEHYTWSVNKDKWKAAKATADKMGINFRLITENSLKKLGWKG
> |[Tevenvirinae _Proteus_phage_phiP4-3]||_Proteus_phage_phiP4-3.gb|head completion prot..|450|MG696114.1(167849):91842-92291:1 ^RAST2:fig|1198136.86.peg.129^ Tevenvirinae _Proteus_phage_phiP4-3|neighbours:(-1),(1)|neighbour_genes:baseplate wedge subu..,DNA end protector pr..|
MAYKGKYLPIHKDKYKGDWRKITYRSSWEHFFMKWLDNNPDCIRWNSEEVVIPYFSNADGKKRRYFMDFWAKFKSGQEFLFEVKPFKETQQPRPPANITVKAKKRFMEEIYTFQVNSDKWKAAQKLADKMNIKFKIVTERSLKTMGWKG
> |[Tevenvirinae _Proteus_phage_vB_PmiM_Pm5461]||_Proteus_phage_vB_PmiM_Pm5461.gb|head completion prot..|450|NC_028762.1(161989):71017-71466:-1 ^RAST2:fig|1198136.85.peg.145^ Tevenvirinae _Proteus_phage_vB_PmiM_Pm5461|neighbours:(-1),(1)|neighbour_genes:DNA end protector pr..,baseplate wedge subu..|
MAYKGKFLPVNKDKYKGDWRKITYRSSWEHFFMKWLDNNSDVVSWSSETVIIPYFSNADGKKRRYFMDFWAKFKSGQEFLFEVKPFKETQPPRPPANVTVKAKKRFMEEMYTYQVNSDKWKAAKKLADKMNLQFKIVTESSLKTMGWKG
> |[Tevenvirinae _Pseudomonas_phage_PspYZU05]||_Pseudomonas_phage_PspYZU05.gb|head completion prot..|450|KY971610.1(166442):70519-70968:-1 ^RAST2:fig|1198136.88.peg.114^ Tevenvirinae _Pseudomonas_phage_PspYZU05|neighbours:(-1),(1)|neighbour_genes:DNA end protector pr..,Phage baseplate wedg..|
MAYSGGFMPTNHQKYKGDLRKIKYRSSWEHWLMKWCDTNPLVVKWNSEEVVIPYFSNADGKKRRYFMDFYVKFENGQEFFFEVKPAKETVPPPKPVKLTTHAKKRYINELYTYSVNQDKWKAAFKVAEQNNIKFRIITENSLKALGWKG
>ID:YP_009615625.1 |[Salmonella phage Melville]||_Salmonella_phage_Melville_.gbk|head completion prot..|450|NC_042044(159323):68713-69162:-1 ^GeneID:40092100^ Salmonella phage Melville, complete genome.|neighbours:ID:YP_009615624.1(-1),ID:YP_009615626.1(1)|neighbour_genes:DNA end protector pr..,baseplate wedge subu..|
MAYSGRFTPTNHQKYRGDIRKITYRSSWEQFFMRWCDTNPQVVKWNSEEVVIPYFSNADGKKRRYFMDFWVKFDTGQEFFFEVKPKKETVPPPKPAKLTTAAKKRYIDSIYTYSVNTDKWKAALQVAEKNNIQFRLLTEDGLRRLGWKG
>ID:YP_007501178.1 |[Salmonella phage vB_SenMS16]||_Salmonella_phage_S16_.gbk|head completion prot..|450|NC_020416(160221):66674-67123:-1 ^GeneID:14675379^ Salmonella phage S16, complete genome.|neighbours:ID:YP_007501177.1(-1),ID:YP_007501179.1(1)|neighbour_genes:DNA end protector pr..,baseplate wedge subu..|
MAYSGRFTPTNHQKYRGDIRKITYRSSWEQFFMRWCDTNPQVVKWNSEEVVIPYFSNADGKKRRYFMDFWVKFDTGQEFFFEVKPKKETVPPPKPAKLTTAAKKRYIDSIYTYSVNTDKWKAALQVAEKNNIQFRLLTEDGLRRLGWKG
> |[Tevenvirinae _Salmonella_phage_STML-198]||_Salmonella_phage_STML-198.gb|head completion prot..|450|NC_027344.1(158099):108819-109268:-1 ^RAST2:fig|1198136.87.peg.219^ Tevenvirinae _Salmonella_phage_STML-198|neighbours:(-1),(1)|neighbour_genes:DNA end protector pr..,baseplate wedge subu..|
MAYSGRFTPTNHQKYRGDIRKITYRSSWEQFFMRWCDTNPQVVKWNSEEVVIPYFSNADGKKRRYFMDFWVKFDTGQEFFFEVKPKKETVPPPKPAKLTTAAKKRYIDSIYTYSVNTDKWKAALQVAEKNNIQFRLLTEDGLRRLGWKG
> |[Tevenvirinae Salmonella phage STP4-a]||_Salmonella_phage_STP4-a.gb|head completion prot..|450|NC_026607.2(159914):67752-68201:-1 ^RAST2:fig|1198136.48.peg.148^ Tevenvirinae Salmonella phage STP4-a|neighbours:(-1),(1)|neighbour_genes:hypothetical protein,baseplate wedge subu..|
MAYSGRFTPTNHQKYRGDIRKITYRSSWEQFFMRWCDTNPQVVKWNSEEVVIPYFSNADGKKRRYFMDFWVKFDTGQEFFFEVKPKKETVPPPKPAKLTTAAKKRYIDSIYTYSVNTDKWKAALQVAEKNNIQFRLLTEDGLRRLGWKG
> |[Tevenvirinae Salmonella_phage_vB_SnwM_CGG4-1]||_Salmonella_phage_vB_SnwM_CGG4-1.gb|head completion prot..|450|NC_031065.1(159878):63625-64074:-1 ^RAST2:fig|1198136.78.peg.144^ Tevenvirinae Salmonella_phage_vB_SnwM_CGG4-1|neighbours:(-1),(1)|neighbour_genes:DNA end protector pr..,baseplate wedge subu..|
MAYSGRFTPTNHQKYRGDIRKITYRSSWEQFFMRWCDTNPQVVKWNSEEVVIPYFSNADGKKRRYFMDFWVKFDTGQEFFFEVKPKKETVPPPKPAKLTTAAKKRYIDSVYTYSVNTDKWKAALQVAEKNNIQFRLLTEDGLRRLGWKG
> |[Tevenvirinae Serratia phage PS2]||_Serratia_phage_PS2.gb|head completion prot..|450|KJ025957.1(167266):75458-75907:-1 ^RAST2:fig|1198136.49.peg.173^ Tevenvirinae Serratia phage PS2|neighbours:(-1),(1)|neighbour_genes:DNA end protector pr..,baseplate wedge subu..|
MAYSGKFIPKNLEKYKGNWQKITYRSTWEQFMMRWLDNHPDCVKWNSEEVVIPYFSNADGKKRRYFMDFWARFSDGQEFFFEVKPAKETKPPIRPAQMTSAAKKRFINEYYTWSVNADKWAAASKVAEKHNIKFRLITENSLKQLGWKG
>ID:APC45015.1 |[Shigella phage SH7]||_Shigella_phage_SH7_.gbk|head completion prot..|453|KX828711(164870):72672-73124:-1 ^^ Shigella phage SH7, complete genome.|neighbours:ID:APC45055.1(-1),ID:APC45113.1(1)|neighbour_genes:DNA end protector pr..,baseplate wedge subu..|
MAYSGKWVPKNISKYRGDPKKITYRSNWEKFFFEWLDKNPEIIAWGSETAVIPYFCNAEGKKRRYFMDIWMKDSSGQEFFIEIKPKKETQPPVKPAHLTTAAKKRFMNEIYTYSVNTDKWKAAQALAEKRGIKFRILTEDGLRALGFKGA
>ID:YP_009288513.1 |[Shigella phage SHBML-50-1]||_Shigella_phage_SHBML-50-1_.gbk|head completion prot..|453|NC_031085(166634):76117-76569:-1 ^GeneID:29060603^ Shigella phage SHBML-50-1, complete genome.|neighbours:ID:YP_009288512.1(-1),ID:YP_009288514.1(1)|neighbour_genes:DNA end protector du..,baseplate wedge subu..|
MAYSGKWVPKNISKYRGDPKKITYRSNWEKFFFEWLDKNPEIIAWGSETAVIPYFCNAEGKKRRYFMDIWMKDSSGQEFFIEIKPKKETQPPVKPAHLTTAAKKRFMNEIYTYSVNTDKWKAAQALAEKRGIKFRILTEDGLRALGFKGA
>ID:YP_009277520.1 |[Shigella phage SHFML-11]||_Shigella_phage_SHFML-11.gbk|head completion prot..|453|NC_030953(170650):22021-22473:-1 ^GeneID:29056227^ Shigella phage SHFML-11, complete genome.|neighbours:ID:YP_009277519.1(-1),ID:YP_009277521.1(1)|neighbour_genes:DNA end protector du..,baseplate wedge subu..|
MAYSGKWVPKNISKYRGDPKKITYRSNWEKFFFEWLDKNPEIIAWGSETAVIPYFCNAEGKKRRYFMDIWMKDSSGQEFFIEIKPKKETQPPVKPAHLTTAAKKRFMNEIYTYSVNTDKWKAAQALAEKRGIKFRILTEDGLRALGFKGA
> |[Tevenvirinae Shigella_phage_SHSML-52-1]||_Shigella_phage_SHSML-52-1.gb|Phage head completio..|450|NC_031090.1(169621):124926-125375:1 ^RAST2:fig|1198136.79.peg.181^ Tevenvirinae Shigella_phage_SHSML-52-1|neighbours:(1),(1)|neighbour_genes:hypothetical protein,DNA end protector pr..|
MAYSGKWVPKNLKKYRGDHTKITYRSNWEKFFFEWLDKNPEIIAWGSETAVIPYFCNAEGKKRRYYMDIWMKDASGQEFFVEIKPKKETQPPIKPVNLTTAAKKRYMNEIYTWSVNCDKWKAASAVAEKRNIKFRVLTEDGLRKLGYKG
>ID:YP_003934785.1 |[Shigella phage SP18]||_Shigella_phage_SP18.gbk|gp4|450|NC_014595(170605):74363-74812:-1 ^GeneID:9830526^ Shigella phage SP18, complete genome.|neighbours:ID:YP_003934784.1(-1),ID:YP_003934786.1(1)|neighbour_genes:gp2,gp53|
MAYSGKFKPTNIEKYKGDWKKIQYRSSWEAWLMRWLDNHPNVVQWGSETVIIPYFCNAEGKKRRYYMDFWVKFDTGQQFFFEVKPLKETRPPTKPANNTTASKKRFINEMYTWSVNSDKWKAAQATADKMGITFRIITENSLKKLGWKG
>ID:AUV63821.1 |[Shigella phage Sf20]||_Shigella_phage_Sf20_.gbk|head completion prot..|474|MF327006(163982):834-1307:-1 ^^ Shigella phage Sf20, complete genome.|neighbours:ID:AUV63820.1(-1),ID:AUV63822.1(1)|neighbour_genes:DNA end protector pr..,baseplate wedge subu..|
MGGSNTYKGKYVPENKEKYKGDIRKITYRSSWERWIMQWLDRNPRVAKWGSETVVIPYESSTDGKRHRYFMDFYVKFDDGKEHLWEVKPAKETRPPEKPKRMTAKTKQRYMHEVWTYTKNTEKWLAAVKLCQKHNMEFKIITEHALKKVFGFKGLNK
>ID:YP_009618957.1 |[Shigella phage Sf21]||_Shigella_phage_Sf21_.gbk|head completion prot..|453|NC_042077(166002):73903-74355:-1 ^GeneID:40095560^ Shigella phage Sf21, complete genome.|neighbours:ID:YP_009618956.1(-1),ID:YP_009618958.1(1)|neighbour_genes:DNA end protector pr..,baseplate wedge subu..|
MAYSGKWVPKNISKYRGDPKKITYRSNWEKFFFEWLDKNPEIIAWGSETAVIPYFCNAEGKKRRYFMDIWMKDSSGQEFFIEIKPKKETQPPVKPAHLTTAAKKRFMNEIYTYSVNTDKWKAAQSLAEKRGIKFRILTEDGLRALGFKGA
>ID:YP_009614800.1 |[Shigella phage Sf22]||_Shigella_phage_Sf22_.gbk|gp48|453|NC_042039(166283):19898-20350:-1 ^GeneID:40091215^ Shigella phage Sf22, complete genome.|neighbours:ID:YP_009614799.1(-1),ID:YP_009614801.1(1)|neighbour_genes:DNA end protector pr..,baseplate wedge subu..|
MAYSGKWVPKNISKYRGDPKKITYRSNWEKFFFEWLDKNPEIIAWGSETAVIPYFCNAEGKKRRYFMDIWMKDSSGQEFFIEIKPKKETQPPVKPAHLTTAAKKRFMNEIYTYSVNTDKWKAAQALAEKRGIKFRILTEDGLRALGFKGA
>ID:ATE86678.1 |[Shigella phage Sf23]||_Shigella_phage_Sf23_.gbk|head completion prot..|453|MF158046(167678):164027-164479:-1 ^^ Shigella phage Sf23, complete genome.|neighbours:ID:ATE86677.1(-1),ID:ATE86679.1(1)|neighbour_genes:DNA end protector pr..,baseplate wedge subu..|
MAYSGKWVPKNISKYRGDPKKITYRSNWEKFFFEWLDKNPEIIAWGSETAVIPYFCNAEGKKRRYFMDIWMKDSSGQEFFIEIKPKKETQPPVKPAHLTTAAKKRFMNEIYTYSVNTDKWKAAQALAEKRGIKFRILTEDGLRALGFKGA
>ID:YP_009619082.1 |[Shigella phage Sf24]||_Shigella_phage_Sf24_.gbk|head completion prot..|453|NC_042078(168112):825-1277:-1 ^GeneID:40095697^ Shigella phage Sf24, complete genome.|neighbours:ID:YP_009619081.1(-1),ID:YP_009619083.1(1)|neighbour_genes:DNA end protector pr..,baseplate wedge subu..|
MAYSGKWVPKNISKYRGDPKKITYRSNWEKFFFEWLDKNPEIIAWGSETAVIPYFCNAEGKKRRYFMDIWMKDSSGQEFFIEIKPKKETQPPVKPAHLTTAAKKRFMNEIYTYSVNTDKWKAAQALAEKRGIKFRILTEDGLRALGFKGA
>ID:YP_004415042.1 |[Shigella phage Shfl2]||_Shigella_phage_Shfl2_.gbk|putative head comple..|453|NC_015457(165919):73121-73573:-1 ^GeneID:10498905^ Shigella phage Shfl2, complete genome.|neighbours:ID:YP_004415041.1(-1),ID:YP_004415043.1(1)|neighbour_genes:putative DNA end pro..,putative baseplate w..|
MAYSGKWVPKNISKYRGDPKKITYRSNWEKFFFEWLDKNPEIIAWGSETAVIPYFCNAEGKKRRYFMDIWMKDSSGQEFFIEIKPKKETQPPVKPAHLTTAAKKRFMNEIYTWSVNTDKWKAAQSLAEKRGIKFRILTEDGLRALGFKGA
>ID:YP_009110967.1 |[Shigella phage pSs-1]||_Shigella_phage_pSs-1_.gbk|hypothetical protein|453|NC_025829(164999):78706-79158:-1 ^GeneID:22475233^ Shigella phage pSs-1, complete genome.|neighbours:ID:YP_009110966.1(-1),ID:YP_009110968.1(1)|neighbour_genes:hypothetical protein,hypothetical protein|
MAYSGKWVPKNISKYRGDPKKITYRSNWEKFFFEWLDKNPEIIAWGSETAVIPYFCNAEGKKRRYFMDIWMKDSSGQEFFIEIKPKKETQPPVKPAHLTTAAKKRFMNEIYTYSVNTDKWKAAQALAEKRGIKFRILTEDGLRALGFKGA
> |[Tevenvirinae Vibrio_phage_KVP40]||_Vibrio_phage_KVP40.gb|Phage head completio..|456|NC_005083.2(244834):188985-189440:-1 ^RAST2:fig|1198136.81.peg.382^ Tevenvirinae Vibrio_phage_KVP40|neighbours:(-1),(1)|neighbour_genes:Putative phage DNA e..,Phage baseplate tail..|
MAYSGKYVPTNKSKYKGNYQKIEYRSSWELSFMRWCDNNPHVVRWNSEEIVIPYVSSADGGKKRRYFMDFYVKFSDGREFIFEIKPNKETLPPEKPQRLTEKAKKRLLKEIYTYQVNQDKWAAAIKFAKQKGWQFKVLTEVGLRKLIGLRV
> |[Tevenvirinae Vibrio_phage_ValB1_HC]||_Vibrio_phage_ValB1_HC.gb|Phage head completio..|456|MK568540.1(247619):136136-136591:1 ^RAST2:fig|1198136.76.peg.194^ Tevenvirinae Vibrio_phage_ValB1_HC|neighbours:(-1),(1)|neighbour_genes:Phage baseplate tail..,DNA end protector pr..|
MAYSGKFVPSNKSKYKGNYQKIEYRSSWELSFMRWCDNNPHVVRWNSEEIVIPYVSSADGGKKRRYFMDFYVKFSDGREFIFEIKPHKETMPPEKPQRLTEKAKKRLLKEVYTFQVNQDKWAAAIKFAKQKGWQFKVLTEHGLRKLIGLRV
> |[Tevenvirinae Vibrio_phage_ValKK3]||_Vibrio_phage_ValKK3.gb|Phage head completio..|456|NC_028829.1(248088):187478-187933:1 ^RAST2:fig|1198136.77.peg.328^ Tevenvirinae Vibrio_phage_ValKK3|neighbours:(-1),(1)|neighbour_genes:Phage baseplate tail..,DNA end protector pr..|
MAYSGKFVPSNKSKYKGNYQKIEYRSSWELSFMRWCDNNPHVVRWNSEEIVIPYVSSADGGKKRRYFMDFYVKFSDGREFIFEIKPHKETMPPEKPQRLTEKAKKRLLKEVYTFQVNQDKWAAAIKFAKQKGWQFKVLTEHGLRKLIGLRV
> |[Tevenvirinae Vibrio_phage_phi-Grn1]||_Vibrio_phage_phi-Grn1.gb|Phage head completio..|456|KT919972.1(248605):53643-54098:-1 ^RAST2:fig|1198136.75.peg.105^ Tevenvirinae Vibrio_phage_phi-Grn1|neighbours:(-1),(1)|neighbour_genes:hypothetical protein,Phage baseplate tail..|
MAYSGKFVPSNKSKYKGNYQKIEYRSSWELSFMRWCDNNPHVVRWNSEEIVIPYVSSADGGKKRRYFMDFFVELSDGRKFIFEIKPHKETMPPEKPKRLTEKAKKRLLKEVYTFQVNQDKWTAAIKFAKQKGWIFKVLTEHGLRKLIGLRV
> |[Tevenvirinae Vibrio_phage_phi-ST2]||_Vibrio_phage_phi-ST2.gb|Phage head completio..|456|KT919973.1(250485):113429-113884:-1 ^RAST2:fig|1198136.73.peg.245^ Tevenvirinae Vibrio_phage_phi-ST2|neighbours:(-1),(1)|neighbour_genes:DNA end protector pr..,Phage baseplate tail..|
MAYSGKFVPSNKSKYKGNYQKIEYRSSWELSFMRWCDNNPHVVRWNSEEIVIPYVSSADGGKKRRYFMDFYVKFSDGREFIFEIKPHKETMPPEKPQRLTEKAKKRLLKEVYTFQVNQDKWAAAIKFAKQKGWQFKVLTEHGLRKLIGLRV
> |[Tevenvirinae _Vibrio_phage_vB_VmeM-32]||_Vibrio_phage_vB_VmeM-32.gb|Phage head completio..|372|KU160494.1(199912):84951-85322:-1 ^RAST2:fig|1198136.70.peg.136^ Tevenvirinae _Vibrio_phage_vB_VmeM-32|neighbours:(-1),(1)|neighbour_genes:Phage protein (ACLAM..,hypothetical protein|
MKWLDNNDSVKWWSSEETIIPYFSRIDQKNRRYFMDFTICFTDESGFDKIVLFEVKPYKETMPPKPPTRMTEKAKARLLKDVHTFETNIDKWRATKSLCDKKNWEFKIITEHTLKKMGMKMIK
> |[Tevenvirinae Vibriophage_phi-pp2]||_Vibriophage_phi-pp2.gb|Phage head completio..|456|JN849462.1(246421):190689-191144:-1 ^RAST2:fig|1198136.74.peg.376^ Tevenvirinae Vibriophage_phi-pp2|neighbours:(-1),(1)|neighbour_genes:Putative phage DNA e..,Phage baseplate tail..|
MAYSGKYVPTNKSKYKGNYQKIEYRSSWELSFMRWCDNNPHVVRWNSEEIVIPYVSSADGGKKRRYFMDFYVKFSDGREFIFEIKPNKETLPPEKPQRLTEKAKKRLLKEIYTYQVNQDKWAAAIKFAKQKGWQFKVLTEVGLRKLIGLRV
>ID:YP_009153746.1 |[Yersinia phage PST]||_Yersinia_phage_PST_.gbk|head completion prot..|453|NC_027404(167785):73688-74140:-1 ^GeneID:24677533^ Yersinia phage PST, complete genome.|neighbours:ID:YP_009153745.1(-1),ID:YP_009153747.1(1)|neighbour_genes:DNA end protector pr..,baseplate wedge subu..|
MAYSGKWVPKNISKYRGDPKKITYRSNWEKFFFEWLDKNPEIIAWGSETAVIPYFCNAEGKKRRYFMDIWMKDSSGQEFFIEIKPKKETQPPVKPAHLTTAAKKRFMNEIYTYSVNTDKWKAAQALAEKRGIKFRILTEDGLRALGFKGA
>ID:VEV89759.1 |[Yersinia phage fPS-2]||_Yersinia_phage_fPS-2_.gbk|g143c|453|LR215722(169060):75598-76050:-1 ^^ Yersinia phage fPS-2 genome assembly, chromosome: I.|neighbours:ID:VEV89758.1(-1),ID:VEV89760.1(1)|neighbour_genes:g142c,g144|
MAYSGKWVPKNISKYRGDPKKITYRSNWEKFFFEWLDKNPEIIAWGSETAVIPYFCNAEGKKRRYFMDIWMKDSSGQEFFIEIKPKKETQPPVKPAHLTTAAKKRFMNEIYTYSVNTDKWKAAQALAEKRGIKFRILTEDGLRALGFKGA
>ID:YP_009149391.1 |[Yersinia phage phiD1]||_Yersinia_phage_phiD1_.gbk|g152|453|NC_027353(167063):75017-75469:-1 ^GeneID:24635588^ Yersinia phage phiD1 complete genome.|neighbours:ID:YP_009149390.1(-1),ID:YP_009149392.1(1)|neighbour_genes:g151,g153|
MAYSGKWVPKNISKYRGDPKKITYRSNWEKFFFEWLDKNPEIIAWGSETAVIPYFCNAEGKKRRYFMDIWMKDSSGQEFFIEIKPKKETQPPVKPAHLTTAAKKRFMNEIYTYSVNTDKWKAAQALAEKRGIKFRILTEDGLRALGFKGA
