# Supplementary material for: Influence of Non-canonical DNA Bases on the Genomic Diversity of Tevenvirinae
Source: Front Microbiol. 2021 Apr 6;12:632686. doi: 10.3389/fmicb.2021.632686 (PMC8056088; doi:10.3389/fmicb.2021.632686)
Supplement: Supplementary Data Sheet 1 — Clustering results (folders “first clusterisation,” “second clusterisation,” and “third clusterisation”): the number of pan-genome components in the individual genome (files “pan genome components of genomes”), the total number of all clusters and components of the pan-genome (files “pan genome components”), a list of clusters of the core genome (files “core list”), a list of clusters of the softcore genome (files “softcore list”). Clusters of the softcore genome (folders “softcore clusters”) are presented in the files which show regions in genomes, protein sequences, names of viruses which have these proteins A description of softcore clusters is also supplied (file “Softcore clusters description”). [file Data_Sheet_1.ZIP › Data sheet 1/third clusterisation/softcore_clusters/20446_7.faa]

> |[Tevenvirinae _Acinetobacter_phage_133]||_Acinetobacter_phage_133.gb|Phage baseplate wedg..|3075|NC_015250.1(159801):79618-82692:1 ^RAST2:fig|1198136.113.peg.176^ Tevenvirinae _Acinetobacter_phage_133|neighbours:(1),(1)|neighbour_genes:baseplate wedge subu..,baseplate wedge tail..|
MTVQAPTITSLTITKLSANDVQIRWDNVGSNFFYLVEVTETRDPLTGISWNQLPYTTEAEYFYSQLKPNTYYKMRVGVTAEGFTPSEWVETEEFQSFTQNAYTFETMGELNLITKFIQEKFVKNNQSYVDFNSDVVYAALMGESFQYSPHYEDISSIQNHILFENEYHEIQEDIQKVCTDIDRVYLMESNGILYLFERYQPIVKVSNDKGQNWKAVKLLNDRVGYPLSRTVFYQTSTTTYLLGLDRIFYGRQSTDVRWSADDVKFSSQDVTFAKVGDQLNLGYDVELFSSYARLPAALSKITESIASTEEYVYVVARDKVQRIKTQNAPTDTDPLSPTFGEKLFDSWTSNITGSPKAVCYKLDAVDGEVFALITGEVAQVGFDPRTSEILDSDLKGVYRLTGDTWTRIFGNTEEERYRIEVGYTSMSTDGNELFISSSNHRLTDEFIVPDPELSQKYPDVQAAVKSEFDQQYVHDKHYLMMSFRTGEALGWAEMKPGRMKYYAEPFFSYCKKSSTRCWITNSNRVLVVYNDITHAYPIDTFGERSPNRVMKETWKKGTFTAISPNIEFNNFNRYAAGVIFYKSSGELIAYYEFNYRVRDDVRIVWKPTNVFFSAYLQNQTREDPWVPDVNPNRVDPDLRPLLNKIIPDSYLLEDSNFEKFCEYYLQYISTGYGTQYNNLLNLIRNKYPKEEHSWEYMWGEVYKRNLYLDREKRDYVARFFETRKSDFYSTKGIEASYKFLFRLLYNEDVEIDIESNSGTEYDIIVESDNINEGIVGQTIYTESGRCNVTYMQRNYVKGKLQWRITIHNMLGRFLVGQEVKAERSTFEGTIVQGVRGKDLMTNNIDYINRSRSYYVMKIKSTLPTSRYREDILRFVHPVGFGFVGITLLTMFINAGLSLKHVETVINKYKTYRWDAGLPSVWPDRVAVLNAQDKIETDSITGEPVYAQHSNAGQPFPLPPNYDAENNNSIIGGQTPGERRKPMSPTFDQTAVTFSKFRALVDERLKENVGNPRDPVDPTLINIGD
> |[Tevenvirinae _Acinetobacter_phage_AM101]||_Acinetobacter_phage_AM101.gb|Phage baseplate wedg..|3093|MH165274.1(166487):78056-81148:-1 ^RAST2:fig|1198136.62.peg.98^ Tevenvirinae _Acinetobacter_phage_AM101|neighbours:(-1),(-1)|neighbour_genes:Phage baseplate wedg..,baseplate wedge subu..|
MTVKAPIITSLTIAKLSANAVQLTWDDVGENFYYLVELTEIREDDQPRWTPLGYTADNRWFSSELTASSFYKIRVAVASEGFEQSDWVETEQFQTFEQNAYTFELMNELTLNKKFINEKFIKGNNSYVNFSTDVIHAALTNETFTYSDAYTNISQIRPFIIKENEYHEIQGDITSTCRDLDRMYLMEDEGVLYLFERWQNLVKVSNDKGQNWQAVGLMNDRVGWPLSKTVFYQNSTTNFVLGWDYLFYGRKSTDTRWSSDTVRFSNDDITFAKIGDTLNLGFDVNIFGNYAMLPGDVAKIGEAITCNEDYIYIVARDKVRFIKAKNPPVDNTPGSPTEGQKIFETAFHNITGNNKAVTWKMDSVGGQVFALVIGEVANYGDDPRKVPILDSESKGVWMLKDHDAGTWVRVFGNTEEERRRIEVGYTNMSCDEKEIFISSSNYKVIESDIVDDPDTVAKYPDQVNAAVKNLYEPQWIHDKHLMMMSFRANGEDGWDKWAPGRMRYYAESYFSKCTNSGTRCWVNNSNKVVMVYSDVQHEYAIDPYPVTSPSRYMEEVWNTGDCTVIFPNIEFNNFTQYSNGIIFFKQSGELIGYFEFNYRVKDNVRVVWKPSNTFLKAFMQNQTREDPWTPNDEGGYNNPDLRPFLTRMIPDSYLLENSTFEKFCEYYIQYISDGYGTPYNNLVNLIRDKYPKEKHSWEYMWSEIYKRNIYLNKDKRDLVARFFETRKNDFYSTKGIEASYKFLFKVLYNEDVEIDIESLNGLEYDIIVESDNITEDLAGRTVYTATGRSNVTYIERHYTKGKLQWKLTIHNLLGRFIAGQEIKSERTNFEGMIVQGVRGKDMTSNTIEYINRGRAYYVMKIKSALPSSRYRDDVLRFVHPVGFGFIGITLITMFINSGLSMKHTETIINRLKVYRWDSGIPTMWPDRIAKLGPNGKIDRDPVTGEPIYLDHPNKGKEYELSDAEKTQYLKDNPGTFYGFNALELRRPMSPLFDQSAVTFSRFRNLVDERLKDDIGNPRDPSNPTQVQINE
> |[Tevenvirinae _Acinetobacter_phage_Ac42]||_Acinetobacter_phage_Ac42.gb|Phage baseplate wedg..|3081|NC_014660.1(167716):90081-93161:1 ^RAST2:fig|1198136.114.peg.172^ Tevenvirinae _Acinetobacter_phage_Ac42|neighbours:(1),(1)|neighbour_genes:baseplate wedge subu..,Phage baseplate wedg..|
MIVKAPYVTSLEISKLSANHVEITWDDVGSNFFYFVEITETRNDIGIQWVNLGYTADRKYFFSDLDPDTYYKMRVAVAAEGFEQSDWMETEEFQSFTENAYTFELMTEMSLISKFISEKFTKNNQSYVDFNKDVIMASLVNEEFQFSPNYEHISSMSNFIIKENEYHEIQGSIEKVCTDINRVYLMESNDVLYLFERYQPIVKVSNDKGQTWKAVKLLNDRVGYPISPTVFSQTASTSYVLGYDRIFYGRQSTDIRWSADDVRFSSQDITFAKIGDQLNLGFDVELFGTYARLPGDMSTIAESIVATEEFIYVVARDKVRYVKVRNAPTDTDPLSPTFGEKVFEPDSMNITGNPKAVCYKLETVNGKVFALITGEVKVAGQDPRNTANIVDSNLKGVYRLEDDNTWTRTYGNTTEERRRIEHGYSSISSNGNEVFFSSSNYRLNQDQMIDDPELVSKYPDEVSSAVKVAMDNNWVHDKHYMMMSFRANANDDFREFKPGRMQYYAEPFFSVCRKSNTRCWINNSRDVVVVYTSVEHTQTIEPYPETSPNRFVHEVWDGGECTVIFPNIDFKNFTRYASGVIFYKASGELISYYEFNYRVKDEVRIVWKPTNVFLKAYLQQQTREEPWVPDESDWRRDPDLQPLITTMIPDSYLLEGSNFEKFSQYYLQYISDGYGTSYNNLLNLIRNKYPREKNSWEYLWSEIYKRNIYLNREKRDLVSRFFQTRKADFYSTKGIEESYKFLFKVLYNEEVEIDIESNSGTEYDVIIESDLINDDLAGQTIYTPSGRCNVTYVERHYNDGKLQWRVTIHNLIGRLMVGQEVKAERSSMTGTIIQGVRGKDLASNTIEYINRNRSYYVMRIKSTLPTSRYRDDVLRFVHPVGFGFVGITLLTMFMNAGLSMKHTETIINKLKNYRWDAGLPSVWPDRVAILTANDVISMDPVTGEPVYALHPNAGQPFIIPPTYNSENNNTIISGQNPDQRRRPMSPTFDQSAVTFASYRALVDQRLKDDIGLPRDPTEPTQVKINE
> |[Viruses _Acinetobacter_phage_Acj61]||_Acinetobacter_phage_Acj61.gb|hypothetical protein|3081|NC_014661.1(164093):91399-94479:1 ^RAST2:fig|10239.85.peg.164^ Viruses _Acinetobacter_phage_Acj61|neighbours:(1),(1)|neighbour_genes:hypothetical protein,Phage baseplate wedg..|
MTVKAPSITSLTIAKLSATSVSLKWDEVGENFYYFVEVAKTREPGNISWQSLGYTSDNFWFSSDLAKLTYYKFRIAVGAEGFEQSDWVETEELQTFEQNAYTFELMNELTLNKTFINEKFLKGNNSYVDFNRDVIWAALTNEQFTYSDGYSHISQMSNFIIKENEYHEIQGSIQKVCKDLERMYLMEDDGVLYLFERWQGLVKVSNDKGQNWQAVKLLNDRVGWPLSQTVFYQTSSTNYVLGWDRIFYGRKSTDTRWSSDEVRFSAEDITFAKKGDTLKLGFDVNIFGTYARLPGDVSQIAEAITANDDYIYVVARDKVRFAKAKNAPIDTDPLSSTFGEKLFEDESHTITGNPKVVTWKMDSVEGRVFALVIGEMEQAGQDPRKFPILDSLDKGVYILEDHDTGKWTRVFGNTEEERRRIELGYTNMSCDNKEIFISSSNYKILDKDLVPDTELPAKYPGVVSSAVKPLIEQQFLHDKHYLMMSFRANGFDGWDKWKPGRMRYYAEPFFSKCTNSGTRCWVNNDWRVVMVYSDVEHSYAIDPASISSPDRVMKEVWKAGDCTVISPNVEFKNFTQYASGVMFYRYSGELIGYYEFNYRVKDNVRIVWKPSNVMLRAYLQNQEWPTEWKPDDEGGYNNPDLRPFLTKMIPDSYLLEDSNFEKFCQYYLQYLSDGYGTSYNNLVNLIRDKYPKEKHSWEYMWSEIYKRNIYLNKDKRDLVSRFFETRKNDFYSTKGVEASYKFLFKALYNEDVEIDIESNNGLEYDIIVQSDNITEDLAGRTIYTPTGRSNVTYIERHYAKGKLQWRLTIHNLMGRFLAGQEIKSERTNFEGMIVQGVRGKDMSSNTIEYINRSRAYYVMKIKSQLPTSRYRDDVLRFVHPVGFGFIGITLLTMFINAGLSLKHVETIINTYKNYRWDSGLPSHYPDRVAVIGPNGKIEHDITTGEPIYSPTGREDEEFPLRPDYMSINNTTYYGLDADQRRRPMSPLFDQSAVTFSKFRALVDLRLKSNIGNPRDPEHPTQVKVDE
> |[Viruses _Acinetobacter_phage _Acj9]||_Acinetobacter_phage_Acj9.gb|hypothetical protein|3081|NC_014663.1(169947):92237-95317:1 ^RAST2:fig|10239.87.peg.162^ Viruses _Acinetobacter_phage _Acj9|neighbours:(1),(1)|neighbour_genes:Phage baseplate wedg..,Phage baseplate wedg..|
MIKAPQITSLAISKLSANNLQLTWDDVGENFYYLVEMAKADTSGLLTWAPLGYTAENMWFSTDLSPLSKYTFRISVASEGFEQSDWVYTDEFETFAQNAYAFEVMNELTLNKKFIEEKFTKGNNSYVDFNTDVIYAALTNESFMYSDAYSHVSQISNFIIKENEYHEIQGDVTPICRDINRMYLMEDDGILYLFERWQPLVKVSNDRGQTWQAVKLMNDRVGWPLSKTVFYQSTTTNYVLGWDRIFYGRKSTDVRWSSDEVRFSSDDITFAKIGDTLQLGFDVNIFGTYARLPADVSQIAEAITCNEDFIYVVARDKVRFAKTKNAPIDGNPVSPTFGEKLFEKESQSITGNNKAVTWKMDCVNGKIFALVVGEVKEFRQDPRVQENIVDSLDKGVYMLEDHDTGKWVRIFGNTEEERRRIEVGYTNMSCDDEELFISSSNYKVLQENIVPDTELPAKYPDAVNYAVKEEYVQQWIHDKHLLMMSFRANGFDGWDKWAPGRMKYYAEPYFSKCTNSGTRCWIDNSNRVVMVYSDITHEYPIDPYPVTSPNRFMKEVWNTGDCTVSSPNIEFKNFTKYANGVVFYKHSGELVGYYEFNYRVKDSVRIVWKPSNVFLNAFMQNQTREDPWTPDDSNGYNNPDLRPFLTKIVPESYIMEGSNFEKFCEYYLQYISDGYGTVYNNLTNLIRDKYPKEEHSWEYLWSEIYKRNIYLNKEKRDFVARFFETRKNDFYSTKGIEASYKFLFKVLYNEDVEIDIESANGLEYDIIVESDNINEDLAGRTIYTATGRSNVTYIERHYSKGKLQWKITIHNLLGRFIAGQEIKSERTSFEGTIVQGVRGKDMSSNTIEYINRGRSYYVMKIKSALPSSRYRDDVLRFVHPVGFGFIGITLISMFINAGLSMKHVETIINTLKNYKWDAGLPSVWPDRVAKFGPDGKIDRDPTTGEPIYLDAPNKGVDFPLRPTYMADNPGTYYGLDADERRRPMSPLFDQSAVTFAQFRNLVDMRLKSDVGNPRDPQNPTQVKVDE
> |[Tevenvirinae _Acinetobacter_phage_KARL-1]||_Acinetobacter_phage_KARL-1.gb|Phage baseplate wedg..|3093|MH713599.1(166560):94387-97479:-1 ^RAST2:fig|1198136.64.peg.126^ Tevenvirinae _Acinetobacter_phage_KARL-1|neighbours:(-1),(-1)|neighbour_genes:Phage baseplate wedg..,baseplate wedge subu..|
MTVKAPIITSLTIAKLSANAVQLTWDDVGENFYYLVELAEIREDDQPRWTPLGYTADNRWFSSELTASSFYKIRVAVASEGFEQSDWVETEQFQTFEQNAYTFELMNELTLNKKFIDEKFIKGNNSYVNFSTDVIHAALTNETFTYSDAYTDISQIRPFIIKENEYHEIQGDITSICRDLDRMYLMEDEGVLYLFERWQNLVKVSNDKGQNWQAVGLMNDRVGWPLSKTVFYQNSTTNFVLGWDYLFYGRKSTDTRWSSDTVRFSNDDITFAKIGDTLNLGFDVNIFGNYAMLPGDVAKIAEAITCNEDYIYIVARDKVRFIKAKNPPVDNTPGSPTEGQKIFETAFHNITGNNKAVTWKMDSVGGQVFALVIGEVANYGDDPRKVPILDSESKGVWMLKDHDAGTWVRVFGNTEEERRRIEVGYTNMSCDEKEIFISSSNYKVIESDIVDDPDTVAKYPDQVNAAVKNLYEPQWIHDKHLMMMSFRANGEDGWDKWAPGRMRYYAEPYFSKCTNSGTRCWVNNSNKVVMVYSDVQHEYAIDPYPVTSPSRYMEEVWNTGDCTVIFPNIEFNNFTQYSNGIIFFKQPGELIGYFEFNYRVKDNVRVVWKPSNTFLKAFMQNQTREDPWTPDDAGGYNNPDLRPFLTRMIPDSYLLENSTFEKFCEYYIQYISDGYGTPYNNLVNLIRDKYPKEKHSWEYMWSEIYKRNIYLNRDKRDLVARFFETRKNDFYSTKGIEASYKFLFKVLYNEDVEIDIESLNGLEYDIIVESDNITEDLAGRTVYTATGRSNVTYIERHYTKGKLQWKLTIHNLLGRFIAGQEIKSERTNFEGMIVQGVRGKDMTSNTIEYINRGRAYYVMKIKSALPSSRYRDDVLRFVHPVGFGFIGITLITMFINSGLSMKHTETIINRLKVYRWDSGIPTMWPDRIAKLGPNGKIDRDPVTGEPIYLDHHNKGKEYELSDAEKTQYLKDNPGTFYGFNALELRRPMSPLFDQSAVTFARFRNLVDERLKDDIGNPRDPSNPTQVQINE
> |[Viruses _Acinetobacter_phage_ZZ1]||_Acinetobacter_phage_ZZ1.gb|hypothetical protein|3081|NC_018087.3(166687):85859-88939:1 ^RAST2:fig|10239.86.peg.166^ Viruses _Acinetobacter_phage_ZZ1|neighbours:(1),(1)|neighbour_genes:Phage baseplate wedg..,Phage baseplate wedg..|
MTVKAPTVTSLTVSKLSANSLQLTWDDVGENFYYLVEMTKTRDLGEATWVSLGYTADNLWFSSDLEASTFYKFRVAVTSAGFEQSDWIETEEFETFDQNAYSFELMNELTLNKKFIDEKFIKGNNDYVNFSTDVVWAALTNESFVYSDAYSHISQISNFIIKENEYHEIQGDITPICRDIDRMYLMEDEGILYLFERWQALVKVSNDRGQTWKAVQLMNDRVGWPLSKTVFYQTSTTNYVLGWDKVFYGRKSTDVRWSSDEVRMSSDDITFAKIGDTLQLGFDVNIFGTYASLPGDVAKIAEAITCNDDYIYVVARDKVRFAKAKNAPIDTDEQSPTYKEKLFEKESHSITGNPKVVTWKMDCVDGKIFALVVGEMAQEKQDPRKFPILDSKDKGVYILEDHDTGKWTRIFGNTEEERRRIEVGYTNMSCDDRELFISSSNWHALPEDIVPDTELPEKYPNEVVTAVKQLYPDQWIHDKHYLMMSFRANGHDGWDKWAPGRMRYYAEPFFSKCTNSGTRCWVNNSNKVVMVYSDVEHSYAIDPYTQSSPNRFMKEVWDKGDCTVISPNIEFKNFTQYANGIVFYRYSGELIGYYEFNYRVKDNVRIVWKPSNIFLKAFLRQQTREEPWAPDDNNGYNNPDLRPFLTKMIPDSYLLEDSNFEKFCQYYLQYLSDGYGTPYNNLVNLIRDKYPKEKHSWEYMWSEIYKRNIYLSKEKRDLVARFFETRKNDFYSTKGIEASYKFLFKVLYNEDVEIDIESANGLEYDIIVESDNITEDLAGRTVYTATGRSNVTYIERHYNKGKLQWKLTIHNLMGRFINGQEILSERTNFKGMIVQGVRGKDMSSNTIDYINRGRAYYVMKIKSALPSSRYRDDVLRFVHPVGFGFIGITLITMFINAGLSMKHVETVINTLKNYRWDSGLPSYWPDRVAKFGPDGKIDHDAVTGEPLYNPHPNAGQKFPLRPTYMADNPGLYYGVNADDRRVPMSPLFDQSAVTFARYRDLVNKRLKDDIGNPRDPKEPTQVKVNE
> |[Tevenvirinae Acinetobacter_phage_vB_ApiM_fHyAci03]||_Acinetobacter_phage_vB_ApiM_fHyAci03.gb|Phage baseplate wedg..|3093|MH460829.1(165975):86495-89587:1 ^RAST2:fig|1198136.65.peg.177^ Tevenvirinae Acinetobacter_phage_vB_ApiM_fHyAci03|neighbours:(1),(1)|neighbour_genes:baseplate wedge subu..,Phage baseplate wedg..|
MTVKAPIITSLTIAKLSANAVQLTWDDVGENFYYLVELAEIREDDQPRWTPLGYTADNRWFSSELTASSFYKIRVAVASEGFEQSDWVETEQFQTFEQNAYTFELMNELTLNKKFIDEKFIKGNNSYVNFSTDVIHAALTNETFTYSDAYTDISQIRPFIIKENEYHEIQGDITSICRDLDRMYLMEDEGVLYLFERWQNLVKVSNDKGQNWQAVGLMNDRVGWPLSKTVFYQNSTTNFVLGWDYLFYGRKSTDTRWSSDTVRFSNDDITFAKIGDTLNLGFDVNIFGNYAMLPGDVAKIAEAITCNEDYIYIVARDKVRFIKAKNPPVDNTPGSPTEGQKIFETAFHNITGNNKAVTWKMDSVGGQVFALVIGEVANYGDDPRKVPILDSESKGVWMLKDHDAGTWVRVFGNTEEERRRIEVGYTNMSCDEKEIFISSSNYKVIESDIVDDPDTVAKYPDQVNAAVKNLYEPQWIHDKHLMMMTFRANGEDGWDKWAPGRMRYYAEPYFSKCTNSGTRCWVNNSNKVVMVYSDVQHEYAIDPYPVTSPSRYMEEVWNTGDCTVIFPNIEFNNFTQYSNGIIFFKQSGELIGYFEFNYRVKDNVRVVWKPSNTFLKAFMQNQTREDPWTPDDGGGYNNPDLRPFLTRMIPDSYLLENSTFEKFCEYYIQYISDGYGTPYNNLVNLIRDKYPKEKHSWEYMWSEIYKRNIYLNRDKRDLVARFFETRKNDFYSTKGIEASYKFLFKVLYNEDVEIDIESLNGLEYDIIVESDNITEDLAGRTVYTATGRSNVTYIERHYTKGKLQWKLTIHNLLGRFIAGQEIKSERTNFEGMIVQGVRGKDMTSNTIEYINRGRAYYVMKIKSALPSSRYRDDVLRFVHPVGFGFIGITLITMFINSGLSMKHTETIINRLKVYRWDSGIPTMWPDRIAKLGPNGKIDRDPVTGEPIYLDHPNKGKEYELSDAEKTQYLKDNPGTFYGFNALELRRPMSPLFDQSAVTFARFRNLVDERLKDDIGNPRDPSNPTQVQINE
> |[Tevenvirinae _Aeromonas_phage_65.2]||_Aeromonas_phage_65.2.gb|Phage baseplate wedg..|3516|KY290955.1(236567):86733-90248:-1 ^RAST2:fig|1198136.115.peg.102^ Tevenvirinae _Aeromonas_phage_65.2|neighbours:(-1),(-1)|neighbour_genes:Phage baseplate wedg..,baseplate wedge subu..|
MNKAPTITSLRVAMLGANFIHLKWDDVGSNFYYIVEYTMVSDVVGNDSWTQLGVVSAPEYFSSSLIPDTKYKLRISTTHPGLTQSDWVTSEVIETFTENAYQVTTMSNFIPSFEFIDKKLYKNKLNYINFNSDVMQASLMNENFIYDPGISNVSNVEDKIAEDDEYHEILGSVSKICSNLSNIYLGANNRVVYAFEKYQNFSKVTNDGGQNWYYYQAVTDRIGYPTGNSIMSQNDNTAFLLGYDYAFYGRNVDEVRFSSDLHFWSDDELTFVKMDIDTSIPFPTMVFGSFAMYPDDIRRKVESQTVSDRWLYAAANGVMRRIQLSGGPVDSNGKILWDPTQYKICPDNPRIVIKKMDVLNNTCYALVSGEVKSINDDKRNKKLVVRSECSGVYRFDETYEKEVFRLGEMNLTDGDVDFTNGIDVGRSIATFLPDGTHVGQVSPRWETRIFKGKTHGTLMDVDFVTAGNRDSFKFIADIYSDPVNKIIDPLKYARFVADFAYPATFDLYMENGQIVEPSVPTGGTWTRVFGESEEERFNIEHEYSDMSINGVKLFVSAANYKYTDTVVDLDLPSCYPEDVSSAVKYSSDYSYLSNKKVYMYQWETSDGITFKLEPAKYYNEAGFDYMAITGERIWKNHENRIVLVTPSEKYQYTIDQKRQINKEVWDVGSVTFFLDNINFQNFSKYCNGILIHKKYNRENDLGGEIFGYYEFPYRVRDTASVIWKPENVALQASLVNQERPEVEEEKDITGLIDPDISPMLRLMGPEYYFNDSNFTKFGEYYMQFLSEGSDSMYGKLLNFIKLKYPREKDSFVYLWSEMRRRNIYLDQNKRDEVVKFFEANAANFYSSKGTIDSYKFLFKLLYNADVDIEIESQVGVDYDILVKSTNISPDLVGRTIYTKTGRANVTYIEREFVDGNLRWKITIHNLIGKFEDGQIIKSESNPFEGNITRGVKGKELAYSDLDYINRNRSYYIMRIRSELNTARYKDDVIRFVHPVGFGFVGITLLTVFVNGGVSMKHEETFAEINKAYRWDSGLPSMTPKFKTVQDPNSSFIDPLPLFDPTTGVLVQEELTQTPFSVTEWNNAINEATGNVFEPRDYDADEDNWTIDGVVYTPSQRRLDGSPLFSYFSSRYTDLSRLSVKRLKDDLNNPRDVSNLVIPEQPTQIKVGEKCQ
> |[Viruses Aeromonas phage 65]||_Aeromonas_phage_65.gb|hypothetical protein|2280|NC_015251.1(235229):87984-90263:-1 ^RAST2:fig|10239.65.peg.102^ Viruses Aeromonas phage 65|neighbours:(-1),(-1)|neighbour_genes:hypothetical protein,hypothetical protein|
MNKAPTITSLRVAMLGANFIHLKWDDVGSNFYYIVEYTMVSDVVGNDSWTQLGVVSAPEYFSSSLIPDTKYKLRISTTHPGLTQSDWVTSEVIETFTENAYQVTTMSNFIPSFEFIDKKLYKNKLNYINFNSDVMQASLMNENFIYDPGISNVSNVEDKIAEDDEYHEILGSVSKICSNLSNIYLGANNRVVYAFEKYQNFSKVTNDGGQNWYYYQAVTDRIGYPTGNSIMSQNDNTAFLLGYDYAFYGRNVDEVRFSSDLHFWSDDELTFVKMDIDTSIPFPTMVFGSFAMYPDDIRRKVESQTVSDRWLYAAANGVMRRIQLSGGPVDSNGKILWDPTQYKICPDNPRIVIKKMDVLNNTCYALVSGEVKSINDDKRNKKLVVRSECSGVYRFDETYEKEVFRLGEMNLTDGDVDFTNGIDGWVRSIATFLPDGTHVGQVSPRWETPYFQRENSRDINGCGFLFTAGNRDSFKFIADIYSDPVNKIIDPLKYARFVADFAYPATFDLYMENGQIVEPSVPTGGTWTRVFGESEEERFNIEHEYSDMSINGVKLFVSAANYKYTDTVVDLDLPSCYPEDVSSAVKYSSDYSYLSNKKVYMYQWETSDGITFKLEPAKYYNEAGFDYMAITGERIWKNHENRIVLVTPSEKYQYTIDQKRQINKEVWDVGSVTFFLDNINFQNFSKYWNGILIHKKYNRENDLGGEIFGYYEFPYRVRDTASVIMEAGKCRTTRLHWVNQERPGVEEEKDITGFDRPRY
> |[Tevenvirinae _Aeromonas_phage_AS-szw]||_Aeromonas_phage_AS-szw.gb|Phage baseplate wedg..|3504|MF498773.1(229957):84724-88227:1 ^RAST2:fig|1198136.118.peg.200^ Tevenvirinae _Aeromonas_phage_AS-szw|neighbours:(1),(1)|neighbour_genes:baseplate wedge subu..,Phage baseplate wedg..|
MIKAPTITSLRVAMLGANFVHLKWDDVGSNYFYIVEYTIVSGTGVDSWTQLGVEYSPEFFSSSLIPDTKYKFRISTTHPGLEPSDWVVSDVIESFTTNAYQITTMEKFIPSFKFIDMKLHKNKMDYINLNSDVIQASLMNENFIYDPSISNVTNIENFVTSDDEYHEILGSVSKICRDINSVYLGANRRVVYAFEKYQNYCKVTNDGGQNWYYYQAISDRVGYPTGNTVMSQNRNTSFLLGYDFAFYGRNVDEVRFSSDLHFWSDDQLTFVKMDTDSSIPFPTMFFGTFAKYPDDIRRKVEAQTSSNMWLYAAANGVTRRIRVSGGPTDNEGNIIWDPEVFTICDNPNVVVKKMDVLNEVCYALVSGEVDAGKDKRDPKNVKKSVYSGVYRLNEKYKKEDFMLGNMNFSDPTEDINFVNGIDVGREMVTFLPDGTHVGKVSTRWESRVFQGRTHGMQMKVNFVPSDSHDSFEFIADIYSDPVQKIVDPVKYSRFVDDFAYPNIFDLYQEDGQIVKPSVPDGGSWERVFGNTEDERYNIEHKYSDMSVDGTKLFVSGATYKYTNTIEDLDTVNKYPDDVTYAVKYSSDFGYLSEKKVFMYQWETEDGDVFSLRPARYYNEAGFDYMAMTGERVWKNHENRIVLITPSTKYQYNIDPTREYNKEVWNKGSVKFYLNSINFKNFSKYCNGILIHTAYNRENGLGGEIFGYYEFPYRVRDEASVFWRPEYIALQASLINQEREVVEEKKDDTGIIDPNIAPMLRIMGPEHYFNDSNYSKFAEYYLQFLSEGTDSMYGKLLNFIKLKYPREKDSFVFLWSEMRRRNIYLDQNKRDEVVKFFEANANNFYSSKGTLDSYKFLFKLLYDADVDIEIESQVGIDYDILVKSSNISTDLVGRTIFTKTGRANVTYIERQFVDGQLRWKITIHNLIGKLEVGQEIKSESSSFVGEVTRGVKGKELAYSDIDYINRNRSYYMMRIRSELNTSRYKDDVIRFVHPVGFGFVGITLLTVMVNGGISMKHIETIVDINKSYRWDSGLPSLTPKYRTVPDPNGSFIDPVPLFDPITGELMEVEQPQTPFDVSEWNNAIDTSTGNVFEVRNYDQDEQNWTVDGVVYTPSARRLDGSPLFSDFSSRYSDLKRLSEKRLKDDIGNPRDVSKLLVPVPPTQVKVEQ
> |[Tevenvirinae _Aeromonas_phage_AS-zj]||_Aeromonas_phage_AS-zj.gb|Phage baseplate wedg..|2748|MF448340.1(229929):191070-193817:1 ^RAST2:fig|1198136.120.peg.394^ Tevenvirinae _Aeromonas_phage_AS-zj|neighbours:(1),(1)|neighbour_genes:Phage baseplate wedg..,Phage baseplate wedg..|
MILLXSDLHFWSDDQLTFVKMDTDSSIPFPTMFFGTFAKYPDDIRRKVEAQTSSNMWLYAAANGVARRIRVSGGPTDNEGNIIWDPEVFTICDNPNVVVKKMDVLNEVCYALVSGEVDAGKDKRDPKNVKKSVYSGVYRLNEKYKKEDFMLGNMNFSDPTEDINFVNGIDVGREMVTFLPDGTHVGKVSTRWESRVFQGRTHGMQMKVNFVPSDSHDSFEFIADIYSDPVQKIVDPVKYSRFVDDFAYPNIFDLYQEDGQIVKPSVPDGGSWERVFGNTEDERYNIEHKYSDMSVDGTKLFVSGATYKYTNTIEDLDTVNKYPDDVTYAVKYSSDFGYLSEKKVFMYQWETEDGDVFSLRPARYYNEAGFDYMAMTGERVWKNHENRIVLITPSTKYQYNIDPTREYNKEVWNKGSVKFYLNNINFKNFSKYCNGILIHTAYNRENGLGGEIFGYYEFPYRVRDEASVFWRPEYIALQASLINQEREVVEEKKDDTGIIDPNIAPMLRIMGPEHYFNDSNYSKFAEYYLQFLSEGTDSMYGKLLNFIKLKYPREKDSFVFLWSEMRRRNIYLDQNKRDEVVKFFEANANNFYSSKGTLDSYKFLFKLLYDADVDIEIESQVGIDYDILVKSSNISTDLVGRTIFTKTGRANVTYIERQFVDGQLRWKITIHNLIGKLEVGQEIKSESSSFVGEVTRGVKGKELAYSDIDYINRNRSYYMMRIRSELNTSRYKDDVIRFVHPVGFGFVGITLLTVMVNGGISMKHIETIVDINKSYRWDSGLPSLTPKYRTVPDPNGSFTDPVPLFDPITGELMEVEQPQTPFDVSEWNNAIDTSTGNVFEVRNYDQDEQNWTVDGVVYTPSARRLDGSPLFSDFSSRYSDLKRLSEKRLKDDIGNPRDVSKLLVPVPPTQVKVEQ
>ID:NP_944089.1 |[Aeromonas virus Aeh1]||_Aeromonas_phage_Aeh1_.gbk|7|3492|NC_005260(233234):130752-134243:1 ^GeneID:2658209^ Aeromonas phage Aeh1, complete genome.|neighbours:ID:NP_944088.1(1),ID:NP_944090.1(1)|neighbour_genes:6,8|
MIKAPTITSLRIAKLGANFLHLKWDDVGSNFFYIVEYSIDNGDGNYAWIQRGVTPDPDWFEDRILAPNTKYVFRISTTFAGFEPSDWVYSDVFETFDTNAYSISTMAQFIPNNVFVKNKLTNNKNYVNFDKDPIYATLMNENFVYDPGIENITNIENFIAADEESHLVQEEVEKVCVDINRTYLGYKDDVLYTFERFQNMAKVSNDGGQNWWYYQALTGRIGYPVARTIMYQNNNSSFLLGYDDVFYGRQSDEIRFSSNTHFWSDDQITFVRMDVDASIPFKTLVFGRYTSYPEDIRRKVEAQAASNQWIYAVAEDNFRRILVKNAPIGTDGEGNTIKMWDSNVYHITNNPLCVVKKLDVFKDKCYALVTGKVANLDADRRNADNILRADEIGVYRFDEVYKPEVFKLGNINTGGYTAGIDFVKMAVTFAGGSHAGQITTSWENRVFRGKNGVQMTVLRTISSKNKDAFIFDADIKDADGNLVQAKVDAFKAAFANPNEFELILENGQIVLPGIPNGGSWVRVFGNTEKERLSIEHKFSNMSTDGEKIFVSSAAYKFDDTVVDNDLPLEYPDAVNSAVKYSSEYPYLSYKRHHFYVWKSEDGEKYIRRPQTYYNEANFSWMATHGQRCWISHDNRAVVINPKKAHTYRLDPDYKTNKEVWDKGNVKFYLENVKFSGFTQYCNGIMIHKGYDRERKSGGEIVAYYEYPYRVRDNAAIVWRPELVAMEANLQNQERPTPPVVEDEKGLVDPDLSHFIRIMGPEVYFDDESNFTKFGEYYLKYISEGSETYYNRLLNLIKNKYPREKDNFEYLWSEIRRRNIYLDQEKRDSVIRFFESKAANFYSSKGTEASYKFLFKLLYDADVEIEVESSVGIDYDIVVKSGNVDSGLVGRTIYTPTGRANVTYVERIYDNGLLRWKITLHNLIGKYVEGQIIKSETSAFEGEIVRGIQGKELAYSDIDYINRNRSYYVMKIRSELNTARYRDDILRFVHPVGFGFIGIAMLTVFINGGISMVPQQTMIEINKTYRWDSGLPSVTPKLKTSVNPDSPLDNPDPLFDSKTGELIEVQQAQVAFDIAKWQTAKDSNGVAYGNRSYDTDETNVTWNGTVYKPSQRRLEWSPLFSDFSTRFSDYRRLVEQRLKDDLKDPRDVSRLVTLKEPSQTRIGE
> |[Tevenvirinae _Aeromonas_phage_AsFcp_2]||_Aeromonas_phage_AsFcp_2.gb|baseplate wedge subu..|3492|MH791401.1(219171):66349-69840:1 ^RAST2:fig|1198136.67.peg.146^ Tevenvirinae _Aeromonas_phage_AsFcp_2|neighbours:(1),(1)|neighbour_genes:Phage baseplate wedg..,Phage baseplate wedg..|
MIKAPTITSLRVFKLGANFLHLKWDDVGSNFFYIVEYAIDNNDGVYSWTQRGVTPDPEWFEDRILAPNTKYIFRISTTFKGFDPSDWVYSESLETFDTNAYSISTMSQLIPNNVFVKNKLTDNKSYVNFNKDPIYATLMNENFVYDPGIANITNIENYVAADEESHLVQDTVEKVCVSVDRTYLGYKDDVLYTFERYQNMAKVSNDGGQNWWYYQALTGRIGYPIARTIMYQNSNSSFLLGYDDVFYGRQSDEIRFSSNTHYWSDDQITFVRMDVDASIPFKTLVFGRYTSYPDIIRRKVEAQAASNQWIYAVAEDNFKRILVKNAPIGTDGAGNTVRMWDTTDYHITGNPLCVTKKLDVFKDKCYALVTGKVATMETDRRNPNNVLPATEAGIYRFDEVYIPEVFKLGNINTGGYTTGIDFDKMIVTFAGGSHAGKVNTSWENRVFRGKNGVQMTVVRTISSKNKDAFIFDADLKDADGNLVQSKVNAFKAAFANPNEFSLIMENGVIVAPGIPNGGSWVKVFGKTEKERQSIEHKFSNMSTDGERVFVSSAAYEFDETVIDEDLPQKYPDDVSSAVKYSSEYPYLSYKRHHFYVWKSEDGETYERRPQTYYNEANFSWMATHGQRCWISHDNKAVVINPRKSHTYRLDPEFKINKEVWDKGNVKFYLENVKFAGFTQYCNGIMIHKGFDRERNAGGEIVAYYEYPYRVRDNAAIVWRPELVMMEASLQDQIRELPPVVEDDTGLVDPDLSHFIRIMGPEAYFDDESNFTKFGEYYLKYISEGTDTYYNRLLNLIKNKYPRESDNFEYLWSEIRRRNIYLDQEKRDAVIRFFESKATNFYSSKGTEASYKFLFKLLYDADVEIEVESSVGIDYDIVVKSANVDQDLVGRTIYTKTGRANVTYIERIYDNGLLRWKITLHNLIGKYVEGQIIKSESTAFEGEIVRGVKGKELAYSDIDYINRNRSYYVMKIRSELNTARYRDDILRFVHPVGFGFIGIAMLTVFINGGISMVPQQTMIEINKTYRWDSGLPSVTPKLKTSVNPDSPLTDPDPLFDAKTGELIEVSVPQTAFNITTWQNAKGENGVAYGGRNYDANETNVTWNNKVYKPSERRLEWSPLFSDFSTRFSDYRRLVEQRLKDDMKDPRDVSHLITLKEPSQTRIGE
> |[Tevenvirinae _Aeromonas_phage_Asswx_1]||_Aeromonas_phage_Asswx_1.gb|Phage baseplate wedg..|3504|MH791398.1(229103):92413-95916:1 ^RAST2:fig|1198136.119.peg.225^ Tevenvirinae _Aeromonas_phage_Asswx_1|neighbours:(1),(1)|neighbour_genes:baseplate wedge subu..,Phage baseplate wedg..|
MIKAPTITSLRVAMLGVNFVHLKWDDVGSNYFYIVEYTIVSGTGVDSWTQLGVEYSPEFFSSSLIPDTKYKFRISTTHPGLEPSDWVVSDVIESFTTNAYQITTMEKFIPSFKFIDMKLHKNKMDYINLNSDVIQASLMNENFIYDPSISNVTNIENFVTSDDEYHEILGSVSKICRDINSVYLGANRRVVYAFEKYQNYCKVTNDGGQNWYYYQAISDRVGYPTGNTVMSQNRNTSFLLGYDFAFYGRNVDEVRFSSDLHFWSDDQLTFVKMDTDSSIPFPTMFFGTFAKYPDDIRRKVEAQTSSNMWLYAAANGVARRIRVSGGPTDNEGNIIWDPEVFTICDNPNVVVKKMDVLNEVCYALVSGEVDAGKDKRDPKNVKKSVYSGVYRLNEKYKKEDFMLGNMNFSDPTEDINFVNGIDVGREMVTFLPDGTHVGKVSTRWESRVFQGRTHGMQMKVNFVPSDSHDSFEFIADIYSDPVQKIVDPVKYSRFVDDFAYPNIFDLYQEDGQIVKPSVPDGGSWERVFGNTEDERYNIEHKYSDMSVDGTKLFVSGATYKYTNTIEDLDTVNKYPDDVTYAVKYSSDFGYLSEKKVFMYQWETEDGDVFSLRPARYYNEAGFDYMAMTGERVWKNHENRIVLITPSTKYQYNIDPTREYNKEVWNKGSVKFYLNNINFKNFSKYCNGILIHTAYNRENGLGGEIFGYYEFPYRVRDEASVFWRPEYIALQASLINQEREVVEEKKDDTGIIDPNIAPMLRIMGPEHYFNDSNYSKFAEYYLQFLSEGTDSMYGKLLNFIKLKYPREKDSFVFLWSEMRRRNIYLDQNKRDEVVKFFEANANNFYSSKGTLDSYKFLFKLLYDADVDIEIESQVGIDYDILVKSSNISTDLVGRTIFTKTGRANVTYIERQFVDGQLRWKITIHNLIGKLEVGQEIKSESSSFVGEVTRGVKGKELAYSDIDYINRNRSYYMMRIRSELNTSRYKDDVIRFVHPVGFGFVGITLLTVMVNGGISMKHIETIVDINKSYRWDSGLPSLTPKYRTVPDPNGSFTDPVPLFDPITGELMEVEQPQTPFDVSEWNNAIDTSTGNVFEVRNYDQDEQNWTVDGVVYTPSARRLDGSPLFSDFSSRYSDLKRLSEKRLKDDIGNPRDVSKLLVPVPPTQVKVEQ
> |[Tevenvirinae _Aeromonas_phage_Aswh_1]||_Aeromonas_phage_Aswh_1.gb|Phage baseplate wedg..|3498|MH791414.1(229730):143518-147015:-1 ^RAST2:fig|1198136.117.peg.251^ Tevenvirinae _Aeromonas_phage_Aswh_1|neighbours:(-1),(-1)|neighbour_genes:Phage baseplate wedg..,baseplate wedge subu..|
MIKSPSITSLRVSMLGANFIHLKWDDVGSNFFYLVEYTLVSGGVESWTQLGVQYTPEYFSSSLIPDTKYKFRVLVTHPGMERGDWVVSDVIETFSTNAYQITTMEKFIPSFEFIDKKLYKNKMDYIDFNNGRLQASLMNEYFIYDPGIANVTNVENFIAEDSEYHEILGSVSRICKDVKNIYLGVNKRIVYSFEKYQNYCKVTNDGGQNWYYYQAVTDRIGYPAGNTVMSQNSNTSFLLGYDYAFYGRNVNDVRFSSDQYYWSDDQLTFVKMDTDMTIPFPTMFFGTFALYPDDIRRKVEAQTVSSRWLYAAADGVCRRIMLSGGPVDSNGKIIWDPVSYQICDNPNVVVKKLDSLNDVCYALVSGEIEPGGDKRDPHQVKKSSYSGVYRFDEIYKKEDFVLGDLNYTDPDGSNYVNGIDVSREMVTFLPNGSHVGQVSTRWESRVFRGRTHGVLMEVNFVSPENHDSFQFIADIYSDITNKVIDPVKYGRFVADFAYPAVFDLYEENGQIVKPSVPDGGSWVRVFGNTEEERYNIEHLYSDMSTDGTKLFVSGATYRYSDTVVDTDLPLKYPDEVDSAVKYSSEFGYLSDKKVYLYQWETEDGSEFKLKPANYYNEAGFDYMAMTGERIWKNHENRIVLITPSTKYQYTIDTERNINKEVWDKGTVTFYLDNINFQNFSKYCNGILIHSLYNRENSLGGEIFGYYEFPYRVRDEASIIWRPEHVAMQAQLVNQERDVVVDTTQTEGLVDPDISPMLQVMGPEYYFNDSNFSKFIEYYFQFLSDGTDSMYGKLLNFIKLKYPREKDSFVYLWSEMRRRNIYLDQDKRDAVVKFFEANANNFYSSKGTIDSYKFLFKLLYNADVDVEIESQVGIDYDIMVKSSNISTDLVGRTIFTETGRANVTYIERQFVDGQLRWKITIHNLIGKFETGQEIKSESSSFTGEITRGVRGKELAYSDIDYINRNRSYYMMRIRSELNTARYKEDVIRFVHPVGFGFIGITLLTVFVNGGISMAHNETVVDINKSFRWDSGLPSLTPKYKTIQDPNGSFLDPSPLFDPVTGQLMEEELVQTPFDVSAWNNAINESTGSVFEARNYDTDESDWVIDGVVYTPSERRLDGSPLFSAFSSRFSDLKRLSERRLKDDIGLPRDVSNLVVPVSPSQVKVNK
> |[Tevenvirinae _Aeromonas_phage_CC2]||_Aeromonas_phage_CC2.gb|Phage baseplate wedg..|2688|NC_019538.1(231743):175192-177879:-1 ^RAST2:fig|1198136.110.peg.342^ Tevenvirinae _Aeromonas_phage_CC2|neighbours:(-1),(-1)|neighbour_genes:Phage baseplate wedg..,Phage baseplate wedg..|
MDTDSSIPFPTMFFGTFAKYPDDIRRKVEAQTSSNMWLYASANGVARRIRVSGGPTDNEGNIIWDPEVFTICDNPNVVVKKMDVLNEVCYALVSGEVDAGKDKRDPKNVKKSTYSGVYRLNEKYKKEDFMLGNMNFSDPAEDISFINGIDVGREMVTFLPDGTHVGKVSTRWESRIFQGRTHGMQMKVNFVPSDSHDSFEFIADIYSDPVQKIVDPVKYSRFVDDFAYPNIFDLYQEDGQIVKPSVPDGGSWERVFGNTEDERYNIEHKYSDMSVDGTKLFVSGATYKYTNTIEDLDTVNKYPDDVTYAVKYSSDFGYLSEKKVFMYQWETEDGDVFSLRPARYYNEAGFDYMAMTGERVWKNHENRIVLITPSTKYQYNIDPTRVYNKEVWNKGSVKFYLNNINFKNFSKYCNGILIHTAYNRENGLGGEIFGYYEFPYRVRDEASVFWRPEYIALQASLINQEREVVEEKKDDTGIIDPNIAPMLRIMGPEHYFNDSNYSKFAEYYLQFLSDGTDSMYGKLLNFIKLKYPREKDSFVFLWSEMRRRNIYLDQNKRDEVVKFFEANANNFYSSKGTLDSYKFLFKLLYDADVDIEIESQVGIDYDILVKSSNISTDLVGRTIFTKTGRANVTYIERQFVDGQLRWKITIHNLIGKLEVGQEIKSESSSFVGEVTRGVKGKELAYSDIDYINRNRSYYMMRIRSELNTSRYKDDVIRFVHPVGFGFVGITLLTVMVNGGISMKHIETIVDINKSYRWDSGLPSLTPKYRTVPDPNGSFTDPVPLFDPITGELMEVEQPQTPFDVSEWNNAIDTSTGNVFEVRNYDQDEQNWTVDGVVYTPSARRLDGSPLFSDFSSRYSDLKRLSEKRLKDDIGNPRDVSKLLVPVPPTQVKVEQ
> |[Tevenvirinae _Aeromonas_phage_PX29]||_Aeromonas_phage_PX29.gb|baseplate wedge subu..|3492|NC_023688.1(222006):116724-120215:1 ^RAST2:fig|1198136.108.peg.233^ Tevenvirinae _Aeromonas_phage_PX29|neighbours:(1),(1)|neighbour_genes:Phage baseplate wedg..,Phage baseplate wedg..|
MIKAPTITSLRVFKLGANFLHLKWDDVGSNFFYIVEYAIDNNDGVYSWTQRGVTPDPEWFEDRILAPNTKYIFRISTTFKGFDPSDWVYSESLETFDTNAYSISTMSQLIPNNVFVKNKLTDNKSYVNFNKDPIYATLMNENFVYDPGIANITNIENYVAADEESHLVQDTVEKVCVSVDRTYLGYKDDVLYTFERYQNMAKVSNDGGQNWWYYQALTGRIGYPIARTIMYQNSNSSFLLGYDDVFYGRQSDEIRFSSNTHYWSDDQITFVRMDVDASIPFKTLVFGRYTSYPDIIRRKVEAQAASNQWIYAVAEDNFKRILVKNAPIGTDGAGNTVRMWDTTDYHITGNPLCVTKKLDVFKDKCYALVTGKVATMETDRRNPNNVLPATEAGIYRFDEVYIPEVFKLGNINTGGYTAGIDFDKMIVTFAGGSHAGKVNTSWENRVFRGKNGVQMTVVRTISSKNKDAFIFDADLKDADGNLVQSKVNAFKAAFANPNEFSLIMENGAIVAPGIPNGGSWVKVFGKTEKERQSIEHKFSNMSTDGERVFVSSAAYEFDETVIDEDLPQKYPDDVSSAVKYSSEYPYLSYKRHHFYVWKSEDGETYERRPQTYYNEANFSWMATHGQRCWISHDNKAVVINPRKSHTYRLDPEFKINKEVWDKGNVKFYLENVKFAGFTQYCNGIMIHKGFDRERNAGGEIVAYYEYPYRVRDNAAIVWRPELVMMEASLQDQIRELPPVVEDDTGLVDPDLSHFIRIMGPEAYFDDESNFTKFGEYYLKYISEGTDTYYNRLLNLIKNKYPRESDNFEYLWSEIRRRNIYLDQEKRDAVIRFFESKAANFYSSKGTEASYKFLFKLLYDADVEIEVESSVGIDYDIVVKSANVDQDLVGRTIYTKTGRANVTYIERIYDNGLLRWKITLHNLIGKYVEGQIIKSESTAFEGEIVRGVKGKELAYSDIDYINRNRSYYVMKIRSELNTARYRDDILRFVHPVGFGFIGIAMLTVFINGGISMVPQQTMIEINKTYRWDSGLPSVTPKLKTSVNPDSPLTDPDPLFDAKTGELIEVSVPQTAFNITTWQNAKGENGVAYGGRNYDANETNVTWNNKVYKPSERRLEWSPLFSDFSTRFSDYRRLVEQRLKDDMKDPRDVSHLVTLKEPSQTRIGE
>ID:YP_803096.1 |[Escherichia virus RB32]||_Bacteriophage_RB32_.gbk|7|3099|NC_008515(165890):80627-83725:1 ^GeneID:4405473^ Bacteriophage RB32, complete genome.|neighbours:ID:YP_803095.1(1),ID:YP_803097.1(1)|neighbour_genes:6,8|
MTVKAPSVTSLRISKLSANQVQVRWDDVGANFYYFVEIAETKSNSGENLPSNQYRWINLGYTANNSFFFDDADPLTSYIIRVATAAQDFEQSDWIYTEEFETFATNAYTFQNMIEMQLANKFIQEKFTLNNSDYVNFNNDTIMAALMNESFQFSPSYVDVSSISNFIIGENEYHEIQGSIQQVCKDINRVYLMESEGILYLFERYQPVVKVSNDKGQTWKAVKLFNDRVGYPLSKTVYYQSANTTYVLGYDKIFYGRKSTDVRWSADDVRFSSQDITFAKLGDQLHLGFDVEIFATYATLPANVYRIAEAITCTDDYIYVVARDKVRYIKTSNAPIDSDPLSPTYSERLFEPDTMTITGNPKAVCYKMDSIGDKVFALIIGEVETLNANPRTSKIIDSADKGIYVLNHATKTWKRVFGNTEEERRRIQPGYANMSTDGKLVSLSSSNFKFLSDNIVNDPETAAKYQLIGAVKYEFPREWLADKHYHMMAFIADEKSDWETFTPQPMKYYAEPFFNWSKKSNTRCWINNSDRAVVVYADLKYTKVIENIPETSPDRLVHEYWDDGDCTIVMPNVKFTGFKKYASGMLFYKSSGEIISYYDFNYRVRDTVEIIWKPTGIFLKAFLQNQERETPWSPEEEHGLADPDLRPLIGTMMPDSYLLQDSNFEAFCEAYIQYLSDGYGTQYNNLRNLIRNQYPREEHAWEYLWSEIYKRNIYLNADKRDAVARFFESRSYDFYSTKGIEASYKFLFKVLYNEEVEIEIESGAGTEYDIIVQSDSLTEDLVGQTIYTATGRCNVTYIERSYSNGKLQWTVTIHNLLGRLIAGQEVKAERLPSFEGEIIRGVKGKDLLQNNIDYINRSRSYYVMKIKSNLPSSRWKSDVIRFIHPVGFGFIAITLLTMFINVGLTLKHTETIINKYKNYKWDSGLPTEYADRVAKLTPTGEIEHDSVTGEAIYEPGPMAGVEYPLPDDYNAENNNSIFQGQLPSERRKLMSPLFDASGTTFAQFRDLVNKRLKDNIGNPRDPENPTQVKIDE
> |[Tevenvirinae _Citrobacter_phage_IME-CF2]||_Citrobacter_phage_IME-CF2.gb|baseplate wedge subu..|2433|NC_029013.1(177688):4464-6896:-1 ^RAST2:fig|1198136.109.peg.6^ Tevenvirinae _Citrobacter_phage_IME-CF2|neighbours:(-1),(-1)|neighbour_genes:baseplate wedge subu..,baseplate wedge subu..|
MALLQGVYDRVGNPVSRSVAYQSTNTTYVLGYDRIFYGRTSTDIRWSADDVRFSADDITFAKLGNQTGLDFDVDSYNTFAKLPGDVSKYAEAMACSDDWLYVAAKNIVRRIALKQTPIDTDPSSPTFGEKIFDETSYTIVPGNDKIVVKKMDVMDSKLYVLVTGEVKVALQDPTKPENVVPSVDSGVYRWQEDTKTFVRLYGNTEEERFFIEHEYTNMSTNGKEIYISVANYKYPGTLPDPELLITNPELVAAVKYDLRPGYTASLSINFATIRANIDDPTVWKFGAQEYYNEANYSWFFRDSVRTWITNDNRPLVVYPKIVYEMVTDTAGPSSTLRVNKEVWDRGHVTIYINNIKFTGFTKYTNGVLLYKSSGEIIGFFELSYRARDSLTIFWKPDNTLLIADLVQQEREQPYVPDLSPGLIDPDLSNMITRFAPQSYLDQEYFEKFGEYYLQFVSLGENTYYNKLLNLIRNKYPREKNCVEYLWSEVNRRNIYLDKTKRDQVVRFFESRASDFYSTKGIEASYKFLFKLLYNEDVSVEIESSNTLEYDILVSSTNISQDIVGRTIYTPTARANVTYIERDYEDGQLRWSMTLHNVIGNFLEGQVVKSEKTNFTGSILRGVRGKQMANNSIDYFNRGRSYYVMKIRSNLPASRYKDDVLRFVHPVGFGFIGITMLTVFINSGLSMTHSETIIDILRNYRFDSGYPKYWPDRVARLDGNGNQTFDLVTGEALYEPHPKAGQPFDVPPQYDIDEQPLNGVLPSARRFDQSPLFDSSAVKYSQFRNLVEKRLKDDAGNPRDPNPPTQRKVGK
>ID:YP_009195016.1 |[Citrobacter phage Margaery]||_Citrobacter_phage_Margaery_.gbk|baseplate wedge init..|3081|NC_028755(178182):110862-113942:1 ^GeneID:26647386^ Citrobacter phage Margaery, complete genome.|neighbours:ID:YP_009195015.1(1),ID:YP_009195017.1(1)|neighbour_genes:baseplate wedge subu..,baseplate wedge subu..|
MIKAPSITSLRVDKLAANFVYLKWDSVGMDFYYVVEMAETRGAGGVTIPDEDLTWFQLGYAFLNEWFSSDVQPNNFYKFRVMVTHKGFEPSDWVYTDELWTFSLNAYAYSTMREFTPSDAFINEKFAKNNQNYVNFNTDVVMAALMKEDFVFSPLYTDVSQISDKILTQENYHEIQDHIEHVCNDINRTFLVASNGLLYLFERFQNMAKVSNDKGQTWHYYKAFNDRVGNPVSRSIAYQSRNTTYVLGYDRIFYGRTSTDIRWSADDVRFSADDVTFAKLGNQTGLDFDVDSYNTFAKLPGNVSKYAEAMACSDDWLYVVAKNVVRRIALKQTPIDTDPSSPTFGEKIFDTASYTVVPGNDKIVVKKMDVMNGILYALVTGEVKTALQDPTKPANVVPSAAAGVYQWQEDTKTFVRLYGNTEEERFYIQHEYTNMSTNGTEIFISVANYKYPGTLPDPELLIENPALVGAVKYDLRPGYTASLAINFATIRAHIDDPTVWKFGAQEYYNEANYSWFFRDSVRTWITNDNRPLVVYPKITYSLVTDSAGPSSSLRVNKEVWDRGHVTIYINNIKFTGFTKYTNGVLLYKSSGEIIGFFELSYRARDNLTIFWKPDNTLLIADLIQQEREKPYQPDLSPGLIDPDLSHMITRFAPQSYLDQQYFEKFGEYYLQFVSLGENTYYNKLLNLIRNKYPREKNSVEYLWSEVNRRNIYLDKTKRDQVVRFFESRCSDFYSTKGIEASYKFLFKLLYNEDVSVEIESSNTLEYDILVHSTNINQDIVGRTIYTPTARANVTYIERQYDDGQLRWSVTLHNVIGNFLEGQVVKSEKTNFTGTILRGVRGKQMANNSIDYFNRGRSYYVMKIRSNLPASRYKDDVLRFVHPVGFGFIGITMLTVFINSGLSMTHSETIIDILRNYRFDSGYPKYWPDRVARLDGNGNQTFDLVTGEALYDPHPKAGQPFDVPPQYDIDEQPLNGVLPSARRFDQSPLFDSSAVKYSQFRNLVEKRLKDDAGNPRDPNPPTQRKVA
>ID:AYJ73060.1 |[Citrobacter phage Maroon]||_Citrobacter_phage_Maroon_.gbk|baseplate wedge subu..|3081|MH823906(178830):111277-114357:1 ^^ Citrobacter phage Maroon, complete genome.|neighbours:ID:AYJ73059.1(1),ID:AYJ73061.1(1)|neighbour_genes:baseplate wedge subu..,baseplate wedge subu..|
MIKAPSITSLRVDKLAANFVYLKWDSVGMDFYYVVEMAETRGAGGVTIPDEDLTWFQLGYAFLNEWFSSDVQPNNFYKFRVMVTHKGFEPSDWVYTDELWTFSLNAYAYSTMREFTPSDAFINEKFAKNNQNYVNFNTDVVMAALMKEDFVFSPLYTDVSQISDKILTQENYHEIQDHIEHVCNDINRTFLVASNGLLYLFERFQNMAKVSNDKGQTWHYYKAFNDRVGNPVSRSIAYQSRNTTYVLGYDRIFYGRTSTDIRWSADDVRFSADDVTFAKLGNQTGLDFDVDSYNTFAKLPGNVSKYAEAMACSDDWLYVVAKNVVRRIALKQTPIDTDPSSPTFGEKIFDTASYTVVPGNDKIVVKKMDVMNGILYALVTGEVKTALQDPTKPANVVPSAAAGVYQWQEDTKTFVRLYGNTEEERFYIQHEYTNMSTNGTEIFISVANYKYPGTLPDPELLIENPALVGAVKYDLRPGYTASLAINFATIRAHIDDPTVWKFGAQEYYNEANYSWFFRDSVRTWITNDNRPLVVYPKITYSLVTDSAGPSSSLRVNKEVWDRGHVTIYINNIKFTGFTKYTNGVLLYKSSGEIIGFFELSYRARDNLTIFWKPDNTLLIADLIQQEREKPYQPDLSPGLIDPDLSHMITRFAPQSYLDQQYFEKFGEYYLQFVSLGENTYYNKLLNLIRNKYPREKNSVEYLWSEVNRRNIYLDKTKRDQVVRFFESRCSDFYSTKGIEASYKFLFKLLYNEDVSVEIESSNTLEYDILVHSTNINQDIVGRTIYTPTARANVTYIERQYDDGQLRWSVTLHNVIGNFLEGQVVKSEKTNFTGTILRGVRGKQMANNSIDYFNRGRSYYVMKIRSNLPASRYKDDVLRFVHPVGFGFIGITMLTVFINSGLSMTHSETIIDILRNYRFDSGYPKYWPDRVARLDGNGNQTFDLVTGEALYDPHPKAGQPFDVPPQYDIDEQPLNGVLPSARRFDQSPLFDSSAVKYSQFRNLVEKRLKDDAGNPRDPNPPTQRKVA
>ID:YP_009203892.1 |[Citrobacter phage Merlin]||_Citrobacter_phage_Merlin_.gbk|baseplate wedge init..|3102|NC_028857(172733):84110-87211:1 ^GeneID:26648103^ Citrobacter phage Merlin, complete genome.|neighbours:ID:YP_009203891.1(1),ID:YP_009203893.1(1)|neighbour_genes:baseplate wedge subu..,baseplate wedge subu..|
MTVKAPSVTSLRIVKLSANHVYIKWDDVGANFYYFVELAETRDMMGNIIPPSNYQWRKLGYVATNEYFEDTFVSPDRYYTMRVQTAAQGFDPSNWVQTEEFQMFSENAYTFETMLEMTLAKKFIEEKFNKNNQSYVNFNRDTIYAALMNESFQFSPNYEIVSSVSNFVLKEEEYHEIQGSITAVCKDVNRVMLMESEGVLYLFERFQPVVKVSNDKGQTWKAVKLLSDRAGNPVSRTPYYQTDYTTYLLGYDKLFYGRKSNDVRWSSDEIRFSSQDVTFAKIGDQLKLGFDVEIFGTYATLPGDVSRKAEAITANDNYVYVAARDKVRFAKTKNAPIDQNPLSPTFGEKLFEDQVLTITGNSKAVVYKMDSVDGKVFVLITGEVKEELMDPTIPENVVDSLDKGVYILQDDGTFKRVFGNTEEERRRIEHGYTSMSTNGKEIFISSSNFKFQKDQIVDDPETADKYQLLGAVKYEFPREWLSDKHYHMMSFRSNKDSGFESFTPGPMQYYAEPFFSWSRKSGTRCWIDNSNRVVVVYSGFTHAKIIDTHGSGSPDRVLHEIWDKGVCTVTSPNIEFNYFTKYASGVLFYKSSGEIISYYEFNYRVRDEVKIIWKPSEIFLKAYLQNQERNEEWKPEERSGEQDPDLRPLINKMMPDSYLLDDSNFEKFCEAYIQYLSDGYGTQYNNLLNLIRNQYPREKDSWEYLWSEIYKRNIYLNKDKRDAVSRFFEARRSDFYSTKGVEASYQFLFKLLYNEDVQIEIESNSGTEYDIIIESDSINENLVGQTIYTQTGRCNVTYLERSYSKGKLQWKVTIHNLLGRLIVGQEVKSERMLSFDGMIVRGVRGKELVENNIDYINRNRSYYVMKIKSNLPTSRYRNDVLRFVHPVGFGFIGITLLTMFINVGLTMKHVQTIINKYKNYKWDAGIPTFYPDRVASLDSNGNPEKDPITGLVIYTAGPMTGIPYPVPADYDSENDNSIFQGQTPTERRKAMSPLFDQSAVTFSQFRDLVEDRLIDKVGIPRDPENPTQVKINE
> |[Tevenvirinae _Citrobacter_phage_Miller]||_Citrobacter_phage_Miller.gb|baseplate wedge subu..|3084|NC_025414.1(178171):111823-114906:1 ^RAST2:fig|1198136.111.peg.210^ Tevenvirinae _Citrobacter_phage_Miller|neighbours:(1),(1)|neighbour_genes:baseplate wedge subu..,baseplate wedge subu..|
MIKAPSITSLRVDKLAANFVYLKWDSVGMDFYYVVEMAETRGAGGAVIPDADLTWFQLGYAYVNEWFSTDVQPDSFYKFRIKVTHQGFEPSDWVYSDELWTFNLNAYTYSTMREFTPSDAFINEKFAKNNQNYVNFNNDVIMAALMKEDFVFSPLYTDVSQISDKILTQENYHEIQDHIEHVCNDINRTFLVASNGLLYLFERFQNMAKVSNDKGQTWHYYKAFNDRVGNPVSRSVAYQSTNTTYVLGYDRIFYGRTSTDIRWSADDVRFSADDITFAKLGNQTGLDFDVDSYNTFAKLPGDVSKYAEAMACSDDWLYVAAKNIVRRIALKQTPIDTDPSSPTFGEKIFDETSYTIVPGNDKIVVKKMDVMDSKLYVLVTGEVKVALQDPTKPENVVPSVDSGVYQWQEDTKTFVRLYGNTEEERFFIEHEYTNMSTNGKEIYISVANYKYPGTLPDPELLITNPELVAAVKYDLRPGYTASLSINFATIRANIDDPTVWKFGAQEYYNEANYSWFFRDSVRTWITNDNRPLVVYPKIVYEMVTDTAGPSSTLRVNKEVWDRGHVTIYINNIKFTGFTKYTNGVLLYKSSGELIGFFELSYRARDSLTIFWKPDNTLLIADLIQQEREQPYVPDLSPGLIDPDLSHMITRFAPQSYLDQEYFEKFGEYYLQFVSLGENTYYNKLLNLIRNKYPREKNCVEYLWSEVNRRNIYLDKTKRDQVVRFFESRASDFYSTKGIEASYKFLFKLLYNEDVSVEIESSNTLEYDILVSSTNISQDIVGRTIYTPTARANVTYIERDYEDGQLRWSMTLHNVIGNFLEGQVVKSEKTNFTGSILRGVRGKQMANNSIDYFNRGRSYYVMKIRSNLPASRYKDDVLRFVHPVGFGFIGITMLTVFINSGLSMTHSETIIDILRNYRFDSGYPKYWPDRVARLDGNGNQTFDLVTGEALYEPHPKAGQPFDVPPQYDIDEQPLNGVLPSARRFDQSPLFDSSAVKYSQFRNLVEKRLKDDAGNPRDPNPPTQRKVGK
>ID:YP_009146606.1 |[Citrobacter phage Moon]||_Citrobacter_phage_Moon.gbk|baseplate wedge init..|3102|NC_027331(170341):83248-86349:1 ^GeneID:24721772^ Citrobacter phage Moon, complete genome.|neighbours:ID:YP_009146605.1(1),ID:YP_009146607.1(1)|neighbour_genes:baseplate wedge subu..,baseplate wedge subu..|
MTVKAPSVTSLRIVKLSANHVYIKWDDVGANFYYFVELAETRDIMGNNIPPSNYQWRKLGYVATNEYFEDTFVSPDRYYAMRVQTAAQGFDPSNWVQTEEFQMFSENAYTFETMLEMTLAKKFIEEKFNKNNQSYVNFNRDTIYAALMNESFQFSPNYEIVSSVSNFVLKEEEYHEIQGSVAVVCKDVNRVMLMESEGVLYLFERFQPVVKVSNDKGQTWKAVKLLSDRAGNPVSRTPYYQTDYTTYLLGYDKLFYGRKSNDVRWSSDEIRFSSQDVTFAKIGDQLKLGFDVEIFGTYATLPGDVSRKAEAITANDDYVYVAARDKVRFAKTKNAPVDQNPLSPTFGEKLFEDQVLTITGNSKAVVYKMDSVDGKVFVIITGEVKEELMDPTIPENVVDSLDKGVYILQDDGTFKRVFGNTEEERRRIEHGYTSMSTNGKEIFISSSNFKFQKDQIVDDPETADKYQLLGAVKYEFPREWLSDKHYHMMSFRSNKDSGFESFTPGPMQYYAEPFFSWSRKSGTRCWIDNSNRVVVVYSGFTHAKIIDTHGSGSPDRILHEIWDKGTCTVTSPNIEFNYFTKYASGVLFYKSSGEIISYYEFNYRVRDEVKIIWKPSEVFLKAYLQNQERNEEWKPEERSGEQDPDLRPLINKMMPDSYLLDDSNFEKFCEAYIQYLSDGYGTQYNNLLNLIRNQYPREKDSWEYLWSEIYKRNIYLNKDKRDAVSRFFEARRSDFYSTKGVEASYQFLFKLLYNEDVQIEIESNSGTEYDIIIESDSINENLVGQTIYTPTGRCNVTYLERSYSNGKLQWKVTIHNLLGRLIVGQEVKSERMLSFDGMIVRGVRGKELVENNIDYINRNRSYYVMKIKSNLPTSRYRNDVLRFVHPVGFGFIGITLLTMFINVGLTMKHVQTIINKYKNYKWDAGIPTFYPDRAVSLDSNGNPERDPITGLVIYTSGPLAGIAYPVPADYDSDNDNSIFQGQTPTERRKLMSPLFDQSAVAFSQFRDLVEERLIDKVGIPRDPVNTTQVKINE
>ID:YP_009285735.1 |[Citrobacter phage vB_CfrM_CfP1]||_Citrobacter_phage_vB_CfrM_CfP1_.gbk|baseplate wedge init..|3084|NC_031057(180219):113788-116871:1 ^GeneID:29079534^ Citrobacter phage vB_CfrM_CfP1, complete genome.|neighbours:ID:YP_009285734.1(1),ID:YP_009285736.1(1)|neighbour_genes:baseplate wedge prot..,baseplate wedge subu..|
MIKAPSITSLRVDKLAANFVYLKWDSVGMDFYYVVEMAETRGAGGAVIPDADLTWFQLGYAYVNEWFSTDVQPDSFYKFRIKVTHQGFEPSDWVYSDELWTFNLNAYTYSTMREFTPSDAFINEKFAKNNQNYVNFNNDVIMAALMKEDFVFSPLYTDVSQISDKILTQENYHEIQDHIEHVCNDINRTFLVASNGLLYLFERFQNMAKVSNDKGQTWHYYKAFNDRVGNPVSRSVAYQSTNTTYVLGYDRIFYGRTSTDIRWSADDVRFSADDITFAKLGNQTGLDFDVDSYNTFAKLPGDVSKYAEAMACSDDWLYVAAKNIVRRIALKQTPIDTDPSSPTFGEKIFDETSYTIVPGNDKIVVKKMDVMDSKLYVLVTGEVKVALQDPTKPENVVPSVDSGVYQWQEDTKTFVRLYGNTEEERFFIEHEYTNMSTNGKEIYISVANYKYPGTLPDPELLITNPELVAAVKYDLRPGYTASLSINFATIRANIDDPTVWKFGAQEYYNEANYSWFFRDSVRTWITNDNRPLVVYPKIVYEMVTDTAGPSSTLRVNKEVWDRGHVTIYINNIKFTGFTKYTNGVLLYKSSGEIIGFFELSYRARDSLTIFWKPDNTLLIADLIQQEREQPYVPDLSPGLIDPDLSHMITRFAPQSYLDQEYFEKFGEYYLQFVSLGENTYYNKLLNLIRNKYPREKNCVEYLWSEVNRRNIYLDKTKRDQVVRFFESRASDFYSTKGIEASYKFLFKLLYNEDVSVEIESSNTLEYDILVSSTNISQDIVGRTIYTPTARANVTYIERDYEDGQLRWSMTLHNVIGNFLEGQVVKSEKTNFTGSILRGVRGKQMANNSIDYFNRGRSYYVMKIRSNLPASRYKDDVLRFVHPVGFGFIGITMLTVFINSGLSMTHSETIIDILRNYRFDSGYPKYWPDRVARLDGNGNQTFDLVTGEALYEPHPKAGQPFDVPPQYDIDEQPLNGVLPSARRFDQSPLFDSSAVKYSQFRNLVEKRLKDDAGNPRDPNPPTQRKVGK
> |[Tevenvirinae _Cronobacter_phage_Pet-CM3-4]||_Cronobacter_phage_Pet-CM3-4.gb|Phage baseplate wedg..|3099|LT614807.1(171975):85608-88706:1 ^RAST2:fig|1198136.112.peg.187^ Tevenvirinae _Cronobacter_phage_Pet-CM3-4|neighbours:(1),(1)|neighbour_genes:baseplate wedge subu..,Phage baseplate wedg..|
MTVKAPSVTSLRITKLSANQVQIKWDDVGANFFYFVELAETRNQNGEIILPENYQWRNLGYTAENEFFEDNYIRPLSYYVMRVAVAAEGFEQSNWKMTEEFQTFETNVYTFEMMRQMTLSKQFIEEKFTKDNQDFVNFNRDTIMASLMDETFQFSPEYRTASSVNNFILKEDEYHEIQGDIAKICKDKERVMLMESEGVLYLFERFQNIVKVSNDKGQTWKAVRLLNDRVGNPVSKNVYYQTRNTTYLLGYDRVFYGRKSNDIRWSADDVKFSSQDVTFAKIGDQLKLGFDVEIFGTYARLPLAVQKYAEAITATDNMIYVAGRDVVYRAQTRNAPIDQDPLSPTFGEKLFDTWTSRITGNSKAVCHNLVSVDGVTLALITGEVKNELDDRTIPENVIDSESKGVYLLEGDNWTRVFGNTAEERRRIEHGYTSMSTNGTDIFFSSSNFKFLDSNVVPDPETAAKYGLLGAVKYEFTREWLSDKHYHMMSFRTNSKSGFKTFVPGAMNYYAEPFFNWSRKSKTRCWIDTSYRIVVVYSDITHSKVIDVNGSGSPDRVLHEYWDKGACTVVSPNIQFDNFTKYASGILFHKMSGEIISYFEFDYRVRDEVSIIWKPSEIFLKAYLQNQERVVPWTPDNRDGLKDPDLRPLLNTMMPDSYLLEESNFEAFCEAYIQYLSDGYGTQYNNLLNLIRNKYPREKDAWEYLWSEVYKRNIYLNPDKRDAVSRFFEARKSDFYSTKGIEASYQFLFKLLYNENVEIEIESNSGTEYDIIIESDSVNDDLVGQTIYTATGRTNVTYVERHYNEGRLQWRITIHNLLGRLIVGQELKAERMPGFSGTIVQGVRGKELVENTIEYINRNRSYYVMKIKSNLPTSRYRNDVLRFVHPVGFGFIGITLLTMFINVGLTLKHVQTIINKYKNYKWDAGLPLIWPDRVAQLDSNGNIEHNDVTGEALYLPHPRANEDFDIPDDYDAENNNSVIAGQLPSERRKPMSPTFDQSAVTFSNWRDLVDSRLIDKVNIPRDPANPTQVKINE
>ID:YP_006986470.1 |[Cronobacter phage vB_CsaM_GAP161]||_Cronobacter_phage_vB_CsaM_GAP161_.gbk|baseplate wedge subu..|3081|NC_019398(178193):110483-113563:1 ^GeneID:13997736^ Cronobacter phage vB_CsaM_GAP161, complete genome.|neighbours:ID:YP_006986469.1(1),ID:YP_006986471.1(1)|neighbour_genes:baseplate wedge subu..,baseplate wedge subu..|
MIKAPSITSLRVDKLAANFVYLKWDSVGMDFYYVVEMAETRGVGGVTIPDEDLTWFQLGYAYVNEWFSSDVQPNNFYKFRVMVTHKGFEPSDWVYTDELWTFTLNAYAYSTMREFTPSDAFINEKFAKNNQNYVNFNTDVVMAALMKEDFVFSPLYTDVSQISDKILTQENYHEIQDHIEHVCNDINRTFLVASNGLLYLFERFQNMAKVSNDKGQTWHYYKAFNDRVGNPVSRSIAYQSRNTTYVLGYDRIFYGRTSTDIRWSADDVRFSADDVTFAKLGNQTGLDFDVDSYNTFAKLPGNVSKYAEAMACSDDWLYVVAKNVVRRIALKQTPIDTDPSSPTFGEKIFDTASYTIVPGNDKIVVKKMDVMDGILYALVTGEVKTALQDPTKPANVVPSADAGVYQWQEDTKTFVRLYGNTEEERFYIQHEYTNMSTNGTEIFISVANYKYPGTLPDPELLIENPALVGAVKYDLRPGYTASLAINFATIRAHIDDPTVWKFGAQEYYNEANYSWFFRDSVRTWITNDNRPLVVYPKITYSLVTDSAGPSSSLRVNKEVWDRGHVTIYINNIKFTGFTKYTNGVLLYKSSGEIIGFFELSYRARDSLTIFWKPDNTLLIADLIQQEREKPYTPDLSPGLIDPDLSHMITRFAPQSYLDQQYFEKFGEYYLQFVSLGENTYYNKLLNLIRNKYPREKNSVEYLWSEVNRRNIYLDKTKRDQVVRFFESRCSDFYSTKGIEASYKFLFKLLYNEDVTVEIESSNTLEYDILVQSTNISQDIVGRTIYTPTARANVTYIERQYDDGQLRWSMTLHNVIGNFLEGQVVKSEKTNFTGTILRGVRGKQMANNSIDYFNRGRSYYVMKIRSNLPASRYKDDVLRFVHPVGFGFIGITMLTVFINSGLSMTHSETIIDILRNYRFDSGYPKYWPDRVARLDGNGNQTFDLVTGEALYEPHPKAGQPFDVPPEYDVEEQPLNGVLPSARRFDQSPLFDSSAVKYSQFRNLVEKRLKDDAGNPRDPNPPTQRKVA
>ID:AOG16326.1 |[Cronobacter phage vB_CsaM_leB]||_Cronobacter_phage_vB_CsaM_leB_.gbk|baseplate wedge init..|3081|KX431559(177907):110068-113148:1 ^^ Cronobacter phage vB_CsaM_leB, complete genome.|neighbours:ID:AOG16325.1(1),ID:AOG16327.1(1)|neighbour_genes:baseplate wedge subu..,baseplate wedge subu..|
MIKAPSITSLRVDKLAANFVYLKWDSVGMDFYYVVEMAETRGAGGVTIPDEDLTWFQLGYAFLNEWFSSDVQPNNFYKFRVMVTHKGFEPSDWVYTDELWTFSLNAYAYSTMREFTPSDAFINEKFAKDNQNYVNFNTDVVMAALMKEDFVFSPLYTDVSQISDKILTQENYHEIQDHIEHVCNDINRTFLVASNGLLYLFERFQNMAKVSNDKGQTWHYYKAFNDRVGNPVSRSIAYQSRNTTYVLGYDRIFYGRTSTDIRWSADDVRFSADDVTFAKLGNQTGLDFDVDSYNTFAKLPGNVSKYAEAMACSDDWLYVVAKNVVRRIALKQTPIDTDPSSPTFGEKIFDTTSYTVVPGNDKIVVKKMDVMNGILYALVTGEVKTALQDPTKPANVVPSAAAGVYQWQEDTKTFVRLYGNTEKERFYIQHEYTNMSTNGTEIFISVANYKYPGTLPDPELLVENPALVGAVKYDLRPGYTASLAINFATIRAHIDDPTVWKFGAQEYYNEANYSWFFRDSVRTWITNDNRPLVVYPKITYSLVTDSAGTSSSLRVNKEVWDRGHVTIYINNIKFTGFTKYTNGVLLYKSSGEIIGFFELSYRARDNLTIFWKPDNTLLIADLIQQEREKPYQPDLSPGLIDPDLSHMITRFAPQSYLDQQYFEKFGEYYLQFVSLGENTYYNKLLNLIRNKYPREKNSVEYLWSEVNRRNIYLDKTKRDQVVRFFESRCSDFYSTKGIEASYKFLFKLLYNEDVSVEIESSNTLEYDILVHSTNINQDIVGRTIYTPTARANVTYIERQYDDGQLRWSVTLHNVIGNFLEGQVVKSEKTNFTGTILRGVRGKQMANNSIDYFNRGRSYYVMKIRSNLPASRYKDDVLRFVHPVGFGFIGITMLTVFINSGLSMTHSETIIDILRNYRFDSGYPKYWPDRVARLDGNGNQTFDLVTGEALYDPHPKAGQPFDVPPQYDIDEKPLNGVLPSARRFDQSPLFDSSAVKYSQFRNLVEKRLKDDAGNPRDPNPPTQRKVA
>ID:AOG16610.1 |[Cronobacter phage vB_CsaM_leN]||_Cronobacter_phage_vB_CsaM_leN_.gbk|baseplate wedge init..|3081|KX431560(179516):111120-114200:1 ^^ Cronobacter phage vB_CsaM_leN, complete genome.|neighbours:ID:AOG16609.1(1),ID:AOG16611.1(1)|neighbour_genes:baseplate wedge subu..,baseplate wedge subu..|
MIKAPSITSLRVDKLAANFVYLKWDSVGMDFYYVVEMAETRGAGGVTIPDEDLTWFQLGYAFLNEWFSSDVQPNNFYKFRVMVTHKGFEPSDWVYTDELWTFSLNAYAYSTMREFTPSDAFINEKFAKNNQNYVNFNTDVVMAALMKEDFVFSPLYTDVSQISDKILTQENYHEIQDHIEHVCNDINRTFLVASNGLLYLFERFQNMAKVSNDKGQTWHYYKAFNDRVGNPVSRSVAYQSRNTTYVLGYDRIFYGRTSTDIRWSADDVRFSADDVTFAKLGNQTGLDFDVDSYNTFAKLPGNVSKYAEAMACSDDWLYVVAKNVVRRIALKQTPIDTDPSSPTFGEKIFDTASYTVVPGNDKIVVKKMDVMDGILYALVTGEVKTALQDPTKPANVVPSAAAGVYQWQEDTKTFVRLYGNTEEERFYIQHEYTNMSTNGTEIFISVANYKYPGTLPDPELLIENPALVGAVKYDLRPGYTASLAINFATIRAHIDDPTVWKFGAQEYYNEANYSWFFRDSVRTWITNDNRPLVVYPKITYSLVTDSAGPSSSLRVNKEVWDRGHVTIYINNIKFTGFTKYTNGVLLYKSSGEIIGFFELSYRARDNLTIFWKPDNTLLIADLIQQEREKPYQPDLSPGLIDPDLSHMITRFAPQSYLDQQYFEKFGEYYLQFVSLGENTYYNKLLNLIRNKYPREKNSVEYLWSEVNRRNIYLDKTKRDQVVRFFESRCSDFYSTKGIEASYKFLFKLLYNEDVSVEIESSNTLEYDILVHSTNINQDIVGRTIYTPTARANVTYIERQYDDGQLRWSVTLHNVIGNFLEGQVVKSEKTNFTGTILRGVRGKQMANNSIDYFNRGRSYYVMKIRSNLPASRYKDDVLRFVHPVGFGFIGITMLTVFINSGLSMTHSETIIDILRNYRFDSGYPKYWPDRVARLDGNGNQTFDLVTGEALYDPHPKAGQPFDVPPQYDIDEKPLNGVLPSARRFDQSPLFDSSAVKYSQFRNLVEKRLKDDAGNPRDPNPPTQRKVA
>ID:YP_009005436.1 |[Enterobacter phage PG7]||_Enterobacter_phage_PG7_.gbk|baseplate wedge subu..|3099|NC_023561(173276):87388-90486:1 ^GeneID:18502451^ Enterobacter phage PG7, complete genome.|neighbours:ID:YP_009005435.1(1),ID:YP_009005437.1(1)|neighbour_genes:base plate wedge,baseplate wedge subu..|
MTVKAPSVTSLRITKLSANQVQIKWDDVGANFFYFVELAETRNQNGEIILPENYQWRNLGYTAENEFFEDNYIRPLSYYVMRVAVAAEGFEQSNWKMTEEFQSFETNVYTFEMMRQMTLSKQFIEEKFTKDNEDFVNFNRDTIMASLMDETFQFSPEYRTASSVNNFILKEDEYHEIQGDIAKTCKDKERVMLMESEGVLYLFERFQNIVKVSNDKGQTWKAVRLLNDRVGNPVSKNVYYQTRNTTYLLGYDRVFYGRKSNDIRWSADDVKFSSQDVTFAKIGDQLKLGFDVEIFGTYARLPLAVQKYAEAITATDSMIYVAGRDVVYRAKTRNAPIDQDPLSPTFGEKLFDNWTSRITGNSKAVCHNLVSVDGVTLALITGEVRNELDDRTIPDNVIDSESKGVYLLEGDNWVRVFGNTAEERRRIEHGYTSMSTNGTDIFFSSSNFKFLDSNVVPDPETTAKYGLLGAVKYEFTREWLSDKHYHMMSFRTNSKSGFKTFVPGAMNYYAEPFFNWSRKSKTRCWIDTSYRIVVVYSDITHSKVIDINGSGSPDRVLHEYWDKGTCTVTSPNIQFDNFTKYASGILFHKMSGEIISYFEFDYRVRDEVSIIWKPSEIFLKAYLQNQERVVPWTPDNRDGLKDPDLRPLLNTMMPDSYLLEESNFEAFCEAYIQYLSDGYGTQYNNLLNLIRNKYPREKDAWEYLWSEVYKRNIYLNPDKRDAVSRFFEARKSDFYSTKGIEASYQFLFKLLYNENVEIEIESNPGTEYDIIIESDSVNDDLVGHTIYTATGRTNVTYVERHYNEGRLQWRITIHNLLGRLIVGQEIKAERMPGFSGTIVQGVRGKELVENTIEYINRNRSYYVMKIKSNLPTSRYRNDVLRFVHPVGFGFIGITLLTMFINVGLTLKHVQTIINKYKNYKWDAGLPLIWPDRVAQLDSNGNIEHNDVTGEALYLPHPRANEDFDIPDDYDAENNNSVIAGQLPSERRKPMSPTFDQSAVTFSNWRDLVNSRLIDKVNIPRDPANPTQVKINE
> |[Tevenvirinae Enterobacter_phage_myPSH1140]||_Enterobacter_phage_myPSH1140.gb|Phage baseplate wedg..|3099|MG999954.1(172614):88482-91580:1 ^RAST2:fig|1198136.57.peg.194^ Tevenvirinae Enterobacter_phage_myPSH1140|neighbours:(1),(1)|neighbour_genes:baseplate wedge subu..,Phage baseplate wedg..|
MTVKAPSVTSLRITKLSANQVQIKWDDVGANFFYFVELAETRNSNGGVLLPENYQWRSLGYTAENEFFEDNYIRPLSYYVMRVAVAAEGFEQSNWKMTEEFQTFETNVYTFEMMREMTLSKQFIEEKFVKNNQSFVDFNRDTIMASLMDETFQFSPDYRTASSVDNFILKEDEYHEIQGDIAKICKDKERVMLMESEGILYLFERFQNIVKVSNDKGQTWKAVRLLNDRVGNPVSKNVYYQTRNTTYLLGYDRVFYGRKSNDIRWSSDDVKFSSQDVTFAKIGDQLKLGFDVEIFGTYARLPLAVQKYAEAITATDDMIYVAGRDVVYRAQTRNAPIDQDPLSPTFGEKLFDTWTSRITGNSKAVCHNLVSVNGKTLALITGEVKNDLDDRTVADNVVDSDSKGVYILEGDTWTRVFGNTAEERRRIEHGYTSLSTNGTEIFFSSSNFKFLDTNVVPDHETAAKYGLLGAVKYEYTREWLSDKHYHMMSFRTDSKSGFKTFVPGAMNYYAEPFFNWSRKSKTRCWIDTSYRIVVVYSDIVHTKVIDENGSGSPDRVLHEYWNKGTCTVTSPNIQFENFTKYASGVLFHKMSGEIISYYEFNYRVRDEVSIIWKPSEIFIKAYLQNQEREVPWTPDNRDGLKDPDLRPLLSTMMPDSYLLEESNFEAFCEAYIQYLSDGYGTQYNNLLNLIRNKYPREKDAWEYLWSEVYKRNIYLNPDKRDAVSRFFEARKSDFYSTKGIEASYQFLFKLLYNENVEIEIESNSGTEYDIIVESDSVNDDLVGQTIYTATGRTNVTYVERHYNEGRLQWRITIHNLLGRLIVGQELKAERMPGFSGTIVQGVRGKELVENTIEYINRNRSYYVMKIKSNLPTSRYRNDVLRFVHPVGFGFIGITLLTMFINVGLTLKHVQTIINKYKNYKWDAGLPTIWPDRVAQLDSNGNIEHDSVTGAALYLPHPRAGEDFEIPDDYNAENDNSVIAGQLPSERRKPMSPTFDQSAVTFSNWRDLVDARLIDKVNIPRDPAKPTQVKINE
>ID:YP_009607117.1 |[Enterobacter phage phiEap-3]||_Enterobacter_phage_phiEap-3_.gbk|baseplate wedge subu..|3087|NC_041980(175814):111135-114221:1 ^GeneID:40083123^ Enterobacter phage phiEap-3, complete genome.|neighbours:ID:YP_009607116.1(1),ID:YP_009607118.1(1)|neighbour_genes:baseplate wedge subu..,baseplate wedge subu..|
MIKAPSITSLRVDKLAANFVYLKWDDVGMDFYYVVELARSRDMDGTIIPDENLIWSQLGYSYENEWFSDQVAPNTRYKFRIQTTHEGFEPSDWVISDELWTFDENAYAYTTMREFTPADSFINEKFAKNNRDYVDFNDDVIMASLMVEDFVYSPLYSDVSQISDKILKQESYHEIQDHIEHVCNDIDRTFLVYSNGLLYLFERFQNMAKVSNDKGQTWYYYKALNDRVGNPVSRTVAYQSANTTYVLGYDRIFYGRTSTDIRWSSDEVRFSADDVTFAKLGNQSGLDFDVDSYNTYARLPGGVSKYAEAMACSSDWLYVAAKNVMRRIALRNTPIDTDPGSPTFGERIFDEVSYTIVPGNDKIVVKKMDVLNDRLYVLVTGEVKTAMMDPTVKANVIPSNDAGVYLWDETEKTFTRVYGKTEEERFYITHEYTNMSTNGDEVYISVGNYKYPGTLPDPDLVEKYPEDVHSAVKYDLVPGYTASISINFATVRANQNDPTVWNFGPQEYYNEANFSWHFRDKVSTWITNDNRPLVVYPETLYTLVTDSASPASTIRVNHEVWDKGTVTIYLNNIKFTGFTKYTNGVLLYRSGGRIIGFYELSYRARDELTIFWKPDNTLMVASLVNQERENPYTPDIEPGLIDPDLSHMITRFAPQSYLDNQQFEKFGEYYLQYISLGSNSYYNKLLNLIRNKYPREKNNVEYLWSEINRRNIYLDKTKREAVVRFFESRASDFYSTKGIEASYTFLFKLLYNEDVSVEIESSNSLEYDILVSSTNISQDIVGRTIYTPTGRANVTYIEREYENGQLRWSMTLHNAQGNFIEGQVVKSEKTNFTGMVIRGVRGKQMANNSIDYINRGRSYYVMKIRSNLPTSRYKDDVLRFVHPVGFGFMGITMLTVFINSGLSMTHNETIIDILRNYRFDSGYPKFWPDRIASMDGNGNQQFDLVTGEPLYTAHPRAGEPFDVPPEYDIEEKPLNGVLPSARRFDQSPLFDCSGVKYSQFRNLVDRRLKDDAGNPRDPNPPSQIKVGN
>ID:YP_009167970.1 |[Escherichia phage AR1]|AR1|_Enterobacteria_phage_AR1_DNA_.gbk|7|3099|NC_027983(167435):80335-83433:1 ^GeneID:26041985^ Enterobacteria phage AR1 DNA, complete genome.|neighbours:ID:YP_009167969.1(1),ID:YP_009167971.1(1)|neighbour_genes:6,8|
MTVKAPSVTSLRISKLSANQVQVRWDDVGANFYYFVEIAETKTDSGENLPSDQYRWINLGYTANNSFFFDDADPLTSYIIRVATAAQDFEQSDWVYTEEFETFATNAYTFQNMIEMQLANKFIQEKFTLNNSNYVNFNNDTIMAALMNESFQFSPSYVDVSSISNFIIGENEYHEIQGSIQQVCKDINRVYLMESEGILYLFERYQPVVKVSNDKGQTWKAVKLFNDRVGYPLSKTVYYQSANTTYVLGYDKIFYGRKSTDVRWSADDVRFSSQDITFAKLGDQLHLGFDVEIFATYATLPANVYRIAEAITCTDDYIYVVARDKVRYIKTSNAPIDSDPLSPTYSERLFEPDTMTITGNPKAVCYKMDSVGDKVFALIIGEVETLNANPRTSKIIDSADKGIYVLNHDTKTWKRVFGNTEEERRRIQPGYANMSTDGKLVSLSSSNFKFLSDNIVNDPETVVKYQLIGAVKYEFPREWLADKHYHMMAFIADEKSDWETFTPQPMKYYAEPFFNWSKKSNTRCWINNSDRAVVVYADLKYTKVIENIPETSPDRLVHEYWDDGDCTIVMPNVKFTGFKKYASGMLFYKSSGEIISYYDFNYRVRDTVEIIWKPTGIFLKAFLQNQERETPWSPEEEHGLADPDLRPLIGTMMPDSYLLQDSNFEAFCEAYIQYLSDGYGTQYNNLRNLIRNQYPREEHAWEYLWSEIYKRNIYLNADKRDAVARFFESRSYDFYSTKGIEASYKFLFKVLYNEEVEIEIESGAGTEYDIIVQSDSLTEDLVGQTIYTATGRCNVTYIERSYSNGKLQWTVTIHNLLGRLIAGQEVKAERLPSFEGEIIRGVKGKDLLQNNIDYINRSRSYYVMKIKSNLPSSRWKSDVIRFVHPVGFGFIAITLLTMFINVGLTLKHTETIINKYKNYKWDSGLPTEYADRVAKLTPTGEIEHDSVTGEAIYEPGPMAGVEYPLPDDYNAENNNSIFQGQLPSERRKLMSPLFDASGTTFAQFRDLVNKRLKDNIGNPRDPENPTQVKIDE
> |[Tevenvirinae _Enterobacteria_phage_ATK47]||_Enterobacteria_phage_ATK47.gb|Phage baseplate wedg..|3099|KT184309.1(170020):85493-88591:-1 ^RAST2:fig|1198136.68.peg.120^ Tevenvirinae _Enterobacteria_phage_ATK47|neighbours:(-1),(-1)|neighbour_genes:Phage baseplate wedg..,Phage baseplate wedg..|
MTVKAPAVTSLRISKLSANQVQIRWDDVGANFYYFVEIAETKTADGEIIPPASYRWINLGYTPNSNWFESSLDPLTSYIIRVSTAAEGFERSDWVYTEIFESFQTNAYTFQHMIEMQLANTFIREKFTNNNMAYVDFNNDTIMAALMNESFQFSPAYADISSIKNFIIGENEYHEIQGSIQQVCHDINRVYLMESEGILYLFERYQPVVKVSNDKGQTWKSVKLFNDRVGYPVSRTVYYQTGYTTYVLGYDKLFYGRKSTDVRWSADDVRFSSQDITFAKIGDQLNLGFDVEIFGNYASLPANVSRIAEAIVCNDDYVYVAARDKVRFIKTSNAPIDSDPLSPTYSERLFEQETFNITGNPKAVCYKMDSVGGKIFALIIGEVVNLNDDPRTTPIVDSADKGVYVLDHDAGTFKRVFGNTEEERRRIEPGYTSMSTDGVELSISSSNFKFLESDIVDDPKTQVKYGLIGAVKYEYPREWLADKHYHMMAFISTEDSQWESFTPQPMEYYAEPFFSYSRKSGTRCWINNSDKAVVIYSDLLYTKVIENHPLSSSDREVHEYWKDGDCTIVMPNVDFTGFKKYASGMIFYKSSGEIISYYDFSYRVRDNVSIIWKPTNIFLTASLQNQEKDTTWTPVEENGIADPDLRPLLTTMMPESYLLDNTNFEAFCEAYIQYLSDGYGTHYNNLLNLIKNQYPREEHAWEYLWSEIYKRNIYLNAEKRDLVSRFFESRSYDFYSTKGTEASYKFLFKVLYNEDVEIEIESSSGTEYDIIIESDSLTEDLVGQTIYTATGRCNVTYIERSYSKGKLQWTVTIHNLLGRLIQGQEVKAERLPGFEGEIVRGIKGKELSQNNIDYINRGRAYYVMKIKSKLPSSRWKSDVLRFVHPVGFGFIAITLLTMFINTGLTLKHVETIINKYKNYKWDSGLPTKYADRVAKLDPQGNVEFDPITGKAIYEIGPMAGQDYPLPEDYNAENNNSIFQGQLPSERRKLMSPLFDASGTTFSRFRDLVEQRLIDNVGNPRDPVNPPQVKLDE
> |[Tevenvirinae Enterobacteria_phage_ATK48]||_Enterobacteria_phage_ATK48.gb|Phage baseplate wedg..|3099|KT184310.1(169729):13997-17095:-1 ^RAST2:fig|1198136.55.peg.13^ Tevenvirinae Enterobacteria_phage_ATK48|neighbours:(-1),(-1)|neighbour_genes:Phage baseplate wedg..,Phage baseplate wedg..|
MTVKAPAVTSLRISKLSANQVQIRWDDVGANFYYFVEIAETKTADGEIIPPASYRWINLGYTPNSNWFESSLDPLTSYIIRVSTAAEGFERSDWVYTEIFESFQTNAYTFQHMIEMQLANTFIREKFTNNNMAYVDFNNDTIMAALMNESFQFSPAYADISSIKNFIIGENEYHEIQGSIQQVCHDINRVYLMESEGILYLFERYQPVVKVSNDKGQTWKSVKLFNDRVGYPVSRTVYYQTGYTTYVLGYDKLFYGRKSTDVRWSADDVRFSSQDITFAKIGDQLNLGFDVEIFGNYASLPANVSRIAEAIVCNDDYVYVAARDKVRFIKTSNAPIDSDPLSPTYSERLFEQETFNITGNPKAVCYKMDSVGGKIFALIIGEVVNLNDDPRTTPIVDSADKGVYVLDHDAGTFKRVFGNTEEERRRIEPGYTSMSTDGVELSISSSNFKFLESDIVDDPKTQVKYGLIGAVKYEYPREWLADKHYHMMAFISTEDSQWESFTPQPMEYYAEPFFSYSRKSGTRCWINNSDKAVVIYSDLLYTKVIENHPLSSSDREVHEYWKDGDCTIVMPNVDFTGFKKYASGMIFYKSSGEIISYYDFSYRVRDNVSIIWKPTNIFLTASLQNQEKDTTWTPVEENGIADPDLRPLLTTMMPESYLLDNTNFEAFCEAYIQYLSDGYGTHYNNLLNLIKNQYPREEHAWEYLWSEIYKRNIYLNAEKRDLVSRFFESRSYDFYSTKGTEASYKFLFKVLYNEDVEIEIESSSGTEYDIIIESDSLTEDLVGQTIYTATGRCNVTYIERSYSKGKLQWTVTIHNLLGRLIQGQEVKAERLPGFEGEIVRGIKGKELSQNNIDYINRGRAYYVMKIKSKLPSSRWKSDVLRFVHPVGFGFIAITLLTMFINTGLTLKHVETIINKYKNYKWDSGLPTKYADRVAKLDPQGNVEFDPITGKAIYEIGPMAGQDYPLPEDYNAENNNSIFQGQLPSERRKLMSPLFDASGTTFSRFRDLVEQRLIDNVGNPRDPVNPPQVKLDE
> |[Tevenvirinae Enterobacteria_phage_Aplg8]||_Enterobacteria_phage_Aplg8.gb|Phage baseplate wedg..|3099|KT184308.1(168496):25179-28277:1 ^RAST2:fig|1198136.66.peg.63^ Tevenvirinae Enterobacteria_phage_Aplg8|neighbours:(1),(1)|neighbour_genes:Phage baseplate wedg..,Phage baseplate wedg..|
MTVKAPSVTSLRISKLSANQVQVRWDDVGANFYYFVEIAETKTDSGEKLPSNQYRWINLGYTANNSFFFDDADPLTTYIIRVATAAQDFEQSDWIYTEEFETFATNAYTFQNMIEMQLANKFIQEKFTLNNSDYVNFNNDTIMAALMNESFQFSPSYVDVSSISNFIIGENEYHEIQGSIQQVCKDINRVYLMESEGILYLFERYQPVVKVSNDKGQTWKAVKLFNDRVGYPLSKTVYYQSANTTYVLGYDKIFYGRKSTDVRWSADDVRFSSQDITFAKLGDQLHLGFDVEIFATYATLPANVYRIAEAITCTDDYIYVVARDKVRYIKTSNAPIDSDPLSPTYSERLFEPDTMTITGNPKAVCYKMDSVGDKVFALIIGEVETLNANPRTSKIIDSADKGIYVLNHDEKTWKRVFGNTEEERRRIQPGYANMSTDGKLVSLSSSNFKFLSDNVVNDPETAAKYQLIGAVKYEFPREWLADKHYHMMAFIADENSDWETFTPQPMKYYAEPFFNWSKKSNTRCWINNSDRAVVVYADLKYTKVIENIPETSPDRLVHEYWDDGDCTIVMPNVKFTGFKKYASGMLFYKASGEIISYYDFNYRVRDTVEIIWKPTEVFLKAFLQNQEHETPWSPEEERGLADPDLRPLIGTMMPDSYLLQDSNFEAFCEAYIQYLSDGYGTQYNNLRNLIRNKYPREEHAWEYLWSEIYKRNIYLNADKRDAVARFFESRSYDFYSTKGIEASYKFLFKVLYNEEVEIEIESGAGTEYDIIVQSDSLTEDLVGQTIYTATGRCNVTYIERSYSNGKLQWTVTIHNLLGRLIAGQEVKAERLPSFEGEIIRGVKGKDLLQNNIDYINRSRSYYVMKIKSNLPSSRWKSDVIRFVHPVGFGFIAITLLTMFINVGLTLKHTETIINKYKNYKWDSGLPTEYADRVAKLTPTGEIEHDSVTGEAIYEPGPMAGVKYPLPDDYNAENNNSIFQGQLPSERRKLMSPLFDASGTTFAQFRDLVNKRLKDNIGNPRDPENPTQVKIDE
>ID:YP_007004293.1 |[Enterobacteria phage Bp7]||_Enterobacteria_phage_Bp7_.gbk|baseplate wedge init..|3096|NC_019500(168066):154624-157719:-1 ^GeneID:14007907^ Enterobacteria phage Bp7, complete genome.|neighbours:ID:YP_007004292.1(-1),ID:YP_007004294.1(-1)|neighbour_genes:baseplate wedge subu..,baseplate wedge subu..|
MSVQAPYVTSLRIDKLSANHVSILWDDVGANFYYFVELAQTKDAGVEIPDDRLFWRNLGYTPNNEWFEEAFISPNSFYKMRVAVAAQGFEQSEWVYTEEFETFSTNAYTFEHMREFTLSNKFIEEKFTKNNQNYVNFNTDAIMASLMTEDFNFTPAYSHLSSISNYVLKADRFHEIQGSIQAVCKDPKRSILMELGGVLYLLERFQSTAKVSNDKGQNWHYIRLFNDRVGNPVSRTAHYQTETTTYVLGYDQIFYGRKSSDIRWSADDVRFSSQDITFAKIGSDIDLPFEIEIFGSYAKLPLPISTIAEAICASDDFIYVAGRDRVYKAKTSEAPIDTDPSSPTYGEKIFESGYSTITGNPKAVCYKLDSIQGHTFALITGEVKEEKMDPTVESNVVDSESKGVYWLDTSTDTWTRVFGNTEEERRRIEHGYTSMSTDGEELFFSSSNFRYEVEVDSELPLEYPEIVTSAVKYVKDEQWIHDKHYLMMSFRSNSKSDFKEFKPGRMAYYAEPFFSWSRRDGTRSWITTGDHAMVVYNDALYQKIIDLNSGSSPERIVHEIWNKGFCKVTSPNIEFNGFKKYSSGMMIHKSTGELVGYFEFDYRVRDEVRVIWKPKEIMFTAELQNQEHEIPWKPKEEVGEQDPDLQPLLVKMIPDSYLLQDSNFEKFCEYYLQFISDGSGTHYNNLLNLIRNQYPREEDSWEYLWSEIYKRNIYLSKEKRDEVVRFFQARQTDFWSTKGTEASYKFLFKLLYNEDVEIDIESKNSIEYDIIVESDNISEDIVGQTIYTPTGRSNVTYIERNYKDGKLQWRLTIHNLLGRFIVGQEIKSERTSFKGMIVQGVRGKELLSNNIDYINRNRSYYVMTIKSNLPTSRYRNDVLRFVHPVGFGFVGITLLSMFVNVGLTLKHTETIINILKNYKWDSGLPSEWYDRVAVIGFDGNIERDPRTGLPVYNVGPKAGEPFDIPADYDAENDFSVFQGQLPHERIKKHSPLFDQSAATFANWRALVDKRLKDDIGNPRDPKVPTQVKIND
> |[Tevenvirinae _Enterobacteria_phage_CC31]||_Enterobacteria_phage_CC31.gb|Phage baseplate wedg..|3099|NC_014662.1(165540):79953-83051:1 ^RAST2:fig|1198136.121.peg.168^ Tevenvirinae _Enterobacteria_phage_CC31|neighbours:(1),(1)|neighbour_genes:baseplate wedge subu..,Phage baseplate wedg..|
MTVKAPSVTSLRITKLSANQVQIKWDDVGANFFYFVELAETRNSNGEIILPENYQWRNLGYTAENEFFEDNYIRPLSYYVMRVAVAAEGFEQSNWKMTEEFQSFETNVYTFEMMREMTLSKQFIEEKFTKNNQDFVNFNRDTIMASLMDETFQFSPDYRTSSSVDNFILKEDEYHEIQGDITKICKDKERVMLMESEGILYLFERFQNIVKVSNDKGQTWKAVRLLNDRVGNPVSKNVYYQTRNTTYLLGYDRVFYGRKSNDIRWSADDVKFSSQDVTFAKIGDQLKLGFDVEIFGTYARLPLAVQKYAEAITATDDMIYVAGRDVVYRAQTRNAPIDQDPLSPTFGEKLFDTWTSRITGNSKAVCHNLVSVEGKTLALITGEVKNDLDDRTVADNVVDSDSKGVYILEGDTWTRVFGNTAEERRRIEHGYTSLSTNGTEIFFSSSNFKFLDSNVVPDPDTAAKYGLLGAVKYEYTREWLSDKHYHMMSFRTNSKSGFKTFVPGAMNYYAEPFFNWSRKSKSRCWIDTSYRVVVVYSDIVHSKVIDANGSGSPDRVLHEYWDKGVCTVTSPNIQFDNFTKYASGILFHKMSGEIISYYEFNYRVRDEVSIIWKPSEIFLKAYLQNQERETPWTPDNRDGLKDPDLRPLLNTMMPDSYLLEESNFEAFCEAYIQYLSDGYGTQYNNLLNLIRNKYPREKDAWEYLWSEVYKRNIYLNPDKRDAVSRFFEARKSDFYSTKGIEASYQFLFKLLYNENVEIEIESNSGTEYDIIVESDSVNDDLVGQTIYTATGRTNVTYVERHYNEGRLQWRITIHNLLGRLIVGQELKAERMPGFSGIIVQGVRGKELVENTIEYINRNRSYYVMKIKSNLPTSRYRNDVLRFVHPVGFGFIGITLLTMFINVGLTLKHVQTIINKYKNYKWDAGLPSIWADRVAQLDSNGDIEHDPVTGEALYLPHPRAGEDFDIPADYDAENNNSVIAGQLPSERRKPMSPTFDQSAVTFSNWRDLVDARLIDKVNIPRDPANPTQVKINE
>ID:YP_009118823.1 |[Enterobacteria phage GEC-3S]||_Enterobacteria_phage_GEC-3S_.gbk|Putative baseplate w..|3087|NC_025425(163424):70887-73973:1 ^GeneID:23301179^ Enterobacteria phage GEC-3S complete genome.|neighbours:ID:YP_009118822.1(1),ID:YP_009118824.1(1)|neighbour_genes:Putative baseplate w..,Putative baseplate w..|
MIKAPSVTSLTIEKLSANQAYITWDDVGENFFYFVELAETRTRDGEIIPVDELSWVNLGYTAEQNWFEDKNLFPEYYYKFRVAVAAEGFEQSKWVETEEFQTFKTNAYNFSMMREFNLANEFIKEKFTYDNREYVKFNTDLIQASLMKEDFVFSPEYANMTNISNYIVVDENFHEIQDHIEKVCTDINRTMLAEMNGVLYLFERFQPIVKVSNDKGQSWKAYKAFNDRVGNPVSRTCVYQSKTTTYVLGYDRIFYGRQASDTRWSADDVRFSDDTITFAKVGDENDLGFDVEVFGVFSRLTGDTTKYAEAMACSDDYLWVGAKDVIRRIRLKNTPVDTVQGSPTFGEKIFDPDVIRVTGNDKAVIQKMDVIDGKLLVFVTGEVKQRYQDPTKPENVVPSDDAGVYLIGSDGLSFQRVFGNTPQEREYIQHGFSNMSTNGDEVFISHYNHHFESILPDPETAAKYELGEAVKYSQEPTYLTDKKIHQTTFRASYDDLRIWELGPQAYYNEADYTWMRRNGVRVWITNDNRPLVVYPEVIYTQEVDTSGILDQNRVNREVYDKGTVTCYLNNVKFEGFKQYASGVMFHKNTGEIIGFYQFNYRVRDQVGVYWKPTNVAFVAELQNQVREVPWVPVHYDREQDPDLRPLLNKMTPDSFLLENENFRKFSEYYLQFLSDGSGTYYNKLKNLIKNKYPREQDAYEYLWSEMNKRNIYADKNKRDAVVRFFESRKSDFYSTKGVEASYKFLFKLLYNEDVEIEVESQAGLEYDIVVSSTNIDEDIVGRTIYTPTGRANVTYLEREYEGGRLRWRVTIHNLIGRFEEGQVIKSEKTAFEGMILVGVRGKELLSSSIDYINRSRSQYTMKIKSALPVSRYANDVMRFVHPVGFGFIGVTLLTMFINSGLSMKHTETIIQSLKNYKFDSGLPSVYPDRVADLDVDGNIKKDPLTGKALYLTSPTMGEEFPVPPEYDQENSELFHGLKASERRFAMSPLFDQSAVTFSMFRELVDQRLKDNIGNPRDPKNPTQRKING
> |[Tevenvirinae _Enterobacteria_phage_GiZh]||_Enterobacteria_phage_GiZh.gb|Phage baseplate wedg..|3099|KT184311.1(166514):130362-133460:1 ^RAST2:fig|1198136.122.peg.252^ Tevenvirinae _Enterobacteria_phage_GiZh|neighbours:(1),(1)|neighbour_genes:Phage baseplate wedg..,Phage baseplate wedg..|
MTVKAPSVTSLRISKLSANQVQVRWDDVGANFYYFVEIAETKTNSGEKLPSNQYRWINLGYTANNSFFFDDADPLTSYIIRVATAAQDFEQSDWIYTEEFETFATNAYTFQNMIEMQLANKFIQEKFTLNNSDYVNFNNDTIMAALMNESFQFSPSYVDVSSISNFIIGENEYHEIQGSIQQVCKDINRVYLMESEGILYLFERYQPVVKVSNDKGQTWKAVKLFNDRVGYPLSKTVYYQSANTTYVLGYDKIFYGRKSTDVRWSADDVRFSSQDITFAKLGDQLHLGFDVEIFATYATLPANVYRIAEAITCTDDYIYVVARDKVRYIKTSNAPIDSDPLSPTYSERLFEPDTMTITGNPKAVCYKMDSIGDKVFALIIGEVETLNANPRTSKIIDSADKGIYVLNHDEKTWKRVFGNTEEERRRIQPGYANMSTDGKLVSLSSSNFKFLSDNVVNDPETAVKYQLIGAVKYEFPREWLADKHYHMMAFIADEKSDWETFTPQPMKYYAEPFFNWSKKSNTRCWINNSDKAVVVYADLKYTKVIENIPETSPDRLVHEYWDDGDCTIVMPNVKFTGFKKYASGMLFYKASGEIISYYDFNYRVRDTVEIIWKPTEVFLKAFLQNQEHETPWSPEEERGLADPDLRPLIGTMMPDSYLLQDSNFEAFCEAYIQYLSDGYGTQYNNLRNLIRNKYPREEHAWEYLWSEIYKRNIYLNADKRDAVARFFESRSYDFYSTKGIEASYKFLFKVLYNEEVEIEIESGAGTEYDIIVQSDSLTEDLVGQTIYTATGRCNVTYIERSYSNGKLQWTVTIHNLLGRLIAGQEVKAERLPSFEGEIIRGVKGKDLLQNNIDYINRSRSYYVMKIKSNLPSSRWKSDVIRFVHPVGFGFIAITLLTMFINVGLTLKHTETIINKYKNYKWDSGLPTEYADRVAKLTPTGEIEHDSVTGEAIYEPGPMAGVEYPLPDDYNAENNNSIFQGQLPSERRKLMSPLFDASGTTFAQFRDLVNKRLKDNIGNPRDPENPTQVKIDE
> |[Viruses Hx01]||_Enterobacteria_phage_HX01.gb|hypothetical protein|3099|NC_018855.1(169158):17776-20874:-1 ^RAST2:fig|10239.59.peg.18^ Viruses Hx01|neighbours:(-1),(-1)|neighbour_genes:Phage baseplate wedg..,hypothetical protein|
MTVKAPAVTSLRISKLSANQVQIRWDDVGANFYYFVEIAETKTADGELIPPASYRWINLGYTPNSNWFESSLDPLTSYIIRVSTAAEGFERSDWVYTEIFESFQTNAYTFQHMIEMQLANTFIREKFTNNNTAYVDFNNDTIMAALMNESFQFSPAYADISSIKNFIIGENEYHEIQGSIQQVCHDINRVYLMESEGILYLFERYQPVVKVSNDKGQTWKSVKLFNDRVGYPVSRTVYYQTDHTTYVLGYDKLFYGRKSTDVRWSADDVRFSSQDITFAKIGDQLNLGFDVEIFGNYASLPANVSRIAEAIVCNDDYVYVAARDKVRFIKTSNAPIDSDPLSPTYSERLFEQETFNITGNPKAVCYKMDSVGGKIFALIIGEVVNLNDDPRTTPIVDSADKGVYVLDHDAGTFKRVFGNTEEERRRIEPGYTSMSTDGVELSISSSNFKFLESDIVDDPKTQAKYGLIGAVKYEYPREWLADKHYHMMAFISTEDSQWESFTPQPMEYYAEPFFSYSRKSGTRCWINNSDKAVVIYSDLLYTKVIENHPLSSSDREVHEYWKDGDCTIVMPNVDFTGFKKYASGMIFYKASGEIISYYDFSYRVRDNVSIIWKPTNIFLTASLQNQEKDTTWTPVEENGIADPDLRPLLTTMMPESYLLDNTNFEAFCEAYIQYLSDGYGTHYNNLLNLIKNQYPREEHAWEYLWSEIYKRNIYLNAEKRDLVSRFFESRSYDFYSTKGTEASYKFLFKVLYNEDVEIEIESSSGTEYDIIIESDSLTEDLVGQTIYTATGRCNVTYIERSYSKGKLQWAVTIHNLLGRLIQGQEVKAERLPGFEGEIVRGIKGKELSQNNIDYINRGRAYYVMKIKSKLPSSRWKSDVLRFVHPVGFGFIAITLLTMFINTGLTLKHVETIINKYKNYKWDSGLPTKYADRVAKLDPQGNVEFDPITGKAIYEIGPMAGQDYPLPEDYNAENNNSIFQGQLPSERRKLMSPLFDASGTTFSRFRDLVEQRLIDNVGNPRDPVNPPQVKLDE
>ID:YP_003734295.1 |[Enterobacteria phage IME08]||_Enterobacteria_phage_IME08_.gbk|7|3093|NC_014260(172253):80041-83133:1 ^GeneID:9384455^ Enterobacteria phage IME08, complete genome.|neighbours:ID:YP_003734294.1(1),ID:YP_003734296.1(1)|neighbour_genes:6,8|
MSVQAPSVTSLRIDKLSANHVSILWDDVGANFYYFVELAQTKDAGESIPDDKLFWRNLGYTPNNNWFEERFISPNSFYKMRVAVAAQGFEQSDWVYTEEFETFSTNAYTFEHMREFTLSNKFIEEKFTKNNQSYVDFNSDAIMASMMTEDFTWTPAYSHLSSISNYVLKADRFHEIQGSIQAVCKDPNRSILMELGGVLYLLERFQNTAKVSNDKAQNWHYIRLFNDRVGNPVSRTAHYQTDTTTYVLGYDRIFYGRKSSDIRWSADDVRFSSQDVTFAKIGSDIDLDFEIEIFGSYARLPLAISTIAEAMCASDDFIYVAARDRVYKAKTTDAPIDTDPGSPTYGEKIFESGYSTITGNPKAVCYKLDSIQGNTFALITGEVKEERMDPTKEENVVDSESKGVYWLDVETDTWTRVFGNTEEERRRIEHGYTSMSTDGEEIFFSSSNFKYEVEVDNELPLEYPIVASAVKYVKDEQWIHDKHYLMMSFRANSKSDFKEFKPGRMAYYAEPFFSWSRRDGTRSWITTSNHAMVVYNDALYQKIIDLNSGSSPERIIREIWDKGFCTVTCPNIEFNGFKKYSSGIMIHKSSGELVGYFEFDYRVRDEVRIIWKPKEIMFTAELQNQEHEIPWTPKEETGEQDPDLRPLLVKMVPDSYLLQDSNFEKFCEYYLQFISDGSGTHYNNLLNLIRNQYPREEDAWEYLWSEIYKRNIYLSKEKRDEVVRFFQARQSDFWSTKGTEASYKFLFKLLYNEDVEIDIESKNSIEYDIIVESDNISEDIVGQTIYTPTGRSNVTYIERNYKDGKLQWRLTIHNLLGRFIVGQEIKSERTSFKGMIVQGVRGKELLSNNIDYINRNRSYYVMTIKSNLPTSRYRNDVLRFVHPVGFGFIGITLLSMFVNVGLTLKHTETIINILKNYKWDSGLPSEWYDRVAVIGFDGNIERDPRTGLPVYNVGPKAGEPFPIPDGYDAENDFSVFQGQLPHERIKKHSPLFDQSAVTFSKWRALVDDRLKADIGNPRDPQDPTQVKIDD
>ID:YP_002922499.1 |[Enterobacteria phage JS10]||_Enterobacteria_phage_JS10_.gbk|7|3096|NC_012741(171451):80303-83398:1 ^GeneID:7943549^ Enterobacteria phage JS10, complete genome.|neighbours:ID:YP_002922498.1(1),ID:YP_002922500.1(1)|neighbour_genes:6,8|
MSVQAPYVTSLRIDKLSANHVSILWDDVGANFYYFVELAQTKDAGVEIPDDRLFWRNLGYTPNNEWFEEAFISPNSFYKMRVAVAAQGFEQSEWVYTEEFETFSTNAYTFEHMREFTLSNKFIEEKFTKNNQNYVNFNTDAIMASLMTEDFNFTPAYSHLSSISNYVLKADRFHEIQGSIQAVCKDPRRSILMELGGVLYLLERFQSTAKVSNDKGQNWHYIRLFNDRVGNPVSRTAHYQTETTTYVLGYDQIFYGRKSSDIRWSADDVRFSSQDVTFAKIGSDIDLPFEIEIFGSYAKLPLPISTIAEAMCASDDFIYVAGRDRVYKAKTSEAPIDTDPSSPTYGEKIFESGYSTITGNPKAVCYKLDSIQGHTFALITGEVKEEKMDPTVEANVIDSESKGVYWLDVETDTWTRVFGNTEEERRRIEHGYTSMSTDGEELFFSSSNFRYEVEVDSELPWKYPEIVTSAVKYVKDEQWIHNKHYLMMSFRSNSKSDFKEFKPGRMAYYAEPFFSWSRRDGTRSWITTGDHAMVVYNDALYQKIIDLNSGSSPERIVHEIWNKGFCKVTSPNIEFNGFKKYSSGMMIHKSTGELVGYFEFDYRVRDEVRVIWKPKEIMFTAELQNQEHEIPWAPKEETGEQDPDLKPLLVKMVPDSYLLQDSNFEKFCEYYLQFISDGSGTHYNNLLNLIRNQYPREEDSWEYLWSEIYKRNIYLSKEKRDEVVRFFQARQSDFWSTKGTEASYKFLFKLLYNEDVEIDIESKNSIEYDIIVESDNISEDIVGQTIYTPTGRSNVTYIERNYKDGKLQWRLTIHNLLGRFIVGQEIKSERTSFKGMIVQGVRGKELLSNNIDYINRNRSYYVMTIKSNLPTSRYRNDVLRFVHPVGFGFIGITLLSMFVNVGLTLKHTETIINILKNYKWDSGLPSEWYDRVAVIGFDGNIERDPRTGAPMYNVGPKAGEPFDIPADYDAENDFSVFQGQLPHERIKKHSPLFDQSAVTFANWRALVDKRLKDDIGNPRDPKVPTQVKIND
>ID:YP_001595282.1 |[Escherichia phage JS98]||_Enterobacteria_phage_JS98.gbk|7|3096|NC_010105(170523):81438-84533:1 ^GeneID:5783807^ Enterobacteria phage JS98, complete genome.|neighbours:ID:YP_001595281.1(1),ID:YP_001595283.1(1)|neighbour_genes:6,8|
MSVQAPYVTSLRIDKLSANHVSILWDDVGANFYYFVELAQTKDAGVEIPDDRLFWRNLGYTPNNEWFEEAFISPNSFYKMRVAVAAQGFEQSEWVYTEEFETFSTNAYTFEHMREFTLSNKFIEEKFTKNNQNYVNFNTDAIMASLMTEDFNFTPAYSHLSSISNYVLKADRFHEIQGSIQAVCKDPRRSILMELGGVLYLLERFQSTAKVSNDKGQNWHYIRLFNDRVGNPVSRTAHYQTETTTYVLGYDQIFYGRKSSDIRWSADDVRFSSQDVTFAKIGSDIDLPFEIEIFGSYAKLPLPISTIAEAMCASDDFIYVAGRDRVYKAKTSEAPIDTDPSSPTYGEKIFESGYSTITGNPKAVCYKLDSIQGHTFALITGEVKEEKMDPTVEANVIDSESKGVYWLDVETDTWTRVFGNTEEERRRIEHGYTSMSTDGEELFFSSSNFRYEVEVDSELPWKYPEIVTSAVKYVKDEQWIHNKHYLMMSFRSNSKSDFKEFKPGRMAYYAEPFFSWSRRDGTRSWITTGDHAMVVYNDALYQKIIDLNSGSSPERIVHEIWNKGFCKVTSPNIEFNGFKKYSSGMMIHKSTGELVGYFEFDYRVRDEVRVIWKPKEIMFTAELQNQEHEIPWAPKEETGEQDPDLKPLLVKMVPDSYLLQDSNFEKFCEYYLQFISDGSGTHYNNLLNLIRNQYPREEDSWEYLWSEIYKRNIYLSKEKRDEVVRFFQARQSDFWSTKGTEASYKFLFKLLYNEDVEIDIESKNSIEYDIIVESDNISEDIVGQTIYTPTGRSNVTYIERNYKDGKLQWRLTIHNLLGRFIVGQEIKSERTSFKGMIVQGVRGKELLSNNIDYINRNRSYYVMTIKSNLPTSRYRNDVLRFVHPVGFGFIGITLLSMFVNVGLTLKHTETIINILKNYKWDSGLPSEWYDRVAVIGFDGNIERDPRTGAPMYNVGPKAGEPFDIPADYDAENDFSVFQGQLPHERIKKHSPLFDQSAVTFANWRALVDKRLKDDIGNPRDPKVPTQVKIND
>ID:YP_002922214.1 |[Escherichia phage JSE]||_Enterobacteria_phage_JSE_.gbk|7|3087|NC_012740(166418):73594-76680:1 ^GeneID:7943182^ Enterobacteria phage JSE, complete genome.|neighbours:ID:YP_002922213.1(1),ID:YP_002922215.1(1)|neighbour_genes:6,8|
MIKAPSVTSLTIEKLSANQAYITWDDVGENFFYFVELAETRTRDGEIIPVDELSWVNLGYTAEQNWFEDKNLFPEYYYKFRVAVAAEGFEQSKWIETEEFQTFKTNAYNFSMMREFNLANEFVKQKFTYDNRDYIKFNTDLIQASLMKEDFVFSPEYANMTNISNYIVVDENFHEIQDHIEKVCIDINRTMLAEMNGVLYLFERFQPIVKVSNDKGQSWKAYKAFNDRVGNPVSRTCVYQSKTTTYVLGYDRIFYGRQARDTRWSADDVRFSDDTITFAKVGDENDLGFDVEVFGVFSRLTGDTTKYAEAMACSDDYLWVGAKDVIRRIRLKNTPVDTVQGSPTFGEKIFDPDVIRVTGNDKAVIQKMDVIDGKLLVFVTGEVKQRYQDPTKPENVVPSDDAGVYLIGSDGLSFQRVFGNTPQEREYIQHGFSNMSTNGDEVFISHYNHHFESILPDPETAAKYELGEAVKYSQEPTYLTDKKIHQTTFRASYDDLRIWELGPQAYYNEADYTWMRRNGVRVWITNDNRPLVVYPEVIYTQEVDTSGILDQNRVNREVYDKGTVTCYLNNVKFEGFKQYASGVMFHKNTGEIIGFYQFNYRVRDQVGVYWKPTNVAFVAELQNQVREVPWVPVHYDREQDPDLRPLLNKMTPDSFLLENENFRKFSEYYLQFLSDGSGTYYNKLKNLIKNKYPREQDAYEYLWSEMNKRNIYADKNKRDAVVRFFESRKSDFYSTKGVEASYKFLFKLLYNEDVEIEVESQAGLEYDIVVSSTNIDEDIVGRTIYTPTGRANVTYLEREYEGGRLRWRVTIHNLIGRFEEGQVIKSEKTAFEGMILVGVRGKELLSSSIDYINRSRSQYTMKIKSALPVSRYANDVMRFVHPVGFGFIGVTLLTMFINSGLSMRHVETIIQSLKNYKFDSGLPSVYPDRVADLDVDGNIKIDPLTGKPLYLTSPTIGEEFPVPPEYDQENSELFHGLKASERRFAMSPLFDQSAVTFSMFRELVDKRLKDNIGNPRDPKNPTQRKING
> |[Tevenvirinae _Enterobacteria_phage_Kha5h]||_Enterobacteria_phage_Kha5h.gb|Phage baseplate wedg..|3099|KT184312.1(167318):105273-108371:1 ^RAST2:fig|1198136.123.peg.207^ Tevenvirinae _Enterobacteria_phage_Kha5h|neighbours:(1),(1)|neighbour_genes:Phage baseplate wedg..,Phage baseplate wedg..|
MTVKAPSVTSLRISKLSANQVQVRWDDVGANFYYFVEIAETKTDSGEKLPSNQYRWINLGYTANNSFFFDDADPLTTYIIRVATAAQDFEQSDWIYTEEFETFATNAYTFQNMIEMQLANKFIQEKFTLNNSDYVNFNNDTIMAALMNESFQFSPSYVDVSSISNFIIGENEYHEIQGSIQQVCKDINRVYLMESEGILYLFERYQPVVKVSNDKGQTWKAVKLFNDRVGYPLSKTVYYQSANTTYVLGYDKIFYGRKSTDVRWSADDVRFSSQDITFAKLGDQLHLGFDVEIFATYATLPANVYRIAEAITCTDDYIYVVARDKVRYIKTSNAPIDSDPLSPTYSERLFEPDTMTITGNPKAVCYKMDSIGDKVFALIIGEVETLNANPRTSKIIDSADKGIYVLNHDTKTWKRVFGNTEEERRRIQPGYANMSTDGKLVSLSSSNFKFLSDNVVNDPETAAKYQLIGAVKYEFPREWLADKHYHMMAFIADEKSDWETFTPQPMKYYAEPFFNWSKKSNTRCWINNSDRVVVVYADLKYTKVIENIPETSPDRLVHEYWDDGDCTIVMPNVKFTGFKKYASGMLFYKASGEIISYYDFNYRVRDTVEIIWKPTEVFLKAFLQNQEHETPWSPEEERGLADPDLRPLIGTMMPDSYLLQDSNFEAFCEAYIQYLSDGYGTQYNNLRNLIRNKYPREEHAWEYLWSEIYKRNIYLNADKRDAVTRFFESRSYDFYSTKGIEASYKFLFKVLYNEEVEIEIESGAGTEYDIIVQSDSLTEDLVGQTIYTATGRCNVTYIERSYSNGKLQWTVTIHNLLGRLIAGQEVKAERLPSFEGEIIRGVKGKDLLQNNIDYINRSRSYYVMKIKSNLPSSRWKSDVIRFVHPVGFGFIAITLLTMFINVGLTLKHTETIINKYKNYKWDSGLPTEYADRVAKLTPTGEIEHDSVTGEAIYEPGPMAGVEYPLPDDYNAENNNSIFQGQLPSERRKLMSPLFDASGTTFAQFRDLVNKRLKDNIGNPRDPENPTQVKIDE
>ID:YP_001469483.1 |[Enterobacteria phage Phi1]||_Enterobacteria_phage_Phi1_.gbk|7|3087|NC_009821(164270):70442-73528:1 ^GeneID:5602158^ Enterobacteria phage Phi1, complete genome.|neighbours:ID:YP_001469482.1(1),ID:YP_001469484.1(1)|neighbour_genes:6,8|
MIKAPSVTSLTIEKLSANQAYITWDDVGENFFYFVELAETRTRDGEVIPVDELSWVNLGYTAEQNWFEDKNLFPEYYYKFRVAVAAEGFEQSKWVETEEFQTFKTNAYNFSMMREFNLANEFVKQKFTYDNRDYIKFNTDLIQASLMKEDFVFSPEYANMTNISNYIVVDENFHEIQDHIEKVCTDINRTMLAEMNGVLYLFERFQPIVKVSNDKGQSWKAYKAFNDRVGNPVSRTCVYQSKTTTYVLGYDRIFYGRQASDTRWIADDVRFSDDTITFAKVGDENDLGFDVEVFGVFSRLTGDTTKYAEAMACSDDYLWVGAKDVIRRIRLKNTPVDTVQGSPTFGEKIFDPDVIRVTGNDKAVIQKMDVIDGKLLVFVTGEVKQRYQDPTKPENVVPSDDAGVYLIGSDGLSFQRVFGNTPQEREYIQHGFSNMSTNGDEVFISHYNHHFESILPDPETAAKYELGEAVKYSQEPTYLTDKKIHQTTFRASYDDLRIWELGPQAYYNEADYTWMRRNGVRVWITNDNRPLVVYPEVIYTQEVDTSGILDQNRVNREVYDKGTVTCYLNNVKFEGFKQYASGVMFHKNTGEIIGFYQFNYRVRDQVGVYWKPTNVAFVAELQNQVREVPWVPVHYDREQDPDLRPLLNKMTPDSFLLENENFRKFSEYYLQFLSDGSGTYYNKLKNLIKNKYPREQDAYEYLWSEMNKRNIYADKNKRDAVVRFFESRKSDFYSTKGVEASYKFLFKLLYNEDVEIEVESQAGLEYDIVVSSTNIDEDIVGRTIYTPTGRANVTYLEREYEGGRLRWRVTIHNLIGRFEEGQVIKSEKTAFEGMILVGVRGKELLSSSIDYINRSRSQYTMKIKSALPVSRYANDVMRFVHPVGFGFIGVTLLTMFINSGLSMKHTETIIQSLKNYKFDSGLPSVYPDRVADLDVDGNIKKDPLTGKALYLTSPLIGDEFPVPPEYDQENSELFHGLKASERRFAMSPLFDQSAVTFSMFRELVDKRLKDNIGNPRDPKNPTQRKING
>ID:YP_009202887.1 |[Escherichia phage QL01]||_Enterobacteria_phage_QL01.gbk|baseplate wedge init..|3096|NC_028847(170527):80250-83345:1 ^GeneID:26629875^ Enterobacteria phage QL01, complete genome.|neighbours:ID:YP_009202886.1(1),ID:YP_009202888.1(1)|neighbour_genes:baseplate wedge subu..,baseplate wedge subu..|
MSVQAPYVTSLRIDKLSANHVSILWDDVGANFYYFVELAQTKDAGVEIPDDRLFWRNLGYTPNNEWFEEAFISPNSFYKMRVAVAAQGFEQSEWVYTEEFETFSTNAYTFEHMREFTLSNKFIEEKFTKNNQNYVNFNTDAIMASLMTEDFNFTPAYSHLSSISNYVLKADRFHEIQGSIQAVCKDPKRSILMELGGVLYLLERFQSTAKVSNDKGQNWHYIRLFNDRVGNPVSRTAHYQTETTTYVLGYDQIFYGRKSSDIRWSADDVRFSSQDITFAKIGSDIDLPFEIEIFGSYAKLPLPISTIAEAICASDDFIYVAGRDRVYKAKTSEAPIDTDPSSPTYGEKIFESRYSTITGNPKAVCYKLDSIQGHTFALITGEVKEEKMDPTVESNVVDSESKGVYWLDTSTDTWTRVFGNTEEERRRIEHGYTSMSTDGEELFFSSSNFRYEVEVDSELPLEYPEIVTSAVKYVKDEQWIHDKHYLMMSFRSNSKSDFKEFKPGRMAYYAEPFFSWSRRDGTRSWITTGDHAMVVYNDALYQKIIDLNSGSSPERIVHEIWNKGFCKVTSPNIEFNGFKKYSSGMMIHKSTGELVGYFEFDYRVRDEVRVIWKPKEIMFTAELQNQEHEIPWKPKEEVGEQDPDLQPLLVKMIPDSYLLQDSNFEKFCEYYLQFISDGSGTHYNNLLNLIRNQYPREEDSWEYLWSEIYKRNIYLSKEKRDEVVRFFQARQTDFWSTKGTEASYKFLFKLLYNEDVEIDIESKNSIEYDIIVESDNISEDIVGQTIYTPTGRSNVTYIERNYKDGKLQWRLTIHNLLGRFIVGQEIKSERTSFKGMIVQGVRGKELLSNNIDYINRNRSYYVMTIKSNLPTSRYRNDVLRFVHPVGFGFVGITLLSMFVNVGLTLKHTETIINILKNYKWDSGLPSEWYDRVAVIGFDGNIERDPRTGLPVYNVGPKAGEPFDIPADYDAENDFSVFQGQLPHKRIKKHSPLFDQSAVTFANWRALVDKRLKDDIGNPRDPKVPTQVKIND
>ID:AIT74247.1 |[Enterobacteria phage RB10]||_Enterobacteria_phage_RB10_.gbk|baseplate wedge subu..|3099|KM606999(168401):78535-81633:1 ^^ Enterobacteria phage RB10, complete genome.|neighbours:ID:AIT74246.1(1),ID:AIT74248.1(1)|neighbour_genes:baseplate wedge subu..,baseplate wedge subu..|
MTVKAPSATSLRISKLSANQVQVRWDDVGANFYYFVEIAETKTDSGENLPSDQYRWINLGYTANNSFFFDDADPLTSYIIRVATAAQDFEQSDWVYTEEFETFATNAYTFQNLIEMQLANKFIQEKFTLNNSNYVNFNNDTIIAALMNESFQFSPSYVDVSSISNFIIGENEYHEIQGSIQQVCKDINRVYLMESEGILYLFERYQPVVKVSNDKGQTWKAVKLFNDRVGYPLSKTVYYQSASTTYVLGYDKIFYGRKFTDVRWSADDVRFSSQDITFAKLGDQLHLGFDVEIFGTYATLPANVYRIAEAITCTDDYIYVVARDKVRYIKTSNAPIDSDPLSPTYSERLFEPDTMTITGNPKAVCYKMDSIGDKVFALIIGEVETLNANPRTSKIIDSADKGIYVLNHDMKTWKRVFGNTEEERRRIQPGYANMSTDGKLVSLSSSNFKFLSDNVVNDPETAAKYQLIGAVKYEFPREWLADKHYHMMAFIADEKSDWETFTLQPMKYYAEPFFNWSKKSNTRCWINNSDRAVVVYADLKYTKVIENIPETSPDRLVHEYWDDGDCTIVMPNVKFTGFKKYASGMLFYKSSGEIISYYDFNYRVRDTVEIIWKPTGIFLKAFLQNQERETPWSPEEEHGLADPDLRPLIGTMMPDSYLLQDSNFEAFCEAYIQYLSDGYGTQYNNLRNLIRNQYPREEHAWEYLWSEIYKRNIYLNADKRDAVARFFESRSYDFYSTKGIEASYKFLFKVLYNEEVEIEIESGAGTEYDIIVQSDSLTEDLVGQTIYTATGRCNVTYIERSYSNGKLQWTVTIHNLLGRLIAGQEVKAERLPSFEGEIIRGVKGKDLLQNNIDYINRSRSYYVMKIKSNLPSSRWKSDVIRFVHPVGFGFIAITLLTMFINVGLTLKHTETIINKYKNYKWDSGLPTEYADRVAKLTPTGEIEYDSVTGEAIYEPGPMAGVEYPLPDDYNAENNNSIFQGQLPSERRKLMSPLFDASGTTFAQFRDLVNKRLKDNIGNPRDPENPTQVKIDE
>ID:YP_002854489.1 |[Escherichia virus RB14]||_Enterobacteria_phage_RB14_.gbk|7|3099|NC_012638(165429):79204-82302:1 ^GeneID:7803905^ Enterobacteria phage RB14, complete genome.|neighbours:ID:YP_002854488.1(1),ID:YP_002854490.1(1)|neighbour_genes:6,8|
MTVKAPSVTSLRISKLSANQVQVRWDDVGANFYYFVEIAETKTDSGENLPSNQYRWINLGYTANNSFFFDDADPLTSYIIRVATAAQDFEQSDWVYTEEFETFATNAYTFQNMIEMQLANKFIQEKFTLNNSNYVNFNNDTIIAALMNESFQFSPSYVDVSSISNFIIGENEYHEIQGSIQQVCKDINRVYLMESEGILYLFERYQPVVKVSNDKGQTWKAVKLFNDRVGYPLSKTVYYQSASTTYVLGYDKIFYGRKSTDVRWSADDVRFSSQDITFAKLGDQLHLGFDVEIFGTYATLPANVYRIAEAITCTDDYIYVVARDKVRYIKTSNAPIDSDPLSPTYSERLFEPDTMTITGNPKAVCYKMDSIGDKVFALIIGEVETLNANPRTSKIIDSADKGIYVLNHDMKTWKRVFGNTEEERRRIQPGYANMSTDGKLVSLSSSNFKFLSDNVVNDPETAAKYQLIGAVKYEFPREWLADKHYHMMAFIADEKSDWETFTPQPMKYYAEPFFNWSKKSNTRCWINNSDRAVVVYADLKYTKVIENIPETSPDRLVHEYWDDGDCTIVMPNVKFTGFKKYASGMLFYKSSGEIISYYDFNYRVRDTVEIIWKPTGIFLKAFLQNQERETPWSPEEEHGLADPDLRPLIGTMMPDSYLLQDSNFEAFCEAYIQYLSDGYGTQYNNLRNLIRNQYPREEHAWEYLWSEIYKRNIYLNADKRDAVARFFESRSYDFYSTKGIEASYKFLFKVLYNEEVEIEIESGAGTEYDIIVQSDSLTEDLVGQTIYTATGRCNVTYIERSYSNGKLQWTVTIHNLLGRLIAGQEVKAERLPSFEGEIIRGVKGKDLLQNNIDYINRSRSYYVMKIKSNLPSSRWKSDVIRFVHPVGFGFIAITLLTMFINVGLTLKHTETIINKYKNYKWDSGLPTEYADRVAKLTPTGEIEYDSVTGEAIYEPGPMAGVEYPLPDDYNAENNNSIFQGQLPSERRKLMSPLFDASGTTFAQFRDLVNKRLKDNIGNPRDPENPTQVKIDE
> |[Tevenvirinae _Enterobacteria_phage_RB16]||_Enterobacteria_phage_RB16.gb|baseplate wedge subu..|3084|NC_014467.1(176788):110990-114073:1 ^RAST2:fig|1198136.103.peg.205^ Tevenvirinae _Enterobacteria_phage_RB16|neighbours:(1),(1)|neighbour_genes:baseplate wedge subu..,baseplate wedge subu..|
MIKAPSITSLRVDKLAANFVYLKWDSVGMDFYYVVEMAETRGAGGAVIPDADLTWFQLGYAYVNEWFSTAVQPDSFYKFRIKVTHQGFEPSDWVYSDELWTFTLNAYAYSTMREFTPSDAFINEKFAKNNQNYVNFNTDVVMAALMKEDFVFSPLYTDVSQISDKILTQENYHEIQDHIEHVCNDINRTFLVASNGLLYLFERFQNMAKVSNDKGQTWHYYKAFNDRVGNPVSRSVAYQSTNTTYVLGYDRIFYGRTSTDIRWSADDVRFSADDIIFAKLGNQTGLDFDVDSYNTFAKLPGDVSKYAEAMACSDDWLYVAAKNIVRRIALKQTPIDTDPSSPTFGEKIFDETSYTIVPGNDKIVVKKMDVMDSKLYVLVTGEVKVALQDPTKPENVVPSVDSGVYQWQEDTKTFVRLYGNTEEERFFIEHEYTNMSTNGKEIYISVANYKYPGTLPDPELLITNPELVAAVKYDLRPGYTASLSINFATIRANIDDPTVWKFGAQEYYNEANYSWFFRDSVRTWITNDNRPLVVYPKIVYEMVTDTAGPSSTLRVNKEVWDRGHVTIYINNIKFTGFTKYTNGVLLYKSSGEIIGFFELSYRARDSLTIFWKPDNTLLIADLIQQEREQPYVPDLSPGLIDPDLSHMITRFAPQSYLDQEYFEKFGEYYLQFVSLGENTYYNKLLNLIRNKYPREKNCVEYLWSEVNRRNIYLDKTKRDQVVRFFESRASDFYSTKGIEASYKFLFKLLYNEDVSVEIESSNTLEYDILVSSTNISQDIVGRTIYTPTARANVTYIERDYEDGQLRWSMTLHNVIGNFLEGQVVKSEKTNFTGSILRGVRGKQMANNSIDYFNRGRSYYVMKIRSNLPASRYKDDVLRFVHPVGFGFIGITMLTVFINSGLSMTHSETIIDILRNYRFDSGYPKYWPDRVARLDGNGNQTFDLVTGEALYEPHPKAGQPFDVPPQYDIDEQPLNGVLPSARRFDQSPLFDSSAVKYSQFRNLVEKRLKDDAGNPRDPNPPTQRKVGK
>ID:AXF42463.1 |[Enterobacteria phage RB18]||_Enterobacteria_phage_RB18_.gbk|baseplate wedge subu..|3099|MH553563(166677):80179-83277:1 ^^ Enterobacteria phage RB18, complete genome.|neighbours:ID:AXF42462.1(1),ID:AXF42464.1(1)|neighbour_genes:baseplate wedge subu..,baseplate wedge subu..|
MTVKAPSVTSLRISKLSANQVQVRWDDVGANFYYFVEIAETKTDSGEKLPSNQYRWINLGYTANNSFFFDDADPLTTYIIRVATAAQDFEQSDWIYTEEFETFATNAYTFQNMIEMQLANKFIQEKFTLNNSDYVNFNNDTIMAALMNESFQFSPSYVDVSSISNFIIGENEYHEIQGSIQQVCKDINRVYLMESEGILYLFERYQPVVKVSNDKGQTWKAVKLFNDRVGYPLSKTVYYQSANTTYVLGYDKIFYGRKSTDVRWSADDVRFSSQDITFAKLGDQLHLGFDVEIFATYATLPANVYRIAEAITCTDDYIYVVARDKVRYIKTSNAPIDSDPLSPTYSERLFEPDTMTITGNPKAVCYKMDSVGDKVFALIIGEVETLNANPRTSKIIDSADKGIYVLNHDTKTWKRVFGNTEEERRRIQPGYANMSTDGKLVSLSSSNFKFLSDNVVNDPETAAKYQLIGAVKYEFPREWLADKHYHMMAFIADEKSDWETFTPQPMKYYAEPFFNWSKKSNTRCWINNSDRAVVVYADLKYTKVIENIPETSPDRLVHEYWDDGDCTIVMPNVKFTGFKKYASGMLFYKASGEIISYYDFNYRVRDTVEIIWKPTEVFLKAFLQNQEHETPWSPEEERGLADPDLRPLIGTMMPDSYLLQDSNFEAFCEAYIQYLSDGYGTQYNNLRNLIRNQYPREEHAWEYLWSEIYKRNIYLNADKRDAVARFFESRSYDFYSTKGIEASYKFLFKVLYNEEVEIEIESGAGTEYDVIIQSDSLTEDLVGQTIYTATGRCNVTYIERSYSNGKLQWTVTIHNLLGRLIAGQEVKAERLPGFEGEIIRGVKGKDLLQNNIDYINRSRSYYVMKIKSNLPSSRWKSDVIRFVHPVGFGFIAITLLTMFINVGLTLKHTETIINKYKNYKWDSGLPTEYADRVAKLTPTGEIEHDSVTGEAIYEPGPMAGVKYPLSDDYNAENNNSMFQGQLPSERRKLMSPLFDASGTTFAQFRDLVNKRLKDNIGNPRDPENPTQVKIDE
>ID:YP_009102358.1 |[Enterobacteria phage RB27]||_Enterobacteria_phage_RB27_.gbk|baseplate wedge subu..|3099|NC_025448(165179):78908-82006:1 ^GeneID:22113142^ Enterobacteria phage RB27, complete genome.|neighbours:ID:YP_009102357.1(1),ID:YP_009102359.1(1)|neighbour_genes:baseplate wedge subu..,baseplate wedge subu..|
MTVKAPSVTSLRISKLSANQVQVRWDDVGANFYYFVEIAETKTNSGENLPSNQYRWINLGYTANNSFFFDNANPLTSYIIRVATAAQDFEQSDWIYTEEFETFATNAYTFQNMIEMQLANKFIQEKFTLNNSDYVNFNNDTIMAALMNESFQFSPSYVDVSSISNFIIGENEYHEIQGSIQQVCKDINRVYLMESEGILYLFERYQPVVKVSNDKGQTWKAVKLFNDRVGYPLSKTVYYQSANTTYVLGYDKIFYGRKSTDVRWSADDVRFSSQDITFAKLGDQLHLGFDVEIFATYATLPANVYRIAEAITCTDDYIYVVARDKVRYIKTSNAPIDSDPLSPTYSERLFEPDTMTITGNPKAVCYKMDSIGDKVFALIIGEVETLNANPRTSKIIDSADKGIYVLNHATKTWKRVFGNTEEERRRIQPGYANMSTDGKLVSLSSSNFKFLSDNIVNDPETAAKYQLIGAVKYEFPREWLADKHYHMMAFIADEKSDWETFTPQPMKYYAEPFFNWSKKSNTRCWINNSDRAVVVYADLKYTKVIENIPETSPDRLVHEYWDDGDCTIVMPNVKFTGFKKYASGMLFYKSSGEIISYYDFNYRVRDTVEIIWKPTGIFLKAFLQNQERETPWSPEEEHGLADPDLRPLIGTMMPDSYLLQDSNFEAFCEAYIQYLSDGYGTQYNNLRNLIRNQYPREEHAWEYLWSEIYKRNIYLNADKRDAVARFFESRSYDFYSTKGIEASYKFLFKVLYNEEVEIEIESGAGTEYDIIVQSDSLTEDLVGQTIYTATGRCNVTYIERSYSNGKLQWTVTIHNLLGRLIAGQEVKAERLPSFEGEIIRGVKGKDLLQNNIDYINRSRSYYVMKIKSNLPSSRWKSDVIRFVHPVGFGFIAITLLTMFINVGLTLKHTETIINKYKNYKWDSGLPTEYADRVAKLTPTGEIEHDSVTGEAIYEPGPMAGVEYPLPDDYNAENNNSIFQGQLPSERRKLMSPLFDASGTTFAQFRDLVNKRLKDNIGNPRDPENPTQVKIDE
>ID:AIT74793.1 |[Enterobacteria phage RB33]||_Enterobacteria_phage_RB33_.gbk|baseplate wedge subu..|3099|KM607001(166007):80746-83844:1 ^^ Enterobacteria phage RB33, complete genome.|neighbours:ID:AIT74792.1(1),ID:AIT74794.1(1)|neighbour_genes:baseplate wedge subu..,baseplate wedge subu..|
MTVKAPSVTSLRISKLSANQVQVRWDDVGANFYYFVEIAETKSNSGENLPSNQYRWINLGYTANNSFFFDDADPLTSYIIRVATAAQDFEQSDWIYTEEFETFATNAYTFQNMIEMQLANKFIQEKFTLNNSDYVNFNNDTIMAALMNESFQFSPSYVDVSSISNFIIGENEYHEIQGSIQQVCKDINRVYLMESEGILYLFERYQPVVKVSNDKGQTWKAVKLFNDRVGYPLSKTVYYQSANTTYVLGYDKIFYGRKSTDVRWSADDVRFSSQDITFAKLGDQLHLGFDVEIFATYATLPANVYRIAEAITCTDDYIYVVARDKVRYIKTSNAPIDSDPLSPTYSERLFEPDTMTITGNPKAVCYKMDSIGDKVFALIIGEVETLNANPRTSKIIDSADKGIYVLNHATKTWKRVFGNTEEERRRIQPGYANMSTDGKLVSLSSSNFKFLSDNIVNDPETAAKYQLIGAVKYEFPREWLADKHYHMMAFIADEKSDWETFTPQPMKYYAEPFFNWSKKSNTRCWINNSDRAVVVYADLKYTKVIENIPETSPDRLVHEYWDDGDCTIVMPNVKFTGFKKYASGMLFYKSSGEIISYYDFNYRVRDTVEIIWKPTGIFLKAFLQNQERETPWSPEEEHGLADPDLRPLIGTMMPDSYLLQDSNFEAFCEAYIQYLSDGYGTQYNNLRNLIRNQYPREEHAWEYLWSEIYKRNIYLNADKRDAVARFFESRSYDFYSTKGIEASYKFLFKVLYNEEVEIEIESGAGTEYDIIVQSDSLTEDLVGQTIYTATGRCNVTYIERSYSNGKLQWTVTIHNLLGRLIAGQEVKAERLPSFEGEIIRGVKGKDLLQNNIDYINRSRSYYVMKIKSNLPSSRWKSDVIRFIHPVGFGFIAITLLTMFINVGLTLKHTETIINKYKNYKWDSGLPTEYADRVAKLTPTGEIEHDSVTGEAIYEPGPMAGVEYPLPDDYNAENNNSIFQGQLPSERRKLMSPLFDASGTTFAQFRDLVNKRLKDNIGNPRDPENPTQVKIDE
>ID:YP_009098538.1 |[Escherichia phage RB3]||_Enterobacteria_phage_RB3_.gbk|baseplate wedge subu..|3099|NC_025419(168402):78536-81634:1 ^GeneID:22113902^ Enterobacteria phage RB3, complete genome.|neighbours:ID:YP_009098537.1(1),ID:YP_009098539.1(1)|neighbour_genes:baseplate wedge subu..,baseplate wedge subu..|
MTVKAPSATSLRISKLSANQVQVRWDDVGANFYYFVEIAETKTDSGENLPSDQYRWINLGYTANNSFFFDDADPLTSYIIRVATAAQDFEQSDWVYTEEFETFATNAYTFQNLIEMQLANKFIQEKFTLNNSNYVNFNNDTIIAALMNESFQFSPSYVDVSSISNFIIGENEYHEIQGSIQQVCKDINRVYLMESEGILYLFERYQPVVKVSNDKGQTWKAVKLFNDRVGYPLSKTVYYQSASTTYVLGYDKIFYGRKFTDVRWSADDVRFSSQDITFAKLGDQLHLGFDVEIFGTYATLPANVYRIAEAITCTDDYIYVVARDKVRYIKTSNAPIDSDPLSPTYSERLFEPDTMTITGNPKAVCYKMDSIGDKVFALIIGEVETLNANPRTSKIIDSADKGIYVLNHDMKTWKRVFGNTEEERRRIQPGYANMSTDGKLVSLSSSNFKFLSDNVVNDPETAAKYQLIGAVKYEFPREWLADKHYHMMAFIADEKSDWETFTLQPMKYYAEPFFNWSKKSNTRCWINNSDRAVVVYADLKYTKVIENIPETSPDRLVHEYWDDGDCTIVMPNVKFTGFKKYASGMLFYKSSGEIISYYDFNYRVRDTVEIIWKPTGIFLKAFLQNQERETPWSPEEEHGLADPDLRPLIGTMMPDSYLLQDSNFEAFCEAYIQYLSDGYGTQYNNLRNLIRNQYPREEHAWEYLWSEIYKRNIYLNADKRDAVARFFESRSYDFYSTKGIEASYKFLFKVLYNEEVEIEIESGAGTEYDIIVQSDSLTEDLVGQTIYTATGRCNVTYIERSYSNGKLQWTVTIHNLLGRLIAGQEVKAERLPSFEGEIIRGVKGKDLLQNNIDYINRSRSYYVMKIKSNLPSSRWKSDVIRFVHPVGFGFIAITLLTMFINVGLTLKHTETIINKYKNYKWDSGLPTEYADRVAKLTPTGEIEYDSVTGEAIYEPGPMAGVEYPLPDDYNAENNNSIFQGQLPSERRKLMSPLFDASGTTFAQFRDLVNKRLKDNIGNPRDPENPTQVKIDE
> |[Tevenvirinae _Enterobacteria_phage_RB43]||_Enterobacteria_phage_RB43.gb|baseplate wedge subu..|3084|NC_007023.1(180500):112348-115431:1 ^RAST2:fig|1198136.102.peg.224^ Tevenvirinae _Enterobacteria_phage_RB43|neighbours:(1),(1)|neighbour_genes:baseplate wedge subu..,baseplate wedge subu..|
MIKAPSITSLRVDKLAANFVYLKWDSVGMDFYYVVEMAETRGAGGAVIPDADLTWFQLGYAYANEWFSTAVQPNSFYKFRIKVTHQGFEPSDWVYSDELWTFTLNAYAYSTMREFTPSDAFINEKFAKNNQNYVNFNNDVIMAALMKEDFVFSPLYTDVSQISDKILTQENYHEIQDHIEHVCNDINRTFLVASNGLLYLFERFQNMAKVSNDKGQTWHYYKAFNDRVGNPVARSIAYQSTNTTYVLGYDRIFYGRTSTDIRWSADDVRFSADDITFTKLGNQTGLDFDVDSYNTFAKLPGDVSKYAEAMACSDDWLYVAAKNIVRRIALKQTPIDTDPSSPTFGEKIFDETSYTIVPGNDKIVVKKMDVMDSKLYVLVTGEVKVALQDPTKPENVVPSVDSGVYQWQEDTKTFVRLYGNTEEERFFIEHEYTNMSTNGKEIYISVANYKYPGTLPDPELLITNPELVAAVKYDLRPGYTASLSINFATIRANIDDPTVWKFGAQEYYNEANYSWFFRDSVRTWITNDNRPLVVYPKIVYEMVTDTAGPSSTLRVNKEVWDRGHVTIYINNIKFTGFTKYTNGVLLYKSSGEIIGFFELSYRARDSLTIFWKPDNTLLIADLIQQEREQPYVPDLSPGLIDPDLSHMITRFAPQSYLDQEYFEKFGEYYLQFVSLGENTYYNKLLNLIRNKYPREKNCVEYLWSEVNRRNIYLDKTKRDQVVRFFESRASDFYSTKGIEASYKFLFKLLYNEDVSVEIESSNTLEYDILVSSTNISQDIVGRTIYTPTARANVTYIERDYEDGQLRWSMTLHNVIGNFLEGQVVKSEKTNFTGSILRGVRGKQMANNSIDYFNRGRSYYVMKIRSNLPASRYKDDVLRFVHPVGFGFIGITMLTVFINSGLSMTHSETIIDILRNYRFDSGYPKYWPDRVARLDGNGNQTFDLVTGEALYEPHPKAGQPFDVPPQYDIDEQPLNGVLPSARRFDQSPLFDSSAVKYSQFRNLVEKRLKDDAGNPRDPNPPTQRKVGK
>ID:NP_891709.1 |[Enterobacteria phage RB49]||_Enterobacteria_phage_RB49_.gbk|7|3087|NC_005066(164018):69718-72804:1 ^GeneID:1725461^ Enterobacteria phage RB49, complete genome.|neighbours:ID:NP_891708.1(1),ID:NP_891710.1(1)|neighbour_genes:6,8|
MIKAPSVTSLTIEKLSANQAYITWDDVGENFFYFVELAETRTRDGEIIPVDELSWVNLGYTAEQNWFEDKNLFPEYYYKFRVAVAAEGFEQSKWVETEEFQTFKTNAYNFSMMREFNLANEFIKEKFTYDNREYVKFNTDLIQASLMKEDFVFSPEYANMTNISNYIVVDENFHEIQDHIEKVCTDINRTMLAEMNGVLYLFERFQPIVKVSNDKGQSWKAYKAFNDRVGNPVSRTCVYQSKTTTYVLGYDRIFYGRQASDTRWSADDVRFSDDTITFAKVGDENDLGFDVEVFGVFSRLTGDTTKYAEAMACSDDYLWVGAKDVIRRIRLKNTPVDTVQGSPTFGEKIFDPDVIRVTGNDKAVIQKMDVIDGKLLVFVTGEVKQRYQDPTKPENVVPSDDAGVYLIGSDGLSFQRVFGNTPQEREYIQHGFSNMSTNGDEVFISHYNHHFESILPDPETAAKYELGEAVKYSQEPTYLTDKKIHQTTFRASYDDLRIWELGPQAYYNEADYTWMRRNGVRVWITNDNRPLVVYPEVIYTQEVDTSGILDQNRVNREVYDKGTVTCYLNNVKFEGFKQYASGVMFHKNTGEIIGFYQFNYRVRDQVGVYWKPTNVAFVAELQNQVREVPWVPVHYDREQDPDLRPLLNKMTPDSFLLENENFRKFSEYYLQFLSDGSGTYYNKLKNLIKNKYPREQDAYEYLWSEMNKRNIYADKNKRDAVVRFFESRKSDFYSTKGVEASYKFLFKLLYNEDVEIEVESQAGLEYDIVVSSTNIDEDIVGRTIYTPTGRANVTYLEREYEGGRLRWRVTIHNLIGRFEEGQVIKSEKTAFEGMILVGVRGKELLSSSIDYINRSRSQYTMKIKSALPVSRYANDVMRFVHPVGFGFIGVTLLTMFINSGLSMKHTETIIQSLKNYKFDSGLPSVYPDRVADLDVDGNIKKDPLTGKALYLTSPTMGEEFPVPPEYDQENSELFHGLKASERRFAMSPLFDQSAVTFSMFRELVDKRLKDNIGNPRDPKNPTQRKING
>ID:ACP31074.1 |[Enterobacteria phage RB51]||_Enterobacteria_phage_RB51_.gbk|7|3099|FJ839693(168394):82557-85655:1 ^^ Enterobacteria phage RB51, complete genome.|neighbours:ID:ACP31073.1(1),ID:ACP31075.1(1)|neighbour_genes:6,8|
MTVKAPSVTSLRISKLSANQVQVRWDDVGANFYYFVEIAETKSNSGENLPSNQYRWINLGYTANNSFFFDDADPLTSYIIRVATAAQDFEQSDWIYTEEFETFATNAYTFQNMIEMQLANKFIQEKFTLNNSNYVNFNNDTIMAALMNESFQFSPSYADVSSISNFIIGENEYHEIQGSIQQVCKDINRVYLMESEGILYLFERYQPVVKVSNDKGQTWKAVKLFNDRVGYPLSKTVYYQSANTTYVLGYDKIFYGRKSTDVRWSADDVRFSSQDITFAKLGDQLHLGFDVEIFATYATLPANVYRIAEAITCTDDYIYVVARDKVRYIKTSNAPIDSDPLSPTYSERLFEPDTMTITGNPKAVCYKMDSIGDKVFALIIGEVETLNANPRTSKIIDSADKGIYVLNQDTKTWKRVFGNTEEERRRIQPGYANMSTDGKLVSLSSSNFKFLSDNVVNDPETAVKYQLIGAVKYEFPREWLADKHYHMMAFIADEKSDWETFTPQPMKYYAEPFFNWSKKSNTRCWINNSDKAVVVYADLKYTKVIENIPETSPDRLVHEYWDDGDCTIVMPNVKFTGFKKYASGMLFYKSSGEIISYYDFNYRVRDTVEIIWKPTEVFLKAFLQNQERETPWSPEEERGLADPDLRPLIGTMMPDSYLLQDSNFEAFCEAYIQYLSDGYGTQYNNLRNLIRNQYPREEHAWEYLWSEIYKRNIYLNADKRDAVARFFESRSYDFYSTKGIEASYKFLFKVLYNEEVEIEIESGAGTEYDVIIQSDSLTEDLVGQTIYTATGRCNVTYIERSYSNGKLQWTVTIHNLLGRLIAGQEVKAERLPGFEGEIIRGVKGKDLLQNNIDYINRSRSYYVMKIKSNLPSSRWKSDVIRFVHPVGFGFIAITLLTMFINVGLTLKHTETIINKYKNYKWDSGLPTEYADRVAKLTPTGEIEHDSVTGEAIYEPGPMAGVEYPLPDDYNAENNNSIFQGQLPSERRKLMSPLFDASGTTFAQFRDLVNKRLKDNIGNPRDPENPTQVKIDE
>ID:AIT75064.1 |[Enterobacteria phage RB55]||_Enterobacteria_phage_RB55_.gbk|baseplate wedge subu..|3099|KM607002(168896):83004-86102:1 ^^ Enterobacteria phage RB55, complete genome.|neighbours:ID:AIT75063.1(1),ID:AIT75065.1(1)|neighbour_genes:baseplate wedge subu..,baseplate wedge subu..|
MTVKAPSVTSLRISKLSANQVQVRWDDVGANFYYFVEIAETKTNSGENLPSNQYRWINLGYTANNSFFFDDADPLTTYIIRVATAAQDFEQSDWIYTEEFETFATNAYTFQNMIEMQLANKFIQEKFTLNNSDYVNFNNDTIMAALMNESFQFSPSYVDVSSISNFIIGENEYHEIQGSIQQVCKDINRVYLMESEGILYLFERYQPVVKVSNDKGQTWKAVKLFNDRVGYPLSKTVYYQSANTTYVLGYDKIFYGRKSTDVRWSADDVRFSSQDITFAKLGDQLHLGFDVEIFATYATLPANVYRIAEAITCTDDYIYVVARDKVRYIKTSNAPIDSDPLSPTYSERLFEPDTMTITGNPKAVCYKMDSICDKVFALIIGEVETLNANPRTSKIIDSADKGIYVLNHDEKTWKRVFGNTEEERRRIQPGYANMSTDGKLVSLSSSNFKFLSDNVVNDPETAAKYQLIGAVKYEFPREWLADKHYHMMAFIADETSDWETFTPQPMKYYAEPFFNWSKKSNTRCWINNSDRAVVVYADLKYTKVIENIPETSPDRLVHEYWDDGDCTIVMPNVKFTGFKKYASGMLFYKASGEIISYYDFNYRVRDTVEIIWKPTEVFLKAFLQNQEHETPWSPEEERGLADPDLRPLIGTMMPDSYLLQDSNFEAFCEAYIQYLSDGYGTQYNNLRNLIRNQYPREEHAWEYLWSEIYKRNIYLNADKRDAVARFFESRSYDFYSTKGIEASYKFLFKVLYNEEVEIEIESGAGTEYDIIVQSDSLTEDLVGQTIYTATGRCNVTYIERSYSNGKLQWTVTIHNLLGRLIAGQEVKAERLPSFEGEIIRGVKGKDLLQNNIDYINRSRSYYVMKIKSNLPSSRWKSDVIRFVHPVGFGFIAITLLTMFINVGLTLKHTETIINKYKNYKWDSGLPTEYADRIAKLTPTGEIEHDSVTGEAIYEPGPMAGVKYPLPDDYNAENNNSIFQGQLPSERRKLMSPLFDASGTTFAQFRDLVNKRLKDNIGNPRDPENPTQVKIDE
>ID:AIT75337.1 |[Enterobacteria phage RB59]||_Enterobacteria_phage_RB59_.gbk|baseplate wedge subu..|3099|KM607003(168966):83017-86115:1 ^^ Enterobacteria phage RB59, complete genome.|neighbours:ID:AIT75336.1(1),ID:AIT75338.1(1)|neighbour_genes:baseplate wedge subu..,baseplate wedge subu..|
MTVKAPSVTSLRISKLSANQVQVRWDDVGANFYYFVEIAETKTNSGENLPSNQYRWINLGYTANNSFFFDDADPLTTYIIRVATAAQDFEQSDWIYTEEFETFATNAYTFQNMIEMQLANKFIQEKFTLNNSDYVNFNNDTIMAALMNESFQFSPSYVDVSSISNFIIGENEYHEIQGSIQQVCKDINRVYLMESEGILYLFERYQPVVKVSNDKGQTWKAVKLFNDRVGYPLSKTVYYQSANTTYVLGYDKIFYGRKSTDVRWSADDVRFSSQDITFAKLGDQLHLGFDVEIFATYATLPANVYRIAEAITCTDDYIYVVARDKVRYIKTSNAPIDSDPLSPTYSERLFEPDTMTITGNPKAVCYKMDSICDKVFALIIGEVETLNANPRTSKIIDSADKGIYVLNHDEKTWKRVFGNTEEERRRIQPGYANMSTDGKLVSLSSSNFKFLSDNVVNDPETAAKYQLIGAVKYEFPREWLADKHYHMMAFIADETSDWETFTPQPMKYYAEPFFNWSKKSNTRCWINNSDRAVVVYADLKYTKVIENIPETSPDRLVHEYWDDGDCTIVMPNVKFTGFKKYASGMLFYKASGEIISYYDFNYRVRDTVEIIWKPTEVFLKAFLQNQEHETPWSPEEERGLADPDLRPLIGTMMPDSYLLQDSNFEAFCEAYIQYLSDGYGTQYNNLRNLIRNQYPREEHAWEYLWSEIYKRNIYLNADKRDAVARFFESRSYDFYSTKGIEASYKFLFKVLYNEEVEIEIESGAGTEYDIIVQSDSLTEDLVGQTIYTATGRCNVTYIERSYSNGKLQWTVTIHNLLGRLIAGQEVKAERLPSFEGEIIRGVKGKDLLQNNIDYINRSRSYYVMKIKSNLPSSRWKSDVIRFVHPVGFGFIAITLLTMFINVGLTLKHTETIINKYKNYKWDSGLPTEYADRIAKLTPTGEIEHDSVTGEAIYEPGPMAGVKYPLPDDYNAENNNSIFQGQLPSERRKLMSPLFDASGTTFAQFRDLVNKRLKDNIGNPRDPENPTQVKIDE
>ID:AIT73160.1 |[Enterobacteria phage RB5]||_Enterobacteria_phage_RB5_.gbk|baseplate wedge subu..|3099|KM606995(168394):78528-81626:1 ^^ Enterobacteria phage RB5, complete genome.|neighbours:ID:AIT73159.1(1),ID:AIT73161.1(1)|neighbour_genes:baseplate wedge subu..,baseplate wedge subu..|
MTVKAPSATSLRISKLSANQVQVRWDDVGANFYYFVEIAETKTDSGENLPSDQYRWINLGYTANNSFFFDDADPLTSYIIRVATAAQDFEQSDWVYTEEFETFATNAYTFQNLIEMQLANKFIQEKFTLNNSNYVNFNNDTIIAALMNESFQFSPSYVDVSSISNFIIGENEYHEIQGSIQQVCKDINRVYLMESEGILYLFERYQPVVKVSNDKGQTWKAVKLFNDRVGYPLSKTVYYQSASTTYVLGYDKIFYGRKFTDVRWSADDVRFSSQDITFAKLGDQLHLGFDVEIFGTYATLPANVYRIAEAITCTDDYIYVVARDKVRYIKTSNAPIDSDPLSPTYSERLFEPDTMTITGNPKAVCYKMDSIGDKVFALIIGEVETLNANPRTSKIIDSADKGIYVLNHDMKTWKRVFGNTEEERRRIQPGYANMSTDGKLVSLSSSNFKFLSDNVVNDPETAAKYQLIGAVKYEFPREWLADKHYHMMAFIADEKSDWETFTLQPMKYYAEPFFNWSKKSNTRCWINNSDRAVVVYADLKYTKVIENIPETSPDRLVHEYWDDGDCTIVMPNVKFTGFKKYASGMLFYKSSGEIISYYDFNYRVRDTVEIIWKPTGIFLKAFLQNQERETPWSPEEEHGLADPDLRPLIGTMMPDSYLLQDSNFEAFCEAYIQYLSDGYGTQYNNLRNLIRNQYPREEHAWEYLWSEIYKRNIYLNADKRDAVARFFESRSYDFYSTKGIEASYKFLFKVLYNEEVEIEIESGAGTEYDIIVQSDSLTEDLVGQTIYTATGRCNVTYIERSYSNGKLQWTVTIHNLLGRLIAGQEVKAERLPSFEGEIIRGVKGKDLLQNNIDYINRSRSYYVMKIKSNLPSSRWKSDVIRFVHPVGFGFIAITLLTMFINVGLTLKHTETIINKYKNYKWDSGLPTEYADRVAKLTPTGEIEYDSVTGEAIYEPGPMAGVEYPLPDDYNAENNNSIFQGQLPSERRKLMSPLFDASGTTFAQFRDLVNKRLKDNIGNPRDPENPTQVKIDE
>ID:AIT75616.1 |[Enterobacteria phage RB68]||_Enterobacteria_phage_RB68_.gbk|baseplate wedge subu..|3099|KM607004(168401):82557-85655:1 ^^ Enterobacteria phage RB68, complete genome.|neighbours:ID:AIT75615.1(1),ID:AIT75617.1(1)|neighbour_genes:baseplate wedge subu..,baseplate wedge subu..|
MTVKAPSVTSLRISKLSANQVQVRWDDVGANFYYFVEIAETKSNSGENLPSNQYRWINLGYTANNSFFFDDADPLTSYIIRVATAAQDFEQSDWIYTEEFETFATNAYTFQNMIEMQLANKFIQEKFTLNNSNYVNFNNDTIMAALMNESFQFSPSYADVSSISNFIIGENEYHEIQGSIQQVCKDINRVYLMESEGILYLFERYQPVVKVSNDKGQTWKAVKLFNDRVGYPLSKTVYYQSANTTYVLGYDKIFYGRKSTDVRWSADDVRFSSQDITFAKLGDQLHLGFDVEIFATYATLPANVYRIAEAITCTDDYIYVVARDKVRYIKTSNAPIDSDPLSPTYSERLFEPDTMTITGNPKAVCYKMDSIGDKVFALIIGEVETLNANPRTSKIIDSADKGIYVLNQDTKTWKRVFGNTEEERRRIQPGYANMSTDGKLVSLSSSNFKFLSDNVVNDPETAVKYQLIGAVKYEFPREWLADKHYHMMAFIADEKSDWETFTPQPMKYYAEPFFNWSKKSNTRCWINNSDKAVVVYADLKYTKVIENIPETSPDRLVHEYWDDGDCTIVMPNVKFTGFKKYASGMLFYKSSGEIISYYDFNYRVRDTVEIIWKPTEVFLKAFLQNQERETPWSPEEERGLADPDLRPLIGTMMPDSYLLQDSNFEAFCEAYIQYLSDGYGTQYNNLRNLIRNQYPREEHAWEYLWSEIYKRNIYLNADKRDAVARFFESRSYDFYSTKGIEASYKFLFKVLYNEEVEIEIESGAGTEYDVIIQSDSLTEDLVGQTIYTATGRCNVTYIERSYSNGKLQWTVTIHNLLGRLIAGQEVKAERLPGFEGEIIRGVKGKDLLQNNIDYINRSRSYYVMKIKSNLPSSRWKSDVIRFVHPVGFGFIAITLLTMFINVGLTLKHTETIINKYKNYKWDSGLPTEYADRVAKLTPTGEIEHDSVTGEAIYEPGPMAGVEYPLPDDYNAENNNSIFQGQLPSERRKLMSPLFDASGTTFAQFRDLVNKRLKDNIGNPRDPENPTQVKIDE
>ID:NP_861858.1 |[Enterobacteria phage RB69]||_Enterobacteria_phage_RB69_.gbk|7|3099|NC_004928(167560):85787-88885:1 ^GeneID:1494284^ Enterobacteria phage RB69, complete genome.|neighbours:ID:NP_861857.1(1),ID:NP_861859.1(1)|neighbour_genes:6,8|
MTVKAPAVTSLRLSKLSANQVQIRWDEVGANFYYFVEIAETKTANGEAIPRNSYRWTNLGYTADNNFFESGLNSLTTYMMRVATAAEGFEQSDWRYTEEFETFEINAYTFQHMIEMQLANEFISEKFTKNNTNYVDFNNDTIMAALMSESFQFSPAYTDVSSIRNFIIGENQYHEIQGHIQDVCKDINRVYLMESEGILYLFERFQPIVKVSNDKGQTWKAVKLLNDRVGYPLSRTVYYQSEYTTYLLGYDKIFYGRKSSDIRWSADDVRFSSQDVTFAKIGDRLNLGFDVEIFGTYASLPGNVSRIAEAITCNDDYVYIAARDKVRFVKTSNAPIDSDPLSPTYSERLFEPETFTITGNPKAVCYKMDSVGGRIFALIIGEVENVNDDPRTKPILDSVDKGVYVLDHDAGTFKRIFGNTEEERRRIEPAFTNMSTDGVELYISSSNFKFLESDIVDDPETQSKYGLLGAVKYEYPREWLADKHYHMMIFASNEESNWETFSPTPMQYYAEPFFSYSRKSGTRSWINNSDRAVVIYSDLLYTKVVESHPSTSPDRKVHEYWNDGDCKIVMPNIEFTGFKKYASGMLFYKSSGEIISYYDFSYRVRDNVSIIWKPTNVFLTSSLQNQEKETSWVPVEETGLADPDLRPLLTTMMPESYLLDNTNFEAFCEAYIQYLSDGYGTHYNNLLNLIKNKYPREEHAWEYLWSEIYKRNIYLNAEKRDLVSRFFESRSYDFYSTKGTEASYKFLFKVLYNEDVEVEIESSAGTEYDIIIQSDSISEDLVGQTIYTATGRCNVTYLERSYSKGKLQWTVTIHNLLGRLLVGQEVKAERLADFEGEIVRGIKGKELAQNTIDYFNRGRAYYVMKIKSNLPSSRWKSDVLRFVHPVGFGFIAITLLTMFINTGLTLKHVETIINKYKNYKWDSGLPTEYADRVARLDPQGNVEFNPATGEVIYDAGPYAGIEYPLPANYNEENDNSIFQGQLPSERRKPMSPLFDASGTTFSRFRELVNERLLDNVGNPRDPINPPQVKLDE
>ID:AIT73431.1 |[Enterobacteria phage RB6]||_Enterobacteria_phage_RB6_.gbk|baseplate wedge subu..|3099|KM606996(168394):78528-81626:1 ^^ Enterobacteria phage RB6, complete genome.|neighbours:ID:AIT73430.1(1),ID:AIT73432.1(1)|neighbour_genes:baseplate wedge subu..,baseplate wedge subu..|
MTVKAPSATSLRISKLSANQVQVRWDDVGANFYYFVEIAETKTDSGENLPSDQYRWINLGYTANNSFFFDDADPLTSYIIRVATAAQDFEQSDWVYTEEFETFATNAYTFQNLIEMQLANKFIQEKFTLNNSNYVNFNNDTIIAALMNESFQFSPSYVDVSSISNFIIGENEYHEIQGSIQQVCKDINRVYLMESEGILYLFERYQPVVKVSNDKGQTWKAVKLFNDRVGYPLSKTVYYQSASTTYVLGYDKIFYGRKFTDVRWSADDVRFSSQDITFAKLGDQLHLGFDVEIFGTYATLPANVYRIAEAITCTDDYIYVVARDKVRYIKTSNAPIDSDPLSPTYSERLFEPDTMTITGNPKAVCYKMDSIGDKVFALIIGEVETLNANPRTSKIIDSADKGIYVLNHDMKTWKRVFGNTEEERRRIQPGYANMSTDGKLVSLSSSNFKFLSDNVVNDPETAAKYQLIGAVKYEFPREWLADKHYHMMAFIADEKSDWETFTLQPMKYYAEPFFNWSKKSNTRCWINNSDRAVVVYADLKYTKVIENIPETSPDRLVHEYWDDGDCTIVMPNVKFTGFKKYASGMLFYKSSGEIISYYDFNYRVRDTVEIIWKPTGIFLKAFLQNQERETPWSPEEEHGLADPDLRPLIGTMMPDSYLLQDSNFEAFCEAYIQYLSDGYGTQYNNLRNLIRNQYPREEHAWEYLWSEIYKRNIYLNADKRDAVARFFESRSYDFYSTKGIEASYKFLFKVLYNEEVEIEIESGAGTEYDIIVQSDSLTEDLVGQTIYTATGRCNVTYIERSYSNGKLQWTVTIHNLLGRLIAGQEVKAERLPSFEGEIIRGVKGKDLLQNNIDYINRSRSYYVMKIKSNLPSSRWKSDVIRFVHPVGFGFIAITLLTMFINVGLTLKHTETIINKYKNYKWDSGLPTEYADRVAKLTPTGEIEYDSVTGEAIYEPGPMAGVEYPLPDDYNAENNNSIFQGQLPSERRKLMSPLFDASGTTFAQFRDLVNKRLKDNIGNPRDPENPTQVKIDE
>ID:AIT73702.1 |[Enterobacteria phage RB7]||_Enterobacteria_phage_RB7_.gbk|baseplate wedge subu..|3099|KM606997(168395):78529-81627:1 ^^ Enterobacteria phage RB7, complete genome.|neighbours:ID:AIT73701.1(1),ID:AIT73703.1(1)|neighbour_genes:baseplate wedge subu..,baseplate wedge subu..|
MTVKAPSATSLRISKLSANQVQVRWDDVGANFYYFVEIAETKTDSGENLPSDQYRWINLGYTANNSFFFDDADPLTSYIIRVATAAQDFEQSDWVYTEEFETFATNAYTFQNLIEMQLANKFIQEKFTLNNSNYVNFNNDTIIAALMNESFQFSPSYVDVSSISNFIIGENEYHEIQGSIQQVCKDINRVYLMESEGILYLFERYQPVVKVSNDKGQTWKAVKLFNDRVGYPLSKTVYYQSASTTYVLGYDKIFYGRKFTDVRWSADDVRFSSQDITFAKLGDQLHLGFDVEIFGTYATLPANVYRIAEAITCTDDYIYVVARDKVRYIKTSNAPIDSDPLSPTYSERLFEPDTMTITGNPKAVCYKMDSIGDKVFALIIGEVETLNANPRTSKIIDSADKGIYVLNHDMKTWKRVFGNTEEERRRIQPGYANMSTDGKLVSLSSSNFKFLSDNVVNDPETAAKYQLIGAVKYEFPREWLADKHYHMMAFIADEKSDWETFTLQPMKYYAEPFFNWSKKSNTRCWINNSDRAVVVYADLKYTKVIENIPETSPDRLVHEYWDDGDCTIVMPNVKFTGFKKYASGMLFYKSSGEIISYYDFNYRVRDTVEIIWKPTGIFLKAFLQNQERETPWSPEEEHGLADPDLRPLIGTMMPDSYLLQDSNFEAFCEAYIQYLSDGYGTQYNNLRNLIRNQYPREEHAWEYLWSEIYKRNIYLNADKRDAVARFFESRSYDFYSTKGIEASYKFLFKVLYNEEVEIEIESGAGTEYDIIVQSDSLTEDLVGQTIYTATGRCNVTYIERSYSNGKLQWTVTIHNLLGRLIAGQEVKAERLPSFEGEIIRGVKGKDLLQNNIDYINRSRSYYVMKIKSNLPSSRWKSDVIRFVHPVGFGFIAITLLTMFINVGLTLKHTETIINKYKNYKWDSGLPTEYADRVAKLTPTGEIEYDSVTGEAIYEPGPMAGVEYPLPDDYNAENNNSIFQGQLPSERRKLMSPLFDASGTTFAQFRDLVNKRLKDNIGNPRDPENPTQVKIDE
>ID:AIT73974.1 |[Enterobacteria phage RB9]||_Enterobacteria_phage_RB9.gbk|baseplate wedge subu..|3099|KM606998(168395):78529-81627:1 ^^ Enterobacteria phage RB9, complete genome.|neighbours:ID:AIT73973.1(1),ID:AIT73975.1(1)|neighbour_genes:baseplate wedge subu..,baseplate wedge subu..|
MTVKAPSATSLRISKLSANQVQVRWDDVGANFYYFVEIAETKTDSGENLPSDQYRWINLGYTANNSFFFDDADPLTSYIIRVATAAQDFEQSDWVYTEEFETFATNAYTFQNLIEMQLANKFIQEKFTLNNSNYVNFNNDTIIAALMNESFQFSPSYVDVSSISNFIIGENEYHEIQGSIQQVCKDINRVYLMESEGILYLFERYQPVVKVSNDKGQTWKAVKLFNDRVGYPLSKTVYYQSASTTYVLGYDKIFYGRKFTDVRWSADDVRFSSQDITFAKLGDQLHLGFDVEIFGTYATLPANVYRIAEAITCTDDYIYVVARDKVRYIKTSNAPIDSDPLSPTYSERLFEPDTMTITGNPKAVCYKMDSIGDKVFALIIGEVETLNANPRTSKIIDSADKGIYVLNHDMKTWKRVFGNTEEERRRIQPGYANMSTDGKLVSLSSSNFKFLSDNVVNDPETAAKYQLIGAVKYEFPREWLADKHYHMMAFIADEKSDWETFTLQPMKYYAEPFFNWSKKSNTRCWINNSDRAVVVYADLKYTKVIENIPETSPDRLVHEYWDDGDCTIVMPNVKFTGFKKYASGMLFYKSSGEIISYYDFNYRVRDTVEIIWKPTGIFLKAFLQNQERETPWSPEEEHGLADPDLRPLIGTMMPDSYLLQDSNFEAFCEAYIQYLSDGYGTQYNNLRNLIRNQYPREEHAWEYLWSEIYKRNIYLNADKRDAVARFFESRSYDFYSTKGIEASYKFLFKVLYNEEVEIEIESGAGTEYDIIVQSDSLTEDLVGQTIYTATGRCNVTYIERSYSNGKLQWTVTIHNLLGRLIAGQEVKAERLPSFEGEIIRGVKGKDLLQNNIDYINRSRSYYVMKIKSNLPSSRWKSDVIRFVHPVGFGFIAITLLTMFINVGLTLKHTETIINKYKNYKWDSGLPTEYADRVAKLTPTGEIEYDSVTGEAIYEPGPMAGVEYPLPDDYNAENNNSIFQGQLPSERRKLMSPLFDASGTTFAQFRDLVNKRLKDNIGNPRDPENPTQVKIDE
>ID:ADJ39872.1 |[Enterobacteria phage T4T]||_Enterobacteria_phage_T4T_.gbk|7|3099|HM137666(168920):83039-86137:1 ^^ Enterobacteria phage T4T, complete genome.|neighbours:ID:ADJ39871.1(1),ID:ADJ39873.1(1)|neighbour_genes:6,8|
MTVKAPSVTSLRISKLSANQVQVRWDDVGANFYYFVEIAETKTNSGENLPSNQYRWINLGYTANNSFFFDDADPLTTYIIRVATAAQDFEQSDWIYTEEFETFATNAYTFQNMIEMQLANKFIQEKFTLNNSDYVNFNNDTIMAALMNESFQFSPSYVDVSSISNFIIGENEYHEIQGSIQQVCKDINRVYLMESEGILYLFERYQPVVKVSNDKGQTWKAVKLFNDRVGYPLSKTVYYQSANTTYVLGYDKIFYGRKSTDVRWSADDVRFSSQDITFAKLGDQLHLGFDVEIFATYATLPANVYRIAEAITCTDDYIYVVARDKVRYIKTSNAPIDSDPLSPTYSERLFEPDTMTITGNPKAVCYKMDSICDKVFALIIGEVETLNANPRTSKIIDSADKGIYVLNHDEKTWKRVFGNTEEERRRIQPGYANMSTDGKLVSLSSSNFKFLSDNVVNDPETAAKYQLIGAVKYEFPREWLADKHYHMMAFIADETSDWETFTPQPMKYYAEPFFNWSKKSNTRCWINNSDRAVVVYADLKYTKVIENIPETSPDRLVHEYWDDGDCTIVMPNVKFTGFKKYASGMLFYKASGEIISYYDFNYRVRDTVEIIWKPTEVFLKAFLQNQEHETPWSPEEERGLADPDLRPLIGTMMPDSYLLQDSNFEAFCEAYIQYLSDGYGTQYNNLRNLIRNQYPREEHAWEYLWSEIYKRNIYLNADKRDAVARFFESRSYDFYSTKGIEASYKFLFKVLYNEEVEIEIESGAGTEYDIIVQSDSLTEDLVGQTIYTATGRCNVTYIERSYSNGKLQWTVTIHNLLGRLIAGQEVKAERLPSFEGEIIRGVKGKDLLQNNIDYINRSRSYYVMKIKSNLPSSRWKSDVIRFVHPVGFGFIAITLLTMFINVGLTLKHTETIINKYKNYKWDSGLPTEYADRIAKLTPTGEIEHDSVTGEAIYEPGPMAGVKYPLPDDYNAENNNSIFQGQLPSERRKLMSPLFDASGTTFAQFRDLVNKRLKDNIGNPRDPENPTQVKIDE
>ID:NP_049765.1 |[Escherichia virus T4]||_Enterobacteria_phage_T4_.gbk|7|3099|NC_000866(168903):83060-86158:1 ^GeneID:1258549^ Enterobacteria phage T4, complete genome.|neighbours:ID:NP_049764.1(1),ID:NP_049766.1(1)|neighbour_genes:6,8|
MTVKAPSVTSLRISKLSANQVQVRWDDVGANFYYFVEIAETKTNSGENLPSNQYRWINLGYTANNSFFFDDADPLTTYIIRVATAAQDFEQSDWIYTEEFETFATNAYTFQNMIEMQLANKFIQEKFTLNNSDYVNFNNDTIMAALMNESFQFSPSYVDVSSISNFIIGENEYHEIQGSIQQVCKDINRVYLMESEGILYLFERYQPVVKVSNDKGQTWKAVKLFNDRVGYPLSKTVYYQSANTTYVLGYDKIFYGRKSTDVRWSADDVRFSSQDITFAKLGDQLHLGFDVEIFATYATLPANVYRIAEAITCTDDYIYVVARDKVRYIKTSNALIDFDPLSPTYSERLFEPDTMTITGNPKAVCYKMDSICDKVFALIIGEVETLNANPRTSKIIDSADKGIYVLNHDEKTWKRVFGNTEEERRRIQPGYANMSTDGKLVSLSSSNFKFLSDNVVNDPETAAKYQLIGAVKYEFPREWLADKHYHMMAFIADETSDWETFTPQPMKYYAEPFFNWSKKSNTRCWINNSDRAVVVYADLKYTKVIENIPETSPDRLVHEYWDDGDCTIVMPNVKFTGFKKYASGMLFYKASGEIISYYDFNYRVRDTVEIIWKPTEVFLKAFLQNQEHETPWSPEEERGLADPDLRPLIGTMMPDSYLLQDSNFEAFCEAYIQYLSDGYGTQYNNLRNLIRNQYPREEHAWEYLWSEIYKRNIYLNADKRDAVARFFESRSYDFYSTKGIEASYKFLFKVLYNEEVEIEIESGAGTEYDIIVQSDSLTEDLVGQTIYTATGRCNVTYIERSYSNGKLQWTVTIHNLLGRLIAGQEVKAERLPSFEGEIIRGVKGKDLLQNNIDYINRSRSYYVMKIKSNLPSSRWKSDVIRFVHPVGFGFIAITLLTMFINVGLTLKHTETIINKYKNYKWDSGLPTEYADRIAKLTPTGEIEHDSVTGEAIYEPGPMAGVKYPLPDDYNAENNNSIFQGQLPSERRKLMSPLFDASGTTFAQFRDLVNKRLKDNIGNPRDPENPTQVKIDE
> |[Tevenvirinae _Enterobacteria_phage_T4_strain_wild]||_Enterobacteria_phage_T4_strain_wild.gb|Phage baseplate wedg..|3099|KJ477684.1(168922):83041-86139:1 ^RAST2:fig|1198136.58.peg.167^ Tevenvirinae _Enterobacteria_phage_T4_strain_wild|neighbours:(1),(1)|neighbour_genes:Phage baseplate wedg..,Phage baseplate wedg..|
MTVKAPSVTSLRISKLSANQVQVRWDDVGANFYYFVEIAETKTNSGENLPSNQYRWINLGYTANNSFFFDDADPLTTYIIRVATAAQDFEQSDWIYTEEFETFATNAYTFQNMIEMQLANKFIQEKFTLNNSDYVNFNNDTIMAALMNESFQFSPSYVDVSSISNFIIGENEYHEIQGSIQQVCKDINRVYLMESEGILYLFERYQPVVKVSNDKGQTWKAVKLFNDRVGYPLSKTVYYQSANTTYVLGYDKIFYGRKSTDVRWSADDVRFSSQDITFAKLGDQLHLGFDVEIFATYATLPANVYRIAEAITCTDDYIYVVARDKVRYIKTSNAPIDSDPLSPTYSERLFEPDTMTITGNPKAVCYKMDSICDKVFALIIGEVETLNANPRTSKIIDSADKGIYVLNHDEKTWKRVFGNTEEERRRIQPGYANMSTDGKLVSLSSSNFKFLSDNVVNDPETAAKYQLIGAVKYEFPREWLADKHYHMMAFIADETSDWETFTPQPMKYYAEPFFNWSKKSNTRCWINNSDRAVVVYADLKYTKVIENIPETSPDRLVHEYWDDGDCTIVMPNVKFTGFKKYASGMLFYKASGEIISYYDFNYRVRDTVEIIWKPTEVFLKAFLQNQEHETPWSPEEERGLADPDLRPLIGTMMPDSYLLQDSNFEAFCEAYIQYLSDGYGTQYNNLRNLIRNQYPREEHAWEYLWSEIYKRNIYLNADKRDAVARFFESRSYDFYSTKGIEASYKFLFKVLYNEEVEIEIESGAGTEYDIIVQSDSLTEDLVGQTIYTATGRCNVTYIERSYSNGKLQWTVTIHNLLGRLIAGQEVKAERLPSFEGEIIRGVKGKDLLQNNIDYINRSRSYYVMKIKSNLPSSRWKSDVIRFVHPVGFGFIAITLLTMFINVGLTLKHTETIINKYKNYKWDSGLPTEYADRIAKLTPTGEIEHDSVTGEAIYEPGPMAGVKYPLPDDYNAENNNSIFQGQLPSERRKLMSPLFDASGTTFAQFRDLVNKRLKDNIGNPRDPENPTQVKIDE
> |[Tevenvirinae _Enterobacteria_phage_T6]||_Enterobacteria_phage_T6.gb|Phage baseplate wedg..|3099|MH550421.1(168706):78089-81187:1 ^RAST2:fig|1198136.104.peg.153^ Tevenvirinae _Enterobacteria_phage_T6|neighbours:(1),(1)|neighbour_genes:Phage baseplate wedg..,Phage baseplate wedg..|
MTVKAPSVTSLRISKLSANQVQVRWDDVGANFYYFVEIAETKTNSGEKLPSNQYKWINLGYTANNSFFFDDADPLTTYIIRVATAAQDFEQSDWIYTEEFETFATNAYTFQNMIEMQLANKFIQEKFTLNNSDYVNFNNDTIMAALMNESFQFSPSYVDVSSISNFIIGENEYHEIQGSIQQVCKDINRVYLMESEGILYLFERYQPVVKVSNDKGQTWKAVKLFNDRVGYPLSKTVYYQSANTTYVLGYDKIFYGRKSTDVRWSADDVRFSSQDITFAKLGDQLHLGFDVEIFATYATLPANVYRIAEAITCTDDYIYVVARDKVRYIKTSNAPIDSDPLSPTYSERLFEPDTMTITGNPKAVCYKMDSIGDKVFALIIGEVETLNANPRTSKIIDSADKGIYVLNHDEKTWKRVFGNTEEERRRIQPGYANMSTDGKLVSLSSSNFKFLSDNVVNDPETAAKYQLIGAVKYEFPREWLADKHYHMMAFIADEKSDWETFTPQPMKYYAEPFFNWSKKSNTRCWINNSNRAVVVYADLKYTKVIENIPETSPDRLVHEYWDDGDCTIVMPNVKFTGFKKYASGMLFYKASGEIISYYDFNYRVRDTVEIIWKPTGVFLKAFLQNQEHETPWSPEEEHGLADPDLRPLIGTMMPDSYLLQDSNFEAFCEAYIQYLSDGYGTQYNNLRNLIRNKYPREEHAWEYLWSEIYKRNIYLNADKRDAVARFFESRSYDFYSTKGIEASYKFLFKVLYNEEVEIEIESGAGTEYDIIVQSDSLTEDLVGQTIYTATGRCNVTYIERSYSNGKLQWTVTIHNLLGRLIAGQEVKAERLPSFEGEIIRGVKGKDLLQNNIDYINRSRSYYVMKIKSNLPSSRWKSDVIRFVHPVGFGFIAITLLTMFINVGLTLKHTETIINKYKNYKWDSGLPTEYADRVAKLTPTGEIEHDSVTGEAIYEPGPMAGVEYPLPDDYNAENNNSIFQGQLPSERRKLMSPLFDASGTTFAQFRDLVNKRLKDNIGNPRDPENPTQVKIDE
>ID:YP_004063850.1 |[Escherichia phage vB_EcoM_VR7]||_Enterobacteria_phage_vB_EcoM-VR7_.gbk|7|3096|NC_014792(169285):78673-81768:1 ^GeneID:10021394^ Enterobacteria phage vB_EcoM-VR7, complete genome.|neighbours:ID:YP_004063849.1(1),ID:YP_004063851.1(1)|neighbour_genes:6,8|
MTVKAPSVTSLRIDKLSANQVSIKWDDVGSNFYYFVEIAQITENGVHIPTRDLIWRDLGYTADNEWFEQEYIRPLTSYQMRVSVAAMGFEQSDWEYTEEFETFATNAYTFEHMREFSLANKFIEEKFTNNNQRYINFNNDAIMASLMSEDFTWTSAYSHLSSISNYVLQEDQYHEIQGPIQAVCVDQNRTMLAELGGVLYLFERFQPMVKVSNDKGQNWYYIRLFNERIGNPVSRTVYYQTDTTTYVLGYDRIFYGRQSSDIRWSADDVRFSSEDITFAKVGSDINLGFDIEIFGNYARLPAYISQIAEAITVSDEFIYVAARGRVYKAKTSDAPIDTTPGSPTFGEKLFETGYSTITANPKAVCYKMDSVQGHTFALITGEVKEERQDPTKPENVVDSLDKGVYKLDPDTDTWTRVFGNTEEERRRIEHGYASMSTDGIEVFFSSSNFKYSVEPDTELPLKYPDEVNEAVKYVYDEQWIHDKHYLMMSFRAGEDSGFEEFKPGRMTYYAEPFFNWSRRDDTRCWITTSDRAMVVYNDVLYQYIIDTFGGTSPERIVHEYWNKGQVTITAPNIEFNSFKKYASGIMLHKNTGELIGYFEFDYRVRDEVRIIWKPKEIMLMAELQNQEHDIPWTPENENKEKDPDLQPLLTKMVPDSYLLQDSKFEKFCEYYLQFISDGSGTYYNNLLNLIRNQYPREEDAWEYLWSEMYKRNIYLSKEKRDEAVRFFQARQSDFWATKGTEASYKFLFKLLYNEDVEIDIESKNGTEYDIVVESDNISEDIVGQTIYTATGRSNVTYMERDYKDGKLRWRITIHNLLGRFIAGQEIKSERTSFEGMIVQGVRGKELLSNNIDYINRNRSYYVMTIKSNLPTSRYRNDVLRFVHPVGFGFIGITLLTMFVNVGLTLKHTETIINKLSNYRWSSGIPSEWNDRVAVIGVDGTIEKNPTTGEAIYNIAPNAGQPFPLPADYDAENDFSMFYGLLPSQRRGKYSPLFDQSAVTFSNWRALVDQRLKDDIGNPRDPVNPTQVNVNE
>ID:YP_006986707.1 |[Escherichia phage vB_EcoM_ACG-C40]||_Enterobacteria_phage_vB_EcoM_ACG-C40_.gbk|baseplate wedge init..|3099|NC_019399(167396):80721-83819:1 ^GeneID:13997980^ Enterobacteria phage vB_EcoM_ACG-C40, complete genome.|neighbours:ID:YP_006986706.1(1),ID:YP_006986708.1(1)|neighbour_genes:baseplate wedge subu..,baseplate wedge subu..|
MTVKAPSVTSLRISKLSANQVQVRWDDVGANFYYFVEIAETKTNSGENLPSNQYRWINLGYTANNSFFFDDADPLTSYIIRVATAAQDFEQSDWIYTEEFETFATNAYTFQNMIEMQLANKFIQEKFTLNNSDYVNFNNDTIMAALMNESFQFSPSYADVSSISNFIIGENEYHEIQGSIQQVCKDINRVYLMESEGILYLFERYQPVVKVSNDKGQTWKAVKLFNDRVGYPLSKTVYYQSASTTYVLGYDKIFYGRKSTDVRWSADDVRFSSQDITFAKLGDQLHLGFDVEIFGTYATLPANVYRIAEAITCTDDYIYVVARDKVRYIKTSNAPIDSDPLSPTYSERLFESDTMTITGNPKAVCYKMDSIGDKVFALIIGEVETLNANPRTSKIIDSTDKGIYVLNHDTKTWKRVFGNTEEERRRIQPGYANMSTDGKLVSLSSSNFKFLNDNVVNDPETVAKYQLIGAVKYEFPREWLADKHYHMMAFIADEKSDWETFTPQPMKYYAEPFFNWSKKSNTRCWINNSNRAVVVYADLKYTKVIENIPETSPDRLVHEYWDDGDCTIVMPNVKFTGFKKYASGMLFYKSSGEIISYYDFNYRVRDTVEIIWKPTGVFLKAFLQNQEHETPWSPEEEHGLADPDLRPLIGTMMPDSYLLQDSNFEAFCEAYIQYLSDGYGTQYNNLRNLIRNQYPREEHAWEYLWSEIYKRNIYLNADKRDAVARFFESRSYDFYSTKGIEASYKFLFKVLYNEEVEIEIESGAGTEYDIIVQSDSLTEDLVGQTIYTATGRCNVTYIERSYSNGKLQWTVTIHNLLGRLIAGQEVKAERLPSFEGEIIRGVKGKDLLQNNIDYINRSRSYYVMKIKSNLPSSRWKSDVIRFVHPVGFGFIAITLLTMFINVGLTLKHTETIINKYKNYKWDSGLPTEYADRVAKLTPTGEIEHDSVTGEAIYEPGPMAGVKYPLPDDYNAENNNSIFQGQLPSERRKLMSPLFDASGTTFAQFRDLVNKRLKDNIGNPRDPENPTQVKIDE
>ID:AWD91526.1 |[Enterobacteria phage vB_EcoM_IME339]||_Enterobacteria_phage_vB_EcoM_IME339_.gbk|baseplate wedge subu..|3039|MH051915(164366):85342-88380:-1 ^^ Enterobacteria phage vB_EcoM_IME339, complete genome.|neighbours:ID:AWD91525.1(-1),ID:AWD91527.1(-1)|neighbour_genes:baseplate wedge subu..,baseplate wedge subu..|
MQVRWDDVGANFYYFVEIAETKTDSGENLPSNQYRWINLGYTANNSFFFDDADPLTSYVIRVATAAQDFEQSDWIYTEEFETFATNAYTFQNMIEMQLANKFIQEKFTLNNSDYVNFNNDTIMAALMNESFQFSPSYVDVSSISNFIIGENEYHEIQGSIQQVCKDINRVYLMESEGILYLFERYQPVVKVSNDKGQTWKAVKLFNDRVGYPLSKTVYYQSANTTYVLGYDKIFYGRKSTDVRWSADDVRFSSQDITFAKLGDQLHLGFDVEIFATYATLPANVYRIAEAITCTDDYIYVVARDKVRYIKTSNAPIDSDPLSPTYSERLFEPDTMTITGNPKAVCYKMDSVGDKVFALIIGEVETLNANPRTSKIIDSADKGIYVLNHDTKTWKRVFGNTEEERRRIQPGYANMSTDGKLVSLSSSNFKFLSDNVVNDPETAAKYQLIGAVKYEFPREWLADKHYHMMAFIADEKSDWETFTPQPMKYYAEPFFNWSKKSNTRCWINNSDRVVVVYADLKYIKVIENIPETSPDRLVHEYWDDGDCTIVMPNVKFTGFKKYASGMLFYKASGEIISYYDFNYRVRDTVEIIWKPTEVFLKAFLQNQEHETPWSPEEERGLADPDLRPLIGTMMPDSYLLQDSNFEAFCEAYIQYLSDGYGTQYNNLRNLIRNKYPREEHAWEYLWSEIYKRNIYLNADKRDAVARFFESRSYDFYSTKGIEASYKFLFKVLYNEEVEIEIESGAGTEYDIIVQSDSLTEDLVGQTIYTATGRCNVTYIERSYSNGKLQWTVTIHNLLGRLIAGQEVKAERLPSFEGEIIRGVKGKDLLQNNIDYINRSRSYYVMKIKSNLPSSRWKSDVIRFVHPVGFGFIAITLLTMFINVGLTLKHTETIINKYKNYKWDSGLPTEYADRVAKLTPTGEIEHDSVTGEAIYEPGPMAGVEYPLPDDYNAENNNSIFQGQLPSERRKLMSPLFDASGTTFAQFRDLVNKRLKDNIGNPRDPENPTQVKIDE
>ID:AWD91782.1 |[Enterobacteria phage vB_EcoM_IME340]||_Enterobacteria_phage_vB_EcoM_IME340_.gbk|baseplate wedge subu..|3039|MH051916(165549):85628-88666:-1 ^^ Enterobacteria phage vB_EcoM_IME340, complete genome.|neighbours:ID:AWD91781.1(-1),ID:AWD91783.1(-1)|neighbour_genes:baseplate wedge subu..,baseplate wedge subu..|
MQVRWDDVGANFYYFVEIAETKTDSGENLPSNQYRWVNLGYTANNSFFFDDADPLTSYIIRVATAAQDFEQSDWIYTEEFETFATNAYTFQNMIEMQLANKFIQEKFTLNNSDYVNFNNDTIMAALMNESFQFSPSYVDVSSISNFIIGENEYHEIQGSIQQVCKDINRVYLMESEGILYLFERYQPVVKVSNDKGQTWKAVKLFNDRVGYPLSKTVYYQSANTTYVLGYDKIFYGRKSTDVRWSADDVRFSSQDITFAKLGDQLHLGFDVEIFATYATLPANVYRIAEAITCTDDYIYVVARDKVRYIKTSNAPIDSDPLSPTYSERLFEPDTMTITGNPKAVCYKMDSIGDKVFALIIGEVETLNANPRTSKIIDSVDKGIYVLNHDTKTWKRVFGNTEEERRRIQPGYANMSTDGKLVSLSSSNFKFLSDNVVNDPETVVKYQLIGAVKYEFPREWLADKHYHMMAFIADEKSDWETFTPQPMKYYAEPFFNWSKKSNTRCWINNSDRAVVVYADLKYTKVIENIPETSPDRLVHEYWDDGDCTIVMPNVKFTGFKKYASGMLFYKSSGEIISYYDFNYRVRDTVEIIWKPTGIFLKAFLQNQEHETPWSPEEEHGLADPDLRPLIGTMMPDSYLLQDSNFEAFCEAYIQYLSDGYGTQYNNLRNLIRNQYPREEHAWEYLWSEIYKRNIYLNADKRDAVARFFESRSYDFYSTKGIEASYKFLFKVLYNEEVEIEIESGAGTEYDIIVQSDSLTEDLVGQTIYTATGRCNVTYIERSYSNGKLQWTVTIHNLLGRLIAGQEVKAERLPSFEGEIIRGVKGKDLLQNNIDYINRSRSYYVMKIKSNLPSSRWKSDVIRFVHPVGFGFIAITLLTMFINVGLTLKHTETIINKYKNYKWDSGLPTEYADRVAKLTPTGEIEHDSVTGEAIYEPGPMAGVEYPLPDDYNAENNNSIFQGQLPSERRKLMSPLFDASGTTFAQFRDLVNKRLKDNIGNPRDPENPTQVKIDE
>ID:YP_009207346.1 |[Escherichia phage vB_EcoM_VR20]||_Enterobacteria_phage_vB_EcoM_VR20.gbk|baseplate wedge subu..|3096|NC_028894(170336):81695-84790:1 ^GeneID:26633845^ Enterobacteria phage vB_EcoM_VR20, complete genome.|neighbours:ID:YP_009207345.1(1),ID:YP_009207347.1(1)|neighbour_genes:baseplate wedge subu..,baseplate wedge subu..|
MTVKAPSVTSLRIDKLSANQVSIKWDDVGSNFYYFVEIAQITENGVRIPTRDLIWRDLGYTADNEWFEQEYIRPLTSYQMRVSVAAMGFERSDWEYTEEFETFATNAYTFEHMREFSLANKFIEEKFTNNNQSYINFNNDAIMASLMSEDFTWTSAYSHLSSISNYVLQEDQYHEIQGPIQAVCVDQNRTMLAELGGVLYLFERFQPMVKVSNDKGQNWYYIRLFNERIGNPVSRTVYYQTDTTTYVLGYDRIFYGRQSSDIRWSADDVRFSSEDITFAKVGSDINLGFDIEIFGNYARLPAYISQIAEAITVSDEFIYVAARGRVYKAKTSDAPIDTTPGSPTFGEKLFETGYSTITANPKAVCYKMDSVQGHTFALITGEVKEERQDPTKPENVVDSLDKGVYKLDPDTDTWTRVFGNTEEERRRIEHGYASMSTDGIEVFFSSSNFKYSVEPDTELPLKYPDEVNEAVKYVYDEQWIHNKHYLMMSFRAGEDSGFEEFKPGRMTYYAEPFFNWSRRDDTRCWITTSDRAMVVYNDILYQYIIDTFGGTSPERIVHEYWNKGRVTITAPNIEFNGFKKYASGIMLHKNTGELIGYFEFDYRVRDEVRIIWKPKEIMLMAELQNQEHDIPWTPENENKEKDPDLQPLLTKMVPDSYLLQDSKFEKFCEYYLQFISDGSGTYYNNLLNLIRNQYPREEDAWEYLWSEMYKRNIYLSKEKRDEAVRFFQARQSDFWATKGTEASYKFLFKLLYNEDVEIDIESKNGTEYDIVVESDNISEDIVGQTIYTATGRSNVTYMERDYKDGKLRWRITIHNLLGRFIVGQEIKSERTSFEGMIVQGVRGKELLSNNIDYINRNRSYYVMTIKSNLPTSRYRNDVLRFVHPVGFGFIGITLLTMFVNVGLTLKHTETIINKLSNYRWSSGIPSEWNDRVAVIGVDGTIEKNPTTGEAIYNIAPNAGQPFPLPADYDAENDFSMFYGLLPSQRRGKYSPLFDQSAVTFSNWRALVDQRLKDDIGNPRDPVNPTQVNVNE
>ID:YP_009209912.1 |[Escherichia phage vB_EcoM_VR25]||_Enterobacteria_phage_vB_EcoM_VR25_.gbk|baseplate wedge prot..|3096|NC_028925(170822):80874-83969:1 ^GeneID:26636332^ Enterobacteria phage vB_EcoM_VR25, complete genome.|neighbours:ID:YP_009209911.1(1),ID:YP_009209913.1(1)|neighbour_genes:baseplate wedge subu..,baseplate wedge subu..|
MTVKAPSVTSLRIDKLSANQVSIKWDDVGSNFYYFVEIAQITENGVHIPTRDLIWRDLGYTADNEWFEQEYIRPLTSYQMRVSVAAMGFEQSDWEYTEEFETFATNAYTFEHMREFSLANKFIEEKFTNNNQRYINFNNDAIMASLMSEDFTWTSAYSHLSSISNYVLQEDQYHEIQGPIQAVCVDQNRTMLAELGGVLYLFERFQPMVKVSNDKGQNWYYIRLFNERIGNPVSRTVYYQTDTTTYVLGYDRIFYGRQSSDIRWSADDVRFSSEDITFAKVGSDINLGFDIEIFGNYARLPAYISQIAEAITVSDEFIYVAARGRVYKAKTSDAPIDTTPGSPTFGEKLFETGYSTITANPKAVCYKMDSVQGHTFALITGEVKEERQDPTKPENVVDSLDKGVYKLDPVTDTWTRVFGNTEEERRRIEHGYASMSTDGIEVFFSSSNFKYSVEPDTELPLKYPDEVNEAVKYVYDEQWIHDKHYLMMSFRAGEDSGFEEFKPGRMTYYAEPFFNWSRRDDTRCWITTSDRAMVVYNDVLYQYIIDTFGGTSPERIVHEYWNKGQVTITAPNIEFNSFKKYASGIMLHKNTGELIGYFEFDYRVRDEVRIIWKPKEIMLMAELQNQEHDIPWTPENENKEKDPDLQPLLTKMVPDSYLLQDSKFEKFCEYYLQFISDGSGTYYNNLLNLIRNQYPREEDAWEYLWSEMYKRNIYLSKEKRDEAVRFFQARQSDFWATKGTEASYKFLFKLLYNEDVEIDIESKNGTEYDIVVESDNISEDIVGQTIYTATGRSNVTYMERDYKDGKLRWRITIHNLLGRFIAGQEIKSERTSFEGMIVQGVRGKELLSNNIDYINRNRSYYVMTIKSNLPTSRYRNDVLRFVHPVGFGFIGITLLTMFVNVGLTLKHTETIINKLSNYRWSSGIPSEWNDRVAVIGVDGTIEKNPTTGEAIYNIAPNAGQPFPLPADYDAENDFSMFYGLLPSQRRGKYSPLFDQSAVTFSNWRALVDQRLKDDIGNPRDPVNPTQVNVNE
>ID:YP_009214002.1 |[Escherichia phage vB_EcoM_VR26]||_Enterobacteria_phage_vB_EcoM_VR26_.gbk|baseplate wedge subu..|3096|NC_028957(171541):79081-82176:1 ^GeneID:26640458^ Enterobacteria phage vB_EcoM_VR26, complete genome.|neighbours:ID:YP_009214001.1(1),ID:YP_009214003.1(1)|neighbour_genes:baseplate wedge subu..,baseplate wedge subu..|
MSVKAPYVTSLRIDKLSANQVSIKWDNVGANFYYFVEIAPTKENGVAIPEENLLWRNLGYTPDNEWFEQDFIRPVSFYKMRVAVAAMGFEQSDWVYTEEFETFATNAYTFEHMREFTLTNKFIEEKFANNNQAYINFNNDAITASLMSEDFSFTPAYSHLSSISNYVLKEDQYHEIQGSIQPVCNDVNRTMIAELGGVLYLFERFQTTVKVSNDKGQNWYYVKLFNDRIGNPVSRTIYYQSDTTTYVLGYDRIFYGRKSSDVRWSADDVRFSSQDITFAKIGSDINLGFDIEIFGTYARLPAYISTIAEAITTTDSMIYVSGRDRVYKAKSSDAPIDNDPNSPTFGEKLFEAGFSTISGNPKAVCYKMDSIDGEVFALITGEVKEERQDPTKPENVVDSLSKGVYKLNTDTDTWTRVFGNTEDERRRIEHGYTSMSTDGIELFISSSNFHYSVEPDTALPEKYPDEVNSAVKYVYDEQWIHDKHYLMMSFRSNKDSGWEEFKPGRMTYYAEPFFNWSRRDDTRCWITTSDRALVVYNDMLYQKIIDTFGGSSPERIVHEYWNKGQVTVTAPNIEFNGFKKYASGIMLHKNTGELIGYFEFDYRMRDEVRLIWKPKEIMFTAELQNQEHDIPWTPDNDNQEKDPDLRPLLTKMVPDSYLLQDSNFEKFCEYYLQFISDGSGTYYNNLLNLIRNQYPREEDAWEYLWSEMYKRNIYLSKTKRDEVVRFFEARQSDFWATKGTEASYKFLFKLLYNEDVEIDIESKNGTEYDIIVESDNISEDIVGQTIYTPTGRSNVTYMERDYKQGKLRWRITIHNLLGRFIVGQEIKSERTSFEGMIVQGVRGKELLSNNIDYINRNRSYYVMTIKSSLPTSRYRNDVLRFVHPVGFGFVGITLLTMFVNAGLSLKHTETIINKLNNYRWSSGIPSEWCDRIAVIGVDSNIEKNPVTGEAVYNIAPNAGLPFPLPADYDAENDFSDFHGTLPSERRKKYSPLFDQSAVTFSNWRNLVNQRLKDDIGNPRDPRDPTQVKVNE
>ID:YP_009205848.1 |[Enterobacteria phage vB_EcoM_VR5]||_Enterobacteria_phage_vB_EcoM_VR5.gbk|baseplate wedge subu..|3096|NC_028881(170473):78879-81974:1 ^GeneID:26632461^ Enterobacteria phage vB_EcoM_VR5, complete genome.|neighbours:ID:YP_009205847.1(1),ID:YP_009205849.1(1)|neighbour_genes:baseplate wedge subu..,baseplate wedge subu..|
MSVQAPYVTSLRIDKLSANHVSILWDDVGANFYYFVELAQTKDAGVEIPDENLFWRNLGYTPNNEWFEETFISPNSFYKMRVAVAAQGFEQSEWVYTEEFETFATNAYTFEHMREFTLSNKFIEEKFTNNNQNYVNFNTDAIMASLMTEDFNFTPAYSHLSSISNYVLKAERFHEIQGSIQAVCKDPKRSILMELGGVLYLLERFQSTAKVSNDKGQNWHYIRLFNDRVGNPVSRTVHYQTETTTYVLGYDQIFYGRKSSDIRWSADDVRFSSQDVTFAKIGSDIDLPFEIEIFGSYAKLPLPISTIAEAICASDDFIYVAGRDRVYKAKTSEAPIDTDPSSPTYGEKIFESGYSTITGNPKAVCYKLDSIQGHTFALITGEVKEEKMDPTVEANVIDSESKGVYWLDVETDTWTRVFGNTEEERRRIEHGYTSMSTDGEELFFSSSNFRYEVEVDSELPLEYPEIVTSAVKYVKDEQWIHDKHYLMMSFRSNSKSDFKEFKPGRMAYYAEPFFSWSRRDGTRSWITTGDHAMVVYNDALYQKIIDLNSGSSPERIVHEIWNKGFCKVTSPNIEFNGFKKYSSGMMIHKSTGELVGYFEFDYRVRDEVRVIWKPKEIMFTAELQNQEHEIPWKPKEEVGEQDPDLQPLLVKMIPDSYLLQDSNFEKFCEYYLQFISDGSGTHYNNLLNLIRNQYPREEDSWEYLWSEIYKRNIYLSKEKRDEVVRFFQARQSDFWSTKGTEASYKFLFKLLYNEDVEIDIESKNSIEYDIIVESDNISEDIVGQTIYTPTGRSNVTYIERNYKQGKLQWRLTIHNLLGRFIVGQEIKSERTSFKGMIVQGVRGKELLSNNIDYINRNRSYYVMTIKSNLPTSRYRNDVLRFVHPVGFGFVGITLLSMFVNVGLTLKHTETIINILKNYKWDAGLPSEWYDRVAVIGFDGNIERDPRTGAPVYNVGPKAGEPFDIPADYDAENDFSIFQGQLPHERVKKHSPLFDQSAVTFANWRELVDKRLKDDIGNPRDPKVPTQVKLND
> |[Tevenvirinae _Erwinia_phage_Cronus]||_Erwinia_phage_Cronus.gb|Phage baseplate wedg..|3096|MH059636.2(175774):81613-84708:1 ^RAST2:fig|1198136.105.peg.194^ Tevenvirinae _Erwinia_phage_Cronus|neighbours:(1),(1)|neighbour_genes:baseplate wedge subu..,Phage baseplate wedg..|
MTIKAPFVTSLRIGKLSANQVLIQWDSVGSNFYYFVEIAQTRDQNGVELSTSDYQWRNLGYTPDNDWFEETYITPLSYFKMRVSVAAEGFDRSDWVTTEEFQTFETNAYTFEMMNELTLVNKFISEKFTKNNTSYVDFNTDTIVASLMNESFQFSTEYSDISSISNYIVSEDEYHEIQGEIEKVCVDKDRTMLAEIDGVLYLFERFQPVVKVSQDKGQNWYYVKLFNDRVGNPVSRTCIYQSVNTSYVLGYDRIFYGRQSNDVRWSADDVRFSSQDVTFAQLGDQLHLGFDVEIFGTYARLPGDVAKYAEALACTDDNLYVVSRDTVRYVKLSNAPIDTDPTSTTFGEKLFETDVLNITGNDKAVCYKMDSINNKLYALITGEVKSYGLDPTVPANVIDSESKGVYILDGDKFVRIFGNTEEERRRIEHTWTNMSTNGDEIFFNSADFRFNNLVADPETVAKYSDHVTSAVKYIQDIEFHHQKHYNMMSFRAGIDSDYRTFTPGRMRYYAEPWFNYMRRSGGRNWINNSNHAVVVYNDVIFQKNVENYGPSSPSRITHEVWNKGEATFTMPNVNFNGFIKYASGVMFHKTSGELIAFYQFNYRVRDDVDILWKPKNIFFTAELQNQTHETPWTPETDSGLRDPDLRPLLNKMMPDAYLLEDSNFEKFSEYYLQFLSDGYGTSYNNLLNLIRNKYPREEHAWEYLWSEVYKRNIYLDKARRDEVSRFFESRRSDFYSTKGIEDSYKFLFRLLYNEDVEIDIESKNTTEYDIIVDSNNVSQDLIGRTIYTPSGRCNVTYVERSYVKGKLQWTITIHNMLGRFIVGQEVKSENSAFEGMIVRGVRGKELISNSIDYINRDRSYYVMRIRSVLPTSRWKNDVLRFVHPVGFGFIGVTLLTMFINVGLTMKHTETIINMYKNYRFDAGIPTMWPDRIASLDANGNIEHDPINGKPLYLTSPNAGKEFPVPDDYNEENNDSMLWDLNPTERRRDMSPLFDQSAVTFSQFRDLVNKRLKDDIGNPRDPSDPTQVLIDE
>ID:YP_009592802.1 |[Escherichia coli O157 typing phage 3]||_Escherichia_coli_O157_typing_phage_3_.gbk|hypothetical protein|3099|NC_041863(168733):63060-66158:-1 ^GeneID:40068296^ Escherichia coli O157 typing phage 3, complete genome.|neighbours:ID:YP_009592801.1(-1),ID:YP_009592803.1(-1)|neighbour_genes:hypothetical protein,hypothetical protein|
MTVKAPAVTSLRISKLSANQVQIRWDDVGANFYYFVEIAETKTADGEIIPPASYRWINLGYTPNNNWFESSLDPLTSYIIRVSTAAEGFERSDWVYTEIFESFQTNAYTFQHMIEMQLANTFIREKFTNNNMAYVDFNNDTIMAALMNESFQFSPAYADISSIKNFIIGENEYHEIQGSIQQVCHDINRVYLMESEGILYLFERYQPVVKVSNDKGQTWKSVKLFNDRVGYPVSRTVYYQTDYTTYVLGYDKLFYGRKSTDVRWSADDVRFSSQDITFAKIGDQLNLGFDVEIFGNYASLPANVSRIAEAIVCNDDYVYVAARDKVRFIKTSNAPIDSDPLSPTYSERLFEQETFNITGNPKAVCYKMDSVGGKIFALIIGEVVNLNDDPRTTPIVDSADKGIYVLDHDAGTFKRVFGNTEEERRRIEPGYTSMSTDGVELSISSSNFKFLESDIVDDPKTQIKYGLIGAVKYEYPREWLADKHYHMMAFISTEDSQWESFTPQPMEYYAEPFFSYSRKSGTRCWINNSDKAVVIYSDLLYTKVIENHPLSSSDREVHEYWKDGDCTIVMPNVDFTGFKKYASGMIFYKSSGEIISYYDFSYRVRDNVSIIWKPTNIFLTASLQNQEKDTTWTPVEENGIADPDLRPLLTTMMPESYLLDNTNFEAFCEAYIQYLSDGYGTHYNNLLNLIKNQYPREEHAWEYLWSEIYKRNIYLNAEKRDLVSRFFESRSYDFYSTKGTEASYKFLFKVLYNEDVEIEIESSSGTEYDIIIESDSLTEDLVGQTIYTATGRCNVTYIERSYSKGKLQWTVTIHNLLGRLIQGQEVKAERLPGFEGEIVRGIKGKELSQNNIDYINRGRAYYVMKIKSKLPSSRWKSDVLRFVHPVGFGFIAITLLTMFINTGLTLKHVETIINKYKNYKWDSGLPTKYADRVAKLDPQGNVEFDPITGKAIYEIGPMAGQDYPLPEDYNAENNNSIFQGQLPSERRKLMSPLFDASGTTFSRFRDLVEQRLIDNVGNPRDPVNPPQVKLDE
>ID:YP_009593154.1 |[Escherichia coli O157 typing phage 6]||_Escherichia_coli_O157_typing_phage_6_.gbk|hypothetical protein|3099|NC_041864(160570):94403-97501:1 ^GeneID:40068651^ Escherichia coli O157 typing phage 6, complete genome.|neighbours:ID:YP_009593153.1(1),ID:YP_009593155.1(1)|neighbour_genes:hypothetical protein,hypothetical protein|
MTVKAPAVTSLRISKLSANQVQIRWDDVGANFYYFVEIAETKTADGEIIPPASYRWINLGYTPNNNWFESSLDPLTSYIIRVSTAAEGFERSDWVYTEIFESFQTNAYTFQHMIEMQLANTFIREKFTNNNMAYVDFNNDTIMAALMNESFQFSPAYADISSIKNFIIGENEYHEIQGSIQQVCHDINRVYLMESEGILYLFERYQPVVKVSNDKGQTWKSVKLFNDRVGYPVSRTVYYQTDYTTYVLGYDKLFYGRKSTDVRWSADDVRFSSQDITFAKIGDQLNLGFDVEIFGNYASLPANVSRIAEAIVCNDDYVYVAARDKVRFIKTSNAPIDSDPLSPTYSERLFEQETFNITGNPKAVCYKMDSVGGKIFALIIGEVVNLNDDPRTTPIVDSADKGIYVLDHDAGTFKRVFGNTEEERRRIEPGYTSMSTDGVELSISSSNFKFLESDIVDDPKTQIKYGLIGAVKYEYPREWLADKHYHMMAFISTEDSQWESFTPQPMEYYAEPFFSYSRKSGTRCWINNSDKAVVIYSDLLYTKVIENHPLSSSDREVHEYWKDGDCTIVMPNVDFTGFKKYASGMIFYKSSGEIISYYDFSYRVRDNVSIIWKPTNIFLTASLQNQEKDTTWTPVEENGIADPDLRPLLTTMMPESYLLDNTNFEAFCEAYIQYLSDGYGTHYNNLLNLIKNQYPREEHAWEYLWSEIYKRNIYLNAEKRDLVSRFFESRSYDFYSTKGTEASYKFLFKVLYNEDVEIEIESSSGTEYDIIIESDSLTEDLVGQTIYTATGRCNVTYIERSYSKGKLQWTVTIHNLLGRLIQGQEVKAERLPGFEGEIVRGIKGKELSQNNIDYINRGRAYYVMKIKSKLPSSRWKSDVLRFVHPVGFGFIAITLLTMFINTGLTLKHVETIINKYKNYKWDSGLPTKYADRVAKLDPQGNVEFDPITGKAIYEIGPMAGQDYPLPEDYNAENNNSIFQGQLPSERRKLMSPLFDASGTTFSRFRDLVEQRLIDNVGNPRDPVNPPQVKLDE
>ID:YP_009225099.1 |[Escherichia phage APCEc01]||_Escherichia_phage_APCEc01_.gbk|baseplate wedge subu..|3099|NC_029091(168771):96969-100067:-1 ^GeneID:26796052^ Escherichia phage APCEc01, complete genome.|neighbours:ID:YP_009225098.1(-1),ID:YP_009225100.1(-1)|neighbour_genes:baseplate wedge subu..,baseplate wedge subu..|
MTVKAPAVTSLRISKLSANQVQIRWDDVGANFYYFVEIAETKTADGEIIPPASYRWINLGYTPNSNWFESSLDPLTSYIIRVSTAAEGFERSDWVYTEIFESFQTNAYTFQHMIEMQLANTFIREKFTNNNMSYVDFNNDTIMAALMNESFQFSPAYADISSIKNFIIGENEYHEIQGSIQQVCHDINRVYLMESEGILYLFERYQPVVKVSNDKGQTWKSVKLFNDRVGYPVSRTVYYQTGYTTYVLGYDKLFYGRKSTDVRWSAGDVRFSSQDITFAKIGDQLNLGFDVEIFGNYASLPANVSRIAEAIVCNDDYVYVAARDKVRFIKTSNAPIDSDPLSPTYSERLFEQETFNITGNPKAVCYKMDSVGGKIFALIIGEVVNLNDDPRTTPIVDSADKGVYVLDHDAGTFKRVFGNTEEERRRIEPGYTSMSTDGVELSISSSNFKFLESDIVDDPKTQIKYGLIGAVKYEYPREWLADKHYHMMAFISTEDSQWESFTPQPMEYYAEPFFSYSRKSGTRCWINNSDKAVVIYSDLLYTKVIENHPLSSSDREVHEYWKDGDCTIVMPNVDFAGFKKYASGMIFYKSSGEIISYYDFSYRVRDNVSIIWKPTNIFLTASLQNQEKDTTWTPVEEDGIADPDLRPLLTTMMPESYLLDNTNFEAFCEAYIQYLSDGYGTHYNNLLNLIKNQYPREEHAWEYLWSEIYKRNIYLNAEKRDLVSRFFESRSYDFYSTKGTEASYKFLFKVLYNEDVEIEIESSSGTEYDIIIESDSLTEDLVGQTIYTATGRCNVTYIERSYSKGKLQWTVTIHNLLGRLIQGQEVKAERLPGFEGEIVRGIKGKELSQNNIDYINRGRAYYVMKIKSKLPSSRWKSDVLRFVHPVGFGFIAITLLTMFINTGLTLKHVETIINKYKNYKWDSGLPTKYADRVAKLDPQGNVEFDPITGKAIYEIGPMAGQDYPLPEDYNAENNNSIFQGQLPSERRKLMSPLFDASGTTFSRFRDLVEQRLIDNVGNPRDPVNPPQVKLDE
> |[Tevenvirinae _Escherichia_phage_AnYang]||_Escherichia_phage_AnYang.gb|Phage baseplate wedg..|3093|MK234886.1(169215):49596-52688:1 ^RAST2:fig|1198136.106.peg.115^ Tevenvirinae _Escherichia_phage_AnYang|neighbours:(1),(1)|neighbour_genes:baseplate wedge subu..,baseplate wedge tail..|
MSVQAPSVTSLRIDKLSANHVSILWDDVGANFYYFVELAQTKDAGESIPDDKLFWRNLGYTPNNNWFEERFISPNSFYKMRVAVAAQGFEQSDWVYTEEFETFSTNAYTFEHMREFTLSNKFIEEKFTKNNQSYVDFNSDAIMASMMTEDFTWTPAYSHLSSISNYVLKADRFHEIQGSIQAVCKDPNRSILMELGGVLYLLERFQNTAKVSNDKAQNWHYIRLFNDRVGNPVSRTAHYQTDTTTYVLGYDRIFYGRKSSDIRWSADDVRFSSQDVTFAKIGSDIDLDFEIEIFGSYARLPLAISTIAEAMCASDDFIYVAARDRVYKAKTTDAPIDTDPGSPTYGEKIFESGYSTITGNPKAVCYKLDSIQGNTFALITGEVKEERMDPTKEENVVDSESKGVYWLDVETDTWTRVFGNTVEERRRIEHGYTSMSTDGEEIFFSSSNFKYEVEVDNELPLEYPIVASAVKYVKDEQWIHDKHYLMMSFRANSKSDFKEFKPGRMAYYAEPFFSWSRRDGTRSWITTSNHAMVVYNDALYQKIIDLNSGSSPERIIREIWDKGFCTVTCPNIEFNGFKKYSSGIMIHKSSGELVGYFEFDYRVRDEVRIIWKPKEIMFTAELQNQEHEIPWTPKEETGEQDPDLRPLLVKMVPDSYLLQDSNFEKFCEYYLQFISDGSGTHYNNLLNLIRNQYPREEDAWEYLWSEIYKRNIYLSKEKRDEVVRFFQARQSDFWSTKGTEASYKFLFKLLYNEDVEIDIESKNSIEYDIIVESDNISEDIVGQTIYTPTGRSNVTYIERNYKDGKLQWRLTIHNLLGRFIVGQEIKSERTSFKGMIVQGVRGKELLSNNIDYINRNRSYYVMTIKSNLPTSRYRNDVLRFVHPVGFGFIGITLLSMFVNVGLTLKHTETIINILKNYKWDSGLPSEWYDRVAVIGFDGNIERDPRTGLPVYNVGPKAGEPFPIPDGYDAENDFSVFQGQLPHERIKKHSPLFDQSAVTFSKWRALVDDRLKADIGNPRDPQDPTQVKIDD
> |[Tevenvirinae Escherichia_phage_CF2]||_Escherichia_phage_CF2.gb|Phage baseplate wedg..|3039|NC_041919.1(168188):74666-77704:-1 ^RAST2:fig|1198136.52.peg.101^ Tevenvirinae Escherichia_phage_CF2|neighbours:(-1),(-1)|neighbour_genes:Phage baseplate wedg..,Phage baseplate wedg..|
MQVRWDDVGANFYYFVEIAETKTDSGENLPSDQYRWINLGYTANNSFFFDDADPLTSYIIRVATAAQDFEQSDWVYTEEFETFATNAYTFQNMIEMQLANKFIQEKFTLNNSNYVNFNNDTIMAALMNESFQFSPSYVDVSSISNFIIGENEYHEIQGSIQQVCKDINRVYLMESEGILYLFERYQPVVKVSNDKGQTWKAVKLFNDRVGYPLSKTVYYQSANTTYVLGYDKIFYGRKSTDVRWSADDVRFSSQDITFAKLGDQLHLGFDVEIFGTYATLPANVYRIAEAITCTDDYIYVVARDKVRYIKTSNAPIDSDPLSPTYSERLFEPDTMTITGNPKAVCYKMDSIGDKVFALIIGEVETLNANPRTSKIIDSADKGIYVLNHDTKTWKRVFGNTEEERRRIQPGYANMSTDGKLVSLSSSNFKFLNDNVVNDPETVAKYQLIGAVKYEFPREWLADKHYHMMAFIADEKSDWETFTPQPMKYYAEPFFNWSKKSNTRCWINNSNRAVVVYADLKYTKVIENIPETSPDRLVHEYWDDGDCTIVMPNVKFTGFKKYASGMLFYKSSGEIISYYDFNYRVRDTVEIIWKPTGVFLKAFLQNQEHETPWSPEEEHGLADPDLRPLIGTMMPDSYLLQDSNFEAFCEAYIQYLSDGYGTQYNNLRNLIRNQYPREEHAWEYLWSEIYKRNIYLNADKRDAVARFFESRSYDFYSTKGIEASYKFLFKVLYNEEVEIEIESGAGTEYDIIVQSDSLTEDLVGQTIYTATGRCNVTYIERSYSNGKLQWTVTIHNLLGRLIAGQEVKAERLPSFEGEIIRGVKGKDLLQNNIDYINRSRSYYVMKIKSNLPSSRWKSDVIRFVHPVGFGFIAITLLTMFINVGLTLKHTETIINKYKNYKWDSGLPTEYADRVAKLTPTGEIEYDSVTGEAIYEPGPMAGVEYPLPDDYNAENNNSIFQGQLPSERRKLMSPLFDASGTTFAQFRDLVNKRLKDNIGNPRDPENPTQVKIDE
>ID:QBO61163.1 |[Escherichia phage D5505]||_Escherichia_phage_D5505_.gbk|putative baseplate w..|3099|MK327929(168049):81044-84142:1 ^^ Escherichia phage D5505, complete genome.|neighbours:ID:QBO61162.1(1),ID:QBO61164.1(1)|neighbour_genes:putative baseplate w..,putative baseplate w..|
MTVKAPSVTSLRISKLSANQVQVRWDDVGANFYYFVEIAETKTNSGENLPSNQYRWINLGYTANNSFFFDDADPLTSYIIRVATAAQDFEQSDWIYTEEFETFATNAYTFQNMIEMQLANKFIQEKFTLNNSDYVNFNNDTIMAALMNESFQFSPSYVDVSSISNFIIGENEYHEIQGSIQQVCKDINRVYLMESEGILYLFERYQPVVKVSNDKGQTWKAVKLFNDRVGYPLSKTVYYQSANTTYVLGYDKIFYGRKSTDVRWSADDVRFSSQDITFAKLGDQLHLGFDVEIFGTYATLPANVYRIAEAITCTDDYIYVVARDKVRYIKTSNAPIDSDPLSPTYSERLFESDTMTITGNPKAVCYKMDSIGDKVFALIIGEVETLNANPRTSKIIDSTDKGIYVLNHDTKTWKRVFGNTEEERRRIQPGYANMSTDGKLVSLSSSNFKFLNDNVVNDPETVAKYQLIGAVKYEFPREWLADKHYHMMAFIADEKSDWETFTPQPMKYYAEPFFNWSKKSNTRCWINNSNRAVVVYADLKYTKVIENIPETSPDRLVHEYWDDGDCTIVMPNVKFTGFKKYASGMLFYKSSGEIISYYDFNYRVRDTVEIIWKPTGVFLKAFLQNQEHETPWSPEEEHGLADPDLRPLIGTMMPDSYLLQDSNFEAFCEAYIQYLSDGYGTQYNNLRNLIRNQYPREEHAWEYLWSEIYKRNIYLNADKRDAVARFFESRSYDFYSTKGIEASYKFLFKVLYNEEVEIEIESGAGTEYDIIVQSDSLTEDLVGQTIYTATGRCNVTYIERSYSNGKLQWTVTIHNLLGRLIAGQEVKAERLPSFEGEIIRGVKGKDLLQNNIDYINRSRSYYVMKIKSNLPSSRWKSDVIRFVHPVGFGFIAITLLTMFINVGLTLKHTETIINKYKNYKWDSGLPTEYADRVAKLTPTGEIEYDSVTGEAIYEPGPMAGVEYPLPDDYNAENNNSIFQGQLPSERRKLMSPLFDASGTTFAQFRDLVNKRLKDNIGNPRDPENPTQVKIDE
> |[Tevenvirinae Escherichia_phage_ECD7]||_Escherichia_phage_ECD7.gb|baseplate wedge subu..|3087|NC_041936.1(164706):72088-75174:1 ^RAST2:fig|1198136.56.peg.147^ Tevenvirinae Escherichia_phage_ECD7|neighbours:(1),(1)|neighbour_genes:baseplate wedge subu..,baseplate wedge subu..|
MIKAPSVTSLTIEKLSANQAYITWDDVGENFFYFVELAETRTRDGEIIPVDELSWVNLGYTADQNWFEDKNLFPEYYYKFRVAVAAEGFEQSKWVETEEFQTFKTNAYNFSMMREFNLANEFIKEKFTYDNREYVKFNTDLIQASLMKEDFVFSPEYANMTNISNYIVVDENFHEIQDHIEKVCTDINRTMLAEMNGVLYLFERFQPIVKVSNDKGQSWKAYKAFNDRVGNPVSRTCVYQSKTTTYVLGYDRIFYGRQASDTRWSADDVRFSDDTITFAKVGDENDLGFDVEVFGVFSRLTGDTTKYAEAMACSDDYLWVGAKDVIRRIRLKNTPVDTVQGSPTFGEKIFDPDVIRVTGNDKAVIQKMDVIDGKLLVFVTGEVKQRYQDPTKPENVVPSDDAGVYLIGSDGLSFQRVFGNTPQEREYIQHGFSNMSTNGDEVFISHYNHHFESILPDPETAAKYELGEAVKYSQEPTYLTDKKIHQTTFRASYDDLRIWELGPQAYYNEADYTWMRRNGVRVWITNDNRPLVVYPEVVYTQEVDTSGILDQNRVNREVYDKGTVTCYLNNVKFEGFKQYASGVMFHKNTGEIIGFYQFNYRVRDQVGVYWKPTNVAFVAELQNQVREVPWVPVHYDREQDPDLRPLLNKMTPDSFLLENENFRKFSEYYLQFLSDGSGTYYNKLKNLIKNKYPREKDAYEYLWSEMNKRNIYADKNKRDAVVRFFESRKSDFYSTKGVEASYKFLFKLLYNEDVEIEVESQAGLEYDIVVSSTNIDEDIVGRTIYTPTGRANVTYLEREYEGGRLRWRVTIHNLIGRFEEGQVIKSEKTAFEGMILVGVRGKELLSSSIDYINRSRSQYTMKIKSALPVSRYANDVMRFVHPVGFGFIGVTLLTMFINSGLSMKHTETIIQSLKNYKFDSGLPSVYPDRVADLDVDGNIKKDPLTGKALYLTSPLIGEEFPVPPEYDQENSELFHGLKASERRFAMSPLFDQSAVTFSMFRELVDKRLKDNIGNPRDPKNPTQRKING
>ID:YP_009102625.1 |[Escherichia phage ECML-134]||_Escherichia_phage_ECML-134_.gbk|phage baseplate wedg..|3099|NC_025449(166783):80066-83164:1 ^GeneID:22111808^ Escherichia phage ECML-134, complete genome.|neighbours:ID:YP_009102624.1(1),ID:YP_009102626.1(1)|neighbour_genes:phage baseplate wedg..,phage baseplate wedg..|
MTVKAPSVTSLRISKLSANQVQVRWDDVGANFYYFVEIAETKTNSGEKLPSNQYRWINLGYTANNSFFFDDADPLTTYIIRVATAAQDFEQSDWIYTEEFETFATNAYTFQNMIEMQLANKFIQEKFTLNNSDYVNFNNDTIMAALMNESFQFSPSYVDVSSISNFIIGENEYHEIQGSIQQVCKDINRVYLMESEGILYLFERYQPVVKVSNDKGQTWKAVKLFNDRVGYPLSKTVYYQSANTTYVLGYDKIFYGRKSTDVRWSADDVRFSSQDITFAKLGDQLHLGFDVEIFATYATLPANVYRIAEAITCTDDYIYVVARDKVRYIKTSNAPIDSDPLSPTYSERLFEPDTMTITGNPKAVCYKMDSIGDKVFALIIGEVETLNANPRTSKIIDSADKGIYVLNHDEKTWKRVFGNTEEERRRIQPGYANMSTDGKLVSLSSSNFKFLSDNVVNDPETAAKYQLIGAVKYEFPREWLADKHYHMMAFIADEKSDWETFTPQPMKYYAEPFFNWSKKSNTRCWINNSDRAVVVYADLKYTKVIENIPETSPDRLVHEYWDDGDCTIVMPNVKFTGFKKYASGMLFYKASGEIISYYDFNYRVRDTVEIIWKPTEVFLKAFLQNQEHETPWSPEEERGLADPDLRPLIGTMMPDSYLLQDSNFEAFCEAYIQYLSDGYGTQYNNLRNLIRNQYPREEHAWEYLWSEIYKRNIYLNADKRDAVARFFESRSYDFYSTKGIEASYKFLFKVLYNEEVEIEIESGAGTEYDIIVQSDSLTEDLVGQTIYTATGRCNVTYIERSYSNGKLQWTVTIHNLLGRLIAGQEVKAERLPSFEGEIIRGVKGKDLLQNNIDYINRSRSYYVMKIKSNLPSSRWKSDVIRFVHPVGFGFIAITLLTMFINVGLTLKHTETIINKYKNYKWDSGLPTEYADRIAKLTPTGEIEHDSVTGEAIYEPGPMAGVKYPLPDDYNAENNNSIFQGQLPSERRKLMSPLFDASGTTFAQFRDLVDKRLKDNIGNPRDPENPTQVKIDE
> |[Tevenvirinae Escherichia_phage_EcWhh-1]||_Escherichia_phage_EcWhh-1.gb|Phage baseplate wedg..|3096|MH791409.1(170524):143150-146245:1 ^RAST2:fig|1198136.71.peg.271^ Tevenvirinae Escherichia_phage_EcWhh-1|neighbours:(1),(1)|neighbour_genes:baseplate wedge subu..,Phage baseplate wedg..|
MSVQAPYVTSLRIDKLSANHVSILWDDVGANFYYFVELAQTKDAGVEIPDDRLFWRNLGYTPNNEWFEEAFISPNSFYKMRVAVAAQGFEQSEWVYTEEFETFSTNAYTFEHMREFTLSNKFIEEKFTKNNQNYVNFNTDAIMASLMTEDFNFTPAYSHLSSISNYVLKADRFHEIQGSIQAVCKDPRRSILMELGGVLYLLERFQSTAKVSNDKGQNWHYIRLFNDRVGNPVSRTAHYQTETTTYVLGYDQIFYGRKSSDIRWSADDVRFSSQDVTFAKIGSDIDLPFEIEIFGSYAKLPLPISTIAEAMCASDDFIYVAGRDRVYKAKTSEAPIDTDPSSPTYGEKIFESGYSTITGNPKAVCYKLDSIQGHTFALITGEVKEEKMDPTVEANVIDSESKGVYWLDVETDTWTRVFGNTEEERRRIEHGYTSMSTDGEELFFSSSNFRYEVEVDSELPWKYPEIVTSAVKYVKDEQWIHNKHYLMMSFRSNSKSDFKEFKPGRMAYYAEPFFSWSRRDGTRSWITTGDHAMVVYNDALYQKVIDLNSGSSPERIVHEIWNKGFCKVTSPNIEFNGFKKYSSGMMIHKSTGELVGYFEFDYRVRDEVRVIWKPKEIMFTAELQNQEHEIPWAPKEETGEQDPDLKPLLVKMVPDSYLLQDSNFEKFCEYYLQFISDGSGTHYNNLLNLIRNQYPREEDSWEYLWSEIYKRNIYLSKEKRDEVVRFFQARQSDFWSTKGTEASYKFLFKLLYNEDVEIDIESKNSIEYDIIVESDNISEDIVGQTIYTPTGRSNVTYIERNYKDGKLQWRLTIHNLLGRFIVGQEIKSERTSFKGMIVQGVRGKELLSNNIDYINRNRSYYVMTIKSNLPTSRYRNDVLRFVHPVGFGFIGITLLSMFVNVGLTLKHTETIINILKNYKWDSGLPSEWYDRVAVIGFDGNIERDPRTGAPMYNVGPKAGEPFDIPADYDAENDFSVFQGQLPHERIKKHSPLFDQSAVTFANWRALVDKRLKDDIGNPRDPKVPTQVKIND
> |[Tevenvirinae Escherichia_phage_HP3]||_Escherichia_phage_HP3.gb|Phage baseplate wedg..|3099|NC_041920.1(170254):94765-97863:1 ^RAST2:fig|1198136.53.peg.190^ Tevenvirinae Escherichia_phage_HP3|neighbours:(1),(1)|neighbour_genes:Phage baseplate wedg..,Phage baseplate wedg..|
MTVKAPAVTSLRISKLSANQVQIRWDDVGANFYYFVEIAETKTADGEIIPPASYRWINLGYTPNSNWFESSLDPLTSYIIRVSTAAEGFERSDWVYTEIFESFQTNAYTFQHMIEMQLANTFIREKFTNNNMAYVDFNNDTIMAALMNESFQFSPAYADISSIKNFIIGENEYHEIQGSIQQVCHDINRVYLMESEGILYLFERYQPVVKVSNDKGQTWKSVKLFNDRVGYPVSRTVYYQTDYTTYVLGYDKLFYGRKSTDVRWSADDVRFSSQDITFAKIGDQLNLGFDVEIFGNYASLPANVSRIAEAIVCNDDYVYVAARDKVRFIKTSNAPIDSDPLSPTYSERLFEQETFNITGNPKAVCYKMDSVGGKIFALIIGEVVNLNDDPRTTPIVDSADKGVYVLDHDAGTFKRVFGNTEEERRRIEPGYTSMSTDGVELSISSSNFKFLESDIVDDPKTQVKYGLIGAVKYEYPREWLADKHYHMMAFISTEDSQWESFTPQPMEYYAEPFFSYSRKSGTRCWINNSDKAVVIYSDLLYTKVIENHPLSSSDREVHEYWKDGDCTIVMPNVDFTGFKKYASGMIFYKSSGEIISYYDFSYRVRDNVSIIWKPTNIFLTASLQNQEKDTTWTPVEENGIADPDLRPLLTTMMPESYLLDNTNFEAFCEAYIQYLSDGYGTHYNNLLNLIKNQYPREEHAWEYLWSEIYKRNIYLNAEKRDLVSRFFESRSYDFYSTKGTEASYKFLFKVLYNEDVEIEIESSSGTEYDIIIESDSLTEDLVGQTIYTATGRCNVTYIERSYSKGKLQWTVTIHNLLGRLIQGQEVKAERLPGFEGEIVRGIKGKELSQNNIDYINRGRAYYVMKIKSKLPSSRWKSDVLRFVHPVGFGFIAITLLTMFINTGLTLKHVETIINKYKNYKWDSGLPTKYADRVAKLDPQGNVEFDPITGKAIYEIGPMAGQDYPLPEDYNAENNNSIFQGQLPSERRKLMSPLFDASGTTFSRFRDLVEQRLIDNVGNPRDPVNPPQVKLDE
> |[Tevenvirinae _Escherichia_phage_HY01]||_Escherichia_phage_HY01.gb|Phage baseplate wedg..|3099|NC_027349.1(166977):80118-83216:1 ^RAST2:fig|1198136.95.peg.166^ Tevenvirinae _Escherichia_phage_HY01|neighbours:(1),(1)|neighbour_genes:Phage baseplate wedg..,Phage baseplate wedg..|
MTVKAPSVTSLRISKLSANQVQVRWDDVGANFYYFVEIAETKTNSGENLPSNQYRWINLGYTANNSFFFDDADPLTSYIIRVATAAQDFEQSDWIYTEEFETFATNAYTFQNMIEMQLANKFIQEKFTLNNSDYVNFNNDTIMAALMNESFQFSPSYVDVSSISNFIIGENEYHEIQGSIQQVCKDINRVYLMESEGILYLFERYQPVVKVSNDKGQTWKAVKLFNDRVGYPLSKTVYYQSANTTYVLGYDKIFYGRKSTDVRWSADDVRFSSQDITFAKLGDQLHLGFDVEIFATYATLPANVYRIAEAITCTDDYIYVVARDKVRYIKTSNAPIDSDPLSPTYSERLFEPDIMTITGNPKAVCYKMDSIGDKVFALIIGEVETLNANPRTSKIIDSADKGIYVLNHDTKTWKRVFGNTEEERRRIQPGYANMSTDGKLVSLSSSNFKFLSDNVVNDPETAAKYQLIGAVKYEFPREWLADKHYHMMAFIADEKSDWETFAPQPMKYYAEPFFNWSKKSNTRCWINNSDRVVVVYADLKYTKVIENIPETSPDRLVHEYWDDGDCTIVMPNVKFTGFKKYASGMLFYKASGEIISYYDFNYRVRDTVEIIWKPTEVFLKAFLQNQEHETPWSPEEERGLADPDLRPLIGTMMPDSYLLQDSNFEAFCEAYIQYLSDGYGTQYNNLRNLIRNKYPREEHAWEYLWSEIYKRNIYLNADKRDAVARFFESRSYDFYSTKGIEASYKFLFKVLYNEEVEIEIESGAGTEYDIIVQSDSLTEDLVGQTIYTATGRCNVTYIERSYSNGKLQWTVTIHNLLGRLIAGQEVKAERLPSFEGEIIRGVKGKDLLQNNIDYINRSRSYYVMKIKSNLPSSRWKSDVIRFVHPVGFGFIAITLLTMFINVGLTLKHTETIINKYKNYKWDSGLPTEYADRVAKLTPTGEIEHDSVTGEAIYEPGPMAGVEYPLPDDYNTENNNSIFQGQLPSERRKLMSPLFDASGTTFAQFRDLVNKRLKDNIENPRDPENPTQVKIDE
>ID:YP_009284014.1 |[Escherichia phage HY03]||_Escherichia_phage_HY03.gbk|hypothetical protein|3099|NC_031047(170770):12503-15601:1 ^GeneID:29078882^ Escherichia phage HY03, complete genome.|neighbours:ID:YP_009284013.1(1),ID:YP_009284015.1(1)|neighbour_genes:putative baseplate w..,putative baseplate w..|
MTVKAPSVTSLRISKLSANQVQVRWDDVGANFYYFVEIAETKTDSGENLPSDQYRWINLGYTANNSFFFDDANPLTSYIIRVATAAQDFEQSDWIYTEEFETFATNAYTFQNMIEMQLANKFIQEKFTLNNSNYVNFNNDTIMAALMNESFQFSPSYVDVSSISNFIIGENEYHEIQGSIQQVCKDINRVYLMESEGILYLFERYQPVVKVSNDKGQTWKAVKLFNDRVGYPLSKTVYYQSANTTYVLGYDKIFYGRKSTGVRWSADDVRFSSQDITFAKLGDQLHLGFDVEIFATYATLPANVYRIAEAITCTDDYIYVVARDKVRYIKTSNAPIDSDPLSPTYSERFFEPDTMTITGNPKAVCYKMDSIGDKVFALIIGEVETLNANPRTSKIIDSADKGIYVLNHDTKTWKRVFGNTEEERRRIQPGYANMSTDGKLVSLSSSNFKFLSDNIVNDPETASKYQLIGAVKYEFPREWLADKHYHMMAFIADEKSDWETFTPQPMKYYAEPFFNWSKKSNTRCWINNSDRAVVVYADLKYTKVIENFPETSPDRLVHEYWDDGDCTIVMPNVKFTGFKKYASGMLFYKASGEIISYYDFNYRVRDTVEIIWKPTGVFLKAFLQNQEHETPWSPEEERGLADPDLRPLIGTMMPDSYLLQDSNFEAFCEAYIQYLSDGYGTQYNNLRNLIRNKYPREEHAWEYLWSEIYKRNIYLNADKRDAVTRFFESRSYDFYSTKGIEASYKFLFKVLYNEEVEIEIESGAGTEYDIIVQSDSLTEDLVGQTIYTATGRCNVTYIERSYSNGKLQWTVTIHNLLGRLIAGQEVKAERLPSFEGEIIRGVKGKDLLQNNIDYINRSRSYYVMKIKSNLPSSRWKSDVIRFVHPVGFGFIAITLLTMFINVGLTLKHTETIINKYKNYKWDSGLPTEYADRVAKLTPTGEIEHDSVTGEAIYEPGPMAGVEYPLPDDYNTENNNSIFQGQLPSERRKLMSPLFDASGTTFAQFRDLVNKRLKDNIGNPRDPENPTQVKIDE
>ID:BBG28671.1 |[Escherichia phage KIT03]||_Escherichia_phage_KIT03_DNA_.gbk|baseplate wedge init..|3099|AP018932(166848):80614-83712:1 ^^ Escherichia phage KIT03 DNA, complete sequence.|neighbours:ID:BBG28670.1(1),ID:BBG28672.1(1)|neighbour_genes:baseplate wedge subu..,baseplate wedge subu..|
MTVKAPSVTSLRISKLSANQVQVRWDDVGANFYYFVEIAETKSNSGENLPSNQYRWINLGYTANNSFFFDDADPLTSYVIRVATAAQDFEQSDWIYTEEFETFATNAYTFQNMIEMQLANKFIQEKFTLNNSDYVNFNNDTIMAALMNESFQFSPSYADVSSISNFIIGENEYHEIQGSIQQVCKDINRVYLMESEGILYLFERYQPVVKVSNDKGQTWKAVKLFNDRVGYPLSKTVYYQSANTTYVLGYDKIFYGRKSTDVRWSADDVRFSSQDITFAKLGDQLHLGFDVEIFATYATLPANVYRIAEAITCTDDYIYVVARDKVRYIKTSNAPIDSDPLSPTYSERLFEPDTMTITGNPKAVCYKMDSIGDKVFALIIGEVETLNANPRTSKIIDSADKGIYVLNQDTKTWKRVFGNTEEERRRIQPGYANMSTDGKLVSLSSSNFKFLSDNVVNDPETAVKYQLIGAVKYEFPREWLADKHYHMMAFIADEKSDWETFTPQPMKYYAEPFFNWSKKSNTRCWINNSDKAVVVYADLKYTKVIENIPETSPDRLVHEYWDDGDCTIVMPNVKFTGFKKYASGMLFYKSSGEIISYYDFNYRVRDTVEIIWKPTEVFLKAFLQNQERETPWSPEEERGLADPDLRPLIGTMMPDSYLLQDSNFEAFCEAYIQYLSDGYGTQYNNLRNLIRNQYPREEHAWEYLWSEIYKRNIYLNADKRDAVARFFESRSYDFYSTKGIEASYKFLFKVLYNEEVEIEIESGAGTEYDVIIQSDSLTEDLVGQTIYTATGRCNVTYIERSYSNGKLQWTVTIHNLLGRLIAGQEVKAERLPGFEGEIIRGVKGKDLLQNNIDYINRSRSYYVMKIKSNLPSSRWKSDVIRFVHPVGFGFIAITLLTMFINVGLTLKHTETIINKYKNYKWDSGLPTEYADRVAKLTPTGEIEHDSVTGEAIYEPGPMAGVEYPLPDDYNAENNNSIFQGQLPSERRKLMSPLFDASGTTFAQFRDLVNKRLKDNIGNPRDPENPTQVKIDE
>ID:YP_008060718.1 |[Escherichia phage Lw1]||_Escherichia_phage_Lw1_.gbk|baseplate wedge subu..|3084|NC_021344(176227):109548-112631:1 ^GeneID:16205158^ Escherichia phage Lw1, complete genome.|neighbours:ID:YP_008060717.1(1),ID:YP_008060719.1(1)|neighbour_genes:baseplate wedge subu..,baseplate wedge subu..|
MIKAPSITSLRVDKLAANFVYLKWDSVGMDFYYVVEMAETRGAGGAVIPDADLTWFQLGYAYVNEWFSTAVQPDSFYKFRIKVTHQGFEPSDWVYSDELWTFTLNAYAYSTMREFTPSDAFINEKFAKNNQNYVNFNTDVVMAALMKEDFVFSPLYTDVSQISDKILTQENYHEIQDHIEHVCNDINRTFLVASNGLLYLFERFQNMAKVSNDKGQTWHYYKAFNDRVGNPVSRSVAYQSTNTTYVLGYDRIFYGRTSTDIRWSADDVRFSADDVTFAKLGNQAGLDFDVDSYNTFAKLPGDVSKYAEAIACSDEWLYVVAKNVMRRIALKQTPIDTDPSSPTFGEKIFDTTSYTVVPGNDKIVVKKMDVMNGILYALVSGEVKTALQDPTKPENVVPSDDSGVYQWQEDTKTFVRLYGNTEEERFFIEHEYTNMSTNGKEIFISVANYKYPGTLPDPELLVTNPELISAVKYDLRPGYTASLSINFATIRAHIDDPTVWEFGPQEYYNEANYSWFFRDSVRTWITNDNRPLVVYPKIVYELVTDTAGPSSTLRVNKEVWDRGHVTIYINNIKFTGFTKYTNGVLLYKSSGEIIGFFELSYRARDSLTIFWKPDNTLLIADLIQQEREQPYVPDLSSGLIDPDLSHMITRFAPQSYLDQEYFEKFGEYYLQFVSLGENTYYNKLLNLIRNKYPREKNSVEYLWSEVNRRNIYLDKTKRDQVVRFFESRASDFYSTKGIEASYKFLFKLLYNEDVSVEIESSNTLEYDILVSSTNISQDIVGRTIYTPTARANVTYIERDYKDGQLRWSMTLHNVIGNFLEGQVVKSEKTNFTGNILRGVRGKQMANNSIDYFNRGRSYYVMKIRSNLPASRYKDDVLRFVHPVGFGFIGITMLTVFINSGLSMTHSETIIDILRNYRFDSGYPKFWPDRVARLDGNGNQTFDLVTGEALYEPHPNAGQPFDVPPEYDIDEQPLNGVLPSARRFDQSPLFDSSAVKYSQFRNLVEKRLKDDAGNPRDPNPPTQIKVGK
> |[Tevenvirinae _Escherichia_phage_MX01]||_Escherichia_phage_MX01.gb|Phage baseplate wedg..|3096|NC_031934.1(168929):80707-83802:1 ^RAST2:fig|1198136.96.peg.163^ Tevenvirinae _Escherichia_phage_MX01|neighbours:(1),(1)|neighbour_genes:baseplate wedge subu..,Phage baseplate wedg..|
MSVQAPYVTSLRIDKLSANHVSILWDDVGANFYYFVELAQTKDAGVEIPDDRLFWRNLGYTPNNEWFEEAFISPNSFYKMRVAVAAQGFEQSEWVYTEEFETFSTNAYTFEHMREFTLSNKFIEEKFTKNNQNYVNFNTDAIMASLMTEDFNFTPAYSHLSSISNYVLKADRFHEIQGSIQAVCKDPKRSILMELGGVLYLLERFQSTAKVSNDKGQNWHYIRLFNDRVGNPVSRTAHYQTNSTTYVLGYDQIFYGRKSSDIRWSADDVRFSSQDVTFAKIGSDIDLPFEIEIFGSYAKLPLPISTIAEAVCASDEFIYVAGRDRVYKAKTSEAPIDTDPSSPTYGEKIFESGYSTITGNPKAVCYKLDSIQGHTFALITGEVKEEKMDPTVESNVVDSESKGVYWLDTSTDTWTRVFGNTEEERRRIEHGYTSMSTDGEELFFSSSNFRYEVEVDSELPLEYPEIVTSAVKYVKDEQWIHDKHYLMMSFRSNSKSDFKEFKPGRMAYYAEPFFSWSRRDGTRSWITTSDHAMVVYNDALYQKIIDLNSGSSPERIVHEIWNKGFCKVTSPNIEFNGFKKYSSGMMIHKSTGELVGYFEFDYRVRDEVRVIWKPKEVMFTAELQNQEHEIPWKPKEEVGEQDPDLQPLLVKMVPDSYLLQDSNFEKFCEYYLQFISDGSGTHYNNLLNLIRNQYPREEDSWEYLWSEIYKRNIYLSKEKRDEVVRFFQARQSDFWSTKGTEASYKFLFKLLYNEDVEIDIESKNSIEYDIIVESDNISEDIVGQTIYTPTGRSNVTYIERNYKQGKLQWRLTIHNLLGRFIVGQEIKSERTSFKGMIVRGVRGKELLSNNIDYINRNRSYYVMTIKSNLPTSRYRNDVLRFVHPVGFGFVGITLLSMFVNVGLTLKHTETIINILKNYKWDSGLPSEWYDRVAVIGFDGNIERDPRTGAPTYNVGPKAGEPFDIPADYDAENDFSVFQGQLPHERIKKHSPLFDQSAVTFANWRALVDKRLKDDIGNPRDPKVPTQVKIND
>ID:AYR04073.1 |[Escherichia phage OLB35]||_Escherichia_phage_OLB35_.gbk|baseplate wedge init..|3099|MH992122(169140):85309-88407:1 ^^ UNVERIFIED: Escherichia phage OLB35, complete genome.|neighbours:ID:AYR04072.1(1),ID:AYR04074.1(1)|neighbour_genes:baseplate wedge subu..,baseplate wedge subu..|
MTVKAPAVTSLRLSKLSANQVQIRWDEVGANFYYFVEIAETKTANGEAIPRNSYRWTNLGYTADNNFFESGLNSLTTYMMRVATAAEGFEQSDWRYTEEFETFEINAYTFQHMIEMQLANEFISEKFTKNNTNYVDFNNDTIMAALMSESFQFSPAYTDVSSIRNFIIGENRYHEIQGHIQDVCKDINRVYLMESEGILYLFERFQPIVKVSNDKGQTWKAVKLLNDRVGYPLSRTVYYQSEYTTYLLGYDKIFYGRKSSDIRWSADDVRFSSQDVTFAKIGDRLNLGFDVEIFGTYASLPGNVSRIAEAITCNDDYVYIAARDKVRFVKTSNAPIDSDPLSPTYSERLFEPETFTITGNPKAVCYKMDSVGGRIFALIIGEVENVNDDPRTKPILDSVDKGVYVLDHDAGKFKRIFGNTEEERRRIEPAFTNMSTDGVELYISSSNFKFLESDIVDDPETQSKYGLLGAVKYEYPREWLADKHYHMMIFASNEESNWETFSPTPMQYYAEPFFSYSRKSGTRSWINNSDRAVVIYSDLLYTKVVESHPSTSPDRKVHEYWNDGDCKIVMPNIEFTGFKKYASGMLFYKSSGEIISYYDFSYRVRDNVSIIWKPTNVFLTSSLQNQEKETSWVPVEETGLADPDLRPLLTTMMPESYLLDNTNFEAFCEAYIQYLSDGYGTHYNNLLNLIKNKYPREEHAWEYLWSEIYKRNIYLNAEKRDLVSRFFESRSYDFYSTKGTEASYKFLFKVLYNEDVEVEIESSAGTEYDIIIQSDSISEDLVGQTIYTATGRCNVTYLERSYSKGKLQWTVTIHNLLGRLLVGQEVKAERLADFEGEIVRGIKGKELAQNTIDYFNRGRAYYVMKIKSNLPSSRWKSDVLRFVHPVGFGFIAITLLTMFINTGLTLKHVETIINKYKNYKWDSGLPTEYADRVARLDPQGNVEFNPVTGEVIYDAGPYAGIEYPLPANYNEENDNSIFQGQLPSERRKPMSPLFDASGTTFSRFRELVNERLLDNVGNPRDPINPPQVKLDE
> |[Tevenvirinae _Escherichia_phage_PE37]||_Escherichia_phage_PE37.gb|Phage baseplate wedg..|3099|KU925172.1(166423):80695-83793:-1 ^RAST2:fig|1198136.98.peg.114^ Tevenvirinae _Escherichia_phage_PE37|neighbours:(-1),(-1)|neighbour_genes:Phage baseplate wedg..,Phage baseplate wedg..|
MTVKAPSVTSLRISKLSANQVQVRWDDVGANFYYFVEIAETKTNSGENLPSNQYRWINLGYTANNSFFFDDADPLTSYVIRVSTAAQDFEQSDWIYTEEFETFATNAYTFQNMIEMQLANKFIQEKFTLNNSNYVNFNNDTIMAALMNESFQFSPSYADVSSISNFIIGENEYHEIQGSIQQVCKDINRVYLMESEGILYLFERYQPVVKVSNDKGQTWKAVKLFNDRVGYPLSKTVYYQSANTTYVLGYDKIFYGRKSTDVRWSADDVRFSSQDITFAKLGDQLHLGFDVEIFATYATLPANVYRIAEAITCTDDYIYVVARDKVRYIKTSNAPIDSDPLSPTYSERLFEPDTMTITGNPKAVCYKMDSIGDKVFALIIGEVETLNANPRTSKIIDSADKGIYVLNQDTKTWKRVFGNTEEERRRIQPGYANMSTDGKLVSLSSSNFKFLSDNVVNDPKTAVKYQLIGAVKYEFPREWLADKHYHMMAFIADEKSDWETFTPQPMKYYAEPFFNWSKKSNTRCWINNSDKAVVVYADLKYTKVIENIPETSPDRLVHEYWDDGDCTIVMPNVKFTGFKKYASGMLFYKSSGEIISYYDFNYRVRDTVEIIWKPTEVFLKAFLQNQERETPWSPEEEHGLADPDLRPLIGTMMPDSYLLQDSNFEAFCEAYIQYLSDGYGTQYNNLRNLIRNQYPREEHAWEYLWSEIYKRNIYLNADKRDAVARFFESRSYDFYSTKGIEASYKFLFKVLYNEEVEIEIESGAGTEYDVIIQSDSLTEDLVGQTIYTATGRCNVTYIERSYSNGKLQWTVTIHNLLGRLIAGQEVKAERLPGFEGEIIRGVKGKDLLQNNIDYINRSRSYYVMKIKSNLPSSRWKSDVIRFVHPVGFGFIAITLLTMFINVGLTLKHTETIINKYKNYKWDSGLPTEYADRVAKLTPTGEIEHDSVTGEAIYEPGPMAGVEYPLPDDYNAENNNSIFQGQLPSERRKLMSPLFDASGTTFAQFRDLVNKRLKDNIGNPRDPENPTQVKIDE
>ID:BBC14490.1 |[Escherichia phage PP01]||_Escherichia_phage_PP01.gbk|7|3099|LC348379(167812):80691-83789:1 ^^ Escherichia phage PP01 DNA, complete sequence.|neighbours:ID:BBC14489.1(1),ID:BBC14491.1(1)|neighbour_genes:6,8|
MTVKAPSVTSLRISKLSANQVQVRWDDVGANFYYFVEIAETKTDSGENLPSNQYRWINLGYTANNSFFFDDADPLTSYIIRVATAAQDFEQSDWVYTEEFETFATNAYTFQNMIEMQLANKFIQEKFTLNNSDYVNFNNDTIMAALMNESFQFSPSYVDVSSISNFIIGENEYHEIQGSIQQVCKDINRVYLMESEGILYLFERYQPVVKVSNDKGQTWKAVKLFNDRVGYPLSKTVYYQSANTTYVLGYDKIFYGRKSTDVRWSADDVRFSSQDITFAKLGDQLHLGFDVEIFATYATLPANVYRIAEAITCTDDYIYVVARDKVRYIKTSNAPIDSDPLSPTYSERLFEPDTMTITGNPKAVCYKMDSIGDKVFALIIGEVETLNANPRTSKIIDSVDKGVYVLNHDEKTWKRVFGNTEEERRRIQPGYANMSTDGKLVSLSSSNFKFLSDNIVNDPETVVKYQLIGAVKYEFPREWLADKHYHMMAFIADEKSDWETFTPQPMKYYAEPFFNWSKKSNTRCWINNSDRAVVVYADLKYTKVIENIPETSPDRLVHEYWDDGDCTIVMPNVKFTGFKKYASGMLFYKSSGEIISYYDFNYRVRDTVEIIWKPTGVFLKAFLQNQEHETPWSPEEEHGLADPDLRPLIGTMMPDSYLLQDSNFEAFCEAYIQYLSDGYGTQYNNLRNLIRNQYPREEHAWEYLWSEIYKRNIYLNADKRDAVARFFESRSYDFYSTKGIEASYKFLFKVLYNEEVEIEIESGAGTEYDIIVQSDSLTEDLVGQTIYTATGRCNVTYIERSYSNGKLQWTVTIHNLLGRLIAGQEVKAERLPSFEGEIIRGVKGKDLLQNNIDYINRSRSYYVMKIKSNLPSSRWKSDVIRFVHPVGFGFIAITLLTMFINVGLTLKHTETIINKYKNYKWDSGLPTEYADRVAKLTPTGEIEHDSVTGEAIYEPGPMAGVEYPLPDDYNAENNNSIFQGQLPSERRKLMSPLFDASGTTFAQFRDLVNKRLKDNIGNPRDPENPTQVKIDE
> |[Tevenvirinae _Escherichia_phage_SF]||_Escherichia_phage_SF.gb|Phage baseplate wedg..|3099|MH359124.1(168695):33372-36470:-1 ^RAST2:fig|1198136.100.peg.39^ Tevenvirinae _Escherichia_phage_SF|neighbours:(-1),(-1)|neighbour_genes:Phage baseplate wedg..,Phage baseplate wedg..|
MTVKAPAVTSLRLSKLSANQVQIRWDEVGANFYYFVEIAETKTANGEAIPRNSYRWTNLGYTADNNFFESGLNSLTTYMMRVATAAEGFEQSDWRYTEEFETFEINAYTFQHMIEMQLANEFISEKFTKNNTNYVDFNNDTIMAALMSESFQFSPAYTDVSSIRNFIIGENQYHEIQGHIQDVCKDINRVYLMESEGILYLFERFQPIVKVSNDKGQTWKAVKLLNDRVGYPLSRTVYYQSEYTTYLLGYDKIFYGRKSSDIRWSANDVRFSSQDVTFAKIGDRLNLGFDVEIFGTYASLPGNVSRIAEAITCNDDYVYIAARDKVRFVKTSNAPIDSDPLSPTYSERLFEPETFTITGNPKAVCYKMDSVGGRIFALIIGEVENVNDDPRTKPILDSVDKGVYVLDHDAGTFKRIFGNTEEERRRIEPAFTNMSTDGVELYISSSNFKFLESDIVDDPETQSKYGLLEAVKYEYPREWLADKHYHMMIFASNEESNWETFSPTPMQYYAEPFFSYSRKSGTRSWINNSDRAVVIYSDLLYTKVVESHPSTSPDRKVHEYWNDGDCKIVMPNIEFTGFKKYASGMLFYKSSGEIISYYDFSYRVRDNVSIIWKPTNVFLTSSLQNQEKETSWVPVEETGLADPDLRPLLTTMMPESYLLDNTNFEAFCEAYIQYLSDGYGTHYNNLLNLIKNKYPREEHAWEYLWSEIYKRNIYLNAEKRDLVSRFFESRSYDFYSTKGTEASYKFLFKVLYNEDVEVEIESSAGTEYDIIIQSDSISEDLVGQTIYTATGRCNVTYLERSYSKGKLQWTVTIHNLLGRLLVGQEVKAERLADFEGEIVRGIKGKELAQNTIDYFNRGRAYYVMKIKSNLPSSRWKSDVLRFVHPVGFGFIAITLLTMFINTGLTLKHVETIINKYKNYKWDSGLPTEYADRVARLDPQGNVEFNPVTGEVIYDAGPYAGIEYPLPANYDEENDNSIFQGQLPSERRKPMSPLFDASGTTFSRFRELVNERLLDNVGNPRDPINPPQVKLDE
>ID:YP_009608509.1 |[Escherichia phage ST0]||_Escherichia_phage_ST0.gbk|hypothetical protein|3054|NC_041990(170496):142615-145668:-1 ^GeneID:40084531^ Escherichia phage ST0, complete genome.|neighbours:ID:YP_009608508.1(-1),ID:YP_009608510.1(-1)|neighbour_genes:baseplate wedge subu..,hypothetical protein|
MSANQVQIRWDDVGANFYYFVEIAETKTADGGIIPPASYRWINLGYTPNSNWFENSLDPLTSYIIRVSTAAEGFERSDWVYTEIFESFQTNAYTFQHMIEMQLANTFIREKFTNNNMAYVDFNNDTIMAALMNESFQFSPAYADISSIKNFIIGENEYHEIQGSIQQVCHDINRVYLMESEGILYLFERYQPVVKVSNDKGQTWKSVKLFNDRVGYPVSRTVYYQTDYTTYVLGYDKLFYGRKSTDVRWSADDVRFSSQDITFAKIGDQLNLGYDVEIFGNYASLPANVSRIAEAIVCNDDYVYVAARDKVRFIKTSNAPIDSDPLSPTYSERLFEQETFNITGNPKAVCYKMDSVGGKIFALIIGEVVNLNDDPRTTPIVDSADKGVYVLDHDAGTFKRVFGNTEEERRRIEPGYTSMSTDGVELSISSSNFKFLESDIVDDPKTQIKYGLIGAVKYEYPREWLADKHYHMMAFISTEDSQWESFTPQPMEYYAEPFFSYSRKSGTRCWINNSDKAVVIYSDLLYTKVIENHPLSSSDREVHEYWKDGDCTIVMPNVDFTGFKKYASGMIFYKASGEIISYYDFSYRVRDNVSIIWKPTNIFLTASLQNQEKDTTWTPVEETGIADPDLRPLLTTMMPESYLLDNTNFEAFCEAYIQYLSDGYGTHYNNLLNLIKNQYPREEHAWEYLWSEIYKRNIYLNAEKRDLVSRFFESRSYDFYSTKGTEASYKFLFKVLYNEDVEIEIESSSGTEYDIIIESDSLTEDLVGQTIYTATGRCNVTYIERSYSKGKLQWTVTIHNLLGRLIQGQEVKAERLPGFEGEIVRGIKGKELSQNNIDYINRGRAYYVMKIKSKLPSSRWKSDVLRFVHPVGFGFIAITLLTMFINTGLTLKHVETIINKYKNYKWDSGLPTKYADRVAKLDPQGNVEFDPITGKAIYEIGPMAGQDYPLPEDYNAENNNSVFQGQLPSERRKLMSPLFDASGTTFSRFRDLVEQRLIDNVGNPRDPVNPPQVKLDE
>ID:BBC14771.1 |[Escherichia phage T2]||_Escherichia_phage_T2.gbk|7|3099|LC348380(163825):79059-82157:1 ^^ Escherichia phage T2 DNA, complete sequence.|neighbours:ID:BBC14770.1(1),ID:BBC14772.1(1)|neighbour_genes:6,8|
MTVKAPSVTSLRISKLSANQVQVRWDDVGANFYYFVEIAETKTNSGEKLPSDQYRWINLGYTANNSFFFDDADPLTTYIIRVATAAQDFEQSDWIYTEEFETFATNAYTFQNMIEMQLANKFIQEKFTLNNSDYVNFNNDTIMAALMNESFQFSPSYVDVSSISNFIIGENEYHEIQGSIQQVCKDINRVYLMESEGILYLFERYQPVVKVSNDKGQTWKDVKLFNDRVGYPLSKTVYYQSANTTYVLGYDKIFYGRKSTDVRWSADDVRFSSQDITFAKLGVQLHLGFDVEIFVTYATLPANVYRIAEAITCTDDYIYVVARDKVRYIKTSNAPIDSDPLSPTYSERLFEPDTMTITGNPKAVCYKMDSIGDKVFALIIGEVETLNANPRTSKIIDSADKGIYVLNHDTKTWKRVFGNTEEERRRIQPGYANMSTDGKLVSLSSSNFKFLSDNVVNDPETAAKYQLIGAVKYEFPREWLADKHYHMMAFIADEKSDWETFTPQPMKYYAEPFFNWSKKSNTRCWINNSDRVVVVYADLKYTKVIENIPETSPDRLVHEYWDDGDCTIVMPNVKFTGFKKYASGMLFYKASGEIISYYDFNYRVRDTVEIIWKPTGVFLKAFLQNQEHETPWSPEEERGLADPDLRPLIGTMMPDSYLLQDSNFEAFCEAYIQYLSDGYGTQYNNLRNLIRNQYPREEHAWEYLWSEIYKRNIYLNADKRDAVARFFESRSYDFYSTKGIEASYKFLFKVLYNEEVEIEIESGAGTEYDIIVQSDSLTEDLVGQTIYTATGRCNVTYIERSYSNGKLQWTVTIHNLLGRLIAGQEVKAERLPSFEGEIIRGVKGKDLLQNNIDYINRSRSYYVMKIKSNLPSSRWKSDVIRFVHPVGFGFIAITLLTMFINVGLTLKHTETIINKYKNYKWDSGLPTEYADRVAKLTPTGEIEHDSVTGEAIYEPGPMAGVKYPLPDDYNAENNNSIFQGQLPSERRKLMSPLFDASGTTFAQFRDLVNKRLKDNIGNPRDPENPTQVKIDE
>ID:YP_009281489.1 |[Escherichia phage UFV-AREG1]||_Escherichia_phage_UFV-AREG1_.gbk|baseplate wedge init..|3099|NC_031030(170788):80070-83168:1 ^GeneID:29063682^ Escherichia phage UFV-AREG1, complete genome.|neighbours:ID:YP_009281488.1(1),ID:YP_009281490.1(1)|neighbour_genes:baseplate wedge prot..,baseplate wedge subu..|
MTVKAPSVTSLRISKLSANQVQVRWDDVGANFYYFVEIAETKTDSGENLPSNQYRWINLGYTANNSFFFDDADPLTSYVIRVATAAQDFEQSDWIYTEEFETFATNAYTFQNMIEMQLANKFIQEKFTLNNSDYVNFNNDTIMAALMNESFQFSPSYVDVSSISNFIIGENEYHEIQGSIQQVCKDINRVYLMESEGILYLFERYQPVVKVSNDKGQTWKAVKLFNDRVGYPLSKTVYYQSANTTYVLGYDKIFYGRKSTDVRWSADDVRFSSQDITFAKLGDQLHLGFDVEIFATYATLPANVYRIAEAITCTDDYIYVVARDKVRYIKTSNAPIDSDPLSPTYSERLFEPDTMTITGNPKAVCYKMDSIGDKVFALIIGEVETLNANPRTSKIIDSTDKGIYVLNHDEKTWKRVFGNTEEERRRIQPGYANMSTDGKLVSLSSSNFKFLSDNVVNDPETAAKYQLIGAVKYEFPREWLADKHYHMMAFIADEKSDWETFTPQPMKYYAEPFFNWSKKSNTRCWINNSDRAVVVYADLKYTKVIENIPETSPDRLVHEYWDDGDCTIVMPNVKFTGFKKYASGMLFYKASGEIISYYDFNYRVRDTVEIIWKPTEVFLKAFLQNQEHETPWSPEEERGLADPDLRPLIGTMMPDSYLLQDSNFEAFCEAYIQYLSDGYGTQYNNLRNLIRNKYPREEHAWEYLWSEIYKRNIYLNADKRDAVARFFESRSYDFYSTKGIEASYKFLFKVLYNEEVEIEIESGAGTEYDIIVQSDSLTEDLVGQTIYTATGRCNVTYIERSYSNGKLQWTVTIHNLLGRLIAGQEVKAERLPSFEGEIIRGVKGKDLLQNNIDYINRSRSYYVMKIKSNLPSSRWKSDVIRFVHPVGFGFIAITLLTMFINVGLTLKHTETIINKYKNYKWDSGLPTEYADRVAKLTPTGEIEHDSVTGEAIYEPGPMAGVKYPLPDDYNAENNNSIFQGQLPSERRKLMSPLFDASGTTFAQFRDLVNKRLKDNIGNPRDPETPTQVKIYE
>ID:YP_009323357.1 |[Escherichia phage WG01]||_Escherichia_phage_WG01_.gbk|baseplate wedge init..|3096|NC_031928(169936):81491-84586:1 ^GeneID:30308483^ Escherichia phage WG01, complete genome.|neighbours:ID:YP_009323356.1(1),ID:YP_009323358.1(1)|neighbour_genes:baseplate wedge subu..,baseplate wedge subu..|
MSVQAPYVTSLRIDKLSANHVSILWDDVGANFYYFVELAQTKDAGVEIPDDRLFWRNLGYTPNNEWFEEAFISPNSFYKMRVAVAAQGFEQSEWVYTEEFETFSTNAYTFEHMREFTLSNKFIEEKFTKNNQNYVNFNTDAIMASLMTEDFNFTPAYSHLSSISNYVLKADRFHEIQGSIQAVCKDPKRSILMELGGVLYLLERFQSTAKVSNDKGQNWHYIRLFNDRVGNPVSRTAHYQTETTTYVLGYDQIFYGRKSSDIRWSADDVRFSSQDITFAKIGSDIDLPFEIEIFGSYAKLPLPISTIAEAICASDDFIYVAGRDRVYKAKTSEAPIDTDPSSPTYGEKIFESGYSTITGNPKAVCYKLDSIQGHTFALITGEVKEEKMDPTVESNVVDSESKGVYWLDTSTDTWTRVFGNTEEERRRIEHGYTSMSTDGEELFFSSSNFRYEVEVDSELPLEYPEIVTSAVKYVKDEQWIHDKHYLMMSFRSNSKSDFKEFKPGRMAYYAEPFFSWSRRDGTRSWITTGDHAMVVYNDALYQKIIDLNSGSSPERIVHEIWNKGFCKVTSPNIEFNGFKKYSSGMMIHKSTGELVGYFEFDYRVRDEVRVIWKPKEIMFTAELQNQEHEIPWKPKEEVGEQDPDLQPLLVKMIPDSYLLQDSNFEKFCEYYLQFISDGSGTHYNNLLNLIRNQYPREEDSWEYLWSEIYKRNIYLSKEKRDEVVRFFQARQTDFWSTKGTEASYKFLFKLLYNEDVEIDIESKNSIEYDIIVESDNISEDIVGQTIYTPTGRSNVTYIERNYKDGKLQWRLTIHNLLGRFIVGQEIKSERTSFKGMIVQGVRGKELLSNNIDYINRNRSYYVMTIKSNLPTSRYRNDVLRFVHPVGFGFVGITLLSMFVNVGLTLKHTETIINILKNYKWDSGLPSEWYDRVAVIGFDGNIERDPRTGLPVYNVGPKAGEPFDIPADYDAENDFSVFQGQLPHERIKKHSPLFDQSAVTFANWRALVDKRLKDDIGNPRDPKVPTQVKIND
>ID:YP_009030762.1 |[Escherichia phage vB_EcoM_112]||_Escherichia_phage_e112_.gbk|baseplate wedge subu..|3099|NC_024125(168470):82297-85395:1 ^GeneID:19485305^ Escherichia phage e11/2, complete genome.|neighbours:ID:YP_009030761.1(1),ID:YP_009030763.1(1)|neighbour_genes:baseplate wedge subu..,baseplate wedge subu..|
MTVKAPSVTSLRISKLSANQVQVRWDDVGANFYYFVEIAETKTDSGENLPSDQYRWINLGYTANNSFFFDDADPLTSYIIRVATAAQDFEQSDWVYTEEFETFATNAYTFQNMIEMQLANKFIQEKFTLNNSDYVNFNNDTIMAALMNESFQFSPSYVDVSSISNFIIGENEYHEIQGSIQQVCKDINRVYLMESEGILYLFERYQPVVKVSNDKGQTWKAVKLFNDRVGYPLSKTVYYQSANTTYVLGYDKIFYGRKSTDVRWSADDVRFSSQDITFAKLGDQLHLGFDVEIFATYATLPANVYRIAEAITCTDDYIYVVARDKVRYIKTSNAPIDSDPLSPTYSERLFEPDTMTITGNPKAVCYKMDSIGDKVFALIIGEVETLNANPRTSKIIDSADKGIYVLNHDEKTWKRVFGNTEEERRRIQPGYANMSTDGKLVSLSSSNFKFLSDNIVNDPETVVKYQLIGAVKYEFPREWLADKHYHMMAFIADEKSDWETFIPQPMKYYAEPFFNWSKKSNTRCWINNSDRAVVVYADLKYTKVIENIPETSPDRLVHEYWDDGDCTIVMPNVKFTGFKKYASGMLFYKASGEIISYYDFNYRVRDTVEIIWKPTGVFLKAFLQNQEHETPWSPEEERGLADPDLRPLIGTMMPDSYLLQDSNFEAFCEAYIQYLSDGYGTQYNNLRNLIRNQYPREEHAWEYLWSEIYKRNIYLNADKRDAVARFFESRSYDFYSTKGIEASYKFLFKVLYNEEVEIEIESGAGTEYDIIVQSDSLTEDLVGQTIYTATGRCNVTYIERSYSNGKLQWTVTIHNLLGRLIAGQEVKAERLPSFEGEIIRGVKGKDLLQNNIDYINRSRSYYVMKIKSNLPSSRWKSDVIRFVHPVGFGFIAITLLTMFINVGLTLKHTETIINKYKNYKWDSGLPTEYADRVAKLTPTGEIEHDSVTGEAIYEPGPMAGVEYPLPDDYNAENNNSIFQGQLPSERRKLMSPLFDASGTTFAQFRDLVNKRLKDNIGNPRDPENPTQVKIDE
>ID:AYN56259.1 |[Escherichia phage p000v]||_Escherichia_phage_p000v_.gbk|baseplate wedge prot..|3099|MK047717(167803):61946-65044:-1 ^^ Escherichia phage p000v, complete genome.|neighbours:ID:AYN56258.1(-1),ID:AYN56260.1(-1)|neighbour_genes:baseplate wedge prot..,baseplate wedge prot..|
MTVKAPAVTSLRISKLSANQVQIRWDDVGANFYYFVEIAETKTEDGEIIPPASYRWINLGYTPNSNWFESSLDPLTSYIIRVSTAAEGFERSDWVYTEIFESFQTNAYTFQHMIEMQLANTFIREKFTNNNMAYVDFNNDTIMAALMNESFQFSPAYADISSIKNFIIGENEYHEIQGSIQQVCHDINRVYLMESEGILYLFERYQPVVKVSNDKGQTWKSVKLFNDRVGYPVSRTVYYQTDYTTYVLGYDKLFYGRKSSDVRWSADDVRFSSQDITFAKIGDQLNLGFDVEIFGNYASLPANVSRIAEAIVCNDDYVYVAARDKVRFIKTSNAPIDSDPLSPTYSERLFEQETFNITGNPKAVCYKMDSVGGKIFALIIGEVVNLNDDPRTTPIVDSADKGVYVLDHDAGTFKRVFGNTEEERRRIEPGYTSMSTDGVELSISSSNFKFLESDIVDDQKTQVKYGLIGAVKYEYPREWLADKHYHMMAFISTEDSQWESFTPQPMEYYAEPFFSYSRKSGTRCWINNSDKAVVIYSDLLYTKVIENHPLSSSDREVHEYWKDGDCTIVMPNVDFTGFKKYASGMIFYKSSGEIISYYDFSYRVRDNVSIIWKPTNIFLTASLQNQEKDTTWTPVEENGIADPDLRPLLTTMMPESYLLDNTNFEAFCEAYIQYLSDGYGTHYNNLLNLIKNQYPREEHAWEYLWSEIYKRNIYLNAEKRDLVSRFFESRSYDFYSTKGTEASYKFLFKVLYNEDVEIEIESSSGTEYDIIIESDSLSEDLVGQTIYTATGRCNVTYIERSYSKGKLQWTVTIHNLLGRLIQGQEVKAERLPGFEGEIVRGIKGKELSQNNIDYINRGRAYYVMKIKSKLPSSRWKSDVLRFVHPVGFGFIAITLLTMFINTGLTLKHVETIINKYKNYKWDSGLPTKYADRVAKLDPQGNVEFDPITGKAIYEIGPMAGQDYPLPEDYNAENNNSIFQGQLPSERRKLMSPLFDASGTTFSRFRDLVEQRLIDNVGNPRDPVNPPQVKLDE
> |[Tevenvirinae _Escherichia_phage_p000y]||_Escherichia_phage_p000y.gb|Phage baseplate wedg..|3099|MK047718.1(169872):4261-7359:-1 ^RAST2:fig|1198136.97.peg.5^ Tevenvirinae _Escherichia_phage_p000y|neighbours:(-1),(-1)|neighbour_genes:Phage baseplate wedg..,Phage baseplate wedg..|
MTVKAPAVTSLRISKLSANQVQIRWDDVGANFYYFVEIAETKTADGEIIPPASYRWINLGYTPNSNWFESSLDPLTSYIIRVSTAAEGFERSDWVYTEIFESFQTNAYTFQHMIEMQLANTFIREKFTNNNTAYVDFNNDTIMAALMNESFQFSPAYADISSIKNFIIGENEYHEIQGSIQQVCHDINRVYLMESEGILYLFERYQPVVKVSNDKGQTWKSVKLFNDRVGYPVSRTVYYQTGYTTYVLGYDKLFYGRKSTDVRWSADDVRFSSQDITFAKIGDQLNLGFDVEIFGNYASLPANVSRIAEAIVCNDDYVYVAARDKVRFIKTSNAPIDSDPLSPTYSERLFEQETFNITGNPKAVCYKMDSVGGKIFALIIGEVVNLNDDPRTTPIVDSADKGVYVLDHDAGTFKRVFGNTEEERRRIEPGYTSMSTDGVELSISSSNFKFLESDIVDDPKTQIKYGLIGAVKYEYPREWLADKHYHMMAFISTEDSQWESFTPQPMEYYAEPFFSYSRKSGTRCWINNSDKAVVIYSDLLYTKVIENRPLSSLDREVHEYWKDGDCTIVMPNVDFTGFKKYASGMIFYKASGEIISYYDFSYRVRDNVSIIWKPTNIFLTASLQNQEKDTTWTPVEEDGIADPDLRPLLTTMMPESYLLDNTNFEAFCEAYIQYLSDGYGTHYNNLLNLIKNQYPREEHAWEYLWSEIYKRNIYLNAEKRDLVSRFFESRSYDFYSTKGTEASYKFLFKVLYNEDVEIEIESSSGTEYDIIIESDSLTEDLVGQTIYTATGRCNVTYIERSYSKGKLQWTVTIHNLLGRLIQGQEVKAERLPGFEGEIVRGIKGKELSQNNIDYINRGRAYYVMKIKSKLPSSRWKSDVLRFVHPVGFGFIAITLLTMFINTGLTLKHVETIINKYKNYKWDSGLPTKYADRVAKLDPQGNVEFDPITGKAIYEIGPMAGQDYPLPEDYNAENNNSIFQGQLPSERRKLMSPLFDASGTTFSRFRDLVEQRLIDNVGNPRDPVNPPQVKLDE
> |[Tevenvirinae _Escherichia_phage_slur02]||_Escherichia_phage_slur02.gb|Phage baseplate wedg..|3099|NC_028927.1(167298):150564-153662:1 ^RAST2:fig|1198136.99.peg.273^ Tevenvirinae _Escherichia_phage_slur02|neighbours:(1),(1)|neighbour_genes:Phage baseplate wedg..,Phage baseplate wedg..|
MTVKAPSVTSLRISKLSANQVQVRWDDVGANFYYFVEIAETKTDSGENLPSNQYRWINLGYTANNSFFFDDADPLTSYIIRVATAAQDFEQSDWIYTEEFETFATNAYTFQNMIEMQLANKFIQEKFTLNNSDYVNFNNDTIMAALMNESFQFSPSYVDVSSISNFIIGENEYHEIQGSIQQVCKDINRVYLMESEGILYLFERYQPVVKVSNDKGQTWKAVKLFNDRVGYPLSKTVYYQSANTTYVLGYDKIFYGRKSTDVRWSADDVRFSSQDITFAKLGDQLHLGFDVEIFATYATLPANVYRIAEAITCTDDYIYVVARDKVRYIKTSNAPIDSDPLSPTYSERLFEPDTMTITGNPKAVCYKMDSIGDKVFALIIGEVETLNANPRTSKIIDSADKGIYVLNHDEKTWKRVFGNTEEERRRIQPGYANMSTDGKLVSLSSSNFKFLSDNVVNDTETAAKYQLIGAVKYEFPREWLADKHYHMMAFIADEKSDWETFTPQPMKYYAEPFFNWSKKSNTRCWINNSDRVVVVYADLKYTKVIENIPETSPDRLVHEYWDDGDCTIVMPNVKFTGFKKYASGMLFYKASGEIISYYDFNYRVRDTVEIIWKPTEVFLKAFLQNQEHETPWSPEEERGLADPDLRPLIGTMMPDSYLLQDSNFEAFCEAYIQYLSDGYGTQYNNLRNLIRNKYPREEHAWEYLWSEIYKRNIYLNADKRDAVARFFESRSYDFYSTKGIEASYKFLFKVLYNEEVEIEIESGAGTEYDIIVQSDSLTEDLVGQTIYTATGRCNVTYIERSYSNGKLQWTVTIHNLLGRLIAGQEVKAERLPSFEGEIIRGVKGKDLLQNNIDYINRSRSYYVMKIKSNLPSSRWKSDVIRFVHPVGFGFIAITLLTMFINVGLTLKHTETIINKYKNYKWDSGLPTEYADRVAKLTPAGEIEHDSVTGEAIYEPGPMAGVEYPLPDDYNAENNNSIFQGQLPSERRKLMSPLFDASGTTFAQFRDLVNKRLKDNIGNPRDPENPTQVKIDE
>ID:YP_009625095.1 |[Escherichia phage slur03]||_Escherichia_phage_slur03_.gbk|baseplate wedge subu..|3099|NC_042129(167467):85700-88798:-1 ^GOA:A0A0M7Q938,GeneID:40101977,InterPro:IPR003961,UniProtKB/TrEMBL:A0A0M7Q938^ Escherichia phage slur03, complete genome.|neighbours:ID:YP_009625094.1(-1),ID:YP_009625096.1(-1)|neighbour_genes:gp8 baseplate wedge ..,base plate wedge [En..|
MTVKAPSVTSLRISKLSANQVQVRWDDVGANFYYFVEIAETKTNSGEKLPSNQYRWINLGYTANNSFFFDDADPLTSYIIRVATAAQDFEQSDWIYTEEFETFATNAYTFQNMIEMQLANKFIQEKFTLNNSDYVNFNNDTIMAALMNESFQFSPSYVDVSSISNFIIGENEYHEIQGSIQQVCKDINRVYLMESEGILYLFERYQPVVKVSNDKGQTWKAVKLFNDRVGYPLSKTVYYQSANTTYVLGYDKIFYGRKSTDVRWSADDVRFSSQDITFAKLGDQLHLGFDVEIFATYATLPANVYRIAEAITCTDDYIYVVARDKVRYIKTSNAPIDSDPLSPTYSERLFEPDTMTITGNPKAVCYKMDSIGDKVFALIIGEVETLNANPRTSKIIDSADKGIYVLNHDEKTWKRVFGNTEEERRRIQPGYANMSTDGKLVSLSSSNFKFLSDNVVNDPETAVKYQLIGAVKYEFPREWLADKHYHMMAFIADEKSDWETFTPQPMKYYAEPFFNWSKKSNTRCWINNSDRAVVVYADLKYTKVIENIPETSPDRLVHEYWDDGDCTIVMPNVKFTGFKKYASGMLFYKASGEIISYYDFNYRVRDTVEIIWKPTEVFLKAFLQNQEHETPWSPEEERGLADPDLRPLIGTMMPDSYLLQDSNFEAFCEAYIQYLSDGYGTQYNNLRNLIRNQYPREEHAWEYLWSEIYKRNIYLNADKRDAVARFFESRSYDFYSTKGIEASYKFLFKVLYNEEVEIEIESGAGTEYDIIVQSDSLTEDLVGQTIYTATGRCNVTYIERSYSNGKLQWTVTIHNLLGRLIAGQEVKAERLPSFEGEIIRGVKGKDLLQNNIDYINRSRSYYVMKIKSNLPSSRWKSDVIRFVHPVGFGFIAITLLTMFINVGLTLKHTETIINKYKNYKWDSGLPTEYADRVAKLTPTGEIEHDSVTGEAIYEPGPMAGVEYPLPDDYNAENNNSIFQGQLPSERRKLMSPLFDASGTTFAQFRDLVNKRLKDNIGNPRDPENPTQVKIDE
>ID:YP_009625371.1 |[Escherichia phage slur04]||_Escherichia_phage_slur04_.gbk|hypothetical protein|3099|NC_042130(167298):65077-68175:1 ^GOA:A0A0M7QC94,GeneID:40102272,InterPro:IPR003961,UniProtKB/TrEMBL:A0A0M7QC94^ Escherichia phage slur04, complete genome.|neighbours:ID:YP_009625370.1(1),ID:YP_009625372.1(1)|neighbour_genes:hypothetical protein,Bacteriophage T4, Gp..|
MTVKAPSVTSLRISKLSANQVQVRWDDVGANFYYFVEIAETKTDSGENLPSNQYRWINLGYTANNSFFFDDADPLTSYIIRVATAAQDFEQSDWIYTEEFETFATNAYTFQNMIEMQLANKFIQEKFTLNNSDYVNFNNDTIMAALMNESFQFSPSYVDVSSISNFIIGENEYHEIQGSIQQVCKDINRVYLMESEGILYLFERYQPVVKVSNDKGQTWKAVKLFNDRVGYPLSKTVYYQSANTTYVLGYDKIFYGRKSTDVRWSADDVRFSSQDITFAKLGDQLHLGFDVEIFATYATLPANVYRIAEAITCTDDYIYVVARDKVRYIKTSNAPIDSDPLSPTYSERLFEPDTMTITGNPKAVCYKMDSIGDKVFALIIGEVETLNANPRTSKIIDSADKGIYVLNHDEKTWKRVFGNTEEERRRIQPGYANMSTDGKLVSLSSSNFKFLSDNVVNDTETAAKYQLIGAVKYEFPREWLADKHYHMMAFIADEKSDWETFTPQPMKYYAEPFFNWSKKSNTRCWINNSDRVVVVYADLKYTKVIENIPETSPDRLVHEYWDDGDCTIVMPNVKFTGFKKYASGMLFYKASGEIISYYDFNYRVRDTVEIIWKPTEVFLKAFLQNQEHETPWSPEEERGLADPDLRPLIGTMMPDSYLLQDSNFEAFCEAYIQYLSDGYGTQYNNLRNLIRNKYPREEHAWEYLWSEIYKRNIYLNADKRDAVARFFESRSYDFYSTKGIEASYKFLFKVLYNEEVEIEIESGAGTEYDIIVQSDSLTEDLVGQTIYTATGRCNVTYIERSYSNGKLQWTVTIHNLLGRLIAGQEVKAERLPSFEGEIIRGVKGKDLLQNNIDYINRSRSYYVMKIKSNLPSSRWKSDVIRFVHPVGFGFIAITLLTMFINVGLTLKHTETIINKYKNYKWDSGLPTEYADRVAKLTPAGEIEHDSVTGEAIYEPGPMAGVEYPLPDDYNAENNNSIFQGQLPSERRKLMSPLFDASGTTFAQFRDLVNKRLKDNIGNPRDPENPTQVKIDE
> |[Tevenvirinae _Escherichia_phage_slur07]||_Escherichia_phage_slur07.gb|Phage baseplate wedg..|3099|NC_028780.1(167124):79364-82462:-1 ^RAST2:fig|1198136.89.peg.107^ Tevenvirinae _Escherichia_phage_slur07|neighbours:(-1),(-1)|neighbour_genes:Phage baseplate wedg..,Phage baseplate wedg..|
MTVKAPSVTSLRISKLSANQVQVRWDDVGANFYYFVEIAETKTNSGEKLPSNQYRWINLGYTANNSFFFDDADPLTTYIIRVATAAQDFEQSDWIYTEEFETFATNAYTFQNMIEMQLANKFIQEKFTLNNSDYVNFNNDTIMAALMNESFQFSPSYVDVSSISNFIIGENEYHEIQGSIQQVCKDINRVYLMESEGILYLFERYQPVVKVSNDKGQTWKAVKLFNDRVGYPLSKTVYYQSANTTYVLGYDKIFYGRKSTDVRWSADDVRFSSQDITFAKLGDQLHLGFDVEIFATYATLPANVYRIAEAITCTDDYIYVVARDKVRYIKTSNAPIDSDPLSPTYSERLFEPDTMTITGNPKAVCYKMDSIGDKVFALIIGEVETLNANPRTSKIIDSADKGIYVLNHDEKTWKRVFGNTEEERRRIQPGYANMSTDGKLVSLSSSNFKFLSDNVVNDPETAAKYQLIGAVKYEFPREWLADKHYHMMAFIADEKSDWETFTPQPMKYYAEPFFNWSKKSNTRCWINNSDRAVVVYADLKYTKVIENIPETSPDRLVHEYWDDGDCTIVMPNVKFTGFKKYASGMLFYKASGEIISYYDFNYRVRDTVEIIWKPTEVFLKAFLQNQEHETPWSPEEERGLADPDLRPLIGTMMPDSYLLQDSNFEAFCEAYIQYLSDGYGTQYNNLRNLIRNQYPREEHAWEYLWSEIYKRNIYLNADKRDAVARFFESRSYDFYSTKGIEASYKFLFKVLYNEEVEIEIESGAGTEYDIIVQSDSLTEDLVGQTIYTATGRCNVTYIERSYSNGKLQWTVTIHNLLGRLIAGQEVKAERLPSFEGEIIRGVKGKDLLQNNIDYINRSRSYYVMKIKSNLPSSRWKSDVIRFVHPVGFGFIAITLLTMFINVGLTLKHTETIINKYKNYKWDSGLPTEYADRVAKLTPTGEIEHDSVTGEAIYEPGPMAGVEYPLPDDYNAENNNSIFQGQLPSERRKLMSPLFDASGTTFAQFRDLVNKRLKDNIGNPRDPENPTQVKIDE
>ID:CUL02639.1 |[Escherichia phage slur08]||_Escherichia_phage_slur08_.gbk|hypothetical protein|3099|LN881733(167467):82947-86045:-1 ^GOA:A0A0M7QG15,InterPro:IPR003961,UniProtKB/TrEMBL:A0A0M7QG15^ Escherichia phage slur08, complete genome.|neighbours:ID:CUL02638.1(-1),ID:CUL02640.1(-1)|neighbour_genes:Bacteriophage T4, Gp..,hypothetical protein|
MTVKAPSVTSLRISKLSANQVQVRWDDVGANFYYFVEIAETKTNSGEKLPSNQYRWINLGYTANNSFFFDDADPLTSYIIRVATAAQDFEQSDWIYTEEFETFATNAYTFQNMIEMQLANKFIQEKFTLNNSDYVNFNNDTIMAALMNESFQFSPSYVDVSSISNFIIGENEYHEIQGSIQQVCKDINRVYLMESEGILYLFERYQPVVKVSNDKGQTWKAVKLFNDRVGYPLSKTVYYQSANTTYVLGYDKIFYGRKSTDVRWSADDVRFSSQDITFAKLGDQLHLGFDVEIFATYATLPANVYRIAEAITCTDDYIYVVARDKVRYIKTSNAPIDSDPLSPTYSERLFEPDTMTITGNPKAVCYKMDSIGDKVFALIIGEVETLNANPRTSKIIDSADKGIYVLNHDEKTWKRVFGNTEEERRRIQPGYANMSTDGKLVSLSSSNFKFLSDNVVNDPETAVKYQLIGAVKYEFPREWLADKHYHMMAFIADEKSDWETFTPQPMKYYAEPFFNWSKKSNTRCWINNSDRAVVVYADLKYTKVIENIPETSPDRLVHEYWDDGDCTIVMPNVKFTGFKKYASGMLFYKASGEIISYYDFNYRVRDTVEIIWKPTEVFLKAFLQNQEHETPWSPEEERGLADPDLRPLIGTMMPDSYLLQDSNFEAFCEAYIQYLSDGYGTQYNNLRNLIRNQYPREEHAWEYLWSEIYKRNIYLNADKRDAVARFFESRSYDFYSTKGIEASYKFLFKVLYNEEVEIEIESGAGTEYDIIVQSDSLTEDLVGQTIYTATGRCNVTYIERSYSNGKLQWTVTIHNLLGRLIAGQEVKAERLPSFEGEIIRGVKGKDLLQNNIDYINRSRSYYVMKIKSNLPSSRWKSDVIRFVHPVGFGFIAITLLTMFINVGLTLKHTETIINKYKNYKWDSGLPTEYADRVAKLTPTGEIEHDSVTGEAIYEPGPMAGVEYPLPDDYNAENNNSIFQGQLPSERRKLMSPLFDASGTTFAQFRDLVNKRLKDNIGNPRDPENPTQVKIDE
>ID:CUL02925.1 |[Escherichia phage slur11]||_Escherichia_phage_slur11_.gbk|hypothetical protein|3099|LN881734(167298):68623-71721:1 ^GOA:A0A0M9JDX0,InterPro:IPR003961,UniProtKB/TrEMBL:A0A0M9JDX0^ Escherichia phage slur11, complete genome.|neighbours:ID:CUL02924.1(1),ID:CUL02926.1(1)|neighbour_genes:hypothetical protein,Bacteriophage T4, Gp..|
MTVKAPSVTSLRISKLSANQVQVRWDDVGANFYYFVEIAETKTDSGENLPSNQYRWINLGYTANNSFFFDDADPLTSYIIRVATAAQDFEQSDWIYTEEFETFATNAYTFQNMIEMQLANKFIQEKFTLNNSDYVNFNNDTIMAALMNESFQFSPSYVDVSSISNFIIGENEYHEIQGSIQQVCKDINRVYLMESEGILYLFERYQPVVKVSNDKGQTWKAVKLFNDRVGYPLSKTVYYQSANTTYVLGYDKIFYGRKSTDVRWSADDVRFSSQDITFAKLGDQLHLGFDVEIFATYATLPANVYRIAEAITCTDDYIYVVARDKVRYIKTSNAPIDSDPLSPTYSERLFEPDTMTITGNPKAVCYKMDSIGDKVFALIIGEVETLNANPRTSKIIDSADKGIYVLNHDEKTWKRVFGNTEEERRRIQPGYANMSTDGKLVSLSSSNFKFLSDNVVNDTETAAKYQLIGAVKYEFPREWLADKHYHMMAFIADEKSDWETFTPQPMKYYAEPFFNWSKKSNTRCWINNSDRVVVVYADLKYTKVIENIPETSPDRLVHEYWDDGDCTIVMPNVKFTGFKKYASGMLFYKASGEIISYYDFNYRVRDTVEIIWKPTEVFLKAFLQNQEHETPWSPEEERGLADPDLRPLIGTMMPDSYLLQDSNFEAFCEAYIQYLSDGYGTQYNNLRNLIRNKYPREEHAWEYLWSEIYKRNIYLNADKRDAVARFFESRSYDFYSTKGIEASYKFLFKVLYNEEVEIEIESGAGTEYDIIVQSDSLTEDLVGQTIYTATGRCNVTYIERSYSNGKLQWTVTIHNLLGRLIAGQEVKAERLPSFEGEIIRGVKGKDLLQNNIDYINRSRSYYVMKIKSNLPSSRWKSDVIRFVHPVGFGFIAITLLTMFINVGLTLKHTETIINKYKNYKWDSGLPTEYADRVAKLTPAGEIEHDSVTGEAIYEPGPMAGVEYPLPDDYNAENNNSIFQGQLPSERRKLMSPLFDASGTTFAQFRDLVNKRLKDNIGNPRDPENPTQVKIDE
>ID:CUL03711.1 |[Escherichia phage slur13]||_Escherichia_phage_slur13_.gbk|hypothetical protein|3099|LN881737(167299):90445-93543:1 ^GOA:A0A0M7QE40,InterPro:IPR003961,UniProtKB/TrEMBL:A0A0M7QE40^ Escherichia phage slur13, complete genome.|neighbours:ID:CUL03710.1(1),ID:CUL03712.1(1)|neighbour_genes:hypothetical protein,Bacteriophage T4, Gp..|
MTVKAPSVTSLRISKLSANQVQVRWDDVGANFYYFVEIAETKTDSGENLPSNQYRWINLGYTANNSFFFDDADPLTSYIIRVATAAQDFEQSDWIYTEEFETFATNAYTFQNMIEMQLANKFIQEKFTLNNSDYVNFNNDTIMAALMNESFQFSPSYVDVSSISNFIIGENEYHEIQGSIQQVCKDINRVYLMESEGILYLFERYQPVVKVSNDKGQTWKAVKLFNDRVGYPLSKTVYYQSANTTYVLGYDKIFYGRKSTDVRWSADDVRFSSQDITFAKLGDQLHLGFDVEIFATYATLPANVYRIAEAITCTDDYIYVVARDKVRYIKTSNAPIDSDPLSPTYSERLFEPDTMTITGNPKAVCYKMDSIGDKVFALIIGEVETLNANPRTSKIIDSADKGIYVLNHDEKTWKRVFGNTEEERRRIQPGYANMSTDGKLVSLSSSNFKFLSDNVVNDTETAAKYQLIGAVKYEFPREWLADKHYHMMAFIADEKSDWETFTPQPMKYYAEPFFNWSKKSNTRCWINNSDRVVVVYADLKYTKVIENIPETSPDRLVHEYWDDGDCTIVMPNVKFTGFKKYASGMLFYKASGEIISYYDFNYRVRDTVEIIWKPTEVFLKAFLQNQEHETPWSPEEERGLADPDLRPLIGTMMPDSYLLQDSNFEAFCEAYIQYLSDGYGTQYNNLRNLIRNKYPREEHAWEYLWSEIYKRNIYLNADKRDAVARFFESRSYDFYSTKGIEASYKFLFKVLYNEEVEIEIESGAGTEYDIIVQSDSLTEDLVGQTIYTATGRCNVTYIERSYSNGKLQWTVTIHNLLGRLIAGQEVKAERLPSFEGEIIRGVKGKDLLQNNIDYINRSRSYYVMKIKSNLPSSRWKSDVIRFVHPVGFGFIAITLLTMFINVGLTLKHTETIINKYKNYKWDSGLPTEYADRVAKLTPAGEIEHDSVTGEAIYEPGPMAGVEYPLPDDYNAENNNSIFQGQLPSERRKLMSPLFDASGTTFAQFRDLVNKRLKDNIGNPRDPENPTQVKIDE
>ID:YP_009180655.1 |[Escherichia phage slur14]||_Escherichia_phage_slur14_.gbk|hypothetical protein|3099|NC_028448(167467):23542-26640:1 ^GOA:A0A0M7QD67,GeneID:26227830,InterPro:IPR003961,UniProtKB/TrEMBL:A0A0M7QD67^ Escherichia phage slur14, complete genome.|neighbours:ID:YP_009180654.1(1),ID:YP_009180656.1(1)|neighbour_genes:hypothetical protein,Bacteriophage T4, Gp..|
MTVKAPSVTSLRISKLSANQVQVRWDDVGANFYYFVEIAETKTNSGEKLPSNQYRWINLGYTANNSFFFDDADPLTSYIIRVATAAQDFEQSDWIYTEEFETFATNAYTFQNMIEMQLANKFIQEKFTLNNSDYVNFNNDTIMAALMNESFQFSPSYVDVSSISNFIIGENEYHEIQGSIQQVCKDINRVYLMESEGILYLFERYQPVVKVSNDKGQTWKAVKLFNDRVGYPLSKTVYYQSANTTYVLGYDKIFYGRKSTDVRWSADDVRFSSQDITFAKLGDQLHLGFDVEIFATYATLPANVYRIAEAITCTDDYIYVVARDKVRYIKTSNAPIDSDPLSPTYSERLFEPDTMTITGNPKAVCYKMDSIGDKVFALIIGEVETLNANPRTSKIIDSADKGIYVLNHDEKTWKRVFGNTEEERRRIQPGYANMSTDGKLVSLSSSNFKFLSDNVVNDPETAVKYQLIGAVKYEFPREWLADKHYHMMAFIADEKSDWETFTPQPMKYYAEPFFNWSKKSNTRCWINNSDRAVVVYADLKYTKVIENIPETSPDRLVHEYWDDGDCTIVMPNVKFTGFKKYASGMLFYKASGEIISYYDFNYRVRDTVEIIWKPTEVFLKAFLQNQEHETPWSPEEERGLADPDLRPLIGTMMPDSYLLQDSNFEAFCEAYIQYLSDGYGTQYNNLRNLIRNQYPREEHAWEYLWSEIYKRNIYLNADKRDAVARFFESRSYDFYSTKGIEASYKFLFKVLYNEEVEIEIESGAGTEYDIIVQSDSLTEDLVGQTIYTATGRCNVTYIERSYSNGKLQWTVTIHNLLGRLIAGQEVKAERLPSFEGEIIRGVKGKDLLQNNIDYINRSRSYYVMKIKSNLPSSRWKSDVIRFVHPVGFGFIAITLLTMFINVGLTLKHTETIINKYKNYKWDSGLPTEYADRVAKLTPTGEIEHDSVTGEAIYEPGPMAGVEYPLPDDYNAENNNSIFQGQLPSERRKLMSPLFDASGTTFAQFRDLVNKRLKDNIGNPRDPENPTQVKIDE
>ID:AVH85983.1 |[Escherichia phage vB_EcoM-G28]||_Escherichia_phage_vB_EcoM-G28.gbk|putative baseplate w..|3099|MG867727(170121):81758-84856:1 ^^ Escherichia phage vB_EcoM-G28, complete genome.|neighbours:ID:AVH85982.1(1),ID:AVH85984.1(1)|neighbour_genes:putative baseplate w..,putative baseplate w..|
MTVKAPSVTSLRISKLSANQVQVRWDDVGANFYYFVEIAETKTDSGENLPSNQYRWINLGYTANNSFFFDDADPLTSYIIRVATAAQDFEQSDWVYTEEFETFATNAYTFQNMIEMQLANKFIQEKFTLNNSDYVNFNNDTIMAALMNESFQFSPSYVDVSSISNFIIGENEYHEIQGSIQQVCKDINRVYLMESEGILYLFERYQPVVKVSNDKGQTWKAVKLFNDRVGYPLSKTVYYQSANTTYVLGYDKIFYGRKSTDVRWSADDVRFSSQDITFAKLGDQLHLGFDVEIFATYATLPANVYRIAEAITCTDDYIYVVARDKVRYIKTSNAPIDSDPLSPTYSERLFEPDTMTITGNPKAVCYKMDSIGDKVFALIIGEVETLNANPRTSKIIDSVDKGIYVLNHDEKTWKRVFGNTEEERRRIQPGYANMSTDGKLVSLSSSNFKFLSDNVVNDPETAAKYQLIGAVKYEFPREWLADKHYHMMAFIADETSDWETFTPQPMKYYAEPFFNWSKKSNTRCWINNSDRAVVVYADLKYTKVIENIPETSPDRLVHEYWDDGDCTIVMPNVKFTGFKKYASGMLFYKASGEIISYYDFNYRVRDTVEIIWKPTEVFLKAFLQNQEHETPWSPEEERGLADPDLRPLIGTMMPDSYLLQDSNFEAFCEAYIQYLSDGYGTQYNNLRNLIRNQYPREEHAWEYLWSEIYKRNIYLNADKRDAVARFFESRSYDFYSTKGIEASYKFLFKVLYNEEVEIEIESGAGTEYDIIVQSDSLTEDLVGQTIYTATGRCNVTYIERSYSNGKLQWTVTIHNLLGRLIAGQEVKAERLPSFEGEIIRGVKGKDLLQNNIDYINRSRSYYVMKIKSNLPSSRWKSDVIRFVHPVGFGFIAITLLTMFINVGLTLKHTETIINKYKNYKWDSGLPTEYADRVAKLTPTGEIEHDSVTGEAIYEPGPMAGVEYPLPDDYNAENNNSIFQGQLPSERRKLMSPLFDASGTTFAQFRDLVNKRLKDNIGNPRDPENPTQVKIDE
>ID:QDF15179.1 |[Escherichia phage vB_EcoM-Sa45lw]||_Escherichia_phage_vB_EcoM-Sa45lw_.gbk|baseplate wedge prot..|3099|MK977694(167353):80705-83803:1 ^^ Escherichia phage vB_EcoM-Sa45lw, complete genome.|neighbours:ID:QDF15178.1(1),ID:QDF15180.1(1)|neighbour_genes:baseplate wedge prot..,baseplate wedge subu..|
MTVKAPSVTSLRISKLSANQVQVRWDDVGANFYYFVEIAETKSNSGENLPSNQYRWINLGYTANNSFFFDDADPLTSYIIRVATAAQDFEQSDWIYTEEFETFATNAYTFQNMIEMQLANKFIQEKFTLNNSNYVNFNNDTIMAALMNESFQFSPSYADVSSISNFIIGENEYHEIQGSIQQVCKDINRVYLMESEGILYLFERYQPVVKVSNDKGQTWKAVKLFNDRVGYPLSKTVYYQSANTTYVLGYDKIFYGRKSTDVRWSADDVRFSSQDITFAKLGDQLHLGFDVEIFATYATLPANVYRIAEAITCTDDYIYVVARDKVRYIKTSNAPIDSDPLSPTYSERLFEPDTMTITGNPKAVCYKMDSIGDKVFALIIGEVETLNANPRTSKIIDSADKGIYVLNQDTKTWKRVFGNTEEERRRIQPGYANMSTDGKLVSLSSSNFKFLSDNVVNDPETAAKYQLIGAVKYEFPREWLANKHYHMMAFIADEKSDWETFTPQPMKYYAEPFFNWSKKSNTRCWINNSDKAVVVYADLKYTKVIENIPETSPDRLVHEYWDDGDCTIVMPNVKFTGFKKYASGMLFYKSSGEIISYYDFNYRVRDTVEIIWKPTEVFLKAFLQNQERETPWSPEEERGLADPDLRPLIGTMMPDSYLLQDSNFEAFCEAYIQYLSDGYGTQYNNLRNLIRNQYPREEHAWEYLWSEIYKRNIYLNADKRDAVARFFESRSYDFYSTKGIEASYKFLFKVLYNEEVEIEIESGAGTEYDVIIQSDSLTEDLVGQTIYTATGRCNVTYIERSYSNGKLQWTVTIHNLLGRLIAGQEVKAERLPGFEGEIIRGVKGKDLLQNNIDYINRSRSYYVMKIKSKLPSSRWKSDVIRFVHPVGFGFIAITLLTMFINVGLTLKHTETIINKYKNYKWDSGLPTEYADRVAKLTPTGEIEHDSVTGEAIYEPGPMAGVEYPLPDDYNAENNNSIFQGQLPSERRKLMSPLFDASGTTFAQFRDLVNKRLKDNIGNPRDPENPTQVKIDE
>ID:YP_009290422.1 |[Escherichia phage vB_EcoM-UFV13]||_Escherichia_phage_vB_EcoM-UFV13_.gbk|baseplate wedge subu..|3039|NC_031103(165772):80660-83698:1 ^GeneID:29081218^ Escherichia phage vB_EcoM-UFV13, complete genome.|neighbours:ID:YP_009290421.1(1),ID:YP_009290423.1(1)|neighbour_genes:baseplate wedge subu..,baseplate wedge subu..|
MQVRWDDVGANFYYFVEIAETKTDSGENLPSNQYKWINLGYTANNSFFFDDADPLTSYVIRVATAAQDFEQSDWIYTEEFETFATNAYTFQNMIEMQLANKFIQEKFTLNNSDYVNFNNDTIMAALMNESFQFSPSYVDVSSISNFIIGENEYHEIQGSIQQVCKDINRVYLMESEGILYLFERYQPVVKVSNDKGQTWKAVKLFNDRVGYPLSKTVYYQSANTTYVLGYDKIFYGRKSTDVRWSADDVRFSSQDITFAKLGDQLHLGFDVEIFATYATLPANVYRIAEAITCTDDYIYVVARDKVRYIKTSNAPIDSDPLSPTYSERLFEPDTMTITGNPKAVCYKMDSVGDKVFALIIGEVETLNANPRTSKIIDSADKGIYVLNHDEKTWKRVFGNTEEERRRIQPGYANMSTDGKLVSLSSSNFKFLSDNVVNDPETAAKYQLIGAVKYEFPREWLADKHYHMMAFIADEKSDWETFTPQPMKYYAEPFFNWSKKSNTRCWINNSDRAVVVYADLKYIKVIENIPETSPDRLVHEYWNDGDCTIVMPNVKFTGFKKYASGMLFYKASGEIISYYDFNYRVRDTVEIIWKPTEVFLKAFLQNQEHETPWSPEEERGLADPDLRPLIGTMMPDSYLLQDSNFEAFCEAYIQYLSDGYGTQYNNLRNLIRNKYPREEHAWEYLWSEIYKRNIYLNADKRDAVARFFESRSYDFYSTKGIEASYKFLFKVLYNEEVEIEIESGAGTEYDIIVQSDSLTEDLVGQTIYTATGRCNVTYIERSYSNGKLQWTVTIHNLLGRLIAGQEVKAERLPSFEGEIIRGVKGKDLLQNNIDYINRSRSYYVMKIKSNLPSSRWKSDVIRFVHPVGFGFIAITLLTMFINVGLTLKHTETIINKYKNYKWDSGLPTEYADRVAKLTPTGEIEHDSVTGEAIYEPGPMAGVEYPLPDDYNAENNNSIFQGQLPSERRKLMSPLFDASGTTFAQFRDLVNKRLKDNIGNPRDPENPTQVKIDE
>ID:AUV61016.1 |[Escherichia phage vB_EcoM-fFiEco06]||_Escherichia_phage_vB_EcoM-fFiEco06_.gbk|baseplate wedge subu..|3099|MG781190(167076):79808-82906:1 ^^ Escherichia phage vB_EcoM-fFiEco06, complete genome.|neighbours:ID:AUV61015.1(1),ID:AUV61017.1(1)|neighbour_genes:baseplate wedge subu..,baseplate wedge subu..|
MTVKAPSVTSLRISKLSANQVQVRWDDVGANFYYFVEIAETKTNSGENLPSNQYRWINLGYTANNSFFFDDADPLTSYIIRVATAAQDFEQSDWIYTEEFETFATNAYTFQNMIEMQLANKFIQEKFTLNNSDYVNFNNDTIMAALMNESFQFSPSYVDVSSISNFIIGENEYHEIQGSIQQVCKDINRVYLMESEGILYLFERYQPVVKVSNDKGQTWKAVKLFNDRVGYPLSKTVYYQSANTTYVLGYDKIFYGRKSTDVRWSADDVRFSSQDITFAKLGDQLHLGFDVEIFGTYATLPANVYRIAEAITCTDDYIYVVARDKVRYIKTSNAPIDSDPLSPTYSERLFEPDTMTITGNPKAVCYKMDSIGDKVFALIIGEVETLNANPRTSKIIDSTDKGIYVLNHDTKTWKRVFGNTEEERRRIQPGYANMSTDGKLVSLSSSNFKFLNDNVVNDPETVAKYQLIGAVKYEFPREWLADKHYHMMAFIADEKSDWETFTPQPMKYYAEPFFNWSKKSNTRCWINNSNRAVVVYADLKYTKVIENIPETSPDRLVHEYWDDGDCTIVMPNVKFTGFKKYASGMLFYKSSGEIISYYDFNYRVRDTVEIIWKPTGVFLKAFLQNQEHETPWSPEEEHGLADPDLRPLIGTMMPDSYLLQDSNFEAFCEAYIQYLSDGYGTQYNNLRNLIRNQYPREEHAWEYLWSEIYKRNIYLNADKRDAVARFFESRSYDFYSTKGIEASYKFLFKVLYNEEVEIEIESGAGTEYDIIVQSDSLTEDLVGQTIYTATGRCNVTYIERSYSNGKLQWTVTIHNLLGRLIAGQEVKAERLPSFEGEIIRGVKGKDLLQNNIDYINRSRSYYVMKIKSNLPSSRWKSDVIRFVHPVGFGFIAITLLTMFINVGLTLKHTETIINKYKNYKWDSGLPTEYADRVAKLTPTGEIEYDSVTGEAIYEPGPMAGVEYPLPDDYNAENNNSIFQGQLPSERRKLMSPLFDASGTTFAQFRDLVNKRLKDNIGNPRDPENPTQVKIDE
>ID:AUV61289.1 |[Escherichia phage vB_EcoM-fHoEco02]||_Escherichia_phage_vB_EcoM-fHoEco02_.gbk|baseplate wedge subu..|3099|MG781191(167064):79798-82896:1 ^^ Escherichia phage vB_EcoM-fHoEco02, complete genome.|neighbours:ID:AUV61288.1(1),ID:AUV61290.1(1)|neighbour_genes:baseplate wedge subu..,baseplate wedge subu..|
MTVKAPSVTSLRISKLSANQVQVRWDDVGANFYYFVEIAETKTNSGENLPSNQYRWINLGYTANNSFFFDDADPLTSYIIRVATAAQDFEQSDWIYTEEFETFATNAYTFQNMIEMQLANKFIQEKFTLNNSDYVNFNNDTIMAALMNESFQFSPSYVDVSSISNFIIGENEYHEIQGSIQQVCKDINRVYLMESEGILYLFERYQPVVKVSNDKGQTWKAVKLFNDRVGYPLSKTVYYQSANTTYVLGYDKIFYGRKSTDVRWSADDVRFSSQDITFAKLGDQLHLGFDVEIFGTYATLPANVYRIAEAITCTDDYIYVVARDKVRYIKTSNAPIDSDPLSPTYSERLFEPDTMTITGNPKAVCYKMDSIGDKVFALIIGEVETLNANPRTSKIIDSTDKGIYVLNHDTKTWKRVFGNTEEERRRIQPGYANMSTDGKLVSLSSSNFKFLNDNVVNDPETVAKYQLIGAVKYEFPREWLADKHYHMMAFIADEKSDWETFTPQPMKYYAEPFFNWSKKSNTRCWINDSNRAVVVYADLKYTKVIENIPETSPDRLVHEYWDDGDCTIVMPNVKFTGFKKYASGMLFYKSSGEIISYYDFNYRVRDTVEIIWKPTGVFLKAFLQNQEHETPWSPEEEHGLADPDLRPLIGTMMPDSYLLQDSNFEAFCEAYIQYLSDGYGTQYNNLRNLIRNQYPREEHAWEYLWSEIYKRNIYLNADKRDAVARFFESRSYDFYSTKGIEASYKFLFKVLYNEEVEIEIESGAGTEYDIIVQSDSLTEDLVGQTIYTATGRCNVTYIERSYSNGKLQWTVTIHNLLGRLIAGQEVKAERLPSFEGEIIRGVKGKDLLQNNIDYINRSRSYYVMKIKSNLPSSRWKSDVIRFVHPVGFGFIAITLLTMFINVGLTLKHTETIINKYKNYKWDSGLPTEYADRVAKLTPTGEIEYDSVTGEAIYEPGPMAGVEYPLPDDYNAENNNSIFQGQLPSERRKLMSPLFDASGTTFAQFRDLVNKRLKDNIGNPRDPENPTQVKIDE
>ID:AYP69719.1 |[Escherichia phage vB_EcoM_DalCa]||_Escherichia_phage_vB_EcoM_DalCa_.gbk|baseplate wedge init..|3099|MH992510(166040):79868-82966:1 ^^ Escherichia phage vB_EcoM_DalCa, complete genome.|neighbours:ID:AYP69726.1(1),ID:AYP69757.1(1)|neighbour_genes:baseplate wedge subu..,baseplate wedge subu..|
MTVKAPSVTSLRISKLSANQVQVRWDDVGANFYYFVEIAETKTDSGENLPSDQYRWINLGYTANNSFFFDNANPLTSYIIRVATAAQDFEQSDWIYTEEFETFATNAYTFQNMIEMQLANKFIQEKFTLNNSDYVNFNNDTIMAALMNESFQFSPSYADVSSISNFIIGENEYHEIQGSIQQVCKDINRVYLMESEGILYLFERYQPVVKVSNDKGQTWKAVKLFNDRVGYPLSKTVYYQSASTTYVLGYDKIFYGRKSTDVRWSADDVRFSSQDITFAKLGDQLHLGFDVEIFGTYATLPANVYRIAEAITCTDDYIYVVARDKVRYIKTSNAPIDSDPLSPTYSERLFEPDTMTITGNPKAVCYKMDSIGDKVFALIIGEVETLNANPRTSKIIDSTDKGIYVLNHDTKTWKRVFGNTEEERRRIQPGYANMSTDGKLVSLSSSNFKFLNDNVVNDPETVAKYQLIGAVKYEFPREWLADKHYHMMAFIADEKSDWETFTPQPMKYYAEPFFNWSKKSNTRCWINNSNRAVVVYADLKYTKVIENIPETSPDRLVHEYWDDGDCTIVMPNVKFTGFKKYASGMLFYKSSGEIISYYDFNYRVRDTVEIIWKPTGVFLKAFLQNQEHETPWSPEEEHGLADPDLRPLIGTMMPDSYLLQDSNFEAFCEAYIQYLSDGYGTQYNNLRNLIRNQYPREEHAWEYLWSEIYKRNIYLNADKRDAVARFFESRSYDFYSTKGIEASYKFLFKVLYNEEVEIEIESGAGTEYDIIVQSDSLTEDLVGQTIYTATGRCNVTYIERSYSNGKLQWTVTIHNLLGRLIAGQEVKAERLPSFEGEIIRGVKGKDLLQNNIDYINRSRSYYVMKIKSNLPSSRWKSDVIRFVHPVGFGFIAITLLTMFINVGLTLKHTETIINKYKNYKWDSGLPTEYADRVAKLTPTGEIEHDSVTGEAIYEPGPMAGVEYPLPDDYNAENNNSIFQGQLPSERRKLMSPLFDASGTTFAQFRDLVNKRLKDNIGNPRDPENPTQVKIDE
>ID:QBO63670.1 |[Escherichia phage vB_EcoM_G10400]||_Escherichia_phage_vB_EcoM_G10400.gbk|putative baseplate w..|3099|MK327937(170182):80841-83939:1 ^^ Escherichia phage vB_EcoM_G10400, complete genome.|neighbours:ID:QBO63669.1(1),ID:QBO63671.1(1)|neighbour_genes:putative baseplate w..,putative baseplate w..|
MTVKAPSVTSLRISKLSANQVQVRWDDVGANFYYFVEIAETKSNSGENLPSNQYRWINLGYTANNSFFFDDADPLTSYVIRVATAAQDFEQSDWIYTEEFETFATNAYTFQNMIEMQLANKFIQEKFTLNNSDYVNFNNDTIMAALMNESFQFSPSYADVSSISNFIIGENEYHEIQGSIQQVCKDINRVYLMESEGILYLFERYQPVVKVSNDKGQTWKAVKLFNDRVGYPLSKTVYYQSANTTYVLGYDKIFYGRKSTDVRWSADDVRFSSQDITFAKLGDQLHLGFDVEIFATYATLPANVYRIAEAITCTDDYIYVVARDKVRYIKTSNAPIDSDPLSPTYSERLFEPDTMTITGNPKAVCYKMDSIGDKVFALIIGEVETLNANPRTSKIIDSADKGIYVLNQDTKTWKRVFGNTEEERRRIQPGYANMSTDGKLVSLSSSNFKFLSDNVVNDPETAAKYQLIGAVKYEFPREWLADKHYHMMAFIADEKSDWETFTPQPMKYYAEPFFNWSKKSNTRCWINNSDKAVVVYADLKYTKVIENIPETSPDRLVHEYWDDGDCTIVMPNVKFTGFKKYASGMLFYKSSGEIISYYDFNYRVRDTVEIIWKPTEVFLKAFLQNQERETPWSPEEERGLADPDLRPLIGTMMPDSYLLQDSNFEAFCEAYIQYLSDGYGTQYNNLRNLIRNQYPREEHAWEYLWSEIYKRNIYLNADKRDAVARFFESRSYDFYSTKGIEASYKFLFKVLYNEEVEIEIESGAGTEYDVIIQSDSLTEDLVGQTIYTATGRCNVTYIERSYSNGKLQWTVTIHNLLGRLIAGQEVKAERLPGFEGEIIRGVKGKDLLQNNIDYINRSRSYYVMKIKSNLPSSRWKSDVIRFVHPVGFGFIAITLLTMFINVGLTLKHTETIINKYKNYKWDSGLPTEYADRVAKLTPTGEIEHDSVTGEAIYEPGPMAGVEYPLPDDYNAENNNSIFQGQLPSERRKLMSPLFDASGTTFAQFRDLVNKRLKDNIGNPRDPENPTQVKIDE
>ID:QBO62293.1 |[Escherichia phage vB_EcoM_G2248]||_Escherichia_phage_vB_EcoM_G2248.gbk|putative baseplate w..|3087|MK327932(170678):72432-75518:1 ^^ Escherichia phage vB_EcoM_G2248, complete genome.|neighbours:ID:QBO62292.1(1),ID:QBO62294.1(1)|neighbour_genes:putative baseplate w..,putative baseplate w..|
MIKAPSVTSLTIEKLSANQAYITWDDVGENFFYFVELAETRTRDGEIIPVDELSWVNLGYTADQNWFEDKNLFPEYYYKFRVAVAAEGFEQSKWIETEEFQTFKTNAYNFSMMREFNLANEFVKQKFTYDNRDYIKFNTDLIQASLMQEDFVFSPEYANITNISNKIIVDENFHEIQDHIEKVCIDINRTMLAEMNGVLYLFERFQPIVKVSNDKGQSWKAYKAFNDRVGNPVSRTCVYQSKTTTYVLGYDRIFYGRQARDTRWSADDVRFSDDTITFAKVGDENDLGFDVEVFGVFSRLTGDTTKYAEAMACSDDYLWVGAKDVIRRIRLKNTPVDTVQGSPTFGEKIFDPDVIRVTGNDKAVIQKMDVIDGKLLVFVTGEVKQRYQDPTKPENVVPSDDAGVYLIGSDGLSFQRVFGNTPQEREYIHHGFSNMSTNGDEVFISHYNHHFESILPDPETAAKYELSEAVKYSQEPTYLTDKKIHQTTFRASYDDLRIWELGPQAYYNEADYTWMRRNGVRVWITNDNRPLVVYPEVVYTQEVDTSGILDKNRINREVYDKGTVTCYLNNVKFEGFKQYASGVMFHKNTGEIIGFYQFNYRVRDQVGVYWKPTNVAFVAELQNQVREVPWVPVHYDREQDPDLRPLLNKMTPDSFLLENENFRKFSEYYLQFLSDGSGTYYNKLKNLIKNKYPREQDAYEYLWSEMNKRNIYADKNKRDAVVRFFESRKSDFYSTKGVEASYKFLFKLLYNEDVEIEVESQAGLEYDIVVSSTNIDEDIVGRTIYTPTGRANVTYLEREYEGGRLRWRVTIHNLIGRFEEGQVIKSEKTAFEGMILVGVRGKELLSSSIDYINRSRSQYTMKIKSALPVSRYANDVMRFVHPVGFGFIGVTLLTMFINSGLSMRHVETIIQSLKNYKFDSGLPSVYPDRVADLDVDGNIKIDPLTGKPLYLTSPTIGEEFPVPPEYDQENSELFHGLKASERRFAMSPLFDQSAVTFSMFRELVDKRLKDNIGNPRDPKNPTQRKING
> |[Tevenvirinae Escherichia_phage_vB_EcoM_G2285]||_Escherichia_phage_vB_EcoM_G2285.gb|Phage baseplate wedg..|3099|MK327933.1(166675):83540-86638:1 ^RAST2:fig|1198136.60.peg.165^ Tevenvirinae Escherichia_phage_vB_EcoM_G2285|neighbours:(1),(1)|neighbour_genes:Phage baseplate wedg..,Phage baseplate wedg..|
MTVKAPAVTSLRISKLSANQVQIRWDDVGANFYYFVEIAETKTADGEIIPPAGYRWVNLGYTPNSNWFESSLDPLTSYIIRVSTAAEGFERSDWVYTEIFESFQTNAYTFQHMIEMQLANTFIREKFTNNNMAYVDFNNDTIMAALMNESFQFSPAYADISSIKNFIIGENEYHEIQGSIQQVCHDINRVYLMESEGILYLFERYQPVVKVSNDKGQTWKSVKLFNDRVGYPVSRTVYYQTGYTTYVLGYDKLFYGRKSTDVRWSADDVRFSSQDITFAKIGDQLNLGFDVEIFGNYASLPANVSRIAEAIVCNDDYVYVAARDKVRFIKTSNAPIDSDPLSPTYSERLFEQETFNITGNPKAVCYKMDSVGGKIFALIIGEVVNLNDDPRTTPIVDSADKGVYVLDHDAGTFKRVFGNTEEERRRIEPGYTSMSTDGVELSISSSNFKFLESDIVDDPKTQIKYGLIGAVKYEYPREWLADKHYHMMAFISTEDSQWESFTPQPMEYYAEPFFSYSRKSGTRCWINNSDKAVVIYSDLLYTKVIENHPLSSSDREVHEYWKDGDCTIVMPNVDFTGFKKYASGMIFYKSSGEIISYYDFSYRVRDNVSIIWKPTNIFLTASLQNQEKDTTWTPVEENGIADPDLRPLLTTMMPESYLLDNTNFEAFCEAYIQYLSDGYGTHYNNLLNLIKNQYPREEHAWEYLWSEIYKRNIYLNAEKRDLVSRFFESRSYDFYSTKGTEASYKFLFKVLYNEDVEIEIESSSGTEYDIIIESDSLTEDLVGQTIYTATGRCNVTYIERSYSKGKLQWTVTIHNLLGRLIQGQEVKAERLPGFEGEIVRGIKGKELSQNNIDYINRGRAYYVMKIKSKLPSSRWKSDVLRFVHPVGFGFIAITLLTMFINTGLTLKHVETIINKYKNYKWDSGLPTKYADRVAKLDPQGNVEFDPITGKAIYEIGPMAGQDYPLPEDYNAENNNSIFQGQLPSERRKLMSPLFDASGTTFSRFRDLVEQRLIDNVGNPRDPVNPPQVKLDE
> |[Tevenvirinae _Escherichia_phage_vB_EcoM_G2469]||_Escherichia_phage_vB_EcoM_G2469.gb|Phage baseplate wedg..|3099|MK327934.1(170452):85728-88826:1 ^RAST2:fig|1198136.90.peg.167^ Tevenvirinae _Escherichia_phage_vB_EcoM_G2469|neighbours:(1),(1)|neighbour_genes:Phage baseplate wedg..,Phage baseplate wedg..|
MTVKAPAVTSLRISKLSANQVQIRWDDVGANFYYFVEIAETKTADGGIIPPASYRWINLGYTPNSNWFESSLDPLTSYIIRVSTAAEGFERSDWVYTEIFESFQTNAYTFQHMIEMQLANTFIREKFTNNNMAYVDFNNDTIMAALMNESFQFSPAYADISSIKNFIIGENEYHEIQGSIQQVCHDINRVYLMESEGILYLFERYQPVVKVSNDKGQTWKSVKLFNDRVGYPVSRTVYYQTGYTTYVLGYDKLFYGRKSTDVRWSADDVRFSSQDITFAKIGDQLNLGYDVEIFGNYASLPANVSRIAEAIVCNDDYVYVAARDKVRFIKTSNAPIDSDPLSPTYSERLFEQETFNITGNPKAVCYKMDSVGGKIFALIIGEVVNLNDDPRTTPIVDSADKGVYVLDHDAGTFKRVFGNTEEERRRIEPGYTSMSTDGVELSISSSNFKFLESDIVDDPKTQIKYGLIGAVKYEYPSEWLADKHYHMMAFISTEDSQWESFTPQPMEYYAEPFFSYSRKSGTRCWINNSDKAVVIYSDLLYTKVIENHPLSSLDREVHEYWKDGDCTIVMPNVDFTGFKKYASGMIFYKSSGEIISYYDFSYRVRDNVSIIWKPTNIFLTASLQNQEKDTTWTPVEENGIADPDLRPLLTTMMPESYLLDNTNFEAFCEAYIQYLSDGYGTHYNNLLNLIKNQYPREEHAWEYLWSEIYKRNIYLNAEKRDLVSRFFESRSYDFYSTKGTEASYKFLFKVLYNEDVEIEIESSSGTEYDIIIESDSLTEDLVGQTIYTATGRCNVTYIERSYSKGKLQWTVTIHNLLGRLIQGQEVKAERLPGFEGEIVRGIKGKELSQNNIDYINRGRAYYVMKIKSKLPSSRWKSDVLRFVHPVGFGFIAITLLTMFINTGLTLKHVETIINKYKNYKWDSGLPTKYADRVAKLDPQGNVEFNPITGEAIYEIGPMAGQDYPLPEDYNAENNNSIFQGQLPSERRKLMSPLFDASGTTFSRFRDLVEQRLIDNVGNPRDPVNPPQVKLDE
> |[Tevenvirinae Escherichia_phage_vB_EcoM_G2494]||_Escherichia_phage_vB_EcoM_G2494.gb|baseplate wedge subu..|3087|MK327935.1(168327):70796-73882:1 ^RAST2:fig|1198136.61.peg.143^ Tevenvirinae Escherichia_phage_vB_EcoM_G2494|neighbours:(1),(1)|neighbour_genes:baseplate wedge subu..,baseplate wedge subu..|
MIKAPSVTSLTIEKLSANQAYITWDDVGENFFYFVELAETRTRDGEIIPVDELSWVNLGYTADQNWFEDKNLFPEYYYKFRVAVAAEGFEQSKWIETEEFQTFKTNAYNFSMMREFNLANEFIKEKFTYDNREYVKFNTDLIQASLMKEDFVFSPEYANMTNISNYIVVDENFHEIQDHIEKVCIDINRTMLAEMNGVLYLFERFQPIVKVSNDKGQSWKAYKAFNDRVGNPVSRTCVYQSKTTTYVLGYDRIFYGRQASDTRWSADDVRFSDDTITFAKVGDENDLGIDVEVFGVFSRLTGDTTKYAEAMACSDDYLWVGAKDVIRRIRLKNTPVDTVQGSPTFGEKIFDPDVIRVTGNDKAVIQKMDVIDGKLLVFVTGEVKQRYQDPTKPENVVPSDDAGVYLIGSDGLSFQRVFGNTPQEREYIQHGFSNMSTNGDEVFISHYNHHFESILPDPETAAKYELGEAVKYSQEPTYLTDKKIHQTTFRASYDDLRIWELGPQAYYNEADYTWMRRNGVRVWITNDNRPLVVYPEVVYTQEVDTSGILDKNRINREVYDKGTVTCYLNNVKFEGFKQYASGVMFHKNTGEIIGFYQFNYRVRDQVGVYWKPTNVAFVAELQNQVREVPWVPVHYDREQDPDLRPLLNKMTPDSFLLENENFRKFSEYYLQFLSDGSGTYYNKLKNLIKNKYPREQDAYEYLWSEMNKRNIYADKNKRDAVVRFFESRKSDFYSTKGVEASYKFLFKLLYNEDVEIEVESQAGLEYDIVVSSTNIDEDIVGRTIYTPTGRANVTYLEREYEGGRLRWRVTIHNLIGRFEEGQVIKSEKTAFEGMILVGVRGKELLSSSIDYINRSRSQYTMKIKSALPVSRYANDVMRFVHPVGFGFIGVTLLTMFINSGLSMKHTETIIQSLKNYKFDSGLPSVYPDRVADLDVDGNIKKDPLTGKPLYLTSPTMGEEFPVPPEYDQENSELFHGLKASERRFAMSPLFDQSAVTFSMFRELVDKRLKDNIGNPRDPKNPTQRKING
>ID:QBO65560.1 |[Escherichia phage vB_EcoM_G2540-3]||_Escherichia_phage_vB_EcoM_G2540-3_.gbk|putative baseplate w..|3099|MK327944(168654):79085-82183:1 ^^ Escherichia phage vB_EcoM_G2540-3, complete genome.|neighbours:ID:QBO65559.1(1),ID:QBO65561.1(1)|neighbour_genes:putative baseplate w..,putative baseplate w..|
MTVKAPSVTSLRISKLSANQVQVRWDDVGANFYYFVEIAETKTNSGENLPSNQYRWINLGYTANNSFFFDDADPLTSYIIRVATAAQDFEQSDWIYTEEFETFATNAYTFQNMIEMQLANKFIQEKFTLNNSDYVNFNNDTIMAALMNESFQFSPSYVDVSSISNFIIGENEYHEIQGSIQQVCKDINRVYLMESEGILYLFERYQPVVKVSNDKGQTWKAVKLFNDRVGYPLSKTVYYQSANTTYVLGYDKIFYGRKSTDVRWSADDVRFSSQDITFAKLGDQLHLGFDVEIFGTYATLPANVYRIAEAITCTDDYIYVVARDKVRYIKTSNAPIDSDPLSPTYSERLFESDTMTITGNPKAVCYKMDSIGDKVFALIIGEVETLNANPRTSKIIDSTDKGIYVLNHDTKTWKRVFGNTEEERRRIQPGYANMSTDGKLVSLSSSNFKFLNDNVVNDPETVAKYQLIGAVKYEFPREWLADKHYHMMAFIADEKSDWETFTPQPMKYYAEPFFNWSKKSNTRCWINNSNRAVVVYADLKYTKVIENIPETSPDRLVHEYWDDGDCTIVMPNVKFTGFKKYASGMLFYKSSGEIISYYDFNYRVRDTVEIIWKPTGVFLKAFLQNQEHETPWSPEEEHGLADPDLRPLIGTMMPDSYLLQDSNFEAFCEAYIQYLSDGYGTQYNNLRNLIRNQYPREEHAWEYLWSEIYKRNIYLNADKRDAVARFFESRSYDFYSTKGIEASYKFLFKVLYNEEVEIEIESGAGTEYDIIVQSDSLTEDLVGQTIYTATGRCNVTYIERSYSNGKLQWTVTIHNLLGRLIAGQEVKAERLPSFEGEIIRGVKGKDLLQNNIDYINRSRSYYVMKIKSNLPSSRWKSDVIRFVHPVGFGFIAITLLTMFINVGLTLKHTETIINKYKNYKWDSGLPTEYADRVAKLTPTGEIEHDSVTGEAIYEPGPMAGVEYPLPDDYNAENNNSIFQGQLPSERRKLMSPLFDASGTTFAQFRDLVNKRLKDNIGNPRDPENPTQVKIDE
> |[Tevenvirinae _Escherichia_phage_vB_EcoM_G2540]||_Escherichia_phage_vB_EcoM_G2540.gb|Phage baseplate wedg..|3099|MK327936.1(168886):80848-83946:1 ^RAST2:fig|1198136.92.peg.168^ Tevenvirinae _Escherichia_phage_vB_EcoM_G2540|neighbours:(1),(1)|neighbour_genes:Phage baseplate wedg..,Phage baseplate wedg..|
MTVKAPSVTSLRISKLSANQVQVRWDDVGANFYYFVEIAETKTDSGENLPSNQYRWINLGYTANNSFFFDDADPLTSYIIRVATAAQDFEQSDWVYTEEFETFATNAYTFQNMIEMQLANKFIQEKFTLNNSDYVNFNNDTIMAALMNESFQFSPSYVDVSSISNFIIGENEYHEIQGSIQQVCKDINRVYLMESEGILYLFERYQPVVKVSNDKGQTWKAVKLFNDRVGYPLSKTVYYQSANTTYVLGYDKIFYGRKSTDVRWSADDVRFSSQDITFAKLGDQLHLGFDVEIFATYATLPANVYRIAEAITCTDDYIYVVARDKVRYIKTSNAPIDSDPLSPTYSERLFEPDTMTITGNPKAVCYKMDSIGDKVFALIIGEVETLNANPRTSKIIDSVDKGIYVLNHDEKTWKRVFGNTEEERRRIQPGYANMSTDGKLVSLSSSNFKFLSDNVVNDPETAAKYQLIGAVKYEFPREWLADKHYHMMAFIADETSDWETFTPQPMKYYAEPFFNWSKKSNTRCWINNSDRAVVVYADLKYTKVIENIPETSPDRLVHEYWDDGDCTIVMPNVKFTGFKKYASGMLFYKASGEIISYYDFNYRVRDTVEIIWKPTEVFLKAFLQNQEHETPWSPEEERGLADPDLRPLIGTMMPDSYLLQDSNFEAFCEAYIQYLSDGYGTQYNNLRNLIRNQYPREEHAWEYLWSEIYKRNIYLNADKRDAVARFFESRSYDFYSTKGIEASYKFLFKVLYNEEVEIEIESGAGTEYDIIVQSDSLTEDLVGQTIYTATGRCNVTYIERSYSNGKLQWTVTIHNLLGRLIAGQEVKAERLPSFEGEIIRGVKGKDLLQNNIDYINRSRSYYVMKIKSNLPSSRWKSDVIRFVHPVGFGFIAITLLTMFINVGLTLKHTETIINKYKNYKWDSGLPTEYADRVAKLTPTGEIEHDSVTGEAIYEPGPMAGVEYPLPDDYNAENNNSIFQGQLPSERRKLMSPLFDASGTTFAQFRDLVNKRLKDNIGNPRDPENPTQVKIDE
>ID:QBO64477.1 |[Escherichia phage vB_EcoM_G29]||_Escherichia_phage_vB_EcoM_G29_.gbk|putative baseplate w..|3099|MK327940(168241):81920-85018:1 ^^ Escherichia phage vB_EcoM_G29, complete genome.|neighbours:ID:QBO64476.1(1),ID:QBO64478.1(1)|neighbour_genes:putative baseplate w..,putative baseplate w..|
MTVKAPSVTSLRISKLSANQVQVRWDDVGANFYYFVEIAETKTDSGENLPSDQYRWINLGYTANNSFFFDDADPLTSYIIRVATAAQDFEQSDWVYTEEFETFATNAYTFQNMIEMQLANKFIQEKFTLNNSNYVNFNNDTIMAALMNESFQFSPSYVDVSSISNFIIGENEYHEIQGSIQQVCKDINRVYLMESEGILYLFERYQPVVKVSNDKGQTWKAVKLFNDRVGYPLSKTVYYQSANTTYVLGYDKIFYGRKSTDVRWSADDVRFSSQDITFAKLGDQLHLGFDVEIFGTYATLPANVYRIAEAITCTDDYIYVVARDKVRYIKTSNAPIDSDPLSPTYSERLFEPDTMTITGNPKAVCYKMDSIGDKVFALIIGEVETLNANPRISKIIDSADKGIYVLNHDEKTWKRVFGNTEEERRRIQPGYANMSTDGKLVSLSSSNFKFLSDNVVNDPETVAKYQLIGAVKYEFPREWLADKHYHMMAFIADEKSDWETFTPQPMKYYAEPFFNWSKKSNTRCWINNSNRAVVVYADLKYTKVIENIPETSPDRLVHEYWDDGDCTIVMPNVKFTGFKKYASGMLFYKSSGEIISYYDFNYRVRDTVEIIWKPTGVFLKAFLQNQEHETPWSPEEEHGLADPDLRPLIGTMMPDSYLLQDSNFEAFCEAYIQYLSDGYGTQYNNLRNLIRNQYPREEHAWEYLWSEIYKRNIYLNADKRDAVARFFESRSYDFYSTKGIEASYKFLFKVLYNEEVEIEIESGAGTEYDIIVQSDSLTEDLVGQTIYTATGRCNVTYIERSYSNGKLQWTVTIHNLLGRLIAGQEVKAERLPSFEGEIIRGVKGKDLLQNNIDYINRSRSYYVMKIKSNLPSSRWKSDVIRFVHPVGFGFIAITLLTMFINVGLTLKHTETIINKYKNYKWDSGLPTEYADRVAKLTPTGEIEHDSVTGEAIYEPGPMAGVKYPLPDDYNAENSNSIFQGQLPSERRKLMSPLFDASGTTFAQFRDLVNKRLKDNIGNPRDPENPTQVKIDE
> |[Tevenvirinae _Escherichia_phage_vB_EcoM_G37-3]||_Escherichia_phage_vB_EcoM_G37-3.gb|baseplate wedge subu..|3087|MK327941.1(167832):71851-74937:1 ^RAST2:fig|1198136.91.peg.146^ Tevenvirinae _Escherichia_phage_vB_EcoM_G37-3|neighbours:(1),(1)|neighbour_genes:baseplate wedge subu..,baseplate wedge subu..|
MIKAPSVTSLTIEKLSANQAYITWDDVGENFFYFVELAETRTRDGEIIPVDELSWVNLGYTAEQNWFEDKNLFPEYYYKFRVAVAAEGFEQSKWVETEEFQTFKTNAYNFSMMREFNLANEFIKEKFTYDNREYVKFNTDLIQASLMKEDFVFSPEYANMTNISNYIVVDENFHEIQDHIEKVCTDINHTMLAEMNGVLYLFERFQPIVKVSNDKGQSWKAYKAFNDRVGNPVSRTCVYQSKTTTYVLGYDRIFYGRQASDTRWSADDVRFSDDTITFAKVGDENDLGFDVEVFGVFSRLTGDTTKYAEAMACSDDYLWVGAKDVIRRIRLKNTPVDTVQGSPTFGEKIFDPDVIRVTGNDKAVIQKMDVVDGKLLVFVTGEVKQRYQDPTKPENVVPSDDAGVYLIGSDGLSFQRVFGNTPQEREYIQHGFSNMSTNGDEVFISHYNHHFESILPDPETAEKYELGEAVKYSHEPTYLTDKKIHQTTFRASYDDLRIWELGPQAYYNEADYTWMRRNGVRVWITNDNRPLVVYPEVIYTQEVDTSGILDQNRINREVYDKGTVTCYLNNVKFEGFKQYASGVMFHKNTGEIIGFYQFNYRVRDQVGVYWKPTNVAFVAELQNQVREVPWVPVHYDREQDPDLRPLLNKMTPDSFLLENENFRKFSEYYLQFLSDGSGTYYNKLKNLIKNKYPREKDAYEYLWSEMNKRNIYADKNKRDAVVRFFESRKSDFYSTKGVEASYKFLFKLLYNEDVEIEVESQAGLEYDIVVSSTNIDEDIVGRTIYTPTGRANVTYLEREYEGGRLRWRVTIHNLIGRFEEGQVIKSEKTAFEGMILVGVRGKELLSSSIDYINRSRSQYTMKIKSALPVSRYANDVMRFVHPVGFGFIGVTLLTMFINSGLSMKHTETIIQSLKNYKFDSGLPSVYPDRVADLDVDGNIKKDPLTGKALYLTSPLIGDEFPVPPEYDQENSELFHGLKASERRFAMSPLFDQSAVTFSMFRELVDKRLKDNIGNPRDPKNPTQRKING
> |[Tevenvirinae _Escherichia_phage_vB_EcoM_GG4498]||_Escherichia_phage_vB_EcoM_G4498.gb|Phage baseplate wedg..|3099|MK327939.1(167826):81432-84530:1 ^RAST2:fig|1198136.93.peg.168^ Tevenvirinae _Escherichia_phage_vB_EcoM_GG4498|neighbours:(1),(1)|neighbour_genes:Phage baseplate wedg..,Phage baseplate wedg..|
MTVKAPSVTSLRISKLSANQVQVRWDDVGANFYYFVEIAETKTDSGENLPSNQYRWINLGYTANNSFFFDDADPLTSYIIRVATAAQDFEQSDWVYTEEFETFATNAYTFQNMIEMQLANKFIQEKFTLNNSDYVNFNNDTIMAALMNESFQFSPSYVDVSSISNFIIGENEYHEIQGSIQQVCKDINRVYLMESEGILYLFERYQPVVKVSNDKGQTWKAVKLFNDRVGYPLSKTVYYQSANTTYVLGYDKIFYGRKSTDVRWSADDVRFSSQDITFAKLGDQLHLGFDVEIFATYATLPANVYRIAEAITCTDDYIYVVARDKVRYIKTSNAPIDSDPLSPTYSERLFEPDTMTITGNPKAVCYKMDSIGDKVFALIIGEVETLNANPRTSKIIDSTDKGIYVLNHDEKTWKRVFGNTEEERRRIQPGYANMSTDGKLVSLSSSNFKFLSDNVVNDPETVVKYQLIGAVKYEFPREWLADKHYHMMAFIADEKSDWETFTPQPMKYYAEPFFNWSKKSNTRCWINNSDRAVVVYADLKYTKVIENIPETSPDRLVHEYWDDGDCTIVMPNVKFTGFKKYASGMLFYKSSGEIISYYDFNYRVRDTVEIIWKPTEVFLKAFLQNQEHETPWSPEEEHGLADPDLRPLIGTMMPDSYLLQDSNFEAFCEAYIQYLSDGYGTQYNNLRNLIRNQYPREEHAWEYLWSEIYKRNIYLNADKRDAVARFFESRSYDFYSTKGIEASYKFLFKVLYNEEVEIEIESGAGTEYDIIVQSDSLTEDLVGQTIYTATGRCNVTYIERSYSNGKLQWTVTIHNLLGRLIAGQEVKAERLPSFEGEIIRGVKGKDLLQNNIDYINRSRSYYVMKIKSNLPSSRWKSDVIRFVHPVGFGFIAITLLTMFINVGLTLKHTETIINKYKNYKWDSGLPTEYADRVAKLTPTGEIEHDSVTGEAIYEPGPMAGVEYPLPDDYNAENNNSIFQGQLPSERRKLMSPLFDASGTTFAQFRDLVNKRLKDNIGNPRDPENPTQVKIDE
>ID:QBO65849.1 |[Escherichia phage vB_EcoM_G4500]||_Escherichia_phage_vB_EcoM_G4500_.gbk|putative baseplate w..|3099|MK327945(168363):81920-85018:1 ^^ Escherichia phage vB_EcoM_G4500, complete genome.|neighbours:ID:QBO65848.1(1),ID:QBO65850.1(1)|neighbour_genes:putative baseplate w..,putative baseplate w..|
MTVKAPSVTSLRISKLSANQVQVRWDDVGANFYYFVEIAETKTDSGENLPSDQYRWINLGYTANNSFFFDDADPLTSYIIRVATAAQDFEQSDWVYTEEFETFATNAYTFQNMIEMQLANKFIQEKFTLNNSNYVNFNNDTIMAALMNESFQFSPSYVDVSSISNFIIGENEYHEIQGSIQQVCKDINRVYLMESEGILYLFERYQPVVKVSNDKGQTWKAVKLFNDRVGYPLSKTVYYQSANTTYVLGYDKIFYGRKSTDVRWSADDVRFSSQDITFAKLGDQLHLGFDVEIFGTYATLPANVYRIAEAITCTDDYIYVVARDKVRYIKTSNAPIDSDPLSPTYSERLFEPDTMTITGNPKAVCYKMDSIGDKVFALIIGEVETLNANPRISKIIDSADKGIYVLNHDEKTWKRVFGNTEEERRRIQPGYANMSTDGKLVSLSSSNFKFLSDNVVNDPETVAKYQLIGAVKYEFPREWLADKHYHMMAFIADEKSDWETFTPQPMKYYAEPFFNWSKKSNTRCWINNSNRAVVVYADLKYTKVIENIPETSPDRLVHEYWDDGDCTIVMPNVKFTGFKKYASGMLFYKSSGEIISYYDFNYRVRDTVEIIWKPTGVFLKAFLQNQEHETPWSPEEEHGLADPDLRPLIGTMMPDSYLLQDSNFEAFCEAYIQYLSDGYGTQYNNLRNLIRNQYPREEHAWEYLWSEIYKRNIYLNADKRDAVARFFESRSYDFYSTKGIEASYKFLFKVLYNEEVEIEIESGAGTEYDIIVQSDSLTEDLVGQTIYTATGRCNVTYIERSYSNGKLQWTVTIHNLLGRLIAGQEVKAERLPSFEGEIIRGVKGKDLLQNNIDYINRSRSYYVMKIKSNLPSSRWKSDVIRFVHPVGFGFIAITLLTMFINVGLTLKHTETIINKYKNYKWDSGLPTEYADRVAKLTPTGEIEHDSVTGEAIYEPGPMAGVKYPLPDDYNAENSNSIFQGQLPSERRKLMSPLFDASGTTFAQFRDLVNKRLKDNIGNPRDPENPTQVKIDE
>ID:QBO66123.1 |[Escherichia phage vB_EcoM_G4507]||_Escherichia_phage_vB_EcoM_G4507_.gbk|putative baseplate w..|3099|MK327946(168828):80787-83885:1 ^^ Escherichia phage vB_EcoM_G4507, complete genome.|neighbours:ID:QBO66122.1(1),ID:QBO66124.1(1)|neighbour_genes:putative baseplate w..,putative baseplate w..|
MTVKAPSVTSLRISKLSANQVQVRWDDVGANFYYFVEIAETKSNSGENLPSNQYRWINLGYTANNSFFFDDADPLTSYVIRVATAAQDFEQSDWIYTEEFETFATNAYTFQNMIEMQLANKFIQEKFTLNNSDYVNFNNDTIMAALMNESFQFSPSYADVSSISNFIIGENEYHEIQGSIQQVCKDINRVYLMESEGILYLFERYQPVVKVSNDKGQTWKAVKLFNDRVGYPLSKTVYYQSANTTYVLGYDKIFYGRKSTDVRWSADDVRFSSQDITFAKLGDQLHLGFDVEIFATYATLPANVYRIAEAITCTDDYIYVVARDKVRYIKTSNAPIDSDPLSPTYSERLFEPDTMTITGNPKAVCYKMDSIGDKVFALIIGEVETLNANPRTSKIIDSADKGIYVLNQDTKTWKRVFGNTEEERRRIQPGYANMSTDGKLVSLSSSNFKFLSDNVVNDPETAAKYQLIGAVKYEFPREWLADKHYHMMAFIADEKSDWETFTPQPMKYYAEPFFNWSKKSNTRCWINNSDKAVVVYADLKYTKVIENIPETSPDRLVHEYWDDGDCTIVMPNVKFTGFKKYASGMLFYKSSGEIISYYDFNYRVRDTVEIIWKPTEVFLKAFLQNQERETPWSPEEERGLADPDLRPLIGTMMPDSYLLQDSNFEAFCEAYIQYLSDGYGTQYNNLRNLIRNQYPREEHAWEYLWSEIYKRNIYLNADKRDAVARFFESRSYDFYSTKGIEASYKFLFKVLYNEEVEIEIESGAGTEYDVIIQSDSLTEDLVGQTIYTATGRCNVTYIERSYSNGKLQWTVTIHNLLGRLIAGQEVKAERLPGFEGEIIRGVKGKDLLQNNIDYINRSRSYYVMKIKSNLPSSRWKSDVIRFVHPVGFGFIAITLLTMFINVGLTLKHTETIINKYKNYKWDSGLPTEYADRVAKLTPTGEIEHDSVTGEAIYEPGPMAGVEYPLPDDYNAENNNSIFQGQLPSERRKLMSPLFDASGTTFAQFRDLVNKRLKDNIGNPRDPENPTQVKIDE
>ID:QBO65025.1 |[Escherichia phage vB_EcoM_G50]||_Escherichia_phage_vB_EcoM_G50_.gbk|putative baseplate w..|3099|MK327942(167728):80534-83632:1 ^^ Escherichia phage vB_EcoM_G50, complete genome.|neighbours:ID:QBO65024.1(1),ID:QBO65026.1(1)|neighbour_genes:putative baseplate w..,putative baseplate w..|
MTVKAPSVTSLRISKLSANQVQVRWDDVGANFYYFVEIAETKTNSGENLPSNQYRWINLGYTANNSFFFDDADPLTSYVIRVATAAQDFEQSDWIYTEEFETFATNAYTFQNMIEMQLANKFIQEKFTLNNSDYVNFNNDTIMAALMNESFQFSPSYVDVSSISNFIIGENEYHEIQGSIQQVCKDINRVYLMESEGILYLFERYQPVVKVSNDKGQTWKAVKLFNDRVGYPLSKTVYYQSANTTYVLGYDKIFYGRKSTDVRWSADDVRFSSQDITFAKLGDQLHLGFDVEIFATYATLPANVYRIAEAITCTDDYIYVVARDKVRYIKTSNAPIDSDPLSPTYSERLFEPDTMTITGNPKAVCYKMDSVGDKVFALIIGEVETLNANPRTSKIIDSADKGIYVLNHDAKTWKRVFGNTEEERRRIQPGYANMSTDGKLVSLSSSNFKFLSDNVVNDPETAEKYQLIGAVKYEFPREWLADKHYHMMAFIADEKSDWETFTPQPMKYYAEPFFNWSKKSNTRCWINNSDRVVVVYADLKYTKVIENIPETSPDRLVHEYWDDGDCTIVMPNVKFTGFKKYASGMLFYKASGEIISYYDFNYRVRDTVEIIWKPTEVFLKAFLQNQEHETPWSPEEERGLADPDLRPLIGTMMPDSYLLQDSNFEAFCEAYIQYLSDGYGTQYNNLRNLIRNKYPREEHAWEYLWSEIYKRNIYLNADKRDAVARFFESRSYDFYSTKGIEASYKFLFKVLYNEEVEIEIESGAGTEYDIIVQSDSLTEDLVGQTIYTATGRCNVTYIERSYSNGKLQWTVTIHNLLGRLIAGQEVKAERLPSFEGEIIRGVKGKDLLQNNIDYINRSRSYYVMKIKSNLPSSRWKSDVIRFVHPVGFGFIAITLLTMFINVGLTLKHTETIINKYKNYKWDSGLPTEYADRIAKLTPTGEIEHDSVTGEAIYEPGPMAGVKYPLPDDYNAENNNSIFQGQLPSERRKLMSPLFDASGTTFAQFRDLVNKRLKDNIGNPRDPENPTQVKIDE
> |[Tevenvirinae _Escherichia_phage_vB_EcoM_G5211]||_Escherichia_phage_vB_EcoM_G5211.gb|baseplate wedge subu..|3087|MK327947.1(164278):71445-74531:1 ^RAST2:fig|1198136.94.peg.145^ Tevenvirinae _Escherichia_phage_vB_EcoM_G5211|neighbours:(1),(1)|neighbour_genes:baseplate wedge subu..,baseplate wedge subu..|
MIKAPSVTSLTIEKLSANQAYITWDDVGENFFYFVELAETRTRDGEIIPVDELSWVNLGYTAEQNWFEDKNLFPEYYYKFRVAVAAEGFEQSKWVETEEFQTFKTNAYNFSMMREFNLANEFIKEKFTYDNREYVKFNTDLIQASLMKEDFVFSPEYANMTNISNYIVVDENFHEIQDHIEKVCTDINHTMLAEMNGVLYLFERFQPIVKVSNDKGQSWKAYKAFNDRVGNPVSRTCVYQSKTTTYVLGYDRIFYGRQASDTRWSADDVRFSDDTITFAKVGDENDLGFDVEVFGVFSRLTGDTTKYAEAMACSDDYLWVGAKDVIRRIRLKNTPVDTVQGSPTFGEKIFDPDVIRVTGNDKAVIQKMDVVDGKLLVFVTGEVKQRYQDPTKPENVVPSDDAGVYLIGSDGLSFQRVFGNTPQEREYIQHGFSNMSTNGDEVFISHYNHHFESILPDPETAEKYELGEAVKYSHEPTYLTDKKIHQTTFRASYDDLRIWELGPQAYYNEADYTWMRRNGVRVWITNDNRPLVVYPEVIYTQEVDTSGILDQNRINREVYDKGTVTCYLNNVKFEGFKQYASGVMFHKNTGEIIGFYQFNYRVRDQVGVYWKPTNVAFVAELQNQVREVPWVPVHYDREQDPDLRPLLNKMTPDSFLLENENFRKFSEYYLQFLSDGSGTYYNKLKNLIKNKYPREKDAYEYLWSEMNKRNIYADKNKRDAVVRFFESRKSDFYSTKGVEASYKFLFKLLYNEDVEIEVESQAGLEYDIVVSSTNIDEDIVGRTIYTPTGRANVTYLEREYEGGRLRWRVTIHNLIGRFEEGQVIKSEKTAFEGMILVGVRGKELLSSSIDYINRSRSQYTMKIKSALPVSRYANDVMRFVHPVGFGFIGVTLLTMFINSGLSMKHTETIIQSLKNYKFDSGLPSVYPDRVADLDVDGNIKKDPLTGKALYLTSPLIGDEFPVPPEYDQENSELFHGLKASERRFAMSPLFDQSAVTFSMFRELVDKRLKDNIGNPRDPKNPTQRKING
>ID:QBO65302.1 |[Escherichia phage vB_EcoM_G53]||_Escherichia_phage_vB_EcoM_G53_.gbk|putative baseplate w..|3099|MK327943(167834):84132-87230:1 ^^ Escherichia phage vB_EcoM_G53, complete genome.|neighbours:ID:QBO65301.1(1),ID:QBO65303.1(1)|neighbour_genes:putative baseplate w..,putative baseplate w..|
MTVKAPAVTSLRISKLSANQVQIRWDDVGANFYYFVEIAETKTADGEIIPPASYRWINLGYTPNSNWFESSLDPLTSYIIRVSTAAEGFERSDWVYTEIFESFQTNAYTFQHMIEMQLANTFIREKFTNNNMAYVDFNNDTIMAALMNESFQFSPAYADISSIKNFIIGENEYHEIQGSIQQVCHDINRVYLMESEGILYLFERYQPVVKVSNDKGQTWKSVKLFNDRVGYPVSRTVYYQTGYTTYVLGYDKLFYGRKSTDVRWSADDVRFSSQDITFAKIGDQLNLGFDVEIFGNYASLPANVSRIAEAIVCNDDYVYVAARDKVRFIKTSNAPIDSDPLSPTYSERLFEQETFNITGNPKAVCYKMDSVGGKIFALIIGEVVNLNDDPRTTPIVDSADKGVYVLDHDAGTFKRVFGNTEEERRRIEPGYTSMSTDGVELSISSSNFKFLESDIVDDPKTQIKYGLIGAVKYEYPREWLADKHYHMMAFISTEDSQWESFTPQPMEYYAEPFFSYSRKSGTRCWINNSDKAVVIYSDLLYTKVIENHPLSSSDREVHEYWKDGDCTIVMPNVDFTGFKKYASGMIFYKSSGEIISYYDFSYRVRDNVSIIWKPTNIFLTASLQNQEKDTTWTPVEENGIADPDLRPLLTTMMPESYLLDNTNFEAFCEAYIQYLSDGYGTHYNNLLNLIKNQYPREEHAWEYLWSEIYKRNIYLNAEKRDLVSRFFESRSYDFYSTKGTEASYKFLFKVLYNEDVEIEIESSSGTEYDIIIESDSLTEDLVGQTIYTATGRCNVTYIERSYSKGKLQWTVTIHNLLGRLIQGQEVKAERLPGFEGEIVRGIKGKELSQNNIDYINRGRAYYVMKIKSKLPSSRWKSDVLRFVHPVGFGFIAITLLTMFINTGLTLKHVETIINKYKNYKWDSGLPTKYADRVAKLDPQGNVEFDPITGKAIYEIGPMAGQDYPLPEDYNAENNNSIFQGQLPSERRKLMSPLFDASGTTFSRFRDLVEQRLIDNVGNPRDPVNPPQVKLDE
>ID:QBQ80036.1 |[Escherichia phage vB_EcoM_G8]||_Escherichia_phage_vB_EcoM_G8_.gbk|putative baseplate w..|3099|MK373787(169650):81965-85063:1 ^^ Escherichia phage vB_EcoM_G8, complete genome.|neighbours:ID:QBQ80035.1(1),ID:QBQ80037.1(1)|neighbour_genes:putative baseplate w..,putative baseplate w..|
MTVKAPSVTSLRISKLSANQVQVRWDDVGANFYYFVEIAETKTDSGENLPSDQYRWINLGYTANNSFFFDDADPLTSYVIRVATAAQDFEQSDWIYTEEFETFATNAYTFQNMIEMQLANKFIQEKFTLNNSDYVNFNNDTIMAALMNESFQFSPSYVDVSSISNFIIGENEYHEIQGSIQQVCKDINRVYLMESEGILYLFERYQPVVKVSNDKGQTWKAVKLFNDRVGYPLSKTVYYQSANTTYVLGYDKIFYGRKSTDVRWSADDVRFSSQDITFAKLGDQLHLGFDVEIFATYATLPANVYRIAEAITCTDDYIYVVARDKVRYIKTSNAPIDSDPLSPTYSERLFEPDTMTITGNPKAVCYKMDSIGDKVFALIIGEVETLNANPRTSKIIDSADKGIYVLNHDEKTWKRVFGNTEEERRRIQPGYANMSTDGKLVSLSSSNFKFLSDNVVNDPETAAKYQLIGAVKYEFPREWLADKHYHMMAFIADETSDWETFTPQPMKYYAEPFFNWSKKSNTRCWINNSDRAVVVYADLKYTKVIENIPETSPDRLVHEYWDDGDCTIVMPNVKFTGFKKYASGMLFYKASGEIISYYDFNYRVRDTVEIIWKPTEVFLKAFLQNQEHETPWSPEEERGLADPDLRPLIGTMMPDSYLLQDSNFEAFCEAYIQYLSDGYGTQYNNLRNLIRNKYPREKHAWEYLWSEIYKRNIYLNADKRDAVTRFFESRSYDFYSTKGIEASYKFLFKVLYNEEVEIEIESGAGTEYDIIVQSDSLTEDLVGQTIYTATGRCNVTYIERSYSNGKLQWTVTIHNLLGRLIAGQEVKAERLPSFEGEIIRGVKGKDLLQNNIDYINRSRSYYVMKIKSNLPSSRWKSDVIRFVHPVGFGFIAITLLTMFINVGLTLKHTETIINKYKNYKWDSGLPTEYADRVAKLAPTGEIEHDSVTGEAIYEPGPMAGVKYPLPDDYNAENNNSIFQGQLPSERRKLMSPLFDASGTTFAQFRDLVNKRLKDNIGNPRDPENPTQVKIDE
>ID:QBQ77937.1 |[Escherichia phage vB_EcoM_G9062]||_Escherichia_phage_vB_EcoM_G9062_.gbk|putative baseplate w..|3099|MK373779(168670):80908-84006:1 ^^ Escherichia phage vB_EcoM_G9062, complete genome.|neighbours:ID:QBQ77936.1(1),ID:QBQ77938.1(1)|neighbour_genes:putative baseplate w..,putative baseplate w..|
MTVKAPSVTSLRISKLSANQVQVRWDDVGANFYYFVEIAETKTNSGENLPSNQYRWINLGYTANNSFFFDDADPLTSYIIRVATAAQDFEQSDWIYTEEFETFATNAYTFQNMIEMQLANKFIQEKFTLNNSDYVNFNNDTIMAALMNESFQFSPSYVDVSSISNFIIGENEYHEIQGSIQQVCKDINRVYLMESEGILYLFERYQPVVKVSNDKGQTWKAVKLFNDRVGYPLSKTVYYQSANTTYVLGYDKIFYGRKSTDVRWSADDVRFSSQDITFAKLGDQLHLGFDVEIFGTYATLPANVYRIAEAITCTDDYIYVVARDKVRYIKTSNAPIDSDPLSPTYSERLFESDTMTITGNPKAVCYKMDSIGDKVFALIIGEVETLNANPRTSKIIDSTDKGIYVLNHDTKTWKRVFGNTEEERRRIQPGYANMSTDGKLVSLSSSNFKFLNDNVVNDPETVAKYQLIGAVKYEFPREWLADKHYHMMAFIADEKSDWETFTPQPMKYYAEPFFNWSKKSNTRCWINNSNRAVVVYADLKYTKVIENIPETSPDRLVHEYWDDGDCTIVMPNVKFTGFKKYASGMLFYKSSGEIISYYDFNYRVRDTVEIIWKPTGVFLKAFLQNQEHETPWSPEEEHGLADPDLRPLIGTMMPDSYLLQDSNFEAFCEAYIQYLSDGYGTQYNNLRNLIRNQYPREEHAWEYLWSEIYKRNIYLNADKRDAVARFFESRSYDFYSTKGIEASYKFLFKVLYNEEVEIEIESGAGTEYDIIVQSDSLTEDLVGQTIYTATGRCNVTYIERSYSNGKLQWTVTIHNLLGRLIAGQEVKAERLPSFEGEIIRGVKGKDLLQNNIDYINRSRSYYVMKIKSNLPSSRWKSDVIRFVHPVGFGFIAITLLTMFINVGLTLKHTETIINKYKNYKWDSGLPTEYADRVAKLTPTGEIEHDSVTGEAIYEPGPMAGVEYPLPDDYNAENNNSIFQGQLPSERRKLMSPLFDASGTTFAQFRDLVNKRLKDNIGNPRDPENPTQVKIDE
>ID:AXC33979.1 |[Escherichia phage vB_EcoM_JB75]||_Escherichia_phage_vB_EcoM_JB75_.gbk|baseplate wedge subu..|3099|MH355584(167208):82816-85914:-1 ^^ Escherichia phage vB_EcoM_JB75, complete genome.|neighbours:ID:AXC34019.1(-1),ID:AXC33986.1(-1)|neighbour_genes:baseplate wedge subu..,baseplate wedge subu..|
MTVKAPSVTSLRISKLSANQVQVRWDDVGANFYYFVEIAETKTNSGENLPSNQYRWINLGYTANNSFFFDDANPLTSYIIRVATAAQDFEQSDWIYTEEFETFATNAYTFQNMIEMQLANKFIQEKFTLNNSDYVNFNNDTIMAALMNESFQFSPSYADVSSISNFIIGENEYHEIQGSIQQICKDINRVYLMESEGILYLFERYQPVVKVSNDKGQTWKAVKLFNDRVGYPLSKTVYYQSANTTYVLGYDKIFYGRKSTDVRWSADDVRFSSQDITFAKLGDQLHLGFDVEIFGTYATLPANVYRIAEAITCTDDYIYVVARDKVRYIKTSNAPIDSDPLSPTYSERLFEPDTMTITGNPKAVCYKMDSIGDKVFALIIGEVETLNANPRTSKIIDSADKGIYVLNQDTKTWKRVFGNTEEERRRIQPGYANMSTDGKLVSLSSSNFKFLSDNIVNDPETAAKYQLIGAVKYEFPREWLADKHYHMMAFIADEKSDWETFTPQPMKYYAEPFFNWSKKSNTRCWINNSDRAVVVYADLKYTKVIENIPETSPDRLVHEYWDDGDCTIVMPNVKFTGFKKYASGMLFYKSSGEIISYYDFNYRVRDTVEIIWKPTGVFLKAFLQNQEHETPWSPEEEHGLADPDLRPLIGTMMPDSYLLQDSNFEAFCEAYIQYLSDGYGTQYNNLRNLIRNQYPREEHAWEYLWSEIYKRNIYLNADKRDAVARFFESRSYDFYSTKGIEASYKFLFKVLYNEEVEIEIESGAGTEYDIIVQSDSLTEDLVGQTIYTATGRCNVTYIERSYSNGKLQWTVTIHNLLGRLIAGQEVKAERLPSFEGEIIRGVKGKDLLQNNIDYINRSRSYYVMKIKSNLPSSRWKSDVIRFVHPVGFGFIAITLLTMFINVGLTLKHTETIINKYKNYKWDSGLPTEYADRVAKLTPTGEIEHDSVTGEAIYEPGPMAGVKYPLPDDYNAENNNSIFQGQLPSERRKLMSPLFDASGTTFAQFRDLVNKRLKDNIGNPRDPENPTQVKIDE
>ID:YP_009037340.1 |[Escherichia phage vB_EcoM_JS09]||_Escherichia_phage_vB_EcoM_JS09_.gbk|baseplate wedge subu..|3099|NC_024124(169148):82351-85449:-1 ^GeneID:19524724^ Escherichia phage vB_EcoM_JS09, complete genome.|neighbours:ID:YP_009037339.1(-1),ID:YP_009037341.1(-1)|neighbour_genes:baseplate wedge subu..,baseplate wedge subu..|
MTVKAPAVTSLRISKLSANQVQIRWDDVGANFYYFVEIAETKTADGEIIPPASYRWVNLGYTPNSDWFESSLDPLTSYIIRVSTAAEGFERSDWVYTEIFESFQTNAYTFQHMIEMQLANTFIREKFTNNNMAYVDFNNDTIMAALMNESFQFSPAYADISSIKNFIIGENEYHEIQGSIQQVCHDINRVYLMESEGILYLFERYQPVVKVSNDKGQTWKSVKLFNDRVGYPVSRTVYYQTDHTTYVLGYDKLFYGRKSTDVRWSADDVRFSSQDITFAKIGDQLNLGFDVEIFGNYASLPANVSRIAEAIVCNDDYVYVAARDKVRFIKTSNAPIDSDPLSPTYSERLFEQETFNITGNPKAVCYKMDSVGGKIFALIIGEVVNLNDDPRTTPIVDSVDKGVYVLDHDAGTFKRVFGNTEEERRRIEPGYTSMSTDGVELSISSSNFKFLESDIVDDPKTQVKYGLIGAVKYEYPREWLADKHYHMMAFISTEDSQWESFTPQPMEYYAEPFFSYSRKSGTRCWINNSDKAVVIYSDLLYTKVIENHPLSSSDREVHEYWNDGDCTIVMPNVDFTGFKKYASGMIFYKASGEIISYYDFSYRVRDNVSIIWKPTNIFLTASLQNQEKDTTWTPVEENGIADPDLRPLLTTMMPESYLLDNTNFEAFCEAYIQYLSDGYGTHYNNLLNLIKNQYPREEHAWEYLWSEIYKRNIYLNAEKRDLVSRFFESRSYDFYSTKGTEASYKFLFKVLYNEDVEIEIESSSGTEYDIIIESDSLTEDLVGQTIYTATGRCNVTYIERSYSKGKLQWTVTIHNLLGRLIQGQEVKAERLPGFEGEIVRGIKGKELSQNNIDYINRGRAYYVMKIKSKLPSSRWKSDVLRFVHPVGFGFIAITLLTMFINTGLTLKHVETIINKYKNYKWDSGLPTKYADRVAKLDPQGNVEFDPITGKAIYEIGPMAGQDYPLPEDYNAENNNSVFQGQLPSERRKLMSPLFDASGTTFSRFRDLVEQRLIDNVGNPRDPVNPPQVKLDE
>ID:QBQ78441.1 |[Escherichia phage vB_EcoM_KAW1E185]||_Escherichia_phage_vB_EcoM_KAW1E185_.gbk|putative baseplate w..|3099|MK373781(164987):80779-83877:1 ^^ Escherichia phage vB_EcoM_KAW1E185, complete genome.|neighbours:ID:QBQ78440.1(1),ID:QBQ78442.1(1)|neighbour_genes:putative baseplate w..,putative baseplate w..|
MTVKAPSVTSLRISKLSANQVQVRWDDVGANFYYFVEIAETKTDSGEKLPSNQYRWINLGYTANNSFFFDDADPLTTYIIRVATAAQDFEQSDWIYTEEFETFATNAYTFQNMIEMQLANKFIQEKFTLNNSDYVNFNNDTIMAALMNESFQFSPSYVDVSSISNFIIGENEYHEIQGSIQQVCKDINRVYLMESEGILYLFERYQPIVKVSNDKGQTWKAVKLFNDRVGYPLSKTVYYQSANTTYVLGYDKIFYGRKSTDVRWSADDVRFSSQDITFAKLGDQLHLGFDVEIFATYATLPANVYRIAEAITCTDDYIYVVARDKVRYIKTSNAPIDSDPLSPTYSERLFEPDTMTITGNPKAVCYKMDSIGDKVFALIIGEVETLNANPRTSKIIDSADKGIYVLNHDEKTWKRVFGNTEEERRRIQPGYANMSTDGKLVSLSSSNFKFLSDNVVNDPETVVKYQLIGAVKYEFPREWLADKHYHMMAFIADEKSDWETFTPQPMKYYAEPFFNWSKKSNTRCWINNSDRAVVVYADLKYTKVIENIPETSPDRLVHEYWDDGDCTIVMPNVKFTGFKKYASGMLFYKASGEIISYYDFNYRVRDTVEIIWKPTEVFLKAFLQNQEHETPWSPEEERGLADPDLRPLIGTMMPDSYLLQDSNFEAFCEAYIQYLSDGYGTQYNNLRNLIRNQYPREEHAWEYLWSEIYKRNIYLNADKRDAVARFFESRSYDFYSTKGIEASYKFLFKVLYNEEVEIEIESGAGTEYDIIVQSDSLTEDLVGQTIYTATGRCNVTYIERSYSNGKLQWTVTIHNLLGRLIAGQEVKAERLPSFEGEIIRGVKGKDLLQNNIDYINRSRSYYVMKIKSNLPSSRWKSDVIRFVHPVGFGFIAITLLTMFINVGLTLKHTETIINKYKNYKWDSGLPTEYADRVAKLTPTGEIEHDSVTGEAIYEPGPMAGVEYPLPDDYNAENNNSIFQGQLPSERRKLMSPLFDASGTTFAQFRDLVDKRLKDNIGNPRDPENPTQVKIDE
> |[Tevenvirinae Escherichia_phage_vB_EcoM_KAW3E185]||_Escherichia_phage_vB_EcoM_KAW3E185.gb|Phage baseplate wedg..|3099|MK373782.1(170187):84154-87252:1 ^RAST2:fig|1198136.54.peg.166^ Tevenvirinae Escherichia_phage_vB_EcoM_KAW3E185|neighbours:(1),(1)|neighbour_genes:Phage baseplate wedg..,Phage baseplate wedg..|
MTVKAPAVTSLRISKLSANQVQIRWDDVGANFYYFVEIAETKTADGEIIPPASYRWINLGYTPNSNWFESSLDPLTSYIIRVSTAAEGFERSDWVYTEIFESFQTNAYTFQHMIEMQLANTFIREKFTNNNMSYVDFNNDTIMAALMNESFQFSPAYADISSIKNFIIGENEYHEIQGSIQQVCHDINRVYLMESEGILYLFERYQPVVKVSNDKGQTWKSVKLFNDRVGYPVSRTVYYQTGYTTYVLGYDKLFYGRKSTDVRWSADDVRFSSQDITFAKIGDQLNLGFDVEIFGNYASLPANVSRIAEAIVCNDDYVYVAARDKVRFIKTSNAPIDSDPLSPTYSERLFEQETFNITGNPKAVCYKMDSVGGKIFALIIGEVVNLNDDPRTTPIVDSADKGVYVLDHDAGTFKRVFGNTEEERRRIEPGYTSMSTDGVELSISSSNFKFLESDIVDDPKTQIKYGLIGAVKYEYPREWLADKHYHMMAFISTEDSQWESFTPQPMEYYAEPFFSYSRKSGTRCWINNSDKAVVIYSDLLYTKVIENHPLSSSDREVHEYWKDGDCTIVMPNVDFTGFKKYASGMIFYKSSGEIISYYDFSYRVRDNVSIIWKPTNIFLTASLQNQEKDTTWTPVEENGIADPDLRPLLTTMMPESYLLDNTNFEAFCEAYIQYLSDGYGTHYNNLLNLIKNQYPREEHAWEYLWSEIYKRNIYLNAEKRDLVSRFFESRSYDFYSTKGTEASYKFLFKVLYNEDVEIEIESSSGTEYDIIIESDSLTEDLVGQTIYTATGRCNVTYIERSYSKGKLQWTVTIHNLLGRLIQGQEVKAERLPGFEGEIVRGIKGKELSQNNIDYINRGRAYYVMKIKSKLPSSRWKSDVLRFVHPVGFGFIAITLLTMFINTGLTLKHVETIINKYKNYKWDSGLPTKYADRVAKLDPQGNVEFDPITDKAIYEIGPMAGQDYPLPEDYNAENNNSIFQGQLPSERRKLMSPLFDASGTTFSRFRDLVEQRLIDNVGNPRDPVNPPQVKLDE
>ID:QBQ79215.1 |[Escherichia phage vB_EcoM_MM02]||_Escherichia_phage_vB_EcoM_MM02_.gbk|putative baseplate w..|3099|MK373784(169201):86108-89206:1 ^^ Escherichia phage vB_EcoM_MM02, complete genome.|neighbours:ID:QBQ79214.1(1),ID:QBQ79216.1(1)|neighbour_genes:putative baseplate w..,putative baseplate w..|
MTVKAPAVTSLRISKLSANQVQIRWDDVGANFYYFVEIAETKTADGEIIPPASYRWINLGYTPNSNWFESSLDPLTSYIIRVSTAAEGFERSDWVYTEIFESFQTNAYTFQHMIEMQLANTFIREKFTNNNMAYVDFNNDTIMAALMNESFQFSPAYADISSIKNFIIGENEYHEIQGSIQQVCHDINRVYLMESEGILYLFERYQPVVKVSNDKGQTWKSVKLFNDRVGYPVSRTVYYQTGYTTYVLGYDKLFYGRKSTDVRWSADDVRFSSQDITFAKIGDQLNLGFDVEIFGNYASLPANVSRIAEAIVCNDDYVYVAARDKVRFIKTSNAPIDSDPLSPTYSERLFEQETFNITGNPKAVCYKMDSVGGKIFALIIGEVVNLNDDPRTTPIVDSADKGVYVLDHDAGTFKRVFGNTEEERRRIEPGYTSMSTDGVELSISSSNFKFLESDIVDDPKTQIKYGLIGAVKYEYPREWLADKHYHMMAFISTEDSQWESFTPQPMEYYAEPFFSYSRKSGTRCWINNSDKAVVIYSDLLYTKVIENHPLSSSDREVHEYWKDGDCTIVMPNVDFTGFKKYASGMIFYKSSGEIISYYDFSYRVRDNVSIIWKPTNIFLTASLQNQEKDTTWTPVEENGIADPDLRPLLTTMMPESYLLDNTNFEAFCEAYIQYLSDGYGTHYNNLLNLIKNQYPREEHAWEYLWSEIYKRNIYLNAEKRDLVSRFFESRSYDFYSTKGTEASYKFLFKVLYNEDVEIEIESSSGTEYDIIIESDSLTEDLVGQTIYTATGRCNVTYIERSYSKGKLQWTVTIHNLLGRLIQGQEVKAERLPGFEGEIVRGIKGKELSQNNIDYINRGRAYYVMKIKSKLPSSRWKSDVLRFVHPVGFGFIAITLLTMFINTGLTLKHVETIINKYKNYKWDSGLPTKYADRVAKLDPQGNVEFDPITGKAIYEIGPMAGQDYPLPEDYNAENNNSIFQGQLPSERRKLMSPLFDASGTTFSRFRDLVEQRLIDNVGNPRDPVNPPQVKLDE
>ID:QBQ79484.1 |[Escherichia phage vB_EcoM_OE5505]||_Escherichia_phage_vB_EcoM_OE5505_.gbk|putative baseplate w..|3099|MK373785(168756):82235-85333:1 ^^ Escherichia phage vB_EcoM_OE5505, complete genome.|neighbours:ID:QBQ79483.1(1),ID:QBQ79485.1(1)|neighbour_genes:putative baseplate w..,putative baseplate w..|
MTVKAPSVTSLRISKLSANQVQVRWDDVGANFYYFVEIAETKTNSGENLPSNQYRWINLGYTANNSFFFDDADPLTSYIIRVATAAQDFEQSEWIYTEEFETFATNAYTFQNMIEMQLANKFIQEKFTLNNSDYVNFNNDTIMAALMNESFQFSPSYVDVSSISNFIIGENEYHEIQGSIQQVCKDINRVYLMESEGILYLFERYQPVVKVSNDKGQTWKAVKLFNDRVGYPLSKTVYYQSANTTYVLGYDKIFYGRKSTDVRWSADDVRFSSQDITFAKLGDQLHLGFDVEIFGTYATLPANVYRIAEAITCTDDYIYVVARDKVRYIKTSNAPIDSDPLSPTYSERLFEPDTMTITGNPKAVCYKMDSIGDKVFALIIGEVETLNANPRTSKIIDSADKGIYVLNHGTKTWKRVFGNTEEERRRIQPGYANMSTDGKLVSLSSSNFKFLSDNIVNDPETVVKYQLIGAVKYEFPREWLADKHYHMMAFIADEKSDWETFTPQPMKYYAEPFFNWSKKSNTRCWINNSDRAVVVYADLKYTKVIENFPETSPDRLVHEYWDDGDCTIVMPNVKFTGFKKYASGMLFYKSSGEIISYYDFNYRVRDTVEIIWKPTGVFLKAFLQNQEHETPWSPEEEHGLADPDLRPLIGTMMPDSYLLQDSNFEAFCEAYIQYLSDGYGTQYNNLRNLIRNQYPREEHAWEYLWSEIYKRNIYLNADKRDAVARFFESRSYDFYSTKGIEASYKFLFKVLYNEEVEIEIESGAGTEYDIIVQSDSLTEDLVGQTIYTATGRCNVTYIERSYSNGKLQWTVTIHNLLGRLIAGQEVKAERLPSFEGEIIRGVKGKDLLQNNIDYINRSRSYYVMKIKSNLPSSRWKSDVIRFVHPVGFGFIAITLLTMFINVGLTLKHTETIINKYKNYKWDSGLPTEYADRVAKLTPTGEIEYDSVTGEAIYEPGPMAGVEYPLPDDYNAENNNSIFQGQLPSERRKLMSPLFDASGTTFAQFRDLVNKRLKDNIGNPRDPENPTQVKIDE
> |[Tevenvirinae _Escherichia_phage_vB_EcoM_PhAPEC2]||_Escherichia_phage_vB_EcoM_PhAPEC2.gb|Phage baseplate wedg..|3099|NC_024794.1(167318):84753-87851:1 ^RAST2:fig|1198136.124.peg.164^ Tevenvirinae _Escherichia_phage_vB_EcoM_PhAPEC2|neighbours:(1),(1)|neighbour_genes:Phage baseplate wedg..,Phage baseplate wedg..|
MTVKAPAVTSLRLSKLSANQVQIRWDEVGANFYYFVEIAETKTANGEEIPRNSYRWTNLGYTADNNFFESGLNSLTTYMMRVATAAEGFEQSDWRYTEEFETFEINAYTFQHMIEMQLANEFISEKFTKNNTNYVDFNNDTIMAALMSESFQFSPAYTDVSSIRNFIIGENQYHEIQGHIQDVCKDINRVYLMESEGILYLFERFQPIVKVSNDKGQTWKAVKLLNDRVGYPLSRTVYYQSEYTTYLLGYDKIFYGRKSSDIRWSADDVRFSSQDVTFAKIGDRLNLGFDVEIFGTYASLPGNVSRIAEAITCNDDYVYIAARDKVRFVKTSNAPIDSDPLSPTYSERLFEPETFTITGNPKAVCYKMDSVGGRIFALIIGEVENVNDDPRTKPILDSVDKGVYVLDHDAGTFKRIFGNTEEERRRIEPAFTNMSTDGVELYISSSNFKFLESDIVDDPETQSKYGLLRAVKYEYPREWLADKHYHMMIFASNEESNWETFSPTPMQYYAEPFFSYSRKSGTRSWINNSDRAVVIYSDLLYTKVVESHPSTSPDRKVHEYWNDGDCKIVMPNIEFTGFKKYASGMLFYKSSGEIISYYDFSYRVRDNVSIIWKPTNVFLTASLQNQEKETSWVPVEETGLADPDLRPLLTTMMPESYLLDNTNFEAFCEAYIQYLSDGYGTHYNNLLNLIKNKYPREEHAWEYLWSEIYKRNIYLNAEKRDLVSRFFESRSYDFYSTKGTEASYKFLFKVLYNEDVEVEIESSAGTEYDIIIQSDSISEDLVGQTIYTATGRCNVTYLERSYSKGRLQWTVTIHNLLGRLLVGQEVKAERLADFEGEIVRGIKGKELAQNTIDYFNRGRAYYVMKIKSNLPSSRWKSDVLRFVHPVGFGFIAITLLTMFINTGLTLKHVETIINKYKNYKWDSGLPTEYADRVARLDPQGNVEFNPVTGEVIYDAGPYAGIEYPLPANYNEENDNSIFQGQLPSERRKPMSPLFDASGTTFSRFRELVNERLLDNVGNPRDPINPPQVKLDE
>ID:QBQ79766.1 |[Escherichia phage vB_EcoM_R5505]||_Escherichia_phage_vB_EcoM_R5505_.gbk|putative baseplate w..|3102|MK373786(167317):81265-84366:1 ^^ Escherichia phage vB_EcoM_R5505, complete genome.|neighbours:ID:QBQ79765.1(1),ID:QBQ79767.1(1)|neighbour_genes:putative baseplate w..,putative baseplate w..|
MTVKAPSVTSLRISKLSANQVQVRWDDVGANFYYFVEIAETKTDSGEKLPSNQYRWINLGYTANNSFFFDDADPLTTYIIRVATAAQDFEQSDWIYTEEFETFATNAYTFQNMIEMQLANKFIQEKFTLNNSDYVNFNNDTIMAALMNESFQFSPSYVDVSSISNFIIGENEYHEIQGSIQQVCKDINRVYLMESEGILYLFERYQPIVKVSNDKGQTWKAVKLFNDRVGYPLSKTVYYQSANTTYVLGYDKIFYGRKSTDVRWSADDVRFSSQDITFAKLGDQLHLGFDVEIFATYATLPANVYRIAEAITCTDDYIYVVARDKVRYIKTSNAPIDSDPLSPTYSERLFEPDTMTITGNPKAVCYKMDSIGDKVFALIIGEVETLNANPRTSKIIDSADKGIYVLNHDEKTWKRVFGNTEEERRRIQPGYANMSTDGKLVSLSSSNFKFLSDNVVNDPETVVKYQLIGAVKYEFPREWLTDKHYHMMAFIADETSDWETFTPQPMKYYAEPFFNWSKKSNTRCWINNSDRAVVVVYADLKYTKVIENIPETSPDRLVHEYWDDGDCTIVMPNVKFTGFKKYASGMLFYKASGEIISYYDFNYRVRDTVEIIWKPTEVFLKAFLQNQEHETPWSPEEERGLADPDLRPLIGTMMPDSYLLQDSNFEAFCEAYIQYLSDGYGTQYNNLRNLIRNQYPREEHAWEYLWSEIYKRNIYLNADKRDAVARFFESRSYDFYSTKGIEASYKFLFKVLYNEEVEIEIESGAGTEYDIIVQSDSLTEDLVGQTIYTATGRCNVTYIERSYSNGKLQWTVTIHNLLGRLIAGQEVKAERLPSFEGEIIRGVKGKDLLQNNIDYINRSRSYYVMKIKSNLPSSRWKSDVIRFVHPVGFGFIAITLLTMFINVGLTLKHTETIINKYKNYKWDSGLPTEYADRVAKLTPAGEIEHDSVTGEAIYEPGPMAGVEYPLPDDYNAENNNSIFQGQLPSERRKLMSPLFDASGTTFAQFRDLVNKRLKDNIGNPRDPENPTQVKIDE
>ID:QBQ77176.1 |[Escherichia phage vB_EcoM_WFK]||_Escherichia_phage_vB_EcoM_WFK_.gbk|putative baseplate w..|3099|MK373775(164590):80063-83161:1 ^^ Escherichia phage vB_EcoM_WFK, complete genome.|neighbours:ID:QBQ77175.1(1),ID:QBQ77177.1(1)|neighbour_genes:putative baseplate w..,putative baseplate w..|
MTVKAPAVTSLRLSKLSANQVQIRWDEVGANFYYFVEIAETKTANGEVIPRNSYRWTNLGYTADNNFFESGLNSLTTYMMRVATAAEGFEQSDWRYTEEFETFEINAYTFQHMIEMQLANEFISEKFTKNNTNYVDFNNDTIMAALMSESFQFSPAYTDVSSIRNFIIGENQYHEIQGHIQDVCKDINRVYLMESEGILYLFERFQPIVKVSNDKGQTWKAVKLLNDRVGYPLSRTVYYQSEYTTYLLGYDKIFYGRKSSDIRWSADDVRFSSQDVTFAKIGDRLNLGFDVEIFGTYASLPGNVSRIAEAITCNDDYVYIAARDKVRFVKTSNAPIDSDPLSPTYSERLFEPETFTITGNPKAVCYKMDSVGGRIFALIIGEVENVNDDPRTKPILDSVDKGVYVLDHDAGTFKRIFGNTEEERRRIEPAFTNMSTDGVELYISSSNFKFLESDIVDDPETQSKYGLLEAVKYEYPREWLADKHYHMMIFASNEESNWETFSPTPMQYYAEPFFSYSRKSGTRSWINNSDRAVVIYSDLLYTKVVESHPSTSPDRKVHEYWNDGDCKIVMPNIEFTGFKKYASGMLFYKSSGEIISYYDFSYRVRDNVSIIWKPTNVFLTASLQNQEKETSWVPVEETGLSDPDLRPLLTTMMPESYLLDNTNFEAFCEAYIQYLSDGYGTHYNNLLNLIKNKYPREEHAWEYLWSEIYKRNIYLNAEKRDLVSRFFESRSYDFYSTKGTEASYKFLFKVLYNEDVEVEIESSAGTEYDIIIQSDSISEDLVGQTIYTATGRCNVTYLERSYSKGKLQWTVTIHNLLGRLLVGQEVKAERLADFEGEIVRGIKGKELAQNTIDYFNRGRAYYVMKIKSNLPSSRWKSDVLRFVHPVGFGFIAITLLTMFINTGLTLKHVETIINKYKNYKWDSGLPTEYADRVARLDPQGNVEFNPVTGEVIYDAGPYAGIEYPLPANYNEENDNSIFQGQLPSERRKPMSPLFDASGTTFSRFRELVNERLLDNVGNPRDPINPPQVKLDE
>ID:QBQ76915.1 |[Escherichia phage vB_EcoM_WFL6982]||_Escherichia_phage_vB_EcoM_WFL6982_.gbk|putative baseplate w..|3099|MK373774(164279):80063-83161:1 ^^ Escherichia phage vB_EcoM_WFL6982, complete genome.|neighbours:ID:QBQ76914.1(1),ID:QBQ76916.1(1)|neighbour_genes:putative baseplate w..,putative baseplate w..|
MTVKAPAVTSLRLSKLSANQVQIRWDEVGANFYYFVEIAETKTANGEVIPRNSYRWTNLGYTADNNFFESGLNSLTTYMMRVATAAEGFEQSDWRYTEEFETFEINAYTFQHMIEMQLANEFISEKFTKNNTNYVDFNNDTIMAALMSESFQFSPAYTDVSSIRNFIIGENQYHEIQGHIQDVCKDINRVYLMESEGILYLFERFQPIVKVSNDKGQTWKAVKLLNDRVGYPLSRTVYYQSEYTTYLLGYDKIFYGRKSSDIRWSADDVRFSSQDVTFAKIGDRLNLGFDVEIFGTYASLPGNVSRIAEAITCNDDYVYIAARDKVRFVKTSNAPIDSDPLSPTYSERLFEPETFTITGNPKAVCYKMDSVGGRIFALIIGEVENVNDDPRTKPILDSVDKGVYVLDHDAGTFKRIFGNTEEERRRIEPAFTNMSTDGVELYISSSNFKFLESDIVDDPETQSKYGLLEAVKYEYPREWLADKHYHMMIFASNEESNWETFSPTPMQYYAEPFFSYSRKSGTRSWINNSDRAVVIYSDLLYTKVVESHPSTSPDRKVHEYWNDGDCKIVMPNIEFTGFKKYASGMLFYKSSGEIISYYDFSYRVRDNVSIIWKPTNVFLTASLQNQEKETSWVPVEETGLSDPDLRPLLTTMMPESYLLDNTNFEAFCEAYIQYLSDGYGTHYNNLLNLIKNKYPREEHAWEYLWSEIYKRNIYLNAEKRDLVSRFFESRSYDFYSTKGTEASYKFLFKVLYNEDVEVEIESSAGTEYDIIIQSDSISEDLVGQTIYTATGRCNVTYLERSYSKGKLQWTVTIHNLLGRLLVGQEVKAERLADFEGEIVRGIKGKELAQNTIDYFNRGRAYYVMKIKSNLPSSRWKSDVLRFVHPVGFGFIAITLLTMFINTGLTLKHVETIINKYKNYKWDSGLPTEYADRVARLDPQGNVEFNPVTGEVIYDAGPYAGIEYPLPANYNEENDNSIFQGQLPSERRKPMSPLFDASGTTFSRFRELVNERLLDNVGNPRDPINPPQVKLDE
>ID:QBQ77668.1 |[Escherichia phage vB_EcoM_WFbE185]||_Escherichia_phage_vB_EcoM_WFbE185.gbk|putative baseplate w..|3099|MK373778(170429):85250-88348:1 ^^ Escherichia phage vB_EcoM_WFbE185, complete genome.|neighbours:ID:QBQ77667.1(1),ID:QBQ77669.1(1)|neighbour_genes:putative baseplate w..,putative baseplate w..|
MTVKAPAVTSLRISKLSANQVQIRWDDVGANFYYFVEIAETKTADGEIIPPASYRWINLGYTPNSNWFESSLDPLTSYIIRVSTAAEGFERSDWVYTEIFESFQTNAYTFQHMIEMQLANTFIREKFTNNNMAYVDFNNDTIMAALMNESFQFSPAYADISSIKNFIIGENEYHEIQGSIQQVCHDINRVYLMESEGILYLFERYQPVVKVSNDKGQTWKSVKLFNDRVGYPVSRTVYYQTGYTTYVLGYDKLFYGRKSTDVRWSADDVRFSSQDITFAKIGDQLNLGYDVEIFGNYASLPANVSRIAEAIVCNDDYVYVAARDKVRFIKTSNAPIDSDPLSPTYSERLFEQETFNITGNPKAVCYKMDSVGGKIFALIIGEVVNLNDDPRTTPIVDSADKGVYVLDHDAGTFKRVFGNTEEERRRIEPGYTSMSTDGVELSISSSNFKFLESDIVDDPKTQIKYGLIGAVKYEYPREWLADKHYHMMAFISTEDSQWESFTPQPMEYYAEPFFSYSRKSGTRCWINNSDKAVVIYSDLLYTKVIENHPLSSSDREVHEYWKDGDCTIVMPNVDFTGFKKYASGMIFYKSSGEIISYYDFSYRVRDNVSIIWKPTNIFLTASLQNQEKDTTWTPVEENGIADPDLRPLLTTMMPESYLLDNTNFEAFCEAYIQYLSDGYGTHYNNLLNLIKNQYPREEHAWEYLWSEIYKRNIYLNAEKRDLVSRFFESRSYDFYSTKGTEASYKFLFKVLYNEDVEIEIESSSGTEYDIIVESDSLTEDLVGQTIYTATGRCNVTYIERSYSKGKLQWTVTIHNLLGRLIQGQEVKAERLPGFEGEIVRGIKGKELSQNNIDYINRGRAYYVMKIKSKLPSSRWKSDVLRFVHPVGFGFIAITLLTMFINTGLTLKHVETVINKYKNYKWDSGLPTKYADRVAKLDPQGNVEFDPITGKAIYEIGPMAGQDYPLPEDYNAENNNSIFQGQLPSERRKLMSPLFDASGTTFSKFRDLVEQRLIDNVGNPRDPVNPPQVKLDE
>ID:YP_007004896.1 |[Escherichia phage wV7]||_Escherichia_phage_wV7_.gbk|baseplate wedge init..|3099|NC_019505(166452):80121-83219:1 ^GeneID:14010690^ Escherichia phage wV7, complete genome.|neighbours:ID:YP_007004895.1(1),ID:YP_007004897.1(1)|neighbour_genes:baseplate wedge subu..,baseplate wedge subu..|
MTVKAPSVTSLRISKLSANQVQVRWDDVGANFYYFVEIAETKSNSGDFLPSNQYRWINLGYTANNSFFFDDADPLTSYIIRVATAAQDFEQSDWIYTEEFETFATNAYTFQNMIEMQLANKFIQEKFTLNNSNYVNFNNDTIMAALMNESFQFSPSYADVSSISNFIIGENEYHEIQGSIQQVCKDINRVYLMESEGILYLFERYQPVVKVSNDKGQTWKAVKLFNDRVGYPLSKTVYYQSANTTYVLGYDKIFYGRKSTDVRWSADDVRFSSQDITFAKLGDRLHLGFDVEIFATYATLPANVYRIAEAITCTDDYIYVVARDKVRYIKTSNAPIDSDPLSPTYSERLFEPDTMTITGNPKAVCYKMDSVGDKVFALIIGEVETLNANPRTSKIIDSADKGIYVLNHATKTWKRVFGNTEEERRRIQPGYANMSTDGKLVSLSSSNFKFLSDNVVNDPETAAKYQLIGAVKYEFPREWLADKHYHMMAFIADEKSDWETFTPQPMKYYAEPFFNWSKKSNTRCWINNSDKAVVVYADLKYTKVIENIPETSPDRLVHEYWDDGDCTIVMPNVKFTGFKKYASGMLFYKSSGEIISYYDFNYRVRDTVEIIWKPTEVFLKAFLQNQERETPWSPEEERGLADPDLRPLIGTMMPDSYLLQDSNFEAFCEAYIQYLSDGYGTQYNNLRNLIRNQYPREEHAWEYLWSEIYKRNIYLNADKRDAVARFFESRSYDFYSTKGIEASYKFLFKVLYNEEVEIEIESGAGTEYDVIIQSDSLTEDLVGQTIYTATGRCNVTYIERSYSNGKLQWTVTIHNLLGRLIAGQEVKAERLPGFEGEIIRGVKGKDLLQNNIDYINRSRSYYVMKIKSNLPSSRWKSDVIRFVHPVGFGFIAITLLTMFINVGLTLKHTETIINKYKNYKWDSGLPTEYADRVAKLTPTGEIEHDSVTGEAIYEPGPMAGVEYPLPDDYNAENNNSIFQGQLPSERRKLMSPLFDASGTTFAQFRDLVNKRLKDNIGNPRDPENPTQVKIDE
> |[Tevenvirinae Escherichia_virus_KFS-EC]||_Escherichia_virus_KFS-EC.gb|baseplate wedge subu..|3087|MH560358.1(164715):14173-17259:1 ^RAST2:fig|1198136.83.peg.34^ Tevenvirinae Escherichia_virus_KFS-EC|neighbours:(1),(1)|neighbour_genes:baseplate wedge subu..,baseplate wedge subu..|
MIKAPSVTSLTIEKLSANQAYITWDDVGENFFYFVELAETRTRDGEIIPVDELSWVNLGYTADQNWFEDKNLFPEYYYKFRVAVAAEGFEQSKWVETEEFQTFKTNAYNFSMMREFNLANEFVKQKFTYDNRDYIKFNTDLIQASLMQEDFVFSPEYANITNISNKIIVDENFHEIQDHIEKVCIDINRTMLAEMNGVLYLFERFQPIVKVSNDKGQSWKAYKAFNDRVGNPVSRTCVYQSKTTTYVLGYDRIFYGRQASDTRWSADDVRFSDDTITFAKVGDENDLGFDVEVFGVFSRLTGDTTKYAEAMACSDDYLWVGAKDVIRRIRLKNTPVDTVQGSPTFGEKIFDPDIIRVTGNDKAVIQKMDVIDGKLLVFVTGEVKQRYQDPTKPENVVPSDDAGVYLIGSDGLSFQRVFGNTPQEREYIQHGFSNMSTNGDEVFISHYNHHFESILPDPETAAKYELGEAVKYSQEPTYLTDKKIHQTTFRASYDDLRIWELGPQAYYNEADYTWMRRNGVRVWITNDNRPLVVYPEVIYTQEVDTSGILDQNRVNREVYDKGTVTCYLNNVKFEGFKQYASGVMFHKNTGEIIGFYQFNYRVRDLVGVYWKPTNVAFVAELQNQIREVPWVPVHYDREQDPDLRPLLNKMTPDSFLLENENFRKFSEYYLQFLSDGSGTYYNKLKNLIKNKYPREQDAYEYLWSEMNKRNIYADKNKRDAVVRFFESRKSDFYSTKGVEASYKFLFKLLYNEDVEIEVESQAGLEYDIVVSSTNIDEDIVGRTIYTPTGRANVTYLEREYEGGRLRWRVAIHNLIGRFEEGQVIKSEKTAFEGMILVGVRGKELLSSSIDYINRSRSQYTMKIKSALPVSRYANDVMRFVHPVGFGFIGVTLLTMFINSGLSMKHTETIIQSLKNYKFDSGLPSVYPDRVADLDVDGNIKKDPLTGKALYLTSPLISDEFPVPPEYDQENSELFHGLKASERRFAMSPLFDQSAVTFSMFRELVDKRLKDNIGNPRDPKNPTQRKING
>ID:QDK04281.1 |[Escherichia virus VEc20]||_Escherichia_virus_VEc20_.gbk|vec20_151|3099|MN022785(167532):79528-82626:1 ^^ Escherichia virus VEc20, complete genome.|neighbours:ID:QDK04280.1(1),ID:QDK04282.1(1)|neighbour_genes:vec20_150,vec20_152|
MTVKAPSVTSLRISKLSANQVQVRWDDVGANFYYFVEIAETKTNSGENLPSNQYRWINLGYTANNSFFFDDANPLTSYIIRVATAAQDFEQSDWIYTEEFETFATNAYTFQNMIEMQLANKFIQEKFTLNNSDYVNFNNDTIMAALMNESFQFSPSYVDVSSISNFIIGENEYHEIQGSIQQVCKDINRVYLMESEGILYLFERYQPVVKVSNDKGQTWKAVKLFNDRVGYPLSKTVYYQSANTTYVLGYDKIFYGRKSTDVRWSADDVRFSSQDITFAKLGDQLHLGFDVEIFGTYATLPANVYRIAEAITCTDDYIYVVARDKVRYIKTSNAPIDSDPLSPTYSERLFEPDTMTITGNPKAVCYKMDSIGDKVFALIIGEVETLNANPRTSKIIDSADKGIYVLNQDTKTWKRVFGNTEEERRRIQPGYANMSTDGKLVSLSSSNFKFLSDNVVNDPETAVKYQLIGAVKYEFPREWLADKHYHMMAFIADEKSDWETFTPQPMKYYAEPFFNWSKKSNTRCWINNSDIAVVVYADLKYTKVIENIPETSPDRLVHEYWDDGDCTIVMPNVKFTGFKKYASGMLFYKSSGEIISYYDFNYRVRDTVEIIWKPTGIFLKAFLQNQERETPWSPEEEHGLADPDLRPLIGTMMPDSYLLQDSNFEAFCEAYIQYLSDGYGTQYNNLRNLIRNKYPREEHAWEYLWSEIYKRNIYLNADKRDAVARFFESRSYDFYSTKGIEASYKFLFKVLYNEEVEIEIESGAGTEYDIIVQSDSLTEDLVGQTIYTATGRCNVTYIERSYSNGKLQWTVTIHNLLGRLIAGQEVKAERLPSFEGEIIRGVKGKDLLQNNIDYINRSRSYYVMKIKSNLPSSRWKSDVIRFVHPVGFGFIAITLLTMFINVGLTLKHTETIINKYKNYKWDSGLPTEYADRVAKLTPTGEIEYDSVTGEAIYEPGPMAGVKYPLPDDYNAENNNSIFQGQLPSERRKLMSPLFDASGTTFAQFRDLVNKRLKDNIGNPRDPENPTQVKIDE
>ID:VCU44399.1 |[Escherichia virus vB_Eco_mar005P1]|vB_Eco_mar005P1|_Escherichia_virus_vB_Eco_mar005P1_.gbk|baseplate wedge subu..|3099|LR027390(167773):18279-21377:1 ^^ Escherichia virus vB_Eco_mar005P1 genome assembly, chromosome: 1.|neighbours:ID:VCU44396.1(1),ID:VCU44401.1(1)|neighbour_genes:baseplate wedge subu..,baseplate wedge subu..|
MTVKAPAVTSLRISKLSANQVQIRWDDVGANFYYFVEIAETKTADGEIIPPASYRWINLGYTPNSNWFESSLDPLTSYIIRVSTAAEGFERSDWVYTEIFESFQTNAYTFQHMIEMQLANTFIREKFTNNNMAYVDFNNDTIMAALMNESFQFSPAYADISSIKNFIIGENEYHEIQGSIQQVCHDINRVYLMESEGILYLFERYQPVVKVSNDKGQTWKSVKLFNDRVGYPVSRTVYYQTGYTTYVLGYDKLFYGRKSTDVRWSADDVRFSSQDITFAKIGDQLNLGFDVEIFGNYASLPANVSRIAEAIVCNDDYVYVAARDKVRFIKTSNAPIDSDPLSPTYSERLFEQETFNITGNPKAVCYKMDSVGGKIFALIIGEVVNLNDDPRTTPIVDSADKGVYVLDHDAGTFKRVFGNTEEERRRIEPGYTSMSTDGVELSISSSNFKFLESDIVDDPKTQIKYGLIGAVKYEYPREWLADKHYHMMAFISTEDSQWESFTPQPMEYYAEPFFSYSRKSGTRCWINNSDKAVVIYSDLLYTKVIENHPLSSSDREVHEYWKDGDCTIVMPNVDFTGFKKYASGMIFYKSSGEIISYYDFSYRVRDNVSIIWKPTNIFLTASLQNQEKDTTWTPVEENGIADPDLRPLLTTMMPESYLLDNTNFEAFCEAYIQYLSDGYGTHYNNLLNLIKNQYPREEHAWEYLWSEIYKRNIYLNAEKRDLVSRFFESRSYDFYSTKGTEASYKFLFKVLYNEDVEIEIESSSGTEYDIIIESDSLTEDLVGQTIYTATGRCNVTYIERSYSKGKLQWTVTIHNLLGRLIQGQEVKAERLPGFEGEIVRGIKGKELSQNNIDYINRGRAYYVMKIKSKLPSSRWKSDVLRFVHPVGFGFIAITLLTMFINTGLTLKHVETIINKYKNYKWDSGLPTKYADRVAKLDPQGNVEFDPITGKAIYEIGPMAGQDYPLPEDYNAENNNSIFQGQLPSERRKLMSPLFDASGTTFSRFRDLVEQRLIDNVGNPRDPVNPPQVKLDE
>ID:VCU44406.1 |[Escherichia virus vB_Eco_mar005P1]|vB_Eco_mar006P2|_Escherichia_virus_vB_Eco_mar005P1_strain_vB_Eco_mar006P2_.gbk|baseplate wedge subu..|3099|LR027387(167773):119174-122272:1 ^^ Escherichia virus vB_Eco_mar005P1 strain vB_Eco_mar006P2 genome assembly, chromosome: 1.|neighbours:ID:VCU44404.1(1),ID:VCU44408.1(1)|neighbour_genes:baseplate wedge subu..,baseplate wedge subu..|
MTVKAPAVTSLRISKLSANQVQIRWDDVGANFYYFVEIAETKTADGEIIPPASYRWINLGYTPNSNWFESSLDPLTSYIIRVSTAAEGFERSDWVYTEIFESFQTNAYTFQHMIEMQLANTFIREKFTNNNMAYVDFNNDTIMAALMNESFQFSPAYADISSIKNFIIGENEYHEIQGSIQQVCHDINRVYLMESEGILYLFERYQPVVKVSNDKGQTWKSVKLFNDRVGYPVSRTVYYQTGYTTYVLGYDKLFYGRKSTDVRWSADDVRFSSQDITFAKIGDQLNLGFDVEIFGNYASLPANVSRIAEAIVCNDDYVYVAARDKVRFIKTSNAPIDSDPLSPTYSERLFEQETFNITGNPKAVCYKMDSVGGKIFALIIGEVVNLNDDPRTTPIVDSADKGVYVLDHDAGTFKRVFGNTEEERRRIEPGYTSMSTDGVELSISSSNFKFLESDIVDDPKTQIKYGLIGAVKYEYPREWLADKHYHMMAFISTEDSQWESFTPQPMEYYAEPFFSYSRKSGTRCWINNSDKAVVIYSDLLYTKVIENHPLSSSDREVHEYWKDGDCTIVMPNVDFTGFKKYASGMIFYKSSGEIISYYDFSYRVRDNVSIIWKPTNIFLTASLQNQEKDTTWTPVEENGIADPDLRPLLTTMMPESYLLDNTNFEAFCEAYIQYLSDGYGTHYNNLLNLIKNQYPREEHAWEYLWSEIYKRNIYLNAEKRDLVSRFFESRSYDFYSTKGTEASYKFLFKVLYNEDVEIEIESSSGTEYDIIIESDSLTEDLVGQTIYTATGRCNVTYIERSYSKGKLQWTVTIHNLLGRLIQGQEVKAERLPGFEGEIVRGIKGKELSQNNIDYINRGRAYYVMKIKSKLPSSRWKSDVLRFVHPVGFGFIAITLLTMFINTGLTLKHVETIINKYKNYKWDSGLPTKYADRVAKLDPQGNVEFDPITGKAIYEIGPMAGQDYPLPEDYNAENNNSIFQGQLPSERRKLMSPLFDASGTTFSRFRDLVEQRLIDNVGNPRDPVNPPQVKLDE
>ID:VCU43231.1 |[Escherichia virus vB_Eco_mar005P1]|vB_Eco_mar007P3|_Escherichia_virus_vB_Eco_mar005P1_strain_vB_Eco_mar007P3_.gbk|baseplate wedge subu..|3099|LR027383(167651):41165-44263:1 ^^ Escherichia virus vB_Eco_mar005P1 strain vB_Eco_mar007P3 genome assembly, chromosome: 1.|neighbours:ID:VCU43230.1(1),ID:VCU43232.1(1)|neighbour_genes:baseplate wedge subu..,baseplate wedge subu..|
MTVKAPAVTSLRISKLSANQVQIRWDDVGANFYYFVEIAETKTADGEIIPPASYRWINLGYTPNSNWFESSLDPLTSYIIRVSTAAEGFERSDWVYTEIFESFQTNAYTFQHMIEMQLANTFIREKFTNNNMAYVDFNNDTIMAALMNESFQFSPAYADISSIKNFIIGENEYHEIQGSIQQVCHDINRVYLMESEGILYLFERYQPVVKVSNDKGQTWKSVKLFNDRVGYPVSRTVYYQTGYTTYVLGYDKLFYGRKSTDVRWSADDVRFSSQDITFAKIGDQLNLGFDVEIFGNYASLPANVSRIAEAIVCNDDYVYVAARDKVRFIKTSNAPIDSDPLSPTYSERLFEQETFNITGNPKAVCYKMDSVGGKIFALIIGEVVNLNDDPRTTPIVDSADKGVYVLDHDAGTFKRVFGNTEEERRRIEPGYTSMSTDGVELSISSSNFKFLESDIVDDPKTQIKYGLIGAVKYEYPREWLADKHYHMMAFISTEDSQWESFTPQPMEYYAEPFFSYSRKSGTRCWINNSDKAVVIYSDLLYTKVIENHPLSSSDREVHEYWKDGDCTIVMPNVDFTGFKKYASGMIFYKSSGEIISYYDFSYRVRDNVSIIWKPTNIFLTASLQNQEKDTTWTPVEENGIADPDLRPLLTTMMPESYLLDNTNFEAFCEAYIQYLSDGYGTHYNNLLNLIKNQYPREEHAWEYLWSEIYKRNIYLNAEKRDLVSRFFESRSYDFYSTKGTEASYKFLFKVLYNEDVEIEIESSSGTEYDIIIESDSLTEDLVGQTIYTATGRCNVTYIERSYSKGKLQWTVTIHNLLGRLIQGQEVKAERLPGFEGEIVRGIKGKELSQNNIDYINRGRAYYVMKIKSKLPSSRWKSDVLRFVHPVGFGFIAITLLTMFINTGLTLKHVETIINKYKNYKWDSGLPTKYADRVAKLDPQGNVEFDPITGKAIYEIGPMAGQDYPLPEDYNAENNNSIFQGQLPSERRKLMSPLFDASGTTFSRFRDLVEQRLIDNVGNPRDPVNPPQVKLDE
>ID:VCU43939.1 |[Escherichia virus vB_Eco_mar005P1]|vB_Eco_mar008P4|_Escherichia_virus_vB_Eco_mar005P1_strain_vB_Eco_mar008P4_.gbk|baseplate wedge subu..|3099|LR027386(167773):23946-27044:1 ^^ Escherichia virus vB_Eco_mar005P1 strain vB_Eco_mar008P4 genome assembly, chromosome: 1.|neighbours:ID:VCU43938.1(1),ID:VCU43940.1(1)|neighbour_genes:baseplate wedge subu..,baseplate wedge subu..|
MTVKAPAVTSLRISKLSANQVQIRWDDVGANFYYFVEIAETKTADGEIIPPASYRWINLGYTPNSNWFESSLDPLTSYIIRVSTAAEGFERSDWVYTEIFESFQTNAYTFQHMIEMQLANTFIREKFTNNNMAYVDFNNDTIMAALMNESFQFSPAYADISSIKNFIIGENEYHEIQGSIQQVCHDINRVYLMESEGILYLFERYQPVVKVSNDKGQTWKSVKLFNDRVGYPVSRTVYYQTGYTTYVLGYDKLFYGRKSTDVRWSADDVRFSSQDITFAKIGDQLNLGFDVEIFGNYASLPANVSRIAEAIVCNDDYVYVAARDKVRFIKTSNAPIDSDPLSPTYSERLFEQETFNITGNPKAVCYKMDSVGGKIFALIIGEVVNLNDDPRTTPIVDSADKGVYVLDHDAGTFKRVFGNTEEERRRIEPGYTSMSTDGVELSISSSNFKFLESDIVDDPKTQIKYGLIGAVKYEYPREWLADKHYHMMAFISTEDSQWESFTPQPMEYYAEPFFSYSRKSGTRCWINNSDKAVVIYSDLLYTKVIENHPLSSSDREVHEYWKDGDCTIVMPNVDFTGFKKYASGMIFYKSSGEIISYYDFSYRVRDNVSIIWKPTNIFLTASLQNQEKDTTWTPVEENGIADPDLRPLLTTMMPESYLLDNTNFEAFCEAYIQYLSDGYGTHYNNLLNLIKNQYPREEHAWEYLWSEIYKRNIYLNAEKRDLVSRFFESRSYDFYSTKGTEASYKFLFKVLYNEDVEIEIESSSGTEYDIIIESDSLTEDLVGQTIYTATGRCNVTYIERSYSKGKLQWTVTIHNLLGRLIQGQEVKAERLPGFEGEIVRGIKGKELSQNNIDYINRGRAYYVMKIKSKLPSSRWKSDVLRFVHPVGFGFIAITLLTMFINTGLTLKHVETIINKYKNYKWDSGLPTKYADRVAKLDPQGNVEFDPITGKAIYEIGPMAGQDYPLPEDYNAENNNSIFQGQLPSERRKLMSPLFDASGTTFSRFRDLVEQRLIDNVGNPRDPVNPPQVKLDE
>ID:VCU44842.1 |[Escherichia virus vB_Eco_mar005P1]|vB_Eco_mar009P5|_Escherichia_virus_vB_Eco_mar005P1_strain_vB_Eco_mar009P5_.gbk|baseplate wedge subu..|3099|LR027391(167658):102663-105761:-1 ^^ Escherichia virus vB_Eco_mar005P1 strain vB_Eco_mar009P5 genome assembly, chromosome: 1.|neighbours:ID:VCU44841.1(-1),ID:VCU44843.1(-1)|neighbour_genes:baseplate wedge subu..,baseplate wedge subu..|
MTVKAPAVTSLRISKLSANQVQIRWDDVGANFYYFVEIAETKTADGEIIPPASYRWINLGYTPNSNWFESSLDPLTSYIIRVSTAAEGFERSDWVYTEIFESFQTNAYTFQHMIEMQLANTFIREKFTNNNMAYVDFNNDTIMAALMNESFQFSPAYADISSIKNFIIGENEYHEIQGSIQQVCHDINRVYLMESEGILYLFERYQPVVKVSNDKGQTWKSVKLFNDRVGYPVSRTVYYQTGYTTYVLGYDKLFYGRKSTDVRWSADDVRFSSQDITFAKIGDQLNLGFDVEIFGNYASLPANVSRIAEAIVCNDDYVYVAARDKVRFIKTSNAPIDSDPLSPTYSERLFEQETFNITGNPKAVCYKMDSVGGKIFALIIGEVVNLNDDPRTTPIVDSADKGVYVLDHDAGTFKRVFGNTEEERRRIEPGYTSMSTDGVELSISSSNFKFLESDIVDDPKTQIKYGLIGAVKYEYPREWLADKHYHMMAFISTEDSQWESFTPQPMEYYAEPFFSYSRKSGTRCWINNSDKAVVIYSDLLYTKVIENHPLSSSDREVHEYWKDGDCTIVMPNVDFTGFKKYASGMIFYKSSGEIISYYDFSYRVRDNVSIIWKPTNIFLTASLQNQEKDTTWTPVEENGIADPDLRPLLTTMMPESYLLDNTNFEAFCEAYIQYLSDGYGTHYNNLLNLIKNQYPREEHAWEYLWSEIYKRNIYLNAEKRDLVSRFFESRSYDFYSTKGTEASYKFLFKVLYNEDVEIEIESSSGTEYDIIIESDSLTEDLVGQTIYTATGRCNVTYIERSYSKGKLQWTVTIHNLLGRLIQGQEVKAERLPGFEGEIVRGIKGKELSQNNIDYINRGRAYYVMKIKSKLPSSRWKSDVLRFVHPVGFGFIAITLLTMFINTGLTLKHVETIINKYKNYKWDSGLPTKYADRVAKLDPQGNVEFDPITGKAIYEIGPMAGQDYPLPEDYNAENNNSIFQGQLPSERRKLMSPLFDASGTTFSRFRDLVEQRLIDNVGNPRDPVNPPQVKLDE
>ID:AUV57505.1 |[Klebsiella phage KP1]||_Klebsiella_phage_KP1_.gbk|baseplate wedge init..|3099|MG751100(167989):71160-74258:1 ^^ Klebsiella phage KP1, complete genome.|neighbours:ID:AUV57504.1(1),ID:AUV57506.1(1)|neighbour_genes:baseplate wedge subu..,hypothetical protein|
MTIAPFVTSLRIHKLSANQVNIRWDDVGANFYYFVELAETRNRAGEVIPADNLSWSSLGYTADNDWFEQNRIEPLTYYKMRVQTTSAGFEPSEWVETEEFQTFEENAYTFEHMQEFSLVKEFIKQKFSLNNMSYVNFNTSAMMASLMTESFQFSPEYSHLSAIENFVVGESGYHEIQGPIEAVCVDKNRTMLGEIDGILYLFERFQHMVKVSNDKGQNWQYVQLFNDRVGNPVSRVVIYQSKTTSYVLGYDKIFYGRKSSDVRWSSNEVKFSDNEVTFAKLGDQLKLGFEVELFGTYASLPADVTKYAEAFTCNDDYLYVVAKDTVRKVKLKDAPIDTDPLSPTFGEKVFEKEVSHITGNPKSVCFKMDSVGGKIFALITGEVKTLGLDPTDPRNVVDSATKGVYVYQEGTNTWKRVFGNTDEEKRRIEHLWTSMSTDGKEIFFSSANFKTTEYAQDIELETKYPELISTAVKNVNPIQYHSDKHYHMMSFRADEFSRWETFVPGPMRFYAEPWFVWMAREGNRCWISTSDNAVVVYNDILYQKRVDAAAQGTTERILSEVWDKGDATFYCPPVSFNGFLQYASGIMFHEPDGKLIGYYAFDYRVRDQVTLNWKPTDVMFKAFLQNQTREEDWTPEHTPGLRDPDLRPYLTKMMPDSYLLQDSNFEHFCKYYLQFLSDGNGTHYNSLVNLVKNKYPREENAWEYLWSEVYKRNIYLSKDARDAVVRFFEARKNDFYATKGIEDSYKFLFKLLYNEDVEIDIESKNTTEYDIIVESTNISDDLVGRTIYTASGRSNVTYIEREYRDGRLLWRITIHNLSGRFIEGQEIKSERTDFEGIIVQGVRGKDMLSNNIDYINRSRSYYVMKIKSQLPTSRFRDDVLRFVHPVGFGFIGITLLTMFINSGLNMKHVETIINKLKNYKWDAGLPSVYPDRVAIIASDDTIERDPITNEPRYSSRAQAGEPFPLPANYNQENNNSVIAGQNPGQRRKPLSPTFDQSAVTFANYRDLVNQRLKDDAGNPRDPENPTQVKIDE
>ID:APD20549.1 |[Klebsiella phage KPV15]|KPV15|_Klebsiella_phage_KPV15_.gbk|baseplate wedge init..|1728|KY000080(167034):92017-93744:1 ^^ Klebsiella phage KPV15, complete genome.|neighbours:ID:APD20548.1(1),ID:APD20550.1(1)|neighbour_genes:baseplate wedge subu..,baseplate wedge init..|
MTIAPFVTSLRIHKLSANQVNIRWDDVGANFYYFVELAETRNRAGEVIPADNLSWSSLGYTADNDWFEQNRIEPLTYYKMRVQTTSAGFEPSEWVETEEFQTFEENAYTFEHMQEFSLVKEFIKQKFSLNNMSYVNFNTSAMMASLMTESFQFSPEYSHLSAIENFVVGESGYHEIQGPIEAVCVDKNRTMLGEIDGILYLFERFQHMVKVSNDKGQNWQYVQLFNDRVGNPVSRVVIYQSSTTSYVLGYDKIFYGRKSSDVRWSSNEVKFSDNEVTFAKLGDQLKLGFEVELFGTYASLPADVTKYAEAFTCNDDHLYVVAKDTVRRVKLKDAPIDTDPLSPTFGEKVFEKEASHITGNPKSVCFKMDSVGGKIFALITGEVKTLGLDPTDPRNVVDSATKGIYVYQEDTNTWKRVFGNIDEEKRRIEHLWTSMSTDGKEIFFSSANFKTTEYVQDIELETKYPELISTAVKNVNPIQYHSDKHYHMMSFRADEFSRWETFVPGPMRFYAEPWFVWMAREGNRCWISTADHAVVIYNDILYQKRIDMAAQGTTERVLSEVWDKGDATLTGNQLM
> |[Tevenvirinae Klebsiella_phage_Marfa]||_Klebsiella_phage_Marfa.gb|Phage baseplate wedg..|3108|MN044033.1(168532):79596-82703:1 ^RAST2:fig|1198136.82.peg.173^ Tevenvirinae Klebsiella_phage_Marfa|neighbours:(1),(1)|neighbour_genes:baseplate wedge subu..,baseplate wedge tail..|
MTIAPFVTSLRIHKLSANQVNIRWDDVGANFYYFVEIAEIEDETGREVDRSSLSWRALGYTTENEWFANNLRPMTTYRMRVQSTAAGFEPSEWVETEDFETFEVNAYTFEQMSQFMLMKPFIEEKFVKNRMNYVNFNTAALQASLMAENFPISTEYKDLSQVRQYVLGEDEFHEIQGPIEAVCVDKDRTMLAEIDGNLYLFERFQHMVKVSNDKGQNWHYVRLFSDRVGNPVSRTCVYQSNTTTYVLGYNKVFYGRKSSDVRWSSDEVRFSDNEVTFTKLGDQLNLGFEVEIFGVYASWPGILNTRVEAMTVNNTHLYGVARDTVRRIKLKQAPVDTVIGSPTFGEKLFEPEIIRITGDDLAVCYKMDSIGGKIFALITGRLKSAGLDASDPKNVECVSKEAEAIKGVYVFDEDTLSFRRVFGTTAEERRRIEHGWSSMSTDGQELFFSSGDFRYNEYVPDNELPLEYPAKVTEAVSYYAPYQYHHDKHWHMMSFRSNENSGWEEFKPGRMKFYAEPWFNWMARSGNRNWVTTTDHALVVYNNTTYTKYVDTLSLTDPNRILHEVWNKGDGVFYCPNVEFDSFLKYASGIMFHEPDGTLVGFYEFEYRVRDYVKITWKPKNVMFKAFLQNQEHEVPWTPTEDTGLQDPDLVPLVRKMMPDSYLLQDTNFEAFSNYYLQFISKGYGTHYNKLLNLVRDKYPREEHAWEYLWSEVYKRNIYLSKERRDAVVRFFEARKNDFYATKGIEESYKFLFKLLYNEDVEIDIESKNSTEYDIVVDSDNINDDIVGRTIYTASGRCNVTYIEREYVDGKLLWRMTIHNMIGRFVAGQEVKSEKTSFEGMIVVGVRGKELISNTIEYINRSRSYYVMKIRSSLPTSRYRDDVLRFVHPVGFGFVGITLITMFINAGLSMKHVETTINKLKNYKWDSGIPSYYPDRNAAISPSGTIERDAWGDPIYYDNVNKGVPYPCTQEYITENNNSQFQGQGPCERRKRHSPLFDQSAVTFSCYRELVDERLKDNVGNPRDPENPTQVNIGE
>ID:YP_009194446.1 |[Klebsiella phage Matisse]||_Klebsiella_phage_Matisse_.gbk|baseplate wedge init..|3087|NC_028750(176081):112446-115532:1 ^GeneID:26613385^ Klebsiella phage Matisse, complete genome.|neighbours:ID:YP_009194445.1(1),ID:YP_009194447.1(1)|neighbour_genes:baseplate wedge subu..,baseplate wedge subu..|
MIKAPSITSLRVDKLAANFVYLKWDDVGMDFYYVVELARSRDMDGTIIPDEELIWTQLGYSYENEWFSDQVAPNTRYKFRIQTTHEGFEPSDWVISDELWTFDENAYAYTTMREFTPADSFINEKFAKNNRDYVDFNDDVIMASLMVEDFVYSPLYSDVSQISDKILKQESYHEIQDHIEHVCNDIDRTFLVYSNGLLYLFERFQNMAKVSNDKGQTWYYYKALNDRVGNPVSRTVAYQSANTTYVLGYDRIFYGRTSTDIRWSSDEVRFSADDVTFAKLGNQSGLDFDVDSYNTYARLPGGVSKYAEAIACSSDWLYVAAKNVMRRIALRNTPIDTDPGSPTFGERIFDEVSYTIVPGNDKIVVKKMDVLNDRLYVLVTGEVKTAMMDPTVKANVIPSNDAGVYLWDENAKTFTRVYGKTEDERFYITHEYTNMSTNGDEVYISVGNYKYPGTLPDPDLVEKYPEDVHSAVKYDLVPGYTASISINFATVRANQNDPTVWNFGPQEYYNEANFSWHFRDKVSTWITNDNRPLVVYPETLYTLVTDSASPASTIRVNHEVWDKGTVTIYLNNIKFTGFTKYTNGVLLYRSGGRIIGFYELSYRARDELTIFWKPDNTLMVASLVNQERENPYTPDIEPGLIDPDLSHMITRFAPQSYLDNQQFEKFGEYYLQYISLGSNSYYNKLLNLIRNKYPREKNNVEYLWSEINRRNIYLDKTKREAVVRFFESRASDFYSTKGIEASYTFLFKLLYNEDVSVEIESSNSLEYDILVSSTNISQDIVGRTIYTPTGRANVTYIERDYENGQLRWSMTLHNAQGNFIEGQVVKSEKTNFTGMVIRGVRGKQMANNSIDYINRGRSYYVMKIRSNLPTSRYKDDVLRFVHPVGFGFMGITMLTVFINSGLSMTHNETIIDILRNYRFDSGYPKFWPDRIASMDGNGNQQFDLVTGEPLYTVHPRAGEPFDVPPEYDIEEKPLNGVLPSARRFDQSPLFDCSGVKYSQFRNLVDKRLKDDAGNPRDPNPPSQIKVGN
>ID:AWY07054.1 |[Klebsiella phage Mineola]||_Klebsiella_phage_Mineola_.gbk|baseplate wedge subu..|3099|MH333064(166130):80367-83465:1 ^^ Klebsiella phage Mineola, complete genome.|neighbours:ID:AWY07053.1(1),ID:AWY07055.1(1)|neighbour_genes:baseplate wedge subu..,baseplate wedge subu..|
MTIAPFVTSLRIHKLSANQVNIRWDDVGANFYYFVELAETRNRAGEVIPADNLSWSSLGYTADNDWFEQNRIEPLTYYKMRVQTTSAGFEPSEWVETEEFQTFEENAYTFEHMQEFSLVKEFIKQKFSLNNMSYVNFNTSAMMASLMTESFQFSPEYSHLSAIENFVVGESGYHEIQGPIEAVCVDKNRTMLGEIDGILYLFERFQHMVKVSNDKGQNWQYVQLFNDRVGNPVSRVVIYQSKTTSYVLGYDKIFYGRKSSDVRWSSNEVKFSDNEVTFAKLGDQLKLGFEVELFGTYASLPADVTKYAEAFTCNDDYLYVVAKDTVRKVKLKDAPIDTDPLSPTFGEKVFEKEVSHITGNPKSVCFKMDSVGGKIFALITGEVKTLGLDPTDPRNVVDSATKGVYVYQEGTNTWKRVFGNTDEEKRRIEHLWTSMSTDGKEIFFSSANFKTTEYAQDIELETKYPELISTAVKNVNPIQYHSDKHYHMMSFRADEFSRWETFVPGPMRFYAEPWFVWMAREGNRCWISTSDNAVVVYNDILYQKRVDTAAQGTTERILSEVWDKGDATFYCPPVSFNGFLQYASGIMFHEPDGKLIGYYAFDYRVRDQVTLNWKPTDVMFKAFLQNQTREEDWTPEHTPGLRDPDLRPYLTKMMPDSYLLQDSNFEHFCKYYLQFLSDGNGTHYNSLVNLVKNKYPREENAWEYLWSEVYKRNIYLSKDARDAVVRFFEARKNDFYATKGIEDSYKFLFKLLYNEDVEIDIESKNTTEYDIIVESTNISDDLVGRTIYTASGRSNVTYIEREYRDGRLLWRITIHNLSGRFIEGQEIKSERTDFEGIIVQGVRGKDMLSNNIDYINRSRSYYVMKIKSQLPTSRFRDDVLRFVHPVGFGFIGITLLTMFINSGLNMKHVETIINKLKNYKWDAGLPSVYPDRVAIIASDDTIERDPITNEPRYSSRAQAGEPFPLPANYNQENNNSVIAGQNPGQRRKPLSPTFDQSAVTFANYRDLVNQRLKDDAGNPRDPENPTQVKIDE
>ID:YP_009607395.1 |[Klebsiella phage Miro]||_Klebsiella_phage_Miro_.gbk|baseplate wedge init..|3087|NC_041981(176055):112656-115742:1 ^GeneID:40083404^ Klebsiella phage Miro, complete genome.|neighbours:ID:YP_009607394.1(1),ID:YP_009607396.1(1)|neighbour_genes:baseplate wedge subu..,baseplate wedge subu..|
MIKAPSITSLRVDKLAANFVYLKWDDVGMDFYYVVELARSRDMDGTIIPDEELIWTQLGYSYENEWFSDQVAPNTRYKFRIQTTHEGFEPSDWVISDELWTFDENAYAYTTMREFTPADSFINEKFAKNNRDYVDFNDDVIMASLMVEDFVYSPLYSDVSQISDKILKQESYHEIQDHIEHVCNDIDRTFLVYSNGLLYLFERFQNMAKVSNDKGQTWYYYKALNDRVGNPVSRTIAYQSTNTTYVLGYDRIFYGRTSTDIRWSSDEVRFSSDDVTFAKLGNQSGLDFDVDSYNTYARLPGGVSKYAEAMACSSDWLYVAAKNVMRRIALRNTPIDTDPGSPTFGERIFDEVSYTIVPGNDKIVVKKMDVLNDRLYVLVTGEVKTAMMDPTVKANVIPSNDAGVYLWDENAKTFTRVYGKTEDERFYITHEYTNMSTNGDEVYISVGNYKYPGTLPDPDLVEKYPEDVHSAVKYDLVPGYTASISINFATVRANQNDPTVWNFGPQEYYNEANFSWHFRDKVSTWITNDNRPLVVYPETLYTLVTDSASPASTIRVNHEVWDKGTVTIYLNNIKFTGFTKYTNGVLLYRSGGRIIGFYELSYRARDELTIFWKPDNTLMVASLVNQERENPYTPDIEPGLIDPDLSHMITRFAPQSYLDNQQFEKFGEYYLQYISLGSNSYYNKLLNLIRNKYPREKNNVEYLWSEINRRNIYLDKTKREAVVRFFESRASDFYSTKGIEASYTFLFKLLYNEDVSVEIESSNSLEYDILVSSTNISQDIVGRTIYTPTGRANVTYIEREYENGQLRWSMTLHNAQGNFIEGQVVKSEKTNFTGMVIRGVRGKQMANNSIDYINRGRSYYVMKIRSNLPTSRYKDDVLRFVHPVGFGFMGITMLTVFINSGLSMTHNETIIDILRNYRFDSGYPKFWPDRIASMDGNGNQQFDLVTGEPLYTAHPRAGEPFDVPPEYDVEEKPLNGVLPSARRFDQSPLFDCSGVKYSQFRNLVDRRLKDDAGNPRDPNPPSQIKVGN
> |[Tevenvirinae _Klebsiella_phage_PKO111]||_Klebsiella_phage_PKO111.gb|Phage baseplate wedg..|3099|NC_031095.1(168758):14560-17658:1 ^RAST2:fig|1198136.84.peg.38^ Tevenvirinae _Klebsiella_phage_PKO111|neighbours:(1),(1)|neighbour_genes:baseplate wedge subu..,baseplate wedge tail..|
MTIAPFVTSLRIHKLSANQVNIRWDDVGANFYYFVELAETRNRAGEVIPADNLSWSSLGYTADNDWFEQNRIEPLTYYKMRVQTTSAGFEPSEWVETEEFQTFEENAYTFEHMQEFSLVKEFIKQKFSLNNMSYVNFNTSAMMASLMTESFQFSPEYSHLSAIENFVVGESGYHEIQGPIEAVCVDKNRTMLGEIDGILYLFERFQHMVKVSNDKGQNWQYVQLFNDRVGNPVSRVVIYQSKTTSYVLGYDKIFYGRKSSDVRWSSNEVKFSDNEVTFAKLGDQLKLGFEVELFGTYASLPADVTKYTEAFTCNDDHLYVVAKDTVRRVKLKDAPIDTDPLSPTFGEKVFEKEVSHITGNPKSVCFKMDSVGGKIFALITGEVKTLGLDPTDPRNVVDSATKGVYVYQEGTNTWKRVFGNTDEEKRRIEHLWTSMSTDGKEIFFSSANFKTTEYAQDIELETKYPELISTAVKNVNPIQYHSDKHYHMMSFRADEFSRWETFVPGPMRFYAEPWFVWMAREGNRCWISTADHAVVIYNDILYQKRVDAAAQGTTERVLSEVWDKGDATFYCPPVSFNGFLQYASGIMFHEPDGKLIGYYAFDYRVRDQVTLNWKPTDVMFKAFLQNQTREEDWTPEHTPGLRDPDLRPYLTKMMPDSYLLQDSNFEHFCKYYLQFLSDGNGTHYNSLVNLVKNKYPREENAWEYLWSEVYKRNIYLSKDARDAVVRFFEARKNDFYATKGIEDSYKFLFKLLYNEDVEIDIESKNTTEYDIIVESTNISDDLVGRTIYTASGRSNVTYIEREYRDGRLLWRITIHNLSGRFIEGQEIKSERTDFEGIIVQGVRGKDMLSNNIDYINRSRSYYVMKIKSQLPTSRFRDDVLRFVHPVGFGFIGITLLTMFINSGLNMKHVETIINKLKNYKWDAGLPSVYPDRVAIIASDDTIERDPITNEPRYSSRTQAGEPFPLPANYNQENNNSVIAGQNPGQRRKPLSPTFDQSAVTFANYRDLVNQRLKDDAGNPRDPENPTQVKIDE
>ID:YP_009288842.1 |[Klebsiella phage vB_KpnM_KpV477]||_Klebsiella_phage_vB_KpnM_KpV477_.gbk|putative baseplate w..|3099|NC_031087(168272):84364-87462:1 ^GeneID:29067146^ Klebsiella phage vB_KpnM_KpV477, complete genome.|neighbours:ID:YP_009288841.1(1),ID:YP_009288843.1(1)|neighbour_genes:putative homing endo..,putative baseplate w..|
MTIAPFVTSLRIHKLSANQVNIRWDDVGANFYYFVELAETRNQAGEIIPADNLSWSSLGYTADNDWFEQNRIEPLTYYKMRVQTTSAGFEPSEWVETEEFQTFEENAYTFEHMQEFSLVKEFIKQKFSLNNMSYVNFNTSAMMASLMTESFQFSPEYSHLSAIENFVVGESGYHEIQGPIEAVCVDKNRTMLGEIDGILYLFERFQHMVKVSNDKGQNWQYVQLFNDRVGNPVSRVVIYQSSTTSYVLGYDKIFYGRKSSDVRWSSNEVKFSDNEVTFAKLGDQLKLGFEVELFGTYASLPADVTKYAEAFTCNDDHLYVVAKDTVRRVKLKDAPIDTDPLSPTFGEKVFEKEASHITGNPKSVCFKMDSVGGKIFALITGEVKTLGLDPTDPRNVVDSATKGVYVYQEGTNTWKRVFGNTDEEKRRIEHLLTSMSTDGKEIFFSSANFKTIEYAQDTELEAKYPELISSAVKNVNPIQYHSDKHYHMMSFRADEFSGWETFVPGPMRFYAEPWFVWMAREGNRCWISTADHAVVIYNDIFYQKRIDTAAQGTTERVLSEVWDKGDATFYCPPVSFNGFLQYASGIMFHEPDGKLIGYYAFDYRVRDQVTLNWKPTDVMFKAFLQNQTREEEWTPEHTPGLRDPDLRPYLTKMMPDSYLLQDSNFEHFCKYYLQFLSDGNGTHYNSLVNLVKNKYPREENAWEYLWSEVYKRNIYLSKDARDAVVRFFEARKNDFYATKGIEDSYKFLFKLLYNEDVEIDIESKNTTEYDIIVESTNISDDLVGRTIYTASGRSNVTYIEREYQDGRLLWRITIHNLSGRFIEGQEIKSERTDFEGVIIQGVRGKDMLSNNIDYINRSRSYYVMKIKSQLPTSRFRDDVLRFVHPVGFGFIGITLLTMFINSGLNMKHVETIINKLKNYKWDAGLPSVYPDRVAIIASDDTIERDPITNEPRYSSRTQAGEPFPLPANYNQENNNSVIAGQNPGQRRKPLSPTFDQSAVTFANYRDLVNQRLKDDAGNPRDPENPTQVKIDE
>ID:AUO78881.1 |[Klebsiella phage vB_Kpn_F48]||_Klebsiella_phage_vB_Kpn_F48.gbk|baseplate wedge init..|3108|MG746602(170764):152529-155636:-1 ^^ Klebsiella phage vB_Kpn_F48, complete genome.|neighbours:ID:AUO78880.1(-1),ID:AUO78882.1(-1)|neighbour_genes:baseplate wedge subu..,baseplate wedge subu..|
MTIAPFVTSLRIHKLSANQVNIRWDDVGANFYYFVEIAEIEDETGRLLDRSSLSWRALGYTTENEWFANNLRPMTTYRMRVQSTAAGFEPSEWVETEDFETFEVNAYTFEQMSQFMLMKPFIEEKFIKNRMNYVNFNTAALQASLMAENFPISTEYKDLSQVKQYVLGEDEFHEIQGPIEAVCVDKDRTMLAEIDGNLYLFERFQHMVKVSNDKGQNWHYVRLFSDRVGNPVSRTCVYQSNTTTYVLGYNKVFYGRKSSGVRWSSDEVRFSDNEVTFTKLGDQLNLGFEVEIFGVYASWPGILNTRVEAMTVNNTHLYGVARDTVRRIKLKQAPVDTVIGSPTFGEKLFEPEIIRITGDDLAVCYKMDSIGGKIFALITGRLKSAGLDASDPKNVECVSKEAEAIKGVYVFDEDTLSFRRVFGTTAEERRRIEHGWSSMSTDGQELFFSSGDFRYNEYVPDNELPLEYPAKVTEAVSYYAPYQYHHDKHWHMMSFRSNENSGWEEFKPGRMKFYAEPWFNWMARSGNRNWVTTTDHALVVYNNTTYTKYVDTLSLTDPNRILHEVWNKGDGVFYCPNVEFDSFLKYASGIMFHEPDGTLVGFYEFEYRVRDYVKITWKPKNVMFKAFLQNQEHEVPWTPTEDTGLQDPDLVPLVRKMMPDSYLLQDTNFEAFSNYYLQFISKGYGTHYNKLLNLVRDKYPREEHAWEYLWSEVYKRNIYLSKDQRDAVVRFFEARKNDFYATKGIEESYQFLFKLLYNEDVEIDIESKNSTEYDIVVDSDNINDDIVGRTIYTASGRCNVTYIEREYVDGKLLWRMTIHNMIGRFIAGQEVKSEKTSFEGMIVVGVRGKELISNTIEYINRSRSYYVMKIRSSLPTSRYRDDVLRFVHPVGFGFIGITLITMFINSGLSMKHVETTINKLKNYKWDSGIPSYYPDRNAAISPTGTIERDAWGDPIYYDNVNKGVPYPCTQEYITENNNSQFQGQGPCERRKRYSPLFDQSAVTFSCYRELVDERLKDNVGNPRDPENPTQVNIGE
> |[Tevenvirinae Morganella_phage_vB_MmoM_MP1]||_Morganella_phage_vB_MmoM_MP1.gb|Phage baseplate wedg..|3144|NC_031020.1(163201):76789-79932:1 ^RAST2:fig|1198136.47.peg.160^ Tevenvirinae Morganella_phage_vB_MmoM_MP1|neighbours:(1),(1)|neighbour_genes:baseplate wedge subu..,baseplate wedge subu..|
MKAPKVTSLRIIKLSANHTHIAWDSVGSNFFYFIEMAETNRAGVEIPPNLYQWIDLGYTYENDMFIDVGITPDTQYIIRVSTTARGFEQSDWVYTEKFLTFKTNAYTFEHMRELTLSETFINEKFVNNNSSYIDFNTDQLMASLMTEDFQYTNKYNDISQISDKIVKDKQFHEIQGGPEGISKICTDAERVMLAEMDGVLYVFERFQNLVKVSNDKGQTWKTYKGLDDRVGNPVSKTCIYQSSSTTYVLGYDRIFYGRRSNDVRWSDDQYRFSDISLTFAKIGDLLHLGFEVELFGTYASLPGNITRYAEAMACSDDFLWVGAKNNIRFIDLNNAAVDQDPTSPYYGKKIFDDKNIKLTDNDKVVIKKMDVINGQLLVLVTGEVKEQFQDPTNVDNVIDSKDKGIYLLKGDEFVRVYGNNDEELRTIEHAYTNMSTNGKEAFISYGNYKFNEIVKAEIDNPSVNSAVQFLNTPGGVHDKHFHMGSIRAKAEDLETWKRGYMEYYAEPWFTWLKRTGTRCWLNNEYKPVMIYPEKTYTHIIDLIGPTGEDRVNKEIWEKGVGTFYCKNIFFEGFKQYAGGVTIHKNTGEIVGHFEFHYRVRDEASVIWLPKLVMLKAELQNQEHPKDWTPVNENKERDPDLRPLLDKMIPDSYLLDDTNFEKFGEYYLQYISDGHGTFYNKLLNLIKNKYPREEHAYEYLWGEINKRNIYLDKEKRDKVVRFFESRRSDFYGTKGTEASYKFLFKLLYNEEVEIDIESKAGLEYDIVVTSNNISEDIVGRRIMTPTGYCNVTYIEREYENGKLQWRVTIHNMIGQFLVGQTIKGDKHEFEGVIKVGIKGKEVFSNEDDFINRGRSYYVMKISSKLPTSRYSSDVIRFVHPVGFGFIGITLLTMFINSGLSLKHNETIIEKMLGYKFDSGYPLQWTDRIAVLDSAGNQSFNGTTGEALYALHPRAGEDFEIPSDYDSSEGYIPPVDGDTSYNNYQEYFDKVPPSERRKKHSPLFDQSAVKFSNYRELTSLLIGSNTELNKLKDNIGNPRDPNKPTQEKI
>ID:YP_009211597.1 |[Pectobacterium bacteriophage PM2]||_Pectobacterium_bacteriophage_PM2.gbk|base plate wedge ini..|3096|NC_028940(170286):86432-89527:1 ^GeneID:26638069^ Pectobacterium bacteriophage PM2, complete genome.|neighbours:ID:YP_009211596.1(1),ID:YP_009211598.1(1)|neighbour_genes:baseplate wedge subu..,baseplate wedge subu..|
MTVKAPYVTSLRINKLSANQVSILWDNVGANFYYFVQIIQTRDAGVPIDITNLSWRPLGYTDENNWFEDQNILPNQYYKMRVAVAANGFEQSDWVETEEFQTFTVNAYTFEHMREFNLVTKFINEKFVNNNYDYIDFNRDDIQASLMTESFQFSPAYTDISSISNFILKADQYHEIQGPIQAVCVDKNRTMLAELNGVLYLFERFQPIVKVSNDKGQNWKSLKLFNDRIGNPVSRVVYYQSKTTTYVLGYDRVFYGRQSNDVRWSADDVKFSSQSVTFSKIGDQYNLGFDVEIFGTYAKLPAAVSQIAEAITVSDDFIYIAGRDRVYKAKTSNAPIDTTPGSPTFGEKLFESTYSNITGNPKAVCFKLDSVNGETFALITGEVKEEKMDPTVVSNVINSESKGVYKLKSDDTWERVFGNTEEERRRIEHGYTSMATDGIEVFISSSNYRYSVENDSELPLEFPNIVNSAVKYIFEEEFIHDKHYLMMSFRAGESSEYTKFEPGRMTYYAEPFFAWSRRDNTRCWITNANKAMVVYNDKLYQKSIDIYGSGSPDRIMHEHWDKGLVTVTSPNIEFTGFKKYASGIMIHKNTGELIGYFEFDYRVRDDVSIFWKPKEIMFTAELQNQERDVEWAPEVTNEERDPDLRPLLVKMMPESYLLQDTNFEKFCEYYLQFISDGSGTYYNNLLNLIKNKYPREEDSWEYLWSEIYKRNIYLSKTKRDEVVRFFESRATDLWSTKGTEASYKFLFKLLYNEDVQIDIESKNTTEYDIVVESDNINEDIVGTTIYTPTGRSNVTYIERSYSDGKLQWNITIHNLLGRFIAGQEIKSETQAFEGMIVRGVRGKDLMSNTIDYINRNRSYYVMTIKSNLPTSRYRNDVLRFVHPVGFGFIGITLLTMFINTGLTLKHVETIINTYKNYRWDAGLPSVWPDRVAVLNSAGDVVRNPITGSVEYQPAPNAGLDFPLRLNYNEENDDSIFQGQNPDERRKPMSPLFDQSSVTFSQWRDLVDKRLKDDIGNPRDPINPTQVQLNEQ
>ID:QBP35497.1 |[Phage NC-G]||_Phage_NC-G.gbk|baseplate wedge init..|3096|MK310184(170164):24275-27370:1 ^^ Phage NC-G, complete genome.|neighbours:ID:QBP35496.1(1),ID:QBP35498.1(1)|neighbour_genes:baseplate wedge subu..,baseplate wedge tail..|
MSVQAPYVTSLRIDKLSANHVSILWDDVGANFYYFVELAQTKDAGVEIPDDRLFWRNLGYTPNNEWFEEAFISPNSFYKMRVAVAAQGFEQSEWVYTEEFETFSTNAYTFEHMREFTLSNKFIEEKFTKNNQNYVNFNTDAIMASLMTEDFNFTPAYSHLSSISNYVLKADRFHEIQGSIQAVCKDPKRSILMELGGVLYLLERFQSTAKVSNDKGQNWHYIRLFNDRVGNPVSRTAHYQTETTTYVLGYDQIFYGRKSSDIRWSADDVRFSSQDVTFAKIGSDIDLPFEIEIFGSYAKLPLPISTIAEAMCASDDFIYVAGRDRVYKAKTSEAPIDTDPSSPTYGEKIFESGYSTITGNPKAVCYKLDSIQGHTFALITGEVKEEKMDPTVEANVIDSESKGVYWLDVETDTWTRVFGNTEEERRRIEHGYTSMSTDGEELFFSSSNFRYEVEVDSELPWKYPEIVTSAVKYVKDEQWIHNKHYLMMSFRSNSKSDFKEFKPGRMAYYAEPFFSWSRRDGTRSWITTGDHAMVVYNDALYQKIIDLNSGSSPERIVHEIWNKGFCKVTSPNIEFNGFKKYSSGMMIHKSTGELVGYFEFDYRVRDEVRVIWKPKEIMFTAELQNQEHEIPWAPKEETGEQDPDLKPLLVKMVPDSYLLQDSNFEKFCEYYLQFISDGSGTHYNNLLNLIRNQYPREEDSWEYLWSEIYKRNIYLSKEKRDEVVRFFQARQSDFWSTKGTEASYKFLFKLLYNEDVEIDIESKNSIEYDIIVESDNISEDIVGQTIYTPTGRSNVTYIERNYKDGKLQWRLTIHNLLGRFIVGQEIKSERTSFKGMIVQGVRGKELLSNNIDYINRNRSYYVMTIKSNLPTSRYRNDVLRFVHPVGFGFIGITLLSMFVNVGLTLKHTETIINILKNYKWDSGLPSEWYDRVAVIGFDGNIERDPRTGAPMYNVGPKAGEPFDIPADYDAENDFSVFQGQLPHERIKKHSPLFDQSAVTFANWRALVDKRLKDDIGNPRDPKVPTQVKIND
> |[Tevenvirinae _Proteus_phage_phiP4-3]||_Proteus_phage_phiP4-3.gb|Phage baseplate wedg..|3108|MG696114.1(167849):82421-85528:-1 ^RAST2:fig|1198136.86.peg.124^ Tevenvirinae _Proteus_phage_phiP4-3|neighbours:(-1),(-1)|neighbour_genes:Phage baseplate wedg..,baseplate wedge subu..|
MKAPKVTSLRIIKLSANQVHVKWDPVGSNFYYFVELAETRNNGTQVPLDKLQWQSLNYSSDNDRFISIGITPNTHYMIRVSVRAKGFEQSDWAYTEEFLTFKTNAYSFDHMKEFTLSEKFISEKFINNNSNYVNFNTDQLLASLMSEDFQFTAKYSDVSQVSNKILKEANFHEIQGTPEGITRVCSDINRVMPAEMDGVLYLFERFQNVVKVSNDKGQTWKYYKALDDRVGNPVSKTCIYQSDTTSYVLGYDRVFYGRRSSDVRWSDDQHRFSETDLTFAKIGDTLNLGFDVEVFGTLSFLPGNVTRFAEAIAASNDFLYVAAKNNLRFLDLQNAEVDMDEGSISYGKKLFDETTIKITDNENIVVKKMDILNGELYVLVTGEVKKYFDDPTDPKNVIDSKDKGVYKLVDGSFIKVFGNNKEELRKIEHEYTNMSTDGKEIFISYANFKYTEYTQDDKLENGIKYIKTESGLSDKHYHMGSIRSSDGETWKPYYMSYYAEPWFTWMNRTKTRVWINNDNRPVVIYPSKTYTKIIDTVGPTGEDRVVKEVWDKGHGTFYCKNVFFEGFKQYSGGVLIHKSSGEIVGYYEYNYRVRDNAQIIWIPKLICLEATLQNQVHPEIWEPKHNEGEKDPDLRPLLNTMIPDSYLLQNSNFEKFCEYYLQFLSDGKNTHYNKLLNLIRNKYPRETDSVEYLWSEINKRNIYLDKEKRDQVIRFFESRKSDFYSTKGTEASYKFLFKLLYNEDVEIEIESNSGLEYDIVVYSDNINEDIVGRTIYTPTGRCNVTYIEREYSEGKLQWRMTIHNMIGRFLVGQNVLGERSDFKGQIIQGIKGKEILSNKEDLANRSRSYYVMKIKSKLPTSRYSSDVLRFVHPVGFGFIGITLLTMFINSGLSLKHSETIINKLITYRYDSGYPLVWPDRVAILKNDIIERDPVTGDALYTLHPKAGEDFDIPDDYDKNEGFIGPEKPYTNMAEYLKNVPPSKRRNHYSPLFDQSGLTYSIFRDMTTLLIQRDKYRYKDNINNPRDPENPTQEKV
> |[Tevenvirinae _Proteus_phage_vB_PmiM_Pm5461]||_Proteus_phage_vB_PmiM_Pm5461.gb|Phage baseplate wedg..|3108|NC_028762.1(161989):77782-80889:1 ^RAST2:fig|1198136.85.peg.150^ Tevenvirinae _Proteus_phage_vB_PmiM_Pm5461|neighbours:(1),(1)|neighbour_genes:baseplate wedge subu..,Phage baseplate wedg..|
MKAPKVTSLRIIKLSANQVHIKWDPVGSNFYYFVELAESRNDGTKVPLDKLQWQNLGYSSDNDRFISIGIIPNTHYLIRVSVRAKGFEQSDWAYTEEFLTFKSNAYSFDHMKEFTLSEQFIKEKFVKNNSNYINFNTDQLLASLMTEDFQFTPKYNDVSQISNKILKEANFHEIQGTPEGITRVCSDINRVMPAEMDGVLYLFERFQNVVKVSNDKGQTWKYYKALDDRVGNPVSKTCIYQSDTTSYVLGYDRVFYGRRSSDVRWSDDQHRFSETDLTFAKIGDTLHLGFDVEVFGTLSFLPGNVSRFAEAIASNNDFLYVAAKNNLRFLDLHNADVDMDEGSISYGKKLFDEKSIKITDNENIVVKKMDVLNGELYILVTGEVKKYFMDPTKPENVIDSKDKGVYKLVDDKLVRVFGNTEEERRKIEHEYTNMSTDGKELFISYANFKYTEYTKDDKLENGIKYIKTESGLSDKHYHMGSIRTSDGETWKPYYMSYYAEPWFTWMNRTKTRVWINNDNRPVVIYPSKTYTKIIDTVGPTGEDRVVKEVWDKGHGTFYCKNIFFEGFKQYSGGVLIHKSSGEIVGYYEYNYRVRDNAKIIWIPKLICLQATLQNQEHPEIWEPKHNKGEKDPDLRPLLNTMIPDSYLLQNSNFEKFCEYYLQFLSDGKNTHYNKLLNLIRNKYPRETDSVEYLWSEINKRNIYLDKEKRDQVIRFFESRKSDFYSTKGTEASYKFLFKLLYNEDVEIEIESNSGLEYDIVVYSDNINEDIVGRTIYTPTGRCNVTYIEREYAKGKLQWRMTIHNMIGRFLVGQNILGERSDFKGQIIQGIKGKEILSNKEDLANRSRSYYVMKIKSKLPTSRYSSDVLRFVHPVGFGFIGITLLTMFINSGLSLKHSETIINKLITYRYDSGYPSIWPDRVAILKNDIIELDPITGEALYTLHPKAGEDFDIPDDYDKNEGFIGPEKPYTNMEEYLKNVPPSKRRHKYSPLFDQSGLTYSIFRDMTNLLIQSDKYRYKDNINNPRDPEKPSQEKV
> |[Tevenvirinae _Pseudomonas_phage_PspYZU05]||_Pseudomonas_phage_PspYZU05.gb|Phage baseplate wedg..|3090|KY971610.1(166442):76000-79089:1 ^RAST2:fig|1198136.88.peg.120^ Tevenvirinae _Pseudomonas_phage_PspYZU05|neighbours:(1),(1)|neighbour_genes:Phage baseplate wedg..,baseplate wedge tail..|
MKAPYVTSLRIDKLSANNVHIKWDDVGSNFYYFVEFATTRSVEGDVLEESEYQWIQVGYTAENNWFDSNLRPESYYKMRVRVTAEGFDPSEWQYTEEFLTFAENAYTFETMNELSLAKMFIKEKFSKSNNNFIDFNRDGVVASLMNESFQFNGNYELKSAVSNFILSEDEYHEIQGSIEKICKDKERICLMESEGVLYLFERYQTIVKVSNDKGQTWKAINLLNDRVGNPVSRNVYYQTRNTTYLLGYDRVFYGRKSNDIRWSSDEVRFSSEDITFTKLGDQLKLGFDVEIFGTYSRLPPEISRKAEAITATDDLIYVVARDKVRYVKTQQAPIDTNPTSPTFGEKLFEPGTINITGSEKAVCSNLVALDGNVFALIIGEVKTLGLDPTVRSNIVDSNLKGIYKLQGDSFVRVFGNTAEERRRIEPAYSSLSTDGMDVFMSSSNYKATDSEIIQDVDTAIKYGLTDAVRYAFDWQFLHDKHYHMMSFRATKDDGYATFTPGRMRYYGEPFFNWSRKSKTRCWINTSNRVVVVYSDVVHEYHVDTNGIQDPERILHENWNKGTCTVTIPNIEFNGFTRYASGVLFSKAGTGEILGFYEFNYRVRDQVRIIWKPEEVFLVGYLQNQEHPKVWSPEVTNKERDPDLKPLLNKMIPDSYLLEESNFERFCELYLQYISDGAGTHYNNLLNLIRNKYPREKDSWEYLWSEIYKRNIYLNKDKRDEVSRFFEARKSDFYSTKGTEASYKFLFKVLYNEEVEIDIESKNTTEYDIIINSDNISEDLVGRTIYTATGRCNVTYIERDYNDGALQWRVTIHNLLGRIIVGQEVKAERFPEFDGMVVQGVRGKDLLHNNIDYINRSRSYYVMKIKSVLPTSRYRDDVIRFVHPVGFGFIGITLLTMFINSGLSLKHVQTIINTLKNYRMDAGLPSKWPDRVSRLDINGNQYFDPVTGEAVYDPHPNAGQDFPLRSGYNSENNNSIFQGQNPDQRRKYLSPTFDNTAVGLSHFRNLIDKRLFDDAQLPRNPEVTQVKIDE
>ID:YP_009615631.1 |[Salmonella phage Melville]||_Salmonella_phage_Melville_.gbk|baseplate wedge subu..|3102|NC_042044(159323):74291-77392:1 ^GeneID:40092106^ Salmonella phage Melville, complete genome.|neighbours:ID:YP_009615630.1(1),ID:YP_009615632.1(1)|neighbour_genes:baseplate wedge subu..,baseplate wedge subu..|
MTVKAPSVTSLRIVKLSANHVHIKWDDVGANFYYFVELANTRTSEGVSLDPSRYQWRNLGYTSENEFFESGFIRPNDYYVMRVSVAAQGFERSNWVQTEEFQTFLTNAYTFQSMLEMTLANKFIREKFTNNNQSYVDFNRDTVVAALMDESFQFSPNYEIVSSISDHILFEEEYHEIQSSISAVCKDINRVMLMESEGILYLFERFQPVVKVSNNKGQTWQAVKLLNDRVGNPVSRTVYYQSEYTTYLLGYDRIFYGRKSNDIRWSSDEVRFSSQDVTFAKIGDQLKLGFDVEIFGTYASLPADVSRIAEAITTTDDFIYVVARDKVRFAKTRNAPIDQDPLSPTFGEKLFEPEVLTITGNPKAVCYKMEAVNGKVFALITGEVKEDRMDPTVPENVIDSQSKGIYILQSDNTFKRVFGNTEEERRRIEHGYTSMSTNGTEVFISSSNFKFLNDQIVQDPDTALKYDLLGAVKYEFPREWLSDKHYHMMSFRADEKSGYEQFVPGAMNYYAEPFFSWSRKSGTRCWINNSDRIVVVYSNITHTKIIDTHGSGSPERVLHEFWDKGTCTVTAPNVEFNGFTKYASGILFYKSSGEIISYYEFNYRVRDETKIIWKPSEIFLKAYLQNQERETEWKPEERDGIQDPDLRPLIRTMMPDSYLLEDTNFEKFCDAYIQYLSDGYGTQYNNLLNLIRNQYPREKDSWEYLWSEVYKRNIYLNKDKRDAVSRFFEARRSDFYSTKGIEASYKFLFKLLYNEDVEIEIESNSGTEYDIVIESDSINEDLVGQTIYTPTGRCNVTYIERSYSKGKLQWNVTIHNLLGRLIQGQEVKAERYPGFNGMIVRGVRGKELVENTIDYINRNRSYYVMKIRSNLPTSRYRNDVLRFVHPVGFGFIGITLLTMFINVGLTMKHVQTIINKYKNYKWDAGIPTFYPDRVASLDSSGNVEKDPVTGEVIYLPGPMSGIAYPVPADYDSENDNSIFQGQTPTERRKSMSPLFDQSAVTFSQFRDLVEQRLIDKTGLPREPNNPTQVKIDE
>ID:YP_007501184.1 |[Salmonella phage vB_SenMS16]||_Salmonella_phage_S16_.gbk|baseplate wedge subu..|3102|NC_020416(160221):72252-75353:1 ^GeneID:14675385^ Salmonella phage S16, complete genome.|neighbours:ID:YP_007501183.1(1),ID:YP_007501185.1(1)|neighbour_genes:baseplate wedge subu..,baseplate wedge subu..|
MTVKAPSVTSLRIVKLSANHVHIKWDDVGANFYYFVELANTRTSEGVSLDPSRYQWRNLGYTSENEFFESGFIRPNDYYVMRVSVAAQGFERSNWVQTEEFQTFLTNAYTFQSMLEMTLANKFIREKFTNNNQSYVDFNRDTVMAALMDESFQFSPNYEIVSSISDHILFEEEYHEIQSSISAVCKDINRVMLMESEGILYLFERFQPVVKVSNNKGQTWQAVKLLNDRVGNPVSRTVYYQSEYTTYLLGYDRIFYGRKSNDIRWSSDEVRFSSQDVTFAKIGDQLKLGFDVEIFGTYASLPADVSRIAEAITTTDDFIYVVARDKVRFAKTRNAPIDQDTLSPTFGEKLFEPEVLTITGNPKAVCYKMEAVNGKVFALITGEVKEDRMDPTVPENVIDSQSKGIYILQSDNTFKRVFGNTEEERRRIEHGYTSMSTNGTEVFISSSNFKFLNDQIVQDPDTALKHDLLGAVKYEFPREWLSDKHYHMMSFRADEKSGYEQFVPGAMNYYAEPFFSWSRKSGTRCWINNSDRIVVVYSNITHTKIIDTHGSGSPERVLHEFWDKGTCTVTAPNVEFNGFTKYASGILFYKSSGEIISYYEFNYRVRDETKIIWKPSEIFLKAYLQNQERETEWKPEERDGIQDPDLRPLIRTMMPDSYLLEDTNFEKFCDAYIQYLSDGYGTQYNNLLNLIRNQYPREKDSWEYLWSEVYKRNIYLNKDKRDAVSRFFEARRSDFYSTKGIEASYKFLFKLLYNEDVEIEIESNSGTEYDIVIGSDSINEDLVGQTIYTPTGRCNVTYIERSYSKGKLQWNVTIHNLLGRLIQGQEVKAERYPGFNGMIVRGVRGKELVENTIDYINRNRSYYVMKIRSNLPTSRYRNDVLRFVHPVGFGFIGITLLTMFINVGLTMKHVQTIINKYKNYKWDAGIPTFYPDRVASLDSSGNVEKDPVTGEVIYLPGPMSGIAYPVPADYDSENDNSIFQGQTPTERRKSMSPLFDQSAVTFSQFRDLVEQRLIDKTGLPREPNNPTQVKIDE
> |[Tevenvirinae _Salmonella_phage_STML-198]||_Salmonella_phage_STML-198.gb|Phage baseplate wedg..|3102|NC_027344.1(158099):114397-117498:1 ^RAST2:fig|1198136.87.peg.225^ Tevenvirinae _Salmonella_phage_STML-198|neighbours:(1),(1)|neighbour_genes:Phage baseplate wedg..,Phage baseplate wedg..|
MTVKAPSVTSLRIVKLSANHVHIKWDDVGANFYYFVELANTRTSEGVSLDPSRYQWRNLGYTSENEFFESGFIRPNDYYVMRVSVAAQGFERSNWVQTEEFQTFLTNAYTFQSMLEMTLANKFIREKFTNNNQSYVDFNRDTVMAALMDESFQFSPNYEIVSSISDHILFEEEYHEIQSSISAVCKDINRVMLMESEGILYLFERFQPVVKVSNNKGQTWQAVKLLNDRVGNPVSRTVYYQSEYTTYLLGYDRIFYGRKSNDIRWSSDEVRFSSQDVTFAKIGDQLKLGFDVEIFGTYVSLPADVSRIAEAITTTDDFIYVVARDKVRFAKTRNAPIDQDPLSPTFGEKLFEPEVLTITGNPKAVCYKMEAVNGKVFALITGEVKEDRMDPTVPENVIDSQSKGIYILQSDNTFKRVFGNTEEERRRIEHGYTSMSTNGTEVFISSSNFKFLNDQIVQDPDTALKYDLLGAVKYEFPREWLSDKHYHMMSFRADEKSGYEQFVPGAMNYYAEPFFSWSRKSGTRCWINNSDRIVVVYSNITHTKIIDTHGSGSPERVLHEFWDKGTCTVTAPNVEFNGFTKYASGILFYKSSGEIISYYEFNYRVRDETKIIWKPSEIFLKAYLQNQERETEWKPEERDGIQDPDLRPLIRTMMPDSYLLEDTNFEKFCDAYIQYLSDGYGTQYNNLLNLIRNQYPREKDSWEYLWSEVYKRNIYLNKDKRDAVSRFFEARRSDFYSTKGIEASYKFLFKLLYNEDVEIEIESNSGTEYDIVIESDSINEDLVGQTIYTPTGRCNVTYIERSYSKGKLQWNVTIHNLLGRLIQGQEVKAERYPGFNGMIVRGVRGKELVENTIDYINRNRSYYVMKIRSNLPTSRYRNDVLRFVHPVGFGFIGITLLTMFINVGLTMKHVQTIINKYKNYKWDAGIPTFYPDRVASLDSSGNVEKDPVTGEVIYLPGPMSGIAYPVPADYDSENDNSIFQGQTPTERRKSMSPLFDQSAVTFSQFRDLVEQRLIDKTGLPREPNNPTQVKIDE
> |[Tevenvirinae Salmonella phage STP4-a]||_Salmonella_phage_STP4-a.gb|Phage baseplate wedg..|3102|NC_026607.2(159914):73330-76431:1 ^RAST2:fig|1198136.48.peg.154^ Tevenvirinae Salmonella phage STP4-a|neighbours:(1),(1)|neighbour_genes:Phage baseplate wedg..,Phage baseplate wedg..|
MTVKAPSVTSLRIVKLSANHVHIKWDDVGANFYYFVELANTRTSEGVSLDPSRYQWRNLGYTSENEFFESGFIRPNDYYVMRVSVAAQGFERSNWVQTEEFQTFLTNAYTFQSMLEMTLANKFIREKFTNNNQSYVDFNRDTVMAALMDESFQFSPNYEIVSSISDHILFEEEYHEIQSSISAVCKDINRVMLMESEGILYLFERFQPVVKVSNNRGQTWQAVKLLNDRVGNPVSRTVYYQSEYTTYLLGYDRIFYGRKSNDIRWSSDEVRFSSQDVTFAKIGDQLKLGFDVEIFGTYASLPADVSRIAEAITTTDDFIYVVARDKVRFAKTRNAPIDQDPLSPTFGEKLFEPEVLTITGNPKAVCYKMEAVNGKVFALITGEVKEDRMDPTVPENVIDSQSKGIYILQSDNTFKRVFGNTEEERRRIEHGYTSMSTNGTEVFISSSNFKFLNDQIVQDPDTALKYDLLGAVKYEFPREWLSDKHYHMMSFRADEKSGYEQFVPGAMNYYAEPFFSWSRKSGTRCWINNSDRIVVVYSNITHTKIIDTHGSGSPERVLHEFWDKGTCTVTAPNVEFNGFTKYASGILFYKSSGEIISYYEFNYRVRDETKIIWKPSEIFLKAYLQNQERETEWKPEERDGIQDPDLRPLIRTMMPDSYLLEDTNFEKFCDAYIQYLSDGYGTQYNNLLNLIRNQYPREKDSWEYLWSEVYKRNIYLNKDKRDAVSRFFEARRSDFYSTKGIEASYKFLFKLLYNEDVEIEIESNSGTEYDIVIESDSINEDLVGQTIYTPTGRCNVTYIERSYSKGKLQWNVTIHNLLGRLIQGQEVKAERYPGFNGMIVRGVRGKELVENTIDYINRNRSYYVMKIRSNLPTSRYRNDVLRFVHPVGFGFIGITLLTMFINVGLTMKHVQTIINKYKNYKWDAGIPTFYPDRVASLDSSGNVEKDPVTGEVIYLPGPMSGIAYPVPADYDSENDNSIFQGQTPTERRKSMSPLFDQSAVTFSQFRDLVEQRLIDKTGLPREPNNPTQVKIDE
> |[Tevenvirinae Salmonella_phage_vB_SnwM_CGG4-1]||_Salmonella_phage_vB_SnwM_CGG4-1.gb|Phage baseplate wedg..|3102|NC_031065.1(159878):69203-72304:1 ^RAST2:fig|1198136.78.peg.150^ Tevenvirinae Salmonella_phage_vB_SnwM_CGG4-1|neighbours:(1),(1)|neighbour_genes:Phage baseplate wedg..,Phage baseplate wedg..|
MTVKAPSVTSLRIVKLSANHVHIKWDDVGANFYYFVELANTRTAEGVPLTPAQYQWRKLGYTPENEFFESNFIRPNDYYVMRVSVAAQGFERSNWVQTEEFQTFLTNAYTFQTMLEMTLANKFIQEKFTNNNQNYVDFNRDTVMAALMDESFQFSPNYEIVSSISDHILYEEEYHEIQGSISAICKDINRVMLMESEGILYLFERFQPVVKVSNNKGQTWQAVKLLNDRVGNPVSRTVYYQSEYTTYLLGYDRIFYGRKSNDIRWSSDEVRFSSQDVTFAKIGDQLKLGFDVEIFGTYASLPADVSKIAEAITANDDFIYVVARDKVRFAKTRNAPIDQDPLSPTFGEKLFEPEVLTITGNPKAVCYKMEAVNGKVFALITGEVKEERMDPTVPDNVVDSLSKGIYILQPDNTFKRVFGNTEEERRRIEHGYTSMSTNGTEVFISSSNFKFLKDQIVQDPETAAKYGLLGAVKYEFPREWLSDKHYHMMSFRADEKSGYEQFVPGPMNYYAEPFFSWSRKSGTRCWINNSDRIVVVYSNITHTKIIDTHGSGSPERVLHEFWDKGTCTVTAPNVEFTGFTKYASGILFYKASGEIISYYEFNYRVRDETKIIWKPSEIFLKAYLQNQERETEWKPEERDGIQDPDLRPLIRTMMPDSYLLEDSNFEKFCDAYIQYLSDGYGTQYNNLLNLIRNQYPREKDSWEYLWSEVYKRNIYLNKDKRDEVSRFFEARRSDFYSTKGIEASYKFLFKLLYNEDVEIEIESNSGTEYDIVIESDSINEDLVGQTIYTPTGRCNVTYIERTYSKGKLQWNVTIHNLLGRLIQGQEVKAERYPGFDGMIVRGVRGKELVENTIDYINRNRSYYVMKIRSNLPTSRYRNDVLRFVHPVGFGFIGITLLTMFINVGLTMKHVQTIINKYKNYKWDAGIPTFYPDRVASLDSSGNVEKDPVTGEVIYLPGPMSGIAYPVPLDYDAENNNSIFQGQTPTERRKSMSPLFDQSAVTFSQFRDLVEQRLIDKTGLPREPNNPTQVKIDE
> |[Tevenvirinae Serratia phage PS2]||_Serratia_phage_PS2.gb|Phage baseplate wedg..|3168|KJ025957.1(167266):81066-84233:1 ^RAST2:fig|1198136.49.peg.179^ Tevenvirinae Serratia phage PS2|neighbours:(1),(1)|neighbour_genes:baseplate wedge subu..,Phage baseplate wedg..|
MIRAPSITSLAIAKLSANYVHLTWDDVGSNFYYVVEVAETHDSLGGVIAPENYVWQQLGYTAKNEWFDSEVRPDTYYVFRIQTVGEGFARAKWVTTEEFQTFKTNAYTIEKMRQFNVSNVFVENKLTNNDMDYINFNRDILHAALMKENYVFSPFIGDISSVRDSIVREGNYHEIQENISVVCNDPDRNMIAEIDGIIYLFERWQPVVKVSNDKGLTWKYYKALNGRVGNPVARNCVYQSKDATYVLGYDRTFIGRRSNDIRWSSIDRDAAFSSTTVSFVQSMVDSSIGFEVEQFGDFAWFSKKPFIHAAEAFCVTNSHMFVAAQDTVIWTKLSETKTGDPGTAFEGKKIFESNEMKITDNPRAVTKKMDVVNGRVFALITGQTKMINGKPSDPAVPSNVERCPEIGVYMMDDADPATSPKWVRVFGNKEEERRLIQHEYTGMSTNGYSIFINYVNYIFDETVKDQATLDKYPSLSDAVRYYSVPGYSSHKKLHMGEYRAHQDDFTKWEMVPHEYYNEANFNWMARSGTRVWITHDDRILVVYPEIEYSYAIDTEGEENPARVVHEVWDKGKGTFYVPNIEFKGFNSYAGGVMLYKESGEIFGYFEFDYRVRDSAEIFWKPKNVALVVDLKHQIHEEKWKPEEKTGLQDPDLRPHLTRIIPESYLLEESNFEAFSKYYLQFISDGNTTYYNKLLNLIRNKYPREENSFEWLWSEINKRNIYLDKSKREEVVRFFEARSSDFYSTKGIEKSYKFLFKLLYNEEVEIEMESKSGTEYDILVESTNFDQDIVGRTIQTATGRSNVTYLDREFSSSGHLVWRVTIHNMIGRFQVGQRIEDEFGMGYQGTIVQGIQGKSLMSDDIEYINRERSYYVMKIKSVLPASRWMNDVVRFVHPVGFGFIGVTLLTMFINSGLTMKHVETIINNLKTYRWDSGLPTVYPDRVAVLQNGEYTALNEYNERVYALHPKAGQPFPIDVNQYNTENKNTLLYGKLPADRRFALSPTFDQSAVTFAAYRDLVNSLIWNLNTPKRYKDEVGHPRDPGNLNPPQSPTQVKYNE
>ID:APC45079.1 |[Shigella phage SH7]||_Shigella_phage_SH7_.gbk|baseplate wedge comp..|3099|KX828711(164870):78284-81382:1 ^^ Shigella phage SH7, complete genome.|neighbours:ID:APC45251.1(1),ID:APC45226.1(1)|neighbour_genes:baseplate wedge comp..,baseplate wedge comp..|
MTVKAPSVTSLRISKLSANQVQVRWDDVGANFYYFVEIAETKTDSGENLPSDQYRWINLGYTANNSFFFDDADPLTSYIIRVATAAQDFEQSDWVYTEEFETFATNAYTFQNMIEMQLANKFIQEKFTLNNSNYVNFNNDTIMAALMNESFQFSPSYVDVSSISNFIIGENEYHEIQGSIQQVCKDINRVYLMESEGILYLFERYQPVVKVSNDKGQTWKAVKLFNDRVGYPLSKTVYYQSANTTYVLGYDKIFYGRKSTDVRWSADDVRFSSQDITFAKLGDQLHLGFDVEIFATYATLPANVYRIAEAITCTDDYIYVVARDKVRYIKTSNAPIDSDPLSPTYSERLFEPDTMTITGNPKAVCYKMDSIGDKVFALIIGEVETLNANPRTSKIIDSADKGIYVLNHDTKTWKRVFGNTEEERRRIQPGYANMSTDGKLVSLSSSNFKFLSDNVVNDPETAAKYQLIGAVKYEFPREWLADKHYHMMAFIADETSDWETFTPQPMKYYAEPFFNWSKKSNTRCWINNSDRAVVVYADLKYTKVIENIPETSPDRLVHEYWDDGDCTIVMPNVKFTGFKKYASGMLFYKSSGEIISYYDFNYRVRDTVEIIWKPTGVFLKAFLQNQEHETPWSPEEEHGLADPDLRPLIGTMMPDSYLLQDSNFEAFCEAYIQYLSDGYGTQYNNLRNLIRNQYPREEHAWEYLWSEIYKRNIYLNADKRDAVARFFESRSYDFYSTKGIEASYKFLFKVLYNEEVEIEIESGAGTEYDIIVQSDSLTEDLVGQTIYTATGRCNVTYIERSYSNGKLQWTVTIHNLLGRLIAGQEVKAERLPSFEGEIIRGVKGKDLLQNNIDYINRSRSYYVMKIKSNLPSSRWKSDVIRFVHPVGFGFIAITLLTMFINVGLTLKHTETIINKYKNYKWDSGLPTEYADRVAKLTPTGEIEHDSVTGEAIYEPGPMAGVEYPLPDDYNAENNNSIFQGQLPSERRKLMSPLFDASGTTFAQFRDLVNKRLKDNIGNPRDPENPTQVKIDE
>ID:YP_009288519.1 |[Shigella phage SHBML-50-1]||_Shigella_phage_SHBML-50-1_.gbk|baseplate wedge subu..|3039|NC_031085(166634):81789-84827:1 ^GeneID:29060609^ Shigella phage SHBML-50-1, complete genome.|neighbours:ID:YP_009288518.1(1),ID:YP_009288520.1(1)|neighbour_genes:baseplate wedge subu..,baseplate wedge subu..|
MQVRWDDVGANFYYFVEIAETKTNSGEKLPSNQYRWINLGYTSNNSFFFDDADPLTTYIIRVATAAQDFEQSDWIYTEEFETFATNAYTFQNMIEMQLANKFIQEKFTLNNSDYVNFNNDTIMAALMNESFQFSPSYVDVSSISNFIIGENEYHEIQGSIQQVCKDINRVYLMESEGILYLFERYQPVVKVSNDKGQTWKAVKLFNDRVGYPLSKTVYYQSANTTYVLGYDKIFYGRKSTDVRWSADDVRFSSQDITFAKLGDQLHLGFDVEIFATYATLPANVYRIAEAITCTDDYIYVVARDKVRYIKTSNAPIDSDPLSPTYSERLFEPDTMTITGNPKAVCYKMDSIGDKVFALIIGEVETLNANPRTSKIIDSADKGIYVLNHDEKTWKRVFGNTEEERRRIQPGYANMSTDGKLVSLSSSNFKFLSDNVVNDPETAAKYQLIGAVKYEFPREWLADKHYHMMAFIADEKSDWETFTPQPMKYYAEPFFNWSKKSNTRCWINNSDRAVVVYADLKYTKVIENIPETSPDRLVHEYWDDGDCTIVMPNVKFTGFKKYASGMLFYKASGEIISYYDFNYRVRDTVEIIWKPTEVFLKAFLQNQEHETPWSPEEERGLADPDLRPLIGTMMPDSYLLQDSNFEAFCEAYIQYLSDGYGTQYNNLRNLIRNKYPREEHAWEYLWSEIYKRNIYLNADKRDAVARFFESRSYDFYSTKGIEASYKFLFKVLYNEEVEIEIESGAGTEYDIIVQSDSLTEDLVGQTIYTATGRCNVTYIERSYSNGKLQWTVTIHNLLGRLIAGQEVKAERLPSFEGEIIRGVKGKDLLQNNIDYINRSRSYYVMKIKSNLPSSRWKSDVIRFVHPVGFGFIAITLLTMFINVGLTLKHTETIINKYKNYKWDSGLPTEYADRVAKLTPTGEIEHDSVTGEAIYEPGPMAGVKYPLPDDYNAENNNSIFQGQLPSERRKLMSPLFDASGTTFAQFRDLVNKRLKDNIGNPRDPENPTQVKIDE
>ID:YP_009277527.1 |[Shigella phage SHFML-11]||_Shigella_phage_SHFML-11.gbk|baseplate wedge subu..|3039|NC_030953(170650):28258-31296:1 ^GeneID:29056234^ Shigella phage SHFML-11, complete genome.|neighbours:ID:YP_009277526.1(1),ID:YP_009277528.1(1)|neighbour_genes:baseplate wedge subu..,baseplate wedge subu..|
MQIRWDDVGANFYYFVEIAETKTNSGENLPSDQYRWINLGYTANNSFFFDDADPLTSYIIRVATAAQDFEQSDWVYTEEFETFATNAYTFQNMIEMQLANKFIQEKFTLNNSNYVNFNNDTIMAALMNESFQFSPSYVDVSSISNFIIGENEYHEIQGSIQQVCKDINRVYLMESEGILYLFERYQPVVKVSNDKGQTWKAVKLFNDRVGYPLSKTVYYQSANTTYVLGYDKIFYGRKSTDVRWSADDVRFSSQDITFAKLGDQLHLGFDVEIFATYATLPANVYRIAEAITCTDDYIYVVARDKVRYIKTSNAPIDSDPLSPTYSERLFEPDTMTITGNPKAVCYKMDSIGDKVFALIIGEVETLNANPRTSKIIDSADKGIYVLNHDEKTWKRVFGNTEEERRRIQPGYANMSTDGKLVSLSSSNFKFLSDNIVNDPETAAKYQLIGAVKYEFPREWLADKHYHMMAFIADEKSDWETFTPQPMKYYAEPFFNWSKKSNTRCWINNSDRAVVVYADLKYTKVIENIPETSPDRLVHEYWDDGDCTIVMPNVKFTGFKKYASGMLFYKASGEIISYYDFNYRVRDTVEIIWKPTGVFLKAFLQNQEHETPWSPEEEHGLADPDLRPLIGTMMPDSYLLQDSNFEAFCEAYIQYLSDGYGTQYNNLRNLIRNQYPREEHAWEYLWSEIYKRNIYLNADKRDAVARFFESRSYDFYSTKGIEASYKFLFKVLYNEEVEIEIESGAGTEYDIIVQSDSLTEDLVGQTIYTATGRCNVTYIERSYSNGKLQWTVTIHNLLGRLIAGQEVKAERLPSFEGEIIRGVKGKDLLQNNIDYINRSRSYYVMKIKSNLPSSRWKSDVIRFVHPVGFGFIAITLLTMFINVGLTLKHTETIINKYKNYKWDSGLPTEYADRVAKLTPTGEIEHDSVTGEAIYEPGPMAGVKYPLPDDYNAENNNSIFQGQLPSERRKLMSPLFDASGTTFAQFRDLVNKRLKDNIGNPRDPENPTQVKIDE
> |[Tevenvirinae Shigella_phage_SHSML-52-1]||_Shigella_phage_SHSML-52-1.gb|Phage baseplate wedg..|3099|NC_031090.1(169621):116664-119762:-1 ^RAST2:fig|1198136.79.peg.174^ Tevenvirinae Shigella_phage_SHSML-52-1|neighbours:(-1),(-1)|neighbour_genes:Phage baseplate wedg..,Phage baseplate wedg..|
MTVKAPAVTSLRISKLSANQVQIRWDDVGANFYYFVEIAETKTADGEIIPPASYRWINLGYTPNSNWFESSLDPLTSYIIRVSTAAEGFERSDWVYTEIFESFQTNAYTFQHMIEMQLANTFIREKFTNNNMAYVDFNNDTIMAALMNESFQFSPAYADISSIKNFIIGENEYHEIQGSIQQVCHDINRVYLMESEGILYLFERYQPVVKVSNDKGQTWKSVKLFNDRVGYPVSRTVYYQTGYTTYVLGYDKLFYGRKSTDVRWSADDVRFSSQDITFAKIGDQLNLGFDVEIFGNYASLPANVSRIAEAIVCNDDYVYVAARDKVRFIKTSNAPIDSDPLSPTYSERLFEQETFNITGNPKAVCYKMDSVGGKIFALIIGEVVNLNDDPRTTPIVDSADKGVYVLDHDAGTFKRVFGNTEEERRRIEPGYTSMSTDGVELSISSSNFKFLESDIVDDPKTQIKYGLIGAVKYEYPREWLADKHYHMMAFISTEDSQWESFTPQPMEYYAEPFFSYSRKSGTRCWINNSDKAVVIYSDLLYTKVIENHPLSSSDREVHEYWKDGDCTIVMPNVDFTGFKKYASGMIFYKSSGEIISYYDFSYRVRDNVSIIWKPTNIFLTASLQNQEKDTTWTPVEENGIADPDLRPLLTTMMPESYLLDNTNFEAFCEAYIQYLSDGYGTHYNNLLNLIKNQYPREEHAWEYLWSEIYKRNIYLNAEKRDLVSRFFESRSYDFYSTKGTEASYKFLFKVLYNEDVEIEIESSSGTEYDIIIESDSLTEDLVGQTIYTATGRCNVTYIERSYSKGKLQWTVTIHNLLGRLIQGQEVKAERLPGFEGEIVRGIKGKELSQNNIDYINRGRAYYVMKIKSKLPSSRWKSDVLRFVHPVGFGFIAITLLTMFINTGLTLKHVETIINKYKNYKWDSGLPTKYADRVAKLDPQGNVEFDPITGKAIYEIGPMAGQDYPLPEDYNAENNNSIFQGQLPSERRKLMSPLFDASGTTFSRFRDLVEQRLIDNVGNPRDPVNPPQVKLDE
>ID:YP_003934790.1 |[Shigella phage SP18]||_Shigella_phage_SP18.gbk|gp7|3096|NC_014595(170605):81301-84396:1 ^GeneID:9830531^ Shigella phage SP18, complete genome.|neighbours:ID:YP_003934789.1(1),ID:YP_003934791.1(1)|neighbour_genes:gp6,gp8|
MTVKAPSVTSLRIDKLSANQVSIKWDDVGSNFYYFVEIAQITENGVRIPTRDLIWRDLGYTADNEWFEQEYIRPLTSYQMRVSVAAMGFERSDWEYTEEFETFATNAYTFEHMREFSLANKFIEEKFTNKNQSYINFNNDIIMASLMSEDFTWTSAYSHLSSISNYVLQEDQYHEIQGPIQAVCVDQNRTMLAELGGVLYLFERFQPMVKVSNDKGQNWYYIRLFNERIGNPVSRTVYYQTDTTTYVLGYDRIFYGRQSSDIRWSADDVRFSSEDITFAKVGSDINLGFDIEIFGNYARLPAYISQIAEAITVSDEFIYVAARGRVYKAKTSDAPIDTTPGSPTFGEKLFETGYSTITTNPKAVCYKMDSVQGHTFALITGEVKEERQDPTKPENVVDSLDKGVYKLDPDTDTWTRVFGNTEEERRRIEHGYASMSTDGIEVFFSSSNFKYSVEPDTELPLKYPDEVNEAVKYVYDEQWIHDKHYLMMSFRAGEDSGFEEFKPGRMTYYAEPFFNWSRRDDTRCWITTSDRAMVVYNDILYQYIIDTFGGTSPERIVHEYWNKGRVTITAPNIEFNGFKKYASGIMLHKNTGELIGYFEFDYRVRDEVRIIWKPKEIMLMAELQNQEHDIPWTPENENKEKDPDLQPLLTKMIPDSYLLQDSKFEKFCEYYLQFISDGSGTYYNNLLNLIRNQYPREEDAWEYLWSEMYKRNIYLSKEKRDEAVRFFQARQSDFWATKGTEASYKFLFKLLYNEDVEIDIESKNGTEYDIVVESDNISEDIVGQTIYTATGRSNVTYMERDYKDGKLRWRITIHNLLGRFIVGQEIKSERTSFEGMIVQGVRGKELLSNNIDYINRNRSYYVMTIKSNLPTSRYRNDVLRFVHPVGFGFIGITLLTMFVNVGLTLKHTETIINKLSNYRWSSGIPSEWNDRVAVIGVDGTIEKNPITGEAIYNIAPNAGQPFPLPADYDAENDFSMFYGLLPSQRRGKYSPLFDQSAVTFSNWRALVDQRLKDDIGNPRDPVNPTQVNVNE
>ID:AUV63827.1 |[Shigella phage Sf20]||_Shigella_phage_Sf20_.gbk|baseplate wedge init..|3087|MF327006(163982):6494-9580:1 ^^ Shigella phage Sf20, complete genome.|neighbours:ID:AUV63826.1(1),ID:AUV63828.1(1)|neighbour_genes:baseplate wedge subu..,baseplate wedge subu..|
MIKAPSVTSLTIEKLSANQAYITWDDVGENFFYFVELAETRTRDGEIIPVDELSWVNLGYTAEQNWFEDKNLFPEYYYKFRVAVAAEGFEQSKWVETEEFQTFKTNAYNFSMMREFNLANEFIKEKFTYDNREYVKFNTDLIQASLMKEDFVFSPEYANMTNISNYIVVDENFHEIQDHIEKVCTDINRTMLAEMNGVLYLFERFQPIVKVSNDKGQSWKAYKAFNDRVGNPVSRTCVYQSKTTTYVLGYDRIFYGRQASDTRWSADDVRFSDDTITFAKVGDENDLGFDVEVFGVFSRLTGDTTKYAEAMACSDDYLWVGAKDVIRRIRLKNTPVDTVQGSPTFGEKIFDPDVIRVTGNDKAVIQKMDVIDGKLLVFVTGEVKQRYQDPTKPENVVPSDDAGVYLIGSDGLSFQRVFGNTPQEREYIQHGFSNMSTNGDEVFISHYNHHFESILPDPETAAKYELGEAVKYSQEPTYLTDKKIHQTTFRASYDDLRIWELGPQAYYNEADYTWMRRNGVRVWITNDNRPLVVYPEVIYTQEVDTSGILDQNRINREVYDKGTVTCYLNNVKFEGFKQYASGVMFHKNTGEIIGFYQFNYRVRDQVGVYWKPTNVAFVAELQNQVREVPWVPVHYDREQDPDLRPLLNKMTPDSFLLENENFRKFSEYYLQFLSDGSGTYYNKLKNLIKNKYPREKDAYEYLWSEMNKRNIYADKNKRDAVVRFFESRKSDFYSTKGVEASYKFLFKLLYNEDVEIEVESQAGLEYDIVVSSTNIDEDIVGRTIYTPTGRANVTYLEREYEGGRLRWRVTIHNLIGRFEEGQVIKSEKTAFEGMILVGVRGKELLSSSIDYINRSRSQYTMKIKSALPVSRYANDVMRFVHPVGFGFIGVTLLTMFINSGLSMKHTETIIQSLKNYKFDSGLPSVYPDRVADLDVDGNIKKDPLTGKALYLTSPLIGDEFPVPPEYDQENSELFHGLKASERRFAMSPLFDQSAVTFSMFRELVDKRLKDNIGNPRDPKNPTQRKING
>ID:YP_009618964.1 |[Shigella phage Sf21]||_Shigella_phage_Sf21_.gbk|baseplate wedge init..|3099|NC_042077(166002):79801-82899:1 ^GeneID:40095567^ Shigella phage Sf21, complete genome.|neighbours:ID:YP_009618963.1(1),ID:YP_009618965.1(1)|neighbour_genes:baseplate wedge subu..,baseplate wedge subu..|
MTVKAPSVTSLRISKLSANQVQVRWDDVGANFYYFVEIAETKTDSGENLPSNQYRWINLGYTANNSFFFDDADPLTSYIIRVATAAQDFEQSDWIYTEEFETFATNAYTFQNMIEMQLANKFIQEKFTLNNSDYVNFNNDTIMAALMNESFQFSPSYVDVSSISNFIIGENEYHEIQGSIQQVCKDINRVYLMESEGILYLFERYQPVVKVSNDKGQTWKAVKLFNDRVGYPLSKTVYYQSANTTYVLGYDKIFYGRKSTDVRWSADDVRFSSQDITFAKLGDQLHLGFDVEIFGTYATLPANVYRIAEAITCTDDYIYVVARDKVRYIKTSNAPIDSDPLSPTYSERLFEPDTMTITGNPKAVCYKMDSIGDKVFALIIGEVETLNANPRTSKIIDSTDKGIYVLNHDTKTWKRVFGNTEEERRRIQPGYANMSTDGKLVSLSSSNFKFLNDNVVNDPETVAKYQLIGAVKYEFPREWLADKHYHMMAFIADEKSDWETFTPQPMKYYAEPFFNWSKKSNTRCWINNSNRAVVVYADLKYTKVIENIPETSPDRLVHEYWDDGDCTIVMPNVKFTGFKKYASGMLFYKSSGEIISYYDFNYRVRDTVEIIWKPTGVFLKAFLQNQEHETPWSPEEEHGLADPDLRPLIGTMMPDSYLLQDSNFEAFCEAYIQYLSDGYGTQYNNLRNLIRNQYPREEHAWEYLWSEIYKRNIYLNADKRDAVARFFESRSYDFYSTKGIEASYKFLFKVLYNEEVEIEIESGAGTEYDIIVQSDSLTEDLVGQTIYTATGRCNVTYIERSYSNGKLQWTVTIHNLLGRLIAGQEVKAERLPSFEGEIIRGVKGKDLLQNNIDYINRSRSYYVMKIKSNLPSSRWKSDVIRFVHPVGFGFIAITLLTMFINVGLTLKHTETIINKYKNYKWDSGLPTEYADRVAKLTPTGEIEHDSVTGEAIYEPGPMAGVKYPLPNDYNAENNNSIFQGQLPSERRKLMSPLFDASGTTFAQFRDLVNKRLKDNIGNPRDPENPTQVKIDE
>ID:YP_009614806.1 |[Shigella phage Sf22]||_Shigella_phage_Sf22_.gbk|baseplate wedge subu..|3099|NC_042039(166283):25510-28608:1 ^GeneID:40091221^ Shigella phage Sf22, complete genome.|neighbours:ID:YP_009614805.1(1),ID:YP_009614807.1(1)|neighbour_genes:baseplate wedge subu..,baseplate wedge subu..|
MTVKAPSVTSLRISKLSANQVQVRWDDVGANFYYFVEIAETKTNSGENLPSNQYRWINLGYTANNSFFFDDADPLTSYIIRVATAAQDFEQSDWIYTEEFETFATNAYTFQNMIEMQLANKFIQEKFTLNNSDYVNFNNDTIMAALMNESFQFSPSYVDVSSISNFIIGENEYHEIQGSIQQVCKDINRVYLMESEGILYLFERYQPVVKVSNDKGQTWKAVKLFNDRVGYPLSKTVYYQSANTTYVLGYNKIFYGRKSTDVRWSADDVRFSSQDITFAKLGDQLHLGFDVEIFATYATLPANVYRIAEAITCTDDYIYVVARDKVRYIKTSNAPIDSDPLSPTYSERLFEPDTMTITGNPKAVCYKMDSVGDKVFALIIGEVETLNANPRTSKIIDSADKGIYVLNHDEKTWKRVFGNTEEERRRIQPGYANMSTDGKLVSLSSSNFKFLSDNVVNDPETAAKYQLIGAVKYEFPREWLADKHYHMMAFIADENSDWETFTPQPMKYYAEPFFNWSKKSNTRCWINNSDRAVVVYADLKYTKVIENIPETSPDRLVHEYWDDGDCTIVMPNVKFTGFKKYASGMLFYKASGEIISYYDFNYRVRDTVEIIWKPTEVFLKAFLQNQEHETPWSPEEERGLADPDLRPLIGTMMPDSYLLQDSNFEAFCEAYIQYLSDGYGTQYNNLRNLIRNKYPREEHAWEYLWSEIYKRNIYLNADKRDAVARFFESRSYDFYSTKGIEASYKFLFKVLYNEEVEIEIESGAGTEYDIIVQSDSLTEDLVGQTIYTATGRCNVTYIERSYSNGKLQWTVTIHNLLGRLIAGQEVKAERLPSFEGEIIRGVKGKDLLQNNIDYINRSRSYYVMKIKSNLPSSRWKSDVIRFVHPVGFGFIAITLLTMFINVGLTLKHTETIINKYKNYKWDSGLPTEYADRVAKLTPTGEIEHDSVTGEAIYEPGPMAGVKYPLPDDYNAENNNSIFQGQLPSERRKLMSPLFDASGTTFAQFRDLVNKRLKDNIGNPRDPENPTQVKIDE
>ID:ATE86413.1 |[Shigella phage Sf23]||_Shigella_phage_Sf23_.gbk|baseplate wedge subu..|3099|MF158046(167678):2282-5380:1 ^^ Shigella phage Sf23, complete genome.|neighbours:ID:ATE86412.1(1),ID:ATE86414.1(1)|neighbour_genes:baseplate wedge subu..,baseplate wedge subu..|
MTVKAPSVTSLRISKLSANQVQVRWDDVGANFYYFVEIAETKSNSGENLPSNQYRWINLGYTANNSFFFDDADPLTSYIIRVATAAQDFEQSDWIYTEEFETFATNAYTFQNMIEMQLANKFIQEKFTLNNSNYVNFNNDTIMAALMNESFQFSPSYADVSSISNFIIGENEYHEIQGSIQQVCKDINRVYLMESEGILYLFERYQPVVKVSNDKGQTWKAVKLFNDRVGYPLSKTVYYQSANTTYVLGYDKIFYGRKSTDVRWSADDVRFSSQDITFAKLGDQLHLGFDVEIFATYATLPANAYRIAEAITCTDDYIYVVARDKVRYIKTSNAPIDSDPLSPTYSERLFEPDTMTITGNPKAVCYKMDSIGDKVFALIIGEVETLNANPRTSKIIDSADKGIYVLNQDTKTWKRVFGNTEEERRRIQPGYANMSTDGKLVSLSSSNFKFLSDNVVNDPETAVKYQLIGAVKYEFPREWLADKHYHMMAFIADEKSDWETFTPQPMKYYAEPFFNWSKKSNTRCWINNSDKAVVVYADLKYTKVIENIPETSPDRLVHEYWDDGDCTIVMPNVKFTGFKKYASGMLFYKSSGEIISYYDFNYRVRDTVEIIWKPTEVFLKAFLQNQERETPWSPEEERGLADPDLRPLIGTMMPDSYLLQDSNFEAFCEAYIQYLSDGYGTQYNNLRNLIRNQYPREEHAWEYLWSEIYKRNIYLNADKRDAVARFFESRSYDFYSTKGIEASYKFLFKVLYNEEVEIEIESGAGTEYDVIIQSDSLTEDLVGQTIYTATGRCNVTYIERSYSNGKLQWTVTIHNLLGRLIAGQEVKAERLPGFEGEIIRGVKGKDLLQNNIDYINRSRSYYVMKIKSNLPSSRWKSDVIRFVHPVGFGFIAITLLTMFINVGLTLKHTETIINKYKNYKWDSGLPTEYADRVAKLTPTGEIEHDSVTGEAIYEPGPMAGVEYPLPDDYNAENNNSIFQGQLPSERRKLMSPLFDASGTTFAQFRNLVNKRLKDNIGNPRDPENPTQVKIDE
>ID:YP_009619088.1 |[Shigella phage Sf24]||_Shigella_phage_Sf24_.gbk|baseplate wedge subu..|3099|NC_042078(168112):6437-9535:1 ^GeneID:40095703^ Shigella phage Sf24, complete genome.|neighbours:ID:YP_009619087.1(1),ID:YP_009619089.1(1)|neighbour_genes:baseplate wedge subu..,baseplate wedge subu..|
MTVKAPSVTSLRISKLSANQVQVRWDDVGANFYYFVEIAETKTNSGENLPSNQYRWINLGYTANNSFFFDDADPLTSYIIRVATAAQDFEQSDWIYTEEFETFATNAYTFQNMIEMQLANKFIQEKFTLNNSDYVNFNNDTIMAALMNESFQFSPSYVDVSSISNFIIGENEYHEIQGSIQQVCKDINRVYLMESEGILYLFERYQPVVKVSNDKGQTWKAVKLFNDRVGYPLSKTVYYQSANTTYVLGYDKIFYGRKSTDVRWSADDVRFSSQDITFAKLGDQLHLGFDVEIFATYATLPANVYRIAEAITCTDDYIYVVARDKVRYIKTSNAPIDSDPLSPTYSERLFEPDTMTITGNPKAVCYKMDSIGDKVFALIIGEVETLNANPRTSKIIDSADKGIYVLNHDEKTWKRVFGNTEEERRRIQPGYANMSTDGKLVSLSSSNFKFLSDNVVNDPETAAKYQLIGAVKYEFPREWLADKHYHMMAFIADEKSDWETFTPQPMKYYAEPFFNWSKKSNTRCWINNSDRVVVVYADLKYTKVIENIPETSPDRLVHEYWDDGDCTIVMPNVKFTGFKKYASGMLFYKASGEIISYYDFNYRVRDTVEIIWKPTEVFLKAFLQNQEHETPWSPEEERGLADPDLRPLIGTMMPDSYLLQDSNFEAFCEAYIQYLSDGYGTQYNNLRNLIRNKYPREEHAWEYLWSEIYKRNIYLNADKRDAVARFFESRSYDFYSTKGIEASYKFLFKVLYNEEVEIEIESGAGTEYDIIVQSDSLTEDLVGQTIYTATGRCNVTYIERSYSNGKLQWTVTIHNLLGRLIAGQEVKAERLPSFEGEIIRGVKGKDLLQNNIDYINRSRSYYVMKIKSNLPSSRWKSDVIRFVHPVGFGFIAITLLTMFINVGLTLKHTETIINKYKNYKWDSGLPTEYADRVAKLTPTGEIEHDSVTGEAIYEPGPMAGVEYPLPDDYNAENNNSIFQGQLPSERRKLMSPLFDASGTTFAQFRDLVNKRLKDNIGNPRDPENPTQVKIDE
>ID:YP_004415048.1 |[Shigella phage Shfl2]||_Shigella_phage_Shfl2_.gbk|putative baseplate w..|3099|NC_015457(165919):78733-81831:1 ^GeneID:10498911^ Shigella phage Shfl2, complete genome.|neighbours:ID:YP_004415047.1(1),ID:YP_004415049.1(1)|neighbour_genes:putative baseplate w..,putative baseplate w..|
MTVKAPSVTSLRISKLSANQVQVRWDDVGANFYYFVEIAETKTDSGEKLPSNQYRWINLGYTANNSFFFDDADPLTTYIIRVATAAQDFEQSDWIYTEEFETFATNAYTFQNMIEMQLANKFIQEKFTLNNSDYVNFNNDTIMAALMNESFQFSPSYVDVSSISNFIIGENEYHEIQGSIQQVCKDINRVYLMESEGILYLFERYQPVVKVSNDKGQTWKAVKLFNDRVGYPLSKTVYYQSANTTYVLGYDKIFYGRKSTDVRWSADDVRFSSQDITFAKLGDQLHLGFDVEIFATYATLPANVYRIAEAITCTDDYIYVVARDKVRYIKTSNAPIDSDPLSPTYSERLFEPDTMTITGNPKAVCYKMDSVGDKVFALIIGEVETLNANPRTSKIIDSADKGIYVLNHDTKTWKRVFGNTEEERRRIQPGYANMSTDGKLVSLSSSNFKFLSDNVVNDHETAAKYQLIGAVKYEFPREWLADKHYHMMAFIADEKSDWETFTPQPMKYYAEPFFNWSKKSNTRCWINNSDRAVVVYADLKYTKVIENIPETSPDRLVHEYWDDGDCTIVMPNVKFTGFKKYASGMLFYKASGEIISYYDFSYRVRDTVEIIWKPTEVFLKAFLQNQEHETPWSPEEERGLADPDLRPLIGTMMPDSYLLQDSNFEAFCEAYIQYLSDGYGTQYNNLRNLIRNKYPREEHAWEYLWSEIYKRNIYLNADKRDAVARFFESRSYDFYSTKGIEASYKFLFKVLYNEEVEIEIESGAGTEYDIIVQSDSLTEDLVGQTIYTATGRCNVTYIERSYSNGKLQWTVTIHNLLGRLIAGQEVKAERLPSFEGEIIRGVKGKDLLQNNIDYINRSRSYYVMKIKSNLPSSRWKSDVIRFVHPVGFGFIAITLLTMFINVGLTLKHTETIINKYKNYKWDSGLPTEYADRVAKLTPTGEIEHDSVTGEAIYEPGPMAGVKYPLPDDYNAENNNSIFQGQLPSERRKLMSPLFDASGTTFAQFRDLVNKRLKDNIGNPRDPENPTQVKIDE
>ID:YP_009110973.1 |[Shigella phage pSs-1]||_Shigella_phage_pSs-1_.gbk|hypothetical protein|3099|NC_025829(164999):84318-87416:1 ^GeneID:22475239^ Shigella phage pSs-1, complete genome.|neighbours:ID:YP_009110972.1(1),ID:YP_009110974.1(1)|neighbour_genes:hypothetical protein,hypothetical protein|
MTVKAPSVTSLRISKLSANQVQVRWDDVGANFYYFVEIAETKTDSGENLPSDQYRWINLGYTANNSFFFDDANPLTSYIIRVATAAQDFEQSDWIYTEEFETFATNAYTFQNMIEMQLANKFIQEKFTLNNSNYVNFNNDTIMAALMNESFQFSPSYVDVSSISNFIIGENEYHEIQGSIQQVCKDINRVYLMESEGILYLFERYQPVVKVSNDKGQTWKAVKLFNDRVGYPLSKTVYYQSANTTYVLGYDKIFYGRKSTDVRWSADDVRFSSQDITFAKLGYQLHLGFDVEIFATYATLPANVYRIAEAITCTDDYIYVVARDKVRYIKTSNAPIDSDPLSPTYSERLFEPDTMTITGNPKAVCYKMDSIGDKVFALIIGEVETLNANPRTSKIIDSADKGIYVLNHDTKTWKRVFGNTEEERRRIQPGYANMSTDGKLVSLSSSNFKFLSDNIVNDPETASKYQLIGAVKYEFPREWLADKHYHMMAFIADEKSDWETFTPQPMKYYAEPFFNWSKKSNTRCWINNSDRAVVVYADLKYTKVIENFPETSPDRLVHEYWDDGDCTIVMPNVKFTGFKKYASGMLFYKASGEIISYYDFNYRVRDTVEIIWKPTGVFLKAFLQNQEHETPWSPEEERGLADPDLRPLIGTMMPDSYLLQDSNFEAFCEAYIQYLSDGYGTQYNNLRNLIRNKYPREEHAWEYLWSEIYKRNIYLNADKRDAVARFFESRSYDFYSTKGIEASYKFLFKVLYNEEVEIEIESGAGTEYDIIVQSDSLTEDLVGQTIYTATGRCNVTYIERSYSNGKLQWTVTIHNLLGRLIAGQEVKAERLPSFEGEIIRGVKGKDLLQNNIDYINRSRSYYVMKIKSNLPSSRWKSDVIRFVHPVGFGFIAITLLTMFINVGLTLKHTETIINKYKNYKWDSGLPTEYADRVAKLTPTGEIEHDSVTGEAIYEPGPMAGVEYPLPDDYNTENNNSIFQGQLPSERRKLMSPLFDASGTTFAQFRDLVNKRLKDNIGNPRDPENPTQVKIDE
> |[Tevenvirinae Vibrio_phage_KVP40]||_Vibrio_phage_KVP40.gb|Phage baseplate wedg..|3498|NC_005083.2(244834):198475-201972:1 ^RAST2:fig|1198136.81.peg.394^ Tevenvirinae Vibrio_phage_KVP40|neighbours:(1),(1)|neighbour_genes:Phage baseplate wedg..,Phage baseplate wedg..|
MANVLQAPPIMEVSINKLTRNYAELSWTTVGENFRYEIHVRSAVSAELLLTQPFAPLYPNPFTAETRLFTNINESVRYYQWRIRSVYQGFNPSEWIQSDIGYTSETNDYDIVTQDEFTPASSFIEARLNNDNVQYLNSRNQLQATLVRPGFEFDPNMFNADSAAYWFVTNPGFSANYGKVPSVCQSNSRVIPSVIDDVIYAFERWQQVCKVSNDGGKTWQTYKATNSRLGSPVYDCICKQSNTFSYLLGYDYLIQGVSSTDVDYSHDNGLEYSHASVDLTFDKLDFDLGFGFDVERFKDLAILPPQVRHKADAFGVDDVMTVVTYGNTYVWHNNRIPRIFDNVQSDLYGERIFETVGELDNEPVYFEARIVQNDISRPDFDENTADVCVKKIQYFDDPEQGLDYQDGHMYALVIGEWEHDSNGKRIGTSDPNEIRGVYRLNRTAIMNGDIVVGYSGLSWERVYGNIAEERLLLNERSVISRDNTHLIVGHDLTKNYGEEGNPAYDNRQESSGAPGNYHSTLGSNYGTVDDPYLVADNDEVDEAVRMFTKPFFTTYVKPMTQIIATKDGNTWDYKPQDYYGSAHFNWMQRAETRDWKSWANEIMYYKKESIFRHDFADLDDVRWKETFNEGEYTFEAPNLSIFGFNGYAAGAIIHSKNDNKVIGYYKFPYRVDITAPIRWSPERRVITASLSNYTPVIIEPPAEDPTTMLDPTLTPLIYKMMPENYLDADGFYKQFAKHYLDFISKGDGTAYNNVYNLLNSKNPLDDHYTEYLHKLVYERNRILEPEKRDAVVKFFLARRADFYSTKGILDSYKFLFKLLYNEDVEVEIESLNTFEYAIVVNSNDVTDDIVGRRIYSGTGNADVTYISRHYIEGKRYWKLTLNNLIGELNIGDVLSIDGLDFTATAITRVQGERIDYDSNEFLDRSKSYYVMKLRSEMQLSQYKDDVIRFVHPIGFGFLGITLLTVLINHGISVEHHETIVDSYRLIRYDNGIGLNFTEETSLLDMYEERVYNSFGELQVKPHPLALENPLDHVIHDRILNTQGVTITEYNDYWRNDRVIALDESVAIDEQRYIETDTGDINDIWGGKQRVLNPNYNPTAKIQPADANNSEQWGMTPYERAPAFMFDWSTGATSISDMYEDTDYRLKDNVGNPYDPETPTQKQIGE
> |[Tevenvirinae Vibrio_phage_ValB1_HC]||_Vibrio_phage_ValB1_HC.gb|Phage baseplate wedg..|3498|MK568540.1(247619):123707-127204:-1 ^RAST2:fig|1198136.76.peg.183^ Tevenvirinae Vibrio_phage_ValB1_HC|neighbours:(-1),(-1)|neighbour_genes:Phage baseplate wedg..,Phage baseplate wedg..|
MANVLQAPPIMGVSIDKLTRNYAELSWSTVGENFRYEIHVRSAVSAEILLTQSFTALYPNPFTSETRLFTNINSSVRYYQWRIRSVYKGFEPSEWVTSDIGYTSDTNDYDITTQDEFIPASSFIEERLNNDNDQYLNSRNNLQATLVRPGFEFDPNMFNVESAAYWFVTNPGFSANYGKVPTVCQNVDRVIPVVIDDVIYAFERWQQVCKVSNDGGRTWQTYKATNSRLGNPVYDCICKQSNAFSYLLGYDYLIQGVQSNDVDYSHDNGLEYSHASVDLTFDKLDFDLGFGFDVERFKDLAILPPQVRNKADAFGVDDVMSVVTYANTYVWHNNRIPRIFDNVLSELYGERIFETTGELNNEPVYFEDKIVKNDASRPNFDENTADVCVKKIQYFDDPEQGLDYQDGNMFALVIGEWEHDENGKRIGTSDPNEIRGVYRLNRTATLRDGIVIGYTGLTWERVYGNIEEERELLNERSVISRDNTHLIVGHDLTKNYGEEGNPAYDNRQESSGAPGNFHSTAGDNYGTIDDPYLVSDNDEVDEAVRMFTKPFFTTYVKPMTQIIATKDGDDWYYKPQDYYGSAHFNWMQRAETRDWKSWANEIMYYKKESIFRSDFEDLDEYKWKETFDEGEYKLEAPNLSIFGFNGYAAGAIIHSANDNKVIGYYKFPYRVDITAPIRWSPERRVITASLSNYSPVIIEPPEEDPTSMLDPTLTPLIYKMMPENYLDADGFYKSFAKHYLDFISKGDGTAYNNVYNLLNSKNPLDDHYTEYLHKLVYERNRILEPEKRDAVVKFFLARRADFYSTKGILDSYKFLFKLLYNEDVEVEIESLNTFEYSIVVNSNDVTDDVVGRRIYSETGNADVTYVDRHYIEGKRYWKLTLNNLIGELNIGDTLEIDGLEFTATAITRVQGERIDYDSNEFLDRSKSYYVMKIRSEIQLSQYKDDVIRFVHPIGFGFLGITLLTVLINHGISVNHHETIVDSYRLIRYDNGIGNNFTEETSLLDGNDDRIYNSFGELQLKPHPLALEDPLDHAIQDRLTNTQGITIIDYNNYWANDRVIALDEYSAIDEQRYIETDTGDINDEWGGKKRVLNPNYNPTAKVQSADANGSVYWGMTAYERTPAFMFDWSAASTSISDMYEDSDYRLKDNVGNPYDPVTPTQKQIGE
> |[Tevenvirinae Vibrio_phage_ValKK3]||_Vibrio_phage_ValKK3.gb|Phage baseplate wedg..|3498|NC_028829.1(248088):175049-178546:-1 ^RAST2:fig|1198136.77.peg.317^ Tevenvirinae Vibrio_phage_ValKK3|neighbours:(-1),(-1)|neighbour_genes:Phage baseplate wedg..,Phage baseplate wedg..|
MANVLQAPPIMGVSIDKLTRNYAELSWSTVGENFRYEIHVRSAVSAEILLTQSFTALYPNPFTSETRLFTNINSSVRYYQWRIRSVYKGFEPSEWVTSDIGYTSDTNDYDITTQDEFIPASSFIEERLNNDNDQYLNSRNNLQATLVRPGFEFDPNMFNVDSAAYWFVTNPGFSANYGKVPTVCQNVDRVIPVVIDDVIYAFERWQQVCKVSNDGGRTWQTYKATNSRLGNPVYDCICKQSNAFSYLLGYDYLIQGVQSNDVDYSHDNGLEYSHASVDLTFDKLDFDLGFGFDVERFKDLAILPPQVRNKADAFGVDDVMSVVTYANTYVWHNNRIPRIFDNVLSELYGERIFETTGELNNEPVYFEDKIVKNDASRPNFDENTADVCVKKIQYFDDPEQGLDYQDGNMFALVIGEWEHDENGKRIGTSDPNEIRGVYRLNRTATLRDGIVIGYTGLTWERVYGNIEEERELLNERSVISRDNTHLIVGHDLTKNYGEEGNPAYDNRQESSGAPGNFHSTAGDNYGTIDDPYLVSDNDEVDEAVRMFTKPFFTTYVKPMTQIIATKDGDDWYYKPQDYYGSAHFNWMQRAETRDWKSWANEIMYYKKESIFRSDFEDLDEYKWKETFDEGEYKLEAPNLSIFGFNGYAAGAIIHSANDNKVIGYYKFPYRVDITAPIRWSPERRVITASLSNYSPVIIEPPEEDPTSMLDPTLTPLIYKMMPENYLDADGFYKSFAKHYLDFISKGDGTAYNNVYNLLNSKNPLDDHYTEYLHKLVYERNRILEPEKRDAVVKFFLARRADFYSTKGILDSYKFLFKLLYNEDVEVEIESLNTFEYSIVVNSNDVTDDVVGRRIYSETGNADVTYVDRHYIEGKRYWKLTLNNLIGELNIGDTLEIDGLEFTATAITRVQGERIDYDSNEFLDRSKSYYVMKIRSEIQLSQYKDDVIRFVHPIGFGFLGITLLTVLINHGISVNHHETIVDSYRLIRYDNGIGNNFTEETSLLDGNEDRIYNSFGELQLKPHPLALEDPLDHAIQDRLTNTQGITIIDYNNYWANDRVIALDEYSAIDEQRYIETDTGDINDEWGGKKRVLNPNYNPTAKVQSADANGSVYWGMTAYERAPAFMFDWSAASTSISDMYEDSDYRLKDNVGNPYDPVTPTQKQIGE
> |[Tevenvirinae Vibrio_phage_phi-Grn1]||_Vibrio_phage_phi-Grn1.gb|Phage baseplate wedg..|3468|KT919972.1(248605):63063-66530:1 ^RAST2:fig|1198136.75.peg.116^ Tevenvirinae Vibrio_phage_phi-Grn1|neighbours:(1),(1)|neighbour_genes:Phage baseplate wedg..,Phage baseplate wedg..|
MGVSIDKLTRNYAELSWSTVGENFRYEIHVRSAVSAEILLTQSFTALYPNPFTSETRLFTNINSSVRYYQWRIRSVYKGFEPSEWVTSDIGYTSDTNDYDITTQDEFIPASSFIEERLNNDNDQYLNSRNNLQATLVRPGFEFDPNMFNVESAAYWFVTNPGFSANYGKVPTVCQNVDRVIPVVIDDVIYAFERWQQVCKVSNDGGRTWQTYKATNSRLGNPVYDCICKQSNAFSYLLGYDYLIQGVQSNDVDYSHDNGLEYSHASVDLTFDKLDFDLGFGFDVERFKDLAILPPQVRNKADAFGVDDVMSVVTYANTYVWHNNRIPRIFDNVLSELYGERIFETTGELNNEPVYFEDKIVKNDASRPNFDENTADVCVKKIQYFDDPEQGLDYQDGNMFALVIGEWEHDENGKRIGTSDPNEIRGVYRLNRTATLRDGIVIGYTGLTWERVYGNIEEERELLNERSVISRDNTHLIVGHDLTKNYGEEGNPAYDNRQESSGAPGNFHSTAGDNYGTIDDPYLVSDNDEVDEAVRMFTKPFFTTYVKPMTQIIATKDGDDWYYKPQDYYGSAHFNWMQRAETRDWKSWANEIMYYKKESIFRSDFEDLDEYKWKETFDEGEYKLEAPNLSIFGFNGYAAGAIIHSANDNKVIGYYKFPYRVDITAPIRWSPERRVITASLSNYSPVIIEPPEEDPTSMLDPTLTPLIYKMMPENYLDADGFYKSFAKHYLDFISKGDGTAYNNVYNLLNSKNPLDDHYTEYLHKLVYERNRILEPEKRDAVVKFFLARRADFYSTKGILDSYKFLFKLLYNEDVEVEIESLNTFEYSIVVNSNDVTDDVVGRRIYSETGNADVTYVDRHYIEGKRYWKLTLNNLIGELNIGDTLEIDGLEFTATAITRVQGERIDYDSNEFLDRSKSYYVMKIRSEIQLSQYKDDVIRFVHPIGFGFLGITLLTVLINHGISVNHHETIVDSYRLIRYDNGIGNNFTEETSLLDGNDDRIYNSFGELQLKPHLLALEDPLDHAIQDRLTNTQGITIIDYNNYWANDRVIALDEYSAIDEQRYIETDTGDINDEWGGKKRVLNPNYNPTAKVQSADANGSVYWGMTAYERAPAFMFDWSAASTSISDMYEDSDYRLKDNVGNPYDPVTPTQKQIGE
> |[Tevenvirinae Vibrio_phage_phi-ST2]||_Vibrio_phage_phi-ST2.gb|Phage baseplate wedg..|3468|KT919973.1(250485):122846-126313:1 ^RAST2:fig|1198136.73.peg.256^ Tevenvirinae Vibrio_phage_phi-ST2|neighbours:(1),(1)|neighbour_genes:Phage baseplate wedg..,Phage baseplate wedg..|
MGVSIDKLTRNYAELSWSTVGENFRYEIHVRSAVSAEILLTQSFTALYPNPFTSETRLFTNINSSVRYYQWRIRSVYKGFEPSEWVISDIGYTSDTNDYDITTQDEFIPASSFIEERLNNDNDQYLNSRNNLQATLVRPGFEFDPNMFNVDSAAYWFVTNPGFSANYGKVPTVCQNVDRVIPVVIDDVIYAFERWQQVCKVSNDGGRTWQTYKATNSRLGNPVYDCICKQSNAFSYLLGYDYLIQGVQSNDVDYSHDNGLEYSHASVDLTFDKLDFDLGFGFDVERFKDLAILPPQVRNKADAFGVDDVMSVVTYANTYVWHNNRIPRIFDNVLSELYGERIFETTGELNNEPVYFEDKIVKNDASRPNFDENTADVCVKKIQYFDDPEQGLDYQDGNMFALVIGEWEHDENGKRIGTSDPNEIRGVYRLNRTATLRDGIVIGYTGLTWERVYGNIEEERELLNERSVISRDNTHLIVGHDLTKNYGEEGNPAYDNRQESSGAPGNFHSTAGDNYGTIDDPYLVSDNDEVDEAVRMFTKPFFTTYVKPMTQIIATKDGDDWYYKPQDYYGSAHFNWMQRAETRDWKSWANEIMYYKKESIFRSEFEDLDEYKWKETFDEGEYKLEAPNLSIFGFNGYAAGAIIHSANDNKVIGYYKFPYRVDITAPIRWSPERRVITASLSNYSPVIIEPPEEDPTSMLDPTLTPLIYKMMPENYLDADGFYKSFAKHYLDFISKGDGTAYNNVYNLLNSKNPLDDHYTEYLHKLVYERNRILEPEKRDAVVKFFLARRADFYSTKGILDSYKFLFKLLYNEDVEVEIESLNTFEYSIVVNSNDVTDDVVGRRIYSETGNADVTYVDRHYIEGKRYWKLTLNNLIGELNIGDTLEIDGLEFTATAITRVQGERIDYDSNEFLDRSKSYYVMKIRSEIQLSQYKDDVIRFVHPIGFGFLGITLLTVLINHGISVNHHETIVDSYRLIRYDNGIGNNFTEETSLLDGNDDRIYNSFGELQLKPHPLALEDPLDHAIQDRLTNTQGITIIDYNNYWANDRVIALDEYSAIDEQRYIETDTGDINDEWGGKKRVLNPNYNPTAKVQSADANGSVYWGMTAYERTPAFMFDWSAASTSISDMYEDSDYRLKDNVGNPYDPVTPTQKQIGE
> |[Tevenvirinae _Vibrio_phage_vB_VmeM-32]||_Vibrio_phage_vB_VmeM-32.gb|Phage baseplate wedg..|3330|KU160494.1(199912):192423-195752:-1 ^RAST2:fig|1198136.70.peg.296^ Tevenvirinae _Vibrio_phage_vB_VmeM-32|neighbours:(-1),(-1)|neighbour_genes:Putative serine/thre..,hypothetical protein|
MLISPEPTSVRIFKLAANYAYLKWDDVGSNFFYEIQIRSTGTNWNTVDTVRINEYFDSQNIIPNTDYQYRVRSTYSNFEPSEWVESEWFKSFDKNLYRYSVMSNFVLNNHFIENKFEKNDSDYINFNRDLIQASLMNENFVYNRNIKNASNVANFIVKDDEYHEILGDMKLVCDDINKTFLAVNDDVLYIFERYQNMARVSNDGGQTWYYVQALNDRIGYPTNRTVMYQNHNTSFLLGYDTLFVGVSTEDLRFSSVEDFWSNNEITFVENVKIFDVPFDTLKFAQFVKYPQSIRRRVEAQCANSRWVYAVANDELRRIQISNTPVGVDEDDPTQFTKQWDAEKYNITNNPNAVIRKMDTFNEQVFILVVGEVESGDDKRDDNNIKYSDDIGVYRVDEKYEMEYFTLGNLTWTHDDANFVNGIDIERQIVSFAPDGSHLGRVGSSWLDRVFVTDNGVTMKVVEIINSDSFRFEADLSTTSKKNAFIQNYSFPNQFRVMNEEPSVPVGLDIVRVFGNTEQERRLIDHNSSMSTDGKRIFFNVINYKYDDEINESGNLTGYSGYLSDKKKHFLQFESTDGIEFISSAQRYYGESYFNWSRIHGERSWITNDNRCVVVKPSKTFTIDTEIDLINRLVSENNNNGIIEIKMENFEFKNFSQYANGILLHRAFGGNFNTGGEIIGFIEFPYRVRDNVNFVWRPTNIMLSAELIGQTRPVPRQEMSDVGLVDPDLQPKIVDIIPETYLDENFEAFGKYYLKYLSSGSDTHYNRLINLIRNKYPRERDSFEYLWSEIRKRNLYLDEKKRDEVVRFFETNANNFYSSKGTEASYKFLFKLLYNVDVEIETESSVGIDYDIVLSSTNISEDIIGRTVSTKTGTANVTYYEREFVNGQPQWKVTIHNLIGRFEEGQAITSDSIQFDGIISRGVRGKELAYSDIDYLDRSKSYYVMKIKSALNVSQYRDDVIRFVHPVGFGFIGVTVLTVFINSGISLNHVSTQTLFNKTYRMDAGLPSGWPMELNIVDPNSSIEYPRPLTDGVTGELLTQINPLHPPVNEKPAPFLIEEWNNAEINRDYLNLEGPESDTTRRYLSPLFSDFSCRVNDFKRVVNHFINNNS
> |[Tevenvirinae Vibriophage_phi-pp2]||_Vibriophage_phi-pp2.gb|Phage baseplate wedg..|3498|JN849462.1(246421):200181-203678:1 ^RAST2:fig|1198136.74.peg.388^ Tevenvirinae Vibriophage_phi-pp2|neighbours:(1),(1)|neighbour_genes:Phage baseplate wedg..,Phage baseplate wedg..|
MANVLQAPPIMEVSINKLTRNYAELSWTTVGENFRYEIHVRSAVSAELLLTQPFAPLYPNPFTAETRLFTNINESVRYYQWRIRSVYQGFNPSEWIQSDIGYTSETNDYDIVTQDEFTPASSFIEARLNNDNDQYLNSRNQLQATLVRPGFEFDPNMFNADSAAYWFVTNPGFSANYGKVPSVCQSNSRVIPSVIDDVIYAFERWQQVCKVSNDGGKTWQTYKATNSRLGSPVYDCICKQSNTFSYLLGYDYLIQGVSSTDIDYSHDNGLEYSHASVDLTFDKLDFDLGFGFDVERFKDLAILPPQVRHKADAFGVDDVMTVVTYGNTYVWHNNRIPRIFDNVQSDLYGERIFETVGELDNEPVYFEARIVQNDISRPDFDENTADVCVKKIQYFDDPEQGLDYQDGHMYALVIGEWEHDSNGKRIGTSDPNEIRGVYRLNRTAIMNGDIVVGYSGLSWERVYGNIAEERLLLNERSVISRDNTHLIVGHDLTKNYGEEGNPAYDNRQESSGAPGNYHSTPGSNYGTVDDPYLVADNDEVDEAVRMFTKPFFTTYVKPMTQIIATKDGNTWDYKPQDYYGSAHFNWMQRAETRDWKSWANEIMYYKKESIFRHDFADLDDVRWKETFNEGEYTFEAPNLSIFGFNGYAAGAIIHSKNDNKVIGYYKFPYRVDITAPIRWSPERRVITASLSNYTPVIIEPPAEDPTTMLDPTLTPLIYKMMPENYLDADGFYKQFAKHYLDFISKGDGTAYNNVYNLLNSKNPLDDHYTEYLHKLVYERNRILEPEKRDAVVKFFLARRADFYSTKGILDSYKFLFKLLYNEDVEVEIESLNTFEYAIVVNSNDVTDDIVGRRIYSGTGNADVTYIARHYIEGKRYWKLTLNNLIGELNIGDVLSIDGLDFTATAITRVQGERIDYDSNEFLDRSKSYYVMKLRSEMQLSQYKDDVIRFVHPIGFGFLGITLLTVLINHGISVEHHETIVDSYRLIRYDNGIGLNFTEETSLLDMYEERVYNSFGELQVKPHPLALENPLDHVIHDRILNTQGVTITEYNDYWRNDRVIALDESVAIDEQRYIETDTGDINDIWGGKQRVLNPNYNPTAKIQPADANNSEQWGMTPYERAPAFMFDWSTGATSISDMYEDTDYRLKDNVGNPYDPETPTQKQIGE
>ID:YP_009153752.1 |[Yersinia phage PST]||_Yersinia_phage_PST_.gbk|baseplate wedge init..|3099|NC_027404(167785):79300-82398:1 ^GeneID:24677539^ Yersinia phage PST, complete genome.|neighbours:ID:YP_009153751.1(1),ID:YP_009153753.1(1)|neighbour_genes:baseplate wedge subu..,baseplate wedge subu..|
MTVKAPSVTSLRISKLSANQVQVRWDDVGANFYYFVEIAETKTNSGEKLPSNQYKWINLGYTANNSFFFDDADPLTTYIIRVATAAQDFEQSDWIYTEEFETFATNAYTFQNMIEMQLANKFIQEKFTLNNSDYVNFNNDTIMAALMNESFQFSPSYVDVSSISNFIIGENEYHEIQGSIQQVCKDINRVYLMESEGILYLFERYQPVVKVSNDKGQTWKAVKLFNDRVGYPLSKTVYYQSANTTYVLGYDKIFYGRKSTDVRWSADDVRFSSQDITFAKLGDQLHLGFDVEIFATYATLPANVYRIAEAITCTDDYIYVVARDKVRYIKTSNAPIDSDPLSPTYSERLFEPDTMTITGNPKAVCYKMDSIGDKVFALIIGEVEALNANPRTSKIIDSADKGIYVLNHDTKTWKRVFGNTEEERRRIQPGYANMSTDGKLVSLSSSNFKFLSDNVVNDPETAAKYQLIGAVKYEFPREWLADKHYHMMAFIADEKSDWETFTPQPMKYYAEPFFNWSKKSNTRCWINNSDRVVVVYADLKYTKVIENIPETSPDRLVHEYWDDGDCTIVMPNVKFTGFKKYASGMLFYKASGEIISYYDFNYRVRDTVEIIWKPTGVFLKAFLQNQEHETPWSPEEERGLADPDLRPLIGTMMPDSYLLQDSNFEAFCEAYIQYLSDGYGTQYNNLRNLIRNKYPREEHAWEYLWSEIYKRNIYLNADKRDAVARFFESRSYDFYSTKGIEASYKFLFKVLYNEEVEIEIESGAGTEYDIIVQSDSLTEDLVGQTIYTATGRCNVTYIERSYSNGKLQWTVTIHNLLGRLIAGQEVKAERLPSFEGEIIRGVKGKDLLQNNIDYINRSRSYYVMKIKSNLPSSRWKSDVIRFVHPVGFGFIAITLLTMFINVGLTLKHTETIINKYKNYKWDSGLPTEYADRVAKLTPTGEIEHDSVTGEAIYEPGPMAGVEYPLPDDYNAENNNSIFQGQLPSERRKLMSPLFDASGTTFAQFRDLVNKRLKDNIGNPRDPENPTRVKIDE
>ID:VEV89766.1 |[Yersinia phage fPS-2]||_Yersinia_phage_fPS-2_.gbk|g150|3099|LR215722(169060):82099-85197:1 ^^ Yersinia phage fPS-2 genome assembly, chromosome: I.|neighbours:ID:VEV89765.1(1),ID:VEV89767.1(1)|neighbour_genes:g149,g151|
MTVKAPSVTSLRISKLSANQVQVRWDDVGANFYYFVEIAETKTNSGENLPSNQYRWINLGYTANNSFFFDDADPLTTYIIRVATAAQDFEQSDWIYTEEFETFATNAYTFQNMIEMQLANKFIQEKFTLNNSNYVNFNNDTIMAALMNESFQFSPSYVDVSSISNFIIGENEYHEIQGSIQQVCKDINRVYLMESEGILYLFERYQPVVKVSNDKGQTWKAVKLFNDRVGYPLSKTVYYQSANTTYVLGYDKIFYGRKSTDVRWSADDVRFSSQDITFAKLGDQLHLGFDVEIFATYATLPANVYRIAEAITCTDDYIYVVARDKVRYIKTSNAPIDSDPLSPTYSERLFEPDTMTITGNPKAVCYKMDSIGDKVFALIIGEVETLNANPRTSKIIDSVDKGIYVLNHDEKTWKRVFGNTEEERRRIQPGYANMSTDGKLVSLSSSNFKFLSDNIVNDPETVVKYQLIGAVKYEFPREWLADKHYHMMAFIADEKSDWETFTPQPMKYYAEPFFNWSKKSNTRCWINNSDRAVVVYADLKYTKVIENIPETSPDRLVHEYWDDGDCTIVMPNVKFTGFKKYASGMLFYKSSGEIISYYDFNYRVRDTVEIIWKPTGVFLKAFLQNQERETPWSPEEEHGLADPDLRPLIGTMMPDSYLLQDSNFEAFCEAYIQYLSDGYGTQYNNLQNLIRNQYPREEHAWEYLWSEIYKRNIYLNADKRDAVARFFESRSYDFYSTKGIEASYKFLFKVLYNEEVEIEIESGAGTEYDIIVQSDSLTEDLVGQTIYTATGRCNVTYIERSYSNGKLQWTVTIHNLLGRLIAGQEVKAERLPSFEGEIIRGVKGKDLLQNNIDYINRSRSYYVMKIKSNLPSSRWKSDVIRFVHPVGFGFIAITLLTMFINVGLTLKHTETIINKYKNYKWDSGLPTEYADRVAKLTPIGEIEHDSVTGEAIYEPGPMAGVEYPLPDDYNAENNNSIFQGRLPSERRKLMSPLFDASGTTFAQFRDLVNKRLKDNIGNPRDPENPTQVKIDE
>ID:YP_009149398.1 |[Yersinia phage phiD1]||_Yersinia_phage_phiD1_.gbk|g159|3099|NC_027353(167063):80628-83726:1 ^GeneID:24635595^ Yersinia phage phiD1 complete genome.|neighbours:ID:YP_009149397.1(1),ID:YP_009149399.1(1)|neighbour_genes:g158,g160|
MTVKAPSVTSLRISKLSANQVQVRWDDVGANFYYFVEIAETKTNSGENLPSNQYRWINLGYTANNSFFFDDADPLTSYIIRVATAAQDFEQSDWIYTEEFETFATNAYTFQNMIEMQLANKFIQEKFTLNNSNYVNFNNDTIMAALMNESFQFSPSYVDVSSISNFIIGENEYHEIQGSIQQVCKDINRVYLMESEGILYLFERYQPVVKVSNDKGQTWKAVKLFNDRVGYPLSKTVYYQSANTTYVLGYDKIFYGRKSTDVRWSADDVRFSSQDITFAKLGDQLHLGFDVEIFATYATLPANVYRIAEAITCTDDYIYVVARDKVRYIKTSNAPIDSDPLSPTYSERLFEPDTMTITGNPKAVCYKMDSIGDKVFALIIGEVETLNANPRTSKIIDSADKGIYVLNHDTKTWKRVFGNTEEERRRIQPGYANMSTDGKLVSLSSSNFKFLSDNVVNDPETAAKYQLIGAVKYEFPREWLADKHYHMMAFIADETSDWETFTPQPMKYYAEPFFNWSKKSNTRCWINNSDRVVVVYADLKYTKVIENIPETSPDRLVHEYWDDGDCTIVMPNVKFTGFKKYASGMLFYKASGEIISYYDFNYRVRDTVEIIWKPTEVFLKAFLQNQEHETPWSPEEERGLADPDLRPLIGTMMPDSYLLQDSNFEAFCEAYIQYLSDGYGTQYNNLRNLIRNKYPREEHAWEYLWSEIYKRNIYLNADKRDAVTRFFESRSYDFYSTKGIEASYKFLFKVLYNEEVEIEIESGAGTEYDIIVQSDSLTEDLVGQTIYTATGRCNVTYIERSYSNGKLQWTVTIHNLLGRLIAGQEVKAERLPSFEGEIIRGVKGKDLLQNNIDYINRSRSYYVMKIKSNLPSSRWKSDVIRFVHPVGFGFIAITLLTMFINVGLTLKHTETIINKYKNYKWDSGLPTEYADRVAKLTPTGEIEHDSVTGEAIYEPGPMAGVEYPLPDDYNAENNNSIFQGQLPSERRKLMSPLFDASGTTFAQFRDLVNKRLKDNIGNPRDPENPTQVKIDE
