# Supplementary material for: Influence of Non-canonical DNA Bases on the Genomic Diversity of Tevenvirinae
Source: Front Microbiol. 2021 Apr 6;12:632686. doi: 10.3389/fmicb.2021.632686 (PMC8056088; doi:10.3389/fmicb.2021.632686)
Supplement: Supplementary Data Sheet 1 — Clustering results (folders “first clusterisation,” “second clusterisation,” and “third clusterisation”): the number of pan-genome components in the individual genome (files “pan genome components of genomes”), the total number of all clusters and components of the pan-genome (files “pan genome components”), a list of clusters of the core genome (files “core list”), a list of clusters of the softcore genome (files “softcore list”). Clusters of the softcore genome (folders “softcore clusters”) are presented in the files which show regions in genomes, protein sequences, names of viruses which have these proteins A description of softcore clusters is also supplied (file “Softcore clusters description”). [file Data_Sheet_1.ZIP › Data sheet 1/third clusterisation/softcore_clusters/20450_11.faa]

> |[Tevenvirinae _Acinetobacter_phage_133]||_Acinetobacter_phage_133.gb|Phage baseplate wedg..|651|NC_015250.1(159801):86736-87386:1 ^RAST2:fig|1198136.113.peg.181^ Tevenvirinae _Acinetobacter_phage_133|neighbours:(1),(1)|neighbour_genes:hypothetical protein,Phage straight tail ..|
MNSKTLNLAHNFSRNSGFHEFDIGTDIMIGNNLPIGSLSIDQTIKGVTYPNVQDAIKDLQSLYELPINSVVINTDGIEPGSVSQVDVYKFSGVVSSDIHNLGDPVVLNVFGFPVDVLVGDTSDEVSTKAKVVLDSAAFNNIVFRNIAAPITSELQVTYIDQKTHILPSYTNMGIKIEQVITSPSRPGYGSWTKIGTADLVLSGQPNTTVFYFKRVS
> |[Tevenvirinae _Acinetobacter_phage_AM101]||_Acinetobacter_phage_AM101.gb|Phage baseplate wedg..|660|MH165274.1(166487):73657-74316:-1 ^RAST2:fig|1198136.62.peg.94^ Tevenvirinae _Acinetobacter_phage_AM101|neighbours:(-1),(-1)|neighbour_genes:Phage straight tail ..,Phage baseplate wedg..|
MVSKNLSLTYNTSRDATQHEFDVQKGSIIVGNTQPYGSPTIRSTAKGVKYPNVQAAIDDMAAMYELPLNTVIANDDGIEPGGKPQQDEFKFSGIVAYPGKTKDQPIQFNFLGFVVTALVGETGEMVAAKVLRELQIAMNNNFVINRVNFGASNDILQIVYNDCQPHNIGEFVECGIRISQTITSPARPGYGVWSRLGTQTIALDNAGGNTVLYYFKRVS
> |[Tevenvirinae _Acinetobacter_phage_Ac42]||_Acinetobacter_phage_Ac42.gb|hypothetical protein|657|NC_014660.1(167716):97701-98357:1 ^RAST2:fig|1198136.114.peg.177^ Tevenvirinae _Acinetobacter_phage_Ac42|neighbours:(1),(1)|neighbour_genes:Phage capsid and sca..,Phage straight tail ..|
MKSKSQLLSQNWSDAAGFTKYNVLENSILVGNQLPIGSLSIDQSSSGFSEANVQDAIGDLAAAFELPLGSVLVNDTGISPGGIQQSDTIAFTGSVNAPGKNPGETVNVNLYGIFVEAVQGDTSDEFTAKAKIVLDSLAFENKIFTSVEAPIAGQIQVQYIDYKPHTLKQYTSQGITVTQTVDSPPRVGYGSWERLGSQTLTLDGASDPVVLYYFKRVG
> |[Viruses _Acinetobacter_phage_Acj61]||_Acinetobacter_phage_Acj61.gb|Phage baseplate wedg..|657|NC_014661.1(164093):98410-99066:1 ^RAST2:fig|10239.85.peg.169^ Viruses _Acinetobacter_phage_Acj61|neighbours:(1),(1)|neighbour_genes:hypothetical protein,hypothetical protein|
MSKNQTLSQNSTRDANHHEFTVDQNSIIVANTQPYGAVAIEQVAKGVNYPNVQSAIDDMAALFILPVNTILTTSDGISPAGVSQIDQFKFTGTVRADGKTTGQKTIINFYGFYTEVTIGDTAEEAASKIKFTLEQAAQKGIAIAEVTTGATLDILQLRYSDFKTHNLKPYSDQGITITPTTATPAKAGYGMWTKIGTETRTLDAATGPVTFYYFRRDN
> |[Viruses _Acinetobacter_phage _Acj9]||_Acinetobacter_phage_Acj9.gb|hypothetical protein|657|NC_014663.1(169947):99047-99703:1 ^RAST2:fig|10239.87.peg.166^ Viruses _Acinetobacter_phage _Acj9|neighbours:(1),(1)|neighbour_genes:Phage baseplate wedg..,hypothetical protein|
MSNNLTLSRNISRDASFHKFATKHESIIIGNNQPYGSPTINQTLQGIHYANTQSAIDDCVAMFEMPKGACIINTTGVSPAAISQVDDFTFVGNVSIPGATVGSTAIIDFYGFPVTVTQGDTGEEVASKVKIALETAASQNHVFSSVGFGSTLDILQIRYIDGQTHILPQTSTFGVKVTQTIASPAKPGYGVWRRIGTETKTLDGAATPITLYYFEREA
> |[Tevenvirinae _Acinetobacter_phage_KARL-1]||_Acinetobacter_phage_KARL-1.gb|Phage baseplate wedg..|660|MH713599.1(166560):89988-90647:-1 ^RAST2:fig|1198136.64.peg.122^ Tevenvirinae _Acinetobacter_phage_KARL-1|neighbours:(-1),(-1)|neighbour_genes:Phage straight tail ..,Phage baseplate wedg..|
MVSKNLSLTHNTSRDATQHEFDVQKGSIIVGNTQPYGSPTIRSTAKGVKYPNVQAAIDDMAALYELPLNTVIVNDDGIEPGGKPQQDEFKFSGIVAYPGKTKDQPVQFNFLGFVVTALVGETGEMVAAKVLRELQIAMNNNFVINRVNFGASNDILQIVYNDCQPHNIGEFVECGIRISQTITSPARPGYGVWSRLGTQTIALDGAGGNTVLYYFKRVS
> |[Viruses _Acinetobacter_phage_ZZ1]||_Acinetobacter_phage_ZZ1.gb|Phage baseplate wedg..|657|NC_018087.3(166687):92687-93343:1 ^RAST2:fig|10239.86.peg.170^ Viruses _Acinetobacter_phage_ZZ1|neighbours:(1),(1)|neighbour_genes:Phage baseplate wedg..,Phage straight tail ..|
MSKNFQLAQNFSREASHHEFDVKKGSIIVGNNQPIGSPSISQSQKGIKVPNVEDAINDVASLTILPLNTIIINDDGNSPQGISQIDEFKFIGSIKDPSKQTGDEVKFDFYGFVVPVKIGDNAEEVAAKVKLELDLAKSAGIVFNRVENGATLDILQLTYNDVQSHELDDLVQYTMRVTQNTVSPARGGYGIWNRIGTQTITLDGTTKPTILYYFKREG
> |[Tevenvirinae Acinetobacter_phage_vB_ApiM_fHyAci03]||_Acinetobacter_phage_vB_ApiM_fHyAci03.gb|Phage baseplate wedg..|660|MH460829.1(165975):93327-93986:1 ^RAST2:fig|1198136.65.peg.181^ Tevenvirinae Acinetobacter_phage_vB_ApiM_fHyAci03|neighbours:(1),(1)|neighbour_genes:hypothetical protein,Phage straight tail ..|
MVSKNLSLTYNTSRDATQHEFDVQKGSIIVGNTQPYGSPTIRSTAKGVKYPNVQAAIDDMAAMYELPLNTVIANDDGIEPGGKPQQDEFKFSGIVAYPGKTKDQPIQFNFLGFVVTALVGETGEMVAAKVLRELQIAMNNNFVINRVNFGASNDILQIVYNDCQPHNIGEFVECGIRISQTITSPARPGYGVWSRLGTQTIALDNAGGNTVLYYFKRVS
> |[Tevenvirinae _Aeromonas_phage_65.2]||_Aeromonas_phage_65.2.gb|hypothetical protein|987|KY290955.1(236567):81633-82619:-1 ^RAST2:fig|1198136.115.peg.98^ Tevenvirinae _Aeromonas_phage_65.2|neighbours:(-1),(-1)|neighbour_genes:hypothetical protein,baseplate wedge subu..|
MVKGRIMINIYKQPSNVTYYSGSAYQFSVLASSDLPEYTVRYEWSSSNDGISWTVVADPTAATDNLKITPTNLAYGKTKYKVVIEELNPLGAVTSTVESDVASATVFDGRTSGKPTRARDGSKIRSRKSTDHEFIQTPVMDTLSVVGNIGNATLQDITKHVDFPTVQNAISDAAYVGRLNVNSIIINTDNTDPGGSPQLDTLVFSGLVSSPNAGDVAILDIFGRRVTVPDGSSATAVRDATLEMLLDFQTNDLYVRDVVPLGTDTINFAYRDMRDHTPEPWSQYGMNMDWSVGSPARYGYGYWNMFLSEDKTANDTSVVKLYYWKRIG
> |[Viruses Aeromonas phage 65]||_Aeromonas_phage_65.gb|hypothetical protein|870|NC_015251.1(235229):81735-82604:-1 ^RAST2:fig|10239.65.peg.98^ Viruses Aeromonas phage 65|neighbours:(-1),(-1)|neighbour_genes:hypothetical protein,hypothetical protein|
MINIYKQPSNVTYYSGSAYQFSVLASSDLPEYTVRYEWSSSNDGISWTVVADPTAATDNLKITPTNLAYGKTKYKVVIEELNPLGAVTSTVESDVASATVFDGRTSGKPTRARDGSKIRSRKSTDHEFIQTRNGYTFGCWNIGNATLQDITKHVDFPTVQNAISDAAYVGRLNVNSIIINTDNTDPGGSPQLDTLVFSGLVSSPNAGDVAILDIFGRRVTVPDGSSATAVRDATLEMLLDFQTNDLYVRDVVPLGTDTINFCLSRYARSYPRAMEPIRYEYGLVGRISC
> |[Tevenvirinae _Aeromonas_phage_AS-szw]||_Aeromonas_phage_AS-szw.gb|Phage baseplate prot..|990|MF498773.1(229957):92340-93329:1 ^RAST2:fig|1198136.118.peg.204^ Tevenvirinae _Aeromonas_phage_AS-szw|neighbours:(1),(1)|neighbour_genes:baseplate wedge subu..,Phage straight tail ..|
MAKGRIMISIFQQPRSLTYYAGSSYQLSILASTNNVDAELRYSWESSVDSNTWTAVVDASAATDNLRVLPSNASYNHGYFRCRVKEVNSTSGAELSSLDSSVVTVTMFDGRTNTDMTRSRMASMIKSRKASDHEFNGDSTLETLSVVGGIGNLTIQDARSHNKFKTVENAISDAAYVGRLNKGSVIINIDNTDPSGKPQIDTLTFSGAISSPISGMPVVLDVFGTRIEVADGVSPTFVRDKVFDLLKQFEVDGLYVRDVTKLSSDSINFTYRDLRDHTPEPWSEYGMTVDWVVGSPASYGYGYWEMFFKEDKVAIDTTVTTLYYWKRIG
> |[Tevenvirinae _Aeromonas_phage_AS-zj]||_Aeromonas_phage_AS-zj.gb|Phage baseplate prot..|990|MF448340.1(229929):197932-198921:1 ^RAST2:fig|1198136.120.peg.398^ Tevenvirinae _Aeromonas_phage_AS-zj|neighbours:(1),(1)|neighbour_genes:baseplate wedge subu..,Phage straight tail ..|
MAKGRIMISIFQQPRSLTYYAGSSYQLSILASTNNVDAELRYSWESSVDSNAWTAVVDASAATDNLRVLPSNASYNHGYFRCRVKEVNSTSGAELSSLDSSVVTVTMFDGRTNTDMTRSRMASMIKSRKASDHEFNGDPTLETLSVVGGIGNLTIQDARSHNKFKTVENAISDAAYVGRLNKGSVIINIDNTDPGGKPQIDTLTFSGAISSPISGMPVVLDVFGTRIEVADGVSPTFVRDKVFDLLKQFEVDGLYVRDVTKLSSDSINFTYRDLRDHTPEPWSEYGMTIDWVVGSPASYGYGYWEMFFKEDKVAIDTTVTTLYYWKRIG
>ID:NP_944093.1 |[Aeromonas virus Aeh1]||_Aeromonas_phage_Aeh1_.gbk|11|975|NC_005260(233234):138389-139363:1 ^GeneID:2658196^ Aeromonas phage Aeh1, complete genome.|neighbours:ID:NP_944092.1(1),ID:NP_944094.1(1)|neighbour_genes:10,gp12 short tail fibe..|
MINIYQQPVDITFTYGSRFSFSVGANTDIDTGYVTYRWEWTAPGTSNWAAIQHPSATLMSVVILPSMGTTYDTNDFRCVIAEYDNLGVKKSELITSIVKGIKFEGRTSVAKTKTSDAVLIRSRLARHSEFELHPSLDNTFLSDNIGLATLHDAEDNITHPNVQSAIVDIADGMTMPIGSVIIERKNNDPSGKAQQTVLQFDGIVASPVGGVDAVLNVFGRRVVIADKSIAAQVKDQVLTILADFENKGLYVKNVSSVSATSISFEHRDHKAHVPPAWTQYGVTMTGLVASPPAKGYGQWQKFAEINITGLDASVSKLYYWERIS
> |[Tevenvirinae _Aeromonas_phage_AsFcp_2]||_Aeromonas_phage_AsFcp_2.gb|hypothetical protein|975|MH791401.1(219171):73984-74958:1 ^RAST2:fig|1198136.67.peg.150^ Tevenvirinae _Aeromonas_phage_AsFcp_2|neighbours:(1),(1)|neighbour_genes:hypothetical protein,Phage straight tail ..|
MINIYQQPASITFAQGSRFTFSIGANTDIDDGYVTYRWEWTAPGTSNWAAIQHPSATLMSVIVIPSMANVYGTNDFRCVLTEYNALGAKKTEMISAIAKGIKFDGRTNVAKTKTSDAVLIRSRLSRHSEFEMHPSLDNTFLSDNIGLATLQDSEDNITHPNVQSAIVDLADGMTMPIGAVIIERKNNDPSGKAQQTVLQFDGIVASPVGGTDAIISAFGRRIKIADKSIAAQVKDQVLTILADYENAGLYVKNVISASATSISFEHRDHKSHVPPAWTQCGITMTGLVASPASKGYGQWQKFAETNITGLDAAVSKLYYWERIS
> |[Tevenvirinae _Aeromonas_phage_Asswx_1]||_Aeromonas_phage_Asswx_1.gb|Phage baseplate prot..|990|MH791398.1(229103):100029-101018:1 ^RAST2:fig|1198136.119.peg.229^ Tevenvirinae _Aeromonas_phage_Asswx_1|neighbours:(1),(1)|neighbour_genes:baseplate wedge subu..,Phage straight tail ..|
MAKGRIMISIFQQPRSLTYYAGSSYQLSILASTNNVDAELRYSWESSVDSNAWTAVVDASAATDNLRVLPSNASYNHGYFRCRVKEVNSTSGAELSSLDSSVVTVTMFDGRTNTDMTRSRMASMIKSRKASDHEFNGDPTLETLSVVGGIGNLTIQDARSHNKFKTVENAISDAAYVGRLNKGSVIINIDNTDPGGKPQIDTLTFSGAISSPISGMPVVLDVFGTRIEVADGVSPTFVRDKVFDLLKQFEVDGLYVRDVTKLSSDSINFTYRDLRDHTPEPWSEYGMTIDWVVGSPASYGYGYWEMFFKEDKVAIDTTVTTLYYWKRIG
> |[Tevenvirinae _Aeromonas_phage_Aswh_1]||_Aeromonas_phage_Aswh_1.gb|hypothetical protein|972|MH791414.1(229730):137456-138427:-1 ^RAST2:fig|1198136.117.peg.245^ Tevenvirinae _Aeromonas_phage_Aswh_1|neighbours:(-1),(-1)|neighbour_genes:Phage straight tail ..,baseplate wedge subu..|
MITIFQQPQNITYYAGSPYTFTIAATTSLPNAELKYSWSSSSNGTSWADVIDPSAASDKLKMPPTNPLYSNKYFRVKITEVDSNTSAELSNVTSGVAMATPFDGRTSVDPSRAREGSKIRSRRANDLEFIQETSLDGLATTGNIGSATLQDASRHTPFPTIQNAIMDAANVGRMNNQSVIINLDNRDPSGVPQSDLLTFSGAVASDMVGSPTTFDIFGTRLTVADGTSETSFRDAVYAVLQSFKDQGLYIKDLSTVGVDSISFTYKDMRDHTPQPWAKNGINMAWVVGSPASYGNGYWERFLTEDKVLADSSMVTLYYWKKIG
> |[Tevenvirinae _Aeromonas_phage_CC2]||_Aeromonas_phage_CC2.gb|Phage baseplate prot..|990|NC_019538.1(231743):170091-171080:-1 ^RAST2:fig|1198136.110.peg.338^ Tevenvirinae _Aeromonas_phage_CC2|neighbours:(-1),(-1)|neighbour_genes:Phage straight tail ..,baseplate wedge subu..|
MAKGRIMISIFQQPRSLTYYAGSSYQLSILASTNNVDAELRYSWESSVDSNAWTAVVDASAATDNLRVLPSNASYNHGYFRCRVKEVNSTSGAELSSLDSSVVTVTMFDGRTNTDMTRSRMASMIKSRKASDHEFNGDPTLETLSVVGGIGNLTIQDARSHNKFKTVENAISDAAYVGRLNKGSVIINIDNTDPSGKPQIDTLTFSGAISSPISGMPVVLDVFGTRIEVADGVSPTFVRDKVFDLLKQFEVDGLYVRDVTKLSSDSINFTYRDLRDHTPEPWSEYGMTVDWVVGSPASYGYGYWEMFFKEDKVAIDTTVTTLYYWKRIG
> |[Tevenvirinae _Aeromonas_phage_PX29]||_Aeromonas_phage_PX29.gb|hypothetical protein|975|NC_023688.1(222006):124359-125333:1 ^RAST2:fig|1198136.108.peg.237^ Tevenvirinae _Aeromonas_phage_PX29|neighbours:(1),(1)|neighbour_genes:hypothetical protein,Phage straight tail ..|
MINIYQQPASITFAQGSRFTFSIGANTDIDDGYVTYRWEWTAPGTSNWAAIQHPSATLMSVIVIPSMANVYGTNDFRCVVTEYDALGVKKTELISAIAKGIKFDGRTTVAKTKTSDAVLIRSRLSRHSEFEMHPSLDNTFLSDNIGLATLQDSEDNITHPNVQSAIVDLADGMTMPIGAVIIERKNNDPSGKAQQTVLQFDGIVASPVGGTDAIISAFGRRIKIADKSIAAQVKDQVLTILADYENAGLYVKNVISASATSISFEHRDHKSHVPPAWTQCGITMTGLVASPASKGYGQWQKFAETNITGLDAAVSKLYYWERIS
>ID:YP_803100.1 |[Escherichia virus RB32]||_Bacteriophage_RB32_.gbk|11|660|NC_008515(165890):87457-88116:1 ^GeneID:4405477^ Bacteriophage RB32, complete genome.|neighbours:ID:YP_803099.1(1),ID:YP_803101.1(1)|neighbour_genes:10,12|
MSLLNNKAGVISRLADFLGFRTKKNDISVMNNQPVGAVTISQIAKGFYDPNVESAINDVRNMAEQQVGAVLVNISGVSPTGVQQTDYWSFEGTVTDTSAKPGDPVIVNMFGIPVKATNGMTSIEFTSAVRIALQEMVAKFIAIDSFEDHPTIGNKIQVKYLDNQEHILEQYSDKGITFKQEIISPSKPGYGTWQLLGAQTVTLDSHTQPTVFYYFERIA
> |[Tevenvirinae _Citrobacter_phage_IME-CF2]||_Citrobacter_phage_IME-CF2.gb|baseplate wedge subu..|663|NC_029013.1(177688):122-784:-1 ^RAST2:fig|1198136.109.peg.2^ Tevenvirinae _Citrobacter_phage_IME-CF2|neighbours:(-1),(-1)|neighbour_genes:Phage straight tail ..,baseplate wedge subu..|
MTQFISKTREGAKVPSREADFLQYEMGTKDPLIGGKRTIGGANVDQLRKGVDYPNVQSAIDDLYTLSQQIPINGVIMMTEDSPPTAVQQVETITFDGTVQNPDPDQTKATVHVYGFPFVFDNTTNASTVCETVYNKFTEFVNDEKYFDLVTRKGLNGEILEVRFIDCVPHPVTNATENGISMVGTIDVQARSGYGTWSKLGEVDLAVTPAVPIYYFKRIA
>ID:YP_009195020.1 |[Citrobacter phage Margaery]||_Citrobacter_phage_Margaery_.gbk|baseplate wedge subu..|663|NC_028755(178182):117623-118285:1 ^GeneID:26647390^ Citrobacter phage Margaery, complete genome.|neighbours:ID:YP_009195019.1(1),ID:YP_009195021.1(1)|neighbour_genes:baseplate wedge subu..,short tail fiber pro..|
MTQFISKTREGAKVPSREADFLQYEMGTKEPLIGGKRTIGGANVDQLRKGVDYPNVQSAIDDLYSLSQQIPINGVIMMTEDSPPSAVQQVESITFDGTVSNPDPDQTQATIHVYGFPFVFDNTTNASTVCETVYNKFVEFVNDEKYFDLVTRKGLNGEILEVRFIDSVPHPVTNKTEYGISMVGTIDVQAKSGYGTWTKLGEIDLAVTPAVPIYYFKRIA
>ID:AYJ73064.1 |[Citrobacter phage Maroon]||_Citrobacter_phage_Maroon_.gbk|baseplate wedge subu..|663|MH823906(178830):118038-118700:1 ^^ Citrobacter phage Maroon, complete genome.|neighbours:ID:AYJ73063.1(1),ID:AYJ73065.1(1)|neighbour_genes:baseplate wedge subu..,short tail fibers pr..|
MTQFISKTREGAKVPSREADFLQYEMGTKEPLIGGKRTIGGANVDQLRKGVDYPNVQSAIDDLYSLSQQIPINGVIMMTEDSPPSAVQQVESITFDGTVSNPDPDQTQATIHVYGFPFVFDNTTNASTVCETVYNKFVEFVNDEKYFDLVTRKGLNGEILEVRFIDSVPHPVTNKTEYGISMVGTIDVQAKSGYGTWTKLGEIDLAVTPAVPIYYFKRIA
>ID:YP_009203896.1 |[Citrobacter phage Merlin]||_Citrobacter_phage_Merlin_.gbk|baseplate wedge subu..|651|NC_028857(172733):90957-91607:1 ^GeneID:26648107^ Citrobacter phage Merlin, complete genome.|neighbours:ID:YP_009203895.1(1),ID:YP_009203897.1(1)|neighbour_genes:baseplate wedge subu..,short tail fibers|
MSLLNNKAGVVSRLADYLQFNTTQNNDVMNKQPYGSITITQLAKGVEYSNIQSAIQDIRSFSIRPINSIEINTDGISPEGVSQTDQWTFTGTVARQDGETSDCIISVFGFNVLVSVGDTAEEVKAKAKLVLEDAVTNNFVVNTVADGTNGNELVVTYIDNQSHNLKPLSSYGITVSSTTLTPGKEGYGVWNRIGTKTETLEGLTDPVLLHYFKRIA
> |[Tevenvirinae _Citrobacter_phage_Miller]||_Citrobacter_phage_Miller.gb|baseplate wedge subu..|663|NC_025414.1(178171):118586-119248:1 ^RAST2:fig|1198136.111.peg.214^ Tevenvirinae _Citrobacter_phage_Miller|neighbours:(1),(1)|neighbour_genes:baseplate wedge subu..,tail fibers protein|
MTQFISKTREGAKVPSREADFLQYEMGTKDPLIGGKRTIGGANVDQLRKGVDYPNVQSAIDDLYTLSQQIPINGVIMMTEDSPPTAVQQVETITFDGTVQNTDPDQTKATIHVYGFPFVFDNTTNASTVCETVYNKFTEFVNDEKYFDLVTRKGLNGEILEVRFIDCVPHPVTNTTENGISMVGTIDVQARSGYGTWSKLGEVDLAVTPAVPIFYFKRIA
>ID:YP_009146610.1 |[Citrobacter phage Moon]||_Citrobacter_phage_Moon.gbk|baseplate wedge subu..|651|NC_027331(170341):90101-90751:1 ^GeneID:24721776,InterPro:IPR014791,InterPro:IPR015976,InterPro:IPR015982^ Citrobacter phage Moon, complete genome.|neighbours:ID:YP_009146609.1(1),ID:YP_009146611.1(1)|neighbour_genes:baseplate wedge subu..,short tail fiber|
MSLLSNKAGVVSRQADYLQFNSTTNNDVMGKQPYGSLTISQLFKGVEYPNVQSAIEDVRNFSIRAINSIEINTDGVSPEGVAQTDTWTFTGTVIRQDGLPDDCIISAYGFNVTVSVGDTAEEVTAKVKTVLENAVTNNFVINRVEAGTNGNELTVTYIDNQKHVLPSIASKGITVAQTILTPGKEGYGAWTRIGTKTETLVGLADPVLLHYFKRIA
>ID:YP_009285739.1 |[Citrobacter phage vB_CfrM_CfP1]||_Citrobacter_phage_vB_CfrM_CfP1_.gbk|wedge subunit tail p..|663|NC_031057(180219):120551-121213:1 ^GeneID:29079537^ Citrobacter phage vB_CfrM_CfP1, complete genome.|neighbours:ID:YP_009285738.1(1),ID:YP_009285740.1(1)|neighbour_genes:baseplate wedge subu..,tail fibers protein|
MTQFISKTREGAKVPSREADFLQYEMGTKDPLIGGKRTIGGANVDQLRKGVDYPNVQSAIDDLYTLSQQIPINGVIMMTEDSPPTAVQQVETITFDGTVQNTDPDQTKATIHVYGFPFVFDNTTNASTVCETVYNKFTEFVNDEKYFDLVTRKGLNGEILEVRFIDCVPHPVTNTTENGISMVGTIDVQARSGYGTWSKLGEVDLAVTPAVPIFYFKRIA
> |[Tevenvirinae _Cronobacter_phage_Pet-CM3-4]||_Cronobacter_phage_Pet-CM3-4.gb|Phage baseplate wedg..|663|LT614807.1(171975):92483-93145:1 ^RAST2:fig|1198136.112.peg.191^ Tevenvirinae _Cronobacter_phage_Pet-CM3-4|neighbours:(1),(1)|neighbour_genes:baseplate wedge subu..,Phage straight tail ..|
MISVSSSKAGLKSRNADFLQYEIAPGSIDVMNTQPIGSNTISQKYKGVDFPNVQSAIEDVRGFAILPIGTIVINDTGVSPEGIQQIDDWTFTGTVAVDGKSEGESVLVDVYGFMVPALIGDTDTEFAAKVKLVLEDAITAGDVISSVEVSTSAGNILNVKYIDNQEHILPSYSSCGVSISASIQSPSKVGYGSWDLIGRQSLTFDGATSPTVLQYFKRMG
>ID:YP_006986474.1 |[Cronobacter phage vB_CsaM_GAP161]||_Cronobacter_phage_vB_CsaM_GAP161_.gbk|baseplate wedge subu..|663|NC_019398(178193):117245-117907:1 ^GeneID:13997740^ Cronobacter phage vB_CsaM_GAP161, complete genome.|neighbours:ID:YP_006986473.1(1),ID:YP_006986475.1(1)|neighbour_genes:baseplate wedge subu..,short tail fiber pro..|
MTQFISKTREGAKVPSREADFLQYEMGSKLPLIGGKRTIGGANVDQLRKGVEYPNVQSAIDDLYSLSEQIPINGVVTMAEDNSPSAVQQVESITFDGTVQNPDPDQTKATVHVYGFPFVFDNTTNASTVCETVYNKFTEFVNDEKYFDLVTRKGLNGEILEVRFIDAVPHPVTNTSENGISMVGTIDVQAKSGYGTWSKLGQADLPVTPAVTVYYFKRIA
>ID:AOG16330.1 |[Cronobacter phage vB_CsaM_leB]||_Cronobacter_phage_vB_CsaM_leB_.gbk|baseplate wedge subu..|663|KX431559(177907):116829-117491:1 ^^ Cronobacter phage vB_CsaM_leB, complete genome.|neighbours:ID:AOG16329.1(1),ID:AOG16331.1(1)|neighbour_genes:baseplate wedge subu..,short tail fiber pro..|
MTQFISKTREGAKVPSREADFLQYEMGTKEPLIGGKRTIGGANVDQLRKGVDYPNVQSAIDDLYSLSQQIPINGVIMMTEDSPPSAVQQVESITFDGTVSNPDPDQTQATIHVYGFPFVFDNTTNASTVCETVYNKFVEFVNDEKYFDLVTRKGLNGEILEVRFIDSVPHPVTNKTEYGISMVGTIDVQAKSGYGTWTKLGEIDLAVTPAVPIYYFKRIA
>ID:AOG16614.1 |[Cronobacter phage vB_CsaM_leN]||_Cronobacter_phage_vB_CsaM_leN_.gbk|baseplate wedge subu..|663|KX431560(179516):117881-118543:1 ^^ Cronobacter phage vB_CsaM_leN, complete genome.|neighbours:ID:AOG16613.1(1),ID:AOG16615.1(1)|neighbour_genes:baseplate wedge subu..,short tail fiber pro..|
MTQFISKTREGAKVPSREADFLQYEMGTKEPLIGGKRTIGGANVDQLRKGVDYPNVQSAIDDLYSLSQQIPINGVIMMTEDSPPSAVQQVESITFDGTVSNPDPDQTQATIHVYGFPFVFDNTTNASTVCETVYNKFVEFVNDEKYFDLVTRKGLNGEILEVRFIDSVPHPVTNKTEYGISMVGTIDVQAKSGYGTWTKLGEIDLAVTPAVPIYYFKRIA
>ID:YP_009005440.1 |[Enterobacter phage PG7]||_Enterobacter_phage_PG7_.gbk|base plate wedge com..|444|NC_023561(173276):94263-94706:1 ^GeneID:18502455^ Enterobacter phage PG7, complete genome.|neighbours:ID:YP_009005439.1(1),ID:YP_009005441.1(1)|neighbour_genes:baseplate wedge subu..,short tail fibers pr..|
MISVSSSKAGLKSRNADFLQYEIAPGSIDVMNTQPIGSNTISQKYKGVDFPNVQSAIEDVRGFAILPIGTIVINDTGVSPEGIQQIDDWTFTGTVAVDGKSEGESVLVDVYGFMVPALIGDTDTEFAAKVKLVLEDAITAGDVISSS
> |[Tevenvirinae Enterobacter_phage_myPSH1140]||_Enterobacter_phage_myPSH1140.gb|Phage baseplate wedg..|663|MG999954.1(172614):95357-96019:1 ^RAST2:fig|1198136.57.peg.198^ Tevenvirinae Enterobacter_phage_myPSH1140|neighbours:(1),(1)|neighbour_genes:hypothetical protein,hypothetical protein|
MISVSSSKAGLISRSAAFLQYEQAAGSIDVMNTQPVGSNTISQKYQGVEFPNVQSAIEDIRGFAILPIGSIVINDTGVSPEGIQQIDAWTFTGTVSVDGKNTGDSVLVDVYGFMVPATVGDTDTEFTAKAKTVLENAITAGEIISTVEVSSSAGNILNVKYIDNQQHVLPSYSSCGISVSASIQSPSKVGYGTWDLIGRQSLTFDGATSPTVLQYFKRVS
>ID:YP_009607121.1 |[Enterobacter phage phiEap-3]||_Enterobacter_phage_phiEap-3_.gbk|baseplate wedge subu..|669|NC_041980(175814):117901-118569:1 ^GeneID:40083127^ Enterobacter phage phiEap-3, complete genome.|neighbours:ID:YP_009607120.1(1),ID:YP_009607122.1(1)|neighbour_genes:baseplate wedge subu..,short tail fibers|
MAYNNISKTREGARVLSKEADYLQYDTYGKLPLIGGKRSIGEPNIDQTKRGVLYGNVQSAIDDLYTLIEQIPINGVVTMTEDAPPIAVQQVESVSFDGIVQNIDSDQEQAVVHVYGFPFIFDNGTNAATVCETAYNKFSEFVAAEKYFAEVNRKGVDGTILECRFIDSVPHPATNISENGIRQIGTIDVAAKNGYGSWVKLGSGFLPDVTPQVTVYYFKRIA
>ID:YP_009167974.1 |[Escherichia phage AR1]|AR1|_Enterobacteria_phage_AR1_DNA_.gbk|11|660|NC_027983(167435):87165-87824:1 ^GeneID:26041905^ Enterobacteria phage AR1 DNA, complete genome.|neighbours:ID:YP_009167973.1(1),ID:YP_009167975.1(1)|neighbour_genes:10,12|
MSLLNNKAGVISRLADFLGFRTKKNDISVMNNQPVGAVTISQIAKGFYDPNVESAINDVRNMAEQQVGAVLVNISGVSPTGVQQTDYWSFEGTVNDTSAKPGDTVIVNMFGIPVKATNGMTSIEFTSAVRTALQEMVAKFIAIDSFEDHPTIGNKIQVKYLDNQEHILEQYSDKGITFKQEIISPSKPGYGTWQLLGAQTVTLDSHTQPTVFYYFERIA
> |[Tevenvirinae _Enterobacteria_phage_ATK47]||_Enterobacteria_phage_ATK47.gb|baseplate wedge subu..|660|KT184309.1(170020):81087-81746:-1 ^RAST2:fig|1198136.68.peg.116^ Tevenvirinae _Enterobacteria_phage_ATK47|neighbours:(-1),(-1)|neighbour_genes:hypothetical protein,hypothetical protein|
MTVLNTKAGVISRHADFLNYRKNPAQIDVLNNQAVGSVTISQLARGFYDANVESAINDVHNMARADIGTVVTNTSGVSPEGAAQVDYWTFSGDVLDDTLDTGTPVVINVFGLAVKATIGMTDNELTAQVRIALQEAIANQIAISSYKDHPTEGNKLQVTYLDNQRHVLPTYASFGVTISQEILSEAKSGYGTWNLLGAQTVTLDNHDTPTVFYHFVRAS
> |[Tevenvirinae Enterobacteria_phage_ATK48]||_Enterobacteria_phage_ATK48.gb|baseplate wedge subu..|660|KT184310.1(169729):9591-10250:-1 ^RAST2:fig|1198136.55.peg.9^ Tevenvirinae Enterobacteria_phage_ATK48|neighbours:(-1),(-1)|neighbour_genes:hypothetical protein,hypothetical protein|
MTVLNTKAGVISRHADFLNYRKNPAQIDVLNNQAVGSVTISQLARGFYDANVESAINDVHNMARADIGTVVTNTSGVSPEGAAQVDYWTFSGDVLDDTLDTGTPVVINVFGLAVKATIGMTDNELTAQVRIALQEAIANQIAISSYKDHPTEGNKLQVTYLDNQRHVLPTYASFGVTISQEILSEAKSGYGTWNLLGAQTVTLDNHDTPTVFYHFVRAS
> |[Tevenvirinae Enterobacteria_phage_Aplg8]||_Enterobacteria_phage_Aplg8.gb|baseplate wedge subu..|660|KT184308.1(168496):32012-32671:1 ^RAST2:fig|1198136.66.peg.67^ Tevenvirinae Enterobacteria_phage_Aplg8|neighbours:(1),(1)|neighbour_genes:hypothetical protein,Phage straight tail ..|
MSLLNNKAGVISRLADFLGFRPKAGNIDVMNRQSVGSVTISQLAKGFYEPNVESAINDVHNFSIKDVGTIITNKTGVSPEGVSQTDYWAFSGTVTDDSLPPGSPVTVLVFGLPVSATTGMTAIEFVAKVRVALQEAIASFTAINSYKDHPTDGSKLEVTYLDNQKHVLSTYSTYGITISQEIISESKPGYGTWNLLGAQTVTLDNQQTPTVLYHFERTA
>ID:YP_007004289.1 |[Enterobacteria phage Bp7]||_Enterobacteria_phage_Bp7_.gbk|baseplate wedge subu..|666|NC_019500(168066):150229-150894:-1 ^GeneID:14007903^ Enterobacteria phage Bp7, complete genome.|neighbours:ID:YP_007004288.1(-1),ID:YP_007004290.1(-1)|neighbour_genes:short tail fibers,baseplate wedge subu..|
MTLTEMKSGLKSRLADYLELSYTSDKPTAVADQRPIGGPSANQTQKGVYFPTVQSAIDDIAFRTELPVNSVIITTENRAPGFIQQSDKITFTGSISSGGELGDPVIIKVFGLPVEVLVGDSSVLVASKVNDVFLDAIANSYILAETAIDALDQSTLNIKYNDYQNHIFSPYKQSGCTISHTIVQQPRAGYGKWEYLGNSTQSLAGGTVNGTIPLYYYKRLY
> |[Tevenvirinae _Enterobacteria_phage_CC31]||_Enterobacteria_phage_CC31.gb|Phage baseplate wedg..|663|NC_014662.1(165540):86828-87490:1 ^RAST2:fig|1198136.121.peg.172^ Tevenvirinae _Enterobacteria_phage_CC31|neighbours:(1),(1)|neighbour_genes:hypothetical protein,Phage straight tail ..|
MISVSSSKAGLKSRSAAFLQYELASGSIDVMNTQPLGSNTISQKYQGVDFPNVQSAIEDVRGFAILPIGSIVINDTGTSPEGIQQIDDWTFTGTVEFEGKTTGDSVLVDVYGFMVPALVGDTDTEFTAKVKTTLENAITAGEIISSVEVSSSAGNILNVKYIDNQEHVLPSYSSCGISISASIQSPSKVGYGSWELIGRQSLTFDGASAPTVLQYFKRMG
>ID:YP_009118830.1 |[Enterobacteria phage GEC-3S]||_Enterobacteria_phage_GEC-3S_.gbk|Putative baseplate w..|645|NC_025425(163424):79215-79859:1 ^GeneID:23301186^ Enterobacteria phage GEC-3S complete genome.|neighbours:ID:YP_009118829.1(1),ID:YP_009118831.1(1)|neighbour_genes:Putative baseplate w..,Putative short tail ..|
MISKTRSKASVFSSDAAFISYDPGSKDPVIGGSRPIGGVNVDQSRKGSYVSNVQSAIDDLYSLSMIRIGDVLVTTNSTPPQAAGQIETLSFSGSVNNQHNPDANKVFIDVLGYPFIVDVGSSGVSLCEKVTEKFTELMNKNIMFKEVKRKGSSNDQLEIHYIDSLEHPPTDINKYGITITGNVDSPARVGYGSWSRMGTEEKFGTTLYYFKRIA
> |[Tevenvirinae _Enterobacteria_phage_GiZh]||_Enterobacteria_phage_GiZh.gb|baseplate wedge subu..|660|KT184311.1(166514):137195-137854:1 ^RAST2:fig|1198136.122.peg.256^ Tevenvirinae _Enterobacteria_phage_GiZh|neighbours:(1),(1)|neighbour_genes:hypothetical protein,Phage straight tail ..|
MSLLNNKAGVISRLADFLGFRPKAGNIDVMNRQSVGSVTISQLAKGFYEPNVESAINDVHNFSIKDIGTIITNKTGVSPEGVSQTDYWAFSGTVTDDSLPPGSPVTVLVFGLPVSATTGMTAIEFVAKVRVALQEAIASFTAINSYKDHPTDGSKLEVTYLDNQKHVLSTYSTYGITISQEIISESKPGYGTWNLLGAQTVTLDNQQTPTVLYHFERTA
> |[Viruses Hx01]||_Enterobacteria_phage_HX01.gb|Phage baseplate wedg..|660|NC_018855.1(169158):13370-14029:-1 ^RAST2:fig|10239.59.peg.14^ Viruses Hx01|neighbours:(-1),(-1)|neighbour_genes:hypothetical protein,Phage baseplate wedg..|
MTVLNTKAGVISRHADFLNYRKNPAQIDVLNNQAVGSVTISQLARGFYDANVESAINDVHNMARADIGTVVTNTSGVSPEGAAQVDYWTFSGDVLDDTLDTGTPVVINVFGLAVKATIGMTDNELTAQVRIALQEAIANQIAISSYKDHPTEGNKLQVTYLDNQRHVLPTYASFGVTISQEILSEAKSGYGTWNLLGAQTVTLDNHDTPTVFYHFVRAS
>ID:YP_003734299.1 |[Enterobacteria phage IME08]||_Enterobacteria_phage_IME08_.gbk|11|702|NC_014260(172253):86826-87527:1 ^GeneID:9384459^ Enterobacteria phage IME08, complete genome.|neighbours:ID:YP_003734298.1(1),ID:YP_003734300.1(1)|neighbour_genes:10,12|
MYNRLSLGEDCVMTLTEMKSGLKSRLADFLEFSFTTNQPAAVAGQRPIGGPSANQTQKGVYYPTVQSAIDDIAFRAELPVNAVVTTTENRAPGFIQQSDKLTFSGSISSGGELGDTVIIKVFGLPVEVIVGDSSVLVASKVNDVFISAIADSYILAETSIDPLDQSTLNIKYNDYQNHIFEPFKQAGCTISQTIVQEPRAGYGYWEYLGSTTESMTGGTVNGTTTLYHYKRVS
>ID:YP_002922503.1 |[Enterobacteria phage JS10]||_Enterobacteria_phage_JS10_.gbk|11|666|NC_012741(171451):87195-87860:1 ^GeneID:7943553^ Enterobacteria phage JS10, complete genome.|neighbours:ID:YP_002922502.1(1),ID:YP_002922504.1(1)|neighbour_genes:10,12|
MTLTEMKSGLKSRLADYLELSYTSDKPTAVADQRPIGGPSANQTQKGVYFPTVQSAIDDIAFRTELPVNSVIITTENRAPGFIQQSDKITFTGSISSGGELGDPVIIKVFGLPVEVLVGDSSVLVASKVNDVFLDAIANSYILAETSIDALDQSTLNIKYNDYQNHIFSPYKQSGCTISHTIVQQPRAGYGKWEYLGNSTQSLAGGTVNGTIPLYYYKRLY
>ID:YP_001595286.1 |[Escherichia phage JS98]||_Enterobacteria_phage_JS98.gbk|11|666|NC_010105(170523):88263-88928:1 ^GeneID:5783782^ Enterobacteria phage JS98, complete genome.|neighbours:ID:YP_001595285.1(1),ID:YP_001595287.1(1)|neighbour_genes:10,12|
MTLTEMKSGLKSRLADYLELSYTSDKPTAVADQRPIGGPSANQTQKGVYFPTVQSAIDDIAFRTELPVNSVIITTENRAPGFIQQSDKITFTGSISSGGELGDPVIIKVFGLPVEVLVGDSSVLVASKVNDVFLDAIANSYILAETAIDALDQSTLNIKYNDYQNHIFSPYKQSGCTISHTIVQQPRAGYGKWEYLGNSTQSLAGGTVNGTIPLYYYKRLY
>ID:YP_002922221.1 |[Escherichia phage JSE]||_Enterobacteria_phage_JSE_.gbk|11|645|NC_012740(166418):81926-82570:1 ^GeneID:7943189^ Enterobacteria phage JSE, complete genome.|neighbours:ID:YP_002922220.1(1),ID:YP_002922222.1(1)|neighbour_genes:10,gp12 Short tail fibe..|
MISKTRSKASVFSSDAAFISYDPGSKDPIIGDIRPIGGLNVDQSRKGSFINNVQSAIDDLYSISMLNVGDVLVTTNSTPPEAAGQIETLSFTGTVTNKHDPAAKKVVIEVLGYPFVVNVGTSNVALCEMVTTKFTELKDKSILFSKVQRKGTGNDQIEIQYIDSNAHEATVVEKYGISVRGEINSPARYGYGAWSRLGTEEKFDSTLFYFKRIA
> |[Tevenvirinae _Enterobacteria_phage_Kha5h]||_Enterobacteria_phage_Kha5h.gb|baseplate wedge subu..|660|KT184312.1(167318):112106-112765:1 ^RAST2:fig|1198136.123.peg.211^ Tevenvirinae _Enterobacteria_phage_Kha5h|neighbours:(1),(1)|neighbour_genes:hypothetical protein,hypothetical protein|
MSLLNNKAGVISRLADFLGFRPKAGNIDVMNRQSVGSVTISQLAKGFYEPNVESAINDVHNFSIKDVGTIITNKTGVSPEGVSQTDYWAFSGTVTDDSLPPGSPVTVLVFGLPVSATTGMTAIEFVAKVRVALQEAIASFTAINSYKDHPTDGSKLEVTYLDNQKHVLSTYSTYGITISQEIISESKPGYGTWNLLGAQTVTLDNQQTPTVFYHFERTA
>ID:YP_001469490.1 |[Enterobacteria phage Phi1]||_Enterobacteria_phage_Phi1_.gbk|11|645|NC_009821(164270):78777-79421:1 ^GeneID:5602199^ Enterobacteria phage Phi1, complete genome.|neighbours:ID:YP_001469489.1(1),ID:YP_001469491.1(1)|neighbour_genes:10,12|
MISKTRSKASVFSSDAAFISYDPGSKDPVIGGSRPIGGVNVDQSRKGSYVSNVQSAIDDLYSLSMIRIGDVLVTTNSTPPQAAGQIETLSFSGSVNNQHNPDANKVLIDVLGYPFIVDVGSSGVSLCEKVTEKFTELMNKNIMFKEVKRKGSSNDQLEIHYIDSLEHPPTDISKYGITITGNVDSPARVGYGSWSRMGTEEKFGTTLYYFKRIA
>ID:YP_009202891.1 |[Escherichia phage QL01]||_Enterobacteria_phage_QL01.gbk|baseplate wedge subu..|666|NC_028847(170527):87075-87740:1 ^GeneID:26629879^ Enterobacteria phage QL01, complete genome.|neighbours:ID:YP_009202890.1(1),ID:YP_009202892.1(1)|neighbour_genes:baseplate wedge subu..,short tail fibers pr..|
MTLTEMKSGLKSRLADYLELSYTSDKPTAVADQRPIGGPSANQTQKGVYFPTVQSAIDDIAFRTELPVNSVIITTENRAPGFIQQSDKITFTGSISSGGELGDPVIIKVFGLPVEVLVGDSSVLVASKVNDVFLDAIANSYILAETAIDALDQSTLNIKYNDYQNHIFSPYKQSGCTISHTIVQQPRAGYGKWEYLGNSTQSLAGGTVNGTIPLYYYKRLY
>ID:AIT74251.1 |[Enterobacteria phage RB10]||_Enterobacteria_phage_RB10_.gbk|baseplate wedge subu..|660|KM606999(168401):85366-86025:1 ^^ Enterobacteria phage RB10, complete genome.|neighbours:ID:AIT74250.1(1),ID:AIT74252.1(1)|neighbour_genes:baseplate wedge subu..,short tail fiber|
MSLLNNKAGVISRLADFLGFRTKKNDISVMNNQPVGAVTISQIAKGFYDPNVESAINDVRNMAEQQVGAVLVNISGVSPTGVQQTDYWSFEGTVTDTSAKPGDPVIVNMFGIPVKATNGMTSIEFTSAVRTALQEMVVKFIAIDSFEDHPTIGNKIQVKYLDNQEHILEQYSDKGITFKQEIISPSKPGYGTWQLLGAQTVTLDSHTQPTVFYYFERIA
>ID:YP_002854493.1 |[Escherichia virus RB14]||_Enterobacteria_phage_RB14_.gbk|11|660|NC_012638(165429):86034-86693:1 ^GeneID:7803909^ Enterobacteria phage RB14, complete genome.|neighbours:ID:YP_002854492.1(1),ID:YP_002854494.1(1)|neighbour_genes:10,12|
MSLLNNKAGVISRLADFLGFRTKKNDISVMNNQPVGAVTISQIAKGFYDPNVESAINDVRNMAEQQVGAVLVNISGVSPTGVQQTDYWSFEGTVTDTSAKPGDPVIVNMFGIPVKATNGMTSIEFTSAVRTALQEMVVKFIAIDSFEDHPTIGNKIQVKYLDNQEHILEQYSDKGITFKQEIISPSKPGYGTWQLLGAQTVTLDSHTQPTVFYYFERIA
> |[Tevenvirinae _Enterobacteria_phage_RB16]||_Enterobacteria_phage_RB16.gb|baseplate wedge subu..|663|NC_014467.1(176788):117753-118415:1 ^RAST2:fig|1198136.103.peg.209^ Tevenvirinae _Enterobacteria_phage_RB16|neighbours:(1),(1)|neighbour_genes:baseplate wedge subu..,tail fibers protein|
MTQFISKTREGAKVPSREADFLQYEMGTKDPLIGGKRTIGGANVDQLRKGVDYPNVQSAIDDLYTLSQQIPINGVIMMTEDSPPTAVQQVETITFDGTVQNTDPDQTKATIHVYGFPFVFDNTTNASTVCETVYNKFTEFVNDEKYFDLVTRKGLNGEILEVRFIDCVPHPVTNTTENGISMVGTIDVQARSGYGTWSKLGEVDLAVTPAVPIFYFKRIA
>ID:AXF42467.1 |[Enterobacteria phage RB18]||_Enterobacteria_phage_RB18_.gbk|baseplate wedge subu..|660|MH553563(166677):87012-87671:1 ^^ Enterobacteria phage RB18, complete genome.|neighbours:ID:AXF42466.1(1),ID:AXF42468.1(1)|neighbour_genes:baseplate wedge subu..,short tail fibers pr..|
MSLLNNKAGVISRLADFLGFRPKAGNIDVMNRQSVGSVTISQLAKGFYEPNVESAINDVHNFSIKDVGTIITNKTGVSPEGVSQTDYWAFSGTVTDDSLPPGSPVTVLVFGLPVSATTGMTAIEFVAKVRVALQEAIASFTAINSYKDHPTDGSKLEVTYLDNQKHVLSTYSTYGITISQEIISESKPGYGTWNLLGAQTVTLDNQQTPTVFYHFERTA
>ID:YP_009102362.1 |[Enterobacteria phage RB27]||_Enterobacteria_phage_RB27_.gbk|baseplate wedge subu..|660|NC_025448(165179):85738-86397:1 ^GeneID:22113146^ Enterobacteria phage RB27, complete genome.|neighbours:ID:YP_009102361.1(1),ID:YP_009102363.1(1)|neighbour_genes:baseplate wedge subu..,short tail fiber|
MSLLNNKAGVISRLADFLGFRTKKNDISVMNNQPVGAVTISQIAKGFYDPNVESAINDVRNMAEQQVGAVLINISGVSPTGVQQTDYWSFEGTVTDTSAKPGDPVIVNMFGIPVKATNGMTSIEFTSAVRIALQEMVAKFIAIDSFEDHPTIGNKIQVKYLDNQEHILEQYSDKGITFKQEIISPSKPGYGTWQLLGAQTVTLDSHTQPTVFYYFERIA
>ID:AIT74797.1 |[Enterobacteria phage RB33]||_Enterobacteria_phage_RB33_.gbk|baseplate wedge subu..|660|KM607001(166007):87576-88235:1 ^^ Enterobacteria phage RB33, complete genome.|neighbours:ID:AIT74796.1(1),ID:AIT74798.1(1)|neighbour_genes:baseplate wedge subu..,short tail fiber|
MSLLNNKAGVISRLADFLGFRTKKNDISVMNNQPVGAVTISQIAKGFYDPNVESAINDVRNMAEQQVGAVLVNISGVSPTGVQQTDYWSFEGTVTDTSAKPGDPVIVNMFGIPVKATNGMTSIEFTSAVRIALQEMVAKFIAIDSFEDHPTIGNKIQVKYLDNQEHILEQYSDKGITFKQEIISPSKPGYGTWQLLGAQTVTLDSHTQPTVFYYFERIA
>ID:YP_009098542.1 |[Escherichia phage RB3]||_Enterobacteria_phage_RB3_.gbk|baseplate wedge subu..|660|NC_025419(168402):85367-86026:1 ^GeneID:22113906^ Enterobacteria phage RB3, complete genome.|neighbours:ID:YP_009098541.1(1),ID:YP_009098543.1(1)|neighbour_genes:baseplate wedge subu..,short tail fiber|
MSLLNNKAGVISRLADFLGFRTKKNDISVMNNQPVGAVTISQIAKGFYDPNVESAINDVRNMAEQQVGAVLVNISGVSPTGVQQTDYWSFEGTVTDTSDKPGDPVIVNMFGIPVKATNGMTSIEFTSAVRTALQEMVVKFIAIDSFEDHPTIGNKIQVKYLDNQEHILEQYSDKGITFKQEIISPSKPGYGTWQLLGAQTVTLDSHTQPTVFYYFERIA
> |[Tevenvirinae _Enterobacteria_phage_RB43]||_Enterobacteria_phage_RB43.gb|baseplate wedge subu..|663|NC_007023.1(180500):119111-119773:1 ^RAST2:fig|1198136.102.peg.228^ Tevenvirinae _Enterobacteria_phage_RB43|neighbours:(1),(1)|neighbour_genes:baseplate wedge subu..,tail fibers protein|
MTQFISKTREGAKVPSREADFLQYEMGTKDPLIGGKRTIGGANVDQLRKGVDYPNVQSAIDDLYTLSQQIPINGVIMMTEDSPPTAVQQVETITFDGTVQNTDPDQTKATIHVYGFPFVFDNTTNASTVCETVYNKFTEFVNDEKYFDLVTRKGLNGEILEVRFIDCVPHPVTNTTENGISMVGTIDVQARSGYGTWSKLGEVDLAVTPAVPIFYFKRIA
>ID:NP_891717.1 |[Enterobacteria phage RB49]||_Enterobacteria_phage_RB49_.gbk|11|645|NC_005066(164018):78035-78679:1 ^GeneID:1725541^ Enterobacteria phage RB49, complete genome.|neighbours:ID:NP_891716.1(1),ID:NP_891718.1(1)|neighbour_genes:10,gp12 Short tail fibe..|
MISKTRSKASVFSSDAAFISYDPGSKDPVIGGSRPIGGVNVDQSRKGSYVSNVQSAIDDLYSLSMIRIGDVLVTTNSTPPQAAGQIETLSFSGSVNNQHNPDANKVLIDVLGYPFIVDVGSSGVSLCEKVTEKFTELMNKNIMFKEVKRKGSSNDQLEIHYIDSLEHPPTDINKYGITITGNVDSPARVGYGSWSRMGTEEKFGTTLYYFKRIA
>ID:ACP31078.1 |[Enterobacteria phage RB51]||_Enterobacteria_phage_RB51_.gbk|11|660|FJ839693(168394):89387-90046:1 ^^ Enterobacteria phage RB51, complete genome.|neighbours:ID:ACP31077.1(1),ID:ACP31079.1(1)|neighbour_genes:10,12|
MSLLNNKAGVISRLADFLGFRTKKNDISVMNNQPVGAVTISQIAKGFYDPNVESAINDVRNMAEQQVGAVLVNISGVSPTGVQQTDYWSFEGTVTDTSAKPGDPVIVNMFGIPVKATNGMTSIEFTSAVRTALQEMVAKFIAIDSFEDHPTIGNKIQVKYLDNQEHILEQYSDKGITFKQEIISPSKPGYGTWQLLGAQTVTLDSHTQPTVFYYFERIA
>ID:AIT75068.1 |[Enterobacteria phage RB55]||_Enterobacteria_phage_RB55_.gbk|baseplate wedge subu..|660|KM607002(168896):89837-90496:1 ^^ Enterobacteria phage RB55, complete genome.|neighbours:ID:AIT75067.1(1),ID:AIT75069.1(1)|neighbour_genes:baseplate wedge subu..,short tail fiber|
MSLLNNKAGVISRLADFLGFRPKTGDIDVMNRQSVGSVTISQLAKGFYEPNIESAINDVHNFSIKDVGTIITNKTGVSPEGVSQTDYWAFSGTVTDDSLPPGSPITVLVFGLPVSATTGMTAIEFVAKVRVALQEAIASFTAINSYKDHPTDGSKLEVTYLDNQKHVLSTYSTYGITISQEIISESKPGYGTWNLLGAQTVTLDNQQTPTVFYHFERTA
>ID:AIT75341.1 |[Enterobacteria phage RB59]||_Enterobacteria_phage_RB59_.gbk|baseplate wedge subu..|660|KM607003(168966):89850-90509:1 ^^ Enterobacteria phage RB59, complete genome.|neighbours:ID:AIT75340.1(1),ID:AIT75342.1(1)|neighbour_genes:baseplate wedge subu..,short tail fiber|
MSLLNNKAGVISRLADFLGFRPKTGDIDVMNRQSVGSVTISQLAKGFYEPNIESAINDVHNFSIKDVGTIITNKTGVSPEGVSQTDYWAFSGTVTDDSLPPGSPITVLVFGLPVSATTGMTAIEFVAKVRVALQEAIASFTAINSYKDHPTDGSKLEVTYLDNQKHVLSTYSTYGITISQEIISESKPGYGTWNLLGAQTVTLDNQQTPTVFYHFERTA
>ID:AIT73164.1 |[Enterobacteria phage RB5]||_Enterobacteria_phage_RB5_.gbk|baseplate wedge subu..|660|KM606995(168394):85359-86018:1 ^^ Enterobacteria phage RB5, complete genome.|neighbours:ID:AIT73163.1(1),ID:AIT73165.1(1)|neighbour_genes:baseplate wedge subu..,short tail fiber|
MSLLNNKAGVISRLADFLGFRTKKNDISVMNNQPVGAVTISQIAKGFYDPNVESAINDVRNMAEQQVGAVLVNISGVSPTGVQQTDYWSFEGTVTDTSDKPGDPVIVNMFGIPVKATNGMTSIEFTSAVRTALQEMVVKFIAIDSFEDHPTIGNKIQVKYLDNQEHILEQYSDKGITFKQEIISPSKPGYGTWQLLGAQTVTLDSHTQPTVFYYFERIA
>ID:AIT75620.1 |[Enterobacteria phage RB68]||_Enterobacteria_phage_RB68_.gbk|baseplate wedge subu..|660|KM607004(168401):89387-90046:1 ^^ Enterobacteria phage RB68, complete genome.|neighbours:ID:AIT75619.1(1),ID:AIT75621.1(1)|neighbour_genes:base plate wedge com..,short tail fiber|
MSLLNNKAGVISRLADFLGFRTKKNDISVMNNQPVGAVTISQIAKGFYDPNVESAINDVRNMAEQQVGAVLVNISGVSPTGVQQTDYWSFEGTVTDTSAKPGDPVIVNMFGIPVKATNGMTSIEFTSAVRTALQEMVAKFIAIDSFEDHPTIGNKIQVKYLDNQEHILEQYSDKGITFKQEIISPSKPGYGTWQLLGAQTVTLDSHTQPTVFYYFERIA
>ID:NP_861862.1 |[Enterobacteria phage RB69]||_Enterobacteria_phage_RB69_.gbk|11|660|NC_004928(167560):92622-93281:1 ^GeneID:1494288^ Enterobacteria phage RB69, complete genome.|neighbours:ID:NP_861861.1(1),ID:NP_861863.1(1)|neighbour_genes:10,gp12 Short tail fibe..|
MTILNTKAGVISREADFLGFRKNPTQIDILNNQGVGSVTISQLAKGFYDDNVESAINDVHNIARADVGTVTINTSGVSPEGTSQVDYWSFSGSVTDPSLPDGSPVIVKVYGLPVNATVGMTADEFVVQLRTTLRNAISDQLAIAEYKDDPTVGTKLQITYLDNQRHVLPTYSSYGITVSQEIVSQAKSGYGTWNLLGAQTITLDSHTSPTTFYYFVRTA
>ID:AIT73435.1 |[Enterobacteria phage RB6]||_Enterobacteria_phage_RB6_.gbk|baseplate wedge subu..|660|KM606996(168394):85359-86018:1 ^^ Enterobacteria phage RB6, complete genome.|neighbours:ID:AIT73434.1(1),ID:AIT73436.1(1)|neighbour_genes:baseplate wedge subu..,short tail fiber|
MSLLNNKAGVISRLADFLGFRTKKNDISVMNNQPVGAVTISQIAKGFYDPNVESAINDVRNMAEQQVGAVLVNISGVSPTGVQQTDYWSFEGTVTDTSAKPGDPVIVNMFGIPVKATNGMTSIEFTSAVRTALQEMVVKFIAIDSFEDHPTIGNKIQVKYLDNQEHILEQYSDKGITFKQEIISPSKPGYGTWQLLGAQTVTLDSHTQPTVFYYFERIA
>ID:AIT73706.1 |[Enterobacteria phage RB7]||_Enterobacteria_phage_RB7_.gbk|baseplate wedge subu..|660|KM606997(168395):85360-86019:1 ^^ Enterobacteria phage RB7, complete genome.|neighbours:ID:AIT73705.1(1),ID:AIT73707.1(1)|neighbour_genes:baseplate wedge subu..,short tail fiber|
MSLLNNKAGVISRLADFLGFRTKKNDISVMNNQPVGAVTISQIAKGFYDPNVESAINDVRNMAEQQVGAVLVNISGVSPTGVQQTDYWSFEGTVTDTSAKPGDPVIVNMFGIPVKATNGMTSIEFTSAVRTALQEMVVKFIAIDSFEDHPTIGNKIQVKYLDNQEHILEQYSDKGITFKQEIISPSKPGYGTWQLLGAQTVTLDSHTQPTVFYYFERIA
>ID:AIT73978.1 |[Enterobacteria phage RB9]||_Enterobacteria_phage_RB9.gbk|baseplate wedge subu..|660|KM606998(168395):85360-86019:1 ^^ Enterobacteria phage RB9, complete genome.|neighbours:ID:AIT73977.1(1),ID:AIT73979.1(1)|neighbour_genes:baseplate wedge subu..,short tail fiber|
MSLLNNKAGVISRLADFLGFRTKKNDISVMNNQPVGAVTISQIAKGFYDPNVESAINDVRNMAEQQVGAVLVNISGVSPTGVQQTDYWSFEGTVTDTSAKPGDPVIVNMFGIPVKATNGMTSIEFTSAVRTALQEMVVKFIAIDSFEDHPTIGNKIQVKYLDNQEHILEQYSDKGITFKQEIISPSKPGYGTWQLLGAQTVTLDSHTQPTVFYYFERIA
>ID:ADJ39876.1 |[Enterobacteria phage T4T]||_Enterobacteria_phage_T4T_.gbk|11|660|HM137666(168920):89872-90531:1 ^^ Enterobacteria phage T4T, complete genome.|neighbours:ID:ADJ39875.1(1),ID:ADJ39877.1(1)|neighbour_genes:10,12|
MSLLNNKAGVISRLADFLGFRPKTGDIDVMNRQSVGSVTISQLAKGFYEPNIESAINDVHNFSIKDVGTIITNKTGVSPEGVSQTDYWAFSGTVTDDSLPPGSPITVLVFGLPVSATTGMTAIEFVAKVRVALQEAIASFTAINSYKDHPTDGSKLEVTYLDNQKHVLSTYSTYGITISQEIISESKPGYGTWNLLGAQTVTLDNQQTPTVFYHFERTA
>ID:NP_049769.1 |[Escherichia virus T4]||_Enterobacteria_phage_T4_.gbk|11|660|NC_000866(168903):89893-90552:1 ^GeneID:1258638^ Enterobacteria phage T4, complete genome.|neighbours:ID:NP_049768.1(1),ID:NP_049770.1(1)|neighbour_genes:10,12|
MSLLNNKAGVISRLADFLGFRPKTGDIDVMNRQSVGSVTISQLAKGFYEPNIESAINDVHNFSIKDVGTIITNKTGVSPEGVSQTDYWAFSGTVTDDSLPPGSPITVLVFGLPVSATTGMTAIEFVAKVRVALQEAIASFTAINSYKDHPTDGSKLEVTYLDNQKHVLSTYSTYGITISQEIISESKPGYGTWNLLGAQTVTLDNQQTPTVFYHFERTA
> |[Tevenvirinae _Enterobacteria_phage_T4_strain_wild]||_Enterobacteria_phage_T4_strain_wild.gb|baseplate wedge subu..|660|KJ477684.1(168922):89874-90533:1 ^RAST2:fig|1198136.58.peg.171^ Tevenvirinae _Enterobacteria_phage_T4_strain_wild|neighbours:(1),(1)|neighbour_genes:hypothetical protein,hypothetical protein|
MSLLNNKAGVISRLADFLGFRPKTGDIDVMNRQSVGSVTISQLAKGFYEPNIESAINDVHNFSIKDVGTIITNKTGVSPEGVSQTDYWAFSGTVTDDSLPPGSPITVLVFGLPVSATTGMTAIEFVAKVRVALQEAIASFTAINSYKDHPTDGSKLEVTYLDNQKHVLSTYSTYGITISQEIISESKPGYGTWNLLGAQTVTLDNQQTPTVFYHFERTA
> |[Tevenvirinae _Enterobacteria_phage_T6]||_Enterobacteria_phage_T6.gb|baseplate wedge subu..|660|MH550421.1(168706):84922-85581:1 ^RAST2:fig|1198136.104.peg.157^ Tevenvirinae _Enterobacteria_phage_T6|neighbours:(1),(1)|neighbour_genes:hypothetical protein,hypothetical protein|
MSLLNNKAGVISRLADFLGFRPKTGDIDVMNRQSVGSVTISQLAKGFYEPNVESAINDVHNFSIKDVGTIITNKTGVSPEGVSQTDYWAFSGTVTDDSLPPGSPVTVLVFGLPVSATTGMTAIEFVAKVRVALQEAIASFTAINSYKDHPTDGSKLEVTYLDNQKHVLSTYSTYGITISQEIISESKPGYGTWNLLGAQTVTLDNQQTPTVFYHFERTA
>ID:YP_004063854.1 |[Escherichia phage vB_EcoM_VR7]||_Enterobacteria_phage_vB_EcoM-VR7_.gbk|11|666|NC_014792(169285):85510-86175:1 ^GeneID:10021398^ Enterobacteria phage vB_EcoM-VR7, complete genome.|neighbours:ID:YP_004063853.1(1),ID:YP_004063855.1(1)|neighbour_genes:10,12|
MTTLTNKKASVISRHAGYLQFDYTTTDSTAVAGNRYIGGPSANQTNDGVFYPTVQSAIDDIAFRAELPVGSIITRHENTAPGFISQSDKIKFTGSISGETLGATVLIKVFGFPVEVIVGDSSVLVASKVNDVLLTAISQGLILAETAIDALDQSILNITYNDYQNHIFESKSQYGCVMEQTIVQQPRAGYGQWEYLGAQDVTLQGGSVNGPTSLYYYKRVY
>ID:YP_006986711.1 |[Escherichia phage vB_EcoM_ACG-C40]||_Enterobacteria_phage_vB_EcoM_ACG-C40_.gbk|baseplate wedge comp..|660|NC_019399(167396):87551-88210:1 ^GeneID:13997984^ Enterobacteria phage vB_EcoM_ACG-C40, complete genome.|neighbours:ID:YP_006986710.1(1),ID:YP_006986712.1(1)|neighbour_genes:baseplate wedge subu..,short tail fibers|
MSLLNNKAGVISRLADFLGFRTKKNDISIMNNQPVGAVTISQISKGFYDSNVESAINDVRNMAEQPVGAVLVNISGVSPTGVQQTDYWSFEGTVTDTSVKSGDPVIVNMFGIPVKATNGMTSIEFTSAVRIALQEMVVKFIAIDSFEDHPTIGNKIQVKYLDNQEHILEQYSDKGITFKQEIISPSKPGYGTWQLLGAQTVTLDSHTQPTVFYYFERVA
>ID:AWD91522.1 |[Enterobacteria phage vB_EcoM_IME339]||_Enterobacteria_phage_vB_EcoM_IME339_.gbk|baseplate wedge subu..|660|MH051915(164366):80948-81607:-1 ^^ Enterobacteria phage vB_EcoM_IME339, complete genome.|neighbours:ID:AWD91521.1(-1),ID:AWD91523.1(-1)|neighbour_genes:short tail fibers,baseplate wedge subu..|
MSLLNNKAGVISRLADFLGFRPKTGDIDVMNRQSVGSVTISQLAKGFYEPNVESAINDVHNFSIKDVGTIITNKTGVSPEGVSQTDYWAFSGTVTDDSLPPGSPVTVLVFGLPVSATTGMTAIEFVAKVRVALQEAIASFTAINSYKDHPTDGSKLEVTYLDNQKHVLSTYSTYGITISQEIISESKPGYGTWNLLGAQTVTLDNQQTPIVLYHFERTA
>ID:AWD91778.1 |[Enterobacteria phage vB_EcoM_IME340]||_Enterobacteria_phage_vB_EcoM_IME340_.gbk|baseplate wedge comp..|660|MH051916(165549):81237-81896:-1 ^^ Enterobacteria phage vB_EcoM_IME340, complete genome.|neighbours:ID:AWD91777.1(-1),ID:AWD91779.1(-1)|neighbour_genes:short tail fibers,baseplate wedge comp..|
MSLLNNKAGVISRLADFLGFRTKKNDISVMNNQPVGAVTISQIAKGFYDPNVESAINDVRNMAEQQVGAVLVNISGVSPTGVQQTDYWSFEGTVNDTSAKPGDPVIVNMFGIPVKATNGMTSIEFTSAVRTALQEMVAKFIAIDSFEDHPTIGNKIQVKYLDNQEHILEQYSDKGITFKQEIISPSKPGYGTWQLLGAQTVTLDSHTQPTVFYYFERIA
>ID:YP_009207350.1 |[Escherichia phage vB_EcoM_VR20]||_Enterobacteria_phage_vB_EcoM_VR20.gbk|baseplate wedge subu..|666|NC_028894(170336):88532-89197:1 ^GeneID:26633849^ Enterobacteria phage vB_EcoM_VR20, complete genome.|neighbours:ID:YP_009207349.1(1),ID:YP_009207351.1(1)|neighbour_genes:baseplate wedge subu..,short tail fibers pr..|
MTTLTNKKAGVISRHAGYLQFDYTTTDSTAVAGNRYIGGPSANQTNDGVFYPTVQSAIDDIAFRAELPVGSIITRHENTAPGFISQSDKIKFTGSISGENLGETVLIKVFGFPVEVIVGDSSVLVASKVNDVLLTAISQGMIISATAIDALDQSILNITYNDYQNHIFAPTTQYGCVMEQTIVQQPRSGYGQWEYLGAQDVVLQGGSVNGPTSLYHYKRVY
>ID:YP_009209916.1 |[Escherichia phage vB_EcoM_VR25]||_Enterobacteria_phage_vB_EcoM_VR25_.gbk|baseplate wedge subu..|666|NC_028925(170822):87711-88376:1 ^GeneID:26636336^ Enterobacteria phage vB_EcoM_VR25, complete genome.|neighbours:ID:YP_009209915.1(1),ID:YP_009209917.1(1)|neighbour_genes:baseplate wedge subu..,short tail fibers pr..|
MTTLTNKKASVISRQAGYLQFDYTTTDSTAVAGNRYIGGPSANQTNDGVFYPTVQSAIDDIAFRAELPVGSIITRHENTAPGFISQSDKIKFTGSISGETLGATVLIKVFGFPVEVIVGDSSVLVASKVNDVLLTAISQGLILAETAIDALDQSILNITYNDYQNHIFESKSQYGCVMEQTIVQQPRAGYGQWEYLGAQDVTLQGGSVNGPTSLYYYKRVY
>ID:YP_009214006.1 |[Escherichia phage vB_EcoM_VR26]||_Enterobacteria_phage_vB_EcoM_VR26_.gbk|baseplate wedge subu..|666|NC_028957(171541):85918-86583:1 ^GeneID:26640462^ Enterobacteria phage vB_EcoM_VR26, complete genome.|neighbours:ID:YP_009214005.1(1),ID:YP_009214007.1(1)|neighbour_genes:baseplate wedge subu..,short tail fiber pro..|
MKTLTNKKAGVISRHASYLEFQNTSKNITAVMGQRAIGGPSATQTTEGIFYPTVQSAIDDIAFRYELPVGSVITNTNNLSPAAISQSDKIKFTGSISGAGVGDTVLFFIFGIPVEVIVGDSAVLVASKVNDALLTAVADSLIVSSSAIDSVDQSILNITYNDYQNHNFAPFAQYGCTLSQTITQQPRGGYGSWEYLGTSTQTLSGGSANGTISLYHYKRVS
>ID:YP_009205852.1 |[Enterobacteria phage vB_EcoM_VR5]||_Enterobacteria_phage_vB_EcoM_VR5.gbk|baseplate wedge subu..|666|NC_028881(170473):85703-86368:1 ^GeneID:26632465^ Enterobacteria phage vB_EcoM_VR5, complete genome.|neighbours:ID:YP_009205851.1(1),ID:YP_009205853.1(1)|neighbour_genes:baseplate wedge subu..,short tail fibers pr..|
MTLTEMKSGLKSRLADYLELSYTSDKPTAVADQRPIGGPSANQTQKGVYFPTVQSAIDDIAFRAELPVNSVIITTENRAPGFIQQSDKITFTGSISSGGELGDPVIIKVFGLPVEVIVGDSSVLVASKVNDVFLDAIANSYILAETAIDALDQSTLNIKYNDYQNHIFSPYKQSGCTISHTIVQQPRSGYGKWEYLGNSTQSLAGGTVNGTIPLYYYKRLY
> |[Tevenvirinae _Erwinia_phage_Cronus]||_Erwinia_phage_Cronus.gb|hypothetical protein|687|MH059636.2(175774):88461-89147:1 ^RAST2:fig|1198136.105.peg.198^ Tevenvirinae _Erwinia_phage_Cronus|neighbours:(1),(1)|neighbour_genes:baseplate wedge subu..,Phage straight tail ..|
MTKIFSKTREGAKVYSREADYLEYRQDSDPLIANTNDIGSVSTDQLELGVEYPTIQGAIQDLKTVAVGNIGDVKINTTGNMPGAVSQVGSVQFTGSVNIINTNYDPENPVELKQIITILGVPVEIIQGETADQVAVKFVAAAQEYETKGIVFTQIQQSSSDPTVVEFVHADYRVHSYTDFLKYGLTATFTVSSPPQNGQGSWVLLGQESKTFTGATDPVTLYYYKRYA
>ID:YP_009592798.1 |[Escherichia coli O157 typing phage 3]||_Escherichia_coli_O157_typing_phage_3_.gbk|baseplate wedge prot..|660|NC_041863(168733):58654-59313:-1 ^GeneID:40068292^ Escherichia coli O157 typing phage 3, complete genome.|neighbours:ID:YP_009592797.1(-1),ID:YP_009592799.1(-1)|neighbour_genes:short tail fiber pro..,hypothetical protein|
MTVLNTKAGVISRHADFLNYRKNPDQIDVLNNQAVGSVTISQLARGFYDANVESAINDVHNMARADIGTVVTNTSGVSPEGTAQVDYWTFSGDVLDDTLAPGTPVVINVFGLAVKATIGMTDNELTAQVRIALQEAIANQIAISSYKDHPSEGNKLQVTYLDNQRHVLPTYASFGVTISQEILSEAKSGYGTWNLLGAQTVTLDNHNTPTVFYHFVRAS
>ID:YP_009593158.1 |[Escherichia coli O157 typing phage 6]||_Escherichia_coli_O157_typing_phage_6_.gbk|baseplate wedge prot..|660|NC_041864(160570):101248-101907:1 ^GeneID:40068655^ Escherichia coli O157 typing phage 6, complete genome.|neighbours:ID:YP_009593157.1(1),ID:YP_009593159.1(1)|neighbour_genes:hypothetical protein,short tail fiber pro..|
MTVLNTKAGVISRHADFLNYRKNPDQIDVLNNQAVGSVTISQLARGFYDANVESAINDVHNMARADIGTVVTNTSGVSPEGTAQVDYWTFSGDVLDDTLAPGTPVVINVFGLAVKATIGMTDNELTAQVRIALQEAIANQIAISSYKDHPSEGNKLQVTYLDNQRHVLPTYASFGVTISQEILSEAKSGYGTWNLLGAQTVTLDNHNTPTVFYHFVRAS
>ID:YP_009225095.1 |[Escherichia phage APCEc01]||_Escherichia_phage_APCEc01_.gbk|baseplate wedge subu..|660|NC_029091(168771):92563-93222:-1 ^GeneID:26796048^ Escherichia phage APCEc01, complete genome.|neighbours:ID:YP_009225094.1(-1),ID:YP_009225096.1(-1)|neighbour_genes:putative short tail ..,baseplate wedge subu..|
MTVLNTKAGVISRHADFLNYRKNPAQIDVLNNQAVGSVTISQLARGFYDANVESAINDVHNMARADIGTVVTNTSGVSPEGTAQVDYWTFSGDVLDDTLAPGTPVVINVFGLAVKATIGMTDNELTAQVRIALQEAIANQIAISSYKDHPSEGNKLQVTYLDNQRHVLPTYASFGVTISQEILSEAKSGYGTWNLLGAQTVTLDNHDTPTVFYHFVRAS
> |[Tevenvirinae _Escherichia_phage_AnYang]||_Escherichia_phage_AnYang.gb|Phage baseplate wedg..|666|MK234886.1(169215):56417-57082:1 ^RAST2:fig|1198136.106.peg.119^ Tevenvirinae _Escherichia_phage_AnYang|neighbours:(1),(1)|neighbour_genes:baseplate wedge subu..,Phage straight tail ..|
MTLTEMKSGLKSRLADFLEFSFTTNQPAAVAGQRPIGGPSANQTQKGVYYPTVQSAIDDIAFRAELPVNAVVTTTENRAPGFIQQSDKLTFSGSISSGGELGDTVIIKVFGLPVEVIVGDSSVLVASKVNDAFISAIADSYILAETSIDPLDQSTLNIKYNDYQNHIFEPFKQAGCTISQTIVQEPRAGYGYWEYLGSTTESMTGGTVNGTTTLYHYKRVS
> |[Tevenvirinae Escherichia_phage_CF2]||_Escherichia_phage_CF2.gb|baseplate wedge subu..|660|NC_041919.1(168188):70275-70934:-1 ^RAST2:fig|1198136.52.peg.97^ Tevenvirinae Escherichia_phage_CF2|neighbours:(-1),(-1)|neighbour_genes:Phage straight tail ..,hypothetical protein|
MSLLNNKAGVISRLADFLGFRTKKNDISVMNNQPVGAVTISQIAKGFYDPNVESAINDVRNMAEQPVGAVLVNISGVSPTGVQQTDYWSFEGTVTDTSVKSGDPVIVNMFGIPVKATNGMTSIEFTSAVRIALQEMVVKFIAIDSFEDHPTIGNKIQVKYLDNQEHILEQYSDKGITFKQEIISPSKPGYGTWQLLGAQTVTLDSHTQPTVFYYFERVA
>ID:QBO61167.1 |[Escherichia phage D5505]||_Escherichia_phage_D5505_.gbk|putative baseplate w..|660|MK327929(168049):87874-88533:1 ^^ Escherichia phage D5505, complete genome.|neighbours:ID:QBO61166.1(1),ID:QBO61168.1(1)|neighbour_genes:putative baseplate w..,long tail fiber, pro..|
MSLLNNKAGVISRLADFLGFRTKKNDISVMNNQPVGAVTISQISKGFYDSNVESAINDVRNMAEQPVGAVLVNISGVSPTGVQQTDYWSFEGTVTDTSVKSGDPVIVNMFGIPVKATNGMTSIEFTSAVRIALQEMVVKFIAIDSFEDHPTIGNKIQVKYLDNQEHILEQYSDKGITFKQEIISPSKPGYGTWQLLGAQTVTLDSHTQPTVFYYFERVA
> |[Tevenvirinae Escherichia_phage_ECD7]||_Escherichia_phage_ECD7.gb|Phage baseplate wedg..|645|NC_041936.1(164706):80419-81063:1 ^RAST2:fig|1198136.56.peg.154^ Tevenvirinae Escherichia_phage_ECD7|neighbours:(1),(1)|neighbour_genes:baseplate wedge subu..,hypothetical protein|
MISKTRSKASVFSSDAAFISYDPGSKDPVIGGSRPIGGVNVDQSRKGSYVNNVQSAIDDLYSLSMIRIGDVLVTTNSTAPQSAGQIETLTFAGSVNNQHNPEAKKVLIDVLGYPFIVDVGSSGVSLCEKVTEKFTELMNKNIMFKEVKRKGSSNDQLEIHYIDSLEHQPTDINKYGITITGNVDSPARVGYGSWSRMGTEEKFGTTLYYFKRIA
>ID:YP_009102629.1 |[Escherichia phage ECML-134]||_Escherichia_phage_ECML-134_.gbk|baseplate wedge prot..|660|NC_025449(166783):86896-87555:1 ^GeneID:22111812^ Escherichia phage ECML-134, complete genome.|neighbours:ID:YP_009102628.1(1),ID:YP_009102630.1(1)|neighbour_genes:baseplate wedge prot..,tail fiber protein|
MSLLNNKAGVISRLADFLGFRTKKNDISVMNNQPVGAVTISQIAKGFYDPNVESAINDVRNMAEQQVGAVLVNISGVSPTGVQQTDYWSFEGTVTDTSAKPGDPVIVNMFGIPVKATNGMTSIEFTSAVRTALQEMVAKFIAIDSFEDHPTIGNKIQVKYLDNQEHILEQYSDKGITFKQEIISPSKPGYGTWQLLGAQTVTLDSHTQPTVFYYFERIA
> |[Tevenvirinae Escherichia_phage_EcWhh-1]||_Escherichia_phage_EcWhh-1.gb|Phage baseplate wedg..|666|MH791409.1(170524):149975-150640:1 ^RAST2:fig|1198136.71.peg.275^ Tevenvirinae Escherichia_phage_EcWhh-1|neighbours:(1),(1)|neighbour_genes:baseplate wedge subu..,hypothetical protein|
MTLTEMKSGLKSRLADYLELSYTSDKPTAVADQRPIGGPSANQTQKGVYFPTVQSAIDDIAFRTELPVNSVIITTENRAPGFIQQSDKITFTGSISSGGELGDPVIIKVFGLPVEVLVGDSSVLVASKVNDVFLDAIANSYILAETAIDALDQSTLNIKYNDYQNHIFSPYKQSGCTISHTIVQQPRAGYGKWEYLGNSTQSLAGGTVNGTIPLYYYKRLY
> |[Tevenvirinae Escherichia_phage_HP3]||_Escherichia_phage_HP3.gb|baseplate wedge subu..|660|NC_041920.1(170254):101610-102269:1 ^RAST2:fig|1198136.53.peg.194^ Tevenvirinae Escherichia_phage_HP3|neighbours:(1),(1)|neighbour_genes:hypothetical protein,hypothetical protein|
MTVLNTKAGVISRHADFLNYRKNPAQIDVLNNQAVGSVTISQLARGFYDANVESAINDVHNMARADIGTVVTNTSGISPEGTAQVDYWTFSGDVLDDTLAPGTPVVINVFGLAVKATIGMTDNELTAQVRIALQEAIANQIAISSYKDHPSEGNKLQVTYLDNQRHVLPTYASFGVTISQEILSEAKSGYGTWNLLGAQTVTLDNHDTPTVFYHFVRAS
> |[Tevenvirinae _Escherichia_phage_HY01]||_Escherichia_phage_HY01.gb|baseplate wedge subu..|660|NC_027349.1(166977):86948-87607:1 ^RAST2:fig|1198136.95.peg.170^ Tevenvirinae _Escherichia_phage_HY01|neighbours:(1),(1)|neighbour_genes:hypothetical protein,Phage straight tail ..|
MSLLNNKAGVISRLADFLGFRTKKNDISVMNNQPVGAVTISQIAKGFYDPNVESAINDVRNMAEQQVGAVLVNISGVSPTGVQQTDYWSFDGTVTDTSAKPGDPVIVNMFGIPVKATNGMTSIEFTSAVRTALQEMVAKFIAIDSFEDHPTIGNKIQVKYLDNQEHILEQYSDKGITFKQEIISPSKPGYGTWQLLGAQTVTLDSHTQPTVFYYFERIA
>ID:YP_009284018.1 |[Escherichia phage HY03]||_Escherichia_phage_HY03.gbk|putative base plate ..|660|NC_031047(170770):19333-19992:1 ^GeneID:29078886^ Escherichia phage HY03, complete genome.|neighbours:ID:YP_009284017.1(1),ID:YP_009284019.1(1)|neighbour_genes:putative baseplate w..,hypothetical protein|
MSLLNNKAGVISRLADFLGFRTKKNDISVMNNQPVGAVTISQIAKGFYDPNVESAINDVRNMAEQQVGAVLVNISGVSPTGVQQTDYWSFEGTVTDTSAKPGDPVIVNMFGIPVKATNGMTSIEFTSAVRTALQEMVAKFIAIDSFEDHPTIGNKIQVKYLDNQEHILEQYSDKGITFKQEIISPSKPGYGTWQLLGAQTVTLDSHTQPTVFYYFERIA
>ID:BBG28675.1 |[Escherichia phage KIT03]||_Escherichia_phage_KIT03_DNA_.gbk|baseplate wedge subu..|660|AP018932(166848):87444-88103:1 ^^ Escherichia phage KIT03 DNA, complete sequence.|neighbours:ID:BBG28674.1(1),ID:BBG28676.1(1)|neighbour_genes:baseplate wedge subu..,short tail fibers pr..|
MSLLNNKAGVISRLADFLGFRTKKNDISVMNNQPVGAVTISQIAKGFYDPNVESAINDVRNMAEQQVGAVLVNISGVSPTGVQQTDYWSFEGTVTDTSAKPGDPVIVNMFGIPVKATNGMTSIEFTSAVRTALQEMVAKFIAIDSFEDHPTIGNKIQVKYLDNQEHILEQYSDKGITFKQEIISPSKPGYGTWQLLGAQTVTLDSHTQPTVFYYFERIA
>ID:YP_008060722.1 |[Escherichia phage Lw1]||_Escherichia_phage_Lw1_.gbk|baseplate wedge subu..|663|NC_021344(176227):116311-116973:1 ^GeneID:16205030^ Escherichia phage Lw1, complete genome.|neighbours:ID:YP_008060721.1(1),ID:YP_008060723.1(1)|neighbour_genes:baseplate wedge subu..,short tail fiber pro..|
MTQFISKTREGAKVPSREADFLQYEMGTKEPLIGGKRTIGGANVDQLRKGIDYPNVQSAIDDLYSLTQQIPINGVIMMTEDSPPTAVQQVETITFDGTVQNPDPDQTKATVHVYGFPFVFDNTTNASTVCETVFNKFTEFVNDEKYFDLVTRKGLNGEILEVRFIDAVPHPVTNATENGISMVGVIDVQARSGYGTWSKLGEIDLAVTPPVPIYYFKRIA
> |[Tevenvirinae _Escherichia_phage_MX01]||_Escherichia_phage_MX01.gb|Phage baseplate wedg..|666|NC_031934.1(168929):87532-88197:1 ^RAST2:fig|1198136.96.peg.167^ Tevenvirinae _Escherichia_phage_MX01|neighbours:(1),(1)|neighbour_genes:baseplate wedge subu..,Phage straight tail ..|
MTLTEMKSGLKSRLADYLELSYTSDKPTAVADQRPIGGPSANQTQKGVYFPTVQSAIDDIAFRAELPVNSVIVTTENRAPGFIQQSDKITFTGSISSGGELGDPVIIKVFGLPVEVLVGDSSVLVASKVNDVFLDAIANSYILAETAIDALDQSTLNIKYNDYQNHIFSPYKQSGCTISHTIVQQPRAGYGKWEYLGNSTQSLAGGTVNGTIPLYYYKRLY
>ID:AYR04077.1 |[Escherichia phage OLB35]||_Escherichia_phage_OLB35_.gbk|baseplate wedge subu..|660|MH992122(169140):92144-92803:1 ^^ UNVERIFIED: Escherichia phage OLB35, complete genome.|neighbours:ID:AYR04076.1(1),ID:AYR04078.1(1)|neighbour_genes:baseplate wedge subu..,short tail fibers pr..|
MTILNTKAGVISREADFLGFRKNPTQIDILNNQGVGSVTISQLAKGFYDDNVESAINDVHNIARADVGTVTINTSGVSPEGTSQVDYWSFSGSVTDPSLPDGSPVIVKVYGLPVNATVGMTADEFVVQLRTTLRNAISDQLAIAEYKDDPTVGTKLQITYLDNQRHILPTYSAYGITVSQEIVSQAKSGYGTWNLLGAQTITLDNHTSPTTFYYFVRSA
> |[Tevenvirinae _Escherichia_phage_PE37]||_Escherichia_phage_PE37.gb|baseplate wedge subu..|660|KU925172.1(166423):76304-76963:-1 ^RAST2:fig|1198136.98.peg.110^ Tevenvirinae _Escherichia_phage_PE37|neighbours:(-1),(-1)|neighbour_genes:Phage straight tail ..,hypothetical protein|
MSLLNNKAGVISRLADFLGFRTKKNDISVMNNQPVGAVTISQIAKGFYDPNVESAINDVRNMAEQQVGAVLVNISGVSPTGVQQTDYWSFEGTVTDTSAKPGDPVIVNMFGIPVKATNGMTSIEFTSAVRTALQEMVAKFIAIDSFEDHPTVGNKIQVKYLDNQEHILEQYSDKGITFKQEIISPSKPGYGTWQLLGAQTVTLDSHTQPTVFYYFERIA
>ID:BBC14494.1 |[Escherichia phage PP01]||_Escherichia_phage_PP01.gbk|11|660|LC348379(167812):87522-88181:1 ^^ Escherichia phage PP01 DNA, complete sequence.|neighbours:ID:BBC14493.1(1),ID:BBC14495.1(1)|neighbour_genes:10,12|
MSLLNNKAGVISRLADFLGFRTKKNDISVMNNQPVGAVTISQIAKGFYDPNVESAINDVRNMAEQQVGAVLINISGVSPTGVQQTDYWSFEGTVTDTSAKPGDPVIVNMFGIPVKATNGMTSIEFTSAVRIALQEMVAKFIAIDSFEDHPTIGNKIQVKYLDNQEHILEQYSDKGITFKQEIISPSKPGYGTWQLLGAQTVTLDSHTQPTVFYYFERIA
> |[Tevenvirinae _Escherichia_phage_SF]||_Escherichia_phage_SF.gb|baseplate wedge subu..|660|MH359124.1(168695):28976-29635:-1 ^RAST2:fig|1198136.100.peg.35^ Tevenvirinae _Escherichia_phage_SF|neighbours:(-1),(-1)|neighbour_genes:Phage straight tail ..,hypothetical protein|
MTILNTKAGVISREADFLGFRKNPTQIDILNNQGVGSVTISQLAKGFYDDNVESAINDVHNIARADVGTVTINTSGVSPEGTSQVDYWSFSGSVTDPSLPDGSPVIVKVYGLPVNATVGMTADEFVVQLRTTLRNAISDQLAIAEYKDDPTDGTKLQITYLDNQRHVLPTYSAYGITVSQEIVSQAKSGYGTWNLLGAQTLTLDNHTSPTTFYYFVRTA
>ID:YP_009608505.1 |[Escherichia phage ST0]||_Escherichia_phage_ST0.gbk|baseplate wedge subu..|660|NC_041990(170496):138209-138868:-1 ^GeneID:40084527^ Escherichia phage ST0, complete genome.|neighbours:ID:YP_009608504.1(-1),ID:YP_009608506.1(-1)|neighbour_genes:short tail fiber pro..,hypothetical protein|
MTVLNTKAGVISRHADFLNYRKNPAQIDVLNNQAVGSVTISQLARGFYDANVESAINDVHNMARADIGTVVTNTSGVSPEGAAQVDYWTFSGDVLDDTLDTGTPVVINVFGLAVKATIGMTDNELTAQVRIALQEAIANQIAISSYKDHPTEGNKLQVTYLDNQRHVLPTYASFGVTISQEILSEAKSGYGTWNLLGAQTVTLDNHDTPTVFYHFVRAS
>ID:BBC14775.1 |[Escherichia phage T2]||_Escherichia_phage_T2.gbk|11|660|LC348380(163825):85892-86551:1 ^^ Escherichia phage T2 DNA, complete sequence.|neighbours:ID:BBC14774.1(1),ID:BBC14776.1(1)|neighbour_genes:10,12|
MSLLNNKAGVISRLADFLGFRPKTGDIDVMNRQSVGSVTISQLAKGFYEPNIESAINDVHNFSIKDVGTIITNKTGVSPEGVSQTDYWAFSGTVTDDSLPPGSPVTVLVFGLPVSATTGMTAIEFVAKVRVALQEAIASFTAINSYKDHPTDGSKLEVTYLDNQKHVLSTYSTYGITISQEIISESKPGYGTWNLLGAQTVTLDNQQTPTVFYHFERTA
>ID:YP_009281493.1 |[Escherichia phage UFV-AREG1]||_Escherichia_phage_UFV-AREG1_.gbk|baseplate wedge prot..|660|NC_031030(170788):86900-87559:1 ^GeneID:29063686^ Escherichia phage UFV-AREG1, complete genome.|neighbours:ID:YP_009281492.1(1),ID:YP_009281494.1(1)|neighbour_genes:baseplate wedge comp..,putative short tail ..|
MSLLNNKAGVISRLADFLGFRTKKNDISVMNNQPVGAVTISQIAKGFYDSNVESAINDVRNMAEQQVGAVLVNISGVSPTGVQQTDYWSFEGTVNDTSAKPGDPVIVNMFGIPVKATNGMTSVEFTSAVRTALQEMVAKFIAIDSFEDHPTIGNKIQVKYLDNQEHILEQYSDKGITFKQEIISPSKPGYGTWQLLGAQTVTLDSHTQPTVFYYFERIA
>ID:YP_009323361.1 |[Escherichia phage WG01]||_Escherichia_phage_WG01_.gbk|baseplate wedge subu..|666|NC_031928(169936):88316-88981:1 ^GeneID:30308487^ Escherichia phage WG01, complete genome.|neighbours:ID:YP_009323360.1(1),ID:YP_009323362.1(1)|neighbour_genes:baseplate wedge subu..,short tail fibers pr..|
MTLTEMKSGLKSRLADYLELSYTSDKPTAVADQRPIGGPSANQTQKGVYFPTVQSAIDDIAFRTELPVNSVIITTENRAPGFIQQSDKITFTGSISSGGELGDPVIIKVFGLPVEVLVGDSSVLVASKVNDVFLDAIANSYILAETAIDALDQSTLNIKYNDYQNHIFSPYKQSGCTISHTIVQQPRAGYGKWEYLGNSTQSLAGGTVNGTIPLYYYKRLY
>ID:YP_009030766.1 |[Escherichia phage vB_EcoM_112]||_Escherichia_phage_e112_.gbk|baseplate wedge subu..|660|NC_024125(168470):89128-89787:1 ^GeneID:19485309^ Escherichia phage e11/2, complete genome.|neighbours:ID:YP_009030765.1(1),ID:YP_009030767.1(1)|neighbour_genes:baseplate wedge subu..,short tail fibers pr..|
MSLLNNKAGVISRLADFLGFRTKKNDISVMNNQPVGAVTISQIAKGFYDPNVESAINDVRNMAEQQVGAVLINISGVSPTGVQQTDYWSFEGTVTDTSAKPGDPVIVNMFGIPVKATNGMTSIEFTSAVRIALQEMVAKFIAIDSFEDHPTIGNKIQVKYLDNQEHILEQYSDKGITFKQEIISPSKPGYGTWQLLGAQTVTLDSHTQPTVFYYFERIA
>ID:AYN56255.1 |[Escherichia phage p000v]||_Escherichia_phage_p000v_.gbk|baseplate wedge prot..|660|MK047717(167803):57540-58199:-1 ^^ Escherichia phage p000v, complete genome.|neighbours:ID:AYN56254.1(-1),ID:AYN56256.1(-1)|neighbour_genes:short tail fiber pro..,baseplate wedge prot..|
MTVLNTKAGVISRHADFLNYRKNPAQIDVLNNQAVGSVTISQLARGFYDDNVESAINDVHNMARADIGTVVTNTSGISPEGTAQVDYWTFSGDVLDDTLAPGTPVVINVFGLAVKATVGMTDNELTAQVRIALQEAIANQIAISSYKDHPSEGNKLQVTYLDNQRHVLPTYASFGVTISQEILSEAKSGYGTWNLLGAQTVTLDNHDTPTVFYHFVRAS
> |[Tevenvirinae _Escherichia_phage_p000y]||_Escherichia_phage_p000y.gb|baseplate wedge subu..|514|MK047718.1(169872):1-514:-1 ^RAST2:fig|1198136.97.peg.1^ Tevenvirinae _Escherichia_phage_p000y|neighbours:start(),(-1)|neighbour_genes:start(),hypothetical protein|
MTVLNTKAGVISRHADFLNYRKNPAQIDVLNNQAVGSVTISQLARGFYDANVESAINDVHNMARADIGTVVTNTSGISPEGTAQVDYWTFSGDVLDDTLAPGTPVVINVFGLAVKATIGMTDNELTAQVRIALQEAIANQIAISSYKDHPSEGNKLQVTYLDNQRHVLPTY
> |[Tevenvirinae _Escherichia_phage_slur02]||_Escherichia_phage_slur02.gb|baseplate wedge subu..|660|NC_028927.1(167298):157397-158056:1 ^RAST2:fig|1198136.99.peg.277^ Tevenvirinae _Escherichia_phage_slur02|neighbours:(1),(1)|neighbour_genes:hypothetical protein,Phage straight tail ..|
MSLLNNKAGVISRLADFLGFRPKAGNIDVMNRQSVGSVTISQLAKGFYEPNVESAINDVHNFSIKDVGTIITNKTGVSPEGVSQTDYWAFSGTVTDDSLPPGSPVTVLVFGLPVSATTGMTAIEFVAKVRVALQEAIASFTAINSYKDHPTDGSKLEVTYLDNQKHVLSTYSTYGITISQEIISESKPGYGTWNLLGAQTVTLDNQQTPTVFYHFERTA
>ID:YP_009625091.1 |[Escherichia phage slur03]||_Escherichia_phage_slur03_.gbk|putative baseplate w..|660|NC_042129(167467):81306-81965:-1 ^GeneID:40101973,InterPro:IPR014791,InterPro:IPR015976,InterPro:IPR015982,UniProtKB/TrEMBL:A0A0M7QBL3^ Escherichia phage slur03, complete genome.|neighbours:ID:YP_009625090.1(-1),ID:YP_009625092.1(-1)|neighbour_genes:putative short tail ..,gp10 baseplate wedge..|
MSLLNNKAGVISRLADFLGFRPKAGNIDVMNRQSVGSVTISQLAKGFYEPNVESAINDVHNFSIKDVGTIITNKTGVSPEGVSQTDYWAFSGTVTDDSLPPGSPVTVLVFGLPVSATTGMTAIEFVAKVRVALQEAIASFTAINSYKDHPTDGSKLEVTYLDNQKHVLSTYSTYGITISQEIISESKPGYGTWNLLGAQTVTLDNQQTPTVLYHFERTA
>ID:YP_009625375.1 |[Escherichia phage slur04]||_Escherichia_phage_slur04_.gbk|GP11 baseplate wedge..|660|NC_042130(167298):71910-72569:1 ^GeneID:40102276,InterPro:IPR014791,InterPro:IPR015976,InterPro:IPR015982,UniProtKB/TrEMBL:A0A0M7Q9R4^ Escherichia phage slur04, complete genome.|neighbours:ID:YP_009625374.1(1),ID:YP_009625376.1(1)|neighbour_genes:Bacteriophage T4 gp9..,Phage short tail fib..|
MSLLNNKAGVISRLADFLGFRPKAGNIDVMNRQSVGSVTISQLAKGFYEPNVESAINDVHNFSIKDVGTIITNKTGVSPEGVSQTDYWAFSGTVTDDSLPPGSPVTVLVFGLPVSATTGMTAIEFVAKVRVALQEAIASFTAINSYKDHPTDGSKLEVTYLDNQKHVLSTYSTYGITISQEIISESKPGYGTWNLLGAQTVTLDNQQTPTVFYHFERTA
> |[Tevenvirinae _Escherichia_phage_slur07]||_Escherichia_phage_slur07.gb|baseplate wedge subu..|660|NC_028780.1(167124):74970-75629:-1 ^RAST2:fig|1198136.89.peg.103^ Tevenvirinae _Escherichia_phage_slur07|neighbours:(-1),(-1)|neighbour_genes:hypothetical protein,hypothetical protein|
MSLLNNKAGVISRLADFLGFRPKAGNIDVMNRQSVGSVTISQLAKGFYEPNVESAINDVHNFSIKDVGTIITNKTGVSPEGVSQTDYWAFSGTVTDDSLPPGSPVTVLVFGLPVSATTGMTAIEFVAKVRVALQEAIASFTAINSYKDHPTDGSKLEVTYLDNQKHVLSTYSTYGITISQEIISESKPGYGTWNLLGAQTVTLDNQQTPTVLYHFERTA
>ID:CUL02635.1 |[Escherichia phage slur08]||_Escherichia_phage_slur08_.gbk|GP11 baseplate wedge..|660|LN881733(167467):78553-79212:-1 ^InterPro:IPR014791,InterPro:IPR015976,InterPro:IPR015982,UniProtKB/TrEMBL:A0A0M9JDT9^ Escherichia phage slur08, complete genome.|neighbours:ID:CUL02634.1(-1),ID:CUL02636.1(-1)|neighbour_genes:Phage short tail fib..,Bacteriophage T4 gp9..|
MSLLNNKAGVISRLADFLGFRPKAGNIDVMNRQSVGSVTISQLAKGFYEPNVESAINDVHNFSIKDVGTIITNKTGVSPEGVSQTDYWAFSGTVTDDSLPPGSPVTVLVFGLPVSATTGMTAIEFVAKVRVALQEAIASFTAINSYKDHPTDGSKLEVTYLDNQKHVLSTYSTYGITISQEIISESKPGYGTWNLLGAQTVTLDNQQTPTVLYHFERTA
>ID:CUL02929.1 |[Escherichia phage slur11]||_Escherichia_phage_slur11_.gbk|GP11 baseplate wedge..|660|LN881734(167298):75456-76115:1 ^InterPro:IPR014791,InterPro:IPR015976,InterPro:IPR015982,UniProtKB/TrEMBL:A0A0M7QGR0^ Escherichia phage slur11, complete genome.|neighbours:ID:CUL02928.1(1),ID:CUL02930.1(1)|neighbour_genes:Bacteriophage T4 gp9..,Phage short tail fib..|
MSLLNNKAGVISRLADFLGFRPKAGNIDVMNRQSVGSVTISQLAKGFYEPNVESAINDVHNFSIKDVGTIITNKTGVSPEGVSQTDYWAFSGTVTDDSLPPGSPVTVLVFGLPVSATTGMTAIEFVAKVRVALQEAIASFTAINSYKDHPTDGSKLEVTYLDNQKHVLSTYSTYGITISQEIISESKPGYGTWNLLGAQTVTLDNQQTPTVFYHFERTA
>ID:CUL03715.1 |[Escherichia phage slur13]||_Escherichia_phage_slur13_.gbk|GP11 baseplate wedge..|660|LN881737(167299):97278-97937:1 ^InterPro:IPR014791,InterPro:IPR015976,InterPro:IPR015982,UniProtKB/TrEMBL:A0A0M9JE51^ Escherichia phage slur13, complete genome.|neighbours:ID:CUL03714.1(1),ID:CUL03716.1(1)|neighbour_genes:Bacteriophage T4 gp9..,Phage short tail fib..|
MSLLNNKAGVISRLADFLGFRPKAGNIDVMNRQSVGSVTISQLAKGFYEPNVESAINDVHNFSIKDVGTIITNKTGVSPEGVSQTDYWAFSGTVTDDSLPPGSPVTVLVFGLPVSATTGMTAIEFVAKVRVALQEAIASFTAINSYKDHPTDGSKLEVTYLDNQKHVLSTYSTYGITISQEIISESKPGYGTWNLLGAQTVTLDNQQTPTVFYHFERTA
>ID:YP_009180659.1 |[Escherichia phage slur14]||_Escherichia_phage_slur14_.gbk|GP11 baseplate wedge..|660|NC_028448(167467):30375-31034:1 ^GeneID:26227834,InterPro:IPR014791,InterPro:IPR015976,InterPro:IPR015982,UniProtKB/TrEMBL:A0A0M9JE08^ Escherichia phage slur14, complete genome.|neighbours:ID:YP_009180658.1(1),ID:YP_009180660.1(1)|neighbour_genes:Bacteriophage T4 gp9..,Phage short tail fib..|
MSLLNNKAGVISRLADFLGFRPKAGNIDVMNRQSVGSVTISQLAKGFYEPNVESAINDVHNFSIKDVGTIITNKTGVSPEGVSQTDYWAFSGTVTDDSLPPGSPVTVLVFGLPVSATTGMTAIEFVAKVRVALQEAIASFTAINSYKDHPTDGSKLEVTYLDNQKHVLSTYSTYGITISQEIISESKPGYGTWNLLGAQTVTLDNQQTPTVLYHFERTA
>ID:AVH85987.1 |[Escherichia phage vB_EcoM-G28]||_Escherichia_phage_vB_EcoM-G28.gbk|putative baseplate w..|660|MG867727(170121):88588-89247:1 ^^ Escherichia phage vB_EcoM-G28, complete genome.|neighbours:ID:AVH85986.1(1),ID:AVH85988.1(1)|neighbour_genes:putative baseplate w..,putative tail fiber|
MSLLNNKAGVISRLADFLGFRTKKNDISVMNNQPVGAVTISQIAKGFYDPNVESAINDVRNMAEQQVGAVLVNISGVSPTGVQQTDYWSFEGTVTDTSAKPGDPVIVNMFGIPVKATNGMTSIEFTSAVRTALQEMVAKFIAIDSFEDHPTIGNKIQVKYLDNQEHILEQYSDKGITFKQEIISPSKPGYGTWQLLGAQTVTLDSHTQPTVFYYFERIA
>ID:QDF15183.1 |[Escherichia phage vB_EcoM-Sa45lw]||_Escherichia_phage_vB_EcoM-Sa45lw_.gbk|baseplate wedge subu..|660|MK977694(167353):87535-88194:1 ^^ Escherichia phage vB_EcoM-Sa45lw, complete genome.|neighbours:ID:QDF15182.1(1),ID:QDF15184.1(1)|neighbour_genes:baseplate wedge prot..,short tail fiber|
MSLLNNKAGVISRLADFLGFRTKKNDISVMNNQPVGAVTISQIAKGFYDPNVESAINDVRNMAEQQVGAVLVNISGVSPTGVQQTDYWSFEGTVNDTSAKPGDTVIVNMFGIPVKATNGMTSIEFTSAVRTALQEMVAKFIAIDSFEDHPTIGNKIQVKYLDNQEHILEQYSDKGITFKQEIISPSKPGYGTWQLLGAQTVTLDSHTQPTVFYYFERIA
>ID:YP_009290426.1 |[Escherichia phage vB_EcoM-UFV13]||_Escherichia_phage_vB_EcoM-UFV13_.gbk|baseplate wedge subu..|660|NC_031103(165772):87433-88092:1 ^GeneID:29081222^ Escherichia phage vB_EcoM-UFV13, complete genome.|neighbours:ID:YP_009290425.1(1),ID:YP_009290427.1(1)|neighbour_genes:baseplate wedge subu..,hypothetical protein|
MSLLNNKAGVISRLADFLGFRPKAGNIDVMNRQSVGSVTISQLAKGFYEPNVESAINDVHNFSIKDVGTIITNKTGVSPEGVSQTDYWAFSGTVTDDSLPPGSPVTVLVFGLPVSATTGMTAIEFVAKVRVALQEAIASFTAINSYKDHPTDGSKLEVTYLDNQKHVLSTYSTYGITISQEIISESKPGYGTWNLLGAQTVTLDNQQTPTVFYHFERTA
>ID:AUV61020.1 |[Escherichia phage vB_EcoM-fFiEco06]||_Escherichia_phage_vB_EcoM-fFiEco06_.gbk|baseplate wedge subu..|660|MG781190(167076):86639-87298:1 ^^ Escherichia phage vB_EcoM-fFiEco06, complete genome.|neighbours:ID:AUV61019.1(1),ID:AUV61021.1(1)|neighbour_genes:baseplate wedge subu..,short tail fiber pro..|
MSLLNNKAGVISRLADFLGFRTKKNDISVMNNQPVGAVTISQIAKGFYDPNVESAINDVRNMAEQPVGAVLVNISGVSPTGVQQTDYWSFEGTVTDTSVKSGDPVIVNMFGIPVKATNGMTSIEFTSAVRIALQEMVVKFIAIDSFEDHPTIGNKIQVKYLDNQEHILEQYSDKGITFKQEIISPSKPGYGTWQLLGAQTVTLDSHTQPTVFYYFERVA
>ID:AUV61293.1 |[Escherichia phage vB_EcoM-fHoEco02]||_Escherichia_phage_vB_EcoM-fHoEco02_.gbk|baseplate wedge subu..|660|MG781191(167064):86629-87288:1 ^^ Escherichia phage vB_EcoM-fHoEco02, complete genome.|neighbours:ID:AUV61292.1(1),ID:AUV61294.1(1)|neighbour_genes:baseplate wedge subu..,short tail fiber pro..|
MSLLNNKAGVISRLADFLGFRTKKNDISVMNNQPVGAVTISQIAKGFYDPNVESAINDVRNMAEQPVGAVLVNISGVSPTGVQQTDYWSFEGTVTDTSVKSGDPVIVNMFGIPVKATNGMTSIEFTSAVRIALQEMVVKFIAIDSFEDHPTIGNKIQVKYLDNQEHILEQYSDKGITFKQEIISPSKPGYGTWQLLGAQTVTLDSHTQPTVFYYFERVA
>ID:AYP69786.1 |[Escherichia phage vB_EcoM_DalCa]||_Escherichia_phage_vB_EcoM_DalCa_.gbk|baseplate wedge comp..|660|MH992510(166040):86698-87357:1 ^^ Escherichia phage vB_EcoM_DalCa, complete genome.|neighbours:ID:AYP69731.1(1),ID:AYP69736.1(1)|neighbour_genes:baseplate wedge subu..,short tail fiber|
MSLLNNKAGVISRLADFLGFRTKKNDISVMNNQPVGAVTISQISKGFYDSNVESAINDVRNMAEQPVGAVLVNISGVSPTGVQQTDYWSFEGTVTDTSVKSGDPVIVNMFGIPVKATNGMTSIEFTSAVRIALQEMVVKFIAIDSFEDHPTIGNKIQVKYLDNQEHILEQYSDKGITFKQEIISPSKPGYGTWQLLGAQTVTLDSHTQPTVFYYFERVA
>ID:QBO63674.1 |[Escherichia phage vB_EcoM_G10400]||_Escherichia_phage_vB_EcoM_G10400.gbk|putative baseplate w..|660|MK327937(170182):87671-88330:1 ^^ Escherichia phage vB_EcoM_G10400, complete genome.|neighbours:ID:QBO63673.1(1),ID:QBO63675.1(1)|neighbour_genes:putative baseplate w..,putative long tail f..|
MSLLNNKAGVISRLADFLGFRTKKNDISVMNNQPVGAVTISQIAKGFYDPNVESAINDVRNMAEQQVGAVLVNISGVSPTGVQQTDYWSFEGTVTDTSAKPGDPVIVNMFGIPVKATNGMTSIEFTSAVRTALQEMVAKFIAIDSFEDHPTIGNKIQVKYLDNQEHILEQYSDKGITFKQEIISPSKPGYGTWQLLGAQTVTLDSHTQPTVFYYFERIA
>ID:QBO62300.1 |[Escherichia phage vB_EcoM_G2248]||_Escherichia_phage_vB_EcoM_G2248.gbk|putative baseplate w..|645|MK327932(170678):80762-81406:1 ^^ Escherichia phage vB_EcoM_G2248, complete genome.|neighbours:ID:QBO62299.1(1),ID:QBO62301.1(1)|neighbour_genes:putative baseplate w..,putative long tail f..|
MISKTRSKASVFSSDAAFISYDPGLKDPVIGNIRPIGGLNVDQSRKGSFINNVQSAIDDLYSISMLNVGDVLVTTNSTPPEAAGQIETLSFTGTVTNKHDPAAQKVVIEVLGYPFVVNVGTSNVALCETVAEKFTELKDKSILFSKVQRKGTGNDQIEIQYIDSNAHEATVVEKYGISVRGEINSPARYGYGAWSKLGTEEKFDTTLFYFKRIA
> |[Tevenvirinae Escherichia_phage_vB_EcoM_G2285]||_Escherichia_phage_vB_EcoM_G2285.gb|baseplate wedge subu..|660|MK327933.1(166675):90385-91044:1 ^RAST2:fig|1198136.60.peg.169^ Tevenvirinae Escherichia_phage_vB_EcoM_G2285|neighbours:(1),(1)|neighbour_genes:hypothetical protein,hypothetical protein|
MTVLNTKAGVISRHADFLNYRKNPAQIDVLNNQAVGSVTISQLARGFYDANVESAINDVHNMARADIGTVVTNTSGISPEGTAQVDYWTFSGDVLDDTLDTGTPVVINVFGLAVKATIGMTDNELTAQVRIALQEAIANQIAISSYKDHPSEGNKLQVTYLDNQRHVLPTYASFGVTISQEILSEAKSGYGTWNLLGAQTVTLDNHDTPTVFYHFVRAS
> |[Tevenvirinae _Escherichia_phage_vB_EcoM_G2469]||_Escherichia_phage_vB_EcoM_G2469.gb|baseplate wedge subu..|660|MK327934.1(170452):92573-93232:1 ^RAST2:fig|1198136.90.peg.171^ Tevenvirinae _Escherichia_phage_vB_EcoM_G2469|neighbours:(1),(1)|neighbour_genes:hypothetical protein,hypothetical protein|
MTVLNTKAGVISRHADFLNYRKNPAQIDVLNNQAVGSVTISQLARGFYDANVESAINDVHNMARADIGTVVTNTSGVSPEGTAQVDYWTFSGDVLDDTLAPGTPVVINVFGLAVKATIGMTDNELTAQVRIALQEAIANQIAISSYKDHPSEGNKLQVTYLDNQRHVLPTYASFGVTISQEILSEAKSGYGTWNLLGAQTVTLDNHDTPTVFYHFVRAS
> |[Tevenvirinae Escherichia_phage_vB_EcoM_G2494]||_Escherichia_phage_vB_EcoM_G2494.gb|Phage baseplate wedg..|645|MK327935.1(168327):79128-79772:1 ^RAST2:fig|1198136.61.peg.151^ Tevenvirinae Escherichia_phage_vB_EcoM_G2494|neighbours:(1),(1)|neighbour_genes:baseplate wedge subu..,Phage straight tail ..|
MISKTRSKASVFSSDAAFISYDPGSKDPIIGDIRPIGGLNVDQSRKGSFINNVQSAIDDLYSISMLNVGDVLVTTNSTPPEAAGQIETLSFTGTVTNKHDPAAKKVVIEVLGYPFVVNVGTSNVALCEMVTTKFTELKDKSILFSRVERKGTGNDKIEIQYIDSNAHEATVVEKYGISVRGEINSPARYGYGAWSRMGTEEKFGSTLFYFKRIA
>ID:QBO65564.1 |[Escherichia phage vB_EcoM_G2540-3]||_Escherichia_phage_vB_EcoM_G2540-3_.gbk|putative baseplate w..|660|MK327944(168654):85915-86574:1 ^^ Escherichia phage vB_EcoM_G2540-3, complete genome.|neighbours:ID:QBO65563.1(1),ID:QBO65565.1(1)|neighbour_genes:putative baseplate w..,putative long tail f..|
MSLLNNKAGVISRLADFLGFRTKKNDISVMNNQPVGAVTISQISKGFYDSNVESAINDVRNMAEQPVGAVLVNISGVSPTGVQQTDYWSFEGTVTDTSVKSGDPVIVNMFGIPVKATNGMTSIEFTSAVRIALQEMVVKFIAIDSFEDHPTIGNKIQVKYLDNQEHILEQYSDKGITFKQEIISPSKPGYGTWQLLGAQTVTLDSHTQPTVFYYFERVA
> |[Tevenvirinae _Escherichia_phage_vB_EcoM_G2540]||_Escherichia_phage_vB_EcoM_G2540.gb|hypothetical protein|477|MK327936.1(168886):87916-88392:1 ^RAST2:fig|1198136.92.peg.173^ Tevenvirinae _Escherichia_phage_vB_EcoM_G2540|neighbours:(1),(1)|neighbour_genes:baseplate wedge subu..,Phage straight tail ..|
MAEQQVGAVLINISGVSPTGVQQTDYWSFEGTVTDTSAKPGDPVIVNMFGIPVKATNGMTSIEFTSAVRIALQEMVAKFIAIDSFEDHPTIGNKIQVKYLDNQEHILEQYSDKGITFKQEIISPSKPGYGTWQLLGAQTVTLDSHTQPTVFYYFERIA
>ID:QBO64481.1 |[Escherichia phage vB_EcoM_G29]||_Escherichia_phage_vB_EcoM_G29_.gbk|putative baseplate w..|660|MK327940(168241):88750-89409:1 ^^ Escherichia phage vB_EcoM_G29, complete genome.|neighbours:ID:QBO64480.1(1),ID:QBO64482.1(1)|neighbour_genes:putative baseplate w..,putative long tail f..|
MSLLNNKAGVISRLADFLGFRTKKNDISVMNNQPVGAVTISQIAKGFYDSNVESAINDVRNMAEQQVGAVLINISGVSPTGVQQTDYWSFEGTVTDTSAKPGDPVIVNMFGIPVKATNGMTSIEFTSAVRIALQEMVVKFIAIDSFEDHPTIGNKIQVKYLDNQEHILEQYSDKGITFKQEIISPSKPGYGTWQLLGAQTVTLDSHTQPTVFYYFERIA
> |[Tevenvirinae _Escherichia_phage_vB_EcoM_G37-3]||_Escherichia_phage_vB_EcoM_G37-3.gb|Phage baseplate wedg..|645|MK327941.1(167832):80183-80827:1 ^RAST2:fig|1198136.91.peg.153^ Tevenvirinae _Escherichia_phage_vB_EcoM_G37-3|neighbours:(1),(1)|neighbour_genes:baseplate wedge subu..,Phage straight tail ..|
MISKTRSKASVFSSDAAFISYDPGSKDPIIGDIRPIGGLNVDQSRKGSFINNVQSAIDDLYSISMLNVGDVLVTTNSTPPEAAGQIETLSFTGTVTNKHDPAATKVVIEVLGYPFVVNVGTSNVALCEMVTTKFTELKDKSILFSKVERKGTGNDKIEIQYIDSNAHEATVVEKYGISVRGEINSPARYGYGAWSRLGTEEKFDSTLFYFKRIA
> |[Tevenvirinae _Escherichia_phage_vB_EcoM_GG4498]||_Escherichia_phage_vB_EcoM_G4498.gb|baseplate wedge subu..|660|MK327939.1(167826):88263-88922:1 ^RAST2:fig|1198136.93.peg.172^ Tevenvirinae _Escherichia_phage_vB_EcoM_GG4498|neighbours:(1),(1)|neighbour_genes:hypothetical protein,Phage straight tail ..|
MSLLNNKAGVISRLADFLGFRTKKNDISVMNNQPVGAVTISQIAKGFYDSNVESAINDVRNMAEQQVGAVLINISGVSPTGVQQTDYWSFEGTVTDTSAKPGDPVIVNMFGIPVKATNGMTSIEFTSAVRTALQEMVVKFIAIDSFEDHPTIGNKIQVKYLDNQEHILEQYSDKGITFKQEIISPSKPGYGTWQLLGAQTVTLDSHTQPTVFYYFERIA
>ID:QBO65853.1 |[Escherichia phage vB_EcoM_G4500]||_Escherichia_phage_vB_EcoM_G4500_.gbk|putative baseplate w..|660|MK327945(168363):88750-89409:1 ^^ Escherichia phage vB_EcoM_G4500, complete genome.|neighbours:ID:QBO65852.1(1),ID:QBO65854.1(1)|neighbour_genes:putative baseplate w..,putative long tail f..|
MSLLNNKAGVISRLADFLGFRTKKNDISVMNNQPVGAVTISQIAKGFYDSNVESAINDVRNMAEQQVGAVLINISGVSPTGVQQTDYWSFEGTVTDTSAKPGDPVIVNMFGIPVKATNGMTSIEFTSAVRIALQEMVVKFIAIDSFEDHPTIGNKIQVKYLDNQEHILEQYSDKGITFKQEIISPSKPGYGTWQLLGAQTVTLDSHTQPTVFYYFERIA
>ID:QBO66127.1 |[Escherichia phage vB_EcoM_G4507]||_Escherichia_phage_vB_EcoM_G4507_.gbk|putative baseplate w..|660|MK327946(168828):87617-88276:1 ^^ Escherichia phage vB_EcoM_G4507, complete genome.|neighbours:ID:QBO66126.1(1),ID:QBO66128.1(1)|neighbour_genes:putative baseplate w..,putative long tail f..|
MSLLNNKAGVISRLADFLGFRTKKNDISVMNNQPVGAVTISQIAKGFYDPNVESAINDVRNMAEQQVGAVLVNISGVSPTGVQQTDYWSFEGTVTDTSAKPGDPVIVNMFGIPVKATNGMTSIEFTSAVRTALQEMVAKFIAIDSFEDHPTIGNKIQVKYLDNQEHILEQYSDKGITFKQEIISPSKPGYGTWQLLGAQTVTLDSHTQPTVFYYFERIA
>ID:QBO65029.1 |[Escherichia phage vB_EcoM_G50]||_Escherichia_phage_vB_EcoM_G50_.gbk|putative baseplate w..|660|MK327942(167728):87367-88026:1 ^^ Escherichia phage vB_EcoM_G50, complete genome.|neighbours:ID:QBO65028.1(1),ID:QBO65030.1(1)|neighbour_genes:putative baseplate w..,putative long tail f..|
MSLLNNKAGVISRLADFLGFRPKTGDIDVMNRQSVGSVTISQLAKGFYEPNVESAINDVHNFSIKDVGTIITNKTGVSPEGVSQTDYWAFSGTVTDDSLPPGSPVTVLVFGLPVSATTGMTAIEFVAKVRVALQEAIASFTAINSYKDHPTDGSKLEVTYLDNQKHVLSTYSTYGITISQEIISESKPGYGTWNLLGAQTVTLDNQQTPIVLYHFERTA
> |[Tevenvirinae _Escherichia_phage_vB_EcoM_G5211]||_Escherichia_phage_vB_EcoM_G5211.gb|Phage baseplate wedg..|645|MK327947.1(164278):79777-80421:1 ^RAST2:fig|1198136.94.peg.152^ Tevenvirinae _Escherichia_phage_vB_EcoM_G5211|neighbours:(1),(1)|neighbour_genes:baseplate wedge subu..,Phage straight tail ..|
MISKTRSKASVFSSDAAFISYDPGSKDPIIGDIRPIGGLNVDQSRKGSFINNVQSAIDDLYSISMLNVGDVLVTTNSTPPEAAGQIETLSFTGTVTNKHDPAATKVVIEVLGYPFVVNVGTSNVALCEMVTTKFTELKDKSILFSKVERKGTGNDKIEIQYIDSNAHEATVVEKYGISVRGEINSPARYGYGAWSRLGTEEKFDSTLFYFKRIA
>ID:QBO65306.1 |[Escherichia phage vB_EcoM_G53]||_Escherichia_phage_vB_EcoM_G53_.gbk|putative baseplate w..|660|MK327943(167834):90977-91636:1 ^^ Escherichia phage vB_EcoM_G53, complete genome.|neighbours:ID:QBO65305.1(1),ID:QBO65307.1(1)|neighbour_genes:putative baseplate w..,putative long tail f..|
MTVLNTKAGVISRHADFLNYRKNPAQIDVLNNQAVGSVTISQLARGFYDANVESAINDVHNMARADIGTVVTNTSGISPEGTAQVDYWTFSGDVLDDTLAPGTPVVINVFGLAVKATIGMTDNELTAQVRIALQEAIANQIAISSYKDHPSEGNKLQVTYLDNQRHVLPTYASFGVTISQEILSEAKSGYGTWNLLGAQTVTLDNHGTPTVFYHFVRAS
>ID:QBQ80040.1 |[Escherichia phage vB_EcoM_G8]||_Escherichia_phage_vB_EcoM_G8_.gbk|putative baseplate w..|660|MK373787(169650):88798-89457:1 ^^ Escherichia phage vB_EcoM_G8, complete genome.|neighbours:ID:QBQ80039.1(1),ID:QBQ80041.1(1)|neighbour_genes:putative baseplate w..,putative long tail f..|
MSLLNNKAGVISRLADFLGFRPKAGNIDVMNRQSVGSVTISQLAKGFYEPNVESAINDVHNFSIKDVGTIITNKTGVSPEGVSQTDYWAFSGTVTDDSLPPGSPVTVLVFGLPVSATTGMTAIEFVAKVRVALQEAIASFTAINSYKDHPTDGSKLEVTYLDNQKHVLSTYSTYGITISQEIISESKPGYGTWNLLGAQTVTLDNQQTPTVFYHFERTA
>ID:QBQ77941.1 |[Escherichia phage vB_EcoM_G9062]||_Escherichia_phage_vB_EcoM_G9062_.gbk|putative baseplate w..|660|MK373779(168670):87738-88397:1 ^^ Escherichia phage vB_EcoM_G9062, complete genome.|neighbours:ID:QBQ77940.1(1),ID:QBQ77942.1(1)|neighbour_genes:putative baseplate w..,putative long tail f..|
MSLLNNKAGVISRLADFLGFRTKKNDISVMNNQPVGAVTISQISKGFYDSNVESAINDVRNMAEQPVGAVLVNISGVSPTGVQQTDYWSFEGTVTDTSVKSGDPVIVNMFGIPVKATNGMTSIEFTSAVRIALQEMVVKFIAIDSFEDHPTIGNKIQVKYLDNQEHILEQYSDKGITFKQEIISPSKPGYGTWQLLGAQTVTLDSHTQPTVFYYFERVA
>ID:AXC34048.1 |[Escherichia phage vB_EcoM_JB75]||_Escherichia_phage_vB_EcoM_JB75_.gbk|baseplate wedge comp..|660|MH355584(167208):78425-79084:-1 ^^ Escherichia phage vB_EcoM_JB75, complete genome.|neighbours:ID:AXC33996.1(-1),ID:AXC33990.1(-1)|neighbour_genes:short tail fibers pr..,baseplate wedge subu..|
MSLLNNKAGVISRLADFLGFRTKKNDISIMNNQPVGAVTISQISKGFYDSNVESAINDVRNMAEQPVGAVLVNISGVSPTGVQQTDYWSFEGTVTDTSVKSGDPVIVNMFGIPVKATNGMTSIEFTSAVRIALQEMVVKFIAIDSFEDHPTIGNKIQVKYLDNQEHILEQYSDKGITFKQEIISPSKPGYGTWQLLGAQTVTLDSHTQPTVFYYFERVA
>ID:YP_009037336.1 |[Escherichia phage vB_EcoM_JS09]||_Escherichia_phage_vB_EcoM_JS09_.gbk|baseplate wedge subu..|660|NC_024124(169148):77945-78604:-1 ^GeneID:19524720^ Escherichia phage vB_EcoM_JS09, complete genome.|neighbours:ID:YP_009037335.2(-1),ID:YP_009037337.1(-1)|neighbour_genes:putative short tail ..,baseplate wedge subu..|
MTVLNTKAGVISRHADFLNYRKNPAQIDVLNNQAVGSVTISQLARGFYDANVESAINDVHNMARADIGTVVTNTSGVSPEGTAQVDYWTFSGDVLDDTLTTGTPVVINVFGLAVKATIGMTDNELTAQVRIALQEAIANQIAISSYKDHPSEGNKLQVTYLDNQRHVLPTYASFGVTISQEILSEAKSGYGTWNLLGAQTVTLDNHDTPTVFYHFVRAS
>ID:QBQ78445.1 |[Escherichia phage vB_EcoM_KAW1E185]||_Escherichia_phage_vB_EcoM_KAW1E185_.gbk|putative baseplate w..|660|MK373781(164987):87612-88271:1 ^^ Escherichia phage vB_EcoM_KAW1E185, complete genome.|neighbours:ID:QBQ78444.1(1),ID:QBQ78446.1(1)|neighbour_genes:putative baseplate w..,putative long tail f..|
MSLLNNKAGVISRLADFLGFRPKAGNIDVMNRQSVGSVTISQLAKGFYEPNVESAINDVHNFSIKDVGTIITNKTGVSPEGVSQTDYWAFSGTVTDDSLPPGSPVTVLVFGLPVSATTGMTAIEFVAKVRVALQEAIASFTAINSYKDHPTDGSKLEVTYLDNQKHVLSTYSTYGITISQEIISESKPGYGTWNLLGAQTVTLDNQQTPTVFYHFERTA
> |[Tevenvirinae Escherichia_phage_vB_EcoM_KAW3E185]||_Escherichia_phage_vB_EcoM_KAW3E185.gb|baseplate wedge subu..|660|MK373782.1(170187):90999-91658:1 ^RAST2:fig|1198136.54.peg.170^ Tevenvirinae Escherichia_phage_vB_EcoM_KAW3E185|neighbours:(1),(1)|neighbour_genes:hypothetical protein,hypothetical protein|
MTVLNTKAGVISRHADFLNYRKNPAQIDVLNNQAVGSVTISQLARGFYDANVESAINDVHNMARADIGTVVTNTSGISPEGTAQVDYWTFSGDVLDDTLAPGTPVVINVFGLAVKATIGMTDNELTAQVRIALQEAIANQIAISSYKDHPSEGNKLQVTYLDNQRHVLPTYASFGVTISQEILSEAKSGYGTWNLLGAQTVTLDNHDTPTVFYHFVRAS
>ID:QBQ79219.1 |[Escherichia phage vB_EcoM_MM02]||_Escherichia_phage_vB_EcoM_MM02_.gbk|putative baseplate w..|660|MK373784(169201):92953-93612:1 ^^ Escherichia phage vB_EcoM_MM02, complete genome.|neighbours:ID:QBQ79218.1(1),ID:QBQ79220.1(1)|neighbour_genes:putative baseplate w..,putative long tail f..|
MTVLNTKAGVISRHADFLNYRKNPDQIDVLNNQAVGSVTISQLARGFYDANVESAINDVHNMARADIGTVVTNTSGVSPEGTAQVDYWTFSGDVLDDTLAPGTPVVINVFGLAVKATIGMTDNELTAQVRIALQEAIANQIAISSYKDHPSEGNKLQVTYLDNQRHVLPTYASFGVTISQEILSEAKSGYGTWNLLGAQTVTLDNHDTPTVFYHFVRAS
>ID:QBQ79488.1 |[Escherichia phage vB_EcoM_OE5505]||_Escherichia_phage_vB_EcoM_OE5505_.gbk|putative baseplate w..|660|MK373785(168756):89065-89724:1 ^^ Escherichia phage vB_EcoM_OE5505, complete genome.|neighbours:ID:QBQ79487.1(1),ID:QBQ79489.1(1)|neighbour_genes:putative baseplate w..,putative long tail f..|
MSLLNNKAGVISRLADFLGFRTKKNDISIMNNQPVGAVTISQISKGFYDSNVESAINDVRNMAEQPVGAVLVNISGVSPTGVQQTDYWSFEGTVTDTSVKSGDPVIVNMFGIPVKATNGMTSIEFTSAVRIALQEMVVKFIAIDSFEDHPTIGNKIQVKYLDNQEHILEQYSDKGITFKQEIISPSKPGYGTWQLLGAQTVTLDSHTQPTVFYYFERVA
> |[Tevenvirinae _Escherichia_phage_vB_EcoM_PhAPEC2]||_Escherichia_phage_vB_EcoM_PhAPEC2.gb|baseplate wedge subu..|660|NC_024794.1(167318):91588-92247:1 ^RAST2:fig|1198136.124.peg.168^ Tevenvirinae _Escherichia_phage_vB_EcoM_PhAPEC2|neighbours:(1),(1)|neighbour_genes:hypothetical protein,Phage straight tail ..|
MTILNTKAGVISREADFLGFRKNPTQIDILNNQGVGSVTISQLAKGFYDDNVESAINDVHNIARADVGTVTINTSGVSPEGTSQVDYWSFSGSVTDPSLPDGSPVIVKVYGLPVNATVGMTADEFVVQLRTTLRNAISDQLAIAEYKDDPNVGTRLQITYLDNQRHVLPTYSSYGITVSQEIVSQAKSGYGTWNLLGAQTITLDNHTSPTTFYYFVRTA
>ID:QBQ79771.1 |[Escherichia phage vB_EcoM_R5505]||_Escherichia_phage_vB_EcoM_R5505_.gbk|putative baseplate w..|660|MK373786(167317):88156-88815:1 ^^ Escherichia phage vB_EcoM_R5505, complete genome.|neighbours:ID:QBQ79770.1(1),ID:QBQ79772.1(1)|neighbour_genes:putative baseplate w..,putative long tail f..|
MSLLNNKAGVISRLADFLGFRPKAGNIDVMNRQSVGSVTISQLAKGFYEPNVESAINDVHNFSIKDVGTIITNKTGVSPEGVSQTDYWAFSGTVTDDSLPPGSPVTVLVFGLPVSATTGMTAIEFVAKVRVALQEAIASFTAINSYKDHPTDGSKLEVTYLDNQKHVLSTYSTYGITISQEIISESKPGYGTWNLLGAQTVTLDNQQTPTVFYHFERTA
>ID:QBQ77180.1 |[Escherichia phage vB_EcoM_WFK]||_Escherichia_phage_vB_EcoM_WFK_.gbk|putative baseplate w..|660|MK373775(164590):86898-87557:1 ^^ Escherichia phage vB_EcoM_WFK, complete genome.|neighbours:ID:QBQ77179.1(1),ID:QBQ77181.1(1)|neighbour_genes:putative baseplate w..,putative long tail f..|
MTILNTKAGVISREADFLGFRKNPTQIDILNNQGVGSVTISQLAKGFYDDNVESAINDVHNIARADVGTVTINTSGVSPEGTSQVDYWTFSGSVTDPSLPDGSPVIVKVYGLPVNATVGMTADEFVVQLRTTLRNAISDQLAIAEYKDDPTVGTKLQITYLDNQRHVLPTYSSYGITVSQEIVSQAKSGYGTWNLLGAQTITLDNHISPTTFYYFVRTA
>ID:QBQ76919.1 |[Escherichia phage vB_EcoM_WFL6982]||_Escherichia_phage_vB_EcoM_WFL6982_.gbk|putative baseplate w..|660|MK373774(164279):86898-87557:1 ^^ Escherichia phage vB_EcoM_WFL6982, complete genome.|neighbours:ID:QBQ76918.1(1),ID:QBQ76920.1(1)|neighbour_genes:putative baseplate w..,putative long tail f..|
MTILNTKAGVISREADFLGFRKNPTQIDILNNQGVGSVTISQLAKGFYDDNVESAINDVHNIARADVGTVTINTSGVSPEGTSQVDYWTFSGSVTDPSLPDGSPVIVKVYGLPVNATVGMTADEFVVQLRTTLRNAISDQLAIAEYKDDPTVGTKLQITYLDNQRHVLPTYSSYGITVSQEIVSQAKSGYGTWNLLGAQTITLDNHISPTTFYYFVRTA
>ID:QBQ77672.1 |[Escherichia phage vB_EcoM_WFbE185]||_Escherichia_phage_vB_EcoM_WFbE185.gbk|putative baseplate w..|660|MK373778(170429):92095-92754:1 ^^ Escherichia phage vB_EcoM_WFbE185, complete genome.|neighbours:ID:QBQ77671.1(1),ID:QBQ77673.1(1)|neighbour_genes:putative baseplate w..,putative long tail f..|
MTVLNTKAGVISRHADFLNYRKNPAQIDVLNNQAVGSVTISQLARGFYDANVESAINDVHNMARADIGTVVTNTSGVSPEGTAQVDYWTFSGDVLDDTLTTGTPVVINVFGLAVKATIGMTDNELTAQVRIALQEAIANQIAISSYKDHPSEGNKLQVTYLDNQRHVLPTYASFGVTISQEILSEAKSGYGTWNLLGAQTVTLDNHDTPTVFYHFVRAS
>ID:YP_007004900.1 |[Escherichia phage wV7]||_Escherichia_phage_wV7_.gbk|baseplate wedge subu..|660|NC_019505(166452):86951-87610:1 ^GeneID:14010694^ Escherichia phage wV7, complete genome.|neighbours:ID:YP_007004899.1(1),ID:YP_007004901.1(1)|neighbour_genes:baseplate wedge subu..,short tail fiber|
MSLLNNKAGVISRLADFLGFRTKKNDISVMNNQPVGAVTISQIAKGFYDPNVESAINDVRNMAEQQVGAVLVNISGVSPTGVQQTDYWSFEGTVNDTSAKPGDTVIVNMFGIPVKATNGMTSIEFTSAVRTALQEMVAKFIAIDSFEDHPTIGNKIQVKYLDNQEHILEQYSDKGITFKQEIISPSKPGYGTWQLLGAQTVTLDSHTQPTVFYYFERIA
> |[Tevenvirinae Escherichia_virus_KFS-EC]||_Escherichia_virus_KFS-EC.gb|Phage baseplate wedg..|645|MH560358.1(164715):22504-23148:1 ^RAST2:fig|1198136.83.peg.41^ Tevenvirinae Escherichia_virus_KFS-EC|neighbours:(1),(1)|neighbour_genes:baseplate wedge subu..,Phage straight tail ..|
MISKTRSKASVFSSDAAFISYDPGLKDPVIGNIRPIGGLNVDQSRKGSFINNVQSAIDDLYSISMLNVGDVLVTTNSTPPEAAGQIETLSFTGTVTNKHDPAAQKVVIEVLGYPFVVNVGTSNVALCETVAEKFTELKDKSILFSKVQRKGTGNDQIEIQYIDSNAHEATVVEKYGISVRGEINSPARYGYGAWSKLGTEEKFDTTLFYFKRIA
>ID:QDK04285.1 |[Escherichia virus VEc20]||_Escherichia_virus_VEc20_.gbk|vec20_155|660|MN022785(167532):86358-87017:1 ^^ Escherichia virus VEc20, complete genome.|neighbours:ID:QDK04284.1(1),ID:QDK04286.1(1)|neighbour_genes:vec20_154,vec20_156|
MSLLNNKAGVISRLADFLGFRTKKNDISVMNNQPVGAVTISQIAKGFYDPNVESAINDVRNMAEQQVGAVLVNISGVSPTGVQQTDYWSFEGTVTDTSAKPGDPVIVNMFGIPVKATNGMTSIEFTSAVRTALQEMVVKFIAIDSFEDHPTIGNKIQVKYLDNQEHILEQYSDKGITFKQEIISPSKPGYGTWQLLGAQTVTLDSHTQPTVFYYFERIA
>ID:VCU44407.1 |[Escherichia virus vB_Eco_mar005P1]|vB_Eco_mar005P1|_Escherichia_virus_vB_Eco_mar005P1_.gbk|baseplate wedge subu..|660|LR027390(167773):25124-25783:1 ^^ Escherichia virus vB_Eco_mar005P1 genome assembly, chromosome: 1.|neighbours:ID:VCU44405.1(1),ID:VCU44409.1(1)|neighbour_genes:baseplate wedge subu..,putative short tail ..|
MTVLNTKAGVISRHADFLNYRKNPTQIDVLNNQAVGSVTISQLARGFYDANVESAINDVHNMARADIGTVVTNTSGISPEGTAQVDYWTFSGDVLDDTLAPGTPVVINVFGLAVKATIGMTDNELTAQVRIALQEAIANQIAISSYKDHPSEGNKLQVTYLDNQRHVLPTYASFGVTISQEILSEAKSGYGTWNLLGAQTVTLDNHDTPTVFYHFVRAS
>ID:VCU44414.1 |[Escherichia virus vB_Eco_mar005P1]|vB_Eco_mar006P2|_Escherichia_virus_vB_Eco_mar005P1_strain_vB_Eco_mar006P2_.gbk|baseplate wedge subu..|660|LR027387(167773):126019-126678:1 ^^ Escherichia virus vB_Eco_mar005P1 strain vB_Eco_mar006P2 genome assembly, chromosome: 1.|neighbours:ID:VCU44412.1(1),ID:VCU44416.1(1)|neighbour_genes:baseplate wedge subu..,putative short tail ..|
MTVLNTKAGVISRHADFLNYRKNPTQIDVLNNQAVGSVTISQLARGFYDANVESAINDVHNMARADIGTVVTNTSGISPEGTAQVDYWTFSGDVLDDTLAPGTPVVINVFGLAVKATIGMTDNELTAQVRIALQEAIANQIAISSYKDHPSEGNKLQVTYLDNQRHVLPTYASFGVTISQEILSEAKSGYGTWNLLGAQTVTLDNHDTPTVFYHFVRAS
>ID:VCU43235.1 |[Escherichia virus vB_Eco_mar005P1]|vB_Eco_mar007P3|_Escherichia_virus_vB_Eco_mar005P1_strain_vB_Eco_mar007P3_.gbk|baseplate wedge subu..|660|LR027383(167651):48010-48669:1 ^^ Escherichia virus vB_Eco_mar005P1 strain vB_Eco_mar007P3 genome assembly, chromosome: 1.|neighbours:ID:VCU43234.1(1),ID:VCU43236.1(1)|neighbour_genes:baseplate wedge subu..,putative short tail ..|
MTVLNTKAGVISRHADFLNYRKNPTQIDVLNNQAVGSVTISQLARGFYDANVESAINDVHNMARADIGTVVTNTSGISPEGTAQVDYWTFSGDVLDDTLAPGTPVVINVFGLAVKATIGMTDNELTAQVRIALQEAIANQIAISSYKDHPSEGNKLQVTYLDNQRHVLPTYASFGVTISQEILSEAKSGYGTWNLLGAQTVTLDNHDTPTVFYHFVRAS
>ID:VCU43943.1 |[Escherichia virus vB_Eco_mar005P1]|vB_Eco_mar008P4|_Escherichia_virus_vB_Eco_mar005P1_strain_vB_Eco_mar008P4_.gbk|baseplate wedge subu..|660|LR027386(167773):30791-31450:1 ^^ Escherichia virus vB_Eco_mar005P1 strain vB_Eco_mar008P4 genome assembly, chromosome: 1.|neighbours:ID:VCU43942.1(1),ID:VCU43944.1(1)|neighbour_genes:baseplate wedge subu..,putative short tail ..|
MTVLNTKAGVISRHADFLNYRKNPTQIDVLNNQAVGSVTISQLARGFYDANVESAINDVHNMARADIGTVVTNTSGISPEGTAQVDYWTFSGDVLDDTLAPGTPVVINVFGLAVKATIGMTDNELTAQVRIALQEAIANQIAISSYKDHPSEGNKLQVTYLDNQRHVLPTYASFGVTISQEILSEAKSGYGTWNLLGAQTVTLDNHDTPTVFYHFVRAS
>ID:VCU44838.1 |[Escherichia virus vB_Eco_mar005P1]|vB_Eco_mar009P5|_Escherichia_virus_vB_Eco_mar005P1_strain_vB_Eco_mar009P5_.gbk|baseplate wedge subu..|660|LR027391(167658):98257-98916:-1 ^^ Escherichia virus vB_Eco_mar005P1 strain vB_Eco_mar009P5 genome assembly, chromosome: 1.|neighbours:ID:VCU44837.1(-1),ID:VCU44839.1(-1)|neighbour_genes:putative short tail ..,baseplate wedge subu..|
MTVLNTKAGVISRHADFLNYRKNPTQIDVLNNQAVGSVTISQLARGFYDANVESAINDVHNMARADIGTVVTNTSGISPEGTAQVDYWTFSGDVLDDTLAPGTPVVINVFGLAVKATIGMTDNELTAQVRIALQEAIANQIAISSYKDHPSEGNKLQVTYLDNQRHVLPTYASFGVTISQEILSEAKSGYGTWNLLGAQTVTLDNHDTPTVFYHFVRAS
>ID:AUV57509.1 |[Klebsiella phage KP1]||_Klebsiella_phage_KP1_.gbk|hypothetical protein|672|MG751100(167989):78079-78750:1 ^^ Klebsiella phage KP1, complete genome.|neighbours:ID:AUV57508.1(1),ID:AUV57510.1(1)|neighbour_genes:baseplate wedge subu..,straight tail fiber|
MTIETKTREGAKVNSRLAAFSEYRVDPQNIAVGNTAPIGSLTFEQMDLGVWYPNTEAAINDLMSLQSAEIGTIICNDTGISPQPAQQITRATFSGVVALEPKEDGSVGDPVIIHILGLPIRIANGDDFAAVATRWYDKVKELEAVGKVVQQVTQSPATPQYVDIIHLDYQNHNFETYKKYGLTVEFTITSPAKAGYGQWDAIGNESKTFGANTFTFHYFRRMG
>ID:APD20557.1 |[Klebsiella phage KPV15]|KPV15|_Klebsiella_phage_KPV15_.gbk|baseplate wedge subu..|672|KY000080(167034):98778-99449:1 ^^ Klebsiella phage KPV15, complete genome.|neighbours:ID:APD20556.1(1),ID:APD20558.1(1)|neighbour_genes:baseplate wedge subu..,straight tail fiber ..|
MTIETKTREGAKVNSRLAAFSEYRVDPQNIAVGNTAPIGSLTFEQMDLGVWYPNTEAAINDLMSLQSAEIGTIICNDTGISPQPAQQITRATFSGVVALEPKEDGSVGDPVIIHILGLPIRIANGDDFAAVATRWYDKVKELEAVGKVVQQVTQSPATPQYVDIIHLDYQNHNFETYKKYGLTVEFTITSPAKAGYGQWDAIGNESKTFGANTFTFHYFRRMG
> |[Tevenvirinae Klebsiella_phage_Marfa]||_Klebsiella_phage_Marfa.gb|hypothetical protein|654|MN044033.1(168532):86498-87151:1 ^RAST2:fig|1198136.82.peg.177^ Tevenvirinae Klebsiella_phage_Marfa|neighbours:(1),(1)|neighbour_genes:baseplate wedge subu..,Phage straight tail ..|
MIFTKTREGAKVPSREANYLQFELDPEDISVGDQVPYGSVTLKQTQHGVWYPNIQAAIDDVRAMIPSDVGEVVTNVTGISPGKTQQITRAVFSGVVKLEDETSEEIVEILGVAVKLKNGDTAEIAAAKWLNILESMVADKIAIAAVFSSASTQNIVDITHLDYQNHTFETFKWNGITVNFSVLSPAKQGYGSWNFLGSEDKVFASNTVRFHYFQRIS
>ID:YP_009194450.1 |[Klebsiella phage Matisse]||_Klebsiella_phage_Matisse_.gbk|baseplate wedge subu..|669|NC_028750(176081):119212-119880:1 ^GeneID:26613389^ Klebsiella phage Matisse, complete genome.|neighbours:ID:YP_009194449.1(1),ID:YP_009194451.1(1)|neighbour_genes:baseplate wedge subu..,short tail fiber pro..|
MAYKNISKTREGARVLSKEADYLQYDTYGKLPLIGGKRSIGEPNIDQTKRGVLYGNVQSAIDDLYTLIEQIPINGVVTMTEDAPPIAVQQVESVSFDGIVQNIDSDQEQAVVHVYGFPFIFDNGTNAATVCETAYNKFTEFVAAEKYFAEVNRKGVDGTILECRFIDSVSHPATNISENGIRQIGTIDVAAKSGYGSWVKLGSGFLPNVTPQVTVYYFKRIA
>ID:AWY07058.1 |[Klebsiella phage Mineola]||_Klebsiella_phage_Mineola_.gbk|baseplate wedge subu..|672|MH333064(166130):87286-87957:1 ^^ Klebsiella phage Mineola, complete genome.|neighbours:ID:AWY07057.1(1),ID:AWY07059.1(1)|neighbour_genes:baseplate wedge subu..,short tail fibers pr..|
MTIETKTREGAKVNSRLAAFSEYRVDPQNIAVGNTAPIGSLTFEQMDLGVWYPNTEAAINDLMSLQSAEIGTIICNDTGISPQPAQQITRATFSGVVALEPKEDGSVGDPVIIHILGLPIRIANGDDFAAVATRWYDKVKELEAVGKVVQQVTQSPATPQYVDIIHLDYQNHNFETYKKYGLTVEFTITSPAKAGYGQWDAIGNESKTFGANTFTFHYFRRMG
>ID:YP_009607399.1 |[Klebsiella phage Miro]||_Klebsiella_phage_Miro_.gbk|baseplate to short t..|669|NC_041981(176055):119422-120090:1 ^GeneID:40083408^ Klebsiella phage Miro, complete genome.|neighbours:ID:YP_009607398.1(1),ID:YP_009607400.1(1)|neighbour_genes:baseplate wedge subu..,short tail fiber pro..|
MAYKNISKTREGARVLSKEADYLQYDTYGKLPLIGGKRSIGEPNIDQTKRGVLYGNVQSAIDDLYTLIEQIPINGVVTMTEDAPPIAVQQVESVSFDGIVQNIDSDQEQAVVHVYGFPFIFDNGTNAATVCETAYNKFTEFVAAEKYFAEVNRKGVDGTILECRFIDSVPHPATNISENGIRQIGTIDVAAKSGYGSWVKLGSGFLPDVTPQVTVYYFKRIA
> |[Tevenvirinae _Klebsiella_phage_PKO111]||_Klebsiella_phage_PKO111.gb|baseplate wedge subu..|672|NC_031095.1(168758):21480-22151:1 ^RAST2:fig|1198136.84.peg.42^ Tevenvirinae _Klebsiella_phage_PKO111|neighbours:(1),(1)|neighbour_genes:baseplate wedge subu..,hypothetical protein|
MTIETKTREGAKVNSRLAAFSEYRVDPQNIAVGNTAPIGSLTFEQMDLGVWYPNTEAAINDLMSLQSAEIGTIICNDTGISPQPAQQITRATFSGVVSLEPKEDGSVGDPVIIHILGLPIRIANGDDFAAVATRWYDKVKELEAVGKVVQQVTQSPATPQYVDIIHLDYQNHNFETYKKYGLTVEFTITSPAKAGYGQWDAIGNESKTFGANTFTFHYFRRMG
>ID:YP_009288846.1 |[Klebsiella phage vB_KpnM_KpV477]||_Klebsiella_phage_vB_KpnM_KpV477_.gbk|putative baseplate w..|672|NC_031087(168272):91283-91954:1 ^GeneID:29067150^ Klebsiella phage vB_KpnM_KpV477, complete genome.|neighbours:ID:YP_009288845.1(1),ID:YP_009288847.1(1)|neighbour_genes:putative baseplate w..,putative short tail ..|
MTIETKTREGAKVNSKLTAFSEYRVDPQNIAVGNKAPIGSLTFEQMDLGVWYPNAEAAINDLMSLQSAEIGTIICNDTGISPQPAQQITRATFSGVVSLEPKEDGSVGDPVIIHILGLPIRIANGDDFAAVATRWYDKVKELEAVGKVVQQVTQSPATPQYVDIIHLDYQNHNFETYKKYGLTVEFTVTSPAKAGYGQWDAIGNETKTFGANTFTFHYFRRMG
>ID:AUO78877.1 |[Klebsiella phage vB_Kpn_F48]||_Klebsiella_phage_vB_Kpn_F48.gbk|baseplate wedge subu..|654|MG746602(170764):148081-148734:-1 ^^ Klebsiella phage vB_Kpn_F48, complete genome.|neighbours:ID:AUO78876.1(-1),ID:AUO78878.1(-1)|neighbour_genes:straight tail fiber,baseplate wedge subu..|
MIFTKTREGAKVPSREANYLQFELDPEDISVGDQVPYGSVTLKQTQHGVWYPNIQAAIDDVRAMIPSDVGEVVTNVTGISPGKTQQITRAVFSGVVKLEDEVTEEIVEILGVAVKLKNGDTAEIAAAKWLNILESMVADKVAIAAVFSSASTQNIVDITHLDYQNHTFETFKWNGITVNFSVLSPAKQGYGSWNFLGSEDKVFASNTVRFHYFQRIS
> |[Tevenvirinae Morganella_phage_vB_MmoM_MP1]||_Morganella_phage_vB_MmoM_MP1.gb|hypothetical protein|612|NC_031020.1(163201):83668-84279:1 ^RAST2:fig|1198136.47.peg.164^ Tevenvirinae Morganella_phage_vB_MmoM_MP1|neighbours:(1),(1)|neighbour_genes:baseplate wedge subu..,hypothetical protein|
MVPSRLADELEYRTSENTYSGNTNPLGTLDITQKSLNVTYPTIQGALDDLTATFLDVNSVITNTDGETPSGIAQVDSVKFSGFISTEDEITEIFGLPFKFELGDTAEEVAQKFVTQVNEYVTKNEFFTFAQVSSADPTVVDIRYIDFRYHPPYSKTVNGITVETTLSSPHKAGYGTWVKLGTSTVVLDSPADPLTLYYFKRIA
>ID:YP_009211601.1 |[Pectobacterium bacteriophage PM2]||_Pectobacterium_bacteriophage_PM2.gbk|baseplate wedge subu..|660|NC_028940(170286):93259-93918:1 ^GeneID:26638073^ Pectobacterium bacteriophage PM2, complete genome.|neighbours:ID:YP_009211600.1(1),ID:YP_009211602.1(1)|neighbour_genes:baseplate wedge subu..,short tail fiber pro..|
MITNIARNKAGVVSRFADFLQFITNPFKTNEVAGERPIGGVSATQTSKGVFYPTVQSAIDDLSGRCDLEINSVIVNTDGIVPGFVNQSDQIKFSGTVIGTGTKMIYVLGFPVIIDSSDTPEIIATKAEAVLIEAVINSIAIKSVSVDNTDASILNITYNDYQNHVFEEDVQHGVKITQTTVVSPRAGYGNWERLGTQSVTLTGGTVNGTITLYYFQRVS
>ID:QBP35501.1 |[Phage NC-G]||_Phage_NC-G.gbk|baseplate wedge tail..|666|MK310184(170164):31100-31765:1 ^^ Phage NC-G, complete genome.|neighbours:ID:QBP35500.1(1),ID:QBP35502.1(1)|neighbour_genes:baseplate wedge subu..,short tail fiber pro..|
MTLTEMKSGLKSRLADYLELSYTSDKPTAVADQRPIGGPSANQTQKGVYFPTVQSAIDDIAFRTELPVNSVIITTENRAPGFIQQSDKITFTGSISSGGELGDPVIIKVFGLPVEVLVGDSSVLVASKVNEVFLDAIANSYILAETAIDALDQSTLNIKYNDYQNHIFSPYKQSGCTISHTIVQQPRAGYGKWEYLGNSTQSLAGGTVNGTIPLYYYKRLY
> |[Tevenvirinae _Proteus_phage_phiP4-3]||_Proteus_phage_phiP4-3.gb|hypothetical protein|621|MG696114.1(167849):78151-78771:-1 ^RAST2:fig|1198136.86.peg.120^ Tevenvirinae _Proteus_phage_phiP4-3|neighbours:(-1),(-1)|neighbour_genes:Phage straight tail ..,hypothetical protein|
MKNNNVSHSSPNSSEIYYEVHNDTLAGNRVPLGTQDTRQSSLNTYQPNVQAAIDDLKGSFLPLNTLIYNSDGENPQGASQVDFIDFSGTVEGTGPTIVQVFGLPVTVNGGDTASEVTAAFEKLAQDLVSKNQYFSFVQKETETRLTIKYIDYRDHDAINMYSNGINVSTELQSPAKYGYGTWVKLGVKNETLGDTELPVHIFKRIA
> |[Tevenvirinae _Proteus_phage_vB_PmiM_Pm5461]||_Proteus_phage_vB_PmiM_Pm5461.gb|hypothetical protein|639|NC_028762.1(161989):84520-85158:1 ^RAST2:fig|1198136.85.peg.156^ Tevenvirinae _Proteus_phage_vB_PmiM_Pm5461|neighbours:(1),(1)|neighbour_genes:Phage baseplate wedg..,hypothetical protein|
MDKGSIMKNNNVSHSSPNSSEIYYSVGNDTLSGNRVPLGTQDTRQSSLNVYQPNVQAALDDFKGAFLPLNALIYNTDGENPQGASQVDFVDFSGTVEGTGPVIVQIFGIPLQVTGGNTASEVREAFENLAQDLVAKNQYFSFVQKESETRLTVKYIDYRDHDAINTYSNGINISTEIQSPAKYGYGTWVKLGVKNETLGDTELPVYVFKRIA
> |[Tevenvirinae _Pseudomonas_phage_PspYZU05]||_Pseudomonas_phage_PspYZU05.gb|Phage baseplate wedg..|654|KY971610.1(166442):82833-83486:1 ^RAST2:fig|1198136.88.peg.124^ Tevenvirinae _Pseudomonas_phage_PspYZU05|neighbours:(1),(1)|neighbour_genes:hypothetical protein,hypothetical protein|
MSILDQKASVRNRHASSVSFETVQDNTDVLGNQAYGTVTISQLAEGINYNNVQSAIEDIRNIAILDVDSIIINDSGVSPAGQPQVDTWKINGTITDTEGGVKTIDIFGVPVKVNVGDAGTEIAVKLLAAIQTIQVEVGHIFDTVSIDSGNPTMLNIRYTDNQKHILTPKTQYGVSVIQNIISPAKPGYGAWTRIGAQTLTFDGQPSPTTLHYFKRIA
>ID:YP_009615635.1 |[Salmonella phage Melville]||_Salmonella_phage_Melville_.gbk|baseplate wedge subu..|654|NC_042044(159323):81156-81809:1 ^GeneID:40092110^ Salmonella phage Melville, complete genome.|neighbours:ID:YP_009615634.1(1),ID:YP_009615636.1(1)|neighbour_genes:baseplate wedge subu..,short tail fibers pr..|
MSVMSTKAGVKSRYSDNIQFIPSPNNNDVMSKQPYGSLTISEYSKGIEFPNVQSAINDVRNFTIRPINSIEINTDGVSPEGISQTDTWTFAGTVVKPDGATGDAIISVFGFPVTVTVGDTAEEVTAKAKLVLEDAVLKNFIINTVSQGLTGAELTVSYIDNQTHVLKPETRFGITVSSTIISPAKPGYGAWTRIGTKTETLEGSADPVLLHYFKRLA
>ID:YP_007501188.1 |[Salmonella phage vB_SenMS16]||_Salmonella_phage_S16_.gbk|baseplate wedge subu..|654|NC_020416(160221):79117-79770:1 ^GeneID:14675389^ Salmonella phage S16, complete genome.|neighbours:ID:YP_007501187.1(1),ID:YP_007501189.1(1)|neighbour_genes:baseplate wedge subu..,short tail fiber|
MSVMSTKAGVKSRYSDNIQFIPSPNNNDVMSKQPYGSLTISEYSKGIEFPNVQSAINDVRNFTIRPINSIEINTDGVSPEGISQTDTWTFAGTVVKPDGATGDAIISVFGFPVTVTVGDTAEEVTAKAKLVLEDAVLKNFIINTVSQGLTGAELTVSYIDNQTHVLKPETRFGITVSSTIVSPAKPGYGAWTRIGTKTETLEGSADPVLLHYFKRLA
> |[Tevenvirinae _Salmonella_phage_STML-198]||_Salmonella_phage_STML-198.gb|Phage baseplate wedg..|654|NC_027344.1(158099):121262-121915:1 ^RAST2:fig|1198136.87.peg.229^ Tevenvirinae _Salmonella_phage_STML-198|neighbours:(1),(1)|neighbour_genes:baseplate wedge subu..,Phage straight tail ..|
MSVMSTKAGVKSRYSDNIQFIPSPNNNDVMSKQPYGSLTISEYSKGIEFPNVQSAINDVRNFTIRPINSIEINTDGVSPEGISQTDTWTFAGTVVKPDGATGDAIISVFGFPVTVTVGDTAEEVTAKAKLVLEDAVLKNFIINTVSQGLTGAELTVSYIDNQTHVLKPETRFGITVSSTIISPAKPGYGAWTRIGTKTETLEGSADPVLLHYFKRLA
> |[Tevenvirinae Salmonella phage STP4-a]||_Salmonella_phage_STP4-a.gb|Phage baseplate wedg..|654|NC_026607.2(159914):80196-80849:1 ^RAST2:fig|1198136.48.peg.159^ Tevenvirinae Salmonella phage STP4-a|neighbours:(1),(1)|neighbour_genes:baseplate wedge subu..,Phage straight tail ..|
MSVMSTKAGVKSRYSDNIQFIPSPNNNDVMSKQPYGSLTISEYSKGIEFPNVQSAINDVRNFTIRPINSIEINTDGVSPEGISQTDTWTFAGTVVKPDGATGDAIISVFGFPVTVTVGDTAEEVTAKAKLVLEDAVLKNFIINTVSQGLTGAELTVSYIDNQTHVLKPETRFGITVSSTIVSPAKPGYGAWTRIGTKTETLEGSADPVLLHYFKRLA
> |[Tevenvirinae Salmonella_phage_vB_SnwM_CGG4-1]||_Salmonella_phage_vB_SnwM_CGG4-1.gb|Phage baseplate wedg..|654|NC_031065.1(159878):76069-76722:1 ^RAST2:fig|1198136.78.peg.155^ Tevenvirinae Salmonella_phage_vB_SnwM_CGG4-1|neighbours:(1),(1)|neighbour_genes:baseplate wedge subu..,Phage straight tail ..|
MSVMSTKAGVKSRYSDNIQFIPASANSDVMSKQPYGSLTISEYSKGIEFPNVQSAINDVRNFTIRPINSIEINTDGVSPEGVSQTDTWTFTGTVVKPDGGTGDAIISVFGFPVTATVGDTAEEFTAKAKLVLEDAVLKNFIINTVSQGSTGAELTVSYIDNQTHVLQPETHFGITVSSTIISPAKPGYGAWTRIGTKTETLEGSATPVLLHYFKRLA
> |[Tevenvirinae Serratia phage PS2]||_Serratia_phage_PS2.gb|hypothetical protein|657|KJ025957.1(167266):88000-88656:1 ^RAST2:fig|1198136.49.peg.183^ Tevenvirinae Serratia phage PS2|neighbours:(1),(1)|neighbour_genes:hypothetical protein,hypothetical protein|
MDKGSIMSIYNSSTRSAARVTSRNATAIKYVPNGIPDIGGKRAVGQSNVRNTSEGVFYPNVQAAIDDLYGIATGSIGDGKITWQELPLAGNSQTQRLKFDGEARSDDGSDVLINVFGFPFVLKTGTKAVDIADIVSKEFTKYKNNSEYFNTVNVIGDGTTLEIQFTDNIQHDAFMFNQHGVTITGTITDNAHPGYGDWELVGQETKFGRTLYYYRRKA
>ID:APC45216.1 |[Shigella phage SH7]||_Shigella_phage_SH7_.gbk|baseplate wedge subu..|660|KX828711(164870):85114-85773:1 ^^ Shigella phage SH7, complete genome.|neighbours:ID:APC45061.1(1),ID:APC45051.1(1)|neighbour_genes:baseplate wedge subu..,short tail fibers pr..|
MSLLNNKAGVISRLADFLGFRTKKNDISVMNNQPVGAVTISQIAKGFYDPNVESAINDVRNMAEQQVGAVLINISGVSPTGVQQTDYWSFEGTVTDTSAKPGDPVIVNMFGIPVKATNGMTSIEFTSAVRIALQEMVAKFIAIDSFEDHPTIGNKIQVKYLDNQEHILEQYSDKGITFKQEIISPSKPGYGTWQLLGAQTVTLDSHTQPTVFYYFERIA
>ID:YP_009288523.1 |[Shigella phage SHBML-50-1]||_Shigella_phage_SHBML-50-1_.gbk|baseplate wedge subu..|660|NC_031085(166634):88562-89221:1 ^GeneID:29060613^ Shigella phage SHBML-50-1, complete genome.|neighbours:ID:YP_009288522.1(1),ID:YP_009288524.1(1)|neighbour_genes:baseplate wedge subu..,short tail fiber pro..|
MSLLNNKAGVISRLADFLGFRPKAGNIDVMNRQSVGSVTISQLAKGFYEPNVESAINDVHNFSIKDIGTIITNKTGVSPEGVSQTDYWAFSGTVTDDSLPPGSPVTVLVFGLPVSATTGMTAIEFVAKVRVALQEAIASFTAINSYKDHPTDGSKLEVTYLDNQKHVLSTYSTYGITISQEIISESKPGYGTWNLLGAQTVTLDNQQTPTVLYHFERTA
>ID:YP_009277531.1 |[Shigella phage SHFML-11]||_Shigella_phage_SHFML-11.gbk|baseplate wedge subu..|660|NC_030953(170650):35028-35687:1 ^GeneID:29056238^ Shigella phage SHFML-11, complete genome.|neighbours:ID:YP_009277530.1(1),ID:YP_009277532.1(1)|neighbour_genes:baseplate wedge subu..,short tail fiber pro..|
MSLLNNKAGVISRLADFLGFRTKKNDISVMNNQPVGAVTISQIAKGFYDPNVESAINDVRNMAEQQVGAVLVNISGVSPTGVQQTDYWSFEGTVTDTSAKPGDPVIVNMFGIPVKATNGMTSIEFTSAVRIALQEMVVKFIAIDSFEDHPTIGNKIQVKYLDNQEHILEQYSDKGITFKQEIISPSKPGYGTWQLLGAQTVTLDSHTQPTVFYYFERVA
> |[Tevenvirinae Shigella_phage_SHSML-52-1]||_Shigella_phage_SHSML-52-1.gb|baseplate wedge subu..|660|NC_031090.1(169621):112258-112917:-1 ^RAST2:fig|1198136.79.peg.170^ Tevenvirinae Shigella_phage_SHSML-52-1|neighbours:(-1),(-1)|neighbour_genes:hypothetical protein,hypothetical protein|
MTVLNTKAGVISRHADFLNYRKNPAQIDVLNNQAVGSVTISQLARGFYDANVESAINDVHNMARADIGTVVTNTSGVSPEGTAQVDYWTFSGDVLDDTLTTGTPVVINVFGLAVKATIGMTDNELTAQVRIALQEAIANQIAISSYKDHPSEGNKLQVTYLDNQRHVLPTYASFGVTISQEILSEAKSGYGTWNLLGAQTVTLDNHDTPTVFYHFVRAS
>ID:YP_003934795.1 |[Shigella phage SP18]||_Shigella_phage_SP18.gbk|gp11|666|NC_014595(170605):88136-88801:1 ^GeneID:9830536^ Shigella phage SP18, complete genome.|neighbours:ID:YP_003934794.1(1),ID:YP_003934796.1(1)|neighbour_genes:gp10,gp12|
MTTLTNKKASVISRHAGYLQFDYTTTDSTAVAGNRYIGGPSANQTNDGVFYPTVQSAIDDIAFRAELPVGSIITRHENTAPGFISQSDKIKFTGSISGENLGETVLIKVFGFPVEVIVGDSSVLVASKVNDVLLTAISQGMIISATAIDALDQSILNITYNDYQNHIFAPMTQYGCVMEQTIVQQPRAGYGQWEYLGLQDVTLQGGSVNGPTSLYYYKRVY
>ID:AUV63834.1 |[Shigella phage Sf20]||_Shigella_phage_Sf20_.gbk|baseplate wedge subu..|645|MF327006(163982):14822-15466:1 ^^ Shigella phage Sf20, complete genome.|neighbours:ID:AUV63833.1(1),ID:AUV63835.1(1)|neighbour_genes:baseplate wedge subu..,short tail fiber|
MISKTRSKASVFSSDAAFISYDPGSKDPVIGGSRPIGGVNVDQSRKGSYVNNVQSAIDDLYSLSMIRIGDVLVTTNSTPPQAAGQIETLSFSGSVNNQHNPDANKVLIDVLGYPFIVDVGSSGVSLCEKVTEKFTELMNKNIMFKEVKRKGSSNDQLEIHYIDSLEHPPTDINKYGITITGNVDSPARVGYGSWSRMGTEEKFGTTLYYFKRIA
>ID:YP_009618968.1 |[Shigella phage Sf21]||_Shigella_phage_Sf21_.gbk|baseplate wedge subu..|660|NC_042077(166002):86631-87290:1 ^GeneID:40095571^ Shigella phage Sf21, complete genome.|neighbours:ID:YP_009618967.1(1),ID:YP_009618969.1(1)|neighbour_genes:baseplate wedge subu..,short tail fiber|
MSLLNNKAGVISRLADFLGFRTKKNDISIMNNQPVGAVTISQISKGFYDSNVESAINDVRNMAEQPVGAVLVNISGVSPTGVQQTDYWSFEGTVTDTSVKSGDPVIVNMFGIPVKATNGMTSIEFTSAVRIALQEMVVKFIAIDSFEDHPTIGNKIQVKYLDNQEHILEQYSDKGITFKQEIISPSKPGYGTWQLLGAQTVTLDSHTQPTVFYYFERVA
>ID:YP_009614810.1 |[Shigella phage Sf22]||_Shigella_phage_Sf22_.gbk|baseplate wedge subu..|660|NC_042039(166283):32343-33002:1 ^GeneID:40091225^ Shigella phage Sf22, complete genome.|neighbours:ID:YP_009614809.1(1),ID:YP_009614811.1(1)|neighbour_genes:baseplate wedge subu..,gp59|
MSLLNNKAGVISRLADFLGFRPKAGNIDVMNRQSVGSVTISQLAKGFYEPNVESAINDVHNFSIKDVGTIITNKTGVSPEGVSQTDYWAFSGTVTDDSLPPGSPVTVLVFGLPVSATTGMTAIEFVAKVRVALQEAIASFTAINSYKDHPTDGSKLEVTYLDNQKHVLSTYSTYGITISQEIISESKPGYGTWNLLGAQTVTLDNQQTPTVFYHFERTA
>ID:ATE86417.1 |[Shigella phage Sf23]||_Shigella_phage_Sf23_.gbk|baseplate wedge subu..|660|MF158046(167678):9112-9771:1 ^^ Shigella phage Sf23, complete genome.|neighbours:ID:ATE86416.1(1),ID:ATE86418.1(1)|neighbour_genes:baseplate wedge subu..,short tail fiber|
MSLLNNKAGVISRLADFLGFRTKKNDISVMNNQPVGAVTISQIAKGFYDPNVESAINDVRNMAEQQVGAVLVNISGVSPTGVQQTDYWSFEGTVNDTSAKPGDTVIVNMFGIPVKATNGMTSIEFTSAVRTALQEMVAKFIAIDSFEDHPTIGNKIQVKYLDNQEHILEQYSDKGITFKQEIISPSKPGYGTWQLLGAQTVTLDSHTQPTVFYYFERIA
>ID:YP_009619092.1 |[Shigella phage Sf24]||_Shigella_phage_Sf24_.gbk|baseplate wedge subu..|660|NC_042078(168112):13270-13929:1 ^GeneID:40095707^ Shigella phage Sf24, complete genome.|neighbours:ID:YP_009619091.1(1),ID:YP_009619093.1(1)|neighbour_genes:baseplate wedge subu..,short tail fiber|
MSLLNNKAGVISRLADFLGFRPKAGNIDVMNRQSVGSVTISQLAKGFYEPNVESAINDVHNFSIKDIGTIITNKTGVSPEGVSQTDYWAFSGTVTDDSLPPGSPVTVLVFGLPVSATTGMTAIEFVAKVRVALQEAIASFTAINSYKDHPTDGSKLEVTYLDNQKHVLSTYSTYGITISQEIISESKPGYGTWNLLGAQTVTLDNQQTPTVLYHFERTA
>ID:YP_004415052.1 |[Shigella phage Shfl2]||_Shigella_phage_Shfl2_.gbk|putative baseplate w..|660|NC_015457(165919):85566-86225:1 ^GeneID:10498915^ Shigella phage Shfl2, complete genome.|neighbours:ID:YP_004415051.1(1),ID:YP_004415053.1(1)|neighbour_genes:putative baseplate w..,putative short tail ..|
MSLLNNKAGVISRLADFLGFRPKAGNIDVMNRQSVGSVTISQLAKGFYEPNVESAINDVHNFSIKDVGTIITNKTGVSPEGVSQTDYWAFSGTVTDDSLPPGSPVTVLVFGLPVSATTGMTAIEFVAKVRVALQEAIASFTAINSYKDHPTDGSKLEVTYLDNQKHVLSTYSTYGITISQEIISESKPGYGTWNLLGAQTVTLDNQQTPIVLYHFERTA
>ID:YP_009110977.1 |[Shigella phage pSs-1]||_Shigella_phage_pSs-1_.gbk|hypothetical protein|660|NC_025829(164999):91148-91807:1 ^GeneID:22475243^ Shigella phage pSs-1, complete genome.|neighbours:ID:YP_009110976.1(1),ID:YP_009110978.1(1)|neighbour_genes:hypothetical protein,hypothetical protein|
MSLLNNKAGVISRLADFLGFRTKKNDISVMNNQPVGAVTISQIAKGFYDPNVESAINDVRNMAEQQVGAVLVNISGVSPTGVQQTDYWSFEGTVTDTSAKPGDPVIVNMFGIPVKATNGMTSIEFTSAVRTALQEMVAKFIAIDSFEDHPTIGNKIQVKYLDNQEHILEQYSDKGITFKQEIISPSKPGYGTWQLLGAQTVTLDSHTQPTVFYYFERIA
> |[Tevenvirinae Vibrio_phage_KVP40]||_Vibrio_phage_KVP40.gb|Phage baseplate wedg..|687|NC_005083.2(244834):206264-206950:1 ^RAST2:fig|1198136.81.peg.398^ Tevenvirinae Vibrio_phage_KVP40|neighbours:(1),(1)|neighbour_genes:hypothetical protein,hypothetical protein|
MTTKARHASRVWSNDSRMKIFDQTAIDDSGLFPGGRFNFRGAVLGDSTIDEIQEGAWDPNVQAAIMQLAMAAILPVGTIISSTDATNPFNTNQFNETITFTGTSAVDNISLYGVSVQLTVGDSDNDIAEKVFTALHASNLFDTVPTDHVAPSNTFLLKHRSSRPHNPAYSTTFEDILDPEGSPTGIQAKSVVTGSSDGQKSLGYGEWELYHTDTTTFTDTVYYYRRIA
> |[Tevenvirinae Vibrio_phage_ValB1_HC]||_Vibrio_phage_ValB1_HC.gb|hypothetical protein|687|MK568540.1(247619):118731-119417:-1 ^RAST2:fig|1198136.76.peg.179^ Tevenvirinae Vibrio_phage_ValB1_HC|neighbours:(-1),(-1)|neighbour_genes:hypothetical protein,hypothetical protein|
MTTKARHASQVWSNDSRMKVFDQDAISDSGLFPGDRFNFRGAVLGDSTVDEIQDGAWDPNVQAAIMQLAMAAIMPVGTIIASTDASNPFNTNQFNETITYNGTSGVEYITLYGVPVQLEVGDSDNDIAEKVFTALLESDLFDMVPTDHVPPSNTFLLKHRSSRPHNTAYTATFADILDPLGAPTGIQAKSVVTGTSDGQTSLGYGEWELYHTDSTTFTDPVYYYRRIA
> |[Tevenvirinae Vibrio_phage_ValKK3]||_Vibrio_phage_ValKK3.gb|Phage baseplate wedg..|687|NC_028829.1(248088):170073-170759:-1 ^RAST2:fig|1198136.77.peg.313^ Tevenvirinae Vibrio_phage_ValKK3|neighbours:(-1),(-1)|neighbour_genes:hypothetical protein,hypothetical protein|
MTTKARHASQVWSNDSRMKVFDQDAISDSGLFPGDRFNFRGAVLGDSTIDEIQDGAWDPNVQAAIMQLAMAAIMPVGTIIASTDASNPFNTNQFNETITYNGTSGVEYITLYGVPVQLEVGDSDNDIAEKVFTALLESDLFDMVPTDHVPPSNTFLLKHRSSRPHNTAYTATFADILDPLGAPTGIQAKSVVTGTSDGQTSLGYGEWELYHTDSTTFTDPVYYYRRIA
> |[Tevenvirinae Vibrio_phage_phi-Grn1]||_Vibrio_phage_phi-Grn1.gb|Phage baseplate wedg..|687|KT919972.1(248605):70820-71506:1 ^RAST2:fig|1198136.75.peg.120^ Tevenvirinae Vibrio_phage_phi-Grn1|neighbours:(1),(1)|neighbour_genes:hypothetical protein,hypothetical protein|
MTTKARHASQVWSNDSRMKVFDQDAISDSGLFPGDRFNFRGAVLGDSTIDEIQDGAWDPNVQAAIMQLAMAAIMPVGTIIASTDASNPFNTNQFNETITYNGTSGVEYITLYGVPVQLEVGDSDNDIAEKVFTALLESELFDMVPTDHVPPSNTFLLKHRSSRPHNTAYTATFADILDPLGAPTGIQAKSVVTGTSDGQTSLGYGEWELYHTDSTTFTDPVYYYRRIA
> |[Tevenvirinae Vibrio_phage_phi-ST2]||_Vibrio_phage_phi-ST2.gb|Phage baseplate wedg..|687|KT919973.1(250485):130603-131289:1 ^RAST2:fig|1198136.73.peg.260^ Tevenvirinae Vibrio_phage_phi-ST2|neighbours:(1),(1)|neighbour_genes:hypothetical protein,hypothetical protein|
MTTKARHASQVWSNDSRMKVFDQDAISDSGLFPGDRFNFRGAVLGDSTIDEIQDGAWDPNVQAAIMQLAMAAIMPVGTIIASTDASNPFNTNQFNETITYNGTSGVEYITLYGVPVQLEVGDSDNDIAEKVFTALLESDLFDMVPTDHVPPSNTFLLKHRSSRPHNTAYTATFADILDPLGAPTGIQAKSVVTGTSDGQTSLGYGEWELYHTDLTTFTDPVYYYRRIA
> |[Tevenvirinae _Vibrio_phage_vB_VmeM-32]||_Vibrio_phage_vB_VmeM-32.gb|hypothetical protein|975|KU160494.1(199912):186820-187794:-1 ^RAST2:fig|1198136.70.peg.290^ Tevenvirinae _Vibrio_phage_vB_VmeM-32|neighbours:(-1),(-1)|neighbour_genes:hypothetical protein,baseplate wedge subu..|
MVKGAIIMITITSQSNALRIAKNDTITLFVEAISDVNNAVLSYSWKVKKNSVFQDVLNPSANTSNLEILPDAQEYGSYVFLCEIKELNEANQIISGKNSQEIQVTIFNNRVTGVAPSKARIIPKSDNIIIDSEYDLAGIFANGNEFGSPTLVDNRNRKNVESAIIDLASMQLLALPVGSLIKNRSGAQPMASTQESNVIVSGTVVVSESGGTVDANIFGQRVSIPDGTIDSQLTEIIFQILLKYDVDGIYINNVVRESPTRISFRYNDYKLYPEKEIELSGANISVVTTSEPSFVVGRWELLNSQEFIGVNDVNYTEFTWERVE
> |[Tevenvirinae Vibriophage_phi-pp2]||_Vibriophage_phi-pp2.gb|Phage baseplate wedg..|687|JN849462.1(246421):207970-208656:1 ^RAST2:fig|1198136.74.peg.392^ Tevenvirinae Vibriophage_phi-pp2|neighbours:(1),(1)|neighbour_genes:hypothetical protein,hypothetical protein|
MTTKARHASRVWSNDSRMKIFDQTAIDDSGLFPGGRFNFRGAVLGDSTIDEIQEGAWDPNVQAAIMQLAMAAILPVGTIISSTDATNPFNTNQFNETITFTGTSAVDNISLYGVSVQLTVGDSDNDIAEKVFTALHASNLFDTVPTDHVAPSNTFLLKHRSSRPHNPAYSTTFEDILDPEGSPTGIQAKSVVTGSSDGQKSLGYGEWELYHTDTTTFTDTVYYYRRIA
>ID:YP_009153756.1 |[Yersinia phage PST]||_Yersinia_phage_PST_.gbk|baseplate wedge comp..|660|NC_027404(167785):86133-86792:1 ^GeneID:24677543^ Yersinia phage PST, complete genome.|neighbours:ID:YP_009153755.1(1),ID:YP_009153757.1(1)|neighbour_genes:baseplate wedge subu..,short tail fibers|
MSLLNNKAGVISRLADFLGFRPKTGDIDVMNRQSVGSVTISQLAKGFYEPNVESAINDVHNFSIKDVGTIITNKTGVSPEGVSQTDYWAFSGTVTDDSLPPGSPVTVLVFGLPVSATTGMTAIEFVAKVRVALQEAIASFTAINSYKDHPTDGSKLEVTYLDNQKHVLSTYSTYGITISQEIISESKPGYGTWNLLGAQTVTLDNQQTPTVFYHFERTA
>ID:VEV89770.1 |[Yersinia phage fPS-2]||_Yersinia_phage_fPS-2_.gbk|g154|660|LR215722(169060):88929-89588:1 ^^ Yersinia phage fPS-2 genome assembly, chromosome: I.|neighbours:ID:VEV89769.1(1),ID:VEV89771.1(1)|neighbour_genes:g153,g155|
MSLLNNKAGVISRLADFLGFRTKKNDISVMNNQPVGAVTISQIAKGFYDPNVESAINDVRNMAEQQVGAVLVNISGVSPTGVQQTDYWSFEGTVTDTSAKPGDPVIVNMFGIPVKATNGMTSIEFTSAVRTALQEMVAKFIAIDSFEDHPTIGNKIQVKYLDNQEHILEQYSDKGITFKQEIISPSKPGYGTWQLLGAQTVTLDSHTQPTVFYYFERIA
>ID:YP_009149402.1 |[Yersinia phage phiD1]||_Yersinia_phage_phiD1_.gbk|g163|660|NC_027353(167063):87461-88120:1 ^GeneID:24635599^ Yersinia phage phiD1 complete genome.|neighbours:ID:YP_009149401.1(1),ID:YP_009149403.1(1)|neighbour_genes:g162,g164|
MSLLNNKAGVISRLADFLGFRPKTGDIDVMNRQSVGSVTISQLAKGFYEPNVESAINDVHNFSIKDVGTIITNKTGVSPEGVSQTDYWAFSGTVTDDSLPPGSPVTVLVFGLPVSATTGMTAIEFVAKVRVALQEAIASFTAINSYKDHPTDGSKLEVTYLDNQKHVLSTYSTYGITISQEIISESKPGYGTWNLLGAQTVTLDNQQTPIVLYHFERTA
