# Supplementary material for: Influence of Non-canonical DNA Bases on the Genomic Diversity of Tevenvirinae
Source: Front Microbiol. 2021 Apr 6;12:632686. doi: 10.3389/fmicb.2021.632686 (PMC8056088; doi:10.3389/fmicb.2021.632686)
Supplement: Supplementary Data Sheet 1 — Clustering results (folders “first clusterisation,” “second clusterisation,” and “third clusterisation”): the number of pan-genome components in the individual genome (files “pan genome components of genomes”), the total number of all clusters and components of the pan-genome (files “pan genome components”), a list of clusters of the core genome (files “core list”), a list of clusters of the softcore genome (files “softcore list”). Clusters of the softcore genome (folders “softcore clusters”) are presented in the files which show regions in genomes, protein sequences, names of viruses which have these proteins A description of softcore clusters is also supplied (file “Softcore clusters description”). [file Data_Sheet_1.ZIP › Data sheet 1/third clusterisation/softcore_clusters/20451_12.faa]

> |[Tevenvirinae _Acinetobacter_phage_133]||_Acinetobacter_phage_133.gb|Phage straight tail ..|1482|NC_015250.1(159801):87386-88867:1 ^RAST2:fig|1198136.113.peg.182^ Tevenvirinae _Acinetobacter_phage_133|neighbours:(1),(1)|neighbour_genes:Phage baseplate wedg..,hypothetical protein|
MSNNTYKHTSDSARYKDFDPAGTAFPSTVTDVQSALAMAGPSVPASESVSGRIQIATLAEVDAGTDNTKAITPKTLEYRMQRPEATTTVRGVIRIGTTSEVQAGTINNVVVTPASLSGYFAFRTATETRNGTIRISNTAMAIAGTDDTTAMSPLKVKQAIASATAQIPSYAPATETTQGTVKLSTLGQLEQGLLREGVAVSPYSLSQLTGNLTRRGIVRAATSAQANTGTDDSLYISAKGFKEYVASATQVGTVKLTDSVKTGAGLALSGNAKVLALDGTSQSVAGTVNFTGTPQHNGSDLASEKYVDDTVMVGSMMMFFGSAIEGDLWQFADGGAMSKAAYPKLFALLGYKFGGAGDVFYKPDMRGLFARGAGVGKDILAARGVDLKNKPLLGNDVSGGDVGEVQKQQSRTHKHVVPWGESYGNSSFGQTATRHYVGSGKSDSNNPRFFTNEGLEVDAEAQRGDYNTLNTIESMGPETRPWNMSVNYIIKVK
> |[Tevenvirinae _Acinetobacter_phage_AM101]||_Acinetobacter_phage_AM101.gb|Phage straight tail ..|1527|MH165274.1(166487):72131-73657:-1 ^RAST2:fig|1198136.62.peg.93^ Tevenvirinae _Acinetobacter_phage_AM101|neighbours:(-1),(-1)|neighbour_genes:hypothetical protein,Phage baseplate wedg..|
METPLNNTYKHIADAAQYISFNPTDTSFPATVVDVQAALALTSPTTYATATTAGVVKIATKDEVLAGVDNTKMVTPFTLNERMKYPDATTTVKGLVTLATNAEAQAGAITSNKAINPASLKYTLDWWWNNKLASESAQGVIKLSTQQAAQAGVDDSTAMTPLKVKQAIAAATAQIPQPVQATETAPGIVQLATIGQAQQGTLRDGYAISPYTLQRITGSLTTRGLVQAATLAQANTGTDDTLYISAKGFKTYNATTTNYGTVKLTDTLGTTGAGVVLSSNAKVLSTVSTGTQTVTGIVNFTETLQLQGQPVANQKFVKDSIPVGVMMEWLGDSAPPGGMWALCDGGAESKAARPELFAAIGYKFGGSGDTFYRPDMRGLYARGAGRGKDIIANTGYDEFNKPLLGNGVDGGVVGQVQKQQIREHKHIITWGENRRETPNFPFGGTQLSKYWGTAGKEDHDNGWMFSNDGTEFEPASVRTEYSTVNSKELIGTETRPWSMSVNYIIKVA
> |[Tevenvirinae _Acinetobacter_phage_Ac42]||_Acinetobacter_phage_Ac42.gb|Phage straight tail ..|1320|NC_014660.1(167716):98357-99676:1 ^RAST2:fig|1198136.114.peg.178^ Tevenvirinae _Acinetobacter_phage_Ac42|neighbours:(1),(1)|neighbour_genes:hypothetical protein,Phage fibritin (wac)..|
MNNTFKHTSDDSQYKTFNPVGTKFASNITNVQAALAACAPFTIASETVFGSLKIATQSQVDAGVDDTTVVTPKKLAARLINPAATTTTPGLIRIATNVEADAGTVSNAAIVPSSLLYVFNTKTATEAKFGTIKIANNAAAIAGTDDTLAMTPLKVKQAIANATSQIPSPSTATETRQGIVQLATSGQVQQGTLRDGYAISPYALSQLTSNASRRGLSIASTLIQANAGTDDSVYISAKGFKTFTANLTNTGTVKLTDTLSSTFSAGVALSSNAKVLSLAGGTLTGDLTVNTNLDVKGAISVNSVPIVSRQELDDYVPIGTIIEWNEQNLPNSKWSWYSSGSTTSRVLIAKTVNYTGAWMTIPLASVLQSNESFLNTDLFTLIVNPEQPHEAWSIHRDVKEFRIQVFNRSGTNRIGYNGVISFVIYKNQASSSNKIIRVQ
> |[Viruses _Acinetobacter_phage_Acj61]||_Acinetobacter_phage_Acj61.gb|hypothetical protein|1506|NC_014661.1(164093):99066-100571:1 ^RAST2:fig|10239.85.peg.170^ Viruses _Acinetobacter_phage_Acj61|neighbours:(1),(1)|neighbour_genes:Phage baseplate wedg..,Phage fibritin (wac)..|
MAQNNTFKHISDESKYSIFNPAGTQFPASVKNVQEALALTSPTSPATEQAYGVIKLSTLQQVMDGTDDTTAVTPLKLNQRLQYPDATTAQKGIIQVATNDEALAGTSTNKAIVASSLKYVNDWNFANRTSTENANGVLKLSTEAAAKAGTDHTTAMTPLRVHQAIAEATKLIPSYTTATETVAGLVQLATAGQVQQGTLRAGVAVSPYSLAQLTGNDTRRGIVQAATLAQANAGTDHGVYISAAGFRNFNATINTFGTVKLTDVPGQGGAGTALSSNAQVLRLAEGSQTVTGNVNINGALSENGKRLVNEDILDDHMPIGAVMMWTADTLPSSKWAICDGGSENKDTRAILFQRIGYKYGGGGNLFKRPDLRGLFVRGAGTGQDILDARGYDNKNKPLLGNGCDGGYLGQVQKQQIAEHKHATGWGERYTGNEARYGRSAGTGYYGSAKSDWDNFMYFTNDGYEIDADWQRSEVSTLNRKDLIGTEVRPWNMSLYYIIKVA
> |[Viruses _Acinetobacter_phage _Acj9]||_Acinetobacter_phage_Acj9.gb|hypothetical protein|1524|NC_014663.1(169947):99706-101229:1 ^RAST2:fig|10239.87.peg.167^ Viruses _Acinetobacter_phage _Acj9|neighbours:(1),(1)|neighbour_genes:hypothetical protein,Phage fibritin (wac)..|
MAETPLNNTYKHISDEARYTSFDPTSTQFPESVVTVQDALNLTSPTSYSTTTKAGVITLATADEVIAGIDALKAVTPATLAARLQHPDASTTQKGVLFLATDVEAQTGTNTTKGIVPSSLKYTLDWNWDNRTALETRLGTIKISTSVAAIAGADDTTAMTPLKVKQAIAAATSNLPVPTPATEQAQGLVQLATIGQVQQGLLREGYAISPYTLMRTVGSLTNKGVVQAASQVAANLGVDDGLYISAKGFKTYSATIDNAGTVKLTKTISQAPGSALASNADVLFTTAMTQQTVTGPVNFTGQAQLNGSKIASEQHVMDSMPIGSTQMYLGDTDPVGGKWKIANGPQLSKAQYPEFFALIGYKFGGSGDVFYGPDMRGLFVRGVGEGRDILAARGVDSKNKPLLGNDVSGGAVGEVQKQQVIKHKHVTTWGESNRSGSGYTFGGTQGNRFMGDHNPADFDNSWMFTNDGTEIESDSIRREYSTLNSAELMGGENRPWNMSLNYIIKVA
> |[Tevenvirinae _Acinetobacter_phage_KARL-1]||_Acinetobacter_phage_KARL-1.gb|Phage straight tail ..|1527|MH713599.1(166560):88462-89988:-1 ^RAST2:fig|1198136.64.peg.121^ Tevenvirinae _Acinetobacter_phage_KARL-1|neighbours:(-1),(-1)|neighbour_genes:hypothetical protein,Phage baseplate wedg..|
MATPLNNTYKHIADAAQYISFNPTGTSFPATVVDVQAALALTSPTTYATATTAGVVKIATKDEVLAGVDNTKMVTPFTLNERMKYPDATTTVKGLVTLATNAEAQAGAITTNKAINPASLKYTLDWWWNNKLASESAQGVIKLSTQQAAQAGVDDSTAMTPLKVKQAIAAATAQIPQPVQATETAPGIVQLATIGQAQQGTLRDGYAISPYTLQRITGSLTTRGLVQAATLAQANTGTDDTLYISAKGFKTYNATTTNYGTVKLTDTLGTAGAGVVLSSNAKVLSTVSTGTQTVTGIVNFTGTLQLQGQPVANQKFVKDSIPVGVMMEWLGDSAPPGGMWALCDGGAESKAARPELFAAIGYKFGGSGDTFYRPDMRGLYARGAGRGKDIIANTGYDEFNKPLLGNGVDGGVVGQVQKQQIREHKHIVSWGETRQETPNFPFGGTQLSKYWGTAGREDHDNGWMFSNDGTEFEPASVRTEYSTVNSKELIGTETRPWSMSVNYIIKVA
> |[Viruses _Acinetobacter_phage_ZZ1]||_Acinetobacter_phage_ZZ1.gb|Phage straight tail ..|1533|NC_018087.3(166687):93345-94877:1 ^RAST2:fig|10239.86.peg.171^ Viruses _Acinetobacter_phage_ZZ1|neighbours:(1),(1)|neighbour_genes:Phage baseplate wedg..,hypothetical protein|
MAETPLNNTFKHISDESRYTYFDPTGTLFPATVKTVQEALALTSPTTYATTTQAGTIQLATQAEVTAGVNNTKAVTPATLAERLKYPDATTTVKGIVFLASNAEAQAGTVATNKVVNPAALKYTLDWWWANKRATETANGVLKLSTQAAAQAGVDDTTAMTPLKVKQAINSATSNLPVPVKATESVQGLVTLATVAQVTQGTLREGYAISPYTLMQLKGNLTRYGITRGATLAEANAGTADDLYISAKGFKTYNANDTNFGTVKTTTTVSPTAQAGTVLASNASVLGTNLTTQQTVTGPVNFNGIMKKGNVDVATTKNITDATPIGVIQMWLGDQAPTGGLWALCDGGAESKAARPDLFAVIGYKFGGSGDTFYRPDMRGLYARGAGRGKDIIANTGYDEFNKPLLGNGVDGGVVGQVQKQQIREHKHIVSWGETRQETPNFPFGGTQLSKYWGTAGREDHDNGWMFSNDGTEFEPASVRTEYSTVNSKELIGTETRPWSMSVNYIIKVA
> |[Tevenvirinae Acinetobacter_phage_vB_ApiM_fHyAci03]||_Acinetobacter_phage_vB_ApiM_fHyAci03.gb|Phage straight tail ..|1527|MH460829.1(165975):93986-95512:1 ^RAST2:fig|1198136.65.peg.182^ Tevenvirinae Acinetobacter_phage_vB_ApiM_fHyAci03|neighbours:(1),(1)|neighbour_genes:Phage baseplate wedg..,hypothetical protein|
METPLNNTYKHIADAAQYISFNPTDTSFPATVVDVQAALALTSPTTYATATTAGVVKIATKDEVLAGVDNTKMVTPFTLNERMKYPDATTTVKGLVTLATNAEAQAGAITSNKAINPASLKYTLDWWWDNKLASESAQGVIKLSTQQAAQAGVDDSTAMTPLKVKQAIAAATAQIPQPVQATETAPGIVQLATIGQAQQGTLRDGYAISPYTLQRITGSLTTRGLVQAATLAQANTGADDTLYISAKGFKTYNATTTNYGTVKLTDTPGTTGAGVVLSSNAKVLSTVSTGTQTVTGIVNFTETLQLQGQPVANQKFVKDSIPIGVMMEWFGDSAPPGGMWALCDGGAESKAARPELFAVIGYKFGGSGDTFYRPDMRGLYARGAGRGKDIIANTGYDEFNKPLLGNGVDGGVVGQVQKQQIREHKHIVSWGENRRETPNFPFGGTQLSKYWGTAGKEDHDNGWMFSNDGTEFEPASVRTEYSTVNPKELIGTETRPWSMSVNYIIKVA
> |[Tevenvirinae _Aeromonas_phage_65.2]||_Aeromonas_phage_65.2.gb|hypothetical protein|1347|KY290955.1(236567):80286-81632:-1 ^RAST2:fig|1198136.115.peg.97^ Tevenvirinae _Aeromonas_phage_65.2|neighbours:(-1),(-1)|neighbour_genes:hypothetical protein,hypothetical protein|
MLNNTEQHISSKAESVELDPSSTNFPSNTTDVQKMANLIQPHAIGTYESMKASTTKMGILRIATEAEVLAGMVTDATVTPATLQAKWIRPDASDTVKGLVRYATVAERAEASASVSIGMNTAGVWDIVRNKSLGTTTKNGSVKLSTTAIGQIGTDNTTVTTPLVVKAMIDTFAITTNPAAATETTNGVVKISPSPVINSALHVGVAVSPKGFIETRATQSRVGTVVMATQAQANARTATDVALSPATLPIASSSQYGITALLDVAQSGATNKALSAHGATNLLSKITGGAISAPISANGMWSNVAQSLDPNALTRKDYVDGADANLQTQINNRIVNGSLFKKTNRVLTQLFNYNGGLPNGNFSLNDRWDNYDGIIFEGSGDDQYGFVTKSFDKTELTLLQQRVNYFVFSTDGIYWMGKFGSDGRTFFTSSENSRLWRVYGYKDVYAQA
> |[Viruses Aeromonas phage 65]||_Aeromonas_phage_65.gb|hypothetical protein|1347|NC_015251.1(235229):80291-81637:-1 ^RAST2:fig|10239.65.peg.97^ Viruses Aeromonas phage 65|neighbours:(-1),(-1)|neighbour_genes:hypothetical protein,hypothetical protein|
MLNNTEQHISSKAESVELDPSSTNFPSNTTDVQKMANLIQPHAIGTYESMKASTTKMGILRIATEAEVLAGMVTDATVTPATLQAKWIRPDASDTVKGLVRYATVAERAEASASVSIGMNTAGVWDIVRNKSLGTTTKNGSVKLSTTAIGQIGTDNTTVTTPLVVKAMIDTFAITTNPAAATETTNGVVKISPSPVINSALHVGVAVSPKGFIETRATQSRVGTVVMATQAQANARTATDVALSPATLPIASSSQYGITALLDVVQSGATNKALSAHGATNLLSKITGGAISAPISANGMWSNVAQSLDPNALTRKDYVDGADANLQTQINNRIVNGSLFKKTNRVLTQLFNYNGGLPNGNFSLNDRWDNYDGIIFEGSGDDQYGFVTKSFDKTELTLLQQRVNYFVFSTDGIYWMGKFGSDGRTFFTSSENSRLWRVYGYKDVYAQA
> |[Tevenvirinae _Aeromonas_phage_AS-szw]||_Aeromonas_phage_AS-szw.gb|Phage straight tail ..|1353|MF498773.1(229957):93332-94684:1 ^RAST2:fig|1198136.118.peg.205^ Tevenvirinae _Aeromonas_phage_AS-szw|neighbours:(1),(1)|neighbour_genes:Phage baseplate prot..,hypothetical protein|
MINNTEQHISSKAVDVVLDPSTTNFPATTNDVQKMAELIQPHAIGRYEDMKATETKMGILRIATESEVLAGTVSDAIVTPKTLQAKWVRPDASETVKGLVRYATNAERLESAASASIGINTIGLWDMFRTKAIGSTTKAGTLKLSTITIGQQGTDSTTATSPDVVKAMIDKFAVTANSGATELTSGIVKISPSPVINSALHNGVAVSPKGFIETRATQSRVGTVKMATQAESNARTATDVAISPATLPIGSSTQWGIVALTDTPVSGATNKALSSHGATSLVSKSGGTMTGALITPNLYLTNPQDGSPNAAVRFDWVSNSLQDKQNQIDNKTTKGSDVVFRRSDKQLIFNASPYGGLKSGDFNMTQPWWNFDGIIVISSGDDGRHMKSSYFSKTELSILQNNFSNGWWITDTDSTWWVGRFNANGTYFHTAGENCVIWHVWGVNDVYATT
> |[Tevenvirinae _Aeromonas_phage_AS-zj]||_Aeromonas_phage_AS-zj.gb|Phage straight tail ..|1353|MF448340.1(229929):198924-200276:1 ^RAST2:fig|1198136.120.peg.399^ Tevenvirinae _Aeromonas_phage_AS-zj|neighbours:(1),(1)|neighbour_genes:Phage baseplate prot..,hypothetical protein|
MINNTEQHISSKAVDVVLDPSTTNFPATTNDVQKMAELIQPHAIGRYEDMKATETKMGILRIATEAEVLAGTVADAIVTPKTLQAKWVRPDASETVKGLVRYATSAERLETAASASIGINTAGIWDIIRTKAIGSTTKAGTLKLSTITIGQQGTDSTTATSPDVVKAMIDKFAVTANSGATELTSGIVKISPSPVINAALHNGVAVSPKGFIETRATQSRVGTVKMATQAESNARTATDVAISPATLPIASSSQWGIVALTDVAVQGATNKALSSHGATTLVAKTGGTMTGALITPNIYLTNPQDGSPNAVVRYDWAVSAFDDKQNQINGKVNRGSAVTLNRTDKQLIFNAAPYGGHKSGDFNMSQPWWNYDGLIVVSSGDDGRHMKSNYISKAQISILQDNFANAWWIADTDSTWWIGRFNANGTYFHTTGDNCIIWHVWGVNDIYQTT
>ID:NP_944094.1 |[Aeromonas virus Aeh1]||_Aeromonas_phage_Aeh1_.gbk|gp12 short tail fibe..|1311|NC_005260(233234):139360-140670:1 ^GeneID:2657956^ Aeromonas phage Aeh1, complete genome.|neighbours:ID:NP_944093.1(1),ID:NP_944095.1(1)|neighbour_genes:11,wac|
MRTNNITQHISSKAGSVVFDPASAPAFDTTITDLQKLGNKIDAHATKPLPVASETVSGIAELATVDEVLLGNDKVRLVTPYTLQQKWARPNASDTVYGLVRYNTVAEREEAAAKVDVTVNTASLWDVVRNKSIATESKRGSVSISTLVAAKAGVDDTTAMTPAKVKAAIDTFAVTSVSGATETVTGTVKNSPALITNAALHTGYAVTPKGFIETRAAQARVGTVRMATQAEANARTLGDVAISPATLPIASDTQYGITALLHNAQSGVTNKALSAHGATLFINRNGDSMTGDLTVHNIFTANGQNGRGDSLTRKDYVDGLFNQKANISHTHGTPQESWTLIWQGPLDRGNFVTNQPWWNFDALVIESSRDGGSWFNTMEISRWQIEQMQAKYPNFNLVSAQEYYWFGKFRADGMYFDTHTENCYLWRIYGVNKTWS
> |[Tevenvirinae _Aeromonas_phage_AsFcp_2]||_Aeromonas_phage_AsFcp_2.gb|Phage straight tail ..|1311|MH791401.1(219171):74955-76265:1 ^RAST2:fig|1198136.67.peg.151^ Tevenvirinae _Aeromonas_phage_AsFcp_2|neighbours:(1),(1)|neighbour_genes:hypothetical protein,hypothetical protein|
MRTNNITQHISSKAGSVVFDPTKAAAFDNTITDLQKLGEKIDAHATKALPNATETASGIAELATVDEVLLGNDKTKIVTPFALNQKWIRPNASDTIYGLVRYNTVAEREEAAAKVDVTVNTTTLWDVVRNKATSSESKRGSVSLSTLVAAKAGVDDTTAMTPAKVKAAIDTFAVTSVSGATESVTGTVKNSSALITNAALHNGYAVTPKGFIETRAAQNRVGTVRMATQAESNARTATDVALAPATLPIASDTQYGITALLHNAQSGVTNKALSAHGATLFINRNGDTMAGDLVVRNIYTANGQNGRGDSLTRKDYVDGLINSRSPNGHEHGTPRETWTHLWAGPLDRGNFAINQPWWNFDALVIEGSRDGGHVFFTREISRYQIERMQAAYPNWDLVANEAYYWYGKFGGDGKTFYVTTENCYLWNIFGVNKYFS
> |[Tevenvirinae _Aeromonas_phage_Asswx_1]||_Aeromonas_phage_Asswx_1.gb|Phage straight tail ..|1353|MH791398.1(229103):101021-102373:1 ^RAST2:fig|1198136.119.peg.230^ Tevenvirinae _Aeromonas_phage_Asswx_1|neighbours:(1),(1)|neighbour_genes:Phage baseplate prot..,hypothetical protein|
MINNTEQHISSKAVDVVLDPSTTNFPATTNDVQKMAELIQPHAIGRYEDMKATETKMGILRIATEAEVLAGTVADAIVTPKTLQAKWVRPDASETVKGLVRYATSAERLETAASASIGINTAGIWDIIRTKAIGSTTKAGTLKLSTITIGQQGTDSTTATSPDVVKAMIDKFAVTANSGATELTSGIVKISPSPVINAALHNGVAVSPKGFIETRATQSRVGTVKMATQAESNARTATDVAISPATLPIASSSQWGIVALTDVAVQGATNKALSSHGATTLVAKTGGTMTGALITPNIYLTNPQDGSPNAVVRYDWAVSAFDDKQNQINGKVNRGSAVTLNRTDKQLIFNAAPYGGHKSGDFNMSQPWWNYDGLIVVSSGDDGRHMKSNYISKAQISILQDNFANAWWIADTDSTWWIGRFNANGTYFHTTGDNCIIWHVWGVNDIYQTT
> |[Tevenvirinae _Aeromonas_phage_Aswh_1]||_Aeromonas_phage_Aswh_1.gb|Phage straight tail ..|1359|MH791414.1(229730):136093-137451:-1 ^RAST2:fig|1198136.117.peg.244^ Tevenvirinae _Aeromonas_phage_Aswh_1|neighbours:(-1),(-1)|neighbour_genes:hypothetical protein,hypothetical protein|
MINNTEQHISSKAVDVELDPSTTNFPPDTTDVQKMANLIQPHAIGNYEDMKATETKMGILRIATEQEVLDGLVPDAIVTPKTLQAKWVRPDASETVKGLVRFANSSERNEANASTSIGIHTSGIWDIIRNKAGGSTTKSGTLKLSTVAVGVLGLDSTTATTPAVVKAMIDTFAITTNPAGATETTSGVVKISPSPVVNAGLHNGVAVSPKGFIETRATTTRVGTTRMATQAEANARALSDVALSPATLPIGSTQQYGIVALSNVPVDGLFSHALTAHGAAQLMPKTGGAFTGPISAPSMYISSQVSNPDAVTRRDFVEGLFNSLNSVIATKTSKGSRVNFTSSERTILFDASGQGGLPTGNFWLSQPWWDFDSLIFEATGDSGREMTSYQMTRQQIINAQDYYYTYGYWVVHADSIWWLGRFDPNNGRFFQTIGENCRMWRVWGIKDVYTTT
> |[Tevenvirinae _Aeromonas_phage_CC2]||_Aeromonas_phage_CC2.gb|Phage straight tail ..|1356|NC_019538.1(231743):168736-170091:-1 ^RAST2:fig|1198136.110.peg.337^ Tevenvirinae _Aeromonas_phage_CC2|neighbours:(-1),(-1)|neighbour_genes:hypothetical protein,Phage baseplate prot..|
MMINNTEQHISSKAVDVVLDPSTTNFPATTKDVQKMAELIQPHAIGRYEDMKATETKMGILRIATEAEVLAGTVADAIVTPKTLQAKWVRPDASETVKGLVRYATSAERLETAASASIGINTAGIWDIIRTKAIGSTTKAGTLKLSTITIGQQGTDSTTATSPDVVKAMIDKFAVTANSGATELTSGIVKISPSPVINAALHNGVAVSPKGFIETRATQSRVGTVKMATQAESNARTATDVAISPATLPIASSSQWGIVALTDVAVQGATNKALSSHGATTLVAKTGGTMTGALITPNIYLTNPQDGSPNAVVRYDWAVGAFEDKQNQINGKVNRGSAVTLNRTDRQLIFNAAPYGGHKSGDFNMSQPWWNYDGLIVVSSGDDGRHMKSNYISKAQISILQDNFANAWWIADTDSTWWIGRFNANGTYFHTTGDNCIIWHVWGVNDIYQTT
> |[Tevenvirinae _Aeromonas_phage_PX29]||_Aeromonas_phage_PX29.gb|Phage straight tail ..|1311|NC_023688.1(222006):125330-126640:1 ^RAST2:fig|1198136.108.peg.238^ Tevenvirinae _Aeromonas_phage_PX29|neighbours:(1),(1)|neighbour_genes:hypothetical protein,hypothetical protein|
MRTNNITQHISSKAGSVVFDPTKAAAFDNTITDLQKLGEKIDAHATKALPNATETASGIAELATVDEVLLGNDKTKIVTPFALNQKWIRPNASDTIYGLVRYNTVAEREEAAAKVDVTVNTTTLWDVVRNKATSSESKRGSVSLSTLVAAKAGVDDTTAMTPAKVKAAIDTFAVTSVSGATESVTGTVKNSSALITNAALHNGYAVTPKGFIETRAAQNRVGTVRMATQAESNARTATDVALAPATLPIASDTQYGITALLHNAQSGVTNKALSAHGATLFINRNGDTMAGDLVVRNIYTANGQNGRGDSLTRKDYVDGLINSRSPNGHEHGTPRETWTHLWAGPLDRGNFAINQPWWNFDALVIEGSRDGGHVFFTREISRYQIERMQAAYPNWDLVANEAYYWYGKFGGDGKTFYVTTENCYLWNIFGVNKYFS
>ID:YP_803101.1 |[Escherichia virus RB32]||_Bacteriophage_RB32_.gbk|12|1551|NC_008515(165890):88113-89663:1 ^GeneID:4405478^ Bacteriophage RB32, complete genome.|neighbours:ID:YP_803100.1(1),ID:YP_803102.1(1)|neighbour_genes:11,wac|
MSNNTYQHVSNESKYVKFDPVGSNFPDTVTTVQSALSKISNIGVNGIPDATMEVKGIAMIASEQEVLDGTNNSKIVTPATLATRLLYPNATETKYGLTRYSTNEETLEGSDNNSSITPQKLKYHTDDVFQNRYSSESSNGVIKISSTPAALAGVDDTTAMTPLKTQKLAIKLISQIAPSEDTASESVRGVVQLSTVAQTRQGTLREGYAISPYTFMNSVATQEYKGVIRLGTQSEINSNLGDVAVTGETLNGRGATSSMRGVVKLTTQAGIAPEGDGSGALAWNADVINTRGGQTINGSLNLDHLTANGIWSRGGMWKNGDQPVATERYASERVPVGTIMMFAGDSAPPGWIMCHGGTVSGDQYPDYRNTVGARFGGDWNNPGIPDMRGLFVRGAGTGGHILNQRGQDGYGKDRLGVGCDGMHVGGVQAQQMSYHKHAGGWGEYQRHEAPFGASVYQGYLGTRKYSDWDNASYFTNDGFELGGPRDALGTLNREGLIGYETRPWNISLNYIIKIHY
>ID:YP_009195021.1 |[Citrobacter phage Margaery]||_Citrobacter_phage_Margaery_.gbk|short tail fiber pro..|1389|NC_028755(178182):118295-119683:1 ^GeneID:26647391^ Citrobacter phage Margaery, complete genome.|neighbours:ID:YP_009195020.1(1),ID:YP_009195022.1(1)|neighbour_genes:baseplate wedge subu..,fibritin neck whiske..|
MNNTINHVSDKSVYVTFDPAGTQWPSTFHNVQQALAAIGPWARTDVGLPNAAPGVRGIAAIATQAMIDAGTDTQTIVTPALLEYRLQNPHASQTVWGYTRYATDAESVTVTNDLVSLTPRSLNYVFNTRQAKENVWGSAKLSTTAQATSGTDDTTAMTPLKVKQAISALVPVQANATESSFGLVQLATVAEVRAGTIRDGFAISPYTFIRLTASESDLGLLRIATQAEVNAGTDNTKAITPQKLAAVKGSGSTFGMVKLTTDINTGLANTALSAGANVVPSNKNSAITGGALYQGSISADNKYQTKTDVDANIPIGCMMLAAFNADVGNLFICNGRAMNRNSNPELFARIGYTYGGSGDIFNLPDMRGLVARGFDGGRGVDTGRGFGTYQADMFAYHEHDLQMIYQNGGNLPKSQAVYELKGAEKNDQRVMHLNNDYSKALGTGGNETRMKNLAVNYVIRVR
>ID:AYJ73065.1 |[Citrobacter phage Maroon]||_Citrobacter_phage_Maroon_.gbk|short tail fibers pr..|1389|MH823906(178830):118710-120098:1 ^^ Citrobacter phage Maroon, complete genome.|neighbours:ID:AYJ73064.1(1),ID:AYJ73066.1(1)|neighbour_genes:baseplate wedge subu..,fibritin neck whiske..|
MNNTINHVSDKSVYVTFDPAGTQWPSTFHNVQQALAAIGPWARTDVGLPNAAPGVRGIAAIATQAMIDAGTDTQTIVTPALLEYRLQNPHASQTVWGYTRYATDAESVTVTNDLVSLTPRSLNYVFNTRQAKENVWGSAKLSTTAQATSGTDDTTAMTPLKVKQAISALVPVQANATESSFGLVQLATVAEVRAGTIRDGFAISPYTFIRLTASESDLGLLRIATQAEVNAGTDNTKAITPQKLAAVKGSGSTFGMVKLTTDINTGLANTALSAGANVVPSNKNSAITGGALYQGSISADNKYQTKTDVDANIPIGCMMLAAFNADVGNLFICNGRAMNRNSNPELFARIGYTYGGSGDIFNLPDMRGLVARGFDGGRGVDTGRGFGTYQADMFAYHEHDLQMIYQNGGNLPKSQAVYELKGAEKNDQRVMHLNNDYSKALGTGGNETRMKNLAVNYVIRVR
>ID:YP_009203897.1 |[Citrobacter phage Merlin]||_Citrobacter_phage_Merlin_.gbk|short tail fibers|1419|NC_028857(172733):91607-93025:1 ^GeneID:26648108^ Citrobacter phage Merlin, complete genome.|neighbours:ID:YP_009203896.1(1),ID:YP_009203898.1(1)|neighbour_genes:baseplate wedge subu..,fibritin neck whiske..|
MNNTNRHISDEAIYVRFDPAGSNFNSSVDNVQEALSLLSPDAVSGTPSATETVQGKIRIGTQEEVNNGILGDVAVTPKTLELRLQRPQATTDVFGVTRYATNDEALTGTATDRSIVASALKHVIDWTFTNRTSSESRNGVLKLSSTPAAQAGVDDTTAMTPLKTKQAIAAATALIPAYGPATESAQGVVRLATLAQLRDPNIREGFSASPFTLNQWQATESNIGAIKLASQANMDGSSNNTAVTPAKFNSQRATTNRVGTTLLANNIGDGSRALSGSAAVLPSDRAAVSTGGVYEGNTSPNQKYMTKGELDTTVPVGGMFMAAFNGDHGNLMIANGRWLPVSGYPTLFQRIGFTYGGNGSDHFALPDMRGVTARGFDAGRGVDPGRGFGTYQEDAQQRIWGNWTIDDQAAWSNYPPDGAYYADGWGSINYDAGSKDNRWTALRMHFDSSRVVRTANENRMKNVAINYVIRVK
> |[Tevenvirinae _Citrobacter_phage_Miller]||_Citrobacter_phage_Miller.gb|tail fibers protein|1392|NC_025414.1(178171):119258-120649:1 ^RAST2:fig|1198136.111.peg.215^ Tevenvirinae _Citrobacter_phage_Miller|neighbours:(1),(1)|neighbour_genes:baseplate wedge subu..,Wac whisker protein|
MSNNTINHVSDASVYVTFDPAGTQWPSTFVNVQQALASIGPWARTDVGLPNAAPGMRGIAAIATEAMIDAGTDNETIVTPALLAYRLQNPHASQTVWGYTKYATDAEAVDVANDLVSLTPRSINVVFNTRHASETVWGSSKLSTTAQATAGTDDTTSMTPLKVKQAISALVPVQSNATESAFGLVQLATVSEVRAGTIRDGFAISPYTFIRLNATESDLGIVRLASQAEVNAGTDDTKAVTPLKLANLKGSGGSFGLVKLSTEVNAGLANTALSAGANVVPSNRDSAITGGALYQGSVAAANKYQTHSDIEASLPIGCMMMAAFNSDYGNLCIANGRGMYTYEYPELFARIGYTYGGSGNIFNLPDMRGVVARGFDAGRGLDPGRGFGTYQHHEVQSHEHPLQMIYQSGGNLPSWQCVYELRTAEKNDQKLYWPDPSLSKAMAVGGNETRMKNLAVNYVIRVR
>ID:YP_009146611.1 |[Citrobacter phage Moon]||_Citrobacter_phage_Moon.gbk|short tail fiber|1419|NC_027331(170341):90751-92169:1 ^GeneID:24721777,InterPro:IPR011083^ Citrobacter phage Moon, complete genome.|neighbours:ID:YP_009146610.1(1),ID:YP_009146612.1(1)|neighbour_genes:baseplate wedge subu..,fibritin neck whiske..|
MNNTNKHISDEAIYVRFDPTGTNFGADVKDVQSALGLLSPDAVLGTPLATETVPGKIRIGTQEEVDNGVLGDVVVTPKTLEVRLQRPQATTDVFGVTRFATNDEALTGLATDRTIVTSALKYVFDWTFTNRLAKETETGVIKLSTTPAAQAGVDDTTAMTPLKTKQAIAAATALIPSYGPATESAQGVVRLATLAQLRDPNIREGYSVSPFTLNQWQATEANIGAIKLASQANMDNSVANTAVTPAKFNSQRATTGRVGTTILADTIGDGSKALSGNARVLASDRVAVSSGGVYENNTNPNSKYITRDNLSSYMPVGAVIMTAFNSDHGNLFICNGRWLAVNDFRELFNRIGYTYGGNGSTHFAIPDARGVAVRGFDGGRGLDAGRGFGSYQEDTMQPITANWTMDDQAVTSNYPPSGACWADGWGSINYDAGSKDNVWRAFRMHFDSSRVARTSHETRMKNIAFNYAICVR
>ID:YP_009285740.1 |[Citrobacter phage vB_CfrM_CfP1]||_Citrobacter_phage_vB_CfrM_CfP1_.gbk|tail fibers protein|1392|NC_031057(180219):121223-122614:1 ^GeneID:29079600^ Citrobacter phage vB_CfrM_CfP1, complete genome.|neighbours:ID:YP_009285739.1(1),ID:YP_009285741.1(1)|neighbour_genes:wedge subunit tail p..,neck whiskers protei..|
MSNNTINHVSDASVYVTFDPAGTQWPSTFVNVQQALASIGPWARTDVGLPNAAPGMRGIAAIATEAMIDAGTDNETIVTPALLAYRLQNPHASQTVWGYTKYATDAEAVDVANDLVSLTPRSINVVFNTRHASETVWGSSKLSTTAQATAGTDDTTSMTPLKVKQAISALVPVQSNATESAFGLVQLATVSEVRAGTIRDGFAISPYTFIRLNATESDLGIVRLASQAEVNAGTDDTKAVTPLKLANLKGSGGSFGLVKLSTEVNAGLANTALSAGANVVPSNRDSAITGGALYQGSVAAANKYQTHSDIEASLPIGCMMMAAFNSDYGNLCIANGRGMYTYEYPELFARIGYTYGGSGNIFNLPDMRGVVARGFDAGRGLDPGRGFGTYQHHEVQSHEHPLQMIYQSGGNLPAWQCVYELRTAEKNDQKLYWPDPSLSKAMAVGGNETRMKNLAVNYVIRVR
> |[Tevenvirinae _Cronobacter_phage_Pet-CM3-4]||_Cronobacter_phage_Pet-CM3-4.gb|Phage straight tail ..|882|LT614807.1(171975):93145-94026:1 ^RAST2:fig|1198136.112.peg.192^ Tevenvirinae _Cronobacter_phage_Pet-CM3-4|neighbours:(1),(1)|neighbour_genes:Phage baseplate wedg..,Phage straight tail ..|
MATNTLNHISDESKYKTFNPAGTSFPANITNVQSALAALKPIAVNGVPDATETVKGIIRIATQQEVNDGDSANTVVTPKTLKERLGNPQASTTVIGLTRYATTAEATAGSIGNAAVVPTGLKASIDNAFATRISKESVLGVIKIATIGMAEAGTDDTSAMTPLKTQRAIAKATAVLPVYGPATESVSGTVRIATNGQVAQGTLRDGYAVSPSGLASLTATSSRRGLARSATIAEVNANTAGDIFVTPNGLNQRVGTTSTKGLVKLTTTVGSGDANTALAYNADVVHTRGGPTY
>ID:YP_006986475.1 |[Cronobacter phage vB_CsaM_GAP161]||_Cronobacter_phage_vB_CsaM_GAP161_.gbk|short tail fiber pro..|1389|NC_019398(178193):117917-119305:1 ^GeneID:13997741^ Cronobacter phage vB_CsaM_GAP161, complete genome.|neighbours:ID:YP_006986474.1(1),ID:YP_006986476.1(1)|neighbour_genes:baseplate wedge subu..,whisker protein|
MNNTINHVSDKSVYVTFDPAGTQWPSTYTNVQQALASIGSWARTDVGLPNAAPGVRGIAAIATQEMIDAGTDTQTIVTPALLEYRLQNPHASQTVWGYTRYATDAESITVTNDLVSLTPRSLNYVFNTRQSKENVWGSAKLSTTAQATSGTDDTTAMTPLKVKQAIAAMVPVQSNATESNFGLVQLATVAEVRAGTIRDGFAISPYTFIRLTATETDLGLLRIATQEEVNAGTDNTKAITPQKLAAVKGSGSAFGLVKLSTDVNTGLANTALSAGANVVPSNRNSAITGGALYQGSIVADNKYQTQSDVEVNIPIGCMMLSAFNSDYGNIFICNGRAMNRNTYPVLFSRIGYTYGGAGDIFNLPDMRGVAARGFDAGRGLDPGRGFGTYQDDMFKSHEHQLQMIYRNGGNLPSSEAIYELKNSEKNDQLIMQLNPAYTKAMATGGNETRMKNVAVNYVIRVR
>ID:AOG16331.1 |[Cronobacter phage vB_CsaM_leB]||_Cronobacter_phage_vB_CsaM_leB_.gbk|short tail fiber pro..|1389|KX431559(177907):117501-118889:1 ^^ Cronobacter phage vB_CsaM_leB, complete genome.|neighbours:ID:AOG16330.1(1),ID:AOG16332.1(1)|neighbour_genes:baseplate wedge subu..,fibritin neck whiske..|
MNNTINHVSDKSVYVTFDPAGTQWPSTFKNVQQALAAIGPWARTDVGLPNAAPGVRGIAAIATQAMIDAGTDTQTIVTPALLAYRLQNPHASQTVWGYTRYATDAESVTVTNDLVSLTPRSLNYVFNTRQAKENVWGSVKLSTTAQATSGTDDTTAMTPLKVKQAISALVPVQANATESSFGLVQLATVAEVRAGTIRDGFAISPYTFIRLTASESDLGLLRIATQAEVNAGTDNTKAITPQKLAAVKGSGSTFGMVKLTTDINTGLANTALSAGANVVPSNKNSAITGGALYQGSISADNKYQTKTDVDANIPIGCMMLAAFNADVGNLFICNGRAMNRNSNPELFARIGYTYGGSGDIFNLPDMRGLVARGFDGGRGMDAGRGFGTYQADMFAYHEHDIQMIYQNGGNLPKSQAVYELKGAEKNDQRVMHLNNDYSKALGTGGNETRMKNLAVNYVIRVR
>ID:AOG16615.1 |[Cronobacter phage vB_CsaM_leN]||_Cronobacter_phage_vB_CsaM_leN_.gbk|short tail fiber pro..|1389|KX431560(179516):118553-119941:1 ^^ Cronobacter phage vB_CsaM_leN, complete genome.|neighbours:ID:AOG16614.1(1),ID:AOG16616.1(1)|neighbour_genes:baseplate wedge subu..,whiskers protein|
MNNTINHVSDKSVYVTFDPAGTQWPSTFKNVQQALAAIGPWARTDVGLPNAAPGVRGIAAIATQAMIDAGTDTQTIVTPALLEYRLQNPHASQTVWGYTRYATDAESVTVTNDLVSLTPRSLNYVFNTRHAKENVWGSVKLSTTAQATSGTDDTTAMTPLKVKQAISALVPVQANATESSFGLVQLATVAEVRAGTIRDGFAISPYTFIRLTASESDLGLLRIATQAEVNAGTDNTKAITPQKLAAVKGSGSTFGMVKLTTDINTGLANTALSAGANVVPSNKNSAITGGALYQGSISADNKYQTKTDVDANIPIGCMMLAAFNADVGNLFICNGRAMNRNSNPELFARIGYTYGGSGDIFNLPDMRGLVARGFDGGRGMDAGRGFGTYQADMFAYHEHDIQMIYQNGGNLPKSQAVYELKGAEKNDQRVMHLNNDYSKALGTGGNETRMKNLAVNYVIRVR
>ID:YP_009005441.1 |[Enterobacter phage PG7]||_Enterobacter_phage_PG7_.gbk|short tail fibers pr..|1551|NC_023561(173276):94926-96476:1 ^GeneID:18502456^ Enterobacter phage PG7, complete genome.|neighbours:ID:YP_009005440.1(1),ID:YP_009005442.1(1)|neighbour_genes:base plate wedge com..,wac|
MATNTLNHISDESKYKTFNPAGTSFPANITNVQSALAALKPIAVNGVPDATETVKGIIRIATQQEVNDGDSANTVVTPKTLKERLGNPQASTTVIGLTRYATTAEATAGSIGNAAVVPTGLKASIDNAFATRISKESVLGVIKIATVAMAEAGTDDTSAMTPLKTQRAIAKATAVLPVYGPATESVSGTVRIATNGQVAQGTLRDGYAVSPSGLASLTATSSRRGLARSATIAEVNANTAGDIFVTPNGLNQRVGTTSTKGLVKLTTTVGSGDANTALAYNADVVHTRGGQTINGTTTFGAARVNGRLDVGSGFINNQQIATVNMLVDSVPIGTIIMWPGHNPPSSDWMHCHGALLNKGDAQYSTLYSIIGTIYGGDATRFALPDMRGMFPRGVGKSNIMNQYSGNDSKGKPGLGAGCGNASLGQSMPQSVRKHKHESGWGEHHKRNEARNGCTVRNGYVGSNRTDYDNYKWFTNDGSEVEAANIRDGFGTMNTEGLMGDENRPWSIALNFVIKVR
> |[Tevenvirinae Enterobacter_phage_myPSH1140]||_Enterobacter_phage_myPSH1140.gb|hypothetical protein|1551|MG999954.1(172614):96019-97569:1 ^RAST2:fig|1198136.57.peg.199^ Tevenvirinae Enterobacter_phage_myPSH1140|neighbours:(1),(1)|neighbour_genes:Phage baseplate wedg..,hypothetical protein|
MSTNTLNHISDESKYKTFNPAGTSFPSNIVNVQDALAALNPIAVNGIPGSTETVPGIIRIATQQEVNAGDSANTVVTPKTLKERLGNPQASTTKIGLTRYATTAEAVQGTIDNAAVVPTGLKGAIDNAFTVRTAKENVLGVIQLATIPMAEAGMDDTSAMTPLKTQRAIAKATAVIPVYGPATESALGVVRIATNGQVAQGTLRDGYAVSPSGLASLTSNESRAGIARAATAAEVNANTSGAIFVTPNTLNQRVGTTSTKGLVKLTTVAGQGDGNTALAFNADVLNLRGGQTVNGTTGFGNINVNGNINAGSGYIAGQQIATVNMLVDSVPVGTIIMWPGQYPPNGNWMHCDGTWLGRNDSRFTTLFSILGTLYGGDANNFALPDMRGMFPRGVGKSNIMNQYSGNDSKGKPGLGYGCGDAYLGQSAPQAVRRHKHNIGWGEHHNRGDAYFGCTVRNGYLGNNKRDSDNYLYFTNEGDEVEDASIRDGFGTMNTEGLIQWENRPWSIALNFVIKVR
>ID:YP_009607122.1 |[Enterobacter phage phiEap-3]||_Enterobacter_phage_phiEap-3_.gbk|short tail fibers|1386|NC_041980(175814):118579-119964:1 ^GeneID:40083128^ Enterobacter phage phiEap-3, complete genome.|neighbours:ID:YP_009607121.1(1),ID:YP_009607123.1(1)|neighbour_genes:baseplate wedge subu..,fibritin neck whiske..|
MSNNTINHVSDKSIYVTFDPTGTDWPDTITNVQDALEKIGSWARTDTGLPIATTSVRGIAQIATEADIDAGTDNTKIVTPKLLAYRMQNPKASQTVWGYTKYSTDAESTTVTNDASSITPRSLNYVFNNRKGTESVWGSSKIATTAQAVAGTDNTVTMTPLKVKQAIASLVPVQSSATESSQGLVQLATVAQVQAGTIREGYAISPYTFIRLTATESNLGVIRIASQAETNAGTDDTKAITAKKLNNSRATGSQFGVVKLATTVGNAANTALSSNANVLPSDRNAVINGSLYENNAIYNNKYQTWTDLDWHFPVGAIIMTGFQTDHGSLYICDGRSLNKNNYPLLFERIGYTFGGGGDWFNLPDCRGVAVRGHDRGRGLNPNRGYGTYEGDMLGWHEHPLQLIYQNGGNIPKWQAVYELKSAEKNDQSARVFDASITKATGVGGEETRMKNIALNYVIRTQ
>ID:YP_009167975.1 |[Escherichia phage AR1]|AR1|_Enterobacteria_phage_AR1_DNA_.gbk|12|1551|NC_027983(167435):87821-89371:1 ^GeneID:26041906^ Enterobacteria phage AR1 DNA, complete genome.|neighbours:ID:YP_009167974.1(1),ID:YP_009167976.1(1)|neighbour_genes:11,wac|
MSNNTYQHVSNESKYVKFDPTGSNFPDTVTTVQSALSKISNIGVNGIPDATMEVKGIAMIASEQEVLDGTNNSKIVTPATLATRLLYPNATETKYGLTRYSTNEETLEGSDNNSSITPQKLKYHTDDVFQNRYSSESSNGVIKISSTPAALAGVDDTTAMTPLKTQKLAIKLISQIAPSEDTASESVRGVVQLSTVAQTRQGTLREGYAISPYTFMNSVATQEYKGVIRLGTQSEINSNLGDVAVTGETLNGRGATGSMRGVVKLTTQAGIAPEGDSSGALAWNADVINTRGGQTINGSLNLDHLTANGIWSRGGMWKNGDQPVATERYASERVPVGTIMMFAGDSAPPGWIMCHGGTVSGDQYPDYRNTVGTRFGGDWNNPGIPDMRGLFVRGAGTGGHILNQRGQDGYGKDRLGVGCDGMHVGGVQAQQMSYHKHAGGWGEYNRSEGPFGASVYQGYLGTRKYSDWDNASYFTNDGFELGGPRDALGTLNREGLIGYETRPWNISLNYIIKIHY
> |[Tevenvirinae _Enterobacteria_phage_ATK47]||_Enterobacteria_phage_ATK47.gb|hypothetical protein|1584|KT184309.1(170020):79507-81090:-1 ^RAST2:fig|1198136.68.peg.115^ Tevenvirinae _Enterobacteria_phage_ATK47|neighbours:(-1),(-1)|neighbour_genes:Phage fibritin (wac)..,baseplate wedge subu..|
MSNNNTYQHVSNESIYVEFDPTGTNFPDTVTNVQAALAAISPSGVNGVPEATTTTPGIIQIATPQEVIDGLDNNKAVTPASLNARLQYPNATETQYGLTRYATEDEAVTGTIDDASITPLKLNQKIDNVFQTKVSTEATNGVIKISTSAAALAGSDDTTAMTPLKTQQLAIKLISQIAPNNSDATESITGVVRLATVAQAQQGTLREGYAISPYTFMNSVASETNKGVVKLGTQTEVNSNNSSVVVTGATLNGRGATTSLRGVVRLTTQAGSQSGGDGSSALAWNADVIHQRGGQTINGTLRINNTLTVGSGGANITGNVNMSGGYIQGNRIVTQNELDRILPVGAITMWAADSLPSSDWRFCHGGTVSASECPVYASRIGTRYGGSSSNPGLPDMRGLFVRGSGRGSHLTNPNVNGNDQFGKPRLGVGCTGGYVGEVQKQQMSYHKHAGGFGEHDDSGAFGNTRRSNFVGTRKGLDWDNRSYFTNDGYEIDPASQRNSKYTLNRPELIGNETRPWNISLNYIIKVK
> |[Tevenvirinae Enterobacteria_phage_ATK48]||_Enterobacteria_phage_ATK48.gb|hypothetical protein|1584|KT184310.1(169729):8011-9594:-1 ^RAST2:fig|1198136.55.peg.8^ Tevenvirinae Enterobacteria_phage_ATK48|neighbours:(-1),(-1)|neighbour_genes:Phage fibritin (wac)..,baseplate wedge subu..|
MSNNNTYQHVSNESIYVEFDPTGTNFPDTVTNVQAALAAISPSGVNGVPEATTTTPGIIQIATPQEVIDGLDNNKAVTPASLNARLQYPNATETQYGLTRYATEDEAVTGTIDDASITPLKLNQKIDNVFQTKVSTEATNGVIKISTSAAALAGSDDTTAMTPLKTQQLAIKLISQIAPNNSDATESITGVVRLATVAQAQQGTLREGYAISPYTFMNSVASETNKGVVKLGTQTEVNSNNSSVVVTGATLNGRGATTSLRGVVRLTTQAGSQSGGDGSSALAWNADVIHQRGGQTINGTLRINNTLTVGSGGANITGNVNMSGGYIQGNRIVTQNELDRILPVGAITMWAADSLPSSDWRFCHGGTVSASECPVYASRIGTRYGGSSSNPGLPDMRGLFVRGSGRGSHLTNPNVNGNDQFGKPRLGVGCTGGYVGEVQKQQMSYHKHAGGFGEHDDSGAFGNTRRSNFVGTRKGLDWDNRSYFTNDGYEIDPASQRNSKYTLNRPELIGNETRPWNISLNYIIKVK
> |[Tevenvirinae Enterobacteria_phage_Aplg8]||_Enterobacteria_phage_Aplg8.gb|Phage straight tail ..|1584|KT184308.1(168496):32668-34251:1 ^RAST2:fig|1198136.66.peg.68^ Tevenvirinae Enterobacteria_phage_Aplg8|neighbours:(1),(1)|neighbour_genes:baseplate wedge subu..,Phage fibritin (wac)..|
MSNNTYQHVSNESRYVKFDPTGTNFPEEITDVQAAIAAISPAGVNGVPDASSTTKGILFLATEQEVIDGTNNTKAVTPATLATRLSYPNATEEVYGLTRYSTDDEAVAGVNNESSITPAKFTTAINHIFDTRISSESSLGVIKLSSLPQALAGADDTTAMTPLKTQQLAIKLIAQIAPSETTATESDQGVVQLATVAQVRQGTLREGYAISPYTFMNSSATEEYKGVIKLGTQSEVNSNNASVAVTGATLNGRGSTTSMRGVVKLTTTAGSQSGGDASSALAWNADVIHQRGGQTINGTLRINNTLTIASGGANIIGTVNMTGGYIQGKRVVTQNEIDRTIPVGAIMMWAADSLPSDAWRFCHGGTVSASDCPLYASRIGTRYGGSSSNPGLPDMRGLFVRGSGRGSHLTNPNVNGNDQFGKPRLGVGCTGGYVGEVQKQQMSYHKHAGGFGEHDDSGAFGNTRRSNFVGTRKGLDWDNRSYFTNDGYEIDPASQRNSKYTLNRPELIGNETRPWNISLNYIIKVKE
>ID:YP_007004288.1 |[Enterobacteria phage Bp7]||_Enterobacteria_phage_Bp7_.gbk|short tail fibers|1527|NC_019500(168066):148703-150229:-1 ^GeneID:14007902^ Enterobacteria phage Bp7, complete genome.|neighbours:ID:YP_007004287.1(-1),ID:YP_007004289.1(-1)|neighbour_genes:wac,baseplate wedge subu..|
MSTNTLKHISDKSEFKSFDPTGSNFPPDITNVQEALATISLIGVTGNVPSATETSQGIIRLATTQEVMDGLDAYSAVTPATLKARLDIPTQATETYVGITRYATNAEAIAGTEPQAAIVATSLKAVMDYTFENRLSTENATGVIKISTTPAALAGTDDTTAMTPLKVSQAIGAATAALPVYSTATTTNEGLVRLATNAEVGNGSLSVGIAISPAGLATLTSTEARSGIIKLAGWDMVSNGTDHTAAVTPASLLARTGNTGRIGLVRLSTTVGQGDGNTALAYNANVISTSGGEIWGTLNVNGALRRNGVDVVTHDQLSDSVPVGTICMWGGNEGNIPGKWRACVGGTYTGGAYLNAVGGRWGWWGAIPDFRGLYPRGANMVGGYSEGEVNPHIAGNRGQDGKGKARLGNGVGSFPQSSVQAQALRYHKHAGGFGEHDNYGAFGNTANSGYVGTRKGLDWDNRSYYTNEGFETTDPWNRDGHTTLNSEGLIANETRPWTMSVLFIIKVE
> |[Tevenvirinae _Enterobacteria_phage_CC31]||_Enterobacteria_phage_CC31.gb|Phage straight tail ..|1551|NC_014662.1(165540):87490-89040:1 ^RAST2:fig|1198136.121.peg.173^ Tevenvirinae _Enterobacteria_phage_CC31|neighbours:(1),(1)|neighbour_genes:Phage baseplate wedg..,hypothetical protein|
MATNTLNHISDESKYKTFNPAGTSFPSNITNVQAALAALKPIAVNGVPDATETVKGIIRIATQQEVNDGDSANTVVTPKTLKERLGNPQATETTIGLTRYATTPEAIAGTVSTAAVVPTGLKGAIDNAFTTRTAKESVLGVIKLATIAMAEAGTDDTSAMTPLKTQRAIAKATAVLPVYGPATEAVSGTVRIATNGQVAQGTLRDGYAVSPSGLASLTATSSRRGIARSATIAEVNANTAGDIFVTPNGLNQRVGTTSTKGLVKLTTTVGSGDANTALAYNADVVHTRGGQTINGNTTFGTARVNGRLDMGSGFINNQQIATVNMLVDSVPIGTIIMWPGQNPPSSDWMHCNGALLNRSDPQFSTLFSIIGILYGGDATRFALPDMRGMFPRGVGKSNIMNQYSGNDSKGKPGLGAGCGGASLGQSMPQSVRKHKHESGWGEHYKRSDARNGCTVRNGYLGSNRSDYDNYKYFTNDGDEVEPANIRDSFGTMNTEGLMGDENRPWSIALNFVIKVR
>ID:YP_009118831.1 |[Enterobacteria phage GEC-3S]||_Enterobacteria_phage_GEC-3S_.gbk|Putative short tail ..|1401|NC_025425(163424):79871-81271:1 ^GeneID:23301187^ Enterobacteria phage GEC-3S complete genome.|neighbours:ID:YP_009118830.1(1),ID:YP_009118832.1(1)|neighbour_genes:Putative baseplate w..,wac|
MANNTINHVKDDAQYVKFNPVNDWPQSITNVQAALAAINGFAVNGLPDATEDTAGIAAIATQEEVNDGTVDNKIVTPKTLAVKMSRPDATKEVKGITRFATMEESLQESNENMAIGPDTLNHYFTTKKASESVQGTIKICSLEAAKIGSDDTMAVTPKKMHTAIAQIVPGLIPDQNTATESAQGLVQLATSAQVLQGQIREGFAISPYAFANARANENQAGTVKIASQSQMNAGSDDTVVVSAKKFASTKATTSQYGIVKLRDTVGSEANAALSANAKVLPSTGGTVSGNVYKGSNSDGNQFVTKNELANHAMPIGGIILSGFNADRGDFLICNGRSLNKNQYPQLFSAIGYTFGGSGDNFNLPDMRGLVARGCDHGRNLDPGRRFGSYQEDAMQRITGKFPVADRWRGWYGGAFTAQRGQWSTNYKNGGGDDWGTTVNFDSGRSVRTANETRVKSLALNYIIRVR
> |[Tevenvirinae _Enterobacteria_phage_GiZh]||_Enterobacteria_phage_GiZh.gb|Phage straight tail ..|1584|KT184311.1(166514):137851-139434:1 ^RAST2:fig|1198136.122.peg.257^ Tevenvirinae _Enterobacteria_phage_GiZh|neighbours:(1),(1)|neighbour_genes:baseplate wedge subu..,Phage fibritin (wac)..|
MSNNTYQHVSNESRYVKFDPTGTNFPEEITDVQAAIAAISPAGVNGVPDASSTTKGILFLATEQEVIDGTNNTKAVTPATLATRLSYPNATEEVYGLTRYSTDDEAVAGVNNESSITPAKFTTAINHIFDTRISSESSLGVIKLSSLPQALAGADDTTAMTPLKTQQLAIKLIAQIAPSETTATESDQGVVQLATVAQVRQGTLREGYAISPYTFMNSSATEEYKGVIKLGTQSEVNSNNASVAVTGATLNGRGSTTSMRGVVKLTTTAGSQSGGDASSALAWNADVIHQRGGQTINGTLRINNTLTIASGGANITGTVNMTGGYIQGKRVVTQNEIDRTIPVGAIMMWAADSLPSDAWRFCHGGTVSASDCPLYASRIGTRYGGSSSNPGLPDMRGLFVRGSGRGSHLTNPNVNGNDQFGKPRLGVGCTGGYVGEVQKQQMSYHKHAGGFGEHDDSGAFGNTRRSNFVGTRKGLDWDNRSYFTNDGYEIDPASQRNSKYTLNRPELIGNETRPWNISLNYIIKVKE
> |[Viruses Hx01]||_Enterobacteria_phage_HX01.gb|hypothetical protein|1584|NC_018855.1(169158):11790-13373:-1 ^RAST2:fig|10239.59.peg.13^ Viruses Hx01|neighbours:(-1),(-1)|neighbour_genes:Phage fibritin (wac)..,Phage baseplate wedg..|
MSNNNTYQHVSNESIYVEFDPTGTNFPDTVTNVQAALAAISPSGVNGVPEATTTTPGIIQIATPQEVIDGLDNNKAVTPASLNARLQYPNATETQYGLTRYATEDEAVTGTIDDASITPLKLNQKIDNVFQTKVSTEATNGVIKISTSAAALAGSDDTTAMTPLKTQQLAIKLISQIAPNNSDATESITGVVRLATVAQAQQGTLREGYAISPYTFMNSVASETNKGVVKLGTQTEVNSNNSSVVVTGATLNGRGATTSLRGVVRLTTQAGSQSGGDGSSALAWNADVIHQRGGQTINGTLRINNTLTVGSGGANITGNVNMSGGYIQGNRIVTQNELDRILPVGAITMWAADSLPSSDWRFCHGGTVSASECPVYASRIGTRYGGSSSNPGLPDMRGLFVRGSGRGSHLTNPNVNGNDQFGKPRLGVGCTGGYVGEVQKQQMSYHKHAGGFGEHDDSGAFGNTRRSNFVGTRKGLDWDNRSYFTNDGYEIDPASQRNSKYTLNRPELIGNETRPWNISLNYIIKVK
>ID:YP_003734300.1 |[Enterobacteria phage IME08]||_Enterobacteria_phage_IME08_.gbk|12|1533|NC_014260(172253):87527-89059:1 ^GeneID:9384460^ Enterobacteria phage IME08, complete genome.|neighbours:ID:YP_003734299.1(1),ID:YP_003734301.1(1)|neighbour_genes:11,wac|
MSTNTLKHISDKSEFKTFDPTGSNFDPSITNVQDALASISAIGVTGNIPSASETEQGIIRLATQQEVIDGTDTFSAVTPATLKGRLDIPTQATETYVGITRYATNDEAIAGTETQAAIVASSLKATIDYTFTNRLATENTTGVLKISTLPAALAGTDDTTAMTPLKTAQAIGAATSALPTYASATQTVEGIVRIATNAEVANGTLTNGVAISPSGLKSLTSTQGRAGIIRLATPQEASAGSDSNIALSPSTLLSRTGTTGRLGVVKLSTTVGSGDGNTALAYNANVISTTGGTINGTLNVNGNLRRNGRDVVTIDQLKDSVPIGTIVMWGGQINNIPAGWAVCDGGNSGEQGFRNVVGSKWGSTGARPDFRGLYPRGANQTNDGGLREWDANVRIRDAKGNDAKGKPRLGVGCGSYGHGTVQAQQLRFHKHAGGFGEHDNAGAFGNTVRSNFAGTRKGLDWDNRSYFTNEGYEIDGSGSRDSRTTLNSEGLIGNENRPWTMSILFIIKVA
>ID:YP_002922504.1 |[Enterobacteria phage JS10]||_Enterobacteria_phage_JS10_.gbk|12|1527|NC_012741(171451):87860-89386:1 ^GeneID:7943554^ Enterobacteria phage JS10, complete genome.|neighbours:ID:YP_002922503.1(1),ID:YP_002922505.1(1)|neighbour_genes:11,wac|
MSTNTLKHISDKSEFKSFDPTGSNFPPDITNVQEALATISLIGVTGNVPSATETSQGIIRLATTQEVMDGLDAYSAVTPATLKARLDIPTQATETYVGITRYATNAEAIAGTEPQAAIVATSLKAVMDYTFENRLSTENATGVIKISTTPAALAGTDDTTAMSPLKVSQAIGAATAALPVYSTATTTNEGLVRLATNAEVGNGSLSVGIAISPAGLATLTSTEARSGIIKLAGWDMVSNGTDHTAAVTPASLLARTGNTGRIGLVRLSTTVGQGDGNTALAYNANVISTSGGEIWGTLNVNGTLRRNGVDVVTHDQLSDSVPVGTICMWGGHEGNIPGKWRACVGGTYTGGAYLNAVGGRWGWWGAIPDFRGLYPRGANMVGGYSEGEVNPHIAGNRGEDGKGKARLGNGVGSFPQSSVQAQALRYHKHAGGFGEHDNYGAFGNTANSGYVGTRKGLDWDNRSYYTNEGFETTEPWNRDGHTTLNSEGLIANETRPWTMSVLFIIKVE
>ID:YP_001595287.1 |[Escherichia phage JS98]||_Enterobacteria_phage_JS98.gbk|12|1527|NC_010105(170523):88928-90454:1 ^GeneID:5783824^ Enterobacteria phage JS98, complete genome.|neighbours:ID:YP_001595286.1(1),ID:YP_001595288.1(1)|neighbour_genes:11,wac|
MSTNTLKHISDKSEFKSFDPTGSNFPPDITNVQEALAAISLIGVTGNVPSATETSQGIIRLATTQEVMDGLDAYSAVTPATLKARLDIPTQATETYVGITRYATNAEAIAGTEPQAAIVATSLKAVMDYTFENRLSTENTTGVIKISTTPAALAGTDDTTAMTPLKVSQAIGAATAALPVYSTATTTNEGLVRLATNAEVGNGSLSVGIAISPAGLATLTSTEARSGIIKLAGWDMVSNGTDHTAAVTPASLLARTGNTGRIGLVRLTTTVGQGDGNTALAYNANVISTSGGEIWGTLNVNGALRRNGVDVVTHDQLSDSVPVGTICMWGGHEGNIPGKWRACVGGTYTGGAYLNAVGGRWGWWGAIPDFRGLYPRGANMVGGYSEGEVNPHIAGNRGEDGKGKARLGNGVGSFPQSSVQAQALRYHKHAGGFGEHDNYGAFGNTANSGYVGTRKGLDWDNRSYYTNEGFETTEPWNRDGHTTLNSEGLIANETRPWTMSVLFIIKVE
>ID:YP_002922222.1 |[Escherichia phage JSE]||_Enterobacteria_phage_JSE_.gbk|gp12 Short tail fibe..|1404|NC_012740(166418):82582-83985:1 ^GeneID:7943190^ Enterobacteria phage JSE, complete genome.|neighbours:ID:YP_002922221.1(1),ID:YP_002922223.1(1)|neighbour_genes:11,wac|
MNNTINHVKDDAQYVKFDPTGNWPSNIKNVQAALAAIQGFAIAGLPTATEETAGIAEIATQQEVDDGLDGTKIVTPKTLAVKLSRPDATKLVKGITRYANNDEAMGDTPNIAIGPDTLTHVFENKKATETVQGTIKICSMDAAKIGSDDTMAVTPKKMHAAIAQIVPGLIPEQNTATESREGLVRLATSQQTLAGTIREGFAVSPYAFSNARANENQAGTVKIASSQQMIDGNDNTVVVSAQKFANTKATTGQFGVVKLTDNPGSGEANTALSANARVLPLSGGVVTGDVYRHSGGDGNQFIIKNELDGLCMPIGGIILTAFNSFDHAQFKICNGQWLNKHQYPVLFSRIGFTYGGDGGDNFALPDMRGLVARGCDHGRGLDPGRGFGTYQDDTMQHMTGNFPVANRWRGWTGGVFAITGGQWSTNYKNGGGDDWGSIVNFDSARQVRTSGETRVKSLALNYMIRVQ
> |[Tevenvirinae _Enterobacteria_phage_Kha5h]||_Enterobacteria_phage_Kha5h.gb|hypothetical protein|1584|KT184312.1(167318):112762-114345:1 ^RAST2:fig|1198136.123.peg.212^ Tevenvirinae _Enterobacteria_phage_Kha5h|neighbours:(1),(1)|neighbour_genes:baseplate wedge subu..,Phage fibritin (wac)..|
MSNNTYQHVSNESRYVKFDPTDTNFPPEITDVQAAIAAISPAGVNGVPDASSTTKGILFLATEQEVIDGTNNTKAVTPATLATRLSYPNATETVYGLTRYSTNDEAIAGVNNESSITPAKFTVALNNAFETRVSTESSNGVIKISSLPQALAGADDTTAMTPLKTQQLAIKLIAQIAPSETTATESDQGVVQLATVAQVRQGTLREGYAISPYTFMNSSATEEYKGVIKLGTQSEVNSNNASVAVTGATLNGRGSTTSMRGVVRLTTTAGSQSGGDASSALAWNADVIHQRGGQTINGTLRINNTLTIASGGANITGTVNMTGGYIQGKRVVTQNEIDRTIPVGAIMMWAADSLPSDAWRFCHGGTVSASDCPLYASRIGTRYGGSSSNPGLPDMRGLFVRGSGRGSHLTNPNVNGNDQFGKPRLGVGCTGGYVGEVQKQQMSYHKHAGGFGEHDDSGAFGNTRRSNFVGTRKGLDWDNRSYFTNDGYEIDPASQRNSKYTLNRPELIGNETRPWNISLNYIIKVKE
>ID:YP_001469491.1 |[Enterobacteria phage Phi1]||_Enterobacteria_phage_Phi1_.gbk|12|1401|NC_009821(164270):79433-80833:1 ^GeneID:5602200^ Enterobacteria phage Phi1, complete genome.|neighbours:ID:YP_001469490.1(1),ID:YP_001469492.1(1)|neighbour_genes:11,wac|
MANNTINHVKDDAQYVKFNPVNDWPQSITNVQAALAAINGFAVNGLPDATEDTAGIAAIATQEEVNDGTVDNKIVTPKTLAVKMSRPDATKEVKGITRFATMEESLQESNENMAIGPDTLNHYFTTKKASESVQGTIKICSLEAAKIGSDDTMAVTPKKMHTAIAQIVPGLIPDQNTATESTQGLVQLATSAQVLQGQIREGFAISPYAFANARANENQAGTVKIANQSQMNAGSDDTVVVSAKKFASTKATTSQYGIVKLRDTVGSEANAALSANAKVLPSTGGTVSGNVYKGSNSDGNQFVTKNELANHAMPIGGIILSGFNADRGDFLICNGRSLNKNQYPQLFSAIGYTFGGSGDNFNIPDMRGLVARGCDHGRNLDPGRRFGSYQEDAMQRITGKFPVADRWRGWYGGAFTAQRGQWSTNYKNGGGDDWGTTVNFDSGRSVRTANETRVKSLALNYIIRVR
>ID:YP_009202892.1 |[Escherichia phage QL01]||_Enterobacteria_phage_QL01.gbk|short tail fibers pr..|1527|NC_028847(170527):87740-89266:1 ^GeneID:26629880^ Enterobacteria phage QL01, complete genome.|neighbours:ID:YP_009202891.1(1),ID:YP_009202893.1(1)|neighbour_genes:baseplate wedge subu..,fibritin neck whiske..|
MSTNTLKHISDKSEFKSFDPTGSNFPPDITNVQEALATISLIGVTGNVPSATETSQGIIRLATTQEVMDGLDAYSAVTPATLKARLDIPTQATETYVGITRYATNAEAIAGTEPQAAIVATSLKAVMDYTFENRLSTENATGVIKISTTPAALAGTDDTTAMTPLKVSQAIGAATAALPVYSTATTTNEGLVRLATNAEVGNGSLSVGIAISPAGLATLTSTEERSGIIKLAGWDMVSNGTDHTAAVTPASLLARTGNTGRIGLVRLSTTVGQGDGNTALAYNANVISTSGGEIWGTLNVNGALRRNGVDVVTHDQLSDSVPVGTICMWGGNEGNIPGKWRACVGGTYTGGAYLNAVGGRWGWWGAIPDFRGLYPRGANMVGGYSEGEVNPHIAGNRGEDGKGKARLGNGVGSFPQSSVQAQALRYHKHAGGFGEHDNYGAFGNTANSGYVGTRKGLDWDNRSYYTNEGFETTDPWNRDGHTTLNSEGLIANETRPWTMSVLFIIKVE
>ID:AIT74252.1 |[Enterobacteria phage RB10]||_Enterobacteria_phage_RB10_.gbk|short tail fiber|1557|KM606999(168401):86022-87578:1 ^^ Enterobacteria phage RB10, complete genome.|neighbours:ID:AIT74251.1(1),ID:AIT74253.1(1)|neighbour_genes:baseplate wedge subu..,wac|
MSNNTYQHVSNESKYVKFDPVGSNFPDTVTTVQSALSKISNIGVNGIPDATMEVKGIAMIASEQEVLDGTNNSKIVTPATLATRLLYPNATETKYGLTRYSTNEETLEGSDNNSSITPQKLKYHTDDVFQNRYSSESSNGVIKISSTPAALAGVDDTTAMTPLKTQKLAIKLISQIAPSEDTATESVRGVVQLSTVAQTRQGTLREGYAISPYTFMNSVATQEYKGVIRLGTQSEINSNLGDVAVTGETLNGRGATGSMRGVVKLTTQAGIAPEGDSSGALAWNADVINTRGGQTINGSLNLDHLTANGIWSRGGMWKNGDQPVATERYASERVPVGTIMMFAGDSAPPGWIMCHGGTVSGDQFPDYRNVVGTRFGGDWNNPGIPDMRGLFVRGAGTGGHILNQRGQDGYGKDRLGVGCDGMHVGGVQAQQMSYHKHAGAWGENGNNRGYAPFGASNGNGYLGNGRSADWDNHLFFTNDGFEMGGPRDSFGTLNREGLIGYETRPWNISLNYIIKIHY
>ID:YP_002854494.1 |[Escherichia virus RB14]||_Enterobacteria_phage_RB14_.gbk|12|1551|NC_012638(165429):86690-88240:1 ^GeneID:7803910^ Enterobacteria phage RB14, complete genome.|neighbours:ID:YP_002854493.1(1),ID:YP_002854495.1(1)|neighbour_genes:11,wac|
MSNNTYQHVSNESKYVKFDPTGSNFPDTVTTVQSALSKISNIGVNGIPDATMEVKGIAMIASEQEVLDGTNNSKIVTPATLATRLLYPNATETKYGLTRYSTNEETLEGSDNNSSITPQKLKYHTDDVFQNRYSSESSNGVIKISSTPAALAGVDDTTAMTPLKTQKLAIKLISQIAPSEDTASESVRGVVQLSTVAQTRQGTLREGYAISPYTFMNSVATQEYKGVIRLGTQSEINSNLGDVAVTGETLNGRGATGSMRGVVKLTTQAGIAPEGDSSGALAWNADVINTRGGQTINGSLNLDHLTANGIWSRGGMWKNGDQPVATERYASERIPVGTIMMFAGDSAPPGWIMCHGGTVSGDQFPDYRNVVGTRFGGDWNNPGIPDMRGLFVRGAGTGGHILNQRGQDGYGKDRLGVGCDGMHVGGVQAQQMSYHKHAGGWGEYNRSEGPFGASVYQGYLGTRKYSDWDNASYFTNDGFELGGPRDAHGTLNREGLIGYETRPWNISLNYIIKVHY
> |[Tevenvirinae _Enterobacteria_phage_RB16]||_Enterobacteria_phage_RB16.gb|tail fibers protein|1392|NC_014467.1(176788):118425-119816:1 ^RAST2:fig|1198136.103.peg.210^ Tevenvirinae _Enterobacteria_phage_RB16|neighbours:(1),(1)|neighbour_genes:baseplate wedge subu..,Wac whisker protein|
MSNNTINHVSDASVYVTFDPAGTQWPSTFVNVQQALASIGPWARTDVGLPNAAPGMRGIAAIATEAMIDAGTDNETIVTPALLAYRLQNPHASQTVWGYTKYATDAEAVDVANDLVSLTPRSINVVFNTRHASETVWGSSKLSTTAQATAGTDDTTSMTPLKVKQAISALVPVQSNATESAFGLVQLATVSEVRAGTIRDGFAISPYTFIRLNATESDLGIVRLASQAEVNAGTDDTKAVTPLKLANLKGSGGSFGLVKLSTEVNAGLANTALSAGANVVPSNRDSAITGGALYQGSVAAANKYQTHSDIEASLPIGCMMMAAFNSDYGNLCIANGRGMYTYEYPELFARIGYTYGGSGNIFNLPDMRGVVARGFDAGRGLDPGRGFGTYQHHEVQSHEHPLQMIYQSGGNLPSWQCVYELRTAEKNDQKLYWPDPSLSKAMAVGGNETRMKNLAVNYVIRVR
>ID:AXF42468.1 |[Enterobacteria phage RB18]||_Enterobacteria_phage_RB18_.gbk|short tail fibers pr..|1584|MH553563(166677):87668-89251:1 ^^ Enterobacteria phage RB18, complete genome.|neighbours:ID:AXF42467.1(1),ID:AXF42469.1(1)|neighbour_genes:baseplate wedge subu..,wac|
MSNNTYQHVSNESRYVKFDPTDTNFPPEITDVQAAIAAISPAGVNGVPDASSTTKGILFLATEQEVIDGTNNTKAVTPATLATRLSYPNATETVYGLTRYSTNDEAIAGVNNESSITPAKFTVALNNAFETRVSTESSNGVIKISSLPQALAGADDTTAMTPLKTQQLAIKLIAQIAPSETTATESDQGVVQLATVAQVRQGTLREGYAISPYTFMNSSATEEYKGVIKLGTQSEVNSNNASVAVTGATLNGRGSTTSMRGVVRLTTTAGSQSGGDASSALAWNADVIHQRGGQTINGTLRINNTLTIASGGANITGTVNMTGGYIQGKRVVTQNEIDRTIPVGAIMMWAADSLPSDAWRFCHGGTVSASDCPLYASRIGTRYGGSSSNPGLPDMRGLFVRGSGRGSHLTNPNVNGNDQFGKPRLGVGCTGGYVGEVQKQQMSYHKHAGGFGEHDDSGAFGNTRRSNFVGTRKGLDWDNRSYFTNDGYEIDPASQRNSKYTLNRPELIGNETRPWNISLNYIIKVKE
>ID:YP_009102363.1 |[Enterobacteria phage RB27]||_Enterobacteria_phage_RB27_.gbk|short tail fiber|1551|NC_025448(165179):86394-87944:1 ^GeneID:22113147^ Enterobacteria phage RB27, complete genome.|neighbours:ID:YP_009102362.1(1),ID:YP_009102364.1(1)|neighbour_genes:baseplate wedge subu..,wac|
MSNNTYQHVSNESKYVKFDPTGSNFPDTVTTVQSALSKISNIGVNGIPDATMEVKGIAMIASEQEVLDGTNNSKIVTPATLATRLLYPNATETKYGLTRYSTNEETLEGSDNNSSITPQKLKYHTDDVFQNRYSSESSNGVIKISSTPAALAGVDDTTAMTPLKTQKLAIKLISQIAPSEDTASESVRGVVQLSTVAQTRQGTLREGYAISPYTFMNSVATQEYKGVIRLGTQSEINSNLGDVAVTGETLNGRGATGSMRGVVKLTTQAGIAPEGDSSGALAWNADVINTRGGQTINGSLNLDHLTANGIWSRGGMWKNGDQPVATERYASERVPVGTIMMFAGDSAPPGWIMCHGGTVSGDQYPDYRNTVGTRFGGDWNNPGIPDMRGLFVRGAGTGGHILNQRGQDGYGKDRLGVGCDGMHVGGVQAQQMSYHKHAGGWGEYNRSEGPFGASVYQGYLGTRKYSDWDNASYFTNDGFELGGPRDALGTLNREGLIGYETRPWNISLNYIIKIHY
>ID:AIT74798.1 |[Enterobacteria phage RB33]||_Enterobacteria_phage_RB33_.gbk|short tail fiber|1551|KM607001(166007):88232-89782:1 ^^ Enterobacteria phage RB33, complete genome.|neighbours:ID:AIT74797.1(1),ID:AIT74799.1(1)|neighbour_genes:baseplate wedge subu..,wac|
MSNNTYQHVSNESKYVKFDPVGSNFPDTVTTVQSALSKISNIGVNGIPDATMEVKGIAMIASEQEVLDGTNNSKIVTPATLATRLLYPNATETKYGLTRYSTNEETLEGSDNNSSITPQKLKYHTDDVFQNRYSSESSNGVIKISSTPAALAGVDDTTAMTPLKTQKLAIKLISQIAPSEDTASESVRGVVQLSTVAQTRQGTLREGYAISPYTFMNSVATQEYKGVIRLGTQSEINSNLGDVAVTGETLNGRGATSSMRGVVKLTTQAGIAPEGDGSGALAWNADVINTRGGQTINGSLNLDHLTANGIWSRGGMWKNGDQPVATERYASERVPVGTIMMFAGDSAPPGWIMCHGGTVSGDQYPDYRNTVGARFGGDWNNPGIPDMRGLFVRGAGTGGHILNQRGQDGYGKDRLGVGCDGMHVGGVQAQQMSYHKHAGGWGEYQRHEAPFGASVYQGYLGTRKYSDWDNASYFTNDGFELGGPRDALGTLNREGLIGYETRPWNISLNYIIKIHY
>ID:YP_009098543.1 |[Escherichia phage RB3]||_Enterobacteria_phage_RB3_.gbk|short tail fiber|1557|NC_025419(168402):86023-87579:1 ^GeneID:22113907^ Enterobacteria phage RB3, complete genome.|neighbours:ID:YP_009098542.1(1),ID:YP_009098544.1(1)|neighbour_genes:baseplate wedge subu..,wac|
MSNNTYQHVSNESKYVKFDPVGSNFPDTVTTVQSALSKISNIGVNGIPDATMEVKGIAMIASEQEVLDGTNNSKIVTPATLATRLLYPNATETKYGLTRYSTNEETLEGSDNNSSITPQKLKYHTDDVFQNRYSSESSNGVIKISSTPAALAGVDDTTAMTPLKTQKLAIKLISQIAPSEDTATESVRGVVQLSTVAQTRQGTLREGYAISPYTFMNSVATQEYKGVIRLGTQSEINSNLGDVAVTGETLNGRGATGSMRGVVKLTTQAGIAPEGDSSGALAWNADVINTRGGQTINGSLNLDHLTANGIWSRGGMWKNGDQPVATERYASERVPVGTIMMFAGDSAPPGWIMCHGGTVSGDQFPDYRNVVGTRFGGDWNNPGIPDMRGLFVRGAGTGGHILNQRGQDGYGKDRLGVGCDGMHVGGVQAQQMSYHKHAGAWGENGNNRGYAPFGASNGNGYLGNGRSADWDNHLFFTNDGFEMGGPRDSFGTLNREGLIGYETRPWNISLNYIIKIHY
> |[Tevenvirinae _Enterobacteria_phage_RB43]||_Enterobacteria_phage_RB43.gb|tail fibers protein|1392|NC_007023.1(180500):119783-121174:1 ^RAST2:fig|1198136.102.peg.229^ Tevenvirinae _Enterobacteria_phage_RB43|neighbours:(1),(1)|neighbour_genes:baseplate wedge subu..,Wac whisker protein|
MSNNTINHVSDASVYVTFDPAGTQWPSTFVNVQQALASIGPWARTDVGLPNAAPGMRGIAAIATEAMIDAGTDNETIVTPALLAYRLQNPHASQTVWGYTKYATDAEAVDVANDLVSLTPRSINVVFNTRHASETVWGSSKLSTTAQATAGTDDTTSMTPLKVKQAISALVPVQSNATESAFGLVQLATVSEVRAGTIRDGFAISPYTFIRLNATESDLGIVRLASQAEVNAGTDDTKAVTPLKLANLKGSGGSFGLVKLSTEVNAGLANTALSAGANVVPSNRDSAITGGALYQGSVAAANKYQTHSDIEASLPIGCMMMAAFNSDYGNLCIANGRGMYTYEYPELFALIGYTYGGSGNIFNLPDMRGVVARGFDAGRGLDPGRGFGTYQHHEVQSHEHPLQMIYQSGGNLPSWQCVYELRTAEKNDQQLYWPDPSLSKAMAVGGNETRMKNLAINYVIRVR
>ID:NP_891718.1 |[Enterobacteria phage RB49]||_Enterobacteria_phage_RB49_.gbk|gp12 Short tail fibe..|1401|NC_005066(164018):78691-80091:1 ^GeneID:1725381^ Enterobacteria phage RB49, complete genome.|neighbours:ID:NP_891717.1(1),ID:NP_891719.1(1)|neighbour_genes:11,wac|
MANNTINHVKDDAQYVKFNPVNDWPQSITNVQAALAAINGFAVNGLPDATEDTAGIAAIATQEEVNDGTVDNKIVTPKTLAVKMSRPDATKEVKGITRFATMEESLQESNENMAIGPDTLNHYFTTKKASESVQGTIKICSLEAAKIGSDDTMAVTPKKMHTAIAQIVPGLIPDQNTATESAQGLVQLATNAQVLQGQIREGFAISPYAFANARANENQAGTVKIASQSQMNAGSDDTVVVSAKKFASTKATTSQYGIVKLRDTVGSEANAALSANAKVLPSTGGTVSGNVYKGSNSDGNQFVTKNELANHAMPIGGIILSGFNADRGDFLICNGRSLNKNQYPQLFSAIGYTFGGSGDNFNLPDMRGLVARGCDHGRNLDPGRRFGSYQEDAMQRITGKFPVADRWRGWYGGAFTAQRGQWSTNYKNGGGDDWGTTVNFDSGRSVRTANETRVKSLALNYIIRVR
>ID:ACP31079.1 |[Enterobacteria phage RB51]||_Enterobacteria_phage_RB51_.gbk|12|1557|FJ839693(168394):90043-91599:1 ^^ Enterobacteria phage RB51, complete genome.|neighbours:ID:ACP31078.1(1),ID:ACP31080.1(1)|neighbour_genes:11,wac|
MSNNTYQHVSNESKYVKFDPVGSNFPDTVTTVQSALSKISNIGVNGIPDATMEVKGIAMIASEQEVLDGTNNSKIVTPATLATRLLYPNATETKYGLTRYSTNEETLEGSDNNSSITPQKLKYHTDDVFQNRYSSESSNGVIKISSTPAALAGVDDTTAMTPLKTQKLAIKLISQIAPSEDTASESVRGVVQLSTVAQTRQGTLREGYAISPYTFMNSVATQEYKGVIRLGTQSEINSNLGDVAVTGETLNGRGATGSMRGVVKLTTQAGIAPEGDSSGALAWNADVINTRGGQTINGSLNLDHLTANGIWSRGGMWKNGDQPVATERYASERVPVGTIMMFAGDSAPPGWIMCHGGTVSGDQYPDYRNTVGTRFGGDWNNPGIPDMRGLFVRGAGTGGHILNQRGQDGYGKDRLGVGCDGMHVGGVQAQQISYHKHAGAWGENGNNRGYAPFGASNGNGYLGNGKSADWDNHLFFTNDGFEMGGPRDSFGTLNREGLIGYETRPWNISLNYIIKIHY
>ID:AIT75069.1 |[Enterobacteria phage RB55]||_Enterobacteria_phage_RB55_.gbk|short tail fiber|1584|KM607002(168896):90493-92076:1 ^^ Enterobacteria phage RB55, complete genome.|neighbours:ID:AIT75068.1(1),ID:AIT75070.1(1)|neighbour_genes:baseplate wedge subu..,wac|
MSNNTYQHVSNESRYVKFDPTDTNFPPEITDVQAAIAAISPAGVNGVPDASSTTKGILFLATEQEVIDGTNNTKAVTPATLATRLSYPNATETVYGLTRYSTNDEAIAGVNNESSITPAKFTVALNNAFETRVSTESSNGVIKISSLPQALAGADDTTAMTPLKTQQLAIKLIAQIAPSETTATESDQGVVQLATVAQVRQGTLREGYAISPYTFMNSSATEEYKGVIKLGTQSEVNSNNASVAVTGATLNGRGSTTSMRGVVKLTTTAGSQSGGDASSALAWNADVIHQRGGQIIYGTLRIEDTFTIANGGANITGTVRMTGGYIQGNRIVTQNEIDRTIPVGAIMMWAADSLPSDAWRFCHGGTVSASDCPLYASRIGTRYGGNPSNPGLPDMRGLFVRGSGRGSHLTNPNVNGNDQFGKPRLGVGCTGGYVGEVQKQQMSYHKHAGGFGEHDDSGAFGNTRRSNFVGTRKGLDWDNRSYFTNDGYEIDPESQRNSKYTLNRPELIGNETRPWNISLNYIIKVKE
>ID:AIT75342.1 |[Enterobacteria phage RB59]||_Enterobacteria_phage_RB59_.gbk|short tail fiber|1584|KM607003(168966):90506-92089:1 ^^ Enterobacteria phage RB59, complete genome.|neighbours:ID:AIT75341.1(1),ID:AIT75343.1(1)|neighbour_genes:baseplate wedge subu..,wac|
MSNNTYQHVSNESRYVKFDPTDTNFPPEITDVQAAIAAISPAGVNGVPDASSTTKGILFLATEQEVIDGTNNTKAVTPATLATRLSYPNATETVYGLTRYSTNDEAIAGVNNESSITPAKFTVALNNAFETRVSTESSNGVIKISSLPQALAGADDTTAMTPLKTQQLAIKLIAQIAPSETTATESDQGVVQLATVAQVRQGTLREGYAISPYTFMNSSATEEYKGVIKLGTQSEVNSNNASVAVTGATLNGRGSTTSMRGVVKLTTTAGSQSGGDASSALAWNADVIHQRGGQIIYGTLRIEDTFTIANGGANITGTVRMTGGYIQGNRIVTQNEIDRTIPVGAIMMWAADSLPSDAWRFCHGGTVSASDCPLYASRIGTRYGGNPSNPGLPDMRGLFVRGSGRGSHLTNPNVNGNDQFGKPRLGVGCTGGYVGEVQKQQMSYHKHAGGFGEHDDSGAFGNTRRSNFVGTRKGLDWDNRSYFTNDGYEIDPESQRNSKYTLNRPELIGNETRPWNISLNYIIKVKE
>ID:AIT73165.1 |[Enterobacteria phage RB5]||_Enterobacteria_phage_RB5_.gbk|short tail fiber|1557|KM606995(168394):86015-87571:1 ^^ Enterobacteria phage RB5, complete genome.|neighbours:ID:AIT73164.1(1),ID:AIT73166.1(1)|neighbour_genes:baseplate wedge subu..,wac|
MSNNTYQHVSNESKYVKFDPVGSNFPDTVTTVQSALSKISNIGVNGIPDATMEVKGIAMIASEQEVLDGTNNSKIVTPATLATRLLYPNATETKYGLTRYSTNEETLEGSDNNSSITPQKLKYHTDDVFQNRYSSESSNGVIKISSTPAALAGVDDTTAMTPLKTQKLAIKLISQIAPSEDTATESVRGVVQLSTVAQTRQGTLREGYAISPYTFMNSVATQEYKGVIRLGTQSEINSNLGDVAVTGETLNGRGATGSMRGVVKLTTQAGIAPEGDSSGALAWNADVINTRGGQTINGSLNLDHLTANGIWSRGGMWKNGDQPVATERYASERVPVGTIMMFAGDSAPPGWIMCHGGTVSGDQFPDYRNVVGTRFGGDWNNPGIPDMRGLFVRGAGTGGHILNQRGQDGYGKDRLGVGCDGMHVGGVQAQQMSYHKHAGAWGENGNNRGYAPFGASNGNGYLGNGRSADWDNHLFFTNDGFEMGGPRDSFGTLNREGLIGYETRPWNISLNYIIKIHY
>ID:AIT75621.1 |[Enterobacteria phage RB68]||_Enterobacteria_phage_RB68_.gbk|short tail fiber|1557|KM607004(168401):90043-91599:1 ^^ Enterobacteria phage RB68, complete genome.|neighbours:ID:AIT75620.1(1),ID:AIT75622.1(1)|neighbour_genes:baseplate wedge subu..,wac|
MSNNTYQHVSNESKYVKFDPVGSNFPDTVTTVQSALSKISNIGVNGIPDATMEVKGIAMIASEQEVLDGTNNSKIVTPATLATRLLYPNATETKYGLTRYSTNEETLEGSDNNSSITPQKLKYHTDDVFQNRYSSESSNGVIKISSTPAALAGVDDTTAMTPLKTQKLAIKLISQIAPSEDTASESVRGVVQLSTVAQTRQGTLREGYAISPYTFMNSVATQEYKGVIRLGTQSEINSNLGDVAVTGETLNGRGATGSMRGVVKLTTQAGIAPEGDSSGALAWNADVINTRGGQTINGSLNLDHLTANGIWSRGGMWKNGDQPVATERYASERVPVGTIMMFAGDSAPPGWIMCHGGTVSGDQYPDYRNTVGTRFGGDWNNPGIPDMRGLFVRGAGTGGHILNQRGQDGYGKDRLGVGCDGMHVGGVQAQQISYHKHAGAWGENGNNRGYAPFGASNGNGYLGNGKSADWDNHLFFTNDGFEMGGPRDSFGTLNREGLIGYETRPWNISLNYIIKIHY
>ID:NP_861863.1 |[Enterobacteria phage RB69]||_Enterobacteria_phage_RB69_.gbk|gp12 Short tail fibe..|1551|NC_004928(167560):93278-94828:1 ^GeneID:1494289^ Enterobacteria phage RB69, complete genome.|neighbours:ID:NP_861862.1(1),ID:NP_861864.1(1)|neighbour_genes:11,wac|
MSNNTYQHVSNESVYVEFDPTGSNFDSSITNVQAALASISAYGVKGVPDASEAEKGVIQLATEQEVLDGFNSTKAVTPATLNARLQYPNASETQYGVTKYATQEEAIAGTLDTVSITPLKLNQTIDNTFSTRYSTETTNGVIKIATQTAALAGSDDTTAMTPLKTQQLAIKLISQIAPNNDPASESITGVVRLATVAQTRQGTLREGYAISPYTFMNSVATQEYKGVIRLGTQAEINSNLGDVAVTGETLNGRGATGSMRGVVKLTTQAGVAPEGDSSGALAWNADVINTRGGQTINGSLNLDHLTANGIWSRGGMWKNGDQPVATERYASERVPVGTIQMFAGDSAPPGWVLCHGGTISGDQFPDYRNVVGTRFGGDWNNPGIPDMRGLFVRGAGTGSHILNNRGQDGYGKDRLGVGCDGMHVGGVQAQQMSYHKHAGGWGEFQRHEAPFGASVYQGYLGTRKYSDWDNASYFTNDGFELGGHRDATGTLNREGLIGYETRPWNISLNYIIKVHY
>ID:AIT73436.1 |[Enterobacteria phage RB6]||_Enterobacteria_phage_RB6_.gbk|short tail fiber|1557|KM606996(168394):86015-87571:1 ^^ Enterobacteria phage RB6, complete genome.|neighbours:ID:AIT73435.1(1),ID:AIT73437.1(1)|neighbour_genes:baseplate wedge subu..,wac|
MSNNTYQHVSNESKYVKFDPVGSNFPDTVTTVQSALSKISNIGVNGIPDATMEVKGIAMIASEQEVLDGTNNSKIVTPATLATRLLYPNATETKYGLTRYSTNEETLEGSDNNSSITPQKLKYHTDDVFQNRYSSESSNGVIKISSTPAALAGVDDTTAMTPLKTQKLAIKLISQIAPSEDTATESVRGVVQLSTVAQTRQGTLREGYAISPYTFMNSVATQEYKGVIRLGTQSEINSNLGDVAVTGETLNGRGATGSMRGVVKLTTQAGIAPEGDSSGALAWNADVINTRGGQTINGSLNLDHLTANGIWSRGGMWKNGDQPVATERYASERVPVGTIMMFAGDSAPPGWIMCHGGTVSGDQFPDYRNVVGTRFGGDWNNPGIPDMRGLFVRGAGTGGHILNQRGQDGYGKDRLGVGCDGMHVGGVQAQQMSYHKHAGAWGENGNNRGYAPFGASNGNGYLGNGRSADWDNHLFFTNDGFEMGGPRDSFGTLNREGLIGYETRPWNISLNYIIKIHY
>ID:AIT73707.1 |[Enterobacteria phage RB7]||_Enterobacteria_phage_RB7_.gbk|short tail fiber|1557|KM606997(168395):86016-87572:1 ^^ Enterobacteria phage RB7, complete genome.|neighbours:ID:AIT73706.1(1),ID:AIT73708.1(1)|neighbour_genes:baseplate wedge subu..,wac|
MSNNTYQHVSNESKYVKFDPVGSNFPDTVTTVQSALSKISNIGVNGIPDATMEVKGIAMIASEQEVLDGTNNSKIVTPATLATRLLYPNATETKYGLTRYSTNEETLEGSDNNSSITPQKLKYHTDDVFQNRYSSESSNGVIKISSTPAALAGVDDTTAMTPLKTQKLAIKLISQIAPSEDTATESVRGVVQLSTVAQTRQGTLREGYAISPYTFMNSVATQEYKGVIRLGTQSEINSNLGDVAVTGETLNGRGATGSMRGVVKLTTQAGIAPEGDSSGALAWNADVINTRGGQTINGSLNLDHLTANGIWSRGGMWKNGDQPVATERYASERVPVGTIMMFAGDSAPPGWIMCHGGTVSGDQFPDYRNVVGTRFGGDWNNPGIPDMRGLFVRGAGTGGHILNQRGQDGYGKDRLGVGCDGMHVGGVQAQQMSYHKHAGAWGENGNNRGYAPFGASNGNGYLGNGRSADWDNHLFFTNDGFEMGGPRDSFGTLNREGLIGYETRPWNISLNYIIKIHY
>ID:AIT73979.1 |[Enterobacteria phage RB9]||_Enterobacteria_phage_RB9.gbk|short tail fiber|1557|KM606998(168395):86016-87572:1 ^^ Enterobacteria phage RB9, complete genome.|neighbours:ID:AIT73978.1(1),ID:AIT73980.1(1)|neighbour_genes:baseplate wedge subu..,wac|
MSNNTYQHVSNESKYVKFDPVGSNFPDTVTTVQSALSKISNIGVNGIPDATMEVKGIAMIASEQEVLDGTNNSKIVTPATLATRLLYPNATETKYGLTRYSTNEETLEGSDNNSSITPQKLKYHTDDVFQNRYSSESSNGVIKISSTPAALAGVDDTTAMTPLKTQKLAIKLISQIAPSEDTATESVRGVVQLSTVAQTRQGTLREGYAISPYTFMNSVATQEYKGVIRLGTQSEINSNLGDVAVTGETLNGRGATGSMRGVVKLTTQAGIAPEGDSSGALAWNADVINTRGGQTINGSLNLDHLTANGIWSRGGMWKNGDQPVATERYASERVPVGTIMMFAGDSAPPGWIMCHGGTVSGDQFPDYRNVVGTRFGGDWNNPGIPDMRGLFVRGAGTGGHILNQRGQDGYGKDRLGVGCDGMHVGGVQAQQMSYHKHAGAWGENGNNRGYAPFGASNGNGYLGNGRSADWDNHLFFTNDGFEMGGPRDSFGTLNREGLIGYETRPWNISLNYIIKIHY
>ID:ADJ39877.1 |[Enterobacteria phage T4T]||_Enterobacteria_phage_T4T_.gbk|12|1584|HM137666(168920):90528-92111:1 ^^ Enterobacteria phage T4T, complete genome.|neighbours:ID:ADJ39876.1(1),ID:ADJ39878.1(1)|neighbour_genes:11,wac|
MSNNTYQHVSNESRYVKFDPTDTNFPPEITDVQAAIAAISPAGVNGVPDASSTTKGILFLATEQEVIDGTNNTKAVTPATLATRLSYPNATETVYGLTRYSTNDEAIAGVNNESSITPAKFTVALNNAFETRVSTESSNGVIKISSLPQALAGADDTTAMTPLKTQQLAIKLIAQIAPSETTATESDQGVVQLATVAQVRQGTLREGYAISPYTFMNSSATEEYKGVIKLGTQSEVNSNNASVAVTGATLNGRGSTTSMRGVVKLTTTAGSQSGGDASSALAWNADVIHQRGGQIIYGTLRIEDTFTIANGGANITGTVRMTGGYIQGNRIVTQNEIDRTIPVGAIMMWAADSLPSDAWRFCHGGTVSASDCPLYASRIGTRYGGNPSNPGLPDMRGLFVRGSGRGSHLTNPNVNGNDQFGKPRLGVGCTGGYVGEVQKQQMSYHKHAGGFGEHDDSGAFGNTRRSNFVGTRKGLDWDNRSYFTNDGYEIDPESQRNSKYTLNRPELIGNETRPWNISLNYIIKVKE
>ID:NP_049770.1 |[Escherichia virus T4]||_Enterobacteria_phage_T4_.gbk|12|1584|NC_000866(168903):90549-92132:1 ^GeneID:1258789^ Enterobacteria phage T4, complete genome.|neighbours:ID:NP_049769.1(1),ID:NP_049771.1(1)|neighbour_genes:11,wac|
MSNNTYQHVSNESRYVKFDPTDTNFPPEITDVHAAIAAISPAGVNGVPDASSTTKGILFIPTEQEVIDGTNNTKAVTPATLATRLSYPNATETVYGLTRYSTNDEAIAGVNNESSITPAKFTVALNNAFETRVSTESSNGVIKISSLPQALAGADDTTAMTPLKTQQLAIKLIAQIAPSETTATESDQGVVQLATVAQVRQGTLREGYAISPYTFMNSSSTEEYKGVIKLGTQSEVNSNNASVAVTGATLNGRGSTTSMRGVVKLTTTAGSQSGGDASSALAWNADVIQQRGGQIIYGTLRIEDTFTIANGGANITGTVRMTGGYIQGNRIVTQNEIDRTIPVGAIMMWAADSLPSDAWRFCHGGTVSASDCPLYASRIGTRYGGNPSNPGLPDMRGLFVRGSGRGSHLTNPNVNGNDQFGKPRLGVGCTGGYVGEVQIQQMSYHKHAGGFGEHDDLGAFGNTRRSNFVGTRKGLDWDNRSYFTNDGYEIDPESQRNSKYTLNRPELIGNETRPWNISLNYIIKVKE
> |[Tevenvirinae _Enterobacteria_phage_T4_strain_wild]||_Enterobacteria_phage_T4_strain_wild.gb|hypothetical protein|1584|KJ477684.1(168922):90530-92113:1 ^RAST2:fig|1198136.58.peg.172^ Tevenvirinae _Enterobacteria_phage_T4_strain_wild|neighbours:(1),(1)|neighbour_genes:baseplate wedge subu..,Phage fibritin (wac)..|
MSNNTYQHVSNESRYVKFDPTDTNFPPEITDVQAAIAAISPAGVNGVPDASSTTKGILFLATEQEVIDGTNNTKAVTPATLATRLSYPNATETVYGLTRYSTNDEAIAGVNNESSITPAKFTVALNNAFETRVSTESSNGVIKISSLPQALAGADDTTAMTPLKTQQLAIKLIAQIAPSETTATESDQGVVQLATVAQVRQGTLREGYAISPYTFMNSSATEEYKGVIKLGTQSEVNSNNASVAVTGATLNGRGSTTSMRGVVKLTTTAGSQSGGDASSALAWNADVIHQRGGQIIYGTLRIEDTFTIANGGANITGTVRMTGGYIQGNRIVTQNEIDRTIPVGAIMMWAADSLPSDAWRFCHGGTVSASDCPLYASRIGTRYGGNPSNPGLPDMRGLFVRGSGRGSHLTNPNVNGNDQFGKPRLGVGCTGGYVGEVQKQQMSYHKHAGGFGEHDDSGAFGNTRRSNFVGTRKGLDWDNRSYFTNDGYEIDPESQRNSKYTLNRPELIGNETRPWNISLNYIIKVKE
> |[Tevenvirinae _Enterobacteria_phage_T6]||_Enterobacteria_phage_T6.gb|hypothetical protein|1584|MH550421.1(168706):85578-87161:1 ^RAST2:fig|1198136.104.peg.158^ Tevenvirinae _Enterobacteria_phage_T6|neighbours:(1),(1)|neighbour_genes:baseplate wedge subu..,Phage fibritin (wac)..|
MSNNTYQHVSNESRYVKFDPTGTNFPAEITDVQAAIAAISPAGVNGVPDASSTTKGILFLATEQEVIDGTDNTKAVTPATLATRLSYPNATETVYGLTRYSTNDEAIAGVNNESSITPAKFTVALNNAFETRVSTESSNGVIKISSLPQALAGADDTTAMTPLKTQQLAIKLIAQIAPSETTATESDQGVVQLATVAQVRQGTLREGYAISPYTLMNSTATEEYKGVIKLGTQSEVNSNNASVAVTGATLNGRGSTTSMRGVVKLTTTAGSQSGGDASSALAWNADVIHQRGGQTINGTLRINNTLTIASGGANITGTVNMTGGYIQGKRVVTQNEIDRTIPVGAIMMWAADSLPSDAWRFCHGGTVSASDCPLYASRIGTRYGGSSSNPGLPDMRGLFVRGSGRGSHLTNPNVNGNDQFGKPRLGVGCTGGYVGEVQKQQMSYHKHAGGFGEHDDSGAFGNTRRSNFVGTRKGLDWDNRSYFTNDGYEIDPASQRNSKYTLNRPELIGNETRPWNISLNYIIKVKE
>ID:YP_004063855.1 |[Escherichia phage vB_EcoM_VR7]||_Enterobacteria_phage_vB_EcoM-VR7_.gbk|12|1536|NC_014792(169285):86175-87710:1 ^GeneID:10021399^ Enterobacteria phage vB_EcoM-VR7, complete genome.|neighbours:ID:YP_004063854.1(1),ID:YP_004063856.1(1)|neighbour_genes:11,wac|
MTTTNTLKHISDKSEYKTFDPTGTSFPPSVTNVQEALGALAPIAIDGFIPESTVAVPGIIRLATEQEVIDGIGNNTAVTPETLKARLNIPTQATETVVGITRYATNAEAIDGTVADAAIVPSSLKASIDNTFNTRTSTEDRNGVIKISTQAAALAGTDDTTAMTPLKVSLAIGAATAALPTYSTATTTVQGIVKIATPAEVQAGAMNNGVAVSPLGLISLTANASRRGLVQLASSAEAITGTDATKAITPQALHAKTGNTGRLGIVKLTTTVGSGDGNTALAYNANVISTTGGTINGTLNVNGTLRRNGQDVVTRNELKDSVPIGTIIMWGGQTGNIPSGWEICDGGNVGDAGFRNVVGSKWGATGNKPDFRGLFPRGSNSSNDGAMKEWETNINIRNAKGNDSKQKPKLGQGVGSYGHGTVQAQQLRFHKHAGGFGEHDNSGAFGNTVRSNYAGTRKGLDWDNRSYFTNEGYEIDGAGSRDSRTTLNSEGLIGNESRPWSMSILFIIKVR
>ID:YP_006986712.1 |[Escherichia phage vB_EcoM_ACG-C40]||_Enterobacteria_phage_vB_EcoM_ACG-C40_.gbk|short tail fibers|1551|NC_019399(167396):88207-89757:1 ^GeneID:13997985^ Enterobacteria phage vB_EcoM_ACG-C40, complete genome.|neighbours:ID:YP_006986711.1(1),ID:YP_006986713.1(1)|neighbour_genes:baseplate wedge comp..,fibritin neck whiske..|
MSNNTYQHVSNESKYVKFDPTGSNFPGTVTTVQSALSKISNIGVNGIPDATMEVKGIAMIASEQEVLDGTNNSKIVTPATLATRLLYPNATETKYGLTRYSTNEETLKGSDNNSSITPQKLKYHTDDVFKNRYSSESSNGVIKISSTPAALAGVDDTTAMTPLKTQKLAMKLISQIAPSEDTATESVRGVVQLSTVAQIRQGTLREGYAISPYTFMNSVATHEYRGVIRLGTQTEINNNLGGVAVTGETLNGRGATGSMRGVVKLTTQAGIAPEGDSSGALAWNADVINTRGGQTINGSLNLDHLTANGIWSRGGMWKNGDQPVATERYASERVPVGTIMMFAGDSAPPGWIMCHGGTVSGDQFPDYRNVVGTRFGGDWNNPGVPDMRGLFVRGAGTGGHILNQRGQDGYGKDRLGVGCDGMHVGGVQAQQMSYHKHAGGWGEYNRSEGPFGASVYQGYLGTRKYSDWDNSSYFTNDGFELGGPRDAHGTLNREGLIGYETRPWNISLNYIIKVHY
>ID:AWD91521.1 |[Enterobacteria phage vB_EcoM_IME339]||_Enterobacteria_phage_vB_EcoM_IME339_.gbk|short tail fibers|1584|MH051915(164366):79368-80951:-1 ^^ Enterobacteria phage vB_EcoM_IME339, complete genome.|neighbours:ID:AWD91520.1(-1),ID:AWD91522.1(-1)|neighbour_genes:neck whiskers protei..,baseplate wedge subu..|
MSNNTYQHVSNESRYVKFDPTGTNFPAEITDVQAAIAAISPAGVNGVPDASSTTKGILFLATEQEVIDGTDNTKAVTPATLATRLSYPNATETVYGLTRYSTDDEAIAGVNNESSITPAKFTVALNNAFETRVSTESSNGVIKISSLPQALAGADDTTAMTPLKTQQLAIKLIAQIAPSETTATESDQGVVQLATVAQVRQGTLREGYAISPYTFMNSSATEEYKGVIKLGTQSEVNSNNASVAVTGATLNGRGSTTSMRGVVKLTTTAGSQSGGDASSALAWNADVIHQRGGQTINGTLRINNTLTIASGGANITGTVNMTGGYIQGKRVVTQNEIDRTIPVGAIMMWAADSLPSDAWRFCHGGTVSASDCPLYASRIGTRYGGSSSNPGLPDMRGLFVRGSGRGSHLTNPNVNGNDQFGKPRLGVGCTGGYVGEVQKQQMSYHKHAGGFGEHDDSGAFGNTRRSNFVGTRKGLDWDNRSYFTNDGYEIDPASQRNSKYTLNRPELIGNETRPWNISLNYIIKVKE
>ID:AWD91777.1 |[Enterobacteria phage vB_EcoM_IME340]||_Enterobacteria_phage_vB_EcoM_IME340_.gbk|short tail fibers|1557|MH051916(165549):79684-81240:-1 ^^ Enterobacteria phage vB_EcoM_IME340, complete genome.|neighbours:ID:AWD91776.1(-1),ID:AWD91778.1(-1)|neighbour_genes:fibritin neck whiske..,baseplate wedge comp..|
MSNNTYQHVSNESKYVKFDPVGSNFPDTVTTVQSALSKISNIGVNGIPDATMEVKGIAMIASEQEVLDGTNNSKIVTPATLATRLLYPNATETKYGLTRYSTNEETLEGSDNNSSITPQKLKYHTDDVFQNRYSSESSNGVIKISSTPAALAGVDDTTAMTPLKTQKLAIKLISQIAPSEDTASESVRGVVQLSTVAQTRQGTLREGYAISPYTFMNSVATQEYKGVIRLGTQSEINSNLGDVAVTGETLNGRGATGSMRGVVKLTTQAGIAPEGDSSGALAWNADVINTRGGQTINGSLNLDHLTANGIWSRGGMWKNGDQPVATERYASERVPVGTIMMFAGDSAPPGWIMCHGGTVSGAQFPDYRNTVGTRFGGDWNNPGIPDMRGLFVRGAGTGSHILNQRGQDGYGKDRLGVGCDGMHVGGVQAQQMSYHKHAGAWGENGNNRGYAPFGASNGSGYLGNGRSADWDNHLFFTNDGFEMGGARDSFGTLNREGLIGYETRPWNISLNYIIKVHY
>ID:YP_009207351.1 |[Escherichia phage vB_EcoM_VR20]||_Enterobacteria_phage_vB_EcoM_VR20.gbk|short tail fibers pr..|1536|NC_028894(170336):89197-90732:1 ^GeneID:26633850^ Enterobacteria phage vB_EcoM_VR20, complete genome.|neighbours:ID:YP_009207350.1(1),ID:YP_009207352.1(1)|neighbour_genes:baseplate wedge subu..,wac|
MTTTNTLKHISDKSEYKTFDPAGTSFPPEVTNVQEALGALAPIAIDGFIPESTVTVPGIIRLATEQEVIDGLGNNTAVTPETLKARLAIPTQATETYIGITRYATDAEAIAGTVSTAAIVPSSLKASIDDTFNTRTSTEDRNGVIKISTQPAALAGTDDTTAMTPLKVSLAIGAATAALPTYSTATTTVQGIVKIATPAEVQQGTMNDGVAVSPLGLKQLVSTQGQNGLIRLATPTEAAAGSNSNIALSPSTLLSRTGTTGRLGVVKLTTTVGSGDGNTALAYNANVISTGGGTINGTLNVNGTLRRNGQDVVTRNELKDSVPIGTIIMWGGQTGNIPSGWEICDGGNVGDAGFRNVVGGKWGATGNKPDFRGLFPRGSNSSNDGAMKEWETNINIRNAKGNDSKQKPKLGQGVGSYGHGTVQAQQLRFHKHAGGFGEHDNAGAFGNTVRSNYAGTRKGLDWDNRSYFTNEGYEIDGAGNRDSRTTLNSEGLIGNESRPWSMSILFIIKVR
>ID:YP_009209917.1 |[Escherichia phage vB_EcoM_VR25]||_Enterobacteria_phage_vB_EcoM_VR25_.gbk|short tail fibers pr..|1536|NC_028925(170822):88376-89911:1 ^GeneID:26636337^ Enterobacteria phage vB_EcoM_VR25, complete genome.|neighbours:ID:YP_009209916.1(1),ID:YP_009209918.1(1)|neighbour_genes:baseplate wedge subu..,wac|
MTTTNTLKHISDKSEYKTFDPTGTSFPPSVTNVQEALGALAPIAIDGFIPESTVAVPGIIRLATEQEVIDGIGNNTAVTPETLKARLNIPTQATETVVGITRYATNAEAIDGTVTDAAIVPSSLKASIDNTFNTRTSTEDRNGVIKISTQAAALAGTDDTTAMTPLKVSLAIGAATAALPTYSTATTTIQGIVKIATPAEVQAGAMNNGVAVSPLGLISLTANASRRGLVQLASSAEAITGTDATKAITPQALQAKTGNTGRLGIVKLTTTVGSGDGNTALAYNANVISTTGGTINGTLNVNGTLRRNGQDVVTRNELKDSVPIGTIIMWGGQTGNIPSGWEICDGGNVGDAGFRNVVGSKWGATGNKPDFRGLFPRGSNSSNDGAMKEWETNINIRNAKGNDSKQKPKLGQGVGSYGHGTVQAQQLRFHKHAGGFGEHDNSGAFGNTVRSNYAGTRKGLDWDNRSYFTNEGYEIDGAGSRDSRTTLNSEGLIGNESRPWSMSILFIIKVR
>ID:YP_009214007.1 |[Escherichia phage vB_EcoM_VR26]||_Enterobacteria_phage_vB_EcoM_VR26_.gbk|short tail fiber pro..|1551|NC_028957(171541):86583-88133:1 ^GeneID:26640463^ Enterobacteria phage vB_EcoM_VR26, complete genome.|neighbours:ID:YP_009214006.1(1),ID:YP_009214008.1(1)|neighbour_genes:baseplate wedge subu..,wac|
MTMPNTLKHISDKSEYKSFDPAGTAFPSTVTNVQEALGSLNKIALDGFIPAASETTPGLIRLATTQEVLDGISPDSAVTPATLKARLDIPTQATETYVGITRYATDAEAIAGTVTDAAIVPSSLKATIDNVFTVRVGTENNLGVLRISTEDAALAGTDDTTAMSPLKVALAIGKATAALPTYSTATQTVSGLVRIATNAEVQAGTLGDGVAISPAGLNARTATQDRAGIIRLGNQSEINNSADGVAVTGATLNGRGATTDIRGVVRLTTQAGIAPGGDGAGALAWNADVINTRGGQRINGSLSLDYISTGNIDSTTAHMGGQLLSTQRYASERVPVGTVMMFAGDSAPPGWIMCHGGTVNGDQFPDYRNTVGARFGGDWNNPGVPDMRGLFVRGAGTGGHILNSRGQDGYGKDRLGVGCDGMHVGGVQAQQMSYHKHAGGWGEYQRNEAPFGASVYQGYLGTRKYSDWDNASYFTNDGFELGGGRDSLGTLNREGLIGYETRPWNMSLNYIIKVHY
>ID:YP_009205853.1 |[Enterobacteria phage vB_EcoM_VR5]||_Enterobacteria_phage_vB_EcoM_VR5.gbk|short tail fibers pr..|1527|NC_028881(170473):86368-87894:1 ^GeneID:26632466^ Enterobacteria phage vB_EcoM_VR5, complete genome.|neighbours:ID:YP_009205852.1(1),ID:YP_009205854.1(1)|neighbour_genes:baseplate wedge subu..,wac|
MSTNTLKHISDKSEFKSFDPTGSNFPPDITNVQEALATISLIGVTGNVPSATETSQGIIRLATTQEVMDGLDAYSAVTPATLKARLDIPTQATETYVGITRYATNAEAIAGTEPQAAIVATSLKAVMDYTFENRLSTENATGVIKISTTPAALAGTDDTTAMSPLKVSQAIGAATAALPVYSTATTTNEGLVRLATNGEVGNGNLSVGIAISPAGLATLTSTESRSGIIKLAGWDLVSNGTDHTAAVTPASLLARTGNTGRIGLVRLTTTVGQGDGNTALAYNANVISTSGGDIWGTLNVNGALRRNGVDVVTHDQLSDSVPVGTICMWGGNEGNIPGKWRACVGGTYTGGAYLNAVGGRWGWWGAIPDFRGLYPRGANMVGGYSEGEVNPHIAGNRGEDGKGKARLGNGVGSFPQSSVQAQALRYHKHAGGFGEHDNAGAFGNTANQGYAGTRKGLDWDNRSYYTNEGFETVDAWQRDGYTTLNSEGLIANETRPWTMSVLFIIKVE
> |[Tevenvirinae _Erwinia_phage_Cronus]||_Erwinia_phage_Cronus.gb|Phage straight tail ..|1335|MH059636.2(175774):89147-90481:1 ^RAST2:fig|1198136.105.peg.199^ Tevenvirinae _Erwinia_phage_Cronus|neighbours:(1),(1)|neighbour_genes:hypothetical protein,Phage fibritin (wac)..|
MSQNNLNHYSDLSKYKIFEPANTSWPEDVKDVQSALALIGDWARTDVGLPNATESVVGVSRLATQQEVNDGEIDDAIVTPKTLKVRLGNPVATTTVLGLTQYATNAEAAALTLDTRSITAASLGYVFNNVTANVSRFGTVKLTSSAQAQAGTDDTSATSPARVKEMIAKFAPVAPSYSTANETTLGLTRLSTIGQTQQGTLRDGFAVSPYSFVNSRANQTLVGTTRMATLSEVNAGNDTTIAVSPSTLMNARGAINKYGVVKLSNSYNGDGTTALASTAPVVYNNLQINGHPLTGNFNITSDDVWCWNRQQSDDRYLFKNQGGNWSRSYAANYVQGGNWMSYGTDVPVNTKMTIVISVKFQRNNDGETNRFFNFDVRVNGVTRFSDGINVYNSKGGKSGHSWRFEDYGTRHYETFDIPPGALIQIVPTNTYLVDYYGTSFTLSN
>ID:YP_009592797.1 |[Escherichia coli O157 typing phage 3]||_Escherichia_coli_O157_typing_phage_3_.gbk|short tail fiber pro..|1584|NC_041863(168733):57074-58657:-1 ^GeneID:40068291^ Escherichia coli O157 typing phage 3, complete genome.|neighbours:ID:YP_009592796.1(-1),ID:YP_009592798.1(-1)|neighbour_genes:hypothetical protein,baseplate wedge prot..|
MSNNNTYQHVSNESIYVEFDPTGSNFPDTVTNVQAALAAISPSGVNGVPEATTTTPGIIQIATPQEVIDGLDNSKAVTPASLNARLQYPNATETQYGLTRYATEDEAVTGTIDDASITPLKLNQKIDNVFQTKVSTEASNGVIKISTSAAALAGSDDTTAMTPLKTQQLAIKLISQIAPNNSDATESITGVVRLATVAQAQQGTLREGYAISPYTFMNSVASETNKGVVKLGTQTEVNSNNSSVVVTGATLNGRGATTSLRGVVRLTTQAGSQSGGDGSSALAWNADVIHQRGGQTINGTLRINNTLTVGSGGANITGNVNMTGGYIQGNRIVTQNELDRILPVGAITMWAADSLPSSDWRFCHGGTVSASECPVYASRIGTRYGGSSSNPGLPDMRGLFVRGSGRGSHLTNPNVNGNDQFGKPRLGVGCTGGYVGEVQKQQMSYHKHAGGFGEHDDSGAFGNTRRSNFVGTRKGLDWDNRSYFTNDGYEIDPASQRNSKYTLNRPELIGNETRPWNISLNYIIKVK
>ID:YP_009593159.1 |[Escherichia coli O157 typing phage 6]||_Escherichia_coli_O157_typing_phage_6_.gbk|short tail fiber pro..|1584|NC_041864(160570):101904-103487:1 ^GeneID:40068656^ Escherichia coli O157 typing phage 6, complete genome.|neighbours:ID:YP_009593158.1(1),ID:YP_009593160.1(1)|neighbour_genes:baseplate wedge prot..,hypothetical protein|
MSNNNTYQHVSNESIYVEFDPTGSNFPDTVTNVQAALAAISPSGVNGVPEATTTTPGIIQIATPQEVIDGLDNSKAVTPASLNARLQYPNATETQYGLTRYATEDEAVTGTIDDASITPLKLNQKIDNVFQTKVSTEASNGVIKISTSAAALAGSDDTTAMTPLKTQQLAIKLISQIAPNNSDATESITGVVRLATVAQAQQGTLREGYAISPYTFMNSVASETNKGVVKLGTQTEVNSNNSSVVVTGATLNGRGATTSLRGVVRLTTQAGSQSGGDGSSALAWNADVIHQRGGQTINGTLRINNTLTVGSGGANITGNVNMTGGYIQGNRIVTQNELDRILPVGAITMWAADSLPSSDWRFCHGGTVSASECPVYASRIGTRYGGSSSNPGLPDMRGLFVRGSGRGSHLTNPNVNGNDQFGKPRLGVGCTGGYVGEVQKQQMSYHKHAGGFGEHDDSGAFGNTRRSNFVGTRKGLDWDNRSYFTNDGYEIDPASQRNSKYTLNRPELIGNETRPWNISLNYIIKVK
>ID:YP_009225094.1 |[Escherichia phage APCEc01]||_Escherichia_phage_APCEc01_.gbk|putative short tail ..|1584|NC_029091(168771):90983-92566:-1 ^GeneID:26796047^ Escherichia phage APCEc01, complete genome.|neighbours:ID:YP_009225093.1(-1),ID:YP_009225095.1(-1)|neighbour_genes:fibritin,baseplate wedge subu..|
MSNNNTYQHVSNESIYVEFDPTGSNFPDTVTNVQAALAAISPSGVNGVPEATTTTPGIIQIATPQEVIDGLDNSKAVTPATLNARLQYPNATETQYGLTRYATGDEAVTGAIDDASITPLKLNQKIDNVFQTKVSTEATNGVIKISTSAAALAGSDDTTAMTPLKTQQLAIKLISQIAPNNGDATESITGVVRLATVAQAQQGTLREGYAISPYTFMNSVASETNKGVVKLGTQTEVNSNNSSVVVTGATLNGRGATTSLRGVVRLTTQAGSQSGGDGSSALAWNADVIHQRGGQTINGTLRINNTLTVGSGGANITGNVNMTGGYIQGNRIVTQNELDRILPVGAITMWAADSLPSSDWRFCHGGTVSASECPVYASRIGTRYGGSSSNPGLPDMRGLFVRGSGRGNHLTNPNVNGNDQFGKPRLAEGCTGGYVGEVQKQQMSYHKHAGGFGERDDSGAFGNTRRSNFVGTRKGLDWDNRSYFTNEGYEIDPASQRNSKYTMNRPELIGNETRPWNISLNYIIKVK
> |[Tevenvirinae _Escherichia_phage_AnYang]||_Escherichia_phage_AnYang.gb|Phage straight tail ..|1533|MK234886.1(169215):57082-58614:1 ^RAST2:fig|1198136.106.peg.120^ Tevenvirinae _Escherichia_phage_AnYang|neighbours:(1),(1)|neighbour_genes:Phage baseplate wedg..,hypothetical protein|
MSTNTLKHISDKSEFKTFDPTGSNFDPSITNVQDALASISAIGVTGNIPSASETEQGIIRLATQQEVIDGTDTFSAVTPATLKGRLDIPTQATETYVGITRYATNAEAIAGTETQAAIVASSLKATIDYTFTNRLATENTTGVLKISTLPAALAGTDDTTAMTPLKTAQAIGAATSALPTYASATQTTEGIVRIATNAEVANGTLTNGVAISPSGLKSLTSTQGRAGIIRLATPQEASAGSDSNIALSPSTLLSRTGTTGRLGVVKLSTTVGSGDGNTALAYNANVISTTGGTINGTLNVNGTLRRNGRDVVTIDQLKDSVPIGTIVMWGGQINNIPAGWAVCDGGNSGEQGFRNVVGSKWGSTGARPDFRGLYPRGANQTNDGGLKEWDANVRIRDAKGNDAKGKPKLGVGCGSYGHGTVQAQQLRFHKHAGGFGEHDNAGAFGNTVRSNFAGTRKGLDWDNRSYFTNEGYEIDGSGSRDSRTTLNSEGLIGNENRPWTMSILFIIKVA
> |[Tevenvirinae Escherichia_phage_CF2]||_Escherichia_phage_CF2.gb|Phage straight tail ..|1551|NC_041919.1(168188):68728-70278:-1 ^RAST2:fig|1198136.52.peg.96^ Tevenvirinae Escherichia_phage_CF2|neighbours:(-1),(-1)|neighbour_genes:Phage fibritin (wac)..,baseplate wedge subu..|
MSNNTYQHVSNESKYVKFDPTGSNFPGTVTTVQSALSKISNIGVNGIPDATMEVKGIAMIASEQEVLDGTNNSKIVTPATLATRLLYPNATETKYGLTRYSTNEETLKGSDNNSSITPQKLKYHTDDVFKNRYSSESSNGVIKISSTPAALAGVDDTTAMTPLKTQKLAIKLISQIAPSEDTATESVRGVVQLSTVAQIRQGTLREGYAISPYTFMNSVATHEYKGVIRLGTQTEINNNLGGVAVTGETLNGRGATGSMRGVVKLTTQAGIAPEGDSSGALAWNADVINTRGGQTINGSLNLDHLTANGIWSRGGMWKNGDQPVATERYASERVPVGTIMMFAGDSAPPGWIMCHGGTVSGDQFPDYRNVVGTRFGGDWNNPGVPDMRGLFVRGAGTGGHILNQRGQDGYGKDRLGVGCDGMHVGGVQAQQMSYHKHAGGWGEYNRSEGPFGASVYQGYLGTRKYSDWDNASYFTNDGFELGGPRDAHGTLNREGLIGYETRPWNISLNYIIKVHY
>ID:QBO61168.1 |[Escherichia phage D5505]||_Escherichia_phage_D5505_.gbk|long tail fiber, pro..|1551|MK327929(168049):88530-90080:1 ^^ Escherichia phage D5505, complete genome.|neighbours:ID:QBO61167.1(1),ID:QBO61169.1(1)|neighbour_genes:putative baseplate w..,putative fibritin|
MSNNTYQHVSNESKYVKFDPTGSNFPGTVTTVQSALSKISNIGVNGIPDATMEVKGIAMIASEQEVLDGTNNSKIVTPATLATRLLYPNATETKYGLTRYSTNEETLKGSDNNSSITPQKLKYHTDDVFKNRYSSESSNGVIKISSTPAALAGVDDTTAMTPLKTQKLAIKLISQIAPSEDTATESVRGVVQLSTVAQIRQGTLREGYAISPYTFMNSVATHEYKGVIRLGTQTEINNNLGGVAVTGETLNGRGATGSMRGVVKLTTQAGIAPEGDSSGALAWNADVINTRGGQTINGSLNLDHLTANGIWSRGGMWKNGDQPVATERYASERVPVGTIMMFAGDSAPPGWIMCHGGTVSGDQFPDYRNVVGTRFGGDWNNPGVPDMRGLFVRGAGTGGHILNQRGQDGYGKDRLGVGCDGMHVGGVQAQQMSYHKHAGGWGEYNRSEGPFGASVYQGYLGTRKYSDWDNASYFTNDGFELGGPRDAHGTLNREGLIGYETRPWNISLNYIIKVHY
> |[Tevenvirinae Escherichia_phage_ECD7]||_Escherichia_phage_ECD7.gb|hypothetical protein|1401|NC_041936.1(164706):81075-82475:1 ^RAST2:fig|1198136.56.peg.155^ Tevenvirinae Escherichia_phage_ECD7|neighbours:(1),(1)|neighbour_genes:Phage baseplate wedg..,hypothetical protein|
MANNTINHVKDDAQYVKFNPVNDWPQNITNVQAALAAINGFAVNGLPDATEDTAGIAAIATQEEVNDGTVDNKIVTPKTLAVKMSRPDATKEVKGITRFATMEESLQESNENMAIGPDTLNHYFTTKKASESVQGTIKICSLEAAKIGSDDTMAVTPKKMHTAIAQIVPGLIPDQNTATESAQGLVQLATNAQVLQGQIREGFAISPYAFANARANENQAGTVKIASQSQMNAGSDDTVVVSAKKFASTKATTSQYGIVKLRDTVGSEANAALSANAKVLPSTGGTVSGNVYKGSNSDGNQFVTKNELANHAMPIGGIILSGFNADRGDFLICNGRSLNKNQYPQLFSAIGYTFGGSGDNFNIPDMRGLVARGCDHGRNLDPGRRFGSYQEDAMQRITGKFPVADRWRGWYGGAFTAQRGQWSTNYKNGGGDDWGSTVNFDSGRSVRTANETRVKSLALNYIIRVR
>ID:YP_009102630.1 |[Escherichia phage ECML-134]||_Escherichia_phage_ECML-134_.gbk|tail fiber protein|1551|NC_025449(166783):87552-89102:1 ^GeneID:22111813^ Escherichia phage ECML-134, complete genome.|neighbours:ID:YP_009102629.1(1),ID:YP_009102631.1(1)|neighbour_genes:baseplate wedge prot..,neck whiskers protei..|
MSNNTYQHVSNESKYVKFDPVGSNFPDTVTTVQSALSKISNIGVNGIPDATMEVKGIAMIASEQEVLDGTNNSKIVTPATLATRLLYPNATETKYGLTRYSTNEETLEGSDNNSSITPQKLKYHTDDVFQNRYSSESSNGVIKISSTPAALAGVDDTTAMTPLKTQKLAIKLISQIAPSEDTASESVRGVVQLSTVAQTRQGTLREGYAISPYTFMNSVATQEYKGVIRLGTQSEINSNLGDVAVTGETLNGRGATGSMRGVVKLTTQAGIAPEGDGSGALAWNADVINTRGGQTINGSLNLDHLTANGIWSRGGMWKNGDQPVATERYASERVPVGTIMMFAGDSAPPGWIMCHGGTVSGDQYPDYRNTVGARFGGDWNNPGIPDMRGLFVRGAGTGGHILNQRGQDGYGKDRLGVGCDGMHVGGVQAQQMSYHKHAGGWGEYQRHEAPFGASVYQGYLGTRKYSDWDNASYFTNDGFELGGPRDALGTLNREGLIGYETRPWNISLNYIIKIHY
> |[Tevenvirinae Escherichia_phage_EcWhh-1]||_Escherichia_phage_EcWhh-1.gb|hypothetical protein|1527|MH791409.1(170524):150640-152166:1 ^RAST2:fig|1198136.71.peg.276^ Tevenvirinae Escherichia_phage_EcWhh-1|neighbours:(1),(1)|neighbour_genes:Phage baseplate wedg..,Phage fibritin (wac)..|
MSTNTLKHISDKSEFKSFDPTGSNFPPDITNVQEALAAISLIGVTGNVPSATETSQGIIRLATTQEVMDGLDAYSAVTPATLKARLDIPTQATETYIGITRYATNAEAIAGTEPQAAIVATSLKAVMDYTFENRLSTENTTGVIKISTTPAALAGTDDTTAMTPLKVSQAIGAATAALPVYSTATTTNEGLVRLATNAEVGNGSLSVGIAISPAGLATLTSTEARSGIIKLAGWDMVSNGTDHTAAVTPASLLARTGNTGRIGLVRLTTTVGQGDGNTALAYNANVISTSGGEIWGTLNVNGALRRNGVDVVTHDQLSDSVPVGTICMWGGHEGNIPGKWRACVGGTYTGGAYLNAVGGRWGWWGAIPDFRGLYPRGANMVGGYSEGEVNPHIAGNRGEDGKGKARLGNGVGSFPQSSVQAQALRYHKHAGGFGEHDNYGAFGNTANSGYVGTRKGLDWDNRSYYTNEGFETTEPWNRDGHTTLNSEGLIANETRPWTMSVLFIIKVE
> |[Tevenvirinae Escherichia_phage_HP3]||_Escherichia_phage_HP3.gb|hypothetical protein|1584|NC_041920.1(170254):102266-103849:1 ^RAST2:fig|1198136.53.peg.195^ Tevenvirinae Escherichia_phage_HP3|neighbours:(1),(1)|neighbour_genes:baseplate wedge subu..,Phage fibritin (wac)..|
MSNNNTYQHVSNESIYVEFDPTGTNFPDTVTNVQAALAAISPSGVNGVPEATTTTPGIIQIATPQEVIDGLDNNKAVTPASLNARLQYPNATETQYGLTRYATEDEAVTGTIDDASITPLKLNQKIDNVFQTKVSTEATNGVIKISTSAAALAGSDDTTAMTPLKTQQLAIKLISQIAPNNSDATESITGVVRLATVAQAQQGTLREGYAISPYTFMNSVASETNKGVVKLGTQTEVNSNNSSVVVTGATLNGRGATTSLRGVVRLTTQAGSQSGGDGSSALAWNADVIHQRGGQTINGTLRINNTLTVGSGGANITGNVNMTGGYIQGNRIVTQNELDRILPVGAITMWAADSLPSSDWRFCHGGTVSASECPVYASRIGTRYGGSSSNPGLPDMRGLFVRGSGRGSHLTNPNVNGNDQFGKPRLGVGCTGGYVGEVQKQQMSYHKHAGGFGEHDDSGAFGNTRRSNFVGTRKGLDWDNRSYFTNDGYEIDPASQRNSKYTLNRPELIGNETRPWNISLNYIIKVK
> |[Tevenvirinae _Escherichia_phage_HY01]||_Escherichia_phage_HY01.gb|Phage straight tail ..|1551|NC_027349.1(166977):87604-89154:1 ^RAST2:fig|1198136.95.peg.171^ Tevenvirinae _Escherichia_phage_HY01|neighbours:(1),(1)|neighbour_genes:baseplate wedge subu..,Phage fibritin (wac)..|
MSNNTYQHVSNESKYVKFDPTGSNFPDTVTTVQSALSKISNIGVNGIPDATMEVKGIAMIASEQEVLDGTNNSKIVTPATLATRLLYPNATETKYGLTRYSTNEETLEGSDNNSSITPQKLKYHTDDVFQNRYSSESSNGVIKISSTPAALAGVDDTTAMTPLKTQKLAIKLISQIAPSEDTASESVRGVVQLSTVAQTRQGTLREGYAISPYTFMNSVATQEYKGVIRLGTQSEINSNLGDVAVTGETLNGRGATGSMRGVVKLTTQAGIAPEGDSSGALAWNADVINTRGGQTINGSLNLDHLTANGIWSRGGMWKNGDQPVATERYASERVPVGTIMMFAGDSAPPGWIMCHGGTVSGDQYPDYRNTVGTRFGGDWNNPGIPDMRGLFVRGAGTGGHILNQRGQDGYGKDRLGVGCDGMHVGGVQAQQMSYHKHAGGWGEYQRHEAPFGASVYQGYLGTRKYADWDNASYFTNDGFELGGPRDALGTLNREGLIGYETRPWNISLNYIIKIHY
>ID:YP_009284019.1 |[Escherichia phage HY03]||_Escherichia_phage_HY03.gbk|hypothetical protein|1551|NC_031047(170770):19989-21539:1 ^GeneID:29078887^ Escherichia phage HY03, complete genome.|neighbours:ID:YP_009284018.1(1),ID:YP_009284020.1(1)|neighbour_genes:putative base plate ..,hypothetical protein|
MSNNTYQHVSNESKYVKFDPTGSNFPDTVTTVQSALSKISNIGVNGIPDATMEVKGIAMIASEQEVLDGTNNSKIVTPATLATRLLYPNATETKYGLTRYSTNEETLEGSDNNSSITPQKLKYHTDDVFQNRYSSESSNGVIKISSTPAALAGVDDTTAMTPLKTQKLAIKLISQIAPSEDTASESVRGVVQLSTVAQTRQGTLREGYAISPYTFMNSVATQEYKGVIRLGTQSEINSNLGDVAVTGETLNGRGATGSMRGVVKLTTQAGIAPEGDGSGALAWNADVINTRGGQTINGSLNLDHLTANGIWSRGGMWKNGDQPVATERYASERVPVGTIMMFAGDSAPPGWIMCHGGTVSGDQYPDYRNTVGTRFGGDWNNPGIPDMRGLFVRGAGTGGHILNQRGQDGYGKDRLGVGCDGMHVGGVQAQQMSYHKHAGGWGEYQRHEAPFGASVYQGYLGTRKYADWDNASYFTNDGFELGGPRDALGTLNREGLIGYETRPWNISLNYIIKIHY
>ID:BBG28676.1 |[Escherichia phage KIT03]||_Escherichia_phage_KIT03_DNA_.gbk|short tail fibers pr..|1551|AP018932(166848):88100-89650:1 ^^ Escherichia phage KIT03 DNA, complete sequence.|neighbours:ID:BBG28675.1(1),ID:BBG28677.1(1)|neighbour_genes:baseplate wedge subu..,fibritin neck whiske..|
MSNNTYQHVSNESKYVKFDPAGSNFPDTVTTVQSALSKISNIGVNGIPDATMEVKGIAMIASEQEVLDGTNNSKIVTPATLATRLLYPNATETKYGLTRYSTNEETLEGSDNNSSITPQKLKYHTDDVFQNRYSSESSNGVIKISSTPAALAGIDDTTAMTPLKTQKLAIKLISQIAPSEDTASESVRGVVQLSTVAQTRQGTLREGYAISPYTFMNSVATQEYKGVIRLGTQSEINSNLGDVAVTGETLNGRGATGSMRGVVKLTTQAGIAPEGDSSGALAWNADVINTRGGQTINGSLNLDHLTANGIWSRGGMWKNGDQPVATERYASERVPVGTIMMFAGDSAPPGWIMCHGGTVSGDQYPDYRNTVGTRFGGDWNNPGIPDMRGLFVRGAGTGGHILNQRGQDGYGKDRLGVGCDGMHVGGVQAQQMSYHKHAGGWGEYQRHEAPFGASVYQGYLGTRKYADWDNASYFTNDGFELGGPRDALGTLNREGLIGYETRPWNISLNYIIKIHY
>ID:YP_008060723.1 |[Escherichia phage Lw1]||_Escherichia_phage_Lw1_.gbk|short tail fiber pro..|1392|NC_021344(176227):116983-118374:1 ^GeneID:16205109^ Escherichia phage Lw1, complete genome.|neighbours:ID:YP_008060722.1(1),ID:YP_008060724.1(1)|neighbour_genes:baseplate wedge subu..,wac|
MSNNTINHVSDASVYVTFDPAGTQWPSTFTNVQQALASIGSWAREDVGLPNAAPGVRGIAAIATEAMIDAGTDTETIVTPALLAYRLQNPHASQTVWGYTRYATDAEATTITNDLVSVTPRSVDVIFNTRQATETVWGSAKLSTTAQATSGTDDTTAMTPLKVKQAISALVPVQSNATESSFGLVQLATVAEVRAGTIRDGFAISPYTFIRLNATESDLGIIRIASQGEVNTGADDTKAVTPLKLANLKGSGSAFGLVKLSTDVNTGLANTALSAGANVVPSNRDSAITGGALYQGSVTGANKYQTHSDVEANIPIGCMMLAAFNSDYGNLFIANGRAMNRNANPELFARIGYAYGGSGDIFNLPDMRGVAARGFDAGRGLDPGRGFGTYQADAFAYHEHNLQMILLNGGNIPSSQAVYELKWAKKNDQRIYDLDPNYSKAKGVGANETRMKNVAVNYVIRVR
> |[Tevenvirinae _Escherichia_phage_MX01]||_Escherichia_phage_MX01.gb|Phage straight tail ..|1527|NC_031934.1(168929):88197-89723:1 ^RAST2:fig|1198136.96.peg.168^ Tevenvirinae _Escherichia_phage_MX01|neighbours:(1),(1)|neighbour_genes:Phage baseplate wedg..,hypothetical protein|
MSTNTLKHISDKSEFKSFDPTGSNFPPDITNVQEALATISLIGVTGNVPSATETSQGIIRLATTQEVMDGLDAYSAVTPATLKARLDIPTQATETYVGITRYATNAEAIAGTEPQAAIVATSLKAVMDYTFENRLSTENATGVIKISTTPAALAGTDDTTAMTPLKVSQAIGAATAALPVYSTATTTNEGLVRLATNAEVGNGNLSVGIAISPAGLATLTSTEERSGIIKLAGWDMVSNGTDHTAAVTPASLLARTGNTGRIGLVRLSTTVGQGDGNTALAYNANVISTSGGEIWGTLNVNGALRRNGVDVVTHDQLSDSVPVGTICMWGGNEGNIPGKWRACVGGTYTGGAYLNAVGGRWGWWGAIPDFRGLYPRGANMVGGYSEGEVNPHIAGNRGQDGKGKARLGNGVGSFPQSSVQAQALRYHKHAGGFGEHDNYGAFGNTANSGYVGTRKGLDWDNRSYYTNEGFETTDPWNRDGHTTLNSEGLIANETRPWTMSVLFIIKVE
>ID:AYR04078.1 |[Escherichia phage OLB35]||_Escherichia_phage_OLB35_.gbk|short tail fibers pr..|1551|MH992122(169140):92800-94350:1 ^^ UNVERIFIED: Escherichia phage OLB35, complete genome.|neighbours:ID:AYR04077.1(1),ID:AYR04079.1(1)|neighbour_genes:baseplate wedge subu..,fibritin neck whiske..|
MSNNTYQHVSNESVYVEFDPAGSNFDSSITNVQAALASISAYGVKGVPDASEAEKGVIQLATEQEVLDGFNSTKAVTPATLNARLQYPNASETQYGVTKYATQEEAIAGTLDTVSITPLKLNQTIDNTFSTRYSTETTNGVIKIATQTAALAGSDDTTAMTPLKTQQLAIKLISQIAPNNDPASESITGVVRLATVAQTRQGTLREGYAISPYTFMNSVATQEYKGVIRLGTQAEINSNLGDVAVTGETLNGRGATGSMRGVVKLTSQAGVAPEGDSSGALAWNADVINTRGGQTINGSLNLDHLTANGIWSRGGMWKNGDQPVATERYASERVPVGTIQMFAGDSAPPGWVLCYGGTISGDQFPDYRNVVGTRFGGDWNNPGIPDMRGLFVRGAGTGSHILNNRGQDGYGKDRLGVGCDGMHVGGVQAQQMSYHKHAGGWGEYQRHEAPFGASVYQGYLGTRKYSDWDNASYFTNDGFELGGHRDATGTLNREGLIGYETRPWNISLNYIIKVHY
> |[Tevenvirinae _Escherichia_phage_PE37]||_Escherichia_phage_PE37.gb|Phage straight tail ..|1551|KU925172.1(166423):74757-76307:-1 ^RAST2:fig|1198136.98.peg.109^ Tevenvirinae _Escherichia_phage_PE37|neighbours:(-1),(-1)|neighbour_genes:Phage fibritin (wac)..,baseplate wedge subu..|
MSNNTYQHVSNESKYVKFDPAGSNFPDTVTTVQSALSKISNIGVNGIPDATMEVKGIAMIASEQEVLDGTNNSKIVTPATLATRLLYPNATETKYGLTRYSTNEETLEGSDNNSSITPQKLKYHTDDVFQNRYSSESSNGVIKISSTPAALAGVDDTTAMTPLKTQKLAIKLISQIAPSEDTASESVRGVVQLSTVAQTRQGTLREGYAISPYTFMNSVATQEYKGVIRLGTQSEINSNLGDVAVTGETLNGRGATGSMRGVVKLTTQAGIAPEGDSSGALAWNADVINTRGGQTINGSLNLDHLTANGIWSRGGMWKNGDQPVATERYASERVPVGTIMMFAGDSAPPGWIMCHGGTVSGDQYPDYRNTVGTRFGGDWNNPGIPDMRGLFVRGAGTGGHILNQRGQDGYGKDRLGVGCDGMHVGGVQAQQMSYHKHAGGWGEYQRHEAPFGASVYQGYLGTRKYADWDNASYFTNDGFELGGPRDALGTLNREGLIGYETRPWNISLNYIIKIHY
>ID:BBC14495.1 |[Escherichia phage PP01]||_Escherichia_phage_PP01.gbk|12|1557|LC348379(167812):88178-89734:1 ^^ Escherichia phage PP01 DNA, complete sequence.|neighbours:ID:BBC14494.1(1),ID:BBC14496.1(1)|neighbour_genes:11,wac|
MSNNTYQHVSNESKYVKFDPVGSNFPDTVTTVQSALSKISNIGVNGIPDASMEVKGIAMIASEQEVLDGTNNSKIVTPATLATRLLYPNATETKYGLTRYSTNEETLEGSDNNSSITPQKLKYHTDDVFQNRYSSESSNGVIKISSTPAALAGVDDTTAMTPLKTQKLAIKLISQIAPSEDTASESVRGVVQLSTVAQTRQGTLREGYAISPYTFMNSVATQEYKGVIRLGTQSEINSNLGDVAVTGETLNGRGATGSMRGVVKLTTQAGIAPEGDSSGALAWNADVINTRGGQTINGSLNLDHLTANGIWSRGGMWKNGDQPVATERYASERVPVGTIMMFAGDSAPPGWIMCHGGTVSGDQYPDYRNTVGTRFGGDWNNPGIPDMRGLFVRGAGTGGHILNQRGQDGYGKDRLGVGCDGMHVGGVQAQQISYHKHAGAWGENGNNRGYAPFGASNGSGYLGNGRSADWDNHLFFTNDGFEMGGPRDSFGTLNREGLIGYETRPWNISLNYIIKIHY
> |[Tevenvirinae _Escherichia_phage_SF]||_Escherichia_phage_SF.gb|Phage straight tail ..|1551|MH359124.1(168695):27429-28979:-1 ^RAST2:fig|1198136.100.peg.34^ Tevenvirinae _Escherichia_phage_SF|neighbours:(-1),(-1)|neighbour_genes:Phage fibritin (wac)..,baseplate wedge subu..|
MSNNTYQHVSNESVYVEFDPTGSNFDSSVTNVQTALASISAYGVKGVPDASETEKGVIQLATEQEVLDGFNSTKVVTPATLNARLQYPNASETQYGVTKYATQEEAIAGTLDTVSITPLKLDQTIDNTFSTRYSTETTNGVIKIATQTAALAGSDDTTAMTPLKTQQLAIKLISQIAPNNDPASESITGVVRLATVAQTRQGTLREGYSISPYTFMNSVATQEYKGVIRLGTQAEINSNLGDVAVTGETLNGRGATGSMRGVVKLTTQAGVAPEGDSSGALAWNADVINTRGGQTINGSLNLDHLTANGIWSRGGMWKNGDQPVATERYASERVPVGTIQMFAGDSAPPGWVLCHGGTISGDQFPDYRNVVGTRFGGDWNNPGIPDMRGLFVRGAGTGSHILNQRGQDGYGKDRLGVGCDGMHVGGVQAQQMSYHKHAGGWGEYQRHEAPFGASVYQGYLGTRKYSDWDNASYFTNDGFELGGPRDALGTLNREGLIGYETRPWNISLNYIIKVHY
>ID:YP_009608504.1 |[Escherichia phage ST0]||_Escherichia_phage_ST0.gbk|short tail fiber pro..|1584|NC_041990(170496):136629-138212:-1 ^GeneID:40084526^ Escherichia phage ST0, complete genome.|neighbours:ID:YP_009608503.1(-1),ID:YP_009608505.1(-1)|neighbour_genes:fibritin,baseplate wedge subu..|
MSNNNTYQHVSNESIYVEFDPTGTNFPDTVTNVQAALAAISPSGVNGVPEATTTTPGIIQIATPQEVIDGLDNNKAVTPASLNARLQYPNATETQYGLTRYATEDEAVTGTIDDASITPLKLNQKIDNVFQTKVSTEATNGVIKISTSAAALAGSDDTTAMTPLKTQQLAIKLISQIAPNNSDATESITGVVRLATVAQAQQGTLREGYAISPYTFMNSVASETNKGVVKLGTQTEVNSNNSSVVVTGATLNGRGATTSLRGVVRLTTQAGNQSGGDGSSALAWNADVIHQRGGQTINGTLRINNTLTIGSGGANITGNVNMSGGYIQGNRIVTQNELDRILPVGAITMWAADSLPSSDWRFCHGGTVSASECPVYASRIGTRYGGSSSNPGLPDMRGLFVRGSGRGSHLTNPNVNGNDQFGKPRLGVGCTGGYVGEVQKQQMSYHKHAGGFGEHDDSGAFGNTRRSNFVGTRKGLDWDNRSYFTNDGYEIDPASQRNSKYTLNRPELIGNETRPWNISLNYIIKVK
>ID:BBC14776.1 |[Escherichia phage T2]||_Escherichia_phage_T2.gbk|12|1584|LC348380(163825):86548-88131:1 ^^ Escherichia phage T2 DNA, complete sequence.|neighbours:ID:BBC14775.1(1),ID:BBC14777.1(1)|neighbour_genes:11,wac|
MSNNTYQHVSNESRYVKFDPTDTNFPPEITDVQAAIAAISPAGVNGVPDASSTTKGILFLATEQEVIDGTNNTKAVTPATLATRLSYPNATEAVYGLTRYSTDDEAIAGVNNESSITPAKFTVALNNVFETRVSTESSNGVIKISSLPQALAGADDTTAMTPLKTQQLAVKLIAQIAPSKNAATESEQGVIQLATVAQARQGTLREGYAISPYTFMNSTATEEYKGVIKLGTQSEVNSNNASVAVTGATLNGRGSTTSMRGVVKLTTTAGSQSGGDASSALAWNADVIHQRGGQTINGTLRINNTLTIASGGANITGTVNMTGGYIQGKRVVTQNEIDRTIPVGAIMMWAADSLPSDAWRFCHGGTVSASDCPLYASRIGTRYGGSSSNPGLPDMRGLFVRGSGRGSHLTNPNVNGNDQFGKPRLGVGCTGGYVGEVQKQQMSYHKHAGGFGEYDDSGAFGNTRRSNFVGTRKGLDWDNRSYFTNDGYEIDPASQRNSRYTLNRPELIGNETRPWNISLNYIIKVKE
>ID:YP_009281494.1 |[Escherichia phage UFV-AREG1]||_Escherichia_phage_UFV-AREG1_.gbk|putative short tail ..|1551|NC_031030(170788):87556-89106:1 ^GeneID:29063687^ Escherichia phage UFV-AREG1, complete genome.|neighbours:ID:YP_009281493.1(1),ID:YP_009281495.1(1)|neighbour_genes:baseplate wedge prot..,putative fibritin ne..|
MSNNTYQHVSNESKYVKFDPTGSNFPDTVTTVQSALSKISNIGVNGIPDATMEVKGIAMIASEQEVLDGTNNSKIVTPATLATRLLYPNATETKYGLTRYSTNEETLEGSDNNSSITPQKLKYHTDDVFQNRYSSESSNGVIKISSTPAALAGVDDTTAMTPLKTQKLAIKLISQIAPSEDTASESVRGVVQLSTVAQTRQGTLREGYAISPYTFMNSVATQEYKGVIRLGTQSEINSNLGDVAVTGETLNGRGATGSMRGVVKLTTQAGIAPEGDSSGALAWNADVINTRGGQTINGSLNLDHLTANGIWSRGGMWKNGDQPVATERYASERVPVGTIMMFAGDSAPPGWIMCHGGTVSGDQYPDYRNTVGTRFGGDWNNPGIPDMRGLFVRGAGTGGHILNQRGQDGYGKDRLGVGCDGMHVGGVQAQQMSYHKHAGGWGEYQRHEAPFGASVYQGYLGTRKYADWDNASYFTNDGFELGGPRDALGTLNREGLIGYETRPWNISLNYIIKIHY
>ID:YP_009323362.1 |[Escherichia phage WG01]||_Escherichia_phage_WG01_.gbk|short tail fibers pr..|1527|NC_031928(169936):88981-90507:1 ^GeneID:30308488^ Escherichia phage WG01, complete genome.|neighbours:ID:YP_009323361.1(1),ID:YP_009323363.1(1)|neighbour_genes:baseplate wedge subu..,fibritin neck whiske..|
MSTNTLKHISDKSEFKSFDPTGSNFPPDITNVQEALATISLIGVTGNVPSATETSQGIIRLATTQEVMDGLDAYSAVTPATLKARLDIPTQATETYVGITRYATNAEAIAGTEPQAAIVATSLKAVMDYTFENRLSTENATGVIKISTTPAALAGTDDTTAMTPLKVSQAIGAATAALPVYSTATTTNEGLVRLATNAEVGNGSLSVGIAISPAGLATLTSTEERSGIIKLAGWDMVSNGTDHTAAVTPASLLARTGNTGRIGLVRLSTTVGQGDGNTALAYNANVISTSGGEIWGTLNVNGALRRNGVDVVTHDQLSDSVPVGTICMWGGNEGNIPGKWRACVGGTYTGGAYLNAVGGRWGWWGAIPDFRGLYPRGANMVGGYSEGEVNPHIAGNRGEDGKGKARLGNGVGSFPQSSVQAQALRYHKHAGGFGEHDNYGAFGNTANSGYVGTRKGLDWDNRSYYTNEGFETTDPWNRDGHTTLNSEGLIANETRPWTMSVLFIIKVE
>ID:YP_009030767.1 |[Escherichia phage vB_EcoM_112]||_Escherichia_phage_e112_.gbk|short tail fibers pr..|1551|NC_024125(168470):89784-91334:1 ^GeneID:19485310^ Escherichia phage e11/2, complete genome.|neighbours:ID:YP_009030766.1(1),ID:YP_009030768.1(1)|neighbour_genes:baseplate wedge subu..,fibritin|
MSNNTYQHVSNESKYVKFDPVGSNFPDTVTTVQSALSKISNIGVNGIPDATMEVKGIAMIASEQEVLDGTNNSKIVTPATLATRLLYPNATETKYGLTRYSTNEETLEGSDNNSSITPQKLKYHTDDVFQNRYSSESSNGVIKISSTPAALAGVDDTTAMTPLKTQKLAIKLISQIAPSEDTATESVRGVVQLSTVAQTRQGTLREGYAISPYTFMNSVATQEYKGVIRLGTQAEINNNLGDVAVTGETLNGRGATGSMRGVVKLTTQAGIAPEGDSSGALAWNADVINTRGGQTINGSLNLDHLTANGIWSRGGMWKNGDQPVATERYASERVPVGTIMMFAGDSAPPGWIMCHGGTVSGDQYPDYRNTVGTRFGGDWNNPGIPDMRGLFVRGAGTGGHILNQRGQDGYGKDRLGVGCDGMHVGGVQAQQMSYHKHAGGWGEYNRSEGPFGASVYQGYLGTRKYADWDNASYFTNDGFELGGPRDALGTLNREGLIGYETRPWNISLNYIIKIHY
>ID:AYN56254.1 |[Escherichia phage p000v]||_Escherichia_phage_p000v_.gbk|short tail fiber pro..|1584|MK047717(167803):55960-57543:-1 ^^ Escherichia phage p000v, complete genome.|neighbours:ID:AYN56253.1(-1),ID:AYN56255.1(-1)|neighbour_genes:fibritin,baseplate wedge prot..|
MSNNNTYQHVSNESVYVEFDPTGSNFPDTVTNVQAALAAISPSGVNGVPEATTTTPGIIQIATPQEVIDGLDNSKAVTPATLNARLQYPNATETQYGLTRYATEDEAVAGVIDDASITPLKLNQKIDNVFQTKVSTEATNGVIKISTSAAALAGSDDTTAMTPLKTQQLAIKLISQIAPNNSDATESITGVVRLATVAQAQQGTLREGYAISPYTFMNSVASETNKGVVKLGTQTEVNSNNSSVVVTGATLNGRGATTSLRGVVRLTTQAGSQSGGDGSSALAWNADVIHQRGGQTINGTLRINNTLTVGSGGANITGNVNMTGGYIQGNRIVTQNELDRILPVGAITMWAADSLPSSDWRFCHGGTVSASECPVYASRIGTRYGGSSSNPGLPDMRGLFVRGSGRGNHLTNPNVNGNDQFGKPRLAVGCTGGYVGEVQKQQMSYHKHAGGFGEHDDSGAFGNTRRSNFVGTRKGLDWDNRSYFTNDGYEIDPASQRNSRYTMNRPELIGNETRPWNISLNYIIKVK
> |[Tevenvirinae _Escherichia_phage_p000y]||_Escherichia_phage_p000y.gb|hypothetical protein|1584|MK047718.1(169872):168147-169730:-1 ^RAST2:fig|1198136.97.peg.282^ Tevenvirinae _Escherichia_phage_p000y|neighbours:(-1),(-1)|neighbour_genes:Phage fibritin (wac)..,hypothetical protein|
MSNNNTYQHVSNESIYVEFDPTGSNFPDTVTNVQAALAAISPSGVNGVPEATTTTPGIIQIATPQEVIDGLDNSKAVTPASLNARLQYPNATETQYGLTRYATEDEAVTGTIDDASITPLKLNQKIDDVFQTKVSTEATNGVIKISTSAAALAGSDDTTAMTPLKTQQLAIKLISQIAPNNSDATESITGVVRLATVAQAQQGTLREGYAISPYTFMNSVASETNKGVVKLGTQTEVNSNNSSVVVTGATLNGRGATTSLRGVVRLTTQAGNQSGGDGSSALAWNADVIHQRGGQTINGTLRINNTLTVGSGGANITGNVNMTGGYIQGNRIVTQNELDRILPVGAITMWAADSLPSSDWRFCHGGTVSASECPVYASRIGTRYGGSSSNPGLPDMRGLFVRGSGRGSHLTNPNVNGNDQFGKPRLGVGCTGGYVGEVQKQQMSYHKHAGGFGEHDDSGAFGNTRRSNFVGTRKGLDWDNRSYFTNDGYEIDPASQRNSKYTLNRPELIGNETRPWNISLNYIIKVK
> |[Tevenvirinae _Escherichia_phage_slur02]||_Escherichia_phage_slur02.gb|Phage straight tail ..|1584|NC_028927.1(167298):158053-159636:1 ^RAST2:fig|1198136.99.peg.278^ Tevenvirinae _Escherichia_phage_slur02|neighbours:(1),(1)|neighbour_genes:baseplate wedge subu..,Phage fibritin (wac)..|
MSNNTYQHVSNESRYVKFDPTGTNFPEEITDVQAAIAAISPAGVNGVPDASSTTKGILFLATEQEVIDGTNNTKAVTPATLATRLSYPNATETVYGLTRYSTNDEAIAGVNNESSITPAKFTTAINHIFDTRISSESSLGVIKLSSLPQALAGADDTTAMTPLKTQQLAIKLIAQIAPSETTATESDQGVVQLATVAQVRQGTLREGYAISPYTFMNSSATEEYKGVIKLGTQSEVNSNNASVAVTGATLNGRGSTTSMRGVVKLTTTAGSQSGGDASSALAWNADVIHQRGGQTINGTLRINNTLTIASGGANITGTVNMTGGYIQGKRVVTQNEIDRTIPVGAIMMWAADSLPSDAWRFCHGGTVSASDCPLYASRIGTRYGGSSSNPGLPDMRGLFVRGSGRGSHLTNPNVNGNDQFGKPRLGVGCTGGYVGEVQKQQMSYHKHAGGFGEHDDSGAFGNTRRSNFVGTRKGLDWDNRSYFTNDGYEIDPASQRNSKYTLNRPELIGNETRPWNISLNYIIKVKE
>ID:YP_009625090.1 |[Escherichia phage slur03]||_Escherichia_phage_slur03_.gbk|putative short tail ..|1584|NC_042129(167467):79726-81309:-1 ^GOA:A0A0M7QCV5,GeneID:40101972,InterPro:IPR011083,InterPro:IPR015173,InterPro:IPR023304,InterPro:IPR027448,UniProtKB/TrEMBL:A0A0M7QCV5^ Escherichia phage slur03, complete genome.|neighbours:ID:YP_009625089.1(-1),ID:YP_009625091.1(-1)|neighbour_genes:phage neck whiskers ..,putative baseplate w..|
MSNNTYQHVSNESRYVKFDPTGTNFPEEITDVQAAIAAISPAGVNGVPDASSTTKGILFLATEQEVIDGTNNTKAVTPATLATRLSYPNATEEVYGLTRYSTDDEAVAGVNNESSITPAKFTTAINHIFDTRISSESSLGVIKLSSLPQALAGADDTTAMTPLKTQQLAIKLIAQIAPSETTATESDQGVVQLATVAQVRQGTLREGYAISPYTFMNSSATEEYKGVIKLGTQSEVNSNNASVAVTGATLNGRGSTTSMRGVVKLTTTAGSQSGGDASSALAWNADVIHQRGGQTINGTLRINNTLTIASGGANITGTVNMTGGYIQGKRVVTQNEIDRTIPVGAIMMWAADSLPSDAWRFCHGGTVSASDCPLYASRIGTRYGGSSSNPGLPDMRGLFVRGSGRGSHLTNPNVNGNDQFGKPRLGVGCTGGYVGEVQKQQMSYHKHAGGFGEHDDSGAFGNTRRSNFVGTRKGLDWDNRSYFTNDGYEIDPASQRNSKYTLNRPELIGNETRPWNISLNYIIKVKE
>ID:YP_009625376.1 |[Escherichia phage slur04]||_Escherichia_phage_slur04_.gbk|Phage short tail fib..|1584|NC_042130(167298):72566-74149:1 ^GOA:A0A0M7QCL1,GeneID:40102277,InterPro:IPR011083,InterPro:IPR015173,InterPro:IPR023304,InterPro:IPR027448,UniProtKB/TrEMBL:A0A0M7QCL1^ Escherichia phage slur04, complete genome.|neighbours:ID:YP_009625375.1(1),ID:YP_009625377.1(1)|neighbour_genes:GP11 baseplate wedge..,hypothetical protein|
MSNNTYQHVSNESRYVKFDPTGTNFPEEITDVQAAIAAISPAGVNGVPDASSTTKGILFLATEQEVIDGTNNTKAVTPATLATRLSYPNATETVYGLTRYSTNDEAIAGVNNESSITPAKFTTAINHIFDTRISSESSLGVIKLSSLPQALAGADDTTAMTPLKTQQLAIKLIAQIAPSETTATESDQGVVQLATVAQVRQGTLREGYAISPYTFMNSSATEEYKGVIKLGTQSEVNSNNASVAVTGATLNGRGSTTSMRGVVKLTTTAGSQSGGDASSALAWNADVIHQRGGQTINGTLRINNTLTIASGGANITGTVNMTGGYIQGKRVVTQNEIDRTIPVGAIMMWAADSLPSDAWRFCHGGTVSASDCPLYASRIGTRYGGSSSNPGLPDMRGLFVRGSGRGSHLTNPNVNGNDQFGKPRLGVGCTGGYVGEVQKQQMSYHKHAGGFGEHDDSGAFGNTRRSNFVGTRKGLDWDNRSYFTNDGYEIDPASQRNSKYTLNRPELIGNETRPWNISLNYIIKVKE
> |[Tevenvirinae _Escherichia_phage_slur07]||_Escherichia_phage_slur07.gb|hypothetical protein|1584|NC_028780.1(167124):73390-74973:-1 ^RAST2:fig|1198136.89.peg.102^ Tevenvirinae _Escherichia_phage_slur07|neighbours:(-1),(-1)|neighbour_genes:Phage fibritin (wac)..,baseplate wedge subu..|
MSNNTYQHVSNESRYVKFDPTDTNFPPEITDVQAAIAAISPAGVNGVPDASSTTKGILFLATEQEVIDGTNNTKAVTPATLATRLSYPNATETVYGLTRYSTNDEAIAGVNNESSITPAKFTVALNNAFETRVSTESSNGVIKISSLPQALAGADDTTAMTPLKTQQLAIKLIAQIAPSETTATESDQGVVQLATVAQVRQGTLREGYAISPYTFMNSSATEEYKGVIKLGTQSEVNSNNASVAVTGATLNGRGSTTSMRGVVRLTTTAGSQSGGDASSALAWNADVIHQRGGQTINGTLRINNTLTIASGGANITGTVNMTGGYIQGKRVVTQNEIDRTIPVGAIMMWAADSLPSDAWRFCHGGTVSASDCPLYASRIGTRYGGSSSNPGLPDMRGLFVRGSGRGSHLTNPNVNGNDQFGKPRLGVGCTGGYVGEVQKQQMSYHKHAGGFGEHDDSGAFGNTRRSNFVGTRKGLDWDNRSYFTNDGYEIDPASQRNSKYTLNRPELIGNETRPWNISLNYIIKVKE
>ID:CUL02634.1 |[Escherichia phage slur08]||_Escherichia_phage_slur08_.gbk|Phage short tail fib..|1584|LN881733(167467):76973-78556:-1 ^GOA:A0A0M7QBH4,InterPro:IPR011083,InterPro:IPR015173,InterPro:IPR023304,InterPro:IPR027448,UniProtKB/TrEMBL:A0A0M7QBH4^ Escherichia phage slur08, complete genome.|neighbours:ID:CUL02633.1(-1),ID:CUL02635.1(-1)|neighbour_genes:hypothetical protein,GP11 baseplate wedge..|
MSNNTYQHVSNESRYVKFDPTGTNFPEEITDVQAAIAAISPAGVNGVPDASSTTKGILFLATEQEVIDGTNNTKAVTPATLATRLSYPNATEEVYGLTRYSTDDEAVAGVNNESSITPAKFTTAINHIFDTRISSESSLGVIKLSSLPQALAGADDTTAMTPLKTQQLAIKLIAQIAPSETTATESDQGVVQLATVAQVRQGTLREGYAISPYTFMNSSATEEYKGVIKLGTQSEVNSNNASVAVTGATLNGRGSTTSMRGVVKLTTTAGSQSGGDASSALAWNADVIHQRGGQTINGTLRINNTLTIASGGANITGTVNMTGGYIQGKRVVTQNEIDRTIPVGAIMMWAADSLPSDAWRFCHGGTVSASDCPLYASRIGTRYGGSSSNPGLPDMRGLFVRGSGRGSHLTNPNVNGNDQFGKPRLGVGCTGGYVGEVQKQQMSYHKHAGGFGEHDDSGAFGNTRRSNFVGTRKGLDWDNRSYFTNDGYEIDPASQRNSKYTLNRPELIGNETRPWNISLNYIIKVKE
>ID:CUL02930.1 |[Escherichia phage slur11]||_Escherichia_phage_slur11_.gbk|Phage short tail fib..|1584|LN881734(167298):76112-77695:1 ^GOA:A0A0M7QC24,InterPro:IPR011083,InterPro:IPR015173,InterPro:IPR023304,InterPro:IPR027448,UniProtKB/TrEMBL:A0A0M7QC24^ Escherichia phage slur11, complete genome.|neighbours:ID:CUL02929.1(1),ID:CUL02931.1(1)|neighbour_genes:GP11 baseplate wedge..,hypothetical protein|
MSNNTYQHVSNESRYVKFDPTGTNFPEEITDVQAAIAAISPAGVNGVPDASSTTKGILFLATEQEVIDGTNNTKAVTPATLATRLSYPNATETVYGLTRYSTNDEAIAGVNNESSITPAKFTTAINHIFDTRISSESSLGVIKLSSLPQALAGADDTTAMTPLKTQQLAIKLIAQIAPSETTATESDQGVVQLATVAQVRQGTLREGYAISPYTFMNSSATEEYKGVIKLGTQSEVNSNNASVAVTGATLNGRGSTTSMRGVVKLTTTAGSQSGGDASSALAWNADVIHQRGGQTINGTLRINNTLTIASGGANITGTVNMTGGYIQGKRVVTQNEIDRTIPVGAIMMWAADSLPSDAWRFCHGGTVSASDCPLYASRIGTRYGGSSSNPGLPDMRGLFVRGSGRGSHLTNPNVNGNDQFGKPRLGVGCTGGYVGEVQKQQMSYHKHAGGFGEHDDSGAFGNTRRSNFVGTRKGLDWDNRSYFTNDGYEIDPASQRNSKYTLNRPELIGNETRPWNISLNYIIKVKE
>ID:CUL03716.1 |[Escherichia phage slur13]||_Escherichia_phage_slur13_.gbk|Phage short tail fib..|1584|LN881737(167299):97934-99517:1 ^GOA:A0A0M7QHQ8,InterPro:IPR011083,InterPro:IPR015173,InterPro:IPR023304,InterPro:IPR027448,UniProtKB/TrEMBL:A0A0M7QHQ8^ Escherichia phage slur13, complete genome.|neighbours:ID:CUL03715.1(1),ID:CUL03717.1(1)|neighbour_genes:GP11 baseplate wedge..,hypothetical protein|
MSNNTYQHVSNESRYVKFDPTGTNFPEEITDVQAAIAAISPAGVNGVPDASSTTKGILFLATEQEVIDGTNNTKAVTPATLATRLSYPNATETVYGLTRYSTNDEAIAGVNNESSITPAKFTTAINHIFDTRISSESSLGVIKLSSLPQALAGADDTTAMTPLKTQQLAIKLIAQIAPSETTATESDQGVVQLATVAQVRQGTLREGYAISPYTFMNSSATEEYKGVIKLGTQSEVNSNNASVAVTGATLNGRGSTTSMRGVVKLTTTAGSQSGGDASSALAWNADVIHQRGGQTINGTLRINNTLTIASGGANITGTVNMTGGYIQGKRVVTQNEIDRTIPVGAIMMWAADSLPSDAWRFCHGGTVSASDCPLYASRIGTRYGGSSSNPGLPDMRGLFVRGSGRGSHLTNPNVNGNDQFGKPRLGVGCTGGYVGEVQKQQMSYHKHAGGFGEHDDSGAFGNTRRSNFVGTRKGLDWDNRSYFTNDGYEIDPASQRNSKYTLNRPELIGNETRPWNISLNYIIKVKE
>ID:YP_009180660.1 |[Escherichia phage slur14]||_Escherichia_phage_slur14_.gbk|Phage short tail fib..|1584|NC_028448(167467):31031-32614:1 ^GOA:A0A0M7QGW4,GeneID:26227835,InterPro:IPR011083,InterPro:IPR015173,InterPro:IPR023304,InterPro:IPR027448,UniProtKB/TrEMBL:A0A0M7QGW4^ Escherichia phage slur14, complete genome.|neighbours:ID:YP_009180659.1(1),ID:YP_009180661.1(1)|neighbour_genes:GP11 baseplate wedge..,hypothetical protein|
MSNNTYQHVSNESRYVKFDPTGTNFPEEITDVQAAIAAISPAGVNGVPDASSTTKGILFLATEQEVIDGTNNTKAVTPATLATRLSYPNATEEVYGLTRYSTDDEAVAGVNNESSITPAKFTTAINHIFDTRISSESSLGVIKLSSLPQALAGADDTTAMTPLKTQQLAIKLIAQIAPSETTATESDQGVVQLATVAQVRQGTLREGYAISPYTFMNSSATEEYKGVIKLGTQSEVNSNNASVAVTGATLNGRGSTTSMRGVVKLTTTAGSQSGGDASSALAWNADVIHQRGGQTINGTLRINNTLTIASGGANITGTVNMTGGYIQGKRVVTQNEIDRTIPVGAIMMWAADSLPSDAWRFCHGGTVSASDCPLYASRIGTRYGGSSSNPGLPDMRGLFVRGSGRGSHLTNPNVNGNDQFGKPRLGVGCTGGYVGEVQKQQMSYHKHAGGFGEHDDSGAFGNTRRSNFVGTRKGLDWDNRSYFTNDGYEIDPASQRNSKYTLNRPELIGNETRPWNISLNYIIKVKE
>ID:AVH85988.1 |[Escherichia phage vB_EcoM-G28]||_Escherichia_phage_vB_EcoM-G28.gbk|putative tail fiber|1551|MG867727(170121):89244-90794:1 ^^ Escherichia phage vB_EcoM-G28, complete genome.|neighbours:ID:AVH85987.1(1),ID:AVH85989.1(1)|neighbour_genes:putative baseplate w..,putative fibritin|
MSNNTYQHVSNESKYVKFDPAGSNFPDTVTTVQSALSKISNIGVNGIPDATMEVKGIAMIASEQEVLDGTNNSKIVTPATLATRLLYPNATETKYGLTRYSTNEETLEGSDNNSSITPQKLKYHTDDVFQNRYSSESSNGVIKISSTPAALAGVDDTTAMTPLKTQKLAIKLISQIAPSEDTASESVRGVVQLSTVAQTRQGTLREGYAISPYTFMNSVATQEYKGVIRLGTQSEINSNLGDVAVTGETLNGRGATGSMRGVVKLTTQAGIAPEGDSSGALAWNADVINTRGGQTINGSLNLDHLTANGIWSRGGMWKNGDQPVATERYASERVPVGTIMMFAGDSAPPGWIMCHGGTVSGDQYPDYRNTVGTRFGGDWNNPGIPDMRGLFVRGAGTGGHILNQRGQDGYGKDRLGVGCDGMHVGGVQAQQMSYHKHAGGWGEYQRHEAPFGASVYQGYLGTRKYADWDNASYFTNDGFELGGPRDALGTLNREGLIGYETRPWNISLNYIIKIHY
>ID:QDF15184.1 |[Escherichia phage vB_EcoM-Sa45lw]||_Escherichia_phage_vB_EcoM-Sa45lw_.gbk|short tail fiber|1551|MK977694(167353):88191-89741:1 ^^ Escherichia phage vB_EcoM-Sa45lw, complete genome.|neighbours:ID:QDF15183.1(1),ID:QDF15185.1(1)|neighbour_genes:baseplate wedge subu..,fibritin neck whiske..|
MSNNTYQHVSNESKYVKFDPTGSNFPDTVTTVQSALSKISNIGVNGIPDATMEVKGIAMIASEQEVLDGTNNSKIVTPATLATRLLYPNATETKYGLTRYSTNEETLEGSDNNSSITPQKLKYHTDDVFQNRYSSESSNGVIKISSTPAALAGVDDTTAMTPLKTQKLAIKLISQIAPSEDTASESVRGVVQLSTVAQTRQGTLREGYAISPYTFMNSVATQEYKGVIRLGTQSEINSNLGDVAVTGETLNGRGATGSMRGVVKLTTQAGIAPEGDSSGALAWNADVINTRGGQTINGSLNLDHLTANGIWSRGGMWKNGDQPVATERYASERVPVGTIMMFAGDSAPPGWIMCHGGTVSGDQYPDYRNTVGTRFGGDWNNPGIPDMRGLFVRGAGTGGHILNQRGQDGYGKDRLGVGCDGMHVGGVQAQQMSYHKHAGGWGEYNRSEGPFGASVYQGYLGTRKYSDWDNASYFTNDGFELGGPRDALGTLNREGLIGYETRPWNISLNYIIKIHY
>ID:YP_009290427.1 |[Escherichia phage vB_EcoM-UFV13]||_Escherichia_phage_vB_EcoM-UFV13_.gbk|hypothetical protein|1584|NC_031103(165772):88089-89672:1 ^GeneID:29081223^ Escherichia phage vB_EcoM-UFV13, complete genome.|neighbours:ID:YP_009290426.1(1),ID:YP_009290428.1(1)|neighbour_genes:baseplate wedge subu..,hypothetical protein|
MSNNTYQHVSNESRYVKFDPTDTNFPPEITDVQAAIAAISPAGVNGVPDASSTTKGILFLATEQEVIDGTNNTKAVTPATLATRLSYPNATETVYGLTRYSTNDEAIAGVNNESSITPAKFTVALNNAFETRVSTESSNGVIKISSLPQALAGADDTTAMTPLKTQQLAIKLIAQIAPSETAATESAQGVVQLATVAQVRQGTLREGYAISPYTFMNSTATEEYKGVIKLGTQSEVNSNNASVAVTGATLNGRGSTTSMRGVVRLTTTAGSQSGGDASSALAWNADVIHQRGGQTINGTLRINNTLTIASGGANITGTVNMTGGYIQGKRVVTQNEIDRTIPVGAIMMWAADSLPSDAWRFCHGGTVSASDCPLYASRIGTRYGGSSSNPGLPDMRGLFVRGSGRGSHLTNPNVNGNDQFGKPRLGVGCTGGYVGEVQKQQMSYHKHAGGFGEWDDSGAFGNTRRSNFVGTRKGLDWDNRSYFTNDGYEIDPASQRNSRYTLNRPELIGNETRPWNISLNYIIKVKE
>ID:AUV61021.1 |[Escherichia phage vB_EcoM-fFiEco06]||_Escherichia_phage_vB_EcoM-fFiEco06_.gbk|short tail fiber pro..|1551|MG781190(167076):87295-88845:1 ^^ Escherichia phage vB_EcoM-fFiEco06, complete genome.|neighbours:ID:AUV61020.1(1),ID:AUV61022.1(1)|neighbour_genes:baseplate wedge subu..,wac|
MSNNTYQHVSNESKYVKFDPTGSNFPGTVTTVQSALSKISNIGVNGIPDATMEVKGIAMIASEQEVLDGTNNSKIVTPATLATRLLYPNATETKYGLTRYSTNEETLKGSDNNSSITPQKLKYHTDDVFKNRYSSESSNGVIKISSTPAALAGVDDTTAMTPLKTQKLAIKLISQIAPSEDTATESVRGVVQLSTVAQIRQGTLREGYAISPYTFMNSVATHEYKGVIRLGTQTEINNNLGGVAVTGETLNGRGATGSMRGVVKLTTQAGIAPEGDSSGALAWNADVINTRGGQTINGSLNLDHLTANGIWSRGGMWKNGDQPVATERYASERVPVGTIMMFAGDSAPPGWIMCHGGTVSGDQFPDYRNVVGTRFGGDWNNPGVPDMRGLFVRGAGTGGHILNQRGQDGYGKDRLGVGCDGMHVGGVQAQQMSYHKHAGGWGEYNRSEGPFGASVYQGYLGTRKYSDWDNASYFTNDGFELGGPRDAHGTLNREGLIGYETRPWNISLNYIIKVHY
>ID:AUV61294.1 |[Escherichia phage vB_EcoM-fHoEco02]||_Escherichia_phage_vB_EcoM-fHoEco02_.gbk|short tail fiber pro..|1551|MG781191(167064):87285-88835:1 ^^ Escherichia phage vB_EcoM-fHoEco02, complete genome.|neighbours:ID:AUV61293.1(1),ID:AUV61295.1(1)|neighbour_genes:baseplate wedge subu..,wac|
MSNNTYQHVSNESKYVKFDPTGSNFPGTVTTVQSALSKISNIGVNGIPDATMEVKGIAMIASEQEVLDGTNNSKIVTPATLATRLLYPNATETKYGLTRYSTNEETLKGSDNNSSITPQKLKYHTDDVFKNRYSSESSNGVIKISSTPAALAGVDDTTAMTPLKTQKLAIKLISQIAPSEDTATESVRGVVQLSTVAQIRQGTLREGYAISPYTFMNSVATHEYKGVIRLGTQTEINNNLGGVAVTGETLNGRGATGSMRGVVKLTTQAGIAPEGDSSGALAWNADVINTRGGQTINGSLNLDHLTANGIWSRGGMWKNGDQPVATERYASERVPVGTIMMFAGDSAPPGWIMCHGGTVSGDQFPDYRNVVGTRFGGDWNNPGVPDMRGLFVRGAGTGGHILNQRGQDGYGKDRLGVGCDGMHVGGVQAQQMSYHKHAGGWGEYNRSEGPFGASVYQGYLGTRKYSDWDNASYFTNDGFELGGPRDAHGTLNREGLIGYETRPWNISLNYIIKVHY
>ID:AYP69736.1 |[Escherichia phage vB_EcoM_DalCa]||_Escherichia_phage_vB_EcoM_DalCa_.gbk|short tail fiber|1551|MH992510(166040):87354-88904:1 ^^ Escherichia phage vB_EcoM_DalCa, complete genome.|neighbours:ID:AYP69786.1(1),ID:AYP69739.1(1)|neighbour_genes:baseplate wedge comp..,fibritin neck whiske..|
MSNNTYQHVSNESKYVKFDPTGSNFPGTVTTVQSALSKISNIGVNGIPDATMEVKGIAMIASEQEVLDGTNNSKIVTPATLATRLLYPNATETKYGLTRYSTNEETLKGSDNNSSITPQKLKYHTDDVFKNRYSSESSNGVIKISSTPAALAGVDDTTAMTPLKTQKLAIKLISQIAPSEDTATESVRGVVQLSTVAQIRQGTLREGYAISPYTFMNSVATHEYKGVIRLGTQTEINNNLGGVAVTGETLNGRGATGSMRGVVKLTTQAGIAPEGDSSGALAWNADVINTRGGQTINGSLNLDHLTANGIWSRGGMWKNGDQPVATERYASERVPVGTIMMFAGDSAPPGWIMCHGGTVSGDQFPDYRNVVGTRFGGDWNNPGVPDMRGLFVRGAGTGGHILNQRGQDGYGKDRLGVGCDGMHVGGVQAQQMSYHKHAGGWGEYNRSEGPFGASVYQGYLGTRKYSDWDNASYFTNDGFELGGPRDALGTLNREGLIGYETRPWNISLNYIIKVHY
>ID:QBO63675.1 |[Escherichia phage vB_EcoM_G10400]||_Escherichia_phage_vB_EcoM_G10400.gbk|putative long tail f..|1551|MK327937(170182):88327-89877:1 ^^ Escherichia phage vB_EcoM_G10400, complete genome.|neighbours:ID:QBO63674.1(1),ID:QBO63676.1(1)|neighbour_genes:putative baseplate w..,putative fibritin|
MSNNTYQHVSNESKYVKFDPVGSNFPDTVTTVQSALSKISNIGVNGIPDATMEVKGIAMIASEQEVLDGTNNSKIVTPATLATRLLYPNATETKYGLTRYSTNEETLEGSDNNSSITPQKLKYHTDDVFQNRYSSESSNGVIKISSTPAALAGVDDTTAMTPLKTQKLAIKLISQIAPSEDTASESVRGVVQLSTVAQTRQGTLREGYAISPYTFMNSVATQEYKGVIRLGTQSEINSNLGDVAVTGETLNGRGATGSMRGVVKLTTQAGIAPEGDGSGALAWNADVINTRGGQTINGSLNLDHLTANGIWSRGGMWKNGDQPVATERYASERVPVGTIMMFAGDSAPPGWIMCHGGTVSGDQYPDYRNTVGTRFGGDWNNPGIPDMRGLFVRGAGTGGHILNQRGQDGYGKDRLGVGCDGMHVGGVQAQQMSYHKHAGGWGEYQRHEAPFGASVYQGYLGTRKYADWDNASYFTNDGFELGGPRDALGTLNREGLIGYETRPWNISLNYIIKIHY
>ID:QBO62301.1 |[Escherichia phage vB_EcoM_G2248]||_Escherichia_phage_vB_EcoM_G2248.gbk|putative long tail f..|1404|MK327932(170678):81417-82820:1 ^^ Escherichia phage vB_EcoM_G2248, complete genome.|neighbours:ID:QBO62300.1(1),ID:QBO62302.1(1)|neighbour_genes:putative baseplate w..,hypothetical protein|
MNNTINHVKDDAQYVKFDPTGNWPSNIKNVQAALAAIQGFAIAGLPTATEETAGIAEIATQKEVDDGLDGTKIVTPKTLAVKLSRPDATKFVKGITRYANNDEAMGDTPNIAIGPDTLTHVFEKKKATETVQGTIKICSMDAAKIGSDDTMAVTPKKMHAAIAQIVPGLIPEQNTATESREGLVRLATSQQTLAGTIREGFAVSPYAFSNARANENQAGTVKIASSQQMIDGNDNTVVVSAQKFANTKATTGQFGVVKLTDNPGSGEANAALSANARVLPLSGGVVTGDVYRHSGGDGNQFTTKNEMDAWCMPIGAIILTAFNSNDHGAFKICNGQWLNKHQYPTLFARIGFTYGGDGGDHFAVPDMRGLVARGCDWGRGLDPGRGFGTYQDDTMQHMTGNFPVANRYRGWTGGAFTITGGQWSTNYKNGGGDDWGSIVNFDSARQVRTSGETRVKSLALNYVIRVQ
> |[Tevenvirinae Escherichia_phage_vB_EcoM_G2285]||_Escherichia_phage_vB_EcoM_G2285.gb|hypothetical protein|1584|MK327933.1(166675):91041-92624:1 ^RAST2:fig|1198136.60.peg.170^ Tevenvirinae Escherichia_phage_vB_EcoM_G2285|neighbours:(1),(1)|neighbour_genes:baseplate wedge subu..,Phage fibritin (wac)..|
MSNNNTYQHVSNESIYVEFDPTGSNFPDTVTNVQAALAAISPSGVNGVPEATTTTPGIIQIATPQEVIDGLDNNKAVTPATLNARLQYPNATETQYGLTRYATEDEAVTGAIDDASITPLKLNQKIDNVFQTKVSTEATNGVIKISTSAAALAGSDDTTAMTPLKTQQLAIKLISQIAPNNSDATESITGVVRLATVAQAQQGTLREGYAISPYTFMNSVASETNKGVVKLGTQTEVNSNNSSVVVTGATLNGRGATTSLRGVVRLTTQAGSQSGGDGSSALAWNADVIHQRGGQTINGTLRINNTLTVGSGGANITGNVNMTGGYIQGNRIVTQNELDRILPVGAITMWAADSLPSSDWRFCHGGTVSASECPVYASRIGTRYGGSSSNPGLPDMRGLFVRGAGRGNHLTNPNVNGNDQFGKPRLAVGCTGGYVGEVQKQQMSYHKHAGGFGEHDDSGAFGNTRRSNFVGTRKGLDWDNRSYFTNEGYEIDPASQRNSKYTMNRPELIGNETRPWNISLNYIIKVK
> |[Tevenvirinae _Escherichia_phage_vB_EcoM_G2469]||_Escherichia_phage_vB_EcoM_G2469.gb|hypothetical protein|1584|MK327934.1(170452):93229-94812:1 ^RAST2:fig|1198136.90.peg.172^ Tevenvirinae _Escherichia_phage_vB_EcoM_G2469|neighbours:(1),(1)|neighbour_genes:baseplate wedge subu..,Phage fibritin (wac)..|
MSNNNTYQHVSNESIYVEFDPTGSNFPDTVTNVQAALAAISPSGVNGVPEATTTTPGIIQIATPQEVIDGLDNSKAVTPASLNARLQYPNATETQYGLTRYATEDEAVTGTIDDASITPLKLNQKIDDVFQTKVSTEATNGVIKISTSAAALAGSDDTTAMTPLKTQQLAIKLISQIAPNNSDATESITGVVRLATVAQAQQGTLREGYAISPYTFMNSVASETNKGVVKLGTQTEVNSNNSSVVVTGATLNGRGATTSLRGVVRLTTQVGSQSGGDGSSALAWNADVIHQRGGQTINGTLRINNTLTVGSGGANITGNVNMTGGYIQGNRIVTQNELDRILPVGAITMWAADSLPSSDWRFCHGGTVSASECPVYASRIGTRYGGSSSNPGLPDMRGLFVRGSGRGSHLTNPNVNGNDQFGKPRLGVGCTGGYVGEVQKQQMSYHKHAGGFGEHDDSGAFGNTRRSNFVGTRKGLDWDNRSYFTNDGYEIDPASQRNSKYTLNRPELIGNETRPWNISLNYIIKVK
> |[Tevenvirinae Escherichia_phage_vB_EcoM_G2494]||_Escherichia_phage_vB_EcoM_G2494.gb|Phage straight tail ..|1404|MK327935.1(168327):79783-81186:1 ^RAST2:fig|1198136.61.peg.152^ Tevenvirinae Escherichia_phage_vB_EcoM_G2494|neighbours:(1),(1)|neighbour_genes:Phage baseplate wedg..,hypothetical protein|
MNNTINHVKDDAQYVKFDPTGNWPSNIKNVQAALAAIQGFAIAGLPTATEETAGIAEIATQKEVDDGLDGTKIVTPKTLAVKLSRPDATKLVKGITRYANNDEAMGDTPNIAIGPDTLTHVFEKKKATETVQGTIKICSMDAAKIGSDDTMAVTPKKMHAAIAQIVPGLIPEQNTASESREGLVRLATSQQTLAGTIREGFAVSPYAFSNARANENQAGTVKIASSQQMIDGNDNTVVVSAQKFANTKATTGQFGVVKLTDNPSSGEANAALSANARVLPLSGGVVTGDVYRHSGGDGNQFTTKNEMDAWCMPIGAIILTAFNSNDHGAFKICNGQWLNKHQYPVLFSRIGFTYGGDGGDNFALPDMRGLVARGCDHGRGLDPGRGFGTYQDDTMQHMTGNFPVANRWRGWTGGAFAITGGQWSTNYKNGGGDDWGSIVNFDSARQVRTSGETRVKSLALNYMIRVQ
>ID:QBO65565.1 |[Escherichia phage vB_EcoM_G2540-3]||_Escherichia_phage_vB_EcoM_G2540-3_.gbk|putative long tail f..|1551|MK327944(168654):86571-88121:1 ^^ Escherichia phage vB_EcoM_G2540-3, complete genome.|neighbours:ID:QBO65564.1(1),ID:QBO65566.1(1)|neighbour_genes:putative baseplate w..,putative fibritin|
MSNNTYQHVSNESKYVKFDPTGSNFPGTVTTVQSALSKISNIGVNGIPDATMEVKGIAMIASEQEVLDGTNNSKIVTPATLATRLLYPNATETKYGLTRYSTNEETLKGSDNNSSITPQKLKYHTDDVFQNRYSSESSNGVIKISSTPAALAGVDDTTAMTPLKTQKLAIKLISQIAPSEDTASESVRGVVQLSTVAQTRQGTLREGYAISPYTFMNSVATQEYKGVIRLGTQSEINSNLGDVAVTGETLNGRGATGSMRGVVKLTTQAGIAPEGDSSGALAWNADVINTRGGQTINGSLNLDHLTANGIWSRGGMWKNGDQPVATERYASERVPVGTIMMFAGDSAPPGWIMCHGGTVSGDQFPDYRNVVGTRFGGDWNNPGVPDMRGLFVRGAGTGGHILNQRGQDGYGKDRLGVGCDGMHVGGVQAQQMSYHKHAGGWGEYNRSEGPFGASVYQGYLGTRKYSDWDNASYFTNDGFELGGPRDALGTLNREGLIGYETRPWNISLNYIIKVHY
> |[Tevenvirinae _Escherichia_phage_vB_EcoM_G2540]||_Escherichia_phage_vB_EcoM_G2540.gb|Phage straight tail ..|1551|MK327936.1(168886):88389-89939:1 ^RAST2:fig|1198136.92.peg.174^ Tevenvirinae _Escherichia_phage_vB_EcoM_G2540|neighbours:(1),(1)|neighbour_genes:hypothetical protein,Phage fibritin (wac)..|
MSNNTYQHVSNESKYVKFDPVGSNFPDTVTTVQSALSKISNIGVNGIPDATMEVKGIAMIASEQEVLDGTNNSKIVTPATLATRLLYPNATETKYGLTRYSTNEEILEGSDNNSSITPQKLKYHTDDVFQNRYSSESSNGVIKISSTPAALAGVDDTTAMTPLKTQKLAIKLISQIAPSEDTATESVRGVVQLSTVAQTRQGTLREGYAISPYTFMNSVATQEYKGVIRLGTQAEINNNLGDVAVTGETLNGRGATGSMRGVVKLTTQAGIAPEGDSSGALAWNADVINTRGGQTINGSLNLDHLTANGIWSRGGMWKNGDQPVATERYASERVPVGTIMMFAGDSAPPGWIMCHGGTVSGDQYPDYRNTVGTRFGGDWNNPGIPDMRGLFVRGAGTGGHILNQRGQDGYGKDRLGVGCDGMHVGGVQAQQMSYHKHAGGWGEYNRSEGPFGASVYQGYLGTRKYADWDNASYFTNDGFELGGPRDALGTLNREGLIGYETRPWNISLNYIIKIHY
>ID:QBO64482.1 |[Escherichia phage vB_EcoM_G29]||_Escherichia_phage_vB_EcoM_G29_.gbk|putative long tail f..|1551|MK327940(168241):89406-90956:1 ^^ Escherichia phage vB_EcoM_G29, complete genome.|neighbours:ID:QBO64481.1(1),ID:QBO64483.1(1)|neighbour_genes:putative baseplate w..,putative fibritin|
MSNNTYQHVSNESKYVKFDPVGSNFPGTVTTVQSALSKISNIGVNGIPDATMEVKGIAMIASEQEVLDGTNNSKIVTPATLATRLLYPNATETKYGLTRYSTNEETLEGSDNNSSITPQKLKYHTDDVFRNRYSSESSNGVIKISSTPAALAGVDDTTAMTPLKTQKLAIKLISQIAPSEDTASESVRGVVQLSTVAQTRQGTLREGYAISPYTFMNSVATQEYKGVIRLGTQSEINSNLGDVAVTGETLNGRGATGSMRGVVKLTTQAGIAPEGDSSGALAWNADVINTRGGQTINGSLNLDHLTANGIWSRGGMWKNGDQPVATERYASERVPVGTIMMFAGDSAPPGWIMCHGGTVSGDQFPDYRNVVGTRFGGDWNNPGVPDMRGLFVRGAGTGGHILNQRGQDGYGKDRLGVGCDGMHVGGVQAQQMSYHKHAGGWGEYNRSEGPFGASVYQGYLGTRKYADWDNASYFTNDGFELGGPRDALGTLNREGLIGYETRPWNISLNYIIKVHY
> |[Tevenvirinae _Escherichia_phage_vB_EcoM_G37-3]||_Escherichia_phage_vB_EcoM_G37-3.gb|Phage straight tail ..|1404|MK327941.1(167832):80839-82242:1 ^RAST2:fig|1198136.91.peg.154^ Tevenvirinae _Escherichia_phage_vB_EcoM_G37-3|neighbours:(1),(1)|neighbour_genes:Phage baseplate wedg..,hypothetical protein|
MNNTINHVKDDAQYVKFDPTGNWPSNIKNVQAALAAIQGFAIAGLPTATEETAGIAEIATQQEVDDGLDGTKIVTPKTLAVKLSRPDATKLVKGITRYANNDEAMGDTPNIAIGPDTLTHVFENKKATETVQGTIKICSMDAAKIGSDDTMAVTPKKMHAAIAQIVPGLIPEQNTATESREGLVRLATSQQTLAGTIREGFAVSPYAFSNARANENQAGTVKIASSQQMIDGNDNTVVVSAQKFANTKATTGQFGVVKLTDNPGSGEANTALSANARVLPLSGGVVTGDVYRHSGGDGNQFIIKNELDGLCMPIGGIILTAFNSFDHAQFKICNGQWLNKHQYPVLFSRIGFTYGGDGGDNFALPDMRGLVARGCDHGRGLDPGRGFGTYQDDTMQHMTGNFPVANRWRGWTGGAFAITGGQWSTNYKNGGGDDWGSIVNFDSARQVRTSGETRVKSLALNYMIRVQ
> |[Tevenvirinae _Escherichia_phage_vB_EcoM_GG4498]||_Escherichia_phage_vB_EcoM_G4498.gb|Phage straight tail ..|1551|MK327939.1(167826):88919-90469:1 ^RAST2:fig|1198136.93.peg.173^ Tevenvirinae _Escherichia_phage_vB_EcoM_GG4498|neighbours:(1),(1)|neighbour_genes:baseplate wedge subu..,Phage fibritin (wac)..|
MSNNTYQHVSNESKYVKFDPVGSNFPGTVTTVQSALSKISNIGVNGIPDATMEVKGIAMIASEQEVLDGTNNSKIVTPATLATRLLYPNATETKYGLTRYSTNEETLEGSDNNSSITPQKLKYHTDDVFRNRYSSESSNGVIKISSTPAALAGVDDTTAMTPLKTQKLAIKLISQIAPSEDTASESVRGVVQLSTVAQTRQGTLREGYAISPYTFMNSVATQEYKGVIRLGTQSEINSNLGDVAVTGETLNGRGATGSMRGVVKLTTQAGIAPEGDSSGALAWNADVINTRGGQTINGSLNLDHLTANGIWSRGGMWKNGDQPVATERYASERVPVGTIMMFAGDSAPPGWIMCHGGTVSGDQFPDYRNVVGTRFGGDWNNPGVPDMRGLFVRGAGTGGHILNQRGQDGYGKDRLGVGCDGMHVGGVQAQQMSYHKHAGGWGEYNRSEGPFGASVYQGYLGTRKYADWDNASYFTNDGFELGGPRDALGTLNREGLIGYETRPWNISLNYIIKVHY
>ID:QBO65854.1 |[Escherichia phage vB_EcoM_G4500]||_Escherichia_phage_vB_EcoM_G4500_.gbk|putative long tail f..|1551|MK327945(168363):89406-90956:1 ^^ Escherichia phage vB_EcoM_G4500, complete genome.|neighbours:ID:QBO65853.1(1),ID:QBO65855.1(1)|neighbour_genes:putative baseplate w..,putative fibritin|
MSNNTYQHVSNESKYVKFDPVGSNFPGTVTTVQSALSKISNIGVNGIPDATMEVKGIAMIASEQEVLDGTNNSKIVTPATLATRLLYPNATETKYGLTRYSTNEETLEGSDNNSSITPQKLKYHTDDVFRNRYSSESSNGVIKISSTPAALAGVDDTTAMTPLKTQKLAIKLISQIAPSEDTASESVRGVVQLSTVAQTRQGTLREGYAISPYTFMNSVATQEYKGVIRLGTQSEINSNLGDVAVTGETLNGRGATGSMRGVVKLTTQAGIAPEGDSSGALAWNADVINTRGGQTINGSLNLDHLTANGIWSRGGMWKNGDQPVATERYASERVPVGTIMMFAGDSAPPGWIMCHGGTVSGDQFPDYRNVVGTRFGGDWNNPGVPDMRGLFVRGAGTGGHILNQRGQDGYGKDRLGVGCDGMHVGGVQAQQMSYHKHAGGWGEYNRSEGPFGASVYQGYLGTRKYADWDNASYFTNDGFELGGPRDALGTLNREGLIGYETRPWNISLNYIIKVHY
>ID:QBO66128.1 |[Escherichia phage vB_EcoM_G4507]||_Escherichia_phage_vB_EcoM_G4507_.gbk|putative long tail f..|1551|MK327946(168828):88273-89823:1 ^^ Escherichia phage vB_EcoM_G4507, complete genome.|neighbours:ID:QBO66127.1(1),ID:QBO66129.1(1)|neighbour_genes:putative baseplate w..,putative fibritin|
MSNNTYQHVSNESKYVKFDPVGSNFPDTVTTVQSALSKISNIGVNGIPDATMEVKGIAMIASEQEVLDGTNNSKIVTPATLATRLLYPNATETKYGLTRYSTNEETLEGSDNNSSITPQKLKYHTDDVFQNRYSSESSNGVIKISSTPAALAGVDDTTAMTPLKTQKLAIKLISQIAPSEDTASESVRGVVQLSTVAQTRQGTLREGYAISPYTFMNSVATQEYKGVIRLGTQSEINSNLGDVAVTGETLNGRGATGSMRGVVKLTTQAGIAPEGDSSGALAWNADVINTRGGQTINGSLNLDHLTANGIWSRGGMWKNGDQPVATERYASERVPVGTIMMFAGDSAPPGWIMCHGGTVSGDQYPDYRNTVGTRFGGDWNNPGIPDMRGLFVRGAGTGGHILNQRGQDGYGKDRLGVGCDGMHVGGVQAQQMSYHKHAGGWGEYQRHEAPFGASVYQGYLGTRKYADWDNASYFTNDGFELGGPRDALGTLNREGLIGYETRPWNISLNYIIKIHY
>ID:QBO65030.1 |[Escherichia phage vB_EcoM_G50]||_Escherichia_phage_vB_EcoM_G50_.gbk|putative long tail f..|1584|MK327942(167728):88023-89606:1 ^^ Escherichia phage vB_EcoM_G50, complete genome.|neighbours:ID:QBO65029.1(1),ID:QBO65031.1(1)|neighbour_genes:putative baseplate w..,putative fibritin|
MSNNTYQHVSNESRYVKFDPTGTNFPAEITDVQAAIAAISPAGVNGVPDASSTTKGILFLATEQEVIDGTDNTKAVTPATLATRLSYPNATETVYGLTRYSTNDEAIAGVNNESSITPAKFTVALNNAFETRVSTESSNGVIKISSLPQALAGADDTTAMTPLKTQQLAIKLIAQIAPSETTATESDQGVVQLATVAQVRQGTLREGYAISPYTLMNSTATEEYKGVIKLGTQSEVNSNNASVAVTGATLNGRGSTTSMRGVVKLTTTAGSQSGGDASSALAWNADVIHQRGGQTINGTLRINNTLTIASGGANITGTVNMTGGYIQGKRVVTQNEIDRTIPVGAIMMWAADSLPSDAWRFCHGGTVSASDCPLYASRIGTRYGGSSSNPGLPDMRGLFVRGSGRGSHLTNPNVNGNDQFGKPRLGVGCTGGYVGEVQKQQMSYHKHAGGFGEHDDSGAFGNTRRSNFVGTRKGLDWDNRSYFTNDGYEIDPASQRNSKYTLNRPELIGNETRPWNISLNYIIKVKE
> |[Tevenvirinae _Escherichia_phage_vB_EcoM_G5211]||_Escherichia_phage_vB_EcoM_G5211.gb|Phage straight tail ..|1404|MK327947.1(164278):80433-81836:1 ^RAST2:fig|1198136.94.peg.153^ Tevenvirinae _Escherichia_phage_vB_EcoM_G5211|neighbours:(1),(1)|neighbour_genes:Phage baseplate wedg..,hypothetical protein|
MNNTINHVKDDAQYVKFDPTGNWPSNIKNVQAALAAIQGFAIAGLPTATEETAGIAEIATQQEVDDGLDGTKIVTPKTLAVKLSRPDATKLVKGITRYANNDEAMGDTPNIAIGPDTLTHVFENKKATETVQGTIKICSMDAAKIGSDDTMAVTPKKMHAAIAQIVPGLIPEQNTATESREGLVRLATSQQTLAGTIREGFAVSPYAFSNARANENQAGTVKIASSQQMIDGNDNTVVVSAQKFANTKATTGQFGVVKLTDNPGSGEANTALSANARVLPLSGGVVTGDVYRHSGGDGNQFIIKNELDGLCMPIGGIILTAFNSFDHAQFKICNGQWLNKHQYPVLFSRIGFTYGGDGGDNFALPDMRGLVARGCDHGRGLDPGRGFGTYQDDTMQHMTGNFPVANRWRGWTGGAFAITGGQWSTNYKNGGGDDWGSIVNFDSARQVRTSGETRVKSLALNYMIRVQ
>ID:QBO65307.1 |[Escherichia phage vB_EcoM_G53]||_Escherichia_phage_vB_EcoM_G53_.gbk|putative long tail f..|1584|MK327943(167834):91633-93216:1 ^^ Escherichia phage vB_EcoM_G53, complete genome.|neighbours:ID:QBO65306.1(1),ID:QBO65308.1(1)|neighbour_genes:putative baseplate w..,putative fibritin|
MSNNNTYQHVSNESIYVEFDPVGSNFPDTVTNVQAALAAISPSGVNGVPEATTTTPGIIQIATPQEVIDGLDNSKAVTPATLNARLQYPNATETQYGLTRYATEDEAVTGTIDDASITPLKLNQKIDNVFQTKVSTEATNGVIKISTSAAALAGSDDTTAMTPLKTQQLAIKLISQIAPNNGDATESITGVVRLATVAQAQQGTLREGYAISPYTFMNSVASETNKGVVKLGTQTEVNSNNSSVVVTGATLNGRGATTSLRGVVRLTTQAGSQSGGDGSSALAWNADVIHQRGGQTINGTLRINNTLTVGSGGANITGNVNMTGGYIQGNRIVTQNELDRILPVGAITMWAADSLPSSDWRFCHGGTVSASECPVYASRIGTRYGGSSSNPGLPDMRGLFVRGSGRGNHLTNPNVNGNDQFGKPRLAVGCTGGYVGEVQKQQMSYHKHAGGFGEHDDSGAFGNTRRSNFVGTRKGLDWDNRSYFTNEGYEIDPASQRNSKYTMNRPELIGNETRPWNISLNYIIKVK
>ID:QBQ80041.1 |[Escherichia phage vB_EcoM_G8]||_Escherichia_phage_vB_EcoM_G8_.gbk|putative long tail f..|1584|MK373787(169650):89454-91037:1 ^^ Escherichia phage vB_EcoM_G8, complete genome.|neighbours:ID:QBQ80040.1(1),ID:QBQ80042.1(1)|neighbour_genes:putative baseplate w..,putative fibritin|
MSNNTYQHVSNESRYVKFDPTDTNFPPEITDVQAAIAAISPAGVNGVPDASSTTKGILFLATEQEVIDGTNNTKAVTPATLATRLSYPNATETVYGLTRYSTNDEAIAGVNNESSITPAKFTVALNNAFETRVSTESSNGVIKISSLPQALAGADDTTAMTPLKTQQLAIKLIAQIAPSETTATESDQGVVQLATVAQVRQGTLREGYAISPYTFMNSSATEEYKGVIKLGTQSEVNSNNASVAVTGATLNGRGSTTSMRGVVKLTTTAGSQSGGDASSALAWNADVIHQRGGQTINGTLRINNTLTIASGGANITGTVNMTGGYIQGKRVVTQNEIDRTIPVGAIMMWAADSLPSDAWRFCHGGTVSASDCPLYASRIGTRYGGSSSNPGLPDMRGLFVRGSGRGSHLTNPNVNGNDQFGKPRLGVGCTGGYVGEVQKQQMSYHKHAGGFGEHDDSGAFGNTRRSNFVGTRKGLDWDNRSYFTNDGYEIDPESQRNSKYTLNRPELIGNETRPWNISLNYIIKVKE
>ID:QBQ77942.1 |[Escherichia phage vB_EcoM_G9062]||_Escherichia_phage_vB_EcoM_G9062_.gbk|putative long tail f..|1551|MK373779(168670):88394-89944:1 ^^ Escherichia phage vB_EcoM_G9062, complete genome.|neighbours:ID:QBQ77941.1(1),ID:QBQ77943.1(1)|neighbour_genes:putative baseplate w..,putative fibritin|
MSNNTYQHVSNESKYVKFDPTGSNFPGTVTTVQSALSKISNIGVNGIPDATMEVKGIAMIASEQEVLDGTNNSKIVTPATLATRLLYPNATETKYGLTRYSTNEETLKGSDNNSSITPQKLKYHTDDVFKNRYSSESSNGVIKISSTPAALAGVDDTTAMTPLKTQKLAIKLISQIAPSEDTATESVRGVVQLSTVAQIRQGTLREGYAISPYTFMNSVATHEYKGVIRLGTQTEINNNLGGVAVTGETLNGRGATGSMRGVVKLTTQAGIAPEGDSSGALAWNADVINTRGGQTINGSLNLDHLTANGIWSRGGMWKNGDQPVATERYASERVPVGTIMMFAGDSAPPGWIMCHGGTVSGDQFPDYRNVVGTRFGGDWNNPGVPDMRGLFVRGAGTGGHILNQRGQDGYGKDRLGVGCDGMHVGGVQAQQMSYHKHAGGWGEYNRSEGPFGASVYQGYLGTRKYSDWDNASYFTNDGFELGGPRDALGTLNREGLIGYETRPWNISLNYIIKVHY
>ID:AXC33996.1 |[Escherichia phage vB_EcoM_JB75]||_Escherichia_phage_vB_EcoM_JB75_.gbk|short tail fibers pr..|1551|MH355584(167208):76878-78428:-1 ^^ Escherichia phage vB_EcoM_JB75, complete genome.|neighbours:ID:AXC33999.1(-1),ID:AXC34048.1(-1)|neighbour_genes:fibritin neck whiske..,baseplate wedge comp..|
MSNNTYQHVSNESKYVKFDPVGSNFPGTVTTVQSALSKISNIGVNGIPDATMEVKGIAMIASEQEVLDGTNNSKIVTPATLATRLLYPNATETKYGLTRYSTNEETLKGSDNNSSITPQKLKYHTDDVFKNRYSSESSNGVIKISSTPAALAGVDDTTAMTPLKTQKLAIKLISQIAPSEDTATESVRGVVQLSTVAQIRQGTLREGYAISPYTFMNSVATHEYKGVIRLGTQTEINNNLGGVAVTGETLNGRGATGSMRGVVKLTTQAGIAPEGDSSGALAWNADVINTRGGQTINGSLNLDHLTANGIWSRGGMWKNGDQPVATERYASERVPVGTIMMFAGDSAPPGWIMCHGGTVSGDQFPDYRNVVGTRFGGDWNNPGVPDMRGLFVRGAGTGGHILNQRGQDGYGKDRLGVGCDGMHVGGVQAQQMSYHKHAGGWGEYNRSEGPFGASVYQGYLGTRKYSDWDNASYFTNDGFELGGPRDAHGTLNREGLIGYETRPWNISLNYIIKVHY
>ID:YP_009037335.2 |[Escherichia phage vB_EcoM_JS09]||_Escherichia_phage_vB_EcoM_JS09_.gbk|putative short tail ..|1674|NC_024124(169148):76275-77948:-1 ^GeneID:19524981^ Escherichia phage vB_EcoM_JS09, complete genome.|neighbours:ID:YP_009037598.2(-1),ID:YP_009037336.1(-1)|neighbour_genes:fibritin,baseplate wedge subu..|
MSNNNTYQHVSNESIYVEFDPTGSNFPDTVTNVQAALAAISPSGVNGVPEATTTTPGIIQIATPQEVIDGLDNSKAVTPASLNARLQYPNATETQYGLTRYATEDEAVAGAIDDASITPLKLNQKIDNVFQTKVSTEATNGVIKISTSAAALAGSDDTTAMTPLKTQQLAIKLISQIAPNNSDATESITGVVRLATVAQAQQGTLREGYAISPYTFMNSVASETNKGVVKLGTQTEVNSNNSSVVVTGATLNGRGATTSLRGVVRLTTQAGSQSGGDGSSALAWNADVIHQRGGQTINGTLRINNTLTVGSGGANITGNVNMTGGYIQGNRIVTQNELDRILPVGAITMWAADSLPSSDWRFCHGGTVSASECPVYASRIGTRYGGSSSNPGLPDMRGLFVRGSGRGNHLTNPNVNGNDQFGKPRLAVGCTGGYVGEVQKQQMSYHKHAGGFGEHGDAGAFGNTRRSNFVGTRKGLDWWDNRSYFTNDGYEIDPASQRNSKYTLNRPEDNRSYFTNDGYEIDPASQRNSKYTLNRPELIGNETRPWNISLNYIIKVK
>ID:QBQ78446.1 |[Escherichia phage vB_EcoM_KAW1E185]||_Escherichia_phage_vB_EcoM_KAW1E185_.gbk|putative long tail f..|1584|MK373781(164987):88268-89851:1 ^^ Escherichia phage vB_EcoM_KAW1E185, complete genome.|neighbours:ID:QBQ78445.1(1),ID:QBQ78447.1(1)|neighbour_genes:putative baseplate w..,putative fibritin|
MSNNTYQHVSNESRYVKFDPTDTNFPPEITDVQAAIAAISPAGVNGVPDASSTTKGILFLATEQEVIDGTNNTKAVTPATLATRLSYPNATETVYGLTRYSTNDEAIAGVNNESSITPAKFTVALNNAFETRVSTESSNGVIKISSLPQALAGADDTTAMTPLKTQQLAIKLIAQIAPSETTATESDQGVVQLATVAQVRQGTLREGYAISPYTFMNSSATEEYKGVIKLGTQSEVNSNNASVAVTGATLNGRGSTTSMRGVVRLTTTAGSQSGGDASSALAWNADVIHQRGGQTINGTLRINNTLTIASGGANITGTVNMTGGYIQGKRVVTQNEIDRTIPVGAIMMWAADSLPSDAWRFCHGGTVSASDCPLYASRIGTRYGGSSSNPGLPDMRGLFVRGSGRGSHLTNPNVNGNDQFGKPRLGVGCTGGYVGEVQKQQMSYHKHAGGFGEHDDSGAFGNTRRSNFVGTRKGLDWDNRSYFTNDGYEIDPASQRNSKYTLNRPELIGNETRPWNISLNYIIKVKE
> |[Tevenvirinae Escherichia_phage_vB_EcoM_KAW3E185]||_Escherichia_phage_vB_EcoM_KAW3E185.gb|hypothetical protein|1584|MK373782.1(170187):91655-93238:1 ^RAST2:fig|1198136.54.peg.171^ Tevenvirinae Escherichia_phage_vB_EcoM_KAW3E185|neighbours:(1),(1)|neighbour_genes:baseplate wedge subu..,Phage fibritin (wac)..|
MSNNNTYQHVSNESIYVEFDPTGSNFPDTVTNVQAALAAISPSGVNGVPEATTTTPGIIQIATPQEVIDGLDNSKAVTPATLNARLQYPNATETQYGLTRYATEDEAVTGTIDDASITPLKLNQKIDNVFQTKVSTEATNGVIKISTSAAALAGSDDTTAMTPLKTQQLAIKLISQIAPNNGDATESITGVVRLATVAQAQQGTLREGYAISPYTFMNSVASETNKGVVKLGTQTEVNSNNSSVVVTGATLNGRGATTSLRGVVRLTTQAGSQSGGDGSSALAWNADVIHQRGGQTINGTLRINNTLTVGSGGANITGNVNMTGGYIQGNRIVTQNELDRILPVGAITMWAADSLPSSDWRFCHGGTVSASECPVYASRIGTRYGGSSSNPGLPDMRGLFVRGSGRGNHLTNPNVNGNDQFGKPRLAVGCTGGYVGEVQKQQMSYHKHAGGFGEHDDSGAFGNTRRSNFVGTRKGLDWDNRSYFTNEGYEIDPASQRNSKYTMNRPELIGNETRPWNISLNYIIKVK
>ID:QBQ79220.1 |[Escherichia phage vB_EcoM_MM02]||_Escherichia_phage_vB_EcoM_MM02_.gbk|putative long tail f..|1584|MK373784(169201):93609-95192:1 ^^ Escherichia phage vB_EcoM_MM02, complete genome.|neighbours:ID:QBQ79219.1(1),ID:QBQ79221.1(1)|neighbour_genes:putative baseplate w..,putative fibritin|
MSNNNTYQHVSNESIYVEFDPTGSNFPDTVTNVQAALAAISPSGVNGVPEATTTTPGIIQIATPQEVIDGLDNSKAVTPATLNARLQYPNATETQYGLTRYATEDEAVTGTIDDASITPLKLNQKIDNVFQTKVSTEATNGVIKISTSAAALAGSDDTTAMTPLKTQQLAIKLISQIAPNNGDATESITGVVRLATVAQAQQGTLREGYAISPYTFMNSVASETNKGVVKLGTQTEVNSNNSSVVVTGATLNGRGATTSLRGVVRLTTQAGSQSGGDGSSALAWNADVIHQRGGQTINGTLRINNTLTVGSGGANITGNVNMTGGYIQGNRIVTQNELDRILPVGAITMWAADSLPSSDWRFCHGGTVSASECPVYASRIGTRYGGSSSNPGLPDMRGLFVRGSGRGNHLTNPNVNGNDQFGKPRLAVGCTGGYVGEVQKQQMSYHKHAGGFGEHDDSGAFGNTRRSNFVGTRKGLDWDNRSYFTNEGYEIDPASQRNSKYTMNRPELIGNETRPWNISLNYIIKVK
>ID:QBQ79489.1 |[Escherichia phage vB_EcoM_OE5505]||_Escherichia_phage_vB_EcoM_OE5505_.gbk|putative long tail f..|1551|MK373785(168756):89721-91271:1 ^^ Escherichia phage vB_EcoM_OE5505, complete genome.|neighbours:ID:QBQ79488.1(1),ID:QBQ79490.1(1)|neighbour_genes:putative baseplate w..,putative fibritin|
MSNNTYQHVSNESKYVKFDPTGSNFPGTVTTVQSALSKISNIGVNGIPDATMEVKGIAMIASEQEVLDGTNNSKIVTPATLATRLLYPNATETKYGLTRYSTNEETLKGSDNNSSITPQKLKYHTDDVFKNRYSSESSNGVIKISSTPAALAGVDDTTAMTPLKTQKLAIKLISQIAPSEDTATESVRGVVQLSTVAQIRQGTLREGYAISPYTFMNSVATHEYKGVIRLGTQTEINNNLGGVAVTGETLNGRGATGSMRGVVKLTTQAGIAPEGDSSGALAWNADVINTRGGQTINGSLNLDHLTANGIWSRGGMWKNGDQPVATERYASERVPVGTIMMFAGDSAPPGWIMCHGGTVSGDQFPDYRNVVGTRFGGDWNNPGVPDMRGLFVRGAGTGGHILNQRGQDGYGKDRLGVGCDGMHVGGVQAQQMSYHKHAGGWGEYNRSEGPFGASVYQGYLGTKKYADWDNASYFTNDGFELGGPRDALGTLNREGLIGYETRPWNISLNYIIKVHY
> |[Tevenvirinae _Escherichia_phage_vB_EcoM_PhAPEC2]||_Escherichia_phage_vB_EcoM_PhAPEC2.gb|Phage straight tail ..|1551|NC_024794.1(167318):92244-93794:1 ^RAST2:fig|1198136.124.peg.169^ Tevenvirinae _Escherichia_phage_vB_EcoM_PhAPEC2|neighbours:(1),(1)|neighbour_genes:baseplate wedge subu..,hypothetical protein|
MSNNTYQHVSNESVYVEFDPVGSNFDSSITNVQAALASISAYGVKGVPDASEAEKGVIQLATEQEVLDGFNSTKAVTPATLNARLQYPNASETQYGVTKYATQEEAIAGTLDTVSITPLKLNQTIDNTFSTRYSTETTNGVIKIATQTAALAGSDDTTAMTPLKTQQLAIKLISQIAPNNDPASESITGVVRLATVAQTRQGTLREGYAISPYTFMNSVATQEYKGVIRLGTQTEINSNLGDVAVTGETLNGRGATGSMRGVVKLTTQAGVAPEGDSSGALAWNADVINTRGGQTINGSLNLDHLTANGIWSRGGMWKNGDQPVATERYASERVPVGTIQMFAGDSAPPGWVLCHGGTISGDQFPDYRNVVGTRFGGDWNNPGIPDMRGLFVRGAGTGSHILNNRGQDGYGKDRLGVGCDGMHVGGVQAQQMSYHKHAGGWGEYQRHEAPFGASVYQGYLGTRKYSDWDNASYFTNDGFELGGHRDATGTLNREGLIGYETRPWNISLNYIIKVHY
>ID:QBQ79772.1 |[Escherichia phage vB_EcoM_R5505]||_Escherichia_phage_vB_EcoM_R5505_.gbk|putative long tail f..|1584|MK373786(167317):88812-90395:1 ^^ Escherichia phage vB_EcoM_R5505, complete genome.|neighbours:ID:QBQ79771.1(1),ID:QBQ79773.1(1)|neighbour_genes:putative baseplate w..,putative fibritin|
MSNNTYQHVSNESRYVKFDPTDTNFPPEITDVQAAIAAISPAGVNGVPDASSTTKGILFLATEQEVIDGTNNTKAVTPATLATRLSYPNATETVYGLTRYSTNDEAIAGVNNESSITPAKFTVALNNAFETRVSTESSNGVIKISSLPQALAGADDTTAMTPLKTQQLAIKLIAQIAPSETTATESDQGVVQLATVAQVRQGTLREGYAISPYTFMNSSATEEYKGVIKLGTQSEVNSNNASVAVTGATLNGRGSTTSMRGVVKLTTTAGSQSGGDASSALAWNADVIHQRGGQTINGTLRINNTLTIASGGANITGTVNMTGGYIQGKRVVTQNEIDRTIPVGAIMMWAADSLPSDAWRFCHGGTVSASDCPLYASRIGTRYGGSSSNPGLPDMRGLFVRGSGRGSHLTNPNVNGNDQFGKPRLGVGCTGGYVGEVQKQQMSYHKHAGGFGEHDDSGAFGNTRRSNFVGTRKGLDWDNRSYFTNDGYEIDPASQRNSKYTLNRPELIGNETRPWNISLNYIIKVKE
>ID:QBQ77181.1 |[Escherichia phage vB_EcoM_WFK]||_Escherichia_phage_vB_EcoM_WFK_.gbk|putative long tail f..|1551|MK373775(164590):87554-89104:1 ^^ Escherichia phage vB_EcoM_WFK, complete genome.|neighbours:ID:QBQ77180.1(1),ID:QBQ77182.1(1)|neighbour_genes:putative baseplate w..,putative fibritin|
MSNNTYQHVSNESVYVEFDPVGSNFDSSITNVQAALASISAYGVKGVPDASETEKGVIQLATEQEVLDGFNSTKAVTPATLNARLQYPNASETQYGVTKYATQEEAIAGTLDTVSITPLKLNQTIDNTFSTRYSTETTNGVIKIASQTAALAGSDDTTAMTPLKTQQLAIKLISQIAPNNDPASESITGVVRLATVAQTRQGTLREGYAISPYTFMNSVATQEYKGVIRLGTQAEINSNLGDVAVTGETLNGRGATGSIRGVVKLTTQAGIAPEGDSSGALAWNADVINTRGGQTINGSLNLDHLTANGIWSRGGMWKNGDQPVATERYASERVPVGTIQMFAGDSAPPGWVLCHGGTISGDQFPDYRNVVGTRFGGDWNNPGIPDMRGLFVRGAGTGSHILNNRGQDGYGKDRLGVGCDGMHVGGVQAQQMSYHKHAGGWGELQRHEAPFGASVYQGYLGTRKYSDWDNASYFTNDGFELGGPRDALGTLNREGLIGYETRPWNISLNYIIKVHY
>ID:QBQ76920.1 |[Escherichia phage vB_EcoM_WFL6982]||_Escherichia_phage_vB_EcoM_WFL6982_.gbk|putative long tail f..|1551|MK373774(164279):87554-89104:1 ^^ Escherichia phage vB_EcoM_WFL6982, complete genome.|neighbours:ID:QBQ76919.1(1),ID:QBQ76921.1(1)|neighbour_genes:putative baseplate w..,putative fibritin|
MSNNTYQHVSNESVYVEFDPVGSNFDSSITNVQAALASISAYGVKGVPDASETEKGVIQLATEQEVLDGFNSTKAVTPATLNARLQYPNASETQYGVTKYATQEEAIAGTLDTVSITPLKLNQTIDNTFSTRYSTETTNGVIKIASQTAALAGSDDTTAMTPLKTQQLAIKLISQIAPNNDPASESITGVVRLATVAQTRQGTLREGYAISPYTFMNSVATQEYKGVIRLGTQAEINSNLGDVAVTGETLNGRGATGSIRGVVKLTTQAGIAPEGDSSGALAWNADVINTRGGQTINGSLNLDHLTANGIWSRGGMWKNGDQPVATERYASERVPVGTIQMFAGDSAPPGWVLCHGGTISGDQFPDYRNVVGTRFGGDWNNPGIPDMRGLFVRGAGTGSHILNNRGQDGYGKDRLGVGCDGMHVGGVQAQQMSYHKHAGGWGELQRHEAPFGASVYQGYLGTRKYSDWDNASYFTNDGFELGGPRDALGTLNREGLIGYETRPWNISLNYIIKVHY
>ID:QBQ77673.1 |[Escherichia phage vB_EcoM_WFbE185]||_Escherichia_phage_vB_EcoM_WFbE185.gbk|putative long tail f..|1584|MK373778(170429):92751-94334:1 ^^ Escherichia phage vB_EcoM_WFbE185, complete genome.|neighbours:ID:QBQ77672.1(1),ID:QBQ77674.1(1)|neighbour_genes:putative baseplate w..,putative fibritin|
MSNNNTYQHVSNESIYVEFDPTGSNFPDTVTNVQAALAAISPSGVNGVPEATTTTPGIIQIATPQEVIDGLDNSKAVTPASLNARLQYPNATEIQYGLTRYATEDEAVAGAIDDASITPLKLNQKIDNVFQTKVSTEATNGVIKISTSAAALAGSDDTTAMTPLKTQQLAIKLISQIAPNNSDATESITGVVRLATVAQAQQGTLREGYAISPYTFMNSVASETNKGVVKLGTQTEVNSNNSSVVVTGATLNGRGATTSLRGVVRLTTQAGSQSGGDGSSVLAWNADVIHQRGGQTINGTLRINNTLTVGSGGANITGNVNMTGGYIQGNRIVTQNELDRILPVGAITMWAADSLPSSDWRFCHGGTVSASECPVYASRIGTRYGGSSSNPGLPDMRGLFVRGSGRGSHLTNPNVNGNDQFGKPRLGVGCTGGYVGEVQKQQMSYHKHAGGFGEHDDSGAFGNTRRSNFVGTRKGLDWDNRSYFTNDGYEIDPASQRNSKYTLNRPELIGNETRPWNISLNYIIKVK
>ID:YP_007004901.1 |[Escherichia phage wV7]||_Escherichia_phage_wV7_.gbk|short tail fiber|1551|NC_019505(166452):87607-89157:1 ^GeneID:14010695^ Escherichia phage wV7, complete genome.|neighbours:ID:YP_007004900.1(1),ID:YP_007004902.1(1)|neighbour_genes:baseplate wedge subu..,fibritin neck whiske..|
MSNNTYQHVSNESKYVKFDPAGSNFPDTVTTVQSALSKISNIGVNGIPDATMEVKGIAMIASEQEVLDGTNNSKIVTPATLATRLLYPNATETKYGLTRYSTNEETLEGSDNNSSITPQKLKYHTDDVFQNRYSSESSNGVIKISSTPAALAGVDDTTAMTPLKTQKLAIKLISQIAPSEDTASESVRGVVQLSTVAQTRQGTLREGYAISPYTFMNSVATQEYKGVIRLGTQSEINSNLGDVAVTGETLNGRGATGSMRGVVKLTTQAGIAPEGDSSGALAWNADVINTRGGQTINGSLNLDHLTANGIWSRGGMWKNGDQPVATERYASERVPVGTIMMFAGDSAPPGWIMCHGGTVSGDQYPDYRNTVGTRFGGDWNNPGIPDMRGLFVRGAGTGGHILNQRGQDGYGKDRLGVGCDGMHVGGVQAQQMSYHKHAGGWGEYQRHEAPFGASVYQGYLGTRKYADWDNASYFTNDGFELGGPRDALGTLNREGLIGYETRPWNISLNYIIKIHY
> |[Tevenvirinae Escherichia_virus_KFS-EC]||_Escherichia_virus_KFS-EC.gb|Phage straight tail ..|1404|MH560358.1(164715):23159-24562:1 ^RAST2:fig|1198136.83.peg.42^ Tevenvirinae Escherichia_virus_KFS-EC|neighbours:(1),(1)|neighbour_genes:Phage baseplate wedg..,hypothetical protein|
MNNTINHIKDDAQYVKFDPTGNWPSNIKNVQAALAAIQGFAIAGLPTATEETAGIAEIATQKEVDDGLDGTKIVTPKTLAVKLSRPDATKFVKGITRYANNDEAMGDTPNIAIGPDTLTHVFEKKKATETVQGTIKICSMDAAKIGSDDTMAVTPKKMHAAIAQIVPGLIPEQNTATESREGLVRLATSQQTLAGTIREGFAVSPYAFSNARANENQAGTVKIASSQQMIDGNDNTVVVSAQKFANTKATTGQFGVVKLTDNPGSGEANAALSANARVLPLSGGVVTGDVYRHSGGDGNQFTTKNEMDAWCMPIGAIILTAFNSNDHGAFKICNGQWLNKHQYPTLFARIGFTYGGDGGDHFAVPDMRGLVARGCDWGRGLDPGRGFGTYQDDTMQHMTGNFPVANRYRGWTGGAFTITGGQWSTNYKNGGGDDWGSIVNFDSARQVRTSGETRVKSLALNYVIRVQ
>ID:QDK04286.1 |[Escherichia virus VEc20]||_Escherichia_virus_VEc20_.gbk|vec20_156|1551|MN022785(167532):87014-88564:1 ^^ Escherichia virus VEc20, complete genome.|neighbours:ID:QDK04285.1(1),ID:QDK04287.1(1)|neighbour_genes:vec20_155,vec20_157|
MSNNTYQHVSNESKYVKFDPTGSNFPGTVTTVQSALSKISNIGVNGIPDATMEVKGIAMIASEQEVLDGTNNSKIVTPATLATRLLYPNATETKYGLTRYSTNEETLEGLDNNSSITPQKLKYHTDDVFQNRYSSESSNGVIKISSTPAALAGVDDTTAMTPLKTQKLAIKLISQIAPSEDTASESVRGVVQLSTVAQTRQGTLREGYAISPYTFMNSVATQEYKGVIRLGTQSEINSNLGDVAVTGETLNGRGATGSMRGVVKLTTQAGIAPEGDSSGALAWNADVINTRGGQTINGSLNLDHLTANGIWSRGGMWKNGDQPVATERYASERVPVGTIMMFAGDSAPPGWIMCHGGTVSGDQFPDYRNVVGTRFGGDWNNPGIPDMRGLFVRGAGTGGHILNQRGQDGYGKDRLGVGCDGMHVGGVQAQQMSYHKHAGGWGEYNRSEGPFGASVYQGYLGTRKYSDWDNASYFTNDGFELGGPRDAHGTLNREGLIGYETRPWNISLNYIIKVHY
>ID:VCU44409.1 |[Escherichia virus vB_Eco_mar005P1]|vB_Eco_mar005P1|_Escherichia_virus_vB_Eco_mar005P1_.gbk|putative short tail ..|1584|LR027390(167773):25780-27363:1 ^^ Escherichia virus vB_Eco_mar005P1 genome assembly, chromosome: 1.|neighbours:ID:VCU44407.1(1),ID:VCU44411.1(1)|neighbour_genes:baseplate wedge subu..,fibritin|
MSNNNTYQHVSNESIYVEFDPTGSNFPDTVTNVQAALAAISPSGVNGVPEATTTTPGIIQIATPQEVIDGLDNSKAVTPATLNARLQYPNATETQYGLTRYATEDEAVTGTIDDASITPLKLNQKIDNVFQTKVSTEATNGVIKISTSAAALAGSDDTTAMTPLKTQQLAIKLISQIAPNNSDATESITGVVRLATVAQAQQGTLREGYAISPYTFMNSVASETNKGVVKLGTQTEVNSNNSSVVVTGATLNGRGATTSLRGVVRLTTQAGSQSGGDGSSALAWNADVIHQRGGQTINGTLRINNTLTVGSGGANITGNVNMTGGYIQGNRIVTQNELDRILPVGAITMWAADSLPSSDWRFCHGGTVSASECPVYASRIGTRYGGSSSNPGLPDMRGLFVRGSGRGNHLTNPNVNGNDQFGKPRLAVGCTGGYVGEVQKQQMSYHKHAGGFGEHDDSGAFGNTRRSNFVGTRKGLDWDNRSYFTNEGYEIDPASQRNSKYTMNRPELIGNETRPWNISLNYIIKVK
>ID:VCU44416.1 |[Escherichia virus vB_Eco_mar005P1]|vB_Eco_mar006P2|_Escherichia_virus_vB_Eco_mar005P1_strain_vB_Eco_mar006P2_.gbk|putative short tail ..|1584|LR027387(167773):126675-128258:1 ^^ Escherichia virus vB_Eco_mar005P1 strain vB_Eco_mar006P2 genome assembly, chromosome: 1.|neighbours:ID:VCU44414.1(1),ID:VCU44418.1(1)|neighbour_genes:baseplate wedge subu..,fibritin|
MSNNNTYQHVSNESIYVEFDPTGSNFPDTVTNVQAALAAISPSGVNGVPEATTTTPGIIQIATPQEVIDGLDNSKAVTPATLNARLQYPNATETQYGLTRYATEDEAVTGTIDDASITPLKLNQKIDNVFQTKVSTEATNGVIKISTSAAALAGSDDTTAMTPLKTQQLAIKLISQIAPNNSDATESITGVVRLATVAQAQQGTLREGYAISPYTFMNSVASETNKGVVKLGTQTEVNSNNSSVVVTGATLNGRGATTSLRGVVRLTTQAGSQSGGDGSSALAWNADVIHQRGGQTINGTLRINNTLTVGSGGANITGNVNMTGGYIQGNRIVTQNELDRILPVGAITMWAADSLPSSDWRFCHGGTVSASECPVYASRIGTRYGGSSSNPGLPDMRGLFVRGSGRGNHLTNPNVNGNDQFGKPRLAVGCTGGYVGEVQKQQMSYHKHAGGFGEHDDSGAFGNTRRSNFVGTRKGLDWDNRSYFTNEGYEIDPASQRNSKYTMNRPELIGNETRPWNISLNYIIKVK
>ID:VCU43236.1 |[Escherichia virus vB_Eco_mar005P1]|vB_Eco_mar007P3|_Escherichia_virus_vB_Eco_mar005P1_strain_vB_Eco_mar007P3_.gbk|putative short tail ..|1584|LR027383(167651):48666-50249:1 ^^ Escherichia virus vB_Eco_mar005P1 strain vB_Eco_mar007P3 genome assembly, chromosome: 1.|neighbours:ID:VCU43235.1(1),ID:VCU43237.1(1)|neighbour_genes:baseplate wedge subu..,fibritin|
MSNNNTYQHVSNESIYVEFDPTGSNFPDTVTNVQAALAAISPSGVNGVPEATTTTPGIIQIATPQEVIDGLDNSKAVTPATLNARLQYPNATETQYGLTRYATEDEAVTGTIDDASITPLKLNQKIDNVFQTKVSTEATNGVIKISTSAAALAGSDDTTAMTPLKTQQLAIKLISQIAPNNSDATESITGVVRLATVAQAQQGTLREGYAISPYTFMNSVASETNKGVVKLGTQTEVNSNNSSVVVTGATLNGRGATTSLRGVVRLTTQAGSQSGGDGSSALAWNADVIHQRGGQTINGTLRINNTLTVGSGGANITGNVNMTGGYIQGNRIVTQNELDRILPVGAITMWAADSLPSSDWRFCHGGTVSASECPVYASRIGTRYGGSSSNPGLPDMRGLFVRGSGRGNHLTNPNVNGNDQFGKPRLAVGCTGGYVGEVQKQQMSYHKHAGGFGEHDDSGAFGNTRRSNFVGTRKGLDWDNRSYFTNEGYEIDPASQRNSKYTMNRPELIGNETRPWNISLNYIIKVK
>ID:VCU43944.1 |[Escherichia virus vB_Eco_mar005P1]|vB_Eco_mar008P4|_Escherichia_virus_vB_Eco_mar005P1_strain_vB_Eco_mar008P4_.gbk|putative short tail ..|1584|LR027386(167773):31447-33030:1 ^^ Escherichia virus vB_Eco_mar005P1 strain vB_Eco_mar008P4 genome assembly, chromosome: 1.|neighbours:ID:VCU43943.1(1),ID:VCU43945.1(1)|neighbour_genes:baseplate wedge subu..,fibritin|
MSNNNTYQHVSNESIYVEFDPTGSNFPDTVTNVQAALAAISPSGVNGVPEATTTTPGIIQIATPQEVIDGLDNSKAVTPATLNARLQYPNATETQYGLTRYATEDEAVTGTIDDASITPLKLNQKIDNVFQTKVSTEATNGVIKISTSAAALAGSDDTTAMTPLKTQQLAIKLISQIAPNNSDATESITGVVRLATVAQAQQGTLREGYAISPYTFMNSVASETNKGVVKLGTQTEVNSNNSSVVVTGATLNGRGATTSLRGVVRLTTQAGSQSGGDGSSALAWNADVIHQRGGQTINGTLRINNTLTVGSGGANITGNVNMTGGYIQGNRIVTQNELDRILPVGAITMWAADSLPSSDWRFCHGGTVSASECPVYASRIGTRYGGSSSNPGLPDMRGLFVRGSGRGNHLTNPNVNGNDQFGKPRLAVGCTGGYVGEVQKQQMSYHKHAGGFGEHDDSGAFGNTRRSNFVGTRKGLDWDNRSYFTNEGYEIDPASQRNSKYTMNRPELIGNETRPWNISLNYIIKVK
>ID:VCU44837.1 |[Escherichia virus vB_Eco_mar005P1]|vB_Eco_mar009P5|_Escherichia_virus_vB_Eco_mar005P1_strain_vB_Eco_mar009P5_.gbk|putative short tail ..|1584|LR027391(167658):96677-98260:-1 ^^ Escherichia virus vB_Eco_mar005P1 strain vB_Eco_mar009P5 genome assembly, chromosome: 1.|neighbours:ID:VCU44836.1(-1),ID:VCU44838.1(-1)|neighbour_genes:fibritin,baseplate wedge subu..|
MSNNNTYQHVSNESIYVEFDPTGSNFPDTVTNVQAALAAISPSGVNGVPEATTTTPGIIQIATPQEVIDGLDNSKAVTPATLNARLQYPNATETQYGLTRYATEDEAVTGTIDDASITPLKLNQKIDNVFQTKVSTEATNGVIKISTSAAALAGSDDTTAMTPLKTQQLAIKLISQIAPNNSDATESITGVVRLATVAQAQQGTLREGYAISPYTFMNSVASETNKGVVKLGTQTEVNSNNSSVVVTGATLNGRGATTSLRGVVRLTTQAGSQSGGDGSSALAWNADVIHQRGGQTINGTLRINNTLTVGSGGANITGNVNMTGGYIQGNRIVTQNELDRILPVGAITMWAADSLPSSDWRFCHGGTVSASECPVYASRIGTRYGGSSSNPGLPDMRGLFVRGSGRGNHLTNPNVNGNDQFGKPRLAVGCTGGYVGEVQKQQMSYHKHAGGFGEHDDSGAFGNTRRSNFVGTRKGLDWDNRSYFTNEGYEIDPASQRNSKYTMNRPELIGNETRPWNISLNYIIKVK
>ID:AUV57510.1 |[Klebsiella phage KP1]||_Klebsiella_phage_KP1_.gbk|straight tail fiber|1347|MG751100(167989):78750-80096:1 ^^ Klebsiella phage KP1, complete genome.|neighbours:ID:AUV57509.1(1),ID:AUV57511.1(1)|neighbour_genes:hypothetical protein,hypothetical protein|
MAQNNYNHYSDLAKYTIFDPTNTQWPVAIKDVQSALELIGSWARTDTGLPVASPTVAGVIRTATQAEVDAGTIGNAAVTPATLKSTVTRPEATTTVLGLTRYATNTEAAALTAGNRTITAAALGHVFKTVKAQENVDGTVRLTTAAQAQAGTDETTAVTPKRVVEMIGKFSVSPPSYTSATESNLGLVRVATQAQVAAGAVHDGYAVTPKTFMASKASDSVFGIVKFAKDSDVASATSNNLAVTPKSLQALKSTKDKYGLTRLSGSPTTDASLAAAATDAVFKTRRINGKTLDNDITITNNDINCYTRQESDGRYMPAGTRVGNVTWVEGQSWISRGATFTCNAPWEASSKLALNVNVKFERNNDGYDNRIFKFVLIVNGSQWGGELTLNIENTKGGRNGHSWRFEAYASSNFFFNNIPPNATVQIRPTEDSRIIFYDCMLTFCTNRP
>ID:APD20558.1 |[Klebsiella phage KPV15]|KPV15|_Klebsiella_phage_KPV15_.gbk|straight tail fiber ..|1128|KY000080(167034):99449-100576:1 ^^ Klebsiella phage KPV15, complete genome.|neighbours:ID:APD20557.1(1),ID:APD20559.1(1)|neighbour_genes:baseplate wedge subu..,neck whiskers protei..|
MAQNNYNHYSDLAKYTIFDPTNTQWPVAIKDVQSALELIGSWARTDTGLPVASPTVAGVIRTATQAEVDAGTIGNAAVTPATLKSTVTRPEATTTVLGLTRYATNTEAAALTAGNRTITAAALGHVFKTVKAQENVDGTVRLTTAAQAQAGTDETTAVTPKRVVEMIGKFSVSPPSYTSATESNLGLVRVATQAQVAAGAVHDGYAVTPKTFMASKASDSVFGIVKFAKDSDVASATSNNLAVTPKSLQALKSTKDKYGLTRLSGSPTTDASLAAAATDAVFKTRRINGKTLDNDITITNNDINCYTRQESDGRYMPAGTRVGNVTWVEGQSWISRGATFTCNAPWEASSRLALNVNVKLSVTTTDMTIVFSDLL
> |[Tevenvirinae Klebsiella_phage_Marfa]||_Klebsiella_phage_Marfa.gb|Phage straight tail ..|1356|MN044033.1(168532):87151-88506:1 ^RAST2:fig|1198136.82.peg.178^ Tevenvirinae Klebsiella_phage_Marfa|neighbours:(1),(1)|neighbour_genes:hypothetical protein,hypothetical protein|
MAQNNFQHYSDLAEYTIFKPANTDWPASVDNVQKALSMIGDWSRTDVGLPVATPTTPGIVAIATQSEVDAGKVTNKFVSPATLKSVITRPDATTAVKGLTRYATNAEAAGFAIGNAAIVPSALGHVFTNVTATETRFGTIKRATYDMGQAGTDDTTAVTPKRVVEMIAAHSANPPSYTMATETNLGLVKLATSAQIQQGTLGDGYAISPKGLLGAKASESKFGVIRLSTASETAAGTLDSVAVSPKQLMALRGSTSQYGLVQLSGVPQSGQTAARADAVVFKTTTVNGKPLSGNITLSAGDVNAWSKGEADNRFMPKDRMVGNITRIEGATYLNYRGNNGSPDTWYCQSPWEGFSTVGMNVVCKFERNYDGGDNRIFQFYVRVNGQRQGGILTLNIENTKGGRNGHSWRFEAYASGNFRFGNIPPGARVDLEPVQWHRVLHVDVLATFCTN
>ID:YP_009194451.1 |[Klebsiella phage Matisse]||_Klebsiella_phage_Matisse_.gbk|short tail fiber pro..|1386|NC_028750(176081):119890-121275:1 ^GeneID:26613390^ Klebsiella phage Matisse, complete genome.|neighbours:ID:YP_009194450.1(1),ID:YP_009194452.1(1)|neighbour_genes:baseplate wedge subu..,whisker protein|
MSNNTINHVSDKSIYVTFDPTGTDWPDTITNVQDALEKIGSWARTDTGLPIATTSVRGIAQIATEADIDAGTDNNKIVTPKLLAYRMQNPKASQTVWGYTKYSTDAESTTVTNDASSITPRSLNYVFNNRKGTESVWGSSKIATTAQAVAGTDNTVTMTPLKVKQAIASLVPVQSSATESSQGLVQLATVAQVQAGTIREGYAISPYTFIRLTATESNLGVIRIASQAEANAGTDDTKAITAKKLINTRATGSQFGVVKLATTVGYVANTALSSNAAVLPSDRNAVINGSLYENSAIYNNKYQTWTDLDWHFPVGAIVMTGFQTDHGSLYICDGRSLNKNNYPLLFERIGYTFGGGGDWFNLPDCRGVAVRGHDRGRGLNPNRGYGTYEGDMLGWHEHPLQLIYQNGGNIPKWQAVYELKSAEKNDQSARVFDASITKATGVGGEETRMKNIALNYVIRTQ
>ID:AWY07059.1 |[Klebsiella phage Mineola]||_Klebsiella_phage_Mineola_.gbk|short tail fibers pr..|1347|MH333064(166130):87957-89303:1 ^^ Klebsiella phage Mineola, complete genome.|neighbours:ID:AWY07058.1(1),ID:AWY07060.1(1)|neighbour_genes:baseplate wedge subu..,fibritin neck whiske..|
MAQNNYNHYSDLAKYTIFDPTNTQWPVAIKDVQSALELIGSWARTDTGLPVASPTVAGVIRTATQAEVDAGTIGNAAVTPATLKSTVTRPEATTAVLGLTRYATNTEAAALTAGNRTITAAALGHVFKTVKAQENVDGTVRLTTAAQAQAGTDETTAVTPKRVVEMIGKFSVSPPSYTSATESNLGLVRVATQAQVAAGAVHDGYAVTPKTFMASKASDSVFGIVKFAKDSDVASATSNNLAVTPKSLQALKSTKDKYGLTRLSGSPTTDASLAAAATDAVFKTRRINGKTLDNDITITNNDINCYTRQESDGRYMPAGTRVGNVTWVEGQSWISRGATFTCNAPWEASSRLALNVNVKFERNNDGYDNRIFRFVVIVNGSQWGGELTLNIENTKGGRNGHSWRFEAYASSNFFFNNIPPNATVQIRPTEDSRIIFYDCMLTFCTNRP
>ID:YP_009607400.1 |[Klebsiella phage Miro]||_Klebsiella_phage_Miro_.gbk|short tail fiber pro..|1386|NC_041981(176055):120100-121485:1 ^GeneID:40083409^ Klebsiella phage Miro, complete genome.|neighbours:ID:YP_009607399.1(1),ID:YP_009607401.1(1)|neighbour_genes:baseplate to short t..,neck whisker protein|
MSNNTINHVSDKSIYVTFDPTGTDWPDTITNVQDALEKIGSWARTDTGLPIATTSVRGIAQIATEADIDAGTDNNKIVTPKLLAYRMQNPKASQTVWGYTKYSTDAESTTLTNDASSITPRSLNYVFNNRKGTESVWGSSKIATTAQAVAGTDNTVTMTPLKVKQAIASLVPVQSSATESSQGLVQLATVAQVQAGTIREGYAISPYTFIRLTATESNLGVIRIASQAEANAGTDDTKAITAKKLINTRATGSQFGVVKLATTVGYVANTALSSNAAVLPSDRNAVINGSLYENSAIYNNKYQTWTDLDWHFPVGAIVMTGFQTDHGSLYICDGRSLNKNNYPLLFERIGYTFGGGGDWFNLPDCRGVAVRGHDRGRGLNPNRGYGTYEGDMLGWHEHPLQLIYQNGGNIPKWQAVYELKSAEKNDQSARVFDASITKATGVGGEETRMKNIALNYVIRTQ
> |[Tevenvirinae _Klebsiella_phage_PKO111]||_Klebsiella_phage_PKO111.gb|hypothetical protein|1341|NC_031095.1(168758):22151-23491:1 ^RAST2:fig|1198136.84.peg.43^ Tevenvirinae _Klebsiella_phage_PKO111|neighbours:(1),(1)|neighbour_genes:baseplate wedge subu..,hypothetical protein|
MAQNNYNHYSDLAKYTIFDPTNTQWPVAIKDVQSALELIGSWARTDTGLPVASPTVAGVIRTATQAEVDAGTIGNAAVTPATLKSTVTRPEATTAVLGLTRYATNTEAAALTAGNRTITAAALGHVFKTVKAQENVDGTVRLTTAAQAQAGTDETTAVTPKRVVEMIGKFSVSPPSYTSATESNLGLVRVATQAQVAAGAVHDGYAVTPKTFMASKASDSVFGIVKFAKDSDVASATANNLAVTPKSLQALKSTKDKYGLTRLSGSPTTDASLAAAATDAVFKTRKINGKTLDNDITITNNDINCYTRPESDGRYMPAGTRVGNITWVEGGTYIPAGNWFGCNSPYEATSRLALTLTIKFQRNNDGYDNRIWRFRITVNGENRGEHTLNIENTKGGRNGHSWRFEGYATGSYIINDVPPNARVQIEPFENIRGDNYSASLTFCTNR
>ID:YP_009288847.1 |[Klebsiella phage vB_KpnM_KpV477]||_Klebsiella_phage_vB_KpnM_KpV477_.gbk|putative short tail ..|1341|NC_031087(168272):91954-93294:1 ^GeneID:29067151^ Klebsiella phage vB_KpnM_KpV477, complete genome.|neighbours:ID:YP_009288846.1(1),ID:YP_009288848.1(1)|neighbour_genes:putative baseplate w..,putative fibritin ne..|
MAQNNYNHYSDLAKYTIFDPANTQWPVATKDVQSALALIGSWARTDTGLPAASPTVAGIIRTATQAEVEAGTVGNAAVTPATLKSTITRPEATTAILGLTRYATNTEAAALTAANRTITAAALGHVFKTVKAQENVDGTVRLTTAAQAQAGTDETTAVTPKRVVEMIGKFSVNPPTYTSATESNLGLVRVATQAQVAAGAVHDGYAVTPKTFMASKASDSVFGIVKFAKDSDVASATANNLAVTPKSLQALKSTKDKYGLTRLSGSPTTDASLAAAATDAVFKTRKINGKTLDNDITITNNDINCYTRPESDGRYMPAGTRVGNITWVEGGTYIPAGNWFGCNSPYEATSRLALTLTIKFQRNNDGYDNRIWRFRITVNGENRGEHTLNIENTKGGRNGHSWRFEGYATGSYIINDVPPNARVQIEPFENIRGDNYSASLTFCTNR
>ID:AUO78876.1 |[Klebsiella phage vB_Kpn_F48]||_Klebsiella_phage_vB_Kpn_F48.gbk|straight tail fiber|1356|MG746602(170764):146726-148081:-1 ^^ Klebsiella phage vB_Kpn_F48, complete genome.|neighbours:ID:AUO78875.1(-1),ID:AUO78877.1(-1)|neighbour_genes:neck whiskers protei..,baseplate wedge subu..|
MAQNNFQHYSDLAEYTIFKPANTDWPDSVDNVQKALSMLGDWSRTDVGLPIASPTTPGIVAIATQPEVDAGVITNKFVSPATLKSVITRPDATTTVKGLTRYATNAEAAGFAIGNAAIVPSALGHVFTNVTANETRFGTIKRATYDMGQAGTDDTTAVTPKRVVEMIAAHSANPPSYTMATETNLGLVKLATSAQIQQGTLGDGYAISPKGLLGAKASESKFGVIRLSTASETAAGTLDSVAVSPKQLMALRGSTSQYGLVQLSGVPQSGQTAARADAVVFKTTTVNGKPLSGNITLGAGDVNAWSKGEADNRFMPKDRMVGNITRIEGATYLNYRGNNGSPDTWYCQSPWEGSSTVGMNVVCKFERNNDGGDNRIFQFYVRVNGQRQGGMLTLNIENTKGGRNGHSWRFEAYASGNFRFGNIPPGARVDIEPVQWHRVLHVDVLATFCTN
> |[Tevenvirinae Morganella_phage_vB_MmoM_MP1]||_Morganella_phage_vB_MmoM_MP1.gb|hypothetical protein|1317|NC_031020.1(163201):84279-85595:1 ^RAST2:fig|1198136.47.peg.165^ Tevenvirinae Morganella_phage_vB_MmoM_MP1|neighbours:(1),(1)|neighbour_genes:hypothetical protein,hypothetical protein|
MQNTYKHISDKSLFVTFDPTGSGFPESVTNVQDALSKIGPWALSDNGLPKASETVEGIIRLSTQKEVDDGISDNTAVTPKTLAERLNHPEASETVLGLTQYATNTEALSGLLTNRSIVASSLDYVLNTRTSTESKTGTIKISTGLQAEAGEDDTTAMTPKKVKQAINKLTPSIGIATETNTGTVTLATAGIAQAGTAHDGVAISPKIFVSARATDTKVGTTKIANTTEAKDKSNNTVVLSPKALQEIKGSNTEFGLIKLSETISNDANTALSSKAQVVFKNFTVNGKPLQGNGITLTASDLNTWTKQEADARYMRSDSASMGVFFDVWPINKDYYRAYWRDFREIGRSTCPGKFRNLQFNLNITNSSDLRPLQMKIFKNGQQIHFYEYFAKYMNYAPIMPRIMIPGSYNSGDVISAQINCNSGNNMIMNITTCELIYS
>ID:YP_009211602.1 |[Pectobacterium bacteriophage PM2]||_Pectobacterium_bacteriophage_PM2.gbk|short tail fiber pro..|1563|NC_028940(170286):93918-95480:1 ^GeneID:26638074^ Pectobacterium bacteriophage PM2, complete genome.|neighbours:ID:YP_009211601.1(1),ID:YP_009211603.1(1)|neighbour_genes:baseplate wedge subu..,fibritin neck whiske..|
MSTNTIRHVSDESSYKIFNPAGTGFPPTITNVQDALASINPQAVNGIPNATQATIGISRFGTQAEIDAGVLTTVGVSPATLKSAVTRPPATTTVSGLTRYATSPESIAGTIDNAAIVPSGLKAALDNRTAIILNTQATELTMGVGKISTQVAALAGVDDLTIMTPKKVAIAIAAATATLPVYSNATTTNSGLVRIATSGEVQAGTLDTGVAVSPAGLRNFISTTARRGIIQLATLQEVSDGVNNDKAITPATLLGRTGSTIRLGVVKLTTTAGVGDSSTALAYNADVIHQRGGQTITGNLNIIGSLEIDRLIVHGSGEFTESLNVRGNLTQNSKQVVTIDMLGSAVPIGFIGMWGTNAPLEPGWRDLDGWAGYLGDPNYAKLQSLYPTGLPDARGLFMRGAGVGKHITDETGTDAKGKNKLGNGCGGGVVGTVQPQMLRKHKHIVPWGEHWGGPFGNSAYGGREGSHSTDHDNVWYFSNDGEEIEPAIHRGPGNTLNTEGLMGDENRPWNMSIRYIIKVQ
>ID:QBP35502.1 |[Phage NC-G]||_Phage_NC-G.gbk|short tail fiber pro..|1527|MK310184(170164):31765-33291:1 ^^ Phage NC-G, complete genome.|neighbours:ID:QBP35501.1(1),ID:QBP35503.1(1)|neighbour_genes:baseplate wedge tail..,neck whiskers protei..|
MSTNTLKHISDKSEFKSFDPTGSNFPPDITNVQEALAAISLIGVTGNVPSATETSQGIIRLATTQEVMDGLDAYSAVTPATLKARLDIPTQATETYVGITRYATNAEAIAGTEPQAAIVATSLKAVMDYTFENRLSTENATGVIKISTTPAALAGTDDTTAMTPLKVSQAIGAATAALPVYSTATTTNEGLVRLATNAEVGNGNLSVGIAISPAGLATLTSTESRSGIIKLAGWDMVSNGTDHTAAVTPASLLARTGNTGRIGLVRLTTTVGQGDGNTALAYNANVISTSGGEIWGTLNVNGALRRNGVDVVTHDQLSDSVPVGTICMWGGHEGNIPGKWRACVGGTYTGGAYLNAVGGRWGWWGAIPDFRGLYPRGANMVGGYSEGEVNPHIAGNRGEDGKGKARLGNGVGSFPQSSVQAQALRYHKHAGGFGEHDNYGAFGNTANSGYVGTRKGLDWDNRSYYTNEGFETTEPWNRDGHTTLNSEGLIANETRPWTMSVLFIIKVE
> |[Tevenvirinae _Proteus_phage_phiP4-3]||_Proteus_phage_phiP4-3.gb|Phage straight tail ..|1344|MG696114.1(167849):76808-78151:-1 ^RAST2:fig|1198136.86.peg.119^ Tevenvirinae _Proteus_phage_phiP4-3|neighbours:(-1),(-1)|neighbour_genes:hypothetical protein,hypothetical protein|
MQNTYKHISDSSSFVTFNPANTQWDQSIKDVQTALSKIGSWAMIGKGLPISTETLNGIIRTATRDEVLKGLGSGAVTPKYLEERLAHPQATESVLGLTKYANNSETLAGSINNKAVVPTGLKHTLDSRTSTEGRTGLIKISSLAAAAQGIDDTTAMTPKKVKHAINQLSPSYGVATEKNSGTVNIASIGQVAQGQAHDGIAVSPKGFISTRATETQVGTTKIANVAQTKAMTDGTVVISPKNLAQLKASDSEFGLVKTTTTIGNSGANLALSPMAPVVPNTRTVNNKPLTGNISLNYDDVGAYSKSQVWTKTESDARYMPKTDIPKQSFYTYFDAWDLGGKYPIGRGGYWADIGQTRLPFGEYTRLQFNLTLKNTSDLRPFVLRIWQNGTLIKEHSRFIGYPNNYDFTDRLLINGKFKAGDIIRAEATANGGPNYRYNLSTWYLLFT
> |[Tevenvirinae _Proteus_phage_vB_PmiM_Pm5461]||_Proteus_phage_vB_PmiM_Pm5461.gb|hypothetical protein|1347|NC_028762.1(161989):85155-86501:1 ^RAST2:fig|1198136.85.peg.157^ Tevenvirinae _Proteus_phage_vB_PmiM_Pm5461|neighbours:(1),(1)|neighbour_genes:hypothetical protein,hypothetical protein|
MMQNTYKHISDSSSFVTFNPVGTQWDQSIKDVQTALSKIGSWAMIGKGLPISTETLNGIIRTATRDEVLKGQGSGAVTPKYLEERLAHPQATETVLGLTKYANNSETLAGTLNNKAVVPTGLKHTLDSRTSTEGRTGLIKISSLSAAAQGVDDTTAMTPKKVKHAINQLSPSYGIATEKNSGTVNIASLGQVAQGQAHDGIAVSPKGFISTRASESQIGTTKIATVAQTKALSDASLVVSPKNLGQLKASESEFGLVKTTTTIGNTGANLALSPMAPVVPTSRTINNKPLTGNIVLNSDDVGSYSKSQVWTKSESDERYMPKTDIPKQSFYTYFDAWQLEGHYPIGRGGYWAELGKTRLPFGEYTRLQFNMTINNTRDLRPFVMKIYKNDEVIKEYSRFVGYPNNYSFTDRLLINGKFKAGDVIRAEATANGGPNYSYNFKTWYLLFT
> |[Tevenvirinae _Pseudomonas_phage_PspYZU05]||_Pseudomonas_phage_PspYZU05.gb|hypothetical protein|1524|KY971610.1(166442):83486-85009:1 ^RAST2:fig|1198136.88.peg.125^ Tevenvirinae _Pseudomonas_phage_PspYZU05|neighbours:(1),(1)|neighbour_genes:Phage baseplate wedg..,Phage fibritin (wac)..|
MSNTIEHISDEAKYVEFNPNGTSFPISITNVQAALAALNPVAVQGVQLATTAVAGSIRIATQTEVDAGVSNSTAVTPSTLKSAILKPPASYTGAGVIRIATQTEANAGAIDTAVIVPKTMAVAISNAINVRATESVFGTIKLSNEAAAKAGVDDTTAMTPLKTRMAIAAATSILPAWGAASETVQGVVYLATAAQTAAGTLRDGYAVSPYGLAKLVASETKRGLAQIANSAEIAAGTDTTKYVTPSSLLLRTGNTSRIGLVKLSNVVGTGDANTALSPLADIMHTRGGQSVAGTTTLQTLNVTNINYNGKQVATTDMIKDSVPVGAIYIWPSASLPSIDYLICDGRTLSRLDYPDLFTRIGYTYGGSGLSFKIPDMRGMFVRGTGTSQAILDARATDNKGKEGLGVGCSGGNLGEVQSQQVRYHKHDSGWGEYPSNRSQARNGISMTRGFQGAKKHDWDNYKYFTNDGYEVDSEGTRDSIGTMNSRNLIGKENRPWNISMNYIIKVK
>ID:YP_009615636.1 |[Salmonella phage Melville]||_Salmonella_phage_Melville_.gbk|short tail fibers pr..|1425|NC_042044(159323):81809-83233:1 ^GeneID:40092111^ Salmonella phage Melville, complete genome.|neighbours:ID:YP_009615635.1(1),ID:YP_009615637.1(1)|neighbour_genes:baseplate wedge subu..,wac-like collar fibe..|
MQNNTLKHISDESKYVTFDPTNSGFNENITNVQDALSAISVDGISGVPQATETVAGKARIATQLEVDAGVSADTFITPATLSYRMQRPEASTTVLGVTQYATDEEAIAGTATNRTIVASSLKATIDNVFTVRTSTETSNGVLKISSTPAAQAGVDDTTAMTPLKTKQAIAAATALIPAWGPATESEQGVVRLATLSQLRDPNIRDGYSVSPFTLNQWQSTESNLGAIKLATSGHMDGGSDHTTAVTPYRFASTRATTGRAGTTILSNDLNGDGSKALSANSAVLPSNRAAVSAGVYEHDTAADNKYMTRNNLKAYLPVGTMTLAAYNYDTGNCLKCNGRWLNKHQWPELFAVIGFTYGGDWGDNFAIPDMRGLVPRGFDDGRGLDPGRGFGSYQEDTMQQITAGWTMDDQAVTSNYPPSGACEARDYGSVNYDAGSDDRKWRGFRMYFDSARQTRVSHETRQKNLALNYVIVAR
>ID:YP_007501189.1 |[Salmonella phage vB_SenMS16]||_Salmonella_phage_S16_.gbk|short tail fiber|1425|NC_020416(160221):79770-81194:1 ^GeneID:14675390^ Salmonella phage S16, complete genome.|neighbours:ID:YP_007501188.1(1),ID:YP_007501190.1(1)|neighbour_genes:baseplate wedge subu..,fibritin neck whiske..|
MQNNTLKHISDESKYVTFDPTNSGFNENITNVQDALSAISVDGISGVPQATETVAGKARIATQLEVDAGVSADTFITPATLSYRMQRPEASTTVLGVTQYATDEEAIAGTATNRTIVASSLKATIDNVFTVRTSTETSNGVLKISSTPAAQAGVDDTTAMTPLKTKQAIAAATALIPAWGPATESEQGVVRLATLSQLRDPNIRDGYSVSPFTLNQWQSTESNLGAIKLATSGHMDGGSDHTTAVTPYRFASTRATTGRAGTTILSNDLNGDGSKALSANSAVLPSNRAAVSAGVYEHDTAADNKYMTRNNLKAYLPVGTMTLAAYNYDTGNCLKCNGRWLNKHQWPELFAVIGFTYGGDWGDNFAIPDMRGLVPRGFDDGRGLDPGRGFGSYQEDTMQQITAGWTMDDQAVTSNYPPSGACEARDYGSVNYDASSDDRKWRGFRMYFDSARQTRVSHETRQKNLALNYVIVAR
> |[Tevenvirinae _Salmonella_phage_STML-198]||_Salmonella_phage_STML-198.gb|Phage straight tail ..|1425|NC_027344.1(158099):121915-123339:1 ^RAST2:fig|1198136.87.peg.230^ Tevenvirinae _Salmonella_phage_STML-198|neighbours:(1),(1)|neighbour_genes:Phage baseplate wedg..,hypothetical protein|
MQNNTLKHISDESKYVTFDPTNSGFNENITNVQDALSAISVDGISGVPQATETVAGKARIATQLEVDAGVSADTFITPATLSYRMQRPEASTTVLGVTQYATDEEAIAGTATNRTIVASSLKATIDNVFTVRTSTETSNGVLKISSTPAAQAGVDDTTAMTPLKTKQAIAAATALIPAWGPATESEQGVVRLATLSQLRDPNIRDGYSVSPFTLNQWQSTESNLGAIKLATSGHMDGGSDHTTAVTPYRFASTRATTGRAGTTILSNDLNGDDSKALSANSAVLPSNRAAVSAGVYEHDTAADNKYMTRNNLKAYLPVGTMTLAAYNYDTGNCLKCNGRWLNKHQWPELFAVIGFTYGGDWGDNFAIPDMRGLVPRGFDDGRGLDPGRGFGSYQEDTMQQITAGWTMDDQAVTSNYPPSGACEARDYGSVNYDAGSDDRKWRGFRMYFDSARQTRVSHETRQKNLALNYVIVAR
> |[Tevenvirinae Salmonella phage STP4-a]||_Salmonella_phage_STP4-a.gb|Phage straight tail ..|1425|NC_026607.2(159914):80849-82273:1 ^RAST2:fig|1198136.48.peg.160^ Tevenvirinae Salmonella phage STP4-a|neighbours:(1),(1)|neighbour_genes:Phage baseplate wedg..,hypothetical protein|
MQNNTLKHISDESKYVTFDPTNSGFNENITNVQDALSAISVDGISGVPQATETVAGKARIATQLEVDAGVSADTFITPATLSYRMQRPEASTTVLGVTQYATDEEAIAGTATNRTIVASSLKATIDNVFTVRTSTETSNGVLKISSTPAAQAGVDDTTAMTPLKTKQAIAAATALIPAWGPATESEQGVVRLATLSQLRDPNIRDGYSVSPFTLNQWQSTESNLGAIKLATSGHMDGGSDHTTAVTPYRFASTRATTGRAGTTILSNDLNGDGSKALSANSAVLPSNRAAVSAGVYEHDTAADNKYMTRNNLKAYLPVGTMTLAAYNYDTGNCLKCNGRWLNKHQWPELFAVIGFTYGGDWGDNFAIPDMRGLVPRGFDDGRGLDPGRGFGSYQEDTMQQITAGWTMDDQAVTSNYPPSGACEARDYGSVNYDASSDDRKWRGFRMYFDSARQTRVSHETRQKNLALNYVIVAR
> |[Tevenvirinae Salmonella_phage_vB_SnwM_CGG4-1]||_Salmonella_phage_vB_SnwM_CGG4-1.gb|Phage straight tail ..|1425|NC_031065.1(159878):76722-78146:1 ^RAST2:fig|1198136.78.peg.156^ Tevenvirinae Salmonella_phage_vB_SnwM_CGG4-1|neighbours:(1),(1)|neighbour_genes:Phage baseplate wedg..,hypothetical protein|
MQNNTLKHISDESKYVTFDPAGSGFNQTITNVQDALSAISADGITGVPLATETVAGKARIATQLEVDAGVSTDTIITPATLSYKLQRPEASTTVLGVTQYATDEEAIAGIATNRTIVASSLKATIDNVFTVRVATESANGVMKISSTPAAQAGVDDTTAMTPLKTKQAIAAATALIPAWGPATESEQGVVRLATLPQLRDPGIRDGYSVSPFTLNQWQATESNLGAIKLSNAGQMDAGNDHTTAVTPWRFASTRATTGRAGTTILSNDLNGDGSKALSANSAVLPSNRAAVSAGVYEHDTAADNKYMTRNNLKSYLPVGTMTLAAYNYDTGNCLKCNGRWLNRHQWPELFAVIGFTYGGDWGDNFAIPDMRGLVPRGFDDGRGLDPGRGFGSYQEDTMQRITAGWTMDDQAVTSNYPPSGACEARDYGSVNYDAGSDDRRWRGFRMYFDSARQTRVSHETRQKNLALNYVIVAR
> |[Tevenvirinae Serratia phage PS2]||_Serratia_phage_PS2.gb|hypothetical protein|1347|KJ025957.1(167266):88656-90002:1 ^RAST2:fig|1198136.49.peg.184^ Tevenvirinae Serratia phage PS2|neighbours:(1),(1)|neighbour_genes:hypothetical protein,hypothetical protein|
MAMLNNTEQHVSDKAQWIEFDPTGSNFGPEVKDVQTALQLIDVTAIGGIPAASETVAGIIKIATPTEVSAGIVPDKAVTPATLKGYLVRPRATESIVGVTKLANEAETLGFADQTTAISPFRMSTIFSRVTSNETRFGTIKTSSQTQATGGTDNTTAMTPLRVKQAILANSSPIASASETTQGTVRLATKEQTAQGASRDLAVTPYGFANTNATESSFGTLKLAADQDVRNLSRRDVAITPGALSGLQATTTQRGLVKLTHMNADTTAALRADAPVVPNWTKINNKPLTNDIWISAGDVDAFSRAEIENNWVRQNAEKMPAYATADGGADGTEIYLQKWSANNSWYGHVCLDVNVVFNPIDGSGTKFFTAEIWKTINGAPGYQIGSIYIAMNQNKGGSRGHYWGYQVSRTKSVMIGGVPFGPADGLMVRPVNNNYVAEVNYKASWGGA
>ID:APC45051.1 |[Shigella phage SH7]||_Shigella_phage_SH7_.gbk|short tail fibers pr..|1551|KX828711(164870):85770-87320:1 ^^ Shigella phage SH7, complete genome.|neighbours:ID:APC45216.1(1),ID:APC45065.1(1)|neighbour_genes:baseplate wedge subu..,fibritin neck whiske..|
MSNNTYQHVSNESKYVKFDPVGSNFPDTVTTVQSALSKISNIGVNGIPDATMEVKGIAMIASEQEVLDGTNNSKIVTPATLATRLLYPNATETKYGLTRYSSNEETLEGSDNNSSITPQKLKYHTDDVFQNRYSSESSNGVIKISSTPAALAGVDDTTAMTPLKTQKLAIKLISQIAPSEDTATESVRGVVQLSTVAQTRQGTLREGYAISPYTFMNSVATQEYKGVIRLGTQAEINNNLGDVAVTGETLNGRGATGSMRGVVKLTTQAGIAPEGDSSGALAWNADVINTRGGQTINGSLNLDHLTANGIWSRGGMWKNGDQPVATERYASERVPVGTIMMFAGDSAPPGWIMCHGGTVSGDQYPDYRNTVGTRFGGDWNNPGIPDMRGLFVRGAGTGGHILNQRGQDGYGKDRLGVGCDGMHVGGVQAQQMSYHKHAGGWGEYNRSEGPFGASVYQGYLGTRKYSDWDNASYFTNDGFELGGPRDALGTLNREGLIGYETRPWNISLNYIIKIHY
>ID:YP_009288524.1 |[Shigella phage SHBML-50-1]||_Shigella_phage_SHBML-50-1_.gbk|short tail fiber pro..|1584|NC_031085(166634):89218-90801:1 ^GeneID:29060614^ Shigella phage SHBML-50-1, complete genome.|neighbours:ID:YP_009288523.1(1),ID:YP_009288525.1(1)|neighbour_genes:baseplate wedge subu..,fibritin (wac) prote..|
MSNNTYQHVSNESRYVKFDPTGTNFPEEITDVQAAIAAISPAGVNGVPDASSTTKGILFLATEQEVIDGTNNTKAVTPATLATRLSYPNATEEVYGLTRYSTDDEAVAGVNNESSITPAKFTTAINHIFDTRISSESSLGVIKLSSLPQALAGADDTTAMTPLKTQQLAIKLIAQIAPSETTATESDQGVVQLATVAQVRQGTLREGYAISPYTFMNSSATEEYKGVIKLGTQSEVNSNNASVAVTGATLNGRGSTTSMRGVVKLTTTAGSQSGGDASSALAWNADVIHQRGGQTINGTLRINNTLTIASGGANITGTVNMTGGYIQGKRVVTQNEIDRTIPVGAIMMWAADSLPSDAWRFCHGGTVSASDCPLYASRIGTRYGGSSSNPGLPDMRGLFVRGSGRGSHLTNPNVNGNDQFGKPRLGVGCTGGYVGEVQKQQMSYHKHAGGFGEHDDSGAFGNTRRSNFVGTRKGLDWDNRSYFTNDGYEIDPASQRNSKYTLNRPELIGNETRPWNISLNYIIKVKE
>ID:YP_009277532.1 |[Shigella phage SHFML-11]||_Shigella_phage_SHFML-11.gbk|short tail fiber pro..|1551|NC_030953(170650):35684-37234:1 ^GeneID:29056239^ Shigella phage SHFML-11, complete genome.|neighbours:ID:YP_009277531.1(1),ID:YP_009277533.1(1)|neighbour_genes:baseplate wedge subu..,neck whiskers protei..|
MSNNTYQHVSNESKYVKFDPTGSNFPGTVTTVQSALSKISNIGVNGIPDATMEVKGIAMIASEQEVLDGTNNSKIVTPATLATRLLYPNATETKYGLTRYSTNEETLKGSDNNSSITPQKLKYHTDDVFKNRYSSESSNGVIKISSTPAALAGVDDTTAMTPLKTQKLAIKLISQIAPSEDTATESVRGVVQLSTVAQIRQGTLREGYAISPYTFMNSVATHEYKGVIRLGTQTEINNNLGGVAVTGETLNGRGATGSMRGVVKLTTQAGIAPEGDSSGALAWNADVINTRGGQTINGSLNLDHLTANGIWSRGGMWKNGDQPVATERYASERIPVGTIMMFAGDSAPPGWLMCHGGTVSGDQFPDYRNVVGGRFGGDWNNPGIPDMRGLFVRGAGTGGHILNQRGQDGYGKDRLGVGCDGMHVGGVQAQQMSYHKHAGGWGEYNRSEGPFGASVYQGYLGTRKYSDWDNASYFTNDGFELGGPRDAHGTLNREGLIGYETRPWNISLNYIIKVHY
> |[Tevenvirinae Shigella_phage_SHSML-52-1]||_Shigella_phage_SHSML-52-1.gb|hypothetical protein|1584|NC_031090.1(169621):110678-112261:-1 ^RAST2:fig|1198136.79.peg.169^ Tevenvirinae Shigella_phage_SHSML-52-1|neighbours:(-1),(-1)|neighbour_genes:Phage fibritin (wac)..,baseplate wedge subu..|
MSNNNTYQHVSNESIYVEFDPTGSNFPDTVTNVQAALAAISPSGVNGVPEATTTTPGIIQIATPQEVIDGLDNSKAVTPASLNARLQYPNATETQYGLTRYATEDEAVAGAIDDASITPLKLNQKIDNVFQTKVSTEATNGVIKISTSAAALAGSDDTTAMTPLKTQQLAIKLISQIAPNNSDATESITGVVRLATVAQAQQGTLREGYAISPYTFMNSVASETNKGVVKLGTQTEVNSNNSSVVVTGATLNGRGATTSLRGVVRLTTQAGNQSGGDGSSALAWNADVIHQRGGQTINGTLRINNTLTVGSGGANITGNVNMTGGYIQGNRIVTQNELDRILPVGAITMWAADSLPSSDWRFCHGGTVSASECPVYASRIGTRYGGSSSNPGLPDMRGLFVRGSGRGSHLTNPNVNGNDQFGKPRLGVGCTGGYVGEVQKQQMSYHKHAGGFGEHDDSGAFGNTRRSNFVGTRKGLDWDNRSYFTNDGYEIDPASQRNSKYTLNRPELIGNETRPWNISLNYIIKVK
>ID:YP_003934796.1 |[Shigella phage SP18]||_Shigella_phage_SP18.gbk|gp12|1533|NC_014595(170605):88801-90333:1 ^GeneID:9830537^ Shigella phage SP18, complete genome.|neighbours:ID:YP_003934795.1(1),ID:YP_003934797.1(1)|neighbour_genes:gp11,wac|
MTTTNTLKHISDKSEYKTFDPVGTSFPPSVTNVQEALGALAPIAIDGFIPESTVAVPGIIRLATEQEVIDGIGNNTAVTPETLKARLNIPTQATETVVGITRYATDVEAIDGTVTDAAIVPSSLKASIDNTFNTRTSTEDRNGVIKISTQAAALAGTDDTTAMTPLKVSLAIGAATAALPTYSTATTTVQGIVKIATPAEVQAGAMNNGVAVSPLGLISLTANASRRGLVQLASSAEAITGTDATKAITPQALQAKTGNTGRLGIVKLTTTVGSGDGNTALAYNANVISTTGGTITGTLNVNGTLRRNGQDVVTRNEIKDDVPIGTIIMWGGQTGNIPSGWEICDGGNVGDAGFRNVVGSKWGATGNKPDFRGLFPRGSNSSNDGAMKEWETNINIRNAKGNDSKQKPKLGQGVGSYGHGTVQAQQLRFHKHAGGFGEFSDDGSFGNSIRSNFVGTSKKIDWDNRSYYTNEGYEIDGNNRTPKSTLNSEGLIGNESRPWSMSILFIIKVR
>ID:AUV63835.1 |[Shigella phage Sf20]||_Shigella_phage_Sf20_.gbk|short tail fiber|1401|MF327006(163982):15478-16878:1 ^^ Shigella phage Sf20, complete genome.|neighbours:ID:AUV63834.1(1),ID:AUV63836.1(1)|neighbour_genes:baseplate wedge subu..,whisker neck fibers ..|
MANNTINHVKDDAQYVKFNPVNDWPQSITNVQAALAAINGFAVNGLPDATEDTAGIAAIATQEEVNDGTVDNKIVTPKTLAVKMSRPDATKEVKGITRFATMEESLQESNENMAIGPDTLNHYFTTKKASESVQGTIKICSLEAAKIGSDDTMAVTPKKMHTAIAQIVPGLIPDQNTATESAQGLVQLATNAQVLQGQIREGFAISPYAFANARANENQAGTVKIASQSQMNAGSDDTVVVSAKKFASTKATTSQYGIVKLRDTVGSEANAALSANAKVLPSTGGTVSGNVYKGSNSDGNQFVTKNELANHAMPIGGIILSGFNADRGDFLICNGRSLNKNQYPQLFSAIGYTFGGSGDNFNLPDMRGLVARGCDHGRNLDPGRRFGSYQEDAMQRITGKFPVADRWRGWYGGAFTAQRGQWSTNYKNGGGDDWGSTVNFDSGRSVRTANETRVKSLALNYIIRVR
>ID:YP_009618969.1 |[Shigella phage Sf21]||_Shigella_phage_Sf21_.gbk|short tail fiber|1551|NC_042077(166002):87287-88837:1 ^GeneID:40095572^ Shigella phage Sf21, complete genome.|neighbours:ID:YP_009618968.1(1),ID:YP_009618970.1(1)|neighbour_genes:baseplate wedge subu..,whisker neck fibers ..|
MSNNTYQHVSNESKYVKFDPTGSNFPGTVTTVQSALSKISNIGVNGIPDATMEVKGIAMIASEQEVLDGTNNSKIVTPATLATRLLYPNATETKYGLTRYSTNEETLKGSDNNSSITPQKLKYHTDDVFKNRYSSESSNGVIKISSTPAALAGVDDTTAMTPLKTQKLAIKLISQIAPSEDTATESVRGVVQLSTVAQIRQGTLREGYAISPYTFMNSVATHEYKGVIRLGTQTEINNNLGGVAVTGETLNGRGATGSMRGVVKLTTQAGIAPEGDSSGALAWNADVINTRGGQTINGSLNLDHLTANGIWSRGGMWKNGDQPVATERYASERVPVGTIMMFAGDSAPPGWIMCHGGTVSGDQFPDYRNVVGTRFGGDWNNPGVPDMRGLFVRGAGTGGHILNQRGQDGYGKDRLGVGCDGMHVGGVQAQQMSYHKHAGGWGEYNRSEGPFGASVYQGYLGTRKYSDWDNASYFTNDGFELGGPRDAHGTLNREGLIGYETRPWNISLNYIIKVHY
>ID:YP_009614811.1 |[Shigella phage Sf22]||_Shigella_phage_Sf22_.gbk|gp59|1584|NC_042039(166283):32999-34582:1 ^GeneID:40091226^ Shigella phage Sf22, complete genome.|neighbours:ID:YP_009614810.1(1),ID:YP_009614812.1(1)|neighbour_genes:baseplate wedge subu..,gp60|
MSNNTYQHVSNESRYVKFDPTDTNFPPEITDVQAAIAAISPAGVNGVPDASSTTKGILFLATEQEVIDGTNNTKAVTPATLATRLSYPNATETVYGLTRYSTNDEAIAGVNNESSITPAKFTVALNNAFETRVSTESSNGVIKISSLPQALAGADDTTAMTPLKTQQLAIKLIAQIAPSETTATESDQGVVQLATVAQVRQGTLREGYAISPYTFMNSSATEEYKGVIKLGTQSEVNSNNASVAVTGATLNGRGSTTSMRGVVRLTTTAGSQSGGDASSALAWNADVIHQRGGQTINGTLRINNTLTIASGGANITGTVNMTGGYIQGKRVVTQNEIDRTIPVGAIMMWAADSLPSDAWRFCHGGTVSASDCPLYASRIGTRYGGSSSNPGLPDMRGLFVRGSGRGSHLTNPNVNGNDQFGKPRLGVGCTGGYVGEVQKQQMSYHKHAGGFGEHDDSGAFGNTRRSNFVGTRKGLDWDNRSYFTNDGYEIDPASQRNSKYTLNRPELIGNETRPWNISLNYIIKVKE
>ID:ATE86418.1 |[Shigella phage Sf23]||_Shigella_phage_Sf23_.gbk|short tail fiber|1551|MF158046(167678):9768-11318:1 ^^ Shigella phage Sf23, complete genome.|neighbours:ID:ATE86417.1(1),ID:ATE86419.1(1)|neighbour_genes:baseplate wedge subu..,whisker neck fibers ..|
MSNNTYQHVSNESKYVKFDPTGSNFPDTVTTVQSALSKISNIGVNGIPDATMEVKGIAMIASEQEVLDGTNNSKIVTPATLATRLLYPNATETKYGLTRYSTNEETLEGSDNNSSITPQKLKYHTDDVFQNRYSSESSNGVIKISSTPAALAGVDDTTAMTPLKTQKLAIKLISQIAPSEDTASESVRGVVQLSTVAQTRQGTLREGYAISPYTFMNSVATQEYKGVIRLGTQSEINSNLGDVAVTGETLNGRGATGSMRGVVKLTTQAGIAPEGDSSGALAWNADVINTRGGQTINGSLNLDHLTANGIWSRGGMWKNGDQPVATERYASERVPVGTIMMFAGDSAPPGWIMCHGGTVSGDQYPDYRNTVGTRFGGDWNNPGIPDMRGLFVRGAGTGGHILNQRGQDGYGKDRLGVGCDGMHVGGVQAQQMSYHKHAGGWGEYNRSEGPFGASVYQGYLGTRKYSDWDNASYFTNDGFELGGPRDALGTLNREGLIGYETRPWNISLNYIIKIHY
>ID:YP_009619093.1 |[Shigella phage Sf24]||_Shigella_phage_Sf24_.gbk|short tail fiber|1584|NC_042078(168112):13926-15509:1 ^GeneID:40095708^ Shigella phage Sf24, complete genome.|neighbours:ID:YP_009619092.1(1),ID:YP_009619094.1(1)|neighbour_genes:baseplate wedge subu..,whisker neck fibers ..|
MSNNTYQHVSNESRYVKFDPTGTNFPEEITDVQAAIAAISPAGVNGVPDASSTTKGILFLATEQEVIDGTNNTKAVTPATLATRLSYPNATEEVYGLTRYSTDDEAVAGVNNESSITPAKFTTAINHIFDTRISSESSLGVIKLSSLPQALAGADDTTAMTPLKTQQLAIKLIAQIAPSETTATESDQGVVQLATVAQVRQGTLREGYAISPYTFMNSSATEEYKGVIKLGTQSEVNSNNASVAVTGATLNGRGSTTSMRGVVKLTTTAGSQSGGDASSALAWNADVIHQRGGQTINGTLRINNTLTIASGGANITGTVNMTGGYIQGKRVVTQNEIDRTIPVGAIMMWAADSLPSDAWRFCHGGTVSASDCPLYASRIGTRYGGSSSNPGLPDMRGLFVRGSGRGSHLTNPNVNGNDQFGKPRLGVGCTGGYVGEVQKQQMSYHKHAGGFGEHDDSGAFGNTRRSNFVGTRKGLDWDNRSYFTNDGYEIDPASQRNSKYTLNRPELIGNETRPWNISLNYIIKVKE
>ID:YP_004415053.1 |[Shigella phage Shfl2]||_Shigella_phage_Shfl2_.gbk|putative short tail ..|1584|NC_015457(165919):86222-87805:1 ^GeneID:10498916^ Shigella phage Shfl2, complete genome.|neighbours:ID:YP_004415052.1(1),ID:YP_004415054.1(1)|neighbour_genes:putative baseplate w..,putative fibritin ne..|
MSNNTYQHVSNESRYVKFDPTGTNFPAEITDVQAAIAAISPAGVNGVPDASSTTKGILFLATEQEVIDGTDNTKAVTPATLATRLSYPNATETVYGLTRYSTDDEAIAGVNNESSITPAKFTVALNNAFETRVSTESSNGVIKISSLPQALAGADDTTAMTPLKTQQLAIKLIAQIAPSETTATESDQGVVQLATVAQVRQGTLREGYAISPYTLMNSTATEEYKGVIKLGTQSEVNSNNASVAVTGATLNGRGSTTSMRGVVKLTTTAGSQSGGDASSALAWNADVIHQRGGQTINGTLRINNTLTIASGGANITGTVNMTGGYIQGKRVVTQNEIDRTIPVGAIMMWAADSLPSDAWRFCHGGTVSASDCPLYASRIGTRYGGSSSNPGLPDMRGLFVRGSGRGSHLTNPNVNGNDQFGKPRLGVGCTGGYVGEVQKQQMSYHKHAGGFGEHDDSGAFGNTRRSNFVGTRKGLDWDNRSYFTNDGYEIDPASQRNSKYTLNRPELIGNETRPWNISLNYIIKVKE
>ID:YP_009110978.1 |[Shigella phage pSs-1]||_Shigella_phage_pSs-1_.gbk|hypothetical protein|1551|NC_025829(164999):91804-93354:1 ^GeneID:22475244^ Shigella phage pSs-1, complete genome.|neighbours:ID:YP_009110977.1(1),ID:YP_009110979.1(1)|neighbour_genes:hypothetical protein,hypothetical protein|
MSNNTYQHVSNESKYVKFDPTGSNFPDTVTTVQSALSKISNIGVNGIPDATMEVKGIAMIASEQEVLDGTNNSKIVTPATLATRLLYPNATETKYGLTRYSTNEETLEGSDNNSSITPQKLKYHTDDVFQNRYSSESSNGVIKISSTPAALAGVDDTTAMTPLKTQKLAIKLISQIAPSEDTASESVRGVVQLSTVAQTRQGTLREGYAISPYTFMNSVATQEYKGVIRLGTQSEINSNLGDVAVTGETLNGRGATGSMRGVVKLTTQAGIAPEGDGSGALAWNADVINTRGGQTINGSLNLDHLTANGIWSRGGMWKNGDQPVATERYASERVPVGTIMMFAGDSAPPGWIMCHGGTVSGDQYPDYRNTVGTRFGGDWNNPGIPDMRGLFVRGAGTGGHILNQRGQDGYGKDRLGVGCDGMHVGGVQAQQMSYHKHAGGWGEYQRHEAPFGASVYQGYLGTRKYADWDNASYFTNDGFELGGPRDALGTLNREGLIGYETRPWNISLNYIIKIHY
> |[Tevenvirinae Vibrio_phage_KVP40]||_Vibrio_phage_KVP40.gb|hypothetical protein|1539|NC_005083.2(244834):206950-208488:1 ^RAST2:fig|1198136.81.peg.399^ Tevenvirinae Vibrio_phage_KVP40|neighbours:(1),(1)|neighbour_genes:Phage baseplate wedg..,hypothetical protein|
MSGTNIFTHASDEAKYVYLQPFTSPGSAFEAGGDVQSILEQIDPSALLPLPPLPYATPTEDGAVEYSTQAEANALDDLLTVLTPETLDGVDQFVSPATDTQLGNLLELRSSDLTRTYASSDASRLLSYRRLEEMMTTRNALADDTTNESQGFAQFATLAESLAYNPSRIISPMRTWNLIKKEIPNPWAQATETSTGVVRTVAPSDSLKSDASIAISVKGLNHVSATTSKRGAFKLTQNNYDRNASDANEYAITPGTIDNLLATSDKVGFFQLPATFTNDSTQATSAALGYELANKLGPDGGTITGTLQCDNIYSNIVTRQKQYSYGGSYYVNVRETREVFPNNQLDAKIGLAGRPVGSIFHCTENVDPNVVFGGVWYRIRAGQTMIGQGTGDDGVRRRYFSAGTYRDDDRVTLYERHLPSHSHKSWGETYSGSKSACVKYGTYRNPYGVTYYCKEYSYVDYWRFGKSGSRNNIGMGSTDRDNYMYYTSPVGGGQAHENMMPFYPVYIWRRVK
> |[Tevenvirinae Vibrio_phage_KVP40]||_Vibrio_phage_KVP40.gb|hypothetical protein|1422|NC_005083.2(244834):208485-209906:1 ^RAST2:fig|1198136.81.peg.400^ Tevenvirinae Vibrio_phage_KVP40|neighbours:(1),(1)|neighbour_genes:hypothetical protein,hypothetical protein|
MSKGTQIFNHVIDDAGTVTVEVAGTAFDGQTGGNDDLQTCLELIQDHAVQPLPDYPVASTTVAGITKLSDEAAVVDPLNTDSAVTPSSLDYWMQNHATATELQYGFVKLITESTIDTVAPSDPVEAAQKHAFTLKTLNYALNTRFYATESDPGAVRLATNAQATTTGTLSTTVAMTPQRVKEMLDVWANTTASDASETTKGLIRLANGTEVNSTLATEDNLAISPYRFNFRTATTTRKAGFYLPDATVANARASNEHAVTVGTLNLFSANSSRVGVAKIANNLTTNDPLQALSAAMGYKLNNEKIGDAGGTVTGTLKINNVQSVGGTQLMTNGLIESQAMLNMYPVGSVYMSLVSTSPATLFGGTWARLAQGRVLVSEGSYGGRTFAVRQTGGEYEVQLTEATIPAHKHAGWGEHYDGNGIGFGVAKQYGRNNPGSRRTDSDNYLYYTSPVGGNQAHNNVQPYYTVYMWERTA
> |[Tevenvirinae Vibrio_phage_ValB1_HC]||_Vibrio_phage_ValB1_HC.gb|hypothetical protein|1428|MK568540.1(247619):115769-117196:-1 ^RAST2:fig|1198136.76.peg.177^ Tevenvirinae Vibrio_phage_ValB1_HC|neighbours:(-1),(-1)|neighbour_genes:hypothetical protein,hypothetical protein|
MSKGTQIFNHVIDDAGTVTVEVEGTSFDGLTGGNNDLQTCLELVQAHALQPLPDYPIASTSVAGITLLSDNAAVADELNNTSAVTPSALNYWMENHATATELQYGFVKLITNSTIDNIDPTSAVEEAQKHAFTLKTLNYALNTRFYATESSPGAVRLATYAQATTTGTLSNSVAMTPQRVKEMLDVWANTTASDATETTKGLIRLANATEVNSTSASENNLAISPYRFNERTATTTRKAGFYLPNSTVANARTSNDHAVTVGTLDLFTATSSRVGVAKLANNLTTNDATQALSAAMGYKLNNEKIGVSGGTVTGTLKIDDVQSVSGTQLMTNGLIESSAMLNMYPVGAIYMSLESTSPATLFGGTWSRIAEGRVLVSEGTHGGRTFNVRQTGGEYEVILTEETMPTHKHAGWGDRWTYGGNGLGFGVAYEYGRSNPGSGRTDNDNYLYYSSPEGGGQPHNNVQPYYTVYMWERTA
> |[Tevenvirinae Vibrio_phage_ValB1_HC]||_Vibrio_phage_ValB1_HC.gb|hypothetical protein|1539|MK568540.1(247619):117193-118731:-1 ^RAST2:fig|1198136.76.peg.178^ Tevenvirinae Vibrio_phage_ValB1_HC|neighbours:(-1),(-1)|neighbour_genes:hypothetical protein,hypothetical protein|
MSGTNIFTHASDAAQYVYLQPFTSPGSAFESGGDVQSIMELFDDSALAPLPSLPYATTTEAGIVEYATQTEANALDDLLTVITPASLDGVDQFVSPATSTQLGNLQELRNTDLTRTYSSSDASRLLSYRRLNEMMTTRNALADDTTNESQGFAEFANLSETLAYNPDRFISPLRTWNLIKAEIPNPWAQATETYTGVLRTVAERDGYKSDGSIAITVKGLNYVKATTSKRGAFKLTQNNYDRNASDSDEYAITPGTIDNLIATPTKHGFFELPSSYVNDSTKATSAALGVDLNTLLGPDGGTITGVLKCDNIYTNIISRQKQSSYGGTYYTTVREQREMFPNNQLDAKIGLEGRPVGSIFHCTSSVDPNEIFGGVWYKMRAGRTMMGQGIGDDGFTRRYYAAGSFSDIDRVQLYESNLPQHQHAGWGEAYTGSREGCIRYETHRSPYGVTYTCDEYNTVSYWRFGITGSRNNPGSKSTDRDNYMYYNEAVGGNEPHENMMPYYPVYIWRRVK
> |[Tevenvirinae Vibrio_phage_ValKK3]||_Vibrio_phage_ValKK3.gb|hypothetical protein|1428|NC_028829.1(248088):167111-168538:-1 ^RAST2:fig|1198136.77.peg.311^ Tevenvirinae Vibrio_phage_ValKK3|neighbours:(-1),(-1)|neighbour_genes:hypothetical protein,hypothetical protein|
MSKGTQIFNHVIDDAGTVTVEVEGTSFDGLTGGNNDLQTCLELVQAHALQPLPDYPIASTSVAGITLLSDNAAVADELNNTSAVTPSALNYWMENHATATELQYGFVKLITNSTIDNIDPTAAVEEAQKHAFTLKTLNYALNTRFYATESSPGAVRLATYAQATTTGTLSNSVAMTPQRVKEMLDVWANTTASDATETTKGLIRLANATEVNSTSASENNLAISPYRFNERTATTTRKAGFYLPNSTVANARTSNDHAVTVGTLDLFTATSSRVGVAKLANNLTTNDATQALSAAMGYKLNNEKIGVSGGTVTGTLKIDDVQSVSGTQLMTNGLIESSAMLNMYPVGAIYMSLESTSPATLFGGTWSRIAEGRVLVSEGTHGGRTFNVRQTGGEYEVILTEETMPTHKHAGWGDRWTYGGNGLGFGVAYEYGRSNPGSGRTDNDNYLYYSSPEGGGQPHNNVQPYYTVYMWERTA
> |[Tevenvirinae Vibrio_phage_ValKK3]||_Vibrio_phage_ValKK3.gb|hypothetical protein|1539|NC_028829.1(248088):168535-170073:-1 ^RAST2:fig|1198136.77.peg.312^ Tevenvirinae Vibrio_phage_ValKK3|neighbours:(-1),(-1)|neighbour_genes:hypothetical protein,Phage baseplate wedg..|
MSGTNIFTHASDAAQYVYLQPFTSPGSAFESGGDVQSIMELFDDSALAPLPSLPYATTTEVGIVEYATQAEANALDDLLTVITPASLDGVDQFVSPATSTQLGNLQELRNTDLTRTYSSSDASRLLSYRRLNEMMTTRNALADDTTNESQGFAEFANLSETLAYNPDRFISPLRTWNLIKAEIPNPWAQATETYTGVLRTVAERDGYKSDGSIAITVKGLNYVKATTSKRGAFKLTQNNYDRNASDSDEYAITPGTIDNLIATPTKHGFFELPSSYVNDSTKATSAALGVDLNTLLGPDGGTITGVLKCDNIYTNIISRQKQSSYGGTYYTTVQEQREMFPNNQLDAKIGLEGRPVGSIFHCTSSVDPNEIFGGVWYKMRAGRTMMGQGIGDDGFTRRYYAAGSFSDIDRVQLYESNLPQHQHAGWGEAYTGSREGCIRYETHRSPYGVTYTCDEYNTVSYWRFGITGSRNNPGSKSTDRDNYMYYNEAVGGNEPHENMMPYYPVYIWRRVK
> |[Tevenvirinae Vibrio_phage_phi-Grn1]||_Vibrio_phage_phi-Grn1.gb|hypothetical protein|1539|KT919972.1(248605):71506-73044:1 ^RAST2:fig|1198136.75.peg.121^ Tevenvirinae Vibrio_phage_phi-Grn1|neighbours:(1),(1)|neighbour_genes:Phage baseplate wedg..,hypothetical protein|
MSGTNIFTHASDAAQYVYLQPFTSPGSAFESGGDVQSIMELFDDSALAPLPSLPYATTTEVGIVEYATQAEANALDDLLTVITPASLDGVDQFVSPATSTQLGNLQELRNTDLTRTYSSSDASRLLSYRRLNEMMTTRNALADDTTNESQGFAEFANLSETLAYNPDRFISPLRTWNLIKAEIPNPWAQATETYTGVLRTVAERDGYKSDGSIAITVKGLNYVKATTSKRGAFKLTQNNYERNASDSDEYAITPGTIDNLIATPTKHGFFELPSSYVNDSTKATSAALGVDLNTLLGPDGGTITGVLKCDNIYTNIISRQKQSSYGGTYYTTVREQREMFPNNQLDAKIGLEGRPVGSIFHCTSSVDPNEIFGGVWYKMRAGRTMMGQGIGNDGFTRRYYAAGSFSDIDRVQLYESNLPQHQHAGWGEAYTGSREGCIRYETHRSPYGVTYTCDEYNTVSYWRFGITGSRNNPGSKSTDRDNYMYYNEAVGGNEPHENMMPYYPVYIWRRVK
> |[Tevenvirinae Vibrio_phage_phi-Grn1]||_Vibrio_phage_phi-Grn1.gb|hypothetical protein|1428|KT919972.1(248605):73041-74468:1 ^RAST2:fig|1198136.75.peg.122^ Tevenvirinae Vibrio_phage_phi-Grn1|neighbours:(1),(1)|neighbour_genes:hypothetical protein,hypothetical protein|
MSKGTQIFNHVIDDAGTVTVEVEGTSFDGLTGGNNDLQTCLELVQAHALQPLPDYPIASTSVAGITLLSDNAAVADELNNTSAVTPSALNYWMENHATATELQYGFVKLITNSTIDNIDPTAAVEEAQKHAFTLKTLNYALNTRFYATESSPGAVRLATYAQATTTGTLSNSVAMTPQRVKEMLDVWANTTASDATETTKGLIRLANATEVNSTSASENNLAISPYRFNERTATTTRKAGFYLPNSTVANARTSNDHAVTVGTLDLFTATSSRVGVAKIANNLTTNDATQALSAAMGYKLNNEKIGVSGGTVTGTLKIDDVQSVSGTQLMTNGLIESSAMLNMYPVGAIYMSLESTSPATLFGGTWSRIAEGRVLVSEGTHGGRTFNVRQTGGEYEVILTEETMPTHKHAGWGDRWTYGGNGLGFGVAYEYGRSNPGSGRTDNDNYLYYSSPEGGGQPHNNVQPYYTVYMWERTA
> |[Tevenvirinae Vibrio_phage_phi-ST2]||_Vibrio_phage_phi-ST2.gb|hypothetical protein|1539|KT919973.1(250485):131289-132827:1 ^RAST2:fig|1198136.73.peg.261^ Tevenvirinae Vibrio_phage_phi-ST2|neighbours:(1),(1)|neighbour_genes:Phage baseplate wedg..,hypothetical protein|
MSGTNIFTHASDAAQYVYLQPFTSPGSAFESGGDVQSIMELFDDSALAPLPSLPYATTTEVGIVEYATQAEANALDDLLTVITPASLDGVDQFVSPATSTQLGNLQELRNTDLTRTYSSSDASRLLSYRRLNEMMTTRNALADDTTNESQGFAEFANLSETLAYNPDRFISPLRTWNLIKAEIPNPWAQATETYTGVLRTVAERDGYKSDGSIAITVKGLNYVKATTSKRGAFKLTQNNYDRNASDSDEYAITPGTIDNLIATPTKHGFFELPSSYVNDSTKATSAALGVDLNTLLGPDGGTITGVLKCDNIYTNIISRQKQSSYGGTYYTTVQEQREMFPNNQLDAKIGLEGRPVGSIFHCTSSVDPNEIFGGVWYKMRAGRTMMGQGIGDDGFTRRYYAAGSFSDIDRVQLYESNLPQHQHAGWGEAYTGSREGCIRYETHRSPYGVTYTCDEYNTVSYWRFGITGSRNNPGSKSTDRDNYMYYNEAVGGNEPHENMMPYYPVYIWRRVK
> |[Tevenvirinae Vibrio_phage_phi-ST2]||_Vibrio_phage_phi-ST2.gb|hypothetical protein|1428|KT919973.1(250485):132824-134251:1 ^RAST2:fig|1198136.73.peg.262^ Tevenvirinae Vibrio_phage_phi-ST2|neighbours:(1),(1)|neighbour_genes:hypothetical protein,hypothetical protein|
MSKGTQIFNHVIDDAGTVTVEVEGTSFDGLTGGNNDLQTCLELVQAHALQPLPDYPIASTSVAGITLLSDNAAVADELNNTSAVTPSALNYWMENHATATELQYGFVKLITNSTIDNIDPTAAVEEAQKHAFTLKTLNYALNTRFYATESAPGAVRLATYAQATTTGTLSDSVAMTPQRVKEMLDVWANTTASDATETTKGLIRLANGTEVNSTSVSENNLAISPYRFNERTATTTRKAGFYLPNSTVANARTSNDHAVTVGTLDLFTATSSRVGVAKLANNLTTNDATQALSAAMGYKLNNEKIGVSGGTVTGTLKIDDVQSVSGTQLMTNGLIESSAMLNMYPVGAIYMSLESTSPATLFGGTWSRIAEGRVLVSEGTHGGRTFNVGQTGGEYEVILTEETMPTHKHAGWGDRWTYGGNGLGFGIAYEYGRSNPGSGRTDNDNYLYYSSPEGGGQPHNNVQPYYTVYMWERTA
> |[Tevenvirinae _Vibrio_phage_vB_VmeM-32]||_Vibrio_phage_vB_VmeM-32.gb|hypothetical protein|1347|KU160494.1(199912):185474-186820:-1 ^RAST2:fig|1198136.70.peg.289^ Tevenvirinae _Vibrio_phage_vB_VmeM-32|neighbours:(-1),(-1)|neighbour_genes:hypothetical protein,hypothetical protein|
MRTNNTVNHISPFAENVLIDTNNSKFGESVKNLQQMLQNIDDMAVNGVPFATPTIAGITRIATEQEVLDGTNTFAYVTPKTLQEKWIRPLATENNIGTVQLASNSNRLYDNRSDLFVTSTSGLWDILRNKAEASVGVRGTLAVASSVQATNGTNDTAAMTPLKVKQAIDTFAVTEVPGANETIAGTVRHVANAAITADKHNGWTISPKNFLESNATESKNGTMKIATQAIANALTDNTRAITPARIPKASATQQGIVSLSDSPVAGGGNVALSAAGALNSVVIRNNGFAHDINIINSIDYRNSSNMNTTLWSQSWDVNRLKFHAGGNFATSIFEIDKSGVIRSGGNIIAFQYSDARKKRNSRKVLNALERVSNIDVRTYIQTDMEDQGTQLGVIAQTVEKNNPELIAKDADGFLKVNYSGLSALAIQAIKELNKKIVKLENEIEKFRK
> |[Tevenvirinae Vibriophage_phi-pp2]||_Vibriophage_phi-pp2.gb|hypothetical protein|1539|JN849462.1(246421):208656-210194:1 ^RAST2:fig|1198136.74.peg.393^ Tevenvirinae Vibriophage_phi-pp2|neighbours:(1),(1)|neighbour_genes:Phage baseplate wedg..,hypothetical protein|
MSGTNIFTHASDEAKYVYLQPFTSPGSAFEAGGDVQSILEQIDPSALLPLPPLPYATPTEDGAVEYSTQAEANALDDLLTVLTPETLDGVDQFVSPATDTQLGNLLELRSSDLTRTYASSDASRLLSYRRLEEMMTTRNALADDTTNESQGFAQFATLAESLAYNPSRIISPMRTWNLIKKEIPNPWAQATETSTGVVRTVAPSDSLKSDASIAISVKGLNHVSATTSKRGAFKLTQNNYDRNASDANEYAITPGTIDNLLATSDKVGFFQLPATFTNDSTQATSAALGYELASKLGPDGGTITGTLQCDNIYSNIVTRQKQYSYGGSYYVNVKETREVFPNNQLDAKIGLAGRPVGSIFHCTENVDPNVVFGGVWYRIRAGQTMIGQGTGDDGVRRRYFSAGTYGDDDRVTLYERHLPSHSHKSWGETYSGSKSSCVKYGTYRNPYGVTYYCKEYSYVDYWRFGYTGSRNNIGMGSTDRDNYMYYTSPVGGGQAHENMMPFYPVYIWRRVK
> |[Tevenvirinae Vibriophage_phi-pp2]||_Vibriophage_phi-pp2.gb|hypothetical protein|1422|JN849462.1(246421):210191-211612:1 ^RAST2:fig|1198136.74.peg.394^ Tevenvirinae Vibriophage_phi-pp2|neighbours:(1),(1)|neighbour_genes:hypothetical protein,hypothetical protein|
MSKGTQIFNHVIDDAGTVTVEVAGTAFDGQTGGNDDLQTCLELIQDHAVQPLPDYPVASTTVAGITKLSDEAAVIDPLNTDSAVTPSSLDYWMQNHATATELQYGFVKLITESTIDTVAPSDPVEAAQKHAFTLKTLNYALNTRFYATESDPGAVRLATNAQATTTGTLSTTVAMTPQRVKEMLDVWANTTASDASETTKGLIRLANGTEVNSTLATEDNLAISPYRFNFRTATTTRKAGFYLPDATVANARASNEHAVTVGTLNLFSANSSRVGVAKIANNLTTNDPLQALSAAMGYKLNNEKIGDAGGTVTGTLKINNVQSVGGTQLMTNGLIESRAMLNMYPVGSVYMSLVSTSPATLFGGTWARLAQGRVLVSEGSYGGRTFAVRQTGGEYEVQLTEATIPAHKHAGWGEHYDGNGIGFGVAKQYGRNNPGSRRTDSDNYLYYTSPVGGNQAHNNVQPYYTVYMWERTA
>ID:YP_009153757.1 |[Yersinia phage PST]||_Yersinia_phage_PST_.gbk|short tail fibers|1584|NC_027404(167785):86789-88372:1 ^^ Yersinia phage PST, complete genome.|neighbours:ID:YP_009153756.1(1),ID:YP_009153758.1(1)|neighbour_genes:baseplate wedge comp..,wac|
MSNNTYQHVSNESRYVKFDPTDTNFPPEITDVQAAIAAISPAGVNGVPDASSTTKGILFLATEQEVIDGTNNTKAVTPATLATRLSYPNATETVYGLTRYSTNDEAIAGVNNESSITPAKFTVALNNAFETRVSTESSNGVIKISSLPQALAGADDTTAMTPLKTQQLAIKLIAQIAPSETTATESDQGVVQLATVAQVRQGTLREGYAISPYTLMNSTATEEYKGVIKLGTQSEVNSNNASVAVTGATLNGRGSTTSMRGVVKLTTTAGSQSGGDASSALAWNADVIHQRGGQTINGTLRINNTLTIASGGANITGTVNMTGGYIQGKRVVTQNEIDRTIPVGAIMMWAADSLPSDAWRFCHGGTVSASDCPLYASRIGTRYGGSSSNPGLPDMRGLFVRGSGRGSHLTNPNVNGNDQFGKPRLGVGCTGGYVGEVQKQQMSYHKHAGGFGEWDDSGAFGNTRRSNFVGTRKGLDWDNRSYFTNDGYEIDPASQRNSRYTLNRPELIGNETRPWNISLNYIIKVKE
>ID:VEV89771.1 |[Yersinia phage fPS-2]||_Yersinia_phage_fPS-2_.gbk|g155|1551|LR215722(169060):89585-91135:1 ^^ Yersinia phage fPS-2 genome assembly, chromosome: I.|neighbours:ID:VEV89770.1(1),ID:VEV89772.1(1)|neighbour_genes:g154,g156|
MSNNTYQHVSNESKYVKFDPTGSNFPDTVTTVQSALSKISNIGVNGIPDATMEVKGIAMIASEQEVLDGTNNSKIVTPATLATRLLYPNATETKYGLTRYSTNEETLEGSDNNSSITPQKLKYHTDDVFQNRYSSESSNGVIKISSTPAALAGVDDTTAMTPLKTQKLAIKLISQIAPSEDIASESVRGVVQLSTVAQTRQGTLREGYAISPYTFMNSVATQEYKGVIRLGTQSEINSNLGDVAVTGETLNGRGATGSMRGVVKLTTQAGIAPEGDSSGALAWNADVINTRGGQTINGSLNLDHLTANGIWSRGGMWKNGDQPVATERYASERVPVGTIMMFAGDSAPPGWIMCHGGTVSGDQYPDYRNTVGTRFGGDWNNPGIPDMRGLFVRGAGTGGHILNQRGQDGYGKDRLGVGCDGMHVGGVQAQQMSYHKHAGGWGEYQRHEAPFGASVYQGYLGTRKYADWDNASYFTNDGFELGGPRDALGTLNREGLIGYETRPWNISLNYIIKIHY
>ID:YP_009149403.1 |[Yersinia phage phiD1]||_Yersinia_phage_phiD1_.gbk|g164|1584|NC_027353(167063):88117-89700:1 ^GeneID:24635600^ Yersinia phage phiD1 complete genome.|neighbours:ID:YP_009149402.1(1),ID:YP_009149404.1(1)|neighbour_genes:g163,g165|
MSNNTYQHVSNESRYVKFDPTGTNFPAEITDVQAAIAAISPAGVNGVPDASSTTKGILFLATEQEVIDGTDNTKAVTPATLATRLSYPNATETVYGLTRYSTDDEAIAGVNNESSITPAKFTVALNNAFETRVSTESSNGVIKISSLPQALAGADDTTAMTPLKTQQLAIKLIAQIAPSETTATESDQGVVQLATVAQVRQGTLREGYAISPYTLMNSTATEEYKGVIKLGTQSEVNSNNASVAVTGATLNGRGSTTSMRGVVKLTTTAGSQSGGDASSALAWNADVIHQRGGQTINGTLRINNTLTIASGGANITGTVNMTGGYIQGKRVVTQNEIDRTIPVGAIMMWAADSLPSDAWRFCHGGTVSASDCPLYASRIGTRYGGSSSNPGLPDMRGLFVRGSGRGSHLTNPNVNGNDQFGKPRLGVGCTGGYVGEVQKQQMSYHKHAGGFGEHDDSGAFGNTRRSNFVGTRKGLDWDNRSYFTNDGYEIDPASQRNSKYTLNRPELIGNETRPWNISLNYIIKVKE
