# Supplementary material for: Influence of Non-canonical DNA Bases on the Genomic Diversity of Tevenvirinae
Source: Front Microbiol. 2021 Apr 6;12:632686. doi: 10.3389/fmicb.2021.632686 (PMC8056088; doi:10.3389/fmicb.2021.632686)
Supplement: Supplementary Data Sheet 1 — Clustering results (folders “first clusterisation,” “second clusterisation,” and “third clusterisation”): the number of pan-genome components in the individual genome (files “pan genome components of genomes”), the total number of all clusters and components of the pan-genome (files “pan genome components”), a list of clusters of the core genome (files “core list”), a list of clusters of the softcore genome (files “softcore list”). Clusters of the softcore genome (folders “softcore clusters”) are presented in the files which show regions in genomes, protein sequences, names of viruses which have these proteins A description of softcore clusters is also supplied (file “Softcore clusters description”). [file Data_Sheet_1.ZIP › Data sheet 1/third clusterisation/softcore_clusters/20453_13.faa]

> |[Tevenvirinae _Acinetobacter_phage_133]||_Acinetobacter_phage_133.gb|Phage neck protein|921|NC_015250.1(159801):90075-90995:1 ^RAST2:fig|1198136.113.peg.184^ Tevenvirinae _Acinetobacter_phage_133|neighbours:(1),(1)|neighbour_genes:hypothetical protein,Phage neck protein|
MRNSNIKTAHQLKDDILERLGAPIINIEVTESQIFQCIQRALELYGEYHYNGVNKSYMAFHVDSDETFKHGVFDLSNDNVFAVTSIVQKTAGTLLTMDGHGVYTWFSDFILGLTKLNGGCGKGFGPNAFGADLGYFTMLDQQWSMLRKMFNPIPDYAYNDSTGQLKIMGNFKKGDTIIVEVYVKSFVDTHASIGAYAGYGFAGSQDANSWGVGDIYQNPDRQLAGYRAGMDSSLGQGAFNNRWVKDYATVLVKEVNGQVLAKHQGMQLPGGVTVDGLRLLEEVRIEKEALREELLLLDPPCPILIG
> |[Tevenvirinae _Acinetobacter_phage_AM101]||_Acinetobacter_phage_AM101.gb|Phage neck protein|918|MH165274.1(166487):69308-70225:-1 ^RAST2:fig|1198136.62.peg.91^ Tevenvirinae _Acinetobacter_phage_AM101|neighbours:(-1),(-1)|neighbour_genes:Phage neck protein,hypothetical protein|
MFTEPKTPKQLKDHILMRLGAPIIKIEVTEQQIMQCIQRALELYGEYHYNGLNKTFMWIYVGDDETYKNGVFDLSKENIFAVTQILRGNTGALLTMDGSATYPWVSDFILGLAGVNGCSTAQSFGPNAYGANLSYYTSVMQYWTQLQNMLNPVPDYWFNDDTGQLKLSGNFKKGDYLFLEVWVKSFVDTSHSVGTYAGYGYAQAEQDQWSLSDTYNNSNRRVEGYRAGENNGTKQGAFNNRWVKDYATALVKELNGQILAKHQGMQLAGGTTVDGLRLIEESRIEKERLREELDLLAAPPGILMG
> |[Tevenvirinae _Acinetobacter_phage_Ac42]||_Acinetobacter_phage_Ac42.gb|Phage neck protein|918|NC_014660.1(167716):100876-101793:1 ^RAST2:fig|1198136.114.peg.180^ Tevenvirinae _Acinetobacter_phage_Ac42|neighbours:(1),(1)|neighbour_genes:Phage fibritin (wac)..,Phage neck protein|
MMTKNPQELKDEILRRLGAPIINVEVTTEQIYDCIQRSLELFGEYHYDGLNKAYMSFYVGTDEVYKDGVFDLKNENVFAISKILRTNVGSIVSMDGNATYPWVTDFIMGMTGFNGGNSCNKAYGPNAFGADLSYYTMIMQYWSMLQNMLSPMPDFWFNDSTGQLKVMGNFKKGDVIVCEVWVKSYVDVKPSIGAYAGYGYAGNQQSNAWTIGDVYNNADRQLTGYYAGENTSLKQGSYNNRWVKDYATCLVKELNGQILAKHQGLQLAGGVTVDGIRLIEETREEKLRLREELESMDPPVGILIG
> |[Viruses _Acinetobacter_phage_Acj61]||_Acinetobacter_phage_Acj61.gb|hypothetical protein|930|NC_014661.1(164093):101855-102784:1 ^RAST2:fig|10239.85.peg.172^ Viruses _Acinetobacter_phage_Acj61|neighbours:(1),(1)|neighbour_genes:Phage fibritin (wac)..,T4-like phage head c..|
MFTEPKNPQQLKDYILERLGAPIINIEVTESQVYQCIQRSLELFGEYHYNGLNRTFKVIYIGEDEKWKDGVFDLQDDNIFAVTKILRSNTSMTSLMTMDGSATYPWAQDFILGMTGFNGGNSCSRTFGPNMFGGELGYFTMIMQYWNLMQKMFNPEPDYWYNDTTGQLKIIGNFKKNDFLVLEVWTKAFVDTERSVGAYAGYGYAGSQQTNNWGVSDIYDNADRQQTGYYAGEESSLKHGAFNNRWVKDYATCLVKYTNGQILAKHQGMALPGGTTVDGVRLIDEAEREMLRLREELDSLSPGCPILIG
> |[Viruses _Acinetobacter_phage _Acj9]||_Acinetobacter_phage_Acj9.gb|T4-like phage head c..|918|NC_014663.1(169947):103091-104008:1 ^RAST2:fig|10239.87.peg.169^ Viruses _Acinetobacter_phage _Acj9|neighbours:(1),(1)|neighbour_genes:Phage fibritin (wac)..,T4-like phage head c..|
MFTQPKNPKQLKDDILMRMGAPIINVEVTETQIYQCIQRALELYGEYHYNGLNKTYMFVHVGSEDQYKNGVFDLKDENIFAVTQIMRGNMGALLTMDGSATYPWVTDFILGMAGVNGCSSAQSFGPNAYGANLSYYTTIMQYWTILQNMFNPVPDYWFNDDTAQLKISGNFKQGDFIFLEVWTKSFVDVGPAVGTYVGYGYVSGEQSPWSASDVYNNANRNVTGYTVGEPKGTSQGAFNNRWVKDYATALVKELNGQILARHQGLQLAGGVTINGERLIDEARIEKERLREELELLEAPPGIMMG
> |[Tevenvirinae _Acinetobacter_phage_KARL-1]||_Acinetobacter_phage_KARL-1.gb|Phage neck protein|918|MH713599.1(166560):85639-86556:-1 ^RAST2:fig|1198136.64.peg.119^ Tevenvirinae _Acinetobacter_phage_KARL-1|neighbours:(-1),(-1)|neighbour_genes:Phage neck protein,hypothetical protein|
MFTEPKTPKQLKDHILMRLGAPIIKIEVTEQQIMQCIQRALELYGEYHYNGLNKTFMWIYVGDDETYKNGVFDLSKENIFAVTQILRGNTGALLTMDGSATYPWVSDFILGLAGVNGCSTAQSFGPNAYGANLSYYTSVMQYWTQLQNMLNPVPDYWFNDDTGQLKLSGNFKKGDYLFLEVWVKSFVDTSHSVGTYAGYGYAQAEQDQWSLSDTYNNANRRIEGYRAGENNGTKQGAFNNRWVKDYATALVKELNGQILAKHQGMQLAGGTTVDGLRLIEESRIEKERLREELDLLAAPPGILMG
> |[Viruses _Acinetobacter_phage_ZZ1]||_Acinetobacter_phage_ZZ1.gb|hypothetical protein|882|NC_018087.3(166687):96716-97597:1 ^RAST2:fig|10239.86.peg.173^ Viruses _Acinetobacter_phage_ZZ1|neighbours:(1),(1)|neighbour_genes:hypothetical protein,T4-like phage head c..|
MFTQPKTPKQLKDDILMRLGAPIIQVEVTEAQIYQCIQRALELYGEYHYNGLNKTYIAIHIGDDDQYKNGVFDLSDENIFAVSQIIRGNTGLLLTLDGSATYSWASDFILGMAGVNGCNSGTRAFGPNGFGANLSYYTTIMQYWSILQNMFNPIPDFWFNDDTGQLKLSGNFKKGDLIFLEVWVKSFVDTNYAVGSYAGSDRYNNANYNVTGYIAGESQGTKQGAFNNRWVKDYATVLVKELNGQILAKHQGMQLAGGTTVDGVRLIEEARLEKERLIDELDSLAAPPGILMG
> |[Tevenvirinae Acinetobacter_phage_vB_ApiM_fHyAci03]||_Acinetobacter_phage_vB_ApiM_fHyAci03.gb|Phage neck protein|918|MH460829.1(165975):97409-98326:1 ^RAST2:fig|1198136.65.peg.184^ Tevenvirinae Acinetobacter_phage_vB_ApiM_fHyAci03|neighbours:(1),(1)|neighbour_genes:hypothetical protein,Phage neck protein|
MFTEPKTPKQLKDHILMRLGAPIIKIEVTEQQIMQCIQRALELYGEYHYNGLNKTFMWIYVGDDETYKNGVFDLSKENIFAVTQILRGNTGALLTMDGSATYPWVSDFILGLAGVNGCSTAQSFGPNAYGANLSYYTSVMQYWTQLQNMLNPVPDYWFNDDTGQLKLSGNFKKGDYLFLEVWVKSFVDTSHSVGTYAGYGYAQAEQDQWSLSDTYNNANRRVEGYRAGENNGTKQGAFNNRWVKDYATALVKELNGQILAKHQGMQLAGGTTVDGLRLIEESRIEKERLREELDLLAAPPGILMG
> |[Tevenvirinae _Aeromonas_phage_65.2]||_Aeromonas_phage_65.2.gb|Phage neck protein|921|KY290955.1(236567):74467-75387:-1 ^RAST2:fig|1198136.115.peg.93^ Tevenvirinae _Aeromonas_phage_65.2|neighbours:(-1),(-1)|neighbour_genes:T4-like phage head c..,hypothetical protein|
MFNTCNNPRELKDNILRRLGAPVINVEVTETQIYDSIGRALELYKDYHHDALNRAFITIVMTEEQALTGYIDLSEYPIFAVTKILRSQVGNTTLLGGGVPLNWFTGFIMSISGAGGSCYHGPSPFGNIGSVGYFAQFSSYQKLLQDQLNPLPEYDFDTKAGILQISGKNFKKGDVLVIEVYIQNFVDLDEFAYNNFGSYTPIGSGDNATLEQKWANPYNKLPEWVVGEARNDFPDQKVYDNRWIKDMSTAFVKDIWGSILAKHQGMQLPGGVTVDGVRLIQEAKEEIEKLREELLSLSGPDAIIVG
> |[Viruses Aeromonas phage 65]||_Aeromonas_phage_65.gb|T4-like phage head c..|921|NC_015251.1(235229):74471-75391:-1 ^RAST2:fig|10239.65.peg.94^ Viruses Aeromonas phage 65|neighbours:(-1),(-1)|neighbour_genes:T4-like phage head c..,hypothetical protein|
MFNTCNNPRELKDNILRRLGAPVINVEVTETQIYDSIGRALELYKDYHHDALNRAFITIVMTEEQALTGYIDLSEYPIFAVTKILRSQVGNTTLLGGGVPLNWFTGFIMSISGAGGSCYHGPSPFGNIGSVGYFAQFSSYQKLLQDQLNPLPEYDFDTKAGILQISGKNFKKGDVLVIEVYIQNFVDLDEFAYNNFGSYTPIGSGDNATLEQKWANPYNKLPEWVVGEARNDFPDQKVYDNRWIKDMSTAFVKDIWGSILAKHQGMQLPGGVTVDGVRLIQEAKEEIEKLREELLSLSGPDAIIVG
> |[Tevenvirinae _Aeromonas_phage_AS-szw]||_Aeromonas_phage_AS-szw.gb|Phage neck protein|921|MF498773.1(229957):99581-100501:1 ^RAST2:fig|1198136.118.peg.209^ Tevenvirinae _Aeromonas_phage_AS-szw|neighbours:(1),(1)|neighbour_genes:hypothetical protein,hypothetical protein|
MYNTCNNPKELKDNILRRLGAPIINIEVTETQIYDSIGRALELYKDYHHDALNRAFITCILTEEQAMTGYIDLSEYPVFAVTRILRSMVGNMTLLGGGVPLNWFASFITGLATSGVGSCYHGPFGTIGSVGYFAAFSSYQKLLQDQLNPLPDYDFDTKSGILQITHNNLKKGDVMVIEAYVQNFVDLDEYAFNDIGSALPIGHGVPASDLENKWSNPYKKLPQSVIGSARNDFPDQKVYNNRWVKDMSTALVKEVWGNIMAKHQGMQLPGGVTVDGTRLIQEAKQEIETLREELLLLAGPDPIIMG
> |[Tevenvirinae _Aeromonas_phage_AS-zj]||_Aeromonas_phage_AS-zj.gb|Phage neck protein|921|MF448340.1(229929):205173-206093:1 ^RAST2:fig|1198136.120.peg.403^ Tevenvirinae _Aeromonas_phage_AS-zj|neighbours:(1),(1)|neighbour_genes:hypothetical protein,hypothetical protein|
MYNTCNNPKELKDNILRRLGAPIINIEVTETQIYDSIGRALELYKDYHHDALNRAFITCILTEEQAMTGYIDLSEYPVFAVTRILRSMVGNMTLLGGGVPLNWFASFITGLATSGVGSCYHGPFGTIGSVGYFAAFSSYQKLLQDQLNPLPDYDFDTKSGILQITHNNLKKGDVMVIEAYVQNFVDLDEYAFNNIGSALPIGHGVPASDLENKWSNPYKKLPQSIIGSARNDFPDQKVYNNRWVKDMSTALVKEVWGNIMAKHQGMQLPGGVTVDGTRLIQEAKQEIETLREELLLLAGPDPIIMG
>ID:NP_944100.1 |[Aeromonas virus Aeh1]||_Aeromonas_phage_Aeh1_.gbk|13|921|NC_005260(233234):146465-147385:1 ^GeneID:2658189^ Aeromonas phage Aeh1, complete genome.|neighbours:ID:NP_944099.1(1),ID:NP_944101.1(1)|neighbour_genes:hypothetical protein,14|
MMSNNFVRNPRELKDLILRRLGAPVIQVEVTEDHIYDSIGRALELYKEYHHDGLNKAYLSVKLNQEQAATGYIDISAYPVFAITKIIRHKSMMWGGLGGGATLNFFTDFLTTLGGGPQGISYHGPFGALGNIGFFAQFQSYQNMMMDQLDPLPDYWLDPVNGVVQLTGNFRENDVIIMEVHIQNFVELEKSVRGVAGAGIVAGGPTSADNKDKWMNPYSRMPSNVAGRARSEFPDQGVYNVRWVKDYATTLTKEVWGEILAKHQGMSLPGGVTVDGTRLVEEARQEKEVLRQELLLLEEPLPILMG
> |[Tevenvirinae _Aeromonas_phage_AsFcp_2]||_Aeromonas_phage_AsFcp_2.gb|Phage neck protein|921|MH791401.1(219171):82059-82979:1 ^RAST2:fig|1198136.67.peg.158^ Tevenvirinae _Aeromonas_phage_AsFcp_2|neighbours:(1),(1)|neighbour_genes:Phage protein,Phage-associated hom..|
MSNNFVRNPRELKDLILRRLGAPVIQVEVTEDQIYDCIGRALELYKEYHYDGLNKAYITVKLTAEQAATGYIDVSAYPIFAITKIIRQKSMLWGGLGGGATLNFFTDFLTTLGGGPQGISYHGPFGALGNIGFFAQFQSYQNLMMDQLDPLPDYWLDPVNGIVQITGKNFMENDLIIMEVHVQNFVEIERSVRGIAGAGIVAGGSTTANDKDKWLNPYARMPANVAGQARSEFPDQGCYNVRWVKDYSTTLTKEIWGEILAKHQGMQLPGGVTVDGTRLIEEARQEKEVLRQELMLLEEPLGVYMG
> |[Tevenvirinae _Aeromonas_phage_Asswx_1]||_Aeromonas_phage_Asswx_1.gb|Phage neck protein|921|MH791398.1(229103):107270-108190:1 ^RAST2:fig|1198136.119.peg.234^ Tevenvirinae _Aeromonas_phage_Asswx_1|neighbours:(1),(1)|neighbour_genes:hypothetical protein,hypothetical protein|
MYNTCNNPKELKDNILRRLGAPIINIEVTETQIYDSIGRALELYKDYHHDALNRAFITCILTEEQAMTGYIDLSEYPVFAVTRILRSMVGNMTLLGGGVPLNWFASFITGLATSGVGSCYHGPFGTIGSVGYFAAFSSYQKLLQDQLNPLPDYDFDTKSGILQITHNNLKKGDVMVIEAYVQNFVDLDEYAFNDIGSALPIGHGVPASDLENKWSNPYKKLPQSVIGSARNDFPDQKVYNNRWVKDMSTAFVKEVWGNIMAKHQGMQLPGGVTVDGTRLIQEAKQEIETLREELLLLAGPDPIIMG
> |[Tevenvirinae _Aeromonas_phage_Aswh_1]||_Aeromonas_phage_Aswh_1.gb|T4-like phage head c..|918|MH791414.1(229730):130277-131194:-1 ^RAST2:fig|1198136.117.peg.240^ Tevenvirinae _Aeromonas_phage_Aswh_1|neighbours:(-1),(-1)|neighbour_genes:hypothetical protein,hypothetical protein|
MYNTCNNPKELKDNILRRLGAPIINIEVTETQIYDSIGRALELYKDYHYDALNRAFITCVMTEDQANTGYIDLSEYPIFAVTRILRSQVGNMTLLGGGVPLNWFTSFIMSLGGGTCYHGPSPFGTFGSVGYFAQFSSYQKMLQDQLDPLPEYDFDTKSGMLQVAGKNFKKGDILILEVYIQNFVDLDEFGYNNIGSMTPIGSGAAVSTNEQEWANPYKKLPQWVIGEARHEFPDQKVYNNRWIKDMSTALVKEVWGNIMAKHQGMQLPGGVTVDGVRLIQEAREEIEKLRLELLSLSGPDPIIMG
> |[Tevenvirinae _Aeromonas_phage_CC2]||_Aeromonas_phage_CC2.gb|Phage neck protein|921|NC_019538.1(231743):162920-163840:-1 ^RAST2:fig|1198136.110.peg.333^ Tevenvirinae _Aeromonas_phage_CC2|neighbours:(-1),(-1)|neighbour_genes:hypothetical protein,hypothetical protein|
MYNTCNNPKELKDNILRRLGAPIINIEVTETQIYDSIGRALELYKDYHHDALNRAFITCILTEEQAMTGYIDLSEYPVFAVTRILRSMVGNMTLLGGGVPLNWFASFITGLATSGVGSCYHGPFGTIGSVGYFAAFSSYQKLLQDQLNPLPDYDFDTKSGILQITHNNLKKGDVMVIEAYVQNFVDLDEYAFNDIGSALPIGHGVPASDLENKWSNPYKKLPQSVIGSARNDFPDQKVYNNRWVKDMSTAFVKEVWGNIMAKHQGMQLPGGVTVDGTRLIQEAKQEIETLREELLLLAGPDPIIMG
> |[Tevenvirinae _Aeromonas_phage_PX29]||_Aeromonas_phage_PX29.gb|Phage neck protein|921|NC_023688.1(222006):132454-133374:1 ^RAST2:fig|1198136.108.peg.246^ Tevenvirinae _Aeromonas_phage_PX29|neighbours:(1),(1)|neighbour_genes:Phage protein,Phage-associated hom..|
MSNNFVRNPRELKDLILRRLGAPVIQVEVTEDQIYDCIGRALELYKEYHYDGLNKAYITVKLTAEQAATGYIDVSAYPIFAITKIIRQKSMLWGGLGGGATLNFFTDFLTTLGGGPQGISYHGPFGALGNIGFFAQFQSYQNLMMDQLDPLPDYWLDPVNGIVQITGKNFMENDLIIMEVHVQNFVEIERSVRGIAGAGIVAGGSTTANDKDKWLNPYARMPANVAGQARSEFPDQGVYNIRWTKDYATTLTKEIWGEILAKHQGMQLPGGVTVDGTRLIEEARQEKEVLRQELMLLEEPLGVYMG
>ID:YP_803103.1 |[Escherichia virus RB32]||_Bacteriophage_RB32_.gbk|13|930|NC_008515(165890):91163-92092:1 ^GeneID:4405480^ Bacteriophage RB32, complete genome.|neighbours:ID:YP_803102.1(1),ID:YP_803104.1(1)|neighbour_genes:wac,14|
MSGYNSQNPKELKDVILRRLGAPIINVELTPDQIYDCIQRALELYGEYHFDGLNKGFHVFYVGDDEEKYKTGVFDLRGSNVFAVTRILRTNVGSITSMDGNATYPWFTDFLLGMAGINGGMGTSCNRFYGPNAFGADLGYFTQLTSYMGMMQDMLSPIPDFWFNSANEQLKVMGNFQKYDLIIVESWTKSYIDTNKMVGNTVGYGTVGPQDSWSLSERYNNPDHNLVGRVVGQDPDVKQGAYNNRWVKDYATALAKELNGQILARHQGMMLPGGVTIDGQRLIEEARLEKEALREELYLLDPPFGIFVG
> |[Tevenvirinae _Citrobacter_phage_IME-CF2]||_Citrobacter_phage_IME-CF2.gb|Phage neck protein|924|NC_029013.1(177688):173150-174073:-1 ^RAST2:fig|1198136.109.peg.297^ Tevenvirinae _Citrobacter_phage_IME-CF2|neighbours:(-1),(-1)|neighbour_genes:Phage neck protein,Wac whisker protein|
MITNNPEQLKDEILRRLGAPIIKIEITQDQIYDCIQRALDLYAEYHYNGTNKSYIILTLGEDNPRNVFDLSKEHIFAVTKVLRTNIGSLVSMDGTAVYPWFTDFLMGLTGGSLGGRCASSVYGMNAYGADLGYFTQMMSYQRSMQELLAPLPDYWYNDDTGQFCVWGKVNNGDIIVIEVMVRSFVDVPSAVGSVAGYATAGSNAVEDQSIADIYDNPYNAVVGGVRAGQGTTVTGGTSAYNNRWVKDYSTALVKEINGQILAKFQGMQLPGGVAPDGTRLIQEAETKLQGLRDELISMSDAVPIIMV
>ID:YP_009195023.1 |[Citrobacter phage Margaery]||_Citrobacter_phage_Margaery_.gbk|neck protein|924|NC_028755(178182):122021-122944:1 ^GeneID:26647393^ Citrobacter phage Margaery, complete genome.|neighbours:ID:YP_009195022.1(1),ID:YP_009195024.1(1)|neighbour_genes:fibritin neck whiske..,neck protein|
MITNNPEQLKDEILRRLGAPIIKIEITQDQIYDCIQRALDLYAEYHYNGTNKTYLILTLGDDNPRNVFDLSKEHIFAITKVLRTNMGSLTTMDGTAVYPWFTDFLMGLTGGSLGGRCASSVYGMNAYGADMGYFTQMMSYQRSMQDLLAPLPDYWFNDDTGQFCAWGQVNKGDIIVIEAMVRSFVDVPSSVGSVAGYATAGSNAVEDQSIADIYENPYNSVVGGVRAGQGSTVTGGTSAYNNRWVKDYSTALVKEINGQILAKFQGMQLPGGVAPDGTRLIQEAETKLQSLRDELISMSDAVPIIMV
>ID:AYJ73067.1 |[Citrobacter phage Maroon]||_Citrobacter_phage_Maroon_.gbk|neck protein|924|MH823906(178830):122436-123359:1 ^^ Citrobacter phage Maroon, complete genome.|neighbours:ID:AYJ73066.1(1),ID:AYJ73068.1(1)|neighbour_genes:fibritin neck whiske..,neck protein|
MITNNPEQLKDEILRRLGAPIIKIEITQDQIYDCIQRALDLYAEYHYNGTNKTYLILTLGDDNPRNVFDLSKEHIFAITKVLRTNMGSLTTMDGTAVYPWFTDFLMGLTGGSLGGRCASSVYGMNAYGADMGYFTQMMSYQRSMQDLLAPLPDYWFNDDTGQFCAWGQVNKGDIIVIEAMVRSFVDVPSSVGSVAGYATAGSNAVEDQSIADIYENPYNSVVGGVRAGQGSTVTGGTSAYNNRWVKDYSTALVKEINGQILAKFQGMQLPGGVAPDGTRLIQEAETKLQSLRDELISMSDAVPIIMV
>ID:YP_009203899.1 |[Citrobacter phage Merlin]||_Citrobacter_phage_Merlin_.gbk|neck protein|930|NC_028857(172733):94459-95388:1 ^GeneID:26648110^ Citrobacter phage Merlin, complete genome.|neighbours:ID:YP_009203898.1(1),ID:YP_009203900.1(1)|neighbour_genes:fibritin neck whiske..,neck protein|
MSIHAPQNPKELKDAILTRLGAPILNVELTEDMIYNCIQRALELFGEYHYDGLNKGYHAFYIGDDDELYKHGVFDLRGSNIFAVTKIVRTNIGSITSMDGNATYPWFTDFLLGMAGINGGMGSSCNKFYGPNAFGADLGYFTQLMTYMSMMQDMLSPLPDFWYNGANEQLKVMGNFQKRDVIIVEVFTLAYSGVDKTVGNTAGYGYAGSADQWSVAEQWDNMDRSLPQRVAGEDAMVKQGAYNNRWVKDYATTLSKELLGQVLAKHQGLQLPGGVTLNGERLLEEAEREKERLREELYLLDPPFGILIG
> |[Tevenvirinae _Citrobacter_phage_Miller]||_Citrobacter_phage_Miller.gb|Phage neck protein|924|NC_025414.1(178171):122986-123909:1 ^RAST2:fig|1198136.111.peg.217^ Tevenvirinae _Citrobacter_phage_Miller|neighbours:(1),(1)|neighbour_genes:Wac whisker protein,Phage neck protein|
MITNNPEQLKDEILRRLGAPIIKIEITQDQIYDCIQRALDLYAEYHYNGTNKSYIILTLGEDNPRNVFDLSKEHIFAVTKVLRTNIGSLVSMDGTAVYPWFTDFLMGLTGGSLGGRCASSVYGMNAYGADLGYFTQMMSYQRSMQELLAPLPDYWYNDDTGQFCVWGKVNNGDIIVIEVMVRSFVDVPSAVGSVAGYATAGSNAVEDQSIADIYDNPYNAVVGGVRAGQGTTVTGGTSAYNNRWVKDYSTALVKEINGQILAKFQGMQLPGGVAPDGTRLIQEAETKLQGLRDELISMSDAVPIIMV
>ID:YP_009146613.1 |[Citrobacter phage Moon]||_Citrobacter_phage_Moon.gbk|neck protein|930|NC_027331(170341):93603-94532:1 ^GeneID:24721779^ Citrobacter phage Moon, complete genome.|neighbours:ID:YP_009146612.1(1),ID:YP_009146614.1(1)|neighbour_genes:fibritin neck whiske..,neck protein|
MSIHAPQNPKDLKDAILTRLGAPILNVELTEDMIYNCIQRALELFGEYHYDGLNKGYHAFYIGDDDELYKHGVFDLRGSNIFAVTKIVRTNIGSITSMDGNATYPWFTDFLLGMAGINGGMGSSCNKFYGPNAFGADLGYFTQLMTYMSMMQDMLSPLPDFWYNGANEQLKVMGNFQKRDVIIVEVFTLAYSGVDKTVGNTAGYGYAGTADQWSVAEQWDNMDRSLPQRVAGEDSMVKQGAYNNRWVKDYATTLSKELLGQVLAKHQGLQLPGGVTLNGERLLEEAEREKERLREELYLLDPPFGILIG
>ID:YP_009285742.1 |[Citrobacter phage vB_CfrM_CfP1]||_Citrobacter_phage_vB_CfrM_CfP1_.gbk|head completion prot..|924|NC_031057(180219):124951-125874:1 ^GeneID:29079525^ Citrobacter phage vB_CfrM_CfP1, complete genome.|neighbours:ID:YP_009285741.1(1),ID:YP_009285743.1(1)|neighbour_genes:neck whiskers protei..,head completion prot..|
MITNNPEQLKDEILRRLGAPIIKIEITQDQIYDCIQRALDLYAEYHYNGTNKSYIILTLGEDNPRNVFDLSKEHIFAVTKVLRTNIGSLVSMDGTAVYPWFTDFLMGLTGGSLGGRCASSVYGMNAYGADLGYFTQMMSYQRSMQELLAPLPDYWYNDDTGQFCVWGKVNNGDIIVIEVMVRSFVDVPSAVGSVAGYATAGSNAVEDQSIADIYDNPYNAVVGGVRAGQGTTVTGGTSAYNNRWVKDYSTALVKEINGQILAKFQGMQLPGGVAPDGTRLIQEAETKLQGLRDELISMSDAVPIIMV
> |[Tevenvirinae _Cronobacter_phage_Pet-CM3-4]||_Cronobacter_phage_Pet-CM3-4.gb|Phage neck protein|939|LT614807.1(171975):96169-97107:1 ^RAST2:fig|1198136.112.peg.195^ Tevenvirinae _Cronobacter_phage_Pet-CM3-4|neighbours:(1),(1)|neighbour_genes:hypothetical protein,Phage neck protein|
MAANTARNPKELKDVILRRLGAPIINVELTEDMIYDCIQRALELFGEYHYDGLNKGYQVIHIGDDEIGRGQFKNGVFDFSDRNIFAVTQIVRTNVGSLTSMDGNATYPWFTDFLLGMAGINGGMGSSCNKAYGPNAFGADLGYFTQLTTYWSMMQDMLAPLPDFWFNDATGQLKIMGNFQLGDVIVVECWTKSYIDVDKMVGNTAGYGTAGPESSWTLPDMYDNPDKRLTGYRAGEELSIVQGSYNNRWVKDYAHILAKELLGQVLARHQGMQLPGGVTLNGERLIEEARLEKEYALEQLYLLDPPTGVLVG
>ID:YP_006986477.1 |[Cronobacter phage vB_CsaM_GAP161]||_Cronobacter_phage_vB_CsaM_GAP161_.gbk|neck protein|924|NC_019398(178193):121394-122317:1 ^GeneID:13997743^ Cronobacter phage vB_CsaM_GAP161, complete genome.|neighbours:ID:YP_006986476.1(1),ID:YP_006986478.1(1)|neighbour_genes:whisker protein,neck protein|
MITNNPEQLKDEILRRLGAPIIKIEVTQDQIYDCIQRALDLYAEYHYNGTNKSYIILTLGDDNPRNVFDLSKEHIFAITKVLRTNMGSLTTMDGTAVYPWFTDFLMGLTGGSLGGRCASSVYGMNAYGADMGYFTQMMSYQRSMQDLLAPLPDYWFNDDTGQFCAWGQVNKGDILVLEAMVRSFVDVPSSVGSVAGYATAGSNAVKDQSIADIYENPYNAVVGGVRAGQGSTVTGGTSAYNNRWVKDYSTALVKEINGQILAKFQGMQLPGGVAPDGTRLIQEAETKLQSLRDELISMSDAVPIIMV
>ID:AOG16333.1 |[Cronobacter phage vB_CsaM_leB]||_Cronobacter_phage_vB_CsaM_leB_.gbk|neck protein|924|KX431559(177907):121227-122150:1 ^^ Cronobacter phage vB_CsaM_leB, complete genome.|neighbours:ID:AOG16332.1(1),ID:AOG16334.1(1)|neighbour_genes:fibritin neck whiske..,neck protein|
MITNNPEQLKDEILRRLGAPIIKIEITQDQIYDCIQRALDLYAEYHYNGTNKTYLILTLGDDNPRNVFDLSKEHIFAITKVLRTNMGSLTTMDGTAVYPWFTDFLMGLTGGSLGGRCASSVYGMNAYGADMGYFTQMMSYQRSMQDLLAPLPDYWFNDDTGQFCAWGQVNKGDIIVIEAMVRSFVDVPSSVGSVAGYATAGSNAVEDQSIADIYENPYNSVVGGVRAGQGSTVTGGTSAYNNRWVKDYSTALVKEINGQILAKFQGMQLPGGVAPDGTRLIQEAETKLQSLRDELISMSDAVPIIMV
>ID:AOG16617.1 |[Cronobacter phage vB_CsaM_leN]||_Cronobacter_phage_vB_CsaM_leN_.gbk|neck protein|924|KX431560(179516):122279-123202:1 ^^ Cronobacter phage vB_CsaM_leN, complete genome.|neighbours:ID:AOG16616.1(1),ID:AOG16618.1(1)|neighbour_genes:whiskers protein,neck protein|
MITNNPEQLKDEILRRLGAPIIKIEITQDQIYDCIQRALDLYAEYHYNGTNKTYLILTLGDDNPRNVFDLSKEHIFAITKVLRTNMGSLTTMDGTAVYPWFTDFLMGLTGGSLGGRCASSVYGMNAYGADMGYFTQMMSYQRSMQDLLAPLPDYWFNDDTGQFCAWGQVNKGDIIVIEAMVRSFVDVPSSVGSVAGYATAGSNAVEDQSIADIYENPYNSVVGGVRAGQGSTVTGGTSAYNNRWVKDYSTALVKEINGQILAKFQGMQLPGGVAPDGTRLIQEAETKLQSLRDELISMSDAVPIIMV
>ID:YP_009005443.1 |[Enterobacter phage PG7]||_Enterobacter_phage_PG7_.gbk|neck protein|939|NC_023561(173276):97928-98866:1 ^GeneID:18502458^ Enterobacter phage PG7, complete genome.|neighbours:ID:YP_009005442.1(1),ID:YP_009005444.1(1)|neighbour_genes:wac,neck protein|
MAANTARNPKELKDVILRRLGAPIINVELTEDMIYDCIQRALELFGEYHYDGLNKGYQVIHIGDDEIGRGQFKNGVFDFSDRNIFAVTQIVRTNVGSLTSMDGNATYPWFTDFLLGMAGINGGMGSSCNKAYGPNAFGADLGYFTQLTTYWSMMQDMLAPLPDFWFNDATGQLKIMGNFQLGDVIVVECWTKSYIDVDKMVGNKAGYGTAGPETSWTLPDVYDNPDKRLTGYRAGEELSIVQGSYNNRWVKDYAHILAKELLGQVLARHQGMQLPGGVTLNGERLIEEARLEKEYALEQLYLLDPPTGVLVG
> |[Tevenvirinae Enterobacter_phage_myPSH1140]||_Enterobacter_phage_myPSH1140.gb|Phage neck protein|939|MG999954.1(172614):99021-99959:1 ^RAST2:fig|1198136.57.peg.201^ Tevenvirinae Enterobacter_phage_myPSH1140|neighbours:(1),(1)|neighbour_genes:hypothetical protein,Phage neck protein|
MAANTARNPKELKDVILRRLGAPIINVELTEDMIYDCIQRALELFGEYHYDGLNKGYQVIHIGDDEIGRGQFKNGVFDFSDRNIFAVTQIVRTNVGSLTSMDGNATYPWFTDFLLGMAGINGGMGSSCNKAYGPNAFGADLGYFTQLTTYWSMMQDMLAPLPDFWFNDATGQLKIMGNFQLGDVIVVECWTKSYIDVDKMVGNTAGYGTAGPETSWTLPDVYDNPDKRLTGYRAGEELSIVQGSYNNRWVKDYAHILAKELLGQVLARHQGMQLPGGVTLNGERLIEEARLEKEYALEQLYLLDPPTGVLVG
>ID:YP_009607124.1 |[Enterobacter phage phiEap-3]||_Enterobacter_phage_phiEap-3_.gbk|neck protein|927|NC_041980(175814):121765-122691:1 ^GeneID:40083130^ Enterobacter phage phiEap-3, complete genome.|neighbours:ID:YP_009607123.1(1),ID:YP_009607125.1(1)|neighbour_genes:fibritin neck whiske..,neck protein|
MITNNPAQLKDEILRRLGAPIVKIEVTTDQVYDCIQRALDLYAEYHYNGSNKGYIILTLGPDNPKNIFDLSKEHIFAITKVLRTNMGSLVSMDGTAVYPWFTDFLMGLTGGSLGGGGCASRTYGMNAYGADMGYFTQMMSYQRSMQDLLSPLPDYWYNDDTGQFAVYGTVKDGDIVVIEAMIRSFVDVPSMVGNVAGYATAGSDGEDKSTIADIYNNPYKAVSGGVKAGQGMSVQGSSSAYNNRWVKDYATALVKEVNGQVLAKFQGMQLPGGVAPDGTRLIQEAMQEKENLRQELLLLSDALPVLMM
>ID:YP_009167977.1 |[Escherichia phage AR1]|AR1|_Enterobacteria_phage_AR1_DNA_.gbk|13|930|NC_027983(167435):90870-91799:1 ^GeneID:26042183^ Enterobacteria phage AR1 DNA, complete genome.|neighbours:ID:YP_009167976.1(1),ID:YP_009167978.1(1)|neighbour_genes:wac,14|
MSGYNSQNPKELKDVILRRLGAPIINVELTPDQIYDCIQRALELYGEYHFDGLNKGFHVFYVGDDEEKYKTGVFDLRGSNVFAVTRILRTNIGSITSMDGNATYPWFTDFLLGMAGINGGMGTSCNRFYGPNAFGADLGYFTQLTSYMGMMQDMLSPIPDFWFNSANEQLKVMGNFQKYDLIIVESWTKSYIDTNKMVGNTVGYGTVGPQDSWSLSERYNNPDRNLVGRVVGQDPDVKQGAYNNRWVKDYATALAKELNGQILARHQGMMLPGGVTIDGQRLIEEARLEKEALREELYLLDPPFGIFVG
> |[Tevenvirinae _Enterobacteria_phage_ATK47]||_Enterobacteria_phage_ATK47.gb|Phage neck protein|927|KT184309.1(170020):77100-78026:-1 ^RAST2:fig|1198136.68.peg.113^ Tevenvirinae _Enterobacteria_phage_ATK47|neighbours:(-1),(-1)|neighbour_genes:Phage neck protein,Phage fibritin (wac)..|
MSGYNAQNPKELKDVILRRLGAPIVNVELTTDQIYDCISRALELYGEYHFDGLNKGFHVFFVDDEEKYRHGVFDMRGSNVFAVTRIIRTNVGSITSMDGNATYPWFTDFLLGMAGVSGGMGSNCGKFYGPNAFGADLGYYSQLVSYMGMLQDMIAPLPDFWFNSANEQLKVMGNFRQKDVIIVESYVRSYIETHKMVGNTVGYGQVGPRDSWSISERYDNPDHNLVGRRVGEDPATKQGAYNNRWVKDYATALAKELNGQILAKHQGMMLPGGVTVDGVRLIEEARLEKEALREELYLLDPPAGILVG
> |[Tevenvirinae Enterobacteria_phage_ATK48]||_Enterobacteria_phage_ATK48.gb|Phage neck protein|927|KT184310.1(169729):5604-6530:-1 ^RAST2:fig|1198136.55.peg.6^ Tevenvirinae Enterobacteria_phage_ATK48|neighbours:(-1),(-1)|neighbour_genes:Phage neck protein,Phage fibritin (wac)..|
MSGYNAQNPKELKDVILRRLGAPIVNVELTTDQIYDCISRALELYGEYHFDGLNKGFHVFFVDDEEKYRHGVFDMRGSNVFAVTRIIRTNVGSITSMDGNATYPWFTDFLLGMAGVSGGMGSNCGKFYGPNAFGADLGYYSQLVSYMGMLQDMIAPLPDFWFNSANEQLKVMGNFRQKDVIIVESYVRSYIETHKMVGNTVGYGQVGPRDSWSISERYDNPDHNLVGRRVGEDPATKQGAYNNRWVKDYATALAKELNGQILAKHQGMMLPGGVTVDGVRLIEEARLEKEALREELYLLDPPAGILVG
> |[Tevenvirinae Enterobacteria_phage_Aplg8]||_Enterobacteria_phage_Aplg8.gb|Phage neck protein|930|KT184308.1(168496):35744-36673:1 ^RAST2:fig|1198136.66.peg.70^ Tevenvirinae Enterobacteria_phage_Aplg8|neighbours:(1),(1)|neighbour_genes:Phage fibritin (wac)..,Phage neck protein|
MSGYNSQNPKELKDVILRRLGAPIINVELTPDQIYDCIQRALELYGEYHFDGLNKGFHVFYVGDDEEKYKTGVFDLRGSNVFAVTRILRTNIGSITSMDGNATYPWFTDFLLGMAGINGGMGTSCNRFYGPNAFGADLGYFTQLTSYMGMMQDMLSPIPDFWFNSANEQLKVMGNFQKYDLIIVESWTKSYIDTNKMVGNTVGYGTVGPQDSWSLSERYNNPDHNLVGRVVGQDPNVKQGAYNNRWVKDYATALAKELNGQILARHQGMMLPGGVTIDGQRLIEEARLEKEALREELYLLDPPFGILVG
>ID:YP_007004286.1 |[Enterobacteria phage Bp7]||_Enterobacteria_phage_Bp7_.gbk|neck protein|936|NC_019500(168066):146114-147049:-1 ^GeneID:14007900^ Enterobacteria phage Bp7, complete genome.|neighbours:ID:YP_007004285.1(-1),ID:YP_007004287.1(-1)|neighbour_genes:neck protein,wac|
MASESYNPKQLKDAILRRLGAPITNIEVTTDQVYDCIQRALELYGEYHYNGYNKGYQAFYIGHDDEEKFRNGVFDLKGRNIFAVTQILRTNVGSLTSMDGQATYPWFTDFVLGLAGINGGLGTSCNSFGPNAFGADLGYFTQLMQYRSMMQDLLVPLPDYWYNDATEQLKVMGNFVKGDFIVIEVYTRSFNGVDSMVGNTAGYGYASGGCDENEWSPGAIWDNPARRISGMRAGEDLGLQDGSYNNRWVKDYATALVKEVNGNILAKHQGMQLAGGTTVDGIRLIEEARLEKERLREELDLLDPPTPILIG
> |[Tevenvirinae _Enterobacteria_phage_CC31]||_Enterobacteria_phage_CC31.gb|Phage neck protein|939|NC_014662.1(165540):90492-91430:1 ^RAST2:fig|1198136.121.peg.175^ Tevenvirinae _Enterobacteria_phage_CC31|neighbours:(1),(1)|neighbour_genes:hypothetical protein,Phage neck protein|
MAANTARNPKELKDVILRRLGAPIINVELTEDMIYDCIQRALELFGEYHYDGLNKGYQVIHIGDDEIGCGQFKNGVFDFSDRNIFAVTQIVRTNVGSLTSMDGNATYPWFTDFLLGMAGINGGMGSSCNKAYGPNAFGADLGYFTQLTTYWSMMQDMLAPLPDFWFNDATGQLKIMGNFQLGDVIVVECWTKSYIDVDKMVGNTAGYGTAGPETSWTLPDVYDNPDKRLTGYRAGEELSIVQGSYNNRWVKDYAHILAKELLGQVLARHQGMQLPGGVTLNGERLIEEARLEKEYALEQLYLLDPPTGVLVG
>ID:YP_009118833.1 |[Enterobacteria phage GEC-3S]||_Enterobacteria_phage_GEC-3S_.gbk|Putative neck protei..|933|NC_025425(163424):83087-84019:1 ^GeneID:23301332^ Enterobacteria phage GEC-3S complete genome.|neighbours:ID:YP_009118832.1(1),ID:YP_009118834.1(1)|neighbour_genes:wac,Putative neck protei..|
MSGYVTNNPRELKDAILRRLGAPVINVEVTEDQIYDCIQRALELYGEYHFDGVNKGYKVFRVSAEQAQHGVFDLSDSGVFAVTKIIRTNVGSAATMDGTAVYPWFTDFLLGLAGVNGGLGSGCSKFYGPNAMGGDLGYFEQLMSYRATMQNMLNPLPDYWYNSANGQLKITGNFREGDLIVVELYVKSYVDVPDMIGAVAGYAHAGGCSTAGGISAVYDNPTAGLSGIVAGMGPISENKQGAYNNRWVKDMATAFTKEVWGSIMAKHQGLQLPGGVTVDGIRIIEEARADIEKLRQELELLDPPFGILMI
> |[Tevenvirinae _Enterobacteria_phage_GiZh]||_Enterobacteria_phage_GiZh.gb|Phage neck protein|930|KT184311.1(166514):140926-141855:1 ^RAST2:fig|1198136.122.peg.259^ Tevenvirinae _Enterobacteria_phage_GiZh|neighbours:(1),(1)|neighbour_genes:Phage fibritin (wac)..,Phage neck protein|
MSGYNSQNPKELKDVILRRLGAPIINVELTPDQIYDCIQRALELYGEYHFDGLNKGFHVFYVGDDEEKYKTGVFDLRGSNVFAVTRILRTNIGSITSMDGNATYPWFTDFLLGMAGINGGMGTSCNRFYGPNAFGADLGYFTQLTSYMGMMQDMLSPIPDFWFNSANEQLKVMGNFQKYDLIIVESWTKSYIDTNKMVGNTVGYGTVGPQDSWSLSERYNNPDHNLVGRVVGQDPNVKQGAYNNRWVKDYATALAKELNGQILARHQGMMLPGGVTIDGQRLIEEARLEKEALREELYLLDPPFGILVG
> |[Viruses Hx01]||_Enterobacteria_phage_HX01.gb|hypothetical protein|927|NC_018855.1(169158):9383-10309:-1 ^RAST2:fig|10239.59.peg.11^ Viruses Hx01|neighbours:(-1),(-1)|neighbour_genes:T4-like phage head c..,Phage fibritin (wac)..|
MSGYNAQNPKELKDVILRRLGAPIVNVELTTDQIYDCISRALELYGEYHFDGLNKGFHVFFVDDEEKYRHGVFDMRGSNVFAVTRIIRTNVGSITSMDGNATYPWFTDFLLGMAGVSGGMGSNCGKFYGPNAFGADLGYYSQLVSYMGMLQDMIAPLPDFWFNSANEQLKVMGNFRQKDVIIVESYVRSYIETHKMVGNTVGYGQVGPRDSWSISERYDNPDHNLVGRRVGEDPATKQGAYNNRWVKDYATALAKELNGQILAKHQGMMLPGGVTVDGVRLIEEARLEKEALREELYLLDPPAGILVG
>ID:YP_003734302.1 |[Enterobacteria phage IME08]||_Enterobacteria_phage_IME08_.gbk|13|933|NC_014260(172253):91524-92456:1 ^GeneID:9384462^ Enterobacteria phage IME08, complete genome.|neighbours:ID:YP_003734301.1(1),ID:YP_003734303.1(1)|neighbour_genes:wac,14|
MASESFNPKQLKDAILRRLGAPITNIEVTTDQVYDCIQRALELYGEYHYNGYNKGYQAFYIGHGDEEKFRNGVFDLKGRNIFAVTQILRTNVGSLTSMDGQATYPWFTDFVLGLAGINGGLGSSCNSFGPNAFGADLGYFTQLMQYRSMMQDLLVPLPDYWYNDATEQLKVMGNFVKGDFIVIEVYTHSFNGVDSMVGNTVGYGYASACGEDAWSPGAVWDNPSRRISGMRVGEDLGLQDGAYNNRWVKDYATALVKEVNGNILAKHQGMQLAGGTTVDGIRLIEEARLEKERLREELDLLDPPTPILIG
>ID:YP_002922506.1 |[Enterobacteria phage JS10]||_Enterobacteria_phage_JS10_.gbk|13|936|NC_012741(171451):91850-92785:1 ^GeneID:7943556^ Enterobacteria phage JS10, complete genome.|neighbours:ID:YP_002922505.1(1),ID:YP_002922507.1(1)|neighbour_genes:wac,14|
MASESYNPKQLKDAILRRLGAPITNIEVTTDQVYDCIQRALELYGEYHYNGYNKGYQAFYIGHDDEEKFRNGVFDLKGRNIFAVTQILRTNVGSLTSMDGQATYPWFTDFVLGLAGINGGLGSSCNSFGPNAFGADLGYFTQLMQYRSMMQDLLVPLPDYWYNDATEQLKVMGNFVKGDFIVIEVYTRSFNGVDSMVGNTAGYGYASGGCDENEWSPGAIWDNPARRISGMRAGEDLGLQDGAYNNRWVKDYATALVKEVNGNILAKHQGMQLAGGTTVDGIRLIEEARLEKERLREELDLLDPPTPILIG
>ID:YP_001595289.1 |[Escherichia phage JS98]||_Enterobacteria_phage_JS98.gbk|13|936|NC_010105(170523):92774-93709:1 ^GeneID:5783619^ Enterobacteria phage JS98, complete genome.|neighbours:ID:YP_001595288.1(1),ID:YP_001595290.1(1)|neighbour_genes:wac,14|
MASESYNPKQLKDAILRRLGAPITNIEVTTDQVYDCIQRALELYGEYHYNGYNKGYQAFYIGHDDEEKFRNGVFDLKGRNIFAVTQILRTNVGSLTSMDGQATYPWFTDFVLGLAGINGGLGSSCNSFGPNAFGADLGYFTQLMQYRSMMQDLLVPLPDYWYNDATEQLKVMGNFVKGDFIVIEVYTRSFNGVDSMVGNTAGYGYASGGCDENEWSPGAIWDNPARRISGMRAGEDLGLQDGAYNNRWVKDYATALVKEVNGNILAKHQGMQLAGGTTVDGIRLIEEARLEKERLREELDLLDPPTPILIG
>ID:YP_002922224.1 |[Escherichia phage JSE]||_Enterobacteria_phage_JSE_.gbk|13|933|NC_012740(166418):85801-86733:1 ^GeneID:7943192^ Enterobacteria phage JSE, complete genome.|neighbours:ID:YP_002922223.1(1),ID:YP_002922225.1(1)|neighbour_genes:wac,14|
MSGYVTNNPRELKDAILRRLGAPVINVEVTEDQIYDCIQRALELYGEYHFDGVNKGYKVFRVSAEQAQHGVFDLSDSGVFAVTKIIRTNVGSAATMDGTAVYPWFTDFLLGLAGVNGGLGSGCSKFYGPNAMGGDLGYFEQLMSYRATMQNMLNPLPDYWYNSANGQLKITGNFREGDLIVVELYVKSYVDVPDMIGAVAGYAHAGGCSTAGGISAVYDNPTAGLSGIVAGMGPIRDNKQGAYNNRWVKDCATAFTRELWGQILAKHQGLQLPGGVTVDGVRIIEEARADIEKLRQELLDLDPPFGILMI
> |[Tevenvirinae _Enterobacteria_phage_Kha5h]||_Enterobacteria_phage_Kha5h.gb|Phage neck protein|930|KT184312.1(167318):115837-116766:1 ^RAST2:fig|1198136.123.peg.214^ Tevenvirinae _Enterobacteria_phage_Kha5h|neighbours:(1),(1)|neighbour_genes:Phage fibritin (wac)..,Phage neck protein|
MSGYNSQNPKELKDVILRRLGAPIINVELTPDQIYDCIQRALELYGEYHFDGLNKGFHVFYVGDDEEKYKTGVFDLRGSNVFAVTRILRTNIGSITSMDGNATYPWFTDFLLGMAGINGGMGTSCNRFYGPNAFGADLGYFTQLTSYMGMMQDMLSPIPDFWFNSANEQLKVMGNFQKYDLIIVESWTKSYIDTNKMVGNTVGYGTVGPQDSWSLSERYNNPDHNLVGRVVGQDPNVKQGAYNNRWVKDYATALAKELNGQILARHQGMMLPGGVTIDGQRLIEEARLEKEALREELYLLDPPFGILVG
>ID:YP_001469493.1 |[Enterobacteria phage Phi1]||_Enterobacteria_phage_Phi1_.gbk|13|933|NC_009821(164270):82648-83580:1 ^GeneID:5602275^ Enterobacteria phage Phi1, complete genome.|neighbours:ID:YP_001469492.1(1),ID:YP_001469494.1(1)|neighbour_genes:wac,segC|
MSGYVTNNPRELKDAILRRLGAPVINVEVTEDQIYDCIQRALELYGEYHFDGVNKGYKVFRVSAEQAQHGVFDLSDSGVFAVTKIIRTNVGSAATMDGTAVYPWFTDFLLGLAGVNGGLGSGCSKFYGPNAMGGDLGYFEQLMSYRATMQNMLNPLPDYWYNSANGQLKITGNFREGDLIVVELYVKSYVDVPDMIGAVAGYAHAGGCSTAGGISAVYDNPTAGLSGIVAGMGPISENKQGAYNNRWVKDMATAFTKEVWGSIMAKHQGLQLPGGVTVDGIRIIEEARADIEKLRQELELLDPPFGILMI
>ID:YP_009202894.1 |[Escherichia phage QL01]||_Enterobacteria_phage_QL01.gbk|neck protein|936|NC_028847(170527):90920-91855:1 ^GeneID:26629882^ Enterobacteria phage QL01, complete genome.|neighbours:ID:YP_009202893.1(1),ID:YP_009202895.1(1)|neighbour_genes:fibritin neck whiske..,neck protein|
MASESYNPKQLKDAILRRLGAPITNIEVTTDQVYDCIQRALELYGEYHYNGYNKGYQAFYIGHDDEEKFRNGVFDLKGRNIFAVTQILRTNVGSLTSMDGQATYPWFTDFVLGLAGINGGLGTSCNSFGPNAFGADLGYFTQLMQYRSMMQDLLVPLPDYWYNDATEQLKVMGNFVKGDFIVIEVYTRSFNGVDSMVGNTAGYGYASGGCDENEWSPGAIWDNPARRISGMRAGEDLGLQDGSYNNRWVKDYATALVKEVNGNILAKHQGMQLAGGTTVDGIRLIEEARLEKERLREELDLLDPPTPILIG
>ID:AIT74254.1 |[Enterobacteria phage RB10]||_Enterobacteria_phage_RB10_.gbk|neck protein|930|KM606999(168401):89077-90006:1 ^^ Enterobacteria phage RB10, complete genome.|neighbours:ID:AIT74253.1(1),ID:AIT74255.1(1)|neighbour_genes:wac,neck protein|
MSGYNSQNPKELKDVILRRLGAPIINVELTPDQIYDCIQRALELYGEYHFDGLNKGFHVFYVGDDEEKYKTGVFDLRGSNVFAVTRILRTNIGSITSIDGNATYPWFTDFLLGMAGINGGMGTSCNRFYGPNAFGADLGYFTQLTSYMGMMQDMLSPIPDFWFNSANEQLKVMGNFQKYDLIIVESWTKSYIDTNKMVGNTVGYGTVGPQDSWSLSERYNNPDHNLDGRVVGQDPNVKQGAYNNRWVKDYATALAKELNGQILARHQGMMLPGGVTIDGQRLIEEARLEKEALREELYLLDPPFGILVG
>ID:YP_002854496.1 |[Escherichia virus RB14]||_Enterobacteria_phage_RB14_.gbk|13|930|NC_012638(165429):89739-90668:1 ^GeneID:7803912^ Enterobacteria phage RB14, complete genome.|neighbours:ID:YP_002854495.1(1),ID:YP_002854497.1(1)|neighbour_genes:wac,14|
MSGYNSQNPKELKDVILRRLGAPIINVELTPDQIYDCIQRALELYGEYHFDGLNKGFHVFYVGDDEEKYKTGVFDLRGSNVFAVTRILRTNIGSITSMDGNATYPWFTDFLLGMAGINGGMGTSCNRFYGPNAFGADLGYFTQLTSYMGMMQDMLSPIPDFWFNSANEQLKVMGNFQKYDLIIVESWTKSYIDTNKMVGNTVGYGTVGPQDSWSLSERYNNPDHNLVGRVVGQDPNVKQGAYNNRWVKDYATALAKELNGQILARHQGMMLPGGVTIDGQRLIEEARLEKEALREELYLLDPPFGILVG
> |[Tevenvirinae _Enterobacteria_phage_RB16]||_Enterobacteria_phage_RB16.gb|Phage neck protein|924|NC_014467.1(176788):122153-123076:1 ^RAST2:fig|1198136.103.peg.212^ Tevenvirinae _Enterobacteria_phage_RB16|neighbours:(1),(1)|neighbour_genes:Wac whisker protein,Phage neck protein|
MITNNPEQLKDEILRRLGAPIIKIEITQDQIYDCIQRALDLYAEYHYNGTNKSYIILTLGEDNPRNVFDLSKEHIFAVTKVLRTNIGSLVSMDGTAVYPWFTDFLMGLTGGSLGGRCASSVYGMNAYGADLGYFTQMMSYQRSMQELLAPLPDYWYNDDTGQFCVWGKVNNGDIIVIEVMVRSFVDVPSAVGSVAGYATAGSNAVEDQSIADIYDNPYNAVVGGVRAGQGTTVTGGTSAYNNRWVKDYSTALVKEINGQILAKFQGMQLPGGVAPDGTRLIQEAETKLQGLRDELISMSDAVPIIMV
>ID:AXF42470.1 |[Enterobacteria phage RB18]||_Enterobacteria_phage_RB18_.gbk|neck protein|930|MH553563(166677):90743-91672:1 ^^ Enterobacteria phage RB18, complete genome.|neighbours:ID:AXF42469.1(1),ID:AXF42471.1(1)|neighbour_genes:wac,neck protein|
MSGYNSQNPKELKDVILRRLGAPIINVELTPDQIYDCIQRALELYGEYHFDGLNKGFHVFYVGDDEEKYKTGVFDLRGSNVFAVTRILRTNIGSITSMDGNATYPWFTDFLLGMAGINGGMGTSCNRFYGPNAFGADLGYFTQLTSYMGMMQDMLSPIPDFWFNSANEQLKVMGNFQKYDLIIVESWTKSYIDTNKMVGNTVGYGTVGPQDSWSLSERYNNPDHNLVGRVVGQDPNVKQGAYNNRWVKDYATALAKELNGQILARHQGMMLPGGVTIDGQRLIEEARLEKEALREELYLLDPPFGILVG
>ID:YP_009102365.1 |[Enterobacteria phage RB27]||_Enterobacteria_phage_RB27_.gbk|neck protein|930|NC_025448(165179):89443-90372:1 ^GeneID:22113149^ Enterobacteria phage RB27, complete genome.|neighbours:ID:YP_009102364.1(1),ID:YP_009102366.1(1)|neighbour_genes:wac,neck protein|
MSGYNSQNPKELKDVILRRLGAPIINVELTPDQIYDCIQRALELYGEYHFDGLNKGFHVFYVGDDEEKYKTGVFDLRGSNVFAVTRILRTNVGSITSMDGNATYPWFTDFLLGMAGINGGMGTSCNRFYGPNAFGADLGYFTQLTSYMGMMQDMLSPIPDFWFNSANEQLKVMGNFQKYDLIIVESWTKSYIDTNKMVGNTVGYGTVGPQDSWSLSERYNNPDHNLVGRVVGQDPDVKQGAYNNRWVKDYATALAKELNGQILARHQGMMLPGGVTIDGQRLIEEARLEKEALREELYLLDPPFGILVG
>ID:AIT74800.1 |[Enterobacteria phage RB33]||_Enterobacteria_phage_RB33_.gbk|neck protein|930|KM607001(166007):91282-92211:1 ^^ Enterobacteria phage RB33, complete genome.|neighbours:ID:AIT74799.1(1),ID:AIT74801.1(1)|neighbour_genes:wac,neck protein|
MSGYNSQNPKELKDVILRRLGAPIINVELTPDQIYDCIQRALELYGEYHFDGLNKGFHVFYVGDDEEKYKTGVFDLRGSNVFAVTRILRTNVGSITSMDGNATYPWFTDFLLGMAGINGGMGTSCNRFYGPNAFGADLGYFTQLTSYMGMMQDMLSPIPDFWFNSANEQLKVMGNFQKYDLIIVESWTKSYIDTNKMVGNTVGYGTVGPQDSWSLSERYNNPDHNLVGRVVGQDPDVKQGAYNNRWVKDYATALAKELNGQILARHQGMMLPGGVTIDGQRLIEEARLEKEALREELYLLDPPFGIFVG
>ID:YP_009098545.1 |[Escherichia phage RB3]||_Enterobacteria_phage_RB3_.gbk|neck protein|930|NC_025419(168402):89078-90007:1 ^GeneID:22113909^ Enterobacteria phage RB3, complete genome.|neighbours:ID:YP_009098544.1(1),ID:YP_009098546.1(1)|neighbour_genes:wac,neck protein|
MSGYNSQNPKELKDVILRRLGAPIINVELTPDQIYDCIQRALELYGEYHFDGLNKGFHVFYVGDDEEKYKTGVFDLRGSNVFAVTRILRTNIGSITSIDGNATYPWFTDFLLGMAGINGGMGTSCNRFYGPNAFGADLGYFTQLTSYMGMMQDMLSPIPDFWFNSANEQLKVMGNFQKYDLIIVESWTKSYIDTNKMVGNTVGYGTVGPQDSWSLSERYNNPDHNLDGRVVGQDPNVKQGAYNNRWVKDYATALAKELNGQILARHQGMMLPGGVTIDGQRLIEEARLEKEALREELYLLDPPFGILVG
> |[Tevenvirinae _Enterobacteria_phage_RB43]||_Enterobacteria_phage_RB43.gb|Phage neck protein|924|NC_007023.1(180500):123511-124434:1 ^RAST2:fig|1198136.102.peg.231^ Tevenvirinae _Enterobacteria_phage_RB43|neighbours:(1),(1)|neighbour_genes:Wac whisker protein,Phage neck protein|
MITNNPEQLKDEILRRLGAPIIKIEITQDQIYDCIQRALDLYAEYHYNGTNKSYIILTLGEDNPRNVFDLSKEHIFAVTKVLRTNIGSLVSMDGTAVYPWFTDFLMGLTGGSLGGRCASSVYGMNAYGADLGYFTQMMSYQRSMQELLAPLPDYWYNDDTGQFCVWGKVNNGDIIVIEVMVRSFVDVPSAVGSVAGYATAGSNAVEDQSIADIYDNPYNAVVGGVRAGQGTTVTGGTSAYNNRWVKDYSTALVKEINGQILAKFQGMQLPGGVAPDGTRLIQEAETKLQGLRDELISMSDAVPIIMV
>ID:NP_891720.1 |[Enterobacteria phage RB49]||_Enterobacteria_phage_RB49_.gbk|13|933|NC_005066(164018):81907-82839:1 ^GeneID:1725419^ Enterobacteria phage RB49, complete genome.|neighbours:ID:NP_891719.1(1),ID:NP_891721.1(1)|neighbour_genes:wac,14|
MSGYVTNNPRELKDAILRRLGAPVINVEVTEDQIYDCIQRALELYGEYHFDGVNKGYKVFRVSAEQAQHGVFDLSDSGVFAVTKIIRTNVGSAATMDGTAVYPWFTDFLLGLAGVNGGLGSGCSKFYGPNAMGGDLGYFEQLMSYRATMQNMLNPLPDYWYNSANGQLKITGNFREGDLIVVELYVKSYVDVPDMIGAVAGYAHAGGCSTAGGISAVYDNPTAGLSGIVAGMGPISENKQGAYNNRWVKDMATAFTKEVWGSIMAKHQGLQLPGGVTVDGIRIIEEARADIEKLRQELELLDPPFGILMI
>ID:ACP31081.1 |[Enterobacteria phage RB51]||_Enterobacteria_phage_RB51_.gbk|13|930|FJ839693(168394):93098-94027:1 ^^ Enterobacteria phage RB51, complete genome.|neighbours:ID:ACP31080.1(1),ID:ACP31082.1(1)|neighbour_genes:wac,14|
MSGYNSQNPKELKDVILRRLGAPIINVELTPDQIYDCIQRALELYGEYHFDGLNKGFHVFYVGDDEEKYKTGVFDLRGSNVFAVTRILRTNIGSITSMDGNATYPWFTDFLLGMAGINGGMGTSCNRFYGPNAFGADLGYFTQLTSYMGMMQDMLSPIPDFWFNSANEQLKVMGNFQKYDLIIVESWTKSYIDTNKMVGNTVGYGTVGPQDSWSLSERYNNPDHNLVGRVVGQDPDVKQGAYNNRWVKDYATALAKELNGQILARHQGMMLPGGVTIDGQRLIEEARLEKEALREELYLLDPPFGIFVG
>ID:AIT75071.1 |[Enterobacteria phage RB55]||_Enterobacteria_phage_RB55_.gbk|neck protein|930|KM607002(168896):93568-94497:1 ^^ Enterobacteria phage RB55, complete genome.|neighbours:ID:AIT75070.1(1),ID:AIT75072.1(1)|neighbour_genes:wac,neck protein|
MSGYNSQNPKELKDVILRRLGAPIINVELTPDQIYDCIQRALELYGEYHFDGLNKGFHVFYVGDDEERYKTGVFDLRGSNVFAVTRILRTNIGSITSMDGNATYPWFTDFLLGMAGINGGMGTSCNRFYGPNAFGADLGYFTQLTSYMGMMQDMLSPIPDFWFNSANEQLKVMGNFQKYDLIIVESWTKSYIDTNKMVGNTVGYGTVGPQDSWSLSERYNNPDHNLVGRVVGQDPNVKQGAYNNRWVKDYATALAKELNGQILARHQGMMLPGGVTIDGQRLIEEARLEKEALREELYLLDPPFGILVG
>ID:AIT75344.1 |[Enterobacteria phage RB59]||_Enterobacteria_phage_RB59_.gbk|neck protein|930|KM607003(168966):93581-94510:1 ^^ Enterobacteria phage RB59, complete genome.|neighbours:ID:AIT75343.1(1),ID:AIT75345.1(1)|neighbour_genes:wac,neck protein|
MSGYNSQNPKELKDVILRRLGAPIINVELTPDQIYDCIQRALELYGEYHFDGLNKGFHVFYVGDDEERYKTGVFDLRGSNVFAVTRILRTNIGSITSMDGNATYPWFTDFLLGMAGINGGMGTSCNRFYGPNAFGADLGYFTQLTSYMGMMQDMLSPIPDFWFNSANEQLKVMGNFQKYDLIIVESWTKSYIDTNKMVGNTVGYGTVGPQDSWSLSERYNNPDHNLVGRVVGQDPNVKQGAYNNRWVKDYATALAKELNGQILARHQGMMLPGGVTIDGQRLIEEARLEKEALREELYLLDPPFGILVG
>ID:AIT73167.1 |[Enterobacteria phage RB5]||_Enterobacteria_phage_RB5_.gbk|neck protein|930|KM606995(168394):89070-89999:1 ^^ Enterobacteria phage RB5, complete genome.|neighbours:ID:AIT73166.1(1),ID:AIT73168.1(1)|neighbour_genes:wac,neck protein|
MSGYNSQNPKELKDVILRRLGAPIINVELTPDQIYDCIQRALELYGEYHFDGLNKGFHVFYVGDDEEKYKTGVFDLRGSNVFAVTRILRTNIGSITSIDGNATYPWFTDFLLGMAGINGGMGTSCNRFYGPNAFGADLGYFTQLTSYMGMMQDMLSPIPDFWFNSANEQLKVMGNFQKYDLIIVESWTKSYIDTNKMVGNTVGYGTVGPQDSWSLSERYNNPDHNLDGRVVGQDPNVKQGAYNNRWVKDYATALAKELNGQILARHQGMMLPGGVTIDGQRLIEEARLEKEALREELYLLDPPFGILVG
>ID:AIT75623.1 |[Enterobacteria phage RB68]||_Enterobacteria_phage_RB68_.gbk|neck protein|930|KM607004(168401):93098-94027:1 ^^ Enterobacteria phage RB68, complete genome.|neighbours:ID:AIT75622.1(1),ID:AIT75624.1(1)|neighbour_genes:wac,neck protein|
MSGYNSQNPKELKDVILRRLGAPIINVELTPDQIYDCIQRALELYGEYHFDGLNKGFHVFYVGDDEEKYKTGVFDLRGSNVFAVTRILRTNIGSITSMDGNATYPWFTDFLLGMAGINGGMGTSCNRFYGPNAFGADLGYFTQLTSYMGMMQDMLSPIPDFWFNSANEQLKVMGNFQKYDLIIVESWTKSYIDTNKMVGNTVGYGTVGPQDSWSLSERYNNPDHNLVGRVVGQDPDVKQGAYNNRWVKDYATALAKELNGQILARHQGMMLPGGVTIDGQRLIEEARLEKEALREELYLLDPPFGIFVG
>ID:NP_861865.1 |[Enterobacteria phage RB69]||_Enterobacteria_phage_RB69_.gbk|13|927|NC_004928(167560):96313-97239:1 ^GeneID:1494291^ Enterobacteria phage RB69, complete genome.|neighbours:ID:NP_861864.1(1),ID:NP_861866.1(1)|neighbour_genes:wac,14|
MSGYNAQNPKELKDVILRRLGAPIVNVELTTDQIYDCISRALELYGEYHFDGLNKGFHVFFVDDEEKYRHGVFDMRGSNVFAVTRIIRTNVGSITSMDGNATYPWFTDFLLGMAGVSGGMGSNCGKFYGPNAFGADLGYYSQLVSYMGMLQDMIAPLPDFWFNSANEQLKVMGNFRQKDVIIVESYVRSYIETHKMVGNTVGYGQVGPRDSWSISERYDNPDHNLVGRRVGEDPATKQGAYNNRWVKDYASALAKELNGQILAKHQGMMLPGGVTVDGVRLIEEARLEKEALREELYLLDPPAGILVG
>ID:AIT73438.1 |[Enterobacteria phage RB6]||_Enterobacteria_phage_RB6_.gbk|neck protein|930|KM606996(168394):89070-89999:1 ^^ Enterobacteria phage RB6, complete genome.|neighbours:ID:AIT73437.1(1),ID:AIT73439.1(1)|neighbour_genes:wac,neck protein|
MSGYNSQNPKELKDVILRRLGAPIINVELTPDQIYDCIQRALELYGEYHFDGLNKGFHVFYVGDDEEKYKTGVFDLRGSNVFAVTRILRTNIGSITSIDGNATYPWFTDFLLGMAGINGGMGTSCNRFYGPNAFGADLGYFTQLTSYMGMMQDMLSPIPDFWFNSANEQLKVMGNFQKYDLIIVESWTKSYIDTNKMVGNTVGYGTVGPQDSWSLSERYNNPDHNLDGRVVGQDPNVKQGAYNNRWVKDYATALAKELNGQILARHQGMMLPGGVTIDGQRLIEEARLEKEALREELYLLDPPFGILVG
>ID:AIT73709.1 |[Enterobacteria phage RB7]||_Enterobacteria_phage_RB7_.gbk|neck protein|930|KM606997(168395):89071-90000:1 ^^ Enterobacteria phage RB7, complete genome.|neighbours:ID:AIT73708.1(1),ID:AIT73710.1(1)|neighbour_genes:wac,neck protein|
MSGYNSQNPKELKDVILRRLGAPIINVELTPDQIYDCIQRALELYGEYHFDGLNKGFHVFYVGDDEEKYKTGVFDLRGSNVFAVTRILRTNIGSITSIDGNATYPWFTDFLLGMAGINGGMGTSCNRFYGPNAFGADLGYFTQLTSYMGMMQDMLSPIPDFWFNSANEQLKVMGNFQKYDLIIVESWTKSYIDTNKMVGNTVGYGTVGPQDSWSLSERYNNPDHNLDGRVVGQDPNVKQGAYNNRWVKDYATALAKELNGQILARHQGMMLPGGVTIDGQRLIEEARLEKEALREELYLLDPPFGILVG
>ID:AIT73981.1 |[Enterobacteria phage RB9]||_Enterobacteria_phage_RB9.gbk|neck protein|930|KM606998(168395):89071-90000:1 ^^ Enterobacteria phage RB9, complete genome.|neighbours:ID:AIT73980.1(1),ID:AIT73982.1(1)|neighbour_genes:wac,neck protein|
MSGYNSQNPKELKDVILRRLGAPIINVELTPDQIYDCIQRALELYGEYHFDGLNKGFHVFYVGDDEEKYKTGVFDLRGSNVFAVTRILRTNIGSITSIDGNATYPWFTDFLLGMAGINGGMGTSCNRFYGPNAFGADLGYFTQLTSYMGMMQDMLSPIPDFWFNSANEQLKVMGNFQKYDLIIVESWTKSYIDTNKMVGNTVGYGTVGPQDSWSLSERYNNPDHNLDGRVVGQDPNVKQGAYNNRWVKDYATALAKELNGQILARHQGMMLPGGVTIDGQRLIEEARLEKEALREELYLLDPPFGILVG
>ID:ADJ39879.1 |[Enterobacteria phage T4T]||_Enterobacteria_phage_T4T_.gbk|13|930|HM137666(168920):93603-94532:1 ^^ Enterobacteria phage T4T, complete genome.|neighbours:ID:ADJ39878.1(1),ID:ADJ39880.1(1)|neighbour_genes:wac,14|
MSGYNSQNPKELKDVILRRLGAPIINVELTPDQIYDCIQRALELYGEYHFDGLNKGFHVFYVGDDEERYKTGVFDLRGSNVFAVTRILRTNIGSITSMDGNATYPWFTDFLLGMAGINGGMGTSCNRFYGPNAFGADLGYFTQLTSYMGMMQDMLSPIPDFWFNSANEQLKVMGNFQKYDLIIVESWTKSYIDTNKMVGNTVGYGTVGPQDSWSLSERYNNPDHNLVGRVVGQDPNVKQGAYNNRWVKDYATALAKELNGQILARHQGMMLPGGVTIDGQRLIEEARLEKEALREELYLLDPPFGILVG
>ID:NP_049772.1 |[Escherichia virus T4]||_Enterobacteria_phage_T4_.gbk|13|930|NC_000866(168903):93624-94553:1 ^GeneID:1258809^ Enterobacteria phage T4, complete genome.|neighbours:ID:NP_049771.1(1),ID:NP_049773.1(1)|neighbour_genes:wac,14|
MSGYNPQNPKELKDVILRRLGAPIINVELTPDQIYDCIQRALELYGEYHFDGLNKGFHVFYVGDDEERYKTGVFDLRGSNVFAVTRILRTNIGSITSMDGNATYPWFTDFLLGMAGINGGMGTSCNRFYGPNAFGADLGYFTQLTSYMGMMQDMLSPIPDFWFNSANEQLKVMGNFQKYDLIIVESWTKSYIDTNKMVGNTVGYGTVGPQDSWSLSERYNNPDHNLVGRVVGQDPNVKQGAYNNRWVKDYATALAKELNGQILARHQGMMLPGGVTIDGQRLIEEARLEKEALREELYLLDPPFGILVG
> |[Tevenvirinae _Enterobacteria_phage_T4_strain_wild]||_Enterobacteria_phage_T4_strain_wild.gb|Phage neck protein|930|KJ477684.1(168922):93605-94534:1 ^RAST2:fig|1198136.58.peg.174^ Tevenvirinae _Enterobacteria_phage_T4_strain_wild|neighbours:(1),(1)|neighbour_genes:Phage fibritin (wac)..,Phage neck protein|
MSGYNSQNPKELKDVILRRLGAPIINVELTPDQIYDCIQRALELYGEYHFDGLNKGFHVFYVGDDEERYKTGVFDLRGSNVFAVTRILRTNIGSITSMDGNATYPWFTDFLLGMAGINGGMGTSCNRFYGPNAFGADLGYFTQLTSYMGMMQDMLSPIPDFWFNSANEQLKVMGNFQKYDLIIVESWTKSYIDTNKMVGNTVGYGTVGPQDSWSLSERYNNPDHNLVGRVVGQDPNVKQGAYNNRWVKDYATALAKELNGQILARHQGMMLPGGVTIDGQRLIEEARLEKEALREELYLLDPPFGILVG
> |[Tevenvirinae _Enterobacteria_phage_T6]||_Enterobacteria_phage_T6.gb|Phage neck protein|930|MH550421.1(168706):88653-89582:1 ^RAST2:fig|1198136.104.peg.160^ Tevenvirinae _Enterobacteria_phage_T6|neighbours:(1),(1)|neighbour_genes:Phage fibritin (wac)..,Phage-associated hom..|
MSGYNSQNPKELKDVILRRLGAPIINVELTPDQIYDCIQRALELYGEYHFDGLNKGFHVFYVGDDEEKYKTGVFDLRGSNVFAVTRILRTNIGSITSMDGNATYPWFTDFLLGMAGINGGMGTSCNRFYGPNAFGADLGYFTQLTSYMGMMQDMLSPIPDFWFNSANEQLKVMGNFQKYDLIIVESWTKSYIDTNKMVGNTVGYGTVGPQDSWSLSERYNNPDHNLVGRVVGQDPNVKQGAYNNRWVKDYATALAKELNGQILARHQGMMLPGGVTIDGQRLIEEARLEKEALREELYLLDPPVGVLVG
>ID:YP_004063857.1 |[Escherichia phage vB_EcoM_VR7]||_Enterobacteria_phage_vB_EcoM-VR7_.gbk|13|939|NC_014792(169285):89359-90297:1 ^GeneID:10021401^ Enterobacteria phage vB_EcoM-VR7, complete genome.|neighbours:ID:YP_004063856.1(1),ID:YP_004063858.1(1)|neighbour_genes:wac,14|
MATESYNPKQLKDAILRRLGAPITNIEVTTEQVYDCIQRALELYGEYHYNGYNKGYQAFYIGHDEVSQQKFRDGVFDLKGRNIFAVTQIIRTNVGSLTSMDGQATYPWFTDFVLGLAGINGGMGSSCNSFGPNAFGADLGYFTQLMQYRSMMQDLMVPLPDYWYNDDTEQLKIMGNFRQGDVIVIEVYTKSFNGVDAMASNTAGNGYASGDCDNPWNAGAQWDNPARRIGGMRAGEDLGLQDGAYNNRWVKDYATALVKEVNGNVLAKHQGMMMPGGVTVDGVRLIEEARMEKERLREELDLLDAPTPILVG
>ID:YP_006986714.1 |[Escherichia phage vB_EcoM_ACG-C40]||_Enterobacteria_phage_vB_EcoM_ACG-C40_.gbk|neck protein|930|NC_019399(167396):91256-92185:1 ^GeneID:13997987^ Enterobacteria phage vB_EcoM_ACG-C40, complete genome.|neighbours:ID:YP_006986713.1(1),ID:YP_006986715.1(1)|neighbour_genes:fibritin neck whiske..,neck protein|
MSGYNSQNPKELKDVILRRLGAPIINVELTPDQIYDCIQRALELYGEYHFDGLNKGFHVFYVGDDEEKYKTGVFDLRGSNVFAVTRILRTNIGSITSMDGNATYPWFTDFLLGMAGINGGMGTSCNRFYGPNAFGADLGYFTQLTSYMGMMQDMLSPIPDFWFNSANEQLKVMGNFQKYDLIIVESWTKSYIDTNKMVGNTVGYGTVGPQDSWSLSERYNNPDHNLVGRVVGQDPNVKQGAYNNRWVKDYATALAKELNGQILARHQGMMLPGGVTIDGQRLIEEARLEKEALREELYLLDPPFGIFVG
>ID:AWD91519.1 |[Enterobacteria phage vB_EcoM_IME339]||_Enterobacteria_phage_vB_EcoM_IME339_.gbk|neck protein|930|MH051915(164366):76946-77875:-1 ^^ Enterobacteria phage vB_EcoM_IME339, complete genome.|neighbours:ID:AWD91518.1(-1),ID:AWD91520.1(-1)|neighbour_genes:neck protein,neck whiskers protei..|
MSGYNSQNPKELKDVILRRLGAPIINVELTPDQIYDCIQRALELYGEYHFDGLNKGFHVFYVGDDEEKYKTGVFDLRGSNVFAVTRILRTNVGSITSMDGNATYPWFTDFLLGMAGINGGMGTSCNRFYGPNAFGADLGYFTQLTSYMGMMQDMLSPIPDFWFNSANEQLKVMGNFQKYDLIIVESWTKSYIDTNKIVGNTVGYGTVGPQDNWSLSERYNNPDHNLVGRVVGQDPNVKQGAYNNRWVKDYATALAKELNGQILARHQGMMLPGGVTIDGQRLIEEARLEKEALREELYLLDPPFGILVG
>ID:AWD91775.1 |[Enterobacteria phage vB_EcoM_IME340]||_Enterobacteria_phage_vB_EcoM_IME340_.gbk|neck protein|930|MH051916(165549):77256-78185:-1 ^^ Enterobacteria phage vB_EcoM_IME340, complete genome.|neighbours:ID:AWD91774.1(-1),ID:AWD91776.1(-1)|neighbour_genes:neck protein,fibritin neck whiske..|
MSGYNSQNPKELKDVILRRLGAPIINVELTPDQIYDCIQRALELYGEYHFDGLNKGFHVFYVGDDEEKYKTGVFDLRGSNVFAVTRILRTNVGSITSMDGNATYPWFTDFLLGMAGINGGMGTSCNRFYGPNAFGADLGYFTQLTSYMGMMQDMLSPIPDFWFNSANEQLKVMGNFQKYDLIIVESWTKSYIDTNKMVGNTVGYGTVGPQDSWSLSERYNNPDHNLVGRVVGQDPNVKQGAYNNRWVKDYATALAKELNGQILARHQGMMLPGGVTIDGQRLIEEARLEKEALREELYLLDPPFGILVG
>ID:YP_009207353.1 |[Escherichia phage vB_EcoM_VR20]||_Enterobacteria_phage_vB_EcoM_VR20.gbk|neck protein|939|NC_028894(170336):92371-93309:1 ^GeneID:26633852^ Enterobacteria phage vB_EcoM_VR20, complete genome.|neighbours:ID:YP_009207352.1(1),ID:YP_009207354.1(1)|neighbour_genes:wac,neck protein|
MATESYNPKQLKDAILRRLGAPITNIEVTTEQVYDCIQRALELYGEYHYNGYNKGYQAFYIGHDEVSQQKFRDGVFDLKGRNIFAVTQIIRTNVGSLTSMDGQATYPWFTDFVLGLAGINGGMGSSCNSFGPNAFGADLGYFTQLMQYRSMMQDLMVPLPDYWYNDDTEQLKIMGNFRQGDVIVIEVYTKSFNGVDAMASNTAGYGYASGDCSNPWNAGAQWDNPARRISGMRAGEDLGLQDGAYNNRWVKDYATALVKEVNGNVLAKHQGMMMPGGVTVDGVRLIEEARMEKERLREELDLLDAPTPILVG
>ID:YP_009209919.1 |[Escherichia phage vB_EcoM_VR25]||_Enterobacteria_phage_vB_EcoM_VR25_.gbk|neck protein|939|NC_028925(170822):91560-92498:1 ^GeneID:26636339^ Enterobacteria phage vB_EcoM_VR25, complete genome.|neighbours:ID:YP_009209918.1(1),ID:YP_009209920.1(1)|neighbour_genes:wac,neck protein|
MATESYNPKQLKDAILRRLGAPITNIEVTTEQVYDCIQRALELYGEYHYNGYNKGYQAFYIGHDEVSQQKFRDGVFDLKGRNIFAVTQIIRTNVGSLTSMDGQATYPWFTDFVLGLAGINGGMGSSCNSFGPNAFGADLGYFTQLMQYRSMMQDLMVPLPDYWYNDDTEQLKIMGNFRQGDVIVIEVYTKSFNGVDAMASNTAGYGYASGDCSNPWNTGAQWDNPARRISGMRAGEDLGLQDGAYNNRWVKDYATALVKEVNGNVLAKHQGMMMPGGVTVDGVRLIEEARMEKERLREELDLLDAPTPILVG
>ID:YP_009214009.1 |[Escherichia phage vB_EcoM_VR26]||_Enterobacteria_phage_vB_EcoM_VR26_.gbk|neck protein|939|NC_028957(171541):90362-91300:1 ^GeneID:26640465^ Enterobacteria phage vB_EcoM_VR26, complete genome.|neighbours:ID:YP_009214008.1(1),ID:YP_009214010.1(1)|neighbour_genes:wac,putative endonucleas..|
MATESYNPKQLKDAILRRLGAPITNIEVTTDQVYDCIQRALELYGEYHYNGYNKGYQAFYIGHDEVSQQKFRDGVFDLKGRNIFAVTQIIRTNVGSLTSMDGQATYPWFTDFVLGLAGINGGMGSSCNSFGPNAFGADLGYFTQLMQYRSMMQDLMVPLPDYWYNDDTEQLKIMGNFRQGDVIVIEVYTKSYNGVDSMVGNTAGYGFASADCDNPWNAGAQWDNPARRISGMRAGEDLGLQDGAYNNRWVKDYATALVKEVNGNVLAKHQGMMMPGGVTVDGVRLIEEARMEKERLREELDLLDAPTPILVG
>ID:YP_009205855.1 |[Enterobacteria phage vB_EcoM_VR5]||_Enterobacteria_phage_vB_EcoM_VR5.gbk|neck protein|936|NC_028881(170473):90265-91200:1 ^GeneID:26632468^ Enterobacteria phage vB_EcoM_VR5, complete genome.|neighbours:ID:YP_009205854.1(1),ID:YP_009205856.1(1)|neighbour_genes:wac,neck protein|
MASESYNPKQLKDAILRRLGAPITNIEVTTDQVYDCIQRALELYGEYHYNGYNKGYQAFYIGHDDEEKFRNGVFDLKGRNIFAVTQILRTNVGSLTSMDGQATYPWFTDFVLGLAGINGGLGSSCNSFGPNAFGADLGYFTQLMQYRSMMQDLLVPLPDYWYNDATEQLKVMGNFVKGDFIVIEVYTRSFNGVDSMVGNTAGYGYASGGCDENEWSPGAIWDNPARRISGMRAGEDLGLQDGAYNNRWVKDYATALVKEVNGNILAKHQGMQLAGGTTVDGIRLIEEARLEKERLREELDLLDPPTPILIG
> |[Tevenvirinae _Erwinia_phage_Cronus]||_Erwinia_phage_Cronus.gb|Phage neck protein|960|MH059636.2(175774):92295-93254:1 ^RAST2:fig|1198136.105.peg.201^ Tevenvirinae _Erwinia_phage_Cronus|neighbours:(1),(1)|neighbour_genes:Phage fibritin (wac)..,Phage neck protein|
MSGYNAYNPKDLKDVILRRLGAPIVNVELTTDQIYDCIQRALELFGEYHFNGTNKSYACFWVPHDDDKEKIPKDIFESHRQGIFDLAGKNVFAVTKILRTNIGSITSMDGQATYPWFTDFLLGMAGINGGMGGACNKWYGPNAFGADLGYFTQLMQYWSMMQDLISPLPDFWYNDNTGQLRVMGNFIPGDLIVVEVFVKSYIDVEKTVGNTAGYGFAGDFTSGSYKDIYENPDRALVGQHANEDLPIKQGSYNNRWVKDYSTCLAKELNGQILAKHQGMQLPGGITIDGQRLVDEAQREKEALREELELLDPPFGILIG
>ID:YP_009592795.1 |[Escherichia coli O157 typing phage 3]||_Escherichia_coli_O157_typing_phage_3_.gbk|hypothetical protein|927|NC_041863(168733):54667-55593:-1 ^GeneID:40068289^ Escherichia coli O157 typing phage 3, complete genome.|neighbours:ID:YP_009592794.1(-1),ID:YP_009592796.1(-1)|neighbour_genes:virus neck protein,hypothetical protein|
MSGYNAQNPKELKDVILRRLGAPIVNVELTTDQIYDCISRALELYGEYHFDGLNKGFHVFFVDDEEKYRHGVFDMRGSNVFAVTRIIRTNVGSITSMDGNATYPWFTDFLLGMAGVSGGMGSNCGKFYGPNAFGADLGYYSQLVSYMGMLQDMIAPLPDFWFNSANEQLKVMGNFRQKDVIIVESYVRSYIETHKMVGNTVGYGQVGPRDSWSISERYDNPDHNLVGRRVGEDPATKQGAYNNRWVKDYATALAKELNGQILAKHQGMMLPGGVTVDGVRLIEEARLEKEALREELYLLDPPAGILVG
>ID:YP_009593161.1 |[Escherichia coli O157 typing phage 6]||_Escherichia_coli_O157_typing_phage_6_.gbk|hypothetical protein|927|NC_041864(160570):104968-105894:1 ^GeneID:40068658^ Escherichia coli O157 typing phage 6, complete genome.|neighbours:ID:YP_009593160.1(1),ID:YP_009593162.1(1)|neighbour_genes:hypothetical protein,virus neck protein|
MSGYNAQNPKELKDVILRRLGAPIVNVELTTDQIYDCISRALELYGEYHFDGLNKGFHVFFVDDEEKYRHGVFDMRGSNVFAVTRIIRTNVGSITSMDGNATYPWFTDFLLGMAGVSGGMGSNCGKFYGPNAFGADLGYYSQLVSYMGMLQDMIAPLPDFWFNSANEQLKVMGNFRQKDVIIVESYVRSYIETHKMVGNTVGYGQVGPRDSWSISERYDNPDHNLVGRRVGEDPATKQGAYNNRWVKDYATALAKELNGQILAKHQGMMLPGGVTVDGVRLIEEARLEKEALREELYLLDPPAGILVG
>ID:YP_009225092.1 |[Escherichia phage APCEc01]||_Escherichia_phage_APCEc01_.gbk|neck protein|927|NC_029091(168771):88576-89502:-1 ^GeneID:26796045^ Escherichia phage APCEc01, complete genome.|neighbours:ID:YP_009225091.1(-1),ID:YP_009225093.1(-1)|neighbour_genes:neck protein,fibritin|
MSGYNAQNPKELKDVILRRLGAPIVNVELTTDQIYDCISRALELYGEYHFDGLNKGFHVFFVDDEEKYRHGVFDMRGSNVFAVTRIIRTNVGSITSMDGNATYPWFTDFLLGMAGVSGGMGSNCGKFYGPNAFGADLGYYSQLVSYMGMLQDMIAPLPDFWFNSANEQLKVMGNFRQKDVIIVESYVRSYIEAHKMVGNTVGYGQVGPRDSWSISERYDNPDHNLVGRRVGEDPATKQGAYNNRWVKDYATALAKELNGQILAKHQGMMLPGGVTVDGVRLIEEARLEKEALREELYLLDPPAGILVG
> |[Tevenvirinae _Escherichia_phage_AnYang]||_Escherichia_phage_AnYang.gb|Phage neck protein|933|MK234886.1(169215):60225-61157:1 ^RAST2:fig|1198136.106.peg.122^ Tevenvirinae _Escherichia_phage_AnYang|neighbours:(1),(1)|neighbour_genes:hypothetical protein,Phage neck protein|
MASESFNPKQLKDAILRRLGAPITNIEVTTDQVYDCIQRALELYGEYHYNGYNKGYQAFYIGHDDEEKFRNGVFDLKGRNIFAVTQILRTNVGSLTSMDGQATYPWFTDFVLGLAGINGGLGSSCNSFGPNAFGADLGYFTQLMQYRSMMQDLLVPLPDYWYNDATEQLKVMGNFVKGDFIVIEVYTRSFNGVDSMVGNTVGYGYASACGEDAWSPGAVWDNPSRRISGMRVGEDLGLQDGAYNNRWVKDYATALVKEVNGNILAKHQGMQLAGGTTVDGIRLIEEARLEKERLREELDLLDPPTPILIG
> |[Tevenvirinae Escherichia_phage_CF2]||_Escherichia_phage_CF2.gb|Phage neck protein|930|NC_041919.1(168188):66300-67229:-1 ^RAST2:fig|1198136.52.peg.94^ Tevenvirinae Escherichia_phage_CF2|neighbours:(-1),(-1)|neighbour_genes:Phage neck protein,Phage fibritin (wac)..|
MSGYNSQNPKELKDVILRRLGAPIINVELTPDQIYDCIQRALELYGEYHFDGLNKGFHVFYVGDDEEKYKTGVFDLRGSNVFAVTRILRTNIGSITSMDGNATYPWFTDFLLGMAGINGGMGTSCNRFYGPNAFGADLGYFTQLTSYMGMMQDMLSPIPDFWFNSANEQLKVMGNFQKYDLIIVESWTKSYINTNKMVGNTVGYGTVGPQDSWSLSERYNNPDHNLVGRVVGQDPNVKQGAYNNRWVKDYATALAKELNGQILARHQGMMLPGGVTIDGQRLIEEARLEKEALREELYLLDPPFGILVG
>ID:QBO61170.1 |[Escherichia phage D5505]||_Escherichia_phage_D5505_.gbk|putative neck protei..|930|MK327929(168049):91579-92508:1 ^^ Escherichia phage D5505, complete genome.|neighbours:ID:QBO61169.1(1),ID:QBO61171.1(1)|neighbour_genes:putative fibritin,putative neck protei..|
MSGYNSQNPKELKDVILRRLGAPIINVELTPDQIYDCIQRALELYGEYHFDGLNKGFHVFYVGDDEEKYKTGVFDLRGSNVFAVTRILRTNIGSITSMDGNATYPWFTDFLLGMAGINGGMGTSCNRFYGPNAFGADLGYFTQLTSYMGMMQDMLSPIPDFWFNSANEQLKVMGNFQKYDLIIVESWTKSYIDTNKMVGNTVGYGTVGPQDSWSLSERYNNPDHNLVGRVVGQDPNVKQGAYNNRWVKDYATALAKELNGQILARHQGMMLPGGVTIDGQRLIEEARLEKEALREELYLLDPPFGIFVG
> |[Tevenvirinae Escherichia_phage_ECD7]||_Escherichia_phage_ECD7.gb|Phage neck protein|933|NC_041936.1(164706):84291-85223:1 ^RAST2:fig|1198136.56.peg.157^ Tevenvirinae Escherichia_phage_ECD7|neighbours:(1),(1)|neighbour_genes:hypothetical protein,Phage-associated hom..|
MSGYVTNNPRELKDAILRRLGAPVINVEVTEDQIYDCIQRALELYGEYHFDGVNKGYKVFRVSAEQAQHGVFDLSDSGVFAVTKIIRTNVGSAATMDGTAVYPWFTDFLLGLAGVNGGLGSGCSKFYGPNAMGGDLGYFEQLMSYRATMQNMLNPLPDYWYNSANGQLKITGNFREGDLIVVELYVKSYVDVPDMIGAVAGYAHAGGCSTAGGISAVYDNPTAGLSGIVAGMGPISENKQGAYNNRWVKDMATAFTKEVWGSIMAKHQGLQLPGGVTVDGIRIIEEARADIEKLRQELELLDPPFGILMI
>ID:YP_009102632.1 |[Escherichia phage ECML-134]||_Escherichia_phage_ECML-134_.gbk|neck protein|930|NC_025449(166783):90601-91530:1 ^GeneID:22111815^ Escherichia phage ECML-134, complete genome.|neighbours:ID:YP_009102631.1(1),ID:YP_009102633.1(1)|neighbour_genes:neck whiskers protei..,neck protein|
MSGYNSQNPKELKDVILRRLGAPIINVELTPDQIYDCIQRALELYGEYHFDGLNKGFHVFYVGDDEEKYKTGVFDLRGSNVFAVTRILRTNVGSITSMDGNATYPWFTDFLLGMAGINGGMGTSCNRFYGPNAFGADLGYFTQLTSYMGMMQDMLSPIPDFWFNSANEQLKVMGNFQKYDLIIVESWTKSYIDTNKMVGNTVGYGTVGPQDSWSLSERYNNPDHNLVDRVVGQDSNVKQGAYNNRWVKDYATALAKELNGQILARHQGMMLPGGVTIDGQRLIEEARLEKEALREELYLLDPPFGILVG
> |[Tevenvirinae Escherichia_phage_EcWhh-1]||_Escherichia_phage_EcWhh-1.gb|Phage neck protein|936|MH791409.1(170524):154537-155472:1 ^RAST2:fig|1198136.71.peg.278^ Tevenvirinae Escherichia_phage_EcWhh-1|neighbours:(1),(1)|neighbour_genes:Phage fibritin (wac)..,Phage neck protein|
MASESYNPKQLKDAILRRLGAPITNIEVTTDQVYDCIQRALELYGEYHYNGYNKGYQAFYIGHDDEEKFRNGVFDLKGRNIFAVTQILRTNVGSLTSMDGQATYPWFTDFVLGLAGINGGLGSSCNSFGPNAFGADLGYFTQLMQYRSMMQDLLVPLPDYWYNDATEQLKVMGNFVKGDFIVIEVYTRSFNGVDSMVGNTAGYGYASGGCDENEWSPGAIWDNPARRISGMRAGEDLGLQDGAYNNRWVKDYATALVKEVNGNILAKHQGMQLAGGTTVDGIRLIEEARLEKERLREELDLLDPPTPILIG
> |[Tevenvirinae Escherichia_phage_HP3]||_Escherichia_phage_HP3.gb|Phage neck protein|927|NC_041920.1(170254):105330-106256:1 ^RAST2:fig|1198136.53.peg.197^ Tevenvirinae Escherichia_phage_HP3|neighbours:(1),(1)|neighbour_genes:Phage fibritin (wac)..,homing endonuclease|
MSGYNAQNPKELKDVILRRLGAPIVNVELTTDQIYDCISRALELYGEYHFDGLNKGFHVFFVDDEEKYRHGVFDMRGSNVFAVTRIIRTNVGSITSMDGNATYPWFTDFLLGMAGVSGGMGSNCGKFYGPNAFGADLGYYSQLVSYMGMLQDMIAPLPDFWFNSANEQLKVMGNFRQKDVIIVESYVRSYIETHKMVGNTVGYGQVGPRDSWSISERYDNPDHNLVGRRVGEDPATKQGAYNNRWVKDYATALAKELNGQILAKHQGMMLPGGVTVDGVRLIEEARLEKEALREELYLLDPPAGILVG
> |[Tevenvirinae _Escherichia_phage_HY01]||_Escherichia_phage_HY01.gb|Phage neck protein|930|NC_027349.1(166977):90654-91583:1 ^RAST2:fig|1198136.95.peg.173^ Tevenvirinae _Escherichia_phage_HY01|neighbours:(1),(1)|neighbour_genes:Phage fibritin (wac)..,Phage neck protein|
MSGYNSQNPKELKDVILRRLGAPIINVELTPDQIYDCIQRALELYGEYHFDGLNKGFHVFYVGDDEEKYKTGVFDLRGSNVFAVTRILRTNIGSITSMDGNATYPWFTDFLLGMAGINGGMGTSCNRFYGPNAFGADLGYFTQLTSYMGMMQDMLSPIPDFWFNSANEQLKVMGNFQKYDLIIVESWTKSYIDTNKMVGNTVGYGTVGPQDSWSLSERYNNPDHNLVGRVVGQDPDVKQGAYNNRWVKDYATALAKELNGQILARHQGMMLPGGVTIDGQRLIEEARLEKEALREELYLLDPPFGILVG
>ID:YP_009284021.1 |[Escherichia phage HY03]||_Escherichia_phage_HY03.gbk|putative neck protei..|930|NC_031047(170770):23039-23968:1 ^GeneID:29078889^ Escherichia phage HY03, complete genome.|neighbours:ID:YP_009284020.1(1),ID:YP_009284022.1(1)|neighbour_genes:hypothetical protein,putative neck protei..|
MSGYNSQNPKELKDVILRRLGAPIINVELTPDQIYDCIQRALELYGEYHFDGLNKGFHVFYVGDDEEKYKTGVFDLRGSNVFAVTRILRTNVGSITSMDGNATYPWFTDFLLGMAGINGGMGTSCNRFYGPNAFGADLGYFTQLTSYMGMMQDMLSPIPDFWFNSANEQLKVMGNFQKYDLIIVESWTKSYIDTNKMVGNTVGYGTVGPQDSWSLSERYNNPDHNLVGRVVGQDPNVKQGAYNNRWVKDYATALAKELNGQILARHQGMMLPGGVTIDGQRLIEEARLEKEALREELYLLDPPFGILVG
>ID:BBG28678.1 |[Escherichia phage KIT03]||_Escherichia_phage_KIT03_DNA_.gbk|neck protein|930|AP018932(166848):91149-92078:1 ^^ Escherichia phage KIT03 DNA, complete sequence.|neighbours:ID:BBG28677.1(1),ID:BBG28679.1(1)|neighbour_genes:fibritin neck whiske..,neck protein|
MSGYNSQNPKELKDVILRRLGAPIINVELTPDQIYDCIQRALELYGEYHFDGLNKGFHVFYVGDDEEKYKTGVFDLRGSNVFAVTRILRTNIGSITSMDGNATYPWFTDFLLGMAGINGGMGTSCNRFYGPNAFGADLGYFTQLTSYMGMMQDMLSPIPDFWFNSANEQLKVMGNFQKYDLIIIESWTKSYIDTNKMVGNTVGYGTVGPQDSWSLSERYNNPDHNLVGRVVGQDPNVKQGAYNNRWVKDYATALAKELNGQILARHQGMMLPGGVTIDGQRLIEEARLEKEALREELYLLDPPFGIFVG
>ID:YP_008060725.1 |[Escherichia phage Lw1]||_Escherichia_phage_Lw1_.gbk|head completion prot..|924|NC_021344(176227):120711-121634:1 ^GeneID:16205008^ Escherichia phage Lw1, complete genome.|neighbours:ID:YP_008060724.1(1),ID:YP_008060726.1(1)|neighbour_genes:wac,head completion prot..|
MITNNPEQLKDEILRRLGAPIIKIEITQDQIYDCIQRALDLYAEYHYNGTNKSYIILTLGEDNPRNVFDLSKEHIFAITKVLRTNIGSLVSMDGTAVYPWFTDFLMGLTGGSLGGRCSSSVYGMNAYGADLGYFTQMMSYQRSMQDLLAPLPDYWYNDDTGQFCAWGKVNYGDIIVIEAMVRSFVDVPSAVGSVAGYATAGSNAVEDQSIADIYDNPYNAVVGGVRAGQGTTVTGGTSAYNNRWVKDYSTALVKEINGQILAKFQGMQLPGGVAPDGTRLIQEAETKLQGLRDELISMSDAVPIIMV
> |[Tevenvirinae _Escherichia_phage_MX01]||_Escherichia_phage_MX01.gb|Phage neck protein|936|NC_031934.1(168929):91950-92885:1 ^RAST2:fig|1198136.96.peg.170^ Tevenvirinae _Escherichia_phage_MX01|neighbours:(1),(1)|neighbour_genes:hypothetical protein,homing endonuclease|
MASESYNPKQLKDAILRRLGAPITNIEVTTDQVYDCIQRALELYGEYHYNGYNKGYQAFYIGHDDEEKFRNGVFDLKGRNIFAVTQILRTNVGSLTSMDGQATYPWFTDFVLGLAGINGGLGTSCNSFGPNAFGADLGYFTQLMQYRSMMQDLLVPLPDYWYNDATEQLKVMGNFVKGDFIVIEVYTRSFNGVDSMVGNTAGYGYASGGCDENEWSPGAIWDNPARRISGMRAGEDLGLQDGSYNNRWVKDYATALVKEVNGNILAKHQGMQLAGGTTVDGIRLIEEARLEKERLREELDLLDPPTPILIG
>ID:AYR04080.1 |[Escherichia phage OLB35]||_Escherichia_phage_OLB35_.gbk|neck protein|927|MH992122(169140):95835-96761:1 ^^ UNVERIFIED: Escherichia phage OLB35, complete genome.|neighbours:ID:AYR04079.1(1),ID:AYR04081.1(1)|neighbour_genes:fibritin neck whiske..,neck protein|
MSGYNAQNPKELKDVILRRLGAPIVNVELTTDQIYDCISRALELYGEYHFDGLNKGFHVFFVDDEEKYRHGVFDMRGSNVFAVTRIIRTNVGSITSMDGNATYPWFTDFLLGMAGVSGGMGSNCGKFYGPNAFGADLGYYSQLVSYMGMLQDMIAPLPDFWFNSANEQLKVMGNFRQKDVIIVESYVRSYIETHKMVGNTVGYGQVGPRDSWSISERYDNPDHNLVGRRVGEDPATKQGAYNNRWVKDYATALAKELNGQILAKHQGMMLPGGVTVDGVRLIEEARLEKEALREELYLLDPPAGILVG
> |[Tevenvirinae _Escherichia_phage_PE37]||_Escherichia_phage_PE37.gb|Phage neck protein|930|KU925172.1(166423):72329-73258:-1 ^RAST2:fig|1198136.98.peg.107^ Tevenvirinae _Escherichia_phage_PE37|neighbours:(-1),(-1)|neighbour_genes:Phage neck protein,Phage fibritin (wac)..|
MSGYNSQNPKELKDVILRRLGAPIINVELTPDQIYDCIQRALELYGEYHFDGLNKGFHVFYVGDDEEKYKTGVFDLRGSNVFAVTRILRTNIGSITSMDGNATYPWFTDFLLGMAGINGGMGTSCNRFYGPNAFGADLGYFTQLTSYMGMMQDMLSPIPDFWFNSANEQLKVMGNFQKNDLIIVESWTKSYIDTNKMVGNTVGYGTVGPQDSWSLSERYNNPDHNLVGRVVGQDPDVKQGAYNNRWVKDYATALAKELNGQILARHQGMMLPGGVTIDGQRLIEEARLEKEALREELYLLDPPFGIFVG
>ID:BBC14497.1 |[Escherichia phage PP01]||_Escherichia_phage_PP01.gbk|13|930|LC348379(167812):91233-92162:1 ^^ Escherichia phage PP01 DNA, complete sequence.|neighbours:ID:BBC14496.1(1),ID:BBC14498.1(1)|neighbour_genes:wac,14|
MSGYNSQNPKELKDVILRRLGAPIINVELTPDQIYDCIQRALELYGEYHFDGLNKGFHVFYVGDDEEKYKTGVFDLRGSNVFAVTRILRTNIGSITSMDGNATYPWFTDFLLGMAGINGGMGTSCNRFYGPNAFGADLGYFTQLTSYMGMMQDMLSPIPDFWFNSANEQLKVMGNFQKYDLIIVESWTKSYIDTNKMVGNTVGYGTVGPQDSWSLSERYNNPDHNLVGRVVGQDPNVKQGAYNNRWVKDYATALAKELNGQILARHQGMMLPGGVTIDGQRLIEEARLEKEALREELYLLDPPFGIFVG
> |[Tevenvirinae _Escherichia_phage_SF]||_Escherichia_phage_SF.gb|Phage neck protein|927|MH359124.1(168695):25018-25944:-1 ^RAST2:fig|1198136.100.peg.32^ Tevenvirinae _Escherichia_phage_SF|neighbours:(-1),(-1)|neighbour_genes:Phage neck protein,Phage fibritin (wac)..|
MSGYNAQNPKELKDVILRRLGAPIVNVELTTDQIYDCISRALELYGEYHFDGLNKGFHVFFVDDEEKYRHGVFDMRGSNVFAVTRIIRTNVGSITSMDGNATYPWFTDFLLGMAGVSGGMGSNCGKFYGPNAFGADLGYYSQLVSYMGMLQDMIAPLPDFWFNSANEQLKVMGNFRQKDVIIVESYVRSYIETHKMVGNTVGYGQVGPRDSWSISERYDNPDHNLVGRRVGEDPATKQGAYNNRWVKDYATALAKELNGQILAKHQGMMLPGGVTVDGVRLIDEARLEKEALREELYLLDPPAGILVG
>ID:YP_009608502.1 |[Escherichia phage ST0]||_Escherichia_phage_ST0.gbk|head completion, nec..|927|NC_041990(170496):134222-135148:-1 ^GeneID:40084524^ Escherichia phage ST0, complete genome.|neighbours:ID:YP_009608501.1(-1),ID:YP_009608503.1(-1)|neighbour_genes:head completion, nec..,fibritin|
MSGYNAQNPKELKDVILRRLGAPIVNVELTTDQIYDCISRALELYGEYHFDGLNKGFHVFFVDDEEKYRHGVFDMRGSNVFAVTRIIRTNVGSITSMDGNATYPWFTDFLLGMAGVSGGMGSNCGKFYGPNAFGADLGYYSQLVSYMGMLQDMIAPLPDFWFNSANEQLKVMGNFRQKDVIIVESYVRSYIETHKMVGNTVGYGQVGPRDSWSISERYDNPDHNLVGRRVGEDPATKQGAYNNRWVKDYATALAKELNGQILARHQGMMLPGGVTVDGVRLIEEARLEKEALREELYLLDPPAGILVG
>ID:BBC14778.1 |[Escherichia phage T2]||_Escherichia_phage_T2.gbk|13|930|LC348380(163825):89623-90552:1 ^^ Escherichia phage T2 DNA, complete sequence.|neighbours:ID:BBC14777.1(1),ID:BBC14779.1(1)|neighbour_genes:wac,14|
MSGYNSQNPKELKDVILRRLGAPIINVELTPDQIYDCIQRALELYGEYHFDGLNKGFHVFYVGDDEEKYKTGVFDLRGSNVFAVTRILRTNIGSITSMDGNATYPWFTDFLLGMAGINGGMGTSCNRFYGPNAFGADLGYFTQLTSYMGMMQDMLSPIPDFWFNSANEQLKVMGNFQKYDLIIVESWTKSYIDTNKMVGNTVGYGTVVPQDNWSLSERYNNPDNNLVGRVVGQDPNVKQGAYNNRWVKDYATALAKELNGQILARHQGMMLPGGVTIDGQRLIEEARLEKEALREELYLLDPPFGILVG
>ID:YP_009281496.1 |[Escherichia phage UFV-AREG1]||_Escherichia_phage_UFV-AREG1_.gbk|putative neck protei..|930|NC_031030(170788):90606-91535:1 ^GeneID:29063689^ Escherichia phage UFV-AREG1, complete genome.|neighbours:ID:YP_009281495.1(1),ID:YP_009281497.1(1)|neighbour_genes:putative fibritin ne..,neck protein|
MSGYNSQNPKELKDVILRRLGAPIINVELTPDQIYDCIQRALELYGEYHFDGLNKGFHVFYVGDDEEKYKTGVFDLRGSNVFAVTRILRTNVGSITSMDGNATYPWFTDFLLGMAGINGGMGTSCNRFYGPNAFGADLGYFTQLTSYMGMMQDMLSPIPDFWFNSANEQLKVMGNFQKYDLIIVESWTKSYIDTNKMVGNTVGYGTVGPQDSWSLSERYNNPDHNLVGRVVGQDPNVKQGAYNNRWVKDYATALAKELNGQILARHQGMMLPGGVTIDGQRLIEEARLEKEALREELYLLDPPFGILVG
>ID:YP_009323364.1 |[Escherichia phage WG01]||_Escherichia_phage_WG01_.gbk|neck protein|936|NC_031928(169936):92161-93096:1 ^GeneID:30308490^ Escherichia phage WG01, complete genome.|neighbours:ID:YP_009323363.1(1),ID:YP_009323365.1(1)|neighbour_genes:fibritin neck whiske..,neck protein|
MASESYNPKQLKDAILRRLGAPITNIEVTTDQVYDCIQRALELYGEYHYNGYNKGYQAFYIGHDDEEKFRNGVFDLKGRNIFAVTQILRTNVGSLTSMDGQATYPWFTDFVLGLAGINGGLGTSCNSFGPNAFGADLGYFTQLMQYRSMMQDLLVPLPDYWYNDATEQLKVMGNFVKGDFIVIEVYTRSFNGVDSMVGNTAGYGYASGGCDENEWSPGAIWDNPARRISGMRAGEDLGLQDGSYNNRWVKDYATALVKEVNGNILAKHQGMQLAGGTTVDGIRLIEEARLEKERLREELDLLDPPTPILIG
>ID:YP_009030769.1 |[Escherichia phage vB_EcoM_112]||_Escherichia_phage_e112_.gbk|neck protein|930|NC_024125(168470):92833-93762:1 ^GeneID:19485312^ Escherichia phage e11/2, complete genome.|neighbours:ID:YP_009030768.1(1),ID:YP_009030770.1(1)|neighbour_genes:fibritin,neck protein|
MSGYNSQNPKELKDVILRRLGAPIINVELTPDQIYDCIQRALELYGEYHFDGLNKGFHVFYVGDDEEKYKTGVFDLRGSNVFAVTRILRTNVGSITSMDGNATYPWFTDFLLGMAGINGGMGTSCNRFYGPNAFGADLGYFTQLTSYMGMMQDMLSPIPDFWFNSANEQLKVMGNFQKYDLIIVESWTKSYIDTNKMVGNTVGYGTVGPQDSWSLSERYNNPDHNLVGRVVGQDPNVKQGAYNNRWVKDYATALAKELNGQILARHQGMMLPGGVTIDGQRLIEEARLEKEALREELYLLDPPFGILVG
>ID:AYN56252.1 |[Escherichia phage p000v]||_Escherichia_phage_p000v_.gbk|neck protein|927|MK047717(167803):53553-54479:-1 ^^ Escherichia phage p000v, complete genome.|neighbours:ID:AYN56251.1(-1),ID:AYN56253.1(-1)|neighbour_genes:neck protein,fibritin|
MSGYNAQNPKELKDVILRRLGAPIVNVELTTDQIYDCISRALELYGEYHFDGLNKGFHVFFVDDEEKYRHGVFDMRGSNVFAVTRIIRTNVGSITSMDGNATYPWFTDFLLGMAGVSGGMGSNCGKFYGPNAFGADLGYYSQLVSYMGMLQDMIAPLPDFWFNSANEQLKVMGNFRQKDVIIVESYVRSYIETHKMVGNTVGYGQVGPRDSWSISERYDNPDHNLVGRRVGEDPATKQGAYNNRWVKDYATALAKELNGQILAKHQGMMLPGGVTVDGVRLIEEARLEKEALREELYLLDPPAGILVG
> |[Tevenvirinae _Escherichia_phage_p000y]||_Escherichia_phage_p000y.gb|Phage neck protein|927|MK047718.1(169872):165740-166666:-1 ^RAST2:fig|1198136.97.peg.280^ Tevenvirinae _Escherichia_phage_p000y|neighbours:(-1),(-1)|neighbour_genes:Phage neck protein,Phage fibritin (wac)..|
MSGYNAQNPKELKDVILRRLGAPIVNVELTTDQIYDCISRALELYGEYHFDGLNKGFHVFFVDDEEKYRHGVFDMRGSNVFAVTRIIRTNVGSITSMDGNATYPWFTDFLLGMAGVSGGMGSNCGKFYGPNAFGADLGYYSQLVSYMGMLQDMIAPIPDFWFNSANEQLKVMGNFRQKDVIIVESYVRSYIETHKMVGNTVGYGQVGPRDSWSISERYDNPDHNLVGRRVGEDPATKQGAYNNRWVKDYATALAKELNGQILAKHQGMMLPGGVTVDGVRLIEEARLEKEALREELYLLDPPAGILVG
> |[Tevenvirinae _Escherichia_phage_slur02]||_Escherichia_phage_slur02.gb|Phage neck protein|930|NC_028927.1(167298):161128-162057:1 ^RAST2:fig|1198136.99.peg.280^ Tevenvirinae _Escherichia_phage_slur02|neighbours:(1),(1)|neighbour_genes:Phage fibritin (wac)..,Phage neck protein|
MSGYNSQNPKELKDVILRRLGAPIINVELTPDQIYDCIQRALELYGEYHFDGLNKGFHVFYVGDDEEKYKTGVFDLRGSNVFAVTRILRTNIGSITSMDGNATYPWFTDFLLGMAGINGGMGTSCNRFYGPNAFGADLGYFTQLTSYMGMMQDMLSPIPDFWFNSANEQLKVMGNFQKYDLIIVESWTKSYIDTNKMVGNTVGYGTVGPQDSWSLSERYNNPDHNLVGRVVGQDPNVKQGAYNNRWVKDYATALAKELNGQILARHQGMMLPGGVTIDGQRLIEEARLEKEALREELYLLDPPFGILVG
>ID:YP_009625088.1 |[Escherichia phage slur03]||_Escherichia_phage_slur03_.gbk|putative neck protei..|930|NC_042129(167467):77304-78233:-1 ^GeneID:40101970,UniProtKB/TrEMBL:A0A0M7Q994^ Escherichia phage slur03, complete genome.|neighbours:ID:YP_009625087.1(-1),ID:YP_009625089.1(-1)|neighbour_genes:phage neck protein [..,phage neck whiskers ..|
MSGYNSQNPKELKDVILRRLGAPIINVELTPDQIYDCIQRALELYGEYHFDGLNKGFHVFYVGDDEEKYKTGVFDLRGSNVFAVTRILRTNVGSITSMDGNATYPWFTDFLLGMAGINGGMGTSCNRFYGPNAFGADLGYFTQLTSYMGMMQDMLSPIPDFWFNSANEQLKVMGNFQKYDLIIVESWTKSYIDTNKMVGNTVGYGTVGPQDSWSLSERYNNPDHNLVGRVVGQDPNVKQGAYNNRWVKDYATALAKELNGQILARHQGMMLPGGVTIDGQRLIEEARLEKEALREELYLLDPPFGILVG
>ID:YP_009625378.1 |[Escherichia phage slur04]||_Escherichia_phage_slur04_.gbk|hypothetical protein|930|NC_042130(167298):75641-76570:1 ^GeneID:40102279,UniProtKB/TrEMBL:A0A0M7Q9X9^ Escherichia phage slur04, complete genome.|neighbours:ID:YP_009625377.1(1),ID:YP_009625379.1(1)|neighbour_genes:hypothetical protein,Virus neck protein|
MSGYNSQNPKELKDVILRRLGAPIINVELTPDQIYDCIQRALELYGEYHFDGLNKGFHVFYVGDDEEKYKTGVFDLRGSNVFAVTRILRTNIGSITSMDGNATYPWFTDFLLGMAGINGGMGTSCNRFYGPNAFGADLGYFTQLTSYMGMMQDMLSPIPDFWFNSANEQLKVMGNFQKYDLIIVESWTKSYIDTNKMVGNTVGYGTVGPQDSWSLSERYNNPDHNLVGRVVGQDPNVKQGAYNNRWVKDYATALAKELNGQILARHQGMMLPGGVTIDGQRLIEEARLEKEALREELYLLDPPFGILVG
> |[Tevenvirinae _Escherichia_phage_slur07]||_Escherichia_phage_slur07.gb|Phage neck protein|930|NC_028780.1(167124):70969-71898:-1 ^RAST2:fig|1198136.89.peg.100^ Tevenvirinae _Escherichia_phage_slur07|neighbours:(-1),(-1)|neighbour_genes:Phage neck protein,Phage fibritin (wac)..|
MSGYNSQNPKELKDVILRRLGAPIINVELTPDQIYDCIQRALELYGEYHFDGLNKGFHVFYVGDDEEKYKTGVFDLRGSNVFAVTRILRTNIGSITSMDGNATYPWFTDFLLGMAGINGGMGTSCNRFYGPNAFGADLGYFTQLTSYMGMMQDMLSPIPDFWFNSANEQLKVMGNFQKYDLIIVESWTKSYIDTNKMVGNTVGYGTVGPQDSWSLSERYNNPDHNLVGRIVGQDPNVKQGAYNNRWVKDYATALAKELNGQILARHQGMMLPGGVTIDGQRLIEEARLEKEALREELYLLDPPFGILVG
>ID:CUL02632.1 |[Escherichia phage slur08]||_Escherichia_phage_slur08_.gbk|hypothetical protein|930|LN881733(167467):74551-75480:-1 ^UniProtKB/TrEMBL:A0A0M7QE41^ Escherichia phage slur08, complete genome.|neighbours:ID:CUL02631.1(-1),ID:CUL02633.1(-1)|neighbour_genes:Virus neck protein,hypothetical protein|
MSGYNSQNPKELKDVILRRLGAPIINVELTPDQIYDCIQRALELYGEYHFDGLNKGFHVFYVGDDEEKYKTGVFDLRGSNVFAVTRILRTNVGSITSMDGNATYPWFTDFLLGMAGINGGMGTSCNRFYGPNAFGADLGYFTQLTSYMGMMQDMLSPIPDFWFNSANEQLKVMGNFQKYDLIIVESWTKSYIDTNKMVGNTVGYGTVGPQDSWSLSERYNNPDHNLVGRVVGQDPNVKQGAYNNRWVKDYATALAKELNGQILARHQGMMLPGGVTIDGQRLIEEARLEKEALREELYLLDPPFGILVG
>ID:CUL02932.1 |[Escherichia phage slur11]||_Escherichia_phage_slur11_.gbk|hypothetical protein|930|LN881734(167298):79187-80116:1 ^UniProtKB/TrEMBL:A0A0M7QEU9^ Escherichia phage slur11, complete genome.|neighbours:ID:CUL02931.1(1),ID:CUL02933.1(1)|neighbour_genes:hypothetical protein,Virus neck protein|
MSGYNSQNPKELKDVILRRLGAPIINVELTPDQIYDCIQRALELYGEYHFDGLNKGFHVFYVGDDEEKYKTGVFDLRGSNVFAVTRILRTNIGSITSMDGNATYPWFTDFLLGMAGINGGMGTSCNRFYGPNAFGADLGYFTQLTSYMGMMQDMLSPIPDFWFNSANEQLKVMGNFQKYDLIIVESWTKSYIDTNKMVGNTVGYGTVGPQDSWSLSERYNNPDHNLVGRVVGQDPNVKQGAYNNRWVKDYATALAKELNGQILARHQGMMLPGGVTIDGQRLIEEARLEKEALREELYLLDPPFGILVG
>ID:CUL03718.1 |[Escherichia phage slur13]||_Escherichia_phage_slur13_.gbk|hypothetical protein|930|LN881737(167299):101009-101938:1 ^UniProtKB/TrEMBL:A0A0M7QEB0^ Escherichia phage slur13, complete genome.|neighbours:ID:CUL03717.1(1),ID:CUL03719.1(1)|neighbour_genes:hypothetical protein,Virus neck protein|
MSGYNSQNPKELKDVILRRLGAPIINVELTPDQIYDCIQRALELYGEYHFDGLNKGFHVFYVGDDEEKYKTGVFDLRGSNVFAVTRILRTNIGSITSMDGNATYPWFTDFLLGMAGINGGMGTSCNRFYGPNAFGADLGYFTQLTSYMGMMQDMLSPIPDFWFNSANEQLKVMGNFQKYDLIIVESWTKSYIDTNKMVGNTVGYGTVGPQDSWSLSERYNNPDHNLVGRVVGQDPNVKQGAYNNRWVKDYATALAKELNGQILARHQGMMLPGGVTIDGQRLIEEARLEKEALREELYLLDPPFGILVG
>ID:YP_009180662.1 |[Escherichia phage slur14]||_Escherichia_phage_slur14_.gbk|hypothetical protein|930|NC_028448(167467):34107-35036:1 ^GeneID:26227837,UniProtKB/TrEMBL:A0A0M7QDE7^ Escherichia phage slur14, complete genome.|neighbours:ID:YP_009180661.1(1),ID:YP_009180663.1(1)|neighbour_genes:hypothetical protein,Virus neck protein|
MSGYNSQNPKELKDVILRRLGAPIINVELTPDQIYDCIQRALELYGEYHFDGLNKGFHVFYVGDDEEKYKTGVFDLRGSNVFAVTRILRTNVGSITSMDGNATYPWFTDFLLGMAGINGGMGTSCNRFYGPNAFGADLGYFTQLTSYMGMMQDMLSPIPDFWFNSANEQLKVMGNFQKYDLIIVESWTKSYIDTNKMVGNTVGYGTVGPQDSWSLSERYNNPDHNLVGRVVGQDPNVKQGAYNNRWVKDYATALAKELNGQILARHQGMMLPGGVTIDGQRLIEEARLEKEALREELYLLDPPFGILVG
>ID:AVH85990.1 |[Escherichia phage vB_EcoM-G28]||_Escherichia_phage_vB_EcoM-G28.gbk|putative neck protei..|930|MG867727(170121):92293-93222:1 ^^ Escherichia phage vB_EcoM-G28, complete genome.|neighbours:ID:AVH85989.1(1),ID:AVH85991.1(1)|neighbour_genes:putative fibritin,putative neck protei..|
MSGYNSQNPKELKDVILRRLGAPIINVELTPDQIYDCIQRALELYGEYHFDGLNKGFHVFYVGDDEEKYKTGVFDLRGSNVFAVTRILRTNIGSITSMDGNATYPWFTDFLLGMAGINGGMGTSCNRFYGPNAFGADLGYFTQLTSYMGMMQDMLSPIPDFWFNSANEQLKVMGNFQKYDLIIVESWTKSYIDTNKMVGNTVGYGTVGPQDSWSLSERYNNPDHNLVGRVVGQDPNVKQGAYNNRWVKDYATALAKELNGQILARHQGMMLPGGVTIDGQRLIEEARLEKEALREELYLLDPPFGILVG
>ID:QDF15186.1 |[Escherichia phage vB_EcoM-Sa45lw]||_Escherichia_phage_vB_EcoM-Sa45lw_.gbk|neck protein|930|MK977694(167353):91240-92169:1 ^^ Escherichia phage vB_EcoM-Sa45lw, complete genome.|neighbours:ID:QDF15185.1(1),ID:QDF15187.1(1)|neighbour_genes:fibritin neck whiske..,neck protein|
MSGYNSQNPKELKDVILRRLGAPIINVELTPDQIYDCIQRALELYGEYHFDGLNKGFHVFYVGDDEEKYKTGVFDLRGSNVFAVTRILRTNIGSITSMDGNATYPWFTDFLLGMAGINGGMGTSCNRFYGPNAFGADLGYFTQLTSYMGMMQDMLSPIPDFWFNSANEQLKVMGNFQKYDLIIVESWTKSYIDTNKMVGNTVGYGTVGPQDSWSLSERYNNPDRNLVGRVVGQDPDVKQGAYNNRWVKDYATALAKELNGQILARHQGMMLPGGVTIDGQRLIEEARLEKEALREELYLLDPPFGIFVG
>ID:YP_009290429.1 |[Escherichia phage vB_EcoM-UFV13]||_Escherichia_phage_vB_EcoM-UFV13_.gbk|head completion, nec..|930|NC_031103(165772):91165-92094:1 ^GeneID:29081225^ Escherichia phage vB_EcoM-UFV13, complete genome.|neighbours:ID:YP_009290428.1(1),ID:YP_009290430.1(1)|neighbour_genes:hypothetical protein,head completion, nec..|
MSGYNSQNPKELKDVILRRLGAPIINVELTPDQIYDCIQRALELYGEYHFDGLNKGFHVFYVGDDEEKYKTGVFDLRGSNVFAVTRILRTNIGSITSMDGNATYPWFTDFLLGMAGINGGMGTSCNRFYGPNAFGADLGYFTQLTSYMGMMQDMLSPIPDFWFNSANEQLKVMGNFQKYDLIIVESWTKSYIDTNKMVGNTVGYGTVGPQDSWSLSERYNNPDHNLVGRVVGQDPNVKQGAYNNRWVKDYATALAKELNGQILARHQGMMLPGGVTIDGQRLIEEARLEKEALREELYLLDPPFGILVG
>ID:AUV61023.1 |[Escherichia phage vB_EcoM-fFiEco06]||_Escherichia_phage_vB_EcoM-fFiEco06_.gbk|neck protein|930|MG781190(167076):90344-91273:1 ^^ Escherichia phage vB_EcoM-fFiEco06, complete genome.|neighbours:ID:AUV61022.1(1),ID:AUV61024.1(1)|neighbour_genes:wac,neck protein|
MSGYNSQNPKELKDVILRRLGAPIINVELTPDQIYDCIQRALELYGEYHFDGLNKGFHVFYVGDDEEKYKTGVFDLRGSNVFAVTRILRTNVGSITSMDGNATYPWFTDFLLGMAGINGGMGTSCNRFYGPNAFGADLGYFTQLTSYMGMMQDMLSPIPDFWFNSANEQLKVMGNFQKYDLIIVESWTKSYIDTNKMVGNTVGYGTVGPQDSWSLSERYNNPDHNLVGRVVGQDSDVKQGAYNNRWVKDYATALAKELNGQILARHQGMMLPGGVTIDGQRLIEEARLEKEALREELYLLDPPFGILVG
>ID:AUV61296.1 |[Escherichia phage vB_EcoM-fHoEco02]||_Escherichia_phage_vB_EcoM-fHoEco02_.gbk|neck protein|930|MG781191(167064):90334-91263:1 ^^ Escherichia phage vB_EcoM-fHoEco02, complete genome.|neighbours:ID:AUV61295.1(1),ID:AUV61297.1(1)|neighbour_genes:wac,neck protein|
MSGYNSQNPKELKDVILRRLGAPIINVELTPDQIYDCIQRALELYGEYHFDGLNKGFHVFYVGDDEEKYKTGVFDLRGSNVFAVTRILRTNVGSITSMDGNATYPWFTDFLLGMAGINGGMGTSCNRFYGPNAFGADLGYFTQLTSYMGMMQDMLSPIPDFWFNSANEQLKVMGNFQKYDLIIVESWTKSYIDTNKMVGNTVGYGTVGPQDSWSLSERYNNPDHNLVGRVVGQDSDVKQGAYNNRWVKDYATALAKELNGQILARHQGMMLPGGVTIDGQRLIEEARLEKEALREELYLLDPPFGILVG
>ID:AYP69763.1 |[Escherichia phage vB_EcoM_DalCa]||_Escherichia_phage_vB_EcoM_DalCa_.gbk|neck protein|930|MH992510(166040):90451-91380:1 ^^ Escherichia phage vB_EcoM_DalCa, complete genome.|neighbours:ID:AYP69739.1(1),ID:AYP69778.1(1)|neighbour_genes:fibritin neck whiske..,hypothetical protein|
MSGYNSQNPKELKDVILRRLGAPIINVELTPDQIYDCIQRALELYGEYHFDGLNKGFHVFYVGDDEEKYKTGVFDLRGSNVFAVTRILRTNIGSITSMDGNATYPWFTDFLLGMAGINGGMGTSCNRFYGPNAFGADLGYFTQLTSYMGMMQDMLSPIPDFWFNSANEQLKVMGNFQKYDLIIVESWTKSYIDTNKMVGNTVGYGTVGPQDSWSLSERYNNPDHNLVGRVVGQDPNVKQGAYNNRWVKDYATALAKELNGQILARHQGMMLPGGVTIDGQRLIEEARLEKEALREELYLLDPPFGILVG
>ID:QBO63677.1 |[Escherichia phage vB_EcoM_G10400]||_Escherichia_phage_vB_EcoM_G10400.gbk|putative neck protei..|930|MK327937(170182):91376-92305:1 ^^ Escherichia phage vB_EcoM_G10400, complete genome.|neighbours:ID:QBO63676.1(1),ID:QBO63678.1(1)|neighbour_genes:putative fibritin,putative neck protei..|
MSGYNSQNPKELKDVILRRLGAPIINVELTPDQIYDCIQRALELYGEYHFDGLNKGFHVFYVGDDEEKYKTGVFDLRGSNVFAVTRILRTNIGSITSMDGNATYPWFTDFLLGMAGINGGMGTSCNRFYGPNAFGADLGYFTQLTSYMGMMQDMLSPIPDFWFNSANEQLKVMGNFQKYDLIIVESWTKSYIDTNKMVGNTVGYGTVGPQDSWSLSERYNNPDHNLVGRVVGQDPNVKQGAYNNRWVKDYATALAKELNGQILARHQGMMLPGGVTIDGQRLIEEARLEKEALREELYLLDPPFGILVG
>ID:QBO62303.1 |[Escherichia phage vB_EcoM_G2248]||_Escherichia_phage_vB_EcoM_G2248.gbk|putative neck protei..|933|MK327932(170678):84636-85568:1 ^^ Escherichia phage vB_EcoM_G2248, complete genome.|neighbours:ID:QBO62302.1(1),ID:QBO62304.1(1)|neighbour_genes:hypothetical protein,putative neck protei..|
MSGYVTNNPRELKDAILRRLGAPVINVEVTEDQIYDCIQRALELYGEYHFDGVNKGYKVFRVSAEQAQHGVFDLSDSGVFAVTKIIRTNVGSAATMDGTAVYPWFTDFLLGLAGVNGGLGSGCSKFYGPNAMGGDLGYFEQLMSYRATMQNMLNPLPDYWYNSANGQLKITGNFREGDLIVVELYVKSYVDVPDMIGAVAGYAHAGGCSTAGGISAVYDNPTAGLSGISAGMGPIRENKQGAYNNRWVKDMATAFTKEVWGSIMAKHQGLQLPGGVTVDGIRIIEEARADIEKLRQELELLDPPFGILMI
> |[Tevenvirinae Escherichia_phage_vB_EcoM_G2285]||_Escherichia_phage_vB_EcoM_G2285.gb|Phage neck protein|927|MK327933.1(166675):94105-95031:1 ^RAST2:fig|1198136.60.peg.172^ Tevenvirinae Escherichia_phage_vB_EcoM_G2285|neighbours:(1),(1)|neighbour_genes:Phage fibritin (wac)..,Phage neck protein|
MSGYNAQNPKELKDVILRRLGAPIVNVELTTDQIYDCISRALELYGEYHFDGLNKGFHVFFVDDEEKYRHGVFDMSGSNVFAVTRIIRTNVGSITSMDGNATYPWFTDFLLGMAGVSGGMGSNCGKFYGPNAFGADLGYYSQLVSYMGMLQDMIAPLPDFWFNSANEQLKVMGNFRQKDVIIVESYVRSYIETHKMVGNTVGYGQVGPRDSWSISERYDNPDHNLVGRRVGEDPATKQGAYNNRWVKDYATALAKELNGQILAKHQGMMLPGGVTVDGVRLIEEARLEKEALREELYLLDPPAGILVG
> |[Tevenvirinae _Escherichia_phage_vB_EcoM_G2469]||_Escherichia_phage_vB_EcoM_G2469.gb|Phage neck protein|927|MK327934.1(170452):96293-97219:1 ^RAST2:fig|1198136.90.peg.174^ Tevenvirinae _Escherichia_phage_vB_EcoM_G2469|neighbours:(1),(1)|neighbour_genes:Phage fibritin (wac)..,Phage neck protein|
MSGYNAQNPKELKDVILRRLGAPIVNVELTTDQIYDCISRALELYGEYHFDGLNKGFHVFFVDDEEKYRHGVFDMRGSNVFAVTRIIRTNVGSITSMDGNATYPWFTDFLLGMAGVSGGMGSNCGKFYGPNAFGADLGYYSQLVSYMGMLQDMIAPIPDFWFNSANEQLKVMGNFRQKDVIIVESYVRSYIETHKMVGNTVGYGQVGPRDSWSISERYDNPDHNLVGRRVGEDPATKQGAYNNRWVKDYATALAKELNGQILAKHQGMMLPGGVTVDGVRLIEEARLEKEALREELYLLDPPAGILVG
> |[Tevenvirinae Escherichia_phage_vB_EcoM_G2494]||_Escherichia_phage_vB_EcoM_G2494.gb|Phage neck protein|933|MK327935.1(168327):83002-83934:1 ^RAST2:fig|1198136.61.peg.154^ Tevenvirinae Escherichia_phage_vB_EcoM_G2494|neighbours:(1),(1)|neighbour_genes:hypothetical protein,Phage neck protein|
MSGYVTNNPRELKDAILRRLGAPVINVEVTEDQIYDCIQRALELYGEYHFDGVNKGYKVFRVSAEQAQHGVFDLSDSGVFAVTKIIRTNVGSAATMDGTAVYPWFTDFLLGLAGVNGGLGSGCSKFYGPNAMGGDLGYFEQLMSYRATMQNMLNPLPDYWYNSANGQLKITGNFREGDLIVVELYVKSYIDVPDMIGAVAGYAHAGGCSTAGGISAVYDNPTAGLSGIVAGMGPIRDNKQGAYNNRWVKDMATAFTKEVWGSIMAKHQGLQLPGGVTVDGIRIIEEARADIEKLRQELELLDPPFGILMI
>ID:QBO65567.1 |[Escherichia phage vB_EcoM_G2540-3]||_Escherichia_phage_vB_EcoM_G2540-3_.gbk|putative neck protei..|930|MK327944(168654):89620-90549:1 ^^ Escherichia phage vB_EcoM_G2540-3, complete genome.|neighbours:ID:QBO65566.1(1),ID:QBO65568.1(1)|neighbour_genes:putative fibritin,hypothetical protein|
MSGYNSQNPKELKDVILRRLGAPIINVELTPDQIYDCIQRALELYGEYHFDGLNKGFHVFYVGDDEEKYKTGVFDLRGSNVFAVTRILRTNIGSITSMDGNATYPWFTDFLLGMAGINGGMGTSCNRFYGPNAFGADLGYFTQLTSYMGMMQDMLSPIPDFWFNSANEQLKVMGNFQKYDLIIVESWTKSYIDTNKMVGNTVGYGTVGPQDSWSLSERYNNPDHNLVGRVVGQDPNVKQGAYNNRWVKDYATALAKELNGQILARHQGMMLPGGVTIDGQRLIEEARLEKEALREELYLLDPPVGVLVG
> |[Tevenvirinae _Escherichia_phage_vB_EcoM_G2540]||_Escherichia_phage_vB_EcoM_G2540.gb|Phage neck protein|930|MK327936.1(168886):91438-92367:1 ^RAST2:fig|1198136.92.peg.176^ Tevenvirinae _Escherichia_phage_vB_EcoM_G2540|neighbours:(1),(1)|neighbour_genes:Phage fibritin (wac)..,Phage neck protein|
MSGYNSQNPKELKDVILRRLGAPIINVELTPDQIYDCIQRALELYGEYHFDGLNKGFHVFYVGDDEEKYKTGVFDLRGSNVFAVTRILRTNVGSITSMDGNATYPWFTDFLLGMAGINGGMGTSCNRFYGPNAFGADLGYFTQLTSYMGMMQDILSPIPDFWFNSANEQLKVMGNFQKYDLIIVESWTKSYIDTNKMVGNTVGYGTVGPQDSWSLSERYNNPDHNLVGRVVGQDPNVKQGAYNNRWVKDYATALAKELNGQILARHQGMMLPGGVTIDGQRLIEEARLEKEALREELYLLDPPFGILVG
>ID:QBO64484.1 |[Escherichia phage vB_EcoM_G29]||_Escherichia_phage_vB_EcoM_G29_.gbk|putative neck protei..|930|MK327940(168241):92455-93384:1 ^^ Escherichia phage vB_EcoM_G29, complete genome.|neighbours:ID:QBO64483.1(1),ID:QBO64485.1(1)|neighbour_genes:putative fibritin,putative neck protei..|
MSGYNSQNPKELKDVILRRLGAPIINVELTPDQIYDCIQRALELYGEYHFDGLNKGFHVFYVGDDEEKYKTGVFDLRGSNVFAVTRILRTNIGSITSMDGNATYPWFTDFLLGMAGINGGMGTSCNRFYGPNAFGADLGYFTQLTSYMGMMQDMLSPIPDFWFNSANEQLKVMGNFQKYDLIIVESWTKSYIDTNKMVGNTVGYGTVGPQDSWSLSERYNNPDHNLVGRVVGQDPNVKQGAYNNRWVKDYATALAKELNGQILARHQGMMLPGGVTIDGQRLIEEARLEKEALREELYLLDPPFGILVG
> |[Tevenvirinae _Escherichia_phage_vB_EcoM_G37-3]||_Escherichia_phage_vB_EcoM_G37-3.gb|Phage neck protein|933|MK327941.1(167832):84058-84990:1 ^RAST2:fig|1198136.91.peg.156^ Tevenvirinae _Escherichia_phage_vB_EcoM_G37-3|neighbours:(1),(1)|neighbour_genes:hypothetical protein,homing endonuclease|
MSGYVTNNPRELKDAILRRLGAPVINVEVTEDQIYDCIQRALELYGEYHFDGVNKGYKVFRVSAEQAQHGVFDLSDSGVFAVTKIIRTNVGSAATMDGTAVYPWFTDFLLGLAGVNGGLGSGCSKFYGPNAMGGDLGYFEQLMSYRATMQNMLNPLPDYWYNSANGQLKITGNFREGDLIVVELYVKSYIDVPDMIGAVAGYAHAGGCSTAGGISAVYDNPTAGLSGIVAGMGPIRDNKQGAYNNRWVKDMATAFTKEVWGSIMAKHQGLQLPGGVTVDGIRIIEEARADIEKLRQELLDLDPPFGILMI
> |[Tevenvirinae _Escherichia_phage_vB_EcoM_GG4498]||_Escherichia_phage_vB_EcoM_G4498.gb|Phage neck protein|930|MK327939.1(167826):91968-92897:1 ^RAST2:fig|1198136.93.peg.175^ Tevenvirinae _Escherichia_phage_vB_EcoM_GG4498|neighbours:(1),(1)|neighbour_genes:Phage fibritin (wac)..,Phage neck protein|
MSGYNSQNPKELKDVILRRLGAPIINVELTPDQIYDCIQRALELYGEYHFDGLNKGFHVFYVGDDEEKYKTGVFDLRGSNVFAVTRILRTNIGSITSMDGNATYPWFTDFLLGMAGINGGMGTSCNRFYGPNAFGADLGYFTQLTSYMGMMQDMLSPIPDFWFNSANEQLKVMGNFQKYDLIIVESWTKSYIDANKMVGNTVGYGTVGPQDSWSLSERYNNPDHNLVGRVVGQDPNVKQGAYNNRWVKDYATALAKELNGQILARHQGMMLPGGVTIDGQRLIEEARLEKEALREELYLLDPPFGILVG
>ID:QBO65856.1 |[Escherichia phage vB_EcoM_G4500]||_Escherichia_phage_vB_EcoM_G4500_.gbk|putative neck protei..|930|MK327945(168363):92455-93384:1 ^^ Escherichia phage vB_EcoM_G4500, complete genome.|neighbours:ID:QBO65855.1(1),ID:QBO65857.1(1)|neighbour_genes:putative fibritin,putative neck protei..|
MSGYNSQNPKELKDVILRRLGAPIINVELTPDQIYDCIQRALELYGEYHFDGLNKGFHVFYVGDDEEKYKTGVFDLRGSNVFAVTRILRTNIGSITSMDGNATYPWFTDFLLGMAGINGGMGTSCNRFYGPNAFGADLGYFTQLTSYMGMMQDMLSPIPDFWFNSANEQLKVMGNFQKYDLIIVESWTKSYIDTNKMVGNTVGYGTVGPQDSWSLSERYNNPDHNLVGRVVGQDPNVKQGAYNNRWVKDYATALAKELNGQILARHQGMMLPGGVTIDGQRLIEEARLEKEALREELYLLDPPFGILVG
>ID:QBO66130.1 |[Escherichia phage vB_EcoM_G4507]||_Escherichia_phage_vB_EcoM_G4507_.gbk|putative neck protei..|930|MK327946(168828):91322-92251:1 ^^ Escherichia phage vB_EcoM_G4507, complete genome.|neighbours:ID:QBO66129.1(1),ID:QBO66131.1(1)|neighbour_genes:putative fibritin,putative neck protei..|
MSGYNSQNPKELKDVILRRLGAPIINVELTPDQIYDCIQRALELYGEYHFDGLNKGFHVFYVGDDEEKYKTGVFDLRGSNVFAVTRILRTNIGSITSMDGNATYPWFTDFLLGMAGINGGMGTSCNRFYGPNAFGADLGYFTQLTSYMGMMQDMLSPIPDFWFNSANEQLKVMGNFQKYDLIIVESWTKSYIDTNKMVGNTVGYGTVGPQDSWSLSERYNNPDHNLVGRVVGQDPNVKQGAYNNRWVKDYATALAKELNGQILARHQGMMLPGGVTIDGQRLIEEARLEKEALREELYLLDPPFGILVG
>ID:QBO65032.1 |[Escherichia phage vB_EcoM_G50]||_Escherichia_phage_vB_EcoM_G50_.gbk|putative neck protei..|930|MK327942(167728):91099-92028:1 ^^ Escherichia phage vB_EcoM_G50, complete genome.|neighbours:ID:QBO65031.1(1),ID:QBO65033.1(1)|neighbour_genes:putative fibritin,putative neck protei..|
MSGYNSQNPKELKDVILRRLGAPIINVELTPDQIYDCIQRALELYGEYHFDGLNKGFHVFYVGDDEEKYKTGVFDLRGSNVFAVTRILRTNVGSITSMDGNATYPWFTDFLLGMAGINGGMGTSCNRFYGPNAFGADLGYFTQLTSYMGMMQDMLSPIPDFWFNSANEQLKVMGNFQKYDLIIVESWTKSYIDTNKMVGNTVGYGTVGPQDNWSLSERYNNPDHNLVGRVVGQDPNVKQGAYNNRWVKDYATALAKELNGQILARHQGMMLPGGVTIDGQRLIEEARLEKEALREELYLLDPPFGILVG
> |[Tevenvirinae _Escherichia_phage_vB_EcoM_G5211]||_Escherichia_phage_vB_EcoM_G5211.gb|Phage neck protein|933|MK327947.1(164278):83652-84584:1 ^RAST2:fig|1198136.94.peg.155^ Tevenvirinae _Escherichia_phage_vB_EcoM_G5211|neighbours:(1),(1)|neighbour_genes:hypothetical protein,homing endonuclease|
MSGYVTNNPRELKDAILRRLGAPVINVEVTEDQIYDCIQRALELYGEYHFDGVNKGYKVFRVSAEQAQHGVFDLSDSGVFAVTKIIRTNVGSAATMDGTAVYPWFTDFLLGLAGVNGGLGSGCSKFYGPNAMGGDLGYFEQLMSYRATMQNMLNPLPDYWYNSANGQLKITGNFREGDLIVVELYVKSYIDVPDMIGAVAGYAHAGGCSTAGGISAVYDNPTAGLSGIVAGMGPIRDNKQGAYNNRWVKDMATAFTKEVWGSIMAKHQGLQLPGGVTVDGIRIIEEARADIEKLRQELLDLDPPFGILMI
>ID:QBO65309.1 |[Escherichia phage vB_EcoM_G53]||_Escherichia_phage_vB_EcoM_G53_.gbk|putative neck protei..|927|MK327943(167834):94697-95623:1 ^^ Escherichia phage vB_EcoM_G53, complete genome.|neighbours:ID:QBO65308.1(1),ID:QBO65310.1(1)|neighbour_genes:putative fibritin,putative neck protei..|
MSGYNAQNPKELKDVILRRLGAPIVNVELTTDQIYDCISRALELYGEYHFDGLNKGFHVFFVDDEEKYRHGVFDMRGSNVFAVTRIIRTNVGSITSMDGNATYPWFTDFLLGMAGVSGGMGSNCGKFYGPNAFGADLGYYSQLVSYMGMLQDMIAPLPDFWFNSANEQLKVMGNFRQKDVIIVESYVRSYIETHKMVGNTVGYGQVGPRDSWSISERYDNPDHNLVGRRVGEDPATKQGAYNNRWVKDYATALAKELNGQILAKHQGMMLPGGVTVDGVRLIEEARLEKEALREELYLLDPPAGILVG
>ID:QBQ80043.1 |[Escherichia phage vB_EcoM_G8]||_Escherichia_phage_vB_EcoM_G8_.gbk|putative neck protei..|930|MK373787(169650):92529-93458:1 ^^ Escherichia phage vB_EcoM_G8, complete genome.|neighbours:ID:QBQ80042.1(1),ID:QBQ80044.1(1)|neighbour_genes:putative fibritin,putative neck protei..|
MSGYNSQNPKELKDVILRRLGAPIINVELTPDQIYDCIQRALELYGEYHFDGLNKGFHVFYVGDDEEKYKTGVFDLRGSNVFAVTRILRTNIGSITSMDGNATYPWFTDFLLGMAGINGGMGTSCNRFYGPNAFGADLGYFTQLTSYMGMMQDMLSPIPDFWFNSANEQLKVMGNFQKYDLIIVESWTKSYIDTNKMVGNTVGYGTVGPQDNWSLSERYNNPDHNLVGRIVGQDPNVKQGAYNNRWVKDYATALAKELNGQILARHQGMMLPGGVTIDGQRLIEEARLEKEALREELYLLDPPFGILVG
>ID:QBQ77944.1 |[Escherichia phage vB_EcoM_G9062]||_Escherichia_phage_vB_EcoM_G9062_.gbk|putative neck protei..|930|MK373779(168670):91431-92360:1 ^^ Escherichia phage vB_EcoM_G9062, complete genome.|neighbours:ID:QBQ77943.1(1),ID:QBQ77945.1(1)|neighbour_genes:putative fibritin,hypothetical protein|
MSGYNSQNPKELKDVILRRLGAPIINVELTPDQIYDCIQRALELYGEYHFDGLNKGFHVFYVGDDEEKYKTGVFDLRGSNVFAVTRILRTNIGSITSMDGNATYPWFTDFLLGMAGINGGMGTSCNRFYGPNAFGADLGYFTQLTSYMGMMQDMLSPIPDFWFNSANEQLKVMGNFQKYDLIIVESWTKSYIDTNKMVGNTVGYGTVGLQDSWSLSERYNNPDHNLVGRVVGQDPNVKQGAYNNRWVKDYATALAKELNGQILARHQGMMLPGGVTIDGQRLIEEARLEKEALREELYLLDPPVGVLVG
>ID:AXC34024.1 |[Escherichia phage vB_EcoM_JB75]||_Escherichia_phage_vB_EcoM_JB75_.gbk|neck protein|930|MH355584(167208):74450-75379:-1 ^^ Escherichia phage vB_EcoM_JB75, complete genome.|neighbours:ID:AXC34039.1(-1),ID:AXC33999.1(-1)|neighbour_genes:neck protein,fibritin neck whiske..|
MSGYNSQNPKELKDVILRRLGAPIINVELTPDQIYDCIQRALELYGEYHFDGLNKGFHVFYVGDDEEKYKTGVFDLRGSNVFAVTRILRTNIGSITSMDGNATYPWFTDFLLGMAGINGGMGTSCNRFYGPNAFGADLGYFTQLTSYMGMMQDMLSPIPDFWFNSANEQLKVMGNFQKYDLIIVESWTKSYIDTNKMVGNTVGYGTVGPQDSWSLSERYNNPDHNLVGRVVGQDPNVKQGAYNNRWVKDYATALAKELNGQILARHQGMMLPGGVTIDGQRLIEEARLEKEALREELYLLDPPFGIFVG
>ID:YP_009037597.1 |[Escherichia phage vB_EcoM_JS09]||_Escherichia_phage_vB_EcoM_JS09_.gbk|neck protein|927|NC_024124(169148):73868-74794:-1 ^GeneID:19524718^ Escherichia phage vB_EcoM_JS09, complete genome.|neighbours:ID:YP_009030629.1(-1),ID:YP_009037598.2(-1)|neighbour_genes:neck protein,fibritin|
MSGYNAQNPKELKDVILRRLGAPIVNVELTTDQIYDCISRALELYGEYHFDGLNKGFHVFFVDDEEKYRHGVFDMRGSNVFAVTRIIRTNVGSITSMDGNATYPWFTDFLLGMAGVSGGMGSNCGKFYGPNAFGADLGYYSQLVSYMGMLQDMIAPLPDFWFNSANEQLKVMGNFRQKDVIIVESYVRSYIETHKMVGNTVGYGQVGPRDSWSISERYDNPDHNLVGRRVGEDPATKQGAYNNRWVKDYATALAKELNGQILAKHQGMMLPGGVTVDGVRLIEEARLEKEALREELYLLDPPAGILVG
>ID:QBQ78448.1 |[Escherichia phage vB_EcoM_KAW1E185]||_Escherichia_phage_vB_EcoM_KAW1E185_.gbk|putative neck protei..|930|MK373781(164987):91343-92272:1 ^^ Escherichia phage vB_EcoM_KAW1E185, complete genome.|neighbours:ID:QBQ78447.1(1),ID:QBQ78449.1(1)|neighbour_genes:putative fibritin,putative neck protei..|
MSGYNSQNPKELKDVILRRLGAPIINVELTPDQIYDCIQRALELYGEYHFDGLNKGFHVFYVGDDEEKYKTGVFDLRGSNVFAVTRILRTNIGSITSMDGNATYPWFTDFLLGMAGINGGMGTSCNRFYGPNAFGADLGYFTQLTSYMGMMQDMLSPIPDFWFNSANEQLKVMGNFQKYDLIIVESWTKSYIDTNKMVGNTVGYGTVGPQDSWSLSERYNNPDHNLVGRVVGQDPNVKQGAYNNRWVKDYATALAKELNGQILARHQGMMLPGGVTIDGQRLIEEARLEKEALREELYLLDPPFGILVG
> |[Tevenvirinae Escherichia_phage_vB_EcoM_KAW3E185]||_Escherichia_phage_vB_EcoM_KAW3E185.gb|Phage neck protein|927|MK373782.1(170187):94719-95645:1 ^RAST2:fig|1198136.54.peg.173^ Tevenvirinae Escherichia_phage_vB_EcoM_KAW3E185|neighbours:(1),(1)|neighbour_genes:Phage fibritin (wac)..,Phage neck protein|
MSGYNAQNPKELKDVILRRLGAPIVNVELTTDQIYDCISRALELYGEYHFDGLNKGFHVFFVDDEEKYRHGVFDMRGSNVFAVTRIIRTNVGSITSMDGNATYPWFTDFLLGMAGVSGGMGSNCGKFYGPNAFGADLGYYSQLVSYMGMLQDMIAPLPDFWFNSANEQLKVMGNFRQKDVIIVESYVRSYIETHKMVGNTVGYGQVGPRDSWSISERYDNPDHNLVGRRVGEDPATKQGAYNNRWVKDYATALAKELNGQILAKHQGMMLPGGVTVDGVRLIEEARLEKEALREELYLLDPPAGILVG
>ID:QBQ79222.1 |[Escherichia phage vB_EcoM_MM02]||_Escherichia_phage_vB_EcoM_MM02_.gbk|putative neck protei..|927|MK373784(169201):96673-97599:1 ^^ Escherichia phage vB_EcoM_MM02, complete genome.|neighbours:ID:QBQ79221.1(1),ID:QBQ79223.1(1)|neighbour_genes:putative fibritin,putative neck protei..|
MSGYNAQNPKELKDVILRRLGAPIVNVELTTDQIYDCISRALELYGEYHFDGLNKGFHVFFVDDEEKYRHGIFDMRGSNVFAVTRIIRTNVGSITSMDGNATYPWFTDFLLGMAGVSGGMGSNCGKFYGPNAFGADLGYYSQLVSYMGMLQDMIAPLPDFWFNSANEQLKVMGNFRQKDVIIVESYVRSYIETHKMVGNTVGYGQVGPRDSWSISERYDNPDHNLVGRRVGEDPATKQGAYNNRWVKDYATALAKELNGQILAKHQGMMLPGGVTVDGVRLIEEARLEKEALREELYLLDPPAGILVG
>ID:QBQ79491.1 |[Escherichia phage vB_EcoM_OE5505]||_Escherichia_phage_vB_EcoM_OE5505_.gbk|putative neck protei..|930|MK373785(168756):92770-93699:1 ^^ Escherichia phage vB_EcoM_OE5505, complete genome.|neighbours:ID:QBQ79490.1(1),ID:QBQ79492.1(1)|neighbour_genes:putative fibritin,putative neck protei..|
MSGYNSQNPKELKDVILRRLGAPIINVELTPDQIYDCIQRALELYGEYHFDGLNKGFHVFYVGDDEEKYKTGVFDLRGSNVFAVTRILRTNIGSITSMDGNATYPWFTDFLLGMAGINGGMGTSCNRFYGPNAFGADLGYFTQLTSYMGMMQDMLSPIPDFWFNSANEQLKVMGNFQKYDLIIVESWTKSYIDTNKMVGNTVGYGTVGPQDSWSLSERYNNPDHNLVGRVVGQDPNVKQGAYNNRWVKDYATALAKELNGQILARHQGMMLPGGVTIDGQRLIEEARLEKEALREELYLLDPPFGILVG
> |[Tevenvirinae _Escherichia_phage_vB_EcoM_PhAPEC2]||_Escherichia_phage_vB_EcoM_PhAPEC2.gb|Phage neck protein|927|NC_024794.1(167318):95279-96205:1 ^RAST2:fig|1198136.124.peg.171^ Tevenvirinae _Escherichia_phage_vB_EcoM_PhAPEC2|neighbours:(1),(1)|neighbour_genes:hypothetical protein,Phage neck protein|
MSGYNAQNPKELKDVILRRLGAPIVNVELTTDQIYDCISRALELYGEYHFDGLNKGFHVFFVDDEEKYRHGVFDMRGSNVFAVTRIIRTNVGSITSMDGNATYPWFTDFLLGMAGVSGGMGSNCGKFYGPNAFGADLGYYSQLVSYMGMLQDMIAPLPDFWFNSANEQLKVMGNFRQKDVIIVESYVRSYIETHKMVGNTVGYGQVGPRDSWSISERYDNPDHNLVGRRVGEDPATKQGAYNNRWVKDYATALAKELNGQILAKHQGMMLPGGVTVDGVRLIEEARLEKEALREELYLLDPPAGILVG
>ID:QBQ79774.1 |[Escherichia phage vB_EcoM_R5505]||_Escherichia_phage_vB_EcoM_R5505_.gbk|putative neck protei..|930|MK373786(167317):91887-92816:1 ^^ Escherichia phage vB_EcoM_R5505, complete genome.|neighbours:ID:QBQ79773.1(1),ID:QBQ79775.1(1)|neighbour_genes:putative fibritin,putative neck protei..|
MSGYNSQNPKELKDVILRRLGAPIINVELTPDQIYDCIQRALELYGEYHFDGLNKGFHVFYVGDDEEKYKTGVFDLRGSNVFAVTRILRTNIGSITSMDGNATYPWFTDFLLGMAGINGGMGTSCNRFYGPNAFGADLGYFTQLTSYMGMMQDMLSPIPDFWFNSANEQLKVMGNFQKYDLIIVESWTKSYIDTNKMVGNTVGYGTVGPQDSWSLSERYNNPDHNLVGRVVGQDPNVKQGAYNNRWVKDYATALAKELNGQILARHQGMMLPGGVTIDGQRLIEEARLEKEALREELYLLDPPFGILVG
>ID:QBQ77183.1 |[Escherichia phage vB_EcoM_WFK]||_Escherichia_phage_vB_EcoM_WFK_.gbk|putative neck protei..|927|MK373775(164590):90589-91515:1 ^^ Escherichia phage vB_EcoM_WFK, complete genome.|neighbours:ID:QBQ77182.1(1),ID:QBQ77184.1(1)|neighbour_genes:putative fibritin,putative neck protei..|
MSGYNAQNPKELKDVILRRLGAPIVNVELTTDQIYDCISRALELYGEYHFDGLNKGFHVFFVDDEEKYRHGVFDMRGSNVFAVTRIIRTNVGSITSMDGNATYPWFTDFLLGMAGVSGGMGSNCGKFYGPNAFGADLGYYSQLVSYMGMLQDMIAPLPDFWFNSANEQLKVMGNFRQKDVIIVESYVRSYIETHKMVGNTVGYGQVGPRDSWSISERYDNPDHNLVGRRVGEDPATKQGAYNNRWVKDYATALAKELNGQILAKHQGMMLPGGVTVDGVRLIEEARLEKEALREELYLLDPPAGILVG
>ID:QBQ76922.1 |[Escherichia phage vB_EcoM_WFL6982]||_Escherichia_phage_vB_EcoM_WFL6982_.gbk|putative neck protei..|927|MK373774(164279):90589-91515:1 ^^ Escherichia phage vB_EcoM_WFL6982, complete genome.|neighbours:ID:QBQ76921.1(1),ID:QBQ76923.1(1)|neighbour_genes:putative fibritin,putative neck protei..|
MSGYNAQNPKELKDVILRRLGAPIVNVELTTDQIYDCISRALELYGEYHFDGLNKGFHVFFVDDEEKYRHGVFDMRGSNVFAVTRIIRTNVGSITSMDGNATYPWFTDFLLGMAGVSGGMGSNCGKFYGPNAFGADLGYYSQLVSYMGMLQDMIAPLPDFWFNSANEQLKVMGNFRQKDVIIVESYVRSYIETHKMVGNTVGYGQVGPRDSWSISERYDNPDHNLVGRRVGEDPATKQGAYNNRWVKDYATALAKELNGQILAKHQGMMLPGGVTVDGVRLIEEARLEKEALREELYLLDPPAGILVG
>ID:QBQ77675.1 |[Escherichia phage vB_EcoM_WFbE185]||_Escherichia_phage_vB_EcoM_WFbE185.gbk|putative neck protei..|927|MK373778(170429):95815-96741:1 ^^ Escherichia phage vB_EcoM_WFbE185, complete genome.|neighbours:ID:QBQ77674.1(1),ID:QBQ77676.1(1)|neighbour_genes:putative fibritin,putative neck protei..|
MSGYNAQNPKELKDVILRRLGAPIVNVELTTDQIYDCISRALELYGEYHFDGLNKGFHVFFVDDEEKYRHGVFDMRGSNVFAVTRIIRTNVGSITSMDGNATYPWFTDFLLGMAGVSGGMGSNCGKFYGPNAFGADLGYYSQLVSYMGMLQDMIAPLPDFWFNSANEQLKVMGNFRQKDVIIVESYVRSYIETHKMVGNTVGYGQVGPRDSWSISERYDNPDHNLVGRRVGEDPATKQGAYNNRWVKDYATALAKELNGQILAKHQGMMLPGGVTVDGVRLIEEARLEKEALREELYLLDPPAGILVG
>ID:YP_007004903.1 |[Escherichia phage wV7]||_Escherichia_phage_wV7_.gbk|neck protein|930|NC_019505(166452):90655-91584:1 ^GeneID:14010697^ Escherichia phage wV7, complete genome.|neighbours:ID:YP_007004902.1(1),ID:YP_007004904.1(1)|neighbour_genes:fibritin neck whiske..,neck protein|
MSGYNSQNPKELKDVILRRLGAPIINVELTPDQIYDCIQRALELYGEYHFDGLNKGFHVFYVGDDEEKYKTGVFDLRGSNVFAVTRILRTNIGSITSMDGNATYPWFTDFLLGMAGINGGMGTSCNRFYGPNAFGADLGYFTQLTSYMGMMQDMLSPIPDFWFNSANEQLKVMGNFQKYDLIIVESWTKSYIDTNKMVGNTVGYGTVGPQDSWSLSERYNNPDRNLVGRVVGQDPDVKQGAYNNRWVKDYATALAKELNGQILARHQGMMLPGGVTIDGQRLIEEARLEKEALREELYLLDPPFGIFVG
> |[Tevenvirinae Escherichia_virus_KFS-EC]||_Escherichia_virus_KFS-EC.gb|Phage neck protein|933|MH560358.1(164715):26378-27310:1 ^RAST2:fig|1198136.83.peg.44^ Tevenvirinae Escherichia_virus_KFS-EC|neighbours:(1),(1)|neighbour_genes:hypothetical protein,Phage-associated hom..|
MSGYVTNNPRELKDAILRRLGAPVINVEVTEDQIYDCIQRALELYGEYHFDGVNKGYKVFRVSAEQAQHGVFDLSDSGVFAVTKIIRTNVGSAATMDGTAVYPWFTDFLLGLAGVNGGLGSGCSKFYGPNAMGGDLGYFEHLMSYRATMQNMLNPLPDYWYNSANGQLKITGNFREGDLIVVELYVKSYVDVPDMIGAVAGYAHAGGCSTAGGISAVYDNPTAGLSGIVAGMGPISENKQGAYNNRWVKDMATAFTKEVWGSIMAKHQGLQLPGGVTVDGIRIIEEARADIEKLRQELLDLDPPFGILMI
>ID:QDK04288.1 |[Escherichia virus VEc20]||_Escherichia_virus_VEc20_.gbk|vec20_158|930|MN022785(167532):90063-90992:1 ^^ Escherichia virus VEc20, complete genome.|neighbours:ID:QDK04287.1(1),ID:QDK04289.1(1)|neighbour_genes:vec20_157,vec20_159|
MSGYNSQNPKELKDVILRRLGAPIINVELTPDQIYDCIQRALELYGEYHFDGLNKGFHVFYVGDDEEKYKTGVFDLRGSNVFAVTRILRTNIGSITSMDGNATYPWFTDFLLGMAGINGGMGTSCNRFYGPNAFGADLGYFTQLTSYMGMMQDMLSPIPDFWFNSANEQLKVMGNFQKYDLIIVESWTKSYIDTNKMVGNTVGYGTVGPQDSWSLSERYNNPDHNLVGRVVGQDSNVKQGAYNNRWVKDYATALAKELNGQILARHQGMMLPGGVTIDGQRLIEEARLEKEALREELYLLDPPFGVLVG
>ID:VCU44413.1 |[Escherichia virus vB_Eco_mar005P1]|vB_Eco_mar005P1|_Escherichia_virus_vB_Eco_mar005P1_.gbk|13|927|LR027390(167773):28844-29770:1 ^^ Escherichia virus vB_Eco_mar005P1 genome assembly, chromosome: 1.|neighbours:ID:VCU44411.1(1),ID:VCU44415.1(1)|neighbour_genes:fibritin,14|
MSGYNAQNPKELKDVILRRLGAPIVNVELTTDQIYDCISRALELYGEYHFDGLNKGFHVFFVDDEEKYRHGVFDMRGSNVFAVTRIIRTNVGSITSMDGNATYPWFTDFLLGMAGVSGGMGSNCGKFYGPNAFGADLGYYSQLVSYMGMLQDMIAPLPDFWFNSANEQLKVMGNFRQKDVIIVESYVRSYIETHKMVGNTVGYGQVGPRDSWSISERYDNPDHNLVGRRVGEDPATKQGAYNNRWVKDYATALAKELNGQILAKHQGMMLPGGVTVDGVRLIEEARLEKEALREELYLLDPPAGILVG
>ID:VCU44420.1 |[Escherichia virus vB_Eco_mar005P1]|vB_Eco_mar006P2|_Escherichia_virus_vB_Eco_mar005P1_strain_vB_Eco_mar006P2_.gbk|13|927|LR027387(167773):129739-130665:1 ^^ Escherichia virus vB_Eco_mar005P1 strain vB_Eco_mar006P2 genome assembly, chromosome: 1.|neighbours:ID:VCU44418.1(1),ID:VCU44422.1(1)|neighbour_genes:fibritin,14|
MSGYNAQNPKELKDVILRRLGAPIVNVELTTDQIYDCISRALELYGEYHFDGLNKGFHVFFVDDEEKYRHGVFDMRGSNVFAVTRIIRTNVGSITSMDGNATYPWFTDFLLGMAGVSGGMGSNCGKFYGPNAFGADLGYYSQLVSYMGMLQDMIAPLPDFWFNSANEQLKVMGNFRQKDVIIVESYVRSYIETHKMVGNTVGYGQVGPRDSWSISERYDNPDHNLVGRRVGEDPATKQGAYNNRWVKDYATALAKELNGQILAKHQGMMLPGGVTVDGVRLIEEARLEKEALREELYLLDPPAGILVG
>ID:VCU43238.1 |[Escherichia virus vB_Eco_mar005P1]|vB_Eco_mar007P3|_Escherichia_virus_vB_Eco_mar005P1_strain_vB_Eco_mar007P3_.gbk|13|927|LR027383(167651):51730-52656:1 ^^ Escherichia virus vB_Eco_mar005P1 strain vB_Eco_mar007P3 genome assembly, chromosome: 1.|neighbours:ID:VCU43237.1(1),ID:VCU43239.1(1)|neighbour_genes:fibritin,14|
MSGYNAQNPKELKDVILRRLGAPIVNVELTTDQIYDCISRALELYGEYHFDGLNKGFHVFFVDDEEKYRHGVFDMRGSNVFAVTRIIRTNVGSITSMDGNATYPWFTDFLLGMAGVSGGMGSNCGKFYGPNAFGADLGYYSQLVSYMGMLQDMIAPLPDFWFNSANEQLKVMGNFRQKDVIIVESYVRSYIETHKMVGNTVGYGQVGPRDSWSISERYDNPDHNLVGRRVGEDPATKQGAYNNRWVKDYATALAKELNGQILAKHQGMMLPGGVTVDGVRLIEEARLEKEALREELYLLDPPAGILVG
>ID:VCU43946.1 |[Escherichia virus vB_Eco_mar005P1]|vB_Eco_mar008P4|_Escherichia_virus_vB_Eco_mar005P1_strain_vB_Eco_mar008P4_.gbk|13|927|LR027386(167773):34511-35437:1 ^^ Escherichia virus vB_Eco_mar005P1 strain vB_Eco_mar008P4 genome assembly, chromosome: 1.|neighbours:ID:VCU43945.1(1),ID:VCU43947.1(1)|neighbour_genes:fibritin,14|
MSGYNAQNPKELKDVILRRLGAPIVNVELTTDQIYDCISRALELYGEYHFDGLNKGFHVFFVDDEEKYRHGVFDMRGSNVFAVTRIIRTNVGSITSMDGNATYPWFTDFLLGMAGVSGGMGSNCGKFYGPNAFGADLGYYSQLVSYMGMLQDMIAPLPDFWFNSANEQLKVMGNFRQKDVIIVESYVRSYIETHKMVGNTVGYGQVGPRDSWSISERYDNPDHNLVGRRVGEDPATKQGAYNNRWVKDYATALAKELNGQILAKHQGMMLPGGVTVDGVRLIEEARLEKEALREELYLLDPPAGILVG
>ID:VCU44835.1 |[Escherichia virus vB_Eco_mar005P1]|vB_Eco_mar009P5|_Escherichia_virus_vB_Eco_mar005P1_strain_vB_Eco_mar009P5_.gbk|13|927|LR027391(167658):94270-95196:-1 ^^ Escherichia virus vB_Eco_mar005P1 strain vB_Eco_mar009P5 genome assembly, chromosome: 1.|neighbours:ID:VCU44834.1(-1),ID:VCU44836.1(-1)|neighbour_genes:14,fibritin|
MSGYNAQNPKELKDVILRRLGAPIVNVELTTDQIYDCISRALELYGEYHFDGLNKGFHVFFVDDEEKYRHGVFDMRGSNVFAVTRIIRTNVGSITSMDGNATYPWFTDFLLGMAGVSGGMGSNCGKFYGPNAFGADLGYYSQLVSYMGMLQDMIAPLPDFWFNSANEQLKVMGNFRQKDVIIVESYVRSYIETHKMVGNTVGYGQVGPRDSWSISERYDNPDHNLVGRRVGEDPATKQGAYNNRWVKDYATALAKELNGQILAKHQGMMLPGGVTVDGVRLIEEARLEKEALREELYLLDPPAGILVG
>ID:AUV57512.1 |[Klebsiella phage KP1]||_Klebsiella_phage_KP1_.gbk|unclassified head-ta..|942|MG751100(167989):81928-82869:1 ^^ Klebsiella phage KP1, complete genome.|neighbours:ID:AUV57511.1(1),ID:AUV57513.1(1)|neighbour_genes:hypothetical protein,head completion, nec..|
MSYNTYNPKTLKDAILRRLGAPVINVEVTEDQIYDCIQRALELYGEYHFNGLNKGYQVFYIGKDEADNARFLNGVFDLRGRNVFAVTQIVRTNVGSLTSMDGNATYPWFTDFLMGMAGINGGMGSSCNKSYGPNAFGADLGYFTQLMTYWSMMQDLLAPLPDYWYNSDNEMLKVMGNFMKGDIIVCECWTKSFMNTDMMVGNTAGYGFAGEQTSDHWGLGDRYQNPNLRNNGQYAGEGNTNREGAYNNRWVKDYATALTKKLWGEILFKHQGLQLAGGVTVDGQTLKVEAQEEIERLREELDLLDPGCPILLG
>ID:APD20562.1 |[Klebsiella phage KPV15]|KPV15|_Klebsiella_phage_KPV15_.gbk|head completion, nec..|711|KY000080(167034):102873-103583:1 ^^ Klebsiella phage KPV15, complete genome.|neighbours:ID:APD20561.1(1),ID:APD20563.1(1)|neighbour_genes:head completion, nec..,head completion, nec..|
MRGRNVFAVTQIVRTNVGSLTSMDGNATYPWFTDFLMGMAGINGGMGSSCNKSYGPNAFGADLGYFTQLMTYWSMMQDLLAPLPDYWYNSDNEMLKVMGNFMKGDIIVCECWTKSFMNTDMMVGNTAGYGFAGPQTADHWGLGDRYQNPDLRNNGQYAGEGNTNREGAYNNRWVKDYATALTKKLWGEILFKHQGLQLAGGVTVDGQTLKVEAQEEIERLREELDLLDPGCPILLG
> |[Tevenvirinae Klebsiella_phage_Marfa]||_Klebsiella_phage_Marfa.gb|Phage neck protein|945|MN044033.1(168532):90344-91288:1 ^RAST2:fig|1198136.82.peg.180^ Tevenvirinae Klebsiella_phage_Marfa|neighbours:(1),(1)|neighbour_genes:hypothetical protein,Phage neck protein|
MAGQVANNPSELKDLILRRMGAPIVNVELTTDQIYDCIQRALELYGEYHFNGLNKGYQVFYIGTEESDNAQFLNGVFNLRGRNIFAISQIVRTNVGSITSMDGNATYPWFTDFLMGMAGINGGMGSSCQKGYGPNAFGADLGYFTQLMSYWSMMQDLLSPLPDYWYNSDTEMLKIMGNFMKGDIIVCEVWTKSYNNVDWAVGNTAGYGYAGSNNANQWGLGEVYDNPNKGITGQFAGEQNQNREGAYNNRWVKDYAHCLAKELNGQILAKHQGMMLPGGVTVDGTRLIEEARIEKEALRAELDLLDPGCPILLG
>ID:YP_009194453.1 |[Klebsiella phage Matisse]||_Klebsiella_phage_Matisse_.gbk|neck protein|927|NC_028750(176081):123076-124002:1 ^GeneID:26613392^ Klebsiella phage Matisse, complete genome.|neighbours:ID:YP_009194452.1(1),ID:YP_009194454.1(1)|neighbour_genes:whisker protein,neck protein|
MITNNPAQLKDEILRRLGAPIVKIEVTTDQVYDCIQRALDLYAEYHYNGSNKGYIILTLGPDNPKNIFDLSKEHIFAITKVLRTNMGSLVSMDGTAVYPWFTDFLMGLTGGSLGGGGCASRTYGMNAYGADMGYFTQMMSYQRSMQDLLSPLPDYWYNDDTGQFAVYGTVKDGDIVVIEAMIRSFVDVPSMVGNVSGYATAGSDGEDKPTIADIYNNPYKAVSGGVKAGQGTSVQGSSSAYNNRWVKDYATALVKEVNGQVLAKFQGMQLPGGVAPDGTRLIQEAMQEKENLRQELLLLSDALPVLMM
>ID:AWY07061.1 |[Klebsiella phage Mineola]||_Klebsiella_phage_Mineola_.gbk|neck protein|942|MH333064(166130):91135-92076:1 ^^ Klebsiella phage Mineola, complete genome.|neighbours:ID:AWY07060.1(1),ID:AWY07062.1(1)|neighbour_genes:fibritin neck whiske..,neck protein|
MSYNTYNPKTLKDAILRRLGAPVINVEVTEDQIYDCIQRALELYGEYHFNGLNKGYQVFYIGKDEADNARFLNGVFDLRGRNVFAVTQIVRTNVGSLTSMDGNATYPWFTDFLMGMAGINGGMGSSCNKSYGPNAFGADLGYFTQLMTYWSMMQDLLAPLPDYWYNSDNEMLKVMGNFMKGDIIVCECWTKSFMNTDMMVGNTAGYGFAGEQTSDHWGLGDRYQNPNLRNNGQYAGEGNTNREGAYNNRWVKDYATALTKKLWGEILFKHQGLQLAGGVTVDGQTLKVEAQEEIERLREELDLLDPGCPILLG
>ID:YP_009607402.1 |[Klebsiella phage Miro]||_Klebsiella_phage_Miro_.gbk|neck protein|927|NC_041981(176055):123286-124212:1 ^GeneID:40083411^ Klebsiella phage Miro, complete genome.|neighbours:ID:YP_009607401.1(1),ID:YP_009607403.1(1)|neighbour_genes:neck whisker protein,neck protein|
MITNNPAQLKDEILRRLGAPIVKIEVTTDQVYDCIQRALDLYAEYHYNGSNKGYIILTLGPDNPKNIFDLSKEHIFAITKVLRTNMGSLVSMDGTAVYPWFTDFLMGLTGGSLGGGGCASRTYGMNAYGADMGYFTQMMSYQRSMQDLLSPLPDYWYNDDTGQFAVYGTVKDGDIVVIEAMIRSFVDVPSMVGNVSGYATAGSDGEDKPTIADIYNNPYKAVSGGVKAGQGTSVQGSSSAYNNRWVKDYATALVKEVNGQVLAKFQGMQLPGGVAPDGTRLIQEAMQEKENLRQELLLLSDALPVLMM
> |[Tevenvirinae _Klebsiella_phage_PKO111]||_Klebsiella_phage_PKO111.gb|Phage neck protein|942|NC_031095.1(168758):25323-26264:1 ^RAST2:fig|1198136.84.peg.45^ Tevenvirinae _Klebsiella_phage_PKO111|neighbours:(1),(1)|neighbour_genes:hypothetical protein,Phage neck protein|
MSYNTYNPKTLKDAILRRLGAPVINVEVTEDQIYDCIQRALELYGEYHFNGLNKGYQVFYIGKDEADNARFLNGVFDLRGRNVFAVTQIVRTNVGSLTSMDGNATYPWFTDFLMGMAGINGGMGSSCNKSYGPNAFGADLGYFTQLMTYWSMMQDLLAPLPDYWYNSDNEMLKVMGNFMKGDIIVCECWTKSFMNTDMMVGNTAGYGFAGPQTADHWGLGDRYQNPDLRNNGQYAGEGNTNREGAYNNRWVKDYATALTKKLWGEILFKHQGLQLAGGVTVDGQTLKVEAQEEIERLREELDLLDPGCPILLG
>ID:YP_009288849.1 |[Klebsiella phage vB_KpnM_KpV477]||_Klebsiella_phage_vB_KpnM_KpV477_.gbk|putative neck protei..|942|NC_031087(168272):95126-96067:1 ^GeneID:29067153^ Klebsiella phage vB_KpnM_KpV477, complete genome.|neighbours:ID:YP_009288848.1(1),ID:YP_009288850.1(1)|neighbour_genes:putative fibritin ne..,putative neck protei..|
MSYNTYNPKTLKDAILRRLGAPVINVEVTEDQIYDCIQRALELYGEYHFNGLNKGYQVFYIGKDEADNARFLNGVFDLRGRNVFAVTQIVRTNVGSLTSMDGNATYPWFTDFLMGMAGINGGMGSSCNKSYGPNAFGADLGYFTQLMTYWSMMQDLLAPLPDYWYNSDNEMLKVMGNFMKGDIIVCECWTKSFMNTDVMVGNTAGYGFAGPQTDDNWGLGDRYQNPSLRNNGQYAGEGNTNREGAYNNRWVKDYATALTKKLWGEILFKHQGLQLAGGVTVDGQTLKVEAQEEIERLREELDLLDPGCPILLG
>ID:AUO78874.1 |[Klebsiella phage vB_Kpn_F48]||_Klebsiella_phage_vB_Kpn_F48.gbk|head completion, nec..|945|MG746602(170764):143944-144888:-1 ^^ Klebsiella phage vB_Kpn_F48, complete genome.|neighbours:ID:AUO78873.1(-1),ID:AUO78875.1(-1)|neighbour_genes:head completion, nec..,neck whiskers protei..|
MAGQVANNPSELKDLILRRMGAPIVNVELTTDQIYDCIQRALELYGEYHFSGLNKGYQVFYIGTEESDNAQFLNGVFNLHGRNVFAISQIVRTNVGSITSMDGNATYPWFTDFLMGMAGINGGMGSSCQKGYGPNAFGADLGYFTQLMTYWSMMQDLLSPLPDYWYNSDTEMLKVMGNFMKGDIIVCEVWTKSYNNVDWAVGNTAGYGYAGSNNANQWGVGEIYDNPNKGITGQFAGEQNQNREGAYNNRWVKDYAHCLAKELNGQILAKHQGMMLPGGVTVDGTRLIEEARIEKEALRAELDLLDPGCPILLG
> |[Tevenvirinae Morganella_phage_vB_MmoM_MP1]||_Morganella_phage_vB_MmoM_MP1.gb|Phage neck protein|927|NC_031020.1(163201):87382-88308:1 ^RAST2:fig|1198136.47.peg.168^ Tevenvirinae Morganella_phage_vB_MmoM_MP1|neighbours:(1),(1)|neighbour_genes:hypothetical protein,Phage neck protein|
MAGYNAYTPKELKDVILRRLGAPIINIEVTEEQIYDCIQRSLELYGEYHFDGLNKAYYTFYIGDDENGKDGVFEINKNVFAVTQILRTNVGSITSMDGNATYPWFTDFLLSMSGGGFGSSSCSKFYGPTSGSGSLSYFTQMMQYRTMMQDMLSPLPDYWHNSDTGQLRILGNFKKGDLVVCEVYVKAFMDVPDNMGAQAGYATASDCSAWNPSLKEIYDNPNSQLGGLVAGDTTGIEQGSYNNRWVKDYATTLVKELNGQILAKHQGMQLAGGVTVDGVRLIEEAREEKRLLREELELLDIPTGIIIG
>ID:YP_009211604.1 |[Pectobacterium bacteriophage PM2]||_Pectobacterium_bacteriophage_PM2.gbk|head completion, nec..|939|NC_028940(170286):96917-97855:1 ^GeneID:26638076^ Pectobacterium bacteriophage PM2, complete genome.|neighbours:ID:YP_009211603.1(1),ID:YP_009211605.1(1)|neighbour_genes:fibritin neck whiske..,head completion, nec..|
MATQSFNPKDLKDSILRRLGAPIINIEVTTEQIYDCIQRSLELYGEYHYDGFNKGYQAFYIGHDEVSQEKFRNGVFDLSGRNIFAVTQIIRTNVGSLTSMDGQATYPWFTDFVLGMAGINGGMGSSCNTFGPNAFGADLSYFTQLMQYRSMMQDLMVPLPDYWYNDDTEQLKIMGNFRLGDVIVIEVYTASYIGVDGMAGGTAGYGYAGIQNNDQWSLGERWDNPDRNMATIRAGEFTQPKQGAYNNRWVKDYATALTKEVWGNILAKNQGLMLPGGVTVDGVRLIEESRLEKERLREELDLLDPPFGILVG
>ID:QBP35504.1 |[Phage NC-G]||_Phage_NC-G.gbk|head completion, nec..|936|MK310184(170164):35611-36546:1 ^^ Phage NC-G, complete genome.|neighbours:ID:QBP35503.1(1),ID:QBP35505.1(1)|neighbour_genes:neck whiskers protei..,head completion, nec..|
MASESYNPKQLKDAILRRLGAPITNIEVTTDQVYDCIQRALELYGEYHYNGYNKGYQAFYIGHDDEEKFRNGVFDLKGRNIFAVTQILRTNVGSLTSMDGQATYPWFTDFVLGLAGINGGLGSSCNSFGPNAFGADLGYFTQLMQYRSMMQDLLVPLPDYWYNDATEQLKVMGNFVKGDFIVIEVYTRSFNGVDSMVGNTAGYGYASGGCDENEWSPGAIWDNPARRISGMRAGEDLGLQDGAYNNRWVKDYATALVKEVNGNILAKHQGMQLAGGTTVDGIRLIEEARLEKERLREELDLLDPPTPILIG
> |[Tevenvirinae _Proteus_phage_phiP4-3]||_Proteus_phage_phiP4-3.gb|Phage neck protein|927|MG696114.1(167849):74099-75025:-1 ^RAST2:fig|1198136.86.peg.117^ Tevenvirinae _Proteus_phage_phiP4-3|neighbours:(-1),(-1)|neighbour_genes:Phage neck protein,hypothetical protein|
MAGYNAYNPKELKDVILRRLGAPIINVEVTEDQIYDCIQRALELYGEYHFDGLNKTYQTFYVGEDETYTKGVFDLHPSVFAVTQIVRTNVGSITSMDGNATYPWFTDFLMGMAGINGGMGSSCNKFYGPNAFGADLGYFTQLMQYRSMMQDMLSPLPDYWQNSDTNQLKVMGNFKPGDIIICEVYVKSYIDVPDNMGATSGYAWAGGCEDEGSASDIYDNPYKKLTGYTAGDDSQVHQGSYNNRWVKDYSTTLVKELNGQILAKHQGMQLAGGVTVDGIRLIEEAREEKRLLREELELLDGPVGILIG
> |[Tevenvirinae _Proteus_phage_vB_PmiM_Pm5461]||_Proteus_phage_vB_PmiM_Pm5461.gb|Phage neck protein|927|NC_028762.1(161989):88284-89210:1 ^RAST2:fig|1198136.85.peg.159^ Tevenvirinae _Proteus_phage_vB_PmiM_Pm5461|neighbours:(1),(1)|neighbour_genes:hypothetical protein,Phage neck protein|
MAGYNAYNPKELKDVILRRLGAPIINIEVTEDQIYDCIQRALELYGEYHFDGLNKTYQTFYVGEDETYTNGVFDLHPSVFAVTQIVRTNVGSITSMDGNATYPWFTDFLMGMAGINGGMGSSCNKFYGPNAFGADLGYFTQLMQYRSMMQDMLTPLPDYWQNSDTNQLKVMGNFKPGDIIICEVYVKSYIDVPDNMGATSGYAWAGGCEEESSVSDIYDNPYKKLTGYVAGDDSQVHQGSYNNRWVKDYSTTLVKELNGQILAKHQGMQLAGGVTVDGIRLIEEAREEKRILREELELLDGPVGILIG
> |[Tevenvirinae _Pseudomonas_phage_PspYZU05]||_Pseudomonas_phage_PspYZU05.gb|Phage neck protein|948|KY971610.1(166442):86441-87388:1 ^RAST2:fig|1198136.88.peg.127^ Tevenvirinae _Pseudomonas_phage_PspYZU05|neighbours:(1),(1)|neighbour_genes:Phage fibritin (wac)..,Phage neck protein|
MSTNSYNPKDLKDQILRRLGAPIINIEVTTEQIYDCIQRALELFGEYHYDGVNKTYKMFYIGKNTDASVELVKQGVFDLAGQNVYAVTRILRTNIGSITSMDGNATYPWFTDFLLGMAGINGGNSCNKFYGPNGFGADLSYYTQLTQYWGMMQNMMSPIPDYWFNSANEQLKVMGNFKQGDLIVIECYVRSYADVDSMAGQIGYGKIGPMASASGSDPWSVSSRYDNPYNAIERQYIGQDPQSKQGAYNNRWVKDYATALVKEINGQVLARHQGMALPGGVTINGERLLEEAAREKEVLRRELELLDPPFGILVG
>ID:YP_009615638.1 |[Salmonella phage Melville]||_Salmonella_phage_Melville_.gbk|neck protein|930|NC_042044(159323):84667-85596:1 ^GeneID:40092113^ Salmonella phage Melville, complete genome.|neighbours:ID:YP_009615637.1(1),ID:YP_009615639.1(1)|neighbour_genes:wac-like collar fibe..,neck protein|
MSIHAPQNPKELKDAILTRLGAPILNVELTEDMIYNCIQRALELFGEYHYDGLNKGYHMFYIGDDEELYKHGVFDLRGSNIFAVTKIVRTNVGSITSMDGNATYPWFTDFLLGMAGINGGMGSSCNKFYGPNAFGADLGYFTQLMTYMTMMQDMLSPLPDYWYNGANEQLKVMGNFQKHDIIIIEVFTLAYSGVDKTVGNKASYGYAGKADQWSISDQWDNMDRSLPQRRAGEDANVKQGAYNNRWVKDYATTLAKELLGQVLAKHQGMQLPGGVTLNGERLLDEAEREKERLREELYLLDPPFGILIG
>ID:YP_007501191.1 |[Salmonella phage vB_SenMS16]||_Salmonella_phage_S16_.gbk|neck protein|930|NC_020416(160221):82628-83557:1 ^GeneID:14675392^ Salmonella phage S16, complete genome.|neighbours:ID:YP_007501190.1(1),ID:YP_007501192.1(1)|neighbour_genes:fibritin neck whiske..,neck protein|
MSIHAPQNPKELKDAILTRLGAPILNVELTEDMIYNCIQRALELFGEYHYDGLNKGYHMFYIGDDEELYKHGVFDLRGSNIFAVTKIVRTNVGSITSMDGNATYPWFTDFLLGMAGINGGMGSSCNKFYGPNAFGADLGYFTQLMTYMTMMQDMLSPLPDYWYNGANEQLKVMGNFQKHDIIIIEVFTLAYSGVDKTVGNKAGYGYAGKADQWSISDQWDNMDRSLPQRRAGEDANVKQGAYNNRWVKDYATTLAKELLGQVLAKHQGMQLPGGVTLNGERLLDEAEREKERLREELYLLDPPFGILIG
> |[Tevenvirinae _Salmonella_phage_STML-198]||_Salmonella_phage_STML-198.gb|Phage neck protein|930|NC_027344.1(158099):124773-125702:1 ^RAST2:fig|1198136.87.peg.232^ Tevenvirinae _Salmonella_phage_STML-198|neighbours:(1),(1)|neighbour_genes:hypothetical protein,Phage neck protein|
MSIHAPQNPKELKDAILTRLGAPILNVELTEDMIYNCIQRALELFGEYHYDGLNKGYHMFYIGDDEELYKHGVFDLRGSNIFAVTKIVRTNVGSITSMDGNATYPWFTDFLLGMAGINGGMGSSCNKFYGPNAFGADLGYFTQLMTYMTMMQDMLSPLPDYWYNGANEQLKVMGNFQKHDIIIIEVFTLAYSGVDKTAGNKADYGYAGKADQWSISDQWDNMDRSLPQRRAGEDANVKQGAYNNRWVKDYATTLAKELLGQVLAKHQGMQLPGGVTLNGERLLDEAEREKERLREELYLLDPPFGILIG
> |[Tevenvirinae Salmonella phage STP4-a]||_Salmonella_phage_STP4-a.gb|Phage neck protein|930|NC_026607.2(159914):83707-84636:1 ^RAST2:fig|1198136.48.peg.162^ Tevenvirinae Salmonella phage STP4-a|neighbours:(1),(1)|neighbour_genes:hypothetical protein,Phage neck protein|
MSIHAPQNPKELKDAILTRLGAPILNVELTEDMIYNCIQRALELFGEYHYDGLNKGYHMFYIGDDEELYKNGVFDLRGSNIFAVTKIVRTNVGSITSMDGNATYPWFTDFLLGMAGINGGMGSSCNKFYGPNAFGADLGYFTQLMTYMTMMQDMLSPLPDYWYNGANEQLKVMGNFQKHDIIIIEVFTLAYSGVDKTVGNKAGYGYAGKADQWSISDQWDNMDRSLPQRRAGEDANVKQGAYNNRWVKDYATTLAKELLGQVLAKHQGMQLPGGVTLNGERLLDEAEREKERLREELYLLDPPFGILIG
> |[Tevenvirinae Salmonella_phage_vB_SnwM_CGG4-1]||_Salmonella_phage_vB_SnwM_CGG4-1.gb|Phage neck protein|930|NC_031065.1(159878):79583-80512:1 ^RAST2:fig|1198136.78.peg.158^ Tevenvirinae Salmonella_phage_vB_SnwM_CGG4-1|neighbours:(1),(1)|neighbour_genes:hypothetical protein,Phage neck protein|
MSIHAPQNPKELKDAILTRLGAPILNVELTEDMIYNCIQRALELFGEYHYDGLNKGYHMFYIGDDEELYKHGVFDLRGSNIFAVTRIVRTNVGSITSMDGNATYPWFTDFLLGMAGINGGMGSSCNKFYGPNAFGADLGYFTQLMTYMTMMQDMLSPLPDYWYNGANEQLKVMGNFQKHDIIIIEVFTLAYSGVDKTVGNTAGYGYAGKADQWSISEQWDNMDRSLPQRRAGEDANVKQGAYNNRWVKDYATTLAKELLGQVLAKHQGMQLPGGVTLNGERLLDEAEREKERLREELYLLDPPFGILIG
> |[Tevenvirinae Serratia phage PS2]||_Serratia_phage_PS2.gb|Phage neck protein|936|KJ025957.1(167266):91821-92756:1 ^RAST2:fig|1198136.49.peg.186^ Tevenvirinae Serratia phage PS2|neighbours:(1),(1)|neighbour_genes:hypothetical protein,Phage neck protein|
MAGYVTNNPKELKDAILRRLGAPIICIEVTQDQIYDCIQRALELFGEYHFDGLNRGYMAWWVGDDDLYRNGVLDLKNKGVFAVTKILRTNVGSITSMDGNATYPWFTDFLMGMAGINGGMGSSCSKFYGPNAFGADLGYFTQLMTYWGQMQDMVSPLPDFWFNSATGELKVTGQYHKNDLIVAEVWVKAYIDVPDLEDTVSAWGTVGDCSGHNQHTPNQIYMDQRNGLMPNRVGVYDPAPQGAYNNRWVKDMATCLVKELWGGILAKHQGMQLPGGVSPDGTRLIEEARIEYERLRQELDLLDPPTPILVG
>ID:APC45199.1 |[Shigella phage SH7]||_Shigella_phage_SH7_.gbk|neck protein|930|KX828711(164870):88819-89748:1 ^^ Shigella phage SH7, complete genome.|neighbours:ID:APC45065.1(1),ID:APC45205.1(1)|neighbour_genes:fibritin neck whiske..,neck protein|
MSGYNSQNPKELKDVILRRLGAPIINVELTPDQIYDCIQRALELYGEYHFDGLNKGFHVFYVGDDEEKYKTGVFDLRGSNVFAVTRILRTNVGSITSMDGNATYPWFTDFLLGMAGINGGMGTSCNRFYGPNAFGADLGYFTQLTSYMGMMQDMLSPIPDFWFNSANEQLKVMGNFQKYDLIIVESWTKSYIDTNKMVGNTVGYGTVGPQDSWSLSERYNNPDNNLVGRVVGQDPNVKQGAYNNRWVKDYATALAKELNGQILARHQGMMLPGGVTIDGQRLIEEARLEKEALREELYLLDPPFGILVG
>ID:YP_009288526.1 |[Shigella phage SHBML-50-1]||_Shigella_phage_SHBML-50-1_.gbk|head completion, nec..|930|NC_031085(166634):92294-93223:1 ^GeneID:29060616^ Shigella phage SHBML-50-1, complete genome.|neighbours:ID:YP_009288525.1(1),ID:YP_009288527.1(1)|neighbour_genes:fibritin (wac) prote..,head completion, nec..|
MSGYNSQNPKELKDVILRRLGAPIINVELTPDQIYDCIQRALELYGEYHFDGLNKGFHVFYVGDDEEKYKTGVFDLRGSNVFAVTRILHTNIGSITSMDGNATYPWFTDFLLGMAGINGGMGTSCNRFYGPNAFGADLGYFTQLTSYMGMMQDMLSPIPDFWFNSANEQLKVMGNFQKYDLIIVESWTKSYIDTNKMVGNTVGYGTVGPQDSWSLSERYNNPDHNLVGRVVGQDPNVKQGAYNNRWVKDYATALAKELNGQILARHQGMMLPGGVTIDGQRLIEEARLEKEALREELYLLDPPFGILVG
>ID:YP_009277534.1 |[Shigella phage SHFML-11]||_Shigella_phage_SHFML-11.gbk|head completion, nec..|930|NC_030953(170650):38733-39662:1 ^GeneID:29056241^ Shigella phage SHFML-11, complete genome.|neighbours:ID:YP_009277533.1(1),ID:YP_009277535.1(1)|neighbour_genes:neck whiskers protei..,head completion, nec..|
MSGYNSQNPKELKDVILRRLGAPIINVELTPDQIYDCIQRALELYGEYHFDGLNKGFHVFYVGDDEEKYKTGVFDLRGSNVFAVTRILRTNIGSITSMDGNATYPWFTDFLLGMAGINGGMGTSCNRFYGPNAFGADLGYFTQLTSYMGMMQDMLSPIPDFWFNSANEQLKVMGNFQKYDLIIVESWTKSYIDTNKMVGNTVGYGTVGPQDSWSLSERYNNPDHNLVGRVVGQDPNVKQGAYNNRWVKDYATALAKELNGQILARHQGMMLPGGVTIDGQRLIEEARLEKEALREELYLLDPPFGILVG
> |[Tevenvirinae Shigella_phage_SHSML-52-1]||_Shigella_phage_SHSML-52-1.gb|Phage neck protein|927|NC_031090.1(169621):108271-109197:-1 ^RAST2:fig|1198136.79.peg.167^ Tevenvirinae Shigella_phage_SHSML-52-1|neighbours:(-1),(-1)|neighbour_genes:Phage neck protein,Phage fibritin (wac)..|
MSGYNAQNPKELKDVILRRLGAPIVNVELTTDQIYDCISRALELYGEYHFDGLNKGFHVFFVDDEEKYRHGVFDMRGSNVFAVTRIIRTNVGSITSMDGNATYPWFTDFLLGMAGVSGGMGSNCGKFYGPNAFGADLGYYSQLVSYMGMLQDMIAPLPDFWFNSANEQLKVMGNFRQKDVIIVESYVRSYIETHKMVGNTVGYGQVGPRDSWSLSERYDNPDHNLVGRRVGEDPATKQGAYNNRWVKDYATALAKELNGQILAKHQGMMLPGGVTVDGVRLIEEARLEKEALREELYLLDPPAGILVG
>ID:YP_003934798.1 |[Shigella phage SP18]||_Shigella_phage_SP18.gbk|gp13|939|NC_014595(170605):91972-92910:1 ^GeneID:9830539^ Shigella phage SP18, complete genome.|neighbours:ID:YP_003934797.1(1),ID:YP_003934799.1(1)|neighbour_genes:wac,segC|
MATESYNPKQLKDAILRRLGAPITNIEVTTEQVYDCIQRALELYGEYHYNGYNKGYQAFYIGHDEVSQQKFRDGVFDLKGRNIFAVTQIIRTNVGSLTSMDGQATYPWFTDFVLGLAGINGGMGSSCNSFGPNAFGADLGYFTQLMQYRSMMQDLMVPLPDYWYNDDTEQLKIMGNFRQGDVIVIEVYTKSFNGVDAMASNTAGYGYASGDCSNPWNAGAQWDNPARRISGMRAGEDFGLQDGAYNNRWVKDYATALVKEVNGNVLAKHQGMMMPGGVTVDGVRLIEEARMEKERLREELDLLDAPAGILIG
>ID:AUV63837.1 |[Shigella phage Sf20]||_Shigella_phage_Sf20_.gbk|neck or collar prote..|933|MF327006(163982):18694-19626:1 ^^ Shigella phage Sf20, complete genome.|neighbours:ID:AUV63836.1(1),ID:AUV63838.1(1)|neighbour_genes:whisker neck fibers ..,neck or collar prote..|
MSGYVTNNPRELKDAILRRLGAPVINVEVTEDQIYDCIQRALELYGEYHFDGVNKGYKVFRVSAEQAQHGVFDLSDSGVFAVTKIIRTNVGSAATMDGTAVYPWFTDFLLGLAGVNGGLGSGCSKFYGPNAMGGDLGYFEQLMSYRATMQNMLNPLPDYWYNSANGQLKITGNFREGDLIVVELYVKSYVDVPDMIGAVAGYAHAGGCSTAGGISAVYDNPTAGLSGIVAGMGPISENKQGAYNNRWVKDMATAFTKEVWGSIMAKHQGLQLPGGVTVDGIRIIEEARADIEKLRQELELLDPPFGILMI
>ID:YP_009618971.1 |[Shigella phage Sf21]||_Shigella_phage_Sf21_.gbk|neck or collar prote..|930|NC_042077(166002):90337-91266:1 ^GeneID:40095574^ Shigella phage Sf21, complete genome.|neighbours:ID:YP_009618970.1(1),ID:YP_009618972.1(1)|neighbour_genes:whisker neck fibers ..,neck or collar prote..|
MSGYNSQNPKELKDVILRRLGAPIINVELTPDQIYDCIQRALELYGEYHFDGLNKGFHVFYVGDDEEKYKTGVFDLRGSNVFAVTRILRTNIGSITSMDGNATYPWFTDFLLGMAGINGGMGTSCNRFYGPNAFGADLGYFTQLTSYMGMMQDMLSPIPDFWFNSANEQLKVMGNFQKYDLIIVESWTKSYIDTNKMVGNTVGYGTVGPQDSWSLSERYNNPDHNLVGRVVGQDSDVKQGAYNNRWVKDYATALAKELNGQILARHQGMMLPGGVTIDGQRLIEEARLEKEALREELYLLDPPFGIFVG
>ID:YP_009614813.1 |[Shigella phage Sf22]||_Shigella_phage_Sf22_.gbk|gp61|930|NC_042039(166283):36075-37004:1 ^GeneID:40091228^ Shigella phage Sf22, complete genome.|neighbours:ID:YP_009614812.1(1),ID:YP_009614814.1(1)|neighbour_genes:gp60,gp62|
MSGYNSQNPKELKDVILRRLGAPIINVELTPDQIYDCIQRALELYGEYHFDGLNKGFHVFYVGDDEEKYKTGVFDLRGSNVFAVTRILRTNIGSITSMDGNATYPWFTDFLLGMAGINGGMGTSCNRFYGPNAFGADLGYFTQLTSYMGMMQDMLSPIPDFWFNSANEQLKVMGNFQKYDLIIIESWTKSYIDTNKMVGNTVGYGTVGPQDSWSLSERYNNPDHNLVGRVVGQDPNVKQGAYNNRWVKDYATALAKELNGQILARHQGMMLPGGVTIDGQRLIEEARLEKEALREELYLLDPPFGILVG
>ID:ATE86420.1 |[Shigella phage Sf23]||_Shigella_phage_Sf23_.gbk|neck or collar prote..|930|MF158046(167678):12817-13746:1 ^^ Shigella phage Sf23, complete genome.|neighbours:ID:ATE86419.1(1),ID:ATE86421.1(1)|neighbour_genes:whisker neck fibers ..,neck or collar prote..|
MSGYNSQNPKELKDVILRRLGAPIINVELTPDQIYDCIQRALELYGEYHFDGLNKGFHVFYVGDDEEKYKTGVFDLRGSNVFAVTRILRTNIGSITSMDGNATYPWFTDFLLGMAGINGGMGTSCNRFYGPNAFGADLGYFTQLTSYMGMMQDMLSPIPDFWFNSANEQLKVMGNFQKYDLIIVESWTKSYIDTNKMVGNTVGYGTVGPQDSWSLSERYNNPDRNLVGRVVGQDPDVKQGAYNNRWVKDYATALAKELNGQILARHQGMMLPGGVTIDGQRLIEEARLEKEALREELYLLDPPFGIFVG
>ID:YP_009619095.1 |[Shigella phage Sf24]||_Shigella_phage_Sf24_.gbk|neck or collar prote..|930|NC_042078(168112):17002-17931:1 ^GeneID:40095710^ Shigella phage Sf24, complete genome.|neighbours:ID:YP_009619094.1(1),ID:YP_009619096.1(1)|neighbour_genes:whisker neck fibers ..,neck or collar prote..|
MSGYNSQNPKELKDVILRRLGAPIINVELTPDQIYDCIQRALELYGEYHFDGLNKGFHVFYVGDDEEKYKTGVFDLRGSNVFAVTRILRTNIGSITSMDGNATYPWFTDFLLGMAGINGGMGTSCNRFYGPNAFGADLGYFTQLTSYMGMMQDMLSPIPDFWFNSANEQLKVMGNFQKYDLIIIESWTKSYIDTNKMVGNTVGYGTVGPQDSWSLSERYNNPDHNLVGRVVGQDPNVKQGAYNNRWVKDYATALAKELNGQILARHQGMMLPGGVTIDGQRLIEEARLEKEALREELYLLDPPFGILVG
>ID:YP_004415055.1 |[Shigella phage Shfl2]||_Shigella_phage_Shfl2_.gbk|putative neck protei..|930|NC_015457(165919):89297-90226:1 ^GeneID:10498918^ Shigella phage Shfl2, complete genome.|neighbours:ID:YP_004415054.1(1),ID:YP_004415056.1(1)|neighbour_genes:putative fibritin ne..,putative head comple..|
MSGYNSQNPKELKDVILRRLGAPIINVELTPDQIYDCIQRALELYGEYHFDGLNKGFHVFYVGDDEEKYKTGVFDLRGSNVFAVTRILRTNVGSITSMDGNATYPWFTDFLLGMAGINGGMGTSCNRFYGPNAFGADLGYFTQLTSYMGMMQDMLSPIPDFWFNSANEQLKVMGNFQKYDLIIVESWTKSYIDTNKMVGNTVGYGTVGPQDSWSLSERYNNPDHNLVGRVVGQDPNVKQGAYNNRWVKDYATALAKELNGQILARHQGMMLPGGVTIDGQRLIEEARLEKEALREELYLLDPPFGILVG
>ID:YP_009110980.1 |[Shigella phage pSs-1]||_Shigella_phage_pSs-1_.gbk|hypothetical protein|930|NC_025829(164999):94854-95783:1 ^GeneID:22475246^ Shigella phage pSs-1, complete genome.|neighbours:ID:YP_009110979.1(1),ID:YP_009110981.1(1)|neighbour_genes:hypothetical protein,hypothetical protein|
MSGYNSQNPKELKDVILRRLGAPIINVELTPDQIYDCIQRALELYGEYHFDGLNKGFHVFYVGDDEEKYKTGVFDLRGSNVFAVTRILRTNVGSITSMDGNATYPWFTDFLLGMAGINGGMGTSCNRFYGPNAFGADLGYFTQLTSYMGMMQDMLSPIPDFWFNSANEQLKVMGNFQKYDLIIVESWTKSYIDTNKMVGNTVGYGTVGPQDSWSLSERYNNPDHNLVGHVVGQDPDVKQGAYNNRWVKDYATALAKELNGQILARHQGMMLPGGVTIDGQRLIEEARLEKEALREELYLLDPPFGILVG
> |[Tevenvirinae Vibrio_phage_KVP40]||_Vibrio_phage_KVP40.gb|Phage neck protein|924|NC_005083.2(244834):211895-212818:1 ^RAST2:fig|1198136.81.peg.403^ Tevenvirinae Vibrio_phage_KVP40|neighbours:(1),(1)|neighbour_genes:Phage fibritin (wac)..,Phage neck protein|
MQAYNATSPREMKDLILRRLGAPIVNVEVSEDQVYDCISRALELYIEYHPDGVNKTYSIISLSEEQAQTGIIDLDIPATAITKILRAESSFFTMDGNATYSWFSDFLQGLAGGPGAGSCNSYHQGMLGQGSLSDYWNLMSYKNMLTDLLSPEYDYWYNGVNKQLRINANLSAGELIVVEAFVPSALLVSESATGIIGNKAATIGSYEDTTAQERWDDPYSILRQNNTIGNPNQFAEQNAYSVRWVKDMATAMTKQMNGVILKKHQGLQLPGGITIDGKEIYDEATQEIERLREELMSLTVPLGVFMG
> |[Tevenvirinae Vibrio_phage_ValB1_HC]||_Vibrio_phage_ValB1_HC.gb|Phage neck protein|930|MK568540.1(247619):112849-113778:-1 ^RAST2:fig|1198136.76.peg.174^ Tevenvirinae Vibrio_phage_ValB1_HC|neighbours:(-1),(-1)|neighbour_genes:Phage neck protein,Phage fibritin (wac)..|
MQAYNATSPREMKDLILRRLGAPIVNVEVSEDQIYDCISRALELYIEYHPDGVNKTYSIISLSEEQAQTGIIDLDIPATAITKILRGESSFFTMDGTATYSWFSDFLQGLAGGAGQGSCNSYHQGMLGGSGGGLSDYWNLMSYKSLMMDLMSPEHDYWYNGVNKQLRINANLQPNEVVVVEAYVPSALLVSESATGIIGNKAATIGSYEDTTAQERWDDPYAILRQNNTIGNPNQFAEQNAYSVRWVKDMATAMVKQLNGTILKKHQGLQLPGGITVDGKEIYAEAEEEMNRLREELMSLTVPLGVFMG
> |[Tevenvirinae Vibrio_phage_ValKK3]||_Vibrio_phage_ValKK3.gb|Phage neck protein|930|NC_028829.1(248088):164190-165119:-1 ^RAST2:fig|1198136.77.peg.308^ Tevenvirinae Vibrio_phage_ValKK3|neighbours:(-1),(-1)|neighbour_genes:Phage neck protein,Phage fibritin (wac)..|
MQAYNATSPREMKDLILRRLGAPIVNVEVSEDQIYDCISRALELYIEYHPDGVNKTYSIISLSEEQAQTGIIDLDIPATAITKILRGESSFFTMDGTATYSWFSDFLQGLAGGAGQGSCNSYHQGMLGGSGGGLSDYWNLMSYKSLMMDLMSPEHDYWYNGVNKQLRINANLQPNEVVVVEAYVPSALLVSESATGIIGNKAATIGSYEDTTAQERWDDPYAILRQNNTIGNPNQFAEQNAYSVRWVKDMATAMVKQLNGTILKKHQGLQLPGGITVDGKEIYAEAEEEMNRLREELMSLTVPLGVFMG
> |[Tevenvirinae Vibrio_phage_phi-Grn1]||_Vibrio_phage_phi-Grn1.gb|Phage neck protein|930|KT919972.1(248605):76460-77389:1 ^RAST2:fig|1198136.75.peg.125^ Tevenvirinae Vibrio_phage_phi-Grn1|neighbours:(1),(1)|neighbour_genes:Phage fibritin (wac)..,Phage neck protein|
MQAYNATSPREMKDLILRRLGAPIVNVEVSEDQIYDCISRALELYIEYHPDGVNKTYSIISLSEEQAQTGIIDLDIPATAITKILRGESSFFTMDGTATYSWFSDFLQGLAGGAGQGSCNSYHQGMLGGSGGGLSDYWNLMSYKSLMMDLMSPEHDYWYNGVNKQLRINANLQPNEVVVVEAYVPSALLVSESATGIIGNKAATIGSYEDTTAQERWDDPYAILRQNNTIGNPNQFAEQNAYSVRWVKDMATAMVKQLNGTILKKHQGLQLPGGITVDGKEIYAEAEEEMNRLREELMSLTVPLGVFMG
> |[Tevenvirinae Vibrio_phage_phi-ST2]||_Vibrio_phage_phi-ST2.gb|Phage neck protein|930|KT919973.1(250485):136244-137173:1 ^RAST2:fig|1198136.73.peg.266^ Tevenvirinae Vibrio_phage_phi-ST2|neighbours:(1),(1)|neighbour_genes:Phage fibritin (wac)..,Phage neck protein|
MQAYNATSPREMKDLILRRLGAPIVNVEVSEDQIYDCISRALELYIEYHPDGVNKTYSIISLSEEQAQTGIIDLDIPATAITKILRGESSFFTMDGTATYSWFSDFLQGLAGGAGQGSCNSYHQGMLGGSGGGLSDYWNLMSYKSLMMDLMSPEHDYWYNGVNKQLRINANLQPNEVVVVEAYVPSALLVSESATGIIGNKAATIGSYEDTTAQERWDDPYAILRQNNTIGNPNQFAEQNAYSVRWVKDMATAMVKQLNGTILKKHQGLQLPGGITVDGKEIYAEAEEEMNRLREELMSLTVPLGVFMG
> |[Tevenvirinae _Vibrio_phage_vB_VmeM-32]||_Vibrio_phage_vB_VmeM-32.gb|T4-like phage head c..|915|KU160494.1(199912):179593-180507:-1 ^RAST2:fig|1198136.70.peg.285^ Tevenvirinae _Vibrio_phage_vB_VmeM-32|neighbours:(-1),(-1)|neighbour_genes:hypothetical protein,hypothetical protein|
MSNRIMNPVQFKDMILRRLGAPIITIEVTEDHIYDSIARALELYRDYHYGGVNKGYITILVNEQQAKSGMFDLSHIPVFSVNRIIRAGNNMNVGLGDGVSTSYFTDFVSQMAGSGVDGLAYHGPFGQSHNVGHYASIDSYLNLLQDQLNPLPNYSFDSTAGMMLVNGQISKGQILVLEVFVETFFDSQTMYGTVGSMGTVGSEPTDSLENKWINPYASVPRFAVGEVRQKFPDQGVYNVRWVKDYATCLTKEIWGSILAKHQGMQLLGGTSIDGERIYREAIEEKDKLRQELELLMEPAPVIMG
> |[Tevenvirinae Vibriophage_phi-pp2]||_Vibriophage_phi-pp2.gb|Phage neck protein|924|JN849462.1(246421):213601-214524:1 ^RAST2:fig|1198136.74.peg.397^ Tevenvirinae Vibriophage_phi-pp2|neighbours:(1),(1)|neighbour_genes:Phage fibritin (wac)..,Phage neck protein|
MQAYNATSPREMKDLILRRLGAPIVNVEVSEDQVYDCISRALELYIEYHPDGVNKTYSIISLSEEQAQTGIIDLDIPATAITKILRAESSFFTMDGNATYSWFSDFLQGLAGGPGAGSCNSYHQGMLGQGSLSDYWNLMSYKNMLTDLLSPEYDYWYNGVNKQLRINANLSAGELIVVEAFVPSALLVSESATGIIGNKAATIGSYEDTTSQERWDDPYSILRQNNTIGNPNQFAEQNAYSVRWVKDMATAMTKQMNGIILKKHQGLQLPGGITIDGKEIYDEATQEIERLREELMSLTVPLGVFMG
>ID:YP_009153759.1 |[Yersinia phage PST]||_Yersinia_phage_PST_.gbk|neck protein|930|NC_027404(167785):89864-90793:1 ^GeneID:24677388^ Yersinia phage PST, complete genome.|neighbours:ID:YP_009153758.1(1),ID:YP_009153760.1(1)|neighbour_genes:wac,neck protein|
MSGYNSQNPKELKDVILRRLGAPIINVELTPDQIYDCIQRALELYGEYHFDGLNKGFHVFYVGDDEEKYKTGVFDLRGSNVFAVTRILRTNIGSITSMDGNATYPWFTDFLLGMAGINGGMGTSCNRFYGPNAFGADLGYFTQLTSYMGMMQDMLSPIPDFWFNSANEQLKVMGNFQKYDLIIVESWTKSYIDTNKMVGNTVGYGTVGPQDSWSLSERYNNPDHNLVGRVVGQDPNVKQGAYNNRWVKDYATALAKELNGQILARHQGMMLPGGVTIDGQRLIEEARLEKEALREELYLLDPPFGILVG
>ID:VEV89773.1 |[Yersinia phage fPS-2]||_Yersinia_phage_fPS-2_.gbk|g157|930|LR215722(169060):92634-93563:1 ^^ Yersinia phage fPS-2 genome assembly, chromosome: I.|neighbours:ID:VEV89772.1(1),ID:VEV89774.1(1)|neighbour_genes:g156,g158|
MSGYNSQNPKELKDVILRRLGAPIINVELTPDQIYDCIQRALELYGEYHFDGLNKGFHVFYVGDDEEKYKTGVFDLRGSNVFAVTRILRTNIGSITSMDGNATYPWFTDFLLGMAGINGGMGTSCNRFYGPNAFGADLGYFTQLTSYMGMMQDMLSPIPDFWFNSANEQLKVMGNFQKYDLIIVESWTKSYIDTNKMVGNTVGYGTVGPQDSWSLSERYNNPDHNLVGRVVGQDPNVKQGAYNNRWVKDYATALAKELNGQILARHQGMMLPGGVTIDGQRLIEEARLEKEALREELYLLDPPVGVLVG
>ID:YP_009149405.1 |[Yersinia phage phiD1]||_Yersinia_phage_phiD1_.gbk|g166|930|NC_027353(167063):91193-92122:1 ^GeneID:24635602^ Yersinia phage phiD1 complete genome.|neighbours:ID:YP_009149404.1(1),ID:YP_009149406.1(1)|neighbour_genes:g165,g167|
MSGYNSQNPKELKDVILRRLGAPIINVELTPDQIYDCIQRALELYGEYHFDGLNKGFHVFYVGDDEEKYKTGVFDLRGSNVFAVTRILRTNVGSITSMDGNATYPWFTDFLLGMAGINGGMGTSCNRFYGPNAFGADLGYFTQLTSYMGMMQDMLSPIPDFWFNSANEQLKVMGNFQKYDLIIVESWTKSYIDTNKMVGNTVGYGTVGPQDSWSLSERYNNPDHNLVGRVVGQDPNVKQGAYNNRWVKDYATALAKELNGQILARHQGMMLPGGVTIDGQRLIEEARLEKEALREELYLLDPPFGILVG
