# Supplementary material for: Influence of Non-canonical DNA Bases on the Genomic Diversity of Tevenvirinae
Source: Front Microbiol. 2021 Apr 6;12:632686. doi: 10.3389/fmicb.2021.632686 (PMC8056088; doi:10.3389/fmicb.2021.632686)
Supplement: Supplementary Data Sheet 1 — Clustering results (folders “first clusterisation,” “second clusterisation,” and “third clusterisation”): the number of pan-genome components in the individual genome (files “pan genome components of genomes”), the total number of all clusters and components of the pan-genome (files “pan genome components”), a list of clusters of the core genome (files “core list”), a list of clusters of the softcore genome (files “softcore list”). Clusters of the softcore genome (folders “softcore clusters”) are presented in the files which show regions in genomes, protein sequences, names of viruses which have these proteins A description of softcore clusters is also supplied (file “Softcore clusters description”). [file Data_Sheet_1.ZIP › Data sheet 1/third clusterisation/softcore_clusters/20455_15.faa]

> |[Tevenvirinae _Acinetobacter_phage_133]||_Acinetobacter_phage_133.gb|Phage tail completio..|831|NC_015250.1(159801):91764-92594:1 ^RAST2:fig|1198136.113.peg.186^ Tevenvirinae _Acinetobacter_phage_133|neighbours:(1),(1)|neighbour_genes:Phage neck protein,Phage terminase, sma..|
MHGNFYNSSFRRYIVLMGDLFSRIEVERRRGDKTHWQRVPVTYASKEHFVAKLESKFSINTENGDVPKIDTILPRMNLHMVDVTYNAQKKTGMLNRKIVQNQHKPGELVSQYNPVPVKMIFELGIYTRHQNDMFQIVEQIIPYFQPHFTTTIKEFNGHDLVIDRDINITWQSIAVDEDLQGDKQSVRRLEWSMMFEVDGWIYPPVAEIRGEIRTIYLDFFSGEREFTDKAEFESVDFQVDPADISIDEWDKLGRPHVESETSNTPIPVEPIPPGVR
> |[Tevenvirinae _Acinetobacter_phage_AM101]||_Acinetobacter_phage_AM101.gb|hypothetical protein|777|MH165274.1(166487):67685-68461:-1 ^RAST2:fig|1198136.62.peg.89^ Tevenvirinae _Acinetobacter_phage_AM101|neighbours:(-1),(-1)|neighbour_genes:Phage terminase, sma..,Phage neck protein|
MGDLFSHVQVMRKRDNGKIELIKVPISFSSKERFIEKLDTVTSVNNDGPVAKVETILPRMCLNLVDIIYNGQYKTALTNRNVKSPAGGTDMVSQYNPVPVKFLFELGVYTRHQDDMFQIIEQIWPYFQPHFSTKMRELFGNDIEFERNIRVVLQSLSFDNQVETDKTTRRRLQTDFIFEVNGWLYPPVAEIKGEIRTIYLDLFANEKTLDHEGVFESVDTQVRPVDATIDNWSGTSEQSISAGIPIPKAPEEPHLRRN
> |[Tevenvirinae _Acinetobacter_phage_Ac42]||_Acinetobacter_phage_Ac42.gb|Phage tail completio..|828|NC_014660.1(167716):102567-103394:1 ^RAST2:fig|1198136.114.peg.182^ Tevenvirinae _Acinetobacter_phage_Ac42|neighbours:(1),(1)|neighbour_genes:Phage neck protein,Phage terminase, sma..|
MHGGFYNSSFRRYIVMMGDLFSRTMVERRRDDKSYWQTVPITYGSKEHFVQKLTSKINSINSDLDIAKVETILPRMNLHLVDIMYQPDVKTNMLNRKLIQNPGNSSQMVSLYNPTPVKMIFELGIYTRHQNDMYQIVEQIIPYFQPHFVVKMKEISGGEAPIEIERDINVVWSTTSIDENMDAGTDTRRRIEWSFIFEVTGYIYPPVAEIKGEIRTVYLDFFANEQSASEAVFESFDLAVDPVEIPINDWEALNKPTVESMTINTRIPDPPGGVR
> |[Viruses _Acinetobacter_phage_Acj61]||_Acinetobacter_phage_Acj61.gb|Proximal tail sheath..|828|NC_014661.1(164093):103606-104433:1 ^RAST2:fig|10239.85.peg.174^ Viruses _Acinetobacter_phage_Acj61|neighbours:(1),(1)|neighbour_genes:T4-like phage head c..,Phage terminase, sma..|
MFGYWYNSAMRRYIVMMGDLFSHVQVMRRRDDKIELQRVPITYASKERFVEKLRAITSVNSEMPIAKVETILPRMSLHLVDIVYNAPYKTNIQNRLVRNKPGSIETISQYNPTPVKMIFELGIFTRHQDDMFQIIEQIFPYFQPHFNVKMTELHQNDIKIDRDIRVVLQSTAIDEMIETDNLTRRRLEWTLIFEVNGWIYPPVADIEGEIRTIYLDFFSNEKELSPEGSFESVDFQVDPVDSSREEWEKNRKVITSQSAGKPIPQDPEPPHVREP
> |[Viruses _Acinetobacter_phage _Acj9]||_Acinetobacter_phage_Acj9.gb|Proximal tail sheath..|879|NC_014663.1(169947):105367-106245:1 ^RAST2:fig|10239.87.peg.171^ Viruses _Acinetobacter_phage _Acj9|neighbours:(1),(1)|neighbour_genes:T4-like phage head c..,Phage terminase, sma..|
MLKTDDISIIAHTRRIKIFGHWYNSSLRRYIVLMGDLFSHVQVMRKQDDGKLELIRVPITYASKERFAMKLDSITSVNKDGPVAKLETILPRMCLNMVDIVYNAPYKTALTNRTLANEKESTKLISQYNPVPVRMIFELGIYTRHQDDMFQIIEQIWPYFQPHFSTQMKELFGNDIVFDRNIRVVLQSLALDNQLETDNTTRRRLETNFIFEVNGWLYPPVAEIKGEIHTIYIDLFANEKTLDNSGATFESIDTQVAPPDSTREDWQGEILQTQSENVKIPTGTEPSAPRRN
> |[Tevenvirinae _Acinetobacter_phage_KARL-1]||_Acinetobacter_phage_KARL-1.gb|hypothetical protein|777|MH713599.1(166560):84016-84792:-1 ^RAST2:fig|1198136.64.peg.117^ Tevenvirinae _Acinetobacter_phage_KARL-1|neighbours:(-1),(-1)|neighbour_genes:Phage terminase, sma..,Phage neck protein|
MGDLFSHVQVMRKRDNGKIELIKVPISFSSKERFIEKLDTVTSVNNDGPVAKVETILPRMCLNLVDIIYNGQYKTALTNRNVKSPAGGTDMVSQYNPVPVKFLFELGVYTRHQDDMFQIIEQIWPYFQPHFSTKMRELFGNDIEFERNIRVVLQSLSFDNQIETDKTTRRRLQTDFIFEVNGWLYPPVAEIKGEIRTIYLDLFANEKTLDHEGVFESVDTQVRPVDATIDNWSGTSEQSISAGIPIPKAPEEPHLRRN
> |[Viruses _Acinetobacter_phage_ZZ1]||_Acinetobacter_phage_ZZ1.gb|Phage tail completio..|744|NC_018087.3(166687):99097-99840:1 ^RAST2:fig|10239.86.peg.176^ Viruses _Acinetobacter_phage_ZZ1|neighbours:(1),(1)|neighbour_genes:Mob-like putative ho..,Phage terminase, sma..|
MRRREGDKIELIKVPITFASKERFIMKLDAKTSVNNGDGSMAKVETILPRMCLSLVDLVYNPTYKTNITNRTIRNPASKTSLISQYNPVPVKMIFELSVYTRHQDDMFQIIEQIWPYFQPHFSTQMKELHGNDITFDRNIRVTMQSVALDNQLETDKTTRRRLETAFIFEVNGWLYPPVAEIAGEIRTIYIDLFANEKELNASGRFESVDTQVSPEDIDYNDWDGNLIQSVSANVPIPVAPEPPHPR
> |[Tevenvirinae Acinetobacter_phage_vB_ApiM_fHyAci03]||_Acinetobacter_phage_vB_ApiM_fHyAci03.gb|hypothetical protein|777|MH460829.1(165975):99173-99949:1 ^RAST2:fig|1198136.65.peg.186^ Tevenvirinae Acinetobacter_phage_vB_ApiM_fHyAci03|neighbours:(1),(1)|neighbour_genes:Phage neck protein,Phage terminase, sma..|
MGDLFSHVQVMRKRDNGKIELIKVPISFSSKERFIEKLDTVTSVNNDGPVAKVETILPRMCLNLVDIIYNGQYKTALTNRNVKSPAGGTDMVSQYNPVPVKFLFELGVYTRHQDDMFQIIEQIWPYFQPHFSTKMRELFGNDIEFERNIRVVLQSLSFDNQIETDKTTRRRLQTDFIFEVNGWLYPPVAEIKGEIRTIYLDLYANEKTLDHEGVFESVDTQVRPVDATIDNWSGTSEQSISAGIPIPKAPEEPHLRRN
> |[Tevenvirinae _Aeromonas_phage_65.2]||_Aeromonas_phage_65.2.gb|Phage tail completio..|825|KY290955.1(236567):72786-73610:-1 ^RAST2:fig|1198136.115.peg.91^ Tevenvirinae _Aeromonas_phage_65.2|neighbours:(-1),(-1)|neighbour_genes:Phage terminase, sma..,T4-like phage head c..|
MFGYNYNSSMRRYSILLMELLSGVQVERERDGIKYYNKVPLTYASKERFVTKINSEFNNMRDGEIARGETILPRIGVHMVDMNYNGQMKTAMNVRNINKKCGKSYMIFNPVPYKFMYEVSIMTRYETDMLTIVEQILPYFQPNFVCKMTELYDKATPIDRDIQITFQSVAMEESVEGDRSERRRLEWTLIFELDGWLYANFADLKGEIRTTYLDFNGNMKQLPTDDSYFESADSQVVPVDVLKSDWDGSYIETMSHSIPIPVEPNPPEPRENNP
> |[Viruses Aeromonas phage 65]||_Aeromonas_phage_65.gb|Proximal tail sheath..|825|NC_015251.1(235229):72789-73613:-1 ^RAST2:fig|10239.65.peg.91^ Viruses Aeromonas phage 65|neighbours:(-1),(-1)|neighbour_genes:Phage terminase, sma..,Phage protein|
MFGYNYNSSMRRYSILLMELLSGVQVERERDGIKYYNKVPLTYASKERFVTKINSEFNNMRDGEIARGETILPRIGVHMVDMNYNGQMKTAMNVRNINKKCGKSYMIFNPVPYKFMYEVSIMTRYETDMLTIVEQILPYFQPNFVCKMTELYDKATPIDRDIQITFQSVAMEESVEGDRSERRRLEWTLIFELDGWLYANFADLKGEIRTTYLDFNGNMKQLPTDDSYFESADSQVVPVDVLKSDWDGSYIETMSHSIPIPVEPNPPEPRENNP
> |[Tevenvirinae _Aeromonas_phage_AS-szw]||_Aeromonas_phage_AS-szw.gb|Phage tail completio..|813|MF498773.1(229957):101359-102171:1 ^RAST2:fig|1198136.118.peg.211^ Tevenvirinae _Aeromonas_phage_AS-szw|neighbours:(1),(1)|neighbour_genes:hypothetical protein,hypothetical protein|
MFGYFYNSSMRRYTVLLMDLLSGVQVERTRGDQKFYNKVPITNASKERFIIKLNNAFSNNYDGEMARGETILPRINIHMVDMMYNSQYKTGMQGRQASDQNNKSYNIFNPVPWKFTFEVSIHTRYETDMHTIVEQILPYFQPNFPCKIVELHDGKTPVNRDIQITIQSVSMSEELEGDRGERRRLEWTLFFELDGWMYANFADLKGEIKTTYLDFFGNMKRLPVEAYESVDAQVVPFDSTPNTWNGDYIETCSAGVPIPVDPEPSKPREN
> |[Tevenvirinae _Aeromonas_phage_AS-zj]||_Aeromonas_phage_AS-zj.gb|Phage tail completio..|813|MF448340.1(229929):206951-207763:1 ^RAST2:fig|1198136.120.peg.405^ Tevenvirinae _Aeromonas_phage_AS-zj|neighbours:(1),(1)|neighbour_genes:hypothetical protein,hypothetical protein|
MFGYFYNSSMRRYTVLLMDLLSGVQVERTRGDQKFYNKVPITNASKERFIIKLNNAFSNNYDGEMARGETILPRINIHMVDMMYNSQYKTGMQGRQASDQNNKSYNIFNPVPWKFTFEVSIHTRYETDMHTIVEQILPYFQPNFPCKIVELHDGKTPVNRDIQITIQSVSMSEELEGDRGERRRLEWTLFFELDGWMYANFADLKGEIKTTYLDFFGNMKRLPVEAYESVDSQVVPFDSTPNTWNGDYIETCSAGVPIPVDPEPSKPREN
>ID:NP_944103.1 |[Aeromonas virus Aeh1]||_Aeromonas_phage_Aeh1_.gbk|15|828|NC_005260(233234):148962-149789:1 ^GeneID:2658162^ Aeromonas phage Aeh1, complete genome.|neighbours:ID:NP_944102.1(-1),ID:NP_944104.1(1)|neighbour_genes:hypothetical protein,16|
MFGYFYNSISRRYIVLMGQLFNGIQVARERDGKVSYQKVPITYASKERFTAKLNSVNSNIDENGVARIETILPRMNLELLDMVYNPMFKTGVNVRSQSLGAGASVSRNNPVPYKYLFGLSIATRFEDDMFQIIEQIIPYFQPNFTTKITELHDSLTPIDRDIQITIQGVSISEDLEGAPTERRRIQWDITFELDGWLYPPIANLKGEIKTIYIDFFSNKTELKSSEDNFESVDFEVDPRTATKEEWDGKYIETASENIPIPRDPNKPGPRGKKLK
> |[Tevenvirinae _Aeromonas_phage_AsFcp_2]||_Aeromonas_phage_AsFcp_2.gb|tail sheath stabiliz..|825|MH791401.1(219171):85257-86081:1 ^RAST2:fig|1198136.67.peg.163^ Tevenvirinae _Aeromonas_phage_AsFcp_2|neighbours:(-1),(1)|neighbour_genes:hypothetical protein,Phage terminase, sma..|
MFGYFYNSVSRRYIVLMGQLFNGVQVARERDGKVSYQKVPITYASKERFAMKLNSINSNIDEHGIARIETILPRMNLQMLDMVYNPMFKTGVNVRSQSLGAGTVSRNNPVPYKYLFELSIATRFEDDMFQIVEQILPYFQPNFTTKITELHDSLTPVDRDIQITIQGVSISEELEGPATERRRIQWDITFELDGWLYPPVNNLKGEIKTIYLDFFSNKTELKTGEDNFESVDFEVDPRAATKENWDGKYKETMSENIPIPTAPDGPGPRGLKHT
> |[Tevenvirinae _Aeromonas_phage_Asswx_1]||_Aeromonas_phage_Asswx_1.gb|Phage tail completio..|813|MH791398.1(229103):109048-109860:1 ^RAST2:fig|1198136.119.peg.236^ Tevenvirinae _Aeromonas_phage_Asswx_1|neighbours:(1),(1)|neighbour_genes:hypothetical protein,hypothetical protein|
MFGYFYNSSMRRYTVLLMDLLSGVQVERTRGDQKFYNKVPITNASKERFIIKLNNAFSNNYDGEMARGETILPRINIHMVDMMYNSQYKTGMQGRQASDQNNKSYNIFNPVPWKFTFEVSIHTRYETDMHTIVEQILPYFQPNFPCKIVELHDGKTPVNRDIQITIQSVSMSEELEGDRGERRRLEWTLFFELDGWMYANFADLKGEIKTTYLDFFGNMKRLPVEAYESVDSQVVPFDSTPNTWNGDYIETCSAGVPIPVDPEPSKPREN
> |[Tevenvirinae _Aeromonas_phage_Aswh_1]||_Aeromonas_phage_Aswh_1.gb|Phage tail completio..|819|MH791414.1(229730):128607-129425:-1 ^RAST2:fig|1198136.117.peg.238^ Tevenvirinae _Aeromonas_phage_Aswh_1|neighbours:(-1),(-1)|neighbour_genes:Phage terminase, sma..,hypothetical protein|
MFGYYYNSSIRRYIILLMDLLSGVQVERERDGKKYYNKVPITYASKERFIAKINNAFSNMSDGDVARAETILPRIGVQMVDMIYNEQMKTGMTVRQASDKNNKTYLIYNPVPWKMMFEVSIFTRFETDMHTIIEQILPYFQPNFVCRITELHDKLTPIDRDIQITLQSVIMAEDLEGDKGERRRLEWTLVFEVDGWMYANFSDLKGEIKTSYIDFWGNTKQLPKDLYESDDLQVVPLDSTPNTWDGTYIETRSEGIPIPVDPNPPKPRENLT
> |[Tevenvirinae _Aeromonas_phage_CC2]||_Aeromonas_phage_CC2.gb|Phage tail completio..|813|NC_019538.1(231743):161250-162062:-1 ^RAST2:fig|1198136.110.peg.331^ Tevenvirinae _Aeromonas_phage_CC2|neighbours:(-1),(-1)|neighbour_genes:hypothetical protein,hypothetical protein|
MFGYFYNSSMRRYTVLLMDLLSGVQVERTRGDQKFYNKVPITNASKERFIIKLNNAFSNNYDGEMARGETILPRINIHMVDMMYNSQYKTGMQGRQASDQNNKSYNIFNPVPWKFTFEVSIHTRYETDMHTIVEQILPYFQPNFPCKIVELHDGKTPVDRDIQITIQSVSMSEELEGDRGERRRLEWTLFFELDGWMYANFADLKGEIKTTYLDFFGNMKRLPIEAYESVDSQVVPFDSTPNTWNGDYIETCSAGVPIPVDPEPSKPREN
> |[Tevenvirinae _Aeromonas_phage_PX29]||_Aeromonas_phage_PX29.gb|tail sheath stabiliz..|825|NC_023688.1(222006):135652-136476:1 ^RAST2:fig|1198136.108.peg.251^ Tevenvirinae _Aeromonas_phage_PX29|neighbours:(-1),(1)|neighbour_genes:hypothetical protein,Phage terminase, sma..|
MFGYFYNSVSRRYIVLMGQLFNGVQVARERDGKVSYQKVPITYASKERFAMKLNSINSNIDEHGIARIETILPRMNLQMLDMVYNPMFKTGVNVRSQSLGAGTVSRNNPVPYKYLFELSIATRFEDDMFQIVEQILPYFQPNFTTKITELHDSLTPVDRDIQITIQGVSISEELEGPATERRRIQWDITFELDGWLYPPVNNLKGEIKTIYLDFFSNKTELKTGEDNFESVDFEVDPRTATKENWDGKYKETMSENIPIPTAPDGPGPRGLKHT
>ID:YP_803105.1 |[Escherichia virus RB32]||_Bacteriophage_RB32_.gbk|15|819|NC_008515(165890):92906-93724:1 ^GeneID:4405482^ Bacteriophage RB32, complete genome.|neighbours:ID:YP_803104.1(1),ID:YP_803106.1(1)|neighbour_genes:14,16|
MFGYFYNSSFRRYATLMGDLFSNIQIKRQLESGDKFIRVPITYASKEHFMMKLNKWTSINSQEDVAKVETILPRINLHLVDFSYNAPFKTNILNQNLLQKGATSVVSQYNPSPIKMIYELSIFTRYEDDMFQIVEQILPYFQPHFNTTMYEQFGNDIPFKRDIKIVLMSAAIDESIDGDNLSRRRIEWSLTFEVNGWMYPPVDDAEGLIRTTYTDFHANTRDLPDGEGVFESVDNEVVPRDINPEDWDGTVKQTFTSNVNRPTPPEPPGPRT
> |[Tevenvirinae _Citrobacter_phage_IME-CF2]||_Citrobacter_phage_IME-CF2.gb|tail sheath stabiliz..|825|NC_029013.1(177688):171491-172315:-1 ^RAST2:fig|1198136.109.peg.295^ Tevenvirinae _Citrobacter_phage_IME-CF2|neighbours:(-1),(-1)|neighbour_genes:small terminase prot..,Phage neck protein|
MFGYWYNSSLRNYIVLMGALFNHVQVKRVRGEQEKFIKVPITYASKEKFLASMNKLNYTLSQENVAKTETILPRMNLSLVDLQYNAIRKTSIAVNQKMTQLQTPRKTITQFNPVPYRLIFELGVYTRYEDDMFQIAEQILPYFQPHFNCKITELHKNEIKVDRDIKISLQSVAPDTTFEGDVNQRRHVEWSFMFELQGYLYPPVTDVKGEIRTVYTDFFANMNPLDKDNFESVDSQVDPVDLPLQDYTDEEYIQTYSRNTPIPSGDEPPKPRGT
>ID:YP_009195025.1 |[Citrobacter phage Margaery]||_Citrobacter_phage_Margaery_.gbk|tail sheath stabiliz..|822|NC_028755(178182):123758-124579:1 ^GeneID:26647395^ Citrobacter phage Margaery, complete genome.|neighbours:ID:YP_009195024.1(1),ID:YP_009195026.1(1)|neighbour_genes:neck protein,terminase small subu..|
MFGYWYNSSLRNYIVLMGALFNHVQVKRVRGDQEKYIKVPITYASKEKFLASMNKFNYTLSQENVAKTETILPRMNLSLVDLQYNAIRKTSIAVNQKMTQLATPRKTITQFNPVPYRLIFELGVYTRYEDDMFQIAEQILPYFQPHFNCKITELHKNEITVDRDIKISLQSVAPDTTFEGDTNQRRHVEWSFMFELQGYLYPPVTDVRGEIRTVYTDFFSNMNPLDKDNFESVDSQADPVDLPMQDYTGEEYIQTYSHDKPIPSGDEPPKPRE
>ID:AYJ73069.1 |[Citrobacter phage Maroon]||_Citrobacter_phage_Maroon_.gbk|tail sheath stabiliz..|822|MH823906(178830):124173-124994:1 ^^ Citrobacter phage Maroon, complete genome.|neighbours:ID:AYJ73068.1(1),ID:AYJ73070.1(1)|neighbour_genes:neck protein,terminase small subu..|
MFGYWYNSSLRNYIVLMGALFNHVQVKRVRGDQEKYIKVPITYASKEKFLASMNKFNYTLSQENVAKTETILPRMNLSLVDLQYNAIRKTSIAVNQKMTQLATPRKTITQFNPVPYRLIFELGVYTRYEDDMFQIAEQILPYFQPHFNCKITELHKNEITVDRDIKISLQSVAPDTTFEGDANQRRHVEWSFMFELQGYLYPPVTDVRGEIRTVYTDFFSNMNPLDKDNFESVDSQADPVDLPMQDYTGEEYIQTYSHDKPIPSGDEPPKPRE
>ID:YP_009203901.1 |[Citrobacter phage Merlin]||_Citrobacter_phage_Merlin_.gbk|tail sheath stabiliz..|819|NC_028857(172733):96199-97017:1 ^GeneID:26648112^ Citrobacter phage Merlin, complete genome.|neighbours:ID:YP_009203900.1(1),ID:YP_009203902.1(1)|neighbour_genes:neck protein,terminase small subu..|
MFGHFYHSSFRRYALLMGDLFSNIQVARTREDTGTRFIKVPITYASKEHFMMKLNKWTSINSQDDVAKVETILPRMNLHLVDVMYNGTYKTNIVNRTAIQNGQSAMISQFNPTPYKMIYELGIFTRYEDDMYQIVEQILPYFQPHFNTTMTEQYGEDIEFSRDIRVVFQSISVDEQIDGDNISRRRLEWSIMFEVQGWMYPPQNDIKGEIRTVYLDFHANSKVLEPEGVFESVDSEVEPRDVEIQDWDGSSKQTYTADIPIPVAPVPPGPRT
> |[Tevenvirinae _Citrobacter_phage_Miller]||_Citrobacter_phage_Miller.gb|tail sheath stabiliz..|777|NC_025414.1(178171):125402-126178:1 ^RAST2:fig|1198136.111.peg.220^ Tevenvirinae _Citrobacter_phage_Miller|neighbours:(1),(1)|neighbour_genes:hypothetical protein,small terminase prot..|
MGALFNHVQVKRVRGEQEKFIKVPITYASKEKFLASMNKLNYTLSQENVAKTETILPRMNLSLVDLQYNAIRKTSIAVNQKMTQLQTPRKTITQFNPVPYRLIFELGVYTRYEDDMFQIAEQILPYFQPHFNCKITELHKNEIKVDRDIKISLQSVAPDTTFEGDVNQRRHVEWSFMFELQGYLYPPVTDVKGEIRTVYTDFFANMNPLDKDNFESVDSQVDPVDLPLQDYTGEEYIQTYSRNTPIPSGDEPPKPRGT
>ID:YP_009146615.1 |[Citrobacter phage Moon]||_Citrobacter_phage_Moon.gbk|tail sheath stabiliz..|837|NC_027331(170341):95343-96179:1 ^GeneID:24721781^ Citrobacter phage Moon, complete genome.|neighbours:ID:YP_009146614.1(1),ID:YP_009146616.1(1)|neighbour_genes:neck protein,terminase small subu..|
MFGHFYHSSFRRYALLMGDLFSNIQVARTREDTGTRFIKVPITYASKEHFMMKLNKWTSVNSQDDVAKVETILPRMNLHLVDVMYNGTYKTNIANRTAIQNGQSAMISQFNPTPYKMIYELGIFTRYEDDMYQIVEQILPYFQPHFNTTMTEQYGEDIEFSRDIRVVFQSISVDEQIDGDNISRRRLEWSIMFEVQGWMYPPQNDIKGEIRTVYLDFHANSKVLEPEGVFESVDSEVEPRDVEIQDWDGKTEQTYSQDIPIPVAPVPPGPRSAPRIKP
>ID:YP_009285744.1 |[Citrobacter phage vB_CfrM_CfP1]||_Citrobacter_phage_vB_CfrM_CfP1_.gbk|tail sheath|825|NC_031057(180219):126709-127533:1 ^GeneID:29079589^ Citrobacter phage vB_CfrM_CfP1, complete genome.|neighbours:ID:YP_009285743.1(1),ID:YP_009285745.1(1)|neighbour_genes:head completion prot..,terminase small subu..|
MFGYWYNSSLRNYIVLMGALFNHVQVKRVRGEQEKFIKVPITYASKEKFLASMNKLNYTLSQENVAKTETILPRMNLSLVDLQYNAIRKTSIAVNQKMTQLQTPRKTITQFNPVPYRLIFELGVYTRYEDDMFQIAEQILPYFQPHFNCKITELHKNEIKVDRDIKISLQSVAPDTTFEGDVNQRRHVEWSFMFELQGYLYPPVTDVKGEIRTVYTDFFANMNPLDKDNFESVDSQVDPVDLPLQDYTDEEYIQTYSRNTPIPSGDEPPKPRGT
> |[Tevenvirinae _Cronobacter_phage_Pet-CM3-4]||_Cronobacter_phage_Pet-CM3-4.gb|Phage tail completio..|831|LT614807.1(171975):97947-98777:1 ^RAST2:fig|1198136.112.peg.197^ Tevenvirinae _Cronobacter_phage_Pet-CM3-4|neighbours:(1),(1)|neighbour_genes:Phage neck protein,Phage terminase, sma..|
MFGYFYNSSLRRYILMLGDLFSNIQVQRVREDIGKTYIRVPITYASKEHFMMKLNKWTSVNNEDGPAKVETILPRINLHLVDMMYNPTYKTGQLNRSAMSNPNSKTGTISQYNPTPIKMIFELGIFTRHQDDMFQIVEQIMPYFQPHFNTTMTELFENEITFERDIRITFQSISRDEQIEGEKQSRRRLEWAIMFEVNGWLYPPAFDLSGEIRTIYLDFHANSRELVNEGVFESVDSEVDPRDVEIEDWDGKSIQKYDSDSTPIPKEPEPSGPRGV
>ID:YP_006986479.1 |[Cronobacter phage vB_CsaM_GAP161]||_Cronobacter_phage_vB_CsaM_GAP161_.gbk|tail sheath stabiliz..|822|NC_019398(178193):123131-123952:1 ^GeneID:13997745^ Cronobacter phage vB_CsaM_GAP161, complete genome.|neighbours:ID:YP_006986478.1(1),ID:YP_006986480.1(1)|neighbour_genes:neck protein,terminase DNA packag..|
MFGYWYNSSLRNYIVLMGALFNHVQVKRVRGDQEKYIKVPITYASKEKFLASMNKLNYTLSQENVAKTETILPRMNLSLVDLQYNAIRKTSIAVNQKMTQLATPRKTITQFNPVPYRLIFELGVYTRYEDDMFQIAEQILPYFQPHFNCKITELHKNEITVDRDIKISLQSVAPDTTFEGDTNQRRHVEWSFMFELQGYLYPPVTDVKGEIRTVYTDFFSNMNPLDKDNFESVDSQADPVDLPIQDYTGEEYIQTYSHDKPIPSGDEPPKPRE
>ID:AOG16335.1 |[Cronobacter phage vB_CsaM_leB]||_Cronobacter_phage_vB_CsaM_leB_.gbk|tail sheath stabiliz..|822|KX431559(177907):122964-123785:1 ^^ Cronobacter phage vB_CsaM_leB, complete genome.|neighbours:ID:AOG16334.1(1),ID:AOG16336.1(1)|neighbour_genes:neck protein,small terminase subu..|
MFGYWYNSSLRNYIVLMGALFNHVQVKRVRGDQEKYIKVPITYASKEKFLASMNKLNYTLSQENVAKTETILPRMNLSLVDLQYNAIRKTSIAVNQKMTQLATPRKTITQFNPVPYRLIFELGVYTRYEDDMFQIAEQILPYFQPHFNCKITELHKNDITVDRDIKISLQSVAPDTTFEGDANQRRHVEWSFMFELQGYLYPPVTDVKGEIRTVYTDFFANMNPLDKDNFESVDSQADPVDLPMQDYTGEEYIQTYSHDKPIPSGDELPKPRE
>ID:AOG16619.1 |[Cronobacter phage vB_CsaM_leN]||_Cronobacter_phage_vB_CsaM_leN_.gbk|tail sheath stabiliz..|822|KX431560(179516):124016-124837:1 ^^ Cronobacter phage vB_CsaM_leN, complete genome.|neighbours:ID:AOG16618.1(1),ID:AOG16620.1(1)|neighbour_genes:neck protein,terminase DNA packag..|
MFGYWYNSSLRNYIVLMGALFNHVQVKRVRGDQEKYIKVPITYASKEKFLASMNKLNYTLSQENVAKTETILPRMNLSLVDLQYNAIRKTSIAVNQKMTQLATPRKTITQFNPVPYRLIFELGVYTRYEDDMFQIAEQILPYFQPHFNCKITELHKNDITVDRDIKISLQSVAPDTTFEGDANQRRHVEWSFMFELQGYLYPPVTDVKGEIRTVYTDFFANMNPLDKDNFESVDSQADPVDLPMQDYTGEEYIQTYSHDKPIPSGDEPPKPRE
>ID:YP_009005445.1 |[Enterobacter phage PG7]||_Enterobacter_phage_PG7_.gbk|tail sheath stabiliz..|786|NC_023561(173276):99755-100540:1 ^GeneID:18502460^ Enterobacter phage PG7, complete genome.|neighbours:ID:YP_009005444.1(1),ID:YP_009005446.1(1)|neighbour_genes:neck protein,small terminase prot..|
MLGDLFSNIQVQRVREDIGKTYIRVPITYASKEHFMMKLNKWTSVNNEDGPAKVETILPRINLHLVDMMYNPTYKTGQLNRSAMSNPNSKTGTISQYNPTPIKMIFELGIFTRHQDDMFQIVEQIMPYFQPHFNTTMTELFENEITFERDIRITFQSISIDEQIDGDKQSRRRLEWSIMFEVNGWLYPPAFDLSGEIRTIYLDFHANSRELVNEGVFESVDSEVDPRDVEIEDWDGKSIQKYDSDSTPIPKESEPPGPRGV
> |[Tevenvirinae Enterobacter_phage_myPSH1140]||_Enterobacter_phage_myPSH1140.gb|Phage tail completio..|831|MG999954.1(172614):100802-101632:1 ^RAST2:fig|1198136.57.peg.203^ Tevenvirinae Enterobacter_phage_myPSH1140|neighbours:(1),(1)|neighbour_genes:Phage neck protein,Phage terminase, sma..|
MFGYFYNSSLRRYILMLGDLFSNIQVQRVREDIGKTYIRVPITYASKEHFMMKLNKWTSVNNEDGPAKVETILPRINLHLVDMMYNPTYKTGQLNRSAMSNPNSKTGTISQYNPTPIKMIFELGIFTRHQDDMFQIVEQIMPYFQPHFNTTMTELFENEITFERDIRITFQSISIDEQIEGEKQSRRRLEWAIMFEVNGWLYPPAFDLSGEIRTIYLDFHANSRELVNEGVFESVDSEVDPRDVEIQDWDGKSIQKYDSDSTPIPKEPEPPGPRGV
>ID:YP_009607126.1 |[Enterobacter phage phiEap-3]||_Enterobacter_phage_phiEap-3_.gbk|tail sheath stabiliz..|825|NC_041980(175814):123528-124352:1 ^GeneID:40083132^ Enterobacter phage phiEap-3, complete genome.|neighbours:ID:YP_009607125.1(1),ID:YP_009607127.1(1)|neighbour_genes:neck protein,small terminase prot..|
MFGYWYNSSLRNYIVLMGCLFNHVQVKRIRGEQEKFIKVPITYASKEKFLASMNKLNYAYSQENVAKTETILPRMNLSLVDLQYNAIRKTGIAVNQKMTQLRAPGKTVTQFNPAPYRLMFELGVYTRYEDDVFQIIEQILPYFQPHFNCRITELHKNDIKIDRDIKISLQSVSPDTSFEGDATTRRHIEWSLMFELQGYLYPPVNEIKGEIRTVYTDFFSNMNPLDKDNFESVDAQVDPVDMPIQDYTGEEYIKTYANDIPIPSGDQPPKPRGQ
>ID:YP_009167979.1 |[Escherichia phage AR1]|AR1|_Enterobacteria_phage_AR1_DNA_.gbk|15|819|NC_027983(167435):92613-93431:1 ^GeneID:26041909^ Enterobacteria phage AR1 DNA, complete genome.|neighbours:ID:YP_009167978.1(1),ID:YP_009167980.1(1)|neighbour_genes:14,16|
MFGYFYNSSFRRYATLMGDLFSNIQIKRQLESGDKFIRVPITYASKEHFMMKLNKWTSINSQEDVAKVETILPRINLHLVDFSYNAPFKTNILNQNLLQKGTTSVVSQYNPSPIKMIYELSIFTRYEDDMFQIVEQILPYFQPHFNTTMYEQFGNDIPFKRDIKIVLMSAAIDEAIDGDNLSRRRIEWSLTFEVNGWMYPPVDDAEGLIRTTYTDFHANTRDLPDGEGVFESVDNEVVPRDIDPEDWDGTVKQTFTNNVNRPTPPEPPGPRT
> |[Tevenvirinae _Enterobacteria_phage_ATK47]||_Enterobacteria_phage_ATK47.gb|Phage tail completio..|822|KT184309.1(170020):75460-76281:-1 ^RAST2:fig|1198136.68.peg.111^ Tevenvirinae _Enterobacteria_phage_ATK47|neighbours:(-1),(-1)|neighbour_genes:Phage terminase, sma..,Phage neck protein|
MFGYFYNSSFRRYITMMGDLFSNIQVNRQLSTGNKLIRVPITYASKEHFMMKLNKWTSINSQEDVAKVETILPRINLQMVDFVYNPTFKTNILNNSLLSKSTKDIVDQYNPSPIKMIFELSIFTRYEDDMFQIVEQIIPYFQPHFNTTMIEQYGQDIPFERDIKVVWMAAAMDEQIDGDNLSRRRLEWSLTFEVNGWMYPPVGAAEGLIKTTYLDFHANERDLQTAASVFESVDTEIKPRDVEAQDWNGEVEQTYTHDIPIPTPPTPPGPRKQ
> |[Tevenvirinae Enterobacteria_phage_ATK48]||_Enterobacteria_phage_ATK48.gb|Phage tail completio..|822|KT184310.1(169729):3964-4785:-1 ^RAST2:fig|1198136.55.peg.4^ Tevenvirinae Enterobacteria_phage_ATK48|neighbours:(-1),(-1)|neighbour_genes:Phage terminase, sma..,Phage neck protein|
MFGYFYNSSFRRYITMMGDLFSNIQVNRQLSTGNKLIRVPITYASKEHFMMKLNKWTSINSQEDVAKVETILPRINLQMVDFVYNPTFKTNILNNSLLSKSTKDIVDQYNPSPIKMIFELSIFTRYEDDMFQIVEQIIPYFQPHFNTTMIEQYGQDIPFERDIKVVWMAAAMDEQIDGDNLSRRRLEWSLTFEVNGWMYPPVGAAEGLIKTTYLDFHANERDLQTAASVFESVDTEIKPRDVEAQDWNGEVEQTYTHDIPIPTPPTPPGPRKQ
> |[Tevenvirinae Enterobacteria_phage_Aplg8]||_Enterobacteria_phage_Aplg8.gb|tail sheath stabiliz..|819|KT184308.1(168496):37487-38305:1 ^RAST2:fig|1198136.66.peg.72^ Tevenvirinae Enterobacteria_phage_Aplg8|neighbours:(1),(1)|neighbour_genes:Phage neck protein,Phage terminase, sma..|
MFGYFYNSSFRRYATLMGDLFSNIQIKRQLESGDKFIRVPITYASKEHFMMKLNKWTSINSQEDVAKVETILPRINLHLVDFSYNAPFKTNILNQNLLQKGATSVVSQYNPSPIKMIYELSIFTRYEDDMFQIVEQILPYFQPHFNTTMYEQFGNDIPFKRDIKIVLMSAAIDEAIDGDNLSRRRIEWSLTFEVNGWMYPPVDDAEGLIRTTYTDFHANTRDLPDGEGVFESVDSEVVPRDIDPEDWDGTVKQTFTSNVNRPTPPEPPGPRT
>ID:YP_007004284.1 |[Enterobacteria phage Bp7]||_Enterobacteria_phage_Bp7_.gbk|tail sheath stabiliz..|819|NC_019500(168066):144430-145248:-1 ^GeneID:14007898^ Enterobacteria phage Bp7, complete genome.|neighbours:ID:YP_007004283.1(-1),ID:YP_007004285.1(-1)|neighbour_genes:terminase DNA packag..,neck protein|
MGDLFSHVQVARQREDTGLKFIKVPITYASKERFMANLGKWTAVQNIPNPNMTAKERAEQKAKVETVLPRMNLQMVDMLYNSQYKTALQNRTQIQFENGDPRKRVSQYSPTPVKMIFELGIYTRTQDDMFQIVEQIMPYFQPHFNTTITELYTNEIKFDRDIRIVFQSIAMDEQLEGDTTSRRRLEWSMMFEVNGWLYPPVKEMEGEIKTIYLDFFANSKELAPEGNFESVDSEVVPRGVEEKEWDGSSVQTYSQDIPVPVEPAPPAPRRNP
> |[Tevenvirinae _Enterobacteria_phage_CC31]||_Enterobacteria_phage_CC31.gb|Phage tail completio..|831|NC_014662.1(165540):92273-93103:1 ^RAST2:fig|1198136.121.peg.177^ Tevenvirinae _Enterobacteria_phage_CC31|neighbours:(1),(1)|neighbour_genes:Phage neck protein,Phage terminase, sma..|
MFGYFYNSSLRRYILMLGDLFSNIQVQRVREDIGKTYIRVPITYASKEHFMMKLNKWTSVNNEDGPAKVETILPRINLHLVDMMYNPTYKTGQLNRSAMSNPNSKTGTISQYNPTPIKMIFELGIFTRHQDDMFQIVEQIMPYFQPHFNTTMTELFENEITFERDIRITFQSISIDEQIEGEKQSRRRLEWAIMFEVNGWLYPPAFDLSGEIRTIYLDFHANSRELVNEGVFESVDSEVDPRDVEIQDWDGKSIQKYDSDSTPIPKEPEPPGPRGV
>ID:YP_009118835.1 |[Enterobacteria phage GEC-3S]||_Enterobacteria_phage_GEC-3S_.gbk|Putative tail sheath..|834|NC_025425(163424):84823-85656:1 ^GeneID:23301190^ Enterobacteria phage GEC-3S complete genome.|neighbours:ID:YP_009118834.1(1),ID:YP_009118836.1(1)|neighbour_genes:Putative neck protei..,Putative terminase D..|
MFGWHYNSSIRRYIVLLGNLFSGVQIKRVRSDGERFIKVPITYAKKEKFMMSLDKYNNISSEEDVAKVETILPRMCLSLIDMTYAQNFKTNIANKTVPKYTADGIRSVTQYNPVPYKFTFELGIYTRNEDDMFQIIEQILPYFQPHFNCKIKELHGNDVWIDRDIQVTISSITPDEQVGEDKFSRRRLEWTIMFEFIGFIYPPATDVKGEIRTIYLDFHANSRELNPSGNFESVDHEVVKRDVEQEDWDGTIKESYSSDIPIPVAPTPPGPRIVREF
> |[Tevenvirinae _Enterobacteria_phage_GiZh]||_Enterobacteria_phage_GiZh.gb|tail sheath stabiliz..|819|KT184311.1(166514):142669-143487:1 ^RAST2:fig|1198136.122.peg.261^ Tevenvirinae _Enterobacteria_phage_GiZh|neighbours:(1),(1)|neighbour_genes:Phage neck protein,Phage terminase, sma..|
MFGYFYNSSFRRYATLMGDLFSNIQIKRQLESGDKFIRVPITYASKEHFMMKLNKWTSINSQEDVAKVETILPRINLHLVDFSYNAPFKTNILNQNLLQKGATSVVSQYNPSPIKMIYELSIFTRYEDDMFQIVEQILPYFQPHFNTTMYEQFGNDIPFKRDIKIVLMSAAIDEAIDGDNLSRRRIEWSLTFEVNGWMYPPVDDAEGLIRTTYTDFHANTRDLPDGEGVFESVDNEVVPRDIDPEDWDGTVKQTFTSNVNRPTPPEPPGPRT
> |[Viruses Hx01]||_Enterobacteria_phage_HX01.gb|Proximal tail sheath..|822|NC_018855.1(169158):7743-8564:-1 ^RAST2:fig|10239.59.peg.9^ Viruses Hx01|neighbours:(-1),(-1)|neighbour_genes:Phage terminase, sma..,T4-like phage head c..|
MFGYFYNSSFRRYITMMGDLFSNIQVNRQLSTGNKLIRVPITYASKEHFMMKLNKWTSINSQEDVAKVETILPRINLQMVDFVYNPTFKTNILNNSLLSKSTKDIVDQYNPSPIKMIFELSIFTRYEDDMFQIVEQIIPYFQPHFNTTMIEQYGQDIPFERDIKVVWMAAAMDEQIDGDNLSRRRLEWSLTFEVNGWMYPPVGAAEGLIKTTYLDFHANERDLQTAASVFESVDTEIKPRDVEAQDWNGEVEQTYTHDIPIPTPPTPPGPRKQ
>ID:YP_003734304.1 |[Enterobacteria phage IME08]||_Enterobacteria_phage_IME08_.gbk|15|891|NC_014260(172253):93247-94137:1 ^GeneID:9384464^ Enterobacteria phage IME08, complete genome.|neighbours:ID:YP_003734303.1(1),ID:YP_003734305.1(1)|neighbour_genes:14,16|
MVRHLGGLMFGHWYNSSLRRYIVLMGDLFSHVQVARQREDTGLKFIKVPITYASKERFMANLGKWTAVQNIPNPNMSPKERAEQKAKVETVLPRMNLQMVDMLYNSQYKTALQNRTQIQFENGDPRKRVSQYSPTPVKMIFELGIYTRTQDDMFQIVEQIMPYFQPHFNTTITELYTNEIKFDRDIRIVFQSIAMDEQLEGDTASRRRLEWSMMFEVNGWLYPPVKEMEGEIKTIYLDFFANSKELAPEGNFESVDSEVVPRGVEQTEWDGSSVQTYSQDIPVPVEPAPPAPRRNP
>ID:YP_002922508.1 |[Enterobacteria phage JS10]||_Enterobacteria_phage_JS10_.gbk|15|867|NC_012741(171451):93601-94467:1 ^GeneID:7943558^ Enterobacteria phage JS10, complete genome.|neighbours:ID:YP_002922507.1(1),ID:YP_002922509.1(1)|neighbour_genes:14,16|
MFGHWYNSSLRRYIVLMGDLFSHVQVARQREDTGLKFIKVPITYASKERFMANLGKWTAVQNIPNPNMTPKERAEQKAKVETVLPRMNLQMVDMLYNSQYKTALQNRTQIQFENGDPRKRVSQYSPTPVKMIFELGIYTRTQDDMFQIVEQIMPYFQPHFNTTITELYTNEIKFDRDIRIVFQSIAMDEQLEGDTTSRRRLEWSMMFEVNGWLYPPVKEMEGEIKTIYLDFFANSKELAPEGNFESVDSEVVPRDVEQAEWDGSSVQTYSQDIPVPVEPAPPAPRRNP
>ID:YP_001595291.1 |[Escherichia phage JS98]||_Enterobacteria_phage_JS98.gbk|15|867|NC_010105(170523):94525-95391:1 ^GeneID:5783650^ Enterobacteria phage JS98, complete genome.|neighbours:ID:YP_001595290.1(1),ID:YP_001595292.1(1)|neighbour_genes:14,16|
MFGHWYNSSLRRYIVLMGDLFSHVQVARQREDTGLKFIKVPITYASKERFMANLGKWTAVQNIPNPNMTPKERAEQKAKVETVLPRMNLQMVDMLYNSQYKTALQNRTQIQFENGDPRKRVSQYSPTPVKMIFELGIYTRTQDDMFQIVEQIMPYFQPHFNTTITELYTNEIKFDRDIRIVFQSIAMDEQLEGDTTSRRRLEWSMMFEVNGWLYPPVKEMEGEIKTIYLDFFANSKELAPEGNFESVDSEVVPRGVEEKEWDGKSIQTYSQDIPVPVEPEPPAPRRNP
>ID:YP_002922227.1 |[Escherichia phage JSE]||_Enterobacteria_phage_JSE_.gbk|15|834|NC_012740(166418):88307-89140:1 ^GeneID:7943195^ Enterobacteria phage JSE, complete genome.|neighbours:ID:YP_002922226.1(1),ID:YP_002922228.1(1)|neighbour_genes:Homing endonuclease,16|
MFSHFYNSSIRRYIVLLGNLFSGVQIKRVRSDGERFIKVPITYAKKEKFMMSLDKYNNILSEEDVAKVETILPRMCLSLIDMTYAQNFKTNIANKTVPKYTADGIRSVTQYNPVPYKFTFELGIYTRNEDDMFQIIEQILPYFQPHFNCKIKELHGNDVWIDRDIQVTISSITPDEQVGEDKFSRRRLEWTIMFEFIGFIYPPATDVKGEIRTIYLDFHANSRELNPSGNFESVDHEVVKRDVEQEEWDGTIKESYSSDIPIPVAPTPPGPRIVREF
> |[Tevenvirinae _Enterobacteria_phage_Kha5h]||_Enterobacteria_phage_Kha5h.gb|tail sheath stabiliz..|819|KT184312.1(167318):117580-118398:1 ^RAST2:fig|1198136.123.peg.216^ Tevenvirinae _Enterobacteria_phage_Kha5h|neighbours:(1),(1)|neighbour_genes:Phage neck protein,Phage terminase, sma..|
MFGYFYNSSFRRYATLMGDLFSNIQIKRQLESGDKFIRVPITYASKEHFMMKLNKWTSINSQEDVAKVETILPRINLHLVDFSYNAPFKTNILNQNLLQKGATSVVSQYNPSPIKMIYELSIFTRYEDDMFQIVEQILPYFQPHFNTTMYEQFGNDIPFKRDIKIVLMSAAIDEAIDGDNLSRRRIEWSLTFEVNGWMYPPVDDAEGLIRTTYTDFHANTRDLPDGEGVFESVDNEVVPRDIDPEDWDGTVKQTFTSNVNRPTPPEPPGPRT
>ID:YP_001469496.1 |[Enterobacteria phage Phi1]||_Enterobacteria_phage_Phi1_.gbk|15|834|NC_009821(164270):84991-85824:1 ^GeneID:5602322^ Enterobacteria phage Phi1, complete genome.|neighbours:ID:YP_001469495.1(1),ID:YP_001469497.1(1)|neighbour_genes:14,16|
MFGWHYNSSIRRYIVLLGNLFSGVQIKRVRSDGERFIKVPITYAKKEKFMMSLDKYNNISSEEDVAKVETILPRMCLSLIDMTYAQNFKTNIANKTVPKYTADGIRSVTQYNPVPYKFTFELGIYTRNEDDMFQIIEQILPYFQPHFNCKIKELHGNDVWIDRDIQVTISSITPDEQVGEDKFSRRRLEWTIMFEFIGFIYPPATDVKGEIRTIYLDFHANSRELNPSGNFESVDHEVVKRDVEQEDWDGTIKESYSSDIPIPVAPTPPGPRIVREF
>ID:YP_009202896.1 |[Escherichia phage QL01]||_Enterobacteria_phage_QL01.gbk|tail sheath stabiliz..|867|NC_028847(170527):92670-93536:1 ^GeneID:26629884^ Enterobacteria phage QL01, complete genome.|neighbours:ID:YP_009202895.1(1),ID:YP_009202897.1(1)|neighbour_genes:neck protein,terminase DNA packag..|
MFGHWYNSSLRRYIVLMGDLFSHVQVARQREDTGLKFIKVPITYASKERFMANLGKWTAVQNIPNPNMTAKERAEQKAKVETVLPRMNLQMVDMLYNSQYKTALQNRTQIQFENGDPRKRVSQYSPTPVKMIFELGIYTRTQDDMFQIVEQIMPYFQPHFNTTITELYTNEIKFDRDIRIVFQSIAMDEQLEGDTTSRRRLEWSMMFEVNGWLYPPVKEMEGEIKTIYLDFFANSKELAPEGNFESVDSEVVPRGVEEKEWDGKSIQTYSQDIPVPVEPAPPAPRRNP
>ID:AIT74256.1 |[Enterobacteria phage RB10]||_Enterobacteria_phage_RB10_.gbk|tail sheath stabiliz..|819|KM606999(168401):90820-91638:1 ^^ Enterobacteria phage RB10, complete genome.|neighbours:ID:AIT74255.1(1),ID:AIT74257.1(1)|neighbour_genes:neck protein,terminase small subu..|
MFGYFYNSSFRRYATLMGDLFSNIQIKRQLESGDKFIRVPITYASKEHFMMKLNKWTSINSQEDVAKVETILPRINLHLVDFSYNAPFKTNILNQNLLQKGATSVVSQYNPSPIKMIYELSIFTRYEDDMFQIVEQILPYFQPHFNTTMYEQFGNDIPFKRDIKIVLMSAAIDEAIDGDNLSRRRIEWSLTFEVNGWMYPPVDDAEGLIRTTYTDFHANTRDLPDGEGVFESVDNEVVPRDINPEDWDGTVKQTFTSNVNRPTPPEPPGPRT
>ID:YP_002854498.1 |[Escherichia virus RB14]||_Enterobacteria_phage_RB14_.gbk|15|819|NC_012638(165429):91482-92300:1 ^GeneID:7803914^ Enterobacteria phage RB14, complete genome.|neighbours:ID:YP_002854497.1(1),ID:YP_002854499.1(1)|neighbour_genes:14,16|
MFGYFYNSSFRRYATLMGDLFSNIQIKRQLESGDKFIRVPITYASKEHFMMKLNKWTSINSQEDVAKVETILPRINLHLVDFSYNAPFKTNILNQNLLQKGATSVVSQYNPSPIKMIYELSIFTRYEDDMFQIVEQILPYFQPHFNTTMYEQFGNDIPFKRDIKIVLMSAAIDEAIDGDNLSRRRIEWSLTFEVNGWMYPPVDDAEGLIRTTYTDFHANTRDLPDGEGVFESVDNEIVPRDINPEDWDGTVKQTFTSNVNRPTPPEPPGPRT
> |[Tevenvirinae _Enterobacteria_phage_RB16]||_Enterobacteria_phage_RB16.gb|tail sheath stabiliz..|774|NC_014467.1(176788):124665-125438:1 ^RAST2:fig|1198136.103.peg.215^ Tevenvirinae _Enterobacteria_phage_RB16|neighbours:(1),(1)|neighbour_genes:Phage protein,small terminase prot..|
MGQLFNHVQVKRVRGDQEKFIKVPITYASKEKFLASMNKLNYAYSQENVAKTETILPRMNLSLVDLQYNAIRKTSIAVNQKMTQLQSPRKTITQFNPVPYRLIFELGVYTRYEDDMFQIAEQILPYFQPHFNCKITELHKNEITVDRDIKISLQSVAPDTTFEGEASQRRHVEWSFMFELQGYLYPPVTDVKGEIRTVYTDFFANMNPLDKDNFESVDSQADPVDLPLQDYTGEEYIQTYSHDKPIPSGDEPPKPRE
>ID:AXF42472.1 |[Enterobacteria phage RB18]||_Enterobacteria_phage_RB18_.gbk|tail sheath stabiliz..|819|MH553563(166677):92486-93304:1 ^^ Enterobacteria phage RB18, complete genome.|neighbours:ID:AXF42471.1(1),ID:AXF42473.1(1)|neighbour_genes:neck protein,small terminase prot..|
MFGYFYNSSFRRYATLMGDLFSNIQIKRQLESGDKFIRVPITYASKEHFMMKLNKWTSINSQEDVAKVETILPRINLHLVDFSYNAPFKTNILNQNLLQKGATSVVSQYNPSPIKMIYELSIFTRYEDDMFQIVEQILPYFQPHFNTTMYEQFGNDIPFKRDIKIVLMSAAIDEAIDGDNLSRRRIEWSLTFEVNGWMYPPVDDAEGLIRTTYTDFHANTRDLPDGEGVFESVDNEVVPRDIDPEDWDGTVKQTFTSNVNRPTPPEPPGPRT
>ID:YP_009102367.1 |[Enterobacteria phage RB27]||_Enterobacteria_phage_RB27_.gbk|tail sheath stabiliz..|819|NC_025448(165179):91186-92004:1 ^GeneID:22113151^ Enterobacteria phage RB27, complete genome.|neighbours:ID:YP_009102366.1(1),ID:YP_009102368.1(1)|neighbour_genes:neck protein,terminase small subu..|
MFGYFYNSSFRRYATLMGDLFSNIQIKRQLESGDKFIRVPITYASKEHFMMKLNKWTSINSQEDVAKVETILPRINLHLVDFSYNAPFKTNILNQNLLQKGTTSVVSQYNPSPIKMIYELSIFTRYEDDMFQIVEQILPYFQPHFNTTMYEQFGNDIPFKRDIKIVLMSAAIDEAIDGDNLSRRRIEWSLTFEVNGWMYPPVDDAEGLIRTTYTDFHANTRDLPDGEGVFESVDNEVVPRDINPEDWDGTVKQTFTSNVNRPTPPEPPGPRT
>ID:AIT74802.1 |[Enterobacteria phage RB33]||_Enterobacteria_phage_RB33_.gbk|tail sheath stabiliz..|819|KM607001(166007):93025-93843:1 ^^ Enterobacteria phage RB33, complete genome.|neighbours:ID:AIT74801.1(1),ID:AIT74803.1(1)|neighbour_genes:neck protein,terminase small subu..|
MFGYFYNSSFRRYATLMGDLFSNIQIKRQLESGDKFIRVPITYASKEHFMMKLNKWTSINSQEDVAKVETILPRINLHLVDFSYNAPFKTNILNQNLLQKGATSVVSQYNPSPIKMIYELSIFTRYEDDMFQIVEQILPYFQPHFNTTMYEQFGNDIPFKRDIKIVLMSAAIDESIDGDNLSRRRIEWSLTFEVNGWMYPPVDDAEGLIRTTYTDFHANTRDLPDGEGVFESVDNEVVPRDINPEDWDGTVKQTFTSNVNRPTPPEPPGPRT
>ID:YP_009098547.1 |[Escherichia phage RB3]||_Enterobacteria_phage_RB3_.gbk|tail sheath stabiliz..|819|NC_025419(168402):90821-91639:1 ^GeneID:22113911^ Enterobacteria phage RB3, complete genome.|neighbours:ID:YP_009098546.1(1),ID:YP_009098548.1(1)|neighbour_genes:neck protein,terminase small subu..|
MFGYFYNSSFRRYATLMGDLFSNIQIKRQLESGDKFIRVPITYASKEHFMMKLNKWTSINSQEDVAKVETILPRINLHLVDFSYNAPFKTNILNQNLLQKGATSVVSQYNPSPIKMIYELSIFTRYEDDMFQIVEQILPYFQPHFNTTMYEQFGNDIPFKRDIKIVLMSAAIDEAIDGDNLSRRRIEWSLTFEVNGWMYPPVDDAEGLIRTTYTDFHANTRDLPDGEGVFESVDNEVVPRDINPEDWDGTVKQTFTSNVNRPTPPEPPGPRT
> |[Tevenvirinae _Enterobacteria_phage_RB43]||_Enterobacteria_phage_RB43.gb|tail sheath stabiliz..|777|NC_007023.1(180500):125928-126704:1 ^RAST2:fig|1198136.102.peg.234^ Tevenvirinae _Enterobacteria_phage_RB43|neighbours:(1),(1)|neighbour_genes:hypothetical protein,small terminase prot..|
MGQLFNHVQVKRVRGEQEKFIKVPITYASKEKFLASMNKLNYTLSQENVAKTETILPRMNLSLVDLQYNAIRKTSIAVNQKMSQLQAPRKTITQFNPVPYRLIFELGVYTRYEDDMFQIAEQILPYFQPHFNCKITELHKNEIKVDRDIKISLQSVAPDTTFEGDVTQRRHVEWSFMFELQGYLYPPVTDVKGEIRTVYTDFFANMNPLDKDNFESVDSQADPVDLPLQDYTGEEYIQTYSRNTPIPSGDEPPKPRGT
>ID:NP_891722.1 |[Enterobacteria phage RB49]||_Enterobacteria_phage_RB49_.gbk|15|834|NC_005066(164018):83643-84476:1 ^GeneID:1725389^ Enterobacteria phage RB49, complete genome.|neighbours:ID:NP_891721.1(1),ID:NP_891723.1(1)|neighbour_genes:14,16|
MFGWHYNSSIRRYIVLLGNLFSGVQIKRVRSDGERFIKVPITYAKKEKFMMSLDKYNNISSEEDVAKVETILPRMCLSLIDMTYAQNFKTNIANKTVPKYTADGIRSVTQYNPVPYKFTFELGIYTRNEDDMFQIIEQILPYFQPHFNCKIKELHGNDVWIDRDIQVTISSITPDEQVGEDKFSRRRLEWTIMFEFIGFIYPPATDVKGEIRTIYLDFHANSRELNPSGNFESVDHEVVKRDVEQEDWDGTIKESYSSDIPIPVAPTPPGPRIVREF
>ID:ACP31083.1 |[Enterobacteria phage RB51]||_Enterobacteria_phage_RB51_.gbk|15|819|FJ839693(168394):94841-95659:1 ^^ Enterobacteria phage RB51, complete genome.|neighbours:ID:ACP31082.1(1),ID:ACP31084.1(1)|neighbour_genes:14,16|
MFGYFYNSSFRRYATLMGDLFSNIQIKRQLESGDKFIRVPITYASKEHFMMKLNKWTSINSQEDVAKVETILPRINLHLVDFSYNAPFKTNILNQNLLQKGTTSVVSQYNPSPIKMIYELSIFTRYEDDMFQIVEQILPYFQPHFNTTMYEQFGNDIPFKRDIKIVLMSAAIDEAIDGDNLSRRRIEWSLTFEVNGWMYPPVDDAEGLIRTTYTDFHANTRDLPDGEGVFESVDNEVVPRDIDPEDWDGTVKQTFTNNVNRPTPPEPPGPRT
>ID:AIT75073.1 |[Enterobacteria phage RB55]||_Enterobacteria_phage_RB55_.gbk|tail sheath stabiliz..|819|KM607002(168896):95311-96129:1 ^^ Enterobacteria phage RB55, complete genome.|neighbours:ID:AIT75072.1(1),ID:AIT75074.1(1)|neighbour_genes:neck protein,terminase small subu..|
MFGYFYNSSFRRYATLMGDLFSNIQIKRQLESGDKFIRVPITYASKEHFMMKLNKWTSINSQEDVAKVETILPRINLHLVDFSYNAPFKTNILNQNLLQKGATSVVSQYNPSPIKMIYELSIFTRYEDDMFQIVEQILPYFQPHFNTTMYEQFGNDIPFKRDIKIVLMSAAIDEAIDGDNLSRRRIEWSLTFEVNGWMYPPVDDAEGLIRTTYTDFHANTRDLPDGEGVFESVDSEVVPRDIDPEDWDGTVKQTFTSNVNRPTPPEPPGPRT
>ID:AIT75346.1 |[Enterobacteria phage RB59]||_Enterobacteria_phage_RB59_.gbk|tail sheath stabiliz..|819|KM607003(168966):95324-96142:1 ^^ Enterobacteria phage RB59, complete genome.|neighbours:ID:AIT75345.1(1),ID:AIT75347.1(1)|neighbour_genes:neck protein,terminase small subu..|
MFGYFYNSSFRRYATLMGDLFSNIQIKRQLESGDKFIRVPITYASKEHFMMKLNKWTSINSQEDVAKVETILPRINLHLVDFSYNAPFKTNILNQNLLQKGATSVVSQYNPSPIKMIYELSIFTRYEDDMFQIVEQILPYFQPHFNTTMYEQFGNDIPFKRDIKIVLMSAAIDEAIDGDNLSRRRIEWSLTFEVNGWMYPPVDDAEGLIRTTYTDFHANTRDLPDGEGVFESVDSEVVPRDIDPEDWDGTVKQTFTSNVNRPTPPEPPGPRT
>ID:AIT73169.1 |[Enterobacteria phage RB5]||_Enterobacteria_phage_RB5_.gbk|tail sheath stabiliz..|819|KM606995(168394):90813-91631:1 ^^ Enterobacteria phage RB5, complete genome.|neighbours:ID:AIT73168.1(1),ID:AIT73170.1(1)|neighbour_genes:neck protein,terminase small subu..|
MFGYFYNSSFRRYATLMGDLFSNIQIKRQLESGDKFIRVPITYASKEHFMMKLNKWTSINSQEDVAKVETILPRINLHLVDFSYNAPFKTNILNQNLLQKGATSVVSQYNPSPIKMIYELSIFTRYEDDMFQIVEQILPYFQPHFNTTMYEQFGNDIPFKRDIKIVLMSAAIDEAIDGDNLSRRRIEWSLTFEVNGWMYPPVDDAEGLIRTTYTDFHANTRDLPDGEGVFESVDNEVVPRDINPEDWDGTVKQTFTSNVNRPTPPEPPGPRT
>ID:AIT75625.1 |[Enterobacteria phage RB68]||_Enterobacteria_phage_RB68_.gbk|tail sheath stabiliz..|819|KM607004(168401):94841-95659:1 ^^ Enterobacteria phage RB68, complete genome.|neighbours:ID:AIT75624.1(1),ID:AIT75626.1(1)|neighbour_genes:neck protein,terminase small subu..|
MFGYFYNSSFRRYATLMGDLFSNIQIKRQLESGDKFIRVPITYASKEHFMMKLNKWTSINSQEDVAKVETILPRINLHLVDFSYNAPFKTNILNQNLLQKGTTSVVSQYNPSPIKMIYELSIFTRYEDDMFQIVEQILPYFQPHFNTTMYEQFGNDIPFKRDIKIVLMSAAIDEAIDGDNLSRRRIEWSLTFEVNGWMYPPVDDAEGLIRTTYTDFHANTRDLPDGEGVFESVDNEVVPRDIDPEDWDGTVKQTFTNNVNRPTPPEPPGPRT
>ID:NP_861867.1 |[Enterobacteria phage RB69]||_Enterobacteria_phage_RB69_.gbk|15|777|NC_004928(167560):98103-98879:1 ^GeneID:1494293^ Enterobacteria phage RB69, complete genome.|neighbours:ID:NP_861866.1(1),ID:NP_861868.1(1)|neighbour_genes:14,16|
MMGDLFSNIQVNRQLSTGNKLIRVPITYASKEHFMMKLNKWTSINSQEDVAKVETILPRINLQMVDFVYNPTFKTNILNNSLLSKSTKDIVDQYNPSPIKMIFELSIFTRYEDDMFQIVEQIIPYFQPHFNTTMIEQYGQDIPFERDIKVVWMAAAMDEQIDGDNLSRRRLEWSLTFEVNGWMYPPVGAAEGLIKTTYLDFHANERDLQTAASVFESVDTEIKPRDVEAQDWNGEVEQTYTHDIPIPTPPTPPGPRKQ
>ID:AIT73440.1 |[Enterobacteria phage RB6]||_Enterobacteria_phage_RB6_.gbk|tail sheath stabiliz..|819|KM606996(168394):90813-91631:1 ^^ Enterobacteria phage RB6, complete genome.|neighbours:ID:AIT73439.1(1),ID:AIT73441.1(1)|neighbour_genes:neck protein,terminase small subu..|
MFGYFYNSSFRRYATLMGDLFSNIQIKRQLESGDKFIRVPITYASKEHFMMKLNKWTSINSQEDVAKVETILPRINLHLVDFSYNAPFKTNILNQNLLQKGATSVVSQYNPSPIKMIYELSIFTRYEDDMFQIVEQILPYFQPHFNTTMYEQFGNDIPFKRDIKIVLMSAAIDEAIDGDNLSRRRIEWSLTFEVNGWMYPPVDDAEGLIRTTYTDFHANTRDLPDGEGVFESVDNEVVPRDINPEDWDGTVKQTFTSNVNRPTPPEPPGPRT
>ID:AIT73711.1 |[Enterobacteria phage RB7]||_Enterobacteria_phage_RB7_.gbk|tail sheath stabiliz..|819|KM606997(168395):90814-91632:1 ^^ Enterobacteria phage RB7, complete genome.|neighbours:ID:AIT73710.1(1),ID:AIT73712.1(1)|neighbour_genes:neck protein,terminase small subu..|
MFGYFYNSSFRRYATLMGDLFSNIQIKRQLESGDKFIRVPITYASKEHFMMKLNKWTSINSQEDVAKVETILPRINLHLVDFSYNAPFKTNILNQNLLQKGATSVVSQYNPSPIKMIYELSIFTRYEDDMFQIVEQILPYFQPHFNTTMYEQFGNDIPFKRDIKIVLMSAAIDEAIDGDNLSRRRIEWSLTFEVNGWMYPPVDDAEGLIRTTYTDFHANTRDLPDGEGVFESVDNEVVPRDINPEDWDGTVKQTFTSNVNRPTPPEPPGPRT
>ID:AIT73983.1 |[Enterobacteria phage RB9]||_Enterobacteria_phage_RB9.gbk|tail sheath stabiliz..|819|KM606998(168395):90814-91632:1 ^^ Enterobacteria phage RB9, complete genome.|neighbours:ID:AIT73982.1(1),ID:AIT73984.1(1)|neighbour_genes:neck protein,terminase small subu..|
MFGYFYNSSFRRYATLMGDLFSNIQIKRQLESGDKFIRVPITYASKEHFMMKLNKWTSINSQEDVAKVETILPRINLHLVDFSYNAPFKTNILNQNLLQKGATSVVSQYNPSPIKMIYELSIFTRYEDDMFQIVEQILPYFQPHFNTTMYEQFGNDIPFKRDIKIVLMSAAIDEAIDGDNLSRRRIEWSLTFEVNGWMYPPVDDAEGLIRTTYTDFHANTRDLPDGEGVFESVDNEVVPRDINPEDWDGTVKQTFTSNVNRPTPPEPPGPRT
>ID:ADJ39881.1 |[Enterobacteria phage T4T]||_Enterobacteria_phage_T4T_.gbk|15|819|HM137666(168920):95346-96164:1 ^^ Enterobacteria phage T4T, complete genome.|neighbours:ID:ADJ39880.1(1),ID:ADJ39882.1(1)|neighbour_genes:14,16|
MFGYFYNSSFRRYATLMGDLFSNIQIKRQLESGDKFIRVPITYASKEHFMMKLNKWTSINSQEDVAKVETILPRINLHLVDFSYNAPFKTNILNQNLLQKGATSVVSQYNPSPIKMIYELSIFTRYEDDMFQIVEQILPYFQPHFNTTMYEQFGNDIPFKRDIKIVLMSAAIDEAIDGDNLSRRRIEWSLTFEVNGWMYPPVDDAEGLIRTTYTDFHANTRDLPDGEGVFESVDSEVVPRDIDPEDWDGTVKQTFTSNVNRPTPPEPPGPRT
>ID:NP_049774.1 |[Escherichia virus T4]||_Enterobacteria_phage_T4_.gbk|15|819|NC_000866(168903):95367-96185:1 ^GeneID:1258573^ Enterobacteria phage T4, complete genome.|neighbours:ID:NP_049773.1(1),ID:NP_049775.1(1)|neighbour_genes:14,16|
MFGYFYNSSFRRYATLMGDLFSNIQIKRQLESGDKFIRVPITYASKEHFMMKLNKWTSINSQEDVAKVETILPRINLHLVDFSYNAPFKTNILNQNLLQKGATSVVSQYNPSPIKMIYELSIFTRYEDDMFQIVEQILPYFQPHFNTTMYEQFGNDIPFKRDIKIVLMSAAIDEAIDGDNLSRRRIEWSLTFEVNGWMYPPVDDAEGLIRTTYTDFHANTRDLPDGEGVFESVDSEVVPRDIDPEDWDGTVKQTFTSNVNRPTPPEPPGPRT
> |[Tevenvirinae _Enterobacteria_phage_T4_strain_wild]||_Enterobacteria_phage_T4_strain_wild.gb|tail sheath stabiliz..|819|KJ477684.1(168922):95348-96166:1 ^RAST2:fig|1198136.58.peg.176^ Tevenvirinae _Enterobacteria_phage_T4_strain_wild|neighbours:(1),(1)|neighbour_genes:Phage neck protein,Phage terminase, sma..|
MFGYFYNSSFRRYATLMGDLFSNIQIKRQLESGDKFIRVPITYASKEHFMMKLNKWTSINSQEDVAKVETILPRINLHLVDFSYNAPFKTNILNQNLLQKGATSVVSQYNPSPIKMIYELSIFTRYEDDMFQIVEQILPYFQPHFNTTMYEQFGNDIPFKRDIKIVLMSAAIDEAIDGDNLSRRRIEWSLTFEVNGWMYPPVDDAEGLIRTTYTDFHANTRDLPDGEGVFESVDSEVVPRDIDPEDWDGTVKQTFTSNVNRPTPPEPPGPRT
> |[Tevenvirinae _Enterobacteria_phage_T6]||_Enterobacteria_phage_T6.gb|tail sheath stabiliz..|819|MH550421.1(168706):91205-92023:1 ^RAST2:fig|1198136.104.peg.163^ Tevenvirinae _Enterobacteria_phage_T6|neighbours:(1),(1)|neighbour_genes:Phage neck protein,Phage terminase, sma..|
MFGYFYNSSFRRYATLMGDLFSNIQIKRQLESGDKFIRVPITYASKEHFMMKLNKWTSINSQEDVAKVETILPRINLHLVDFSYNAPFKTNILNQNLLQKGATSVVSQYNPSPIKMIYELSIFTRYEDDMFQIVEQILPYFQPHFNTTMYEQFGNDIPFKRDIKIVLMSAAIDEAIDGDNLSRRRIEWSLTFEVNGWMYPPVDDAEGLIRTTYTDFHANTRDLPDGEGVFESVDSEVVPRDINPEDWDGTVKQTFTSNVNRPTSPEPPGPRT
>ID:YP_004063859.1 |[Escherichia phage vB_EcoM_VR7]||_Enterobacteria_phage_vB_EcoM-VR7_.gbk|15|876|NC_014792(169285):91126-92001:1 ^GeneID:10021403^ Enterobacteria phage vB_EcoM-VR7, complete genome.|neighbours:ID:YP_004063858.1(1),ID:YP_004063860.1(1)|neighbour_genes:14,16|
MFGHFYNSSLRRYIVLMGDLFSHVQVARTREDTGLKYIKVPISYASKEKFMMQLGKWTAIQNTPTPDMSPQERAAQKAKIETVLPRMNLHLVDLMYNGQYKTALQNHTQARFANNDPRKQISQYSPVPVKMIFELGIYTRHQDDMFQIIEQIMPYFQPHFNTTITELYTNEITFERDIRIVLQSIAMDEQIEGDAMTRRRLEWSIMFEVNGWLYPPVKEVAGEIRTIYLDFFANSRELAPEGNFESVDSEAVPRDVDQEDWQGESIQTYSQDIPVPVDPAPPAPRKNRVPL
>ID:YP_006986716.1 |[Escherichia phage vB_EcoM_ACG-C40]||_Enterobacteria_phage_vB_EcoM_ACG-C40_.gbk|tail sheath stabiliz..|819|NC_019399(167396):92999-93817:1 ^GeneID:13997989^ Enterobacteria phage vB_EcoM_ACG-C40, complete genome.|neighbours:ID:YP_006986715.1(1),ID:YP_006986717.1(1)|neighbour_genes:neck protein,terminase DNA packag..|
MFGYFYNSSFRRYATLMGDLFSNIQIKRQLESGDKFIRVPITYASKEHFMMKLNKWTSINSQEDVAKVETILPRINLHLVDFSYNAPFKTNILNQNLLQKGATSVVSQYNPSPIKMIYELSIFTRYEDDMFQIVEQILPYFQPHFNTTMYEQFGNDIPFKRDIKIVLMSAAIDEAIDGDNLSRRRIEWSLTFEVNGWMYPPVDDAEGLIRTTYTDFHANTRDLPDGEGVFESVDSEVVPRDINPEDWDGTVKQTFTSNVNRPTPPEPPGPRT
>ID:AWD91517.1 |[Enterobacteria phage vB_EcoM_IME339]||_Enterobacteria_phage_vB_EcoM_IME339_.gbk|proximal tail sheath..|819|MH051915(164366):75314-76132:-1 ^^ Enterobacteria phage vB_EcoM_IME339, complete genome.|neighbours:ID:AWD91516.1(-1),ID:AWD91518.1(-1)|neighbour_genes:terminase small subu..,neck protein|
MFGYFYNSSFRRYATLMGDLFSNIQIKRQLESGDKFIRVPITYASKEHFMMKLNKWTSINSQEDVAKVETILPRINLHLVDFSYNAPFKTNILNQNLLQKGTTSVVSQYNPSPIKMIYELSIFTRYEDDMFQIVEQILPYFQPHFNTTMYEQFGNDIPFKRDIKIVLMSAAIDESIDGDNLSRRRIEWSLTFEVNGWMYPPVDDAEGLIRTTYTDFHANTRDLPDGEGVFESVDNEVVPRDINPEDWDGTVKQTFTSNVNRPTPPEPPGPRT
>ID:AWD91773.1 |[Enterobacteria phage vB_EcoM_IME340]||_Enterobacteria_phage_vB_EcoM_IME340_.gbk|tail sheath stabiliz..|819|MH051916(165549):75624-76442:-1 ^^ Enterobacteria phage vB_EcoM_IME340, complete genome.|neighbours:ID:AWD91772.1(-1),ID:AWD91774.1(-1)|neighbour_genes:putative terminase D..,neck protein|
MFGYFYNSSFRRYATLMGDLFSNIQIKRQLESGDKFIRVPITYASKEHFMMKLNKWTSINSQEDVAKVETILPRINLHLVDFSYNAPFKTNILNQNLLQKGATSVVSQYNPSPIKMIYELSIFTRYEDDMFQIVEQILPYFQPHFNTTMYEQFGNDIPFKRDIKIVLMSAAIDEAIDGDNLSRRRIEWSLTFEVNGWMYPPVDDAEGLIRTTYTDFHANTRDLPDGEGVFESVDSEVVPRDINPEDWDGTVKQTFTSNVNRPTPPEPPGPRT
>ID:YP_009207355.1 |[Escherichia phage vB_EcoM_VR20]||_Enterobacteria_phage_vB_EcoM_VR20.gbk|tail sheath stabiliz..|876|NC_028894(170336):94138-95013:1 ^GeneID:26633854^ Enterobacteria phage vB_EcoM_VR20, complete genome.|neighbours:ID:YP_009207354.1(1),ID:YP_009207356.1(1)|neighbour_genes:neck protein,small terminase prot..|
MFGHFYNSSLRRYIVLMGDLFSHVQVARTREDTGLKYIKVPISYASKEKFMMQLGKWTAIQNTPTPDMSPQERAAQKAKIETVLPRMNLHMVDLMYNGQYKTALQNHTQARFANNDPRKQISQYSPVPVKMIFELGIYTRHQDDMFQIIEQIMPYFQPHFNTTITELYTNEITFERDIRIVLQSIAMDEQIEGDAMTRRRLEWSIMFEVNGWLYPPVKEVAGEIRTIYLDFFANSRELAPEGNFESVDSEAVPRDVDQEDWQGESVQTYSQDIPVPVDPAPPAPRKNRVPL
>ID:YP_009209921.1 |[Escherichia phage vB_EcoM_VR25]||_Enterobacteria_phage_vB_EcoM_VR25_.gbk|tail sheath stabiliz..|876|NC_028925(170822):93327-94202:1 ^GeneID:26636341^ Enterobacteria phage vB_EcoM_VR25, complete genome.|neighbours:ID:YP_009209920.1(1),ID:YP_009209922.1(1)|neighbour_genes:neck protein,small terminase prot..|
MFGHFYNSSLRRYIVLMGDLFSHVQVARTREDTGLKYIKVPISYASKEKFMMQLGKWTAIQNTPTPDMSPQERAAQKAKIETVLPRMNLHLVDLMYNGQYKTALQNHTQARFANNDPRKQISQYSPVPVKMIFELGIYTRHQDDMFQIIEQIMPYFQPHFNTTITELYTNEITFERDIRIVLQSIAMDEQIEGDAMTRRRLEWSIMFEVNGWLYPPVKEVAGEIRTIYLDFFANSRELAPEGNFESVDSEAVPRDVDQEDWQGESVQTYSQDIPVPVDPAPPAPRKNRVPL
>ID:YP_009214012.1 |[Escherichia phage vB_EcoM_VR26]||_Enterobacteria_phage_vB_EcoM_VR26_.gbk|tail sheath stabiliz..|876|NC_028957(171541):92760-93635:1 ^GeneID:26640468^ Enterobacteria phage vB_EcoM_VR26, complete genome.|neighbours:ID:YP_009214011.1(1),ID:YP_009214013.1(1)|neighbour_genes:neck protein,small terminase prot..|
MFGHFYNSSLRRYIVLMGDLFSHVQVARTREDTGLKYIKVPISYASKEKFMMQLGKWTAIQNTPTPDMTPQERAAQKAKIETVLPRMNLHLVDLMYNGQYKTALQNHTQARFANNDPRKQISQYSPVPVKMIFELGIYTRHQDDMFQIIEQIMPYFQPHFNTTITELYTNEITFERDIRIVLQSIAMDEQIEGDAMTRRRLEWSIMFEVNGWLYPPVKEVAGEIRTIYLDFFANSRELAPEGNFESVDSEAVPRDVDQEDWQGESIQTYSQDIPVPVDPVPPAPRQNKVPL
>ID:YP_009205857.1 |[Enterobacteria phage vB_EcoM_VR5]||_Enterobacteria_phage_vB_EcoM_VR5.gbk|tail sheath stabiliz..|867|NC_028881(170473):92016-92882:1 ^GeneID:26632470^ Enterobacteria phage vB_EcoM_VR5, complete genome.|neighbours:ID:YP_009205856.1(1),ID:YP_009205858.1(1)|neighbour_genes:neck protein,small terminase subu..|
MFGHWYNSSLRRYIVLMGDLFSHVQVARQREDTGLKFIKVPITYASKERFMANLGKWTAVQNIPNPNMSPKERAEQKAKVETVLPRMNLQMVDMLYNSQYKTALQNRTQIQFENGDPRKRVSQYSPTPVKMIFELGIYTRTQDDMFQIVEQIMPYFQPHFNTTITELYTNEIKFDRDIRIVFQSIAMDEQLEGDTSSRRRLEWSMMFEVNGWLYPPVKEMEGEIKTIYLDFFANSKELAPEGNFESVDSEVVPRGVEEKEWDGKSIQTYSQDIPVPVEPEPPAPRRNS
> |[Tevenvirinae _Erwinia_phage_Cronus]||_Erwinia_phage_Cronus.gb|tail sheath stabiliz..|828|MH059636.2(175774):94071-94898:1 ^RAST2:fig|1198136.105.peg.203^ Tevenvirinae _Erwinia_phage_Cronus|neighbours:(1),(1)|neighbour_genes:Phage neck protein,Phage terminase, sma..|
MFGYWYNSSLRRYIVLMGDLFSHIQVARKREDTGTKFIRVPITYASKEHFMMQLNKITAIQSQENKAKIETILPRMNLHLVDLVYNPTYKTAQQNRITASKNDSTKTVSQYSPTPVKMMFELGIFTRHQDDMYQIVEQIMPYFQPHFNTTMTELFGNEITFERDIRIVLQSISQDEQLEGDNISRRRLEWSIIFEVNGWIYPPVTEIDGEIRTIYLDFFANAKELSAQGNFESVDAQVVPVNVESQEWDGSIYSTYSQDIDIPVDPEAPSPRKNK
>ID:YP_009592793.1 |[Escherichia coli O157 typing phage 3]||_Escherichia_coli_O157_typing_phage_3_.gbk|hypothetical protein|822|NC_041863(168733):53027-53848:-1 ^GeneID:40068287^ Escherichia coli O157 typing phage 3, complete genome.|neighbours:ID:YP_009592792.1(-1),ID:YP_009592794.1(-1)|neighbour_genes:terminase DNA packag..,virus neck protein|
MFGYFYNSSFRRYITMMGDLFSNIQVNRQLSTGNKLIRVPITYASKEHFMMKLNKWTSINSQEDVAKVETILPRINLQMVDFVYNPTFKTNILNNSLLSKSTKDIVDQYNPSPIKMIFELSIFTRYEDDMFQIVEQIIPYFQPHFNTTMIEQYGQDIPFERDIKVVWMAAAMDEQIDGDNLSRRRLEWSLTFEVNGWMYPPVGAAEGLIKTTYLDFHANERDLQTAESVFESVDTEIKPRDVEVQDWNGEVEQTYTHDIPIPTPPTPPGPRKQ
>ID:YP_009593163.1 |[Escherichia coli O157 typing phage 6]||_Escherichia_coli_O157_typing_phage_6_.gbk|hypothetical protein|822|NC_041864(160570):106713-107534:1 ^GeneID:40068660^ Escherichia coli O157 typing phage 6, complete genome.|neighbours:ID:YP_009593162.1(1),ID:YP_009593164.1(1)|neighbour_genes:virus neck protein,terminase DNA packag..|
MFGYFYNSSFRRYITMMGDLFSNIQVNRQLSTGNKLIRVPITYASKEHFMMKLNKWTSINSQEDVAKVETILPRINLQMVDFVYNPTFKTNILNNSLLSKSTKDIVDQYNPSPIKMIFELSIFTRYEDDMFQIVEQIIPYFQPHFNTTMIEQYGQDIPFERDIKVVWMAAAMDEQIDGDNLSRRRLEWSLTFEVNGWMYPPVGAAEGLIKTTYLDFHANERDLQTAESVFESVDTEIKPRDVEVQDWNGEVEQTYTHDIPIPTPPTPPGPRKQ
>ID:YP_009225090.1 |[Escherichia phage APCEc01]||_Escherichia_phage_APCEc01_.gbk|tail sheath stabiliz..|822|NC_029091(168771):86936-87757:-1 ^GeneID:26796043^ Escherichia phage APCEc01, complete genome.|neighbours:ID:YP_009225089.1(-1),ID:YP_009225091.1(-1)|neighbour_genes:small terminase prot..,neck protein|
MFGYFYNSSFRRYITMMGDLFSNIQVNRQLSTGNKLIRVPITYASKEHFMMKLNKWTSINSQEDVAKVETILPRINLQMVDFVYNPTFKTNILNNSLLSKSTKDIVDQYNPSPIKMIFELSIFTRYEDDMFQIVEQIIPYFQPHFNTTMIEQYGQDIPFERDIKVVWMAAAMDEQIDGDNLSRRRLEWSLTFEVNGWMYPPVGAAEGLIKTTYLDFHANERDLQTAASVFESVDTEIKPRDVEAQDWNGEVEQTYTHDIPIPTPPTPPGPRKQ
> |[Tevenvirinae _Escherichia_phage_AnYang]||_Escherichia_phage_AnYang.gb|tail sheath stabiliz..|867|MK234886.1(169215):61972-62838:1 ^RAST2:fig|1198136.106.peg.124^ Tevenvirinae _Escherichia_phage_AnYang|neighbours:(1),(1)|neighbour_genes:Phage neck protein,Phage terminase, sma..|
MFGHWYNSSLRRYIVLMGDLFSHVQVARQREDTGLKFIKVPITYASKERFMANLGKWTAVQNIPNPNMSPKERAEQKAKVETVLPRMNLQMVDMLYNSQYKTALQNRTQIQFENGDPRKRVSQYSPTPVKMIFELGIYTRTQDDMFQIVEQIMPYFQPHFNTTITELYTNEIKFDRDIRIVFQSIAMDEQLEGDTTSRRRLEWSMMFEVNGWLYPPVKEMEGEIKTIYLDFFANSKELAPEGNFESVDSEVVPRGVEQTEWDGSSVQTYSQDIPVPVEPAPPAPRRNP
> |[Tevenvirinae Escherichia_phage_CF2]||_Escherichia_phage_CF2.gb|tail sheath stabiliz..|819|NC_041919.1(168188):64668-65486:-1 ^RAST2:fig|1198136.52.peg.92^ Tevenvirinae Escherichia_phage_CF2|neighbours:(-1),(-1)|neighbour_genes:Phage terminase, sma..,Phage neck protein|
MFGYFYNSSFRRYATLMGDLFSNIQIKRQLESGDKFIRVPITYASKEHFMMKLNKWTSINSQEDVAKVETILPRINLHLVDFSYNAPFKTNILNQNLLQKGATSVVSQYNPSPIKMIYELSIFTRYEDDMFQIVEQILPYFQPHFNTTMYEQFGNDIPFKRDIKIVLMSAAIDEAIDGDNLSRRRIEWSLTFEVNGWMYPPVDDAEGLIRTTYTDFHANTRDLPDGEGVFESVDSEVVPRDINPEDWDGTVKQTFTSNVNRPTPPEPPGPRT
>ID:QBO61172.1 |[Escherichia phage D5505]||_Escherichia_phage_D5505_.gbk|putative tail sheath..|819|MK327929(168049):93322-94140:1 ^^ Escherichia phage D5505, complete genome.|neighbours:ID:QBO61171.1(1),ID:QBO61173.1(1)|neighbour_genes:putative neck protei..,putative small termi..|
MFGYFYNSSFRRYATLMGDLFSNIQIKRQLESGDKFIRVPITYASKEHFMMKLNKWTSINSQEDVAKVETILPRINLHLVDFSYNAPFKTNILNQNLLQKGATSVVSQYNPSPIKMIYELSIFTRYEDDMFQIVEQILPYFQPHFNTTMYEQFGNDIPFKRDIKIVLMSAAIDEAIDGDNLSRRRIEWSLTFEVNGWMYPPVDDAEGLIRTTYTDFHANTRDLPDGEGVFESVDSEVVPRDINPEDWDGTVKQTFTSNVNRPTPPEPPGPRT
> |[Tevenvirinae Escherichia_phage_ECD7]||_Escherichia_phage_ECD7.gb|tail sheath stabiliz..|891|NC_041936.1(164706):86576-87466:1 ^RAST2:fig|1198136.56.peg.160^ Tevenvirinae Escherichia_phage_ECD7|neighbours:(1),(1)|neighbour_genes:Phage neck protein,Phage terminase, sma..|
MQGFTFRRFLINTHKQGGQMFGWHYNSSIRRYIVLLGNLFSGVQIKRVRSDGERFIKVPITYAKKEKFMMSLDKYNNISSEEDVAKVETILPRMCLSLIDMTYAQNFKTNIANKTVPKYTADGIRSITQYNPVPYKFTFELGIYTRNEDDMFQIIEQILPYFQPHFNCKIKELHGNDVWIDRDIQVTISSITPDEQVGEDKFSRRRLEWTIMFEFIGFIYPPATDVKGEIRTIYLDFHANSRELNPSGNFESVDHEVVKRDVEQEEWDGTIKESYSSDIPIPVAPTPPGPRIVREF
>ID:YP_009102634.1 |[Escherichia phage ECML-134]||_Escherichia_phage_ECML-134_.gbk|hypothetical protein|819|NC_025449(166783):92344-93162:1 ^GeneID:22111817^ Escherichia phage ECML-134, complete genome.|neighbours:ID:YP_009102633.1(1),ID:YP_009102635.1(1)|neighbour_genes:neck protein,terminase small subu..|
MFGYFYNSSFRRYATLMGDLFSNIQIKRQLESGDKFIRVPITYASKEHFMMKLNKWTSINSQEDVAKVETILPRINLHLVDFSYNAPFKTNILNQNLLQKGATSVVSQYNPSPIKMIYELSIFTRYEDDMFQIVEQILPYFQPHFNTTMYEQFGNDIPFKRDIKIVLMSAAIDESIDGDNLSRRRIEWSLTFEVNGWMYPPVDDAEGLIRTTYTDFHANTRDLPDGEGVFESVDNEVVPRDINPEDCDGTVKQTFTSNVNRPTPPEPPGPRT
> |[Tevenvirinae Escherichia_phage_EcWhh-1]||_Escherichia_phage_EcWhh-1.gb|tail sheath stabiliz..|867|MH791409.1(170524):156288-157154:1 ^RAST2:fig|1198136.71.peg.280^ Tevenvirinae Escherichia_phage_EcWhh-1|neighbours:(1),(1)|neighbour_genes:Phage neck protein,Phage terminase, sma..|
MFGHWYNSSLRRYIVLMGDLFSHVQVARQREDTGLKFIKVPITYASKERFMANLGKWTAVQNIPNPNMTPKERAEQKAKVETVLPRMNLQMVDMLYNSQYKTALQNRTQIQFENGDPRKRVSQYSPTPVKMIFELGIYTRTQDDMFQIVEQIMPYFQPHFNTTITELYTNEIKFDRDIRIVFQSIAMDEQLEGDTTSRRRLEWSMMFEVNGWLYPPVKEMEGEIKTIYLDFFANSKELAPEGNFESVDSEVVPRGVEEKEWDGKSIQTYSQDIPVPVEPEPPAPRRNP
> |[Tevenvirinae Escherichia_phage_HP3]||_Escherichia_phage_HP3.gb|Phage tail completio..|822|NC_041920.1(170254):107697-108518:1 ^RAST2:fig|1198136.53.peg.200^ Tevenvirinae Escherichia_phage_HP3|neighbours:(1),(1)|neighbour_genes:Phage neck protein,Phage terminase, sma..|
MFGYFYNSSFRRYITMMGDLFSNIQVNRQLSTGNKLIRVPITYASKEHFMMKLNKWTSINSQEDVAKVETILPRINLQMVDFVYNPTFKTNILNNSLLSKSTKDIVDQYNPSPIKMIFELSIFTRYEDDMFQIVEQIIPYFQPHFNTTMIEQYGQDIPFERDIKVVWMAAAMDEQIDGDNLSRRRLEWSLTFEVNGWMYPPVGAAEGLIKTTYLDFHANERDLQTAASVFESVDTEIKPRDVEAQDWNGEVEQTYTHDIPIPTPPTPPGPRKQ
> |[Tevenvirinae _Escherichia_phage_HY01]||_Escherichia_phage_HY01.gb|tail sheath stabiliz..|819|NC_027349.1(166977):92397-93215:1 ^RAST2:fig|1198136.95.peg.175^ Tevenvirinae _Escherichia_phage_HY01|neighbours:(1),(1)|neighbour_genes:Phage neck protein,Phage terminase, sma..|
MFGYFYNSSFRRYATLMGDLFSNIQIKRQLESGDKFIRVPITYASKEHFMMKLNKWTSINSQEDVAKVETILPRINLHLVDFSYNAPFKTNILNQNLLQKGATSVVSQYNPSPIKMIYELSIFTRYEDDMFQIVEQILPYFQPHFNTTMYEQFGNDIPFKRDIKIVLMSAAIDEAIDGDNLSRRRIEWSLTFEVNGWMYPPVDDAEGLIRTTYTDFHANTRDLPDGEGVFESVDSEVVPRDINPEDWDGTAKQTFTSNVNRPTPPEPPGPRT
>ID:YP_009284023.1 |[Escherichia phage HY03]||_Escherichia_phage_HY03.gbk|tail sheath stabiliz..|819|NC_031047(170770):24782-25600:1 ^GeneID:29078891^ Escherichia phage HY03, complete genome.|neighbours:ID:YP_009284022.1(1),ID:YP_009284024.1(1)|neighbour_genes:putative neck protei..,terminase DNA packag..|
MFGYFYNSSFRRYATLMGDLFSNIQIKRQLESGDKFIRVPITYASKEHFMMKLNKWTSINSQEDVAKVETILPRINLHLVDFSYNAPFKTNILNQNLLQKGATSVVSQYNPSPIKMIYELSIFTRYEDDMFQIVEQILPYFQPHFNTTMYEQFGNDIPFKRDIKIVLMSAAIDESIDGDNLSRRRIEWSLTFEVNGWMYPPVDDAEGLIRTTYTDFHANTRDLPDGEGVFESVDSEVVPRDINPEDWDGTVKQTFTSNVNRPTPPEPPGPRT
>ID:BBG28680.1 |[Escherichia phage KIT03]||_Escherichia_phage_KIT03_DNA_.gbk|tail sheath stabiliz..|819|AP018932(166848):92892-93710:1 ^^ Escherichia phage KIT03 DNA, complete sequence.|neighbours:ID:BBG28679.1(1),ID:BBG28681.1(1)|neighbour_genes:neck protein,terminase DNA packag..|
MFGYFYNSSFRRYATLMGDLFSNIQIKRQLESGDKFIRVPITYASKEHFMMKLNKWTSINSQEDVAKVETILPRINLHLVDFSYNAPFKTNILNQNLLQKGATSVVSQYNPSPIKMIYELSIFTRYEDDMFQIVEQILPYFQPHFNTTMYEQFGNDIPFKRDIKIVLMSAAIDEAIDGDNLSRRRIEWSLTFEVNGWMYPPVDDAEGLIRTTYTDFHANTRDLPDGEGVFESVDNEVVPRDIDPEDWDGTVKQTFTSNVNRPTPPEPPGPRT
>ID:YP_008060728.1 |[Escherichia phage Lw1]||_Escherichia_phage_Lw1_.gbk|tail sheath stabiliz..|822|NC_021344(176227):123175-123996:1 ^GeneID:16205191^ Escherichia phage Lw1, complete genome.|neighbours:ID:YP_008060727.1(1),ID:YP_008060729.1(1)|neighbour_genes:hypothetical protein,terminase DNA packag..|
MFGYWYNSSLRNYIVLMGQLFNHVQVKRVRGDQEKFIKVPITYASKEKFLASMNKLNYAYSQENVAKTETILPRMNLSLVDLQYNAIRKTSIAVNQKMTQLQSPRKTITQFNPVPYRLIFELGVYTRYEDDMFQIAEQILPYFQPHFNCKITELHKNEITVDRDIKISLQSVAPDTTFEGEASQRRHVEWSFMFELQGYLYPPVTDVKGEIRTVYTDFFANMNPLDKDNFESVDSQADPVDLPLQDYTGEEYIQTYSHDKPIPSGDEPPKPRE
> |[Tevenvirinae _Escherichia_phage_MX01]||_Escherichia_phage_MX01.gb|tail sheath stabiliz..|819|NC_031934.1(168929):94364-95182:1 ^RAST2:fig|1198136.96.peg.173^ Tevenvirinae _Escherichia_phage_MX01|neighbours:(1),(1)|neighbour_genes:Phage neck protein,Phage terminase, sma..|
MGDLFSHVQVARQREDTGLKFIKVPITYASKERFMANLGKWTAVQNIPNPNMSPKERAEQKAKVETVLPRMNLQMVDMLYNSQYKTALQNRTQIQFENGDPRKRVSQYSPTPVKMIFELGIYTRTQDDMFQIVEQIMPYFQPHFNTTITELYTNEIKFDRDIRIVFQSIAMDEQLEGDTTSRRRLEWSMMFEVNGWLYPPVKEMEGEIKTIYLDFFANSKELAPEGNFESVDSEVVPRGVEQTEWDGSSVQTYSQDIPVPVEPAPPAPRRNP
>ID:AYR04082.1 |[Escherichia phage OLB35]||_Escherichia_phage_OLB35_.gbk|tail sheath stabiliz..|822|MH992122(169140):97580-98401:1 ^^ UNVERIFIED: Escherichia phage OLB35, complete genome.|neighbours:ID:AYR04081.1(1),ID:AYR04083.1(1)|neighbour_genes:neck protein,small terminase prot..|
MFGYFYNSSFRRYITMMGDLFSNIQVNRQLTTGNKLIRVPITYASKEHFMMKLNKWTSINSQEDVAKVETILPRINLQMVDFVYNPTFKTNILNNSLLSKSTKDIVDQYNPSPIKMIFELSIFTRYEDDMFQIVEQIIPYFQPHFNTTMIEQYGQDIPFERDIKVVWMAAAMDEQIDGDNLSRRRLEWSLTFEVNGWMYPPVGAAEGLIKTTYLDFHANERDLQTAASVFESVDTEIKPRDVEAQDWNGEVEQTYTHDIPIPTPPTPPGPRKQ
> |[Tevenvirinae _Escherichia_phage_PE37]||_Escherichia_phage_PE37.gb|tail sheath stabiliz..|819|KU925172.1(166423):70697-71515:-1 ^RAST2:fig|1198136.98.peg.105^ Tevenvirinae _Escherichia_phage_PE37|neighbours:(-1),(-1)|neighbour_genes:Phage terminase, sma..,Phage neck protein|
MFGYFYNSSFRRYATLMGDLFSNIQIKRQLESGDKFIRVPITYASKEHFMMKLNKWTSINSQEDVAKVETILPRINLHLVDFSYNAPFKTNILNQNLLQKGATSVVSQYNPSPIKMIYELSIFTRYEDDMFQIVEQILPYFQPHFNTTMYEQFGNDIPFKRDIKIVLMSAAIDEAIDGDNLSRRRIEWSLTFEVNGWMYPPVDDAEGLIRTTYTDFHANTRDLPDGEGVFESVDSEVVPRDINPEDWDGTVKQTFTSNVNRPTPPEPPGPRT
>ID:BBC14499.1 |[Escherichia phage PP01]||_Escherichia_phage_PP01.gbk|15|819|LC348379(167812):92976-93794:1 ^^ Escherichia phage PP01 DNA, complete sequence.|neighbours:ID:BBC14498.1(1),ID:BBC14500.1(1)|neighbour_genes:14,16|
MFGYFYNSSFRRYATLMGDLFSNIQIKRQLESGDKFIRVPITYASKEHFMMKLNKWTSINSQEDVAKVETILPRINLHLVDFSYNAPFKTNILNQNLLQKGATSVVSQYNPSPIKMIYELSIFTRYEDDMFQIVEQILPYFQPHFNTTMYEQFGNDIPFKRDIKIVLMSAAIDEAIDGDNLSRRRIEWSLTFEVNGWMYPPVDDAEGLIRTTYTDFHANTRDLPDGEGVFESVDSEVVPRDIDPEDWDETVKQTFTSNVNRPTPPEPPGPRT
> |[Tevenvirinae _Escherichia_phage_SF]||_Escherichia_phage_SF.gb|Phage tail completio..|822|MH359124.1(168695):23378-24199:-1 ^RAST2:fig|1198136.100.peg.30^ Tevenvirinae _Escherichia_phage_SF|neighbours:(-1),(-1)|neighbour_genes:Phage terminase, sma..,Phage neck protein|
MFGYFYNSSFRRYITMMGDLFSNIQVNRQLSTGNKLIRVPITYASKEHFMMKLNKWTSINSQEDVAKVETILPRINLQMVDFVYNPTFKTNILNNSLLSKSTKDIVDQYNPSPIKMIFELSIFTRYEDDMFQIVEQIIPYFQPHFNTTMIEQYGQDIPFERDIKVVWMAAAMDEQIDGDNLSRRRLEWSLTFEVNGWMYPPVGAAEGLIKTTYLDFHANERDLQTAASVFESVDTEIKPRDVEAQDWNGEVEQTYTHDIPIPTPPTPPGPRKQ
>ID:YP_009608500.1 |[Escherichia phage ST0]||_Escherichia_phage_ST0.gbk|tail sheath stabiliz..|825|NC_041990(170496):132582-133406:-1 ^GeneID:40084522^ Escherichia phage ST0, complete genome.|neighbours:ID:YP_009608499.1(-1),ID:YP_009608501.1(-1)|neighbour_genes:terminase small subu..,head completion, nec..|
MMFGYFYNSSFRRYITMMGDLFSNIQVNRQLSTGNKLIRVPITYASKEHFMMKLNKWTSINSQEDVAKVETILPRINLQMVDFVYNPTFKTNILNNSLLSKSTKDIVDQYNPSPIKMIFELSIFTRYEDDMFQIVEQIIPYFQPHFNTTMIEQYGQDIPFERDIKVVWMAASMDEQIDGDNLSRRRLEWSLTFEVNGWMYPPVGAAEGLIKTTYLDFHANERDLQTAASVFESVDTEIKPRDVEAQDWNGEVEQTYTHDIPIPTPPTPPGPRKQ
>ID:BBC14780.1 |[Escherichia phage T2]||_Escherichia_phage_T2.gbk|15|819|LC348380(163825):91366-92184:1 ^^ Escherichia phage T2 DNA, complete sequence.|neighbours:ID:BBC14779.1(1),ID:BBC14781.1(1)|neighbour_genes:14,16|
MFGYFYNSSFRRYATLMGDLFSNIQIKRQLESGDKFIRVPITYASKEHFMMKLNKWTSINSQEDVAKVETILPRINLHLVDFSYNAPFKTNILNQNLLQKGATSVVSQYNPSPIKMIYELSIFTRYEDDMFQIVEQILPYFQPHFNTTMYEQFGNDIPFKRDIKIVLMSAAIDEAIDGDNLSRRRIEWSLTFEVNGWMYPPVDDAEGLIRTTYTDFHANTRDLPDGEGVFESVDSEVVPRDINPEDWDGTVKQTFTSNVNRPTPPEPPGPRT
>ID:YP_009281498.1 |[Escherichia phage UFV-AREG1]||_Escherichia_phage_UFV-AREG1_.gbk|tail completion prot..|819|NC_031030(170788):92349-93167:1 ^GeneID:29063691^ Escherichia phage UFV-AREG1, complete genome.|neighbours:ID:YP_009281497.1(1),ID:YP_009281499.1(1)|neighbour_genes:neck protein,terminase small subu..|
MFGYFYNSSFRRYATLMGDLFSNIQIKRQLESGDKFIRVPITYASKEHFMMKLNKWTSINSQEDVAKVETILPRINLHLVDFSYNAPFKTNILNQNLLQKGATSVVSQYNPSPIKMIYELSIFTRYEDDMFQIVEQILPYFQPHFNTTMYEQFGNDIPFKRDIKIVLMSAAIDESIDGDNLSRRRIEWSLTFEVNGWMYPPVDDAEGLIRTTYTDFHANTRDLPDGEGVFESVDSEVVPRDIDPEDWDGTVKQTFTSNVNRPTPPEPPGPRT
>ID:YP_009323366.1 |[Escherichia phage WG01]||_Escherichia_phage_WG01_.gbk|tail sheath stabiliz..|867|NC_031928(169936):93912-94778:1 ^GeneID:30308492^ Escherichia phage WG01, complete genome.|neighbours:ID:YP_009323365.1(1),ID:YP_009323367.1(1)|neighbour_genes:neck protein,terminase DNA packag..|
MFGHWYNSSLRRYIVLMGDLFSHVQVARQREDTGLKFIKVPITYASKERFMANLGKWTAVQNIPNPNMTAKERAEQKAKVETVLPRMNLQMVDMLYNSQYKTALQNRTQIQFENGDPRKRVSQYSPTPVKMIFELGIYTRTQDDMFQIVEQIMPYFQPHFNTTITELYTNEIKFDRDIRIVFQSIAMDEQLEGDTTSRRRLEWSMMFEVNGWLYPPVKEMEGEIKTIYLDFFANSKELAPEGNFESVDSEVVPRGVEEKEWDGKSIQTYSQDIPVPVEPAPPAPRRNP
>ID:YP_009030771.1 |[Escherichia phage vB_EcoM_112]||_Escherichia_phage_e112_.gbk|tail sheath stabiliz..|819|NC_024125(168470):94585-95403:1 ^GeneID:19485314^ Escherichia phage e11/2, complete genome.|neighbours:ID:YP_009030770.1(1),ID:YP_009030772.1(1)|neighbour_genes:neck protein,terminase DNA packag..|
MFGYFYNSSFRRYATLMGDLFSNIQIKRQLESGDKFIRVPITYASKEHFMMKLNKWTSINSQEDVAKVETILPRINLHLVDFSYNAPFKTNILNQNLLQKGATSVVSQYNPSPIKMIYELSIFTRYEDDMFQIVEQILPYFQPHFNTTMYEQFGNDIPFKRDIKIVLMSAAIDEAIDGDNLSRRRIEWSLTFEVNGWMYPPVDDAEGLIRTTYTDFHANTRDLPDGEGVFESVDSEVVPRDIDPEDWDGTVKQTFTSNVNRPTPPEPPGPRT
>ID:AYN56250.1 |[Escherichia phage p000v]||_Escherichia_phage_p000v_.gbk|tail completion prot..|822|MK047717(167803):51913-52734:-1 ^^ Escherichia phage p000v, complete genome.|neighbours:ID:AYN56249.1(-1),ID:AYN56251.1(-1)|neighbour_genes:terminase small subu..,neck protein|
MFGYFYNSSFRRYITMMGDLFSNIQVNRQLSTGNKLIRVPITYASKEHFMMKLNKWTSINSQEDVAKVETILPRINLQMVDFVYNPTFKTNILNNSLLSKSTKDIVDQYNPSPIKMIFELSIFTRYEDDMFQIVEQIIPYFQPHFNTTMIEQYGQDIPFERDIKVVWMAAAMDEQIDGDNLSRRRLEWSLTFEVNGWMYPPVGAAEGLIKTTYLDFHANERDLQTAASVFESVDTEIKPRDVEAQDWNGEVEQTYTHDIPIPTPPTPPGPRKQ
> |[Tevenvirinae _Escherichia_phage_p000y]||_Escherichia_phage_p000y.gb|Phage tail completio..|822|MK047718.1(169872):164100-164921:-1 ^RAST2:fig|1198136.97.peg.278^ Tevenvirinae _Escherichia_phage_p000y|neighbours:(-1),(-1)|neighbour_genes:Phage terminase, sma..,Phage neck protein|
MFGYFYNSSFRRYITMMGDLFSNIQVNRQLSTGNKLIRVPITYASKEHFMMKLNKWTSINSQEDVAKVETILPRINLQMVDFVYNPTFKTNILNNSLLSKSTKDIVDQYNPSPIKMIFELSIFTRYEDDMFQIVEQIIPYFQPHFNTTMIEQYGQDIPFERDIKVVWMAAAMDEQIDGDNLSRRRLEWSLTFEVNGWMYPPVGAAEGLIKTTYLDFHANERDLQTAASVFESVDTEIKPRDVEAQDWNGEVEQTYTHDIPIPTPPTPPGPRKQ
> |[Tevenvirinae _Escherichia_phage_slur02]||_Escherichia_phage_slur02.gb|tail sheath stabiliz..|819|NC_028927.1(167298):162871-163689:1 ^RAST2:fig|1198136.99.peg.282^ Tevenvirinae _Escherichia_phage_slur02|neighbours:(1),(1)|neighbour_genes:Phage neck protein,Phage terminase, sma..|
MFGYFYNSSFRRYATLMGDLFSNIQIKRQLESGDKFIRVPITYASKEHFMMKLNKWTSINSQEDVAKVETILPRINLHLVDFSYNAPFKTNILNQNLLQKGATSVVSQYNPSPIKMIYELSIFTRYEDDMFQIVEQILPYFQPHFNTTMYEQFGNDIPFKRDIKIVLMSAAIDEAIDGDNLSRRRIEWSLTFEVNGWMYPPVDDAEGLIRTTYTDFHANTRDLPDGEGVFESVDSEVVPRDIDPEDWDGTVKQTFTSNVNRPTPPEPPGPRT
>ID:YP_009625086.1 |[Escherichia phage slur03]||_Escherichia_phage_slur03_.gbk|tail sheath stabiliz..|819|NC_042129(167467):75672-76490:-1 ^GeneID:40101968,InterPro:IPR031997,UniProtKB/TrEMBL:A0A0M7QBW3^ Escherichia phage slur03, complete genome.|neighbours:ID:YP_009625085.1(-1),ID:YP_009625087.1(-1)|neighbour_genes:terminase DNA packag..,phage neck protein [..|
MFGYFYNSSFRRYATLMGDLFSNIQIKRQLESGDKFIRVPITYASKEHFMMKLNKWTSINSQEDVAKVETILPRINLHLVDFSYNAPFKTNILNQNLLQKGATSVVSQYNPSPIKMIYELSIFTRYEDDMFQIVEQILPYFQPHFNTTMYEQFGNDIPFKRDIKIVLMSAAIDEAIDGDNLSRRRIEWSLTFEVNGWMYPPVDDAEGLIRTTYTDFHANTRDLPDGEGVFESVDSEVVPRDIDPEDWDGTVKQTFTSNVNRPTPPEPPGPRT
>ID:YP_009625380.1 |[Escherichia phage slur04]||_Escherichia_phage_slur04_.gbk|hypothetical protein|819|NC_042130(167298):77384-78202:1 ^GeneID:40102281,InterPro:IPR031997,UniProtKB/TrEMBL:A0A0M7QDL5^ Escherichia phage slur04, complete genome.|neighbours:ID:YP_009625379.1(1),ID:YP_009625381.1(1)|neighbour_genes:Virus neck protein,Terminase DNA packag..|
MFGYFYNSSFRRYATLMGDLFSNIQIKRQLESGDKFIRVPITYASKEHFMMKLNKWTSINSQEDVAKVETILPRINLHLVDFSYNAPFKTNILNQNLLQKGATSVVSQYNPSPIKMIYELSIFTRYEDDMFQIVEQILPYFQPHFNTTMYEQFGNDIPFKRDIKIVLMSAAIDEAIDGDNLSRRRIEWSLTFEVNGWMYPPVDDAEGLIRTTYTDFHANTRDLPDGEGVFESVDSEVVPRDIDPEDWDGTVKQTFTSNVNRPTPPEPPGPRT
> |[Tevenvirinae _Escherichia_phage_slur07]||_Escherichia_phage_slur07.gb|tail sheath stabiliz..|819|NC_028780.1(167124):69337-70155:-1 ^RAST2:fig|1198136.89.peg.98^ Tevenvirinae _Escherichia_phage_slur07|neighbours:(-1),(-1)|neighbour_genes:Phage terminase, sma..,Phage neck protein|
MFGYFYNSSFRRYATLMGDLFSNIQIKRQLESGDKFIRVPITYASKEHFMMKLNKWTSINSQEDVAKVETILPRINLHLVDFSYNAPFKTNILNQNLLQKGATSVVSQYNPSPIKMIYELSIFTRYEDDMFQIVEQILPYFQPHFNTTMYEQFGNDIPFKRDIKIVLMSAAIDEAIDGDNLSRRRIEWSLTFEVNGWMYPPVDDAEGLIRTTYTDFHANTRDLPDGEGVFESVDSEVVPRDIDPEDWDGTVKQTFTSNVNRPTPPEPPGPRT
>ID:CUL02630.1 |[Escherichia phage slur08]||_Escherichia_phage_slur08_.gbk|hypothetical protein|819|LN881733(167467):72919-73737:-1 ^InterPro:IPR031997,UniProtKB/TrEMBL:A0A0M7QB91^ Escherichia phage slur08, complete genome.|neighbours:ID:CUL02629.1(-1),ID:CUL02631.1(-1)|neighbour_genes:Terminase DNA packag..,Virus neck protein|
MFGYFYNSSFRRYATLMGDLFSNIQIKRQLESGDKFIRVPITYASKEHFMMKLNKWTSINSQEDVAKVETILPRINLHLVDFSYNAPFKTNILNQNLLQKGATSVVSQYNPSPIKMIYELSIFTRYEDDMFQIVEQILPYFQPHFNTTMYEQFGNDIPFKRDIKIVLMSAAIDEAIDGDNLSRRRIEWSLTFEVNGWMYPPVDDAEGLIRTTYTDFHANTRDLPDGEGVFESVDSEVVPRDIDPEDWDGTVKQTFTSNVNRPTPPEPPGPRT
>ID:CUL02934.1 |[Escherichia phage slur11]||_Escherichia_phage_slur11_.gbk|hypothetical protein|819|LN881734(167298):80930-81748:1 ^InterPro:IPR031997,UniProtKB/TrEMBL:A0A0M7QC71^ Escherichia phage slur11, complete genome.|neighbours:ID:CUL02933.1(1),ID:CUL02935.1(1)|neighbour_genes:Virus neck protein,Terminase DNA packag..|
MFGYFYNSSFRRYATLMGDLFSNIQIKRQLESGDKFIRVPITYASKEHFMMKLNKWTSINSQEDVAKVETILPRINLHLVDFSYNAPFKTNILNQNLLQKGATSVVSQYNPSPIKMIYELSIFTRYEDDMFQIVEQILPYFQPHFNTTMYEQFGNDIPFKRDIKIVLMSAAIDEAIDGDNLSRRRIEWSLTFEVNGWMYPPVDDAEGLIRTTYTDFHANTRDLPDGEGVFESVDSEVVPRDIDPEDWDGTVKQTFTSNVNRPTPPEPPGPRT
>ID:CUL03720.1 |[Escherichia phage slur13]||_Escherichia_phage_slur13_.gbk|hypothetical protein|819|LN881737(167299):102752-103570:1 ^InterPro:IPR031997,UniProtKB/TrEMBL:A0A0M7QE38^ Escherichia phage slur13, complete genome.|neighbours:ID:CUL03719.1(1),ID:CUL03721.1(1)|neighbour_genes:Virus neck protein,Terminase DNA packag..|
MFGYFYNSSFRRYATLMGDLFSNIQIKRQLESGDKFIRVPITYASKEHFMMKLNKWTSINSQEDVAKVETILPRINLHLVDFSYNAPFKTNILNQNLLQKGATSVVSQYNPSPIKMIYELSIFTRYEDDMFQIVEQILPYFQPHFNTTMYEQFGNDIPFKRDIKIVLMSAAIDEAIDGDNLSRRRIEWSLTFEVNGWMYPPVDDAEGLIRTTYTDFHANTRDLPDGEGVFESVDSEVVPRDIDPEDWDGTVKQTFTSNVNRPTPPEPPGPRT
>ID:YP_009180664.1 |[Escherichia phage slur14]||_Escherichia_phage_slur14_.gbk|hypothetical protein|819|NC_028448(167467):35850-36668:1 ^GeneID:26227839,InterPro:IPR031997,UniProtKB/TrEMBL:A0A0M7QD16^ Escherichia phage slur14, complete genome.|neighbours:ID:YP_009180663.1(1),ID:YP_009180665.1(1)|neighbour_genes:Virus neck protein,Terminase DNA packag..|
MFGYFYNSSFRRYATLMGDLFSNIQIKRQLESGDKFIRVPITYASKEHFMMKLNKWTSINSQEDVAKVETILPRINLHLVDFSYNAPFKTNILNQNLLQKGATSVVSQYNPSPIKMIYELSIFTRYEDDMFQIVEQILPYFQPHFNTTMYEQFGNDIPFKRDIKIVLMSAAIDEAIDGDNLSRRRIEWSLTFEVNGWMYPPVDDAEGLIRTTYTDFHANTRDLPDGEGVFESVDSEVVPRDIDPEDWDGTVKQTFTSNVNRPTPPEPPGPRT
>ID:AVH85992.1 |[Escherichia phage vB_EcoM-G28]||_Escherichia_phage_vB_EcoM-G28.gbk|putative tail sheath..|819|MG867727(170121):94037-94855:1 ^^ Escherichia phage vB_EcoM-G28, complete genome.|neighbours:ID:AVH85991.1(1),ID:AVH85993.1(1)|neighbour_genes:putative neck protei..,putative small termi..|
MFGYFYNSSFRRYATLMGDLFSNIQIKRQLESGDKFIRVPITYASKEHFMMKLNKWTSINSQEDVAKVETILPRINLHLVDFSYNAPFKTNILNQNLLQKGATSVVSQYNPSPIKMIYELSIFTRYEDDMFQIVEQILPYFQPHFNTTMYEQFGNDIPFKRDIKIVLMSAAIDEAIDGDNLSRRRIEWSLTFEVNGWMYPPVDDAEGLIRTTYTDFHANTRDLPDGEGVFESVDSEVVPRDIDPEDWDGTVKQTFTSNVNRPTPPEPPGPRT
>ID:QDF15188.1 |[Escherichia phage vB_EcoM-Sa45lw]||_Escherichia_phage_vB_EcoM-Sa45lw_.gbk|tail sheath stabiliz..|819|MK977694(167353):92983-93801:1 ^^ Escherichia phage vB_EcoM-Sa45lw, complete genome.|neighbours:ID:QDF15187.1(1),ID:QDF15189.1(1)|neighbour_genes:neck protein,terminase DNA packag..|
MFGYFYNSSFRRYATLMGDLFSNIQIKRQLESGDKFIRVPITYASKEHFMMKLNKWTSINSQEDVAKVETILPRINLHLVDFSYNAPFKTNILNQNLLQKGATSVVSQYNPSPIKMIYELSIFTRYEDDMFQIVEQILPYFQPHFNTTMYEQFGNDIPFKRDIKIVLMSAAIDEAIDGDNLSRRRIEWSLTFEVNGWMYPPVDDAEGLIRTTYTDFHANTRDLPDGEGVFESVDNEVVPRDIDPEDWDGTVKQTFTNNVNRPTPPEPPGPRT
>ID:YP_009290431.1 |[Escherichia phage vB_EcoM-UFV13]||_Escherichia_phage_vB_EcoM-UFV13_.gbk|tail sheath stabiliz..|819|NC_031103(165772):92908-93726:1 ^GeneID:29081227^ Escherichia phage vB_EcoM-UFV13, complete genome.|neighbours:ID:YP_009290430.1(1),ID:YP_009290432.1(1)|neighbour_genes:head completion, nec..,terminase small subu..|
MFGYFYNSSFRRYATLMGDLFSNIQIKRQLESGDKFIRVPITYASKEHFMMKLNKWTSINSQEDVAKVETILPRINLHLVDFSYNAPFKTNILNQNLLQKGATSVVSQYNPSPIKMIYELSIFTRYEDDMFQIVEQILPYFQPHFNTTMYEQFGNDIPFKRDIKIVLMSAAIDEAIDGDNLSRRRIEWSLTFEVNGWMYPPVDDAEGLIRTTYTDFHANTRDLPDGEGVFESVDSEVVPRDIDPEDWDGTVKQTFTSNVNRPTPPEPPGPRT
>ID:AUV61025.1 |[Escherichia phage vB_EcoM-fFiEco06]||_Escherichia_phage_vB_EcoM-fFiEco06_.gbk|proximal tail sheath..|819|MG781190(167076):92087-92905:1 ^^ Escherichia phage vB_EcoM-fFiEco06, complete genome.|neighbours:ID:AUV61024.1(1),ID:AUV61026.1(1)|neighbour_genes:neck protein,small terminase prot..|
MFGYFYNSSFRRYATLMGDLFSNIQIKRQLESGDKFIRVPITYASKEHFMMKLNKWTSINSQEDVAKVETILPRINLHLVDFSYNAPFKTNILNQNLLQKGATSVVSQYNPSPIKMIYELSIFTRYEDDMFQIVEQILPYFQPHFNTTMYEQFGNDIPFKRDIKIVLMSAAIDESIDGDNLSRRRIEWSLTFEVNGWMYPPVDDAEGLIRTTYTDFHANTRDLPDGEGVFESVDSEVVPRDINPEDWDGTVKQTFTSNVNRPTPPEPPGPRT
>ID:AUV61298.1 |[Escherichia phage vB_EcoM-fHoEco02]||_Escherichia_phage_vB_EcoM-fHoEco02_.gbk|proximal tail sheath..|819|MG781191(167064):92077-92895:1 ^^ Escherichia phage vB_EcoM-fHoEco02, complete genome.|neighbours:ID:AUV61297.1(1),ID:AUV61299.1(1)|neighbour_genes:neck protein,small terminase prot..|
MFGYFYNSSFRRYATLMGDLFSNIQIKRQLESGDKFIRVPITYASKEHFMMKLNKWTSINSQEDVAKVETILPRINLHLVDFSYNAPFKTNILNQNLLQKGATSVVSQYNPSPIKMIYELSIFTRYEDDMFQIVEQILPYFQPHFNTTMYEQFGNDIPFKRDIKIVLMSAAIDESIDGDNLSRRRIEWSLTFEVNGWMYPPVDDAEGLIRTTYTDFHANTRDLPDGEGVFESVDSEVVPRDINPEDWDGTVKQTFTSNVNRPTPPEPPGPRT
>ID:AYP69775.1 |[Escherichia phage vB_EcoM_DalCa]||_Escherichia_phage_vB_EcoM_DalCa_.gbk|tail sheath stabiliz..|819|MH992510(166040):92194-93012:1 ^^ Escherichia phage vB_EcoM_DalCa, complete genome.|neighbours:ID:AYP69778.1(1),ID:AYP69818.1(1)|neighbour_genes:hypothetical protein,terminase small subu..|
MFGYFYNSSFRRYATLMGDLFSNIQIKRQLESGDKFIRVPITYASKEHFMMKLNKWTSINSQEDVAKVETILPRINLHLVDFSYNAPFKTNILNQNLLQKGATSVVSQYNPSPIKMIYELSIFTRYEDDMFQIVEQILPYFQPHFNTTMYEQFGNDIPFKRDIKIVLMSAAIDEAIDGDNLSRRRIEWSLTFEVNGWMYPPVDDAEGLIRTTYTDFHANTRDLPDGEGVFESVDSEVVPRDINPEDWDGTVKQTFTSNVNRPTPPEPPGPRT
>ID:QBO63679.1 |[Escherichia phage vB_EcoM_G10400]||_Escherichia_phage_vB_EcoM_G10400.gbk|putative tail sheath..|819|MK327937(170182):93119-93937:1 ^^ Escherichia phage vB_EcoM_G10400, complete genome.|neighbours:ID:QBO63678.1(1),ID:QBO63680.1(1)|neighbour_genes:putative neck protei..,small terminase prot..|
MFGYFYNSSFRRYATLMGDLFSNIQIKRQLESGDKFIRVPITYASKEHFMMKLNKWTSINSQEDVAKVETILPRINLHLVDFSYNAPFKTNILNQNLLQKGTTSVVSQYNPSPIKMIYELSIFTRYEDDMFQIVEQILPYFQPHFNTTMYEQFGNDIPFKRDIKIVLMSAAIDEAIDGDNLSRRRIEWSLTFEVNGWMYPPVDDAEGLIRTTYTDFHANTRDLPDGEGVFESVDSEVVPRDINPEDWDGTVKQTFTSNVNRPTPPEPPGPRT
>ID:QBO62305.1 |[Escherichia phage vB_EcoM_G2248]||_Escherichia_phage_vB_EcoM_G2248.gbk|putative tail sheath..|834|MK327932(170678):86372-87205:1 ^^ Escherichia phage vB_EcoM_G2248, complete genome.|neighbours:ID:QBO62304.1(1),ID:QBO62306.1(1)|neighbour_genes:putative neck protei..,putative small termi..|
MFGWHYNSSIRRYIVLLGNLFSGVQIKRVRSDGERFIKVPITYAKKEKFMMTLDKYNNISSEEDVAKVETILPRMCLSLIDMTYAQNFKTNIANKTVPKYTADGIRSVTQYNPVPYKFTFELGIYTRNEDDMFQIIEQILPYFQPHFNCKIKELHGNDVWIDRDIQVTISSITPDEQVGEDKFSRRRLEWTIMFEFIGFIYPPATDVKGEIRTIYLDFHANSRELNPSGNFESVDHEVVKRDVEQEEWDGTIKESYSSDIPIPVAPTPPGPRIVREF
> |[Tevenvirinae Escherichia_phage_vB_EcoM_G2285]||_Escherichia_phage_vB_EcoM_G2285.gb|Phage tail completio..|822|MK327933.1(166675):95850-96671:1 ^RAST2:fig|1198136.60.peg.174^ Tevenvirinae Escherichia_phage_vB_EcoM_G2285|neighbours:(1),(1)|neighbour_genes:Phage neck protein,Phage terminase, sma..|
MFGYFYNSSFRRYITMMGDLFSNIQVNRQLSTGNKLIRVPITYASKEHFMMKLNKWTSINSQEDVAKVETILPRINLQMVDFVYNPTFKTNILNNSLLSKSTKDIVDQYNPSPIKMIFELSIFTRYEDDMFQIVEQIIPYFQPHFNTTMIEQYGQDIPFERDIKVVWMAAAMDEQIDGDNLSRRRLEWSLTFEVNGWMYPPVGAAEGLIKTTYLDFHANERDLQSAASVFESVDTEIKPRDVEAQDWNGEVEQTYTHDIPIPTPPTPPGPRKQ
> |[Tevenvirinae _Escherichia_phage_vB_EcoM_G2469]||_Escherichia_phage_vB_EcoM_G2469.gb|Phage tail completio..|822|MK327934.1(170452):98038-98859:1 ^RAST2:fig|1198136.90.peg.176^ Tevenvirinae _Escherichia_phage_vB_EcoM_G2469|neighbours:(1),(1)|neighbour_genes:Phage neck protein,Phage terminase, sma..|
MFGYFYNSSFRRYITMMGDLFSNIQVNRQLSTGNKLIRVPITYASKEHFMMKLNKWTSINSQEDVAKVETILPRINLQMVDFVYNPTFKTNILNNSLLSKSTKDIVDQYNPSPIKMIFELSIFTRYEDDMFQIVEQIIPYFQPHFNTTMIEQYGQDIPFERDIKVVWMAAAMDEQIDGDNLSRRRLEWSLTFEVNGWMYPPVGAAEGLIKTTYLDFHANERDLQTAASVFESVDTEIKPRDVEAQDWNGEVEQTYTHDIPIPTPPTPPGPRKQ
> |[Tevenvirinae Escherichia_phage_vB_EcoM_G2494]||_Escherichia_phage_vB_EcoM_G2494.gb|Phage tail completio..|390|MK327935.1(168327):85508-85897:1 ^RAST2:fig|1198136.61.peg.157^ Tevenvirinae Escherichia_phage_vB_EcoM_G2494|neighbours:(1),(1)|neighbour_genes:Phage-associated hom..,Phage tail completio..|
MFSHFYNSSIRRYIVLLGNLFSGVQIKRVRSDGERFIKVPITYAKKEKFMMSLDKYNNISSEEDVAKVETILPRMCLSLIDMTYAQNFKTNIANKTVPKYTADGIRSVTQYNPVPYKFTFELGIYTRTI
> |[Tevenvirinae Escherichia_phage_vB_EcoM_G2494]||_Escherichia_phage_vB_EcoM_G2494.gb|Phage tail completio..|441|MK327935.1(168327):85956-86396:1 ^RAST2:fig|1198136.61.peg.158^ Tevenvirinae Escherichia_phage_vB_EcoM_G2494|neighbours:(1),(1)|neighbour_genes:Phage tail completio..,Phage terminase, sma..|
MFQIIEQILPYFQPHFNCKIKELHGNDVWIDRDIQVTISSITPDEQVGEDKFSRRRLEWTIMFEFIGFIYPPATDVKGEIRTIYLDFHANSRELNPSGNFESVDHEVVKRDVEQEDWDGTIKESYSSDIPIPVAPTPPGPRIVREF
>ID:QBO65570.1 |[Escherichia phage vB_EcoM_G2540-3]||_Escherichia_phage_vB_EcoM_G2540-3_.gbk|putative tail sheath..|819|MK327944(168654):92172-92990:1 ^^ Escherichia phage vB_EcoM_G2540-3, complete genome.|neighbours:ID:QBO65569.1(1),ID:QBO65571.1(1)|neighbour_genes:putative neck protei..,small terminase prot..|
MFGYFYNSSFRRYATLMGDLFSNIQIKRQLESGDKFIRVPITYASKEHFMMKLNKWTSINSQEDVAKVETILPRINLHLVDFSYNAPFKTNILNQNLLQKGTTSVVSQYNPSPIKMIYELSIFTRYEDDMFQIVEQILPYFQPHFNTTMYEQFGNDIPFKRDIKIVLMSAAIDEAIDGDNLSRRRIEWSLTFEVNGWMYPPVDDAEGLIRTTYTDFHANTRDLPDGEGVFESVDSEVVPRDINPEDWDGTVKQTFTSNVNRPTPPEPPGPRT
> |[Tevenvirinae _Escherichia_phage_vB_EcoM_G2540]||_Escherichia_phage_vB_EcoM_G2540.gb|tail sheath stabiliz..|819|MK327936.1(168886):93182-94000:1 ^RAST2:fig|1198136.92.peg.178^ Tevenvirinae _Escherichia_phage_vB_EcoM_G2540|neighbours:(1),(1)|neighbour_genes:Phage neck protein,Phage terminase, sma..|
MFGYFYNSSFRRYATLMGDLFSNIQIKRQLESGDKFIRVPITYASKEHFMMKLNKWTSINSQEDVAKVETILPRINLHLVDFSYNAPFKTNILNQNLLQKGATSVVSQYNPSPIKMIYELSIFTRYEDDMFQIVEQILPYFQPHFNTTMYEQFGNDIPFKRDIKIVLMSAAIDEAIDGDNLSRRRIEWSLTFEVNGWMYPPVDDAEGLIRTTYTDFHANTRDLPDGEGVFESVDNEVVPRDIDPEDWDGTVKQTFTSNVNRPTPPEPPGPRT
>ID:QBO64486.1 |[Escherichia phage vB_EcoM_G29]||_Escherichia_phage_vB_EcoM_G29_.gbk|putative tail sheath..|819|MK327940(168241):94198-95016:1 ^^ Escherichia phage vB_EcoM_G29, complete genome.|neighbours:ID:QBO64485.1(1),ID:QBO64487.1(1)|neighbour_genes:putative neck protei..,small terminase prot..|
MFGYFYNSSFRRYATLMGDLFSNIQIKRQLESGDKFIRVPITYASKEHFMMKLNKWTSINSQEDVAKVETILPRINLHLVDFSYNAPFKTNILNQNLLQKGTTSVVSQYNPSPIKMIYELSIFTRYEDDMFQIVEQILPYFQPHFNTTMYEQFGNDIPFKRDIKIVLMSAAIDEAIDGDNLSRRRIEWSLTFEVNGWMYPPVDDAEGLIRTTYTDFHANTRDLPDGEGVFESVDSEVVPRDINPEDWDGTVKQTFTSNVNRPTPPEPPGPRT
> |[Tevenvirinae _Escherichia_phage_vB_EcoM_G37-3]||_Escherichia_phage_vB_EcoM_G37-3.gb|tail sheath stabiliz..|834|MK327941.1(167832):86412-87245:1 ^RAST2:fig|1198136.91.peg.159^ Tevenvirinae _Escherichia_phage_vB_EcoM_G37-3|neighbours:(1),(1)|neighbour_genes:Phage neck protein,Phage terminase, sma..|
MFGWHYNSSIRRYIVLLGNLFSGVQIKRVRSDGERFIKVPITYAKKEKFMMSLDKYNNISSEEDVAKVETILPRMCLSLIDMTYAQNFKTNIANKTVPKYTADGIRSVTQYNPVPYKFTFELGIYTRNEDDMFQIIEQILPYFQPHFNCKIKELHGNDVWIDRDIQVTISSITPDEQVGEDKFSRRRLEWTIMFEFIGFIYPPATDVKGEIRTIYLDFHANSRELNPSGNFESVDHEVVKRDVEQEEWDGTIKESYSSDIPIPVAPTPPGPRIVREF
> |[Tevenvirinae _Escherichia_phage_vB_EcoM_GG4498]||_Escherichia_phage_vB_EcoM_G4498.gb|tail sheath stabiliz..|819|MK327939.1(167826):93711-94529:1 ^RAST2:fig|1198136.93.peg.177^ Tevenvirinae _Escherichia_phage_vB_EcoM_GG4498|neighbours:(1),(1)|neighbour_genes:Phage neck protein,Phage terminase, sma..|
MFGYFYNSSFRRYATLMGDLFSNIQIKRQLESGDKFIRVPITYASKEHFMMKLNKWTSINSQEDVAKVETILPRINLHLVDFSYNAPFKTNILNQNLLQKGTTSVVSQYNPSPIKMIYELSIFTRYEDDMFQIVEQILPYFQPHFNTTMYEQFGNDIPFKRDIKIVLMSAAIDEAIDGDNLSRRRIEWSLTFEVNGWMYPPVDDAEGLIRTTYTDFHANTRDLPDGEGVFESVDSEVVPRDINPEDWDGTVKQTFTSNVNRPTPPEPPGPRT
>ID:QBO65858.1 |[Escherichia phage vB_EcoM_G4500]||_Escherichia_phage_vB_EcoM_G4500_.gbk|putative tail sheath..|819|MK327945(168363):94198-95016:1 ^^ Escherichia phage vB_EcoM_G4500, complete genome.|neighbours:ID:QBO65857.1(1),ID:QBO65859.1(1)|neighbour_genes:putative neck protei..,small terminase prot..|
MFGYFYNSSFRRYATLMGDLFSNIQIKRQLESGDKFIRVPITYASKEHFMMKLNKWTSINSQEDVAKVETILPRINLHLVDFSYNAPFKTNILNQNLLQKGTTSVVSQYNPSPIKMIYELSIFTRYEDDMFQIVEQILPYFQPHFNTTMYEQFGNDIPFKRDIKIVLMSAAIDEAIDGDNLSRRRIEWSLTFEVNGWMYPPVDDAEGLIRTTYTDFHANTRDLPDGEGVFESVDSEVVPRDINPEDWDGTVKQTFTSNVNRPTPPEPPGPRT
>ID:QBO66132.1 |[Escherichia phage vB_EcoM_G4507]||_Escherichia_phage_vB_EcoM_G4507_.gbk|putative tail sheath..|819|MK327946(168828):93065-93883:1 ^^ Escherichia phage vB_EcoM_G4507, complete genome.|neighbours:ID:QBO66131.1(1),ID:QBO66133.1(1)|neighbour_genes:putative neck protei..,small terminase prot..|
MFGYFYNSSFRRYATLMGDLFSNIQIKRQLESGDKFIRVPITYASKEHFMMKLNKWTSINSQEDVAKVETILPRINLHLVDFSYNAPFKTNILNQNLLQKGATSVVSQYNPSPIKMIYELSIFTRYEDDMFQIVEQILPYFQPHFNTTMYEQFGNDIPFKRDIKIVLMSAAIDEAIDGDNLSRRRIEWSLTFEVNGWMYPPVDDAEGLIRTTYTDFHANTRDLPDGEGVFESVDSEVVPRDIDPEDWDGTVKQTFTSNVNRPTPPEPPGPRT
>ID:QBO65034.1 |[Escherichia phage vB_EcoM_G50]||_Escherichia_phage_vB_EcoM_G50_.gbk|putative tail sheath..|819|MK327942(167728):92842-93660:1 ^^ Escherichia phage vB_EcoM_G50, complete genome.|neighbours:ID:QBO65033.1(1),ID:QBO65035.1(1)|neighbour_genes:putative neck protei..,small terminase prot..|
MFGYFYNSSFRRYATLMGDLFSNIQIKRQLESGDKFIRVPITYASKEHFMMKLNKWTSINSQEDVAKVETILPRINLHLVDFSYNAPFKTNILNQNLLQKGATSVVSQYNPSPIKMIYELSIFTRYEDDMFQIVEQILPYFQPHFNTTMYEQFGNDIPFKRDIKIVLMSAAIDESIDGDNLSRRRIEWSLTFEVNGWMYPPVDDAEGLIRTTYTDFHANTRDLPDGEGVFESVDSEVVPRDINPEDWDGTVKQTFTSNVNRPTPPEPPGPRT
> |[Tevenvirinae _Escherichia_phage_vB_EcoM_G5211]||_Escherichia_phage_vB_EcoM_G5211.gb|tail sheath stabiliz..|834|MK327947.1(164278):86006-86839:1 ^RAST2:fig|1198136.94.peg.158^ Tevenvirinae _Escherichia_phage_vB_EcoM_G5211|neighbours:(1),(1)|neighbour_genes:Phage neck protein,Phage terminase, sma..|
MFGWHYNSSIRRYIVLLGNLFSGVQIKRVRSDGERFIKVPITYAKKEKFMMSLDKYNNISSEEDVAKVETILPRMCLSLIDMTYAQNFKTNIANKTVPKYTADGIRSVTQYNPVPYKFTFELGIYTRNEDDMFQIIEQILPYFQPHFNCKIKELHGNDVWIDRDIQVTISSITPDEQVGEDKFSRRRLEWTIMFEFIGFIYPPATDVKGEIRTIYLDFHANSRELNPSGNFESVDHEVVKRDVEQEEWDGTIKESYSSDIPIPVAPTPPGPRIVREF
>ID:QBO65311.1 |[Escherichia phage vB_EcoM_G53]||_Escherichia_phage_vB_EcoM_G53_.gbk|putative tail sheath..|822|MK327943(167834):96442-97263:1 ^^ Escherichia phage vB_EcoM_G53, complete genome.|neighbours:ID:QBO65310.1(1),ID:QBO65312.1(1)|neighbour_genes:putative neck protei..,small terminase prot..|
MFGYFYNSSFRRYITMMGDLFSNIQVNRQLSTGNKLIRVPITYASKEHFMMKLNKWTSINSQEDVAKVETILPRINLQMVDFVYNPTFKTNILNNSLLSKSTKDIVDQYNPSPIKMIFELSIFTRYEDDMFQIVEQIIPYFQPHFNTTMIEQYGQDIPFERDIKVVWMAAAMDEQIDGDNLSRRRLEWSLTFEVNGWMYPPVGAAEGLIKTTYLDFHANERDLQTAASVFESVDTEIKPRDVEAQDWNGEVEQTYTHDIPIPTPPTPPGPRKQ
>ID:QBQ80045.1 |[Escherichia phage vB_EcoM_G8]||_Escherichia_phage_vB_EcoM_G8_.gbk|putative tail sheath..|819|MK373787(169650):94272-95090:1 ^^ Escherichia phage vB_EcoM_G8, complete genome.|neighbours:ID:QBQ80044.1(1),ID:QBQ80046.1(1)|neighbour_genes:putative neck protei..,small terminase prot..|
MFGYFYNSSFRRYATLMGDLFSNIQIKRQLESGDKFIRVPITYASKEHFMMKLNKWTSINSQEDVAKVETILPRINLHLVDFSYNAPFKTNILNQNLLQKGATSVVSQYNPSPIKMIYELSIFTRYEDDMFQIVEQILPYFQPHFNTTMYEQFGNDIPFKRDIKIVLMSAAIDEAIDGDNLSRRRIEWSLTFEVNGWMYPPVDDAEGLIRTTYTDFHANTRDLPDGEGVFESVDNEVVPRDIDPEDWDGTVKQTFTSNVNRPTPPEPPGPRT
>ID:QBQ77947.1 |[Escherichia phage vB_EcoM_G9062]||_Escherichia_phage_vB_EcoM_G9062_.gbk|putative tail sheath..|819|MK373779(168670):94038-94856:1 ^^ Escherichia phage vB_EcoM_G9062, complete genome.|neighbours:ID:QBQ77946.1(1),ID:QBQ77948.1(1)|neighbour_genes:putative neck protei..,small terminase prot..|
MFGYFYNSSFRRYATLMGDLFSNIQIKRQLESGDKFIRVPITYASKEHFMMKLNKWTSINSQEDVAKVETILPRINLHLVDFSYNAPFKTNILNQNLLQKGTTSVVSQYNPSPIKMIYELSIFTRYEDDMFQIVEQILPYFQPHFNTTMYEQFGNDIPFKRDIKIVLMSAAIDEAIDGDNLSRRRIEWSLTFEVNGWMYPPVDDAEGLIRTTYTDFHANTRDLPDGEGVFESVDSEVVPRDINPEDWDGTVKQTFTSNVNRPTPPEPPGPRT
>ID:AXC34035.1 |[Escherichia phage vB_EcoM_JB75]||_Escherichia_phage_vB_EcoM_JB75_.gbk|tail sheath stabiliz..|819|MH355584(167208):72818-73636:-1 ^^ Escherichia phage vB_EcoM_JB75, complete genome.|neighbours:ID:AXC34080.1(-1),ID:AXC34039.1(-1)|neighbour_genes:terminase small subu..,neck protein|
MFGYFYNSSFRRYATLMGDLFSNIQIKRQLESGDKFIRVPITYASKEHFMMKLNKWTSINSQEDVAKVETILPRINLHLVDFSYNAPFKTNILNQNLLQKGATSVVSQYNPSPIKMIYELSIFTRYEDDMFQIVEQILPYFQPHFNTTMYEQFGNDIPFKRDIKIVLMSAAIDEAIDGDNLSRRRIEWSLTFEVNGWMYPPVDDAEGLIRTTYTDFHANTRDLPDGEGVFESVDSEVVPRDINPEDWDGTVKQTFTSNVNRPTPPEPPGPRT
>ID:YP_009030628.1 |[Escherichia phage vB_EcoM_JS09]||_Escherichia_phage_vB_EcoM_JS09_.gbk|tail sheath stabiliz..|777|NC_024124(169148):72228-73004:-1 ^GeneID:19484890^ Escherichia phage vB_EcoM_JS09, complete genome.|neighbours:ID:YP_009030627.1(-1),ID:YP_009030629.1(-1)|neighbour_genes:small terminase prot..,neck protein|
MMGDLFSNIQVNRQLSTGNKLIRVPITYASKEHFMMKLNKWTSINSQEDVAKVETILPRINLQMVDFVYNPTFKTNILNNSLLSKSTKDIVDQYNPSPIKMIFELSIFTRYEDDMFQIVEQIIPYFQPHFNTTMIEQYGQDIPFERDIKVVWMAAAMDEQIDGDNLSRRRLEWSLTFEVNGWMYPPVGAAEGLIKTTYLDFHANERDLQTAASVFESVDTEIKPRDVEAQDWNGEVEQTYTHDIPIPTPPTPPGPRKQ
>ID:QBQ78450.1 |[Escherichia phage vB_EcoM_KAW1E185]||_Escherichia_phage_vB_EcoM_KAW1E185_.gbk|putative tail sheath..|819|MK373781(164987):93086-93904:1 ^^ Escherichia phage vB_EcoM_KAW1E185, complete genome.|neighbours:ID:QBQ78449.1(1),ID:QBQ78451.1(1)|neighbour_genes:putative neck protei..,small terminase prot..|
MFGYFYNSSFRRYATLMGDLFSNIQIKRQLESGDKFIRVPITYASKEHFMMKLNKWTSINSQEDVAKVETILPRINLHLVDFSYNAPFKTNILNQNLLQKGATSVVSQYNPSPIKMIYELSIFTRYEDDMFQIVEQILPYFQPHFNTTMYEQFGNDIPFKRDIKIVLMSAAIDEAIDGDNLSRRRIEWSLTFEVNGWMYPPVDDAEGLIRTTYTDFHANTRDLPDGEGVFESVDSEVVPRDINPEDWDGTVKQTFTSNVNRPTPPEPPGPRT
> |[Tevenvirinae Escherichia_phage_vB_EcoM_KAW3E185]||_Escherichia_phage_vB_EcoM_KAW3E185.gb|Phage tail completio..|822|MK373782.1(170187):96464-97285:1 ^RAST2:fig|1198136.54.peg.175^ Tevenvirinae Escherichia_phage_vB_EcoM_KAW3E185|neighbours:(1),(1)|neighbour_genes:Phage neck protein,Phage terminase, sma..|
MFGYFYNSSFRRYITMMGDLFSNIQVNRQLSTGNKLIRVPITYASKEHFMMKLNKWTSINSQEDVAKVETILPRINLQMVDFVYNPTFKTNILNNSLLSKSTKDIVDQYNPSPIKMIFELSIFTRYEDDMFQIVEQIIPYFQPHFNTTMIEQYGQDIPFERDIKVVWMAAAMDEQIDGDNLSRRRLEWSLTFEVNGWMYPPVGAAEGLIKTTYLDFHANERDLQTAASVFESVDTEIKPRDVEAQDWNGEVEQTYTHDIPIPTPPTPPGPRKQ
>ID:QBQ79224.1 |[Escherichia phage vB_EcoM_MM02]||_Escherichia_phage_vB_EcoM_MM02_.gbk|putative tail sheath..|822|MK373784(169201):98418-99239:1 ^^ Escherichia phage vB_EcoM_MM02, complete genome.|neighbours:ID:QBQ79223.1(1),ID:QBQ79225.1(1)|neighbour_genes:putative neck protei..,small terminase prot..|
MFGYFYNSSFRRYITMMGDLFSNIQVNRQLSTGNKLIRVPITYASKEHFMMKLNKWTSINSQEDVAKVETILPRINLQMVDFVYNPTFKTNILNNSLLSKSTKDIVDQYNPSPIKMIFELSIFTRYEDDMFQIVEQIIPYFQPHFNTTMIEQYGQDIPFERDIKVVWMAAAMDEQIDGDNLSRRRLEWSLTFEVNGWMYPPVGAAEGLIKTTYLDFHANERDLQTAASVFESVDTEIKPRDVEAQDWNGEVEQTYTHDIPIPTPPTPPGPRKQ
>ID:QBQ79493.1 |[Escherichia phage vB_EcoM_OE5505]||_Escherichia_phage_vB_EcoM_OE5505_.gbk|putative tail sheath..|819|MK373785(168756):94513-95331:1 ^^ Escherichia phage vB_EcoM_OE5505, complete genome.|neighbours:ID:QBQ79492.1(1),ID:QBQ79494.1(1)|neighbour_genes:putative neck protei..,small terminase prot..|
MFGYFYNSSFRRYATLMGDLFSNIQIKRQLESGDKFIRVPITYASKEHFMMKLNKWTSINSQEDVAKVETILPRINLHLVDFSYNAPFKTNILNQNLLQKGTTSVVSQYNPSPIKMIYELSIFTRYEDDMFQIVEQILPYFQPHFNTTMYEQFGNDIPFKRDIKIVLMSAAIDEAIDGDNLSRRRIEWSLTFEVNGWMYPPVDDAEGLIRTTYTDFHANTRDLPDGEGVFESVDSEVVPRDINPEDWDGTVKQTFTSNVNRPTPPEPPGPRT
> |[Tevenvirinae _Escherichia_phage_vB_EcoM_PhAPEC2]||_Escherichia_phage_vB_EcoM_PhAPEC2.gb|Phage tail completio..|822|NC_024794.1(167318):97024-97845:1 ^RAST2:fig|1198136.124.peg.173^ Tevenvirinae _Escherichia_phage_vB_EcoM_PhAPEC2|neighbours:(1),(1)|neighbour_genes:Phage neck protein,Phage terminase, sma..|
MFGYFYNSSFRRYITMMGDLFSNIQVNRQLSTGNKLIRVPITYASKEHFMMKLNKWTSINSQEDVAKVETILPRINLQMVDFVYNPTFKTNILNNSLLSKSTKDIVDQYNPSPIKMIFELSIFTRYEDDMFQIVEQIIPYFQPHFNTTMIEQYGQDIPFERDIKVVWMAAAMDEQIDGDNLSRRRLEWSLTFEVNGWMYPPVGAAEGLIKTTYLDFHANERDLQTAASVFESVDTEIKPRDVEAQDWNGEVEQTYTHDIPIPTPPTPPGPRKQ
>ID:QBQ79776.1 |[Escherichia phage vB_EcoM_R5505]||_Escherichia_phage_vB_EcoM_R5505_.gbk|putative tail sheath..|819|MK373786(167317):93630-94448:1 ^^ Escherichia phage vB_EcoM_R5505, complete genome.|neighbours:ID:QBQ79775.1(1),ID:QBQ79777.1(1)|neighbour_genes:putative neck protei..,small terminase prot..|
MFGYFYNSSFRRYATLMGDLFSNIQIKRQLESGDKFIRVPITYASKEHFMMKLNKWTSINSQEDVAKVETILPRINLHLVDFSYNAPFKTNILNQNLLQKGATSVVSQYNPSPIKMIYELSIFTRYEDDMFQIVEQILPYFQPHFNTTMYEQFGNDIPFKRDIKIVLMSAAIDEAIDGDNLSRRRIEWSLTFEVNGWMYPPVDDAEGLIRTTYTDFHANTRDLPDGEGVFESVDSEVVPRDIDPEDWDGTVKQTFTSNVNRPTPPEPPGPRT
>ID:QBQ77185.1 |[Escherichia phage vB_EcoM_WFK]||_Escherichia_phage_vB_EcoM_WFK_.gbk|putative tail sheath..|822|MK373775(164590):92334-93155:1 ^^ Escherichia phage vB_EcoM_WFK, complete genome.|neighbours:ID:QBQ77184.1(1),ID:QBQ77186.1(1)|neighbour_genes:putative neck protei..,small terminase prot..|
MFGYFYNSSFRRYITMMGDLFSNIQVNRQLSTGNKLIRVPITYASKEHFMMKLNKWTSINSQEDVAKVETILPRINLQMVDFVYNPTFKTNILNNSLLSKSTKDIVDQYNPSPIKMIFELSIFTRYEDDMFQIVEQIIPYFQPHFNTTMIEQYGQDIPFERDIKVVWMAAAMDEQIDGDNLSRRRLEWSLTFEVNGWMYPPVGAAEGLIKTTYLDFHANERDLQTAARVFESVDTEIKPRDVEAQDWNGEVEQTYTHDIPIPTPPTPPGPRKQ
>ID:QBQ76924.1 |[Escherichia phage vB_EcoM_WFL6982]||_Escherichia_phage_vB_EcoM_WFL6982_.gbk|putative tail sheath..|822|MK373774(164279):92334-93155:1 ^^ Escherichia phage vB_EcoM_WFL6982, complete genome.|neighbours:ID:QBQ76923.1(1),ID:QBQ76925.1(1)|neighbour_genes:putative neck protei..,small terminase prot..|
MFGYFYNSSFRRYITMMGDLFSNIQVNRQLSTGNKLIRVPITYASKEHFMMKLNKWTSINSQEDVAKVETILPRINLQMVDFVYNPTFKTNILNNSLLSKSTKDIVDQYNPSPIKMIFELSIFTRYEDDMFQIVEQIIPYFQPHFNTTMIEQYGQDIPFERDIKVVWMAAAMDEQIDGDNLSRRRLEWSLTFEVNGWMYPPVGAAEGLIKTTYLDFHANERDLQTAARVFESVDTEIKPRDVEAQDWNGEVEQTYTHDIPIPTPPTPPGPRKQ
>ID:QBQ77677.1 |[Escherichia phage vB_EcoM_WFbE185]||_Escherichia_phage_vB_EcoM_WFbE185.gbk|putative tail sheath..|822|MK373778(170429):97560-98381:1 ^^ Escherichia phage vB_EcoM_WFbE185, complete genome.|neighbours:ID:QBQ77676.1(1),ID:QBQ77678.1(1)|neighbour_genes:putative neck protei..,small terminase prot..|
MFGYFYNSSFRRYITMMGDLFSNIQVNRQLSTGNKLIRVPITYASKEHFMMKLNKWTSINSQEDVAKVETILPRINLQMVDFVYNPTFKTNILNNSLLSKSTKDIVDQYNPSPIKMIFELSIFTRYEDDMFQIVEQIIPYFQPHFNTTMIEQYGQDIPFERDIKVVWMAAAMDEQIDGDNLSRRRLEWSLTFEVNGWMYPPVGAAEGLIKTTYLDFHANERDLQTAASVFESVDTEIKPRDVEAQDWNGEVEQTYTHDIPIPTPPTPPGPRKQ
>ID:YP_007004905.1 |[Escherichia phage wV7]||_Escherichia_phage_wV7_.gbk|tail sheath stabiliz..|819|NC_019505(166452):92398-93216:1 ^GeneID:14010699^ Escherichia phage wV7, complete genome.|neighbours:ID:YP_007004904.1(1),ID:YP_007004906.1(1)|neighbour_genes:neck protein,terminase DNA packag..|
MFGYFYNSSFRRYATLMGDLFSNIQIKRQLESGDKFIRVPITYASKEHFMMKLNKWTSINSQEDVAKVETILPRINLHLVDFSYNAPFKTNILNQNLLQKGTTSVVSQYNPSPIKMIYELSIFTRYEDDMFQIVEQILPYFQPHFNTTMYEQFGNDIPFKRDIKIVLMSAAIDEAIDGDNLSRRRIEWSLTFEVNGWMYPPVDDAEGLIRTTYTDFHANTRDLPDGEGVFESVDNEVVPRDIDPEDWDGTVKQTFTNNVNRPTPPEPPGPRT
> |[Tevenvirinae Escherichia_virus_KFS-EC]||_Escherichia_virus_KFS-EC.gb|tail sheath stabiliz..|834|MH560358.1(164715):28983-29816:1 ^RAST2:fig|1198136.83.peg.47^ Tevenvirinae Escherichia_virus_KFS-EC|neighbours:(1),(1)|neighbour_genes:Phage neck protein,Phage terminase, sma..|
MFGWHYNSSIRRYIVLLGNLFSGVQIKRVRSDGERFIKVPITYAKKEKFMMSLDKYNNISSEEDVAKVETILPRMCLSLIDMTYAQNFKTNIANKTVPKYTADGIRSVTQYNPVPYKFTFELGIYTRNEDDMFQIIEQILPYFQPHFNCKIKELHGNDVWIDRDIQVTISSITPDEQVGEDKFSRRRLEWTIMFEFIGFIYPPATDVKGEIRTIYLDFHANSRELNPSGNFESVDHEVVKRDVEQEEWDGTVKESYSSDIPIPVAPTPPGPRIVREF
>ID:QDK04290.1 |[Escherichia virus VEc20]||_Escherichia_virus_VEc20_.gbk|vec20_160|819|MN022785(167532):91806-92624:1 ^^ Escherichia virus VEc20, complete genome.|neighbours:ID:QDK04289.1(1),ID:QDK04291.1(1)|neighbour_genes:vec20_159,vec20_161|
MFGYFYNSSFRRYATLMGDLFSNIQIKRQLESGDKFIRVPITYASKEHFMMKLNKWTSINSQEDVAKVETILPRINLHLVDFSYNAPFKTNILNQNLLQKGATSVVSQYNPSPIKMIYELSIFTRYEDDMFQIVEQILPYFQPHFNTTMYEQFGNDIPFKRDIKIVLMSAAIDEAIDGDNLSRRRIEWSLTFEVNGWMYPPVDDAEGLIRTTYTDFHANTRDLPDGEGVFESVDSEVVPRDIDPEDWDGTVKQTFTSNVNRPTPPEPPGPRT
>ID:VCU44417.1 |[Escherichia virus vB_Eco_mar005P1]|vB_Eco_mar005P1|_Escherichia_virus_vB_Eco_mar005P1_.gbk|tail sheath stabiliz..|822|LR027390(167773):30589-31410:1 ^^ Escherichia virus vB_Eco_mar005P1 genome assembly, chromosome: 1.|neighbours:ID:VCU44415.1(1),ID:VCU44419.1(1)|neighbour_genes:14,small terminase prot..|
MFGYFYNSSFRRYITMMGDLFSNIQVNRQLSTGNKLIRVPITYASKEHFMMKLNKWTSINSQEDVAKVETILPRINLQMVDFVYNPTFKTNILNNSLLSKSTKDIVDQYNPSPIKMIFELSIFTRYEDDMFQIVEQIIPYFQPHFNTTMIEQYGQDIPFERDIKVVWMAAAMDEQIDGDNLSRRRLEWSLTFEVNGWMYPPVGAAEGLIKTTYLDFHANERDLQTAASVFESVDTEIKPRDVEAQDWNGEVEQTYTHDIPIPTPPTPPGPRKQ
>ID:VCU44424.1 |[Escherichia virus vB_Eco_mar005P1]|vB_Eco_mar006P2|_Escherichia_virus_vB_Eco_mar005P1_strain_vB_Eco_mar006P2_.gbk|tail sheath stabiliz..|822|LR027387(167773):131484-132305:1 ^^ Escherichia virus vB_Eco_mar005P1 strain vB_Eco_mar006P2 genome assembly, chromosome: 1.|neighbours:ID:VCU44422.1(1),ID:VCU44426.1(1)|neighbour_genes:14,small terminase prot..|
MFGYFYNSSFRRYITMMGDLFSNIQVNRQLSTGNKLIRVPITYASKEHFMMKLNKWTSINSQEDVAKVETILPRINLQMVDFVYNPTFKTNILNNSLLSKSTKDIVDQYNPSPIKMIFELSIFTRYEDDMFQIVEQIIPYFQPHFNTTMIEQYGQDIPFERDIKVVWMAAAMDEQIDGDNLSRRRLEWSLTFEVNGWMYPPVGAAEGLIKTTYLDFHANERDLQTAASVFESVDTEIKPRDVEAQDWNGEVEQTYTHDIPIPTPPTPPGPRKQ
>ID:VCU43240.1 |[Escherichia virus vB_Eco_mar005P1]|vB_Eco_mar007P3|_Escherichia_virus_vB_Eco_mar005P1_strain_vB_Eco_mar007P3_.gbk|tail sheath stabiliz..|822|LR027383(167651):53475-54296:1 ^^ Escherichia virus vB_Eco_mar005P1 strain vB_Eco_mar007P3 genome assembly, chromosome: 1.|neighbours:ID:VCU43239.1(1),ID:VCU43241.1(1)|neighbour_genes:14,small terminase prot..|
MFGYFYNSSFRRYITMMGDLFSNIQVNRQLSTGNKLIRVPITYASKEHFMMKLNKWTSINSQEDVAKVETILPRINLQMVDFVYNPTFKTNILNNSLLSKSTKDIVDQYNPSPIKMIFELSIFTRYEDDMFQIVEQIIPYFQPHFNTTMIEQYGQDIPFERDIKVVWMAAAMDEQIDGDNLSRRRLEWSLTFEVNGWMYPPVGAAEGLIKTTYLDFHANERDLQTAASVFESVDTEIKPRDVEAQDWNGEVEQTYTHDIPIPTPPTPPGPRKQ
>ID:VCU43948.1 |[Escherichia virus vB_Eco_mar005P1]|vB_Eco_mar008P4|_Escherichia_virus_vB_Eco_mar005P1_strain_vB_Eco_mar008P4_.gbk|tail sheath stabiliz..|822|LR027386(167773):36256-37077:1 ^^ Escherichia virus vB_Eco_mar005P1 strain vB_Eco_mar008P4 genome assembly, chromosome: 1.|neighbours:ID:VCU43947.1(1),ID:VCU43949.1(1)|neighbour_genes:14,small terminase prot..|
MFGYFYNSSFRRYITMMGDLFSNIQVNRQLSTGNKLIRVPITYASKEHFMMKLNKWTSINSQEDVAKVETILPRINLQMVDFVYNPTFKTNILNNSLLSKSTKDIVDQYNPSPIKMIFELSIFTRYEDDMFQIVEQIIPYFQPHFNTTMIEQYGQDIPFERDIKVVWMAAAMDEQIDGDNLSRRRLEWSLTFEVNGWMYPPVGAAEGLIKTTYLDFHANERDLQTAASVFESVDTEIKPRDVEAQDWNGEVEQTYTHDIPIPTPPTPPGPRKQ
>ID:VCU44833.1 |[Escherichia virus vB_Eco_mar005P1]|vB_Eco_mar009P5|_Escherichia_virus_vB_Eco_mar005P1_strain_vB_Eco_mar009P5_.gbk|tail sheath stabiliz..|822|LR027391(167658):92630-93451:-1 ^^ Escherichia virus vB_Eco_mar005P1 strain vB_Eco_mar009P5 genome assembly, chromosome: 1.|neighbours:ID:VCU44832.1(-1),ID:VCU44834.1(-1)|neighbour_genes:small terminase prot..,14|
MFGYFYNSSFRRYITMMGDLFSNIQVNRQLSTGNKLIRVPITYASKEHFMMKLNKWTSINSQEDVAKVETILPRINLQMVDFVYNPTFKTNILNNSLLSKSTKDIVDQYNPSPIKMIFELSIFTRYEDDMFQIVEQIIPYFQPHFNTTMIEQYGQDIPFERDIKVVWMAAAMDEQIDGDNLSRRRLEWSLTFEVNGWMYPPVGAAEGLIKTTYLDFHANERDLQTAASVFESVDTEIKPRDVEAQDWNGEVEQTYTHDIPIPTPPTPPGPRKQ
>ID:AUV57514.1 |[Klebsiella phage KP1]||_Klebsiella_phage_KP1_.gbk|tail completion prot..|825|MG751100(167989):83691-84515:1 ^^ Klebsiella phage KP1, complete genome.|neighbours:ID:AUV57513.1(1),ID:AUV57515.1(1)|neighbour_genes:head completion, nec..,terminase small subu..|
MFGHWYNSSLRRYIVLLGDLFSHIQIARWREDTGLKYIKVPITYASKEKFLSQLGKWTAIQSTENKAKIETVLPRMNLHLVDMQYNAMYKTSQLNRTKSYKTPSKITSQYNPTPIKMIFELGIYTRNQDDMYQIIEQIVPYFQPHFNTTITELYDKDTSFNRDVRIVLQSFSPDEAVDGDNITRRRLEWSLMFEVNGWLYPPVAEVDGEIRTIYLDFFANSKELTPEGNFESVDSEVTPRDVQQENWDGSSKQTYSHDIPIPVNPEAPGPRGEK
>ID:APD20564.1 |[Klebsiella phage KPV15]|KPV15|_Klebsiella_phage_KPV15_.gbk|proximal tail sheath..|825|KY000080(167034):104405-105229:1 ^^ Klebsiella phage KPV15, complete genome.|neighbours:ID:APD20563.1(1),ID:APD20565.1(1)|neighbour_genes:head completion, nec..,terminase small subu..|
MFGHWYNSSLRRYIVLLGDLFSHIQIARWREDTGLKYIKVPITYASKEKFLSQLGKWTAVQSTENKAKIETVLPRMNLHLVDMQYNAMYKTSQLNRTKSYKTPSKITSQYNPTPIKMIFELGIYTRNQDDMYQIIEQIVPYFQPHFNTTITELYDKDTSFNRDVRIVLQSFSPDEAVDGDNITRRRLEWSLMFEVNGWLYPPVAEVDGEIRTIYLDFFANSKELTPEGNFESVDSEVTPRDVQQENWDGSSKQTYSHDIPIPVNPEAPGPRGEK
> |[Tevenvirinae Klebsiella_phage_Marfa]||_Klebsiella_phage_Marfa.gb|tail sheath stabiliz..|828|MN044033.1(168532):92111-92938:1 ^RAST2:fig|1198136.82.peg.182^ Tevenvirinae Klebsiella_phage_Marfa|neighbours:(1),(1)|neighbour_genes:Phage neck protein,putative terminase s..|
MFGFWYNSSLRRYIVLMGDLFSHVQVARLRKDQGLKYIKVPISYASKEKFMLQLNKWTAVQSTEDKAKIETILPRMNLHLVDMQYNAAFKTSQLNRTKSQTQDGKTPVSQYNPTPIKMIFELGIYTRHQDDMYQIVEQILPYFQPHFNTTIHELYPNNIQFKRDIKIVLQSIAPDEQVDGDANSRRRLEWSIMFEVNGWLYPPVAELEGEIKTIYLDFFANSKELSYNDNFESVDTEVVPRHIESAEWDGSYEQSYSQNIPIPSGDVPPGVRRNE
>ID:YP_009194455.1 |[Klebsiella phage Matisse]||_Klebsiella_phage_Matisse_.gbk|tail sheath stabiliz..|825|NC_028750(176081):124838-125662:1 ^GeneID:26613394^ Klebsiella phage Matisse, complete genome.|neighbours:ID:YP_009194454.1(1),ID:YP_009194456.1(1)|neighbour_genes:neck protein,terminase small subu..|
MFGFWYNSSLRNYIVLMGCLFNHVQVKRVRGEQEKFIKVPITYASKEKFLASMNKLNYAYSQENVAKTETILPRMNLSLVDLQYNAIRKTGIAVNQKMTQLRAPGKTVTQFNPAPYRLMFELGVYTRYEDDVFQIIEQILPYFQPHFNCRITELHKNDIKIDRDIKISLQSVSPDTTFEGDTTTRRHIEWSLMFELQGYLYPPVNEIKGEIRTVYTDFFSNMNPLDKDNFESVDAQVDPVDMPIQDYTGEEYIQTYANDIPIPSGDQPPKPRGQ
>ID:AWY07063.1 |[Klebsiella phage Mineola]||_Klebsiella_phage_Mineola_.gbk|tail sheath stabiliz..|825|MH333064(166130):92898-93722:1 ^^ Klebsiella phage Mineola, complete genome.|neighbours:ID:AWY07062.1(1),ID:AWY07064.1(1)|neighbour_genes:neck protein,small terminase subu..|
MFGHWYNSSLRRYIVLLGDLFSHIQIARWREDTGLKYIKVPITYASKEKFLSQLGKWTAVQSTENKAKIETVLPRMNLHLVDMQYNAMYKTSQLNRTKSYKTPSKITSQYNPTPIKMIFELGIYTRNQDDMYQIIEQIVPYFQPHFNTTITELYDKDTSFNRDVRIVLQSFSPDEAVDGDNITRRRLEWSLMFEVNGWLYPPVAEVDGEIRTIYLDFFANSKELTPEGNFESVDSEVTPRDVQQENWDGSSKQTYSHDIPIPVNPEAPGPRGEK
>ID:YP_009607404.1 |[Klebsiella phage Miro]||_Klebsiella_phage_Miro_.gbk|tail sheath stabiliz..|825|NC_041981(176055):125048-125872:1 ^GeneID:40083413^ Klebsiella phage Miro, complete genome.|neighbours:ID:YP_009607403.1(1),ID:YP_009607405.1(1)|neighbour_genes:neck protein,terminase small subu..|
MFGFWYNSSLRNYIVLMGCLFNHVQVKRVRGEQEKFIKVPITYASKEKFLASMNKLNYAYSQENVAKTETILPRMNLSLVDLQYNAIRKTGIAVNQKMTQLRAPGKTVTQFNPAPYRLMFELGVYTRYEDDVFQIIEQILPYFQPHFNCRITELHKNDIKIDRDIKISLQSVSPDTTFEGDTTTRRHIEWSLMFELQGYLYPPVNEIKGEIRTVYTDFFSNMNPLDKDNFESVDAQVDPVDMPIQDYTGEEYVQTYANDIPIPSGDQPPKPRGQ
> |[Tevenvirinae _Klebsiella_phage_PKO111]||_Klebsiella_phage_PKO111.gb|tail sheath stabiliz..|825|NC_031095.1(168758):27086-27910:1 ^RAST2:fig|1198136.84.peg.47^ Tevenvirinae _Klebsiella_phage_PKO111|neighbours:(1),(1)|neighbour_genes:Phage neck protein,Phage terminase, sma..|
MFGHWYNSSLRRYIVLLGDLFSHVQIARWREDTGLKYIKVPITYASKEKFLSQLGKWTAIQSTENKAKIETVLPRMNLHLVDMQYNAMYKTSQLNRTKSYKTPSKITSQYNPTPIKMIFELGIYTRNQDDMYQIIEQIVPYFQPHFNTTITELYDKDTSFNRDVRIVLQSFSPDEAVDGDNITRRRLEWSLMFEVNGWLYPPVAEVDGEIRTIYLDFFANSKELTPEGNFESVDSEVTPRDVQQENWDGSSKQTYSHDIPIPVNPEAPGPRGEK
>ID:YP_009288852.1 |[Klebsiella phage vB_KpnM_KpV477]||_Klebsiella_phage_vB_KpnM_KpV477_.gbk|putative tail sheath..|780|NC_031087(168272):97502-98281:1 ^GeneID:29067156^ Klebsiella phage vB_KpnM_KpV477, complete genome.|neighbours:ID:YP_009288851.1(1),ID:YP_009288853.1(1)|neighbour_genes:Mob-like putative ho..,putative terminase s..|
MLGDLFSHVQIARWREDTGLKYIKVPITYASKEKFLSQLGKWTAIQSTENKAKIETVLPRMNLHLVDMQYNAMYKTSQLNRTKSYKTPSKITSQYNPTPIKMIFELGIYTRNQDDMYQIIEQIVPYFQPHFNTTITELYDKDTSFNRDVRIVLQSFSQDEAVDGDNITRRRLEWSLMFEVNGWLYPPVAEIDGEIRTIYLDFFANSKELTPEGNFESVDSEVTPRDVQQEDWDGSSKQTYSHDIPIPVNPEAPGPRGEK
>ID:AUO78871.1 |[Klebsiella phage vB_Kpn_F48]||_Klebsiella_phage_vB_Kpn_F48.gbk|proximal tail sheath..|780|MG746602(170764):141718-142497:-1 ^^ Klebsiella phage vB_Kpn_F48, complete genome.|neighbours:ID:AUO78870.1(-1),ID:AUO78872.1(-1)|neighbour_genes:terminase small subu..,homing endonuclease|
MGDLFSHVQVARLRNDQGLKYIKVPISYASKEKFMMQLNKWTAVQSTEDKAKIETILPRMNLHLVDMQYNAAFKTSQLNRTKSQTQDGKTPVSQYNPTPIKMIFELGIYTRHQDDMYQIVEQILPYFQPHFNTTIHELYPNNIQFKRDIKIVLQSIAPDEQVDGDANSRRRLEWSIMFEVNGWLYPPVAELEGEIKTIYLDFFANSKELSHNDNFESVDTEAVPRHIESADWDGSYEQSYSQNIPIPSGDIPPGVRRNE
> |[Tevenvirinae Morganella_phage_vB_MmoM_MP1]||_Morganella_phage_vB_MmoM_MP1.gb|tail sheath stabiliz..|822|NC_031020.1(163201):89063-89884:1 ^RAST2:fig|1198136.47.peg.170^ Tevenvirinae Morganella_phage_vB_MmoM_MP1|neighbours:(1),(1)|neighbour_genes:Phage neck protein,Phage terminase, sma..|
MFGHFYNSSLRRYIVLMGDLFSRITVARQRRDGINYIKVPISYTTKEKFAQILKKYNSITSTEDVTKVETILPRMNLQLVDMMYNPTYKTQQNIRSQMVKDEKRIVSQYNPTPYKMIFELGIYTRYEDDVFQIIEQILPYFQPHFNTTITELHENIDPIERDIRIVYQSISPDESSDGDRYTRRHIEWSIMFEVNGWIYPPVAEINGEIRTIYLNFSNERVELTPDGDFTEFESVDHQVDPYDVDEKDWDGKTISTYSRNTPIPTDPEKPGPR
>ID:YP_009211606.1 |[Pectobacterium bacteriophage PM2]||_Pectobacterium_bacteriophage_PM2.gbk|tail sheath stabiliz..|864|NC_028940(170286):98675-99538:1 ^GeneID:26638078^ Pectobacterium bacteriophage PM2, complete genome.|neighbours:ID:YP_009211605.1(1),ID:YP_009211607.1(1)|neighbour_genes:head completion, nec..,terminase DNA packag..|
MFGHWYNSSLRRYIVLMGDLFSHVQISRTREDTGVKYIKVPISYASKEHFMAQLGKFTAVQNIPSPDMSPEEFSKQKAKIETILPRMNLHLVDIVYNGQYKTALQNRTAAQYQNNDPRKPISQFSPTPMKMMFELGIYTRNQDDMYQIIEQIMPYFQPHFTTTINELYTNEIQFERDVRIVLQSLAIDETIEGDNLSRRRLEWSIVFEVNGWLYPPVKNLGSEIRTVYLDFFATSRELNPEGNFESVDTQVIPEDVEREDWTGDSKQTYSHDVPIPTGDDDPTPRGK
>ID:QBP35506.1 |[Phage NC-G]||_Phage_NC-G.gbk|proximal tail sheath..|867|MK310184(170164):37359-38225:1 ^^ Phage NC-G, complete genome.|neighbours:ID:QBP35505.1(1),ID:QBP35507.1(1)|neighbour_genes:head completion, nec..,terminase small subu..|
MFGHWYNSSLRRYIVLMGDLFSHVQVARQREDTGLKFIKVPITYASKERFMANLGKWTAVQNIPNPNMTPKERAEQKAKVETVLPRMNLQMVDMLYNSQYKTALQNRTQIQFENGDPRKRVSQYSPTPVKMIFELGIYTRTQDDMFQIVEQIMPYFQPHFNTTITELYTNEIKFDRDIRIVFQSIAMDEQLEGDTTSRRRLEWSMMFEVNGWLYPPVKEMEGEIKTIYLDFFANSKELAPEGNFESVDSEVVPRGVEEKEWDGKSIQTYSQDIPVPVEPEPPAPRRNP
> |[Tevenvirinae _Proteus_phage_phiP4-3]||_Proteus_phage_phiP4-3.gb|Phage tail completio..|786|MG696114.1(167849):72481-73266:-1 ^RAST2:fig|1198136.86.peg.115^ Tevenvirinae _Proteus_phage_phiP4-3|neighbours:(-1),(-1)|neighbour_genes:Phage terminase, sma..,Phage neck protein|
MGDLFSHVSVARIRDDKIKYIRVPITYKSKERFVQVLNKYTNPSSQENIAKVETVLPRMNLNLVDMMYNSGYKTSQANRTMSRENGLRTYSQYAPTAFKMIFELGIYTRNQDDMFQIVEQILPYFQPHFNTTITEMHTNPIKKFDRDIRIAFQSVAIDETPDGDVNTRRHIEWSIMFEVNGWIYPPVADIKGEIKTVYVNFFNEKVELTPEGEFEEFEEFESVDHQVVPDDVQEADWDGESVTTYSRNKPIPVDPDKPKPR
> |[Tevenvirinae _Proteus_phage_vB_PmiM_Pm5461]||_Proteus_phage_vB_PmiM_Pm5461.gb|Phage tail completio..|834|NC_028762.1(161989):89980-90813:1 ^RAST2:fig|1198136.85.peg.161^ Tevenvirinae _Proteus_phage_vB_PmiM_Pm5461|neighbours:(1),(1)|neighbour_genes:Phage neck protein,Phage terminase, sma..|
MFGHWYNSSLRRYIVLMGDLFSHISVARMRDNKVNYIKVPITYKSKERFVQVLNKYTNPSSQENIAKVETVLPRMNLNLVDMMYNSGYKTSQANRTMSRDNGIRTYSQYAPTAFKMIFELGIYTRNQDDMFQIVEQILPYFQPHFNTTITEMHTNPIKQFDRDIRIAFQSVAIDETPDGDVNTRRHIEWSIMFEVNGWIYPPVADIKGEIKTVYVNFFNEKVELTPEGEFEDLEEFESVDHQVVPKDVQEADWDGESITTYSRNKPIPVDPDAPKPR
> |[Tevenvirinae _Pseudomonas_phage_PspYZU05]||_Pseudomonas_phage_PspYZU05.gb|tail sheath stabiliz..|771|KY971610.1(166442):88196-88966:1 ^RAST2:fig|1198136.88.peg.129^ Tevenvirinae _Pseudomonas_phage_PspYZU05|neighbours:(1),(1)|neighbour_genes:Phage neck protein,putative terminase s..|
MFGHFYNSSMRQYILLMGDLFSRVQVKKERSDGVRLIKVPITYASKEHFMMKLNKLNSINSTENVAKVETILPRMYLNLVDMMYNPTYKTNILNRTANKGSGVGTISQYNPTPIKMIFEMGIFTRNQDDMFQIIEQIIPYFQPHFNTTITELYPNDITFDRDIRIVLQSILIDEQLEGENTSRRTLQWTLNFEVNGWLYPPVADVKGEIRSIYLNFDGSAVDVTDSYSDVEKVNTHVVPIDVPEEDWDGSYVQEYK
>ID:YP_009615640.1 |[Salmonella phage Melville]||_Salmonella_phage_Melville_.gbk|tail sheath stabiliz..|840|NC_042044(159323):86431-87270:1 ^GeneID:40092115^ Salmonella phage Melville, complete genome.|neighbours:ID:YP_009615639.1(1),ID:YP_009615641.1(1)|neighbour_genes:neck protein,terminase small subu..|
MFGHFYNSSFRRYILLMGDLFSNIQVARTREDTGTRYIKVPVTYASKEHFMMKLNKWTSVNSQQDVAKVETILPRINLHLVDVMYNGTYKTNISNRTALQQADPKPTTISQFNPTPYKMIFELGIFTRYEDDMYQIVEQILPYFQPHFNTTMTEQFGDEIEFERDIRIVFQSISVDEQIDGDNISRRRLEWSIMFEVQGWMYPPQRDIKGEIRTVYLDFHANTRELVPEGIFESVDSEVEPRDVNVQDWNGDSKQTYSSNIPIPTPPAPPGPRIIKEDD
>ID:YP_007501193.1 |[Salmonella phage vB_SenMS16]||_Salmonella_phage_S16_.gbk|tail sheath stabiliz..|792|NC_020416(160221):84440-85231:1 ^GeneID:14675394^ Salmonella phage S16, complete genome.|neighbours:ID:YP_007501192.1(1),ID:YP_007501194.1(1)|neighbour_genes:neck protein,small terminase prot..|
MGDLFSNIQVARTREDTGTRYIKVPVTYASKEHFMMKLNKWTSVNSQQDVAKVETILPRINLHLVDVMYNGTYKTNISNRTALQQADPKPTTISQFNPTPYKMIFELGIFTRYEDDMYQIVEQILPYFQPHFNTTMTEQFGDEIEFERDIRIVFQSISVDEQIDGDNISRRRLEWSIMFEVQGWMYPPQRDIKGEIRTVYLDFHANTRELVPEGIFESVDSEVEPRDVNVQDWNGDSKQTYSSNIPIPTPPAPPGPRIVKEDD
> |[Tevenvirinae _Salmonella_phage_STML-198]||_Salmonella_phage_STML-198.gb|tail sheath stabiliz..|792|NC_027344.1(158099):126585-127376:1 ^RAST2:fig|1198136.87.peg.235^ Tevenvirinae _Salmonella_phage_STML-198|neighbours:(1),(1)|neighbour_genes:hypothetical protein,Phage terminase, sma..|
MGDLFSNIQVARTREDTGTRYIKVPVTYASKEHFMMKLNKWTSVNSQQDVAKVETILPRINLHLVDVMYNGTYKTNISNRTALQQADPKPTTISQFNPTPYKMIFELGIFTRYEDDMYQIVEQILPYFQPHFNTTMTEQFGDEIEFERDIRIVFQSISVDEQIDGDNISRRRLEWSIMFEVQGWMYPPQRDIKGEIRTVYLDFHANTRELVPEGIFESVDSEVEPRDVNVQDWNGDSKQTYSSNIPIPTPPAPPGPRIIKEDD
> |[Tevenvirinae Salmonella phage STP4-a]||_Salmonella_phage_STP4-a.gb|tail sheath stabiliz..|792|NC_026607.2(159914):85519-86310:1 ^RAST2:fig|1198136.48.peg.165^ Tevenvirinae Salmonella phage STP4-a|neighbours:(1),(1)|neighbour_genes:hypothetical protein,Phage terminase, sma..|
MGDLFSNIQVARTREDTGTRYIKVPVTYASKEHFMMKLNKWTSVNSQQDVAKVETILPRINLHLVDVMYNGTYKTNISNRTALQQADPKPTTISQFNPTPYKMIFELGIFTRYEDDMYQIVEQILPYFQPHFNTTMTEQFGDEIEFERDIRIVFQSISVDEQIDGDNISRRRLEWSIMFEVQGWMYPPQRDIKGEIRTVYLDFHANTRELVPEGIFESVDSEVEPRDVNVQDWNGDSKQTYSSNIPIPTPPAPPGPRIVKEDD
> |[Tevenvirinae Salmonella_phage_vB_SnwM_CGG4-1]||_Salmonella_phage_vB_SnwM_CGG4-1.gb|tail sheath stabiliz..|810|NC_031065.1(159878):81396-82205:1 ^RAST2:fig|1198136.78.peg.161^ Tevenvirinae Salmonella_phage_vB_SnwM_CGG4-1|neighbours:(1),(1)|neighbour_genes:hypothetical protein,Phage terminase, sma..|
MGDLFSNIQVARTREDTGTRYIKVPVTYASKEHFMMKLNKWTSVNSQQDVAKVETILPRINLHLVDVMYNGTYKTNISNRTALQQANPKPTTISQFNPTPYKMIFELGIFTRYEDDMYQIVEQILPYFQPHFNTTMTEQFGDEIEFERDIRIVFQSISVDEQIDGDNISRRRLEWSIMFEVQGWMYPPQHNIKGEIRTVYLDFHANTRELVPEGIFESVDSEVEPRDVNVQDWNGDSKQTYSSNIPVPTPPTPPGPRSDVEGSQSARKK
> |[Tevenvirinae Serratia phage PS2]||_Serratia_phage_PS2.gb|tail sheath stabiliz..|846|KJ025957.1(167266):93582-94427:1 ^RAST2:fig|1198136.49.peg.188^ Tevenvirinae Serratia phage PS2|neighbours:(1),(1)|neighbour_genes:Phage neck protein,Phage terminase, sma..|
MGEQMFGHFYNSSLRRYIVLMGDLFSNINVARKRSDGLKYIKVPITYTTKERFMQALDKINNIRNENGPAKIETIFPRMTLQLVDMQYNEMFKTGELQKSFGVKSHKPGKDIVRQYSPVPYKMIFELGIHTRYEDDMLQIVEQILPYFQPNFVCRIKELHENEIILERDVQITYQSISIDEAPEGDKITRRRLEWSLMFEVDGWLYPPLKDMPGIIRTVYTDFHAVDKSLDEEGSQFESVDAQVDPADVEYPDWDGSVKETISENIPIPTGDQPSKPRENK
>ID:APC45008.1 |[Shigella phage SH7]||_Shigella_phage_SH7_.gbk|tail sheath stabiliz..|819|KX828711(164870):90562-91380:1 ^^ Shigella phage SH7, complete genome.|neighbours:ID:APC45205.1(1),ID:APC45245.1(1)|neighbour_genes:neck protein,terminase DNA packag..|
MFGYFYNSSFRRYATLMGDLFSNIQIKRQLESGDKFIRVPITYASKEHFMMKLNKWTSINSQEDVAKVETILPRINLHLVDFSYNAPFKTNILNQNLLQKGATSVVSQYNPSPIKMIYELSIFTRYEDDMFQIVEQILPYFQPHFNTTMYEQFGNDIPFKRDIKIVLMSAAIDEAIDGDNLSRRRIEWSLTFEVNGWMYPPVDDAEGLIRTTYTDFHANTRDLPDGEGVFESVDSEVVPRDIDPEDWDGTVKQTFTSNVNRPTPPEPPGPRT
>ID:YP_009288528.1 |[Shigella phage SHBML-50-1]||_Shigella_phage_SHBML-50-1_.gbk|proximal tail sheath..|819|NC_031085(166634):94037-94855:1 ^GeneID:29060618^ Shigella phage SHBML-50-1, complete genome.|neighbours:ID:YP_009288527.1(1),ID:YP_009288529.1(1)|neighbour_genes:head completion, nec..,terminase small subu..|
MFGYFYNSSFRRYATLMGDLFSNIQIKRQLESGDKFIRVPITYASKEHFMMKLNKWTSINSQEDVAKVETILPRINLHLVDFSYNAPFKTNILNQNLLQKGATSVVSQYNPSPIKMIYELSIFTRYEDDMFQIVEQILPYFQPHFNTTMYEQFGNDIPFKRDIKIVLMSAAIDEAIDGDNLSRRRIEWSLTFEVNGWMYPPVDDAEGLIRTTYTDFHANTRDLPDGEGVFESVDNEVVPRDIDPEDWDGTVKQTFTSNVNRPKPPEPPGPRT
>ID:YP_009277536.1 |[Shigella phage SHFML-11]||_Shigella_phage_SHFML-11.gbk|proximal tail sheath..|819|NC_030953(170650):40476-41294:1 ^GeneID:29056243^ Shigella phage SHFML-11, complete genome.|neighbours:ID:YP_009277535.1(1),ID:YP_009277537.1(1)|neighbour_genes:head completion, nec..,terminase small subu..|
MFGYFYNSSFRRYATLMGDLFSNIQIKRQLESGDKFIRVPITYASKEHFMMKLNKWTSINSQEDVAKVETILPRINLHLVDFSYNAPFKTNILNQNLLQKGATSVVSQYNPSPIKMIYELSIFTRYEDDMFQIVEQILPYFQPHFNTTMYEQFGNDIPFKRDIKIVLMSAAIDEAIDGDNLSRRRIEWSLTFEVNGWMYPPVDDAEGLIRTTYTDFHANTRDLPDGEGVFESVDNEVVPRDINPEDWDGTVKQTFTSNVNRPTPPEPPGPRT
> |[Tevenvirinae Shigella_phage_SHSML-52-1]||_Shigella_phage_SHSML-52-1.gb|Phage tail completio..|822|NC_031090.1(169621):106631-107452:-1 ^RAST2:fig|1198136.79.peg.165^ Tevenvirinae Shigella_phage_SHSML-52-1|neighbours:(-1),(-1)|neighbour_genes:Phage terminase, sma..,Phage neck protein|
MFGYFYNSSFRRYITMMGDLFSNIQVNRQLSTGNKLIRVPITYASKEHFMMKLNKWTSINSQEDVAKVETILPRINLQMVDFVYNPTFKTNILNNSLLSKSTKDIVDQYNPSPIKMIFELSIFTRYEDDMFQIVEQIIPYFQPHFNTTMIEQYGQDIPFERDIKVVWMAAAMDEQIDGDNLSRRRLEWSLTFEVNGWMYPPVGAAEGLIKTTYLDFHANERDLQTAASVFESVDTEIKPRDVEAQDWNGEVEQTYTHDIPIPTPPTPPGPRKQ
>ID:YP_003934801.1 |[Shigella phage SP18]||_Shigella_phage_SP18.gbk|gp15|828|NC_014595(170605):94422-95249:1 ^GeneID:9830542^ Shigella phage SP18, complete genome.|neighbours:ID:YP_003934800.1(1),ID:YP_003934802.1(1)|neighbour_genes:gp14,gp16|
MGDLFSHVQVARTREDTGLKYIKVPISYASKEKFMMQLGKWTAIQNTPTPDMSPQERAAQKAKIETVLPRMNLHMVDLMYNGQYKTALQNHTQARFANNDPRKQISQYSPVPVKMIFELGIYTRHQDDMFQIIEQIMPYFQPHFNTTITELYTNEITFERDIRIVLQSIAMDEQIEGDAMTRRRLEWSIMFEVNGWLYPPVKEVAGEIRTIYLDFFANSRELAPEGNFESVDSEAVPRDVDQEDWQGESVQTYSQDIPVPVDPAPPAPRKNRVPL
>ID:AUV63839.1 |[Shigella phage Sf20]||_Shigella_phage_Sf20_.gbk|tail sheath stabiliz..|834|MF327006(163982):20430-21263:1 ^^ Shigella phage Sf20, complete genome.|neighbours:ID:AUV63838.1(1),ID:AUV63840.1(1)|neighbour_genes:neck or collar prote..,terminase small subu..|
MFGWHYNSSIRRYIVLLGNLFSGVQIKRVRSDGERFIKVPITYAKKEKFMMSLDKYNNISSEEDVAKVETILPRMCLSLIDMTYAQNFKTNIANKTVPKYTADGIRSVTQYNPVPYKFTFELGIYTRNEDDMFQIIEQILPYFQPHFNCKIKELHGNDVWIDRDIQVTISSITPDEQVGEDKFSRRRLEWTIMFEFIGFIYPPATDVKGEIRTIYLDFHANSRELNPSGNFESVDHEVVKRDVEQEDWDGTIKESYSSDIPIPVAPTPPGPRSVREF
>ID:YP_009618973.1 |[Shigella phage Sf21]||_Shigella_phage_Sf21_.gbk|tail sheath stabiliz..|819|NC_042077(166002):92080-92898:1 ^GeneID:40095576^ Shigella phage Sf21, complete genome.|neighbours:ID:YP_009618972.1(1),ID:YP_009618974.1(1)|neighbour_genes:neck or collar prote..,terminase small subu..|
MFGYFYNSSFRRYATLMGDLFSNIQIKRQLESGDKFIRVPITYASKEHFMMKLNKWTSINSQEDVAKVETILPRINLHLVDFSYNAPFKTNILNQNLLQKGATSVVSQYNPSPIKMIYELSIFTRYEDDMFQIVEQILPYFQPHFNTTMYEQFGNDIPFKRDIKIVLMSAAIDEAIDGDNLSRRRIEWSLTFEVNGWMYPPVDDAEGLIRTTYTDFHANTRDLPDGEGVFESVDSEVVPRDINPEDWDGTVKQTFTSNVNRPTPPEPPGPRT
>ID:YP_009614815.1 |[Shigella phage Sf22]||_Shigella_phage_Sf22_.gbk|gp63|819|NC_042039(166283):37818-38636:1 ^GeneID:40091230^ Shigella phage Sf22, complete genome.|neighbours:ID:YP_009614814.1(1),ID:YP_009614816.1(1)|neighbour_genes:gp62,gp64|
MFGYFYNSSFRRYATLMGDLFSNIQIKRQLESGDKFIRVPITYASKEHFMMKLNKWTSINSQEDVAKVETILPRINLHLVDFSYNAPFKTNILNQNLLQKGATSVVSQYNPSPIKMIYELSIFTRYEDDMFQIVEQILPYFQPHFNTTMYEQFGNDIPFKRDIKIVLMSAAIDEAIDGDNLSRRRIEWSLTFEVNGWMYPPVDDAEGLIRTTYTDFHANTRDLPDGEGVFESVDSEVVPRDIDPEDWDGTVKQTFTSNVNRPTPPEPPGPRT
>ID:ATE86422.1 |[Shigella phage Sf23]||_Shigella_phage_Sf23_.gbk|tail sheath stabiliz..|819|MF158046(167678):14560-15378:1 ^^ Shigella phage Sf23, complete genome.|neighbours:ID:ATE86421.1(1),ID:ATE86423.1(1)|neighbour_genes:neck or collar prote..,terminase small subu..|
MFGYFYNSSFRRYATLMGDLFSNIQIKRQLESGDKFIRVPITYASKEHFMMKLNKWTSINSQEDVAKVETILPRINLHLVDFSYNAPFKTNILNQNLLQKGTTSVVSQYNPSPIKMIYELSIFTRYEDDMFQIVEQILPYFQPHFNTTMYEQFGNDIPFKRDIKIVLMSAAIDEAIDGDNLSRRRIEWSLTFEVNGWMYPPVDDAEGLIRTTYTDFHANTRDLPDGEGVFESVDNEVVPRDIDPEDWDGTVKQTFTNNVNRPTPPEPPGPRT
>ID:YP_009619097.1 |[Shigella phage Sf24]||_Shigella_phage_Sf24_.gbk|tail sheath stabiliz..|819|NC_042078(168112):18745-19563:1 ^GeneID:40095712^ Shigella phage Sf24, complete genome.|neighbours:ID:YP_009619096.1(1),ID:YP_009619098.1(1)|neighbour_genes:neck or collar prote..,terminase small subu..|
MFGYFYNSSFRRYATLMGDLFSNIQIKRQLESGDKFIRVPITYASKEHFMMKLNKWTSINSQEDVAKVETILPRINLHLVDFSYNAPFKTNILNQNLLQKGATSVVSQYNPSPIKMIYELSIFTRYEDDMFQIVEQILPYFQPHFNTTMYEQFGNDIPFKRDIKIVLMSAAIDEAIDGDNLSRRRIEWSLTFEVNGWMYPPVDDAEGLIRTTYTDFHANTRDLPDGEGVFESVDSEVVPRDINPEDWDGTVKQTFTSNVNRPTPPEPPGPRT
>ID:YP_004415057.1 |[Shigella phage Shfl2]||_Shigella_phage_Shfl2_.gbk|putative tail sheath..|819|NC_015457(165919):91040-91858:1 ^GeneID:10498920^ Shigella phage Shfl2, complete genome.|neighbours:ID:YP_004415056.1(1),ID:YP_004415058.1(1)|neighbour_genes:putative head comple..,putative terminase D..|
MFGYFYNSSFRRYATLMGDLFSNIQIKRQLESGDKFIRVPITYASKEHFMMKLNKWTSINSQEDVAKVETILPRINLHLVDFSYNAPFKTNILNQNLLQKGATSVVSQYNPSPIKMIYELSIFTRYEDDMFQIVEQILPYFQPHFNTTMYEQFGNDIPFKRDIKIVLMSAAIDESIDGDNLSRRRIEWSLTFEVNGWMYPPVDDAEGLIRTTYTDFHANTRDLPDGEGVFESVDNEVVPRDINPEDWDGTVKQTFTSNVNRPTPPEPPGPRT
>ID:YP_009110982.1 |[Shigella phage pSs-1]||_Shigella_phage_pSs-1_.gbk|hypothetical protein|819|NC_025829(164999):96597-97415:1 ^GeneID:22475248^ Shigella phage pSs-1, complete genome.|neighbours:ID:YP_009110981.1(1),ID:YP_009110983.1(1)|neighbour_genes:hypothetical protein,hypothetical protein|
MFGYFYNSSFRRYATLMGDLFSNIQIKRQLESGDKFIRVPITYASKEHFMMKLNKWTSINSQEDVAKVETILPRINLHLVDFSYNAPFKTNILNQNLLQKGATSVVSQYNPSPIKMIYELSIFTRYEDDMFQIVEQILPYFQPHFNTTMYEQFGNDIPFKRDIKIVLMSAAIDEAIDGDNLSRRRIEWSLTFEVNGWMYPPVDDAEGLIRTTYTDFHANTRDLPDGEGVFESVDSEVVPRDINPEDWDGTVKQTFTSNVNRPTPPEPPGPRT
> |[Tevenvirinae Vibrio_phage_KVP40]||_Vibrio_phage_KVP40.gb|Phage tail sheath st..|1305|NC_005083.2(244834):213716-215020:1 ^RAST2:fig|1198136.81.peg.405^ Tevenvirinae Vibrio_phage_KVP40|neighbours:(1),(1)|neighbour_genes:Phage neck protein,Phage protein|
MGNLFSNIYVSRGDGYRKVPITVSSKEHFVASLNSQELNGDGSVANVATLLPRIGLDMVSCTYDATRKTNIANRKLTRDFTGDRPKSNKLFNPVPYDFEFEVSVYTRHQDDAFQIIEQILPYFQPQFNTMIKELDENEVVVDQRDIPIILESAVPETTFEGAAGDMRHIEWTLNLRMKGWLYPPTNAQFGEIRTIYLNFQDEEQTIIHAEREAVTSSYDILWKVRSEVEALTTFGWRHSVDSLYGLVWNTRGDIVSDLEIDWNRRFSITDALQIDWSTRSSASSELLVDWNIRDVVGRDYDVDWYNRQIIESTYDSPWGVSPIASNELAIDWDTREFVELNTDIQWSEGAIAESSLDVDWNRSQYVEAVSDIDWSTRAVVTSVNDIDWSTRSELSASTDINYNMSSQVTSSYEMYYLPGELAWNFTDVTYNIEN
> |[Tevenvirinae Vibrio_phage_ValB1_HC]||_Vibrio_phage_ValB1_HC.gb|Phage tail sheath st..|1014|MK568540.1(247619):110935-111948:-1 ^RAST2:fig|1198136.76.peg.172^ Tevenvirinae Vibrio_phage_ValB1_HC|neighbours:(-1),(-1)|neighbour_genes:Phage protein,Phage neck protein|
MGNLFSNIYVSRGDTYRKVPITVSSKEQFVASLNSQELNGDGSVANVATLLPRIGLDMVSCTYDATRKTNVSNRKLTRDYTGDRPKSNKLFNSVPYDFEFEVSVYTRHQDDAFQIIEQILPYFQPQFNTMIKELDENEVVVDERDIPIILESAVPEATFEGAAGDMRHIEWTLNLRLKGWLYPPTNAQFGEIRTIYLNFQDEEQSIIHAEREAVSSSCDIDWSVRSQVDAASSISWRYRIESSYDVDWNIRSDISSDLDVDWSRRFSTSGNIDVEYSTYSSVSASSEFDWSTRSTIDSDYNIYWYNRDEVGASYGVVWDHSRESVISSTDVTYNIEN
> |[Tevenvirinae Vibrio_phage_ValKK3]||_Vibrio_phage_ValKK3.gb|Phage tail sheath st..|1014|NC_028829.1(248088):162276-163289:-1 ^RAST2:fig|1198136.77.peg.306^ Tevenvirinae Vibrio_phage_ValKK3|neighbours:(-1),(-1)|neighbour_genes:Phage protein,Phage neck protein|
MGNLFSNIYVSRGDTYRKVPITVSSKEQFVASLNSQELNGDGSVANVATLLPRIGLDMVSCTYDATRKTNVSNRKLTRDYTGDRPKSNKLFNSVPYDFEFEVSVYTRHQDDAFQIIEQILPYFQPQFNTMIKELDENEVVVDERDIPIILESAVPEATFEGAAGDMRHIEWTLNLRLKGWLYPPTNSQFGEIRTIYLNFQDEEQSIIHAEREAVSSSCDIDWSVRSQVDAASSISWRYRIESSYDVDWNIRSDISSDLDVDWSRRFSTSGNIDVEYSTYSSVSASSEFDWSTRSTIDSDYNIYWYNRDEVGASYGVVWDHSRESVISSTDVTYNIEN
> |[Tevenvirinae Vibrio_phage_phi-Grn1]||_Vibrio_phage_phi-Grn1.gb|Phage tail sheath st..|1014|KT919972.1(248605):78290-79303:1 ^RAST2:fig|1198136.75.peg.127^ Tevenvirinae Vibrio_phage_phi-Grn1|neighbours:(1),(1)|neighbour_genes:Phage neck protein,Phage protein|
MGNLFSNIYVSRGDTYRKVPITVSSKEQFVASLNSQELNGDGSVANVATLLPRIGLDMVSCTYDATRKTNVSNRKLTRDYTGDRPKSNKLFNSVPYDFEFEVSVYTRHQDDAFQIIEQILPYFQPQFNTMIKELDENEVVVDERDIPIILESAVPEATFEGAAGDMRHIEWTLNLRLKGWLYPPTNAQFGEIRTIYLNFQDEEQSIIHAEREAVSSSCDIDWSVRSQVDAASSISWRYRIESSYDVDWNIRSDISSDLDVDWSRRFSTSGNIDVEYSTYSSVSASSEFDWSTRSTIDSDYNIYWYNRDEVGASYGVVWDHSRESVISSTDVTYNIEN
> |[Tevenvirinae Vibrio_phage_phi-ST2]||_Vibrio_phage_phi-ST2.gb|Phage tail sheath st..|1014|KT919973.1(250485):138074-139087:1 ^RAST2:fig|1198136.73.peg.268^ Tevenvirinae Vibrio_phage_phi-ST2|neighbours:(1),(1)|neighbour_genes:Phage neck protein,Phage protein|
MGNLFSNIYVSRGDTYRKVPITVSSKEQFVASLNSQELNGDGSVANVATLLPRIGLDMVSCTYDATRKTNVSNRKLTRDYTGDRPKSNKLFNSVPYDFEFEVSVYTRHQDDAFQIIEQILPYFQPQFNTMIKELDENEVVVDERDIPIILESAVPEATFEGAAGDMRHIEWTLNLRLKGWLYPPTNAQFGEIRTIYLNFQDEEQSIIHAEREAVSSSCDIDWSVRSQVDSASSISWRYRIESSYDVDWNIRSDISSDLDVDWSRRFSTSGNIDVEYSTYSSVSASSEFDWSTRSTIDSDYNIYWYNRDEVGASYGVVWDHSREAVISSTDVTYNIEN
> |[Tevenvirinae _Vibrio_phage_vB_VmeM-32]||_Vibrio_phage_vB_VmeM-32.gb|Phage tail completio..|738|KU160494.1(199912):81580-82317:-1 ^RAST2:fig|1198136.70.peg.131^ Tevenvirinae _Vibrio_phage_vB_VmeM-32|neighbours:(-1),(-1)|neighbour_genes:Phage terminase, sma..,hypothetical protein|
MNYNGTIRKMIVLFGSVFNDIRIATYDKDGEVNGDKKIPITYSSKEKFIARLNSNNTNAIDNETVKIETILPRMCYNLIDMQYNSQFKTASNNFTVIKGLKKFNAVPYKFMFELSIFTRKQSDMFEILENILPYFGPNFCTRLKEFIGTELHFERDINITVSSISPDLQVEGDFKERRRIEWTIMFEMDGWLSAKPTENVGEIRSIILDFKGSETAVEYDKATIDVEPIDVIKEDWKGLRTIKYE
> |[Tevenvirinae Vibriophage_phi-pp2]||_Vibriophage_phi-pp2.gb|Phage tail sheath st..|1305|JN849462.1(246421):215422-216726:1 ^RAST2:fig|1198136.74.peg.399^ Tevenvirinae Vibriophage_phi-pp2|neighbours:(1),(1)|neighbour_genes:Phage neck protein,Phage protein|
MGNLFSNIYVSRGDGYRKVPITVSSKEHFVASLNSQELNGDGSVANVATLLPRIGLDMVSCTYDATRKTNIANRKLTRDFTGDRPKSNKLFNPVPYDFEFEVSVYTRHQDDAFQIIEQILPYFQPQFNTMIKELDENEVVVDQRDIPIILESAVPETTFEGAAGDMRHIEWTLNLRMKGWLYPPTNAQFGEIRTIYLNFQDEEQTIIHAEREAVTSSYDILWKVRSEVEALNTFGWRHSVDSLYGLVWNTRGDIVSDLEIDWNRRFSITDALQIDWSTRSSASSELLVDWNIRDVVGRDYDVDWYNRQIIESTYESPWGVSPIASNELAIDWDTREFVELNTDIQWSEGAIAESSLDVDWNRSQYVEAVSDIDWSTRAVVTSVNDIDWSTRSELSASTDINYNMSSQVTSSYVMYYLPGELAWNFTDVTYNIEN
>ID:YP_009153761.1 |[Yersinia phage PST]||_Yersinia_phage_PST_.gbk|tail sheath stabiliz..|819|NC_027404(167785):91607-92425:1 ^GeneID:24677547^ Yersinia phage PST, complete genome.|neighbours:ID:YP_009153760.1(1),ID:YP_009153762.1(1)|neighbour_genes:neck protein,terminase DNA packag..|
MFGYFYNSSFRRYATLMGDLFSNIQIKRQLESGDKFIRVPITYASKEHFMMKLNKWTSINSQEDVAKVETILPRINLHLVDFSYNAPFKTNILNQNLLQKGATSVVSQYNPSPIKMIYELSIFTRYEDDMFQIVEQILPYFQPHFNTTMYEQFGNDIPFKRDIKIVLMSAAIDEAIDGDNLSRRRIEWSLTFEVNGWMYPPVDDAEGLIRTTYTDFHANTRDLPDGEGVFESVDSEVVPRDIDPEDWDGTVKQTFTSNVNRPTPPEPPGPRT
>ID:VEV89776.1 |[Yersinia phage fPS-2]||_Yersinia_phage_fPS-2_.gbk|g160|819|LR215722(169060):95186-96004:1 ^^ Yersinia phage fPS-2 genome assembly, chromosome: I.|neighbours:ID:VEV89775.1(1),ID:VEV89777.1(1)|neighbour_genes:g159,g161|
MFGYFYNSSFRRYATLMGDLFSNIQIKRQLESGDKFIRVPITYASKEHFMMKLNKWTSINSQEDVAKVETILPRINLHLVDFSYNAPFKTNILNQNLLQKGATSVVSQYNPSPIKMIYELSIFTRYEDDMFQIVEQILPYFQPHFNTTMYEQFGNDIPFKRDIKIVLMSAAIDEAIDGDNLSRRRIEWSLTFEVNGWMYPPVDDAEGLIRTTYTDFHANTRDLPDGEGVFESVDSEVVPRDIDPEDWDGTVKQTFTSNVNRPTPPEPPGPRT
>ID:YP_009149407.1 |[Yersinia phage phiD1]||_Yersinia_phage_phiD1_.gbk|g168|771|NC_027353(167063):92984-93754:1 ^GeneID:24635604^ Yersinia phage phiD1 complete genome.|neighbours:ID:YP_009149406.1(1),ID:YP_009149408.1(1)|neighbour_genes:g167,g169|
MGDLFSNIQIKRQLESGDKFIRVPITYASKEHFMMKLNKWTSINSQEDVAKVETILPRINLHLVDFSYNAPFKTNILNQNLLQKGATSVVSQYNPSPIKMIYELSIFTRYEDDMFQIVEQILPYFQPHFNTTMYEQFGNDIPFKRDIKIVLMSAAIDEAIDGDNLSRRRIEWSLTFEVNGWMYPPVDDAEGLIRTTYTDFHANTRDLPDGEGVFESVDSEVVPRDINPEDWDGTVKQTFTSNVNRPTPPEPPGPRT
