# Supplementary material for: Influence of Non-canonical DNA Bases on the Genomic Diversity of Tevenvirinae
Source: Front Microbiol. 2021 Apr 6;12:632686. doi: 10.3389/fmicb.2021.632686 (PMC8056088; doi:10.3389/fmicb.2021.632686)
Supplement: Supplementary Data Sheet 1 — Clustering results (folders “first clusterisation,” “second clusterisation,” and “third clusterisation”): the number of pan-genome components in the individual genome (files “pan genome components of genomes”), the total number of all clusters and components of the pan-genome (files “pan genome components”), a list of clusters of the core genome (files “core list”), a list of clusters of the softcore genome (files “softcore list”). Clusters of the softcore genome (folders “softcore clusters”) are presented in the files which show regions in genomes, protein sequences, names of viruses which have these proteins A description of softcore clusters is also supplied (file “Softcore clusters description”). [file Data_Sheet_1.ZIP › Data sheet 1/third clusterisation/softcore_clusters/20456_16.faa]

> |[Tevenvirinae _Acinetobacter_phage_133]||_Acinetobacter_phage_133.gb|Phage terminase, sma..|504|NC_015250.1(159801):92591-93094:1 ^RAST2:fig|1198136.113.peg.187^ Tevenvirinae _Acinetobacter_phage_133|neighbours:(1),(1)|neighbour_genes:Phage tail completio..,Phage terminase, lar..|
MMELDMAKLLSLNDVPGAAQDDEVQESPHPTLELVTVESHPANRPADIDTDYAIVRQNMHFQQQMIFDMAKICLENAKNSESPRFVDTFSNLMGQYTSINEKMLKMHKDMKDISEAKSTEDKPTVNIENANVYMSPTELMASHGDAFDAKEKIRHEALEEHNEPDQV
> |[Tevenvirinae _Acinetobacter_phage_AM101]||_Acinetobacter_phage_AM101.gb|Phage terminase, sma..|483|MH165274.1(166487):67203-67685:-1 ^RAST2:fig|1198136.62.peg.88^ Tevenvirinae _Acinetobacter_phage_AM101|neighbours:(-1),(-1)|neighbour_genes:hypothetical protein,hypothetical protein|
MDIMQQILDCTDLPGMEGEELVVYQPLVLEEVQSNPTNRTPDLESDYAIVRKNLHFQQQMLMDAAKIFLETAKNADSPRHMEVFSTLMGQMTSTNKEILKVHKEMKDITNESVTAAKPKETGSVNIETAQVFVGGPAEIMERYGDAFETKTRNLEVVDEQ
> |[Tevenvirinae _Acinetobacter_phage_Ac42]||_Acinetobacter_phage_Ac42.gb|Phage terminase, sma..|495|NC_014660.1(167716):103394-103888:1 ^RAST2:fig|1198136.114.peg.183^ Tevenvirinae _Acinetobacter_phage_Ac42|neighbours:(1),(1)|neighbour_genes:Phage tail completio..,terminase large subu..|
MDKLDMAQLLDLSDVPGIDGEEVKVYEPLQLIEIKSNPKERTQDLETDYELVRKNMHYQQQMLFDMSKICLENAKNSESPRFVEVFASLMGQYTTSNKELLKLHKDMKDITDEKVPTTGAGQGTVNINSANVFVGGPADLMDELGDAMDEKERIRLSTLEHSNE
> |[Viruses _Acinetobacter_phage_Acj61]||_Acinetobacter_phage_Acj61.gb|Phage terminase, sma..|486|NC_014661.1(164093):104430-104915:1 ^RAST2:fig|10239.85.peg.175^ Viruses _Acinetobacter_phage_Acj61|neighbours:(1),(1)|neighbour_genes:Proximal tail sheath..,Phage terminase, lar..|
MTDVLDMNELLNITDLPGVDGEELVVYEPLELTTVDSNPQNRTVDLEDDYTVVRKNLHFQQQMIFDAAKIFLETAKNADSPRHMEVFSTLMGQMTNTNKEILKLHREMKDITNEQTNVSKDQPAPGSVNIQNAQVFLGGPSDLMDQEGDAFDAANKVVATS
> |[Viruses _Acinetobacter_phage _Acj9]||_Acinetobacter_phage_Acj9.gb|Phage terminase, sma..|489|NC_014663.1(169947):106245-106733:1 ^RAST2:fig|10239.87.peg.172^ Viruses _Acinetobacter_phage _Acj9|neighbours:(1),(1)|neighbour_genes:Proximal tail sheath..,hypothetical protein|
MDDDQILAEILDTTDLPGLDGDTIEVYQPTVLNEITSNPTNRTPDLESDYSVVRKNLHYQQQMLFEAGKIFLETAKNADSPRHMEVFATLMGQMTTTNKEILKLHKEMKEITTETITAGKQGDTTNNQVNIAQATFVGGPTDLMDQVGDAFETKNKSIVSEQ
> |[Tevenvirinae _Acinetobacter_phage_KARL-1]||_Acinetobacter_phage_KARL-1.gb|Phage terminase, sma..|483|MH713599.1(166560):83534-84016:-1 ^RAST2:fig|1198136.64.peg.116^ Tevenvirinae _Acinetobacter_phage_KARL-1|neighbours:(-1),(-1)|neighbour_genes:hypothetical protein,hypothetical protein|
MDIMQQILDCTDLPGMEGEELVVYQPLVLEEVQSNPTNRTPDLESDYAIVRKNLHFQQQMLMDAAKIFLETAKNADSPRHMEVFSTLMGQMTSTNKEILKVHKEMKDITNESVTATKPKETGSVNIETAQVFVGGPAEIMERYGDAFETKTRNLEVVDEQ
> |[Viruses _Acinetobacter_phage_ZZ1]||_Acinetobacter_phage_ZZ1.gb|Phage terminase, sma..|489|NC_018087.3(166687):99846-100334:1 ^RAST2:fig|10239.86.peg.177^ Viruses _Acinetobacter_phage_ZZ1|neighbours:(1),(1)|neighbour_genes:Phage tail completio..,hypothetical protein|
MSNTQNFLDQIMDFTDLPGVGGEELVVYKPLELTDVESNPQDRTIDLNEDYAKVRKTLDHQQQMLFDAAKVMLETAKNADSPRHMEVFATLMGQMTTTSKEILKLHKEMKDITSENVSTQNPGDNSGVNIQNAQVFVGGPTELMDKLGDAFETKNLNVVDEQ
> |[Tevenvirinae Acinetobacter_phage_vB_ApiM_fHyAci03]||_Acinetobacter_phage_vB_ApiM_fHyAci03.gb|Phage terminase, sma..|483|MH460829.1(165975):99949-100431:1 ^RAST2:fig|1198136.65.peg.187^ Tevenvirinae Acinetobacter_phage_vB_ApiM_fHyAci03|neighbours:(1),(1)|neighbour_genes:hypothetical protein,hypothetical protein|
MDIMQQILDCTDLPGMEGEELVVYQPLVLEEVQSNPTNRTPDLESDYAIVRKNLHFQQQMLMDAAKIFLETAKNADSPRHMEVFSTLMGQMTSTNKEILKVHKEMKDITNESVTAAKPKETGSVNIETAQVFVGGPAEIMERYGDAFETKTRNLEVVDEQ
> |[Tevenvirinae _Aeromonas_phage_65.2]||_Aeromonas_phage_65.2.gb|Phage terminase, sma..|507|KY290955.1(236567):72283-72789:-1 ^RAST2:fig|1198136.115.peg.90^ Tevenvirinae _Aeromonas_phage_65.2|neighbours:(-1),(-1)|neighbour_genes:Phage protein,Phage tail completio..|
MRDLDIKSLLDTTGLPGFDGGDVVVYEPTVLVDVVSNPVERVQDLADDYSLARKSINQQQQMMMAMAAIALENAKNSESPNQVNAFVSLMTAMTANTKEILRLHKEMDAITSEKTKAGTPTKKEDSINIENATVFVGTPSELMMKEGTQTQAKSLIIEGESEEVNDGS
> |[Viruses Aeromonas phage 65]||_Aeromonas_phage_65.gb|Phage terminase, sma..|507|NC_015251.1(235229):72286-72792:-1 ^RAST2:fig|10239.65.peg.90^ Viruses Aeromonas phage 65|neighbours:(-1),(-1)|neighbour_genes:Phage protein,Proximal tail sheath..|
MRGLDIKSLLDTTGLPGFDGGDVVVYEPTVLVDVVSNPVERVQDLADDYNLARKSINQQQQMMMAMAAIALENAKNSESPNQVNAFVSLMTAMTANTKEILRLHKEMDAITSEKTKAGTPTKKEDSINIENATVFVGTPSELMMKEGTQTQAKSLIIEGESEEVNDGS
> |[Tevenvirinae _Aeromonas_phage_AS-szw]||_Aeromonas_phage_AS-szw.gb|hypothetical protein|513|MF498773.1(229957):102173-102685:1 ^RAST2:fig|1198136.118.peg.212^ Tevenvirinae _Aeromonas_phage_AS-szw|neighbours:(1),(1)|neighbour_genes:Phage tail completio..,Phage protein|
MSELDMKSLLDVSGLPGFDGGEVVVYEPTVLLPVESNPLDRAKDLSDDYSLARQALNQQQQMIMAMAAIALENAKNSESPNQVNAFTQLMGTWTANTKEILKLHKEMDAITAEKTKTGGNKPETPSPSMNIENATVFMGTPAELMLREGTQTQAQSLVIDGESEEVKNAN
> |[Tevenvirinae _Aeromonas_phage_AS-zj]||_Aeromonas_phage_AS-zj.gb|hypothetical protein|513|MF448340.1(229929):207765-208277:1 ^RAST2:fig|1198136.120.peg.406^ Tevenvirinae _Aeromonas_phage_AS-zj|neighbours:(1),(1)|neighbour_genes:Phage tail completio..,Phage protein|
MSELDMKSLLDVSGLPGFDGGEVVVYEPTVLLPVESNPLDRAKDLSDDYSLARQALNQQQQMIMAMAAIALENAKNSESPNQVNAFTQLMGTWTANTKEILKLHKEMDAITAEKTKTGGNKPETPSPSMNIENATVFMGTPAELMLREGTQTQAQSLVIDGESEEVKNAN
>ID:NP_944104.1 |[Aeromonas virus Aeh1]||_Aeromonas_phage_Aeh1_.gbk|16|519|NC_005260(233234):149786-150304:1 ^GeneID:2657940^ Aeromonas phage Aeh1, complete genome.|neighbours:ID:NP_944103.1(1),ID:NP_944105.1(1)|neighbour_genes:15,17|
MNDLNMNQLLDMSGIPGMSFDDTMPVVYEPTVLEPVDSHPAERAKDLETDYDLVRQTLNYQQQMLMAMGKIALENAKNSESPKHVDAFVNLMNSMTNVSKEILKVHKEMGAITNETTKTKDAPQQQQPSMNIENATVFVGTPAELMAREGTQSESISRSKTVIEGDSNVVDA
> |[Tevenvirinae _Aeromonas_phage_AsFcp_2]||_Aeromonas_phage_AsFcp_2.gb|Phage terminase, sma..|519|MH791401.1(219171):86078-86596:1 ^RAST2:fig|1198136.67.peg.164^ Tevenvirinae _Aeromonas_phage_AsFcp_2|neighbours:(1),(1)|neighbour_genes:tail sheath stabiliz..,Phage terminase, lar..|
MNDLNMQQLLDVTGIPGMSFDDTMPVVYEPTVLEPVDSHPAERSKDLESDYDLVRQTLNFQQQMLMAMGKIALENAKNSESPKHVDAFVNLMNSMTNVSKEILKVHKEMGAITNETTKTKDAPQQAAPSMNIEHATVFVGTPAELMAQEGTQSEALSRSKQVIEGESDVVDA
> |[Tevenvirinae _Aeromonas_phage_Asswx_1]||_Aeromonas_phage_Asswx_1.gb|hypothetical protein|513|MH791398.1(229103):109862-110374:1 ^RAST2:fig|1198136.119.peg.237^ Tevenvirinae _Aeromonas_phage_Asswx_1|neighbours:(1),(1)|neighbour_genes:Phage tail completio..,Phage protein|
MSELDMKSLLDVSGLPGFDGGEVVVYEPTVLLPVESNPLDRAKDLSDDYSLARQALNQQQQMIMAMAAIALENAKNSESPNQVNAFTQLMGTWTANTKEILKLHKEMDAITAEKTKTGGNKPETPSPSMNIENATVFMGTPAELMLREGTQTQAQSLVIDGESEEVKNAN
> |[Tevenvirinae _Aeromonas_phage_Aswh_1]||_Aeromonas_phage_Aswh_1.gb|Phage terminase, sma..|507|MH791414.1(229730):128104-128610:-1 ^RAST2:fig|1198136.117.peg.237^ Tevenvirinae _Aeromonas_phage_Aswh_1|neighbours:(-1),(-1)|neighbour_genes:Phage protein,Phage tail completio..|
MSDELNMKNLLDVSGLPVFDENSMPVVYEPTVLKEVVSNPANRAQDLQDDYSFARQSINQQQQMMMAMAAIALENAKNSESPNQLNSFVQLMAAMTSNTKEILKIHKEMDAITSEKTKANTETPKEQPSMNIENATVFVGTPSELMMKEGTQTQAKSLIIDGESEEVS
> |[Tevenvirinae _Aeromonas_phage_CC2]||_Aeromonas_phage_CC2.gb|hypothetical protein|513|NC_019538.1(231743):160736-161248:-1 ^RAST2:fig|1198136.110.peg.330^ Tevenvirinae _Aeromonas_phage_CC2|neighbours:(-1),(-1)|neighbour_genes:Phage protein,Phage tail completio..|
MSELDMKSLLDVSGLPGFDGGEVVVYEPTVLLPVESNPLDRAKDLSDDYSLARQALNQQQQMIMAMAAIALENAKNSESPNQVNAFTQLMGTWTANTKEILKLHKEMDAITAEKTKTGGNKPETPSPSMNIENATVFMGTPAELMLREGTQTQAQSLVIDGESEEVKNAT
> |[Tevenvirinae _Aeromonas_phage_PX29]||_Aeromonas_phage_PX29.gb|Phage terminase, sma..|519|NC_023688.1(222006):136473-136991:1 ^RAST2:fig|1198136.108.peg.252^ Tevenvirinae _Aeromonas_phage_PX29|neighbours:(1),(1)|neighbour_genes:tail sheath stabiliz..,Phage terminase, lar..|
MNDLNMQQLLDVTGIPGMSFDDTMPVVYEPTVLEPVDSHPAERSKDLESDYDLVRQTLNFQQQMLMAMGKIALENAKNSESPKHVDAFVNLMNSMTNVSKEILKVHKEMGAITNETTKTKDAPQQAAPSMNIEHATVFVGTPAELMAQEGTQSEALSRSKQVIEGESDVVDA
>ID:YP_803106.1 |[Escherichia virus RB32]||_Bacteriophage_RB32_.gbk|16|495|NC_008515(165890):93733-94227:1 ^GeneID:4405483^ Bacteriophage RB32, complete genome.|neighbours:ID:YP_803105.1(1),ID:YP_803107.1(1)|neighbour_genes:15,17|
MEGLDINKLLDISDLPGIDGEEIKVYEPLQLVEVKSNPQNRTPDLEDDYGVVRRNMHFQQQMLMDAAKIFLETAKNADSPRHMEVFATLMGQMTTTNREILKLHKDMKDITSEQVGTKGAVPTGQMNIQNATVFMGSPTELMDEIGDAYEAQEAREKVINGTTD
> |[Tevenvirinae _Citrobacter_phage_IME-CF2]||_Citrobacter_phage_IME-CF2.gb|small terminase prot..|540|NC_029013.1(177688):170952-171491:-1 ^RAST2:fig|1198136.109.peg.294^ Tevenvirinae _Citrobacter_phage_IME-CF2|neighbours:(-1),(-1)|neighbour_genes:large terminase prot..,tail sheath stabiliz..|
MENLNLQELLNIDSLPGGVESGEDVVVYEKLELKPVESHPADRKPDLEEDYSLARRTAHYMNQMIMDMAEIALHNAKNSESPRHVEVFTGLMNQLNSSNMGLMKIHKEMREITEEKTTTSPGEKSGGGEMNIENATVFVGSPTELMQKYGSAYDPKEGFIDGEVVEVNSDGNGTDDRSE
>ID:YP_009195026.1 |[Citrobacter phage Margaery]||_Citrobacter_phage_Margaery_.gbk|terminase small subu..|540|NC_028755(178182):124582-125121:1 ^GeneID:26647396^ Citrobacter phage Margaery, complete genome.|neighbours:ID:YP_009195025.1(1),ID:YP_009195027.1(1)|neighbour_genes:tail sheath stabiliz..,terminase large subu..|
MDEKLDLQQLLNIDSLPGGVESGEDVVVYEKLELVDVQSHPADRKPDLEEDYTLARKTAHHMNQMIMDMAQIALHNAKNSESPRHVEVFTSLMNQLNVSNIGLMKIHKEMREITEETTKPGAEKGGSNEMNIENATVFVGSPTELMQKYGSAYEPKEGFINGEAVEVNPDGNGTDDRSE
>ID:AYJ73070.1 |[Citrobacter phage Maroon]||_Citrobacter_phage_Maroon_.gbk|terminase small subu..|540|MH823906(178830):124997-125536:1 ^^ Citrobacter phage Maroon, complete genome.|neighbours:ID:AYJ73069.1(1),ID:AYJ73071.1(1)|neighbour_genes:tail sheath stabiliz..,terminase large subu..|
MDEKLDLQQLLNIDSLPGGVESGEDVVVYEKLELVDVQSHPADRKPDLEEDYTLARKTAHHMNQMIMDMAQIALHNAKNSESPRHVEVFTSLMNQLNVSNIGLMKIHKEMREITEETTKPGAEKGGSNEMNIENATVFVGSPTELMQKYGSAYEPKEGFINGEAVEVNPDGNGTDDRSE
>ID:YP_009203902.1 |[Citrobacter phage Merlin]||_Citrobacter_phage_Merlin_.gbk|terminase small subu..|498|NC_028857(172733):97020-97517:1 ^GeneID:26648113^ Citrobacter phage Merlin, complete genome.|neighbours:ID:YP_009203901.1(1),ID:YP_009203903.1(1)|neighbour_genes:tail sheath stabiliz..,terminase large subu..|
MTDQLDIAKLLDIGDLPGIGGEEIPVYEKLELVEVKSNPNDRKPDLEDDYTVVRKNMHFQQQMLMDAAKIFLETAKNADSPRHMEVFATLMGQMTTTNKEILKLHKEMKEITAENVGTQGGNQTNNIENATIFMSSPTDLMDELGDSYESQERQEKIVNGTDSAV
> |[Tevenvirinae _Citrobacter_phage_Miller]||_Citrobacter_phage_Miller.gb|small terminase prot..|540|NC_025414.1(178171):126178-126717:1 ^RAST2:fig|1198136.111.peg.221^ Tevenvirinae _Citrobacter_phage_Miller|neighbours:(1),(1)|neighbour_genes:tail sheath stabiliz..,large terminase prot..|
MENLNLQELLNIDSLPGGVESGEDVVVYEKLELKPVESHPADRKPDLEEDYSLARRTAHYMNQMIMDMAEIALHNAKNSESPRHVEVFTGLMNQLNSSNIGLMKIHKEMREITEEKTTTSPGEKSGGGEMNIENATVFVGSPTELMQKYGSAYDPKEGFIDGEVVEVNSDGNGTDDRSE
>ID:YP_009146616.1 |[Citrobacter phage Moon]||_Citrobacter_phage_Moon.gbk|terminase small subu..|498|NC_027331(170341):96176-96673:1 ^GeneID:24721782,InterPro:IPR020342^ Citrobacter phage Moon, complete genome.|neighbours:ID:YP_009146615.1(1),ID:YP_009146617.1(1)|neighbour_genes:tail sheath stabiliz..,terminase large subu..|
MTDQLDIAKLLDIGDLPGIGGEEIPVYEKLELVEVKSNPNDRKPDLEDDYTVVRKNMHFQQQMLMDAAKIFLETAKNADSPRHMEVFATLMGQMTTTNKEILKLHKEMKEITAENVGTQGGNQTNNIENATIYMSSPTDLMDELGDSYEAQEREEKLVNGTDAAV
>ID:YP_009285745.1 |[Citrobacter phage vB_CfrM_CfP1]||_Citrobacter_phage_vB_CfrM_CfP1_.gbk|terminase small subu..|540|NC_031057(180219):127533-128072:1 ^GeneID:29079585^ Citrobacter phage vB_CfrM_CfP1, complete genome.|neighbours:ID:YP_009285744.1(1),ID:YP_009285746.1(1)|neighbour_genes:tail sheath,terminase large subu..|
MENLNLQELLNIDSLPGGVESGEDVVVYEKLELKPVESHPADRKPDLEEDYSLARRTAHYMNQMIMDMAEIALHNAKNSESPRHVEVFTGLMNQLNSSNMGLMKIHKEMREITEEKTTTSPGEKSGGGEMNIENATVFVGSPTELMQKYGSAYDPKEGFIDGEVVEVNSDGNGTDDRSE
> |[Tevenvirinae _Cronobacter_phage_Pet-CM3-4]||_Cronobacter_phage_Pet-CM3-4.gb|Phage terminase, sma..|498|LT614807.1(171975):98777-99274:1 ^RAST2:fig|1198136.112.peg.198^ Tevenvirinae _Cronobacter_phage_Pet-CM3-4|neighbours:(1),(1)|neighbour_genes:Phage tail completio..,Phage terminase, lar..|
MSEQLDITKLLDIGDLPGITGEEVLAYEPLQLVPVESHPQNRTPDLEDDYTIVRRNMHHQSQMLMDAAKIFLETAKNSDSPRHMEVFSTLIGQMTSTNKELLRLHKEMKEITNENTNTKGAGNQAVNINNATVFVGSPSDMMDEYGDAYEAQEAREEKVINGTAS
>ID:YP_006986480.1 |[Cronobacter phage vB_CsaM_GAP161]||_Cronobacter_phage_vB_CsaM_GAP161_.gbk|terminase DNA packag..|540|NC_019398(178193):123955-124494:1 ^GeneID:13997746^ Cronobacter phage vB_CsaM_GAP161, complete genome.|neighbours:ID:YP_006986479.1(1),ID:YP_006986481.1(1)|neighbour_genes:tail sheath stabiliz..,terminase subunit, n..|
MDEKLDLQQLLNIDSLPGGVESGEDVVVYEKLELVDVQSHPADRKPDLEEDYTLARKTAHHMNQMIMDMAQIALHNAKNSESPRHVEVFTSLMNQLNVSNIGLMKIHKEMREITEETTKPGAEKGGGDGLNIENATVFVGSPTELMQKYGSAYEPKEGFINGEAVEVNPDGNGTDDRSE
>ID:AOG16336.1 |[Cronobacter phage vB_CsaM_leB]||_Cronobacter_phage_vB_CsaM_leB_.gbk|small terminase subu..|543|KX431559(177907):123788-124330:1 ^^ Cronobacter phage vB_CsaM_leB, complete genome.|neighbours:ID:AOG16335.1(1),ID:AOG16337.1(1)|neighbour_genes:tail sheath stabiliz..,large terminase subu..|
MDEKLDLQQLLNIDSLPGGVESGEDVVVYEKLELVDVQSHPADRKPDLEEDYTLARKTAHHMNQMIMDMAQIALHNAKNSESPRHVEVFTSLMNQLNVSNIGLMKIHKEMREITEETTKPGAEKGGGGSEMNIENATVFVGSPTELMQKYGSAYEPKEGFINGEAVEVNPDGNGTDDRSE
>ID:AOG16620.1 |[Cronobacter phage vB_CsaM_leN]||_Cronobacter_phage_vB_CsaM_leN_.gbk|terminase DNA packag..|543|KX431560(179516):124840-125382:1 ^^ Cronobacter phage vB_CsaM_leN, complete genome.|neighbours:ID:AOG16619.1(1),ID:AOG16621.1(1)|neighbour_genes:tail sheath stabiliz..,terminase large subu..|
MDEKLDLQQLLNIDSLPGGVESGEDVVVYEKLELVDVQSHPADRKPDLEEDYTLARKTAHHMNQMIMDMAQIALHNAKNSESPRHVEVFTSLMNQLNVSNIGLMKIHKEMREITEETTKPGAEKGGGGSEMNIENATVFVGSPTELMQKYGSAYEPKEGFINGEAVEVNPDGNGTDDRSE
>ID:YP_009005446.1 |[Enterobacter phage PG7]||_Enterobacter_phage_PG7_.gbk|small terminase prot..|498|NC_023561(173276):100540-101037:1 ^GeneID:18502461^ Enterobacter phage PG7, complete genome.|neighbours:ID:YP_009005445.1(1),ID:YP_009005447.1(1)|neighbour_genes:tail sheath stabiliz..,large terminase prot..|
MSEQLDITKLLDIGDLPGITGEEVLAYEPLQLIPVESHPQNRTPDLEDDYTIVRRNMHHQSQMLMDAAKIFLETAKNSDSPRHMEVFSTLIGQMTSTNKELLRLHKEMKEITNENTNTKGAGNQAVNINNATVFVGSPSDMMDEYGDAYEAQEAREEKVINGTAS
> |[Tevenvirinae Enterobacter_phage_myPSH1140]||_Enterobacter_phage_myPSH1140.gb|Phage terminase, sma..|498|MG999954.1(172614):101632-102129:1 ^RAST2:fig|1198136.57.peg.204^ Tevenvirinae Enterobacter_phage_myPSH1140|neighbours:(1),(1)|neighbour_genes:Phage tail completio..,Phage terminase, lar..|
MSEQLDITKLLDIGDLPGITGEEVLAYEPLQLIPVESHPQNRTPDLEDDYTIVRRNMHHQSQMLMDAAKIFLETAKNSDSPRHMEVFSTLIGQMTSTNKELLRLHKEMKEITNENTNTKGAGNQAVNINNATVFVGSPSDMMDEYGDAYEAQEAREEKVINGTAS
>ID:YP_009607127.1 |[Enterobacter phage phiEap-3]||_Enterobacter_phage_phiEap-3_.gbk|small terminase prot..|540|NC_041980(175814):124352-124891:1 ^GeneID:40083133^ Enterobacter phage phiEap-3, complete genome.|neighbours:ID:YP_009607126.1(1),ID:YP_009607128.1(1)|neighbour_genes:tail sheath stabiliz..,large terminase prot..|
MEEFSVKQLLDLENLPGAETGEEMVVYEKLELVDVESHPADRKPDLEEDYALARKTAHYMNQMIMDMAQIALHNAKNSESPRHVEVFTTLMNQLNNSNQGLMKIHKEMREITEETTKPGSEKGNGGGNEMNIENATVFVGSPTELMQKYGSAYEPKEGFINGEAVEVNPDGNGTDDRSE
>ID:YP_009167980.1 |[Escherichia phage AR1]|AR1|_Enterobacteria_phage_AR1_DNA_.gbk|16|495|NC_027983(167435):93440-93934:1 ^GeneID:26041910^ Enterobacteria phage AR1 DNA, complete genome.|neighbours:ID:YP_009167979.1(1),ID:YP_009167981.1(1)|neighbour_genes:15,17|
MEGLDINKLLDISDLPGIDGEEIKVYEPLQLVEVKSNPQNRTPDLEDDYGVVRRNMHFQQQMLMDAAKIFLETAKNADSPRHMEVFATLMGQMTTTNREILKLHKDMKDITSEQVGTKGAVPTGQMNIQNATVFMGSPTELMDEIGDAYEAQEAREKVINGTTD
> |[Tevenvirinae _Enterobacteria_phage_ATK47]||_Enterobacteria_phage_ATK47.gb|Phage terminase, sma..|495|KT184309.1(170020):74956-75450:-1 ^RAST2:fig|1198136.68.peg.110^ Tevenvirinae _Enterobacteria_phage_ATK47|neighbours:(-1),(-1)|neighbour_genes:Phage terminase, lar..,Phage tail completio..|
MEGLDINKLLDISDLPGISGEEVEVYAPLQLVEVQSNPQNRTPDLEDDYSVVRKNMHFQQQMLMDAAKIFLETAKNADSPRHMEVFATLMGQMTTTNKEILKLHKDMKEITSEQVGTKSTAPSSQMNIQNATVFMGSPTELMEEVGDAYEAQEAREKVINGTAN
> |[Tevenvirinae Enterobacteria_phage_ATK48]||_Enterobacteria_phage_ATK48.gb|Phage terminase, sma..|495|KT184310.1(169729):3460-3954:-1 ^RAST2:fig|1198136.55.peg.3^ Tevenvirinae Enterobacteria_phage_ATK48|neighbours:(-1),(-1)|neighbour_genes:Phage terminase, lar..,Phage tail completio..|
MEGLDINKLLDISDLPGISGEEVEVYAPLQLVEVQSNPQNRTPDLEDDYSVVRKNMHFQQQMLMDAAKIFLETAKNADSPRHMEVFATLMGQMTTTNKEILKLHKDMKEITSEQVGTKSTAPSSQMNIQNATVFMGSPTELMEEVGDAYEAQEAREKVINGTAN
> |[Tevenvirinae Enterobacteria_phage_Aplg8]||_Enterobacteria_phage_Aplg8.gb|Phage terminase, sma..|495|KT184308.1(168496):38314-38808:1 ^RAST2:fig|1198136.66.peg.73^ Tevenvirinae Enterobacteria_phage_Aplg8|neighbours:(1),(1)|neighbour_genes:tail sheath stabiliz..,Phage terminase, lar..|
MEGLDINKLLDISDLPGIDGEEIKVYEPLQLVEVKSNPQNRTPDLEDDYGVVRRNMHFQQQMLMDAAKIFLETAKNADSPRHMEVFATLMGQMTTTNREILKLHKDMKDITSEQVGTKGAIPTGQMNIQNATVFMGSPTELMDEIGDAYEAQEAREKVIDGTTD
>ID:YP_007004283.1 |[Enterobacteria phage Bp7]||_Enterobacteria_phage_Bp7_.gbk|terminase DNA packag..|492|NC_019500(168066):143942-144433:-1 ^GeneID:14007897^ Enterobacteria phage Bp7, complete genome.|neighbours:ID:YP_007004282.1(-1),ID:YP_007004284.1(-1)|neighbour_genes:terminase DNA packag..,tail sheath stabiliz..|
MSDLDINKLMDITDLPGLTGEEVTAYEPLVLKEVESNPQNRTPDLEDDYSVVRRNLHFQQQMLMDAGKIFLEAAKNAESPRHMEVFAALMGQMTTTNKELLKLHKEMKDITAEQIGTKGGEPTQTNIQNATIFMGSPTDLMDEVGDAYEAQEEREKVINGTTS
> |[Tevenvirinae _Enterobacteria_phage_CC31]||_Enterobacteria_phage_CC31.gb|Phage terminase, sma..|498|NC_014662.1(165540):93103-93600:1 ^RAST2:fig|1198136.121.peg.178^ Tevenvirinae _Enterobacteria_phage_CC31|neighbours:(1),(1)|neighbour_genes:Phage tail completio..,Phage terminase, lar..|
MSEQLDITKLLDIGDLPGINGEEVITYEPLQLIPVESHPQNRTPDLEDDYTIVRRNMHHQSQMLMDAAKIFLETAKNSDSPRHMEVFSTLIGQMTSTNKELLRLHKEMKEITNENTNTKGAGNQAVNINNATVFVGSPSDMMDEYGDAYEAQEAREEKVINGTTS
>ID:YP_009118836.1 |[Enterobacteria phage GEC-3S]||_Enterobacteria_phage_GEC-3S_.gbk|Putative terminase D..|498|NC_025425(163424):85670-86167:1 ^GeneID:23301191^ Enterobacteria phage GEC-3S complete genome.|neighbours:ID:YP_009118835.1(1),ID:YP_009118837.1(1)|neighbour_genes:Putative tail sheath..,Putative terminase D..|
MSDLGLDMKQLMNFESLGLPGSFDAEEDRVSYDPLVLTPVESHPEDRNIDLQRDYNEARQNIHFQNQMMMDAAKIYLELAKNSESPRFLQAFNGLMQQMSNNNKELLNIHKDMKKITEQAGEKKKDNTPAAPVNIQNATVFMGSPSDLMDEIEDEEARVIEGETV
> |[Tevenvirinae _Enterobacteria_phage_GiZh]||_Enterobacteria_phage_GiZh.gb|Phage terminase, sma..|495|KT184311.1(166514):143496-143990:1 ^RAST2:fig|1198136.122.peg.262^ Tevenvirinae _Enterobacteria_phage_GiZh|neighbours:(1),(1)|neighbour_genes:tail sheath stabiliz..,Phage terminase, lar..|
MEGLDINKLLDISDLPGIDGEEIKVYEPLQLVEVKSNPQNRTPDLEDDYGVVRRNMHFQQQMLMDAAKIFLETAKNADSPRHMEVFATLMGQMTTTNREILKLHKDMKDITSEQVGTKGAVPTGQMNIQNATVFMGSPTELMDEIGDAYEAQEAREKVINGTTD
> |[Viruses Hx01]||_Enterobacteria_phage_HX01.gb|Phage terminase, sma..|495|NC_018855.1(169158):7239-7733:-1 ^RAST2:fig|10239.59.peg.8^ Viruses Hx01|neighbours:(-1),(-1)|neighbour_genes:hypothetical protein,Proximal tail sheath..|
MEGLDINKLLDISDLPGISGEEVEVYAPLQLVEVQSNPQNRTPDLEDDYSVVRKNMHFQQQMLMDAAKIFLETAKNADSPRHMEVFATLMGQMTTTNKEILKLHKDMKEITSEQVGTKSAAPSSQMNIQNATVFMGSPTELMEEVGDAYEAQEAREKVINGTAS
>ID:YP_003734305.1 |[Enterobacteria phage IME08]||_Enterobacteria_phage_IME08_.gbk|16|576|NC_014260(172253):94050-94625:1 ^GeneID:9384465^ Enterobacteria phage IME08, complete genome.|neighbours:ID:YP_003734304.1(1),ID:YP_003734306.1(1)|neighbour_genes:15,17|
MGWKFRSNIFTRYSSACRASASSTKEKPMSDLDINKLMDITDLPGVTGEEVTAYEPIVLKEVESNPQNRTPDLEDDYSVVRRNLHFQQQMLMDAGKIFLEVAKNAESPRHMEVFATLMGQMTTTNKELLKLHKEMKDITAEQIGTKGGEPNQTNIQNATIFMGSPTDLMDEVGDAYEAQEEREKVINGTTS
>ID:YP_002922509.1 |[Enterobacteria phage JS10]||_Enterobacteria_phage_JS10_.gbk|16|492|NC_012741(171451):94464-94955:1 ^GeneID:7943559^ Enterobacteria phage JS10, complete genome.|neighbours:ID:YP_002922508.1(1),ID:YP_002922510.1(1)|neighbour_genes:15,17|
MSDLDINKLMDITDLPGLTGEEVTAYEPIVLKEVESNPQNRTPDLEDDYSVVRRNLHFQQQMLMDAGKIFLEVAKNAESPRHMEVFATLMGQMTTTNKELLKLHKEMKDITAEQIGTKGGEPNQTNIQNATIFMGSPTDLMDEVGDAYEAQEEREKVINGTTS
>ID:YP_001595292.1 |[Escherichia phage JS98]||_Enterobacteria_phage_JS98.gbk|16|492|NC_010105(170523):95388-95879:1 ^GeneID:5783773^ Enterobacteria phage JS98, complete genome.|neighbours:ID:YP_001595291.1(1),ID:YP_001595293.1(1)|neighbour_genes:15,17|
MSDLDINKLMDITDLPGLTGEEVTAYEPIVLKEVESNPQNRTPDLEDDYSVVRRNLHFQQQMLMDAGKIFLEVAKNAESPRHMEVFATLMGQMTTTNKELLKLHKEMKDITAEQIGTKGGEPNQTNIQNATIFMGSPTDLMDEVGDAYEAQEEREKVINGTTS
>ID:YP_002922228.1 |[Escherichia phage JSE]||_Enterobacteria_phage_JSE_.gbk|16|498|NC_012740(166418):89154-89651:1 ^GeneID:7943196^ Enterobacteria phage JSE, complete genome.|neighbours:ID:YP_002922227.1(1),ID:YP_002922229.1(1)|neighbour_genes:15,17|
MSDLGLDMKQLMNFESLGLPGSFDAEEDRVSYDPLVLTPVESHPEDRNIDLQRDYNEARQNIHFQNQMMMDAAKIYLELAKNSESPRFLQAFNGLMQQMSNNNKELLNIHKDMKKITEQAGEKKKDNTPAAPVNIQNATVFMGSPSDLMDEIEDEEARVIEGETV
> |[Tevenvirinae _Enterobacteria_phage_Kha5h]||_Enterobacteria_phage_Kha5h.gb|Phage terminase, sma..|495|KT184312.1(167318):118407-118901:1 ^RAST2:fig|1198136.123.peg.217^ Tevenvirinae _Enterobacteria_phage_Kha5h|neighbours:(1),(1)|neighbour_genes:tail sheath stabiliz..,Phage terminase, lar..|
MEGLDINKLLDISDLPGIDGEEIKVYEPLQLVEVKSNPQNRTPDLEDDYGVVRRNMHFQQQMLMDAAKIFLETAKNADSPRHMEVFATLMGQMTTTNREILKLHKDMKDITSEQVGTKGAVPTGQMNIQNATVFMGSPTELMDEIGDAYEAQEAREKVINGTTD
>ID:YP_001469497.1 |[Enterobacteria phage Phi1]||_Enterobacteria_phage_Phi1_.gbk|16|498|NC_009821(164270):85838-86335:1 ^GeneID:5602124^ Enterobacteria phage Phi1, complete genome.|neighbours:ID:YP_001469496.1(1),ID:YP_001469498.1(1)|neighbour_genes:15,17|
MSDLGLDMKQLMNFESLGLPGSFDAEEDRVSYDPLVLTPVESHPEDRNIDLQRDYNEARQNIHFQNQMMMDAAKIYLELAKNSESPRFLQAFNGLMQQMSNNNKELLNIHKDMKKITEQAGEKKKDNTPAAPVNIQNATVFMGSPSDLMDEIEDEEARVIEGETV
>ID:YP_009202897.1 |[Escherichia phage QL01]||_Enterobacteria_phage_QL01.gbk|terminase DNA packag..|492|NC_028847(170527):93533-94024:1 ^GeneID:26629885^ Enterobacteria phage QL01, complete genome.|neighbours:ID:YP_009202896.1(1),ID:YP_009202898.1(1)|neighbour_genes:tail sheath stabiliz..,terminase DNA packag..|
MSDLDISKLMDITDLPGLSGEEVTAYEPLVLKEVESNPQNRTPDLEDDYSVVRRNLHFQQQMLMDAGKIFLEAAKNAESPRHMEVFATLMGQMTTTNKELLKLHKEMKDITAEQIGTKGGEPNQTNIQNATIFMGSPTDLMDEVGDAYEAQEEREKVINGTTS
>ID:AIT74257.1 |[Enterobacteria phage RB10]||_Enterobacteria_phage_RB10_.gbk|terminase small subu..|495|KM606999(168401):91647-92141:1 ^^ Enterobacteria phage RB10, complete genome.|neighbours:ID:AIT74256.1(1),ID:AIT74258.1(1)|neighbour_genes:tail sheath stabiliz..,large terminase prot..|
MEGLDINKLLDISDLPGIDGEEIKVYEPLQLVEVKSNPQNRTPDLEDDYGVVRRNMHFQQQMLMDAAKIFLETAKNADSPRHMEVFATLMGQMTTTNREILKLHKDMKDITSEQVGTKGAVPTGQMNIQNATVFMGSPTELMDEIGDAYEAQEAREKVIDGTTD
>ID:YP_002854499.1 |[Escherichia virus RB14]||_Enterobacteria_phage_RB14_.gbk|16|495|NC_012638(165429):92309-92803:1 ^GeneID:7803915^ Enterobacteria phage RB14, complete genome.|neighbours:ID:YP_002854498.1(1),ID:YP_002854500.1(1)|neighbour_genes:15,17|
MEGLDINKLLDISDLPGIDGEEIKVYEPLQLVEVKSNPQNRTPDLEDDYGVVRRNMHFQQQMLMDAAKIFLETAKNADSPRHMEVFATLMGQMTTTNREILKLHKDMKDITSEQVGTKGAVPTGQMNIQNATVFMGSPTELMDEIGDAYEAQEAREKVINGTTD
> |[Tevenvirinae _Enterobacteria_phage_RB16]||_Enterobacteria_phage_RB16.gb|small terminase prot..|540|NC_014467.1(176788):125441-125980:1 ^RAST2:fig|1198136.103.peg.216^ Tevenvirinae _Enterobacteria_phage_RB16|neighbours:(1),(1)|neighbour_genes:tail sheath stabiliz..,large terminase prot..|
MDDKLNLQELLNIDALPGGVESGEDVVVYEKLELKPVESHPADRKPDLEEDYSLARTTAHYMNQMIMDMAEIALHNAKNSESPRHVEVFTSLMNQLNVSNIGLMKIHKEMREITEEKTTTSSKESKGGEMNIENATVFVGSPTELMQKYGSAYEPKEGFIDGEVVEVNNDGNGTDDRSE
>ID:AXF42473.1 |[Enterobacteria phage RB18]||_Enterobacteria_phage_RB18_.gbk|small terminase prot..|495|MH553563(166677):93313-93807:1 ^^ Enterobacteria phage RB18, complete genome.|neighbours:ID:AXF42472.1(1),ID:AXF42474.1(1)|neighbour_genes:tail sheath stabiliz..,large terminase prot..|
MEGLDINKLLDISDLPGIDGEEIKVYEPLQLVEVKSNPQNRTPDLEDDYGVVRRNMHFQQQMLMDAAKIFLETAKNADSPRHMEVFATLMGQMTTTNREILKLHKDMKDITSEQVGTKGAVPTGQMNIQNATVFMGSPTELMDEIGDAYEAQEAREKVINGTTD
>ID:YP_009102368.1 |[Enterobacteria phage RB27]||_Enterobacteria_phage_RB27_.gbk|terminase small subu..|423|NC_025448(165179):92132-92554:1 ^GeneID:22113152^ Enterobacteria phage RB27, complete genome.|neighbours:ID:YP_009102367.1(1),ID:YP_009102369.1(1)|neighbour_genes:tail sheath stabiliz..,large terminase prot..|
MYEPLQLVEVKSNPQNRTPDLEDDYGVVRRNMHFQQQMLMDAAKIFLETAKNADSPRHMEVFATLMGQMTTTNREILKLHKDMKDITSEQVGTKGAVPTGQMNIQNATVFMGSPTELMDEIGDAYEAQEAREKVINGTTD
>ID:AIT74803.1 |[Enterobacteria phage RB33]||_Enterobacteria_phage_RB33_.gbk|terminase small subu..|495|KM607001(166007):93852-94346:1 ^^ Enterobacteria phage RB33, complete genome.|neighbours:ID:AIT74802.1(1),ID:AIT74804.1(1)|neighbour_genes:tail sheath stabiliz..,large terminase prot..|
MEGLDINKLLDISDLPGIDGEEIKVYEPLQLVEVKSNPQNRTPDLEDDYGVVRRNMHFQQQMLMDAAKIFLETAKNADSPRHMEVFATLMGQMTTTNREILKLHKDMKDITSEQVGTKGAVPTGQMNIQNATVFMGSPTELMDEIGDAYEAQEAREKVINGTTD
>ID:YP_009098548.1 |[Escherichia phage RB3]||_Enterobacteria_phage_RB3_.gbk|terminase small subu..|495|NC_025419(168402):91648-92142:1 ^GeneID:22113912^ Enterobacteria phage RB3, complete genome.|neighbours:ID:YP_009098547.1(1),ID:YP_009098549.1(1)|neighbour_genes:tail sheath stabiliz..,large terminase prot..|
MEGLDINKLLDISDLPGIDGEEIKVYEPLQLVEVKSNPQNRTPDLEDDYGVVRRNMHFQQQMLMDAAKIFLETAKNADSPRHMEVFATLMGQMTTTNREILKLHKDMKDITSEQVGTKGAVPTGQMNIQNATVFMGSPTELMDEIGDAYEAQEAREKVIDGTTD
> |[Tevenvirinae _Enterobacteria_phage_RB43]||_Enterobacteria_phage_RB43.gb|small terminase prot..|537|NC_007023.1(180500):126704-127240:1 ^RAST2:fig|1198136.102.peg.235^ Tevenvirinae _Enterobacteria_phage_RB43|neighbours:(1),(1)|neighbour_genes:tail sheath stabiliz..,large terminase prot..|
MENLNLQELLNIDALPGGVESGEDVVIYEKLELKPVESHPADRKPDLEEDYSLARRTAHYMNQMIMDMAEIALHNAKNSESPRHVEVFTGLMNQLNSSNMGLMKIHKEMREITEEKTTTTPTDKTNEKVNIENATVFVGSPTELMQKYGSAYEPKEGFIDGEVVEVNDDGNGTNDRSE
>ID:NP_891723.1 |[Enterobacteria phage RB49]||_Enterobacteria_phage_RB49_.gbk|16|498|NC_005066(164018):84490-84987:1 ^GeneID:1725347^ Enterobacteria phage RB49, complete genome.|neighbours:ID:NP_891722.1(1),ID:NP_891724.1(1)|neighbour_genes:15,17|
MSDLGLDMKQLMNFESLGLPGSFDAEEDRVSYDPLVLTPVESHPEDRNIDLQRDYNEARQNIHFQNQMMMDAAKIYLELAKNSESPRFLQAFNGLMQQMSNNNKELLNIHKDMKKITEQAGEKKKDNTPAAPVNIQNATVFMGSPSDLMDEIEDEEARVIEGETV
>ID:ACP31084.1 |[Enterobacteria phage RB51]||_Enterobacteria_phage_RB51_.gbk|16|495|FJ839693(168394):95668-96162:1 ^^ Enterobacteria phage RB51, complete genome.|neighbours:ID:ACP31083.1(1),ID:ACP31085.1(1)|neighbour_genes:15,17|
MEGLDINKLLDISDLPGIDGEEIKVYEPLQLVEVKSNPQNRTPDLEDDYGVVRRNMHFQQQMLMDAAKIFLETAKNADSPRHMEVFATLMGQMTTTNREILKLHKDMKDITSEQVGTKGAVPTGQMNIQNATVFMGSPTELMDEIGDAYEAQEAREKVINGTTD
>ID:AIT75074.1 |[Enterobacteria phage RB55]||_Enterobacteria_phage_RB55_.gbk|terminase small subu..|495|KM607002(168896):96138-96632:1 ^^ Enterobacteria phage RB55, complete genome.|neighbours:ID:AIT75073.1(1),ID:AIT75075.1(1)|neighbour_genes:tail sheath stabiliz..,large terminase prot..|
MEGLDINKLLDISDLPGIDGEEIKVYEPLQLVEVKSNPQNRTPDLEDDYGVVRRNMHFQQQMLMDAAKIFLETAKNADSPRHMEVFATLMGQMTTTNREILKLHKDMKDITSEQVGTKGAVPTGQMNIQNATVFMGSPTELMDEIGDAYEAQEAREKVINGTTD
>ID:AIT75347.1 |[Enterobacteria phage RB59]||_Enterobacteria_phage_RB59_.gbk|terminase small subu..|495|KM607003(168966):96151-96645:1 ^^ Enterobacteria phage RB59, complete genome.|neighbours:ID:AIT75346.1(1),ID:AIT75348.1(1)|neighbour_genes:tail sheath stabiliz..,large terminase prot..|
MEGLDINKLLDISDLPGIDGEEIKVYEPLQLVEVKSNPQNRTPDLEDDYGVVRRNMHFQQQMLMDAAKIFLETAKNADSPRHMEVFATLMGQMTTTNREILKLHKDMKDITSEQVGTKGAVPTGQMNIQNATVFMGSPTELMDEIGDAYEAQEAREKVINGTTD
>ID:AIT73170.1 |[Enterobacteria phage RB5]||_Enterobacteria_phage_RB5_.gbk|terminase small subu..|495|KM606995(168394):91640-92134:1 ^^ Enterobacteria phage RB5, complete genome.|neighbours:ID:AIT73169.1(1),ID:AIT73171.1(1)|neighbour_genes:tail sheath stabiliz..,large terminase prot..|
MEGLDINKLLDISDLPGIDGEEIKVYEPLQLVEVKSNPQNRTPDLEDDYGVVRRNMHFQQQMLMDAAKIFLETAKNADSPRHMEVFATLMGQMTTTNREILKLHKDMKDITSEQVGTKGAVPTGQMNIQNATVFMGSPTELMDEIGDAYEAQEAREKVIDGTTD
>ID:AIT75626.1 |[Enterobacteria phage RB68]||_Enterobacteria_phage_RB68_.gbk|terminase small subu..|495|KM607004(168401):95668-96162:1 ^^ Enterobacteria phage RB68, complete genome.|neighbours:ID:AIT75625.1(1),ID:AIT75627.1(1)|neighbour_genes:tail sheath stabiliz..,large terminase prot..|
MEGLDINKLLDISDLPGIDGEEIKVYEPLQLVEVKSNPQNRTPDLEDDYGVVRRNMHFQQQMLMDAAKIFLETAKNADSPRHMEVFATLMGQMTTTNREILKLHKDMKDITSEQVGTKGAVPTGQMNIQNATVFMGSPTELMDEIGDAYEAQEAREKVINGTTD
>ID:NP_861868.1 |[Enterobacteria phage RB69]||_Enterobacteria_phage_RB69_.gbk|16|495|NC_004928(167560):98889-99383:1 ^GeneID:1494294^ Enterobacteria phage RB69, complete genome.|neighbours:ID:NP_861867.1(1),ID:NP_861869.1(1)|neighbour_genes:15,17|
MEGLDINKLLDISDLPGISGEEVEVYAPLQLVEVQSNPQNRTPDLEDDYSVVRKNMHFQQQMLMDAAKIFLETAKNADSPRHMEVFATLMGQMTTTNKEILKLHKDMKEITSEQVGTKSAAPSSQMNIQNATVFMGSPTELMEEVGDAYEAQEAREKVINGTTN
>ID:AIT73441.1 |[Enterobacteria phage RB6]||_Enterobacteria_phage_RB6_.gbk|terminase small subu..|495|KM606996(168394):91640-92134:1 ^^ Enterobacteria phage RB6, complete genome.|neighbours:ID:AIT73440.1(1),ID:AIT73442.1(1)|neighbour_genes:tail sheath stabiliz..,large terminase prot..|
MEGLDINKLLDISDLPGIDGEEIKVYEPLQLVEVKSNPQNRTPDLEDDYGVVRRNMHFQQQMLMDAAKIFLETAKNADSPRHMEVFATLMGQMTTTNREILKLHKDMKDITSEQVGTKGAVPTGQMNIQNATVFMGSPTELMDEIGDAYEAQEAREKVIDGTTD
>ID:AIT73712.1 |[Enterobacteria phage RB7]||_Enterobacteria_phage_RB7_.gbk|terminase small subu..|495|KM606997(168395):91641-92135:1 ^^ Enterobacteria phage RB7, complete genome.|neighbours:ID:AIT73711.1(1),ID:AIT73713.1(1)|neighbour_genes:tail sheath stabiliz..,large terminase prot..|
MEGLDINKLLDISDLPGIDGEEIKVYEPLQLVEVKSNPQNRTPDLEDDYGVVRRNMHFQQQMLMDAAKIFLETAKNADSPRHMEVFATLMGQMTTTNREILKLHKDMKDITSEQVGTKGAVPTGQMNIQNATVFMGSPTELMDEIGDAYEAQEAREKVIDGTTD
>ID:AIT73984.1 |[Enterobacteria phage RB9]||_Enterobacteria_phage_RB9.gbk|terminase small subu..|495|KM606998(168395):91641-92135:1 ^^ Enterobacteria phage RB9, complete genome.|neighbours:ID:AIT73983.1(1),ID:AIT73985.1(1)|neighbour_genes:tail sheath stabiliz..,large terminase prot..|
MEGLDINKLLDISDLPGIDGEEIKVYEPLQLVEVKSNPQNRTPDLEDDYGVVRRNMHFQQQMLMDAAKIFLETAKNADSPRHMEVFATLMGQMTTTNREILKLHKDMKDITSEQVGTKGAVPTGQMNIQNATVFMGSPTELMDEIGDAYEAQEAREKVIDGTTD
>ID:ADJ39882.1 |[Enterobacteria phage T4T]||_Enterobacteria_phage_T4T_.gbk|16|495|HM137666(168920):96173-96667:1 ^^ Enterobacteria phage T4T, complete genome.|neighbours:ID:ADJ39881.1(1),ID:ADJ39883.1(1)|neighbour_genes:15,17|
MEGLDINKLLDISDLPGIDGEEIKVYEPLQLVEVKSNPQNRTPDLEDDYGVVRRNMHFQQQMLMDAAKIFLETAKNADSPRHMEVFATLMGQMTTTNREILKLHKDMKDITSEQVGTKGAVPTGQMNIQNATVFMGSPTELMDEIGDAYEAQEAREKVINGTTD
>ID:NP_049775.1 |[Escherichia virus T4]||_Enterobacteria_phage_T4_.gbk|16|495|NC_000866(168903):96194-96688:1 ^GeneID:1258811^ Enterobacteria phage T4, complete genome.|neighbours:ID:NP_049774.1(1),ID:NP_049776.1(1)|neighbour_genes:15,17|
MEGLDINKLLDISDLPGIDGEEIKVYEPLQLVEVKSNPQNRTPDLEDDYGVVRRNMHFQQQMLMDAAKIFLETAKNADSPRHMEVFATLMGQMTTTNREILKLHKDMKDITSEQVGTKGAVPTGQMNIQNATVFMGSPTELMDEIGDAYEAQEAREKVINGTTD
> |[Tevenvirinae _Enterobacteria_phage_T4_strain_wild]||_Enterobacteria_phage_T4_strain_wild.gb|Phage terminase, sma..|495|KJ477684.1(168922):96175-96669:1 ^RAST2:fig|1198136.58.peg.177^ Tevenvirinae _Enterobacteria_phage_T4_strain_wild|neighbours:(1),(1)|neighbour_genes:tail sheath stabiliz..,Phage terminase, lar..|
MEGLDINKLLDISDLPGIDGEEIKVYEPLQLVEVKSNPQNRTPDLEDDYGVVRRNMHFQQQMLMDAAKIFLETAKNADSPRHMEVFATLMGQMTTTNREILKLHKDMKDITSEQVGTKGAVPTGQMNIQNATVFMGSPTELMDEIGDAYEAQEAREKVINGTTD
> |[Tevenvirinae _Enterobacteria_phage_T6]||_Enterobacteria_phage_T6.gb|Phage terminase, sma..|495|MH550421.1(168706):92032-92526:1 ^RAST2:fig|1198136.104.peg.164^ Tevenvirinae _Enterobacteria_phage_T6|neighbours:(1),(1)|neighbour_genes:tail sheath stabiliz..,Phage terminase, lar..|
MEGLDINKLLDISDLPGIDGEEIKVYEPLQLVEVKSNPQNRTPDLEDDYGVVRRNMHFQQQMLMDAAKIFLETAKNADSPRHMEVFATLMGQMTTTNREILKLHKDMKDITSEQVGTKGAVPTGQMNIQNATVFMGSPTELMDEIGDAYEAQEAREKVINGTTD
>ID:YP_004063860.1 |[Escherichia phage vB_EcoM_VR7]||_Enterobacteria_phage_vB_EcoM-VR7_.gbk|16|492|NC_014792(169285):91998-92489:1 ^GeneID:10021404^ Enterobacteria phage vB_EcoM-VR7, complete genome.|neighbours:ID:YP_004063859.1(1),ID:YP_004063861.1(1)|neighbour_genes:15,17|
MSELDINKLMDITDLPGIAGEEVTAYEPLVLKEVESNPNNRTPDLEDDYSVVRKNLHFQQQMLMDAGKIFLEAAKNAESPRHMEVFATLMGQMTTTNKELLKLHKEMKEITAEQIGTKGGAPSQTNIENATIFMGSPADLMDEVGDSYEAQERQEKIINGTAG
>ID:YP_006986717.1 |[Escherichia phage vB_EcoM_ACG-C40]||_Enterobacteria_phage_vB_EcoM_ACG-C40_.gbk|terminase DNA packag..|495|NC_019399(167396):93826-94320:1 ^GeneID:13997990^ Enterobacteria phage vB_EcoM_ACG-C40, complete genome.|neighbours:ID:YP_006986716.1(1),ID:YP_006986718.1(1)|neighbour_genes:tail sheath stabiliz..,terminase DNA packag..|
MEGLDINKLLDISDLPGIDGEEIKVYEPLQLVEVKSNPQNRTPDLEDDYGVVRRNMHFQQQMLMDAAKIFLETAKNADSPRHMEVFATLMGQMTTTNREILKLHKDMKDITSEQVGTKGAVPTGQMNIQNATVFMGSPTELMDEIGDAYEAQEAREKVINGTTD
>ID:AWD91516.1 |[Enterobacteria phage vB_EcoM_IME339]||_Enterobacteria_phage_vB_EcoM_IME339_.gbk|terminase small subu..|495|MH051915(164366):74811-75305:-1 ^^ Enterobacteria phage vB_EcoM_IME339, complete genome.|neighbours:ID:AWD91515.1(-1),ID:AWD91517.1(-1)|neighbour_genes:terminase large subu..,proximal tail sheath..|
MEGLDINKLLDISDLPGIDGEEIKVYEPLQLVEVKSNPQNRTPDLEDDYGVVRRNMHFQQQMLMDAAKIFLETAKNADSPRHMEVFATLMGQMTTTNREILKLHKDMKDITSEQVGTKGAVPTGQMNIQNATVFMGSPTELMDEIGDAYEAQEAREKVINGTTD
>ID:AWD91772.1 |[Enterobacteria phage vB_EcoM_IME340]||_Enterobacteria_phage_vB_EcoM_IME340_.gbk|putative terminase D..|495|MH051916(165549):75121-75615:-1 ^^ Enterobacteria phage vB_EcoM_IME340, complete genome.|neighbours:ID:AWD91771.1(-1),ID:AWD91773.1(-1)|neighbour_genes:putative terminase D..,tail sheath stabiliz..|
MEGLDINKLLDISDLPGIDGEEIKVYEPLQLVEVKSNPQNRTPDLEDDYGVVRRNMHFQQQMLMDAAKIFLETAKNADSPRHMEVFATLMGQMTTTNREILKLHKDMKDITSEQVGTKGAVPTGQMNIQNATVFMGSPTELMDEIGDAYEAQEAREKVINGTTD
>ID:YP_009207356.1 |[Escherichia phage vB_EcoM_VR20]||_Enterobacteria_phage_vB_EcoM_VR20.gbk|small terminase prot..|492|NC_028894(170336):95010-95501:1 ^GeneID:26633855^ Enterobacteria phage vB_EcoM_VR20, complete genome.|neighbours:ID:YP_009207355.1(1),ID:YP_009207357.1(1)|neighbour_genes:tail sheath stabiliz..,large terminase prot..|
MSELDINKLMDITDLPGIAGEEVTAYEPLVLKEVESNPNNRTPDLEDDYSVVRKNLHFQQQMLMDAGKIFLEAAKNAESPRHMEVFATLMGQMTTTNKELLKLHKEMKEITAEQIGTKGGAPSQTNIENATIFMGSPADLMDEVGDSYEAQERQEKIINGTAG
>ID:YP_009209922.1 |[Escherichia phage vB_EcoM_VR25]||_Enterobacteria_phage_vB_EcoM_VR25_.gbk|small terminase prot..|492|NC_028925(170822):94199-94690:1 ^GeneID:26636342^ Enterobacteria phage vB_EcoM_VR25, complete genome.|neighbours:ID:YP_009209921.1(1),ID:YP_009209923.1(1)|neighbour_genes:tail sheath stabiliz..,large terminase prot..|
MSELDINKLMDITDLPGIAGEEVTAYEPLVLKEVESNPNNRTPDLEDDYSVVRKNLHFQQQMLMDAGKIFLEAAKNAESPRHMEVFATLMGQMTTTNKELLKLHKEMKEITAEQIGTKGGAPSQTNIENATIFMGSPADLMDEVGDSYEAQERQEKIINGTAG
>ID:YP_009214013.1 |[Escherichia phage vB_EcoM_VR26]||_Enterobacteria_phage_vB_EcoM_VR26_.gbk|small terminase prot..|492|NC_028957(171541):93632-94123:1 ^GeneID:26640469^ Enterobacteria phage vB_EcoM_VR26, complete genome.|neighbours:ID:YP_009214012.1(1),ID:YP_009214014.1(1)|neighbour_genes:tail sheath stabiliz..,large terminase prot..|
MSELDINKLMDITDLPGIAGEEVTAYEPLVLKEVESNPNNRTPDLEDDYSVVRKNLHFQQQMLMDAGKIFLEAAKNAESPRHMEVFATLMGQMTTTNKELLKLHKEMKEITAEQIGTKGGAPSQTNIENATIFMGSPADLMDEVGDSYEAQERQEKIINGTAG
>ID:YP_009205858.1 |[Enterobacteria phage vB_EcoM_VR5]||_Enterobacteria_phage_vB_EcoM_VR5.gbk|small terminase subu..|492|NC_028881(170473):92879-93370:1 ^GeneID:26632471^ Enterobacteria phage vB_EcoM_VR5, complete genome.|neighbours:ID:YP_009205857.1(1),ID:YP_009205859.1(1)|neighbour_genes:tail sheath stabiliz..,large terminase subu..|
MSDLDINKLMDITDLPGLSGDEVVPYEPIVLKEVESNPQNRTPDLEDDYSVVRKNLHFQQQMLMDAGKIFLEVAKNAESPRHMEVFATLMGQMTTTNKELLKLHKEMKDITAEQIGTKGGEPNQTNIQNATIFMGSPTDLMDEVGDAYEAQEEREKVINGTTS
> |[Tevenvirinae _Erwinia_phage_Cronus]||_Erwinia_phage_Cronus.gb|Phage terminase, sma..|504|MH059636.2(175774):94895-95398:1 ^RAST2:fig|1198136.105.peg.204^ Tevenvirinae _Erwinia_phage_Cronus|neighbours:(1),(1)|neighbour_genes:tail sheath stabiliz..,Phage terminase, lar..|
MSDQPLDFNKLMDIGDLPGLTGEEVAVYEPLLLQEVKSNPQNRTPDLEDDYSVVRKNMHFQQQMLMDAAKIFLETAKNADSPRHMEVFATLMGQMTTTNKEILKLHKEMKDITAEQIGTKGQQSSTMNIENATVYMSSPTDMMEELGDSYESQERQEKVVNGTESTV
>ID:YP_009592792.1 |[Escherichia coli O157 typing phage 3]||_Escherichia_coli_O157_typing_phage_3_.gbk|terminase DNA packag..|495|NC_041863(168733):52523-53017:-1 ^GeneID:40068286^ Escherichia coli O157 typing phage 3, complete genome.|neighbours:ID:YP_009592791.1(-1),ID:YP_009592793.1(-1)|neighbour_genes:terminase-like famil..,hypothetical protein|
MEGLDINKLLDISDLPGISGEEVEVYAPLQLVEVQSNPQNRTPDLEDDYSVVRKNMHFQQQMLMDAAKIFLETAKNADSPRHMEVFATLMGQMTTTNKEILKLHKDMKEITSEQVGTKSAAPSSQMNIQNATVFMGSPTELMEEVGDAYEAQEAREKVINGPAS
>ID:YP_009593164.1 |[Escherichia coli O157 typing phage 6]||_Escherichia_coli_O157_typing_phage_6_.gbk|terminase DNA packag..|495|NC_041864(160570):107544-108038:1 ^GeneID:40068661^ Escherichia coli O157 typing phage 6, complete genome.|neighbours:ID:YP_009593163.1(1),ID:YP_009593165.1(1)|neighbour_genes:hypothetical protein,terminase-like famil..|
MEGLDINKLLDISDLPGISGEEVEVYAPLQLVEVQSNPQNRTPDLEDDYSVVRKNMHFQQQMLMDAAKIFLETAKNADSPRHMEVFATLMGQMTTTNKEILKLHKDMKEITSEQVGTKSAAPSSQMNIQNATVFMGSPTELMEEVGDAYEAQEAREKVINGPAS
>ID:YP_009225089.1 |[Escherichia phage APCEc01]||_Escherichia_phage_APCEc01_.gbk|small terminase prot..|495|NC_029091(168771):86432-86926:-1 ^GeneID:26796042^ Escherichia phage APCEc01, complete genome.|neighbours:ID:YP_009225088.1(-1),ID:YP_009225090.1(-1)|neighbour_genes:large terminase prot..,tail sheath stabiliz..|
MEGLDINKLLDISDLPGISGEEVEVYAPLQLVEVQSNPQNRTPDLEDDYSVVRKNMHFQQQMLMDAAKIFLETAKNADSPRHMEVFATLMGQMTTTNKEILKLHKDMKEITSEQVGTKSTAPSSQMNIQNATVFMGSPTELMEEVGDAYEAQEAREKVINGTAN
> |[Tevenvirinae _Escherichia_phage_AnYang]||_Escherichia_phage_AnYang.gb|Phage terminase, sma..|492|MK234886.1(169215):62835-63326:1 ^RAST2:fig|1198136.106.peg.125^ Tevenvirinae _Escherichia_phage_AnYang|neighbours:(1),(1)|neighbour_genes:tail sheath stabiliz..,Phage terminase, lar..|
MSDLDINKLMDITDLPGLTGEEVTAYEPLVLKEVESNPQNRTPDLEDDYSVVRRNLHFQQQMLMDAGKIFLEAAKNAESPRHMEVFATLMGQMTTTNKELLKLHKEMKDITAEQIGTKGGEPNQTNIQNATIFMGSPTDLMDEVGDAYEAQEEREKVINGTTS
> |[Tevenvirinae Escherichia_phage_CF2]||_Escherichia_phage_CF2.gb|Phage terminase, sma..|495|NC_041919.1(168188):64165-64659:-1 ^RAST2:fig|1198136.52.peg.91^ Tevenvirinae Escherichia_phage_CF2|neighbours:(-1),(-1)|neighbour_genes:Phage terminase, lar..,tail sheath stabiliz..|
MEGLDINKLLDISDLPGIDGEEIKVYEPLQLVEVKSNPQNRTPDLEDDYGVVRRNMHFQQQMLMDAAKIFLETAKNADSPRHMEVFATLMGQMTTTNREILKLHKDMKDITSEQVGTKGAVPTGQMNIQNATVFMGSPTELMDEIGDAYEAQEAREKVINGTTD
>ID:QBO61173.1 |[Escherichia phage D5505]||_Escherichia_phage_D5505_.gbk|putative small termi..|495|MK327929(168049):94149-94643:1 ^^ Escherichia phage D5505, complete genome.|neighbours:ID:QBO61172.1(1),ID:QBO61174.1(1)|neighbour_genes:putative tail sheath..,putative large termi..|
MEGLDINKLLDISDLPGIDGEEIKVYEPLQLVEVKSNPQNRTPDLEDDYGVVRRNMHFQQQMLMDAAKIFLETAKNADSPRHMEVFATLMGQMTTTNREILKLHKDMKDITSEQVGTKGAVPTGQMNIQNATVFMGSPTELMDEIGDAYEAQEAREKVINGTTD
> |[Tevenvirinae Escherichia_phage_ECD7]||_Escherichia_phage_ECD7.gb|Phage terminase, sma..|498|NC_041936.1(164706):87480-87977:1 ^RAST2:fig|1198136.56.peg.161^ Tevenvirinae Escherichia_phage_ECD7|neighbours:(1),(1)|neighbour_genes:tail sheath stabiliz..,Replicative DNA heli..|
MSDLGLDMKQLMNFESLGLPGSFDAEEDRVSYDPLVLTPVESHPEDRNIDLQRDYNEARQNIHFQNQMMMDAAKIYLELAKNSESPRFLQAFNGLMQQMSNNNKELLNIHKDMKKITEQAGDKKKDNTPAAPVNIQNATVFMGSPSDLMDEIEDEEARVIEGETV
>ID:YP_009102635.1 |[Escherichia phage ECML-134]||_Escherichia_phage_ECML-134_.gbk|terminase small subu..|495|NC_025449(166783):93171-93665:1 ^GeneID:22111818^ Escherichia phage ECML-134, complete genome.|neighbours:ID:YP_009102634.1(1),ID:YP_009102636.1(1)|neighbour_genes:hypothetical protein,terminase large subu..|
MEGLDINKLLDISDLPGIDGEEIKVYEPLQLVEVKSNPQNRTPDLEDDYGVVRRNMHFQQQMLMDAAKIFLETAKNADSPRHMEVFATLMGQMTTTNREILKLHKDMKDITSEQVGTKGAVPTGQMNIQNATVFMGSPTELMDEIGDAYEAQEAREKVINGTTD
> |[Tevenvirinae Escherichia_phage_EcWhh-1]||_Escherichia_phage_EcWhh-1.gb|Phage terminase, sma..|492|MH791409.1(170524):157151-157642:1 ^RAST2:fig|1198136.71.peg.281^ Tevenvirinae Escherichia_phage_EcWhh-1|neighbours:(1),(1)|neighbour_genes:tail sheath stabiliz..,Phage terminase, lar..|
MSDLDISKLMDITDLPGLTGEEVTAYEPIVLKEVESNPQNRTPDLEDDYSVVRRNLHFQQQMLMDAGKIFLEVAKNAESPRHMEVFATLMGQMTTTNKELLKLHKEMKDITAEQIGTKGGEPNQTNIQNATIFMGSPTDLMDEVGDAYEAQEEREKVINGTSS
> |[Tevenvirinae Escherichia_phage_HP3]||_Escherichia_phage_HP3.gb|Phage terminase, sma..|495|NC_041920.1(170254):108528-109022:1 ^RAST2:fig|1198136.53.peg.201^ Tevenvirinae Escherichia_phage_HP3|neighbours:(1),(1)|neighbour_genes:Phage tail completio..,Phage terminase, lar..|
MEGLDINKLLDISDLPGISGEEVEVYAPLQLVEVQSNPQNRTPDLEDDYSVVRKNMHFQQQMLMDAAKIFLETAKNADSPRHMEVFATLMGQMTTTNKEILKLHKDMKEITSEQVGTKSAAPSSQMNIQNATVFMGSPTELMEEVGDAYEAQEAREKVINGTAS
> |[Tevenvirinae _Escherichia_phage_HY01]||_Escherichia_phage_HY01.gb|Phage terminase, sma..|495|NC_027349.1(166977):93224-93718:1 ^RAST2:fig|1198136.95.peg.176^ Tevenvirinae _Escherichia_phage_HY01|neighbours:(1),(1)|neighbour_genes:tail sheath stabiliz..,Phage terminase, lar..|
MEGLDINKLLDISDLPGIDGEEIKVYEPLQLVEVKSNPQNRTPDLEDDYGVVRRNMHFQQQMLMDAAKIFLETAKNADSPRHMEVFATLMGQMTTTNREILKLHKDMKDITSEQVGTKGAVPTGQMNIQNATVFMGSPTELMDEIGDAYEAQEAREKVINGTTD
>ID:YP_009284024.1 |[Escherichia phage HY03]||_Escherichia_phage_HY03.gbk|terminase DNA packag..|495|NC_031047(170770):25609-26103:1 ^GeneID:29078892^ Escherichia phage HY03, complete genome.|neighbours:ID:YP_009284023.1(1),ID:YP_009284025.1(1)|neighbour_genes:tail sheath stabiliz..,putative terminase D..|
MEGLDINKLLDISDLPGIDGEEIKVYEPLQLVEVKSNPQNRTPDLEDDYGVVRRNMHFQQQMLMDAAKIFLETAKNADSPRHMEVFATLMGQMTTTNREILKLHKDMKDITSEQVGTKGAVPTGQMNIQNATVFMGSPTELMDEIGDAYEAQEAREKVINGTTD
>ID:BBG28681.1 |[Escherichia phage KIT03]||_Escherichia_phage_KIT03_DNA_.gbk|terminase DNA packag..|495|AP018932(166848):93719-94213:1 ^^ Escherichia phage KIT03 DNA, complete sequence.|neighbours:ID:BBG28680.1(1),ID:BBG28682.1(1)|neighbour_genes:tail sheath stabiliz..,terminase large subu..|
MEGLDINKLLDISDLPGIDGEEIKVYEPLQLVEVKSNPQNRTPDLEDDYGVVRRNMHFQQQMLMDAAKIFLETAKNADSPRHMEVFATLMGQMTTTNREILKLHKDMKDITSEQVGTKGAVPTGQMNIQNATVFMGSPTELMDEIGDAYEAQEAREKVINGTTD
>ID:YP_008060729.1 |[Escherichia phage Lw1]||_Escherichia_phage_Lw1_.gbk|terminase DNA packag..|540|NC_021344(176227):123999-124538:1 ^GeneID:16205038^ Escherichia phage Lw1, complete genome.|neighbours:ID:YP_008060728.1(1),ID:YP_008060730.1(1)|neighbour_genes:tail sheath stabiliz..,terminase subunit nu..|
MNDKLNLQELLNIDALPGGVESGEDVVVYEKLELKPVESHPADRKPDLEEDYSLARTTAHYMNQMIMDMAEIALHNAKNSESPRHVEVFTSLMNQLNVSNIGLMKIHKEMREITEEKTTTSSKESKGGEMNIENATVFVGSPTELMQKYGSAYEPKEGFIDGEVVEVNNDGNGTDDRSE
> |[Tevenvirinae _Escherichia_phage_MX01]||_Escherichia_phage_MX01.gb|Phage terminase, sma..|492|NC_031934.1(168929):95179-95670:1 ^RAST2:fig|1198136.96.peg.174^ Tevenvirinae _Escherichia_phage_MX01|neighbours:(1),(1)|neighbour_genes:tail sheath stabiliz..,Phage terminase, lar..|
MSDLDINKLMDITDLPGLTGEEVTAYEPIVLKEVESNPQNRTPDLEDDYSVVRRNLHFQQQMLMDAGKIFLEVAKNAESPRHMEVFATLMGQMTTTNKELLKLHKEMKDITAEQIGTKGGEPNQTNIQNATIFMGSPTDLMDEVGDAYEAQEEREKVINGTTS
>ID:AYR04083.1 |[Escherichia phage OLB35]||_Escherichia_phage_OLB35_.gbk|small terminase prot..|495|MH992122(169140):98411-98905:1 ^^ UNVERIFIED: Escherichia phage OLB35, complete genome.|neighbours:ID:AYR04082.1(1),ID:AYR04084.1(1)|neighbour_genes:tail sheath stabiliz..,large terminase prot..|
MEGLDINKLLDISDLPGISGEEVEVYAPLQLVEVQSNPQNRTPDLEDDYSVVRKNMHFQQQMLMDAAKIFLETAKNADSPRHMEVFATLMGQMTTTNKEILKLHKDMKEITSEQVGTKSATPSSQMNIQNATVFMGSPTELMEEVGDAYEAQEAREKVINGTTN
> |[Tevenvirinae _Escherichia_phage_PE37]||_Escherichia_phage_PE37.gb|Phage terminase, sma..|495|KU925172.1(166423):70194-70688:-1 ^RAST2:fig|1198136.98.peg.104^ Tevenvirinae _Escherichia_phage_PE37|neighbours:(-1),(-1)|neighbour_genes:Phage terminase, lar..,tail sheath stabiliz..|
MEGLDINKLLDISDLPGIDGEEIKVYEPLQLVEVKSNPQNRTPDLEDDYGVVRRNMHFQQQMLMDAAKIFLETAKNADSPRHMEVFATLMGQMTTTNREILKLHKDMKDITSEQVGTKGAVPTGQMNIQNATVFMGSPTELMDEIGDAYEAQEAREKVINGTTD
>ID:BBC14500.1 |[Escherichia phage PP01]||_Escherichia_phage_PP01.gbk|16|495|LC348379(167812):93803-94297:1 ^^ Escherichia phage PP01 DNA, complete sequence.|neighbours:ID:BBC14499.1(1),ID:BBC14501.1(1)|neighbour_genes:15,17|
MEGLDINKLLDISDLPGIDGEEIKVYEPLQLVEVKSNPQNRTPDLEDDYGVVRRNMHFQQQMLMDAAKIFLETAKNADSPRHMEVFATLMGQMTTTNREILKLHKDMKDITSEQVGTKGAVPTGQMNIQNATVFMGSPTELMDEIGDAYEAQEAREKVINGTTD
> |[Tevenvirinae _Escherichia_phage_SF]||_Escherichia_phage_SF.gb|Phage terminase, sma..|495|MH359124.1(168695):22874-23368:-1 ^RAST2:fig|1198136.100.peg.29^ Tevenvirinae _Escherichia_phage_SF|neighbours:(-1),(-1)|neighbour_genes:Phage terminase, lar..,Phage tail completio..|
MEGLDINKLLDISDLPGISGEEVEVYAPLQLVEVQSNPQNRTPDLEDDYSVVRKNMHFQQQMLMDAAKIFLETAKNADSPRHMEVFATLMGQMTTTNKEILKLHKDMKEITSEQVGTKSTAPSSQMNIQNATVFMGSPTELMEEVGDAYEAQEAREKVINGTAS
>ID:YP_009608499.1 |[Escherichia phage ST0]||_Escherichia_phage_ST0.gbk|terminase small subu..|495|NC_041990(170496):132078-132572:-1 ^GeneID:40084521^ Escherichia phage ST0, complete genome.|neighbours:ID:YP_009608498.1(-1),ID:YP_009608500.1(-1)|neighbour_genes:terminase large subu..,tail sheath stabiliz..|
MEGLDINKLLDISDLPGISGEVVEVYAPLQLVEVQSNPQNRTPDLEDDYSVVRKNMHFQQQMLMDAAKIFLETAKNADSPRHMEVFATLMGQMTTTNKEILKLHKDMKEITSEQVGTKNAAPSSQMNIQNATVFMGSPTELMEEVGDAYEAQEAREKVINGTAS
>ID:BBC14781.1 |[Escherichia phage T2]||_Escherichia_phage_T2.gbk|16|495|LC348380(163825):92193-92687:1 ^^ Escherichia phage T2 DNA, complete sequence.|neighbours:ID:BBC14780.1(1),ID:BBC14782.1(1)|neighbour_genes:15,17|
MEGLDINKLLDISDLPGIDGEEIKVYEPLQLVEVKSNPQNRTPDLEDDYGVVRRNMHFQQQMLMDAAKIFLETAKNADSPRHMEVFATLMGQMTTTNREILKLHKDMKDITSEQVGTKGAVPTGQMNIQNATVFMGSPTELMDEIGDAYEAQEAREKVINGTTN
>ID:YP_009281499.1 |[Escherichia phage UFV-AREG1]||_Escherichia_phage_UFV-AREG1_.gbk|terminase small subu..|495|NC_031030(170788):93176-93670:1 ^GeneID:29063692^ Escherichia phage UFV-AREG1, complete genome.|neighbours:ID:YP_009281498.1(1),ID:YP_009281500.1(1)|neighbour_genes:tail completion prot..,terminase subunit|
MEGLDINKLLDISDLPGIDGEEIKVYEPLQLVEVKSNPQNRTPDLEDDYGVVRRNMHFQQQMLMDAAKIFLETAKNADSPRHMEVFATLMGQMTTTNREILKLHKDMKDITSEQVGTKGAVPTGQMNIQNATVFMGSPTELMDEIGDAYEAQEAREKVINGTTD
>ID:YP_009323367.1 |[Escherichia phage WG01]||_Escherichia_phage_WG01_.gbk|terminase DNA packag..|492|NC_031928(169936):94775-95266:1 ^GeneID:30308493^ Escherichia phage WG01, complete genome.|neighbours:ID:YP_009323366.1(1),ID:YP_009323368.1(1)|neighbour_genes:tail sheath stabiliz..,terminase DNA packag..|
MSDLDIGKLMDITDLPGLTGDEVVPYEPLVLKEVESNPQNRTPDLEDDYSVVRRNLHFQQQMLMDAGKIFLEAAKNAESPRHMEVFATLMGQMTTTNKELLKLHKEMKDITAEQIGTKGGEPNQTNIQNATIFMGSPTDLMDEVGDAYEAQEEREKVINGTTS
>ID:YP_009030772.1 |[Escherichia phage vB_EcoM_112]||_Escherichia_phage_e112_.gbk|terminase DNA packag..|495|NC_024125(168470):95412-95906:1 ^GeneID:19485315^ Escherichia phage e11/2, complete genome.|neighbours:ID:YP_009030771.1(1),ID:YP_009030773.1(1)|neighbour_genes:tail sheath stabiliz..,terminase DNA packag..|
MEGLDINKLLDISDLPGIDGEEIKVYEPLQLVEVKSNPQNRTPDLEDDYGVVRRNMHFQQQMLMDAAKIFLETAKNADSPRHMEVFATLMGQMTTTNREILKLHKDMKDITSEQVGTKGAVPTGQMNIQNATVFMGSPTELMDEIGDAYEAQEAREKVINGTTD
>ID:AYN56249.1 |[Escherichia phage p000v]||_Escherichia_phage_p000v_.gbk|terminase small subu..|495|MK047717(167803):51409-51903:-1 ^^ Escherichia phage p000v, complete genome.|neighbours:ID:AYN56248.1(-1),ID:AYN56250.1(-1)|neighbour_genes:terminase large subu..,tail completion prot..|
MEGLDINKLLDISDLPGISGEEVEVYAPLQLVEVQSNPQNRTPDLEDDYSVVRKNMHFQQQMLMDAAKIFLETAKNADSPRHMEVFATLMGQMTTTNKEILKLHKDMKEITSEQVGTKSAAPSSQMNIQNATVFMGSPTELMEEVGDAYEAQEAREKVINGTTS
> |[Tevenvirinae _Escherichia_phage_p000y]||_Escherichia_phage_p000y.gb|Phage terminase, sma..|495|MK047718.1(169872):163596-164090:-1 ^RAST2:fig|1198136.97.peg.277^ Tevenvirinae _Escherichia_phage_p000y|neighbours:(-1),(-1)|neighbour_genes:Phage terminase, lar..,Phage tail completio..|
MEGLDINKLLDISDLPGISGEEVEVYAPLQLVEVQSNPQNRTPDLEDDYSVVRKNMHFQQQMLMDAAKIFLETAKNADSPRHMEVFATLMGQMTTTNKEILKLHKDMKEITSEQVGTKSTAPSSQMNIQNATVFMGSPTELMEEVGDAYEAQEAREKVINGTAN
> |[Tevenvirinae _Escherichia_phage_slur02]||_Escherichia_phage_slur02.gb|Phage terminase, sma..|495|NC_028927.1(167298):163698-164192:1 ^RAST2:fig|1198136.99.peg.283^ Tevenvirinae _Escherichia_phage_slur02|neighbours:(1),(1)|neighbour_genes:tail sheath stabiliz..,Phage terminase, lar..|
MEGLDINKLLDISDLPGIDGEEIKVYEPLQLVEVKSNPQNRTPDLEDDYGVVRRNMHFQQQMLMDAAKIFLETAKNADSPRHMEVFATLMGQMTTTNREILKLHKDMKDITSEQVGTKGAIPTGQMNIQNATVFMGSPTELMDEIGDAYEAQEAREKVIDGTTD
>ID:YP_009625085.1 |[Escherichia phage slur03]||_Escherichia_phage_slur03_.gbk|terminase DNA packag..|495|NC_042129(167467):75169-75663:-1 ^GeneID:40101967,InterPro:IPR020342,UniProtKB/TrEMBL:A0A0M7Q927^ Escherichia phage slur03, complete genome.|neighbours:ID:YP_009625084.1(-1),ID:YP_009625086.1(-1)|neighbour_genes:putative terminase s..,tail sheath stabiliz..|
MEGLDINKLLDISDLPGIDGEEIKVYEPLQLVEVKSNPQNRTPDLEDDYGVVRRNMHFQQQMLMDAAKIFLETAKNADSPRHMEVFATLMGQMTTTNREILKLHKDMKDITSEQVGTKGAIPTGQMNIQNATVFMGSPTELMDEIGDAYEAQEAREKVIDGTTD
>ID:YP_009625381.1 |[Escherichia phage slur04]||_Escherichia_phage_slur04_.gbk|Terminase DNA packag..|495|NC_042130(167298):78211-78705:1 ^GeneID:40102282,InterPro:IPR020342,UniProtKB/TrEMBL:A0A0M7QCA3^ Escherichia phage slur04, complete genome.|neighbours:ID:YP_009625380.1(1),ID:YP_009625382.1(1)|neighbour_genes:hypothetical protein,Terminase-like famil..|
MEGLDINKLLDISDLPGIDGEEIKVYEPLQLVEVKSNPQNRTPDLEDDYGVVRRNMHFQQQMLMDAAKIFLETAKNADSPRHMEVFATLMGQMTTTNREILKLHKDMKDITSEQVGTKGAIPTGQMNIQNATVFMGSPTELMDEIGDAYEAQEAREKVIDGTTD
> |[Tevenvirinae _Escherichia_phage_slur07]||_Escherichia_phage_slur07.gb|Phage terminase, sma..|495|NC_028780.1(167124):68834-69328:-1 ^RAST2:fig|1198136.89.peg.97^ Tevenvirinae _Escherichia_phage_slur07|neighbours:(-1),(-1)|neighbour_genes:Phage terminase, lar..,tail sheath stabiliz..|
MEGLDINKLLDISDLPGIDGEEIKVYEPLQLVEVKSNPQNRTPDLEDDYGVVRRNMHFQQQMLMDAAKIFLETAKNADSPRHMEVFATLMGQMTTTNREILKLHKDMKDITSEQVGTKGAVPTGQMNIQNATVFMGSPTELMDEIGDAYEAQEAREKVINGTTD
>ID:CUL02629.1 |[Escherichia phage slur08]||_Escherichia_phage_slur08_.gbk|Terminase DNA packag..|495|LN881733(167467):72416-72910:-1 ^InterPro:IPR020342,UniProtKB/TrEMBL:A0A0M7QG09^ Escherichia phage slur08, complete genome.|neighbours:ID:CUL02628.1(-1),ID:CUL02630.1(-1)|neighbour_genes:Terminase-like famil..,hypothetical protein|
MEGLDINKLLDISDLPGIDGEEIKVYEPLQLVEVKSNPQNRTPDLEDDYGVVRRNMHFQQQMLMDAAKIFLETAKNADSPRHMEVFATLMGQMTTTNREILKLHKDMKDITSEQVGTKGAIPTGQMNIQNATVFMGSPTELMDEIGDAYEAQEAREKVIDGTTD
>ID:CUL02935.1 |[Escherichia phage slur11]||_Escherichia_phage_slur11_.gbk|Terminase DNA packag..|495|LN881734(167298):81757-82251:1 ^InterPro:IPR020342,UniProtKB/TrEMBL:A0A0M9JDX1^ Escherichia phage slur11, complete genome.|neighbours:ID:CUL02934.1(1),ID:CUL02936.1(1)|neighbour_genes:hypothetical protein,Terminase-like famil..|
MEGLDINKLLDISDLPGIDGEEIKVYEPLQLVEVKSNPQNRTPDLEDDYGVVRRNMHFQQQMLMDAAKIFLETAKNADSPRHMEVFATLMGQMTTTNREILKLHKDMKDITSEQVGTKGAIPTGQMNIQNATVFMGSPTELMDEIGDAYEAQEAREKVIDGTTD
>ID:CUL03721.1 |[Escherichia phage slur13]||_Escherichia_phage_slur13_.gbk|Terminase DNA packag..|495|LN881737(167299):103579-104073:1 ^InterPro:IPR020342,UniProtKB/TrEMBL:A0A0M7QE49^ Escherichia phage slur13, complete genome.|neighbours:ID:CUL03720.1(1),ID:CUL03722.1(1)|neighbour_genes:hypothetical protein,Terminase-like famil..|
MEGLDINKLLDISDLPGIDGEEIKVYEPLQLVEVKSNPQNRTPDLEDDYGVVRRNMHFQQQMLMDAAKIFLETAKNADSPRHMEVFATLMGQMTTTNREILKLHKDMKDITSEQVGTKGAIPTGQMNIQNATVFMGSPTELMDEIGDAYEAQEAREKVIDGTTD
>ID:YP_009180665.1 |[Escherichia phage slur14]||_Escherichia_phage_slur14_.gbk|Terminase DNA packag..|495|NC_028448(167467):36677-37171:1 ^GeneID:26227840,InterPro:IPR020342,UniProtKB/TrEMBL:A0A0M7QD75^ Escherichia phage slur14, complete genome.|neighbours:ID:YP_009180664.1(1),ID:YP_009180666.1(1)|neighbour_genes:hypothetical protein,Terminase-like famil..|
MEGLDINKLLDISDLPGIDGEEIKVYEPLQLVEVKSNPQNRTPDLEDDYGVVRRNMHFQQQMLMDAAKIFLETAKNADSPRHMEVFATLMGQMTTTNREILKLHKDMKDITSEQVGTKGAIPTGQMNIQNATVFMGSPTELMDEIGDAYEAQEAREKVIDGTTD
>ID:AVH85993.1 |[Escherichia phage vB_EcoM-G28]||_Escherichia_phage_vB_EcoM-G28.gbk|putative small termi..|495|MG867727(170121):94864-95358:1 ^^ Escherichia phage vB_EcoM-G28, complete genome.|neighbours:ID:AVH85992.1(1),ID:AVH85994.1(1)|neighbour_genes:putative tail sheath..,putative large termi..|
MEGLDINKLLDISDLPGIDGEEIKVYEPLQLVEVKSNPQNRTPDLEDDYGVVRRNMHFQQQMLMDAAKIFLETAKNADSPRHMEVFATLMGQMTTTNREILKLHKDMKDITSEQVGTKGAVPTGQMNIQNATVFMGSPTELMDEIGDAYEAQEAREKVINGTTD
>ID:QDF15189.1 |[Escherichia phage vB_EcoM-Sa45lw]||_Escherichia_phage_vB_EcoM-Sa45lw_.gbk|terminase DNA packag..|495|MK977694(167353):93810-94304:1 ^^ Escherichia phage vB_EcoM-Sa45lw, complete genome.|neighbours:ID:QDF15188.1(1),ID:QDF15190.1(1)|neighbour_genes:tail sheath stabiliz..,terminase DNA packag..|
MEGLDINKLLDISDLPGIDGEEIKVYEPLQLVEVKSNPQNRTPDLEDDYGVVRRNMHFQQQMLMDAAKIFLETAKNADSPRHMEVFATLMGQMTTTNREILKLHKDMKDITSEQVGTKGAVPTGQMNIQNATVFMGSPTELMDEIGDAYEAQEAREKVINGTTD
>ID:YP_009290432.1 |[Escherichia phage vB_EcoM-UFV13]||_Escherichia_phage_vB_EcoM-UFV13_.gbk|terminase small subu..|495|NC_031103(165772):93735-94229:1 ^GeneID:29081228^ Escherichia phage vB_EcoM-UFV13, complete genome.|neighbours:ID:YP_009290431.1(1),ID:YP_009290433.1(1)|neighbour_genes:tail sheath stabiliz..,terminase large subu..|
MEGLDINKLLDISDLPGIDGEEIKVYEPLQLVEVKSNPQNRTPDLEDDYGVVRRNMHFQQQMLMDAAKIFLETAKNADSPRHMEVFATLMGQMTTTNREILKLHKDMKDITSEQVGTKGAVPTGQMNIQNATVFMGSPTELMDEIGDAYEAQEAREKVINGTTD
>ID:AUV61026.1 |[Escherichia phage vB_EcoM-fFiEco06]||_Escherichia_phage_vB_EcoM-fFiEco06_.gbk|small terminase prot..|495|MG781190(167076):92914-93408:1 ^^ Escherichia phage vB_EcoM-fFiEco06, complete genome.|neighbours:ID:AUV61025.1(1),ID:AUV61027.1(1)|neighbour_genes:proximal tail sheath..,large terminase prot..|
MEGLDINKLLDISDLPGIDGEEIKVYEPLQLVEVKSNPQNRTPDLEDDYGVVRRNMHFQQQMLMDAAKIFLETAKNADSPRHMEVFATLMGQMTTTNREILKLHKDMKDITSEQVGTKGAVPTGQMNIQNATVFMGSPTELMDEIGDAYEAQEAREKVINGTTD
>ID:AUV61299.1 |[Escherichia phage vB_EcoM-fHoEco02]||_Escherichia_phage_vB_EcoM-fHoEco02_.gbk|small terminase prot..|495|MG781191(167064):92904-93398:1 ^^ Escherichia phage vB_EcoM-fHoEco02, complete genome.|neighbours:ID:AUV61298.1(1),ID:AUV61300.1(1)|neighbour_genes:proximal tail sheath..,large terminase prot..|
MEGLDINKLLDISDLPGIDGEEIKVYEPLQLVEVKSNPQNRTPDLEDDYGVVRRNMHFQQQMLMDAAKIFLETAKNADSPRHMEVFATLMGQMTTTNREILKLHKDMKDITSEQVGTKGAVPTGQMNIQNATVFMGSPTELMDEIGDAYEAQEAREKVINGTTD
>ID:AYP69818.1 |[Escherichia phage vB_EcoM_DalCa]||_Escherichia_phage_vB_EcoM_DalCa_.gbk|terminase small subu..|495|MH992510(166040):93021-93515:1 ^^ Escherichia phage vB_EcoM_DalCa, complete genome.|neighbours:ID:AYP69775.1(1),ID:AYP69728.1(1)|neighbour_genes:tail sheath stabiliz..,terminase large subu..|
MEGLDINKLLDISDLPGIDGEEIKVYEPLQLVEVKSNPQNRTPDLEDDYGVVRRNMHFQQQMLMDAAKIFLETAKNADSPRHMEVFATLMGQMTTTNREILKLHKDMKDITSEQVGTKGAVPTGQMNIQNATVFMGSPTELMDEIGDAYEAQEAREKVINGTTD
>ID:QBO63680.1 |[Escherichia phage vB_EcoM_G10400]||_Escherichia_phage_vB_EcoM_G10400.gbk|small terminase prot..|495|MK327937(170182):93946-94440:1 ^^ Escherichia phage vB_EcoM_G10400, complete genome.|neighbours:ID:QBO63679.1(1),ID:QBO63681.1(1)|neighbour_genes:putative tail sheath..,large terminase prot..|
MEGLDINKLLDISDLPGIDGEEIKVYEPLQLVEVKSNPQNRTPDLEDDYGVVRRNMHFQQQMLMDAAKIFLETAKNADSPRHMEVFATLMGQMTTTNREILKLHKDMKDITSEQVGTKGAVPTGQMNIQNATVFMGSPTELMDEIGDAYEAQEAREKVINGTTD
>ID:QBO62306.1 |[Escherichia phage vB_EcoM_G2248]||_Escherichia_phage_vB_EcoM_G2248.gbk|putative small termi..|498|MK327932(170678):87219-87716:1 ^^ Escherichia phage vB_EcoM_G2248, complete genome.|neighbours:ID:QBO62305.1(1),ID:QBO62307.1(1)|neighbour_genes:putative tail sheath..,putative large termi..|
MSDLGLDMKQLMNFESLGLPGSFDAEEDRVSYDPLVLTPVESHPEDRNIDLQRDYNEARQNIHFQNQMMMDAAKIYLELAKNSESPRFLQAFNGLMQQMSNNNKELLNIHKDMKKITEQAGEKKKDNTPAAPVNIQNATVFMGSPSDLMDEIEDEEARVIEGETV
> |[Tevenvirinae Escherichia_phage_vB_EcoM_G2285]||_Escherichia_phage_vB_EcoM_G2285.gb|Phage terminase, sma..|495|MK327933.1(166675):96681-97175:1 ^RAST2:fig|1198136.60.peg.175^ Tevenvirinae Escherichia_phage_vB_EcoM_G2285|neighbours:(1),(1)|neighbour_genes:Phage tail completio..,Phage terminase, lar..|
MEGLDINKLLDISDLPGISGEEVEVYAPLQLVEVQSNPQNRTPDLEDDYSVVRKNMHFQQQMLMDAAKIFLETAKNADSPRHMEVFATLMGQMTTTNKEILKLHKDMKEITSEQVGTKSAAPPSQMNIQNATVFMGSPTELMEEVGDAYEAQEAREKVINGTAS
> |[Tevenvirinae _Escherichia_phage_vB_EcoM_G2469]||_Escherichia_phage_vB_EcoM_G2469.gb|Phage terminase, sma..|495|MK327934.1(170452):98869-99363:1 ^RAST2:fig|1198136.90.peg.177^ Tevenvirinae _Escherichia_phage_vB_EcoM_G2469|neighbours:(1),(1)|neighbour_genes:Phage tail completio..,Phage terminase, lar..|
MEGLDINKLLDISDLPGISGEEVEVYAPLQLVEVQSNPQNRTPDLEDDYSVVRKNMHFQQQMLMDAAKIFLETAKNADSPRHMEVFATLMGQMTTTNKEILKLHKDMKEITSEQVGTKSTAPSSQMNIQNATVFMGSPTELMEEVGDAYEAQEAREKVINGTAS
> |[Tevenvirinae Escherichia_phage_vB_EcoM_G2494]||_Escherichia_phage_vB_EcoM_G2494.gb|Phage terminase, sma..|498|MK327935.1(168327):86410-86907:1 ^RAST2:fig|1198136.61.peg.159^ Tevenvirinae Escherichia_phage_vB_EcoM_G2494|neighbours:(1),(1)|neighbour_genes:Phage tail completio..,hypothetical protein|
MSDLGLDMKQLMNFESLGLPGSFDAEEDRVSYDPLVLTPVESHPEDRNIDLQRDYNEARQNIHFQNQMMMDAAKIYLELAKNSESPRFLQAFNGLMQQMSNNNKELLNIHKDMKKITEQAGEKKKDNTPAAPVNIQNATVFMGSPSDLMDEIEDEEARIIEGETV
>ID:QBO65571.1 |[Escherichia phage vB_EcoM_G2540-3]||_Escherichia_phage_vB_EcoM_G2540-3_.gbk|small terminase prot..|495|MK327944(168654):92999-93493:1 ^^ Escherichia phage vB_EcoM_G2540-3, complete genome.|neighbours:ID:QBO65570.1(1),ID:QBO65572.1(1)|neighbour_genes:putative tail sheath..,large terminase prot..|
MEGLDINKLLDISDLPGIDGEEIKVYEPLQLVEVKSNPQNRTPDLEDDYGVVRRNMHFQQQMLMDAAKIFLETAKNADSPRHMEVFATLMGQMTTTNREILKLHKDMKDITSEQVGTKGAVPTGQMNIQNATVFMGSPTELMDEIGDAYEAQEAREKVINGTTD
> |[Tevenvirinae _Escherichia_phage_vB_EcoM_G2540]||_Escherichia_phage_vB_EcoM_G2540.gb|Phage terminase, sma..|495|MK327936.1(168886):94009-94503:1 ^RAST2:fig|1198136.92.peg.179^ Tevenvirinae _Escherichia_phage_vB_EcoM_G2540|neighbours:(1),(1)|neighbour_genes:tail sheath stabiliz..,Phage terminase, lar..|
MEGLDINKLLDISDLPGIDGEEIKVYEPLQLVEVKSNPQNRTPDLEDDYGVVRRNMHFQQQMLMDAAKIFLETAKNADSPRHMEVFATLMGQMTTTNREILKLHKDMKDITSEQVGTKGAVPTGQMNIQNATVFMGSPTELMDEIGDAYEAQEAREKVIDGTTD
>ID:QBO64487.1 |[Escherichia phage vB_EcoM_G29]||_Escherichia_phage_vB_EcoM_G29_.gbk|small terminase prot..|495|MK327940(168241):95025-95519:1 ^^ Escherichia phage vB_EcoM_G29, complete genome.|neighbours:ID:QBO64486.1(1),ID:QBO64488.1(1)|neighbour_genes:putative tail sheath..,large terminase prot..|
MEGLDINKLLDISDLPGIDGEEIKVYEPLQLVEVKSNPQNRTPDLEDDYGVVRRNMHFQQQMLMDAAKIFLETAKNADSPRHMEVFATLMGQMTTTNREILKLHKDMKDITSEQVGTKGAVPTGQMNIQNATVFMGSPTELMDEIGDAYEAQEAREKVINGTTD
> |[Tevenvirinae _Escherichia_phage_vB_EcoM_G37-3]||_Escherichia_phage_vB_EcoM_G37-3.gb|Phage terminase, sma..|498|MK327941.1(167832):87259-87756:1 ^RAST2:fig|1198136.91.peg.160^ Tevenvirinae _Escherichia_phage_vB_EcoM_G37-3|neighbours:(1),(1)|neighbour_genes:tail sheath stabiliz..,Phage terminase, lar..|
MSDLGLDMKQLMNFESLGLPGSFDAEEDRVSYDPLVLTPVESHPEDRNIDLQRDYNEARQNIHFQNQMMMDAAKIYLELAKNSESPRFLQAFNGLMQQMSNNNKELLNIHKDMKKITEQAGEKKKDNTPAAPVNIQNATVFMGSPSDLMDEIEDEEARVIEGETV
> |[Tevenvirinae _Escherichia_phage_vB_EcoM_GG4498]||_Escherichia_phage_vB_EcoM_G4498.gb|Phage terminase, sma..|495|MK327939.1(167826):94538-95032:1 ^RAST2:fig|1198136.93.peg.178^ Tevenvirinae _Escherichia_phage_vB_EcoM_GG4498|neighbours:(1),(1)|neighbour_genes:tail sheath stabiliz..,Phage terminase, lar..|
MEGLDINKLLDISDLPGIDGEEIKVYEPLQLVEVKSNPQNRTPDLEDDYGVVRRNMHFQQQMLMDAAKIFLETAKNADSPRHMEVFATLMGQMTTTNREILKLHKDMKDITSEQVGTKGAVPTGQMNIQNATVFMGSPTELMDEIGDAYEAQEAREKVINGTTD
>ID:QBO65859.1 |[Escherichia phage vB_EcoM_G4500]||_Escherichia_phage_vB_EcoM_G4500_.gbk|small terminase prot..|495|MK327945(168363):95025-95519:1 ^^ Escherichia phage vB_EcoM_G4500, complete genome.|neighbours:ID:QBO65858.1(1),ID:QBO65860.1(1)|neighbour_genes:putative tail sheath..,large terminase prot..|
MEGLDINKLLDISDLPGIDGEEIKVYEPLQLVEVKSNPQNRTPDLEDDYGVVRRNMHFQQQMLMDAAKIFLETAKNADSPRHMEVFATLMGQMTTTNREILKLHKDMKDITSEQVGTKGAVPTGQMNIQNATVFMGSPTELMDEIGDAYEAQEAREKVINGTTD
>ID:QBO66133.1 |[Escherichia phage vB_EcoM_G4507]||_Escherichia_phage_vB_EcoM_G4507_.gbk|small terminase prot..|495|MK327946(168828):93892-94386:1 ^^ Escherichia phage vB_EcoM_G4507, complete genome.|neighbours:ID:QBO66132.1(1),ID:QBO66134.1(1)|neighbour_genes:putative tail sheath..,large terminase prot..|
MEGLDINKLLDISDLPGIDEEEIKVYEPLQLVEVKSNPQNRTPDLEDDYGVVRRNMHFQQQMLMDAAKIFLETAKNADSPRHMEVFATLMGQMTTTNREILKLHKDMKDITSEQVGTKGAVPTGQMNIQNATVFMGSPTELMDEIGDAYEAQEAREKVINGTTD
>ID:QBO65035.1 |[Escherichia phage vB_EcoM_G50]||_Escherichia_phage_vB_EcoM_G50_.gbk|small terminase prot..|495|MK327942(167728):93669-94163:1 ^^ Escherichia phage vB_EcoM_G50, complete genome.|neighbours:ID:QBO65034.1(1),ID:QBO65036.1(1)|neighbour_genes:putative tail sheath..,large terminase prot..|
MEGLDINKLLDISDLPGIDGEEIKVYEPLQLVEVKSNPQNRTPDLEDDYGVVRRNMHFQQQMLMDAAKIFLETAKNADSPRHMEVFATLMGQMTTTNREILKLHKDMKDITSEQVGTKGAVPTGQMNIQNATVFMGSPTELMDEIGDAYEAQEAREKVINGTTD
> |[Tevenvirinae _Escherichia_phage_vB_EcoM_G5211]||_Escherichia_phage_vB_EcoM_G5211.gb|Phage terminase, sma..|498|MK327947.1(164278):86853-87350:1 ^RAST2:fig|1198136.94.peg.159^ Tevenvirinae _Escherichia_phage_vB_EcoM_G5211|neighbours:(1),(1)|neighbour_genes:tail sheath stabiliz..,Phage terminase, lar..|
MSDLGLDMKQLMNFESLGLPGSFDAEEDRVSYDPLVLTPVESHPEDRNIDLQRDYNEARQNIHFQNQMMMDAAKIYLELAKNSESPRFLQAFNGLMQQMSNNNKELLNIHKDMKKITEQAGEKKKDNTPAAPVNIQNATVFMGSPSDLMDEIEDEEARVIEGETV
>ID:QBO65312.1 |[Escherichia phage vB_EcoM_G53]||_Escherichia_phage_vB_EcoM_G53_.gbk|small terminase prot..|495|MK327943(167834):97273-97767:1 ^^ Escherichia phage vB_EcoM_G53, complete genome.|neighbours:ID:QBO65311.1(1),ID:QBO65313.1(1)|neighbour_genes:putative tail sheath..,large terminase prot..|
MEGLDINKLLDISDLPGISGEEVEVYAPLQLVEVQSNPQNRTPDLEDDYSVVRKNMHFQQQMLMDAAKIFLETAKNADSPRHMEVFATLMGQMTTTNKEILKLHKDMKEITSEQVGTKSAAPSSQMNIQNATVFMGSPTELMEEVGDAYEAQEAREKVINGTAS
>ID:QBQ80046.1 |[Escherichia phage vB_EcoM_G8]||_Escherichia_phage_vB_EcoM_G8_.gbk|small terminase prot..|495|MK373787(169650):95099-95593:1 ^^ Escherichia phage vB_EcoM_G8, complete genome.|neighbours:ID:QBQ80045.1(1),ID:QBQ80047.1(1)|neighbour_genes:putative tail sheath..,large terminase prot..|
MEGLDINKLLDISDLPGIDGEEIKVYEPLQLVEVKSNPQNRTPDLEDDYGVVRRNMHFQQQMLMDAAKIFLETAKNADSPRHMEVFATLMGQMTTTNREILKLHKDMKDITSEQVGTKGAVPTGQMNIQNATVFMGSPTELMDEIGDAYEAQEAREKVINGTTD
>ID:QBQ77948.1 |[Escherichia phage vB_EcoM_G9062]||_Escherichia_phage_vB_EcoM_G9062_.gbk|small terminase prot..|495|MK373779(168670):94865-95359:1 ^^ Escherichia phage vB_EcoM_G9062, complete genome.|neighbours:ID:QBQ77947.1(1),ID:QBQ77949.1(1)|neighbour_genes:putative tail sheath..,large terminase prot..|
MEGLDINKLLDISDLPGIDGEEIKVYEPLQLVEVKSNPQNRTPDLEDDYGVVRRNMHFQQQMLMDAAKIFLETAKNADSPRHMEVFATLMGQMTTTNREILKLHKDMKDITSEQVGTKGAVPTGQMNIQNATVFMGSPTELMDEIGDAYEAQEAREKVINGTTD
>ID:AXC34080.1 |[Escherichia phage vB_EcoM_JB75]||_Escherichia_phage_vB_EcoM_JB75_.gbk|terminase small subu..|495|MH355584(167208):72315-72809:-1 ^^ Escherichia phage vB_EcoM_JB75, complete genome.|neighbours:ID:AXC33988.1(-1),ID:AXC34035.1(-1)|neighbour_genes:terminase large subu..,tail sheath stabiliz..|
MEGLDINKLLDISDLPGIDGEEIKVYEPLQLVEVKSNPQNRTPDLEDDYGVVRRNMHFQQQMLMDAAKIFLETAKNADSPRHMEVFATLMGQMTTTNREILKLHKDMKDITSEQVGTKGAVPTGQMNIQNATVFMGSPTELMDEIGDAYEAQEAREKVINGTTD
>ID:YP_009030627.1 |[Escherichia phage vB_EcoM_JS09]||_Escherichia_phage_vB_EcoM_JS09_.gbk|small terminase prot..|495|NC_024124(169148):71724-72218:-1 ^GeneID:19484889^ Escherichia phage vB_EcoM_JS09, complete genome.|neighbours:ID:YP_009030626.1(-1),ID:YP_009030628.1(-1)|neighbour_genes:large terminase prot..,tail sheath stabiliz..|
MEGLDINKLLDISDLPGISGEEVEVYAPLQLVEVQSNPQNRTPDLEDDYSVVRKNMHFQQQMLMDAAKIFLETAKNADSPRHMEVFATLMGQMTTTNKEILKLHKDMKEITSEQVGTKSTAPSSQMNIQNATVFMGSPTELMEEVGDAYEAQEAREKVINGTAN
>ID:QBQ78451.1 |[Escherichia phage vB_EcoM_KAW1E185]||_Escherichia_phage_vB_EcoM_KAW1E185_.gbk|small terminase prot..|495|MK373781(164987):93913-94407:1 ^^ Escherichia phage vB_EcoM_KAW1E185, complete genome.|neighbours:ID:QBQ78450.1(1),ID:QBQ78452.1(1)|neighbour_genes:putative tail sheath..,large terminase prot..|
MEGLDINKLLDISDLPGIDGEEIKVYEPLQLVEVKSNPQNRTPDLEDDYGVVRRNMHFQQQMLMDAAKIFLETAKNADSPRHMEVFATLMGQMTTTNREILKLHKDMKDITSEQVGTKGAVPTGQMNIQNATVFMGSPTELMDEIGDAYEAQEAREKVINGTTD
> |[Tevenvirinae Escherichia_phage_vB_EcoM_KAW3E185]||_Escherichia_phage_vB_EcoM_KAW3E185.gb|Phage terminase, sma..|495|MK373782.1(170187):97295-97789:1 ^RAST2:fig|1198136.54.peg.176^ Tevenvirinae Escherichia_phage_vB_EcoM_KAW3E185|neighbours:(1),(1)|neighbour_genes:Phage tail completio..,Phage terminase, lar..|
MEGLDINKLLDISDLPGISGEEVEVYAPLQLVEVQSNPQNRTPDLEDDYSVVRKNMHFQQQMLMDAAKIFLETAKNADSPRHMEVFATLMGQMTTTNKEILKLHKDMKEITSEQVGTKSAAPSGQMNIQNATVFMGSPTELMEEVGDAYEAQEAREKVINGTAS
>ID:QBQ79225.1 |[Escherichia phage vB_EcoM_MM02]||_Escherichia_phage_vB_EcoM_MM02_.gbk|small terminase prot..|495|MK373784(169201):99249-99743:1 ^^ Escherichia phage vB_EcoM_MM02, complete genome.|neighbours:ID:QBQ79224.1(1),ID:QBQ79226.1(1)|neighbour_genes:putative tail sheath..,large terminase prot..|
MEGLDINKLLDISDLPGISGEEVEVYAPLQLVEVQSNPQNRTPDLEDDYSVVRKNMHFQQQMLMDAAKIFLETAKNADSPRHMEVFATLMGQMTTTNKEILKLHKDMKEITSEQVGTKSTAPSSQMNIQNATVFMGSPTELMEEVGDAYEAQEAREKVINGTAN
>ID:QBQ79494.1 |[Escherichia phage vB_EcoM_OE5505]||_Escherichia_phage_vB_EcoM_OE5505_.gbk|small terminase prot..|495|MK373785(168756):95340-95834:1 ^^ Escherichia phage vB_EcoM_OE5505, complete genome.|neighbours:ID:QBQ79493.1(1),ID:QBQ79495.1(1)|neighbour_genes:putative tail sheath..,large terminase prot..|
MEGLDINKLLDISDLPGIDGEEIKVYEPLQLVEVKSNPQNRTPDLEDDYGVVRRNMHFQQQMLMDAAKIFLETAKNADSPRHMEVFATLMGQMTTTNREILKLHKDMKDITSEQVGTKGAVPTGQMNIQNATVFMGSPTELMDEIGDAYEAQEAREKVINGTTD
> |[Tevenvirinae _Escherichia_phage_vB_EcoM_PhAPEC2]||_Escherichia_phage_vB_EcoM_PhAPEC2.gb|Phage terminase, sma..|495|NC_024794.1(167318):97855-98349:1 ^RAST2:fig|1198136.124.peg.174^ Tevenvirinae _Escherichia_phage_vB_EcoM_PhAPEC2|neighbours:(1),(1)|neighbour_genes:Phage tail completio..,Phage terminase, lar..|
MEGLDINKLLDISDLPGISGEEVEVYAPLQLVEVQSNPQNRTPDLEDDYSVVRKNMHFQQQMLMDAAKIFLETAKNADSPRHMEVFATLMGQMTTTNKEILKLHKDMKEITSEQVGTKSSAPSSQMNIQNATVFMGSPTELMEEVGDAYEAQEAREKVINGTAN
>ID:QBQ79777.1 |[Escherichia phage vB_EcoM_R5505]||_Escherichia_phage_vB_EcoM_R5505_.gbk|small terminase prot..|495|MK373786(167317):94457-94951:1 ^^ Escherichia phage vB_EcoM_R5505, complete genome.|neighbours:ID:QBQ79776.1(1),ID:QBQ79778.1(1)|neighbour_genes:putative tail sheath..,large terminase prot..|
MEGLDINKLLDISDLPGIDGEEIKVYEPLQLVEVKSNPQNRTPDLEDDYGVVRRNMHFQQQMLMDAAKIFLETAKNADSPRHMEVFATLMGQMTTTNREILKLHKDMKDITSEQVGTKGAVPTGQMNIQNATVFMGSPTELMDEIGDAYEAQEAREKVINGTTD
>ID:QBQ77186.1 |[Escherichia phage vB_EcoM_WFK]||_Escherichia_phage_vB_EcoM_WFK_.gbk|small terminase prot..|495|MK373775(164590):93165-93659:1 ^^ Escherichia phage vB_EcoM_WFK, complete genome.|neighbours:ID:QBQ77185.1(1),ID:QBQ77187.1(1)|neighbour_genes:putative tail sheath..,large terminase prot..|
MEGLDINKLLDISDLPGISGEEVEVYAPLQLVEVQSNPQNRTPDLEDDYSVVRKNMHFQQQMLMDAAKIFLETAKNADSPRHMEVFATLMGQMTTTNKEILKLHKDMKEITSEQVGTKSTAPSSQMNIQNATVFMGSPTELMEEVGDAYEAQEAREKVINGTAS
>ID:QBQ76925.1 |[Escherichia phage vB_EcoM_WFL6982]||_Escherichia_phage_vB_EcoM_WFL6982_.gbk|small terminase prot..|495|MK373774(164279):93165-93659:1 ^^ Escherichia phage vB_EcoM_WFL6982, complete genome.|neighbours:ID:QBQ76924.1(1),ID:QBQ76926.1(1)|neighbour_genes:putative tail sheath..,large terminase prot..|
MEGLDINKLLDISDLPGISGEEVEVYAPLQLVEVQSNPQNRTPDLEDDYSVVRKNMHFQQQMLMDAAKIFLETAKNADSPRHMEVFATLMGQMTTTNKEILKLHKDMKEITSEQVGTKSTAPSSQMNIQNATVFMGSPTELMEEVGDAYEAQEAREKVINGTAS
>ID:QBQ77678.1 |[Escherichia phage vB_EcoM_WFbE185]||_Escherichia_phage_vB_EcoM_WFbE185.gbk|small terminase prot..|495|MK373778(170429):98391-98885:1 ^^ Escherichia phage vB_EcoM_WFbE185, complete genome.|neighbours:ID:QBQ77677.1(1),ID:QBQ77679.1(1)|neighbour_genes:putative tail sheath..,large terminase prot..|
MEGLDINKLLDISDLPGISGEEVEVYAPLQLVEVQSNPQNRTPDLEDDYSVVRKNMHFQQQMLMDAAKIFLETAKNADSPRHMEVFATLMGQMTTTNKEILKLHKDMKEITSEQVGTKSTAPSSQMNIQNATVFMGSPTELMEEVGDAYEAQEAREKVINGTAS
>ID:YP_007004906.1 |[Escherichia phage wV7]||_Escherichia_phage_wV7_.gbk|terminase DNA packag..|495|NC_019505(166452):93225-93719:1 ^GeneID:14010700^ Escherichia phage wV7, complete genome.|neighbours:ID:YP_007004905.1(1),ID:YP_007004907.1(1)|neighbour_genes:tail sheath stabiliz..,terminase DNA packag..|
MEGLDINKLLDISDLPGIDGEEIKVYEPLQLVEVKSNPQNRTPDLEDDYGVVRRNMHFQQQMLMDAAKIFLETAKNADSPRHMEVFATLMGQMTTTNREILKLHKDMKDITSEQVGTKGAVPTGQMNIQNATVFMGSPTELMDEIGDAYEAQEAREKVINGTTD
> |[Tevenvirinae Escherichia_virus_KFS-EC]||_Escherichia_virus_KFS-EC.gb|Phage terminase, sma..|498|MH560358.1(164715):29830-30327:1 ^RAST2:fig|1198136.83.peg.48^ Tevenvirinae Escherichia_virus_KFS-EC|neighbours:(1),(1)|neighbour_genes:tail sheath stabiliz..,Phage terminase, lar..|
MSDLGLDMKQLMNFESLGLPGSFDAEEDRVSYDPLVLTPVESHPEDRNIDLQRDYNEARQNIHFQNQMMMDAAKIYLELAKNSESPRFLQAFNGLMQQMSNNNKELLNIHKDMKKITEQAGEKKKDNTPAAPVNIQNATVFMGSPSDLMDEIEDEEARVIEGETV
>ID:QDK04291.1 |[Escherichia virus VEc20]||_Escherichia_virus_VEc20_.gbk|vec20_161|495|MN022785(167532):92633-93127:1 ^^ Escherichia virus VEc20, complete genome.|neighbours:ID:QDK04290.1(1),ID:QDK04292.1(1)|neighbour_genes:vec20_160,vec20_162|
MEGLDINKLLDISDLPGIDGEEIKVYEPLQLVEVKSNPQNRTPDLEDDYGVVRRNMHFQQQMLMDAAKIFLETAKNADSPRHMEVFATLMGQMTTTNREILKLHKDMKDITSEQVGTKGAVPTGQMNIQNATVFMGSPTELMDEIGDAYEAQEAREKVINGTTD
>ID:VCU44419.1 |[Escherichia virus vB_Eco_mar005P1]|vB_Eco_mar005P1|_Escherichia_virus_vB_Eco_mar005P1_.gbk|small terminase prot..|495|LR027390(167773):31420-31914:1 ^^ Escherichia virus vB_Eco_mar005P1 genome assembly, chromosome: 1.|neighbours:ID:VCU44417.1(1),ID:VCU44421.1(1)|neighbour_genes:tail sheath stabiliz..,17|
MEGLDINKLLDISDLPGISGEEVEVYAPLQLVEVQSNPQNRTPDLEDDYSVVRKNMHFQQQMLMDAAKIFLETAKNADSPRHMEVFATLMGQMTTTNKEILKLHKDMKEITSEQVGTKSTAPSSQMNIQNATVFMGSPTELMEEVGDAYEAQEAREKVINGTAN
>ID:VCU44426.1 |[Escherichia virus vB_Eco_mar005P1]|vB_Eco_mar006P2|_Escherichia_virus_vB_Eco_mar005P1_strain_vB_Eco_mar006P2_.gbk|small terminase prot..|495|LR027387(167773):132315-132809:1 ^^ Escherichia virus vB_Eco_mar005P1 strain vB_Eco_mar006P2 genome assembly, chromosome: 1.|neighbours:ID:VCU44424.1(1),ID:VCU44428.1(1)|neighbour_genes:tail sheath stabiliz..,17|
MEGLDINKLLDISDLPGISGEEVEVYAPLQLVEVQSNPQNRTPDLEDDYSVVRKNMHFQQQMLMDAAKIFLETAKNADSPRHMEVFATLMGQMTTTNKEILKLHKDMKEITSEQVGTKSTAPSSQMNIQNATVFMGSPTELMEEVGDAYEAQEAREKVINGTAN
>ID:VCU43241.1 |[Escherichia virus vB_Eco_mar005P1]|vB_Eco_mar007P3|_Escherichia_virus_vB_Eco_mar005P1_strain_vB_Eco_mar007P3_.gbk|small terminase prot..|495|LR027383(167651):54306-54800:1 ^^ Escherichia virus vB_Eco_mar005P1 strain vB_Eco_mar007P3 genome assembly, chromosome: 1.|neighbours:ID:VCU43240.1(1),ID:VCU43242.1(1)|neighbour_genes:tail sheath stabiliz..,17|
MEGLDINKLLDISDLPGISGEEVEVYAPLQLVEVQSNPQNRTPDLEDDYSVVRKNMHFQQQMLMDAAKIFLETAKNADSPRHMEVFATLMGQMTTTNKEILKLHKDMKEITSEQVGTKSTAPSSQMNIQNATVFMGSPTELMEEVGDAYEAQEAREKVINGTAN
>ID:VCU43949.1 |[Escherichia virus vB_Eco_mar005P1]|vB_Eco_mar008P4|_Escherichia_virus_vB_Eco_mar005P1_strain_vB_Eco_mar008P4_.gbk|small terminase prot..|495|LR027386(167773):37087-37581:1 ^^ Escherichia virus vB_Eco_mar005P1 strain vB_Eco_mar008P4 genome assembly, chromosome: 1.|neighbours:ID:VCU43948.1(1),ID:VCU43950.1(1)|neighbour_genes:tail sheath stabiliz..,17|
MEGLDINKLLDISDLPGISGEEVEVYAPLQLVEVQSNPQNRTPDLEDDYSVVRKNMHFQQQMLMDAAKIFLETAKNADSPRHMEVFATLMGQMTTTNKEILKLHKDMKEITSEQVGTKSTAPSSQMNIQNATVFMGSPTELMEEVGDAYEAQEAREKVINGTAN
>ID:VCU44832.1 |[Escherichia virus vB_Eco_mar005P1]|vB_Eco_mar009P5|_Escherichia_virus_vB_Eco_mar005P1_strain_vB_Eco_mar009P5_.gbk|small terminase prot..|495|LR027391(167658):92126-92620:-1 ^^ Escherichia virus vB_Eco_mar005P1 strain vB_Eco_mar009P5 genome assembly, chromosome: 1.|neighbours:ID:VCU44831.1(-1),ID:VCU44833.1(-1)|neighbour_genes:17,tail sheath stabiliz..|
MEGLDINKLLDISDLPGISGEEVEVYAPLQLVEVQSNPQNRTPDLEDDYSVVRKNMHFQQQMLMDAAKIFLETAKNADSPRHMEVFATLMGQMTTTNKEILKLHKDMKEITSEQVGTKSTAPSSQMNIQNATVFMGSPTELMEEVGDAYEAQEAREKVINGTAN
>ID:AUV57515.1 |[Klebsiella phage KP1]||_Klebsiella_phage_KP1_.gbk|terminase small subu..|510|MG751100(167989):84512-85021:1 ^^ Klebsiella phage KP1, complete genome.|neighbours:ID:AUV57514.1(1),ID:AUV57516.1(1)|neighbour_genes:tail completion prot..,terminase large subu..|
MSDLQLDMAKLLDIEGIPGIEGQEIPVYEKLELVEVKSNPNDRKPDLEDDYSVVRKNMHFQQQMLMDAAKIFLETAKNADSPRHMEVFATLMGQMTTTNKEILKLHKEMKDITSEQVSTGKGANPQQGMNIQNATVFVGSTADMMDEFGDAYEAQEAREKIVNGTDSTV
>ID:APD20565.1 |[Klebsiella phage KPV15]|KPV15|_Klebsiella_phage_KPV15_.gbk|terminase small subu..|510|KY000080(167034):105226-105735:1 ^^ Klebsiella phage KPV15, complete genome.|neighbours:ID:APD20564.1(1),ID:APD20566.1(1)|neighbour_genes:proximal tail sheath..,terminase large subu..|
MSDLQLDMAKLLDIEGIPGIEGQEIPVYEKLELVEVKSNPNDRKPDLEDDYSVVRKNMHFQQQMLMDAAKIFLETAKNADSPRHMEVFATLMGQMTTTNKEILKLHKEMKDITSEQVSTGKGANPQQGMNIQNATVFVGSTADMMDEFGDAYEAQEAREKIVNGTDSTV
> |[Tevenvirinae Klebsiella_phage_Marfa]||_Klebsiella_phage_Marfa.gb|putative terminase s..|486|MN044033.1(168532):92931-93416:1 ^RAST2:fig|1198136.82.peg.183^ Tevenvirinae Klebsiella_phage_Marfa|neighbours:(1),(1)|neighbour_genes:tail sheath stabiliz..,Phage terminase, lar..|
MSEVLDMSKLLDIDSLPGIEGEEIPVYEKLELVEVKSNPNNRKPDLEDDYSVVRKNLHFQQQMLMDAGKIFLETAKNADSPRHMEVFATLMGQMTATNKEILKLHKEMKEITDEKVDTKGKGGQQTTNIENATIFMGSPSDLMDELGDSYEAQERLEKQVN
>ID:YP_009194456.1 |[Klebsiella phage Matisse]||_Klebsiella_phage_Matisse_.gbk|terminase small subu..|540|NC_028750(176081):125662-126201:1 ^GeneID:26613395^ Klebsiella phage Matisse, complete genome.|neighbours:ID:YP_009194455.1(1),ID:YP_009194457.1(1)|neighbour_genes:tail sheath stabiliz..,terminase large subu..|
MEEFSVKQLLDLENLPGAETGEEMVVYEKLELVDVESHPADRKPDLEEDYALARKTAHYMNQMIMDMAQIALHNAKNSESPRHVEVFTTLMNQLNNSNQGLMKIHKEMREITEETTKPGSEKGNGGGNEMNIENATVFVGSPTELMQKYGSAYEPKEGFINGEAVEVNPDGNGTDDRSE
>ID:AWY07064.1 |[Klebsiella phage Mineola]||_Klebsiella_phage_Mineola_.gbk|small terminase subu..|510|MH333064(166130):93719-94228:1 ^^ Klebsiella phage Mineola, complete genome.|neighbours:ID:AWY07063.1(1),ID:AWY07065.1(1)|neighbour_genes:tail sheath stabiliz..,large terminase subu..|
MSDLQLDMAKLLDIEGIPGIEGQEIPVYEKLELVEVKSNPNDRKPDLEDDYSVVRKNMHFQQQMLMDAAKIFLETAKNADSPRHMEVFATLMGQMTTTNKEILKLHKEMKDITSEQVSTGKGANPQQGMNIQNATVFVGSTADMMDEFGDAYEAQEAREKIVNGTDSTV
>ID:YP_009607405.1 |[Klebsiella phage Miro]||_Klebsiella_phage_Miro_.gbk|terminase small subu..|498|NC_041981(176055):125872-126369:1 ^GeneID:40083414^ Klebsiella phage Miro, complete genome.|neighbours:ID:YP_009607404.1(1),ID:YP_009607406.1(1)|neighbour_genes:tail sheath stabiliz..,terminase large subu..|
MEEFSVKQLLDLENLPGAETGEEMVVYEKLELVDVESHPADRKPDLEEDYALARKTAHYMNQMIMDMAQIALHNAKNSESPRHVEVFTTLMNQLNNSNQGLMKIHKEMREITEEKTTTTPLPEQKDKGVNIENATVFVGSPTELMAMKGSSYDAKDAIAGECEEV
> |[Tevenvirinae _Klebsiella_phage_PKO111]||_Klebsiella_phage_PKO111.gb|Phage terminase, sma..|510|NC_031095.1(168758):27907-28416:1 ^RAST2:fig|1198136.84.peg.48^ Tevenvirinae _Klebsiella_phage_PKO111|neighbours:(1),(1)|neighbour_genes:tail sheath stabiliz..,putative terminase l..|
MSDLQLDMAKLLDIEGIPGIEGQEIPVYEKLELVEVKSNPNDRKPDLEDDYSVVRKNMHFQQQMLMDAAKIFLETAKNADSPRHMEVFATLMGQMTTTNKEILKLHKEMKDITSDQVSTGKGANPQQGMNIQNATVFVGSTADMMDEFGDAYEAQEAREKIVNGTDSTV
>ID:YP_009288853.1 |[Klebsiella phage vB_KpnM_KpV477]||_Klebsiella_phage_vB_KpnM_KpV477_.gbk|putative terminase s..|510|NC_031087(168272):98278-98787:1 ^GeneID:29067157^ Klebsiella phage vB_KpnM_KpV477, complete genome.|neighbours:ID:YP_009288852.1(1),ID:YP_009288854.1(1)|neighbour_genes:putative tail sheath..,putative terminase l..|
MSELQLDMAKLLDIEGIPGIEGQEIPVYEKLELVEVKSNPNNRKPDLEDDYSVVRKNMHFQQQMLMDAAKIFLETAKNADSPRHMEVFATLMGQMTTTNKEILKLHKEMKDITSEQVGTGKGANPHQGMNIQNATVFVGSTADMMDEFGDAYEAQEAREKIVNGTDSTV
>ID:AUO78870.1 |[Klebsiella phage vB_Kpn_F48]||_Klebsiella_phage_vB_Kpn_F48.gbk|terminase small subu..|468|MG746602(170764):141240-141707:-1 ^^ Klebsiella phage vB_Kpn_F48, complete genome.|neighbours:ID:AUO78869.1(-1),ID:AUO78871.1(-1)|neighbour_genes:terminase large subu..,proximal tail sheath..|
MSKLLDIDSLPGIEGEEIPVYEKLELVEVKSNPNDRKPDLEDDYSVVRKNLHFQQQMLMDAGKIFLETAKNADSPRHMEVFATLMGQMTTTNKEILKLHKEMKEITDEKVDTKGQGGQQTTNIENATIFMGSPADLMDEIGDSYEAQERLEKQVN
> |[Tevenvirinae Morganella_phage_vB_MmoM_MP1]||_Morganella_phage_vB_MmoM_MP1.gb|Phage terminase, sma..|471|NC_031020.1(163201):89887-90357:1 ^RAST2:fig|1198136.47.peg.171^ Tevenvirinae Morganella_phage_vB_MmoM_MP1|neighbours:(1),(1)|neighbour_genes:tail sheath stabiliz..,Phage terminase, lar..|
MTQELNLEKMLDISDLPNIEGDEVLVYPPLVLEKVESNPNNRQPDLEADYSLARQTLHNQQQMIMDAAKIFLETAKNADSPRHMEVFATLMSQVTNSSKELLKLHKEMKDITNETTATKGGSVNIENANIVMGSPTEMLEQYGDSYEAKEHARKNN
>ID:YP_009211607.1 |[Pectobacterium bacteriophage PM2]||_Pectobacterium_bacteriophage_PM2.gbk|terminase DNA packag..|492|NC_028940(170286):99538-100029:1 ^GeneID:26638079^ Pectobacterium bacteriophage PM2, complete genome.|neighbours:ID:YP_009211606.1(1),ID:YP_009211608.1(1)|neighbour_genes:tail sheath stabiliz..,terminase DNA packag..|
METLDISKLLDITDLPGISGEEIPVYEKLELVEVKSNPQNRTPDLEDDYGVVRKNMHFQQQMLMDAAKIFLETAKNADSPRHMEVFATLMGQMTTTNKEILKLHKEMKDITAEQVGTKNTQQPQMNIENATVFLGSPSDLMDEVGDSYEAQERLEKQVNGTTI
>ID:QBP35507.1 |[Phage NC-G]||_Phage_NC-G.gbk|terminase small subu..|492|MK310184(170164):38222-38713:1 ^^ Phage NC-G, complete genome.|neighbours:ID:QBP35506.1(1),ID:QBP35508.1(1)|neighbour_genes:proximal tail sheath..,terminase large subu..|
MSDLDISKLMDITDLPGLTGEEVTAYEPIVLKEVESNPQNRTPDLEDDYSVVRRNLHFQQQMLMDAGKIFLEVAKNAESPRHMEVFATLMGQMTTTNKELLKLHKEMKDITAEQIGTKGGEPNQTNIQNATIFMGSPTDLMDEVGDAYEAQEEREKVINGTTS
> |[Tevenvirinae _Proteus_phage_phiP4-3]||_Proteus_phage_phiP4-3.gb|Phage terminase, sma..|480|MG696114.1(167849):71999-72478:-1 ^RAST2:fig|1198136.86.peg.114^ Tevenvirinae _Proteus_phage_phiP4-3|neighbours:(-1),(-1)|neighbour_genes:Phage terminase, lar..,Phage tail completio..|
MSELNMTQLLDISDLPGVTGEEILVYPPLELKEVVSNPTNRNIDLEEDYKQTRQTLHHQQQMIMDAAKIFLETAKNADSPRHMEVFATLMSQVTNSSKELLKIHKEMKDITNETTNTKGSQQVNIENANIVMTSPTDLLEEFGDSYETKENAKNSGPSS
> |[Tevenvirinae _Proteus_phage_vB_PmiM_Pm5461]||_Proteus_phage_vB_PmiM_Pm5461.gb|Phage terminase, sma..|480|NC_028762.1(161989):90816-91295:1 ^RAST2:fig|1198136.85.peg.162^ Tevenvirinae _Proteus_phage_vB_PmiM_Pm5461|neighbours:(1),(1)|neighbour_genes:Phage tail completio..,large terminase prot..|
MSELNMTQLLDISDLPGVTGEEILVYPPLELKEVVSNPENRNIDLEEDYKQTRQTLHHQQQMIMDAAKIFLETAKNADSPRHMEVFATLMSQVTNSSKELLRIHKEMKDITNETTSTKNSQNVNIENANIVMASPTDLLEEFGDSYETKENAKNSRPSS
> |[Tevenvirinae _Pseudomonas_phage_PspYZU05]||_Pseudomonas_phage_PspYZU05.gb|putative terminase s..|486|KY971610.1(166442):88963-89448:1 ^RAST2:fig|1198136.88.peg.130^ Tevenvirinae _Pseudomonas_phage_PspYZU05|neighbours:(1),(1)|neighbour_genes:tail sheath stabiliz..,terminase large subu..|
MMQELNMSALLDIGDLPGINGEEVVTYEPLELVEVSSNPNNRKPDLEDDYTVVRKNMHFQSQMLMDAAKIFLETAKNSDSPRHMEVFSNLIGQMTNTNKELLRLHKEMKEITDEKVAPSAPPSGQMNIQNATVFVGSPSDMMDEFGDAYEAQEKQEKLING
>ID:YP_009615641.1 |[Salmonella phage Melville]||_Salmonella_phage_Melville_.gbk|terminase small subu..|498|NC_042044(159323):87280-87777:1 ^GeneID:40092116^ Salmonella phage Melville, complete genome.|neighbours:ID:YP_009615640.1(1),ID:YP_009615642.1(1)|neighbour_genes:tail sheath stabiliz..,terminase large subu..|
MSEQLDITKLLDIGDLPGIDGEETPVYEKLELVEVKSNPNDRKPDLEDDYTVVRKNMHFQQQMLMDAAKIFLETAKNADSPRHMEVFATLMGQMTTTNKEILKLHKEMKEITAENVGTQGGNQTNNIENATFYMSSPTDLMDELGDSYESQERQEKLVNGTDSTV
>ID:YP_007501194.1 |[Salmonella phage vB_SenMS16]||_Salmonella_phage_S16_.gbk|small terminase prot..|498|NC_020416(160221):85241-85738:1 ^GeneID:14675395^ Salmonella phage S16, complete genome.|neighbours:ID:YP_007501193.1(1),ID:YP_007501195.1(1)|neighbour_genes:tail sheath stabiliz..,large terminase prot..|
MSEQLDITKLLDIGEIPGIDGEEIPVYEKLELVEVKSNPNDRKPDLEDDYTVVRKNMHFQQQMLMDAAKIFLETAKNADSPRHMEVFATLMGQMTTTNKEILKLHKEMKEITAENVGTQGGNQTNNIENATFYMSSPTDLMDELGDSYESQERQEKLVNGTDSTV
> |[Tevenvirinae _Salmonella_phage_STML-198]||_Salmonella_phage_STML-198.gb|Phage terminase, sma..|498|NC_027344.1(158099):127386-127883:1 ^RAST2:fig|1198136.87.peg.236^ Tevenvirinae _Salmonella_phage_STML-198|neighbours:(1),(1)|neighbour_genes:tail sheath stabiliz..,Phage terminase, lar..|
MSEQLDITKLLDIGDLPGIDGEETPVYEKLELVEVKSNPNDRKPDLEDDYTVVRKNMHFQQQMLMDAAKIFLETAKNADSPRHMEVFATLMGQMTTTNKEILKLHKEMKEITAENVGTQGGNQTNNIENATFYMSSPTDLMDELGDSYESQERQEKLVNGTDSTV
> |[Tevenvirinae Salmonella phage STP4-a]||_Salmonella_phage_STP4-a.gb|Phage terminase, sma..|498|NC_026607.2(159914):86320-86817:1 ^RAST2:fig|1198136.48.peg.166^ Tevenvirinae Salmonella phage STP4-a|neighbours:(1),(1)|neighbour_genes:tail sheath stabiliz..,Phage terminase, lar..|
MSEQLDITKLLDIGDLPGIDGEETPVYEKLELVEVKSNPNDRKPDLEDDYTVVRKNMHFQQQMLMDAAKIFLETAKNADSPRHMEVFATLMGQMTTTNKEILKLHKEMKEITAENVGTQGGNQTNNIENATFYMSSPTDLMDELGDSYESQERQEKLVDGTDSTV
> |[Tevenvirinae Salmonella_phage_vB_SnwM_CGG4-1]||_Salmonella_phage_vB_SnwM_CGG4-1.gb|Phage terminase, sma..|498|NC_031065.1(159878):82202-82699:1 ^RAST2:fig|1198136.78.peg.162^ Tevenvirinae Salmonella_phage_vB_SnwM_CGG4-1|neighbours:(1),(1)|neighbour_genes:tail sheath stabiliz..,Phage terminase, lar..|
MSEQLDITKLLDIGEIPGVDGEEIPVYEKLELVEVKSNPNDRKPDLEDDYTVVRKNMHFQQQMLMDAAKIFLETAKNADSPRHMEVFATLMGQMTTTNKEILKLHKEMKEITAENIGTQGGNQTNNIENATFYMSSPTDLMDELGDSYESQERQEKIVDGTDSTV
> |[Tevenvirinae Serratia phage PS2]||_Serratia_phage_PS2.gb|Phage terminase, sma..|522|KJ025957.1(167266):94424-94945:1 ^RAST2:fig|1198136.49.peg.189^ Tevenvirinae Serratia phage PS2|neighbours:(1),(1)|neighbour_genes:tail sheath stabiliz..,Phage terminase, lar..|
MSEQIDIAKLLDITDLPGLTGEEIQVYEKLELKEVQSNPANRAPDLEDDYTVVRRNMHFQSQMLMDAATIFLETAKNADSPRHMEVFSTLMGQMTKTNTELLKMHKEMKDITAEQVGTKGNQNQAPSMNIQNATVFMGSPTELMDEVGDAYEAQEENERRHAAIDGESERISG
>ID:APC45245.1 |[Shigella phage SH7]||_Shigella_phage_SH7_.gbk|terminase DNA packag..|495|KX828711(164870):91389-91883:1 ^^ Shigella phage SH7, complete genome.|neighbours:ID:APC45008.1(1),ID:APC45202.1(1)|neighbour_genes:tail sheath stabiliz..,terminase large subu..|
MEGLDINKLLDISDLPGIDGEEIKVYEPLQLVEVKSNPQNRTPDLEDDYGVVRRNMHFQQQMLMDAAKIFLETAKNADSPRHMEVFATLMGQMTTTNREILKLHKDMKDITSEQVGTKGAVPTGQMNIQNATVFMGSPTELMDEIGDAYEAQEAREKVINGTTD
>ID:YP_009288529.1 |[Shigella phage SHBML-50-1]||_Shigella_phage_SHBML-50-1_.gbk|terminase small subu..|495|NC_031085(166634):94864-95358:1 ^GeneID:29060619^ Shigella phage SHBML-50-1, complete genome.|neighbours:ID:YP_009288528.1(1),ID:YP_009288530.1(1)|neighbour_genes:proximal tail sheath..,terminase large subu..|
MEGLDINKLLDISDLPGIDGEEIKVYEPLQLVEVKSNPQNRTPDLEDDYGVVRRNMHFQQQMLMDAAKIFLETAKNADSPRHMEVFATLMGQMTTTNREILKLHKDMKDITSEQVGTKGAVPTGQMNIQNATVFMGSPTELMDEIGDAYEAQEAREKVINGTTD
>ID:YP_009277537.1 |[Shigella phage SHFML-11]||_Shigella_phage_SHFML-11.gbk|terminase small subu..|495|NC_030953(170650):41303-41797:1 ^GeneID:29056244^ Shigella phage SHFML-11, complete genome.|neighbours:ID:YP_009277536.1(1),ID:YP_009277538.1(1)|neighbour_genes:proximal tail sheath..,terminase large subu..|
MEGLDINKLLDISDLPGIDGEEIKVYEPLQLVEVKSNPQNRTPDLEDDYGVVRRNMHFQQQMLMDAAKIFLETAKNADSPRHMEVFATLMGQMTTTNREILKLHKDMKDITSEQVGTKGAVPTGQMNIQNATVFMGSPTELMDEIGDAYEAQEAREKVINGTTD
> |[Tevenvirinae Shigella_phage_SHSML-52-1]||_Shigella_phage_SHSML-52-1.gb|Phage terminase, sma..|495|NC_031090.1(169621):106127-106621:-1 ^RAST2:fig|1198136.79.peg.164^ Tevenvirinae Shigella_phage_SHSML-52-1|neighbours:(-1),(-1)|neighbour_genes:Phage terminase, lar..,Phage tail completio..|
MEGLDINKLLDISDLPGISGEEVEVYAPLQLVEVQSNPQNRTPDLEDDYSVVRKNMHFQQQMLMDAAKIFLETAKNADSPRHMEVFATLMGQMTTTNKEILKLHKDMKEITSEQVGTKSAAPSSQMNIQNATVFMGSPTELMEEVGDAYEAQEAREKVINGTAS
>ID:YP_003934802.1 |[Shigella phage SP18]||_Shigella_phage_SP18.gbk|gp16|492|NC_014595(170605):95246-95737:1 ^GeneID:9830543^ Shigella phage SP18, complete genome.|neighbours:ID:YP_003934801.1(1),ID:YP_003934803.1(1)|neighbour_genes:gp15,gp17|
MSELDINKLMDITDLPGIAGEEVTAYEPLVLKEVESNPNNRTPDLEDDYSVVRKNLHFQQQMLMDAGKIFLEAAKNAESPRHMEVFATLMGQMTTTNKELLKLHKEMKEITAEQIGTKGGAPSQTNIENATIFMGSPADLMDEVGDSYEAQERQEKIINGTAG
>ID:AUV63840.1 |[Shigella phage Sf20]||_Shigella_phage_Sf20_.gbk|terminase small subu..|498|MF327006(163982):21277-21774:1 ^^ Shigella phage Sf20, complete genome.|neighbours:ID:AUV63839.1(1),ID:AUV63841.1(1)|neighbour_genes:tail sheath stabiliz..,terminase large subu..|
MSDLGLDMKQLMNFESLGLPGSFDAEEDRVSYDPLVLTPVESHPEDRNIDLQRDYNEARQNIHFQNQMMMDAAKIYLELAKNSESPRFLQAFNGLMQQMSNNNKELLNIHKDMKKITEQAGEKKKDNTPAAPVNIQNATVFMGSPSDLMDEIEDEEARIIEGETV
>ID:YP_009618974.1 |[Shigella phage Sf21]||_Shigella_phage_Sf21_.gbk|terminase small subu..|495|NC_042077(166002):92907-93401:1 ^GeneID:40095577^ Shigella phage Sf21, complete genome.|neighbours:ID:YP_009618973.1(1),ID:YP_009618975.1(1)|neighbour_genes:tail sheath stabiliz..,terminase large subu..|
MEGLDINKLLDISDLPGIDGEEIKVYEPLQLVEVKSNPQNRTPDLEDDYGVVRRNMHFQQQMLMDAAKIFLETAKNADSPRHMEVFATLMGQMTTTNREILKLHKDMKDITSEQVGTKGAVPTGQMNIQNATVFMGSPTELMDEIGDAYEAQEAREKVINGTTD
>ID:YP_009614816.1 |[Shigella phage Sf22]||_Shigella_phage_Sf22_.gbk|gp64|495|NC_042039(166283):38645-39139:1 ^GeneID:40091231^ Shigella phage Sf22, complete genome.|neighbours:ID:YP_009614815.1(1),ID:YP_009614817.1(1)|neighbour_genes:gp63,gp65|
MEGLDINKLLDISDLPGIDGEEIKVYEPLQLVEVKSNPQNRTPDLEDDYGVVRRNMHFQQQMLMDAAKIFLETAKNADSPRHMEVFATLMGQMTTTNREILKLHKDMKDITSEQVGTKGAIPTGQMNIQNATVFMGSPTELMDEIGDAYEAQEAREKVIDGTTD
>ID:ATE86423.1 |[Shigella phage Sf23]||_Shigella_phage_Sf23_.gbk|terminase small subu..|495|MF158046(167678):15387-15881:1 ^^ Shigella phage Sf23, complete genome.|neighbours:ID:ATE86422.1(1),ID:ATE86424.1(1)|neighbour_genes:tail sheath stabiliz..,terminase large subu..|
MEGLDINKLLDISDLPGIDGEEIKVYEPLQLVEVKSNPQNRTPDLEDDYGVVRRNMHFQQQMLMDAAKIFLETAKNADSPRHMEVFATLMGQMTTTNREILKLHKDMKDITSEQVGTKGAVPTGQMNIQNATVFMGSPTELMDEIGDAYEAQEAREKVINGTTD
>ID:YP_009619098.1 |[Shigella phage Sf24]||_Shigella_phage_Sf24_.gbk|terminase small subu..|495|NC_042078(168112):19572-20066:1 ^GeneID:40095713^ Shigella phage Sf24, complete genome.|neighbours:ID:YP_009619097.1(1),ID:YP_009619099.1(1)|neighbour_genes:tail sheath stabiliz..,terminase large subu..|
MEGLDINKLLDISDLPGIDGEEIKVYEPLQLVEVKSNPQNRTPDLEDDYGVVRRNMHFQQQMLMDAAKIFLETAKNADSPRHMEVFATLMGQMTTTNREILKLHKDMKDITSEQVGTKGAIPTGQMNIQNATVFMGSPTELMDEIGDAYEAQEAREKVINGTTD
>ID:YP_004415058.1 |[Shigella phage Shfl2]||_Shigella_phage_Shfl2_.gbk|putative terminase D..|495|NC_015457(165919):91867-92361:1 ^GeneID:10498921^ Shigella phage Shfl2, complete genome.|neighbours:ID:YP_004415057.1(1),ID:YP_004415059.1(1)|neighbour_genes:putative tail sheath..,putative terminase s..|
MEGLDINKLLDISDLPGIDGEEIKVYEPLQLVEVKSNPQNRTPDLEDDYGVVRRNMHFQQQMLMDAAKIFLETAKNADSPRHMEVFATLMGQMTTTNREILKLHKDMKDITSEQVGTKGAAPTGQMNIQNATVFMGSPTELMDEIGDAYEAQEAREKVINGTTD
>ID:YP_009110983.1 |[Shigella phage pSs-1]||_Shigella_phage_pSs-1_.gbk|hypothetical protein|495|NC_025829(164999):97424-97918:1 ^GeneID:22475249^ Shigella phage pSs-1, complete genome.|neighbours:ID:YP_009110982.1(1),ID:YP_009110984.1(1)|neighbour_genes:hypothetical protein,hypothetical protein|
MEGLDINKLLDISDLPGIDGEEIKVYEPLQLVEVKSNPQNRTPDLEDDYGVVRRNMHFQQQMLMDAAKIFLETAKNADSPRHMEVFATLMGQMTTTNREILKLHKDMKDITSEQVGTKGAVPTGQMNIQNATVFMGSPTELMDEIGDAYEAQEAREKVINGTTD
> |[Tevenvirinae Vibrio_phage_KVP40]||_Vibrio_phage_KVP40.gb|Phage terminase, sma..|660|NC_005083.2(244834):215624-216283:1 ^RAST2:fig|1198136.81.peg.407^ Tevenvirinae Vibrio_phage_KVP40|neighbours:(1),(1)|neighbour_genes:Phage protein,Phage terminase, lar..|
MLILTLCAARTQRLSILLSVCTHIIEKTLTERFREERMNDELMQQLQALTQVDGLDLPGAIEAPEPEEFQPPVIKEVESHPTERVKDLEADYATVRDNAHFQQQLLRMAALKAFENASMSDAPRMMEVFATLMTQMTNNNKQILDIQKQMKDITQQEIASPQGGGGGTVQSINAETAVFVGNARDLLNEVGSRQEYLRNKKEEEIIDVEPEEKVQEKDD
> |[Tevenvirinae Vibrio_phage_ValB1_HC]||_Vibrio_phage_ValB1_HC.gb|Phage terminase, sma..|549|MK568540.1(247619):109675-110223:-1 ^RAST2:fig|1198136.76.peg.170^ Tevenvirinae Vibrio_phage_ValB1_HC|neighbours:(-1),(-1)|neighbour_genes:Phage terminase, lar..,Phage protein|
MNDELMKQLQALTQVDELDLPGAIEAEEPEEFQPPVIKEVESHPSERVKDLESDYATVRDNAHFQQQLLRMAAMKAFENASMSDAPRMMEVFATLMTQMTNNNKQILDIQKQMKDITQQEIATAQGGSGGTVQSINAETAVFVGNSRDLLNEVGSRQEYLRSKREEEIIDVEPEEKVQEKDD
> |[Tevenvirinae Vibrio_phage_ValKK3]||_Vibrio_phage_ValKK3.gb|Phage terminase, sma..|549|NC_028829.1(248088):161016-161564:-1 ^RAST2:fig|1198136.77.peg.304^ Tevenvirinae Vibrio_phage_ValKK3|neighbours:(-1),(-1)|neighbour_genes:Phage terminase, lar..,Phage protein|
MNDELMKQLQALTQVDELDLPGAIEAEEPEEFQPPVIKEVESHPSERVKDLESDYATVRDNAHFQQQLLRMAAMKAFENASMSDAPRMMEVFATLMTQMTNNNKQILDIQKQMKDITQQEIATAQGGSGGTVQSINAETAVFVGNSRDLLNEVGSRQEYLRSKREEEIIDVEPEEKVQEKDD
> |[Tevenvirinae Vibrio_phage_phi-Grn1]||_Vibrio_phage_phi-Grn1.gb|Phage terminase, sma..|549|KT919972.1(248605):80015-80563:1 ^RAST2:fig|1198136.75.peg.129^ Tevenvirinae Vibrio_phage_phi-Grn1|neighbours:(1),(1)|neighbour_genes:Phage protein,Phage terminase, lar..|
MNDELMKQLQALTQVDELDLPGAIEAEEPEEFQPPVIKEVESHPSERVKDLESDYATVRDNAHFQQQLLRMAAMKAFENASMSDAPRMMEVFATLMTQMTNNNKQILDIQKQMKDITQQEIATAQGGSGGTVQSINAETAVFVGNSRDLLNEVGSRQEYLRSKREEEIIDVEPEEKVQEKDD
> |[Tevenvirinae Vibrio_phage_phi-ST2]||_Vibrio_phage_phi-ST2.gb|Phage terminase, sma..|549|KT919973.1(250485):139799-140347:1 ^RAST2:fig|1198136.73.peg.270^ Tevenvirinae Vibrio_phage_phi-ST2|neighbours:(1),(1)|neighbour_genes:Phage protein,Phage terminase, lar..|
MNDELMKQLQALTQVDELDLPGAIEAEEPEEFQPPVIKEVESHPSERVKDLESDYATVRDNAHFQQQLLRMAAMKAFENASMSDAPRMMEVFATLMTQMTNNNKQILDIQKQMKDITQQEIATAQGGSGGTVQSINAETAVFVGNSRDLLNEVGSRQEYLRSKREEEIIDVEPEEKVQEKDD
> |[Tevenvirinae _Vibrio_phage_vB_VmeM-32]||_Vibrio_phage_vB_VmeM-32.gb|Phage terminase, sma..|510|KU160494.1(199912):81078-81587:-1 ^RAST2:fig|1198136.70.peg.130^ Tevenvirinae _Vibrio_phage_vB_VmeM-32|neighbours:(-1),(-1)|neighbour_genes:hypothetical protein,Phage tail completio..|
MSNELDIKSLMNVSGIGLSLYGDSGSDEETATHEPLVLSDVESSHDLEHRENDLKTDYEIARKNIHYQQQMILNMATIALENAKNSESPRFVDSFTNLMNQMGKTNADLIKLHQELNKALGKEIKSSKTNDKPSGNVTVNGDATVFVGTPQELMERERDIVDGDYNEIG
> |[Tevenvirinae Vibriophage_phi-pp2]||_Vibriophage_phi-pp2.gb|Phage terminase, sma..|660|JN849462.1(246421):217330-217989:1 ^RAST2:fig|1198136.74.peg.401^ Tevenvirinae Vibriophage_phi-pp2|neighbours:(1),(1)|neighbour_genes:Phage protein,Phage terminase, lar..|
MLILTLCAARTQRLSILLSVCTHIIEKTLTERFREERMNDELMQQLQALTQVDGLDLPGAIEAPEPEEFQPPVIKEVESHPTERVKDLEADYATVRDNAHFQQQLLRMAALKAFENASMSDAPRMMEVFATLMTQMTNNNKQILDIQKQMKDITQQEIASPQGGGGGTVQSINAETAVFVGNARDLLNEVGSRQEYLRNKKEEEIIDVEPEEKVQEKDD
>ID:YP_009153762.1 |[Yersinia phage PST]||_Yersinia_phage_PST_.gbk|terminase DNA packag..|495|NC_027404(167785):92434-92928:1 ^GeneID:24677548^ Yersinia phage PST, complete genome.|neighbours:ID:YP_009153761.1(1),ID:YP_009153763.1(1)|neighbour_genes:tail sheath stabiliz..,terminase DNA packag..|
MEGLDINKLLDISDLPGIDGEEIKVYEPLQLVEVKSNPQNRTPDLEDDYGVVRRNMHFQQQMLMDAAKIFLETAKNADSPRHMEVFATLMGQMTTTNREILKLHKDMKDITSEQVGTKGAVPTGQMNIQNATVFMGSPTELMDEIGDAYEAQEAREKVINGTTD
>ID:VEV89777.1 |[Yersinia phage fPS-2]||_Yersinia_phage_fPS-2_.gbk|g161|495|LR215722(169060):96013-96507:1 ^^ Yersinia phage fPS-2 genome assembly, chromosome: I.|neighbours:ID:VEV89776.1(1),ID:VEV89778.1(1)|neighbour_genes:g160,g162|
MEGLDINKLLDISDLPGIDGEEIKVYEPLQLVEVKSNPQNRTPDLEDDYGVVRRNMHFQQQMLMDAAKIFLETAKNADSPRHMEVFATLMGQMTTTNREILKLHKDMKDITSEQVGTKGAVPTGQMNIQNATVFMGSPTELMDEIGDAYEAQEAREKVINGTTD
>ID:YP_009149408.1 |[Yersinia phage phiD1]||_Yersinia_phage_phiD1_.gbk|g169|495|NC_027353(167063):93763-94257:1 ^GeneID:24635605^ Yersinia phage phiD1 complete genome.|neighbours:ID:YP_009149407.1(1),ID:YP_009149409.1(1)|neighbour_genes:g168,g170|
MEGLDINKLLDISDLPGIDGEEIKVYEPLQLVEVKSNPQNRTPDLEDDYGVVRRNMHFQQQMLMDAAKIFLETAKNADSPRHMEVFATLMGQMTTTNREILKLHKDMKDITSEQVGTKGAVPTGQMNIQNATVFMGSPTELMDEIGDAYEAQEAREKVINGTTD
