# Supplementary material for: Influence of Non-canonical DNA Bases on the Genomic Diversity of Tevenvirinae
Source: Front Microbiol. 2021 Apr 6;12:632686. doi: 10.3389/fmicb.2021.632686 (PMC8056088; doi:10.3389/fmicb.2021.632686)
Supplement: Supplementary Data Sheet 1 — Clustering results (folders “first clusterisation,” “second clusterisation,” and “third clusterisation”): the number of pan-genome components in the individual genome (files “pan genome components of genomes”), the total number of all clusters and components of the pan-genome (files “pan genome components”), a list of clusters of the core genome (files “core list”), a list of clusters of the softcore genome (files “softcore list”). Clusters of the softcore genome (folders “softcore clusters”) are presented in the files which show regions in genomes, protein sequences, names of viruses which have these proteins A description of softcore clusters is also supplied (file “Softcore clusters description”). [file Data_Sheet_1.ZIP › Data sheet 1/third clusterisation/softcore_clusters/20457_17.faa]

> |[Tevenvirinae _Acinetobacter_phage_133]||_Acinetobacter_phage_133.gb|Phage terminase, lar..|1821|NC_015250.1(159801):93075-94895:1 ^RAST2:fig|1198136.113.peg.188^ Tevenvirinae _Acinetobacter_phage_133|neighbours:(1),(1)|neighbour_genes:Phage terminase, sma..,Phage tail sheath|
MSQIKYEDHPLNLHVDTIKSPLELETKIQDGIKFFKSQWDQKWYPEKYDDYLRLNAPVKVTLQSTNPKEFKTYKDKSNRRSRYLGLPNLKRSNVRTPYTREMIEEWKKCRDDILYFAETYCAITHIDHGTIKVKLRDYQRDMLQLMDSGRLTCAKLSRQLGKTAAVAIFLAHYVCFNESKSVGILAHKGSMSEEVLFRTKQAIELLPDFLQPGIVEWNKRSIELDNGSSIGAFASSPDAVRGNSFSLIYIDETAFVQNWDDCWLAIQPVISSGRHSKIIMTTTPNGMNHFYDLWQGAINGTSGFRPYEATWVSVKDRLYNEADTFDDGWEFSARAIGSSSIEQFLQEHLGNFAGGSNTLIDGTKLAVLFGQERIADQHEFIEFKPPVAGRKYIATLDSAEGRGQDYHALHIIDVTDEQWEQAGVLHSNKISHLILADIIFLYLTRYNEAPVYIELNSTGVSIAKTLYIDLEYEYVICDSYQDLGMKQTKRSKAVGCSTLKDLIEKNKLKLNHIQTIKELRTFVTKGISWAAEDGYHDDLVMGLVIFAWLTTQPKFVELMDKDDLRLASELFRAEMEGMCEEYAPVVLVDDGTITDFTPSFGLSAII
> |[Tevenvirinae _Acinetobacter_phage_AM101]||_Acinetobacter_phage_AM101.gb|Phage terminase, lar..|1818|MH165274.1(166487):64961-66778:-1 ^RAST2:fig|1198136.62.peg.86^ Tevenvirinae _Acinetobacter_phage_AM101|neighbours:(-1),(-1)|neighbour_genes:Phage tail sheath,hypothetical protein|
MTIDELIRSHPLNGHTIAIKHPSMLDRKVEDNITYVKSQWDDKWYPEKFSDYLKHNQIVKIKLQGEDPHNFKTFKDKNNRRSRYLGLPNLKRANIKIQWSQEMVNEWIRCRDDIVYFAETYCAITHIDYGTIKVQLRDYQKDMLKIMAENRMSVSKLSRQLGKTTVVAIFLAWFACFNKDKNIGILAHKGSMSAEVLDRTKQAIELLPDFLQPGIVEWNKGSIELDNGSAISAYASSPDAVRGNSFSLIYIDECAFIPNFHDSWLAIQPVISSGRHSKIIITTTPNGMNHFYDIWTAAIDGKSGFVPYEAEWNAVKERLYNDNDEFDDGWHFSFTTIGGSSIEQFRQEHIGVFAGGSGTLISGMKLAILDWKTPINVGDSTFYKYKEPEPGRKYIATLDSAEGRGQDYHCLNIIDVTDNVWEQVAVLHSNSISHLILPDIILKHLIDYNEAPIYIELNATGGGIAKTLYSDLEYEGVICDSFTDLGMKQTKRTKAIGCSTLKDLVEKDKLIINHKQTIQELRTFIEKGVSWAAEDGFHDDCVMSLVIFAWLTTQQKFSEYIDKDDLRLASDIFRRELEDMNDDYAPVVIVDSGETVEYSAGISFI
> |[Tevenvirinae _Acinetobacter_phage_Ac42]||_Acinetobacter_phage_Ac42.gb|terminase large subu..|1860|NC_014660.1(167716):103881-105740:1 ^RAST2:fig|1198136.114.peg.184^ Tevenvirinae _Acinetobacter_phage_Ac42|neighbours:(1),(1)|neighbour_genes:Phage terminase, sma..,Phage tail sheath|
MNEKIDQALDEKLAQEFDELIKDHPLNVHMLSIKPPVMLETKIENGLKFFKSQWDGKWYPEKFDDYIRLNQPEKVMLQGNDPTNFRTFKDKSNKRSRYMGLPNLKRANIKTSWTKEMLSEWKKCRDDIVYFAETYCAITHIDYGTIKVKLRDYQRDMLQLMDGGRLTCCKLSRQLGKTAAVAIFLAHYVCFNKSKSAGILAHKGSMSEEVLFRAKQAIELLPDFLQPGIVEWNKRSIELDNGSSIGAYASSPDAVRGNSFALIYIDETAFIQNWEDCWLAIQPVISSGRHSKIIMTTTPNGMNHFYDLWQGAIKGKSGFRPYEATWVSVKERLYTEAGDFDDGWEFSYRAIGSSSLEQFLQEHLGNFSGGSNTLIAGPKLVLLEGKKIIPDSYGFYQFETPNPERKYIATLDSAEGRGQDYHALNIIDVTDQTWRQVGVLHSNTISHLILPDIVLSYLNKYNEAPIYIELNSTGVSIAKSLYLDLEYENVICDSFVDLGMKQTKRSKAMGCSTLKDMIEKDKLIINHVKTIEELRVFTTKGVSWAAEEGYNDDLVMSLVIFAWLTTQAKFNEFIDKDDVRLASDIFRTELEGMDDEYAPVVILDSVETVDMSHMGVSMV
> |[Viruses _Acinetobacter_phage_Acj61]||_Acinetobacter_phage_Acj61.gb|Phage terminase, lar..|1836|NC_014661.1(164093):104912-106747:1 ^RAST2:fig|10239.85.peg.176^ Viruses _Acinetobacter_phage_Acj61|neighbours:(1),(1)|neighbour_genes:Phage terminase, sma..,hypothetical protein|
MKIDAKLEELIKSHPLNSHAQEILPTCMLEHKVEDGMEFFKSQWDNKWYPKNFNDYLKLNSIVKIKLQGEDPTLFATFKDRNNRRSRYLGLPNLKRANIKIMWTQEMIDEWKRCRDDVVYFAERYCAITHIDYGVIKVQLRDYQKDMLRIMSGNRMSVSKLSRQLGKTTAVAIFLAHYVCFNKAKSVGILAHKGSMSAEVLDRTKQAIELLPDFLQPGIVEWNKGNITLDNGSSIGAYASSPDAVRGNSFSLIYIDEVAFVQNWEDCWLAIQPVISSGRHSKIVMTTTPNGMNHFYTIWTAAVGKKSGFIPYESEWNAVKERLYDDNDEFDDGWSFSSKAIYGSSVEQFRQEHKGVFSGGSGTLISGMKLSVLDHSEPININDDNTFFKFKEPSPERKYIATLDSAEGRGQDYHSLNIIDVTDDQWEQVAVLHSNTISHLILPDIILKHLIEYNEAPIYIELNSTGVSIAKTLYSDLEYENVICDSFNDLGMKQTKRTKAVGCSVLKDLIEKDKLKIHFRKTIEELRTFIVKGVSWAAEDGYHDDLVMGLVIFAWLSTQQKFSEYADKDDHRLASDVFRNELQEMNDDYAPVVILDTTETVEYTHGIASLV
> |[Viruses _Acinetobacter_phage _Acj9]||_Acinetobacter_phage_Acj9.gb|hypothetical protein|1830|NC_014663.1(169947):107192-109021:1 ^RAST2:fig|10239.87.peg.174^ Viruses _Acinetobacter_phage _Acj9|neighbours:(1),(1)|neighbour_genes:hypothetical protein,Phage tail sheath mo..|
MTTTNLQQELAKNHPLNAHSLTIKHPSALEMKVEDGIKFFKSQWDEKWYPEKFSDYQRLNPIVKIRLQGEDPSNFTTFKDKSNKRSRYLGLPNLKRANIKIQWNQDMISEWIRCRDDIVYFAETYCAITHIDYGTIKVQLRDYQKDMLKIMAENRMSVSKLSRQLGKTTVVAIFLAWFACFNKDKNIGILAHKGSMSAEVLDRTKQAIELLPDFLQPGIVEWNKGSIELDNGSAISAYAASPDAVRGNSFSLIYIDECAFIPNFNDAWLAIQPVISSGRHSKIIITTTPNGMNHFYDIWTAAVEGISGFVPYESEWNAVKERLYDDKDVFDDGWHFSFTTIGGSSVEQFRQEHVGVFAGGQGTLSLRHETCNLKLETPINVGDSTFYKYKEPDPTRKYIATLDSAEGRGQDYHCMNIIDVTDEQWEQVAVLHSNTISHLILPDIILKHLLDYNEAPIYIELNSTGVSIAKTLYSDLEYENVICDSFVDLGMKQTKRTKAVGCSTLKDLIEKDKLLLNHRKTVQELRVFIEKGVSWAAEDGFHDDCVMSLVIFAWLSTQQKFSEFTDRDDIRLAFDVFRQELEDMNDDYAPVVFVDNGVGEPESHGVSFV
> |[Tevenvirinae _Acinetobacter_phage_KARL-1]||_Acinetobacter_phage_KARL-1.gb|Phage terminase, lar..|1818|MH713599.1(166560):81293-83110:-1 ^RAST2:fig|1198136.64.peg.114^ Tevenvirinae _Acinetobacter_phage_KARL-1|neighbours:(-1),(-1)|neighbour_genes:Phage tail sheath,hypothetical protein|
MTIDELIRSHPLNGHTIAIKHPSMLDRKVEDNITYVKSQWDDKWYPEKFSDYLKHNQIVKIKLQGEDPHNFKTFKDKNNRRSRYLGLPNLKRANIKIQWTQEMVNEWIRCRDDIVYFAETYCAITHIDYGTIKVQLRDYQKDMLKIMAENRMSVSKLSRQLGKTTVVAIFLAWFACFNKDKNIGILAHKGSMSAEVLDRTKQAIELLPDFLQPGIVEWNKGSIELDNGSAISAYASSPDAVRGNSFSLIYIDECAFIPNFHDSWLAIQPVISSGRHSKIIITTTPNGMNHFYDIWTAAIDGKSGFVPYEAEWNAVKERLYNDNDEFDDGWHFSFTTIGGSSIEQFRQEHIGVFAGGSGTLISGMKLAILDWKTPINVGDSTFYKYKEPEPGRKYIATLDSAEGRGQDYHCLNIIDVTDNVWEQVAVLHSNSISHLILPDIILKHLIDYNEAPIYIELNATGGGIAKTLYSDLEYEGVICDSFTDLGMKQTKRTKAIGCSTLKDLVEKDKLIINHKQTIQELRTFIEKGVSWAAEDGFHDDCVMSLVIFAWLTTQQKFSEYIDKDDLRLASDIFRRELEDMNDDYAPVVIVDSGETVEYSAGISFI
> |[Viruses _Acinetobacter_phage_ZZ1]||_Acinetobacter_phage_ZZ1.gb|hypothetical protein|1842|NC_018087.3(166687):100776-102617:1 ^RAST2:fig|10239.86.peg.179^ Viruses _Acinetobacter_phage_ZZ1|neighbours:(1),(1)|neighbour_genes:hypothetical protein,Phage tail sheath mo..|
MHNFEELLKEHPLNGHGQVNIKHPLMLDTKVEDGLKYIKSQWDNKWYPEKFDDYLKLNQIVKIKLQADDPANFKTFKDKNNRRSRYLGLPNLKRSNIKIQWSQDMINEWIRCRDDILYFAETYCAITHIDYGTIKVQLRDYQKDMLKIMAENRMSVSKLSRQLGKTTVVAIFLAWFACFNKDKNIGILAHKGSMSAEVLDRTKQAIELLPDFLQPGIVEWNKGNITLDNGSAISAYAASPDAVRGNSFSLIYIDECAFIPNFNEAWLAIQPVISSGRHSKIIITTTPNGMNHFYDIWTGAVEKNSAGKSKNGFVPYEAQWDAVKSRLYNDDDIFDDGWEFSSNAIGGSSLEQFRQEHVGVFAGGQGTLISGMKLAIMLWKQHLNSDDSTFYKYKEPQAGRKYIATLDSAEGRGQDYHCLNIIDVTDDVWEQVAVLHSNTISHLILPDIILKHLLDYNEAPIYIELNSTGAGIAKTLYTDLEYEGVICDSFVDLGMKQTKRTKAVGCSTLKDLIERDKLIINHKQTIQELRVFIEKGVSWAAEDGFNDDCVMSLVIFAWLTTQQKFSEFIDKDEHRLASDIFRRELEDMNDDYAPVVIVDSIDATDYSAGISFV
> |[Tevenvirinae Acinetobacter_phage_vB_ApiM_fHyAci03]||_Acinetobacter_phage_vB_ApiM_fHyAci03.gb|Phage terminase, lar..|1857|MH460829.1(165975):100816-102672:1 ^RAST2:fig|1198136.65.peg.189^ Tevenvirinae Acinetobacter_phage_vB_ApiM_fHyAci03|neighbours:(1),(1)|neighbour_genes:hypothetical protein,Phage tail sheath|
MAFQIYFIRKITKMTIDELIRSHPLNGHTIAIKHPSMLDRKVEDNITYVKSQWDDKWYPEKFSDYLKHNQIVKIKLQGEDPHNFKTFKDKNNRRSRYLGLPNLKRANIKIQWTQEMVNEWIRCRDDIVYFAETYCAITHIDYGTIKVQLRDYQKDMLKIMAENRMSVSKLSRQLGKTTVVAIFLAWFACFNKDKNIGILAHKGSMSAEVLDRTKQAIELLPDFLQPGIVEWNKGSIELDNGSAISAYASSPDAVRGNSFSLIYIDECAFIPNFHDSWLAIQPVISSGRHSKIIITTTPNGMNHFYDIWTAAIDGKSGFVPYEAEWNAVKERLYNDNDEFDDGWHFSFTTIGGSSIEQFRQEHIGVFAGGSGTLISGMKLAILDWKTPINVGDSTFYKYKEPEPGRKYIATLDSAEGRGQDYHCLNIIDVTDNVWEQVAVLHSNSISHLILPDIILKHLIDYNEAPIYIELNATGGGIAKTLYSDLEYEGVICDSFTDLGMKQTKRTKAIGCSTLKDLVEKDKLIINHKQTIQELRTFIEKGVSWAAEDGFHDDCVMSLVIFAWLTTQQKFSEYIDKDDLRLASDIFRRELEDMNDDYAPVVIVDSGETVEYSAGISFI
> |[Tevenvirinae _Aeromonas_phage_65.2]||_Aeromonas_phage_65.2.gb|Phage terminase, lar..|1929|KY290955.1(236567):70057-71985:-1 ^RAST2:fig|1198136.115.peg.88^ Tevenvirinae _Aeromonas_phage_65.2|neighbours:(-1),(-1)|neighbour_genes:Phage tail sheath,Phage protein|
MAHLPEEMIPFADLKKKVVTFDKPYEELFGTDKAVYVQQPHGVLNILDERGDKIIKSISSCKYYKSQHDDTWYPERYEYYYEQSRFRKIKIQGTNKKDYKTYKNRFDKKSRYLGLPNLKKANVQTTWSQEMVEEWKKCRDDILYFAKYCAIIHLDHGVIGINLRPYQKDMLRIMSEKRMSIHNLSRQLGKTTATSVYLAHYVTFNEAKNVGILAHKASMSREVLERTKQIIELLPDFLQPGIVEWNKGSIELENGCAISAYSSDPDAVRGNSFALIYVDECGFVEAWEDCWKAILPVISSGRNSKIVLTSTPNGMNHWYDLWQSAINGKSGFEPYEANWSAVKERLYHSETDSFDDGISWTTNQIGSSSVEAFLQEHAGQFMGSAGTLITGFKLSKMTWTDIEATENLYRFKQPEVGHKYFACVDPAEGRGQDYSTIQIIDVTKYPYEQVAVYHSNKISHIMFPRIIQRLAMEYNEAYVYIELNSVGLSVAKDLYMDLEYENMIIDSSRDLGMKQTKTTKAMGCSTLKDLIEKDKLRINHKQTVIELRTFVEDGLSWSAAKDNHDDLVMALVIFAYLTTQDRFAEFLDMDEHSLAHDIFQDELESMNDDFNFSVFFNDGLNTIEINSASGYNNHEDNYTFAT
> |[Viruses Aeromonas phage 65]||_Aeromonas_phage_65.gb|Phage terminase, lar..|1929|NC_015251.1(235229):70060-71988:-1 ^RAST2:fig|10239.65.peg.88^ Viruses Aeromonas phage 65|neighbours:(-1),(-1)|neighbour_genes:hypothetical protein,Phage protein|
MAHLPEEMIPFADLKKKVVTFDKPYEELFGTDKAVYVQQPHGVLNILDERGDKIIKSISSCKYYKSQHDDTWYPERYEYYYEQSRFRKIKIQGTNKKDYKTYKNRFDKKSRYLGLPNLKKANVQTTWSQEMVEEWKKCRDDILYFAKYCAIIHLDHGVIGINLRPYQKDMLRIMSEKRMSIHNLSRQLGKTTATSVYPCHYVTFNEAKNVGILAHKASMSREVLERTKQIIELLPDFLQPGIVEWNKGSIELENGCAISAYSSDPDAVRGNSFALIYVDECGFVEAWEDCWKAILPVISSGRNSKIVLTSTPNGMNHWYDLWQSAINGKSGFEPYEANWSAVKERLYHSETDSFDDGISWTTNQIGSSSVEAFLQEHAGQFMGSAGTLITGFKLSKMTWTDIEATENLYRFKQPEVGHKYFACVDPAEGRGQDYSTIQIIDVTKYPYEQVAVYHSNKISHIMFPRIIQRLAMEYNEAYVYIELNSVGLSVAKDLYMDLEYENMIIDSSRDLGMKQTKTTKAMGCSTLKDLIEKDKLRINHKQTVIELRTFVEDGLSWSAAKDNHDDLVMALVIFAYLTTQDRFAEFLDMDEHSLAHDIFQDELESMNDDFNFSVFFNDGLNTIEINSASGYNNHEDNYTFAT
> |[Tevenvirinae _Aeromonas_phage_AS-szw]||_Aeromonas_phage_AS-szw.gb|large terminase prot..|1920|MF498773.1(229957):102984-104903:1 ^RAST2:fig|1198136.118.peg.214^ Tevenvirinae _Aeromonas_phage_AS-szw|neighbours:(1),(1)|neighbour_genes:Phage protein,Phage tail sheath|
MIGNPEEMKDLEDLKTKKITFDLPYEHWFGKDKAVYEQQPAGVLEIKDERGERVIKRISGCTYYKSQHDDTWYPEKYEYYYEQSRFKKIKIQGTNPNEFRTYKARFDKKTRYLGLPNLKKANVQTKWTQEMIDEWKKCRDDILYFAKYCAIVHLDHGIIQISLRPYQQDMLKIMSDDRMSMHNLTRQLGKTTATSIYLAHFVCFNEAKNVGVLAHKASMSREVLERTKQIIELLPDFLQPGIVEWNKGSIELENGCAIGAFSSDPDAVRGNSFALIYVDECGFIDAWEDTWKAILPVISSGRNSKIVLTSTPNGMNHWYDLWQNALNGKSGFVPYEAGWSSVKERLYRAKDDTFDDGKSWAISQVGSSSLEAFLQEHCGQFMGSAGTLISGYKLTKLISEEVICNEGLYRYHHPKEGHRYFACVDPAEGRGQDYSVIQIIDVTKYPYQQVAVYHSNKISPILFPRIIQRLATEYNEAYVYIELNSVGMQVAKDLYMDLEYENMICDSSRDLGMKQTKASKALGCSTLKDLIEKNKLHVRDKNTISELRTFVEDGLSWAAAKDKHDDLVMGLVIFSYLTTQDRFAEFIDTDDHSLAHDIFQDELDSMNDDFEFTVFYDDGVNTIEINSSTGIVDHYTFAT
> |[Tevenvirinae _Aeromonas_phage_AS-zj]||_Aeromonas_phage_AS-zj.gb|large terminase prot..|1920|MF448340.1(229929):208576-210495:1 ^RAST2:fig|1198136.120.peg.408^ Tevenvirinae _Aeromonas_phage_AS-zj|neighbours:(1),(1)|neighbour_genes:Phage protein,Phage tail sheath|
MIGNPEEMKDLEDLKTKKITFDLPYEHWFGKDKAVYEQQPAGVLEIKDERGERVIKLISGCTYYKSQHDDTWYPEKYEYYYEQSRFKKIKIQGTNPNEFRTYKARFDKKTRYLGLPNLKKANVQTKWTQEMIDEWKKCRDDILYFAKYCAIVHLDHGIIQISLRPYQQDMLKIMSDDRMSMHNLTRQLGKTTATSIYLAHFVCFNEAKNVGVLAHKASMSREVLERTKQIIELLPDFLQPGIVEWNKGSIELENGCAIGAFSSDPDAVRGNSFALIYVDECGFIDAWEDTWKAILPVISSGRNSKIVLTSTPNGMNHWYDLWQNALNGKSGFVPYEAGWSSVKERLYRAKDDTFDDGKSWAISQVGSSSLEAFLQEHCGQFMGSAGTLISGYKLTKLISEEVICNEGLYRYHHPKEGHRYFACVDPAEGRGQDYSVIQIIDVTKYPYQQVAVYHSNKISPILFPRIIQRLATEYNEAYVYIELNSVGMQVAKDLYMDLEYENMICDSSRDLGMKQTKASKALGCSTLKDLIEKNKLHVRDKNTISELRTFVEDGLSWAAAKDKHDDLVMGLVIFSYLTTQDRFAEFIDTDDHSLAHDIFQDELDSMNDDFEFTVFYDDGVNTIEINSSTGIVDHYTFAT
>ID:NP_944105.1 |[Aeromonas virus Aeh1]||_Aeromonas_phage_Aeh1_.gbk|17|1902|NC_005260(233234):150288-152189:1 ^GeneID:2658038^ Aeromonas phage Aeh1, complete genome.|neighbours:ID:NP_944104.1(1),ID:NP_944106.1(1)|neighbour_genes:16,18|
MSLMPDEMTPVDQLERKVVSFDQPLDVFGEDEAVYAQQPDGELVIYDDRREKVIRKLKSCVYYKSQHDGRWYPETYDIYSELKRVQKMNLQGKDPSDFKSFKDRFNKRTRYLGLPNLKRANVPTKWTREMVEEWKRCRDDIVYFAETYCSIIHIDWGVIKVQLRDYQKDMLRIMASERMSMHNLPRQLGKTTATAIFLTHFVVFNEAKAVGVLAHKGDMSKEVLERTKQSIELLPDFLQPGIVEWNKGNIELENGCSIGAYASSPDAVRGNSFALIYVDECAFIEGFEDTWKAILPVISSGRQSRIILTSTPNGINHWYDLWEVSLKSDKGFKPYTTTWITVKERLYDGSDAYDDGFEWASKQINSSSVEAFQQEHLCRFMGTSGTLINGFKLSKMTWKEVIADDNFYQIEKPVEGNKYIATVDPAEGRGQDYSTIQIIDVTSYPYRQVAVYHSNKISPLLLPSVIMRYAMEYNNAWVYIELNSIGNMVAKSLFIDLEYENVIVDSSKDLGMKQTKVTKAVGCSTLKDLIEKDKLIVSHKGTIQEFRTFVEKGVSWAAQDGFHDDLVMSLCIFAYLTTQERFGDFIDATRNIGADVFQSEMEEMLEDFCVGAIIDDGINTYEVDNRDMTLFAS
> |[Tevenvirinae _Aeromonas_phage_AsFcp_2]||_Aeromonas_phage_AsFcp_2.gb|Phage terminase, lar..|1230|MH791401.1(219171):86580-87809:1 ^RAST2:fig|1198136.67.peg.165^ Tevenvirinae _Aeromonas_phage_AsFcp_2|neighbours:(1),(1)|neighbour_genes:Phage terminase, sma..,Phage terminase, lar..|
MSLMPEEMKPVEQLERKVVSFDMPLDVFGEDEAVYTQQPDGVLVIKDERGEKVVRTLKECVYYKSQHDDRWYPESYDIYSELKRIQKMNLQGKDPSDFRTFKDRFNKRTRYLGIPNLKRANVPTKWTREMVEEWKRCRDDIVYFAETYCSIIHIDWGVIKVQLRDYQKDMLRIMATERMSIHNLPRQLGKTTATAIFLTHFVVFNEAKAVGVLAHKGDMSKEVLERTKQSIELLPDFLQPGIVEWNKGNIELENGCSIGAYASSPDAVRGNSFALIYLDEAAFIENFDDTWKAILPVISSGRKSRIILTSTPNGINHWYDLWEVSINSDKGFKPYTTTWITVKERLYNGADMYDDGFEWSTKQINSSSIEAFQQEHCLIGTTRVDVMIDNQEKNMSVEELWNTYRSRIA
> |[Tevenvirinae _Aeromonas_phage_AsFcp_2]||_Aeromonas_phage_AsFcp_2.gb|Phage terminase, lar..|1800|MH791401.1(219171):87779-89578:1 ^RAST2:fig|1198136.67.peg.166^ Tevenvirinae _Aeromonas_phage_AsFcp_2|neighbours:(1),(1)|neighbour_genes:Phage terminase, lar..,Phage tail sheath|
MEYIPFTYRVTNKTENKHYYGVKYAIKDANPSCLWSTYFTSSKAVHDLIEKYGKDDFDVEIRKTFKTAESALIWEFKVNKRVYKWDNYLNDSYFDVEKQKVKHNGMKGKKHTEETINKIVSTRKANNSYSVKRCGLSEETKRKQSMNRKGKTPSRNCIKIDTQHLGKMYYENINTYELKRCPRSGMMSPPERQFSNWYQETHAKDCTKIAVHNALIKCLKRNSFAPLPTYSESSIKIKTPSGYRAIGSIEKVSHDRYIKFEMKNGLTLETSDKHIFVLVHPVTKIQYCLYAEDVEIGMLVPLDGQDIEIINKDVINERIDLYDIRDVDGGNIFYANGILTHNCCRFMGTSGTLINGFKLSKMGWTEVIPDDCFYQIERPIEGHKYVATVDPAEGRGQDYSTMQIIDVTVYPYKQVAVYHSNKISPLLLPSVIMRYCMEYNNAWVYIELNSIGNMVAKSLFIDLEYENVIVDSSKDLGMKQTKSTKAVGCSTLKDLIEKDKLIVKHKGTIQEFRTFVEKGVSWAAQDGFHDDLVMSLCIFAYLTTQERFGDFIDASRNVGADVFQAEMEEMLDDFMIGAIIDDGINTYEVDNRDMTIFGS
> |[Tevenvirinae _Aeromonas_phage_Asswx_1]||_Aeromonas_phage_Asswx_1.gb|large terminase prot..|1920|MH791398.1(229103):110673-112592:1 ^RAST2:fig|1198136.119.peg.239^ Tevenvirinae _Aeromonas_phage_Asswx_1|neighbours:(1),(1)|neighbour_genes:Phage protein,Phage tail sheath|
MIGNPEEMKDLEDLKTKKITFDLPYEHWFGKDKAVYEQQPAGVLEIKDERGERVIKRISGCTYYKSQHDDTWYPEKYEYYYEQSRFKKIKIQGTNPNEFRTYKARFDKKTRYLGLPNLKKANVQTKWTQEMIDEWKKCRDDILYFAKYCAIVHLDHGIIQISLRPYQQDMLKIMSDDRMSMHNLTRQLGKTTATSIYLAHFVCFNEAKNVGVLAHKASMSREVLERTKQIIELLPDFLQPGIVEWNKGSIELENGCAIGAFSSDPDAVRGNSFALIYVDECGFIDAWEDTWKAILPVISSGRNSKIVLTSTPNGMNHWYDLWQNALNGKSGFVPYEAGWSSVKERLYRAKDDTFDDGKSWAISQVGSSSLEAFLQEHCGQFMGSAGTLISGYKLTKLISEEVICNEGLYRYHHPKEGHRYFACVDPAEGRGQDYSVIQIIDVTKYPYQQVAVYHSNKISPILFPRIIQRLATEYNEAYVYIELNSVGMQVAKDLYMDLEYENMICDSSRDLGMKQTKASKALGCSTLKDLIEKNKLHVRDKNTISELRTFVEDGLSWAAAKDKHDDLVMGLVIFSYLTTQDRFAEFIDTDDHSLAHDIFQDELDSMNDDFEFTVFYDDGVNTIEINSSTGIVDHYTFAT
> |[Tevenvirinae _Aeromonas_phage_Aswh_1]||_Aeromonas_phage_Aswh_1.gb|Phage terminase, lar..|1929|MH791414.1(229730):125859-127787:-1 ^RAST2:fig|1198136.117.peg.235^ Tevenvirinae _Aeromonas_phage_Aswh_1|neighbours:(-1),(-1)|neighbour_genes:Phage tail sheath,Phage protein|
MSSGLPEDMIPLGELQTKRITFDLPYEHWFGDDKAVYVQQPAGVLNIYDERGDSIIKSITSCRYYKSQHDDTWYPEKYEYYYEQSRFKKIKIQGTKPHEFKTYKARFDKRTRYLGLPNLKKANVPTKWTQEMVDEWKRCRDDILYFAKYCAIVHLDHGIVQVNLRPYQKDMLKIMSENRMSQHNLSRQTGKTTATSIYLAHYVTFNEAKNVGILAHKASMSREVLERTKQILELLPDFLQPGIVEWNKGSIELENGCAIGAFSSDPDAVRGNSFALIYVDECGFIDAWEDTWKAILPVISSGRNSKIVLTSTPNGMNHWYDLWQSALTGKSGFIPYEATWSCVKERLYHSETDKFDDGFAWATNQVGSSSVEAFLQEHAGKFMGSAGTLISGFKLSKMDWVDIEAKENFYQFKKPEEGHVYIAAVDPAEGRGQDYSVIQIIDVTKYPYEQVAVYHSNRIGHIQFPHVVARLATEYNEAYVYVELNSVGLSIAKDLYMGLEYENMITDSFKDLGMKQTKSSKALGCSTLKDLIEKNKLLIRHKDTVSELRTFVEDGVSWAASKGNHDDLVMGLVIFAYLTTQERFSDFVDLDDRSLARDLFQDEIDGMDEEFELTVIYNDGVNTIEINSSTGYNSEESYTFAT
> |[Tevenvirinae _Aeromonas_phage_CC2]||_Aeromonas_phage_CC2.gb|large terminase prot..|1920|NC_019538.1(231743):158518-160437:-1 ^RAST2:fig|1198136.110.peg.328^ Tevenvirinae _Aeromonas_phage_CC2|neighbours:(-1),(-1)|neighbour_genes:Phage tail sheath,Phage protein|
MIGNPEEMKDLEDLKTKKITFDLPYEHWFGKDKAVYEQQPAGVLEIKDERGERVIKRISGCTYYKSQHDDTWYPEKYEYYYEQSRFKKIKIQGTNPNEFRTYKARFDKKTRYLGLPNLKKANVQTKWTQEMIDEWKKCRDDILYFAKYCAIVHLDHGIIQISLRPYQQDMLKIMSDDRMSMHNLTRQLGKTTATSIYLAHFVCFNEAKNVGVLAHKASMSREVLERTKQIIELLPDFLQPGIVEWNKGSIELENGCAIGAFSSDPDAVRGNSFALIYVDECGFIDAWEDTWKAILPVISSGRNSKIVLTSTPNGMNHWYDLWQNALNGKSGFVPYEAGWSSVKERLYRAKDDTFDDGKSWAISQVGSSSLEAFLQEHCGQFMGSAGTLISGYKLTKLISEEVICNEGLYRYHHPKEGHRYFACVDPAEGRGQDYSVIQIIDVTKYPYQQAAVYHSNKISPILFPRIIQRLATEYNEAYVYVELNSVGMQVAKDLYMDLEYENMICDSSRDLGMKQTKASKALGCSTLKDLIEKNKLHVRDKNTISELRTFVEDGLSWAAAKEKHDDLVMGLVIFSYLTTQDRFAEFIDTDDHSLAHDIFQDELDSMNDDFEFTVFYDDGVNTIEINSSTGIVDHYTFAT
> |[Tevenvirinae _Aeromonas_phage_PX29]||_Aeromonas_phage_PX29.gb|Phage terminase, lar..|1230|NC_023688.1(222006):136975-138204:1 ^RAST2:fig|1198136.108.peg.253^ Tevenvirinae _Aeromonas_phage_PX29|neighbours:(1),(1)|neighbour_genes:Phage terminase, sma..,Phage terminase, lar..|
MSLMPEEMKPVEQLERKVVSFDMPLDVFGEDEAVYTQQPDGVLVIKDERGEKVVRTLKECVYYKSQHDDRWYPESYDIYSELKRIQKMNLQGKDPSDFRTFKDRFNKRTRYLGIPNLKRANVPTKWTREMVEEWKRCRDDIVYFAETYCSIIHIDWGVIKVQLRDYQKDMLRIMATERMSIHNLPRQLGKTTATAIFLTHFVVFNEAKAVGVLAHKGDMSKEVLERTKQSIELLPDFLQPGIVEWNKGNIELENGCSIGAYASSPDAVRGNSFALIYLDEAAFIENFDDTWKAILPVISSGRKSRIILTSTPNGINHWYDLWEVSINSDKGFKPYTTTWITVKERLYNGADMYDDGFEWSTKQINSSSIEAFQQEHCLIGTTRVDVMIDNQEKNMSVEELWNTYRSRIA
> |[Tevenvirinae _Aeromonas_phage_PX29]||_Aeromonas_phage_PX29.gb|Phage terminase, lar..|1800|NC_023688.1(222006):138174-139973:1 ^RAST2:fig|1198136.108.peg.254^ Tevenvirinae _Aeromonas_phage_PX29|neighbours:(1),(1)|neighbour_genes:Phage terminase, lar..,Phage tail sheath|
MEYIPFTYRVTNKTENKHYYGVKYAIKDANPSCLWSTYFTSSKAVHDLIEKYGKDDFDVEIRKTFKTAESALICESKVNKRVYKWDNYLNDSYFDVEKQKVKHNGMKGKKHTEETINKIVSTRKANNSYSVKRCGLSEETKRKQSMNRKGKTPSRNCIKIDTQHLGKMYYENINTYELKRCPRSGMMSPPERQFSNWYQETHAKDCTKIAVHNALIKCLKRNSFAPLPTYSESSIKIKTPSGYRAIGSIEKVSHDRYIKFEMKNGLTLETSDKHIFVLVHPVTKIQYCLYAEDVEIGMLVPLDGQDIEIINKDVINERIDLYDIRDVDGGNIFYANGILTHNCCRFMGTSGTLINGFKLSKMGWTEVIPDDCFYQIERPIEGHKYVATVDPAEGRGQDYSTMQIIDVTVYPYKQVAVYHSNKISPLLLPSVIMRYCMEYNNAWVYIELNSIGNMVAKSLFIDLEYENVIVDSSKDLGMKQTKSTKAVGCSTLKDLIEKDKLIVKHKGTIQEFRTFVEKGVSWAAQDGFHDDLVMSLCIFAYLTTQERFGDFIDASRNVGADVFQAEMEEMLDDFMIGAIIDDGINTYEVDNRDMTIFGS
>ID:YP_803107.1 |[Escherichia virus RB32]||_Bacteriophage_RB32_.gbk|17|1833|NC_008515(165890):94211-96043:1 ^GeneID:4405484^ Bacteriophage RB32, complete genome.|neighbours:ID:YP_803106.1(1),ID:YP_803108.1(1)|neighbour_genes:16,18|
MEQPINALNDFHPLNEAGKILIKHPSLAERKDEDGIHWIKSQWDGKWYPEKFSDYLRLHKIVKIPNNSDKPELFQTYKDKNNKRSRYMGLPNLKRANIKTQWTREMVEEWKKCRDDIVYFAETYCAITHIDYGVIKVQLRDYQRDMLKIMSSKRMTVCNLSRQLGKTTVVAIFLAHFVCFNKDKAVGILAHKGSMSAEVLDRTKQAIELLPDFLQPGIVEWNKGSIELDNGSSIGAYASSPDAVRGNSFAMIYIDECAFIPNFHDSWLAIQPVISSGRRSKIIITTTPNGLNHFYDIWTAAVEGKSGFEPYTAIWNSVKERLYNDEDIFDDGWQWSIQTINGSTLAQFRQEHTAAFEGTSGTLISGMKLAIMDFIEVTPDDHGFHRFKKPEPDRKYIATLDCSEGRGQDYHALHIIDVTDDVWEQVGVLHSNTISHLILPDIVMRYLVEYNECPVYIELNSTGVSVAKSLYMDLEYEGVICDSYTDLGMKQTKRTKAVGCSTLKDLIEKDKLIIHHRATIQEFRTFSEKGVSWAAEEGYHDDLVMSLVIFGWLSTQSKFIDYADKDDMRLASEVFSKELQDMSDDYAPVIFVDSVHSAEYVPVSHGMSMV
> |[Tevenvirinae _Citrobacter_phage_IME-CF2]||_Citrobacter_phage_IME-CF2.gb|large terminase prot..|1521|NC_029013.1(177688):169155-170675:-1 ^RAST2:fig|1198136.109.peg.292^ Tevenvirinae _Citrobacter_phage_IME-CF2|neighbours:(-1),(-1)|neighbour_genes:tail sheath protein,large terminase prot..|
MLMEWVRCRDDIVYFAETYCAITHIDYGTIKVQLRDYQKEMLIEMHKNRMVACNLSRQLGKTTVVAIFLAHFVCFNEDKFVGVLAHKASMSAEVLDRTKQAIELLPDFLQPGIVEWNKGSIELDNKCKIGAFASSPDAVRGNAFAMIYIDECAFIPNFQDAWLAIQPVISSGRKSKILITTTPNGLNHFYDIWNAAVEGKSGFVPYTAIWTSVKERLYTDGDDGVFDDGYSWSAKMIAGSSKEAFLQEHCAEFMGTNGTLISGWKLSKMSWIDIDETETNFYQYKKPVEGHKYVAVLDPAEGRGQDYHAMHIIDITTLPFEQVAVYHSNKTSHLILPDILLRYLNMYNEAWIYIELNSTGHSVAKSLFSELEYENVICDSYNDLGMKQTKRSKAMGCSTLKDLIEKDKLIINNKKTILEFRTFSEKGVSWAAEEGFHDDLVMSLACFGWLTTQMKFAEFCEKDDLRLANEVFAREREQLYEDALCPVIVTSGDETISVGSHGISFI
>ID:YP_009195027.1 |[Citrobacter phage Margaery]||_Citrobacter_phage_Margaery_.gbk|terminase large subu..|1830|NC_028755(178182):125090-126919:1 ^GeneID:26647397^ Citrobacter phage Margaery, complete genome.|neighbours:ID:YP_009195026.1(1),ID:YP_009195028.1(1)|neighbour_genes:terminase small subu..,tail sheath protein|
MEMEPTIDPSKESDHPIGLMHPKYLKKKIDEFGMEWTQSEHDKKWYPTTFSDYLKINGIQKVDIQSKDSSNFATYKNKGNKKTRYNGNPNLKRAYIQTKWTQQMLMEWVKCRDDIVYFAETYCAITHIDYGTIKVQLRDYQREMLIEMHKNRMVACNLSRQLGKTTVVAIFLAHFVCFNEDKYVGVLAHKASMSAEVLDRTKQAIELLPDFLQPGIVEWNKGSIELDNKCKIGAFASSPDAVRGNSFAMIYIDECAFIPNFVDAWLAIQPVISSGRKSKILITTTPNGLNHFYDIWNAAIEGKSGFVPYTAIWTSVKERLYTDGDNGTFDDGYSWSAKMIAGSSKEAFLQEHCAEFMGTSGTLIAGWKLSKLTWIDIDETETNFYQYKRPVEGHKYVAVLDPAEGRGQDYHAMHIIDITTMPFEQVAVYHSNKTSHLILPDILLRYLNMYNEAWIYIELNSTGHSVAKSLFSELEYENVICDSYNDLGMKQTKRSKAMGCSTLKDLIEKDKLIINNKKTILEFRTFSEKGVSWAAEEGYHDDLVMSLACFGWLTTQMKFAEFCEKDDLRLANEVFAREREQLYEDALCPVIVTSGDETISVGSHGISFI
>ID:AYJ73071.1 |[Citrobacter phage Maroon]||_Citrobacter_phage_Maroon_.gbk|terminase large subu..|1830|MH823906(178830):125505-127334:1 ^^ Citrobacter phage Maroon, complete genome.|neighbours:ID:AYJ73070.1(1),ID:AYJ73072.1(1)|neighbour_genes:terminase small subu..,tail sheath protein|
MEMEPTIDPSKESDHPIGLMHPKYLKKKIDEFGMEWTQSEHDKKWYPTTFSDYLKINGIQKVDIQSKDSSNFATYKNKGNKKTRYNGNPNLKRAYIQTKWTQQMLMEWVKCRDDIVYFAETYCAITHIDYGTIKVQLRDYQREMLIEMHKNRMVACNLSRQLGKTTVVAIFLAHFVCFNEDKYVGVLAHKASMSAEVLDRTKQAIELLPDFLQPGIVEWNKGSIELDNKCKIGAFASSPDAVRGNSFAMIYIDECAFIPNFVDAWLAIQPVISSGRKSKILITTTPNGLNHFYDIWNAAIEGKSGFVPYTAIWTSVKERLYTDGDNGTFDDGYSWSAKMIAGSSKEAFLQEHCAEFMGTSGTLIAGWKLSKLTWIDIDETETNFYQYKRPVEGHKYVAVLDPAEGRGQDYHAMHIIDITTMPFEQVAVYHSNKTSHLILPDILLRYLNMYNEAWIYIELNSTGHSVAKSLFSELEYENVICDSYNDLGMKQTKRSKAMGCSTLKDLIEKDKLIINNKKTILEFRTFSEKGVSWAAEEGYHDDLVMSLACFGWLTTQMKFAEFCEKDDLRLANEVFAREREQLYEDALCPVIVTSGDETISVGSHGISFI
>ID:YP_009203903.1 |[Citrobacter phage Merlin]||_Citrobacter_phage_Merlin_.gbk|terminase large subu..|1845|NC_028857(172733):97495-99339:1 ^GeneID:26648114^ Citrobacter phage Merlin, complete genome.|neighbours:ID:YP_009203902.1(1),ID:YP_009203904.1(1)|neighbour_genes:terminase small subu..,tail sheath protein|
MEQTQPYNVLADTHPLNTTNKIIIRPPGELERKVDQGINWIKSQWDDKWYPEKFDDYLRINKIVKIKLQGENPELFQTFKNKNVKRSRYMGLPNLKRANVKVNYTAEMIAEWKKCRDDIVYFAEKYCAITHIDYGTIKVQLRDYQRDMLKIMHSKRMTVCNLSRQLGKTTVVAIFLAHFACFNKDKAIGILAHKGSMSAEVLDRTKQAIELLPDFLQPGIVEWNKGSIELDNGSSIGAYASSPDAVRGNSFAMIYIDECAFIPNFIDAWLAIQPVISSGRRSKIIITTTPNGLNHFYDIWDAAITGKSGFAPYTAIWNSVKERLYDDNDMFDDGWQWSSQTISASSLEQFKQEHCAEFHGTSGTLISGMKLANMDWIEVTPDSNGFTKFKEPEEGHKYIAALDCSEGRGQDYHAMHIIDITNSTWEQVAVFHNNTTSHLILPDIVMRYLIEYNEAPIYIELNSTGVSVAKSLYMDLEYEGVICDSFVDLGMKQTKRTKAVGCSALKDLIEKDKLVLHHKATIQEFRTFSEKGVSWAAEEGYHDDLVMSLVIFSWLSTQSKFVEYAEKDDMRLAAEVFGRELEDMNDDYAPVVILDAVNGAEYNTESFDRGVSFV
> |[Tevenvirinae _Citrobacter_phage_Miller]||_Citrobacter_phage_Miller.gb|large terminase prot..|1830|NC_025414.1(178171):126686-128515:1 ^RAST2:fig|1198136.111.peg.222^ Tevenvirinae _Citrobacter_phage_Miller|neighbours:(1),(1)|neighbour_genes:small terminase prot..,tail sheath protein|
MEMEPTIDPSKESDHPIGLMHPDYLKKKIDEAGMEWTQSEHDKKWYPTTFSDYLKVNAIHKVDLQSKDRSNFATYKDKSNKRSRYNGNPNLKRAYVQTKWTKEMLMEWVRCRDDIVYFAETYCAITHIDYGTIKVQLRDYQKEMLIEMHKNRMVACNLSRQLGKTTVVAIFLAHFVCFNEDKFVGVLAHKASMSAEVLDRTKQAIELLPDFLQPGIVEWNKGSIELDNKCKIGAFASSPDAVRGNAFAMIYIDECAFIPNFQDAWLAIQPVISSGRKSKILITTTPNGLNHFYDIWNAAVEGKSGFVPYTAIWTSVKERLYTDGDDGVFDDGYSWSAKMIAGSSKEAFLQEHCAEFMGTNGTLISGWKLSKMSWIDIDETETNFYQYKKPVEGHKYVAVLDPAEGRGQDYHAMHIIDITTLPFEQVAVYHSNKTSHLILPDILLRYLNMYNEAWIYIELNSTGHSVAKSLFSELEYENVICDSYNDLGMKQTKRSKAMGCSTLKDLIEKDKLIINNKKTILEFRTFSEKGVSWAAEEGFHDDLVMSLACFGWLTTQMKFAEFCEKDDLRLANEVFAREREQLYEDALCPVIVTSGDETISVGSHGISFI
>ID:YP_009146617.1 |[Citrobacter phage Moon]||_Citrobacter_phage_Moon.gbk|terminase large subu..|1845|NC_027331(170341):96651-98495:1 ^GeneID:24721783,InterPro:IPR004921,InterPro:IPR027417^ Citrobacter phage Moon, complete genome.|neighbours:ID:YP_009146616.1(1),ID:YP_009146618.1(1)|neighbour_genes:terminase small subu..,tail sheath protein|
MEQTQPYNVLADSHPLNTANKIAIRPPGELERKVDQDINWIKSQWDDKWYPEKFDDYLRINKIVKIKLQGEHPELFQTFKNKNVKRSRYMGLPNLKRANVKVNYTNEMILEWKKCRDDIVYFAEKYCAITHIDYGTIKVQLRDYQRDMLKIMHAKRMTVCNLSRQLGKTTVVAIFLAHFACFNKDKAIGILAHKGSMSAEVLDRTKQAIELLPDFLQPGIVEWNKGSIELDNGSSIGAYASSPDAVRGNSFAMIYIDECAFIPNFIDAWLAIQPVISSGRRSKIIITTTPNGLNHFYDIWDAAITGKSGFAPYTAIWNSVKERLYDDNDMFDDGWQWSSQTISASSLEQFKQEHCAEFHGTSGTLISGMKLANMDWIEVTPDSNGFTKFKEPEEGHKYIAALDCSEGRGQDYHAMHIIDVTNSTWEQVGVFHNNTTSHLILPDIIMRYLVEYNEAPIYMELNSTGVSVAKSLYMDLEYEGVICDSFVDLGMKQTKRSKAVGCSALKDLIEKDKLIIHHKATIQEFRTFSEKGVSWAAEEGYHDDLVMSLVIFSWLSTQSKFVEYAEKDDMRLAAEVFGRELEDMNDDYAPVVILDAVNGAEYNTESFDRGMSFV
>ID:YP_009285746.1 |[Citrobacter phage vB_CfrM_CfP1]||_Citrobacter_phage_vB_CfrM_CfP1_.gbk|terminase large subu..|1830|NC_031057(180219):128041-129870:1 ^GeneID:29079626^ Citrobacter phage vB_CfrM_CfP1, complete genome.|neighbours:ID:YP_009285745.1(1),ID:YP_009285747.1(1)|neighbour_genes:terminase small subu..,tail sheath|
MEMEPTIDPSKESDHPIGLMHPDYLKKKIDEAGMEWTQSEHDKKWYPTTFSDYLKVNAIHKVDLQSKDRSNFATYKDKSNKRSRYNGNPNLKRAYVQTKWTKEMLMEWVRCRDDIVYFAETYCAITHIDYGTIKVQLRDYQKEMLIEMHKNRMVACNLSRQLGKTTVVAIFLAHFVCFNEDKFVGVLAHKASMSAEVLDRTKQAIELLPDFLQPGIVEWNKGSIELDNKCKIGAFASSPDAVRGNAFAMIYIDECAFIPNFQDAWLAIQPVISSGRKSKILITTTPNGLNHFYDIWNAAVEGKSGFVPYTAIWTSVKERLYTDGDDGVFDDGYSWSAKMIAGSSKEAFLQEHCAEFMGTNGTLISGWKLSKMSWIDIDETETNFYQYKKPVEGHKYVAVLDPAEGRGQDYHAMHIIDITTLPFEQVAVYHSNKTSHLILPDILLRYLNMYNEAWIYIELNSTGHSVAKSLFSELEYENVICDSYNDLGMKQTKRSKAMGCSTLKDLIEKDKLIINNKKTILEFRTFSEKGVSWAAEEGFHDDLVMSLACFGWLTTQMKFAEFCEKDDLRLANEVFAREREQLYEDALCPVIVTSGDETISVGSHGISFI
> |[Tevenvirinae _Cronobacter_phage_Pet-CM3-4]||_Cronobacter_phage_Pet-CM3-4.gb|Phage terminase, lar..|660|LT614807.1(171975):99258-99917:1 ^RAST2:fig|1198136.112.peg.199^ Tevenvirinae _Cronobacter_phage_Pet-CM3-4|neighbours:(1),(1)|neighbour_genes:Phage terminase, sma..,hypothetical protein|
MEQPLNVLNDYHPLNEGQKIVIRPPGSLEKKVEDGITFFKSQWDEKWYPEKFEDYLRIHQIVKIRLQGEDPTNFGTFKDKNNKRSRYMGLPNLKRANIKTNWTREMVQEWKKCRDDIVYFAEKYCAITHIDYGTIKVQLRDYQRDMLRIMSSKRMTCCNLSRQLGKTTVVAIFLAHFVCFNKDKAVGILAHKGSMSAEVLDRTKQAIELLPDFLQPGYS
> |[Tevenvirinae _Cronobacter_phage_Pet-CM3-4]||_Cronobacter_phage_Pet-CM3-4.gb|Phage terminase, lar..|1083|LT614807.1(171975):100009-101091:1 ^RAST2:fig|1198136.112.peg.201^ Tevenvirinae _Cronobacter_phage_Pet-CM3-4|neighbours:(1),(1)|neighbour_genes:hypothetical protein,Phage tail sheath|
MIYIDECAFIPNFIDAWLAIQPVISSGRRSKIIITTTPNGLNHFYDIWDAALSGKSGFEPYTAIWNSVKERLYNDQDMFDDGWQWSSQTISASSLEQFKQEHCAEFHGTSGTLISGMKLANMDWTEVTPDNHGFYKFKEAQPERKYIAALDCSEGRGQDYHALHIIDITEPQWEQVGVLHSNSISHLILPDIVHKYLMEYNEAPVYIELNSTGVSVAKSLYMDLEYENVICDSMVDLGMKQTKRTKAIGCSTLKDLIEKDKLIIHHKATVQEFRTFSEKGVSWAAEEGYHDDLIMGLVIFAWLTTQTKFADYADKDDLRLASEVFRNELEDMNDDYAPVVLVDDGRDVTDYTPTHGVSFI
>ID:YP_006986481.1 |[Cronobacter phage vB_CsaM_GAP161]||_Cronobacter_phage_vB_CsaM_GAP161_.gbk|terminase subunit, n..|1830|NC_019398(178193):124463-126292:1 ^GeneID:13997747^ Cronobacter phage vB_CsaM_GAP161, complete genome.|neighbours:ID:YP_006986480.1(1),ID:YP_006986482.1(1)|neighbour_genes:terminase DNA packag..,tail sheath protein|
MEMEPTIDPSKESDHPIGMMHPKYLKKKIDELGMEWTQSEHDKKWYPTTFSDYLKINGIQKVDIQSKDSSNFATYKNKGNKKTRYNGNPNLKRAYIQTKWTQQMLMEWVKCRDDIVYFAETYCAITHIDYGTIKVQLRDYQREMLIEMHKNRMVACNLSRQLGKTTVVAIFLAHFVCFNEDKYVGVLAHKASMSAEVLDRTKQAIELLPDFLQPGIVEWNKGSIELDNKCKIGAFASSPDAVRGNSFAMIYIDECAFIPNFVDAWLAIQPVISSGRKSKILITTTPNGLNHFYDIWNAAIEGKSGFVPYTAIWTSVKERLYTDGDNGVFDDGYSWSAKMIAGSSKEAFLQEHCAEFMGTSGTLIAGWKLSKLSWIDIDETETNFYQYKRPVEGHKYVAVLDPAEGRGQDYHAMHIIDITTMPFEQVAVYHSNKTSHLILPDILLRYLNMYNEAWIYIELNSTGHSVAKSLFSELEYENVICDSYNDLGMKQTKRSKAMGCSTLKDLVEKDKLIINNKKTILEFRTFSEKGVSWAAEEGYHDDLVMSLACFGWLTTQMKFAEFCEKDDLRLANEVFAREREQLYEDALCPVIVTSGDETISVGSHGISFI
>ID:AOG16337.1 |[Cronobacter phage vB_CsaM_leB]||_Cronobacter_phage_vB_CsaM_leB_.gbk|large terminase subu..|1830|KX431559(177907):124299-126128:1 ^^ Cronobacter phage vB_CsaM_leB, complete genome.|neighbours:ID:AOG16336.1(1),ID:AOG16338.1(1)|neighbour_genes:small terminase subu..,tail sheath protein|
MEMEPTIDPSKESDHPIGLMHPKYLKKKIDELGMEWTQSEHDKKWYPTTFSDYLKINGIQKVDIQSKDSSNFATYKNKGNKKTRYNGNPNLKRAYIQTKWTQQMLMEWVKCRDDIVYFAETYCAITHIDYGTIKVQLRDYQREMLIEMHKNRMVACNLSRQLGKTTVVAIFLAHFVCFNEDKYVGVLAHKASMSAEVLDRTKQAIELLPDFLQPGIVEWNKGSIELDNKCKIGAFASSPDAVRGNSFAMIYIDECAFIPNFVDAWLAIQPVISSGRKSKILITTTPNGLNHFYDIWNAAIEGKSGFVPYTAIWTSVKERLYTDGDNGTFDDGYSWSAKMIAGSSKEAFLQEHCAEFMGTSGTLIAGWKLSKLTWIDIDETETNFYQYKRPVEGHKYVAVLDPAEGRGQDYHAMHIIDITTMPFEQVAVYHSNKTSHLILPDILLRYLNMYNEAWIYIELNSTGHSVAKSLFSELEYENVICDSYNDLGMKQTKRSKAMGCSTLKDLIEKDKLIINNKKTILEFRTFSEKGVSWAAEEGYHDDLVMSLACFGWLTTQMKFAEFCEKDDLRLANEVFAREREQLYEDALCPVIVTSGDETISVGSHGISFI
>ID:AOG16621.1 |[Cronobacter phage vB_CsaM_leN]||_Cronobacter_phage_vB_CsaM_leN_.gbk|terminase large subu..|1830|KX431560(179516):125351-127180:1 ^^ Cronobacter phage vB_CsaM_leN, complete genome.|neighbours:ID:AOG16620.1(1),ID:AOG16622.1(1)|neighbour_genes:terminase DNA packag..,tail sheath protein|
MEMEPTIDPSKESDHPIGLMHPKYLKKKIDELGMEWTQSEHDKKWYPTTFSDYLKINGIQKVDIQSKDSSNFATYKNKGNKKTRYNGNPNLKRAYIQTKWTQQMLMEWVKCRDDIVYFAETYCAITHIDYGTIKVQLRDYQREMLIEMHKNRMVACNLSRQLGKTTVVAIFLAHFVCFNEDKYVGVLAHKASMSAEVLDRTKQAIELLPDFLQPGIVEWNKGSIELDNKCKIGAFASSPDAVRGNSFAMIYIDECAFIPNFVDAWLAIQPVISSGRKSKILITTTPNGLNHFYDIWNAAIEGKSGFVPYTAIWTSVKERLYTDGDNGTFDDGYSWSAKMIAGSSKEAFLQEHCAEFMGTSGTLIAGWKLSKLTWIDIDETETNFYQYKRPVEGHKYVAVLDPAEGRGQDYHAMHIIDITTMPFEQVAVYHSNKTSHLILPDILLRYLNMYNEAWIYIELNSTGHSVAKSLFSELEYENVICDSYNDLGMKQTKRSKAMGCSTLKDLIEKDKLIINNKKTILEFRTFSEKGVSWAAEEGYHDDLVMSLACFGWLTTQMKFAEFCEKDDLRLANEVFAREREQLYEDALCPVIVTSGDETISVGSHGISFI
>ID:YP_009005447.1 |[Enterobacter phage PG7]||_Enterobacter_phage_PG7_.gbk|large terminase prot..|1833|NC_023561(173276):101021-102853:1 ^GeneID:18502462^ Enterobacter phage PG7, complete genome.|neighbours:ID:YP_009005446.1(1),ID:YP_009005448.1(1)|neighbour_genes:small terminase prot..,tail sheath protein|
MEQPLNVLNDYHPLNEGQKIVIRPPGSLEKKVEDGITFFKSQWDEKWYPEKFEDYLRIHQIVKIRLQGEDPTNFGTFKDKNNKRSRYMGLPNLKRANIKTNWTREMVQEWKKCRDDIVYFAEKYCAITHIDYGTIKVQLRDYQRDMLRIMSSKRMTCCNLSRQLGKTTVVAIFLAHFVCFNKDKAVGILAHKGSMSAEVLDRTKQAIELLPDFLQPGIVEWNKGSIELDNGSSIGAYASSPDAVRGNSFAMIYIDECAFIPNFIDAWLAIQPVISSGRRSKIIITKTPNGLNHFYDIWDAALSGKSGFEPYTAIWNSVKERLYNDQDMFDDGWQWSSQTISASSLEQFKQEHCAEFHGTSGTLISGMKLANMDWTEVTPDNHGFYKFKEAQPERKYIAALDCSEGRGQDYHALHIIDITEPQWEQVGVLHSNSISHLILPDIVHKYLMEYNEAPVYIELNSTGVSVAKSLYMDLEYENVICDSMVDLGMKQTKRTKAVGCSTLKDLIEKDKLIIHHKATVQEFRTFSEKGVSWAAEEGYHDDLIMGLVIFAWLTTQTKFADYADKDDLRLASEVFRNELEDMNDDYAPVVLVDDGRDVTDYTPTHGVSFI
> |[Tevenvirinae Enterobacter_phage_myPSH1140]||_Enterobacter_phage_myPSH1140.gb|Phage terminase, lar..|1833|MG999954.1(172614):102113-103945:1 ^RAST2:fig|1198136.57.peg.205^ Tevenvirinae Enterobacter_phage_myPSH1140|neighbours:(1),(1)|neighbour_genes:Phage terminase, sma..,Phage tail sheath|
MEQPLNVLNDYHPLNEGQKIVIRPPGSLEKKVEDGITFFKSQWDEKWYPEKFEDYLRIHQIVKIRLQGEDPTNFGTFKDKNNKRSRYMGLPNLKRANIKTNWTKEMVQEWKKCRDDIVYFAEKYCAITHIDYGTIKVQLRDYQRDMLRIMSSKRMTCCNLSRQLGKTTVVAIFLAHFVCFNKDKAVGILAHKGSMSAEVLDRTKQAIELLPDFLQPGIVEWNKGSIELDNGSSIGAYASSPDAVRGNSFAMIYIDECAFIPNFIDAWLAIQPVISSGRRSKIIITTTPNGLNHFYDIWDAALSGKSGFEPYTAIWNSVKERLYNDQDMFDDGWQWSSQTISASSLEQFKQEHCAEFHGTSGTLISGMKLANMDWTEVTPDNHGFYKFKEAQPERKYIAALDCSEGRGQDYHALHIIDITEPQWEQVGVLHSNSISHLILPDIVHKYLMEYNEAPVYIELNSTGVSVAKSLYMDLEYENVICDSMVDLGMKQTKRTKAVGCSTLKDLIEKDKLIIHHKATVQEFRTFSEKGVSWAAEEGYHDDLIMGLVIFAWLTTQTKFADYADKDDLRLASEVFRNELEDMNDDYAPVVLVDDGRDVTDYTPTHGVSFI
>ID:YP_009607128.1 |[Enterobacter phage phiEap-3]||_Enterobacter_phage_phiEap-3_.gbk|large terminase prot..|1830|NC_041980(175814):124860-126689:1 ^GeneID:40083134^ Enterobacter phage phiEap-3, complete genome.|neighbours:ID:YP_009607127.1(1),ID:YP_009607129.1(1)|neighbour_genes:small terminase prot..,tail sheath protein|
MEMEPTIDPSKESDHPIGLMHPDYLKKKIDEFGMEWTQSEHDKKWYPTKFSDYLKINGIQKVDIQAKDSSNFATYKNKGNKKTRYNGNPNLKRAYIQTKWTQQMLMEWVKCRDDIVYFAETYCAITHIDYGTIKVQLRDYQREMLIEMHKNRMVACNLSRQLGKTTVVAIFLAHFVCFNEDKYVGVLAHKASMSAEVLDRTKQAIELLPDFLQPGIVEWNKGSIELDNKCKIGAFASSPDAVRGNSFAMIYIDECAFIPNFIDAWLAIQPVISSGRKSKILITTTPNGLNHFYDIWNAAIEGKSGFVPYTAIWTSVKERLYTDGDDGVFDDGYSWSSKMIASSSKEAFLQEHCAEFMGTNGTLIAGWKLSKLSWVDTDETETNFYQYKAPVEGHKYIAVLDPAEGRGQDYHAMHIIDITSMPFEQVAVYHSNKTSHLILPDVLLRYLMMYNEAWVYIELNSTGHSVAKSLFSELDYDNVICDSYNDLGMKQSKRSKAIGCSTLKDLIEKDKLIINNKKTILEFRTFSEKGVSWAAEEGFHDDLVMALVCFAWLTTQMKFAEFCEKDDLRLANEVFARERELLYEDMLCPVIVTSGDETISVGQHGISFI
>ID:YP_009167981.1 |[Escherichia phage AR1]|AR1|_Enterobacteria_phage_AR1_DNA_.gbk|17|1833|NC_027983(167435):93918-95750:1 ^GeneID:26041911^ Enterobacteria phage AR1 DNA, complete genome.|neighbours:ID:YP_009167980.1(1),ID:YP_009167982.1(1)|neighbour_genes:16,18|
MEQPINALNDFHPLNEAGKILIKHPSLAERKDEDGIHWIKSQWDGKWYPEKFSDYLRLHKIVKIPNNSDKPELFQTYKDKNNKRSRYMGLPNLKRANIKTQWTREMVEEWKKCRDDIVYFAETYCAITHIDYGVIKVQLRDYQRDMLKIMSSKRMTVCNLSRQLGKTTVVAIFLAHFVCFNKDKAVGILAHKGSMSAEVLDRTKQAIELLPDFLQPGIVEWNKGSIELDNGSSIGAYASSPDAVRGNSFAMIYIDECAFIPNFHDSWLAIQPVISSGRRSKIIITTTPNGLNHFYDIWTAAVEGKSGFEPYTAIWNSVKERLYNDEDIFDDGWQWSIQTINGSTLAQFRQEHTAAFEGTSGTLISGMKLAVMDFIEVTPDDHGFHRFKSPEPDRKYIATLDCSEGRGQDYHALHIIDVTDDVWEQVGVLHSNTISHLILPDIVMRYLVEYNECPVYIELNSTGVSVAKSLYMDLEYEGVICDSYTDLGMKQTKRTKAVGCSTLKDLIEKDKLIIHHRATIQEFRTFSEKGVSWAAEEGYHDDLVMSLVIFGWLSTQSKFIDYADKDDMRLASEVFSKELQDMGDEYAPVIFVDSVHSAEYVPVSHGMSMV
> |[Tevenvirinae _Enterobacteria_phage_ATK47]||_Enterobacteria_phage_ATK47.gb|Phage terminase, lar..|1836|KT184309.1(170020):73137-74972:-1 ^RAST2:fig|1198136.68.peg.109^ Tevenvirinae _Enterobacteria_phage_ATK47|neighbours:(-1),(-1)|neighbour_genes:Phage tail sheath,Phage terminase, sma..|
MEQPINTLNDNHPLNEGDKVVILPPHLAERKEEDGIHWIKSQWDGKWYPEKFSDYLRINKIVKIPNNSDKPELFQTYKDKNNKRTRYMGLPNLKRANIKTQWTYEMVAEWKKCRDDIVYFAETYCAITHIDYGTIKVQLRDYQRDMLKIMSSKRMTVCNLSRQLGKTTVVAIFLAHFVCFNKDKAVGILAHKGSMSAEVLDRTKQAIELLPDFLQPGIVEWNKGSIQLDNGSSIGAYASSPDAVRGNSFAMIYIDECAFIPNFIDSWLAIQPVISSGRRSKIIITTTPNGLNHFYDIWTAAVEGKSGFEPYTAIWNSVKERLYNDEDIFDDGWQWSKQTISASSLSQFRQEHTAAFEGTSGTLISGMKLAILDYIEVTPDSHGFHQFKKPEEGHKYIATLDCSEGRGQDYHAMHIIDVTTDKWEQVGVLHSNTISHLILPDIVFKYLMEYNECPIYIELNSTGVSVAKSLYMDLEYENVICDSMNDLGMKQSRRTKPVGCSTLKDLIEKDKLKINHRATIQEFRTFSEKGVSWAAEEGYHDDLVMSLVIFGWLTTQQKFADYADKDDMRLASEVFSRELQDMNDDYAPVIFVDCASNSAEYNPSAHGLSMV
> |[Tevenvirinae Enterobacteria_phage_ATK48]||_Enterobacteria_phage_ATK48.gb|Phage terminase, lar..|1836|KT184310.1(169729):1641-3476:-1 ^RAST2:fig|1198136.55.peg.2^ Tevenvirinae Enterobacteria_phage_ATK48|neighbours:(-1),(-1)|neighbour_genes:Phage tail sheath,Phage terminase, sma..|
MEQPINTLNDNHPLNEGDKVVILPPHLAERKEEDGIHWIKSQWDGKWYPEKFSDYLRINKIVKIPNNSDKPELFQTYKDKNNKRTRYMGLPNLKRANIKTQWTYEMVAEWKKCRDDIVYFAETYCAITHIDYGTIKVQLRDYQRDMLKIMSSKRMTVCNLSRQLGKTTVVAIFLAHFVCFNKDKAVGILAHKGSMSAEVLDRTKQAIELLPDFLQPGIVEWNKGSIQLDNGSSIGAYASSPDAVRGNSFAMIYIDECAFIPNFIDSWLAIQPVISSGRRSKIIITTTPNGLNHFYDIWTAAVEGKSGFEPYTAIWNSVKERLYNDEDIFDDGWQWSKQTISASSLSQFRQEHTAAFEGTSGTLISGMKLAILDYIEVTPDSHGFHQFKKPEEGHKYIATLDCSEGRGQDYHAMHIIDVTTDKWEQVGVLHSNTISHLILPDIVFKYLMEYNECPIYIELNSTGVSVAKSLYMDLEYENVICDSMNDLGMKQSRRTKPVGCSTLKDLIEKDKLKINHRATIQEFRTFSEKGVSWAAEEGYHDDLVMSLVIFGWLTTQQKFADYADKDDMRLASEVFSRELQDMNDDYAPVIFVDCASNSAEYNPSAHGLSMV
> |[Tevenvirinae Enterobacteria_phage_Aplg8]||_Enterobacteria_phage_Aplg8.gb|Phage terminase, lar..|1833|KT184308.1(168496):38792-40624:1 ^RAST2:fig|1198136.66.peg.74^ Tevenvirinae Enterobacteria_phage_Aplg8|neighbours:(1),(1)|neighbour_genes:Phage terminase, sma..,Phage tail sheath|
MEQPINALNDFHPLNEAGKILIKHPSLAERKDEDGIHWIKSQWDGKWYPEKFSDYLRLHKIVKIPNNSDKPELFQTYKDKNNKRSRYMGLPNLKRANIKTQWTREMVEEWKKCRDDIVYFAETYCAITHIDYGVIKVQLRDYQRDMLKIMSSKRMTVCNLSRQLGKTTVVAIFLAHFVCFNKDKAVGILAHKGSMSAEVLDRTKQAIELLPDFLQPGIVEWNKGSIELDNGSSIGAYASSPDAVRGNSFAMIYIDECAFIPNFHDSWLAIQPVISSGRRSKIIITTTPNGLNHFYDIWTAAVEGKSGFEPYTAIWNSVKERLYNDEDIFDDGWQWSIQTINGSSLAQFRQEHTAAFEGTSGTLISGMKLAVMDFIEVTPDDHGFHRFKSPEPDRKYIATLDCSEGRGQDYHALHIIDVTDDVWEQVGVLHSNTISHLILPDIVMRYLVEYNECPVYIELNSTGVSVAKSLYMDLEYEGVICDSYTDLGMKQTKRTKAVGCSTLKDLIEKDKLIIHHRATIQEFRTFSEKGVSWAAEEGYHDDLVMSLVIFGWLSTQSKFIDYADKDDMRLASEVFSKELQDMGDEYAPVIFVDSVHSAEYVPVSHGMSMV
>ID:YP_007004282.1 |[Enterobacteria phage Bp7]||_Enterobacteria_phage_Bp7_.gbk|terminase DNA packag..|1836|NC_019500(168066):142123-143958:-1 ^GeneID:14007896^ Enterobacteria phage Bp7, complete genome.|neighbours:ID:YP_007004281.1(-1),ID:YP_007004283.1(-1)|neighbour_genes:tail sheath protein,terminase DNA packag..|
MEQPVNVLSDDHPLNEGKTIVIKPPGSLERKTEEGINWIKSQWDDKWYPEKFSDYLRIHKIVKIPNNGDRPNEFQTFKDKMNKRTRYMGLPNLKRANIKTQWTREMVGEWKKCRDDIVYFAETYCAITHIDYGTIKVQLRDYQRDMLKIMSKNRMTTCNLSRQLGKTTVVAIFLAHFVCFNKDKAVGILAHKGSMSAEVLDRTKQAIELLPDFLQPGIVEWNKGSIELDNGSSIGAYASSPDAVRGNSFAMIYIDECAFIPNFLDSWLAIQPVISSGRRSKIIITTTPNGLNHFYDIWTAAVEGKSGFAPYTAIWNSVKERLYNDADIFDDGWEWSSQTISASSLAQFRQEHCAEFQGTSGTLISGMKLAIMDWVEVTPENGYFYRFHEPDPTHKYIASLDCSEGRGQDYHALHIIDVTTDEWEQVAVLHSNEISHMILPDIVYKYLMEYNEAPVYIELNSTGVSVAKSLYMDLEYENVICDSMQDLGMKQTRRTKPVGCSTLKDLIEKDKLKLNHKQTIMEFRTFSQNKLSWAAEDGFHDDLVMSLVIFAWLTTQQKFADFIDRDEMRLASEVFSRELEDMNEEYNPVVFVDAGDNSYEYSPLNHGISFI
> |[Tevenvirinae _Enterobacteria_phage_CC31]||_Enterobacteria_phage_CC31.gb|Phage terminase, lar..|1833|NC_014662.1(165540):93584-95416:1 ^RAST2:fig|1198136.121.peg.179^ Tevenvirinae _Enterobacteria_phage_CC31|neighbours:(1),(1)|neighbour_genes:Phage terminase, sma..,Phage tail sheath|
MEQPLNVLNDYHPLNEGQKIVIRPPGSLEKKIEDGITFFKSQWDEKWYPEKFEDYLRIHQIVKIRLQGEDPTNFGTFKDKNNKRSRYMGLPNLKRANIKTNWTKEMVQEWKKCRDDIVYFAEKYCAITHIDYGTIKVQLRDYQRDMLRIMSSKRMTCCNLSRQLGKTTVVAIFLAHFVCFNKDKAVGILAHKGSMSAEVLDRTKQAIELLPDFLQPGIVEWNKGSIELDNGSSIGAYASSPDAVRGNSFAMIYIDECAFIPNFIDAWLAIQPVISSGRRSKIIITTTPNGLNHFYDIWDAALSGKSGFEPYTAIWNSVKERLYNDQDMFDDGWQWSSQTISASSLEQFKQEHCAEFHGTSGTLISGMKLANMDWTEVTPDNHGFYKFKEAQPERKYIAALDCSEGRGQDYHALHIIDITEPQWEQVGVLHSNSISHLILPDIVHKYLMEYNEAPVYIELNSTGVSVAKSLYMDLEYENVICDSMVDLGMKQTKRTKAVGCSTLKDLIEKDKLIIHHKATVQEFRTFSEKGVSWAAEEGYHDDLIMGLVIFAWLTTQTKFADYADKDDLRLASEVFRNELEDMNDDYAPVVLVDDGRDVTDYTPTHGVSFI
>ID:YP_009118837.1 |[Enterobacteria phage GEC-3S]||_Enterobacteria_phage_GEC-3S_.gbk|Putative terminase D..|1824|NC_025425(163424):86164-87987:1 ^GeneID:23301192^ Enterobacteria phage GEC-3S complete genome.|neighbours:ID:YP_009118836.1(1),ID:YP_009118838.1(1)|neighbour_genes:Putative terminase D..,Putative tail sheath..|
MSVIEGINAMATDEHPLHLAHPSTLETKIDSNGIEWILSKHDDKWYPKKFSDYLKLNRPQKIRMQSTDPTNYKFFKDSDNIRTRYMRLKNLRRANIKTQYTPEMIAEWKRCRKDIVYFAETYCAITHIDYGTIKVQLRDYQKDMLKIMHENRMSAHKLSRQLGKTTAVAIFLAHYVCFNKDKAVGILAHKGSMAVEVLERTKQAIELLPDFLQPGIVEWNKKSIVLENGSSIGAYASSPDAVRGNSFSFIYIDECAFIQNWTDCFLAIQPVISSGRESKMIMTTTPNGLNHFYDIWQSAIDGKSGYVPYEAVWHSVKERLYNKADIFDDGYEWSSQAIAGSSLEQFLQEHNAEFFGSSGTLIRATTLSRLSFIDVVNDNGFYQFEKPKEGRKYVATLDCSEGRGQDYHALQIIDITEFPYKQVAVYHSNTTSHFILPDIVFKYLMMYNECPVYIELNSTGVSIAKSLAMDLEYDNIICDSFIDLGMKQSKRSKAMGCSALKDLIEKDKLIINHKGTIQELRTFSEKGVSWAAEEGFHDDLVMSLVIFGWLTTQEKFAEYAGKDEMRIASEIFRKELDELGEEYAPVVIYDGANGIEEYRPREGLTMI
> |[Tevenvirinae _Enterobacteria_phage_GiZh]||_Enterobacteria_phage_GiZh.gb|Phage terminase, lar..|1833|KT184311.1(166514):143974-145806:1 ^RAST2:fig|1198136.122.peg.263^ Tevenvirinae _Enterobacteria_phage_GiZh|neighbours:(1),(1)|neighbour_genes:Phage terminase, sma..,Phage tail sheath|
MEQPINALNDFHPLNEAGKILIKHPSLAERKDEDGIHWIKSQWDGKWYPEKFSDYLRLHKIVKIPNNSDKPELFQTYKDKNNKRSRYMGLPNLKRANIKTQWTREMVEEWKKCRDDIVYFAETYCAITHIDYGVIKVQLRDYQRDMLKIMSSKRMTVCNLSRQLGKTTVVAIFLAHFVCFNKDKAVGILAHKGSMSAEVLDRTKQAIELLPDFLQPGIVEWNKGSIELDNGSSIGAYASSPDAVRGNSFAMIYIDECAFIPNFHDSWLAIQPVISSGRRSKIIITTTPNGLNHFYDIWTAAVEGKSGFEPYTAIWNSVKERLYNDEDIFDDGWQWSIQTINGSSLAQFRQEHTAAFEGTSGTLISGMKLAVMDFIEVTPDDHGFHQFKKPEPDRKYIATLDCSEGRGQDYHALHIIDVTDTVWEQVGVLHSNTISHLILPDIVMRYLVEYNECPVYIELNSTGVSVAKSLYMDLEYEGVICDSYTDLGMKQTKRTKAVGCSTLKDLIEKDKLIIHHRATIQEFRTFSEKGVSWAAEEGYHDDLVMSLVIFGWLSTQSKFIDYADKDDMRLASEVFSKELQDMSDDYAPVIFVDSVHSAEYVPVSHGMSMV
> |[Viruses Hx01]||_Enterobacteria_phage_HX01.gb|hypothetical protein|1836|NC_018855.1(169158):5420-7255:-1 ^RAST2:fig|10239.59.peg.7^ Viruses Hx01|neighbours:(-1),(-1)|neighbour_genes:hypothetical protein,Phage terminase, sma..|
MEQPVNALNDNHPLNEGDKVVILPPHLAERKEEDGIHWIKSQWDGKWYPEKFSDYLRINKIVKIPNNSDKPELFQTYKDKNNKRTRYMGLPNLKRANIKTQWTYEMVAEWKKCRDDIVYFAETYCAITHIDYGTIKVQLRDYQRDMLKIMSSKRMTVCNLSRQLGKTTVVAIFLAHFVCFNKDKAVGILAHKGSMSAEVLDRTKQAIELLPDFLQPGIVEWNKGSIQLDNGSSIGAYASSPDAVRGNSFAMIYIDECAFIPNFIDSWLAIQPVISSGRRSKIIITTTPNGLNHFYDIWTAAVEGKSGFEPYTAIWNSVKERLYNDEDIFDDGWQWSKQTISASSLSQFRQEHTAAFEGTSGTLISGMKLAILDYIEVTPDSHGFHQFKKPEEGHKYIATLDCSEGRGQDYHAMHIIDVTTDKWEQVGVLHSNTISHLILPDIVFKYLMEYNECPIYIELNSTGVSVAKSLYMDLEYENVICDSMNDLGMKQSRRTKPVGCSTLKDLIEKDKLKINHRATIQEFRTFSEKGVSWAAEEGYHDDLVMSLVIFGWLTTQQKFADYADKDDMRLASEVFSRELQDMNDDYAPVIFVDCASNPAEYNPSAHGLSMV
>ID:YP_003734306.1 |[Enterobacteria phage IME08]||_Enterobacteria_phage_IME08_.gbk|17|1836|NC_014260(172253):94609-96444:1 ^GeneID:9384466^ Enterobacteria phage IME08, complete genome.|neighbours:ID:YP_003734305.1(1),ID:YP_003734307.1(1)|neighbour_genes:16,18|
MEQPVNVLSDDHPLNEGKTIVIKPPGSLERKTEEGINWIKSQWDDKWYPEKFSDYLRIHKIVKIPNNGDRPNEFQTFKDKMNKRTRYMGLPNLKRANIKTQWSREMVSEWKKCRDDIVYFAETYCAITHIDYGTIKVQLRDYQRDMLKIMSKNRMTTCNLSRQLGKTTVVAIFLAHFVCFNKDKAVGILAHKGSMSAEVLDRTKQAIELLPDFLQPGIVEWNKGSIELDNGSSIGAYASSPDAVRGNSFAMIYIDECAFIPNFLDSWLAIQPVISSGRRSKIIITTTPNGLNHFYDIWTAAVEGKSGFAPYTAIWNSVKERLYNDADIFDDGWEWSSQTISASSLAQFRQEHCAEFQGTSGTLISGMKLAIMDWKEVIPENGYFYRFHEPDPTHKYIASLDCSEGRGQDYHALHIIDVTTDEWEQVAVLHSNEISHMILPDIVYKYLMEYNEAPVYIELNSTGVSVAKSLYMDLEYENVICDSMQDLGMKQTRRTKPVGCSTLKDLIEKDKLKLNHKQTIMEFRTFSQNKLSWAAEDGFHDDLVMSLVIFAWLTTQQKFADFIDRDEMRLASEVFSRELEDMNEEYNPVVFVDAGDNSYEYSPLNHGISFI
>ID:YP_002922510.1 |[Enterobacteria phage JS10]||_Enterobacteria_phage_JS10_.gbk|17|1836|NC_012741(171451):94939-96774:1 ^GeneID:7943560^ Enterobacteria phage JS10, complete genome.|neighbours:ID:YP_002922509.1(1),ID:YP_002922511.1(1)|neighbour_genes:16,18|
MEQPVNVLSDDHPLNEGKTIVIKPPGSLERKTEEGINWIKSQWDDKWYPEKFSDYLRIHKIVKIPNNGDRPNEFQTFKDKMNKRTRYMGLPNLKRANIKTQWTREMVSEWKKCRDDIVYFAETYCAITHIDYGTIKVQLRDYQRDMLKIMSKNRMTTCNLSRQLGKTTVVAIFLAHFVCFNKDKAVGILAHKGSMSAEVLDRTKQAIELLPDFLQPGIVEWNKGSIELDNGSSIGAYASSPDAVRGNSFAMIYIDECAFIPNFLDSWLAIQPVISSGRRSKIIITTTPNGLNHFYDIWTAAVEGKSGFAPYTAIWNSVKERLYNDADIFDDGWEWSSQTISASSLAQFRQEHCAEFQGTSGTLISGMKLAIMDWKEVIPENGYFYRFHEPDPTHKYIASLDCSEGRGQDYHALHIIDVTTDEWEQVAVLHSNEISHMILPDIVYKYLMEYNEAPVYIELNSTGVSVAKSLYMDLEYENVICDSMQDLGMKQTRRTKPVGCSTLKDLIEKDKLKLNHKQTIMEFRTFSQNKLSWAAEDGFHDDLVMSLVIFAWLTTQQKFADFIDRDEMRLASEVFSRELEDMNEEYNPVVFVDAGDNSYEYSPLNHGISFI
>ID:YP_001595293.1 |[Escherichia phage JS98]||_Enterobacteria_phage_JS98.gbk|17|1836|NC_010105(170523):95863-97698:1 ^GeneID:5783772^ Enterobacteria phage JS98, complete genome.|neighbours:ID:YP_001595292.1(1),ID:YP_001595294.1(1)|neighbour_genes:16,18|
MEQPVNVLSDDHPLNEGKTIVIKPPGSLERKTEEGINWIKSQWDDKWYPEKFSDYLRIHKIVKIPNNGDRPDEFQTFKDKMNKRTRYMGLPNLKRANIKTQWTREMVSEWKKCRDDIVYFAETYCAITHIDYGTIKVQLRDYQRDMLKIMSKNRMTTCNLSRQLGKTTVVAIFLAHFVCFNKDKAVGILAHKGSMSAEVLDRTKQAIELLPDFLQPGIVEWNKGSIELDNGSSIGAYASSPDAVRGNSFAMIYIDECAFIPNFLDSWLAIQPVISSGRRSKIIITTTPNGLNHFYDIWTAAVEGKSGFAPYTAIWNSVKERLYNDADIFDDGWEWSSQTISASSLAQFRQEHCAEFQGTSGTLISGMKLAIMDWKEVIPENGYFYRFHEPDPTHKYIASLDCSEGRGQDYHALHIIDVTTDEWEQVAVLHSNEISHMILPDIVYKYLMEYNEAPVYIELNSTGVSVAKSLYMDLEYENVICDSMQDLGMKQTRRTKPVGCSTLKDLIEKDKLKLNHKQTIMEFRTFSQNKLSWAAEDGFHDDLVMSLVIFAWLTTQQKFADFIDRDEMRLASEVFSRELEDMNEEYNPVVFVDAGDNSYEYSPLNHGISFI
>ID:YP_002922229.1 |[Escherichia phage JSE]||_Enterobacteria_phage_JSE_.gbk|17|1824|NC_012740(166418):89648-91471:1 ^GeneID:7943197^ Enterobacteria phage JSE, complete genome.|neighbours:ID:YP_002922228.1(1),ID:YP_002922230.1(1)|neighbour_genes:16,18|
MSVIEGINAMATDEHPLHLAHPSTLETKIDSNGIEWILSKHDDKWYPKKFSDYLKLNRPQKIRMQSTDPTNYKFFKDSDNIRTRYMRLKNLRRANIKTQYTPEMIAEWKRCRKDIVYFAETYCAITHIDYGTIKVQLRDYQKDMLKIMHENRMSAHKLSRQLGKTTAVAIFLAHYVCFNKDKAVGILAHKGSMAVEVLERTKQAIELLPDFLQPGIVEWNKKSIVLENGSSIGAYASSPDAVRGNSFSFIYIDEAAFISAWQDAWLAIQPVISSGRESKLIMTTTPNGLNHFYDIWQSAIDGKSGYVPYEAVWHSVKERLYNKADIFDDGYEWSSQAIAGSSLEQFLQEHNAEFFGSSGTLIRATTLSRLSFIDVVNDNGFYQFEKPKEGRKYVATLDCSEGRGQDYHALQIIDITEFPYKQVAVYHSNTTSHFILPDIVFKYLMMYNECPVYIELNSTGVSIAKSLAMDLEYDNIICDSFIDLGMKQSKRSKAMGCSALKDLIEKDKLIINHKGTIQELRTFSEKGVSWAAEEGFHDDLVMSLVIFGWLTTQEKFAEYAGKDEMRIASEIFRKELDELGEEYAPVVIYDGANGIEEYRPREGLTMI
> |[Tevenvirinae _Enterobacteria_phage_Kha5h]||_Enterobacteria_phage_Kha5h.gb|Phage terminase, lar..|1833|KT184312.1(167318):118885-120717:1 ^RAST2:fig|1198136.123.peg.218^ Tevenvirinae _Enterobacteria_phage_Kha5h|neighbours:(1),(1)|neighbour_genes:Phage terminase, sma..,Phage tail sheath|
MEQPINALNDFHPLNEAGKILIKHPSLAERKDEDGIHWIKSQWDGKWYPEKFSDYLRLHKIVKIPNNSDKPELFQTYKDKNNKRSRYMGLPNLKRANIKTQWTREMVEEWKKCRDDIVYFAETYCAITHIDYGVIKVQLRDYQRDMLKIMSSKRMTVCNLSRQLGKTTVVAIFLAHFVCFNKDKAVGILAHKGSMSAEVLDRTKQAIELLPDFLQPGIVEWNKGSIELDNGSSIGAYASSPDAVRGNSFAMIYIDECAFIPNFHDSWLAIQPVISSGRRSKIIITTTPNGLNHFYDIWTAAVEGKSGFEPYTAIWNSVKERLYNDEDIFDDGWQWSIQTINGSTLAQFRQEHTAAFEGTSGTLISGMKLAVMDFIEVTPDDHGFHRFKKPEPDRKYIATLDCSEGRGQDYHALHIIDVTDDVWEQVGVLHSNTISHLILPDIVMRYLVEYNECPVYIELNSTGVSVAKSLYMDLEYEGVICDSYTDLGMKQTKRTKAVGCSTLKDLIEKDKLIIHHRATIQEFRTFSEKGVSWAAEEGYHDDLVMSLVIFGWLSTQSKFIDYADKDDMRLASEVFSKELQDMSDDYAPVIFVDSVHSAEYVPVSHGMSMV
>ID:YP_001469498.1 |[Enterobacteria phage Phi1]||_Enterobacteria_phage_Phi1_.gbk|17|1824|NC_009821(164270):86332-88155:1 ^GeneID:5602125^ Enterobacteria phage Phi1, complete genome.|neighbours:ID:YP_001469497.1(1),ID:YP_001469499.1(1)|neighbour_genes:16,18|
MSVIEGINAMATDEHPLHLAHPSTLETKIDSNGIEWILSKHDDKWYPKKFSDYLKLNRPQKIRMQSTDPTNYKVFKDSDNIRTRYMRLKNLRRANIKTQYTPEMIAEWKRCRKDIVYFAETYCAITHIDYGTIKVQLRDYQKDMLKIMHENRMSAHKLSRQLGKTTAVAIFLAHYVCFNKDKAVGILAHKGSMAVEVLERTKQAIELLPDFLQPGIVEWNKKSIVLENGSSIGAYASSPDAVRGNSFSFIYIDECAFIQNWTDCFLAIQPVISSGRESKMIMTTTPNGLNHFYDIWQSAIDGKSGYVPYEAVWHSVKERLYNKADIFDDGYEWSSQAIAGSSLEQFLQEHNAEFFGSSGTLIRATTLSRLSFIDVVNDNGFYQFEKPKEGRKYVATLDCSEGRGQDYHALQIIDITEFPYKPVAVYHSNTTSHFILPDIVFKYLMMYNECPVYIELNSTGVSIAKSLAMDLEYDNIICDSFIDLGMKQSKRSKAMGCSALKDLIEKDKLIINHKGTIQELRTFSEKGVSWAAEEGFHDDLVMSLVIFGWLTTQEKFAEYAGKDEMRIASEIFRKELDELGEEYAPVVIYDGANGIEEYRPREGLTMI
>ID:YP_009202898.1 |[Escherichia phage QL01]||_Enterobacteria_phage_QL01.gbk|terminase DNA packag..|1836|NC_028847(170527):94008-95843:1 ^GeneID:26629886^ Enterobacteria phage QL01, complete genome.|neighbours:ID:YP_009202897.1(1),ID:YP_009202899.1(1)|neighbour_genes:terminase DNA packag..,tail sheath protein|
MEQPVNVLSDDHPLNEGKTIVIKPPGSLERKTEEGINWIKSQWDDKWYPEKFSDYLRIHKIVKIPNNGDRPNEFQTFKDKMNKRTRYMGLPNLKRANIKTQWTREMVGEWKKCRDDIVYFAETYCAITHIDYGTIKVQLRDYQRDMLKIMSKNRMTTCNLSRQLGKTTVVAIFLAHFVCFNKDKAVGILAHKGSMSAEVLDRTKQAIELLPDFLQPGIVEWNKGSIELDNGSSIGAYASSPDAVRGNSFAMIYIDECAFIPNFLDSWLAIQPVISSGRRSKIIITTTPNGLNHFYDIWTAAVEGKSGFAPYTAIWNSVKERLYNDADIFDDGWEWSSQTISASSLAQFRQEHCAEFQGTSGTLISGMKLAIMDWVEVTPENGYFYRFHEPDPTHKYIASLDCSEGRGQDYHALHIIDVTTDEWEQVAVLHSNEISHMILPDIVYKYLMEYNEAPVYIELNSTGVSVAKSLYMDLEYENVICDSMQDLGMKQTRRTKPVGCSTLKDLIEKDKLKLNHKQTIMEFRTFSQNKLSWAAEDGFHDDLVMSLVIFAWLTTQQKFADFIDRDEMRLASEVFSRELEDMNEEYNPVVFVDAGDNSYEYSPLNHGISFI
>ID:AIT74258.1 |[Enterobacteria phage RB10]||_Enterobacteria_phage_RB10_.gbk|large terminase prot..|1833|KM606999(168401):92125-93957:1 ^^ Enterobacteria phage RB10, complete genome.|neighbours:ID:AIT74257.1(1),ID:AIT74259.1(1)|neighbour_genes:terminase small subu..,tail sheath protein|
MEQPINALNDFHPLNEAGKILIKHPSLAERKDEDGIHWIKSQWDGKWYPEKFSDYLRLHKIVKIPNNSDKPELFQTYKDKNNKRSRYMGLPNLKRANIKTQWTREMVEEWKKCRDDIVYFAETYCAITHIDYGVIKVQLRDYQRDMLKIMSSKRMTVCNLSRQLGKTTVVAIFLAHFVCFNKDKAVGILAHKGSMSAEVLDRTKQAIELLPDFLQPGIVEWNKGSIELDNGSSIGAYASSPDAVRGNSFAMIYIDECAFIPNFHDSWLAIQPVISSGRRSKIIITTTPNGLNHFYDIWTAAVEGKSGFEPYTAIWNSVKERLYNDEDIFDDGWQWSIQTINGSTLAQFRQEHTAAFEGTSGTLISGMKLAIMDFIEVTPDDHGFHRFKNPEPDRKYIATLDCSEGRGQDYHALHIIDVTDDVWEQVGVLHSNTISHLILPDIVMRYLVEYNECPVYIELNSTGVSVAKSLYMDLEYEGVICDSYTDLGMKQTKRTKAVGCSTLKDLIEKDKLIIHHRATIQEFRTFSEKGVSWAAEEGYHDDLVMSLVIFGWLSTQSKFIDYADKDDMRLASEVFSKELQDMSDDYAPVIFVDSVHSAEYVPVSHGMSMV
>ID:YP_002854500.1 |[Escherichia virus RB14]||_Enterobacteria_phage_RB14_.gbk|17|1833|NC_012638(165429):92787-94619:1 ^GeneID:7803916^ Enterobacteria phage RB14, complete genome.|neighbours:ID:YP_002854499.1(1),ID:YP_002854501.1(1)|neighbour_genes:16,18|
MEQPINALNDFHPLNEAGKILIKHPSLAERKDEDGIHWIKSQWDGKWYPEKFSDYLRLHKIVKIPNNSDKPELFQTYKDKNNKRSRYMGLPNLKRANIKTQWTREMVEEWKKCRDDIVYFAETYCAITHIDYGVIKVQLRDYQRDMLKIMSSKRMTVCNLSRQLGKTTVVAIFLAHFVCFNKDKAVGILAHKGSMSAEVLDRTKQAIELLPDFLQPGIVEWNKGSIELDNGSSIGAYASSPDAVRGNSFAMIYIDECAFIPNFHDSWLAIQPVISSGRRSKIIITTTPNGLNHFYDIWTAAVEGKSGFEPYTAIWNSVKERLYNDEDIFDDGWQWSIQTINGSSLAQFRQEHTAAFEGTSGTLISGMKLAIMDFIEVTPDDHGFHRFKSPEPDRKYIATLDCSEGRGQDYHALHIIDVTDDVWEQVGVLHSNTISHLILPDIVMRYLVEYNECPVYIELNSTGVSVAKSLYMDLEYEGVICDSYTDLGMKQTKRTKAVGCSTLKDLIEKDKLIIHHRATIQEFRTFSEKGVSWAAEEGYHDDLVMSLVIFGWLSTQSKFIDYADKDDMRLASEVFSKELQDMGDEYAPVIFVDSVHSAEYVPVSHGMSMV
> |[Tevenvirinae _Enterobacteria_phage_RB16]||_Enterobacteria_phage_RB16.gb|large terminase prot..|1833|NC_014467.1(176788):125946-127778:1 ^RAST2:fig|1198136.103.peg.217^ Tevenvirinae _Enterobacteria_phage_RB16|neighbours:(1),(1)|neighbour_genes:small terminase prot..,tail sheath protein|
MMEMEPTIDPSKESDHPIGLMNPQYLKRKIDEAGMEWIQSQHDNKWYPYTFSDYLKVNAIHKVDLQSTDRTKFATYKDKTNKRGRYNGNPNLKRAFVQTKWTQQMLIEWVKCRDDIVYFAETYCAITHIDYGTIKVQLRDYQKEMLIEMHKNRMVACNLSRQLGKTTVVAIFLAHFVCFNEDKFVGVLAHKASMSAEVLDRTKQAIELLPDFLQPGIVEWNKGSIELDNKCKIGAFASSPDAVRGNAFAMIYIDECAFIPNFQDAWLAIQPVISSGRKSKILITTTPNGLNHFYDIWNAAVEGKSGFVPYTAIWTSVKERLYTDGDDGVFDDGYSWSAKMIAGSSKEAFLQEHCAEFMGTNGTLISGWKLSKMSWIDIDETETNFYQYKKPIEGHKYVAVLDPAEGRGQDYHAMHIIDISAMPFEQVAVYHSNRTSHLILPDILLRYLNMYNEAWIYIELNSTGHSVAKSLFSELEYENVICDSYNDLGMKQTKRSKAMGCSTLKDLIEKDKLIINNKKTILEFRTFSEKGVSWAAEEGFHDDLVMSLACFGWLTTQMKFAEFCEKDDLRLANEVFAREREQLYEDALCPVIVTSGDETISVGSHGISFI
>ID:AXF42474.1 |[Enterobacteria phage RB18]||_Enterobacteria_phage_RB18_.gbk|large terminase prot..|1833|MH553563(166677):93791-95623:1 ^^ Enterobacteria phage RB18, complete genome.|neighbours:ID:AXF42473.1(1),ID:AXF42475.1(1)|neighbour_genes:small terminase prot..,tail sheath protein|
MEQPINALNDFHPLNEAGKILIKHPSLAERKDEDGIHWIKSQWDGKWYPEKFSDYLRLHKIVKIPNNSDKPELFQTYKDKNNKRSRYMGLPNLKRANIKTQWTREMVEEWKKCRDDIVYFAETYCAITHIDYGVIKVQLRDYQRDMLKIMSSKRMTVCNLSRQLGKTTVVAIFLAHFVCFNKDKAVGILAHKGSMSAEVLDRTKQAIELLPDFLQPGIVEWNKGSIELDNGSSIGAYASSPDAVRGNSFAMIYIDECAFIPNFHDSWLAIQPVISSGRRSKIIITTTPNGLNHFYDIWTAAVEGKSGFEPYTAIWNSVKERLYNDEDIFDDGWQWSIQTINGSTLAQFRQEHTAAFEGTSGTLISGMKLAVMDFIEVTPDDHGFHRFKSPEPDRKYIATLDCSEGRGQDYHALHIIDVTDDVWEQVGVLHSNTISHLILPDIVMRYLVEYNECPVYIELNSTGVSVAKSLYMDLEYEGVICDSYTDLGMKQTKRTKAVGCSTLKDLIEKDKLIIHHRATIQEFRTFSEKGVSWAAEEGYHDDLVMSLVIFGWLSTQSKFIDYADKDDMRLASEVFSKELQDMGDEYAPVIFVDSVHSAEYVPVSQGMSMV
>ID:YP_009102369.1 |[Enterobacteria phage RB27]||_Enterobacteria_phage_RB27_.gbk|large terminase prot..|1833|NC_025448(165179):92538-94370:1 ^GeneID:22113153^ Enterobacteria phage RB27, complete genome.|neighbours:ID:YP_009102368.1(1),ID:YP_009102370.1(1)|neighbour_genes:terminase small subu..,tail sheath protein|
MEQPINALNDFHPLNEAGKILIKHPSLAERKDEDGIHWIKSQWDGKWYPEKFSDYLRLHKIVKIPNNSDKPELFQTYKDKNNKRSRYMGLPNLKRANIKTQWTREMVEEWKKCRDDIVYFAETYCAITHIDYGVIKVQLRDYQRDMLKIMSSKRMTVCNLSRQLGKTTVVAIFLAHFVCFNKDKAVGILAHKGSMSAEVLDRTKQAIELLPDFLQPGIVEWNKGSIELDNGSSIGAYASSPDAVRGNSFAMIYIDECAFIPNFHDSWLAIQPVISSGRRSKIIITTTPNGLNHFYDIWTAAVEGKSGFEPYTAIWNSVKERLYNDEDIFDDGWQWSIQTINGSTLAQFRQEHTAAFEGTSGTLISGMKLAVMDFIEVTPDDHGFHQFKKPEPDRKYIATLDCSEGRGQDYHALHIIDVTDAVWEQVGVLHSNTISHLILPDIVMRYLVEYNECPVYIELNSTGVSVAKSLYMDLEYEGVICDSYTDLGMKQTKRTKAVGCSTLKDLIEKDKLIIHHRATIQEFRTFSEKGVSWAAEEGYHDDLVMSLVIFGWLSTQSKFIDYADKDDMRLASEVFSKELQDMSDDYAPVIFVDSVHSAEYVPVSHGMSMV
>ID:AIT74804.1 |[Enterobacteria phage RB33]||_Enterobacteria_phage_RB33_.gbk|large terminase prot..|1833|KM607001(166007):94330-96162:1 ^^ Enterobacteria phage RB33, complete genome.|neighbours:ID:AIT74803.1(1),ID:AIT74805.1(1)|neighbour_genes:terminase small subu..,tail sheath protein|
MEQPINALNDFHPLNEAGKILIKHPSLAERKDEDGIHWIKSQWDGKWYPEKFSDYLRLHKIVKIPNNSDKPELFQTYKDKNNKRSRYMGLPNLKRANIKTQWTREMVEEWKKCRDDIVYFAETYCAITHIDYGVIKVQLRDYQRDMLKIMSSKRMTVCNLSRQLGKTTVVAIFLAHFVCFNKDKAVGILAHKGSMSAEVLDRTKQAIELLPDFLQPGIVEWNKGSIELDNGSSIGAYASSPDAVRGNSFAMIYIDECAFIPNFHDSWLAIQPVISSGRRSKIIITTTPNGLNHFYDIWTAAVEGKSGFEPYTAIWNSVKERLYNDEDIFDDGWQWSIQTINGSTLAQFRQEHTAAFEGTSGTLISGMKLAIMDFIEVTPDDHGFHRFKKPEPDRKYIATLDCSEGRGQDYHALHIIDVTDDVWEQVGVLHSNTISHLILPDIVMRYLVEYNECPVYIELNSTGVSVAKSLYMDLEYEGVICDSYTDLGMKQTKRTKAVGCSTLKDLIEKDKLIIHHRATIQEFRTFSEKGVSWAAEEGYHDDLVMSLVIFGWLSTQSKFIDYADKDDMRLASEVFSKELQDMSDDYAPVIFVDSVHSAEYVPVSHGMSMV
>ID:YP_009098549.1 |[Escherichia phage RB3]||_Enterobacteria_phage_RB3_.gbk|large terminase prot..|1833|NC_025419(168402):92126-93958:1 ^GeneID:22113913^ Enterobacteria phage RB3, complete genome.|neighbours:ID:YP_009098548.1(1),ID:YP_009098550.1(1)|neighbour_genes:terminase small subu..,tail sheath protein|
MEQPINALNDFHPLNEAGKILIKHPSLAERKDEDGIHWIKSQWDGKWYPEKFSDYLRLHKIVKIPNNSDKPELFQTYKDKNNKRSRYMGLPNLKRANIKTQWTREMVEEWKKCRDDIVYFAETYCAITHIDYGVIKVQLRDYQRDMLKIMSSKRMTVCNLSRQLGKTTVVAIFLAHFVCFNKDKAVGILAHKGSMSAEVLDRTKQAIELLPDFLQPGIVEWNKGSIELDNGSSIGAYASSPDAVRGNSFAMIYIDECAFIPNFHDSWLAIQPVISSGRRSKIIITTTPNGLNHFYDIWTAAVEGKSGFEPYTAIWNSVKERLYNDEDIFDDGWQWSIQTINGSTLAQFRQEHTAAFEGTSGTLISGMKLAIMDFIEVTPDDHGFHRFKNPEPDRKYIATLDCSEGRGQDYHALHIIDVTDDVWEQVGVLHSNTISHLILPDIVMRYLVEYNECPVYIELNSTGVSVAKSLYMDLEYEGVICDSYTDLGMKQTKRTKAVGCSTLKDLIEKDKLIIHHRATIQEFRTFSEKGVSWAAEEGYHDDLVMSLVIFGWLSTQSKFIDYADKDDMRLASEVFSKELQDMSDDYAPVIFVDSVHSAEYVPVSHGMSMV
> |[Tevenvirinae _Enterobacteria_phage_RB43]||_Enterobacteria_phage_RB43.gb|large terminase prot..|1833|NC_007023.1(180500):127206-129038:1 ^RAST2:fig|1198136.102.peg.236^ Tevenvirinae _Enterobacteria_phage_RB43|neighbours:(1),(1)|neighbour_genes:small terminase prot..,tail sheath protein|
MMEMEPTIDPSKESDHPIGLMHPDYLKRKIDEAGMEWVQSEHDKKWYPYTFSDYLKINGIHKVELQGKNPAEFATYKNKSNKKSRYNGNPNLKRAYVQTKWTKEMLMEWVKCRDDIVYFAETYCAITHIDYGTIKVQLRDYQKEMLIEMHKNRMVTCNLSRQLGKTTVVAIFLAHFVCFNEDKYVGVLAHKASMSAEVLDRTKQAIELLPDFLQPGIVEWNKGSIELDNKCKIGAFASSPDAVRGNSFAMIYIDECAFIPNFTDAWLAIQPVISSGRKSKILITTTPNGLNHFYDIWNAAVEGKSGFVPYTAIWTSVKERLYTDGDNGVFDDGYSWSAKMIAGSSKEAFLQEHCAEFMGTNGTLISGWKLSKMSWIDIDETETNFYQYKKPEEGHKYVAVLDPAEGRGQDYHAMHIIDITTLPFEQVAVYHSNRTSHLILPDILLRYLTMYNEAWIYIELNSTGHSVAKSLFSELEYENVICDSYNDLGMKQTKRSKAIGCSTLKDLIEKDKLIINNKKTILEFRTFSEKGVSWAAEEGFHDDLVMSLACFGWLTTQLKFAEFCEKDDLRLANEVFAREREQLYEDALCPVIVTSGDETISVGSHGISFI
>ID:NP_891724.1 |[Enterobacteria phage RB49]||_Enterobacteria_phage_RB49_.gbk|17|1824|NC_005066(164018):84984-86807:1 ^GeneID:1725332^ Enterobacteria phage RB49, complete genome.|neighbours:ID:NP_891723.1(1),ID:NP_891725.1(1)|neighbour_genes:16,18|
MSVIEGINAMATDEHPLHLAHPSTLETKIDSNGIEWILSKHDDKWYPKKFSDYLKLNRPQKIRMQSTDPTNYKFFKDSDNIRTRYMRLKNLRRANIKTQYTPEMIAEWKRCRKDIVYFAETYCAITHIDYGTIKVQLRDYQKDMLKIMHENRMSAHKLSRQLGKTTAVAIFLAHYVCFNKDKAVGILAHKGSMAVEVLERTKQAIELLPDFLQPGIVEWNKKSIVLENGSSIGAYASSPDAVRGNSFSFIYIDECAFIQNWTDCFLAIQPVISSGRESKMIMTTTPNGLNHFYDIWQSAIDGKSGYVPYEAVWHSVKERLYNKADIFDDGYEWSSQAIAGSSLEQFLQEHNAEFFGSSGTLIRATTLSRLSFIDVVNDNGFYQFEKPKEGRKYVATLDCSEGRGQDYHALQIIDITEFPYKQVAVYHSNTTSHFILPDIVFKYLMMYNECPVYIELNSTGVSIAKSLAMDLEYDNIICDSFIDLGMKQSKRSKAMGCSALKDLIEKDKLIINHKGTIQELRTFSEKGVSWAAEEGFHDDLVMSLVIFGWLTTQEKFAEYAGKDEMRIASEIFRKELDELGEEYAPVVIYDGANGIEEYRPREGLTMI
>ID:ACP31085.1 |[Enterobacteria phage RB51]||_Enterobacteria_phage_RB51_.gbk|17|1833|FJ839693(168394):96146-97978:1 ^^ Enterobacteria phage RB51, complete genome.|neighbours:ID:ACP31084.1(1),ID:ACP31086.1(1)|neighbour_genes:16,18|
MEQPINALNDFHPLNEAGKILIKHPSLAERKDEDGIHWIKSQWDGKWYPEKFSDYLRLHKIVKIPNNSDKPELFQTYKDKNNKRSRYMGLPNLKRANIKTQWTREMVEEWKKCRDDIVYFAETYCAITHIDYGVIKVQLRDYQRDMLKIMSSKRMTVCNLSRQLGKTTVVAIFLAHFVCFNKDKAVGILAHKGSMSAEVLDRTKQAIELLPDFLQPGIVEWNKGSIELDNGSSIGAYASSPDAVRGNSFAMIYIDECAFIPNFHDSWLAIQPVISSGRRSKIIITTTPNGLNHFYDIWTAAVEGKSGFEPYTAIWNSVKERLYNDEDIFDDGWQWSIQTINGSTLAQFRQEHTAAFEGTSGTLISGMKLAVMDFIEVTPDDHGFHRFKSPEPDRKYIATLDCSEGRGQDYHALHIIDVTDDVWEQVGVLHSNTISHLILPDIVMRYLVEYNECPVYIELNSTGVSVAKSLYMDLEYEGVICDSYTDLGMKQTKRTKAVGCSTLKDLIEKDKLIIHHRATIQEFRTFSEKGVSWAAEEGYHDDLVMSLVIFGWLSTQSKFIDYADKNDMRLASEVFSKELQDMGDEYAPVIFVDSVHSAEYVPVSHGMSMV
>ID:AIT75075.1 |[Enterobacteria phage RB55]||_Enterobacteria_phage_RB55_.gbk|large terminase prot..|1833|KM607002(168896):96616-98448:1 ^^ Enterobacteria phage RB55, complete genome.|neighbours:ID:AIT75074.1(1),ID:AIT75076.1(1)|neighbour_genes:terminase small subu..,tail sheath protein|
MEQPINVLNDFHPLNEAGKILIKHPSLAERKDEDGIHWIKSQWDGKWYPEKFSDYLRLHKIVKIPNNSDKPELFQTYKDKNNKRSRYMGLPNLKRANIKTQWTREMVEEWKKCRDDIVYFAETYCAITHIDYGVIKVQLRDYQRDMLKIMSSKRMTVCNLSRQLGKTTVVAIFLAHFVCFNKDKAVGILAHKGSMSAEVLDRTKQAIELLPDFLQPGIVEWNKGSIELDNGSSIGAYASSPDAVRGNSFAMIYIDECAFIPNFHDSWLAIQPVISSGRRSKIIITTTPNGLNHFYDIWTAAVEGKSGFEPYTAIWNSVKERLYNDEDIFDDGWQWSIQTINGSSLAQFRQEHTAAFEGTSGTLISGMKLAVMDFIEVTPDDHGFHQFKKPEPDRKYIATLDCSEGRGQDYHALHIIDVTDDVWEQVGVLHSNTISHLILPDIVMRYLVEYNECPVYIELNSTGVSVAKSLYMDLEYEGVICDSYTDLGMKQTKRTKAVGCSTLKDLIEKDKLIIHHRATIQEFRTFSEKGVSWAAEEGYHDDLVMSLVIFGWLSTQSKFIDYADKDDMRLASEVFSKELQDMSDDYAPVIFVDSVHSAEYVPVSHGMSMV
>ID:AIT75348.1 |[Enterobacteria phage RB59]||_Enterobacteria_phage_RB59_.gbk|large terminase prot..|1833|KM607003(168966):96629-98461:1 ^^ Enterobacteria phage RB59, complete genome.|neighbours:ID:AIT75347.1(1),ID:AIT75349.1(1)|neighbour_genes:terminase small subu..,tail sheath protein|
MEQPINVLNDFHPLNEAGKILIKHPSLAERKDEDGIHWIKSQWDGKWYPEKFSDYLRLHKIVKIPNNSDKPELFQTYKDKNNKRSRYMGLPNLKRANIKTQWTREMVEEWKKCRDDIVYFAETYCAITHIDYGVIKVQLRDYQRDMLKIMSSKRMTVCNLSRQLGKTTVVAIFLAHFVCFNKDKAVGILAHKGSMSAEVLDRTKQAIELLPDFLQPGIVEWNKGSIELDNGSSIGAYASSPDAVRGNSFAMIYIDECAFIPNFHDSWLAIQPVISSGRRSKIIITTTPNGLNHFYDIWTAAVEGKSGFEPYTAIWNSVKERLYNDEDIFDDGWQWSIQTINGSSLAQFRQEHTAAFEGTSGTLISGMKLAVMDFIEVTPDDHGFHQFKKPEPDRKYIATLDCSEGRGQDYHALHIIDVTDDVWEQVGVLHSNTISHLILPDIVMRYLVEYNECPVYIELNSTGVSVAKSLYMDLEYEGVICDSYTDLGMKQTKRTKAVGCSTLKDLIEKDKLIIHHRATIQEFRTFSEKGVSWAAEEGYHDDLVMSLVIFGWLSTQSKFIDYADKDDMRLASEVFSKELQDMSDDYAPVIFVDSVHSAEYVPVSHGMSMV
>ID:AIT73171.1 |[Enterobacteria phage RB5]||_Enterobacteria_phage_RB5_.gbk|large terminase prot..|1833|KM606995(168394):92118-93950:1 ^^ Enterobacteria phage RB5, complete genome.|neighbours:ID:AIT73170.1(1),ID:AIT73172.1(1)|neighbour_genes:terminase small subu..,tail sheath protein|
MEQPINALNDFHPLNEAGKILIKHPSLAERKDEDGIHWIKSQWDGKWYPEKFSDYLRLHKIVKIPNNSDKPELFQTYKDKNNKRSRYMGLPNLKRANIKTQWTREMVEEWKKCRDDIVYFAETYCAITHIDYGVIKVQLRDYQRDMLKIMSSKRMTVCNLSRQLGKTTVVAIFLAHFVCFNKDKAVGILAHKGSMSAEVLDRTKQAIELLPDFLQPGIVEWNKGSIELDNGSSIGAYASSPDAVRGNSFAMIYIDECAFIPNFHDSWLAIQPVISSGRRSKIIITTTPNGLNHFYDIWTAAVEGKSGFEPYTAIWNSVKERLYNDEDIFDDGWQWSIQTINGSTLAQFRQEHTAAFEGTSGTLISGMKLAIMDFIEVTPDDHGFHRFKNPEPDRKYIATLDCSEGRGQDYHALHIIDVTDDVWEQVGVLHSNTISHLILPDIVMRYLVEYNECPVYIELNSTGVSVAKSLYMDLEYEGVICDSYTDLGMKQTKRTKAVGCSTLKDLIEKDKLIIHHRATIQEFRTFSEKGVSWAAEEGYHDDLVMSLVIFGWLSTQSKFIDYADKDDMRLASEVFSKELQDMSDDYAPVIFVDSVHSAEYVPVSHGMSMV
>ID:AIT75627.1 |[Enterobacteria phage RB68]||_Enterobacteria_phage_RB68_.gbk|large terminase prot..|1833|KM607004(168401):96146-97978:1 ^^ Enterobacteria phage RB68, complete genome.|neighbours:ID:AIT75626.1(1),ID:AIT75628.1(1)|neighbour_genes:terminase small subu..,tail sheath protein|
MEQPINALNDFHPLNEAGKILIKHPSLAERKDEDGIHWIKSQWDGKWYPEKFSDYLRLHKIVKIPNNSDKPELFQTYKDKNNKRSRYMGLPNLKRANIKTQWTREMVEEWKKCRDDIVYFAETYCAITHIDYGVIKVQLRDYQRDMLKIMSSKRMTVCNLSRQLGKTTVVAIFLAHFVCFNKDKAVGILAHKGSMSAEVLDRTKQAIELLPDFLQPGIVEWNKGSIELDNGSSIGAYASSPDAVRGNSFAMIYIDECAFIPNFHDSWLAIQPVISSGRRSKIIITTTPNGLNHFYDIWTAAVEGKSGFEPYTAIWNSVKERLYNDEDIFDDGWQWSIQTINGSTLAQFRQEHTAAFEGTSGTLISGMKLAVMDFIEVTPDDHGFHRFKSPEPDRKYIATLDCSEGRGQDYHALHIIDVTDDVWEQVGVLHSNTISHLILPDIVMRYLVEYNECPVYIELNSTGVSVAKSLYMDLEYEGVICDSYTDLGMKQTKRTKAVGCSTLKDLIEKDKLIIHHRATIQEFRTFSEKGVSWAAEEGYHDDLVMSLVIFGWLSTQSKFIDYADKNDMRLASEVFSKELQDMGDEYAPVIFVDSVHSAEYVPVSHGMSMV
>ID:NP_861869.1 |[Enterobacteria phage RB69]||_Enterobacteria_phage_RB69_.gbk|17|1836|NC_004928(167560):99367-101202:1 ^GeneID:1494295^ Enterobacteria phage RB69, complete genome.|neighbours:ID:NP_861868.1(1),ID:NP_861870.1(1)|neighbour_genes:16,18|
MEQPINALNDNHPLNEGDKVVILPPHLAERKEEDGIHWIKSQWDGKWYPEKFSDYLRINKIVKIPNNSDKPELFQTYKDKNNKRTRYMGLPNLKRANIKTQWTYEMVAEWKKCRDDIVYFAETYCAITHIDYGTIKVQLRDYQRDMLKIMSSKRMTVCNLSRQLGKTTVVAIFLAHFVCFNKDKAVGILAHKGSMSAEVLDRTKQAIELLPDFLQPGIVEWNKGSIQLDNGSSIGAYASSPDAVRGNSFAMIYIDECAFIPNFIDSWLAIQPVISSGRRSKIIITTTPNGLNHFYDIWTAAVEGKSGFEPYTAIWNSVKERLYNDEDIFDDGWQWSKQTISASSLTQFRQEHTAAFEGTSGTLISGMKLAILDYIEVTPDSHGFHQFKKPEEGHKYIATLDCSEGRGQDYHAMHIIDVTTDKWEQVGVLHSNTISHLILPDIVFKYLMEYNECPIYIELNSTGVSVAKSLYMDLEYENVICDSMNDLGMKQSRRTKPVGCSTLKDLIEKDKLKINHRATIQEFRTFSEKGVSWAAEEGYHDDLVMGLVIFGWLSTQQKFADYADKDDMRLASEVFSRELQDMNDDYAPVIFVDCASNSAEYNPSAHGLSMV
>ID:AIT73442.1 |[Enterobacteria phage RB6]||_Enterobacteria_phage_RB6_.gbk|large terminase prot..|1833|KM606996(168394):92118-93950:1 ^^ Enterobacteria phage RB6, complete genome.|neighbours:ID:AIT73441.1(1),ID:AIT73443.1(1)|neighbour_genes:terminase small subu..,tail sheath protein|
MEQPINALNDFHPLNEAGKILIKHPSLAERKDEDGIHWIKSQWDGKWYPEKFSDYLRLHKIVKIPNNSDKPELFQTYKDKNNKRSRYMGLPNLKRANIKTQWTREMVEEWKKCRDDIVYFAETYCAITHIDYGVIKVQLRDYQRDMLKIMSSKRMTVCNLSRQLGKTTVVAIFLAHFVCFNKDKAVGILAHKGSMSAEVLDRTKQAIELLPDFLQPGIVEWNKGSIELDNGSSIGAYASSPDAVRGNSFAMIYIDECAFIPNFHDSWLAIQPVISSGRRSKIIITTTPNGLNHFYDIWTAAVEGKSGFEPYTAIWNSVKERLYNDEDIFDDGWQWSIQTINGSTLAQFRQEHTAAFEGTSGTLISGMKLAIMDFIEVTPDDHGFHRFKNPEPDRKYIATLDCSEGRGQDYHALHIIDVTDDVWEQVGVLHSNTISHLILPDIVMRYLVEYNECPVYIELNSTGVSVAKSLYMDLEYEGVICDSYTDLGMKQTKRTKAVGCSTLKDLIEKDKLIIHHRATIQEFRTFSEKGVSWAAEEGYHDDLVMSLVIFGWLSTQSKFIDYADKDDMRLASEVFSKELQDMSDDYAPVIFVDSVHSAEYVPVSHGMSMV
>ID:AIT73713.1 |[Enterobacteria phage RB7]||_Enterobacteria_phage_RB7_.gbk|large terminase prot..|1833|KM606997(168395):92119-93951:1 ^^ Enterobacteria phage RB7, complete genome.|neighbours:ID:AIT73712.1(1),ID:AIT73714.1(1)|neighbour_genes:terminase small subu..,tail sheath protein|
MEQPINALNDFHPLNEAGKILIKHPSLAERKDEDGIHWIKSQWDGKWYPEKFSDYLRLHKIVKIPNNSDKPELFQTYKDKNNKRSRYMGLPNLKRANIKTQWTREMVEEWKKCRDDIVYFAETYCAITHIDYGVIKVQLRDYQRDMLKIMSSKRMTVCNLSRQLGKTTVVAIFLAHFVCFNKDKAVGILAHKGSMSAEVLDRTKQAIELLPDFLQPGIVEWNKGSIELDNGSSIGAYASSPDAVRGNSFAMIYIDECAFIPNFHDSWLAIQPVISSGRRSKIIITTTPNGLNHFYDIWTAAVEGKSGFEPYTAIWNSVKERLYNDEDIFDDGWQWSIQTINGSTLAQFRQEHTAAFEGTSGTLISGMKLAIMDFIEVTPDDHGFHRFKNPEPDRKYIATLDCSEGRGQDYHALHIIDVTDDVWEQVGVLHSNTISHLILPDIVMRYLVEYNECPVYIELNSTGVSVAKSLYMDLEYEGVICDSYTDLGMKQTKRTKAVGCSTLKDLIEKDKLIIHHRATIQEFRTFSEKGVSWAAEEGYHDDLVMSLVIFGWLSTQSKFIDYADKDDMRLASEVFSKELQDMSDDYAPVIFVDSVHSAEYVPVSHGMSMV
>ID:AIT73985.1 |[Enterobacteria phage RB9]||_Enterobacteria_phage_RB9.gbk|large terminase prot..|1833|KM606998(168395):92119-93951:1 ^^ Enterobacteria phage RB9, complete genome.|neighbours:ID:AIT73984.1(1),ID:AIT73986.1(1)|neighbour_genes:terminase small subu..,tail sheath protein|
MEQPINALNDFHPLNEAGKILIKHPSLAERKDEDGIHWIKSQWDGKWYPEKFSDYLRLHKIVKIPNNSDKPELFQTYKDKNNKRSRYMGLPNLKRANIKTQWTREMVEEWKKCRDDIVYFAETYCAITHIDYGVIKVQLRDYQRDMLKIMSSKRMTVCNLSRQLGKTTVVAIFLAHFVCFNKDKAVGILAHKGSMSAEVLDRTKQAIELLPDFLQPGIVEWNKGSIELDNGSSIGAYASSPDAVRGNSFAMIYIDECAFIPNFHDSWLAIQPVISSGRRSKIIITTTPNGLNHFYDIWTAAVEGKSGFEPYTAIWNSVKERLYNDEDIFDDGWQWSIQTINGSTLAQFRQEHTAAFEGTSGTLISGMKLAIMDFIEVTPDDHGFHRFKNPEPDRKYIATLDCSEGRGQDYHALHIIDVTDDVWEQVGVLHSNTISHLILPDIVMRYLVEYNECPVYIELNSTGVSVAKSLYMDLEYEGVICDSYTDLGMKQTKRTKAVGCSTLKDLIEKDKLIIHHRATIQEFRTFSEKGVSWAAEEGYHDDLVMSLVIFGWLSTQSKFIDYADKDDMRLASEVFSKELQDMSDDYAPVIFVDSVHSAEYVPVSHGMSMV
>ID:ADJ39883.1 |[Enterobacteria phage T4T]||_Enterobacteria_phage_T4T_.gbk|17|1833|HM137666(168920):96651-98483:1 ^^ Enterobacteria phage T4T, complete genome.|neighbours:ID:ADJ39882.1(1),ID:ADJ39884.1(1)|neighbour_genes:16,17'A|
MEQPINVLNDFHPLNEAGKILIKHPSLAERKDEDGIHWIKSQWDGKWYPEKFSDYLRLHKIVKIPNNSDKPELFQTYKDKNNKRSRYMGLPNLKRANIKTQWTREMVEEWKKCRDDIVYFAETYCAITHIDYGVIKVQLRDYQRDMLKIMSSKRMTVCNLSRQLGKTTVVAIFLAHFVCFNKDKAVGILAHKGSMSAEVLDRTKQAIELLPDFLQPGIVEWNKGSIELDNGSSIGAYASSPDAVRGNSFAMIYIDECAFIPNFHDSWLAIQPVISSGRRSKIIITTTPNGLNHFYDIWTAAVEGKSGFEPYTAIWNSVKERLYNDEDIFDDGWQWSIQTINGSSLAQFRQEHTAAFEGTSGTLISGMKLAVMDFIEVTPDDHGFHQFKKPEPDRKYIATLDCSEGRGQDYHALHIIDVTDDVWEQVGVLHSNTISHLILPDIVMRYLVEYNECPVYIELNSTGVSVAKSLYMDLEYEGVICDSYTDLGMKQTKRTKAVGCSTLKDLIEKDKLIIHHRATIQEFRTFSEKGVSWAAEEGYHDDLVMSLVIFGWLSTQSKFIDYADKDDMRLASEVFSKELQDMSDDYAPVIFVDSVHSAEYVPVSHGMSMV
>ID:ADJ39884.1 |[Enterobacteria phage T4T]||_Enterobacteria_phage_T4T_.gbk|17'A|1572|HM137666(168920):96912-98483:1 ^^ Enterobacteria phage T4T, complete genome.|neighbours:ID:ADJ39883.1(1),ID:ADJ39885.1(1)|neighbour_genes:17,17'B|
MGLPNLKRANIKTQWTREMVEEWKKCRDDIVYFAETYCAITHIDYGVIKVQLRDYQRDMLKIMSSKRMTVCNLSRQLGKTTVVAIFLAHFVCFNKDKAVGILAHKGSMSAEVLDRTKQAIELLPDFLQPGIVEWNKGSIELDNGSSIGAYASSPDAVRGNSFAMIYIDECAFIPNFHDSWLAIQPVISSGRRSKIIITTTPNGLNHFYDIWTAAVEGKSGFEPYTAIWNSVKERLYNDEDIFDDGWQWSIQTINGSSLAQFRQEHTAAFEGTSGTLISGMKLAVMDFIEVTPDDHGFHQFKKPEPDRKYIATLDCSEGRGQDYHALHIIDVTDDVWEQVGVLHSNTISHLILPDIVMRYLVEYNECPVYIELNSTGVSVAKSLYMDLEYEGVICDSYTDLGMKQTKRTKAVGCSTLKDLIEKDKLIIHHRATIQEFRTFSEKGVSWAAEEGYHDDLVMSLVIFGWLSTQSKFIDYADKDDMRLASEVFSKELQDMSDDYAPVIFVDSVHSAEYVPVSHGMSMV
>ID:ADJ39885.1 |[Enterobacteria phage T4T]||_Enterobacteria_phage_T4T_.gbk|17'B|1518|HM137666(168920):96966-98483:1 ^^ Enterobacteria phage T4T, complete genome.|neighbours:ID:ADJ39884.1(1),ID:ADJ39886.1(1)|neighbour_genes:17'A,17''|
MVEEWKKCRDDIVYFAETYCAITHIDYGVIKVQLRDYQRDMLKIMSSKRMTVCNLSRQLGKTTVVAIFLAHFVCFNKDKAVGILAHKGSMSAEVLDRTKQAIELLPDFLQPGIVEWNKGSIELDNGSSIGAYASSPDAVRGNSFAMIYIDECAFIPNFHDSWLAIQPVISSGRRSKIIITTTPNGLNHFYDIWTAAVEGKSGFEPYTAIWNSVKERLYNDEDIFDDGWQWSIQTINGSSLAQFRQEHTAAFEGTSGTLISGMKLAVMDFIEVTPDDHGFHQFKKPEPDRKYIATLDCSEGRGQDYHALHIIDVTDDVWEQVGVLHSNTISHLILPDIVMRYLVEYNECPVYIELNSTGVSVAKSLYMDLEYEGVICDSYTDLGMKQTKRTKAVGCSTLKDLIEKDKLIIHHRATIQEFRTFSEKGVSWAAEEGYHDDLVMSLVIFGWLSTQSKFIDYADKDDMRLASEVFSKELQDMSDDYAPVIFVDSVHSAEYVPVSHGMSMV
>ID:ADJ39886.1 |[Enterobacteria phage T4T]||_Enterobacteria_phage_T4T_.gbk|17''|1251|HM137666(168920):97233-98483:1 ^^ Enterobacteria phage T4T, complete genome.|neighbours:ID:ADJ39885.1(1),ID:ADJ39887.1(1)|neighbour_genes:17'B,18|
MSAEVLDRTKQAIELLPDFLQPGIVEWNKGSIELDNGSSIGAYASSPDAVRGNSFAMIYIDECAFIPNFHDSWLAIQPVISSGRRSKIIITTTPNGLNHFYDIWTAAVEGKSGFEPYTAIWNSVKERLYNDEDIFDDGWQWSIQTINGSSLAQFRQEHTAAFEGTSGTLISGMKLAVMDFIEVTPDDHGFHQFKKPEPDRKYIATLDCSEGRGQDYHALHIIDVTDDVWEQVGVLHSNTISHLILPDIVMRYLVEYNECPVYIELNSTGVSVAKSLYMDLEYEGVICDSYTDLGMKQTKRTKAVGCSTLKDLIEKDKLIIHHRATIQEFRTFSEKGVSWAAEEGYHDDLVMSLVIFGWLSTQSKFIDYADKDDMRLASEVFSKELQDMSDDYAPVIFVDSVHSAEYVPVSHGMSMV
>ID:NP_049776.1 |[Escherichia virus T4]||_Enterobacteria_phage_T4_.gbk|17|1833|NC_000866(168903):96672-98504:1 ^GeneID:1258647^ Enterobacteria phage T4, complete genome.|neighbours:ID:NP_049775.1(1),ID:NP_049777.1(1)|neighbour_genes:16,17|
MEQPINVLNDFHPLNEAGKILIKHPSLAERKDEDGIHWIKSQWDGKWYPEKFSDYLRLHKIVKIPNNSDKPELFQTYKDKNNKRSRYMGLPNLKRANIKTQWTREMVEEWKKCRDDIVYFAETYCAITHIDYGVIKVQLRDYQRDMLKIMSSKRMTVCNLSRQLGKTTVVAIFLAHFVCFNKDKAVGILAHKGSMSAEVLDRTKQAIELLPDFLQPGIVEWNKGSIELDNGSSIGAYASSPDAVRGNSFAMIYIDECAFIPNFHDSWLAIQPVISSGRRSKIIITTTPNGLNHFYDIWTAAVEGKSGFEPYTAIWNSVKERLYNDEDIFDDGWQWSIQTINGSSLAQFRQEHTAAFEGTSGTLISGMKLAVMDFIEVTPDDHGFHQFKKPEPDRKYIATLDCSEGRGQDYHALHIIDVTDDVWEQVGVLHSNTISHLILPDIVMRYLVEYNECPVYIELNSTGVSVAKSLYMDLEYEGVICDSYTDLGMKQTKRTKAVGCSTLKDLIEKDKLIIHHRATIQEFRTFSEKGVSWAAEEGYHDDLVMSLVIFGWLSTQSKFIDYADKDDMRLASEVFSKELQDMSDDYAPVIFVDSVHSAEYVPVSHGMSMV
>ID:NP_049777.1 |[Escherichia virus T4]||_Enterobacteria_phage_T4_.gbk|17|1572|NC_000866(168903):96933-98504:1 ^GeneID:1258675^ Enterobacteria phage T4, complete genome.|neighbours:ID:NP_049776.1(1),ID:NP_049778.1(1)|neighbour_genes:17,17|
MGLPNLKRANIKTQWTREMVEEWKKCRDDIVYFAETYCAITHIDYGVIKVQLRDYQRDMLKIMSSKRMTVCNLSRQLGKTTVVAIFLAHFVCFNKDKAVGILAHKGSMSAEVLDRTKQAIELLPDFLQPGIVEWNKGSIELDNGSSIGAYASSPDAVRGNSFAMIYIDECAFIPNFHDSWLAIQPVISSGRRSKIIITTTPNGLNHFYDIWTAAVEGKSGFEPYTAIWNSVKERLYNDEDIFDDGWQWSIQTINGSSLAQFRQEHTAAFEGTSGTLISGMKLAVMDFIEVTPDDHGFHQFKKPEPDRKYIATLDCSEGRGQDYHALHIIDVTDDVWEQVGVLHSNTISHLILPDIVMRYLVEYNECPVYIELNSTGVSVAKSLYMDLEYEGVICDSYTDLGMKQTKRTKAVGCSTLKDLIEKDKLIIHHRATIQEFRTFSEKGVSWAAEEGYHDDLVMSLVIFGWLSTQSKFIDYADKDDMRLASEVFSKELQDMSDDYAPVIFVDSVHSAEYVPVSHGMSMV
>ID:NP_049778.1 |[Escherichia virus T4]||_Enterobacteria_phage_T4_.gbk|17|1518|NC_000866(168903):96987-98504:1 ^GeneID:1258545^ Enterobacteria phage T4, complete genome.|neighbours:ID:NP_049777.1(1),ID:NP_049779.1(1)|neighbour_genes:17,17|
MVEEWKKCRDDIVYFAETYCAITHIDYGVIKVQLRDYQRDMLKIMSSKRMTVCNLSRQLGKTTVVAIFLAHFVCFNKDKAVGILAHKGSMSAEVLDRTKQAIELLPDFLQPGIVEWNKGSIELDNGSSIGAYASSPDAVRGNSFAMIYIDECAFIPNFHDSWLAIQPVISSGRRSKIIITTTPNGLNHFYDIWTAAVEGKSGFEPYTAIWNSVKERLYNDEDIFDDGWQWSIQTINGSSLAQFRQEHTAAFEGTSGTLISGMKLAVMDFIEVTPDDHGFHQFKKPEPDRKYIATLDCSEGRGQDYHALHIIDVTDDVWEQVGVLHSNTISHLILPDIVMRYLVEYNECPVYIELNSTGVSVAKSLYMDLEYEGVICDSYTDLGMKQTKRTKAVGCSTLKDLIEKDKLIIHHRATIQEFRTFSEKGVSWAAEEGYHDDLVMSLVIFGWLSTQSKFIDYADKDDMRLASEVFSKELQDMSDDYAPVIFVDSVHSAEYVPVSHGMSMV
>ID:NP_049779.1 |[Escherichia virus T4]||_Enterobacteria_phage_T4_.gbk|17|1251|NC_000866(168903):97254-98504:1 ^GeneID:1258656^ Enterobacteria phage T4, complete genome.|neighbours:ID:NP_049778.1(1),ID:NP_049780.1(1)|neighbour_genes:17,18|
MSAEVLDRTKQAIELLPDFLQPGIVEWNKGSIELDNGSSIGAYASSPDAVRGNSFAMIYIDECAFIPNFHDSWLAIQPVISSGRRSKIIITTTPNGLNHFYDIWTAAVEGKSGFEPYTAIWNSVKERLYNDEDIFDDGWQWSIQTINGSSLAQFRQEHTAAFEGTSGTLISGMKLAVMDFIEVTPDDHGFHQFKKPEPDRKYIATLDCSEGRGQDYHALHIIDVTDDVWEQVGVLHSNTISHLILPDIVMRYLVEYNECPVYIELNSTGVSVAKSLYMDLEYEGVICDSYTDLGMKQTKRTKAVGCSTLKDLIEKDKLIIHHRATIQEFRTFSEKGVSWAAEEGYHDDLVMSLVIFGWLSTQSKFIDYADKDDMRLASEVFSKELQDMSDDYAPVIFVDSVHSAEYVPVSHGMSMV
> |[Tevenvirinae _Enterobacteria_phage_T4_strain_wild]||_Enterobacteria_phage_T4_strain_wild.gb|Phage terminase, lar..|1833|KJ477684.1(168922):96653-98485:1 ^RAST2:fig|1198136.58.peg.178^ Tevenvirinae _Enterobacteria_phage_T4_strain_wild|neighbours:(1),(1)|neighbour_genes:Phage terminase, sma..,Phage tail sheath|
MEQPINVLNDFHPLNEAGKILIKHPSLAERKDEDGIHWIKSQWDGKWYPEKFSDYLRLHKIVKIPNNSDKPELFQTYKDKNNKRSRYMGLPNLKRANIKTQWTREMVEEWKKCRDDIVYFAETYCAITHIDYGVIKVQLRDYQRDMLKIMSSKRMTVCNLSRQLGKTTVVAIFLAHFVCFNKDKAVGILAHKGSMSAEVLDRTKQAIELLPDFLQPGIVEWNKGSIELDNGSSIGAYASSPDAVRGNSFAMIYIDECAFIPNFHDSWLAIQPVISSGRRSKIIITTTPNGLNHFYDIWTAAVEGKSGFEPYTAIWNSVKERLYNDEDIFDDGWQWSIQTINGSSLAQFRQEHTAAFEGTSGTLISGMKLAVMDFIEVTPDDHGFHQFKKPEPDRKYIATLDCSEGRGQDYHALHIIDVTDDVWEQVGVLHSNTISHLILPDIVMRYLVEYNECPVYIELNSTGVSVAKSLYMDLEYEGVICDSYTDLGMKQTKRTKAVGCSTLKDLIEKDKLIIHHRATIQEFRTFSEKGVSWAAEEGYHDDLVMSLVIFGWLSTQSKFIDYADKDDMRLASEVFSKELQDMSDDYAPVIFVDSVHSAEYVPVSHGMSMV
> |[Tevenvirinae _Enterobacteria_phage_T6]||_Enterobacteria_phage_T6.gb|Phage terminase, lar..|1833|MH550421.1(168706):92510-94342:1 ^RAST2:fig|1198136.104.peg.165^ Tevenvirinae _Enterobacteria_phage_T6|neighbours:(1),(1)|neighbour_genes:Phage terminase, sma..,Phage tail sheath|
MEQPINALNDFHPLNEAGKILIKHPSLAERKDEDGIHWIKSQWDGKWYPEKFSDYLRLHKIVKIPNNSDKPELFQTYKDKNNKRSRYMGLPNLKRANIKTQWTREMVEEWKKCRDDIVYFAETYCAITHIDYGVIKVQLRDYQRDMLKIMSSKRMTVCNLSRQLGKTTVVAIFLAHFVCFNKDKAVGILAHKGSMSAEVLDRTKQAIELLPDFLQPGIVEWNKGSIELDNGSSIGAYASSPDAVRGNSFAMIYIDECAFIPNFHDSWLAIQPVISSGRRSKIIITTTPNGLNHFYDIWTAAVEGKSGFEPYTAIWNSVKERLYNDEDIFDDGWQWSIQTINGSTLAQFRQEHTAAFEGTSGTLISGMKLAVMDFIEVTPDDHGFHRFKSPEPDRKYIATLDCSEGRGQDYHALHIIDVTDDVWEQVGVLHSNTISHLILPDIVMRYLVEYNECPVYIELNSTGVSVAKSLYMDLEYEGVICDSYTDLGMKQTKRTKAVGCSTLKDLIEKDKLIIHHRATIQEFRTFSEKGVSWAAEEGYHDDLVMSLVIFGWLSTQSKFIDYADKDDMRLASEVFSKELQDMSDDYAPVIFVDSVHSAEYVPVSHGMSMV
>ID:YP_004063861.1 |[Escherichia phage vB_EcoM_VR7]||_Enterobacteria_phage_vB_EcoM-VR7_.gbk|17|1833|NC_014792(169285):92473-94305:1 ^GeneID:10021405^ Enterobacteria phage vB_EcoM-VR7, complete genome.|neighbours:ID:YP_004063860.1(1),ID:YP_004063862.1(1)|neighbour_genes:16,18|
MEQPVNVLSDDHPLNIGDNIAIRPPGSLETKVEDGIHWIKSQWDGKWYPERFDEYLKINKIVKIPSNADKPELFQTFKDKNNPRTRYNAFPNLKRANIKIKWTKEMVQEWKRCRDDIVYFAETYCAITHIDYGTIKVQLRDYQRDMLEIMHKKRMTVCNLSRQLGKTTVVAIFLAHFVCFNKDKAVGILAHKGSMSAEVLDRTKQAIELLPDFLQPGISEWNKGNITLDNGSTIGAYASSPDAVRGNSFAMIYIDECAFIPNFVDAWLAIQPVISSGRRSKIIITTTPNGLNHFYDIWTAAIEKKSGFEPYTAIWNSVKERLYNDEDIFDDGWQWSKQTISASTLEQFNQEHGAQFQGTSGTLISGMKLAIMDWIRSMPENGYFYRYKKPDPERKYIASLDCSEGRGQDYHALHIIDVTDEKWEQVAVLHSNEISHMILPDIVYKYLMEYNEAPVYIELNSTGVSVAKSLYMDLEYENVICDSMIDLGMKQTRRTKPVGCSTLKDLIEKDKLKINHKPTILEFRTFSQNKLSWAAEDGFHDDLVMSLVIFAWLTTQQKFADYVDKEDLRLASEVFGRELEDMNDDYAPVVFVDSGDLSAEYAPAHGLSFI
>ID:YP_006986718.1 |[Escherichia phage vB_EcoM_ACG-C40]||_Enterobacteria_phage_vB_EcoM_ACG-C40_.gbk|terminase DNA packag..|1833|NC_019399(167396):94304-96136:1 ^GeneID:13997991^ Enterobacteria phage vB_EcoM_ACG-C40, complete genome.|neighbours:ID:YP_006986717.1(1),ID:YP_006986719.1(1)|neighbour_genes:terminase DNA packag..,tail sheath monomer|
MEQPINALNDFHPLNEAGKILIKHPSLAERKDEDGIHWIKSQWDGKWYPEKFSDYLRLHKIVKIPNNSDKPELFQTYKDKNNKRSRYMGLPNLKRANIKTQWTREMVEEWKKCRDDIVYFAETYCAITHIDYGVIKVQLRDYQRDMLKIMSSKRMTVCNLSRQLGKTTVVAIFLAHFVCFNKDKAVGILAHKGSMSAEVLDRTKQAIELLPDFLQPGIVEWNKGSIELDNGSSIGAYASSPDAVRGNSFAMIYIDECAFIPNFHDSWLAIQPVISSGRRSKIIITTTPNGLNHFYDIWTAAVEGKSGFEPYTAIWNSVKERLYNDEDIFDDGWQWSIQTINGSTLAQFRQEHTAAFEGTSGTLISGMKLAVMDFIEVTPDDHGFHRFKGPEPDRKYIATLDCSEGRGQDYHALHIIDVTDDVWEQVGVLHSNTISHLILPDIVMRYLVEYNECPVYIELNSTGVSVAKSLYMDLEYEGVICDSYTDLGMKQTKRTKAVGCSTLKDLIEKDKLIIHHRATIQEFRTFSEKGVSWAAEEGYHDDLVMSLVIFGWLSTQSKFIDYADKDDMRLASEVFSKELQDMGDEYAPVIFVDSVHSAEYVPVSHGMSMV
>ID:AWD91515.1 |[Enterobacteria phage vB_EcoM_IME339]||_Enterobacteria_phage_vB_EcoM_IME339_.gbk|terminase large subu..|1833|MH051915(164366):72995-74827:-1 ^^ Enterobacteria phage vB_EcoM_IME339, complete genome.|neighbours:ID:AWD91514.1(-1),ID:AWD91516.1(-1)|neighbour_genes:tail sheath monomer,terminase small subu..|
MEQPINALNDFHPLNEAGKILIKHPSLAERKDEDGIHWIKSQWDGKWYPEKFSDYLRLHKIVKIPNNSDKPELFQTYKDKNNKRSRYMGLPNLKRANIKTQWTREMVEEWKKCRDDIVYFAETYCAITHIDYGVIKVQLRDYQRDMLKIMSSKRMTVCNLSRQLGKTTVVAIFLAHFVCFNKDKAVGILAHKGSMSAEVLDRTKQAIELLPDFLQPGIVEWNKGSIELDNGSSIGAYASSPDAVRGNSFAMIYIDECAFIPNFHDSWLAIQPVISSGRRSKIIITTTPNGLNHFYDIWTAAVEGKSGFEPYTAIWNSVKERLYNDEDIFDDGWQWSIQTINGSTLAQFRQEHTAAFEGTSGTLISGMKLAVMDFIEVTPDDHGFHRFKSPEPDRKYIATLDCSEGRGQDYHALHIIDVTDDVWEQVGVLHSNTISHLILPDIVMRYLVEYNECPVYIELNSTGVSVAKSLYMDLEYEGVICDSYTDLGMKQTKRTKAVGCSTLKDLIEKDKLIIHHRATIQEFRTFSEKGVSWAAEEGYHDDLVMSLVIFGWLSTQSKFIDYADKDDMRLASEVFSKELQDMGDEYAPVIFVDSVHSAEYVPVSHGMSMV
>ID:AWD91771.1 |[Enterobacteria phage vB_EcoM_IME340]||_Enterobacteria_phage_vB_EcoM_IME340_.gbk|putative terminase D..|1833|MH051916(165549):73305-75137:-1 ^^ Enterobacteria phage vB_EcoM_IME340, complete genome.|neighbours:ID:AWD91770.1(-1),ID:AWD91772.1(-1)|neighbour_genes:tail sheath protein,putative terminase D..|
MEQPINALNDFHPLNEAGKILIKHPSLAERKDEDGIHWIKSQWDGKWYPEKFSDYLRLHKIVKIPNNSDKPELFQTYKDKNNKRSRYMGLPNLKRANIKTQWTREMVEEWKKCRDDIVYFAETYCAITHIDYGVIKVQLRDYQRDMLKIMSSKRMTVCNLSRQLGKTTVVAIFLAHFVCFNKDKAVGILAHKGSMSAEVLDRTKQAIELLPDFLQPGIVEWNKGSIELDNGSSIGAYASSPDAVRGNSFAMIYIDECAFIPNFHDSWLAIQPVISSGRRSKIIITTTPNGLNHFYDIWTAAVEGKSGFEPYTAIWNSVKERLYNDEDIFDDGWQWSIQTINGSTLAQFRQEHTAAFEGTSGTLISGMKLAVMDFIEVTPDDHGFHQFKKPEPDRKYIATLDCSEGRGQDYHALHIIDVTDDVWEQVGVLHSNTISHLILPDIVMRYLVEYNECPVYIELNSTGVSVAKSLYMDLEYEGVICDSYTDLGMKQTKRTKAVGCSTLKDLIEKDKLIIHHRATIQEFRTFSEKGVSWAAEEGYHDDLVMSLVIFGWLSTQSKFIDYADKDDMRLASEVFSKELQDMGDEYAPVIFVDSVHSAEYVPVSHGMSMV
>ID:YP_009207357.1 |[Escherichia phage vB_EcoM_VR20]||_Enterobacteria_phage_vB_EcoM_VR20.gbk|large terminase prot..|1833|NC_028894(170336):95485-97317:1 ^GeneID:26633856^ Enterobacteria phage vB_EcoM_VR20, complete genome.|neighbours:ID:YP_009207356.1(1),ID:YP_009207358.1(1)|neighbour_genes:small terminase prot..,tail sheath protein|
MEQPVNVLSDDHPLNIGDNIAIRPPGSLETKVEDGIHWIKSQWDGKWYPEKFDEYLKINKIVKIPSNADKPELFQTFKDKNNPRTRYNAFPNLKRANIKIKWTKEMVHEWKKCRDNIVYFAETYCAITHIDYGTIKVQLRDYQRDMLEIMHKKRMTVCNLSRQLGKTTVVAIFLAHFVCFNKDKAVGILAHKGSMSAEVLDRTKQAIELLPDFLQPGISEWNKGNITLDNGSTIGAYASSPDAVRGNSFAMIYIDECAFIPNFVDAWLAIQPVISSGRRSKIIITTTPNGLNHFYDIWTAAIEKKSGFEPYTAIWNSVKERLYNDEDIFDDGWQWSKQTISASTLEQFNQEHGAQFQGTSGTLISGMKLAIMDWIEVMPENGYFYRYKKPDPERKYIASLDCSEGRGQDYHALHIIDVTDEKWEQVAVLHSNEISHMILPDIVYKYLMEYNEAPVYIELNSTGVSVAKSLYMDLEYENVICDSMIDLGMKQTRRTKPVGCSTLKDLIEKDKLKINHKPTILEFRTFSQNKLSWAAEDGFHDDLVMSLVIFAWLTTQQKFADYVDKEDLRLASEVFGRELEDMNDDYAPVVFVDSGDLSAEYAPAHGLSFI
>ID:YP_009209923.1 |[Escherichia phage vB_EcoM_VR25]||_Enterobacteria_phage_vB_EcoM_VR25_.gbk|large terminase prot..|1833|NC_028925(170822):94674-96506:1 ^GeneID:26636343^ Enterobacteria phage vB_EcoM_VR25, complete genome.|neighbours:ID:YP_009209922.1(1),ID:YP_009209924.1(1)|neighbour_genes:small terminase prot..,tail sheath protein|
MEQPVNVLSDDHPLNIGDNIAIRPPGSLETKVEDGIHWIKSQWDGKWYPERFDEYLKINKIVKIPSNADKPELFQTFKDKNNPRTRYNAFPNLKRANIKIKWTKEMVQEWKRCRDDIVYFAETYCAITHIDYGTIKVQLRDYQRDMLEIMHKKRMTVCNLSRQLGKTTVVAIFLAHFVCFNKDKAVGILAHKGSMSAEVLDRTKQAIELLPDFLQPGISEWNKGNITLDNGSTIGAYASSPDAVRGNSFAMIYIDECAFIPNFVDAWLAIQPVISSGRRSKIIITTTPNGLNHFYDIWTAAIEKKSGFEPYTAIWNSVKERLYNDEDIFDDGWQWSKQTISASTLEQFNQEHGAQFQGTSGTLISGMKLAIMDWIEVMPENGYFYRYKKPDPERKYIASLDCSEGRGQDYHALHIIDVTDEKWEQVAVLHSNEISHMILPDIVYKYLMEYNEAPVYIELNSTGVSVAKSLYMDLEYENVICDSMIDLGMKQTRRTKPVGCSTLKDLIEKDKLKINHKPTILEFRTFSQNKLSWAAEDGFHDDLVMSLVIFAWLTTQQKFADYVDKEDLRLASEVFGRELEDMNDDYAPVVFVDSGDLSAEYAPAHGLSFI
>ID:YP_009214014.1 |[Escherichia phage vB_EcoM_VR26]||_Enterobacteria_phage_vB_EcoM_VR26_.gbk|large terminase prot..|1833|NC_028957(171541):94107-95939:1 ^GeneID:26640470^ Enterobacteria phage vB_EcoM_VR26, complete genome.|neighbours:ID:YP_009214013.1(1),ID:YP_009214015.1(1)|neighbour_genes:small terminase prot..,tail sheath protein|
MEQPVNVLSDDHPLNIGDNIAIRPPGSLETKVEDGIHWIKSQWDGKWYPERFDEYLKINKIVKIPSNADKPELFQTFKDKNNPRTRYNAFPNLKRANIKIKWTKEMVQEWKRCRDDIVYFAETYCAITHIDYGTIKVQLRDYQRDMLEIMHKKRMTVCNLSRQLGKTTVVAIFLAHFVCFNKDKAVGILAHKGSMSAEVLDRTKQAIELLPDFLQPGISEWNKGNITLDNGSTIGAYASSPDAVRGNSFAMIYIDECAFIPNFVDAWLAIQPVISSGRRSKIIITTTPNGLNHFYDIWTAAIEKKSGFEPYTAIWNSVKERLYNDEDIFDDGWQWSKQTISASTLEQFNQEHGAQFQGTSGTLISGMKLAIMDWIEVMPENGYFYRYKKPDPERKYIASLDCSEGRGQDYHALHIIDVTDEKWEQVAVLHSNEISHMILPDIVYKYLMEYNEAPVYIELNSTGVSVAKSLYMDLEYENVICDSMIDLGMKQTRRTKPVGCSTLKDLIEKDKLKINHKPTIMEFRTFSQNKLSWAAEDGFHDDLVMSLVIFAWLTTQQKFADYVDKEDLRLASEVFGRELEDMNDDYAPVVFVDSGDLSAEYAPAHGLSFI
>ID:YP_009205859.1 |[Enterobacteria phage vB_EcoM_VR5]||_Enterobacteria_phage_vB_EcoM_VR5.gbk|large terminase subu..|1836|NC_028881(170473):93354-95189:1 ^GeneID:26632472^ Enterobacteria phage vB_EcoM_VR5, complete genome.|neighbours:ID:YP_009205858.1(1),ID:YP_009205860.1(1)|neighbour_genes:small terminase subu..,tail sheath protein|
MEQPVNVLSDDHPLNEGKTIVIKPPGSLERKTEEGINWIKSQWDDKWYPEKFSDYLRIHKIVKIPNNGDRPNEFQTFKDKMNKRTRYMGLPNLKRANIKTQWTREMVQEWKKCRDDIVYFAETYCAITHIDYGTIKVQLRDYQRDMLKIMSKNRMTTCNLSRQLGKTTVVAIFLAHFVCFNKDKAVGILAHKGSMSAEVLDRTKQAIELLPDFLQPGIVEWNKGSIELDNGSSIGAYASSPDAVRGNSFAMIYIDECAFIPNFLDSWLAIQPVISSGRRSKIIITTTPNGLNHFYDIWTAAVEGKSGFAPYTAIWNSVKERLYNDADIFDDGWEWSSQTISASSLAQFRQEHCAEFQGTSGTLISGMKLAIMDWMDITPENGYFYRFHEPDPTHKYIASLDCSEGRGQDYHALHIIDVTTDEWEQVAVFHSNEISHMILPDLVYKYLMEYNEAPVYIELNSTGVSVAKSLYMDLEYENVICDSMQDLGMKQTRRTKPVGCSTLKDLIEKDKLKLNHKQTIMEFRTFSQNKLSWAAEDGFHDDLVMSLVIFAWLTTQQKFADFIDRDEMRLASEVFSRELEDMNEEYNPVVFVDAGDNSFEYSPLNHGISFV
> |[Tevenvirinae _Erwinia_phage_Cronus]||_Erwinia_phage_Cronus.gb|Phage terminase, lar..|1833|MH059636.2(175774):95376-97208:1 ^RAST2:fig|1198136.105.peg.205^ Tevenvirinae _Erwinia_phage_Cronus|neighbours:(1),(1)|neighbour_genes:Phage terminase, sma..,Phage tail sheath|
MELNQPFNVLSDSHPLNTLDKILIKSPGSLERKQEDGINWIRSQWDDKWYPEKFSDYLHINKIVKIRLQGEDEANFQTFKNKNAKRSRYMGLPNLKRANIKTNYTREMIIEWKRCRDDIVYFAEKYCAITHIDYGTIKVQLRDYQRDMLKIMHAKRMTVCNLSRQLGKTTVVAIFLAHFACFNKDKAIGILAHKGSMSAEVLDRTKQAIELLPDFLQPGIVEWNKGSIELDNGSSIGAYASSPDAVRGNSFAMIYIDECAFIPNFIDAWLAIQPVISSGRRSKIIITTTPNGLNHFYDIWDAAISGKSGFAPYTAIWNSVKERLYDDNDMFDDGWQWSAQTISASSLEQFKQEHGAEFHGTSGTLISGMKLANMEWIEVDADNYGMNQFKLPDPERKYVATLDSAEGRGQDYHALNIIDVTDEQWEQVAVLHNNTTSHLILPDVVYKYLMDYNEAPIYIELNSTGASIAKSLLIDLEYENVICDSSLDLGFKQTKRSKAVGCSTLKDLIEKDKLIVHHRATIQEFRTFSEKKKSWEAEEGYHDDLIMSLVGFAWLSTQQKFADYAEKDELRLASEVFRRELEDMNDDLAPVVFVDSGDDTPAYSHGMSFV
>ID:YP_009592791.1 |[Escherichia coli O157 typing phage 3]||_Escherichia_coli_O157_typing_phage_3_.gbk|terminase-like famil..|1836|NC_041863(168733):50704-52539:-1 ^GeneID:40068285^ Escherichia coli O157 typing phage 3, complete genome.|neighbours:ID:YP_009592790.1(-1),ID:YP_009592792.1(-1)|neighbour_genes:tail sheath protein,terminase DNA packag..|
MDQPVNALNDNHPLNEGDKVVILPPHLAERKEEDGIYWIKSQWDGKWYPEKFSDYLRINKIVKIPNNSDKPELFQTYKDKNNKRTRYMGLPNLKRANIKTQWTYEMVAEWKKCRDDIVYFAETYCAITHIDYGTIKVQLRDYQRDMLKIMSSKRMTVCNLSRQLGKTTVVAIFLAHFVCFNKDKAVGILAHKGSMSAEVLDRTKQAIELLPDFLQPGIVEWNKGSIQLDNGSSIGAYASSPDAVRGNSFAMIYIDECAFIPNFIDSWLAIQPVISSGRRSKIIITTTPNGLNHFYDIWTAAVEGKSGFEPYTAIWNSVKERLYNDEDIFDDGWQWSKQTISASSLTQFRQEHTAAFEGTSGTLISGMKLAILDYIEVTPDSHGFHRFKKPEEGHKYIATLDCSEGRGQDYHAMHIIDVTTDKWEQVGVLHSNTISHLILPDIVFKYLMEYNECPIYIELNSTGVSVAKSLYMDLEYENVICDSMNDLGMKQSRRTKPVGCSTLKDLIEKDKLKINHRATIQEFRTFSEKGVSWAAEEGYHDDLVMGLVIFGWLTTQQKFADYADKDDMRLASEVFSRELQDMNDDYAPVIFVDCASNSAEYNPSAHGLSMV
>ID:YP_009593165.1 |[Escherichia coli O157 typing phage 6]||_Escherichia_coli_O157_typing_phage_6_.gbk|terminase-like famil..|1836|NC_041864(160570):108022-109857:1 ^GeneID:40068662^ Escherichia coli O157 typing phage 6, complete genome.|neighbours:ID:YP_009593164.1(1),ID:YP_009593166.1(1)|neighbour_genes:terminase DNA packag..,tail sheath protein|
MDQPVNALNDNHPLNEGDKVVILPPHLAERKEEDGIYWIKSQWDGKWYPEKFSDYLRINKIVKIPNNSDKPELFQTYKDKNNKRTRYMGLPNLKRANIKTQWTYEMVAEWKKCRDDIVYFAETYCAITHIDYGTIKVQLRDYQRDMLKIMSSKRMTVCNLSRQLGKTTVVAIFLAHFVCFNKDKAVGILAHKGSMSAEVLDRTKQAIELLPDFLQPGIVEWNKGSIQLDNGSSIGAYASSPDAVRGNSFAMIYIDECAFIPNFIDSWLAIQPVISSGRRSKIIITTTPNGLNHFYDIWTAAVEGKSGFEPYTAIWNSVKERLYNDEDIFDDGWQWSKQTISASSLTQFRQEHTAAFEGTSGTLISGMKLAILDYIEVTPDSHGFHRFKKPEEGHKYIATLDCSEGRGQDYHAMHIIDVTTDKWEQVGVLHSNTISHLILPDIVFKYLMEYNECPIYIELNSTGVSVAKSLYMDLEYENVICDSMNDLGMKQSRRTKPVGCSTLKDLIEKDKLKINHRATIQEFRTFSEKGVSWAAEEGYHDDLVMGLVIFGWLTTQQKFADYADKDDMRLASEVFSRELQDMNDDYAPVIFVDCASNSAEYNPSAHGLSMV
>ID:YP_009225088.1 |[Escherichia phage APCEc01]||_Escherichia_phage_APCEc01_.gbk|large terminase prot..|1836|NC_029091(168771):84613-86448:-1 ^GeneID:26796041^ Escherichia phage APCEc01, complete genome.|neighbours:ID:YP_009225087.1(-1),ID:YP_009225089.1(-1)|neighbour_genes:tail sheath protein,small terminase prot..|
MEQPINALNDNHPLNEGDKVVILPPHLAERKEEDGIHWIKSQWDGKWYPEKFSDYLRINKIVKIPNNSDKPELFQTYKDKNNKRTRYMGLPNLKRANIKTQWTYEMVAEWKKCRDDIVYFAETYCAITHIDYGTIKVQLRDYQRDMLKIMSSKRMTVCNLSRQLGKTTVVAIFLAHFVCFNKDKAVGILAHKGSMSAEVLDRTKQAIELLPDFLQPGIVEWNKGSIQLDNGSSIGAYASSPDAVRGNSFAMIYIDECAFIPNFIDSWLAIQPVISSGRRSKIIITTTPNGLNHFYDIWTAAVEGKSGFEPYTAIWNSVKERLYNDEDIFDDGWQWSKQTISASSLSQFRQEHTAAFEGTSGTLISGMKLAILDYVEVTPDSHGFHRFKKPEEGHKYIATLDCSEGRGQDYHAMHIIDVTTDKWEQVGVLHSNTISHLILPDIVFKYLMEYNECPIYIELNSTGVSVAKSLYMDLEYENVICDSMNDLGMKQSRRTKPVGCSTLKDLIEKDKLKINHRATIQEFRTFSEKGVSWAAEEGYHDDLVMGLVIFGWLTTQQKFADYADKDDMRLASEVFSRELQDMNDDYAPVIFVDCASNSAEYNPSAHGLSMV
> |[Tevenvirinae _Escherichia_phage_AnYang]||_Escherichia_phage_AnYang.gb|Phage terminase, lar..|1836|MK234886.1(169215):63310-65145:1 ^RAST2:fig|1198136.106.peg.126^ Tevenvirinae _Escherichia_phage_AnYang|neighbours:(1),(1)|neighbour_genes:Phage terminase, sma..,Phage tail sheath|
MEQPVNVLSDDHPLNEGKTIVIKPPGSLERKTEEGINWIKSQWDDKWYPEKFSDYLRIHKIVKIPNNGDRPNEFQTFKDKMNKRTRYMGLPNLKRANIKTQWSREMVSEWKKCRDDIVYFAETYCAITHIDYGTIKVQLRDYQRDMLKIMSKNRMTTCNLSRQLGKTTVVAIFLAHFVCFNKDKAVGILAHKGSMSAEVLDRTKQAIELLPDFLQPGIVEWNKGSIELDNGSSIGAYASSPDAVRGNSFAMIYIDECAFIPNFLDSWLAIQPVISSGRRSKIIITTTPNGLNHFYDIWTAAVEGKSGFAPYTAIWNSVKERLYNDADIFDDGWEWSSQTISASSLAQFRQEHCAEFQGTSGTLISGMKLAIMDWVEVTPENGYFYRFHEPDPTHKYIASLDCSEGRGQDYHALHIIDVTTDEWEQVAVLHSNEISHMILPDIVYKYLMEYNEAPVYIELNSTGVSVAKSLYMDLEYENVICDSMQDLGMKQTRRTKPVGCSTLKDLIEKDKLKLNHKQTIMEFRTFSQNKLSWAAEDGFHDDLVMSLVIFAWLTTQQKFADFIDRDEMRLASEVFSRELEDMNEEYNPVVFVDAGDNSYEYSPLNHGISFI
> |[Tevenvirinae Escherichia_phage_CF2]||_Escherichia_phage_CF2.gb|Phage terminase, lar..|1833|NC_041919.1(168188):62349-64181:-1 ^RAST2:fig|1198136.52.peg.90^ Tevenvirinae Escherichia_phage_CF2|neighbours:(-1),(-1)|neighbour_genes:Phage tail sheath,Phage terminase, sma..|
MEQPINALNDFHPLNEAGKILIKHPSLAERKDEDGIHWIKSQWDGKWYPEKFSDYLRLHKIVKIPNNSDKPELFQTYKDKNNKRSRYMGLPNLKRANIKTQWTREMVEEWKKCRDDIVYFAETYCAITHIDYGVIKVQLRDYQRDMLKIMSSKRMTVCNLSRQLGKTTVVAIFLAHFVCFNKDKAVGILAHKGSMSAEVLDRTKQAIELLPDFLQPGIVEWNKGSIELDNGSSIGAYASSPDAVRGNSFAMIYIDECAFIPNFHDSWLAIQPVISSGRRSKIIITTTPNGLNHFYDIWTAAVEGKSGFEPYTAIWNSVKERLYNDEDIFDDGWQWSIQTINGSTLAQFRQEHTAAFEGTSGTLISGMKLAVMDFIEVTPDDHGFHRFKSPEPDRKYIATLDCSEGRGQDYHALHIIDVTDDVWEQVGVLHSNTISHLILPDIVMRYLVEYNECPVYIELNSTGVSVAKSLYMDLEYEGVICDSYTDLGMKQTKRTKAVGCSTLKDLIEKDKLIIHHRATIQEFRTFSEKGVSWAAEEGYHDDLVMSLVIFGWLSTQSKFIDYADKDDMRLASEVFSKELQDMGDEYAPVIFVDSVHSAEYVPVSHGMSMV
>ID:QBO61174.1 |[Escherichia phage D5505]||_Escherichia_phage_D5505_.gbk|putative large termi..|1833|MK327929(168049):94627-96459:1 ^^ Escherichia phage D5505, complete genome.|neighbours:ID:QBO61173.1(1),ID:QBO61175.1(1)|neighbour_genes:putative small termi..,putative tail sheath..|
MEQPINVLNDFHPLNEAGKILIKHPSLAERKDEDGIHWIKSQWDGKWYPEKFSDYLRLHKIVKIPNNSDKPELFQTYKDKNNKRSRYMGLPNLKRANIKTQWTREMVEEWKKCRDDIVYFAETYCAITHIDYGVIKVQLRDYQRDMLKIMSSKRMTVCNLSRQLGKTTVVAIFLAHFVCFNKDKAVGILAHKGSMSAEVLDRTKQAIELLPDFLQPGIVEWNKGSIELDNGSSIGAYASSPDAVRGNSFAMIYIDECAFIPNFHDSWLAIQPVISSGRRSKIIITTTPNGLNHFYDIWTAAVEGKSGFEPYTAIWNSVKERLYNDEDIFDDGWQWSIQTINGSTLAQFRQEHTAAFEGTSGTLISGMKLAVMDFIEVTPDDHGFHRFKGPEPDRKYIATLDCSEGRGQDYHALHIIDVTDDVWEQVGVLHSNTISHLILPDIVMRYLVEYNECPVYIELNSTGVSVAKSLYMDLEYEGVICDSYTDLGMKQTKRTKAVGCSTLKDLIEKDKLIIHHRATIQEFRTFSEKGVSWAAEEGYHDDLVMSLVIFGWLSTQSKFIDYADKDDMRLASEVFSKELQDMGDEYAPVIFVDSVHSAEYVPVSHGMSMV
> |[Tevenvirinae Escherichia_phage_ECD7]||_Escherichia_phage_ECD7.gb|Replicative DNA heli..|2817|NC_041936.1(164706):87974-90790:1 ^RAST2:fig|1198136.56.peg.162^ Tevenvirinae Escherichia_phage_ECD7|neighbours:(1),(1)|neighbour_genes:Phage terminase, sma..,Phage tail sheath|
MSVIEGINAMATDEHPLHLAHPSTLETKIDSNGIEWILSKHDDKWYPKKFSDYLKLNRPQKIRMQSTDPTNYKFFKDSDNIRTRYMRLKNLRRANIKTQYTPEMIAEWKRCRKDIVYFAETYCAITHIDYGTIKVQLRDYQKDMLKIMHENRMSAHKLSRQLGKALDVNTPIPTSDGFKRMGDIKEGDQIYAPNGRLVNVVYATEYQYDRKCYEVVLDTGAKVVADADHIWTVYEKVGNKHVKRDVTTQEMVDKGITTKGQSRFKIAKTKPIKGETKVLPVDPYTLGYWLGDGHTDAARITHHKDDSGILTHLNEQGYHTYTFADKRNSNVLTTSAHGLWEGLKTAGVAGNKHIPMEYQFADIDQRTALLQGIMDSDGCINKNGYAEITLKLKPLIDDIYSLLCGLGFKPKMKEKVVKGTVYYRISFNAYADKGVCPVRIKRKKANLINSCEDTRTDFLFIREINPVESRPVKCIQVDSEDKLYLCGREFIPTHNTTAVAIFLAHYVCFNKDKAVGILAHKGSMSVEVLERTKQAIELLPDFLQPGIVEWNKKSIVLENGSSIGAYASSPDAVRGNSFSFIYIDEAAFISAWQDAWLAIQPVISSGRESKLIMTTTPNGLNHFYDIWQSAIDGKSGYVPYEAVWHSVKERLYNKADIFDDGYEWSSQAIAGSSLEQFLQEHNAEFFGSSGTLIRATTLSRLSFIDVVNDNGFYQFEKPKEGRKYVATLDCSEGRGQDYHALQIIDITEFPYKQVAVYHSNTTSHFILPDIVFKYLMMYNECPVYIELNSTGVSIAKSLAMDLEYDNIICDSFIDLGMKQSKRSKAMGCSALKDLIEKDKLIINHKGTIQELRTFSEKGVSWAAEEGFHDDLVMSLVIFGWLTTQEKFAEYAGKDEMRIASEIFRKELDELGEEYAPVVIYDGANGIEEYRPREGLTMI
>ID:YP_009102636.1 |[Escherichia phage ECML-134]||_Escherichia_phage_ECML-134_.gbk|terminase large subu..|1833|NC_025449(166783):93649-95481:1 ^GeneID:22111819^ Escherichia phage ECML-134, complete genome.|neighbours:ID:YP_009102635.1(1),ID:YP_009102637.1(1)|neighbour_genes:terminase small subu..,tail sheath monomer|
MEQPINALNDFHPLNEAGKILIKHPSLAERKDEDGIHWIKSQWDGKWYPEKFSDYLRLHKIVKIPNNSDKPELFQTYKDKNNKRSRYMGLPNLKRANIKTQWTREMVEEWKKCRDDIVYFAETYCAITHIDYGVIKVQLRDYQRDMLKIMSSKRMTVCNLSRQLGKTTVVAIFLAHFVCFNKDKAVGILAHKGSMSAEVLDRTKQAIELLPDFLQPGIVEWNKGSIELDNGSSIGAYASSPDAVRGNSFAMIYIDECAFIPNFHDSWLAIQPVISSGRRSKIIITTTPNGLNHFYDIWTAAVEGKSGFEPYTAIWNSVKERLYNDEDIFDDGWQWSIQTINGSTLAQFRQEHTAAFEGTSGTLISGMKLAIMDFIEVTPDDHGFHRFKSPEPDRKYIATLDCSEGRGQDYHALHIIDVTDDVWEQVGVLHSNTISHLILPDIVMRYLVEYNECPVYIELNSTGVSVAKSLYMDLEYEGVICDSYTDLGMKQTKRTKAVGCSTLKDLIEKDKLIIHHRATIQEFRTFSEKGVSWAAEEGYHDDLVMSLVIFGWLSTQSKFIDYADKDDMRLASEVFSKELQDMSDDYAPVIFVDSVHSAEYVPVSHGMSMV
> |[Tevenvirinae Escherichia_phage_EcWhh-1]||_Escherichia_phage_EcWhh-1.gb|Phage terminase, lar..|1836|MH791409.1(170524):157626-159461:1 ^RAST2:fig|1198136.71.peg.282^ Tevenvirinae Escherichia_phage_EcWhh-1|neighbours:(1),(1)|neighbour_genes:Phage terminase, sma..,Phage tail sheath|
MEHPVNVLSDDHPLNEGKTIVIKPPGSLERKTEEGINWIKSQWDDKWYPEKFSDYLRIHKIVKIPNNGDRPDEFQTFKDKMNKRTRYMGLPNLKRANIKTQWTREMVSEWKKCRDDIVYFAETYCAITHIDYGTIKVQLRDYQRDMLKIMSKNRMTTCNLSRQLGKTTVVAIFLAHFVCFNKDKAVGILAHKGSMSAEVLDRTKQAIELLPDFLQPGIVEWNKGSIELDNGSSIGAYASSPDAVRGNSFAMIYIDECAFIPNFLDSWLAIQPVISSGRRSKIIITTTPNGLNHFYDIWTAAVEGKSGFAPYTAIWNSVKERLYNDADIFDDGWEWSSQTISASSLAQFRQEHCAEFQGTSGTLISGMKLAIMDWKEVIPENGYFYRFHEPDPTHKYIASLDCSEGRGQDYHALHIIDVTTDEWEQVAVLHSNEISHMILPDIVYKYLMEYNEAPVYIELNSTGVSVAKSLYMDLEYENVICDSMQDLGMKQTRRTKPVGCSTLKDLIEKDKLKLNHKQTIMEFRTFSQNKLSWAAEDGFHDDLVMSLVIFAWLTTQQKFADFIDRDEMRLASEVFSRELEDMNEEYNPVVFVDAGDNSYEYSPLNHGISFI
> |[Tevenvirinae Escherichia_phage_HP3]||_Escherichia_phage_HP3.gb|Phage terminase, lar..|1836|NC_041920.1(170254):109006-110841:1 ^RAST2:fig|1198136.53.peg.202^ Tevenvirinae Escherichia_phage_HP3|neighbours:(1),(1)|neighbour_genes:Phage terminase, sma..,Phage tail sheath|
MEQPVNALNDNHPLNEGDKVVILPPHLAERKEEDGIHWIKSQWDGKWYPEKFSDYLRINKIVKIPNNSDKPELFQTYKDKNNKRTRYMGLPNLKRANIKTQWTYEMVAEWKKCRDDIVYFAETYCAITHIDYGTIKVQLRDYQRDMLKIMSSKRMTVCNLSRQLGKTTVVAIFLAHFVCFNKDKAVGILAHKGSMSAEVLDRTKQAIELLPDFLQPGIVEWNKGSIQLDNGSSIGAYASSPDAVRGNSFAMIYIDECAFIPNFIDSWLAIQPVISSGRRSKIIITTTPNGLNHFYDIWTAAVEGKSGFEPYTAIWNSVKERLYNDEDIFDDGWQWSKQTISASSLSQFRQEHTAAFEGTSGTLISGMKLAILDYIEVTPDSHGFHRFKKPEEGHKYIATLDCSEGRGQDYHAMHIIDVTTDKWEQVGVLHSNTISHLILPDIVFKYLMEYNECPIYIELNSTGVSVAKSLYMDLEYENVICDSMNDLGMKQSRRTKPVGCSTLKDLIEKDKLKINHRATIQEFRTFSEKGVSWAAEEGYHDDLVMGLVIFGWLTTQQKFADYADKDDMRLASEVFSRELQDMNDDYAPVIFVDCASNSAEYNPSAHGLSMV
> |[Tevenvirinae _Escherichia_phage_HY01]||_Escherichia_phage_HY01.gb|Phage terminase, lar..|1833|NC_027349.1(166977):93702-95534:1 ^RAST2:fig|1198136.95.peg.177^ Tevenvirinae _Escherichia_phage_HY01|neighbours:(1),(1)|neighbour_genes:Phage terminase, sma..,Phage tail sheath|
MEQPINVLNDFHPLNEAGKILIKHPSLAERKDEDGIHWIKSQWDGKWYPEKFSDYLRLHKIVKIPNNSDKPELFQTYKDKNNKRSRYMGLPNLKRANIKTQWTREMVEEWKKCRDDIVYFAETYCAITHIDYGVIKVQLRDYQRDMLKIMSSKRMTVCNLSRQLGKTTVVAIFLAHFVCFNKDKAVGILAHKGSMSAEVLDRTKQAIELLPDFLQPGIVEWNKGSIELDNGSSIGAYASSPDAVRGNSFAMIYIDECAFIPNFHDSWLAIQPVISSGRRSKIIITTTPNGLNHFYDIWTAAVEGKSGFEPYTAIWNSVKERLYNDEDIFDDGWQWSIQTINGSTLAQFRQEHTAAFEGTSGTLISGMKLAVMDFIEVTPDDHGFHQFKKPEPDRKYIATLDCSEGRGQDYHALHIIDVTDDVWEQVGVLHSNTISHLILPDIVMRYLVEYNECPVYIELNSTGVSVAKSLYMDLEYEGVICDSYTDLGMKQTKRTKAVGCSTLKDLIEKDKLIIHHRATIQEFRTFSEKGVSWAAEEGYHDDLVMSLVIFGWLSTQSKFIDYADKDDMRLASEVFSKELQDMGDEYAPVIFVDSVHSAEYVPVSHGMSMV
>ID:YP_009284025.1 |[Escherichia phage HY03]||_Escherichia_phage_HY03.gbk|putative terminase D..|894|NC_031047(170770):26087-26980:1 ^GeneID:29078893^ Escherichia phage HY03, complete genome.|neighbours:ID:YP_009284024.1(1),ID:YP_009284026.1(1)|neighbour_genes:terminase DNA packag..,hypothetical protein|
MEQPINVLNDFHPLNEAGKILIKHPSLAERKDEDGIHWIKSQWDGKWYPEKFSDYLRLHKIVKIPNNSDKPELFQTYKDKNNKRSRYMGLPNLKRANIKTQWTREMVEEWKKCRDDIVYFAETYCAITHIDYGVIKVQLRDYQRDMLKIMSSKRMTVCNLSRQLGKTTVVAIFLAHFVCFNKDKAVGILAHKGSMSAEVLDRTKQAIELLPDFLQPGIVEWNKGSIELDNGSSIGAYASSPDAVRGNSFAMIYIDECVAKDTKVTIRCKATGEIKEMTMLEVKALAITQKEAKDAQK
>ID:YP_009284027.1 |[Escherichia phage HY03]||_Escherichia_phage_HY03.gbk|terminase large subu..|1386|NC_031047(170770):27554-28939:1 ^GeneID:29078895^ Escherichia phage HY03, complete genome.|neighbours:ID:YP_009284026.1(1),ID:YP_009284028.1(1)|neighbour_genes:hypothetical protein,putative long tail f..|
MQFLELDGYEVLTDDGFKDFNGIKCTFGLIWRTCFDDGSHLDSSDGHLIKMKNGKFKKAKNIKVGDITSTGLKVTSCDEFLEQDELFDLTNVADGYHYKTNNVESHNCAFIPNFHDSWLAIQPVISSGRRSKIIITTTPNGLNHFYDIWTAAVEGKSGFEPYTAIWNSVKERLYNDEDIFDDGWQWSIQTINGSTLAQFRQEHTAAFEGTSGTLISGMKLAVMDFIEVTPDDHGFHRFKGPEPDRKYIATLDCSEGRGQDYHALHIIDVTDDVWEQVGVLHSNTISHLILPDIVMRYLVEYNECPVYIELNSTGVSVAKSLYMDLEYEGVICDSYTDLGMKQTKRTKAVGCSTLKDLIEKDKLIIHHRATIQEFRTFSEKGVSWAAEEGYHDDLVMSLVIFGWLSTQSKFIDYADKDDMRLASEVFSKELQDMGDEYAPVIFVDSVHSAEYVPVSHGMSMV
>ID:BBG28682.1 |[Escherichia phage KIT03]||_Escherichia_phage_KIT03_DNA_.gbk|terminase large subu..|1833|AP018932(166848):94197-96029:1 ^^ Escherichia phage KIT03 DNA, complete sequence.|neighbours:ID:BBG28681.1(1),ID:BBG28683.1(1)|neighbour_genes:terminase DNA packag..,tail sheath monomer|
MEQPINALNDFHPLNEAGKILIKHPSLAERKDEDGIHWIKSQWDGKWYPEKFSDYLRLHKIVKIPNNSDKPELFQTYKDKNNKRSRYMGLPNLKRANIKTQWTREMVEEWKKCRDDIVYFAETYCAITHIDYGVIKVQLRDYQRDMLKIMSSKRMTVCNLSRQLGKTTVVAIFLAHFVCFNKDKAVGILAHKGSMSAEVLDRTKQAIELLPDFLQPGIVEWNKGSIELDNGSSIGAYASSPDAVRGNSFAMIYIDECAFIPNFHDSWLAIQPVISSGRRSKIIITTTPNGLNHFYDIWTAAVEGKSGFEPYTAIWNSVKERLYNDEDIFDDGWQWSIQTINGSTLAQFRQEHTAAFEGTSGTLISGMKLAVMDFIEVTPDDHGFHRFKSPEPDRKYIATLDCSEGRGQDYHALHIIDVTDDVWEQVGVLHSNTISHLILPDIVMRYLVEYNECPVYIELNSTGVSVAKSLYMDLEYEGVICDSYTDLGMKQTKRTKAVGCSTLKDLIEKDKLIIHHRATIQEFRTFSEKGVSWAAEEGYHDDLVMSLVIFGWLSTQSKFIDYADKDDMRLASEVFSKELQDMGDEYAPVIFVDSVHSAEYVPVSHGMSMV
>ID:YP_008060730.1 |[Escherichia phage Lw1]||_Escherichia_phage_Lw1_.gbk|terminase subunit nu..|1830|NC_021344(176227):124507-126336:1 ^GeneID:16205009^ Escherichia phage Lw1, complete genome.|neighbours:ID:YP_008060729.1(1),ID:YP_008060731.1(1)|neighbour_genes:terminase DNA packag..,tail sheath protein|
MEMEPTIDPSKESDHPIGLMNPQYLKRKIDEAGMEWIQSQHDNKWYPYTFSDYLKVNAIHKVDLQSTDRTKFATYKDKTNKRGRYNGNPNLKRAFVQTKWTQQMLIEWVKCRDDIVYFAETYCAITHIDYGTIKVQLRDYQKEMLIEMHKNRMVACNLSRQLGKTTVVAIFLAHFVCFNEDKFVGVLAHKASMSAEVLDRTKQAIELLPDFLQPGIVEWNKGSIELDNKCKIGAFASSPDAVRGNSFAMIYIDECAFIPNFQDAWLAIQPVISSGRKSKILITTTPNGLNHFYDIWNAAVEGKSGFVPYTAIWTSVKERLYTDGDDGVFDDGYSWSAKMIAGSSKEAFLQEHCAEFMGTNGTLISGWKLSKMSWIDIDETETNFYQYKKPIEGHKYVAVLDPAEGRGQDYHAMHIIDISAMPFEQVAVYHSNRTSHLILPDILLRYLNMYNEAWIYIELNSTGHSVAKSLFSELEYENVICDSYNDLGMKQTKRSKAMGCSTLKDLIEKDKLIINNKKTILEFRTFSEKGVSWAAEEGFHDDLVMSLACFGWLTTQMKFAEFCEKDDLRLANEVFAREREQLYEDALCPVIVTSGDETISVGSHGISFI
> |[Tevenvirinae _Escherichia_phage_MX01]||_Escherichia_phage_MX01.gb|Phage terminase, lar..|1836|NC_031934.1(168929):95654-97489:1 ^RAST2:fig|1198136.96.peg.175^ Tevenvirinae _Escherichia_phage_MX01|neighbours:(1),(1)|neighbour_genes:Phage terminase, sma..,Phage tail sheath|
MEQPVNVLSDDHPLNEGKTIVIKPPGSLERKTEEGINWIKSQWDDKWYPEKFSDYLRIHKIVKIPNNGDRPNEFQTFKDKMNKRTRYMGLPNLKRANIKTQWSREMVSEWKKCRDDIVYFAETYCAITHIDYGTIKVQLRDYQRDMLKIMSKNRMTTCNLSRQLGKTTVVAIFLAHFVCFNKDKAVGILAHKGSMSAEVLDRTKQAIELLPDFLQPGIVEWNKGSIELDNGSSIGAYASSPDAVRGNSFAMIYIDECAFIPNFLDSWLAIQPVISSGRRSKIIITTTPNGLNHFYDIWTAAVEGKSGFAPYTAIWNSVKERLYNDADIFDDGWEWSSQTISASSLAQFRQEHCAEFQGTSGTLISGMKLAIMDWLEVTPENGYFYRFHEPDPTHKYIASLDCSEGRGQDYHALHIIDVTTDEWEQVAVLHSNEISHMILPDIVYKYLMEYNEAPVYIELNSTGVSVAKSLYMDLEYENVICDSMQDLGMKQTRRTKPVGCSTLKDLIEKDKLKLNHKQTIMEFRTFSQNKLSWAAEDGFHDDLVMSLVIFAWLTTQQKFADFIDRDEMRLASEVFSRELEDMNEEYNPVVFVDAGDNSYEYSPLNHGISFI
>ID:AYR04084.1 |[Escherichia phage OLB35]||_Escherichia_phage_OLB35_.gbk|large terminase prot..|1836|MH992122(169140):98889-100724:1 ^^ UNVERIFIED: Escherichia phage OLB35, complete genome.|neighbours:ID:AYR04083.1(1),ID:AYR04085.1(1)|neighbour_genes:small terminase prot..,tail sheath protein|
MEQPINALNDNHPLNEGDKVVILPPHLAERKEEDGIHWIKSQWDGKWYPEKFSDYLRINKIVKIPNNSDKPELFQTYKDKNNKRTRYMGLPNLKRANIKTQWTYEMVAEWKKCRDDIVYFAETYCAITHIDYGTIKVQLRDYQRDMLKIMSSKRMTVCNLSRQLGKTTVVAIFLAHFVCFNKDKAVGILAHKGSMSAEVLDRTKQAIELLPDFLQPGIVEWNKGSIQLDNGSSIGAYASSPDAVRGNSFAMIYIDECAFIPNFIDSWLAIQPVISSGRRSKIIITTTPNGLNHFYDIWTAAVEGKSGFEPYTAIWNSVKERLYNDEDIFDDGWQWSKQTISASSLTQFRQEHTAAFEGTSGTLISGMKLAILDYIEVTPDSHGFHRFKKPEEGHKYIATLDCSEGRGQDYHAMHIIDVTTDKWEQVGVLHSNTISHLILPDIVFKYLMEYNECPIYIELNSTGVSVAKSLYMDLEYENVICDSMNDLGMKQSRRTKPVGCSTLKDLIEKDKLKINHRATIQEFRTFSEKGVSWAAEEGYHDDLVMGLVIFGWLSTQQKFADYADKDDMRLASEVFSRELQDMNDDYAPVIFVDCASNSAEYNPSAHGLSMV
> |[Tevenvirinae _Escherichia_phage_PE37]||_Escherichia_phage_PE37.gb|Phage terminase, lar..|1833|KU925172.1(166423):68378-70210:-1 ^RAST2:fig|1198136.98.peg.103^ Tevenvirinae _Escherichia_phage_PE37|neighbours:(-1),(-1)|neighbour_genes:Phage tail sheath,Phage terminase, sma..|
MEQPINALNDFHPLNEAGKILIKHPSLAERKDEDGIHWIKSQWDGKWYPEKFSDYLRLHKIVKIPNNSDKPELFQTYKDKNNKRSRYMGLPNLKRANIKTQWTREMVEEWKKCRDDIVYFAETYCAITHIDYGVIKVQLRDYQRDMLKIMSSKRMTVCNLSRQLGKTTVVAIFLAHFVCFNKDKAVGILAHKGSMSAEVLDRTKQAIELLPDFLQPGIVEWNKGSIELDNGSSIGAYASSPDAVRGNSFAMIYIDECAFIPNFHDSWLAIQPVISSGRRSKIIITTTPNGLNHFYDIWTAAVEGKSGFEPYTAIWNSVKERLYNDEDIFDDGWQWSIQTINGSTLAQFRQEHTAAFEGTSGTLISGMKLAVMDFIEVTPDDHGFHRFKSPEPDRKYIATLDCSEGRGQDYHALHIIDVTDDVWEQVGVLHSNTISHLILPDIVMRYLVEYNECPVYIELNSTGVSVAKSLYMDLEYEGVICDSYTDLGMKQTKRTKAVGCSTLKDLIEKDKLIIHHRATIQEFRTFSEKGVSWAAEEGYHDDLVMSLVIFGWLSTQSKFIDYADKDDMRLASEVFSKELQDMGDEYAPVIFVDSVHSAEYVPVSQGMSMV
>ID:BBC14501.1 |[Escherichia phage PP01]||_Escherichia_phage_PP01.gbk|17|1833|LC348379(167812):94281-96113:1 ^^ Escherichia phage PP01 DNA, complete sequence.|neighbours:ID:BBC14500.1(1),ID:BBC14502.1(1)|neighbour_genes:16,17_1|
MEQPINALNDFHPLNEAGKILIKHPSLAERKDEDGIHWIKSQWDGKWYPEKFSDYLRLHKIVKIPNNSDKPELFQTYKDKNNKRSRYMGLPNLKRANIKTQWTREMVEEWKKCRDDIVYFAETYCAITHIDYGVIKVQLRDYQRDMLKIMSSKRMTVCNLSRQLGKTTVVAIFLAHFVCFNKDKAVGILAHKGSMSAEVLDRTKQAIELLPDFLQPGIVEWNKGSIELDNGSSIGAYASSPDAVRGNSFAMIYIDECAFIPNFHDSWLAIQPVISSGRRSKIIITTTPNGLNHFYDIWTAAVEGKSGFEPYTAIWNSVKERLYNDEDIFDDGWQWSIQTINGSTLAQFRQEHTAAFEGTSGTLISGMKLAVMDFIEVTPDDHGFHRFKSPEPDRKYIATLDCSEGRGQDYHALHIIDVTDDVWEQVGVLHSNTISHLILPDIVMRYLVEYNECPVYIELNSTGVSVAKSLYMDLEYEGVICDSYTDLGMKQTKRTKAVGCSTLKDLIEKDKLIIHHRATIQEFRTFSEKGVSWAAEEGYHDDLVMSLVIFGWLSTQSKFIDYADKDDMRLASEVFSKELQDMSDDYAPVIFVDSVHSAEYVPVSHGMSMV
>ID:BBC14502.1 |[Escherichia phage PP01]||_Escherichia_phage_PP01.gbk|17_1|1572|LC348379(167812):94542-96113:1 ^^ Escherichia phage PP01 DNA, complete sequence.|neighbours:ID:BBC14501.1(1),ID:BBC14503.1(1)|neighbour_genes:17,17_2|
MGLPNLKRANIKTQWTREMVEEWKKCRDDIVYFAETYCAITHIDYGVIKVQLRDYQRDMLKIMSSKRMTVCNLSRQLGKTTVVAIFLAHFVCFNKDKAVGILAHKGSMSAEVLDRTKQAIELLPDFLQPGIVEWNKGSIELDNGSSIGAYASSPDAVRGNSFAMIYIDECAFIPNFHDSWLAIQPVISSGRRSKIIITTTPNGLNHFYDIWTAAVEGKSGFEPYTAIWNSVKERLYNDEDIFDDGWQWSIQTINGSTLAQFRQEHTAAFEGTSGTLISGMKLAVMDFIEVTPDDHGFHRFKSPEPDRKYIATLDCSEGRGQDYHALHIIDVTDDVWEQVGVLHSNTISHLILPDIVMRYLVEYNECPVYIELNSTGVSVAKSLYMDLEYEGVICDSYTDLGMKQTKRTKAVGCSTLKDLIEKDKLIIHHRATIQEFRTFSEKGVSWAAEEGYHDDLVMSLVIFGWLSTQSKFIDYADKDDMRLASEVFSKELQDMSDDYAPVIFVDSVHSAEYVPVSHGMSMV
>ID:BBC14503.1 |[Escherichia phage PP01]||_Escherichia_phage_PP01.gbk|17_2|1518|LC348379(167812):94596-96113:1 ^^ Escherichia phage PP01 DNA, complete sequence.|neighbours:ID:BBC14502.1(1),ID:BBC14504.1(1)|neighbour_genes:17_1,17_3|
MVEEWKKCRDDIVYFAETYCAITHIDYGVIKVQLRDYQRDMLKIMSSKRMTVCNLSRQLGKTTVVAIFLAHFVCFNKDKAVGILAHKGSMSAEVLDRTKQAIELLPDFLQPGIVEWNKGSIELDNGSSIGAYASSPDAVRGNSFAMIYIDECAFIPNFHDSWLAIQPVISSGRRSKIIITTTPNGLNHFYDIWTAAVEGKSGFEPYTAIWNSVKERLYNDEDIFDDGWQWSIQTINGSTLAQFRQEHTAAFEGTSGTLISGMKLAVMDFIEVTPDDHGFHRFKSPEPDRKYIATLDCSEGRGQDYHALHIIDVTDDVWEQVGVLHSNTISHLILPDIVMRYLVEYNECPVYIELNSTGVSVAKSLYMDLEYEGVICDSYTDLGMKQTKRTKAVGCSTLKDLIEKDKLIIHHRATIQEFRTFSEKGVSWAAEEGYHDDLVMSLVIFGWLSTQSKFIDYADKDDMRLASEVFSKELQDMSDDYAPVIFVDSVHSAEYVPVSHGMSMV
>ID:BBC14504.1 |[Escherichia phage PP01]||_Escherichia_phage_PP01.gbk|17_3|1251|LC348379(167812):94863-96113:1 ^^ Escherichia phage PP01 DNA, complete sequence.|neighbours:ID:BBC14503.1(1),ID:BBC14505.1(1)|neighbour_genes:17_2,18|
MSAEVLDRTKQAIELLPDFLQPGIVEWNKGSIELDNGSSIGAYASSPDAVRGNSFAMIYIDECAFIPNFHDSWLAIQPVISSGRRSKIIITTTPNGLNHFYDIWTAAVEGKSGFEPYTAIWNSVKERLYNDEDIFDDGWQWSIQTINGSTLAQFRQEHTAAFEGTSGTLISGMKLAVMDFIEVTPDDHGFHRFKSPEPDRKYIATLDCSEGRGQDYHALHIIDVTDDVWEQVGVLHSNTISHLILPDIVMRYLVEYNECPVYIELNSTGVSVAKSLYMDLEYEGVICDSYTDLGMKQTKRTKAVGCSTLKDLIEKDKLIIHHRATIQEFRTFSEKGVSWAAEEGYHDDLVMSLVIFGWLSTQSKFIDYADKDDMRLASEVFSKELQDMSDDYAPVIFVDSVHSAEYVPVSHGMSMV
> |[Tevenvirinae _Escherichia_phage_SF]||_Escherichia_phage_SF.gb|Phage terminase, lar..|1836|MH359124.1(168695):21055-22890:-1 ^RAST2:fig|1198136.100.peg.28^ Tevenvirinae _Escherichia_phage_SF|neighbours:(-1),(-1)|neighbour_genes:Phage tail sheath,Phage terminase, sma..|
MEQPVNALNDNHPLNEGDKVVILPPHLAERKEEDGIHWIKSQWDGKWYPEKFSDYLRINKIVKIPNNSDKPELFQTYKDKNNKRTRYMGLPNLKRANIKTQWTYEMVAEWKKCRDDIVYFAETYCAITHIDYGTIKVQLRDYQRDMLKIMSSKRMTVCNLSRQLGKTTVVAIFLAHFVCFNKDKAVGILAHKGSMSAEVLDRTKQAIELLPDFLQPGIVEWNKGSIQLDNGSSIGAYASSPDAVRGNSFAMIYIDECAFIPNFIDSWLAIQPVISSGRRSKIIITTTPNGLNHFYDIWTAAVEGKSGFEPYTAIWNSVKERLYNDEDIFDDGWQWSKQTISASSLTQFRQEHTAAFEGTSGTLISGMKLAILDYIEVTPDSHGFHRFKKPEEGHKYIATLDCSEGRGQDYHAMHIIDVTTDKWEQVGVLHSNTISHLILPDIVFKYLMEYNECPIYIELNSTGVSVAKSLYMDLEYENVICDSMNDLGMKQSRRTKPVGCSTLKDLIEKDKLKINHRATIQEFRTFSEKGVSWAAEEGYHDDLVMGLVIFGWLTTQQKFADYADKDDMRLASEVFSRELQDMNDDYAPVIFVDCASNSAEYNPSAHGLSMV
>ID:YP_009608498.1 |[Escherichia phage ST0]||_Escherichia_phage_ST0.gbk|terminase large subu..|1836|NC_041990(170496):130259-132094:-1 ^GeneID:40084520^ Escherichia phage ST0, complete genome.|neighbours:ID:YP_009608497.1(-1),ID:YP_009608499.1(-1)|neighbour_genes:tail sheath protein,terminase small subu..|
MEQPVNALNDNHPLNEGDKVVILPPHLAERKEEDGIYWIKSQWDGKWYPEKFSDYLRINKIVKIPNNSDKPELFQTYKDKNNKRTRYMGLPNLKRANIKTQWTYEMVAEWKKCRDDIVYFAETYCAITHIDYGTIKVQLRDYQRDMLKIMSSKRMTVCNLSRQLGKTTVVAIFLAHFVCFNKDKAVGILAHKGSMSAEVLDRTKQAIELLPDFLQPGIVEWNKGSIQLDNGSSIGAYASSPDAVRGNSFAMIYIDECAFIPNFIDSWLAIQPVISSGRRSKIIITTTPNGLNHFYDIWTAAVEGKSGFEPYTAIWNSVKERLYNDEDIFDDGWQWSKQTISASSLSQFRQEHTAAFEGTSGTLISGMKLAILDYIEVTPDSHGFHQFKKPEEGHKYIATLDCSEGRGQDYHAMHIIDVTTDKWEQVGVLHSNTISHLILPDIVFKYLMEYNECPIYIELNSTGVSVAKSLYMDLEYENVICDSMNDLGMKQSRRTKPVGCSTLKDLIEKDKLKINHRATIQEFRTFSEKGVSWAAEEGYHDDLVMSLVIFGWLTTQQKFADYADKDDMRLASEVFSRELQDMNDDYAPVIFVDCASNPAEYNPSAHGLSMV
>ID:BBC14782.1 |[Escherichia phage T2]||_Escherichia_phage_T2.gbk|17|1833|LC348380(163825):92671-94503:1 ^^ Escherichia phage T2 DNA, complete sequence.|neighbours:ID:BBC14781.1(1),ID:BBC14783.1(1)|neighbour_genes:16,17_1|
MEQPINALNDFHPLNEAGKILIKHPSLAERKDEDGIHWIKSQWDGKWYPEKFSDYLRLHKIVKIPNNSDKPELFQTYKDKNNKRSRYMGLPNLKRANIKTQWTREMVEEWKKCRDDIVYFAETYCAITHIDYGVIKVQLRDYQRDMLKIMSSKRMTVCNLSRQLGKTTVVAIFLAHFVCFNKDKAVGILAHKGSMSAEVLDRTKQAIELLPDFLQPGIVEWNKGSIELDNGSSIGAYASSPDAVRGNSFAMIYIDECAFIPNFHDSWLAIQPVISSGRRSKIIITTTPNGLNHFYDIWTAAVEGKSGFEPYTAIWNSVKERLYNDEDIFDDGWQWSIQTINGSTLAQFRQEHTAAFEGTSGTLISGMKLAIMDFIEVTPDDHGFHRFKSPEPDRKYIATLDCSEGRGQDYHALHIIDVTDDVWEQVGVLHSNTISHLILPDIVMRYLVEYNECPVYIELNSTGVSVAKSLYMDLEYEGVICDSYTDLGMKQTKRTKAVGCSTLKDLIEKDKLIIHHRATIQEFRTFSEKGVSWAAEEGYHDDLVMSLVIFGWLSTQSKFIDYADKDDTRLASEVFSKELQDMSDDYAPVIFVDSVHSAEYVPVSHGMSMV
>ID:BBC14783.1 |[Escherichia phage T2]||_Escherichia_phage_T2.gbk|17_1|1572|LC348380(163825):92932-94503:1 ^^ Escherichia phage T2 DNA, complete sequence.|neighbours:ID:BBC14782.1(1),ID:BBC14784.1(1)|neighbour_genes:17,17_2|
MGLPNLKRANIKTQWTREMVEEWKKCRDDIVYFAETYCAITHIDYGVIKVQLRDYQRDMLKIMSSKRMTVCNLSRQLGKTTVVAIFLAHFVCFNKDKAVGILAHKGSMSAEVLDRTKQAIELLPDFLQPGIVEWNKGSIELDNGSSIGAYASSPDAVRGNSFAMIYIDECAFIPNFHDSWLAIQPVISSGRRSKIIITTTPNGLNHFYDIWTAAVEGKSGFEPYTAIWNSVKERLYNDEDIFDDGWQWSIQTINGSTLAQFRQEHTAAFEGTSGTLISGMKLAIMDFIEVTPDDHGFHRFKSPEPDRKYIATLDCSEGRGQDYHALHIIDVTDDVWEQVGVLHSNTISHLILPDIVMRYLVEYNECPVYIELNSTGVSVAKSLYMDLEYEGVICDSYTDLGMKQTKRTKAVGCSTLKDLIEKDKLIIHHRATIQEFRTFSEKGVSWAAEEGYHDDLVMSLVIFGWLSTQSKFIDYADKDDTRLASEVFSKELQDMSDDYAPVIFVDSVHSAEYVPVSHGMSMV
>ID:BBC14784.1 |[Escherichia phage T2]||_Escherichia_phage_T2.gbk|17_2|1518|LC348380(163825):92986-94503:1 ^^ Escherichia phage T2 DNA, complete sequence.|neighbours:ID:BBC14783.1(1),ID:BBC14785.1(1)|neighbour_genes:17_1,17_3|
MVEEWKKCRDDIVYFAETYCAITHIDYGVIKVQLRDYQRDMLKIMSSKRMTVCNLSRQLGKTTVVAIFLAHFVCFNKDKAVGILAHKGSMSAEVLDRTKQAIELLPDFLQPGIVEWNKGSIELDNGSSIGAYASSPDAVRGNSFAMIYIDECAFIPNFHDSWLAIQPVISSGRRSKIIITTTPNGLNHFYDIWTAAVEGKSGFEPYTAIWNSVKERLYNDEDIFDDGWQWSIQTINGSTLAQFRQEHTAAFEGTSGTLISGMKLAIMDFIEVTPDDHGFHRFKSPEPDRKYIATLDCSEGRGQDYHALHIIDVTDDVWEQVGVLHSNTISHLILPDIVMRYLVEYNECPVYIELNSTGVSVAKSLYMDLEYEGVICDSYTDLGMKQTKRTKAVGCSTLKDLIEKDKLIIHHRATIQEFRTFSEKGVSWAAEEGYHDDLVMSLVIFGWLSTQSKFIDYADKDDTRLASEVFSKELQDMSDDYAPVIFVDSVHSAEYVPVSHGMSMV
>ID:BBC14785.1 |[Escherichia phage T2]||_Escherichia_phage_T2.gbk|17_3|1251|LC348380(163825):93253-94503:1 ^^ Escherichia phage T2 DNA, complete sequence.|neighbours:ID:BBC14784.1(1),ID:BBC14786.1(1)|neighbour_genes:17_2,18|
MSAEVLDRTKQAIELLPDFLQPGIVEWNKGSIELDNGSSIGAYASSPDAVRGNSFAMIYIDECAFIPNFHDSWLAIQPVISSGRRSKIIITTTPNGLNHFYDIWTAAVEGKSGFEPYTAIWNSVKERLYNDEDIFDDGWQWSIQTINGSTLAQFRQEHTAAFEGTSGTLISGMKLAIMDFIEVTPDDHGFHRFKSPEPDRKYIATLDCSEGRGQDYHALHIIDVTDDVWEQVGVLHSNTISHLILPDIVMRYLVEYNECPVYIELNSTGVSVAKSLYMDLEYEGVICDSYTDLGMKQTKRTKAVGCSTLKDLIEKDKLIIHHRATIQEFRTFSEKGVSWAAEEGYHDDLVMSLVIFGWLSTQSKFIDYADKDDTRLASEVFSKELQDMSDDYAPVIFVDSVHSAEYVPVSHGMSMV
>ID:YP_009281500.1 |[Escherichia phage UFV-AREG1]||_Escherichia_phage_UFV-AREG1_.gbk|terminase subunit|1833|NC_031030(170788):93654-95486:1 ^GeneID:29063693^ Escherichia phage UFV-AREG1, complete genome.|neighbours:ID:YP_009281499.1(1),ID:YP_009281501.1(1)|neighbour_genes:terminase small subu..,tail sheath protein|
MEQPINALNDFHPLNEAGKILIKHPSLAERKDEDGIHWIKSQWDGKWYPEKFSDYLRLHKIVKIPNNSDKPELFQTYKDKNNKRSRYMGLPNLKRANIKTQWTREMVEEWKKCRDDIVYFAETYCAITHIDYGVIKVQLRDYQRDMLKIMSSKRMTVCNLSRQLGKTTVVAIFLAHFVCFNKDKAVGILAHKGSMSAEVLDRTKQAIELLPDFLQPGIVEWNKGSIELDNGSSIGAYASSPDAVRGNSFAMIYIDECAFIPNFHDSWLAIQPVISSGRRSKIIITTTPNGLNHFYDIWTAAVEGKSGFEPYTAIWNSVKERLYNDEDIFDDGWQWSIQTINGSSLAQFRQEHTAAFEGTSGTLISGMKLAIMDFIEVTPDDHGFHRFKNPEPDRKYIATLDCSEGRGQDYHALHIIDVTDDVWEQVGVLHSNTISHLILPDIVMRYLVEYNECPVYIELNSTGVSVAKSLYMDLEYEGVICDSYTDLGMKQTKRTKAVGCSTLKDLIEKDKLIIHHRATIQEFRTFSEKGVSWAAEEGYHDDLVMSLVIFGWLSTQSKFIDYADKDDMRLASEVFSKELQDMGDEYAPVIFVDSVHSAEYVPVSHGMSMV
>ID:YP_009323368.1 |[Escherichia phage WG01]||_Escherichia_phage_WG01_.gbk|terminase DNA packag..|1836|NC_031928(169936):95250-97085:1 ^GeneID:30308494^ Escherichia phage WG01, complete genome.|neighbours:ID:YP_009323367.1(1),ID:YP_009323369.1(1)|neighbour_genes:terminase DNA packag..,tail sheath protein|
MEQPVNVLSDDHPLNEGKTIVIKPPGSLERKTEEGINWIKSQWDDKWYPEKFSDYLRIHKIVKIPNNGDRPNEFQTFKDKMNKRTRYMGLPNLKRANIKTQWTREMVGEWKKCRDDIVYFAETYCAITHIDYGTIKVQLRDYQRDMLKIMSKNRMTTCNLSRQLGKTTVVAIFLAHFVCFNKDKAVGILAHKGSMSAEVLDRTKQAIELLPDFLQPGIVEWNKGSIELDNGSSIGAYASSPDAVRGNSFAMIYIDECAFIPNFLDSWLAIQPVISSGRRSKIIITTTPNGLNHFYDIWTAAVEGKSGFAPYTAIWNSVKERLYNDADIFDDGWEWSSQTISASSLAQFRQEHCAEFQGTSGTLISGMKLAIMDWVEVTPENGYFYRFHEPDPTHKYIASLDCSEGRGQDYHALHIIDVTTDEWEQVAVLHSNEISHMILPDIVYKYLMEYNEAPVYIELNSTGVSVAKSLYMDLEYENVICDSMQDLGMKQTRRTKPVGCSTLKDLIEKDKLKLNHKQTIMEFRTFSQNKLSWAAEDGFHDDLVMSLVIFAWLTTQQKFADFIDRDEMRLASEVFSRELEDMNEEYNPVVFVDAGDNSYEYSPLNHGISFI
>ID:YP_009030773.1 |[Escherichia phage vB_EcoM_112]||_Escherichia_phage_e112_.gbk|terminase DNA packag..|1833|NC_024125(168470):95890-97722:1 ^GeneID:19485316^ Escherichia phage e11/2, complete genome.|neighbours:ID:YP_009030772.1(1),ID:YP_009030774.1(1)|neighbour_genes:terminase DNA packag..,tail tube protein|
MEQPINALNDFHPLNEAGKILIKHPSLAERKDEDGIHWIKSQWDGKWYPEKFSDYLRLHKIVKIPNNSDKPELFQTYKDKNNKRSRYMGLPNLKRANIKTQWTREMVEEWKKCRDDIVYFAETYCAITHIDYGVIKVQLRDYQRDMLKIMSSKRMTVCNLSRQLGKTTVVAIFLAHFVCFNKDKAVGILAHKGSMSAEVLDRTKQAIELLPDFLQPGIVEWNKGSIELDNGSSIGAYASSPDAVRGNSFAMIYIDECAFIPNFHDSWLAIQPVISSGRRSKIIITTTPNGLNHFYDIWTAAVEGKSGFEPYTAIWNSVKERLYNDEDIFDDGWQWSIQTINGSTLAQFRQEHTAAFEGTSGTLISGMKLAIMDFIEVTPDDHGFHRFKKPEPDRKYIATLDCSEGRGQDYHALHIIDVTDDVWEQVGVLHSNTISHLILPDIVMRYLVEYNECPVYIELNSTGVSVAKSLYMDLEYEGVICDSYTDLGMKQTKRTKAVGCSTLKDLIEKDKLIIHHRATIQEFRTFSEKGVSWAAEEGYHDDLVMSLVIFGWLSTQSKFIDYADKDDMRLASEVFSKELQDMSDDYAPVIFVDSVHSAEYVPVSHGMSMV
>ID:AYN56248.1 |[Escherichia phage p000v]||_Escherichia_phage_p000v_.gbk|terminase large subu..|1836|MK047717(167803):49590-51425:-1 ^^ Escherichia phage p000v, complete genome.|neighbours:ID:AYN56247.1(-1),ID:AYN56249.1(-1)|neighbour_genes:tail sheath protein,terminase small subu..|
MEQPVNALNDNHPLNEGDKVVILPPHLAERKEEDGINWIKSQWDGKWYPEKFSDYLRINKIVKIPNNSDKPELFQTYKDKNNKRTRYMGLPNLKRANIKTQWTYEMVAEWKKCRDDIVYFAETYCAITHIDYGTIKVQLRDYQRDMLKIMSSKRMTVCNLSRQLGKTTVVAIFLAHFVCFNKDKAVGILAHKGSMSAEVLDRTKQAIELLPDFLQPGIVEWNKGSIQLDNGSSIGAYASSPDAVRGNSFAMIYIDECAFIPNFIDSWLAIQPVISSGRRSKIIITTTPNGLNHFYDIWTAAVEGKSGFEPYTAIWNSVKERLYNDEDIFDDGWQWSKQTISASSLTQFRQEHTAAFEGTSGTLISGMKLAILDYIEVTPDSHGFHRFKKPEEGHKYIATLDCSEGRGQDYHAMHIIDVTTDKWEQVGVLHSNTISHLILPDIVFKYLMEYNECPIYIELNSTGVSVAKSLYMDLEYENVICDSMNDLGMKQSRRTKPVGCSTLKDLIEKDKLKINHRATIQEFRTFSEKGVSWAAEEGYHDDLVMGLVIFGWLTTQQKFADYADKDDMRLASEVFSRELQDMNDDYAPVIFVDCASNSAEYNPSAHGLSMV
> |[Tevenvirinae _Escherichia_phage_p000y]||_Escherichia_phage_p000y.gb|Phage terminase, lar..|1836|MK047718.1(169872):161777-163612:-1 ^RAST2:fig|1198136.97.peg.276^ Tevenvirinae _Escherichia_phage_p000y|neighbours:(-1),(-1)|neighbour_genes:Phage tail sheath,Phage terminase, sma..|
MEQPINTLNDNHPLNEGDKVVILPPHLAERKEEDGIHWIKSQWDGKWYPEKFSDYLRINKIVKIPNNSDKPELFQTYKDKNNKRTRYMGLPNLKRANIKTQWTYEMVAEWKKCRDDIVYFAETYCAITHIDYGTIKVQLRDYQRDMLKIMSSKRMTVCNLSRQLGKTTVVAIFLAHFVCFNKDKAVGILAHKGSMSAEVLDRTKQAIELLPDFLQPGIVEWNKGSIQLDNGSSIGAYASSPDAVRGNSFAMIYIDECAFIPNFIDSWLAIQPVISSGRRSKIIITTTPNGLNHFYDIWTAAVEGKSGFEPYTAIWNSVKERLYNDEDIFDDGWQWSKQTISASSLSQFRQEHTAAFEGTSGTLISGMKLAILDYIEVTPDSHGFHQFKKPEEGHKYIATLDCSEGRGQDYHAMHIIDVTTDKWEQVGVLHSNTISHLILPDIVFKYLMEYNECPIYIELNSTGVSVAKSLYMDLEYENVICDSMNDLGMKQSRRTKPVGCSTLKDLIEKDKLKINHRATIQEFRTFSEKGVSWAAEEGYHDDLVMSLVIFGWLTTQQKFADYADKDDMRLASEVFSRELQDMNDDYAPVIFVDCASNPAEYNPSAHGLSMV
> |[Tevenvirinae _Escherichia_phage_slur02]||_Escherichia_phage_slur02.gb|Phage terminase, lar..|1833|NC_028927.1(167298):164176-166008:1 ^RAST2:fig|1198136.99.peg.284^ Tevenvirinae _Escherichia_phage_slur02|neighbours:(1),(1)|neighbour_genes:Phage terminase, sma..,Phage tail sheath|
MEQPINALNDFHPLNEAGKILIKHPSLAERKDEDGIHWVKSQWDGKWYPEKFSDYLRLHKIVKIPNNSDKPELFQTYKDKNNKRSRYMGLPNLKRANIKTQWTREMVEEWKKCRDDIVYFAETYCAITHIDYGVIKVQLRDYQRDMLKIMSSKRMTVCNLSRQLGKTTVVAIFLAHFVCFNKDKAVGILAHKGSMSAEVLDRTKQAIELLPDFLQPGIVEWNKGSIELDNGSSIGAYASSPDAVRGNSFAMIYIDECAFIPNFHDSWLAIQPVISSGRRSKIIITTTPNGLNHFYDIWTAAVEGKSGFEPYTAIWNSVKERLYNDEDIFDDGWQWSIQTINGSTLAQFRQEHTAAFEGTSGTLISGMKLAVMDFIEVTPDDHGFHRFKSPEPDRKYIATLDCSEGRGQDYHALHIIDVTDDVWEQVGVLHSNTISHLILPDIVMRYLVEYNECPVYIELNSTGVSVAKSLYMDLEYEGVICDSYTDLGMKQTKRTKAVGCSTLKDLIEKDKLIIHHRATIQEFRTFSEKGVSWAAEEGYHDDLVMSLVIFGWLSTQSKFIDYADKDDMRLASEVFSKELQDMGDEYAPVIFVDSVHSAEYVPVSHGMSMV
>ID:YP_009625084.1 |[Escherichia phage slur03]||_Escherichia_phage_slur03_.gbk|putative terminase s..|1833|NC_042129(167467):73353-75185:-1 ^GeneID:40101966,InterPro:IPR004921,InterPro:IPR027417,UniProtKB/TrEMBL:A0A0M7Q955^ Escherichia phage slur03, complete genome.|neighbours:ID:YP_009625083.1(-1),ID:YP_009625085.1(-1)|neighbour_genes:tail tube protein [E..,terminase DNA packag..|
MEQPINALNDFHPLNEAGKILIKHPSLAERKDEDGIHWIKSQWDGKWYPEKFSDYLRLHKIVKIPNNSDKPELFQTYKDKNNKRSRYMGLPNLKRANIKTQWTREMVEEWKKCRDDIVYFAETYCAITHIDYGVIKVQLRDYQRDMLKIMSSKRMTVCNLSRQLGKTTVVAIFLAHFVCFNKDKAVGILAHKGSMSAEVLDRTKQAIELLPDFLQPGIVEWNKGSIELDNGSSIGAYASSPDAVRGNSFAMIYIDECAFIPNFHDSWLAIQPVISSGRRSKIIITTTPNGLNHFYDIWTAAVEGKSGFEPYTAIWNSVKERLYNDEDIFDDGWQWSIQTINGSTLAQFRQEHTAAFEGTSGTLISGMKLAIMDFIEVTPDDHGFHRFKSPEPDRKYIATLDCSEGRGQDYHALHIIDVTDDVWEQVGVLHSNTISHLILPDIVMRYLVEYNECPVYIELNSTGVSVAKSLYMDLEYEGVICDSYTDLGMKQTKRTKAVGCSTLKDLIEKDKLIIHHRATIQEFRTFSEKGVSWAAEEGYHDDLVMSLVIFGWLSTQSKFIDYADKDDMRLASEVFSKELQDMGDEYAPVIFVDSVHSAEYVPVSHGMSMV
>ID:YP_009625382.1 |[Escherichia phage slur04]||_Escherichia_phage_slur04_.gbk|Terminase-like famil..|1833|NC_042130(167298):78689-80521:1 ^GeneID:40102283,InterPro:IPR004921,InterPro:IPR027417,UniProtKB/TrEMBL:A0A0M7QA81^ Escherichia phage slur04, complete genome.|neighbours:ID:YP_009625381.1(1),ID:YP_009625383.1(1)|neighbour_genes:Terminase DNA packag..,Phage tail sheath pr..|
MEQPINALNDFHPLNEAGKILIKHPSLAERKDEDGIHWVKSQWDGKWYPEKFSDYLRLHKIVKIPNNSDKPELFQTYKDKNNKRSRYMGLPNLKRANIKTQWTREMVEEWKKCRDDIVYFAETYCAITHIDYGVIKVQLRDYQRDMLKIMSSKRMTVCNLSRQLGKTTVVAIFLAHFVCFNKDKAVGILAHKGSMSAEVLDRTKQAIELLPDFLQPGIVEWNKGSIELDNGSSIGAYASSPDAVRGNSFAMIYIDECAFIPNFHDSWLAIQPVISSGRRSKIIITTTPNGLNHFYDIWTAAVEGKSGFEPYTAIWNSVKERLYNDEDIFDDGWQWSIQTINGSTLAQFRQEHTAAFEGTSGTLISGMKLAVMDFIEVTPDDHGFHRFKSPEPDRKYIATLDCSEGRGQDYHALHIIDVTDDVWEQVGVLHSNTISHLILPDIVMRYLVEYNECPVYIELNSTGVSVAKSLYMDLEYEGVICDSYTDLGMKQTKRTKAVGCSTLKDLIEKDKLIIHHRATIQEFRTFSEKGVSWAAEEGYHDDLVMSLVIFGWLSTQSKFIDYADKDDMRLASEVFSKELQDMGDEYAPVIFVDSVHSAEYVPVSHGMSMV
> |[Tevenvirinae _Escherichia_phage_slur07]||_Escherichia_phage_slur07.gb|Phage terminase, lar..|1833|NC_028780.1(167124):67018-68850:-1 ^RAST2:fig|1198136.89.peg.96^ Tevenvirinae _Escherichia_phage_slur07|neighbours:(-1),(-1)|neighbour_genes:Phage tail sheath,Phage terminase, sma..|
MEQPINALNDFHPLNEAGKILIKHPSLAERKDEDGIHWIKSQWDGKWYPEKFSDYLRLHKIVKIPNNSDKPELFQTYKDKNNKRSRYMGLPNLKRANIKTQWTREMVEEWKKCRDDIVYFAETYCAITHIDYGVIKVQLRDYQRDMLKIMSSKRMTVCNLSRQLGKTTVVAIFLAHFVCFNKDKAVGILAHKGSMSAEVLDRTKQAIELLPDFLQPGIVEWNKGSIELDNGSSIGAYASSPDAVRGNSFAMIYIDECAFIPNFHDSWLAIQPVISSGRRSKIIITTTPNGLNHFYDIWTAAVEGKSGFEPYTAIWNSVKERLYNDEDIFDDGWQWSIQTINGSTLAQFRQEHTAAFEGTSGTLISGMKLAVMDFIEVTPDDHGFHRFKSPEPDRKYIATLDCSEGRGQDYHALHIIDVTDDVWEQVGVLHSNTISHLILPDIVMRYLVEYNECPVYIELNSTGVSVAKSLYMDLEYEGVICDSYTDLGMKQTKRTKAVGCSTLKDLIEKDKLIIHHRATIQEFRTFSEKGVSWAAEEGYHDDLVMSLVIFGWLSTQSKFIDYADKDDMRLASEVFSKELQDMGDEYAPVIFVDSVHSAEYVPVSHGMSMV
>ID:CUL02628.1 |[Escherichia phage slur08]||_Escherichia_phage_slur08_.gbk|Terminase-like famil..|1833|LN881733(167467):70600-72432:-1 ^InterPro:IPR004921,InterPro:IPR027417,UniProtKB/TrEMBL:A0A0M7QBP1^ Escherichia phage slur08, complete genome.|neighbours:ID:CUL02627.1(-1),ID:CUL02629.1(-1)|neighbour_genes:Phage tail sheath pr..,Terminase DNA packag..|
MEQPINALNDFHPLNEAGKILIKHPSLAERKDEDGIHWIKSQWDGKWYPEKFSDYLRLHKIVKIPNNSDKPELFQTYKDKNNKRSRYMGLPNLKRANIKTQWTREMVEEWKKCRDDIVYFAETYCAITHIDYGVIKVQLRDYQRDMLKIMSSKRMTVCNLSRQLGKTTVVAIFLAHFVCFNKDKAVGILAHKGSMSAEVLDRTKQAIELLPDFLQPGIVEWNKGSIELDNGSSIGAYASSPDAVRGNSFAMIYIDECAFIPNFHDSWLAIQPVISSGRRSKIIITTTPNGLNHFYDIWTAAVEGKSGFEPYTAIWNSVKERLYNDEDIFDDGWQWSIQTINGSTLAQFRQEHTAAFEGTSGTLISGMKLAIMDFIEVTPDDHGFHRFKSPEPDRKYIATLDCSEGRGQDYHALHIIDVTDDVWEQVGVLHSNTISHLILPDIVMRYLVEYNECPVYIELNSTGVSVAKSLYMDLEYEGVICDSYTDLGMKQTKRTKAVGCSTLKDLIEKDKLIIHHRATIQEFRTFSEKGVSWAAEEGYHDDLVMSLVIFGWLSTQSKFIDYADKDDMRLASEVFSKELQDMGDEYAPVIFVDSVHSAEYVPVSHGMSMV
>ID:CUL02936.1 |[Escherichia phage slur11]||_Escherichia_phage_slur11_.gbk|Terminase-like famil..|1833|LN881734(167298):82235-84067:1 ^InterPro:IPR004921,InterPro:IPR027417,UniProtKB/TrEMBL:A0A0M7QFX4^ Escherichia phage slur11, complete genome.|neighbours:ID:CUL02935.1(1),ID:CUL02937.1(1)|neighbour_genes:Terminase DNA packag..,Phage tail sheath pr..|
MEQPINALNDFHPLNEAGKILIKHPSLAERKDEDGIHWVKSQWDGKWYPEKFSDYLRLHKIVKIPNNSDKPELFQTYKDKNNKRSRYMGLPNLKRANIKTQWTREMVEEWKKCRDDIVYFAETYCAITHIDYGVIKVQLRDYQRDMLKIMSSKRMTVCNLSRQLGKTTVVAIFLAHFVCFNKDKAVGILAHKGSMSAEVLDRTKQAIELLPDFLQPGIVEWNKGSIELDNGSSIGAYASSPDAVRGNSFAMIYIDECAFIPNFHDSWLAIQPVISSGRRSKIIITTTPNGLNHFYDIWTAAVEGKSGFEPYTAIWNSVKERLYNDEDIFDDGWQWSIQTINGSTLAQFRQEHTAAFEGTSGTLISGMKLAVMDFIEVTPDDHGFHRFKSPEPDRKYIATLDCSEGRGQDYHALHIIDVTDDVWEQVGVLHSNTISHLILPDIVMRYLVEYNECPVYIELNSTGVSVAKSLYMDLEYEGVICDSYTDLGMKQTKRTKAVGCSTLKDLIEKDKLIIHHRATIQEFRTFSEKGVSWAAEEGYHDDLVMSLVIFGWLSTQSKFIDYADKDDMRLASEVFSKELQDMGDEYAPVIFVDSVHSAEYVPVSHGMSMV
>ID:CUL03722.1 |[Escherichia phage slur13]||_Escherichia_phage_slur13_.gbk|Terminase-like famil..|1833|LN881737(167299):104057-105889:1 ^InterPro:IPR004921,InterPro:IPR027417,UniProtKB/TrEMBL:A0A0M7QGQ9^ Escherichia phage slur13, complete genome.|neighbours:ID:CUL03721.1(1),ID:CUL03723.1(1)|neighbour_genes:Terminase DNA packag..,Phage tail sheath pr..|
MEQPINALNDFHPLNEAGKILIKHPSLAERKDEDGIHWVKSQWDGKWYPEKFSDYLRLHKIVKIPNNSDKPELFQTYKDKNNKRSRYMGLPNLKRANIKTQWTREMVEEWKKCRDDIVYFAETYCAITHIDYGVIKVQLRDYQRDMLKIMSSKRMTVCNLSRQLGKTTVVAIFLAHFVCFNKDKAVGILAHKGSMSAEVLDRTKQAIELLPDFLQPGIVEWNKGSIELDNGSSIGAYASSPDAVRGNSFAMIYIDECAFIPNFHDSWLAIQPVISSGRRSKIIITTTPNGLNHFYDIWTAAVEGKSGFEPYTAIWNSVKERLYNDEDIFDDGWQWSIQTINGSTLAQFRQEHTAAFEGTSGTLISGMKLAVMDFIEVTPDDHGFHRFKSPEPDRKYIATLDCSEGRGQDYHALHIIDVTDDVWEQVGVLHSNTISHLILPDIVMRYLVEYNECPVYIELNSTGVSVAKSLYMDLEYEGVICDSYTDLGMKQTKRTKAVGCSTLKDLIEKDKLIIHHRATIQEFRTFSEKGVSWAAEEGYHDDLVMSLVIFGWLSTQSKFIDYADKDDMRLASEVFSKELQDMGDEYAPVIFVDSVHSAEYVPVSHGMSMV
>ID:YP_009180666.1 |[Escherichia phage slur14]||_Escherichia_phage_slur14_.gbk|Terminase-like famil..|1833|NC_028448(167467):37155-38987:1 ^GeneID:26227841,InterPro:IPR004921,InterPro:IPR027417,UniProtKB/TrEMBL:A0A0M7QFT2^ Escherichia phage slur14, complete genome.|neighbours:ID:YP_009180665.1(1),ID:YP_009180667.1(1)|neighbour_genes:Terminase DNA packag..,Phage tail sheath pr..|
MEQPINALNDFHPLNEAGKILIKHPSLAERKDEDGIHWIKSQWDGKWYPEKFSDYLRLHKIVKIPNNSDKPELFQTYKDKNNKRSRYMGLPNLKRANIKTQWTREMVEEWKKCRDDIVYFAETYCAITHIDYGVIKVQLRDYQRDMLKIMSSKRMTVCNLSRQLGKTTVVAIFLAHFVCFNKDKAVGILAHKGSMSAEVLDRTKQAIELLPDFLQPGIVEWNKGSIELDNGSSIGAYASSPDAVRGNSFAMIYIDECAFIPNFHDSWLAIQPVISSGRRSKIIITTTPNGLNHFYDIWTAAVEGKSGFEPYTAIWNSVKERLYNDEDIFDDGWQWSIQTINGSTLAQFRQEHTAAFEGTSGTLISGMKLAIMDFIEVTPDDHGFHRFKSPEPDRKYIATLDCSEGRGQDYHALHIIDVTDDVWEQVGVLHSNTISHLILPDIVMRYLVEYNECPVYIELNSTGVSVAKSLYMDLEYEGVICDSYTDLGMKQTKRTKAVGCSTLKDLIEKDKLIIHHRATIQEFRTFSEKGVSWAAEEGYHDDLVMSLVIFGWLSTQSKFIDYADKDDMRLASEVFSKELQDMGDEYAPVIFVDSVHSAEYVPVSHGMSMV
>ID:AVH85994.1 |[Escherichia phage vB_EcoM-G28]||_Escherichia_phage_vB_EcoM-G28.gbk|putative large termi..|1833|MG867727(170121):95342-97174:1 ^^ Escherichia phage vB_EcoM-G28, complete genome.|neighbours:ID:AVH85993.1(1),ID:AVH85995.1(1)|neighbour_genes:putative small termi..,putative tail sheath..|
MEQPINALNDFHPLNEAGKILIKHPSLAERKDEDGIHWIKSQWDGKWYPEKFSDYLRLHKIVKIPNNSDKPELFQTYKDKNNKRSRYMGLPNLKRANIKTQWTREMVEEWKKCRDDIVYFAETYCAITHIDYGVIKVQLRDYQRDMLKIMSSKRMTVCNLSRQLGKTTVVAIFLAHFVCFNKDKAVGILAHKGSMSAEVLDRTKQAIELLPDFLQPGIVEWNKGSIELDNGSSIGAYASSPDAVRGNSFAMIYIDECAFIPNFHDSWLAIQPVISSGRRSKIIITTTPNGLNHFYDIWTAAVEGKSGFEPYTAIWNSVKERLYNDEDIFDDGWQWSIQTINGSSLAQFRQEHTAAFEGTSGTLISGMKLAIMDFIEVTPDDHGFHRFKSPEPDRKYIATLDCSEGRGQDYHALHIIDVTDDVWEQVGVLHSNTISHLILPDIVMRYLVEYNECPVYIELNSTGVSVAKSLYMDLEYEGVICDSYTDLGMKQTKRTKAVGCSTLKDLIEKDKLIIHHRATIQEFRTFSEKGVSWAAEEGYHDDLVMSLVIFGWLSTQSKFIDYADKDDMRLASEVFSKELQDMSDDYAPVIFVDSVHSAEYVPVSHGMSMV
>ID:QDF15190.1 |[Escherichia phage vB_EcoM-Sa45lw]||_Escherichia_phage_vB_EcoM-Sa45lw_.gbk|terminase DNA packag..|1833|MK977694(167353):94288-96120:1 ^^ Escherichia phage vB_EcoM-Sa45lw, complete genome.|neighbours:ID:QDF15189.1(1),ID:QDF15191.1(1)|neighbour_genes:terminase DNA packag..,tail sheath protein|
MEQPINALNDFHPLNEAGKILIKHPSLAERKDEDGIHWIKSQWDGKWYPEKFSDYLRLHKIVKIPNNSDKPELFQTYKDKNNKRSRYMGLPNLKRANIKTQWTREMVEEWKKCRDDIVYFAETYCAITHIDYGVIKVQLRDYQRDMLKIMSSKRMTVCNLSRQLGKTTVVAIFLAHFVCFNKDKAVGILAHKGSMSAEVLDRTKQAIELLPDFLQPGIVEWNKGSIELDNGSSIGAYASSPDAVRGNSFAMIYIDECAFIPNFHDSWLAIQPVISSGRRSKIIITTTPNGLNHFYDIWTAAVEGKSGFEPYTAIWNSVKERLYNDEDIFDDGWQWSIQTINGSTLAQFRQEHTAAFEGTSGTLISGMKLAVMDFIEVTPDDHGFHRFKSPEPDRKYIATLDCSEGRGQDYHALHIIDVTDDVWEQVGVLHSNTISHLILPDIVMRYLVEYNECPVYIELNSTGVSVAKSLYMDLEYEGVICDSYTDLGMKQTKRTKAVGCSTLKDLIEKDKLIIHHRATIQEFRTFSEKGVSWAAEEGYHDDLVMSLVIFGWLSTQSKFIDYADKDDMRLASEVFSKELQDMGDEYAPVIFVDSVHSAEYVPVSHGMSMV
>ID:YP_009290433.1 |[Escherichia phage vB_EcoM-UFV13]||_Escherichia_phage_vB_EcoM-UFV13_.gbk|terminase large subu..|1833|NC_031103(165772):94213-96045:1 ^GeneID:29081229^ Escherichia phage vB_EcoM-UFV13, complete genome.|neighbours:ID:YP_009290432.1(1),ID:YP_009290434.1(1)|neighbour_genes:terminase small subu..,tail sheath monomer|
MEQPINALNDFHPLNEAGKILIKHPSLAERKDEDGIHWIKSQWDGKWYPEKFSDYLRLHKIVKIPNNSDKPELFQTYKDKNNKRSRYMGLPNLKRANIKTQWTREMVEEWKKCRDDIVYFAETYCAITHIDYGVIKVQLRDYQRDMLKIMSSKRMTVCNLSRQLGKTTVVAIFLAHFVCFNKDKAVGILAHKGSMSAEVLDRTKQAIELLPDFLQPGIVEWNKGSIELDNGSSIGAYASSPDAVRGNSFAMIYIDECAFIPNFHDSWLAIQPVISSGRRSKIIITTTPNGLNHFYDIWTAAVEGKSGFEPYTAIWNSVKERLYNDEDIFDDGWQWSIQTINGSSLAQFRQEHTAAFEGTSGTLISGMKLAVMDFIEVTPDDHGFHQFKKPEPDRKYIATLDCSEGRGQDYHALHIIDVTDAVWEQVGVLHSNTISHLILPDIVMRYLVEYNECPVYIELNSTGVSVAKSLYMDLEYEGVICDSYTDLGMKQTKRTKAVGCSTLKDLIEKDKLIIHHRATIQEFRTFSEKGVSWAAEEGYHDDLVMSLVIFGWLSTQSKFIDYADKDDMRLASEVFSKELQDMSDDYAPVIFVDSVHSAEYVPVSHGMSMV
>ID:AUV61027.1 |[Escherichia phage vB_EcoM-fFiEco06]||_Escherichia_phage_vB_EcoM-fFiEco06_.gbk|large terminase prot..|1833|MG781190(167076):93392-95224:1 ^^ Escherichia phage vB_EcoM-fFiEco06, complete genome.|neighbours:ID:AUV61026.1(1),ID:AUV61028.1(1)|neighbour_genes:small terminase prot..,tail sheath monomer|
MEQPINALNDFHPLNEAGKILIKHPSLAERKDEDGIHWIKSQWDGKWYPEKFSDYLRLHKIVKIPNNSDKPELFQTYKDKNNKRSRYMGLPNLKRANIKTQWTREMVEEWKKCRDDIVYFAETYCAITHIDYGVIKVQLRDYQRDMLKIMSSKRMTVCNLSRQLGKTTVVAIFLAHFVCFNKDKAVGILAHKGSMSAEVLDRTKQAIELLPDFLQPGIVEWNKGSIELDNGSSIGAYASSPDAVRGNSFAMIYIDECAFIPNFHDSWLAIQPVISSGRRSKIIITTTPNGLNHFYDIWTAAVEGKSGFEPYTAIWNSVKERLYNDEDIFDDGWQWSIQTINGSTLAQFRQEHTAAFEGTSGTLISGMKLAVMDFIEVTPDDHGFHRFKSPEPDRKYIATLDCSEGRGQDYHALHIIDVTDDVWEQVGVLHSNTISHLILPDIVMRYLVEYNECPVYIELNSTGVSVAKSLYMDLEYEGVICDSYTDLGMKQTKRTKAVGCSTLKDLIEKDKLIIHHRATIQEFRTFSEKGVSWAAEEGYHDDLVMSLVIFGWLSTQSKFIDYADKDDMRLASEVFSKELQDMGDEYAPVIFVDSVHSAEYVPVSHGMSMV
>ID:AUV61300.1 |[Escherichia phage vB_EcoM-fHoEco02]||_Escherichia_phage_vB_EcoM-fHoEco02_.gbk|large terminase prot..|1833|MG781191(167064):93382-95214:1 ^^ Escherichia phage vB_EcoM-fHoEco02, complete genome.|neighbours:ID:AUV61299.1(1),ID:AUV61301.1(1)|neighbour_genes:small terminase prot..,tail sheath monomer|
MEQPINALNDFHPLNEAGKILIKHPSLAERKDEDGIHWIKSQWDGKWYPEKFSDYLRLHKIVKIPNNSDKPELFQTYKDKNNKRSRYMGLPNLKRANIKTQWTREMVEEWKKCRDDIVYFAETYCAITHIDYGVIKVQLRDYQRDMLKIMSSKRMTVCNLSRQLGKTTVVAIFLAHFVCFNKDKAVGILAHKGSMSAEVLDRTKQAIELLPDFLQPGIVEWNKGSIELDNGSSIGAYASSPDAVRGNSFAMIYIDECAFIPNFHDSWLAIQPVISSGRRSKIIITTTPNGLNHFYDIWTAAVEGKSGFEPYTAIWNSVKERLYNDEDIFDDGWQWSIQTINGSTLAQFRQEHTAAFEGTSGTLISGMKLAVMDFIEVTPDDHGFHRFKSPEPDRKYIATLDCSEGRGQDYHALHIIDVTDDVWEQVGVLHSNTISHLILPDIVMRYLVEYNECPVYIELNSTGVSVAKSLYMDLEYEGVICDSYTDLGMKQTKRTKAVGCSTLKDLIEKDKLIIHHRATIQEFRTFSEKGVSWAAEEGYHDDLVMSLVIFGWLSTQSKFIDYADKDDMRLASEVFSKELQDMGDEYAPVIFVDSVHSAEYVPVSHGMSMV
>ID:AYP69728.1 |[Escherichia phage vB_EcoM_DalCa]||_Escherichia_phage_vB_EcoM_DalCa_.gbk|terminase large subu..|1833|MH992510(166040):93499-95331:1 ^^ Escherichia phage vB_EcoM_DalCa, complete genome.|neighbours:ID:AYP69818.1(1),ID:AYP69727.1(1)|neighbour_genes:terminase small subu..,tail sheath protein|
MEQPINALNDFHPLNEAGKILIKHPSLAERKDEDGIHWIKSQWDGKWYPEKFSDYLRLHKIVKIPNNSDKPELFQTYKDKNNKRSRYMGLPNLKRANIKTQWTREMVEEWKKCRDDIVYFAETYCAITHIDYGVIKVQLRDYQRDMLKIMSSKRMTVCNLSRQLGKTTVVAIFLAHFVCFNKDKAVGILAHKGSMSAEVLDRTKQAIELLPDFLQPGIVEWNKGSIELDNGSSIGAYASSPDAVRGNSFAMIYIDECAFIPNFHDSWLAIQPVISSGRRSKIIITTTPNGLNHFYDIWTAAVEGKSGFEPYTAIWNSVKERLYNDEDIFDDGWQWSIQTINGSTLAQFRQEHTAAFEGTSGTLISGMKLAVMDFIEVTPDDHGFHRFKSPEPDRKYIATLDCSEGRGQDYHALHIIDVTDDVWEQVGVLHSNTISHLILPDIVMRYLVEYNECPVYIELNSTGVSVAKSLYMDLEYEGVICDSYTDLGMKQTKRTKAVGCSTLKDLIEKDKLIIHHRATIQEFRTFSEKGVSWAAEEGYHDDLVMSLVIFGWLSTQSKFIDYADKDDMRLASEVFSKELQDMGDEYAPVIFVDSVHSAEYVPVSHGMSMV
>ID:QBO63681.1 |[Escherichia phage vB_EcoM_G10400]||_Escherichia_phage_vB_EcoM_G10400.gbk|large terminase prot..|1833|MK327937(170182):94424-96256:1 ^^ Escherichia phage vB_EcoM_G10400, complete genome.|neighbours:ID:QBO63680.1(1),ID:QBO63682.1(1)|neighbour_genes:small terminase prot..,putative tail sheath..|
MEQPINALNDFHPLNEAGKILIKHPSLAERKDEDGIHWIKSQWDGKWYPEKFSDYLRLHKIVKIPNNSDKPELFQTYKDKNNKRSRYMGLPNLKRANIKTQWTREMVEEWKKCRDDIVYFAETYCAITHIDYGVIKVQLRDYQRDMLKIMSSKRMTVCNLSRQLGKTTVVAIFLAHFVCFNKDKAVGILAHKGSMSAEVLDRTKQAIELLPDFLQPGIVEWNKGSIELDNGSSIGAYASSPDAVRGNSFAMIYIDECAFIPNFHDSWLAIQPVISSGRRSKIIITTTPNGLNHFYDIWTAAVEGKSGFEPYTAIWNSVKERLYNDEDIFDDGWQWSIQTINGSTLAQFRQEHTAAFEGTSGTLISGMKLAVMDFIEVTPDDHGFHRFKGPEPDRKYIATLDCSEGRGQDYHALHIIDVTDDVWEQVGVLHSNTISHLILPDIVMRYLVEYNECPVYIELNSTGVSVAKSLYMDLEYEGVICDSYTDLGMKQTKRTKAVGCSTLKDLIEKDKLIIHHRATIQEFRTFSEKGVSWAAEEGYHDDLVMSLVIFGWLSTQSKFIDYADKDDMRLASEVFSKELQDMGDEYAPVIFVDSVHSAEYVPVSHGMSMV
>ID:QBO62307.1 |[Escherichia phage vB_EcoM_G2248]||_Escherichia_phage_vB_EcoM_G2248.gbk|putative large termi..|1824|MK327932(170678):87713-89536:1 ^^ Escherichia phage vB_EcoM_G2248, complete genome.|neighbours:ID:QBO62306.1(1),ID:QBO62308.1(1)|neighbour_genes:putative small termi..,putative tail sheath..|
MSVIEGINAMATDEHPLHLAHPSTLETKIDSNGIEWILSKHDDKWYPKKFSDYLKLNRPQKIRMQSTDPTNYKFFKDSDNIRTRYMRLKNLRRANIKTQYTPEMIAEWKRCRKDIVYFAETYCAITHIDYGTIKVQLRDYQKDMLKIMHENRMSAHKLSRQLGKTTAVAIFLAHYVCFNKDKAVGILAHKGSMAVEVLERTKQAIELLPDFLQPGIVEWNKKSIVLENGSSIGAYASSPDAVRGNSFSFIYIDECAFIQNWTDCFLAIQPVISSGRESKMIMTTTPNGLNHFYDIWQSAIDGKSGYVPYEAVWHSVKERLYNKADIFDDGYEWSSQAIAGSSLEQFLQEHNAEFFGSSGTLIRATTLSRLSFIDVVNDNGFYQFEKPKEGRKYVATLDCSEGRGQDYHAMQIIDITEFPYKQVAVYHSNTTSHFILPDIVFKYLMMYNECPVYIELNSTGVSIAKSLAMDLEYDNIICDSFIDLGMKQSKRSKAMGCSAIKDLIEKDKLIINHKGTIQELRTFSEKGVSWAAEEGFHDDLVMSLVIFGWLTTQEKFAEYAGKDEMRIASEIFRKELDELGDEYAPVVIYDGANGIEEYRPREGLTMI
> |[Tevenvirinae Escherichia_phage_vB_EcoM_G2285]||_Escherichia_phage_vB_EcoM_G2285.gb|Phage terminase, lar..|1836|MK327933.1(166675):97159-98994:1 ^RAST2:fig|1198136.60.peg.176^ Tevenvirinae Escherichia_phage_vB_EcoM_G2285|neighbours:(1),(1)|neighbour_genes:Phage terminase, sma..,Phage tail sheath|
MEQPVNALNDNHPLNEGDKVVILPPHLAERKEEDGIHWIKSQWDGKWYPEKFSDYLRINKIVKIPNNSDKPELFQTYKDKNNKRTRYMGLPNLKRANIKTQWTYEMVAEWKKCRDDIVYFAETYCAITHIDYGTIKVQLRDYQRDMLKIMSSKRMTVCNLSRQLGKTTVVAIFLAHFVCFNKDKAVGILAHKGSMSAEVLDRTKQAIELLPDFLQPGIVEWNKGSIQLDNGSSIGAYASSPDAVRGNSFAMIYIDECAFIPNFIDSWLAIQPVISSGRRSKIIITTTPNGLNHFYDIWTAAVEGKSGFEPYTAIWNSVKERLYNDEDIFDDGWQWSKQTISASSLTQFRQEHTAAFEGTSGTLISGMKLAILDYIEVTPDSHGFHQFKKPEEGHKYIATLDCSEGRGQDYHAMHIIDVTTDKWEQVGVLHSNTISHLILPDIVFKYLMEYNECPIYIELNSTGVSVAKSLYMDLEYENVICDSMNDLGMKQSRRTKPVGCSTLKDLIEKDKLKINHRATIQEFRTFSEKGVSWAAEEGYHDDLVMSLVIFGWLTTQQKFADYADKDDMRLASEVFSRELQDMNDDYAPVIFVDCASNPAEYNPSAHGLSMV
> |[Tevenvirinae _Escherichia_phage_vB_EcoM_G2469]||_Escherichia_phage_vB_EcoM_G2469.gb|Phage terminase, lar..|1836|MK327934.1(170452):99347-101182:1 ^RAST2:fig|1198136.90.peg.178^ Tevenvirinae _Escherichia_phage_vB_EcoM_G2469|neighbours:(1),(1)|neighbour_genes:Phage terminase, sma..,Phage tail sheath|
MEQPVNALNDNHPLNEGDKVVILPPHLAERKEEDGIHWIKSQWDGKWYPEKFSDYLRINKIVKIPNNSDKPELFQTYKDKNNKRTRYMGLPNLKRANIKTQWTYEMVAEWKKCRDDIVYFAETYCAITHIDYGTIKVQLRDYQRDMLKIMSSKRMTVCNLSRQLGKTTVVAIFLAHFVCFNKDKAVGILAHKGSMSAEVLDRTKQAIELLPDFLQPGIVEWNKGSIQLDNGSSIGAYASSPDAVRGNSFAMIYIDECAFIPNFIDSWLAIQPVISSGRRSKIIITTTPNGLNHFYDIWTAAVEGKSGFEPYTAIWNSVKERLYNDEDIFDDGWQWSKQTISASSLSQFRQEHTAAFEGTSGTLISGMKLAILDYIEVTPDSHGFHRFKKPEEGHKYIATLDCSEGRGQDYHAMHIIDVTTDKWEQVGVLHSNTISHLILPDIVFKYLMEYNECPIYIELNSTGVSVAKSLYMDLEYENVICDSMNDLGMKQSRRTKPVGCSTLKDLIEKDKLKINHRATIQEFRTFSEKGVSWAAEEGYHDDLVMGLVIFGWLTTQQKFADYADKDDMRLASEVFSRELQDMNDDYAPVIFVDCASNSAEYNPSAHGLSMV
> |[Tevenvirinae Escherichia_phage_vB_EcoM_G2494]||_Escherichia_phage_vB_EcoM_G2494.gb|hypothetical protein|1752|MK327935.1(168327):86904-88655:1 ^RAST2:fig|1198136.61.peg.160^ Tevenvirinae Escherichia_phage_vB_EcoM_G2494|neighbours:(1),(1)|neighbour_genes:Phage terminase, sma..,hypothetical protein|
MSVIEGINAMATDEHPLHLAHPSTLENKIDSNGIEWILSKHDDKWYPKKFSDYLKLNRPQKIRMQSTDPTNYKFFKDSDNIRTRYMRLKNLRRANIKTQYTPEMIAEWKRCRKDIVYFAETYCAITHIDYGTIKVQLRDYQKDMLKIMHENRMSAHKLSRQLGKTTAVAIFLAHYVCFNKDKAVGILAHKGSMAVEVLERTKQAIELLPDFLQPGIVEWNKKSIVLENGSSIGAYASSPDAVRGNSFSFIYIDECVSGLTKVTLRDKLTGEIKEYTMLEVKMMAIQQKLNKIKELLLPHAKNPNLTRGWVPGVTMDMLEEYKEFFDTHFHKTESMREFIACVTNDILVRPVCSTKGCGCRVELSKNGPYYKDKCHNYCTEKLPGRLGKISSKMVIFRRFECPECGMYAVKNEGYLCRKCGYAKQGEAMKRLYVENGDEMRKKCNGKKTPEQRAKQSEQVKQRILNGEFTPKTTNRLNHNRIKYDGHNFRSSWELSFYKDMKAKGVNIEYETLRVTYKFKGKNHVYITDFVDHDNKIVYEVKPKRLVEDPKTMAKEHAAIEWCKENGYTFEYIHEDYINELLES
> |[Tevenvirinae Escherichia_phage_vB_EcoM_G2494]||_Escherichia_phage_vB_EcoM_G2494.gb|hypothetical protein|1380|MK327935.1(168327):88636-90015:1 ^RAST2:fig|1198136.61.peg.161^ Tevenvirinae Escherichia_phage_vB_EcoM_G2494|neighbours:(1),(1)|neighbour_genes:hypothetical protein,Phage tail sheath|
MNFWNLDGFEVLTENGFKDFDGIKETFGMIWKLTFSDGSYIECAESHKLKSSDGFFIEADDIEAGFVTSSGLTVISKDYVGEDFLYDLTNVADGNHYTTNNVESHNCAFIKNWTDCFLAIQPVISSGRESKMIMTTTPNGLNHFYDIWQSAIDGKSGYVPYEAVWHSVKERLYNKADIFDDGYEWSSQAIAGSSLEQFLQEHNAEFFGSSGTLIRATTLSRLSFIDVVNDNGFYQFEKPKEGRKYVATLDCSEGRGQDYHALQIIDITEFPYKQVAVYHSNTTSHFILPDIVFKYLMMYNECPVYIELNSTGVSIAKSLAMDLEYDNIICDSFIDLGMKQSKRSKAMGCSALKDLIEKDKLIINHKGTIQELRTFSEKGVSWAAEEGFHDDLVMSLVIFGWLTTQEKFAEYAGKDEMRIASEIFRKELDELGEEYAPVVIYDGANGIEEYRPREGLTMI
>ID:QBO65572.1 |[Escherichia phage vB_EcoM_G2540-3]||_Escherichia_phage_vB_EcoM_G2540-3_.gbk|large terminase prot..|1833|MK327944(168654):93477-95309:1 ^^ Escherichia phage vB_EcoM_G2540-3, complete genome.|neighbours:ID:QBO65571.1(1),ID:QBO65573.1(1)|neighbour_genes:small terminase prot..,putative tail sheath..|
MEQPINALNDFHPLNEAGKILIKHPSLAERKDEDGIHWIKSQWDGKWYPEKFSDYLRLHKIVKIPNNSDKPELFQTYKDKNNKRSRYMGLPNLKRANIKTQWTREMVEEWKKCRDDIVYFAETYCAITHIDYGVIKVQLRDYQRDMLKIMSSKRMTVCNLSRQLGKTTVVAIFLAHFVCFNKDKAVGILAHKGSMSAEVLDRTKQAIELLPDFLQPGIVEWNKGSIELDNGSSIGAYASSPDAVRGNSFAMIYIDECAFIPNFHDSWLAIQPVISSGRRSKIIITTTPNGLNHFYDIWTAAVEGKSGFEPYTAIWNSVKERLYNDEDIFDDGWQWSIQTINGSTLAQFRQEHTAAFEGTSGTLISGMKLAVMDFIEVTPDDHGFHRFKSPEPDRKYIATLDCSEGRGQDYHALHIIDVTDDVWEQVGVLHSNTISHLILPDIVMRYLVEYNECPVYIELNSTGVSVAKSLYMDLEYEGVICDSYTDLGMKQTKRTKAVGCSTLKDLIEKDKLIIHHRATIQEFRTFSEKGVSWAAEEGYHDDLVMSLVIFGWLSTQSKFIDYADKDDMRLASEVFSKELQDMGDEYAPVIFVDSVHSAEYVPVSHGMSMV
> |[Tevenvirinae _Escherichia_phage_vB_EcoM_G2540]||_Escherichia_phage_vB_EcoM_G2540.gb|Phage terminase, lar..|1833|MK327936.1(168886):94487-96319:1 ^RAST2:fig|1198136.92.peg.180^ Tevenvirinae _Escherichia_phage_vB_EcoM_G2540|neighbours:(1),(1)|neighbour_genes:Phage terminase, sma..,Phage tail sheath|
MEQPINALNDFHPLNEAGKILIKHPSLAERKDEDGIHWIKSQWDGKWYPEKFSDYLRLHKIVKIPNNSDKPELFQTYKDKNNKRSRYMGLPNLKRANIKTQWTREMVEEWKKCRDDIVYFAETYCAITHIDYGVIKVQLRDYQRDMLKIMSSKRMTVCNLSRQLGKTTVVAIFLAHFVCFNKDKAVGILAHKGSMSAEVLDRTKQAIELLPDFLQPGIVEWNKGSIELDNGSSIGAYASSPDAVRGNSFAMIYIDECAFIPNFHDSWLAIQPVISSGRRSKIIITTTPNGLNHFYDIWTAAVEGKSGFEPYTAIWNSVKERLYNDEDIFDDGWQWSIQTINGSSLAQFRQEHTAAFEGTSGTLISGMKLAIMDFIEVTPDDHGFHRFKSPEPDRKYIATLDCSEGRGQDYHALHIIDVTDDVWEQVGVLHSNTISHLILPDIVMRYLVEYNECPVYIELNSTGVSVAKSLYMDLEYEGVICDSYTDLGMKQTKRTKAVGCSTLKDLIEKDKLIIHHRATIQEFRTFSEKGVSWAAEEGYHDDLVMSLVIFGWLSTQSKFIDYADKDDMRLASEVFSKELQDMSDDYAPVIFVDSVHSAEYVPVSHGMSMV
>ID:QBO64488.1 |[Escherichia phage vB_EcoM_G29]||_Escherichia_phage_vB_EcoM_G29_.gbk|large terminase prot..|1833|MK327940(168241):95503-97335:1 ^^ Escherichia phage vB_EcoM_G29, complete genome.|neighbours:ID:QBO64487.1(1),ID:QBO64489.1(1)|neighbour_genes:small terminase prot..,putative tail sheath..|
MEQPINALNDFHPLNEAGKILIKHPSLAERKDEDGIHWIKSQWDGKWYPEKFSDYLRLHKIVKIPNNSDKPELFQTYKDKNNKRSRYMGLPNLKRANIKTQWTREMVEEWKKCRDDIVYFAETYCAITHIDYGVIKVQLRDYQRDMLKIMSSKRMTVCNLSRQLGKTTVVAIFLAHFVCFNKDKAVGILAHKGSMSAEVLDRTKQAIELLPDFLQPGIVEWNKGSIELDNGSSIGAYASSPDAVRGNSFAMIYIDECAFIPNFHDSWLAIQPVISSGRRSKIIITTTPNGLNHFYDIWTAAVEGKSGFEPYTAIWNSVKERLYNDEDIFDDGWQWSIQTINGSTLAQFRQEHTAAFEGTSGTLISGMKLAVMDFIEVTPDDHGFHRFKGPEPDRKYIATLDCSEGRGQDYHALHIIDVTDDVWEQVGVLHSNTISHLILPDIVMRYLVEYNECPVYIELNSTGVSVAKSLYMDLEYEGVICDSYTDLGMKQTKRTKAVGCSTLKDLIEKDKLIIHHRATIQEFRTFSEKGVSWAAEEGYHDDLVMSLVIFGWLSTQSKFIDYADKDDMRLASEVFSKELQDMGDEYAPVIFVDSVHSAEYVPVSHGMSMV
> |[Tevenvirinae _Escherichia_phage_vB_EcoM_G37-3]||_Escherichia_phage_vB_EcoM_G37-3.gb|Phage terminase, lar..|1824|MK327941.1(167832):87753-89576:1 ^RAST2:fig|1198136.91.peg.161^ Tevenvirinae _Escherichia_phage_vB_EcoM_G37-3|neighbours:(1),(1)|neighbour_genes:Phage terminase, sma..,Phage tail sheath|
MSVIEGINAMATDEHPLHLAHPSTLETKIDSNGIEWILSKHDDKWYPKKFSDYLKLNRPQKIRMQSTDPTNYKFFKDSDNIRTRYMRLKNLRRANIKTQYTPEMIAEWKRCRKDIVYFAETYCAITHIDYGTIKVQLRDYQKDMLKIMHENRMSAHKLSRQLGKTTAVAIFLAHYVCFNKDKAVGILAHKGSMAVEVLERTKQAIELLPDFLQPGIVEWNKKSIVLENGSSIGAYASSPDAVRGNSFSFIYIDECAFIQNWTDCFLAIQPVISSGRESKMIMTTTPNGLNHFYDIWQSAIDGKSGYVPYEAVWHSVKERLYNKADIFDDGYEWSSQAIAGSNLEQFLQEHNAEFFGSSGTLIRATTLSRLSFIDVVNDNGFYQFEKPKEGRKYVATLDCSEGRGQDYHALQIIDITEFPYKQVAVYHSNTTSHFILPDIVFKYLMMYNECPVYIELNSTGVSIAKSLAMDLEYDNIICDSFIDLGMKQSKRSKAMGCSALKDLIEKDKLIINHKGTIQELRTFSEKGVSWAAEEGFHDDLVMSLVIFGWLTTQEKFAEYAGKDEMRIASEIFRKELDELGEEYAPVVIYDGANGIEEYRPREGLTMI
> |[Tevenvirinae _Escherichia_phage_vB_EcoM_GG4498]||_Escherichia_phage_vB_EcoM_G4498.gb|Phage terminase, lar..|1833|MK327939.1(167826):95016-96848:1 ^RAST2:fig|1198136.93.peg.179^ Tevenvirinae _Escherichia_phage_vB_EcoM_GG4498|neighbours:(1),(1)|neighbour_genes:Phage terminase, sma..,Phage tail sheath|
MEQPINALNDFHPLNEAGKILIKHPSLAERKDEDGIHWIKSQWDGKWYPEKFSDYLRLHKIVKIPNNSDKPELFQTYKDKNNKRSRYMGLPNLKRANIKTQWTREMVEEWKKCRDDIVYFAETYCAITHIDYGVIKVQLRDYQRDMLKIMSSKRMTVCNLSRQLGKTTVVAIFLAHFVCFNKDKAVGILAHKGSMSAEVLDRTKQAIELLPDFLQPGIVEWNKGSIELDNGSSIGAYASSPDAVRGNSFAMIYIDECAFIPNFHDSWLAIQPVISSGRRSKIIITTTPNGLNHFYDIWTAAVEGKSGFEPYTAIWNSVKERLYNDEDIFDDGWQWSIQTINGSTLAQFRQEHTAAFEGTSGTLISGMKLAVMDFIEVTPDDHGFHRFKGPEPDRKYIATLDCSEGRGQDYHALHIIDVTDDVWEQVGVLHSNTISHLILPDIVMRYLVEYNECPVYIELNSTGVSVAKSLYMDLEYEGVICDSYTDLGMKQTKRTKAVGCSTLKDLIEKDKLIIHHRATIQEFRTFSEKGVSWAAEEGYHDDLVMSLVIFGWLSTQSKFIDYADKDDMRLASEVFSKELQDMGDEYAPVIFVDSVHSAEYVPVSHGMSMV
>ID:QBO65860.1 |[Escherichia phage vB_EcoM_G4500]||_Escherichia_phage_vB_EcoM_G4500_.gbk|large terminase prot..|1833|MK327945(168363):95503-97335:1 ^^ Escherichia phage vB_EcoM_G4500, complete genome.|neighbours:ID:QBO65859.1(1),ID:QBO65861.1(1)|neighbour_genes:small terminase prot..,putative tail sheath..|
MEQPINALNDFHPLNEAGKILIKHPSLAERKDEDGIHWIKSQWDGKWYPEKFSDYLRLHKIVKIPNNSDKPELFQTYKDKNNKRSRYMGLPNLKRANIKTQWTREMVEEWKKCRDDIVYFAETYCAITHIDYGVIKVQLRDYQRDMLKIMSSKRMTVCNLSRQLGKTTVVAIFLAHFVCFNKDKAVGILAHKGSMSAEVLDRTKQAIELLPDFLQPGIVEWNKGSIELDNGSSIGAYASSPDAVRGNSFAMIYIDECAFIPNFHDSWLAIQPVISSGRRSKIIITTTPNGLNHFYDIWTAAVEGKSGFEPYTAIWNSVKERLYNDEDIFDDGWQWSIQTINGSTLAQFRQEHTAAFEGTSGTLISGMKLAVMDFIEVTPDDHGFHRFKGPEPDRKYIATLDCSEGRGQDYHALHIIDVTDDVWEQVGVLHSNTISHLILPDIVMRYLVEYNECPVYIELNSTGVSVAKSLYMDLEYEGVICDSYTDLGMKQTKRTKAVGCSTLKDLIEKDKLIIHHRATIQEFRTFSEKGVSWAAEEGYHDDLVMSLVIFGWLSTQSKFIDYADKDDMRLASEVFSKELQDMGDEYAPVIFVDSVHSAEYVPVSHGMSMV
>ID:QBO66134.1 |[Escherichia phage vB_EcoM_G4507]||_Escherichia_phage_vB_EcoM_G4507_.gbk|large terminase prot..|1833|MK327946(168828):94370-96202:1 ^^ Escherichia phage vB_EcoM_G4507, complete genome.|neighbours:ID:QBO66133.1(1),ID:QBO66135.1(1)|neighbour_genes:small terminase prot..,putative tail sheath..|
MEQPINALNDFHPLNEAGKILIKHPSLAERKDEDGIHWIKSQWDGKWYPEKFSDYLRLHKIVKIPNNSDKPELFQTYKDKNNKRSRYMGLPNLKRANIKTQWTREMVEEWKKCRDDIVYFAETYCAITHIDYGVIKVQLRDYQRDMLKIMSSKRMTVCNLSRQLGKTTVVAIFLAHFVCFNKDKAVGILAHKGSMSAEVLDRTKQAIELLPDFLQPGIVEWNKGSIELDNGSSIGAYASSPDAVRGNSFAMIYIDECAFIPNFHDSWLAIQPVISSGRRSKIIITTTPNGLNHFYDIWTAAVEGKSGFEPYTAIWNSVKERLYNDEDIFDDGWQWSIQTINGSTLAQFRQEHTAAFEGTSGTLISGMKLAVMDFIEVTPDDHGFHRFKSPEPDRKYIATLDCSEGRGQDYHALHIIDVTDDVWEQVGVLHSNTISHLILPDIVMRYLVEYNECPVYIELNSTGVSVAKSLYMDLEYEGVICDSYTDLGMKQTKRTKAVGCSTLKDLIEKDKLIIHHRATIQEFRTFSEKGVSWAAEEGYHDDLVMSLVIFGWLSTQSKFIDYADKDDMRLASEVFSKELQDMGDEYAPVIFVDSVHSAEYVPVSHGMSMV
>ID:QBO65036.1 |[Escherichia phage vB_EcoM_G50]||_Escherichia_phage_vB_EcoM_G50_.gbk|large terminase prot..|1833|MK327942(167728):94147-95979:1 ^^ Escherichia phage vB_EcoM_G50, complete genome.|neighbours:ID:QBO65035.1(1),ID:QBO65037.1(1)|neighbour_genes:small terminase prot..,putative tail sheath..|
MEQPINALNDFHPLNEAGKILIKHPSLAERKDEDGIHWIKSQWDGKWYPEKFSDYLRLHKIVKIPNNSDKPELFQTYKDKNNKRSRYMGLPNLKRANIKTQWTREMVEEWKKCRDDIVYFAETYCAITHIDYGVIKVQLRDYQRDMLKIMSSKRMTVCNLSRQLGKTTVVAIFLAHFVCFNKDKAVGILAHKGSMSAEVLDRTKQAIELLPDFLQPGIVEWNKGSIELDNGSSIGAYASSPDAVRGNSFAMIYIDECAFIPNFHDSWLAIQPVISSGRRSKIIITTTPNGLNHFYDIWTAAVEGKSGFEPYTAIWNSVKERLYNDEDIFDDGWQWSIQTINGSTLAQFRQEHTAAFEGTSGTLISGMKLAVMDFIEVTPDDHGFHRFKSPEPDRKYIATLDCSEGRGQDYHALHIIDVTDDVWEQVGVLHSNTISHLILPDIVMRYLVEYNECPVYIELNSTGVSVAKSLYMDLEYEGVICDSYTDLGMKQTKRTKAVGCSTLKDLIEKDKLIIHHRATIQEFRTFSEKGVSWAAEEGYHDDLVMSLVIFGWLSTQSKFIDYADKDDMRLASEVFSKELQDMGDEYAPVIFVDSVHSAEYVPVSHGMSMV
> |[Tevenvirinae _Escherichia_phage_vB_EcoM_G5211]||_Escherichia_phage_vB_EcoM_G5211.gb|Phage terminase, lar..|1824|MK327947.1(164278):87347-89170:1 ^RAST2:fig|1198136.94.peg.160^ Tevenvirinae _Escherichia_phage_vB_EcoM_G5211|neighbours:(1),(1)|neighbour_genes:Phage terminase, sma..,Phage tail sheath|
MSVIEGINAMATDEHPLHLAHPSTLETKIDSNGIEWILSKHDDKWYPKKFSDYLKLNRPQKIRMQSTDPTNYKFFKDSDNIRTRYMRLKNLRRANIKTQYTPEMIAEWKRCRKDIVYFAETYCAITHIDYGTIKVQLRDYQKDMLKIMHENRMSAHKLSRQLGKTTAVAIFLAHYVCFNKDKAVGILAHKGSMAVEVLERTKQAIELLPDFLQPGIVEWNKKSIVLENGSSIGAYASSPDAVRGNSFSFIYIDECAFIQNWTDCFLAIQPVISSGRESKMIMTTTPNGLNHFYDIWQSAIDGKSGYVPYEAVWHSVKERLYNKADIFDDGYEWSSQAIAGSNLEQFLQEHNAEFFGSSGTLIRATTLSRLSFIDVVNDNGFYQFEKPKEGRKYVATLDCSEGRGQDYHALQIIDITEFPYKQVAVYHSNTTSHFILPDIVFKYLMMYNECPVYIELNSTGVSIAKSLAMDLEYDNIICDSFIDLGMKQSKRSKAMGCSALKDLIEKDKLIINHKGTIQELRTFSEKGVSWAAEEGFHDDLVMSLVIFGWLTTQEKFAEYAGKDEMRIASEIFRKELDELGEEYAPVVIYDGANGIEEYRPREGLTMI
>ID:QBO65313.1 |[Escherichia phage vB_EcoM_G53]||_Escherichia_phage_vB_EcoM_G53_.gbk|large terminase prot..|1836|MK327943(167834):97751-99586:1 ^^ Escherichia phage vB_EcoM_G53, complete genome.|neighbours:ID:QBO65312.1(1),ID:QBO65314.1(1)|neighbour_genes:small terminase prot..,putative tail sheath..|
MEQPVNALNDNHPLNEGDKVVILPPHLAERKEEDGIYWIKSQWDGKWYPEKFSDYLRINKIVKIPNNSDKPELFQTYKDKNNKRTRYMGLPNLKRANIKTQWTYEMVAEWKKCRDDIVYFAETYCAITHIDYGTIKVQLRDYQRDMLKIMSSKRMTVCNLSRQLGKTTVVAIFLAHFVCFNKDKAVGILAHKGSMSAEVLDRTKQAIELLPDFLQPGIVEWNKGSIQLDNGSSIGAYASSPDAVRGNSFAMIYIDECAFIPNFIDSWLAIQPVISSGRRSKIIITTTPNGLNHFYDIWTAAVEGKSGFEPYTAIWNSVKERLYNDEDIFDDGWQWSKQTISASSLSQFRQEHTAAFEGTSGTLISGMKLAILDYIEVTPDSHGFHRFKKPEEGHKYIATLDCSEGRGQDYHAMHIIDVTTDKWEQVGVLHSNTISHLILPDIVFKYLMEYNECPIYIELNSTGVSVAKSLYMDLEYENVICDSMNDLGMKQSRRTKPVGCSTLKDLIEKDKLKINHRATIQEFRTFSEKGVSWAAEEGYHDDLVMGLVIFGWLTTQQKFADYADKDDMRLASEVFSRELQDMNDDYAPVIFVDCASNSAEYNPSAHGLSMV
>ID:QBQ80047.1 |[Escherichia phage vB_EcoM_G8]||_Escherichia_phage_vB_EcoM_G8_.gbk|large terminase prot..|1833|MK373787(169650):95577-97409:1 ^^ Escherichia phage vB_EcoM_G8, complete genome.|neighbours:ID:QBQ80046.1(1),ID:QBQ80048.1(1)|neighbour_genes:small terminase prot..,putative tail sheath..|
MEQPINALNDFHPLNEAGKILIKHPSLAERKDEDGIHWIKSQWDGKWYPEKFSDYLRLHKIVKIPNNSDKPELFQTYKDKNNKRSRYMGLPNLKRANIKTQWTREMVEEWKKCRDDIVYFAETYCAITHIDYGVIKVQLRDYQRDMLKIMSSKRMTVCNLSRQLGKTTVVAIFLAHFVCFNKDKAVGILAHKGSMSAEVLDRTKQAIELLPDFLQPGIVEWNKGSIELDNGSSIGAYASSPDAVRGNSFAMIYIDECAFIPNFHDSWLAIQPVISSGRRSKIIITTTPNGLNHFYDIWTAAVEGKSGFEPYTAIWNSVKERLYNDEDIFDDGWQWSIQTINGSTLAQFRQEHTAAFEGTSGTLISGMKLAVMDFIEVTPDDHGFHRFKSPEPDRKYIATLDCSEGRGQDYHALHIIDVTDDVWEQVGVLHSNTISHLILPDIVMRYLVEYNECPVYIELNSTGVSVAKSLYMDLEYEGVICDSYTDLGMKQTKRTKAVGCSTLKDLIEKDKLIIHHRATIQEFRTFSEKGVSWAAEEGYHDDLVMSLVIFGWLSTQSKFIDYADKDDMRLASEVFSKELQDMGDEYAPVIFVDSVHSAEYVPVSHGMSMV
>ID:QBQ77949.1 |[Escherichia phage vB_EcoM_G9062]||_Escherichia_phage_vB_EcoM_G9062_.gbk|large terminase prot..|1833|MK373779(168670):95343-97175:1 ^^ Escherichia phage vB_EcoM_G9062, complete genome.|neighbours:ID:QBQ77948.1(1),ID:QBQ77950.1(1)|neighbour_genes:small terminase prot..,putative tail sheath..|
MEQPINALNDFHPLNEAGKILIKHPSLAERKDEDGIHWIKSQWDGKWYPEKFSDYLRLHKIVKIPNNSDKPELFQTYKDKNNKRSRYMGLPNLKRANIKTQWTREMVEEWKKCRDDIVYFAETYCAITHIDYGVIKVQLRDYQRDMLKIMSSKRMTVCNLSRQLGKTTVVAIFLAHFVCFNKDKAVGILAHKGSMSAEVLDRTKQAIELLPDFLQPGIVEWNKGSIELDNGSSIGAYASSPDAVRGNSFAMIYIDECAFIPNFHDSWLAIQPVISSGRRSKIIITTTPNGLNHFYDIWTAAVEGKSGFEPYTAIWNSVKERLYNDEDIFDDGWQWSIQTINGSTLAQFRQEHTAAFEGTSGTLISGMKLAVMDFIEVTPDDHGFHRFKSPEPDRKYIATLDCSEGRGQDYHALHIIDVTDDVWEQVGVLHSNTISHLILPDIVMRYLVEYNECPVYIELNSTGVSVAKSLYMDLEYEGVICDSYTDLGMKQTKRTKAVGCSTLKDLIEKDKLIIHHRATIQEFRTFSEKGVSWAAEEGYHDDLVMSLVIFGWLSTQSKFIDYADKDDMRLASEVFSKELQDMGDEYAPVIFVDSVHSAEYVPVSHGMSMV
>ID:AXC33988.1 |[Escherichia phage vB_EcoM_JB75]||_Escherichia_phage_vB_EcoM_JB75_.gbk|terminase large subu..|1833|MH355584(167208):70499-72331:-1 ^^ Escherichia phage vB_EcoM_JB75, complete genome.|neighbours:ID:AXC33987.1(-1),ID:AXC34080.1(-1)|neighbour_genes:tail sheath monomer,terminase small subu..|
MEQPINALNDFHPLNEAGKILIKHPSLAERKDEDGIHWIKSQWDGKWYPEKFSDYLRLHKIVKIPNNSDKPELFQTYKDKNNKRSRYMGLPNLKRANIKTQWTREMVEEWKKCRDDIVYFAETYCAITHIDYGVIKVQLRDYQRDMLKIMSSKRMTVCNLSRQLGKTTVVAIFLAHFVCFNKDKAVGILAHKGSMSAEVLDRTKQAIELLPDFLQPGIVEWNKGSIELDNGSSIGAYASSPDAVRGNSFAMIYIDECAFIPNFHDSWLAIQPVISSGRRSKIIITTTPNGLNHFYDIWTAAVEGKSGFEPYTAIWNSVKERLYNDEDIFDDGWQWSIQTINGSTLAQFRQEHTAAFEGTSGTLISGMKLAVMDFIEVTPDDHGFHRFKGPEPDRKYIATLDCSEGRGQDYHALHIIDVTDDVWEQVGVLHSNTISHLILPDIVMRYLVEYNECPVYIELNSTGVSVAKSLYMDLEYEGVICDSYTDLGMKQTKRTKAVGCSTLKDLIEKDKLIIHHRATIQEFRTFSEKGVSWAAEEGYHDDLVMSLVIFGWLSTQSKFIDYADKDDMRLASEVFSKELQDMSDDYAPVIFVDSVHSAEYVPVSHGMSMV
>ID:YP_009030626.1 |[Escherichia phage vB_EcoM_JS09]||_Escherichia_phage_vB_EcoM_JS09_.gbk|large terminase prot..|1836|NC_024124(169148):69905-71740:-1 ^GeneID:19484888^ Escherichia phage vB_EcoM_JS09, complete genome.|neighbours:ID:YP_009030625.1(-1),ID:YP_009030627.1(-1)|neighbour_genes:tail sheath protein,small terminase prot..|
MEQPINTLNDNHPLNEGDKVVILPPHLAERKEEDGIHWIKSQWDGKWYPEKFSDYLRINKIVKIPNNSDKPELFQTYKDKNNKRTRYMGLPNLKRANIKTQWTYEMVAEWKKCRDDIVYFAETYCAITHIDYGTIKVQLRDYQRDMLKIMSSKRMTVCNLSRQLGKTTVVAIFLAHFVCFNKDKAVGILAHKGSMSAEVLDRTKQAIELLPDFLQPGIVEWNKGSIQLDNGSSIGAYASSPDAVRGNSFAMIYIDECAFIPNFIDSWLAIQPVISSGRRSKIIITTTPNGLNHFYDIWTAAVEGKSGFEPYTAIWNSVKERLYNDEDIFDDGWQWSKQTISASSLSQFRQEHTAAFEGTSGTLISGMKLAILDYIEVTPDSHGFHRFKKPEEGHKYIATLDCSEGRGQDYHAMHIIDVTTDKWEQVGVLHSNTISHLILPDIVFKYLMEYNECPIYIELNSTGVSVAKSLYMDLEYENVICDSMNDLGMKQSRRTKPVGCSTLKDLIEKDKLKINHRATIQEFRTFSEKGVSWAAEEGYHDDLVMGLVIFGWLTTQQKFADYADKDDMRLASEVFSRELQDMNDDYAPVIFVDCASNSAEYNPSAHGLSMV
>ID:QBQ78452.1 |[Escherichia phage vB_EcoM_KAW1E185]||_Escherichia_phage_vB_EcoM_KAW1E185_.gbk|large terminase prot..|1833|MK373781(164987):94391-96223:1 ^^ Escherichia phage vB_EcoM_KAW1E185, complete genome.|neighbours:ID:QBQ78451.1(1),ID:QBQ78453.1(1)|neighbour_genes:small terminase prot..,putative tail sheath..|
MEQPINALNDFHPLNEAGKILIKHPSLAERKDEDGIHWIKSQWDGKWYPEKFSDYLRLHKIVKIPNNSDKPELFQTYKDKNNKRSRYMGLPNLKRANIKTQWTREMVEEWKKCRDDIVYFAETYCAITHIDYGVIKVQLRDYQRDMLKIMSSKRMTVCNLSRQLGKTTVVAIFLAHFVCFNKDKAVGILAHKGSMSAEVLDRTKQAIELLPDFLQPGIVEWNKGSIELDNGSSIGAYASSPDAVRGNSFAMIYIDECAFIPNFHDSWLAIQPVISSGRRSKIIITTTPNGLNHFYDIWTAAVEGKSGFEPYTAIWNSVKERLYNDEDIFDDGWQWSIQTINGSTLAQFRQEHTAAFEGTSGTLISGMKLAIMDFIEVTPDDHGFHRFKSPEPDRKYIATLDCSEGRGQDYHALHIIDVTDDVWEQVGVLHSNTISHLILPDIVMRYLVEYNECPVYIELNSTGVSVAKSLYMDLEYEGVICDSYTDLGMKQTKRTKAVGCSTLKDLIEKDKLIIHHRATIQEFRTFSEKGVSWAAEEGYHDDLVMSLVIFGWLSTQSKFIDYADKDDMRLASEVFSKELQDMSDDYAPVIFVDSVHSAEYVPVSHGMSMV
> |[Tevenvirinae Escherichia_phage_vB_EcoM_KAW3E185]||_Escherichia_phage_vB_EcoM_KAW3E185.gb|Phage terminase, lar..|1836|MK373782.1(170187):97773-99608:1 ^RAST2:fig|1198136.54.peg.177^ Tevenvirinae Escherichia_phage_vB_EcoM_KAW3E185|neighbours:(1),(1)|neighbour_genes:Phage terminase, sma..,Phage tail sheath|
MEQPVNALNDNHPLNEGDKVVILPPHLAERKEEDGIYWIKSQWDGKWYPEKFSDYLRINKIVKIPNNSDKPELFQTYKDKNNKRTRYMGLPNLKRANIKTQWTYEMVAEWKKCRDDIVYFAETYCAITHIDYGTIKVQLRDYQRDMLKIMSSKRMTVCNLSRQLGKTTVVAIFLAHFVCFNKDKAVGILAHKGSMSAEVLDRTKQAIELLPDFLQPGIVEWNKGSIQLDNGSSIGAYASSPDAVRGNSFAMIYIDECAFIPNFIDSWLAIQPVISSGRRSKIIITTTPNGLNHFYDIWTAAVEGKSGFEPYTAIWNSVKERLYNDEDIFDDGWQWSKQTISASSLSQFRQEHTAAFEGTSGTLISGMKLAILDYVEVTPDSHGFHRFKKPEEGHKYIATLDCSEGRGQDYHAMHIIDVTTDKWEQVGVLHSNTISHLILPDIVFKYLMEYNECPIYIELNSTGVSVAKSLYMDLEYENVICDSMNDLGMKQSRRTKPVGCSTLKDLIEKDKLKINHRATIQEFRTFSEKGVSWAAEEGYHDDLVMGLVIFGWLTTQQKFADYADKDDMRLASEVFSRELQDMNDDYAPVIFVDCASNSAEYNPSAHGLSMV
>ID:QBQ79226.1 |[Escherichia phage vB_EcoM_MM02]||_Escherichia_phage_vB_EcoM_MM02_.gbk|large terminase prot..|1836|MK373784(169201):99727-101562:1 ^^ Escherichia phage vB_EcoM_MM02, complete genome.|neighbours:ID:QBQ79225.1(1),ID:QBQ79227.1(1)|neighbour_genes:small terminase prot..,putative tail sheath..|
MEQPINALNDNHPLNEGDKVVILPPHLAERKEEDGIHWIKSQWDGKWYPEKFSDYLRINKIVKIPNNSDKPELFQTYKDKNNKRTRYMGLPNLKRANIKTQWTYEMVAEWKKCRDDIVYFAETYCAITHIDYGTIKVQLRDYQRDMLKIMSSKRMTVCNLSRQLGKTTVVAIFLAHFVCFNKDKAVGILAHKGSMSAEVLDRTKQAIELLPDFLQPGIVEWNKGSIQLDNGSSIGAYASSPDAVRGNSFAMIYIDECAFIPNFIDSWLAIQPVISSGRRSKIIITTTPNGLNHFYDIWTAAVEGKSGFEPYTAIWNSVKERLYNDEDIFDDGWQWSKQTISASSLSQFRQEHTAAFEGTSGTLISGMKLAILDYVEVTPDSHGFHRFKKPEEGHKYIATLDCSEGRGQDYHAMHIIDVTTDKWEQVGVLHSNTISHLILPDIVFKYLMEYNECPIYIELNSTGVSVAKSLYMDLEYENVICDSMNDLGMKQSRRTKPVGCSTLKDLIEKDKLKINHRATIQEFRTFSEKGVSWAAEEGYHDDLVMGLVIFGWLTTQQKFADYADKDDMRLASEVFSRELQDMNDDYAPVIFVDCASNSAEYNPSAHGLSMV
>ID:QBQ79495.1 |[Escherichia phage vB_EcoM_OE5505]||_Escherichia_phage_vB_EcoM_OE5505_.gbk|large terminase prot..|1833|MK373785(168756):95818-97650:1 ^^ Escherichia phage vB_EcoM_OE5505, complete genome.|neighbours:ID:QBQ79494.1(1),ID:QBQ79496.1(1)|neighbour_genes:small terminase prot..,putative tail sheath..|
MEQPINALNDFHPLNEAGKILIKHPSLAERKDEDGIHWIKSQWDGKWYPEKFSDYLRLHKIVKIPNNSDKPELFQTYKDKNNKRSRYMGLPNLKRANIKTQWTREMVEEWKKCRDDIVYFAETYCAITHIDYGVIKVQLRDYQRDMLKIMSSKRMTVCNLSRQLGKTTVVAIFLAHFVCFNRDKAVGILAHKGSMSAEVLDRTKQAIELLPDFLQPGIVEWNKGSIELDNGSSIGAYASSPDAVRGNSFAMIYIDECAFIPNFHDSWLAIQPVISSGRRSKIIITTTPNGLNHFYDIWTAAVEGKSGFEPYTAIWNSVKERLYNDEDIFDDGWQWSIQTINGSTLAQFRQEHTAAFEGTSGTLISGMKLAVMDFIEVTPDDHGFHRFKGPEPDRKYIATLDCSEGRGQDYHALHIIDVTDDVWEQVGVLHSNTISHLILPDIVMRYLVEYNECPVYIELNSTGVSVAKSLYMDLEYEGVICDSYTDLGMKQTKRTKAVGCSTLKDLIEKDKLIIHHRATIQEFRTFSEKGVSWAAEEGYHDDLVMSLVIFGWLSTQSKFIDYADKDDMRLASEVFSKELQDMGDEYAPVIFVDSVHSAEYVPVSHGMSMV
> |[Tevenvirinae _Escherichia_phage_vB_EcoM_PhAPEC2]||_Escherichia_phage_vB_EcoM_PhAPEC2.gb|Phage terminase, lar..|1836|NC_024794.1(167318):98333-100168:1 ^RAST2:fig|1198136.124.peg.175^ Tevenvirinae _Escherichia_phage_vB_EcoM_PhAPEC2|neighbours:(1),(1)|neighbour_genes:Phage terminase, sma..,Phage tail sheath|
MEQPINALNDNHPLNEGDKVVILPPHLAERKEEDGIHWIKSQWDGKWYPEKFSDYLRINKIVKIPNNSDKPELFQTYKDKNNKRTRYMGLPNLKRANIKTQWTYEMVAEWKKCRDDIVYFAETYCAITHIDYGTIKVQLRDYQRDMLKIMSSKRMTVCNLSRQLGKTTVVAIFLAHFVCFNKDKAVGILAHKGSMSAEVLDRTKQAIELLPDFLQPGIVEWNKGSIQLDNGSSIGAYASSPDAVRGNSFAMIYIDECAFIPNFIDSWLAIQPVISSGRRSKIIITTTPNGLNHFYDIWTAAVEGKSGFEPYTAIWNSVKERLYNDEDIFDDGWQWSKQTISASSLTQFRQEHTAAFEGTSGTLISGMKLAILDYIEVTPDSHGFHQFKKPEEGHKYIATLDCSEGRGQDYHAMHIIDVTTDKWEQVGVLHSNTISHLILPDIVFKYLMEYNECPIYIELNSTGVSVAKSLYMDLEYENVICDSMNDLGMKQSRRTKPVGCSTLKDLIEKDKLKINHRATIQEFRTFSEKGVSWAAEEGYHDDLVMGLVIFGWLTTQQKFADYADKDDMRLASEVFSRELQDMNDDYAPVIFVDCASNSAEYNPSAHGLSMV
>ID:QBQ79778.1 |[Escherichia phage vB_EcoM_R5505]||_Escherichia_phage_vB_EcoM_R5505_.gbk|large terminase prot..|1833|MK373786(167317):94935-96767:1 ^^ Escherichia phage vB_EcoM_R5505, complete genome.|neighbours:ID:QBQ79777.1(1),ID:QBQ79779.1(1)|neighbour_genes:small terminase prot..,putative tail sheath..|
MEQPINALNDFHPLNEAGKILIKHPSLAERKDEDGIHWIKSQWDGKWYPEKFSDYLRLHKIVKIPNNSDKPELFQTYKDKNNKRSRYMGLPNLKRANIKTQWTREMVEEWKKCRDDIVYFAETYCAITHIDYGVIKVQLRDYQRDMLKIMSSKRMTVCNLSRQLGKTTVVAIFLAHFVCFNKDKAVGILAHKGSMSAEVLDRTKQAIELLPDFLQPGIVEWNKGSIELDNGSSIGAYASSPDAVRGNSFAMIYIDECAFIPNFHDSWLAIQPVISSGRRSKIIITTTPNGLNHFYDIWTAAVEGKSGFEPYTAIWNSVKERLYNDEDIFDDGWQWSIQTINGSSLAQFRQEHTAAFEGTSGTLISGMKLAVMDFIEVTPDDHGFHQFKKPEPDRKYIATLDCSEGRGQDYHALHIIDVTDAVWEQVGVLHSNTISHLILPDIVMRYLVEYNECPVYIELNSTGVSVAKSLYMDLEYEGVICDSYTDLGMKQTKRTKAVGCSTLKDLIEKDKLIIHHRATIQEFRTFSEKGVSWAAEEGYHDDLVMSLVIFGWLSTQSKFIDYADKDDMRLASEVFSKELQDMSDDYAPVIFVDSVHSAEYVPVSHGMSMV
>ID:QBQ77187.1 |[Escherichia phage vB_EcoM_WFK]||_Escherichia_phage_vB_EcoM_WFK_.gbk|large terminase prot..|1836|MK373775(164590):93643-95478:1 ^^ Escherichia phage vB_EcoM_WFK, complete genome.|neighbours:ID:QBQ77186.1(1),ID:QBQ77188.1(1)|neighbour_genes:small terminase prot..,putative tail sheath..|
MEQPVNALNDNHPLNEGDKVVILPPHLAERKEEDGIHWIKSQWDGKWYPEKFSDYLRINKIVKIPNNSDKPELFQTYKDKNNKRTRYMGLPNLKRANIKTQWTYEMVAEWKKCRDDIVYFAETYCAITHIDYGTIKVQLRDYQRDMLKIMSSKRMTVCNLSRQLGKTTVVAIFLAHFVCFNKDKAVGILAHKGSMSAEVLDRTKQAIELLPDFLQPGIVEWNKGSIQLDNGSSIGAYASSPDAVRGNSFAMIYIDECAFIPNFIDSWLAIQPVISSGRRSKIIITTTPNGLNHFYDIWTAAVEGKSGFEPYTAIWNSVKERLYNDEDIFDDGWQWSKQTISASSLTQFRQEHTAAFEGTSGTLISGMKLAILDYIEVTPDSHGFHQFKKPEEGHKYIATLDCSEGRGQDYHAMHIIDVTTDKWEQVGVLHSNTISHLILPDIVFKYLMEYNECPIYIELNSTGVSVAKSLYMDLEYENVICDSMNDLGMKQSRRTKPVGCSTLKDLIEKDKLKINHRATIQEFRTFSEKGVSWAAEEGYHDDLVMGLVIFGWLTTQQKFADYADKDDMRLASEVFSRELQDMNDDYAPVIFVDCASNSAEYNPSAHGLSMV
>ID:QBQ76926.1 |[Escherichia phage vB_EcoM_WFL6982]||_Escherichia_phage_vB_EcoM_WFL6982_.gbk|large terminase prot..|1836|MK373774(164279):93643-95478:1 ^^ Escherichia phage vB_EcoM_WFL6982, complete genome.|neighbours:ID:QBQ76925.1(1),ID:QBQ76927.1(1)|neighbour_genes:small terminase prot..,putative tail sheath..|
MEQPVNALNDNHPLNEGDKVVILPPHLAERKEEDGIHWIKSQWDGKWYPEKFSDYLRINKIVKIPNNSDKPELFQTYKDKNNKRTRYMGLPNLKRANIKTQWTYEMVAEWKKCRDDIVYFAETYCAITHIDYGTIKVQLRDYQRDMLKIMSSKRMTVCNLSRQLGKTTVVAIFLAHFVCFNKDKAVGILAHKGSMSAEVLDRTKQAIELLPDFLQPGIVEWNKGSIQLDNGSSIGAYASSPDAVRGNSFAMIYIDECAFIPNFIDSWLAIQPVISSGRRSKIIITTTPNGLNHFYDIWTAAVEGKSGFEPYTAIWNSVKERLYNDEDIFDDGWQWSKQTISASSLTQFRQEHTAAFEGTSGTLISGMKLAILDYIEVTPDSHGFHQFKKPEEGHKYIATLDCSEGRGQDYHAMHIIDVTTDKWEQVGVLHSNTISHLILPDIVFKYLMEYNECPIYIELNSTGVSVAKSLYMDLEYENVICDSMNDLGMKQSRRTKPVGCSTLKDLIEKDKLKINHRATIQEFRTFSEKGVSWAAEEGYHDDLVMGLVIFGWLTTQQKFADYADKDDMRLASEVFSRELQDMNDDYAPVIFVDCASNSAEYNPSAHGLSMV
>ID:QBQ77679.1 |[Escherichia phage vB_EcoM_WFbE185]||_Escherichia_phage_vB_EcoM_WFbE185.gbk|large terminase prot..|1836|MK373778(170429):98869-100704:1 ^^ Escherichia phage vB_EcoM_WFbE185, complete genome.|neighbours:ID:QBQ77678.1(1),ID:QBQ77680.1(1)|neighbour_genes:small terminase prot..,putative tail sheath..|
MEQPVNALNDNHPLNEGDKVVILPPHLAERKEEDGIHWIKSQWDGKWYPEKFSDYLRINKIVKIPNNSDKPELFQTYKDKNNKRTRYMGLPNLKRANIKTQWTYEMVAEWKKCRDDIVYFAETYCAITHIDYGTIKVQLRDYQRDMLKIMSSKRMTVCNLSRQLGKTTVVAIFLAHFVCFNKDKAVGILAHKGSMSAEVLDRTKQAIELLPDFLQPGIVEWNKGSIQLDNGSSIGAYASSPDAVRGNSFAMIYIDECAFIPNFIDSWLAIQPVISSGRRSKIIITTTPNGLNHFYDIWTAAVEGKSGFEPYTAIWNSVKERLYNDEDIFDDGWQWSKQTISASSLSQFRQEHTAAFEGTSGTLISGMKLAILDYIEVTPDSHGFHRFKKPEEGHKYIATLDCSEGRGQDYHAMHIIDVTTDKWEQVGVLHSNTISHLILPDIVFKYLMEYNECPIYIELNSTGVSVAKSLYMDLEYENVICDSMNDLGMKQSRRTKPVGCSTLKDLIEKDKLKINHRATIQEFRTFSEKGVSWAAEEGYHDDLVMGLVIFGWLTTQQKFADYADKDDMRLASEVFSRELQDMNDDYAPVIFVDCASNSAEYNPSAHGLSMV
>ID:YP_007004907.1 |[Escherichia phage wV7]||_Escherichia_phage_wV7_.gbk|terminase DNA packag..|1833|NC_019505(166452):93703-95535:1 ^GeneID:14010701^ Escherichia phage wV7, complete genome.|neighbours:ID:YP_007004906.1(1),ID:YP_007004908.1(1)|neighbour_genes:terminase DNA packag..,tail sheath protein|
MEQPINALNDFHPLNEAGKILIKHPSLAERKDEDGIHWIKSQWDGKWYPEKFSDYLRLHKIVKIPNNSDKPELFQTYKDKNNKRSRYMGLPNLKRANIKTQWTREMVEEWKKCRDDIVYFAETYCAITHIDYGVIKVQLRDYQRDMLKIMSSKRMTVCNLSRQLGKTTVVAIFLAHFVCFNKDKAVGILAHKGSMSAEVLDRTKQAIELLPDFLQPGIVEWNKGSIELDNGSSIGAYASSPDAVRGNSFAMIYIDECAFIPNFHDSWLAIQPVISSGRRSKIIITTTPNGLNHFYDIWTAAVEGKSGFEPYTAIWNSVKERLYNDEDIFDDGWQWSIQTINGSTLAQFRQEHTAAFEGTSGTLISGMKLAVMDFIEVTPDDHGFHRFKSPEPDRKYIATLDCSEGRGQDYHALHIIDVTDDVWEQVGVLHSNTISHLILPDIVMRYLVEYNECPVYIELNSTGVSVAKSLYMDLEYEGVICDSYTDLGMKQTKRTKAVGCSTLKDLIEKDKLIIHHRATIQEFRTFSEKGVSWAAEEGYHDDLVMSLVIFGWLSTQSKFIDYADKDDMRLASEVFSKELQDMGDEYAPVIFVDSVHSAEYVPVSHGMSMV
> |[Tevenvirinae Escherichia_virus_KFS-EC]||_Escherichia_virus_KFS-EC.gb|Phage terminase, lar..|1824|MH560358.1(164715):30324-32147:1 ^RAST2:fig|1198136.83.peg.49^ Tevenvirinae Escherichia_virus_KFS-EC|neighbours:(1),(1)|neighbour_genes:Phage terminase, sma..,Phage tail sheath|
MSVIEGINAMATDEHPLHLAHPSTLETKIDSNSIEWILSNHDDKWYPKKFSDYLKLNRPQKIRMQSTDPTNYKFFKDSDNIRTRYMRLKNLRRANIKTQYTPEMIAEWKRCRKDIVYFAETYCAITHIDYGTIKVQLRDYQKDMLKIMHENRMSAHKLSRQLGKTTAVAIFLAHYVCFNKDKAVGILAHKGSMAVEVLERTKQAIELLPDFLQPGIVEWNKKSIVLENGSSIGAYASSPDAVRGNSFSFIYIDECAFIQNWTDCFLAIQPVISSGRESKMIMTTTPNGLNHFYDIWQSAIDGKSGYVPYEAVWHSVKERLYNKADIFDDGYEWSSQAIAGSSLEQFLQEHNAEFFGSSGTLIRATTLSRLSFIDVVNDNGFYQFEKPKEGRKYVATLDCSEGRGQDYHALQIIDITEFPYKQVAVYHSNTTSHFILPDIVFKYLMMYNECPVYIELNSTGVSIAKSLAMDLEYDNIICDSFIDLGMKQSKRSKAMGCSALKDLIEKDKLIINHKGTIQELRTFSEKGVSWAAEEGFHDDLVMSLVIFGWLTTQEKFAEYAGKDEMRIASEIFRKELDELGEEYAPVVIYDGANGIEEYRPREGLTMI
>ID:QDK04292.1 |[Escherichia virus VEc20]||_Escherichia_virus_VEc20_.gbk|vec20_162|1833|MN022785(167532):93111-94943:1 ^^ Escherichia virus VEc20, complete genome.|neighbours:ID:QDK04291.1(1),ID:QDK04293.1(1)|neighbour_genes:vec20_161,vec20_163|
MEQPINALNDFHPLNEAGKILIKHPSLAERKDEDGIHWIKSQWDGKWYPEKFSDYLRLHKIVKIPNNSDKPELFQTYKDKNNKRSRYMGLPNLKRANIKTQWTREMVEEWKKCRDDIVYFAETYCAITHIDYGVIKVQLRDYQRDMLKIMSSKRMTVCNLSRQLGKTTVVAIFLAHFVCFNKDKAVGILAHKGSMSAEVLDRTKQAIELLPDFLQPGIVEWNKGSIELDNGSSIGAYASSPDAVRGNSFAMIYIDECAFIPNFHDSWLAIQPVISSGRRSKIIITTTPNGLNHFYDIWTAAVEGKSGFEPYTAIWNSVKERLYNDEDIFDDGWQWSIQTINGSSLAQFRQEHTAAFEGTSGTLISGMKLAIMDFIEVTPDDHGFHRFKSPEPDRKYIATLDCSEGRGQDYHALHIIDVTDDVWEQVGVLHSNTISHLILPDIVMRYLVEYNECPVYIELNSTGVSVAKSLYMDLEYEGVICDSYTDLGMKQTKRTKAVGCSTLKDLIEKDKLIIHHRATIQEFRTFSEKGVSWAAEEGYHDDLVMSLVIFGWLSTQSKFIDYADKDDMRLASEVFSKELQDMSDDYAPVIFVDSVHSAEYVPVSHGMSMV
>ID:VCU44421.1 |[Escherichia virus vB_Eco_mar005P1]|vB_Eco_mar005P1|_Escherichia_virus_vB_Eco_mar005P1_.gbk|17|1836|LR027390(167773):31898-33733:1 ^^ Escherichia virus vB_Eco_mar005P1 genome assembly, chromosome: 1.|neighbours:ID:VCU44419.1(1),ID:VCU44423.1(1)|neighbour_genes:small terminase prot..,18|
MEQPINALNDNHPLNEGDKVVILPPHLAERKEEDGIHWIKSQWDGKWYPEKFSDYLRINKIVKIPNNSDKPELFQTYKDKNNKRTRYMGLPNLKRANIKTQWTYEMVAEWKKCRDDIVYFAETYCAITHIDYGTIKVQLRDYQRDMLKIMSSKRMTVCNLSRQLGKTTVVAIFLAHFVCFNKDKAVGILAHKGSMSAEVLDRTKQAIELLPDFLQPGIVEWNKGSIQLDNGSSIGAYASSPDAVRGNSFAMIYIDECAFIPNFIDSWLAIQPVISSGRRSKIIITTTPNGLNHFYDIWTAAVEGKSGFEPYTAIWNSVKERLYNDEDIFDDGWQWSKQTISASSLPQFRQEHTAAFEGTSGTLISGMKLAILDYIEVTPDSHGFHRFKKPEEGHKYIATLDCSEGRGQDYHAMHIIDVTTDKWEQVGVLHSNTISHLILPDIVFKYLMEYNECPIYIELNSTGVSVAKSLYMDLEYENVICDSMNDLGMKQSRRTKPVGCSTLKDLIEKDKLKINHRATIQEFRTFSEKGVSWAAEEGYHDDLVMGLVIFGWLTTQQKFADYADKDDMRLASEVFSRELQDMNDDYAPVIFVDCASNSAEYNPSAHGLSMV
>ID:VCU44428.1 |[Escherichia virus vB_Eco_mar005P1]|vB_Eco_mar006P2|_Escherichia_virus_vB_Eco_mar005P1_strain_vB_Eco_mar006P2_.gbk|17|1836|LR027387(167773):132793-134628:1 ^^ Escherichia virus vB_Eco_mar005P1 strain vB_Eco_mar006P2 genome assembly, chromosome: 1.|neighbours:ID:VCU44426.1(1),ID:VCU44430.1(1)|neighbour_genes:small terminase prot..,18|
MEQPINALNDNHPLNEGDKVVILPPHLAERKEEDGIHWIKSQWDGKWYPEKFSDYLRINKIVKIPNNSDKPELFQTYKDKNNKRTRYMGLPNLKRANIKTQWTYEMVAEWKKCRDDIVYFAETYCAITHIDYGTIKVQLRDYQRDMLKIMSSKRMTVCNLSRQLGKTTVVAIFLAHFVCFNKDKAVGILAHKGSMSAEVLDRTKQAIELLPDFLQPGIVEWNKGSIQLDNGSSIGAYASSPDAVRGNSFAMIYIDECAFIPNFIDSWLAIQPVISSGRRSKIIITTTPNGLNHFYDIWTAAVEGKSGFEPYTAIWNSVKERLYNDEDIFDDGWQWSKQTISASSLPQFRQEHTAAFEGTSGTLISGMKLAILDYIEVTPDSHGFHRFKKPEEGHKYIATLDCSEGRGQDYHAMHIIDVTTDKWEQVGVLHSNTISHLILPDIVFKYLMEYNECPIYIELNSTGVSVAKSLYMDLEYENVICDSMNDLGMKQSRRTKPVGCSTLKDLIEKDKLKINHRATIQEFRTFSEKGVSWAAEEGYHDDLVMGLVIFGWLTTQQKFADYADKDDMRLASEVFSRELQDMNDDYAPVIFVDCASNSAEYNPSAHGLSMV
>ID:VCU43242.1 |[Escherichia virus vB_Eco_mar005P1]|vB_Eco_mar007P3|_Escherichia_virus_vB_Eco_mar005P1_strain_vB_Eco_mar007P3_.gbk|17|1836|LR027383(167651):54784-56619:1 ^^ Escherichia virus vB_Eco_mar005P1 strain vB_Eco_mar007P3 genome assembly, chromosome: 1.|neighbours:ID:VCU43241.1(1),ID:VCU43243.1(1)|neighbour_genes:small terminase prot..,18|
MEQPINALNDNHPLNEGDKVVILPPHLAERKEEDGIHWIKSQWDGKWYPEKFSDYLRINKIVKIPNNSDKPELFQTYKDKNNKRTRYMGLPNLKRANIKTQWTYEMVAEWKKCRDDIVYFAETYCAITHIDYGTIKVQLRDYQRDMLKIMSSKRMTVCNLSRQLGKTTVVAIFLAHFVCFNKDKAVGILAHKGSMSAEVLDRTKQAIELLPDFLQPGIVEWNKGSIQLDNGSSIGAYASSPDAVRGNSFAMIYIDECAFIPNFIDSWLAIQPVISSGRRSKIIITTTPNGLNHFYDIWTAAVEGKSGFEPYTAIWNSVKERLYNDEDIFDDGWQWSKQTISASSLPQFRQEHTAAFEGTSGTLISGMKLAILDYIEVTPDSHGFHRFKKPEEGHKYIATLDCSEGRGQDYHAMHIIDVTTDKWEQVGVLHSNTISHLILPDIVFKYLMEYNECPIYIELNSTGVSVAKSLYMDLEYENVICDSMNDLGMKQSRRTKPVGCSTLKDLIEKDKLKINHRATIQEFRTFSEKGVSWAAEEGYHDDLVMGLVIFGWLTTQQKFADYADKDDMRLASEVFSRELQDMNDDYAPVIFVDCASNSAEYNPSAHGLSMV
>ID:VCU43950.1 |[Escherichia virus vB_Eco_mar005P1]|vB_Eco_mar008P4|_Escherichia_virus_vB_Eco_mar005P1_strain_vB_Eco_mar008P4_.gbk|17|1836|LR027386(167773):37565-39400:1 ^^ Escherichia virus vB_Eco_mar005P1 strain vB_Eco_mar008P4 genome assembly, chromosome: 1.|neighbours:ID:VCU43949.1(1),ID:VCU43951.1(1)|neighbour_genes:small terminase prot..,18|
MEQPINALNDNHPLNEGDKVVILPPHLAERKEEDGIHWIKSQWDGKWYPEKFSDYLRINKIVKIPNNSDKPELFQTYKDKNNKRTRYMGLPNLKRANIKTQWTYEMVAEWKKCRDDIVYFAETYCAITHIDYGTIKVQLRDYQRDMLKIMSSKRMTVCNLSRQLGKTTVVAIFLAHFVCFNKDKAVGILAHKGSMSAEVLDRTKQAIELLPDFLQPGIVEWNKGSIQLDNGSSIGAYASSPDAVRGNSFAMIYIDECAFIPNFIDSWLAIQPVISSGRRSKIIITTTPNGLNHFYDIWTAAVEGKSGFEPYTAIWNSVKERLYNDEDIFDDGWQWSKQTISASSLPQFRQEHTAAFEGTSGTLISGMKLAILDYIEVTPDSHGFHRFKKPEEGHKYIATLDCSEGRGQDYHAMHIIDVTTDKWEQVGVLHSNTISHLILPDIVFKYLMEYNECPIYIELNSTGVSVAKSLYMDLEYENVICDSMNDLGMKQSRRTKPVGCSTLKDLIEKDKLKINHRATIQEFRTFSEKGVSWAAEEGYHDDLVMGLVIFGWLTTQQKFADYADKDDMRLASEVFSRELQDMNDDYAPVIFVDCASNSAEYNPSAHGLSMV
>ID:VCU44831.1 |[Escherichia virus vB_Eco_mar005P1]|vB_Eco_mar009P5|_Escherichia_virus_vB_Eco_mar005P1_strain_vB_Eco_mar009P5_.gbk|17|1836|LR027391(167658):90307-92142:-1 ^^ Escherichia virus vB_Eco_mar005P1 strain vB_Eco_mar009P5 genome assembly, chromosome: 1.|neighbours:ID:VCU44830.1(-1),ID:VCU44832.1(-1)|neighbour_genes:18,small terminase prot..|
MEQPINALNDNHPLNEGDKVVILPPHLAERKEEDGIHWIKSQWDGKWYPEKFSDYLRINKIVKIPNNSDKPELFQTYKDKNNKRTRYMGLPNLKRANIKTQWTYEMVAEWKKCRDDIVYFAETYCAITHIDYGTIKVQLRDYQRDMLKIMSSKRMTVCNLSRQLGKTTVVAIFLAHFVCFNKDKAVGILAHKGSMSAEVLDRTKQAIELLPDFLQPGIVEWNKGSIQLDNGSSIGAYASSPDAVRGNSFAMIYIDECAFIPNFIDSWLAIQPVISSGRRSKIIITTTPNGLNHFYDIWTAAVEGKSGFEPYTAIWNSVKERLYNDEDIFDDGWQWSKQTISASSLPQFRQEHTAAFEGTSGTLISGMKLAILDYIEVTPDSHGFHRFKKPEEGHKYIATLDCSEGRGQDYHAMHIIDVTTDKWEQVGVLHSNTISHLILPDIVFKYLMEYNECPIYIELNSTGVSVAKSLYMDLEYENVICDSMNDLGMKQSRRTKPVGCSTLKDLIEKDKLKINHRATIQEFRTFSEKGVSWAAEEGYHDDLVMGLVIFGWLTTQQKFADYADKDDMRLASEVFSRELQDMNDDYAPVIFVDCASNSAEYNPSAHGLSMV
>ID:AUV57516.1 |[Klebsiella phage KP1]||_Klebsiella_phage_KP1_.gbk|terminase large subu..|1839|MG751100(167989):84999-86837:1 ^^ Klebsiella phage KP1, complete genome.|neighbours:ID:AUV57515.1(1),ID:AUV57517.1(1)|neighbour_genes:terminase small subu..,tail sheath protein|
MEQTQPFNVLSDAHPLNDGKQVVIRHPSEMETKIENGVRFFKSQWDDKWYPEKFEDYLKLHGIVKIRLQGEDPAHFQTFKDKNNKRTRYMGLPNLKRANIKMQLTREIVAEWKKCRDDIVYFAETYCAITHIDYGTIKVQLRDYQRDMLEIMAAKRMTCCNLSRQLGKTTVVAIFLAHFVCFNKDKAVGILAHKGSMSAEVLDRTKQAIELLPDFLQPGIVEWNKGSIELDNGSSIGAYASSPDAVRGNSFAMIYIDECAFIPNFIDAWLAIQPVISSGRRSKIIITTTPSGLNHFYDIWTAAVEGKSGFTPYTAIWNSVKERLYNDEDMFDDGWQWSLQTISASSLEQFKQEHCAEFHGTSGTLISGMKLANMDWIEVTPDSHGFYKFKEAEADHKYIATLDSAEGRGQDYHALNIIDVTTSEWEQVGVLHSNTISHLILPDIVIKYLMEYNEAPIYIELNSTGVSVAKSLYMDLEYENVICDSIVDLGMKQTKRSKAVGCSALKDLIEKDKLIIHHRATVQEFRTFSEKGVSWAAEDGYHDDLIMSLVIFAWLTTQQKFADFVDKDEMRLASEVFKRELEDMNDDYAPVVFVDAVNSAEYAPQEHGLSFV
>ID:APD20566.1 |[Klebsiella phage KPV15]|KPV15|_Klebsiella_phage_KPV15_.gbk|terminase large subu..|1839|KY000080(167034):105713-107551:1 ^^ Klebsiella phage KPV15, complete genome.|neighbours:ID:APD20565.1(1),ID:APD20567.1(1)|neighbour_genes:terminase small subu..,tail sheath monomer|
MEQTQPFNVLSDAHPLNDGKQVVIRHPSEMETKIENGVRFFKSQWDDKWYPEKFEDYLKLHGIVKIRLQGEDPAHFQTFKDKNNKRTRYMGLPNLKRANIKMQLTREIVAEWKKCRDDIVYFAETYCAITHIDYGTIKVQLRDYQRDMLEIMAAKRMTCCNLSRQLGKTTVVAIFLAHFVCFNKDKAVGILAHKGSMSAEVLDRTKQAIELLPDFLQPGIVEWNKGSIELDNGSSIGAYASSPDAVRGNSFAMIYIDECAFIPNFIDAWLAIQPVISSGRRSKIIITTTPSGLNHFYDIWTAAVEGKSGFTPYTAIWNSVKERLYNDEDMFDDGWQWSLQTISASSLEQFKQEHCAEFHGTSGTLISGMKLANMDWIEVTPDSHGFYKFKEAEADHKYIATLDSAEGRGQDYHALNIIDVTTSEWEQVGVLHSNTISHLILPDIVIKYLMEYNEAPIYIELNSTGVSVAKSLYMDLEYENVICDSIVDLGMKQTKRSKAVGCSALKDLIEKDKLIIHHRATVQEFRTFSEKGVSWAAEDGYHDDLIMSLVIFAWLTTQQKFADFVDKDEMRLASEVFKRELEDMNDDYAPVVFVDAVNSAEYAPQEHGLSFV
> |[Tevenvirinae Klebsiella_phage_Marfa]||_Klebsiella_phage_Marfa.gb|Phage terminase, lar..|1836|MN044033.1(168532):93416-95251:1 ^RAST2:fig|1198136.82.peg.184^ Tevenvirinae Klebsiella_phage_Marfa|neighbours:(1),(1)|neighbour_genes:putative terminase s..,Phage tail sheath|
MEQPVNVFNDDHPLNVGDNIVIKPPSSMAVKTEGGIRFFQSQWDQKWYPESFDDYLRINGIVKIRLQGEDPTNFRTFKDKNNKRTRYNALPNLKRANIKTAWTKEMVQEWKKCRDDIVYFAETYCAITHIDYGTIKVQLRDYQRDMLKIMSTKRMTTCNLSRQLGKTTVVAIFLAHFVCFNKDKAVGVLAHKRSMSEEVLDRTKQAIELLPDFLQPGISEWNKGNIELDNGSSIGAYASSPDAVRGNSFAMIYIDECAFIPNFIDAWLAIQPVISSGRRSKIIITTTPNGLNHFYDIWTAAVEGKSGFEPYTAIWNSVKERLYDENDRFDDGWQWSRQTISGSSLEQFRQEHMAEFQGTSGTLISGMKLAVMEWIETVPEQNYFYRFKQPEEGHKYIAALDCSEGRGQDYHAMHIIDVTSDTWEQVAVLHSNEISHLILPDIVHKYLMEYNEAPVYIELNSTGVSVAKSLYMDLEYENVICDSMVDLGMKQTTKTKAVGCSTLKDLIEKDKLIIHHKSTIMEFRTFSQKKLSWAAEEGFHDDLVMSLVIFAWLSTQQKFADYADKDDMRLASEVFSRELEDMNDEYAPVVFVDAADNSASYAPAEPGISFV
>ID:YP_009194457.1 |[Klebsiella phage Matisse]||_Klebsiella_phage_Matisse_.gbk|terminase large subu..|1830|NC_028750(176081):126170-127999:1 ^GeneID:26613396^ Klebsiella phage Matisse, complete genome.|neighbours:ID:YP_009194456.1(1),ID:YP_009194458.1(1)|neighbour_genes:terminase small subu..,tail sheath protein|
MEMEPTIDPSKESDHPIGLMHPDYLKKKIDEFGMEWTQSEHDKKWYPTKFSDYLKINGIHKVDIQAKDSSNFATYKNKGNKKTRYNGNPNLKRAYIQTKWTQQMLMEWVKCRDDIVYFAETYCAITHIDYGTIKVQLRDYQREMLIEMHKNRMVACNLSRQLGKTTVVAIFLAHFVCFNEDKYVGVLAHKASMSAEVLDRTKQAIELLPDFLQPGIVEWNKGSIELDNKCKIGAFASSPDAVRGNSFAMIYIDECAFIPNFIDAWLAIQPVISSGRKSKILITTTPNGLNHFYDIWNAAIEGKSGFVPYTAIWTSVKERLYTDGDDGVFDDGYSWSSKMIASSSKEAFLQEHCAEFMGTNGTLIAGWKLSKLSWVDTDETETNFYQYKAPVEGHKYIAVLDPAEGRGQDYHAMHIIDITSMPFEQVAVYHSNKTSHLILPDVLLRYLMMYNEAWVYIELNSTGHSVAKSLFSELDYDNVICDSYSDLGMKQSKRSKAIGCSTLKDLIEKDKLIINNKKTILEFRTFSEKGVSWAAEEGFHDDLVMALVCFAWLTTQMKFAEFCEKDDLRLANEVFARERELLYEDMLCPVIVTSGDETISVGQHGISFI
>ID:AWY07065.1 |[Klebsiella phage Mineola]||_Klebsiella_phage_Mineola_.gbk|large terminase subu..|1839|MH333064(166130):94206-96044:1 ^^ Klebsiella phage Mineola, complete genome.|neighbours:ID:AWY07064.1(1),ID:AWY07066.1(1)|neighbour_genes:small terminase subu..,tail sheath protein|
MEQTQPFNVLSDAHPLNDGKQVVIRHPSEMETKIENGVRFFKSQWDDKWYPEKFEDYLKLHGIVKIRLQGEDPAHFQTFKDKNNKRTRYMGLPNLKRANIKMQLTREIVAEWKKCRDDIVYFAETYCAITHIDYGTIKVQLRDYQRDMLEIMAAKRMTCCNLSRQLGKTTVVAIFLAHFVCFNKDKAVGILAHKGSMSAEVLDRTKQAIELLPDFLQPGIVEWNKGSIELDNGSSIGAYASSPDAVRGNSFAMIYIDECAFIPNFIDAWLAIQPVISSGRRSKIIITTTPSGLNHFYDIWTAAVEGKSGFTPYTAIWNSVKERLYNDEDMFDDGWQWSLQTISASSLEQFKQEHCAEFHGTSGTLISGMKLANMDWIEVTPDSHGFYKFKEAEADHKYIATLDSAEGRGQDYHALNIIDVTTSEWEQVGVLHSNTISHLILPDIVIKYLMEYNEAPIYIELNSTGVSVAKSLYMDLEYENVICDSIVDLGMKQTKRSKAVGCSALKDLIEKDKLIIHHRATVQEFRTFSEKGVSWAAEDGYHDDLIMSLVIFAWLTTQQKFADFVDKDEMRLASEVFKRELEDMNDDYAPVVFVDAVNSAEYAPQEHGLSFV
>ID:YP_009607406.1 |[Klebsiella phage Miro]||_Klebsiella_phage_Miro_.gbk|terminase large subu..|1821|NC_041981(176055):126366-128186:1 ^GeneID:40083415^ Klebsiella phage Miro, complete genome.|neighbours:ID:YP_009607405.1(1),ID:YP_009607407.1(1)|neighbour_genes:terminase small subu..,tail sheath protein|
MTEPVMNPEKESDHPLNMMHPKYLKRKIEDGMEWVQSNHDGKWYPKTFKDYLKINGIEKVTLQAKDKKNFATFKDKGNKRSRYMGIPNLKRAYVQTQWTNEMVTEWVKCRDDIIYFAETYCAITHIDYGTIKVKLRDYQRDMLKEMVSNRFFIAKLSRQLGKSTCTAIFFAHFVCFNNDKDVGILAHKLSMASEVLDRVKQAIELLPDFLQPGIVEWNKGSIELDNGCSIGAFASSPDSVRGNSFALVYLDEAAFIQQWEDVWLALKPIISSGRKSKIFLTTTPNGMNYFYDLWNASLEGKSGFTTYESNWTSVKERLYNDKTDEFDDGYSWSANDIGAGSREAFAQEHEGAFNGSNGTLISGWKLSKMSWIDIEETESNFYQYKAPEEGHKYIAVLDPAEGRGQDYHAMHIIDITSMPFEQVAVYHSNKTSHLILPDVLLRYLMMYNEAWVYIELNSTGHSVAKSLFSELDYDNVICDSYSDLGMKQSKRSKAIGCSTLKDLIEKDKLIINNKKTILEFRTFSEKGVSWAAEEGFHDDLVMALVCFAWLTTQMKFAEFCEKDDLRLANEVFARERELLYEDMLCPVIVTSGDETISVGQHGISFI
> |[Tevenvirinae _Klebsiella_phage_PKO111]||_Klebsiella_phage_PKO111.gb|putative terminase l..|1839|NC_031095.1(168758):28394-30232:1 ^RAST2:fig|1198136.84.peg.49^ Tevenvirinae _Klebsiella_phage_PKO111|neighbours:(1),(1)|neighbour_genes:Phage terminase, sma..,Phage tail sheath|
MEQTQPFNVLSDAHPLNDGKQVIIRHPSEIETKIENGVRFFKSQWDDKWYPEKFEDYLKLHGIVKIRLQGEDPAHFQTFKDKNNKRTRYMGLPNLKRANIKMQLTREIVAEWKRCRDDIVYFAETYCAITHIDYGTIKVQLRDYQRDMLEIMAAKRMTCCNLSRQLGKTTVVAIFLAHFVCFNKDKAVGILAHKGSMSAEVLDRTKQAIELLPDFLQPGIVEWNKGSIELDNGSSIGAYASSPDAVRGNSFAMIYIDECAFIPNFIDAWLAIQPVISSGRRSKIIITTTPSGLNHFYDIWTAAVEGKSGFTPYTAIWNSVKERLYNDEDMFDDGWQWSLQTISASSLEQFKQEHCAEFHGTSGTLISGMKLANMDWIEVTPDSHGFYKFKEAEADHKYIATLDSAEGRGQDYHALNIIDVTTSEWEQVGVLHSNTISHLILPDIVIKYLMEYNEAPIYIELNSTGVSVAKSLYMDLEYENVICDSIVDLGMKQTKRSKAVGCSALKDLIEKDKLIIHHRATVQEFRTFSEKGVSWAAEDGYHDDLIMSLVIFAWLTTQQKFADFVDKDEMRLASEVFKRELEDMNDDYAPVVFVDAVNSAEYAPQEHGLSFV
>ID:YP_009288854.1 |[Klebsiella phage vB_KpnM_KpV477]||_Klebsiella_phage_vB_KpnM_KpV477_.gbk|putative terminase l..|1839|NC_031087(168272):98765-100603:1 ^GeneID:29067158^ Klebsiella phage vB_KpnM_KpV477, complete genome.|neighbours:ID:YP_009288853.1(1),ID:YP_009288855.1(1)|neighbour_genes:putative terminase s..,putative tail sheath..|
MEQTQPFNVLSDAHPLNDGKLTVIRHPSEMETKIENGVRFFKSQWDDKWYPEKFEDYLKLHGIVKIRLQGEDPAHFQTFKDKNNKRTRYMGLPNLKRANIKMQLTREIVAEWKRCRDDIVYFAETYCAITHIDYGTIKVQLRDYQRDMLEIMAAKRMTCCNLSRQLGKTTVVAIFLAHFVCFNKDKAVGILAHKGSMSAEVLDRTKQAIELLPDFLQPGIVEWNKGSIELDNGSSIGAYASSPDAVRGNSFAMIYIDECAFIPNFIDAWLAIQPVISSGRRSKIIITTTPSGLNHFYDIWTAAVEGKSGFTPYTAIWNSVKERLYNDEDMFDDGWQWSLQTISASSLEQFKQEHCAEFHGTSGTLISGMKLANMDWIEVTPDSHGFYKFKEAEADHKYIATLDSAEGRGQDYHALNIIDVTTSEWEQVGVLHSNTISHLILPDIVIKYLMEYNEAPIYIELNSTGVSVAKSLYMDLEYENVICDSIVDLGMKQTKRSKAVGCSALKDLIEKDKLIIHHRATVQEFRTFSEKGVSWAAEDGYHDDLIMSLVIFAWLTTQQKFADFVDKDEMRLASEVFKRELEDMNDDYAPVVFVDAVNSAEYAPQEHGLSFV
>ID:AUO78869.1 |[Klebsiella phage vB_Kpn_F48]||_Klebsiella_phage_vB_Kpn_F48.gbk|terminase large subu..|1836|MG746602(170764):139405-141240:-1 ^^ Klebsiella phage vB_Kpn_F48, complete genome.|neighbours:ID:AUO78868.1(-1),ID:AUO78870.1(-1)|neighbour_genes:tail sheath monomer,terminase small subu..|
MEQPVNVFNEDHPLNVGDNIVIKPPSSMAVKTEDGIKFFQSQWDQKWYPESFDDYLRINGIVKIRLQGEDPTNFRTFKDKNNKRTRYNALPNLKRANIKTAWTKEMVQEWKKCRDDIVYFAETYCAITHIDYGTIKVQLRDYQRDMLKIMSSKRMTTCNLSRQLGKTTVVAIFLAHFVCFNKDKAVGVLAHKRSMSEEVLDRTKQAIELLPDFLQPGISEWNKGNIELDNGSSIGAYASSPDAVRGNSFAMIYIDECAFIPNFIDAWLAIQPVISSGRRSKIIITTTPNGLNHFYDIWTAAVEGKSGFEPYTAIWNSVKERLYDDNDHFDDGWQWSRQTISGSSLEQFRQEHMAEFQGTSGTLISGMKLAIMEWIETIPEQNYFYRFKQPEEGHKYIAALDCSEGRGQDYHAMHIIDVTSDTWEQVAVLHSNEISHLILPDIVHKYLMEYNEAPVYIELNSTGVSVAKSLYMDLEYENVICDSMVDLGMKQTTKTKAVGCSTLKDLIEKDKLILHHKPTIMEFRTFSQKKLSWAAEEGFHDDLVMSLVIFAWLSTQQKFADYADKDDMRLASEVFSRELEDMNDEYAPVVFVDAADNSASYAPAEPGISFV
> |[Tevenvirinae Morganella_phage_vB_MmoM_MP1]||_Morganella_phage_vB_MmoM_MP1.gb|Phage terminase, lar..|1800|NC_031020.1(163201):90338-92137:1 ^RAST2:fig|1198136.47.peg.172^ Tevenvirinae Morganella_phage_vB_MmoM_MP1|neighbours:(1),(1)|neighbour_genes:Phage terminase, sma..,Phage tail sheath|
MQERIIDHPLGEAIKSPDTLERKIENDIEFIKSQWDDKWYPVKFDDYLEINKIRKVDIQSINPEDFKTFKDKDNKRTRYMGLPNLKRANIKTGWTKEMIAEWLKCRDDILYFAEKYCAITHIDYGTIAVQLRDYQKDMLEIMDKNRMTVCNLSRQLGKTTVVAIFLAHFVCFNKDKFVGILAHKGSMSAEVLDRTKQAIALLPDFLQPGIVEWNKGSIELDNGSKIGAFASSPDAVRGNSFALIYIDECAFIPNFLEAWLAIQPVISSGRRSKIIITTTPNGLNHFYDIWTSAVEGKSGFAPYTAIWNSVKERLYNNNDIFDDGWEWSAQTIAGSSLEQFKQEHCAEFQGTSGTLISGMKLANMDWKEVIPENHFYKYKDPVEGRKYIATLDPAEGRGQDYHALHIFDITEMPYEQVAVFHSNETSHLILPNIIFNYLTMYNEAPIYIELNSTGVSIARSLYAELEYENVICDSYIDLGMKQTKRSKAVGCSTLKDLIEKDKLIINNKNTVFEFRTFSEKGVSWAAEDGYHDDLVMGLVIFAWLTTQQKFSDYSESDSRLAVDIFRKEIEDMDEDYAPVVIYDSGDTTHEIEYSNPVIV
>ID:YP_009211608.1 |[Pectobacterium bacteriophage PM2]||_Pectobacterium_bacteriophage_PM2.gbk|terminase DNA packag..|1836|NC_028940(170286):100013-101848:1 ^GeneID:26638080^ Pectobacterium bacteriophage PM2, complete genome.|neighbours:ID:YP_009211607.1(1),ID:YP_009211609.1(1)|neighbour_genes:terminase DNA packag..,tail sheath protein|
MEQPYNVLNDNHPLNQGENILIRPPSMLEEKVENGIRFIKSQWDSKWYPEKFDDYLRIHGIIKIRHQGEDPNEFRTFKDKNNKRSRYNALPNLKRANIKTAWTREMVQEWKKCRDDIVYFAETYCAITHIDYGTIKVQLRDYQRDMLRIMSTKRMTTCNLSRQLGKTTVVAIFLAHFVCFNKDKAVGVLAHKKSMSEEVLDRTKQAIELLPDFLQPGISEWNKGNITLDNGSSIGAYASSPDAVRGNSFAMIYIDECAFIPNFTDAWLAIQPVISSGRRSKIIITTTPNGLNHFYDIWTAAVEGKSGFVPYTALWNSVKERLYNDEDLFDDGWQWSRQTISGSSLEQFRQEHMAEFQGTSGTLISGMKLAILDWLETVPENNYFHRFKKADPERKYIATLDCSEGRGQDYHAMHIIDITEKQWEQVAVLHSNEISHLILPDIVHKYLLEYNEAPVYIELNSTGVSVAKSLYMDLEYENVICDSMIDLGMKQTTKTKAVGCSTLKDLIEKDKLKLNHKQTIMEFRTFSQKKLSWAAEDGFHDDLVMSLVIFAWLTTQQKFADYADKDEMRLASEVFGRELEDMNDDYAPVVFVDSGDNSAEYAPKEHGMSFV
>ID:QBP35508.1 |[Phage NC-G]||_Phage_NC-G.gbk|terminase large subu..|1836|MK310184(170164):38697-40532:1 ^^ Phage NC-G, complete genome.|neighbours:ID:QBP35507.1(1),ID:QBP35509.1(1)|neighbour_genes:terminase small subu..,tail sheath monomer|
MEQPVNVLSDDHPLNEGKTIVIKPPGSLERKTEEGINWIKSQWDDKWYPEKFSDYLRIHKIVKIPNNGDRPNEFQTFKDKMNKRTRYMGLPNLKRANIKTQWTREMVSEWKKCRDDIVYFAETYCAITHIDYGTIKVQLRDYQRDMLKIMSKNRMTTCNLSRQLGKTTVVAIFLAHFVCFNKDKAVGILAHKGSMSAEVLDRTKQAIELLPDFLQPGIVEWNKGSIELDNGSSIGAYASSPDAVRGNSFAMIYIDECAFIPNFLDSWLAIQPVISSGRRSKIIITTTPNGLNHFYDIWTAAVEGKSGFAPYTAIWNSVKERLYNDADIFDDGWEWSSQTISASSLAQFRQEHCAEFQGTSGTLISGMKLAIMDWKEVIPENGYFYRFHEPDPTHKYIASLDCSEGRGQDYHALHIIDVTTDEWEQVAVLHSNEISHMILPDIVYKYLMEYNEAPIYIELNSTGVSVAKSLYMDLEYENVICDSMQDLGMKQTRRTKPVGCSTLKDLIEKDKLKLNHKQTIMEFRTFSQNKLSWAAEDGFHDDLVMSLVIFAWLTTQQKFADFIDRDEMRLASEVFSRELEDMNEEYNPVVFVDAGDNSYEYSPLNHGISFI
> |[Tevenvirinae _Proteus_phage_phiP4-3]||_Proteus_phage_phiP4-3.gb|Phage terminase, lar..|1800|MG696114.1(167849):70228-72027:-1 ^RAST2:fig|1198136.86.peg.113^ Tevenvirinae _Proteus_phage_phiP4-3|neighbours:(-1),(-1)|neighbour_genes:Phage tail sheath,Phage terminase, sma..|
MQKILDHPLNEEIKNPDTLETKIEDGIKFIKSQWDDKWYPEKFSDYLKIHKIRKVNIQSTKPEEFKTFKDKDNKRSRYMGLPNLKRANIKTGWTIEMIQEWKKCRDNILYFAEKYCAITHIDYGTIAVQLRDYQKDMLDIMDNNRMTVCNLSRQLGKTTVVAIFLAHFVCFNKDKFVGILAHKGSMSAEVLDRTKQAIALLPDFLQPGIVEWNKGSIELDNGSKIGAFASSPDAVRGNSFALIYIDECAFIPNFLDAWLAIQPVISSGRRSKIIITTTPNGLNHFYDIWTSAVEGKSGFAPYTAIWNAVKERLYNSNDIFDDGWEWSAQTISGSSLEQFKQEHMANFMGTSGTLISGMKLANLDWIELVPENNFYQYKAPIEGHKYVATLDSAEGRGQDYHALNIIDITQMPYEQVAVYHSNTTSHLILPDIILKYLIMYNEAPIYIELNSTGATVAKSLLIDLEYENIICDSYTDLGVKQNKRTKAIGCSTLKDLIEKDKLIIHHKPTVFELRVFSEKGVSWAAEEGYHDDLVMSLVIFAWLTTQQKFTEYTENDIRLANEVFRAELEDMGDEYIPVVIIDAGETTSEFDFSSPSIIA
> |[Tevenvirinae _Proteus_phage_vB_PmiM_Pm5461]||_Proteus_phage_vB_PmiM_Pm5461.gb|large terminase prot..|1800|NC_028762.1(161989):91267-93066:1 ^RAST2:fig|1198136.85.peg.163^ Tevenvirinae _Proteus_phage_vB_PmiM_Pm5461|neighbours:(1),(1)|neighbour_genes:Phage terminase, sma..,Phage tail sheath|
MQKILDHPLNDIIKNPDTLETKIEDGIKFIKSQWDDKWYPEKFSDYLKINKIRKVNIQSTKPEEFKTFKDKDNKRSRYMGLPNLKRANIKTGWTREMIEEWKKCRDNILYFAEKYCAITHIDYGTIAVQLRDYQKDMLEIMDNNRMTVCNLSRQLGKTTVVAIFLAHFVCFNKDKFVGILAHKGSMSAEVLDRTKQAIALLPDFLQPGIVEWNKGSIELDNGSKIGAFASSPDAVRGNSFALIYIDECAFIPNFLDAWLAIQPVISSGRRSKIIITTTPNGLNHFYDIWTAAVEGKSGFAPYTAIWNSVKERLYNSKDIFDDGWEWSAQTISGSSLEQFKQEHMAEFQGTSGTLISGMKLANLDWIELVPENNFYQYKAPEEGHKYIATLDSAEGRGQDYHALNIIDITQMPYEQVAVYHSNTTSHLILPDIILKYLIAYNEAPIYIELNSTGATVAKSLLTDLEYENIICDSYTDLGVKQNKRTKAIGCSTLKDLIEKDKLIIHHKPTVFELRVFSEKGVSWAAEEGYHDDLVMSLVIFAWLTTQQKFTDYTENDIRLANEVFRSELEDMGDEYTPVVIIDAGESTTEFDFSSPSIIG
> |[Tevenvirinae _Pseudomonas_phage_PspYZU05]||_Pseudomonas_phage_PspYZU05.gb|terminase large subu..|888|KY971610.1(166442):89441-90328:1 ^RAST2:fig|1198136.88.peg.131^ Tevenvirinae _Pseudomonas_phage_PspYZU05|neighbours:(1),(1)|neighbour_genes:putative terminase s..,hypothetical protein|
MDNEEILHPLNDNMKKMIKHVSELETELRDGIKFIRSQWDSKWYPEKFSDYLKLNGIVKINIQSHDQTNFRTFKDKDNKRSRYLGLPNLKRSNIKTAWTQEMVSEWKKCRDDIIYFAENYCAITHIDYGVIRVQLRDYQKDMLRMMSDGRMSVHKLSRQLGKTTAVAIYLAHFVCFNKAKAVGILAHKGSMSAEVLDRTKQAIELLPDFLQPGIVEWNKGNIQLDNGSSIGAYASSPDAVRGNAFSMIYIDECVAKDTKVTLRCKATGKVKEMTMLEVKALAWAQKEAKAANEKK
> |[Tevenvirinae _Pseudomonas_phage_PspYZU05]||_Pseudomonas_phage_PspYZU05.gb|Phage terminase, lar..|1374|KY971610.1(166442):90902-92275:1 ^RAST2:fig|1198136.88.peg.133^ Tevenvirinae _Pseudomonas_phage_PspYZU05|neighbours:(1),(1)|neighbour_genes:hypothetical protein,Phage tail sheath|
MQFIELEGYEVLTENGFKDFNGIKCTFGLIWKTCFDDGSHLDSSDGHLIKMASGEFVKAKDIKIGDVTSTGLTVISSDEFIEQDELFDLTNVQDGYHYTTNNVESHNCAFIPNFADAWLAIQPVISSGRRSKIIITTTPNGLNHFYDIWTAAVENKSGFKHYEAGWNSVKERLYTDDDIFDDGFEWSAKTIYGSSVEQFRQEHLGEFHGTSGTLISGMKLAIMDFMDIAPDDNRFYMFKAPEEGRKYIATLDSAEGRGQDYHALNIIDVTDEQWEQVGVLHSNTISHLVLPDIVYHYLNKYYEPPIYIELNSTGLSVAKSLFFDLDYENVIFDSYQDPGMKQTKRSKAVGCSTLKDLIEKDKLIIHHRSTVAEFRTFSEKGVSWAAEDGYNDDLIMSLVIFAWLSTQEKFSEFRDVETRLANEIFRKEIEDMSDEYAPVVIMTTSTEEINTLGMSFV
>ID:YP_009615642.1 |[Salmonella phage Melville]||_Salmonella_phage_Melville_.gbk|terminase large subu..|1839|NC_042044(159323):87755-89593:1 ^GeneID:40092117^ Salmonella phage Melville, complete genome.|neighbours:ID:YP_009615641.1(1),ID:YP_009615643.1(1)|neighbour_genes:terminase small subu..,tail sheath protein|
MEQTQPYNVLNDAHPLNDANKIVIKHPGQLERMVDQGINWIKSQWDDKWYPEKFDDYLRINKIVKIKLQGEDPDNFQTFKNKNVKRSRYMGLPNLKRSNIKVNYTKEMILEWKKCRDDIVYFAETYCAITHIDYGTIKVQLRDYQRDMLRIMHKKRMTVCNLSRQLGKTTVVAIFLAHFACFNKDKAIGILAHKGSMSAEVLDRTKQAIELLPDFLQPGIVEWNKGSIELDNGSSIGAYASSPDAVRGNSFAMIYIDECAFIPNFIDAWLAIQPVISSGRRSKIIITTTPNGLNHFYDIWDAAITGKSGFEPYTAIWNSVKERLYDDNDVFDDGWQWSSQTISASSLEQFKQEHCAEFHGTSGTLISGMKLANMEWTEVTPDSYGFSKFKEPEEGHKYIATLDSAEGRGQDYHALHIIDITNPIWEQVGVLHSNSISHLILPDIIMRYLIEYNEAPIYIELNSTGVSVAKSLYMDLEYEGVICDSMQDLGMKQTRRTKPVGCSALKDLIEKDKLILHHKATIQEFRTFSEKGVSWAAEDGYHDDLVMSLVIFAWLSTQTKFTEYAEKDDMRLASEVFSRELEDMNDDYAPVVFLDAVAGAEYNPTEHGLSFV
>ID:YP_007501195.1 |[Salmonella phage vB_SenMS16]||_Salmonella_phage_S16_.gbk|large terminase prot..|1839|NC_020416(160221):85716-87554:1 ^GeneID:14675396^ Salmonella phage S16, complete genome.|neighbours:ID:YP_007501194.1(1),ID:YP_007501196.1(1)|neighbour_genes:small terminase prot..,tail sheath protein|
MEQTQPYNVLNDAHPLNDANKIVIKHPGQLERMVDQGINWIKSQWDDKWYPEKFDDYLRINKIVKIKLQGEDPDNFQTFKNKNVKRSRYMGLPNLKRSNIKVNYTKEMILEWKKCRDDIVYFAETYCAITHIDYGTIKVQLRDYQRDMLRIMHKKRMTVCNLSRQLGKTTVVAIFLAHFACFNKDKAIGILAHKGSMSAEVLDRTKQAIELLPDFLQPGIVEWNKGSIELDNGSSIGAYASSPDAVRGNSFAMIYIDECAFIPNFIDAWLAIQPVISSGRRSKIIITTTPNGLNHFYDIWDAAITGKSGFEPYTAIWNSVKERLYDDNDVFDDGWQWSSQTISASSLEQFKQEHCAEFHGTSGTLISGMKLANMEWTEVTPDSYGFSKFKEPEEGHKYIATLDSAEGRGQDYHALHIIDITNPIWEQVGVLHSNSISHLILPDIIMRYLIEYNEAPIYIELNSTGVSVAKSLYMDLEYEGVICDSMQDLGMKQTRRTKPVGCSALKDLIEKDKLILHHKATIQEFRTFSEKGVSWAAEDGYHDDLVMSLVIFAWLSTQTKFTEYAEKDDMRLASEVFSRELEDMNDDYAPVVFLDAVAGAEYNPTEHGLSFV
> |[Tevenvirinae _Salmonella_phage_STML-198]||_Salmonella_phage_STML-198.gb|Phage terminase, lar..|1839|NC_027344.1(158099):127861-129699:1 ^RAST2:fig|1198136.87.peg.237^ Tevenvirinae _Salmonella_phage_STML-198|neighbours:(1),(1)|neighbour_genes:Phage terminase, sma..,Phage tail sheath|
MEQTQPYNVLNDAHPLNDANKIVIKHPGQLERMVDQGINWIKSQWDDKWYPEKFDDYLRINKIVKIKLQGEDPDNFQTFKNKNVKRSRYMGLPNLKRSNIKVNYTKEMILEWKKCRDDIVYFAETYCAITHIDYGTIKVQLRDYQRDMLRIMHKKRMTVCNLSRQLGKTTVVAIFLAHFACFNKDKAIGILAHKGSMSAEVLDRTKQAIELLPDFLQPGIVEWNKGSIELDNGSSIGAYASSPDAVRGNSFAMIYIDECAFIPNFIDAWLAIQPVISSGRRSKIIITTTPNGLNHFYDIWDAAITGKSGFEPYTAIWNSVKERLYDDNDVFDDGWQWSSQTISASSLEQFKQEHCAEFHGTSGTLISGMKLANMEWTEVTPDSYGFSKFKEPEEGHKYIATLDSAEGRGQDYHALHIIDITNPIWEQVGVLHSNSISHLILPDIIMRYLIEYNEAPIYIELNSTGVSVAKSLYMDLEYEGVICDSMQDLGMKQTRRTKPVGCSALKDLIEKDKLILHHKATIQEFRTFSEKGVSWAAEDGYHDDLVMSLVIFAWLSTQTKFTEYAEKDDMRLASEVFSRELEDMNDDYAPVVFLDAVAGAEYNPTEHGLSFV
> |[Tevenvirinae Salmonella phage STP4-a]||_Salmonella_phage_STP4-a.gb|Phage terminase, lar..|1839|NC_026607.2(159914):86795-88633:1 ^RAST2:fig|1198136.48.peg.167^ Tevenvirinae Salmonella phage STP4-a|neighbours:(1),(1)|neighbour_genes:Phage terminase, sma..,Phage tail sheath|
MEQTQPYNVLNDAHPLNDANKIVIKHPGQLERMVDQGINWIKSQWDDKWYPEKFDDYLRINKIVKIKLQGEDPDNFQTFKNKNVKRSRYMGLPNLKRSNIKVNYTKEMILEWKKCRDDIVYFAETYCAITHIDYGTIKVQLRDYQRDMLRIMHKKRMTVCNLSRQLGKTTVVAIFLAHFACFNKDKAIGILAHKGSMSAEVLDRTKQAIELLPDFLQPGIVEWNKGSIELDNGSSIGAYASSPDAVRGNSFAMIYIDECAFIPNFIDAWLAIQPVISSGRRSKIIITTTPNGLNHFYDIWDAAITGKSGFEPYTAIWNSVKERLYDDNDVFDDGWQWSSQTISASSLEQFKQEHCAEFHGTSGTLISGMKLANMEWTEVTPDSYGFSKFKEPEEGHKYIATLDSAEGRGQDYHALHIIDITNPIWEQVGVLHSNSISHLILPDIIMRYLIEYNEAPIYIELNSTGVSVAKSLYMDLEYEGVICDSMQDLGMKQTRRTKPVGCSALKDLIEKDKLILHHKATIQEFRTFSEKGVSWAAEDGYHDDLVMSLVIFAWLSTQTKFTEYAEKDDMRLASEVFSRELEDMNDDYAPVVFLDAVAGAEYNPTEHGLSFV
> |[Tevenvirinae Salmonella_phage_vB_SnwM_CGG4-1]||_Salmonella_phage_vB_SnwM_CGG4-1.gb|Phage terminase, lar..|1839|NC_031065.1(159878):82677-84515:1 ^RAST2:fig|1198136.78.peg.163^ Tevenvirinae Salmonella_phage_vB_SnwM_CGG4-1|neighbours:(1),(1)|neighbour_genes:Phage terminase, sma..,Phage tail sheath|
MEQTQPFNVIADNHPLNNSNKIVIKHPGQLERMVDQGINWIKSQWDDKWYPEKFDDYLRINKIVKIKLQGEDPDNFQTFKNKNVKRSRYMGLPNLKRSNIKVNYTKEMILEWKKCRDDIVYFAETYCAITHIDYGTIKVQLRDYQRDMLRIMHKKRMTVCNLSRQLGKTTVVAIFLAHFACFNKDKAIGILAHKGSMSAEVLDRTKQAIELLPDFLQPGIVEWNKGSIELDNGSSIGAYASSPDAVRGNSFAMIYIDECAFIPNFIDAWLAIQPVISSGRRSKIIITTTPNGLNHFYDIWDAAISGKSGFEPYTAIWNSVKERLYDDNDMFDDGWQWSSQTISASSLEQFKQEHCAEFHGTSGTLISGMKLANMEWIEVTPDHQGFSKFKEPEEGHKYIATLDSAEGRGQDYHAMHIIDITNSVWEQVAVLHSNSISHLILPDIIMRCLNEYNEAPIYIELNSTGVSVAKSLYMDLEYEGVICDSMQDLGMKQTRRTKPVGCSILKDLIEKDKLILHHKATVQEFRTFSEKGVSWAAEDGYHDDLVMSLVIFAWLSTQTKFTEYIEKDDMRLASEVFSRELEDMNDDYAPVVFLDAVAGAEYNPSERGLSFV
> |[Tevenvirinae Serratia phage PS2]||_Serratia_phage_PS2.gb|Phage terminase, lar..|1845|KJ025957.1(167266):94893-96737:1 ^RAST2:fig|1198136.49.peg.190^ Tevenvirinae Serratia phage PS2|neighbours:(1),(1)|neighbour_genes:Phage terminase, sma..,Phage tail sheath|
MSEDTLQSTENLNVLADDAHPLGDWIKAPSALETKIEDGVKFFRSQWDDKWYPEKFSDYLRLHGIVKVALQGEDPSKFQTFKDKNNKRTRYLGLPNLKRANIKTAWTAEMVKEWKKCRDDIVYFAETYCAITHIDYGVIKVQLRDYQRDMLKIMARDRMVTCNLSRQLGKTTVVAIFLAHFVCFNRAKAVGILAHKGSMSAEVLDRTKQAIELLPDFLQPGIVEWNKGSIELDNGSSIGAYASSPDAVRGNSFALIYIDECAFIPNFHDAWLAIQPVISSGRRSKIIITTTPNGLNHFYDIWTAAVEGTSGFTPYNAIWNSVKERLYDKDDMFDDGWQWSAQTIFASSLEQFKQEHCAEFHGTSGTLISGLKLGGMTWTEIVPEQGFYRFKDPEEGHKYIATLDSAEGRGQDYHAMHIIDVTNFPFEQVAVFHNNTTSHLILPDVLMRYLNEYNEAAIYVELNSTGVSVAKSLYMDLEYENVICDSYQDLGMKQTKRTKAVGCSTLKDLIEKDKLIIHHRPTIAEFRTFSEKGVSWAAEDGYHDDLVMGLVIFAWLSTQQKFADFLGKDELRIANEVFRKELEDMDDDYAPVIIVDNAQGAYEVEPSSHGLSFV
>ID:APC45202.1 |[Shigella phage SH7]||_Shigella_phage_SH7_.gbk|terminase large subu..|1833|KX828711(164870):91867-93699:1 ^^ Shigella phage SH7, complete genome.|neighbours:ID:APC45245.1(1),ID:APC45125.1(1)|neighbour_genes:terminase DNA packag..,tail sheath monomer|
MEQPINALNDFHPLNEAGKILIKHPSLAERKDEDGIHWIKSQWDGKWYPEKFSDYLRLHKIVKIPNNSDKPELFQTYKDKNNKRSRYMGLPNLKRANIKTQWTREMVEEWKKCRDDIVYFAETYCAITHIDYGVIKVQLRDYQRDMLKIMSSKRMTVCNLSRQLGKTTVVAIFLAHFVCFNKDKAVGILAHKGSMSAEVLDRTKQAIELLPDFLQPGIVEWNKGSIELDNGSSIGAYASSPDAVRGNSFAMIYIDECAFIPNFHDSWLAIQPVISSGRRSKIIITTTPNGLNHFYDIWTAAVEGKSGFEPYTAIWNSVKERLYNDEDIFDDGWQWSIQTINGSTLAQFRQEHTAAFEGTSGTLISGMKLAIMDFIEVTPDDHGFHRFKKPEPDRKYIATLDCSEGRGQDYHALHIIDVTDDVWEQVGVLHSNTISHLILPDIVMRYLVEYNECPVYIELNSTGVSVAKSLYMDLEYEGVICDSYTDLGMKQTKRTKAVGCSTLKDLIEKDKLIIHHRATIQEFRTFSEKGVSWAAEEGYHDDLVMSLVIFGWLSTQSKFIDYADKDDMRLASEVFSKELQDMSDDYAPVIFVDSVHSAEYVPVSHGMSMV
>ID:YP_009288530.1 |[Shigella phage SHBML-50-1]||_Shigella_phage_SHBML-50-1_.gbk|terminase large subu..|1833|NC_031085(166634):95342-97174:1 ^GeneID:29060620^ Shigella phage SHBML-50-1, complete genome.|neighbours:ID:YP_009288529.1(1),ID:YP_009288531.1(1)|neighbour_genes:terminase small subu..,tail sheath monomer|
MEQPINALNDFHPLNEAGKILIKHPSLAERKDEDGIHWIKSQWDGKWYPEKFSDYLRLHKIVKIPNNSDKPELFQTYKDKNNKRSRYMGLPNLKRANIKTQWTREMVEEWKKCRDDIVYFAETYCAITHIDYGVIKVQLRDYQRDMLKIMSSKRMTVCNLSRQLGKTTVVAIFLAHFVCFNKDKAVGILAHKGSMSAEVLDRTKQAIELLPDFLQPGIVEWNKGSIELDNGSSIGAYASSPDAVRGNSFAMIYIDECAFIPNFHDSWLAIQPVISSGRRSKIIITTTPNGLNHFYDIWTAAVEGKSGFEPYTAIWNSVKERLYNDEDIFDDGWQWSIQTINGSSLAQFRQEHTAAFEGTSGTLISGMKLAVMDFIEVTPDDHGFHQFKKPEPDRKYIATLDCSEGRGQDYHALHIIDVTDAVWEQVGVLHSNTISHLILPDIVMRYLVEYNECPVYIELNSTGVSVAKSLYMDLEYEGVICDSYTDLGMKQTKRTKAVGCSTLKDLIEKDKLIIHHRATIQEFRTFSEKGVSWAAEEGYHDDLVMSLVIFGWLSTQSKFIDYADKDDMRLASEVFSKELQDMSDDYAPVIFVDSVHSAEYVPVSHGMSMV
>ID:YP_009277538.1 |[Shigella phage SHFML-11]||_Shigella_phage_SHFML-11.gbk|terminase large subu..|1833|NC_030953(170650):41781-43613:1 ^GeneID:29056245^ Shigella phage SHFML-11, complete genome.|neighbours:ID:YP_009277537.1(1),ID:YP_009277539.1(1)|neighbour_genes:terminase small subu..,tail sheath monomer|
MEQPINALNDFHPLNEAGKILIKHPSLAERKDEDGIHWIKSQWDGKWYPEKFSDYLRLHKIVKIPNNSDKPELFQTYKDKNNKRSRYMGLPNLKRANIKTQWTREMVEEWKKCRDDIVYFAETYCAITHIDYGVIKVQLRDYQRDMLKIMSSKRMTVCNLSRQLGKTTVVAIFLAHFVCFNKDKAVGILAHKGSMSAEVLDRTKQAIELLPDFLQPGIVEWNKGSIELDNGSSIGAYASSPDAVRGNSFAMIYIDECAFIPNFHDSWLAIQPVISSGRRSKIIITTTPNGLNHFYDIWTAAVEGKSGFEPYTAIWNSVKERLYNDEDIFDDGWQWSIQTINGSTLAQFRQEHTAAFEGTSGTLISGMKLAVMDFIEVTPDDHGFHRFKSPEPDRKYIATLDCSEGRGQDYHALHIIDVTDDVWEQVGVLHSNTISHLILPDIVMRYLVEYNECPVYIELNSTGVSVAKSLYMDLEYEGVICDSYTDLGMKQTKRTKAVGCSTLKDLIEKDKLIIHHRATIQEFRTFSEKGVSWAAEEGYHDDLVMSLVIFGWLSTQSKFIDYADKDDMRLASEVFSKELQDMGDEYAPVIFVDSVHSAEYVPVSHGMSMV
> |[Tevenvirinae Shigella_phage_SHSML-52-1]||_Shigella_phage_SHSML-52-1.gb|Phage terminase, lar..|1836|NC_031090.1(169621):104308-106143:-1 ^RAST2:fig|1198136.79.peg.163^ Tevenvirinae Shigella_phage_SHSML-52-1|neighbours:(-1),(-1)|neighbour_genes:Phage tail sheath,Phage terminase, sma..|
MEQPVNALNDNHPLNEGDKVVILPPHLAERKEEDGIHWIKSQWDGKWYPEKFSDYLRINKIVKIPNNSDKPELFQTYKDKNNKRTRYMGLPNLKRANIKTQWTYEMVAEWKKCRDDIVYFAETYCAITHIDYGTIKVQLRDYQRDMLKIMSSKRMTVCNLSRQLGKTTVVAIFLAHFVCFNKDKAVGILAHKGSMSAEVLDRTKQAIELLPDFLQPGIVEWNKGSIQLDNGSSIGAYASSPDAVRGNSFAMIYIDECAFIPNFIDSWLAIQPVISSGRRSKIIITTTPNGLNHFYDIWTAAVEGKSGFEPYTAIWNSVKERLYNDEDIFDDGWQWSKQTISASSLSQFRQEHTAAFEGTSGTLISGMKLAILDYIEVTPDSHGFHRFKKPEEGHKYIATLDCSEGRGQDYHAMHIIDVTTDKWEQVGVLHSNTISHLILPDIVFKYLMEYNECPIYIELNSTGVSVAKSLYMDLEYENVICDSMNDLGMKQSRRTKPVGCSTLKDLIEKDKLKINHRATIQEFRTFSEKGVSWAAEEGYHDDLVMGLVIFGWLTTQQKFADYADKDDMRLASEVFSRELQDMNDDYAPVIFVDCASNSAEYNPSAHGLSMV
>ID:YP_003934803.1 |[Shigella phage SP18]||_Shigella_phage_SP18.gbk|gp17|1833|NC_014595(170605):95721-97553:1 ^GeneID:9830544^ Shigella phage SP18, complete genome.|neighbours:ID:YP_003934802.1(1),ID:YP_003934804.1(1)|neighbour_genes:gp16,gp18|
MEQPVNVLSDDHPLNIGDNIAIRPPGSLETKVEDGIHWIKSQWDGKWYPEKFDEYLKINKIVKIPSNADKPELFQTFKDKNNPRTRYNAFPNLKRANIKIKWTKEMVQEWKKCRDDIVYFAETYCAITHIDYGTIKVQLRDYQRDMLEIMHKKRMTVCNLSRQLGKTTVVAIFLAHFVCFNKDKAVGILAHKGSMSAEVLDRTKQAIELLPDFLQPGISEWNKGNITLDNGSTIGAYASSPDAVRGNSFAMIYIDECAFIPNFVDAWLAIQPVISSGRRSKIIITTTPNGLNHFYDIWTAAIEKKSGFEPYTAIWNSVKERLYNDEDIFDDGWQWSKQTISASTLEQFNQEHGAQFQGTSGTLISGMKLAIMDWIEVMPENGYFYRYKKPDPERKYIASLDCSEGRGQDYHALHIIDVTDEKWEQVAVLHSNEISHMILPDIVYKYLMEYNEAPVYIELNSTGVSVAKSLYMDLEYENVICDSMIDLGMKQTRRTKPVGCSTLKDLIEKDKLKINHKPTILEFRTFSQNKLSWAAEDGFHDDLVMSLVIFAWLTTQQKFADYVDKEDLRLASEVFGRELEDMNDDYAPVVFVDSGDLSAEYAPAHGLSFI
>ID:AUV63841.1 |[Shigella phage Sf20]||_Shigella_phage_Sf20_.gbk|terminase large subu..|1824|MF327006(163982):21771-23594:1 ^^ Shigella phage Sf20, complete genome.|neighbours:ID:AUV63840.1(1),ID:AUV63842.1(1)|neighbour_genes:terminase small subu..,tail sheath protein|
MSVIEGINAMATDEHPLHLAHPSTLETKIDSNGIEWILSKHDDKWYPKKFSDYLKLNRPQKIRMQSTDPTNYKFFKDSDNIRTRYMRLKNLRRANIKTQYTPEMIAEWKRCRKDIVYFAETYCAITHIDYGTIKVQLRDYQKDMLKIMHENRMSAHKLSRQLGKTTAVAIFLAHYVCFNKDKAVGILAHKGSMAVEVLERTKQAIELLPDFLQPGIVEWNKKSIVLENGSSIGAYASSPDAVRGNSFSFIYIDECAFIQNWTDCFLAIQPVISSGRESKMIMTTTPNGLNHFYDIWQSAIDGKSGYVPYEAVWHSVKERLYNKADIFDDGYEWSSQAIAGSSLEQFLQEHNAEFFGSSGTLIRATTLSRLSFIDVVNDNGFYQFEKPKEGRKYVATLDCSEGRGQDYHALQIIDITEFPYKQVAVYHSNTTSHFILPDIVFKYLMMYNECPVYIELNSTGVSIAKSLAMDLEYDNIICDSFIDLGMKQSKRSKAMGCSALKDLIEKDKLIINHKGTIQELRTFSEKGVSWAAEEGFHDDLVMSLVIFGWLTTQEKFAEYAGKDEMRIASEIFRKELDELGEEYAPVVIYDGANGIEEYRPREGLTMI
>ID:YP_009618975.1 |[Shigella phage Sf21]||_Shigella_phage_Sf21_.gbk|terminase large subu..|1833|NC_042077(166002):93385-95217:1 ^GeneID:40095578^ Shigella phage Sf21, complete genome.|neighbours:ID:YP_009618974.1(1),ID:YP_009618976.1(1)|neighbour_genes:terminase small subu..,tail sheath protein|
MEQPINVLNDFHPLNEAGKILIKHPSLAERKDEDGIHWIKSQWDGKWYPEKFSDYLRLHKIVKIPNNSDKPELFQTYKDKNNKRSRYMGLPNLKRANIKTQWTREMVEEWKKCRDDIVYFAETYCAITHIDYGVIKVQLRDYQRDMLKIMSSKRMTVCNLSRQLGKTTVVAIFLAHFVCFNKDKAVGILAHKGSMSAEVLDRTKQAIELLPDFLQPGIVEWNKGSIELDNGSSIGAYASSPDAVRGNSFAMIYIDECAFIPNFHDSWLAIQPVISSGRRSKIIITTTPNGLNHFYDIWTAAVEGKSGFEPYTAIWNSVKERLYNDEDIFDDGWQWSIQTINGSTLAQFRQEHTAAFEGTSGTLISGMKLAVMDFIEVTPDDHGFHRFKGPEPDRKYIATLDCSEGRGQDYHALHIIDVTDDVWEQVGVLHSNTISHLILPDIVMRYLVEYNECPVYIELNSTGVSVAKSLYMDLEYEGVICDSYTDLGMKQTKRTKAVGCSTLKDLIEKDKLIIHHRATIQEFRTFSEKGVSWAAEEGYHDDLVMSLVIFGWLSTQSKFIDYADKDDMRLASEVFSKELQDMGDEYAPVIFVDSVHSAEYVPVSHGMSMV
>ID:YP_009614817.1 |[Shigella phage Sf22]||_Shigella_phage_Sf22_.gbk|gp65|1833|NC_042039(166283):39123-40955:1 ^GeneID:40091232^ Shigella phage Sf22, complete genome.|neighbours:ID:YP_009614816.1(1),ID:YP_009614818.1(1)|neighbour_genes:gp64,gp66|
MEQPINALNDFHPLNEAGKILIKHPSLAERKDEDGIHWIKSQWDGKWYPEKFSDYLRLHKIVKIPNNSDKPELFQTYKDKNNKRSRYMGLPNLKRANIKTQWTREMVEEWKKCRDDIVYFAETYCAITHIDYGVIKVQLRDYQRDMLKIMSSKRMTVCNLSRQLGKTTVVAIFLAHFVCFNKDKAVGILAHKGSMSAEVLDRTKQAIELLPDFLQPGIVEWNKGSIELDNGSSIGAYASSPDAVRGNSFAMIYIDECAFIPNFHDSWLAIQPVISSGRRSKIIITTTPNGLNHFYDIWTAAVEGKSGFEPYTAIWNSVKERLYNDEDIFDDGWQWSIQTINGSSLAQFRQEHTAAFEGTSGTLISGMKLAVMDFIEVTPDDHGFHQFKKPEPDRKYIATLDCSEGRGQDYHALHIIDVTDAVWEQVGVLHSNTISHLILPDIVMRYLVEYNECPVYIELNSTGVSVAKSLYMDLEYEGVICDSYTDLGMKQTKRTKAVGCSTLKDLIEKDKLIIHHRATIQEFRTFSEKGVSWAAEEGYHDDLVMSLVIFGWLSTQSKFIDYADKDDMRLASEVFSKELQDMSDDYAPVIFVDSVHSAEYVPVSHGMSMV
>ID:ATE86424.1 |[Shigella phage Sf23]||_Shigella_phage_Sf23_.gbk|terminase large subu..|1833|MF158046(167678):15865-17697:1 ^^ Shigella phage Sf23, complete genome.|neighbours:ID:ATE86423.1(1),ID:ATE86425.1(1)|neighbour_genes:terminase small subu..,tail sheath protein|
MEQPINALNDFHPLNEAGKILIKHPSLAERKDEDGIHWIKSQWDGKWYPEKFSDYLRLHKIVKIPNNSDKPELFQTYKDKNNKRSRYMGLPNLKRANIKTQWTREMVEEWKKCRDDIVYFAETYCAITHIDYGVIKVQLRDYQRDMLKIMSSKRMTVCNLSRQLGKTTVVAIFLAHFVCFNKDKAVGILAHKGSMSAEVLDRTKQAIELLPDFLQPGIVEWNKGSIELDNGSSIGAYASSPDAVRGNSFAMIYIDECAFIPNFHDSWLAIQPVISSGRRSKIIITTTPNGLNHFYDIWTAAVEGKSGFEPYTAIWNSVKERLYNDEDIFDDGWQWSIQTINGSTLAQFRQEHTAAFEGTSGTLISGMKLAVMDFIEVTPDDHGFHRFKSPEPDRKYIATLDCSEGRGQDYHALHIIDVTDDVWEQVGVLHSNTISHLILPDIVMRYLVEYNECPVYIELNSTGVSVAKSLYMDLEYEGVICDSYTDLGMKQTKRTKAVGCSTLKDLIEKDKLIIHHRATIQEFRTFSEKGVSWAAEEGYHDDLVMSLVIFGWLSTQSKFIDYADKDDMRLASEVFSKELQDMGDEYAPVIFVDSVHSAEYVPVSHGMSMV
>ID:YP_009619099.1 |[Shigella phage Sf24]||_Shigella_phage_Sf24_.gbk|terminase large subu..|1833|NC_042078(168112):20050-21882:1 ^GeneID:40095714^ Shigella phage Sf24, complete genome.|neighbours:ID:YP_009619098.1(1),ID:YP_009619100.1(1)|neighbour_genes:terminase small subu..,tail sheath protein|
MEQPINALNDFHPLNEAGKILIKHPSLAERKDEDGIHWIKSQWDGKWYPEKFSDYLRLHKIVKIPNNSDKPELFQTYKDKNNKRSRYMGLPNLKRANIKTQWTREMVEEWKKCRDDIVYFAETYCAITHIDYGVIKVQLRDYQRDMLKIMSSKRMTVCNLSRQLGKTTVVAIFLAHFVCFNKDKAVGILAHKGSMSAEVLDRTKQAIELLPDFLQPGIVEWNKGSIELDNGSSIGAYASSPDAVRGNSFAMIYIDECAFIPNFHDSWLAIQPVISSGRRSKIIITTTPNGLNHFYDIWTAAVEGKSGFEPYTAIWNSVKERLYNDEDIFDDGWQWSIQTINGSTLAQFRQEHTAAFEGTSGTLISGMKLAVMDFIEVTPDDHGFHRFKSPEPDRKYIATLDCSEGRGQDYHALHIIDVTDDVWEQVGVLHSNTISHLILPDIVMRYLVEYNECPVYIELNSTGVSVAKSLYMDLEYEGVICDSYTDLGMKQTKRTKAVGCSTLKDLIEKDKLIIHHRATIQEFRTFSEKGVSWAAEEGYHDDLVMSLVIFGWLSTQSKFIDYADKDDMRLASEVFSKELQDMGDEYAPVIFVDSVHSAEYVPVSHGMSMV
>ID:YP_004415059.1 |[Shigella phage Shfl2]||_Shigella_phage_Shfl2_.gbk|putative terminase s..|1833|NC_015457(165919):92345-94177:1 ^GeneID:10498922^ Shigella phage Shfl2, complete genome.|neighbours:ID:YP_004415058.1(1),ID:YP_004415060.1(1)|neighbour_genes:putative terminase D..,putative tail sheath..|
MEQPINALNDFHPLNEAGKILIKHPSLAERKDEDGIHWIKSQWDGKWYPEKFSDYLRLHKIVKIPNNSDKPELFQTYKDKNNKRSRYMGLPNLKRANIKTQWTREMVEEWKKCRDDIVYFAETYCAITHIDYGVIKVQLRDYQRDMLKIMSSKRMTVCNLSRQLGKTTVVAIFLAHFVCFNKDKAVGILAHKGSMSAEVLDRTKQAIELLPDFLQPGIVEWNKGSIELDNGSSIGAYASSPDAVRGNSFAMIYIDECAFIPNFHDSWLAIQPVISSGRRSKIIITTTPNGLNHFYDIWTAAVEGKSGFEPYTAIWNSVKERLYNDEDIFDDGWQWSIQTINGSTLAQFRQEHTAAFEGTSGTLISGMKLAVMDFIEVTPDDHGFHRFKSPEPDRKYIATLDCSEGRGQDYHALHIIDVTDDVWEQVGVLHSNTISHLILPDIVMRYLVEYNECPVYIELNSTGVSVAKSLYMDLEYEGVICDSYTDLGMKQTKRTKAVGCSTLKDLIEKDKLIIHHRATIQEFRTFSEKGVSWAAEEGYHDDLVMSLVIFGWLSTQSKFIDYADKDDMRLASEVFSKELQDMGDEYAPVIFVDSVHSAEYVPVSHGMSMV
>ID:YP_009110984.1 |[Shigella phage pSs-1]||_Shigella_phage_pSs-1_.gbk|hypothetical protein|1833|NC_025829(164999):97902-99734:1 ^GeneID:22475250^ Shigella phage pSs-1, complete genome.|neighbours:ID:YP_009110983.1(1),ID:YP_009110985.1(1)|neighbour_genes:hypothetical protein,hypothetical protein|
MEQPINALNDFHPLNEAGKILIKHPSLAERKDEDGIHWIKSQWDGKWYPEKFSDYLRLHKIVKIPNNSDKPELFQTYKDKNNKRSRYMGLPNLKRANIKTQWTREMVEEWKKCRDDIVYFAETYCAITHIDYGVIKVQLRDYQRDMLKIMSSKRMTVCNLSRQLGKTTVVAIFLAHFVCFNKDKAVGILAHKGSMSAEVLDRTKQAIELLPDFLQPGIVEWNKGSIELDNGSSIGAYASSPDAVRGNSFAMIYIDECAFIPNFHDSWLAIQPVISSGRRSKIIITTTPNGLNHFYDIWTAAVEGKSGFEPYTAIWNSVKERLYNDEDIFDDGWQWSIQTINGSTLAQFRQEHTAAFEGTSGTLISGMKLAVMDFIEVTPDDHGFHRFKSPEPDRKYIATLDCSEGRGQDYHALHIIDVTDDVWEQVGVLHSNTISHLILPDIVMRYLVEYNECPVYIELNSTGVSVAKSLYMDLEYEGVICDSYTDLGMKQTKRTKAVGCSTLKDLIEKDKLIIHHRATIQEFRTFSEKGVSWAAEEGYHDDLVMSLVIFGWLSTQSKFIDYADKDDMRLASEVFSKELQDMGDEYAPVIFVDSVHSAEYVPVSHGMSMV
> |[Tevenvirinae Vibrio_phage_KVP40]||_Vibrio_phage_KVP40.gb|Phage terminase, lar..|1803|NC_005083.2(244834):216243-218045:1 ^RAST2:fig|1198136.81.peg.408^ Tevenvirinae Vibrio_phage_KVP40|neighbours:(1),(1)|neighbour_genes:Phage terminase, sma..,Phage tail sheath|
MSSQKKKFKKKTINGIKYVQSNEDMQWYPRYLDDWKVLNRMDKAHKLRIQSTDPSDFKTYKDKGNRRSRYMNIPNLRRANAPIRFGAPLSEIKAEFQKCRDDIVYFAENYCSIVHIDLGNIKMVPRPYQKEMLEVADRSRFSIFLLPRQLGKTTIMGIFLAHYLVFNEDKEAGILAHKGSMSMEVLERVKNVIENLPDFLQPGIEEWNKGNITFDNGCKLGAYASGSDAVRGKSFSMIYVDECAFVPGFDDFWKATFPVISSGEESKVVLTSTPNGLNHYHDMWNAAVQGISTFEPYTTTWRAVQNRLYKDGEFDDGEAFKRETIGNTSREAFSQEHLCNFLGTAGTLINGFKLSKMKGIDVVKDSDGWCVYKKPEEGHKYILTVDTSEGRGQDYHALHMIDVTSYPFEQVAVFHDNKTSHLLLPAIIMKQAYRYNEAYVYCEIASTGELVMNELFRDLEYENVIMEERASGGRRGLGLKPNKKTKAIGCSTLKDLIEKDQLKINHIPTLKEFHTFVEKGKSWEAEEGFHDDLVMSLTLLAYLSTQDRFSDFVEKEYNVSYDIFKQEVHDMMDDDVPFLMIADGIENYGTDFSTNSFGMF
> |[Tevenvirinae Vibrio_phage_ValB1_HC]||_Vibrio_phage_ValB1_HC.gb|Phage terminase, lar..|1803|MK568540.1(247619):107913-109715:-1 ^RAST2:fig|1198136.76.peg.169^ Tevenvirinae Vibrio_phage_ValB1_HC|neighbours:(-1),(-1)|neighbour_genes:Phage tail sheath,Phage terminase, sma..|
MSSQKKKFKKKTINGIKYVQSNEDMQWYPRYLDDWKVLNRMDKPHKLRIQSTDPSDFKTYKDKGNRRSRYMNIPNLRRANAPIRFGASMQDIKAEFQKCRDDIVYFAENYCSIVHIDLGNIKMVPRPYQKEMLEVADRSRFSIFLLPRQLGKTTIMGIFLAHYLVFNEDKEAGILAHKGSMSMEVLERVKNVIENLPDFLQPGIEEWNKGNITFDNGCKLGAYASGSDAVRGKSFSMIYVDECAFVPGFDDFWKATFPVISSGEESKVVLTSTPNGLNHYHDMWNAAVAGVSTFEPYTTTWRAVQNRLYKDGEFDDGEAFKSETIGNTSREAFSQEHLCNFLGTAGTLINGFKLSKMKGQDIVKDHDGWYVYKQPEENHKYILTVDTSEGRGQDYHALHMIDVTSYPFEQVAVFHDNKTSHLLLPAIIMKQAYRYNEAYVYCEIASTGELVMNELFRDLEYENVIMEERASGGRRGLGLKPNKKTKAIGCSTLKDLIEKDQLKINHIPTLKEFHTFVEKGKSWEAEEGFHDDLVMSLTLLAYLSTQDRFSDFVDKEYNVSYDIFKQEVHDMMDDDVPFIMIADGVDNYGTDFSMNGFGMF
> |[Tevenvirinae Vibrio_phage_ValKK3]||_Vibrio_phage_ValKK3.gb|Phage terminase, lar..|1803|NC_028829.1(248088):159254-161056:-1 ^RAST2:fig|1198136.77.peg.303^ Tevenvirinae Vibrio_phage_ValKK3|neighbours:(-1),(-1)|neighbour_genes:Phage tail sheath,Phage terminase, sma..|
MSSQKKKFKKKTINGIKYVQSNEDMQWYPRYLDDWKVLNRMDKPHKLRIQSTDPSDFKTYKDKGNRRSRYMNIPNLRRANAPIRFGASMQDIKAEFQKCRDDIVYFAENYCSIVHIDLGNIKMVPRPYQKEMLEVADRSRFSIFLLPRQLGKTTIMGIFLAHYLVFNEDKEAGILAHKGSMSMEVLERVKNVIENLPDFLQPGIEEWNKGNITFDNGCKLGAYASGSDAVRGKSFSMIYVDECAFVPGFDDFWKATFPVISSGEESKVVLTSTPNGLNHYHDMWNAAVAGVSTFEPYTTTWRAVQNRLYKDGEFDDGEAFKSETIGNTSREAFSQEHLCNFLGTAGTLINGFKLSKMKGQDIVKDHDGWYVYKQPEENHKYILTVDTSEGRGQDYHALHMIDVTSYPFEQVAVFHDNKTSHLLLPAIIMKQAYRYNEAYVYCEIASTGELVMNELFRDLEYENVIMEERASGGRRGLGLKPNKKTKAIGCSTLKDLIEKDQLKINHIPTLKEFHTFVEKGKSWEAEEGFHDDLVMSLTLLAYLSTQDRFSDFVDKEYNVSYDIFKQEVHDMMDDDVPFIMIADGVDNYGTDFSMNGFGMF
> |[Tevenvirinae Vibrio_phage_phi-Grn1]||_Vibrio_phage_phi-Grn1.gb|Phage terminase, lar..|1803|KT919972.1(248605):80523-82325:1 ^RAST2:fig|1198136.75.peg.130^ Tevenvirinae Vibrio_phage_phi-Grn1|neighbours:(1),(1)|neighbour_genes:Phage terminase, sma..,Phage tail sheath|
MSSQKKKFKKKTINGIKYVQSNEDMQWYPRYLDDWKVLNRMDKPHKLRIQSTDPSDFKTYKDKGNRRSRYMNIPNLRRANAPIRFGASMQDIKAEFQKCRDDIVYFAENYCSIVHIDLGNIKMVPRPYQKEMLEVADRSRFSIFLLPRQLGKTTIMGIFLAHYLVFNEDKEAGILAHKGSMSMEVLERVKNVIENLPDFLQPGIEEWNKGNITFDNGCKLGAYASGSDAVRGKSFSMIYVDECAFVPGFDDFWKATFPVISSGEESKVVLTSTPNGLNHYHDMWNAAVAGVSTFEPYTTTWRAVQNRLYKDGEFDDGEAFKSETIGNTSREAFSQEHLCNFLGTAGTLINGFKLSKMKGQDIVKDHDGWYVYKQPEENHKYILTVDTSEGRGQDYHALHMIDVTSYPFEQVAVFHDNKTSHLLLPAIIMKQAYRYNEAYVYCEIASTGELVMNELFRDLEYENVIMEERASGGRRGLGLKPNKKTKAIGCSTLKDLIEKDQLKINHIPTLKEFHTFVEKGKSWEAEEGFHDDLVMSLTLLAYLSTQDRFSDFVDKEYNVSYDIFKQEVHDMMDDDVPFIMIADGVDNYGTDFSMNGFGMF
> |[Tevenvirinae Vibrio_phage_phi-ST2]||_Vibrio_phage_phi-ST2.gb|Phage terminase, lar..|1803|KT919973.1(250485):140307-142109:1 ^RAST2:fig|1198136.73.peg.271^ Tevenvirinae Vibrio_phage_phi-ST2|neighbours:(1),(1)|neighbour_genes:Phage terminase, sma..,Phage tail sheath|
MSSQKKKFKKKTINGIKYVQSNEDMQWYPRYLDDWKVLNRMDKPHKLRIQSTDPSDFKTYKDKGNRRSRYMNIPNLRRANAPIRFGASMQDIKAEFQKCRDDIVYFAENYCSIVHIDLGNIKMVPRPYQKEMLEVADRSRFSIFLLPRQLGKTTIMGIFLAHYLVFNEDKEAGILAHKGSMSMEVLERVKNVIENLPDFLQPGIEEWNKGNITFDNGCKLGAYASGSDAVRGKSFSMIYVDECAFVPGFDDFWKATFPVISSGEESKVVLTSTPNGLNHYHDMWNAAVAGVSTFEPYTTTWRAVQNRLYKDGEFDDGEAFKSETIGNTSREAFSQEHLCNFLGTAGTLINGFKLSKMKGQDIVKDHDGWYVYKQPEENHKYILTVDTSEGRGQDYHALHMIDVTSYPFEQVAVFHDNKTSHLLLPAIIMKQAYRYNEAYVYCEIASTGELVMNELFRDLEYENVIMEERASGGRRGLGLKPNKKTKAIGCSTLKDLIEKDQLKINHIPTLKEFHTFVEKGKSWEAEEGFHDDLVMSLTLLAYLSTQDRFSDFVDKEYNVSYDIFKQEVHDMMDDDVPFIMIADGVDNYGTDFSMNGFGMF
> |[Tevenvirinae _Vibrio_phage_vB_VmeM-32]||_Vibrio_phage_vB_VmeM-32.gb|Phage terminase, lar..|2115|KU160494.1(199912):1102-3216:1 ^RAST2:fig|1198136.70.peg.3^ Tevenvirinae _Vibrio_phage_vB_VmeM-32|neighbours:(1),(1)|neighbour_genes:hypothetical protein,Phage tail sheath|
MNDKFLEINPCNDEWEVLSTDDGWVDVLYSNKTVEYESWFLKLDNGLELNCADTHLVFTDDNTAKPVCGLKVGDSIITQFGPSKVAIIERSNLYENMYDLTVNNSKHSYLTNNIASHNTTVTAILLAHYVIFNESKAVGVLAHLGSMSREVLDRIKQAIEMLPDFLQPGIVEWNKGSIALENGSSIAAYASSPDAVRGNSFSMIYVDECVSGDTMVTVRDTTTDEILKVTIEELNKMIVKDKMIQLKGRLFENRYEILTSNGMKSFDGVKRVVSKAMRIVLDDGRELTGSYNHKVLSGNRYVSLCNLRVGSFVDGGKITHIEDCGEMSLYDALNVADGNHYTTNGIESHNCAFIENFTETWKAILPVVSSGRNSKILLTSTPNGMNHWYDLWQTAIKDNTKGFIPYSADWTSVKERLYNGADIFDDGYEWAIVQIESSTIENFRQEHMTVFVGASNTLINGFKLSKITAVDVDSPDSAFYKFEEPQENRKYVFTVDVSEGRGQDYSVIQMIDVTEYPYKQVGLYRNNRISHLLLPSVIKRYAEMYNDAYVYIELNSVGGTVAKTLYVDLEYENVICDSSIDLGMKQTKTTKQIGCSTLKDLIEKDKLIIRDKHTISELRTFVEHGKSWAAQKGFHDDCVMGLVIFAYLTTQPRFYDYIDEDRNIGIDLFEEELDELYGDFSIGLIISNADGDIDVDNQQDNAWF
> |[Tevenvirinae _Vibrio_phage_vB_VmeM-32]||_Vibrio_phage_vB_VmeM-32.gb|Phage terminase, lar..|678|KU160494.1(199912):79947-80624:-1 ^RAST2:fig|1198136.70.peg.128^ Tevenvirinae _Vibrio_phage_vB_VmeM-32|neighbours:(1),(-1)|neighbour_genes:hypothetical protein,hypothetical protein|
MSGLMPDDMKKINELPRKRINFDMSYEDAFGDDIAIYRQCIGGLKILDANRIRHVKTIREMNFFKSQHDDTWYPETFEAYSELTAFRKVKLQGTNPEQFATFKNKFDKKTRYMGLPNLKRANVPIAWTQEMINEWKKCKDDPIYFGENYCTIVHIDHGTILPTMRPYQKEMLDIMYKNRLTIANLSRQLGKCVTGDTKITVRNKRTGEIKEMSIKDFHETTKKPA
> |[Tevenvirinae Vibriophage_phi-pp2]||_Vibriophage_phi-pp2.gb|Phage terminase, lar..|1803|JN849462.1(246421):217949-219751:1 ^RAST2:fig|1198136.74.peg.402^ Tevenvirinae Vibriophage_phi-pp2|neighbours:(1),(1)|neighbour_genes:Phage terminase, sma..,Phage tail sheath|
MSSQKKKFKKKTINGIKYVQSNEDMQWYPRYLDDWKVLNRMDKAHKLRIQSTDPSDFKTYKDKGNRRSRYMNIPNLRRANAPIRFGAPLSEIKAEFQKCRDDIVYFAENYCSIVHIDLGNIKMVPRPYQKEMLEVADRSRFSIFLLPRQLGKTTIMGIFLAHYLVFNEDKEAGILAHKGSMSMEVLERVKNVIENLPDFLQPGIEEWNKGNITFDNGCKLGAYASGSDAVRGKSFSMIYVDECAFVPGFDDFWKATFPVISSGEESKVVLTSTPNGLNHYHDMWNAAVQGISTFEPYTTTWRAVQNRLYKDGEFDDGEAFKRETIGNTSREAFSQEHLCNFLGTAGTLINGFKLSKMQGIDVVKDSDGWCVYKKPEEGHKYILTVDTSEGRGQDYHALHMIDVTSYPFEQVAVFHDNKTSHLLLPAIIMKQAYRYNEAYVYCEIASTGELVMNELFRDLEYENVIMEERASGGRRGLGLKPNKKTKAIGCSTLKDLIEKDQLKINHIPTLKEFHTFVEKGKSWEAEEGFHDDLVMSLTLLAYLSTQDRFSDFVEKEYNVSYDIFKQEVHDMMDDDVPFLMIADGIENYGTDFSTNSFGMF
>ID:YP_009153763.1 |[Yersinia phage PST]||_Yersinia_phage_PST_.gbk|terminase DNA packag..|1833|NC_027404(167785):92912-94744:1 ^GeneID:24677549^ Yersinia phage PST, complete genome.|neighbours:ID:YP_009153762.1(1),ID:YP_009153764.1(1)|neighbour_genes:terminase DNA packag..,tail sheath protein|
MEQPINALNDFHPLNEAGKILIKHPSLAERKDEDGIHWIKSQWDGKWYPEKFSDYLRLHKIVKIPNNSDKPELFQTYKDKNNKRSRYMGLPNLKRANIKTQWTREMVEEWKKCRDDIVYFAETYCAITHIDYGVIKVQLRDYQRDMLKIMSSKRMTVCNLSRQLGKTTVVAIFLAHFVCFNKDKAVGILAHKGSMSAEVLDRTKQAIELLPDFLQPGIVEWNKGSIELDNGSSIGAYASSPDAVRGNSFAMIYIDECAFIPNFHDSWLAIQPVISSGRRSKIIITTTPNGLNHFYDIWTAAVEGKSGFEPYTAIWNSVKERLYNDEDIFDDGWQWSIQTINGSSLAQFRQEHTAAFEGTSGTLISGMKLAVMDFIEVTPDDHGFHQFKKPEPDRKYIATLDCSEGRGQDYHALHIIDVTDAVWEQVGVLHSNTISHLILPDIVMRYLVEYNECPVYIELNSTGVSVAKSLYMDLEYEGVICDSYTDLGMKQTKRTKAVGCSTLKDLIEKDKLIIHHRATIQEFRTFSEKGVSWAAEEGYHDDLVMSLVIFGWLSTQSKFIDYADKDDMRLASEVFSKELQDMSDDYAPVIFVDSVHSAEYVPVSHGMSMV
>ID:VEV89778.1 |[Yersinia phage fPS-2]||_Yersinia_phage_fPS-2_.gbk|g162|1833|LR215722(169060):96491-98323:1 ^^ Yersinia phage fPS-2 genome assembly, chromosome: I.|neighbours:ID:VEV89777.1(1),ID:VEV89779.1(1)|neighbour_genes:g161,g163|
MEQPINALNDFHPLNEAGKILIKHPSLAERKDEDGIHWIKSQWDGKWYPEKFSDYLRLHKIVKIPNNSDKPELFQTYKDKNNKRSRYMGLPNLKRANIKTQWTREMVEEWKKCRDDIVYFAETYCAITHIDYGVIKVQLRDYQRDMLKIMSSKRMTVCNLSRQLGKTTVVAIFLAHFVCFNKDKAVGILAHKGSMSAEVLDRTKQAIELLPDFLQPGIVEWNKGSIELDNGSSIGAYASSPDAVRGNSFAMIYIDECAFIPNFHDSWLAIQPVISSGRRSKIIITTTPNGLNHFYDIWTAAVEGKSGFEPYTAIWNSVKERLYNDEDIFDDGWQWSIQTINGSTLAQFRQEHTAAFEGTSGTLISGMKLAIMDFIEVTPDDHGFHRFKSPEPDRKYIATLDCSEGRGQDYHALHIIDITDDVWEQVGVLHSNTISHLILPDIVMRYLVEYNECPVYIELNSTGVSVAKSLYMDLEYEGVICDSYTDLGMKQTKRTKAVGCSTLKDLIEKDKLIIHHRATIQEFRTFSEKGVSWAAEEGYHDDLVMSLVIFGWLSTQSKFIDYADKDDMRLASEVFSKELQDMSDDYAPVIFVDSVHSAEYVPVSHGMSMV
>ID:YP_009149409.1 |[Yersinia phage phiD1]||_Yersinia_phage_phiD1_.gbk|g170|1833|NC_027353(167063):94241-96073:1 ^GeneID:24635606^ Yersinia phage phiD1 complete genome.|neighbours:ID:YP_009149408.1(1),ID:YP_009149410.1(1)|neighbour_genes:g169,g171|
MEQPINALNDFHPLNEAGKILIKHPSLAERKDEDGIHWIKSQWDGKWYPEKFSDYLRLHKIVKIPNNSDKPELFQTYKDKNNKRSRYMGLPNLKRANIKTQWTREMVEEWKKCRDDIVYFAETYCAITHIDYGVIKVQLRDYQRDMLKIMSSKRMTVCNLSRQLGKTTVVAIFLAHFVCFNKDKAVGILAHKGSMSAEVLDRTKQAIELLPDFLQPGIVEWNKGSIELDNGSSIGAYASSPDAVRGNSFAMIYIDECAFIPNFHDSWLAIQPVISSGRRSKIIITTTPNGLNHFYDIWTAAVEGKSGFEPYTAIWNSVKERLYNDEDIFDDGWQWSIQTINGSSLAQFRQEHTAAFEGTSGTLISGMKLAIMDFIEVTPDDHGFHRFKSPEPDRKYIATLDCSEGRGQDYHALHIIDVTDDVWEQVGVLHSNTISHLILPDIVMRYLVEYNECPVYIELNSTGVSVAKSLYMDLEYEGVICDSYTDLGMKQTKRTKAVGCSTLKDLIEKDKLIIHHRATIQEFRTFSEKGVSWAAEEGYHDDLVMSLVIFGWLSTQSKFIDYADKDDMRLASEVFSKELQDMSDDYAPVIFVDSVHSAEYVPVSHGMSMV
