# Supplementary material for: Influence of Non-canonical DNA Bases on the Genomic Diversity of Tevenvirinae
Source: Front Microbiol. 2021 Apr 6;12:632686. doi: 10.3389/fmicb.2021.632686 (PMC8056088; doi:10.3389/fmicb.2021.632686)
Supplement: Supplementary Data Sheet 1 — Clustering results (folders “first clusterisation,” “second clusterisation,” and “third clusterisation”): the number of pan-genome components in the individual genome (files “pan genome components of genomes”), the total number of all clusters and components of the pan-genome (files “pan genome components”), a list of clusters of the core genome (files “core list”), a list of clusters of the softcore genome (files “softcore list”). Clusters of the softcore genome (folders “softcore clusters”) are presented in the files which show regions in genomes, protein sequences, names of viruses which have these proteins A description of softcore clusters is also supplied (file “Softcore clusters description”). [file Data_Sheet_1.ZIP › Data sheet 1/third clusterisation/softcore_clusters/20462_19.faa]

> |[Tevenvirinae _Acinetobacter_phage_133]||_Acinetobacter_phage_133.gb|Phage tail tube prot..|495|NC_015250.1(159801):96938-97432:1 ^RAST2:fig|1198136.113.peg.190^ Tevenvirinae _Acinetobacter_phage_133|neighbours:(1),(1)|neighbour_genes:Phage tail sheath,putative portal vert..|
MADLTDITRGFESGDFARSNLFMVEIPYLGENFTFKCKAAPLPPAQVDKIPVSFLNRKYNVAGDRTFDDWTVTIYGDDKHVTRQAILDWQSLAHGQGNEITGAAPADYKKTAVIRQYARNGKTITKEHTIYGLWPTLVGEVAMDWDTNNEVQTFETTFCYDWWL
> |[Tevenvirinae _Acinetobacter_phage_AM101]||_Acinetobacter_phage_AM101.gb|Phage tail tube prot..|492|MH165274.1(166487):62426-62917:-1 ^RAST2:fig|1198136.62.peg.84^ Tevenvirinae _Acinetobacter_phage_AM101|neighbours:(-1),(-1)|neighbour_genes:putative portal vert..,Phage tail sheath|
MELTDLLRAFESGDFARPNLFEVEIPFLGKNFSFKCKAAAMPPANVDKIAVGFQNRKLHVAGDRTFDDWSVTIYSDDKHETRQAILDWQNLCHGQGAEISGATPADYKKTAIIRQFGRDGKTITKEYTIYGIWPTLVGEVQLDWDQNSEVETFETTFALDYWL
> |[Tevenvirinae _Acinetobacter_phage_Ac42]||_Acinetobacter_phage_Ac42.gb|Phage tail tube prot..|492|NC_014660.1(167716):107793-108284:1 ^RAST2:fig|1198136.114.peg.186^ Tevenvirinae _Acinetobacter_phage_Ac42|neighbours:(1),(1)|neighbour_genes:Phage tail sheath,putative portal vert..|
MDLTDLTRAFESGDFARSNLFEVEIPYLGKNFSFKCRAAPMPAGQVDKIPVSYQNRKYNVGGDRTFDDWTVTIYGDDAHRTRQDLIDWQSLVHGQGNEITGATPAEYKKTATIRQFARDAKTITKEYTLYGAWPSLVGEVQMDWDQNNEVQTFETTFVYDWWL
> |[Viruses _Acinetobacter_phage_Acj61]||_Acinetobacter_phage_Acj61.gb|Phage tail fibers|492|NC_014661.1(164093):109412-109903:1 ^RAST2:fig|10239.85.peg.179^ Viruses _Acinetobacter_phage_Acj61|neighbours:(1),(1)|neighbour_genes:hypothetical protein,hypothetical protein|
MELTDLTRAFESGDFARPNLFEVEIPYLGKNFSFKCKAAAMPAANVDKIAVGYMNRKLNVAGDRTFDDWNCTIYSDDKHETRQAILDWQNMAHGQGNEITGATPAEYKKQAIVRQFARDGKTITKEYTIYGLWPTVVGEVQLDWDTNSEVETFESTFALDWWL
> |[Viruses _Acinetobacter_phage _Acj9]||_Acinetobacter_phage_Acj9.gb|hypothetical protein|492|NC_014663.1(169947):111064-111555:1 ^RAST2:fig|10239.87.peg.176^ Viruses _Acinetobacter_phage _Acj9|neighbours:(1),(1)|neighbour_genes:Phage tail sheath mo..,hypothetical protein|
MELTDILRAFESGDFARPNLFLVELPYLGQNFSFKCKAAPIPPATVDQIPVGFQNKKIKVAGDRTFDDWTITIYGDDAHETRQQMLDWQNICHAQGPEITGGKPSEYKKTATVKQYARDGKTVSKEHTLYGIWPTLVGEIALDWDTNNEVETFETTFAVDYHL
> |[Tevenvirinae _Acinetobacter_phage_KARL-1]||_Acinetobacter_phage_KARL-1.gb|Phage tail tube prot..|492|MH713599.1(166560):78758-79249:-1 ^RAST2:fig|1198136.64.peg.112^ Tevenvirinae _Acinetobacter_phage_KARL-1|neighbours:(-1),(-1)|neighbour_genes:putative portal vert..,Phage tail sheath|
MELTDLLRAFESGDFARPNLFEVEIPFLGKNFSFKCKAAAMPPANVDKIAVGFQNRKLHVAGDRTFDDWSVTIYSDDKHQTRQDILDWQNLCHGQGAEISGATPADYKKTAIIRQFGRDGKTITKEYTIYGLWPTLVGEVQLDWDQNSEVETFETTFALDYWL
> |[Viruses _Acinetobacter_phage_ZZ1]||_Acinetobacter_phage_ZZ1.gb|Phage tail fibers|492|NC_018087.3(166687):104668-105159:1 ^RAST2:fig|10239.86.peg.181^ Viruses _Acinetobacter_phage_ZZ1|neighbours:(1),(1)|neighbour_genes:Phage tail sheath mo..,Phage portal vertex ..|
MEITDILRAFESGDFARPNLFQLEIPYLGKNFTFKAKATAMPPGQVDKIAIGFMNRKFNIGGDRTFDDWSCTIYNDDAHDTRQQILDWQALVHGQGAEITGSTPAEYKKTAIIRQYGRDGKTITKEHTIYGLWPTLVGEVALDWDTNSEVETFECTFALDYWI
> |[Tevenvirinae Acinetobacter_phage_vB_ApiM_fHyAci03]||_Acinetobacter_phage_vB_ApiM_fHyAci03.gb|Phage tail tube prot..|492|MH460829.1(165975):104717-105208:1 ^RAST2:fig|1198136.65.peg.191^ Tevenvirinae Acinetobacter_phage_vB_ApiM_fHyAci03|neighbours:(1),(1)|neighbour_genes:Phage tail sheath,putative portal vert..|
MELTDLLRAFESGDFARPNLFEVEIPFLGKNFSFKCKAAAMPPANVDKIAVGFQNRKLHVAGDRTFDDWTVTIYSDDKHQTRQDILDWQNLCHGQGAEISGATPADYKKTAIIRQFGRDGKTITKEYTIYGLWPTLVGEVQLDWDQNSEVETFETTFALDYWL
> |[Tevenvirinae _Aeromonas_phage_65.2]||_Aeromonas_phage_65.2.gb|Phage tail tube prot..|489|KY290955.1(236567):67464-67952:-1 ^RAST2:fig|1198136.115.peg.86^ Tevenvirinae _Aeromonas_phage_65.2|neighbours:(-1),(-1)|neighbour_genes:Phage portal (connec..,Phage tail sheath|
MDLTDVTRAFGNGDLARPNLFEVEIPFMGDSLRFKVKAASMPAATVEPVILGYQNKKMKLAGDRTFDDWTITVYNDPEHNTRQQFIEWQNLAQALGRNINGEAPATYKKEATVHQLDRAGNRTRSYTIFGLWPSQISELALDWDTGSEVEMFEVVTTLDWWE
> |[Viruses Aeromonas phage 65]||_Aeromonas_phage_65.gb|Phage tail fibers|489|NC_015251.1(235229):67467-67955:-1 ^RAST2:fig|10239.65.peg.86^ Viruses Aeromonas phage 65|neighbours:(-1),(-1)|neighbour_genes:hypothetical protein,hypothetical protein|
MDLTDVTRAFGNGDLARPNLFEVEIPFMGDSLRFKVKAASMPAATVEPVILGYQNKKMKLAGDRTFDDWTITVYNDPEHNTRQQFIEWQNLAQALGRNINGEAPATYKKEATVHQLDRAGNRTRSYTIFGLWPSQISELALDWDTGSEVEMFEVVTTLDWWE
> |[Tevenvirinae _Aeromonas_phage_AS-szw]||_Aeromonas_phage_AS-szw.gb|Phage tail tube prot..|489|MF498773.1(229957):107022-107510:1 ^RAST2:fig|1198136.118.peg.216^ Tevenvirinae _Aeromonas_phage_AS-szw|neighbours:(1),(1)|neighbour_genes:Phage tail sheath,Phage portal (connec..|
MDLTDVSRAFSNGDLARPNLFEIEIPFMGQDFSFKCKAASMPGATVEPVILGYQNKKLKLAGDRTFDDWTLTVYNDTEHNTRQQFIEWQNIAQSLGRNINGEVPTVYKKEATVHQLDRTGKRTRSYTVYGTWPTQISELALDWDTGSEVEMFEVIMALDWWE
> |[Tevenvirinae _Aeromonas_phage_AS-zj]||_Aeromonas_phage_AS-zj.gb|Phage tail tube prot..|489|MF448340.1(229929):213331-213819:1 ^RAST2:fig|1198136.120.peg.411^ Tevenvirinae _Aeromonas_phage_AS-zj|neighbours:(1),(1)|neighbour_genes:hypothetical protein,Phage portal (connec..|
MDLTDVSRAFSNGDLARPNLFEIEIPFMGQDFSFKCKAASMPGATVEPVILGYQNKKLKLAGDRTFDDWTLTVYNDTEHNTRQQFIEWQNIAQSLGRNINGEVPTVYKKEATVHQLDRTGKRTRSYTVYGTWPTQISELALDWDTGSEVEMFEVIMALDWWE
>ID:NP_944107.1 |[Aeromonas virus Aeh1]||_Aeromonas_phage_Aeh1_.gbk|19|489|NC_005260(233234):154288-154776:1 ^GeneID:2657917^ Aeromonas phage Aeh1, complete genome.|neighbours:ID:NP_944106.1(1),ID:NP_944108.1(1)|neighbour_genes:18,20|
MELTDISRAYSNGDFARPNLFEVEIPFMGKDFKFKCKGASMPPGVVEPVPVSYQNKKMKLAGDRTFEDWTITVYNDEAHNTRQQFIEWQNLAQALDRNILGEAPASYKKEATVRQLDRKGKQTRQYTVYGAWPTNIAEIALSWDQNNEVETFEVTLSIDWWQ
> |[Tevenvirinae _Aeromonas_phage_AsFcp_2]||_Aeromonas_phage_AsFcp_2.gb|Phage tail tube|489|MH791401.1(219171):91691-92179:1 ^RAST2:fig|1198136.67.peg.168^ Tevenvirinae _Aeromonas_phage_AsFcp_2|neighbours:(1),(1)|neighbour_genes:Phage tail sheath,Phage portal (connec..|
MELTDISRAFSNGDFARPNLFEVEIPFLGKDFKFKCKGASMPPGVVEPVPVSYQNKKMKLAGDRTFEDWTITVYNDEAHNTRQQFIEWQNLAQALDRNILGEAPASYKKEATVRQLDRKGKQTRQYTAYGIWPTNIAEIALSWDQNNEVETFEVTLSLDWWQ
> |[Tevenvirinae _Aeromonas_phage_Asswx_1]||_Aeromonas_phage_Asswx_1.gb|Phage tail tube prot..|489|MH791398.1(229103):114710-115198:1 ^RAST2:fig|1198136.119.peg.241^ Tevenvirinae _Aeromonas_phage_Asswx_1|neighbours:(1),(1)|neighbour_genes:Phage tail sheath,Phage portal (connec..|
MDLTDVSRAFSNGDLARPNLFEIEIPFMGQDFSFKCKAASMPGATVEPVILGYQNKKLKLAGDRTFDDWTLTVYNDTEHNTRQQFIEWQNIAQSLGRNINGEVPTVYKKEATVHQLDRTGKRTRSYTVYGTWPTQISELALDWDTGSEVEMFEVIMALDWWE
> |[Tevenvirinae _Aeromonas_phage_Aswh_1]||_Aeromonas_phage_Aswh_1.gb|Phage tail tube prot..|489|MH791414.1(229730):123258-123746:-1 ^RAST2:fig|1198136.117.peg.233^ Tevenvirinae _Aeromonas_phage_Aswh_1|neighbours:(-1),(-1)|neighbour_genes:Phage portal (connec..,Phage tail sheath|
MDLTDVSRAFSQGDLARPNLFEVEIPFMGQDLRFKCKAASMPGATVEPVVLGYQNKKMKLAGDRTFDDWTITVYNDTQHNTRQQFIDWQNIAQSLGRNINGEVPTVYKKEATVHQLDRAGNRTRSYTVYGCWPTQISELALDWDTGSEVEMFEIILSLDWWE
> |[Tevenvirinae _Aeromonas_phage_CC2]||_Aeromonas_phage_CC2.gb|Phage tail tube prot..|489|NC_019538.1(231743):155913-156401:-1 ^RAST2:fig|1198136.110.peg.326^ Tevenvirinae _Aeromonas_phage_CC2|neighbours:(-1),(-1)|neighbour_genes:Phage portal (connec..,Phage tail sheath|
MDLTDVSRAFSNGDLARPNLFEIEIPFMGQDFSFKCKAASMPGATVEPVILGYQNKKLKLAGDRTFDDWTLTVYNDTEHNTRQQFIEWQNIAQSLGRNINGEVPTVYKKEATVHQLDRTGKRTRSYTVYGTWPTQISELALDWDTGSEVEMFEVIMALDWWE
> |[Tevenvirinae _Aeromonas_phage_PX29]||_Aeromonas_phage_PX29.gb|Phage tail tube|489|NC_023688.1(222006):142086-142574:1 ^RAST2:fig|1198136.108.peg.256^ Tevenvirinae _Aeromonas_phage_PX29|neighbours:(1),(1)|neighbour_genes:Phage tail sheath,Phage portal (connec..|
MELTDISRAFSNGDFARPNLFEVEIPFLGKDFKFKCKGASMPPGVVEPVPVSYQNKKMKLAGDRTFEDWTITVYNDEAHNTRQQFIEWQNLAQALDRNILGEAPASYKKEATVRQLDRKGKQTRQYTAYGIWPTNIAEIALSWDQNNEVETFEVTLSLDWWQ
>ID:YP_803109.1 |[Escherichia virus RB32]||_Bacteriophage_RB32_.gbk|19|492|NC_008515(165890):98171-98662:1 ^GeneID:4405486^ Bacteriophage RB32, complete genome.|neighbours:ID:YP_803108.1(1),ID:YP_803110.1(1)|neighbour_genes:18,20|
MFVDDVTRAFESGDFARPNLFQVEISYLGQNFTFQCKATALPAGIVEKIPVGFMNRKINVAGDRTFDDWTITVMNDEAHDARQKFVDWQSIAAGQGNEITGGKPAEYKKSAIVRQYARDAKTVTKEVEIKGLWPTNVGELQLDWDSNNEIQTFEVTLALDYWE
> |[Tevenvirinae _Citrobacter_phage_IME-CF2]||_Citrobacter_phage_IME-CF2.gb|tail tube protein|336|NC_029013.1(177688):166763-167098:-1 ^RAST2:fig|1198136.109.peg.290^ Tevenvirinae _Citrobacter_phage_IME-CF2|neighbours:(1),(-1)|neighbour_genes:hypothetical protein,tail sheath protein|
MLTDILRAFESGDFARPNLFEVEIPYLGKNFRFKCKAATMPAATVEKVPVGYQNRKINVAGDRTYDDWTITVYNDDAHVTRDALVAWSNMMHGMGDQISGDIPANYKKTLR
>ID:YP_009195029.1 |[Citrobacter phage Margaery]||_Citrobacter_phage_Margaery_.gbk|tail tube protein|486|NC_028755(178182):128975-129460:1 ^GeneID:26647399^ Citrobacter phage Margaery, complete genome.|neighbours:ID:YP_009195028.1(1),ID:YP_009195030.1(1)|neighbour_genes:tail sheath protein,portal protein|
MLTDILRAFESGDFARPNLFEVEIPYLGKNFKFKCKAATMPAATVEKVPVGYQNRKINVAGDRTYDDWTITIYNDDAHNTRDALVAWSNMMHGMGDQISGDIPANYKKTATVKQKNRNDEITADHTIHGLFPTNVGEVTLDWDSNNEVSTFEVTFALDWWE
>ID:AYJ73073.1 |[Citrobacter phage Maroon]||_Citrobacter_phage_Maroon_.gbk|tail tube protein|486|MH823906(178830):129390-129875:1 ^^ Citrobacter phage Maroon, complete genome.|neighbours:ID:AYJ73072.1(1),ID:AYJ73074.1(1)|neighbour_genes:tail sheath protein,portal protein|
MLTDILRAFESGDFARPNLFEVEIPYLGKNFKFKCKAATMPAATVEKVPVGYQNRKINVAGDRTYDDWTITIYNDDAHNTRDALVAWSNMMHGMGDQISGDIPANYKKTATVKQKNRNDEITAEHTIHGLFPTNVGEVTLDWDSNNEVSTFEVTFALDWWE
>ID:YP_009203905.1 |[Citrobacter phage Merlin]||_Citrobacter_phage_Merlin_.gbk|tail tube protein|492|NC_028857(172733):101473-101964:1 ^GeneID:26648116^ Citrobacter phage Merlin, complete genome.|neighbours:ID:YP_009203904.1(1),ID:YP_009203906.1(1)|neighbour_genes:tail sheath protein,portal vertex protei..|
MFLDDMTRAFESGDLARPNLFEVEIPYLGRNFSFKCKAAPMPAGIVEKVPVGYMNRKINLAGDRTFDDWTVTIYNDDAHTTRQQIVDWQGICHGQGNEITGGTPAEYKKTAIVRQYHRDGKTVTKEVTITGLWPTNVGEVQMDWDSNNEVETFEVTFAMDWWL
> |[Tevenvirinae _Citrobacter_phage_Miller]||_Citrobacter_phage_Miller.gb|tail tube protein|486|NC_025414.1(178171):130572-131057:1 ^RAST2:fig|1198136.111.peg.224^ Tevenvirinae _Citrobacter_phage_Miller|neighbours:(1),(1)|neighbour_genes:tail sheath protein,Phage capsid vertex ..|
MLTDILRAFESDDFARPNLFEVEIPYLGKNFRFKCKAATMPAATVEKVPVGYQNRKINVAGDRTYDDWTITVYNDDAHVTRDALVAWSNMMHGMGDQISGDIPANYKKTATVKQKNRNDEVTAEHTIHGLFPTNVGEVTLDWDSNNEISTFECTFALDWWE
>ID:YP_009146619.1 |[Citrobacter phage Moon]||_Citrobacter_phage_Moon.gbk|tail tube protein|492|NC_027331(170341):100629-101120:1 ^GeneID:24721785,InterPro:IPR010667^ Citrobacter phage Moon, complete genome.|neighbours:ID:YP_009146618.1(1),ID:YP_009146620.1(1)|neighbour_genes:tail sheath protein,hypothetical protein|
MFLDDMTRAFESGDLARPNLFEVEIPYLGRNFSFKCKAAPMPAGIVEKVPVGYMNRKINLAGDRTFDDWTVTIYNDDAHTTRQEIVDWQGICHGQGNEITGGTPAEYKKTAIVRQYHRDGKTVTKEVTITGLWPTNVGEVQMDWDSNNEIETFEVTFAMDWWL
>ID:YP_009285748.1 |[Citrobacter phage vB_CfrM_CfP1]||_Citrobacter_phage_vB_CfrM_CfP1_.gbk|tail tube protein|486|NC_031057(180219):131927-132412:1 ^GeneID:29079533^ Citrobacter phage vB_CfrM_CfP1, complete genome.|neighbours:ID:YP_009285747.1(1),ID:YP_009285749.1(1)|neighbour_genes:tail sheath,portal protein|
MLTDILRAFESGDFARPNLFEVEIPYLGKNFRFKCKAATMPAATVEKVPVGYQNRKINVAGDRTYDDWTITVYNDDAHVTRDALVAWSNMMHGMGDQISGDIPANYKKTATVKQKNRNDEVTAEHTIHGLFPTNVGEVTLDWDSNNEISTFECTFALDWWE
> |[Tevenvirinae _Cronobacter_phage_Pet-CM3-4]||_Cronobacter_phage_Pet-CM3-4.gb|tail fibers protein|492|LT614807.1(171975):103225-103716:1 ^RAST2:fig|1198136.112.peg.204^ Tevenvirinae _Cronobacter_phage_Pet-CM3-4|neighbours:(1),(1)|neighbour_genes:hypothetical protein,putative portal vert..|
MELTDLTRAFESGDFARPNLFEVEIPYLGKNFSFKCKAAPLPAGIVEKIPVGYMNRKLNVAGDRTFDDWTVTIYNDDAHNTRQAIVEWQGIAAGQGNEITGGSPAEYKKKAIVRQFARDSKTITREIEITGVWPTNVGEVQLDWDSNNEVETFEVTFCLDWWL
>ID:YP_006986483.1 |[Cronobacter phage vB_CsaM_GAP161]||_Cronobacter_phage_vB_CsaM_GAP161_.gbk|tail tube protein|486|NC_019398(178193):128348-128833:1 ^GeneID:13997749^ Cronobacter phage vB_CsaM_GAP161, complete genome.|neighbours:ID:YP_006986482.1(1),ID:YP_006986484.1(1)|neighbour_genes:tail sheath protein,portal vertex protei..|
MLTDILRAFESGDFARPNLFEVEIPYLGKNFKFKCKAATMPAATVEKVPVGYQNRKINVAGDRTYDDWTITIYNDDAHNTRDALVAWSNMMHGMGDQISGDIPANYKKTATVKQKNRNDEITADHTIHGLFPTNVGEVTLDWDSNNEVSTFEVTFALDWWE
>ID:AOG16339.1 |[Cronobacter phage vB_CsaM_leB]||_Cronobacter_phage_vB_CsaM_leB_.gbk|tail tube protein|486|KX431559(177907):128184-128669:1 ^^ Cronobacter phage vB_CsaM_leB, complete genome.|neighbours:ID:AOG16338.1(1),ID:AOG16340.1(1)|neighbour_genes:tail sheath protein,portal vertex protei..|
MLTDILRAFESGDFARPNLFEVEIPYLGKNFKFKCKAATMPAATVEKVPVGYQNRKINVAGDRTYDDWTITIYNDDAHNTRDALVAWSNMMHGMGDQISGDIPANYKKTATVKQKNRNDEITAEHTIHGLFPTNVGEVTLDWDSNNEVSTFEVTFALDWWE
>ID:AOG16623.1 |[Cronobacter phage vB_CsaM_leN]||_Cronobacter_phage_vB_CsaM_leN_.gbk|tail tube protein|486|KX431560(179516):129236-129721:1 ^^ Cronobacter phage vB_CsaM_leN, complete genome.|neighbours:ID:AOG16622.1(1),ID:AOG16624.1(1)|neighbour_genes:tail sheath protein,portal vertex protei..|
MLTDILRAFESGDFARPNLFEVEIPYLGKNFKFKCKAATMPAATVEKVPVGYQNRKINVAGDRTYDDWTITIYNDDAHNTRDALVAWSNMMHGMGDQISGDIPANYKKTATVKQKNRNDEITAEHTIHGLFPTNVGEVTLDWDSNNEVSTFEVTFALDWWE
>ID:YP_009005449.1 |[Enterobacter phage PG7]||_Enterobacter_phage_PG7_.gbk|tail tube protein|453|NC_023561(173276):104987-105439:1 ^GeneID:18502464^ Enterobacter phage PG7, complete genome.|neighbours:ID:YP_009005448.1(1),ID:YP_009005450.1(1)|neighbour_genes:tail sheath protein,portal vertex protei..|
MELTDLTRAFESGDFARPNLFEVEIPYLGKNFSFKCKAAPLPAGIVEKIPVGYMNRKLNVAGDRTFDDWTVTIYNDDAHNTRQAIVEWQGIAAGQGNEITGGSPAEYKKKAIVRQFARDSKTITREIEITGVWPTNVGEVQLDWDSNKRS
> |[Tevenvirinae Enterobacter_phage_myPSH1140]||_Enterobacter_phage_myPSH1140.gb|tail fibers protein|492|MG999954.1(172614):106743-107234:1 ^RAST2:fig|1198136.57.peg.208^ Tevenvirinae Enterobacter_phage_myPSH1140|neighbours:(1),(1)|neighbour_genes:gp19.1 hypothetical ..,hypothetical protein|
MELTDLTRAFESGDFARPNLFEVEIPYLGKNFSFKCKAAPLPAGIVEKIPVGYMNRKLNVAGDRTFDDWTVTIYNDDAHNTRQAIVEWQGIAAGQGNEITGGSPAEYKKKAIVRQFARDSKTITREIEITGVWPTNVGEVQLDWDSNNEVETFEVTFCLDWWL
>ID:YP_009607130.1 |[Enterobacter phage phiEap-3]||_Enterobacter_phage_phiEap-3_.gbk|tail tube protein|486|NC_041980(175814):128749-129234:1 ^GeneID:40083136^ Enterobacter phage phiEap-3, complete genome.|neighbours:ID:YP_009607129.1(1),ID:YP_009607131.1(1)|neighbour_genes:tail sheath protein,portal vertex protei..|
MLTDIVRAFESGDFARPNLFEVEIPYLGKNFKLKCKAATMPASTVEKVPVGYMNRKINVAGDRTYDDWTITVYNDDAHTTRDAIVAWSNMLHGMGEDITGDIPANYKKTATVKQKNRNDEVTAEHTIYGLFPTNVGEVTLDWDSNNEVSTFECTFALDWWV
>ID:YP_009167983.1 |[Escherichia phage AR1]|AR1|_Enterobacteria_phage_AR1_DNA_.gbk|19|492|NC_027983(167435):97878-98369:1 ^GeneID:26041913^ Enterobacteria phage AR1 DNA, complete genome.|neighbours:ID:YP_009167982.1(1),ID:YP_009167984.1(1)|neighbour_genes:18,20|
MFVDDVTRAFESGDFARPNLFQVEISYLGQNFTFQCKATALPAGIVEKIPVGFMNRKINVAGDRTFDDWTVTVMNDEAHDARQKFVDWQSIAAGQGNEITGGKPAEYKKSAIVRQYARDAKTVTKEIEIKGLWPTNVGELQLDWDSNNEIQTFEVTLALDYWE
> |[Tevenvirinae _Enterobacteria_phage_ATK47]||_Enterobacteria_phage_ATK47.gb|Phage tail tube|492|KT184309.1(170020):70520-71011:-1 ^RAST2:fig|1198136.68.peg.107^ Tevenvirinae _Enterobacteria_phage_ATK47|neighbours:(-1),(-1)|neighbour_genes:hypothetical protein,Phage tail sheath|
MFVDDVTRAFESGDFARPNLFEVEISYLGQNFSFQCRATALPAAIVEKVPVSYMNRKINVAGDRTFDDWTITVMNDDAHSIRQKFVDWQGIAAGQGNEITGGKPAEYKKSAIVRQFARDAKTVTKEVEIVGLWPTNVGEVSLDWDSNNEIETFEVTLALDWWE
> |[Tevenvirinae Enterobacteria_phage_ATK48]||_Enterobacteria_phage_ATK48.gb|Phage tail tube|492|KT184310.1(169729):168754-169245:-1 ^RAST2:fig|1198136.55.peg.283^ Tevenvirinae Enterobacteria_phage_ATK48|neighbours:(-1),(-1)|neighbour_genes:hypothetical protein,Phage tail sheath|
MFVDDVTRAFESGDFARPNLFEVEISYLGQNFSFQCRATALPAAIVEKVPVSYMNRKINVAGDRTFDDWTITVMNDDAHSIRQKFVDWQGIAAGQGNEITGGKPAEYKKSAIVRQFARDAKTVTKEVEIVGLWPTNVGEVSLDWDSNNEIETFEVTLALDWWE
> |[Tevenvirinae Enterobacteria_phage_Aplg8]||_Enterobacteria_phage_Aplg8.gb|Phage tail tube prot..|492|KT184308.1(168496):43388-43879:1 ^RAST2:fig|1198136.66.peg.77^ Tevenvirinae Enterobacteria_phage_Aplg8|neighbours:(1),(1)|neighbour_genes:gp19.1 hypothetical ..,Phage portal (connec..|
MFVDDVTRAFESGDFARPNLFQVEISYLGQNFTFQCKATALPAGIVEKIPVGFMNRKINVAGDRTFDDWTVTVMNDEAHDARQKFVDWQSIAAGQGNEITGGKPAEYKKSAVVRQYARDAKTVTKEVEIKGLWPTNVGELQLDWDSNNEIQTFEVTLALDYWE
>ID:YP_007004279.1 |[Enterobacteria phage Bp7]||_Enterobacteria_phage_Bp7_.gbk|tail tube protein|492|NC_019500(168066):138726-139217:-1 ^GeneID:14007893^ Enterobacteria phage Bp7, complete genome.|neighbours:ID:YP_007004278.1(-1),ID:YP_007004280.1(-1)|neighbour_genes:hypothetical protein,hypothetical protein|
MELTDITRAFESGDFARPNLFEVEIPFLGKNFSFKCKAAPMPAGIVEKVPVGYMNRKINVAGDRTFDDWTITIYNDDAHDTRQAIVDWQNLCHGMTNEITGAAPAEYKKQAVVRQFHRDGKTVTKEVTIYGLWPTNVGEVQMDWDSNNEVETFESTFAIDWWE
> |[Tevenvirinae _Enterobacteria_phage_CC31]||_Enterobacteria_phage_CC31.gb|tail fibers protein|492|NC_014662.1(165540):97550-98041:1 ^RAST2:fig|1198136.121.peg.182^ Tevenvirinae _Enterobacteria_phage_CC31|neighbours:(1),(1)|neighbour_genes:hypothetical protein,putative portal vert..|
MELTDLTRAFESGDFARPNLFEVEIPYLGKNFSFKCKAAPLPAGIVEKIPVGYMNRKLNVAGDRTFDDWTVTIYNDDAHNTRQAIVEWQGIAAGQGNEITGGSPAEYKKKAIVRQFARDSKTITREIEITGVWPTNVGEVQLDWDSNNEVETFEVTFCLDWWL
>ID:YP_009118839.1 |[Enterobacteria phage GEC-3S]||_Enterobacteria_phage_GEC-3S_.gbk|Putative tail tube p..|495|NC_025425(163424):90096-90590:1 ^GeneID:23301194^ Enterobacteria phage GEC-3S complete genome.|neighbours:ID:YP_009118838.1(1),ID:YP_009118840.1(1)|neighbour_genes:Putative tail sheath..,Putative portal vert..|
MALDLNDITRGFESGDFARPNLFEVEIPYLGQNFKLMCKAATVPAATVEKIAIGYQNRKINIAGDRVYDDWTITVFNDDAHKIRDAIVAWSDQTHGTGSAITGATPAQYKKQAIVRQLNRNTESTSEKTLYGIFPTNVGEVTLDWEQNNEVETFEVTFAIDWVE
> |[Tevenvirinae _Enterobacteria_phage_GiZh]||_Enterobacteria_phage_GiZh.gb|Phage tail tube prot..|492|KT184311.1(166514):147934-148425:1 ^RAST2:fig|1198136.122.peg.265^ Tevenvirinae _Enterobacteria_phage_GiZh|neighbours:(1),(1)|neighbour_genes:Phage tail sheath,Phage portal (connec..|
MFVDDVTRAFESGDFARPNLFQVEISYLGQNFTFQCKATALPAGIVEKIPVGFMNRKINVAGDRTFDDWTVTVMNDEAHDARQKFVDWQSIAAGQGNEITGGKPAEYKKSAIVRQYARDAKTVTKEIEIKGLWPTNVGELQLDWDSNNEIQTFEVTLALDYWE
> |[Viruses Hx01]||_Enterobacteria_phage_HX01.gb|Phage tail fibers|492|NC_018855.1(169158):2803-3294:-1 ^RAST2:fig|10239.59.peg.5^ Viruses Hx01|neighbours:(-1),(-1)|neighbour_genes:Phage portal vertex ..,hypothetical protein|
MFVDDVTRAFESGDFARPNLFEVEISYLGQNFSFQCRATALPAAIVEKVPVSYMNRKINVAGDRTFDDWTITVMNDDAHSIRQKFVDWQGIAAGQGNEITGGKPAEYKKTAIVRQFARDAKTVTKEVEIVGLWPTNVGEVSLDWDSNNEIETFEVTLALDWWE
>ID:YP_003734308.1 |[Enterobacteria phage IME08]||_Enterobacteria_phage_IME08_.gbk|19|504|NC_014260(172253):98633-99136:1 ^GeneID:9384468^ Enterobacteria phage IME08, complete genome.|neighbours:ID:YP_003734307.1(1),ID:YP_003734309.1(1)|neighbour_genes:18,20|
MRHPMELTDITRAFESGDFARPNLFEVEIPFLGKNFSFKCKAAPMPAGIVEKVPVGYMNRKINVAGDRTFDDWTITIYNDDAHDTRQAIVDWQNLCHGMTNEITGAAPAEYKKQAVVRQFHRDGKTVTKEVTIYGLWPTNVGEVQMDWDSNNEVETFESTFAIDWWE
>ID:YP_002922512.1 |[Enterobacteria phage JS10]||_Enterobacteria_phage_JS10_.gbk|19|492|NC_012741(171451):98975-99466:1 ^GeneID:7943562^ Enterobacteria phage JS10, complete genome.|neighbours:ID:YP_002922511.1(1),ID:YP_002922513.1(1)|neighbour_genes:18,20|
MELTDITRAFESGDFARPNLFEVEIPFLGKNFSFKCKAAPMPAGIVEKVPVGYMNRKINVAGDRTFDDWTITIYNDDAHDTRQAIVDWQNLCHGMTNEITGAAPAEYKKQAVVRQFHRDGKTVTKEVTIYGLWPTNVGEVQMDWDSNNEVETFESTFAIDWWE
>ID:YP_001595295.1 |[Escherichia phage JS98]||_Enterobacteria_phage_JS98.gbk|19|492|NC_010105(170523):99899-100390:1 ^GeneID:5783767^ Enterobacteria phage JS98, complete genome.|neighbours:ID:YP_001595294.1(1),ID:YP_001595296.1(1)|neighbour_genes:18,20|
MELTDITRAFESGDFARPNLFEVEIPFLGKNFSFKCKAAPMPAGIVEKVPVGYMNRKINVAGDRTFDDWTITIYNDDAHDTRQAIVDWQNLCHGMTNEITGAAPAEYKKQAVVRQFHRDGKTVTKEVTIYGLWPTNVGEVQMDWDSNNEVETFESTFAIDWWE
>ID:YP_002922231.1 |[Escherichia phage JSE]||_Enterobacteria_phage_JSE_.gbk|19|495|NC_012740(166418):93583-94077:1 ^GeneID:7943199^ Enterobacteria phage JSE, complete genome.|neighbours:ID:YP_002922230.1(1),ID:YP_002922232.1(1)|neighbour_genes:18,20|
MALDLNDITRGFESGDFARPNLFEVEIPYLGQNFKLMCKAATVPAATVEKIAVGYQNRKINIAGDRVYDDWTITVFNDDAHKIRDAIVAWSDQTHGTGSAITGATPAQYKKQAIVRQLNRNTESTSEKTLYGIFPTNVGEVTLDWEQNNEVETFEVTFAIDWVE
> |[Tevenvirinae _Enterobacteria_phage_Kha5h]||_Enterobacteria_phage_Kha5h.gb|Phage tail tube prot..|492|KT184312.1(167318):122845-123336:1 ^RAST2:fig|1198136.123.peg.220^ Tevenvirinae _Enterobacteria_phage_Kha5h|neighbours:(1),(1)|neighbour_genes:Phage tail sheath,Phage portal (connec..|
MFVDDVTRAFESGDFARPNLFQVEISYLGQNFTFQCKATALPAGIVEKIPVGFMNRKINVAGDRTFDDWTVTVMNDEAHDARQKFVDWQSIAAGQGNEITGGKPAEYKKSAIVRQYARDAKTVTKEIEIKGLWPTNVGELQLDWDSNNEIQTFEVTLALDYWE
>ID:YP_001469500.1 |[Enterobacteria phage Phi1]||_Enterobacteria_phage_Phi1_.gbk|19|495|NC_009821(164270):90264-90758:1 ^GeneID:5602118^ Enterobacteria phage Phi1, complete genome.|neighbours:ID:YP_001469499.1(1),ID:YP_001469501.1(1)|neighbour_genes:18,20|
MALDLNDITRGFESGDFARPNLFEVEIPYLGQNFKLMCKAATVPAATVEKIAIGYQNRKINIAGDRVYDDWTITVFNDDAHKIRDAIVAWSDQTHGTGSAITGATPAQYKKQAIVRQLNRNTESTSEKTLYGIFPTNVGEVTLDWEQNNEVETFEVTFAIDWVE
>ID:YP_009202901.1 |[Escherichia phage QL01]||_Enterobacteria_phage_QL01.gbk|hypothetical protein|492|NC_028847(170527):98748-99239:1 ^GeneID:26629889^ Enterobacteria phage QL01, complete genome.|neighbours:ID:YP_009202900.1(1),ID:YP_009202902.1(1)|neighbour_genes:hypothetical protein,hypothetical protein|
MELTDITRAFESGDFARPNLFEVEIPFLGKNFSFKCKAAPMPAGIVEKVPVGYMNRKINVAGDRTFDDWTITIYNDDAHDTRQAIVDWQNLCHGMTNEITGAAPAEYKKQAVVRQFHRDGKTVTKEVTIYGLWPTNVGEVQMDWDSNNEVETFESTFAIDWWE
>ID:AIT74260.1 |[Enterobacteria phage RB10]||_Enterobacteria_phage_RB10_.gbk|tail tube protein|492|KM606999(168401):96732-97223:1 ^^ Enterobacteria phage RB10, complete genome.|neighbours:ID:AIT74259.1(1),ID:AIT74261.1(1)|neighbour_genes:tail sheath protein,portal vertex of the..|
MFVDDVTRAFESGDFARPNLFQVEISYLGQNFTFQCKATALPAGIVEKIPVGFMNRKINVAGDRTFDDWTVTVMNDEAHDARQKFVDWQSIAAGQGNEITGGKPAEYKKSAIVRQYARDAKTVTKEIEIKGLWPTNVGELQLDWDSNNEIQTFEVTLALDYWE
>ID:YP_002854502.1 |[Escherichia virus RB14]||_Enterobacteria_phage_RB14_.gbk|19|492|NC_012638(165429):96747-97238:1 ^GeneID:7803918^ Enterobacteria phage RB14, complete genome.|neighbours:ID:YP_002854501.1(1),ID:YP_002854503.1(1)|neighbour_genes:18,20|
MFVDDVTRAFESGDFARPNLFQVEISYLGQNFTFQCKATALPAGIVEKIPVGFMNRKINVAGDRTFDDWTVTVMNDEAHDARQKFVDWQSIAAGQGNEITGGKPAEYKKSAIVRQYARDAKTVTKEIEIKGLWPTNVGELQLDWDSNNEIQTFEVTLALDYWE
> |[Tevenvirinae _Enterobacteria_phage_RB16]||_Enterobacteria_phage_RB16.gb|tail tube protein|486|NC_014467.1(176788):129833-130318:1 ^RAST2:fig|1198136.103.peg.219^ Tevenvirinae _Enterobacteria_phage_RB16|neighbours:(1),(1)|neighbour_genes:tail sheath protein,Phage capsid vertex ..|
MLTDILRAFESGDFARPNLFEVEIPYLGKNFKFKCKAATMPAATVEKVPVGYQNRKINLAGDRTYDDWTITIYNDDAHNTRNALVAWSNMLHGMGDQISGDIPANYKKTATVKQKNRNEEITADHTIHGLFPTNVGEVTLDWDSNNEVSTFECTFALDWWE
>ID:AXF42476.1 |[Enterobacteria phage RB18]||_Enterobacteria_phage_RB18_.gbk|tail tube protein|492|MH553563(166677):97751-98242:1 ^^ Enterobacteria phage RB18, complete genome.|neighbours:ID:AXF42475.1(1),ID:AXF42477.1(1)|neighbour_genes:tail sheath protein,portal vertex protei..|
MFVDDVTRAFESGDFARPNLFQVEISYLGQNFTFQCKATALPAGIVEKIPVGFMNRKINVAGDRTFDDWTVTVMNDEAHDARQKFVDWQSIAAGQGNEITGGKPAEYKKSAIVRQYARDAKTVTKEIEIKGLWPTNVGELQLDWDSNNEIQTFEVTLALDYWE
>ID:YP_009102371.1 |[Enterobacteria phage RB27]||_Enterobacteria_phage_RB27_.gbk|tail tube protein|492|NC_025448(165179):96498-96989:1 ^GeneID:22113155^ Enterobacteria phage RB27, complete genome.|neighbours:ID:YP_009102370.1(1),ID:YP_009102372.1(1)|neighbour_genes:tail sheath protein,portal vertex of the..|
MFVDDVTRAFESGDFARPNLFQVEISYLGQNFTFQCKATALPAGIVEKIPVGFMNRKINVAGDRTFDDWTVTVMNDEAHDARQKFVDWQSIAAGQGNEITGGKPAEYKKSAIVRQYARDAKTVTKEIEIKGLWPTNVGELQLDWDSNNEIQTFEVTLALDYWE
>ID:AIT74806.1 |[Enterobacteria phage RB33]||_Enterobacteria_phage_RB33_.gbk|tail tube protein|492|KM607001(166007):98290-98781:1 ^^ Enterobacteria phage RB33, complete genome.|neighbours:ID:AIT74805.1(1),ID:AIT74807.1(1)|neighbour_genes:tail sheath protein,portal vertex of the..|
MFVDDVTRAFESGDFARPNLFQVEISYLGQNFTFQCKATALPAGIVEKIPVGFMNRKINVAGDRTFDDWTITVMNDEAHDARQKFVDWQSIAAGQGNEITGGKPAEYKKSAIVRQYARDAKTVTKEVEIKGLWPTNVGELQLDWDSNNEIQTFEVTLALDYWE
>ID:YP_009098552.1 |[Escherichia phage RB3]||_Enterobacteria_phage_RB3_.gbk|tail tube protein|492|NC_025419(168402):96733-97224:1 ^GeneID:22113916^ Enterobacteria phage RB3, complete genome.|neighbours:ID:YP_009098551.1(1),ID:YP_009098553.1(1)|neighbour_genes:hypothetical protein,portal vertex of the..|
MFVDDVTRAFESGDFARPNLFQVEISYLGQNFTFQCKATALPAGIVEKIPVGFMNRKINVAGDRTFDDWTVTVMNDEAHDARQKFVDWQSIAAGQGNEITGGKPAEYKKSAIVRQYARDAKTVTKEIEIKGLWPTNVGELQLDWDSNNEIQTFEVTLALDYWE
> |[Tevenvirinae _Enterobacteria_phage_RB43]||_Enterobacteria_phage_RB43.gb|tail tube protein|486|NC_007023.1(180500):131097-131582:1 ^RAST2:fig|1198136.102.peg.238^ Tevenvirinae _Enterobacteria_phage_RB43|neighbours:(1),(1)|neighbour_genes:tail sheath protein,Phage capsid vertex ..|
MLTDILRAFESGDFARPNLFEVEIPYLGKNFRFKCKAATMPAATVEKVPVGYQNRKINVAGDRTYDDWTITIYNDDAHNTRDALVAWSNMMHGMGDQISGDIPANYKKTATVKQKNRNDEITAEHTIHGLFPTNVGEVTLDWDSNNEISTFECTFALDWWE
>ID:NP_891726.1 |[Enterobacteria phage RB49]||_Enterobacteria_phage_RB49_.gbk|19|495|NC_005066(164018):88916-89410:1 ^GeneID:1725319^ Enterobacteria phage RB49, complete genome.|neighbours:ID:NP_891725.1(1),ID:NP_891727.1(1)|neighbour_genes:18,20|
MALDLNDITRGFESGDFARPNLFEVEIPYLGQNFKLMCKAATVPAATVEKIAIGYQNRKINIAGDRVYDDWTITVFNDDAHKIRDAIVAWSDQTHGTGSAITGATPAQYKKQAIVRQLNRNTESTSEKTLYGIFPTNVGEVTLDWEQNNEVETFEVTFAIDWVE
>ID:ACP31087.1 |[Enterobacteria phage RB51]||_Enterobacteria_phage_RB51_.gbk|19|492|FJ839693(168394):100106-100597:1 ^^ Enterobacteria phage RB51, complete genome.|neighbours:ID:ACP31086.1(1),ID:ACP31088.1(1)|neighbour_genes:18,20|
MFVDDVTRAFESGDFARPNLFQVEISYLGQNFTFQCKATALPAGIVEKIPVGFMNRKINVAGDRTFDDWTVTVMNDEAHDARQKFVDWQSIAAGQGNEITGGKPAEYKKSAIVRQYARDAKTVTKEIEIKGLWPTNVGELQLDWDSNNEIQTFEVTLALDYWE
>ID:AIT75077.1 |[Enterobacteria phage RB55]||_Enterobacteria_phage_RB55_.gbk|tail tube protein|492|KM607002(168896):100576-101067:1 ^^ Enterobacteria phage RB55, complete genome.|neighbours:ID:AIT75076.1(1),ID:AIT75078.1(1)|neighbour_genes:tail sheath protein,portal vertex of the..|
MFVDDVTRAFESGDFARPNLFQVEISYLGQNFTFQCKATALPAGIVEKIPVGFMNRKINVAGDRTFDDWTVTVMNDEAHDARQKFVDWQSIAAGQGNEITGGKPAEYKKSAIVRQYARDAKTVTKEIEIKGLWPTNVGELQLDWDSNNEIQTFEVTLALDYWE
>ID:AIT75350.1 |[Enterobacteria phage RB59]||_Enterobacteria_phage_RB59_.gbk|tail tube protein|492|KM607003(168966):100589-101080:1 ^^ Enterobacteria phage RB59, complete genome.|neighbours:ID:AIT75349.1(1),ID:AIT75351.1(1)|neighbour_genes:tail sheath protein,portal vertex of the..|
MFVDDVTRAFESGDFARPNLFQVEISYLGQNFTFQCKATALPAGIVEKIPVGFMNRKINVAGDRTFDDWTVTVMNDEAHDARQKFVDWQSIAAGQGNEITGGKPAEYKKSAIVRQYARDAKTVTKEIEIKGLWPTNVGELQLDWDSNNEIQTFEVTLALDYWE
>ID:AIT73173.1 |[Enterobacteria phage RB5]||_Enterobacteria_phage_RB5_.gbk|tail tube protein|492|KM606995(168394):96725-97216:1 ^^ Enterobacteria phage RB5, complete genome.|neighbours:ID:AIT73172.1(1),ID:AIT73174.1(1)|neighbour_genes:tail sheath protein,portal vertex of the..|
MFVDDVTRAFESGDFARPNLFQVEISYLGQNFTFQCKATALPAGIVEKIPVGFMNRKINVAGDRTFDDWTVTVMNDEAHDARQKFVDWQSIAAGQGNEITGGKPAEYKKSAIVRQYARDAKTVTKEIEIKGLWPTNVGELQLDWDSNNEIQTFEVTLALDYWE
>ID:AIT75629.1 |[Enterobacteria phage RB68]||_Enterobacteria_phage_RB68_.gbk|tail tube protein|492|KM607004(168401):100106-100597:1 ^^ Enterobacteria phage RB68, complete genome.|neighbours:ID:AIT75628.1(1),ID:AIT75630.1(1)|neighbour_genes:tail sheath protein,portal vertex of the..|
MFVDDVTRAFESGDFARPNLFQVEISYLGQNFTFQCKATALPAGIVEKIPVGFMNRKINVAGDRTFDDWTVTVMNDEAHDARQKFVDWQSIAAGQGNEITGGKPAEYKKSAIVRQYARDAKTVTKEIEIKGLWPTNVGELQLDWDSNNEIQTFEVTLALDYWE
>ID:NP_861871.1 |[Enterobacteria phage RB69]||_Enterobacteria_phage_RB69_.gbk|19|492|NC_004928(167560):103328-103819:1 ^GeneID:1494297^ Enterobacteria phage RB69, complete genome.|neighbours:ID:NP_861870.1(1),ID:NP_861872.1(1)|neighbour_genes:18,20|
MFVDDVTRAFESGDFARPNLFEVEISYLGQNFSFQCRATALPAAIVEKVPVSYMNRKINVAGDRTFDDWTITVMNDDAHSIRQKFVDWQGIAAGQGNEITGGKPAEYKKSAIVRQFARDAKTVTKEVEIVGLWPTNVGEVSLDWDSNNEIETFEVTLALDWWE
>ID:AIT73444.1 |[Enterobacteria phage RB6]||_Enterobacteria_phage_RB6_.gbk|tail tube protein|492|KM606996(168394):96725-97216:1 ^^ Enterobacteria phage RB6, complete genome.|neighbours:ID:AIT73443.1(1),ID:AIT73445.1(1)|neighbour_genes:tail sheath protein,portal vertex of the..|
MFVDDVTRAFESGDFARPNLFQVEISYLGQNFTFQCKATALPAGIVEKIPVGFMNRKINVAGDRTFDDWTVTVMNDEAHDARQKFVDWQSIAAGQGNEITGGKPAEYKKSAIVRQYARDAKTVTKEIEIKGLWPTNVGELQLDWDSNNEIQTFEVTLALDYWE
>ID:AIT73715.1 |[Enterobacteria phage RB7]||_Enterobacteria_phage_RB7_.gbk|tail tube protein|492|KM606997(168395):96726-97217:1 ^^ Enterobacteria phage RB7, complete genome.|neighbours:ID:AIT73714.1(1),ID:AIT73716.1(1)|neighbour_genes:tail sheath protein,portal vertex of the..|
MFVDDVTRAFESGDFARPNLFQVEISYLGQNFTFQCKATALPAGIVEKIPVGFMNRKINVAGDRTFDDWTVTVMNDEAHDARQKFVDWQSIAAGQGNEITGGKPAEYKKSAIVRQYARDAKTVTKEIEIKGLWPTNVGELQLDWDSNNEIQTFEVTLALDYWE
>ID:AIT73987.1 |[Enterobacteria phage RB9]||_Enterobacteria_phage_RB9.gbk|tail tube protein|492|KM606998(168395):96726-97217:1 ^^ Enterobacteria phage RB9, complete genome.|neighbours:ID:AIT73986.1(1),ID:AIT73988.1(1)|neighbour_genes:tail sheath protein,portal vertex of the..|
MFVDDVTRAFESGDFARPNLFQVEISYLGQNFTFQCKATALPAGIVEKIPVGFMNRKINVAGDRTFDDWTVTVMNDEAHDARQKFVDWQSIAAGQGNEITGGKPAEYKKSAIVRQYARDAKTVTKEIEIKGLWPTNVGELQLDWDSNNEIQTFEVTLALDYWE
>ID:ADJ39888.1 |[Enterobacteria phage T4T]||_Enterobacteria_phage_T4T_.gbk|19|492|HM137666(168920):100611-101102:1 ^^ Enterobacteria phage T4T, complete genome.|neighbours:ID:ADJ39887.1(1),ID:ADJ39889.1(1)|neighbour_genes:18,20|
MFVDDVTRAFESGDFARPNLFQVEISYLGQNFTFQCKATALPAGIVEKIPVGFMNRKINVAGDRTFDDWTVTVMNDEAHDARQKFVDWQSIAAGQGNEITGGKPAEYKKSAIVRQYARDAKTVTKEIEIKGLWPTNVGELQLDWDSNNEIQTFEVTLALDYWE
>ID:NP_049781.1 |[Escherichia virus T4]||_Enterobacteria_phage_T4_.gbk|19|492|NC_000866(168903):100632-101123:1 ^GeneID:1258727^ Enterobacteria phage T4, complete genome.|neighbours:ID:NP_049780.1(1),ID:NP_049782.1(1)|neighbour_genes:18,20|
MFVDDVTRAFESGDFARPNLFQVEISYLGQNFTFQCKATALPAGIVEKIPVGFMNRKINVAGDRTFDDWTVTVMNDEAHDARQKFVDWQSIAAGQGNEITGGKPAEYKKSAIVRQYARDAKTVTKEIEIKGLWPTNVGELQLDWDSNNEIQTFEVTLALDYWE
> |[Tevenvirinae _Enterobacteria_phage_T4_strain_wild]||_Enterobacteria_phage_T4_strain_wild.gb|Phage tail tube prot..|492|KJ477684.1(168922):100613-101104:1 ^RAST2:fig|1198136.58.peg.180^ Tevenvirinae _Enterobacteria_phage_T4_strain_wild|neighbours:(1),(1)|neighbour_genes:Phage tail sheath,Phage portal (connec..|
MFVDDVTRAFESGDFARPNLFQVEISYLGQNFTFQCKATALPAGIVEKIPVGFMNRKINVAGDRTFDDWTVTVMNDEAHDARQKFVDWQSIAAGQGNEITGGKPAEYKKSAIVRQYARDAKTVTKEIEIKGLWPTNVGELQLDWDSNNEIQTFEVTLALDYWE
> |[Tevenvirinae _Enterobacteria_phage_T6]||_Enterobacteria_phage_T6.gb|Phage tail tube prot..|492|MH550421.1(168706):97106-97597:1 ^RAST2:fig|1198136.104.peg.168^ Tevenvirinae _Enterobacteria_phage_T6|neighbours:(1),(1)|neighbour_genes:gp19.1 hypothetical ..,Phage portal (connec..|
MFVDDVTRAFESGDFARPNLFQVEISYLGQNFTFQCKATALPAGIVEKIPVGFMNRKINVAGDRTFDDWTVTVMNDEAHDARQKFVDWQSIAAGQGNEITGGKPAEYKKSAVVRQYARDAKTVTKEVEIKGLWPTNVGELQLDWDSNNEIQTFEVTLALDYWE
>ID:YP_004063864.1 |[Escherichia phage vB_EcoM_VR7]||_Enterobacteria_phage_vB_EcoM-VR7_.gbk|19|492|NC_014792(169285):97186-97677:1 ^GeneID:10021408^ Enterobacteria phage vB_EcoM-VR7, complete genome.|neighbours:ID:YP_004063863.1(1),ID:YP_004063865.1(1)|neighbour_genes:19.1,20|
MELTDITRAFESGDFARPNLFEVEIPFLGKNFAFHCKAAPMPAGIVEKVPVGYMNRKINVAGDRTFDDWTITIYNDDAHKVRQAIVDWQNMCHGMTNEITGAAPADYKKTATVRQFHRDGKTITKEVVITGMWPTNVGEVQMDWDSNNEIETFETTFAIDWWE
>ID:YP_006986720.1 |[Escherichia phage vB_EcoM_ACG-C40]||_Enterobacteria_phage_vB_EcoM_ACG-C40_.gbk|tail tube protein|492|NC_019399(167396):98264-98755:1 ^GeneID:13997993^ Enterobacteria phage vB_EcoM_ACG-C40, complete genome.|neighbours:ID:YP_006986719.1(1),ID:YP_006986721.1(1)|neighbour_genes:tail sheath monomer,portal vertex protei..|
MFVDDVTRAFESGDFARPNLFQVEISYLGQNFTFQCKATALPAGIVEKIPVGFMNRKINVAGDRTFDDWTVTVMNDEAHDARQKFVDWQSIAAGQGNEITGGKPAEYKKSAIVRQYARDAKTVTKEIEIKGLWPTNVGELQLDWDSNNEIQTFEVTLALDYWE
>ID:AWD91513.1 |[Enterobacteria phage vB_EcoM_IME339]||_Enterobacteria_phage_vB_EcoM_IME339_.gbk|tail tube protein|492|MH051915(164366):70384-70875:-1 ^^ Enterobacteria phage vB_EcoM_IME339, complete genome.|neighbours:ID:AWD91512.1(-1),ID:AWD91514.1(-1)|neighbour_genes:portal vertex of the..,tail sheath monomer|
MFVDDVTRAFESGDFARPNLFQVEISYLGQNFTFQCKATALPAGIVEKIPVGFMNRKINVAGDRTFDDWTITVMNDEAHDARQKFVDWQSIAAGQGNEITGGKPAEYKKSAIVRQYARDAKTVTKEVEIKGLWPTNVGELQLDWDSNNEIQTFEVTLALDYWE
>ID:AWD91769.1 |[Enterobacteria phage vB_EcoM_IME340]||_Enterobacteria_phage_vB_EcoM_IME340_.gbk|tail tube protein|492|MH051916(165549):70686-71177:-1 ^^ Enterobacteria phage vB_EcoM_IME340, complete genome.|neighbours:ID:AWD91768.1(-1),ID:AWD91770.1(-1)|neighbour_genes:portal vertex of the..,tail sheath protein|
MFVDDVTRAFESGDFARPNLFQVEISYLGQNFTFQCKATALPAGIVEKIPVGFMNRKINVAGDRTFDDWTITVMNDEAHDARQKFVDWQSIAAGQGNEITGGKPAEYKKSAIVRQYARDAKTVTKEVEIKGLWPTNVGELQLDWDSNNEIQTFEVTLALDYWE
>ID:YP_009207359.1 |[Escherichia phage vB_EcoM_VR20]||_Enterobacteria_phage_vB_EcoM_VR20.gbk|tail tube protein|492|NC_028894(170336):99534-100025:1 ^GeneID:26633858^ Enterobacteria phage vB_EcoM_VR20, complete genome.|neighbours:ID:YP_009207358.1(1),ID:YP_009207360.1(1)|neighbour_genes:tail sheath protein,portal vertex protei..|
MELTDITRAFESGDFARPNLFEVEIPFLGKNFAFHCKAAPMPAGIVEKVPVGYMNRKINVAGDRTFDDWTITIYNDDAHKVRQAIVDWQNLCHGMTNEITGAAPADYKKTATVRQFHRDGKTVTKEVVITGMWPTNVGEVQMDWDSNNEIETFEATFAIDWWE
>ID:YP_009209925.1 |[Escherichia phage vB_EcoM_VR25]||_Enterobacteria_phage_vB_EcoM_VR25_.gbk|tail tube protein|492|NC_028925(170822):98721-99212:1 ^GeneID:26636345^ Enterobacteria phage vB_EcoM_VR25, complete genome.|neighbours:ID:YP_009209924.1(1),ID:YP_009209926.1(1)|neighbour_genes:tail sheath protein,portal vertex protei..|
MELTDITRAFESGDFARPNLFEVEIPFLGKNFAFHCKAAPMPAGIVEKVPVGYMNRKINVAGDRTFDDWTITIYNDDAHKVRQAIVDWQNMCHGMTNEITGAAPADYKKTATVRQFHRDGKTITKEVVITGMWPTNVGEVQMDWDSNNEIETFETTFAIDWWE
>ID:YP_009214017.1 |[Escherichia phage vB_EcoM_VR26]||_Enterobacteria_phage_vB_EcoM_VR26_.gbk|tail tube protein|492|NC_028957(171541):98845-99336:1 ^GeneID:26640473^ Enterobacteria phage vB_EcoM_VR26, complete genome.|neighbours:ID:YP_009214016.1(1),ID:YP_009214018.1(1)|neighbour_genes:hypothetical protein,portal vertex protei..|
MELTDITRAFESGDFARPNLFEVEIPFLGKNFAFHCKAAPMPAGIVEKVPVGYMNRKINVAGDRTFDDWTITIYNDDAHKVRQAIVDWQNMCHGMTNEITGAAPADYKKTATVRQFHRDGKTVTKEVVITGMWPTNVGEVQMDWDSNNEIETFETTFAIDWWE
>ID:YP_009205861.1 |[Enterobacteria phage vB_EcoM_VR5]||_Enterobacteria_phage_vB_EcoM_VR5.gbk|tail tube protein|492|NC_028881(170473):97391-97882:1 ^GeneID:26632474^ Enterobacteria phage vB_EcoM_VR5, complete genome.|neighbours:ID:YP_009205860.1(1),ID:YP_009205862.1(1)|neighbour_genes:tail sheath protein,portal vertex protei..|
MELTDITRAFESGDFARPNLFEVEIPFLGKNFSFKCKAAPMPAGIVEKVPVGYMNRKINVAGDRTFDDWTITIYNDDAHDTRQAIVDWQNLCHGMTNEITGAAPAEYKKQAIVRQFHRDGKTVTKEVTIYGLWPTNVGEVQMDWDSNNEVETFESTFAIDWWE
> |[Tevenvirinae _Erwinia_phage_Cronus]||_Erwinia_phage_Cronus.gb|tail fibers protein|492|MH059636.2(175774):99345-99836:1 ^RAST2:fig|1198136.105.peg.208^ Tevenvirinae _Erwinia_phage_Cronus|neighbours:(1),(1)|neighbour_genes:hypothetical protein,putative portal vert..|
MELQDITRAFESGDFARPNLFEVEIPYLGRNFSFKCKAAPMPAGIVEKVPVGYQNRKINVAGDRTYDDWTVTIYNDDAHLTRQAIVDWQNIAHAMGNEITGGSPADYKKQAVVRQFHRDGKTITKEVTITGLWPTNVGEVQMDWDSNNEVETFETTFALDWWE
>ID:YP_009592789.1 |[Escherichia coli O157 typing phage 3]||_Escherichia_coli_O157_typing_phage_3_.gbk|tail tube protein|492|NC_041863(168733):48087-48578:-1 ^GeneID:40068283^ Escherichia coli O157 typing phage 3, complete genome.|neighbours:ID:YP_009592788.1(-1),ID:YP_009592790.1(-1)|neighbour_genes:capsid assembly prot..,tail sheath protein|
MFVDDVTRAFESGDFARPNLFEVEISYLGQNFSFQCRATALPAAIVEKVPVSYMNRKINVAGDRTFDDWTITVMNDDAHSIRQKFVDWQGIAAGQGNEITGGKPAEYKKTAIVRQFARDAKTVTKEVEIVGLWPTNVGEVSLDWDSNNEIETFEVTLALDWWE
>ID:YP_009593167.1 |[Escherichia coli O157 typing phage 6]||_Escherichia_coli_O157_typing_phage_6_.gbk|tail tube protein|492|NC_041864(160570):111983-112474:1 ^GeneID:40068664^ Escherichia coli O157 typing phage 6, complete genome.|neighbours:ID:YP_009593166.1(1),ID:YP_009593168.1(1)|neighbour_genes:tail sheath protein,capsid assembly prot..|
MFVDDVTRAFESGDFARPNLFEVEISYLGQNFSFQCRATALPAAIVEKVPVSYMNRKINVAGDRTFDDWTITVMNDDAHSIRQKFVDWQGIAAGQGNEITGGKPAEYKKTAIVRQFARDAKTVTKEVEIVGLWPTNVGEVSLDWDSNNEIETFEVTLALDWWE
>ID:YP_009225086.1 |[Escherichia phage APCEc01]||_Escherichia_phage_APCEc01_.gbk|tail tube protein|492|NC_029091(168771):81999-82490:-1 ^GeneID:26796039^ Escherichia phage APCEc01, complete genome.|neighbours:ID:YP_009225085.1(-1),ID:YP_009225087.1(-1)|neighbour_genes:portal vertex protei..,tail sheath protein|
MFVDDVTRAFESGDFARPNLFEVEISYLGQNFSFQCRATALPAAIVEKVPVSYMNRKINVAGDRTFDDWTITVMNDDAHSIRQKFVDWQGIAAGQGNEITGGKPAEYKKSAIVRQFARDAKTVTKEVEIVGLWPTNVGEVSLDWDSNNEIETFEVTLALDWWE
> |[Tevenvirinae _Escherichia_phage_AnYang]||_Escherichia_phage_AnYang.gb|tail fibers protein|492|MK234886.1(169215):67346-67837:1 ^RAST2:fig|1198136.106.peg.128^ Tevenvirinae _Escherichia_phage_AnYang|neighbours:(1),(1)|neighbour_genes:Phage tail sheath,putative portal vert..|
MELTDITRAFESGDFARPNLFEVEIPFLGKNFSFKCKAAPMPAGIVEKVPVGYMNRKINVAGDRTFDDWTITIYNDDAHDTRQAIVDWQNLCHGMTNEITGAAPAEYKKQAVVRQFHRDGKTVTKEVTIYGLWPTNVGEVQMDWDSNNEVETFESTFAIDWWE
> |[Tevenvirinae Escherichia_phage_CF2]||_Escherichia_phage_CF2.gb|Phage tail tube prot..|492|NC_041919.1(168188):59083-59574:-1 ^RAST2:fig|1198136.52.peg.87^ Tevenvirinae Escherichia_phage_CF2|neighbours:(-1),(-1)|neighbour_genes:Phage portal (connec..,gp19.1 hypothetical ..|
MFVDDVTRAFESGDFARPNLFQVEISYLGQNFTFQCKATALPAGIVEKIPVGFMNRKINVAGDRTFDDWTVTVMNDEAHDARQKFVDWQSIAAGQGNEITGGKPAEYKKSAIVRQYARDAKTVTKEIEIKGLWPTNVGELQLDWDSNNEIQTFEVTLALDYWE
>ID:QBO61176.1 |[Escherichia phage D5505]||_Escherichia_phage_D5505_.gbk|putative tail tube p..|492|MK327929(168049):98587-99078:1 ^^ Escherichia phage D5505, complete genome.|neighbours:ID:QBO61175.1(1),ID:QBO61177.1(1)|neighbour_genes:putative tail sheath..,putative portal vert..|
MFVDDVTRAFESGDFARPNLFQVEISYLGQNFTFQCKATALPAGIVEKIPVGFMNRKINVAGDRTFDDWTVTVMNDEAHDARQKFVDWQSIAAGQGNEITGGKPAEYKKSAIVRQYARDAKTVTKEIEIKGLWPTNVGELQLDWDSNNEIQTFEVTLALDYWE
> |[Tevenvirinae Escherichia_phage_ECD7]||_Escherichia_phage_ECD7.gb|tail tube protein|495|NC_041936.1(164706):92899-93393:1 ^RAST2:fig|1198136.56.peg.164^ Tevenvirinae Escherichia_phage_ECD7|neighbours:(1),(1)|neighbour_genes:Phage tail sheath,Phage portal (connec..|
MALDLNDITRGFESGDFARPNLFEVEIPYLGQNFKLMCKAATVPAATVEKIAIGYQNRKINIAGDRVYDDWTITVFNDDAHKIRDAIVAWSDQTHGTGSAITGATPAQYKKQAIVRQLNRNTESTSEKTLYGIFPTNVGEVTLDWEQNNEVETFEVTFAIDWVE
>ID:YP_009102639.1 |[Escherichia phage ECML-134]||_Escherichia_phage_ECML-134_.gbk|phage tail fiber pro..|492|NC_025449(166783):98244-98735:1 ^GeneID:22111822^ Escherichia phage ECML-134, complete genome.|neighbours:ID:YP_009102638.1(1),ID:YP_009102640.1(1)|neighbour_genes:hypothetical protein,hypothetical protein|
MFVDDVTRAFESGDFARPNLFQVEISYLGQNFTFQCKATALPAGIVEKIPVGFMNRKINVAGDRTFDDWTITVMNDEAHDARQKFVDWQSIAAGQGNEITGGKPAEYKKSAIVRQYARDAKTVTKEVEIKGLWPTNVGELQLDWDSNNEIQTFEVTLALDYWE
> |[Tevenvirinae Escherichia_phage_EcWhh-1]||_Escherichia_phage_EcWhh-1.gb|tail fibers protein|492|MH791409.1(170524):161662-162153:1 ^RAST2:fig|1198136.71.peg.285^ Tevenvirinae Escherichia_phage_EcWhh-1|neighbours:(1),(1)|neighbour_genes:hypothetical protein,putative portal vert..|
MELTDITRAFESGDFARPNLFEVEIPFLGKNFSFKCKAAPMPAGIVEKVPVGYMNRKINVAGDRTFDDWTITIYNDDAHDTRQAIVDWQNLCHGMTNEITGAAPAEYKKQAVVRQFHRDGKTVTKEVTIYGLWPTNVGEVQMDWDSNNEVETFESTFAIDWWE
> |[Tevenvirinae Escherichia_phage_HP3]||_Escherichia_phage_HP3.gb|Phage tail tube|492|NC_041920.1(170254):112967-113458:1 ^RAST2:fig|1198136.53.peg.204^ Tevenvirinae Escherichia_phage_HP3|neighbours:(1),(1)|neighbour_genes:Phage tail sheath,hypothetical protein|
MFVDDVTRAFESGDFARPNLFEVEISYLGQNFSFQCRATALPAAIVEKVPVSYMNRKINVAGDRTFDDWTITVMNDDAHSIRQKFVDWQGIAAGQGNEITGGKPAEYKKTAIVRQFARDAKTVTKEVEIVGLWPTNVGEVSLDWDSNNEIETFEVTLALDWWE
> |[Tevenvirinae _Escherichia_phage_HY01]||_Escherichia_phage_HY01.gb|Phage tail tube prot..|492|NC_027349.1(166977):97662-98153:1 ^RAST2:fig|1198136.95.peg.179^ Tevenvirinae _Escherichia_phage_HY01|neighbours:(1),(1)|neighbour_genes:Phage tail sheath,Phage portal (connec..|
MFVDDVTRAFESGDFARPNLFQVEISYLGQNFTFQCKATALPAGIVEKIPVGFMNRKINVAGDRTFDDWTVTVMNDEAHDARQKFVDWQSIAAGQGNEITGGKPAEYKKSAIVRQYARDAKTVTKEVEIKGLWPTNVGELQLDWDSNNEIQTFEVTLALDYWE
>ID:YP_009284030.1 |[Escherichia phage HY03]||_Escherichia_phage_HY03.gbk|putative tail tube p..|492|NC_031047(170770):31715-32206:1 ^GeneID:29078898^ Escherichia phage HY03, complete genome.|neighbours:ID:YP_009284029.1(1),ID:YP_009284031.1(1)|neighbour_genes:hypothetical protein,putative portal vert..|
MFVDDVTRAFESGDFARPNLFQVEISYLGQNFTFQCKATALPAGIVEKIPVGFMNRKINVAGDRTFDDWTVTVMNDEAHDARQKFVDWQSIAAGQGNEITGGKPAEYKKSAIVRQYARDAKTVTKEIEIKGLWPTNVGELQLDWDSNNEIQTFEVTLALDYWE
>ID:BBG28684.1 |[Escherichia phage KIT03]||_Escherichia_phage_KIT03_DNA_.gbk|tail tube monomer|492|AP018932(166848):98157-98648:1 ^^ Escherichia phage KIT03 DNA, complete sequence.|neighbours:ID:BBG28683.1(1),ID:BBG28685.1(1)|neighbour_genes:tail sheath monomer,portal vertex protei..|
MFVDDVTRAFESGDFARPNLFQVEISYLGQNFTFQCKATALPAGIVEKIPVGFMNRKINVAGDRTFDDWTVTVMNDEAHDARQKFVDWQSIAAGQGNEITGGKPAEYKKSAIVRQYARDAKTVTKEIEIKGLWPTNVGELQLDWDSNNEIQTFEVTLALDYWE
>ID:YP_008060732.1 |[Escherichia phage Lw1]||_Escherichia_phage_Lw1_.gbk|tail tube protein|486|NC_021344(176227):128391-128876:1 ^GeneID:16204982^ Escherichia phage Lw1, complete genome.|neighbours:ID:YP_008060731.1(1),ID:YP_008060733.1(1)|neighbour_genes:tail sheath protein,portal vertex protei..|
MLTDILRAFESGDFARPNLFEVEIPYLGKNFKFKCKAATMPAATVEKVPVGYQNRKINVAGDRTYDDWTITIYNDDAHNTRNALVAWSNMLHGMGDQISGDIPANYKKTATVKQKNRNEEITAEHTIHGLFPTNVGEVTLDWDSNNEVSTFECTFALDWWE
> |[Tevenvirinae _Escherichia_phage_MX01]||_Escherichia_phage_MX01.gb|tail fibers protein|492|NC_031934.1(168929):99690-100181:1 ^RAST2:fig|1198136.96.peg.177^ Tevenvirinae _Escherichia_phage_MX01|neighbours:(1),(1)|neighbour_genes:Phage tail sheath,putative portal vert..|
MELTDITRAFESGDFARPNLFEVEIPFLGKNFSFKCKAAPMPAGIVEKVPVGYMNRKINVAGDRTFDDWTITIYNDDAHDTRQAIVDWQNLCHGMTNEITGAAPAEYKKQAVVRQFHRDGKTVTKEVTIYGLWPTNVGEVQMDWDSNNEVETFESTFAIDWWE
>ID:AYR04086.1 |[Escherichia phage OLB35]||_Escherichia_phage_OLB35_.gbk|tail tube protein|492|MH992122(169140):102850-103341:1 ^^ UNVERIFIED: Escherichia phage OLB35, complete genome.|neighbours:ID:AYR04085.1(1),ID:AYR04087.1(1)|neighbour_genes:tail sheath protein,portal vertex protei..|
MFVDDVTRAFESGDFARPNLFEVEISYLGQNFSFQCRATALPAAIVEKVPVSYMNRKINVAGDRTFDDWTITVMNDDAHSIRQKFVDWQGIAAGQGNEITGGKPAEYKKTAIVRQFARDAKTVTKEVEIVGLWPTNVGEVSLDWDSNNEIETFEVTLALDWWE
> |[Tevenvirinae _Escherichia_phage_PE37]||_Escherichia_phage_PE37.gb|Phage tail tube prot..|492|KU925172.1(166423):65759-66250:-1 ^RAST2:fig|1198136.98.peg.101^ Tevenvirinae _Escherichia_phage_PE37|neighbours:(-1),(-1)|neighbour_genes:Phage portal (connec..,Phage tail sheath|
MFVDDVTRAFESGDFARPNLFQVEISYLGQNFTFQCKATALPAGIVEKIPVGFMNRKINVAGDRTFDDWTVTVMNDEAHDARQKFVDWQSIAAGQGNEITGGKPAEYKKSAIVRQYARDAKTVTKEIEIKGLWPTNVGELQLDWDSNNEIQTFEVTLALDYWE
>ID:BBC14507.1 |[Escherichia phage PP01]||_Escherichia_phage_PP01.gbk|19|492|LC348379(167812):98876-99367:1 ^^ Escherichia phage PP01 DNA, complete sequence.|neighbours:ID:BBC14506.1(1),ID:BBC14508.1(1)|neighbour_genes:hypothetical protein,20|
MFVDDVTRAFESGDFARPNLFQVEISYLGQNFTFQCKATALPAGIVEKIPVGFMNRKINVAGDRTFDDWTVTVMNDEAHDARQKFVDWQSIAAGQGNEITGGKPAEYKKSAIVRQYARDAKTVTKEIEIKGLWPTNVGELQLDWDSNNEIQTFEVTLALDYWE
> |[Tevenvirinae _Escherichia_phage_SF]||_Escherichia_phage_SF.gb|Phage tail tube|492|MH359124.1(168695):18438-18929:-1 ^RAST2:fig|1198136.100.peg.26^ Tevenvirinae _Escherichia_phage_SF|neighbours:(-1),(-1)|neighbour_genes:hypothetical protein,Phage tail sheath|
MFVDDVTRAFESGDFARPNLFEVEISYLGQNFSFQCRATALPAAIVEKVPVSYMNRKINVAGDRTFDDWTITVMNDDAHSIRQKFVDWQGIAAGQGNEITGGKPAEYKKTAIVRQFARDAKTVTKEVEIVGLWPTNVGEVSLDWDSNNEIETFEVTLALDWWE
>ID:YP_009608496.1 |[Escherichia phage ST0]||_Escherichia_phage_ST0.gbk|tail tube protein|492|NC_041990(170496):127642-128133:-1 ^GeneID:40084518^ Escherichia phage ST0, complete genome.|neighbours:ID:YP_009608495.1(-1),ID:YP_009608497.1(-1)|neighbour_genes:portal vertex protei..,tail sheath protein|
MFVDDVTRAFESGDFARPNLFEVEISYLGQNFSFQCRATALPAAIVEKVPVSYMNRKINVAGDRTFDDWTITVMNDDAHSIRQKFVDWQGIAAGQGNEITGGKPAEYKKSAIVRQFARDAKTVTKEVEIVGLWPTNVGEVSLDWDSNNEIETFEVTLALDWWE
>ID:BBC14787.1 |[Escherichia phage T2]||_Escherichia_phage_T2.gbk|19|492|LC348380(163825):96631-97122:1 ^^ Escherichia phage T2 DNA, complete sequence.|neighbours:ID:BBC14786.1(1),ID:BBC14788.1(1)|neighbour_genes:18,20|
MFVDDVTRAFESGDFARPNLFQVEISYLGQNFTFQCKATALPAGIVEKIPVGFMNRKINVAGDRTFDDWTVTVMNDEAHDARQKFVDWQSIAAGQGNEITGGKPAEYKKSAIVRQYARDAKTVTKEIEIKGLWPTNVGELQLDWDSNNEIQTFEVTLALDYWE
>ID:YP_009281502.1 |[Escherichia phage UFV-AREG1]||_Escherichia_phage_UFV-AREG1_.gbk|tail fiber protein|492|NC_031030(170788):97614-98105:1 ^GeneID:29063695^ Escherichia phage UFV-AREG1, complete genome.|neighbours:ID:YP_009281501.1(1),ID:YP_009281503.1(1)|neighbour_genes:tail sheath protein,portal vertex protei..|
MFVDDVTRAFESGDFARPNLFQVEISYLGQNFTFQCKATALPAGIVEKIPVGFMNRKINVAGDRTFDDWTITVMNDEAHDARQKFVDWQSIAAGQGNEITGGKPAEYKKSAIVRQYARDAKTVTKEVEIKGLWPTNVGELQLDWDSNNEIQTFEVTLALDYWE
>ID:YP_009323370.1 |[Escherichia phage WG01]||_Escherichia_phage_WG01_.gbk|hypothetical protein|492|NC_031928(169936):99286-99777:1 ^GeneID:30308496^ Escherichia phage WG01, complete genome.|neighbours:ID:YP_009323369.1(1),ID:YP_009323371.1(1)|neighbour_genes:tail sheath protein,hypothetical protein|
MELTDITRAFESGDFARPNLFEVEIPFLGKNFSFKCKAAPMPAGIVEKVPVGYMNRKINVAGDRTFDDWTITIYNDDAHDTRQAIVDWQNLCHGMTNEITGAAPAEYKKQAVVRQFHRDGKTVTKEVTIYGLWPTNVGEVQMDWDSNNEVETFESTFAIDWWE
>ID:YP_009030775.1 |[Escherichia phage vB_EcoM_112]||_Escherichia_phage_e112_.gbk|tail tube protein|492|NC_024125(168470):99850-100341:1 ^GeneID:19485318^ Escherichia phage e11/2, complete genome.|neighbours:ID:YP_009030774.1(1),ID:YP_009030776.1(1)|neighbour_genes:tail tube protein,portal vertex protei..|
MFVDDVTRAFESGDFARPNLFQVEISYLGQNFTFQCKATALPAGIVEKIPVGFMNRKINVAGDRTFDDWTVTVMNDEAHDARQKFVDWQSIAAGQGNEITGGKPAEYKKSAIVRQYARDAKTVTKEIEIKGLWPTNVGELQLDWDSNNEIQTFEVTLALDYWE
>ID:AYN56246.1 |[Escherichia phage p000v]||_Escherichia_phage_p000v_.gbk|tail tube protein|492|MK047717(167803):46973-47464:-1 ^^ Escherichia phage p000v, complete genome.|neighbours:ID:AYN56245.1(-1),ID:AYN56247.1(-1)|neighbour_genes:portal protein,tail sheath protein|
MFVDDVTRAFESGDFARPNLFEVEISYLGQNFSFQCRATALPAAIVEKVPVSYMNRKINVAGDRTFDDWTITVMNDDAHSIRQKFVDWQGIAAGQGNEITGGKPAEYKKTAIVRQFARDAKTVTKEVEIVGLWPTNVGEVSLDWDSNNEIETFEVTLALDWWE
> |[Tevenvirinae _Escherichia_phage_p000y]||_Escherichia_phage_p000y.gb|Phage tail tube|492|MK047718.1(169872):159159-159650:-1 ^RAST2:fig|1198136.97.peg.274^ Tevenvirinae _Escherichia_phage_p000y|neighbours:(-1),(-1)|neighbour_genes:hypothetical protein,Phage tail sheath|
MFVDDVTRAFESGDFARPNLFEVEISYLGQNFSFQCRATALPAAIVEKVPVSYMNRKINVAGDRTFDDWTITVMNDDAHSIRQKFVDWQGIAAGQGNEITGGKPAEYKKTAIVRQFARDAKTVTKEVEIVGLWPTNVGEVSLDWDSNNEIETFEVTLALDWWE
> |[Tevenvirinae _Escherichia_phage_slur02]||_Escherichia_phage_slur02.gb|Phage tail tube prot..|492|NC_028927.1(167298):965-1456:1 ^RAST2:fig|1198136.99.peg.2^ Tevenvirinae _Escherichia_phage_slur02|neighbours:(1),(1)|neighbour_genes:hypothetical protein,Phage portal (connec..|
MFVDDVTRAFESGDFARPNLFQVEISYLGQNFTFQCKATALPAGIVEKIPVGFMNRKINVAGDRTFDDWTVTVMNDEAHDARQKFVDWQSIAAGQGNEITGGKPAEYKKSAIVRQYARDAKTVTKEIEIKGLWPTNVGELQLDWDSNNEIQTFEVTLALDYWE
>ID:YP_009625082.1 |[Escherichia phage slur03]||_Escherichia_phage_slur03_.gbk|tail tube protein [E..|492|NC_042129(167467):70734-71225:-1 ^GOA:A0A0M7Q9H4,GeneID:40101964,InterPro:IPR010667,UniProtKB/TrEMBL:A0A0M7Q9H4^ Escherichia phage slur03, complete genome.|neighbours:ID:YP_009625081.1(-1),ID:YP_009625083.1(-1)|neighbour_genes:putative portal vert..,tail tube protein [E..|
MFVDDVTRAFESGDFARPNLFQVEISYLGQNFTFQCKATALPAGIVEKIPVGFMNRKINVAGDRTFDDWTVTVMNDEAHDARQKFVDWQSIAAGQGNEITGGKPAEYKKSAIVRQYARDAKTVTKEIEIKGLWPTNVGELQLDWDSNNEIQTFEVTLALDYWE
>ID:YP_009625384.1 |[Escherichia phage slur04]||_Escherichia_phage_slur04_.gbk|T4-like virus tail t..|492|NC_042130(167298):82649-83140:1 ^GOA:A0A0M7Q9U3,GeneID:40102285,InterPro:IPR010667,UniProtKB/TrEMBL:A0A0M7Q9U3^ Escherichia phage slur04, complete genome.|neighbours:ID:YP_009625383.1(1),ID:YP_009625385.1(1)|neighbour_genes:Phage tail sheath pr..,Bacteriophage T4-lik..|
MFVDDVTRAFESGDFARPNLFQVEISYLGQNFTFQCKATALPAGIVEKIPVGFMNRKINVAGDRTFDDWTVTVMNDEAHDARQKFVDWQSIAAGQGNEITGGKPAEYKKSAIVRQYARDAKTVTKEIEIKGLWPTNVGELQLDWDSNNEIQTFEVTLALDYWE
> |[Tevenvirinae _Escherichia_phage_slur07]||_Escherichia_phage_slur07.gb|Phage tail tube prot..|492|NC_028780.1(167124):64399-64890:-1 ^RAST2:fig|1198136.89.peg.94^ Tevenvirinae _Escherichia_phage_slur07|neighbours:(-1),(-1)|neighbour_genes:Phage portal (connec..,Phage tail sheath|
MFVDDVTRAFESGDFARPNLFQVEISYLGQNFTFQCKATALPAGIVEKIPVGFMNRKINVAGDRTFDDWTVTVMNDEAHDARQKFVDWQSIAAGQGNEITGGKPAEYKKSAIVRQYARDAKTVTKEIEIKGLWPTNVGELQLDWDSNNEIQTFEVTLALDYWE
>ID:CUL02626.1 |[Escherichia phage slur08]||_Escherichia_phage_slur08_.gbk|T4-like virus tail t..|492|LN881733(167467):67981-68472:-1 ^GOA:A0A0M7QF73,InterPro:IPR010667,UniProtKB/TrEMBL:A0A0M7QF73^ Escherichia phage slur08, complete genome.|neighbours:ID:CUL02625.1(-1),ID:CUL02627.1(-1)|neighbour_genes:Bacteriophage T4-lik..,Phage tail sheath pr..|
MFVDDVTRAFESGDFARPNLFQVEISYLGQNFTFQCKATALPAGIVEKIPVGFMNRKINVAGDRTFDDWTVTVMNDEAHDARQKFVDWQSIAAGQGNEITGGKPAEYKKSAIVRQYARDAKTVTKEIEIKGLWPTNVGELQLDWDSNNEIQTFEVTLALDYWE
>ID:CUL02938.1 |[Escherichia phage slur11]||_Escherichia_phage_slur11_.gbk|T4-like virus tail t..|492|LN881734(167298):86195-86686:1 ^GOA:A0A0M7QCF4,InterPro:IPR010667,UniProtKB/TrEMBL:A0A0M7QCF4^ Escherichia phage slur11, complete genome.|neighbours:ID:CUL02937.1(1),ID:CUL02939.1(1)|neighbour_genes:Phage tail sheath pr..,Bacteriophage T4-lik..|
MFVDDVTRAFESGDFARPNLFQVEISYLGQNFTFQCKATALPAGIVEKIPVGFMNRKINVAGDRTFDDWTVTVMNDEAHDARQKFVDWQSIAAGQGNEITGGKPAEYKKSAIVRQYARDAKTVTKEIEIKGLWPTNVGELQLDWDSNNEIQTFEVTLALDYWE
>ID:CUL03724.1 |[Escherichia phage slur13]||_Escherichia_phage_slur13_.gbk|T4-like virus tail t..|492|LN881737(167299):108017-108508:1 ^GOA:A0A0M7QED3,InterPro:IPR010667,UniProtKB/TrEMBL:A0A0M7QED3^ Escherichia phage slur13, complete genome.|neighbours:ID:CUL03723.1(1),ID:CUL03725.1(1)|neighbour_genes:Phage tail sheath pr..,Bacteriophage T4-lik..|
MFVDDVTRAFESGDFARPNLFQVEISYLGQNFTFQCKATALPAGIVEKIPVGFMNRKINVAGDRTFDDWTVTVMNDEAHDARQKFVDWQSIAAGQGNEITGGKPAEYKKSAIVRQYARDAKTVTKEIEIKGLWPTNVGELQLDWDSNNEIQTFEVTLALDYWE
>ID:YP_009180668.1 |[Escherichia phage slur14]||_Escherichia_phage_slur14_.gbk|T4-like virus tail t..|492|NC_028448(167467):41115-41606:1 ^GOA:A0A0M7QDA4,GeneID:26227843,InterPro:IPR010667,UniProtKB/TrEMBL:A0A0M7QDA4^ Escherichia phage slur14, complete genome.|neighbours:ID:YP_009180667.1(1),ID:YP_009180669.1(1)|neighbour_genes:Phage tail sheath pr..,Bacteriophage T4-lik..|
MFVDDVTRAFESGDFARPNLFQVEISYLGQNFTFQCKATALPAGIVEKIPVGFMNRKINVAGDRTFDDWTVTVMNDEAHDARQKFVDWQSIAAGQGNEITGGKPAEYKKSAIVRQYARDAKTVTKEIEIKGLWPTNVGELQLDWDSNNEIQTFEVTLALDYWE
>ID:AVH85996.1 |[Escherichia phage vB_EcoM-G28]||_Escherichia_phage_vB_EcoM-G28.gbk|tail tube protein|492|MG867727(170121):99302-99793:1 ^^ Escherichia phage vB_EcoM-G28, complete genome.|neighbours:ID:AVH85995.1(1),ID:AVH85997.1(1)|neighbour_genes:putative tail sheath..,putative portal vert..|
MFVDDVTRAFESGDFARPNLFQVEISYLGQNFTFQCKATALPAGIVEKIPVGFMNRKINVAGDRTFDDWTVTVMNDEAHDARQKFVDWQSIAAGQGNEITGGKPAEYKKSAIVRQYARDAKTVTKEIEIKGLWPTNVGELQLDWDSNNEIQTFEVTLALDYWE
>ID:QDF15192.1 |[Escherichia phage vB_EcoM-Sa45lw]||_Escherichia_phage_vB_EcoM-Sa45lw_.gbk|tail tube protein|492|MK977694(167353):98248-98739:1 ^^ Escherichia phage vB_EcoM-Sa45lw, complete genome.|neighbours:ID:QDF15191.1(1),ID:QDF15193.1(1)|neighbour_genes:tail sheath protein,portal protein|
MFVDDVTRAFESGDFARPNLFQVEISYLGQNFTFQCKATALPAGIVEKIPVGFMNRKINVAGDRTFDDWTVTVMNDEAHDARQKFVDWQSIAAGQGNEITGGKPAEYKKSAIVRQYARDAKTVTKEIEIKGLWPTNVGELQLDWDSNNEIQTFEVTLALDYWE
>ID:YP_009290435.1 |[Escherichia phage vB_EcoM-UFV13]||_Escherichia_phage_vB_EcoM-UFV13_.gbk|tail fibers protein|492|NC_031103(165772):98173-98664:1 ^GeneID:29081231^ Escherichia phage vB_EcoM-UFV13, complete genome.|neighbours:ID:YP_009290434.1(1),ID:YP_009290436.1(1)|neighbour_genes:tail sheath monomer,portal vertex of the..|
MFVDDVTRAFESGDFARPNLFQVEISYLGQNFTFQCKATALPAGIVEKIPVGFMNRKINVAGDRTFDDWTVTVMNDEAHDARQKFVDWQSIAAGQGNEITGGKPAEYKKSAIVRQYARDAKTVTKEIEIKGLWPTNVGELQLDWDSNNEIQTFEVTLALDYWE
>ID:AUV61030.1 |[Escherichia phage vB_EcoM-fFiEco06]||_Escherichia_phage_vB_EcoM-fFiEco06_.gbk|tail tube protein|492|MG781190(167076):97988-98479:1 ^^ Escherichia phage vB_EcoM-fFiEco06, complete genome.|neighbours:ID:AUV61029.1(1),ID:AUV61031.1(1)|neighbour_genes:hypothetical protein,portal vertex protei..|
MFVDDVTRAFESGDFARPNLFQVEISYLGQNFTFQCKATALPAGIVEKIPVGFMNRKINVAGDRTFDDWTVTVMNDEAHDARQKFVDWQSIAAGQGNEITGGKPAEYKKSAIVRQYARDAKTVTKEIEIKGLWPTNVGELQLDWDSNNEIQTFEVTLALDYWE
>ID:AUV61303.1 |[Escherichia phage vB_EcoM-fHoEco02]||_Escherichia_phage_vB_EcoM-fHoEco02_.gbk|tail tube protein|492|MG781191(167064):97978-98469:1 ^^ Escherichia phage vB_EcoM-fHoEco02, complete genome.|neighbours:ID:AUV61302.1(1),ID:AUV61304.1(1)|neighbour_genes:hypothetical protein,portal vertex protei..|
MFVDDVTRAFESGDFARPNLFQVEISYLGQNFTFQCKATALPAGIVEKIPVGFMNRKINVAGDRTFDDWTVTVMNDEAHDARQKFVDWQSIAAGQGNEITGGKPAEYKKSAIVRQYARDAKTVTKEIEIKGLWPTNVGELQLDWDSNNEIQTFEVTLALDYWE
>ID:AYP69820.1 |[Escherichia phage vB_EcoM_DalCa]||_Escherichia_phage_vB_EcoM_DalCa_.gbk|tail tube protein|492|MH992510(166040):97459-97950:1 ^^ Escherichia phage vB_EcoM_DalCa, complete genome.|neighbours:ID:AYP69727.1(1),ID:AYP69735.1(1)|neighbour_genes:tail sheath protein,portal vertex of the..|
MFVDDVTRAFESGDFARPNLFQVEISYLGQNFTFQCKATALPAGIVEKIPVGFMNRKINVAGDRTFDDWTVTVMNDEAHDARQKFVDWQSIAAGQGNEITGGKPAEYKKSAIVRQYARDAKTVTKEIEIKGLWPTNVGELQLDWDSNNEIQTFEVTLALDYWE
>ID:QBO63684.1 |[Escherichia phage vB_EcoM_G10400]||_Escherichia_phage_vB_EcoM_G10400.gbk|putative tail tube p..|492|MK327937(170182):99020-99511:1 ^^ Escherichia phage vB_EcoM_G10400, complete genome.|neighbours:ID:QBO63683.1(1),ID:QBO63685.1(1)|neighbour_genes:hypothetical protein,putative portal vert..|
MFVDDVTRAFESGDFARPNLFQVEISYLGQNFTFQCKATALPAGIVEKIPVGFMNRKINVAGDRTFDDWTVTVMNDEAHDARQKFVDWQSIAAGQGNEITGGKPAEYKKSAIVRQYARDAKTVTKEIEIKGLWPTNVGELQLDWDSNNEIQTFEVTLALDYWE
>ID:QBO62309.1 |[Escherichia phage vB_EcoM_G2248]||_Escherichia_phage_vB_EcoM_G2248.gbk|putative tail tube p..|495|MK327932(170678):91642-92136:1 ^^ Escherichia phage vB_EcoM_G2248, complete genome.|neighbours:ID:QBO62308.1(1),ID:QBO62310.1(1)|neighbour_genes:putative tail sheath..,putative portal vert..|
MALDLNDITRGFESGDFARPNLFEVEIPYLGQNFKLMCKAATVPAATVEKIAIGYQNRKINIAGDRVYDDWTITVFNDDAHKIRDAIVAWSDQTHGTGSAITGATPAQYKKQAIVRQLNRNTESTSEKTLYGIFPTNVGEVTLDWEQNNEVETFEVTFAIDWVE
> |[Tevenvirinae Escherichia_phage_vB_EcoM_G2285]||_Escherichia_phage_vB_EcoM_G2285.gb|Phage tail tube|492|MK327933.1(166675):101120-101611:1 ^RAST2:fig|1198136.60.peg.178^ Tevenvirinae Escherichia_phage_vB_EcoM_G2285|neighbours:(1),(1)|neighbour_genes:Phage tail sheath,hypothetical protein|
MFVDDVTRAFESGDFARPNLFEVEISYLGQNFSFQCRATALPAAIVEKVPVSYMNRKINVAGDRTFDDWTITVMNDDAHSIRQKFVDWQGIAAGQGNEITGGKPAEYKKSAIVRQFARDAKTVTKEVEIVGLWPTNVGEVSLDWDSNNEIETFEVTLALDWWE
> |[Tevenvirinae _Escherichia_phage_vB_EcoM_G2469]||_Escherichia_phage_vB_EcoM_G2469.gb|Phage tail tube|492|MK327934.1(170452):103308-103799:1 ^RAST2:fig|1198136.90.peg.180^ Tevenvirinae _Escherichia_phage_vB_EcoM_G2469|neighbours:(1),(1)|neighbour_genes:Phage tail sheath,hypothetical protein|
MFVDDVTRAFESGDFARPNLFEVEISYLGQNFSFQCRATALPAAIVEKVPVSYMNRKINVAGDRTFDDWTITVMNDDAHSIRQKFVDWQGIAAGQGNEITGGKPAEYKKSAIVRQFARDAKTVTKEVEIVGLWPTNVGEVSLDWDSNNEIETFEVTLALDWWE
> |[Tevenvirinae Escherichia_phage_vB_EcoM_G2494]||_Escherichia_phage_vB_EcoM_G2494.gb|tail tube protein|495|MK327935.1(168327):92127-92621:1 ^RAST2:fig|1198136.61.peg.163^ Tevenvirinae Escherichia_phage_vB_EcoM_G2494|neighbours:(1),(1)|neighbour_genes:Phage tail sheath,Phage portal (connec..|
MALDLNDITRGFESGDFARPNLFEVEIPYLGQNFKLMCKAATVPAATVEKIAVGYQNRKINIAGDRVYDDWTITVFNDDAHKIRDAIVAWSDQTHGTGSAITGATPAQYKKQAIVRQLNRNTESTSEKTLYGIFPTNVGEVTLDWEQNNEVETFEVTFAIDWVE
>ID:QBO65575.1 |[Escherichia phage vB_EcoM_G2540-3]||_Escherichia_phage_vB_EcoM_G2540-3_.gbk|putative tail tube p..|492|MK327944(168654):98085-98576:1 ^^ Escherichia phage vB_EcoM_G2540-3, complete genome.|neighbours:ID:QBO65574.1(1),ID:QBO65576.1(1)|neighbour_genes:hypothetical protein,putative portal vert..|
MFVDDVTRAFESGDFARPNLFQVEISYLGQNFTFQCKATALPAGIVEKIPVGFMNRKINVAGDRTFDDWTITVMNDEAHDARQKFVDWQSIAAGQGNEITGGKPAEYKKSAIVRQYARDAKTVTKEVEIKGLWPTNVGELQLDWDSNNEIQTFEVTLALDYWE
> |[Tevenvirinae _Escherichia_phage_vB_EcoM_G2540]||_Escherichia_phage_vB_EcoM_G2540.gb|Phage tail tube prot..|492|MK327936.1(168886):98447-98938:1 ^RAST2:fig|1198136.92.peg.182^ Tevenvirinae _Escherichia_phage_vB_EcoM_G2540|neighbours:(1),(1)|neighbour_genes:Phage tail sheath,Phage portal (connec..|
MFVDDVTRAFESGDFARPNLFQVEISYLGQNFTFQCKATALPAGIVEKIPVGFMNRKINVAGDRTFDDWTVTVMNDEAHDARQKFVDWQSIAAGQGNEITGGKPAEYKKSAIVRQYARDAKTVTKEIEIKGLWPTNVGELQLDWDSNNEIQTFEVTLALDYWE
>ID:QBO64490.1 |[Escherichia phage vB_EcoM_G29]||_Escherichia_phage_vB_EcoM_G29_.gbk|putative tail tube p..|492|MK327940(168241):99463-99954:1 ^^ Escherichia phage vB_EcoM_G29, complete genome.|neighbours:ID:QBO64489.1(1),ID:QBO64491.1(1)|neighbour_genes:putative tail sheath..,putative portal vert..|
MFVDDVTRAFESGDFARPNLFQVEISYLGQNFTFQCKATALPAGIVEKIPVGFMNRKINVAGDRTFDDWTVTVMNDEAHDARQKFVDWQSIAAGQGNEITGGKPAEYKKSAIVRQYARDAKTVTKEIEIKGLWPTNVGELQLDWDSNNEIQTFEVTLALDYWE
> |[Tevenvirinae _Escherichia_phage_vB_EcoM_G37-3]||_Escherichia_phage_vB_EcoM_G37-3.gb|tail tube protein|495|MK327941.1(167832):91682-92176:1 ^RAST2:fig|1198136.91.peg.163^ Tevenvirinae _Escherichia_phage_vB_EcoM_G37-3|neighbours:(1),(1)|neighbour_genes:Phage tail sheath,Phage portal (connec..|
MALDLNDITRGFESGDFARPNLFEVEIPYLGQNFKLMCKAATVPAATVEKIAVGYQNRKINIAGDRVYDDWTITVFNDDAHKIRDAIVAWSDQTHGTGSAITGATPAQYKKQAIVRQLNRNTESTSEKTLYGIFPTNVGEVTLDWEQNNEVETFEVTFAIDWVE
> |[Tevenvirinae _Escherichia_phage_vB_EcoM_GG4498]||_Escherichia_phage_vB_EcoM_G4498.gb|Phage tail tube prot..|492|MK327939.1(167826):98976-99467:1 ^RAST2:fig|1198136.93.peg.181^ Tevenvirinae _Escherichia_phage_vB_EcoM_GG4498|neighbours:(1),(1)|neighbour_genes:Phage tail sheath,Phage portal (connec..|
MFVDDVTRAFESGDFARPNLFQVEISYLGQNFTFQCKATALPAGIVEKIPVGFMNRKINVAGDRTFDDWTVTVMNDEAHDARQKFVDWQSIAAGQGNEITGGKPAEYKKSAIVRQYARDAKTVTKEIEIKGLWPTNVGELQLDWDSNNEIQTFEVTLALDYWE
>ID:QBO65862.1 |[Escherichia phage vB_EcoM_G4500]||_Escherichia_phage_vB_EcoM_G4500_.gbk|putative tail tube p..|492|MK327945(168363):99463-99954:1 ^^ Escherichia phage vB_EcoM_G4500, complete genome.|neighbours:ID:QBO65861.1(1),ID:QBO65863.1(1)|neighbour_genes:putative tail sheath..,putative portal vert..|
MFVDDVTRAFESGDFARPNLFQVEISYLGQNFTFQCKATALPAGIVEKIPVGFMNRKINVAGDRTFDDWTVTVMNDEAHDARQKFVDWQSIAAGQGNEITGGKPAEYKKSAIVRQYARDAKTVTKEIEIKGLWPTNVGELQLDWDSNNEIQTFEVTLALDYWE
>ID:QBO66137.1 |[Escherichia phage vB_EcoM_G4507]||_Escherichia_phage_vB_EcoM_G4507_.gbk|putative tail tube p..|492|MK327946(168828):98966-99457:1 ^^ Escherichia phage vB_EcoM_G4507, complete genome.|neighbours:ID:QBO66136.1(1),ID:QBO66138.1(1)|neighbour_genes:hypothetical protein,putative portal vert..|
MFVDDVTRAFESGDFARPNLFQVEISYLGQNFTFQCKATALPAGIVEKIPVGFMNRKINVAGDRTFDDWTVTVMNDEAHDARQKFVDWQSIAAGQGNEITGGKPAEYKKSAIVRQYARDAKTVTKEIEIKGLWPTNVGELQLDWDSNNEIQTFEVTLALDYWE
>ID:QBO65038.1 |[Escherichia phage vB_EcoM_G50]||_Escherichia_phage_vB_EcoM_G50_.gbk|putative tail tube p..|492|MK327942(167728):98107-98598:1 ^^ Escherichia phage vB_EcoM_G50, complete genome.|neighbours:ID:QBO65037.1(1),ID:QBO65039.1(1)|neighbour_genes:putative tail sheath..,putative portal vert..|
MFVDDVTRAFESGDFARPNLFQVEISYLGQNFTFQCKATALPAGIVEKIPVGFMNRKINVAGDRTFDDWTVTVMNDEAHDARQKFVDWQSIAAGQGNEITGGKPAEYKKSAVVRQYARDAKTVTKEVEIKGLWPTNVGELQLDWDSNNEIQTFEVTLALDYWE
> |[Tevenvirinae _Escherichia_phage_vB_EcoM_G5211]||_Escherichia_phage_vB_EcoM_G5211.gb|tail tube protein|495|MK327947.1(164278):91276-91770:1 ^RAST2:fig|1198136.94.peg.162^ Tevenvirinae _Escherichia_phage_vB_EcoM_G5211|neighbours:(1),(1)|neighbour_genes:Phage tail sheath,Phage portal (connec..|
MALDLNDITRGFESGDFARPNLFEVEIPYLGQNFKLMCKAATVPAATVEKIAVGYQNRKINIAGDRVYDDWTITVFNDDAHKIRDAIVAWSDQTHGTGSAITGATPAQYKKQAIVRQLNRNTESTSEKTLYGIFPTNVGEVTLDWEQNNEVETFEVTFAIDWVE
>ID:QBO65315.1 |[Escherichia phage vB_EcoM_G53]||_Escherichia_phage_vB_EcoM_G53_.gbk|putative tail tube p..|492|MK327943(167834):101712-102203:1 ^^ Escherichia phage vB_EcoM_G53, complete genome.|neighbours:ID:QBO65314.1(1),ID:QBO65316.1(1)|neighbour_genes:putative tail sheath..,putative portal vert..|
MFVDDVTRAFESGDFARPNLFEVEISYLGQNFSFQCRATALPAAIVEKVPVSYMNRKINVAGDRTFDDWTITVMNDDAHSIRQKFVDWQGIAAGQGNEITGGKPAEYKKSAIVRQFARDAKTVTKEVEIVGLWPTNVGEVSLDWDSNNEIETFEVTLALDWWE
>ID:QBQ80049.1 |[Escherichia phage vB_EcoM_G8]||_Escherichia_phage_vB_EcoM_G8_.gbk|putative tail tube p..|492|MK373787(169650):99537-100028:1 ^^ Escherichia phage vB_EcoM_G8, complete genome.|neighbours:ID:QBQ80048.1(1),ID:QBQ80050.1(1)|neighbour_genes:putative tail sheath..,putative portal vert..|
MFVDDVTRAFESGDFARPNLFQVEISYLGQNFTFQCKATALPAGIVEKIPVGFMNRKINVAGDRTFDDWTVTVMNDEAHDARQKFVDWQSIAAGQGNEITGGKPAEYKKSAIVRQYARDAKTVTKEIEIKGLWPTNVGELQLDWDSNNEIQTFEVTLALDYWE
>ID:QBQ77951.1 |[Escherichia phage vB_EcoM_G9062]||_Escherichia_phage_vB_EcoM_G9062_.gbk|putative tail tube p..|492|MK373779(168670):99303-99794:1 ^^ Escherichia phage vB_EcoM_G9062, complete genome.|neighbours:ID:QBQ77950.1(1),ID:QBQ77952.1(1)|neighbour_genes:putative tail sheath..,putative portal vert..|
MFVDDVTRAFESGDFARPNLFQVEISYLGQNFTFQCKATALPAGIVEKIPVGFMNRKINVAGDRTFDDWTVTVMNDEAHDARQKFVDWQSIAAGQGNEITGGKPAEYKKSAIVRQYARDAKTVTKEIEIKGLWPTNVGELQLDWDSNNEIQTFEVTLALDYWE
>ID:AXC34082.1 |[Escherichia phage vB_EcoM_JB75]||_Escherichia_phage_vB_EcoM_JB75_.gbk|tail tube protein|492|MH355584(167208):67880-68371:-1 ^^ Escherichia phage vB_EcoM_JB75, complete genome.|neighbours:ID:AXC33994.1(-1),ID:AXC33987.1(-1)|neighbour_genes:portal vertex of the..,tail sheath monomer|
MFVDDVTRAFESGDFARPNLFQVEISYLGQNFTFQCKATALPAGIVEKIPVGFMNRKINVAGDRTFDDWTVTVMNDEAHDARQKFVDWQSIAAGQGNEITGGKPAEYKKSAIVRQYARDAKTVTKEIEIKGLWPTNVGELQLDWDSNNEIQTFEVTLALDYWE
>ID:YP_009030624.1 |[Escherichia phage vB_EcoM_JS09]||_Escherichia_phage_vB_EcoM_JS09_.gbk|tail tube protein|492|NC_024124(169148):67288-67779:-1 ^GeneID:19484886^ Escherichia phage vB_EcoM_JS09, complete genome.|neighbours:ID:YP_009030623.1(-1),ID:YP_009030625.1(-1)|neighbour_genes:portal vertex protei..,tail sheath protein|
MFVDDVTRAFESGDFARPNLFEVEISYLGQNFSFQCRATALPAAIVEKVPVSYMNRKINVAGDRTFDDWTITVMNDDAHSIRQKFVDWQGIAAGQGNEITGGKPAEYKKTAIVRQFARDAKTVTKEVEIVGLWPTNVGEVSLDWDSNNEIETFEVTLALDWWE
>ID:QBQ78454.1 |[Escherichia phage vB_EcoM_KAW1E185]||_Escherichia_phage_vB_EcoM_KAW1E185_.gbk|putative tail tube p..|492|MK373781(164987):98351-98842:1 ^^ Escherichia phage vB_EcoM_KAW1E185, complete genome.|neighbours:ID:QBQ78453.1(1),ID:QBQ78455.1(1)|neighbour_genes:putative tail sheath..,putative portal vert..|
MFVDDVTRAFESGDFARPNLFQVEISYLGQNFTFQCKATALPAGIVEKIPVGFMNRKINVAGDRTFDDWTVTVMNDEAHDARQKFVDWQSIAAGQGNEITGGKPAEYKKSAIVRQYARDAKTVTKEIEIKGLWPTNVGELQLDWDSNNEIQTFEVTLALDYWE
> |[Tevenvirinae Escherichia_phage_vB_EcoM_KAW3E185]||_Escherichia_phage_vB_EcoM_KAW3E185.gb|Phage tail tube|492|MK373782.1(170187):101734-102225:1 ^RAST2:fig|1198136.54.peg.179^ Tevenvirinae Escherichia_phage_vB_EcoM_KAW3E185|neighbours:(1),(1)|neighbour_genes:Phage tail sheath,hypothetical protein|
MFVDDVTRAFESGDFARPNLFEVEISYLGQNFSFQCRATALPAAIVEKVPVSYMNRKINVAGDRTFDDWTITVMNDDAHSIRQKFVDWQGIAAGQGNEITGGKPAEYKKTAIVRQFARDAKTVTKEVEIVGLWPTNVGEVSLDWDSNNEIETFEVTLALDWWE
>ID:QBQ79228.1 |[Escherichia phage vB_EcoM_MM02]||_Escherichia_phage_vB_EcoM_MM02_.gbk|putative tail tube p..|492|MK373784(169201):103688-104179:1 ^^ Escherichia phage vB_EcoM_MM02, complete genome.|neighbours:ID:QBQ79227.1(1),ID:QBQ79229.1(1)|neighbour_genes:putative tail sheath..,putative portal vert..|
MFVDDVTRAFESGDFARPNLFEVEISYLGQNFSFQCRATALPAAIVEKVPVSYMNRKINVAGDRTFDDWTITVMNDDAHSIRQKFVDWQGIAAGQGNEITGGKPAEYKKSAIVRQFARDAKTVTKEVEIVGLWPTNVGEVSLDWDSNNEIETFEVTLALDWWE
>ID:QBQ79497.1 |[Escherichia phage vB_EcoM_OE5505]||_Escherichia_phage_vB_EcoM_OE5505_.gbk|putative tail tube p..|492|MK373785(168756):99778-100269:1 ^^ Escherichia phage vB_EcoM_OE5505, complete genome.|neighbours:ID:QBQ79496.1(1),ID:QBQ79498.1(1)|neighbour_genes:putative tail sheath..,putative portal vert..|
MFVDDVTRAFESGDFARPNLFQVEISYLGQNFTFQCKATALPAGIVEKIPVGFMNRKINVAGDRTFDDWTVTVMNDEAHDARQKFVDWQSIAAGQGNEITGGKPAEYKKSAVVRQYARDAKTVTKEVEIKGLWPTNVGELQLDWDSNNEIQTFEVTLALDYWE
> |[Tevenvirinae _Escherichia_phage_vB_EcoM_PhAPEC2]||_Escherichia_phage_vB_EcoM_PhAPEC2.gb|Phage tail tube|492|NC_024794.1(167318):102294-102785:1 ^RAST2:fig|1198136.124.peg.177^ Tevenvirinae _Escherichia_phage_vB_EcoM_PhAPEC2|neighbours:(1),(1)|neighbour_genes:Phage tail sheath,hypothetical protein|
MFVDDVTRAFESGDFARPNLFEVEISYLGQNFSFQCRATALPAAIVEKVPVSYMNRKINVAGDRTFDDWTITVMNDDAHSIRQKFVDWQGIAAGQGNEITGGKPAEYKKSAIVRQFARDAKTVTKEVEIVGLWPTNVGEVSLDWDSNNEIETFEVTLALDWWE
>ID:QBQ79781.1 |[Escherichia phage vB_EcoM_R5505]||_Escherichia_phage_vB_EcoM_R5505_.gbk|putative tail tube p..|492|MK373786(167317):99542-100033:1 ^^ Escherichia phage vB_EcoM_R5505, complete genome.|neighbours:ID:QBQ79780.1(1),ID:QBQ79782.1(1)|neighbour_genes:hypothetical protein,putative portal vert..|
MFVDDVTRAFESGDFARPNLFQVEISYLGQNFTFQCKATALPAGIVEKIPVGFMNRKINVAGDRTFDDWTVTVMNDEAHDARQKFVDWQSIAAGQGNEITGGKPAEYKKSAIVRQYARDAKTVTKEIEIKGLWPTNVGELQLDWDSNNEIQTFEVTLALDYWE
>ID:QBQ77189.1 |[Escherichia phage vB_EcoM_WFK]||_Escherichia_phage_vB_EcoM_WFK_.gbk|putative tail tube p..|492|MK373775(164590):97604-98095:1 ^^ Escherichia phage vB_EcoM_WFK, complete genome.|neighbours:ID:QBQ77188.1(1),ID:QBQ77190.1(1)|neighbour_genes:putative tail sheath..,putative portal vert..|
MFVDDVTRAFESGDFARPNLFEVEISYLGQNFSFQCRATALPAAIVEKVPVSYMNRKINVAGDRTFDDWTITVMNDDAHSIRQKFVDWQGIAAGQGNEITGGKPAEYKKSAIVRQFARDAKTVTKEVEIVGLWPTNVGEVSLDWDSNNEIETFEVTLALDWWE
>ID:QBQ76928.1 |[Escherichia phage vB_EcoM_WFL6982]||_Escherichia_phage_vB_EcoM_WFL6982_.gbk|putative tail tube p..|492|MK373774(164279):97604-98095:1 ^^ Escherichia phage vB_EcoM_WFL6982, complete genome.|neighbours:ID:QBQ76927.1(1),ID:QBQ76929.1(1)|neighbour_genes:putative tail sheath..,putative portal vert..|
MFVDDVTRAFESGDFARPNLFEVEISYLGQNFSFQCRATALPAAIVEKVPVSYMNRKINVAGDRTFDDWTITVMNDDAHSIRQKFVDWQGIAAGQGNEITGGKPAEYKKSAIVRQFARDAKTVTKEVEIVGLWPTNVGEVSLDWDSNNEIETFEVTLALDWWE
>ID:QBQ77681.1 |[Escherichia phage vB_EcoM_WFbE185]||_Escherichia_phage_vB_EcoM_WFbE185.gbk|putative tail tube p..|492|MK373778(170429):102830-103321:1 ^^ Escherichia phage vB_EcoM_WFbE185, complete genome.|neighbours:ID:QBQ77680.1(1),ID:QBQ77682.1(1)|neighbour_genes:putative tail sheath..,putative portal vert..|
MFVDDVTRAFESGDFARPNLFEVEISYLGQNFSFQCRATALPAAIVEKVPVSYMNRKINVAGDRTFDDWTITVMNDDAHSIRQKFVDWQGIAAGQGNEITGGKPAEYKKSAIVRQFARDAKTVTKEVEIVGLWPTNVGEVSLDWDSNNEIETFEVTLALDWWE
>ID:YP_007004909.1 |[Escherichia phage wV7]||_Escherichia_phage_wV7_.gbk|tail tube protein|492|NC_019505(166452):97663-98154:1 ^GeneID:14010703^ Escherichia phage wV7, complete genome.|neighbours:ID:YP_007004908.1(1),ID:YP_007004910.1(1)|neighbour_genes:tail sheath protein,portal vertex protei..|
MFVDDVTRAFESGDFARPNLFQVEISYLGQNFTFQCKATALPAGIVEKIPVGFMNRKINVAGDRTFDDWTVTVMNDEAHDARQKFVDWQSIAAGQGNEITGGKPAEYKKSAIVRQYARDAKTVTKEIEIKGLWPTNVGELQLDWDSNNEIQTFEVTLALDYWE
> |[Tevenvirinae Escherichia_virus_KFS-EC]||_Escherichia_virus_KFS-EC.gb|tail tube protein|495|MH560358.1(164715):34259-34753:1 ^RAST2:fig|1198136.83.peg.51^ Tevenvirinae Escherichia_virus_KFS-EC|neighbours:(1),(1)|neighbour_genes:Phage tail sheath,Phage portal (connec..|
MALDLNDITRGFESGDFARPNLFEVEIPYLGQNFKLMCKAATVPAATVEKIAIGYQNRKINIAGDRVYDDWTITVFNDDAHKIRDAIVAWSDQTHGTGSAITGATPAQYKKQAIVRQLNRNTESTSEKTLYGIFPTNVGEVTLDWEQNNEVETFEVTFAIDWVE
>ID:QDK04295.1 |[Escherichia virus VEc20]||_Escherichia_virus_VEc20_.gbk|vec20_165|492|MN022785(167532):97707-98198:1 ^^ Escherichia virus VEc20, complete genome.|neighbours:ID:QDK04294.1(1),ID:QDK04296.1(1)|neighbour_genes:vec20_164,vec20_166|
MFVDDVTRAFESGDFARPNLFQVEISYLGQNFTFQCKATALPAGIVEKIPVGFMNRKINVAGDRTFDDWTVTVMNDEAHDARQKFVDWQSIAAGQGNEITGGKPAEYKKSAIVRQYARDAKTVTKEIEIKGLWPTNVGELQLDWDSNNEIQTFEVTLALDYWE
>ID:VCU44425.1 |[Escherichia virus vB_Eco_mar005P1]|vB_Eco_mar005P1|_Escherichia_virus_vB_Eco_mar005P1_.gbk|19|492|LR027390(167773):35859-36350:1 ^^ Escherichia virus vB_Eco_mar005P1 genome assembly, chromosome: 1.|neighbours:ID:VCU44423.1(1),ID:VCU44427.1(1)|neighbour_genes:18,20|
MFVDDVTRAFESGDFARPNLFEVEISYLGQNFSFQCRATALPAAIVEKVPVSYMNRKINVAGDRTFDDWTITVMNDDAHSIRQKFVDWQGIAAGQGNEITGGKPAEYKKSAIVRQFARDAKTVTKEVEIVGLWPTNVGEVSLDWDSNNEIETFEVTLALDWWE
>ID:VCU44432.1 |[Escherichia virus vB_Eco_mar005P1]|vB_Eco_mar006P2|_Escherichia_virus_vB_Eco_mar005P1_strain_vB_Eco_mar006P2_.gbk|19|492|LR027387(167773):136754-137245:1 ^^ Escherichia virus vB_Eco_mar005P1 strain vB_Eco_mar006P2 genome assembly, chromosome: 1.|neighbours:ID:VCU44430.1(1),ID:VCU44434.1(1)|neighbour_genes:18,20|
MFVDDVTRAFESGDFARPNLFEVEISYLGQNFSFQCRATALPAAIVEKVPVSYMNRKINVAGDRTFDDWTITVMNDDAHSIRQKFVDWQGIAAGQGNEITGGKPAEYKKSAIVRQFARDAKTVTKEVEIVGLWPTNVGEVSLDWDSNNEIETFEVTLALDWWE
>ID:VCU43244.1 |[Escherichia virus vB_Eco_mar005P1]|vB_Eco_mar007P3|_Escherichia_virus_vB_Eco_mar005P1_strain_vB_Eco_mar007P3_.gbk|19|492|LR027383(167651):58745-59236:1 ^^ Escherichia virus vB_Eco_mar005P1 strain vB_Eco_mar007P3 genome assembly, chromosome: 1.|neighbours:ID:VCU43243.1(1),ID:VCU43245.1(1)|neighbour_genes:18,20|
MFVDDVTRAFESGDFARPNLFEVEISYLGQNFSFQCRATALPAAIVEKVPVSYMNRKINVAGDRTFDDWTITVMNDDAHSIRQKFVDWQGIAAGQGNEITGGKPAEYKKSAIVRQFARDAKTVTKEVEIVGLWPTNVGEVSLDWDSNNEIETFEVTLALDWWE
>ID:VCU43952.1 |[Escherichia virus vB_Eco_mar005P1]|vB_Eco_mar008P4|_Escherichia_virus_vB_Eco_mar005P1_strain_vB_Eco_mar008P4_.gbk|19|492|LR027386(167773):41526-42017:1 ^^ Escherichia virus vB_Eco_mar005P1 strain vB_Eco_mar008P4 genome assembly, chromosome: 1.|neighbours:ID:VCU43951.1(1),ID:VCU43953.1(1)|neighbour_genes:18,20|
MFVDDVTRAFESGDFARPNLFEVEISYLGQNFSFQCRATALPAAIVEKVPVSYMNRKINVAGDRTFDDWTITVMNDDAHSIRQKFVDWQGIAAGQGNEITGGKPAEYKKSAIVRQFARDAKTVTKEVEIVGLWPTNVGEVSLDWDSNNEIETFEVTLALDWWE
>ID:VCU44829.1 |[Escherichia virus vB_Eco_mar005P1]|vB_Eco_mar009P5|_Escherichia_virus_vB_Eco_mar005P1_strain_vB_Eco_mar009P5_.gbk|19|492|LR027391(167658):87690-88181:-1 ^^ Escherichia virus vB_Eco_mar005P1 strain vB_Eco_mar009P5 genome assembly, chromosome: 1.|neighbours:ID:VCU44828.1(-1),ID:VCU44830.1(-1)|neighbour_genes:20,18|
MFVDDVTRAFESGDFARPNLFEVEISYLGQNFSFQCRATALPAAIVEKVPVSYMNRKINVAGDRTFDDWTITVMNDDAHSIRQKFVDWQGIAAGQGNEITGGKPAEYKKSAIVRQFARDAKTVTKEVEIVGLWPTNVGEVSLDWDSNNEIETFEVTLALDWWE
>ID:AUV57518.1 |[Klebsiella phage KP1]||_Klebsiella_phage_KP1_.gbk|tail tube protein|492|MG751100(167989):88972-89463:1 ^^ Klebsiella phage KP1, complete genome.|neighbours:ID:AUV57517.1(1),ID:AUV57519.1(1)|neighbour_genes:tail sheath protein,portal vertex of the..|
MELTDITRAFESGDFARPNLFEVEIPYLGRNFSFKCKAAPMPAGIVEKVPVGYMNRKINVAGDRTYDDWTVTIYNDDKHEVRKAIIAWQAQAHAQGNDISGMTPADYKKVATVRQFSRDGKTITNEHTITGLWPTNVGEVQMDWDSNNEVETFETTFAIDWWE
>ID:APD20569.1 |[Klebsiella phage KPV15]|KPV15|_Klebsiella_phage_KPV15_.gbk|tail fibers protein|492|KY000080(167034):109685-110176:1 ^^ Klebsiella phage KPV15, complete genome.|neighbours:ID:APD20568.1(1),ID:APD20570.1(1)|neighbour_genes:tail sheath monomer,portal vertex of the..|
MELTDITRAFESGDFARPNLFEVEIPYLGRNFSFKCKAAPMPAGIVEKVPVGYMNRKINVAGDRTYDDWTVTIYNDDKHEVRKAIIAWQAQAHAQGNDISGMTPADYKKVATVRQFSRDGKTITNEHTITGLWPTNVGEVQMDWDSNNEVETFETTFAIDWWE
> |[Tevenvirinae Klebsiella_phage_Marfa]||_Klebsiella_phage_Marfa.gb|tail fibers protein|492|MN044033.1(168532):97448-97939:1 ^RAST2:fig|1198136.82.peg.187^ Tevenvirinae Klebsiella_phage_Marfa|neighbours:(1),(1)|neighbour_genes:hypothetical protein,putative portal vert..|
MELTDITRAFESGDFARPNLFEVEIPFLGRNFSFQCKAATMPAGIVEKVPVGYMNRKINIAGDRTFDDWTITIYNDDAHEVRKAIIAWAAMAHSQGNEITGSTPAEYKKTAKVRQFSRDGKTVTNEHEIVGLWPTNVGEVALDWDSNNEVETFEATFALDWWL
>ID:YP_009194459.1 |[Klebsiella phage Matisse]||_Klebsiella_phage_Matisse_.gbk|tail tube protein|486|NC_028750(176081):130059-130544:1 ^GeneID:26613398^ Klebsiella phage Matisse, complete genome.|neighbours:ID:YP_009194458.1(1),ID:YP_009194460.1(1)|neighbour_genes:tail sheath protein,portal protein|
MLTDIVRAFESGDFARPNLFEVEIPYLGKNFKLKCKAATMPASTVEKVPVGYMNRKINVAGDRTYDDWTITVYNDDAHTTRDAIVAWSNMLHGMGEDITGDIPANYKKTATVKQKNRNDEVTAEHTIYGLFPTNVGEVTLDWDSNNEVSTFECTFALDWWV
>ID:AWY07067.1 |[Klebsiella phage Mineola]||_Klebsiella_phage_Mineola_.gbk|tail tube protein|492|MH333064(166130):98179-98670:1 ^^ Klebsiella phage Mineola, complete genome.|neighbours:ID:AWY07066.1(1),ID:AWY07068.1(1)|neighbour_genes:tail sheath protein,portal vertex protei..|
MELTDITRAFESGDFARPNLFEVEIPYLGRNFSFKCKAAPMPAGIVEKVPVGYMNRKINVAGDRTYDDWTVTIYNDDKHEVRKAIIAWQAQAHAQGNDISGMTPADYKKVATVRQFSRDGKTITNEHTITGLWPTNVGEVQMDWDSNNEVETFETTFAIDWWE
>ID:YP_009607408.1 |[Klebsiella phage Miro]||_Klebsiella_phage_Miro_.gbk|tail tube protein|486|NC_041981(176055):130246-130731:1 ^GeneID:40083417^ Klebsiella phage Miro, complete genome.|neighbours:ID:YP_009607407.1(1),ID:YP_009607409.1(1)|neighbour_genes:tail sheath protein,portal protein|
MLTDIVRAFESGDFARPNLFEVEIPYLGKNFKLKCKAATMPASTVEKVPVGYMNRKINVAGDRTYDDWTITVYNDDAHTTRDAIVAWSNMLHGMGEDITGDIPANYKKTATVKQKNRNDEVTAEHTIYGLFPTNVGEVTLDWDSNNEVSTFECTFALDWWV
> |[Tevenvirinae _Klebsiella_phage_PKO111]||_Klebsiella_phage_PKO111.gb|tail fibers protein|492|NC_031095.1(168758):33053-33544:1 ^RAST2:fig|1198136.84.peg.52^ Tevenvirinae _Klebsiella_phage_PKO111|neighbours:(1),(1)|neighbour_genes:hypothetical protein,putative portal vert..|
MELTDITRAFESGDFARPNLFEVEIPYLGRNFSFKCKAAPMPAGIVEKVPVGYMNRKINVAGDRTYDDWTVTIYNDDKHEVRKAIIAWQAQAHAQGNDISGMTPADYKKVATVRQFSRDGKTITNEHTITGLWPTNVGEVQMDWDSNNEVETFETTFAIDWWE
>ID:YP_009288856.1 |[Klebsiella phage vB_KpnM_KpV477]||_Klebsiella_phage_vB_KpnM_KpV477_.gbk|putative tail tube p..|492|NC_031087(168272):102738-103229:1 ^GeneID:29067160^ Klebsiella phage vB_KpnM_KpV477, complete genome.|neighbours:ID:YP_009288855.1(1),ID:YP_009288857.1(1)|neighbour_genes:putative tail sheath..,putative portal vert..|
MELTDITRAFESGDFARPNLFEVEIPYLGRNFSFKCKAAPMPAGIVEKVPVGYMNRKINVAGDRTYDDWTVTIYNDDKHEVRKAIIAWQAQAHAQGNDISGMTPADYKKVATVRQFSRDGKTVTNEHTITGLWPTNVGEVQMDWDSNNEVETFETTFAIDWWE
>ID:AUO78867.1 |[Klebsiella phage vB_Kpn_F48]||_Klebsiella_phage_vB_Kpn_F48.gbk|tail fibers protein|492|MG746602(170764):136717-137208:-1 ^^ Klebsiella phage vB_Kpn_F48, complete genome.|neighbours:ID:AUO78866.1(-1),ID:AUO78868.1(-1)|neighbour_genes:portal vertex of the..,tail sheath monomer|
MELTDITRAFESGDFARPNLFEVEIPFLGRNFSFQCKAATMPAGIVEKVPVGYMNRKINIAGDRTFDDWTITIYNDDAHEVRKAIIAWAAMAHSQGNEITGSTPAEYKKTAKVRQFSRDGKTVTNEHEITGLWPTNVGEVALDWDSNNEVETFEATFALDWWL
> |[Tevenvirinae Morganella_phage_vB_MmoM_MP1]||_Morganella_phage_vB_MmoM_MP1.gb|tail tube protein|492|NC_031020.1(163201):94187-94678:1 ^RAST2:fig|1198136.47.peg.174^ Tevenvirinae Morganella_phage_vB_MmoM_MP1|neighbours:(1),(1)|neighbour_genes:Phage tail sheath,Phage portal (connec..|
MNLTDITQAFESGDFARPNLFEVEIPYLGKTFKLKCKAATMPASTVEKVPVGYMNRKLNIAGDRIYDDWTITVYNDDAHDTRKALLNWSNQAHGRGDAITGETPAQYKKTALVRQFHRNGQTVTHEETIQGLWPTNIGELQYDWDSNNEVSTFECTFAIDWVD
>ID:YP_009211610.1 |[Pectobacterium bacteriophage PM2]||_Pectobacterium_bacteriophage_PM2.gbk|tail tube protein|492|NC_028940(170286):103968-104459:1 ^GeneID:26638082^ Pectobacterium bacteriophage PM2, complete genome.|neighbours:ID:YP_009211609.1(1),ID:YP_009211611.1(1)|neighbour_genes:tail sheath protein,hypothetical protein|
MDLTDITRAFESGDFARPNLFEVEIPYLGKNFAFKCKAAPMPAGIVEKVPVGYMNRKINVAGDRTFDDWTITIYNDDAHDTRQAIVDWQNLCHGMTNEISGAAPADYKKTAIVRQFHRDGKTVTKEVTITGLWPTNVGEVQMDWDSNNEVETFEVTFVIDWWE
>ID:QBP35510.1 |[Phage NC-G]||_Phage_NC-G.gbk|tail fibers protein|492|MK310184(170164):42733-43224:1 ^^ Phage NC-G, complete genome.|neighbours:ID:QBP35509.1(1),ID:QBP35511.1(1)|neighbour_genes:tail sheath monomer,portal vertex of the..|
MELTDITRAFESGDFARPNLFEVEIPFLGKNFSFKCKAAPMPAGIVEKVPVGYMNRKINVAGDRTFDDWTITIYNDDAHDTRQAIVDWQNLCHGMTNEITGAAPAEYKKQAIVRQFHRDGKTVTKEVTIYGLWPTNVGEVQMDWDSNNEVETFESTFAIDWWE
> |[Tevenvirinae _Proteus_phage_phiP4-3]||_Proteus_phage_phiP4-3.gb|tail tube protein|492|MG696114.1(167849):67671-68162:-1 ^RAST2:fig|1198136.86.peg.111^ Tevenvirinae _Proteus_phage_phiP4-3|neighbours:(-1),(-1)|neighbour_genes:putative portal vert..,Phage tail sheath|
MNLTDLTRAFESGDFARPNLFEVEIPFLGNNFKLKCKAATMPPSVVEKIPVGYMNRKLNIAGDRTYDDWTITVYNDDAHSTRQKILDWSHLTHGRGDEISGASPAEYKKTALIRQFHRNGKDVTHEETVQGIWPTNVGEVQLDWDSNNEVETFEVTFSVDWTE
> |[Tevenvirinae _Proteus_phage_vB_PmiM_Pm5461]||_Proteus_phage_vB_PmiM_Pm5461.gb|tail tube protein|492|NC_028762.1(161989):95127-95618:1 ^RAST2:fig|1198136.85.peg.165^ Tevenvirinae _Proteus_phage_vB_PmiM_Pm5461|neighbours:(1),(1)|neighbour_genes:Phage tail sheath,putative portal vert..|
MNLTDLTRAFESGDFARPNLFEVEIPFLGNNFKLKCKAATMPPSIVEKIPVGYMNRKLNIAGDRTYDDWTITVYNDDAHSTRQKLLDWSHMTHGRGDEISGSSPAEYKKTALVRQFHRNGKDVTHEETVQGIWPTNVGEVQLDWDSNNEVETFEVTFSVDWTE
> |[Tevenvirinae _Pseudomonas_phage_PspYZU05]||_Pseudomonas_phage_PspYZU05.gb|tail fibers protein|492|KY971610.1(166442):94326-94817:1 ^RAST2:fig|1198136.88.peg.135^ Tevenvirinae _Pseudomonas_phage_PspYZU05|neighbours:(1),(1)|neighbour_genes:Phage tail sheath,putative portal vert..|
MFLDDITRAFESGDFARPNLFEVEIPHMGRNFSFKCKAAAMPAGVVEKIPVGYMNRKVNIAGDRIYDDWTVTIYNDDKHDVRQDLSDWQSIAHGGGNEITGGTPAQYKKPAIVRQFSRDGKTITKEITISGVWPTNVGEVVLDWDSNNEVQTFETTFAIDWWE
>ID:YP_009615644.1 |[Salmonella phage Melville]||_Salmonella_phage_Melville_.gbk|tail tube protein|492|NC_042044(159323):91723-92214:1 ^GeneID:40092119^ Salmonella phage Melville, complete genome.|neighbours:ID:YP_009615643.1(1),ID:YP_009615645.1(1)|neighbour_genes:tail sheath protein,portal vertex protei..|
MFLDDMTRAFESGDLARPNLFEVEIPYLGRNFSFKCKAAPMPAGIVEKVPVGYMNRKINLAGDRTFDDWTVTIYNDDAHTTRQAIVDWQAICHGQGNEITGGTPAEYKKTAVVRQYHRDGKTVTKEVTITGLWPTNVGEVQMDWDSNNEIETFEVTFAMDWWL
>ID:YP_007501198.1 |[Salmonella phage vB_SenMS16]||_Salmonella_phage_S16_.gbk|tail tube protein|492|NC_020416(160221):90344-90835:1 ^GeneID:14675399^ Salmonella phage S16, complete genome.|neighbours:ID:YP_007501197.1(1),ID:YP_007501199.1(1)|neighbour_genes:hypothetical protein,portal vertex protei..|
MFLDDMTRAFESGDLARPNLFEVEIPYLGRNFSFKCKAAPMPAGIVEKVPVGYMNRKINLAGDRTFDDWTVTIYNDDAHTTRQAIVDWQAICHGQGNEITGGTPAEYKKTAVVRQYHRDGKTVTKEVTITGLWPTNVGEVQMDWDSNNEIETFEVTFAMDWWL
> |[Tevenvirinae _Salmonella_phage_STML-198]||_Salmonella_phage_STML-198.gb|tail fibers protein|492|NC_027344.1(158099):131829-132320:1 ^RAST2:fig|1198136.87.peg.239^ Tevenvirinae _Salmonella_phage_STML-198|neighbours:(1),(1)|neighbour_genes:Phage tail sheath,hypothetical protein|
MFLDDMTRAFESGDLARPNLFEVEIPYLGRNFSFKCKAAPMPAGIVEKVPVGYMNRKINLAGDRTFDDWTVTIYNDDAHTTRQAIVDWQAICHGQGNEITGGTPAEYKKTAVVRQYHRDGKTVTKEVTITGLWPTNVGEVQMDWDSNNEIETFEVTFAMDWWL
> |[Tevenvirinae Salmonella phage STP4-a]||_Salmonella_phage_STP4-a.gb|tail fibers protein|492|NC_026607.2(159914):91423-91914:1 ^RAST2:fig|1198136.48.peg.170^ Tevenvirinae Salmonella phage STP4-a|neighbours:(1),(1)|neighbour_genes:gp19.1 hypothetical ..,hypothetical protein|
MFLDDMTRAFESGDLARPNLFEVEIPYLGRNFSFKCKAAPMPAGIVEKVPVGYMNRKINLAGDRTFDDWTVTIYNDDAHTTRQAIVDWQAICHGQGNEITGGTPAEYKKTAVVRQYHRDGKTVTKEVTITGLWPTNVGEVQMDWDSNNEIETFEVTFAMDWWL
> |[Tevenvirinae Salmonella_phage_vB_SnwM_CGG4-1]||_Salmonella_phage_vB_SnwM_CGG4-1.gb|tail fibers protein|492|NC_031065.1(159878):86644-87135:1 ^RAST2:fig|1198136.78.peg.165^ Tevenvirinae Salmonella_phage_vB_SnwM_CGG4-1|neighbours:(1),(1)|neighbour_genes:Phage tail sheath,hypothetical protein|
MFLDDMTRAFESGDLARPNLFEVEIPYLGRNFSFKCKAAPMPAGIVEKVPVGYMNRKINLAGDRTFDDWTVTIYNDDAHTTRQAIVDWQAICHGQGNEITGGTPAEYKKTAVVRQYHRDGKTVTKEVTITGLWPTNVGEVQMDWDSNNEVETFEVTFAMDWWL
> |[Tevenvirinae Serratia phage PS2]||_Serratia_phage_PS2.gb|tail tube protein|492|KJ025957.1(167266):98802-99293:1 ^RAST2:fig|1198136.49.peg.192^ Tevenvirinae Serratia phage PS2|neighbours:(1),(1)|neighbour_genes:Phage tail sheath,putative portal vert..|
MELTDIMRAFESGDFARSNLFEVEIPYLGKNFKFKCKAATLPSATVEKVPVGYMNRKINVAGDRTYDDWTITVYNDDAHKTRQEIVDWQKKAAGMGNTISGESPAEYKKTGIIRAFHRDGVTVTKEYTVVGIFPTLVAEVAQDWDTNNEVQTFEATFALDWWE
>ID:APC45231.1 |[Shigella phage SH7]||_Shigella_phage_SH7_.gbk|tail tube monomer|492|KX828711(164870):95827-96318:1 ^^ Shigella phage SH7, complete genome.|neighbours:ID:APC45125.1(1),ID:APC45197.1(1)|neighbour_genes:tail sheath monomer,portal vertex protei..|
MFVDDVTRAFESGDFARPNLFQVEISYLGQNFTFQCKATALPAGIVEKIPVGFMNRKINVAGDRTFDDWTVTVMNDEAHDARQKFVDWQSIAAGQGNEITGGKPAEYKKSAIVRQYARDAKTVTKEIEIKGLWPTNVGELQLDWDSNNEIQTFEVTLALDYWE
>ID:YP_009288533.1 |[Shigella phage SHBML-50-1]||_Shigella_phage_SHBML-50-1_.gbk|tail fibers protein|492|NC_031085(166634):99949-100440:1 ^GeneID:29060623^ Shigella phage SHBML-50-1, complete genome.|neighbours:ID:YP_009288532.1(1),ID:YP_009288534.1(1)|neighbour_genes:hypothetical protein,portal vertex of the..|
MFVDDVTRAFESGDFARPNLFQVEISYLGQNFTFQCKATALPAGIVEKIPVGFMNRKINVAGDRTFDDWTVTVMNDEAHDARQKFVDWQSIAAGQGNEITGGKPAEYKKSAVVRQYARDAKTVTKEVEIKGLWPTNVGELQLDWDSNNEIQTFEVTLALDYWE
>ID:YP_009277540.1 |[Shigella phage SHFML-11]||_Shigella_phage_SHFML-11.gbk|tail fibers protein|492|NC_030953(170650):45741-46232:1 ^GeneID:29056247^ Shigella phage SHFML-11, complete genome.|neighbours:ID:YP_009277539.1(1),ID:YP_009277541.1(1)|neighbour_genes:tail sheath monomer,portal vertex of the..|
MFVDDVTRAFESGDFARPNLFQVEISYLGQNFTFQCKATALPAGIVEKIPVGFMNRKINVAGDRTFDDWTVTVMNDEAHDARQKFVDWQSIAAGQGNEITGGKPAEYKKSAVVRQYARDAKTVTKEVEIKGLWPTNVGELQLDWDSNNEIQTFEVTLALDYWE
> |[Tevenvirinae Shigella_phage_SHSML-52-1]||_Shigella_phage_SHSML-52-1.gb|Phage tail tube|492|NC_031090.1(169621):101691-102182:-1 ^RAST2:fig|1198136.79.peg.161^ Tevenvirinae Shigella_phage_SHSML-52-1|neighbours:(-1),(-1)|neighbour_genes:hypothetical protein,Phage tail sheath|
MFVDDVTRAFESGDFARPNLFEVEISYLGQNFSFQCRATALPAAIVEKVPVSYMNRKINVAGDRTFDDWTITVMNDDAHSIRQKFVDWQGIAAGQGNEITGGKPAEYKKTAIVRQFARDAKTVTKEVEIVGLWPTNVGEVSLDWDSNNEIETFEVTLALDWWE
>ID:YP_003934805.1 |[Shigella phage SP18]||_Shigella_phage_SP18.gbk|gp19|492|NC_014595(170605):99771-100262:1 ^GeneID:9830546^ Shigella phage SP18, complete genome.|neighbours:ID:YP_003934804.1(1),ID:YP_003934806.1(1)|neighbour_genes:gp18,gp20|
MELTDITRAFESGDFARPNLFEVEIPFLGKNFAFHCKAAPMPAGIVEKVPVGYMNRKINVAGDRTFDDWTITIYNDDAHKVRQAIVDWQNLCHGMTNEITGAAPADYKKTATVRQFHRDGKTITKEVVITGMWPTNVGEVQMDWDSNNEIETFETTFAIDWWE
>ID:AUV63843.1 |[Shigella phage Sf20]||_Shigella_phage_Sf20_.gbk|inner tail tube prot..|495|MF327006(163982):25706-26200:1 ^^ Shigella phage Sf20, complete genome.|neighbours:ID:AUV63842.1(1),ID:AUV63844.1(1)|neighbour_genes:tail sheath protein,portal vertex protei..|
MALDLNDITRGFESGDFARPNLFEVEIPYLGQNFKLMCKAATVPAATVEKIAIGYQNRKINIAGDRVYDDWTITVFNDDAHKIRDAIVAWSDQTHGTGSAITGATPAQYKKQAIVRQLNRNTESTSEKTLYGIFPTNVGEVTLDWEQNNEVETFEVTFAIDWVE
>ID:YP_009618977.1 |[Shigella phage Sf21]||_Shigella_phage_Sf21_.gbk|inner tail tube prot..|492|NC_042077(166002):97345-97836:1 ^GeneID:40095580^ Shigella phage Sf21, complete genome.|neighbours:ID:YP_009618976.1(1),ID:YP_009618978.1(1)|neighbour_genes:tail sheath protein,portal vertex protei..|
MFVDDVTRAFESGDFARPNLFQVEISYLGQNFTFQCKATALPAGIVEKIPVGFMNRKINVAGDRTFDDWTVTVMNDEAHDARQKFVDWQSIAAGQGNEITGGKPAEYKKSAIVRQYARDAKTVTKEIEIKGLWPTNVGELQLDWDSNNEIQTFEVTLALDYWE
>ID:YP_009614820.1 |[Shigella phage Sf22]||_Shigella_phage_Sf22_.gbk|gp68|492|NC_042039(166283):43730-44221:1 ^GeneID:40091235^ Shigella phage Sf22, complete genome.|neighbours:ID:YP_009614819.1(1),ID:YP_009614821.1(1)|neighbour_genes:gp67,gp69|
MFVDDVTRAFESGDFARPNLFQVEISYLGQNFTFQCKATALPAGIVEKIPVGFMNRKINVAGDRTFDDWTVTVMNDEAHDARQKFVDWQSIAAGQGNEITGGKPAEYKKSAIVRQYARDAKTVTKEIEIKGLWPTNVGELQLDWDSNNEIQTFEVTLALDYWE
>ID:ATE86426.1 |[Shigella phage Sf23]||_Shigella_phage_Sf23_.gbk|inner tail tube prot..|492|MF158046(167678):19825-20316:1 ^^ Shigella phage Sf23, complete genome.|neighbours:ID:ATE86425.1(1),ID:ATE86427.1(1)|neighbour_genes:tail sheath protein,portal vertex protei..|
MFVDDVTRAFESGDFARPNLFQVEISYLGQNFTFQCKATALPAGIVEKIPVGFMNRKINVAGDRTFDDWTVTVMNDEAHDARQKFVDWQSIAAGQGNEITGGKPAEYKKSAIVRQYARDAKTVTKEIEIKGLWPTNVGELQLDWDSNNEIQTFEVTLALDYWE
>ID:YP_009619101.1 |[Shigella phage Sf24]||_Shigella_phage_Sf24_.gbk|inner tail tube prot..|492|NC_042078(168112):24010-24501:1 ^GeneID:40095716^ Shigella phage Sf24, complete genome.|neighbours:ID:YP_009619100.1(1),ID:YP_009619102.1(1)|neighbour_genes:tail sheath protein,portal vertex protei..|
MFVDDVTRAFESGDFARPNLFQVEISYLGQNFTFQCKATALPAGIVEKIPVGFMNRKINVAGDRTFDDWTVTVMNDEAHDARQKFVDWQSIAAGQGNEITGGKPAEYKKSAVVRQYARDAKTVTKEVEIKGLWPTNVGELQLDWDSNNEIQTFEVTLALDYWE
>ID:YP_004415061.1 |[Shigella phage Shfl2]||_Shigella_phage_Shfl2_.gbk|putative tail tube m..|492|NC_015457(165919):96305-96796:1 ^GeneID:10498924^ Shigella phage Shfl2, complete genome.|neighbours:ID:YP_004415060.1(1),ID:YP_004415062.1(1)|neighbour_genes:putative tail sheath..,putative portal vert..|
MFVDDVTRAFESGDFARPNLFQVEISYLGQNFTFQCKATALPAGIVEKIPVGFMNRKINVAGDRTFDDWTVTVMNDEAHDARQKFVDWQSIAAGQGNEITGGKPAEYKKSAVVRQYARDAKTVTKEVEIKGLWPTNVGELQLDWDSNNEIQTFEVTLALDYWE
>ID:YP_009110987.1 |[Shigella phage pSs-1]||_Shigella_phage_pSs-1_.gbk|hypothetical protein|492|NC_025829(164999):102510-103001:1 ^GeneID:22475253^ Shigella phage pSs-1, complete genome.|neighbours:ID:YP_009110986.1(1),ID:YP_009110988.1(1)|neighbour_genes:hypothetical protein,hypothetical protein|
MFVDDVTRAFESGDFARPNLFQVEISYLGQNFTFQCKATALPAGIVEKIPVGFMNRKINVAGDRTFDDWTVTVMNDEAHDARQKFVDWQSIAAGQGNEITGGKPAEYKKSAVVRQYARDAKTVTKEVEIKGLWPTNVGELQLDWDSNNEIQTFEVTLALDYWE
> |[Tevenvirinae Vibrio_phage_KVP40]||_Vibrio_phage_KVP40.gb|Phage tail tube|501|NC_005083.2(244834):220158-220658:1 ^RAST2:fig|1198136.81.peg.410^ Tevenvirinae Vibrio_phage_KVP40|neighbours:(1),(1)|neighbour_genes:Phage tail sheath,Phage portal (connec..|
MALNVDNIKRAFSNGDFARPNLFEVEIPYLGQNFKFQCRASSMPPGSVEKVEVSYQNRKYNIAGDRTFDDWNVTVYNDETHDIRKAIMAWQARAVGLGKDISGETPDQYKRTGTITQLDRNGDPTTSATVYGIFPTVVGEVALDWDSNNEIETFEVTFSLDYFTLD
> |[Tevenvirinae Vibrio_phage_ValB1_HC]||_Vibrio_phage_ValB1_HC.gb|Phage tail tube|501|MK568540.1(247619):105299-105799:-1 ^RAST2:fig|1198136.76.peg.167^ Tevenvirinae Vibrio_phage_ValB1_HC|neighbours:(-1),(-1)|neighbour_genes:Phage portal (connec..,Phage tail sheath|
MALNVDNIKRAFSNGDFARPNLFEVEIPYLGQNFKFQCRASSMPPGSVEKLEVSYQNRKYNIAGDRTFDDWNVTVYNDENHDIRKAILAWQARAVGLGKDISGETPDQYKRTGTITQLDRNGDPTTSATVFGIFPTMVGEVALDWDSNNEIETFEVTFSLDYFTMD
> |[Tevenvirinae Vibrio_phage_ValKK3]||_Vibrio_phage_ValKK3.gb|Phage tail tube|501|NC_028829.1(248088):156640-157140:-1 ^RAST2:fig|1198136.77.peg.301^ Tevenvirinae Vibrio_phage_ValKK3|neighbours:(-1),(-1)|neighbour_genes:Phage portal (connec..,Phage tail sheath|
MALNVDNIKRAFSNGDFARPNLFEVEIPYLGQNFKFQCRASSMPPGSVEKLEVSYQNRKYNIAGDRTFDDWNVTVYNDENHDIRKAILAWQARAVGLGKDISGETPDQYKRTGTITQLDRNGDPTTSATVFGIFPTMVGEVALDWDSNNEIETFEVTFSLDYFTMD
> |[Tevenvirinae Vibrio_phage_phi-Grn1]||_Vibrio_phage_phi-Grn1.gb|Phage tail tube|501|KT919972.1(248605):84440-84940:1 ^RAST2:fig|1198136.75.peg.132^ Tevenvirinae Vibrio_phage_phi-Grn1|neighbours:(1),(1)|neighbour_genes:Phage tail sheath,Phage portal (connec..|
MALNVDNIKRAFSNGDFARPNLFEVEIPYLGQNFKFQCRASSMPPGSVEKLEVSYQNRKYNIAGDRTFDDWNVTVYNDENHDIRKAILAWQARAVGLGKDISGETPDQYKRTGTITQLDRNGDPTTSATVFGIFPTMVGEVALDWDSNNEIETFEVTFSLDYFTMD
> |[Tevenvirinae Vibrio_phage_phi-ST2]||_Vibrio_phage_phi-ST2.gb|Phage tail tube|501|KT919973.1(250485):144223-144723:1 ^RAST2:fig|1198136.73.peg.273^ Tevenvirinae Vibrio_phage_phi-ST2|neighbours:(1),(1)|neighbour_genes:Phage tail sheath,Phage portal (connec..|
MALNVDNIKRAFSNGDFARPNLFEVEIPYLGQNFKFQCRASSMPPGSVEKLEVSYQNRKYNIAGDRTFDDWNVTVYNDENHDIRKAILAWQARAVGLGKDISGETPDQYKRTGTITQLDRNGDPTTSATVFGIFPTMVGEVALDWDSNNEIETFEVTFSLDYFTMD
> |[Tevenvirinae _Vibrio_phage_vB_VmeM-32]||_Vibrio_phage_vB_VmeM-32.gb|Phage tail tube prot..|489|KU160494.1(199912):6498-6986:1 ^RAST2:fig|1198136.70.peg.7^ Tevenvirinae _Vibrio_phage_vB_VmeM-32|neighbours:(1),(1)|neighbour_genes:hypothetical protein,Phage portal (connec..|
MEVTDITRAFQSGDFARSNLFEVEIPLLGSDFKFKCKAAALPGAAVEAIPVSYQNKKIKIAGDRTFEDWNISVYNDDEHDTRQSFLDWQALAQSQNREISGETPETYKKLGIIRQLNRKGVVTKTYTINGIWPTNVQEVQLDWDTNNEVQVFEVTLSVDWWE
> |[Tevenvirinae Vibriophage_phi-pp2]||_Vibriophage_phi-pp2.gb|Phage tail tube|501|JN849462.1(246421):221864-222364:1 ^RAST2:fig|1198136.74.peg.404^ Tevenvirinae Vibriophage_phi-pp2|neighbours:(1),(1)|neighbour_genes:Phage tail sheath,Phage portal (connec..|
MALNVDNIKRAFSNGDFARPNLFEVEIPYLGQNFKFQCRASSMPPGSVEKVEVSYQNRKYNIAGDRTFDDWNVTVYNDETHDIRKAIMAWQARAVGLGKDISGETPDQYKRTGTITQLDRNGDPTTSATVYGIFPTVVGEVALDWDSNNEIETFEVTFSLDYFTLD
>ID:YP_009153766.1 |[Yersinia phage PST]||_Yersinia_phage_PST_.gbk|tail tube protein|492|NC_027404(167785):97508-97999:1 ^GeneID:24677552^ Yersinia phage PST, complete genome.|neighbours:ID:YP_009153765.1(1),ID:YP_009153767.1(1)|neighbour_genes:hypothetical protein,portal vertex protei..|
MFVDDVTRAFESGDFARPNLFQVEISYLGQNFTFQCKATALPAGIVEKIPVGFMNRKINVAGDRTFDDWTVTVMNDEAHDARQKFVDWQSIAAGQGNEITGGKPAEYKKSAVVRQYARDAKTVTKEVEIKGLWPTNVGELQLDWDSNNEIQTFEVTLALDYWE
>ID:VEV89780.1 |[Yersinia phage fPS-2]||_Yersinia_phage_fPS-2_.gbk|g164|492|LR215722(169060):100451-100942:1 ^^ Yersinia phage fPS-2 genome assembly, chromosome: I.|neighbours:ID:VEV89779.1(1),ID:VEV89781.1(1)|neighbour_genes:g163,g165|
MFVDDVTRAFESGDFARPNLFQVEISYLGQNFTFQCKATALPAGIVEKIPVGFMNRKINVAGDRTFDDWTVTVMNDEAHDARQKFVDWQSIAAGQGNEITGGKPAEYKKSAIVRQYARDAKTVTKEIEIKGLWPTNVGELQLDWDSNNEIQTFEVTLALDYWE
>ID:YP_009149411.1 |[Yersinia phage phiD1]||_Yersinia_phage_phiD1_.gbk|g172|492|NC_027353(167063):98201-98692:1 ^GeneID:24635608^ Yersinia phage phiD1 complete genome.|neighbours:ID:YP_009149410.1(1),ID:YP_009149412.1(1)|neighbour_genes:g171,g173|
MFVDDVTRAFESGDFARPNLFQVEISYLGQNFTFQCKATALPAGIVEKIPVGFMNRKINVAGDRTFDDWTVTVMNDEAHDARQKFVDWQSIAAGQGNEITGGKPXEYKKSAIVRQYARDAKTVTKEIEIKGLWPTNVGELQLDWDSNNEIQTFEVTLALDYWE
