# Supplementary material for: Influence of Non-canonical DNA Bases on the Genomic Diversity of Tevenvirinae
Source: Front Microbiol. 2021 Apr 6;12:632686. doi: 10.3389/fmicb.2021.632686 (PMC8056088; doi:10.3389/fmicb.2021.632686)
Supplement: Supplementary Data Sheet 1 — Clustering results (folders “first clusterisation,” “second clusterisation,” and “third clusterisation”): the number of pan-genome components in the individual genome (files “pan genome components of genomes”), the total number of all clusters and components of the pan-genome (files “pan genome components”), a list of clusters of the core genome (files “core list”), a list of clusters of the softcore genome (files “softcore list”). Clusters of the softcore genome (folders “softcore clusters”) are presented in the files which show regions in genomes, protein sequences, names of viruses which have these proteins A description of softcore clusters is also supplied (file “Softcore clusters description”). [file Data_Sheet_1.ZIP › Data sheet 1/third clusterisation/softcore_clusters/20463_20.faa]

> |[Tevenvirinae _Acinetobacter_phage_133]||_Acinetobacter_phage_133.gb|putative portal vert..|1554|NC_015250.1(159801):97488-99041:1 ^RAST2:fig|1198136.113.peg.191^ Tevenvirinae _Acinetobacter_phage_133|neighbours:(1),(1)|neighbour_genes:Phage tail tube prot..,Phage prohead core p..|
MNFPDLNSLKFWKREDERIFKQEMSDKIESVAPPDRDDGATEIEVSAHGGMQQSLLSSQEIQARNTKDLINQYRGLLSNYEVDNAVQEIVNDAIVYEDHHDVVRLILDDTDFSESTRTRITEEFDVVLNTLSFQRKGAEHFKRWYVDSRIYFHKIINPDKPKEGIIEMRRLDPRRTQFIRELMVDDSQGVRVVKGYRDYFLYQTGSETYNAGGFYYGPGSLVKIPASAVTYAHSGLQDGCGDNIVGYLHRAVKPANQLKLMEDALVIYRITRAPDRRVFYIDTGQMASRKATQFMTSIMNSMKNRVTYDVATGQVKNKQNNITLTEDIWLQRRDGKNVTEVDTLPSLSGMSDMDDVRYFRKAFYMALRVPLSRIPDEQNGGVLVDNGSQVTRDELGFSKFIRTLQHNFGPVLLDPLRANLLLKGLVSEEEWDRNINNIKLNFHRDSYFTEMKELEIAERRAAIVDQLVPITGKYYSNERIMKEYLHMSEEDIKQERELIKAEMKDPIYKEEDDDQNE
> |[Tevenvirinae _Acinetobacter_phage_AM101]||_Acinetobacter_phage_AM101.gb|putative portal vert..|1554|MH165274.1(166487):60812-62365:-1 ^RAST2:fig|1198136.62.peg.83^ Tevenvirinae _Acinetobacter_phage_AM101|neighbours:(-1),(-1)|neighbour_genes:Phage prohead assemb..,Phage tail tube prot..|
MQDVNDLKMFAFWQKVDTAEYDQIINNKAESITAPKFDDGATEIESTDAAYNGVFRQLYGNQDPNVTSTKELINTYRSMLNNYEVDNAVQEIVSDAVVYEDGYDVVSLDLDQTKFSENIREKILEEFNEVLNMLKFQRKGSDHFRRWYVDSRIFFHKIINPSRPKDGIIELRRLDPRQVQFIREIETVTEKGVKVVKGYREYFIYDTQNDSYNCGGQHFAAGTKVKIPYSAMVYAHSGLTDCCGKNIIGYLHRAVKPANQLKLLEDAMMIYRLTRAPDRRVFYIDTGNMPARKAAQYMQHIMNSHRNRISYDASTGKIKNQANMMALTEDYWLQRRDGKAVTEVDTLPGMSGMNEMDDVLYFRKALYMALRVPLSRIPDEQSQNVFDMSTAISRDELRFDKFIMELQHKFEEVFLNPLKSNLLLKRIIDEDEWENEINNIKVVFHKNSYFTEMKDMEILERRVNALNLVEPYVGKYISNQTAMKQFLHMSDEEIAAERKIIDEELKDKVYNPPEEEL
> |[Tevenvirinae _Acinetobacter_phage_Ac42]||_Acinetobacter_phage_Ac42.gb|putative portal vert..|1572|NC_014660.1(167716):108338-109909:1 ^RAST2:fig|1198136.114.peg.187^ Tevenvirinae _Acinetobacter_phage_Ac42|neighbours:(1),(1)|neighbour_genes:Phage tail tube prot..,Phage prohead assemb..|
MAFDNVLRMFKFWQSVDDKVNSENLKAHADSVTGPKFDDGALETEVPINTTTYGGVSQHALNNLEIDAKTTRELINTYRSLMSYYEVDNAVQEIVTSAIVYENGHQVVGLDLDATAFTQATKDKILEEFNSILNALSFQRKGTDHFRRWYVDSRVFFHKIIDPNDLSKGIIELRRLDPRNVTFVREIITDIQEGGVKVVRGYQDYFVYDTGQDTYSFSGKYYAPGTKLKIPASAIVYSHSGLVDGCGKNIIGYLHRAVKPSNQLKIMEDALVIYRITRAPDRRIFYIDTGNMPSRKASEHMQHIMNTMRNRVVYDASTGKVKNQQNSMPLTEDYWLQRRDGKAVTEVDTLPGMSGMSDMDDIRYFRKALYMALRVPLSRIPDDQNGQIQFDAGSSITRDELSFSTFIKDLQHKFDPVLLEPLKTNLMLKGILDSNDWEAEINNIKVVFHENSYFAELKDIELLERRANALSQFDPYIGKYISNNRAMKQILKMTDEEIEQERKIIKDELKDPIYKEPEEEGTF
> |[Viruses _Acinetobacter_phage_Acj61]||_Acinetobacter_phage_Acj61.gb|hypothetical protein|1566|NC_014661.1(164093):109967-111532:1 ^RAST2:fig|10239.85.peg.180^ Viruses _Acinetobacter_phage_Acj61|neighbours:(1),(1)|neighbour_genes:Phage tail fibers,Phage prohead assemb..|
MLGDQNVLKMFSFWQKVDTTEYDNLINNNSESITAPKFDDGAQEIESGSVEAAYTGVMQQLYGGTDSNAKSTRELIDVYRSLMNNYEVDNAVQEIVSDAVVYEEGHNPVSIGLDQTGFSANIKDKILEEFNVILNSLNFQRKGADHFRRWYVDSRVFFHKIIDPKRPKDGILELRRLDPRNVQFIREIVTENEAGVKVVKGYKEYFIYDTANESYACGAQIFAPGTKIKIPYSAMVYAHSGLVDCCGKNIIGYLHRAIKPANQLKMLEDAMVIYRITRAPDRRIFYIDTGNMPSKKAAQHMQHIMNSMRNRVVYDAATGKIKNNQNNMALTEDYWLQRRDGKAVTEVDTLPGMTGMNEMDDILYFRKALYMALRVPLSRIPDEQTQSMFDAGTTISRDELQFDKFIASLQHKFEEIFLNPLKSNLLLKRIITDDEWKDEINNIKIVFHKDSYFAELKDVELDERRINILSLAEPYVGKYISHQTAMRKYLRMSDEDIETEQKLIKEELSNKIFNPPDEEEI
> |[Viruses _Acinetobacter_phage _Acj9]||_Acinetobacter_phage_Acj9.gb|hypothetical protein|1557|NC_014663.1(169947):111620-113176:1 ^RAST2:fig|10239.87.peg.177^ Viruses _Acinetobacter_phage _Acj9|neighbours:(1),(1)|neighbour_genes:hypothetical protein,Phage prohead assemb..|
MQDLSNLKMFSYWQGLDDTVYDKVINDKAESITAPKNDDGATEIESSDAAYNGVFQQLYGSQDPNATSTTELINTYRSMLNNYEVDNAVQEIVSDAIVYETGYDVVSLDLDQTNFTQNTKDRILTEFSEVLNLLNFERKGSDHFKRWYVDSRVFFHKIINPKRPKDGIVELRRLDPRNVQFIREVETYMEAGVKVVKGYREYFIYDTKNEFYQCGTQNFAPGTKVKIPYTAMVYAHSGLTDCCGKNIIGYLHRAVKPANQLKLLEDAMMIYRITRAPDRRVFYIDTGNMPARKAAQHMQHIINSHRNRVSYDARTGKVKNQQNMMALTEDYWLQRRDGKAVTEVDTLPGMTGMNEMDDILYFRKALYMALRVPLSRIPDEQTQNVFDMSTAISRDELNFDKFIHDLQHKFDEVFTNPLRSNLALRNILTEDEWNDEINNIKIVFHKNSYFTEMKQTELMERRINSLTLVEPYIGKYISNETAMKEYLHMSEEEIRAERKLIDSELSDKIYNPPEPEEI
> |[Tevenvirinae _Acinetobacter_phage_KARL-1]||_Acinetobacter_phage_KARL-1.gb|putative portal vert..|1554|MH713599.1(166560):77144-78697:-1 ^RAST2:fig|1198136.64.peg.111^ Tevenvirinae _Acinetobacter_phage_KARL-1|neighbours:(-1),(-1)|neighbour_genes:Phage prohead assemb..,Phage tail tube prot..|
MQDVNDLKMFAFWQKVDTAEYDQIINNKAESITAPKFDDGATEIESTDAAYNGVFRQLYGNQDPNVTSTKELINTYRSMLNNYEVDNAVQEIVSDAVVYEDGYDVVSLDLDQTKFSENIREKILEEFNEVLNMLKFQRKGSDHFRRWYVDSRIFFHKIINPSRPKDGIIELRRLDPRQVQFIREIETVTEKGVKVVKGYREYFIYDTQNDSYNCGGQHFAAGAKVKIPYSAMVYAHSGLTDCCGKNIIGYLHRAVKPANQLKLLEDAMMIYRLTRAPDRRVFYIDTGNMPARKAAQYMQHIMNSHRNRISYDASTGKIKNQANMMALTEDYWLQRRDGKAVTEVDTLPGMSGMNEMDDVLYFRKALYMALRVPLSRIPDEQSQNVFDMSTAISRDELRFDKFIMELQHKFEEVFLNPLKSNLLLKRIIDEDEWENEINNIKVVFHKNSYFTEMKDMEILERRVNALNLVEPYVGKYISNQTAMKQFLHMSDEEIAAERKIIDEELKDKVYNPPEEEL
> |[Viruses _Acinetobacter_phage_ZZ1]||_Acinetobacter_phage_ZZ1.gb|Phage portal vertex ..|1557|NC_018087.3(166687):105224-106780:1 ^RAST2:fig|10239.86.peg.182^ Viruses _Acinetobacter_phage_ZZ1|neighbours:(1),(1)|neighbour_genes:Phage tail fibers,Phage prohead assemb..|
MLADSDLKMFAFWHKVDDTEYDKIINDKAESITAPKFDDGATEVDSQDIAYNGVFQKLYGSQDPTATSTRELINTYRSLLNNYEVDNAVQEIVSDAIVYEEGFDVVSIDLDQTAFTENIRNLISDEFNSVLNMLNFQRKGSDHFKRWYVDSRVFFHKIINPNRPKDGIIELRRLDPRNVQFVRELDTKMENGVKVVKGYREYFLYDTELESYQCGHQHFAAGTKIKIPYSAMVYAHSGLVDCCGKNIIGYLHRAVKPANQLKLLEDAMMIYRITRAPDRRVFYIDTGNMPARKAAQHMQHIMNSHRNRISYDARTGKVKNQANMMALTEDYWLQRRDGKAVTEVETLPGMTGMNEMDDILYFRKALYMALRVPLSRIPDEQTQNVFDMSTAISRDELSFDKFISELQHKFEEIFLSPLKSNLLLKRVITEDEWEAELNNIKIVFHKNSYFSEMKTIEITERRVNVLSLMEPYIGKYISNHTAMKDFLQMSDEDIAAERKLIDEELSDKIFNPPEPEEI
> |[Tevenvirinae Acinetobacter_phage_vB_ApiM_fHyAci03]||_Acinetobacter_phage_vB_ApiM_fHyAci03.gb|putative portal vert..|1554|MH460829.1(165975):105269-106822:1 ^RAST2:fig|1198136.65.peg.192^ Tevenvirinae Acinetobacter_phage_vB_ApiM_fHyAci03|neighbours:(1),(1)|neighbour_genes:Phage tail tube prot..,Phage prohead assemb..|
MQDVNDLKMFAFWQKVDTAEYDQIINNKAESITAPKFDDGATEIESTDAAYNGVFRQLYGNQDPNVTSTKELINTYRSMLNNYEVDNAVQEIVSDAVVYEDGYDVVSLDLDQTKFSENIREKILEEFNEVLNMLKFQRKGSDHFRRWYVDSRIFFHKIINPSRPKDGIIELRRLDPRQVQFIREIETVTEKGVKVVKGYREYFIYDTQNDSYNCGGQHFAAGTKVKIPYSAMVYAHSGLTDCCGKNIIGYLHRAVKPANQLKLLEDAMMIYRLTRAPDRRVFYIDTGNMPARKAAQYMQHIMNSHRNRISYDASTGKIKNQANMMALTEDYWLQRRDGKAVTEVDTLPGMSGMNEMDDVLYFRKALYMALRVPLSRIPDEQSQNVFDMSTAISRDELRFDKFIMELQHKFEEVFLNPLKSNLLLKRIIDEDEWENEINNIKVVFHKNSYFTEMKEMEIMERRVNALNLVEPYVGKYISNQTAMKQFLHMSDEEIAAERKIIDEELKDKVYNPPEEEL
> |[Tevenvirinae _Aeromonas_phage_65.2]||_Aeromonas_phage_65.2.gb|Phage portal (connec..|1575|KY290955.1(236567):65800-67374:-1 ^RAST2:fig|1198136.115.peg.85^ Tevenvirinae _Aeromonas_phage_65.2|neighbours:(-1),(-1)|neighbour_genes:Phage protein,Phage tail tube prot..|
MANGYFNMLSFLKPWSKSEDKELKQELTSGIDSFAAPDNPDGANSIDRNDVSAPNKAYQAYAFGTNPQIQNTRQLINQYRSLTNYHEVDNAIDEIINDAIVQEDEKECVSINLDSTKWNERVKNLVQEEFKEVLRLLNFEKEGKRLYRRWYVDSRIYFHKMIDPNDKKKGIVELRLLDPRTVQFHRENFREDENGSQVYKGYREYFTYSGTDNFLFNNINTSNNNQITIPKSAMTYAHSGKVSCDGRSIIGYLHAAIKPANQLKMLEDAMVIYRVTRAPERRIFYIDVGNMQPKKATEHVNKVMQGFKNRVVYDSSTGKVKTASNNLSMTEDFWLMRRDGKATTEISTLPGAQSMGEMDDVRWFNRKLFEAMKIPLSRLPMESGGVTFSSGGDITRDELLFSKIVRGMQRQFDVIFYDPLITNLILKGVMTQEEWDVEKENIRIVYAKDSYYEELKDLEILERRINIISMMAQNQITGKYISHDTVMKNILKMTDQQIEEERSKIDEELKDVIYKPTPDELEDF
> |[Viruses Aeromonas phage 65]||_Aeromonas_phage_65.gb|hypothetical protein|1575|NC_015251.1(235229):65803-67377:-1 ^RAST2:fig|10239.65.peg.85^ Viruses Aeromonas phage 65|neighbours:(-1),(-1)|neighbour_genes:Phage protein,Phage tail fibers|
MANGYFNMLSFLKPWSKSEDKELKQELTSGIDSFAAPDNPDGANSIDRNDVSAPNKAYQAYAFGTNPQIQNTRQLINQYRSLTNYHEVDNAIDEIINDAIVQEDEKECVSINLDSTKWNERVKNLVQEEFKEVLRLLKFEKEGKRLYRRWYVDSRIYFHKMIDPNDKKKGIVELRLLDPRTVQFHRENFREDENGSQVYKGYREYFTYSGTDNFLFNNINTSNNNQITIPKSAMTYAHSGKVSCDGRSIIGYLHAAIKPANQLKMLEDAMVIYRVTRAPERRIFYIDVGNMQPKKATEHVNKVMQGFKNRVVYDSSTGKVKTASNNLSMTEDFWLMRRDGKATTEISTLPGAQSMGEMDDVRWFNRKLFEAMKIPLSRLPMESGGVTFSSGGDITRDELLFSKIVRGMQRQFDVIFYDPLITNLILKGVMTQEEWDVEKENIRIVYAKDSYYEELKDLEILERRINIISMMAQNQITGKYISHDTVMKNILKMTDQQIEEERSKIDEELKDVIYKPTPDELEDF
> |[Tevenvirinae _Aeromonas_phage_AS-szw]||_Aeromonas_phage_AS-szw.gb|Phage portal (connec..|1578|MF498773.1(229957):107592-109169:1 ^RAST2:fig|1198136.118.peg.217^ Tevenvirinae _Aeromonas_phage_AS-szw|neighbours:(1),(1)|neighbour_genes:Phage tail tube prot..,Phage protein|
MFNGRFTVPSFLRPWAKDDDKELDIELKSGIDSFSAPDNPDGANSIDRTDTSAPSRAYQAYAYGTEQKINSTRQLIDQYRALTNYHEVDNAIDEIVNDAIVQEDEKNTVSLDLDATKWNKSIKDRVQEEFEEILSLLNFEKEGKRLYRRWYVDSRIYFHKMIDPKRQKEGIKELRLLDPRAVYYHRENFKEVEGGNSIYKGHREYFTYSGTECSTYNINQANTNHIVIPRDAMVYAHSGKVSCDGRSIIGHLHAAIKPANILKMLEDALVIYRVSRAPERRIFYIDVGNMQPKKATEHVNKVMQGFKNRVIYDSSTGKVKTAANNLSMTEDFWLMRRDGKASTEISTLPGAQSIGEMDDVRWFNRKVYEAMKLPLSRLPMESGGVTFSNGGEISRDELLFSKLVRGMQRQFDPIFYDPLVTNLILKGIMSQEEWDEEKNNIKIVYAKDSYYEELKDIEILQRRVDVVSSLIQNNIVGKYMSHNTIMKDIMKMTDKQIEEEAKKIEEEMKSEILNPPNPEDGLADF
> |[Tevenvirinae _Aeromonas_phage_AS-zj]||_Aeromonas_phage_AS-zj.gb|Phage portal (connec..|1578|MF448340.1(229929):213901-215478:1 ^RAST2:fig|1198136.120.peg.412^ Tevenvirinae _Aeromonas_phage_AS-zj|neighbours:(1),(1)|neighbour_genes:Phage tail tube prot..,Phage protein|
MFNGRFTVPSFLRPWAKDDDKELDIELKSGIDSFSAPDNPDGANSIDRTDTSAPSRAYQAYAYGTEQKINSTRQLIDQYRALTNYHEVDNAIDEIVNDAIVQEDEKNTVSLDLDATKWNKSIKDRVQEEFEEILSLLNFEKEGKRLYRRWYVDSRIYFHKMIDPKRQKEGIKELRLLDPRAVYYHRENFKEVEGGNSIYKGHREYFTYSGTECSTYNINQANTNHIVIPRDAMVYAHSGKVSCDGRSIIGHLHAAIKPANILKMLEDALVIYRVSRAPERRIFYIDVGNMQPKKATEHVNKVMQGFKNRVIYDSSTGKVKTAANNLSMTEDFWLMRRDGKASTEISTLPGAQSIGEMDDVRWFNRKVYEAMKLPLSRLPMESGGVTFSNGGEISRDELLFSKLVRGMQRQFDPIFYDPLVTNLILKGIMSQEEWDEEKNNIKIVYAKDSYYEELKDIEILQRRVDVVSSLIQNNIVGKYMSHNTIMKDIMKMTDKQIEEEAKKIEEEMKSEILNPPNPEDGLADF
>ID:NP_944108.1 |[Aeromonas virus Aeh1]||_Aeromonas_phage_Aeh1_.gbk|20|1566|NC_005260(233234):154853-156418:1 ^GeneID:2658030^ Aeromonas phage Aeh1, complete genome.|neighbours:ID:NP_944107.1(1),ID:NP_944109.1(1)|neighbour_genes:19,hypothetical protein|
MNPIFLKLLQPWMKDDEKRVQSDLSDRIDSFAVPDTADGAIEVDKQIDTTAPKTAIVQSVLGYAPKIQNTKDLINQYRSLSKYHEVDNAIDEIINDAIVQEDNRDTVYLDLDKTDWNESVKEMVREEFRTILKLLKFEREGKRHFRRWYVDSRIYFHKMIDPARPKDGIKELRLLDPRNVEYYRVNLKSNENGNDVYKGVKEFFTYGATEDNRYNISGNSNNLVQIPIDAIVYSHSGKVDIDGKTIVGYLHNVIKPANQLKMLEDAMVIYRITRAPERRVFYIDVGTMPNKKATQHLNNVMQGLKNRVVYDSSTGKVKNSSNNLAMTEDYWLMRRDGKATTEVSTLPGAQSMGEMDDVRWFNRKLYESMKIPLSRLPQEGAGVTFGAGNDITRDELQFTKYIRGLQQQFEPIFLNPLRTNLMLKGKMSVSEWEEQAENIKVVFSKDSYYEEIKDVEILERRVNLVQTLASAEVTGKYLSHEYVMKNILRMSDEDIKTEREKIDGELKDSVYKNPEDPMEEF
> |[Tevenvirinae _Aeromonas_phage_AsFcp_2]||_Aeromonas_phage_AsFcp_2.gb|Phage portal (connec..|1566|MH791401.1(219171):92253-93818:1 ^RAST2:fig|1198136.67.peg.169^ Tevenvirinae _Aeromonas_phage_AsFcp_2|neighbours:(1),(1)|neighbour_genes:Phage tail tube,Phage protein|
MNELFLKLLSPWTKDDQKRVETDISDRIDSFAVPDNADGAIEFDRQIDTTAPKMALVQSVIGYAPKIQNTKELINQYRSLSKYHEVDNAIDEIINDAVVQEDNRDTVYLDLDKTEWTEAVKEMVREEFRTILKLLKFEREGKRHFRRWYVDSRIYFHKMIDPEKPKDGIKELRLLDPRNVEYYRVNLKSNEKGRDVYKGVKEFFTYGASEDARYNIQGSTNSLVNIPLNAIVYAHSGKVDIDGKTIVGYLHNVIKPANQLKMLEDAMVIYRITRAPERRVFYIDVGTMPNKKATQHLNNVMQGLKNRVVYDSATGKVKNSSNNLAMTEDYWLMRRDGKATTEVSTLPGAQSMGEMDDVRWFNRKLYESMKIPLSRLPQEGAGMTFGAGSDITRDELQFTKYVRGLQQQFEPIFLNPLKTNLLLKGKMSEMEWDDEAENIRVVFSKDSYYEEIKDVEILERRVNLVQTLASAEVTGKYLSHEYVMKNILRMSDEDIKTEREKIDVEKDDSVYKNPEDPMEEF
> |[Tevenvirinae _Aeromonas_phage_Asswx_1]||_Aeromonas_phage_Asswx_1.gb|Phage portal (connec..|1578|MH791398.1(229103):115280-116857:1 ^RAST2:fig|1198136.119.peg.242^ Tevenvirinae _Aeromonas_phage_Asswx_1|neighbours:(1),(1)|neighbour_genes:Phage tail tube prot..,Phage protein|
MFNGRFTVPSFLRPWAKDDDKELDIELKSGIDSFSAPDNPDGANSIDRTDTSAPSRAYQAYAYGTEQKINSTRQLIDQYRALTNYHEVDNAIDEIVNDAIVQEDEKNTVSLDLDATKWNKSIKDRVQEEFEEILSLLNFEKEGKRLYRRWYVDSRIYFHKMIDPKRQKEGIKELRLLDPRAVYYHRENFKEVEGGNSIYKGHREYFTYSGTECSTYNINQANTNHIVIPRDAMVYAHSGKVSCDGRSIIGHLHAAIKPANILKMLEDALVIYRVSRAPERRIFYIDVGNMQPKKATEHVNKVMQGFKNRVIYDSSTGKVKTAANNLSMTEDFWLMRRDGKASTEISTLPGAQSIGEMDDVRWFNRKVYEAMKLPLSRLPMESGGVTFSNGGEISRDELLFSKLVRGMQRQFDPIFYDPLVTNLILKGIMSQEEWDEEKNNIKIVYAKDSYYEELKDIEILQRRVDVVSSLIQNNIVGKYMSHNTIMKDIMKMTDKQIEEEAKKIEEEMKSEILNPPNPEDGLADF
> |[Tevenvirinae _Aeromonas_phage_Aswh_1]||_Aeromonas_phage_Aswh_1.gb|Phage portal (connec..|1581|MH791414.1(229730):121597-123177:-1 ^RAST2:fig|1198136.117.peg.232^ Tevenvirinae _Aeromonas_phage_Aswh_1|neighbours:(-1),(-1)|neighbour_genes:Phage protein,Phage tail tube prot..|
MFTSNGFGIPNFLKLWAKSEDKELKDELSSGIDSFAAPDNPDGANSIDRMDTSAPTRAYQAYTFGTNPQILNTRQLINQYRSLTNYHEVDNAIDEIVNDSIVQEDEKNCVSLDLDSTKWGDRVKKLVQEEFAEVLRLLHFEKEGKRLYRRWYVDSRIYFHKMIDPKKPKEGIKEMRLLDPRAVEFVRENFKENQEGEGIYKGYREYFVYSGVENINYNLNSTNNNRIIIPRDAMTYAHSGKVSCDGRSIIGYLHAAIKPANQLKMLEDALVIYRVSRAPERRVFYIDVAGIPPKKAAEHVNKVMQGFKNRVIYDTSTGKVKTASNNLSMTEDFWLMRRDGKASTEISTLPGAQSLGEMDDVRWFNRKLYEAMKIPLSRLPAESGGVTFSNGGDISRDELLFTKIVRGMQKQFDAVFYDPLITNLILKGIMSKEDWDLEKENIRIVYAKDSYYEELKDIEILERRIRVVGDMMNNQIIGRYYSNDFVMKNIMKMTDQQIEEEIKKIEEESKSTIFNPPNPEDGLDDF
> |[Tevenvirinae _Aeromonas_phage_CC2]||_Aeromonas_phage_CC2.gb|Phage portal (connec..|1578|NC_019538.1(231743):154254-155831:-1 ^RAST2:fig|1198136.110.peg.325^ Tevenvirinae _Aeromonas_phage_CC2|neighbours:(-1),(-1)|neighbour_genes:Phage protein,Phage tail tube prot..|
MFNGRFTVPSFLRPWAKDDDKELDIELKSGIDSFSAPDNPDGANSIDRTDTSAPSRAYQAYAYGTEQKINSTRQLIDQYRALTNYHEVDNAIDEIVNDAIVQEDEKNTVSLDLDATKWNKSIKDRVQEEFEEILSLLNFEKEGKRLYRRWYVDSRIYFHKMIDPKHQKEGIKELRLLDPRAVYYHRENFKEVEGGNSIYKGHREYFTYSGTECSTYNINQANTNHIVIPRDAMVYAHSGKVSCDGRSIIGHLHAAIKPANILKMLEDALVIYRVSRAPERRIFYIDVGNMQPKKATEHVNKVMQGFKNRVIYDSSTGKVKTAANNLSMTEDFWLMRRDGKASTEISTLPGAQSIGEMDDVRWFNRKVYEAMKLPLSRLPMESGGVTFSNGGEISRDELLFAKLVRGMQRQFDPIFYDPLVTNLILKGIMSQEEWDEEKNNIKIVYAKDSYYEELKDIEILQRRIDVVSSLIQNNIVGKYMSHNTIMKDIMKMTDKQIEEEAKKIEEEMKSEILNPPNPEDGLADF
> |[Tevenvirinae _Aeromonas_phage_PX29]||_Aeromonas_phage_PX29.gb|Phage portal (connec..|1566|NC_023688.1(222006):142648-144213:1 ^RAST2:fig|1198136.108.peg.257^ Tevenvirinae _Aeromonas_phage_PX29|neighbours:(1),(1)|neighbour_genes:Phage tail tube,Phage protein|
MNELFLKLLSPWTKDDQKRVETDISDRIDSFAVPDNADGAIEFDRQIDTTAPKMALVQSVIGYAPKIQNTKELINQYRSLSKYHEVDNAIDEIINDAVVQEDNRDTVYLDLDKTEWTEAVKEMVREEFRTILKLLKFEREGKRHFRRWYVDSRIYFHKMIDPEKPKDGIKELRLLDPRNVEYYRVNLKSNEKGHDVYKGVKEFFTYGASEDARYNIQGSTNSLVNIPLNAIVYAHSGKVDIDGKTIVGYLHNVIKPANQLKMLEDAMVIYRITRAPERRVFYIDVGTMPNKKATQHLNNVMQGLKNRVVYDSATGKVKNSSNNLAMTEDYWLMRRDGKATTEVSTLPGAQSMGEMDDVRWFNRKLYESMKIPLSRLPQEGAGMTFGAGSDITRDELQFTKYVRGLQQQFEPIFLNPLKTNLLLKGKMSEMEWDDEAENIRVIFSKDSYYEEIKDVEILERRVNLVQTLASAEVTGKYLSHEYVMKNILRMSDEDIKTEREKIDVEKDDSVYKNPEDPMEEF
>ID:YP_803110.1 |[Escherichia virus RB32]||_Bacteriophage_RB32_.gbk|20|1575|NC_008515(165890):98746-100320:1 ^GeneID:4405487^ Bacteriophage RB32, complete genome.|neighbours:ID:YP_803109.1(1),ID:YP_803111.1(1)|neighbour_genes:19,67|
MKFNVLSLFAPWAKMDERNFKDQEKEDLVSITAPKLDDGAREFEVSSNEAASPYNAAFQTIFGSYEPGMKTTRELIDTYRNLMNNYEVDNAVSEIVSDAIVYEDDTEVVALNLDKSKFSPKIKNMMLDEFNDVLNHLSFQRKGSDHFRRWYVDSRIFFHKIIDPKRPKEGIKELRRLDPRQVQYVREIITETEAGTKIVKGYKEYFIYDTAHESYACDGRMYEAGTKIKIPKAAIVYAHSGLVDCCGKNIIGYLHRAVKPANQLKLLEDAVVIYRITRAPDRRVWYVDTGNMPARKAAEHMQHVMNTMKNRVVYDASTGKIKNQQHNMSMTEDYWLQRRDGKAVTEVDTLPGADNTGNMEDVRWFRQALYMALRVPLSRIPQDQQGGVMFDSGTSITRDELTFAKFIRELQHKFEEVFLDPLKTNLLLKGIITEDEWNDEINNIKIEFHRDSYFTELKEAEILERRINMLTMAEPFIGKYISHRTAMKDILQMTDEEIEQEAKQIEEESKEARFQDPDQEQEDF
> |[Tevenvirinae _Citrobacter_phage_IME-CF2]||_Citrobacter_phage_IME-CF2.gb|Phage capsid vertex ..|1575|NC_029013.1(177688):164986-166560:-1 ^RAST2:fig|1198136.109.peg.288^ Tevenvirinae _Citrobacter_phage_IME-CF2|neighbours:(-1),(1)|neighbour_genes:prohead core protein,hypothetical protein|
MNFMGLGNVLSFFKNFAREDEIELEQQLKNDTGSVAPPKNNDGAYEIETDLNNQKYAGVFQQFYSGQDPAIQNKEQLINTYRGIMSYPEVENAVSEIIDDAIVNEQGKDIITMDLAKTGFSKAIQDKIVEEFDNVLNIYDFDNMGARLFRDWYVDSRIYFHKIMHKDETKGIRELRQLDPRCMELIRESITETLDGGVKVFRGYREFFVYSAPKAGYTYNGQIYQANQKIKIPRSAIVYAHSGLEDCSNNIIGYLHRAVKPANQLRLLEDAMVIYRITRAPERRVFYIDVGQMGGNKATQYVNNIAQGLKNRVVYDARTGTVKNQQNNLSMTEDYWLMRRDGKAITEVSTLPGGQNFSDMDDIKWFNRKLYEALRVPLSRMPRDDGGMQIGGGGEITRDELKFSKFIRTLQIQFSPVLADPLKTNLIAKKIITEEEWEENVSKISFVFQQDSYYAEVKDIEILERRLNLMSQVEGVVGKYVSHKYIMKEILRMSDEDIDEQAKLIEEESKEERFKNPEAEEENF
>ID:YP_009195030.1 |[Citrobacter phage Margaery]||_Citrobacter_phage_Margaery_.gbk|portal protein|1575|NC_028755(178182):129514-131088:1 ^GeneID:26647400^ Citrobacter phage Margaery, complete genome.|neighbours:ID:YP_009195029.1(1),ID:YP_009195031.1(1)|neighbour_genes:tail tube protein,prohead core protein|
MNFLGFGNVLSFFKNFAREDEIELEQQLKNDTGSIAPPKNNDGAYEIETDLTNQKYASVFQQFYSGQDPAIQNKEQLINTYRGIMSYPEVENAVSEIIDDAIVNEQGKDIITLDLAKTDFSKAIQDKIVEEFDNILNIYDFDNMGARLFRDWYVDSRIYFHKIMHKDESKGIRELRQLDPRSMELIRESITETLDGGVKVFRGYREFFVYSAPKSGYTYNGQIYQHNQKVKIPRSAIVYAHSGLEDCSNNIIGYLHRAVKPANQLRLLEDAMVIYRITRAPERRVFYIDVGQMGGNKATQYVNNIAQGLKNRVVYDAKTGTVKNQQNNLSMTEDYWLMRRDGKAITEVDTLPGGANFSDMDDIKWFNRKLYEALRVPLSRMPRDDGGMQIGGGGEITRDELKFSKFIRTLQIQFSPVLADPLKTNLIAKKIITEEEWEENVSKISFIFQQDSYYAEVKDIEIMERRLTLMSQVEGVVGKYVSHKYIMKEILRMSDEDIDEQAKLIEEESKEERFKNPEEEEENF
>ID:AYJ73074.1 |[Citrobacter phage Maroon]||_Citrobacter_phage_Maroon_.gbk|portal protein|1575|MH823906(178830):129929-131503:1 ^^ Citrobacter phage Maroon, complete genome.|neighbours:ID:AYJ73073.1(1),ID:AYJ73075.1(1)|neighbour_genes:tail tube protein,prohead core protein|
MNFLGFGNVLSFFKNFAREDEIELEQQLKNDAGSIAPPKNNDGAYEIETDLTNQKYASVFQQFYSGQDPAIQNKEQLINTYRGIMSYPEVENAVSEIIDDAIVNEQGKDIITLDLAKTDFSKAIQDKIVEEFDNILNIYDFDNMGARLFRDWYVDSRIYFHKIMHKDESKGIRELRQLDPRSMELIRESITETLDGGVKVFRGYREFFVYSAPKNGYTYNGQIYQHNQKVKIPRSAIVYAHSGLEDCSNNIIGYLHRAVKPANQLRLLEDAMVIYRITRAPERRVFYIDVGQMGGNKATQYVNNIAQGLKNRVVYDAKTGTVKNQQNNLSMTEDYWLMRRDGKAITEVDTLPGGANFSDMDDIKWFNRKLYEALRVPLSRMPRDDGGMQIGGGGEITRDELKFSKFIRTLQIQFSPVLADPLKTNLIAKKIITEEEWEENVSKISFIFQQDSYYAEVKDIEIMERRLTLMSQVEGVVGKYVSHKYIMKEILRMSDEDIDEQAKLIEEESKEERFKNPEEEEENF
>ID:YP_009203906.1 |[Citrobacter phage Merlin]||_Citrobacter_phage_Merlin_.gbk|portal vertex protei..|1563|NC_028857(172733):102039-103601:1 ^GeneID:26648117^ Citrobacter phage Merlin, complete genome.|neighbours:ID:YP_009203905.1(1),ID:YP_009203907.1(1)|neighbour_genes:tail tube protein,prohead core protein|
MNYDILSLFAPWAKEDERNYKEQLNNDLESITAPKFDDGANEIESSVNEASSGFFQKMLGNHEPGMKTTRELINTYRNLMNNYEVDNAVQEIVMDSIVYEDDHDVVALDLDATEFSQKIKDRMLEEFDGVLNTLNFQRKGADHFQRWYVDSRIFFHKIINPHKPKEGIKELRRLDPRNIQYVREIVTEMEKGVKIVKGYKEYFIYDTGHESYQCDGRIYDAGTKIKIPKAAVVYAHSGLVDCTGQNIVGYLHRAVKPANQLKLMEDALVIYRITRAPDRRVFYIDTGNMPSRKAAQHMQNIMNTMKNRVVYDATTGKIKNQQHNMSMTEDYWLQRRDGKAVTEIDTLPGMQGMSDMDDVRWFRNALYMALRVPLSRIPNDQQGGVQFDAGTSITRDELTFAKFIRGLQHKFEEIFLDPLKTNLVLKGVITEDEWNDEINNIKISFHRDSYFTELKDAEIMERRINMLQMAEPFIGKYISHQTAMKDILHMNDDEIDKEAKQIELESKEARYQDPENQEDF
> |[Tevenvirinae _Citrobacter_phage_Miller]||_Citrobacter_phage_Miller.gb|Phage capsid vertex ..|1575|NC_025414.1(178171):131112-132686:1 ^RAST2:fig|1198136.111.peg.225^ Tevenvirinae _Citrobacter_phage_Miller|neighbours:(1),(1)|neighbour_genes:tail tube protein,prohead core protein|
MNFMGLGNVLSFFKNFAREDEIELEQQLKNDTGSVAPPKNNDGAYEIETDLNNQKYAGVFQQFYSGQDPAIQNKEQLINTYRGIMSYPEVENAVSEIIDDAIVNEQGKDIITMDLAKTGFSKAIQDKIVEEFDNVLNIYDFDNMGARLFRDWYVDSRIYFHKIMHKDETKGIRELRQLDPRCMELIRESITETLDGGVKVFRGYREFFVYSAPKAGYTYNGQIYQANQKIKIPRSAIVYAHSGLEDCSNNIIGYLHRAVKPANQLRLLEDAMVIYRITRAPERRVFYIDVGQMGGNKATQYVNNIAQGLKNRVVYDARTGTVKNQQNNLSMTEDYWLMRRDGKAITEVSTLPGGQNFSDMDDIKWFNRKLYEALRVPLSRMPRDDGGMQIGGGGEITRDELKFSKFIRTLQIQFSPVLADPLKTNLIAKKIITEEEWEENVSKISFVFQQDSYYAEVKDIEILERRLNLMSQVEGVVGKYVSHKYIMKEILRMSDEDIDEQTKLIEEESKEERFKNPEAEEENF
>ID:YP_009146621.1 |[Citrobacter phage Moon]||_Citrobacter_phage_Moon.gbk|portal vertex protei..|1563|NC_027331(170341):101766-103328:1 ^GeneID:24721787,InterPro:IPR010823^ Citrobacter phage Moon, complete genome.|neighbours:ID:YP_009146620.1(1),ID:YP_009146622.1(1)|neighbour_genes:hypothetical protein,prohead core protein|
MNYDILSLFAPWAKEDERNYKEQLNNDLESITAPKFDDGANEIESSVNEAASGFFQKMLGSHEPGMKTTRELINTYRNLMNNYEVDNAVQEIVMDSIVYEDDHDVVALDLDATEFSQNIKDRMLEEFDKVLNNLNFQRKGADHFRRWYVDSRIFFHKIINPHKPKEGIQELRRLDPRNIQYVREVITELEKGVKIVKGYKEYFIYDTGHESYQCDGRMYDAGTKIKIPKAAVVYAHSGLVDCSGQNIIGYLHRAVKPANQLKLMEDALVIYRITRAPDRRVFYIDTGNMPSRKAAQHMQNIMNTMKNRVVYDATTGKIKNQQHNMSMTEDYWLQRRDGKAVTEIDTLPGMQGMSDMDDVRWFRNALYMALRVPLSRIPNDQQGGVQFDAGTTITRDELTFAKFIRELQHKFEEIFLDPLRTNLVLKGVITEDEWNAEINNIKISFHRDSYFTELKDAEIMERRINMLQMAEPFIGKYISHQTAMKDILHMNDDEIDKEAKQIELESKEARYQDPENQEDF
>ID:YP_009285749.1 |[Citrobacter phage vB_CfrM_CfP1]||_Citrobacter_phage_vB_CfrM_CfP1_.gbk|portal protein|1575|NC_031057(180219):132467-134041:1 ^GeneID:29079642^ Citrobacter phage vB_CfrM_CfP1, complete genome.|neighbours:ID:YP_009285748.1(1),ID:YP_009285750.1(1)|neighbour_genes:tail tube protein,prohead protein|
MNFMGLGNVLSFFKNFAREDEIELEQQLKNDTGSVAPPKNNDGAYEIETDLNNQKYAGVFQQFYSGQDPAIQNKEQLINTYRGIMSYPEVENAVSEIIDDAIVNEQGKDIITMDLAKTGFSKAIQDKIVEEFDNVLNIYDFDNMGARLFRDWYVDSRIYFHKIMHKDETKGIRELRQLDPRCMELIRESITETLDGGVKVFRGYREFFVYSAPKAGYTYNGQIYQANQKIKIPRSAIVYAHSGLEDCSNNIIGYLHRAVKPANQLRLLEDAMVIYRITRAPERRVFYIDVGQMGGNKATQYVNNIAQGLKNRVVYDARTGTVKNQQNNLSMTEDYWLMRRDGKAITEVSTLPGGQNFSDMDDIKWFNRKLYEALRVPLSRMPRDDGGMQIGGGGEITRDELKFSKFIRTLQIQFSPVLADPLKTNLIAKKIITEEEWEENVSKISFVFQQDSYYAEVKDIEILERRLNLMSQVEGVVGKYVSHKYIMKEILRMSDEDIDEQTKLIEEESKEERFKNPEAEEENF
> |[Tevenvirinae _Cronobacter_phage_Pet-CM3-4]||_Cronobacter_phage_Pet-CM3-4.gb|putative portal vert..|1569|LT614807.1(171975):103777-105345:1 ^RAST2:fig|1198136.112.peg.205^ Tevenvirinae _Cronobacter_phage_Pet-CM3-4|neighbours:(1),(1)|neighbour_genes:tail fibers protein,Phage prohead assemb..|
MKFDVLSLFAPWAKVDEQEYDQQLNNNLESITAPKFDDGATEIESERGDIAGAGLFQRMYGQNEPGMKNTRELIDTYRQLMNNYEVDNAVQEIVLDAIVYEDDHPVVSLDLDNTDFSPAIKDRLQEEFNEVLTCLNFERKGLDHFRRWYVDSRIFFHKIINPKNPKEGIQELRRLDPRNVQFVREVITDTEAGVKIVKGYKEYFVYNTGHESYQCDGRIYDAGAKIRIPKSAVVYAHSGLVDCSGRNIIGYLHRAVKPANQLKLLEDAMVIYRITRAPDRRVFYIDTGNMPSRKAAAHMKHIMNTMKNRVVYDASTGKIKNQQHNMSMTEDYWLQRRDGKAVTEIDNMPGASGMNEMDDVRWFKNNLYQALRVPLSRIPNDQQGGVQFDAGTGITRDELQFAKFIRELQHKFEEIFLDPLKTNLILKGVMSEDDWKDEINNIKIVFHRDSYFTELKDAEVTERRFNMLQMAEPFIGKYISHQTAMKTILQMTDEQIDQEAKQIELESKEARFQDPDQEQEDF
>ID:YP_006986484.1 |[Cronobacter phage vB_CsaM_GAP161]||_Cronobacter_phage_vB_CsaM_GAP161_.gbk|portal vertex protei..|1575|NC_019398(178193):128887-130461:1 ^GeneID:13997750^ Cronobacter phage vB_CsaM_GAP161, complete genome.|neighbours:ID:YP_006986483.1(1),ID:YP_006986485.1(1)|neighbour_genes:tail tube protein,prohead core protein|
MNFLGFGNVLSFFKNFAREDELDLEQQLKNDTGSVAPPKNNDGAYEIETDLTNQKYASVFQQFYSGQDPAIQNKEQLINTYRGIMSYPEVENAVSEIIDDAIVNEQGKDIITLDLAKTDFSKAIQDKIVEEFDNVLNIYDFDNMGARLFRDWYVDSRIYFHKIMHKDESKGIRELRQLDPRSMELIRESITETLDGGVKVFRGYREFFVYSAPKSGYTYNGQIYQHNQKVKIPRSAIVYAHSGLEDCSNNIIGYLHRAVKPANQLRLLEDAMVIYRITRAPERRVFYIDVGQMGGTKATQYVNNIAQGLKNRVVYDAKTGTVKNQQNNLSMTEDYWLMRRDGKAITEVDTLPGGANFSDMDDIKWFNRKLYESLRVPLSRMPRDDGGMQIGGGGEITRDELKFSKFIRTLQIQFSPVLSDPLKTNLIAKKIITEEEWEENVSKISFIFQQDSYYAEVKDIEIMERRLTLMSQVEGVVGKYVSHKYIMKEILRMSDEDIDEQAKLIKEESKEERFKNPEEEEENF
>ID:AOG16340.1 |[Cronobacter phage vB_CsaM_leB]||_Cronobacter_phage_vB_CsaM_leB_.gbk|portal vertex protei..|1575|KX431559(177907):128723-130297:1 ^^ Cronobacter phage vB_CsaM_leB, complete genome.|neighbours:ID:AOG16339.1(1),ID:AOG16341.1(1)|neighbour_genes:tail tube protein,prohead core protein|
MNFLGFGNVLSFFKNFAREDELDLEQQLKNDTGSVAPPKNNDGAYEIETDLTNQKYASVFQQFYSGQDPAIQNKEQLINTYRGIMSYPEVENAVSEIIDDAIVNEQGKDIITLDLAKTDFSKAIQDKIVEEFDNVLNIYDFDNMGARLFRDWYVDSRIYFHKIMHKDESKGIRELRQLDPRSMELIRESITETLDGGVKVFRGYREFFVYSAPKNGYTYNGQIYQHNQKVKIPRSAIVYAHSGLEDCSNNIIGYLHRAVKPANQLRLLEDAMVIYRITRAPERRVFYIDVGQMGGNKATQYVNNIAQGLKNRVVYDAKTGTVKNQQNNLSMTEDYWLMRRDGKAITEVDTLPGGANFSDMDDIKWFNRKLYEALRVPLSRMPRDDGGMQIGGGGEITRDELKFSKFIRTLQIQFSPVLSDPLKTNLIAKKIITEEEWEENVSKISFIFQQDSYYAEVKDIEIMERRLTLMSQVEGVVGKYVSHKYIMKEILRMSDEDIDEQAKLIEEESKEERFKNPEEEEENF
>ID:AOG16624.1 |[Cronobacter phage vB_CsaM_leN]||_Cronobacter_phage_vB_CsaM_leN_.gbk|portal vertex protei..|1575|KX431560(179516):129775-131349:1 ^^ Cronobacter phage vB_CsaM_leN, complete genome.|neighbours:ID:AOG16623.1(1),ID:AOG16625.1(1)|neighbour_genes:tail tube protein,prohead core protein|
MNFLGFGNVLSFFKNFAREDEIELEQQLKNDAGSIAPPKNNDGAYEIETDLTNQKYASVFQQFYSGQDPAIQNKEQLINTYRGIMSYPEVENAVSEIIDDAIVNEQGKDIITLDLAKTDFSKAIQDKIVEEFDNVLNIYDFDNMGARLFRDWYVDSRIYFHKIMHKDESKGIRELRQLDPRSMELIRESITETLDGGVKVFRGYREFFVYSAPKNGYTYNGQIYQHNQKVKIPRSAIVYAHSGLEDCSNNIIGYLHRAVKPANQLRLLEDAMVIYRITRAPERRVFYIDVGQMGGNKATQYVNNIAQGLKNRVVYDAKTGTVKNQQNNLSMTEDYWLMRRDGKAITEVDTLPGGANFSDMDDIKWFNRKLYEALRVPLSRMPRDDGGMQIGGGGEITRDELKFSKFIRTLQIQFSPVLSDPLKTNLIAKKIITEEEWEENVSKISFIFQQDSYYAEVKDIEIMERRLTLMSQVEGVVGKYVSHKYIMKEILRMSDEDIDEQAKLIEEESKEERFKNPEEEEENF
>ID:YP_009005450.1 |[Enterobacter phage PG7]||_Enterobacter_phage_PG7_.gbk|portal vertex protei..|1464|NC_023561(173276):105647-107110:1 ^GeneID:18502465^ Enterobacter phage PG7, complete genome.|neighbours:ID:YP_009005449.1(1),ID:YP_009005451.1(1)|neighbour_genes:tail tube protein,prohead core protein|
MMTARTEIESERGDIAGAGLFQRMYGQNEPGMKNTRELIDTYRQLMNNYEVDNAVQEIVLDAIVYEDDHPVVSLDLDNTDFSQAIKDRLQEEFNEVLTCLNFERKGLDHFRRWYVDSRIFFHKIINPKKPKEGIQELRRLDPRNIQFVREVITDTEAGVKIVKGYKEYFVYNTGHESYQCDGRIYDAGTKIKIPKAAVVYAHSGLVDCSGRNIIGYLHRAVKPANQLKLLEDAMVIYRITRAPDRRVFYIDTGNMPSRKAAAHMQHIMNTMKNRVVYDASTGKIKNQQHNMSMTEDYWLQRRDGKAVTEIDNMPGASGMNEMDDVRWFKNNLYQALRVPLSRIPNDQQSGVQFDAGTGITRDELQFAKFIRELQHKFEEIFLDPLKTNLILKGVMSEDDWKDEINNIKIVFHRDSYFTELKDAEVTERRFNMLQMAEPFIGKYISHQTAMKTILQMTDEQIDQEAKQIELESKEARFQDPDQEQEDF
> |[Tevenvirinae Enterobacter_phage_myPSH1140]||_Enterobacter_phage_myPSH1140.gb|putative portal vert..|1569|MG999954.1(172614):107880-109448:1 ^RAST2:fig|1198136.57.peg.210^ Tevenvirinae Enterobacter_phage_myPSH1140|neighbours:(1),(1)|neighbour_genes:hypothetical protein,Phage prohead assemb..|
MKFDVLSLFAPWAKVDEQEYDQQLNNNLESITAPKFDDGATEIESERGDIAGAGLFQRMYGQNEPGMKNTRELIDTYRQLMNNYEVDNAVQEIVLDAIVYEDEHPVVALDLDKTNFSPAIKDRLQEEFNEVLTCLNFERKGLDHFRRWYVDSRIFFHKIINPKKPKEGIQELRRLDPRNIQFVREVITDTEAGVKIVKGYKEYFVYNTGHESYQCDGRIYDAGTKIKIPKAAVVYAHSGLVDCSGRNIIGYLHRAVKPANQLKLLEDAMVIYRITRAPDRRVFYIDTGNMPSRKAAAHMQHIMNTMKNRVVYDASTGKIKNQQHNMSMTEDYWLQRRDGKAVTEIDNMPGATGMNEMDDVRWFKNNLYQALRVPLSRIPNDQQGGVQFDAGTGITRDELQFAKFIRELQHKFEEIFLDPLRTNLVLKGVMSEDDWKDEINNIKIVFHRDSYFTELKDAEVTERRFNMLQMAEPFIGKYISHQTAMKTILQMTDEQIEQEAKQIELESKEARFQDPDQEQEDF
>ID:YP_009607131.1 |[Enterobacter phage phiEap-3]||_Enterobacter_phage_phiEap-3_.gbk|portal vertex protei..|1575|NC_041980(175814):129290-130864:1 ^GeneID:40083137^ Enterobacter phage phiEap-3, complete genome.|neighbours:ID:YP_009607130.1(1),ID:YP_009607132.1(1)|neighbour_genes:tail tube protein,prohead core protein|
MNFFGLDNVLGFFKNFAKQDEMEFEAQLKDDTGSIAPPKNNDGAHEIETDLSNQRYSSVFQQFYSGQDPRIQNKTQLINTYRGIMTYPEVENAVSEIINEAIVNEQGKDIVTMDLTKTNFSKNIQDKIMEELDTVMNIHDFDNRGSRLFRDWYVDSRIYFHKIMHKNEADGIKELRQLDPRCMELIRESVTETLPGGVKIFRGYREYFVYTAPKNGYSYNGQIYSHNDKVKIPRSAIVYAHSGLEDCDNNIIGYLHRAVKPANQLRLLEDAMVIYRITRAPERRVFYIDVGQMGGPKATQYVNNIAQGLKNRVVYDASTGKVKNQQNNLSMTEDYWLMRRDGKAVTEVSTLPGGTAFSDIDDVKWFNRKLYEALRIPLSRMPRDDGGIQLGNDGGITRDELNFSKFIRELQIQFNPVLADPLKTNLIAKKIITEDEWDENVSKIAFVYQQDSYYSEIKDIEILERRLNLMGQLEGVVGKYISHKYVMKEVLRMSDEEIQSEAKQIEEESKEERFKNPEAEEENF
>ID:YP_009167984.1 |[Escherichia phage AR1]|AR1|_Enterobacteria_phage_AR1_DNA_.gbk|20|1575|NC_027983(167435):98453-100027:1 ^GeneID:26041914^ Enterobacteria phage AR1 DNA, complete genome.|neighbours:ID:YP_009167983.1(1),ID:YP_009167985.1(1)|neighbour_genes:19,67|
MKFNVLSLFAPWAKMDERNFKDQEKEDLVSITAPKLDDGAREFEVSSNEAASPYNAAFQTIFGSYEPGMKTTRELIDTYRNLMNNYEVDNAVSEIVSDAIVYEDDTEVVALNLDKSKFSPKIKNMMLDEFSDVLNHLSFQRKGSDHFRRWYVDSRIFFHKIIDPKRPKEGIKELRRLDPRQVQYVREIITETEAGTKIVKGYKEYFIYDTAHESYACDGRMYEAGTKIKIPKAAVVYAHSGLVDCCGKNIIGYLHRAVKPANQLKLLEDAVVIYRITRAPDRRVWYVDTGNMPARKAAEHMQHVMNTMKNRVVYDASTGKIKNQQHNMSMTEDYWLQRRDGKAVTEVDTLPGADNTGNMEDIRWFRQALYMALRVPLSRIPQDQQGGVMFDSGTSITRDELTFAKFIRELQHKFEEVFLDPLKTNLLLKGIITEDEWNDEINNIKIEFHRDSYFAELKEAEILERRINMLTMAEPFIGKYISHRTAMKDILQMTDEEIEQEAKQIEEESKEARFQDPDQEQEDF
> |[Tevenvirinae _Enterobacteria_phage_ATK47]||_Enterobacteria_phage_ATK47.gb|putative portal vert..|1572|KT184309.1(170020):68864-70435:-1 ^RAST2:fig|1198136.68.peg.105^ Tevenvirinae _Enterobacteria_phage_ATK47|neighbours:(-1),(-1)|neighbour_genes:Phage prohead core p..,hypothetical protein|
MKFNILSLFAPWAKMDERDYKDQEKENLESITSPKLDDGAKEYEVSENEAQQTYNAMFQRMFGSQEPGLKSTRELIDTYRNLMTNYEVDNAVSEIVSDAIVYEDDTEVVSINLDNTKFSPNIKSMMLDEFNEVLNHLSFQRKGSDHFRRWYVDSRIFFHKIIDPKRPKEGIKELRRLDPRQVQYVREVITTTEAGVKIVKGYKEYFIYDTSHESYACDGRIYEAGTKIKIPKAAIVYAHSGLVDCCGKNIIGYLHRAIKPANQLKLLEDAVVIYRITRAPDRRVWYVDTGNMPSRKAAEHMQHVMNTMKNRIAYDATTGKIKNQQHIMSMTEDYWLQRRDGKAVTEVDTLPGADNTGNMEDVRWFRNALYMALRIPITRIPSDQGGIQFDAGTSITRDELSFGKFIRELQHKFEEIFLDPLKTNLILKGIITEDEWNDEINNIKIKFHRDSYFSELKDAEILERRINMLQMAEPFIGKYISHRTAMKDILQMSDEEIEQEAKQIEEESKEARFQDPDQEQEDF
> |[Tevenvirinae Enterobacteria_phage_ATK48]||_Enterobacteria_phage_ATK48.gb|putative portal vert..|1572|KT184310.1(169729):167098-168669:-1 ^RAST2:fig|1198136.55.peg.281^ Tevenvirinae Enterobacteria_phage_ATK48|neighbours:(-1),(-1)|neighbour_genes:Phage prohead core p..,hypothetical protein|
MKFNILSLFAPWAKMDERDYKDQEKENLESITSPKLDDGAKEYEVSENEAQQTYNAMFQRMFGSQEPGLKSTRELIDTYRNLMTNYEVDNAVSEIVSDAIVYEDDTEVVSINLDNTKFSPNIKSMMLDEFNEVLNHLSFQRKGSDHFRRWYVDSRIFFHKIIDPKRPKEGIKELRRLDPRQVQYVREVITTTEAGVKIVKGYKEYFIYDTSHESYACDGRIYEAGTKIKIPKAAIVYAHSGLVDCCGKNIIGYLHRAIKPANQLKLLEDAVVIYRITRAPDRRVWYVDTGNMPSRKAAEHMQHVMNTMKNRIAYDATTGKIKNQQHIMSMTEDYWLQRRDGKAVTEVDTLPGADNTGNMEDVRWFRNALYMALRIPITRIPSDQGGIQFDAGTSITRDELSFGKFIRELQHKFEEIFLDPLKTNLILKGIITEDEWNDEINNIKIKFHRDSYFSELKDAEILERRINMLQMAEPFIGKYISHRTAMKDILQMSDEEIEQEAKQIEEESKEARFQDPDQEQEDF
> |[Tevenvirinae Enterobacteria_phage_Aplg8]||_Enterobacteria_phage_Aplg8.gb|Phage portal (connec..|1575|KT184308.1(168496):43963-45537:1 ^RAST2:fig|1198136.66.peg.78^ Tevenvirinae Enterobacteria_phage_Aplg8|neighbours:(1),(1)|neighbour_genes:Phage tail tube prot..,Phage prohead core p..|
MKFNVLSLFAPWAKMDERNFKDQEKEDLVSITAPKLDDGAREFEVSSNEAASPYNAAFQTIFGSYEPGMKTTRELIDTYRNLMNNYEVDNAVSEIVSDAIVYEDDTEVVALNLDKSKFSPKIKNMMLDEFSDILNHLSFQRKGSDHFRRWYVDSRIFFHKIIDPKRPKEGIKELRRLDPRQVQYVREIITETEAGTKIVKGYKEYFIYDTAHESYACDGRMYEAGTKIKIPKAAVVYAHSGLVDCCGKNIIGYLHRAVKPANQLKLLEDAVVIYRITRAPDRRVWYVDTGNMPARKAAEHMQHVMNTMKNRVVYDASTGKIKNQQHNMSMTEDYWLQRRDGKAVTEVDTLPGADNTGNMEDIRWFRQALYMALRVPLSRIPQDQQGGVMFDSGTSITRDELTFAKFIRELQHKFEEVFLDPLKTNLLLKGIITEDEWNDEINNIKIEFHRDSYFAELKEAEILERRINMLTMAEPFIGKYISHRTAMKDILQMTDEEIEQEAKQIEEESKEARFQDPDQEQEDF
>ID:YP_007004276.1 |[Enterobacteria phage Bp7]||_Enterobacteria_phage_Bp7_.gbk|portal vertex protei..|1245|NC_019500(168066):136446-137690:-1 ^GeneID:14007890^ Enterobacteria phage Bp7, complete genome.|neighbours:ID:YP_007004275.1(-1),ID:YP_007004277.1(-1)|neighbour_genes:prohead core protein..,portal vertex protei..|
MNLDGTEFSQAIKDKILAEFSEVLNLLNFQRKGTDHFQRWYVDSRIFFHKIINPKKMKDGVQELRRLDPRQVQYIREIVTRMEDGVKVVDGYREFFVYDTGHESYCADGRIYSAGTKVKIPRAAVVYAHSGLLDCCGKNIIGYLQRAIKPANQLKLMEDAMVIYRITRAPDRRVFYIDTGNMPSRKAAAQMQHIMNTMKNRVVYDASTGKIKNQQHNMSMTEDYWLQRRDGKAVTEVDTMPGATGMSDMDDVLYFRTALYRALRVPESRIPSESNSGVMFDAGTAITRDELKFSKWIRQLQNKFEEIFLDPLKTNLILKKIITEDEWEKEINNIKVTFNRDSYFSEMKDAEIMERRINMLTMAEPFIGKYISHQTAMKDFLQMTDEEINQEAKQIEEESKEARFQNPDEEEEDF
> |[Tevenvirinae _Enterobacteria_phage_CC31]||_Enterobacteria_phage_CC31.gb|putative portal vert..|1569|NC_014662.1(165540):98102-99670:1 ^RAST2:fig|1198136.121.peg.183^ Tevenvirinae _Enterobacteria_phage_CC31|neighbours:(1),(1)|neighbour_genes:tail fibers protein,Phage prohead assemb..|
MKFDVLSLFAPWAKVDEQEYDQQLNNNLESITAPKFDDGATEIESERGDIAGAGLFQRMYGQNEPGMKNTRELIDTYRQLMNNYEVDNAVQEIVLDAIVYEDEHPVVALDLDKTNFSPAIKDRLQEEFNEVLTCLNFERKGLDHFRRWYVDSRIFFHKIINPKNPKEGIQELRRLDPRNIQFVREVITDTEAGVKIVKGYKEYFVYNTGHESYQCDGRIYDAGTKIKIPKAAVVYAHSGLVDCSGRNIIGYLHRAVKPANQLKLLEDAMVIYRITRAPDRRVFYIDTGNMPSRKAAAHMQHIMNTMKNRVVYDASTGKIKNQQHNMSMTEDYWLQRRDGKAVTEIDNMPGATGMNEMDDVRWFKNNLYQALRVPLSRIPNDQQGGVQFDAGTGITRDELQFAKFIRELQHKFEEIFLDPLRTNLVLKGVMSEDDWKDEINNIKIVFHRDSYFTELKDAEVTERRFNMLQMAEPFIGKYISHQTAMKTILQMTDEQIEQEAKQIELESKEARFQDPDQEQEDF
>ID:YP_009118840.1 |[Enterobacteria phage GEC-3S]||_Enterobacteria_phage_GEC-3S_.gbk|Putative portal vert..|1566|NC_025425(163424):90649-92214:1 ^GeneID:23301195^ Enterobacteria phage GEC-3S complete genome.|neighbours:ID:YP_009118839.1(1),ID:YP_009118841.1(1)|neighbour_genes:Putative tail tube p..,Putative prohead cor..|
MFSRLKMLARWADFDNDKYEEQIKDKAESIAAPKNNDGATEVEINDNLPASAWNSLTQQFYSTDQKISTTKQLVNTYRGLMNNHEVENAVQNIVNDAIVFEEGHEVVSLNLEATGFSESVKERIHEEFKDLLNTIQFDRRGQDMFRRWYVDSRIFFHKIIGKNPKDGIVELRQLDPRNLEYVREIITEDTPEGKIYKATKEYFIYTVGNSSYCAGGQVFSPNSRVKIPRSAITYAHSGLMDCDDKYIIGYLHRAVKPANQLKLLEDAMVVYRITRAPERRVFFIDTGNMNNRKAAQHMNSVAQSFKNRVVYDASTGKLKNQQANLSMTEDYWLQRRDGKAITDVTTLPGASGMSDIDDIRYFNRKLYEALRVPLSRSNLSDANMVIGGDGSEITRDELEFSKFIRTLQSQFSEVLRDPLKYNLILKNVITEDDWDREINNIKVVFHRDSYYTEVKDAEILERRIGLIERITPYIGKYFSNQTVMRDILKYTDDQMDTEKKQIEEEANDPRFKQTPDEIEDF
> |[Tevenvirinae _Enterobacteria_phage_GiZh]||_Enterobacteria_phage_GiZh.gb|Phage portal (connec..|1575|KT184311.1(166514):148509-150083:1 ^RAST2:fig|1198136.122.peg.266^ Tevenvirinae _Enterobacteria_phage_GiZh|neighbours:(1),(1)|neighbour_genes:Phage tail tube prot..,Phage prohead core p..|
MKFNVLSLFAPWAKMDERNFKDQEKEDLVSITAPKLDDGAREFEVSSNEAASPYNAAFQTIFGSYEPGMKTTRELIDTYRNLMNNYEVDNAVSEIVSDAIVYEDDTEVVALNLDKSKFSPKIKNMMLDEFSDVLNHLSFQRKGSDHFRRWYVDSRIFFHKIIDPKRPKEGIKELRRLDPRQVQYVREIITETEAGTKIVKGYKEYFIYDTAHESYACDGRMYEAGTKIKIPKAAVVYAHSGLVDCCGKNIIGYLHRAVKPANQLKLLEDAVVIYRITRAPDRRVWYVDTGNMPARKAAEHMQHVMNTMKNRVVYDASTGKIKNQQHNMSMTEDYWLQRRDGKAVTEVDTLPGADNTGNMEDVRWFRQALYMALRVPLSRIPQDQQGGVMFDSGTSITRDELTFAKFIRELQHKFEEVFLDPLKTNLLLKGIITEDEWNDEINNIKIEFHRDSYFAELKEAEILERRINMLTMAEPFIGKYISHRTAMKDILQMTDEEIEQEAKQIEEESKEARFQDPDQEQEDF
> |[Viruses Hx01]||_Enterobacteria_phage_HX01.gb|Phage portal vertex ..|1572|NC_018855.1(169158):1147-2718:-1 ^RAST2:fig|10239.59.peg.4^ Viruses Hx01|neighbours:(-1),(-1)|neighbour_genes:Phage prohead core p..,Phage tail fibers|
MKFNILSLFAPWAKMDERDYKDQEKENLESITTPKLDDGAKEYEVSENEAQQTYNAMFQRMFGSQEPGLKSTRELIDTYRNLMTNYEVDNAVSEIVSDAIVYEDDTEVVSINLDNTKFSPNIKSMMLDEFNEVLNHLSFQRKGSDHFRRWYVDSRIFFHKIIDPKRPKEGIKELRRLDPRQVQYVREVITTTEAGVKIVKGYKEYFIYDTSHESYACDGRIYEAGTKIKIPKAAIVYAHSGLVDCCGKNIIGYLHRAIKPANQLKLLEDAVVIYRITRAPDRRVWYVDTGNMPSRKAAEHMQHVMNTMKNRIAYDATTGKIKNQQHIMSMTEDYWLQRRDGKAVTEVDTLPGADNTGNMEDVRWFRNALYMALRIPITRIPSDQGGIQFDAGTSITRDELSFGKFIRELQHKFEEIFLDPLKTNLILKGIITEDEWNDEINNIKIKFHRDSYFSELKDAEILERRINMLQMAEPFIGKYISHRTAMKDILQMSDEEIEQEAKQIEEESKEARFQDPDQEQEDF
>ID:YP_003734309.1 |[Enterobacteria phage IME08]||_Enterobacteria_phage_IME08_.gbk|20|1626|NC_014260(172253):99143-100768:1 ^GeneID:9384469^ Enterobacteria phage IME08, complete genome.|neighbours:ID:YP_003734308.1(1),ID:YP_003734310.1(1)|neighbour_genes:19,67|
MELSRSFGSLSHSSETLMANFNTILSFLKPWANEDEKEYKQQINNNLESVTAPKLDDGAREIETQEQNIPYNALMQQMFGSNEPEVKNTRELIDTYRNLMNNYEVDNAVQEIVSDAIVYEDDKEVVALNLDGTEFSQAIKDKILAEFSEVLNLLNFQRKGTDHFQRWYVDSRIFFHKIINPKKMKDGVQELRRLDPRQVQYIREIVTRMEDGVKIVDGYREFFVYDTGHESYCADGRIYSAGTKVKIPRAAVVYAHSGLLDCCGKNIIGYLQRAIKPANQLKLMEDAMVIYRITRAPDRRVFYIDTGNMPSRKAAAQMQHIMNTMKNRVVYDASTGKIKNQQHNMSMTEDYWLQRRDGKAVTEVDTMPGATGMSDMDDVLYFRTALYRALRIPESRIPSESNSGVMFDAGTAITRDELKFAKWIRQLQNKFEEIFLDPLKTNLILKKIITEDEWEREINNIKVTFNRDSYFSEMKDAEIMERRINMLTMAEPFIGKYISHQTAMKDFLQMTDEEINQEAKQIEEESKEARFQNPDEEEEDF
>ID:YP_002922513.1 |[Enterobacteria phage JS10]||_Enterobacteria_phage_JS10_.gbk|20|1578|NC_012741(171451):99524-101101:1 ^GeneID:7943563^ Enterobacteria phage JS10, complete genome.|neighbours:ID:YP_002922512.1(1),ID:YP_002922514.1(1)|neighbour_genes:19,67|
MANFNTILSFLKPWANEDEKEYKQQLNNNLESVTAPKLDDGAREIETQEQNIPYNALMQQMFGSNEPEVKNTRELIDTYRNLMNNYEVDNAVQEIVSDAIVYEDDKEVVALNLDGTDFSQSIKDKILAEFSEVLNLLNFQRKGTDHFQRWYVDSRIFFHKIINPKKMKDGVQELRRLDPRQVQYIREIVTRMEDGVKIVDGYREFFVYDTGHESYCADGRIYSAGTKVKIPRAAVVYAHSGLLDCCGKNIIGYLQRAIKPANQLKLMEDAMVIYRITRAPDRRVFYIDTGNMPSRKAAAQMQHIMNTMKNRVVYDASTGKIKNQQHNMSMTEDYWLQRRDGKAVTEVDTMPGATGMSDMDDVLYFRTALYRALRIPESRIPSESNSGVMFDAGTAITRDELKFAKWIRQLQNKFEEIFLDPLKTNLILKKIITEDEWEREINNIKVTFNRDSYFSEMKDAEIMERRINMLTMAEPFIGKYISHQTAMKDFLQMTDEEINQEAKQIEEESKEARFQNPDEEEEEDF
>ID:YP_001595296.1 |[Escherichia phage JS98]||_Enterobacteria_phage_JS98.gbk|20|1575|NC_010105(170523):100448-102022:1 ^GeneID:5783768^ Enterobacteria phage JS98, complete genome.|neighbours:ID:YP_001595295.1(1),ID:YP_001595297.1(1)|neighbour_genes:19,67|
MANFNTILSFLKPWANEDEKEYKQQINNNLESVTAPKLDDGAREIETQEQNIPYNALMQQMFGSNEPEVKNTRELIDTYRNLMNNYEVDNAVQEIVSDAIVYEDDKEVVALNLDGTDFSQSIKDKILAEFSEVLNLLNFQRKGTDHFQRWYVDSRIFFHKIINPKKMKDGVQELRRLDPRQVQYIREIVTRMEDGVKIVDGYREFFVYDTGHESYCADGRIYSAGTKVKIPRAAVVYAHSGLLDCCGKNIIGYLQRAIKPANQLKLMEDAMVIYRITRAPDRRVFYIDTGNMPSRKAAAQMQHIMNTMKNRVVYDASTGKIKNQQHNMSMTEDYWLQRRDGKAVTEVDTMPGATGMSDMDDVLYFRTALYRALRIPESRIPSESNSGVMFDAGTAITRDELKFAKWIRQLQNKFEEIFLDPLKTNLILKKIITEDEWEREINNIKVTFNRDSYFSEMKDAEIMERRINMLTMAEPFIGKYISHQTAMKDFLQMTDEEINQEAKQIEEESKEARFQNPDEEEEDF
>ID:YP_002922232.1 |[Escherichia phage JSE]||_Enterobacteria_phage_JSE_.gbk|20|1548|NC_012740(166418):94154-95701:1 ^GeneID:7943200^ Enterobacteria phage JSE, complete genome.|neighbours:ID:YP_002922231.1(1),ID:YP_002922233.1(1)|neighbour_genes:19,67|
MLARWADFDNDKYEEQIKDKAESIAAPKNNDGATEVEINDNSPASAWNSITQQFYSTDQKISTTKQLVNTYRGLMNNHEVENAVQNIVNDAIVFEEGHEVVSLNLEATGFSESVKERIHEEFKDLLNTIQFDKRGQDMFRRWYVDSRIFFHKIIGKNPKDGIVELRQLDPRNLEYVREIITEDTPEGKIYKATKEYFIYTVGNSSYCAGGQVFSPNSRVKIPRSAITYAHSGLMDCDDKYIIGYLHRAVKPANQLKLLEDAMVVYRITRAPERRVFFIDTGNMNNRKAAQHMNSVAQSFKNRVVYDASTGKLKNQQANLSMTEDYWLQRRDGKAITDVTTLPGASGMSDIDDIRYFNRKLYEALRVPLSRSNLSDANMVIGGDGSEITRDELEFSKFIRTLQSQFSEVLRDPLKYNLILKNVITEDDWDREINNIKVVFHRDSYYTEVKDAEILERRIGLIERITPYIGKYFSNQTVMRDILKYTDDQMDTEKKQIEEEANDPRFKQTPDEIEDF
> |[Tevenvirinae _Enterobacteria_phage_Kha5h]||_Enterobacteria_phage_Kha5h.gb|Phage portal (connec..|1575|KT184312.1(167318):123420-124994:1 ^RAST2:fig|1198136.123.peg.221^ Tevenvirinae _Enterobacteria_phage_Kha5h|neighbours:(1),(1)|neighbour_genes:Phage tail tube prot..,Phage prohead core p..|
MKFNVLSLFAPWAKMDERNFKDQEKEDLVSITAPKLDDGAREFEVSSNEAASPYNAAFQTIFGSYEPGMKTTRELIDTYRNLMNNYEVDNAVSEIVSDAIVYEDDTEVVALNLDKSKFSPKIKNMMLDEFSDILNHLSFQRKGSDHFRRWYVDSRIFFHKIIDPKRPKEGIKELRRLDPRQVQYVREIITETEAGTKIVKGYKEYFIYDTAHESYACDGRMYEAGTKIKIPKAAVVYAHSGLVDCCGKNIIGYLHRAVKPANQLKLLEDAVVIYRITRAPDRRVWYVDTGNMPARKAAEHMQHVMNTMKNRVVYDASTGKIKNQQHNMSMTEDYWLQRRDGKAVTEVDTLPGADNTGNMEDVRWFRQALYMALRVPLSRIPQDQQGGVMFDSGTSITRDELTFAKFIRELQHKFEEVFLDPLKTNLLLKGIITEDEWNDEINNIKIEFHRDSYFTELKEAEILERRINMLTMAEPFIGKYISHRTAMKDILQMTDEEIEQEAKQIEEESKEARFQDPDQEQEDF
>ID:YP_001469501.1 |[Enterobacteria phage Phi1]||_Enterobacteria_phage_Phi1_.gbk|20|1566|NC_009821(164270):90817-92382:1 ^GeneID:5602316^ Enterobacteria phage Phi1, complete genome.|neighbours:ID:YP_001469500.1(1),ID:YP_001469502.1(1)|neighbour_genes:19,67|
MFSRLKMLARWADFDNDKYEEQIKDKAESIAAPKNNDGATEVEINDNLPASAWNSLTQQFYSTDQKISTTKQLVNTYRGLMNNHEVENAVQNIVNDAIVFEEGHEVVSLNLEATGFSESVKERIHEEFKDLLNTIQFDRRGQDMFRRWYVDSRIFFHKIIGKNPKDGIVELRQLDPRNLEYVREIITEDTPEGKIYKATKEYFIYTVGNSSYCAGGQVFSPNSRVKIPRSAITYAHSGLMDCDDKYIIGYLHRAVKPANQLKLLEDAMVVYRITRAPERRVFFIDTGNMNNRKAAQHMNSVAQSFKNRVVYDASTGKLKNQQANLSMTEDYWLQRRDGKAITDVTTLPGASGMSDIDDIRYFNRKLYEALRVPLSRSNLSDANMVIGGDGSEITRDELEFSKFIRTRQSQFSEVLRDPLKYNLILKNVITEDDWDREINNIKVVFHRDSYYTEVKDAEILERRIGLIERITPYIGKYFSNQTVMRDILKYTDDQMDTEKKQIEEEANDPRFKQTPDEIEDF
>ID:YP_009202903.1 |[Escherichia phage QL01]||_Enterobacteria_phage_QL01.gbk|hypothetical protein|1575|NC_028847(170527):99946-101520:1 ^GeneID:26629891^ Enterobacteria phage QL01, complete genome.|neighbours:ID:YP_009202902.1(1),ID:YP_009202904.1(1)|neighbour_genes:hypothetical protein,prohead core protein..|
MANFNTILSFLKPWANEDEKEYKQQINNNLESVTAPKLDDGAREIETQEQNIPYNALMQQMFGSNEPEVKNTRELIDTYRNLMNNYEVDNAVQEIVSDAIVYEDDKEVVALNLDGTEFSQAIKDKILAEFSEVLNLLNFQRKGTDHFQRWYVDSRIFFHKIINPKKMKDGVQELRRLDPRQVQYIREIVTRMEDGVKVVDGYREFFVYDTGHESYCADGRIYSAGTKVKIPRAAVVYAHSGLLDCCGKNIIGYLQRAIKPANQLKLMEDAMVIYRITRAPDRRVFYIDTGNMPSRKAAAQMQHIMNTMKNRVVYDASTGKIKNQQHNMSMTEDYWLQRRDGKAVTEVDTMPGATGMSDMDDVLYFRTALYRALRVPESRIPSESNSGVMFDAGTAITRDELKFSKWIRQLQNKFEEIFLDPLKTNLILKKIITEDEWEKEINNIKVTFNRDSYFSEMKDAEIMERRINMLTMAEPFIGKYISHQTAMKDFLQMTDEEINQEAKQIEEESKEARFQNPDEEEEDF
>ID:AIT74261.1 |[Enterobacteria phage RB10]||_Enterobacteria_phage_RB10_.gbk|portal vertex of the..|1575|KM606999(168401):97307-98881:1 ^^ Enterobacteria phage RB10, complete genome.|neighbours:ID:AIT74260.1(1),ID:AIT74262.1(1)|neighbour_genes:tail tube protein,prohead core protein|
MKFNVLSLFAPWAKMDERNFKDQEKEDLVSITAPKLDDGAREFEVSSNEAASPYNAAFQTIFGSYEPGMKTTRELIDTYRNLMNNYEVDNAVSEIVSDAIVYEDDTEVVALNLDKSKFSPKIKNMMLDEFSDVLNHLSFQRKGSDHFRRWYVDSRIFFHKIIDPKRPKEGIKELRRLDPRQVQYVREIITETEAGTKIVKGYKEYFIYDTAHESYACDGRMYEAGTKIKIPKAAVVYAHSGLVDCCGKNIIGYLHRAVKPANQLKLLEDAVVIYRITRAPDRRVWYVDTGNMPARKAAEHMQHVMNTMKNRVVYDASTGKIKNQQHNMSMTEDYWLQRRDGKAVTEVDTLPGADNTGNMEDVRWFRQALYMALRVPLSRIPQDQQGGVMFDSGTSITRDELTFAKFIRELQHKFEEVFLDPLKTNLLLKGIITEDEWNDEINNIKIEFHRDSYFAELKEAEILERRINMLTMAEPFIGKYISHRTAMKDILQMTDEEIEQEAKQIEEESKEARFQDPDQEQEDF
>ID:YP_002854503.1 |[Escherichia virus RB14]||_Enterobacteria_phage_RB14_.gbk|20|1575|NC_012638(165429):97322-98896:1 ^GeneID:7803919^ Enterobacteria phage RB14, complete genome.|neighbours:ID:YP_002854502.1(1),ID:YP_002854504.1(1)|neighbour_genes:19,67|
MKFNVLSLFAPWAKMDERNFKDQEKEDLVSITAPKLDDGAREFEVSSNEAASPYNAAFQTIFGSYEPGMKTTRELIDTYRNLMNNYEVDNAVSEIVSDAIVYEDDTEVVALNLDKSKFSPKIKNMMLDEFSDVLNHLSFQRKGSDHFRRWYVDSRIFFHKIIDPKRPKEGIKELRRLDPRQVQYVREIITETEAGTKIVKGYKEYFIYDTAHESYACDGRMYEAGTKIKIPKAAIVYAHSGLVDCCGKNIIGYLHRAVKPANQLKLLENAVVIYRITRAPDRRVWYVDTGNMPARKAAEHMQHVMNTMKNRVVYDASTGKIKNQQHNMSMTEDYWLQRRDGKAVTEVDTLPGADNTGNMEDVRWFRQALYMALRVPLSRIPQDQQGGVMFDSGTSITRDELTFAKFIRELQHKFEEVFLDPLKTNLLLKGIITEDEWNDEINNIKIEFHRDSYFAELKEAEILERRINMLTMAEPFIGKYISHRTAMKDILQMTDEEIEQEAKQIEEESKEARFQDPDQEQEDF
> |[Tevenvirinae _Enterobacteria_phage_RB16]||_Enterobacteria_phage_RB16.gb|Phage capsid vertex ..|1575|NC_014467.1(176788):130373-131947:1 ^RAST2:fig|1198136.103.peg.220^ Tevenvirinae _Enterobacteria_phage_RB16|neighbours:(1),(1)|neighbour_genes:tail tube protein,prohead core protein|
MNFLGFGNVLSFFKNFAREDEIELEQQLKNDTGSVAPPKNNDGAYEIETDLNNQKYAGVFQQFYSGQDPAIQNKEQLINTYRGIMSYPEVENAVSEIIDDAIVNEQGKDIITLDLAKTNFSKAIQDKIVEEFDNVLNIYDFDNMGARLFRDWYVDSRIYFHKIMHKDETKGIRELRQLDPRCMELIRESITETLDGGVKVFRGYREFFVYSAPKAGYTYNGQIYQANQKIKIPRSAIVYAHSGLEDCSNNIIGYLHRAVKPANQLRLLEDAMVIYRITRAPERRVFYIDVGQMGGNKATQYVNNIAQGLKNRVVYDARTGTVKNQQNNLSMTEDYWLMRRDGKAITEVSTLPGGQNFSDMDDIKWFNRKLYEALRVPLSRMPRDDGGMQIGGGGEITRDELKFNKFIRTLQIQFSPVLSDPLKTNLIAKKVITEDEWDENVSKISFIFQQDSYYAEVKDIEIMERRLTLMSQVEGVVGKYVSHKYIMKEILRMSDEDIDEQAKLIEEESKEERFKNPEAEEENF
>ID:AXF42477.1 |[Enterobacteria phage RB18]||_Enterobacteria_phage_RB18_.gbk|portal vertex protei..|1575|MH553563(166677):98326-99900:1 ^^ Enterobacteria phage RB18, complete genome.|neighbours:ID:AXF42476.1(1),ID:AXF42478.1(1)|neighbour_genes:tail tube protein,prohead core protein|
MKFNVLSLFAPWAKMDERNFKDQEKEDLVSITAPKLDDGAREFEVSSNEAASPYNAAFQTIFGSYEPGMKTTRELIDTYRNLMNNYEVDNAVSEIVSDAIVYEDDTEVVALNLDKSKFSPKIKNMMLDEFSDILNHLSFQRKGSDHFRRWYVDSRIFFHKIIDPKHPKEGIKELRRLDPRQVQYVREIITETEAGTKIVKGYKEYFIYDTAHESYACDGRMYEAGTKIKIPKAAVVYAHSGLVDCCGKNIIGYLHRAVKPANQLKLLEDAVVIYRITRAPDRRVWYVDTGNMPARKAAEHMQHVMNTMKNRVVYDASTGKIKNQQHNMSMTEDYWLQRRDGKAVTEVDTLPGADNTGNMEDIRWFRQALYMALRVPLSRIPQDQQGGVMFDSGTSITRDELTFAKFIRELQHKFEEVFLDPLKTNLLLKGIITEDEWNDEINNIKIEFHRDSYFAELKEAEILERRINMLTMAEPFIGKYISHRTAMKDILQMTDEEIEQEAKQIEEESKEARFQDPDQEQEDF
>ID:YP_009102372.1 |[Enterobacteria phage RB27]||_Enterobacteria_phage_RB27_.gbk|portal vertex of the..|1575|NC_025448(165179):97073-98647:1 ^GeneID:22113156^ Enterobacteria phage RB27, complete genome.|neighbours:ID:YP_009102371.1(1),ID:YP_009102373.1(1)|neighbour_genes:tail tube protein,prohead core protein|
MKFNVLSLFAPWAKMDERNFKDQEKEDLVSITAPKLDDGAREFEVSANEAASPYNAAFQTIFGSHEPGMKTTRELIDTYRNLMNNYEVDNAVSEIVSDAIVYEDDTEVVALNLDKSKFSPKIKNMMLDEFSDVLNHLSFQRKGSDHFRRWYVDSRIFFHKIIDPKRPKEGIKELRRLDPRQVQYVREIITENEAGTKIVKGYKEYFIYDTAHESYACDGRMYEAGTKIKIPKAAVVYAHSGLVDCCGKNIIGYLHRAVKPANQLKLLEDAVVIYRITRAPDRRVWYVDTGNMPARKAAEHMQHVMNTMKNRVVYDASTGKIKNQQHNMSMTEDYWLQRRDGKAVTEVDTLPGADNTGNMEDIRWFRQALYMALRVPLSRIPQDQQGGVMFDSGTSITRDELTFAKFIRELQHKFEEVFLDPLKTNLLLKGIITEDEWNDEINNIKIEFHRDSYFAELKEAEILERRINMLTMAEPFIGKYISHRTAMKDILQMTDEEIEQEAKQIEEESKEARFQDPDQEQEDF
>ID:AIT74807.1 |[Enterobacteria phage RB33]||_Enterobacteria_phage_RB33_.gbk|portal vertex of the..|1575|KM607001(166007):98865-100439:1 ^^ Enterobacteria phage RB33, complete genome.|neighbours:ID:AIT74806.1(1),ID:AIT74808.1(1)|neighbour_genes:tail tube protein,prohead core protein|
MKFNVLSLFAPWAKMDERNFKDQEKEDLVSITAPKLDDGAREFEVSSNEAASPYNAAFQTIFGSYEPGMKTTRELIDTYRNLMNNYEVDNAVSEIVSDAIVYEDDTEVVALNLDKSKFSPKIKNMMLDEFNDVLNHLSFQRKGSDHFRRWYVDSRIFFHKIIDPKRPKEGIKELRRLDPRQVQYVREIITETEAGTKIVKGYKEYFIYDTAHESYACDGRMYEAGTKIKIPKAAIVYAHSGLVDCCGKNIIGYLHRAVKPANQLKLLEDAVVIYRITRAPDRRVWYVDTGNMPARKAAEHMQHVMNTMKNRVVYDASTGKIKNQQHNMSMTEDYWLQRRDGKAVTEVDTLPGADNTGNMEDVRWFRQALYMALRVPLSRIPQDQQGGVMFDSGTSITRDELTFAKFIRELQHKFEEVFLDPLKTNLLLKGIITEDEWNDEINNIKIEFHRDSYFTELKEAEILERRINMLTMAEPFIGKYISHRTAMKDILQMTDEEIEQEAKQIEEESKEARFQDPDQEQEDF
>ID:YP_009098553.1 |[Escherichia phage RB3]||_Enterobacteria_phage_RB3_.gbk|portal vertex of the..|1575|NC_025419(168402):97308-98882:1 ^GeneID:22113917^ Enterobacteria phage RB3, complete genome.|neighbours:ID:YP_009098552.1(1),ID:YP_009098554.1(1)|neighbour_genes:tail tube protein,prohead core protein|
MKFNVLSLFAPWAKMDERNFKDQEKEDLVSITAPKLDDGAREFEVSSNEAASPYNAAFQTIFGSYEPGMKTTRELIDTYRNLMNNYEVDNAVSEIVSDAIVYEDDTEVVALNLDKSKFSPKIKNMMLDEFSDVLNHLSFQRKGSDHFRRWYVDSRIFFHKIIDPKRPKEGIKELRRLDPRQVQYVREIITETEAGTKIVKGYKEYFIYDTAHESYACDGRMYEAGTKIKIPKAAVVYAHSGLVDCCGKNIIGYLHRAVKPANQLKLLEDAVVIYRITRAPDRRVWYVDTGNMPARKAAEHMQHVMNTMKNRVVYDASTGKIKNQQHNMSMTEDYWLQRRDGKAVTEVDTLPGADNTGNMEDVRWFRQALYMALRVPLSRIPQDQQGGVMFDSGTSITRDELTFAKFIRELQHKFEEVFLDPLKTNLLLKGIITEDEWNDEINNIKIEFHRDSYFAELKEAEILERRINMLTMAEPFIGKYISHRTAMKDILQMTDEEIEQEAKQIEEESKEARFQDPDQEQEDF
> |[Tevenvirinae _Enterobacteria_phage_RB43]||_Enterobacteria_phage_RB43.gb|Phage capsid vertex ..|1575|NC_007023.1(180500):131637-133211:1 ^RAST2:fig|1198136.102.peg.239^ Tevenvirinae _Enterobacteria_phage_RB43|neighbours:(1),(1)|neighbour_genes:tail tube protein,prohead core protein|
MNFLGFGNVLSFFKNFAREDEIELEQQLKNDTGSVAPPKNNDGAYEIETDLNNQKYAGVFQQFYSGQDPAIQNKEQLINTYRGIMSYPEVENAVSEIIDDAIVNEQGKDIITMDLAKTNFSKAIQDKIVEEFDNVLNIYDFDNMGARLFRDWYVDSRIYFHKIMHKDESKGIRELRQLDPRCMELIRESITETLDGGVKVFRGYREFFVYSAPKAGYTYNGQIYQANQKIKIPRSAIVYAHSGLEDCSNNIIGYLHRAVKPANQLRLLEDAMVIYRITRAPERRVFYIDVGQMGGNKATQYVNNIAQGLKNRVVYDARTGTVKNQQNNLSMTEDYWLMRRDGKAITEVSTLPGGQNFSDMDDIKWFNRKLYEALRVPLSRMPRDDGGMQIGGGGEITRDELKFSKFIRTLQIQFSPVLSDPLKTNLIAKKIITEDEWEENVSKISFVFQQDSYYAEVKDIEILERRLNLMSQVEGVVGKYVSHKYIMKEILRMSDEDIDEQAKLIEEESKEERFKNPEAEEENF
>ID:NP_891727.1 |[Enterobacteria phage RB49]||_Enterobacteria_phage_RB49_.gbk|20|1566|NC_005066(164018):89469-91034:1 ^GeneID:1725288^ Enterobacteria phage RB49, complete genome.|neighbours:ID:NP_891726.1(1),ID:NP_891728.1(1)|neighbour_genes:19,67|
MFSRLKMLARWADFDNDKYEEQIKDKAESIAAPKNNDGATEVEINDNSPASSWNSLTQQFYSTDQKISTTKQLVNTYRGLMNNHEVENAVQNIVNDAIVFEEGHEVVSLNLEATGFSESVKERIHEEFKDLLNTIQFDRRGQDMFRRWYVDSRIFFHKIIGKNPKDGIVELRQLDPRNLEYVREIITEDTPEGKIYKATKEYFIYTVGNSSYCAGGQVFSPNSRVKIPRSAITYAHSGLMDCDDKYIIGYLHRAVKPANQLKLLEDAMVVYRITRAPERRVFFIDTGNMNNRKAAQHMNSVAQSFKNRVVYDASTGKLKNQQANLSMTEDYWLQRRDGKAITDVTTLPGASGMSDIDDIRYFNRKLYEALRVPLSRSNLSDANMVIGGDGSEITRDELEFSKFIRTLQSQFSEVLRDPLKYNLILKNVITEDDWDREINNIKVVFHRDSYYTEVKDAEILERRIGLIERITPYIGKYFSNQTVMRDILKYTDDQMDTEKKQIEEEANDPRFKQTPDEIEDF
>ID:ACP31088.1 |[Enterobacteria phage RB51]||_Enterobacteria_phage_RB51_.gbk|20|1575|FJ839693(168394):100681-102255:1 ^^ Enterobacteria phage RB51, complete genome.|neighbours:ID:ACP31087.1(1),ID:ACP31089.1(1)|neighbour_genes:19,67|
MKFNVLSLFAPWAKMDERNFKDQEKEDLVSITAPKLDDGAREFEVSSNEAASPYNAAFQTIFGSYEPGMKTTRELIDTYRNLMNNYEVDNAVSEIVSDAIVYEDDTEVVALNLDKSKFSPKIKNMMLDEFSDVLNHLSFQRKGSDHFRRWYVDSRIFFHKIIDPKRPKEGIKELRRLDPRQVQYVREIITETEAGTKIVKGYKEYFIYDTAHESYACDGRMYEAGTKIKIPKAAVVYAHSGLVDCCGKNIIGYLHRAVKPANQLKLLEDAVVIYRITRAPDRRVWYVDTGNMPARKAAEHMQHVMNTMKNRVVYDASTGKIKNQQHNMSMTEDYWLQRRDGKAVTEVDTLPGADNTGNMEDIRWFRQALYMALRVPLSRIPQDQQGGVMFDSGTSITRDELTFAKFIRELQHKFEEVFLDPLKTNLLLKGIITEDEWNDEINNIKIEFHRDSYFAELKEAEILERRINMLTMAEPFIGKYISHRTAMKDILQMTDEEIEQEAKQIEEESKEARFQDPDQEQEDF
>ID:AIT75078.1 |[Enterobacteria phage RB55]||_Enterobacteria_phage_RB55_.gbk|portal vertex of the..|1575|KM607002(168896):101151-102725:1 ^^ Enterobacteria phage RB55, complete genome.|neighbours:ID:AIT75077.1(1),ID:AIT75079.1(1)|neighbour_genes:tail tube protein,prohead core protein|
MKFNVLSLFAPWAKMDERNFKDQEKEDLVSITAPKLDDGAREFEVSSNEAASPYNAAFQTIFGSYEPGMKTTRELIDTYRNLMNNYEVDNAVSEIVSDAIVYEDDTEVVALNLDKSKFSPKIKNMMLDEFSDVLNHLSFQRKGSDHFRRWYVDSRIFFHKIIDPKRPKEGIKELRRLDPRQVQYVREIITETEAGTKIVKGYKEYFIYDTAHESYACDGRMYEAGTKIKIPKAAVVYAHSGLVDCCGKNIIGYLHRAVKPANQLKLLEDAVVIYRITRAPDRRVWYVDTGNMPARKAAEHMQHVMNTMKNRVVYDASTGKIKNQQHNMSMTEDYWLQRRDGKAVTEVDTLPGADNTGNMEDIRWFRQALYMALRVPLSRIPQDQQGGVMFDSGTSITRDELTFAKFIRELQHKFEEVFLDPLKTNLLLKGIITEDEWNDEINNIKIEFHRDSYFAELKEAEILERRINMLTMAEPFIGKYISHRTAMKDILQMTDEEIEQEAKQIEEESKEARFQDPDQEQEDF
>ID:AIT75351.1 |[Enterobacteria phage RB59]||_Enterobacteria_phage_RB59_.gbk|portal vertex of the..|1575|KM607003(168966):101164-102738:1 ^^ Enterobacteria phage RB59, complete genome.|neighbours:ID:AIT75350.1(1),ID:AIT75352.1(1)|neighbour_genes:tail tube protein,prohead core protein|
MKFNVLSLFAPWAKMDERNFKDQEKEDLVSITAPKLDDGAREFEVSSNEAASPYNAAFQTIFGSYEPGMKTTRELIDTYRNLMNNYEVDNAVSEIVSDAIVYEDDTEVVALNLDKSKFSPKIKNMMLDEFSDVLNHLSFQRKGSDHFRRWYVDSRIFFHKIIDPKRPKEGIKELRRLDPRQVQYVREIITETEAGTKIVKGYKEYFIYDTAHESYACDGRMYEAGTKIKIPKAAVVYAHSGLVDCCGKNIIGYLHRAVKPANQLKLLEDAVVIYRITRAPDRRVWYVDTGNMPARKAAEHMQHVMNTMKNRVVYDASTGKIKNQQHNMSMTEDYWLQRRDGKAVTEVDTLPGADNTGNMEDIRWFRQALYMALRVPLSRIPQDQQGGVMFDSGTSITRDELTFAKFIRELQHKFEEVFLDPLKTNLLLKGIITEDEWNDEINNIKIEFHRDSYFAELKEAEILERRINMLTMAEPFIGKYISHRTAMKDILQMTDEEIEQEAKQIEEESKEARFQDPDQEQEDF
>ID:AIT73174.1 |[Enterobacteria phage RB5]||_Enterobacteria_phage_RB5_.gbk|portal vertex of the..|1575|KM606995(168394):97300-98874:1 ^^ Enterobacteria phage RB5, complete genome.|neighbours:ID:AIT73173.1(1),ID:AIT73175.1(1)|neighbour_genes:tail tube protein,prohead core protein|
MKFNVLSLFAPWAKMDERNFKDQEKEDLVSITAPKLDDGAREFEVSSNEAASPYNAAFQTIFGSYEPGMKTTRELIDTYRNLMNNYEVDNAVSEIVSDAIVYEDDTEVVALNLDKSKFSPKIKNMMLDEFSDVLNHLSFQRKGSDHFRRWYVDSRIFFHKIIDPKRPKEGIKELRRLDPRQVQYVREIITETEAGTKIVKGYKEYFIYDTAHESYACDGRMYEAGTKIKIPKAAVVYAHSGLVDCCGKNIIGYLHRAVKPANQLKLLEDAVVIYRITRAPDRRVWYVDTGNMPARKAAEHMQHVMNTMKNRVVYDASTGKIKNQQHNMSMTEDYWLQRRDGKAVTEVDTLPGADNTGNMEDVRWFRQALYMALRVPLSRIPQDQQGGVMFDSGTSITRDELTFAKFIRELQHKFEEVFLDPLKTNLLLKGIITEDEWNDEINNIKIEFHRDSYFAELKEAEILERRINMLTMAEPFIGKYISHRTAMKDILQMTDEEIEQEAKQIEEESKEARFQDPDQEQEDF
>ID:AIT75630.1 |[Enterobacteria phage RB68]||_Enterobacteria_phage_RB68_.gbk|portal vertex of the..|1575|KM607004(168401):100681-102255:1 ^^ Enterobacteria phage RB68, complete genome.|neighbours:ID:AIT75629.1(1),ID:AIT75631.1(1)|neighbour_genes:tail tube protein,prohead core protein|
MKFNVLSLFAPWAKMDERNFKDQEKEDLVSITAPKLDDGAREFEVSSNEAASPYNAAFQTIFGSYEPGMKTTRELIDTYRNLMNNYEVDNAVSEIVSDAIVYEDDTEVVALNLDKSKFSPKIKNMMLDEFSDVLNHLSFQRKGSDHFRRWYVDSRIFFHKIIDPKRPKEGIKELRRLDPRQVQYVREIITETEAGTKIVKGYKEYFIYDTAHESYACDGRMYEAGTKIKIPKAAVVYAHSGLVDCCGKNIIGYLHRAVKPANQLKLLEDAVVIYRITRAPDRRVWYVDTGNMPARKAAEHMQHVMNTMKNRVVYDASTGKIKNQQHNMSMTEDYWLQRRDGKAVTEVDTLPGADNTGNMEDIRWFRQALYMALRVPLSRIPQDQQGGVMFDSGTSITRDELTFAKFIRELQHKFEEVFLDPLKTNLLLKGIITEDEWNDEINNIKIEFHRDSYFAELKEAEILERRINMLTMAEPFIGKYISHRTAMKDILQMTDEEIEQEAKQIEEESKEARFQDPDQEQEDF
>ID:NP_861872.1 |[Enterobacteria phage RB69]||_Enterobacteria_phage_RB69_.gbk|20|1572|NC_004928(167560):103904-105475:1 ^GeneID:1494298^ Enterobacteria phage RB69, complete genome.|neighbours:ID:NP_861871.1(1),ID:NP_861873.1(1)|neighbour_genes:19,67|
MKFNILSLFAPWAKMDERDYKDQEKENLESITSPKLDDGAKEYEVSENEAQQTYNAMFQRMFGSQEPGLKSTRELIDTYRNLMTNYEVDNAVSEIVSDAIVYEDDTEVVSINLDNTKFSPNIKSMMLDEFNEVLNHLSFQRKGSDHFRRWYVDSRIFFHKIIDPKRPKEGIKELRRLDPRQVQYVREVITTTEAGVKIVKGYKEYFIYDTSHESYACDGRIYEAGTKIKIPKAAIVYAHSGLVDCCGKNIIGYLHRAIKPANQLKLLEDAVVIYRITRAPDRRVWYVDTGNMPSRKAAEHMQHVMNTMKNRIAYDATTGKIKNQQHIMSMTEDYWLQRRDGKAVTEVDTLPGADNTGNMEDVRWFRNALYMALRIPITRIPSDQGGIQFDAGTSITRDELSFGKFIRELQHKFEEIFLDPLKTNLILKGIITEDEWNDEINNIKIKFHRDSYFSELKDAEILERRINMLQMAEPFIGKYISHRTAMKDILQMSDEEIEQEAKQIEEESKEARFQDPDQEQEDF
>ID:AIT73445.1 |[Enterobacteria phage RB6]||_Enterobacteria_phage_RB6_.gbk|portal vertex of the..|1575|KM606996(168394):97300-98874:1 ^^ Enterobacteria phage RB6, complete genome.|neighbours:ID:AIT73444.1(1),ID:AIT73446.1(1)|neighbour_genes:tail tube protein,prohead core protein|
MKFNVLSLFAPWAKMDERNFKDQEKEDLVSITAPKLDDGAREFEVSSNEAASPYNAAFQTIFGSYEPGMKTTRELIDTYRNLMNNYEVDNAVSEIVSDAIVYEDDTEVVALNLDKSKFSPKIKNMMLDEFSDVLNHLSFQRKGSDHFRRWYVDSRIFFHKIIDPKRPKEGIKELRRLDPRQVQYVREIITETEAGTKIVKGYKEYFIYDTAHESYACDGRMYEAGTKIKIPKAAVVYAHSGLVDCCGKNIIGYLHRAVKPANQLKLLEDAVVIYRITRAPDRRVWYVDTGNMPARKAAEHMQHVMNTMKNRVVYDASTGKIKNQQHNMSMTEDYWLQRRDGKAVTEVDTLPGADNTGNMEDVRWFRQALYMALRVPLSRIPQDQQGGVMFDSGTSITRDELTFAKFIRELQHKFEEVFLDPLKTNLLLKGIITEDEWNDEINNIKIEFHRDSYFAELKEAEILERRINMLTMAEPFIGKYISHRTAMKDILQMTDEEIEQEAKQIEEESKEARFQDPDQEQEDF
>ID:AIT73716.1 |[Enterobacteria phage RB7]||_Enterobacteria_phage_RB7_.gbk|portal vertex of the..|1575|KM606997(168395):97301-98875:1 ^^ Enterobacteria phage RB7, complete genome.|neighbours:ID:AIT73715.1(1),ID:AIT73717.1(1)|neighbour_genes:tail tube protein,prohead core protein|
MKFNVLSLFAPWAKMDERNFKDQEKEDLVSITAPKLDDGAREFEVSSNEAASPYNAAFQTIFGSYEPGMKTTRELIDTYRNLMNNYEVDNAVSEIVSDAIVYEDDTEVVALNLDKSKFSPKIKNMMLDEFSDVLNHLSFQRKGSDHFRRWYVDSRIFFHKIIDPKRPKEGIKELRRLDPRQVQYVREIITETEAGTKIVKGYKEYFIYDTAHESYACDGRMYEAGTKIKIPKAAVVYAHSGLVDCCGKNIIGYLHRAVKPANQLKLLEDAVVIYRITRAPDRRVWYVDTGNMPARKAAEHMQHVMNTMKNRVVYDASTGKIKNQQHNMSMTEDYWLQRRDGKAVTEVDTLPGADNTGNMEDVRWFRQALYMALRVPLSRIPQDQQGGVMFDSGTSITRDELTFAKFIRELQHKFEEVFLDPLKTNLLLKGIITEDEWNDEINNIKIEFHRDSYFAELKEAEILERRINMLTMAEPFIGKYISHRTAMKDILQMTDEEIEQEAKQIEEESKEARFQDPDQEQEDF
>ID:AIT73988.1 |[Enterobacteria phage RB9]||_Enterobacteria_phage_RB9.gbk|portal vertex of the..|1575|KM606998(168395):97301-98875:1 ^^ Enterobacteria phage RB9, complete genome.|neighbours:ID:AIT73987.1(1),ID:AIT73989.1(1)|neighbour_genes:tail tube protein,prohead core protein|
MKFNVLSLFAPWAKMDERNFKDQEKEDLVSITAPKLDDGAREFEVSSNEAASPYNAAFQTIFGSYEPGMKTTRELIDTYRNLMNNYEVDNAVSEIVSDAIVYEDDTEVVALNLDKSKFSPKIKNMMLDEFSDVLNHLSFQRKGSDHFRRWYVDSRIFFHKIIDPKRPKEGIKELRRLDPRQVQYVREIITETEAGTKIVKGYKEYFIYDTAHESYACDGRMYEAGTKIKIPKAAVVYAHSGLVDCCGKNIIGYLHRAVKPANQLKLLEDAVVIYRITRAPDRRVWYVDTGNMPARKAAEHMQHVMNTMKNRVVYDASTGKIKNQQHNMSMTEDYWLQRRDGKAVTEVDTLPGADNTGNMEDVRWFRQALYMALRVPLSRIPQDQQGGVMFDSGTSITRDELTFAKFIRELQHKFEEVFLDPLKTNLLLKGIITEDEWNDEINNIKIEFHRDSYFAELKEAEILERRINMLTMAEPFIGKYISHRTAMKDILQMTDEEIEQEAKQIEEESKEARFQDPDQEQEDF
>ID:ADJ39889.1 |[Enterobacteria phage T4T]||_Enterobacteria_phage_T4T_.gbk|20|1575|HM137666(168920):101186-102760:1 ^^ Enterobacteria phage T4T, complete genome.|neighbours:ID:ADJ39888.1(1),ID:ADJ39890.1(1)|neighbour_genes:19,67|
MKFNVLSLFAPWAKMDERNFKDQEKEDLVSITAPKLDDGAREFEVSSNEAASPYNAAFQTIFGSYEPGMKTTRELIDTYRNLMNNYEVDNAVSEIVSDAIVYEDDTEVVALNLDKSKFSPKIKNMMLDEFSDVLNHLSFQRKGSDHFRRWYVDSRIFFHKIIDPKRPKEGIKELRRLDPRQVQYVREIITETEAGTKIVKGYKEYFIYDTAHESYACDGRMYEAGTKIKIPKAAVVYAHSGLVDCCGKNIIGYLHRAVKPANQLKLLEDAVVIYRITRAPDRRVWYVDTGNMPARKAAEHMQHVMNTMKNRVVYDASTGKIKNQQHNMSMTEDYWLQRRDGKAVTEVDTLPGADNTGNMEDIRWFRQALYMALRVPLSRIPQDQQGGVMFDSGTSITRDELTFAKFIRELQHKFEEVFLDPLKTNLLLKGIITEDEWNDEINNIKIEFHRDSYFAELKEAEILERRINMLTMAEPFIGKYISHRTAMKDILQMTDEEIEQEAKQIEEESKEARFQDPDQEQEDF
>ID:NP_049782.1 |[Escherichia virus T4]||_Enterobacteria_phage_T4_.gbk|20|1575|NC_000866(168903):101207-102781:1 ^GeneID:1258582^ Enterobacteria phage T4, complete genome.|neighbours:ID:NP_049781.1(1),ID:NP_049783.1(1)|neighbour_genes:19,67|
MKFNVLSLFAPWAKMDERNFKDQEKEDLVSITAPKLDDGAREFEVSSNEAASPYNAAFQTIFGSYEPGMKTTRELIDTYRNLMNNYEVDNAVSEIVSDAIVYEDDTEVVALNLDKSKFSPKIKNMMLDEFSDVLNHLSFQRKGSDHFRRWYVDSRIFFHKIIDPKRPKEGIKELRRLDPRQVQYVREIITETEAGTKIVKGYKEYFIYDTAHESYACDGRMYEAGTKIKIPKAAVVYAHSGLVDCCGKNIIGYLHRAVKPANQLKLLEDAVVIYRITRAPDRRVWYVDTGNMPARKAAEHMQHVMNTMKNRVVYDASTGKIKNQQHNMSMTEDYWLQRRDGKAVTEVDTLPGADNTGNMEDIRWFRQALYMALRVPLSRIPQDQQGGVMFDSGTSITRDELTFAKFIRELQHKFEEVFLDPLKTNLLLKGIITEDEWNDEINNIKIEFHRDSYFAELKEAEILERRINMLTMAEPFIGKYISHRTAMKDILQMTDEEIEQEAKQIEEESKEARFQDPDQEQEDF
> |[Tevenvirinae _Enterobacteria_phage_T4_strain_wild]||_Enterobacteria_phage_T4_strain_wild.gb|Phage portal (connec..|1575|KJ477684.1(168922):101188-102762:1 ^RAST2:fig|1198136.58.peg.181^ Tevenvirinae _Enterobacteria_phage_T4_strain_wild|neighbours:(1),(1)|neighbour_genes:Phage tail tube prot..,Phage prohead core p..|
MKFNVLSLFAPWAKMDERNFKDQEKEDLVSITAPKLDDGAREFEVSSNEAASPYNAAFQTIFGSYEPGMKTTRELIDTYRNLMNNYEVDNAVSEIVSDAIVYEDDTEVVALNLDKSKFSPKIKNMMLDEFSDVLNHLSFQRKGSDHFRRWYVDSRIFFHKIIDPKRPKEGIKELRRLDPRQVQYVREIITETEAGTKIVKGYKEYFIYDTAHESYACDGRMYEAGTKIKIPKAAVVYAHSGLVDCCGKNIIGYLHRAVKPANQLKLLEDAVVIYRITRAPDRRVWYVDTGNMPARKAAEHMQHVMNTMKNRVVYDASTGKIKNQQHNMSMTEDYWLQRRDGKAVTEVDTLPGADNTGNMEDIRWFRQALYMALRVPLSRIPQDQQGGVMFDSGTSITRDELTFAKFIRELQHKFEEVFLDPLKTNLLLKGIITEDEWNDEINNIKIEFHRDSYFAELKEAEILERRINMLTMAEPFIGKYISHRTAMKDILQMTDEEIEQEAKQIEEESKEARFQDPDQEQEDF
> |[Tevenvirinae _Enterobacteria_phage_T6]||_Enterobacteria_phage_T6.gb|Phage portal (connec..|1575|MH550421.1(168706):97681-99255:1 ^RAST2:fig|1198136.104.peg.169^ Tevenvirinae _Enterobacteria_phage_T6|neighbours:(1),(1)|neighbour_genes:Phage tail tube prot..,Phage prohead core p..|
MKFNVLSLFAPWAKMDERNFKDQEKEDLVSITAPKLDDGAREFEVSSNEAASPYNAAFQTIFGSYEPGMKTTRELIDTYRNLMNNYEVDNAVSEIVSDAIVYEDDTEVVALNLDKSKFSPKIKNMMLDEFSDVLNHLSFQRKGSDHFRRWYVDSRIFFHKIIDPKRPKEGIKELRRLDPRQVQYVREIITETEAGTKIVKGYKEYFIYDTAHESYACDGRMYEAGTKIKIPKAAVVYAHSGLVDCCGKNIIGYLHRAVKPANQLKLLEDAVVIYRITRAPDRRVWYVDTGNMPARKAAEHMQHVMNTMKNRVVYDASTGKIKNQQHNMSMTEDYWLQRRDGKAVTEVDTLPGADNTGNMEDVRWFRQALYMALRVPLSRIPQDQQGGVMFDSGTSITRDELTFAKFIRELQHKFEEVFLDPLKTNLLLKGIITEDEWNDEINNIKIEFHRDSYFTELKEAEILERRINMLTMAEPFIGKYISHRTAMKDILQMTDEEIEQEAKQIEEESKEARFQDPDQEQEDF
>ID:YP_004063865.1 |[Escherichia phage vB_EcoM_VR7]||_Enterobacteria_phage_vB_EcoM-VR7_.gbk|20|1575|NC_014792(169285):97735-99309:1 ^GeneID:10021409^ Enterobacteria phage vB_EcoM-VR7, complete genome.|neighbours:ID:YP_004063864.1(1),ID:YP_004063866.1(1)|neighbour_genes:19,67|
MAGFNTILNFLKPWAKEDEQEYKQQEKNNLESMTGPKFDDGAREIESQEQNVPYNALMQQMFGSNEPEVKNTRELIDTYRNLLNNYEVDNAVQEIVSDAIVFEDGKDVVALNLDATEFSQKIKDRILEEFSEVNNLLNFERKGSDHFKRWYVDSRIFFHKIINPSKLKEGVQELRRLDPRQIQFIREIVTRMENGTKIVDGYREYFVYDTGHESYCADGRIYEAGTKIKIPRAAIVYAHSGLLDCCGKNIIGYLQRAIKPANQLKLLEDALVIYRITRAPDRRVFYIDTGNMPSRKAAAHMQHIMNTMKNRVVYDATTGKIKNQQHNMSMTEDYWLQRRDGKAVTEVDTLPGAQGMSDMDDVRWFKNNLYQALRIPLSRIPNDQNSGVMFDAGATITRDELNFSKWIRQLQNKFEEVFLDPLKTNLILKKVISEEEWDKELNNIKVTFNRDSYFTEMKDAEIMERRINMLTMAEPFIGKYISHQTAMKDFLQMSDEEINQEAKQIELESKEARFQNPEEEEEDF
>ID:YP_006986721.1 |[Escherichia phage vB_EcoM_ACG-C40]||_Enterobacteria_phage_vB_EcoM_ACG-C40_.gbk|portal vertex protei..|1575|NC_019399(167396):98839-100413:1 ^GeneID:13997994^ Enterobacteria phage vB_EcoM_ACG-C40, complete genome.|neighbours:ID:YP_006986720.1(1),ID:YP_006986722.1(1)|neighbour_genes:tail tube protein,prohead core protein|
MKFNVLSLFAPWAKMDERNFKDQEKEDLVSITAPKLDDGAREFEVSSNEAASPYNAAFQTIFGSYEPGMKTTRELIDTYRNLMNNYEVDNAVSEIVSDAIVYEDDTEVVALNLDKSKFSPKIKNMMLDEFSDVLNHLSFQRKGSDHFRRWYVDSRIFFHKIIDPKRPKEGIKELRRLDPRQVQYVREIITETEAGTKIVKGYKEYFIYDTAHESYACDGRMYEAGTKIKIPKAAVVYAHSGLVDCCGKNIIGYLHRAVKPANQLKLLEDAVVIYRITRAPDRRVWYVDTGNMPARKAAEHMQHVMNTMKNRVVYDASTGKIKNQQHNMSMTEDYWLQRRDGKAVTEVDTLPGADNTGNMEDIRWFRQALYMALRVPLSRIPQDQQGGVMFDSGTSITRDELTFAKFIRELQHKFEEVFLDPLKTNLLLKGIITEDEWNDEINNIKIEFHRDSYFAELKEAEILERRINMLTMAEPFIGKYISHRTAMKDILQMTDEEIEQEAKQIEEESKEARFQDPDQEQEDF
>ID:AWD91512.1 |[Enterobacteria phage vB_EcoM_IME339]||_Enterobacteria_phage_vB_EcoM_IME339_.gbk|portal vertex of the..|1575|MH051915(164366):68726-70300:-1 ^^ Enterobacteria phage vB_EcoM_IME339, complete genome.|neighbours:ID:AWD91511.1(-1),ID:AWD91513.1(-1)|neighbour_genes:prohead core protein,tail tube protein|
MKFNVLSLFAPWAKMDERNFKDQEKEDLVSITAPKLDDGAREFEVSSNEAASPYNAAFQTIFGSYEPGMKTTRELIDTYRNLMNNYEVDNAVSEIVSDAIVYEDDTEVVALNLDKSKFSPKIKNMMLDEFSDVLNHLSFQRKGSDHFRRWYVDSRIFFHKIIDPKRPKEGIKELRRLDPRQVQYVREIITETEAGTKIVKGYKEYFIYDTAHESYACDGRMYEAGTKIKIPKAAVVYAHSGLVDCCGKNIIGYLHRAVKPANQLKLLEDAVVIYRITRAPDRRVWYVDTGNMPARKAAEHMQHVMNTMKNRVVYDASTGKIKNQQHNMSMTEDYWLQRRDGKAVTEVDTLPGADNTGNMEDVRWFRQALYMALRVPLSRIPQDQQGGVMFDSGTSITRDELTFAKFIRELQHKFEEVFLDPLKTNLLLKGIITEDEWNDEINNIKIEFHRDSYFTELKEAEILERRINMLTMAEPFIGKYISHRTAMKDILQMTDEEIEQEAKQIEEESKEARFQDPDQEQEDF
>ID:AWD91768.1 |[Enterobacteria phage vB_EcoM_IME340]||_Enterobacteria_phage_vB_EcoM_IME340_.gbk|portal vertex of the..|1575|MH051916(165549):69028-70602:-1 ^^ Enterobacteria phage vB_EcoM_IME340, complete genome.|neighbours:ID:AWD91767.1(-1),ID:AWD91769.1(-1)|neighbour_genes:prohead core protein,tail tube protein|
MKFNVLSLFAPWAKMDERNFKDQEKEDLVSITAPKLDDGAREFEVSSNEAASPYNAAFQTIFGSYEPGMKTTRELIDTYRNLMNNYEVDNAVSEIVSDAIVYEDDTEVVALNLDKSKFSPKIKNMMLDEFNDVLNHLSFQRKGSDHFRRWYVDSRIFFHKIIDPKRPKEGIKELRRLDPRQVQYVREIITETEAGTKIVKGYKEYFIYDTAHESYACDGRMYEAGTKIKIPKAAIVYAHSGLVDCCGKNIIGYLHRAVKPANQLKLLEDAVVIYRITRAPDRRVWYVDTGNMPARKAAEHMQHVMNTMKNRVVYDASTGKIKNQQHNMSMTEDYWLQRRDGKAVTEVDTLPGADNTGNMEDVRWFRQALYMALRVPLSRIPQDQQGGVMFDSGTSITRDELTFAKFIRELQHKFEEVFLDPLKTNLLLKGIITEDEWNDEINNIKIEFHRDSYFTELKEAEILERRINMLTMAEPFIGKYISHRTAMKDILQMTDEEIEQEAKQIEEESKEARFQDPDQEQEDF
>ID:YP_009207360.1 |[Escherichia phage vB_EcoM_VR20]||_Enterobacteria_phage_vB_EcoM_VR20.gbk|portal vertex protei..|1575|NC_028894(170336):100083-101657:1 ^GeneID:26633859^ Enterobacteria phage vB_EcoM_VR20, complete genome.|neighbours:ID:YP_009207359.1(1),ID:YP_009207361.1(1)|neighbour_genes:tail tube protein,prohead core protein|
MAGFNTILNFLKPWAKEDEQEYKQQEKNNLESMTGPKFDDGAREIESQEQNVPYNALMQQMFGSNEPEVKNTRELIDTYRNLLNNYEVDNAVQEIVSDAIVFEDGKDVVALNLDATEFSQKIKDRILEEFLEVNNLLNFERKGSDHFKRWYVDSRIFFHKIINPSKLKDGVQELRRLDPRQIQFIREIVTRMENGTKIVDGYREYFVYDTGHESYCADGRIYEAGTKIKIPRAAIVYAHSGLLDCCGKNIIGYLQRAIKPANQLKLLEDALVIYRITRAPDRRVFYIDTGNMPSRKAAAHMQHIMNTMKNRVVYDATTGKIKNQQHNMSMTEDYWLQRRDGKAVTEVDTLPGAQGMSDMDDVRWFKNNLYQALRIPLSRIPNDQNSGVMFDAGATITRDELNFAKWIRQLQNKFEEVFLDPLKTNLILKKIISEEEWEKELNNIKVTFNRDSYFTEMKDAEIMERRINMLTMAEPFIGKYISHQTAMKDFLQMSDEEINQEAKQIELESKEARFQNPEEEEEDF
>ID:YP_009209926.1 |[Escherichia phage vB_EcoM_VR25]||_Enterobacteria_phage_vB_EcoM_VR25_.gbk|portal vertex protei..|1575|NC_028925(170822):99270-100844:1 ^GeneID:26636346^ Enterobacteria phage vB_EcoM_VR25, complete genome.|neighbours:ID:YP_009209925.1(1),ID:YP_009209927.1(1)|neighbour_genes:tail tube protein,prohead core protein|
MAGFNTILNFLKPWAKEDEQEYKQQEKNNLESMTGPKFDDGAREIESQEQNVPYNALMQQMFGSNEPEVKNTRELIDTYRNLLNNYEVDNAVQEIVSDAIVFEDGKDVVALNLDATEFSQKIKDRILEEFSEVNNLLNFERKGSDHFKRWYVDSRIFFHKIINPSKLKEGVQELRRLDPRQIQFIREIVTRMENGTKIVDGYREYFVYDTGHESYCADGRIYEAGTKIKIPRAAIVYAHSGLLDCCGKNIIGYLQRAIKPANQLKLLEDALVIYRITRAPDRRVFYIDTGNMPSRKAAAHMQHIMNTMKNRVVYDATTGKIKNQQHNMSMTEDYWLQRRDGKAVTEVDTLPGAQGMSDMDDVRWFKNNLYQALRIPLSRIPNDQNSGVMFDAGATITRDELNFSKWIRQLQNKFEEVFLDPLKTNLILKKVISEEEWDKELNNIKVTFNRDSYFTEMKDAEIMERRINMLTMAEPFIGKYISHQTAMKDFLQMSDEEINQEAKQIELESKEARFQNPEEEEEDF
>ID:YP_009214018.1 |[Escherichia phage vB_EcoM_VR26]||_Enterobacteria_phage_vB_EcoM_VR26_.gbk|portal vertex protei..|1575|NC_028957(171541):99394-100968:1 ^GeneID:26640474^ Enterobacteria phage vB_EcoM_VR26, complete genome.|neighbours:ID:YP_009214017.1(1),ID:YP_009214019.1(1)|neighbour_genes:tail tube protein,prohead core protein|
MAGFNTILNFLKPWAKEDEQEYKQQEKNNLESMTGPKFDDGAREIESQEQNVPYNALMQQMFGSNEPEVKNTRELIDTYRNLLNNYEVDNAVQEIVSDAIVFEDGKDVVALNLDATEFSQKIKDRILEEFSEVNNLLNFERKGSDHFKRWYVDSRIFFHKIINPSKLKEGVQELRRLDPRQIQFIREIVTRMENGTKIVDGYREYFVYDTGHESYCADGRIYEAGTKIKIPRAAIVYAHSGLLDCCGKNIIGYLQRAIKPANQLKLLEDALVIYRITRAPDRRVFYIDTGNMPSRKAAAHMQHIMNTMKNRVVYDATTGKIKNQQHNMSMTEDYWLQRRDGKAVTEVDTLPGAQGMSDMDDVRWFKNNLYQALRIPLSRIPNDQNSGVMFDAGATITRDELNFSKWIRQLQNKFEEVFLDPLKTNLILKKVISEEEWDKELNNIKVTFNRDSYFTEMKDAEIMERRINMLTMAEPFIGKYISHQTAMKDFLQMSDEEINQEAKQIELESKEARFQNPEEEEEDF
>ID:YP_009205862.1 |[Enterobacteria phage vB_EcoM_VR5]||_Enterobacteria_phage_vB_EcoM_VR5.gbk|portal vertex protei..|1575|NC_028881(170473):97940-99514:1 ^GeneID:26632475^ Enterobacteria phage vB_EcoM_VR5, complete genome.|neighbours:ID:YP_009205861.1(1),ID:YP_009205863.1(1)|neighbour_genes:tail tube protein,prohead core protein|
MANFNTILSFLKPWANEDEKEYKQQLNNNLESVTAPKLDDGAREIETQEQNIPYNALMQQMFGSNEPEVKNTRELIDTYRNLMNNYEVDNAVQEIVSDAIVYEDDKEVVALNLDGTDFSQGIKDKILDEFSEVLNLLNFQRKGTDHFQRWYVDSRIFFHKIINPKKMKDGVQELRRLDPRQLQYIREIVTRMEDGVKIVDGYREFFVYDTGHESYCADGRVYSAGTKVKIPRAAVVYAHSGLLDCCGKNIIGYLQRAIKPANQLKLMEDAMVIYRITRAPDRRVFYIDTGNMPSRKAAAQMQHIMNTMKNRVVYDASTGKIKNQQHNMSMTEDYWLQRRDGKAVTEVDTMPGATGMSDMDDVLYFRTALYRALRIPESRIPSESNSGVMFDAGTAITRDELKFAKWIRQLQNKFEEIFLDPLKTNLILKKIITEDEWEREINNIKVTFNRDSYFSEMKDAEIMERRINMLTMAEPFIGKYISHQTAMKDFLQMTDEEINQEAKQIEEESKEARFQNPDEEEEDF
> |[Tevenvirinae _Erwinia_phage_Cronus]||_Erwinia_phage_Cronus.gb|putative portal vert..|1569|MH059636.2(175774):99891-101459:1 ^RAST2:fig|1198136.105.peg.209^ Tevenvirinae _Erwinia_phage_Cronus|neighbours:(1),(1)|neighbour_genes:tail fibers protein,Phage prohead assemb..|
MAFNILKMFTGWQQRDEYEFKQNQNENLESITAPKLDDGAREIEVSENEHPYNTLMQTMFGAQDPGIKSTTELINTYRNLMTNYEVENAVDEIISDAVVYEDDHDVVSIDLDSTKFSPALKDRIQEEFNDVLLALSFQRKGTDHFKRWYVDSRIFFHKIVNINKMRDGIKEMRRLDPRNVQFVREVITKDQAGVKVVTGYRDFFIYDTGNESYNDGTQVYAAGTKIKIPRAAITYAHSGLVDCCGHNIIGYLHRAVKPANQLKLLEDAMVIYRITRAPDRRIFYVDTGNMPSRKAAQHMQTIMNTMKNRVVYDASTGKIKNQQHNMSMTEDYWLQRRDGKAVTEVDTLPGASGMNEMDDVRWFKRCLYEALRIPLSRIPNDQGGGVQFDAGTAITRDEIKFDTFIRQLQHKFEEILLDPLKTNLILKKIIAEDEWNDEINNIKIVFHRNSYFTEAKDAEIMERRINMLTMAEPFIGKYISHQTAMKDFLKMSDEEIDQEAKQIELESKEARFKDPEEPEEAF
>ID:YP_009592788.1 |[Escherichia coli O157 typing phage 3]||_Escherichia_coli_O157_typing_phage_3_.gbk|capsid assembly prot..|1572|NC_041863(168733):46431-48002:-1 ^GeneID:40068282^ Escherichia coli O157 typing phage 3, complete genome.|neighbours:ID:YP_009592787.1(-1),ID:YP_009592789.1(-1)|neighbour_genes:hypothetical protein,tail tube protein|
MKFNILSLFAPWAKMDERDYKDQEKENLESITAPKLDDGAKEYEVSENEAQQTYNAMFQRMFGSQEPGLKSTRELIDTYRNLMTNYEVDNAVSEIVSDAIVYEDDTEVVSINLDNTKFSPNIKSMMLDEFNEVLNHLSFQRKGSDHFRRWYVDSRIFFHKIIDPKRPKEGIKELRRLDPRQVQYVREVITTTEAGVKIVKGYKEYFIYDTSHESYACDGRIYEAGTKIKIPKAAIVYAHSGLVDCCGKNIIGYLHRAIKPANQLKLLEDAVVIYRITRAPDRRVWYVDTGNMPSRKAAEHMQHVMNTMKNRIAYDATTGKIKNQQHIMSMTEDYWLQRRDGKAVTEVDTLPGADNTGNMEDVRWFRNALYMALRIPITRIPSDQGGIQFDAGTSITRDELSFGKFIRELQHKFEEIFLDPLKTNLILKGIITEDEWNDEINNIKIKFHRDSYFSELKDAEILERRINMLQMAEPFIGKYISHRTAMKDILQMSDEEIEQEAKQIEEESKEARFQDPDQEQEDF
>ID:YP_009593168.1 |[Escherichia coli O157 typing phage 6]||_Escherichia_coli_O157_typing_phage_6_.gbk|capsid assembly prot..|1572|NC_041864(160570):112559-114130:1 ^GeneID:40068665^ Escherichia coli O157 typing phage 6, complete genome.|neighbours:ID:YP_009593167.1(1),ID:YP_009593169.1(1)|neighbour_genes:tail tube protein,hypothetical protein|
MKFNILSLFAPWAKMDERDYKDQEKENLESITAPKLDDGAKEYEVSENEAQQTYNAMFQRMFGSQEPGLKSTRELIDTYRNLMTNYEVDNAVSEIVSDAIVYEDDTEVVSINLDNTKFSPNIKSMMLDEFNEVLNHLSFQRKGSDHFRRWYVDSRIFFHKIIDPKRPKEGIKELRRLDPRQVQYVREVITTTEAGVKIVKGYKEYFIYDTSHESYACDGRIYEAGTKIKIPKAAIVYAHSGLVDCCGKNIIGYLHRAIKPANQLKLLEDAVVIYRITRAPDRRVWYVDTGNMPSRKAAEHMQHVMNTMKNRIAYDATTGKIKNQQHIMSMTEDYWLQRRDGKAVTEVDTLPGADNTGNMEDVRWFRNALYMALRIPITRIPSDQGGIQFDAGTSITRDELSFGKFIRELQHKFEEIFLDPLKTNLILKGIITEDEWNDEINNIKIKFHRDSYFSELKDAEILERRINMLQMAEPFIGKYISHRTAMKDILQMSDEEIEQEAKQIEEESKEARFQDPDQEQEDF
>ID:YP_009225085.1 |[Escherichia phage APCEc01]||_Escherichia_phage_APCEc01_.gbk|portal vertex protei..|1572|NC_029091(168771):80343-81914:-1 ^GeneID:26796038^ Escherichia phage APCEc01, complete genome.|neighbours:ID:YP_009225084.1(-1),ID:YP_009225086.1(-1)|neighbour_genes:prohead core protein,tail tube protein|
MKFNILSLFAPWAKMDERDYKDQEKENLESITAPKLDDGAKEYEVSENEAQQTYNAMFQRMFGSQEPGLKSTRELIDTYRNLMTNYEVDNAVSEIVSDAIVYEDDTEVVSINLDNTKFSPNIKSMMLDEFNEVLNHLSFQRKGSDHFRRWYVDSRIFFHKIIDPKRPKEGIKELRRLDPRQVQYVREVITTTEAGVKIVKGYKEYFIYDTSHESYACDGRIYEAGTKIKIPKAAIVYAHSGLVDCCGKNIIGYLHRAIKPANQLKLLEDAVVIYRITRAPDRRVWYVDTGNMPSRKAAEHMQHVMNTMKNRIAYDATTGKIKNQQHIMSMTEDYWLQRRDGKAVTEVDTLPGADNTGNMEDVRWFRNALYMALRIPITRIPSDQGGIQFDAGTSITRDELSFGKFIRELQHKFEEIFLDPLKTNLILKGIITEDEWNDEINNIKIKFHRDSYFSELKDAEILERRINMLQMAEPFIGKYISHRTAMKDILQMSDEEIEQEAKQIEEESKEARFQDPDQEQEDF
> |[Tevenvirinae _Escherichia_phage_AnYang]||_Escherichia_phage_AnYang.gb|putative portal vert..|1575|MK234886.1(169215):67895-69469:1 ^RAST2:fig|1198136.106.peg.129^ Tevenvirinae _Escherichia_phage_AnYang|neighbours:(1),(1)|neighbour_genes:tail fibers protein,hypothetical protein|
MANFNTILSFLKPWANEDEKEYKQQINNNLESVTAPKLDDGAREIETQEQNIPYNALMQQMFGSNEPEVKNTRELIDTYRNLMNNYEVDNAVQEIVSDAIVYEDDKEVVALNLDGTEFSQAIKDKILAEFSEVLNLLNFQRKGTDHFQRWYVDSRIFFHKIINPKKMKEGVQELRRLDPRQVQYIREIVTRMEDGVKIVDGYREFFVYDTGHESYCADGRVYSAGTKVKIPRAAVVYAHSGLLDCCGKNIIGYLQRAIKPANQLKLMEDAMVIYRITRAPDRRVFYIDTGNMPSRKAAAQMQHIMNTMKNRVVYDASTGKIKNQQHNMSMTEDYWLQRRDGKAVTEVDTMPGATGMSDMDDVLYFRTALYRALRVPESRIPSESNSGVMFDAGTAITRDELKFSKWIRQLQNKFEEIFLDPLKTNLILKKIITEDEWEKEINNIKVTFNRDSYFSEMKDAEIMERRINMLTMAEPFIGKYISHQTAMKDFLQMTDEEINQEAKQIEEESKEARFQNPDEEEEDF
> |[Tevenvirinae Escherichia_phage_CF2]||_Escherichia_phage_CF2.gb|Phage portal (connec..|1575|NC_041919.1(168188):57425-58999:-1 ^RAST2:fig|1198136.52.peg.86^ Tevenvirinae Escherichia_phage_CF2|neighbours:(-1),(-1)|neighbour_genes:Phage prohead core p..,Phage tail tube prot..|
MKFNVLSLFAPWAKMDERNFKDQEKEDLVSITAPKLDDGAREFEVSSNEAASPYNAAFQTIFGSYEPGMKTTRELIDTYRNLMNNYEVDNAVSEIVSDAIVYEDDTEVVALNLDKSKFSPKIKNMMLDEFSDVLNHLSFQRKGSDHFRRWYVDSRIFFHKIIDPKRPKEGIKELRRLDPRQVQYVREIITETEAGTKIVKGYKEYFIYDTAHESYACDGRMYEAGTKIKIPKAAVVYAHSGLVDCCGKNIIGYLHRAVKPANQLKLLEDAVVIYRITRAPDRRVWYVDTGNMPARKAAEHMQHVMNTMKNRVVYDASTGKIKNQQHNMSMTEDYWLQRRDGKAVTEVDTLPGADNTGNMEDIRWFRQALYMALRVPLSRIPQDQQGGVMFDSGTSITRDELTFAKFIRELQHKFEEVFLDPLKTNLLLKGIITEDEWNDEINNIKIEFHRDSYFAELKEAEILERRINMLTMAEPFIGKYISHRTAMKDILQMTDEEIEQEAKQIEEESKEARFQDPDQEQEDF
>ID:QBO61177.1 |[Escherichia phage D5505]||_Escherichia_phage_D5505_.gbk|putative portal vert..|1575|MK327929(168049):99162-100736:1 ^^ Escherichia phage D5505, complete genome.|neighbours:ID:QBO61176.1(1),ID:QBO61178.1(1)|neighbour_genes:putative tail tube p..,putative prohead cor..|
MKFNVLSLFAPWAKMDERNFKDQEKEDLVSITAPKLDDGAREFEVSSNEAASPYNAAFQTIFGSYEPGMKTTRELIDTYRNLMNNYEVDNAVSEIVSDAIVYEDDTEVVALNLDKSKFSPKIKNMMLDEFSDVLNHLSFQRKGSDHFRRWYVDSRIFFHKIIDPKRPKEGIKELRRLDPRQVQYVREIITETEAGTKIVKGYKEYFIYDTAHESYACDGRMYEAGTKIKIPKAAVVYAHSGLVDCCGKNIIGYLHRAVKPANQLKLLEDAVVIYRITRAPDRRVWYVDTGNMPARKAAEHMQHVMNTMKNRVVYDASTGKIKNQQHNMSMTEDYWLQRRDGKAVTEVDTLPGADNTGNMEDIRWFRQALYMALRVPLSRIPQDQQGGVMFDSGTSITRDELTFAKFIRELQHKFEEVFLDPLKTNLLLKGIITEDEWNDEINNIKIEFHRDSYFAELKEAEILERRINMLTMAEPFIGKYISHRTAMKDILQMTDEEIEQEAKQIEEESKEARFQDPDQEQEDF
> |[Tevenvirinae Escherichia_phage_ECD7]||_Escherichia_phage_ECD7.gb|Phage portal (connec..|1566|NC_041936.1(164706):93452-95017:1 ^RAST2:fig|1198136.56.peg.165^ Tevenvirinae Escherichia_phage_ECD7|neighbours:(1),(1)|neighbour_genes:tail tube protein,Phage prohead core p..|
MFSRLKMLARWADFDNDKYEEQIKDKAESIAAPKNNDGATEVEINDNLPASAWNSLTQQFYSTDQKISTTKQLVNTYRGLMNNHEVENAVQNIVNDAIVFEEGHEVVSLNLEATGFSESVKERIHEEFKDLLNTIQFDRRGQDMFRRWYVDSRIFFHKIIGKNPKDGIVELRQLDPRNLEYVREIITEDTPEGKIYKATKEYFIYTVGNSSYCAGGQVFSPNSRVKIPRSAITYAHSGLMDCDDKYIIGYLHRAVKPANQLKLLEDAMVVYRITRAPERRVFFIDTGNMNNRKAAQHMNSVAQSFKNRVVYDASTGKLKNQQANLSMTEDYWLQRRDGKAITDVTTLPGASGMSDIDDIRYFNRKLYEALRVPLSRSNLSDANMVIGGDGSEITRDELEFSKFIRTLQSQFSEVLRDPLKYNLILKNVITEDDWDREINNIKVVFHRDSYYTEVKDAEILERRIGLIERITPYIGKYFSNQTVMRDILKYTDDQMDTEKKQIEEEANDPRFKQTPDEIEDF
>ID:YP_009102640.1 |[Escherichia phage ECML-134]||_Escherichia_phage_ECML-134_.gbk|hypothetical protein|1575|NC_025449(166783):98819-100393:1 ^GeneID:22111823^ Escherichia phage ECML-134, complete genome.|neighbours:ID:YP_009102639.1(1),ID:YP_009102641.1(1)|neighbour_genes:phage tail fiber pro..,hypothetical protein|
MKFNVLSLFAPWAKMDERNFKDQEKEDLVSITAPKLDDGAREFEVSSNEAASPYNAAFQTIFGSYEPGMKSTRELIDTYRNLMNNYEVDNAVSEIVSDAIVYEDDTEVVALNLDKSKFSPKIKNMMLDEFSDVLNHLSFQRKGSDHFRRWYVDSRIFFHKIIDPKRPKEGIKELRRLDPRQVQYVREIITETEAGTKIVKGYKEYFIYDTAHESYACDGRMYEAGTKIKIPKAAVVYAHSGLVDCCGKNIIGYLHRAVKPANQLKLLEDAVVIYRITRAPDRRVWYVDTGNMPARKAAEHMQHVMNTMKNRVVYDASTGKIKNQQHNMSMTEDYWLQRRDGKAVTEVDTLPGADNTGNMEDIRWFRQALYMALRVPLSRIPQDQQGGVMFDSGTSITRDELTFAKFIRELQHKFEEVFLDPLKTNLLLKGIITEDEWNDEINNIKIEFHRDSYFTELKEAEILERRINMLTMAEPFIGKYISHRTAMKDILQMTDEEIEQEAKQIEEESKEARFQDPDQEQEDF
> |[Tevenvirinae Escherichia_phage_EcWhh-1]||_Escherichia_phage_EcWhh-1.gb|putative portal vert..|1575|MH791409.1(170524):162211-163785:1 ^RAST2:fig|1198136.71.peg.286^ Tevenvirinae Escherichia_phage_EcWhh-1|neighbours:(1),(1)|neighbour_genes:tail fibers protein,Phage prohead core p..|
MANFNTILSFLKPWANEDEKEYKQQINNNLESVTAPKLDDGAREIETQEQNIPYNALMQQMFGSNEPEVKNTRELIDTYRNLMNNYEVDNAVQEIVSDAIVYEDDKEVVALNLDGTEFSQSIKDKILAEFSEVLNLLNFQRKGTDHFQRWYVDSRIFFHKIINPKKMKDGVQELRRLDPRQVQYIREIVTRMEDGVKIVDGYREFFVYDTGHESYCADGRIYSAGTKVKIPRAAVVYAHSGLLDCCGKNIIGYLQRAIKPANQLKLMEDAMVIYRITRAPDRRVFYIDTGNMPSRKAAAQMQHIMNTMKNRVVYDASTGKIKNQQHNMSMTEDYWLQRRDGKAVTEVDTMPGATGMSDMDDVLYFRTALYRALRIPESRIPSESNSGVMFDAGTAITRDELKFAKWIRQLQNKFEEIFLDPLKTNLILKKIITEDEWEREINNIKVTFNRDSYFSEMKDAEIMERRINMLTMAEPFIGKYISHQTAMKDFLQMTDEEINQEAKQIEEESKEARFQNPDEEEEDF
> |[Tevenvirinae Escherichia_phage_HP3]||_Escherichia_phage_HP3.gb|putative portal vert..|1572|NC_041920.1(170254):113543-115114:1 ^RAST2:fig|1198136.53.peg.206^ Tevenvirinae Escherichia_phage_HP3|neighbours:(1),(1)|neighbour_genes:hypothetical protein,Phage prohead core p..|
MKFNILSLFAPWAKMDERDYKDQEKENLESITTPKLDDGAKEYEVSENEAQQTYNAMFQRMFGSQEPGLKSTRELIDTYRNLMTNYEVDNAVSEIVSDAIVYEDDTEVVSINLDNTKFSPNIKSMMLDEFNEVLNHLSFQRKGSDHFRRWYVDSRIFFHKIIDPKRPKEGIKELRRLDPRQVQYVREVITTTEAGVKIVKGYKEYFIYDTSHESYACDGRIYEAGTKIKIPKAAIVYAHSGLVDCCGKNIIGYLHRAIKPANQLKLLEDAVVIYRITRAPDRRVWYVDTGNMPSRKAAEHMQHVMNTMKNRIAYDATTGKIKNQQHIMSMTEDYWLQRRDGKAVTEVDTLPGADNTGNMEDVRWFRNALYMALRIPITRIPSDQGGIQFDAGTSITRDELSFGKFIRELQHKFEEIFLDPLKTNLILKGIITEDEWNDEINNIKIKFHRDSYFSELKDAEILERRINMLQMAEPFIGKYISHRTAMKDILQMSDEEIEQEAKQIEEESKEARFQDPDQEQEDF
> |[Tevenvirinae _Escherichia_phage_HY01]||_Escherichia_phage_HY01.gb|Phage portal (connec..|1575|NC_027349.1(166977):98237-99811:1 ^RAST2:fig|1198136.95.peg.180^ Tevenvirinae _Escherichia_phage_HY01|neighbours:(1),(1)|neighbour_genes:Phage tail tube prot..,Phage prohead core p..|
MKFNVLSLFAPWAKMDERNFKDQEKEDLVSITAPKLDDGAREFEVSSNEAASPYNAAFQTIFGSYEPGMKTTRELIDTYRNLMNNYEVDNAVSEIVSDAIVYEDDTEVVALNLDKSKFSPKIKNMMLDEFSDVLNHLSFQRKGSDHFRRWYVDSRIFFHKIIDPKRPKEGIKELRRLDPRQVQYVREIITETEAGTKIVKGYKEYFIYDTAHESYACDGRMYEAGTKIKIPKAAVVYAHSGLVDCCGKNIIGYLHRAVKPANQLKLLEDAVVIYRITRAPDRRVWYVDTGNMPARKAAEHMQHVMNTMKNRVVYDASTGKIKNQQHNMSMTEDYWLQRRDGKAVTEVDTLPGADNTGNMEDVRWFRQALYMALRVPLSRIPQDQQGGVMFDSGTSITRDELTFAKFIRELQHKFEEVFLDPLKTNLLLKGIITEDEWNDEINNIKIEFHRDSYFTELKEAEILERRINMLTMAEPFIGKYISHRTAMKDILQMTDEEIEQEAKQIEEESKEARFQDPDQEQEDF
>ID:YP_009284031.1 |[Escherichia phage HY03]||_Escherichia_phage_HY03.gbk|putative portal vert..|1575|NC_031047(170770):32290-33864:1 ^GeneID:29078899^ Escherichia phage HY03, complete genome.|neighbours:ID:YP_009284030.1(1),ID:YP_009284032.1(1)|neighbour_genes:putative tail tube p..,putative long tail f..|
MKFNVLSLFAPWAKMDERNFKDQEKEDLVSITAPKLDDGAREFEVSSNEAASPYNAAFQTIFGSYEPGMKTTRELIDTYRNLMNNYEVDNAVSEIVSDAIVYEDDTEVVALNLDKSKFSPKIKNMMLDEFSDVLNHLSFQRKGSDHFRRWYVDSRIFFHKIIDPKRPKEGIKELRRLDPRQVQYVREIITETEAGTKIVKGYKEYFIYDTAHESYACDGRMYEAGTKIKIPKAAVVYAHSGLVDCCGKNIIGYLHRAVKPANQLKLLEDAVVIYRITRAPDRRVWYVDTGNMPARKAAEHMQHVMNTMKNRVVYDASTGKIKNQQHNMSMTEDYWLQRRDGKAVTEVDTLPGADNTGNMEDIRWFRQALYMALRVPLSRIPQDQQGGVMFDSGTSITRDELTFAKFIRELQHKFEEVFLDPLKTNLLLKGIITEDEWNDEINNIKIEFHRDSYFAELKVAEILERRINMLTMAEPFIGKYISHRTAMKDILQMTDEEIEQEAKQIEEESKEARFQDPDQEQEDF
>ID:BBG28685.1 |[Escherichia phage KIT03]||_Escherichia_phage_KIT03_DNA_.gbk|portal vertex protei..|1575|AP018932(166848):98732-100306:1 ^^ Escherichia phage KIT03 DNA, complete sequence.|neighbours:ID:BBG28684.1(1),ID:BBG28686.1(1)|neighbour_genes:tail tube monomer,prohead core protein|
MKFNVLSLFAPWAKMDERNFKDQEKEDLVSITAPKLDDGAREFEVSSNEAASPYNAAFQTIFGSYEPGMKTTRELIDTYRNLMNNYEVDNAVSEIVSDAIVYEDDTEVVALNLDKSKFSPKIKNMMLDEFSDILNHLSFQRKGSDHFRRWYVDSRIFFHKIIDPKRPKEGIKELRRLDPRQVQYVREIITETEAGTKIVKGYKEYFIYDTAHESYACDGRMYEAGTKIKIPKAAVVYAHSGLVDCCGKNIIGYLHRAVKPANQLKLLEDAVVIYRITRAPDRRVWYVDTGNMPARKAAEHMQHVMNTMKNRVVYDASTGKIKNQQHNMSMTEDYWLQRRDGKAVTEVDTLPGADNTGNMEDIRWFRQALYMALRVPLSRIPQDQQGGVMFDSGTSITRDELTFAKFIRELQHKFEEVFLDPLKTNLLLKGIITEDEWNDEINNIKIEFHRDSYFAELKEAEILERRINMLTMAEPFIGKYISHRTAMKDILQMTDEEIEQEAKQIEEESKEARFQDPDQEQEDF
>ID:YP_008060733.1 |[Escherichia phage Lw1]||_Escherichia_phage_Lw1_.gbk|portal vertex protei..|1575|NC_021344(176227):128931-130505:1 ^GeneID:16205050^ Escherichia phage Lw1, complete genome.|neighbours:ID:YP_008060732.1(1),ID:YP_008060734.1(1)|neighbour_genes:tail tube protein,prohead core protein|
MNFLGFGNVLSFFKNFAREDEIELEQQLKNDTGSVAPPKNNDGAYEIETDLNNQKYAGVFQQFYSGQDPAIQNKEQLINTYRGIMSYPEVENAVSEIIDDAIVNEQGKDIITLDLAKTNFSKAIQDKIVEEFDNVLNIYDFDNMGARLFRDWYVDSRIYFHKIMHKDETKGIRELRQLDPRCMELIRESITETLDGGVKVFRGYREFFVYSAPKAGYTYNGQIYQANQKIKIPRSAIVYAHSGLEDCSNNIIGYLHRAVKPANQLRLLEDAMVIYRITRAPERRVFYIDVGQMGGNKATQYVNNIAQGLKNRVVYDARTGTVKNQQNNLSMTEDYWLMRRDGKAITEVSTLPGGQNFSDMDDIKWFNRKLYEALRVPLSRMPRDDGGMQIGGGGEITRDELKFNKFIRTLQIQFSPVLSDPLKTNLIAKKVITEDEWDENVSKISFIFQQDSYYAEVKDIEIMERRLTLMSQVEGVVGKYVSHKYIMKEILRMSDEDIDEQAKLIEEESKEERFKNPEAEEENF
> |[Tevenvirinae _Escherichia_phage_MX01]||_Escherichia_phage_MX01.gb|putative portal vert..|1575|NC_031934.1(168929):100239-101813:1 ^RAST2:fig|1198136.96.peg.178^ Tevenvirinae _Escherichia_phage_MX01|neighbours:(1),(1)|neighbour_genes:tail fibers protein,Phage prohead core p..|
MANFNTILSFLKPWANEDEKEYKQQINNNLESVTAPKLDDGAREIETQEQNIPYNALMQQMFGSNEPEVKNTRELIDTYRNLMNNYEVDNAVQEIVSDAIVYEDDKEVVALNLDGTEFSQAIKDKILAEFSEVLNLLNFQRKGTDHFQRWYVDSRIFFHKIINPKKMKDGVQELRRLDPRQVQYIREIVTRMEDGVKVVDGYREFFVYDTGHESYCADGRIYSAGTKVKIPRAAVVYAHSGLLDCCGKNIIGYLQRAIKPANQLKLMEDAMVIYRITRAPDRRVFYIDTGNMPSRKAAAQMQHIMNTMKNRVVYDASTGKIKNQQHNMSMTEDYWLQRRDGKAVTEVDTMPGATGMSDMDDVLYFRTALYRALRVPESRIPSESNSGVMFDAGTAITRDELKFSKWIRQLQNKFEEIFLDPLKTNLILKKIITEDEWEKEINNIKVTFNRDSYFSEMKDAEIMERRINMLTMAEPFIGKYISHQTAMKDFLQMTDEEINQEAKQIEEESKEARFQNPDEEEEDF
>ID:AYR04087.1 |[Escherichia phage OLB35]||_Escherichia_phage_OLB35_.gbk|portal vertex protei..|1572|MH992122(169140):103426-104997:1 ^^ UNVERIFIED: Escherichia phage OLB35, complete genome.|neighbours:ID:AYR04086.1(1),ID:AYR04088.1(1)|neighbour_genes:tail tube protein,prohead core protein|
MKFNILSLFAPWAKMDERDYKDQEKENLESITTPKLDDGAKEYEVSENEAQQTYNAMFQRMFGSQEPGLKSTRELIDTYRNLMTNYEVDNAVSEIVSDAIVYEDDTEVVSINLDNTKFSPNIKSMMLDEFNEVLNHLSFQRKGSDHFRRWYVDSRIFFHKIIDPKRPKEGIKELRRLDPRQVQYVREVITTTEAGVKIVKGYKEYFIYDTSHESYACDGRIYEAGTKIKIPKAAIVYAHSGLVDCCGKNIIGYLHRAIKPANQLKLLEDAVVIYRITRAPDRRVWYVDTGNMPSRKAAEHMQHVMNTMKNRIAYDATTGKIKNQQHIMSMTEDYWLQRRDGKAVTEVDTLPGADNTGNMEDVRWFRNALYMALRIPITRIPSDQGGIQFDAGTSITRDELSFGKFIRELQHKFEEIFLDPLKTNLILKGIITEDEWNDEINNIKIKFHRDSYFSELKDAEILERRINMLQMAEPFIGKYISHRTAMKDILQMSDEEIEQEAKQIEEESKEARFQDPDQEQEDF
> |[Tevenvirinae _Escherichia_phage_PE37]||_Escherichia_phage_PE37.gb|Phage portal (connec..|1575|KU925172.1(166423):64101-65675:-1 ^RAST2:fig|1198136.98.peg.100^ Tevenvirinae _Escherichia_phage_PE37|neighbours:(-1),(-1)|neighbour_genes:Phage prohead core p..,Phage tail tube prot..|
MKFNVLSLFAPWAKMDERNFKDQEKEDLVSITAPKLDDGAREFEVSSNEAASPYNAAFQTIFGSYEPGMKTTRELIDTYRNLMNNYEVDNAVSEIVSDAIVYEDDTEVVALNLDKSKFSPKIKNMMLDEFSDVLNHLSFQRKGSDHFRRWYVDSRIFFHKIIDPKRPKEGIKELRRLDPRQVQYVREIITETEAGTKIVKGYKEYFIYDTAHESYACDGRMYEAGTKIKIPKAAVVYAHSGLVDCCGKNIIGYLHRAVKPANQLKLLEDAVVIYRITRAPDRRVWYVDTGNMPARKAAEHMQHVMNTMKNRVVYDASTGKIKNQQHNMSMTEDYWLQRRDGKAVTEVDTLPGADNTGNMEDVRWFRQALYMALRVPLSRIPQDQQGGVMFDSGTSITRDELTFAKFIRELQHKFEEVFLDPLKTNLLLKGIITEDEWNDEINNIKIEFHRDSYFAELKEAEILERRINMLTMAEPFIGKYISHRTAMKDILQMTDEEIEQEAKQIEEESKEARFQDPDQEQEDF
>ID:BBC14508.1 |[Escherichia phage PP01]||_Escherichia_phage_PP01.gbk|20|1575|LC348379(167812):99451-101025:1 ^^ Escherichia phage PP01 DNA, complete sequence.|neighbours:ID:BBC14507.1(1),ID:BBC14509.1(1)|neighbour_genes:19,67|
MKFNVLSLFAPWAKMDERNFKDQEKEDLVSITAPKLDDGAREFEVSSNEAASPYNAAFQTIFGSYEPGMKTTRELIDTYRNLMNNYEVDNAVSEIVSDAIVYEDDTEVVALNLDKSKFSPKIKNMMLDEFSDVLNHLSFQRKGSDHFRRWYVDSRIFFHKIIDPKRPKEGIKELRRLDPRQVQYVREIITETEAGTKIVKGYKEYFIYDTAHESYACDGRMYEAGTKIKIPKAAVVYAHSGLVDCCGKNIIGYLHRAVKPANQLKLLEDAVVIYRITRAPDRRVWYVDTGNMPARKAAEHMQHVMNTMKNRVVYDASTGKIKNQQHNMSMTEDYWLQRRDGKAVTEVDTLPGADNTGNMEDIRWFRQALYMALRVPLSRIPQDQQGGVMFDSGTSITRDELTFAKFIRELQHKFEEVFLDPLKTNLLLKGIITEDEWNDEINNIKIEFHRDSYFAELKEAEILERRINMLTMAEPFIGKYISHRTAMKDILQMTDEEIEQEAKQIEEESKEARFQDPDQEQEDF
> |[Tevenvirinae _Escherichia_phage_SF]||_Escherichia_phage_SF.gb|putative portal vert..|1572|MH359124.1(168695):16782-18353:-1 ^RAST2:fig|1198136.100.peg.24^ Tevenvirinae _Escherichia_phage_SF|neighbours:(-1),(-1)|neighbour_genes:Phage prohead core p..,hypothetical protein|
MKFNILSLFAPWAKMDERDYKDQEKENLESITSPKLDDGAKEYEVSENEAQQTYNAMFQRMFGSQEPGLKSTRELIDTYRNLMTNYEVDNAVSEIVSDAIVYEDDTEVVSINLDNTKFSPNIKSMMLDEFNEVLNHLSFQRKGSDHFRRWYVDSRIFFHKIIDPKRPKEGIKELRRLDPRQVQYVREVITTTEAGVKIVKGYKEYFIYDTSHESYACDGRIYEAGTKIKIPKAAIVYAHSGLVDCCGKNIIGYLHRAIKPANQLKLLEDAVVIYRITRAPDRRVWYVDTGNMPSRKAAEHMQHVMNTMKNRIAYDATTGKIKNQQHIMSMTEDYWLQRRDGKAVTEVDTLPGADNTGNMEDVRWFRNALYMALRIPITRIPSDQGGIQFDAGTSITRDELSFGKFIRELQHKFEEIFLDPLKTNLILKGIITEDEWNDEINNIKIKFHRDSYFSELKDAEILERRINMLQMAEPFIGKYISHRTAMKDILQMSDEEIEQEAKQIEEESKEARFQDPDQEQEDF
>ID:YP_009608495.1 |[Escherichia phage ST0]||_Escherichia_phage_ST0.gbk|portal vertex protei..|1572|NC_041990(170496):125986-127557:-1 ^GeneID:40084517^ Escherichia phage ST0, complete genome.|neighbours:ID:YP_009608494.1(-1),ID:YP_009608496.1(-1)|neighbour_genes:hypothetical protein,tail tube protein|
MKFNILSLFAPWAKMDERDYKDQEKENLESITTPKLDDGAKEYEVSENEAQQTYNAMFQRMFGSQEPGLKSTRELIDTYRNLMTNYEVDNAVSEIVSDAIVYEDDTEVVSINLDNTKFSPNIKSMMLDEFNEVLNHLSFQRKGSDHFRRWYVDSRIFFHKIIDPKRPKEGIKELRRLDPRQVQYVREVITTTEAGVKIVKGYKEYFIYDTSHESYACDGRIYEAGTKIKIPKAAIVYAHSGLVDCCGKNIIGYLHRAIKPANQLKLLEDAVVIYRITRAPDRRVWYVDTGNMPSRKAAEHMQHVMNTMKNRIAYDATTGKIKNQQHIMSMTEDYWLQRRDGKAVTEVDTLPGADNTGNMEDVRWFRNALYMALRIPITRIPSDQGGIQFDAGTSITRDELSFGKFIRELQHKFEEIFLDPLKTNLILKGIITEDEWNDEINNIKIKFHRDSYFSELKDAEILERRINMLQMAEPFIGKYISHRTAMKDILQMSDEEIEQEAKQIEEESKEARFQDPDQEQEDF
>ID:BBC14788.1 |[Escherichia phage T2]||_Escherichia_phage_T2.gbk|20|1575|LC348380(163825):97206-98780:1 ^^ Escherichia phage T2 DNA, complete sequence.|neighbours:ID:BBC14787.1(1),ID:BBC14789.1(1)|neighbour_genes:19,67|
MKFNVLSLFAPWAKMDERNFKDQEKEDLVSITAPKLDDGAREFEVSSNEAASPYNAAFQTIFGSYEPGMKTTRELIDTYRNLMNNYEVDNAVSEIVSDAIVYEDDTEVVALNLDKSKFSPKIKNMMLDEFSDILNHLSFQRKGSNHFRRWYVDSRIFFHKIIDPKRPKEGIKELRRLDPRRVQYVREIITETEAGTKIVKGYKEYFIYDTAHESYACDGRMYEAGTKIKIPKAAVVYAHSGLVDCCGKNIIGYLHRAVKPANQLKLLEDAVVIYRITRAPDRRVWYVDTGNMPARKAAEHMQHVMNTMKNRVVYDASTGKIKNQQHNMSMTEDYWLQRRDGKAVTEVDTLPGADNTGNMEDIRWFRQALYMALRVPLSRIPQDQQGGVMFDSGTSITRDELTFAKFIRELQHKFEEVFLDPLKTNLLLKGIITEDEWNDEINNIKIEFHRDSYFAELKEAEILERRINMLTMAEPFIGKYISHRTAMKDILQMTDEEIEQEAKQIEEESKEARFQDPDQEQEDF
>ID:YP_009281503.1 |[Escherichia phage UFV-AREG1]||_Escherichia_phage_UFV-AREG1_.gbk|portal vertex protei..|1575|NC_031030(170788):98189-99763:1 ^GeneID:29063696^ Escherichia phage UFV-AREG1, complete genome.|neighbours:ID:YP_009281502.1(1),ID:YP_009281504.1(1)|neighbour_genes:tail fiber protein,prohead core protein..|
MKFNVLSLFAPWAKMDERNFKDQEKEDLVSITAPKLDDGAREFEVSANEAASPYNAAFQTIFGSHEPGMKTTRELIDTYRNLMNNYEVDNAVSEIVSDAIVYEDDTEVVALNLDKSKFSPKIKNMMLDEFSDVLNHLSFQRKGSDHFRRWYVDSRIFFHKIIDPKRPKEGIKELRRLDPRQVQYVREIITETEAGTKIVKGYKEYFIYDTAHESYACDGRMYEAGTKIKIPKAAVVYAHSGLVDCCGKNIIGYLHRAVKPANQLKLLEDAVVIYRITRAPDRRVWYVDTGNMPARKAAEHMQHVMNTMKNRVVYDASTGKIKNQQHNMSMTEDYWLQRRDGKAVTEVDTLPGADNTGNMEDVRWFRQALYMALRVPLSRIPQDQQGGVMFDSGTSITRDELTFAKFIRELQHKFEEVFLDPLKTNLLLKGIITEDEWNDEINNIKIEFHRDSYFTELKEAEILERRINMLTMAEPFIGKYISHRTAMKDILQMTDEEIEQEAKQIEEESKEARFQDPDQEQEDF
>ID:YP_009323371.1 |[Escherichia phage WG01]||_Escherichia_phage_WG01_.gbk|hypothetical protein|1575|NC_031928(169936):99835-101409:1 ^GeneID:30308497^ Escherichia phage WG01, complete genome.|neighbours:ID:YP_009323370.1(1),ID:YP_009323372.1(1)|neighbour_genes:hypothetical protein,prohead core protein..|
MANFNTILSFLKPWANEDEKEYKQQINNNLESVTAPKLDDGAREIETQEQNIPYNALMQQMFGSNEPEVKNTRELIDTYRNLMNNYEVDNAVQEIVSDAIVYEDDKEVVALNLDGTEFSQAIKDKILAEFSEVLNLLNFQRKGTDHFQRWYVDSRIFFHKIINPKKMKDGVQELRRLDPRQVQYIREIVTRMEDGVKVVDGYREFFVYDTGHESYCADGRIYSAGTKVKIPRAAVVYAHSGLLDCCGKNIIGYLQRAIKPANQLKLMEDAMVIYRITRAPDRRVFYIDTGNMPSRKAAAQMQHIMNTMKNRVVYDASTGKIKNQQHNMSMTEDYWLQRRDGKAVTEVDTMPGATGMSDMDDVLYFRTALYRALRVPESRIPSESNSGVMFDAGTAITRDELKFSKWIRQLQNKFEEIFLDPLKTNLILKKIITEDEWEKEINNIKVTFNRDSYFSEMKDAEIMERRINMLTMAEPFIGKYISHQTAMKDFLQMTDEEINQEAKQIEEESKEARFQNPDEEEEDF
>ID:YP_009030776.1 |[Escherichia phage vB_EcoM_112]||_Escherichia_phage_e112_.gbk|portal vertex protei..|1575|NC_024125(168470):100425-101999:1 ^GeneID:19485319^ Escherichia phage e11/2, complete genome.|neighbours:ID:YP_009030775.1(1),ID:YP_009030777.1(1)|neighbour_genes:tail tube protein,prohead core protein..|
MKFNVLSLFAPWAKMDERNFKDQEKEDLVSITAPKLDDGAREFEVSANEAASPYNAAFQTIFGSHEPGMKTTRELIDTYRNLMNNYEVDNAVSEIVSDAIVYEDDTEVVALNLDKSKFSPKIKNMMLDEFSDILNHLSFQRKGSDHFRRWYVDSRIFFHKIIDPKRPKEGIKELRRLDPRQVQYVREIITETEAGTKIVKGYKEYFIYDTAHESYACDGRMYEAGTKIKIPKAAVVYAHSGLVDCCGKNIIGYLHRAVKPANQLKLLEDAVVIYRITRAPDRRVWYVDTGNMPARKAAEHMQHVMNTMKNRVVYDASTGKIKNQQHNMSMTEDYWLQRRDGKAVTEVDTLPGADNTGNMEDIRWFRQALYMALRVPLSRIPQDQQGGVMFDSGTSITRDELTFAKFIRELQHKFEEVFLDPLKTNLLLKGIITEDEWNDEINNIKIEFHRDSYFAELKEAEILERRINMLTMAEPFIGKYISHRTAMKDILQMTDEEIEQEAKQIEEESKEARFQDPDQEQEDF
>ID:AYN56245.1 |[Escherichia phage p000v]||_Escherichia_phage_p000v_.gbk|portal protein|1572|MK047717(167803):45317-46888:-1 ^^ Escherichia phage p000v, complete genome.|neighbours:ID:AYN56244.1(-1),ID:AYN56246.1(-1)|neighbour_genes:hypothetical protein,tail tube protein|
MKFNILSLFAPWAKMDERDYKDQEKENLESITTPKLDDGAKEYEVSENEAQQTYNAMFQRMFGSQEPGLKSTRELIDTYRNLMTNYEVDNAVSEIVSDAIVYEDDTEVVSINLDNTKFSPNIKSMILDEFNEVLNHLSFQRKGSDHFRRWYVDSRIFFHKIIDPKRPKEGIKELRRLDPRQVQYVREVITTTEAGVKIVKGYKEYFIYDTSHESYACDGRIYEAGTKIKIPKAAIVYAHSGLVDCCGKNIIGYLHRAIKPANQLKLLEDAVVIYRITRAPDRRVWYVDTGNMPSRKAAEHMQHVMNTMKNRIAYDATTGKIKNQQHIMSMTEDYWLQRRDGKAVTEVDTLPGADNTGNMEDVRWFRNALYMALRIPITRIPSDQGGIQFDAGTSITRDELSFGKFIRELQHKFEEIFLDPLKTNLILKGIITEDEWNDEINNIKIKFHRDSYFSELKDAEILERRINMLQMAEPFIGKYISHRTAMKDILQMSDEEIEQEAKQIEEESKEARFQDPDQEQEDF
> |[Tevenvirinae _Escherichia_phage_p000y]||_Escherichia_phage_p000y.gb|putative portal vert..|1572|MK047718.1(169872):157503-159074:-1 ^RAST2:fig|1198136.97.peg.272^ Tevenvirinae _Escherichia_phage_p000y|neighbours:(-1),(-1)|neighbour_genes:Phage prohead core p..,hypothetical protein|
MKFNILSLFAPWAKMDERDYKDQEKENLESITTPKLDDGAKEYEVSENEAQQTYNAMFQRMFGSQEPGLKSTRELIDTYRNLMTNYEVDNAVSEIVSDAIVYEDDTEVVSINLDNTKFSPNIKSMMLDEFNEVLNHLSFQRKGSDHFRRWYVDSRIFFHKIIDPKRPKEGIKELRRLDPRQVQYVREVITTTEAGVKIVKGYKEYFIYDTSHESYACDGRIYEAGTKIKIPKAAIVYAHSGLVDCCGKNIIGYLHRAIKPANQLKLLEDAVVIYRITRAPDRRVWYVDTGNMPSRKAAEHMQHVMNTMKNRIAYDATTGKIKNQQHIMSMTEDYWLQRRDGKAVTEVDTLPGADNTGNMEDVRWFRNALYMALRIPITRIPSDQGGIQFDAGTSITRDELSFGKFIRELQHKFEEIFLDPLKTNLILKGIITEDEWNDEINNIKIKFHRDSYFSELKDAEILERRINMLQMAEPFIGKYISHRTAMKDILQMSDEEIEQEAKQIEEESKEARFQDPDQEQEDF
> |[Tevenvirinae _Escherichia_phage_slur02]||_Escherichia_phage_slur02.gb|Phage portal (connec..|1575|NC_028927.1(167298):1540-3114:1 ^RAST2:fig|1198136.99.peg.3^ Tevenvirinae _Escherichia_phage_slur02|neighbours:(1),(1)|neighbour_genes:Phage tail tube prot..,Phage prohead core p..|
MKFNVLSLFAPWAKMDERNFKDQEKEDLVSITAPKLDDGAREFEVSSNEAASPYNAAFQTIFGSYEPGMKTTRELIDTYRNLMNNYEVDNAVSEIVSDAIVYEDDTEVVALNLDKSKFSPKIKNMMLDEFSDVLNHLSFQRKGSDHFRRWYVDSRIFFHKIIDPKRPKEGIKELRRLDPRQVQYVREIITETEAGTKIVKGYKEYFIYDTAHESYACDGRMYEAGTKIKIPKAAVVYAHSGLVDCCGKNIIGYLHRAVKPANQLKLLEDAVVIYRITRAPDRRVWYVDTGNMPARKAAEHMQHVMNTMKNRVVYDASTGKIKNQQHNMSMTEDYWLQRRDGKAVTEVDTLPGADNTGNMEDVRWFRQALYMALRVPLSRIPQDQQGGVMFDSGTSITRDELTFAKFIRELQHKFEEVFLDPLKTNLLLKGIITEDEWNDEINNIKIEFHRDSYFTELKEAEILERRINMLTMAEPFIGKYISHRTAMKDILQMTDEEIEQEAKQIEEESKEARFQDPDQEQEDF
>ID:YP_009625081.1 |[Escherichia phage slur03]||_Escherichia_phage_slur03_.gbk|putative portal vert..|1575|NC_042129(167467):69076-70650:-1 ^GeneID:40101963,InterPro:IPR010823,UniProtKB/TrEMBL:A0A0M7QBK5^ Escherichia phage slur03, complete genome.|neighbours:ID:YP_009625080.1(-1),ID:YP_009625082.1(-1)|neighbour_genes:phage prohead core p..,tail tube protein [E..|
MKFNVLSLFAPWAKMDERNFKDQEKEDLVSITAPKLDDGAREFEVSSNEAASPYNAAFQTIFGSYEPGMKTTRELIDTYRNLMNNYEVDNAVSEIVSDAIVYEDDTEVVALNLDKSKFSPKIKNMMLDEFSDVLNHLSFQRKGSDHFRRWYVDSRIFFHKIIDPKRPKEGIKELRRLDPRQVQYVREIITETEAGTKIVKGYKEYFIYDTAHESYACDGRMYEAGTKIKIPKAAVVYAHSGLVDCCGKNIIGYLHRAVKPANQLKLLEDAVVIYRITRAPDRRVWYVDTGNMPARKAAEHMQHVMNTMKNRVVYDASTGKIKNQQHNMSMTEDYWLQRRDGKAVTEVDTLPGADNTGNMEDVRWFRQALYMALRVPLSRIPQDQQGGVMFDSGTSITRDELTFAKFIRELQHKFEEVFLDPLKTNLLLKGIITEDEWNDEINNIKIEFHRDSYFTELKEAEILERRINMLTMAEPFIGKYISHRTAMKDILQMTDEEIEQEAKQIEEESKEARFQDPDQEQEDF
>ID:YP_009625385.1 |[Escherichia phage slur04]||_Escherichia_phage_slur04_.gbk|Bacteriophage T4-lik..|1575|NC_042130(167298):83224-84798:1 ^GeneID:40102286,InterPro:IPR010823,UniProtKB/TrEMBL:A0A0M7Q9S1^ Escherichia phage slur04, complete genome.|neighbours:ID:YP_009625384.1(1),ID:YP_009625386.1(1)|neighbour_genes:T4-like virus tail t..,hypothetical protein|
MKFNVLSLFAPWAKMDERNFKDQEKEDLVSITAPKLDDGAREFEVSSNEAASPYNAAFQTIFGSYEPGMKTTRELIDTYRNLMNNYEVDNAVSEIVSDAIVYEDDTEVVALNLDKSKFSPKIKNMMLDEFSDVLNHLSFQRKGSDHFRRWYVDSRIFFHKIIDPKRPKEGIKELRRLDPRQVQYVREIITETEAGTKIVKGYKEYFIYDTAHESYACDGRMYEAGTKIKIPKAAVVYAHSGLVDCCGKNIIGYLHRAVKPANQLKLLEDAVVIYRITRAPDRRVWYVDTGNMPARKAAEHMQHVMNTMKNRVVYDASTGKIKNQQHNMSMTEDYWLQRRDGKAVTEVDTLPGADNTGNMEDVRWFRQALYMALRVPLSRIPQDQQGGVMFDSGTSITRDELTFAKFIRELQHKFEEVFLDPLKTNLLLKGIITEDEWNDEINNIKIEFHRDSYFTELKEAEILERRINMLTMAEPFIGKYISHRTAMKDILQMTDEEIEQEAKQIEEESKEARFQDPDQEQEDF
> |[Tevenvirinae _Escherichia_phage_slur07]||_Escherichia_phage_slur07.gb|Phage portal (connec..|1575|NC_028780.1(167124):62741-64315:-1 ^RAST2:fig|1198136.89.peg.93^ Tevenvirinae _Escherichia_phage_slur07|neighbours:(-1),(-1)|neighbour_genes:Phage prohead core p..,Phage tail tube prot..|
MKFNVLSLFAPWAKMDERNFKDQEKEDLVSITAPKLDDGAREFEVSANEAASPYNAAFQTIFGSYEPGMKTTRELIDTYRNLMNNYEVDNAVSEIVSDAIVYEDDTEVVALNLDKSKFSPKIKNMMLDEFSDVLNHLSFQRKGSDHFRRWYVDSRIFFHKIIDPKRPKEGIKELRRLDPRQVQYVREIITETEAGTKIVKGYKEYFIYDTAHESYACDGRMYEAGTKIKIPKAAVVYAHSGLVDCCGKNIIGYLHRAVKPANQLKLLEDAVVIYRITRAPDRRVWYVDTGNMPARKAAEHMQHVMNTMKNRVVYDASTGKIKNQQHNMSMTEDYWLQRRDGKAVTEVDTLPGADNTGNMEDVRWFRQALYMALRVPLSRIPQDQQGGVMFDSGTSITRDELTFAKFIRELQHKFEEVFLDPLKTNLLLKGIITEDEWNDEINNIKIEFHRDSYFAELKEAEILERRINMLTMAEPFIGKYISHRTAMKDILQMTDEEIEQEAKQIEEESKEARFQDPDQEQEDF
>ID:CUL02625.1 |[Escherichia phage slur08]||_Escherichia_phage_slur08_.gbk|Bacteriophage T4-lik..|1575|LN881733(167467):66323-67897:-1 ^InterPro:IPR010823,UniProtKB/TrEMBL:A0A0M9JDU5^ Escherichia phage slur08, complete genome.|neighbours:ID:CUL02624.1(-1),ID:CUL02626.1(-1)|neighbour_genes:hypothetical protein,T4-like virus tail t..|
MKFNVLSLFAPWAKMDERNFKDQEKEDLVSITAPKLDDGAREFEVSSNEAASPYNAAFQTIFGSYEPGMKTTRELIDTYRNLMNNYEVDNAVSEIVSDAIVYEDDTEVVALNLDKSKFSPKIKNMMLDEFSDVLNHLSFQRKGSDHFRRWYVDSRIFFHKIIDPKRPKEGIKELRRLDPRQVQYVREIITETEAGTKIVKGYKEYFIYDTAHESYACDGRMYEAGTKIKIPKAAVVYAHSGLVDCCGKNIIGYLHRAVKPANQLKLLEDAVVIYRITRAPDRRVWYVDTGNMPARKAAEHMQHVMNTMKNRVVYDASTGKIKNQQHNMSMTEDYWLQRRDGKAVTEVDTLPGADNTGNMEDVRWFRQALYMALRVPLSRIPQDQQGGVMFDSGTSITRDELTFAKFIRELQHKFEEVFLDPLKTNLLLKGIITEDEWNDEINNIKIEFHRDSYFTELKEAEILERRINMLTMAEPFIGKYISHRTAMKDILQMTDEEIEQEAKQIEEESKEARFQDPDQEQEDF
>ID:CUL02939.1 |[Escherichia phage slur11]||_Escherichia_phage_slur11_.gbk|Bacteriophage T4-lik..|1575|LN881734(167298):86770-88344:1 ^InterPro:IPR010823,UniProtKB/TrEMBL:A0A0M7QGR9^ Escherichia phage slur11, complete genome.|neighbours:ID:CUL02938.1(1),ID:CUL02940.1(1)|neighbour_genes:T4-like virus tail t..,hypothetical protein|
MKFNVLSLFAPWAKMDERNFKDQEKEDLVSITAPKLDDGAREFEVSSNEAASPYNAAFQTIFGSYEPGMKTTRELIDTYRNLMNNYEVDNAVSEIVSDAIVYEDDTEVVALNLDKSKFSPKIKNMMLDEFSDVLNHLSFQRKGSDHFRRWYVDSRIFFHKIIDPKRPKEGIKELRRLDPRQVQYVREIITETEAGTKIVKGYKEYFIYDTAHESYACDGRMYEAGTKIKIPKAAVVYAHSGLVDCCGKNIIGYLHRAVKPANQLKLLEDAVVIYRITRAPDRRVWYVDTGNMPARKAAEHMQHVMNTMKNRVVYDASTGKIKNQQHNMSMTEDYWLQRRDGKAVTEVDTLPGADNTGNMEDVRWFRQALYMALRVPLSRIPQDQQGGVMFDSGTSITRDELTFAKFIRELQHKFEEVFLDPLKTNLLLKGIITEDEWNDEINNIKIEFHRDSYFTELKEAEILERRINMLTMAEPFIGKYISHRTAMKDILQMTDEEIEQEAKQIEEESKEARFQDPDQEQEDF
>ID:CUL03725.1 |[Escherichia phage slur13]||_Escherichia_phage_slur13_.gbk|Bacteriophage T4-lik..|1575|LN881737(167299):108592-110166:1 ^InterPro:IPR010823,UniProtKB/TrEMBL:A0A0M9JE53^ Escherichia phage slur13, complete genome.|neighbours:ID:CUL03724.1(1),ID:CUL03726.1(1)|neighbour_genes:T4-like virus tail t..,hypothetical protein|
MKFNVLSLFAPWAKMDERNFKDQEKEDLVSITAPKLDDGAREFEVSSNEAASPYNAAFQTIFGSYEPGMKTTRELIDTYRNLMNNYEVDNAVSEIVSDAIVYEDDTEVVALNLDKSKFSPKIKNMMLDEFSDVLNHLSFQRKGSDHFRRWYVDSRIFFHKIIDPKRPKEGIKELRRLDPRQVQYVREIITETEAGTKIVKGYKEYFIYDTAHESYACDGRMYEAGTKIKIPKAAVVYAHSGLVDCCGKNIIGYLHRAVKPANQLKLLEDAVVIYRITRAPDRRVWYVDTGNMPARKAAEHMQHVMNTMKNRVVYDASTGKIKNQQHNMSMTEDYWLQRRDGKAVTEVDTLPGADNTGNMEDVRWFRQALYMALRVPLSRIPQDQQGGVMFDSGTSITRDELTFAKFIRELQHKFEEVFLDPLKTNLLLKGIITEDEWNDEINNIKIEFHRDSYFTELKEAEILERRINMLTMAEPFIGKYISHRTAMKDILQMTDEEIEQEAKQIEEESKEARFQDPDQEQEDF
>ID:YP_009180669.1 |[Escherichia phage slur14]||_Escherichia_phage_slur14_.gbk|Bacteriophage T4-lik..|1575|NC_028448(167467):41690-43264:1 ^GeneID:26227844,InterPro:IPR010823,UniProtKB/TrEMBL:A0A0M9JE07^ Escherichia phage slur14, complete genome.|neighbours:ID:YP_009180668.1(1),ID:YP_009180670.1(1)|neighbour_genes:T4-like virus tail t..,hypothetical protein|
MKFNVLSLFAPWAKMDERNFKDQEKEDLVSITAPKLDDGAREFEVSSNEAASPYNAAFQTIFGSYEPGMKTTRELIDTYRNLMNNYEVDNAVSEIVSDAIVYEDDTEVVALNLDKSKFSPKIKNMMLDEFSDVLNHLSFQRKGSDHFRRWYVDSRIFFHKIIDPKRPKEGIKELRRLDPRQVQYVREIITETEAGTKIVKGYKEYFIYDTAHESYACDGRMYEAGTKIKIPKAAVVYAHSGLVDCCGKNIIGYLHRAVKPANQLKLLEDAVVIYRITRAPDRRVWYVDTGNMPARKAAEHMQHVMNTMKNRVVYDASTGKIKNQQHNMSMTEDYWLQRRDGKAVTEVDTLPGADNTGNMEDVRWFRQALYMALRVPLSRIPQDQQGGVMFDSGTSITRDELTFAKFIRELQHKFEEVFLDPLKTNLLLKGIITEDEWNDEINNIKIEFHRDSYFTELKEAEILERRINMLTMAEPFIGKYISHRTAMKDILQMTDEEIEQEAKQIEEESKEARFQDPDQEQEDF
>ID:AVH85997.1 |[Escherichia phage vB_EcoM-G28]||_Escherichia_phage_vB_EcoM-G28.gbk|putative portal vert..|1575|MG867727(170121):99877-101451:1 ^^ Escherichia phage vB_EcoM-G28, complete genome.|neighbours:ID:AVH85996.1(1),ID:AVH85998.1(1)|neighbour_genes:tail tube protein,putative prohead cor..|
MKFNVLSLFAPWAKMDERNFKDQEKEDLVSITAPKLDDGAREFEVSSNEAASPYNAAFQTIFGSYEPGMKTTRELIDTYRNLMNNYEVDNAVSEIVSDAIVYEDDTEVVALNLDKSKFSPKIKNMMLDEFSDVLNHLSFQRKGSDHFRRWYVDSRIFFHKIIDPKRPKEGIKELRRLDPRQVQYVREIITETEAGTKIVKGYKEYFIYDTAHESYACDGRMYEAGTKIKIPKAAVVYAHSGLVDCCGKNIIGYLHRAVKPANQLKLLEDAVVIYRITRAPDRRVWYVDTGNMPARKAAEHMQHVMNTMKNRVVYDASTGKIKNQQHNMSMTEDYWLQRRDGKAVTEVDTLPGADNTGNMEDVRWFRQALYMALRVPLSRIPQDQQGGVMFDSGTSITRDELTFAKFIRELQHKFEEVFLDPLKTNLLLKGIITEDEWNDEINNIKIEFHRDSYFTELKEAEILERRINMLTMAEPFIGKYISHRTAMKDILQMTDEEIEQEAKQIEEESKEARFQDPDQEQEDF
>ID:QDF15193.1 |[Escherichia phage vB_EcoM-Sa45lw]||_Escherichia_phage_vB_EcoM-Sa45lw_.gbk|portal protein|1575|MK977694(167353):98823-100397:1 ^^ Escherichia phage vB_EcoM-Sa45lw, complete genome.|neighbours:ID:QDF15192.1(1),ID:QDF15194.1(1)|neighbour_genes:tail tube protein,prohead core protein|
MKFNVLSLFAPWAKMDERNFKDQEKEDLVSITAPKLDDGAREFEVSSNEAASPYNAAFQTIFGSYEPGMKTTRELIDTYRNLMNNYEVDNAVSEIVSDAIVYEDDTEVVALNLDKSKFSPKIKNMMLDEFSDVLNHLSFQRKGSDHFRRWYVDSRIFFHKIIDPKRPKEGIKELRRLDPRQVQYVREIITETEAGTKIVKGYKEYFIYDTAHESYACDGRMYEAGTKIKIPKAAVVYAHSGLVDCCGKNIIGYLHRAVKPANQLKLLEDAVVIYRITRAPDRRVWYVDTGNMPARKAAEHMQHVMNTMKNRVVYDASTGKIKNQQHNMSMTEDYWLQRRDGKAVTEVDTLPGADNTGNMEDVRWFRQALYMALRVPLSRIPQDQQGGVMFDSGTSITRDELTFAKFIRELQHKFEEVFLDPLKTNLLLKGIITEDEWNDEINNIKIEFHRDSYFAELKEAEILERRINMLTMAEPFIGKYISHRTAMKDILQMTDEEIEQEAKQIEEESKEARFQDPDQEQEDF
>ID:YP_009290436.1 |[Escherichia phage vB_EcoM-UFV13]||_Escherichia_phage_vB_EcoM-UFV13_.gbk|portal vertex of the..|1575|NC_031103(165772):98748-100322:1 ^GeneID:29081232^ Escherichia phage vB_EcoM-UFV13, complete genome.|neighbours:ID:YP_009290435.1(1),ID:YP_009290437.1(1)|neighbour_genes:tail fibers protein,prohead core protein|
MKFNVLSLFAPWAKMDERNFKDQEKEDLVSITAPKLDDGAREFEVSSNEAASPYNAAFQTIFGSYEPGMKTTRELIDTYRNLMNNYEVDNAVSEIVSDAIVYEDDTEVVALNLDKSKFSPKIKNMMLDEFSDILNHLSFQRKGSDHFRRWYVDSRIFFHKIIDPKRPKEGIKELRRLDPRQVQYVREIITETEAGTKIVKGYKEYFIYDTAHESYACDGRMYEAGTKIKIPKAAVVYAHSGLVDCCGKNIIGYLHRAVKPANQLKLLEDAVVIYRITRAPDRRVWYVDTGNMPARKAAEHMQHVMNTMKNRVVYDASTGKIKNQQHNMSMTEDYWLQRRDGKAVTEVDTLPGADNTGNMEDVRWFRQALYMALRVPLSRIPQDQQGGVMFDSGTSITRDELTFAKFIRELQHKFEEVFLDPLKTNLLLKGIITEDEWNDEINNIKIEFHRDSYFAELKEAEILERRINMLTMAEPFIGKYISHRTAMKDILQMTDEEIEQEAKQIEEESKEARFQDPDQEQEDF
>ID:AUV61031.1 |[Escherichia phage vB_EcoM-fFiEco06]||_Escherichia_phage_vB_EcoM-fFiEco06_.gbk|portal vertex protei..|1575|MG781190(167076):98563-100137:1 ^^ Escherichia phage vB_EcoM-fFiEco06, complete genome.|neighbours:ID:AUV61030.1(1),ID:AUV61032.1(1)|neighbour_genes:tail tube protein,prohead core protein|
MKFNVLSLFAPWAKMDERNFKDQEKEDLVSITAPKLDDGAREFEVSSNEAASPYNAAFQTIFGSYEPGMKTTRELIDTYRNLMNNYEVDNAVSEIVSDAIVYEDDTEVVALNLDKSKFSPKIKNMMLDEFSDVLNHLSFQRKGSDHFRRWYVDSRIFFHKIIDPKRPKEGIKELRRLDPRQVQYVREIITETEAGTKIVKGYKEYFIYDTAHESYACDGRMYEAGTKIKIPKAAVVYAHSGLVDCCGKNIIGYLHRAVKPANQLKLLEDAVVIYRITRAPDRRVWYVDTGNMPARKAAEHMQHVMNTMKNRVVYDASTGKIKNQQHNMSMTEDYWLQRRDGKAVTEVDTLPGADNTGNMEDIRWFRQALYMALRVPLSRIPQDQQGGVMFDSGTSITRDELTFAKFIRELQHKFEEVFLDPLKTNLLLKGIITEDEWNDEINNIKIEFHRDSYFAELKEAEILERRINMLTMAEPFIGKYISHRTAMKDILQMTDEEIEQEAKQIEEESKEARFQDPDQEQEDF
>ID:AUV61304.1 |[Escherichia phage vB_EcoM-fHoEco02]||_Escherichia_phage_vB_EcoM-fHoEco02_.gbk|portal vertex protei..|1575|MG781191(167064):98553-100127:1 ^^ Escherichia phage vB_EcoM-fHoEco02, complete genome.|neighbours:ID:AUV61303.1(1),ID:AUV61305.1(1)|neighbour_genes:tail tube protein,prohead core protein|
MKFNVLSLFAPWAKMDERNFKDQEKEDLVSITAPKLDDGAREFEVSSNEAASPYNAAFQTIFGSYEPGMKTTRELIDTYRNLMNNYEVDNAVSEIVSDAIVYEDDTEVVALNLDKSKFSPKIKNMMLDEFSDVLNHLSFQRKGSDHFRRWYVDSRIFFHKIIDPKRPKEGIKELRRLDPRQVQYVREIITETEAGTKIVKGYKEYFIYDTAHESYACDGRMYEAGTKIKIPKAAVVYAHSGLVDCCGKNIIGYLHRAVKPANQLKLLEDAVVIYRITRAPDRRVWYVDTGNMPARKAAEHMQHVMNTMKNRVVYDASTGKIKNQQHNMSMTEDYWLQRRDGKAVTEVDTLPGADNTGNMEDIRWFRQALYMALRVPLSRIPQDQQGGVMFDSGTSITRDELTFAKFIRELQHKFEEVFLDPLKTNLLLKGIITEDEWNDEINNIKIEFHRDSYFAELKEAEILERRINMLTMAEPFIGKYISHRTAMKDILQMTDEEIEQEAKQIEEESKEARFQDPDQEQEDF
>ID:AYP69735.1 |[Escherichia phage vB_EcoM_DalCa]||_Escherichia_phage_vB_EcoM_DalCa_.gbk|portal vertex of the..|1575|MH992510(166040):98034-99608:1 ^^ Escherichia phage vB_EcoM_DalCa, complete genome.|neighbours:ID:AYP69820.1(1),ID:AYP69915.1(1)|neighbour_genes:tail tube protein,prohead core protein|
MKFNVLSLFAPWAKMDERNFKDQEKEDLVSITAPKLDDGAREFEVSSNEAASPYNAAFQTIFGSYEPGMKTTRELIDTYRNLMNNYEVDNAVSEIVSDAIVYEDDTEVVALNLDKSKFSPKIKNMMLDEFSDVLNHLSFQRKGSDHFRRWYVDSRIFFHKIIDPKRPKEGIKELRRLDPRQVQYVREIITETEAGTKIVKGYKEYFIYDTAHESYACDGRMYEAGTKIKIPKAAVVYAHSGLVDCCGKNIIGYLHRAVKPANQLKLLEDAVVIYRITRAPDRRVWYVDTGNMPARKAAEHMQHVMNTMKNRVVYDASTGKIKNQQHNMSMTEDYWLQRRDGKAVTEVDTLPGADNTGNMEDIRWFRQALYMALRVPLSRIPQDQQGGVMFDSGTSITRDELTFAKFIRELQHKFEEVFLDPLKTNLLLKGIITEDEWNDEINNIKIEFHRDSYFAELKEAEILERRINMLTMAEPFIGKYISHRTAMKDILQMTDEEIEQEAKQIEEESKEARFQDPDQEQEDF
>ID:QBO63685.1 |[Escherichia phage vB_EcoM_G10400]||_Escherichia_phage_vB_EcoM_G10400.gbk|putative portal vert..|1575|MK327937(170182):99595-101169:1 ^^ Escherichia phage vB_EcoM_G10400, complete genome.|neighbours:ID:QBO63684.1(1),ID:QBO63686.1(1)|neighbour_genes:putative tail tube p..,putative prohead cor..|
MKFNVLSLFAPWAKMDERNFKDREKEDLVSITAPKLDDGAREFEVSSNEAASPYNAAFQTIFGSYEPGMKTTRELIDTYRNLMNNYEVDNAVSEIVSDAIVYEDDTEVVALNLDKSKFSPKIKNMMLDEFSDVLNHLSFQRKGSDHFRRWYVDSRIFFHKIIDPKRPKEGIKELRRLDPRQVQYVREIITETEAGTKIVKGYKEYFIYDTAHESYACDGRMYEAGTKIKIPKAAVVYAHSGLVDCCGKNIIGYLHRAVKPANQLKLLEDAVVIYRITRAPDRRVWYVDTGNMPARKAAEHMQHVMNTMKNRVVYDASTGKIKNQQHNMSMTEDYWLQRRDGKAVTEVDTLPGADNTGNMEDIRWFRQALYMALRVPLSRIPQDQQGGVMFDSGTSITRDELTFAKFIRELQHKFEEVFLDPLKTNLLLKGIITEDEWNDEINNIKIEFHRDSYFAELKEAEILERRINMLTMAEPFIGKYISHRTAMKDILQMTDEEIEQEAKQIEEESKEARFQDPDQEQEDF
>ID:QBO62310.1 |[Escherichia phage vB_EcoM_G2248]||_Escherichia_phage_vB_EcoM_G2248.gbk|putative portal vert..|1566|MK327932(170678):92195-93760:1 ^^ Escherichia phage vB_EcoM_G2248, complete genome.|neighbours:ID:QBO62309.1(1),ID:QBO62311.1(1)|neighbour_genes:putative tail tube p..,putative prohead cor..|
MFSRLKMLARWADFDNDKYEEQIKDKAESIAAPKNNDGATEVEINDNSPASAWNSLTQQFYSTDQKISTTKQLVNTYRGLMNNHEVENAVQNIVNDAIVFEDGHDVVSLNLEATGFSESVKERIHEEFKDLLNTIQFDRRGQDMFRRWYVDSRIFFHKIIGKNPKDGIVELRQLDPRNLEYVREIITEDTPEGKIYKATKEYFIYTVVNSSYCAGGQVFSPNSRVKIPRSAITYAHSGLMDCDDKYIIGYLHRAVKPANQLKLLEDAMVVYRITRAPERRVFFIDTGNMNNRKAAQHMNSVAQSFKNRVVYDASTGKLKNQQANLSMTEDYWLQRRDGKAITDVTTLPGASGMSDIDDIRYFNRKLYEALRVPLSRSNLSDANMVIGGDGSEITRDELEFSKFIRTLQTQFSEVLRDPLKYNLILKNVITEDDWDREINNIKVVFHRDSYYTEVKDAEILERRIGLIERIAPYIGKYFSNQTVMRDILKYTDDQMDTEKKQIEEEANDPRFKQTPDEIEDF
> |[Tevenvirinae Escherichia_phage_vB_EcoM_G2285]||_Escherichia_phage_vB_EcoM_G2285.gb|putative portal vert..|1536|MK327933.1(166675):101696-103231:1 ^RAST2:fig|1198136.60.peg.180^ Tevenvirinae Escherichia_phage_vB_EcoM_G2285|neighbours:(1),(1)|neighbour_genes:hypothetical protein,Phage portal (connec..|
MKFNILSLFAPWAKMDERDYKDQEKENLESITAPKLDDGAKEYEVSENEAQQTYNAMFQRMFGSQEPGLKSTRELIDTYRNLMTNYEVDNAVSEIVSDAIVYEDDTEVVSINLDNTKFSPNIKSMMLDEFNEVLNHLSFQRKGSDHFRRWYVDSRIFFHKIIDPKRPKEGIKELRRLDPRQVQYVREVITTTEAGVKIVKGYKEYFIYDTSHESYACDGRIYEAGTKIKIPKAAIVYAHSGLVDCCGKNIIGYLHRAIKPANQLKLLEDAVVIYRITRAPDRRVWYVDTGNMPSRKAAEHMQHVMNTMKNRIAYDATTGKIKNQQHIMSMTEDYWLQRRDGKAVTEVDTLPGADNTGNMEDVRWFRNALYMALRIPITRIPSDQGGIQFDAGTSITRDELTFGKFIRELQHKFEEIFLDPLKTNLILKGIITEDEWNDEINNIKIKFHRDSYFSELKDAEILERRINMLQMAEPFIGKYISHRTAMKDILQMSDEEIEQEAKQIEGYSSDV
> |[Tevenvirinae _Escherichia_phage_vB_EcoM_G2469]||_Escherichia_phage_vB_EcoM_G2469.gb|putative portal vert..|1572|MK327934.1(170452):103884-105455:1 ^RAST2:fig|1198136.90.peg.182^ Tevenvirinae _Escherichia_phage_vB_EcoM_G2469|neighbours:(1),(1)|neighbour_genes:hypothetical protein,Phage prohead core p..|
MKFNILSLFAPWAKMDERDYKDQEKENLESITTPKLDDGAKEYEVSENEAQQTYNAMFQRMFGSQEPGLKSTRELIDTYRNLMTNYEVDNAVSEIVSDAIVYEDDTEVVSINLDNTKFSPNIKSMMLDEFNEVLNHLSFQRKGSDHFRRWYVDSRIFFHKIIDPKRPKEGIKELRRLDPRQVQYVREVITTTEAGVKIVKGYKEYFIYDTSHESYACDGRIYEAGTKIKIPKAAIVYAHSGLVDCCGKNIIGYLHRAIKPANQLKLLEDAVVIYRITRAPDRRVWYVDTGNMPSRKAAEHMQHVMNTMKNRIAYDATTGKIKNQQHIMSMTEDYWLQRRDGKAVTEVDTLPGADNTGNMEDVRWFRNALYMALRIPITRIPSDQGGIQFDAGTSITRDELSFGKFIRELQHKFEEIFLDPLKTNLILKGIITEDEWNDEINNIKIKFHRDSYFSELKDAEILERRINMLQMAEPFIGKYISHRTAMKDILQMSDEEIEQEAKQIEEESKEARFQDPDQEQEDF
> |[Tevenvirinae Escherichia_phage_vB_EcoM_G2494]||_Escherichia_phage_vB_EcoM_G2494.gb|Phage portal (connec..|1566|MK327935.1(168327):92680-94245:1 ^RAST2:fig|1198136.61.peg.164^ Tevenvirinae Escherichia_phage_vB_EcoM_G2494|neighbours:(1),(1)|neighbour_genes:tail tube protein,Phage prohead core p..|
MFSRLKMLARWADFDNDKYEEQIKDKAESIAAPKNNDGATEVEINDNLPASAWNSLTQQFYSTDQKISTTKQLVNTYRGLMNNHEVENAVQNIVNDAIVFEEGHEVVSLNLEETGFSESVKERIHEEFKDLLNTIQFDRRGQDMFRRWYVDSRIFFHKIIGKNPKDGIVELRQLDPRNLEYVREIITEDTPEGKIYKATKEYFIYTVGNSSYCAGGQVFSPNSRVKIPRSAITYAHSGLMDCDDKYIIGYLHRAVKPANQLKLLEDAMVVYRITRAPERRVFFIDTGNMNNRKAAQHMNSVAQSFKNRVVYDASTGKLKNQQANLSMTEDYWLQRRDGKAITDVTTLPGASGMSDIDDIRYFNRKLYEALRVPLSRSNLSDANMVIGGDGSEITRDELEFSKFIRTLQSQFSEVLRDPLKYNLILKNVITEDDWDREINNIKVVFHRDSYYTEVKDAEILERRIGLIERIAPYIGKYFSNQTVMRDILKYTDDQMDTEKKQIEEEANDPRFKQTPDEIEDF
>ID:QBO65576.1 |[Escherichia phage vB_EcoM_G2540-3]||_Escherichia_phage_vB_EcoM_G2540-3_.gbk|putative portal vert..|1575|MK327944(168654):98660-100234:1 ^^ Escherichia phage vB_EcoM_G2540-3, complete genome.|neighbours:ID:QBO65575.1(1),ID:QBO65577.1(1)|neighbour_genes:putative tail tube p..,putative prohead cor..|
MKFNVLSLFAPWAKMDERNFKDQEKEDLVSITAPKLDDGAREFEVSSNEAASPYNAAFQTIFGSYEPGMKTTRELIDTYRNLMNNYEVDNAVSEIVSDAIVYEDDTEVVALNLDKSKFSPKIKNMMLDEFSDVLNHLSFQRKGSDHFRRWYVDSRIFFHKIIDPKRPKEGIKELRRLDPRQVQYVREIITETEAGTKIVKGYKEYFIYDTAHESYACDGRMYEAGTKIKIPKAAVVYAHSGLVDCCGKNIIGYLHRAVKPANQLKLLEDAVVIYRITRAPDRRVWYVDTGNMPARKAAEHMQHVMNTMKNRVVYDASTGKIKNQQHNMSMTEDYWLQRRDGKAVTEVDTLPGADNTGNMEDIRWFRQALYMALRVPLSRIPQDQQGGVMFDSGTSITRDELTFAKFIRELQHKFEEVFLDPLKTNLLLKGIITEDEWNDEINNIKIEFHRDSYFAELKEAEILERRINMLTMAEPFIGKYISHRTAMKDILQMTDEEIEQEAKQIEEESKEARFQDPDQEQEDF
> |[Tevenvirinae _Escherichia_phage_vB_EcoM_G2540]||_Escherichia_phage_vB_EcoM_G2540.gb|Phage portal (connec..|1575|MK327936.1(168886):99022-100596:1 ^RAST2:fig|1198136.92.peg.183^ Tevenvirinae _Escherichia_phage_vB_EcoM_G2540|neighbours:(1),(1)|neighbour_genes:Phage tail tube prot..,Phage prohead core p..|
MKFNVLSLFAPWAKMDERNFKDQEKEDLVSITAPKLDDGAREFEVSSNEAASPYNAAFQTIFGSYEPGMKTTRELIDTYRNLMNNYEVDNAVSEIVSDAIVYEDDTEVVALNLDKSKFSPKIKNMMLDEFSDVLNHLSFQRKGSDHFRRWYVDSRIFFHKIIDPKRPKEGIKELRRLDPRQVQYVREIITETEAGTKIVKGYKEYFIYDTAHESYACDGRMYEAGTKIKIPKAAVVYAHSGLVDCCGKNIIGYLHRAVKPANQLKLLEDAVVIYRITRAPDRRVWYVDTGNMPARKAAEHMQHVMNTMKNRVVYDASTGKIKNQQHNMSMTEDYWLQRRDGKAVTEVDTLPGADNTGNMEDIRWFRQALYMALRVPLSRIPQDQQGGVMFDSGTSITRDELTFAKFIRELQHKFEEVFLDPLKTNLLLKGIITEDEWNDEINNIKIEFHRDSYFAELKEAEILERRINMLTMAEPFIGKYISHRTAMKDILQMTDEEIEQEAKQIEEESKEARFQDPDQEQEDF
>ID:QBO64491.1 |[Escherichia phage vB_EcoM_G29]||_Escherichia_phage_vB_EcoM_G29_.gbk|putative portal vert..|1575|MK327940(168241):100038-101612:1 ^^ Escherichia phage vB_EcoM_G29, complete genome.|neighbours:ID:QBO64490.1(1),ID:QBO64492.1(1)|neighbour_genes:putative tail tube p..,putative prohead cor..|
MKFNVLSLFAPWAKMDERNFKDQEKEDLVSITAPKLDDGAREFEVSSNEAASPYNAAFQTIFGSYEPGMKTTRELIDTYRNLMNNYEVDNAVSEIVSDAIVYEDDTEVVALNLDKSKFSPKIKNMMLDEFSDVLNHLSFQRKGSDHFRRWYVDSRIFFHKIIDPKRPKEGIKELRRLDPRQVQYVREIITETEAGTKIVKGYKEYFIYDTAHESYACDGRMYEAGTKIKIPKAAVVYAHSGLVDCCGKNIIGYLHRAVKPANQLKLLEDAVVIYRITRAPDRRVWYVDTGNMPARKAAEHMQHVMNTMKNRVVYDASTGKIKNQQHNMSMTEDYWLQRRDGKAVTEVDTLPGADNTGNMEDIRWFRQALYMALRVPLSRIPQDQQGGVMFDSGTSITRDELTFAKFIRELQHKFEEVFLDPLKTNLLLKGIITEDEWNDEINNIKIEFHRDSYFAELKEAEILERRINMLTMAEPFIGKYISHRTAMKDILQMTDEEIEQEAKQIEEESKEARFQDPDQEQEDF
> |[Tevenvirinae _Escherichia_phage_vB_EcoM_G37-3]||_Escherichia_phage_vB_EcoM_G37-3.gb|Phage portal (connec..|1566|MK327941.1(167832):92235-93800:1 ^RAST2:fig|1198136.91.peg.164^ Tevenvirinae _Escherichia_phage_vB_EcoM_G37-3|neighbours:(1),(1)|neighbour_genes:tail tube protein,Phage prohead core p..|
MFSRLKMLARWADFDNDKYEEQIKDKAESIAAPKNNDGATEVEINDNSPASSWNSLTQQFYSTDQKISTTKQLVNTYRGLMNNHEVENAVQNIVNDAIVFEEGHEVVSLNLEATGFSESVKERIHEEFKDLLNTIQFDRRGQDMFRRWYVDSRIFFHKIIGKNPKDGIIELRQLDPRNLEYVREIITEDTPEGKIYKATKEYFIYTVGNSSYCAGGQVFSPNSRVKIPRSAITYAHSGLMDCDDKYIIGYLHRAVKPANQLKLLEDAMVVYRITRAPERRVFFIDTGNMNNRKAAQHMNSVAQSFKNRVVYDASTGKLKNQQANLSMTEDYWLQRRDGKAITDVTTLPGASGMSDIDDIRYFNRKLYEALRVPLSRSNLSDANMVIGGDGSEITRDELEFSKFIRTLQSQFSEVLRDPLKYNLILKNVITEDDWDREINNIKVVFHRDSYYTEVKDAEILERRIGLIERITPYIGKYFSNQTVMRDILKYTDDQMDTEKKQIEEEANDPRFKQTPDEIEDF
> |[Tevenvirinae _Escherichia_phage_vB_EcoM_GG4498]||_Escherichia_phage_vB_EcoM_G4498.gb|Phage portal (connec..|1575|MK327939.1(167826):99551-101125:1 ^RAST2:fig|1198136.93.peg.182^ Tevenvirinae _Escherichia_phage_vB_EcoM_GG4498|neighbours:(1),(1)|neighbour_genes:Phage tail tube prot..,Phage prohead core p..|
MKFNVLSLFAPWAKMDERNFKDQEKEDLVSITAPKLDDGAREFEVSSNEAASPYNAAFQTIFGSYEPGMKTTRELIDTYRNLMNNYEVDNAVSEIVSDAIVYEDDTEVVALNLDKSKFSPKIKNMMLDEFSDVLNHLSFQRKGSDHFRRWYVDSRIFFHKIIDPKRPKEGIKELRRLDPRQVQYVREIITETEAGTKIVKGYKEYFIYDTAHESYACDGRMYEAGTKIKIPKAAVVYAHSGLVDCCGKNIIGYLHRAVKPANQLKLLEDAVVIYRITRAPDRRVWYVDTGNMPARKAAEHMQHVMNTMKNRVVYDASTGKIKNQQHNMSMTEDYWLQRRDGKAVTEVDTLPGADNTGNMEDIRWFRQALYMALRVPLSRIPQDQQGGVMFDSGTSITRDELTFAKFIRELQHKFEEVFLDPLKTNLLLKGIITEDEWNDEINNIKIEFHRDSYFAELKEAEILERRINMLTMAEPFIGKYISHRTAMKDILQMTDEEIEQEAKQIEEESKEARFQDPDQEQEDF
>ID:QBO65863.1 |[Escherichia phage vB_EcoM_G4500]||_Escherichia_phage_vB_EcoM_G4500_.gbk|putative portal vert..|1575|MK327945(168363):100038-101612:1 ^^ Escherichia phage vB_EcoM_G4500, complete genome.|neighbours:ID:QBO65862.1(1),ID:QBO65864.1(1)|neighbour_genes:putative tail tube p..,putative prohead cor..|
MKFNVLSLFAPWAKMDERNFKDQEKEDLVSITAPKLDDGAREFEVSSNEAASPYNAAFQTIFGSYEPGMKTTRELIDTYRNLMNNYEVDNAVSEIVSDAIVYEDDTEVVALNLDKSKFSPKIKNMMLDEFSDVLNHLSFQRKGSDHFRRWYVDSRIFFHKIIDPKRPKEGIKELRRLDPRQVQYVREIITETEAGTKIVKGYKEYFIYDTAHESYACDGRMYEAGTKIKIPKAAVVYAHSGLVDCCGKNIIGYLHRAVKPANQLKLLEDAVVIYRITRAPDRRVWYVDTGNMPARKAAEHMQHVMNTMKNRVVYDASTGKIKNQQHNMSMTEDYWLQRRDGKAVTEVDTLPGADNTGNMEDIRWFRQALYMALRVPLSRIPQDQQGGVMFDSGTSITRDELTFAKFIRELQHKFEEVFLDPLKTNLLLKGIITEDEWNDEINNIKIEFHRDSYFAELKEAEILERRINMLTMAEPFIGKYISHRTAMKDILQMTDEEIEQEAKQIEEESKEARFQDPDQEQEDF
>ID:QBO66138.1 |[Escherichia phage vB_EcoM_G4507]||_Escherichia_phage_vB_EcoM_G4507_.gbk|putative portal vert..|1575|MK327946(168828):99541-101115:1 ^^ Escherichia phage vB_EcoM_G4507, complete genome.|neighbours:ID:QBO66137.1(1),ID:QBO66139.1(1)|neighbour_genes:putative tail tube p..,putative prohead cor..|
MKFNVLSLFAPWAKMDERNFKDQEKEDLVSITAPKLDDGAREFEVSSNEAASPYNAAFQTIFGSYEPGMKTTRELIDTYRNLMNNYEVDNAVSEIVSDAIVYEDDTEVVALNLDKSKFSPKIKNMMLDEFSDVLNHLSFQRKGSDHFRRWYVDSRIFFHKIIDPKRPKEGIKELRRLDPRQVQYVREIITETEAGTKIVKGYKEYFIYDTAHESYACDGRMYEAGTKIKIPKAAVVYAHSGLVDCCGKNIIGYLHRAVKPANQLKLLEDAVVIYRITRAPDRRVWYVDTGNMPARKAAEHMQHVMNTMKNRVVYDASTGKIKNQQHNMSMTEDYWLQRRDGKAVTEVDTLPGADNTGNMEDIRWFRQALYMALRVPLSRIPQDQQGGVMFDSGTSITRDELTFAKFIRELQHKFEEVFLDPLKTNLLLKGIITEDEWNDEINNIKIEFHRDSYFAELKEAEILERRINMLTMAEPFIGKYISHRTAMKDILQMTDEEIEQEAKQIEEESKEARFQDPDQEQEDF
>ID:QBO65039.1 |[Escherichia phage vB_EcoM_G50]||_Escherichia_phage_vB_EcoM_G50_.gbk|putative portal vert..|1575|MK327942(167728):98682-100256:1 ^^ Escherichia phage vB_EcoM_G50, complete genome.|neighbours:ID:QBO65038.1(1),ID:QBO65040.1(1)|neighbour_genes:putative tail tube p..,putative prohead cor..|
MKFNVLSLFAPWAKMDERNFKDQEKEDLVSITAPKLDDGAREFEVSSNEAASPYNAAFQTIFGSYEPGMKTTRELIDTYRNLMNNYEVDNAVSEIVSDAIVYEDDTEVVALNLDKSKFSPKIKNMMLDEFNDVLNHLSFQRKGSDHFRRWYVDSRIFFHKIIDPKRPKEGIKELRRLDPRQVQYVREIITETEAGTKIVKGYKEYFIYDTAHESYACDGRMYEAGTKIKIPKAAVVYAHSGLVDCCGKNIIGYLHRAVKPANQLKLLEDAVVIYRITRAPDRRVWYVDTGNMPARKAAEHMQHVMNTMKNRVVYDASTGKIKNQQHNMSMTEDYWLQRRDGKAVTEVDTLPGADNTGNMEDVRWFRQALYMALRVPLSRIPQDQQGGVMFDSGTSITRDELTFAKFIRELQHKFEEVFLDPLKTNLLLKGIITEDEWNDEINNIKIEFHRDSYFTELKEAEILERRINMLTMAEPFIGKYISHRTAMKDILQMTDEEIEQEAKQIEEESKEARFQDPDQEQEDF
> |[Tevenvirinae _Escherichia_phage_vB_EcoM_G5211]||_Escherichia_phage_vB_EcoM_G5211.gb|Phage portal (connec..|1566|MK327947.1(164278):91829-93394:1 ^RAST2:fig|1198136.94.peg.163^ Tevenvirinae _Escherichia_phage_vB_EcoM_G5211|neighbours:(1),(1)|neighbour_genes:tail tube protein,Phage prohead core p..|
MFSRLKMLARWADFDNDKYEEQIKDKAESIAAPKNNDGATEVEINDNSPASSWNSLTQQFYSTDQKISTTKQLVNTYRGLMNNHEVENAVQNIVNDAIVFEEGHEVVSLNLEATGFSESVKERIHEEFKDLLNTIQFDRRGQDMFRRWYVDSRIFFHKIIGKNPKDGIIELRQLDPRNLEYVREIITEDTPEGKIYKATKEYFIYTVGNSSYCAGGQVFSPNSRVKIPRSAITYAHSGLMDCDDKYIIGYLHRAVKPANQLKLLEDAMVVYRITRAPERRVFFIDTGNMNNRKAAQHMNSVAQSFKNRVVYDASTGKLKNQQANLSMTEDYWLQRRDGKAITDVTTLPGASGMSDIDDIRYFNRKLYEALRVPLSRSNLSDANMVIGGDGSEITRDELEFSKFIRTLQSQFSEVLRDPLKYNLILKNVITEDDWDREINNIKVVFHRDSYYTEVKDAEILERRIGLIERITPYIGKYFSNQTVMRDILKYTDDQMDTEKKQIEEEANDPRFKQTPDEIEDF
>ID:QBO65316.1 |[Escherichia phage vB_EcoM_G53]||_Escherichia_phage_vB_EcoM_G53_.gbk|putative portal vert..|1572|MK327943(167834):102288-103859:1 ^^ Escherichia phage vB_EcoM_G53, complete genome.|neighbours:ID:QBO65315.1(1),ID:QBO65317.1(1)|neighbour_genes:putative tail tube p..,putative prohead cor..|
MKFNILSLFAPWAKMDERDYKDQEKENLESITAPKLDDGAKEYEVSENEAQQTYNAMFQRMFGSQEPGLKSTRELIDTYRNLMTNYEVDNAVSEIVSDAIVYEDDTEVVSINLDNTKFSPNIKSMMLDEFNEVLNHLSFQRKGSDHFRRWYVDSRIFFHKIIDPKRPKEGIKELRRLDPRQVQYVREVITTTEAGVKIVKGYKEYFIYDTSHESYACDGRIYEAGTKIKIPKAAIVYAHSGLVDCCGKNIIGYLHRAIKPANQLKLLEDAVVIYRITRAPDRRVWYVDTGNMPSRKAAEHMQHVMNTMKNRIAYDATTGKIKNQQHIMSMTEDYWLQRRDGKAVTEVDTLPGADNTGNMEDVRWFRNALYMALRIPITRIPSDQGGIQFDAGTSITRDELSFGKFIRELQHKFEEIFLDPLKTNLILKGIITEDEWNDEINNIKIKFHRDSYFSELKDAEILERRINMLQMAEPFIGKYISHRTAMKDILQMSDEEIEQEAKQIEEESKEARFQDPDQEQEDF
>ID:QBQ80050.1 |[Escherichia phage vB_EcoM_G8]||_Escherichia_phage_vB_EcoM_G8_.gbk|putative portal vert..|1575|MK373787(169650):100112-101686:1 ^^ Escherichia phage vB_EcoM_G8, complete genome.|neighbours:ID:QBQ80049.1(1),ID:QBQ80051.1(1)|neighbour_genes:putative tail tube p..,putative prohead cor..|
MKFNVLSLFAPWAKMDERNFKDQEKEDLVSITAPKLDDGAREFEVSANEAASPYNAAFQTIFGSHEPGMKTTRELIDTYRNLMNNYEVDNAVSEIVSDAIVYEDDTEVVALNLDKSKFSPKIKNMMLDEFSDILNHLSFQRKGSDHFRRWYVDSRIFFHKIIDPKRPKEGIKELRRLDPRQVQYVREIITETEAGTKIVKGYKEYFIYDTAHESYACDGRMYEAGTKIKIPKAAVVYAHSGLVDCCGKNIIGYLHRAVKPANQLKLLEDAVVIYRITRAPDRRVWYVDTGNMPARKAAEHMQHVMNTMKNRVVYDASTGKIKNQQHNMSMTEDYWLQRRDGKAVTEVDTLPGADNTGNMEDIRWFRQALYMALRVPLSRIPQDQQGGVMFDSGTSITRDELTFAKFIRELQHKFEEVFLDPLKTNLLLKGIITEDEWNDEINNIKIEFHRDSYFTELKEAEILERRINMLTMAEPFIGKYISHRTAMKDILQMTDEEIEQEAKQIEEESKEARFQDPDQEQEDF
>ID:QBQ77952.1 |[Escherichia phage vB_EcoM_G9062]||_Escherichia_phage_vB_EcoM_G9062_.gbk|putative portal vert..|1575|MK373779(168670):99878-101452:1 ^^ Escherichia phage vB_EcoM_G9062, complete genome.|neighbours:ID:QBQ77951.1(1),ID:QBQ77953.1(1)|neighbour_genes:putative tail tube p..,putative prohead cor..|
MKFNVLSLFAPWAKMDERNFKDQEKEDLVSITAPKLDDGAREFEVSSNEAASPYNAAFQTIFGSYEPGMKTTRELIDTYRNLMNNYEVDNAVSEIVSDAIVYEDDTEVVALNLDKSKFSPKIKNMMLDEFSDVLNHLSFQRKGSDHFRRWYVDSRIFFHKIIDPKRPKEGIKELRRLDPRQVQYVREIITETEAGTKIVKGYKEYFIYDTAHESYACDGRMYEAGTKIKIPKAAVVYAHSGLVDCCGKNIIGYLHRAVKPANQLKLLEDAVVIYRITRAPDRRVWYVDTGNMPARKAAEHMQHVMNTMKNRVVYDASTGKIKNQQHNMSMTEDYWLQRRDGKAVTEVDTLPGADNTGNMEDIRWFRQALYMALRVPLSRIPQDQQGGVMFDSGTSITRDELTFAKFIRELQHKFEEVFLDPLKTNLLLKGIITEDEWNDEINNIKIEFHRDSYFAELKEAEILERRINMLTMAEPFIGKYISHRTAMKDILQMTDEEIEQEAKQIEEESKEARFQDPDQEQEDF
>ID:AXC33994.1 |[Escherichia phage vB_EcoM_JB75]||_Escherichia_phage_vB_EcoM_JB75_.gbk|portal vertex of the..|1575|MH355584(167208):66222-67796:-1 ^^ Escherichia phage vB_EcoM_JB75, complete genome.|neighbours:ID:AXC34180.1(-1),ID:AXC34082.1(-1)|neighbour_genes:prohead core protein,tail tube protein|
MKFNVLSLFAPWAKMDERNFKDQEKEDLVSITAPKLDDGAREFEVSSNEAASPYNAAFQTIFGSYEPGMKTTRELIDTYRNLMNNYEVDNAVSEIVSDAIVYEDDTEVVALNLDKSKFSPKIKNMMLDEFSDVLNHLSFQRKGSDHFRRWYVDSRIFFHKIIDPKRPKEGIKELRRLDPRQVQYVREIITETEAGTKIVKGYKEYFIYDTAHESYACDGRMYEAGTKIKIPKAAVVYAHSGLVDCCGKNIIGYLHRAVKPANQLKLLEDAVVIYRITRAPDRRVWYVDTGNMPARKAAEHMQHVMNTMKNRVVYDASTGKIKNQQHNMSMTEDYWLQRRDGKAVTEVDTLPGADNTGNMEDVRWFRQALYMALRVPLSRIPQDQQGGVMFDSGTSITRDELTFAKFIRELQHKFEEVFLDPLKTNLLLKGIITEDEWNDEINNIKIEFHRDSYFAELKEAEILERRINMLTMAEPFIGKYISHRTAMKDILQMTDEEIEQEAKQIEEESKEARFQDPDQEQEDF
>ID:YP_009030623.1 |[Escherichia phage vB_EcoM_JS09]||_Escherichia_phage_vB_EcoM_JS09_.gbk|portal vertex protei..|1572|NC_024124(169148):65632-67203:-1 ^GeneID:19484885^ Escherichia phage vB_EcoM_JS09, complete genome.|neighbours:ID:YP_009030622.1(-1),ID:YP_009030624.1(-1)|neighbour_genes:prohead core protein,tail tube protein|
MKFNILSLFAPWAKMDERDYKDQEKENLESITTPKLDDGAKEYEVSENEAQQTYNAMFQRMFGSQEPGLKSTRELIDTYRNLMTNYEVDNAVSEIVSDAIVYEDDTEVVSINLDNTKFSPNIKSMMLDEFNEVLNHLSFQRKGSDHFRRWYVDSRIFFHKIIDPKRPKEGIKELRRLDPRQVQYVREVITTTEAGVKIVKGYKEYFIYDTSHESYACDGRIYEAGTKIKIPKAAIVYAHSGLVDCCGKNIIGYLHRAIKPANQLKLLEDAVVIYRITRAPDRRVWYVDTGNMPSRKAAEHMQHVMNTMKNRIAYDATTGKIKNQQHIMSMTEDYWLQRRDGKAVTEVDTLPGADNTGNMEDVRWFRNALYMALRIPITRIPSDQGGIQFDAGTSITRDELSFGKFIRELQHKFEEIFLDPLKTNLILKGIITEDEWNDEINNIKIKFHRDSYFSELKDAEILERRINMLQMAEPFIGKYISHRTAMKDILQMSDEEIEQEAKQIEEESKEARFQDPDQEQEDF
>ID:QBQ78455.1 |[Escherichia phage vB_EcoM_KAW1E185]||_Escherichia_phage_vB_EcoM_KAW1E185_.gbk|putative portal vert..|1575|MK373781(164987):98926-100500:1 ^^ Escherichia phage vB_EcoM_KAW1E185, complete genome.|neighbours:ID:QBQ78454.1(1),ID:QBQ78456.1(1)|neighbour_genes:putative tail tube p..,putative prohead cor..|
MKFNVLSLFAPWAKMDERNFKDQEKEDLVSITAPKLDDGAREFEVSSNEAASPYNAAFQTIFGSYEPGMKTTRELIDTYRNLMNNYEVDNAVSEIVSDAIVYEDDTEVVALNLDKSKFSPKIKNMMLDEFSDVLNHLSFQRKGSDHFRRWYVDSRIFFHKIIDPKRPKEGIKELRRLDPRQVQYVREIITETEAGTKIVKGYKEYFIYDTAHESYACDGRMYEAGTKIKIPKAAVVYAHSGLVDCCGKNIIGYLHRAVKPANQLKLLEDAVVIYRITRAPDRRVWYVDTGNMPARKAAEHMQHVMNTMKNRVVYDASTGKIKNQQHNMSMTEDYWLQRRDGKAVTEVDTLPGADNTGNMEDVRWFRQALYMALRVPLSRIPQDQQGGVMFDSGTSITRDELTFAKFIRELQHKFEEVFLDPLKTNLLLKGIITEDEWNDEINNIKIEFHRDSYFTELKEAEILERRINMLTMAEPFIGKYISHRTAMKDILQMTDEEIEQEAKQIEEESKEARFQDPDQEQEDF
> |[Tevenvirinae Escherichia_phage_vB_EcoM_KAW3E185]||_Escherichia_phage_vB_EcoM_KAW3E185.gb|putative portal vert..|1572|MK373782.1(170187):102310-103881:1 ^RAST2:fig|1198136.54.peg.181^ Tevenvirinae Escherichia_phage_vB_EcoM_KAW3E185|neighbours:(1),(1)|neighbour_genes:hypothetical protein,Phage prohead core p..|
MKFNILSLFAPWAKMDERDYKDQEKENLESITTPKLDDGAKEYEVSENEAQQTYNAMFQRMFGSQEPGLKSTRELIDTYRNLMTNYEVDNAVSEIVSDAIVYEDDTEVVSINLDNTKFSPNIKSMMLDEFNEVLNHLSFQRKGSDHFRRWYVDSRIFFHKIIDPKRPKEGIKELRRLDPRQVQYVREVITTTEAGVKIVKGYKEYFIYDTSHESYACDGRIYEAGTKIKIPKAAIVYAHSGLVDCCGKNIIGYLHRAIKPANQLKLLEDAVVIYRITRAPDRRVWYVDTGNMPSRKAAEHMQHVMNTMKNRIAYDATTGKIKNQQHIMSMTEDYWLQRRDGKAVTEVDTLPGADNTGNMEDVRWFRNALYMALRIPITRIPSDQGGIQFDAGTSITRDELSFGKFIRELQHKFEEIFLDPLKTNLILKGIITEDEWNDEINNIKIKFHRDSYFSELKDAEILERRINMLQMAEPFIGKYISHRTAMKDILQMSDEEIEQEAKQIEEESKEARFQDPDQEQEDF
>ID:QBQ79229.1 |[Escherichia phage vB_EcoM_MM02]||_Escherichia_phage_vB_EcoM_MM02_.gbk|putative portal vert..|1572|MK373784(169201):104264-105835:1 ^^ Escherichia phage vB_EcoM_MM02, complete genome.|neighbours:ID:QBQ79228.1(1),ID:QBQ79230.1(1)|neighbour_genes:putative tail tube p..,putative prohead cor..|
MKFNILSLFAPWAKMDERDYKDQEKENLESITAPKLDDGAKEYEVSENEAQQTYNAMFQRMFGSQEPGLKSTRELIDTYRNLMTNYEVDNAVSEIVSDAIVYEDDTEVVSINLDNTKFSPNIKSMMLDEFNEVLNHLSFQRKGSDHFRRWYVDSRIFFHKIIDPKRPKEGIKELRRLDPRQVQYVREVITTTEAGVKIVKGYKEYFIYDTSHESYACDGRIYEAGTKIKIPKAAIVYAHSGLVDCCGKNIIGYLHRAIKPANQLKLLEDAVVIYRITRAPDRRVWYVDTGNMPSRKAAEHMQHVMNTMKNRIAYDATTGKIKNQQHIMSMTEDYWLQRRDGKAVTEVDTLPGADNTGNMEDVRWFRNALYMALRIPITRIPSDQGGIQFDAGTSITRDELSFGKFIRELQHKFEEIFLDPLKTNLILKGIITEDEWNDEINNIKIKFHRDSYFSELKDAEILERRINMLQMAEPFIGKYISHRTAMKDILQMSDEEIEQEAKQIEEESKEARFQDPDQEQEDF
>ID:QBQ79498.1 |[Escherichia phage vB_EcoM_OE5505]||_Escherichia_phage_vB_EcoM_OE5505_.gbk|putative portal vert..|1575|MK373785(168756):100353-101927:1 ^^ Escherichia phage vB_EcoM_OE5505, complete genome.|neighbours:ID:QBQ79497.1(1),ID:QBQ79499.1(1)|neighbour_genes:putative tail tube p..,putative prohead cor..|
MKFNVLSLFAPWAKMDERNFKDQEKEDLVSITAPKLDDGAREFEVSSNEAASPYNAAFQTIFGSYEPGMKTTRELIDTYRNLMNNYEVDNAVSEIVSDAIVYEDDTEVVALNLDKSKFSPKIKNMMLDEFSDVLNHLSFQRKGSDHFRRWYVDSRIFFHKIIDPKRPKEGIKELRRLDPRQVQYVREIITETEAGTKIVKGYKEYFIYDTAHESYACDGRMYEAGTKIKIPKAAVVYAHSGLVDCCGKNIIGYLHRAVKPANQLKLLEDAVVIYRITRAPDRRVWYVDTGNMPARKAAEHMQHVMNTMKNRVVYDASTGKIKNQQHNMSMTEDYWLQRRDGKAVTEVDTLPGADNTGNMEDIRWFRQALYMALRVPLSRIPQDQQGGVMFDSGTSITRDELTFAKFIRELQHKFEEVFLDPLKTNLLLKGIITEDEWNDEINNIKIEFHRDSYFTELKEAEILERRINMLTMAEPFIGKYISHRTAMKDILQMTDEEIEQEAKQIEEESKEARFQDPDQEQEDF
> |[Tevenvirinae _Escherichia_phage_vB_EcoM_PhAPEC2]||_Escherichia_phage_vB_EcoM_PhAPEC2.gb|putative portal vert..|1572|NC_024794.1(167318):102870-104441:1 ^RAST2:fig|1198136.124.peg.179^ Tevenvirinae _Escherichia_phage_vB_EcoM_PhAPEC2|neighbours:(1),(1)|neighbour_genes:hypothetical protein,Phage prohead core p..|
MKFNILSLFAPWAKMDERDYKDQEKENLESITSPKLDDGAKEYEVSENEAQQTYNAMFQRMFGSQEPGLKSTRELIDTYRNLMTNYEVDNAVSEIVSDAIVYEDDTEVVSINLDNTKFSPNIKSMVLDEFNEVLNHLSFQRKGSDHFRRWYVDSRIFFHKIIDPKRPKEGIKELRRLDPRQVQYVREVITTTEAGVKIVKGYKEYFIYDTSHESYACDGRIYEAGTKIKIPKAAIVYAHSGLVDCCGKNIIGYLHRAIKPANQLKLLEDAVVIYRITRAPDRRVWYVDTGNMPSRKAAEHMQHVMNTMKNRIAYDATTGKIKNQQHIMSMTEDYWLQRRDGKAVTEVDTLPGADNTGNMEDVRWFRNALYMALRIPITRIPSDQGGIQFDAGTSITRDELTFGKFIRELQHKFEEIFLDPLKTNLILKGIITEDEWNDEINNIKIKFHRDSYFSELKDAEILERRINMLQMAEPFIGKYISHRTAMKDILQMSDEEIEQEAKQIEEESKEARFQDPDQEQEDF
>ID:QBQ79782.1 |[Escherichia phage vB_EcoM_R5505]||_Escherichia_phage_vB_EcoM_R5505_.gbk|putative portal vert..|1575|MK373786(167317):100117-101691:1 ^^ Escherichia phage vB_EcoM_R5505, complete genome.|neighbours:ID:QBQ79781.1(1),ID:QBQ79783.1(1)|neighbour_genes:putative tail tube p..,putative prohead cor..|
MKFNVLSLFAPWAKMDERNFKDQEKEDLVSITAPKLDDGAREFEVSSNEAASPYNAAFQTIFGSYEPGMKTTRELIDTYRNLMNNYEVDNAVSEIVSDAIVYEDDTEVVALNLDKSKFSPKIKNMMLDEFSDVLNHLSFQRKGSDHFRRWYVDSRIFFHKIIDPKRPKEGIKELRRLDPRQVQYVREIITETEAGTKIVKGYKEYFIYDTAHESYACDGRMYEAGTKIKIPKAAVVYAHSGLVDCCGKNIIGYLHRAVKPANQLKLLEDAVVIYRITRAPDRRVWYVDTGNMPARKAAEHMQHVMNTMKNRVVYDASTGKIKNQQHNMSMTEDYWLQRRDGKAVTEVDTLPGADNTGNMEDVRWFRQALYMALRVPLSRIPQDQQGGVMFDSGTSITRDELTFAKFIRELQHKFEEVFLDPLKTNLLLKGIITEDEWNDEINNIKIEFHRDSYFTELKEAEILERRINMLTMAEPFIGKYISHRTAMKDILQMTDEEIEQEAKQIEEESKEARFQDPDQEQEDF
>ID:QBQ77190.1 |[Escherichia phage vB_EcoM_WFK]||_Escherichia_phage_vB_EcoM_WFK_.gbk|putative portal vert..|1572|MK373775(164590):98180-99751:1 ^^ Escherichia phage vB_EcoM_WFK, complete genome.|neighbours:ID:QBQ77189.1(1),ID:QBQ77191.1(1)|neighbour_genes:putative tail tube p..,putative prohead cor..|
MKFNILSLFAPWAKMDERDYKDQEKENLESITAPKLDDGAKEYEVSENEAQQTYNAMFQRMFGSQEPGLKSTRELIDTYRNLMTNYEVDNAVSEIVSDAIVYEDDTEVVSINLDNTKFSPNIKSMMLDEFNEVLNHLSFQRKGSDHFRRWYVDSRIFFHKIIDPKRPKEGIKELRRLDPRQVQYVREVITTTEAGVKIVKGYKEYFIYDTSHESYACDGRIYEAGTKIKIPKAAIVYAHSGLVDCCGKNIIGYLHRAIKPANQLKLLEDAVVIYRITRAPDRRVWYVDTGNMPSRKAAEHMQHVMNTMKNRIAYDATTGKIKNQQHIMSMTEDYWLQRRDGKAVTEVDTLPGADNTGNMEDVRWFRNALYMALRIPITRIPSDQGGIQFDAGTSITRDELSFGKFIRELQHKFEEIFLDPLKTNLILKGIITEDEWNDEINNIKIKFHRDSYFSELKDAEILERRINMLQMAEPFIGKYISHRTAMKDILQMSDEEIEQEAKQIEEESKEARFQDPDQEQEDF
>ID:QBQ76929.1 |[Escherichia phage vB_EcoM_WFL6982]||_Escherichia_phage_vB_EcoM_WFL6982_.gbk|putative portal vert..|1572|MK373774(164279):98180-99751:1 ^^ Escherichia phage vB_EcoM_WFL6982, complete genome.|neighbours:ID:QBQ76928.1(1),ID:QBQ76930.1(1)|neighbour_genes:putative tail tube p..,putative prohead cor..|
MKFNILSLFAPWAKMDERDYKDQEKENLESITAPKLDDGAKEYEVSENEAQQTYNAMFQRMFGSQEPGLKSTRELIDTYRNLMTNYEVDNAVSEIVSDAIVYEDDTEVVSINLDNTKFSPNIKSMMLDEFNEVLNHLSFQRKGSDHFRRWYVDSRIFFHKIIDPKRPKEGIKELRRLDPRQVQYVREVITTTEAGVKIVKGYKEYFIYDTSHESYACDGRIYEAGTKIKIPKAAIVYAHSGLVDCCGKNIIGYLHRAIKPANQLKLLEDAVVIYRITRAPDRRVWYVDTGNMPSRKAAEHMQHVMNTMKNRIAYDATTGKIKNQQHIMSMTEDYWLQRRDGKAVTEVDTLPGADNTGNMEDVRWFRNALYMALRIPITRIPSDQGGIQFDAGTSITRDELSFGKFIRELQHKFEEIFLDPLKTNLILKGIITEDEWNDEINNIKIKFHRDSYFSELKDAEILERRINMLQMAEPFIGKYISHRTAMKDILQMSDEEIEQEAKQIEEESKEARFQDPDQEQEDF
>ID:QBQ77682.1 |[Escherichia phage vB_EcoM_WFbE185]||_Escherichia_phage_vB_EcoM_WFbE185.gbk|putative portal vert..|1572|MK373778(170429):103406-104977:1 ^^ Escherichia phage vB_EcoM_WFbE185, complete genome.|neighbours:ID:QBQ77681.1(1),ID:QBQ77683.1(1)|neighbour_genes:putative tail tube p..,putative prohead cor..|
MKFNILSLFAPWAKMDERDYKDQEKENLESITTPKLDDGAKEYEVSENEAQQTYNAMFQRMFGSQEPGLKSTRELIDTYRNLMTNYEVDNAVSEIVSDAIVYEDDTEVVSINLDNTKFSPNIKSMMLDEFNEVLNHLSFQRKGSDHFRRWYVDSRIFFHKIIDPKRPKEGIKELRRLDPRQVQYVREVITTTEAGVKIVKGYKEYFIYDTSHESYACDGRIYEAGTKIKIPKAAIVYAHSGLVDCCGKNIIGYLHRAIKPANQLKLLEDAVVIYRITRAPDRRVWYVDTGNMPSRKAAEHMQHVMNTMKNRIAYDATTGKIKNQQHIMSMTEDYWLQRRDGKAVTEVDTLPGADNTGNMEDVRWFRNALYMALRIPITRIPSDQGGIQFDAGTSITRDELSFGKFIRELQHKFEEIFLDPLKTNLILKGIITEDEWNDEINNIKIKFHRDSYFSELKDAEILERRINMLQMAEPFIGKYISHRTAMKDILQMSDEEIEQEAKQIEEESKEARFQDPDQEQEDF
>ID:YP_007004910.1 |[Escherichia phage wV7]||_Escherichia_phage_wV7_.gbk|portal vertex protei..|1575|NC_019505(166452):98238-99812:1 ^GeneID:14010704^ Escherichia phage wV7, complete genome.|neighbours:ID:YP_007004909.1(1),ID:YP_007004911.1(1)|neighbour_genes:tail tube protein,prohead core protein|
MKFNVLSLFAPWAKMDERNFKDQEKEDLVSITAPKLDDGAREFEVSSNEAASPYNAAFQTIFGSYEPGMKTTRELIDTYRNLMNNYEVDNAVSEIVSDAIVYEDDTEVVALNLDKSKFSPKIKNMMLDEFSDVLNHLSFQRKGSDHFRRWYVDSRIFFHKIIDPKRPKEGIKELRRLDPRQVQYVREIITETEAGTKIVKGYKEYFIYDTAHESYACDGRMYEAGTKIKIPKAAVVYAHSGLVDCCGKNIIGYLHRAVKPANQLKLLEDAVVIYRITRAPDRRVWYVDTGNMPARKAAEHMQHVMNTMKNRVVYDASTGKIKNQQHNMSMTEDYWLQRRDGKAVTEVDTLPGADNTGNMEDIRWFRQALYMALRVPLSRIPQDQQGGVMFDSGTSITRDELTFAKFIRELQHKFEEVFLDPLKTNLLLKGIITEDEWNDEINNIKIEFHRDSYFAELKEAEILERRINMLTMAEPFIGKYISHRTAMKDILQMTDEEIEQEAKQIEEESKEARFQDPDQEQEDF
> |[Tevenvirinae Escherichia_virus_KFS-EC]||_Escherichia_virus_KFS-EC.gb|Phage portal (connec..|1566|MH560358.1(164715):34812-36377:1 ^RAST2:fig|1198136.83.peg.52^ Tevenvirinae Escherichia_virus_KFS-EC|neighbours:(1),(1)|neighbour_genes:tail tube protein,Phage prohead core p..|
MFSRLKMLARWADFDNDKYEEQIKDKAESIAAPKNNDGATEVEINDNLPASAWNSLTQQFYSTDQKISTTKQLVNTYRGLMNNHEVENAVQNIVNDAIVFEEGHEVVSLNLEATGFSESVKERIHEEFKDLLNTIQFDRRGQDMFRRWYVDSRIFFHKIIGKNPKDGIVELRQLDPRNLEYVREIITEDTPEGKIYKATKEYFIYTVGNSSYCAGGQVFSPNSRVKIPRSAITYAHSGLMDCDDKYIIGYLHRAVKPANQLKLLEDAMVVYRITRAPERRVFFIDTGNMNNRKAAQHMNSVAQSFKNRVVYDASTGKLKNQQANLSMTEDYWLQRRDGKAITDVTTLPGASGMSDIDDIRYFNRKLYEALRVPLSRSNLSDANMVIGGDGSEITRDELEFSKFIRTLQSQFSEVLRDPLKYNLILKNVITEDDWDREINNIKVVFHRDSYYTEVKDAEILERRIGLIERITPYIGKYFSNQTVMRDILKYTDDQMDTEKKQIEEEANDPRFKQTPDEIEDF
>ID:QDK04296.1 |[Escherichia virus VEc20]||_Escherichia_virus_VEc20_.gbk|vec20_166|1575|MN022785(167532):98282-99856:1 ^^ Escherichia virus VEc20, complete genome.|neighbours:ID:QDK04295.1(1),ID:QDK04297.1(1)|neighbour_genes:vec20_165,vec20_167|
MKFNVLSLFAPWAKMDERNFKDQEKEDLVSITAPKLDDGAREFEVSSNEAASPYNAAFQTIFGSYEPGMKTTRELIDTYRNLMNNYEVDNAVSEIVSDAIVYEDDTEVVALNLDKSKFSPKIKNMMLDEFSDVLNHLSFQRKGSDHFRRWYVDSRIFFHKIIDPKRPKEGIKELRRLDPRQVQYVREIITETEAGTKIVKGYKEYFIYDTAHESYACDGRMYEAGTKIKIPKAAVVYAHSGLVDCCGKNIIGYLHRAVKPANQLKLLEDAVVIYRITRAPDRRVWYVDTGNMPARKAAEHMQHVMNTMKNRVVYDASTGKIKNQQHNMSMTEDYWLQRRDGKAVTEVDTLPGADNTGNMEDIRWFRQALYMALRVPLSRIPQDQQGGVMFDSGTSITRDELTFAKFIRELQHKFEEVFLDPLKTNLLLKGIITEDEWNDEINNIKIEFHRDSYFAELKEAEILERRINMLTMAEPFIGKYISHRTAMKDILQMTDEEIEQEAKQIEEESKEARFQDPDQEQEDF
>ID:VCU44427.1 |[Escherichia virus vB_Eco_mar005P1]|vB_Eco_mar005P1|_Escherichia_virus_vB_Eco_mar005P1_.gbk|20|1572|LR027390(167773):36435-38006:1 ^^ Escherichia virus vB_Eco_mar005P1 genome assembly, chromosome: 1.|neighbours:ID:VCU44425.1(1),ID:VCU44429.1(1)|neighbour_genes:19,67|
MKFNILSLFAPWAKMDERDYKDQEKENLESITAPKLDDGAKEYEVSENEAQQTYNAMFQRMFGSQEPGLKSTRELIDTYRNLMTNYEVDNAVSEIVSDAIVYEDDTEVVSINLDNTKFSPNIKSMMLDEFNEVLNHLSFQRKGSDHFRRWYVDSRIFFHKIIDPKRPKEGIKELRRLDPRQVQYVREVITTTEAGVKIVKGYKEYFIYDTSHESYACDGRIYEAGTKIKIPKAAIVYAHSGLVDCCGKNIIGYLHRAIKPANQLKLLEDAVVIYRITRAPDRRVWYVDTGNMPSRKAAEHMQHVMNTMKNRIAYDATTGKIKNQQHIMSMTEDYWLQRRDGKAVTEVDTLPGADNTGNMEDVRWFRNALYMALRIPITRIPSDQGGIQFDAGTSITRDELSFGKFIRELQHKFEEIFLDPLKTNLILKGIITEDEWNDEINNIKIKFHRDSYFSELKDAEILERRINMLQMAEPFIGKYISHRTAMKDILQMSDEEIEQEAKQIEEESKEARFQDPDQEQEDF
>ID:VCU44434.1 |[Escherichia virus vB_Eco_mar005P1]|vB_Eco_mar006P2|_Escherichia_virus_vB_Eco_mar005P1_strain_vB_Eco_mar006P2_.gbk|20|1572|LR027387(167773):137330-138901:1 ^^ Escherichia virus vB_Eco_mar005P1 strain vB_Eco_mar006P2 genome assembly, chromosome: 1.|neighbours:ID:VCU44432.1(1),ID:VCU44435.1(1)|neighbour_genes:19,67|
MKFNILSLFAPWAKMDERDYKDQEKENLESITAPKLDDGAKEYEVSENEAQQTYNAMFQRMFGSQEPGLKSTRELIDTYRNLMTNYEVDNAVSEIVSDAIVYEDDTEVVSINLDNTKFSPNIKSMMLDEFNEVLNHLSFQRKGSDHFRRWYVDSRIFFHKIIDPKRPKEGIKELRRLDPRQVQYVREVITTTEAGVKIVKGYKEYFIYDTSHESYACDGRIYEAGTKIKIPKAAIVYAHSGLVDCCGKNIIGYLHRAIKPANQLKLLEDAVVIYRITRAPDRRVWYVDTGNMPSRKAAEHMQHVMNTMKNRIAYDATTGKIKNQQHIMSMTEDYWLQRRDGKAVTEVDTLPGADNTGNMEDVRWFRNALYMALRIPITRIPSDQGGIQFDAGTSITRDELSFGKFIRELQHKFEEIFLDPLKTNLILKGIITEDEWNDEINNIKIKFHRDSYFSELKDAEILERRINMLQMAEPFIGKYISHRTAMKDILQMSDEEIEQEAKQIEEESKEARFQDPDQEQEDF
>ID:VCU43245.1 |[Escherichia virus vB_Eco_mar005P1]|vB_Eco_mar007P3|_Escherichia_virus_vB_Eco_mar005P1_strain_vB_Eco_mar007P3_.gbk|20|1572|LR027383(167651):59321-60892:1 ^^ Escherichia virus vB_Eco_mar005P1 strain vB_Eco_mar007P3 genome assembly, chromosome: 1.|neighbours:ID:VCU43244.1(1),ID:VCU43246.1(1)|neighbour_genes:19,67|
MKFNILSLFAPWAKMDERDYKDQEKENLESITAPKLDDGAKEYEVSENEAQQTYNAMFQRMFGSQEPGLKSTRELIDTYRNLMTNYEVDNAVSEIVSDAIVYEDDTEVVSINLDNTKFSPNIKSMMLDEFNEVLNHLSFQRKGSDHFRRWYVDSRIFFHKIIDPKRPKEGIKELRRLDPRQVQYVREVITTTEAGVKIVKGYKEYFIYDTSHESYACDGRIYEAGTKIKIPKAAIVYAHSGLVDCCGKNIIGYLHRAIKPANQLKLLEDAVVIYRITRAPDRRVWYVDTGNMPSRKAAEHMQHVMNTMKNRIAYDATTGKIKNQQHIMSMTEDYWLQRRDGKAVTEVDTLPGADNTGNMEDVRWFRNALYMALRIPITRIPSDQGGIQFDAGTSITRDELSFGKFIRELQHKFEEIFLDPLKTNLILKGIITEDEWNDEINNIKIKFHRDSYFSELKDAEILERRINMLQMAEPFIGKYISHRTAMKDILQMSDEEIEQEAKQIEEESKEARFQDPDQEQEDF
>ID:VCU43953.1 |[Escherichia virus vB_Eco_mar005P1]|vB_Eco_mar008P4|_Escherichia_virus_vB_Eco_mar005P1_strain_vB_Eco_mar008P4_.gbk|20|1572|LR027386(167773):42102-43673:1 ^^ Escherichia virus vB_Eco_mar005P1 strain vB_Eco_mar008P4 genome assembly, chromosome: 1.|neighbours:ID:VCU43952.1(1),ID:VCU43954.1(1)|neighbour_genes:19,67|
MKFNILSLFAPWAKMDERDYKDQEKENLESITAPKLDDGAKEYEVSENEAQQTYNAMFQRMFGSQEPGLKSTRELIDTYRNLMTNYEVDNAVSEIVSDAIVYEDDTEVVSINLDNTKFSPNIKSMMLDEFNEVLNHLSFQRKGSDHFRRWYVDSRIFFHKIIDPKRPKEGIKELRRLDPRQVQYVREVITTTEAGVKIVKGYKEYFIYDTSHESYACDGRIYEAGTKIKIPKAAIVYAHSGLVDCCGKNIIGYLHRAIKPANQLKLLEDAVVIYRITRAPDRRVWYVDTGNMPSRKAAEHMQHVMNTMKNRIAYDATTGKIKNQQHIMSMTEDYWLQRRDGKAVTEVDTLPGADNTGNMEDVRWFRNALYMALRIPITRIPSDQGGIQFDAGTSITRDELSFGKFIRELQHKFEEIFLDPLKTNLILKGIITEDEWNDEINNIKIKFHRDSYFSELKDAEILERRINMLQMAEPFIGKYISHRTAMKDILQMSDEEIEQEAKQIEEESKEARFQDPDQEQEDF
>ID:VCU44828.1 |[Escherichia virus vB_Eco_mar005P1]|vB_Eco_mar009P5|_Escherichia_virus_vB_Eco_mar005P1_strain_vB_Eco_mar009P5_.gbk|20|1572|LR027391(167658):86034-87605:-1 ^^ Escherichia virus vB_Eco_mar005P1 strain vB_Eco_mar009P5 genome assembly, chromosome: 1.|neighbours:ID:VCU44827.1(-1),ID:VCU44829.1(-1)|neighbour_genes:67,19|
MKFNILSLFAPWAKMDERDYKDQEKENLESITAPKLDDGAKEYEVSENEAQQTYNAMFQRMFGSQEPGLKSTRELIDTYRNLMTNYEVDNAVSEIVSDAIVYEDDTEVVSINLDNTKFSPNIKSMMLDEFNEVLNHLSFQRKGSDHFRRWYVDSRIFFHKIIDPKRPKEGIKELRRLDPRQVQYVREVITTTEAGVKIVKGYKEYFIYDTSHESYACDGRIYEAGTKIKIPKAAIVYAHSGLVDCCGKNIIGYLHRAIKPANQLKLLEDAVVIYRITRAPDRRVWYVDTGNMPSRKAAEHMQHVMNTMKNRIAYDATTGKIKNQQHIMSMTEDYWLQRRDGKAVTEVDTLPGADNTGNMEDVRWFRNALYMALRIPITRIPSDQGGIQFDAGTSITRDELSFGKFIRELQHKFEEIFLDPLKTNLILKGIITEDEWNDEINNIKIKFHRDSYFSELKDAEILERRINMLQMAEPFIGKYISHRTAMKDILQMSDEEIEQEAKQIEEESKEARFQDPDQEQEDF
>ID:AUV57519.1 |[Klebsiella phage KP1]||_Klebsiella_phage_KP1_.gbk|portal vertex of the..|1569|MG751100(167989):89568-91136:1 ^^ Klebsiella phage KP1, complete genome.|neighbours:ID:AUV57518.1(1),ID:AUV57520.1(1)|neighbour_genes:tail tube protein,prohead assembly (sc..|
MAFHILDLFAPWEKRDEAEYKQQINNDLESITAPKFDDGAREVESNENEIQYNSFNQMMFGSNEPGMKTTADLINTYRSLMNNYEVDNAVEEIVSDAVVYEDGHPVVSLDLDSTDFSQAIKDRILEEFNTVLTCLNFERKGADHFRRWYVDSRIFFHKIVNTKKMKDGIQELRRLDPRNLQFIREIVTADDAGTKIVKGYKEYFIYDTGKESYYADGRLYSAGTKIKIPRDAIVYAHSGLVDCSGQNIIGYLHRAVKPANQLKLLEDALVIYRITRAPDRRVFYIDTGNMPSRKAAAHMQHIMNTMKNRVVYDASTGKIKNQQHNMSMTEDYWLQRRDGKAVTEVDTLPGMSGMSDMDDVRYFRTALYMALRVPLSRMPDANNQGGVQFDAGTSITRDELDFAKFIRRLQHKFEEIMLDPLRTNLILKKVLSKDEWEDEINNIKIVFHKDSYFTELKDAEVMERRINMLTMAEPFIGKYISHKTAMKDFLQMSDEEIEQEAKQIELESKEARFQDQENEEDF
>ID:APD20570.1 |[Klebsiella phage KPV15]|KPV15|_Klebsiella_phage_KPV15_.gbk|portal vertex of the..|1569|KY000080(167034):110281-111849:1 ^^ Klebsiella phage KPV15, complete genome.|neighbours:ID:APD20569.1(1),ID:APD20571.1(1)|neighbour_genes:tail fibers protein,prohead core protein|
MAFHILDLFAPWEKRDEAEYKQQINNDLESITAPKFDDGAREVESNENEIQYNSFNQMMFGSNEPGMKTTADLINTYRSLMNNYEVDNAVEEIVSDAVVYEDGHPVVSLDLDSTDFSQAIKDRILEEFNTVLTCLNFERKGADHFRRWYVDSRIFFHKIVNTKKMKDGIQELRRLDPRNLQFIREIVTADDAGTKIVKGYKEYFIYDTGKESYYADGRLYSAGTKIKIPRDAIVYAHSGLVDCSGQNIIGYLHRAVKPANQLKLLEDALVIYRITRAPDRRVFYIDTGNMPSRKAAAHMQHIMNTMKNRVVYDASTGKIKNQQHNMSMTEDYWLQRRDGKAVTEVDTLPGMSGMSDMDDVRYFRTALYMALRVPLSRMPDANNQGGVQFDAGTAITRDELDFAKFIRRLQHKFEEIMLDPLRTNLILKKVLSKDEWEDEINNIKIVFHKDSYFTELKDAEVMERRINMLTMAEPFIGKYISHKTAMKDFLQMSDEEIEQEAKQIELESKEARFQDQENEEDF
> |[Tevenvirinae Klebsiella_phage_Marfa]||_Klebsiella_phage_Marfa.gb|putative portal vert..|1149|MN044033.1(168532):98038-99186:1 ^RAST2:fig|1198136.82.peg.188^ Tevenvirinae Klebsiella_phage_Marfa|neighbours:(1),(1)|neighbour_genes:tail fibers protein,putative portal vert..|
MNFNILSLFAPWEKHDESEYKQQIRDDLESITGPKFDDGAHEVETNEQDAPYNAFNQMMFGTQLPGMKTTRELIDTYRSLMNNYEVDNAVQDIISDSIVYEDGHDVVSLNLDSTDFSANIKERMMDEFKEILNCLDFERKGSDHFRRWYVDSRIFFHKIIDLKRPRDGIKELRRLDPRNLQYVRELITKEEAGVKVVKGYKEYFIYDTANESYCVNNKVYSANTKIKIPRSAITYAHSGLVDCCGKSIIGYLHRAVKPANQLKLLEDALVIYRITRAPDRRIFYIDTGNMPSRKAAAHMQHIMNTMKNRVVYDASTGKIKNQQHNMSMTEDYWLQRRDGKAVTEVDTLPGATNMSDMDDVRYFRAALYMALRVPLSRMPSSA
>ID:YP_009194460.1 |[Klebsiella phage Matisse]||_Klebsiella_phage_Matisse_.gbk|portal protein|1575|NC_028750(176081):130600-132174:1 ^GeneID:26613399^ Klebsiella phage Matisse, complete genome.|neighbours:ID:YP_009194459.1(1),ID:YP_009194461.1(1)|neighbour_genes:tail tube protein,prohead core protein|
MNFFGLDNVLGFFKNFAKQDEMEFEAQLKDDTGSIAPPKNNDGAHEIETDLSNQRYSSVFQQFYSGQDPRIQNKTQLINTYRGIMTYPEVENAVSEIINEAIVNEQGKDIVTMDLTKTNFSKNIQDKIMEELDTVMNIHDFDNRGSRLFRDWYVDSRIYFHKIMHKNEADGIKELRQLDPRCMELIRESVTETLPGGVKIFRGYREYFVYTAPKNGYSYNGQIYSHNDKVKIPRSAIVYAHSGLEDCDNNIIGYLHRAVKPANQLRLLEDAMVIYRITRAPERRVFYIDVGQMGGPKATQYVNNIAQGLKNRVVYDASTGKVKNQQNNLSMTEDYWLMRRDGKAVTEVSTLPGGTAFSDIDDVKWFNRKLYEALRIPLSRMPRDDGGIQLGNDGGITRDELNFSKFIRELQIQFNPVLADPLKTNLIAKKIITEDEWDENVSKIAFVYQQDSYYSEIKDIEILERRLNLMGQLEGVVGKYISHKYVMKEVLRMSDEEIQSEAKQIEEESKEERFKNPEAEEENF
>ID:AWY07068.1 |[Klebsiella phage Mineola]||_Klebsiella_phage_Mineola_.gbk|portal vertex protei..|1569|MH333064(166130):98775-100343:1 ^^ Klebsiella phage Mineola, complete genome.|neighbours:ID:AWY07067.1(1),ID:AWY07069.1(1)|neighbour_genes:tail tube protein,prehead core compone..|
MAFHILDLFAPWEKRDEAEYKQQINNDLESITAPKFDDGAREVESNENEIQYNSFNQMMFGSNEPGMKTTADLINTYRSLMNNYEVDNAVEEIVSDAVVYEDGHPVVSLDLDSTDFSQAIKDRILEEFNTVLTCLNFERKGADHFRRWYVDSRIFFHKIVNTKKMKDGIQELRRLDPRNLQFIREIVTADDAGTKIVKGYKEYFIYDTGKESYYADGRLYSAGTKIKIPRDAIVYAHSGLVDCSGQNIIGYLHRAVKPANQLKLLEDALVIYRITRAPDRRVFYIDTGNMPSRKAAAHMQHIMNTMKNRVVYDASTGKIKNQQHNMSMTEDYWLQRRDGKAVTEVDTLPGMSGMSDMDDVRYFRTALYMALRVPLSRMPDANNQGGVQFDAGTAITRDELDFAKFIRRLQHKFEEIMLDPLRTNLILKKVLSKDEWEDEINNIKIVFHKDSYFTELKDAEVMERRINMLTMAEPFIGKYISHKTAMKDFLQMSDEEIEQEAKQIELESKEARFQDQENEEDF
>ID:YP_009607409.1 |[Klebsiella phage Miro]||_Klebsiella_phage_Miro_.gbk|portal protein|1575|NC_041981(176055):130787-132361:1 ^GeneID:40083418^ Klebsiella phage Miro, complete genome.|neighbours:ID:YP_009607408.1(1),ID:YP_009607410.1(1)|neighbour_genes:tail tube protein,prohead core protein|
MNFFGLDNVLGFFKNFAKQDEMEFEAQLKDDTGSIAPPKNNDGAHEIETDLSNQRYSSVFQQFYSGQDPRIQNKTQLINTYRGIMTYPEVENAVSEIINEAIVNEQGKDIVTMDLTKTNFSKNIQDKIMEELDTVMNIHDFDNRGSRLFRDWYVDSRIYFHKIMHKNEADGIKELRQLDPRCMELIRESVTETLPGGVKIFRGYREYFVYTAPKNGYSYNGQIYSHNDKVKIPRSAIVYAHSGLEDCDNNIIGYLHRAVKPANQLRLLEDAMVIYRITRAPERRVFYIDVGQMGGPKATQYVNNIAQGLKNRVVYDASTGKVKNQQNNLSMTEDYWLMRRDGKAVTEVSTLPGGTAFSDIDDVKWFNRKLYEALRIPLSRMPRDDGGIQLGNDGGITRDELNFSKFIRELQIQFNPVLADPLKTNLIAKKIITEDEWDENVSKIAFVYQQDSYYSEIKDIEILERRLNLMGQLEGVVGKYISHKYVMKEVLRMSDEEIQSEAKQIEEESKEERFKNPEAEEENF
> |[Tevenvirinae _Klebsiella_phage_PKO111]||_Klebsiella_phage_PKO111.gb|putative portal vert..|1569|NC_031095.1(168758):33649-35217:1 ^RAST2:fig|1198136.84.peg.53^ Tevenvirinae _Klebsiella_phage_PKO111|neighbours:(1),(1)|neighbour_genes:tail fibers protein,prohead core protein|
MAFHILDLFAPWEKRDEAEYKQQINNDLESITAPKFDDGAREVESNENEIQYNSFNQMMFGSNEPGMKTTADLINTYRSLMNNYEVDNAVEEIVSDAVVYEDGHPVVSLDLDSTDFSQAIKDRILEEFNTVLTCLNFERKGADHFRRWYVDSRIFFHKIVNTKKMKDGIQELRRLDPRNLQFIREIVTADDAGTKIVKGYKEYFIYDTGKESYYADGRLYSAGTKIKIPRDAIVYAHSGLVDCSGQNIIGYLHRAVKPANQLKLLEDALVIYRITRAPDRRVFYIDTGNMPSRKAAAHMQHIMNTMKNRVVYDASTGKIKNQQHNMSMTEDYWLQRRDGKAVTEVDTLPGMSGMSDMDDVRYFRTALYMALRVPLSRMPDANNQGGVQFDAGTAITRDELDFAKFIRRLQHKFEEIMLDPLRTNLILKKVLSKDEWEDEINNIKIVFHKDSYFTELKDAEVMERRINMLTMAEPFIGKYISHKTAMKDFLQMSDEEIEQEAKQIELESKEARFQDQENEEDF
>ID:YP_009288857.1 |[Klebsiella phage vB_KpnM_KpV477]||_Klebsiella_phage_vB_KpnM_KpV477_.gbk|putative portal vert..|1569|NC_031087(168272):103334-104902:1 ^GeneID:29067161^ Klebsiella phage vB_KpnM_KpV477, complete genome.|neighbours:ID:YP_009288856.1(1),ID:YP_009288858.1(1)|neighbour_genes:putative tail tube p..,putative prohead cor..|
MAFHILDLFAPWEKRDEAEYKQQINNDLESITAPKFDDGAREVESNENEIQYNSFNQMMFGFNEPGMKTTADLINTYRSLMNNYEVDNAVEEIVSDAVVYEDGHPVVSLDLDSTDFSQAIKDRILEEFNTVLTCLNFERKGADHFRRWYVDSRIFFHKIVNTKKMKDGIQELRRLDPRNLQFIREIVTADDAGTKIVKGYKEYFIYDTGKESYYADGRLYSAGTKIKIPRDAIVYAHSGLVDCSGQNIIGYLHRAVKPANQLKLLEDALVIYRITRAPDRRVFYIDTGNMPSRKAAAHMQHIMNTMKNRVVYDASTGKIKNQQHNMSMTEDYWLQRRDGKAVTEVDTLPGMSGMSDMDDVRYFRTALYMALRVPLSRMPDANNQGGVQFDAGTAITRDELDFAKFIRRLQHKFEEIMLDPLRTNLILKKVLSKDEWEDEINNIKIVFHKDSYFTELKDAEVMERRINMLTMAEPFIGKYISHKTAMKDFLQMSDEEIEQEAKQIELESKEARFQDQENEEDF
>ID:AUO78866.1 |[Klebsiella phage vB_Kpn_F48]||_Klebsiella_phage_vB_Kpn_F48.gbk|portal vertex of the..|1569|MG746602(170764):135049-136617:-1 ^^ Klebsiella phage vB_Kpn_F48, complete genome.|neighbours:ID:AUO78865.1(-1),ID:AUO78867.1(-1)|neighbour_genes:prohead core protein,tail fibers protein|
MNFNILSLFAPWEKHDEFEYKRQIRDDLESITGPKFDDGAHEVETNEHDAPYNAFNQMMFGTQLPGMKTTRELIDTYRSLMNNYEVDNAVQDIISDSIVYEDGHDVVSLNLDSTDFSTNIKERMMDEFKEVLNCLDFERKGNDHFRRWYVDSRIFFHKIIDLKRPKDGIKELRRLDPRNLQYVRELITKEEAGVKVIKGYKEYFIYDTANESYCVNNKVYSANTKIKIPRSAITYAHSGLVDCCGKSIIGYLHRAVKPANQLKLLEDALVIYRITRAPDRRIFYIDTGNMPSRKAAAHMQHIMNTMKNRVVYDASTGKIKNQQHNMSMTEDYWLQRRDGKAVTEVDTLPGATNMSDMDDVRYFRAALYMALRVPLSRMPDLNNQGGVQFDAGTGITREELDFRKFIRDLQHKFEEILLDPLKTNLLLKKVITEDEWNKEINNIKVVFHQDSYFTEMKDAEVMERRINMLTMAEPFIGKYISHQYAMKTFLQMSDEQIDQEAKQIELESKEARFQDPENVEDF
> |[Tevenvirinae Morganella_phage_vB_MmoM_MP1]||_Morganella_phage_vB_MmoM_MP1.gb|Phage portal (connec..|1560|NC_031020.1(163201):94728-96287:1 ^RAST2:fig|1198136.47.peg.175^ Tevenvirinae Morganella_phage_vB_MmoM_MP1|neighbours:(1),(1)|neighbour_genes:tail tube protein,hypothetical protein|
MIDTLKMLFPWAKADDMETKENMAQNHDSISAPKFDDGAIEIETNDLTPKQNVLMQHFFGSNINPEIKNSAELIDTYRNLVNIPEVDNAVDEIVDDAIVYEDNQDVVSVDLDGTNFSSAIKERILEEFNETLKILNFETKGSDHFRRWYVDSRIYFHKVINYKNPKNGVVELRRLNPKNMQFVREVITEDENGIKVVKGYKEFFIYDTGSQGLYGTQMSFAPNTKVKLPKSSIVYAHSGLVDECGKNIIGYLHRAIKPANQLKMLEDAMVIYRLTRAPEKRIFYIDTGNMPNRKASQYMNSIMNGTKNRVVYDAATGQVKNQQRNMAMTEDYWLQRRDGKAVTDVQTLPSASGMNEIEDIKWMNSKLYQALRIPLSRMPNENGQQMVGFATEITRDELKFSKFIRKLQHKFSPIILDPLETNLVLKKIITKEEWEENKNNIKLVFNRDSYFSEIKDVEILERRINILQLAEPFIGKYYSHRTAMKDILKMTDEEIEQESKLIEEESKDPRFTPQGEEEF
>ID:YP_009211612.1 |[Pectobacterium bacteriophage PM2]||_Pectobacterium_bacteriophage_PM2.gbk|portal vertex protei..|1575|NC_028940(170286):105130-106704:1 ^GeneID:26638084^ Pectobacterium bacteriophage PM2, complete genome.|neighbours:ID:YP_009211611.1(1),ID:YP_009211613.1(1)|neighbour_genes:hypothetical protein,putative prohead cor..|
MLGFNNVLSIFAPWAKVDEEEYKEQMRNDLESFTAPKFDDGAQEVETNDRELPYNALMQQMFGNNEPQFKNTRELIDTYRNLMNNYEVDNAVANIVSDAIVYEDDHDVVSLNLDGTSFSQNIKDRILEEFAEILTCLNFQRKGADHFQRWYVDSRIFFHKIINPKKPKDGIQELRRLDPRQVQFVREIITKNEAGVKIVDGYREYFIYDTGHESYCADGRIYEAGTKIKIPRSAIVYAHSGLLSCCGRSIIGYLNRAIKPANQLKLLEDALVIYRITRAPDRRVFYIDTGNMPSRKAAAHMQHIMNTMKNRVVYDATTGKIKNQQHNMSMTEDYWLQRRDGKAVTEVDTMPGATGMSDMDDVRWFKNNLYQALRIPLSRIPNDQNSGVMFDAGATITRDELQFAKWIRQLQNKFEEIFLDPLKTNLMLKRIITEEEWEKEINNIKVVFNRDSYFTEMKDAEIMERRINMLTMAEPFIGKYISHQTAMKDFLQMSDQEINQEAKQIELESTEARFQNPDEEEEEF
>ID:QBP35511.1 |[Phage NC-G]||_Phage_NC-G.gbk|portal vertex of the..|1575|MK310184(170164):43282-44856:1 ^^ Phage NC-G, complete genome.|neighbours:ID:QBP35510.1(1),ID:QBP35512.1(1)|neighbour_genes:tail fibers protein,prohead core protein|
MANFNTILSFLKPWANEDEKEYKQQLNNNLESVTAPKLDDGAREIETQEQNIPYNALMQQMFGSNEPEVKNTRELIDTYRNLMNNYEVDNAVQEIVSDAIVYEDDKEVVALNLDGTDFSQAIKDKILAEFSEVLNLLNFQRKGTDHFQRWYVDSRIFFHKIINPKKMKDGIQELRRLDPRQLQYIREIVTRMEDGVKIVDGYREFFVYDTGHESYCADGRIYSAGTKVKIPRAAVVYAHSGLLDCCGKNIIGYLQRAIKPANQLKLMEDAMVIYRITRAPDRRVFYIDTGNMPSRKAAAQMQHIMNTMKNRVVYDASTGKIKNQQHNMSMTEDYWLQRRDGKAVTEVDTMPGATGMSDMDDVLYFRTALYRALRIPESRIPSESNSGVMFDAGTAITRDELKFAKWIRQLQNKFEEIFLDPLKTNLILKKIITEDEWEREINNIKVTFNRDSYFSEMKDAEIMERRINMLTMAEPFIGKYISHQTAMKDFLQMTDEEINQEAKQIEEESKEARFQNPDEEEEDF
> |[Tevenvirinae _Proteus_phage_phiP4-3]||_Proteus_phage_phiP4-3.gb|putative portal vert..|1551|MG696114.1(167849):66063-67613:-1 ^RAST2:fig|1198136.86.peg.110^ Tevenvirinae _Proteus_phage_phiP4-3|neighbours:(-1),(-1)|neighbour_genes:hypothetical protein,tail tube protein|
MFETLKMFSPWAKEDQSTYNQIINNNNDSITAPKFDDGAIEYESDSSSYNVLMQQFFGSNISPEVKNTTDLIKTYRALVNIHEVDNAVSEIVNDAIVFDDDEEVVSINLDSTSFSDSIKTKIQEEFDSVLNILDFRRRAQDHFRRWYIDSRIYFHKVIDVNNPKKGIMELRRLNPFNVQYVREIITETENNVKVVKGYKESFIYDTGNESYTIGGRIYGPNTKISIPKSAIVYAHSGLVDECGKNIIGYLHRAVKPANQLKLLEDAMVIYRITRSPERRVFYIDTGNMPNKKATQHMNNIMNGLKNRVVYDATTGKIKNQQHNMAMTEDYWLQRRDGKAVTDVTSLPGATGMNEIEDVRWFNQKLYEALRIPLSRIPNPQGGVNFGMGSEITRDEVNFFKFIKILRHQFEAILSDPLKSNLILKKIITEEEWNEERNNIKIIFNNDSYFTELKDAEILERRLNMLQMVEPFIGKYYSNRSVMKDILKMTDEQIEQEFKQIELESKDSKFNDEPEEF
> |[Tevenvirinae _Proteus_phage_vB_PmiM_Pm5461]||_Proteus_phage_vB_PmiM_Pm5461.gb|putative portal vert..|1551|NC_028762.1(161989):95676-97226:1 ^RAST2:fig|1198136.85.peg.166^ Tevenvirinae _Proteus_phage_vB_PmiM_Pm5461|neighbours:(1),(1)|neighbour_genes:tail tube protein,hypothetical protein|
MFETLKMFSPWAKEDQSTYNQIINNNNDSITGPKFDDGAIEYESDSSSYNVLMQQFFGSNISPEVKNTTDLIKTYRALVNIHEVDNAVSEIVNDAIVFDDDEEVVSINLDSTSFSDSIKTKIQEEFDSVLNILDFRRRAQDHFRRWYIDSRIYFHKVIDVNNPKKGIMELRRLNPFNVQYVREIITETENNVKIVKGYKESFIYDTGNESYTIGGRIYGPNTKISIPKSAIVYAHSGLVDECGKNIIGYLHRAVKPANQLKLLEDAMVIYRITRSPERRVFYIDTGNMPNKKATQHMNNIMNGLKNRVVYDATTGKIKNQQHNMAMTEDYWLQRRDGKAVTDVTSLPGATGMNEIEDVRWFNQKLYEALRIPLSRIPNPQGGVNFGMGSEITRDELNFFKFIKILRHQFEAILSDPLKSNLILKKIITEDEWNEERNNIKIVFNNDSYFTELKDAEILERRLNMLQMVEPFIGKYYSNRSVMKDILKMTDEQIEQEFKQIELESKDSKFNNEPEEF
> |[Tevenvirinae _Pseudomonas_phage_PspYZU05]||_Pseudomonas_phage_PspYZU05.gb|putative portal vert..|1557|KY971610.1(166442):94879-96435:1 ^RAST2:fig|1198136.88.peg.136^ Tevenvirinae _Pseudomonas_phage_PspYZU05|neighbours:(1),(1)|neighbour_genes:tail fibers protein,hypothetical protein|
MVNNILNMFMPWHLRDQKEYQKDINDGIESITSPKLDDGATEIESNFQMGALSGFFQQMYGSHDTKLKNTAELINTYRNLLNNYEVDNAVQEIVSDAIVYERGHDTVSLDLDQTEFSESIKEKILDEFKTVESLLDFQRKGSDHFKRWYVDSRIFFHKIINPKKLSDGVLEVRRLDPKSIEFVREIKTDMEKGIKVVKGIKEYFIYDTGRESYQIGSQVYTPGTRVQIPKSAMVYSHSGLVDCEGKNIIGYLHRAVKPANQLKLLEDAMVIYRITRAPDRRVFYIDTGNMNSRKSNEHMQHVMNTFKNRVVYDATTGKIKNQQHNMSMTEDYWLQRRDGKAVTSVETLPGATGMNEMDDVRWFRSALYMALRIPLSRIPSDSQGIQFDAGNTISRDELQFSKFIRELQNKFEEIFMDLLRTNLVLKKIITEDEWVQERNNILIVFHKDSYFTEIRDAEIQERRINLFNTAESVIGKYISRRTAMKDFLLMSDEDIDAEIKQIELENKMSIYKDPEEEF
>ID:YP_009615645.1 |[Salmonella phage Melville]||_Salmonella_phage_Melville_.gbk|portal vertex protei..|1566|NC_042044(159323):92363-93928:1 ^GeneID:40092120^ Salmonella phage Melville, complete genome.|neighbours:ID:YP_009615644.1(1),ID:YP_009615646.1(1)|neighbour_genes:tail tube protein,prohead core protein|
MNFNILSLFAPWAKEDEQNYKEQIKNDLESITAPKLDDGAHEIESSANEASYNGLFQKMLGSHEPGMKNTRELINTYRNLMNNYEVDNAVQEIVMDSIVYEDGHEVVAIELDTTDFSQRIKDRIIEEFNEVLNCLNFQRKGADHFRRWYIDSRIFFHKIINPKNVKEGIQELRRLDPRNVQYIREVVTDMEQGVKIVKGYKEYFIYDTGNESYQCDGRMYDAGTKIKIPKSAVVYAHSGLVDCTGQNIIGYLHRAVKPANQLKLMEDALVIYRITRAPDRRVFYIDTGNMPSRKAAQHMQNIMNTMKNRVVYDASTGKIKNQQHNMSMTEDYWLQRRDGKAVTEIDTLPGMSGMSDMDDVRWFRNALYMALRVPLSRIPNDQQGGVQFDAGTSITRDELSFTKFIRELQHKFEEIFLDPLKTNLILKGVITEDEWNDEINNIKISFHRDSYFSELKDAEIMERRINMLQMAEPFIGKYISHRSAMKDILHMSDEEIEQEAKQIEQESKEARYQDPENQEDF
>ID:YP_007501199.1 |[Salmonella phage vB_SenMS16]||_Salmonella_phage_S16_.gbk|portal vertex protei..|1566|NC_020416(160221):90984-92549:1 ^GeneID:14675400^ Salmonella phage S16, complete genome.|neighbours:ID:YP_007501198.1(1),ID:YP_007501200.1(1)|neighbour_genes:tail tube protein,prohead core protein|
MNFNILSLFAPWAKEDEQNYKEQIKNDLESITAPKLDDGAHEIESSANEASYNGLFQKMLGSHEPGMKNTRELINTYRNLMNNYEVDNAVQEIVMDSIVYEDGHEVVAIELDTTDFSQRIKDRIIEEFNEVLNCLNFQRKGADHFRRWYIDSRIFFHKIINPKNVKEGIQELRRLDPRNVQYIREVVTDMEQGVKIVKGYKEYFIYDTGNESYQCDGRTYDAGTKIKIPKSAVVYAHSGLVDCTGQNIIGYLHRAVKPANQLKLMEDALVIYRITRAPDRRVFYIDTGNMPSRKAAQHMQNIMNTMKNRVVYDASTGKIKNQQHNMSMTEDYWLQRRDGKAVTEIDTLPGMSGMSDMDDVRWFRNALYMALRVPLSRIPNDQQGGVQFDAGTSITRDELSFTKFIRELQHKFEEIFLDPLKTNLILKGVITEDEWNDEINNIKISFHRDSYFSELKDAEIMERRINMLQMAEPFIGKYISHRSAMKDILHMSDEEIEQEAKQIEQESKEARYQDPENQEDF
> |[Tevenvirinae _Salmonella_phage_STML-198]||_Salmonella_phage_STML-198.gb|putative portal vert..|1566|NC_027344.1(158099):132469-134034:1 ^RAST2:fig|1198136.87.peg.241^ Tevenvirinae _Salmonella_phage_STML-198|neighbours:(1),(1)|neighbour_genes:hypothetical protein,Phage prohead assemb..|
MNFNILSLFAPWAKEDEQNYKEQIKNDLESITAPKLDDGAHEIESSANEASYNGLFQKMLGSHEPGMKNTRELINTYRNLMNNYEVDNAVQEIVMDSIVYEDGHEVVAIELDTTDFSQRIKDRIIEEFNEVLNCLNFQRKGADHFRRWYIDSRIFFHKIINPKNVKEGIQELRRLDPRNVQYIREVVTDMEQGVKIVKGYKEYFIYDTGNESYQCDGRIYDAGTKIKIPKSAVVYAHSGLVDCTGQNIIGYLHRAVKPANQLKLMEDALVIYRITRAPDRRVFYIDTGNMPSRKAAQHMQNIMNTMKNRVVYDASTGKIKNQQHNMSMTEDYWLQRRDGKAVTEIDTLPGMSGMSDMDDVRWFRNALYMALRVPLSRIPNDQQGGVQFDAGTSITRDELSFTKFIRELQHKFEEIFLDPLKTNLILKGVITEDEWNDEINNIKISFHRDSYFSELKDAEIMERRINMLQMAEPFIGKYISHRSAMKDILHMSDEEIEQEAKQIEQESKEARYQDPENQEDF
> |[Tevenvirinae Salmonella phage STP4-a]||_Salmonella_phage_STP4-a.gb|putative portal vert..|1566|NC_026607.2(159914):92063-93628:1 ^RAST2:fig|1198136.48.peg.172^ Tevenvirinae Salmonella phage STP4-a|neighbours:(1),(1)|neighbour_genes:hypothetical protein,Phage prohead assemb..|
MNFNILSLFAPWAKEDEQNYKEQIKNDLESITAPKLDDGAHEIESSANEASYNGLFQKMLGSHEPGMKNTRELINTYRNLMNNYEVDNAVQEIVMDSIVYEDGHEVVAIELDTTDFSQRIKDRIIEEFNEVLNCLNFQRKGADHFRRWYIDSRIFFHKIINPKNVKEGIQELRRLDPRNVQYIREVVTDMEQGVKIVKGYKEYFIYDTGNESYQCDGRTYDAGTKIKIPKSAVVYAHSGLVDCTGQNIIGYLHRAVKPANQLKLMEDALVIYRITRAPDRRVFYIDTGNMPSRKAAQHMQNIMNTMKNRVVYDASTGKIKNQQHNMSMTEDYWLQRRDGKAVTEIDTLPGMSGMSDMDDVRWFRNALYMALRVPLSRIPNDQQGGVQFDAGTSITRDELSFTKFIRELQHKFEEIFLDPLKTNLILKGVITEDEWNDEINNIKISFHRDSYFSELKDAEIMERRINMLQMAEPFIGKYISHRSAMKDILHMSDEEIEQEAKQIEQESKEARYQDPENQEDF
> |[Tevenvirinae Salmonella_phage_vB_SnwM_CGG4-1]||_Salmonella_phage_vB_SnwM_CGG4-1.gb|putative portal vert..|1566|NC_031065.1(159878):87280-88845:1 ^RAST2:fig|1198136.78.peg.167^ Tevenvirinae Salmonella_phage_vB_SnwM_CGG4-1|neighbours:(1),(1)|neighbour_genes:hypothetical protein,Phage prohead assemb..|
MNFNILSLFAPWAKEDEQNYKEQIKNDLESITAPKLDDGAHEIESSANEASYNGLFQKMLGSHEPGMKNTRELINTYRNLMNNYEVDNAVQEIVMDSIVYEDGHEVVAIELDTTDFSQRIKDRIIEEFNEVLNCLNFQRKGTDHFRRWYIDSRIFFHKIINPKKIKEGIQELRRLDPRNVQYIREVVTDTEQGVKIVKGYKEYFIYDTGHESYQCDGRMYDAGTKIKIPKSAVVYAHSGLVDCTGQNIIGYLHRAVKPANQLKLMEDALVIYRITRAPDRRVFYIDTGNMPSRKAAQHMQNIMNTMKNRVVYDASTGKIKNQQHNMSMTEDYWLQRRDGKAVTEIDTLPGMSGMSDMDDVRWFRNALYMALRVPLSRIPNDQQGGVQFDAGTSITRDELSFTKFIRELQHKFEEIFLDPLKTNLILKGVITEDEWNNEINNIKISFHRDSYFSELKDAEIMERRINMLQMAEPFIGKYISHRSAMKDILHMSDEEIEQEAKQIEQESKEARYQDPENQEDF
> |[Tevenvirinae Serratia phage PS2]||_Serratia_phage_PS2.gb|putative portal vert..|1554|KJ025957.1(167266):99361-100914:1 ^RAST2:fig|1198136.49.peg.193^ Tevenvirinae Serratia phage PS2|neighbours:(1),(1)|neighbour_genes:tail tube protein,Phage prohead core p..|
MEFTLKQFIPWAKSDQNDFKAREKQNLESIAAPSFDDGAREVEVQDNANYSGVVQNMFGSQDVEIKNTAQLINTYRGLMNNFEVDNAVQQIVDDAIVYEDDNPVVSLDLDGTHFSQRIKDLLFEELDVILSSLKFHRKGADHFRRWYIDSRIFFHKIVDPKKPKNGIVELRRLDPRNLEFIREVITAEEGGTKIIKGYKEYFLYSVTNESYNWAGRQFAIGTKIRIPREAITYAHSGLISDCGRNIIGYLHRAVKPANQLKLLEDALVIYRITRAPERRVFYIDTGNMPNRKASQHMQNIMNSLKNRVVYDSSTGKVKNQQHNMSMTEDYYLQRRDGKSVTEVSSLPGADSLGQIEDVRWFKRNLYEALRVPLTRIPNMDQSPQFSNGTEITRDEISFSKFIRALQHKFEEVILDPLRTNCYLKGILSKEEFDDEINNIKIVFNRDSYFEEMKDAEIMERRINMLSMADPYIGKYISHQTAMKKFLQMTDEEIKQEAKLIEEESKEDRFQDKEEEEF
>ID:APC45197.1 |[Shigella phage SH7]||_Shigella_phage_SH7_.gbk|portal vertex protei..|1575|KX828711(164870):96402-97976:1 ^^ Shigella phage SH7, complete genome.|neighbours:ID:APC45231.1(1),ID:APC45066.1(1)|neighbour_genes:tail tube monomer,prohead core protein|
MKFNVLSLFAPWAKMDERNFKDQEKEDLVSITAPKLDDGAREFEVSSNEAASPYNAAFQTIFGSYEPGMKTTRELIDTYRNLMNNYEVDNAVSEIVSDAIVYEDDTEVVALNLDKSKFSPKIKNMMLDEFSDVLNHLSFQRKGSDHFRRWYVDSRIFFHKIIDPKRPKEGIKELRRLDPRQVQYVREIITETEAGTKIVKGYKEYFIYDTAHESYACDGRMYEAGTKIKIPKAAVVYAHSGLVDCCGKNIIGYLHRAVKPANQLKLLEDAVVIYRITRAPDRRVWYVDTGNMPARKAAEHMQHVMNTMKNRVVYDASTGKIKNQQHNMSMTEDYWLQRRDGKAVTEVDTLPGADNTGNMEDVRWFRQALYMALRVPLSRIPQDQQGGVMFDSGTSITRDELTFAKFIRELQHKFEEVFLDPLKTNLLLKGIITEDEWNDEINNIKIEFHRDSYFAELKEAEILERRINMLTMAEPFIGKYISHRTAMKDILQMTDEEIEQEAKQIEEESKEARFQDPDQEQEDF
>ID:YP_009288534.1 |[Shigella phage SHBML-50-1]||_Shigella_phage_SHBML-50-1_.gbk|portal vertex of the..|1575|NC_031085(166634):100524-102098:1 ^GeneID:29060624^ Shigella phage SHBML-50-1, complete genome.|neighbours:ID:YP_009288533.1(1),ID:YP_009288535.1(1)|neighbour_genes:tail fibers protein,prohead core protein|
MKFNVLSLFAPWAKMDERNFKDQEKEDLVSITAPKLDDGAREFEVSSNEAASPYNAAFQTIFGSYEPGMKTTRELIDTYRNLMNNYEVDNAVSEIVSDAIVYEDDTEVVALNLDKSKFSPKIKNMMLDEFSDVLNHLSFQRKGSDHFRRWYVDSRIFFHKIIDPKRPKEGIKELRRLDPRQVQYVREIITETEAGTKIVKGYKEYFIYDTAHESYACDGRMYEAGTKIKIPKAAVVYAHSGLVDCCGKNIIGYLHRAVKPANQLKLLEDAVVIYRITRAPDRRVWYVDTGNMPARKAAEHMQHVMNTMKNRVVYDASTGKIKNQQHNMSMTEDYWLQRRDGKAVTEVDTLPGADNTGNMEDVRWFRQALYMALRVPLSRIPQDQQGGVMFDSGTSITRDELTFAKFIRELQHKFEEVFLDPLKTNLLLKGIITEDEWNDEINNIKIEFHRDSYFTELKEAEILERRINMLTMAEPFIGKYISHRTAMKDILQMTDEEIEQEAKQIEEESKEARFQDPDQEQEDF
>ID:YP_009277541.1 |[Shigella phage SHFML-11]||_Shigella_phage_SHFML-11.gbk|portal vertex of the..|1575|NC_030953(170650):46316-47890:1 ^GeneID:29056248^ Shigella phage SHFML-11, complete genome.|neighbours:ID:YP_009277540.1(1),ID:YP_009277542.1(1)|neighbour_genes:tail fibers protein,prohead core protein|
MKFNVLSLFAPWAKMDERNFKDQEKEDLVSITAPKLDDGAREFEVSSNEAASPYNAAFQTIFGSYEPGMKTTRELIDTYRNLMNNYEVDNAVSEIVSDAIVYEDDTEVVALNLDKSKFSPKIKNMMLDEFNDVLNHLSFQRKGSDHFRRWYVDSRIFFHKIIDPKRPKEGIKELRRLDPRQVQYVREIITETEAGTKIVKGYKEYFIYDTAHESYACDGRMYEAGTKIKIPKAAVVYAHSGLVDCCGKNIIGYLHRAVKPANQLKLLEDAVVIYRITRAPDRRVWYVDTGNMPARKAAEHMQHVMNTMKNRVVYDASTGKIKNQQHNMSMTEDYWLQRRDGKAVTEVDTLPGADNTGNMEDVRWFRQALYMALRVPLSRIPQDQQGGVMFDSGTSITRDELTFAKFIRELQHKFEEVFLDPLKTNLLLKGIITEDEWNDEINNIKIEFHRDSYFTELKEAEILERRINMLTMAEPFIGKYISHRTAMKDILQMTDEEIEQEAKQIEEESKEARFQDPDQEQEDF
> |[Tevenvirinae Shigella_phage_SHSML-52-1]||_Shigella_phage_SHSML-52-1.gb|putative portal vert..|1572|NC_031090.1(169621):100035-101606:-1 ^RAST2:fig|1198136.79.peg.159^ Tevenvirinae Shigella_phage_SHSML-52-1|neighbours:(-1),(-1)|neighbour_genes:Phage prohead core p..,hypothetical protein|
MKFNILSLFAPWAKMDERDYKDQEKENLESITTPKLDDGAKEYEVSENEAQQTYNAMFQRMFGSQEPGLKSTRELIDTYRNLMTNYEVDNAVSEIVSDAIVYEDDTEVVSINLDNTKFSPNIKSMMLDEFNEVLNHLSFQRKGSDHFRRWYVDSRIFFHKIIDPKRPKEGIKELRRLDPRQVQYVREVITTTEAGVKIVKGYKEYFIYDTSHESYACDGRIYEAGTKIKIPKAAIVYAHSGLVDCCGKNIIGYLHRAIKPANQLKLLEDAVVIYRITRAPDRRVWYVDTGNMPSRKAAEHMQHVMNTMKNRIAYDATTGKIKNQQHIMSMTEDYWLQRRDGKAVTEVDTLPGADNTGNMEDVRWFRNALYMALRIPITRIPSDQGGIQFDAGTSITRDELSFGKFIRELQHKFEEIFLDPLKTNLILKGIITEDEWNDEINNIKIKFHRDSYFSELKDAEILERRINMLQMAEPFIGKYISHRTAMKDILQMSDEEIEQEAKQIEEESKEARFQDPDQEQEDF
>ID:YP_003934806.1 |[Shigella phage SP18]||_Shigella_phage_SP18.gbk|gp20|1575|NC_014595(170605):100320-101894:1 ^GeneID:9830547^ Shigella phage SP18, complete genome.|neighbours:ID:YP_003934805.1(1),ID:YP_003934807.1(1)|neighbour_genes:gp19,gp67|
MAGFNTILNFLKPWAKEDEQEYKQQEKNNLESMTGPKFDDGAREIESQEQNVPYNALMQQMFGSNEPEVKNTRELIDTYRNLLNNYEVDNAVQEIVSDAIVFEDGKDVVALNLDATEFSQKIKDRILEEFAEVNNLLNFERKGSDHFKRWYVDSRIFFHKIINPSKLKDGVQELRRLDPRQIQFIREIVTRMENGTKIVDGYREYFVYDTGHESYCADGRIYEAGTKIKIPRAAIVYAHSGLLDCCGKNIIGYLQRAIKPANQLKLLEDALVIYRITRAPDRRVFYIDTGNMPSRKAAAHMQHIMNTMKNRVVYDATTGKIKNQQHNMSMTEDYWLQRRDGKAVTEVDTLPGAQGMSDMDDIRWFKNNLYQALRIPLSRIPNDQNSGVMFDAGATITRDELNFSKWIRQLQNKFEEVFLDPLKTNLILKKIISEEEWEKELNNIKVTFNRDSYFTEMKDAEIMERRINMLTMAEPFIGKYISHQTAMKDFLQMSDEEINQEAKQIELESKEARFQNPEEEEEDF
>ID:AUV63844.1 |[Shigella phage Sf20]||_Shigella_phage_Sf20_.gbk|portal vertex protei..|1566|MF327006(163982):26259-27824:1 ^^ Shigella phage Sf20, complete genome.|neighbours:ID:AUV63843.1(1),ID:AUV63845.1(1)|neighbour_genes:inner tail tube prot..,prohead core protein|
MFSRLKMLARWADFDNDKYEEQIKDKAESIAAPKNNDGATEVEINDNSPASSWNSLTQQFYSTDQKISTTKQLVNTYRGLMNNHEVENAVQNIVNDAIVFEEGHEVVSLNLEATGFSESVKERIHEEFKDLLNTIQFDRRGQDMFRRWYVDSRIFFHKIIGKNPKDGIVELRQLDPRNLEYVREIITEDTPEGKIYKATKEYFIYTVGNSSYCAGGQVFSPNSRVKIPRSAITYAHSGLMDCDDKYIIGYLHRAVKPANQLKLLEDAMVVYRITRAPERRVFFIDTGNMNNRKAAQHMNSVAQSFKNRVVYDASTGKLKNQQANLSMTEDYWLQRRDGKAITDVTTLPGASGMSDIDDIRYFNRKLYEALRVPLSRSNLSDANMVIGGDGSEITRDELEFSKFIRTLQSQFSEVLRDPLKYNLILKNVITEDDWDREINNIKVVFHRDSYYTEVKDAEILERRIGLIERITPYIGKYFSNQTVMRDILKYTDDQMDTEKKQIEEEANDPRFKQTPDEIEDF
>ID:YP_009618978.1 |[Shigella phage Sf21]||_Shigella_phage_Sf21_.gbk|portal vertex protei..|1575|NC_042077(166002):97920-99494:1 ^GeneID:40095581^ Shigella phage Sf21, complete genome.|neighbours:ID:YP_009618977.1(1),ID:YP_009618979.1(1)|neighbour_genes:inner tail tube prot..,prohead core scaffol..|
MKFNVLSLFAPWAKMDERNFKDQEKEDLVSITAPKLDDGAREFEVSSNEAASPYNAAFQTIFGSYEPGMKTTRELIDTYRNLMNNYEVDNAVSEIVSDAIVYEDDTEVVALNLDKSKFSPKIKNMMLDEFSDVLNHLSFQRKGSDHFRRWYVDSRIFFHKIIDPKRPKEGIKELRRLDPRQVQYVREIITETEAGTKIVKGYKEYFIYDTAHESYACDGRMYEAGTKIKIPKAAVVYAHSGLVDCCGKNIIGYLHRAVKPANQLKLLEDAVVIYRITRAPDRRVWYVDTGNMPARKAAEHMQHVMNTMKNRVVYDASTGKIKNQQHNMSMTEDYWLQRRDGKAVTEVDTLPGADNTGNMEDIRWFRQALYMALRVPLSRIPQDQQGGVMFDSGTSITRDELTFAKFIRELQHKFEEVFLDPLKTNLLLKGIITEDEWNDEINNIKIEFHRDSYFAELKEAEILERRINMLTMAEPFIGKYISHRTAMKDILQMTDEEIEQEAKQIEEESKEARFQDPDQEQEDF
>ID:YP_009614821.1 |[Shigella phage Sf22]||_Shigella_phage_Sf22_.gbk|gp69|1575|NC_042039(166283):44305-45879:1 ^GeneID:40091236^ Shigella phage Sf22, complete genome.|neighbours:ID:YP_009614820.1(1),ID:YP_009614822.1(1)|neighbour_genes:gp68,gp70|
MKFNVLSLFAPWAKMDERNFKDQEKEDLVSITAPKLDDGAREFEVSSNEAASPYNAAFQTIFGSYEPGMKTTRELIDTYRNLMNNYEVDNAVSEIVSDAIVYEDDTEVVALNLDKSKFSPKIKNMMLDEFSDILNHLSFQRKGSDHFRRWYVDSRIFFHKIIDPKRPKEGIKELRRLDPRQVQYVREIITETEAGTKIVKGYKEYFIYDTAHESYACDGRMYEAGTKIKIPKAAVVYAHSGLVDCCGKNIIGYLHRAVKPANQLKLLEDAVVIYRITRAPDRRVWYVDTGNMPARKAAEHMQHVMNTMKNRVVYDASTGKIKNQQHNMSMTEDYWLQRRDGKAVTEVDTLPGADNTGNMEDIRWFRQALYMALRVPLSRIPQDQQGGVMFDSGTSITRDELTFAKFIRELQHKFEEVFLDPLKTNLLLKGIITEDEWNDEINNIKIEFHRDSYFAELKEAEILERRINMLTMAEPFIGKYISHRTAMKDILQMTDEEIEQEAKQIEEESKEARFQDPDQEQEDF
>ID:ATE86427.1 |[Shigella phage Sf23]||_Shigella_phage_Sf23_.gbk|portal vertex protei..|1575|MF158046(167678):20400-21974:1 ^^ Shigella phage Sf23, complete genome.|neighbours:ID:ATE86426.1(1),ID:ATE86428.1(1)|neighbour_genes:inner tail tube prot..,prohead core protein|
MKFNVLSLFAPWAKMDERNFKDQEKEDLVSITAPKLDDGAREFEVSSNEAASPYNAAFQTIFGSYEPGMKTTRELIDTYRNLMNNYEVDNAVSEIVSDAIVYEDDTEVVALNLDKSKFSPKIKNMMLDEFSDVLNHLSFQRKGSDHFRRWYVDSRIFFHKIIDPKRPKEGIKELRRLDPRQVQYVREIITETEAGTKIVKGYKEYFIYDTAHESYACDGRMYEAGTKIKIPKAAVVYAHSGLVDCCGKNIIGYLHRAVKPANQLKLLEDAVVIYRITRAPDRRVWYVDTGNMPARKAAEHMQHVMNTMKNRVVYDASTGKIKNQQHNMSMTEDYWLQRRDGKAVTEVDTLPGADNTGNMEDIRWFRQALYMALRVPLSRIPQDQQGGVMFDSGTSITRDELTFAKFIRELQHKFEEVFLDPLKTNLLLKGIITEDEWNDEINNIKIEFHRDSYFAELKEAEILERRINMLTMAEPFIGKYISHRTAMKDILQMTDEEIEQEAKQIEEESKEARFQDPDQEQEDF
>ID:YP_009619102.1 |[Shigella phage Sf24]||_Shigella_phage_Sf24_.gbk|portal vertex protei..|1575|NC_042078(168112):24585-26159:1 ^GeneID:40095717^ Shigella phage Sf24, complete genome.|neighbours:ID:YP_009619101.1(1),ID:YP_009619103.1(1)|neighbour_genes:inner tail tube prot..,prohead core scaffol..|
MKFNVLSLFAPWAKMDERNFKDQEKEDLVSITAPKLDDGAREFEVSSNEAASPYNAAFQTIFGSYEPGMKTTRELIDTYRNLMNNYEVDNAVSEIVSDAIVYEDDTEVVALNLDKSKFSPKIKNMMLDEFSDILNHLSFQRKGSDHFRRWYVDSRIFFHKIIDPKRPKEGIKELRRLDPRQVQYVREIITETEAGTKIVKGYKEYFIYDTAHESYACDGRMYEAGTKIKIPKAAVVYAHSGLVDCCGKNIIGYLHRAVKPANQLKLLEDAVVIYRITRAPDRRVWYVDTGNMPARKAAEHMQHVMNTMKNRVVYDASTGKIKNQQHNMSMTEDYWLQRRDGKAVTEVDTLPGADNTGNMEDVRWFRQALYMALRVPLSRIPQDQQGGVMFDSGTSITRDELTFAKFIRELQHKFEEVFLDPLKTNLLLKGIITEDEWNDEINNIKIEFHRDSYFTELKEAEILERRINMLTMAEPFIGKYISHRTAMKDILQMTDEEIEQEAKQIEEESKEARFQDPDQEQEDF
>ID:YP_004415062.1 |[Shigella phage Shfl2]||_Shigella_phage_Shfl2_.gbk|putative portal vert..|1575|NC_015457(165919):96880-98454:1 ^GeneID:10498925^ Shigella phage Shfl2, complete genome.|neighbours:ID:YP_004415061.1(1),ID:YP_004415063.1(1)|neighbour_genes:putative tail tube m..,putative prohead cor..|
MKFNVLSLFAPWAKMDERNFKDQEKEDLVSITAPKLDDGAREFEVSSNEAASPYNAAFQTIFGSYEPGMKTTRELIDTYRNLMNNYEVDNAVSEIVSDAIVYEDDTEVVALNLDKSKFSPKIKNMMLDEFSDVLNHLSFQRKGSDHFRRWYVDSRIFFHKIIDPKRPKEGIKELRRLDPRQVQYVREIITETEAGTKIVKGYKEYFIYDTAHESYACDGRMYEAGTKIKIPKAAVVYAHSGLVDCCGKNIIGYLHRAVKPANQLKLLEDAVVIYRITRAPDRRVWYVDTGNMPARKAAEHMQHVMNTMKNRVVYDASTGKIKNQQHNMSMTEDYWLQRRDGKAVTEVDTLPGADNTGNMEDVRWFRQALYMALRVPLSRIPQDQQGGVMFDSGTSITRDELTFAKFIRELQHKFEEVFLDPLKTNLLLKGIITEDEWNDEINNIKIEFHRDSYFTELKEAEILERRINMLTMAEPFIGKYISHRTAMKDILQMTDEEIEQEAKQIEEESKEARFQDPDQEQEDF
>ID:YP_009110988.1 |[Shigella phage pSs-1]||_Shigella_phage_pSs-1_.gbk|hypothetical protein|1575|NC_025829(164999):103085-104659:1 ^GeneID:22475254^ Shigella phage pSs-1, complete genome.|neighbours:ID:YP_009110987.1(1),ID:YP_009110989.1(1)|neighbour_genes:hypothetical protein,hypothetical protein|
MKFNVLSLFAPWAKMDERNFKDQEKEDLVSITAPKLDDGAREFEVSSNEAASPYNAAFQTIFGSYEPGMKTTRELIDTYRNLMNNYEVDNAVSEIVSDAIVYEDDTEVVALNLDKSKFSPKIKNMMLDEFSDVLNHLSFQRKGSDHFRRWYVDSRIFFHKIIDPKRPKEGIKELRRLDPRQVQYVREIITETEAGTKIVKGYKEYFIYDTAHESYACDGRMYEAGTKIKIPKAAIVYAHSGLVDCCGKNIIGYLHRAVKPANQLKLLEDAVVIYRITRAPDRRVWYVDTGNMPARKAAEHMQHVMNTMKNRVVYDASTGKIKNQQHNMSMTEDYWLQRRDGKAVTEVDTLPGADNTGNMEDVRWFRQALYMALRVPLSRIPQDQQGGVMFDSGTSITRDELTFAKFIRELQHKFEEVFLDPLKTNLLLKGIITEDEWNDEINNIKIEFHRDSYFTELKEAEILERRINMLTMAEPFIGKYISHRTAMKDILQMTDEEIEQEAKQIEEESKEARFQDPDQEQEDF
> |[Tevenvirinae Vibrio_phage_KVP40]||_Vibrio_phage_KVP40.gb|Phage portal (connec..|1548|NC_005083.2(244834):220698-222245:1 ^RAST2:fig|1198136.81.peg.411^ Tevenvirinae Vibrio_phage_KVP40|neighbours:(1),(1)|neighbour_genes:Phage tail tube,Phage prohead core p..|
MLEFMKFWTKEEEQDIQKIEKNPVRSFSAPDNVDGAKEIHTNLLAPQLGHAIIPSDAQSEGTIPVKELIKSYRALAEYHEVDDAIQEIVDEAIVYENDKEVVWLNLDNTDFSENIKAKINEEFDRVVSLLQMRKHGYKWFRKWYVDSRIYFHKILDKDNNIIELRPLNPMKMELVREIQKETIDGVEVVKGTLEYYVYKQSDYKMPSWMSATNRAQTSFRIPKDAIVFAHSGLMRGCADDPYIIGYLDRAIKPANQLKMLEDALVIYRLARAPERRVFYVDVGNLPTQKAQQYVNGIMQNVKNRVVYDTQTGQVKNTTNAMSMLEDYYLPRREGSKGTEVSTLPGGQSLGDIEDVLYFNRKLYKAMRIPTSRAASEDQTGGINFGQGAEITRDELKFTKFVKRLQTKFETVITDPLKHQLIVNNIITEEEWDANHEKLYVVFNQDSYFEEAKELEILNSRMNAMRDIQDYAGKYYSHKYIQKNILRLSDDQITAMQSEIDEEETNPRFQQDDQGF
> |[Tevenvirinae Vibrio_phage_ValB1_HC]||_Vibrio_phage_ValB1_HC.gb|Phage portal (connec..|1551|MK568540.1(247619):103709-105259:-1 ^RAST2:fig|1198136.76.peg.166^ Tevenvirinae Vibrio_phage_ValB1_HC|neighbours:(-1),(-1)|neighbour_genes:Phage prohead core p..,Phage tail tube|
MLEFMKFWAKEEEQEIQQIDKNPVRSFSAPDNVDGAKEIHTNLLAPQMGTNFIPTDGQSAQGTVPVKELIKGYRALAEYHEVDDAIQEIVDEAIVYENDKEVVWLNLDNTDFSENIKTKINEEFDRVVGLLQMRKHGYKWFRKWYVDSRIYFHKILDKEDNIIELRPLDPTKMELVREIQKETIDGVEVVKGTLEYYVYKQSDYKMPSWMSGSSRSQSSFRIPKDAIVFAHSGLMKGCADEPYIIGYLDRAIKPANQLKMLEDALVIYRLARAPERRVFYVDVGNLPTQKAQQYVNGIMQNVKNRIVYDTSTGKVKNTTNAMSMLEDYYLPRREGSKGTEVSTLPGGQSLGDIEDVLYFNRKLYKAMRIPTSRAATEDQNGGINFGQGTEISRDELKFTKFVKRLQTKFETVITDPLKHQLIVNNIITEEEWDANHEKLYVVFNQDSYFEEAKELEILNSRMNAMRDVQEYAGKYYSHKYIQKNILRLSDDQITAMQSEIDEEETNPRFQQDDHGF
> |[Tevenvirinae Vibrio_phage_ValKK3]||_Vibrio_phage_ValKK3.gb|Phage portal (connec..|1551|NC_028829.1(248088):155050-156600:-1 ^RAST2:fig|1198136.77.peg.300^ Tevenvirinae Vibrio_phage_ValKK3|neighbours:(-1),(-1)|neighbour_genes:Phage prohead core p..,Phage tail tube|
MLEFMKFWAKEEEQEIQQIDKNPVRSFSAPDNVDGAKEIHTNLLAPQMGTNFIPTDGQSAQGTVPVKELIKGYRALAEYHEVDDAIQEIVDEAIVYENDKEVVWLNLDNTDFSENIKTKINEEFDRVVGLLQMRKHGYKWFRKWYVDSRIYFHKILDKEDNIIELRPLDPTKMELVREIQKETIDGVEVVKGTLEYYVYKQSDYKMPSWMSGSSRSQSSFRIPKDAIVFAHSGLMKGCADEPYIIGYLDRAIKPANQLKMLEDALVIYRLARAPERRVFYVDVGNLPTQKAQQYVNGIMQNVKNRIVYDTSTGKVKNTTNAMSMLEDYYLPRREGSKGTEVSTLPGGQSLGDIEDVLYFNRKLYKAMRIPTSRAATEDQNGGINFGQGTEISRDELKFTKFVKRLQTKFETVITDPLKHQLIVNNIITEEEWDANHEKLYVVFNQDSYFEEAKELEILNSRMNAMRDVQEYAGKYYSHKYIQKNILRLSDDQITAMQSEIDEEETNPRFQQDDHGF
> |[Tevenvirinae Vibrio_phage_phi-Grn1]||_Vibrio_phage_phi-Grn1.gb|Phage portal (connec..|1551|KT919972.1(248605):84980-86530:1 ^RAST2:fig|1198136.75.peg.133^ Tevenvirinae Vibrio_phage_phi-Grn1|neighbours:(1),(1)|neighbour_genes:Phage tail tube,Phage prohead core p..|
MLEFMKFWAKEEEQEIQQIDKNPVRSFSAPDNVDGAKEIHTNLLAPQMGTNFIPTDGQSAQGTVPVKELIKGYRALAEYHEVDDAIQEIVDEAIVYENDKEVVWLNLDNTDFSENIKTKINEEFDRVVGLLQMRKHGYKWFRKWYVDSRIYFHKILDKEDNIIELRPLDPTKMELVREIQKETIDGVEVVKGTLEYYVYKQSDYKMPSWMSGSSRSQSSFRIPKDAIVFAHSGLMKGCADEPYIIGYLDRAIKPANQLKMLEDALVIYRLARAPERRVFYVDVGNLPTQKAQQYVNGIMQNVKNRIVYDTSTGKVKNTTNAMSMLEDYYLPRREGSKGTEVSTLPGGQSLGDIEDVLYFNRKLYKAMRIPTSRAATEDQNGGINFGQGTEISRDELKFTKFVKRLQTKFETVITDPLKHQLIVNNIITEEEWDANHEKLYVVFNQDSYFEEAKELEILNSRMNAMRDVQEYAGKYYSHKYIQKNILRLSDDQITAMQSEIDEEETNPRFQQDDHGF
> |[Tevenvirinae Vibrio_phage_phi-ST2]||_Vibrio_phage_phi-ST2.gb|Phage portal (connec..|1551|KT919973.1(250485):144763-146313:1 ^RAST2:fig|1198136.73.peg.274^ Tevenvirinae Vibrio_phage_phi-ST2|neighbours:(1),(1)|neighbour_genes:Phage tail tube,Phage prohead core p..|
MLEFMKFWAKEEEQEIQQIDKNPVRSFSAPDNVDGAKEIHTNLLAPQMGTNFIPTDGQSAQGTVPVKELIKGYRALAEYHEVDDAIQEIVDEAIVYENDKEVVWLNLDNTDFSENIKTKINEEFDRVVGLLQMRKHGYKWFRKWYVDSRIYFHKILDKEDNIIELRPLDPTKMELVREIQKETIDGVEVVKGTLEYYVYKQSDYKMPSWMSGSSRSQSSFRIPKDAIVFAHSGLMKGCADEPYIIGYLDRAIKPANQLKMLEDALVIYRLARAPERRVFYVDVGNLPTQKAQQYVNGIMQNVKNRIVYDTSTGKVKNTTNAMSMLEDYYLPRREGSKGTEVSTLPGGQSLGDIEDVLYFNRKLYKAMRIPTSRAATEDQNGGINFGQGTEISRDELKFTKFVKRLQTKFETVITDPLKHQLIVNNIITEEEWDANHEKLYVVFNQDSYFEEAKELEILNSRMNAMRDVQEYAGKYYSHKYIQKNILRLSDDQITAMQSEIDEEETNPRFQQDDHGF
> |[Tevenvirinae _Vibrio_phage_vB_VmeM-32]||_Vibrio_phage_vB_VmeM-32.gb|Phage portal (connec..|1554|KU160494.1(199912):7077-8630:1 ^RAST2:fig|1198136.70.peg.8^ Tevenvirinae _Vibrio_phage_vB_VmeM-32|neighbours:(1),(1)|neighbour_genes:Phage tail tube prot..,hypothetical protein|
MKLLDFFKFFNKDEHQNTRDSIIDGIDSFTPDNSLDGAIDVDRPVWDASAPETAFAQSFYDVPMATNSKQLINQYRALENYHEVDNAIDEIINDCVVYEDDNSAVSLNLDKTSFSESTKKKILEEFENVLRLLDFKNKGHYFFRRWFVDGKIYFHKMINPEKTNEGIHELRLLDARNIEYIRENYVDSKDGADVYKGKREYFVYNASIANDYRYSMFRNGKIKIPRGAIVYAHSGKLATDGRTVIGRLNAVVKPANQLKMLEDAMVIYRITRAPERRIFYIDVDNMPPKKATEYVNNVMQSMKNRVVYDTATGKVKTTSNNLSMTEDYWLQRRNGKAVTDVSTLPGAQSLGELDDLKWFKRSVYEALKLPLSRMPNDNGGVQFGGGSEITRDELQFSKYKRRLRNEFAGVLIDPLRTNCILKKIMNSEEWEKEAQNINLVWNQDSIYEELKDIEILERRLQTLNQLGVQNIVGTYLSHEYIMKTILRLTDEQIKEQSELIANEKSDPRFKPEDLEEF
> |[Tevenvirinae Vibriophage_phi-pp2]||_Vibriophage_phi-pp2.gb|Phage portal (connec..|1548|JN849462.1(246421):222404-223951:1 ^RAST2:fig|1198136.74.peg.405^ Tevenvirinae Vibriophage_phi-pp2|neighbours:(1),(1)|neighbour_genes:Phage tail tube,Phage prohead core p..|
MLEFMKFWTKEEEQDIQKIEKNPVRSFSAPDNVDGAKEIHTNLLAPQLGHAIIPSDAQSEGTIPVKELIKSYRALAEYHEVDDAIQEIVDEAIVYENDKEVVWLNLDNTDFSENIKAKINEEFDRVVSLLQMRKHGYKWFRKWYVDSRIYFHKILDKDNNIIELRPLNPMKMELVREIQKETIDGVEVVKGTLEYYVYKQSDYKMPSWMSATNRAQTSFRIPKDAIVFAHSGLMRGCADDPYIIGYLDRAIKPANQLKMLEDALVIYRLARAPERRVFYVDVGNLPTQKAQQYVNGIMQNVKNRVVYDTQTGQVKNTTNAMSMLEDYYLPRREGSKGTEVSTLPGGQSLGDIEDVLYFNRKLYKAMRIPTSRAASEDQTGGINFGQGAEITRDELKFTKFVKRLQTKFETVITDPLKHQLIVNNIITEEEWDANHEKLYVVFNQDSYFEEAKELEILNSRMNAMRDIQDYAGKYYSHKYIQKNILRLSDDQITAMQSEIDEEETNPRFQQDDQGF
>ID:YP_009153767.1 |[Yersinia phage PST]||_Yersinia_phage_PST_.gbk|portal vertex protei..|1575|NC_027404(167785):98083-99657:1 ^GeneID:24677553^ Yersinia phage PST, complete genome.|neighbours:ID:YP_009153766.1(1),ID:YP_009153768.1(1)|neighbour_genes:tail tube protein,prohead core protein|
MKFNVLSLFAPWAKMDERNFKDQEKEDLVSITAPKLDDGAREFEVSSNEAASPYNAAFQTIFGSYEPGMKTTRELIDTYRNLMNNYEVDNAVSEIVSDAIVYEDDTEVVALNLDKSKFSPKIKNMMLDEFSDVLNHLSFQRKGSDHFRRWYVDSRIFFHKIIDPKRPKEGIKELRRLDPRQVQYVREIITETEAGTKIVKGYKEYFIYDTAHESYACDGRMYEAGTKIKIPKAAVVYAHSGLVDCCGKNIIGYLHRAVKPANQLKLLEDAVVIYRITRAPDRRVWYVDTGNMPARKAAEHMQHVMNTMKNRVVYDASTGKIKNQQHNMSMTEDYWLQRRDGKAVTEVDTLPGADNTGNMEDIRWFRQALYMALRVPLSRIPQDQQGGVMFDSGTSITRDELTFAKFIRELQHKFEEVFLDPLKTNLLLKGIITEDEWNDEINNIKIEFHRDSYFTELKEAEILERRINMLTMAEPFIGKYISHRTAMKDILQMTDEEIEQEAKQIEEESKEARFQDPDQEQEDF
>ID:VEV89781.1 |[Yersinia phage fPS-2]||_Yersinia_phage_fPS-2_.gbk|g165|1575|LR215722(169060):101026-102600:1 ^^ Yersinia phage fPS-2 genome assembly, chromosome: I.|neighbours:ID:VEV89780.1(1),ID:VEV89782.1(1)|neighbour_genes:g164,g166|
MKFNVLSLFAPWAKMDERNFKDQEKEDLVSITAPKLDDGAREFEVSSNEAASPYNAAFQTVFGSYEPGMKTTRELIDTYRNLMNNYEVDNAVSEIVSDAIVYEDDTEVVALNLDKSKFSPKIKNMMLDEFSDVLNHLSFQRKGSDHFRRWYVDSRIFFHKIIDPKRPKEGIKELRRLDPRQVQYVREIITETEAGTKIVKGYKEYFIYDTAHESYACDGRMYEAGTKIKIPKAAVVYAHSGLVDCCGKNIIGYLHRAVKPANQLKLLEDAVVIYRITRAPDRRVWYVDTGNMPARKAAEHMQHVMNTMKNRVVYDASTGKIKNQQHNMSMTEDYWLQRRDGKAVTEVDTLPGADNTGNMEDVRWFRQALYMALRVPLSRIPQDQQGGVMFDSGTSITRDELTFAKFIRELQHKFEEVFLDPLKTNLLLKGIITEDEWNDEINNIKIEFHRDSYFTELKEAEILERRINMLTMAEPFIGKYISHRTAMKDILQMTDEEIEQEAKQIEEESKEARFQDPDQEQEDF
>ID:YP_009149412.1 |[Yersinia phage phiD1]||_Yersinia_phage_phiD1_.gbk|g173|1575|NC_027353(167063):98776-100350:1 ^GeneID:24635609^ Yersinia phage phiD1 complete genome.|neighbours:ID:YP_009149411.1(1),ID:YP_009149413.1(1)|neighbour_genes:g172,g174|
MKFNVLSLFAPWAKMDERNFKDQEKEDLVSITAPKLDDGAREFEVSSNEAASPYNAAFQTIFGSYEPGMKTTRELIDTYRNLMNNYEVDNAVSEIVSDAIVYEDDTEVVALNLDKSKFSPKIKNMMLDEFSDVLNHLSFQRKGSDHFRRWYVDSRIFFHKIIDPKRPKEGIKELRRLDPRQVQYVREIITETEAGTKIVKGYKEYFIYDTAHESYACDGRMYEAGTKIKIPKAAVVYAHSGLVDCCGKNIIGYLHRAVKPANQLKLLEDAVVIYRITRAPDRRVWYVDTGNMPARKAAEHMQHVMNTMKNRVVYDASTGKIKNQQHNMSMTEDYWLQRRDGKAVTEVDTLPGADNTGNMEDVRWFRQALYMALRVPLSRIPQDQQGGVMFDSGTSITRDELTFAKFIRELQHKFEEVFLDPLKTNLLLKGIITEDEWNDEINNIKIEFHRDSYFTELKEAEILERRINMLTMAEPFIGKYISHRTAMKDILQMTDEEIEQEAKQIEEESKEARFQDPDQEQEDF
