# Supplementary material for: Influence of Non-canonical DNA Bases on the Genomic Diversity of Tevenvirinae
Source: Front Microbiol. 2021 Apr 6;12:632686. doi: 10.3389/fmicb.2021.632686 (PMC8056088; doi:10.3389/fmicb.2021.632686)
Supplement: Supplementary Data Sheet 1 — Clustering results (folders “first clusterisation,” “second clusterisation,” and “third clusterisation”): the number of pan-genome components in the individual genome (files “pan genome components of genomes”), the total number of all clusters and components of the pan-genome (files “pan genome components”), a list of clusters of the core genome (files “core list”), a list of clusters of the softcore genome (files “softcore list”). Clusters of the softcore genome (folders “softcore clusters”) are presented in the files which show regions in genomes, protein sequences, names of viruses which have these proteins A description of softcore clusters is also supplied (file “Softcore clusters description”). [file Data_Sheet_1.ZIP › Data sheet 1/third clusterisation/softcore_clusters/20466_21.faa]

> |[Tevenvirinae _Acinetobacter_phage_133]||_Acinetobacter_phage_133.gb|Phage prohead assemb..|639|NC_015250.1(159801):99689-100327:1 ^RAST2:fig|1198136.113.peg.194^ Tevenvirinae _Acinetobacter_phage_133|neighbours:(1),(1)|neighbour_genes:hypothetical protein,Phage prohead assemb..|
MELLIEQWGQPGGTDIKTSHILEESTEGKPGLYIEGIFLQADVVNRNKRLYPKSVLEPAVAKYIKEQVNSHQALGELNHPPRANVDPNLAAIIIEDMWWEGSNVMGRARVIEGDNGPGDKLAANIKAGWVPGVSSRGLGSVTKSTRGHNVVNEGFKLTVGVDVVWGPSAPDAWVKPRIVEATEEKQEPAIIPKNDNAFKKLVENLRINNIED
> |[Tevenvirinae _Acinetobacter_phage_AM101]||_Acinetobacter_phage_AM101.gb|Phage prohead assemb..|648|MH165274.1(166487):59540-60187:-1 ^RAST2:fig|1198136.62.peg.80^ Tevenvirinae _Acinetobacter_phage_AM101|neighbours:(-1),(-1)|neighbour_genes:Phage prohead assemb..,prohead core protein|
MSNEPQLLIEHWGQASEINDVSAFQLDESTGKGLPPGLYIEGIFLQANVVNRNKRYYPKAVLEKAVDKYIKEQVSTNQALGELNHPPRANVDPMQAAIIIEDMWWSGNNVMGRARIIEGDQGAGDKLAALIRSGWKPGVSSRGLGSVKDSGRGYNIVQDGFRLTVGVDVVWGPSAPDAWVKPLEITESVNEDANVAQPQNADSAFKTLINNLSAL
> |[Tevenvirinae _Acinetobacter_phage_Ac42]||_Acinetobacter_phage_Ac42.gb|Phage prohead assemb..|657|NC_014660.1(167716):110524-111180:1 ^RAST2:fig|1198136.114.peg.190^ Tevenvirinae _Acinetobacter_phage_Ac42|neighbours:(1),(1)|neighbour_genes:Phage prohead assemb..,Phage prohead assemb..|
MTVELLIEHWGLPSDGGSDSKPMLESYDSKDPSKPGLYIEGIFLQADVVNRNKRLYPKSVLEKAVSQYIKEQVDTKQALGELNHPPRAMVDPMQAAIIIEEMWWKGNDVYGRARVIEGDHGPGDKLAANIRAGWLPGVSSRGLGSVKSSGRGHNIVQEGFRLTVGVDVVWGPSAPDAWVKPKQINENTKKEPEVPLVEEKTDKAAFMKLIENMRYKYY
> |[Viruses _Acinetobacter_phage_Acj61]||_Acinetobacter_phage_Acj61.gb|hypothetical protein|645|NC_014661.1(164093):112175-112819:1 ^RAST2:fig|10239.85.peg.183^ Viruses _Acinetobacter_phage_Acj61|neighbours:(1),(1)|neighbour_genes:Phage capsid and sca..,Phage prohead assemb..|
MTQELQLLVEHWGQPYDVSEIKATQLDESSSTGLRPGLYIEGIFLQANVVNRNKRMYPKSILEQAIDRYMTEQVKTCQALGELNHPPRAMVDPMQAAIIIEDMWWEGDNVYGRARVVEGDNGAGDKLAALIRAGWKPGVSSRGLGQVKSSGRGYNIVQEGFRLTVGVDVVWGPSAPDAWVTPKEITESVVEDTVVTKPSADSAFNSLIENMNAL
> |[Viruses _Acinetobacter_phage _Acj9]||_Acinetobacter_phage_Acj9.gb|Phage prohead assemb..|630|NC_014663.1(169947):113829-114458:1 ^RAST2:fig|10239.87.peg.180^ Viruses _Acinetobacter_phage _Acj9|neighbours:(1),(1)|neighbour_genes:Phage capsid and sca..,Phage prohead assemb..|
MTEQLLVEHWGQPTEVTDVPSTQLQESDSDLPPGLYIEGIFLQADVVNRNRRLYPKTILEAAVDKYIVEQVHSNQALGELNHPPRANVDPMQAAIIIEDMWWEGKNVMGRARVIEGDNGPGDKLAANIRAGWKPGVSSRGLGSVKDSGRGYTIVQEGYRLTVGVDVVWGPSAPDAWVKPRQINESVEDVPEVKAGPNFDAFFANLSKYK
> |[Tevenvirinae _Acinetobacter_phage_KARL-1]||_Acinetobacter_phage_KARL-1.gb|Phage prohead assemb..|648|MH713599.1(166560):75869-76516:-1 ^RAST2:fig|1198136.64.peg.108^ Tevenvirinae _Acinetobacter_phage_KARL-1|neighbours:(-1),(-1)|neighbour_genes:Phage prohead assemb..,prohead core protein|
MSNEPQLLIEHWGQASEINDVSAFQLDESTGKGLPPGLYIEGIFLQANVVNRNKRYYPKAVLEKAVDKYIKEQVSTNQALGELNHPPRANVDPMQAAIIIEDMWWSGNNVMGRARIIEGDQGAGDKLAALIRSGWKPGVSSRGLGSVKDSGRGYNIVQDGFRLTVGVDVVWGPSAPDAWVKPLEITESVNEDANVAQPQNADSAFKTLIGNLSAL
> |[Viruses _Acinetobacter_phage_ZZ1]||_Acinetobacter_phage_ZZ1.gb|Phage prohead assemb..|645|NC_018087.3(166687):107459-108103:1 ^RAST2:fig|10239.86.peg.185^ Viruses _Acinetobacter_phage_ZZ1|neighbours:(1),(1)|neighbour_genes:Phage capsid and sca..,hypothetical protein|
MTEEMLLIEHWGQPATVNDVTPTMISESANGKLKPGLYIEGVFLQAEVVNRNKRLYPKRILETAVDKYIKEQVVTMQALGELNHPARAHVDPMQAAIIIEDMWWEGNNVMGRARIIEGDNGPGDKLAANIRAGWIPGVSSRGLGSIKSSGRGYNIVQEGFRLTVGVDAVWGPSAPDAFVTPKQITESVEPAEEPVKSSSADSAFKTLIGNLKAL
> |[Tevenvirinae Acinetobacter_phage_vB_ApiM_fHyAci03]||_Acinetobacter_phage_vB_ApiM_fHyAci03.gb|Phage prohead assemb..|648|MH460829.1(165975):107447-108094:1 ^RAST2:fig|1198136.65.peg.195^ Tevenvirinae Acinetobacter_phage_vB_ApiM_fHyAci03|neighbours:(1),(1)|neighbour_genes:prohead core protein,Phage prohead assemb..|
MSNEPQLLIEHWGQASEINDVSAFQLDESTGKGLPPGLYIEGIFLQANVVNRNKRYYPKAVLEKAVDKYIKEQVSTNQALGELNHPPRANVDPMQAAIIIEDMWWSGNNVMGRARIIEGDQGAGDKLAALIRSGWKPGVSSRGLGSVKDSGRGYNIVQDGFRLTVGVDVVWGPSAPDAWVKPLEITESVNEDANVAQPQNADSAFKTLINNLSAL
> |[Tevenvirinae _Aeromonas_phage_65.2]||_Aeromonas_phage_65.2.gb|Phage prohead assemb..|726|KY290955.1(236567):64394-65119:-1 ^RAST2:fig|1198136.115.peg.82^ Tevenvirinae _Aeromonas_phage_65.2|neighbours:(-1),(-1)|neighbour_genes:Phage prohead assemb..,Phage capsid and sca..|
MFENILVENWEGRDNGVQSNPMLLIEHWSNEYRTPNETLTEKSVSDIPYKGQYLVESFDDKSTGNLYIEGIFLQAEVPNGNGRIYPKAIMEKAVDKYIKEQVASKQSLGELNHPGDRSYPDPSKSALVIEKLWWKGNDVYGRARIVEGDHAHGDKVAALIRAGWVPGVSSRGLGSLKKNSRGLNEVQEGYKLTVGVDVVWGPSAPNAYTNAYRVNESKTQENSTLNNSDKAVIALIEALKN
> |[Viruses Aeromonas phage 65]||_Aeromonas_phage_65.gb|hypothetical protein|726|NC_015251.1(235229):64397-65122:-1 ^RAST2:fig|10239.65.peg.82^ Viruses Aeromonas phage 65|neighbours:(-1),(-1)|neighbour_genes:Phage prohead assemb..,Phage capsid and sca..|
MFENILVENWEGRDNGVQSNPMLLIEHWSNEYRTPNETLTEKSVSDIPYKGQYLVESFDDKSTGNLYIEGIFLQAEVPNGNGRIYPKAIMEKAVDKYIKEQVASKQSLGELNHPGDRSYPDPSKSALVIEKLWWKGNDVYGRARIVEGDHAHGDKVAALIRAGWVPGVSSRGLGSLKKNSRGLNEVQEGYKLTVGVDVVWGPSAPNAYTNAYRVNESKTQENSTLNNSDKAVIALIEALKN
> |[Tevenvirinae _Aeromonas_phage_AS-szw]||_Aeromonas_phage_AS-szw.gb|Phage prohead assemb..|726|MF498773.1(229957):109858-110583:1 ^RAST2:fig|1198136.118.peg.220^ Tevenvirinae _Aeromonas_phage_AS-szw|neighbours:(1),(1)|neighbour_genes:Phage capsid and sca..,hypothetical protein|
MYENILVENWEGRDNGEPSKNMLLIEHWSTEYRTDTNLTEKNESGVPNKECYLIESVDDKGTGNLYIEGIFLQAEVPNGNGRIYPKRVMEKAVERYIKDQVASKQSLGELNHPGDRSYPDPSKSALVIEKLWWKGNDVYGRARIVEGDHAEGDKVAALIRAGWIPGVSSRGLGSLKRNSRGLNEVQEGYRLTVGVDVVWGPSAPNAYTNAYRVNESKTDQKPTLNNTDDAKILKLIEALKS
> |[Tevenvirinae _Aeromonas_phage_AS-zj]||_Aeromonas_phage_AS-zj.gb|Phage prohead assemb..|726|MF448340.1(229929):216167-216892:1 ^RAST2:fig|1198136.120.peg.415^ Tevenvirinae _Aeromonas_phage_AS-zj|neighbours:(1),(1)|neighbour_genes:Phage capsid and sca..,hypothetical protein|
MYENILVENWEGRDNGEPSKNMLLIEHWSTEYRTDTNLTEKNESGVPNKECYLIESVDDKGTGNLYIEGIFLQAEVPNGNGRIYPKRVMEKAVERYIKDQVASKQSLGELNHPGDRSYPDPSKSALVIEKLWWKGNDVYGRARIVEGDHAEGDKVAALIRAGWIPGVSSRGLGSLKRNSRGLNEVQEGYRLTVGVDVVWGPSAPNAYTNAYRVNESKTDQKPTLNNTDDAKILKLIEALKS
>ID:NP_944111.1 |[Aeromonas virus Aeh1]||_Aeromonas_phage_Aeh1_.gbk|21|630|NC_005260(233234):157102-157731:1 ^GeneID:2658186^ Aeromonas phage Aeh1, complete genome.|neighbours:ID:NP_944110.1(1),ID:NP_944112.1(1)|neighbour_genes:68,22|
MTEPYLLTEDWGQPGKVGDANVVVESIESNGKLYIEGIFMQSEVVNGNKRMYPKKVLQEAVTKYIKEQVDTRQALGELNHPARANVDPLHAAIIIEKLEMRGNDVWGRARIIEGDYAEGDKTAALIRAGWIPGVSSRGLGTVKANRYGINEVQEGFKLTVGVDVVWGPSAPNAYVKPVVESLAAHIEEKKKVSNDDAFLALAEALKNLN
> |[Tevenvirinae _Aeromonas_phage_AsFcp_2]||_Aeromonas_phage_AsFcp_2.gb|Phage prohead assemb..|651|MH791401.1(219171):94505-95155:1 ^RAST2:fig|1198136.67.peg.172^ Tevenvirinae _Aeromonas_phage_AsFcp_2|neighbours:(1),(1)|neighbour_genes:Phage capsid and sca..,Phage prohead assemb..|
MGPQDILVENGGSLLVENWGCVGNLGEPNIVAESIERDGKLYIEGTFMQAEVINGNKRLYPKKVLQEAVAKYIKEQVNTKQALGELNHPARANVDPLHAAIIIEKLEMRGNDVWGRARIIEGDFAEGDKTAALIRAGWIPGVSSRGLGSVKANAYGINEVQEGFRLTVGVDVVWGPSAPNAYVKPVVESVSVQPEEKKIDNNTSFLALAEALKNLN
> |[Tevenvirinae _Aeromonas_phage_Asswx_1]||_Aeromonas_phage_Asswx_1.gb|Phage prohead assemb..|726|MH791398.1(229103):117546-118271:1 ^RAST2:fig|1198136.119.peg.245^ Tevenvirinae _Aeromonas_phage_Asswx_1|neighbours:(1),(1)|neighbour_genes:Phage capsid and sca..,hypothetical protein|
MYENILVENWEGRDNGEPSKNMLLIEHWSTEYRTDTNLTEKNESGVPNKECYLIESVDDKGTGNLYIEGIFLQAEVPNGNGRIYPKRVMEKAVERYIKDQVASKQSLGELNHPGDRSYPDPSKSALVIEKLWWKGNDVYGRARIVEGDHAEGDKVAALIRAGWIPGVSSRGLGSLKRNSRGLNEVQEGYRLTVGVDVVWGPSAPNAYTNAYRVNESKTDQKPTLNNTDDAKILKLIEALKS
> |[Tevenvirinae _Aeromonas_phage_Aswh_1]||_Aeromonas_phage_Aswh_1.gb|Phage prohead assemb..|681|MH791414.1(229730):120232-120912:-1 ^RAST2:fig|1198136.117.peg.229^ Tevenvirinae _Aeromonas_phage_Aswh_1|neighbours:(-1),(-1)|neighbour_genes:hypothetical protein,Phage capsid and sca..|
MDTINETWEGRDSGKPSDVKLLIENWGCPEGVSESNGKGLLVESYNDKDTGNLYIEGIFLQAEIPNGNGRIYPKKILEKAVDKYIKEQVNIKQSIGELNHPGNRSYPDPKHAALVIEKLWWKGNDVWGKARIVEGDGAEGDKVAALIRAGWVPGVSSRGLGSLKRNSKGLNEVQEGYKLTVGVDVVWGPSAPSAYTNAYRMNESKNEPLNNTDDEAIKNLIEALKS
> |[Tevenvirinae _Aeromonas_phage_CC2]||_Aeromonas_phage_CC2.gb|Phage prohead assemb..|726|NC_019538.1(231743):152839-153564:-1 ^RAST2:fig|1198136.110.peg.322^ Tevenvirinae _Aeromonas_phage_CC2|neighbours:(-1),(-1)|neighbour_genes:hypothetical protein,Phage capsid and sca..|
MYENILVENWEGRDNGEPSKNMLLIEHWSTEYRTDNNLTEKNESGVPNKEYYLIESVDDKGTGNLYIEGIFLQAEVPNGNGRIYPKRVMEKAVERYVKDQVESKQSLGELNHPGDRSYPDPSKSALVIEKLWWKGNDVYGRARIVEGDHAEGDKVAALIRAGWIPGVSSRGLGSLKRNSRGLNEVQEGYRLTVGVDVVWGPSAPNAYTNAYRVNESKTDQKSTLNNTDDAKILKLIEALKS
> |[Tevenvirinae _Aeromonas_phage_PX29]||_Aeromonas_phage_PX29.gb|Phage prohead assemb..|651|NC_023688.1(222006):144900-145550:1 ^RAST2:fig|1198136.108.peg.260^ Tevenvirinae _Aeromonas_phage_PX29|neighbours:(1),(1)|neighbour_genes:Phage capsid and sca..,Phage prohead assemb..|
MGPQDILVENGGSLLVENWGCVGNLGEPNIVAESIERDGKLYIEGTFMQAEVINGNKRLYPKKVLQEAVAKYIKEQVNTKQALGELNHPARANVDPLHAAIIIEKLEMRGNDVWGRARIIEGDFAEGDKTAALIRAGWIPGVSSRGLGSVKANAYGINEVQEGFRLTVGVDVVWGPSAPNAYVKPVVESVSVQPEEKKIDNNTSFLALAEALKNLN
>ID:YP_803113.1 |[Escherichia virus RB32]||_Bacteriophage_RB32_.gbk|21|654|NC_008515(165890):100987-101640:1 ^GeneID:4405490^ Bacteriophage RB32, complete genome.|neighbours:ID:YP_803112.1(1),ID:YP_803114.1(1)|neighbour_genes:68,22|
MNEPQLLIETWGQPGEIIDGVPMLESHDGKDLGLKPGLYIEGIFMQAEVVNRNKRLYPKRILEKAVKDYINEQVLTKQALGELNHPPRANVDPMQAAIIIEDMWWKGNDVYGRARVIEGDHGPGDKLAANIRAGWIPGVSSRGLGSLTDTNKGYRIVNEGFKLTVGVDAVWGPSAPDAWVTPKEITESQTAEADTSADDAYMALAEAMKKSVINIII
> |[Tevenvirinae _Citrobacter_phage_IME-CF2]||_Citrobacter_phage_IME-CF2.gb|Phage prohead assemb..|648|NC_029013.1(177688):163665-164312:-1 ^RAST2:fig|1198136.109.peg.285^ Tevenvirinae _Citrobacter_phage_IME-CF2|neighbours:(-1),(-1)|neighbour_genes:Phage prohead assemb..,prohead core protein|
MNESQLNENGDMLLIEEWGLPCADISDSILESVGTSKDGKLRIEGIFLQAEKVNRNKRLYPKKVLEEAVNDYIRTQVNTRQALGEMNHPPRPNVDPRNACILIEKMWWKGNDVWGRAVVVEGDNGDGDKLAALIRAGWVPGVSSRGLGKLADSGKGYGIVQEGFKLAVGVDVVWGPSAPDAYVKPIAESQQTQPLVENISADDAFRKLSERLKGL
>ID:YP_009195033.1 |[Citrobacter phage Margaery]||_Citrobacter_phage_Margaery_.gbk|prohead core and pro..|660|NC_028755(178182):131765-132424:1 ^GeneID:26647403^ Citrobacter phage Margaery, complete genome.|neighbours:ID:YP_009195032.1(1),ID:YP_009195034.1(1)|neighbour_genes:prohead core protein,prohead core scaffol..|
MNESQLNENGDMLLIEEWGLPCADISDSILESVGESKKDGKLRIEGIFLQAEKVNRNKRLYPKKVLEEAVNDYIRTQVNPRQALGEMNHPPRPNVDPRNACILIEKLWWKGNDVWGRAVVVEGDNGDGDKLAALIRAGWVPGVSSRGLGKLSDSGKGYGIVQEGFKLAVGVDVVWGPSAPDAYVKPITESQSSKTLVENNSADDDAFRKLSERLKSLYK
>ID:AYJ73077.1 |[Citrobacter phage Maroon]||_Citrobacter_phage_Maroon_.gbk|prohead core scaffol..|660|MH823906(178830):132180-132839:1 ^^ Citrobacter phage Maroon, complete genome.|neighbours:ID:AYJ73076.1(1),ID:AYJ73078.1(1)|neighbour_genes:prohead core protein,capsid assembly scaf..|
MNESQLNENGDMLLIEEWGLPCADISDSILESVGESKKDGKLRIEGIFLQAEKVNRNKRLYPKKVLEEAVNDYIRTQVNTRQALGEMNHPPRPNVDPRNACILIEKLWWKGNDVWGRAVVVEGDNGDGDKLAALIRAGWVPGVSSRGLGKLSDSGKGYGIVQEGFKLAVGVDVVWGPSAPDAYVKPITESQSSKTLVENNSADDDAFRKLSERLKSLYK
>ID:YP_009203909.1 |[Citrobacter phage Merlin]||_Citrobacter_phage_Merlin_.gbk|prohead core scaffol..|645|NC_028857(172733):104238-104882:1 ^GeneID:26648120^ Citrobacter phage Merlin, complete genome.|neighbours:ID:YP_009203908.1(1),ID:YP_009203910.1(1)|neighbour_genes:prohead core protein,prohead core scaffol..|
MNEPQLLIEHWGQPGECIDGVPMLESHDGTDSGLAPGLYIEGIFMQAEVVNRNKRLYPKRILEKAVSNYIKEQVVTKQALGELNHPPRANVDPMQAAIIIEDMWWKGNDVYGRARIIEGDHGPGDKLAANIRAGWIPGVSSRGLGSLTETNKGYKIVNEGFKLTVGVDAVWGPSAPDAWVTPKQISESHEAAPAVAKKSADEAFKALTESLKAL
> |[Tevenvirinae _Citrobacter_phage_Miller]||_Citrobacter_phage_Miller.gb|Phage prohead assemb..|648|NC_025414.1(178171):133360-134007:1 ^RAST2:fig|1198136.111.peg.228^ Tevenvirinae _Citrobacter_phage_Miller|neighbours:(1),(1)|neighbour_genes:prohead core protein,Phage prohead assemb..|
MNESQLNENGDMLLIEEWGLPCADISDSILESVGTSKDGKLRIEGIFLQAEKVNRNKRLYPKKVLEEAVNDYIRTQVNTRQALGEMNHPPRPNVDPRNACILIEKMWWKGNDVWGRAVVVEGDNGDGDKLAALIRAGWVPGVSSRGLGKLADSGKGYGIVQEGFKLAVGVDVVWGPSAPDAYVKPITESQQTKPLVENISADDAFRKLSERLKGL
>ID:YP_009146624.1 |[Citrobacter phage Moon]||_Citrobacter_phage_Moon.gbk|prohead core scaffol..|645|NC_027331(170341):103968-104612:1 ^GeneID:24721790,InterPro:IPR005082^ Citrobacter phage Moon, complete genome.|neighbours:ID:YP_009146623.1(1),ID:YP_009146625.1(1)|neighbour_genes:prohead core protein,prohead core scaffol..|
MNEPQLLIEHWGQPGECIDGVPMLESHDGTDSGLAPGLYIEGIFMQAEVVNRNKRLYPKRILEKAVSNYIKEQVVTKQALGELNHPPRANVDPMQAAIIIEDMWWKGNDVYGRARIIEGDHGPGDKLAANIRAGWIPGVSSRGLGSLTETNKGYKIVNEGFKLTVGVDAVWGPSAPDAWVTPKQISESHEAAPAVAKKSADEAFKALTESLKAL
>ID:YP_009285752.1 |[Citrobacter phage vB_CfrM_CfP1]||_Citrobacter_phage_vB_CfrM_CfP1_.gbk|prohead assembly (sc..|648|NC_031057(180219):134715-135362:1 ^GeneID:29079657^ Citrobacter phage vB_CfrM_CfP1, complete genome.|neighbours:ID:YP_009285751.1(1),ID:YP_009285753.1(1)|neighbour_genes:prohead core protein,prohead assembly (sc..|
MNESQLNENGDMLLIEEWGLPCADISDSILESVGTSKDGKLRIEGIFLQAEKVNRNKRLYPKKVLEEAVNDYIRTQVNTRQALGEMNHPPRPNVDPRNACILIEKMWWKGNDVWGRAVVVEGDNGDGDKLAALIRAGWVPGVSSRGLGKLADSGKGYGIVQEGFKLAVGVDVVWGPSAPDAYVKPIAESQQTQPLVENISADDAFRKLSERLKGL
> |[Tevenvirinae _Cronobacter_phage_Pet-CM3-4]||_Cronobacter_phage_Pet-CM3-4.gb|Phage prohead assemb..|642|LT614807.1(171975):106022-106663:1 ^RAST2:fig|1198136.112.peg.208^ Tevenvirinae _Cronobacter_phage_Pet-CM3-4|neighbours:(1),(1)|neighbour_genes:Phage prohead assemb..,Phage prohead assemb..|
MNEPQLLIEHWGQPGEILNGVPMLESYDGSDAGLKPGLYIEGVFMQAEVVNRNKRLYPKRVLEKAVANYIKEQVSTKQALGELNHPPRANVDPMQAAIIIEDMWWKGNDVYGRARIIEGDHGPGDKLAANIRAGWIPGVSSRGLGSLTETNKGYRIVNEGFKLTVGVDAVWGPSAPDAWVTPKQISESAEAQVAKKNDDESFKALVESLEKAL
>ID:YP_006986487.1 |[Cronobacter phage vB_CsaM_GAP161]||_Cronobacter_phage_vB_CsaM_GAP161_.gbk|prohead core and pro..|660|NC_019398(178193):131138-131797:1 ^GeneID:13997753^ Cronobacter phage vB_CsaM_GAP161, complete genome.|neighbours:ID:YP_006986486.1(1),ID:YP_006986488.1(1)|neighbour_genes:prohead core protein,prohead core protein|
MNESQLNENGDMLLIEEWGLPCADISDSILESVGESKKDGKLRIEGIFLQAEKVNRNKRLYPKKVLEEAVNDYIRTQVNTRQALGEMNHPPRPNVDPRNACILIEKLWWKGNDVWGRAVVVEGDNGDGDKLAALIRAGWVPGVSSRGLGKLSDSGKGYGIVQEGFKLAVGVDVVWGPSAPDAYVKPITESQSSKTLVENNSADDDAFRKLSERLKSLYK
>ID:AOG16343.1 |[Cronobacter phage vB_CsaM_leB]||_Cronobacter_phage_vB_CsaM_leB_.gbk|prohead core and pro..|660|KX431559(177907):130974-131633:1 ^^ Cronobacter phage vB_CsaM_leB, complete genome.|neighbours:ID:AOG16342.1(1),ID:AOG16344.1(1)|neighbour_genes:prohead core protein,prohead core scaffol..|
MNESQLNENGDMLLIEEWGLPCADISDSILESVGESKKDGKLRIEGIFLQAEKVNRNKRLYPKKVLEEAVNDYIRTQVNTRQALGEMNHPPRPNVDPRNACILIEKLWWKGNDVWGRAVVVEGDNGDGDKLAALIRAGWVPGVSSRGLGKLSDSGKGYGIVQEGFKLAVGVDVVWGPSAPDAYVKPITESQSSKTLVENNSADDDAFRKLSERLKSLYK
>ID:AOG16627.1 |[Cronobacter phage vB_CsaM_leN]||_Cronobacter_phage_vB_CsaM_leN_.gbk|prohead core scaffol..|660|KX431560(179516):132026-132685:1 ^^ Cronobacter phage vB_CsaM_leN, complete genome.|neighbours:ID:AOG16626.1(1),ID:AOG16628.1(1)|neighbour_genes:prohead core protein,prohead core protein|
MNESQLNENGDMLLIEEWGLPCADISDSILESVGESKKDGKLRIEGIFLQAEKVNRNKRLYPKKVLEEAVNDYIRTQVNTRQALGEMNHPPRPNVDPRNACILIEKLWWKGNDVWGRAVVVEGDNGDGDKLAALIRAGWVPGVSSRGLGKLSDSGKGYGIVQEGFKLAVGVDVVWGPSAPDAYVKPITESQSSKTLVENNSADDDAFRKISERLKSLYK
>ID:YP_009005453.1 |[Enterobacter phage PG7]||_Enterobacter_phage_PG7_.gbk|prohead core scaffol..|642|NC_023561(173276):107787-108428:1 ^GeneID:18502468^ Enterobacter phage PG7, complete genome.|neighbours:ID:YP_009005452.1(1),ID:YP_009005454.1(1)|neighbour_genes:prohead core protein,prohead core protein|
MNEPQLLIEHWGQPGEILNGVPMLESYDGSDAGLKPGLYIEGVFMQAEVVNRNKRLYPKRVLEKAVANYIKEQVSTKQALGELNHPPRANVDPMQAAIIIEDMWWKGNDVYGRARIIEGDHGPGDKLAANIRAGWIPGVSSRGLGSLTETNKGYRIVNEGFKLTVGVDAVWGPSAPDAWVTPKQISESAEAQVAKKNDDESFKALVESLEKAL
> |[Tevenvirinae Enterobacter_phage_myPSH1140]||_Enterobacter_phage_myPSH1140.gb|Phage prohead assemb..|642|MG999954.1(172614):110122-110763:1 ^RAST2:fig|1198136.57.peg.213^ Tevenvirinae Enterobacter_phage_myPSH1140|neighbours:(1),(1)|neighbour_genes:Phage prohead assemb..,Phage prohead assemb..|
MNEPQLLIEHWGQPGEILNGVPMLESHDGSEAGLKPGLYIEGVFMQAEVVNRNKRLYPKRVLEKAVANYIKEQVSTKQALGELNHPPRANVDPMQAAIIIEDMWWNGNDVMGRARIIEGDHGPGDKLAANIRAGWIPGVSSRGLGSLTETNKGYRIVNEGFKLTVGVDAVWGPSAPDAWVTPKQISESAEAHVAKKNDDESFKALVESLEKAL
>ID:YP_009607134.1 |[Enterobacter phage phiEap-3]||_Enterobacter_phage_phiEap-3_.gbk|prohead core and pro..|648|NC_041980(175814):131523-132170:1 ^GeneID:40083140^ Enterobacter phage phiEap-3, complete genome.|neighbours:ID:YP_009607133.1(1),ID:YP_009607135.1(1)|neighbour_genes:prohead core protein,prohead core protein|
MNESQINENGDMLLIEEWGLPCGDVSESILESVGESKDGKLRIEGIFLQAEKVNRNRRLYPKNVLEEAVNDYIRTQVNTRQALGEMNHPPRPNVDPRNACILIEKLWWKGNDVWGRAVVVEGDGGDGDKLAALIRAGWVPGVSSRGLGKLSDSGKGYGVVQKGFKLAVGVDVVWGPSAPDAYVKPIVENQQSKPLVENNSADDAFRELSERLKGL
>ID:YP_009167987.1 |[Escherichia phage AR1]|AR1|_Enterobacteria_phage_AR1_DNA_.gbk|21|639|NC_027983(167435):100688-101326:1 ^GeneID:26041991^ Enterobacteria phage AR1 DNA, complete genome.|neighbours:ID:YP_009167986.1(1),ID:YP_009167988.1(1)|neighbour_genes:68,22|
MNEPQLLIETWGQPGEIIDGVPMLESHDGKDLGLKPGLYIEGIFMQAEVVNRNKRLYPKRILEKAVKDYINEQVLTKQALGELNHPPRANVDPMQAAIIIEDMWWKGNDVYGRARVIEGDHGPGDKLAANIRAGWIPGVSSRGLGSLTDTNKGYRIVNEGFKLTVGVDAVWGPSAPDAWVTPKEITESQTAEADTSADDAYMALAEAMKKAL
> |[Tevenvirinae _Enterobacteria_phage_ATK47]||_Enterobacteria_phage_ATK47.gb|Phage prohead assemb..|648|KT184309.1(170020):67553-68200:-1 ^RAST2:fig|1198136.68.peg.102^ Tevenvirinae _Enterobacteria_phage_ATK47|neighbours:(-1),(-1)|neighbour_genes:Phage prohead assemb..,Phage capsid and sca..|
MNKPELLIETWGQPGEIIDGVPMLESHDGKDSGLKPGLYIEGIFLQAEVVNRNKRLYPKRVLEKAVSDYIKEQVATKQALGELNHPPRANVDPMQAAIIIEDMWWKGNDVYGRARIIEGDHGPGDKLAANIRAGWIPGVSSRGLGSLTDTNKGYRIVNEGFKLTVGVDAVWGPSAPDAWVTPKQISESESENSVEITKNSADEAFKALAESLKAL
> |[Tevenvirinae Enterobacteria_phage_ATK48]||_Enterobacteria_phage_ATK48.gb|Phage prohead assemb..|648|KT184310.1(169729):165787-166434:-1 ^RAST2:fig|1198136.55.peg.278^ Tevenvirinae Enterobacteria_phage_ATK48|neighbours:(-1),(-1)|neighbour_genes:Phage prohead assemb..,Phage capsid and sca..|
MNKPELLIETWGQPGEIIDGVPMLESHDGKDSGLKPGLYIEGIFLQAEVVNRNKRLYPKRVLEKAVSDYIKEQVATKQALGELNHPPRANVDPMQAAIIIEDMWWKGNDVYGRARIIEGDHGPGDKLAANIRAGWIPGVSSRGLGSLTDTNKGYRIVNEGFKLTVGVDAVWGPSAPDAWVTPKQISESESENSVEITKNSADEAFKALAESLKAL
> |[Tevenvirinae Enterobacteria_phage_Aplg8]||_Enterobacteria_phage_Aplg8.gb|Phage prohead assemb..|639|KT184308.1(168496):46207-46845:1 ^RAST2:fig|1198136.66.peg.81^ Tevenvirinae Enterobacteria_phage_Aplg8|neighbours:(1),(1)|neighbour_genes:Phage capsid and sca..,Phage prohead assemb..|
MNEPQLLIETWGQPGEIIDGVPMLESHDGKDLGLKPGLYIEGIFMQAEVVNRNKRLYPKRILEKAVKDYINEQVLTKQALGELNHPPRANVDPMQAAIIIEDMWWKGNDVYGRARVIEGDHGPGDKLAANIRAGWIPGVSSRGLGSLTDTNKGYRIVNEGFKLTVGVDAVWGPSAPDAWVTPKEITESQTAEADTSADDAYMALAEAMKKAL
>ID:YP_007004273.1 |[Enterobacteria phage Bp7]||_Enterobacteria_phage_Bp7_.gbk|prohead core scaffol..|636|NC_019500(168066):135138-135773:-1 ^GeneID:14007887^ Enterobacteria phage Bp7, complete genome.|neighbours:ID:YP_007004272.1(-1),ID:YP_007004274.1(-1)|neighbour_genes:prohead core scaffol..,prohead core protein|
MKPELLIEHWGQPGEIIDGVPMLESHDGKNSGLAPGLYIEGIFMQAEVVNRNKRLYPKPILEKAVADYMAEQVATKQALGELNHPPRANVDPMQAAIIIEDMWWKGNDVYGRARIIEGDHGPGDKLAANIRAGWVPGVSSRGLGSLTETNKGYKRVNEGYKLTVGVDAVWGPSAPDAYVTPKQITESQTVETDTSADDAFMALAEAMKKAL
> |[Tevenvirinae _Enterobacteria_phage_CC31]||_Enterobacteria_phage_CC31.gb|Phage prohead assemb..|642|NC_014662.1(165540):100353-100994:1 ^RAST2:fig|1198136.121.peg.186^ Tevenvirinae _Enterobacteria_phage_CC31|neighbours:(1),(1)|neighbour_genes:Phage prohead assemb..,Phage prohead assemb..|
MNEPQLLIEHWGQPGEILNGVPMLESYDGSDAGLKPGLYIEGVFMQAEVVNRNKRLYPKRVLEKAVANYIKEQVSTKQALGELNHPPRANVDPMQAAIIIEDMWWKGNDVYGRARIIEGDHGPGDKLAANIRAGWIPGVSSRGLGSLTETNKGYRIVNEGFKLTVGVDAVWGPSAPDAWVTPKQISESAEAQVAKKNDDESFKALVESLEKAL
>ID:YP_009118843.1 |[Enterobacteria phage GEC-3S]||_Enterobacteria_phage_GEC-3S_.gbk|Putative prohead cor..|696|NC_025425(163424):92889-93584:1 ^GeneID:23301198^ Enterobacteria phage GEC-3S complete genome.|neighbours:ID:YP_009118842.1(1),ID:YP_009118844.1(1)|neighbour_genes:Putative prohead cor..,Putative prohead cor..|
MEKNELLIEQWGVPCARGSSSLLESFDDKATGNLYIQGIFLQAETVNRNKRWYPRSVLENAVTKYIHEQVETHQALGELNHPARAMPDPSNACIIIEKLWWEGNNVMGKARVIEGDKGAGDKLAALIRAGWIPGVSSRGLGRLKDSGRGYNIVQEGFVLTVGVDVVWGPSAPDAWVTPVVESTDSDSSASDAPESDKTEKVTNPTASQQNIVESNNSAFMALAEALSKRYK
> |[Tevenvirinae _Enterobacteria_phage_GiZh]||_Enterobacteria_phage_GiZh.gb|Phage prohead assemb..|639|KT184311.1(166514):150747-151385:1 ^RAST2:fig|1198136.122.peg.269^ Tevenvirinae _Enterobacteria_phage_GiZh|neighbours:(1),(1)|neighbour_genes:Phage capsid and sca..,Phage prohead assemb..|
MNEPQLLIETWGQPGEIIDGVPMLESHDGKDLGLKPGLYIEGIFMQAEVVNRNKRLYPKRILEKAVKDYINEQVLTKQALGELNHPPRANVDPMQAAIIIEDMWWKGNDVYGRARVIEGDHGPGDKLAANIRAGWIPGVSSRGLGSLTDTNKGYRIVNEGFKLTVGVDAVWGPSAPDAWVTPKEITESQTAEADTSADDAYMALAEAMKKAL
> |[Viruses Hx01]||_Enterobacteria_phage_HX01.gb|Phage prohead assemb..|486|NC_018855.1(169158):1-486:-1 ^RAST2:fig|10239.59.peg.1^ Viruses Hx01|neighbours:start(),(-1)|neighbour_genes:start(),Phage capsid and sca..|
MNKPELLIETWGQPGEIIDGVPMLESHDGKDSGLKPGLYIEGIFLQAEVVNRNKRLYPKRVLEKAVSDYIKEQVATKQALGELNHPPRANVDPMQAAIIIEDMWWKGNDVYGRARIIEGDHGPGDKLAANIRAGWIPGVSSRGLGSLTDTNKGYRIVNEGFK
>ID:YP_003734312.1 |[Enterobacteria phage IME08]||_Enterobacteria_phage_IME08_.gbk|21|636|NC_014260(172253):101465-102100:1 ^GeneID:9384472^ Enterobacteria phage IME08, complete genome.|neighbours:ID:YP_003734311.1(1),ID:YP_003734313.1(1)|neighbour_genes:68,22|
MKPELLIEHWGQPGEIIDGVPMLESHDGKDSGLAPGLYIEGIFMQAEVVNRNKRLYPKPILEKAVADYMAEQVATKQALGELNHPPRANVDPMQAAIIIEDMWWKGNDVYGRARIIEGDHGPGDKLAANIRAGWVPGVSSRGLGSLTETNKGYKRVNEGYKLTVGVDAVWGPSAPDAYVTPKQITESQTVETDTSADDAFMALAEAMKKAL
>ID:YP_002922516.1 |[Enterobacteria phage JS10]||_Enterobacteria_phage_JS10_.gbk|21|636|NC_012741(171451):101804-102439:1 ^GeneID:7943566^ Enterobacteria phage JS10, complete genome.|neighbours:ID:YP_002922515.1(1),ID:YP_002922517.1(1)|neighbour_genes:68,22|
MKPELLIEHWGQPGEIIDGVPMLESHDGKDSGLAPGLYIEGIFMQAEVVNRNKRLYPKPILEKAVADYMAEQVATKQALGELNHPPRANVDPMQAAIIIEDMWWKGNDVYGRARIIEGDHGPGDKLAANIRAGWVPGVSSRGLGSLTETNKGYKRVNEGYKLTVGVDAVWGPSAPDAYVTPKQITESQTVDTDTSADDAFMALAEAMKKAL
>ID:YP_001595299.1 |[Escherichia phage JS98]||_Enterobacteria_phage_JS98.gbk|21|636|NC_010105(170523):102725-103360:1 ^GeneID:5783839^ Enterobacteria phage JS98, complete genome.|neighbours:ID:YP_001595298.1(1),ID:YP_001595300.1(1)|neighbour_genes:68,22|
MKPELLIEHWGQPGEIIDGVPMLESHDGKDSGLAPGLYIEGIFMQAEVVNRNKRLYPKPILEKAVADYMAEQVATKQALGELNHPPRANVDPMQAAIIIEDMWWKGNDVYGRARIIEGDHGPGDKLAANIRAGWVPGVSSRGLGSLTETNKGYKRVNEGYKLTVGVDAVWGPSAPDAYVTPKQITESQTVDTDTSADDAFMALAEAMKKAL
>ID:YP_002922235.1 |[Escherichia phage JSE]||_Enterobacteria_phage_JSE_.gbk|21|696|NC_012740(166418):96376-97071:1 ^GeneID:7943203^ Enterobacteria phage JSE, complete genome.|neighbours:ID:YP_002922234.1(1),ID:YP_002922236.1(1)|neighbour_genes:68,22|
MEKNELLIEQWGVPCARGSSSLLESFDDKATGNLYIQGIFLQAETVNRNKRWYPRSVLENAVTKYIHEQVETHQALGELNHPARAMPDPSNACIIIEKLWWEGNNVMGKARVIEGDKGAGDKLAALIRAGWIPGVSSRGLGRLKDSGRGYNIVQEGFVLTVGVDVVWGPSAPDAWVTPVVESTDSDSSASDAPESDKTEKVTNPTASQQNIVESNNSAFMALAEALSKRYK
> |[Tevenvirinae _Enterobacteria_phage_Kha5h]||_Enterobacteria_phage_Kha5h.gb|Phage prohead assemb..|639|KT184312.1(167318):125676-126314:1 ^RAST2:fig|1198136.123.peg.224^ Tevenvirinae _Enterobacteria_phage_Kha5h|neighbours:(1),(1)|neighbour_genes:Phage capsid and sca..,Phage prohead assemb..|
MNEPQLLIETWGQPGEIIDGVPMLESHDGKDLGLKPGLYIEGIFMQAEVVNRNKRLYPKRILEKAVKDYINEQVLTKQALGELNHPPRANVDPMQAAIIIEDMWWKGNDVYGRARVIEGDHGPGDKLAANIRAGWIPGVSSRGLGSLTDTNKGYRIVNEGFKLTVGVDAVWGPSAPDAWVTPKEITESQTAEADTSADDAYMALAEAMKKAL
>ID:YP_001469504.1 |[Enterobacteria phage Phi1]||_Enterobacteria_phage_Phi1_.gbk|21|696|NC_009821(164270):93054-93749:1 ^GeneID:5602095^ Enterobacteria phage Phi1, complete genome.|neighbours:ID:YP_001469503.1(1),ID:YP_001469505.1(1)|neighbour_genes:68,22|
MEKNELLIEQWGVPCARGSSSLLESFDDKATGNLYIQGIFLQAETVNRNKRWYPRSVLENAVTKYIHEQVETHQALGELNHPARAMPDPSNACIIIEKLWWEGNNVMGKARVIEGDKGAGDKLAALIRAGWIPGVSSRGLGRLKDSGRGYNIVQEGFVLTVGVDVVWGPSAPDAWVTPVVESTDSDSSASDAPESDKTEKVTNPTASQQNIVESNNSAFMALAEALSKRYK
>ID:YP_009202906.1 |[Escherichia phage QL01]||_Enterobacteria_phage_QL01.gbk|prohead core scaffol..|636|NC_028847(170527):102193-102828:1 ^GeneID:26629894^ Enterobacteria phage QL01, complete genome.|neighbours:ID:YP_009202905.1(1),ID:YP_009202907.1(1)|neighbour_genes:prohead core protein,prohead core scaffol..|
MKPELLIEHWGQPGEIIDGVPMLESHDGKNSGLAPGLYIEGIFMQAEVVNRNKRLYPKPILEKAVADYMAEQVATKQALGELNHPPRANVDPMQAAIIIEDMWWKGNDVYGRARIIEGDHGPGDKLAANIRAGWVPGVSSRGLGSLTETNKGYKRVNEGYKLTVGVDAVWGPSAPDAYVTPKQITESQTVETDTSADDAFMALAEAMKKAL
>ID:AIT74264.1 |[Enterobacteria phage RB10]||_Enterobacteria_phage_RB10_.gbk|prohead core scaffol..|639|KM606999(168401):99551-100189:1 ^^ Enterobacteria phage RB10, complete genome.|neighbours:ID:AIT74263.1(1),ID:AIT74265.1(1)|neighbour_genes:prohead core protein,scaffold prohead cor..|
MNEPQLLIETWGQPGEIIDGVPMLESHDGKDLGLKPGLYIEGIFMQAEVVNRNKRLYPKRILEKAVKDYINEQVLTKQALGELNHPPRANVDPMQAAIIIEDMWWKGNDVYGRARVIEGDHGPGDKLAANIRAGWIPGVSSRGLGSLTDTNKGYRIVNEGFKLTVGVDAVWGPSAPDAWVTPKEITESQTAEADTSADDAYMALAEAMKKAL
>ID:YP_002854506.1 |[Escherichia virus RB14]||_Enterobacteria_phage_RB14_.gbk|21|639|NC_012638(165429):99560-100198:1 ^GeneID:7803922^ Enterobacteria phage RB14, complete genome.|neighbours:ID:YP_002854505.1(1),ID:YP_002854507.1(1)|neighbour_genes:68,22|
MNEPQLLIETWGQPGEIIDGVPMLESHDGKDLGLKPGLYIEGIFMQAEVVNRNKRLYPKRILEKAVKDYINEQVLTKQALGELNHPPRANVDPMQAAIIIEDMWWKGNDVYGRARVIEGDHGPGDKLAANIRAGWIPGVSSRGLGSLTDTNKGYRIVNEGFKLTVGVDAVWGPSAPDAWVTPKEITESQTAEADTSADDAYMALAEAMKKAL
> |[Tevenvirinae _Enterobacteria_phage_RB16]||_Enterobacteria_phage_RB16.gb|Phage prohead assemb..|648|NC_014467.1(176788):132615-133262:1 ^RAST2:fig|1198136.103.peg.223^ Tevenvirinae _Enterobacteria_phage_RB16|neighbours:(1),(1)|neighbour_genes:prohead core protein,Phage prohead assemb..|
MNESQLNENGDMLLIEEWGLPCADISDSILESVGASKDGKLRIEGIFLQAEKVNHNKRLYPKKVLEEAVNDYIRTQVNTRQALGEMNHPPRPNVDPRNACILIEKMWWKGNDVWGRAVVVEGDNADGDKLAALIRAGWVPGVSSRGLGKLADSGKGYGIVQEGFKLAVGVDVVWGPSAPDAYVKPITESQQTKPLVENISADDAFRKLSERLKGL
>ID:AXF42480.1 |[Enterobacteria phage RB18]||_Enterobacteria_phage_RB18_.gbk|prohead core scaffol..|639|MH553563(166677):100570-101208:1 ^^ Enterobacteria phage RB18, complete genome.|neighbours:ID:AXF42479.1(1),ID:AXF42481.1(1)|neighbour_genes:prohead core protein,prohead core protein|
MNEPQLLIETWGQPGEIIDGVPMLESHDGKDLGLKPGLYIEGIFMQAEVVNRNKRLYPKRILEKAVKDYINEQVLTKQALGELNHPPRANVDPMQAAIIIEDMWWKGNDVYGRARVIEGDHGPGDKLAANIRAGWIPGVSSRGLGSLTDTNKGYRIVNEGFKLTVGVDAVWGPSAPDAWVTPKEITESQTAEADTSADDAYMALAEAMKKAL
>ID:YP_009102375.1 |[Enterobacteria phage RB27]||_Enterobacteria_phage_RB27_.gbk|prohead core scaffol..|639|NC_025448(165179):99320-99958:1 ^GeneID:22113159^ Enterobacteria phage RB27, complete genome.|neighbours:ID:YP_009102374.1(1),ID:YP_009102376.1(1)|neighbour_genes:prohead core protein,scaffold prohead cor..|
MNEPQLLIETWGQPGEIIDGVPMLESHDGKDLGLKPGLYIEGIFMQAEVVNRNKRLYPKRILEKAVKDYINEQVLTKQALGELNHPPRANVDPMQAAIIIEDMWWKGNDVYGRARVIEGDHGPGDKLAANIRAGWIPGVSSRGLGSLTDTNKGYRIVNEGFKLTVGVDAVWGPSAPDAWVTPKEITESQTAEADTSADDAYMALAEAMKKAL
>ID:AIT74810.1 |[Enterobacteria phage RB33]||_Enterobacteria_phage_RB33_.gbk|prohead core scaffol..|639|KM607001(166007):101106-101744:1 ^^ Enterobacteria phage RB33, complete genome.|neighbours:ID:AIT74809.1(1),ID:AIT74811.1(1)|neighbour_genes:prohead core protein,scaffold prohead cor..|
MNEPQLLIETWGQPGEIIDGVPMLESHDGKDLGLKPGLYIEGIFMQAEVVNRNKRLYPKRILEKAVKDYINEQVLTKQALGELNHPPRANVDPMQAAIIIEDMWWKGNDVYGRARVIEGDHGPGDKLAANIRAGWIPGVSSRGLGSLTDTNKGYRIVNEGFKLTVGVDAVWGPSAPDAWVTPKEITESQTAEADTSADDAYMALAEAMKKAL
>ID:YP_009098556.1 |[Escherichia phage RB3]||_Enterobacteria_phage_RB3_.gbk|prohead core scaffol..|639|NC_025419(168402):99552-100190:1 ^GeneID:22113920^ Enterobacteria phage RB3, complete genome.|neighbours:ID:YP_009098555.1(1),ID:YP_009098557.1(1)|neighbour_genes:prohead core protein,scaffold prohead cor..|
MNEPQLLIETWGQPGEIIDGVPMLESHDGKDLGLKPGLYIEGIFMQAEVVNRNKRLYPKRILEKAVKDYINEQVLTKQALGELNHPPRANVDPMQAAIIIEDMWWKGNDVYGRARVIEGDHGPGDKLAANIRAGWIPGVSSRGLGSLTDTNKGYRIVNEGFKLTVGVDAVWGPSAPDAWVTPKEITESQTAEADTSADDAYMALAEAMKKAL
> |[Tevenvirinae _Enterobacteria_phage_RB43]||_Enterobacteria_phage_RB43.gb|Phage prohead assemb..|648|NC_007023.1(180500):133882-134529:1 ^RAST2:fig|1198136.102.peg.242^ Tevenvirinae _Enterobacteria_phage_RB43|neighbours:(1),(1)|neighbour_genes:prohead core protein,Phage prohead assemb..|
MNESQLNENGDMLLIEEWGLPCADISDSILESVGTSKDGKLRIEGIFLQAEKVNRNKRLYPKKVLEEAVNDYIRTQVNTRQALGEMNHPPRPNVDPRNACILIEKMWWKGNDVWGRAVVVEGDNGDGDKLAALIRAGWVPGVSSRGLGKLADSGKGYGIVQEGFKLAVGVDVVWGPSAPDAYVKPITESQQTKPLVENISADDAFRKLSERLKGL
>ID:NP_891730.1 |[Enterobacteria phage RB49]||_Enterobacteria_phage_RB49_.gbk|21|696|NC_005066(164018):91697-92392:1 ^GeneID:1725320^ Enterobacteria phage RB49, complete genome.|neighbours:ID:NP_891729.1(1),ID:NP_891731.1(1)|neighbour_genes:68,22|
MEKNELLIEQWGVPCARGSSSLLESFDDKATGNLYIQGIFLQAETVNRNKRWYPRSVLENAVTKYIHEQVETHQALGELNHPARAMPDPSNACIIIEKLWWEGNNVMGKARVIEGDKGAGDKLAALIRAGWIPGVSSRGLGRLKDSGRGYNIVQEGFVLTVGVDVVWGPSAPDAWVTPVVESMDSDSSASDAPESDKTEKVTNPTASQQNIVESNNSAFMALAEALSKRYK
>ID:ACP31091.1 |[Enterobacteria phage RB51]||_Enterobacteria_phage_RB51_.gbk|21|639|FJ839693(168394):102916-103554:1 ^^ Enterobacteria phage RB51, complete genome.|neighbours:ID:ACP31090.1(1),ID:ACP31092.1(1)|neighbour_genes:68,22|
MNEPQLLIETWGQPGEIIDGVPMLESHDGKDLGLKPGLYIEGIFMQAEVVNRNKRLYPKRILEKAVKDYINEQVLTKQALGELNHPPRANVDPMQAAIIIEDMWWKGNDVYGRARVIEGDHGPGDKLAANIRAGWIPGVSSRGLGSLTDTNKGYRIVNEGFKLTVGVDAVWGPSAPDAWVTPKEITESQTAEADTSADDAYMALAEAMKKAL
>ID:AIT75081.1 |[Enterobacteria phage RB55]||_Enterobacteria_phage_RB55_.gbk|prohead core scaffol..|639|KM607002(168896):103392-104030:1 ^^ Enterobacteria phage RB55, complete genome.|neighbours:ID:AIT75080.1(1),ID:AIT75082.1(1)|neighbour_genes:prohead core protein,prohead core scaffol..|
MNEPQLLIETWGQPGEIIDGVPMLESHDGKDLGLKPGLYIEGIFMQAEVVNRNKRLYPKRILEKAVKDYINEQVLTKQALGELNHPPRANVDPMQAAIIIEDMWWKGNDVYGRARVIEGDHGPGDKLAANIRAGWIPGVSSRGLGSLTDTNKGYRIVNEGFKLTVGVDAVWGPSAPDAWVTPKEITESQTAEADTSADDAYMALAEAMKKAL
>ID:AIT75354.1 |[Enterobacteria phage RB59]||_Enterobacteria_phage_RB59_.gbk|prohead core scaffol..|639|KM607003(168966):103405-104043:1 ^^ Enterobacteria phage RB59, complete genome.|neighbours:ID:AIT75353.1(1),ID:AIT75355.1(1)|neighbour_genes:prohead core protein,prohead core scaffol..|
MNEPQLLIETWGQPGEIIDGVPMLESHDGKDLGLKPGLYIEGIFMQAEVVNRNKRLYPKRILEKAVKDYINEQVLTKQALGELNHPPRANVDPMQAAIIIEDMWWKGNDVYGRARVIEGDHGPGDKLAANIRAGWIPGVSSRGLGSLTDTNKGYRIVNEGFKLTVGVDAVWGPSAPDAWVTPKEITESQTAEADTSADDAYMALAEAMKKAL
>ID:AIT73177.1 |[Enterobacteria phage RB5]||_Enterobacteria_phage_RB5_.gbk|prohead core scaffol..|639|KM606995(168394):99544-100182:1 ^^ Enterobacteria phage RB5, complete genome.|neighbours:ID:AIT73176.1(1),ID:AIT73178.1(1)|neighbour_genes:prohead core protein,scaffold prohead cor..|
MNEPQLLIETWGQPGEIIDGVPMLESHDGKDLGLKPGLYIEGIFMQAEVVNRNKRLYPKRILEKAVKDYINEQVLTKQALGELNHPPRANVDPMQAAIIIEDMWWKGNDVYGRARVIEGDHGPGDKLAANIRAGWIPGVSSRGLGSLTDTNKGYRIVNEGFKLTVGVDAVWGPSAPDAWVTPKEITESQTAEADTSADDAYMALAEAMKKAL
>ID:AIT75633.1 |[Enterobacteria phage RB68]||_Enterobacteria_phage_RB68_.gbk|prohead core scaffol..|639|KM607004(168401):102916-103554:1 ^^ Enterobacteria phage RB68, complete genome.|neighbours:ID:AIT75632.1(1),ID:AIT75634.1(1)|neighbour_genes:prohead core protein,prohead core scaffol..|
MNEPQLLIETWGQPGEIIDGVPMLESHDGKDLGLKPGLYIEGIFMQAEVVNRNKRLYPKRILEKAVKDYINEQVLTKQALGELNHPPRANVDPMQAAIIIEDMWWKGNDVYGRARVIEGDHGPGDKLAANIRAGWIPGVSSRGLGSLTDTNKGYRIVNEGFKLTVGVDAVWGPSAPDAWVTPKEITESQTAEADTSADDAYMALAEAMKKAL
>ID:NP_861875.1 |[Enterobacteria phage RB69]||_Enterobacteria_phage_RB69_.gbk|21|642|NC_004928(167560):106136-106777:1 ^GeneID:1494301^ Enterobacteria phage RB69, complete genome.|neighbours:ID:NP_861874.1(1),ID:NP_861876.1(1)|neighbour_genes:68,22|
MNKPELLIETWGQPGEIIDGVPMLESHDGKDSGLKPGLYIEGIFLQAEVVNRNKRLYPKRVLEKAVSDYIKEQVATKQALGELNHPPRANVDPMQAAIIIEDMWWKGNDVYGRARIIEGDHGPGDKLAANIRAGWIPGVSSRGLGSLTDTNKGYRIVNEGFKLTVGVDAVWGPSAPDAWVTPKQISESENSVEITKNSADEAFKALAESLKAL
>ID:AIT73448.1 |[Enterobacteria phage RB6]||_Enterobacteria_phage_RB6_.gbk|prohead core scaffol..|639|KM606996(168394):99544-100182:1 ^^ Enterobacteria phage RB6, complete genome.|neighbours:ID:AIT73447.1(1),ID:AIT73449.1(1)|neighbour_genes:prohead core protein,scaffold prohead cor..|
MNEPQLLIETWGQPGEIIDGVPMLESHDGKDLGLKPGLYIEGIFMQAEVVNRNKRLYPKRILEKAVKDYINEQVLTKQALGELNHPPRANVDPMQAAIIIEDMWWKGNDVYGRARVIEGDHGPGDKLAANIRAGWIPGVSSRGLGSLTDTNKGYRIVNEGFKLTVGVDAVWGPSAPDAWVTPKEITESQTAEADTSADDAYMALAEAMKKAL
>ID:AIT73719.1 |[Enterobacteria phage RB7]||_Enterobacteria_phage_RB7_.gbk|prohead core scaffol..|639|KM606997(168395):99545-100183:1 ^^ Enterobacteria phage RB7, complete genome.|neighbours:ID:AIT73718.1(1),ID:AIT73720.1(1)|neighbour_genes:prohead core protein,scaffold prohead cor..|
MNEPQLLIETWGQPGEIIDGVPMLESHDGKDLGLKPGLYIEGIFMQAEVVNRNKRLYPKRILEKAVKDYINEQVLTKQALGELNHPPRANVDPMQAAIIIEDMWWKGNDVYGRARVIEGDHGPGDKLAANIRAGWIPGVSSRGLGSLTDTNKGYRIVNEGFKLTVGVDAVWGPSAPDAWVTPKEITESQTAEADTSADDAYMALAEAMKKAL
>ID:AIT73991.1 |[Enterobacteria phage RB9]||_Enterobacteria_phage_RB9.gbk|prohead core scaffol..|639|KM606998(168395):99545-100183:1 ^^ Enterobacteria phage RB9, complete genome.|neighbours:ID:AIT73990.1(1),ID:AIT73992.1(1)|neighbour_genes:prohead core protein,scaffold prohead cor..|
MNEPQLLIETWGQPGEIIDGVPMLESHDGKDLGLKPGLYIEGIFMQAEVVNRNKRLYPKRILEKAVKDYINEQVLTKQALGELNHPPRANVDPMQAAIIIEDMWWKGNDVYGRARVIEGDHGPGDKLAANIRAGWIPGVSSRGLGSLTDTNKGYRIVNEGFKLTVGVDAVWGPSAPDAWVTPKEITESQTAEADTSADDAYMALAEAMKKAL
>ID:ADJ39892.1 |[Enterobacteria phage T4T]||_Enterobacteria_phage_T4T_.gbk|21|639|HM137666(168920):103427-104065:1 ^^ Enterobacteria phage T4T, complete genome.|neighbours:ID:ADJ39891.1(1),ID:ADJ39893.1(1)|neighbour_genes:68,21'|
MNEPQLLIETWGQPGEIIDGVPMLESHDGKDLGLKPGLYIEGIFMQAEVVNRNKRLYPKRILEKAVKDYINEQVLTKQALGELNHPPRANVDPMQAAIIIEDMWWKGNDVYGRARVIEGDHGPGDKLAANIRAGWIPGVSSRGLGSLTDTNKGYRIVNEGFKLTVGVDAVWGPSAPDAWVTPKEITESQTAEADTSADDAYMALAEAMKKAL
>ID:ADJ39893.1 |[Enterobacteria phage T4T]||_Enterobacteria_phage_T4T_.gbk|21'|573|HM137666(168920):103493-104065:1 ^^ Enterobacteria phage T4T, complete genome.|neighbours:ID:ADJ39892.1(1),ID:ADJ39894.1(1)|neighbour_genes:21,22|
MLESHDGKDLGLKPGLYIEGIFMQAEVVNRNKRLYPKRILEKAVKDYINEQVLTKQALGELNHPPRANVDPMQAAIIIEDMWWKGNDVYGRARVIEGDHGPGDKLAANIRAGWIPGVSSRGLGSLTDTNKGYRIVNEGFKLTVGVDAVWGPSAPDAWVTPKEITESQTAEADTSADDAYMALAEAMKKAL
>ID:NP_049785.1 |[Escherichia virus T4]||_Enterobacteria_phage_T4_.gbk|21|639|NC_000866(168903):103448-104086:1 ^GeneID:1258771^ Enterobacteria phage T4, complete genome.|neighbours:ID:NP_049784.1(1),ID:NP_813810.1(1)|neighbour_genes:68,21|
MNEPQLLIETWGQPGEIIDGVPMLESHDGKDLGLKPGLYIEGIFMQAEVVNRNKRLYPKRILEKAVKDYINEQVLTKQALGELNHPPRANVDPMQAAIIIEDMWWKGNDVYGRARVIEGDHGPGDKLAANIRAGWIPGVSSRGLGSLTDTNEGYRIVNEGFKLTVGVDAVWGPSAPDAWVTPKEITESQTAEADTSADDAYMALAEAMKKAL
>ID:NP_813810.1 |[Escherichia virus T4]||_Enterobacteria_phage_T4_.gbk|21|573|NC_000866(168903):103514-104086:1 ^GeneID:1258621^ Enterobacteria phage T4, complete genome.|neighbours:ID:NP_049785.1(1),ID:NP_049786.1(1)|neighbour_genes:21,22|
MLESHDGKDLGLKPGLYIEGIFMQAEVVNRNKRLYPKRILEKAVKDYINEQVLTKQALGELNHPPRANVDPMQAAIIIEDMWWKGNDVYGRARVIEGDHGPGDKLAANIRAGWIPGVSSRGLGSLTDTNEGYRIVNEGFKLTVGVDAVWGPSAPDAWVTPKEITESQTAEADTSADDAYMALAEAMKKAL
> |[Tevenvirinae _Enterobacteria_phage_T4_strain_wild]||_Enterobacteria_phage_T4_strain_wild.gb|Phage prohead assemb..|639|KJ477684.1(168922):103429-104067:1 ^RAST2:fig|1198136.58.peg.184^ Tevenvirinae _Enterobacteria_phage_T4_strain_wild|neighbours:(1),(1)|neighbour_genes:Phage capsid and sca..,Phage prohead assemb..|
MNEPQLLIETWGQPGEIIDGVPMLESHDGKDLGLKPGLYIEGIFMQAEVVNRNKRLYPKRILEKAVKDYINEQVLTKQALGELNHPPRANVDPMQAAIIIEDMWWKGNDVYGRARVIEGDHGPGDKLAANIRAGWIPGVSSRGLGSLTDTNKGYRIVNEGFKLTVGVDAVWGPSAPDAWVTPKEITESQTAEADTSADDAYMALAEAMKKAL
> |[Tevenvirinae _Enterobacteria_phage_T6]||_Enterobacteria_phage_T6.gb|Phage prohead assemb..|639|MH550421.1(168706):99937-100575:1 ^RAST2:fig|1198136.104.peg.172^ Tevenvirinae _Enterobacteria_phage_T6|neighbours:(1),(1)|neighbour_genes:Phage capsid and sca..,Phage prohead assemb..|
MNEPQLLIETWGQPGEIIDGVPMLESHDGKDLGLKPGLYIEGIFMQAEVVNRNKRLYPKRILEKAVKDYINEQVLTKQALGELNHPPRANVDPMQAAIIIEDMWWKGNDVYGRARVIEGDHGPGDKLAANIRAGWIPGVSSRGLGSLTDTNKGYRIVNEGFKLTVGVDAVWGPSAPDAWVTPKEITESQTAEADTSADDAYMALAEAMKKAL
>ID:YP_004063868.1 |[Escherichia phage vB_EcoM_VR7]||_Enterobacteria_phage_vB_EcoM-VR7_.gbk|21|639|NC_014792(169285):99994-100632:1 ^GeneID:10021412^ Enterobacteria phage vB_EcoM-VR7, complete genome.|neighbours:ID:YP_004063867.1(1),ID:YP_004063869.1(1)|neighbour_genes:68,22|
MEQKPELLIEHWGQPGEIKDGVPMLESHDGSSSGLKPGLYIEGIFLQAEVVNRNKRLYPKRILEKAVADYIAEQVETKQSLGELNHPPRANVDPMQAAIIIEEMWWKGNDVYGRARIIEGDHGPGDKLAANIRAGWIPGVSSRGLGSLTKSAKGYNIVNEGFKLTVGVDAVWGPSAPDAWVKPKQITESQTAEADTSADDAFMALAEALKTL
>ID:YP_006986724.1 |[Escherichia phage vB_EcoM_ACG-C40]||_Enterobacteria_phage_vB_EcoM_ACG-C40_.gbk|prohead core scaffol..|639|NC_019399(167396):101077-101715:1 ^GeneID:13997997^ Enterobacteria phage vB_EcoM_ACG-C40, complete genome.|neighbours:ID:YP_006986723.1(1),ID:YP_006986725.1(1)|neighbour_genes:prohead core protein,prohead core scaffol..|
MNEPQLLIETWGQPGEIIDGVPMLESHDGKDLGLKPGLYIEGIFMQAEVVNRNKRLYPKRILEKAVKDYINEQVLTKQALGELNHPPRANVDPMQAAIIIEDMWWKGNDVYGRARVIEGDHGPGDKLAANIRAGWIPGVSSRGLGSLTDTNKGYRIVNEGFKLTVGVDAVWGPSAPDAWVTPKEITESQTAEADTSADDAYMALAEAMKKAL
>ID:AWD91509.1 |[Enterobacteria phage vB_EcoM_IME339]||_Enterobacteria_phage_vB_EcoM_IME339_.gbk|prohead core scaffol..|639|MH051915(164366):67421-68059:-1 ^^ Enterobacteria phage vB_EcoM_IME339, complete genome.|neighbours:ID:AWD91508.1(-1),ID:AWD91510.1(-1)|neighbour_genes:prohead assembly (sc..,capsid and scaffold ..|
MNEPQLLIETWGQPGEIIDGVPMLESHDGKDLGLKPGLYIEGIFMQAEVVNRNKRLYPKRILEKAVKDYINEQVLTKQALGELNHPPRANVDPMQAAIIIEDMWWKGNDVYGRARVIEGDHGPGDKLAANIRAGWIPGVSSRGLGSLTDTNKGYRIVNEGFKLTVGVDAVWGPSAPDAWVTPKEITESQTAEADTSADDAYMALAEAMKKAL
>ID:AWD91765.1 |[Enterobacteria phage vB_EcoM_IME340]||_Enterobacteria_phage_vB_EcoM_IME340_.gbk|prohead core scaffol..|639|MH051916(165549):67717-68355:-1 ^^ Enterobacteria phage vB_EcoM_IME340, complete genome.|neighbours:ID:AWD91764.1(-1),ID:AWD91766.1(-1)|neighbour_genes:scaffold prohead cor..,capsid and scaffold ..|
MNEPQLLIETWGQPGEIIDGVPMLESHDGKDLGLKPGLYIEGIFMQAEVVNRNKRLYPKRILEKAVKDYINEQVLTKQALGELNHPPRANVDPMQAAIIIEDMWWKGNDVYGRARVIEGDHGPGDKLAANIRAGWIPGVSSRGLGSLTDTNKGYRIVNEGFKLTVGVDAVWGPSAPDAWVTPKEITESQTAEADTSADDAYMALAEAMKKAL
>ID:YP_009207363.1 |[Escherichia phage vB_EcoM_VR20]||_Enterobacteria_phage_vB_EcoM_VR20.gbk|prohead core scaffol..|639|NC_028894(170336):102345-102983:1 ^GeneID:26633862^ Enterobacteria phage vB_EcoM_VR20, complete genome.|neighbours:ID:YP_009207362.1(1),ID:YP_009207364.1(1)|neighbour_genes:prohead core protein,prohead core protein|
MEQKPELLIEHWGQPGEIKDGVPMLESHDGSSSGLKPGLYIEGIFLQAEVVNRNKRLYPKHILEKAVADYIAEQVETKQSLGELNHPPRANVDPMQAAIIIEEMWWKGNDVYGRARIIEGDHGPGDKLAANIRAGWIPGVSSRGLGSLTKSAKGYSIVNEGFKLTVGVDAVWGPSAPDAWVKPKQITESQTAVADTSADDAFMALAEALKTL
>ID:YP_009209929.1 |[Escherichia phage vB_EcoM_VR25]||_Enterobacteria_phage_vB_EcoM_VR25_.gbk|prohead core scaffol..|639|NC_028925(170822):101526-102164:1 ^GeneID:26636349^ Enterobacteria phage vB_EcoM_VR25, complete genome.|neighbours:ID:YP_009209928.1(1),ID:YP_009209930.1(1)|neighbour_genes:prohead core protein,prohead core protein|
MEQKPELLIEHWGQPGEIKDGVPMLESHDGSSSGLKPGLYIEGIFLQAEVVNRNKRLYPKRILEKAVADYIAEQVETKQSLGELNHPPRANVDPMQAAIIIEEMWWKGNDVYGRARIIEGDHGPGDKLAANIRAGWIPGVSSRGLGSLTKSAKGYNIVNEGFKLTVGVDAVWGPSAPDAWVKPKQITESQTAEADTSADDAFMALAEALKTL
>ID:YP_009214021.1 |[Escherichia phage vB_EcoM_VR26]||_Enterobacteria_phage_vB_EcoM_VR26_.gbk|prohead core scaffol..|639|NC_028957(171541):101659-102297:1 ^GeneID:26640477^ Enterobacteria phage vB_EcoM_VR26, complete genome.|neighbours:ID:YP_009214020.1(1),ID:YP_009214022.1(1)|neighbour_genes:prohead core protein,prohead core protein|
MEQKPELLIEHWGQPGEIKDGVPMLESHDGSGSGLKPGLYIEGIFLQAEVVNRNKRLYPKHILEKAVADYIAEQVETKQSLGELNHPPRANVDPMQAAIIIEEMWWKGNDVYGRARIIEGDHGPGDKLAANIRAGWIPGVSSRGLGSLTKSAKGYSIVNEGFKLTVGVDAVWGPSAPDAWVKPKQITESQTAVADTSADDAFMALAEALKTL
>ID:YP_009205865.1 |[Enterobacteria phage vB_EcoM_VR5]||_Enterobacteria_phage_vB_EcoM_VR5.gbk|prohead core scaffol..|636|NC_028881(170473):100208-100843:1 ^GeneID:26632478^ Enterobacteria phage vB_EcoM_VR5, complete genome.|neighbours:ID:YP_009205864.1(1),ID:YP_009205866.1(1)|neighbour_genes:prohead core protein,prohead core protein|
MKPELLIEHWGQPGEIIDGVPMLESHDGKNSGLAPGLYIEGIFMQAEVVNRNKRLYPKPILEKAVANYMAEQVATKQALGELNHPPRANVDPMQAAIIIEDMWWKGNDVYGRARIIEGDHGPGDKLAANIRAGWVPGVSSRGLGSLTETNKGYKRVNEGYKLTVGVDAVWGPSAPDAYVTPKQITESQTVETDTSADDAFMALAEAMKKAL
> |[Tevenvirinae _Erwinia_phage_Cronus]||_Erwinia_phage_Cronus.gb|Phage prohead assemb..|660|MH059636.2(175774):102145-102804:1 ^RAST2:fig|1198136.105.peg.212^ Tevenvirinae _Erwinia_phage_Cronus|neighbours:(1),(1)|neighbour_genes:Phage capsid and sca..,Phage prohead assemb..|
MNEPQLLIEHWGQPGEMVGDKPMLESFEIQLNEDKKLKPGLYIEGIFMQADVVNRNKRLYPKKILEAAVNRYITEQVDTHQALGELNHPPRANVDPMQAAIIIEELRWEGSNVIGRARIIEGDHGPGDKLAANIRAGWVPGVSSRGLGALKDSGRGYNIVQEGYRLTVGVDAVWGPSAPDAWVQPKQILENTQEASVPIKNGADQAFIKLTESLKKHNK
>ID:YP_009592785.1 |[Escherichia coli O157 typing phage 3]||_Escherichia_coli_O157_typing_phage_3_.gbk|prohead core protein..|642|NC_041863(168733):45135-45776:-1 ^GeneID:40068279^ Escherichia coli O157 typing phage 3, complete genome.|neighbours:ID:YP_009592784.1(-1),ID:YP_009592786.1(-1)|neighbour_genes:hypothetical protein,hypothetical protein|
MNKPELLIETWGQPGEIIDGVPMLESHDGKDSGLKPGLYIEGIFLQAEVVNRNKRLYPKRVLEKAVSDYIKEQVATKQALGELNHPPRANVDPMQAAIIIEDMWWKGNDVYGRARIIEGDHGPGDKLAANIRAGWIPGVSSRGLGSLTDTNKGYRIVNEGFKLTVGVDAVWGPSAPDAWVTPKQISESENSVEITKNSADEAFKALAESLKAL
>ID:YP_009593171.1 |[Escherichia coli O157 typing phage 6]||_Escherichia_coli_O157_typing_phage_6_.gbk|prohead core protein..|642|NC_041864(160570):114785-115426:1 ^GeneID:40068668^ Escherichia coli O157 typing phage 6, complete genome.|neighbours:ID:YP_009593170.1(1),ID:YP_009593172.1(1)|neighbour_genes:hypothetical protein,hypothetical protein|
MNKPELLIETWGQPGEIIDGVPMLESHDGKDSGLKPGLYIEGIFLQAEVVNRNKRLYPKRVLEKAVSDYIKEQVATKQALGELNHPPRANVDPMQAAIIIEDMWWKGNDVYGRARIIEGDHGPGDKLAANIRAGWIPGVSSRGLGSLTDTNKGYRIVNEGFKLTVGVDAVWGPSAPDAWVTPKQISESENSVEITKNSADEAFKALAESLKAL
>ID:YP_009225082.1 |[Escherichia phage APCEc01]||_Escherichia_phage_APCEc01_.gbk|prohead core scaffol..|642|NC_029091(168771):79038-79679:-1 ^GeneID:26796035^ Escherichia phage APCEc01, complete genome.|neighbours:ID:YP_009225081.1(-1),ID:YP_009225083.1(-1)|neighbour_genes:prohead core protein,prohead core protein|
MNKPELLIETWGQPGEIIDGVPMLESHDGKDSGLKPGLYIEGIFLQAEVVNRNKRLYPKRVLEKAVSDYIKEQVATKQALGELNHPPRANVDPMQAAIIIEDMWWKGNDVYGRARIIEGDHGPGDKLAANIRAGWIPGVSSRGLGSLTDTNKGYRIVNEGFKLTVGVDAVWGPSAPDAWVTPKQISESENSVEITKNSADEAFKALAESLKAL
> |[Tevenvirinae _Escherichia_phage_AnYang]||_Escherichia_phage_AnYang.gb|Phage prohead assemb..|636|MK234886.1(169215):70163-70798:1 ^RAST2:fig|1198136.106.peg.132^ Tevenvirinae _Escherichia_phage_AnYang|neighbours:(1),(1)|neighbour_genes:Phage capsid and sca..,Phage prohead assemb..|
MKPELLIEHWGQPGEIIDGVPMLESHDGKNSGLAPGLYIEGIFMQAEVVNRNKRLYPKPILEKAVADYMAEQVATKQALGELNHPPRANVDPMQAAIIIEDMWWKGNDVYGRARIIEGDHGPGDKLAANIRAGWVPGVSSRGLGSLTETNKGYKRVNEGYKLTVGVDAVWGPSAPDAYVTPKQITESQTVETDTSADDAFMALAEAMKKAL
> |[Tevenvirinae Escherichia_phage_CF2]||_Escherichia_phage_CF2.gb|Phage prohead assemb..|639|NC_041919.1(168188):56123-56761:-1 ^RAST2:fig|1198136.52.peg.83^ Tevenvirinae Escherichia_phage_CF2|neighbours:(-1),(-1)|neighbour_genes:Phage prohead assemb..,Phage capsid and sca..|
MNEPQLLIETWGQPGEIIDGVPMLESHDGKDLGLKPGLYIEGIFMQAEVVNRNKRLYPKRILEKAVKDYINEQVLTKQALGELNHPPRANVDPMQAAIIIEDMWWKGNDVYGRARVIEGDHGPGDKLAANIRAGWIPGVSSRGLGSLTDTNKGYRIVNEGFKLTVGVDAVWGPSAPDAWVTPKEITESQTAEADTSADDAYMALAEAMKKAL
>ID:QBO61180.1 |[Escherichia phage D5505]||_Escherichia_phage_D5505_.gbk|putative prohead cor..|639|MK327929(168049):101400-102038:1 ^^ Escherichia phage D5505, complete genome.|neighbours:ID:QBO61179.1(1),ID:QBO61181.1(1)|neighbour_genes:putative prohead cor..,putative prohead cor..|
MNEPQLLIETWGQPGEIIDGVPMLESHDGKDLGLKPGLYIEGIFMQAEVVNRNKRLYPKRILEKAVKDYINEQVLTKQALGELNHPPRANVDPMQAAIIIEDMWWKGNDVYGRARVIEGDHGPGDKLAANIRAGWIPGVSSRGLGSLTDTNKGYRIVNEGFKLTVGVDAVWGPSAPDAWVTPKEITESQTAEADTSADDAYMALAEAMKKAL
> |[Tevenvirinae Escherichia_phage_ECD7]||_Escherichia_phage_ECD7.gb|Phage prohead assemb..|696|NC_041936.1(164706):95691-96386:1 ^RAST2:fig|1198136.56.peg.169^ Tevenvirinae Escherichia_phage_ECD7|neighbours:(1),(1)|neighbour_genes:Phage capsid and sca..,Phage prohead assemb..|
MEKNELLIEQWGVPCARGSSSLLESFDDKATGNLYIQGIFLQAETVNRNKRWYPRSVLENAVTKYIHEQVETHQALGELNHPARAMPDPSNACIIIEKLWWEGNNVMGKARVIEGDKGAGDKLAALIRAGWIPGVSSRGLGRLKDSGRGYNIVQEGFVLTVGVDVVWGPSAPDAWVTPVVESTDSDSSASDAPESDKTEKVTNPTASQQNIVESNNSAFMALAEALSKRYK
>ID:YP_009102643.1 |[Escherichia phage ECML-134]||_Escherichia_phage_ECML-134_.gbk|prohead core scaffol..|639|NC_025449(166783):101066-101704:1 ^GeneID:22111826^ Escherichia phage ECML-134, complete genome.|neighbours:ID:YP_009102642.1(1),ID:YP_009102644.1(1)|neighbour_genes:phage capsid and sca..,scaffold prohead cor..|
MNEPQLLIETWGQPGEIIDGVPMLESHDGKDLGLKPGLYIEGIFMQAEVVNRNKRLYPKRILEKAVKDYINEQVLTKQALGELNHPPRANVDPMQAAIIIEDMWWKGNDVYGRARVIEGDHGPGDKLAANIRAGWIPGVSSRGLGSLTDTNKGYRIVNEGFKLTVGVDAVWGPSAPDAWVTPKEITESQTAEADTSADDAYMALAEAMKKAL
> |[Tevenvirinae Escherichia_phage_EcWhh-1]||_Escherichia_phage_EcWhh-1.gb|Phage prohead assemb..|636|MH791409.1(170524):164479-165114:1 ^RAST2:fig|1198136.71.peg.289^ Tevenvirinae Escherichia_phage_EcWhh-1|neighbours:(1),(1)|neighbour_genes:Phage capsid and sca..,Phage prohead assemb..|
MKPELLIEHWGQPGEIIDGVPMLESHDGKDSGLAPGLYIEGIFMQAEVVNRNKRLYPKPILEKAVADYMAEQVATKQALGELNHPPRANVDPMQAAIIIEDMWWKGNDVYGRARIIEGDHGPGDKLAANIRAGWVPGVSSRGLGSLTETNKGYKRVNEGYKLTVGVDAVWGPSAPDAYVTPKQITESQTVDTDTSADDAFMALAEAMKKAL
> |[Tevenvirinae Escherichia_phage_HP3]||_Escherichia_phage_HP3.gb|Phage prohead assemb..|648|NC_041920.1(170254):115775-116422:1 ^RAST2:fig|1198136.53.peg.209^ Tevenvirinae Escherichia_phage_HP3|neighbours:(1),(1)|neighbour_genes:Phage capsid and sca..,Phage prohead assemb..|
MNKPELLIETWGQPGEIIDGVPMLESHDGKDSGLKPGLYIEGIFLQAEVVNRNKRLYPKRVLEKAVSDYIKEQVATKQALGELNHPPRANVDPMQAAIIIEDMWWKGNDVYGRARIIEGDHGPGDKLAANIRAGWIPGVSSRGLGSLTDTNKGYRIVNEGFKLTVGVDAVWGPSAPDAWVTPKQISESESENSVEITKNSADEAFKALAESLKAL
> |[Tevenvirinae _Escherichia_phage_HY01]||_Escherichia_phage_HY01.gb|Phage prohead assemb..|639|NC_027349.1(166977):100484-101122:1 ^RAST2:fig|1198136.95.peg.183^ Tevenvirinae _Escherichia_phage_HY01|neighbours:(1),(1)|neighbour_genes:Phage capsid and sca..,Phage prohead assemb..|
MNEPQLLIETWGQPGEIIDGVPMLESHDGKDLGLKPGLYIEGIFMQAEVVNRNKRLYPKRILEKAVKDYINEQVLTKQALGELNHPPRANVDPMQAAIIIEDMWWKGNDVYGRARVIEGDHGPGDKLAANIRAGWIPGVSSRGLGSLTDTNKGYRIVNEGFKLTVGVDAVWGPSAPDAWVTPKEITESQTAEADTSADDAYMALAEAMKKAL
>ID:YP_009284034.1 |[Escherichia phage HY03]||_Escherichia_phage_HY03.gbk|putative prohead cor..|639|NC_031047(170770):34528-35166:1 ^GeneID:29078902^ Escherichia phage HY03, complete genome.|neighbours:ID:YP_009284033.1(1),ID:YP_009284035.1(1)|neighbour_genes:putative prohead cor..,prohead core scaffol..|
MNEPQLLIETWGQPGEIIDGVPMLESHDGKDLGLKPGLYIEGIFMQAEVVNRNKRLYPKRILEKAVKDYINEQVLTKQALGELNHPPRANVDPMQAAIIIEDMWWKGNDVYGRARVIEGDHGPGDKLAANIRAGWIPGVSSRGLGSLTDTNKGYRIVNEGFKLTVGVDAVWGPSAPDAWVTPKEITESQTAEADTSADDAYMALAEAMKKAL
>ID:BBG28688.1 |[Escherichia phage KIT03]||_Escherichia_phage_KIT03_DNA_.gbk|prohead core scaffol..|639|AP018932(166848):100976-101614:1 ^^ Escherichia phage KIT03 DNA, complete sequence.|neighbours:ID:BBG28687.1(1),ID:BBG28689.1(1)|neighbour_genes:prohead core protein,prohead core scaffol..|
MNEPQLLIETWGQPGEIIDGVPMLESHDGKDLGLKPGLYIEGIFMQAEVVNRNKRLYPKRILEKAVKDYINEQVLTKQALGELNHPPRANVDPMQAAIIIEDMWWKGNDVYGRARVIEGDHGPGDKLAANIRAGWIPGVSSRGLGSLTDTNKGYRIVNEGFKLTVGVDAVWGPSAPDAWVTPKEITESQTAEADTSADDAYMALAEAMKKAL
>ID:YP_008060736.1 |[Escherichia phage Lw1]||_Escherichia_phage_Lw1_.gbk|prohead core and pro..|648|NC_021344(176227):131173-131820:1 ^GeneID:16205156^ Escherichia phage Lw1, complete genome.|neighbours:ID:YP_008060735.1(1),ID:YP_008060737.1(1)|neighbour_genes:prohead core protein,prohead core protein|
MNESQLNENGDMLLIEEWGLPCADISDSILESVGASKDGKLRIEGIFLQAEKVNRNKRLYPKKVLEEAVNDYIRTQVNTRQALGEMNHPPRPNVDPRNACILIEKMWWKGNDVWGRAVVVEGDNADGDKLAALIRAGWVPGVSSRGLGKLADSGKGYGIVQEGFKLAVGVDVVWGPSAPDAYVKPITESQQTKPLVENISADDAFRKLSERLKGL
> |[Tevenvirinae _Escherichia_phage_MX01]||_Escherichia_phage_MX01.gb|Phage prohead assemb..|636|NC_031934.1(168929):102486-103121:1 ^RAST2:fig|1198136.96.peg.181^ Tevenvirinae _Escherichia_phage_MX01|neighbours:(1),(1)|neighbour_genes:Phage capsid and sca..,Phage prohead assemb..|
MKPELLIEHWGQPGEIIDGVPMLESHDGKNSGLAPGLYIEGIFMQAEVVNRNKRLYPKPILEKAVSDYMAEQVATKQALGELNHPPRANVDPMQAAIIIEDMWWKGNDVYGRARIIEGDHGPGDKLAANIRAGWVPGVSSRGLGSLTETNKGYKRVNEGYKLTVGVDAVWGPSAPDAYVTPKQITESQTVETDTSADDAFMALAEAMKKAL
>ID:AYR04090.1 |[Escherichia phage OLB35]||_Escherichia_phage_OLB35_.gbk|prohead core scaffol..|642|MH992122(169140):105661-106302:1 ^^ UNVERIFIED: Escherichia phage OLB35, complete genome.|neighbours:ID:AYR04089.1(1),ID:AYR04091.1(1)|neighbour_genes:prohead core protein,prohead core protein|
MNKPELLIETWGQPGEIIDGVPMLESHDGKDSGLKPGLYIEGIFLQAEVVNRNKRLYPKRVLEKAVSDYIKEQVATKQALGELNHPPRANVDPMQAAIIIEDMWWKGNDVYGRARIIEGDHGPGDKLAANIRAGWIPGVSSRGLGSLTDTNKGYHIVNEGFKLTVGVDAVWGPSAPDAWVTPKQISESENSVEITKNSADEAFKALAESLKAL
> |[Tevenvirinae _Escherichia_phage_PE37]||_Escherichia_phage_PE37.gb|Phage prohead assemb..|639|KU925172.1(166423):62803-63441:-1 ^RAST2:fig|1198136.98.peg.97^ Tevenvirinae _Escherichia_phage_PE37|neighbours:(-1),(-1)|neighbour_genes:Phage prohead assemb..,Phage capsid and sca..|
MNEPQLLIETWGQPGEIIDGVPMLESHDGKDLGLKPGLYIEGIFMQAEVVNRNKRLYPKRILEKAVKDYINEQVLTKQALGELNHPPRANVDPMQAAIIIEDMWWKGNDVYGRARVIEGDHGPGDKLAANIRAGWIPGVSSRGLGSLTDTNKGYRIVNEGFKLTVGVDAVWGPSAPDAWVTPKEITESQTAEADTSADDAYMALAEAMKKAL
>ID:BBC14511.1 |[Escherichia phage PP01]||_Escherichia_phage_PP01.gbk|21|639|LC348379(167812):101689-102327:1 ^^ Escherichia phage PP01 DNA, complete sequence.|neighbours:ID:BBC14510.1(1),ID:BBC14512.1(1)|neighbour_genes:68,21_1|
MNEPQLLIETWGQPGEIIDGVPMLESHDGKDLGLKPGLYIEGIFMQAEVVNRNKRLYPKRILEKAVKDYINEQVLTKQALGELNHPPRANVDPMQAAIIIEDMWWKGNDVYGRARVIEGDHGPGDKLAANIRAGWIPGVSSRGLGSLTDTNKGYRIVNEGFKLTVGVDAVWGPSAPDAWVTPKEITESQTAEADTSADDAYMALAEAMKKAL
>ID:BBC14512.1 |[Escherichia phage PP01]||_Escherichia_phage_PP01.gbk|21_1|573|LC348379(167812):101755-102327:1 ^^ Escherichia phage PP01 DNA, complete sequence.|neighbours:ID:BBC14511.1(1),ID:BBC14513.1(1)|neighbour_genes:21,22|
MLESHDGKDLGLKPGLYIEGIFMQAEVVNRNKRLYPKRILEKAVKDYINEQVLTKQALGELNHPPRANVDPMQAAIIIEDMWWKGNDVYGRARVIEGDHGPGDKLAANIRAGWIPGVSSRGLGSLTDTNKGYRIVNEGFKLTVGVDAVWGPSAPDAWVTPKEITESQTAEADTSADDAYMALAEAMKKAL
> |[Tevenvirinae _Escherichia_phage_SF]||_Escherichia_phage_SF.gb|Phage prohead assemb..|642|MH359124.1(168695):15486-16127:-1 ^RAST2:fig|1198136.100.peg.21^ Tevenvirinae _Escherichia_phage_SF|neighbours:(-1),(-1)|neighbour_genes:Phage prohead assemb..,Phage capsid and sca..|
MNKPELLIETWGQPGEIIDGVPMLESHDGKDSGLKPGLYIEGIFLQAEVVNRNKRLYPKRVLEKAVSDYIKEQVVTKQALGELNHPPRANVDPMQAAIIIEDMWWKGNDVYGRARIIEGDHGPGDKLAANIRAGWIPGVSSRGLGSLTDTNKGYRIVNEGFKLTVGVDAVWGPSAPDAWVTPKQISESENSVEITKNSADEAFKALAESLKAL
>ID:YP_009608492.1 |[Escherichia phage ST0]||_Escherichia_phage_ST0.gbk|prohead core scaffol..|642|NC_041990(170496):124690-125331:-1 ^GeneID:40084514^ Escherichia phage ST0, complete genome.|neighbours:ID:YP_009608491.1(-1),ID:YP_009608493.1(-1)|neighbour_genes:prohead core protein,prohead core protein|
MNKPELLIETWGQPGEIIDGVPMLESHDGKDSGLKPGLYIEGIFLQAEVVNRNKRLYPKRVLEKAVSDYIKEQVATKQALGELNHPPRANVDPMQAAIIIEDMWWKGNDVYGRARIIEGDHGPGDKLAANIRAGWIPGVSSRGLGSLTDTNKGYRIVNEGFKLTVGVDAVWGPSAPDAWVTPKQISESENSVEITKNSADEAFKALAESLKAL
>ID:BBC14791.1 |[Escherichia phage T2]||_Escherichia_phage_T2.gbk|21|639|LC348380(163825):99438-100076:1 ^^ Escherichia phage T2 DNA, complete sequence.|neighbours:ID:BBC14790.1(1),ID:BBC14792.1(1)|neighbour_genes:68,21_1|
MNEPQLLIETWGQPGEIIDGVPMLESHDGKDLGLKPGLYIEGIFMQAEVVNRNKRLYPKRILEKAVKDYINEQVLTKQALGELNHPPRANVDPMQAAIIIEDMWWKGNDVYGRARVIEGDHGPGDKLAANIRAGWIPGVSSRGLGSLTDTNKGYRIVNEGFKLTVGVDAVWGPSAPDAWVTPKEITESQTAEADTSADDAYMALAEAMKKAL
>ID:BBC14792.1 |[Escherichia phage T2]||_Escherichia_phage_T2.gbk|21_1|573|LC348380(163825):99504-100076:1 ^^ Escherichia phage T2 DNA, complete sequence.|neighbours:ID:BBC14791.1(1),ID:BBC14793.1(1)|neighbour_genes:21,22|
MLESHDGKDLGLKPGLYIEGIFMQAEVVNRNKRLYPKRILEKAVKDYINEQVLTKQALGELNHPPRANVDPMQAAIIIEDMWWKGNDVYGRARVIEGDHGPGDKLAANIRAGWIPGVSSRGLGSLTDTNKGYRIVNEGFKLTVGVDAVWGPSAPDAWVTPKEITESQTAEADTSADDAYMALAEAMKKAL
>ID:YP_009281506.1 |[Escherichia phage UFV-AREG1]||_Escherichia_phage_UFV-AREG1_.gbk|prohead core scaffol..|639|NC_031030(170788):100427-101065:1 ^GeneID:29063699^ Escherichia phage UFV-AREG1, complete genome.|neighbours:ID:YP_009281505.1(1),ID:YP_009281507.1(1)|neighbour_genes:prohead assembly pro..,putative prohead cor..|
MNEPQLLIETWGQPGEIIDGVPMLESHDGKDLGLKPGLYIEGIFMQAEVVNRNKRLYPKRILEKAVKDYINEQVLTKQALGELNHPPRANVDPMQAAIIIEDMWWKGNDVYGRARVIEGDHGPGDKLAANIRAGWIPGVSSRGLGSLTDTNKGYRIVNEGFKLTVGVDAVWGPSAPDAWVTPKEITESQTAEADTSADDAYMALAEAMKKAL
>ID:YP_009323374.1 |[Escherichia phage WG01]||_Escherichia_phage_WG01_.gbk|prohead core scaffol..|636|NC_031928(169936):102082-102717:1 ^GeneID:30308500^ Escherichia phage WG01, complete genome.|neighbours:ID:YP_009323373.1(1),ID:YP_009323375.1(1)|neighbour_genes:prohead core protein,prohead core scaffol..|
MKPELLIEHWGQPGEIIDGVPMLESHDGKNSGLAPGLYIEGIFMQAEVVNRNKRLYPKPILEKAVADYMAEQVATKQALGELNHPPRANVDPMQAAIIIEDMWWKGNDVYGRARIIEGDHGPGDKLAANIRAGWVPGVSSRGLGSLTETNKGYKRVNEGYKLTVGVDAVWGPSAPDAYVTPKQITESQTVETDTSADDAFMALAEAMKKAL
>ID:YP_009030779.1 |[Escherichia phage vB_EcoM_112]||_Escherichia_phage_e112_.gbk|prohead core protein..|639|NC_024125(168470):102639-103277:1 ^GeneID:19485322^ Escherichia phage e11/2, complete genome.|neighbours:ID:YP_009030778.1(1),ID:YP_009030780.1(1)|neighbour_genes:prohead core protein,prohead core scaffol..|
MNEPQLLIETWGQPGEIIDGVPMLESHDGKDLGLKPGLYIEGIFMQAEVVNRNKRLYPKRILEKAVKDYINEQVLTKQALGELNHPPRANVDPMQAAIIIEDMWWKGNDVYGRARVIEGDHGPGDKLAANIRAGWIPGVSSRGLGSLTDTNKGYRIVNEGFKLTVGVDAVWGPSAPDAWVTPKEITESQTAEADTSADDAYMALAEAMKKAL
>ID:AYN56242.1 |[Escherichia phage p000v]||_Escherichia_phage_p000v_.gbk|hypothetical protein|642|MK047717(167803):44015-44656:-1 ^^ Escherichia phage p000v, complete genome.|neighbours:ID:AYN56241.1(-1),ID:AYN56243.1(-1)|neighbour_genes:capsid assembly scaf..,prohead assembly pro..|
MNKPELLIETWGQPGEIIDGVPMLESHDGKDSGLKPGLYIEGIFLQAEVVNRNKRLYPKRVLEKAVSDYIKEQVATKQALGELNHPPRANVDPMQAAIIIEDMWWKGNDVYGRARIIEGDHGPGDKLAANIRAGWIPGVSSRGLGSLTDTNKGYRIVNEGFKLTVGVDAVWGPSAPDAWVTPKQISESENSVEITKNSADEAFKALAESLKAL
> |[Tevenvirinae _Escherichia_phage_p000y]||_Escherichia_phage_p000y.gb|Phage prohead assemb..|642|MK047718.1(169872):156201-156842:-1 ^RAST2:fig|1198136.97.peg.269^ Tevenvirinae _Escherichia_phage_p000y|neighbours:(-1),(-1)|neighbour_genes:Phage prohead assemb..,Phage capsid and sca..|
MNKPELLIETWGQPGEIIDGVPMLESHDGKDSGLKPGLYIEGIFLQAEVVNRNKRLYPKRVLEKAVSDYIKEQVATKQALGELNHPPRANVDPMQAAIIIEDMWWKGNDVYGRARIIEGDHGPGDKLAANIRAGWIPGVSSRGLGSLTDTNKGYRIVNEGFKLTVGVDAVWGPSAPDAWVTPKQISESENSVETTKNSADEAFKALAESLKAL
> |[Tevenvirinae _Escherichia_phage_slur02]||_Escherichia_phage_slur02.gb|Phage prohead assemb..|639|NC_028927.1(167298):3787-4425:1 ^RAST2:fig|1198136.99.peg.6^ Tevenvirinae _Escherichia_phage_slur02|neighbours:(1),(1)|neighbour_genes:Phage capsid and sca..,Phage prohead assemb..|
MNEPQLLIETWGQPGEIIDGVPMLESHDGKDLGLKPGLYIEGIFMQAEVVNRNKRLYPKRILEKAVKDYINEQVLTKQALGELNHPPRANVDPMQAAIIIEDMWWKGNDVYGRARVIEGDHGPGDKLAANIRAGWIPGVSSRGLGSLTDTNKGYRIVNEGFKLTVGVDAVWGPSAPDAWVTPKEITESQTAEADTSADDAYMALAEAMKKAL
>ID:YP_009625078.1 |[Escherichia phage slur03]||_Escherichia_phage_slur03_.gbk|putative prohead cor..|639|NC_042129(167467):67765-68403:-1 ^GOA:A0A0M7Q984,GeneID:40101960,InterPro:IPR005082,UniProtKB/TrEMBL:A0A0M7Q984^ Escherichia phage slur03, complete genome.|neighbours:ID:YP_009625077.1(-1),ID:YP_009625079.1(-1)|neighbour_genes:prohead core scaffol..,putative prohead cor..|
MNEPQLLIETWGQPGEIIDGVPMLESHDGKDLGLKPGLYIEGIFMQAEVVNRNKRLYPKRILEKAVKDYINEQVLTKQALGELNHPPRANVDPMQAAIIIEDMWWKGNDVYGRARVIEGDHGPGDKLAANIRAGWIPGVSSRGLGSLTDTNKGYRIVNEGFKLTVGVDAVWGPSAPDAWVTPKEITESQTAEADTSADDAYMALAEAMKKAL
>ID:YP_009625388.1 |[Escherichia phage slur04]||_Escherichia_phage_slur04_.gbk|Prohead core protein..|639|NC_042130(167298):85471-86109:1 ^GOA:A0A0M7Q9Y6,GeneID:40102289,InterPro:IPR005082,UniProtKB/TrEMBL:A0A0M7Q9Y6^ Escherichia phage slur04, complete genome.|neighbours:ID:YP_009625387.1(1),ID:YP_009625389.1(1)|neighbour_genes:hypothetical protein,hypothetical protein|
MNEPQLLIETWGQPGEIIDGVPMLESHDGKDLGLKPGLYIEGIFMQAEVVNRNKRLYPKRILEKAVKDYINEQVLTKQALGELNHPPRANVDPMQAAIIIEDMWWKGNDVYGRARVIEGDHGPGDKLAANIRAGWIPGVSSRGLGSLTDTNKGYRIVNEGFKLTVGVDAVWGPSAPDAWVTPKEITESQTAEADTSADDAYMALAEAMKKAL
> |[Tevenvirinae _Escherichia_phage_slur07]||_Escherichia_phage_slur07.gb|Phage prohead assemb..|639|NC_028780.1(167124):61430-62068:-1 ^RAST2:fig|1198136.89.peg.90^ Tevenvirinae _Escherichia_phage_slur07|neighbours:(-1),(-1)|neighbour_genes:Phage prohead assemb..,Phage capsid and sca..|
MNEPQLLIETWGQPGEIIDGVPMLESHDGKDLGLKPGLYIEGIFMQAEVVNRNKRLYPKRILEKAVKDYINEQVLTKQALGELNHPPRANVDPMQAAIIIEDMWWKGNDVYGRARVIEGDHGPGDKLAANIRAGWIPGVSSRGLGSLTDTNKGYRIVNEGFKLTVGVDAVWGPSAPDAWVTPKEITESQTAEADTSADDAYMALAEAMKKAL
>ID:CUL02622.1 |[Escherichia phage slur08]||_Escherichia_phage_slur08_.gbk|Prohead core protein..|639|LN881733(167467):65012-65650:-1 ^GOA:A0A0M7QE34,InterPro:IPR005082,UniProtKB/TrEMBL:A0A0M7QE34^ Escherichia phage slur08, complete genome.|neighbours:ID:CUL02621.1(-1),ID:CUL02623.1(-1)|neighbour_genes:hypothetical protein,hypothetical protein|
MNEPQLLIETWGQPGEIIDGVPMLESHDGKDLGLKPGLYIEGIFMQAEVVNRNKRLYPKRILEKAVKDYINEQVLTKQALGELNHPPRANVDPMQAAIIIEDMWWKGNDVYGRARVIEGDHGPGDKLAANIRAGWIPGVSSRGLGSLTDTNKGYRIVNEGFKLTVGVDAVWGPSAPDAWVTPKEITESQTAEADTSADDAYMALAEAMKKAL
>ID:CUL02942.1 |[Escherichia phage slur11]||_Escherichia_phage_slur11_.gbk|Prohead core protein..|639|LN881734(167298):89017-89655:1 ^GOA:A0A0M7QEV4,InterPro:IPR005082,UniProtKB/TrEMBL:A0A0M7QEV4^ Escherichia phage slur11, complete genome.|neighbours:ID:CUL02941.1(1),ID:CUL02943.1(1)|neighbour_genes:hypothetical protein,hypothetical protein|
MNEPQLLIETWGQPGEIIDGVPMLESHDGKDLGLKPGLYIEGIFMQAEVVNRNKRLYPKRILEKAVKDYINEQVLTKQALGELNHPPRANVDPMQAAIIIEDMWWKGNDVYGRARVIEGDHGPGDKLAANIRAGWIPGVSSRGLGSLTDTNKGYRIVNEGFKLTVGVDAVWGPSAPDAWVTPKEITESQTAEADTSADDAYMALAEAMKKAL
>ID:CUL03728.1 |[Escherichia phage slur13]||_Escherichia_phage_slur13_.gbk|Prohead core protein..|639|LN881737(167299):110839-111477:1 ^GOA:A0A0M7QEB7,InterPro:IPR005082,UniProtKB/TrEMBL:A0A0M7QEB7^ Escherichia phage slur13, complete genome.|neighbours:ID:CUL03727.1(1),ID:CUL03729.1(1)|neighbour_genes:hypothetical protein,hypothetical protein|
MNEPQLLIETWGQPGEIIDGVPMLESHDGKDLGLKPGLYIEGIFMQAEVVNRNKRLYPKRILEKAVKDYINEQVLTKQALGELNHPPRANVDPMQAAIIIEDMWWKGNDVYGRARVIEGDHGPGDKLAANIRAGWIPGVSSRGLGSLTDTNKGYRIVNEGFKLTVGVDAVWGPSAPDAWVTPKEITESQTAEADTSADDAYMALAEAMKKAL
>ID:YP_009180672.1 |[Escherichia phage slur14]||_Escherichia_phage_slur14_.gbk|Prohead core protein..|639|NC_028448(167467):43937-44575:1 ^GOA:A0A0M7QDF6,GeneID:26227847,InterPro:IPR005082,UniProtKB/TrEMBL:A0A0M7QDF6^ Escherichia phage slur14, complete genome.|neighbours:ID:YP_009180671.1(1),ID:YP_009180673.1(1)|neighbour_genes:hypothetical protein,hypothetical protein|
MNEPQLLIETWGQPGEIIDGVPMLESHDGKDLGLKPGLYIEGIFMQAEVVNRNKRLYPKRILEKAVKDYINEQVLTKQALGELNHPPRANVDPMQAAIIIEDMWWKGNDVYGRARVIEGDHGPGDKLAANIRAGWIPGVSSRGLGSLTDTNKGYRIVNEGFKLTVGVDAVWGPSAPDAWVTPKEITESQTAEADTSADDAYMALAEAMKKAL
>ID:AVH86000.1 |[Escherichia phage vB_EcoM-G28]||_Escherichia_phage_vB_EcoM-G28.gbk|prohead core scaffol..|639|MG867727(170121):102121-102759:1 ^^ Escherichia phage vB_EcoM-G28, complete genome.|neighbours:ID:AVH85999.1(1),ID:AVH86001.1(1)|neighbour_genes:prohead core protein,putative prohead cor..|
MNEPQLLIETWGQPGEIIDGVPMLESHDGKDLGLKPGLYIEGIFMQAEVVNRNKRLYPKRILEKAVKDYINEQVLTKQALGELNHPPRANVDPMQAAIIIEDMWWKGNDVYGRARVIEGDHGPGDKLAANIRAGWIPGVSSRGLGSLTDTNKGYRIVNEGFKLTVGVDAVWGPSAPDAWVTPKEITESQTAEADTSADDAYMALAEAMKKAL
>ID:QDF15196.1 |[Escherichia phage vB_EcoM-Sa45lw]||_Escherichia_phage_vB_EcoM-Sa45lw_.gbk|prohead core scaffol..|639|MK977694(167353):101052-101690:1 ^^ Escherichia phage vB_EcoM-Sa45lw, complete genome.|neighbours:ID:QDF15195.1(1),ID:QDF15197.1(1)|neighbour_genes:prohead core protein,prohead core scaffol..|
MNEPQLLIETWGQPGEIIDGVPMLESHDGKDLGLKPGLYIEGIFMQAEVVNRNKRLYPKRILEKAVKDYINEQVLTKQALGELNHPPRANVDPMQAAIIIEDMWWKGNDVYGRARVIEGDHGPGDKLAANIRAGWIPGVSSRGLGSLTDTNKGYRIVNEGFKLTVGVDAVWGPSAPDAWVTPKEITESQTAEADTSADDAYMALAEAMKKAL
>ID:YP_009290439.1 |[Escherichia phage vB_EcoM-UFV13]||_Escherichia_phage_vB_EcoM-UFV13_.gbk|prohead assembly (sc..|639|NC_031103(165772):100986-101624:1 ^GeneID:29081235^ Escherichia phage vB_EcoM-UFV13, complete genome.|neighbours:ID:YP_009290438.1(1),ID:YP_009290440.1(1)|neighbour_genes:capsid and scaffold ..,prohead assembly (sc..|
MNEPQLLIETWGQPGEIIDGVPMLESHDGKDLGLKPGLYIEGIFMQAEVVNRNKRLYPKRILEKAVKDYINEQVLTKQALGELNHPPRANVDPMQAAIIIEDMWWKGNDVYGRARVIEGDHGPGDKLAANIRAGWIPGVSSRGLGSLTDTNKGYRIVNEGFKLTVGVDAVWGPSAPDAWVTPKEITESQTAEADTSADDAYMALAEAMKKAL
>ID:AUV61034.1 |[Escherichia phage vB_EcoM-fFiEco06]||_Escherichia_phage_vB_EcoM-fFiEco06_.gbk|prohead core scaffol..|639|MG781190(167076):100801-101439:1 ^^ Escherichia phage vB_EcoM-fFiEco06, complete genome.|neighbours:ID:AUV61033.1(1),ID:AUV61035.1(1)|neighbour_genes:prohead core protein,prohead core scaffol..|
MNEPQLLIETWGQPGEIIDGVPMLESHDGKDLGLKPGLYIEGIFMQAEVVNRNKRLYPKRILEKAVKDYINEQVLTKQALGELNHPPRANVDPMQAAIIIEDMWWKGNDVYGRARVIEGDHGPGDKLAANIRAGWIPGVSSRGLGSLTDTNKGYRIVNEGFKLTVGVDAVWGPSAPDAWVTPKEITESQTAEADTSADDAYMALAEAMKKAL
>ID:AUV61307.1 |[Escherichia phage vB_EcoM-fHoEco02]||_Escherichia_phage_vB_EcoM-fHoEco02_.gbk|prohead core scaffol..|639|MG781191(167064):100791-101429:1 ^^ Escherichia phage vB_EcoM-fHoEco02, complete genome.|neighbours:ID:AUV61306.1(1),ID:AUV61308.1(1)|neighbour_genes:prohead core protein,prohead core scaffol..|
MNEPQLLIETWGQPGEIIDGVPMLESHDGKDLGLKPGLYIEGIFMQAEVVNRNKRLYPKRILEKAVKDYINEQVLTKQALGELNHPPRANVDPMQAAIIIEDMWWKGNDVYGRARVIEGDHGPGDKLAANIRAGWIPGVSSRGLGSLTDTNKGYRIVNEGFKLTVGVDAVWGPSAPDAWVTPKEITESQTAEADTSADDAYMALAEAMKKAL
>ID:AYP69791.1 |[Escherichia phage vB_EcoM_DalCa]||_Escherichia_phage_vB_EcoM_DalCa_.gbk|prohead core scaffol..|639|MH992510(166040):100272-100910:1 ^^ Escherichia phage vB_EcoM_DalCa, complete genome.|neighbours:ID:AYP69838.1(1),ID:AYP69776.1(1)|neighbour_genes:capsid and scaffold ..,prohead core scaffol..|
MNEPQLLIETWGQPGEIIDGVPMLESHDGKDLGLKPGLYIEGIFMQAEVVNRNKRLYPKRILEKAVKDYINEQVLTKQALGELNHPPRANVDPMQAAIIIEDMWWKGNDVYGRARVIEGDHGPGDKLAANIRAGWIPGVSSRGLGSLTDTNKGYRIVNEGFKLTVGVDAVWGPSAPDAWVTPKEITESQTAEADTSADDAYMALAEAMKKAL
>ID:QBO63688.1 |[Escherichia phage vB_EcoM_G10400]||_Escherichia_phage_vB_EcoM_G10400.gbk|putative prohead cor..|639|MK327937(170182):101833-102471:1 ^^ Escherichia phage vB_EcoM_G10400, complete genome.|neighbours:ID:QBO63687.1(1),ID:QBO63689.1(1)|neighbour_genes:putative prohead cor..,putative prohead cor..|
MNEPQLLIETWGQPGEIIDGVPMLESHDGKDLGLKPGLYIEGIFMQAEVVNRNKRLYPKRILEKAVKDYINEQVLTKQALGELNHPPRANVDPMQAAIIIEDMWWKGNDVYGRARVIEGDHGPGDKLAANIRAGWIPGVSSRGLGSLTDTNKGYRIVNEGFKLTVGVDAVWGPSAPDAWVTPKEITESQTAEADTSADDAYMALAEAMKKAL
>ID:QBO62313.1 |[Escherichia phage vB_EcoM_G2248]||_Escherichia_phage_vB_EcoM_G2248.gbk|putative prohead cor..|696|MK327932(170678):94414-95109:1 ^^ Escherichia phage vB_EcoM_G2248, complete genome.|neighbours:ID:QBO62312.1(1),ID:QBO62314.1(1)|neighbour_genes:putative prohead cor..,putative prohead cor..|
MEKNELLIEQWGVPCARGSSSLLESFDDKATGNLYIQGIFLQAETVNRNKRWYPRSVLENAVTKYIHEQVETHQALGELNHPARAMPDPSNACIIIEKLWWEGNNVMGKARVIEGDKGAGDKLAALIRAGWIPGVSSRGLGRLKDSGRGYNIVQEGFVLTVGVDVVWGPSAPDAWVTPVVESTDSDSSASDAPESDKTEKVTNPTASQQNIVESNNSAFMALAEALSKRYK
> |[Tevenvirinae Escherichia_phage_vB_EcoM_G2285]||_Escherichia_phage_vB_EcoM_G2285.gb|Phage prohead assemb..|642|MK327933.1(166675):103974-104615:1 ^RAST2:fig|1198136.60.peg.184^ Tevenvirinae Escherichia_phage_vB_EcoM_G2285|neighbours:(1),(1)|neighbour_genes:Phage capsid and sca..,Phage prohead assemb..|
MNKPELLIETWGQPGEIIDGVPMLESHDGKDSGLKPGLYIEGIFLQAEVVNRNKRLYPKRVLEKAVSDYIKEQVATKQALGELNHPPRANVDPMQAAIIIEDMWWKGNDVYGRARIIEGDHGPGDKLAANIRAGWIPGVSSRGLGSLTDTNKGYRIVNEGFKLTVGVDAVWGPSAPDAWVTPKQISESENSVEITKNSADEAFKALAESLKAL
> |[Tevenvirinae _Escherichia_phage_vB_EcoM_G2469]||_Escherichia_phage_vB_EcoM_G2469.gb|Phage prohead assemb..|642|MK327934.1(170452):106110-106751:1 ^RAST2:fig|1198136.90.peg.185^ Tevenvirinae _Escherichia_phage_vB_EcoM_G2469|neighbours:(1),(1)|neighbour_genes:Phage capsid and sca..,Phage prohead assemb..|
MNKPELLIETWGQPGEIIDGVPMLESHDGKDSGLKPGLYIEGIFLQAEVVNRNKRLYPKRVLEKAVSDYIKEQVATKQALGELNHPPRANVDPMQAAIIIEDMWWKGNDVYGRARIIEGDHGPGDKLAANIRAGWIPGVSSRGLGSLTDTNKGYRIVNEGFKLTVGVDAVWGPSAPDAWVTPKQISESENSVEITKNSADEAFKALAESLKAL
> |[Tevenvirinae Escherichia_phage_vB_EcoM_G2494]||_Escherichia_phage_vB_EcoM_G2494.gb|Phage prohead assemb..|696|MK327935.1(168327):94917-95612:1 ^RAST2:fig|1198136.61.peg.167^ Tevenvirinae Escherichia_phage_vB_EcoM_G2494|neighbours:(1),(1)|neighbour_genes:Phage capsid and sca..,Phage prohead assemb..|
MEKNELLIEQWGVPCARGSSSLLESFDDKATGNLYIQGIFLQAETVNRNKRWYPRSVLENAVTKYIHEQVETHQALGELNHPARAMPDPSNACIIIEKLWWEGNNVMGKARVIEGDKGAGDKLAALIRAGWIPGVSSRGLGRLKDSGRGYNIVQEGFVLTVGVDVVWGPSAPDAWVTPVVESTDSDSSASDAPESDKTEKVINPTASQQNIVESNNSAFMALAEALSKRYK
>ID:QBO65579.1 |[Escherichia phage vB_EcoM_G2540-3]||_Escherichia_phage_vB_EcoM_G2540-3_.gbk|putative prohead cor..|639|MK327944(168654):100901-101539:1 ^^ Escherichia phage vB_EcoM_G2540-3, complete genome.|neighbours:ID:QBO65578.1(1),ID:QBO65580.1(1)|neighbour_genes:putative prohead cor..,putative prohead cor..|
MNEPQLLIETWGQPGEIIDGVPMLESHDGKDLGLKPGLYIEGIFMQAEVVNRNKRLYPKRILEKAVKDYINEQVLTKQALGELNHPPRANVDPMQAAIIIEDMWWKGNDVYGRARVIEGDHGPGDKLAANIRAGWIPGVSSRGLGSLTDTNKGYRIVNEGFKLTVGVDAVWGPSAPDAWVTPKEITESQTAEADTSADDAYMALAEAMKKAL
> |[Tevenvirinae _Escherichia_phage_vB_EcoM_G2540]||_Escherichia_phage_vB_EcoM_G2540.gb|Phage prohead assemb..|639|MK327936.1(168886):101266-101904:1 ^RAST2:fig|1198136.92.peg.186^ Tevenvirinae _Escherichia_phage_vB_EcoM_G2540|neighbours:(1),(1)|neighbour_genes:Phage capsid and sca..,Phage prohead assemb..|
MNEPQLLIETWGQPGEIIDGVPMLESHDGKDLGLKPGLYIEGIFMQAEVVNRNKRLYPKRILEKAVKDYINEQVLTKQALGELNHPPRANVDPMQAAIIIEDMWWKGNDVYGRARVIEGDHGPGDKLAANIRAGWIPGVSSRGLGSLTDTNKGYRIVNEGFKLTVGVDAVWGPSAPDAWVTPKEITESQTAEADTSADDAYMALAEAMKKAL
>ID:QBO64494.1 |[Escherichia phage vB_EcoM_G29]||_Escherichia_phage_vB_EcoM_G29_.gbk|putative prohead cor..|639|MK327940(168241):102276-102914:1 ^^ Escherichia phage vB_EcoM_G29, complete genome.|neighbours:ID:QBO64493.1(1),ID:QBO64495.1(1)|neighbour_genes:putative prohead cor..,putative prohead cor..|
MNEPQLLIETWGQPGEIIDGVPMLESHDGKDLGLKPGLYIEGIFMQAEVVNRNKRLYPKRILEKAVKDYINEQVLTKQALGELNHPPRANVDPMQAAIIIEDMWWKGNDVYGRARVIEGDHGPGDKLAANIRAGWIPGVSSRGLGSLTDTNKGYRIVNEGFKLTVGVDAVWGPSAPDAWVTPKEITESQTAEADTSADDAYMALAEAMKKAL
> |[Tevenvirinae _Escherichia_phage_vB_EcoM_G37-3]||_Escherichia_phage_vB_EcoM_G37-3.gb|Phage prohead assemb..|696|MK327941.1(167832):94475-95170:1 ^RAST2:fig|1198136.91.peg.167^ Tevenvirinae _Escherichia_phage_vB_EcoM_G37-3|neighbours:(1),(1)|neighbour_genes:Phage capsid and sca..,Phage prohead assemb..|
MEKNELLIEQWGVPGARGSSSLLESFDDKATGNLYIQGIFLQAETVNRNKRWYPRSVLENAVTKYIHEQVETHQALGELNHPARAMPDPSNACIIIEKLWWEGNNVMGKARVIEGDKGAGDKLAALIRAGWIPGVSSRGLGRLKDSGRGYNIVQEGFVLTVGVDVVWGPSAPDAWVTPVVESTDSDSSASDAPEIDKTEKVTNPTASQQNIVELNNSAFMALAEALSKRYK
> |[Tevenvirinae _Escherichia_phage_vB_EcoM_GG4498]||_Escherichia_phage_vB_EcoM_G4498.gb|Phage prohead assemb..|639|MK327939.1(167826):101789-102427:1 ^RAST2:fig|1198136.93.peg.185^ Tevenvirinae _Escherichia_phage_vB_EcoM_GG4498|neighbours:(1),(1)|neighbour_genes:Phage capsid and sca..,Phage prohead assemb..|
MNEPQLLIETWGQPGEIIDGVPMLESHDGKDLGLKPGLYIEGIFMQAEVVNRNKRLYPKRILEKAVKDYINEQVLTKQALGELNHPPRANVDPMQAAIIIEDMWWKGNDVYGRARVIEGDHGPGDKLAANIRAGWIPGVSSRGLGSLTDTNKGYRIVNEGFKLTVGVDAVWGPSAPDAWVTPKEITESQTAEADTSADDAYMALAEAMKKAL
>ID:QBO65866.1 |[Escherichia phage vB_EcoM_G4500]||_Escherichia_phage_vB_EcoM_G4500_.gbk|putative prohead cor..|639|MK327945(168363):102276-102914:1 ^^ Escherichia phage vB_EcoM_G4500, complete genome.|neighbours:ID:QBO65865.1(1),ID:QBO65867.1(1)|neighbour_genes:putative prohead cor..,putative prohead cor..|
MNEPQLLIETWGQPGEIIDGVPMLESHDGKDLGLKPGLYIEGIFMQAEVVNRNKRLYPKRILEKAVKDYINEQVLTKQALGELNHPPRANVDPMQAAIIIEDMWWKGNDVYGRARVIEGDHGPGDKLAANIRAGWIPGVSSRGLGSLTDTNKGYRIVNEGFKLTVGVDAVWGPSAPDAWVTPKEITESQTAEADTSADDAYMALAEAMKKAL
>ID:QBO66141.1 |[Escherichia phage vB_EcoM_G4507]||_Escherichia_phage_vB_EcoM_G4507_.gbk|putative prohead cor..|639|MK327946(168828):101779-102417:1 ^^ Escherichia phage vB_EcoM_G4507, complete genome.|neighbours:ID:QBO66140.1(1),ID:QBO66142.1(1)|neighbour_genes:putative prohead cor..,putative prohead cor..|
MNEPQLLIETWGQPGEIIDGVPMLESHDGKDLGLKPGLYIEGIFMQAEVVNRNKRLYPKRILEKAVKDYINEQVLTKQALGELNHPPRANVDPMQAAIIIEDMWWKGNDVYGRARVIEGDHGPGDKLAANIRAGWIPGVSSRGLGSLTDTNKGYRIVNEGFKLTVGVDAVWGPSAPDAWVTPKEITESQTAEADTSADDAYMALAEAMKKAL
>ID:QBO65042.1 |[Escherichia phage vB_EcoM_G50]||_Escherichia_phage_vB_EcoM_G50_.gbk|putative prohead cor..|639|MK327942(167728):100926-101564:1 ^^ Escherichia phage vB_EcoM_G50, complete genome.|neighbours:ID:QBO65041.1(1),ID:QBO65043.1(1)|neighbour_genes:putative prohead cor..,putative prohead cor..|
MNEPQLLIETWGQPGEIIDGVPMLESHDGKDLGLKPGLYIEGIFMQAEVVNRNKRLYPKRILEKAVKDYINEQVLTKQALGELNHPPRANVDPMQAAIIIEDMWWKGNDVYGRARVIEGDHGPGDKLAANIRAGWIPGVSSRGLGSLTDTNKGYRIVNEGFKLTVGVDAVWGPSAPDAWVTPKEITESQTAEADTSADDAYMALAEAMKKAL
> |[Tevenvirinae _Escherichia_phage_vB_EcoM_G5211]||_Escherichia_phage_vB_EcoM_G5211.gb|Phage prohead assemb..|696|MK327947.1(164278):94069-94764:1 ^RAST2:fig|1198136.94.peg.166^ Tevenvirinae _Escherichia_phage_vB_EcoM_G5211|neighbours:(1),(1)|neighbour_genes:Phage capsid and sca..,Phage prohead assemb..|
MEKNELLIEQWGVPGARGSSSLLESFDDKATGNLYIQGIFLQAETVNRNKRWYPRSVLENAVTKYIHEQVETHQALGELNHPARAMPDPSNACIIIEKLWWEGNNVMGKARVIEGDKGAGDKLAALIRAGWIPGVSSRGLGRLKDSGRGYNIVQEGFVLTVGVDVVWGPSAPDAWVTPVVESTDSDSSASDAPEIDKTEKVTNPTASQQNIVELNNSAFMALAEALSKRYK
>ID:QBO65319.1 |[Escherichia phage vB_EcoM_G53]||_Escherichia_phage_vB_EcoM_G53_.gbk|putative prohead cor..|642|MK327943(167834):104520-105161:1 ^^ Escherichia phage vB_EcoM_G53, complete genome.|neighbours:ID:QBO65318.1(1),ID:QBO65320.1(1)|neighbour_genes:putative prohead cor..,putative prohead cor..|
MNKPELLIETWGQPGEIIDGVPMLESHDGKDSGLKPGLYIEGIFLQAEVVNRNKRLYPKRVLEKAVSDYIKEQVATKQALGELNHPPRANVDPMQAAIIIEDMWWKGNDVYGRARIIEGDHGPGDKLAANIRAGWIPGVSSRGLGSLTDTNKGYRIVNEGFKLTVGVDAVWGPSAPDAWVTPKQISESENSVETTKNSADEAFKALAESLKTL
>ID:QBQ80053.1 |[Escherichia phage vB_EcoM_G8]||_Escherichia_phage_vB_EcoM_G8_.gbk|putative prohead cor..|639|MK373787(169650):102350-102988:1 ^^ Escherichia phage vB_EcoM_G8, complete genome.|neighbours:ID:QBQ80052.1(1),ID:QBQ80054.1(1)|neighbour_genes:putative prohead cor..,putative prohead cor..|
MNEPQLLIETWGQPGEIIDGVPMLESHDGKDLGLKPGLYIEGIFMQAEVVNRNKRLYPKRILEKAVKDYINEQVLTKQALGELNHPPRANVDPMQAAIIIEDMWWKGNDVYGRARVIEGDHGPGDKLAANIRAGWIPGVSSRGLGSLTDTNKGYRIVNEGFKLTVGVDAVWGPSAPDAWVTPKEITESQTAEADTSADDAYMALAEAMKKAL
>ID:QBQ77955.1 |[Escherichia phage vB_EcoM_G9062]||_Escherichia_phage_vB_EcoM_G9062_.gbk|putative prohead cor..|639|MK373779(168670):102115-102753:1 ^^ Escherichia phage vB_EcoM_G9062, complete genome.|neighbours:ID:QBQ77954.1(1),ID:QBQ77956.1(1)|neighbour_genes:putative prohead cor..,putative prohead cor..|
MNEPQLLIETWGQPGEIIDGVPMLESHDGKDLGLKPGLYIEGIFMQAEVVNRNKRLYPKRILEKAVKDYINEQVLTKQALGELNHPPRANVDPMQAAIIIEDMWWKGNDVYGRARVIEGDHGPGDKLAANIRAGWIPGVSSRGLGSLTDTNKGYRIVNEGFKLTVGVDAVWGPSAPDAWVTPKEITESQTAEADTSADDAYMALAEAMKKAL
>ID:AXC34052.1 |[Escherichia phage vB_EcoM_JB75]||_Escherichia_phage_vB_EcoM_JB75_.gbk|prohead core scaffol..|639|MH355584(167208):64920-65558:-1 ^^ Escherichia phage vB_EcoM_JB75, complete genome.|neighbours:ID:AXC34036.1(-1),ID:AXC34101.1(-1)|neighbour_genes:prohead core scaffol..,prohead core protein|
MNEPQLLIETWGQPGEIIDGVPMLESHDGKDLGLKPGLYIEGIFMQAEVVNRNKRLYPKRILEKAVKDYINEQVLTKQALGELNHPPRANVDPMQAAIIIEDMWWKGNDVYGRARVIEGDHGPGDKLAANIRAGWIPGVSSRGLGSLTDTNKGYRIVNEGFKLTVGVDAVWGPSAPDAWVTPKEITESQTAEADTSADDAYMALAEAMKKAL
>ID:YP_009037596.1 |[Escherichia phage vB_EcoM_JS09]||_Escherichia_phage_vB_EcoM_JS09_.gbk|prohead core scaffol..|642|NC_024124(169148):64330-64971:-1 ^GeneID:19524748^ Escherichia phage vB_EcoM_JS09, complete genome.|neighbours:ID:YP_009037595.1(-1),ID:YP_009030621.1(-1)|neighbour_genes:prohead core protein,prohead core protein|
MNKPELLIETWGQPGEIIDGVPMLESHDGKDSGLKPGLYIEGIFLQAEVVNRNKRLYPKRVLEKAVSDYIKEQVATKQALGELNHPPRANVDPMQAAIIIEDMWWKGNDVYGRARIIEGDHGPGDKLAANIRAGWIPGVSSRGLGSLTDTNKGYRIVNEGFKLTVGVDAVWGPSAPDAWVTPKQISESENSVETTKNSADEAFKALAESLKAL
>ID:QBQ78458.1 |[Escherichia phage vB_EcoM_KAW1E185]||_Escherichia_phage_vB_EcoM_KAW1E185_.gbk|putative prohead cor..|639|MK373781(164987):101173-101811:1 ^^ Escherichia phage vB_EcoM_KAW1E185, complete genome.|neighbours:ID:QBQ78457.1(1),ID:QBQ78459.1(1)|neighbour_genes:putative prohead cor..,putative prohead cor..|
MNEPQLLIETWGQPGEIIDGVPMLESHDGKDLGLKPGLYIEGIFMQAEVVNRNKRLYPKRILEKAVKDYINEQVLTKQALGELNHPPRANVDPMQAAIIIEDMWWKGNDVYGRARVIEGDHGPGDKLAANIRAGWIPGVSSRGLGSLTDTNKGYRIVNEGFKLTVGVDAVWGPSAPDAWVTPKEITESQTAEADTSADDAYMALAEAMKKAL
> |[Tevenvirinae Escherichia_phage_vB_EcoM_KAW3E185]||_Escherichia_phage_vB_EcoM_KAW3E185.gb|Phage prohead assemb..|648|MK373782.1(170187):104542-105189:1 ^RAST2:fig|1198136.54.peg.184^ Tevenvirinae Escherichia_phage_vB_EcoM_KAW3E185|neighbours:(1),(1)|neighbour_genes:Phage capsid and sca..,Phage prohead assemb..|
MNKPELLIETWGQPGEIIDGVPMLESHDGKDSGLKPGLYIEGIFLQAEVVNRNKRLYPKRVLEKAVSDYIKEQVATKQALGELNHPPRANVDPMQAAIIIEDMWWKGNDVYGRARIIEGDHGPGDKLAANIRAGWIPGVSSRGLGSLTDTNKGYRIVNEGFKLTVGVDAVWGPSAPDAWVTPKQISESESENSVEITKNSADEAFKALAESLKAL
>ID:QBQ79232.1 |[Escherichia phage vB_EcoM_MM02]||_Escherichia_phage_vB_EcoM_MM02_.gbk|putative prohead cor..|642|MK373784(169201):106490-107131:1 ^^ Escherichia phage vB_EcoM_MM02, complete genome.|neighbours:ID:QBQ79231.1(1),ID:QBQ79233.1(1)|neighbour_genes:putative prohead cor..,putative prohead cor..|
MNKPELLIETWGQPGEIIDGVPMLESHDGKDSGLKPGLYIEGIFLQAEVVNRNKRLYPKRVLEKAVSDYIKEQVATKQALGELNHPPRANVDPMQAAIIIEDMWWKGNDVYGRARIIEGDHGPGDKLAANIRAGWIPGVSSRGLGSLTDTNKGYRIVNEGFKLTVGVDAVWGPSAPDAWVTPKQISESENSVEITKNSADEAFKALAESLKAL
>ID:QBQ79501.1 |[Escherichia phage vB_EcoM_OE5505]||_Escherichia_phage_vB_EcoM_OE5505_.gbk|putative prohead cor..|639|MK373785(168756):102591-103229:1 ^^ Escherichia phage vB_EcoM_OE5505, complete genome.|neighbours:ID:QBQ79500.1(1),ID:QBQ79502.1(1)|neighbour_genes:putative prohead cor..,putative prohead cor..|
MNEPQLLIETWGQPGEIIDGVPMLESHDGKDLGLKPGLYIEGIFMQAEVVNRNKRLYPKRILEKAVKDYINEQVLTKQALGELNHPPRANVDPMQAAIIIEDMWWKGNDVYGRARVIEGDHGPGDKLAANIRAGWIPGVSSRGLGSLTDTNKGYRIVNEGFKLTVGVDAVWGPSAPDAWVTPKEITESQTAEADTSADDAYMALAEAMKKAL
> |[Tevenvirinae _Escherichia_phage_vB_EcoM_PhAPEC2]||_Escherichia_phage_vB_EcoM_PhAPEC2.gb|Phage prohead assemb..|642|NC_024794.1(167318):105099-105740:1 ^RAST2:fig|1198136.124.peg.182^ Tevenvirinae _Escherichia_phage_vB_EcoM_PhAPEC2|neighbours:(1),(1)|neighbour_genes:Phage capsid and sca..,Phage prohead assemb..|
MNKPELLIETWGQPGEIIDGVPMLESHDGKDSGLKPGLYIEGIFLQAEVVNRNKRLYPKRVLEKAVSDYIKEQVATKQALGELNHPPRANVDPMQAAIIIEDMWWKGNDVYGRARIIEGDHGPGDKLAANIRAGWIPGVSSRGLGSLTDTNKGYRIVNEGFKLTVGVDAVWGPSAPDAWVTPKQISESENSVEITKNSADEAFKALAESLKAL
>ID:QBQ79785.1 |[Escherichia phage vB_EcoM_R5505]||_Escherichia_phage_vB_EcoM_R5505_.gbk|putative prohead cor..|639|MK373786(167317):102364-103002:1 ^^ Escherichia phage vB_EcoM_R5505, complete genome.|neighbours:ID:QBQ79784.1(1),ID:QBQ79786.1(1)|neighbour_genes:putative prohead cor..,putative prohead cor..|
MNEPQLLIETWGQPGEIIDGVPMLESHDGKDLGLKPGLYIEGIFMQAEVVNRNKRLYPKRILEKAVKDYINEQVLTKQALGELNHPPRANVDPMQAAIIIEDMWWKGNDVYGRARVIEGDHGPGDKLAANIRAGWIPGVSSRGLGSLTDTNKGYRIVNEGFKLTVGVDAVWGPSAPDAWVTPKEITESQTAEADTSADDAYMALAEAMKKAL
>ID:QBQ77193.1 |[Escherichia phage vB_EcoM_WFK]||_Escherichia_phage_vB_EcoM_WFK_.gbk|putative prohead cor..|642|MK373775(164590):100412-101053:1 ^^ Escherichia phage vB_EcoM_WFK, complete genome.|neighbours:ID:QBQ77192.1(1),ID:QBQ77194.1(1)|neighbour_genes:putative prohead cor..,putative prohead cor..|
MNKPELLIETWGQPGEIIDGVPMLESHDGKDSGLKPGLYIEGIFLQAEVVNRNKRLYPKRVLEKAVSDYIKEQVATKQALGELNHPPRANVDPMQAAIIIEDMWWKGNDVYGRARIIEGDHGPGDKLAANIRAGWIPGVSSRGLGSLTDTNKGYRIVNEGFKLTVGVDAVWGPSAPDAWVTPKQISESENSVEITKNSADEAFKALAESLKAL
>ID:QBQ76932.1 |[Escherichia phage vB_EcoM_WFL6982]||_Escherichia_phage_vB_EcoM_WFL6982_.gbk|putative prohead cor..|642|MK373774(164279):100412-101053:1 ^^ Escherichia phage vB_EcoM_WFL6982, complete genome.|neighbours:ID:QBQ76931.1(1),ID:QBQ76933.1(1)|neighbour_genes:putative prohead cor..,putative prohead cor..|
MNKPELLIETWGQPGEIIDGVPMLESHDGKDSGLKPGLYIEGIFLQAEVVNRNKRLYPKRVLEKAVSDYIKEQVATKQALGELNHPPRANVDPMQAAIIIEDMWWKGNDVYGRARIIEGDHGPGDKLAANIRAGWIPGVSSRGLGSLTDTNKGYRIVNEGFKLTVGVDAVWGPSAPDAWVTPKQISESENSVEITKNSADEAFKALAESLKAL
>ID:QBQ77685.1 |[Escherichia phage vB_EcoM_WFbE185]||_Escherichia_phage_vB_EcoM_WFbE185.gbk|putative prohead cor..|642|MK373778(170429):105632-106273:1 ^^ Escherichia phage vB_EcoM_WFbE185, complete genome.|neighbours:ID:QBQ77684.1(1),ID:QBQ77686.1(1)|neighbour_genes:putative prohead cor..,putative prohead cor..|
MNKPELLIETWGQPGEIIDGVPMLESHDGKDSGLKPGLYIEGIFLQAEVVNRNKRLYPKRVLEKAVSDYIKEQVATKQALGELNHPPRANVDPMQAAIIIEDMWWKGNDVYGRARIIEGDHGPGDKLAANIRAGWIPGVSSRGLGSLTDTNKGYRIVNEGFKLTVGVDAVWGPSAPDAWVTPKQISESENSVETTKNSADEAFKALAESLKAL
>ID:YP_007004913.1 |[Escherichia phage wV7]||_Escherichia_phage_wV7_.gbk|prohead core scaffol..|639|NC_019505(166452):100473-101111:1 ^GeneID:14010707^ Escherichia phage wV7, complete genome.|neighbours:ID:YP_007004912.1(1),ID:YP_007004914.1(1)|neighbour_genes:prohead core protein,prohead core scaffol..|
MNEPQLLIETWGQPGEIIDGVPMLESHDGKDLGLKPGLYIEGIFMQAEVVNRNKRLYPKRILEKAVKDYINEQVLTKQALGELNHPPRANVDPMQAAIIIEDMWWKGNDVYGRARVIEGDHGPGDKLAANIRAGWIPGVSSRGLGSLTDTNKGYRIVNEGFKLTVGVDAVWGPSAPDAWVTPKEITESQTAEADTSADDAYMALAEAMKKAL
> |[Tevenvirinae Escherichia_virus_KFS-EC]||_Escherichia_virus_KFS-EC.gb|Phage prohead assemb..|696|MH560358.1(164715):37049-37744:1 ^RAST2:fig|1198136.83.peg.55^ Tevenvirinae Escherichia_virus_KFS-EC|neighbours:(1),(1)|neighbour_genes:Phage capsid and sca..,Phage prohead assemb..|
MEKNELLIEQWGVPCARGSSSLLESFDDKATGNLYIQGIFLQAETVNRNKRWYPRSVLENAVTKYIHEQVETHQALGELNHPARAMPDPSNACIIIEKLWWEGNNVMGKARVIEGDKGAGDKLAALIRAGWIPGVSSRGLGRLKDSGRGYNIVQEGFVLTVGVDVVWGPSAPDAWVTPVVESTDSDSSASDAPESDKTEKVTNPTASQQNIVELNNSAFMALAEALSKRYK
>ID:QDK04299.1 |[Escherichia virus VEc20]||_Escherichia_virus_VEc20_.gbk|vec20_169|639|MN022785(167532):100520-101158:1 ^^ Escherichia virus VEc20, complete genome.|neighbours:ID:QDK04298.1(1),ID:QDK04300.1(1)|neighbour_genes:vec20_168,vec20_170|
MNEPQLLIETWGQPGEIIDGVPMLESHDGKDLGLKPGLYIEGIFMQAEVVNRNKRLYPKRILEKAVKDYINEQVLTKQALGELNHPPRANVDPMQAAIIIEDMWWKGNDVYGRARVIEGDHGPGDKLAANIRAGWIPGVSSRGLGSLTDTNKGYRIVNEGFKLTVGVDAVWGPSAPDAWVTPKEITESQTAEADTSADDAYMALAEAMKKAL
>ID:VCU44433.1 |[Escherichia virus vB_Eco_mar005P1]|vB_Eco_mar005P1|_Escherichia_virus_vB_Eco_mar005P1_.gbk|21|642|LR027390(167773):38667-39308:1 ^^ Escherichia virus vB_Eco_mar005P1 genome assembly, chromosome: 1.|neighbours:ID:VCU44431.1(1),ID:VCU44436.1(1)|neighbour_genes:68,22|
MNKPELLIETWGQPGEIIDGVPMLESHDGKDSGLKPGLYIEGIFLQAEVVNRNKRLYPKRVLEKAVSDYIKEQVATKQALGELNHPPRANVDPMQAAIIIEDMWWKGNDVYGRARIIEGDHGPGDKLAANIRAGWIPGVSSRGLGSLTDTNKGYRIVNEGFKLTVGVDAVWGPSAPDAWVTPKQISESENSVEITKNSADEAFKALAESLKAL
>ID:VCU44439.1 |[Escherichia virus vB_Eco_mar005P1]|vB_Eco_mar006P2|_Escherichia_virus_vB_Eco_mar005P1_strain_vB_Eco_mar006P2_.gbk|21|642|LR027387(167773):139562-140203:1 ^^ Escherichia virus vB_Eco_mar005P1 strain vB_Eco_mar006P2 genome assembly, chromosome: 1.|neighbours:ID:VCU44437.1(1),ID:VCU44441.1(1)|neighbour_genes:68,22|
MNKPELLIETWGQPGEIIDGVPMLESHDGKDSGLKPGLYIEGIFLQAEVVNRNKRLYPKRVLEKAVSDYIKEQVATKQALGELNHPPRANVDPMQAAIIIEDMWWKGNDVYGRARIIEGDHGPGDKLAANIRAGWIPGVSSRGLGSLTDTNKGYRIVNEGFKLTVGVDAVWGPSAPDAWVTPKQISESENSVEITKNSADEAFKALAESLKAL
>ID:VCU43248.1 |[Escherichia virus vB_Eco_mar005P1]|vB_Eco_mar007P3|_Escherichia_virus_vB_Eco_mar005P1_strain_vB_Eco_mar007P3_.gbk|21|642|LR027383(167651):61553-62194:1 ^^ Escherichia virus vB_Eco_mar005P1 strain vB_Eco_mar007P3 genome assembly, chromosome: 1.|neighbours:ID:VCU43247.1(1),ID:VCU43249.1(1)|neighbour_genes:68,22|
MNKPELLIETWGQPGEIIDGVPMLESHDGKDSGLKPGLYIEGIFLQAEVVNRNKRLYPKRVLEKAVSDYIKEQVATKQALGELNHPPRANVDPMQAAIIIEDMWWKGNDVYGRARIIEGDHGPGDKLAANIRAGWIPGVSSRGLGSLTDTNKGYRIVNEGFKLTVGVDAVWGPSAPDAWVTPKQISESENSVEITKNSADEAFKALAESLKAL
>ID:VCU43956.1 |[Escherichia virus vB_Eco_mar005P1]|vB_Eco_mar008P4|_Escherichia_virus_vB_Eco_mar005P1_strain_vB_Eco_mar008P4_.gbk|21|642|LR027386(167773):44334-44975:1 ^^ Escherichia virus vB_Eco_mar005P1 strain vB_Eco_mar008P4 genome assembly, chromosome: 1.|neighbours:ID:VCU43955.1(1),ID:VCU43957.1(1)|neighbour_genes:68,22|
MNKPELLIETWGQPGEIIDGVPMLESHDGKDSGLKPGLYIEGIFLQAEVVNRNKRLYPKRVLEKAVSDYIKEQVATKQALGELNHPPRANVDPMQAAIIIEDMWWKGNDVYGRARIIEGDHGPGDKLAANIRAGWIPGVSSRGLGSLTDTNKGYRIVNEGFKLTVGVDAVWGPSAPDAWVTPKQISESENSVEITKNSADEAFKALAESLKAL
>ID:VCU44825.1 |[Escherichia virus vB_Eco_mar005P1]|vB_Eco_mar009P5|_Escherichia_virus_vB_Eco_mar005P1_strain_vB_Eco_mar009P5_.gbk|21|642|LR027391(167658):84732-85373:-1 ^^ Escherichia virus vB_Eco_mar005P1 strain vB_Eco_mar009P5 genome assembly, chromosome: 1.|neighbours:ID:VCU44824.1(-1),ID:VCU44826.1(-1)|neighbour_genes:22,68|
MNKPELLIETWGQPGEIIDGVPMLESHDGKDSGLKPGLYIEGIFLQAEVVNRNKRLYPKRVLEKAVSDYIKEQVATKQALGELNHPPRANVDPMQAAIIIEDMWWKGNDVYGRARIIEGDHGPGDKLAANIRAGWIPGVSSRGLGSLTDTNKGYRIVNEGFKLTVGVDAVWGPSAPDAWVTPKQISESENSVEITKNSADEAFKALAESLKAL
>ID:AUV57522.1 |[Klebsiella phage KP1]||_Klebsiella_phage_KP1_.gbk|prohead assembly (sc..|651|MG751100(167989):91782-92432:1 ^^ Klebsiella phage KP1, complete genome.|neighbours:ID:AUV57521.1(1),ID:AUV57523.1(1)|neighbour_genes:capsid and scaffold ..,prohead assembly (sc..|
MENLNEQLLIEHWGQPGDVIDGKPMLESIIVEGENESGLKPGLYIEGVFMQAEVVNRNKRLYPKRILETAVSRYIKEQVATRQALGELNHPPRANVDPMQAAIIIEDMWWKGNDVYGRARIIEGDHGPGDKLAANIRAGWIPGVSSRGLGSLKDSGKGYNIVQEGFRLTVGVDAVWGPSAPDAWVQPKQISENTSAQVANSADDAFMALAEKLKAL
>ID:APD20573.1 |[Klebsiella phage KPV15]|KPV15|_Klebsiella_phage_KPV15_.gbk|prohead assembly (sc..|651|KY000080(167034):112498-113148:1 ^^ Klebsiella phage KPV15, complete genome.|neighbours:ID:APD20572.1(1),ID:APD20574.1(1)|neighbour_genes:capsid and scaffold ..,prohead assembly (sc..|
MENLNEQLLIEHWGQPGDVIDGKPMLESIIVEGENESGLKPGLYIEGVFMQAEVVNRNKRLYPKRILETAVSRYIKEQVATRQALGELNHPPRANVDPMQAAIIIEDMWWKGNDVYGRARIIEGDHGPGDKLAANIRAGWIPGVSSRGLGSLKDSGKGYNIVQEGFRLTVGVDAVWGPSAPDAWVQPKQISENTSAQVANSADDAFMALAEKLKAL
> |[Tevenvirinae Klebsiella_phage_Marfa]||_Klebsiella_phage_Marfa.gb|Phage prohead assemb..|666|MN044033.1(168532):100291-100956:1 ^RAST2:fig|1198136.82.peg.192^ Tevenvirinae Klebsiella_phage_Marfa|neighbours:(1),(1)|neighbour_genes:prohead core protein,Phage prohead assemb..|
MSNVNEQLLIENWGIPGEIIDGKPMLESFEQPSDGSSGLKPGLYIEGIFLQAEVVNRNKRLYPKAVLERAIDRYITEQVKTKQSLGELNHPPRANVDPMQAAIIIEDMWWKGNNVYGRARVIEGDNGPGDKLAANIRAGWIPGVSSRGLGTLKDSGKGYNIVQEGFRLTVGVDAVWGPSAPDAFVAPREIRESTEKVEETAKMNADKAFTALIESLEKHYK
>ID:YP_009194463.1 |[Klebsiella phage Matisse]||_Klebsiella_phage_Matisse_.gbk|prohead core scaffol..|648|NC_028750(176081):132832-133479:1 ^GeneID:26613402^ Klebsiella phage Matisse, complete genome.|neighbours:ID:YP_009194462.1(1),ID:YP_009194464.1(1)|neighbour_genes:prohead core protein,prohead core scaffol..|
MNESQINENGDMLLIEEWGLPCGDVSESILESVGESKDGKLRIEGIFLQAEKVNRNRRLYPKNVLEEAVNDYIRTQVNTRQALGEMNHPPRPNVDPRNACILIEKLWWKGNDVWGRAVVVEGDGGDGDKLAALIRAGWVPGVSSRGLGKLSDSGKGYGVVQKGFKLAVGVDVVWGPSAPDAYVKPIVENQQSKPLVENNSADDAFRELSERLKGL
>ID:AWY07071.1 |[Klebsiella phage Mineola]||_Klebsiella_phage_Mineola_.gbk|prohead core scaffol..|651|MH333064(166130):100989-101639:1 ^^ Klebsiella phage Mineola, complete genome.|neighbours:ID:AWY07070.1(1),ID:AWY07072.1(1)|neighbour_genes:prohead assembly pro..,prohead core protein|
MENLNEQLLIEHWGQPGDVIDGKPMLESIIVEGENESGLKPGLYIEGVFMQAEVVNRNKRLYPKRILETAVSRYIKEQVATRQALGELNHPPRANVDPMQAAIIIEDMWWKGNDVYGRARIIEGDHGPGDKLAANIRAGWIPGVSSRGLGSLKDSGKGYNIVQEGFRLTVGVDAVWGPSAPDAWVQPKQISENTSAQVANSADDAFMALAEKLKAL
>ID:YP_009607412.1 |[Klebsiella phage Miro]||_Klebsiella_phage_Miro_.gbk|prohead core protein..|648|NC_041981(176055):133019-133666:1 ^GeneID:40083421^ Klebsiella phage Miro, complete genome.|neighbours:ID:YP_009607411.1(1),ID:YP_009607413.1(1)|neighbour_genes:prohead core protein,hypothetical protein|
MNESQINENGDMLLIEEWGLPCGDVSESILESVGESKDGKLRIEGIFLQAEKVNRNRRLYPKNVLEEAVNDYIRTQVNTRQALGEMNHPPRPNVDPRNACILIEKLWWKGNDVWGRAVVVEGDGGDGDKLAALIRAGWVPGVSSRGLGKLSDSGKGYGVVQKGFKLAVGVDVVWGPSAPDAYVKPIVENQQSKPLVENNNADDAFRELSERLKGL
> |[Tevenvirinae _Klebsiella_phage_PKO111]||_Klebsiella_phage_PKO111.gb|Phage prohead assemb..|651|NC_031095.1(168758):35863-36513:1 ^RAST2:fig|1198136.84.peg.56^ Tevenvirinae _Klebsiella_phage_PKO111|neighbours:(1),(1)|neighbour_genes:capsid and scaffold ..,Phage prohead assemb..|
MENLNEQLLIEHWGQPGDVIDGKPMLESIIVEGENESGLKPGLYIEGVFMQAEVVNRNKRLYPKRILETAVSRYIKEQVATRQALGELNHPPRANVDPMQAAIIIEDMWWKGNDVYGRARIIEGDHGPGDKLAANIRAGWIPGVSSRGLGSLKDSGKGYNIVQEGFRLTVGVDAVWGPSAPDAWVQPKQISENTSAQVANSADDAFMALAEKLKAL
>ID:YP_009288860.1 |[Klebsiella phage vB_KpnM_KpV477]||_Klebsiella_phage_vB_KpnM_KpV477_.gbk|putative prohead cor..|651|NC_031087(168272):105551-106201:1 ^GeneID:29067164^ Klebsiella phage vB_KpnM_KpV477, complete genome.|neighbours:ID:YP_009288859.1(1),ID:YP_009288861.1(1)|neighbour_genes:putative capsid and ..,putative prohead cor..|
MENLNEQLLIEHWGQPGDVIDGKPMLESIIVEGENESGLKPGLYIEGVFMQAEVVNRNKRLYPKRILETAVSRYIKEQVATRQALGELNHPPRANVDPMQAAIIIEDMWWKGNDVYGRARIIEGDHGPGDKLAANIRAGWIPGVSSRGLGSLKDSGKGYNIVQEGFRLTVGVDAVWGPSAPDAWVQPKQISENTSAQVANSADDAFMALAEKLKAL
>ID:AUO78863.1 |[Klebsiella phage vB_Kpn_F48]||_Klebsiella_phage_vB_Kpn_F48.gbk|prohead assembly (sc..|666|MG746602(170764):133716-134381:-1 ^^ Klebsiella phage vB_Kpn_F48, complete genome.|neighbours:ID:AUO78862.1(-1),ID:AUO78864.1(-1)|neighbour_genes:prohead assembly (sc..,capsid and scaffold ..|
MSNINEQLLIENWGIPGEIIDGKPMLESFEQPSDGSSGLKPGLYIEGIFLQAEVVNRNKRLYPKAVLERAIDRYITEQVKTKQSLGELNHPPRANVDPMQAAIIIEDMWWKGNDVYGRARIIEGDHGPGDKLAANIRAGWIPGVSSRGLGTLKDSGKGYNIVQEGFRLTVGVDAVWGPSAPDAFVAPREIRESTETVEATAKMNADKAFTALIESLEKHYK
> |[Tevenvirinae Morganella_phage_vB_MmoM_MP1]||_Morganella_phage_vB_MmoM_MP1.gb|Phage prohead assemb..|630|NC_031020.1(163201):96927-97556:1 ^RAST2:fig|1198136.47.peg.178^ Tevenvirinae Morganella_phage_vB_MmoM_MP1|neighbours:(1),(1)|neighbour_genes:Phage capsid and sca..,Phage prohead assemb..|
MEQLLIENWGLPGECINEVPMVESRQSEEGALYIEGIFLQAEVVNRNNRLYPKKILEKAVDKYIKEQVNSRQALGEFNHPSRAHLDPTQAAILIEKLWWDGNNVRGRARVIEGDYGPGDKLAANIRAGWVPGVSSRGLGSLKASGKGYNVVQEGYRLTVGVDVVWGPSAPDATVTPIRMSESTEINNVEEDKKSADLAFSKLTERLQAL
>ID:YP_009211615.1 |[Pectobacterium bacteriophage PM2]||_Pectobacterium_bacteriophage_PM2.gbk|prohead core scaffol..|633|NC_028940(170286):107353-107985:1 ^GeneID:26638087^ Pectobacterium bacteriophage PM2, complete genome.|neighbours:ID:YP_009211614.1(1),ID:YP_009211616.1(1)|neighbour_genes:prohead core protein,prohead core scaffol..|
MNEPQLLIEHWGQPGEIVNGVPMLESYDGKDSGLAPGLYIEGVFLQAEVVNRNKRLYPKRILEKAVKDYMAEQVATKQALGELNHPPRANVDPMQAAIIIEDMWWKGNDVYGRARIIEGDHGPGDKLAANIRAGWIPGVSSRGLGSLTKSPKGYNIVNEGYRLTVGVDAVWGPSAPDAWVKPKQITESVVDNVDSADDAYLALAERLKAL
>ID:QBP35514.1 |[Phage NC-G]||_Phage_NC-G.gbk|prohead assembly (sc..|636|MK310184(170164):45556-46191:1 ^^ Phage NC-G, complete genome.|neighbours:ID:QBP35513.1(1),ID:QBP35515.1(1)|neighbour_genes:capsid and scaffold ..,prohead assembly (sc..|
MKPELLIEHWGQPGEIIDGVPMLESHDGKDSGLAPGLYIEGIFMQAEVVNRNKRLYPKPILEKAVADYMAEQVATKQALGELNHPPRANVDPMQAAIIIEDMWWKGNDVYGRARIIEGDHGPGDKLAANIRAGWVPGVSSRGLGSLTETNKGYKRVNEGYKLTVGVDAVWGPSAPDAYVTPKQITESQTVDTDTSADDAFMALAEAMKKAL
> |[Tevenvirinae _Proteus_phage_phiP4-3]||_Proteus_phage_phiP4-3.gb|Phage prohead assemb..|627|MG696114.1(167849):64778-65404:-1 ^RAST2:fig|1198136.86.peg.107^ Tevenvirinae _Proteus_phage_phiP4-3|neighbours:(-1),(-1)|neighbour_genes:Phage prohead assemb..,prohead core protein|
MSEILLIEDWGLPGETLNGTPLIESSESDGALYIEGIFMQAEVVNRNKRLYPKKILEQAVSKYIKEQVNSKQALGELNHPPRASVDPMQAAILIEKLWWEGNNVYGRARVIEGDYGPGDKLAANIRAGWIPGVSSRGLGSLKSSGKGYNVVQEGYRLTVGVDVVWGPSAPDAMVTPKRIQESVDIPKNMENSADKAFSLLSQRLKQAL
> |[Tevenvirinae _Proteus_phage_vB_PmiM_Pm5461]||_Proteus_phage_vB_PmiM_Pm5461.gb|Phage prohead assemb..|627|NC_028762.1(161989):97880-98506:1 ^RAST2:fig|1198136.85.peg.169^ Tevenvirinae _Proteus_phage_vB_PmiM_Pm5461|neighbours:(1),(1)|neighbour_genes:Phage prohead assemb..,Phage prohead assemb..|
MSEMLLIEDWGLPGETLNGTPLIESSESDGTLYIEGIFMQAEVVNRNKRLYPKKILEQAVDKYIKEQVNSKQALGELNHPPRASVDPMQAAILIEKLWWEGNNVYGRARVIEGDYGPGDKLAANIRAGWIPGVSSRGLGSLKSSGKGYNIVQEGYRLTVGVDVVWGPSAPDAMVTPKRIQESTDIPKNIENSADKAFSLLSKRLKETL
> |[Tevenvirinae _Pseudomonas_phage_PspYZU05]||_Pseudomonas_phage_PspYZU05.gb|Phage prohead assemb..|630|KY971610.1(166442):97077-97706:1 ^RAST2:fig|1198136.88.peg.139^ Tevenvirinae _Pseudomonas_phage_PspYZU05|neighbours:(1),(1)|neighbour_genes:Phage capsid and sca..,Phage prohead assemb..|
MEDMLLVEDWGLPGAPGESLLTIVESTNSRNLKPGLYIEGVFLQANVVNGNKRLYPRVVLEKAVSKYITEQVSRRQALGELNHPARANVDPNLAAILIEEMWWEGDNVMGRARVIEGDNGPGDKLAANIRAGWVPGVSSRGLGKVVDSGRGYSIVQEGFRLTVGVDAVWGPSAPDAYVSSIEINESVVNEQKQENPFVALMENMRSRAV
>ID:YP_009615648.1 |[Salmonella phage Melville]||_Salmonella_phage_Melville_.gbk|prohead core scaffol..|645|NC_042044(159323):94595-95239:1 ^GeneID:40092123^ Salmonella phage Melville, complete genome.|neighbours:ID:YP_009615647.1(1),ID:YP_009615649.1(1)|neighbour_genes:prohead core protein,prohead core protein|
MNEPQLLIENWGQPGEVIDGVPMLESHDGSSSGLKPGLYIEGIFLQAEVVNRNKRLYPKRILEKAVANYMKEQVQTKQALGELNHPPRANVDPMQAAIIIEDMWWKGNDVYGRARIIEGDHGPGDKLAANIRAGWIPGVSSRGLGSLTETNKGYKIVNEGFKLTVGVDAVWGPSAPDAWVTPKQISEGTQDSAPAAKKSADEAFKTLAESLKAL
>ID:YP_007501203.1 |[Salmonella phage vB_SenMS16]||_Salmonella_phage_S16_.gbk|prohead core scaffol..|642|NC_020416(160221):93793-94434:1 ^GeneID:14675404^ Salmonella phage S16, complete genome.|neighbours:ID:YP_007501202.1(1),ID:YP_007501204.1(1)|neighbour_genes:I-TevIII-like protei..,prohead core protein|
MEEQLLIENWGLPGEIKEGKPLIESVDSNGEKLPPGLYIEGIFLQAEVVNRNKRLYPKRILEKAVANYMKEQVQTKQALGELNHPPRANVDPMQAAIIIEDMWWKGNDVYGRARIIEGDHGPGDKLAANIRAGWIPGVSSRGLGSLTETNKGYKIVNEGFKLTVGVDAVWGPSAPDAWVTPKQISEGTQDSAPAAKKSADEAFKTLAESLKAL
> |[Tevenvirinae _Salmonella_phage_STML-198]||_Salmonella_phage_STML-198.gb|Phage prohead assemb..|645|NC_027344.1(158099):134701-135345:1 ^RAST2:fig|1198136.87.peg.244^ Tevenvirinae _Salmonella_phage_STML-198|neighbours:(1),(1)|neighbour_genes:capsid and scaffold ..,Phage prohead assemb..|
MNEPQLLIENWGQPGEVIDGVPMLESHDGSSSGLKPGLYIEGIFLQAEVVNRNKRLYPKRILEKAVANYMKEQVQTKQALGELNHPPRANVDPMQAAIIIEDMWWKGNDVYGRARIIEGDHGPGDKLAANIRAGWIPGVSSRGLGSLTETNKGYKIVNEGFKLTVGVDAVWGPSAPDAWVTPKQISEGTQDSAPAAKKSADEAFKTLAESLKAL
> |[Tevenvirinae Salmonella phage STP4-a]||_Salmonella_phage_STP4-a.gb|Phage prohead assemb..|642|NC_026607.2(159914):94878-95519:1 ^RAST2:fig|1198136.48.peg.176^ Tevenvirinae Salmonella phage STP4-a|neighbours:(1),(1)|neighbour_genes:hypothetical protein,Phage prohead assemb..|
MEEQLLIENWGLPGEIKEGKPLIESVDSNGEKLPPGLYIEGIFLQAEVVNRNKRLYPKRILEKAVANYMKEQVQTKQALGELNHPPRANVDPMQAAIIIEDMWWKGNDVYGRARIIEGDHGPGDKLAANIRAGWIPGVSSRGLGSLTETNKGYKIVNEGFKLTVGVDAVWGPSAPDAWVTPKQISEGTQDSAPAAKKSADEAFKTLAESLKAL
> |[Tevenvirinae Salmonella_phage_vB_SnwM_CGG4-1]||_Salmonella_phage_vB_SnwM_CGG4-1.gb|Phage prohead assemb..|645|NC_031065.1(159878):89539-90183:1 ^RAST2:fig|1198136.78.peg.170^ Tevenvirinae Salmonella_phage_vB_SnwM_CGG4-1|neighbours:(1),(1)|neighbour_genes:capsid and scaffold ..,Phage prohead assemb..|
MNEPQLLIENWGQPGEIIDGVPMLESHNGKESGLTPGLYIEGIFMQAEVVNRNKRLYPKRILEKAVSNYMKEQVYTKQALGELNHPPRANVDPMQAAIIIEDMWWKGNDVYGRARIIEGDHGPGDKLAANIRAGWIPGVSSRGLGSLTETNKGYKIVNEGFKLTVGVDAVWGPSAPDAWVTPKQISEGAQDSAPAAKKSADEAFKTLAESLKAL
> |[Tevenvirinae Serratia phage PS2]||_Serratia_phage_PS2.gb|Phage prohead assemb..|618|KJ025957.1(167266):101617-102234:1 ^RAST2:fig|1198136.49.peg.196^ Tevenvirinae Serratia phage PS2|neighbours:(1),(1)|neighbour_genes:Phage capsid and sca..,Phage prohead assemb..|
MAEQLLIEHWGQPGEFIDGQPMLESKSSESGALYIEGIFMQAEVVNRNKRLYPKQILEKAVADYVRTQVNTHQALGELNHPPRAMVDPMQAAIIIEKLEWKGNNVVGRARIIEGDGGAGDKLAALIRAGWVPGVSSRGLGSVKDSGKGYNIVQENFRLTVGVDVVWGPSAPDAMVKAVVESVEPPKLEESAEEAFALLADRLKAL
>ID:APC45116.1 |[Shigella phage SH7]||_Shigella_phage_SH7_.gbk|prohead core scaffol..|639|KX828711(164870):98658-99296:1 ^^ Shigella phage SH7, complete genome.|neighbours:ID:APC45006.1(1),ID:APC45193.1(1)|neighbour_genes:prohead core protein,prohead core scaffol..|
MNEPQLLIETWGQPGEIIDGVPMLESHDGKDLGLKPGLYIEGIFMQAEVVNRNKRLYPKRILEKAVKDYINEQVLTKQALGELNHPPRANVDPMQAAIIIEDMWWKGNDVYGRARVIEGDHGPGDKLAANIRAGWIPGVSSRGLGSLTDTNKGYRIVNEGFKLTVGVDAVWGPSAPDAWVTPKEITESQTAEADTSADDAYMALAEAMKKAL
>ID:YP_009288537.1 |[Shigella phage SHBML-50-1]||_Shigella_phage_SHBML-50-1_.gbk|prohead assembly (sc..|639|NC_031085(166634):102765-103403:1 ^GeneID:29060627^ Shigella phage SHBML-50-1, complete genome.|neighbours:ID:YP_009288536.1(1),ID:YP_009288538.1(1)|neighbour_genes:capsid and scaffold ..,prohead assembly (sc..|
MNEPQLLIETWGQPGEIIDGVPMLESHDGKDLGLKPGLYIEGIFMQAEVVNRNKRLYPKRILEKAVKDYINEQVLTKQALGELNHPPRANVDPMQAAIIIEDMWWKGNDVYGRARVIEGDHGPGDKLAANIRAGWIPGVSSRGLGSLTDTNKGYRIVNEGFKLTVGVDAVWGPSAPDAWVTPKEITESQTAEADTSADDAYMALAEAMKKAL
>ID:YP_009277544.1 |[Shigella phage SHFML-11]||_Shigella_phage_SHFML-11.gbk|prohead assembly (sc..|639|NC_030953(170650):48563-49201:1 ^GeneID:29056251^ Shigella phage SHFML-11, complete genome.|neighbours:ID:YP_009277543.1(1),ID:YP_009277545.1(1)|neighbour_genes:capsid and scaffold ..,prohead assembly (sc..|
MNEPQLLIETWGQPGEIIDGVPMLESHDGKDLGLKPGLYIEGIFMQAEVVNRNKRLYPKRILEKAVKDYINEQVLTKQALGELNHPPRANVDPMQAAIIIEDMWWKGNDVYGRARVIEGDHGPGDKLAANIRAGWIPGVSSRGLGSLTDTNKGYRIVNEGFKLTVGVDAVWGPSAPDAWVTPKEITESQTAEADTSADDAYMALAEAMKKAL
> |[Tevenvirinae Shigella_phage_SHSML-52-1]||_Shigella_phage_SHSML-52-1.gb|Phage prohead assemb..|642|NC_031090.1(169621):98733-99374:-1 ^RAST2:fig|1198136.79.peg.156^ Tevenvirinae Shigella_phage_SHSML-52-1|neighbours:(-1),(-1)|neighbour_genes:Phage prohead assemb..,Phage capsid and sca..|
MNKPELLIETWGQPGEIIDGVPMLESHDGKDSGLKPGLYIEGIFLQAEVVNRNKRLYPKRVLEKAVSDYIKEQVATKQALGELNHPPRANVDPMQAAIIIEDMWWKGNDVYGRARIIEGDHGPGDKLAANIRAGWIPGVSSRGLGSLTDTNKGYRIVNEGFKLTVGVDAVWGPSAPDAWVTPKQISESENSVEITKNSADEAFKALAESLKAL
>ID:YP_003934809.1 |[Shigella phage SP18]||_Shigella_phage_SP18.gbk|gp21|639|NC_014595(170605):102573-103211:1 ^GeneID:9830550^ Shigella phage SP18, complete genome.|neighbours:ID:YP_003934808.1(1),ID:YP_003934810.1(1)|neighbour_genes:gp68,gp22|
MEQKPELLIEHWGQPGEIKDGVPMLESHDGSSSGLKPGLYIEGIFLQAEVVNRNKRLYPKHILEKAVADYIAEQVETKQSLGELNHPPRANVDPMQAAIIIEDMWWKGNDVYGRARIIEGDHGPGDKLAANIRAGWIPGVSSRGLGSLTKSAKGYSIVNEGFKLTVGVDAVWGPSAPDAWVKPKQITESQTAVADTSADDAFMALAEALKTL
>ID:AUV63847.1 |[Shigella phage Sf20]||_Shigella_phage_Sf20_.gbk|prohead core scaffol..|696|MF327006(163982):28496-29191:1 ^^ Shigella phage Sf20, complete genome.|neighbours:ID:AUV63846.1(1),ID:AUV63848.1(1)|neighbour_genes:prohead core protein,prohead core scaffol..|
MEKNELLIEQWGVPCARGSSSLLESFDDKATGNLYIQGIFLQAETVNRNKRWYPRSVLENAVTKYIHEQVETHQALGELNHPARAMPDPSNACIIIEKLWWEGNNVMGKARVIEGDKGAGDKLAALIRAGWIPGVSSRGLGRLKDSGRGYNIVQEGFVLTVGVDVVWGPSAPDAWVTPVVESTDSDSSASDAPEIDKTEKVTNPTASQQNIVESNNSAFMALAEALSKRYK
>ID:YP_009618981.1 |[Shigella phage Sf21]||_Shigella_phage_Sf21_.gbk|prohead core scaffol..|639|NC_042077(166002):100164-100802:1 ^GeneID:40095584^ Shigella phage Sf21, complete genome.|neighbours:ID:YP_009618980.1(1),ID:YP_009618982.1(1)|neighbour_genes:prohead core scaffol..,prohead core scaffol..|
MNEPQLLIETWGQPGEIIDGVPMLESHDGKDLGLKPGLYIEGIFMQAEVVNRNKRLYPKRILEKAVKDYINEQVLTKQALGELNHPPRANVDPMQAAIIIEDMWWKGNDVYGRARVIEGDHGPGDKLAANIRAGWIPGVSSRGLGSLTDTNKGYRIVNEGFKLTVGVDAVWGPSAPDAWVTPKEITESQTAEADTSADDAYMALAEAMKKAL
>ID:YP_009614824.1 |[Shigella phage Sf22]||_Shigella_phage_Sf22_.gbk|gp72|639|NC_042039(166283):46552-47190:1 ^GeneID:40091239^ Shigella phage Sf22, complete genome.|neighbours:ID:YP_009614823.1(1),ID:YP_009614825.1(1)|neighbour_genes:gp71,gp73|
MNEPQLLIETWGQPGEIIDGVPMLESHDGKDLGLKPGLYIEGIFMQAEVVNRNKRLYPKRILEKAVKDYINEQVLTKQALGELNHPPRANVDPMQAAIIIEDMWWKGNDVYGRARVIEGDHGPGDKLAANIRAGWIPGVSSRGLGSLTDTNKGYRIVNEGFKLTVGVDAVWGPSAPDAWVTPKEITESQTAEADTSADDAYMALAEAMKKAL
>ID:ATE86430.1 |[Shigella phage Sf23]||_Shigella_phage_Sf23_.gbk|prohead core scaffol..|639|MF158046(167678):22635-23273:1 ^^ Shigella phage Sf23, complete genome.|neighbours:ID:ATE86429.1(1),ID:ATE86431.1(1)|neighbour_genes:prohead core protein,prohead core scaffol..|
MNEPQLLIETWGQPGEIIDGVPMLESHDGKDLGLKPGLYIEGIFMQAEVVNRNKRLYPKRILEKAVKDYINEQVLTKQALGELNHPPRANVDPMQAAIIIEDMWWKGNDVYGRARVIEGDHGPGDKLAANIRAGWIPGVSSRGLGSLTDTNKGYRIVNEGFKLTVGVDAVWGPSAPDAWVTPKEITESQTAEADTSADDAYMALAEAMKKAL
>ID:YP_009619105.1 |[Shigella phage Sf24]||_Shigella_phage_Sf24_.gbk|prohead core scaffol..|639|NC_042078(168112):26841-27479:1 ^GeneID:40095720^ Shigella phage Sf24, complete genome.|neighbours:ID:YP_009619104.1(1),ID:YP_009619106.1(1)|neighbour_genes:prohead core scaffol..,prohead core scaffol..|
MNEPQLLIETWGQPGEIIDGVPMLESHDGKDLGLKPGLYIEGIFMQAEVVNRNKRLYPKRILEKAVKDYINEQVLTKQALGELNHPPRANVDPMQAAIIIEDMWWKGNDVYGRARVIEGDHGPGDKLAANIRAGWIPGVSSRGLGSLTDTNKGYRIVNEGFKLTVGVDAVWGPSAPDAWVTPKEITESQTAEADTSADDAYMALAEAMKKAL
>ID:YP_004415065.1 |[Shigella phage Shfl2]||_Shigella_phage_Shfl2_.gbk|putative prohead cor..|639|NC_015457(165919):99112-99750:1 ^GeneID:10498928^ Shigella phage Shfl2, complete genome.|neighbours:ID:YP_004415064.1(1),ID:YP_004415066.1(1)|neighbour_genes:putative prohead cor..,putative prohead cor..|
MNEPQLLIETWGQPGEIIDGVPMLESHDGKDLGLKPGLYIEGIFMQAEVVNRNKRLYPKRILEKAVKDYINEQVLTKQALGELNHPPRANVDPMQAAIIIEDMWWKGNDVYGRARVIEGDHGPGDKLAANIRAGWIPGVSSRGLGSLTDTNKGYRIVNEGFKLTVGVDAVWGPSAPDAWVTPKEITESQTAEADTSADDAYMALAEAMKKAL
>ID:YP_009110991.1 |[Shigella phage pSs-1]||_Shigella_phage_pSs-1_.gbk|hypothetical protein|639|NC_025829(164999):105341-105979:1 ^GeneID:22475257^ Shigella phage pSs-1, complete genome.|neighbours:ID:YP_009110990.1(1),ID:YP_009110992.1(1)|neighbour_genes:hypothetical protein,hypothetical protein|
MNEPQLLIETWGQPGEIIDGVPMLESHDGKDLGLKPGLYIEGIFMQAEVVNRNKRLYPKRILEKAVKDYINEQVLTKQALGELNHPPRANVDPMQAAIIIEDMWWKGNDVYGRARVIEGDHGPGDKLAANIRAGWIPGVSSRGLGSLTDTNKGYRIVNEGFKLTVGVDAVWGPSAPDAWVTPKEITESQTAEADTSADDAYMALAEAMKKAL
> |[Tevenvirinae Vibrio_phage_KVP40]||_Vibrio_phage_KVP40.gb|Phage prohead assemb..|642|NC_005083.2(244834):222919-223560:1 ^RAST2:fig|1198136.81.peg.414^ Tevenvirinae Vibrio_phage_KVP40|neighbours:(1),(1)|neighbour_genes:Phage capsid and sca..,Phage prohead assemb..|
MELQLLIEDWGVSSYATAETGEKPLVEAKMPAEKGGDLYIEGIFMQSNVVNRNGRRYPKKVMENAVSKYIQEQVKTNQALGELNHPSRSNVDPAEAAIRITELWWDGDNVMGKAIVLNTPKGQIVRGLIEGGWVPGVSSRGLGSVKQVDGINEVQDFRLTVGVDVVWGPSAPAAYVKPVTESNEAAKSVKTEEITESNDAEFAKLAETLKTLL
> |[Tevenvirinae Vibrio_phage_ValB1_HC]||_Vibrio_phage_ValB1_HC.gb|Phage prohead assemb..|642|MK568540.1(247619):102392-103033:-1 ^RAST2:fig|1198136.76.peg.163^ Tevenvirinae Vibrio_phage_ValB1_HC|neighbours:(-1),(-1)|neighbour_genes:Phage prohead assemb..,Phage capsid and sca..|
MELQLLIEDWGLSSGCADSFGEKPLVEAKMPTEKGGDLYIEGIFMQSNVVNRNGRRYPKKVMENAVSKYMKEQVNTNQALGELNHPSRSNVDPAEAAIRITELWWDGDNVMGKAIVLNTPKGQIVRGLIEGGWVPGVSSRGLGSVKQVDGINEVQDFRLTVGVDVVWGPSAPAAYVKPVTESNEAAKSVKTEEITESNDAEFAKLAETLKTLL
> |[Tevenvirinae Vibrio_phage_ValKK3]||_Vibrio_phage_ValKK3.gb|Phage prohead assemb..|642|NC_028829.1(248088):153733-154374:-1 ^RAST2:fig|1198136.77.peg.297^ Tevenvirinae Vibrio_phage_ValKK3|neighbours:(-1),(-1)|neighbour_genes:Phage prohead assemb..,Phage capsid and sca..|
MELQLLIEDWGLSSGCADSFGEKPLVEAKMPTEKGGDLYIEGIFMQSNVVNRNGRRYPKKVMENAVSKYMKEQVNTNQALGELNHPSRSNVDPAEAAIRITELWWDGDNVMGKAIVLNTPKGQIVRGLIEGGWVPGVSSRGLGSVKQVDGINEVQDFRLTVGVDVVWGPSAPAAYVKPVTESNEAAKSVKTEEITESNDAEFAKLAETLKTLL
> |[Tevenvirinae Vibrio_phage_phi-Grn1]||_Vibrio_phage_phi-Grn1.gb|Phage prohead assemb..|642|KT919972.1(248605):87206-87847:1 ^RAST2:fig|1198136.75.peg.136^ Tevenvirinae Vibrio_phage_phi-Grn1|neighbours:(1),(1)|neighbour_genes:Phage capsid and sca..,Phage prohead assemb..|
MELQLLIEDWGLSSGCADSFGEKPLVEAKMPTEKGGDLYIEGIFMQSNVVNRNGRRYPKKVMENAVSKYMKEQVNTNQALGELNHPSRSNVDPAEAAIRITELWWDGDNVMGKAIVLNTPKGQIVRGLIEGGWVPGVSSRGLGSVKQVDGINEVQDFRLTVGVDVVWGPSAPAAYVKPVTESNEAAKSVKTEEITESNDAEFAKLAETLKTLL
> |[Tevenvirinae Vibrio_phage_phi-ST2]||_Vibrio_phage_phi-ST2.gb|Phage prohead assemb..|642|KT919973.1(250485):146989-147630:1 ^RAST2:fig|1198136.73.peg.277^ Tevenvirinae Vibrio_phage_phi-ST2|neighbours:(1),(1)|neighbour_genes:Phage capsid and sca..,Phage prohead assemb..|
MELQLLIEDWGLSSGCADSFGEKPLVEAKMPTEKGGDLYIEGIFMQSNVVNRNGRRYPKKVMENAVSKYMKEQVNTNQALGELNHPSRSNVDPAEAAIRITELWWDGDNVMGKAIVLNTPKGQIVRGLIEGGWVPGVSSRGLGSVKQVDGINEVQDFRLTVGVDVVWGPSAPAAYVKPVTESNEAAKSVKTEEITESNDAEFAKLAETLKTLL
> |[Tevenvirinae _Vibrio_phage_vB_VmeM-32]||_Vibrio_phage_vB_VmeM-32.gb|Phage prohead assemb..|636|KU160494.1(199912):9217-9852:1 ^RAST2:fig|1198136.70.peg.11^ Tevenvirinae _Vibrio_phage_vB_VmeM-32|neighbours:(1),(1)|neighbour_genes:Phage capsid and sca..,Phage prohead assemb..|
MAVNNDSRELLVEDWGSVSNFQNSSRLIEYITSESGDVYIEGIFMQAEKINGNRRLYPKHILAKAVDKYIREQINTKQSIGELNHPPRAKPDPLHAAILIEKLWWEGNNVMGRAKVITGDGAEGDKTAALLRAGWIPGVSSRGLGSVKQVNGVNVVQEGYELTVAVDVVWGPSAPDAYVKPVFEQKQEEVKHNLDSQFLALSESLQKTFTK
> |[Tevenvirinae Vibriophage_phi-pp2]||_Vibriophage_phi-pp2.gb|Phage prohead assemb..|642|JN849462.1(246421):224625-225266:1 ^RAST2:fig|1198136.74.peg.408^ Tevenvirinae Vibriophage_phi-pp2|neighbours:(1),(1)|neighbour_genes:Phage capsid and sca..,Phage prohead assemb..|
MELQLLIEDWGVSSYATAETGEKPLVEAKMPAEKGGDLYIEGIFMQSNVVNRNGRRYPKKVMENAVSKYIQEQVKTNQALGELNHPSRSNVDPAEAAIRITELWWDGDNVMGKAIVLNTPKGQIVRGLIEGGWVPGVSSRGLGSVKQVDGINEVQDFRLTVGVDVVWGPSAPAAYVKPVTESNEAAKSVKTEEITESNDAEFAKLAETLKTLL
>ID:YP_009153770.1 |[Yersinia phage PST]||_Yersinia_phage_PST_.gbk|prohead core scaffol..|639|NC_027404(167785):100327-100965:1 ^GeneID:24677556^ Yersinia phage PST, complete genome.|neighbours:ID:YP_009153769.1(1),ID:YP_009153771.1(1)|neighbour_genes:prohead core protein,prohead core scaffol..|
MNEPQLLIETWGQPGEIIDGVPMLESHDGKDLGLKPGLYIEGIFMQAEVVNRNKRLYPKRILEKAVKDYINEQVLTKQALGELNHPPRANVDPMQAAIIIEDMWWKGNDVYGRARVIEGDHGPGDKLAANIRAGWIPGVSSRGLGSLTDTNKGYRIVNEGFKLTVGVDAVWGPSAPDAWVTPKEITESQTAEADTSADDAYMALAEAMKKAL
>ID:VEV89784.1 |[Yersinia phage fPS-2]||_Yersinia_phage_fPS-2_.gbk|g168|639|LR215722(169060):103264-103902:1 ^^ Yersinia phage fPS-2 genome assembly, chromosome: I.|neighbours:ID:VEV89783.1(1),ID:VEV89785.1(1)|neighbour_genes:g167,g169|
MNEPQLLIETWGQPGEIIDGVPMLESHDGKDLGLKPGLYIEGIFMQAEVVNRNKRLYPKRILEKAVKDYINEQVLTKQALGELNHPPRANVDPMQAAIIIEDMWWKGNDVYGRARVIEGDHGPGDKLAANIRAGWIPGVSSRGLGSLTDTNKGYRIVNEGFKLTVGVDAVWGPSAPDAWVTPKEITESQTAEADTSADDAYMALAEAMKKAL
>ID:YP_009149415.1 |[Yersinia phage phiD1]||_Yersinia_phage_phiD1_.gbk|g176|639|NC_027353(167063):101014-101652:1 ^GeneID:24635612^ Yersinia phage phiD1 complete genome.|neighbours:ID:YP_009149414.1(1),ID:YP_009149416.1(1)|neighbour_genes:g175,g177|
MNEPQLLIETWGQPGEIIDGVPMLESHDGKDLGLKPGLYIEGIFMQAEVVNRNKRLYPKRILEKAVKDYINEQVLTKQALGELNHPPRANVDPMQAAIIIEDMWWKGNDVYGRARVIEGDHGPGDKLAANIRAGWIPGVSSRGLGSLTDTNKGYRIVNEGFKLTVGVDAVWGPSAPDAWVTPKEITESQTAEADTSADDAYMALAEAMKKAL
