# Supplementary material for: Influence of Non-canonical DNA Bases on the Genomic Diversity of Tevenvirinae
Source: Front Microbiol. 2021 Apr 6;12:632686. doi: 10.3389/fmicb.2021.632686 (PMC8056088; doi:10.3389/fmicb.2021.632686)
Supplement: Supplementary Data Sheet 1 — Clustering results (folders “first clusterisation,” “second clusterisation,” and “third clusterisation”): the number of pan-genome components in the individual genome (files “pan genome components of genomes”), the total number of all clusters and components of the pan-genome (files “pan genome components”), a list of clusters of the core genome (files “core list”), a list of clusters of the softcore genome (files “softcore list”). Clusters of the softcore genome (folders “softcore clusters”) are presented in the files which show regions in genomes, protein sequences, names of viruses which have these proteins A description of softcore clusters is also supplied (file “Softcore clusters description”). [file Data_Sheet_1.ZIP › Data sheet 1/third clusterisation/softcore_clusters/20478_uvsW.faa]

> |[Tevenvirinae _Acinetobacter_phage_133]||_Acinetobacter_phage_133.gb|Phage DNA helicase|1497|NC_015250.1(159801):106457-107953:1 ^RAST2:fig|1198136.113.peg.200^ Tevenvirinae _Acinetobacter_phage_133|neighbours:(-1),(-1)|neighbour_genes:Inh inhibitor of gp2..,hypothetical protein|
MDIKLHFLDYSHAQIECDDDVYMMLRDHLSFFAEGYQFNPKFKYGQWDGKIRLLEYDRKVPIGLVPHVAKFASNMDYSIWIDSNLKSKSNLSRELFDKWLGKLEIYSGNTRIQPHWYQADAVYKAIIEKRAILNLPTSAGKSLIQALLTRYYLQTKEGKVLILVPNTSLVTQMKSDLVDYRLFHNDDIAELRGGKKPGDEAVVIATWQSAIKQPIEWFEQFGMLLCDEMHLAIGKSISTIIKALVHCEYKAGLTGSLRDGKANLMQYQSLFGEVFKPVTTTQLMEEGQVTNLDINCIILEYSDAVKQIAKGVDYQNEIKLITSYKPRNTFICNVALTLAKKGENAFLMFKHVEHGKALYAELKAKYDKVYYVSGEVDADTRDALKRMAETETGVIIVASYGVFSTGISVKNLHHVLLAHPVKSAVIIKQTIGRVLRKHDSKSVAKVWDFIDDFSTVKVSKSTGKSSRSNANYALKHGLERIKIYITEKFNYTTKKFKL
> |[Tevenvirinae _Acinetobacter_phage_AM101]||_Acinetobacter_phage_AM101.gb|Phage DNA helicase|1512|MH165274.1(166487):50805-52316:-1 ^RAST2:fig|1198136.62.peg.72^ Tevenvirinae _Acinetobacter_phage_AM101|neighbours:(1),(1)|neighbour_genes:hypothetical protein,Inh inhibitor of gp2..|
MSDINVMFYDYSHIKISTQQSIFRELRDYFSFYVDGYQFSPKYVYGTWDGRLKMLGTDGLLPFGLLGQVVKFAQNNMLSIAIHPDVSAKTEMTRDAFNDWISSKTYYSGSEEIFPYWYQLNAVYEAIVNKRRILNLPTSAGKSLIQALLTKYVIETSDRSVLILVPTTSLVTQMKDDFVDYRLFEEDEIAEVRSGKRQKHERIVISTWQSAIKKPKEWFNQFNMLLCDEMHLAIGKSISEIINKLNYCEFKIGLSGSLRDGKANLMQYIGLFGEIYSPVSTKDLMNDGQVSQLRINALFLKYPESVSNAMAKHDYATEIKFITSLAKRTQWISNLSLRLANRSENVFVMFKNIEHGKAIYDSIKSSGHEHVYYVSGEVSSDERTYLKKMAEEHTGVIIIASYGVFSTGISVRNLHHVILAHGVKSKVIVLQTIGRVLRKHSSKKVAQIWDLIDDMSITVERDGAKQRKNVNYLLKHGIDRVERYAAEQFDYIMKDIHFLPGTK
> |[Tevenvirinae _Acinetobacter_phage_Ac42]||_Acinetobacter_phage_Ac42.gb|Phage DNA helicase|1500|NC_014660.1(167716):115740-117239:1 ^RAST2:fig|1198136.114.peg.195^ Tevenvirinae _Acinetobacter_phage_Ac42|neighbours:(-1),(-1)|neighbour_genes:Inh inhibitor of gp2..,hypothetical protein|
MDINFKFHDYSNVYVECSEDIFFEMREHFAFFAEGYQFNPKFKFGAWDGKIRLLDYNRLLPFGLIEEAVKFARQMDYKVSIDNPIKEKEPITKESLNTWLNKLEIYSGSNRIKPHWYQVDAVFEGLYHKRRILNLPTSAGKSLIQALLSRYYLENNDGAVLIIVPTVALVTQMKEDFIDYRLFDKDDIAEMRGGKTANGQPIVVSTWQTAVKQEPEWFTQFGMMLCDEMHLATGMSISKIIKGLTCCQYKMGLSGSLKDGKSNLMQYKGLFGEVFKPVSTAQLMEEGQVTDLNINCLMLRYPEEVQAALKGRTYQEEIKYITSSKARNKIVCDLAQKLKERDQNSFLMFKNIAHGKMIYDELKGRGLDNVYYVSGEVDAETRSALKHMAESQSGVIVVASYGVFSTGISVKNLHHVILAHPVKSKVIVLQTIGRVLRKHDSKSVATVWDIIDDFSKLKTGKDGKVKRTDMNYALKHGVERIERYASEKFKYIIKKLEIK
> |[Viruses _Acinetobacter_phage_Acj61]||_Acinetobacter_phage_Acj61.gb|DNA helicase, phage-..|1503|NC_014661.1(164093):117786-119288:1 ^RAST2:fig|10239.85.peg.189^ Viruses _Acinetobacter_phage_Acj61|neighbours:(-1),(-1)|neighbour_genes:Inh inhibitor of gp2..,hypothetical protein|
MADINLEFYDYSFVYIDAPDGLFREIRDYFSFFADGYQFSNKFKYGTWDGKIRLVENDRLLPIGLVTQLCKFASNNDLSIAVHHDVKHKNSLSRDQFDTWVNSMTYWSGNREIMPYWYQMNAVYEALVHKRRILNLPTSAGKSLIQALLSKKTIEESDRSVLILVPTTALVTQMKDDFVDYRLFKADEIAEVRSGCKQTNERVVVATWQSAIKKPQSWFNQFGMLLCDEMHLAIGKSISTIIKKLAYCEYKIGLSGSLRDGKANLMQYVGLFGEIYNPVSTADLMAAGQVTQLRINALFLKYPEHVSSTMKSLDYAAEIKFITSLNKRTQWVSRLAVKLANRNENAFVMFKHIEHGKSIYDAIKSAGHEKVYYVSGEIDTDTRTKLKKIAEEQTGVIIIASYGVFSTGISVKNLHHVILAHPVRSKVIVLQTIGRVLRIHGSKKLAQIWDLIDDMSLTKDKHGIKTRVNVNYALKHGVERIERYGLEKFDYVMKTIEFLK
> |[Viruses _Acinetobacter_phage _Acj9]||_Acinetobacter_phage_Acj9.gb|DNA helicase, phage-..|1497|NC_014663.1(169947):119711-121207:1 ^RAST2:fig|10239.87.peg.186^ Viruses _Acinetobacter_phage _Acj9|neighbours:(-1),(1)|neighbour_genes:Inh inhibitor of gp2..,hypothetical protein|
MSDINVEFYDYSHIKITAKQSIFKELREHFSFFVDGYQFSPKFIYGNWDGKLKLLEPNGLLPFGLLAQVVKFATNNMCSISIDQDVKHTNGLTYENFIKWVDSRKYYSGSTEIYPHWFQLQAVHEGLVNKRRILNLPTSAGKSLIQAMLTKFVTENSDRSVLILVPTVGLVEQMKDDLIDYRLFNESEIAEVRAGKNQKNERVVISTWQSAIKKPKKWFDQFGMLLCDEMHLAIGQSISNIINKMVFCEYKIGLSGSLRDGKANLMQYVGLFGEIFCPVTTKGLMESGQISNLKINAIVLKYPEAVSTAVAGIDYASEIKAITNFGRRTSWVANLAVRLASRKENAFVMFKHIEHGKKILDAIKALGYDNVHYVSGEVSPDERTRLKRLAEENTGVIIIASYGVFSTGISVKNLHHVIFAHGVKSKIIVLQTIGRVLRKHGSKSTAMVWDIIDDMSITVEKNGVKTRKNVNYLLKHGIDRIERYGQEQFDYVIKDVYL
> |[Tevenvirinae _Acinetobacter_phage_KARL-1]||_Acinetobacter_phage_KARL-1.gb|Phage DNA helicase|1512|MH713599.1(166560):67017-68528:-1 ^RAST2:fig|1198136.64.peg.100^ Tevenvirinae _Acinetobacter_phage_KARL-1|neighbours:(1),(1)|neighbour_genes:hypothetical protein,hypothetical protein|
MSDINVMFYDYSHVKISTQQSIFRELRDYFSFYVDGYQFSPKYVYGTWDGRLKMLGTDGLLPFGLLGQVVKFAQNNMLSIAIHPDVSAKTEMTRDAFNDWISSKTYYSGSEEIFPYWYQLNAVYEAIVNKRRILNLPTSAGKSLIQALLTKYVIETSDRSVLILVPTTSLVTQMKDDFVDYRLFEEDEIAEVRSGKRQKHERIVISTWQSAIKKPKEWFNQFNMLLCDEMHLAIGKSISEIINKLNYCEFKIGLSGSLRDGKANLMQYIGLFGEIYSPVSTKDLMNAGQVSQLKINALFLKYPETVSDSVAKFDYASEIKFITKLQKRTDWISNLSLKLANRDENVFVMFKNIEHGKAIYDSIKATGYEKVFYVSGEVSSDQRTYLKKMAEEDSGIIIIASYGVFSTGISVKNLHHVVLAHPVKSKVIVLQTIGRVLRKHQSKSIAMIWDLIDDMSITVEKNGTKQRKNVNYALKHAIERIERYAAEQFDYIMKDIHFLPGTK
> |[Viruses _Acinetobacter_phage_ZZ1]||_Acinetobacter_phage_ZZ1.gb|DNA helicase, phage-..|1503|NC_018087.3(166687):115012-116514:1 ^RAST2:fig|10239.86.peg.194^ Viruses _Acinetobacter_phage_ZZ1|neighbours:(-1),(-1)|neighbour_genes:hypothetical protein,hypothetical protein|
MTDIKIEFYNYSHVRIIAKQSIFRELRDYFSYFADGYQFHPKYVYGDWDGKIKLMEPNGLLPFGLVNQVVKFSQNNMMTISIHPDVSHINDLDKEVFMNWIDSKKYFSGPDEIYPHWYQIEAVYQSLVNKRRILNLPTSAGKSLIQALLTKYTLEHSDRSVLIIVPTTALVTQMKDDFVDYRLFEPEEIAEVRSGSKMKHQRVVVSTWQSAVKKPADWFNQFGMLLLDEMHLAIGTSISSIIKKLAYCEYKIGLSGSLRDGKANLMQYVGLFGEIYCPVTTKQLMDTGQVSQLKINALFLKYPERFSNAIASLDYKEEIKVITNSARRTQWVAGLSTKLASRNENVFVMFKHVEHGKRIYDEIKSLGYEHVYYVSGEISTEQRTFFKKLAEENAGVIIVASYGVFSTGISVKNLHHVIFAHPVKSKVIVLQTVGRVLRKHKSKSLAQIWDLIDDSSMTVESHGMKRRKNVNYALKHGIERIERYGIEQFDYVMKNVNFLE
> |[Tevenvirinae Acinetobacter_phage_vB_ApiM_fHyAci03]||_Acinetobacter_phage_vB_ApiM_fHyAci03.gb|Phage DNA helicase|1515|MH460829.1(165975):115316-116830:1 ^RAST2:fig|1198136.65.peg.203^ Tevenvirinae Acinetobacter_phage_vB_ApiM_fHyAci03|neighbours:(-1),(1)|neighbour_genes:hypothetical protein,putative Mob-like HN..|
MSDINVMFYDYSHIKISTQQSIFRELRDYFSFYVDGYQFSPKYVYGTWDGRLKMLGTDGLLPFGLLGQVVKFAQNNMLSIAIHPDVSAKTEMTRDAFNDWISSKTYYSGSEEIFPYWYQLNAVYEAIVNKRRILNLPTSAGKSLIQALLSKYVIETSDRSVLILVPTTSLVTQMKDDFVDYRLFEEDEIAEVRSGKRQKHERIVISTWQSAIKKPKEWFNQFNMLLCDEMHLAIGKSISEIINKLNYCEFKIGLSGSLRDGKANLMQYIGLFGEIYSPVSTKDLMNDGQVSQLRINALFLKYPETVSNAMAKHDYATEVKFITNLAKRTQWISNLSLRLANRSENVFVMFKNIEHGKAIYDSIKSSGHEHVYYVSGEVSSDERTHLKKMAEEHTGVIIIASYGVFSTGISVRNLHHVILAHGVKSKVIVLQTIGRVLRKHSSKKVAQIWDLIDDMSITVERDGAKQRKNVNYLLKHGIDRVERYAAEQFDYIMKDVYFLENNRS
> |[Tevenvirinae _Aeromonas_phage_65.2]||_Aeromonas_phage_65.2.gb|Phage DNA helicase|1506|KY290955.1(236567):52082-53587:-1 ^RAST2:fig|1198136.115.peg.65^ Tevenvirinae _Aeromonas_phage_65.2|neighbours:(-1),(1)|neighbour_genes:DNA helicase, phage-..,hypothetical protein|
MKVNVKFHDYSHAEIETDQDIFRELREYYSFEMDGGARFNPKFKYSSWDGRIRLLQPDGKFPYGLVNHLEKYCAKNEYDFTKDSDFNPEPNFVSREEFDAWLNGIQIMSKGEPITPHWYQADAVYYAITKNRGILNLPTSAGKSLIAALLCYWYITNYSGKVLLIVPTTSLVTQMLDDFNDYGFISPSFTHGIMAGKRKDSECPIYVSTWQSASKQPAHWFKQFGMLMIDECHNVGSEIKNIITNLNECPFKFGMSGSLKDGKCNIMSYVGLFGDVYKPVSTKQLMEEGQVTDLKINCLFLRYPKEDCVVTKGIEYQQEVTFMEEHTKRNAFVCKLALKLSKVNNENTLILFRHKAHGKKLYEALCKKHDKVFFANGDTKTVDRDALKVAAEAGDGIIIVASYGIFATGISIKKLHHVIFGSGLKSKVLTLQSIGRVLRKHDSKLLAHLWDIIDNLCTESKNSKPGSVKYNHKNFLYKHGLNRIERYNSEHFEYQIKEVIL
> |[Viruses Aeromonas phage 65]||_Aeromonas_phage_65.gb|DNA helicase, phage-..|1506|NC_015251.1(235229):52082-53587:-1 ^RAST2:fig|10239.65.peg.63^ Viruses Aeromonas phage 65|neighbours:(-1),(1)|neighbour_genes:DNA helicase, phage-..,hypothetical protein|
MKVNVKFHDYSHAEIETDQDIFRELREYYSFEMDGGARFNPKFKYSSWDGRIRLLQPDGKFPYGLVNHLEKYCAKNEYDFTKDSDFNPEPNFVSREEFDAWLNGIQIMSKGEPITPHWYQADAVYYAITKNRGILNLPTSAGKSLIAALLCYWYITNYSGKVLLIVPTTSLVTQMLDDFNDYGFISPSFTHGIMAGKRKDSECPIYVSTWQSASKQPAHWFKQFGMLMIDECHNVGSEIKNIITNLNECPFKFGMSGSLKDGKCNIMSYVGVFGDVYKPVSTKQLMEEGQVTDLKINCLFLRYPKEDCVVTKGIEYQQEVTFMEEHTKRNAFVCKLALKLSKVNNENTLILFRHKAHGKKLYEALCKKHDKVFFANGDTKTVDRDALKVAAEAGDGIIIVASYGIFATGISIKKLHHVIFGSGLKSKVLTLQSIGRVLRKHDSKLLAHLWDIIDNLCTESKNSKPGSVKYNHKNFLYKHGLNRIERYNSEHFEYQIKEVIL
> |[Tevenvirinae _Aeromonas_phage_AS-szw]||_Aeromonas_phage_AS-szw.gb|Phage DNA helicase|1506|MF498773.1(229957):121458-122963:1 ^RAST2:fig|1198136.118.peg.237^ Tevenvirinae _Aeromonas_phage_AS-szw|neighbours:(-1),(1)|neighbour_genes:Phage protein,DNA helicase, phage-..|
MKVSVKFNDYSNAIIECERDIFMELREYYSFETEGGARFNPKFKYSGWDGRIRLLQPDGKFPYGLVNNLEKYCARNEYEFEKEEDFTPINHFTSREEFDKWLADIDIYSGGNKITAHWYQADAVYYAIQNNRGILNLPTSAGKSLIAALICYWYMTNYDGKILLIVPTTSLVTQMMDDFSDYQFMRREFSHGIMAGKTKDHPAPVFVSTWQSASKQPVHWFRQFGALLIDECHNVGSEIKNIITNLSECPFKWGMSGSLKDGKCNIMSYVGLFGDVFKPVSTKQLMEEGQVTDLKINNLFLRYPKQDCVLTKGIEYQQEIKYIEEHTKRNAFVCRLALKLAKEKKENTLILFRHKEHGKKLYEALRKKHDNVFFANGDTNVEERDQLKKIAEGSDGMIIVASIGIFSTGISIKKLFHVIFASPFKSKVTTLQSIGRVLRKHGEKTIATLWDIVDNLCIETKNSKPGSVKYAHKNYAYKHAMLRIERYASEQFDYQIKEIEL
> |[Tevenvirinae _Aeromonas_phage_AS-zj]||_Aeromonas_phage_AS-zj.gb|Phage DNA helicase|1506|MF448340.1(229929):227719-229224:1 ^RAST2:fig|1198136.120.peg.431^ Tevenvirinae _Aeromonas_phage_AS-zj|neighbours:(-1),(1)|neighbour_genes:Phage protein,DNA helicase, phage-..|
MKVSVKFNDYSNAIIECERDIFMELREYYSFETEGGARFNPKFKYSGWDGRIRLLQPDGKFPYGLVNNLEKYCTRNEYEFEKEEDFTPINHFTSREEFDKWLADIDIYSGGNKITAHWYQADAVYYAIQNNRGILNLPTSAGKSLIAALICYWYMTNYDGKILLIVPTTSLVTQMMDDFADYQFMRREFSHGIMAGKTKDHPAPVFVSTWQSASKQPVHWFRQFGALLIDECHNVGSEIKNIITNLSECPFKWGMSGSLKDGKCNIMSYVGLFGDVFKPVSTKQLMEEGQVTDLKINNLFLRYPKQDCVLTKGIEYQQEIKYIEEHTKRNAFVCRLALKLAKEKKENTLILFRHKEHGKKLYEALSKKHDNVFFANGDTNVEERDQLKKIAEGSDGMIIVASIGIFSTGISIKKLFHVIFASPFKSKVTTLQSIGRVLRKHGEKTIATLWDIVDNLCIETKNSKPGSVKYAHRNYAYKHAMLRIERYASEQFDYQIKEIEL
>ID:NP_944130.1 |[Aeromonas virus Aeh1]||_Aeromonas_phage_Aeh1_.gbk|uvsW|1512|NC_005260(233234):168798-170309:1 ^GeneID:2658020^ Aeromonas phage Aeh1, complete genome.|neighbours:ID:NP_944129.1(-1),ID:NP_944131.1(1)|neighbour_genes:hypothetical protein,uvsW.1|
MHVNVKFRDYSNAFIDCDNNIFMELRNYFTFDVDGARFNPKFKYGTWDGKIRMLSNEGLLPIGLVDTLVRYCKENDLEVNVDSEFTPETEMTREEFDTWLSELDIYSGQNKITPHWYQADTVFNAINKNRMIGNLPTSAGKSLIACLLTYWYLQRYEGKVLVLVPTTALVDQMIGDFADYRLIPRNACLGVMAGTRKNGSEPIVVSTWQSACKMNSEWFKQFGMIIVDECHLSTAKELTTIIKGMADCRFKIGMSGSLRDGKANVLQYIGMFGDVFRPVTTKKLMEDGQVTDLDINAVFLRYPDHETILHKGKAYADEIKVINNHTKRNAWICRLALKLAKERNENVLIMFKHVAHGKWLYEALKKKYGEKVHFVSGETKTDDRVKLKGDAENEDGLIIVASLGVFSTGISIKKLHHVIFSAPTKSKILVLQSIGRVLRKHSSKDVATLWDIIDDICVKPKSSNSKKKYVHKNYAYNHGLERIQRYSSENFNYRIKEVALETV
> |[Tevenvirinae _Aeromonas_phage_AsFcp_2]||_Aeromonas_phage_AsFcp_2.gb|hypothetical protein|1506|MH791401.1(219171):106154-107659:1 ^RAST2:fig|1198136.67.peg.191^ Tevenvirinae _Aeromonas_phage_AsFcp_2|neighbours:(-1),(1)|neighbour_genes:Phage protein,putative Mob-like HN..|
MQVNVKFRDYSNAFIDCDNTIFMELRDYFTFDVDGAKFNPKFRYGTWDGKIRLLSNEGLLPIGLVGTLVRYCKENDLVCNVDSEFTPQTEMSREEFDKWLSDLEIYSGENKINPHWYQADTVFNAINQNRMIGNLPTSAGKSLIACLLTYWYLERYEGKVLVLVPTTALVEQMIGDFADYRLIPRNACLGVMAGTRKNGSEPIVVSTWQSACKMNSDWFKQFGMIIVDECHLSTAKELTTIIKGMDNCRFKIGMSGSLRDGKANVLQYIGMFGDVFRPVTTKQLMDDGQVTDLDINAVFLRYPDHETILHKGKAYADEIKVINNHTKRNAWICRLALKLAQSRNENVLIMFKHVAHGKWLYEALKKKYGEKVHFVSGETKTDQRVKLKGDAENEDGLIIVASLGVFSTGISIKKLHHVIFAAPTKSKVLVLQALGRVLRKHHSKDIATLWDIIDDLCVKPKSANSKKKYVYKNYAFNHGLERIQRYSSENFNYRIKEIMLE
> |[Tevenvirinae _Aeromonas_phage_Asswx_1]||_Aeromonas_phage_Asswx_1.gb|Phage DNA helicase|1506|MH791398.1(229103):129145-130650:1 ^RAST2:fig|1198136.119.peg.262^ Tevenvirinae _Aeromonas_phage_Asswx_1|neighbours:(-1),(1)|neighbour_genes:Phage protein,DNA helicase, phage-..|
MKVSVKFNDYSNAIIECERDIFMELREYYSFETEGGARFNPKFKYSGWDGRIRLLQPDGKFPYGLVNNLEKYCHRNEYEFEKEEDFTPINHFTSREEFDKWLADIDIYSGGNKITAHWYQADAVYYAIQNNRGILNLPTSAGKSLIAALICYWYMTNYDGKILLIVPTTSLVTQMMDDFADYQFMRREFSHGIMAGKTKDHPAPVFVSTWQSASKQPVHWFRQFGALLIDECHNVGSEIKNIITNLSECPFKWGMSGSLKDGKCNIMSYVGLFGDVFKPVSTKQLMEEGQVTDLKINNLFLRYPKQDCVLTKGIEYQQEIKYIEEHTKRNAFVCRLALKLAKEKKENTLILFRHKEHGKKLYEALSKKHDNVFFANGDTNVEERDQLKKIAEGSDGMIIVASIGIFSTGISIKKLFHVIFASPFKSKVTTLQSIGRVLRKHGEKTIATLWDIVDNLCIETKNSKPGSVKYAHKNYAYKHAMLRIERYASEQFDYQIKEIEL
> |[Tevenvirinae _Aeromonas_phage_Aswh_1]||_Aeromonas_phage_Aswh_1.gb|Phage DNA helicase|1536|MH791414.1(229730):108292-109827:-1 ^RAST2:fig|1198136.117.peg.211^ Tevenvirinae _Aeromonas_phage_Aswh_1|neighbours:(-1),(1)|neighbour_genes:DNA helicase, phage-..,Phage protein|
MTNFKHSENMMKVKAKFYDYSHAVIDTEQDIFRELREYYSFETDNGAKFNPKYRYSGWDGRIRLLQPDGKFPYGLVNHLEKYCIKNDYEFEKDEDFTPDVHFPSREDFDKWLSEIEILSNGEKITAHWYQADAVYYAITHNRGILNLPTSAGKSLIAALICYWYITNYSGKVLLIVPTTGLVNQMIDDFKDYGFMHPKYSHGIMSGRSKDSDSPIYVSTWQSASKQPIHWFKQFGCLIIDECHNLGTEIKSIVTNLSECPYKFGMSGSLKDGKSHIMSYVGLFGEVFKPVSTVQLMEEGQVTDLKINSLMLRYPKEDCILVKGIEYKQEIDYVEQHTRRNAVICKLALKLAKEKKENTLVLFRHTNHGKLLYEALKKKHDKVYFANGGTKVDERDELKKIAEAGDGVIIVASLGVFSTGISIKKLHHVIFAAGIKAKTLVLQSIGRVLRKHGSKDMAYLWDIIDNLCIESKTSKPGSVKYSHKNYLYKHGLLRIEKYNSEKFEYTIREVIL
> |[Tevenvirinae _Aeromonas_phage_CC2]||_Aeromonas_phage_CC2.gb|Phage DNA helicase|1506|NC_019538.1(231743):140387-141892:-1 ^RAST2:fig|1198136.110.peg.305^ Tevenvirinae _Aeromonas_phage_CC2|neighbours:(-1),(1)|neighbour_genes:hypothetical protein,Phage protein|
MKVSVKFNDYSNAIIECERDIFMELREYYSFETEGGARFNPKFKYSGWDGRIRLLQPDGKFPYGLVNNLEKYCARNEYEFEKEEDFTPISHFTSREEFDKWLADIDIYSGGNKITAHWYQADAVYYAIQNNRGILNLPTSAGKSLIAALICYWYMTNYDGKILLIVPTTSLVTQMMDDFADYQFMRREFSHGIMAGKTKDHPAPVFVSTWQSASKQPVHWFRQFGALLIDECHNVGSEIKNIITNLSECPFKWGMSGSLKDGKCNIMSYVGLFGDVFKPVSTKQLMEEGQVTDLKINNLFLRYPKQDCVLTKGIEYQQEIKYIEEHTKRNAFVCRLALKLAKEKKENTLILFRHKEHGKKLYEALSKKHDNVFFANGDTNVEERDQLKKIAEGSDGMIIVASIGIFSTGISIKKLFHVIFASPFKSKVTTLQSIGRVLRKHGEKTIATLWDIVDNLCIETKNSKPGSVKYAHKNYAYKHAMLRIERYASEMFDYQIKEILL
> |[Tevenvirinae _Aeromonas_phage_PX29]||_Aeromonas_phage_PX29.gb|hypothetical protein|1512|NC_023688.1(222006):156546-158057:1 ^RAST2:fig|1198136.108.peg.278^ Tevenvirinae _Aeromonas_phage_PX29|neighbours:(-1),(1)|neighbour_genes:Phage protein,DNA helicase, phage-..|
MQVNVKFRDYSNAFIDCDNTIFMELRDYFTFDVDGAKFNPKFRYGTWDGKIRLLSNEGLLPIGLVGTLVRYCKENDLVCNVDSEFTPQTEMSREEFDKWLSDLEIYSGENKINPHWYQADTVFNAINQNRMIGNLPTSAGKSLIACLLTYWYLERYEGKVLVLVPTTALVEQMIGDFADYRLIPRNACLGVMAGTRKNGSEPIVVSTWQSACKMNSDWFKQFGMIIVDECHLSTAKELTTIIKGMDNCRFKIGMSGSLRDGKANVLQYIGMFGDVFRPVTTKQLMDDGQVTDLDINAVFLRYPDHETILHKGKAYADEIKVINNHTKRNAWICRLALKLAQSRNENVLIMFKHVAHGKWLYEALKKKYGEKVHFVSGETKTDQRVKLKGDAENEDGLIIVASLGVFSTGISIKKLHHVIFAAPTKSKVLVLQALGRVLRKHHSKDIATLWDIIDDLCVKPKSATAKKKYVHKNYAYEHGLERIQRYSSENFNYRVKEVMIENT
>ID:YP_803122.1 |[Escherichia virus RB32]||_Bacteriophage_RB32_.gbk|uvsW|1512|NC_008515(165890):108901-110412:1 ^GeneID:4405499^ Bacteriophage RB32, complete genome.|neighbours:ID:YP_803121.1(-1),ID:YP_803123.1(1)|neighbour_genes:inh,uvsW.1|
MTDIKVHFYDFSHVRIDCEESTFHELRDFFSFEADGYRFNPKYRYGHWDGRIRLLDYNRLLPFGLVGQIKKFCDNFGYKAWIDPQINEKEELSRKDFDEWLSKLEIYSGNKRIEPHWYQKDAVFEGLVNRRRILNLPTSAGKSLIQALLARYYLENYEGKILIIVPTTALTTQMADDFVDYRLFSHAMIKKIGGGASKDDKYKNDAPVVVGTWQTVVKQPKEWFSQFGMMMNDECHLATGKSISSIISGLNNCMFKFGLSGSLRDGKANIMQYVGMFGEIFKPVTTSKLMEDGQVTELKINSIFLRYPDEFTTKLKGKTYQEEIKIITGLSKRNKWIAKLAIKLAQKDENAFVMFKHVSHGKAIFDLIKNEYDKVYYVSGEVDTETRNIMKTLAENGKGIIIVASYGVFSTGISVKNLHHVVLAHGVKSKIIVLQTIGRVLRKHGSKTIATVWDLIDDCGVKPKSANTKKKYVHLNYLLKHGIDRIQRYADEKFNYVMKTVNL
> |[Tevenvirinae _Citrobacter_phage_IME-CF2]||_Citrobacter_phage_IME-CF2.gb|DNA helicase, phage-..|984|NC_029013.1(177688):156897-157880:1 ^RAST2:fig|1198136.109.peg.276^ Tevenvirinae _Citrobacter_phage_IME-CF2|neighbours:(1),(1)|neighbour_genes:DNA helicase, phage-..,Phage DNA helicase (..|
MIEDIANYRLFPKSAMLGIRSGTAKNSNALIYVSTWQSAVKMPAEWFQQFMCLMVDECHLSTGLSIKKIIDTMDQCIFKLGLSGSLKEGKTNMMQYIGAFGKVFKPVDTRRLMDDGQVTNLKINTIFLRYKEEEIKKLKGADYQTEIKYVTSHTRRNAWILKLALKLAREKNENTFVMFRYKEHGKWLYEKLSKVYDNVVLINGDTDIDDRNEMKKIAESTKGLIVIGSIGVLSTGISIKNLHHIIFAHPCKSAVVVKQSIGRVLRKHGSKALATVWDIVDNLATLAKSKTAKNKYSATNYGMKHAMERVRIYNEERFDYVIKQVEI
>ID:YP_009195041.1 |[Citrobacter phage Margaery]||_Citrobacter_phage_Margaery_.gbk|helicase|1500|NC_028755(178182):137720-139219:-1 ^GeneID:26647411^ Citrobacter phage Margaery, complete genome.|neighbours:ID:YP_009195040.1(-1),ID:YP_009195042.1(1)|neighbour_genes:DNA helicase,prohead protease|
MDIEVKFLNTSHVQIQAEPNIVYELRDYFSFQPPGYQYQAKYKYGGWNGYIYLMDYNGKLPYGLAYLVSKFAESRGYSIWVDPKIHETEDITQEDFDKWVSEHPVYDGDKQIDPYWYQRESVFHGIKNRRGVLNLPTSAGKSLIQGLISRWCLEHYSGKVLIIVPTTALVDQMIEDIANYRLFPKSAMLGIRSGTAKNSNALIYVSTWQSAVKMPAEWFQQFMCLMVDECHLSTGMSIKKIIDTMDQCIFKLGLSGSLKEGKTNMMQYIGAFGKVFKPVDTRRLMDDGQVTNLKINTIFLRYKEEEVKKLKGADYQTEIKYVTSHTRRNAWILKLALKLAREKNENAFVMFRYKEHGKWLYEKLSKVYDNVVLVNGDTDIDDRNEMKKIAESTKGLIVIGSIGVLSTGISIKNLHHIIFAHPCKSAVVVKQSIGRVLRKHGSKALATVWDIVDNLATLSKSKTAKNKYSATNYGMKHAMERVRIYNEERFDYAIKQVEI
>ID:AYJ73085.1 |[Citrobacter phage Maroon]||_Citrobacter_phage_Maroon_.gbk|helicase|1500|MH823906(178830):138135-139634:-1 ^^ Citrobacter phage Maroon, complete genome.|neighbours:ID:AYJ73084.1(-1),ID:AYJ73086.1(1)|neighbour_genes:helicase,inhibitor of prohead..|
MDIEVKFLNTSHVQIQAEPNIVYELRDYFSFQPPGYQYQAKYKYGGWNGYIYLMDYNGKLPYGLAYLVSKFAESRGYSIWVDPKIHETEDITQEDFDKWVSEHPVYDGDKQIDPYWYQRESVFHGIKNRRGVLNLPTSAGKSLIQGLISRWCLEHYSGKVLIIVPTTALVDQMIEDIANYRLFPKSAMLGIRSGTAKNSNALIYVSTWQSAVKMPAEWFQQFMCLMVDECHLSTGMSIKKIIDTMDQCIFKLGLSGSLKEGKTNMMQYIGAFGKVFKPVDTRRLMDDGQVTNLKINTIFLRYKEEEVKKLKGADYQTEIKYVTSHTRRNAWILKLALKLAREKNENAFVMFRYKEHGKWLYEKLSKVYDNVVLVNGDTDIDDRNEMKKIAESTKGLIVIGSIGVLSTGISIKNLHHIIFAHPCKSAVVVKQSIGRVLRKHGSKALATVWDIVDNLATLSKSKTAKNKYSATNYGMKHAMERVRIYNEERFDYAIKQVEI
>ID:YP_009203920.1 |[Citrobacter phage Merlin]||_Citrobacter_phage_Merlin_.gbk|RNA-DNA and DNA-DNA ..|1500|NC_028857(172733):112842-114341:1 ^GeneID:26648131^ Citrobacter phage Merlin, complete genome.|neighbours:ID:YP_009203919.1(-1),ID:YP_009203921.1(1)|neighbour_genes:inhibitor of prohead..,hypothetical protein|
MDIRVNFYDFSHVHIECDESVFHELRDFFSFEADGYRFNPKFKYGQWDGRIRLLDYNRLLPFGLVGQIKKFCDNMGYKAWIDPKIFDKEELSRKDFDSWLGKLKIYSGNTQIEPHWYQKDAVYEGLVNRRRILNLPTSAGKSLIQALLARYYVENYEGKILIIVPTTALVDQMINDFCDYRLFGKKHCLGIRGGTARDSNAMIYVSTWQTAVKQPKEWFSQFGLMMNDECHLATGKSISTIISGLNNCMFKFGLSGSLKDGKANLMQYVGMFGEIFKPVSTAQLMEDGQVTELKINCIFLRYPDAATVKMKGKTYQEEIAAITGYKRRNQWIAALGVKLAKKNENVFLMFKNAKHGKELYAMVKELGHENVHFINGEIDTDTRNALKAMAEKDTGLVVVASYGVFSTGISVKNLHHVIFAHPVKSKVTVLQSIGRVLRKHDSKSLAQVWDIVDDMGVKPKSANAKKKYVHLNYALKHALERIQRYADEKFNYIMKTINL
> |[Tevenvirinae _Citrobacter_phage_Miller]||_Citrobacter_phage_Miller.gb|DNA helicase, phage-..|1500|NC_025414.1(178171):139264-140763:-1 ^RAST2:fig|1198136.111.peg.237^ Tevenvirinae _Citrobacter_phage_Miller|neighbours:(-1),(1)|neighbour_genes:Phage DNA helicase (..,hypothetical protein|
MDIEVKYLNTSHVQIQADANIVYELRDYFSFQPPGYQYQAKYKYGGWNGYIYLMDYNGKLPYGLAYLVSKFAESRGYSIWVDPKIHETEDTTQEDFDKWITEHPVYDGDKQIDPYWYQRESVFHGIKNRRGVLNLPTSAGKSLIQGLISRWCLEHYSGKVLIIVPTTALVDQMIDDIANYRLFPKSAMLGIRSGTAKNSNALIYVSTWQSAVKMPAEWFQQFMCLMVDECHLSTGLSIKKIIDTMDQCIFKLGLSGSLKEGKTNMMQYIGAFGKVFKPVDTRRLMDDGQVTNLRINTIFLRYKEEEIKKLKGADYQTEIKYVTSHKRRNAWVLKLALKLSREKNENTFVMFRYKEHGKWLYEKLSKVYDNVVLINGDTGIDDRNEMKKIAESTKGLIVIGSIGVLSTGISIKNLHHIIFAHPCKSAVVVKQSIGRVLRKHGSKLLATVWDIVDNLSTLSKSKTAKNKYSATNYGMKHAMERVRIYNEERFDYVIKQVDI
>ID:YP_009146635.1 |[Citrobacter phage Moon]||_Citrobacter_phage_Moon.gbk|helicase|1500|NC_027331(170341):112290-113789:1 ^GeneID:24721801,InterPro:IPR001650,InterPro:IPR006935,InterPro:IPR014001,InterPro:IPR027417^ Citrobacter phage Moon, complete genome.|neighbours:ID:YP_009146634.1(-1),ID:YP_009146636.1(1)|neighbour_genes:inhibitor of prohead..,hypothetical protein|
MDIRVNFYDFSHVHIECDESVFHELRDFFSFEADGYRFNPRFRYGNWDGRIRLLDYNRLLPFGLVGQIKKFCDNMGYKAWIDPKIFDKEELSRKDFDSWLGKLKIYSGNTQIEPHWYQKDAVYEGLVNRRRILNLPTSAGKSLIQALLARYYVENYEGKILIIVPTTALVDQMINDFCDYRLFGKKHCLGIRGGTARDSNAMIYVSTWQTAVKQPKEWFSQFGLMMNDECHLATGKSISTIISGLNNCMFKFGLSGSLKDGKANLMQYVGMFGEIFKPVSTAQLMEDGQVTELKINCIFLRYPDAATVKMKGKTYQEEIAAITGYKRRNKWVAALGVKLAKKNENVFLMFKNAKHGKELFALVKELGHENVHFINGEIDTDTRNALKAMAEKDTGLVVVASYGVFSTGISVKNLHHVIFAHPVKSKVTVLQSIGRVLRKHDSKSLAQVWDIVDDLGVKPKSANAKKKYVHLNYALKHALERIQRYADEKFNYIMKTINL
>ID:YP_009285759.1 |[Citrobacter phage vB_CfrM_CfP1]||_Citrobacter_phage_vB_CfrM_CfP1_.gbk|helicase|1500|NC_031057(180219):140593-142092:-1 ^GeneID:29079750^ Citrobacter phage vB_CfrM_CfP1, complete genome.|neighbours:ID:YP_009285758.1(-1),ID:YP_009285760.1(1)|neighbour_genes:DNA ligase,prohead protease inh..|
MDIEVKYLNTSHVQIQADANIVYELRDYFSFQPPGYQYQAKYKYGGWNGYIYLMDYNGKLPYGLAYLVSKFAESRGYSIWVDPKIHETEDITQEDFDKWITEHPVYDGDKQIDPYWYQRESVFHGIKNRRGVLNLPTSAGKSLIQGLISRWCLEHYSGKVLIIVPTTALVDQMIDDIANYRLFPKSAMLGIRSGTAKNSNALIYVSTWQSAVKMPAEWFQQFMCLMVDECHLSTGLSIKKIIDTMDQCIFKLGLSGSLKEGKTNMMQYIGAFGKVFKPVDTRRLMDDGQVTNLRINTIFLRYKEEEIKKLKGADYQTEIKYVTSHKRRNAWVLKLALKLSREKNENTFVMFRYKEHGKWLYEQLSKVYDNVVLINGDTGIDDRNEMKKIAESTKGLIVIGSIGVLSTGISIKNLHHIIFAHPCKSAVVVKQSIGRVLRKHGSKLLATVWDIVDNLATLSKSKTAKNKYSATNYGMKHAMERVRIYNEERFDYVIKQVDI
> |[Tevenvirinae _Cronobacter_phage_Pet-CM3-4]||_Cronobacter_phage_Pet-CM3-4.gb|Phage DNA helicase|984|LT614807.1(171975):115533-116516:1 ^RAST2:fig|1198136.112.peg.220^ Tevenvirinae _Cronobacter_phage_Pet-CM3-4|neighbours:(1),(1)|neighbour_genes:Phage DNA helicase,Phage DNA helicase|
MINDFCDYRLFGKQHCLGIRSGTKRDSDAMIYVATWQTAVKQPKEWFHQFGMMMNDECHLATGKSISTIVAGLNNCMFKFGLSGSLKDGKANVMQYVGMFGEIFRPVSTSQLMEDGQVTDLKINSIFLRYPDEFTTKMKGKTYQEEIKVITSAKRRNKWVANLAVKLAKRNENAFLMFKHVAHGKELFEMIKELGHEKVYYVSGEVSTEVRNALKVMAESGTGIIVVASYGVFSTGISVKNLHHVILAHPVKSKIIVLQTIGRVLRKHDSKSIATVWDIIDDMGVKPKSANAKKKYVHLNYALKHALERIQRYADEKFNYVMKQIDI
>ID:YP_006986496.1 |[Cronobacter phage vB_CsaM_GAP161]||_Cronobacter_phage_vB_CsaM_GAP161_.gbk|RNA- and DNA-helicas..|1500|NC_019398(178193):137876-139375:-1 ^GeneID:13997762^ Cronobacter phage vB_CsaM_GAP161, complete genome.|neighbours:ID:YP_006986495.1(-1),ID:YP_006986497.1(1)|neighbour_genes:hypothetical protein,minor capsid protein..|
MDIEVKFLNTSHVQIQAEANIVYELRDYFSFQPPGYQYQAKYKYGGWNGYIYLMDYNGKLPYGLAYLVSKFAESRGYSIWVDPKIHETEDITQEDFDKWVSEHPVYDGDKQIDPYWYQRESVFHGIKNRRGVLNLPTSAGKSLIQGLISRWCLEHYSGKVLIIVPTTALVDQMIEDIANYRLFPKSAMLGIRSGTAKNSNALIYVSTWQSAVKMPAEWFQQFMCLMVDECHLSTGMSIKKIIDTMDQCIFKLGLSGSLKEGKTNMMQYIGAFGKVFKPVDTRRLMDDGQVTNLKINTIFLRYKEEEVKKLKGADYQTEIKYVTSHTRRNAWILKLALKLAREKNENAFVMFRYKEHGKWLYEQLSKVYDNVVLVNGDTDIDDRNEMKKIAESTKGLIVIGSIGVLSTGISIKNLHHIIFAHPCKSAVVVKQSIGRVLRKHGSKALATVWDIVDNLATLSKSKTAKNKYSATNYGMKHAMERVRIYNEERFDYAIKQIEI
>ID:AOG16351.1 |[Cronobacter phage vB_CsaM_leB]||_Cronobacter_phage_vB_CsaM_leB_.gbk|helicase|1500|KX431559(177907):136929-138428:-1 ^^ Cronobacter phage vB_CsaM_leB, complete genome.|neighbours:ID:AOG16350.1(-1),ID:AOG16352.1(1)|neighbour_genes:hypothetical protein,minor capsid protein..|
MDIEVKFLNTSHVQIQAEPNIVYELRDYFSFQPPGYQYQAKYKYGGWNGYIYLMDYNGKLPYGLAYLVSKFAESRGYSIWVDPKIHETEDITQEDFDKWVSEHPVYDGDKQIDPYWYQRESVFHGIKNRRGVLNLPTSAGKSLIQGLISRWCLEHYSGKVLIIVPTTALVDQMIEDIANYRLFPKSAMLGIRSGTAKNSNALIYVSTWQSAVKMPAEWFQQFMCLMVDECHLSTGMSIKKIIDTMDQCIFKLGLSGSLKEGKTNMMQYIGAFGKVFKPVDTRRLMDDGQVTNLKINTIFLRYKEEEVKKLKGADYQTEIKYVTSHTRRNAWILKLALKLAREKNENAFVMFRYKEHGKWLYEQLSKVYDNVVLVNGDTDIDDRNEMKKIAESTKGLIVIGSIGVLSTGISIKNLHHIIFAHPCKSAVVVKQSIGRVLRKHGSKALATVWDIVDNLATLSKSKTAKNKYSATNYGMKHAMERVRIYNEERFDYAIKQVEI
>ID:AOG16636.1 |[Cronobacter phage vB_CsaM_leN]||_Cronobacter_phage_vB_CsaM_leN_.gbk|RNA- and DNA-helicas..|1500|KX431560(179516):138657-140156:-1 ^^ Cronobacter phage vB_CsaM_leN, complete genome.|neighbours:ID:AOG16635.1(-1),ID:AOG16637.1(1)|neighbour_genes:hypothetical protein,minor capsid protein..|
MDIEVKFLNTSHVQIQAEPNIVYELRDYFSFQPPGYQYQAKYKYGGWNGYIYLMDYNGKLPYGLAYLVSKFAESRGYSIWVDPKIHETEDITQEDFDKWVSEHPVYDGDKQIDPYWYQRESVFHGIKNRRGVLNLPTSAGKSLIQGLISRWCLEHYSGKVLIIVPTTALVDQMIEDIANYRLFPKSAMLGIRSGTAKNSNALIYVSTWQSAVKMPAEWFQQFMCLMVDECHLSTGMSIKKIIDTMDQCIFKLGLSGSLKEGKTNMMQYIGAFGKVFKPVDTRRLMDDGQVTNLKINTIFLRYKEEEVKKLKGADYQTEIKYVTSHTRRNAWILKLALKLAREKNENAFVMFRYKEHGKWLYEQLSKVYDNVVLVNGDTDIDDRNEMKKIAESTKGLIVIGSIGVLSTGISIKNLHHIIFAHPCKSAVVVKQSIGRVLRKHGSKALATVWDIVDNLATLSKSKTAKNKYSATNYGMKHAMERVRIYNEERFDYAIKQVEI
>ID:YP_009005465.1 |[Enterobacter phage PG7]||_Enterobacter_phage_PG7_.gbk|uvsW|1479|NC_023561(173276):116777-118255:1 ^GeneID:18502480^ Enterobacter phage PG7, complete genome.|neighbours:ID:YP_009005464.1(-1),ID:YP_009005466.1(1)|neighbour_genes:inh,uvsW|
MILVMCLLSVMNPHSIELRDYFSFEADGYKFNPKYRYGHWDGRIRLLNYDRLLPFGLVGQIRKFANNMGYSVYFEPKIFETEEITRKDFDDWLGNLDIYSGSKKIEPHWYQKDAVFEGLVNRRRILNLPTSAGKSLIQCLLARYYVENYEGKILIIVPTTALVDQMINDFCDYRLFGKQHCLGIRSGTKRDSDAMIYVATWQTAVKQPKEWFHQFGMMMNDECHLATGKSISTIVAGLNNCMFKFGLSGSLKDGKANVMQYVGMFGEIFRPVSTSQLMEDGQVTDLKINSIFLRYPDEFTTKMKGKTYQEEIKVITSAKRRNKWVANLAVKLAKRNENAFLMFKHVAHGKELFEMIKELGHDKVYYVSGEVSTEVRNALKVMAESGTGIIVVASYGVFSTGISVKNLHHVILAHPVKSKIIVLQTIGRVLRKHDSKSIATVWDIIDDMGVKPKSANAKKKYVHLNYALKHALERIQRYADEKFNYVMKQIDI
> |[Tevenvirinae Enterobacter_phage_myPSH1140]||_Enterobacter_phage_myPSH1140.gb|Phage DNA helicase|1503|MG999954.1(172614):118571-120073:1 ^RAST2:fig|1198136.57.peg.225^ Tevenvirinae Enterobacter_phage_myPSH1140|neighbours:(-1),(1)|neighbour_genes:Inh inhibitor of gp2..,UvsW.1 conserved hyp..|
MHDINVKFHDFSHVFIECDESTFHELRDYFSFEADGYKFNPKYRYGHWDGRIRLLNYDRLLPFGLVGQIRKFANNMGYSVYFEPKIFETEEITRKDFDDWLGNLDIYSGSKKIEPHWYQKDAVFEGLVNRRRILNLPTSAGKSLIQCLLARYYVENYEGKILIIVPTTALVDQMINDFCDYRLFGKQHCLGIRSGTKRDSDAMIYVATWQTAVKQPKEWFHQFGMMMNDECHLATGKSISTIVAGLNNCMFKFGLSGSLKDGKANVMQYVGMFGEIFRPVSTSQLMEDGQVTDLKINSIFLRYPDEFTTKMKGKTYQEEIKVITSAKRRNKWVANLAVKLAKRNENAFLMFKHVAHGKELFEMIKELGHEKVYYVSGEVSTEVRNALKAMAESGTGIIVVASYGVFSTGISVKNLHHVILAHPVKSKIIVLQTIGRVLRKHDSKSIATVWDIIDDMGVKPKSANAKKKYVHLNYALKHALERIQRYADEKFNYVMKQIDI
>ID:YP_009607142.1 |[Enterobacter phage phiEap-3]||_Enterobacter_phage_phiEap-3_.gbk|helicase|1500|NC_041980(175814):137559-139058:-1 ^GeneID:40083148^ Enterobacter phage phiEap-3, complete genome.|neighbours:ID:YP_009607141.1(-1),ID:YP_009607143.1(1)|neighbour_genes:hypothetical protein,minor capsid protein..|
MDIEVKFLNTSHVQIQAEANIVYELRDYFSFQPPGYQYQAKYKYGGWNGYIYLMDYNGKLPYGLAYLVTKFAESRGYSIWMDPKIHETEEITQPDFDKWLEEHPVYDGNKQIDPYWYQKQSVFHAIKNRRAVLNLPTSAGKSLIQGLISRWCLENYTGKVLIIVPTTALVDQMIGDIVNYRLLPREAMLGIRSGTAKNSNALIYVSTWQSAVKMPPEWFQQFMCLMVDECHKSTGQSIQKIINTMDQCIFKFGLSGSLKEGKANMMQYIGAFGQIFKPVDTNRLMQEGQVTNLRINTIFMRYKEDEIKKMKGADYQSEIKYITSHTRRNAWICKLALKLAREKDENVFVMFNQIKHGKWLYEQLKKVYDNVVYISGETGIDERNEMKRIAESTKGLIVIGSIGVLSTGISVKNLHHIIFGHPCKSAVIVKQSIGRVLRKHDSKSLATVWDLVDNLATLAKSKNAKNKYSYKNYGMKHAIERVRIYNEEKFDYVIKQIEI
>ID:YP_009167998.1 |[Escherichia phage AR1]|AR1|_Enterobacteria_phage_AR1_DNA_.gbk|uvsW|1509|NC_027983(167435):109515-111023:1 ^GeneID:26042156^ Enterobacteria phage AR1 DNA, complete genome.|neighbours:ID:YP_009167997.1(1),ID:YP_009167999.1(1)|neighbour_genes:segE,uvsW|
MDIKVHFHDFSHVRIDCEESTFHELRDFFSFEADGYRFNPRFRYGNWDGRIRLLDYNRLLPFGLVGQIKKFCDNFGYKAWIDPQINEKEELSRKDFDEWLSKLEIYSGNKRIEPHWYQKDAVFEGLVNRRRILNLPTSAGKSLIQALLARYYLENYEGKILIIVPTTALTTQMADDFVDYRLFSHAMIKKIGGGASKDDKYKNDAPVVVGTWQTVVKQPKEWFSQFGMMMNDECHLATGKSISSIISGLNNCMFKFGLSGSLRDGKANIMQYVGLFGEIFKPVTTSKLMEDGQVTELKINSIFLRYPDEFTTKLKGKTYQEEIKIITGLSKRNKWIAKLAIKLAQKDENAFVMFKHVSHGKAIFDLIKNEYDKVYYVSGEVDTETRNIMKTLAENGKGIIIVASYGVFSTGISVKNLHHVVLAHGVKSKIIVLQTIGRVLRKHGSKTIATVWDLIDDCGVKPKSANTKKKYVHLNYLLKHGIDRIQRYADEKFNYVMKTVNL
> |[Tevenvirinae _Enterobacteria_phage_ATK47]||_Enterobacteria_phage_ATK47.gb|Phage DNA helicase|1515|KT184309.1(170020):57685-59199:-1 ^RAST2:fig|1198136.68.peg.91^ Tevenvirinae _Enterobacteria_phage_ATK47|neighbours:(-1),(1)|neighbour_genes:Phage DNA helicase,Inh inhibitor of gp2..|
MTDIKVHFYDFSHVRIECDESTFYELRDFFSFEADGYKFNPKYRYGQWDGRIRLLDYNRLLPYGLVGQIKKFCNNMSYSVWIDPKIFETEDLTREDFDAWLSKQEIYSGNTKIEPHWYQKDAVYEGLVNRRRILNLPTSAGKSLIQALLARYYLENYEGKILIIVPTTALTTQMANDFVDYRLFSHSMIKKIGGGADKADKSKNDAPIIVGTWQTVVKQPKEWFSQFGMMMNDECHLATGKSISSIISGLNNCMFKFGLSGSLRDGKANVMQYVGMFGEIFRPVSTSKLMEDGQVTELKINSIFLRYPDEFAIKLKGKTYQEEVKIITGLKRRTKWIAQLSVKLAKKDENAFVMFKHVTHGKEIFEAIKELGYEKVYYVSGEVDTETRNALKVMAENGKGIIIVASYGVFSTGISVKNLHHVIFAHGVKSKIIVLQTVGRVLRKHGSKAVATVWDLIDDAGVKPKSLNTKKKYTHLNYLLKHGIDRIQRYADEKFNYVMKTINL
> |[Tevenvirinae Enterobacteria_phage_ATK48]||_Enterobacteria_phage_ATK48.gb|Phage DNA helicase|1515|KT184310.1(169729):155919-157433:-1 ^RAST2:fig|1198136.55.peg.267^ Tevenvirinae Enterobacteria_phage_ATK48|neighbours:(-1),(1)|neighbour_genes:Phage DNA helicase,Inh inhibitor of gp2..|
MTDIKVHFYDFSHVRIECDESTFYELRDFFSFEADGYKFNPKYRYGQWDGRIRLLDYNRLLPYGLVGQIKKFCNNMSYSVWIDPKIFETEDLTREDFDAWLSKQEIYSGNTKIEPHWYQKDAVYEGLVNRRRILNLPTSAGKSLIQALLARYYLENYEGKILIIVPTTALTTQMANDFVDYRLFSHSMIKKIGGGADKADKSKNDAPIIVGTWQTVVKQPKEWFSQFGMMMNDECHLATGKSISSIISGLNNCMFKFGLSGSLRDGKANVMQYVGMFGEIFRPVSTSKLMEDGQVTELKINSIFLRYPDEFAIKLKGKTYQEEVKIITGLKRRTKWIAQLSVKLAKKDENAFVMFKHVTHGKEIFEAIKELGYEKVYYVSGEVDTETRNALKVMAENGKGIIIVASYGVFSTGISVKNLHHVIFAHGVKSKIIVLQTVGRVLRKHGSKAVATVWDLIDDAGVKPKSLNTKKKYTHLNYLLKHGIDRIQRYADEKFNYVMKTINL
> |[Tevenvirinae Enterobacteria_phage_Aplg8]||_Enterobacteria_phage_Aplg8.gb|Phage DNA helicase|1509|KT184308.1(168496):54745-56253:1 ^RAST2:fig|1198136.66.peg.91^ Tevenvirinae Enterobacteria_phage_Aplg8|neighbours:(1),(1)|neighbour_genes:Phage-associated hom..,Phage DNA helicase|
MDIKVHFHDFSHVRIDCEESTFHELRDFFSFEADGYRFNPRFRYGNWDGRIRLLDYNRLLPFGLVGQIKKFCDNFGYKAWIDPQINEKEELSRKDFDEWLSKLEIYSGNKRIEPHWYQKDAVFEGLVNRRRILNLPTSAGKSLIQALLARYYLENYEGKILIIVPTTALTTQMADDFVDYRLFSHAMIKKIGGGASKDDKYKNDAPVVVGTWQTVVKQPKEWFSQFGMMMNDECHLATGKSISSIISGLNNCMFKFGLSGSLRDGKANIMQYVGMFGEIFKPVTTSKLMEDGQVTELKINSIFLRYPDEFTTKLKGKTYQEEIKIITGLSKRNKWIAKLAIKLAQKDENAFVMFKHVSHGKAIFDLIKNEYDKVYYVSGEVDTETRNIMKTLAENGKGIIIVASYGVFSTGISVKNLHHVVLAHGVKSKIIVLQTIGRVLRKHGSKTIATVWDLIDDCGVKPKSANTKKKYVHLNYLLKHGIDRIQRYADEKFNYVMKTVNL
>ID:YP_007004262.1 |[Enterobacteria phage Bp7]||_Enterobacteria_phage_Bp7_.gbk|uvsW|981|NC_019500(168066):125179-126159:-1 ^GeneID:14007876^ Enterobacteria phage Bp7, complete genome.|neighbours:ID:YP_007004261.1(-1),ID:YP_007004263.1(-1)|neighbour_genes:homing endonuclease,uvsW|
MINDFIDYRLFPKAAMLGIRSGTARDSDAMIYVSTYQTAIKQPKEWFAQFGMFMNDECHLATGKSISTIIEGLTNCMFKFGLSGSLKDGKANLMQYMGLFGDVFKPVSTSQLMEEGQVTDLKINSIFLRYPDEFTVKMKGKDYQSEIKVITKATRRNKWVANLAVKLAKKEENVFLMFKNIEHGKTLFEMVKEQHKEVYYVSGEVNTETRNALKVMAENGKGIIVVASYGVFSTGISVKNLHHVVFAHGVKSKIIVLQTIGRVLRKHDSKQVAQVWDLVDDMGVRPKSKDSKKKYVHLNYCLKHGLERIQRYADEKFNYVMKEVQL
> |[Tevenvirinae _Enterobacteria_phage_CC31]||_Enterobacteria_phage_CC31.gb|Phage DNA helicase|1503|NC_014662.1(165540):109061-110563:1 ^RAST2:fig|1198136.121.peg.197^ Tevenvirinae _Enterobacteria_phage_CC31|neighbours:(-1),(1)|neighbour_genes:Inh inhibitor of gp2..,Phage DNA helicase|
MHDINVKFHDFSHVFIECDESTFHELRDYFSFEADGYKFNPKYRYGHWDGRIRLLNYDRLLPFGLVGQIRKFANSMGYSVYFEPKIFETEEITREAFDDWLGNLNIYSGSKKIEPHWYQKDAVFEGLVNRRRILNLPTSAGKSLIQCLLARYYVENYEGKILIIVPTTALVDQMINDFCDYRLFGKQHCLGIRSGTKRDSDAMIYVATWQTAVKQPKEWFHQFGMMMNDECHLATGKSISTIVAGLNNCMFKFGLSGSLKDGKANIMQYVGMFGEIFKPVSTSQLMEDGQVTDLKINSIFLRYPDEFTVKMKGKTYQEEIKVITNAKRRNKWIANLAVKLAKRDENAFLMFKHVAHGKELFEMIKELGYEKVYYVSGEVSTEVRNALKVMAENGTGIIVVASYGVFSTGISVKNLHHVILAHPVKSKIIVLQTIGRVLRKHDSKSVATVWDIIDDMGVKPKSANAKKKYVHLNYALKHALERIQRYADEKFNYVMKQIDI
>ID:YP_009118858.1 |[Enterobacteria phage GEC-3S]||_Enterobacteria_phage_GEC-3S_.gbk|uvsW|1503|NC_025425(163424):102557-104059:1 ^GeneID:23301212^ Enterobacteria phage GEC-3S complete genome.|neighbours:ID:YP_009118857.1(-1),ID:YP_009118859.1(1)|neighbour_genes:Putative inhibitor o..,hypothetical protein|
MQDIKIHFLNYSHVQIECSDSILLEMRDYFSFEVEGARFQKRFKYGGWDGRIRLLDYNGKLPIGLTKTVGIFAKNMGYSVWVDPRLFEKEQVTEEEITKWCNDLELYSGANRITPHWYQSKAVFEGIHHKRRMLVLPTSAGKSAIACMLSRWYLENYEGKVLIIVPTTSLVLQMRDDFVDYRQFPYEAIHTIMSGTSKHVGDRLIVVSTWQSACKQPSEWFQQFGMVIVDECHKATAKNLLNIVTDMDHCQFKIGMTGSPRDGKANMMQYVGLFGDISKIVSIDRLMEEGQVTKLKINCLFLRYTDEECSAVKGREYAEEIKYITSNPRRNKFACNLALKLAKKGENVFLMFRNTKHGKLMYDALQKVHDKVYYIDGGVKTEERDEFKKMAEGDTGIICVASYGVFSTGVSIKNLHHVIFGHPVKESTIVRQSIGRALRKHGSKDIATVWDLIDHLAVKTKSKNAKKQFSHLNYALKHALERIKIYNTDRFEYVTKTIEI
> |[Tevenvirinae _Enterobacteria_phage_GiZh]||_Enterobacteria_phage_GiZh.gb|Phage DNA helicase|1512|KT184311.1(166514):158664-160175:1 ^RAST2:fig|1198136.122.peg.278^ Tevenvirinae _Enterobacteria_phage_GiZh|neighbours:(-1),(1)|neighbour_genes:hypothetical protein,Phage DNA helicase|
MTDIKVHFYDFSHVRIDCEESTFHELRDFFSFEADGYRFNPKYKYGHWDGRIRLLDYNRLLPFGLVGQIKKFCDNFGYKAWIDPQINEKEELSRKDFDEWLSKLEIYSGNKRIEPHWYQKDAVFEGLVNRRRILNLPTSAGKSLIQALLARYYLENYEGKILIIVPTTALTTQMADDFVDYRLFSHAMIKKIGGGASKDDKYKNDAPVVVGTWQTVVKQPKEWFSQFGMMMNDECHLATGKSISSIISGLNNCMFKFGLSGSLRDGKANIMQYVGMFGEIFKPVTTSKLMEDGQVTELKINSIFLRYPDEFTTKLKGKTYQEEIKIITGLSKRNKWIAKLAIKLAQKDENAFVMFKHVSHGKAIFDLIKNEYDKVYYVSGEVDTETRNIMKTLAENGKGIIIVASYGVFSTGISVKNLHHVVLAHGVKSKIIVLQTIGRVLRKHGSKTIATVWDLIDDCGVKPKSANTKKKYVHLNYLLKHGIDRIQRYADEKFNYVMKTVNL
> |[Viruses Hx01]||_Enterobacteria_phage_HX01.gb|hypothetical protein|1515|NC_018855.1(169158):159799-161313:-1 ^RAST2:fig|10239.59.peg.258^ Viruses Hx01|neighbours:(-1),(1)|neighbour_genes:DNA helicase, phage-..,Inh inhibitor of gp2..|
MTDIKVHFYDFSHVRIECDESTFYELRDFFSFEADGYKFNPKYRYGQWDGRIRLLDYNRLLPYGLVGQIKKFCNNMSYSVWIDPKIFETEDLTREDFDAWLSKQEIYSGNAKIEPHWYQKDAVYEGLVNRRRILNLPTSAGKSLIQALLARYYLENYEGKILIIVPTTALTTQMANDFVDYRLFSHSMIKKIGGGADKADRAKNDAPIIVGTWQTVVKQPKEWFSQFGMMMNDECHLATGKSISSIISGLNNCMFKFGLSGSLRDGKANVMQYVGMFGEIFRPVSTSKLMEDGQVTELKINSIFLRYPDEFTVKLKGKTYQEEVKIITGLKRRTKWIAQLSVKLAKKDENAFVMFKHVTHGKEIFEAIKELGYEKVYYVSGEVDTETRNALKVMAENGKGIIIVASYGVFSTGISVKNLHHVIFAHGVKSKIIVLQTVGRVLRKHGSKAVATVWDLIDDAGVKPKSLNTKKKYTHLNYLLKHGIDRIQRYADEKFNYVMKTINL
>ID:YP_003734325.1 |[Enterobacteria phage IME08]||_Enterobacteria_phage_IME08_.gbk|uvsW|1497|NC_014260(172253):113886-115382:1 ^GeneID:9384480^ Enterobacteria phage IME08, complete genome.|neighbours:ID:YP_003734324.1(-1),ID:YP_003734326.1(1)|neighbour_genes:inh,hypothetical protein|
MQIQVHFDNFSHVRIECDESTFYELRDYFSFEADGYKFNPKFRYGQWDGRIRLLDYNRKLPYGLVPQIKKFAEQFEYSLWIDPRILEQEDISREDFDSWVASQEIYSGSTKIEPHWYQNEAVYNGLTKRRAILNLPTSAGKSLIQALLSRYYVENYEGKILILVPTTALVDQMINDFIDYRLFPKAAMLGIRSGTARDSDAMIYVSTYQTAIKQPKEWFAQFGMFMNDECHLATGKSISTIIEGLTNCMFKFGLSGSLKDGKANLMQYMGLFGDVFKPVSTSQLMEEGQVTDLKINSIFLRYPDEFTVKMKGKDYQSEIKVITKATRRNKWVANLAVKLAKKEENVFLMFKNIEHGKTLFEMVKEQHKEVYYVSGEVNTETRNALKVMAENGKGIIVVASYGVFSTGISVKNLHHVVFAHPVKSKIIVLQTIGRVLRKHASKSTAQVWDIIDDMGVKPKSATAKKKYVHLNYALKHALERIQRYADEKFNYVMKQVDL
>ID:YP_002922529.1 |[Enterobacteria phage JS10]||_Enterobacteria_phage_JS10_.gbk|uvsW|1497|NC_012741(171451):113721-115217:1 ^GeneID:7943332^ Enterobacteria phage JS10, complete genome.|neighbours:ID:YP_002922528.1(-1),ID:YP_002922530.1(1)|neighbour_genes:inh,uvsW.1|
MQIQVHFDNFSHVRVECDESTFYELRDYFSFEADGYKFNPKYRYGQWDGRIRLLDYNRKLPYGLVPQIKKFADQFEYSLWIDPRILEQEDISREDFDSWVASQEIYSGSTKIEPHWYQNEAVYNGLTKRRAILNLPTSAGKSLIQALLSRYYVENYEGKILILVPTTALVDQMINDFIDYRLFPKAAMLGIRSGTARDSDAMIYVSTYQTAIKQPKEWFAQFGMFMNDECHLATGKSISTIIEGLTNCMFKFGLSGSLKDGKANLMQYMGLFGDVFKPVSTSQLMEEGQVTDLKINSIFLRYPDEFTVKMKGKDYQSEIKVITKATRRNKWVANLAVKLAKKEENVFLMFKNIEHGKTLFEMVKEQHKEVYYVSGEVNTETRNALKVMAENGKGIIVVASYGVFSTGISVKNLHHVVFAHPVKSKIIVLQTIGRVLRKHASKSTAQVWDIIDDMGVKPKSANAKKKYVHLNYALKHALERIQRYADEKFNYVMKQVDL
>ID:YP_001595309.1 |[Escherichia phage JS98]||_Enterobacteria_phage_JS98.gbk|uvsW|1497|NC_010105(170523):111815-113311:1 ^GeneID:5783653^ Enterobacteria phage JS98, complete genome.|neighbours:ID:YP_001595308.1(-1),ID:YP_001595310.1(1)|neighbour_genes:inh,hypothetical protein|
MQIQVHFDNFSHVRIECDESTFYELRDYFSFEADGYKFNPKFRYGQWDGRIRLLDYNRKLPYGLVPQIKKFAEQFEYSLWIDPRILEQEDISREDFDSWVASQEIYSGSTKIEPHWYQNEAVYNGLTKRRAILNLPTSAGKSLIQALLSRYYVENYEGKILILVPTTALVDQMINDFIDYRLFPKDAMLGIRSGTARDSDAMIYVSTYQTAIKQPKEWFAQFGMFMNDECHLATGKSISTIIEGLTNCMFKFGLSGSLKDGKANLMQYMGLFGDVFKPVSTSQLMEEGQVTDLKINSIFLRYPDEFTVKMKGKDYQSEIKVITKATRRNKWVANLAVKLAKKEENVFLMFKNIEHGKTLFEMVKEQHKEVYYVSGEVNTETRNALKVMAENGKGIIVVASYGVFSTGISVKNLHHVVFAHPVKSKIIVLQTIGRVLRKHASKSTAQVWDIIDDMGVKPKSANAKKKYVHLNYALKHALERIQRYADEKFNYVMKQVDL
>ID:YP_002922248.1 |[Escherichia phage JSE]||_Enterobacteria_phage_JSE_.gbk|uvsW|1503|NC_012740(166418):105859-107361:1 ^GeneID:7943216^ Enterobacteria phage JSE, complete genome.|neighbours:ID:YP_002922247.1(-1),ID:YP_002922249.1(1)|neighbour_genes:inh,uvsW.1|
MQDIKIHFLNYSHVQIECSDSILLEMRDYFSFEVEGARFQKRVKYGGWDGRIRLLDYNGKLPIGLTKTVGIFAKNMGYSVWVDPRLFEKEQVTEEEITKWCNALELYSGANRITPHWYQSKAVFEGIHHKRRMLVLPTSAGKSAIACMLSRWYLENYEGKVLIIVPTTSLVLQMRDDFVDYRQFPYEAIHTIMSGTSKHVGDRLIVVSTWQSACKQPREWFQQFGMVIVDECHKATAKNLLNIVTDMDHCQFKIGMTGSPRDGKANMMQYVGLFGDISKIVSIDRLMEEGQVTKLKINCLFLRYTDEECSAVKGREYAEEIKYITSNPRRNKFACNLALKLAKKGENVFLMFRNTKHGKLMYDALQKVHDKVYYIDGGVKTEERDEFKKLAEGETGIICVASYGVFSTGVSIKNLHHVIFGHPVKESTIVRQSIGRALRKHGSKDIATVWDLIDHLAVKTKSKNAKKQFSHLNYALKHALERIKIYNTDRFEYVTKTIEI
> |[Tevenvirinae _Enterobacteria_phage_Kha5h]||_Enterobacteria_phage_Kha5h.gb|Phage DNA helicase|1509|KT184312.1(167318):134208-135716:1 ^RAST2:fig|1198136.123.peg.234^ Tevenvirinae _Enterobacteria_phage_Kha5h|neighbours:(1),(1)|neighbour_genes:Phage-associated hom..,Phage DNA helicase|
MDIKVHFHDFSHVRIDCEESTFHELRDFFSFEADGYRFNPRFRYGNWDGRIRLLDYNRLLPFGLVGQIKKFCDNFGYKAWIDPQINEKEELSRKDFDEWLSKLEIYSGNKRIEPHWYQKDAVFEGLVNRRRILNLPTSAGKSLIQALLARYYLENYEGKILIIVPTTALTTQMADDFVDYRLFSHAMIKKIGGGASKDDKYKNDAPVVVGTWQTVVKQPKEWFSQFGMMMNDECHLATGKSISSIISGLNNCMFKFGLSGSLRDGKANIMQYVGMFGEIFKPVTTSKLMEDGQVTELKINSIFLRYPDEFTTKLKGKTYQEEIKIITGLSKRNKWIAKLAIKLAQKDENAFVMFKHVSHGKAIFDLIKNEYDKVYYVSGEVDTETRNIMKTLAENGKGIIIVASYGVFSTGISVKNLHHVVLAHGVKSKIIVLQTIGRVLRKHGSKTIATVWDLIDDCGVKPKSANTKKKYVHLNYLLKHGIDRIQRYADEKFNYVMKTVNL
>ID:YP_001469517.1 |[Enterobacteria phage Phi1]||_Enterobacteria_phage_Phi1_.gbk|uvsW|1503|NC_009821(164270):102688-104190:1 ^GeneID:5602164^ Enterobacteria phage Phi1, complete genome.|neighbours:ID:YP_001469516.1(-1),ID:YP_001469518.1(1)|neighbour_genes:inh,uvsW.1|
MQDIKIHFLNYSHVQIECSDSILLEMRDYFSFEVEGARFQKRFKYGGWDGRIRLLDYNGKLPIGLTKTVGIFAKNMGYSVWVDPRLFEKEQVTEEEITKWCNDLELYSGANRITPHWYQSKAVFEGIHHKRRMLVLPTSAGKSAIACMLSRWYLENYEGKVLIIVPTTSLVLQMRDDFVDYRQFPYEAIHTIMSGTSKHVGDRLIVVSTWQSACKQPREWFQQFGMVIVDECHKATAKNLLNIVTDMDHCQFKIGMTGSPRDGKANMMQYVGLFGDISKIVSIDRLMEEGQVTKLKINCLFLRYTDEECSAVKGREYAEEIKYITSNPRRNKFACNLALKLAKKGENVFLMFRNTKHGKLMYDALQKVHDKVYYIDGGVKTEERDEFKKMAEGDTGIICVASYGVFSTGVSIKNLHHVIFGHPVKESTIVRQSIGRALRKHGSKDIATVWDLIDHLAVKTKSKNAKKQFSHLNYALKHALERIKIYNTDRFEYVTKTIEI
>ID:YP_009202916.1 |[Escherichia phage QL01]||_Enterobacteria_phage_QL01.gbk|hypothetical protein|1497|NC_028847(170527):111283-112779:1 ^GeneID:26629904^ Enterobacteria phage QL01, complete genome.|neighbours:ID:YP_009202915.1(-1),ID:YP_009202917.1(1)|neighbour_genes:inhibitor of prohead..,hypothetical protein|
MQIQVHFDNFSHVRIECDESTFYELRDYFSFEADGYKFNPKFRYGQWDGRIRLLDYNRKLPYGLVPQIKKFAEQFEYSLWIDPRILEQEDISREDFDSWVASQEIYSGSTKIEPHWYQNEAVYNGLTKRRAILNLPTSAGKSLIQALLSRYYVENYEGKILILVPTTALVDQMINDFIDYRLFPKAAMLGIRSGTARDSDAMIYVSTYQTAIKQPKEWFAQFGMFMNDECHLATGKSISTIIEGLTNCMFKFGLSGSLKDGKANLMQYMGLFGDVFKPVSTSQLMEEGQVTDLKINSIFLRYPDEFTVKMKGKDYQSEIKVITKATRRNKWVANLAVKLAKKEENVFLMFKNIEHGKTLFEMVKEQHKEVYYVSGEVNTETRNALKVMAENGKGIIVVASYGVFSTGISVKNLHHVVFAHPVKSKIIVLQTIGRVLRKHASKSTAQVWDIIDDMGVKPKSATAKKKYVHLNYALKHALERIQRYADEKFNYVMKQVDL
>ID:AIT74274.1 |[Enterobacteria phage RB10]||_Enterobacteria_phage_RB10_.gbk|uvsW|1509|KM606999(168401):108085-109593:1 ^^ Enterobacteria phage RB10, complete genome.|neighbours:ID:AIT74273.1(1),ID:AIT74275.1(1)|neighbour_genes:segE,RNA-DNA and DNA-DNA ..|
MDIKVHFHDFSHVRIDCEESTFHELRDFFSFEADGYRFNPRFRYGNWDGRIRLLDYNRLLPFGLVGQIKKFCDNFGYKAWIDPQINEKEELSRKDFDEWLSKLEIYSGNKRIEPHWYQKDAVFEGLVNRRRILNLPTSAGKSLIQALLARYYLENYEGKILIIVPTTALTTQMADDFVDYRLFSHAMIKKIGGGASKDDKYKNDAPVVVGTWQTVVKQPKEWFSQFGMMMNDECHLATGKSISSIISGLNNCMFKFGLSGSLRDGKANIMQYVGMFGEIFKPVTTSKLMEDGQVTELKINSIFLRYPDEFTTKLKGKTYQEEIKIITGLSKRNKWIAKLAIKLAQKDENAFVMFKHVSHGKAIFDLIKNEYDKVYYVSGEVDTETRNVMKTLAENGKGIIIVASYGVFSTGISVKNLHHVVLAHGVKSKIIVLQTIGRVLRKHGSKTIATVWDLIDDCGVKPKSANTKKKYVHLNYLLKHGIDRIQRYADEKFNYVMKTVNL
>ID:YP_002854516.1 |[Escherichia virus RB14]||_Enterobacteria_phage_RB14_.gbk|uvsW|1509|NC_012638(165429):108091-109599:1 ^GeneID:7803932^ Enterobacteria phage RB14, complete genome.|neighbours:ID:YP_002854515.1(1),ID:YP_002854517.1(1)|neighbour_genes:segE,uvsW.1|
MDIKVHFHDFSHVRIDCEESTFHELRDFFSFEADGYRFNPRFRYGNWDGRIRLLDYNRLLPFGLIGQIKKFCDNFGYKAWIDPQINEKEELSRKDFDEWLSKLEIYSGNKRIEPHWYQKDAVFEGLVNRRRILNLPTSAGKSLIQALLARYYLENYEGKILIIVPTTALTTQMADDFVDYRLFSHAMIKKIGGGASKDDKYKNDAPVIVGTWQTVVKQPKEWFSQFGMMMNDECHLATGKSISSIISGLNNCMFKFGLSGSLRDGKANIMQYVGMFGEIFKPVTTSKLMEDGQVTELKINSIFLRYPDEFTTKLKGKTYQEEIKIITGLSKRNKWIAKLAIKLAQKDENAFVMFKHVSHGKAIFDLIKNEYDKVYYVSGEVDTETRNIMKTLAENGKGIIIVASYGVFSTGISVKNLHHVVLAHGVKSKIIVLQTIGRVLRKHGSKTIATVWDLIDDCGVKPKSANTKKKYVHLNYLLKHGIDRIQRYADEKFNYVMKTVNL
> |[Tevenvirinae _Enterobacteria_phage_RB16]||_Enterobacteria_phage_RB16.gb|DNA helicase, phage-..|1500|NC_014467.1(176788):139195-140694:-1 ^RAST2:fig|1198136.103.peg.233^ Tevenvirinae _Enterobacteria_phage_RB16|neighbours:(-1),(1)|neighbour_genes:Phage DNA helicase (..,hypothetical protein|
MDIEVKFLNTSHVQIQAEANIVYELRDYFSFQPPGYQYQAKYKYGGWNGYIYLMDYNGKLPYGLAYLVTKFAESRGYSIWVDPKIHETEDITQEDFDKWVNEHPVYDGDKQIDPYWYQRESVFHGIKNRRGVLNLPTSAGKSLIQGLISRWCLEHYSGKVLIIVPTTALVDQMIEDIANYRLFPKSAMLGIRSGTAKNSNALIYVSTWQSAVKMPAEWFQQFMCLMVDECHLSTGLSIKKIIDTMDQCIFKLGLSGSLKEGKTNMMQYIGAFGKVFKPVDTRRLMDDGQVTNLKINTIFLRYKEEEIKKLKGADYQTEIKYVTSHTRRNAWILKLALKLAREKNENTFVMFRYKEHGKWLYEKLSKVYDNVVLINGDTDIDDRNEMKKIAESTKGLIVIGSIGVLSTGISIKNLHHIIFAHPCKSAVVVKQSIGRVLRKHGSKALATVWDIVDNLATLAKSKTAKNKYSATNYGMKHAMERVRIYNEERFDYVIKQVEI
>ID:AXF42490.1 |[Enterobacteria phage RB18]||_Enterobacteria_phage_RB18_.gbk|uvsW|1512|MH553563(166677):109211-110722:1 ^^ Enterobacteria phage RB18, complete genome.|neighbours:ID:AXF42489.1(-1),ID:AXF42491.1(1)|neighbour_genes:inh,hypothetical protein|
MTDIKVHFYDFSHVRIDCEESTFHELRDFFSFEADGYRFNPKYKYGHWDGRIRLLDYNRLLPFGLVGQIKKFCDNFGYKAWIDPQINEKEELSRKDFDEWLSKLEIYSGNKRIEPHWYQKDAVFEGLVNRRRILNLPTSAGKSLIQALLARYYLENYEGKILIIVPTTALTTQMADDFVDYRLFSHAMIKKIGGGASKDDKYKNDAPVVVGTWQTVVKQPKEWFSQFGMMMNDECHLATGKSISSIISGLNNCMFKFGLSGSLRDGKANIMQYVGMFGEIFKPVTTSKLMEDGQVTELKINSIFLRYPDEFTTKLKGKTYQEEIKIITGLSKRNKWIAKLAIKLAQKDENAFVMFKHVSHGKAIFDLIKNEYDKVYYVSGEVDTETRNIMKTLAENGKGIIIVASYGVFSTGISVKNLHHVVLAHGVKSKIIVLQTIGRVLRKHGSKTIATVWDLIDDCGVKPKSANTKKKYVHLNYLLKHGIDRIQRYADEKFNYVMKTVNL
>ID:YP_009102384.1 |[Enterobacteria phage RB27]||_Enterobacteria_phage_RB27_.gbk|uvsW|1512|NC_025448(165179):107521-109032:1 ^GeneID:22113168^ Enterobacteria phage RB27, complete genome.|neighbours:ID:YP_009102383.1(-1),ID:YP_009102385.1(1)|neighbour_genes:inh,RNA-DNA and DNA-DNA ..|
MTDIKVHFYDFSHVRIDCEESTFHELRDFFSFEADGYRFNPKYKYGHWDGRIRLLDYNRLLPFGLVGQIKKFCDNFGYKAWIDPQINEKEELSRKDFDEWLSKLEIYSGNKRIEPHWYQKDAVFEGLVNRRRILNLPTSAGKSLIQALLARYYLENYEGKILIIVPTTALTTQMADDFVDYRLFSHAMIKKIGGGASKDDKYKNDAPVVVGTWQTVVKQPKEWFSQFGMMMNDECHLATGKSISSIISGLNNCMFKFGLSGSLRDGKANIMQYVGLFGEIFKPVTTSKLMEDGQVTELKINSIFLRYPDEFTTKLKGKTYQEEIKIITGLSKRNKWIAKLAIKLAQKDENAFVMFKHVSHGKAIFDLIKNEYDKVYYVSGEVDTETRNIMKTLAENGKGIIIVASYGVFSTGISVKNLHHVVLAHGVKSKIIVLQTIGRVLRKHGSKTIATVWDLIDDCGVKPKSANTKKKYVHLNYLLKHGIDRIQRYADEKFNYVMKTVNL
>ID:AIT74819.1 |[Enterobacteria phage RB33]||_Enterobacteria_phage_RB33_.gbk|uvsW|1512|KM607001(166007):109019-110530:1 ^^ Enterobacteria phage RB33, complete genome.|neighbours:ID:AIT74818.1(-1),ID:AIT74820.1(1)|neighbour_genes:inh,RNA-DNA and DNA-DNA ..|
MTDIKVHFYDFSHVRIDCEESTFHELRDFFSFEADGYRFNPKYRYGHWDGRIRLLDYNRLLPFGLVGQIKKFCDNFGYKAWIDPQINEKEELSRKDFDEWLSKLEIYSGNKRIEPHWYQKDAVFEGLVNRRRILNLPTSAGKSLIQALLARYYLENYEGKILIIVPTTALTTQMADDFVDYRLFSHAMIKKIGGGASKDDKYKNDAPVVVGTWQTVVKQPKEWFSQFGMMMNDECHLATGKSISSIISGLNNCMFKFGLSGSLRDGKANIMQYVGMFGEIFKPVTTSKLMEDGQVTELKINSIFLRYPDEFTTKLKGKTYQEEIKIITGLSKRNKWIAKLAIKLAQKDENAFVMFKHVSHGKAIFDLIKNEYDKVYYVSGEVDTETRNIMKTLAENGKGIIIVASYGVFSTGISVKNLHHVVLAHGVKSKIIVLQTIGRVLRKHGSKTIATVWDLIDDCGVKPKSANTKKKYVHLNYLLKHGIDRIQRYADEKFNYVMKTVNL
>ID:YP_009098566.1 |[Escherichia phage RB3]||_Enterobacteria_phage_RB3_.gbk|uvsW|1509|NC_025419(168402):108086-109594:1 ^GeneID:22113930^ Enterobacteria phage RB3, complete genome.|neighbours:ID:YP_009098565.1(1),ID:YP_009098567.1(1)|neighbour_genes:segE,RNA-DNA and DNA-DNA ..|
MDIKVHFHDFSHVRIDCEESTFHELRDFFSFEADGYRFNPRFRYGNWDGRIRLLDYNRLLPFGLVGQIKKFCDNFGYKAWIDPQINEKEELSRKDFDEWLSKLEIYSGNKRIEPHWYQKDAVFEGLVNRRRILNLPTSAGKSLIQALLARYYLENYEGKILIIVPTTALTTQMADDFVDYRLFSHAMIKKIGGGASKDDKYKNDAPVVVGTWQTVVKQPKEWFSQFGMMMNDECHLATGKSISSIISGLNNCMFKFGLSGSLRDGKANIMQYVGMFGEIFKPVTTSKLMEDGQVTELKINSIFLRYPDEFTTKLKGKTYQEEIKIITGLSKRNKWIAKLAIKLAQKDENAFVMFKHVSHGKAIFDLIKNEYDKVYYVSGEVDTETRNVMKTLAENGKGIIIVASYGVFSTGISVKNLHHVVLAHGVKSKIIVLQTIGRVLRKHGSKTIATVWDLIDDCGVKPKSANTKKKYVHLNYLLKHGIDRIQRYADEKFNYVMKTVNL
> |[Tevenvirinae _Enterobacteria_phage_RB43]||_Enterobacteria_phage_RB43.gb|DNA helicase, phage-..|1500|NC_007023.1(180500):139805-141304:-1 ^RAST2:fig|1198136.102.peg.252^ Tevenvirinae _Enterobacteria_phage_RB43|neighbours:(-1),(1)|neighbour_genes:Phage DNA helicase (..,N-acetylglucosaminyl..|
MDIEVKYLNTSHVQIQAEANIVYELRDYFSFQPPGYQYQNKYKYGGWNGYIYLMDYNGKLPYGLAYLVAKFAESRGYSIWVDPKIHETEDITQEDFDKWVNEHPVYDGDKKIDPYWYQRESVFHGIKNRRGVLNLPTSAGKSLIQGLISRWCLEHYSGKVLIIVPTTALVDQMIEDIANYRLFPKSAMLGIRSGTAKNSNALIYVSTWQSAVKMPAEWFQQFMCLMVDECHLSTGLSIKKIIDTMDQCIFKLGLSGSLKEGKTNMMQYIGAFGKVFKPVDTRRLMDDGQVTNLKINTIFLRYKEEEVKKLKGADYQTEIKYVTSHTRRNAWILKLALKLAREKNENTFVMFRYKEHGKWLYEKLSKVYDNVVLINGDTDIDDRNEMKKIAESTKGLIVIGSIGVLSTGISIKNLHHIIFAHPCKSAVVVKQSIGRVLRKHGSKALATVWDIVDNLATLAKSKTAKNKYSATNYGMKHAMERVRIYNEERFDYVIKQVEI
>ID:NP_891741.1 |[Enterobacteria phage RB49]||_Enterobacteria_phage_RB49_.gbk|uvsW|1503|NC_005066(164018):101286-102788:1 ^GeneID:1725397^ Enterobacteria phage RB49, complete genome.|neighbours:ID:NP_891740.1(-1),ID:NP_891742.1(1)|neighbour_genes:inh,uvsW.1|
MQDIKIHFLNYSHVQIECSDSILLEMRDYFSFEVEGARFQKRFKYGGWDGRIRLLDYNGKLPIGLTKTVGIFAKNMGYSVWVDPRLFEKEQVTEEEITKWCNDLELYSGANRITPHWYQSKAVFEGIHHKRRMLVLPTSAGKSAIACMLSRWYLENYEGKVLIIVPTTSLVLQMRDDFVDYRQFPYEAIHTIMSGTSKHVGDRLIVVSTWQSACKQPSEWFQQFGMVIVDECHKATAKNLLNIVTDMDHCQFKIGMTGSPRDGKANMMQYVGLFGDISKIVSIDRLMEEGQVTKLKINCLFLRYTDEECSAVKGREYAEEIKYITSNPRRNKFACNLALKLAKKGENVFLMFRNTKHGKLMYDALQKVHDKVYYIDGGVKTEERDEFKKLAEGETGIICVASYGVFSTGVSIKNLHHVIFGHPVKESTIVRQSIGRALRKHGSKDIATVWDLIDHLAVKTKSKNAKKQFSHLNYALKHALERIKIYNTDRFEYVTKTIEI
>ID:ACP31100.1 |[Enterobacteria phage RB51]||_Enterobacteria_phage_RB51_.gbk|uvsW|1512|FJ839693(168394):110829-112340:1 ^^ Enterobacteria phage RB51, complete genome.|neighbours:ID:ACP31099.1(-1),ID:ACP31101.1(1)|neighbour_genes:inh,uvsW.1|
MTDIKVHFYDFSHVRIDCEESTFHELRDFFSFEADGYRFNPKYKYGHWDGRIRLLDYNRLLPFGLVGQIKKFCDNFGYKAWIDPQINEKEELSRKDFDEWLSKLEIYSGNKRIEPHWYQKDAVFEGLVNRRRILNLPTSAGKSLIQALLARYYLENYEGKILIIVPTTALTTQMADDFVDYRLFSHAMIKKIGGGASKDDKYKNDAPVVVGTWQTVVKQPKEWFSQFGMMMNDECHLATGKSISSIISGLNNCMFKFGLSGSLRDGKANIMQYVGMFGEIFKPVTTSKLMEDGQVTELKINSIFLRYPDEFTTKLKGKTYQEEIKIITGLSKRNKWIAKLAIKLAQKDENAFVMFKHVSHGKAIFDLIKNEYDKVYYVSGEVDTETRNIMKTLAENGKGIIIVASYGVFSTGISVKNLHHVVLAHGVKSKIIVLQTIGRVLRKHGSKTIATVWDLIDDCGVKPKSANTKKKYVHLNYLLKHGIDRIQRYADEKFNYVMKTVNL
>ID:AIT75092.1 |[Enterobacteria phage RB55]||_Enterobacteria_phage_RB55_.gbk|uvsW|1509|KM607002(168896):112653-114161:1 ^^ Enterobacteria phage RB55, complete genome.|neighbours:ID:AIT75091.1(1),ID:AIT75093.1(1)|neighbour_genes:segE,RNA-DNA and DNA-DNA ..|
MDIKVHFHDFSHVRIDCEESTFHELRDFFSFEADGYRFNPRFRYGNWDGRIRLLDYNRLLPFGLVGQIKKFCDNFGYKAWIDPQINEKEELSRKDFDEWLSKLEIYSGNKRIEPHWYQKDAVFEGLVNRRRILNLPTSAGKSLIQALLARYYLENYEGKILIIVPTTALTTQMADDFVDYRLFSHAMIKKIGGGASKDDKYKNDAPVVVGTWQTVVKQPKEWFSQFGMMMNDECHLATGKSISSIISGLNNCMFKFGLSGSLRDGKANIMQYVGMFGEIFKPVTTSKLMEDGQVTELKINSIFLRYPDEFTTKLKGKTYQEEIKIITGLSKRNKWIAKLAIKLAQKDENAFVMFKHVSHGKAIFDLIKNEYDKVYYVSGEVDTETRNIMKTLAENGKGIIIVASYGVFSTGISVKNLHHVVLAHGVKSKIIVLQTIGRVLRKHGSKTIATVWDLIDDAGVKPKSANTKKKYVHLNYLLKHGIDRIQRYADEKFNYVMKTVNL
>ID:AIT75366.1 |[Enterobacteria phage RB59]||_Enterobacteria_phage_RB59_.gbk|uvsW|1509|KM607003(168966):112667-114175:1 ^^ Enterobacteria phage RB59, complete genome.|neighbours:ID:AIT75365.1(1),ID:AIT75367.1(1)|neighbour_genes:segE,RNA-DNA and DNA-DNA ..|
MDIKVHFHDFSHVRIDCEESTFHELRDFFSFEADGYRFNPRFRYGNWDGRIRLLDYNRLLPFGLVGQIKKFCDNFGYKAWIDPQINEKEELSRKDFDEWLSKLEIYSGNKRIEPHWYQKDAVFEGLVNRRRILNLPTSAGKSLIQALLARYYLENYEGKILIIVPTTALTTQMADDFVDYRLFSHAMIKKIGGGASKDDKYKNDAPVVVGTWQTVVKQPKEWFSQFGMMMNDECHLATGKSISSIISGLNNCMFKFGLSGSLRDGKANIMQYVGMFGEIFKPVTTSKLMEDGQVTELKINSIFLRYPDEFTTKLKGKTYQEEIKIITGLSKRNKWIAKLAIKLAQKDENAFVMFKHVSHGKAIFDLIKNEYDKVYYVSGEVDTETRNIMKTLAENGKGIIIVASYGVFSTGISVKNLHHVVLAHGVKSKIIVLQTIGRVLRKHGSKTIATVWDLIDDAGVKPKSANTKKKYVHLNYLLKHGIDRIQRYADEKFNYVMKTVNL
>ID:AIT73187.1 |[Enterobacteria phage RB5]||_Enterobacteria_phage_RB5_.gbk|uvsW|1509|KM606995(168394):108078-109586:1 ^^ Enterobacteria phage RB5, complete genome.|neighbours:ID:AIT73186.1(1),ID:AIT73188.1(1)|neighbour_genes:segE,RNA-DNA and DNA-DNA ..|
MDIKVHFHDFSHVRIDCEESTFHELRDFFSFEADGYRFNPRFRYGNWDGRIRLLDYNRLLPFGLVGQIKKFCDNFGYKAWIDPQINEKEELSRKDFDEWLSKLEIYSGNKRIEPHWYQKDAVFEGLVNRRRILNLPTSAGKSLIQALLARYYLENYEGKILIIVPTTALTTQMADDFVDYRLFSHAMIKKIGGGASKDDKYKNDAPVVVGTWQTVVKQPKEWFSQFGMMMNDECHLATGKSISSIISGLNNCMFKFGLSGSLRDGKANIMQYVGMFGEIFKPVTTSKLMEDGQVTELKINSIFLRYPDEFTTKLKGKTYQEEIKIITGLSKRNKWIAKLAIKLAQKDENAFVMFKHVSHGKAIFDLIKNEYDKVYYVSGEVDTETRNVMKTLAENGKGIIIVASYGVFSTGISVKNLHHVVLAHGVKSKIIVLQTIGRVLRKHGSKTIATVWDLIDDCGVKPKSANTKKKYVHLNYLLKHGIDRIQRYADEKFNYVMKTVNL
>ID:AIT75642.1 |[Enterobacteria phage RB68]||_Enterobacteria_phage_RB68_.gbk|uvsW|1512|KM607004(168401):110836-112347:1 ^^ Enterobacteria phage RB68, complete genome.|neighbours:ID:AIT75641.1(-1),ID:AIT75643.1(1)|neighbour_genes:inh,RNA-DNA and DNA-DNA ..|
MTDIKVHFYDFSHVRIDCEESTFHELRDFFSFEADGYRFNPKYKYGHWDGRIRLLDYNRLLPFGLVGQIKKFCDNFGYKAWIDPQINEKEELSRKDFDEWLSKLEIYSGNKRIEPHWYQKDAVFEGLVNRRRILNLPTSAGKSLIQALLARYYLENYEGKILIIVPTTALTTQMADDFVDYRLFSHAMIKKIGGGASKDDKYKNDAPVVVGTWQTVVKQPKEWFSQFGMMMNDECHLATGKSISSIISGLNNCMFKFGLSGSLRDGKANIMQYVGMFGEIFKPVTTSKLMEDGQVTELKINSIFLRYPDEFTTKLKGKTYQEEIKIITGLSKRNKWIAKLAIKLAQKDENAFVMFKHVSHGKAIFDLIKNEYDKVYYVSGEVDTETRNIMKTLAENGKGIIIVASYGVFSTGISVKNLHHVVLAHGVKSKIIVLQTIGRVLRKHGSKTIATVWDLIDDCGVKPKSANTKKKYVHLNYLLKHGIDRIQRYADEKFNYVMKTVNL
>ID:NP_861886.1 |[Enterobacteria phage RB69]||_Enterobacteria_phage_RB69_.gbk|uvsW|1515|NC_004928(167560):114756-116270:1 ^GeneID:1494312^ Enterobacteria phage RB69, complete genome.|neighbours:ID:NP_861885.1(-1),ID:NP_861887.1(1)|neighbour_genes:inh,uvsW.1|
MTDIKVHFYDFSHVRIECDESTFYELRDFFSFEADGYKFNPKYRYGQWDGRIRLLDYNRLLPYGLVGQIKKFCNNMSYSVWIDPKIFETEDLTREDFDAWLSKQEIYSGNAKIEPHWYQKDAVYEGLVNRRRILNLPTSAGKSLIQALLARYYLENYEGKILIIVPTTALTTQMANDFVDYRLFSHSMIKKIGGGADKADKSKNDAPIIVGTWQTVVKQPKEWFSQFGMMMNDECHLATGKSISSIISGLNNCMFKFGLSGSLRDGKANVMQYVGMFGEIFRPVSTSKLMEDGQVTELKINSIFLRYPDEFATKLKGKTYQEEVKIITGLKRRTKWIAQLSVKLAKKDENAFVMFKHVTHGKEIFEAIKELGYEKVYYVSGEVDTETRNALKVMAENGKGIIIVASYGVFSTGISVKNLHHVIFAHGVKSKIIVLQTVGRVLRKHGSKAVATVWDLIDDAGVKPKSLNTKKKYTHLNYLLKHGIDRIQRYADEKFNYVMKTINL
>ID:AIT73458.1 |[Enterobacteria phage RB6]||_Enterobacteria_phage_RB6_.gbk|uvsW|1509|KM606996(168394):108078-109586:1 ^^ Enterobacteria phage RB6, complete genome.|neighbours:ID:AIT73457.1(1),ID:AIT73459.1(1)|neighbour_genes:segE,RNA-DNA and DNA-DNA ..|
MDIKVHFHDFSHVRIDCEESTFHELRDFFSFEADGYRFNPRFRYGNWDGRIRLLDYNRLLPFGLVGQIKKFCDNFGYKAWIDPQINEKEELSRKDFDEWLSKLEIYSGNKRIEPHWYQKDAVFEGLVNRRRILNLPTSAGKSLIQALLARYYLENYEGKILIIVPTTALTTQMADDFVDYRLFSHAMIKKIGGGASKDDKYKNDAPVVVGTWQTVVKQPKEWFSQFGMMMNDECHLATGKSISSIISGLNNCMFKFGLSGSLRDGKANIMQYVGMFGEIFKPVTTSKLMEDGQVTELKINSIFLRYPDEFTTKLKGKTYQEEIKIITGLSKRNKWIAKLAIKLAQKDENAFVMFKHVSHGKAIFDLIKNEYDKVYYVSGEVDTETRNVMKTLAENGKGIIIVASYGVFSTGISVKNLHHVVLAHGVKSKIIVLQTIGRVLRKHGSKTIATVWDLIDDCGVKPKSANTKKKYVHLNYLLKHGIDRIQRYADEKFNYVMKTVNL
>ID:AIT73729.1 |[Enterobacteria phage RB7]||_Enterobacteria_phage_RB7_.gbk|uvsW|1509|KM606997(168395):108079-109587:1 ^^ Enterobacteria phage RB7, complete genome.|neighbours:ID:AIT73728.1(1),ID:AIT73730.1(1)|neighbour_genes:segE,RNA-DNA and DNA-DNA ..|
MDIKVHFHDFSHVRIDCEESTFHELRDFFSFEADGYRFNPRFRYGNWDGRIRLLDYNRLLPFGLVGQIKKFCDNFGYKAWIDPQINEKEELSRKDFDEWLSKLEIYSGNKRIEPHWYQKDAVFEGLVNRRRILNLPTSAGKSLIQALLARYYLENYEGKILIIVPTTALTTQMADDFVDYRLFSHAMIKKIGGGASKDDKYKNDAPVVVGTWQTVVKQPKEWFSQFGMMMNDECHLATGKSISSIISGLNNCMFKFGLSGSLRDGKANIMQYVGMFGEIFKPVTTSKLMEDGQVTELKINSIFLRYPDEFTTKLKGKTYQEEIKIITGLSKRNKWIAKLAIKLAQKDENAFVMFKHVSHGKAIFDLIKNEYDKVYYVSGEVDTETRNVMKTLAENGKGIIIVASYGVFSTGISVKNLHHVVLAHGVKSKIIVLQTIGRVLRKHGSKTIATVWDLIDDCGVKPKSANTKKKYVHLNYLLKHGIDRIQRYADEKFNYVMKTVNL
>ID:AIT74001.1 |[Enterobacteria phage RB9]||_Enterobacteria_phage_RB9.gbk|uvsW|1509|KM606998(168395):108079-109587:1 ^^ Enterobacteria phage RB9, complete genome.|neighbours:ID:AIT74000.1(1),ID:AIT74002.1(1)|neighbour_genes:segE,RNA-DNA and DNA-DNA ..|
MDIKVHFHDFSHVRIDCEESTFHELRDFFSFEADGYRFNPRFRYGNWDGRIRLLDYNRLLPFGLVGQIKKFCDNFGYKAWIDPQINEKEELSRKDFDEWLSKLEIYSGNKRIEPHWYQKDAVFEGLVNRRRILNLPTSAGKSLIQALLARYYLENYEGKILIIVPTTALTTQMADDFVDYRLFSHAMIKKIGGGASKDDKYKNDAPVVVGTWQTVVKQPKEWFSQFGMMMNDECHLATGKSISSIISGLNNCMFKFGLSGSLRDGKANIMQYVGMFGEIFKPVTTSKLMEDGQVTELKINSIFLRYPDEFTTKLKGKTYQEEIKIITGLSKRNKWIAKLAIKLAQKDENAFVMFKHVSHGKAIFDLIKNEYDKVYYVSGEVDTETRNVMKTLAENGKGIIIVASYGVFSTGISVKNLHHVVLAHGVKSKIIVLQTIGRVLRKHGSKTIATVWDLIDDCGVKPKSANTKKKYVHLNYLLKHGIDRIQRYADEKFNYVMKTVNL
>ID:ADJ39904.1 |[Enterobacteria phage T4T]||_Enterobacteria_phage_T4T_.gbk|uvsW|1509|HM137666(168920):112688-114196:1 ^^ Enterobacteria phage T4T, complete genome.|neighbours:ID:ADJ39903.1(1),ID:ADJ39905.1(1)|neighbour_genes:segE,uvsW.1|
MDIKVHFHDFSHVRIDCEESTFHELRDFFSFEADGYRFNPRFRYGNWDGRIRLLDYNRLLPFGLVGQIKKFCDNFGYKAWIDPQINEKEELSRKDFDEWLSKLEIYSGNKRIEPHWYQKDAVFEGLVNRRRILNLPTSAGKSLIQALLARYYLENYEGKILIIVPTTALTTQMADDFVDYRLFSHAMIKKIGGGASKDDKYKNDAPVVVGTWQTVVKQPKEWFSQFGMMMNDECHLATGKSISSIISGLNNCMFKFGLSGSLRDGKANIMQYVGMFGEIFKPVTTSKLMEDGQVTELKINSIFLRYPDEFTTKLKGKTYQEEIKIITGLSKRNKWIAKLAIKLAQKDENAFVMFKHVSHGKAIFDLIKNEYDKVYYVSGEVDTETRNIMKTLAENGKGIIIVASYGVFSTGISVKNLHHVVLAHGVKSKIIVLQTIGRVLRKHGSKTIATVWDLIDDAGVKPKSANTKKKYVHLNYLLKHGIDRIQRYADEKFNYVMKTVNL
>ID:NP_049796.1 |[Escherichia virus T4]||_Enterobacteria_phage_T4_.gbk|uvsW|1764|NC_000866(168903):112677-114440:1 ^GeneID:1258733^ Enterobacteria phage T4, complete genome.|neighbours:ID:NP_049795.1(1),ID:NP_049797.1(-1)|neighbour_genes:segE,uvsY.-2|
MDIKVHFHDFSHVRIDCEESTFHELRDFFSFEADGYRFNPRFRYGNWDGRIRLLDYNRLLPFGLVGQIKKFCDNFGYKAWIDPQINEKEELSRKDFDEWLSKLEIYSGNKRIEPHWYQKDAVFEGLVNRRRILNLPTSAGKSLIQALLARYYLENYEGKILIIVPTTALTTQMADDFVDYRLFSHAMIKKIGGGASKDDKYKNDAPVVVGTWQTVVKQPKEWFSQFGMMMNDECHLATGKSISSIISGLNNCMFKFGLSGSLRDGKANIMQYVGMFGEIFKPVTTSKLMEDGQVTELKINSIFLRYPDEFTTKLKGKTYQEEIKIITGLSKRNKWIAKLAIKLAQKDENAFVMFKHVSHGKAIFDLIKNEYDKVYYVSGEVDTETRNIMKTLAENGKGIIIVASYGVFSTGISVKNLHHVVLAHGVKSKIIVLQTIGRVLRKHGSKTIATVWDLIDSAGVKPKSANTKKKYVHLNYLLKHGIDRIQRYADEKFNYVMKTVNLISFGPLEKKMLLEFKQFLYEASIDEFMGKIASCQTLEGLEELEAYYKKRVKETELKDTDDISVRDALAGKRAELEDSDDEVEESF
> |[Tevenvirinae _Enterobacteria_phage_T4_strain_wild]||_Enterobacteria_phage_T4_strain_wild.gb|Phage DNA helicase|1509|KJ477684.1(168922):112690-114198:1 ^RAST2:fig|1198136.58.peg.196^ Tevenvirinae _Enterobacteria_phage_T4_strain_wild|neighbours:(1),(1)|neighbour_genes:Phage-associated hom..,Phage DNA helicase|
MDIKVHFHDFSHVRIDCEESTFHELRDFFSFEADGYRFNPRFRYGNWDGRIRLLDYNRLLPFGLVGQIKKFCDNFGYKAWIDPQINEKEELSRKDFDEWLSKLEIYSGNKRIEPHWYQKDAVFEGLVNRRRILNLPTSAGKSLIQALLARYYLENYEGKILIIVPTTALTTQMADDFVDYRLFSHAMIKKIGGGASKDDKYKNDAPVVVGTWQTVVKQPKEWFSQFGMMMNDECHLATGKSISSIISGLNNCMFKFGLSGSLRDGKANIMQYVGMFGEIFKPVTTSKLMEDGQVTELKINSIFLRYPDEFTTKLKGKTYQEEIKIITGLSKRNKWIAKLAIKLAQKDENAFVMFKHVSHGKAIFDLIKNEYDKVYYVSGEVDTETRNIMKTLAENGKGIIIVASYGVFSTGISVKNLHHVVLAHGVKSKIIVLQTIGRVLRKHGSKTIATVWDLIDDAGVKPKSANTKKKYVHLNYLLKHGIDRIQRYADEKFNYVMKTVNL
> |[Tevenvirinae _Enterobacteria_phage_T6]||_Enterobacteria_phage_T6.gb|Phage DNA helicase|1098|MH550421.1(168706):109199-110296:1 ^RAST2:fig|1198136.104.peg.184^ Tevenvirinae _Enterobacteria_phage_T6|neighbours:(1),(1)|neighbour_genes:Phage-associated hom..,Phage DNA helicase|
MDIKVHFHDFSHVRIDCEESTFHELRDFFSFEADGYRFNPRFRCGNWDGRIRLLDYNRLLPFGLVGQIKKFCDNFGYKAWIDPQINEKEELSRKDFDEWLSKLEIYSGNKRIEPHWYQKDAVFEGLVNRRRILNLPTSAGKSLIQALLARYYLENYEGKILIIVPTTALTTQMADDFVDYRLFSHAMIKKIGGGASKDDKYKNDAPVVVGTWQTVVKQPKEWFSQFGMMMNDECHLATGKSISSIISGLNNCMFKFGLSGSLRDGKANIMQYVGMFGEIFKPVTTSKLMEDGQVTELKINSIFLRYPDEFTTKLKGKTYQEEIKIITGLSKRNKWIAKLAIKLAQKDENAFVMFNMYRMVKLFSI
>ID:YP_004063881.1 |[Escherichia phage vB_EcoM_VR7]||_Enterobacteria_phage_vB_EcoM-VR7_.gbk|uvsW|1500|NC_014792(169285):111937-113436:1 ^GeneID:10021425^ Enterobacteria phage vB_EcoM-VR7, complete genome.|neighbours:ID:YP_004063880.1(-1),ID:YP_004063882.1(1)|neighbour_genes:inh,uvsW.1|
MDIKINFLNFSHVHVECEDSIFYELRDYFSFEAENYRFNPKFKAGVWDGRIRLLDYNRKLPYGLVNQIKKFADQFGYSFWIDPQITEKEEISRADFDKWVESKEIYSGHTKITPHWYQTDAVYDGLVNRRKILNLPTSAGKSLIQALLARYYLENYEGKVLILVPTTALVDQMINDFVDYRLFPREACLGIRSGTKRDSDAMIYVSTYQTAVKQPKEWFSQFGQFMNDECHMATGKSISTVIEGLTNCMFKFGLSGSLRDGKANLMQYMGLFGDIFKPVSTSQLMDEGQVTDLKINSIFLRYPDEFTVKMKGKSYQDEIKVITKATRRNKWVTNLALKLAKKDENVFLMFKNIEHGKSMFEMLKEAGHENVYYVSGEVDTETRNALKVMAENGKGIIVVASYGVFSTGISVKNLHHIIFAHPVKSKVIVLQTIGRVLRKHESKSQANVFDIVDDMGVKPKSANAKKKYVHLNFALKHGLERIQRYADERFNYVIKQVEI
>ID:YP_006986736.1 |[Escherichia phage vB_EcoM_ACG-C40]||_Enterobacteria_phage_vB_EcoM_ACG-C40_.gbk|RNA-DNA and DNA-DNA ..|1509|NC_019399(167396):109618-111126:1 ^GeneID:13998009^ Enterobacteria phage vB_EcoM_ACG-C40, complete genome.|neighbours:ID:YP_006986735.1(1),ID:YP_006986737.1(1)|neighbour_genes:homing endonuclease,homing endonuclease|
MDIKVHFHDFSHVRIDCEESTFHELRDFFSFEADGYRFNPRFRYGNWDGRIRLLDYNRLLPFGLVGQIKKFCDNFGYKAWIDPQINEKEELSRKDFDEWLSKLEIYSGNKRIEPHWYQKDAVFEGLVNRRRILNLPTSAGKSLIQALLARYYLENYEGKILIIVPTTALTTQMADDFVDYRLFSHAMIKKIGGGASKDDKYKNDAPVVVGTWQTVVKQPKEWFSQFGMMMNDECHLATGKSISSIISGLNNCMFKFGLSGSLRDGKANIMQYVGMFGEIFKPVTTSKLMEDGQVTELKINSIFLRYPDEFTTKLKGKTYQEEIKIITGLSKRNKWIAKLAIKLAQKDENAFVMFKHVSHGKAIFDLIKNEYDKVYYVSGEVDTETRNIMKTLAENGKGIIIVASYGVFSTGISVKNLHHVVLAHGVKSKIIVLQTIGRVLRKHGSKTIATVWDLIDDAGVVSKSKTSSKKYSHLNYLLKHGLDRIQRYADEKFNYVMKEVKL
>ID:AWD91500.1 |[Enterobacteria phage vB_EcoM_IME339]||_Enterobacteria_phage_vB_EcoM_IME339_.gbk|DNA helicase|1512|MH051915(164366):58635-60146:-1 ^^ Enterobacteria phage vB_EcoM_IME339, complete genome.|neighbours:ID:AWD91499.1(-1),ID:AWD91501.1(1)|neighbour_genes:DNA helicase,minor capsid protein..|
MTDIKVHFYDFSHVRIDCEESTFHELRDFFSFEADGYRFNPKYKYGHWDGRIRLLDYNRLLPFGLVGQIKKFCDNFGYKAWIDPQINEKEELSRKDFDEWLSKLEIYSGNKRIEPHWYQKDAVFEGLVNRRRILNLPTSAGKSLIQALLARYYLENYEGKILIIVPTTALTTQMADDFVDYRLFSHAMIKKIGGGASKDDKYKNDAPVIVGTWQTVVKQPKEWFSQFGMMMNDECHLATGKSISSIISGLNNCMFKFGLSGSLRDGKANIMQYVGMFGEIFKPVTTSKLMEDGQVTELKINSIFLRYPDEFTTKLKGKTYQEEIKIITGLSKRNKWIAKLAIKLAQKDENAFVMFKHVSHGKAIFDLIKNEYDKVYYVSGEVDTETRNVMKTLAENGKGIIIVASYGVFSTGISVKNLHHVVLAHGVKSKIIVLQTIGRVLRKHGSKTIATVWDLIDDCGVKPKSANTKKKYVHLNYLLKHGIDRIQRYADEKFNYVMKTVNL
>ID:AWD91756.1 |[Enterobacteria phage vB_EcoM_IME340]||_Enterobacteria_phage_vB_EcoM_IME340_.gbk|RNA-DNA and DNA-DNA ..|1512|MH051916(165549):58639-60150:-1 ^^ Enterobacteria phage vB_EcoM_IME340, complete genome.|neighbours:ID:AWD91755.1(-1),ID:AWD91757.1(1)|neighbour_genes:RNA-DNA and DNA-DNA ..,inhibitor of prohead..|
MTDIKVHFYDFSHVRIDCEESTFHELRDFFSFEADGYRFNPKYKYGHWDGRIRLLDYNRLLPFGLVGQIKKFCDNFGYKAWIDPQINEKEELSRKDFDEWLSKLEIYSGNKRIEPHWYQKDAVFEGLVNRRRILNLPTSAGKSLIQALLARYYLENYEGKILIIVPTTALTTQMADDFVDYRLFSHAMIKKIGGGASKDDKYKNDAPVIVGTWQTVVKQPKEWFSQFGMMMNDECHLATGKSISSIISGLNNCMFKFGLSGSLRDGKANIMQYVGMFGEIFKPVTTSKLMEDGQVTELKINSIFLRYPDEFTTKLKGKTYQEEIKIITGLSKRNKWIAKLAIKLAQKDENAFVMFKHVSHGKAIFDLIKNEYDKVYYVSGEVDTETRNVMKTLAENGKGIIIVASYGVFSTGISVKNLHHVVLAHGVKSKIIVLQTIGRVLRKHGSKTIATVWDLIDDCGVKPKSANTKKKYVHLNYLLKHGIDRIQRYADEKFNYVMKTVNL
>ID:YP_009207374.1 |[Escherichia phage vB_EcoM_VR20]||_Enterobacteria_phage_vB_EcoM_VR20.gbk|uvsW|1500|NC_028894(170336):112018-113517:1 ^GeneID:26633873^ Enterobacteria phage vB_EcoM_VR20, complete genome.|neighbours:ID:YP_009207373.1(-1),ID:YP_009207375.1(1)|neighbour_genes:inh,hypothetical protein|
MDIKINFLNFSHVHVECEDGIFYELRDYFSFEAENYRFNPKFKQGVWDGRIRLLDYNRKLPYGLVNQIKKFADQFGYSFWIDPQITEKEEISREEFDKWVESKEIYSGNTKITPHWYQSDAVYDGLVNRRKILNLPTSAGKSLIQALLARYYLENYEGKVLILVPTTALVDQMINDFVDYRLFPRAACLGIRSGTKRDSDAMIYVSTYQTAVKQPKEWFEQFGQFMNDECHMATGKSISTVIEGLTNCMFKFGLSGSLRDGKANLMQYMGLFGDIFKPVSTSKLMEDGQVTDLKINSIFLRYPDEFTVKMKGKTYQDEIKVITKATRRNKWVTNLALKLSKKDENVFLMFKNIEHGKSMFEMIKEAGHEKVYYVSGEVDTETRNALKVMAENGKGIIVVASYGVFSTGISVKNLHHIIFAHPVKSKVIVLQTIGRVLRKHESKSTANVWDIVDDMGVKPKSANAKKKYVHINFALKHALERIQRYADEKFNYVIKQVEI
>ID:YP_009209942.1 |[Escherichia phage vB_EcoM_VR25]||_Enterobacteria_phage_vB_EcoM_VR25_.gbk|uvsW|1500|NC_028925(170822):113692-115191:1 ^GeneID:26636362^ Enterobacteria phage vB_EcoM_VR25, complete genome.|neighbours:ID:YP_009209941.1(-1),ID:YP_009209943.1(1)|neighbour_genes:inh,hypothetical protein|
MDIKINFLNFSHVHVECEDSIFYELRDYFSFEAENYRFNPKFRAGVWDGRIRLLDYNRKLPYGLVNQIKKFADQFGYSFWIDPQITEKEEISRVDFDKWVESKEIYSGHTKITPHWYQTDAVYDGLVNRRKILNLPTSAGKSLIQALLARYYLENYEGKVLILVPTTALVDQMINDFVDYRLFPREACLGIRSGTKRDSDAMIYVSTYQTAVKQPKEWFSQFGQFMNDECHMATGKSISTVIEGLTNCMFKFGLSGSLRDGKANLMQYMGLFGDIFKPVSTSQLMDEGQVTDLKINSIFLRYPDEFTIKMKGKSYQDEIKVITKATRRNKWVTNLALKLAKKDENVFLMFKNIEHGKSMFEMLKEAGHENVYYVSGEVDTETRNALKVMAENGKGIIVVASYGVFSTGISVKNLHHIIFAHPVKSKVIVLQTIGRVLRKHESKSTANVWDIVDDMGVKPKSANAKKKYVHLNFALKHALERIQRYADEKFNYIIKQVEI
>ID:YP_009214034.1 |[Escherichia phage vB_EcoM_VR26]||_Enterobacteria_phage_vB_EcoM_VR26_.gbk|uvsW|1500|NC_028957(171541):113780-115279:1 ^GeneID:26640490^ Enterobacteria phage vB_EcoM_VR26, complete genome.|neighbours:ID:YP_009214033.1(-1),ID:YP_009214035.1(1)|neighbour_genes:inh,hypothetical protein|
MDIKINFLNFSHVHVECEDSIFYELRDYFSFEAENYRFNPKFKAGVWDGRIRLLDYNRKLPYGLVNQIKKFADQFGYSFWIDPQITEKEEISRVDFDKWVESKEIYSGHTKITPHWYQTDAVYDGLVNRRKILNLPTSAGKSLIQALLARYYLENYEGKVLILVPTTALVDQMINDFVDYRLFPREACLGIRSGTKRDSDAMIYVSTYQTAVKQPKEWFSQFGQFMNDECHMATGKSISTVIEGLTNCMFKFGLSGSLRDGKANLMQYMGLFGDIFKPVSTSQLMDEGQVTDLKINSIFLRYPDEFTVKMKGKSYQDEIKVITKATRRNKWVTNLALKLAKKDENVFLMFKNIEHGKSMFEMLKEAGHENVYYVSGEVDTETRNALKVMAENGKGIIVVASYGVFSTGISVKNLHHIIFAHPVKSKVIVLQTIGRVLRKHESKSTANVWDIVDDMGVKPKSANAKKKYVHLNFALKHALERIQRYADEKFNYIIKQVEI
>ID:YP_009205877.1 |[Enterobacteria phage vB_EcoM_VR5]||_Enterobacteria_phage_vB_EcoM_VR5.gbk|uvsW|1497|NC_028881(170473):111784-113280:1 ^GeneID:26632490^ Enterobacteria phage vB_EcoM_VR5, complete genome.|neighbours:ID:YP_009205876.1(-1),ID:YP_009205878.1(1)|neighbour_genes:inh,hypothetical protein|
MQIQVHFDNFSHVRIECDESTFYELRDYFSFEADGYKFNPKYRYGQWDGRIRLLDYNRKLPYGLVPQIKKFADQFEYSLWIDPRILEQEDISREDFDSWVASQEIYSGSTKIEPHWYQSEAVYNGLTKRRAILNLPTSAGKSLIQALLSRYYVENYEGKILILVPTTALVDQMINDFIDYRLFPKSAMLGIRSGTARDSDAMIYVSTYQTAIKQPKEWFAQFGMFMNDECHLATGKSISTIIEGLTNCMFKFGLSGSLKDGKANLMQYMGLFGDIFKPVSTSQLMEEGQVTDLKINSIFLRYPDEFTIKMKGKDYQSEIKVITKATRRNKWVANLAVKLAKKEENVFLMFKNIEHGKTLFEMVKEQHKEVYYVSGEVNTETRNALKLMAENGKGIIVVASYGVFSTGISVKNLHHVIFAHPVKSKIIVLQTIGRVLRKHASKTTAQVWDIIDDMGVKPKSANAKKKYVHLNYALKHALERIQRYADEKFNYVMKQVDL
> |[Tevenvirinae _Erwinia_phage_Cronus]||_Erwinia_phage_Cronus.gb|Phage DNA helicase|1515|MH059636.2(175774):118658-120172:1 ^RAST2:fig|1198136.105.peg.237^ Tevenvirinae _Erwinia_phage_Cronus|neighbours:(-1),(1)|neighbour_genes:Inh inhibitor of gp2..,UvsW.1 conserved hyp..|
MIKMIDISVHFKDHSHVFIECEDSVFFELKDYFSFEADGYKFNPKYKYGQWDGRIRLLDNNRMLPYGLASYIKKFADNMGYKVWIDPNVLQPTELSKEEFDQWLSSKEIYSGNTVIKPHWYQEAAVYEGLVHRRRILNLPTSAGKSLIQCLLARYYLEHYQGKVLILVPTTALVDQMINDFVDYRLFPRGAMLGIRGGTQRDSDALIYVSTWQTAVKQSKEWFAQFGMLMNDECHLATGKSISTIVGGMNDCPYKFGLSGSLKDGKANVMQYIGLFGEIYKPVSTSQLMEDGQVTDLKINSIFLRYPDNITTAMKGKTYQEEIKFIQKAKKRNKWVAQLSTKLAARKENVFLMFKNAEHGKELFQMVKDLGHEKVYFVNGEVNTETRNALKEMAENNSGIIVVASYGVFSTGISVKNLHHVIFAHPVKSKIIVLQTIGRVLRKHGTKSIATVWDIIDDMGVKPKSANAKKKYVHLNYALKHALERIQRYAEEKFNYVMKTIELG
>ID:YP_009592775.1 |[Escherichia coli O157 typing phage 3]||_Escherichia_coli_O157_typing_phage_3_.gbk|ski2-like helicase|1515|NC_041863(168733):35647-37161:-1 ^GeneID:40068269^ Escherichia coli O157 typing phage 3, complete genome.|neighbours:ID:YP_009592774.1(-1),ID:YP_009592776.1(1)|neighbour_genes:ATP-dependent DNA he..,hypothetical protein|
MTDIKVHFYDFSHVRIECDESTFYELRDFFSFEADGYKFNPKYRYGQWDGRIRLLDYNRLLPYGLVGQIKKFCNNMSYSVWIDPKIFETEDLTREDFDAWLSKQEIYSGNTKIEPHWYQKDAVYEGLVNRRRILNLPTSAGKSLIQALLARYYLENYEGKILIIVPTTALTTQMANDFVDYRLFSHSMIKKIGGGADKADKSKNDAPIIVGTWQTVVKQPKEWFSQFGMMMNDECHLATGKSISSIIAGLNNCMFKFGLSGSLRDGKANVMQYVGMFGEIFRPVSTSKLMEDGQVTELKINSIFLRYPDEFTVKLKGKTYQEEVKIITGLKRRTKWIAQLSVKLAKKDENAFVMFKHVTHGKEIFEAIKELGYEKVYYVSGEVDTETRNALKVMAENGKGIIIVASYGVFSTGISVKNLHHVIFAHGVKSKIIVLQTVGRVLRKHGSKAVATVWDLIDDAGVKPKSLNTKKKYTHLNYLLKHGIDRIQRYADEKFNYVMKTINL
>ID:YP_009593181.1 |[Escherichia coli O157 typing phage 6]||_Escherichia_coli_O157_typing_phage_6_.gbk|ski2-like helicase|1515|NC_041864(160570):123400-124914:1 ^GeneID:40068678^ Escherichia coli O157 typing phage 6, complete genome.|neighbours:ID:YP_009593180.1(-1),ID:YP_009593182.1(1)|neighbour_genes:hypothetical protein,ATP-dependent DNA he..|
MTDIKVHFYDFSHVRIECDESTFYELRDFFSFEADGYKFNPKYRYGQWDGRIRLLDYNRLLPYGLVGQIKKFCNNMSYSVWIDPKIFETEDLTREDFDAWLSKQEIYSGNTKIEPHWYQKDAVYEGLVNRRRILNLPTSAGKSLIQALLARYYLENYEGKILIIVPTTALTTQMANDFVDYRLFSHSMIKKIGGGADKADKSKNDAPIIVGTWQTVVKQPKEWFSQFGMMMNDECHLATGKSISSIIAGLNNCMFKFGLSGSLRDGKANVMQYVGMFGEIFRPVSTSKLMEDGQVTELKINSIFLRYPDEFTVKLKGKTYQEEVKIITGLKRRTKWIAQLSVKLAKKDENAFVMFKHVTHGKEIFEAIKELGYEKVYYVSGEVDTETRNALKVMAENGKGIIIVASYGVFSTGISVKNLHHVIFAHGVKSKIIVLQTVGRVLRKHGSKAVATVWDLIDDAGVKPKSLNTKKKYTHLNYLLKHGIDRIQRYADEKFNYVMKTINL
>ID:YP_009225072.1 |[Escherichia phage APCEc01]||_Escherichia_phage_APCEc01_.gbk|helicase|1515|NC_029091(168771):69834-71348:-1 ^GeneID:26796025^ Escherichia phage APCEc01, complete genome.|neighbours:ID:YP_009225071.1(-1),ID:YP_009225073.1(1)|neighbour_genes:hypothetical protein,inhibitor of prohead..|
MTDIKVHFYDFSHVRIECDESTFYELRDFFSFEADGYKFNPKYRYGQWDGRIRLLDYNRLLPYGLVGQIKKFCSNMSYSVWIDPKIFETEDLTREDFDAWLSKQEIYSGNAKIEPHWYQKDAVYEGLVNRRRILNLPTSAGKSLIQALLARYYLENYEGKILIIVPTTALTTQMANDFVDYRLFSHSMIKKIGGGADKADKSKNDAPIIVGTWQTVVKQPKEWFSQFGMMMNDECHLATGKSISSIIAGLNNCMFKFGLSGSLRDGKANVMQYVGMFGEIFRPVSTSKLMEDGQVTELKINSIFLRYPDEFATKLKGKTYQEEVKIITGLKRRTKWIAQLSVKLAKKDENAFVMFKHVTHGKEIFEAIKELGYEKVYYVSGEVDTETRNALKVMAENGKGIIIVASYGVFSTGISVKNLHHVIFAHGVKSKIIVLQTVGRVLRKHGSKSVATVWDLIDDAGVKPKSLNTKKKYTHLNYLLKHGIDRIQRYADEKFNYVMKTINL
> |[Tevenvirinae _Escherichia_phage_AnYang]||_Escherichia_phage_AnYang.gb|Phage DNA helicase|1497|MK234886.1(169215):77975-79471:1 ^RAST2:fig|1198136.106.peg.141^ Tevenvirinae _Escherichia_phage_AnYang|neighbours:(-1),(1)|neighbour_genes:Inh inhibitor of gp2..,DNA helicase, phage-..|
MQIQVHFDNFSHVRIECDESTFYELRDYFSFEADGYKFNPKFRYGQWDGRIRLLDYNRKLPYGLVPQIKKFAEQFEYSLWIDPRILEQEDISREDFDSWVASQEIYSGSTKIEPHWYQNEAVYNGLTKRRAILNLPTSAGKSLIQALLSRYYVENYEGKILILVPTTALVDQMINDFIDYRLFPKAAMLGIRSGTARDSDAMIYVSTYQTAIKQPKEWFAQFGMFMNDECHLATGKSISTIIEGLTNCMFKFGLSGSLKDGKANLMQYMGLFGDVFKPVSTSQLMEEGQVTDLKINSIFLRYPDEFTVKMKGKDYQSEIKVITKATRRNKWVANLAVKLAKKEENVFLMFKNIEHGKTLFEMVKEQHKEVYYVSGEVNTETRNALKVMAENGKGIIVVASYGVFSTGISVKNLHHVVFAHPVKSKIIVLQTIGRVLRKHASKSTAQVWDIIDDMGVKPKSATAKKKYVHLNYALKHALERIQRYADEKFNYVMKQVDL
> |[Tevenvirinae Escherichia_phage_CF2]||_Escherichia_phage_CF2.gb|Phage DNA helicase|1512|NC_041919.1(168188):47043-48554:-1 ^RAST2:fig|1198136.52.peg.74^ Tevenvirinae Escherichia_phage_CF2|neighbours:(-1),(1)|neighbour_genes:Phage DNA helicase,hypothetical protein|
MTDIKVHFYDFSHVRIDCEESTFHELRDFFSFEADGYRFNPKYKYGHWDGRIRLLDYNRLLPFGLVGQIKKFCDNFGYKAWIDPQINEKEELSRKDFDEWLSKLEIYSGNKRIEPHWYQKDAVFEGLVNRRRILNLPTSAGKSLIQALLARYYLENYEGKILIIVPTTALTTQMADDFVDYRLFSHAMIKKIGGGASKDDKYKNDAPVVVGTWQTVVKQPKEWFSQFGMMMNDECHLATGKSISSIISGLNNCMFKFGLSGSLRDGKANIMQYVGMFGEIFKPVTTSKLMEDGQVTELKINSIFLRYPDEFTTKLKGKTYQEEIKIITGLSKRNKWIAKLAIKLAQKDENAFVMFKHVSHGKAIFDLIKNEYDKVYYVSGEVDTETRNIMKTLAENGKGIIIVASYGVFSTGISVKNLHHVVLAHGVKSKIIVLQTIGRVLRKHGSKTIATVWDLIDDCGVKPKSANTKKKYVHLNYLLKHGIDRIQRYADEKFNYVMKTVNL
>ID:QBO61189.1 |[Escherichia phage D5505]||_Escherichia_phage_D5505_.gbk|putative helicase|1512|MK327929(168049):109332-110843:1 ^^ Escherichia phage D5505, complete genome.|neighbours:ID:QBO61188.1(-1),ID:QBO61190.1(1)|neighbour_genes:hypothetical protein,ATP-dependent DNA he..|
MTDIKVHFYDFSHVRIDCEESTFHELRDFFSFEADGYRFNPKYKYGHWDGRIRLLDYNRLLPFGLVGQIKKFCDNFGYKAWIDPQINEKEELSRKDFDEWLSKLEIYSGNKRIEPHWYQKDAVFEGLVNRRRILNLPTSAGKSLIQALLARYYLENYEGKILIIVPTTALTTQMADDFVDYRLFSHAMIKKIGGGASKDDKYKNDAPVVVGTWQTVVKQPKEWFSQFGMMMNDECHLATGKSISSIISGLNNCMFKFGLSGSLRDGKANIMQYVGMFGEIFKPVTTSKLMEDGQVTELKINSIFLRYPDEFTTKLKGKTYQEEIKIITGLSKRNKWIAKLAIKLAQKDENAFVMFKHVSHGKAIFDLIKNEYDKVYYVSGEVDTETRNIMKTLAENGKGIIIVASYGVFSTGISVKNLHHVVLAHGVKSKIIVLQTIGRVLRKHGSKTIATVWDLIDDCGVKPKSANTKKKYVHLNYLLKHGIDRIQRYADEKFNYVMKTVNL
> |[Tevenvirinae Escherichia_phage_ECD7]||_Escherichia_phage_ECD7.gb|hypothetical protein|1503|NC_041936.1(164706):105346-106848:1 ^RAST2:fig|1198136.56.peg.185^ Tevenvirinae Escherichia_phage_ECD7|neighbours:(-1),(1)|neighbour_genes:hypothetical protein,phage T4-like uvsW, ..|
MQDIKIHFLNYSHVQIECSDSILLEMRDYFSFEVEGARFQKRFKYGGWDGRIRLLDYNGKLPIGLTKTVGIFAKNMGYSVWVDPRLFEKEQVTEEEITKWCNDLELYSGANRITPHWYQSKAVFEGIHHKRRMLVLPTSAGKSAIACMLSRWYLENYEGKVLIIVPTTSLVLQMRDDFVDYRQFPYEAIHTIMSGTSKHVGDRLIVVSTWQSACKQPREWFQQFGMVIVDECHKATAKNLLNIVTDMDHCQFKIGMTGSPRDGKANMMQYVGLFGDISKIVSIDRLMEEGQVTKLKINCLFLRYTDEECSAVKGREYAEEIKYITSNPRRNKFACNLALKLAKKGENVFLMFRNTKHGKLMYDALQKVHDKVYYIDGGVKTEERDEFKKLAEGETGIICVASYGVFSTGVSIKNLHHVIFGHPVKESTIVRQSIGRALRKHGSKDIATVWDLIDHLAVKTKSKNAKKQFSHLNYALKHALERIKIYNTDRFEYVTKTIEI
>ID:YP_009102655.1 |[Escherichia phage ECML-134]||_Escherichia_phage_ECML-134_.gbk|hypothetical protein|1509|NC_025449(166783):110327-111835:1 ^GeneID:22111838^ Escherichia phage ECML-134, complete genome.|neighbours:ID:YP_009102654.1(1),ID:YP_009102656.1(1)|neighbour_genes:hypothetical protein,hypothetical protein|
MDIKVHFHDFSHVRIDCEESTFHELRDFFSFEADGYRFNPRFRYGNWDGRIRLLDYNRLLPFGLVGQIKKFCDNFGYKAWIDPQINEKEELSRKDFDEWLSKLEIYSGNKRIEPHWYQKDAVFEGLVNRRRILNLPTSAGKSLIQALLARYYLENYEGKILIIVPTTALTTQMADDFVDYRLFSHAMIKKIGGGASKDDKYKNDAPVVVGTWQTVVKQPKEWFSQFGMMMNDECHLATGKSISSIISGLNNCMFKFGLSGSLRDGKANIMQYVGMFGEIFKPVTTSKLMEDGQVTELKINSIFLRYPDEFTTKLKGKTYQEEIKIITGLSKRNKWIAKLAIKLAQKDENAFVMFKHVSHGKAIFDLIKNEYDKVYYVSGEVDTETRNIMKTLAENGKGIIIVASYGVFSTGISVKNLHHVVLAHGVKSKIIVLQTIGRVLRKHGSKTIATVWDLIDDCGVKPKSANTKKKYVHLNYLLKHGIDRIQRYADEKFNYVMKTVNL
> |[Tevenvirinae Escherichia_phage_EcWhh-1]||_Escherichia_phage_EcWhh-1.gb|Phage DNA helicase|1497|MH791409.1(170524):3328-4824:1 ^RAST2:fig|1198136.71.peg.5^ Tevenvirinae Escherichia_phage_EcWhh-1|neighbours:(-1),(1)|neighbour_genes:Inh inhibitor of gp2..,Phage T4-like uvsW, ..|
MQIQVHFDNFSHVRVECDESTFYELRDYFSFEADGYKFNPKYRYGQWDGRIRLLDYNRKLPYGLVPQIKKFADQFEYSLWIDPRILEQEDISREDFDSWVASQEIYSGSTKIEPHWYQNEAVYNGLTKRRAILNLPTSAGKSLIQALLSRYYVENYEGKILILVPTTALVDQMINDFIDYRLFPKAAMLGIRSGTARDSDAMIYVSTYQTAIKQPKEWFAQFGMFMNDECHLATGKSISTIIEGLTNCMFKFGLSGSLKDGKANLMQYMGLFGDVFKPVSTSQLMEEGQVTDLKINSIFLRYPDEFTVKMKGKDYQSEIKVITKATRRNKWVANLAVKLAKKEENVFLMFKNIEHGKTLFEMVKEQHKEVYYVSGEVNTETRNALKVMAENGKGIIVVASYGVFSTGISVKNLHHVVFAHPVKSKIIVLQTIGRVLRKHASKSTAQVWDIIDDMGVKPKSANAKKKYVHLNYALKHALERIQRYADEKFNYVMKQVDL
> |[Tevenvirinae Escherichia_phage_HP3]||_Escherichia_phage_HP3.gb|Phage DNA helicase|1515|NC_041920.1(170254):124113-125627:1 ^RAST2:fig|1198136.53.peg.219^ Tevenvirinae Escherichia_phage_HP3|neighbours:(-1),(1)|neighbour_genes:Inh inhibitor of gp2..,Phage DNA helicase|
MTDIKVHFHDFSHVRIECDESTFYELRDFFSFEADGYKFNPKYRYGQWDGRIRLLDYNRLLPYGLVGQIKKFCNNMSYSVWIDPKIFETEDLTREDFDAWLSKQEIYSGNTKIEPHWYQKDAVYEGLVNRRRILNLPTSAGKSLIQALLARYYLENYEGKILIIVPTTALTTQMANDFVDYSLFSHSMIKKIGGGADKADKSKNDAPIIVGTWQTVVKQPKEWFSQFGMMMNDECHLATGKSISSIISGLNNCMFKFGLSGSLRDGKANVMQYVGMFGEIFRPVSTSKLMEDGQVTELKINSIFLRYPDEFTVKLKGKTYQEEVKIITGLKRRTKWIAQLSVKLAKKDENAFVMFKHVTHGKEIFEAIKELGYEKVYYVSGEVDTETRNALKVMAENGKGIIIVASYGVFSTGISVKNLHHVIFAHGVKSKIIVLQTVGRVLRKHGSKAVATVWDLIDDAGVKPKSLNTKKKYTHLNYLLKHGIDRIQRYADEKFNYVMKTINL
> |[Tevenvirinae _Escherichia_phage_HY01]||_Escherichia_phage_HY01.gb|Phage DNA helicase|1512|NC_027349.1(166977):108397-109908:1 ^RAST2:fig|1198136.95.peg.192^ Tevenvirinae _Escherichia_phage_HY01|neighbours:(-1),(1)|neighbour_genes:Inh inhibitor of gp2..,Phage DNA helicase|
MTDIKVHFYDFSHVRIDCEESTFHELRDFFSFEADGYRFNPKYKYGHWDGRIRLLDYNRLLPFGLVGQIKKFCDNFGYKAWIDPQINEKEELSRKDFDEWLSKLEIYSGNKRIEPHWYQKDAVFEGLVNRRRILNLPTSAGKSLIQALLARYYLENYEGKILIIVPTTALTTQMADDFVDYRLFSHAMIKKIGGGASKDDKYKNDAPVIVGTWQTVVKQPKEWFSQFGMMMNDECHLATGKSISSIISGLNNCMFKFGLSGSLRDGKANIMQYVGMFGEIFKPVTTSKLMEDGQVTELKINSIFLRYPDEFTTKLKGKTYQEEIKIITGLSKRNKWIAKLAIKLAQKDENAFVMFKHVSHGKAIFDLIKNEYDKVYYVSGEVDTETRNVMKTLAENGKGIIIVASYGVFSTGISVKNLHHVVLAHGVKSKIIVLQTIGRVLRKHGSKTIATVWDLIDDCGVKPKSANTKKKYVHLNYLLKHGIDRIQRYADEKFNYVMKTVNL
>ID:YP_009284045.1 |[Escherichia phage HY03]||_Escherichia_phage_HY03.gbk|putative RNA-DNA and..|1509|NC_031047(170770):43066-44574:1 ^GeneID:29078913^ Escherichia phage HY03, complete genome.|neighbours:ID:YP_009284044.1(1),ID:YP_009284046.1(1)|neighbour_genes:putative homing endo..,putative homing endo..|
MDIKVHFHDFSHVRIDCEESTFHELRDFFSFEADGYRFNPRFRYGNWDGRIRLLDYNRLLPFGLVGQIKKFCDNFGYKAWIDPQINEKEELSRKDFDEWLSKLEIYSGNKRIEPHWYQKDAVFEGLVNRRRILNLPTSAGKSLIQALLARYYLENYEGKILIIVPTTALTTQMADDFVDYRLFSHAMIKKIGGGASKDDKYKNDAPVVVGTWQTVVKQPKEWFSQFGMMMNDECHLATGKSISSIISGLNNCMFKFGLSGSLRDGKANIMQYVGMFGEIFKPVTTSKLMEDGQVTELKINSIFLRYPDEFTTKLKGKTYQEEIKIITGLSKRNKWIAKLAIKLAQKDENAFVMFKHVSHGKAIFDLIKNEYDKVYYVSGEVDTETRNVMKTLAENGKGIIIVASYGVFSTGISVKNLHHVVLAHGVKSKIIVLQTIGRVLRKHGSKTIATVWDLIDDAGVVSKSKTSSKKYSHLNYLLKHGLDRIQRYADEKFNYVMKEVKL
>ID:BBG28698.1 |[Escherichia phage KIT03]||_Escherichia_phage_KIT03_DNA_.gbk|RNA-DNA and DNA- hel..|1509|AP018932(166848):109509-111017:1 ^^ Escherichia phage KIT03 DNA, complete sequence.|neighbours:ID:BBG28697.1(1),ID:BBG28699.1(1)|neighbour_genes:homing endonuclease,RNA-DNA and DNA- hel..|
MDIKVHFHDFSHVRIDCEESTFHELRDFFSFEADGYRFNPRFRYGNWDGRIRLLDYNRLLPFGLVGQIKKFCDNFGYKAWIDPQINEKEELSRKDFDEWLSKLEIYSGNKRIEPHWYQKDAVFEGLVNRRRILNLPTSAGKSLIQALLARYYLENYEGKILIIVPTTALTTQMADDFVDYRLFSHAMIKKIGGGASKDDKYKNDAPVVVGTWQTVVKQPKEWFSQFGMMMNDECHLATGKSISSIISGLNNCMFKFGLSGSLRDGKANIMQYVGMFGEIFKPVTTSKLMEDGQVTELKINSIFLRYPDEFTTKLKGKTYQEEIKIITGLSKRNKWIAKLAIKLAQKDENAFVMFKHVSHGKAIFDLIKNEYDKVYYVSGEVDTETRNIMKTLAENGKGIIIVASYGVFSTGISVKNLHHVVLAHGVKSKIIVLQTIGRVLRKHGSKTIATVWDLIDDCGVKPKSANTKKKYVHLNYLLKHGIDRIQRYADEKFNYVMKTVNL
>ID:YP_008060745.1 |[Escherichia phage Lw1]||_Escherichia_phage_Lw1_.gbk|uvsW|1500|NC_021344(176227):137258-138757:-1 ^GeneID:16204999^ Escherichia phage Lw1, complete genome.|neighbours:ID:YP_008060744.1(-1),ID:YP_008060746.1(1)|neighbour_genes:putative DNA helicas..,inh|
MDIEVKYLNTSHVQIQADANIVYELRDYFSFQPPGYQYQAKYKYGGWNGYIYLMDYNGKLPYGLAYLVSKFAESRGYSIWVDPKIHETEDITQESFDKWIQDHPVYDGDKQIDPYWYQRESVFHGIKNRRGVLNLPTSAGKSLIQGLISRWCLEHYSGKVLIIVPTTALVDQMIEDIANYRLFPKSAMLGIRSGTAKNSNALIYVSTWQSAVKMPAEWFQQFMCLMVDECHLSTGMSIKKIIDTMDQCIFKLGLSGSLKEGKTNMMQYIGAFGKVFKPVDTRRLMDDGQVTNLKINTIFLRYKEEEVKKLKGADYQTEIKYVTSHTRRNSWILKLALKLSREKNENTFVMFRYKEHGKWLYEQLSKVYDNVVLINGDTGIDDRNEMKKIAESTKGLIVIGSIGVLSTGISIKNLHHIIFAHPCKSAVVVKQSIGRVLRKHGSKLLATVWDIVDNLATLSKSKTAKNKYSATNYGMKHAIERVRIYNEERFDYVIKQVDI
> |[Tevenvirinae _Escherichia_phage_MX01]||_Escherichia_phage_MX01.gb|Phage DNA helicase|1497|NC_031934.1(168929):110313-111809:1 ^RAST2:fig|1198136.96.peg.191^ Tevenvirinae _Escherichia_phage_MX01|neighbours:(-1),(1)|neighbour_genes:Inh inhibitor of gp2..,DNA helicase, phage-..|
MQIQVHFDNFSHVRIECDESTFYELRDYFSFEADGYKFNPKFRYGQWDGRIRLLDYNRKLPYGLVPQIKKFAEQFEYSLWIDPRILEQEDISREDFDSWVASQEIYSGSTKIEPHWYQNEAVYNGLTKRRAILNLPTSAGKSLIQALLSRYYVENYEGKILILVPTTALVDQMINDFIDYRLFPKAAMLGIRSGTARDSDAMIYVSTYQTAIKQPKEWFAQFGMFMNDECHLATGKSISTIIEGLTNCMFKFGLSGSLKDGKANLMQYMGLFGDVFKPVSTSQLMEEGQVTDLKINSIFLRYPDEFTVKMKGKDYQSEIKVITKATRRNKWVANLAVKLAKKEENVFLMFKNIEHGKTLFEMVKEQHKEVYYVSGEVNTETRNALKVMAENGKGIIVVASYGVFSTGISVKNLHHVVFAHPVKSKIIVLQTIGRVLRKHASKSTAQVWDIIDDMGVKPKSATAKKKYVHLNYALKHALERIQRYADEKFNYVMKQVDL
>ID:AYR04101.1 |[Escherichia phage OLB35]||_Escherichia_phage_OLB35_.gbk|DNA helicase|1515|MH992122(169140):114002-115516:1 ^^ UNVERIFIED: Escherichia phage OLB35, complete genome.|neighbours:ID:AYR04100.1(-1),ID:AYR04102.1(1)|neighbour_genes:inhibitor of prohead..,hypothetical protein|
MTDIKVHFYDFSHVRIECDESVFYELRDFFSFEADGYKFNPRYKYGNWDGRIRLLDYNRLLPYGLVGQIKKFCNNMSYSVWIDPKIFETEDLTREDFDAWLSKQEIYSGNAKIEPHWYQKDAVYEGLVNRRRILNLPTSAGKSLIQALLARYYLENYEGKILIIVPTTALTTQMANDFVDYRLFSHSMIKKIGGGADKADKSKNDAPIIVGTWQTVVKQPKEWFSQFGMMMNDECHLATGKSISSIISGLNNCMFKFGLSGSLRDGKANVMQYVGMFGEIFRPVSTSKLMEDGQVTELKINSIFLRYPDEFATKLKGKTYQEEVKIITGLKRRTKWIAQLSVKLAKKDENAFVMFKHVTHGKEIFEAIKELGYEKVYYVSGEVDTETRNALKVMAENGKGIIIVASYGVFSTGISVKNLHHVIFAHGVKSKIIVLQTVGRVLRKHGSKAVATVWDLIDDAGVKPKSLNTKKKYTHLNYLLKHGIDRIQRYADEKFNYVMKTINL
> |[Tevenvirinae _Escherichia_phage_PE37]||_Escherichia_phage_PE37.gb|Phage DNA helicase|1512|KU925172.1(166423):54016-55527:-1 ^RAST2:fig|1198136.98.peg.88^ Tevenvirinae _Escherichia_phage_PE37|neighbours:(-1),(1)|neighbour_genes:Phage DNA helicase,hypothetical protein|
MTDIKVHFYDFSHVRIDCEESTFHELRDFFSFEADGYRFNPRFRYGNWDGRIRLLDYNRLLPFGLVGQIKKFCDNFGYKAWIDPQINEKEELSRKDFDEWLSKLEIYSGNKRIEPHWYQKDAVFEGLVNRRRILNLPTSAGKSLIQALLARYYLENYEGKILIIVPTTALTTQMADDFVDYRLFSHAMIKKIGGGASKDDKYKNDAPVVVGTWQTVVKQPKEWFSQFGMMMNDECHLATGKSISSIISGLNNCMFKFGLSGSLRDGKANIMQYVGMFGEIFKPVTTSKLMEDGQVTELKINSIFLRYPDEFTTKLKGKTYQEEIKIITGLSKRNKWIAKLAIKLAQKDENAFVMFKHVSHGKAIFDLIKNEYDKVYYVSGEVDTETRNVMKTLAENGKGIIIVASYGVFSTGISVKNLHHVVLAHGVKSKIIVLQTIGRVLRKHGSKTIATVWDLIDDAGVKPKSANTKKKYVHLNYLLKHGIDRIQRYADEKFNYVMKTVNL
>ID:BBC14522.1 |[Escherichia phage PP01]||_Escherichia_phage_PP01.gbk|uvsW|1512|LC348379(167812):110620-112131:1 ^^ Escherichia phage PP01 DNA, complete sequence.|neighbours:ID:BBC14521.1(-1),ID:BBC14523.1(1)|neighbour_genes:inh,hypothetical protein|
MTDIKVHFYDFSHVRIDCEESTFHELRDFFSFEADGYRFNPKYKYGHWDGRIRLLDYNRLLPFGLVGQIKKFCDNFGYKAWIDPQINEKEELSRKDFDEWISKLEIYSGNKRIEPHWYQKDAVFEGLVNRRRILNLPTSAGKSLIQALLARYYLENYEGKILIIVPTTALTTQMADDFVDYRLFSHAMIKKIGGGASKDDKYKNDAPVVVGTWQTVVKQPKEWFSQFGMMMNDECHLATGKSISSIISGLNNCMFKFGLSGSLRDGKANIMQYVGMFGEIFKPVTTSKLMEDGQVTELKINSIFLRYPDEFTTKLKGKTYQEEIKIITGLSKRNKWIAKLAIKLAQKDENAFVMFKHVSHGKAIFDLIKNEYDKVYYVSGEVDTETRNVMKTLAENGKGIIIVASYGVFSTGISVKNLHHVILAHGVKSKIIVLQTIGRVLRKHGSKTIATVWDLIDDCGVKPKSANTKKKYVHLNYLLKHGIDRIQRYADEKFNYVMKTVNL
> |[Tevenvirinae _Escherichia_phage_SF]||_Escherichia_phage_SF.gb|Phage DNA helicase|1515|MH359124.1(168695):6272-7786:-1 ^RAST2:fig|1198136.100.peg.11^ Tevenvirinae _Escherichia_phage_SF|neighbours:(-1),(1)|neighbour_genes:Phage DNA helicase,Inh inhibitor of gp2..|
MTDIKVHFYDFSHVRIECDESTFYELRDFFSFEADGYKFNPKYRYGQWDGRIRLLDYNRLLPYGLVGQIKKFCNNMSYSVWIDPKIFETEDLTREDFDAWLSKQEIYSGNSKIEPHWYQKDAVYEGLVNRRRILNLPTSAGKSLIQALLARYYLENYEGKILIIVPTTALTTQMANDFVDYRLFSHSMIKKIGGGADKADKSKNDAPIIVGTWQTVVKQPKEWFSQFGMMMNDECHLATGKSISSIISGLNNCMFKFGLSGSLRDGKANVMQYVGMFGEIFRPVSTSKLMEDGQVTELKINSIFLRYPDEFTVKLKGKTYQEEVKIITGLKRRTKWIAQLSVKLAKKDENAFVMFKHVTHGKEIFEAIKELGYEKVYYVSGEVDTETRNALKVMAENGKGIIIVASYGVFSTGISVKNLHHVIFAHGVKSKIIVLQTVGRVLRKHGSKAVATVWDLIDDAGVKPKSLNTKKKYTHLNYLLKHGIDRIQRYADEKFNYVMKTINL
>ID:YP_009608483.1 |[Escherichia phage ST0]||_Escherichia_phage_ST0.gbk|helicase|1515|NC_041990(170496):115488-117002:-1 ^GeneID:40084505^ Escherichia phage ST0, complete genome.|neighbours:ID:YP_009608482.1(-1),ID:YP_009608484.1(1)|neighbour_genes:hypothetical protein,inhibitor of prohead..|
MTDIKVHFYDFSHVRIECDESTFYELRDFFSFEADGYKFNPKYRYGQWDGRIRLLDYNRLLPYGLVGQIKKFCNNMSYSVWIDPKIFETEDLTREDFDAWLSKQEIYSGNAKIEPHWYQKDAVYEGLVNRRRILNLPTSAGKSLIQALLARYYLENYEGKILIIVPTTALTTQMANDFVDYRLFSHSMIKKIGGGADKADRAKNDAPIIVGTWQTVVKQPKEWFSQFGMMMNDECHLATGKSISSIISGLNNCMFKFGLSGSLRDGKANVMQYVGMFGEIFRPVSTSKLMEDGQVTELKINSIFLRYPDEFTVKLKGKTYQEEVKIITGLKRRTKWIAQLSVKLAKKDENAFVMFKHVTHGKEIFEAIKELGYEKVYYVSGEVDTETRNALKVMAENGKGIIIVASYGVFSTGISVKNLHHVIFAHGVKSKIIVLQTVGRVLRKHGSKAVATVWDLIDDAGVKPKSLNTKKKYTHLNYLLKHGIDRIQRYADEKFNYVMKTINL
>ID:BBC14802.1 |[Escherichia phage T2]||_Escherichia_phage_T2.gbk|uvsW|1512|LC348380(163825):107331-108842:1 ^^ Escherichia phage T2 DNA, complete sequence.|neighbours:ID:BBC14801.1(-1),ID:BBC14803.1(1)|neighbour_genes:inh,hypothetical protein|
MTDIKVHFYDFSHVRIDCEESTFHELRDFFSFEADGYRFNPKYKYGHWDGRIRLLDYNRLLPFGLVGQIKKFCDNFGYKAWIDPQINEKEELSRKDFDEWLSKLEIYSGNKRIEPHWYQKDAVFEGLVNRRRILNLPTSAGKSLIQALLARYYLENYEGKILIIVPTTALTTQMADDFVDYRLFSHAMIKKIGGGASKDDKYKNDAPVVVGTWQTVVKQPKEWFSQFGMMMNDECHLATGKSISSIISGLNNCMFKFGLSGSLRDGKANIMQYVGMFGEIFKPVTTSKLMEDGQVTELKINSIFLRYPDEFTTKLKGKTYQEEIKIITGLSKRNKWIAKLAIKLAQKDENAFVMFKHVSHGKAIFDLIKNEYDKVYYVSGEVDTETRNIMKTLAENGKGIIIVASYGVFSTGISVKNLHHVVLAHGVKSKIIVLQTIGRVLRKHGSKTIATVWDLIDDCGVKPKSANTKKKYVHLNYLLKHGIDRIQRYADEKFNYVMKTVNL
>ID:YP_009281515.1 |[Escherichia phage UFV-AREG1]||_Escherichia_phage_UFV-AREG1_.gbk|ATP-dependent DNA he..|1767|NC_031030(170788):108341-110107:1 ^GeneID:29063708^ Escherichia phage UFV-AREG1, complete genome.|neighbours:ID:YP_009281514.1(-1),ID:YP_009281516.1(-1)|neighbour_genes:minor capsid protein..,hypothetical protein|
MTDIKVHFYDFSHVRIDCEESTFHELRDFFSFEADGYRFNPRFRYGNWDGRIRLLDYNRLLPFGLVGQIKKFCDNFGYKAWIDPQINEKEELSRKDFDEWLSKLEIYSGNKRIEPHWYQKDAVFEGLVNRRRILNLPTSAGKSLIQALLARYYLENYEGKILIIVPTTALTTQMADDFVDYRLFSHAMIKKIGGGASKDDKYKNDAPVVVGTWQTVVKQPKEWFSQFGMMMNDECHLATGKSISSIISGLNNCMFKFGLSGSLRDGKANIMQYVGMFGEIFKPVTTSKLMEDGQVTELKINSIFLRYPDEFTTKLKGKTYQEEIKIITGLSKRNKWIAKLAIKLAQKDENAFVMFKHVSHGKAIFDLIKNEYDKVYYVSGEVDTETRNVMKTLAENGKGIIIVASYGVFSTGISVKNLHHVVLAHGVKSKIIVLQTIGRVLRKHGSKTIATVWDLIDDAGVVSKSKTSSKKYSHLNYLLKHGLDRIQRYADEKFNYVMKELIYKGFGPLEKKMLLEFKQFLYEASIDEFMGKIASCQTIEGLEELEAYYKKRVKETELKDTDDISVRDALAGKRAELEDSDDEVEESF
>ID:YP_009323384.1 |[Escherichia phage WG01]||_Escherichia_phage_WG01_.gbk|hypothetical protein|1497|NC_031928(169936):111187-112683:1 ^GeneID:30308510^ Escherichia phage WG01, complete genome.|neighbours:ID:YP_009323383.1(-1),ID:YP_009323385.1(1)|neighbour_genes:inhibitor of prohead..,hypothetical protein|
MQIQVHFDNFSHVRIECDESTFYELRDYFSFEADGYKFNPKFRYGQWDGRIRLLDYNRKLPYGLVPQIKKFAEQFEYSLWIDPRILEQEDISREDFDSWVASQEIYSGSTKIEPHWYQNEAVYNGLTKRRAILNLPTSAGKSLIQALLSRYYVENYEGKILILVPTTALVDQMINDFIDYRLFPKAAMLGIRSGTARDSDAMIYVSTYQTAIKQPKEWFAQFGMFMNDECHLATGKSISTIIEGLTNCMFKFGLSGSLKDGKANLMQYMGLFGDVFKPVSTSQLMEEGQVTDLKINSIFLRYPDEFTVKMKGKDYQSEIKVITKATRRNKWVANLAVKLAKKEENVFLMFKNIEHGKTLFEMVKEQHKEVYYVSGEVNTETRNALKVMAENGKGIIVVASYGVFSTGISVKNLHHVVFAHPVKSKIIVLQTIGRVLRKHASKSTAQVWDIIDDMGVKPKSATAKKKYVHLNYALKHALERIQRYADEKFNYVMKQVDL
>ID:YP_009030788.1 |[Escherichia phage vB_EcoM_112]||_Escherichia_phage_e112_.gbk|RNA-DNA and DNA-DNA ..|1512|NC_024125(168470):110553-112064:1 ^GeneID:19485331^ Escherichia phage e11/2, complete genome.|neighbours:ID:YP_009030787.1(-1),ID:YP_009030789.1(1)|neighbour_genes:inhibitor of prohead..,RNA-DNA and DNA-DNA ..|
MTDIKVHFYDFSHVRIDCEESTFHELRDFFSFEADGYRFNPKYKYGHWDGRIRLLDYNRLLPFGLVGQIKKFCDNFGYKAWIDPQINEKEELSRKDFDEWLSKLEIYSGNKRIEPHWYQKDAVFEGLVNRRRILNLPTSAGKSLIQALLARYYLENYEGKILIIVPTTALTTQMADDFVDYRLFSHAMIKKIGGGASKDDKYKNDAPVVVGTWQTVVKQPKEWFSQFGMMMNDECHLATGKSISSIISGLNNCMFKFGLSGSLRDGKANIMQYVGMFGEIFKPVTTSKLMEDGQVTELKINSIFLRYPDEFTTKLKGKTYQEEIKIITGLSKRNKWIAKLAIKLAQKDENAFVMFKHVSHGKAIFDLIKNEYDKVYYVSGEVDTETRNIMKTLAENGKGIIIVASYGVFSTGISVKNLHHVVLAHGVKSKIIVLQTIGRVLRKHGSKTIATVWDLIDDCGVKPKSANTKKKYVHLNYLLKHGIDRIQRYADEKFNYVMKTVNL
>ID:AYN56232.1 |[Escherichia phage p000v]||_Escherichia_phage_p000v_.gbk|ATP-dependent DNA he..|1515|MK047717(167803):34796-36310:-1 ^^ Escherichia phage p000v, complete genome.|neighbours:ID:AYN56231.1(-1),ID:AYN56233.1(1)|neighbour_genes:ATP-dependent DNA he..,hypothetical protein|
MTDIKVHFYDFSHVRIECDESTFYELRDFFSFEADGYKFNPKYRYGQWDGRIRLLDYNRLLPYGLVGQIKKFCNNMSYSVWIDPKIFETEDLTREDFDAWLSKQEIYSGNAKIEPHWYQKDAVYEGLVNRRRILNLPTSAGKSLIQALLARYYLENYEGKILIIVPTTALTTQMANDFVDYRLFSHSMIKKIGGGADKADKSKNDAPIIVGTWQTVVKQPKEWFSQFGMMMNDECHLATGKSISSIISGLNNCMFKFGLSGSLRDGKANVMQYVGMFGEIFRPVSTSKLMEDGQVTELKINSIFLRYPDEFTVKLKGKTYQEEVKIITGLKRRTKWIAQLSVKLAKKDENAFVMFKHVTHGKEIFEAIKELGYEKVYYVSGEVDTETRNALKVMAENGKGIIIVASYGVFSTGISVKNLHHVIFAHGVKSKIIVLQTVGRVLRKHGSKAVATVWDLIDDAGVKPKSLNTKKKYTHLNYLLKHGIDRIQRYADEKFNYVMKTINL
> |[Tevenvirinae _Escherichia_phage_p000y]||_Escherichia_phage_p000y.gb|Phage DNA helicase|1515|MK047718.1(169872):146255-147769:-1 ^RAST2:fig|1198136.97.peg.258^ Tevenvirinae _Escherichia_phage_p000y|neighbours:(-1),(-1)|neighbour_genes:Phage DNA helicase,hypothetical protein|
MTDIKVHFHDFSHVRIECDESVFYELRDFFSFEADGYKFNPRYKYGNWDGRIRLLDYNRLLPYGLVGQIKKFCSNMSYSVWIDPKIFETEDLTREDFDAWLSKQEIYSGNSKIEPHWYQKDAVYEGLVNRRRILNLPTSAGKSLIQALLARYYLENYEGKILIIVPTTALTTQMANDFVDYRLFSHSMIKKIGGGADKADKSKNDAPIIVGTWQTVVKQPKEWFSQFGMMMNDECHLATGKSISSIISGLNNCMFKFGLSGSLRDGKANVMQYVGMFGEIFRPVSTSKLMEDGQVTELKINSIFLRYPDEFATKLKGKTYQEEVKIITGLKRRTKWIAQLSVKLAKKDENAFVMFKHVTHGKEIFEAIKELGYEKVYYVSGEVDTETRNALKVMAENGKGIIIVASYGVFSTGISVKNLHHVIFAHGVKSKIIVLQTVGRVLRKHGSKAVATVWDLIDDAGVKPKSLNTKKKYTHLNYLLKHGIDRIQRYADEKFNYVMKTINL
> |[Tevenvirinae _Escherichia_phage_slur02]||_Escherichia_phage_slur02.gb|Phage DNA helicase|1509|NC_028927.1(167298):12613-14121:1 ^RAST2:fig|1198136.99.peg.16^ Tevenvirinae _Escherichia_phage_slur02|neighbours:(1),(1)|neighbour_genes:Phage-associated hom..,Phage DNA helicase|
MDIKVHFHDFSHVRIDCEESTFHELRDFFSFEADGYRFNPRFRYGNWDGRIRLLDYNRLLPFGLVGQIKKFCDNFGYKAWIDPQINEKEELSRKDFDEWISKLEIYSGNKRIEPHWYQKDAVFEGLVNRRRILNLPTSAGKSLIQALLARYYLENYEGKILIIVPTTALTTQMADDFVDYRLFSHAMIKKIGGGASKDDKYKNDAPVVVGTWQTVVKQPKEWFSQFGMMMNDECHLATGKSISSIISGLNNCMFKFGLSGSLRDGKANIMQYVGMFGEIFKPVTTSKLMEDGQVTELKINSIFLRYPDEFTTKLKGKTYQEEIKIITGLSKRNKWIAKLAIKLAQKDENAFVMFKHVSHGKAIFDLIKNEYDKVYYVSGEVDTETRNIMKALAENGKGIIIVASYGVFSTGISVKNLHHVVLAHGVKSKIIVLQTIGRVLRKHGSKTIATVWDLIDDCGVKPKSANTKKKYVHLNYLLKHGIDRIQRYADEKFNYVMKTVNL
>ID:YP_009625069.1 |[Escherichia phage slur03]||_Escherichia_phage_slur03_.gbk|RNA-DNA and DNA-DNA ..|1512|NC_042129(167467):58114-59625:-1 ^GOA:A0A0M9JDJ3,GeneID:40101951,InterPro:IPR001650,InterPro:IPR006935,InterPro:IPR014001,InterPro:IPR027417,UniProtKB/TrEMBL:A0A0M9JDJ3^ Escherichia phage slur03, complete genome.|neighbours:ID:YP_009625068.1(-1),ID:YP_009625070.1(1)|neighbour_genes:UvsW RNA-DNA and DNA..,inhibitor of prohead..|
MTDIKVHFYDFSHVRIDCEESTFHELRDFFSFEADGYRFNPKYRYGHWDGRIRLLDYNRLLPFGLVGQIKKFCDNFGYKAWIDPQINEKEELSRKDFDEWLSKLEIYSGNKRIEPHWYQKDAVFEGLVNRRRILNLPTSAGKSLIQALLARYYLENYEGKILIIVPTTALTTQMADDFVDYRLFSHAMIKKIGGGASKDDKYKNDAPVVVGTWQTVVKQPKEWFSQFGMMMNDECHLATGKSISSIISGLNNCMFKFGLSGSLRDGKANIMQYVGMFGEIFKPVTTSKLMEDGQVTELKINSIFLRYPDEFTTKLKGKTYQEEIKIITGLSKRNKWIAKLAIKLAQKDENAFVMFKHVSHGKAIFDLIKNEYDKVYYVSGEVDTETRNIMKTLAENGKGIIIVASYGVFSTGISVKNLHHVVLAHGVKSKIIVLQTIGRVLRKHGSKTIATVWDLIDDAGVKPKSANTKKKYVHLNYLLKHGIDRIQRYADEKFNYVMKTVNL
>ID:YP_009625398.1 |[Escherichia phage slur04]||_Escherichia_phage_slur04_.gbk|ski2-like helicase|1509|NC_042130(167298):94297-95805:1 ^GOA:A0A0M7Q9Z6,GeneID:40102299,InterPro:IPR001650,InterPro:IPR006935,InterPro:IPR014001,InterPro:IPR027417,UniProtKB/TrEMBL:A0A0M7Q9Z6^ Escherichia phage slur04, complete genome.|neighbours:ID:YP_009625397.1(1),ID:YP_009625399.1(1)|neighbour_genes:hypothetical protein,ATP-dependent DNA he..|
MDIKVHFHDFSHVRIDCEESTFHELRDFFSFEADGYRFNPRFRYGNWDGRIRLLDYNRLLPFGLVGQIKKFCDNFGYKAWIDPQINEKEELSRKDFDEWISKLEIYSGNKRIEPHWYQKDAVFEGLVNRRRILNLPTSAGKSLIQALLARYYLENYEGKILIIVPTTALTTQMADDFVDYRLFSHAMIKKIGGGASKDDKYKNDAPVVVGTWQTVVKQPKEWFSQFGMMMNDECHLATGKSISSIISGLNNCMFKFGLSGSLRDGKANIMQYVGMFGEIFKPVTTSKLMEDGQVTELKINSIFLRYPDEFTTKLKGKTYQEEIKIITGLSKRNKWIAKLAIKLAQKDENAFVMFKHVSHGKAIFDLIKNEYDKVYYVSGEVDTETRNIMKALAENGKGIIIVASYGVFSTGISVKNLHHVVLAHGVKSKIIVLQTIGRVLRKHGSKTIATVWDLIDDCGVKPKSANTKKKYVHLNYLLKHGIDRIQRYADEKFNYVMKTVNL
> |[Tevenvirinae _Escherichia_phage_slur07]||_Escherichia_phage_slur07.gb|Phage DNA helicase|1509|NC_028780.1(167124):52026-53534:-1 ^RAST2:fig|1198136.89.peg.80^ Tevenvirinae _Escherichia_phage_slur07|neighbours:(-1),(-1)|neighbour_genes:Phage DNA helicase,Phage-associated hom..|
MDIKVHFHDFSHVRIDCEESTFHELRDFFSFEADGYRFNPRFRYGNWDGRIRLLDYNRLLPFGLVGQIKKFCDNFGYKAWIDPQINEKEELSRKDFDEWLSKLEIYSGNKRIEPHWYQKDAVFEGLVNRRRILNLPTSAGKSLIQALLARYYLENYEGKILIIVPTTALTTQMADDFVDYRLFSHAMIKKIGGGASKDDKYKNDAPVVVGTWQTVVKQPKEWFSQFGMMMNDECHLATGKSISSIISGLNNCMFKFGLSGSLRDGKANIMQYVGMFGEIFKPVTTSKLMEDGQVTELKINSIFLRYPDEFTTKLKGKTYQEEIKIITGLSKRNKWIAKLAIKLAQKDENAFVMFKHVSHGKAIFDLIKNEYDKVYYVSGEVDTETRNIMKTLAENGKGIIIVASYGVFSTGISVKNLHHVVLAHGVKSKIIVLQTIGRVLRKHGSKTIAIVWDLIDDCGVKPKSANTKKKYVHLNYLLKHGIDRIQRYADEKFNYVMKTVNL
>ID:CUL02613.1 |[Escherichia phage slur08]||_Escherichia_phage_slur08_.gbk|ski2-like helicase|1512|LN881733(167467):55361-56872:-1 ^GOA:A0A0M7QCU9,InterPro:IPR001650,InterPro:IPR006935,InterPro:IPR014001,InterPro:IPR027417,UniProtKB/TrEMBL:A0A0M7QCU9^ Escherichia phage slur08, complete genome.|neighbours:ID:CUL02612.1(-1),ID:CUL02614.1(1)|neighbour_genes:ATP-dependent DNA he..,hypothetical protein|
MTDIKVHFYDFSHVRIDCEESTFHELRDFFSFEADGYRFNPKYRYGHWDGRIRLLDYNRLLPFGLVGQIKKFCDNFGYKAWIDPQINEKEELSRKDFDEWLSKLEIYSGNKRIEPHWYQKDAVFEGLVNRRRILNLPTSAGKSLIQALLARYYLENYEGKILIIVPTTALTTQMADDFVDYRLFSHAMIKKIGGGASKDDKYKNDAPVVVGTWQTVVKQPKEWFSQFGMMMNDECHLATGKSISSIISGLNNCMFKFGLSGSLRDGKANIMQYVGMFGEIFKPVTTSKLMEDGQVTELKINSIFLRYPDEFTTKLKGKTYQEEIKIITGLSKRNKWIAKLAIKLAQKDENAFVMFKHVSHGKAIFDLIKNEYDKVYYVSGEVDTETRNIMKTLAENGKGIIIVASYGVFSTGISVKNLHHVVLAHGVKSKIIVLQTIGRVLRKHGSKTIATVWDLIDDAGVKPKSANTKKKYVHLNYLLKHGIDRIQRYADEKFNYVMKTVNL
>ID:CUL02952.1 |[Escherichia phage slur11]||_Escherichia_phage_slur11_.gbk|ski2-like helicase|1509|LN881734(167298):97843-99351:1 ^GOA:A0A0M7QEW4,InterPro:IPR001650,InterPro:IPR006935,InterPro:IPR014001,InterPro:IPR027417,UniProtKB/TrEMBL:A0A0M7QEW4^ Escherichia phage slur11, complete genome.|neighbours:ID:CUL02951.1(1),ID:CUL02953.1(1)|neighbour_genes:hypothetical protein,ATP-dependent DNA he..|
MDIKVHFHDFSHVRIDCEESTFHELRDFFSFEADGYRFNPRFRYGNWDGRIRLLDYNRLLPFGLVGQIKKFCDNFGYKAWIDPQINEKEELSRKDFDEWISKLEIYSGNKRIEPHWYQKDAVFEGLVNRRRILNLPTSAGKSLIQALLARYYLENYEGKILIIVPTTALTTQMADDFVDYRLFSHAMIKKIGGGASKDDKYKNDAPVVVGTWQTVVKQPKEWFSQFGMMMNDECHLATGKSISSIISGLNNCMFKFGLSGSLRDGKANIMQYVGMFGEIFKPVTTSKLMEDGQVTELKINSIFLRYPDEFTTKLKGKTYQEEIKIITGLSKRNKWIAKLAIKLAQKDENAFVMFKHVSHGKAIFDLIKNEYDKVYYVSGEVDTETRNIMKALAENGKGIIIVASYGVFSTGISVKNLHHVVLAHGVKSKIIVLQTIGRVLRKHGSKTIATVWDLIDDCGVKPKSANTKKKYVHLNYLLKHGIDRIQRYADEKFNYVMKTVNL
>ID:CUL03738.1 |[Escherichia phage slur13]||_Escherichia_phage_slur13_.gbk|ski2-like helicase|1509|LN881737(167299):119665-121173:1 ^GOA:A0A0M7QEC6,InterPro:IPR001650,InterPro:IPR006935,InterPro:IPR014001,InterPro:IPR027417,UniProtKB/TrEMBL:A0A0M7QEC6^ Escherichia phage slur13, complete genome.|neighbours:ID:CUL03737.1(1),ID:CUL03739.1(1)|neighbour_genes:hypothetical protein,ATP-dependent DNA he..|
MDIKVHFHDFSHVRIDCEESTFHELRDFFSFEADGYRFNPRFRYGNWDGRIRLLDYNRLLPFGLVGQIKKFCDNFGYKAWIDPQINEKEELSRKDFDEWISKLEIYSGNKRIEPHWYQKDAVFEGLVNRRRILNLPTSAGKSLIQALLARYYLENYEGKILIIVPTTALTTQMADDFVDYRLFSHAMIKKIGGGASKDDKYKNDAPVVVGTWQTVVKQPKEWFSQFGMMMNDECHLATGKSISSIISGLNNCMFKFGLSGSLRDGKANIMQYVGMFGEIFKPVTTSKLMEDGQVTELKINSIFLRYPDEFTTKLKGKTYQEEIKIITGLSKRNKWIAKLAIKLAQKDENAFVMFKHVSHGKAIFDLIKNEYDKVYYVSGEVDTETRNIMKALAENGKGIIIVASYGVFSTGISVKNLHHVVLAHGVKSKIIVLQTIGRVLRKHGSKTIATVWDLIDDCGVKPKSANTKKKYVHLNYLLKHGIDRIQRYADEKFNYVMKTVNL
>ID:YP_009180681.1 |[Escherichia phage slur14]||_Escherichia_phage_slur14_.gbk|ski2-like helicase|1512|NC_028448(167467):52715-54226:1 ^GOA:A0A0M7QFP8,GeneID:26227856,InterPro:IPR001650,InterPro:IPR006935,InterPro:IPR014001,InterPro:IPR027417,UniProtKB/TrEMBL:A0A0M7QFP8^ Escherichia phage slur14, complete genome.|neighbours:ID:YP_009180680.1(-1),ID:YP_009180682.1(1)|neighbour_genes:hypothetical protein,ATP-dependent DNA he..|
MTDIKVHFYDFSHVRIDCEESTFHELRDFFSFEADGYRFNPKYRYGHWDGRIRLLDYNRLLPFGLVGQIKKFCDNFGYKAWIDPQINEKEELSRKDFDEWLSKLEIYSGNKRIEPHWYQKDAVFEGLVNRRRILNLPTSAGKSLIQALLARYYLENYEGKILIIVPTTALTTQMADDFVDYRLFSHAMIKKIGGGASKDDKYKNDAPVVVGTWQTVVKQPKEWFSQFGMMMNDECHLATGKSISSIISGLNNCMFKFGLSGSLRDGKANIMQYVGMFGEIFKPVTTSKLMEDGQVTELKINSIFLRYPDEFTTKLKGKTYQEEIKIITGLSKRNKWIAKLAIKLAQKDENAFVMFKHVSHGKAIFDLIKNEYDKVYYVSGEVDTETRNIMKTLAENGKGIIIVASYGVFSTGISVKNLHHVVLAHGVKSKIIVLQTIGRVLRKHGSKTIATVWDLIDDAGVKPKSANTKKKYVHLNYLLKHGIDRIQRYADEKFNYVMKTVNL
>ID:AVH86011.1 |[Escherichia phage vB_EcoM-G28]||_Escherichia_phage_vB_EcoM-G28.gbk|putative helicase|1509|MG867727(170121):111276-112784:1 ^^ Escherichia phage vB_EcoM-G28, complete genome.|neighbours:ID:AVH86010.1(1),ID:AVH86012.1(1)|neighbour_genes:group I intron endon..,group I intron endon..|
MDIKVHFHDFSHVRIDCEESTFHELRDFFSFEADGYRFNPRFRYGNWDGRIRLLDYNRLLPFGLVGQIKKFCDNFGYKAWIDPQINEKEELSRKDFDEWLSKLEIYSGNKRIEPHWYQKDAVFEGLVNRRRILNLPTSAGKSLIQALLARYYLENYEGKILIIVPTTALTTQMADDFVDYRLFSHAMIKKIGGGASKDDKYKNDAPVVVGTWQTVVKQPKEWFSQFGMMMNDECHLATGKSISSIISGLNNCMFKFGLSGSLRDGKANIMQYVGMFGEIFKPVTTSKLMEDGQVTELKINSIFLRYPDEFTTKLKGKTYQEEIKIITGLSKRNKWIAKLAIKLAQKDENAFVMFKHVSHGKAIFDLIKNEYDKVYYVSGEVDTETRNIMKTLAENGKGIIIVASYGVFSTGISVKNLHHVVLAHGVKSKIIVLQTIGRVLRKHGSKTIATVWDLIDDAGVVSKSKTSSKKYSHLNYLLKHGLDRIQRYADEKFNYVMKEVKL
>ID:QDF15205.1 |[Escherichia phage vB_EcoM-Sa45lw]||_Escherichia_phage_vB_EcoM-Sa45lw_.gbk|RNA-DNA and DNA-DNA ..|1512|MK977694(167353):108966-110477:1 ^^ Escherichia phage vB_EcoM-Sa45lw, complete genome.|neighbours:ID:QDF15204.1(-1),ID:QDF15206.1(1)|neighbour_genes:inhibitor of prohead..,ATP-dependent DNA he..|
MTDIKVHFYDFSHVRIDCEESTFHELRDFFSFEADGYRFNPKYKYGHWDGRIRLLDYNRLLPFGLVGQIKKFCDNFGYKAWIDPQINEKEELSRKDFDEWLSKLEIYSGNKRIEPHWYQKDAVFEGLVNRRRILNLPTSAGKSLIQALLARYYLENYEGKILIIVPTTALTTQMADDFVDYRLFSHAMIKKIGGGASKDDKYKNDAPVVVGTWQTVVKQPKEWFSQFGMMMNDECHLATGKSISSIISGLNNCMFKFGLSGSLRDGKANIMQYVGMFGEIFKPVTTSKLMEDGQVTELKINSIFLRYPDEFTTKLKGKTYQEEIKIITGLSKRNKWIAKLAIKLAQKDENAFVMFKHVSHGKAIFDLIKNEYDKVYYVSGEVDTETRNIMKTLAENGKGIIIVASYGVFSTGISVKNLHHVVLAHGVKSKIIVLQTIGRVLRKHGSKTIATVWDLIDDCGVKPKSANTKKKYVHLNYLLKHGIDRIQRYADEKFNYVMKTVNL
>ID:YP_009290448.1 |[Escherichia phage vB_EcoM-UFV13]||_Escherichia_phage_vB_EcoM-UFV13_.gbk|DNA helicase|1512|NC_031103(165772):108900-110411:1 ^GeneID:29081244^ Escherichia phage vB_EcoM-UFV13, complete genome.|neighbours:ID:YP_009290447.1(-1),ID:YP_009290449.1(1)|neighbour_genes:inhibitor of prohead..,DNA helicase|
MTDIKVHFYDFSHVRIDCEESTFHELRDFFSFEADGYRFNPKYRYGHWDGRIRLLDYNRLLPFGLVGQIKKFCDNFGYKAWIDPQINEKEELSRKDFDEWLSKLEIYSGNKRIEPHWYQKDAVFEGLVNRRRILNLPTSAGKSLIQALLARYYLENYEGKILIIVPTTALTTQMADDFVDYRLFSHAMIKKIGGGASKDDKYKNDAPVVVGTWQTVVKQPKEWFSQFGMMMNDECHLATGKSISSIISGLNNCMFKFGLSGSLRDGKANIMQYVGMFGEIFKPVTTSKLMEDGQVTELKINSIFLRYPDEFTTKLKGKTYQEEIKIITGLSKRNKWIAKLAIKLAQKDENAFVMFKHVSHGKAIFDLIKNEYDKVYYVSGEVDTETRNIMKTLAENGKGIIIVASYGVFSTGISVKNLHHVVLAHGVKSKIIVLQTIGRVLRKHGSKTIATVWDLIDDCGVKPKSANTKKKYVHLNYLLKHGIDRIQRYADEKFNYVMKTVNL
>ID:AUV61043.1 |[Escherichia phage vB_EcoM-fFiEco06]||_Escherichia_phage_vB_EcoM-fFiEco06_.gbk|uvsW|1512|MG781190(167076):108727-110238:1 ^^ Escherichia phage vB_EcoM-fFiEco06, complete genome.|neighbours:ID:AUV61042.1(-1),ID:AUV61044.1(1)|neighbour_genes:inh,hypothetical protein|
MTDIKVHFYDFSHVRIDCEESTFHELRDFFSFEADGYRFNPKYKYGHWDGRIRLLDYNRLLPFGLVGQIKKFCDNFGYKAWIDPQINEKEELSRKDFDEWLSKLEIYSGNKRIEPHWYQKDAVFEGLVNRRRILNLPTSAGKSLIQALLARYYLENYEGKILIIVPTTALTTQMADDFVDYRLFSHAMIKKIGGGASKDDKYKNDAPVVVGTWQTVVKQPKEWFSQFGMMMNDECHLATGKSISSIISGLNNCMFKFGLSGSLRDGKANIMQYVGMFGEIFKPVTTSKLMEDGQVTELKINSIFLRYPDEFTTKLKGKTYQEEIKIITGLSKRNKWIAKLAIKLAQKDENAFVMFKHVSHGKAIFDLIKNEYDKVYYVSGEVDTETRNIMKTLAENGKGIIIVASYGVFSTGISVKNLHHVVLAHGVKSKIIVLQTIGRVLRKHGSKTIATVWDLIDDCGVKPKSANTKKKYVHLNYLLKHGIDRIQRYADEKFNYVMKTVNL
>ID:AUV61316.1 |[Escherichia phage vB_EcoM-fHoEco02]||_Escherichia_phage_vB_EcoM-fHoEco02_.gbk|uvsW|1512|MG781191(167064):108717-110228:1 ^^ Escherichia phage vB_EcoM-fHoEco02, complete genome.|neighbours:ID:AUV61315.1(-1),ID:AUV61317.1(1)|neighbour_genes:inh,hypothetical protein|
MTDIKVHFYDFSHVRIDCEESTFHELRDFFSFEADGYRFNPKYKYGHWDGRIRLLDYNRLLPFGLVGQIKKFCDNFGYKAWIDPQINEKEELSRKDFDEWLSKLEIYSGNKRIEPHWYQKDAVFEGLVNRRRILNLPTSAGKSLIQALLARYYLENYEGKILIIVPTTALTTQMADDFVDYRLFSHAMIKKIGGGASKDDKYKNDAPVVVGTWQTVVKQPKEWFSQFGMMMNDECHLATGKSISSIISGLNNCMFKFGLSGSLRDGKANIMQYVGMFGEIFKPVTTSKLMEDGQVTELKINSIFLRYPDEFTTKLKGKTYQEEIKIITGLSKRNKWIAKLAIKLAQKDENAFVMFKHVSHGKAIFDLIKNEYDKVYYVSGEVDTETRNIMKTLAENGKGIIIVASYGVFSTGISVKNLHHVVLAHGVKSKIIVLQTIGRVLRKHGSKTIATVWDLIDDCGVKPKSANTKKKYVHLNYLLKHGIDRIQRYADEKFNYVMKTVNL
>ID:AYP69738.1 |[Escherichia phage vB_EcoM_DalCa]||_Escherichia_phage_vB_EcoM_DalCa_.gbk|RNA-DNA and DNA-DNA ..|1512|MH992510(166040):108456-109967:1 ^^ Escherichia phage vB_EcoM_DalCa, complete genome.|neighbours:ID:AYP69785.1(-1),ID:AYP69922.1(1)|neighbour_genes:minor capsid protein..,RNA-DNA and DNA-DNA ..|
MTDIKVHFYDFSHVRIDCEESTFHELRDFFSFEADGYRFNPKYRYGHWDGRIRLLDYNRLLPFGLVGQIKKFCDNFGYKAWIDPQINEKEELSRKDFDEWLSKLEIYSGNKRIEPHWYQKDAVFEGLVNRRRILNLPTSAGKSLIQALLARYYLENYEGKILIIVPTTALTTQMADDFVDYRLFSHAMIKKIGGGASKDDKYKNDAPVVVGTWQTVVKQPKEWFSQFGMMMNDECHLATGKSISSIISGLNNCMFKFGLSGSLRDGKANIMQYVGMFGEIFKPVTTSKLMEDGQVTELKINSIFLRYPDEFTTKLKGKTYQEEIKIITGLSKRNKWIAKLAIKLAQKDENAFVMFKHVSHGKAIFDLIKNEYDKVYYVSGEVDTETRNVMKTLAENGKGIIIVASYGVFSTGISVKNLHHVVLAHGVKSKIIVLQTIGRVLRKHGSKTIATVWDLIDDCGVKPKSANTKKKYVHLNYLLKHGIDRIQRYADEKFNYVMKTVNL
>ID:QBO63698.1 |[Escherichia phage vB_EcoM_G10400]||_Escherichia_phage_vB_EcoM_G10400.gbk|putative helicase|1509|MK327937(170182):110842-112350:1 ^^ Escherichia phage vB_EcoM_G10400, complete genome.|neighbours:ID:QBO63697.1(1),ID:QBO63699.1(1)|neighbour_genes:group I intron endon..,putative ATP-depende..|
MDIKVHFHDFSHVRIDCEESTFHELRDFFSFEADGYRFNPRFRYGNWDGRIRLLDYNRLLPFGLVGQIKKFCDNFGYKAWIDPQINEKEELSRKDFDEWLSKLEIYSGNKRIEPHWYQKDAVFEGLVNRRRILNLPTSAGKSLIQALLARYYLENYEGKILIIVPTTALTTQMADDFVDYRLFSHAMIKKIGGGASKDDKYKNDAPVVVGTWQTVVKQPKEWFSQFGMMMNDECHLATGKSISSIISGLNNCMFKFGLSGSLRDGKANIMQYVGMFGEIFKPVTTSKLMEDGQVTELKINSIFLRYPDEFTTKLKGKTYQEEIKIITGLSKRNKWIAKLAIKLAQKDENAFVMFKHVSHGKAIFDLIKNEYDKVYYVSGEVDTETRNIMKTLAENGKGIIIVASYGVFSTGISVKNLHHVVLAHGVKSKIIVLQTIGRVLRKHGSKTIATVWDLIDDCGVKPKSANTKKKYVHLNYLLKHGIDRIQRYADEKFNYVMKTVNL
>ID:QBO62329.1 |[Escherichia phage vB_EcoM_G2248]||_Escherichia_phage_vB_EcoM_G2248.gbk|putative helicase|1503|MK327932(170678):109064-110566:1 ^^ Escherichia phage vB_EcoM_G2248, complete genome.|neighbours:ID:QBO62328.1(-1),ID:QBO62330.1(1)|neighbour_genes:hypothetical protein,putative DNA helicas..|
MQDIKIHFLNYSHVQIECSDSILLEMRDYFSFEVEGARFQKRFKYGGWDGRIRLLDYNGKLPIGLTKTVGIFAKNMGYSVWVDPRLFEKEQVTEEEITKWCNDLELYSGANRITPHWYQSKAVFEGIHHKRRMLVLPTSAGKSAIACMLSRWYLENYEGKVLIIVPTTSLVLQMRDDFVDYRQFPYEAIHTIMSGTSKHVGDRLIVVSTWQSACKQPSEWFQQFGMVIVDECHKATAKNLLNIVTDMDHCQFKIGMTGSPRDGKANMMQYVGLFGDISKIVSIDRLMEEGQVTKLKINCLFLRYTDEECSAVKGREYAEEIKYITSNPRRNKFACNLALKLAKKGENVFLMFRNTKHGKLMYDALQKVHDKVYYIDGGVKTEERDEFKKLAEGETGIICVASYGVFSTGVSIKNLHHVIFGHPVKESTIVRQSIGRALRKHGSKDIATVWDLIDHLAVKTKSKNAKKQFSHLNYALKHALERIKIYNTDRFEYVTKTIEI
> |[Tevenvirinae Escherichia_phage_vB_EcoM_G2285]||_Escherichia_phage_vB_EcoM_G2285.gb|Phage DNA helicase|1515|MK327933.1(166675):112305-113819:1 ^RAST2:fig|1198136.60.peg.194^ Tevenvirinae Escherichia_phage_vB_EcoM_G2285|neighbours:(-1),(1)|neighbour_genes:Inh inhibitor of gp2..,Phage DNA helicase|
MTDIKVHFYDFSHVRIECDESTFYELRDFFSFEADGYKFNPKYRYGNWDGRIRLLDYNRLLPYGLVGQIKKFCNNMSYSVWIDPKIFETEDLTREDFDAWLSKQEIYSGNAKIEPHWYQKDAVYEGLVNRRRILNLPTSAGKSLIQALLARYYLENYEGKILIIVPTTALTTQMANDFVDYRLFSHSMIKKIGGGADKADRAKNDAPIIVGTWQTVVKQPKEWFSQFGMMMNDECHLATGKSISSIISGLNNCMFKFGLSGSLRDGKANVMQYVGMFGEIFRPVSTSKLMEDGQVTELKINSIFLRYPDEFTIKLKGKTYQEEVKIITGLKRRTKWIAQLSVKLAKKDENAFVMFKHVTHGKEIFEAIKELGYEKVYYVSGEVDTETRNALKVMAENGKGIIIVASYGVFSTGISVKNLHHVIFAHGVKSKIIVLQTVGRVLRKHGSKAVATVWDLIDDAGVKPKSLNTKKKYTHLNYLLKHGIDRIQRYADEKFNYVMKTINL
> |[Tevenvirinae _Escherichia_phage_vB_EcoM_G2469]||_Escherichia_phage_vB_EcoM_G2469.gb|Phage DNA helicase|1515|MK327934.1(170452):114448-115962:1 ^RAST2:fig|1198136.90.peg.195^ Tevenvirinae _Escherichia_phage_vB_EcoM_G2469|neighbours:(-1),(1)|neighbour_genes:Inh inhibitor of gp2..,Phage DNA helicase|
MTDIKVHFYDFSHVRIECDESTFYELRDFFSFEADGYKFNPKYRYGNWDGRIRLLDYNRLLPYGLVGQIKKFCNNMSYSVWIDPKIFETEDLTREDFDAWLSKQEIYSGNAKIEPHWYQKDAVYEGLVNRRRILNLPTSAGKSLIQALLARYYLENYEGKILIIVPTTALTTQMANDFVDYRLFSHSMIKKIGGGADKADKSKNDAPIIVGTWQTVVKQPKEWFSQFGMMMNDECHLATGKSISSIISGLNNCMFKFGLSGSLRDGKANVMQYVGMFGEIFRPVSTSKLMEDGQVTELKINSIFLRYPDEFAIKLKGKTYQEEVKIITGLKRRTKWIAQLSVKLAKKDENAFVMFKHVTHGKEIFEAIKELGYEKVYYVSGEVDTETRNALKVMAENGKGIIIVASYGVFSTGISVKNLHHVIFAHGVKSKIIVLQTVGRVLRKHGSKAVATVWDLIDDAGVKPKSLNTKKKYTHLNYLLKHGIDRIQRYADEKFNYVMKTINL
> |[Tevenvirinae Escherichia_phage_vB_EcoM_G2494]||_Escherichia_phage_vB_EcoM_G2494.gb|hypothetical protein|1503|MK327935.1(168327):104496-105998:1 ^RAST2:fig|1198136.61.peg.182^ Tevenvirinae Escherichia_phage_vB_EcoM_G2494|neighbours:(-1),(1)|neighbour_genes:hypothetical protein,DNA helicase, phage-..|
MQDIKIHFLNYSHVQIECSDSILLEMRDYFSFEVEGARFQKRFKYGGWDGRIRLLDYNGKLPIGLTKTVGIFAKNMGYSVWVDPRLFEKEQVTEEEITKWCNDLELYSGANRITPHWYQSKAVFEGIHHKRRMLVLPTSAGKSAIACMLSRWYLENYEGKVLIIVPTTSLVLQMRDDFVDYRQFPYEAIHTIMSGTSKHVGDRLIVVSTWQSACKQPREWFQQFGMVIVDECHKATAKNLLNIVTDMDHCQFKIGMTGSPRDGKANMMQYVGLFGDISKIVSIDRLMEEGQVTKLKINCLFLRYTDDECSAVKGREYAEEIKYITSNPRRNKFACNLALKLAKKGENVFLMFRNTKHGKLMYDALQKVHDKVYYIDGGVKTEERDEFKKLAEGETGIICVASYGVFSTGVSIKNLHHVIFGHPVKESTIVRQSIGRALRKHGSKDIATVWDLIDHLAVKTKSKNAKKQFSHLNYALKHAIERIKIYNTDRFEYATKTIEI
>ID:QBO65589.1 |[Escherichia phage vB_EcoM_G2540-3]||_Escherichia_phage_vB_EcoM_G2540-3_.gbk|putative helicase|1509|MK327944(168654):109721-111229:1 ^^ Escherichia phage vB_EcoM_G2540-3, complete genome.|neighbours:ID:QBO65588.1(1),ID:QBO65590.1(1)|neighbour_genes:group I intron endon..,group I intron endon..|
MDIKVHFHDFSHVRIDCEESTFHELRDFFSFEADGYRFNPRFRYGNWDGRIRLLDYNRLLPFGLVGQIKKFCDNFGYKAWIDPQINEKEELSRKDFDEWLSKLEIYSGNKRIEPHWYQKDAVFEGLVNRRRILNLPTSAGKSLIQALLARYYLENYEGKILIIVPTTALTTQMADDFVDYRLFSHAMIKKIGGGASKDDKYKNDAPVVVGTWQTVVKQPKEWFSQFGMMMNDECHLATGKSISSIISGLNNCMFKFGLSGSLRDGKANIMQYVGMFGEIFKPVTTSKLMEDGQVTELKINSIFLRYPDEFTTKLKGKTYQEEIKIITGLSKRNKWIAKLAIKLAQKDENAFVMFKHVSHGKAIFDLIKNEYDKVYYVSGEVDTETRNIMKTLAENGKGIIIVASYGVFSTGISVKNLHHVVLAHGVKSKIIVLQTIGRVLRKHGSKTIATVWDLIDDAGVVSKSKTSSKKYSHLNYLLKHGLDRIQRYADEKFNYVMKEVKL
> |[Tevenvirinae _Escherichia_phage_vB_EcoM_G2540]||_Escherichia_phage_vB_EcoM_G2540.gb|Phage DNA helicase|1512|MK327936.1(168886):109469-110980:1 ^RAST2:fig|1198136.92.peg.195^ Tevenvirinae _Escherichia_phage_vB_EcoM_G2540|neighbours:(-1),(1)|neighbour_genes:hypothetical protein,Phage DNA helicase|
MTDIKVHFYDFSHVRIDCEESTFHELRDFFSFEADGYRFNPKYKYGHWDGRIRLLDYNRLLPFGLVGQIKKFCDNFGYKAWIDPQINEKEELSRKDFDEWLSKLEIYSGNKRIEPHWYQKDAVFEGLVNRRRILNLPTSAGKSLIQALLARYYLENYEGKILIIVPTTALTTQMADDFVDYRLFSHAMIKKIGGGASKDDKYKNDAPVVVGTWQTVVKQPKEWFSQFGMMMNDECHLATGKSISSIISGLNNCMFKFGLSGSLRDGKANIMQYVGMFGEIFKPVTTSKLMEDGQVTELKINSIFLRYPDEFTTKLKGKTYQEEIKIITGLSKRNKWIAKLAIKLAQKDENAFVMFKHVSHGKAIFDLIKNEYDKVYYVSGEVDTETRNIMKTLAENGKGIIIVASYGVFSTGISVKNLHHVVLAHGVKSKIIVLQTIGRVLRKHGSKTIATVWDLIDDCGVKPKSANTKKKYVHLNYLLKHGIDRIQRYADEKFNYVMKTVNL
>ID:QBO64504.1 |[Escherichia phage vB_EcoM_G29]||_Escherichia_phage_vB_EcoM_G29_.gbk|putative helicase|1512|MK327940(168241):110533-112044:1 ^^ Escherichia phage vB_EcoM_G29, complete genome.|neighbours:ID:QBO64503.1(-1),ID:QBO64505.1(1)|neighbour_genes:hypothetical protein,putative DNA helicas..|
MTDIKVHFYDFSHVRIDCEESTFHELRDFFSFEADGYRFNPKYKYGHWDGRIRLLDYNRLLPFGLVGQIKKFCDNFGYKAWIDPQINEKEELSRKDFDEWLSKLEIYSGNKRIEPHWYQKDAVFEGLVNRRRILNLPTSAGKSLIQALLARYYLENYEGKILIIVPTTALTTQMADDFVDYRLFSHAMIKKIGGGASKDDKYKNDAPVVVGTWQTVVKQPKEWFSQFGMMMNDECHLATGKSISSIISGLNNCMFKFGLSGSLRDGKANIMQYVGMFGEIFKPVTTSKLMEDGQVTELKINSIFLRYPDEFTTKLKGKTYQEEIKIITGLSKRNKWIAKLAIKLAQKDENAFVMFKHVSHGKAIFDLIKNEYDKVYYVSGEVDTETRNIMKTLAENGKGIIIVASYGVFSTGISVKNLHHVVLAHGVKSKIIVLQTIGRVLRKHGSKTIATVWDLIDDCGVKPKSANTKKKYVHLNYLLKHGIDRIQRYADEKFNYVMKTVNL
> |[Tevenvirinae _Escherichia_phage_vB_EcoM_G37-3]||_Escherichia_phage_vB_EcoM_G37-3.gb|Phge RNA-DNA + DNA-D..|453|MK327941.1(167832):105362-105814:1 ^RAST2:fig|1198136.91.peg.191^ Tevenvirinae _Escherichia_phage_vB_EcoM_G37-3|neighbours:(1),(1)|neighbour_genes:hypothetical protein,phage T4-like uvsW, ..|
MFRNTKHGKLMYDALQKVHDKVYYIDGGVKTEERDEFKKLAEGETGIICVASYGVFSTGVSIKNLHHVIFGHPVKESTIVRQSIGRALRKHGSKDIATVWDLIDHLAVKTKSNNAKKQFSHLNYALKHALERIKIYNTDRFEYVTKTIEI
> |[Tevenvirinae _Escherichia_phage_vB_EcoM_GG4498]||_Escherichia_phage_vB_EcoM_G4498.gb|Phage DNA helicase|1512|MK327939.1(167826):109991-111502:1 ^RAST2:fig|1198136.93.peg.194^ Tevenvirinae _Escherichia_phage_vB_EcoM_GG4498|neighbours:(-1),(1)|neighbour_genes:hypothetical protein,Phage DNA helicase|
MTDIKVHFYDFSHVRIDCEESTFHELRDFFSFEADGYRFNPKYKYGHWDGRIRLLDYNRLLPFGLVGQIKKFCDNFGYKAWIDPQINEKEELSRKDFDEWLSKLEIYSGNKRIEPHWYQKDAVFEGLVNRRRILNLPTSAGKSLIQALLARYYLENYEGKILIIVPTTALTTQMADDFVDYRLFSHAMIKKIGGGASKDDKYKNDAPVVVGTWQTVVKQPKEWFSQFGMMMNDECHLATGKSISSIISGLNNCMFKFGLSGSLRDGKANIMQYVGMFGEIFKPVTTSKLMEDGQVTELKINSIFLRYPDEFTTKLKGKTYQEEIKIITGLSKRNKWIAKLAIKLAQKDENAFVMFKHVSHGKAIFDLIKNEYDKVYYVSGEVDTETRNIMKTLAENGKGIIIVASYGVFSTGISVKNLHHVVLAHGVKSKIIVLQTIGRVLRKHGSKTIATVWDLIDDCGVKPKSANTKKKYVHLNYLLKHGIDRIQRYADEKFNYVMKTVNL
>ID:QBO65875.1 |[Escherichia phage vB_EcoM_G4500]||_Escherichia_phage_vB_EcoM_G4500_.gbk|putative helicase|1512|MK327945(168363):110478-111989:1 ^^ Escherichia phage vB_EcoM_G4500, complete genome.|neighbours:ID:QBO65874.1(-1),ID:QBO65876.1(1)|neighbour_genes:hypothetical protein,putative ATP-depende..|
MTDIKVHFYDFSHVRIDCEESTFHELRDFFSFEADGYRFNPKYKYGHWDGRIRLLDYNRLLPFGLVGQIKKFCDNFGYKAWIDPQINEKEELSRKDFDEWLSKLEIYSGNKRIEPHWYQKDAVFEGLVNRRRILNLPTSAGKSLIQALLARYYLENYEGKILIIVPTTALTTQMADDFVDYRLFSHAMIKKIGGGASKDDKYKNDAPVVVGTWQTVVKQPKEWFSQFGMMMNDECHLATGKSISSIISGLNNCMFKFGLSGSLRDGKANIMQYVGMFGEIFKPVTTSKLMEDGQVTELKINSIFLRYPDEFTTKLKGKTYQEEIKIITGLSKRNKWIAKLAIKLAQKDENAFVMFKHVSHGKAIFDLIKNEYDKVYYVSGEVDTETRNIMKTLAENGKGIIIVASYGVFSTGISVKNLHHVVLAHGVKSKIIVLQTIGRVLRKHGSKTIATVWDLIDDCGVKPKSANTKKKYVHLNYLLKHGIDRIQRYADEKFNYVMKTVNL
>ID:QBO66151.1 |[Escherichia phage vB_EcoM_G4507]||_Escherichia_phage_vB_EcoM_G4507_.gbk|putative helicase|1509|MK327946(168828):110600-112108:1 ^^ Escherichia phage vB_EcoM_G4507, complete genome.|neighbours:ID:QBO66150.1(1),ID:QBO66152.1(1)|neighbour_genes:putative group I int..,putative ATP-depende..|
MDIKVHFHDFSHVRIDCEESTFHELRDFFSFEADGYRFNPRFRYGNWDGRIRLLDYNRLLPFGLVGQIKKFCDNFGYKAWIDPQINEKEELSRKDFDEWLSKLEIYSGNKRIEPHWYQKDAVFEGLVNRRRILNLPTSAGKSLIQALLARYYLENYEGKILIIVPTTALTTQMADDFVDYRLFSHAMIKKIGGGASKDDKYKNDAPVVVGTWQTVVKQPKEWFSQFGMMMNDECHLATGKSISSIISGLNNCMFKFGLSGSLRDGKANIMQYVGMFGEIFKPVTTSKLMEDGQVTELKINSIFLRYPDEFTTKLKGKTYQEEIKIITGLSKRNKWIAKLAIKLAQKDENAFVMFKHVSHGKAIFDLIKNEYDKVYYVSGEVDTETRNIMKTLAENGKGIIIVASYGVFSTGISVKNLHHVVLAHGVKSKIIVLQTIGRVLRKHGSKTIATVWDLIDDCGVKPKSANTKKKYVHLNYLLKHGIDRIQRYADEKFNYVMKTVNL
>ID:QBO65051.1 |[Escherichia phage vB_EcoM_G50]||_Escherichia_phage_vB_EcoM_G50_.gbk|putative helicase|1512|MK327942(167728):108869-110380:1 ^^ Escherichia phage vB_EcoM_G50, complete genome.|neighbours:ID:QBO65050.1(-1),ID:QBO65052.1(1)|neighbour_genes:hypothetical protein,putative ATP-depende..|
MTDIKVHFYDFSHVRIDCEESTFHELRDFFSFEADGYRFNPKYKYGHWDGRIRLLDYNRLLPFGLVGQIKKFCDNFGYKAWIDPQINEKEELSRKDFDEWLSKLEIYSGNKRIEPHWYQKDAVFEGLVNRRRILNLPTSAGKSLIQALLARYYLENYEGKILIIVPTTALTTQMADDFVDYRLFSHAMIKKIGGGASKDDKYKNDAPVIVGTWQTVVKQPKEWFSQFGMMMNDECHLATGKSISSIISGLNNCMFKFGLSGSLRDGKANIMQYVGMFGEIFKPVTTSKLMEDGQVTELKINSIFLRYPDEFTTKLKGKTYQEEIKIITGLSKRNKWIAKLAIKLAQKDENAFVMFKHVSHGKAIFDLIKNEYDKVYYVSGEVDTETRNIMKTLAENGKGIIIVASYGVFSTGISVKNLHHVVLAHGVKSKIIVLQTIGRVLRKHGSKTIATVWDLIDDCGVKPKSANTKKKYVHLNYLLKHGIDRIQRYADEKFNYVMKTVNL
> |[Tevenvirinae _Escherichia_phage_vB_EcoM_G5211]||_Escherichia_phage_vB_EcoM_G5211.gb|hypothetical protein|1542|MK327947.1(164278):104350-105891:1 ^RAST2:fig|1198136.94.peg.182^ Tevenvirinae _Escherichia_phage_vB_EcoM_G5211|neighbours:(1),(1)|neighbour_genes:Phage-associated hom..,phage T4-like uvsW, ..|
MVLFLENLLKGDVMQDIHVHFMNYSFVKIECSDSISMELRDYFSFEIEGARFNPRYRYGQWDGRIRLFTYENTLPIGLIKTLGIFAKNMSYSVWIDPRLLEKEKITKEDIDSWIGSLAIYSGANKITPHWYQSEAVFQGIHNRRRMLVLPTSAGKSLIACLLSRWYLENYEGKVLIIVPTTSLVLQMRDDFIDYRLFPFEAIHTMMSGSQKHPGERLITVSTWQSACKMPKEWFQQYGMVIVDECHKATAKNLQNIVNDMTHCQFKIGMTGSPRDGKCNALQYVGLFGDISRIVSIDRLMDEGQVTKLKINCLFLKYTDDECTSIKGKEYAEEIKYITSHGRRNKFVCNLALKLAKKGENVFLMFRNTKHGKLMYDALQKVHDKVYYIDGGVKTEERDEFKKLAEGETGIICVASYGVFSTGVSIKNLHHVIFGHPVKESTIVRQSIGRALRKHGSKDIATVWDLIDHLAVKTKSNNAKKQFSHLNYALKHALERIKIYNTDRFEYVTKTIEI
>ID:QBO65329.1 |[Escherichia phage vB_EcoM_G53]||_Escherichia_phage_vB_EcoM_G53_.gbk|putative helicase|1515|MK327943(167834):113139-114653:1 ^^ Escherichia phage vB_EcoM_G53, complete genome.|neighbours:ID:QBO65328.1(-1),ID:QBO65330.1(1)|neighbour_genes:hypothetical protein,putative ATP-depende..|
MTDIKVHFHDFSHVRIECDESTFYELRDFFSFEADGYKFNPRYKYGNWDGRIRLLDYNRLLPYGLVGQIKKFCSNMSYSVWIDPKIFETEDLTREDFDAWLSKQEIYSGNSKIEPHWYQKDAVYEGLVNRRRILNLPTSAGKSLIQALLARYYLENYEGKILIIVPTTALTTQMANDFVDYRLFSHSMIKKIGGGADKADKSKNDAPIIVGTWQTVVKQPKEWFSQFGMMMNDECHLATGKSISSIISGLNNCMFKFGLSGSLRDGKANVMQYVGMFGEIFRPVSTSKLMEDGQVTELKINSIFLRYPDEFTVKLKGKTYQEEVKIITGLKRRTKWIAQLSVKLAKKDENAFVMFKHVTHGKEIFEAIKELGYEKVYYVSGEVDTETRNALKVMAENGKGIIIVASYGVFSTGISVKNLHHVIFAHGVKSKIIVLQTVGRVLRKHGSKAVATVWDLIDDAGVKPKSLNTKKKYTHLNYLLKHGIDRIQRYADEKFNYVMKTINL
>ID:QBQ80062.1 |[Escherichia phage vB_EcoM_G8]||_Escherichia_phage_vB_EcoM_G8_.gbk|putative helicase|1512|MK373787(169650):110270-111781:1 ^^ Escherichia phage vB_EcoM_G8, complete genome.|neighbours:ID:QBQ80061.1(-1),ID:QBQ80063.1(1)|neighbour_genes:hypothetical protein,putative group I int..|
MTDIKVHFYDFSHVRIDCEESTFHELRDFFSFEADGYRFNPKYRYGHWDGRIRLLDYNRLLPFGLVGQIKKFCDNFGYKAWIDPQINEKEELSRKDFDEWLSKLEIYSGNKRIEPHWYQKDAVFEGLVNRRRILNLPTSAGKSLIQALLARYYLENYEGKILIIVPTTALTTQMADDFVDYRLFSHAMIKKIGGGASKDDKYKNDAPVVVGTWQTVVKQPKEWFSQFGMMMNDECHLATGKSISSIISGLNNCMFKFGLSGSLRDGKANIMQYVGMFGEIFKPVTTSKLMEDGQVTELKINSIFLRYPDEFTTKLKGKTYQEEIKIITGLSKRNKWIAKLAIKLAQKDENAFVMFKHVSHGKAIFDLIKNEYDKVYYVSGEVDTETRNVMKTLAENGKGIIIVASYGVFSTGISVKNLHHVVLAHGVKSKIIVLQTIGRVLRKHGSKTIATVWDLIDDAGVVSKSKTSSKKYSHLNYLLKHGLDRIQRYADEKFNYVMKEVKL
>ID:QBQ77964.1 |[Escherichia phage vB_EcoM_G9062]||_Escherichia_phage_vB_EcoM_G9062_.gbk|putative helicase|1512|MK373779(168670):110317-111828:1 ^^ Escherichia phage vB_EcoM_G9062, complete genome.|neighbours:ID:QBQ77963.1(-1),ID:QBQ77965.1(1)|neighbour_genes:hypothetical protein,putative ATP-depende..|
MTDIKVHFYDFSHVRIDCEESTFHELRDFFSFEADGYRFNPKYKYGHWDGRIRLLDYNRLLPFGLVGQIKKFCDNFGYKAWIDPQINEKEELSRKDFDEWLSKLEIYSGNKRIEPHWYQKDAVFEGLVNRRRILNLPTSAGKSLIQALLARYYLENYEGKILIIVPTTALTTQMADDFVDYRLFSHAMIKKIGGGASKDDKYKNDAPVVVGTWQTVVKQPKEWFSQFGMMMNDECHLATGKSISSIISGLNNCMFKFGLSGSLRDGKANIMQYVGMFGEIFKPVTTSKLMEDGQVTELKINSIFLRYPDEFTTKLKGKTYQEEIKIITGLSKRNKWIAKLAIKLAQKDENAFVMFKHVSHGKAIFDLIKNEYDKVYYVSGEVDTETRNIMKTLAENGKGIIIVASYGVFSTGISVKNLHHVVLAHGVKSKIIVLQTIGRVLRKHGSKTIATVWDLIDDCGVKPKSANTKKKYVHLNYLLKHGIDRIQRYADEKFNYVMKTVNL
>ID:AXC33997.1 |[Escherichia phage vB_EcoM_JB75]||_Escherichia_phage_vB_EcoM_JB75_.gbk|RNA-DNA and DNA-DNA ..|1512|MH355584(167208):56133-57644:-1 ^^ Escherichia phage vB_EcoM_JB75, complete genome.|neighbours:ID:AXC34186.1(-1),ID:AXC34047.1(1)|neighbour_genes:RNA-DNA and DNA-DNA ..,inhibitor of prohead..|
MTDIKVHFYDFSHVRIDCEESTFHELRDFFSFEADGYRFNPKYKYGHWDGRIRLLDYNRLLPFGLVGQIKKFCDNFGYKAWIDPQINEKEELSRKDFDEWLSKLEIYSGNKRIEPHWYQKDAVFEGLVNRRRILNLPTSAGKSLIQALLARYYLENYEGKILIIVPTTALTTQMADDFVDYRLFSHAMIKKIGGGASKDDKYKNDAPVVVGTWQTVVKQPKEWFSQFGMMMNDECHLATGKSISSIISGLNNCMFKFGLSGSLRDGKANIMQYVGMFGEIFKPVTTSKLMEDGQVTELKINSIFLRYPDEFTTKLKGKTYQEEIKIITGLSKRNKWIAKLAIKLAQKDENAFVMFKHVSHGKAIFDLIKNEYDKVYYVSGEVDTETRNIMKTLAENGKGIIIVASYGVFSTGISVKNLHHVVLAHGVKSKIIVLQTIGRVLRKHGSKTIATVWDLIDDCGVKPKSANTKKKYVHLNYLLKHGIDRIQRYADEKFNYVMKTVNL
>ID:YP_009037585.1 |[Escherichia phage vB_EcoM_JS09]||_Escherichia_phage_vB_EcoM_JS09_.gbk|helicase|1515|NC_024124(169148):55124-56638:-1 ^GeneID:19524744^ Escherichia phage vB_EcoM_JS09, complete genome.|neighbours:ID:YP_009037584.1(-1),ID:YP_009037586.1(1)|neighbour_genes:hypothetical protein,inhibitor of prohead..|
MTDIKVHFYDFSHVRIECDESTFYELRDFFSFEADGYKFNPKYRYGQWDGRIRLLDYNRLLPYGLVGQIKKFCNNMSYSVWIDPKIFETEDLTREDFDAWLSKQEIYSGNAKIEPHWYQKDAVYEGLVNRRRILNLPTSAGKSLIQALLARYYLENYEGKILIIVPTTALTTQMANDFVDYRLFSHSMIKKIGGGADKADKSKNDAPIIVGTWQTVVKQPKEWFSQFGMMMNDECHLATGKSISSIISGLNNCMFKFGLSGSLRDGKANVMQYVGMFGEIFRPVSTSKLMEDGQVTELKINSIFLRYPDEFTVKLKGKTYQEEVKIITGLKRRTKWIAQLSVKLAKKDENAFVMFKHVTHGKEIFEAIKELGYEKVYYVSGEVDTETRNALKVMAENGKGIIIVASYGVFSTGISVKNLHHVIFAHGVKSKIIVLQTVGRVLRKHGSKAVATVWDLIDDAGVKPKSLNTKKKYTHLNYLLKHGIDRIQRYADEKFNYVMKTINL
>ID:QBQ78467.1 |[Escherichia phage vB_EcoM_KAW1E185]||_Escherichia_phage_vB_EcoM_KAW1E185_.gbk|putative helicase|1512|MK373781(164987):109087-110598:1 ^^ Escherichia phage vB_EcoM_KAW1E185, complete genome.|neighbours:ID:QBQ78466.1(-1),ID:QBQ78468.1(1)|neighbour_genes:hypothetical protein,putative ATP-depende..|
MTDIKVHFYDFSHVRIDCEESTFHELRDFFSFEADGYRFNPKYKYGHWDGRIRLLDYNRLLPFGLVGQIKKFCDNFGYKAWIDPQINEKEELSRKDFDEWLSKLEIYSGNKRIEPHWYQKDAVFEGLVNRRRILNLPTSAGKSLIQALLARYYLENYEGKILIIVPTTALTTQMADDFVDYRLFSHAMIKKIGGGASKDDKYKNDAPVVVGTWQTVVKQPKEWFSQFGMMMNDECHLATGKSISSIISGLNNCMFKFGLSGSLRDGKANIMQYVGMFGEIFKPVTTSKLMEDGQVTELKINSIFLRYPDEFTTKLKGKTYQEEIKIITGLSKRNKWIAKLAIKLAQKDENTFVMFKHVSHGKAIFDLIKNEYDKVYYVSGEVDTETRNVMKTLAENGKGIIIVASYGVFSTGISVKNLHHVVLAHGVKSKIIVLQTIGRVLRKHGSKTIATVWDLIDDCGVKPKSANTKKKYVHLNYLLKHGIDRIQRYADEKFNYVMKTVNL
> |[Tevenvirinae Escherichia_phage_vB_EcoM_KAW3E185]||_Escherichia_phage_vB_EcoM_KAW3E185.gb|Phage DNA helicase|1515|MK373782.1(170187):114283-115797:1 ^RAST2:fig|1198136.54.peg.196^ Tevenvirinae Escherichia_phage_vB_EcoM_KAW3E185|neighbours:(1),(1)|neighbour_genes:hypothetical protein,Phage DNA helicase|
MTDIKVHFHDFSHVRIECDESVFYELRDFFSFEADGYKFNPRYKYGNWDGRIRLLDYNRLLPYGLVGQIKKFCNNMSYSVWIDPKIFETEDLTREDFDAWLSKQEIYSGNSKIEPHWYQKDAVYEGLVNRRRILNLPTSAGKSLIQALLARYYLENYEGKILIIVPTTALTTQMANDFVDYRLFSHSMIKKIGGGADKADKSKNDAPIIVGTWQTVVKQPKEWFSQFGMMMNDECHLATGKSISSIISGLNNCMFKFGLSGSLRDGKANVMQYVGMFGEIFRPVSTSKLMEDGQVTELKINSIFLRYPDEFATKLKGKTYQEEVKIITGLKRRTKWIAQLSVKLAKKDENAFVMFKHVTHGKEIFEAIKELGYEKVYYVSGEVDTETRNALKVMAENGKGIIIVASYGVFSTGISVKNLHHVIFAHGVKSKIIVLQTVGRVLRKHGSKAVATVWDLIDDAGVKPKSLNTKKKYTHLNYLLKHGIDRIQRYADEKFNYVMKTINL
>ID:QBQ79242.1 |[Escherichia phage vB_EcoM_MM02]||_Escherichia_phage_vB_EcoM_MM02_.gbk|putative helicase|1515|MK373784(169201):114826-116340:1 ^^ Escherichia phage vB_EcoM_MM02, complete genome.|neighbours:ID:QBQ79241.1(-1),ID:QBQ79243.1(1)|neighbour_genes:hypothetical protein,putative ATP-depende..|
MTDIKVHFYDFSHVRIECDESTFYELRDFFSFEADGYKFNPRYKYGQWDGRIRLLDYNRLLPYGLVGQIKKFCNNMSYSVWIDPKIFETEDLTREDFDAWLSKQEIYSGNAKIEPHWYQKDAVYEGLVNRRRILNLPTSAGKSLIQALLARYYLENYEGKILIIVPTTALTTQMANDFVDYRLFSHSMIKKIGGGADKADRAKNDAPIIVGTWQTVVKQPKEWFSQFGMMMNDECHLATGKSISSIISGLNNCMFKFGLSGSLRDGKANVMQYVGMFGEIFRPVSTSKLMEDGQVTELKINSIFLRYPDEFATKLKGKTYQEEVKIITGLKRRTKWIAQLSVKLAKKDENAFVMFKHVTHGKEIFEAIKELGYEKVYYVSGEVDTETRNALKVMAENGKGIIIVASYGVFSTGISVKNLHHVIFAHGVKSKIIVLQTVGRVLRKHGSKSVATVWDLIDDAGVKPKSLNTKKKYTHLNYLLKHGIDRIQRYADEKFNYVMKTINL
>ID:QBQ79511.1 |[Escherichia phage vB_EcoM_OE5505]||_Escherichia_phage_vB_EcoM_OE5505_.gbk|putative helicase|1512|MK373785(168756):110518-112029:1 ^^ Escherichia phage vB_EcoM_OE5505, complete genome.|neighbours:ID:QBQ79510.1(-1),ID:QBQ79512.1(1)|neighbour_genes:hypothetical protein,putative ATP-depende..|
MTDIKVHFYDFSHVRIDCEESTFHELRDFFSFEADGYRFNPKYKYGHWDGRIRLLDYNRLLPFGLVGQIKKFCDNFGYKAWIDPQINEKEELSRKDFDEWLSKLEIYSGNKRIEPHWYQKDAVFEGLVNRRRILNLPTSAGKSLIQALLARYYLENYEGKILIIVPTTALTTQMADDFVDYRLFSHAMIKKIGGGASKDDKYKNDAPVVVGTWQTVVKQPKEWFSQFGMMMNDECHLATGKSISSIISGLNNCMFKFGLSGSLRDGKANIMQYVGMFGEIFKPVTTSKLMEDGQVTELKINSIFLRYPDEFTTKLKGKTYQEEIKIITGLSKRNKWIAKLAIKLAQKDENAFVMFKHVSHGKAIFDLIKNEYDKVYYVSGEVDTETRNIMKTLAENGKGIIIVASYGVFSTGISVKNLHHVVLAHGVKSKIIVLQTIGRVLRKHGSKTIATVWDLIDDCGVKPKSANTKKKYVHLNYLLKHGIDRIQRYADEKFNYVMKTVNL
> |[Tevenvirinae _Escherichia_phage_vB_EcoM_PhAPEC2]||_Escherichia_phage_vB_EcoM_PhAPEC2.gb|Phage DNA helicase|1515|NC_024794.1(167318):113435-114949:1 ^RAST2:fig|1198136.124.peg.192^ Tevenvirinae _Escherichia_phage_vB_EcoM_PhAPEC2|neighbours:(-1),(1)|neighbour_genes:Inh inhibitor of gp2..,Phage DNA helicase|
MTDIKVHFYDFSHVRIECDESTFYELRDFFSFEADGYKFNPKYRYGNWDGRIRLLDYNRLLPYGLVGQIKKFCNNMSYSVWIDPKIFETEDLTREDFDAWLSKQEIYSGNSKIEPHWYQKDAVYEGLVNRRRILNLPTSAGKSLIQALLARYYLENYEGKILIIVPTTALTTQMANDFVDYRLFSHSMIKKIGGGADKADKSKNDAPIIVGTWQTVVKQPKEWFSQFGMMMNDECHLATGKSISSIISGLNNCMFKFGLSGSLRDGKANVMQYVGMFGEIFRPVSTSKLMEDGQVTELKINSIFLRYPDEFTVKLKGKTYQEEVKIITGLKRRTKWIAQLSVKLAKKDENAFVMFKHVTHGKEIFEAIKELGYEKVYYVSGEVDTETRNALKVMAENGKGIIIVASYGVFSTGISVKNLHHVIFAHGVKSKIIVLQTVGRVLRKHGSKAVATVWDLIDDAGVKPKSLNTKKKYTHLNYLLKHGIDRIQRYADEKFNYVMKTINL
>ID:QBQ79794.1 |[Escherichia phage vB_EcoM_R5505]||_Escherichia_phage_vB_EcoM_R5505_.gbk|putative helicase|1512|MK373786(167317):110278-111789:1 ^^ Escherichia phage vB_EcoM_R5505, complete genome.|neighbours:ID:QBQ79793.1(-1),ID:QBQ79795.1(1)|neighbour_genes:hypothetical protein,putative ATP-depende..|
MTDIKVHFYDFSHVRIDCEESTFHELRDFFSFEADGYRFNPKYKYGHWDGRIRLLDYNRLLPFGLVGQIKKFCDNFGYKAWIDPQINEKEELSRKDFDEWLSKLEIYSGNKRIEPHWYQKDAVFEGLVNRRRILNLPTSAGKSLIQALLARYYLENYEGKILIIVPTTALTTQMADDFVDYRLFSHAMIKKIGGGASKDDKYKNDAPVVVGTWQTVVKQPKEWFSQFGMMMNDECHLATGKSISSIISGLNNCMFKFGLSGSLRDGKANIMQYVGMFGEIFKPVTTSKLMEDGQVTELKINSIFLRYPDEFTTKLKGKTYQEEIKIITGLSKRNKWIAKLAIKLAQKDENAFVMFKHVSHGKAIFDLIKNEYDKVYYVSGEVDTETRNIMKTLAENGKGIIIVASYGVFSTGISVKNLHHVVLAHGVKSKIIVLQTIGRVLRKHGSKTIATVWDLIDDCGVKPKSANTKKKYVHLNYLLKHGIDRIQRYADEKFNYVMKTVNL
>ID:QBQ77203.1 |[Escherichia phage vB_EcoM_WFK]||_Escherichia_phage_vB_EcoM_WFK_.gbk|putative helicase|1515|MK373775(164590):108117-109631:1 ^^ Escherichia phage vB_EcoM_WFK, complete genome.|neighbours:ID:QBQ77202.1(-1),ID:QBQ77204.1(1)|neighbour_genes:hypothetical protein,putative ATP-depende..|
MTDIKVHFYDFSHVRIECDESTFYELRDFFSFEADGYKFNPKYRYGNWDGRIRLLDYNRLLPYGLVGQIKKFCSNMSYSVWIDPKIFETEDLTREDFDAWLSKQEIYSGNAKIEPHWYQKDAVYEGLVNRRRILNLPTSAGKSLIQALLARYYLENYEGKILIIVPTTALTTQMANDFVDYRLFSHSMIKKIGGGADKADKSKNDAPIIVGTWQTVVKQPKEWFSQFGMMMNDECHLATGKSISSIIAGLNNCMFKFGLSGSLRDGKANVMQYVGMFGEIFRPVSTSKLMEDGQVTELKINSIFLRYPDEFTVKLKGKTYQEEVKIITGLKRRTKWIAQLSVKLAKKDENAFVMFKHVTHGKEIFEAIKELGYEKVYYVSGEVDTETRNALKVMAENGKGIIIVASYGVFSTGISVKNLHHVIFAHGVKSKIIVLQTVGRVLRKHGSKAVATVWDLIDDAGVKPKSLNTKKKYTHLNYLLKHGIDRIQRYADEKFNYVMKTINL
>ID:QBQ76942.1 |[Escherichia phage vB_EcoM_WFL6982]||_Escherichia_phage_vB_EcoM_WFL6982_.gbk|putative helicase|1515|MK373774(164279):108117-109631:1 ^^ Escherichia phage vB_EcoM_WFL6982, complete genome.|neighbours:ID:QBQ76941.1(-1),ID:QBQ76943.1(1)|neighbour_genes:hypothetical protein,putative ATP-depende..|
MTDIKVHFYDFSHVRIECDESTFYELRDFFSFEADGYKFNPKYRYGNWDGRIRLLDYNRLLPYGLVGQIKKFCSNMSYSVWIDPKIFETEDLTREDFDAWLSKQEIYSGNAKIEPHWYQKDAVYEGLVNRRRILNLPTSAGKSLIQALLARYYLENYEGKILIIVPTTALTTQMANDFVDYRLFSHSMIKKIGGGADKADKSKNDAPIIVGTWQTVVKQPKEWFSQFGMMMNDECHLATGKSISSIIAGLNNCMFKFGLSGSLRDGKANVMQYVGMFGEIFRPVSTSKLMEDGQVTELKINSIFLRYPDEFTVKLKGKTYQEEVKIITGLKRRTKWIAQLSVKLAKKDENAFVMFKHVTHGKEIFEAIKELGYEKVYYVSGEVDTETRNALKVMAENGKGIIIVASYGVFSTGISVKNLHHVIFAHGVKSKIIVLQTVGRVLRKHGSKAVATVWDLIDDAGVKPKSLNTKKKYTHLNYLLKHGIDRIQRYADEKFNYVMKTINL
>ID:QBQ77695.1 |[Escherichia phage vB_EcoM_WFbE185]||_Escherichia_phage_vB_EcoM_WFbE185.gbk|putative helicase|1515|MK373778(170429):114253-115767:1 ^^ Escherichia phage vB_EcoM_WFbE185, complete genome.|neighbours:ID:QBQ77694.1(-1),ID:QBQ77696.1(1)|neighbour_genes:hypothetical protein,ATP-dependent DNA he..|
MTDIKVHFHDFSHVRIECDESTFYELRDFFSFEADGYKFNPKYRYGQWDGRIRLLDYNRLLPYGLVGQIKKFCNNMSYSVWIDHKIFETEDLTREDFDAWLSKQEIYSGNAKIEPHWYQKDAVYEGLVNRRRILNLPTSAGKSLIQALLARYYLENYEGKILIIVPTTALTTQMANDFVDYRLFSHSMIKKIGGGADKADKSKNDAPIIVGTWQTVVKQPKEWFSQFGMMMNDECHLATGKSISSIISGLNNCMFKFGLSGSLRDGKANVMQYVGMFGEIFRPVSTSKLMEDGQVTELKINSIFLRYPDEFTTKLKGKTYQEEVKIITGLKRRTKWIAQLSVKLAKKDENAFVMFKHVTHGKEIFEAIKELGYEKVYYVSGEVDTETRNALKVMAENGKGIIIVASYGVFSTGISVKNLHHVIFAHGVKSKIIVLQTVGRVLRKHGSKAVATVWDLIDDAGVKPKSLNTKKKYTHLNYLLKHGIDRIQRYADEKFNYVMKTINL
>ID:YP_007004922.1 |[Escherichia phage wV7]||_Escherichia_phage_wV7_.gbk|RNA-DNA and DNA-DNA ..|1512|NC_019505(166452):108681-110192:1 ^GeneID:14010716^ Escherichia phage wV7, complete genome.|neighbours:ID:YP_007004921.1(-1),ID:YP_007004923.1(1)|neighbour_genes:inhibitor of prohead..,hypothetical protein|
MTDIKVHFYDFSHVRIDCEESTFHELRDFFSFEADGYRFNPKYKYGHWDGRIRLLDYNRLLPFGLVGQIKKFCDNFGYKAWIDPQINEKEELSRKDFDEWLSKLEIYSGNKRIEPHWYQKDAVFEGLVNRRRILNLPTSAGKSLIQALLARYYLENYEGKILIIVPTTALTTQMADDFVDYRLFSHAMIKKIGGGASKDDKYKNDAPVVVGTWQTVVKQPKEWFSQFGMMMNDECHLATGKSISSIISGLNNCMFKFGLSGSLRDGKANIMQYVGMFGEIFKPVTTSKLMEDGQVTELKINSIFLRYPDEFTTKLKGKTYQEEIKIITGLSKRNKWIAKLAIKLAQKDENAFVMFKHVSHGKAIFDLIKNEYDKVYYVSGEVDTETRNIMKTLAENGKGIIIVASYGVFSTGISVKNLHHVVLAHGVKSKIIVLQTIGRVLRKHGSKTIATVWDLIDDCGVKPKSANTKKKYVHLNYLLKHGIDRIQRYADEKFNYVMKTVNL
> |[Tevenvirinae Escherichia_virus_KFS-EC]||_Escherichia_virus_KFS-EC.gb|hypothetical protein|1503|MH560358.1(164715):46643-48145:1 ^RAST2:fig|1198136.83.peg.72^ Tevenvirinae Escherichia_virus_KFS-EC|neighbours:(-1),(1)|neighbour_genes:Inh inhibitor of gp2..,phage T4-like uvsW, ..|
MQDIKIHFLNYSHVQIECSDSILLEMRDYFSFEVEGARFQKRFKYGGWDGRIRLLDYNGKLPIGLTKTVGIFAKNMGYSVWVDPRLFEKEQVTEEEITKWCNDLELYSGANRITPHWYQSKAVFEGIHHKRRMLVLPTSAGKSAIACMLSRWYLENYEGKVLIIVPTTSLVLQMRDDFVDYRQFPYEAIHTIMSGTSKHVGDRLIVVSTWQSACKQPREWFQQFGMVIVDECHKATAKNLLNIVTDMAHCQFKIGMTGSPRDGKANMMQYVGLFGDISKIVSIDRLMEEGQVTKLKINCLFLRYTDEECSAVKGREYAEEIKYITSNPRRNKFACNLALKLAKKGENVFLMFRNTKHGKLMYDALQKVHDKVYYIDGGVKTEERDEFKKMAEGDTGIICVASYGVFSTGVSIKNLHHVIFGHPVKESTIVRQSIGRALRKHGSKDIATVWDLIDHLAVKTKSKNAKKQFSHLNYALKHALERIKIYNTDRFEYVTKTIEI
>ID:QDK04309.1 |[Escherichia virus VEc20]||_Escherichia_virus_VEc20_.gbk|vec20_179|1509|MN022785(167532):109344-110852:1 ^^ Escherichia virus VEc20, complete genome.|neighbours:ID:QDK04308.1(1),ID:QDK04310.1(1)|neighbour_genes:vec20_178,vec20_180|
MDIKVHFHDFSHVRIDCEESTFHELRDFFSFEADGYRFNPRFRYGNWDGRIRLLDYNRLLPFGLVGQIKKFCDNFGYKAWIDPQINEKEELSRKDFDEWLSKLEIYSGNKRIEPHWYQKDAVFEGLVNRRRILNLPTSAGKSLIQALLARYYLENYEGKILIIVPTTALTTQMADDFVDYRLFSHAMIKKIGGGASKDDKYKNDAPVVVGTWQTVVKQPKEWFSQFGMMMNDECHLATGKSISSIISGLNNCMFKFGLSGSLRDGKANIMQYVGMFGEIFKPVTTSKLMEDGQVTELKINSIFLRYPDEFTTKLKGKTYQEEIKIITGLSKRNKWIAKLAIKLAQKDENAFVMFKHVSHGKAIFDLIKNEYDKVYYVSGEVDTETRNIMKTLAENGKGIIIVASYGVFSTGISVKNLHHVVLAHGVKSKIIVLQTIGRVLRKHGSKTIATVWDLIDDCGVKPKSANTKKKYVHLNYLLKHGIDRIQRYADEKFNYVMKTVNL
>ID:VCU44486.1 |[Escherichia virus vB_Eco_mar005P1]|vB_Eco_mar005P1|_Escherichia_virus_vB_Eco_mar005P1_.gbk|uvsW|1515|LR027390(167773):46999-48513:1 ^^ Escherichia virus vB_Eco_mar005P1 genome assembly, chromosome: 1.|neighbours:ID:VCU44485.1(-1),ID:VCU44487.1(1)|neighbour_genes:inh,RNA-DNA and DNA-DNA ..|
MTDIKVHFYDFSHVRIECDESTFYELRDFFSFEADGYKFNPKYRYGQWDGRIRLLDYNRLLPYGLVGQIKKFCSNMSYSVWVDPKIFETEDLTREDFDAWLSKQEIYSGNAKIEPHWYQKDAVYEGLVNRRRILNLPTSAGKSLIQALLARYYLENYEGKILIIVPTTALTTQMANDFVDYRLFSHSMIKKIGGGADKADKSKNDAPIIVGTWQTVVKQPKEWFSQFGMMMNDECHLATGKSISSIIAGLNNCMFKFGLSGSLRDGKANVMQYVGMFGEIFRPVSTSKLMEDGQVTELKINSIFLRYPDEFATKLKGKTYQEEVKIITGLKRRTKWIAQLSVKLAKKDENAFVMFKHVTHGKEIFEAIKELGYEKVYYVSGEVDTETRNALKVMAENGKGIIIVASYGVFSTGISVKNLHHVIFAHGVKSKIIVLQTVGRVLRKHGSKAVATVWDLIDDAGVKPKSLNTKKKYTHLNYLLKHGIDRIQRYADEKFNYVMKTINL
>ID:VCU44454.1 |[Escherichia virus vB_Eco_mar005P1]|vB_Eco_mar006P2|_Escherichia_virus_vB_Eco_mar005P1_strain_vB_Eco_mar006P2_.gbk|uvsW|1515|LR027387(167773):147894-149408:1 ^^ Escherichia virus vB_Eco_mar005P1 strain vB_Eco_mar006P2 genome assembly, chromosome: 1.|neighbours:ID:VCU44453.1(-1),ID:VCU44455.1(1)|neighbour_genes:inh,RNA-DNA and DNA-DNA ..|
MTDIKVHFYDFSHVRIECDESTFYELRDFFSFEADGYKFNPKYRYGQWDGRIRLLDYNRLLPYGLVGQIKKFCSNMSYSVWVDPKIFETEDLTREDFDAWLSKQEIYSGNAKIEPHWYQKDAVYEGLVNRRRILNLPTSAGKSLIQALLARYYLENYEGKILIIVPTTALTTQMANDFVDYRLFSHSMIKKIGGGADKADKSKNDAPIIVGTWQTVVKQPKEWFSQFGMMMNDECHLATGKSISSIIAGLNNCMFKFGLSGSLRDGKANVMQYVGMFGEIFRPVSTSKLMEDGQVTELKINSIFLRYPDEFATKLKGKTYQEEVKIITGLKRRTKWIAQLSVKLAKKDENAFVMFKHVTHGKEIFEAIKELGYEKVYYVSGEVDTETRNALKVMAENGKGIIIVASYGVFSTGISVKNLHHVIFAHGVKSKIIVLQTVGRVLRKHGSKAVATVWDLIDDAGVKPKSLNTKKKYTHLNYLLKHGIDRIQRYADEKFNYVMKTINL
>ID:VCU43258.1 |[Escherichia virus vB_Eco_mar005P1]|vB_Eco_mar007P3|_Escherichia_virus_vB_Eco_mar005P1_strain_vB_Eco_mar007P3_.gbk|uvsW|1515|LR027383(167651):69885-71399:1 ^^ Escherichia virus vB_Eco_mar005P1 strain vB_Eco_mar007P3 genome assembly, chromosome: 1.|neighbours:ID:VCU43257.1(-1),ID:VCU43259.1(1)|neighbour_genes:inh,RNA-DNA and DNA-DNA ..|
MTDIKVHFYDFSHVRIECDESTFYELRDFFSFEADGYKFNPKYRYGQWDGRIRLLDYNRLLPYGLVGQIKKFCSNMSYSVWVDPKIFETEDLTREDFDAWLSKQEIYSGNAKIEPHWYQKDAVYEGLVNRRRILNLPTSAGKSLIQALLARYYLENYEGKILIIVPTTALTTQMANDFVDYRLFSHSMIKKIGGGADKADKSKNDAPIIVGTWQTVVKQPKEWFSQFGMMMNDECHLATGKSISSIIAGLNNCMFKFGLSGSLRDGKANVMQYVGMFGEIFRPVSTSKLMEDGQVTELKINSIFLRYPDEFATKLKGKTYQEEVKIITGLKRRTKWIAQLSVKLAKKDENAFVMFKHVTHGKEIFEAIKELGYEKVYYVSGEVDTETRNALKVMAENGKGIIIVASYGVFSTGISVKNLHHVIFAHGVKSKIIVLQTVGRVLRKHGSKAVATVWDLIDDAGVKPKSLNTKKKYTHLNYLLKHGIDRIQRYADEKFNYVMKTINL
>ID:VCU43966.1 |[Escherichia virus vB_Eco_mar005P1]|vB_Eco_mar008P4|_Escherichia_virus_vB_Eco_mar005P1_strain_vB_Eco_mar008P4_.gbk|uvsW|1515|LR027386(167773):52666-54180:1 ^^ Escherichia virus vB_Eco_mar005P1 strain vB_Eco_mar008P4 genome assembly, chromosome: 1.|neighbours:ID:VCU43965.1(-1),ID:VCU43967.1(1)|neighbour_genes:inh,RNA-DNA and DNA-DNA ..|
MTDIKVHFYDFSHVRIECDESTFYELRDFFSFEADGYKFNPKYRYGQWDGRIRLLDYNRLLPYGLVGQIKKFCSNMSYSVWVDPKIFETEDLTREDFDAWLSKQEIYSGNAKIEPHWYQKDAVYEGLVNRRRILNLPTSAGKSLIQALLARYYLENYEGKILIIVPTTALTTQMANDFVDYRLFSHSMIKKIGGGADKADKSKNDAPIIVGTWQTVVKQPKEWFSQFGMMMNDECHLATGKSISSIIAGLNNCMFKFGLSGSLRDGKANVMQYVGMFGEIFRPVSTSKLMEDGQVTELKINSIFLRYPDEFATKLKGKTYQEEVKIITGLKRRTKWIAQLSVKLAKKDENAFVMFKHVTHGKEIFEAIKELGYEKVYYVSGEVDTETRNALKVMAENGKGIIIVASYGVFSTGISVKNLHHVIFAHGVKSKIIVLQTVGRVLRKHGSKAVATVWDLIDDAGVKPKSLNTKKKYTHLNYLLKHGIDRIQRYADEKFNYVMKTINL
>ID:VCU44815.1 |[Escherichia virus vB_Eco_mar005P1]|vB_Eco_mar009P5|_Escherichia_virus_vB_Eco_mar005P1_strain_vB_Eco_mar009P5_.gbk|uvsW|1515|LR027391(167658):75527-77041:-1 ^^ Escherichia virus vB_Eco_mar005P1 strain vB_Eco_mar009P5 genome assembly, chromosome: 1.|neighbours:ID:VCU44814.1(-1),ID:VCU44816.1(1)|neighbour_genes:RNA-DNA and DNA-DNA ..,inh|
MTDIKVHFYDFSHVRIECDESTFYELRDFFSFEADGYKFNPKYRYGQWDGRIRLLDYNRLLPYGLVGQIKKFCSNMSYSVWVDPKIFETEDLTREDFDAWLSKQEIYSGNAKIEPHWYQKDAVYEGLVNRRRILNLPTSAGKSLIQALLARYYLENYEGKILIIVPTTALTTQMANDFVDYRLFSHSMIKKIGGGADKADKSKNDAPIIVGTWQTVVKQPKEWFSQFGMMMNDECHLATGKSISSIIAGLNNCMFKFGLSGSLRDGKANVMQYVGMFGEIFRPVSTSKLMEDGQVTELKINSIFLRYPDEFATKLKGKTYQEEVKIITGLKRRTKWIAQLSVKLAKKDENAFVMFKHVTHGKEIFEAIKELGYEKVYYVSGEVDTETRNALKVMAENGKGIIIVASYGVFSTGISVKNLHHVIFAHGVKSKIIVLQTVGRVLRKHGSKAVATVWDLIDDAGVKPKSLNTKKKYTHLNYLLKHGIDRIQRYADEKFNYVMKTINL
>ID:AUV57533.1 |[Klebsiella phage KP1]||_Klebsiella_phage_KP1_.gbk|RNA-DNA and DNA-DNA ..|1503|MG751100(167989):101090-102592:1 ^^ Klebsiella phage KP1, complete genome.|neighbours:ID:AUV57532.1(-1),ID:AUV57534.1(1)|neighbour_genes:inhibitor of prohead..,DNA helicase|
MHDIQVKFKDFSHVHIECDDSIFYELRDYFSFEADGYRFNPKYRYGHWDGRIRLLDYNRLLPFGLVGQIRKFADQFGYKVYFDPTIFEQETLSREDFDNWLSTKEIYSGLTKIEPHWYQKDAVYEGLVNRRRILNLPTSAGKSLIQALLARYYVENYEGKILIIVPTTALVDQMIDDFCDYRLFPRNAMLGIRGGTARDSNALVYVSTWQTAVKQPKEWFSQFGMMMNDECHLATGKSISTIIAGLTNCMFKYGLSGSLKDGKANIMQYVGMFGEIFRPVSTSKLMEDGQVTELKINTIFLRYPDAAANALKGKTYQEEIKFITNVKKRNRWVANLAAKLASRDENAFVMFKHVAHGKELFEMIKATGHEQVYYVSGEVNTETRNALKAMAENGKGIIIVASYGVFSTGISVKNLHHVILAHPVKSKIIVLQTIGRVLRKHKDKSLATVWDIIDDLGVKPKSANAKKKYTHLNYCLKHALERIQRYADEKFNYVMKTVNL
>ID:APD20585.1 |[Klebsiella phage KPV15]|KPV15|_Klebsiella_phage_KPV15_.gbk|DNA helicase|1503|KY000080(167034):121518-123020:1 ^^ Klebsiella phage KPV15, complete genome.|neighbours:ID:APD20584.1(-1),ID:APD20586.1(1)|neighbour_genes:inhibitor of prohead..,DNA helicase|
MHDIQVKFKDFSHVHIECDDSIFYELRDYFSFEADGYRFNPKYRYGHWDGRIRLLDYNRLLPFGLVGQIRKFADQFGYKVYFDPTIFEQETLSREDFDNWLSTKEIYSGLTKIEPHWYQKDAVYEGLVNRRRILNLPTSAGKSLIQALLARYYVENYEGKILIIVPTTALVDQMIDDFCDYRLFPRNAMLGIRGGTARDSNALVYVSTWQTAVKQPKEWFSQFGMMMNDECHLATGKSISTIIAGLTNCMFKYGLSGSLKDGKANIMQYVGMFGEIFRPVSTSKLMEDGQVTELKINTIFLRYPDAAANALKGKTYQEEIKFITNVKKRNRWIANLATKLAGRDENAFVMFKHVAHGKELFEMIKAAGHEHVYYVSGEVNTETRNALKAMAENGKGIIIVASYGVFSTGISVKNLHHVILAHPVKSKIIVLQTIGRVLRKHKDKSLATVWDIIDDLGVKPKSANAKKKYTHLNYCLKHALERIQRYADEKFNYVMKTVNL
> |[Tevenvirinae Klebsiella_phage_Marfa]||_Klebsiella_phage_Marfa.gb|Phage DNA helicase|1500|MN044033.1(168532):110883-112382:1 ^RAST2:fig|1198136.82.peg.204^ Tevenvirinae Klebsiella_phage_Marfa|neighbours:(-1),(1)|neighbour_genes:Inh inhibitor of gp2..,Phage T4-like uvsW, ..|
MDIKLKFHDFSHVLVECDEGIFYELRDFFSFEAEGYKFNPKFRYGQWDGRIRLLGYDRLLPFGLVNQVQKFANNMGYKVHADPVIFEKEEITQESFDKWLDSKEIYSGLTKITPHWYQKEAVFKGLKERRALLNLPTSAGKSLIQALLSRYYVENYEGKILIIVPTTALVDQMIDDFCDYRLFKRDNMLGIRSGTKKDSSAVVYVSTWQTAIKQPKEWFSQFGLMMNDECHLATGKSISTIIAGLNNCMFKFGLSGSLKDGKANLMQYQGLFGDIFKPVSTSQLMEEGAVTELKINAIRLRYPDNVTVALKGKTYQEEIKYITSVKRRNKWIANLAVKLANKNQNAFVMFKNISHGKELFQMIKNLGHDKVFYVSGEIDTDTRTALKKMAENEAGIIVVASYGVFSTGISIKNLHHVILAHGVKSKIIVLQTIGRVLRKHGSKDVATVWDIIDDCGVKPKSANAKKTYTHINYLLKHGLERIQRYADEKFDYVMKLVEL
>ID:YP_009194472.1 |[Klebsiella phage Matisse]||_Klebsiella_phage_Matisse_.gbk|helicase|1500|NC_028750(176081):139389-140888:-1 ^GeneID:26613411^ Klebsiella phage Matisse, complete genome.|neighbours:ID:YP_009194471.1(-1),ID:YP_009194473.1(1)|neighbour_genes:DNA helicase,inhibitor of prohead..|
MDIEVKFLNTSHVQIQAEANIVYELRDYFSFQPPGYQYQAKYKYGGWNGYIYLMDYNGKLPYGLAYLVTKFAESRGYSIWMDPKIHETEEITQPDFDKWLEEHPVYDGNKQIDPYWYQKQSVFHAIKNRRAVLNLPTSAGKSLIQGLISRWCLENYTGKVLIIVPTTALVDQMIGDIVNYRLLPREAMLGIRSGTAKNSNALIYVSTWQSAVKMPPEWFQQFMCLMVDECHKSTGQSIQKIINTMDQCIFKFGLSGSLKEGKANMMQYIGAFGQIFKPVDTNRLMQEGQVTNLRINTIFMRYKEDEIKKMKGADYQSEIKYITSHTRRNAWICKLALKLAREKDENVFVMFNQIKHGKWLYEQLKKVYDNVVYISGETGIDERNEMKRIAESTKGLIVIGSIGVLSTGISVKNLHHIIFGHPCKSAVIVKQSIGRVLRKHDSKSLATVWDLVDNLATLAKSKNAKNKYSYKNYGMKHAIERVRIYNEEKFDYVIKQIEI
>ID:AWY07083.1 |[Klebsiella phage Mineola]||_Klebsiella_phage_Mineola_.gbk|DNA helicase|1503|MH333064(166130):110838-112340:1 ^^ Klebsiella phage Mineola, complete genome.|neighbours:ID:AWY07082.1(-1),ID:AWY07084.1(1)|neighbour_genes:inhibitor of prohead..,DNA helicase|
MHDIQVKFKDFSHVHIECDDSIFYELRDYFSFEADGYRFNPKYRYGHWDGRIRLLDYNRLLPFGLVGQIRKFADQFGYKVYFDPAIFEQETLSREDFDTWLASKEIYSGLTKIEPHWYQKDAVYEGLVNRRRILNLPTSAGKSLIQALLARYYVENYEGKILIIVPTTALVDQMIDDFCDYRLFPRNAMLGIRGGTARDSNALVYVSTWQTAVKQPKEWFSQFGMMMNDECHLATGKSISTIIAGLTNCMFKYGLSGSLKDGKANIMQYVGMFGEIFRPVSTSKLMEDGQVTELKINTIFLRYPDAAANALKGKTYQEEIKFITNVKKRNHWVANLAAKLASRDENAFVMFKHVAHGKELFEMIKATGHEQVYYVSGEVNTETRNALKAMAENGKGIIIVASYGVFSTGISVKNLHHVILAHPVKSKIIVLQTIGRVLRKHKDKSLATVWDIIDDLGVKPKSANAKKKYTHLNYCLKHALERIQRYADEKFNYVMKTVNL
>ID:YP_009607420.1 |[Klebsiella phage Miro]||_Klebsiella_phage_Miro_.gbk|DNA helicase|1500|NC_041981(176055):139545-141044:-1 ^GeneID:40083429^ Klebsiella phage Miro, complete genome.|neighbours:ID:YP_009607419.1(-1),ID:YP_009607421.1(1)|neighbour_genes:ATP-dependent DNA he..,inhibitor of prohead..|
MDIEVKFLNTSHVQIQAEANIVYELRDYFSFQPPGYQYQAKYKYGGWNGYIYLMDYNGKLPYGLAYLVTKFAESRGYSIWMDPKIHETEEITQPDFDKWLEEHPVYDGNKQIDPYWYQKQSVFHAIKNRRAVLNLPTSAGKSLIQGLISRWCLENYTGKVLIIVPTTALVDQMIGDIVNYRLLPREAMLGIRSGTAKNSNALIYVSTWQSAVKMPPEWFQQFMCLMVDECHKSTGQSIQKIINTMDQCIFKFGLSGSLKEGKANMMQYIGAFGQIFKPVDTNRLMQEGQVTNLRINTIFMRYKEDEIKKMKGADYQSEIKYITSHTRRNAWICKLALKLAREKDENVFVMFNQIKHGKWLYEQLKKVYDNVVYISGETGIDERNEMKRIAESTKGLIVIGSIGVLSTGISVKNLHHIIFGHPCKSAVIVKQSIGRVLRKHDSKSLATVWDLVDNLATLAKSKNAKNKYSYKNYGMKHAIERVRIYNEEKFDYVIKQIEI
> |[Tevenvirinae _Klebsiella_phage_PKO111]||_Klebsiella_phage_PKO111.gb|RNA-DNA and DNA-DNA ..|1503|NC_031095.1(168758):161992-163494:-1 ^RAST2:fig|1198136.84.peg.297^ Tevenvirinae _Klebsiella_phage_PKO111|neighbours:(-1),(1)|neighbour_genes:DNA helicase, phage-..,Inh inhibitor of gp2..|
MHDIQVKFKDFSHVHIECDDSIFYELRDYFSFEADGYRFNPKYRYGHWDGRIRLLDYNRLLPFGLVGQIRKFADQFGYKVYFDPVIFEQETLSREDFDMWLASKEIYSGLTKIEPHWYQKDAVYEGLVNRRRILNLPTSAGKSLIQALLARYYVENYEGKILIIVPTTALVDQMIDDFCDYRLFPRNAMLGIRGGTARDSNALVYVSTWQTAVKQPKEWFSQFGMMMNDECHLATGKSISTIIAGLTNCMFKYGLSGSLKDGKANIMQYVGMFGEIFRPVSTSKLMEDGQVTELKINTIFLRYPDAAANALKGKTYQEEIKFITNVKKRNRWVANLAAKLASRDENAFVMFKHVAHGKELFEMIKATGHEQVYYVSGEVNTETRNALKAMAENGKGIIIVASYGVFSTGISVKNLHHVILAHPVKSKIIVLQTIGRVLRKHKDKSLATVWDIIDDLGVKPKSANAKKKYTHLNYCLKHALERIQRYADEKFNYVMKTVNL
>ID:YP_009288871.2 |[Klebsiella phage vB_KpnM_KpV477]||_Klebsiella_phage_vB_KpnM_KpV477_.gbk|putative helicase|1503|NC_031087(168272):114571-116073:1 ^GeneID:29067175^ Klebsiella phage vB_KpnM_KpV477, complete genome.|neighbours:ID:YP_009288870.1(-1),ID:YP_009288872.1(1)|neighbour_genes:putative inhibitor o..,hypothetical protein|
MHDIQVKFKDFSHVHIECDDSIFYELRDYFSFEADGYRFNPKYRYGHWDGRIRLLDYNRLLPFGLVGQIRKFADQFGYKVYFDPAIFEQETLSREDFDNWLSTKEIYSGLTKIEPHWYQKDAVYEGLVNRRRILNLPTSAGKSLIQALLARYYVENYEGKVLIIVPTTALVDQMIDDFCDYRLFPRNAMLGIRGGTARDSNALVYVSTWQTAVKQPKEWFSQFGMMMNDECHLATGKSISTIIAGLTNCMFKYGLSGSLKDGKANIMQYVGMFGEIFRPVSTSKLMEDGQVTELKINTIFLRYPDAAANALKGKTYQEEIKFITNVKKRNRWIANLATKLAARDENAFVMFKHVAHGKELFEMIKAAGHEHVYYVSGEVNTETRNALKAMAENGKGIIIVASYGVFSTGISVKNLHHVILAHPVKSKIIVLQTIGRVLRKHKDKSLATVWDIIDDLGVKPKSANAKKKYTHLNYCLKHALERIQRYADEKFNYVMKTVNL
>ID:AUO78850.1 |[Klebsiella phage vB_Kpn_F48]||_Klebsiella_phage_vB_Kpn_F48.gbk|DNA helicase|1500|MG746602(170764):122875-124374:-1 ^^ Klebsiella phage vB_Kpn_F48, complete genome.|neighbours:ID:AUO78849.1(-1),ID:AUO78851.1(1)|neighbour_genes:DNA helicase,inhibitor of prohead..|
MDIKLKFHDFSHVLVECDEGIFYELRDFFSFEAEGYKFNPKFRYGQWDGRIRLLGYDRLLPFGLVNQVQKFASNMGYKVYADPMIFEKEEITQESFDKWLDSKEIYSGLTKITPHWYQKEAVFKGLKERRALLNLPTSAGKSLIQALLSRYYVENYEGKILIIVPTTALVDQMIDDFCDYRLFKRDNMLGIRSGTKKDSSAVVYVSTWQTAIKQPKEWFSQFGLMMNDECHLATGKSISTIIAGLNNCMFKFGLSGSLKDGKANLMQYQGLFGDIFKPVSTSQLMEEGAVTELKINAIRLRYPDNVTVALKGKTYQEEIKYITSVKRRNKWIANLAVKLASKNQNAFVMFKNISHGKELFQMIKDLGHDKVFYVSGEIDTDTRTALKKMAENETGIVVVASYGVFSTGISIKNLHHVILAHGVKSKIIVLQTIGRVLRKHGSKDVATVWDIIDDCGVKPKSANAKKTYTHINYLLKHGLERIQRYADEKFDYVMKLVEL
> |[Tevenvirinae Morganella_phage_vB_MmoM_MP1]||_Morganella_phage_vB_MmoM_MP1.gb|phage T4-like uvsW, ..|1494|NC_031020.1(163201):116579-118072:-1 ^RAST2:fig|1198136.47.peg.213^ Tevenvirinae Morganella_phage_vB_MmoM_MP1|neighbours:(-1),(1)|neighbour_genes:Phage T4-like uvsW, ..,Inh inhibitor of gp2..|
MVNVKFYDYSNVIIECEDSIFFELRDYFSFESPGYQFNPKYKMGVWDGRIRMLGYDRLLPFGLASKVKSFCDQFEYECNIDPRITETDNLSRPEFDKWIESKEIYSGSTQITPHWYQGDSVYHGLKNQRALLNLPTSAGKSLIQALLSRYYFENFEGKILILVPTTTLVDQMIDDFVDYRLFPRNALLGIRSKTARDSDAVVYVSTWQTAIKQPTEWFQQFGMFINDECHLATGKSITTIIKGLTNCRYKFGLTGSLKEGKANIVQYVGLFGDIFKPVSTRQLMDEGQVTNLKINSLFLRYPDELTIKMKKLTYPDELKIIKKYKPRNAFVCNLALKLKDKNENTFVMFKHKEHGELLYNYLKEKHDKVYFISGDVKTEDRTALKKLAENETGMIVVASYGVFSTGVSIKNLHHVIFAHPIKSSVTVLQSIGRILRKHASKAIATLWDIVDDAGVKPKSKNTKKKYVHLNYALQHALERIKKYNEEQFDYTIREFKI
>ID:YP_009211626.1 |[Pectobacterium bacteriophage PM2]||_Pectobacterium_bacteriophage_PM2.gbk|RNA-DNA and DNA-DNA ..|1500|NC_028940(170286):116718-118217:1 ^GeneID:26638098^ Pectobacterium bacteriophage PM2, complete genome.|neighbours:ID:YP_009211625.1(-1),ID:YP_009211627.1(1)|neighbour_genes:minor capsid protein,hypothetical protein|
MQINVHFENFSHVRIECDESTFYELRDYFSFEADGYKFNPKFKYGQWDGRIRLLDYNKLLPFGLVTQISKFADQFGYSLYIDPKILEKENIVRTSFDDWVGKLDIYSGNAKIDPHWYQSDAVYTGLVNRRSILNLPTSAGKSLIQALLARYYFENYEGKVLILVPTTALVDQMINDFKDYRLFTSSDMLGIRGGTKRDSDAFIYVSTYQTAVKQPKEWFHQFGMFMNDECHLATGKSISSIIEGLTNCMFKYGLSGSLKDGKANLMQYMGLFGEIFRPVSTSQLMEEGQVTDLKINSIFLRYPDEFTVKMKGKDYQTEIKAIQKIDRRNKWISNLAVKLAKNNENVFLMFKNAEHGKTLFEMCKQSGHEKVYFVNGEVSTEVRNALKLMAENDAGIIVVASYGVFSTGISVKNLHHVIFAHPVKSKIIVLQTIGRVLRKHDSKSIAVVWDIVDDMGVKPKSKDSKKKYVHLNYALRHALERIQRYADECFNYVIKQVEI
>ID:QBP35525.1 |[Phage NC-G]||_Phage_NC-G.gbk|DNA helicase|1497|MK310184(170164):55015-56511:1 ^^ Phage NC-G, complete genome.|neighbours:ID:QBP35524.1(-1),ID:QBP35526.1(1)|neighbour_genes:inhibitor of prohead..,DNA helicase|
MQIQVHFDNFSHVRVECDESTFYELRDYFSFEADGYKFNPKYRYGQWDGRIRLLDYNRKLPYGLVPQIKKFADQFEYSLWIDPRILEQEDISREDFDSWVASQEIYSGSTKIEPHWYQNEAVYNGLTKRRAILNLPTSAGKSLIQALLSRYYVENYEGKILILVPTTALVDQMINDFVDYRLFPKAAMLGIRSGTARDSDAMIYVSTYQTAIKQPKEWFAQFGMFMNDECHLATGKSISTIIEGLTNCMFKFGLSGSLKDGKANLMQYMGLFGDVFKPVSTSQLMEEGQVTDLKINSIFLRYPDEFTVKMKGKDYQSEIKVITKATRRNKWVANLAVKLAKKEENVFLMFKNIEHGKTLFEMVKEQHKEVYYVSGEVNTETRNALKVMAENGKGIIVVASYGVFSTGISVKNLHHVVFAHPVKSKIIVLQTIGRVLRKHASKSTAQVWDIIDDMGVKPKSANAKKKYVHLNYALKHALERIQRYADEKFNYVMKQVDL
> |[Tevenvirinae _Proteus_phage_phiP4-3]||_Proteus_phage_phiP4-3.gb|DNA helicase, phage-..|1506|MG696114.1(167849):45259-46764:1 ^RAST2:fig|1198136.86.peg.77^ Tevenvirinae _Proteus_phage_phiP4-3|neighbours:(-1),(1)|neighbour_genes:Inh inhibitor of gp2..,DNA helicase, phage-..|
MDIKLKFYDYSSVKIECEDSVFFELRDYFSFETPGYQFNPKFKYGQWDGKIRILGYDGLLPYGLVNYVKKFASNMDYTVETDPKIYDNGDITEKEVSDWIDSKEIYSGTSKITPHWYQKDSVVKGLTQNRALLNLPTSAGKSLIQALLARYYIENFQGKVLILVPTTILVKQMIDDLVDYRLFSKEMLLGIKGGTAKDSDALVYVSTWQTAIKQPKEWFSQFGMLMNDECHLATGKSISTIINGLNNCKFKFGLTGTVKDGKANVMQYIGLFGDIYKPVSTAELMEAGQVSKLKINTLFLRYPDAFTEKVKGFSYQDEIKIIIKAKQRNEWIAKLACKLASKNENVFVMFDRIAHGKDLYEACKAIYGEENVFFIAGEVKDKDRDIIKALAEKRSGMVVVASYGVFSAGVSIKNLHHVIFAHPIKSKVTVLQSIGRVLRLHGSKAEGVLWDIVDDMGVKPKSKNSKKKYVHLNYALKHALERIERYASEQFDYSMREVKLC
> |[Tevenvirinae _Proteus_phage_vB_PmiM_Pm5461]||_Proteus_phage_vB_PmiM_Pm5461.gb|Phage DNA helicase|1503|NC_028762.1(161989):115506-117008:-1 ^RAST2:fig|1198136.85.peg.197^ Tevenvirinae _Proteus_phage_vB_PmiM_Pm5461|neighbours:(-1),(1)|neighbour_genes:Phge RNA-DNA + DNA-D..,Inh inhibitor of gp2..|
MDIKLKFYDYSSVKIECEDSIFFELRDYFSFETPGYQFNPKFKYGQWDGKIRILGYDGLLPYGLVDYVKKFADNMDYKVEIDPKITDNGGITEKEISDWVDSKDVYSGSTKITPHWYQKDSVVKGLSQNRALLNLPTSAGKSLIQALLARYYIENFQGKVLILVPTTILVKQMIDDLVDYRLFSREMLLGIKGGTAKDSDALVYVSTWQTAIKQPKEWFEQFGMLMNDECHLATGKSISTIINGLSNCKFKFGLTGTVKDGKANIMQYIGLFGNIYRPVSTAELMEAGQVSKLKINTLFLRYPDAFTEKVKGFAYQDEIKIIIKAKQRNEWIAKLACKLGSKDENVFVMFDRIAHGKDLYEYCKSIHGEENVFFIAGEVKDKDRDIIKAMAEKRSGMVVVASYGVFSAGVSIKNLHHVIFAHPIKSKVTVLQSIGRVLRLHGSKAEGVLWDIVDDMGVKPKSKNTKKKYVHLNYALKHALERIERYASEKFDYSMREVKL
> |[Tevenvirinae _Pseudomonas_phage_PspYZU05]||_Pseudomonas_phage_PspYZU05.gb|phage T4-like uvsW, ..|1500|KY971610.1(166442):106306-107805:1 ^RAST2:fig|1198136.88.peg.150^ Tevenvirinae _Pseudomonas_phage_PspYZU05|neighbours:(-1),(-1)|neighbour_genes:Inh inhibitor of gp2..,hypothetical protein|
MVDIEVVFQNHSHVYVKCEQSTFYEIKDHFSFFADGYQFNPKYRYGGWSGKIYLLENSALLPFGLVSHLKKFADSMGYNIWIDPRITEIDPLTREDFDKWVNSLEIYSGQNRIKPHWYQADAVYEGLVNKRRILNLPTSAGKSLIQCLLSRYYVENFEGKVLIIVPTTALVDQMIDDFVDYRLFPRSAMLGIRSGTARDSDALIYVSTWQTAIKQSKEWLSQFGMLMNDECHLSTGKSIQKIVSDTENCQYKFGLSGSLKDGKANLMQYVGLFGAIFKPVSTSQLMEDGQVTDLKINTIFLRYPDEIAAKVKSHSYQEEIKYITSSARRNKWVCSLAAKLAAKNENTFVMFKNIAHGKALFNELKKSTDKVYYVSGEVSTEERNLLKKLTEQDNGVVVIASYGVFSTGISVKKLHNVILAHPVKSKIIVLQTIGRVLRKHESKDIATVWDIVDDLGVKPKSANAKKKYTHMNYALKHALERIQRYAEEKFNYVVKSVQI
>ID:YP_009615660.1 |[Salmonella phage Melville]||_Salmonella_phage_Melville_.gbk|UvsW-like helicase|1503|NC_042044(159323):104805-106307:1 ^GeneID:40092135^ Salmonella phage Melville, complete genome.|neighbours:ID:YP_009615659.1(-1),ID:YP_009615661.1(1)|neighbour_genes:inhibitor of prohead..,UvsW.1-like helicase|
MSDIQVNFHDFSHVRIDCEESVFHELRDFFSFEADGYKFNPRYRYSNWDGRIRLLDYNRLLPFGLVGQIKKFCDNFGYKFWIDPKIFEKEDLSREDFEAWLGKLQIYSGNTKIEPHWYQKDAVYEGIVNRRRILNLPTSAGKSLIQCLLSRYYVENYEGKILIIVPNTALVDQMINDFCDYRLFGKQHMLGIRSGTKRDSDAMIYVSTWQTAIKQPKEWFSQFGLMMNDECHLATGKSISTIVSGLNNCMFKFGLSGSLKDGKANIMQYVGMFGEIFKPVSTSKLMEDGQVTELKINSIFLRYPDEATVKMKGKTYQEEVKAVTGFKRRNKWVAALAKRLADKGENAFVMFKFTAHGKELYQMIKDLGHEKVYYVSGEVSTETRNALKEMAENGKGIIIVASYGVFSTGISVKNLHHIIFAHGVKSKITVLQSIGRVLRKHASKSLATVWDLIDDLGVKPKSANTKKKYVHINYLLKHGLERIQRYADEKFNYTMKTIDL
>ID:YP_007501218.1 |[Salmonella phage vB_SenMS16]||_Salmonella_phage_S16_.gbk|helicase|945|NC_020416(160221):106408-107352:1 ^GeneID:14675419^ Salmonella phage S16, complete genome.|neighbours:ID:YP_007501217.1(1),ID:YP_007501219.1(1)|neighbour_genes:hypothetical protein,hypothetical protein|
MMTHPGKLQMRLKSIKEIKKPDVVYNLHVKTNHNYFANGALAHNCHLATGKSISTIVSGLNNCMFKFGLSGSLKDGRANIMQYVGMFGEIFKPVSTSKLMEDGQVTELKINSIFLRYPDEATVKMKGKTYQEEVKAVTGFKRRNKWVAALAKRLADKGENAFVMFKFTAHGKELYQMIKDLGHEKVYYVSGEVSTETRNALKEMAENGKGIIIVASYGVFSTGISVKNLHHIIFAHGVKSKITVLQSIGRVLRKHASKSLATVWDLIDDLGVKPKSANTKKKYVHINYLLKHGLERIQRYADEKFNYTMKTIDL
> |[Tevenvirinae _Salmonella_phage_STML-198]||_Salmonella_phage_STML-198.gb|Phage DNA helicase|1500|NC_027344.1(158099):145543-147042:1 ^RAST2:fig|1198136.87.peg.258^ Tevenvirinae _Salmonella_phage_STML-198|neighbours:(1),(1)|neighbour_genes:Phage-associated hom..,DNA helicase, phage-..|
MDIKVHFKDFSHVYIECEESILFELKDYFSFFADGYKFNPKFRYGNWSGKIYLLDHNRLLPFGLVGQIKKFCDNFGYKFWIDPKIFEKEDLSREDFEAWLGKLQIYSGNTKIEPHWYQKDAVYEGIVNRRRILNLPTSAGKSLIQCLLSRYYVENYEGKILIIVPTTALVDQMINDFCDYRLFGKQHMLGIRSGTKRDSDAMIYVATWQTAIKQPKEWFSQFGLMMNDECHLATGKSISTIVSGLNNCMFKFGLSGSLKDGKANIMQYVGMFGEIFKPVSTSKLMEDGQVTELKINSIFLRYPDEATVKMKGKTYQEEVKAVTGFKRRNKWVAALAKRLADKGENAFVMFKFTAHGKELYQMIKDLGHEKVYYVSGEVSTETRNALKEMAENGKGIIIVASYGVFSTGISVKNLHHIIFAHGVKSKITVLQSIGRVLRKHASKSLATVWDLIDDLGVKPKSANTKKKYVHINYLLKHGLERIQRYADEKFNYTMKTIDL
> |[Tevenvirinae Salmonella phage STP4-a]||_Salmonella_phage_STP4-a.gb|Phage DNA helicase|918|NC_026607.2(159914):107512-108429:1 ^RAST2:fig|1198136.48.peg.191^ Tevenvirinae Salmonella phage STP4-a|neighbours:(1),(1)|neighbour_genes:hypothetical protein,DNA helicase, phage-..|
MRLKSIKEIKKPDVVYNLHVKTNHNYFANGALAHNCHLATGKSISTIVSGLNNCMFKFGLSGSLKDGRANIMQYVGMFGEIFKPVSTSKLMEDGQVTELKINSIFLRYPDEATVKMKGKTYQEEVKAVTGFKRRNKWVAALAKRLADKGENAFVMFKFTAHGKELYQMIKDLGHEKVYYVSGEVSTETRNALKEMAENGKGIIIVASYGVFSTGISVKNLHHIIFAHGVKSKITVLQSIGRVLRKHASKSLATVWDLIDDLGVKPKSANTKKKYVHINYLLKHGLERIQRYADEKFNYTMKTIDL
> |[Tevenvirinae Salmonella_phage_vB_SnwM_CGG4-1]||_Salmonella_phage_vB_SnwM_CGG4-1.gb|Phage DNA helicase|1500|NC_031065.1(159878):105670-107169:1 ^RAST2:fig|1198136.78.peg.187^ Tevenvirinae Salmonella_phage_vB_SnwM_CGG4-1|neighbours:(1),(1)|neighbour_genes:Phage-associated hom..,DNA helicase, phage-..|
MDIKVHFKDFSHVYIECEESILFELRDYFSFFADGYKFNPKFRYGNWSGKIYLLDHNRLLPFGLVGQIKKFCDNFGYKSWIDPKIFEKEDLSRKDFDEWLGKLQIYSGNTKIEPHWYQKDAVYEGIVNRRRILNLPTSAGKSLIQCLLSRYYAENYEGKILIIVPTTALVDQMINDFCDYRLFGKQHMLGIRSGTKRDSDAMIYVATWQTAIKQPKEWFSQFGLMMNDECHLATGKSISTIVSGLNNCMFKFGLSGSLKDGKANIMQYVGMFGEIFKPVSTAKLMEDGQVTELKINSIFLRYPDEATVKMKGKTYQEEVKAVTGFKRRNKWVAALAKRLADKGENAFVMFKFTAHGKELYQMIKDLGHEKVYYVSGEVSTETRNALKEMAENGKGIIIVASYGVFSTGISVKNLHHVIFAHGVKSKITVLQSIGRVLRKHASKSLATVWDLIDDLGVKPKSANTKKKYVHINYLLKHGLERIQRYADEKFNYTMKTIDL
> |[Tevenvirinae Serratia phage PS2]||_Serratia_phage_PS2.gb|DNA helicase, phage-..|1497|KJ025957.1(167266):114063-115559:1 ^RAST2:fig|1198136.49.peg.212^ Tevenvirinae Serratia phage PS2|neighbours:(-1),(1)|neighbour_genes:Inh inhibitor of gp2..,DNA helicase, phage-..|
MHDIQVHFHDYSHVRIECAESIFYELRDYFSFESPGYQFNPKFKYGHWDGRIRLLDYDHLLPIGLARNVTKFADQMEYKTWLDPRAVEKDTIDRKEFDEWLASKEIYSGSTKITPHWYQADSVYQGLVEKRALLNLPTSAGKSLIQALLSLYFLENFDSKILIIVPTTALVDQMINDFVDYRLFPRQAMLGIRSGTARDSDALIYVSTWQTAVKQSPEWLSQFGMVMNDECHLATGKSISSLMKGATNCEYKFGLSGSLKDGKANIMQYVGMFGEIFRPVSTSKLMEDGQVTELKINSMFLRYPDEVTVKMKGKTYQDEIKVITKARRRNDWVSNLAIKLAEKGENVFLMFKLTEHGKNLHSYISERYDNVHYVAGDVSTEIRNELKEKAESGKGVIVVASYGVFSTGISVKNLHHVIFAHPVKSKIIVLQTIGRVLRKHASKSVATVWDIVDDMGVKARAGAKKKYSHMNYALKHALERIQRYNEEKFNYSMKAVPL
>ID:APC45156.1 |[Shigella phage SH7]||_Shigella_phage_SH7_.gbk|DNA dependent ATPase|1512|KX828711(164870):106574-108085:1 ^^ Shigella phage SH7, complete genome.|neighbours:ID:APC45187.1(-1),ID:APC45230.1(1)|neighbour_genes:minor capsid protein..,DNA dependent ATPase|
MTDIKVHFYDFSHVRIDCEESTFHELRDFFSFEADGYRFNPKYKYGHWDGRIRLLDYNRLLPFGLVGQIKKFCDNFGYKAWIDPQINEKEELSRKDFDEWLSKLEIYSGNKRIEPHWYQKDAVFEGLVNRRRILNLPTSAGKSLIQALLARYYLENYEGKILIIVPTTALTTQMADDFVDYRLFSHAMIKKIGGGASKDDKYKNDAPVVVGTWQTVVKQPKEWFSQFGMMMNDECHLATGKSISSIISGLNNCMFKFGLSGSLRDGKANIMQYVGMFGEIFKPVTTSKLMEDGQVTELKINSIFLRYPDEFTTKLKGKTYQEEIKIITGLSKRNKWIAKLAIKLAQKDENAFVMFKHVSHGKAIFDLIKNEYDKVYYVSGEVDTETRNIMKTLAENGKGIIIVASYGVFSTGISVKNLHHVVLAHGVKSKIIVLQTIGRVLRKHGSKTIATVWDLIDDCGVKPKSANTKKKYVHLNYLLKHGIDRIQRYADEKFNYVMKTVNL
>ID:YP_009288546.1 |[Shigella phage SHBML-50-1]||_Shigella_phage_SHBML-50-1_.gbk|DNA helicase|1512|NC_031085(166634):110682-112193:1 ^GeneID:29060636^ Shigella phage SHBML-50-1, complete genome.|neighbours:ID:YP_009288545.1(-1),ID:YP_009288547.1(1)|neighbour_genes:inhibitor of prohead..,DNA helicase|
MTDIKVHFYDFSHVRIDCEESTFHELRDFFSFEADGYRFNPKYKYGHWDGRIRLLDYNRLLPFGLVGQIKKFCDNFGYKSWIDPQINEKEELSRKDFDEWLSKLEIYSGNKRIEPHWYQKDAVFEGLVNRRRILNLPTSAGKSLIQALLARYYLENYEGKILIIVPTTALTTQMADDFVDYRLFSHAMIKKIGGGASKDDKYKNDAPVVVGTWQTVVKQPKEWFSQFGMMMNDECHLATGKSISSIISGLNNCMFKFGLSGSLRDGKANIMQYVGMFGEIFKPVTTSKLMEDGQVTELKINSIFLRYPDEFTTKLKGKTYQEEIKIITGLSKRNKWIAKLAIKLAQKDENAFVMFKHVSHGKAIFDLIKNEYDKVYYVSGEVDTETRNIMKTLAENGKGIIIVASYGVFSTGISVKNLHHVVLAHGVKSKIIVLQTIGRVLRKHGSKTIATVWDLIDDCGVKPKSANTKKKYVHLNYLLKHGIDRIQRYADEKFNYVMKTVNL
>ID:YP_009277554.1 |[Shigella phage SHFML-11]||_Shigella_phage_SHFML-11.gbk|DNA helicase|1512|NC_030953(170650):57494-59005:1 ^GeneID:29056261^ Shigella phage SHFML-11, complete genome.|neighbours:ID:YP_009277553.1(-1),ID:YP_009277555.1(1)|neighbour_genes:inhibitor of prohead..,DNA helicase|
MTDIKVHFYDFSHVRIDCEESTFHELRDFFSFEADGYRFNPRFRYGNWDGRIRLLDYNRLLPFGLVGQIKKFCDNFGYKAWIDPQINEKEELSRKDFDEWLSKLEIYSGNKRIEPHWYQKDAVFEGLVNRRRILNLPTSAGKSLIQALLARYYLENYEGKILIIVPTTALTTQMADDFVDYRLFSHAMIKKIGGGASKDDKYKNDAPVVVGTWQTVVKQPKEWFSQFGMMMNDECHLATGKSISSIISGLNNCMFKFGLSGSLRDGKANIMQYVGMFGEIFKPVTTSKLMEDGQVTELKINSIFLRYPDEFTTKLKGKTYQEEIKIITGLSKRNKWIAKLAIKLAQKDENAFVMFKHVSHGKAIFDLIKNEYDKVYYVSGEVDTETRNIMKTLAENGKGIIIVASYGVFSTGISVKNLHHVVLAHGVKSKIIVLQTIGRVLRKHGSKTIATVWDLIDDCGVKPKSANTKKKYVHLNYLLKHGIDRIQRYADEKFNYVMKTVNL
> |[Tevenvirinae Shigella_phage_SHSML-52-1]||_Shigella_phage_SHSML-52-1.gb|Phage DNA helicase|1515|NC_031090.1(169621):89519-91033:-1 ^RAST2:fig|1198136.79.peg.146^ Tevenvirinae Shigella_phage_SHSML-52-1|neighbours:(-1),(1)|neighbour_genes:Phage DNA helicase,Inh inhibitor of gp2..|
MTDIKVHFHDFSHVRIECDESTFYELRDFFSFEADGYKFNPKYRYGQWDGRIRLLDYNRLLPYGLVGQIKKFCNNMSYSVWIDPKIFETEDLTREDFDAWLSKQEIYSGNAKIEPHWYQKDAVYEGLVNRRRILNLPTSAGKSLIQALLARYYLENYEGKILIIVPTTALTTQMANDFVDYRLFSHSMIKKIGGGADKADKSKNDAPIIVGTWQTVVKQPKEWFSQFGMMMNDECHLATGKSISSIISGLNNCMFKFGLSGSLRDGKANVMQYVGMFGEIFRPVSTSKLMEDGQVTELKINSIFLRYPDEFTVKLKGKTYQEEVKIITGLKRRTKWIAQLSVKLAKKDENAFVMFKHVTHGKEIFEAIKELGYEKVYYVSGEVDTETRNALKVMAENGKGIIIVASYGVFSTGISVKNLHHVIFAHGVKSKIIVLQTVGRVLRKHGSKAVATVWDLIDDAGVKPKSLNTKKKYTHLNYLLKHGIDRIQRYADEKFNYVMKTINL
>ID:YP_003934819.1 |[Shigella phage SP18]||_Shigella_phage_SP18.gbk|uvsW|1500|NC_014595(170605):110690-112189:1 ^GeneID:9830560^ Shigella phage SP18, complete genome.|neighbours:ID:YP_003934818.1(-1),ID:YP_003934820.1(1)|neighbour_genes:inh,hypothetical protein|
MDIKINFLNFSHVHVECEDGIFYELRDYFSFEAENYRFNPKFKQGVWDGRIRLLDYNRKLPYGLVNQIKKFADQFGYSFWIDPQITEKEEISREEFDKWVESKEIYSGNTKITPHWYQSDAVYDGLVNRRKILNLPTSAGKSLIQALLARYYLENYEGKVLILVPTTALVDQMINDFVDYRLFPREACLGIRSGTKRDSDAMIYVSTYQTAVKQPKEWFGQFGQFMNDECHMATGKSISTVIEGLTNCMFKFGLSGSLRDGKANLMQYMGLFGDIFKPVSTSKLMEDGQVTDLKINSIFLRYPDEFTVKMKGKTYQDEIKVITKATRRNKWVTNLALKLAKKDENVFLMFKNIEHGKSMFEMLKEAGHEKVYYVSGEVDTETRNALKVMAENGKGIIVVASYGVFSTGISVKNLHHIIFAHPVKSKVIVLQTIGRVLRKHESKSQANVFDIVDDMGVKPKSANAKKKYVHLNFALKHGLERIQRYADERFNYVIKQVEI
>ID:AUV63860.1 |[Shigella phage Sf20]||_Shigella_phage_Sf20_.gbk|helicase|1503|MF327006(163982):38101-39603:1 ^^ Shigella phage Sf20, complete genome.|neighbours:ID:AUV63859.1(-1),ID:AUV63861.1(1)|neighbour_genes:inhibitor of prohead..,hypothetical protein|
MQDIKIHFLNYSHVQIECSDSILLEMRDYFSFEVEGARFQKRFKYGGWDGRIRLLDYNGKLPIGLTKTVGIFAKNMGYSVWVDPRLFEKEQVTEEEITKWCNDLELYSGANRITPHWYQSKAVFEGIHHKRRMLVLPTSAGKSAIACMLSRWYLENYEGKVLIIVPTTSLVLQMRDDFVDYRQFPYEAIHTIMSGTSKHVGDRLIVVSTWQSACKQPREWFQQFGMVIVDECHKATAKNLLNIVTDMAHCQFKIGMTGSPRDGKANMMQYVGLFGDISKIVSIDRLMEEGQVTKLKINCLFLRYTDEECSAVKGREYAEEIKYITSNPRRNKFACNLALKLAKKGENVFLMFRNTKHGKLMYDALQKVHDKVYYIDGGVKTEERDEFKKMAEGDTGIICVASYGVFSTGVSIKNLHHVIFGHPVKESTIVRQSIGRALRKHGSKDIATVWDLIDHLAVKTKSKNAKKQFSHLNYALKHALERIKIYNTDRFEYVTKTIEI
>ID:YP_009618990.1 |[Shigella phage Sf21]||_Shigella_phage_Sf21_.gbk|helicase|1512|NC_042077(166002):108377-109888:1 ^GeneID:40095593^ Shigella phage Sf21, complete genome.|neighbours:ID:YP_009618989.1(-1),ID:YP_009618991.1(-1)|neighbour_genes:inhibitor of prohead..,hypothetical protein|
MTDIKVHFYDFSHVRIDCEESTFHELRDFFSFEADGYRFNPKYKYGHWDGRIRLLDYNRLLPFGLVGQIKKFCDNFGYKAWIDPQINEKEELSRKDFDEWLSKLEIYSGNKRIEPHWYQKDAVFEGLVNRRRILNLPTSAGKSLIQALLARYYLENYEGKILIIVPTTALTTQMADDFVDYRLFSHAMIKKIGGGASKDDKYKNDAPVVVGTWQTVVKQPKEWFSQFGMMMNDECHLATGKSISSIISGLNNCMFKFGLSGSLRDGKANIMQYVGMFGEIFKPVTTSKLMEDGQVTELKINSIFLRYPDEFTTKLKGKNYQEEIKIITGLSKRNKWIAKLAIKLAQKDENAFVMFKHVSHGKAIFDLIKNEYDKVYYVSGEVDTETRNIMKTLAENGKGIIIVASYGVFSTGISVKNLHHVVLAHGVKSKIIVLQTIGRVLRKHGSKTIATVWDLIDDAGVKPKSANTKKKYVHLNYLLKHGIDRIQRYADEKFNYVMKTVNL
>ID:YP_009614833.1 |[Shigella phage Sf22]||_Shigella_phage_Sf22_.gbk|gp81|1512|NC_042039(166283):54465-55976:1 ^GeneID:40091248^ Shigella phage Sf22, complete genome.|neighbours:ID:YP_009614832.1(-1),ID:YP_009614834.1(1)|neighbour_genes:gp80,gp82|
MTDIKVHFYDFSHVRIDCEESTFHELRDFFSFEADGYRFNPKYKYGHWDGRIRLLDYNRLLPFGLVGQIKKFCDNFGYKAWIDPQINEKEELSRKDFDEWLSKLEIYSGNKRIEPHWYQKDAVFEGLVNRRRILNLPTSAGKSLIQALLARYYLENYEGKILIIVPTTALTTQMADDFVDYRLFSHAMIKKIGGGASKDDKYKNDAPVVVGTWQTVVKQPKEWFSQFGMMMNDECHLATGKSISSIISGLNNCMFKFGLSGSLRDGKANIMQYVGMFGEIFKPVTTSKLMEDGQVTELKINSIFLRYPDEFTTKLKGKTYQEEIKIITGLSKRNKWIAKLAIKLAQKDENAFVMFKHVSHGKAIFDLIKNEYDKVYYVSGEVDTETRNIMKTLAENGKGIIIVASYGVFSTGISVKNLHHVVLAHGVKSKIIVLQTIGRVLRKHGSKTIATVWDLIDDCGVKPKSANTKKKYVHLNYLLKHGIDRIQRYADEKFNYVMKTVNL
>ID:ATE86439.1 |[Shigella phage Sf23]||_Shigella_phage_Sf23_.gbk|helicase|1512|MF158046(167678):30837-32348:1 ^^ Shigella phage Sf23, complete genome.|neighbours:ID:ATE86438.1(-1),ID:ATE86440.1(1)|neighbour_genes:inhibitor of prohead..,helicase|
MTDIKVHFYDFSHVRIDCEESTFHELRDFFSFEADGYRFNPKYKYGHWDGRIRLLDYNRLLPFGLVGQIKKFCDNFGYKAWIDPQINEKEELSRKDFDEWLSKLEIYSGNKRIEPHWYQKDAVFEGLVNRRRILNLPTSAGKSLIQALLARYYLENYEGKILIIVPTTALTTQMADDFVDYRLFSHAMIKKIGGGASKDDKYKNDAPVVVGTWQTVVKQPKEWFSQFGMMMNDECHLATGKSISSIISGLNNCMFKFGLSGSLRDGKANIMQYVGMFGEIFKPVTTSKLMEDGQVTELKINSIFLRYPDEFTTKLKGKTYQEEIKIITGLSKRNKWIAKLAIKLAQKDENAFVMFKHVSHGKAIFDLIKNEYDKVYYVSGEVDTETRNVMKTLAENGKGIIIVASYGVFSTGISVKNLHHVVLAHGVKSKIIVLQTIGRVLRKHGSKTIATVWDLIDDCGVKPKSANTKKKYVHLNYLLKHGIDRIQRYADEKFNYVMKTVNL
>ID:YP_009619114.1 |[Shigella phage Sf24]||_Shigella_phage_Sf24_.gbk|helicase|1512|NC_042078(168112):34755-36266:1 ^GeneID:40095729^ Shigella phage Sf24, complete genome.|neighbours:ID:YP_009619113.1(-1),ID:YP_009619115.1(-1)|neighbour_genes:inhibitor of prohead..,hypothetical protein|
MTDIKVHFYDFSHVRIDCEESTFHELRDFFSFEADGYRFNPKYKYGHWDGRIRLLDYNRLLPFGLVGQIKKFCDNFGYKAWIDPQINEKEELSRKDFDEWLSKLEIYSGNKRIEPHWYQKDAVFEGLVNRRRILNLPTSAGKSLIQALLARYYLENYEGKILIIVPTTALTTQMADDFVDYRLFSHAMIKKIGGGASKDDKYKNDAPVVVGTWQTVVKQPKEWFSQFGMMMNDECHLATGKSISSIISGLNNCMFKFGLSGSLRDGKANIMQYVGMFGEIFKPVTTSKLMEDGQVTELKINSIFLRYPDEFTTKLKGKTYQEEIKIITGLSKRNKWIAKLAIKLAQKDENAFVMFKHVSHGKAIFDLIKNEYDKVYYVSGEVDTETRNIMKTLAENGKGIIIVASYGVFSTGISVKNLHHVVLAHGVKSKIIVLQTIGRVLRKHGSKTIATVWDLIDDCGVKPKSANTKKKYVHLNYLLKHGIDRIQRYADEKFNYVMKTVNL
>ID:YP_004415075.1 |[Shigella phage Shfl2]||_Shigella_phage_Shfl2_.gbk|putative RNA-DNA and..|1509|NC_015457(165919):107643-109151:1 ^GeneID:10498938^ Shigella phage Shfl2, complete genome.|neighbours:ID:YP_004415074.1(1),ID:YP_004415076.1(1)|neighbour_genes:putative homing endo..,putative RNA-DNA and..|
MDIKVHFHDFSHVRIDCEESTFHELRDFFSFEADGYRFNPRFRYGNWDGRIRLLDYNRLLPFGLVGQIKKFCDNFGYKAWIDPQINEKEELSRKDFDEWLSKLEIYSGNKRIEPHWYQKDAVFEGLVNRRRILNLPTSAGKSLIQALLARYYLENYEGKILIIVPTTALTTQMADDFVDYRLFSHAMIKKIGGGASKDDKYKNDAPVVVGTWQTVVKQPKEWFSQFGMMMNDECHLATGKSISSIISGLNNCMFKFGLSGSLRDGKANIMQYVGMFGEIFKPVTTSKLMEDGQVTELKINSIFLRYPDEFTTKLKGKTYQEEIKIITGLSKRNKWIAKLAIKLAQKDENAFVMFKHVSHGKAIFDLIKNEYDKVYYVSGEVDTETRNVMKTLAENGKGIIIVASYGVFSTGISVKNLHHVVLAHGVKSKIIVLQTIGRVLRKHGSKTIATVWDLIDDCGVKPKSANTKKKYVHLNYLLKHGIDRIQRYADEKFNYVMKTVNL
>ID:YP_009111000.1 |[Shigella phage pSs-1]||_Shigella_phage_pSs-1_.gbk|hypothetical protein|1512|NC_025829(164999):113542-115053:1 ^GeneID:22475266^ Shigella phage pSs-1, complete genome.|neighbours:ID:YP_009110999.1(-1),ID:YP_009111001.1(1)|neighbour_genes:hypothetical protein,hypothetical protein|
MTDIKVHFYDFSHVRIDCEESTFHELRDFFSFEADGYRFNPKYKYGHWDGRIRLLDYNRLLPFGLVGQIKKFCDNFGYKAWIDPQINEKEELSRKDFDEWLSKLEIYSGNKRIEPHWYQKDAVFEGLVNRRRILNLPTSAGKSLIQALLARYYLENYEGKILIIVPTTALTTQMADDFVDYRLFSHAMIKKIGGGASKDDKYKNDAPVVVGTWQTVVKQPKEWFSQFGMMMNDECHLATGKSISSIISGLNNCMFKFGLSGSLRDGKANIMQYVGMFGEIFKPVTTSKLMEDGQVTELKINSIFLRYPDEFTTKLKGKTYQEEIKIITGLSKRNKWIAKLAIKLAQKDENAFVMFKHVSHGKAIFDLIKNEYDKVYYVSGEVDTETRNIMKTLAENGKGIIIVASYGVFSTGISVKNLHHVVLAHGVKSKIIVLQTIGRVLRKHGSKTIATVWDLIDDCGVKPKSANTKKKYVHLNYLLKHGIDRIQRYADEKFNYVMKTVNL
> |[Tevenvirinae Vibrio_phage_KVP40]||_Vibrio_phage_KVP40.gb|Phage DNA helicase|1524|NC_005083.2(244834):235320-236843:1 ^RAST2:fig|1198136.81.peg.431^ Tevenvirinae Vibrio_phage_KVP40|neighbours:(-1),(-1)|neighbour_genes:Phage protein,hypothetical protein|
MTDIKIEYFDESYARVVAEPSITHEMIDYFSFLTDGYKFNPKFKMGIWDGKIRLMTYQGLLPYGLVGQAKAFASNMMYTIETDPLLDPIEKISREDFEAWVSSLDIYGGSNKISPYWYQMDSVFHGINNQHSLLNLPTSAGKSLIQSLLTRWFLENHEAQKVLIIVPTTALVQQMRDDFLDYRLFEHGDIYQIRGGVDRDAIGDCRIVVSTWQSAVKQDKAWFDQFGMLLVDECHLATGKSLDGIIKKMTSCEYKIGLTGSLRDGKANILQYVGSFGDIFRPVSTAQLMEEGQVTDLKINCLMLEYPQPLRDEMKGSSYQEEMKFILENKQRNRYLIKLAHHLSAKKGENTLLLFKNIKHGKLLYEALKKVYDPEKVFYVSGETKTDDRTHVKKIAEDIDGAVIVASYGVFSTGISIKKLHNVIFAHPTKSKIINLQSIGRILRKHGSKVTAKLFDIIDNLAIKPKRANAKKPYTHVNYTMKHGMQRIELYNQEEFKYAVKKVDLAA
> |[Tevenvirinae Vibrio_phage_ValB1_HC]||_Vibrio_phage_ValB1_HC.gb|Phage DNA helicase|1599|MK568540.1(247619):89180-90778:-1 ^RAST2:fig|1198136.76.peg.146^ Tevenvirinae Vibrio_phage_ValB1_HC|neighbours:(1),(1)|neighbour_genes:hypothetical protein,hypothetical protein|
MNLDLYKYSYTYLDKTRIERKIMTCDIKIEYHDESYARVVAEPSITHEMIDYFSFLTDGYKFNPKFKMGIWDGKIRLMTYQGLLPYGLVGQAKAFASNMMYTIETDPMLDPIEKISREDFEAWVESIDIYSGSNKISPYWYQMDSVFHGINNQHSLLNLPTSAGKSLIQSLITKWFLAQEEHELQKVLVIVPTTALVQQMRDDFLDYRLFEHSDIYQIRGGVDRDAIGDCRIVVSTWQSAVKQPKEWFDQFGMLLVDECHLATGKSLDGIIKKMTNCEYKIGLTGSLRDGKANILQYVGSFGDIFRPVSTAQLMEEGQVTDLKINCLMLEYPQPLRDEMKGSSYQEEMKFILENKQRNRYLIKLAHHLSAKKGENTLLLFKNIKHGKLLYEALKSVYDPEKVFYVSGETKTDDRTHVKKIAEDIDGAIIVASYGVFSTGISIKKLHNVIFAHPTKSKIINLQSIGRILRKHGSKVTAKLFDIIDNLAIKPKRKNAKKPYTHVNYTMKHGMQRIELYNQEEFKYAVKKVDLAA
> |[Tevenvirinae Vibrio_phage_ValKK3]||_Vibrio_phage_ValKK3.gb|Phage DNA helicase|1599|NC_028829.1(248088):142341-143939:-1 ^RAST2:fig|1198136.77.peg.282^ Tevenvirinae Vibrio_phage_ValKK3|neighbours:(1),(1)|neighbour_genes:hypothetical protein,hypothetical protein|
MNLDLYKYSYTYLDKTRIERKIMTCDIKIEYHDESYARVVAEPSITHEMIDYFSFLTDGYKFNPKFKMGIWDGKIRLMTYQGLLPYGLVGQAKAFASNMMYTIETDPMLDPIEKISREDFEAWVESIDIYSGSNKISPYWYQMDSVFHGINNQHSLLNLPTSAGKSLIQSLITKWFLAQEEHELQKVLVIVPTTALVQQMRDDFLDYRLFEHNDIYQIRGGVDRDAIGDCRIVVSTWQSAVKQPKEWFDQFGMLLVDECHLATGKSLDGIIKKMTNCEYKIGLTGSLRDGKANILQYVGSFGDIFRPVSTAQLMEEGQVTDLKINCLMLEYPQPLRDEMKGSSYQEEMKFILENKQRNRYLIKLAHHLSAKKGENTLLLFKNIKHGKLLYEALKSVYDPEKVFYVSGETKTDDRTHVKKIAEDIDGAIIVASYGVFSTGISIKKLHNVIFAHPTKSKIINLQSIGRILRKHGSKVTAKLFDIIDNLAIKPKRKNAKKPYTHVNYTMKHGMQRIELYNQEEFKYAVKKVDLAA
> |[Tevenvirinae Vibrio_phage_phi-Grn1]||_Vibrio_phage_phi-Grn1.gb|Phage DNA helicase|1599|KT919972.1(248605):98435-100033:1 ^RAST2:fig|1198136.75.peg.152^ Tevenvirinae Vibrio_phage_phi-Grn1|neighbours:(-1),(-1)|neighbour_genes:hypothetical protein,hypothetical protein|
MNLDLYKYSYTYLDKTRIERKIMTCDIKIEYHDESYARVVAEPSITHEMIDYFSFLTDGYKFNPKFKMGIWDGKIRLMTYQGLLPYGLVGQAKAFASNMMYTIETDPMLDPIEKISREDFEAWVESIDIYSGSNKISPYWYQMDSVFHGINNQHSLLNLPTSAGKSLIQSLITKWFLAQEEHELQKVLVIVPTTALVQQMRDDFLDYRLFEHNDIYQIRGGVDRDAIGDCRIVVSTWQSAVKQPKEWFDQFGMLLVDECHLATGKSLDGIIKKMTNCEYKIGLTGSLRDGKANILQYVGSFGDIFRPVSTAQLMEEGQVTDLKINCLMLEYPQPLRDEMKGSSYQEEMKFILENKQRNRYLIKLAHHLSAKKGENTLLLFKNIKHGKLLYEALKSVYDPEKVFYVSGETKTDDRTHVKKIAEDIDGAIIVASYGVFSTGISIKKLHNVIFAHPTKSKIINLQSIGRILRKHGSKVTAKLFDIIDNLAIKPKRKNAKKPYTHVNYTMRHGMQRIELYNQEEFKYAVKKVDLAA
> |[Tevenvirinae Vibrio_phage_phi-ST2]||_Vibrio_phage_phi-ST2.gb|Phage DNA helicase|1533|KT919973.1(250485):158005-159537:1 ^RAST2:fig|1198136.73.peg.293^ Tevenvirinae Vibrio_phage_phi-ST2|neighbours:(1),(-1)|neighbour_genes:hypothetical protein,hypothetical protein|
MMSDIKIEYHDESYARVVAEPSITHEMIDYFSFLTDGYKFNPKFKAGIWDGKIRLMTYQGLLPYGLVGQAKAFASNMMYTIETDPMLDPIEKISREDFEAWVESIDIYSGSNKISPYWYQMDSVFHGINNQHSLLNLPTSAGKSLIQSLITKWFLAQEEHELQKVLVIVPTTALVQQMRDDFLDYRLFEHNDIYQIRGGVDRDAIGDCRIVVSTWQSAVKQPKEWFDQFGMLLVDECHLATGKSLDGIIKKMTNCEYKIGLTGSLRDGKANILQYVGSFGDIFRPVSTAQLMEEGQVTDLKINCLMLEYPQPLRDEMKGSSYQEEMKFILENKQRNRYLIKLAHHLSAKKGENTLLLFKNIKHGKLLYEALKSVYDPEKVFYVSGETKTDDRTHVKKIAEDIDGAIIVASYGVFSTGISIKKLHNVIFAHPTKSKIINLQSIGRILRKHGSKVTAKLFDIIDNLAIKPKRKNAKKPYTHVNYTMKHGMQRIELYNQEEFKYAVKKVDLAA
> |[Tevenvirinae _Vibrio_phage_vB_VmeM-32]||_Vibrio_phage_vB_VmeM-32.gb|Phage DNA helicase|1512|KU160494.1(199912):14580-16091:1 ^RAST2:fig|1198136.70.peg.21^ Tevenvirinae _Vibrio_phage_vB_VmeM-32|neighbours:(-1),(-1)|neighbour_genes:hypothetical protein,hypothetical protein|
MADVKITFKNYTYAQVHADTGIMLELRDYFSFVMDGARFNPKFKYSGWDGKIRLLDGNGNLPIGLVDQLIKYCSQNMMEIDVDEKLKPVHQISESEFDEWLNSMSIKSNGENITPHWYQRDAVFQGLNGNRRTLNLPTSAGKSLIACLLSRYYIENYEGKVLILVPSTTLVNQMIDDFDDYTLIPKHACHGIMAGTAKHTDKLIVVSTWQSACKMSSDWFQQFGMIIVDECHGATAKEIGKIVNCMTHCQFKFGMSGSLRDGKANILQYVGMFGSIFKPVSTAQLIEEGAVSDLKINSIFLRYPENDIILTKGVDYQAEIKHITEHTKRNSWICRLALKLSDTTAKNENTLILFRLKKHGKLLYEALEKKHNGKVIFIDGDTKTIERSAAKIETENGDGIIIVASYGVLSTGVSIKKLHHVIFAHPIKSKVTVLQSIGRVLRKHKTKDKAQLWDIVDNLCVETKRKTAKKKYSHQNYAYKHGIERLERYISEKFEFTQKDVNL
> |[Tevenvirinae Vibriophage_phi-pp2]||_Vibriophage_phi-pp2.gb|Phage DNA helicase|1524|JN849462.1(246421):236908-238431:1 ^RAST2:fig|1198136.74.peg.425^ Tevenvirinae Vibriophage_phi-pp2|neighbours:(-1),(-1)|neighbour_genes:Phage protein,hypothetical protein|
MTDIKIEYFDESYARVVAEPSITHEMIDYFSFLTDGYKFNPKFKMGIWDGKIRLMTYQGLLPYGLVGQAKAFASNMMYTIETDPLLDPIEKISREDFEAWVASLDIYGGSNKISPYWYQMDSVFHGINNQHSLLNLPTSAGKSLIQSLLTRWFLENHEAQKVLIIVPTTALVQQMRDDFLDYRLFEHGDIYQIRGGVDRDAIGDCRIVVSTWQSAVKQDKAWFDQFGMLLVDECHLATGKSLDGIIKKMTSCEYKIGLTGSLRDGKANILQYVGSFGDIFRPVSTAQLMEEGQVTDLKINCLMLEYPQPLRDEMKGSSYQEEMKFILENKQRNRYLIKLAHHLSAKKGENTLLLFKNIKHGKLLYEALKKVYDPEKVFYVSGETKTDDRTHVKKIAEDIDGAVIVASYGVFSTGISIKKLHNVIFAHPTKSKIINLQSIGRILRKHGSKVTAKLFDIIDNLAIKPKRANAKKPYTHVNYTMKHGMQRIELYNQEEFKYAVKKVDLAA
>ID:YP_009153781.1 |[Yersinia phage PST]||_Yersinia_phage_PST_.gbk|uvsW-A|1509|NC_027404(167785):109877-111385:1 ^GeneID:24677393^ Yersinia phage PST, complete genome.|neighbours:ID:YP_009153780.1(1),ID:YP_009153782.1(1)|neighbour_genes:segE,mobD|
MDIKVHFHDFSHVRIDCEESTFHELRDFFSFEADGYRFNPRFRYGNWDGRIRLLDYNRLLPFGLVGQIKKFCDNFGYKAWIDPQINEKEELSRKDFDEWLSKLEIYSGNKRIEPHWYQKDAVFEGLVNRRRILNLPTSAGKSLIQALLARYYLENYEGKILIIVPTTALTTQMADDFVDYRLFSHAMIKKIGGGASKDDKYKNDAPVVVGTWQTVVKQPKEWFSQFGMMMNDECHLATGKSISSIISGLNNCMFKFGLSGSLRDGKANIMQYVGMFGEIFKPVTTSKLMEDGQVTELKINSIFLRYPDEFTTKLKGKTYQEEIKIITGLSKRNKWIAKLAIKLAQKDENAFVMFKHVSHGKAIFDLIKNEYDKVYYVSGEVDTETRNIMKTLAENGKGIIIVASYGVFSTGISVKNLHHVVLAHGVKSKIIVLQTIGRVLRKHGSKTIATVWDLIDDAGVVSKSKTSSKKYSHLNYLLKHGIDRIQRYADEKFNYVMKEVKL
>ID:VEV89794.1 |[Yersinia phage fPS-2]||_Yersinia_phage_fPS-2_.gbk|g178|1509|LR215722(169060):111794-113302:1 ^^ Yersinia phage fPS-2 genome assembly, chromosome: I.|neighbours:ID:VEV89793.1(1),ID:VEV89795.1(1)|neighbour_genes:g177,g179|
MDIKVHFHDFSHVRIDCEESTFHELRDFFSFEADGYRFNPRFRYGNWDGRIRLLDYNRLLPFGLVGQIKKFCDNFGYKAWIDPQINEKEELSRKDFDEWLSKLEIYSGNKRIEPHWYQKDAVFEGLVNRRRILNLPTSAGKSLIQALLARYYLENYEGKILIIVPTTALTTQMADDFVDYRLFSHAMIKKIGGGASKDDKYKNDAPVIVGTWQTVVKQPKEWFSQFGMMMNDECHLATGKSISSIISGLNNCMFKFGLSGSLRDGKANIMQYVGMFGEIFKPVTTSKLMEDGQVTELKINSIFLRYPDEFTTKLKGKTYQEEIKIITGLSKRNKWIAKLAIKLAQKDENAFVMFKHVSHGKAIFDLIKNEYDKVYYVSGEVDTETRNVMKTLAENGKGIIIVASYGVFSTGISVKNLHHVVLAHGVKSKIIVLQTIGRVLRKHGSKTIATVWDLIDDCGVKPQSANTKKKYVHLNYLLKHGIDRIQRYADEKFNYVMKTVNL
>ID:YP_009149424.1 |[Yersinia phage phiD1]||_Yersinia_phage_phiD1_.gbk|g185|1512|NC_027353(167063):109216-110727:1 ^GeneID:24635621^ Yersinia phage phiD1 complete genome.|neighbours:ID:YP_009149423.1(-1),ID:YP_009149425.1(1)|neighbour_genes:g184,g186|
MTDIKVHFYDFSHVRIDCEESTFHELRDFFSFEADGYRFNPKYKYGHWDGRIRLLDYNRLLPFGLVGQIKKFCDNFGYKAWIDPQINEKEELSRKDFDEWLSKLEIYSGNKRIEPHWYQKDAVFEGLVNRRRILNLPTSAGKSLIQALLARYYLENYEGKILIIVPTTALTTQMADDFVDYRLFSHAMIKKIGGGASKDDKYKNDAPVVVGTWQTVVKQPKEWFSQFGMMMNDECHLATGKSISSIISGLNNCMFKFGLSGSLRDGKANIMQYVGMFGEIFKPVTTSKLMEDGQVTELKINSIFLRYPDEFTTKLKGKTYQEEIKIITGLSKRNKWIAKLAIKLAQKDENAFVMFKHVSHGKAIFDLIKNEYDKVYYVSGEVDTETRNIMKTLAENGKGIIIVASYGVFSTGISVKNLHHVVLAHGVKSKIIVLQTIGRVLRKHGSKTIATVWDLIDDCGVKPKSANTKKKYVHLNYLLKHGIDRIQRYADEKFNYVMKTVNL
