# Supplementary material for: Influence of Non-canonical DNA Bases on the Genomic Diversity of Tevenvirinae
Source: Front Microbiol. 2021 Apr 6;12:632686. doi: 10.3389/fmicb.2021.632686 (PMC8056088; doi:10.3389/fmicb.2021.632686)
Supplement: Supplementary Data Sheet 1 — Clustering results (folders “first clusterisation,” “second clusterisation,” and “third clusterisation”): the number of pan-genome components in the individual genome (files “pan genome components of genomes”), the total number of all clusters and components of the pan-genome (files “pan genome components”), a list of clusters of the core genome (files “core list”), a list of clusters of the softcore genome (files “softcore list”). Clusters of the softcore genome (folders “softcore clusters”) are presented in the files which show regions in genomes, protein sequences, names of viruses which have these proteins A description of softcore clusters is also supplied (file “Softcore clusters description”). [file Data_Sheet_1.ZIP › Data sheet 1/third clusterisation/softcore_clusters/20481_uvsY.faa]

> |[Tevenvirinae _Acinetobacter_phage_133]||_Acinetobacter_phage_133.gb|Single stranded DNA-..|408|NC_015250.1(159801):109859-110266:-1 ^RAST2:fig|1198136.113.peg.207^ Tevenvirinae _Acinetobacter_phage_133|neighbours:(-1),(-1)|neighbour_genes:UvsY.-2 conserved hy..,Phage baseplate wedg..|
MTLEDLQAELKKDLVLDMTQLQTEAAENINLYCKWSTKYSNIRKSILSLDAQRKKHTKTKLDYYSGRGDEVSMDRYERSEMKTVLSGDADILTVETKIQYFTIMLEFCGNAMDAIKSRGFAIKNIIDLRQFEAGK
> |[Tevenvirinae _Acinetobacter_phage_Ac42]||_Acinetobacter_phage_Ac42.gb|Single stranded DNA-..|408|NC_014660.1(167716):118384-118791:-1 ^RAST2:fig|1198136.114.peg.199^ Tevenvirinae _Acinetobacter_phage_Ac42|neighbours:(-1),(-1)|neighbour_genes:UvsY.-2 conserved hy..,hypothetical protein|
MNLDQLKEQLAKDLEIDFTNLQLMAARNPILYSQWMNRHADIRKIMLQHEASKKRLSKTKLDYYSGRSDDCSFDRYERSEMKTVMGGDDEMVKIETTIEYYQILLEYCSGALDAIRSRGFSIKHIIDLRTFESGA
> |[Tevenvirinae _Aeromonas_phage_65.2]||_Aeromonas_phage_65.2.gb|Single stranded DNA-..|417|KY290955.1(236567):51355-51771:1 ^RAST2:fig|1198136.115.peg.63^ Tevenvirinae _Aeromonas_phage_65.2|neighbours:(1),(-1)|neighbour_genes:Phage protein,DNA helicase, phage-..|
MSHSLESLQEELDKDLIIDRTNIQSAAVSNPVIYGKWIKYKADLCRQRIGLEAERLTVTRDSLMHNTGRGDDVCMFEFSSTELKVIIPAEDEVMKCNKKVDYIDVMIKFCDGAIESVRQRGFSIRAIIDHQALMAGIK
> |[Viruses Aeromonas phage 65]||_Aeromonas_phage_65.gb|Single stranded DNA-..|417|NC_015251.1(235229):51355-51771:1 ^RAST2:fig|10239.65.peg.61^ Viruses Aeromonas phage 65|neighbours:(1),(-1)|neighbour_genes:Phage protein,DNA helicase, phage-..|
MSHSLESLQEELDKDLIIDRTNIQSAAVSNPVIYGKWIKYKADLCRQRIGLEAERLTVTRDSLMHNTGRGDDVCMFEFSSTELKVIIPAEDEVMKCNKKVDYIDVMIKFCDGAIESVRQRGFSIRAIIDHQALMAGIK
> |[Tevenvirinae _Aeromonas_phage_AS-szw]||_Aeromonas_phage_AS-szw.gb|Single stranded DNA-..|417|MF498773.1(229957):123992-124408:-1 ^RAST2:fig|1198136.118.peg.242^ Tevenvirinae _Aeromonas_phage_AS-szw|neighbours:(-1),(-1)|neighbour_genes:hypothetical protein,hypothetical protein|
MDHSLESLQAELEKDLIIDRGNIQNSAMDNPVIYGKWIRYKADLSRQRIGIHSSHVVILKDSLMHNTGRGDDICEFDFSATELKTIIPADDKVLLSSKKLDYLDLMIKFCDGAIESIRQRGFSIRAIVDHQALMVGVK
> |[Tevenvirinae _Aeromonas_phage_AS-zj]||_Aeromonas_phage_AS-zj.gb|Single stranded DNA-..|417|MF448340.1(229929):324-740:-1 ^RAST2:fig|1198136.120.peg.3^ Tevenvirinae _Aeromonas_phage_AS-zj|neighbours:(-1),(-1)|neighbour_genes:hypothetical protein,hypothetical protein|
MDYSLESLQAELEKDLIIDRGNIQNSAMDNPVIYGKWIRYKADLSRQRIGIHSSHVVILKDSLMHNTGRGDDICEFDFSATELKTIIPADDKVLLSSKKLDYLDLMIKFCDGAIESIRQRGFSIRAIVDHQALMVGVK
>ID:NP_944133.1 |[Aeromonas virus Aeh1]||_Aeromonas_phage_Aeh1_.gbk|uvsY|411|NC_005260(233234):170902-171312:-1 ^GeneID:2658181^ Aeromonas phage Aeh1, complete genome.|neighbours:ID:NP_944132.1(-1),ID:NP_944134.1(-1)|neighbour_genes:hypothetical protein,hypothetical protein|
MTLDELKEELKADLPIKLTAVQTEVAENPVLYGKWNRYLADINREITRLDAERKKMLRDRFMFYTGRSEDEVCMDVYSPTELKTVIAGDEEVIKKNAAVELSQAKADFCRQSMEAVRQRGFSLRAIIDCRKLEAGE
> |[Tevenvirinae _Aeromonas_phage_AsFcp_2]||_Aeromonas_phage_AsFcp_2.gb|UvsY recombination r..|411|MH791401.1(219171):108715-109125:-1 ^RAST2:fig|1198136.67.peg.194^ Tevenvirinae _Aeromonas_phage_AsFcp_2|neighbours:(1),(-1)|neighbour_genes:DNA helicase, phage-..,Phage protein|
MTLDELKEELTSDLPIKLTAVQTEVAENPVLYGKWNRYLADINREIMRQDAERKKTLRARLMFYTGRSEDDVCLDVFSPTELKTVIAGDEDVVKINAAVEMCQTKADFCRQAMEAIRQRGFSLRAIIDCRKLEAGE
> |[Tevenvirinae _Aeromonas_phage_Asswx_1]||_Aeromonas_phage_Asswx_1.gb|Single stranded DNA-..|417|MH791398.1(229103):131676-132092:-1 ^RAST2:fig|1198136.119.peg.267^ Tevenvirinae _Aeromonas_phage_Asswx_1|neighbours:(-1),(-1)|neighbour_genes:hypothetical protein,hypothetical protein|
MDYSLESLQAELEKDLVIDRGNIQNSAMDNPVIYGKWIRYKADLSRQRIGIHSSHVVILKDSLMHNTGRGDDICEFDFSATELKTIIPADDKVLLSSKKLDYLDLMIKFCDGAIESIRQRGFSIRAIVDHQALMVGVK
> |[Tevenvirinae _Aeromonas_phage_Aswh_1]||_Aeromonas_phage_Aswh_1.gb|Single stranded DNA-..|441|MH791414.1(229730):107539-107979:1 ^RAST2:fig|1198136.117.peg.209^ Tevenvirinae _Aeromonas_phage_Aswh_1|neighbours:(1),(-1)|neighbour_genes:hypothetical protein,DNA helicase, phage-..|
MSEPKKNQAFSLEGLQEELEQDLHIDRGNIQNSAMDNPIIYGKWIRHKASLCRQRIGIEAERVTVLKERLMFNTGRGDDVCEFDFSPTELKTIIPAEDEVLIVTKKLDYLDLMIKFCDGAIEAVRQRGFSIRAIIDHQALISGTKF
> |[Tevenvirinae _Aeromonas_phage_CC2]||_Aeromonas_phage_CC2.gb|Single stranded DNA-..|417|NC_019538.1(231743):138021-138437:1 ^RAST2:fig|1198136.110.peg.299^ Tevenvirinae _Aeromonas_phage_CC2|neighbours:(1),(1)|neighbour_genes:hypothetical protein,hypothetical protein|
MDYSLESLQAELEKDLIIDRGNIQNSAMDNPVIYGKWIRYKADLSRQRIGIHSSHVVILKDSLMHNTGRGDDICEFDFSATELKTIIPADDNVLLSSKKLDYLDLMIKFCDGAIESIRQRGFSIRAIVDHQALMVGVK
> |[Tevenvirinae _Aeromonas_phage_PX29]||_Aeromonas_phage_PX29.gb|UvsY recombination r..|411|NC_023688.1(222006):158325-158735:-1 ^RAST2:fig|1198136.108.peg.280^ Tevenvirinae _Aeromonas_phage_PX29|neighbours:(1),(-1)|neighbour_genes:DNA helicase, phage-..,Phage protein|
MTLDELKEELTSDLPIKLTAVQTEVAENPVLYGKWNRYLADINREIMRQDAERKKTLRARLMFYTGRSEDDVCLDVFSPTELKTVIAGDEDVVKINAAVEMCQTKADFCRQAMEAIRQRGFSLRAIIDCRKLEAGE
>ID:YP_803126.1 |[Escherichia virus RB32]||_Bacteriophage_RB32_.gbk|uvsY|414|NC_008515(165890):111146-111559:-1 ^GeneID:4405503^ Bacteriophage RB32, complete genome.|neighbours:ID:YP_803125.1(-1),ID:YP_803127.1(-1)|neighbour_genes:uvsY.-1,25|
MRLEDLQEELKKDVFIDSTKLQYEAANNVMLYSKWLNKHSSIKKEMLRIDAQKKVALKAKLDYYSGRGDGDEFSMDRYEKSEMKTVLSADKDVLKVDTSLQYWGILLDFCSGALDAIKSRGFAIKHIQDMRAFEAGK
> |[Tevenvirinae _Citrobacter_phage_IME-CF2]||_Citrobacter_phage_IME-CF2.gb|UvsY recombination, ..|423|NC_029013.1(177688):158491-158913:-1 ^RAST2:fig|1198136.109.peg.279^ Tevenvirinae _Citrobacter_phage_IME-CF2|neighbours:(-1),(-1)|neighbour_genes:hypothetical protein,hypothetical protein|
MAELKLEDLQAELEQDMLIDPLKLQSESADIPKIWSKWLRYHSNAKKKLIQLQARKEADVKERLLYYTGRHETEMTDVIYTGSGEIKIAINGDPKIVEVNKLIQYFELIAEFTSKALDIVKNKGYSIKNMLEIRKLESGA
>ID:YP_009195037.1 |[Citrobacter phage Margaery]||_Citrobacter_phage_Margaery_.gbk|ssDNA-binding protei..|423|NC_028755(178182):136497-136919:1 ^GeneID:26647407^ Citrobacter phage Margaery, complete genome.|neighbours:ID:YP_009195036.1(1),ID:YP_009195038.1(1)|neighbour_genes:capsid vertex protei..,hypothetical protein|
MAELKLEDLQAELEEDMRIDPLKLQSESADIPKIWSKWLRYHSNAKKKLIQLQAKKEAIVKDRLLFYTGRHESEMTDVIYTGSGEIKIAISGDPKTVEVNKLIQYFELIAEFTGKALDIVKNKGYSIKNMLEIRKLESGA
>ID:AYJ73081.1 |[Citrobacter phage Maroon]||_Citrobacter_phage_Maroon_.gbk|UvsY-like protein|423|MH823906(178830):136912-137334:1 ^^ Citrobacter phage Maroon, complete genome.|neighbours:ID:AYJ73080.1(1),ID:AYJ73082.1(1)|neighbour_genes:major capsid protein,hypothetical protein|
MAELKLEDLQAELEEDMRIDPLKLQSESADIPKIWSKWLRYHSNAKKKLIQLQAKKEAIVKDRLLFYTGRHESEMTDVIYTGSGEIKIAISGDPKTVEVNKLIQYFELIAEFTGKALDIVKNKGYSIKNMLEIRKLESGA
>ID:YP_009203923.1 |[Citrobacter phage Merlin]||_Citrobacter_phage_Merlin_.gbk|recombination, repai..|414|NC_028857(172733):114836-115249:-1 ^GeneID:26648134^ Citrobacter phage Merlin, complete genome.|neighbours:ID:YP_009203922.1(-1),ID:YP_009203924.1(-1)|neighbour_genes:hypothetical protein,baseplate wedge subu..|
MKLEDLQEELKNDLQLDSTKLQYEAANNPVLYGKWLNKHSSIRKEMLRIEAQKKTSLKRKLDYYTGRGDGDEFSMDRYEKSEMKTVLSADQEVLKLDTSLQYWAILLEFCSGAMDAIKSRGFGIKHVIEMRQFEAGK
> |[Tevenvirinae _Citrobacter_phage_Miller]||_Citrobacter_phage_Miller.gb|UvsY recombination, ..|423|NC_025414.1(178171):138087-138509:1 ^RAST2:fig|1198136.111.peg.233^ Tevenvirinae _Citrobacter_phage_Miller|neighbours:(1),(1)|neighbour_genes:hypothetical protein,hypothetical protein|
MAELKLEDLQAELEKDMLIDPLKLQSESADIPKIWSKWLRYHSNAKKKLIQLQARKEADVKERLLYYTGRHETEMTDVIYTGSGEIKIAINGDPKIVEVNKLIQYFELIAEFTSKALDIVKNKGYSIKNMLEIRKLESGA
>ID:YP_009146638.1 |[Citrobacter phage Moon]||_Citrobacter_phage_Moon.gbk|recombination protei..|414|NC_027331(170341):114284-114697:-1 ^GeneID:24721804,InterPro:IPR021289^ Citrobacter phage Moon, complete genome.|neighbours:ID:YP_009146637.1(-1),ID:YP_009146639.1(-1)|neighbour_genes:hypothetical protein,baseplate wedge subu..|
MKLEDLQEELKNDLQLDSTKLQYEAANNPVLYGKWLNKHSSIRKEMLRIEAQKKTSLKRKLDYYTGRGDGDDFSMDRYEKSEMKTVLSADQEVLKLDTSLQYWAILLEFCSGAMDAIKSRGFGIKHVIEMRQFEAGK
>ID:YP_009285756.1 |[Citrobacter phage vB_CfrM_CfP1]||_Citrobacter_phage_vB_CfrM_CfP1_.gbk|recombination protei..|423|NC_031057(180219):139444-139866:1 ^GeneID:29079553^ Citrobacter phage vB_CfrM_CfP1, complete genome.|neighbours:ID:YP_009285755.1(1),ID:YP_009285757.1(1)|neighbour_genes:capsid vertex protei..,hypothetical protein|
MAELKLEDLQAELEKDMLIDPLKLQSESADIPKIWSKWLRYHSNAKKKLIQLQARKEADVKERLLYYTGRHETEMTDVIYTGSGEIKIAINGDPKIVEVNKLIQYFELIAEFTSKALDIVKNKGYSIKNMLEIRKLESGA
> |[Tevenvirinae _Cronobacter_phage_Pet-CM3-4]||_Cronobacter_phage_Pet-CM3-4.gb|Single stranded DNA-..|414|LT614807.1(171975):117225-117638:-1 ^RAST2:fig|1198136.112.peg.224^ Tevenvirinae _Cronobacter_phage_Pet-CM3-4|neighbours:(-1),(-1)|neighbour_genes:Phage protein,Phage baseplate wedg..|
MKLEDLQEELKQDLIIDSTKLQYEAANNPVLYGKWLTKLSAIRKEMLRIEASKKSALKQKLDYYTGRGDGDEFSMDRYEKSEMKTVLSADKEVLRIDTSLQYWGILLEFCRDAMDAIKSRGFSIKHIIDMRKFEAGE
>ID:YP_006986492.1 |[Cronobacter phage vB_CsaM_GAP161]||_Cronobacter_phage_vB_CsaM_GAP161_.gbk|recombination, repai..|423|NC_019398(178193):136538-136960:1 ^GeneID:13997758^ Cronobacter phage vB_CsaM_GAP161, complete genome.|neighbours:ID:YP_006986491.1(1),ID:YP_006986493.1(1)|neighbour_genes:capsid vertex protei..,hypothetical protein|
MAELKLEDLQAELEEDMRIDPLKLQSESADIPKIWSKWLRYHSNAKKKLIQLQAKKEAIVKDRLLFYTGRHESEMTDVIYTGSGEIKIAISGDPKTVEVNKLIQYFELIAEFTGKALDIVKNKGYSIKNMLEIRKLESGA
>ID:AOG16347.1 |[Cronobacter phage vB_CsaM_leB]||_Cronobacter_phage_vB_CsaM_leB_.gbk|recombination, repai..|423|KX431559(177907):135706-136128:1 ^^ Cronobacter phage vB_CsaM_leB, complete genome.|neighbours:ID:AOG16346.1(1),ID:AOG16348.1(1)|neighbour_genes:capsid vertex protei..,hypothetical protein|
MAELKLEDLQAELEEDMRIDPLKLQSESADIPKIWSKWLRYHSNAKKKLIQLQAKKEAIVKDRLLFYTGRHESEMTDVIYTGSGEIKIAISGDPKTVEVNKLIQYFELIAEFTGKALDIVKNKGYSIKNMLEIRKLESGA
>ID:AOG16632.1 |[Cronobacter phage vB_CsaM_leN]||_Cronobacter_phage_vB_CsaM_leN_.gbk|recombination, repai..|423|KX431560(179516):137434-137856:1 ^^ Cronobacter phage vB_CsaM_leN, complete genome.|neighbours:ID:AOG16631.1(1),ID:AOG16633.1(1)|neighbour_genes:capsid vertex protei..,hypothetical protein|
MAELKLEDLQAELEEDMRIDPLKLQSESADIPKIWSKWLRYHSNAKKKLIQLQAKKEAIVKDRLLFYTGRHESEMTDVIYTGSGEIKIAISGDPKTVEVNKLIQYFELIAEFTGKALDIVKNKGYSIKNMLEIRKLESGA
>ID:YP_009005468.1 |[Enterobacter phage PG7]||_Enterobacter_phage_PG7_.gbk|uvsY|414|NC_023561(173276):118756-119169:-1 ^GeneID:18502483^ Enterobacter phage PG7, complete genome.|neighbours:ID:YP_009005467.1(-1),ID:YP_009005469.1(-1)|neighbour_genes:hypothetical protein,base plate wedge sub..|
MKLEDLQEELKQDLIIDSTKLQYEAANNPVLYGKWLTKLSAIRKEMLRIEASKKSALKQKLDYYTGRGDGDEFSMDRYEKSEMKTVLSADKEVLRIDTSLQYWGILLEFCRDAMDAIKSRGFSIKHIIDMRRFEAGD
> |[Tevenvirinae Enterobacter_phage_myPSH1140]||_Enterobacter_phage_myPSH1140.gb|Single stranded DNA-..|414|MG999954.1(172614):120791-121204:-1 ^RAST2:fig|1198136.57.peg.229^ Tevenvirinae Enterobacter_phage_myPSH1140|neighbours:(-1),(-1)|neighbour_genes:Phage protein,Phage baseplate wedg..|
MKLEELQEELKQDLIIDSTKLQYESANNPVLYGKWLTKLSAIRKEMLRIEASKKSALKQKLDYYTGRGDGDEFSMDRYEKSEMKTVLSADKEVLRIDTSLQYWGILLEFCRDAMDAIKSRGFSIKHIIEMRKFEAGE
>ID:YP_009607138.1 |[Enterobacter phage phiEap-3]||_Enterobacter_phage_phiEap-3_.gbk|UvsY|420|NC_041980(175814):136261-136680:1 ^GeneID:40083144^ Enterobacter phage phiEap-3, complete genome.|neighbours:ID:YP_009607137.1(1),ID:YP_009607139.1(1)|neighbour_genes:capsid vertex protei..,hypothetical protein|
MSLKLEDLQNELEKDMLIDPLKLQSESADIPKIWAKWLRYHSNAKKKLIQLHAKKEADVKDRMLYYTGRHDKEMCEVVYTGTTEIKIAIAGDPKIVETNKLIQYYDMVVDFTSKALDIVKNKGYSIKNMLEIRKLESGA
>ID:YP_009168002.1 |[Escherichia phage AR1]|AR1|_Enterobacteria_phage_AR1_DNA_.gbk|uvsY|414|NC_027983(167435):111856-112269:-1 ^GeneID:26042174^ Enterobacteria phage AR1 DNA, complete genome.|neighbours:ID:YP_009168001.1(-1),ID:YP_009168003.1(-1)|neighbour_genes:uvsY.-1,25|
MRLEDLQEELKKDVFIDSTKLQYEAANNVMLYSKWLNKHSSIKKEMLRIEAQKKVALKAKLDYYSGRGDGDEFSMDRYEKSEMKTVLSADKDVLKVDTSLQYWGILLDFCSGALDAIKSRGFAIKHIQDMRAFEAGK
> |[Tevenvirinae _Enterobacteria_phage_ATK47]||_Enterobacteria_phage_ATK47.gb|Single stranded DNA-..|495|KT184309.1(170020):56450-56944:1 ^RAST2:fig|1198136.68.peg.87^ Tevenvirinae _Enterobacteria_phage_ATK47|neighbours:(1),(1)|neighbour_genes:Phage baseplate wedg..,Phage protein|
MLQGNLCIMVLGPSDTAGRLLVKRENIMKLEDLQEELDADLAIDTTKLQYETANNVKLYSKWLRKHSFIRKEMLRIETQKKTALKARLDYYSGRGDGDEFSMDRYEKSEMKTVLAADKDVLKIETTLQYWGILLEFCSGALDAVKSRSFALKHIQDMREFEAGQ
> |[Tevenvirinae Enterobacteria_phage_ATK48]||_Enterobacteria_phage_ATK48.gb|Single stranded DNA-..|495|KT184310.1(169729):154684-155178:1 ^RAST2:fig|1198136.55.peg.263^ Tevenvirinae Enterobacteria_phage_ATK48|neighbours:(1),(1)|neighbour_genes:Phage baseplate wedg..,Phage protein|
MLQGNLCIMVLGPSDTAGRLLVKRENIMKLEDLQEELDADLAIDTTKLQYETANNVKLYSKWLRKHSFIRKEMLRIETQKKTALKARLDYYSGRGDGDEFSMDRYEKSEMKTVLAADKDVLKIETTLQYWGILLEFCSGALDAVKSRSFALKHIQDMREFEAGQ
> |[Tevenvirinae Enterobacteria_phage_Aplg8]||_Enterobacteria_phage_Aplg8.gb|Single stranded DNA-..|414|KT184308.1(168496):56985-57398:-1 ^RAST2:fig|1198136.66.peg.95^ Tevenvirinae Enterobacteria_phage_Aplg8|neighbours:(-1),(-1)|neighbour_genes:Phage protein,Phage baseplate wedg..|
MRLEDLQEELKKDVFIDSTKLQYEAANNVMLYSKWLNKHSSIKKEMLRIDAQKKVALKAKLDYYSGRGDGDEFSMDRYEKSEMKTVLSADKDVLKVDTSLQYWGILLDFCSGALDAIKSRGFAIKHIQDMRAFEAGK
>ID:YP_007004258.1 |[Enterobacteria phage Bp7]||_Enterobacteria_phage_Bp7_.gbk|uvsY|468|NC_019500(168066):123355-123822:1 ^GeneID:14007872^ Enterobacteria phage Bp7, complete genome.|neighbours:ID:YP_007004257.1(1),ID:YP_007004259.1(1)|neighbour_genes:baseplate hub subuni..,uvsY.-2|
MVLWLLHRKHAMSKEIEYKLESFQDALDEDLKIDGTRLQYEVQNNVLLHSKWLRLYTNCKKEIMRLEIQKKTSLKKRLDFYTGRGEPGDEVCMDQYEKSELKTVMAADSSVIKIDTSIQYWALLQDFCSSALDAIKARGFNLKTMHEMRQFEAGK
> |[Tevenvirinae _Enterobacteria_phage_CC31]||_Enterobacteria_phage_CC31.gb|Single stranded DNA-..|414|NC_014662.1(165540):111056-111469:-1 ^RAST2:fig|1198136.121.peg.200^ Tevenvirinae _Enterobacteria_phage_CC31|neighbours:(-1),(-1)|neighbour_genes:hypothetical protein,Phage baseplate wedg..|
MKLEDLQEELKQDLIIDSTKLQYEAANNPVLYGKWLTKLSAIRKEMLRIEASKKSALKQKLDYYTGRGDGDEFSMDRYEKSEMKTVLSADKEVLRIDTSLQYWGILLEFCRDAMDAIKSRGFSIKHIIDMRRFEAGD
>ID:YP_009118861.1 |[Enterobacteria phage GEC-3S]||_Enterobacteria_phage_GEC-3S_.gbk|uvsY|408|NC_025425(163424):104601-105008:-1 ^GeneID:23301214^ Enterobacteria phage GEC-3S complete genome.|neighbours:ID:YP_009118860.1(-1),ID:YP_009118862.1(-1)|neighbour_genes:hypothetical protein,Putative baseplate w..|
MDLNDLKEQLEADMKIDATKLQWEALNNPVVYSKWLRIYSEAKRETIALEAKKKKAMKNRLDFYTNRSDDWCRAEYEKSELKVVMAADDEILPLDTKIAYYQMVMDFAGRALDIVKSRGFAIKNAIELRMLESGR
> |[Tevenvirinae _Enterobacteria_phage_GiZh]||_Enterobacteria_phage_GiZh.gb|Single stranded DNA-..|414|KT184311.1(166514):160907-161320:-1 ^RAST2:fig|1198136.122.peg.282^ Tevenvirinae _Enterobacteria_phage_GiZh|neighbours:(-1),(-1)|neighbour_genes:Phage protein,Phage baseplate wedg..|
MRLEDLQEELKKDVFIDSTKLQYEAANNVMLYSKWLNKHSSIKKEMLRIDAQKKVALKAKLDYYSGRGDGDEFSMDRYEKSEMKTVLSADKDVLKVDTSLQYWGILLDFCSGALDAIKSRGFAIKHIQDMRAFEAGK
> |[Viruses Hx01]||_Enterobacteria_phage_HX01.gb|Single stranded DNA-..|495|NC_018855.1(169158):158565-159059:1 ^RAST2:fig|10239.59.peg.254^ Viruses Hx01|neighbours:(1),(1)|neighbour_genes:Phage baseplate wedg..,Phage protein|
MLQGNLCIMVLGPSDTAGRLLVKRENIMKLEDLQEELDADLAIDTTKLQYETANNVKLYSKWLRKHSFIRKEMLRIETQKKTALKARLDYYSGRGDGDEFSMDRYEKSEMKTVLAADKDVLKIETTLQYWGILLEFCSGALDAVKSRSFALKHIQDMREFEAGQ
>ID:YP_003734328.1 |[Enterobacteria phage IME08]||_Enterobacteria_phage_IME08_.gbk|uvsY|474|NC_014260(172253):116542-117015:-1 ^GeneID:9384482^ Enterobacteria phage IME08, complete genome.|neighbours:ID:YP_003734327.1(-1),ID:YP_003734329.1(-1)|neighbour_genes:uvsY.-2,25|
MMVLWLLHRKHAMSKEIEYKLESFQDALDEDLKIDGTRLQYEVQNNVLLHSKWLRLYTNCKKEIMRLEIQKKTSLKKRLDFYTGRGEPGDEVCMDQYEKSELKTVMAADSSVIKIDTSIQYWALLQDFCSSALDAVKARGFSLKNMLELRKFEAGEK
>ID:YP_002922532.1 |[Enterobacteria phage JS10]||_Enterobacteria_phage_JS10_.gbk|uvsY|435|NC_012741(171451):115796-116230:-1 ^GeneID:7943335^ Enterobacteria phage JS10, complete genome.|neighbours:ID:YP_002922531.1(-1),ID:YP_002922533.1(-1)|neighbour_genes:uvsY.-2,25|
MSKEIEYKLESFQDALDEDLKIDGTRLQYEVQNNVLLHSKWLRLYTNCKKEIMRLEIQKKTSLKKRLDFYTGRGEPGDEVCMDQYEKSELKTVMAADSSVIKIDTSIQYWALLQDFCSSALDAIKARGFNLKTMHEMRQFEAGK
>ID:YP_001595312.1 |[Escherichia phage JS98]||_Enterobacteria_phage_JS98.gbk|uvsY|435|NC_010105(170523):113890-114324:-1 ^GeneID:5783809^ Enterobacteria phage JS98, complete genome.|neighbours:ID:YP_001595311.1(-1),ID:YP_001595313.1(-1)|neighbour_genes:uvsY.-2,25|
MSKEIEYKLESFQDALDEDLKIDGTRLQYEVQNNVLLHSKWLRLYTNCKKEIMRLEIQKKTSLKKRLDFYTGRGEPGDEVCMDQYEKSELKTVMAADSSVIKIDTSIQYWALLQDFCSSALDAIKARGFNLKTMHEMRQFEAGK
>ID:YP_002922251.1 |[Escherichia phage JSE]||_Enterobacteria_phage_JSE_.gbk|uvsY|408|NC_012740(166418):107903-108310:-1 ^GeneID:7943219^ Enterobacteria phage JSE, complete genome.|neighbours:ID:YP_002922250.1(-1),ID:YP_002922252.1(-1)|neighbour_genes:uvsY.-2,25|
MDLNDLKEQLEADMKIDATKLQWEALNNPVVYSKWLRIYSEAKRETIALEAKKKKAMKNRLDFYTNRSDDWCRAEYEKSELKVVMAADDEILPLDTKIAYYQMVMDFAGRALDIVKSRGFAIKNAIELRMLESGR
> |[Tevenvirinae _Enterobacteria_phage_Kha5h]||_Enterobacteria_phage_Kha5h.gb|Single stranded DNA-..|414|KT184312.1(167318):136448-136861:-1 ^RAST2:fig|1198136.123.peg.238^ Tevenvirinae _Enterobacteria_phage_Kha5h|neighbours:(-1),(-1)|neighbour_genes:Phage protein,Phage baseplate wedg..|
MRLEDLQEELKKDVFIDSTKLQYEAANNVMLYSKWLNKHSSIKKEMLRIDAQKKVALKAKLDYYSGRGDGDEFSMDRYEKSEMKTVLSADKDVLKVDTSLQYWGILLDFCSGALDAIKSRGFAIKHIQDMRAFEAGK
>ID:YP_001469520.1 |[Enterobacteria phage Phi1]||_Enterobacteria_phage_Phi1_.gbk|uvsY|408|NC_009821(164270):104732-105139:-1 ^GeneID:5602289^ Enterobacteria phage Phi1, complete genome.|neighbours:ID:YP_001469519.1(-1),ID:YP_001469521.1(-1)|neighbour_genes:uvsY.-2,25|
MDLNDLKEQLEADMKIDATKLQWEALNNPVVYSKWLRIYSEAKRETIALEAKKKKAMKNRLDFYTNRSDDWCRAEYEKSELKVVMAADDEILPLDTKIAYYQMVMDFAGRALDIVKSRGFAIKNAIELRMLESGR
>ID:YP_009202920.1 |[Escherichia phage QL01]||_Enterobacteria_phage_QL01.gbk|recombination repair..|435|NC_028847(170527):113357-113791:-1 ^GeneID:26629908^ Enterobacteria phage QL01, complete genome.|neighbours:ID:YP_009202919.1(-1),ID:YP_009202921.1(-1)|neighbour_genes:hypothetical protein,baseplate hub subuni..|
MSKEIEYKLESFQDALDEDLKIDGTRLQYEVQNNVLLHSKWLRLYTNCKKEIMRLEIQKKTSLKKRLDFYTGRGEPGDEVCMDQYEKSELKTVMAADSSVIKIDTSIQYWALLQDFCSSALDAIKARGFNLKTMHEMRQFEAGK
>ID:AIT74278.1 |[Enterobacteria phage RB10]||_Enterobacteria_phage_RB10_.gbk|uvsY|414|KM606999(168401):110325-110738:-1 ^^ Enterobacteria phage RB10, complete genome.|neighbours:ID:AIT74277.1(-1),ID:AIT74279.1(-1)|neighbour_genes:hypothetical protein,base plate wedge sub..|
MRLEDLQEELKKDVFIDSTKLQYEAANNVMLYSKWLNKHSSIKKEMLRIEAQKKVALKARLDYYSGRGDGDEFSMDRYEKSEMKTVLSADKDVLKVDTSLQYWGILLDFCSGALDAIKSRGFAIKHIQDMRAFEAGK
>ID:YP_002854520.1 |[Escherichia virus RB14]||_Enterobacteria_phage_RB14_.gbk|uvsY|414|NC_012638(165429):110332-110745:-1 ^GeneID:7803936^ Enterobacteria phage RB14, complete genome.|neighbours:ID:YP_002854519.1(-1),ID:YP_002854521.1(-1)|neighbour_genes:uvsY.-1,25|
MRLEDLQEELKKDVFIDSTKLQYEAANNVMLYSKWLNKHSSIKKEMLRIDAQKKVALKAKLDYYSGRGDGDEFSMDRYEKSEMKTVLSADKDVLKVDTSLQYWGILLDFCSGALDAIKSRGFAIKHIQDMRAFEAGK
> |[Tevenvirinae _Enterobacteria_phage_RB16]||_Enterobacteria_phage_RB16.gb|UvsY recombination, ..|423|NC_014467.1(176788):138020-138442:1 ^RAST2:fig|1198136.103.peg.229^ Tevenvirinae _Enterobacteria_phage_RB16|neighbours:(1),(1)|neighbour_genes:hypothetical protein,hypothetical protein|
MAELKLEDLQAELEKDMLIDPLKLQSESADIPKIWSKWLRYHSNAKKKLIQLQARKEAEVKERLLYYTGRHETEMTDVIYTGSGEIKIAINGDPKIVEVNKLIQYFELIAEFTSKALDIVKNKGYSIKNMLEIRKLESGA
>ID:AXF42495.1 |[Enterobacteria phage RB18]||_Enterobacteria_phage_RB18_.gbk|uvsY|414|MH553563(166677):111552-111965:-1 ^^ Enterobacteria phage RB18, complete genome.|neighbours:ID:AXF42494.1(-1),ID:AXF42496.1(-1)|neighbour_genes:hypothetical protein,tail lysozyme|
MRLEDLQEELKKDVFIDSTKLQYEAANNVMLYSKWLNKHSSIKKEMLRIDAQKKVALKAKLDYYSGRGDGDEFSMDRYEKSEMKTVLSADKDVLKVDTSLQYWGILLDFCSGALDAIKSRGFAIKHIQDMRAFEAGK
>ID:YP_009102388.1 |[Enterobacteria phage RB27]||_Enterobacteria_phage_RB27_.gbk|uvsY|414|NC_025448(165179):109862-110275:-1 ^GeneID:22113172^ Enterobacteria phage RB27, complete genome.|neighbours:ID:YP_009102387.1(-1),ID:YP_009102389.1(-1)|neighbour_genes:hypothetical protein,base plate wedge sub..|
MRLEDLQEELKKDVFIDSTKLQYEAANNVMLYSKWLNKHSSIKKEMLRIDAQKKVALKAKLDYYSGRGDGDEFSMDRYEKSEMKTVLSADKDVLKVDTSLQYWGILLDFCSGALDAIKSRGFAIKHIQDMRAFEAGK
>ID:AIT74823.1 |[Enterobacteria phage RB33]||_Enterobacteria_phage_RB33_.gbk|uvsY|414|KM607001(166007):111264-111677:-1 ^^ Enterobacteria phage RB33, complete genome.|neighbours:ID:AIT74822.1(-1),ID:AIT74824.1(-1)|neighbour_genes:hypothetical protein,base plate wedge sub..|
MRLEDLQEELKKDVFIDSTKLQYEAANNVMLYSKWLNKHSSIKKEMLRIDAQKKVALKAKLDYYSGRGDGDEFSMDRYEKSEMKTVLSADKDVLKVDTSLQYWGILLDFCSGALDAIKSRGFAIKHIQDMRAFEAGK
>ID:YP_009098570.1 |[Escherichia phage RB3]||_Enterobacteria_phage_RB3_.gbk|uvsY|414|NC_025419(168402):110326-110739:-1 ^GeneID:22113934^ Enterobacteria phage RB3, complete genome.|neighbours:ID:YP_009098569.1(-1),ID:YP_009098571.1(-1)|neighbour_genes:hypothetical protein,base plate wedge sub..|
MRLEDLQEELKKDVFIDSTKLQYEAANNVMLYSKWLNKHSSIKKEMLRIEAQKKVALKARLDYYSGRGDGDEFSMDRYEKSEMKTVLSADKDVLKVDTSLQYWGILLDFCSGALDAIKSRGFAIKHIQDMRAFEAGK
> |[Tevenvirinae _Enterobacteria_phage_RB43]||_Enterobacteria_phage_RB43.gb|UvsY recombination, ..|423|NC_007023.1(180500):138600-139022:1 ^RAST2:fig|1198136.102.peg.247^ Tevenvirinae _Enterobacteria_phage_RB43|neighbours:(1),(1)|neighbour_genes:hypothetical protein,hypothetical protein|
MTELKLEDLQAELEQDMLIDPLKLQSESADIPKIWSKWLRYHSNAKKKLIQLQARKEADVKERLLYYTGRHETEMTDVIYTGSGEIKIAINGDPKIVEVNKLIQYFELIAEFTSKALDIVKNKGYSIKNMLEIRKLESGA
>ID:NP_891744.1 |[Enterobacteria phage RB49]||_Enterobacteria_phage_RB49_.gbk|uvsY|408|NC_005066(164018):103330-103737:-1 ^GeneID:1725285^ Enterobacteria phage RB49, complete genome.|neighbours:ID:NP_891743.1(-1),ID:NP_891745.1(-1)|neighbour_genes:uvsY.-2,25|
MDLNDLKEQLEADMKIDATKLQWEALNNPVVYSKWLRIYSEAKRETIALEAKKKKAMKNRLDFYTNRSDDWCRAEYEKSELKVVMAADDEILPLDTKIAYYQMVMDFAGRALDIVKSRGFAIKNAIELRMLESGR
>ID:ACP31104.1 |[Enterobacteria phage RB51]||_Enterobacteria_phage_RB51_.gbk|uvsY|414|FJ839693(168394):113170-113583:-1 ^^ Enterobacteria phage RB51, complete genome.|neighbours:ID:ACP31103.1(-1),ID:ACP31105.1(-1)|neighbour_genes:uvsY.-1,25|
MRLEDLQEELKKDVFIDSTKLQYEAANNVMLYSKWLNKHSSIKKEMLRIEAQKKVALKAKLDYYSGRGDGDEFSMDRYEKSEMKTVLSADKDVLKVDTSLQYWGILLDFCSGALDAIKSRGFAIKHIQDMRAFEAGK
>ID:AIT75096.1 |[Enterobacteria phage RB55]||_Enterobacteria_phage_RB55_.gbk|uvsY|414|KM607002(168896):114891-115304:-1 ^^ Enterobacteria phage RB55, complete genome.|neighbours:ID:AIT75095.1(-1),ID:AIT75097.1(-1)|neighbour_genes:hypothetical protein,baseplate wedge subu..|
MRLEDLQEELKKDVFIDSTKLQYEAANNVMLYSKWLNKHSSIKKEMLRIEAQKKVALKARLDYYSGRGDGDEFSMDRYEKSEMKTVLSADKDVLKVDTSLQYWGILLDFCSGALDAIKSRGFAIKHIQDMRAFEAGK
>ID:AIT75370.1 |[Enterobacteria phage RB59]||_Enterobacteria_phage_RB59_.gbk|uvsY|414|KM607003(168966):114905-115318:-1 ^^ Enterobacteria phage RB59, complete genome.|neighbours:ID:AIT75369.1(-1),ID:AIT75371.1(-1)|neighbour_genes:hypothetical protein,baseplate wedge subu..|
MRLEDLQEELKKDVFIDSTKLQYEAANNVMLYSKWLNKHSSIKKEMLRIEAQKKVALKARLDYYSGRGDGDEFSMDRYEKSEMKTVLSADKDVLKVDTSLQYWGILLDFCSGALDAIKSRGFAIKHIQDMRAFEAGK
>ID:AIT73191.1 |[Enterobacteria phage RB5]||_Enterobacteria_phage_RB5_.gbk|uvsY|414|KM606995(168394):110318-110731:-1 ^^ Enterobacteria phage RB5, complete genome.|neighbours:ID:AIT73190.1(-1),ID:AIT73192.1(-1)|neighbour_genes:hypothetical protein,base plate wedge sub..|
MRLEDLQEELKKDVFIDSTKLQYEAANNVMLYSKWLNKHSSIKKEMLRIEAQKKVALKARLDYYSGRGDGDEFSMDRYEKSEMKTVLSADKDVLKVDTSLQYWGILLDFCSGALDAIKSRGFAIKHIQDMRAFEAGK
>ID:AIT75646.1 |[Enterobacteria phage RB68]||_Enterobacteria_phage_RB68_.gbk|uvsY|414|KM607004(168401):113177-113590:-1 ^^ Enterobacteria phage RB68, complete genome.|neighbours:ID:AIT75645.1(-1),ID:AIT75647.1(-1)|neighbour_genes:hypothetical protein,base plate wedge sub..|
MRLEDLQEELKKDVFIDSTKLQYEAANNVMLYSKWLNKHSSIKKEMLRIEAQKKVALKAKLDYYSGRGDGDEFSMDRYEKSEMKTVLSADKDVLKVDTSLQYWGILLDFCSGALDAIKSRGFAIKHIQDMRAFEAGK
>ID:NP_861890.1 |[Enterobacteria phage RB69]||_Enterobacteria_phage_RB69_.gbk|uvsY|495|NC_004928(167560):117104-117598:-1 ^GeneID:1494316^ Enterobacteria phage RB69, complete genome.|neighbours:ID:NP_861889.1(-1),ID:NP_861891.1(-1)|neighbour_genes:uvsY.-1,25|
MLQGNLCIMVLGPSDTAGRLLVKRENIMKLEDLQEELDADLAIDTTKLQYETANNVKLYSKWLRKHSFIRKEMLRIETQKKTALKARLDYYSGRGDGDEFSMDRYEKSEMKTVLAADKDVLKIETTLQYWGILLEFCSGALDAVKSRSFALKHIQDMREFEAGQ
>ID:AIT73462.1 |[Enterobacteria phage RB6]||_Enterobacteria_phage_RB6_.gbk|uvsY|414|KM606996(168394):110318-110731:-1 ^^ Enterobacteria phage RB6, complete genome.|neighbours:ID:AIT73461.1(-1),ID:AIT73463.1(-1)|neighbour_genes:hypothetical protein,base plate wedge sub..|
MRLEDLQEELKKDVFIDSTKLQYEAANNVMLYSKWLNKHSSIKKEMLRIEAQKKVALKARLDYYSGRGDGDEFSMDRYEKSEMKTVLSADKDVLKVDTSLQYWGILLDFCSGALDAIKSRGFAIKHIQDMRAFEAGK
>ID:AIT73733.1 |[Enterobacteria phage RB7]||_Enterobacteria_phage_RB7_.gbk|uvsY|414|KM606997(168395):110319-110732:-1 ^^ Enterobacteria phage RB7, complete genome.|neighbours:ID:AIT73732.1(-1),ID:AIT73734.1(-1)|neighbour_genes:hypothetical protein,base plate wedge sub..|
MRLEDLQEELKKDVFIDSTKLQYEAANNVMLYSKWLNKHSSIKKEMLRIEAQKKVALKARLDYYSGRGDGDEFSMDRYEKSEMKTVLSADKDVLKVDTSLQYWGILLDFCSGALDAIKSRGFAIKHIQDMRAFEAGK
>ID:AIT74005.1 |[Enterobacteria phage RB9]||_Enterobacteria_phage_RB9.gbk|uvsY|414|KM606998(168395):110319-110732:-1 ^^ Enterobacteria phage RB9, complete genome.|neighbours:ID:AIT74004.1(-1),ID:AIT74006.1(-1)|neighbour_genes:hypothetical protein,base plate wedge sub..|
MRLEDLQEELKKDVFIDSTKLQYEAANNVMLYSKWLNKHSSIKKEMLRIEAQKKVALKARLDYYSGRGDGDEFSMDRYEKSEMKTVLSADKDVLKVDTSLQYWGILLDFCSGALDAIKSRGFAIKHIQDMRAFEAGK
>ID:ADJ39908.1 |[Enterobacteria phage T4T]||_Enterobacteria_phage_T4T_.gbk|uvsY|414|HM137666(168920):114926-115339:-1 ^^ Enterobacteria phage T4T, complete genome.|neighbours:ID:ADJ39907.1(-1),ID:ADJ39909.1(-1)|neighbour_genes:uvsY.-1,25|
MRLEDLQEELKKDVFIDSTKLQYEAANNVMLYSKWLNKHSSIKKEMLRIEAQKKVALKARLDYYSGRGDGDEFSMDRYEKSEMKTVLSADKDVLKVDTSLQYWGILLDFCSGALDAIKSRGFAIKHIQDMRAFEAGK
>ID:NP_049799.2 |[Escherichia virus T4]||_Enterobacteria_phage_T4_.gbk|uvsY|414|NC_000866(168903):114914-115327:-1 ^GeneID:1258547^ Enterobacteria phage T4, complete genome.|neighbours:ID:NP_049798.1(-1),ID:NP_049800.1(-1)|neighbour_genes:uvsY.-1,25|
MRLEDLQEELKKDVFIDSTKLQYEAANNVMLYSKWLNKHSSIKKEMLRIEAQKKVALKARLDYYSGRGDGDEFSMDRYEKSEMKTVLSADKDVLKVDTSLQYWGILLDFCSGALDAIKSRGFAIKHIQDMRAFEAGK
> |[Tevenvirinae _Enterobacteria_phage_T4_strain_wild]||_Enterobacteria_phage_T4_strain_wild.gb|Single stranded DNA-..|414|KJ477684.1(168922):114928-115341:-1 ^RAST2:fig|1198136.58.peg.200^ Tevenvirinae _Enterobacteria_phage_T4_strain_wild|neighbours:(-1),(-1)|neighbour_genes:Phage protein,Phage baseplate wedg..|
MRLEDLQEELKKDVFIDSTKLQYEAANNVMLYSKWLNKHSSIKKEMLRIEAQKKVALKARLDYYSGRGDGDEFSMDRYEKSEMKTVLSADKDVLKVDTSLQYWGILLDFCSGALDAIKSRGFAIKHIQDMRAFEAGK
> |[Tevenvirinae _Enterobacteria_phage_T6]||_Enterobacteria_phage_T6.gb|Single stranded DNA-..|414|MH550421.1(168706):112127-112540:-1 ^RAST2:fig|1198136.104.peg.190^ Tevenvirinae _Enterobacteria_phage_T6|neighbours:(-1),(-1)|neighbour_genes:Phage protein,Phage baseplate wedg..|
MRLEDLQEELKKDVFIDSTKLQYEAANNVMLYSKWLNKHSSIKKEMLRIDAQKKVALKAKLDYYSGRGDGDEFSMDRYEKSEMKTVLSADKDVLKVDTSLQYWGILLDFCSGALDAIKSRGFAIKHIQDMRAFEAGK
>ID:YP_004063884.1 |[Escherichia phage vB_EcoM_VR7]||_Enterobacteria_phage_vB_EcoM-VR7_.gbk|uvsY|435|NC_014792(169285):114022-114456:-1 ^GeneID:10021428^ Enterobacteria phage vB_EcoM-VR7, complete genome.|neighbours:ID:YP_004063883.1(-1),ID:YP_004063885.1(-1)|neighbour_genes:uvsY.-2,25|
MKTEIEYKLEVFQDELDADLKIDGTQIQYETQNNVLLHSKWLRLYTNCKKEIMRLEIQKKTALKKRLDHYTGRGDPGEEVCMDVYEKSELKTVMAADSSVLKIDTSIQYWALLQDFCSAALDGVKSRSFALKHMLEIRQFEAGK
>ID:YP_006986741.1 |[Escherichia phage vB_EcoM_ACG-C40]||_Enterobacteria_phage_vB_EcoM_ACG-C40_.gbk|recombination, repai..|414|NC_019399(167396):112547-112960:-1 ^GeneID:13998014^ Enterobacteria phage vB_EcoM_ACG-C40, complete genome.|neighbours:ID:YP_006986740.1(-1),ID:YP_006986742.1(-1)|neighbour_genes:hypothetical protein,baseplate wedge subu..|
MRLEDLQEELKKDVFIDSTKLQYEAANNVMLYSKWLNKHSSIKKEMLRIDAQKKVALKAKLDYYSGRGDGDEFSMDRYEKSEMKTVLSADKDVLKVDTSLQYWGILLDFCSGALDAIKSRGFAIKHIQDMRAFEAGK
>ID:AWD91496.1 |[Enterobacteria phage vB_EcoM_IME339]||_Enterobacteria_phage_vB_EcoM_IME339_.gbk|recombination, repai..|414|MH051915(164366):57430-57843:1 ^^ Enterobacteria phage vB_EcoM_IME339, complete genome.|neighbours:ID:AWD91495.1(1),ID:AWD91497.1(1)|neighbour_genes:baseplate wedge subu..,hypothetical protein|
MKLEDLQEELKKDVFIDSTKLQYEAANNVMLYSKWLNKHSSIKKEMLRIDAQKKVALKAKLDYYSGRGDGDEFSMDRYEKSEMKTVLSADKDVLKVDTSLQYWGILLDFCSGALDAIKSRGFAIKHIQDMRAFEAGK
>ID:AWD91752.1 |[Enterobacteria phage vB_EcoM_IME340]||_Enterobacteria_phage_vB_EcoM_IME340_.gbk|single stranded DNA-..|414|MH051916(165549):57494-57907:1 ^^ Enterobacteria phage vB_EcoM_IME340, complete genome.|neighbours:ID:AWD91751.1(1),ID:AWD91753.1(1)|neighbour_genes:baseplate wedge subu..,hypothetical protein|
MKLEDLQEELKKDVFIDSTKLQYEAANNVMLYSKWLNKHSSIKKEMLRIDAQKKVALKAKLDYYSGRGDGDEFSMDRYEKSEMKTVLSADKDVLKVDTSLQYWGILLDFCGGALDAIKSRGFAIKHIQDMRAFEAGK
>ID:YP_009207377.1 |[Escherichia phage vB_EcoM_VR20]||_Enterobacteria_phage_vB_EcoM_VR20.gbk|uvsY|465|NC_028894(170336):114111-114575:-1 ^GeneID:26633876^ Enterobacteria phage vB_EcoM_VR20, complete genome.|neighbours:ID:YP_009207376.1(-1),ID:YP_009207378.1(-1)|neighbour_genes:hypothetical protein,baseplate wedge subu..|
MVLDPYIGYIMKKEIEYKLEVFQDELDADLKIDGTQLQYETQNNVLLHSKWLRLYTNCKKEIMRLEIQKKTALKKRLDHYTGRGDPGEEVCMDVYEKSELKTVMAADSSVLKIDTSIQYWALLQDFCSAALDGVKSRSFALKHMLEIRQFEAGK
>ID:YP_009209945.1 |[Escherichia phage vB_EcoM_VR25]||_Enterobacteria_phage_vB_EcoM_VR25_.gbk|uvsY|435|NC_028925(170822):115777-116211:-1 ^GeneID:26636365^ Enterobacteria phage vB_EcoM_VR25, complete genome.|neighbours:ID:YP_009209944.1(-1),ID:YP_009209946.1(-1)|neighbour_genes:hypothetical protein,baseplate wedge subu..|
MKTEIEYKLEVFQDELDADLKIDGTQIQYETQNNVLLHSKWLRLYTNCKKEIMRLEIQKKTALKKRLDHYTGRGDPGEEVCMDVYEKSELKTVMAADSSVLKIDTSIQYWALLQDFCSAALDGVKSRSFALKHMLEIRQFEAGK
>ID:YP_009214038.1 |[Escherichia phage vB_EcoM_VR26]||_Enterobacteria_phage_vB_EcoM_VR26_.gbk|uvsY|435|NC_028957(171541):116104-116538:-1 ^GeneID:26640494^ Enterobacteria phage vB_EcoM_VR26, complete genome.|neighbours:ID:YP_009214037.1(-1),ID:YP_009214039.1(-1)|neighbour_genes:hypothetical protein,baseplate wedge subu..|
MKTEIEYKLEVFQDELDADLKIDGTQIQYETQNNVLLHSKWLRLYTNCKKEIMRLEIQKKTALKKRLDHYTGRGDPGEEVCMDVYEKSELKTVMAADSSVLKIDTSIQYWALLQDFCSAALDGVKSRSFALKHMLEIRQFEAGK
>ID:YP_009205881.1 |[Enterobacteria phage vB_EcoM_VR5]||_Enterobacteria_phage_vB_EcoM_VR5.gbk|uvsY|435|NC_028881(170473):114109-114543:-1 ^GeneID:26632494^ Enterobacteria phage vB_EcoM_VR5, complete genome.|neighbours:ID:YP_009205880.1(-1),ID:YP_009205882.1(-1)|neighbour_genes:hypothetical protein,baseplate wedge subu..|
MSKEIEYKLESFQDALDEDLKIDGTRLQYEVQNNVLLHSKWLRLYTNCKKEIMRLEIQKKTSLKKRLDFYTGRGEPGDEVCMDQYEKSELKTVMAADSSVIKIDTSIQYWALLQDFCSSALDAIKARGFNLKTMHEMRQFEAGK
> |[Tevenvirinae _Erwinia_phage_Cronus]||_Erwinia_phage_Cronus.gb|Single stranded DNA-..|408|MH059636.2(175774):121120-121527:-1 ^RAST2:fig|1198136.105.peg.242^ Tevenvirinae _Erwinia_phage_Cronus|neighbours:(-1),(-1)|neighbour_genes:hypothetical protein,hypothetical protein|
MKLEDLQDELDADLKVDHTKLQLEASQVPTLYGKWSRYHSSIRKEILKIENQRKTAVKKTLDYYTGRGDEVCMDQYEKSEMKVVISANADVLKVDTALAYWGIMLEFCSKALDAVKSKGFAIKHIIDLRAFEAGA
>ID:YP_009592771.1 |[Escherichia coli O157 typing phage 3]||_Escherichia_coli_O157_typing_phage_3_.gbk|recombination, repai..|495|NC_041863(168733):34412-34906:1 ^GeneID:40068265^ Escherichia coli O157 typing phage 3, complete genome.|neighbours:ID:YP_009592770.1(1),ID:YP_009592772.1(1)|neighbour_genes:lysozyme,hypothetical protein|
MLQGNLCIMVLGPSDTAGRLLVKRENIMKLEDLQEELDADLAIDTTKLQYETANNVKLYSKWLRKHSFIRKEMLRIETQKKTALKARLDYYSGRGDGDEFSMDRYEKSEMKTVLAADKDVLKIETTLQYWGILLEFCSGALDAVKSRSFALKHIQDMREFEAGQ
>ID:YP_009593185.1 |[Escherichia coli O157 typing phage 6]||_Escherichia_coli_O157_typing_phage_6_.gbk|recombination, repai..|495|NC_041864(160570):125655-126149:-1 ^GeneID:40068682^ Escherichia coli O157 typing phage 6, complete genome.|neighbours:ID:YP_009593184.1(-1),ID:YP_009593186.1(-1)|neighbour_genes:hypothetical protein,lysozyme|
MLQGNLCIMVLGPSDTAGRLLVKRENIMKLEDLQEELDADLAIDTTKLQYETANNVKLYSKWLRKHSFIRKEMLRIETQKKTALKARLDYYSGRGDGDEFSMDRYEKSEMKTVLAADKDVLKIETTLQYWGILLEFCSGALDAVKSRSFALKHIQDMREFEAGQ
>ID:YP_009225068.1 |[Escherichia phage APCEc01]||_Escherichia_phage_APCEc01_.gbk|recombination, repai..|414|NC_029091(168771):68681-69094:1 ^GeneID:26796021^ Escherichia phage APCEc01, complete genome.|neighbours:ID:YP_009225067.1(1),ID:YP_009225069.1(1)|neighbour_genes:baseplate wedge subu..,hypothetical protein|
MKLEDLQEELDADLAIDMTKLQYETANNVKLYSKWLRKHSFIRKEMLRIETQKKTALKARLDYYSGRGDGDEFSMDRYEKSEMKTVLAADKDVLKIETTLQYWGILLEFCSGALDAVKSRSFALKHIQDMREFEAGQ
> |[Tevenvirinae _Escherichia_phage_AnYang]||_Escherichia_phage_AnYang.gb|Single stranded DNA-..|435|MK234886.1(169215):80050-80484:-1 ^RAST2:fig|1198136.106.peg.145^ Tevenvirinae _Escherichia_phage_AnYang|neighbours:(-1),(-1)|neighbour_genes:hypothetical protein,baseplate wedge subu..|
MSKEIEYKLESFQDALDEDLKIDGTRLQYEVQNNVLLHSKWLRLYTNCKKEIMRLEIQKKTSLKKRLDFYTGRGEPGDEVCMDQYEKSELKTVMAADSSVIKIDTSIQYWALLQDFCSSALDAIKARGFNLKTMHEMRQFEAGK
> |[Tevenvirinae Escherichia_phage_CF2]||_Escherichia_phage_CF2.gb|Single stranded DNA-..|414|NC_041919.1(168188):45898-46311:1 ^RAST2:fig|1198136.52.peg.70^ Tevenvirinae Escherichia_phage_CF2|neighbours:(1),(1)|neighbour_genes:Phage baseplate wedg..,Phage protein|
MRLEDLQEELKKDVFIDSTKLQYEAANNVMLYSKWLNKHSSIKKEMLRIDAQKKVALKAKLDYYSGRGDGDEFSMDRYEKSEMKTVLSADKDVLKVDTSLQYWGILLDFCSGALDAIKSRGFAIKHIQDMRAFEAGK
>ID:QBO61193.1 |[Escherichia phage D5505]||_Escherichia_phage_D5505_.gbk|recombination, repai..|414|MK327929(168049):111575-111988:-1 ^^ Escherichia phage D5505, complete genome.|neighbours:ID:QBO61192.1(-1),ID:QBO61194.1(-1)|neighbour_genes:hypothetical protein,putative baseplate w..|
MRLEDLQEELKKDVFIDSTKLQYEAANNVMLYSKWLNKHSSIKKEMLRIEAQKKVALKAKLDYYSGRGDGDEFSMDRYEKSEMKTVLSADKDVLKVDTSLQYWGILLDFCSGALDAIKSRGFAIKHIQDMRAFEAGK
> |[Tevenvirinae Escherichia_phage_ECD7]||_Escherichia_phage_ECD7.gb|Single stranded DNA-..|408|NC_041936.1(164706):107391-107798:-1 ^RAST2:fig|1198136.56.peg.188^ Tevenvirinae Escherichia_phage_ECD7|neighbours:(-1),(-1)|neighbour_genes:Phage protein (ACLAM..,Phage baseplate wedg..|
MDLNDLKEQLEADMKIDATKLQWEALNNPVVYSKWLRIYSEAKRETIALEAKKKKAMKNRLDFYTNRSDDWCRAEYEKSELKVVMAADDEILPLDTKIAYYQMVMDFAGRALDIVKSRGFAIKNAIELRMLESGR
>ID:YP_009102659.1 |[Escherichia phage ECML-134]||_Escherichia_phage_ECML-134_.gbk|hypothetical protein|414|NC_025449(166783):112567-112980:-1 ^GeneID:22111842^ Escherichia phage ECML-134, complete genome.|neighbours:ID:YP_009102658.1(-1),ID:YP_009102660.1(-1)|neighbour_genes:hypothetical protein,baseplate wedge prot..|
MRLEDLQEELKKDVFIDSTKLQYEAANNVMLYSKWLNKHSSIKKEMLRIDAQKKVALKAKLDYYSGRGDGDEFSMDRYEKSEMKTVLSADKDVLKVDTSLQYWGILLDFCSGALDAIKSRGFAIKHIQDMRAFEAGK
> |[Tevenvirinae Escherichia_phage_EcWhh-1]||_Escherichia_phage_EcWhh-1.gb|Single stranded DNA-..|468|MH791409.1(170524):5403-5870:-1 ^RAST2:fig|1198136.71.peg.9^ Tevenvirinae Escherichia_phage_EcWhh-1|neighbours:(-1),(-1)|neighbour_genes:hypothetical protein,baseplate wedge subu..|
MVLWLLHRKHAMSKEIEYKLESFQDALDEDLKIDGTRLQYEVQNNVLLHSKWLRLYTNCKKEIMRLEIQKKTSLKKRLDFYTGRGEPGDEVCMDQYEKSELKTVMAADSSVIKIDTSIQYWALLQDFCSSALDAIKARGFNLKTMHEMRQFEAGK
> |[Tevenvirinae Escherichia_phage_HP3]||_Escherichia_phage_HP3.gb|Single stranded DNA-..|495|NC_041920.1(170254):126369-126863:-1 ^RAST2:fig|1198136.53.peg.223^ Tevenvirinae Escherichia_phage_HP3|neighbours:(-1),(-1)|neighbour_genes:Phage protein,Phage baseplate wedg..|
MLQGNLCIMVLGPSDTAGRLLVKRENIMKLEDLQEELDADLAIDTTKLQYETANNVKLYSKWLRKHSFIRKEMLRIETQKKTALKARLDYYSGRGDGDEFSMDRYEKSEMKTVLAADKDVLKIETTLQYWGILLEFCSGALDAVKSRSFALKHIQDMREFEAGQ
> |[Tevenvirinae _Escherichia_phage_HY01]||_Escherichia_phage_HY01.gb|Single stranded DNA-..|414|NC_027349.1(166977):110640-111053:-1 ^RAST2:fig|1198136.95.peg.196^ Tevenvirinae _Escherichia_phage_HY01|neighbours:(-1),(-1)|neighbour_genes:Phage protein,Phage baseplate wedg..|
MKLEDLQEELKKDVFIDSTKLQYEAANNVMLYSKWLNKHSSIKKEMLRIDAQKKVALKAKLDYYSGRGDGDEFSMDRYEKSEMKTVLSADKDVLKVDTSLQYWGILLDFCSGALDAIKSRGFAIKHIQDMRAFEAGK
>ID:YP_009284050.1 |[Escherichia phage HY03]||_Escherichia_phage_HY03.gbk|putative recombinati..|414|NC_031047(170770):46093-46506:-1 ^GeneID:29078918^ Escherichia phage HY03, complete genome.|neighbours:ID:YP_009284049.1(-1),ID:YP_009284051.1(-1)|neighbour_genes:hypothetical protein,putative base plate ..|
MRLEDLQEELKKDVFIDSTKLQYEAANNVMLYSKWLNKHSSIKKEMLRIDAQKKVALKARLDYYSGRGDGDEFSMDRYEKSEMKTVLSADKDVLKVDTSLQYWGILLDFCSGALDAIKSRGFAIKHIQDMRAFEAGK
>ID:BBG28702.1 |[Escherichia phage KIT03]||_Escherichia_phage_KIT03_DNA_.gbk|repair and ssDNA bin..|414|AP018932(166848):111850-112263:-1 ^^ Escherichia phage KIT03 DNA, complete sequence.|neighbours:ID:BBG28701.1(-1),ID:BBG28703.1(-1)|neighbour_genes:hypothetical protein,baseplate wedge subu..|
MRLEDLQEELKKDVFIDSTKLQYEAANNVMLYSKWLNKHSSIKKEMLRIDAQKKVALKAKLDYYSGRGDGDEFSMDRYEKSEMKTVLSADKDVLKVDTSLQYWGILLDFCSGALDAIKSRGFAIKHIQDMRAFEAGK
>ID:YP_008060740.1 |[Escherichia phage Lw1]||_Escherichia_phage_Lw1_.gbk|uvsY|423|NC_021344(176227):135905-136327:1 ^GeneID:16205153^ Escherichia phage Lw1, complete genome.|neighbours:ID:YP_008060739.1(1),ID:YP_008060741.1(1)|neighbour_genes:capsid vertex protei..,hypothetical protein|
MAELKLEDLQAELEKDMLIDPLKLQSESADIPKIWSKWLRYHSNAKKKLIQLQARKEAEVKERLLYYTGRHETEMTDVIYTGSGEIKIAINGDPKIVEVNKLIQYFELIAEFTSKALDIVKNKGYSIKNMLEIRKLESGA
> |[Tevenvirinae _Escherichia_phage_MX01]||_Escherichia_phage_MX01.gb|Single stranded DNA-..|435|NC_031934.1(168929):112387-112821:-1 ^RAST2:fig|1198136.96.peg.195^ Tevenvirinae _Escherichia_phage_MX01|neighbours:(-1),(-1)|neighbour_genes:hypothetical protein,baseplate wedge subu..|
MSKEIEYKLESFQDALDEDLKIDGTRLQYEVQNNVLLHSKWLRLYTNCKKEIMRLEIQKKTSLKKRLDFYTGRGEPGDEVCMDQYEKSELKTVMAADSSVIKIDTSIQYWALLQDFCSSALDAIKARGFNLKTMHEMRQFEAGK
>ID:AYR04105.1 |[Escherichia phage OLB35]||_Escherichia_phage_OLB35_.gbk|recombinaton repair ..|495|MH992122(169140):116258-116752:-1 ^^ UNVERIFIED: Escherichia phage OLB35, complete genome.|neighbours:ID:AYR04104.1(-1),ID:AYR04106.1(-1)|neighbour_genes:hypothetical protein,baseplate wedge subu..|
MLQGNLCIMVLGPSDTAGRLLVKRENIMKLEDLQEELDADLAIDTTKLQYETANNVKLYSKWLRKHSFIRKEMLRIETQKKTALKARLDYYSGRGDGDEFSMDRYEKSEMKTVLAADKDVLKIETTLQYWGILLEFCSGALDAVKSRSFALKHIQDMREFEAGQ
> |[Tevenvirinae _Escherichia_phage_PE37]||_Escherichia_phage_PE37.gb|Single stranded DNA-..|414|KU925172.1(166423):52871-53284:1 ^RAST2:fig|1198136.98.peg.84^ Tevenvirinae _Escherichia_phage_PE37|neighbours:(1),(1)|neighbour_genes:Phage baseplate wedg..,Phage protein|
MRLEDLQEELKKDVFIDSTKLQYEAANNVMLYSKWLNKHSSIKKEMLRIEAQKKVALKAKLDYYSGRGDGDEFSMDRYEKSEMKTVLSADKDVLKVDTSLQYWGILLDFCSGALDAIKSRGFAIKHIQDMRAFEAGK
>ID:BBC14527.1 |[Escherichia phage PP01]||_Escherichia_phage_PP01.gbk|uvsY|414|LC348379(167812):112961-113374:-1 ^^ Escherichia phage PP01 DNA, complete sequence.|neighbours:ID:BBC14526.1(-1),ID:BBC14528.1(-1)|neighbour_genes:uvsY.-1,25|
MKLEDLQEELKKDVFIDSTKLQYEAANNVMLYSKWLNKHSSIKKEMLRIEAQKKVALKAKLDYYSGRGDGDEFSMDRYEKSEMKTVLSADKDVLKVDTSLQYWGILLDFCSGALDAIKSRGFAIKHIQDMRAFEAGK
> |[Tevenvirinae _Escherichia_phage_SF]||_Escherichia_phage_SF.gb|Single stranded DNA-..|495|MH359124.1(168695):5036-5530:1 ^RAST2:fig|1198136.100.peg.7^ Tevenvirinae _Escherichia_phage_SF|neighbours:(1),(1)|neighbour_genes:Phage baseplate wedg..,Phage protein|
MLQGNLCIMVLGPSDTAGRLLVKRENIMKLEDLQEELDADLAIDMTKLQYETANNVKLYSKWLRKHSFIRKEMLRIETQKKTALKARLDYYSGRGDGDEFSMDRYEKSEMKTVLAADKDVLKIETTLQYWGILLEFCSGALDAVKSRSFALKHIQDMREFEAGQ
>ID:YP_009608479.1 |[Escherichia phage ST0]||_Escherichia_phage_ST0.gbk|hypothetical protein|414|NC_041990(170496):114333-114746:1 ^GeneID:40084501^ Escherichia phage ST0, complete genome.|neighbours:ID:YP_009608478.1(1),ID:YP_009608480.1(1)|neighbour_genes:baseplate wedge subu..,hypothetical protein|
MKLEDLQEELDADLAIDMSKLQYETANNVKLYSKWLRKHSFIRKEMLRIETQKKTALKARLDYYSGRGDGDEFSMDRYEKSEMKTVLAADKDVLKIETTLQYWGILLEFCSGALDAVKSRSFALKHIQDMREFEAGQ
>ID:BBC14806.1 |[Escherichia phage T2]||_Escherichia_phage_T2.gbk|uvsY|414|LC348380(163825):109572-109985:-1 ^^ Escherichia phage T2 DNA, complete sequence.|neighbours:ID:BBC14805.1(-1),ID:BBC14807.1(-1)|neighbour_genes:uvsY.-1,25|
MRLEDLQEELKKDVFIDSTKLQYEAANNVMLYSKWLNKHSSIKKEMLRIDAQKKVALKAKLDYYSGRGDGDEFSMDRYEKSEMKTVLSADKDVLKVDTSLQYWGILLDFCSGALDAIKSRGFAIKHIQDMRAFEAGK
>ID:YP_009281518.1 |[Escherichia phage UFV-AREG1]||_Escherichia_phage_UFV-AREG1_.gbk|recombination, repai..|414|NC_031030(170788):110583-110996:-1 ^GeneID:29063711^ Escherichia phage UFV-AREG1, complete genome.|neighbours:ID:YP_009281517.1(-1),ID:YP_009281519.1(-1)|neighbour_genes:hypothetical protein,baseplate wedge prot..|
MRLEDLQEELKKDVFIDSTKLQYEAANNVMLYSKWLNKHSSIKKEMLRIEAQKKVALKAKLDYYSGRGDGDEFSMDRYEKSEMKTVLSADKDVLKVDTSLQYWGILLDFCSGALDAIKSRGFAIKHIQDMRAFEAGK
>ID:YP_009323388.1 |[Escherichia phage WG01]||_Escherichia_phage_WG01_.gbk|UvsY recombination r..|435|NC_031928(169936):113261-113695:-1 ^GeneID:30308514^ Escherichia phage WG01, complete genome.|neighbours:ID:YP_009323387.1(-1),ID:YP_009323389.1(-1)|neighbour_genes:hypothetical protein,baseplate hub subuni..|
MSKEIEYKLESFQDALDEDLKIDGTRLQYEVQNNVLLHSKWLRLYTNCKKEIMRLEIQKKTSLKKRLDFYTGRGEPGDEVCMDQYEKSELKTVMAADSSVIKIDTSIQYWALLQDFCSSALDAIKARGFNLKTMHEMRQFEAGK
>ID:YP_009030793.1 |[Escherichia phage vB_EcoM_112]||_Escherichia_phage_e112_.gbk|recombination, repai..|414|NC_024125(168470):112894-113307:-1 ^GeneID:19485336^ Escherichia phage e11/2, complete genome.|neighbours:ID:YP_009030792.1(-1),ID:YP_009030794.1(-1)|neighbour_genes:hypothetical protein,baseplate wedge subu..|
MRLEDLQEELKKDVFIDSTKLQYEAANNVMLYSKWLNKHSSIKKEMLRIEAQKKVALKAKLDYYSGRGDGDEFSMDRYEKSEMKTVLSADKDVLKVDTSLQYWGILLDFCSGALDAIKSRGFAIKHIQDMRAFEAGK
>ID:AYN56228.1 |[Escherichia phage p000v]||_Escherichia_phage_p000v_.gbk|recombination protei..|495|MK047717(167803):33561-34055:1 ^^ Escherichia phage p000v, complete genome.|neighbours:ID:AYN56227.1(1),ID:AYN56229.1(1)|neighbour_genes:baseplate wedge prot..,hypothetical protein|
MLQGNLCIMVLGPSDTAGRLLVKRENIMKLEDLQEELDADLAIDMTKLQYETANNVKLYSKWLRKHSFIRKEMLRIETQKKTALKARLDYYSGRGDGDEFSMDRYEKSEMKTVLAADKDVLKIETTLQYWGILLEFCSGALDAVKSRSFALKHIQDMREFEAGQ
> |[Tevenvirinae _Escherichia_phage_p000y]||_Escherichia_phage_p000y.gb|Single stranded DNA-..|495|MK047718.1(169872):145019-145513:1 ^RAST2:fig|1198136.97.peg.254^ Tevenvirinae _Escherichia_phage_p000y|neighbours:(1),(1)|neighbour_genes:Phage baseplate wedg..,Phage protein|
MLQGNLCIMVLGPSDTAGRLLVKRENIMKLEDLQEELDADLAIDTTKLQYETANNVKLYSKWLRKHSFIRKEMLRIETQKKTALKARLDYYSGRGDGDEFSMDRYEKSEMKTVLAADKDVLKIETTLQYWGILLEFCSGALDAVKSRSFALKHIQDMREFEAGQ
> |[Tevenvirinae _Escherichia_phage_slur02]||_Escherichia_phage_slur02.gb|Single stranded DNA-..|414|NC_028927.1(167298):14853-15266:-1 ^RAST2:fig|1198136.99.peg.20^ Tevenvirinae _Escherichia_phage_slur02|neighbours:(-1),(-1)|neighbour_genes:Phage protein,Phage baseplate wedg..|
MRLEDLQEELKKDVFIDSTKLQYEAANNVMLYSKWLNKHSSIKKEMLRIEAQKKVALKAKLDYYSGRGDGDEFSMDRYEKSEMKTVLSADKDVLKVDTSLQYWGILLDFCSGALDAIKSRGFAIKHIQDMRAFEAGK
>ID:YP_009625065.1 |[Escherichia phage slur03]||_Escherichia_phage_slur03_.gbk|UvsY recombination, ..|414|NC_042129(167467):56969-57382:1 ^GeneID:40101947,InterPro:IPR021289,UniProtKB/TrEMBL:A0A0M7Q911^ Escherichia phage slur03, complete genome.|neighbours:ID:YP_009625064.1(1),ID:YP_009625066.1(1)|neighbour_genes:base plate wedge sub..,hypothetical protein|
MRLEDLQEELKKDVFIDSTKLQYEAANNVMLYSKWLNKHSSIKKEMLRIDAQKKVALKARLDYYSGRGDGDEFSMDRYEKSEMKTVLSADKDVLKVDTSLQYWGILLDFCSGALDAIKSRGFAIKHIQDMRAFEAGK
>ID:YP_009625402.1 |[Escherichia phage slur04]||_Escherichia_phage_slur04_.gbk|Recombination, repai..|414|NC_042130(167298):96537-96950:-1 ^GeneID:40102303,InterPro:IPR021289,UniProtKB/TrEMBL:A0A0M7QA94^ Escherichia phage slur04, complete genome.|neighbours:ID:YP_009625401.1(-1),ID:YP_009625403.1(-1)|neighbour_genes:hypothetical protein,Gene 25-like lysozym..|
MRLEDLQEELKKDVFIDSTKLQYEAANNVMLYSKWLNKHSSIKKEMLRIEAQKKVALKAKLDYYSGRGDGDEFSMDRYEKSEMKTVLSADKDVLKVDTSLQYWGILLDFCSGALDAIKSRGFAIKHIQDMRAFEAGK
> |[Tevenvirinae _Escherichia_phage_slur07]||_Escherichia_phage_slur07.gb|Single stranded DNA-..|414|NC_028780.1(167124):50881-51294:1 ^RAST2:fig|1198136.89.peg.76^ Tevenvirinae _Escherichia_phage_slur07|neighbours:(1),(1)|neighbour_genes:Phage baseplate wedg..,Phage protein|
MKLEDLQEELKKDVFIDSTKLQYEAANNVMLYSKWLNKHSSIKKEMLRIDAQKKVALKAKLDYYSGRGDGDEFSMDRYEKSEMKTVLSADKDVLKVDTSLQYWGILLDFCSGALDAIKSRGFAIKHIQDMRAFEAGK
>ID:CUL02609.1 |[Escherichia phage slur08]||_Escherichia_phage_slur08_.gbk|Recombination, repai..|414|LN881733(167467):54216-54629:1 ^InterPro:IPR021289,UniProtKB/TrEMBL:A0A0M7QFZ2^ Escherichia phage slur08, complete genome.|neighbours:ID:CUL02608.1(1),ID:CUL02610.1(1)|neighbour_genes:Gene 25-like lysozym..,hypothetical protein|
MRLEDLQEELKKDVFIDSTKLQYEAANNVMLYSKWLNKHSSIKKEMLRIDAQKKVALKARLDYYSGRGDGDEFSMDRYEKSEMKTVLSADKDVLKVDTSLQYWGILLDFCSGALDAIKSRGFAIKHIQDMRAFEAGK
>ID:CUL02956.1 |[Escherichia phage slur11]||_Escherichia_phage_slur11_.gbk|Recombination, repai..|414|LN881734(167298):100083-100496:-1 ^InterPro:IPR021289,UniProtKB/TrEMBL:A0A0M7QFZ3^ Escherichia phage slur11, complete genome.|neighbours:ID:CUL02955.1(-1),ID:CUL02957.1(-1)|neighbour_genes:hypothetical protein,Gene 25-like lysozym..|
MRLEDLQEELKKDVFIDSTKLQYEAANNVMLYSKWLNKHSSIKKEMLRIEAQKKVALKAKLDYYSGRGDGDEFSMDRYEKSEMKTVLSADKDVLKVDTSLQYWGILLDFCSGALDAIKSRGFAIKHIQDMRAFEAGK
>ID:CUL03742.1 |[Escherichia phage slur13]||_Escherichia_phage_slur13_.gbk|Recombination, repai..|414|LN881737(167299):121905-122318:-1 ^InterPro:IPR021289,UniProtKB/TrEMBL:A0A0M7QGS1^ Escherichia phage slur13, complete genome.|neighbours:ID:CUL03741.1(-1),ID:CUL03743.1(-1)|neighbour_genes:hypothetical protein,Gene 25-like lysozym..|
MRLEDLQEELKKDVFIDSTKLQYEAANNVMLYSKWLNKHSSIKKEMLRIEAQKKVALKAKLDYYSGRGDGDEFSMDRYEKSEMKTVLSADKDVLKVDTSLQYWGILLDFCSGALDAIKSRGFAIKHIQDMRAFEAGK
>ID:YP_009180685.1 |[Escherichia phage slur14]||_Escherichia_phage_slur14_.gbk|Recombination, repai..|414|NC_028448(167467):54958-55371:-1 ^GeneID:26227860,InterPro:IPR021289,UniProtKB/TrEMBL:A0A0M7QD90^ Escherichia phage slur14, complete genome.|neighbours:ID:YP_009180684.1(-1),ID:YP_009180686.1(-1)|neighbour_genes:hypothetical protein,Gene 25-like lysozym..|
MRLEDLQEELKKDVFIDSTKLQYEAANNVMLYSKWLNKHSSIKKEMLRIDAQKKVALKARLDYYSGRGDGDEFSMDRYEKSEMKTVLSADKDVLKVDTSLQYWGILLDFCSGALDAIKSRGFAIKHIQDMRAFEAGK
>ID:AVH86016.1 |[Escherichia phage vB_EcoM-G28]||_Escherichia_phage_vB_EcoM-G28.gbk|recombination, repai..|414|MG867727(170121):114208-114621:-1 ^^ Escherichia phage vB_EcoM-G28, complete genome.|neighbours:ID:AVH86015.1(-1),ID:AVH86017.1(-1)|neighbour_genes:hypothetical protein,putative baseplate w..|
MRLEDLQEELKKDVFIDSTKLQYEAANNVMLYSKWLNKHSSIKKEMLRIEAQKKVALKAKLDYYSGRGDGDEFSMDRYEKSEMKTVLSADKDVLKVDTSLQYWGILLDFCSGALDAIKSRGFAIKHIQDMRAFEAGK
>ID:QDF15209.1 |[Escherichia phage vB_EcoM-Sa45lw]||_Escherichia_phage_vB_EcoM-Sa45lw_.gbk|recombination, repai..|414|MK977694(167353):111310-111723:-1 ^^ Escherichia phage vB_EcoM-Sa45lw, complete genome.|neighbours:ID:QDF15208.1(-1),ID:QDF15210.1(-1)|neighbour_genes:hypothetical protein,baseplate wedge subu..|
MRLEDLQEELKKDVFIDSTKLQYEAANNVMLYSKWLNKHSSIKKEMLRIEAQKKVALKAKLDYYSGRGDGDEFSMDRYEKSEMKTVLSADKDVLKVDTSLQYWGILLDFCSGALDAIKSRGFAIKHIQDMRAFEAGK
>ID:YP_009290452.1 |[Escherichia phage vB_EcoM-UFV13]||_Escherichia_phage_vB_EcoM-UFV13_.gbk|single stranded DNA-..|414|NC_031103(165772):111143-111556:-1 ^GeneID:29081248^ Escherichia phage vB_EcoM-UFV13, complete genome.|neighbours:ID:YP_009290451.1(-1),ID:YP_009290453.1(-1)|neighbour_genes:hypothetical protein,baseplate wedge subu..|
MRLEDLQEELKKDVFIDSTKLQYEAANNVMLYSKWLNKHSSIKKEMLRIDAQKKVALKAKLDYYSGRGDGDEFSMDRYEKSEMKTVLSADKDVLKVDTSLQYWGILLDFCSGALDAIKSRGFAIKHIQDMRAFEAGK
>ID:AUV61047.1 |[Escherichia phage vB_EcoM-fFiEco06]||_Escherichia_phage_vB_EcoM-fFiEco06_.gbk|uvsY|414|MG781190(167076):110970-111383:-1 ^^ Escherichia phage vB_EcoM-fFiEco06, complete genome.|neighbours:ID:AUV61046.1(-1),ID:AUV61048.1(-1)|neighbour_genes:hypothetical protein,baseplate wedge subu..|
MRLEDLQEELKKDVFIDSTKLQYEAANNVMLYSKWLNKHSSIKKEMLRIDAQKKVALKAKLDYYSGRGDGDEFSMDRYEKSEMKTVLSADKDVLKVDTSLQYWGILLDFCSGALDAIKSRGFAIKHIQDMRAFEAGK
>ID:AUV61320.1 |[Escherichia phage vB_EcoM-fHoEco02]||_Escherichia_phage_vB_EcoM-fHoEco02_.gbk|uvsY|414|MG781191(167064):110960-111373:-1 ^^ Escherichia phage vB_EcoM-fHoEco02, complete genome.|neighbours:ID:AUV61319.1(-1),ID:AUV61321.1(-1)|neighbour_genes:hypothetical protein,baseplate wedge subu..|
MRLEDLQEELKKDVFIDSTKLQYEAANNVMLYSKWLNKHSSIKKEMLRIDAQKKVALKAKLDYYSGRGDGDEFSMDRYEKSEMKTVLSADKDVLKVDTSLQYWGILLDFCSGALDAIKSRGFAIKHIQDMRAFEAGK
>ID:AYP69841.1 |[Escherichia phage vB_EcoM_DalCa]||_Escherichia_phage_vB_EcoM_DalCa_.gbk|recombination, repai..|414|MH992510(166040):110699-111112:-1 ^^ Escherichia phage vB_EcoM_DalCa, complete genome.|neighbours:ID:AYP69926.1(-1),ID:AYP69844.1(-1)|neighbour_genes:hypothetical protein,baseplate wedge subu..|
MRLEDLQEELKKDVFIDSTKLQYEAANNVMLYSKWLNKHSSIKKEMLRIDAQKKVALKAKLDYYSGRGDGDEFSMDRYEKSEMKTVLSADKDVLKVDTSLQYWGILLDFCSGALDAIKSRGFAIKHIQDMRAFEAGK
>ID:QBO63702.1 |[Escherichia phage vB_EcoM_G10400]||_Escherichia_phage_vB_EcoM_G10400.gbk|putative recombinati..|414|MK327937(170182):113082-113495:-1 ^^ Escherichia phage vB_EcoM_G10400, complete genome.|neighbours:ID:QBO63701.1(-1),ID:QBO63703.1(-1)|neighbour_genes:hypothetical protein,putative baseplate w..|
MRLEDLQEELKKDVFIDSTKLQYEAANNVMLYSKWLNKHSSIKKEMLRIDAQKKVALKAKLDYYSGRGDGDEFSMDRYEKSEMKTVLSADKDVLKVDTSLQYWGILLDFCSGALDAIKSRGFAIKHIQDMRAFEAGK
>ID:QBO62332.1 |[Escherichia phage vB_EcoM_G2248]||_Escherichia_phage_vB_EcoM_G2248.gbk|recombination, repai..|408|MK327932(170678):111110-111517:-1 ^^ Escherichia phage vB_EcoM_G2248, complete genome.|neighbours:ID:QBO62331.1(-1),ID:QBO62333.1(-1)|neighbour_genes:hypothetical protein,putative baseplate w..|
MDLNDLKEQLEADMKIDATKLQWEALNNPVVYSKWLRIYSEAKRETIALEAKKKKAMKNRLDFYTNRSDDWCRAEYEKSELKVVMAADDEILPLDTKIAYYQMVMDFAGRALDIVKSRGFAIKNAIELRMLESGR
> |[Tevenvirinae Escherichia_phage_vB_EcoM_G2285]||_Escherichia_phage_vB_EcoM_G2285.gb|Single stranded DNA-..|414|MK327933.1(166675):114557-114970:-1 ^RAST2:fig|1198136.60.peg.198^ Tevenvirinae Escherichia_phage_vB_EcoM_G2285|neighbours:(-1),(-1)|neighbour_genes:Phage protein,Phage baseplate wedg..|
MKLEDLQEELDADLAIDTTKLQYETANNVKLYSKWLRKHSFIRKEMLRVETQKKTALKARLDYYSGRGDGDEFSMDRYEKSEMKTVLAADKDVLKIETTLQYWGILLEFCSGALDAVKSRSFALKHIQDMREFEAGQ
> |[Tevenvirinae _Escherichia_phage_vB_EcoM_G2469]||_Escherichia_phage_vB_EcoM_G2469.gb|Single stranded DNA-..|495|MK327934.1(170452):116703-117197:-1 ^RAST2:fig|1198136.90.peg.199^ Tevenvirinae _Escherichia_phage_vB_EcoM_G2469|neighbours:(-1),(-1)|neighbour_genes:Phage protein,Phage baseplate wedg..|
MLQGNICIMVLGPSDTAGRLLVKRENIMKLEDLQEELDADLAIDMTKLQYETANNVKLYSKWLRKHSFIRKEMLRIETKKKTALKARLDYYSGRGDGDEFSMDRYEKSEMKTVLAADKDVLKIETTLQYWGILLEFCSGALDAVKSRSFALKHIQDMREFEAGQ
> |[Tevenvirinae Escherichia_phage_vB_EcoM_G2494]||_Escherichia_phage_vB_EcoM_G2494.gb|Single stranded DNA-..|408|MK327935.1(168327):106540-106947:-1 ^RAST2:fig|1198136.61.peg.185^ Tevenvirinae Escherichia_phage_vB_EcoM_G2494|neighbours:(-1),(-1)|neighbour_genes:Phage protein (ACLAM..,Phage baseplate wedg..|
MDLNDLKEQLEADMKIDATKLQWEALNNPVVYSKWLRIYSEAKRETIALEAKKKKAMKNRLDFYTNRSDDWCRAEYEKSELKVVMAADDEILPLDTKIAYYQMVMDFAGRALDIVKSRGFAIKNAIELRMLESGR
>ID:QBO65594.1 |[Escherichia phage vB_EcoM_G2540-3]||_Escherichia_phage_vB_EcoM_G2540-3_.gbk|putative recombinati..|414|MK327944(168654):112748-113161:-1 ^^ Escherichia phage vB_EcoM_G2540-3, complete genome.|neighbours:ID:QBO65593.1(-1),ID:QBO65595.1(-1)|neighbour_genes:hypothetical protein,putative baseplate w..|
MKLEDLQEELKKDVFIDSTKLQYEAANNVMLYSKWLNKHSSIKKEMLRIEAQKKVALKAKLDYYSGRGDGDEFSMDRYEKSEMKTVLSADKDVLKVDTSLQYWGILLDFCSGALDAIKSRGFAIKHIQDMRAFEAGK
> |[Tevenvirinae _Escherichia_phage_vB_EcoM_G2540]||_Escherichia_phage_vB_EcoM_G2540.gb|Single stranded DNA-..|414|MK327936.1(168886):111712-112125:-1 ^RAST2:fig|1198136.92.peg.199^ Tevenvirinae _Escherichia_phage_vB_EcoM_G2540|neighbours:(-1),(-1)|neighbour_genes:Phage protein,Phage baseplate wedg..|
MRLEDLQEELKKDVFIDSTKLQYEAANNVMLYSKWLNKHSSIKKEMLRIDAQKKVALKAKLDYYSGRGDGDEFSMDRYEKSEMKTVLSADKDVLKVDTSLQYWGILLDFCSGALDAIKSRGFAIKHIQDMRAFEAGK
>ID:QBO64508.1 |[Escherichia phage vB_EcoM_G29]||_Escherichia_phage_vB_EcoM_G29_.gbk|putative recombinati..|414|MK327940(168241):112776-113189:-1 ^^ Escherichia phage vB_EcoM_G29, complete genome.|neighbours:ID:QBO64507.1(-1),ID:QBO64509.1(-1)|neighbour_genes:hypothetical protein,putative baseplate w..|
MRLEDLQEELKKDVFIDSTKLQYEAANNVMLYSKWLNKHSSIKKEMLRIEAQKKVALKAKLDYYSGRGDGDEFSMDRYEKSEMKTVLSADKDVLKVDTSLQYWGILLDFCSGALDAIKSRGFAIKHIQDMRAFEAGK
> |[Tevenvirinae _Escherichia_phage_vB_EcoM_G37-3]||_Escherichia_phage_vB_EcoM_G37-3.gb|Single stranded DNA-..|408|MK327941.1(167832):106356-106763:-1 ^RAST2:fig|1198136.91.peg.194^ Tevenvirinae _Escherichia_phage_vB_EcoM_G37-3|neighbours:(-1),(-1)|neighbour_genes:Phage protein (ACLAM..,Phage baseplate wedg..|
MDLNDLKEQLESDMKIDATKLQWEALNNPVVYSKWLRIYSEAKRETIALEAKKKKAMKNRLDFYTNRSDDWCRAEYEKSELKVVMAADDEILPLDTKIAYYQMVMDFAGRALDIVKSRGFAIKNAIELRMLESGR
> |[Tevenvirinae _Escherichia_phage_vB_EcoM_GG4498]||_Escherichia_phage_vB_EcoM_G4498.gb|Single stranded DNA-..|414|MK327939.1(167826):112234-112647:-1 ^RAST2:fig|1198136.93.peg.198^ Tevenvirinae _Escherichia_phage_vB_EcoM_GG4498|neighbours:(-1),(-1)|neighbour_genes:Phage protein,Phage baseplate wedg..|
MRLEDLQEELKKDVFIDSTKLQYEAANNVMLYSKWLNKHSSIKKEMLRIEAQKKVALKAKLDYYSGRGDGDEFSMDRYEKSEMKTVLSADKDVLKVDTSLQYWGILLDFCSGALDAIKSRGFAIKHIQDMRAFEAGK
>ID:QBO65879.1 |[Escherichia phage vB_EcoM_G4500]||_Escherichia_phage_vB_EcoM_G4500_.gbk|putative recombinati..|414|MK327945(168363):112721-113134:-1 ^^ Escherichia phage vB_EcoM_G4500, complete genome.|neighbours:ID:QBO65878.1(-1),ID:QBO65880.1(-1)|neighbour_genes:hypothetical protein,putative baseplate w..|
MRLEDLQEELKKDVFIDSTKLQYEAANNVMLYSKWLNKHSSIKKEMLRIEAQKKVALKAKLDYYSGRGDGDEFSMDRYEKSEMKTVLSADKDVLKVDTSLQYWGILLDFCSGALDAIKSRGFAIKHIQDMRAFEAGK
>ID:QBO66155.1 |[Escherichia phage vB_EcoM_G4507]||_Escherichia_phage_vB_EcoM_G4507_.gbk|putative recombinati..|414|MK327946(168828):112840-113253:-1 ^^ Escherichia phage vB_EcoM_G4507, complete genome.|neighbours:ID:QBO66154.1(-1),ID:QBO66156.1(-1)|neighbour_genes:hypothetical protein,putative baseplate w..|
MRLEDLQEELKKDVFIDSTKLQYEAANNVMLYSKWLNKHSSIKKEMLRIEAQKKVALKAKLDYYSGRGDGDEFSMDRYEKSEMKTVLSADKDVLKVDTSLQYWGILLDFCSGALDAIKSRGFAIKHIQDMRAFEAGK
>ID:QBO65055.1 |[Escherichia phage vB_EcoM_G50]||_Escherichia_phage_vB_EcoM_G50_.gbk|putative recombinati..|414|MK327942(167728):111112-111525:-1 ^^ Escherichia phage vB_EcoM_G50, complete genome.|neighbours:ID:QBO65054.1(-1),ID:QBO65056.1(-1)|neighbour_genes:hypothetical protein,putative baseplate w..|
MRLEDLQEELKKDVFIDSTKLQYEAANNVMLYSKWLNKHSSIKKEMLRIDAQKKVALKAKLDYYSGRGDGDEFSMDRYEKSEMKTVLSADKDVLKVDTSLQYWGILLDFCSGALDAIKSRGFAIKHIQDMRAFEAGK
> |[Tevenvirinae _Escherichia_phage_vB_EcoM_G5211]||_Escherichia_phage_vB_EcoM_G5211.gb|Single stranded DNA-..|408|MK327947.1(164278):106433-106840:-1 ^RAST2:fig|1198136.94.peg.185^ Tevenvirinae _Escherichia_phage_vB_EcoM_G5211|neighbours:(-1),(-1)|neighbour_genes:Phage protein (ACLAM..,Phage baseplate wedg..|
MDLNDLKEQLEADMKIDATKLQWEALNNPVVYSKWLRIYSEAKRETIALEAKKKKAMKNRLDFYTNRSDDWCRAEYEKSELKVVMAADDEILPLDTKIAYYQMVMDFAGRALDIVKSRGFAIKNAIELRMLESGR
>ID:QBO65333.1 |[Escherichia phage vB_EcoM_G53]||_Escherichia_phage_vB_EcoM_G53_.gbk|recombination, repai..|414|MK327943(167834):115395-115808:-1 ^^ Escherichia phage vB_EcoM_G53, complete genome.|neighbours:ID:QBO65332.1(-1),ID:QBO65334.1(-1)|neighbour_genes:hypothetical protein,putative baseplate w..|
MKLEDLQEELDADLAIDMSKLQYETANNVKLYSKWLRKHSFIRKEMLRIETQKKTALKARLDYYSGRGDGDEFSMDRYEKSEMKTVLAADKDVLKIETTLQYWGILLEFCSGALDAVKSRSFALKHIQDMREFEAGQ
>ID:QBQ80067.1 |[Escherichia phage vB_EcoM_G8]||_Escherichia_phage_vB_EcoM_G8_.gbk|recombination, repai..|414|MK373787(169650):113203-113616:-1 ^^ Escherichia phage vB_EcoM_G8, complete genome.|neighbours:ID:QBQ80066.1(-1),ID:QBQ80068.1(-1)|neighbour_genes:hypothetical protein,putative baseplate w..|
MRLEDLQEELKKDVFIDSTKLQYEAANNVMLYSKWLNKHSSIKKEMLRIDAQKKVALKARLDYYSGRGDGDEFSMDRYEKSEMKTVLSADKDVLKVDTSLQYWGILLDFCSGALDAIKSRGFAIKHIQDMRAFEAGK
>ID:QBQ77968.1 |[Escherichia phage vB_EcoM_G9062]||_Escherichia_phage_vB_EcoM_G9062_.gbk|putative recombinati..|414|MK373779(168670):112560-112973:-1 ^^ Escherichia phage vB_EcoM_G9062, complete genome.|neighbours:ID:QBQ77967.1(-1),ID:QBQ77969.1(-1)|neighbour_genes:hypothetical protein,putative baseplate w..|
MRLEDLQEELKKDVFIDSTKLQYEAANNVMLYSKWLNKHSSIKKEMLRIEAQKKVALKAKLDYYSGRGDGDEFSMDRYEKSEMKTVLSADKDVLKVDTSLQYWGILLDFCSGALDAIKSRGFAIKHIQDMRAFEAGK
>ID:AXC34102.1 |[Escherichia phage vB_EcoM_JB75]||_Escherichia_phage_vB_EcoM_JB75_.gbk|recombination, repai..|414|MH355584(167208):54988-55401:1 ^^ Escherichia phage vB_EcoM_JB75, complete genome.|neighbours:ID:AXC34106.1(1),ID:AXC34190.1(1)|neighbour_genes:baseplate wedge subu..,hypothetical protein|
MRLEDLQEELKKDVFIDSTKLQYEAANNVMLYSKWLNKHSSIKKEMLRIDAQKKVALKAKLDYYSGRGDGDEFSMDRYEKSEMKTVLSADKDVLKVDTSLQYWGILLDFCSGALDAIKSRGFAIKHIQDMRAFEAGK
>ID:YP_009037581.1 |[Escherichia phage vB_EcoM_JS09]||_Escherichia_phage_vB_EcoM_JS09_.gbk|recombination, repai..|471|NC_024124(169148):53914-54384:1 ^GeneID:19524970^ Escherichia phage vB_EcoM_JS09, complete genome.|neighbours:ID:YP_009037580.1(1),ID:YP_009037582.1(1)|neighbour_genes:baseplate wedge subu..,hypothetical protein|
MVLGPSDTAGRLLVKRENIMKLEDLQEELDADLVIDMTKLQYETANNVKLYSKWLRKHSFIRKEMLRIETQKKTALKARLDYYSGRGDGDEFSMDRYEKSEMKTVLAADKDVLKIETTLQYWGILLEFCSGALDAVKSRSFALKHIQDMREFEAGQ
>ID:QBQ78471.1 |[Escherichia phage vB_EcoM_KAW1E185]||_Escherichia_phage_vB_EcoM_KAW1E185_.gbk|recombination, repai..|414|MK373781(164987):111330-111743:-1 ^^ Escherichia phage vB_EcoM_KAW1E185, complete genome.|neighbours:ID:QBQ78470.1(-1),ID:QBQ78472.1(-1)|neighbour_genes:hypothetical protein,putative baseplate w..|
MKLEDLQEELKKDVFIDSTKLQYEAANNVMLYSKWLNKHSSIKKEMLRIDAQKKVALKAKLDYYSGRGDGDEFSMDRYEKSEMKTVLSADKDVLKVDTSLQYWGILLDFCSGALDAIKSRGFAIKHIQDMRAFEAGK
> |[Tevenvirinae Escherichia_phage_vB_EcoM_KAW3E185]||_Escherichia_phage_vB_EcoM_KAW3E185.gb|Single stranded DNA-..|414|MK373782.1(170187):116536-116949:-1 ^RAST2:fig|1198136.54.peg.200^ Tevenvirinae Escherichia_phage_vB_EcoM_KAW3E185|neighbours:(-1),(-1)|neighbour_genes:Phage protein,Phage baseplate wedg..|
MKLEDLQEELDADLAIDMSKLQYETANNVKLYSKWLRKHSFIRKEMLRIETQKKTALKARLDYYSGRGDGDEFSMDRYEKSEMKTVLAADKDVLKIETTLQYWGILLEFCSGALDAVKSRSFALKHIQDMREFEAGQ
>ID:QBQ79246.1 |[Escherichia phage vB_EcoM_MM02]||_Escherichia_phage_vB_EcoM_MM02_.gbk|recombination, repai..|414|MK373784(169201):117081-117494:-1 ^^ Escherichia phage vB_EcoM_MM02, complete genome.|neighbours:ID:QBQ79245.1(-1),ID:QBQ79247.1(-1)|neighbour_genes:hypothetical protein,putative baseplate w..|
MKLEDLQEELDADLAIDMTKLQYETANNVKLYSKWLRKHSFIRKEMLRIETQKKTALKARLDYYSGRGDGDEFSMDRYEKSEMKTVLAADKDVLKIETTLQYWGILLEFCSGALDAVKSRSFALKHIQDMREFEAGQ
>ID:QBQ79515.1 |[Escherichia phage vB_EcoM_OE5505]||_Escherichia_phage_vB_EcoM_OE5505_.gbk|putative recombinati..|414|MK373785(168756):112761-113174:-1 ^^ Escherichia phage vB_EcoM_OE5505, complete genome.|neighbours:ID:QBQ79514.1(-1),ID:QBQ79516.1(-1)|neighbour_genes:hypothetical protein,putative baseplate w..|
MRLEDLQEELKKDVFIDSTKLQYEAANNVMLYSKWLNKHSSIKKEMLRIEAQKKVALKAKLDYYSGRGDGDEFSMDRYEKSEMKTVLSADKDVLKVDTSLQYWGILLDFCSGALDAIKSRGFAIKHIQDMRAFEAGK
> |[Tevenvirinae _Escherichia_phage_vB_EcoM_PhAPEC2]||_Escherichia_phage_vB_EcoM_PhAPEC2.gb|Single stranded DNA-..|495|NC_024794.1(167318):115692-116186:-1 ^RAST2:fig|1198136.124.peg.196^ Tevenvirinae _Escherichia_phage_vB_EcoM_PhAPEC2|neighbours:(-1),(-1)|neighbour_genes:Phage protein,Phage baseplate wedg..|
MLQGNLCIMVLGPSDTAGRLLVKRENIMKLEDLQEELDADLAIDTTKLQYETANNVKLYSKWLRKHSFIRKEMLRIETQKKTALKARLDYYSGRGDGDEFSMDRYEKSEMKTVLAADKDVLKIETTLQYWGILLEFCSGALDAVKSRSFALKHIQDMREFEAGQ
>ID:QBQ79798.1 |[Escherichia phage vB_EcoM_R5505]||_Escherichia_phage_vB_EcoM_R5505_.gbk|recombination, repai..|414|MK373786(167317):112521-112934:-1 ^^ Escherichia phage vB_EcoM_R5505, complete genome.|neighbours:ID:QBQ79797.1(-1),ID:QBQ79799.1(-1)|neighbour_genes:hypothetical protein,putative baseplate w..|
MRLEDLQEELKKDVFIDSTKLQYEAANNVMLYSKWLNKHSSIKKEMLRIDAQKKVALKAKLDYYSGRGDGDEFSMDRYEKSEMKTVLSADKDVLKVDTSLQYWGILLDFCSGALDAIKSRGFAIKHIQDMRAFEAGK
>ID:QBQ77207.1 |[Escherichia phage vB_EcoM_WFK]||_Escherichia_phage_vB_EcoM_WFK_.gbk|recombination, repai..|495|MK373775(164590):110466-110960:-1 ^^ Escherichia phage vB_EcoM_WFK, complete genome.|neighbours:ID:QBQ77206.1(-1),ID:QBQ77208.1(-1)|neighbour_genes:hypothetical protein,putative baseplate w..|
MLQGNLCIMVLGPSDTAGRLLVKRENIMKLEDLQEELDADLAIDTTKLQYETANNVKLYSKWLRKHSFIRKEMLRIETQKKTALKARLDYYSGRGDGDEFSMDRYEKSEMKTVLAADKDVLKIETTLQYWGILLEFCSGALDAVKSRSFALKHIQDMREFEAGQ
>ID:QBQ76946.1 |[Escherichia phage vB_EcoM_WFL6982]||_Escherichia_phage_vB_EcoM_WFL6982_.gbk|putative recombinati..|495|MK373774(164279):110466-110960:-1 ^^ Escherichia phage vB_EcoM_WFL6982, complete genome.|neighbours:ID:QBQ76945.1(-1),ID:QBQ76947.1(-1)|neighbour_genes:hypothetical protein,putative baseplate w..|
MLQGNLCIMVLGPSDTAGRLLVKRENIMKLEDLQEELDADLAIDTTKLQYETANNVKLYSKWLRKHSFIRKEMLRIETQKKTALKARLDYYSGRGDGDEFSMDRYEKSEMKTVLAADKDVLKIETTLQYWGILLEFCSGALDAVKSRSFALKHIQDMREFEAGQ
>ID:QBQ77699.1 |[Escherichia phage vB_EcoM_WFbE185]||_Escherichia_phage_vB_EcoM_WFbE185.gbk|putative recombinati..|495|MK373778(170429):116509-117003:-1 ^^ Escherichia phage vB_EcoM_WFbE185, complete genome.|neighbours:ID:QBQ77698.1(-1),ID:QBQ77700.1(-1)|neighbour_genes:hypothetical protein,putative baseplate w..|
MLQDNLCIMVLGPSDTAGRLLVKRENIMKLEDLQEELDADLAIDTTKLQYETANNVKLYSKWLRKHSFIRKEMLRIETQKKTALKARLDYYSGRGDGDEFSMDRYEKSEMKTVLAADKDVLKIETTLQYWGILLEFCSGALDAVKSRSFALKHIQDMREFEAGQ
>ID:YP_007004926.1 |[Escherichia phage wV7]||_Escherichia_phage_wV7_.gbk|recombination, repai..|414|NC_019505(166452):111025-111438:-1 ^GeneID:14010720^ Escherichia phage wV7, complete genome.|neighbours:ID:YP_007004925.1(-1),ID:YP_007004927.1(-1)|neighbour_genes:hypothetical protein,baseplate wedge subu..|
MRLEDLQEELKKDVFIDSTKLQYEAANNVMLYSKWLNKHSSIKKEMLRIEAQKKVALKAKLDYYSGRGDGDEFSMDRYEKSEMKTVLSADKDVLKVDTSLQYWGILLDFCSGALDAIKSRGFAIKHIQDMRAFEAGK
> |[Tevenvirinae Escherichia_virus_KFS-EC]||_Escherichia_virus_KFS-EC.gb|Single stranded DNA-..|408|MH560358.1(164715):48687-49094:-1 ^RAST2:fig|1198136.83.peg.75^ Tevenvirinae Escherichia_virus_KFS-EC|neighbours:(-1),(-1)|neighbour_genes:Phage protein (ACLAM..,Phage baseplate wedg..|
MDLNDLKEQLEADMKIDATKLQWEALNNPVVYSKWLRIYSEAKRETIALEAKKKKAMKNRLDFYTNRSDDWCRAEYEKSELKVVMAADDEILPLDTKIAYYQMVMDFAGRALDIVKSRGFAIKNAIELRMLESGR
>ID:QDK04313.1 |[Escherichia virus VEc20]||_Escherichia_virus_VEc20_.gbk|vec20_183|414|MN022785(167532):111584-111997:-1 ^^ Escherichia virus VEc20, complete genome.|neighbours:ID:QDK04312.1(-1),ID:QDK04314.1(-1)|neighbour_genes:vec20_182,vec20_184|
MKLEDLQEELKKDVFIDSTKLQYEAANNVMLYSKWLNKHSSIKKEMLRIEAQKKVALKAKLDYYSGRGDGDEFSMDRYEKSEMKTVLSADKDVLKVDTSLQYWGILLDFCSGALDAIKSRGFAIKHIQDMRAFEAGK
>ID:VCU44490.1 |[Escherichia virus vB_Eco_mar005P1]|vB_Eco_mar005P1|_Escherichia_virus_vB_Eco_mar005P1_.gbk|uvsY|414|LR027390(167773):49252-49665:-1 ^^ Escherichia virus vB_Eco_mar005P1 genome assembly, chromosome: 1.|neighbours:ID:VCU44489.1(-1),ID:VCU44491.1(-1)|neighbour_genes:hypothetical protein,25|
MKLEDLQEELDADLAIDTTKLQYETANNVKLYSKWLRKHSFIRKEMLRIETQKKTALKARLDYYSGRGDGDEFSMDRYEKSEMKTVLAADKDVLKIETTLQYWGILLEFCSGALDAVKSRSFALKHIQDMREFEAGQ
>ID:VCU44458.1 |[Escherichia virus vB_Eco_mar005P1]|vB_Eco_mar006P2|_Escherichia_virus_vB_Eco_mar005P1_strain_vB_Eco_mar006P2_.gbk|uvsY|414|LR027387(167773):150147-150560:-1 ^^ Escherichia virus vB_Eco_mar005P1 strain vB_Eco_mar006P2 genome assembly, chromosome: 1.|neighbours:ID:VCU44457.1(-1),ID:VCU44459.1(-1)|neighbour_genes:hypothetical protein,25|
MKLEDLQEELDADLAIDTTKLQYETANNVKLYSKWLRKHSFIRKEMLRIETQKKTALKARLDYYSGRGDGDEFSMDRYEKSEMKTVLAADKDVLKIETTLQYWGILLEFCSGALDAVKSRSFALKHIQDMREFEAGQ
>ID:VCU43262.1 |[Escherichia virus vB_Eco_mar005P1]|vB_Eco_mar007P3|_Escherichia_virus_vB_Eco_mar005P1_strain_vB_Eco_mar007P3_.gbk|uvsY|414|LR027383(167651):72138-72551:-1 ^^ Escherichia virus vB_Eco_mar005P1 strain vB_Eco_mar007P3 genome assembly, chromosome: 1.|neighbours:ID:VCU43261.1(-1),ID:VCU43263.1(-1)|neighbour_genes:hypothetical protein,25|
MKLEDLQEELDADLAIDTTKLQYETANNVKLYSKWLRKHSFIRKEMLRIETQKKTALKARLDYYSGRGDGDEFSMDRYEKSEMKTVLAADKDVLKIETTLQYWGILLEFCSGALDAVKSRSFALKHIQDMREFEAGQ
>ID:VCU43970.1 |[Escherichia virus vB_Eco_mar005P1]|vB_Eco_mar008P4|_Escherichia_virus_vB_Eco_mar005P1_strain_vB_Eco_mar008P4_.gbk|uvsY|414|LR027386(167773):54919-55332:-1 ^^ Escherichia virus vB_Eco_mar005P1 strain vB_Eco_mar008P4 genome assembly, chromosome: 1.|neighbours:ID:VCU43969.1(-1),ID:VCU43971.1(-1)|neighbour_genes:hypothetical protein,25|
MKLEDLQEELDADLAIDTTKLQYETANNVKLYSKWLRKHSFIRKEMLRIETQKKTALKARLDYYSGRGDGDEFSMDRYEKSEMKTVLAADKDVLKIETTLQYWGILLEFCSGALDAVKSRSFALKHIQDMREFEAGQ
>ID:VCU44811.1 |[Escherichia virus vB_Eco_mar005P1]|vB_Eco_mar009P5|_Escherichia_virus_vB_Eco_mar005P1_strain_vB_Eco_mar009P5_.gbk|uvsY|414|LR027391(167658):74375-74788:1 ^^ Escherichia virus vB_Eco_mar005P1 strain vB_Eco_mar009P5 genome assembly, chromosome: 1.|neighbours:ID:VCU44810.1(1),ID:VCU44812.1(1)|neighbour_genes:25,hypothetical protein|
MKLEDLQEELDADLAIDTTKLQYETANNVKLYSKWLRKHSFIRKEMLRIETQKKTALKARLDYYSGRGDGDEFSMDRYEKSEMKTVLAADKDVLKIETTLQYWGILLEFCSGALDAVKSRSFALKHIQDMREFEAGQ
>ID:AUV57536.1 |[Klebsiella phage KP1]||_Klebsiella_phage_KP1_.gbk|recombination repair..|417|MG751100(167989):103089-103505:-1 ^^ Klebsiella phage KP1, complete genome.|neighbours:ID:AUV57535.1(-1),ID:AUV57537.1(-1)|neighbour_genes:hypothetical protein,baseplate wedge subu..|
MRLEELQDELDNDLIIDQTKLQYEAANNPVLYGKWVRKHSTCRKEMLRLDALKKQNLKARLDYYTGRGEVGGEVCMDVYEKSEMKTVLSADKEILGVDTKLQYWGILLEFCSDAMDAIKSRGFSIKHIIDLRQFEAGA
>ID:APD20588.1 |[Klebsiella phage KPV15]|KPV15|_Klebsiella_phage_KPV15_.gbk|single stranded DNA-..|417|KY000080(167034):123517-123933:-1 ^^ Klebsiella phage KPV15, complete genome.|neighbours:ID:APD20587.1(-1),ID:APD20589.1(-1)|neighbour_genes:hypothetical protein,baseplate wedge subu..|
MRLEELQDELDNDLIIDQTKLQYEAANNPVLYGKWVRKHSTCRKEMLRLDALKKQNLKARLDYYTGRGEVGGEVCMDVYEKSEMKTVLSADKEILGVDTKLQYWGILLEFCSDAMDAIKSRGFSIKHIIDLRQFEAGA
> |[Tevenvirinae Klebsiella_phage_Marfa]||_Klebsiella_phage_Marfa.gb|Single stranded DNA-..|420|MN044033.1(168532):112876-113295:-1 ^RAST2:fig|1198136.82.peg.207^ Tevenvirinae Klebsiella_phage_Marfa|neighbours:(-1),(-1)|neighbour_genes:Phage protein (ACLAM..,Phage baseplate wedg..|
MKLEDLQDELDRDLVIDQTKLQYEAANNPVVYGRWVRKHSICRKEMLRIEAMKKQAMKKRLDYYTGRVEPGEEVCMDSYEKSELKTVMAADETILGTETKLQYWGILLEFCSDAMDAIKARGFAIKAIIDLRKFEAGEA
>ID:YP_009194468.1 |[Klebsiella phage Matisse]||_Klebsiella_phage_Matisse_.gbk|ssDNA-binding protei..|420|NC_028750(176081):138250-138669:1 ^GeneID:26613407^ Klebsiella phage Matisse, complete genome.|neighbours:ID:YP_009194467.1(1),ID:YP_009194469.1(1)|neighbour_genes:vertex protein,hypothetical protein|
MSLKLEDLQNELEKDMLIDPLKLQSESADIPKIWAKWLRYHSNAKKKLIQLHAKKEADVKDRMLYYTGRHDKEMCEVVYTGTTEIKIAIAGDPKIVETNKLIQYYDMVVDFTSKALDIVKNKGYSIKNMLEIRKLESGA
>ID:AWY07086.1 |[Klebsiella phage Mineola]||_Klebsiella_phage_Mineola_.gbk|recombination, repai..|417|MH333064(166130):112837-113253:-1 ^^ Klebsiella phage Mineola, complete genome.|neighbours:ID:AWY07085.1(-1),ID:AWY07087.1(-1)|neighbour_genes:hypothetical protein,baseplate wedge subu..|
MRLEELQDELDNDLIIDQTKLQYEAANNPVLYGKWVRKHSTCRKEMLRLDALKKQNLKARLDYYTGRGEVGGEVCMDVYEKSEMKTVLSADKEILGVDTKLQYWGILLEFCSDAMDAIKSRGFSIKHIIDLRQFEAGA
>ID:YP_009607417.1 |[Klebsiella phage Miro]||_Klebsiella_phage_Miro_.gbk|UvsY recombination p..|420|NC_041981(176055):138433-138852:1 ^GeneID:40083426^ Klebsiella phage Miro, complete genome.|neighbours:ID:YP_009607416.1(1),ID:YP_009607418.1(1)|neighbour_genes:vertex protein,hypothetical protein|
MSLKLEDLQNELEKDMLIDPLKLQSESADIPKIWAKWLRYHSNAKKKLIQLHAKKEADVKDRMLYYTGRHDKEMCEVVYTGTTEIKIAIAGDPKIVETNKLIQYYDMVVDFTSKALDIVKNKGYSIKNMLEIRKLESGA
> |[Tevenvirinae _Klebsiella_phage_PKO111]||_Klebsiella_phage_PKO111.gb|Single stranded DNA-..|417|NC_031095.1(168758):161079-161495:1 ^RAST2:fig|1198136.84.peg.294^ Tevenvirinae _Klebsiella_phage_PKO111|neighbours:(1),(1)|neighbour_genes:baseplate wedge subu..,hypothetical protein|
MRLEELQDELDNDLIIDQTKLQYEAANNPVLYGKWVRKHSTCRKEMLRLDALKKQNLKARLDYYTGRGEVGGEVCMDVYEKSEMKTVLSADKEILGVDTKLQYWGILLEFCSDAMDAIKSRGFSIKHIIDLRQFEAGA
>ID:YP_009288874.1 |[Klebsiella phage vB_KpnM_KpV477]||_Klebsiella_phage_vB_KpnM_KpV477_.gbk|putative recombinati..|417|NC_031087(168272):116570-116986:-1 ^GeneID:29067178^ Klebsiella phage vB_KpnM_KpV477, complete genome.|neighbours:ID:YP_009288873.1(-1),ID:YP_009288875.1(-1)|neighbour_genes:hypothetical protein,putative baseplate h..|
MRLEELQDELDNDLIIDQTKLQYEAANNPVLYGKWVRKHSTCRKEMLRLDALKKQNLKARLDYYTGRGEVGGEVCMDVYEKSEMKTVLSADKEILGVDTKLQYWGILLEFCSDAMDAIKSRGFSIKHIIDLRQFEAGA
>ID:AUO78847.1 |[Klebsiella phage vB_Kpn_F48]||_Klebsiella_phage_vB_Kpn_F48.gbk|single stranded DNA-..|420|MG746602(170764):121962-122381:1 ^^ Klebsiella phage vB_Kpn_F48, complete genome.|neighbours:ID:AUO78846.1(1),ID:AUO78848.1(1)|neighbour_genes:baseplate wedge subu..,hypothetical protein|
MKLEDLQDELDRDLVIDQTKLQYEAANNPVVYGRWVRKHSICRKEMLRIEAMKKQALKKRLDYYTGRVEPGEEVCMDSYEKSELKTVMAADETILGTETKLQYWGILLEFCSDAMDAIKARGFAIKAVIELRKFEAGEA
> |[Tevenvirinae Morganella_phage_vB_MmoM_MP1]||_Morganella_phage_vB_MmoM_MP1.gb|Single stranded DNA-..|411|NC_031020.1(163201):115565-115975:1 ^RAST2:fig|1198136.47.peg.209^ Tevenvirinae Morganella_phage_vB_MmoM_MP1|neighbours:(-1),(1)|neighbour_genes:hypothetical protein,hypothetical protein|
MKLEELQDELQKDLKIDSTKLQYEATQNPVLYGKWIKIYTDIKKNLLVYENNRKKALKQRLDHYTGRGDVVCMDVYEKSEMKTVLSADADVMKAETSLQYWLLLADFATKALDAIKSKGFSIKHALECRQFEAGVK
>ID:YP_009211629.1 |[Pectobacterium bacteriophage PM2]||_Pectobacterium_bacteriophage_PM2.gbk|recombination repair..|429|NC_028940(170286):118702-119130:-1 ^GeneID:26638101^ Pectobacterium bacteriophage PM2, complete genome.|neighbours:ID:YP_009211628.1(-1),ID:YP_009211630.1(-1)|neighbour_genes:hypothetical protein,baseplate wedge subu..|
MALEYTLNSFQDELDKDLVIDGTRLQYEVQHNVLLHSKWLRMYSNCKKEIMKLEIDKTKASKKSLDFYTGRSEPGEEVCMDVYEKSELKIVMPAESSLLKINTSIQYWALLQDFCSSALDAIKARGFNLKTMHEIRQFESGK
>ID:QBP35529.1 |[Phage NC-G]||_Phage_NC-G.gbk|single stranded DNA-..|435|MK310184(170164):57090-57524:-1 ^^ Phage NC-G, complete genome.|neighbours:ID:QBP35528.1(-1),ID:QBP35530.1(-1)|neighbour_genes:hypothetical protein,baseplate wedge subu..|
MSKEIEYKLESFQDALDEDLKIDGTRLQYEVQNNVLLHSKWLRLYTNCKKEIMRLEIQKKTSLKKRLDFYTGRGEPGDEVCMDQYEKSELKTVMAADSSVIKIDTSIQYWALLQDFCSSALDAIKARGFNLKTMHEMRQFEAGK
> |[Tevenvirinae _Proteus_phage_phiP4-3]||_Proteus_phage_phiP4-3.gb|UvsY recombination r..|411|MG696114.1(167849):47365-47775:-1 ^RAST2:fig|1198136.86.peg.80^ Tevenvirinae _Proteus_phage_phiP4-3|neighbours:(-1),(-1)|neighbour_genes:hypothetical protein,Phage baseplate wedg..|
MNLEELQTMLSEDLRIDPLKLQYEAANNPTLYGKWLKIYSDIKKGIISYEANKKKLLKQRLDHYTGRGDEVCMDLYEKSELKTVIAADPEILKTQTSVEYRTLLLDFASKALDAIKARGFSIKHILECRQFEAGTK
> |[Tevenvirinae _Proteus_phage_vB_PmiM_Pm5461]||_Proteus_phage_vB_PmiM_Pm5461.gb|UvsY recombination r..|411|NC_028762.1(161989):114485-114895:1 ^RAST2:fig|1198136.85.peg.194^ Tevenvirinae _Proteus_phage_vB_PmiM_Pm5461|neighbours:(1),(1)|neighbour_genes:Phage baseplate wedg..,hypothetical protein|
MNLEELQTMLSEDLKIDSLKLQYEAANNPSLYGKWLKIYSDIKKGIISYEANKKRLLKQRLDHYTGRGDEVCMDLYEKSELKTVIAADPEILKTQTSVEYRNLLLDFASKALDAIKARGFSIKHILECRQFEAGTK
> |[Tevenvirinae _Pseudomonas_phage_PspYZU05]||_Pseudomonas_phage_PspYZU05.gb|recombination, repai..|411|KY971610.1(166442):108034-108444:-1 ^RAST2:fig|1198136.88.peg.152^ Tevenvirinae _Pseudomonas_phage_PspYZU05|neighbours:(-1),(-1)|neighbour_genes:hypothetical protein,Phage baseplate wedg..|
MTLQELQDELQKDLQIDPTKLEYESSQNPVLYGKWLVKYSSLKKEVIRIDNDRKTSAKERLDFYTGRSEGQVCFDRYERSEMKTVVSADETILKLDTKLQYMAIMLEFCSTGMDAIKQRGFAIKHMIEMRQFEAGK
>ID:YP_009615663.1 |[Salmonella phage Melville]||_Salmonella_phage_Melville_.gbk|UvsY-like recombinat..|414|NC_042044(159323):106809-107222:-1 ^GeneID:40092138^ Salmonella phage Melville, complete genome.|neighbours:ID:YP_009615662.1(-1),ID:YP_009615664.1(-1)|neighbour_genes:hypothetical protein,baseplate wedge subu..|
MKLEDLQEELKQDLILDSTKLQYEAANNPVLYGKWLNKHSSIRKEMLRIEAQKKSALKKKLDYYTGRGDGDDFSMDRYEKSEMKTVLGADSEVLKIDTSLQYWGILLEFCSGAMDAIKSRGFGIKHVIEMRQFEAGK
>ID:YP_007501221.1 |[Salmonella phage vB_SenMS16]||_Salmonella_phage_S16_.gbk|recombination, repai..|414|NC_020416(160221):107854-108267:-1 ^GeneID:14675422^ Salmonella phage S16, complete genome.|neighbours:ID:YP_007501220.1(-1),ID:YP_007501222.1(-1)|neighbour_genes:hypothetical protein,baseplate wedge subu..|
MKLEDLQEELKQDLILDSTKLQYEAANNPVLYGKWLNKHSSIRKEMLRIEAQKKSALKKKLDYYTGRGDGDDFSMDRYEKSEMKTVLGADSEVLKIDTSLQYWGILLEFCSGAMDAIKSRGFGIKHVIEMRQFEAGK
> |[Tevenvirinae _Salmonella_phage_STML-198]||_Salmonella_phage_STML-198.gb|Single stranded DNA-..|414|NC_027344.1(158099):147544-147957:-1 ^RAST2:fig|1198136.87.peg.261^ Tevenvirinae _Salmonella_phage_STML-198|neighbours:(-1),(-1)|neighbour_genes:hypothetical protein,hypothetical protein|
MKLEDLQEELKQDLILDSTKLQYEAANNPVLYGKWLNKHSSIRKEMLRIEAQKKSALKKKLDYYTGRGDGDDFSMDRYEKSEMKTVLGADSEVLKIDTSLQYWGILLEFCSGAMDAIKSRGFGIKHVIEMRQFEAGK
> |[Tevenvirinae Salmonella phage STP4-a]||_Salmonella_phage_STP4-a.gb|Single stranded DNA-..|414|NC_026607.2(159914):109144-109557:-1 ^RAST2:fig|1198136.48.peg.195^ Tevenvirinae Salmonella phage STP4-a|neighbours:(-1),(-1)|neighbour_genes:Phage protein,hypothetical protein|
MKLEDLQEELKQDLILDSTKLQYEAANNPVLYGKWLNKHSSIRKEMLRIEAQKKSALKKKLDYYTGRGDGDDFSMDRYEKSEMKTVLGADSEVLKIDTSLQYWGILLEFCSGAMDAIKSRGFGIKHVIEMRQFEAGK
> |[Tevenvirinae Salmonella_phage_vB_SnwM_CGG4-1]||_Salmonella_phage_vB_SnwM_CGG4-1.gb|Single stranded DNA-..|414|NC_031065.1(159878):107671-108084:-1 ^RAST2:fig|1198136.78.peg.190^ Tevenvirinae Salmonella_phage_vB_SnwM_CGG4-1|neighbours:(-1),(-1)|neighbour_genes:hypothetical protein,hypothetical protein|
MKLEELQEELKQDLILDSTKLQYEAANNPVLYGKWLNKHSSIRKEMLRIEAQKKSALKKKLDYYTGRGDGDDFSMDRYEKSEMKTVLGADSEVLKIDTSLQYWGILLEFCSGAMDAIKSRGFGIKHVIEMRQFEAGK
> |[Tevenvirinae Serratia phage PS2]||_Serratia_phage_PS2.gb|recombination, repai..|468|KJ025957.1(167266):116258-116725:-1 ^RAST2:fig|1198136.49.peg.215^ Tevenvirinae Serratia phage PS2|neighbours:(1),(-1)|neighbour_genes:hypothetical protein,Phage baseplate wedg..|
MLEAAPRIMYNRPCNLRSDMKLEDLNDQLDADLKIDSSKLQWEASNNPLVYSKWLRVYSAIKKEILAQEAAKKVMVKKRLDYYTGRSDDEISMVSYEKSEMKTVMSADAEILKIETKLQYYMILLDFATRALDIVKSRGFSIKHMVDIRSLEAGK
>ID:APC45083.1 |[Shigella phage SH7]||_Shigella_phage_SH7_.gbk|repair and ssDNA bin..|414|KX828711(164870):108915-109328:-1 ^^ Shigella phage SH7, complete genome.|neighbours:ID:APC45188.1(-1),ID:APC45160.1(-1)|neighbour_genes:hypothetical protein,baseplate wedge subu..|
MRLEDLQEELKKDVFIDSTKLQYEAANNVMLYSKWLNKHSSIKKEMLRIDAQKKVALKAKLDYYSGRGDGDEFSMDRYEKSEMKTVLSADKDVLKVDTSLQYWGILLDFCSGALDAIKSRGFAIKHIQDMRAFEAGK
>ID:YP_009288550.1 |[Shigella phage SHBML-50-1]||_Shigella_phage_SHBML-50-1_.gbk|single stranded DNA-..|414|NC_031085(166634):112925-113338:-1 ^GeneID:29060640^ Shigella phage SHBML-50-1, complete genome.|neighbours:ID:YP_009288549.1(-1),ID:YP_009288551.1(-1)|neighbour_genes:hypothetical protein,baseplate wedge subu..|
MRLEDLQEELKKDVFIDSTKLQYEAANNVMLYSKWLNKHSSIKKEMLRIDAQKKVALKAKLDYYSGRGDGDEFSMDRYEKSEMKTVLSADKDVLKVDTSLQYWGILLDFCSGALDAIKSRGFAIKHIQDMRAFEAGK
>ID:YP_009277558.1 |[Shigella phage SHFML-11]||_Shigella_phage_SHFML-11.gbk|single stranded DNA-..|414|NC_030953(170650):59737-60150:-1 ^GeneID:29056265^ Shigella phage SHFML-11, complete genome.|neighbours:ID:YP_009277557.1(-1),ID:YP_009277559.1(-1)|neighbour_genes:hypothetical protein,baseplate wedge subu..|
MRLEDLQEELKKDVFIDSTKLQYEAANNVMLYSKWLNKHSSIKKEMLRIDAQKKVALKAKLDYYSGRGDGDEFSMDRYEKSEMKTVLSADKDVLKVDTSLQYWGILLDFCSGALDAIKSRGFAIKHIQDMRAFEAGK
> |[Tevenvirinae Shigella_phage_SHSML-52-1]||_Shigella_phage_SHSML-52-1.gb|Single stranded DNA-..|495|NC_031090.1(169621):88284-88778:1 ^RAST2:fig|1198136.79.peg.142^ Tevenvirinae Shigella_phage_SHSML-52-1|neighbours:(1),(1)|neighbour_genes:Phage baseplate wedg..,Phage protein|
MLQGNLCIMVLGPSDTAGRLLVKRENIMKLEDLQEELDADLAIDTTKLQYETANNIKLYSKWLRKHSFIRKEMLRIETQKKTALKARLDYYSGRGDGDEFSMDRYEKSEMKTVLAADKDVLKIETTLQYWGILLEFCSGALDAVKSRSFALKHIQDMREFEAGQ
>ID:YP_003934824.1 |[Shigella phage SP18]||_Shigella_phage_SP18.gbk|uvsY|465|NC_014595(170605):113707-114171:-1 ^GeneID:9830565^ Shigella phage SP18, complete genome.|neighbours:ID:YP_003934823.1(-1),ID:YP_003934825.1(-1)|neighbour_genes:uvsY.-1,gp25|
MVLDPYIGYIMKTEIEYKLEVFQDELDADLKIDGTQLQYETQNNVLLHSKWLRLYTNCKKEIMRLEIQKKTALKKRLDHYTGRGDPGEEVCMDVYEKSELKTVMAADSNILKIDTSIQYWALLQDFCSAALDGVKSRSFALKHMLEIRQFEAGK
>ID:AUV63863.1 |[Shigella phage Sf20]||_Shigella_phage_Sf20_.gbk|recombination, repai..|408|MF327006(163982):40145-40552:-1 ^^ Shigella phage Sf20, complete genome.|neighbours:ID:AUV63862.1(-1),ID:AUV63864.1(-1)|neighbour_genes:hypothetical protein,baseplate wedge subu..|
MDLNDLKEQLEADMKIDATKLQWEALNNPVVYSKWLRIYSEAKRETIALEAKKKKAMKNRLDFYTNRSDDWCRAEYEKSELKVVMAADDEILPLDTKIAYYQMVMDFAGRALDIVKSRGFAIKNAIELRMLESGR
>ID:YP_009618993.1 |[Shigella phage Sf21]||_Shigella_phage_Sf21_.gbk|recombination, repai..|414|NC_042077(166002):110620-111033:-1 ^GeneID:40095596^ Shigella phage Sf21, complete genome.|neighbours:ID:YP_009618992.1(-1),ID:YP_009618994.1(-1)|neighbour_genes:hypothetical protein,baseplate wedge subu..|
MRLEDLQEELKKDVFIDSTKLQYEAANNVMLYSKWLNKHSSIKKEMLRIEAQKKVALKAKLDYYSGRGDGDEFSMDRYEKSEMKTVLSADKDVLKVDTSLQYWGILLDFCSGALDAIKSRGFAIKHIQDMRAFEAGK
>ID:YP_009614837.1 |[Shigella phage Sf22]||_Shigella_phage_Sf22_.gbk|gp85|414|NC_042039(166283):56708-57121:-1 ^GeneID:40091252^ Shigella phage Sf22, complete genome.|neighbours:ID:YP_009614836.1(-1),ID:YP_009614838.1(-1)|neighbour_genes:gp84,baseplate wedge subu..|
MRLEDLQEELKKDVFIDSTKLQYEAANNVMLYSKWLNKHSSIKKEMLRIDAQKKVALKAKLDYYSGRGDGDEFSMDRYEKSEMKTVLSADKDVLKVDTSLQYWGILLDFCSGALDAIKSRGFAIKHIQDMRAFEAGK
>ID:ATE86443.1 |[Shigella phage Sf23]||_Shigella_phage_Sf23_.gbk|recombination, repai..|414|MF158046(167678):33178-33591:-1 ^^ Shigella phage Sf23, complete genome.|neighbours:ID:ATE86442.1(-1),ID:ATE86444.1(-1)|neighbour_genes:hypothetical protein,baseplate wedge subu..|
MRLEDLQEELKKDVFIDSTKLQYEAANNVMLYSKWLNKHSSIKKEMLRIDAQKKVALKAKLDYYSGRGDGDEFSMDRYEKSEMKTVLSADKDVLKVDTSLQYWGILLDFCSGALDAIKSRGFAIKHIQDMRAFEAGK
>ID:YP_009619117.1 |[Shigella phage Sf24]||_Shigella_phage_Sf24_.gbk|recombination, repai..|414|NC_042078(168112):37095-37508:-1 ^GeneID:40095732^ Shigella phage Sf24, complete genome.|neighbours:ID:YP_009619116.1(-1),ID:YP_009619118.1(-1)|neighbour_genes:hypothetical protein,baseplate wedge subu..|
MRLEDLQEELKKDVFIDSTKLQYEAANNVMLYSKWLNKHSSIKKEMLRIDAQKKVALKAKLDYYSGRGDGDEFSMDRYEKSEMKTVLSADKDVLKVDTSLQYWGILLDFCSGALDAIKSRGFAIKHIQDMRAFEAGK
>ID:YP_004415079.1 |[Shigella phage Shfl2]||_Shigella_phage_Shfl2_.gbk|putative ssDNA bindi..|414|NC_015457(165919):109883-110296:-1 ^GeneID:10498942^ Shigella phage Shfl2, complete genome.|neighbours:ID:YP_004415078.1(-1),ID:YP_004415080.1(-1)|neighbour_genes:hypothetical protein,putative baseplate w..|
MKLEDLQEELKKDVFIDSTKLQYEAANNVMLYSKWLNKHSSIKKEMLRIDAQKKVALKAKLDYYSGRGDGDEFSMDRYEKSEMKTVLSADKDVLKVDTSLQYWGILLDFCSGALDAIKSRGFAIKHIQDMRAFEAGK
>ID:YP_009111004.1 |[Shigella phage pSs-1]||_Shigella_phage_pSs-1_.gbk|hypothetical protein|414|NC_025829(164999):115785-116198:-1 ^GeneID:22475270^ Shigella phage pSs-1, complete genome.|neighbours:ID:YP_009111003.1(-1),ID:YP_009111005.1(-1)|neighbour_genes:hypothetical protein,hypothetical protein|
MRLEDLQEELKKDVFIDSTKLQYEAANNVMLYSKWLNKHSSIKKEMLRIEAQKKVALKAKLDYYSGRGDGDEFSMDRYEKSEMKTVLSADKDVLKVDTSLQYWGILLDFCSGALDAIKSRGFAIKHIQDMRAFEAGK
> |[Tevenvirinae Vibrio_phage_KVP40]||_Vibrio_phage_KVP40.gb|Single stranded DNA-..|414|NC_005083.2(244834):237751-238164:-1 ^RAST2:fig|1198136.81.peg.436^ Tevenvirinae Vibrio_phage_KVP40|neighbours:(-1),(-1)|neighbour_genes:Transamidase GatB do..,hypothetical protein|
MKLQDLKAEYHEDVKIDTTALETAAIRIPVLHAKWLAYRADARQLLIKAEMKMEAVRKDRWLFYSGKHDDEVCDFIVEKSEMKYALAGDEALQLAIARFQHMKDVLSFIEEALKGISQMGFTIKHIIDNRKIESGIV
> |[Tevenvirinae Vibrio_phage_ValB1_HC]||_Vibrio_phage_ValB1_HC.gb|Single stranded DNA-..|414|MK568540.1(247619):87870-88283:1 ^RAST2:fig|1198136.76.peg.141^ Tevenvirinae Vibrio_phage_ValB1_HC|neighbours:(1),(1)|neighbour_genes:hypothetical protein,Transamidase GatB do..|
MKLQDLKIEYHEDVKIDTTALETAAIRIPVLHAKWLAYRADARQLLIKAEMKMEAVRKDRWLFYSGKHDDEVCDFIVEKSEMKYALAGDEYLQRAIATFQHMKDVLSFIEEALKGISQMGFTIKHIIDNRKIESGIV
> |[Tevenvirinae Vibrio_phage_ValKK3]||_Vibrio_phage_ValKK3.gb|Single stranded DNA-..|414|NC_028829.1(248088):141031-141444:1 ^RAST2:fig|1198136.77.peg.277^ Tevenvirinae Vibrio_phage_ValKK3|neighbours:(1),(1)|neighbour_genes:hypothetical protein,Transamidase GatB do..|
MKLQDLKIEYHEDVKIDTTALETAAIRIPVLHAKWLAYRADARQLLIKAEMKMEAVRKDRWLFYSGKHDDEVCDFIVEKSEMKYALAGDEYLQRAIATFQHMKDVLSFIEEALKGISQMGFTIKHIIDNRKIESGIV
> |[Tevenvirinae Vibrio_phage_phi-Grn1]||_Vibrio_phage_phi-Grn1.gb|Single stranded DNA-..|414|KT919972.1(248605):100930-101343:-1 ^RAST2:fig|1198136.75.peg.157^ Tevenvirinae Vibrio_phage_phi-Grn1|neighbours:(-1),(-1)|neighbour_genes:Transamidase GatB do..,hypothetical protein|
MKLQDLKIEYHEDVKIDTTALETAAIRIPVLHAKWLAYRADARQLLIKAEMKMEAVRKDRWLFYSGKHDDEVCDFIVEKSEMKYALAGDEYLQRAIATFQHMKDVLSFIEEALKGISQMGFTIKHIIDNRKIESGIV
> |[Tevenvirinae Vibrio_phage_phi-ST2]||_Vibrio_phage_phi-ST2.gb|Single stranded DNA-..|414|KT919973.1(250485):160433-160846:-1 ^RAST2:fig|1198136.73.peg.298^ Tevenvirinae Vibrio_phage_phi-ST2|neighbours:(-1),(-1)|neighbour_genes:Transamidase GatB do..,hypothetical protein|
MKLQDLKIEYHEDVKIDTTALETAAIRIPVLHAKWLAYRADARQLLIKAEMKMEAVRKDRWLFYSGKHDDEVCDFIVEKSEMKYALAGDEYLQRAIATFQHMKDVLSFIEEALKGISQMGFTIKHIIDNRKIESGIV
> |[Tevenvirinae _Vibrio_phage_vB_VmeM-32]||_Vibrio_phage_vB_VmeM-32.gb|hypothetical protein|408|KU160494.1(199912):18103-18510:-1 ^RAST2:fig|1198136.70.peg.23^ Tevenvirinae _Vibrio_phage_vB_VmeM-32|neighbours:(-1),(-1)|neighbour_genes:hypothetical protein,hypothetical protein|
MTLEELQEEAKQDILIDTTKMELVASENAKLYVKWATYLSEFKKEAITLTKQLTNAQNDAMMHYTGRGEDVCLDVFDKTELRAILPNWPETIKAKTALMLVETKMEFIKDTMDAIKARGFNIRAIVDLRKFESGA
> |[Tevenvirinae Vibriophage_phi-pp2]||_Vibriophage_phi-pp2.gb|Single stranded DNA-..|414|JN849462.1(246421):239339-239752:-1 ^RAST2:fig|1198136.74.peg.430^ Tevenvirinae Vibriophage_phi-pp2|neighbours:(-1),(-1)|neighbour_genes:Transamidase GatB do..,hypothetical protein|
MKLQDLKAEYHEDVKIDTTALETAAIRIPVLHAKWLAYRADARQLLIKAEMKMEAVRKDRWLFYSGKHDDEVCDFIVEKSEMKYALAGDEALQLAIARFQHMKDVLSFIEEALKGISQMGFTIKHIIDNRKIESGIV
>ID:YP_009153786.1 |[Yersinia phage PST]||_Yersinia_phage_PST_.gbk|uvsY|414|NC_027404(167785):112805-113218:-1 ^GeneID:24677564^ Yersinia phage PST, complete genome.|neighbours:ID:YP_009153785.1(-1),ID:YP_009153787.1(-1)|neighbour_genes:hypothetical protein,baseplate wedge subu..|
MRLEDLQEELKKDVFIDSTKLQYEAANNVMLYSKWLNKHSSIKKEMLRIDAQKKVALKAKLDYYSGRGDGDEFSMDRYEKSEMKTVLSADKDVLKVDTSLQYWGILLDFCSGALDAIKSRGFAIKHIQDMRAFEAGK
>ID:VEV89798.1 |[Yersinia phage fPS-2]||_Yersinia_phage_fPS-2_.gbk|g182c|414|LR215722(169060):114034-114447:-1 ^^ Yersinia phage fPS-2 genome assembly, chromosome: I.|neighbours:ID:VEV89797.1(-1),ID:VEV89799.1(-1)|neighbour_genes:g181c,g183c|
MRLEDLQEELKKDVFIDSTKLQYEAANNVMLYSKWLNKHSSIKKEMLRIDAQKKVALKARLDYYSGRGDGDEFSMDRYEKSEMKTVLSADKDVLKVDTSLQYWGILLDFCSGALDAIKSRGFAIKHIQDMRAFEAGK
>ID:YP_009149428.1 |[Yersinia phage phiD1]||_Yersinia_phage_phiD1_.gbk|g189|414|NC_027353(167063):111459-111872:-1 ^GeneID:24635625^ Yersinia phage phiD1 complete genome.|neighbours:ID:YP_009149427.1(-1),ID:YP_009149429.1(-1)|neighbour_genes:g188,g190|
MKLEDLQEELKKDVFIDSTKLQYEAANNVMLYSKWLNKHSSIKKEMLRIDAQKKVALKARLDYYSGRGDGDEFSMDRYEKSEMKTVLSADKDVLKVDTSLQYWGILLDFCSGALDAIKSRGFAIKHIQDMRAFEAGK
