# Supplementary material for: Influence of Non-canonical DNA Bases on the Genomic Diversity of Tevenvirinae
Source: Front Microbiol. 2021 Apr 6;12:632686. doi: 10.3389/fmicb.2021.632686 (PMC8056088; doi:10.3389/fmicb.2021.632686)
Supplement: Supplementary Data Sheet 1 — Clustering results (folders “first clusterisation,” “second clusterisation,” and “third clusterisation”): the number of pan-genome components in the individual genome (files “pan genome components of genomes”), the total number of all clusters and components of the pan-genome (files “pan genome components”), a list of clusters of the core genome (files “core list”), a list of clusters of the softcore genome (files “softcore list”). Clusters of the softcore genome (folders “softcore clusters”) are presented in the files which show regions in genomes, protein sequences, names of viruses which have these proteins A description of softcore clusters is also supplied (file “Softcore clusters description”). [file Data_Sheet_1.ZIP › Data sheet 1/third clusterisation/softcore_clusters/20483_26.faa]

> |[Tevenvirinae _Acinetobacter_phage_133]||_Acinetobacter_phage_133.gb|hypothetical protein|633|NC_015250.1(159801):110810-111442:-1 ^RAST2:fig|1198136.113.peg.209^ Tevenvirinae _Acinetobacter_phage_133|neighbours:(-1),(1)|neighbour_genes:Phage baseplate wedg..,Phage baseplate asse..|
MHTIEIKIGQETFNLKAITLGQYMNFLASVENATFKEGVLDILGSTAGLNLTKVSKEQLFVTLLAKSTTMRPKTQYVCECGAKRTIELNYTHLHQVIPQSDTVHSEMYQLKGFKVKLKYPTNMFCDDNMYDLILSCIDGIYTSNDVLQLDDLSELEMDNFVAAFSVQDVLNIKEYLLAPYIQLAIPVSCDCGKSGVKHIKGLEECIEVLL
> |[Tevenvirinae _Acinetobacter_phage_AM101]||_Acinetobacter_phage_AM101.gb|Phage baseplate asse..|645|MH165274.1(166487):48287-48931:1 ^RAST2:fig|1198136.62.peg.64^ Tevenvirinae _Acinetobacter_phage_AM101|neighbours:(-1),(1)|neighbour_genes:Phage baseplate asse..,Phage baseplate wedg..|
MFEKKFNVKLGSSVVECKSYSLRDYTSLIISKDSTISDNMKKVYSSIIEKCTGLMNLPKHDAELVLINLIANSEHFGKVTQEYTCECGHVHDVELDVSKAQIDYGNSNLETLYPFKKFKVAFRWPELWDDDNVPLMIAKSIESIYVGDERIFVEDLNELELEDLYNAITEDDINYIKSFLLAPQPVLVVPIKCPKCGKSHVHIIKGFKEFVEVL
> |[Tevenvirinae _Acinetobacter_phage_Ac42]||_Acinetobacter_phage_Ac42.gb|Phage baseplate asse..|651|NC_014660.1(167716):119311-119961:-1 ^RAST2:fig|1198136.114.peg.202^ Tevenvirinae _Acinetobacter_phage_Ac42|neighbours:(-1),(1)|neighbour_genes:Phage baseplate wedg..,Phage baseplate|
MYDFLFNVNTPDQQVSCKALSVSQYLEILSTRGTHNIEALQNLLIDILDKNTNAKNISKHSLEMLIIVLIAKSINEGKVDTPYNCACGRTFSVPIDYSSVQIGYPKDYPGLKEPLSIGSFKVRLKYPSLFEDQNIYSLIVNSLDQIMTNEQVLKIDELSDVELETLQSLITTEHINKIKDLVLGPKPYVAVPVKCECGKSEVHVIDGFNKLFKAVL
> |[Viruses _Acinetobacter_phage_Acj61]||_Acinetobacter_phage_Acj61.gb|Phage baseplate asse..|645|NC_014661.1(164093):120715-121359:-1 ^RAST2:fig|10239.85.peg.194^ Viruses _Acinetobacter_phage_Acj61|neighbours:(-1),(1)|neighbour_genes:Phage baseplate wedg..,Phage baseplate|
MYETKFSVKLSDQTVECTTITLEDYVKLLLSRGSDNSDLIKKWSREVIEKYTNASKLSKHDAELLLVNLIGRSINQDEILQDYVCECKHEFQVKLDLSHAGIDFKGESTENLYAFPNFKLSFNWPELFDDDNVPLMLVKAIEAAYVGDDRIPVDELTESELDDIHKAITPDDINSIKKFLLAPKVQLAVPITCPKCGKKHVHVIEGFSEFIRIL
> |[Viruses _Acinetobacter_phage _Acj9]||_Acinetobacter_phage_Acj9.gb|Phage baseplate asse..|627|NC_014663.1(169947):123511-124137:-1 ^RAST2:fig|10239.87.peg.193^ Viruses _Acinetobacter_phage _Acj9|neighbours:(-1),(1)|neighbour_genes:Phage baseplate wedg..,Phage baseplate|
MKLDLGRTKVSIVPYTLRDHIAILASRINSDSDLMKKAYSDVLAKCVDQKMNKHESELALIHLIAKSDHQDEVYQDFTCDCGYTQKAKIDIDKTYIDVDESSIETPYAFENYKVKFKWPKLWADDNVGSMVAESIEAIYIGNDRITVEDLTDLELDDLYDAFTEDHINSITKILLAPKVVLVQQVKCEKCGKAHVNVIKGLKEFIDIL
> |[Tevenvirinae _Acinetobacter_phage_KARL-1]||_Acinetobacter_phage_KARL-1.gb|Phage baseplate asse..|645|MH713599.1(166560):64634-65278:1 ^RAST2:fig|1198136.64.peg.92^ Tevenvirinae _Acinetobacter_phage_KARL-1|neighbours:(-1),(1)|neighbour_genes:Phage baseplate asse..,Phage baseplate wedg..|
MFEKKFNVKLGSSVVECKSYSLRDYTSLIISKDSTISDNMKKVYSSIIEKCTGLMNLPKHDAELVLINLIANSEHFGKVTQEYTCECGHVHDVELDVSKAQIDYGNSNLETLYPFKKFKVAFRWPELWDDDNVPLMIAKSIESIYVGDERIFVEDLNELELEDLYNAITEDDINYIKSFLLAPQPVLVVPIKCPKCGKSHVHIIKGFKEFVEVL
> |[Viruses _Acinetobacter_phage_ZZ1]||_Acinetobacter_phage_ZZ1.gb|Phage baseplate asse..|645|NC_018087.3(166687):118414-119058:-1 ^RAST2:fig|10239.86.peg.200^ Viruses _Acinetobacter_phage_ZZ1|neighbours:(-1),(1)|neighbour_genes:hypothetical protein,Phage baseplate|
MFEKKLSINLDTESVNAKTYTLREHTALNLAKLNADSELLKKAYSDILMNNTSYTHNEKHQAELILIMLIAASEHEDIVQQDYTCECGHTQSVKLNVSHTYIDYNDVSIEELYPIDKFKLKLRWPKLWADDNITKMIVECIEAIYIGTERINIEDLNDTELNDLYELLTEDHLQKIKNILLTPKPVLPVPIKCKSCGKSHVHIIKGFKSFMEIL
> |[Tevenvirinae Acinetobacter_phage_vB_ApiM_fHyAci03]||_Acinetobacter_phage_vB_ApiM_fHyAci03.gb|Phage baseplate asse..|645|MH460829.1(165975):119495-120139:-1 ^RAST2:fig|1198136.65.peg.211^ Tevenvirinae Acinetobacter_phage_vB_ApiM_fHyAci03|neighbours:(-1),(1)|neighbour_genes:Phage baseplate wedg..,hypothetical protein|
MFEKKFNVKLGSSVVECKSYSLRDYTSLIISKDSTISDNMKKVYSSIIEKCTGLMNLPKHDAELVLINLIANSEHFGKVTQEYTCECGHVHDVELDVSKAQIDYGNSNLETLYPFKKFKVAFRWPELWDDDNVPLMIAKSIESIYVGDERIYVEDLNELELEDLYNAITEDDINYIKSFLLAPQPVLVVPIKCPKCGKSHVHIIKGFKEFVEVL
> |[Tevenvirinae _Aeromonas_phage_65.2]||_Aeromonas_phage_65.2.gb|hypothetical protein|780|KY290955.1(236567):102409-103188:1 ^RAST2:fig|1198136.115.peg.119^ Tevenvirinae _Aeromonas_phage_65.2|neighbours:(1),(1)|neighbour_genes:hypothetical protein,hypothetical protein|
MTTKIDKSALLAAIQKTVQQTKLTLSDGREIMIRAFVMKEMKLLMLANEAGVGIEEAIIQIVKNCVLTKGIDVETLPIFDLESIYLALYKLSKASPIIPAMFTCANEILDEEGNVTYDQYGEVAKCGNEIKVNINLNSSRLTEAPDRSIVLSDDITILMRYPNISEMEYFNVQKESDLFNLIVRCIDEVHMGNSIVRAGVDLPYEDMGEIMEYVDDKAIIKLSSFVTGIPQHSLNIPVRCKKCGHEEIVTLTGVASFFA
> |[Viruses Aeromonas phage 65]||_Aeromonas_phage_65.gb|hypothetical protein|687|NC_015251.1(235229):102519-103205:1 ^RAST2:fig|10239.65.peg.117^ Viruses Aeromonas phage 65|neighbours:(1),(1)|neighbour_genes:Phage baseplate hub ..,hypothetical protein|
MIRAFVMKEMKLLMLANEAGVGIEEAIIQIVKNCVLTKGIDVETLPRFDLESIYLALYKLSKASPIIPAMFTCANEILDEEGNVTYDQYGEVAKCGNEIKVNINLNSSRLTEAPDRSIVLSDDITILMRYPNISEMEYFNVQKESDLFNLIVRCIDEVHMGNSIVRAGVDLPYEDMGEIMEYVDDKAIIKLSSFVTGILLHISNIQVRCKKCGHEEIVTLTGVASFFA
> |[Tevenvirinae _Aeromonas_phage_AS-szw]||_Aeromonas_phage_AS-szw.gb|Phage baseplate hub ..|786|MF498773.1(229957):71692-72477:-1 ^RAST2:fig|1198136.118.peg.184^ Tevenvirinae _Aeromonas_phage_AS-szw|neighbours:(-1),(-1)|neighbour_genes:hypothetical protein,hypothetical protein|
MTNKTTIDKSVLLAAMQKNVQQTNVTLSDGRKIKVRAFLMKEMKLLMLANEANTGIDDAIIQIVKNCILTDNVDVDLLPVFDLEAVYLALYKLSKASPTVPVMFTCANEILDEDGNVQYDQYGEIIRCGSDIKVNVNLNNAKLSDAPDNKIVLNENMTVYMRYPNISEVEYFNVEVESDLFNLINRCIDEVHMGDQVVKVGVDIPYEDISEIMEYADSVALTKMGKFVTSLPQHTLNIPVKCKKCGHQEIVTLKGVESFFA
> |[Tevenvirinae _Aeromonas_phage_AS-zj]||_Aeromonas_phage_AS-zj.gb|Phage baseplate hub ..|786|MF448340.1(229929):178246-179031:-1 ^RAST2:fig|1198136.120.peg.379^ Tevenvirinae _Aeromonas_phage_AS-zj|neighbours:(-1),(-1)|neighbour_genes:hypothetical protein,Phage baseplate hub ..|
MTNKTTIDKSVLLAAMQKNVQQTNVTLSDGRKIKVRAFLMKEMKLLMLANEANTGIDDAIIQIVKNCILTDNVDVDLLPVFDLEAVYLALYKLSKASPTVPVMFTCANEILDEDGNVQYDQYGEIIRCGSDIKVNVNLNNAKLSDAPDNKIVLNENMTVYMRYPNISEVEYFNVEVESDLFNLINRCIDEVHMGDQVVKVGVDIPYEDISEIMEYADSVALTKMGKFVTSLPQHTLNIPVKCKKCGHQEIVTLKGVESFFA
>ID:NP_944077.1 |[Aeromonas virus Aeh1]||_Aeromonas_phage_Aeh1_.gbk|gp26 baseplate hub s..|777|NC_005260(233234):119001-119777:-1 ^GeneID:2658201^ Aeromonas phage Aeh1, complete genome.|neighbours:ID:NP_944076.1(-1),ID:NP_944078.1(-1)|neighbour_genes:hypothetical protein,gp54 baseplate tail ..|
MAKFTRDMLLEAVQQSSVKLSNGKKVRVRAFLVKEYKILMLAHESESSMEEAMIQVLKNCVIDTAGIDLETLPIFDIETIYLAVWKLSKGTSVVPVAFICQNMVDSVDEEGNPVMFNGVQVQHQCSTQIKINADLRRAKLSRVPESMIKVSDKLSIKMRYPTVYESEFFDVEKESDLFDITMRCVEEVHLNGDVMRVGEDIKHEELIELLDYLDKDGYEKMAKFVNDIPQTTMELAVKCPVCGHSEPVILRGLSDFFD
> |[Tevenvirinae _Aeromonas_phage_AsFcp_2]||_Aeromonas_phage_AsFcp_2.gb|Phage baseplate asse..|777|MH791401.1(219171):54895-55671:-1 ^RAST2:fig|1198136.67.peg.133^ Tevenvirinae _Aeromonas_phage_AsFcp_2|neighbours:(-1),(1)|neighbour_genes:hypothetical protein,hypothetical protein|
MAKFTKDMLLEAVQQSSVKLSNGKKMKVRAFLMKEYKIMMLANESESSMEDAMMQVLKNCIVDNAGIDVETLPIFDIETLYLTVWKLSKGTSVVPVSFICQNMVDELDDEGNPVMHGDHVAQRQCSTPIKVNANLARAKLSRVPESMIKLSDKINVKMRYPTVYESEFFNVEKESDLFDITMRCVEEVHMNGEIMKVGEDIQPNELIELLDYIDANGYEKMAKFVNDIPQTTLDVAVKCPHCGHSEAYTLRGLSDFFD
> |[Tevenvirinae _Aeromonas_phage_Asswx_1]||_Aeromonas_phage_Asswx_1.gb|Phage baseplate hub ..|786|MH791398.1(229103):80289-81074:-1 ^RAST2:fig|1198136.119.peg.211^ Tevenvirinae _Aeromonas_phage_Asswx_1|neighbours:(-1),(-1)|neighbour_genes:hypothetical protein,Phage baseplate hub ..|
MTNKTTIDKSVLLAAMQKNVQQTNVTLSDGRKIKVRAFLMKEMKLLMLANEANTGIDDAIIQIVKNCILTDNVDVDLLPVFDLEAVYLALYKLSKASPTVPVMFTCANEILDEDGNVQYDQYGEIVRCGSDIKVNVNLNNAKLSDAPDNKIVLNENMTVYMRYPNISEVEYFNVEVESDLFNLINRCIDEVHMGDQVVKVGVDIPYEDISEIMEYADSVALTKMGKFVTSLPQHTLNIPVKCKKCGHQEIVTLKGVESFFA
> |[Tevenvirinae _Aeromonas_phage_Aswh_1]||_Aeromonas_phage_Aswh_1.gb|Phage baseplate hub ..|777|MH791414.1(229730):158338-159114:1 ^RAST2:fig|1198136.117.peg.265^ Tevenvirinae _Aeromonas_phage_Aswh_1|neighbours:(1),(1)|neighbour_genes:Phage baseplate hub ..,hypothetical protein|
MSTIDKNVLLTAMKKNVQETKVKLSNGKEIRIRAFVMKEMKLLMMANEAGKGIEDAIIQIVKNCILTKGVVVEQLPIFDLESIYIALYQLSKASPYIPVTFTCANEILDENGEIQYDKYGNVVLCENEIKVNLNLKTAKLSEAPSNEIVLNENMKIIMRYPNISEVEYFNIDKESELFNLIVRCIDEVHMGSDIVKVGVDIPYEDIGEVMEYADDSAIIKMSKFVTGIPQHTLNIPVKCKKCGHEEIVTLTGVESFFV
> |[Tevenvirinae _Aeromonas_phage_CC2]||_Aeromonas_phage_CC2.gb|Phage baseplate hub ..|786|NC_019538.1(231743):190051-190836:1 ^RAST2:fig|1198136.110.peg.357^ Tevenvirinae _Aeromonas_phage_CC2|neighbours:(1),(1)|neighbour_genes:Phage baseplate hub ..,hypothetical protein|
MTNKTTIDKSVLLAAMQKNVQQTNVTLSDGRKIKVRAFLMKEMKLLMLANEANTGIDDAIIQIVKNCILTDNVDVDLLPVFDLEAVYLALYKLSKASPTVPVMFTCANEILDEDGNVQYDQYGEIVRCGSDIKVNVNLNNAKLSDAPDNKIVLNENMTVYMRYPNISEVEYFNVEVESDLFNLINRCIDEVHMGDQVVKVGVDIPYEDISEIMEYADSVALTKMGTFVTALPQHTLNIPVKCKKCGHQEIVTLKGVESFFA
> |[Tevenvirinae _Aeromonas_phage_PX29]||_Aeromonas_phage_PX29.gb|Phage baseplate asse..|777|NC_023688.1(222006):105270-106046:-1 ^RAST2:fig|1198136.108.peg.220^ Tevenvirinae _Aeromonas_phage_PX29|neighbours:(-1),(1)|neighbour_genes:hypothetical protein,hypothetical protein|
MAKFTKDMLLEAVQQSSVKLSNGKKMKVRAFLMKEYKIMMLANESESSMEDAMMQVLKNCIVDNAGIDVETLPIFDIETLYLTVWKLSKGTSVVPVSFICQNMVDELDDEGNPVMHGDHVAQRQCSTPIKVNANLARAKLSRVPESMIKLSDKINVKMRYPTVYESEFFNVEKESDLFDITMRCVEEVHMNGEIMKVGEDIQPNELIELLDYIDANGYEKMAKFVNDIPQTTLDVAVKCPHCGHSEAYTLRGLSDFFD
>ID:YP_803128.1 |[Escherichia virus RB32]||_Bacteriophage_RB32_.gbk|26|627|NC_008515(165890):112024-112650:-1 ^GeneID:4405505^ Bacteriophage RB32, complete genome.|neighbours:ID:YP_803127.1(-1),ID:YP_803129.1(1)|neighbour_genes:25,51|
MYEYKFDVRVGSKIINCRAFTLKEYLELITAKNNGSVEVIVKKLIKDCTNAKDLNRQESELLLIHLWAHSLGEVNHENSWKCTCGTEIPTHINLLHTQIDAPEDLWYTLGDIKIKFRYPKIFDDKNIAHMIVSCIETIHANGESIPVEDLNEKELEDLYSIITESDIVAIKDMLLKPTVYLAVPIKCPECGKTHAHVIRGLKEFFELL
> |[Tevenvirinae _Citrobacter_phage_IME-CF2]||_Citrobacter_phage_IME-CF2.gb|hypothetical protein|558|NC_029013.1(177688):54048-54605:-1 ^RAST2:fig|1198136.109.peg.101^ Tevenvirinae _Citrobacter_phage_IME-CF2|neighbours:(-1),(-1)|neighbour_genes:baseplate wedge subu..,Phage baseplate asse..|
MRKHTPKHIQKYNVTYRPLTIGDVNDTDNFILEGKVFKHQRDYVYLMALFDSINKDTVDLQIKCPDCGELIKFTLNRHHIMIDEFEEKLFGNEIKIAVSPYVTGKEELPDLIKFVVIDGEQILWEDCKESEKEAVLDSIDYPVFKSINTALEAPAMVANIPVGCSCGYKHIVSLRGLEAFLKVVG
>ID:YP_009194924.1 |[Citrobacter phage Margaery]||_Citrobacter_phage_Margaery_.gbk|baseplate hub assemb..|558|NC_028755(178182):64069-64626:1 ^GeneID:26647294^ Citrobacter phage Margaery, complete genome.|neighbours:ID:YP_009194923.1(1),ID:YP_009194925.1(1)|neighbour_genes:baseplate hub assemb..,baseplate wedge subu..|
MRKHTPRHIPKYNVTYRPLTIGDLDDTDNFIIEGDVFKHQRDYVYIMALFDSINKEAVDLQIKCPECGELIKFVLNRHHIMVDEYEEKLYGNEIKISVEPHRTGKEELPELIKFVVIDGEQILWDDCKESEKEAVLDSIDYPVFKSINSALDKPAIVANIPVRCSCGYEHIVALRGLEAFLKVVG
>ID:AYJ72969.1 |[Citrobacter phage Maroon]||_Citrobacter_phage_Maroon_.gbk|baseplate hub subuni..|558|MH823906(178830):64056-64613:1 ^^ Citrobacter phage Maroon, complete genome.|neighbours:ID:AYJ72968.1(1),ID:AYJ72970.1(1)|neighbour_genes:baseplate hub assemb..,baseplate wedge subu..|
MRKHTPRHIPKYNVTYRPLTIGDLDDTDNFIIEGDVFKHQRDYVYIMALFDSINKEAVDLQIKCPECGELIKFVLNRHHIMVDEYEEKLYGNEIKISVEPHRTGKEELPELIKFVVIDGEQILWDDCKESEKEAVLDSIDYPVFKSINSALDKPAIVANIPVRCSCGYEHIVALRGLEAFLKVVG
>ID:YP_009203925.1 |[Citrobacter phage Merlin]||_Citrobacter_phage_Merlin_.gbk|baseplate hub subuni..|630|NC_028857(172733):115732-116361:-1 ^GeneID:26648136^ Citrobacter phage Merlin, complete genome.|neighbours:ID:YP_009203924.1(-1),ID:YP_009203926.1(1)|neighbour_genes:baseplate wedge subu..,baseplate hub assemb..|
MKYEYTFEARIGDEVIQCRAFTLEEYRDLIKAKADGTIKEYVPELIKNCTNARGLNRQESELLLVHLWANSLGEVSHQNTWVCSCGHEIPMSINLTFAQIDEPDDLWYSLGGFRIKLRYPNLFEDSNISMMIASCIEYIHVNGETISVDELNDKEIDDLYSAITEDDIARIKSLLLKPTVKLAIPVKCDKCGENHIHVIEGLKEFFKLI
> |[Tevenvirinae _Citrobacter_phage_Miller]||_Citrobacter_phage_Miller.gb|hypothetical protein|558|NC_025414.1(178171):65002-65559:1 ^RAST2:fig|1198136.111.peg.116^ Tevenvirinae _Citrobacter_phage_Miller|neighbours:(1),(1)|neighbour_genes:hypothetical protein,baseplate wedge subu..|
MRKHTPKHIQKYNVIYRPLTIGDVNDTDNFILEGKVFKHQRDYVYLMALFDSINKDTVDLQIKCPDCGELIKFTLNRHHIMVDEFEEKLFGNEIKIAVSPYVTGKEELPDLIKFVVIDGEQILWEDCKESEKEAVLDSIDYPVFKSINTALEAPAMVANIPVGCSCGYKHIVSLRGLEAFLKVVG
>ID:YP_009146640.1 |[Citrobacter phage Moon]||_Citrobacter_phage_Moon.gbk|baseplate hub subuni..|630|NC_027331(170341):115180-115809:-1 ^GeneID:24721806,InterPro:IPR024364^ Citrobacter phage Moon, complete genome.|neighbours:ID:YP_009146639.1(-1),ID:YP_009146641.1(1)|neighbour_genes:baseplate wedge subu..,baseplate hub assemb..|
MKYEYTFEARIGDEVIQCRAFTLEEYRDLIKAKADGTIKEYVPELIKKCTNARGLNRQESELLLVHLWANSLGEVSHQNTWVCSCGHEIPQSINLTFAQIDEPEDLWYSLGGFRIKLRYPNLFEDSNISMMIASCIQYIHANGETISVDELNDKEIDDLYSAITEDDIARIKSLLLKPTVKLAVPIKCDKCGENHIHVIEGLKEFFKLI
>ID:YP_009285646.1 |[Citrobacter phage vB_CfrM_CfP1]||_Citrobacter_phage_vB_CfrM_CfP1_.gbk|baseplate hub|558|NC_031057(180219):66848-67405:1 ^GeneID:29079590^ Citrobacter phage vB_CfrM_CfP1, complete genome.|neighbours:ID:YP_009285645.1(1),ID:YP_009285647.1(1)|neighbour_genes:baseplate protein,baseplate wedge subu..|
MRKHTPKHIQKYNVTYRPLTIGDVNDTDNFILEGKVFKHQRDYVYLMALFDSINKDTVDLQIKCPDCGELIKFTLNRHHIMVDEFEEKLFGNEIKIAVSPYVTGKEELPDLIKFVVIDGEQILWEDCKESEKEAVLDSIDYPVFKSMNTALEAPAMVANIPVGCSCGYKHIVSLRGLEAFLKVVG
> |[Tevenvirinae _Cronobacter_phage_Pet-CM3-4]||_Cronobacter_phage_Pet-CM3-4.gb|Phage baseplate hub ..|630|LT614807.1(171975):118113-118742:-1 ^RAST2:fig|1198136.112.peg.226^ Tevenvirinae _Cronobacter_phage_Pet-CM3-4|neighbours:(-1),(1)|neighbour_genes:Phage baseplate wedg..,Phage baseplate|
MNYDYKFEVQINGSDIQCRAFTLEEYKELIDGKINGNIDEVVKRLINNCTSARNLNKQESELLLIQLWSHSLGEVNHENIWICPEGHETLTPINFTSAQIDEPEDLWYPLANFKLKLRYPKLFDDKNIAQMIATCIEYIYVNGETISIEDLNDKEIDDLYSAITEEDIIRIKNMLLKPTVYLAVPVKCQKCGATHVEVIKGLKEFFRYL
>ID:YP_006986376.1 |[Cronobacter phage vB_CsaM_GAP161]||_Cronobacter_phage_vB_CsaM_GAP161_.gbk|baseplate hub subuni..|558|NC_019398(178193):62909-63466:1 ^GeneID:13997642^ Cronobacter phage vB_CsaM_GAP161, complete genome.|neighbours:ID:YP_006986375.1(1),ID:YP_006986377.1(1)|neighbour_genes:baseplate hub assemb..,baseplate wedge subu..|
MRKHTPRHIPKYNVTYRPLTIGDLDDTDNFIIEGDVFKHQRDYVYIMALFDSINKETIDLQIKCPECGELIKFVLNRHHIMVDEYEEKLYGNEIKISVEPHRTGKEELPELIKFVVIDGEQILWDDCKESEKEAVLDSIDYPVFKSINSALDKPAIVANIPVRCSCGYEHIVALRGLEAFLKVVG
>ID:AOG16235.1 |[Cronobacter phage vB_CsaM_leB]||_Cronobacter_phage_vB_CsaM_leB_.gbk|baseplate hub subuni..|558|KX431559(177907):64634-65191:1 ^^ Cronobacter phage vB_CsaM_leB, complete genome.|neighbours:ID:AOG16234.1(1),ID:AOG16236.1(1)|neighbour_genes:baseplate hub assemb..,baseplate wedge subu..|
MRKHTPRHIPKYNVTYRPLTIGDLDDTDNFIIEGDVFKHQRDYVYIMALFDSINKETVDLQIKCPECGELIKFVLNRHHIMVDEYEEKLYGNEIKISVEPHRTGKEELPELIKFVVIDGEQILWDDCKESEKEAVLDSIDYPVFKSINSALDKPAIVANIPVRCSCGYEHIVALRGLEAFLKVVG
>ID:AOG16515.1 |[Cronobacter phage vB_CsaM_leN]||_Cronobacter_phage_vB_CsaM_leN_.gbk|baseplate hub subuni..|558|KX431560(179516):64098-64655:1 ^^ Cronobacter phage vB_CsaM_leN, complete genome.|neighbours:ID:AOG16514.1(1),ID:AOG16516.1(1)|neighbour_genes:baseplate hub assemb..,baseplate wedge subu..|
MRKHTPRHIPKYNVTYRPLTIGDLDDTDNFIIEGDVFKHQRDYVYIMALFDSINKETVDLQIKCPECGELIKFVLNRHHIMVDEYEEKLYGNEIKISVEPHRTGKEELPELIKFVVIDGEQILWDDCKESEKEAVLDSIDYPVFKSINSALDKPAIVANIPVRCSCGYEHIVALRGLEAFLKVVG
>ID:YP_009005470.1 |[Enterobacter phage PG7]||_Enterobacter_phage_PG7_.gbk|base plate hub subun..|630|NC_023561(173276):119644-120273:-1 ^GeneID:18502485^ Enterobacter phage PG7, complete genome.|neighbours:ID:YP_009005469.1(-1),ID:YP_009005471.1(1)|neighbour_genes:base plate wedge sub..,baseplate hub assemb..|
MNYDYKFEVQINGSDIQCRAFTLEEYKELIDGKINGNIDEVVKRLINNCTSARNLNKQESELLLIQLWSHSLGEVNHENIWICPEGHETLTPINFTYAQIDEPEELWYPLANFKLKLRYPKLFDDKNIAQMIATCIEYIYVNGETISIEDLNDKEIDDLYSAITEEDIIRIKNMLLKPTVYLAVPVKCQKCGATHVEVIKGLKEFFRYL
> |[Tevenvirinae Enterobacter_phage_myPSH1140]||_Enterobacter_phage_myPSH1140.gb|Phage baseplate hub ..|630|MG999954.1(172614):121679-122308:-1 ^RAST2:fig|1198136.57.peg.231^ Tevenvirinae Enterobacter_phage_myPSH1140|neighbours:(-1),(1)|neighbour_genes:Phage baseplate wedg..,Phage baseplate|
MNYDYKFEVQINGSDIQCRAFTLEEYKELIDGKINGNIDEVVKRLINNCTSARNLNKQESELLLIQLWSHSLGEVNHENIWICPEGHETLTPINFTSAQIDEPEELWYPLANFKLKLRYPKLFDDKNIAQMIATCIEYIYVNGETISIEDLNDKEIDDLYSAITEEDIIRIKNMLLKPTVYLAVPVKCQKCGATHVEVIKGLKEFFRYL
>ID:YP_009607024.1 |[Enterobacter phage phiEap-3]||_Enterobacter_phage_phiEap-3_.gbk|baseplate hub subuni..|555|NC_041980(175814):64192-64746:1 ^GeneID:40083030^ Enterobacter phage phiEap-3, complete genome.|neighbours:ID:YP_009607023.1(1),ID:YP_009607025.1(1)|neighbour_genes:baseplate hub assemb..,baseplate wedge subu..|
MRKHEYKHVEKYNVDYRPLTHTEFTPDADFIKGDVYLYQREYLFILALLESKNIDTRQLFINCEECQERIEFQLKRNQIMVEDFDDKLYGNDGIALSVHPRKTGDEEIPDLIDYVMIDGEQIMWSDCSDKDKEMVLDAIDYATYKSISTALDKPAVVANIPVRCSCGHSHIVSLRGLQQFLKVV
>ID:YP_009168004.1 |[Escherichia phage AR1]|AR1|_Enterobacteria_phage_AR1_DNA_.gbk|26|627|NC_027983(167435):112734-113360:-1 ^GeneID:26041923^ Enterobacteria phage AR1 DNA, complete genome.|neighbours:ID:YP_009168003.1(-1),ID:YP_009168005.1(1)|neighbour_genes:25,51|
MYEYKFDVRVGSKIINCRAFTLKEYLELITAKNNGSVEVIVKKLIKDCTNAKDLNRQESELLLIHLWAHSLGEVNHENSWKCTCGTEIPTHINLLHTQIDAPEDLWYTLGDIKIKFHYPKIFDDKNIAHMIVSCIETIHANGESIPVEDLNEKELEDLYSIITESDIVAIKDMLLKPTVYLAVPIKCPECGKTHAHVIRGLKEFFELL
> |[Tevenvirinae _Enterobacteria_phage_ATK47]||_Enterobacteria_phage_ATK47.gb|Phage baseplate asse..|627|KT184309.1(170020):55424-56050:1 ^RAST2:fig|1198136.68.peg.85^ Tevenvirinae _Enterobacteria_phage_ATK47|neighbours:(-1),(1)|neighbour_genes:Phage baseplate,Phage baseplate wedg..|
MYKYTFTVRLGDKEVNCRAFTLKEYLGLIGARATGTIESAVNNIITNCSNAKNLTKQEAELLLVNLWAHSLGEVNQEHTWNCSCGHSFQVYMNLLHTQLDEQADPWYSFSGIKIKFRQPKLFDDKNIALMIASCIEAVFVNGESIPVEDLTEAEINDLYGLITEDDMINIKNLLVSPSIYLATPIKCPKCGASHVHTIRGLKEFFELL
> |[Tevenvirinae Enterobacteria_phage_ATK48]||_Enterobacteria_phage_ATK48.gb|Phage baseplate asse..|627|KT184310.1(169729):153658-154284:1 ^RAST2:fig|1198136.55.peg.261^ Tevenvirinae Enterobacteria_phage_ATK48|neighbours:(-1),(1)|neighbour_genes:Phage baseplate,Phage baseplate wedg..|
MYKYTFTVRLGDKEVNCRAFTLKEYLGLIGARATGTIESAVNNIITNCSNAKNLTKQEAELLLVNLWAHSLGEVNQEHTWNCSCGHSFQVYMNLLHTQLDEQADPWYSFSGIKIKFRQPKLFDDKNIALMIASCIEAVFVNGESIPVEDLTEAEINDLYGLITEDDMINIKNLLVSPSIYLATPIKCPKCGASHVHTIRGLKEFFELL
> |[Tevenvirinae Enterobacteria_phage_Aplg8]||_Enterobacteria_phage_Aplg8.gb|Phage baseplate asse..|627|KT184308.1(168496):57863-58489:-1 ^RAST2:fig|1198136.66.peg.97^ Tevenvirinae Enterobacteria_phage_Aplg8|neighbours:(-1),(1)|neighbour_genes:Phage baseplate wedg..,Phage baseplate|
MYEYKFDVRIGSKIINCRAFTLKEYLELITAKNNGSVEVIVKKLIKDCTNAKDLNRQESELLLIHLWAHSLGEVNHENSWKCTCGTEIPTHINLLHTQIDAPEDLWYTLGDIKIKFRYPKIFDDKNIAHMIVSCIETIHANGESIPVEDLNEKELEDLYSIITESDIVAIKDMLLKPTVYLAVPIKCPECGKTHAHVIRGLKEFFELL
>ID:YP_007004256.1 |[Enterobacteria phage Bp7]||_Enterobacteria_phage_Bp7_.gbk|baseplate hub subuni..|624|NC_019500(168066):122317-122940:1 ^GeneID:14007870^ Enterobacteria phage Bp7, complete genome.|neighbours:ID:YP_007004255.1(-1),ID:YP_007004257.1(1)|neighbour_genes:baseplate hub assemb..,baseplate hub subuni..|
MNYTFDVKIKNKTIKCRAFTLREYKDLLQAKLEGRIESFINELISNCTDARDLNKQESELLVINLWAHSLAEVNIEREWSCSCGRSQVVPMTLTRATLGKEPDVIKDFGNFKIVFRYPKLFEDKNRAMMVAGCIDYILTSAGEKLFLSDLSDAELDDLYSVITEKDIKEVYDALVAPKPILAIPISCECGEHTVHVIEGLKEFFKVM
> |[Tevenvirinae _Enterobacteria_phage_CC31]||_Enterobacteria_phage_CC31.gb|Phage baseplate hub ..|630|NC_014662.1(165540):111944-112573:-1 ^RAST2:fig|1198136.121.peg.202^ Tevenvirinae _Enterobacteria_phage_CC31|neighbours:(-1),(1)|neighbour_genes:Phage baseplate wedg..,Phage baseplate|
MNYDYKFEVQINGSDIQCRAFTLEEYKELIDGKINGNIGEVVKRLINNCTSARNLNKQESELLLIQLWSHSLGEVNHENIWICPEGHETLTPINFTSAQIDEPEELWYPLANFKLKLRYPKLFDDKNIAQMIATCIEYIYVNGETISIEDLNDKEIDDLYSAITEEDIIRIKNMLLKPTVYLAVPVKCQKCGATHVEVIKGLKEFFRYL
>ID:YP_009118863.1 |[Enterobacteria phage GEC-3S]||_Enterobacteria_phage_GEC-3S_.gbk|Putative baseplate h..|630|NC_025425(163424):105451-106080:-1 ^GeneID:23301215^ Enterobacteria phage GEC-3S complete genome.|neighbours:ID:YP_009118862.1(-1),ID:YP_009118864.1(1)|neighbour_genes:Putative baseplate w..,Putative baseplate h..|
MQYFFKIQLGEKLIHARAFTFGEFQKLVAAKETGKLSEVVIEIIHECTGVNALELEKCEAEYIFLLLWCHSLNKMKIDATWVCGVCNKEKVYSLDVSRTQIPEVEPYILDLGQVKIKFRQPKFTEDVDIMQMVIACIEYIVIGDQQFNIDDLNAQDFDRVLDMLTTDKVEEVIDELTRNQITLAVPIKCECGESGVYSLSGLSSFLKIL
> |[Tevenvirinae _Enterobacteria_phage_GiZh]||_Enterobacteria_phage_GiZh.gb|Phage baseplate asse..|627|KT184311.1(166514):161785-162411:-1 ^RAST2:fig|1198136.122.peg.284^ Tevenvirinae _Enterobacteria_phage_GiZh|neighbours:(-1),(1)|neighbour_genes:Phage baseplate wedg..,Phage baseplate|
MYEYKFDVRVGSKIINCRAFTLKEYLELITAKNNGSVEVIVKKLIKDCTNAKDLNRQESELLLIHLWAHSLGEVNHENSWKCTCGTEIPTHINLLHTQIDAPEDLWYILGDIKIKFRYPKIFDDKNIAHMIVSCIETIHANGESIPVEDLNEKELEDLYSIITESDIVAIKDMLLKPTVYLAVPIKCPECGKTHAHVIRGLKEFFELL
> |[Viruses Hx01]||_Enterobacteria_phage_HX01.gb|Phage baseplate hub ..|627|NC_018855.1(169158):157541-158167:1 ^RAST2:fig|10239.59.peg.252^ Viruses Hx01|neighbours:(-1),(1)|neighbour_genes:Phage baseplate,Phage baseplate wedg..|
MYKYTFTVRLGDKEVNCRAFTLKEYLGLIGARATGTIESAVNNIITNCSNAKNLTKQEAELLLVNLWAHSLGEVNQEHTWNCSCGHSFQVYMNLLHTQLDEQADPWYSFNGIKIKFRQPKLFDDKNIALMIASCIEAVFVNGESIPVEDLTEAEINDLYGLITEDDMINIKNLLVSPSIYLATPIKCPKCGASHVHTIRGLKEFFELL
>ID:YP_003734330.1 |[Enterobacteria phage IME08]||_Enterobacteria_phage_IME08_.gbk|26|645|NC_014260(172253):117427-118071:-1 ^GeneID:9384484^ Enterobacteria phage IME08, complete genome.|neighbours:ID:YP_003734329.1(-1),ID:YP_003734331.1(1)|neighbour_genes:25,51|
MSLKEKTMNYTFDVKIKNKTIKCRAFTLREYKDLLQAKLEGRIESFINELISNCTDARDLNKQESELLVINLWAHSLAEVNIEREWVCSCGRSQVVPMTLTRATLGKEPDVIKDFGNFKIVFRYPKLFEDKNRAMMVAGCIDYILTSTGEKLFLSDLSDVELDDLYSVITEKDIKEVYDALVAPKPILAIPISCECGEHTVHVIEGLKEFFKVM
>ID:YP_002922534.1 |[Enterobacteria phage JS10]||_Enterobacteria_phage_JS10_.gbk|26|624|NC_012741(171451):116678-117301:-1 ^GeneID:7943337^ Enterobacteria phage JS10, complete genome.|neighbours:ID:YP_002922533.1(-1),ID:YP_002922535.1(1)|neighbour_genes:25,51|
MNYTFDVKIKNKTIKCRAFTLREYKDLLQAKLEDRIEPFINELILNCTDARGLNKQESELLVINLWAHSLAEVNIEREWVCSCGRSQVVPMTLTRATLGKEPDIIKDFGNFKIVFRYPKLFEDKNRAMMVAGCIDYILTSAGEKLLLSDLSDAELDDLYSVITEKDVKEVYDALVAPKPILAIPISCECGEHTVHVIEGLKEFFKVM
>ID:YP_001595314.1 |[Escherichia phage JS98]||_Enterobacteria_phage_JS98.gbk|26|624|NC_010105(170523):114772-115395:-1 ^GeneID:5783738^ Enterobacteria phage JS98, complete genome.|neighbours:ID:YP_001595313.1(-1),ID:YP_001595315.1(1)|neighbour_genes:25,51|
MNYTFDVKIKNKTIKCRAFTLREYKDLLQAKLEDRIEPFINELILNCTDARGLNKQESELLVINLWAHSLAEVNIEREWVCSCGRSQIVPMTLTRATLGKEPDIIKDFGNFKIVFRYPKLFEDKNRAMMVAGCIDYILTSAGEKLLLSDLSDAELDDLYSVITEKDVKEIYDALVAPKPILAIPISCECGEHTVHVIEGLKEFFKVM
>ID:YP_002922253.1 |[Escherichia phage JSE]||_Enterobacteria_phage_JSE_.gbk|baseplate hub subuni..|630|NC_012740(166418):108753-109382:-1 ^GeneID:7943221^ Enterobacteria phage JSE, complete genome.|neighbours:ID:YP_002922252.1(-1),ID:YP_002922254.1(1)|neighbour_genes:25,51|
MQYFFKIQLGEKLIHARAFTFGEFQKLVAAKETGKLSEVVIEIIHECTGINALELEKCEAEYIFLLLWCHSLNKMKIDATWVCGVCNKEKVYSLDVSRTQIPEVEPYILDLGQVKIKFRQPKFTEDVDIMQMVIACIEYIVIGDQQFNIDDLNAQDFDRVLDMLTTDKVEEVIDELTRNQITLAVPIKCECGESGVYSLSGLSSFLKIL
> |[Tevenvirinae _Enterobacteria_phage_Kha5h]||_Enterobacteria_phage_Kha5h.gb|Phage baseplate hub ..|627|KT184312.1(167318):137326-137952:-1 ^RAST2:fig|1198136.123.peg.240^ Tevenvirinae _Enterobacteria_phage_Kha5h|neighbours:(-1),(1)|neighbour_genes:Phage baseplate wedg..,Phage baseplate|
MYEYKFDVRVGSKIINCRAFTLKEYLELITAKKNGSVEEIVKKLIKECTNAKDLNRQESELLLIHLWAHSLGEVNHENSWKCTCGTEIPTHINLLHTQIDAPEDLWYTLGDIKIKFHYPKIFDDKNIAHMIVSCIETIHANGESIPIEDLNEKELEDLYSIITESDIVAIKDMLLKPTVYLAVPIKCPECGKTHAHVIRGLKEFFELL
>ID:YP_001469522.1 |[Enterobacteria phage Phi1]||_Enterobacteria_phage_Phi1_.gbk|26|630|NC_009821(164270):105582-106211:-1 ^GeneID:5602111^ Enterobacteria phage Phi1, complete genome.|neighbours:ID:YP_001469521.1(-1),ID:YP_001469523.1(1)|neighbour_genes:25,51|
MQYFFKIQLGEKLIHARAFTFGEFQKLVAAKETGKLSEVVIEIIHECTGINALELEKCEAEYLFLLLWCHSLNKMKIDATWVCGVCNKEKVYSLDVSRTQIPEVEPYILDLGQVKIKFRQPKFTEDVDIMQMVIACIEYIVIGDQQFNIDDLNAQDFDRVLDMLTTDKVEEVIDELTRNQITLAVPIKCECGESGVYSLSGLSSFLKIL
>ID:YP_009202922.1 |[Escherichia phage QL01]||_Enterobacteria_phage_QL01.gbk|baseplate hub subuni..|624|NC_028847(170527):114239-114862:-1 ^GeneID:26629910^ Enterobacteria phage QL01, complete genome.|neighbours:ID:YP_009202921.1(-1),ID:YP_009202923.1(1)|neighbour_genes:baseplate hub subuni..,baseplate hub assemb..|
MNYTFDVKIKNKTIKCRAFTLREYKDLLQAKLEGRIESFINELISNCTDARDLNKQESELLVINLWAHSLAEVNIEREWSCSCGRSQVVPMTLTRATLGKEPDVIKDFGNFKIVFRYPKLFEDKNRAMMVAGCIDYILTSAGEKLFLSDLSDAELDDLYSVITEKDIKEVYDALVAPKPILAIPISCECGEHTVHVIEGLKEFFKVM
>ID:AIT74280.1 |[Enterobacteria phage RB10]||_Enterobacteria_phage_RB10_.gbk|base plate protein|627|KM606999(168401):111203-111829:-1 ^^ Enterobacteria phage RB10, complete genome.|neighbours:ID:AIT74279.1(-1),ID:AIT74281.1(1)|neighbour_genes:base plate wedge sub..,baseplate hub assemb..|
MYEYKFDVRVGSKIINCRAFTLKEYLELITAKNNGSVEVIVKKLIKDCTNAKDLNRQESELLLIHLWAHSLGEVNHENSWKCTCGTEIPTHINLLHTQIDAPEDLWYTLGDIKIKFRYPKIFDDKNIAHMIVSCIETIHANGESIPVEDLNEKELEDLYSIITESDIVAIKDMLLKPTVYLAVPIKCPECGKTHAHVIRGLKEFFELL
>ID:YP_002854522.1 |[Escherichia virus RB14]||_Enterobacteria_phage_RB14_.gbk|26|627|NC_012638(165429):111210-111836:-1 ^GeneID:7803938^ Enterobacteria phage RB14, complete genome.|neighbours:ID:YP_002854521.1(-1),ID:YP_002854523.1(1)|neighbour_genes:25,51|
MYEYKFDVRVGSKIINCRAFTLKEYLELITAKNNGSVEVIVKKLIKDCTNAKDLNRQESELLLIHLWAHSLGEVNHENSWKCTCGTEIPTHINLLHTQIDAPEDLWYTLGDIKIKFRYPKIFDDKNIAHMIVSCIETIHANGESIPVEDLNEKELEDLYSIITESDIVAIKDMLLKPTVYLAVPIKCPECGKTHAHVIRGLKEFFELL
> |[Tevenvirinae _Enterobacteria_phage_RB16]||_Enterobacteria_phage_RB16.gb|hypothetical protein|558|NC_014467.1(176788):63523-64080:1 ^RAST2:fig|1198136.103.peg.106^ Tevenvirinae _Enterobacteria_phage_RB16|neighbours:(1),(1)|neighbour_genes:Phage baseplate asse..,baseplate wedge subu..|
MRKHTPKHIQKYNVTYRPLTIGDVNDTDNFILEGKVFKHQRDYVYLMALFDSINTDTVDLQIKCPDCGELIKFTLNRHHIMIDEFEEKLFGNEIKIAVSPYVTGKEELPDLIKFVVIDGEQILWEDCKESEKEAVLDSIDYPVFKSINTALEAPAMVANIPVGCSCGYKHIVSLRGLEAFLKVVG
>ID:AXF42497.1 |[Enterobacteria phage RB18]||_Enterobacteria_phage_RB18_.gbk|baseplate hub subuni..|627|MH553563(166677):112430-113056:-1 ^^ Enterobacteria phage RB18, complete genome.|neighbours:ID:AXF42496.1(-1),ID:AXF42498.1(1)|neighbour_genes:tail lysozyme,baseplate hub assemb..|
MYEYKFDVRVGSKIINCRAFTLKEYLELITAKKNGSVEEIVKKLIKDCTNAKDLNRQESELLLIHLWAHSLGEVNHENSWKCTCGTEIPTHINLLHTQIDAPEDLWYTLDDIKIKFHYPKIFDDKNIAHMIVSCIETIHANGESIPVEDLNEKELEDLYSIITESDIVAIKDMLLKPTVYLAVPIKCPECGKTHAHVIRGLKEFFELL
>ID:YP_009102390.1 |[Enterobacteria phage RB27]||_Enterobacteria_phage_RB27_.gbk|base plate protein|627|NC_025448(165179):110740-111366:-1 ^GeneID:22113174^ Enterobacteria phage RB27, complete genome.|neighbours:ID:YP_009102389.1(-1),ID:YP_009102391.1(1)|neighbour_genes:base plate wedge sub..,baseplate hub assemb..|
MYEYKFDVRVGSKIINCRAFTLKEYLELITAKNNGSVEVIVKKLIKDCTNAKDLNRQESELLLIHLWAHSLGEVNHENSWKCTCGTEIPTHINLLHTQIDAPEDLWYTLGDIKIKFRYPKIFDDKNIAHMIVSCIETIHANGESIPVEDLNEKELEDLYSIITESDIVAIKDMLLKPTVYLAVPIKCPECGKTHAHVIRGLKEFFELL
>ID:AIT74825.1 |[Enterobacteria phage RB33]||_Enterobacteria_phage_RB33_.gbk|base plate protein|627|KM607001(166007):112142-112768:-1 ^^ Enterobacteria phage RB33, complete genome.|neighbours:ID:AIT74824.1(-1),ID:AIT74826.1(1)|neighbour_genes:base plate wedge sub..,baseplate hub assemb..|
MYEYKFDVRVGSKIINCRAFTLKEYLELITAKNNGSVEVIVKKLIKDCTNAKDLNRQESELLLIHLWAHSLGEVNHENSWKCTCGTEIPTHINLLHTQIDAPEDLWYTLGDIKIKFRYPKIFDDKNIAHMIVSCIETIHANGESIPVEDLNEKELEDLYSIITESDIVAIKDMLLKPTVYLAVPIKCPECGKTHAHVIRGLKEFFELL
>ID:YP_009098572.1 |[Escherichia phage RB3]||_Enterobacteria_phage_RB3_.gbk|base plate protein|627|NC_025419(168402):111204-111830:-1 ^GeneID:22113936^ Enterobacteria phage RB3, complete genome.|neighbours:ID:YP_009098571.1(-1),ID:YP_009098573.1(1)|neighbour_genes:base plate wedge sub..,baseplate hub assemb..|
MYEYKFDVRVGSKIINCRAFTLKEYLELITAKNNGSVEVIVKKLIKDCTNAKDLNRQESELLLIHLWAHSLGEVNHENSWKCTCGTEIPTHINLLHTQIDAPEDLWYTLGDIKIKFRYPKIFDDKNIAHMIVSCIETIHANGESIPVEDLNEKELEDLYSIITESDIVAIKDMLLKPTVYLAVPIKCPECGKTHAHVIRGLKEFFELL
> |[Tevenvirinae _Enterobacteria_phage_RB43]||_Enterobacteria_phage_RB43.gb|hypothetical protein|558|NC_007023.1(180500):65358-65915:1 ^RAST2:fig|1198136.102.peg.121^ Tevenvirinae _Enterobacteria_phage_RB43|neighbours:(1),(1)|neighbour_genes:Phage baseplate asse..,baseplate wedge subu..|
MRKHTPKHIQKYNVTYRPLTIGDVNDTDNFILEGKVFKHQRDYVYLMALFDSINKDTVDLQIKCPDCGELIKFTLNRHHIMIDEFEEKLFGNEIKIAVSPYVTGKEELPDLIKFVVIDGEQILWEDCKESEKEAVLDSIDYPVFKSINTALESPAMVANIPVGCSCGYKHIVSLRGLEAFLKVVG
>ID:NP_891746.1 |[Enterobacteria phage RB49]||_Enterobacteria_phage_RB49_.gbk|baseplate hub subuni..|630|NC_005066(164018):104180-104809:-1 ^GeneID:1725424^ Enterobacteria phage RB49, complete genome.|neighbours:ID:NP_891745.1(-1),ID:NP_891747.1(1)|neighbour_genes:25,51|
MQYFFKIQLGEKLIHARAFTFGEFQKLVAAKETGKLSEVVIEIIHECTGINALELEKCEAEYIFLLLWCHSLNKMKFDATWVCGVCNKEKVYSLDVSRTQIPEVEPYILDLGQVKIKFRQPKFTEDVDIMQMVIACIEYIVIGDQQFNIDDLNAQDFDRVLDMLTTDKVEEVIDELTRNQITLAVPIKCECGESGVYSLSGLSSFLKIL
>ID:ACP31106.1 |[Enterobacteria phage RB51]||_Enterobacteria_phage_RB51_.gbk|26|627|FJ839693(168394):114048-114674:-1 ^^ Enterobacteria phage RB51, complete genome.|neighbours:ID:ACP31105.1(-1),ID:ACP31107.1(1)|neighbour_genes:25,51|
MYEYKFDVRVGSKIINCRAFTLKEYLELITAKKNGSVEEIVKKLIKDCTNAKDLNRQESELLLIHLWAHSLGEVNHENSWKCTCGTEIPTHINLLHTQIDAPEDLWYTLGDIKIKFHYPKIFDDKNIAHMIVSCIETIHANGESIPVEDLNEKELEDLYSIITESDIVAIKDMLLKPTVYLAVPIKCPECGKTHAHVIRGLKEFFELL
>ID:AIT75098.1 |[Enterobacteria phage RB55]||_Enterobacteria_phage_RB55_.gbk|baseplate hub subuni..|627|KM607002(168896):115779-116405:-1 ^^ Enterobacteria phage RB55, complete genome.|neighbours:ID:AIT75097.1(-1),ID:AIT75099.1(1)|neighbour_genes:baseplate wedge subu..,baseplate hub assemb..|
MYEYKFDVRVGSKIINCRAFTLKEYLELITAKNNGSVEVIVKKLIKDCTNAKDLNRQESELLLIHLWAHSLGEVNHENSWKCTCGTEIPTHINLLHTQIDAPEDLWYTLGDIKIKFRYPKIFDDKNIAHMIVSCIETIHANGESIPVEDLNEKELEDLYSIITESDIVAIKDMLLKPTVYLAVPIKCPECGKTHAHVIRGLKEFFELL
>ID:AIT75372.1 |[Enterobacteria phage RB59]||_Enterobacteria_phage_RB59_.gbk|baseplate hub subuni..|627|KM607003(168966):115793-116419:-1 ^^ Enterobacteria phage RB59, complete genome.|neighbours:ID:AIT75371.1(-1),ID:AIT75373.1(1)|neighbour_genes:baseplate wedge subu..,baseplate hub assemb..|
MYEYKFDVRVGSKIINCRAFTLKEYLELITAKNNGSVEVIVKKLIKDCTNAKDLNRQESELLLIHLWAHSLGEVNHENSWKCTCGTEIPTHINLLHTQIDAPEDLWYTLGDIKIKFRYPKIFDDKNIAHMIVSCIETIHANGESIPVEDLNEKELEDLYSIITESDIVAIKDMLLKPTVYLAVPIKCPECGKTHAHVIRGLKEFFELL
>ID:AIT73193.1 |[Enterobacteria phage RB5]||_Enterobacteria_phage_RB5_.gbk|base plate protein|627|KM606995(168394):111196-111822:-1 ^^ Enterobacteria phage RB5, complete genome.|neighbours:ID:AIT73192.1(-1),ID:AIT73194.1(1)|neighbour_genes:base plate wedge sub..,baseplate hub assemb..|
MYEYKFDVRVGSKIINCRAFTLKEYLELITAKNNGSVEVIVKKLIKDCTNAKDLNRQESELLLIHLWAHSLGEVNHENSWKCTCGTEIPTHINLLHTQIDAPEDLWYTLGDIKIKFRYPKIFDDKNIAHMIVSCIETIHANGESIPVEDLNEKELEDLYSIITESDIVAIKDMLLKPTVYLAVPIKCPECGKTHAHVIRGLKEFFELL
>ID:AIT75648.1 |[Enterobacteria phage RB68]||_Enterobacteria_phage_RB68_.gbk|baseplate hub subuni..|627|KM607004(168401):114055-114681:-1 ^^ Enterobacteria phage RB68, complete genome.|neighbours:ID:AIT75647.1(-1),ID:AIT75649.1(1)|neighbour_genes:base plate wedge sub..,baseplate hub assemb..|
MYEYKFDVRVGSKIINCRAFTLKEYLELITAKKNGSVEEIVKKLIKDCTNAKDLNRQESELLLIHLWAHSLGEVNHENSWKCTCGTEIPTHINLLHTQIDAPEDLWYTLGDIKIKFHYPKIFDDKNIAHMIVSCIETIHANGESIPVEDLNEKELEDLYSIITESDIVAIKDMLLKPTVYLAVPIKCPECGKTHAHVIRGLKEFFELL
>ID:NP_861892.1 |[Enterobacteria phage RB69]||_Enterobacteria_phage_RB69_.gbk|gp26 baseplate hub s..|627|NC_004928(167560):117996-118622:-1 ^GeneID:1494318^ Enterobacteria phage RB69, complete genome.|neighbours:ID:NP_861891.1(-1),ID:NP_861893.1(1)|neighbour_genes:25,51|
MYKYTFTVRLGDKEVNCRAFTLKEYLGLIGARATGTIESAVNNIITNCSNAKNLTKQEAELLLVNLWAHSLGEVNQEHTWNCSCGHSFQVYMNLLHTQLDEQADPWYSFSGIKIKFRQPKLFDDKNIALMIASCIEAVFVNGESIPVEDLTEAEINDLYGLITEDDMINIKNLLVSPSIYLATPIKCPKCGASHVHTIRGLKEFFELL
>ID:AIT73464.1 |[Enterobacteria phage RB6]||_Enterobacteria_phage_RB6_.gbk|base plate protein|627|KM606996(168394):111196-111822:-1 ^^ Enterobacteria phage RB6, complete genome.|neighbours:ID:AIT73463.1(-1),ID:AIT73465.1(1)|neighbour_genes:base plate wedge sub..,baseplate hub assemb..|
MYEYKFDVRVGSKIINCRAFTLKEYLELITAKNNGSVEVIVKKLIKDCTNAKDLNRQESELLLIHLWAHSLGEVNHENSWKCTCGTEIPTHINLLHTQIDAPEDLWYTLGDIKIKFRYPKIFDDKNIAHMIVSCIETIHANGESIPVEDLNEKELEDLYSIITESDIVAIKDMLLKPTVYLAVPIKCPECGKTHAHVIRGLKEFFELL
>ID:AIT73735.1 |[Enterobacteria phage RB7]||_Enterobacteria_phage_RB7_.gbk|base plate protein|627|KM606997(168395):111197-111823:-1 ^^ Enterobacteria phage RB7, complete genome.|neighbours:ID:AIT73734.1(-1),ID:AIT73736.1(1)|neighbour_genes:base plate wedge sub..,baseplate hub assemb..|
MYEYKFDVRVGSKIINCRAFTLKEYLELITAKNNGSVEVIVKKLIKDCTNAKDLNRQESELLLIHLWAHSLGEVNHENSWKCTCGTEIPTHINLLHTQIDAPEDLWYTLGDIKIKFRYPKIFDDKNIAHMIVSCIETIHANGESIPVEDLNEKELEDLYSIITESDIVAIKDMLLKPTVYLAVPIKCPECGKTHAHVIRGLKEFFELL
>ID:AIT74007.1 |[Enterobacteria phage RB9]||_Enterobacteria_phage_RB9.gbk|base plate protein|627|KM606998(168395):111197-111823:-1 ^^ Enterobacteria phage RB9, complete genome.|neighbours:ID:AIT74006.1(-1),ID:AIT74008.1(1)|neighbour_genes:base plate wedge sub..,baseplate hub assemb..|
MYEYKFDVRVGSKIINCRAFTLKEYLELITAKNNGSVEVIVKKLIKDCTNAKDLNRQESELLLIHLWAHSLGEVNHENSWKCTCGTEIPTHINLLHTQIDAPEDLWYTLGDIKIKFRYPKIFDDKNIAHMIVSCIETIHANGESIPVEDLNEKELEDLYSIITESDIVAIKDMLLKPTVYLAVPIKCPECGKTHAHVIRGLKEFFELL
>ID:ADJ39910.1 |[Enterobacteria phage T4T]||_Enterobacteria_phage_T4T_.gbk|26|627|HM137666(168920):115814-116440:-1 ^^ Enterobacteria phage T4T, complete genome.|neighbours:ID:ADJ39909.1(-1),ID:ADJ39911.1(-1)|neighbour_genes:25,26'|
MYEYKFDVRVGSKIINCRAFTLKEYLELITAKNNGSVEVIVKKLIKDCTNAKDLNRQESELLLIHLWAHSLGEVNHENSWKCTCGTEIPTHINLLHTQIDAPEDLWYTLGDIKIKFRYPKIFDDKNIAHMIVSCIETIHANGESIPVEDLNEKELEDLYSIITESDIVAIKDMLLKPTVYLAVPIKCPECGKTHAHVIRGLKEFFELL
>ID:NP_049801.1 |[Escherichia virus T4]||_Enterobacteria_phage_T4_.gbk|26|627|NC_000866(168903):115802-116428:-1 ^GeneID:1258552^ Enterobacteria phage T4, complete genome.|neighbours:ID:NP_049800.1(-1),ID:NP_813811.1(-1)|neighbour_genes:25,26'|
MYEYKFDVRVGSKIINCRAFTLKEYLELITAKNNGSVEVIVKKLIKDCTNAKDLNRQESELLLIHLWAHSLGEVNHENSWKCTCGTEIPTHINLLHTQIDAPEDLWYTLGDIKIKFRYPKIFDDKNIAHMIVSCIETIHANGESIPVEDLNEKELEDLYSIITESDIVAIKDMLLKPTVYLAVPIKCPECGKTHAHVIRGLKEFFELL
> |[Tevenvirinae _Enterobacteria_phage_T4_strain_wild]||_Enterobacteria_phage_T4_strain_wild.gb|Phage baseplate asse..|627|KJ477684.1(168922):115816-116442:-1 ^RAST2:fig|1198136.58.peg.202^ Tevenvirinae _Enterobacteria_phage_T4_strain_wild|neighbours:(-1),(1)|neighbour_genes:Phage baseplate wedg..,Phage baseplate|
MYEYKFDVRVGSKIINCRAFTLKEYLELITAKNNGSVEVIVKKLIKDCTNAKDLNRQESELLLIHLWAHSLGEVNHENSWKCTCGTEIPTHINLLHTQIDAPEDLWYTLGDIKIKFRYPKIFDDKNIAHMIVSCIETIHANGESIPVEDLNEKELEDLYSIITESDIVAIKDMLLKPTVYLAVPIKCPECGKTHAHVIRGLKEFFELL
> |[Tevenvirinae _Enterobacteria_phage_T6]||_Enterobacteria_phage_T6.gb|Phage baseplate hub ..|627|MH550421.1(168706):113005-113631:-1 ^RAST2:fig|1198136.104.peg.192^ Tevenvirinae _Enterobacteria_phage_T6|neighbours:(-1),(1)|neighbour_genes:Phage baseplate wedg..,Phage baseplate|
MYEYKFDVRVGSKIINCRAFTLKEYLELITAKKNGSVEEIVKKLIKDCTNAKDLNRQESELLLIHLWAHSLGEVNHENSWKCTCGTEIPTHINLLHTQIDAPEDLWYTLGDIKIKFHYPKIFDDKNIAHMIVSCIETIHANGESIPIEDLNEKELEDLYSIITESDIVAIKDMLLKPTVYLAVPIKCPECGKTHAHVIRGLKEFFELL
>ID:YP_004063886.1 |[Escherichia phage vB_EcoM_VR7]||_Enterobacteria_phage_vB_EcoM-VR7_.gbk|26|630|NC_014792(169285):114900-115529:-1 ^GeneID:10021430^ Enterobacteria phage vB_EcoM-VR7, complete genome.|neighbours:ID:YP_004063885.1(-1),ID:YP_004063887.1(1)|neighbour_genes:25,51|
MTYEFIVQIKNKTINCRAFTLREYKDLLQAKLEKRMEPAIIELLNKCTDAKGLNKQEAELLLINLWANSLGAVNVEHTWVCECGKEQDIPVTISRASIVDESEVIRDFGSFKIKFRYPGLFEDGDKGKMIACCIEYIITEGGERIVVDDLNEAEIEDLYNAITLDDINALTEELLKPQVQMAIPISCECGAHSVHVIKGLKEFFKFKFM
>ID:YP_006986743.1 |[Escherichia phage vB_EcoM_ACG-C40]||_Enterobacteria_phage_vB_EcoM_ACG-C40_.gbk|baseplate hub|627|NC_019399(167396):113425-114051:-1 ^GeneID:13998016^ Enterobacteria phage vB_EcoM_ACG-C40, complete genome.|neighbours:ID:YP_006986742.1(-1),ID:YP_006986744.1(1)|neighbour_genes:baseplate wedge subu..,baseplate hub assemb..|
MYEYKFDVRVGSKIINCRAFTLKEYLELITAKKNGSVEEIVKKLIKDCTNAKDLNRQESELLLIHLWAHSLGEVNHENSWKCTCGTEIPTHINLLHTQIDAPEDLWYTLGDIKIKFRYPKIFDDKNIAHMIVSCIETIHANGESIPVEDLNEKELEDLYSIITESDIVAIKDMLLKPTVYLAVPIKCPECGKTHAHVIRGLKEFFELL
>ID:AWD91494.1 |[Enterobacteria phage vB_EcoM_IME339]||_Enterobacteria_phage_vB_EcoM_IME339_.gbk|baseplate hub subuni..|627|MH051915(164366):56339-56965:1 ^^ Enterobacteria phage vB_EcoM_IME339, complete genome.|neighbours:ID:AWD91493.1(-1),ID:AWD91495.1(1)|neighbour_genes:baseplate protein,baseplate wedge subu..|
MYEYKFDVRVGSKIINCRAFTLKEYLELITAKKNGSVEEIVKKLIKDCTNAKDLNRQESELLLIHLWAHSLGEVNHENSWKCTCGTEIPTHINLLHTQIDAPEDLWYTLGDIKIKFHYPKIFDDKNIAHMIVSCIETIHANGESIPVEDLNEKELEDLYSIITESDIVAIKDMLLKPTVYLAVPIKCPECGKTHAHVIRGLKEFFELL
>ID:AWD91750.1 |[Enterobacteria phage vB_EcoM_IME340]||_Enterobacteria_phage_vB_EcoM_IME340_.gbk|baseplate hub subuni..|627|MH051916(165549):56403-57029:1 ^^ Enterobacteria phage vB_EcoM_IME340, complete genome.|neighbours:ID:AWD91749.1(-1),ID:AWD91751.1(1)|neighbour_genes:baseplate protein,baseplate wedge subu..|
MYEYKFDVRVGSKIINCRAFTLKEYLELITAKKNGSVEEIVKKLIKDCTNAKDLNRQESELLLIHLWAHSLGEVNHENSWKCTCGTEIPTHINLLHTQIDAPEDLWYTLGDIKIKFHYPKIFDDKNIAHMIVSCIETIHANGESIPVEDLNEKELEDLYSIITESDIVAIKDMLLKPTVYLAVPIKCPECGKTHAHVIRGLKEFFELL
>ID:YP_009207379.1 |[Escherichia phage vB_EcoM_VR20]||_Enterobacteria_phage_vB_EcoM_VR20.gbk|baseplate hub subuni..|624|NC_028894(170336):114989-115612:-1 ^GeneID:26633878^ Enterobacteria phage vB_EcoM_VR20, complete genome.|neighbours:ID:YP_009207378.1(-1),ID:YP_009207380.1(1)|neighbour_genes:baseplate wedge subu..,baseplate hub assemb..|
MTYEFIVQIKNKTINCRAFTLREYKDLLQAKLEKRMEPAIIELLNKCTDAKGLNKQEAELLLINLWANSLGAVNVEHTWVCECGKEQDIPVTISRASIVDESEVIRDFGAFKIKFRYPGLFEDGDKGKMIACCIEYIITEGGERIVVDDLNEAEIEDLYNAITLDDINALTEELLKPQVQMAIPISCECGAHSVHVIKGLKEFFKFM
>ID:YP_009209947.1 |[Escherichia phage vB_EcoM_VR25]||_Enterobacteria_phage_vB_EcoM_VR25_.gbk|baseplate hub subuni..|624|NC_028925(170822):116655-117278:-1 ^GeneID:26636367^ Enterobacteria phage vB_EcoM_VR25, complete genome.|neighbours:ID:YP_009209946.1(-1),ID:YP_009209948.1(1)|neighbour_genes:baseplate wedge subu..,baseplate hub assemb..|
MTYEFIVQIKNKTINCRAFTLREYKDLLQAKLEKRMEPAIIELLNKCTDAKGLNKQEAELLLINLWANSLGAVNVEHTWVCECGKEQDIPVTISRASIVDESEVIRDFGSFKIKFRYPGLFEDGDKGKMIACCIEYIITEGGERIVVDDLNEAEIEDLYNAITLDDINALTEELLKPQVQMAIPISCECGAHSVHVIKGLKEFFKFM
>ID:YP_009214040.1 |[Escherichia phage vB_EcoM_VR26]||_Enterobacteria_phage_vB_EcoM_VR26_.gbk|baseplate hub subuni..|624|NC_028957(171541):116982-117605:-1 ^GeneID:26640496^ Enterobacteria phage vB_EcoM_VR26, complete genome.|neighbours:ID:YP_009214039.1(-1),ID:YP_009214041.1(1)|neighbour_genes:baseplate wedge subu..,baseplate hub assemb..|
MTYEFIVQIKNKTINCRAFTLREYKDLLQAKLEKRMEPAIIELLNKCTDAKGLNKQEAELLLINLWANSLGAVNVEHTWVCECGKEQDIPVTISRASIVDESEVIRDFGSFKIKFRYPGLFEDGDKGKMIACCIEYIITEGGERIVVDDLNEAEIEDLYNAITLDDINALTEELLKPQVQMAIPISCECGAHSVHVIKGLKEFFKFM
>ID:YP_009205883.1 |[Enterobacteria phage vB_EcoM_VR5]||_Enterobacteria_phage_vB_EcoM_VR5.gbk|baseplate hub subuni..|624|NC_028881(170473):114991-115614:-1 ^GeneID:26632496^ Enterobacteria phage vB_EcoM_VR5, complete genome.|neighbours:ID:YP_009205882.1(-1),ID:YP_009205884.1(1)|neighbour_genes:baseplate wedge subu..,baseplate hub assemb..|
MNYTFDVKIKNKTIKCRAFTLREYKDLLQAKLEDRIESFINELILNCTDARDLNKQESDLLVINLWAHSLAEVNIEREWVCSCGRSQVVPMTLTRATLGKEPDVIKDFGNFKIVFRYPKLFEDKNRAMMVAGCIDYILTSAGEKLLLSDLSDAELDDLYSVITEKDIKEVYDALVAPKPILAIPISCECGEHTVHVIEGLKEFFKVM
> |[Tevenvirinae _Erwinia_phage_Cronus]||_Erwinia_phage_Cronus.gb|hypothetical protein|627|MH059636.2(175774):122131-122757:-1 ^RAST2:fig|1198136.105.peg.245^ Tevenvirinae _Erwinia_phage_Cronus|neighbours:(-1),(1)|neighbour_genes:Phage baseplate wedg..,Phage baseplate|
MFDYKFEIIVAGKTVSCRAFSLREYINLMKAKKDGTILQYVKELILKCTDAKDLNRQESEYLITQLWAHSLGEVNTQSTWECSCGHQMEVPLNLSQVQIDSLEPPVYNFGDFKIQFKYPKLFDDQNHARMIASCIDFIITGNERLSVDDLSAEELNQLYDAITIDDIKVITEQLLKPTVYLAVPIHCEKCGEKHVHIVKGLKEFFRLL
>ID:YP_009592769.1 |[Escherichia coli O157 typing phage 3]||_Escherichia_coli_O157_typing_phage_3_.gbk|baseplate protein|627|NC_041863(168733):33388-34014:1 ^GeneID:40068263^ Escherichia coli O157 typing phage 3, complete genome.|neighbours:ID:YP_009592768.1(-1),ID:YP_009592770.1(1)|neighbour_genes:baseplate protein,lysozyme|
MYKYTFTVRLGDKEVNCRAFTLKEYLGLIGARATGTIESAVNNIITNCSNAKNLTKQEAELLLVNLWAHSLGEVNQEHTWNCSCGHSFQVYMNLLHTQLDEQADPWYSFSGIKIKFRQPKLFDDKNIALMIASCIEAVFVNGESIPVEDLTEAEINDLYGLITEDDMINIKNLLVSPSIYLATPIKCPKCGASHVHTIRGLKEFFELL
>ID:YP_009593187.1 |[Escherichia coli O157 typing phage 6]||_Escherichia_coli_O157_typing_phage_6_.gbk|baseplate protein|627|NC_041864(160570):126547-127173:-1 ^GeneID:40068684^ Escherichia coli O157 typing phage 6, complete genome.|neighbours:ID:YP_009593186.1(-1),ID:YP_009593188.1(1)|neighbour_genes:lysozyme,baseplate protein|
MYKYTFTVRLGDKEVNCRAFTLKEYLGLIGARATGTIESAVNNIITNCSNAKNLTKQEAELLLVNLWAHSLGEVNQEHTWNCSCGHSFQVYMNLLHTQLDEQADPWYSFSGIKIKFRQPKLFDDKNIALMIASCIEAVFVNGESIPVEDLTEAEINDLYGLITEDDMINIKNLLVSPSIYLATPIKCPKCGASHVHTIRGLKEFFELL
>ID:YP_009225066.1 |[Escherichia phage APCEc01]||_Escherichia_phage_APCEc01_.gbk|baseplate hub subuni..|627|NC_029091(168771):67577-68203:1 ^GeneID:26796019^ Escherichia phage APCEc01, complete genome.|neighbours:ID:YP_009225065.1(-1),ID:YP_009225067.1(1)|neighbour_genes:baseplate hub assemb..,baseplate wedge subu..|
MYKYTFTVRLGDKEVNCRAFTLKEYLGLIGARATGTIESAVNNIITNCSNAKNLTKQEAELLLVNLWAHSLGEVNQEHTWNCSCGHSFQVYMNLLHTQLDEQADPWYSFSGIKIKFRQPKLFDDKNIALMIASCIEAVFVNGESIPVEDLTEAEINDLYGLITEDDMINIKNLLVSPSIYLATPIKCPKCGASHVHTIRGLKEFFELL
> |[Tevenvirinae _Escherichia_phage_AnYang]||_Escherichia_phage_AnYang.gb|hypothetical protein|624|MK234886.1(169215):80932-81555:-1 ^RAST2:fig|1198136.106.peg.147^ Tevenvirinae _Escherichia_phage_AnYang|neighbours:(-1),(1)|neighbour_genes:baseplate wedge subu..,Phage baseplate|
MNYTFDVKIKNKTIKCRAFTLREYKDLLQAKLEGRIESFINELISNCTDARDLNKQESELLVINLWAHSLAEVNIEREWVCSCGRSQVVPMTLTRATLGKEPDVIKDFGNFKIVFRYPKLFEDKNRAMMVAGCIDYILTSAGEKLFLSDLSDAELDDLYSVITEKDIKEVYDALVTPKPILAIPISCECGEHTVHVIEGLKEFFKVM
> |[Tevenvirinae Escherichia_phage_CF2]||_Escherichia_phage_CF2.gb|Phage baseplate asse..|627|NC_041919.1(168188):44807-45433:1 ^RAST2:fig|1198136.52.peg.68^ Tevenvirinae Escherichia_phage_CF2|neighbours:(-1),(1)|neighbour_genes:Phage baseplate,Phage baseplate wedg..|
MYEYKFDVRVGSKIINCRAFTLKEYLELITAKNNGSVEVIVKKLIKDCTNAKDLNRQESELLLIHLWAHSLGEVNHENSWKCTCGTEIPTHINLLHTQIDAPEDLWYTLGDIKIKFHYPKIFDDKNIAHMIVSCIETIHANGESIPVEDLNEKELEDLYSIITESDIVAIKDMLLKPTVYLAVPIKCPECGKTHAHVIRGLKEFFELL
>ID:QBO61195.1 |[Escherichia phage D5505]||_Escherichia_phage_D5505_.gbk|putative baseplate h..|627|MK327929(168049):112453-113079:-1 ^^ Escherichia phage D5505, complete genome.|neighbours:ID:QBO61194.1(-1),ID:QBO61196.1(1)|neighbour_genes:putative baseplate w..,putative baseplate h..|
MYEYKFDVRVGSKIINCRAFTLKEYLELITAKKNGSVEEIVKKLIKDCTNAKDLNRQESELLLIHLWAHSLGEVNHENSWKCTCGTEIPTHINLLHTQIDAPEDLWYTLGDIKIKFHYPKIFDDKNIAHMIVSCIETIHANGESIPVEDLNEKELEDLYSIIAESDIVAIKDMLLKPTVYLAVPIKCPECGKTHAHVIRGLKEFFELL
> |[Tevenvirinae Escherichia_phage_ECD7]||_Escherichia_phage_ECD7.gb|Phage baseplate hub ..|630|NC_041936.1(164706):108241-108870:-1 ^RAST2:fig|1198136.56.peg.190^ Tevenvirinae Escherichia_phage_ECD7|neighbours:(-1),(1)|neighbour_genes:Phage baseplate wedg..,Phage baseplate|
MQYFFKIQLGEKLIHARAFTFGEFQKLVAAKETGKLSEVVIEIIHECTGINALELEKCEAEYIFLLLWCHSLNKMKIDATWVCGVCNKEKVYSLDVSRTQIPEVEPYILDLGQVKIKFRQPKFTEDVDIMQMVIACIEYIVIGDQQFNIDDLNAQDFDRVLDMLTTDKVEEVIDELTRNQITLAVPIKCECGESGVYSLSGLSSFLKIL
>ID:YP_009102661.1 |[Escherichia phage ECML-134]||_Escherichia_phage_ECML-134_.gbk|baseplate hub protei..|627|NC_025449(166783):113445-114071:-1 ^GeneID:22111844^ Escherichia phage ECML-134, complete genome.|neighbours:ID:YP_009102660.1(-1),ID:YP_009102662.1(1)|neighbour_genes:baseplate wedge prot..,baseplate protein|
MYEYKFDVRVGSKIINCRAFTLKEYLELITAKNNGSVEVIVKKLIKDCTNAKDLNRQESELLLIHLWAHSLGEVNHENSWKCTCGTEIPTHINLLHTQIDAPEDLWYTLGDIKIKFRYPKIFDDKNIAHMIVSCIETIHANGESIPIEDLNEKELEDLYSIITESDIVAIKDMLLKPTVYLAVPIKCPECGKSHAHVIRGLKEFFELL
> |[Tevenvirinae Escherichia_phage_EcWhh-1]||_Escherichia_phage_EcWhh-1.gb|hypothetical protein|624|MH791409.1(170524):6285-6908:-1 ^RAST2:fig|1198136.71.peg.11^ Tevenvirinae Escherichia_phage_EcWhh-1|neighbours:(-1),(1)|neighbour_genes:baseplate wedge subu..,Phage baseplate|
MNYTFDVKIKNKTIKCRAFTLREYKDLLQAKLEDRIEPFINELILNCTDARGLNKQESELLVINLWAHSLAEVNIEREWVCSCGRSQVVPMTLTRASLGKEPDIIKDFGNFKIVFRYPKLFEDKNRAMMVAGCIDYILTSAGEKLLLSDLSDAELDDLYSVITEKDVKEVYDALVAPKPILAIPISCECGEHTVHVIEGLKEFFKVM
> |[Tevenvirinae Escherichia_phage_HP3]||_Escherichia_phage_HP3.gb|Phage baseplate asse..|627|NC_041920.1(170254):127261-127887:-1 ^RAST2:fig|1198136.53.peg.225^ Tevenvirinae Escherichia_phage_HP3|neighbours:(-1),(1)|neighbour_genes:Phage baseplate wedg..,Phage baseplate|
MYKYTFTVRLGDKEVNCRAFTLKEYLGLIGARATGTIESAVNNIITNCSNAKNLTKQEAELLLVNLWAHSLGEVNQEHTWNCSCGHSFQVYMNLLHTQLDEQADPWYSFSGIKIKFRQPKLFDDKNIALMIASCIEAVFVNGESIPVEDLTEAEINDLYGLITEDDMINIKNLLVSPSIYLATPIKCPKCGASHVHTIRGLKEFFELL
> |[Tevenvirinae _Escherichia_phage_HY01]||_Escherichia_phage_HY01.gb|Phage baseplate hub ..|627|NC_027349.1(166977):111518-112144:-1 ^RAST2:fig|1198136.95.peg.198^ Tevenvirinae _Escherichia_phage_HY01|neighbours:(-1),(1)|neighbour_genes:Phage baseplate wedg..,Phage baseplate|
MYEYKFDVRVGSKIINCRAFTLKEYLELITAKKNGSVEEIVKKLIKDCTNAKDLNRQESELLLIHLWAHSLGEVNHENSWKCTCGTEIPTHINLLHTQIDAPEDLWYTLGDIKIKFHYPKIFDDKNIAHMIVSCIETIHANGESIPVEDLNEKELEDLYSIITESDIVAIKDMLLKPTVYLAVPIKCPECGKTHAHVIRGLKEFFELL
>ID:YP_009284052.1 |[Escherichia phage HY03]||_Escherichia_phage_HY03.gbk|putative baseplate h..|627|NC_031047(170770):46971-47597:-1 ^GeneID:29078920^ Escherichia phage HY03, complete genome.|neighbours:ID:YP_009284051.1(-1),ID:YP_009284053.1(1)|neighbour_genes:putative base plate ..,hypothetical protein|
MYEYKFDVRVGSKIINCRAFTLKEYLELITAKNNGSVEVIVKKLIKDCTNAKDLNRQESELLLIHLWAHSLGEVNHENSWKCTCGTEIPTHINLLHTQIDAPEDLWYTLGDIKIKFRYPKIFDDKNIAHMIVSCIETIHANGESIPVEDLNEKELEDLYSIITESDIVAIKDMLLKPTVYLAVPIKCPECGKTHAHVIRGLKEFFELL
>ID:BBG28704.1 |[Escherichia phage KIT03]||_Escherichia_phage_KIT03_DNA_.gbk|baseplate hub subuni..|627|AP018932(166848):112728-113354:-1 ^^ Escherichia phage KIT03 DNA, complete sequence.|neighbours:ID:BBG28703.1(-1),ID:BBG28705.1(1)|neighbour_genes:baseplate wedge subu..,baseplate hub assemb..|
MYEYKFDVRVGSKIINCRAFTLKEYLELITAKNNGSVEVIVKKLIKDCTNAKDLNRQESELLLIHLWAHSLGEVNHENSWKCTCGAEIPTHINLLHTQIDAPEDLWYTLGDIKIKFHYPKIFDDKNIAHMIVSCIETIHANGESIPVEDLNEKELEDLYSIITESDIVAIKDILLKPTVYLAVPIKCPECGKTHAHVIRGLKEFFELL
>ID:YP_008060627.1 |[Escherichia phage Lw1]||_Escherichia_phage_Lw1_.gbk|baseplate hub subuni..|558|NC_021344(176227):63490-64047:1 ^GeneID:16205225^ Escherichia phage Lw1, complete genome.|neighbours:ID:YP_008060626.1(1),ID:YP_008060628.1(1)|neighbour_genes:baseplate hub assemb..,baseplate wedge subu..|
MRKHTPRHIQKYNVTYRPLTVGDVGDTDNFILEGKVFKHQRDYVYLMALFDTINKDTVDLQIKCPECGELIKFTLNRHHILVDEFEEKLFGNEIKISVEPHTTGKEELPELIKFVVIDGEQILWDDCKESEKEAVLDSIDYQVFKSINTALDKPAMVANIPVGCSCGYKHIVSLRGLEAFLKVVG
> |[Tevenvirinae _Escherichia_phage_MX01]||_Escherichia_phage_MX01.gb|hypothetical protein|624|NC_031934.1(168929):113269-113892:-1 ^RAST2:fig|1198136.96.peg.197^ Tevenvirinae _Escherichia_phage_MX01|neighbours:(-1),(1)|neighbour_genes:baseplate wedge subu..,Phage baseplate|
MNYTFDVKIKNKTIKCRAFTLREYKDLLQAKLEGRIESFINELISNCTDARDLNKQESELLVINLWAHSLAEVNIEREWVCSCGRSQVVPMTLTRATLGKEPDVIKDFGNFKIVFRYPKLFEDKNRAMMVAGCIDYILTSAGEKLFLSDLSDAELDDLYSVITEKDIKEVYDALVAPKPILAIPISCECGEHTVHVIEGLKEFFKVM
>ID:AYR04107.1 |[Escherichia phage OLB35]||_Escherichia_phage_OLB35_.gbk|baseplate hub subuni..|627|MH992122(169140):117150-117776:-1 ^^ UNVERIFIED: Escherichia phage OLB35, complete genome.|neighbours:ID:AYR04106.1(-1),ID:AYR04108.1(1)|neighbour_genes:baseplate wedge subu..,baseplate hub assemb..|
MYKYTFTVRLGDKEVNCRAFTLKEYLGLIGARATGTIESAVNNIITNCSNAKNLSKQEAELLLVNLWAHSLGEVNQEHTWNCSCGHSFQVYMNLLHTQLDEQADPWYSFSGIKIKFRQPKLFDDKNIALMIASCIEAVFVNGESIPVEDLTEAEINDLYGLITEDDMINIKNLLVSPSIYLATPIKCPKCGASHVHTIRGLKEFFELL
> |[Tevenvirinae _Escherichia_phage_PE37]||_Escherichia_phage_PE37.gb|Phage baseplate hub ..|627|KU925172.1(166423):51780-52406:1 ^RAST2:fig|1198136.98.peg.82^ Tevenvirinae _Escherichia_phage_PE37|neighbours:(-1),(1)|neighbour_genes:Phage baseplate,Phage baseplate wedg..|
MYEYKFDVRVGSKIINCRAFTLKEYLELITAKKNGSVEEIVKKLIKDCTNAKDLNRQESELLLIHLWAHSLGEVNHENSWKCTCGTEIPTHINLLHTQIDAPEDLWYTLGDIKIKFHYPKIFDDKNIAHMIVSCIETIHANGESIPVEDLNEKELEDLYSIITESDIVAIKDMLLKPTVYLAVPIKCPECGKTHAHVIRGLKEFFELL
>ID:BBC14529.1 |[Escherichia phage PP01]||_Escherichia_phage_PP01.gbk|26|627|LC348379(167812):113839-114465:-1 ^^ Escherichia phage PP01 DNA, complete sequence.|neighbours:ID:BBC14528.1(-1),ID:BBC14530.1(-1)|neighbour_genes:25,26'|
MYEYKFDVRVGSKIINCRAFTLKEYLELITAKNNGSVEVIVKKLIKDCTNAKDLNRQESELLLIHLWAHSLGEVNHENSWKCTCGTEIPTHINLLHTQIDAPEDLWYTLGDIKIKFRYPKIFDDKNIAHMIVSCIETIHANGESIPVEDLNEKELEDLYSIITESDIVAIKDMLLKPTVYLAVPIKCPECGKTHAHVIRGLKEFFELL
> |[Tevenvirinae _Escherichia_phage_SF]||_Escherichia_phage_SF.gb|Phage baseplate asse..|627|MH359124.1(168695):4012-4638:1 ^RAST2:fig|1198136.100.peg.5^ Tevenvirinae _Escherichia_phage_SF|neighbours:(-1),(1)|neighbour_genes:Phage baseplate,Phage baseplate wedg..|
MYKYTFTVRLGDKEVNCRAFTLKEYLGLIGARATGTIESAVNNIITNCSNAKNLTKQEAELLLVNLWAHSLGEVNQEHTWNCSCGHSFQVYMNLLHTQLDEQADPWYSFSGIKIKFRQPKLFDDKNIALMIASCIEAVFVNGESIPVEDLTEAEINDLYGLITEDDMINIKNLLVSPSIYLATPIKCPKCGASHVHTIRGLKEFFELL
>ID:YP_009608477.1 |[Escherichia phage ST0]||_Escherichia_phage_ST0.gbk|baseplate hub subuni..|627|NC_041990(170496):113228-113854:1 ^GeneID:40084499^ Escherichia phage ST0, complete genome.|neighbours:ID:YP_009608476.1(-1),ID:YP_009608478.1(1)|neighbour_genes:baseplate hub assemb..,baseplate wedge subu..|
MYKYTFTVRLGDKEVNCRAFTLKEYLGLIGARATGTIESAVNNIITNCSNAKNLTKQEAELLLVNLWAHSLGEVNQEHTWNCSCGHSFQVYMNLLHTQLDEQADPWYSFSGIKIKFRQPKLFDDKNIALMIASCIEAVFVNGESIPVEDLTEAEINDLYGLITEDDMINIKNLLVSPSIYLATPIKCPKCGASHVHTIRGLKEFFELL
>ID:BBC14808.1 |[Escherichia phage T2]||_Escherichia_phage_T2.gbk|26|627|LC348380(163825):110450-111076:-1 ^^ Escherichia phage T2 DNA, complete sequence.|neighbours:ID:BBC14807.1(-1),ID:BBC14809.1(-1)|neighbour_genes:25,26'|
MYEYKFDVRVGSKIINCRAFTLKEYLELITAKNNGSVEVIVKKLIKDCTNAKDLNRQESELLLIHLWAHSLGEVNHENSWKCTCGTEIPTHINLLHTQIDAPEDLWYTLGDIKIKFRYPKIFDDKNIAHMIVSCIETIHANGESIPVEDLNEKELEDLYSIITESDIVAIKDMLLKPTVYLAVPIKCPECGKTHAHVIRGLKEFFELL
>ID:YP_009281520.1 |[Escherichia phage UFV-AREG1]||_Escherichia_phage_UFV-AREG1_.gbk|baseplate protein|627|NC_031030(170788):111461-112087:-1 ^GeneID:29063713^ Escherichia phage UFV-AREG1, complete genome.|neighbours:ID:YP_009281519.1(-1),ID:YP_009281521.1(1)|neighbour_genes:baseplate wedge prot..,baseplate hub assemb..|
MYEYKFDVRVGSKIINCRAFTLKEYLELITAKKNGSVEEIVKKLIKDCTNAKDLNRQESELLLIHLWAHSLGEVNHENSWKCTCGTEIPTHINLLHTQIDAPEDLWYTLGDIKIKFHYPKIFDDKNIAHMIVSCIETIHANGESIPIEDLNEKELEDLYSIITESDIVAIKDMLLKPTVYLAVPIKCPECGKTHAHVIRGLKEFFELL
>ID:YP_009323390.1 |[Escherichia phage WG01]||_Escherichia_phage_WG01_.gbk|baseplate hub subuni..|624|NC_031928(169936):114143-114766:-1 ^GeneID:30308516^ Escherichia phage WG01, complete genome.|neighbours:ID:YP_009323389.1(-1),ID:YP_009323391.1(1)|neighbour_genes:baseplate hub subuni..,baseplate hub assemb..|
MNYTFDVKIKNKTIKCRAFTLREYKDLLQAKLEGRIESFINELISNCTDARDLNKQESELLVINLWAHSLAEVNIEREWSCSCGRSQVVPMTLTRATLGKEPDVIKDFGNFKIVFRYPKLFEDKNRAMMVAGCIDYILTSAGEKLLLSDLSDAELDDLYSVITEKDIKEVYDALVAPKPILAIPISCECGEHTVHVIEGLKEFFKVM
>ID:YP_009030795.1 |[Escherichia phage vB_EcoM_112]||_Escherichia_phage_e112_.gbk|baseplate hub subuni..|627|NC_024125(168470):113772-114398:-1 ^GeneID:19485338^ Escherichia phage e11/2, complete genome.|neighbours:ID:YP_009030794.1(-1),ID:YP_009030796.1(1)|neighbour_genes:baseplate wedge subu..,hypothetical protein|
MYEYKFDVRVGSKIINCRAFTLKEYLELITAKNNGSVEAIVKKLIKDCTNAKDLNRQESELLLIHLWAHSLGEVNHENSWKCTCGTEIPTHINLLHAQIDAPEDLWYTLGDIKIKFRYPKIFDDKNIAHMIVSCIETIHANGESIPVEDLNEKELEDLYSIITESDIVAIKDMLLKPTVYLAVPIKCPECGKTHAHVIRGLKEFFELL
>ID:AYN56226.1 |[Escherichia phage p000v]||_Escherichia_phage_p000v_.gbk|hypothetical protein|627|MK047717(167803):32537-33163:1 ^^ Escherichia phage p000v, complete genome.|neighbours:ID:AYN56225.1(-1),ID:AYN56227.1(1)|neighbour_genes:hypothetical protein,baseplate wedge prot..|
MYKYTFTVRLGDKEVNCRAFTLKEYLGLIGARATGTIESAVNNIITNCSNAKNLTKQEAELLLVNLWAHSLGEVNQEHTWNCSCGHSFQVYMNLLHTQLDEQADPWYSFSGIKIKFRQPKLFDDKNIALMIASCIEAVFVNGESIPVEDLTEAEINDLYGLITEDDMINIKNLLVSPSIYLATPIKCPKCGASHVHTIRGLKEFFELL
> |[Tevenvirinae _Escherichia_phage_p000y]||_Escherichia_phage_p000y.gb|Phage baseplate asse..|627|MK047718.1(169872):143995-144621:1 ^RAST2:fig|1198136.97.peg.252^ Tevenvirinae _Escherichia_phage_p000y|neighbours:(-1),(1)|neighbour_genes:Phage baseplate,Phage baseplate wedg..|
MYKYTFTVRLGDKEVNCRAFTLKEYLGLIGARATGTIESAVNNIITNCSNAKNLTKQEAELLLVNLWAHSLGEVNQEHTWNCSCGHSFQVYMNLLHTQLDEQADPWYSFSGIKIKFRQPKLFDDKNIALMIASCIEAVFVNGESIPVEDLTEAEINDLYGLITEDDMINIKNLLVSPSIYLATPIKCPKCGASHVHTIRGLKEFFELL
> |[Tevenvirinae _Escherichia_phage_slur02]||_Escherichia_phage_slur02.gb|Phage baseplate asse..|627|NC_028927.1(167298):15731-16357:-1 ^RAST2:fig|1198136.99.peg.22^ Tevenvirinae _Escherichia_phage_slur02|neighbours:(-1),(1)|neighbour_genes:Phage baseplate wedg..,Phage baseplate|
MYEYKFDVRVGSKIINCRAFTLKEYLELITAKNNGSVEVIVKKLIKDCTNAKDLNRQESELLLIHLWAHSLGEVNHENSWKCTCGTEIPTHINLLHTQIDAPEDLWYTLGDIKIKFRYPKIFDDKNIAHMIVSCIETIHANGESIPVEDLNEKELEDLYSIITESDIVAIKDMLLKPTVYLAVPIKCPECGKTHAHVIRGLKEFFELL
>ID:YP_009625063.1 |[Escherichia phage slur03]||_Escherichia_phage_slur03_.gbk|gp26 baseplate hub s..|627|NC_042129(167467):55878-56504:1 ^GeneID:40101945,InterPro:IPR024364,UniProtKB/TrEMBL:A0A0M7QDS8^ Escherichia phage slur03, complete genome.|neighbours:ID:YP_009625062.1(-1),ID:YP_009625064.1(1)|neighbour_genes:putative baseplate h..,base plate wedge sub..|
MYEYKFDVRVGSKIINCRAFTLKEYLELITAKNNGSVEVIVKKLIKDCTNAKDLNRQESELLLIHLWAHSLGEVNHENSWKCTCGTEIPTHINLLHTQIDAPEDLWYTLGDIKIKFRYPKIFDDKNIAHMIVSCIETIHANGESIPVEDLNEKELEDLYSIITESDIVAIKDMLLKPTVYLAVPIKCPECGKTHAHVIRGLKEFFELL
>ID:YP_009625404.1 |[Escherichia phage slur04]||_Escherichia_phage_slur04_.gbk|T4 bacteriophage bas..|627|NC_042130(167298):97415-98041:-1 ^GeneID:40102305,InterPro:IPR024364,UniProtKB/TrEMBL:A0A0M7Q9W1^ Escherichia phage slur04, complete genome.|neighbours:ID:YP_009625403.1(-1),ID:YP_009625405.1(1)|neighbour_genes:Gene 25-like lysozym..,T4 bacteriophage bas..|
MYEYKFDVRVGSKIINCRAFTLKEYLELITAKNNGSVEVIVKKLIKDCTNAKDLNRQESELLLIHLWAHSLGEVNHENSWKCTCGTEIPTHINLLHTQIDAPEDLWYTLGDIKIKFRYPKIFDDKNIAHMIVSCIETIHANGESIPVEDLNEKELEDLYSIITESDIVAIKDMLLKPTVYLAVPIKCPECGKTHAHVIRGLKEFFELL
> |[Tevenvirinae _Escherichia_phage_slur07]||_Escherichia_phage_slur07.gb|Phage baseplate hub ..|627|NC_028780.1(167124):49790-50416:1 ^RAST2:fig|1198136.89.peg.74^ Tevenvirinae _Escherichia_phage_slur07|neighbours:(-1),(1)|neighbour_genes:Phage baseplate,Phage baseplate wedg..|
MYEYKFDVRVGSKIINCRAFTLKEYLELITAKKNGSVEEIVKKLIKECTNAKDLNRQESELLLIHLWAHSLGEVNHENSWKCTCGTEIPTHINLLHTQIDAPEDLWYTLGDIKIKFHYPKIFDDKNIAHMIVSCIETIHANGESIPVEDLNEKELEDLYSIITESDIVAIKDMLLKPTVYLAVPIKCPECGKTHAHVIRGLKEFFELL
>ID:CUL02607.1 |[Escherichia phage slur08]||_Escherichia_phage_slur08_.gbk|T4 bacteriophage bas..|627|LN881733(167467):53125-53751:1 ^InterPro:IPR024364,UniProtKB/TrEMBL:A0A0M7QDV2^ Escherichia phage slur08, complete genome.|neighbours:ID:CUL02606.1(-1),ID:CUL02608.1(1)|neighbour_genes:T4 bacteriophage bas..,Gene 25-like lysozym..|
MYEYKFDVRVGSKIINCRAFTLKEYLELITAKNNGSVEVIVKKLIKDCTNAKDLNRQESELLLIHLWAHSLGEVNHENSWKCTCGTEIPTHINLLHTQIDAPEDLWYTLGDIKIKFRYPKIFDDKNIAHMIVSCIETIHANGESIPVEDLNEKELEDLYSIITESDIVAIKDMLLKPTVYLAVPIKCPECGKTHAHVIRGLKEFFELL
>ID:CUL02958.1 |[Escherichia phage slur11]||_Escherichia_phage_slur11_.gbk|T4 bacteriophage bas..|627|LN881734(167298):100961-101587:-1 ^InterPro:IPR024364,UniProtKB/TrEMBL:A0A0M7QCG8^ Escherichia phage slur11, complete genome.|neighbours:ID:CUL02957.1(-1),ID:CUL02959.1(1)|neighbour_genes:Gene 25-like lysozym..,T4 bacteriophage bas..|
MYEYKFDVRVGSKIINCRAFTLKEYLELITAKNNGSVEVIVKKLIKDCTNAKDLNRQESELLLIHLWAHSLGEVNHENSWKCTCGTEIPTHINLLHTQIDAPEDLWYTLGDIKIKFRYPKIFDDKNIAHMIVSCIETIHANGESIPVEDLNEKELEDLYSIITESDIVAIKDMLLKPTVYLAVPIKCPECGKTHAHVIRGLKEFFELL
>ID:CUL03744.1 |[Escherichia phage slur13]||_Escherichia_phage_slur13_.gbk|T4 bacteriophage bas..|627|LN881737(167299):122783-123409:-1 ^InterPro:IPR024364,UniProtKB/TrEMBL:A0A0M7QEF3^ Escherichia phage slur13, complete genome.|neighbours:ID:CUL03743.1(-1),ID:CUL03745.1(1)|neighbour_genes:Gene 25-like lysozym..,T4 bacteriophage bas..|
MYEYKFDVRVGSKIINCRAFTLKEYLELITAKNNGSVEVIVKKLIKDCTNAKDLNRQESELLLIHLWAHSLGEVNHENSWKCTCGTEIPTHINLLHTQIDAPEDLWYTLGDIKIKFRYPKIFDDKNIAHMIVSCIETIHANGESIPVEDLNEKELEDLYSIITESDIVAIKDMLLKPTVYLAVPIKCPECGKTHAHVIRGLKEFFELL
>ID:YP_009180687.1 |[Escherichia phage slur14]||_Escherichia_phage_slur14_.gbk|T4 bacteriophage bas..|627|NC_028448(167467):55836-56462:-1 ^GeneID:26227862,InterPro:IPR024364,UniProtKB/TrEMBL:A0A0M7QES6^ Escherichia phage slur14, complete genome.|neighbours:ID:YP_009180686.1(-1),ID:YP_009180688.1(1)|neighbour_genes:Gene 25-like lysozym..,T4 bacteriophage bas..|
MYEYKFDVRVGSKIINCRAFTLKEYLELITAKNNGSVEVIVKKLIKDCTNAKDLNRQESELLLIHLWAHSLGEVNHENSWKCTCGTEIPTHINLLHTQIDAPEDLWYTLGDIKIKFRYPKIFDDKNIAHMIVSCIETIHANGESIPVEDLNEKELEDLYSIITESDIVAIKDMLLKPTVYLAVPIKCPECGKTHAHVIRGLKEFFELL
>ID:AVH86018.1 |[Escherichia phage vB_EcoM-G28]||_Escherichia_phage_vB_EcoM-G28.gbk|putative baseplate h..|627|MG867727(170121):115086-115712:-1 ^^ Escherichia phage vB_EcoM-G28, complete genome.|neighbours:ID:AVH86017.1(-1),ID:AVH86019.1(1)|neighbour_genes:putative baseplate w..,putative baseplate h..|
MYEYKFDVRVGSKIINCRAFTLKEYLELITAKNNGSVEVIVKKLIKDCTNAKDLNRQESELLLIHLWAHSLGEVNHENSWKCTCGTEIPTHINLLHTQIDAPEDLWYTLGDIKIKFHYPKIFDDKNIAHMIVSCIETIHANGESIPIEDLNEKELEDLYSIITESDIVAIKDMLLKPTVYLAVPIKCPECGKSHAHVIRGLKEFFELL
>ID:QDF15211.1 |[Escherichia phage vB_EcoM-Sa45lw]||_Escherichia_phage_vB_EcoM-Sa45lw_.gbk|baseplate hub subuni..|627|MK977694(167353):112188-112814:-1 ^^ Escherichia phage vB_EcoM-Sa45lw, complete genome.|neighbours:ID:QDF15210.1(-1),ID:QDF15212.1(1)|neighbour_genes:baseplate wedge subu..,baseplate hub assemb..|
MYEYKFDVRVGSKIINCRAFTLKEYLELITAKNNGSVEVIVKKLIKDCTNAKDLNRQESELLLIHLWAHSLGEVNHENSWKCTCGTEIPTHINLLHTQIDAPEDLWYTLGDIKIKFHYPKIFDDKNIAHMIVSCIETIHANGESIPVEDLNEKELEDLYSIITESDIVAIKDMLLKPTVYLAVPIKCPECGKTHAHVIRGLKEFFELL
>ID:YP_009290454.1 |[Escherichia phage vB_EcoM-UFV13]||_Escherichia_phage_vB_EcoM-UFV13_.gbk|baseplate hub assemb..|627|NC_031103(165772):112021-112647:-1 ^GeneID:29081250^ Escherichia phage vB_EcoM-UFV13, complete genome.|neighbours:ID:YP_009290453.1(-1),ID:YP_009290455.1(1)|neighbour_genes:baseplate wedge subu..,baseplate protein|
MYEYKFDVRVGSKIINCRAFTLKEYLELITAKNNGSVEVIVKKLIKDCTNAKDLNRQESELLLIHLWAHSLGEVNHENSWKCTCGTEIPTHINLLHTQIDAPEDLWYTLGDIKIKFHYPKIFDDKNIAHMIVSCIETIHANGESIPVEDLNEKELEDLYSIITESDIVAIKDMLLKPTVYLAVPIKCPECGKTHAHVIRGLKEFFELL
>ID:AUV61049.1 |[Escherichia phage vB_EcoM-fFiEco06]||_Escherichia_phage_vB_EcoM-fFiEco06_.gbk|baseplate hub|627|MG781190(167076):111848-112474:-1 ^^ Escherichia phage vB_EcoM-fFiEco06, complete genome.|neighbours:ID:AUV61048.1(-1),ID:AUV61050.1(1)|neighbour_genes:baseplate wedge subu..,baseplate hub assemb..|
MYEYKFDVRVGSKIINCRAFTLKEYLELITAKKNGSVEEIVKKLIKDCTNAKDLNRQESELLLIHLWAHSLGEVNHENSWKCTCGTEIPTHINLLHTQIDAPEDLWYTLGDIKIKFHYPKIFDDKNIAHMIVSCIETIHANGESIPVEDLNEKELEDLYSIIAESDIVAIKDMLLKPTVYLAVPIKCPECGKTHAHVIRGLKEFFELL
>ID:AUV61322.1 |[Escherichia phage vB_EcoM-fHoEco02]||_Escherichia_phage_vB_EcoM-fHoEco02_.gbk|baseplate hub|627|MG781191(167064):111838-112464:-1 ^^ Escherichia phage vB_EcoM-fHoEco02, complete genome.|neighbours:ID:AUV61321.1(-1),ID:AUV61323.1(1)|neighbour_genes:baseplate wedge subu..,baseplate hub assemb..|
MYEYKFDVRVGSKIINCRAFTLKEYLELITAKKNGSVEEIVKKLIKDCTNAKDLNRQESELLLIHLWAHSLGEVNHENSWKCTCGTEIPTHINLLHTQIDAPEDLWYTLGDIKIKFHYPKIFDDKNIAHMIVSCIETIHANGESIPVEDLNEKELEDLYSIIAESDIVAIKDMLLKPTVYLAVPIKCPECGKTHAHVIRGLKEFFELL
>ID:AYP69793.1 |[Escherichia phage vB_EcoM_DalCa]||_Escherichia_phage_vB_EcoM_DalCa_.gbk|baseplate hub|627|MH992510(166040):111577-112203:-1 ^^ Escherichia phage vB_EcoM_DalCa, complete genome.|neighbours:ID:AYP69844.1(-1),ID:AYP69779.1(1)|neighbour_genes:baseplate wedge subu..,baseplate hub assemb..|
MYEYKFDVRVGSKIINCRAFTLKEYLELITAKKNGSVEEIVKKLIKDCTNAKDLNRQESELLLIHLWAHSLGEVNHENSWKCTCGTEIPTHINLLHTQIDAPEDLWYTLGDIKIKFQYPKIFDDKNIAHMIVSCIETIHANGESIPVEDLNEKELEDLYSIITESDIVAIKDMLLKPTVYLAVPIKCPECGKTHAHVIRGLKEFFELL
>ID:QBO63704.1 |[Escherichia phage vB_EcoM_G10400]||_Escherichia_phage_vB_EcoM_G10400.gbk|putative baseplate h..|627|MK327937(170182):113960-114586:-1 ^^ Escherichia phage vB_EcoM_G10400, complete genome.|neighbours:ID:QBO63703.1(-1),ID:QBO63705.1(1)|neighbour_genes:putative baseplate w..,putative baseplate h..|
MYEYKFDVRVGSKIINCRAFTLKEYLELITAKNNGSVEVIVKKLIKDCTNAKDLNRQESELLLIHLWAHSLGEVNHENSWKCTCGTEIPTHINLLHTQIDAPEDLWYTLGDIKIKFRYPKIFDDKNIAHMIVSCIETIHANGESIPVEDLNEKELEDLYSIITESDIVAIKDMLLKPTVYLAVPIKCPECGKTHAHVIRGLKEFFELL
>ID:QBO62334.1 |[Escherichia phage vB_EcoM_G2248]||_Escherichia_phage_vB_EcoM_G2248.gbk|putative baseplate h..|630|MK327932(170678):111960-112589:-1 ^^ Escherichia phage vB_EcoM_G2248, complete genome.|neighbours:ID:QBO62333.1(-1),ID:QBO62335.1(1)|neighbour_genes:putative baseplate w..,putative baseplate h..|
MQYFFKIQLGEKLIHARAFTFGEFQKLVAAKETGKLSEVVIEIIHECTGINALELEKCEAEYIFLLLWCHSLNKMKIDATWVCGVCNKEKVYSLDVSRTQIPEVEPYILDLGQVKIKFRQPKFTEDVDIMQMVIACIEYIVIGDQQFNIDDLNAQDFDRLLDMLTTDKVEEVIDELTRNQITLAVPIKCECGESGVYSLSGLSSFLKIL
> |[Tevenvirinae Escherichia_phage_vB_EcoM_G2285]||_Escherichia_phage_vB_EcoM_G2285.gb|Phage baseplate asse..|627|MK327933.1(166675):115448-116074:-1 ^RAST2:fig|1198136.60.peg.200^ Tevenvirinae Escherichia_phage_vB_EcoM_G2285|neighbours:(-1),(1)|neighbour_genes:Phage baseplate wedg..,Phage baseplate|
MYKYTFTVRLGDKEVNCRAFTLKEYLGLIGARATGTIESAVNNIITNCSNAKNLTKQEAELLLVNLWAHSLGEVNQEHTWNCSCGHSFQVYMNLLHTQLDEQADPWYSFSGIKIKFRQPKLFDDKNIALMIASCIEAVFVNGESIPVEDLTEAEINDLYGLITEDDMINIKNLLVSPSIYLATPIKCPKCGASHVHTIRGLKEFFELL
> |[Tevenvirinae _Escherichia_phage_vB_EcoM_G2469]||_Escherichia_phage_vB_EcoM_G2469.gb|Phage baseplate asse..|627|MK327934.1(170452):117595-118221:-1 ^RAST2:fig|1198136.90.peg.201^ Tevenvirinae _Escherichia_phage_vB_EcoM_G2469|neighbours:(-1),(1)|neighbour_genes:Phage baseplate wedg..,Phage baseplate|
MYKYTFTVRLGDKEVNCRAFTLKEYLGLIGARATGTIESAVNNIITNCSNAKNLTKQEAELLLVNLWAHSLGEVNQEHTWNCSCGHSFQVYMNLLHTQLDEQADPWYSFSGIKIKFRQPKLFDDKNIALMIASCIEAVFVNGESIPVEDLTEAEINDLYGLITEDDIINIKNLLVSPSIYLATPIKCPKCGASHVHTIRGLKEFFELL
> |[Tevenvirinae Escherichia_phage_vB_EcoM_G2494]||_Escherichia_phage_vB_EcoM_G2494.gb|Phage baseplate hub ..|630|MK327935.1(168327):107390-108019:-1 ^RAST2:fig|1198136.61.peg.187^ Tevenvirinae Escherichia_phage_vB_EcoM_G2494|neighbours:(-1),(1)|neighbour_genes:Phage baseplate wedg..,Phage baseplate|
MQYFFKIQLGEKLIHARAFTFGEFQKLVAAKETGKLSEVVIEIIHECTGINALELEKCEAEYIFLLLWCHSLNKMKIDATWVCGVCNKEKVYSLDVSRTQIPEVEPYILDLGQVKIKFRQPKFTEDVDIMQMVIACIEYIVIGDQQFNIDDLNAQDFDRVLDMLTTDKVEEVIDELTRNQITLAVPIKCECGESGVYSLSGLSSFLKIL
>ID:QBO65596.1 |[Escherichia phage vB_EcoM_G2540-3]||_Escherichia_phage_vB_EcoM_G2540-3_.gbk|putative baseplate h..|627|MK327944(168654):113626-114252:-1 ^^ Escherichia phage vB_EcoM_G2540-3, complete genome.|neighbours:ID:QBO65595.1(-1),ID:QBO65597.1(1)|neighbour_genes:putative baseplate w..,putative baseplate h..|
MYEYKFDVRVGSKIINCRAFTLKEYLELITAKKNGSVEEIVKKLIKDCTNAKDLNRQESELLLIHLWAHSLGEVNHENSWKCTCGTEIPTHINLLHTQIDAPEDLWYTLGDIKIKFRYPKIFDDKNIAHMIVSCIETIHANGESIPVEDLNEKELEDLYSIITESDIVAIKDMLLKPTVYLAVPIKCPECGKTHAHVIRGLKEFFELL
> |[Tevenvirinae _Escherichia_phage_vB_EcoM_G2540]||_Escherichia_phage_vB_EcoM_G2540.gb|Phage baseplate asse..|627|MK327936.1(168886):112590-113216:-1 ^RAST2:fig|1198136.92.peg.201^ Tevenvirinae _Escherichia_phage_vB_EcoM_G2540|neighbours:(-1),(1)|neighbour_genes:Phage baseplate wedg..,Phage baseplate|
MYEYKFDVRVGSKIINCRAFTLKEYLELITAKNNGSVEVIVKKLIKDCTNAKDLNRQESELLLIHLWAHSLGEVNHENSWKCTCGTEIPTHINLLHTQIDAPEDLWYTLGDIKIKFRYPKIFDDKNIAHMIVSCIETIHANGESIPVEDLNEKELEDLYSIITESDIVAIKDMLLKPTVYLAVPIKCPECGKTHAHVIRGLKEFFELL
>ID:QBO64510.1 |[Escherichia phage vB_EcoM_G29]||_Escherichia_phage_vB_EcoM_G29_.gbk|putative baseplate h..|627|MK327940(168241):113654-114280:-1 ^^ Escherichia phage vB_EcoM_G29, complete genome.|neighbours:ID:QBO64509.1(-1),ID:QBO64511.1(1)|neighbour_genes:putative baseplate w..,putative baseplate h..|
MYEYKFDVRVGSKIINCRAFTLKEYLELITAKNNGSVEVIVKKLIKDCTNAKDLNRQESELLLIHLWAHSLGEVNHENSWKCTCGTEIPTHINLLHTQIDAPEDLWYTLGDIKIKFRYPKIFDDKNIAHMIVSCIETIHANGESIPVEDLNEKELEDLYSIITESDIVAIKDMLLKPTVYLAVPIKCPECGKTHAHVIRGLKEFFELL
> |[Tevenvirinae _Escherichia_phage_vB_EcoM_G37-3]||_Escherichia_phage_vB_EcoM_G37-3.gb|Phage baseplate hub ..|630|MK327941.1(167832):107206-107835:-1 ^RAST2:fig|1198136.91.peg.196^ Tevenvirinae _Escherichia_phage_vB_EcoM_G37-3|neighbours:(-1),(1)|neighbour_genes:Phage baseplate wedg..,Phage baseplate|
MQYFFKIQLGEKLIHARAFTFGEFQKLVAAKETGKLSEVVIEIIHECTGINALELEKCEAEYIFLLLWCHSLNKMKIDATWVCGVCNKEKVYSLDVSRTQIPEVEPYILDLGQVKIKFRQPKFTEDVDIMQMVIACIEYIVIGDQQFNIDDLNAQDFDRVLDMLTTDKVEEVIDELTRNQITLAVPIKCECGESGVYSLSGLSSFLKIL
> |[Tevenvirinae _Escherichia_phage_vB_EcoM_GG4498]||_Escherichia_phage_vB_EcoM_G4498.gb|Phage baseplate asse..|627|MK327939.1(167826):113112-113738:-1 ^RAST2:fig|1198136.93.peg.200^ Tevenvirinae _Escherichia_phage_vB_EcoM_GG4498|neighbours:(-1),(1)|neighbour_genes:Phage baseplate wedg..,Phage baseplate|
MYEYKFDVRVGSKIINCRAFTLKEYLELITAKNNGSVEVIVKKLIKDCTNAKDLNRQESELLLIHLWAHSLGEVNHENSWKCTCGTEIPTHINLLHTQIDAPEDLWYTLGDIKIKFRYPKIFDDKNIAHMIVSCIETIHANGESIPVEDLNEKELEDLYSIITESDIVAIKDMLLKPTVYLAVPIKCPECGKTHAHVIRGLKEFFELL
>ID:QBO65881.1 |[Escherichia phage vB_EcoM_G4500]||_Escherichia_phage_vB_EcoM_G4500_.gbk|putative baseplate h..|627|MK327945(168363):113599-114225:-1 ^^ Escherichia phage vB_EcoM_G4500, complete genome.|neighbours:ID:QBO65880.1(-1),ID:QBO65882.1(1)|neighbour_genes:putative baseplate w..,putative baseplate h..|
MYEYKFDVRVGSKIINCRAFTLKEYLELITAKNNGSVEVIVKKLIKDCTNAKDLNRQESELLLIHLWAHSLGEVNHENSWKCTCGTEIPTHINLLHTQIDAPEDLWYTLGDIKIKFRYPKIFDDKNIAHMIVSCIETIHANGESIPVEDLNEKELEDLYSIITESDIVAIKDMLLKPTVYLAVPIKCPECGKTHAHVIRGLKEFFELL
>ID:QBO66157.1 |[Escherichia phage vB_EcoM_G4507]||_Escherichia_phage_vB_EcoM_G4507_.gbk|putative baseplate h..|627|MK327946(168828):113718-114344:-1 ^^ Escherichia phage vB_EcoM_G4507, complete genome.|neighbours:ID:QBO66156.1(-1),ID:QBO66158.1(1)|neighbour_genes:putative baseplate w..,putative baseplate h..|
MYEYKFDVRVGSKIINCRAFTLKEYLELITAKNNGSVEVIVKKLIKDCTNAKDLNRQESELLLIHLWAHSLGEVNHENSWKCTCGTEIPTHINLLHTQIDAPEDLWYTLGDIKIKFRYPKIFDDKNIAHMIVSCIETIHANGESIPVEDLNEKELEDLYSIITESDIVAIKDMLLKPTVYLAVPIKCPECGKTHAHVIRGLKEFFELL
>ID:QBO65057.1 |[Escherichia phage vB_EcoM_G50]||_Escherichia_phage_vB_EcoM_G50_.gbk|putative baseplate h..|627|MK327942(167728):111990-112616:-1 ^^ Escherichia phage vB_EcoM_G50, complete genome.|neighbours:ID:QBO65056.1(-1),ID:QBO65058.1(1)|neighbour_genes:putative baseplate w..,putative baseplate h..|
MYEYKFDVRVGSKIINCRAFTLKEYLELITAKKNGSVEEIVKKLIKDCTNAKDLNRQESELLLIHLWAHSLGEVNHENSWKCTCGTEIPTHINLLHTQIDAPEDLWYTLGDIKIKFHYPKIFDDKNIAHMIVSCIETIHANGESIPIEDLNEKELEDLYSIITESDIVAIKDMLLKPTVYLAVPIKCPECGKTHAHVIRGLKEFFELL
> |[Tevenvirinae _Escherichia_phage_vB_EcoM_G5211]||_Escherichia_phage_vB_EcoM_G5211.gb|Phage baseplate hub ..|630|MK327947.1(164278):107283-107912:-1 ^RAST2:fig|1198136.94.peg.187^ Tevenvirinae _Escherichia_phage_vB_EcoM_G5211|neighbours:(-1),(1)|neighbour_genes:Phage baseplate wedg..,Phage baseplate|
MQYFFKIQLGEKLIHARAFTFGEFQKLVAAKETGKLSEVVIEIIHECTGINALELEKCEAEYIFLLLWCHSLNKMKIDATWVCGVCNKEKVYSLDVSRTQIPEVEPYILDLGQVKIKFRQPKFTEDVDIMQMVIACIEYIVIGDQQFNIDDLNAQDFDRVLDMLTTDKVEEVIDELTRNQITLAVPIKCECGESGVYSLSGLSSFLKIL
>ID:QBO65335.1 |[Escherichia phage vB_EcoM_G53]||_Escherichia_phage_vB_EcoM_G53_.gbk|putative baseplate h..|627|MK327943(167834):116286-116912:-1 ^^ Escherichia phage vB_EcoM_G53, complete genome.|neighbours:ID:QBO65334.1(-1),ID:QBO65336.1(1)|neighbour_genes:putative baseplate w..,putative baseplate h..|
MYKYTFTVRLGDKEVNCRAFTLKEYLGLIGARATGTIESAVNNIITNCSNAKNLTKQEAELLLVNLWAHSLGEVNQEHTWNCSCGHSFQVYMNLLHTQLDEQADPWYSFSGIKIKFRQPKLFDDKNIALMIASCIEAVFVNGESIPVEDLTEAEINDLYGLITEDDMINIKNLLVSPSIYLATPIKCPKCGASHVHTIRGLKEFFELL
>ID:QBQ80069.1 |[Escherichia phage vB_EcoM_G8]||_Escherichia_phage_vB_EcoM_G8_.gbk|putative baseplate h..|627|MK373787(169650):114081-114707:-1 ^^ Escherichia phage vB_EcoM_G8, complete genome.|neighbours:ID:QBQ80068.1(-1),ID:QBQ80070.1(1)|neighbour_genes:putative baseplate w..,putative baseplate h..|
MYEYKFDVRVGSKIINCRAFTLKEYLELITAKNNGSVEVVVKKLIKDCTNAKDLNRQESELLLIHLWAHSLGEVNHENSWKCTCGTEIPTHINLLHTQIDAPEDLWYTLGDIKIKLRYPKIFDDKNIAHMIVSCIETIHANGESIPVEDLNEKELEDLYSIITESDIVAIKDMLLKPTVYLAVPIKCPECGKTHAHVIRGLKEFFELL
>ID:QBQ77970.1 |[Escherichia phage vB_EcoM_G9062]||_Escherichia_phage_vB_EcoM_G9062_.gbk|putative baseplate h..|627|MK373779(168670):113438-114064:-1 ^^ Escherichia phage vB_EcoM_G9062, complete genome.|neighbours:ID:QBQ77969.1(-1),ID:QBQ77971.1(1)|neighbour_genes:putative baseplate w..,putative baseplate h..|
MYEYKFDVRVGSKIINCRAFTLKEYLELITAKKNGSVEEIVKKLIKDCTNAKDLNRQESELLLIHLWAHSLGEVNHENSWKCTCGTEIPTHINLLHTQIDAPEDLWYTLGDIKIKFRYPKIFDDKNIAHMIVSCIETIHANGESIPVEDLNEKELEDLYSIITESDIVAIKDMLLKPTVYLAVPIKCPECGKTHAHVIRGLKEFFELL
>ID:AXC34054.1 |[Escherichia phage vB_EcoM_JB75]||_Escherichia_phage_vB_EcoM_JB75_.gbk|baseplate hub|627|MH355584(167208):53897-54523:1 ^^ Escherichia phage vB_EcoM_JB75, complete genome.|neighbours:ID:AXC34041.1(-1),ID:AXC34106.1(1)|neighbour_genes:baseplate hub assemb..,baseplate wedge subu..|
MYEYKFDVRVGSKIINCRAFTLKEYLELITAKKNGSVEEIVKKLIKDCTNAKDLNRQESELLLIHLWAHSLGEVNHENSWKCTCGTEIPTHINLLHTQIDAPEDLWYTLGDIKIKFHYPKIFDDKNIAHMIVSCIETIHANGESIPVEDLNEKELEDLYSIITESDIVAIKDMLLKPTVYLAVPIKCPECGKTHAHVIRGLKEFFELL
>ID:YP_009037579.1 |[Escherichia phage vB_EcoM_JS09]||_Escherichia_phage_vB_EcoM_JS09_.gbk|baseplate hub subuni..|627|NC_024124(169148):52866-53492:1 ^GeneID:19524743^ Escherichia phage vB_EcoM_JS09, complete genome.|neighbours:ID:YP_009037578.1(-1),ID:YP_009037580.1(1)|neighbour_genes:baseplate hub assemb..,baseplate wedge subu..|
MYKYTFTVRLGDKEVNCRAFTLKEYLGLIGARATGTIESAVNNIITNCSNAKNLTKQEAELLLVNLWAHSLGEVNQEHTWNCSCGHSFQVYMNLLHTQLDEQADPWYSFSGIKIKFRQPKLFDDKNIALMIASCIEAVFVNGESIPVEDLTEAEINDLYGLITEDDMINIKNLLVTPSIYLATPIKCPKCGAAHVHTIRGLKEFFELL
>ID:QBQ78473.1 |[Escherichia phage vB_EcoM_KAW1E185]||_Escherichia_phage_vB_EcoM_KAW1E185_.gbk|putative baseplate h..|627|MK373781(164987):112208-112834:-1 ^^ Escherichia phage vB_EcoM_KAW1E185, complete genome.|neighbours:ID:QBQ78472.1(-1),ID:QBQ78474.1(1)|neighbour_genes:putative baseplate w..,putative baseplate h..|
MYEYKFDVRVGSKIINCRAFTLKEYLELITAKKNGSVEEIVKKLIKECTNAKDLNRQESELLLIHLWAHSLGEVNHENSWKCTCGTEIPTHINLLHTQIDAPEDLWYTLGDIKIKFHYPKIFDDKNIAHMIVSCIETIHANGESIPIEDLNEKELEDLYSIITESDIVAIKDMLLKPTVYLAVPIKCPECGKSHAHVIRGLKEFFELL
> |[Tevenvirinae Escherichia_phage_vB_EcoM_KAW3E185]||_Escherichia_phage_vB_EcoM_KAW3E185.gb|Phage baseplate asse..|627|MK373782.1(170187):117427-118053:-1 ^RAST2:fig|1198136.54.peg.202^ Tevenvirinae Escherichia_phage_vB_EcoM_KAW3E185|neighbours:(-1),(1)|neighbour_genes:Phage baseplate wedg..,Phage baseplate|
MYKYTFTVRLGDKEVNCRAFTLKEYLGLIGARATGTIESAVNNIITNCSNAKNLTKQEAELLLVNLWAHSLGEVNQEHTWNCSCGHSFQVYMNLLHTQLDEQADPWYSFSGIKIKFRQPKLFDDKNIALMIASCIEAVFVNGESIPVEDLTEAEINDLYGLITEDDMINIKNLLVSPSIYLATPIKCPKCGASHVHTIRGLKEFFELL
>ID:QBQ79248.1 |[Escherichia phage vB_EcoM_MM02]||_Escherichia_phage_vB_EcoM_MM02_.gbk|putative baseplate h..|627|MK373784(169201):117972-118598:-1 ^^ Escherichia phage vB_EcoM_MM02, complete genome.|neighbours:ID:QBQ79247.1(-1),ID:QBQ79249.1(1)|neighbour_genes:putative baseplate w..,putative baseplate h..|
MYKYTFTVRLGDKEVNCRAFTLKEYLGLIGARATGTIESAVNNIITNCSNAKNLTKQEAELLLVNLWAHSLGEVNQEHTWNCSCGHSFQVYMNLLHTQLDEQADPWYSFSGIKIKFRQPKLFDDKNIALMIASCIEAVFVNGESIPVEDLTEAEINDLYGLITEDDMINIKNLLVSPSIYLATPIKCPKCGASHVHTIRGLKEFFELL
>ID:QBQ79517.1 |[Escherichia phage vB_EcoM_OE5505]||_Escherichia_phage_vB_EcoM_OE5505_.gbk|putative baseplate h..|627|MK373785(168756):113636-114262:-1 ^^ Escherichia phage vB_EcoM_OE5505, complete genome.|neighbours:ID:QBQ79516.1(-1),ID:QBQ79518.1(1)|neighbour_genes:putative baseplate w..,putative baseplate h..|
MYEYKFDVRVGSKIINCRAFTLKEYLELITAKNNGSVEVIVKKLIKDCTNAKDLNRQESELLLIHLWAHSLGEVNHENSWKCTCGTEIPTHINLLHTQIDAPEDLWYTLGDIKIKFRYPKIFDDKNIAHMIVSCIETIHANGESIPVEDLNEKELEDLYSIITESDIVAIKDMLLKPTVYLAVPIKCPECGKTHAHVIRGLKEFFELL
> |[Tevenvirinae _Escherichia_phage_vB_EcoM_PhAPEC2]||_Escherichia_phage_vB_EcoM_PhAPEC2.gb|Phage baseplate asse..|627|NC_024794.1(167318):116584-117210:-1 ^RAST2:fig|1198136.124.peg.198^ Tevenvirinae _Escherichia_phage_vB_EcoM_PhAPEC2|neighbours:(-1),(1)|neighbour_genes:Phage baseplate wedg..,Phage baseplate|
MYKYTFTVRLGDKEVNCRAFTLKEYLGLIGARATGTIESAVNNIITNCSNAKNLTKQEAELLLVNLWAHSLGEVNQEHTWNCSCGHSFQVYMNLLHTQLDEQADPWYSFSGIKIKFRQPKLFDDKNIALMIASCIEAVFVNGESIPVEDLTEAEINDLYGLITEDDMINIKNLLVSPSIYLATPIKCPKCGASHVHTIRGLKEFFELL
>ID:QBQ79800.1 |[Escherichia phage vB_EcoM_R5505]||_Escherichia_phage_vB_EcoM_R5505_.gbk|putative baseplate h..|627|MK373786(167317):113399-114025:-1 ^^ Escherichia phage vB_EcoM_R5505, complete genome.|neighbours:ID:QBQ79799.1(-1),ID:QBQ79801.1(1)|neighbour_genes:putative baseplate w..,putative baseplate h..|
MYEYKFDVRVGSKIINCRAFTLKEYLELITAKNNGSVEVIVKKLIKDCTNAKDLNRQESELLLIHLWAHSLGEVNHENSWKCTCGTEISTHINLLHTQIDAPEDLWYTLGDIKIKFRYPKIFDDKNIAHMIVSCIETIHANGESIPVEDLNEKELEDLYSIITESDIVAIKDMLLKPTVYLAVPIKCPECGKTHAHVIRGLKEFFELL
>ID:QBQ77209.1 |[Escherichia phage vB_EcoM_WFK]||_Escherichia_phage_vB_EcoM_WFK_.gbk|putative baseplate h..|627|MK373775(164590):111358-111984:-1 ^^ Escherichia phage vB_EcoM_WFK, complete genome.|neighbours:ID:QBQ77208.1(-1),ID:QBQ77210.1(1)|neighbour_genes:putative baseplate w..,putative baseplate h..|
MYKYTFTVRLGDKEVNCRAFTLKEYLGLIGARATGTIESAVNNIITNCSNAKNLTKQEAELLLVNLWAHSLGEVNQEHTWNCSCGHSFQVYMNLLHTQLDEQADPWYSFSGIKIKFRQPKLFDDKNIALMIASCIEAVFVNGESIPVEDLTEAEINDLYGLITEDDMINIKNLLVSPSIYLATPIKCPKCGASHVHTIRGLKEFFELL
>ID:QBQ76948.1 |[Escherichia phage vB_EcoM_WFL6982]||_Escherichia_phage_vB_EcoM_WFL6982_.gbk|putative baseplate h..|627|MK373774(164279):111358-111984:-1 ^^ Escherichia phage vB_EcoM_WFL6982, complete genome.|neighbours:ID:QBQ76947.1(-1),ID:QBQ76949.1(1)|neighbour_genes:putative baseplate w..,putative baseplate h..|
MYKYTFTVRLGDKEVNCRAFTLKEYLGLIGARATGTIESAVNNIITNCSNAKNLTKQEAELLLVNLWAHSLGEVNQEHTWNCSCGHSFQVYMNLLHTQLDEQADPWYSFSGIKIKFRQPKLFDDKNIALMIASCIEAVFVNGESIPVEDLTEAEINDLYGLITEDDMINIKNLLVSPSIYLATPIKCPKCGASHVHTIRGLKEFFELL
>ID:QBQ77701.1 |[Escherichia phage vB_EcoM_WFbE185]||_Escherichia_phage_vB_EcoM_WFbE185.gbk|putative baseplate h..|627|MK373778(170429):117401-118027:-1 ^^ Escherichia phage vB_EcoM_WFbE185, complete genome.|neighbours:ID:QBQ77700.1(-1),ID:QBQ77702.1(1)|neighbour_genes:putative baseplate w..,putative baseplate h..|
MYKYTFTVRLGDKEVNCRAFTLKEYLGLIGARATDTIESAVNNIITNCSNAKNLTKQEAELLLVNLWAHSLGEVNQEHTWNCSCGHSFQVYMNLLHTQLDEQADPWYSFSGIKIKFRQPKLFDDKNIALMIASCIEAVFVNGESIPVEDLTEAEINDLYGLITEDDMINIKNLLVSPSIYLATPIKCPKCGASHVHTIRGLKEFFELL
>ID:YP_007004928.1 |[Escherichia phage wV7]||_Escherichia_phage_wV7_.gbk|baseplate hub subuni..|627|NC_019505(166452):111903-112529:-1 ^GeneID:14010722^ Escherichia phage wV7, complete genome.|neighbours:ID:YP_007004927.1(-1),ID:YP_007004929.1(1)|neighbour_genes:baseplate wedge subu..,baseplate hub assemb..|
MYEYKFDVRVGSKIINCRAFTLKEYLELITAKNNGSVEVIVKKLIKDCTNAKDLNRQESELLLIHLWAHSLGEVNHENSWKCTCGTEIPTHINLLHTQIDAPEDLWYTLGDIKIKFHYPKIFDDKNIAHMIVSCIETIHANGESIPVEDLNEKELEDLYSIITESDIVAIKDMLLKPTVYLAVPIKCPECGKTHAHVIRGLKEFFELL
> |[Tevenvirinae Escherichia_virus_KFS-EC]||_Escherichia_virus_KFS-EC.gb|Phage baseplate asse..|630|MH560358.1(164715):49537-50166:-1 ^RAST2:fig|1198136.83.peg.77^ Tevenvirinae Escherichia_virus_KFS-EC|neighbours:(-1),(1)|neighbour_genes:Phage baseplate wedg..,Phage baseplate|
MQYLFKIQLGEKLIHARAFTFGEFQKLVAAKETGKLSEVVIEIIHECTGINALELEKCEAEYIFLLLWCHSLNKMKFDATWVCGVCNKEKVYSLDVSRTQIPEVEPYILDLGQVKIKFRQPKFTEDVDIMQMVIACIEYIVIGDQQFNIDDLNAQDFDRVLDMLTTDKVEEVIDELTRNQITLAVPIKCECGESGVYSLSGLSSFLKIL
>ID:QDK04315.1 |[Escherichia virus VEc20]||_Escherichia_virus_VEc20_.gbk|vec20_185|627|MN022785(167532):112462-113088:-1 ^^ Escherichia virus VEc20, complete genome.|neighbours:ID:QDK04314.1(-1),ID:QDK04316.1(1)|neighbour_genes:vec20_184,vec20_186|
MYEYKFDVRVGSKIINCRAFTLKEYLELITAKNNGSVEVIVKKLIKDCTNAKDLNRQESELLLIHLWAHSLGEVNHENSWKCTCGTEIPTHINLLHTQIDAPEDLWYTLGDIKIKFHYPKIFDDKNIAHMIVSCIETIHANGESIPIEDLNEKELEDLYSIITESDIVAIKDMLLKPTVYLAVPIKCPECGKSHAHVIRGLKEFFELL
>ID:VCU44492.1 |[Escherichia virus vB_Eco_mar005P1]|vB_Eco_mar005P1|_Escherichia_virus_vB_Eco_mar005P1_.gbk|baseplate hub subuni..|627|LR027390(167773):50143-50769:-1 ^^ Escherichia virus vB_Eco_mar005P1 genome assembly, chromosome: 1.|neighbours:ID:VCU44491.1(-1),ID:VCU44493.1(1)|neighbour_genes:25,51|
MYKYTFTVRLGDKEVNCRAFTLKEYLGLIGARATGTIESAVNNIITNCSNAKNLTKQEAELLLVNLWAHSLGEVNQEHTWNCSCGHSFQVYMNLLHTQLDEQADPWYSFSGIKIKFRQPKLFDDKNIALMIASCIEAVFVNGESIPVEDLTEAEINDLYGLITEDDMINIKNLLVSPSIYLATPIKCPKCGASHVHTIRGLKEFFELL
>ID:VCU44460.1 |[Escherichia virus vB_Eco_mar005P1]|vB_Eco_mar006P2|_Escherichia_virus_vB_Eco_mar005P1_strain_vB_Eco_mar006P2_.gbk|baseplate hub subuni..|627|LR027387(167773):151038-151664:-1 ^^ Escherichia virus vB_Eco_mar005P1 strain vB_Eco_mar006P2 genome assembly, chromosome: 1.|neighbours:ID:VCU44459.1(-1),ID:VCU44461.1(1)|neighbour_genes:25,51|
MYKYTFTVRLGDKEVNCRAFTLKEYLGLIGARATGTIESAVNNIITNCSNAKNLTKQEAELLLVNLWAHSLGEVNQEHTWNCSCGHSFQVYMNLLHTQLDEQADPWYSFSGIKIKFRQPKLFDDKNIALMIASCIEAVFVNGESIPVEDLTEAEINDLYGLITEDDMINIKNLLVSPSIYLATPIKCPKCGASHVHTIRGLKEFFELL
>ID:VCU43264.1 |[Escherichia virus vB_Eco_mar005P1]|vB_Eco_mar007P3|_Escherichia_virus_vB_Eco_mar005P1_strain_vB_Eco_mar007P3_.gbk|baseplate hub subuni..|627|LR027383(167651):73029-73655:-1 ^^ Escherichia virus vB_Eco_mar005P1 strain vB_Eco_mar007P3 genome assembly, chromosome: 1.|neighbours:ID:VCU43263.1(-1),ID:VCU43265.1(1)|neighbour_genes:25,51|
MYKYTFTVRLGDKEVNCRAFTLKEYLGLIGARATGTIESAVNNIITNCSNAKNLTKQEAELLLVNLWAHSLGEVNQEHTWNCSCGHSFQVYMNLLHTQLDEQADPWYSFSGIKIKFRQPKLFDDKNIALMIASCIEAVFVNGESIPVEDLTEAEINDLYGLITEDDMINIKNLLVSPSIYLATPIKCPKCGASHVHTIRGLKEFFELL
>ID:VCU43972.1 |[Escherichia virus vB_Eco_mar005P1]|vB_Eco_mar008P4|_Escherichia_virus_vB_Eco_mar005P1_strain_vB_Eco_mar008P4_.gbk|baseplate hub subuni..|627|LR027386(167773):55810-56436:-1 ^^ Escherichia virus vB_Eco_mar005P1 strain vB_Eco_mar008P4 genome assembly, chromosome: 1.|neighbours:ID:VCU43971.1(-1),ID:VCU43973.1(1)|neighbour_genes:25,51|
MYKYTFTVRLGDKEVNCRAFTLKEYLGLIGARATGTIESAVNNIITNCSNAKNLTKQEAELLLVNLWAHSLGEVNQEHTWNCSCGHSFQVYMNLLHTQLDEQADPWYSFSGIKIKFRQPKLFDDKNIALMIASCIEAVFVNGESIPVEDLTEAEINDLYGLITEDDMINIKNLLVSPSIYLATPIKCPKCGASHVHTIRGLKEFFELL
>ID:VCU44809.1 |[Escherichia virus vB_Eco_mar005P1]|vB_Eco_mar009P5|_Escherichia_virus_vB_Eco_mar005P1_strain_vB_Eco_mar009P5_.gbk|baseplate hub subuni..|627|LR027391(167658):73271-73897:1 ^^ Escherichia virus vB_Eco_mar005P1 strain vB_Eco_mar009P5 genome assembly, chromosome: 1.|neighbours:ID:VCU44808.1(-1),ID:VCU44810.1(1)|neighbour_genes:51,25|
MYKYTFTVRLGDKEVNCRAFTLKEYLGLIGARATGTIESAVNNIITNCSNAKNLTKQEAELLLVNLWAHSLGEVNQEHTWNCSCGHSFQVYMNLLHTQLDEQADPWYSFSGIKIKFRQPKLFDDKNIALMIASCIEAVFVNGESIPVEDLTEAEINDLYGLITEDDMINIKNLLVSPSIYLATPIKCPKCGASHVHTIRGLKEFFELL
>ID:AUV57538.1 |[Klebsiella phage KP1]||_Klebsiella_phage_KP1_.gbk|baseplate hub subuni..|630|MG751100(167989):103954-104583:-1 ^^ Klebsiella phage KP1, complete genome.|neighbours:ID:AUV57537.1(-1),ID:AUV57539.1(1)|neighbour_genes:baseplate wedge subu..,baseplate assembly c..|
MNITYKFETRINGKNIQCRAFTLEEYANLIAAKKNGTIDECVKALLRECTNATGLNKQESELLIVILWAHSIGEVNHEVTWNCTCGRKIPVPLNYTHAQIDPPEDLWYDLKGFKIKFKYPNLFDDSDIPMMISKCIDYIVVGNEQIYFNDLNDAEIDDLYSAITTEDVVNIKNMLLKPQVQLAVPITCECGISHIHVIKGLKEFFKIMS
>ID:APD20590.1 |[Klebsiella phage KPV15]|KPV15|_Klebsiella_phage_KPV15_.gbk|baseplate hub assemb..|630|KY000080(167034):124381-125010:-1 ^^ Klebsiella phage KPV15, complete genome.|neighbours:ID:APD20589.1(-1),ID:APD20591.1(1)|neighbour_genes:baseplate wedge subu..,baseplate protein|
MNITYKFETRINGKNIQCRAFTLEEYANLIAAKKNGTIDECVKALLRECTNATELNKQESELLIVILWAHSIGEVNHEVTWNCTCGRKIPVPLNYTHAQIDPPEDLWYDLKGFKIKFKYPNLFDDSDIPMMISKCIDYIVVGNEQIYFNDLNDAEIDDLYSAITTEDVVNIKNMLLKPQVQLAVPITCECGISHIHVIKGLKEFFKIMS
> |[Tevenvirinae Klebsiella_phage_Marfa]||_Klebsiella_phage_Marfa.gb|Phage baseplate asse..|627|MN044033.1(168532):113729-114355:-1 ^RAST2:fig|1198136.82.peg.209^ Tevenvirinae Klebsiella_phage_Marfa|neighbours:(-1),(1)|neighbour_genes:Phage baseplate wedg..,Phage baseplate|
MKTYNFDLTINGKNISCRAFTLEEYLNLIKAKADKVLDKTIKQLIKDCTNAKGLNKHESELLLVNLWAHSLGEVNHTATWVCECGNEIDVPINTNRIQIVGSSDLLYSLGELRIQFKYPELFDDNDIALMIAKSIDYIIVNGEQIFVDDLSDQEIDDLYSAITTEDVLKIKDMLLKPQIQLAVPISCKCGKNHVHQITGLKEFFKVIQ
>ID:YP_009194351.1 |[Klebsiella phage Matisse]||_Klebsiella_phage_Matisse_.gbk|baseplate hub assemb..|555|NC_028750(176081):64975-65529:1 ^GeneID:26613290^ Klebsiella phage Matisse, complete genome.|neighbours:ID:YP_009194350.1(1),ID:YP_009194352.1(1)|neighbour_genes:baseplate hub assemb..,baseplate wedge subu..|
MRKHEYKHVEKYNVDYRPLTHTEFTPNADFIKGDVYLYQREYLFILALLESKNIDTRQLFINCEECQERIEFQLKRNQIMVEDFDDKLYGNDGIALSVHPRKTGDEEIPDLIDYVMIDGEQIMWSDCSDKDKEMVLDAIDYATYKSISTALDKPAVVANIPVRCSCGHSHIVSLRGLQQFLKVV
>ID:AWY07088.1 |[Klebsiella phage Mineola]||_Klebsiella_phage_Mineola_.gbk|baseplate hub subuni..|630|MH333064(166130):113702-114331:-1 ^^ Klebsiella phage Mineola, complete genome.|neighbours:ID:AWY07087.1(-1),ID:AWY07089.1(1)|neighbour_genes:baseplate wedge subu..,baseplate hub assemb..|
MNITYKFETRINGKNIQCRAFTLEEYANLIAAKKNGTIDECVKALLRECTNATGLNKQESELLIVILWAHSIGEVNHEVTWNCTCGRKIPVPLNYTHAQIDPPEDLWYDLKGFKIKFKYPNLFDDSDIPMMISKCIDYIVVGNEQIYFNDLNDAEIDDLYSAITTEDVVNIKNMLLKPQVQLAVPITCECGISHIHVIKGLKEFFKIMS
>ID:YP_009607303.1 |[Klebsiella phage Miro]||_Klebsiella_phage_Miro_.gbk|baseplate hub assemb..|555|NC_041981(176055):64852-65406:1 ^GeneID:40083312^ Klebsiella phage Miro, complete genome.|neighbours:ID:YP_009607302.1(1),ID:YP_009607304.1(1)|neighbour_genes:baseplate hub assemb..,base plate wedge sub..|
MRKHEYKHVEKYNVDYRPLTHTEFTPDADFIKGDVYLYQREYLFILALLESKNIDTRQLFINCEECQERIEFQLKRNQIMVEDFDDKLYGNDGIALSVHPRKTGDEEIPDLIDYVMIDGEQIMWSDCSDKDKEMVLDAIDYATYKSISTALDKPAVVANIPVRCSCGHSHIVSLRGLQQFLKVV
> |[Tevenvirinae _Klebsiella_phage_PKO111]||_Klebsiella_phage_PKO111.gb|Phage baseplate hub ..|630|NC_031095.1(168758):160001-160630:1 ^RAST2:fig|1198136.84.peg.292^ Tevenvirinae _Klebsiella_phage_PKO111|neighbours:(-1),(1)|neighbour_genes:Phage baseplate,baseplate wedge subu..|
MNITYKFETRINGKNIQCRAFTLEEYANLIAAKKNGTIDECVKALLRECTNATGLNKQESELLIVILWAHSIGEVNHEVTWNCTCGRKIPVPLNYTHAQIDPPEDLWYDLKGFKIKFKYPNLFDDSDIPMMISKCIDYIVVGNEQIYFNDLNDAEIDDLYSAITTEDVVNIKNMLLKPQVQLAVPITCECGISHIHVIKGLKEFFKIMS
>ID:YP_009288876.1 |[Klebsiella phage vB_KpnM_KpV477]||_Klebsiella_phage_vB_KpnM_KpV477_.gbk|putative baseplate h..|630|NC_031087(168272):117435-118064:-1 ^GeneID:29067179^ Klebsiella phage vB_KpnM_KpV477, complete genome.|neighbours:ID:YP_009288875.1(-1),ID:YP_009288877.1(1)|neighbour_genes:putative baseplate h..,putative baseplate h..|
MNITYKFETRINGKNIQCRAFTLEEYANLIAAKKNGTIDECIKALLRECTNATELNKQESELLIVILWAHSIGEVNHEVTWNCTCGRKIPVPLNYTHAQIDPPEDLWYDLKGFKIKFKYPSLFDDSDIPMMISKCIDYIVVGNEQIYFNDLNDAEIDDLYSAITTEDVVNIKNMLLKPQVQLAVPITCECGISHIHVIKGLKEFFKIMS
>ID:AUO78845.1 |[Klebsiella phage vB_Kpn_F48]||_Klebsiella_phage_vB_Kpn_F48.gbk|baseplate hub assemb..|627|MG746602(170764):120902-121528:1 ^^ Klebsiella phage vB_Kpn_F48, complete genome.|neighbours:ID:AUO78844.1(-1),ID:AUO78846.1(1)|neighbour_genes:baseplate,baseplate wedge subu..|
MTTYNFDLTINGKNISCRAFTLEEYLNLIKAKADKVLDKTIKQLIKDCTNAKDLTKHESELLLVNLWAHSLGEVNHTATWVCDCGNEIDVPINTNRIQIVGSSDLLYSLDGLRIQFKYPELFDDNDIALMIAKSIDYIIVNGEQIFVDDLSDQEIDDLYSAITTEDVLKIKDMLLKPQIQLAVPISCKCGKNHVHQITGLKEFFKVIQ
> |[Tevenvirinae Morganella_phage_vB_MmoM_MP1]||_Morganella_phage_vB_MmoM_MP1.gb|hypothetical protein|600|NC_031020.1(163201):114380-114979:1 ^RAST2:fig|1198136.47.peg.206^ Tevenvirinae Morganella_phage_vB_MmoM_MP1|neighbours:(-1),(1)|neighbour_genes:hypothetical protein,Phage baseplate wedg..|
MFEIRLHDEIYQAEPFTLNEYEDLIAEWSDEKVLRLLKKVKGYNINNPKHYTECVFAQLWAISLGDMNQQKTISCECGAEHDLFINYGYINTPIEKGFIYSVGEYKIKFRYPIIFEDKDQIEMVARCMQSIMYKDEEVLISDLDQASLDALYGLLTAEHIELLIKELLSPAISIGLPVECGNVYHIKGLSEMLRVIEHG
>ID:YP_009211631.1 |[Pectobacterium bacteriophage PM2]||_Pectobacterium_bacteriophage_PM2.gbk|baseplate hub subuni..|630|NC_028940(170286):119575-120204:-1 ^GeneID:26638103^ Pectobacterium bacteriophage PM2, complete genome.|neighbours:ID:YP_009211630.1(-1),ID:YP_009211632.1(1)|neighbour_genes:baseplate wedge subu..,baseplate hub assemb..|
MNNQYKFAVFINNKEIECRAFTLREYKNLLIAKSEGRLEDAIKKLFKDCTNAKDLPKHEAELLLVKLWAHSLGEVNVERIWGCDCGKEIIVPINLIRAGIDSTDDLLYVFKDFKIQFKYPGIFEDKNKAVMVASCIEYIITNSGEQLKVDDLSDVELDDLYSAITNVDIDQISDMLTKPKIQLAIPIKCECGKDHIHVVSGLKEFFKLL
>ID:QBP35531.1 |[Phage NC-G]||_Phage_NC-G.gbk|baseplate hub subuni..|624|MK310184(170164):57972-58595:-1 ^^ Phage NC-G, complete genome.|neighbours:ID:QBP35530.1(-1),ID:QBP35532.1(1)|neighbour_genes:baseplate wedge subu..,baseplate|
MNYTFDVKIKNKTIKCRAFTLREYKDLLQAKLEDRIEPFINELILNCTDARGLNKQESELLVINLWAHSLAEVNIEREWVCSCGRSQVVPMTLTRATLGKEPDIIKDFGNFKIVFRYPKLFEDKNRAMMVAGCIDYILTSAGEKLLLSDLSDAELDDLYSVITEKDVKEIYDALVAPKPILAIPISCECGEHTVHVIEGLKEFFKVM
> |[Tevenvirinae _Proteus_phage_phiP4-3]||_Proteus_phage_phiP4-3.gb|hypothetical protein|585|MG696114.1(167849):48443-49027:-1 ^RAST2:fig|1198136.86.peg.82^ Tevenvirinae _Proteus_phage_phiP4-3|neighbours:(-1),(1)|neighbour_genes:Phage baseplate wedg..,hypothetical protein|
MFEITCNDITYNARYFTLDEYEDVLNKITDNNIKDAISGLLIDCIDSYDTNLPKHYAECIFLKLWAHSLGGVTKELNGIFVNFNYIETPKEKGFIYKLDGLSLKMRYPKLFEDSDKLEMVINCIDSVLLEDQTEIKASELSSDDLNVLYSYLTKDVIFSLRDELLRPKPYIAFPVDDEIKTIEGFKNLLEVIDE
> |[Tevenvirinae _Proteus_phage_vB_PmiM_Pm5461]||_Proteus_phage_vB_PmiM_Pm5461.gb|hypothetical protein|585|NC_028762.1(161989):113278-113862:1 ^RAST2:fig|1198136.85.peg.192^ Tevenvirinae _Proteus_phage_vB_PmiM_Pm5461|neighbours:(-1),(1)|neighbour_genes:hypothetical protein,Phage baseplate wedg..|
MFEITCNDLIYKARYFTLDEYEATLLKITDNNIKEAITKLLIDCVDSYDTNLPKHYAECIFLKLWAHSLGGVTKDLNGVFVNFNYIESPAEKGFIYKIENLSLKMRYPKLFEDSDKLEMVINCIDSVILENETEIKIQDLSSEDIEALYSLLTKDSIIALRDELLRPKPYIAFPLDGEIHKIEGFKNLLEVIDE
> |[Tevenvirinae _Pseudomonas_phage_PspYZU05]||_Pseudomonas_phage_PspYZU05.gb|hypothetical protein|555|KY971610.1(166442):108989-109543:-1 ^RAST2:fig|1198136.88.peg.154^ Tevenvirinae _Pseudomonas_phage_PspYZU05|neighbours:(-1),(1)|neighbour_genes:Phage baseplate wedg..,Phage baseplate asse..|
MKPFSLRTYKDLLKAKAAGDMEFEKAISALVPNMPKHKAEVYLIKLWNLSLAPEPMVKMTCACGQEHYVKPNFNNVQHEDESELVYPLGNFKLVLRYPTLLESKNKIDMVLNCIDYLDTNGQSLKMSELSEEEQDHFCSLISEQDIDNISELLLKPKVVLGTPVKCCQPLVHVISGFKEFFKLM
>ID:YP_009615665.1 |[Salmonella phage Melville]||_Salmonella_phage_Melville_.gbk|baseplate hub subuni..|630|NC_042044(159323):107708-108337:-1 ^GeneID:40092140^ Salmonella phage Melville, complete genome.|neighbours:ID:YP_009615664.1(-1),ID:YP_009615666.1(1)|neighbour_genes:baseplate wedge subu..,baseplate hub assemb..|
MNYDYNFEVLIGEKTIECRAFTLEEYKNLIIAKQNGHVKQNVLDLIKNCTNAKNLNKQESELLLVNLWSHSLGEVNHQNTWVCPCGHETQVPINFTFAQIDEPEELWYNLRHFKIKLRYPNLFEDENIASMISSCIQTIHVNGETIGIEDLNSREIEDLYSAITEDDIINIKNLLLKPTVQLAVPVKCSECGENHVHIIKGLKEFFKLI
>ID:YP_007501223.1 |[Salmonella phage vB_SenMS16]||_Salmonella_phage_S16_.gbk|baseplate hub subuni..|630|NC_020416(160221):108753-109382:-1 ^GeneID:14675424^ Salmonella phage S16, complete genome.|neighbours:ID:YP_007501222.1(-1),ID:YP_007501224.1(1)|neighbour_genes:baseplate wedge subu..,baseplate hub assemb..|
MNYDYNFEVLIGEKTIECRAFTLEEYKNLIIAKQNGHVKQNVLDLIKNCTNAKNLNKQESELLLVNLWSHSLGEVNHQNTWVCSCGHETQVPINFTFACIDEPEELWYNLRHFKIKLRYPNLFEDENIASMISSCIQTIHVNGETIGIEDLNSREIEDLYSAITEDDIINIKNLLLKPTVQLAVPVKCSECGENHVHIIKGLKEFFKLI
> |[Tevenvirinae _Salmonella_phage_STML-198]||_Salmonella_phage_STML-198.gb|hypothetical protein|630|NC_027344.1(158099):148443-149072:-1 ^RAST2:fig|1198136.87.peg.264^ Tevenvirinae _Salmonella_phage_STML-198|neighbours:(-1),(1)|neighbour_genes:Phage baseplate wedg..,Phage baseplate|
MNYDYNFEVLIGEKTIECRAFTLEEYKNLIVSKQQGSIKQSVLDLIKNCTNAKNLNKQESELLLVNLWSHSLGEVNHQNTWVCSCGHETQVPINFTFAQIDEPEELWYNLRHFKIKLRYPNLFEDENIASMISSCIQTIHVNGETIGIEDLNSREIEDLYSAITEDDIINIKNLLLKPTVQLAVPVKCSECGENHVHIIKGLKEFFKLI
> |[Tevenvirinae Salmonella phage STP4-a]||_Salmonella_phage_STP4-a.gb|hypothetical protein|630|NC_026607.2(159914):110043-110672:-1 ^RAST2:fig|1198136.48.peg.198^ Tevenvirinae Salmonella phage STP4-a|neighbours:(-1),(1)|neighbour_genes:Phage baseplate wedg..,Phage baseplate|
MNYDYNFEVLIGEKTIECRAFTLEEYKNLIIAKQNGHVKQNVLDLIKNCTNAKNLNKQESELLLVNLWSHSLGEVNHQNTWVCSCGHETQVPINFTFACIDEPEELWYNLRHFKIKLRYPNLFEDENIASMISSCIQTIHVNGETIGIEDLNSREIEDLYSAITEDDIINIKNLLLKPTVQLAVPVKCSECGENHVHIIKGLKEFFKLI
> |[Tevenvirinae Salmonella_phage_vB_SnwM_CGG4-1]||_Salmonella_phage_vB_SnwM_CGG4-1.gb|hypothetical protein|630|NC_031065.1(159878):108567-109196:-1 ^RAST2:fig|1198136.78.peg.193^ Tevenvirinae Salmonella_phage_vB_SnwM_CGG4-1|neighbours:(-1),(1)|neighbour_genes:Phage baseplate wedg..,Phage baseplate|
MNYDYNFEVLIGEKTIECRAFTLEEYKNLIVSKQQGSIKQSVLDLIKNCTNAKNLNKQESELLLVNLWSHSLGEVNHQNTWVCSCGHETQVPINFTFAQIDEPEELWYNLRHFKIKLRYPNLFEDENIASMISSCIQTIHVNGETIGIEDLNNKEIEDLYSAITEDDIINIKNLLLKPTVQLAVPVKCSECGENHVHIIKGLKEFFKLI
> |[Tevenvirinae Serratia phage PS2]||_Serratia_phage_PS2.gb|hypothetical protein|633|KJ025957.1(167266):117162-117794:-1 ^RAST2:fig|1198136.49.peg.217^ Tevenvirinae Serratia phage PS2|neighbours:(-1),(1)|neighbour_genes:Phage baseplate wedg..,Phage baseplate hub ..|
MDNQFTLEVQDKSILCRTFTLDEYEELVKAKLNGSIIQTTKSLVQSCAPSAVDLPKHWAEYVLINIWMRSLDEQIHEHDWVCTCGREIPLVLNFDHIQVSDESELVYKLKHLNIKLRYPKLFEDSNTADMIMGCIESIITPKEEIPLSELDDSELGDLVALIEYEDVDAITKLLLAPQVQMGVPVKCECGNTGIHVISGFAQFMKLIEVL
>ID:APC45081.1 |[Shigella phage SH7]||_Shigella_phage_SH7_.gbk|baseplate hub subuni..|627|KX828711(164870):109793-110419:-1 ^^ Shigella phage SH7, complete genome.|neighbours:ID:APC45160.1(-1),ID:APC45149.1(1)|neighbour_genes:baseplate wedge subu..,baseplate hub assemb..|
MYEYKFDVRVGSKIINCRAFTLKEYLELITAKNNGSVEVIVKKLIKDCTNAKDLNRQESELLLIHLWAHSLGEVNHENSWKCTCGTEIPTHINLLHTQIDAPEDLWYTLGDIKIKFRYPKIFDDKNIAHMIVSCIETIHANGESIPVEDLNEKELEDLYSIITESDIVAIKDMLLKPTVYLAVPIKCPECGKTHAHVIRGLKEFFELL
>ID:YP_009288552.1 |[Shigella phage SHBML-50-1]||_Shigella_phage_SHBML-50-1_.gbk|baseplate hub assemb..|627|NC_031085(166634):113803-114429:-1 ^GeneID:29060642^ Shigella phage SHBML-50-1, complete genome.|neighbours:ID:YP_009288551.1(-1),ID:YP_009288553.1(1)|neighbour_genes:baseplate wedge subu..,baseplate protein|
MYEYKFDVRVGSKIINCRAFTLKEYLELITAKNNGSVEVIVKKLIKDCTNAKDLNRQESELLLIHLWAHSLGEVNHENSWKCTCGTEIPTHINLLHTQIDAPEDLWYTLGDIKIKFRYPKIFDDKNIAHMIVSCIETIHANGESIPVEDLNEKELEDLYSIITESDIVAIKDMLLKPTVYLAVPIKCPECGKTHAHVIRGLKEFFELL
>ID:YP_009277560.1 |[Shigella phage SHFML-11]||_Shigella_phage_SHFML-11.gbk|baseplate hub assemb..|627|NC_030953(170650):60615-61241:-1 ^GeneID:29056267^ Shigella phage SHFML-11, complete genome.|neighbours:ID:YP_009277559.1(-1),ID:YP_009277561.1(1)|neighbour_genes:baseplate wedge subu..,baseplate protein|
MYEYKFDVRVGSKIINCRAFTLKEYLELITAKNNGSVEVIVKKLIKDCTNAKDLNRQESELLLIHLWAHSLGEVNHENSWKCTCGTEIPTHINLLHTQIDAPEDLWYTLGDIKIKFHYPKIFDDKNIAHMIVSCIETIHANGESIPVEDLNEKELEDLYSIITESDIVAIKDMLLKPTVYLAVPIKCPECGKTHAHVIRGLKEFFELL
> |[Tevenvirinae Shigella_phage_SHSML-52-1]||_Shigella_phage_SHSML-52-1.gb|Phage baseplate asse..|627|NC_031090.1(169621):87260-87886:1 ^RAST2:fig|1198136.79.peg.140^ Tevenvirinae Shigella_phage_SHSML-52-1|neighbours:(-1),(1)|neighbour_genes:Phage baseplate,Phage baseplate wedg..|
MYKYTFTVRLGDKEVNCRAFTLKEYLGLIGARATGTIESAVNNIITNCSNAKNLTKQEAELLLVNLWAHSLGEVNQEHTWNCSCGHSFQVYMNLLHTQLDEQADPWYSFSGIKIKFRQPKLFDDKNIALMIASCIEAVFVNGESIPVEDLTEAEINDLYGLITEDDMINIKNLLVSPSIYLATPIKCPKCGASHVHTIRGLKEFFELL
>ID:YP_003934826.1 |[Shigella phage SP18]||_Shigella_phage_SP18.gbk|gp26|624|NC_014595(170605):114585-115208:-1 ^GeneID:9830567^ Shigella phage SP18, complete genome.|neighbours:ID:YP_003934825.1(-1),ID:YP_003934827.1(1)|neighbour_genes:gp25,gp51|
MTYEFIVQIKNKTINCRAFTLREYKDLLQAKLEKRMEPAIIELLNKCTDAKGLNKQEAELLLINLWANSLGAVNVEHTWICECGKEQDIPVTISRASIVDESEVIRDFGAFKIKFRYPGLFEDGDKGKMIACCIEYIITEGGERIVVDDLNEAEIEDLYNAITLDDINALTEELLKPQVQMAIPISCECGAHSVHVIKGLKEFFKFM
>ID:AUV63865.1 |[Shigella phage Sf20]||_Shigella_phage_Sf20_.gbk|baseplate hub subuni..|630|MF327006(163982):40995-41624:-1 ^^ Shigella phage Sf20, complete genome.|neighbours:ID:AUV63864.1(-1),ID:AUV63866.1(1)|neighbour_genes:baseplate wedge subu..,baseplate hub subuni..|
MQYLFKIQLGEKLIHARAFTFGEFQKLVAAKETGKLSEVVIETIHECTGINALELEKCEAEYIFLLLWCHSLNKMKFDATWVCGVCNKEKVYSLDVSRTQIPEVEPYILDLGQVKIKFRQPKFTEDVDIMQMVIACIEYIVIGDQQFNIDDLNAQDFDRVLDMLTTDKVEEVIDELTRNQITLAVPIKCECGESGVYSLSGLSSFLKIL
>ID:YP_009618995.1 |[Shigella phage Sf21]||_Shigella_phage_Sf21_.gbk|baseplate hub subuni..|627|NC_042077(166002):111498-112124:-1 ^GeneID:40095598^ Shigella phage Sf21, complete genome.|neighbours:ID:YP_009618994.1(-1),ID:YP_009618996.1(1)|neighbour_genes:baseplate wedge subu..,baseplate hub subuni..|
MYEYKFDVRVGSKIINCRAFTLKEYLELITAKNDGSVEVIVKKLIKDCTNAKDLNRQESELLLIHLWAHSLGEVNHENSWKCTCGTEIPTHINLLHTQIDAPEDLWYTLGDIKIKFHYPKIFDDKNIAHMIVSCIETIHANGESIPVEDLNEKELEDLYSIITESDIVAIKDMLLKPTVYLAVPIKCPECGKTHAHVIRGLKEFFELL
>ID:YP_009614839.1 |[Shigella phage Sf22]||_Shigella_phage_Sf22_.gbk|baseplate hub subuni..|627|NC_042039(166283):57586-58212:-1 ^GeneID:40091254^ Shigella phage Sf22, complete genome.|neighbours:ID:YP_009614838.1(-1),ID:YP_009614840.1(1)|neighbour_genes:baseplate wedge subu..,baseplate hub subuni..|
MYEYKFDVRVGSKIINCRAFTLKEYLELITAKNNGSVEVIVKKLIKDCTNAKDLNRQESELLLIHLWAHSLGEVNHENSWKCTCGTEIPTHINLLHTQIDAPEDLWYALGDIKIKFRYPKIFDDKNIAHMIVSCIETIHANGESIPVEDLNEKELEDLYSIITESDIVAIKDMLLKPTVYLAVPIKCPECGKTHAHVIRGLKEFFELL
>ID:ATE86445.1 |[Shigella phage Sf23]||_Shigella_phage_Sf23_.gbk|baseplate hub subuni..|627|MF158046(167678):34056-34682:-1 ^^ Shigella phage Sf23, complete genome.|neighbours:ID:ATE86444.1(-1),ID:ATE86446.1(1)|neighbour_genes:baseplate wedge subu..,baseplate hub subuni..|
MYEYKFDVRVGSKIINCRAFTLKEYLELITAKNNGSVEVIVKKLIKDCTNAKDLNRQESELLLIHLWAHSLGEVNHENSWKCTCGTEIPTHINLLHTQIDAPEDLWYTLGDIKIKFHYPKIFDDKNIAHMIVSCIETIHANGESIPVEDLNEKELEDLYSIITESDIVAIKDMLLKPTVYLAVPIKCPECGKTHAHVIRGLKEFFELL
>ID:YP_009619119.1 |[Shigella phage Sf24]||_Shigella_phage_Sf24_.gbk|baseplate hub subuni..|627|NC_042078(168112):37973-38599:-1 ^GeneID:40095734^ Shigella phage Sf24, complete genome.|neighbours:ID:YP_009619118.1(-1),ID:YP_009619120.1(1)|neighbour_genes:baseplate wedge subu..,baseplate hub subuni..|
MYEYKFDVRVGSKIINCRAFTLKEYLELITAKNNGSVEVIVKKLIKDCTNAKDLNRQESELLLIHLWAHSLGEVNHENSWKCTCGTEIPTHINLLHTQIDAPEDLWYTLGDIKIKFHYPKIFDDKNIAHMIVSCIETIHANGESIPIEDLNEKELEDLYSIITESDIVAIKDMLLKPTVYLAVPIKCPECGKTHAHVIRGLKEFFELL
>ID:YP_004415081.1 |[Shigella phage Shfl2]||_Shigella_phage_Shfl2_.gbk|putative baseplate p..|627|NC_015457(165919):110761-111387:-1 ^GeneID:10498944^ Shigella phage Shfl2, complete genome.|neighbours:ID:YP_004415080.1(-1),ID:YP_004415082.1(1)|neighbour_genes:putative baseplate w..,putative baseplate h..|
MYEYKFDVRVGSKIINCRAFTLKEYLELITAKKNGSVEEIVKKLIKECTNAKDLNRQESELLLIHLWAHSLGEVNHENSWKCTCGTEIPTHINLLHTQIDAPEDLWYTLGDIKIKFHYPKIFDDKNIAHMIVSCIETIHANGESIPIEDLNEKELEDLYSIITESDIVAIKDMLLKPTVYLAVPIKCPECGKTHAHVIRGLKEFFELL
>ID:YP_009111006.1 |[Shigella phage pSs-1]||_Shigella_phage_pSs-1_.gbk|hypothetical protein|627|NC_025829(164999):116663-117289:-1 ^GeneID:22475272^ Shigella phage pSs-1, complete genome.|neighbours:ID:YP_009111005.1(-1),ID:YP_009111007.1(1)|neighbour_genes:hypothetical protein,hypothetical protein|
MYEYKFDVRVGSKIINCRAFTLKEYLELITAKKNGSVEEIVKKLIKDCTNAKDLNRQESELLLIHLWAHSLGEVNHENSWKCTCGTEIPTHINLLHTQIDAPEDLWYTLGDIKIKFHYPKIFDDKNIAHMIVSCIETIHANGESIPVEDLNEKELEDLYSIITESDIVAIKDMLLKPTVYLAVPIKCPECGKTHAHVIRGLKEFFELL
> |[Tevenvirinae Vibrio_phage_KVP40]||_Vibrio_phage_KVP40.gb|Phage baseplate hub ..|849|NC_005083.2(244834):186779-187627:-1 ^RAST2:fig|1198136.81.peg.379^ Tevenvirinae Vibrio_phage_KVP40|neighbours:(-1),(-1)|neighbour_genes:Phage protein,Phage baseplate hub ..|
MTKAFDISVLAAPQYTVKLPSTGEEIKLRAMLAKEHKALLIANESDEKIDAIEQCLENCIVSDIKMDDLTVGDSEYLFLHMYMNSNGVTNIQAEYNCCAPKSEEELQKLSEEEEAELAKSADDIFAEIMNQSNEEAIEAVFAPEKHLCGERIRTNIDLKAAFVPEFTGEDTVRVNPKVVIKLQHPTIRVYENNDPNTPQGLFNIAVESIKEVHVGDTVYTKEELEEQGQLVNIMGELDTAAFKKVQTFVDSVPRITTYVDVKCPKCGNHEKVTLRGIEDFFV
> |[Tevenvirinae Vibrio_phage_ValB1_HC]||_Vibrio_phage_ValB1_HC.gb|Phage baseplate hub ..|849|MK568540.1(247619):137952-138800:1 ^RAST2:fig|1198136.76.peg.197^ Tevenvirinae Vibrio_phage_ValB1_HC|neighbours:(1),(1)|neighbour_genes:Phage baseplate hub ..,Phage protein|
MTKPFDLSVLAAPQYTVKLPSTGEEIKLRAMLAKEHKTLLIANESDEKVDAIEQCLENCIVSDIKMEDLTVGDAEYLFMHMYMNSNGVTEIQAEYNCCADKPEEELKQLDAQEEAELEKSADDLFAEIVNQSNEEAIEAVFAPDKRLCGERITANIDLNAAFVPAFTGEDTVRVNKQVLIKLQHPNIRVYENNDPNTPEGLFNIAVESIKEVHVGDTVYSKEELAAQGQLINIMGELDTAAFKKVQTFVDAVPRITTYVDVKCPKCGNAEKVTLRGIEDFFV
> |[Tevenvirinae Vibrio_phage_ValKK3]||_Vibrio_phage_ValKK3.gb|Phage baseplate hub ..|849|NC_028829.1(248088):189294-190142:1 ^RAST2:fig|1198136.77.peg.331^ Tevenvirinae Vibrio_phage_ValKK3|neighbours:(1),(1)|neighbour_genes:Phage baseplate hub ..,Phage protein|
MTKPFDLSVLAAPQYTVKLPSTGEEIKLRAMLAKEHKTLLIANESDEKVDAIEQCLENCIVSDIKIEDLTVGDAEYLFMHMYMNSNGVTEIQAEYNCCADKPEEELKQLDAQEEAELEKSADDLFAEIVNQSNEEAIEAVFAPDKRLCGERITANIDLNAAFVPAFTGEDTVRVNKQVLIKLQHPNIRVYENNDPNTPEGLFNIAVESIKEVHVGDTVYSKEELAAQGQLINIMGELDTAAFKKVQTFVDAVPRITTYVDVKCPKCGNAEKVTLRGIEDFFV
> |[Tevenvirinae Vibrio_phage_phi-Grn1]||_Vibrio_phage_phi-Grn1.gb|Phage baseplate hub ..|849|KT919972.1(248605):51043-51891:-1 ^RAST2:fig|1198136.75.peg.101^ Tevenvirinae Vibrio_phage_phi-Grn1|neighbours:(-1),(-1)|neighbour_genes:Phage protein,Phage baseplate hub ..|
MTKPFDLSVLAAPQYTVKLPSTGEEIKLRAMLAKEHKTLLIANESDEKVDAIEQCLENCIVSDIKMEDLTVGDAEYLFMHMYMNSNGVTEIQAEYNCCADKPEEELKQLDAQEEAELEKSADDLFAEIVNQSNEEAIEAVFAPDKRLCGERITANIDLNAAFVPAFTGEDTVRVNKQVLIKLQHPNIRVYENNDPNTPEGLFNIAVESIKEVHVGDTVYSKEELAAQGQLINIMGELDTAAFKKVQTFVDAVPRITTYVDVKCPKCGNAEKVTLRGIEDFFV
> |[Tevenvirinae Vibrio_phage_phi-ST2]||_Vibrio_phage_phi-ST2.gb|Phage baseplate hub ..|849|KT919973.1(250485):111220-112068:-1 ^RAST2:fig|1198136.73.peg.242^ Tevenvirinae Vibrio_phage_phi-ST2|neighbours:(-1),(-1)|neighbour_genes:Phage protein,Phage baseplate hub ..|
MTKPFDLSVLAAPQYTVKLPSTGEEIKLRAMLAKEHKTLLIANESDEKVDAIEQCLENCIVSDIKMEDLTVGDAEYLFMHMYMNSNGVTEIQAEYNCCADKPEEELKQLDAQEEAELEKSADDLFAEIVNQSNEEAIEAVFAPDKRLCGERITANIDLNAAFVPAFTGEDTVRVNKQVLIKLQHPNIRVYENNDPNTPEGLFNIAVESIKEVHVGDTVYSKEELAAQGQLINIMGELDTAAFKKVQTFVDAVPRITTYVDVKCPKCGNAEKVTLRGIEDFFV
> |[Tevenvirinae _Vibrio_phage_vB_VmeM-32]||_Vibrio_phage_vB_VmeM-32.gb|hypothetical protein|759|KU160494.1(199912):90514-91272:-1 ^RAST2:fig|1198136.70.peg.145^ Tevenvirinae _Vibrio_phage_vB_VmeM-32|neighbours:(-1),(-1)|neighbour_genes:hypothetical protein,putative GIY-YIG fam..|
MAINKDVLLSMVQQTKVELPYSKTKVQLRAFLVKEMKLLLMASENLETKGDKSYIEVISQIIKNCVVSPTDLDIDNLPIFEIELLYTHLWMLSKGESIIPITFRCVNEIKISEVQKHTCDTEINTRINLKTAKISETINPEIKLNDQMSVTMRYPTLAELSYYDLNSETDIFNLICRCIDVITIQGESGKVGTDYSFDEVSEILEYLTSESLEKMTHFIDNLPSMQIALVLKCPSCGHEEPILLKGIEDFFL
> |[Tevenvirinae Vibriophage_phi-pp2]||_Vibriophage_phi-pp2.gb|Phage baseplate hub ..|849|JN849462.1(246421):188484-189332:-1 ^RAST2:fig|1198136.74.peg.373^ Tevenvirinae Vibriophage_phi-pp2|neighbours:(-1),(-1)|neighbour_genes:Phage protein,Phage baseplate hub ..|
MTKAFDISVLAAPQYTVKLPSTGEEIKLRAMLAKEHKALLIANESDEKIDAIEQCLENCIVSDIKMDDLTVGDSEYLFLHMYMNSNGVTNIQAEYNCCAPKSEEELQKLSEEEEAELAKSADDIFAEIMNQSNEEAIEAVFAPEKHLCGERIRTNIDLKAAFVPEFTGEDTVRVNPKVVIKLQHPTIRVYENNDPNTPQGLFNIAVESIKEVHVGDTVYTKEELEEQGQLVNIMGELDTAAFKKVQTFVDSVPRITTYVDVKCPKCGNHEKVTLRGIEDFFV
>ID:YP_009153788.1 |[Yersinia phage PST]||_Yersinia_phage_PST_.gbk|baseplate hub subuni..|627|NC_027404(167785):113683-114309:-1 ^GeneID:24677565^ Yersinia phage PST, complete genome.|neighbours:ID:YP_009153787.1(-1),ID:YP_009153789.1(1)|neighbour_genes:baseplate wedge subu..,base plate hub assem..|
MYEYKFDVRVGSKIINCRAFTLKEYLELITAKNNGSVEVIVKKLIKDCTNAKDLNRQESELLLIHLWAHSLGEVNHENSWKCTCGTEIPTHINLLHTQIDAPEDLWYTLGDIKIKFRYPKIFDDKNIAHMIVSCIETIHANGESIPVEDLNEKELEDLYSIITESDIVAIKDMLLKPTVYLAVPIKCPECGKTHAHVIRGLKEFFELL
>ID:VEV89800.1 |[Yersinia phage fPS-2]||_Yersinia_phage_fPS-2_.gbk|g184c|627|LR215722(169060):114912-115538:-1 ^^ Yersinia phage fPS-2 genome assembly, chromosome: I.|neighbours:ID:VEV89799.1(-1),ID:VEV89801.1(1)|neighbour_genes:g183c,g185|
MYEYKFDVRVGSKIINCRAFTLKEYLELITAKNNGSVEEIVKKLIKDCTNAKDLNRQESELLLIHLWAHSLGEVNHENSWKCTCGTEIPTHINLLHTQIDAPEDLWYTLGDIKIKFRYPKIFDDKNIAHMIVSCIETIHANGESIPVEDLNEKELEDLYSIITESDIVAIKDMLLKPTVYLAVPIKCPECGKTHAHVIRGLKEFFELL
>ID:YP_009149430.1 |[Yersinia phage phiD1]||_Yersinia_phage_phiD1_.gbk|g191|627|NC_027353(167063):112337-112963:-1 ^GeneID:24635627^ Yersinia phage phiD1 complete genome.|neighbours:ID:YP_009149429.1(-1),ID:YP_009149431.1(1)|neighbour_genes:g190,g192|
MYEYKFDVRVGSKIINCRAFTLKEYLELITAKNNGSVEVIVKKLIKDCTNAKDLNRQESELLLIHLWAHSLGEVNHENSWKCTCGTEIPTHINLLHTQIDAPEDLWYTLGDIKIKFHYPKIFDDKNIAHXIVSCIETIHANGESIPVEDLNEKELEDLYSIITESDIVAIKDMLLKPTVYLAVPIKCPECGKTHAHVIRGLKEFFELL
