# Supplementary material for: Influence of Non-canonical DNA Bases on the Genomic Diversity of Tevenvirinae
Source: Front Microbiol. 2021 Apr 6;12:632686. doi: 10.3389/fmicb.2021.632686 (PMC8056088; doi:10.3389/fmicb.2021.632686)
Supplement: Supplementary Data Sheet 1 — Clustering results (folders “first clusterisation,” “second clusterisation,” and “third clusterisation”): the number of pan-genome components in the individual genome (files “pan genome components of genomes”), the total number of all clusters and components of the pan-genome (files “pan genome components”), a list of clusters of the core genome (files “core list”), a list of clusters of the softcore genome (files “softcore list”). Clusters of the softcore genome (folders “softcore clusters”) are presented in the files which show regions in genomes, protein sequences, names of viruses which have these proteins A description of softcore clusters is also supplied (file “Softcore clusters description”). [file Data_Sheet_1.ZIP › Data sheet 1/third clusterisation/softcore_clusters/20489_48.faa]

> |[Tevenvirinae _Acinetobacter_phage_133]||_Acinetobacter_phage_133.gb|Phage baseplate tail..|1071|NC_015250.1(159801):116087-117157:1 ^RAST2:fig|1198136.113.peg.214^ Tevenvirinae _Acinetobacter_phage_133|neighbours:(1),(1)|neighbour_genes:hypothetical protein,tail assembly protei..|
MKYEEIVDSIKKAGTEISAGYTKQDTTQQTFSAQYPAERSAGNDATKTSNGDLYRNGLLFTAYDYKARATPDMTRQRQGELDKARSLYTRISSGLADAGKRSSTQGQDKKIVKDPVANILLPRSKSDSDVVSHKFNDVQDSLITRGGGTATGILSNIASTAVFGTIESVTQGWMADKGEQIFNASRSMYNGAENRSKVYTWELTPRTLEDLVEIMKIYEIFNYYSYGMTGTSAYAKELKAYIDDWYKKTFLNNLTPEGSDKSGTAMESVTSFLSNVITVSNPTIWFVRNFGKSTKFDGRPDVFGPAQIQSIRFDKAPEGHFKGLAIAPNMPSTFVLEITMREVIALSRGSIYGEEL
> |[Tevenvirinae _Acinetobacter_phage_AM101]||_Acinetobacter_phage_AM101.gb|Phage baseplate tail..|1092|MH165274.1(166487):42516-43607:-1 ^RAST2:fig|1198136.62.peg.59^ Tevenvirinae _Acinetobacter_phage_AM101|neighbours:(-1),(-1)|neighbour_genes:Phage baseplate hub ..,hypothetical protein|
MNFKELDDDFLAKAGSIISAGQSQKSKETQVKTLTAQYPAERASGYDSTGDSREFDQLYQNGLLFTAYEYSSRTTPNLRDMRTTMQKSYKLLNAIDKITSAVKSVKGGLTSAQKDMTKKPVANILLPRSKSDSDVTSHKFNDVGESLLTRGNNTITGVLSNMASTAVFGAIESVTQGVMADHGEQIYNTARSMYAGADNRTKIYTWEFTPRTPDDLNQILKIYEIFNFFSYGVTGNSQFAKDVKKHIDDWYKNTIINKVNEEVGAKTQKTFMESVTSFLSNVITVSNPTVWFIQNFGTQSKYDGLADIFGPAQIQSIRFDKAPDGNFNGLAIAPNMPSTFVLEVTFREILTQNRASIYGEDVL
> |[Tevenvirinae _Acinetobacter_phage_Ac42]||_Acinetobacter_phage_Ac42.gb|Phage baseplate tail..|1077|NC_014660.1(167716):124619-125695:1 ^RAST2:fig|1198136.114.peg.207^ Tevenvirinae _Acinetobacter_phage_Ac42|neighbours:(1),(1)|neighbour_genes:Phage tail tape meas..,Phage baseplate hub ..|
MKVKEITIANIVQAGTDVSAGYTNKRSEPKTMIAQYPSERSSGNDASDMQISDLYRNGLLFTAYDYKSRTTPDMRGMRKREQNKVKALYEQTRTQFNRITSGITSESPKKSVSQDPVANILMPRSKSDSENINHKFNDVGDSLITKGGGTMTGAISNMASTAVFGAIESMTQGLLSDKGEQIYTTARSMYAGPENRTKVYSWELTPRTIDDLVQIIRIYEIFNFYSYGMTGNSQYAKELKSQIDEWYKKTFINNLTPEGSDRSGTMMESVTAFLSNVIVVTNPTVWFVRNFGKTTKFDGRPDVFGPAQIQSIRFDKAPDGNFRGLSIAPNMPSTFVLEVTMREILTLSRGTLYGDDTL
> |[Viruses _Acinetobacter_phage_Acj61]||_Acinetobacter_phage_Acj61.gb|Phage baseplate tail..|1095|NC_014661.1(164093):126102-127196:1 ^RAST2:fig|10239.85.peg.199^ Viruses _Acinetobacter_phage_Acj61|neighbours:(1),(1)|neighbour_genes:hypothetical protein,Phage baseplate hub ..|
MLVKEIVDSETNLIERIGSFVAAGRSSKEEESKTKIFEAQYPDGRAAATDSVDDARIQDLYANGLLFTAVEYKGRTTPEMTDMRGQVMKNMVDAIDQAKGVFNQLRGKSGGNKKISSAIKNPVCQILLPRSKTDTDTISHKFNDVNESLITRGNGTATGILSNLASTAVFGAVESISQGVMADHGEQIYNTSRAMYGGAENRTKTYTWELTPRTEGDLVQIIRIYELFSFFSYGVTGNSAYAKEIKGQIDDWYKKTFINNLTPEGADRSGTMMESVTSFLSNVIVVSNPTVWFIQNFGTMTTYDKHADVFGPAQISNIRFDKAPDGNFSGLAIAPNMPSTFVLEITFREILTLNRGSLYGRDVL
> |[Viruses _Acinetobacter_phage _Acj9]||_Acinetobacter_phage_Acj9.gb|Phage baseplate tail..|1083|NC_014663.1(169947):128858-129940:1 ^RAST2:fig|10239.87.peg.198^ Viruses _Acinetobacter_phage _Acj9|neighbours:(1),(1)|neighbour_genes:hypothetical protein,Phage baseplate hub ..|
MQIEEITDLVSKAGSDISAGQSMRSQESETKILTAQYPAERSASVANTADVGVGQSYSNGLLFTAFEYKSRTTNDLRSMRTKAQNAAKVLRSSKSVTKAIQAVTGGNPNDPNTIKNPVANILMPRSKTDTDVTGHKFNDVGESLISRGGGTATGILSNVASTAVFGTIESVTKGAMADHGEQIYNTSRSMYAGAENRVKTYTWELTPRTYDDLTQIVKIYEIFNYLSYGMTGKSAFAKGVKDEIDKWYRKTFINPLNEATGSNVQSTTMESVTSFLSNVIVVSNPTVWTIQNFGTASKFDGLADVFGPAQISNIRFDKAPDGQFNGLAAAPNMPSSFVLEVTFREILTLNRATIYGESPL
> |[Tevenvirinae _Acinetobacter_phage_KARL-1]||_Acinetobacter_phage_KARL-1.gb|Phage baseplate tail..|1092|MH713599.1(166560):58863-59954:-1 ^RAST2:fig|1198136.64.peg.87^ Tevenvirinae _Acinetobacter_phage_KARL-1|neighbours:(-1),(-1)|neighbour_genes:Phage baseplate hub ..,hypothetical protein|
MNFKELDDDFLAKAGSIISAGQSQKSKETQVKTLTAQYPAERASGYDSTGDSREFDQLYQNGLLFTAYEYSSRTTPNLRDMRTTMQKSYKLLNAIDKITSAVKSVKGGLTSAQKDMTKKPVANILLPRSKSDSDVTSHKFNDVGESLLTRGNNTITGVLSNMASTAVFGAIESVTQGVMADHGEQIYNTARSMYAGADNRTKIYTWEFTPRTPDDLNQILKIYEIFNFFSYGVTGNSQFAKDVKKHIDDWYKNTIINKVNEEVGAKTQKTFMESVTSFLSNVITVSNPTVWFIQNFGTQSKYDGLADIFGPAQIQSIRFDKAPDGNFNGLAIAPNMPSTFVLEVTFREILTQNRASIYGEDVL
> |[Viruses _Acinetobacter_phage_ZZ1]||_Acinetobacter_phage_ZZ1.gb|hypothetical protein|1083|NC_018087.3(166687):123775-124857:1 ^RAST2:fig|10239.86.peg.206^ Viruses _Acinetobacter_phage_ZZ1|neighbours:(1),(1)|neighbour_genes:hypothetical protein,Phage baseplate hub ..|
MQVKELTSDFMAKAGSIISAGQSQKSKETKTKIMTAQFPAERAASVDTTNAAEVGQNYQNGLLFTAYEYTSRTTPDLRSMRQRVQKSYKVLESTQKILSAVAGVSGQTEGRSTSKAPVANILMPRSKTDSDNTSHKFNDVGESLITRGNGSPTGILSNMASTAVFGAIESATQGAMADHGEQIYNTSRSMYAGAENRTKTYSWDLTPRTPEDLSQILKIYEIFNYLSYGMTGNSAFAKSIKDEIDNWYKKTFIKPINDATGTTTQSTVMESVTSFLSNVIVVSNPTVWFIQNFGTQSKYDGLADIFGPAQISNIRFEKTSDGNFNGLAIAPNMPSTFVLEVTFREILTLNRASLYGEDVL
> |[Tevenvirinae Acinetobacter_phage_vB_ApiM_fHyAci03]||_Acinetobacter_phage_vB_ApiM_fHyAci03.gb|Phage baseplate tail..|1092|MH460829.1(165975):124819-125910:1 ^RAST2:fig|1198136.65.peg.216^ Tevenvirinae Acinetobacter_phage_vB_ApiM_fHyAci03|neighbours:(1),(1)|neighbour_genes:hypothetical protein,Phage baseplate hub ..|
MNFKELDDDFLAKAGSIISAGQSQKSKETQVKTLTAQYPAERASGYDSTGDSREFDQLYQNGLLFTAYEYSSRTTPNLRDMRTTMQKSYKLLNAIDKITSAVKSVKGGLTSAQKDMTKKPVANILLPRSKSDSDVTSHKFNDVGESLLTRGNNTITGVLSNMASTAVFGAIESVTQGVMADHGEQIYNTARSMYAGADNRTKIYTWEFTPRTPDDLNQILKIYEIFNFFSYGVTGNSQFAKDVKKHIDDWYKNTIINKVNEEVGAKTQKTFMESVTSFLSNVITVSNPTVWFIQNFGTQSKYDGLADIFGPAQIQSIRFDKAPDGNFNGLAIAPNMPSTFVLEVTFREILTQNRASIYGEDVL
> |[Tevenvirinae _Aeromonas_phage_65.2]||_Aeromonas_phage_65.2.gb|Phage baseplate tail..|1071|KY290955.1(236567):97784-98854:-1 ^RAST2:fig|1198136.115.peg.112^ Tevenvirinae _Aeromonas_phage_65.2|neighbours:(-1),(1)|neighbour_genes:Phage baseplate wedg..,head completion prot..|
MKVNIVSKANTTKKSKPLYGNGGVKAEGAELILENVDMKQKGIAALQYPLTMKGSDNKHASYLVFYAVKPTTGGLSNNNINERSMNSVKGSFNEETLAVIQLYMPNMNENISHTYDSNDGGFMQDLLMNYASSGKSNDDLMDVAKNALSATATTAVQKLIVEAGGLTQRFNSQVTGNILGDRSAQMYKGTGVRQQNFMFQFRPRSMAELKEVGQIIKTFMIYSSAENRGAVSMKDLGIPTDSQLGAGAGYTSLAVPPLWFIEERVNQEGTNKIRFTPKFAMGPAGITNIRINKTPDQLYDTFASTAADSIAIDFEITVSELRPVYRDYWEQLTKGLGTPDTGEFFFGSYGSTKGDK
> |[Viruses Aeromonas phage 65]||_Aeromonas_phage_65.gb|Phage baseplate tail..|1071|NC_015251.1(235229):97803-98873:-1 ^RAST2:fig|10239.65.peg.112^ Viruses Aeromonas phage 65|neighbours:(-1),(1)|neighbour_genes:Phage baseplate wedg..,Phage head completio..|
MKVNIVSKANTTKKSKPLYGNGGVKAEGAELILENVDMKQKGIAALQYPLTMKGSDNKHASYLVFYAVKPTTGGLSNNNINERSMNSVKGSFNEETLAVIQLYMPNMNENISHTYDSNDGGFMQDLLMNYASSGKSNDDLMDVAKNALSATATTAVQKLIVEAGGLTQRFNSQVTGNILGDRSAQMYKGTGVRQQNFMFQFRPRSMAELKEVGQIIKTFMIYSSAENRGAVSMKDLGIPTDSQLGAGAGYTSLAVPPLWFIEERVNQEGTNKIRFTPKFAMGPAGITNIRINKTPDQLYDTFASTAADSIAIDFEITVSELRPVYRDYWEQLTKGLGTPDTGEFFFGSYGSTKGDK
> |[Tevenvirinae _Aeromonas_phage_AS-szw]||_Aeromonas_phage_AS-szw.gb|Phage baseplate tail..|1059|MF498773.1(229957):76095-77153:1 ^RAST2:fig|1198136.118.peg.190^ Tevenvirinae _Aeromonas_phage_AS-szw|neighbours:(-1),(1)|neighbour_genes:head completion prot..,Phage baseplate wedg..|
MKVNILNGVNRAIGGSFNPLTDTKSEGTDLIIENKNSKKPGIKALQYPLTMKGSDNKHSSYLVFYAVKPTNGGLKNSDIHERSMRSVKGKFNEETLAVIQLYMPNMNENISHNYEDNDGGFLQDIVMNYQANASERDGTLDSIANGGKAVVNAMAQKVIVSTGGIAQRYNSQVTGNLLGDRAAQMYRGTGVRSQTFIFQFRPRSMAELKEVGQIIKTFMVLSAAENKGAVDLASLGIGTDSELGAGEGYTYLEVPPLWFIEERVSQSQEQKIRFTPKFAMGPAGISNIRINKTPDQIYDTFASTAADSVAIDLEITVTELRPVYRDYWEALTSDLGNPDSGEFFFGSYGGKR
> |[Tevenvirinae _Aeromonas_phage_AS-zj]||_Aeromonas_phage_AS-zj.gb|Phage baseplate tail..|1059|MF448340.1(229929):181716-182774:1 ^RAST2:fig|1198136.120.peg.383^ Tevenvirinae _Aeromonas_phage_AS-zj|neighbours:(-1),(1)|neighbour_genes:head completion prot..,Phage baseplate wedg..|
MKVNILNGVNRATGGSFNPLTDTKSEGTDLIIENKNSKKPGIKALQYPLTMKGSDNKHSSYLVFYAVKPTNGGLKNSDIHERSMRSVKGKFNEETLAVIQLYMPNMNENISHNYEDNDGGFLQDIVMNYQANASERDGTLDSIANGGKAVVNAMAQKVIVSTGGIAQRYNSQVTGNLLGDRAAQMYRGTGVRSQTFIFQFRPRSMAELKEVGQIIKTFMVLSAAENKGAVDLASLGIGTDSELGAGEGYTYLEVPPLWFIEERVSQSQEQKIRFTPKFAMGPAGISNIRINKTPDQIYDTFASTAADSVAIDLEITVTELRPVYRDYWEALTSDLGNPDSGEFFFGSYGGKR
>ID:NP_944081.1 |[Aeromonas virus Aeh1]||_Aeromonas_phage_Aeh1_.gbk|gp48 baseplate tail ..|1077|NC_005260(233234):122838-123914:1 ^GeneID:2658128^ Aeromonas phage Aeh1, complete genome.|neighbours:ID:NP_944080.1(-1),ID:NP_944082.1(1)|neighbour_genes:4,53|
MANKTVTMLNNGVKTISDAAGKFIGEFLSSPSGETGIQALQYPLAMKGEADRHKNYLCFYAVDATAQGLSNSDIQNRSLNSVSGKFNEKTIAVIQMYMPSLNQNISHEYSDNDGGFLQDMMMNYAGSAGSGIIETGKDLGIALAKTAIQQVTVNLGKATQQYNAQLSGKVLGSRSANMYKNTSLRSQTFLYNLRPKNLAELKEVGQIIRAFLLYSSASSEGATSINSMIGSIGGNANVLQSELGSGGGSESIQVLKVPPLWYLEERINSQAASAEIRYTPKFAMGPCALTNIRITSTPEQIYNSFEGTAGDPIAIDLELTFTELRPVFREYWDNLTKNLGAQDSGQFFFGSYGSKESK
> |[Tevenvirinae _Aeromonas_phage_AsFcp_2]||_Aeromonas_phage_AsFcp_2.gb|Phage baseplate tail..|1074|MH791401.1(219171):58435-59508:1 ^RAST2:fig|1198136.67.peg.138^ Tevenvirinae _Aeromonas_phage_AsFcp_2|neighbours:(-1),(1)|neighbour_genes:Phage head completio..,Phage baseplate wedg..|
MAQKITMLNNGVKTISDAAGKFIGNFLSSPAGDAGIQALQYPLAMKGEIERHKNYLCFYCVEAMGQGLSNADIQKRSLNSVTGKFNEKTLAVIQMYMPNLNQNVSHEYSDNDGGFLQDMAMNYAGSAGSGVIEGAKDLGNAFMTTAMQQISVNIGKASQQYNSQISGKVLGNRSANMYKNTSLRTQTFLYNFRPKNVAELKEVGQIIRAFLIYSSPSNAGVTSVNQMLDKIGGAATSLKTEAGNTGGTESIQVLKVPPLWYLEERVNSQSDVAEIRYTPKFAMGPCALSNIRITSTPEQIYNSFAGTAGDPIAIDLELTFTELRPVFREYWESLTANLGGQDSGQFFFGSFSGKDSK
> |[Tevenvirinae _Aeromonas_phage_Asswx_1]||_Aeromonas_phage_Asswx_1.gb|Phage baseplate tail..|1059|MH791398.1(229103):83783-84841:1 ^RAST2:fig|1198136.119.peg.215^ Tevenvirinae _Aeromonas_phage_Asswx_1|neighbours:(-1),(1)|neighbour_genes:head completion prot..,Phage baseplate wedg..|
MKVNILNGVNRATGGSFNPLTDTKSEGTDLIIENKNSKKPGIKALQYPLTMKGSDNKHSSYLVFYAVKPTNGGLKNSDIHERSMRSVKGKFNEETLAVIQLYMPNMNENISHNYEDNDGGFLQDIVMNYQANASERDGTLDSIANGGKAVVNAMAQKVIVSTGGIAQRYNSQVTGNLLGDRAAQMYRGTGVRSQTFIFQFRPRSMAELKEVGQIIKTFMVLSAAENKGAVDLASLGIGTDSELGAGEGYTYLEVPPLWFIEERVSQSQEQKIRFTPKFAMGPAGISNIRINKTPDQIYDTFASTAADSVAIDLEITVTELRPVYRDYWEALTSDLGNPDSGEFFFGSYGGKR
> |[Tevenvirinae _Aeromonas_phage_Aswh_1]||_Aeromonas_phage_Aswh_1.gb|Phage baseplate tail..|1068|MH791414.1(229730):154531-155598:-1 ^RAST2:fig|1198136.117.peg.261^ Tevenvirinae _Aeromonas_phage_Aswh_1|neighbours:(-1),(1)|neighbour_genes:Phage baseplate wedg..,head completion prot..|
MKVSIVDASRAADGVLAGTGGVKTEGGTLILENKNTKQKGISALQYPLTLKGSDNRHSSYLVFYAVKPTTGGLSNNDITERSMRSVKGSFNEETLAVIQLYMPNMNENISHNYDSNDGGFIQDVLMNYRANASDQDGMMDKAGNAASATGKAALQKLAVEVGGLTQRFNSQVTGNVLGDRSAQMYKGTSVRQQNFLFQFRPRSLAELKEVGQIIKTFMVLSSAENRGAVSLADLGLDTQSQIASGEGYTSLEVPPLWFIEERVSQDQTQKIRYTPKFAMGPAGISNIRINKTPDQLYDTFSASAADSIAIDFELTVTELRPVYRDYWEELTKGLGTPDTGEFFFGSYGSGNGGKK
> |[Tevenvirinae _Aeromonas_phage_CC2]||_Aeromonas_phage_CC2.gb|Phage baseplate tail..|1059|NC_019538.1(231743):186269-187327:-1 ^RAST2:fig|1198136.110.peg.353^ Tevenvirinae _Aeromonas_phage_CC2|neighbours:(-1),(1)|neighbour_genes:Phage baseplate wedg..,head completion prot..|
MKVNILNGVNRATGGSFNPLTDTKSEGTDLIIENKNSKKPGIKALQYPLTMKGSDNKHSSYLVFYAVKPTNGGLKNSDIHERSMRSVKGKFNEETLAVIQLYMPNMNENISHNYEDNDGGFLQDIVMNYQANASERDGTLDSIANGGKAVVNAMAQKVIVSTGGIAQRYNSQVTGNLLGDRAAQMYRGTGVRSQTFIFQFRPRSMAELKEVGQIIKTFMVLSAAENKGAVDLASLGIGTDSELGAGEGYTYLEVPPLWFIEERVSQSQEQKIRFTPKFAMGPAGISNIRINKTPDQIYDTFASTAADSVAIDLEITVTELRPVYRDYWEALTSDLGNPDSGEFFFGSYGGKR
> |[Tevenvirinae _Aeromonas_phage_PX29]||_Aeromonas_phage_PX29.gb|Phage baseplate tail..|1074|NC_023688.1(222006):108810-109883:1 ^RAST2:fig|1198136.108.peg.225^ Tevenvirinae _Aeromonas_phage_PX29|neighbours:(-1),(1)|neighbour_genes:Phage head completio..,Phage baseplate wedg..|
MAQKITMLNNGVKTISDAAGKFIGNFLSSPAGDAGIQALQYPLAMKGEIERHKNYLCFYCVEAMGQGLSNADIQKRSLNSVTGKFNEKTLAVIQMYMPNLNQNVSHEYSDNDGGFLQDMAMNYAGSAGSGVIEGAKDLGNAFMTTAMQQISVNIGKASQQYNSQISGKVLGNRSANMYKNTSLRTQTFLYNFRPKNVAELKEVGQIIRAFLIYSSPSNAGVTSVNQMLDKIGGAATSLKTEAGNTGGTESIQVLKVPPLWYLEERVNSQSDVAEIRYTPKFAMGPCALSNIRITSTPEQIYNSFAGTAGDPIAIDLELTFTELRPVFREYWESLTANLGGQDSGQFFFGSFSGKDSK
>ID:YP_803133.1 |[Escherichia virus RB32]||_Bacteriophage_RB32_.gbk|48|1095|NC_008515(165890):116881-117975:1 ^GeneID:4405510^ Bacteriophage RB32, complete genome.|neighbours:ID:YP_803132.1(1),ID:YP_803134.1(1)|neighbour_genes:29,54|
MAIVKEITADLIKKSGEKISAGQSTKSEVGTKTYTAQFPTGRASGNDTTGDFQVTDLYKNGLLFTAYNMSSRDSGSLRSMRSNYSSSSSSILRTARNTISSTVSKLSNGLISNNNSGTISKAPIANILLPRSKSDVDTSSHRFNDVQESLISRGGGTATGVLSNIASTAVFGALESITQGIMADNNEQIYTTARSMYGGAENRTKVFTWDLTPRSTEDLMAIINIYQYFNYFSYGETGKSQYAAEIKGYLDDWYRSTLIEPLSPEDAAKNKTLFEKMTSSLTNVLVVSNPTVWMVKNFGATSKFDGKTEIFGPCQIQSIRFDKTPNGNFNGLAIAPNLPSTFTLEITMREIITLNRASLYAGTF
> |[Tevenvirinae _Citrobacter_phage_IME-CF2]||_Citrobacter_phage_IME-CF2.gb|Phage baseplate prot..|1095|NC_029013.1(177688):56241-57335:-1 ^RAST2:fig|1198136.109.peg.104^ Tevenvirinae _Citrobacter_phage_IME-CF2|neighbours:(-1),(-1)|neighbour_genes:Phage baseplate hub ..,hypothetical protein|
MKIKVLQDTVQSFAEIKNAGIPSGGATTTKNALTQPIVTAEFPSQRAAGIDNAYNASSLYNNGLLFTAYEFTGGFAPGSKDNYRSLRQAAQNAQQILSANTGNVRYKQVLNTRTMGTLNPICQILLPRSLNDNEVNSHRYQDATDSIVAKGPSRVVSNVIWGVIESASGGILADRREAVDVGTKAAFQGSDKRTKMYYNTFVIESRYDLLELIKIYYLFTVLGYGTTSGGTAAEIAELAKQTINKSSTTGAKLINNAVAGNGPTPTVSNGSIISDQMVDFVTNIEVIKSPPVWFIRDFQTGDSLRFPHSTFGPAGITSVRFGRTMDNIVNTLRESPNTPISVEIEIQFMELIDMRQDSIFDVQY
>ID:YP_009194921.1 |[Citrobacter phage Margaery]||_Citrobacter_phage_Margaery_.gbk|tail-tube assembly p..|1086|NC_028755(178182):61347-62432:1 ^GeneID:26647291^ Citrobacter phage Margaery, complete genome.|neighbours:ID:YP_009194920.1(1),ID:YP_009194922.1(1)|neighbour_genes:hypothetical protein,baseplate tail-tube ..|
MKITVLQDTVQSFAEIKNAGIPSGGAATTKNALTQPIVTAEFPSQRAAGIDNAYNASSLYNNGLLFTAYDFTGGLAPGSKDNYRSLRQAAQNAQQILSANTGNVRYKQVLNTRTMGTLNPICQILLPRSLNDNEVNSHRYQDATDSIVAKGLSRAVSNVIWGAVESVSGGILADRREAIDIGTKAAFQGSDKRTKMYYNTFVIESRYDLLELIKIYYLFTVLGYGTTSGGTPAELAGLVKQAYNSSASKVANVFAPSTNQTTASDFNGSIGDQIVDFVSNVEVIKSPPVWFIRDFQTGDSLRFPHSTFGPAGITSVRFGRTMDNIVNTLRESPNTPIAVEIEIQFMELIDMRQDSIFDTQY
>ID:AYJ72966.1 |[Citrobacter phage Maroon]||_Citrobacter_phage_Maroon_.gbk|baseplate subunit|1086|MH823906(178830):61334-62419:1 ^^ Citrobacter phage Maroon, complete genome.|neighbours:ID:AYJ72965.1(1),ID:AYJ72967.1(1)|neighbour_genes:baseplate hub subuni..,baseplate subunit|
MKITVLQDTVQSFAEIKNAGIPSGGAATTKNALTQPIVTAEFPSQRAAGIDNAYNASSLYNNGLLFTAYDFTGGLAPGSKDNYRSLRQAAQNAQQILSANTGNVRYKQVLNTRTMGTLNPICQILLPRSLNDNEVNSHRYQDATDSIVAKGLSRAVSNVIWGAVESVSGGILADRREAIDIGTKAAFQGSDKRTKMYYNTFVIESRYDLLELIKIYYLFTVLGYGTTSGGTPAELAGLVKQAYNSSASKVANVFAPSTNQTTASDFNGSIGDQIVDFVSNVEVIKSPPVWFIRDFQTGDSLRFPHSTFGPAGITSVRFGRTMDNIVNTLRESPNTPIAVEIEIQFMELIDMRQDSIFDTQY
>ID:YP_009203930.1 |[Citrobacter phage Merlin]||_Citrobacter_phage_Merlin_.gbk|baseplate tail tube ..|1056|NC_028857(172733):120523-121578:1 ^GeneID:26648141^ Citrobacter phage Merlin, complete genome.|neighbours:ID:YP_009203929.1(1),ID:YP_009203931.1(1)|neighbour_genes:tape measure protein,baseplate tail tube ..|
MSIKVRELDDKTDALISGVKTSAGQSSQSAKIKSTITAQYPSERSAGNDTSGSLRVHDLYKNGLLFTAYDMNSRTTGDMRSMRLGEMKRTANSVVKSITGTNTNKVDKIPVVNILLPRSKSDVESVSHKFNDVGDSLISRGGGTATGVLSNVASTAVFGGLESLTQGLMADHNEQIYNTARSMYGGADNRTKVFTWDLTPRSVQDLIAIIEIYEYFNYYSYGETGTSTYAKEVKSQLDEWYKSTFLDTLTPDEANKNDTVFEKITSFLSNVIVVSNPTVWFVRNFGTTSKFDGRAEVFGPCQIQSIRFDKTPNGNFNGLAIAPNLPSTFTLEITMREILTLNRASVYAEGF
> |[Tevenvirinae _Citrobacter_phage_Miller]||_Citrobacter_phage_Miller.gb|Phage baseplate tail..|1086|NC_025414.1(178171):62281-63366:1 ^RAST2:fig|1198136.111.peg.113^ Tevenvirinae _Citrobacter_phage_Miller|neighbours:(1),(1)|neighbour_genes:hypothetical protein,Phage baseplate hub ..|
MKIKVLQDTVQSFAEIKNAGIPSGGATTTKNALSQPIVTAEFPSQRAAGIDNAYNASSLYNNGLLFTAYDFTGGLAPGSKDNYRSLRQAAQNAKQILSANTGNVRYKQVLNTRTMGTLNPICQILLPRSLNDNEVNSHRYQDATDSIVAKGLSRAVSNVIWGAVESVSGGILADRREAIDIGTKAAFQGSDKRTKMYYNTFVIESRYDLLELIKIYYLFTVLGYGTTSGGTPAELAGLVKQAYNNTASKVANVFAPSSNQTTASDFNDSIGDQIVDFVSNVEVIKSPPVWFIRDFQTGDSLRFPHSTFGPAGITSVRFGRTMDNIVNTLRESPNTPISVEIEIQFMELIDMRQDSIFDVQY
>ID:YP_009146645.1 |[Citrobacter phage Moon]||_Citrobacter_phage_Moon.gbk|baseplate tail tube ..|1056|NC_027331(170341):119971-121026:1 ^GeneID:24721811,InterPro:IPR024389^ Citrobacter phage Moon, complete genome.|neighbours:ID:YP_009146644.1(1),ID:YP_009146646.1(1)|neighbour_genes:baseplate hub subuni..,baseplate tail tube ..|
MSIKVRELYDKTDALISGVKTSAGQSSQSAKIKSTITAQYPSERSAGNDTSGSLRVHDLYKNGLLFTAYDMNSRTTGDMRSMRLGEMKRTANSVVKSITGTSTNKVDKIPVVNILLPRSKSDVESVSHKFNDVGDSLISRGGGTATGVLSNVASTAVFGGLESLTQGLMADHNEQIYNTARSMYGGADNRTKVFTWDLTPRSVQDLIAIIEIYEYFNYYSYGETGTSTYAKEVKSQLDEWYKTTFLDTLTPEEANKNDTVFEKITSFLSNVIVVSNPTVWFVRNFGTTSKFDGRAEVFGPCQIQSIRFDKTPNGNFNGLAIAPNLPSTFTLEITMREILTLNRASVYAEGF
>ID:YP_009285643.1 |[Citrobacter phage vB_CfrM_CfP1]||_Citrobacter_phage_vB_CfrM_CfP1_.gbk|tail tube cap|1086|NC_031057(180219):64127-65212:1 ^GeneID:29079539^ Citrobacter phage vB_CfrM_CfP1, complete genome.|neighbours:ID:YP_009285642.1(1),ID:YP_009285644.1(1)|neighbour_genes:hypothetical protein,tail tube initiator|
MKIKVLQDTVQSFAEIKNAGIPSGGATTTKNALSQPIVTAEFPSQRAAGIDNAYNASSLYNNGLLFTAYDFTGGLAPGSKDNYRSLRQAAQNAKQILSANTGNVRYKQVLNTRTMGTLNPICQILLPRSLNDNEVNSHRYQDATDSIVTKGLSRAVSNVIWGAVESVSGGILADRREAIDIGTKAAFQGSDKRTKMYYNTFVIESRYDLLELIKIYYLFTVLGYGTTSGGTPAELAGLVKQAYNNTASKVANVFAPSSNQTTASDFNDSIGDQIVDFVSNVEVIKSPPVWFIRDFQTGDSLRFPHSTFGPAGITSVRFGRTMDNIVNTLRESPNTPISVEIEIQFMELIDMRQDSIFDVQY
> |[Tevenvirinae _Cronobacter_phage_Pet-CM3-4]||_Cronobacter_phage_Pet-CM3-4.gb|Phage baseplate tail..|846|LT614807.1(171975):123167-124012:1 ^RAST2:fig|1198136.112.peg.232^ Tevenvirinae _Cronobacter_phage_Pet-CM3-4|neighbours:(1),(1)|neighbour_genes:Phage baseplate prot..,tail assembly protei..|
MSSRTTPDLRSMRQSQLSKSASSILNSLGIKNNGQVDKSPIANILLPRSKSDVESTSHKFNDVGDSLMTRGNNSATGVLSNVASTAVFGALDSITQGLMADNNEQIYNTARSMYAGADNRTKVFTWDLTPRSVADLVAIIQIYEYFNYFSYGETGNSTYAKELKGQLDEWYKNTLLSPLTPDGADLNNTMFENITSFLSNVIVVTNPTVWFIRNFGKTSKFDGRAEVFGPCQIQSIRFDKTPNGQFNGLAIAPNMPSTFTLEITFREILTLNRASLYAEGF
>ID:YP_006986373.1 |[Cronobacter phage vB_CsaM_GAP161]||_Cronobacter_phage_vB_CsaM_GAP161_.gbk|baseplate tail tube ..|1095|NC_019398(178193):60178-61272:1 ^GeneID:13997639^ Cronobacter phage vB_CsaM_GAP161, complete genome.|neighbours:ID:YP_006986372.1(1),ID:YP_006986374.1(1)|neighbour_genes:hypothetical protein,baseplate-tail tube ..|
MKITVLQDTVQSFAEIKNAGIPSGGAATTKNALTQPIVTAEFPSQRAAGIDNAYNASSLYNNGLLFTAYEFTGGLAPGSKDNYRSLRQAAQNAQQILSANTGNVRYKQVLNSRTIGTLNPICQILLPRSLNDNEVNSHRYQDATDSIVAKGPSRVVSNVIWGAIESASGGILADRREAVDVGTKAAFQGSDKRTKMYYNTFVIESRYDLLELIKIYYLFTVLGYGTTSGGTAAEIAELAKQTINKSSTAGAKLINNAIAGNGPTPTVSNGSIISDQAVDFVTNIEVIKSPPVWFIRDFQTGDSLRFPHSTFGPAGITSVRFGRTMDNIVNTLRESPNTPIAVEIEIQFMELIDMRQDSIFDTQY
>ID:AOG16232.1 |[Cronobacter phage vB_CsaM_leB]||_Cronobacter_phage_vB_CsaM_leB_.gbk|tail-tube assembly p..|1086|KX431559(177907):61912-62997:1 ^^ Cronobacter phage vB_CsaM_leB, complete genome.|neighbours:ID:AOG16231.1(1),ID:AOG16233.1(1)|neighbour_genes:hypothetical protein,baseplate-tail tube ..|
MKITVLQDTVQSFAEIKNAGIPSGGAATTKNALTQPIVTAEFPSQRAAGIDNAYNASSLYNNGLLFTAYDFTGGLAPGSKDNYRSLRQAAQNAQQILSANTGNVRYKQVLNTRTMGTLNPICQILLPRSLNDNEVNSHRYQDATDSIVAKGLSRAVSNVIWGAVESVSGGILADRREAIDIGTKAAFQGSDKRTKMYYNTFVIESRYDLLELIKIYYLFTVLGYGTTSGGTPAELAGLVKQAYNSSASKVANVFAPSTNQTTASDFNGSIGDQIVDFVSNVEVIKSPPVWFIRDFQTGDSLRFPHSTFGPAGITSVRFGRTMDNIVNTLRESPNTPIAVEIEIQFMELIDMRQDSIFDTQY
>ID:AOG16512.1 |[Cronobacter phage vB_CsaM_leN]||_Cronobacter_phage_vB_CsaM_leN_.gbk|tail tube cap protei..|1086|KX431560(179516):61376-62461:1 ^^ Cronobacter phage vB_CsaM_leN, complete genome.|neighbours:ID:AOG16511.1(1),ID:AOG16513.1(1)|neighbour_genes:hypothetical protein,baseplate-tail tube ..|
MKITVLQDTVQSFAEIKNAGIPSGGAATTKNALTQPIVTAEFPSQRAAGIDNAYNASSLYNNGLLFTAYDFTGGLAPGSKDNYRSLRQAAQNAQQILSANTGNVRYKQVLNTRTMGTLNPICQILLPRSLNDNEVNSHRYQDATDSIVAKGLSRAVSNVIWGAVESVSGGILADRREAIDIGTKAAFQGSDKRTKMYYNTFVIESRYDLLELIKIYYLFTVLGYGTTSGGTPAELAGLVKQAYNSSASKVANVFAPSTNQTTASDFNGSIGDQIVDFVSNVEVIKSPPVWFIRDFQTGDSLRFPHSTFGPAGITSVRFGRTMDNIVNTLRESPNTPIAVEIEIQFMELIDMRQDSIFDTQY
>ID:YP_009005475.1 |[Enterobacter phage PG7]||_Enterobacter_phage_PG7_.gbk|baseplate subunit|1050|NC_023561(173276):124483-125532:1 ^GeneID:18502490^ Enterobacter phage PG7, complete genome.|neighbours:ID:YP_009005474.1(1),ID:YP_009005476.1(1)|neighbour_genes:baseplate hub subuni..,baseplate subunit|
MAIRATEILDKDFGSGEKTSAGQSSISSTRRSTIVAQYPAQRAAGNDAAGDLRVHDLYKNGLLFTAYDMSSRTSPDLRNMRQSQLSKSASSILNSLGIKNNGQVDKSPIANILLPRSKSDVESTSHKFNDVGESLITRGNNSATGVLSNVASTAVFGALDSVTQGLMADNNEQIYNTARSMYAGADNRTKVFTWDLTPRSVADLVSIIQIYECFNYFSYGETGNSSYAKELKGQLDEWYKTTLLSPLTPDGADLNNTMFENITSFLSNVIVVTNPTVWFIRNFGKTSKFDGRTELFGPCQIQSIRFDKTPNGQFNGLAIAPNMPSTFTLEITFREILTLSRASLYAEGF
> |[Tevenvirinae Enterobacter_phage_myPSH1140]||_Enterobacter_phage_myPSH1140.gb|Phage baseplate tail..|1050|MG999954.1(172614):126521-127570:1 ^RAST2:fig|1198136.57.peg.236^ Tevenvirinae Enterobacter_phage_myPSH1140|neighbours:(1),(1)|neighbour_genes:hypothetical protein,tail assembly protei..|
MAIRATEILDKDFGSGEKTSAGQSSISSTRRSTIVAQYPAQRAAGNDAAGDLRVHDLYKNGLLFTAYDMSSRTSPDLRSMRQSQLSKSASSILNSLGIKNNGQVDKSPIANILLPRSKSDVESTSHKFNDVGESLITRGNNSATGVLSNVASTAVFGALDSITQGLMADNNEQIYNTARSMYSGADNRTKVFTWDLTPRSVADLVSIIQIYECFNYFSYGETGNSSYAKELKGQLDEWYKTTLLSPLTPDGADLNNTMFENITSFLSNVIVVTNPTVWFIRNFGKTSKFDGRTELFGPCQIQSIRFDKTPNGQFNGLAIAPNMPSTFTLEITFREILTLSRASLYAEGF
>ID:YP_009607021.1 |[Enterobacter phage phiEap-3]||_Enterobacter_phage_phiEap-3_.gbk|baseplate subunit|1074|NC_041980(175814):61477-62550:1 ^GeneID:40083027^ Enterobacter phage phiEap-3, complete genome.|neighbours:ID:YP_009607020.1(1),ID:YP_009607022.1(1)|neighbour_genes:base plate hub,baseplate subunit|
MKFSIIDDSINTLKNIKNRGIPSGGAAITESVLKQTIVTAEFPAQRAAGIDNAYNASSLYNNGLLFTAYDFNGVGSKDNYRSLRQAAQNPKQILSSATGNIKYKQVLNSSIGTMEPVCQILLPRSLNDNEVNSHRYQDANDSFLTKGLSRVVSNMVWGAVESVSGGIMADRREALDVGTKAAFQGSDKRTKMYYNTFVIESRNDLLELIKIYYLFTVLGYGTTSGGTAKEVAALVKQYYGVLGAKTANAISPSSSPVTASDFDNSLGNDVVDFISNVEVIKSPPVWFIRDFQSGDSLRLPHSTFGPAGITSVRFGRSIDNIVNTLRESPNTPISLEVEIQFMELIDMRQDSIFDTNY
>ID:YP_009168009.1 |[Escherichia phage AR1]|AR1|_Enterobacteria_phage_AR1_DNA_.gbk|48|1095|NC_027983(167435):117591-118685:1 ^GeneID:26041927^ Enterobacteria phage AR1 DNA, complete genome.|neighbours:ID:YP_009168008.1(1),ID:YP_009168010.1(1)|neighbour_genes:29,54|
MAIVKEITADLIKKSGETISAGQSTKSEVGTKTYTAQFPTGRASGNDTTGDFQVTDLYKNGLLFTAYNMSSRDSGSLRTMRSNYSSSSSSILRTARNTISNTVSKLSNGLISDNNSGTISKVPVANILLPRSKSDVDTSSHRFNDVQDSLITKGGGTATGVLSNMASTAVFGALESITQGIMADNNEQIYTTARSMYGGAENRTKVFTWDLTPRSTEDLMAIINIYQYFNYFSYGETGKSQYAAEIKGYLDEWYRSTFIEPLTPEDAIKNKTLFEKMTSSLTNVLVVSNPTIWMVKNFGATSKFDGKTEVFGPCQIQSIRFDKTPNGNFNGLAIAPNLPSSFTLEITMREIITLNRASLYTGTF
> |[Tevenvirinae _Enterobacteria_phage_ATK47]||_Enterobacteria_phage_ATK47.gb|Phage baseplate tail..|1110|KT184309.1(170020):50087-51196:-1 ^RAST2:fig|1198136.68.peg.80^ Tevenvirinae _Enterobacteria_phage_ATK47|neighbours:(-1),(-1)|neighbour_genes:tail assembly protei..,Phage baseplate hub|
MISVKEIVVDAKDLNKAIPVSESAGQSTKTETTTKTYVAQFPTGRAAGNDSTGDFQVTDLYKNGLLFTAYNMSARDSGSLRNLRPAYAGTSSNGIISDLTDNVKDAVTKFSNGLLPAGANKSTINKTPVANILLPRSKSDVDTTSHRFNDIGDSLITKGGGTATGVLSNIASTAVFGALDSITQGLMADNNEQIYTTSRSMYGGAENRTKVFTWDLTPRSTEDLMAIINIYQYFNYFSYGETGKSQYAQEIKSYLDEWYRSTFIEPMTPDDAVKNKTLFEKITASLTNVLVVSNPTIWMVKNFGYTSKFDGLTDVFGPCQIQSVRFDKTPNGQFNGLAVAPNLPSTFTLEITMREIITLNRSSLYAGTF
> |[Tevenvirinae Enterobacteria_phage_ATK48]||_Enterobacteria_phage_ATK48.gb|Phage baseplate tail..|1110|KT184310.1(169729):148321-149430:-1 ^RAST2:fig|1198136.55.peg.256^ Tevenvirinae Enterobacteria_phage_ATK48|neighbours:(-1),(-1)|neighbour_genes:tail assembly protei..,Phage baseplate hub|
MISVKEIVVDAKDLNKAIPVSESAGQSTKTETTTKTYVAQFPTGRAAGNDSTGDFQVTDLYKNGLLFTAYNMSARDSGSLRNLRPAYAGTSSNGIISDLTDNVKDAVTKFSNGLLPAGANKSTINKTPVANILLPRSKSDVDTTSHRFNDIGDSLITKGGGTATGVLSNIASTAVFGALDSITQGLMADNNEQIYTTSRSMYGGAENRTKVFTWDLTPRSTEDLMAIINIYQYFNYFSYGETGKSQYAQEIKSYLDEWYRSTFIEPMTPDDAVKNKTLFEKITASLTNVLVVSNPTIWMVKNFGYTSKFDGLTDVFGPCQIQSVRFDKTPNGQFNGLAVAPNLPSTFTLEITMREIITLNRSSLYAGTF
> |[Tevenvirinae Enterobacteria_phage_Aplg8]||_Enterobacteria_phage_Aplg8.gb|Phage baseplate tail..|1095|KT184308.1(168496):62721-63815:1 ^RAST2:fig|1198136.66.peg.102^ Tevenvirinae Enterobacteria_phage_Aplg8|neighbours:(1),(1)|neighbour_genes:Phage baseplate hub,tail assembly protei..|
MAIVKEITADLIKKSGEKISAGQSTKSEVATKTYTAQFPTGRASGNDTTGDFQVTDLYKNGLLFTAYNMSSRDSGSLRSMRSNYSSSSSSILRTARNTISSTVSKLSNGLISNNNSGTISKAPVANILLPRSKSDVDTSSHRFNDVQESLISRGGGTATGVLSNIASTAVFGALESITQGIMADNNEQIYTTARSMYGGAENRTKVFTWDLTPRSTEDLMAIINIYQYFNYFSYGETGKSQYAAEIKGYLDDWYRSTLIEPLSPEDAAKNKTLFEKMTSSLTNVLVVSNPTIWMVKNFGATSKFDGKTEIFGPCQIQSVRFDKTPNGNFNGLAIAPNLPSTFTLEITMREIITLNRASLYAGTF
>ID:YP_007004251.1 |[Enterobacteria phage Bp7]||_Enterobacteria_phage_Bp7_.gbk|baseplate tail tube ..|1089|NC_019500(168066):117050-118138:-1 ^GeneID:14008080^ Enterobacteria phage Bp7, complete genome.|neighbours:ID:YP_007004250.1(-1),ID:YP_007004252.1(-1)|neighbour_genes:baseplate tail tube ..,baseplate hub subuni..|
MKVKELDFDVASLFKGGSKTSAGQSKTPAIKTTVTAQYPAERASGNDTSTDMVLNDLYKNGLLFTAYNFSSRVSPDLRNDRSSQMTKKFSSAASKLTGNSGTYSAVKNLFGGNTKGVKFDTQALANILLPRSKSDVDSVSHKFNDVGESLITKGGGTATGILSNVASTAVFGALESVTNGVMADSGEQIYTTARSMYAGPDNRTKVFTWEMTPRNAQDLIQIIKIYEIFNYYSYGETGNSAFAGELKEKIDTWYRSTFKKEAIDKFDGKLLGESITSFLSNVIVVSNPTIWYIRNFGDSSSYDGREDIFGPCQIQSIRFDKTPDGHFNGLAIAPNLPSTFSLEVTFREIITLNRGSLYTEGF
> |[Tevenvirinae _Enterobacteria_phage_CC31]||_Enterobacteria_phage_CC31.gb|Phage baseplate tail..|1050|NC_014662.1(165540):116783-117832:1 ^RAST2:fig|1198136.121.peg.207^ Tevenvirinae _Enterobacteria_phage_CC31|neighbours:(1),(1)|neighbour_genes:hypothetical protein,tail assembly protei..|
MAIRATEILDKAFGSGEKTSAGQSSISSTRRSTVTAQYPAERSAGNDAAGDLRVHDLYKNGLLFTAYDMSSRTTPDLRSMRQSQLSKSASSILNSLGIKNNGQVDKSPIANILLPRSKSDVESISHKFNDVGDSLMTRGNNSATGVLSNVASTAVFGALDSITQGLMADNNEQIYNTARSMYAGADNRTKVFTWDLTPRSVADLVSIIQIYEYFNYFSYGETGNSTYAKELKGQLDEWYKTTLLSPLTPDGADLNNTMFENITSFLSNVIVVTNPTVWFIRNFGKTSKFDGRAEVFGPCQIQSIRFDKTPNGQFNGLAIAPNMPSTFTLEITFREILTLNRASLYAEGF
>ID:YP_009118868.1 |[Enterobacteria phage GEC-3S]||_Enterobacteria_phage_GEC-3S_.gbk|Putative baseplate t..|1059|NC_025425(163424):109929-110987:1 ^GeneID:23301220^ Enterobacteria phage GEC-3S complete genome.|neighbours:ID:YP_009118867.1(1),ID:YP_009118869.1(1)|neighbour_genes:Putative tail length..,Putative baseplate t..|
MKISVINDAVDSFKAGVKTSAGFTSKNKGKTLTAQFPAERASGNDASGYYINDLYNNGLLFTAYDYTSRTTGSLRDFRKKKNVASGFGGSVNIAGFDLNLGGRNAAFDREAIANILLPRSQSDVDAASHKFNDVGESVISRGGGTLGGALSNMASTAVFGGIESITGGYLADHGEQIYNTARSMYAGADARTKNYVWHLTPRSIEDLRNILIIYETFLELSYGSSGISSTAKELKAEVDAWYKNTLLRKSTPEEAKRNDTLFEGITDFLSNAITVSNPTIWMISNFGKRTSFEGRSDAFGPAQISSVRLDKSPDGKFNGLAISPNLPSTFVLEVSFREILTLSRGTIFGSAV
> |[Tevenvirinae _Enterobacteria_phage_GiZh]||_Enterobacteria_phage_GiZh.gb|Phage baseplate tail..|1095|KT184311.1(166514):580-1674:1 ^RAST2:fig|1198136.122.peg.2^ Tevenvirinae _Enterobacteria_phage_GiZh|neighbours:(1),(1)|neighbour_genes:hypothetical protein,tail assembly protei..|
MAIVKEITADLIKKSGEKISAGQSTKSEVGTKTYTAQFPTGRASGNDTTGDFQVTDLYKNGLLFTAYNMSSRDSGSLRSMRSNYSSSSSSILRTARNTISSTVSKLSNGLISNNNSGTISKAPIANILLPRSKSDVDTSSHRFNDVQESLISRGGGTATGVLSNIASTAVFGALESITQGIMADNNEQIYTTARSMYGGAENRTKVFTWDLTPRSTEDLMAIINIYQYFNYFSYGETGKSQYAAEIKGYLDDWYRSTLIEPLSPEDAAKNKTLFEKMTSSLTNVLVVSNPTVWMVKNFGATSKFDGKTEIFGPCQIQSIRFDKTPNGNFNGLAIAPNLPSTFTLEITMREIITLNRASLYAGTF
> |[Viruses Hx01]||_Enterobacteria_phage_HX01.gb|hypothetical protein|1110|NC_018855.1(169158):152204-153313:-1 ^RAST2:fig|10239.59.peg.247^ Viruses Hx01|neighbours:(-1),(-1)|neighbour_genes:hypothetical protein,hypothetical protein|
MISVKEIVVDAKDLNKAIPVSESAGQSTKTETTTKTYVAQFPTGRAAGNDSAGDFQVTDLYKNGLLFTAYNMSARDSGSLRNLRPAYAGTSSNGIISDLTDNVKDAVTKFSNGLLPAGANKPTINKTPVANILLPRSKSDVDTTSHRFNDIGDSLITKGGGTATGVLSNIASTAVFGALDSITQGLMADNNEQIYTTSRSMYGGAENRTKVFTWDLTPRSTEDLMAIINIYQYFNYFSYGETGKSQYAQEIKSYLDEWYRSTFIEPMTPDDAVKNKTLFEKITASLTNVLVVSNPTIWMVKNFGYTSKFDGLTDVFGPCQIQSVRFDKTPNGQFNGLAIAPNLPSTFTLEITMREIITLNRSSLYAGTF
>ID:YP_003734335.1 |[Enterobacteria phage IME08]||_Enterobacteria_phage_IME08_.gbk|48|1092|NC_014260(172253):122226-123317:1 ^GeneID:9384489^ Enterobacteria phage IME08, complete genome.|neighbours:ID:YP_003734334.1(1),ID:YP_003734336.1(1)|neighbour_genes:29,54|
MMKVKELDFDVASLFKGGSKTSAGQSKAKPIQTTVTAQYPAERASGNDTSTDMVLSDLYKNGLLFTAYNFSSRVSPDLRNDRSSQMTKKFSKATGKLTGNTGGFSAVKNLFSNNSKGVKFDNQALANILLPRSKSDVDSVTHKFNDVGESLITKGGGTATGILSNVASTAVFGALESVTNGVMADSGEQIYTTARSMYAGPDNRTKVFTWEMTPRNAQDLIQIIKIYEIFNYYSYGETGNSAFAGELKEKIDTWYRSTFKKEAIDKFDGKLLGESITSFLSNVIVVSNPTIWYIRNFGDSSSYDGREDIFGPCQIQSIRFDKTPDGHFNGLAIAPNLPSTFSLEVTFREIITLNRGSLYTEGF
>ID:YP_002922539.1 |[Enterobacteria phage JS10]||_Enterobacteria_phage_JS10_.gbk|48|1089|NC_012741(171451):121480-122568:1 ^GeneID:7943342^ Enterobacteria phage JS10, complete genome.|neighbours:ID:YP_002922538.1(1),ID:YP_002922540.1(1)|neighbour_genes:29,54|
MKVKEIDIDVASLFKGGSKTSAGQSKAKPAQTTVTAQYPAERASGNDTSTDMVLNDLYKNGLLFTAYNFSSRVSPDLRNDRSSQMTKKFSKAAGKLTSNTGGFSAVKNLFSNNSKGVKFDSQALANILLPRSKSDVDSVTHKFNDVGESLITKGGGTATGILSNVASTAVFGALESVTNGVMADSGEQIYTTARSMYAGPDNRTKVFTWEMTPRNAQDLIQIIKIYEIFNYYSYGETGNSAFAGELKEKIDTWYRSTFKKEAIDNFDGKLLGEGITSFLSNVIVVSNPTIWYIRNFGNTSSYDGREDIFGPCQIQSIRFDKTPDGHFNGLAIAPNLPSTFSLEVTFREIITLNRGSLYTEGF
>ID:YP_001595319.1 |[Escherichia phage JS98]||_Enterobacteria_phage_JS98.gbk|48|1089|NC_010105(170523):119574-120662:1 ^GeneID:5783625^ Enterobacteria phage JS98, complete genome.|neighbours:ID:YP_001595318.1(1),ID:YP_001595320.1(1)|neighbour_genes:29,54|
MKVKEIDIDVASLFKGGSKTSAGQSKAKPAQTTVTAQYPAERASGNDTSTDMVLNDLYKNGLLFTAYNFSSRVSPDLRNDRSSQMTKKFSKAAGKLTSNTGGFSAVKNLFSNNSKGVKFDSQALANILLPRSKSDVDSVTHKFNDVGESLITKGGGTATGILSNVASTAVFGALESVTNGVMADSGEQIYTTARSMYAGPDNRTKVFTWEMTPRNAQDLIQIIKIYEIFNYYSYGETGNSAFAGELKEKIDTWYRSTFKKEAIDNFDGKLLGEGITSFLSNVIVVSNPTIWYIRNFGNTSSYDGREDIFGPCQIQSIRFDKTPDGHFNGLAIAPNLPSTFSLEVTFREIITLNRGSLYTEGF
>ID:YP_002922259.1 |[Escherichia phage JSE]||_Enterobacteria_phage_JSE_.gbk|48|1059|NC_012740(166418):113559-114617:1 ^GeneID:7943227^ Enterobacteria phage JSE, complete genome.|neighbours:ID:YP_002922258.1(1),ID:YP_002922260.1(1)|neighbour_genes:tail length regulato..,54|
MKISVINDAVDSFKAGVKTSAGFTSKNKGKTLTAQFPAERASGNDASGYYINDLYNNGLLFTAYDYTSRTTGSLRDFRKKKNVASGFGGSVNIAGFDLNLGGRNAAFDREAIANILLPRSQSDVDAASHKFNDVGESVISRGGGTLGGALSNMASTAVFGGIESITGGYLADHGEQIYNTARSMYAGADARTKNYVWHLTPRSIEDLRNILIIYETFLELSYGSSGISSTAKELKAEVDAWYKNTLLSKSTPAEAKRNDTLFEGITDFLSNVITVSNPTIWMISNFGKRTSFEGRSDAFGPAQISSVRLDKSPDGKFNGLAISPNLPSTFVLEVSFREILTLSRGTIFGSAA
> |[Tevenvirinae _Enterobacteria_phage_Kha5h]||_Enterobacteria_phage_Kha5h.gb|Phage baseplate tail..|1095|KT184312.1(167318):142183-143277:1 ^RAST2:fig|1198136.123.peg.245^ Tevenvirinae _Enterobacteria_phage_Kha5h|neighbours:(1),(1)|neighbour_genes:Phage baseplate hub,Phage baseplate hub ..|
MAIVKEITADLIKKSGEKISAGQSTKSEVATKTYTAQFPTGRASGNDTTGDFQVTDLYKNGLLFTAYNMSSRDSGSLRSMRSNYSSSSSSILSTARNTISSTVSKLSNGLISNNNSGTISKAPVANILLPRSKSDVDTSSHRFNDVQESLISRGGGTATGVLSNIASTAVFGALESITQGIMADNNEQIYTTARSMYGGAENRTKVFTWDLTPRSTEDLMAIINIYQYFNYFSYGETGKSQYAAEIKGYLDDWYRSTLIEPLSPEDAAKNKTLFEKMTSSLTNVLVVSNPTIWMVKNFGATSKFDGKTEIFGPCQIQSIRFDKTPNGNFNGLAIAPNLPSTFTLEITMREIITLNRASLYAGTF
>ID:YP_001469527.1 |[Enterobacteria phage Phi1]||_Enterobacteria_phage_Phi1_.gbk|48|1059|NC_009821(164270):110387-111445:1 ^GeneID:5602281^ Enterobacteria phage Phi1, complete genome.|neighbours:ID:YP_001469526.1(1),ID:YP_001469528.1(1)|neighbour_genes:29,54|
MKISVINDAVDSFKAGVKTSAGFTSKNKGKTLTAQFPAERASGNDASGYYINDLYNNGLLFTAYDYTSRTTGSLRDFRKKKNVASGFGGSVNIAGFDLNLGGRNAAFDREAIANILLPRSQSDVDAASHKFNDVGESVISRGGGTLGGALSNMASTAVFGGIESITGGYLADHGEQIYNTARSMYAGADARTKNYVWHLTPRSIEDLRNILIIYETFLELSYGSSGISSTAKELKAEVDAWYKNTLLRKSTPEEAKRNDTLFEGITDFLSNAITVSNPTIWMISNFGKRTSFEGRSDAFGPAQISSVRLDKSPDGKFNGLAISPNLPSTFVLEVSFREILTLSRGTIFGSAV
>ID:YP_009202927.1 |[Escherichia phage QL01]||_Enterobacteria_phage_QL01.gbk|baseplate tail tube ..|1089|NC_028847(170527):119041-120129:1 ^GeneID:26629915^ Enterobacteria phage QL01, complete genome.|neighbours:ID:YP_009202926.1(1),ID:YP_009202928.1(1)|neighbour_genes:baseplate hub subuni..,hypothetical protein|
MKVKELDFDVASLFKGGSKTSAGQSKTPAIKTTVTAQYPAERASGNDTSTDMVLNDLYKNGLLFTAYNFSSRVSPDLRNDRSSQMTKKFSSAANKLTGNSGTYSAVKNLFGGNTKGVKFDTQALANILLPRSKSDVDSVSHKFNDVGESLITKGGGTATGILSNVASTAVFGALESVTNGVMADSGEQIYTTARSMYAGPDNRTKVFTWEMTPRNAQDLIQIIKIYEIFNYYSYGETGNSAFAGELKEKIDTWYRSTFKKEAIDKFDGKLLGESITSFLSNVIVVSNPTIWYIRNFGDSSSYDGREDIFGPCQIQSIRFDKTPDGHFNGLAIAPNLPSTFSLEVTFREIITLNRGSLYTEGF
>ID:AIT74285.1 |[Enterobacteria phage RB10]||_Enterobacteria_phage_RB10_.gbk|baseplate subunit|1095|KM606999(168401):116060-117154:1 ^^ Enterobacteria phage RB10, complete genome.|neighbours:ID:AIT74284.1(1),ID:AIT74286.1(1)|neighbour_genes:baseplate hub subuni..,base plate-tail tube..|
MAIVKEITADLIKKSGEKISAGQSTKSEVVTKTYTAQFPTGRASGNDTTGDFQVTDLYKNGLLFTAYNMSSRDSGSLRSMRSNYSSSSSSILSTARNTISSTVSKLSNGLISNNNSGTISKAPVANILLPRSKSDVDTSSHRFNDVQESLISRGGGTATGVLSNIASTAVFGALESITQGIMADNNEQIYTTARSMYGGAENRTKVFTWDLTPRSTEDLMAIINIYQYFNYFSYGETGKSQYAAEIKGYLDDWYRSTLIEPLSPEDAAKNKTLFEKMTSSLTNVLVVSNPTIWMVKNFGATSKFDGKTEIFGPCQIQNIRFDKTPNGNFNGLAIAPNLPSTFTLEITMREIITLNRASLYAGTF
>ID:YP_002854527.1 |[Escherichia virus RB14]||_Enterobacteria_phage_RB14_.gbk|48|1095|NC_012638(165429):116067-117161:1 ^GeneID:7803943^ Enterobacteria phage RB14, complete genome.|neighbours:ID:YP_002854526.1(1),ID:YP_002854528.1(1)|neighbour_genes:29,54|
MAIVKEITADLIKKSGEKISAGQSTKSEVGTKTYTAQFPTGRASGNDTTGDFQVTDLYKNGLLFTAYNMSSRDSGSLRSMRSNYSSSSSSILRTARNTISSTVSKLSNGLISNNNSGTISKAPIANILLPRSKSDVDTSSHRFNDVQESLISRGGGTATGVLSNIASTAVFGALESITQGIMADNNEQIYTTARSMYGGAENRTKVFTWDLTPRSTEDLMAIINIYQYFNYFSYGETGKSQYAAEIKGYLDDWYRSTLIEPLSPEDAAKNKTLFEKMTSSLTNVLVVSNPTVWMVKNFGATSKFDGKTEIFGPCQIQSIRFDKTPNGNFNGLAIAPNLPSTFTLEITMREIITLNRASLYAGTF
> |[Tevenvirinae _Enterobacteria_phage_RB16]||_Enterobacteria_phage_RB16.gb|Phage baseplate prot..|1095|NC_014467.1(176788):60793-61887:1 ^RAST2:fig|1198136.103.peg.103^ Tevenvirinae _Enterobacteria_phage_RB16|neighbours:(1),(1)|neighbour_genes:hypothetical protein,Phage baseplate hub ..|
MKIKVLQDTVQSFAEIKNAGIPSGGATTTKNALTQPIVTAEFPSQRAAGIDNAYNASSLYNNGLLFTAYEFTGGFAPGSKDNYRSLRQAAQNAQQILSANTGNVRYKQVLNTRTMGTLNPICQILLPRSLNDNEVNSHRYQDATDSIVAKGPSRVVSNVIWGVIESASGGILADRREAVDVGTKAAFQGSDKRTKMYYNTFVIESRYDLLELIKIYYLFTVLGYGTTSGGTAAEIAELAKQTINKSSTTGAKLINNAVAGNGPTPTVSNGSIISDQMVDFVINIEVIKSPPVWFIRDFQTGDSLRFPHSTFGPAGITSVRFGRTMDNIVNTLRESPNTPISVEIEIQFMELIDMRQDSIFDVQY
>ID:AXF42502.1 |[Enterobacteria phage RB18]||_Enterobacteria_phage_RB18_.gbk|baseplate subunit|1095|MH553563(166677):117287-118381:1 ^^ Enterobacteria phage RB18, complete genome.|neighbours:ID:AXF42501.1(1),ID:AXF42503.1(1)|neighbour_genes:baseplate hub subuni..,baseplate subunit|
MAIVKEITADLIKKSGETISAGQSTKSEVGTKTYTAQFPTGRASGNDTTGDFQVTDLYKNGLLFTAYNMSSRDSGSLRTMRSNYSSSSSSILRTARNTISNTVSKLSNGLISDNNSGTISKVPVANILLPRSKSDVDTSSHRFNDVQDSLITKGGGTATGVLSNMASTAVFGALESITQGIMADNNEQIYTTARSMYGGAENRTKVFTWDLTPRSTEDLMAIINIYQYFNYFSYGETGKSQYAAEIKGYLDEWYRSTFIEPLTPEDAIKNKTLFEKMTSSLTNVLVVSNPTIWMVKNFGATSKFDGKTEVFGPCQIQSIRFDKTPNGNFNGLAIAPNLPSSFTLEITMREIITLNRASLYTGTF
>ID:YP_009102395.1 |[Enterobacteria phage RB27]||_Enterobacteria_phage_RB27_.gbk|baseplate subunit|1095|NC_025448(165179):115597-116691:1 ^GeneID:22113179^ Enterobacteria phage RB27, complete genome.|neighbours:ID:YP_009102394.1(1),ID:YP_009102396.1(1)|neighbour_genes:baseplate hub subuni..,base plate-tail tube..|
MAIVKEITADLIKKSGEKISAGQSTKSEVGTKTYTAQFPTGRASGNDTTGDFQVTDLYKNGLLFTAYNMSSRDSGSLRSMRSNYSSSSSSILRTARNTISSTVSKLSNGLISNNNSGTISKAPIANILLPRSKSDVDTSSHRFNDVQESLISRGGGTATGVLSNIASTAVFGALESITQGIMADNNEQIYTTARSMYGGAENRTKVFTWDLTPRSTEDLMAIINIYQYFNYFSYGETGKSQYAAEIKGYLDDWYRSTLIEPLSPEDAAKNKTLFEKMTSSLTNVLVVSNPTVWMVKNFGATSKFDGKTEIFGPCQIQSIRFDKTPNGNFNGLAIAPNLPSTFTLEITMREIITLNRASLYAGTF
>ID:AIT74830.1 |[Enterobacteria phage RB33]||_Enterobacteria_phage_RB33_.gbk|baseplate subunit|1095|KM607001(166007):116999-118093:1 ^^ Enterobacteria phage RB33, complete genome.|neighbours:ID:AIT74829.1(1),ID:AIT74831.1(1)|neighbour_genes:baseplate hub subuni..,base plate-tail tube..|
MAIVKEITADLIKKSGEKISAGQSTKSEVGTKTYTAQFPTGRASGNDTTGDFQVTDLYKNGLLFTAYNMSSRDSGSLRSMRSNYSSSSSSILRTARNTISSTVSKLSNGLISNNNSGTISKAPIANILLPRSKSDVDTSSHRFNDVQESLISRGGGTATGVLSNIASTAVFGALESITQGIMADNNEQIYTTARSMYGGAENRTKVFTWDLTPRSTEDLMAIINIYQYFNYFSYGETGKSQYAAEIKGYLDDWYRSTLIEPLSPEDAAKNKTLFEKMTSSLTNVLVVSNPTVWMVKNFGATSKFDGKTEIFGPCQIQSIRFDKTPNGNFNGLAIAPNLPSTFTLEITMREIITLNRASLYAGTF
>ID:YP_009098577.1 |[Escherichia phage RB3]||_Enterobacteria_phage_RB3_.gbk|baseplate subunit|1095|NC_025419(168402):116061-117155:1 ^GeneID:22113941^ Enterobacteria phage RB3, complete genome.|neighbours:ID:YP_009098576.1(1),ID:YP_009098578.1(1)|neighbour_genes:baseplate hub subuni..,base plate-tail tube..|
MAIVKEITADLIKKSGEKISAGQSTKSEVVTKTYTAQFPTGRASGNDTTGDFQVTDLYKNGLLFTAYNMSSRDSGSLRSMRSNYSSSSSSILSTARNTISSTVSKLSNGLISNNNSGTISKAPVANILLPRSKSDVDTSSHRFNDVQESLISRGGGTATGVLSNIASTAVFGALESITQGIMADNNEQIYTTARSMYGGAENRTKVFTWDLTPRSTEDLMAIINIYQYFNYFSYGETGKSQYAAEIKGYLDDWYRSTLIEPLSPEDAAKNKTLFEKMTSSLTNVLVVSNPTIWMVKNFGATSKFDGKTEIFGPCQIQNIRFDKTPNGNFNGLAIAPNLPSTFTLEITMREIITLNRASLYAGTF
> |[Tevenvirinae _Enterobacteria_phage_RB43]||_Enterobacteria_phage_RB43.gb|Phage baseplate tail..|1086|NC_007023.1(180500):62637-63722:1 ^RAST2:fig|1198136.102.peg.118^ Tevenvirinae _Enterobacteria_phage_RB43|neighbours:(1),(1)|neighbour_genes:hypothetical protein,Phage baseplate hub ..|
MKIKVLQDTVQSFAEIKNAGIPSGGATTTKNALSQPIVTAEFPSQRAAGIDNAYNASSLYNNGLLFTAYDFTGGLAPGSKDNYRSLRQAAQNAKQILSANTGNVRYKQVLNTRTMGTLNPICQILLPRSLNDNEVNSHRYQDATDSIVAKGLSRAVSNVIWGAVESVSGGILADRREAIDIGTKAAFQGSDKRTKMYYNTFVIESRYDLLELIKIYYLFTVLGYGTTSGGTPAELAGLVKTAYNNTASKVANVFAPSSNQTTASDFNDSIGDQIVDFVSNVEVIKSPPVWFIRDFQTGDSLRFPHSTFGPAGITSVRFGRTMDNIVNTLRESPNTPISVEIEIQFMELIDMRQDSIFDVQY
>ID:NP_891751.1 |[Enterobacteria phage RB49]||_Enterobacteria_phage_RB49_.gbk|48|1059|NC_005066(164018):108985-110043:1 ^GeneID:1725323^ Enterobacteria phage RB49, complete genome.|neighbours:ID:NP_891750.1(1),ID:NP_891752.1(1)|neighbour_genes:tail length regulato..,54|
MKISVINDAVDSFKAGVKTSAGFTSKNKGKTLTAQFPAERASGNDASGYYINDLYNNGLLFTAYDYTSRTTGSLRDFRKKKNVASGFGGSVNIAGFDLNLGGRNAAFDREAIANILLPRSQSDVDAASHKFNDVGESVISRGGGTLGGALSNMASTAVFGGIESITGGYLADHGEQIYNTARSMYAGADARTKNYVWHLTPRSIEDLRNILIIYETFLELSYGSSGISSTAKELKAEVDAWYKNTLLRKSTPEEAKRNDTLFEGITDFLSNVITVSNPTIWMISNFGKRTSFEGRSDAFGPAQISSVRLDKSPDGKFNGLAISPNLPSTFVLEVTFREILTLSRGTIFGSAA
>ID:ACP31111.1 |[Enterobacteria phage RB51]||_Enterobacteria_phage_RB51_.gbk|48|1095|FJ839693(168394):118905-119999:1 ^^ Enterobacteria phage RB51, complete genome.|neighbours:ID:ACP31110.1(1),ID:ACP31112.1(1)|neighbour_genes:29,54|
MAIVKEITADLIKKSGETISAGQSTKSEVGTKTYTAQFPTGRASGNDTTGDFQVTDLYKNGLLFTAYNMSSRDSGSLRTMRSNYSSSSSSILRTARNTISNTVSKLSNGLISDNNSGTISKVPVANILLPRSKSDVDTSSHRFNDVQDSLITKGGGTATGVLSNMASTAVFGALESITQGIMADNNEQIYTTARSMYGGAENRTKVFTWDLTPRSTEDLMAIINIYQYFNYFSYGETGKSQYAAEIKGYLDEWYRSTFIEPLTPEDAIKNKTLFEKMTSSLTNVLVVSNPTIWMVKNFGATSKFDGKTEVFGPCQIQSIRFDKTPNGNFNGLAIAPNLPSSFTLEITMREIITLNRASLYTGTF
>ID:AIT75103.1 |[Enterobacteria phage RB55]||_Enterobacteria_phage_RB55_.gbk|baseplate subunit|1095|KM607002(168896):120636-121730:1 ^^ Enterobacteria phage RB55, complete genome.|neighbours:ID:AIT75102.1(1),ID:AIT75104.1(1)|neighbour_genes:baseplate hub subuni..,base plate-tail tube..|
MAIVKEITADLIKKSGEKISAGQSTKSEVGTKTYTAQFPTGRASGNDTTEDFQVTDLYKNGLLFTAYNMSSRDSGSLRSMRSNYSSSSSSILRTARNTISSTVSKLSNGLISNNNSGTISKSPIANILLPRSKSDVDTSSHRFNDVQESLISRGGGTATGVLSNIASTAVFGALESITQGIMADNNEQIYTTARSMYGGAENRTKVFTWDLTPRSTEDLMAIINIYQYFNYFSYGETGKSQYAAEIKGYLDDWYRSTLIEPLSPEDAAKNKTLFEKMTSSLTNVLVVSNPTVWMVKNFGATSKFDGKTEIFGPCQIQSIRFDKTPNGNFNGLAIAPNLPSTFTLEITMREIITLNRASLYAGTF
>ID:AIT75377.1 |[Enterobacteria phage RB59]||_Enterobacteria_phage_RB59_.gbk|baseplate subunit|1095|KM607003(168966):120650-121744:1 ^^ Enterobacteria phage RB59, complete genome.|neighbours:ID:AIT75376.1(1),ID:AIT75378.1(1)|neighbour_genes:baseplate hub subuni..,base plate-tail tube..|
MAIVKEITADLIKKSGEKISAGQSTKSEVGTKTYTAQFPTGRASGNDTTEDFQVTDLYKNGLLFTAYNMSSRDSGSLRSMRSNYSSSSSSILRTARNTISSTVSKLSNGLISNNNSGTISKSPIANILLPRSKSDVDTSSHRFNDVQESLISRGGGTATGVLSNIASTAVFGALESITQGIMADNNEQIYTTARSMYGGAENRTKVFTWDLTPRSTEDLMAIINIYQYFNYFSYGETGKSQYAAEIKGYLDDWYRSTLIEPLSPEDAAKNKTLFEKMTSSLTNVLVVSNPTVWMVKNFGATSKFDGKTEIFGPCQIQSIRFDKTPNGNFNGLAIAPNLPSTFTLEITMREIITLNRASLYAGTF
>ID:AIT73198.1 |[Enterobacteria phage RB5]||_Enterobacteria_phage_RB5_.gbk|baseplate subunit|1095|KM606995(168394):116053-117147:1 ^^ Enterobacteria phage RB5, complete genome.|neighbours:ID:AIT73197.1(1),ID:AIT73199.1(1)|neighbour_genes:baseplate hub subuni..,base plate-tail tube..|
MAIVKEITADLIKKSGEKISAGQSTKSEVVTKTYTAQFPTGRASGNDTTGDFQVTDLYKNGLLFTAYNMSSRDSGSLRSMRSNYSSSSSSILSTARNTISSTVSKLSNGLISNNNSGTISKAPVANILLPRSKSDVDTSSHRFNDVQESLISRGGGTATGVLSNIASTAVFGALESITQGIMADNNEQIYTTARSMYGGAENRTKVFTWDLTPRSTEDLMAIINIYQYFNYFSYGETGKSQYAAEIKGYLDDWYRSTLIEPLSPEDAAKNKTLFEKMTSSLTNVLVVSNPTIWMVKNFGATSKFDGKTEIFGPCQIQNIRFDKTPNGNFNGLAIAPNLPSTFTLEITMREIITLNRASLYAGTF
>ID:AIT75653.1 |[Enterobacteria phage RB68]||_Enterobacteria_phage_RB68_.gbk|baseplate subunit|1095|KM607004(168401):118912-120006:1 ^^ Enterobacteria phage RB68, complete genome.|neighbours:ID:AIT75652.1(1),ID:AIT75654.1(1)|neighbour_genes:baseplate hub subuni..,base plate-tail tube..|
MAIVKEITADLIKKSGETISAGQSTKSEVGTKTYTAQFPTGRASGNDTTGDFQVTDLYKNGLLFTAYNMSSRDSGSLRTMRSNYSSSSSSILRTARNTISNTVSKLSNGLISDNNSGTISKVPVANILLPRSKSDVDTSSHRFNDVQDSLITKGGGTATGVLSNMASTAVFGALESITQGIMADNNEQIYTTARSMYGGAENRTKVFTWDLTPRSTEDLMAIINIYQYFNYFSYGETGKSQYAAEIKGYLDEWYRSTFIEPLTPEDAIKNKTLFEKMTSSLTNVLVVSNPTIWMVKNFGATSKFDGKTEVFGPCQIQSIRFDKTPNGNFNGLAIAPNLPSSFTLEITMREIITLNRASLYTGTF
>ID:NP_861897.1 |[Enterobacteria phage RB69]||_Enterobacteria_phage_RB69_.gbk|48|1110|NC_004928(167560):122853-123962:1 ^GeneID:1494323^ Enterobacteria phage RB69, complete genome.|neighbours:ID:NP_861896.1(1),ID:NP_861898.1(1)|neighbour_genes:gp29 baseplate hub s..,54|
MISVKEIVVDAKDLNKAIPVSESAGQSTKTETTTKTYVAQFPTGRAAGNDSTGDFQVTDLYKNGLLFTAYNMSARDSGSLRNLRPAYAGTSSNGIISDLTDNVKDAVTKFSNGLLPAGANKSTINKTPVANILLPRSKSDVDTTSHRFNDIGDSLITKGGGTATGVLSNIASTAVFGALDSITQGLMADNNEQIYTTSRSMYGGAENRTKVFTWDLTPRSTEDLMAIINIYQYFNYFSYGETGKSQYAQEIKSYLDEWYRSTFIEPMTPDDAVKNKTLFEKITASLTNVLVVSNPTIWMVKNFGHTSKFDGLTDVFGPCQIQSVRFDKTPNGQFNGLAVAPNLPSTFTLEITMREIITLNRSSLYAGTF
>ID:AIT73469.1 |[Enterobacteria phage RB6]||_Enterobacteria_phage_RB6_.gbk|baseplate subunit|1095|KM606996(168394):116053-117147:1 ^^ Enterobacteria phage RB6, complete genome.|neighbours:ID:AIT73468.1(1),ID:AIT73470.1(1)|neighbour_genes:baseplate hub subuni..,base plate-tail tube..|
MAIVKEITADLIKKSGEKISAGQSTKSEVVTKTYTAQFPTGRASGNDTTGDFQVTDLYKNGLLFTAYNMSSRDSGSLRSMRSNYSSSSSSILSTARNTISSTVSKLSNGLISNNNSGTISKAPVANILLPRSKSDVDTSSHRFNDVQESLISRGGGTATGVLSNIASTAVFGALESITQGIMADNNEQIYTTARSMYGGAENRTKVFTWDLTPRSTEDLMAIINIYQYFNYFSYGETGKSQYAAEIKGYLDDWYRSTLIEPLSPEDAAKNKTLFEKMTSSLTNVLVVSNPTIWMVKNFGATSKFDGKTEIFGPCQIQNIRFDKTPNGNFNGLAIAPNLPSTFTLEITMREIITLNRASLYAGTF
>ID:AIT73740.1 |[Enterobacteria phage RB7]||_Enterobacteria_phage_RB7_.gbk|baseplate subunit|1095|KM606997(168395):116054-117148:1 ^^ Enterobacteria phage RB7, complete genome.|neighbours:ID:AIT73739.1(1),ID:AIT73741.1(1)|neighbour_genes:baseplate hub subuni..,base plate-tail tube..|
MAIVKEITADLIKKSGEKISAGQSTKSEVVTKTYTAQFPTGRASGNDTTGDFQVTDLYKNGLLFTAYNMSSRDSGSLRSMRSNYSSSSSSILSTARNTISSTVSKLSNGLISNNNSGTISKAPVANILLPRSKSDVDTSSHRFNDVQESLISRGGGTATGVLSNIASTAVFGALESITQGIMADNNEQIYTTARSMYGGAENRTKVFTWDLTPRSTEDLMAIINIYQYFNYFSYGETGKSQYAAEIKGYLDDWYRSTLIEPLSPEDAAKNKTLFEKMTSSLTNVLVVSNPTIWMVKNFGATSKFDGKTEIFGPCQIQNIRFDKTPNGNFNGLAIAPNLPSTFTLEITMREIITLNRASLYAGTF
>ID:AIT74012.1 |[Enterobacteria phage RB9]||_Enterobacteria_phage_RB9.gbk|baseplate subunit|1095|KM606998(168395):116054-117148:1 ^^ Enterobacteria phage RB9, complete genome.|neighbours:ID:AIT74011.1(1),ID:AIT74013.1(1)|neighbour_genes:baseplate hub subuni..,base plate-tail tube..|
MAIVKEITADLIKKSGEKISAGQSTKSEVVTKTYTAQFPTGRASGNDTTGDFQVTDLYKNGLLFTAYNMSSRDSGSLRSMRSNYSSSSSSILSTARNTISSTVSKLSNGLISNNNSGTISKAPVANILLPRSKSDVDTSSHRFNDVQESLISRGGGTATGVLSNIASTAVFGALESITQGIMADNNEQIYTTARSMYGGAENRTKVFTWDLTPRSTEDLMAIINIYQYFNYFSYGETGKSQYAAEIKGYLDDWYRSTLIEPLSPEDAAKNKTLFEKMTSSLTNVLVVSNPTIWMVKNFGATSKFDGKTEIFGPCQIQNIRFDKTPNGNFNGLAIAPNLPSTFTLEITMREIITLNRASLYAGTF
>ID:ADJ39916.1 |[Enterobacteria phage T4T]||_Enterobacteria_phage_T4T_.gbk|48|1095|HM137666(168920):120671-121765:1 ^^ Enterobacteria phage T4T, complete genome.|neighbours:ID:ADJ39915.1(1),ID:ADJ39917.1(1)|neighbour_genes:29,54|
MAIVKEITADLIKKSGEKISAGQSTKSEVGTKTYTAQFPTGRASGNDTTEDFQVTDLYKNGLLFTAYNMSSRDSGSLRSMRSNYSSSSSSILRTARNTISSTVSKLSNGLISNNNSGTISKSPIANILLPRSKSDVDTSSHRFNDVQESLISRGGGTATGVLSNIASTAVFGALESITQGIMADNNEQIYTTARSMYGGAENRTKVFTWDLTPRSTEDLMAIINIYQYFNYFSYGETGKSQYAAEIKGYLDDWYRSTLIEPLSPEDAAKNKTLFEKMTSSLTNVLVVSNPTVWMVKNFGATSKFDGKTEIFGPCQIQSIRFDKTPNGNFNGLAIAPNLPSTFTLEITMREIITLNRASLYAGTF
>ID:NP_049806.1 |[Escherichia virus T4]||_Enterobacteria_phage_T4_.gbk|48|1095|NC_000866(168903):120659-121753:1 ^GeneID:1258551^ Enterobacteria phage T4, complete genome.|neighbours:ID:NP_049805.1(1),ID:NP_049807.1(1)|neighbour_genes:29,54|
MAIVKEITADLIKKSGEKISAGQSTKSEVGTKTYTAQFPTGRASGNDTTEDFQVTDLYKNGLLFTAYNMSSRDSGSLRSMRSNYSSSSSSILRTARNTISSTVSKLSNGLISNNNSGTISKSPIANILLPRSKSDVDTSSHRFNDVQESLISRGGGTATGVLSNIASTAVFGALESITQGIMADNNEQIYTTARSMYGGAENRTKVFTWDLTPRSTEDLMAIINIYQYFNYFSYGETGKSQYAAEIKGYLDDWYRSTLIEPLSPEDAAKNKTLFEKMTSSLTNVLVVSNPTVWMVKNFGATSKFDGKTEIFGPCQIQSIRFDKTPNGNFNGLAIAPNLPSTFTLEITMREIITLNRASLYAGTF
> |[Tevenvirinae _Enterobacteria_phage_T4_strain_wild]||_Enterobacteria_phage_T4_strain_wild.gb|Phage baseplate tail..|1095|KJ477684.1(168922):120673-121767:1 ^RAST2:fig|1198136.58.peg.207^ Tevenvirinae _Enterobacteria_phage_T4_strain_wild|neighbours:(1),(1)|neighbour_genes:Phage baseplate hub,Phage baseplate hub ..|
MAIVKEITADLIKKSGEKISAGQSTKSEVGTKTYTAQFPTGRASGNDTTEDFQVTDLYKNGLLFTAYNMSSRDSGSLRSMRSNYSSSSSSILRTARNTISSTVSKLSNGLISNNNSGTISKSPIANILLPRSKSDVDTSSHRFNDVQESLISRGGGTATGVLSNIASTAVFGALESITQGIMADNNEQIYTTARSMYGGAENRTKVFTWDLTPRSTEDLMAIINIYQYFNYFSYGETGKSQYAAEIKGYLDDWYRSTLIEPLSPEDAAKNKTLFEKMTSSLTNVLVVSNPTVWMVKNFGATSKFDGKTEIFGPCQIQSIRFDKTPNGNFNGLAIAPNLPSTFTLEITMREIITLNRASLYAGTF
> |[Tevenvirinae _Enterobacteria_phage_T6]||_Enterobacteria_phage_T6.gb|Phage baseplate tail..|1095|MH550421.1(168706):117862-118956:1 ^RAST2:fig|1198136.104.peg.197^ Tevenvirinae _Enterobacteria_phage_T6|neighbours:(1),(1)|neighbour_genes:Phage baseplate hub,Phage baseplate hub ..|
MAIVKEITADLIKKSGEKISAGQSTKSEVGTKTYTAQFPTGRASGNDTTGDFQVTDLYKNGLLFTAYNMSSRDSGSLRSMRSNYSSSSSSILRTARNTISSTVSKLSNGLISNNNSGTISKAPIANILLPRSKSDVDTSSHRFNDVQESLISRGGGTATGVLSNIASTAVFGALESITQGIMADNNEQIYTTARSMYGGAENRTKVFTWDLTPRSTEDLMAIINIYQYFNYFSYGKTGKSQYAAEIKGYLDDWYRSTLIEPLSPEDAAKNKTLFEKMTSSLTNVLVVSNPTVWMVKNFGATSKFDGKTEIFGPCQIQSIRFDKTPNGNFNGLAIAPNLPSTFTLEITMREIITLNRASLYAGTF
>ID:YP_004063891.1 |[Escherichia phage vB_EcoM_VR7]||_Enterobacteria_phage_vB_EcoM-VR7_.gbk|48|1107|NC_014792(169285):119720-120826:1 ^GeneID:10021435^ Enterobacteria phage vB_EcoM-VR7, complete genome.|neighbours:ID:YP_004063890.1(1),ID:YP_004063892.1(1)|neighbour_genes:29,54|
MKVKELDFDFDIAGLFNGGSKTSAGQSKAAQTQATIVAQYPAERASGNDSSDDMRVNDLYKNGLLFTAYNFSSRTSPELRSDRSSQLTSLKKVSNGASFNPVKSLTSFAKSKLTGSGSTGKSFDSNAVANILLPRSKSDVESVSHRFNDVGESLITKGGGSATGILSNIASTAVFGALESVTNGVMADHGEQIYTTARSMYAGPDNRTKVYTWEMTPRSAQDLIQIVKIYEIFNYYSYGETGKSSFASELKDKIDTWYKSTFPSKRKAIDNFDGKLLGEEITSFLTNVLVVSNPTIWYIRNFGDTSSYDGRGELFGPCQIQSIRFDKSPDGHFGGLAIAPNLPSTFVLEITFREIITLNRGSLYAEGF
>ID:YP_006986748.1 |[Escherichia phage vB_EcoM_ACG-C40]||_Enterobacteria_phage_vB_EcoM_ACG-C40_.gbk|baseplate tail tube ..|1095|NC_019399(167396):118282-119376:1 ^GeneID:13998021^ Enterobacteria phage vB_EcoM_ACG-C40, complete genome.|neighbours:ID:YP_006986747.1(1),ID:YP_006986749.1(1)|neighbour_genes:baseplate hub subuni..,baseplate tail tube ..|
MAIVKEITADLIKKSGETISAGQSTKSEVGTKTYTAQFPTGRASGNDTTGDFQVTDLYKNGLLFTAYNMSSRDSGSLRTMRSNYSSSSSSILRTARNTISNTVSKLSNGLISDNNSGTISKVPVANILLPRSKSDVDTSSHRFNDVQDSLITKGGGTATGVLSNMASTAVFGALESITQGIMADNNEQIYTTARSMYGGAENRTKVFTWDLTPRSTEDLMAIINIYQYFNYFSYGETGKSQYAAEIKGYLDEWYRSTFIEPLTPEDAVKNKTLFEKMTSSLTNVLVVSNPTIWMVKNFGATSKFDGKTEIFGPCQIQSIRFDKTPNGNFNGLAIAPNLPSTFTLEITMREIITLNRASLYAGTF
>ID:AWD91489.1 |[Enterobacteria phage vB_EcoM_IME339]||_Enterobacteria_phage_vB_EcoM_IME339_.gbk|putative baseplate t..|1095|MH051915(164366):51014-52108:-1 ^^ Enterobacteria phage vB_EcoM_IME339, complete genome.|neighbours:ID:AWD91488.1(-1),ID:AWD91490.1(-1)|neighbour_genes:putative baseplate-t..,putative baseplate h..|
MAIVKEITADLIKKSGEKISAGQSTKSEVATKTYTAQFPTGRASGNDTTGDFQVTDLYKNGLLFTAYNMSSRDSGSLRSMRSNYSSSSSSILSTARNTISSTVSKLSNGLISNNNSGTISKAPVANILLPRSKSDVDTSSHRFNDVQESLISRGGGTATGVLSNIASTAVFGALESITQGIMADNNEQIYTTARSMYGGAENRTKVFTWDLTPRSTEDLMAIINIYQYFNYFSYGETGKSQYAAEIKGYLDDWYRSTLIEPLSPEDAAKNKTLFEKMTSSLTNVLVVSNPTIWMVKNFGATSKFDGKTEIFGPCQIQSIRFDKTPNGNFNGLAIAPNLPSTFTLEITMREIITLNRASLYAGTF
>ID:AWD91745.1 |[Enterobacteria phage vB_EcoM_IME340]||_Enterobacteria_phage_vB_EcoM_IME340_.gbk|baseplate tail tube ..|1095|MH051916(165549):51078-52172:-1 ^^ Enterobacteria phage vB_EcoM_IME340, complete genome.|neighbours:ID:AWD91744.1(-1),ID:AWD91746.1(-1)|neighbour_genes:baseplate tail tube ..,baseplate hub subuni..|
MAIVKEITADLIKKSGEKISAGQSTKSEVGTKTYTAQFPTGRASGNDTTGDFQVTDLYKNGLLFTAYNMSSRDSGSLRSMRSNYSSSSSSILRTARNTISNTVSKLSNGLISDNNSGTISKAPVANILLPRSKSDVDTSSHRFNDVQESLISRGGGTATGVLSNIASTAVFGALESITQGIMADNNEQIYTTARSMYGGAENRTKVFTWDLTPRSTEDLMAIINIYQYFNYFSYGETGKSQYAAEIKGYLDDWYRSTLIEPLSPEDAAKNKTLFEKMTSSLTNVLVVSNPTIWMVKNFGATSKFDGKTEIFGPCQIQSIRFDKTPNGNFNGLAIAPNLPSTFTLEITMREIITLNRASLYAGTF
>ID:YP_009207384.1 |[Escherichia phage vB_EcoM_VR20]||_Enterobacteria_phage_vB_EcoM_VR20.gbk|baseplate subunit|1095|NC_028894(170336):119803-120897:1 ^GeneID:26633883^ Enterobacteria phage vB_EcoM_VR20, complete genome.|neighbours:ID:YP_009207383.1(1),ID:YP_009207385.1(1)|neighbour_genes:baseplate hub subuni..,baseplate subunit|
MKVKELDIDIAGLFNGGSKTSAGQSKAAQTQATIVAQYPAERASGNDSSDDMRVNDLYKNGLLFTAYNFSSRTSPELRSDRSSQLTSLKKVSNGASFNPVKSLTSFAKSKLTGAGSTGKSFDSNAVANILLPRSKSDVESVSHRFNDVGESLITKGGGSATGILSNIASTAVFGALESVTNGVMADHGEQIYTTARSMYAGPDNRTKVYTWEMTPRSAQDLIQIVKIYEIFNYYSYGETGKSSFASELKEKIDTWYKSTFKKEAIDNFDGKLLGEEITSFLTNVLVVSNPTIWYIRNFGDTSSYDGRGELFGPCQIQSIRFDKSPDGHFGGLAIAPNLPSTFVLEITFREIITLNRGSLYAEGF
>ID:YP_009209952.1 |[Escherichia phage vB_EcoM_VR25]||_Enterobacteria_phage_vB_EcoM_VR25_.gbk|baseplate subunit|1101|NC_028925(170822):121469-122569:1 ^GeneID:26636372^ Enterobacteria phage vB_EcoM_VR25, complete genome.|neighbours:ID:YP_009209951.1(1),ID:YP_009209953.1(1)|neighbour_genes:baseplate hub subuni..,baseplate subunit|
MKVKELDFDLDIAGLFNGGSKTSAGQSKAAQTQATIVAQYPAERASGNDSSDDMRVNDLYKNGLLFTAYNFSSRTSPELRSDRSSQLTSLKKVSNGASFNPVKSLTSFAKSKLTGSGSTGKSFDSNAVANILLPRSKSDVESVSHRFNDVGESLVTKGGGSATGILSNIASTAVFGALESVTNGVMADHGEQIYTTARSMYAGPDNRTKVYTWEMTPRSAQDLIQIVKIYEIFNYYSYGETGKSSFASELKDKIDTWYKSTFKKEAIDNFDGKLLGEEITSFLTNVLVVSNPTIWYIRNFGDTSSYDGRGELFGPCQIQSIRFDKSPDGHFGGLAIAPNLPSTFVLEITFREIITLNRGSLYAEGF
>ID:YP_009214045.1 |[Escherichia phage vB_EcoM_VR26]||_Enterobacteria_phage_vB_EcoM_VR26_.gbk|baseplate subunit|1101|NC_028957(171541):121796-122896:1 ^GeneID:26640501^ Enterobacteria phage vB_EcoM_VR26, complete genome.|neighbours:ID:YP_009214044.1(1),ID:YP_009214046.1(1)|neighbour_genes:baseplate hub subuni..,baseplate subunit|
MKVKELDFDLDIAGLFNGGSKTSAGQSKAAQTQATIVAQYPAERASGNDSSDDMRVNDLYKNGLLFTAYNFSSRTSPELRSDRSSQLTSLKKVSNGASFNPVKSLTSFAKSKLTGSGSTGKSFDSNAVANILLPRSKSDVESVSHRFNDVGESLITKGGGSATGILSNIASTAVFGALESVTNGVMADHGEQIYTTARSMYAGPDNRTKVYTWEMTPRSAQDLIQIVKIYEIFNYYSYGETGKSSFASELKDKIDTWYKSTFKKEAIDNFDGKLLGEEITSFLTNVLVVSNPTIWYIRNFGDTSSYDGRGELFGPCQIQSIRFDKSPDGHFGGLAIAPNLPSTFVLEITFREIITLNRGSLYAEGF
>ID:YP_009205888.1 |[Enterobacteria phage vB_EcoM_VR5]||_Enterobacteria_phage_vB_EcoM_VR5.gbk|baseplate subunit|1089|NC_028881(170473):119793-120881:1 ^GeneID:26632501^ Enterobacteria phage vB_EcoM_VR5, complete genome.|neighbours:ID:YP_009205887.1(1),ID:YP_009205889.1(1)|neighbour_genes:baseplate hub subuni..,baseplate subunit|
MKVKEIDIDVASLFKGGSKTSAGQSKAKPVQTTVTAQYPAERASGNDTSTDMVLNDLYKNGLLFTAYNFSSRVSPDLRNDRSSQMTKKFSKAANKLTGNTGGFSAVKNLFSSNSKGVKFDSQALANILLPRSKSDVDSVTHKFNDVGESLITKGGGTATGILSNVASTAVFGALESVTNGVMADSGEQIYTTARSMYAGPDNRTKVFTWEMTPRNAQDLIQIIKIYEIFNYYSYGETGNSAFAGELKEKIDTWYRSTFKKEAIDNFDGKLLGEGITSFLSNVIVVSNPTIWYIRNFGDTSSYDGREDIFGPCQIQSIRFDKTPDGHFNGLAIAPNLPSTFSLEVTFREIITLNRGSLYTEGF
> |[Tevenvirinae _Erwinia_phage_Cronus]||_Erwinia_phage_Cronus.gb|Phage baseplate tail..|1125|MH059636.2(175774):127007-128131:1 ^RAST2:fig|1198136.105.peg.250^ Tevenvirinae _Erwinia_phage_Cronus|neighbours:(1),(1)|neighbour_genes:hypothetical protein,tail assembly protei..|
MAIVTELVTDAAKSIAQQGSKISAGSSSTKTVNKTIVAQYPAERAAANDGSSDLRVNDLYKNGLLFTAYDFKSRTTTALRKDRSSQNSVSGTTILNGVKTAVTSTTKALASLSTTSKTGLTANTDSTVDKTPLVNILLPRSKSDVDTASHRFNDVGESLIARGGGNVGGVLSNIASTAVFGAIDSLTQGIMADHSEQIYNTARSMYAGADNRTKVFTWDLTPRNGYDLNQIIKIYELFNYYSYGETGNSTFAKEMKAQLDQMYKDTFINNLTPEGSDRTNTIFENVTSFLSNVIVVGNPTIWYVRNFGTTSSYDGRTDVFGPCQIQSVRFDKSPNGQFNGLAIAPNLPSTFTLEVTFREILTLDRGSLYASGIS
>ID:YP_009592764.1 |[Escherichia coli O157 typing phage 3]||_Escherichia_coli_O157_typing_phage_3_.gbk|tail-tube assembly p..|1110|NC_041863(168733):28051-29160:-1 ^GeneID:40068258^ Escherichia coli O157 typing phage 3, complete genome.|neighbours:ID:YP_009592763.1(-1),ID:YP_009592765.1(-1)|neighbour_genes:tail tube protein,hypothetical protein|
MISVKEIVVDAKDLNKAIPVSESAGQSTKTETTTKTYVAQFPTGRAAGNDSTGDFQVTDLYKNGLLFTAYNMSARDSGSLRNLRPAYAGTSSNGIISDLTDNVKDAVTKFSNGLLPAGANKSTINKTPVANILLPRSKSDVDTTSHRFNDIGDSLITKGGGTATGVLSNIASTAVFGALDSITQGLMADNNEQIYTTSRSMYGGAENRTKVFTWDLTPRSTEDLMAIINIYQYFNYFSYGETGKSQYAQEIKSYLDEWYRSTFIEPMTPDDAVKNKTLFEKITASLTNVLVVSNPTIWMVKNFGYTSKFDGLTDVFGPCQIQSVRFDKTPNGQFNGLAVAPNLPSTFTLEITMREIITLNRSSLYAGTF
>ID:YP_009593192.1 |[Escherichia coli O157 typing phage 6]||_Escherichia_coli_O157_typing_phage_6_.gbk|tail-tube assembly p..|1110|NC_041864(160570):131401-132510:1 ^GeneID:40068689^ Escherichia coli O157 typing phage 6, complete genome.|neighbours:ID:YP_009593191.1(1),ID:YP_009593193.1(1)|neighbour_genes:hypothetical protein,tail tube protein|
MISVKEIVVDAKDLNKAIPVSESAGQSTKTETTTKTYVAQFPTGRAAGNDSTGDFQVTDLYKNGLLFTAYNMSARDSGSLRNLRPAYAGTSSNGIISDLTDNVKDAVTKFSNGLLPAGANKSTINKTPVANILLPRSKSDVDTTSHRFNDIGDSLITKGGGTATGVLSNIASTAVFGALDSITQGLMADNNEQIYTTSRSMYGGAENRTKVFTWDLTPRSTEDLMAIINIYQYFNYFSYGETGKSQYAQEIKSYLDEWYRSTFIEPMTPDDAVKNKTLFEKITASLTNVLVVSNPTIWMVKNFGYTSKFDGLTDVFGPCQIQSVRFDKTPNGQFNGLAVAPNLPSTFTLEITMREIITLNRSSLYAGTF
>ID:YP_009225061.1 |[Escherichia phage APCEc01]||_Escherichia_phage_APCEc01_.gbk|baseplate subunit|1110|NC_029091(168771):62240-63349:-1 ^GeneID:26796014^ Escherichia phage APCEc01, complete genome.|neighbours:ID:YP_009225060.1(-1),ID:YP_009225062.1(-1)|neighbour_genes:baseplate tail tube ..,baseplate hub subuni..|
MISVKEIVVDAKDLNKAIPVSESAGQSTKTETTTKTYVAQFPTGRAAGNDSTGDFQVTDLYKNGLLFTAYNMSARDSGSLRNLRPAYAGTSSNGIISDLTDNVKDAVTKFSNGLLPAGANKSTINKTPVANILLPRSKSDVDTTSHRFNDIGDSLITKGGGTATGVLSNIASTAVFGALDSITQGLMADNNEQIYTTSRSMYGGAENRTKVFTWDLTPRSTEDLMAIINIYQYFNYFSYGETGKSQYAQEIKSYLDEWYRSTFIEPMTPDDAVKNKTLFEKITASLTNVLVVSNPTIWMVKNFGYTSKFDGLTDVFGPCQIQSVRFDKTPNGQFNGLAVAPNLPSTFTLEITMREIITLNRSSLYAGTF
> |[Tevenvirinae _Escherichia_phage_AnYang]||_Escherichia_phage_AnYang.gb|Phage baseplate tail..|1089|MK234886.1(169215):85734-86822:1 ^RAST2:fig|1198136.106.peg.152^ Tevenvirinae _Escherichia_phage_AnYang|neighbours:(1),(1)|neighbour_genes:hypothetical protein,tail assembly protei..|
MKAKELDFDVASLFKGGSKTSAGQSKAKPIQTTVTAQYPAERASGNDTSTDMVLSDLYKNGLLFTAYNFSSRVSPDLRNDRSSQMTKKFSKASSKLTGNTGGFSAVKNLFSNNSKGVKFDNQALANILLPRSKSDVDSVSHKFNDVGESLITKGGGTATGILSNIASTAVFGALESVTNGVMADSGEQIYTTARSMYAGPDNRTKVFTWEMTPRNAQDLIQIIKIYEIFNYYSYGETGNSAFAGELKEKIDTWYRSTFKKEAIDKFDGKLLVESITSFLSNVIVVSNPTIWYIRNFGDSSSYDGREDIFGPCQIQSIRFDKTPDGHFNGLAIAPNLPSTFSLEVTFREIITLNRGSLYTEGF
> |[Tevenvirinae Escherichia_phage_CF2]||_Escherichia_phage_CF2.gb|Phage baseplate tail..|1095|NC_041919.1(168188):39482-40576:-1 ^RAST2:fig|1198136.52.peg.63^ Tevenvirinae Escherichia_phage_CF2|neighbours:(-1),(-1)|neighbour_genes:tail assembly protei..,Phage baseplate hub|
MAIVKEITADLIKKSGETISAGQSTKSEVGTKTYTAQFPTGRASGNDTTGDFQVTDLYKNGLLFTAYNMSSRDSGSLRTMRSNYSSSSSSILRTARNTISNTVSKLSNGLISDNNSRTISKVPVANILLPRSKSDVDTSSHRFNDVQDSLITKGGGTATGVLSNMASTAVFGALESITQGIMADNNEQIYTTARSMYGGAENRTKVFTWDLTPRSTEDLMAIINIYQYFNYFSYGETGKSQYAAEIKGYLDEWYRSTFIEPLTPEDAVKNKTLFEKMTSSLTNVLVVSNPTIWMVKNFGATSKFDGKTEVFGPCQIQSIRFDKTPNGNFNGLAIAPNLPSTFTLEITMREIITLNRASLYAGTF
>ID:QBO61200.1 |[Escherichia phage D5505]||_Escherichia_phage_D5505_.gbk|putative baseplate s..|1095|MK327929(168049):117310-118404:1 ^^ Escherichia phage D5505, complete genome.|neighbours:ID:QBO61199.1(1),ID:QBO61201.1(1)|neighbour_genes:hypothetical protein,putative baseplate s..|
MAIVKEITADLIKKSGETISAGQSTKSEVGTKTYTAQFPTGRASGNDTTGDFQVTDLYKNGLLFTAYNMSSRDSGSLRTMRSNYSSSSSSILRTARNTISNTVSKLSNGLISDNNSGAISKVPVANILLPRSKSDVDTSSHRFNDVQDSLITKGGGTATGVLSNMASTAVFGALESITQGIMADNNEQIYTTARSMYGGAENRTKVFTWDLTPRSTEDLMAIINIYQYFNYFSYGETGKSQYAAEIKGYLDEWYRSTFIEPLTPEDAVKNKTLFEKMTSSLTNVLVVSNPTIWMVKNFGATSKFDGKTEIFGPCQIQSIRFDKTPNGNFNGLAIAPNLPSTFTLEITMREIITLNRASLYAGTF
> |[Tevenvirinae Escherichia_phage_ECD7]||_Escherichia_phage_ECD7.gb|Phage baseplate tail..|1059|NC_041936.1(164706):113046-114104:1 ^RAST2:fig|1198136.56.peg.195^ Tevenvirinae Escherichia_phage_ECD7|neighbours:(1),(1)|neighbour_genes:hypothetical protein,tail assembly protei..|
MKISVINDAVDSFKAGVKTSAGFTSKNKGKTLTAQFPAERASGNDASGYYINDLYNNGLLFTAYDYTSRTTGSLRDFRKKKNVASGFGGSVNIAGFDLNLGGRNAAFDREAIANILLPRSQSDVDAASHKFNDVGESVISRGGGTLGGALSNMASTAVFGGIESITGGYLADHGEQIYNTARSMYAGADARTKNYVWHLTPRSIEDLRNILIIYETFLELSYGSSGISSTAKELKAEVDAWYKNTLLRKSTPEEAKRNDTLFEGITDFLSNAITVSNPTIWMISNFGKRTSFEGRSDAFGPAQISSVRLDKSPDGKFNGLAISPNLPSTFVLEVSFREILTLSRGTIFGSAV
>ID:YP_009102666.1 |[Escherichia phage ECML-134]||_Escherichia_phage_ECML-134_.gbk|baseplate protein|1095|NC_025449(166783):118302-119396:1 ^GeneID:22111849^ Escherichia phage ECML-134, complete genome.|neighbours:ID:YP_009102665.1(1),ID:YP_009102667.1(1)|neighbour_genes:baseplate hub protei..,hypothetical protein|
MAIVKEITADLIKKSGEKISAGQSTKSEVGTKTYTAQFPTGRASGNDTTGDFQVTDLYKNGLLFTAYNMSSRDSGSLRSMRSNYSSSSSSILRTARNTISSTVSKLSNGLISNNNSGTISKSPIANTLLPRSKSDVDTSSHRFNDVQESLISRGGGTATGVLSNIASTAVFGALESITQGIMADNNEQIYTTARSMYGGAENRTKVFTWDLTPRSTEDLMAIINIYQYFNYFSYGETGKSQYAAEIKGYLDDWYRSTLIEPLSPEDAAKNKTLFEKMTSSLTNVLVVSNPTVWMVKNFGATSKFDGKTEIFGPCQIQSIRFDKTPNGNFNGLAIAPNLPSTFTLEITMREIITLNRASLYAGTF
> |[Tevenvirinae Escherichia_phage_EcWhh-1]||_Escherichia_phage_EcWhh-1.gb|Phage baseplate tail..|1089|MH791409.1(170524):11087-12175:1 ^RAST2:fig|1198136.71.peg.16^ Tevenvirinae Escherichia_phage_EcWhh-1|neighbours:(1),(1)|neighbour_genes:hypothetical protein,tail assembly protei..|
MKVKEIDIDVASLFKGGSKTSAGQSKAKPAQTTVTAQYPAERASGNDTSTDMVLNDLYKNGLLFTAYNFSSRVSPDLRNDRSSQMTKKFSKAAGKLTGNTGGFSAVKNLFSNNSKGVKFDSQALANILLPRSKSDVDSVTHKFNDVGESLITKGGGTATGILSNVASTAVFGALESVTNGVMADSGEQIYTTARSMYAGPDNRTKVFTWEMTPRNAQDLIQIIKIYEIFNYYSYGETGNSAFAGELKEKIDTWYRSTFKKEAIDNFDGKLLGEGITSFLSNVIVVSNPTIWYIRNFGNTSSYDGREDIFGPCQIQSIRFDKTPDGHFNGLAIAPNLPSTFSLEVTFREIITLNRGSLYTEGF
> |[Tevenvirinae Escherichia_phage_HP3]||_Escherichia_phage_HP3.gb|Phage baseplate tail..|1110|NC_041920.1(170254):132115-133224:1 ^RAST2:fig|1198136.53.peg.230^ Tevenvirinae Escherichia_phage_HP3|neighbours:(1),(1)|neighbour_genes:Phage baseplate hub,tail assembly protei..|
MISVKEIVVDAKDLNKAIPVSESAGQSTKTETTTKTYVAQFPTGRAAGNDSTGDFQVTDLYKNGLLFTAYNMSARDSGSLRNLRPAYAGTSSNGIISDLTDNVKDAVTKFSNGLLPAGANKSTINKTPVANILLPRSKSDVDTTSHRFNDIGDSLITKGGGTATGVLSNIASTAVFGALDSITQGLMADNNEQIYTTSRSMYGGAENRTKVFTWDLTPRSTEDLMAIINIYQYFNYFSYGETGKSQYAQEIKSYLDEWYRSTFIEPMTPDDAVKNKTLFEKITASLTNVLVVSNPTIWMVKNFGYTSKFDGLTDVFGPCQIQSVRFDKTPNGQFNGLAVAPNLPSTFTLEITMREIITLNRSSLYAGTF
> |[Tevenvirinae _Escherichia_phage_HY01]||_Escherichia_phage_HY01.gb|Phage baseplate tail..|1095|NC_027349.1(166977):116375-117469:1 ^RAST2:fig|1198136.95.peg.203^ Tevenvirinae _Escherichia_phage_HY01|neighbours:(1),(1)|neighbour_genes:Phage baseplate hub,tail assembly protei..|
MAIVKEITADLIKKSGEKISAGQSTKSEVATKTYTAQFPTGRASGNDTTGDFQVTDLYKNGLLFTAYNMSSRDSGSLRSMRSNYSSSSSSILSTARNTISSTVSKLSNGLISNNNSGTISKAPVANILLPRSKSDVDTSSHRFNDVQESLISRGGGTATGVLSNIASTAVFGALESITQGIMADNNEQIYTTARSMYGGAENRTKVFTWDLTPRSTEDLMAIINIYQYFNYFSYGETGKSQYAAEIKGYLDDWYRSTLIEPLSPEDAAKNKTLFEKMTSSLTNVLVVSNPTIWMVKNFGATSKFDGKTEIFGPCQIQSIRFDKTPNGNFNGLAIAPNLPSTFTLEITMREIITLNRASLYAGTF
>ID:YP_009284057.1 |[Escherichia phage HY03]||_Escherichia_phage_HY03.gbk|putative baseplate t..|1095|NC_031047(170770):51828-52922:1 ^GeneID:29078925^ Escherichia phage HY03, complete genome.|neighbours:ID:YP_009284056.1(1),ID:YP_009284058.1(1)|neighbour_genes:hypothetical protein,putative baseplate t..|
MAIVKEITADLIKKSGETISAGQSTKSEVGTKTYTAQFPTGRASGNDTTGDFQVTDLYKNGLLFTAYNMSSRDSGSLRTMRSNYSSSSSSILRTARNTISNTVSKLSNGLISDNNSGTISKAPVANILLPRSKSDVDTSSHRFNDVQESLISRGGGTATGVLSNIASTAVFGALESITQGIMADNNEQIYTTARSMYGGAENRTKVFTWDLTPRSTEDLMAIINIYQYFNYFSYGETGKSQYAAEIKGYLDDWYRSTLIEPLSPEDAAKNKTLFEKMTSSLTNVLVVSNPTIWMVKNFGATSKFDGKTEIFGPCQIQSIRFDKTPNGNFNGLAIAPNLPSTFTLEITMREIITLNRASLYAGTF
>ID:BBG28709.1 |[Escherichia phage KIT03]||_Escherichia_phage_KIT03_DNA_.gbk|baseplate tail tube ..|1095|AP018932(166848):117585-118679:1 ^^ Escherichia phage KIT03 DNA, complete sequence.|neighbours:ID:BBG28708.1(1),ID:BBG28710.1(1)|neighbour_genes:baseplate hub subuni..,baseplate tail tube ..|
MAIVKEITADLIKKSGETISAGQSTKSEVGTKTYTAQFPTGRASGNDTTGDFQVTDLYKNGLLFTAYNMSSRDSGSLRTMRSNYSSSSSSILRTARNTISNTVSKLSNGLISDNNSGTISKVPVANILLPRSKSDVDTSSHRFNDVQDSLITKGGGTATGVLSNMASTAVFGALESITQGIMADNNEQIYTTARSMYGGAENRTKVFTWDLTPRSTEDLMAIINIYQYFNYFSYGETGKSQYAAEIKGYLDEWYRSTFIEPLTPEDAIKNKTLFEKMTSSLTNVLVVSNPTIWMVKNFGATSKFDGKTEVFGPCQIQSIRFDKTPNGNFNGLAIAPNLPSSFTLEITMREIITLNRASLYTGTF
>ID:YP_008060624.1 |[Escherichia phage Lw1]||_Escherichia_phage_Lw1_.gbk|baseplate tail tube ..|1095|NC_021344(176227):60760-61854:1 ^GeneID:16205230^ Escherichia phage Lw1, complete genome.|neighbours:ID:YP_008060623.1(1),ID:YP_008060625.1(1)|neighbour_genes:hypothetical protein,baseplate-tail tube ..|
MKIKVLQDTVQSFAKIKNAGIPSGGATTTKNALTQPIVTAEFPSQRAAGIDNAYNASSLYNNGLLFTAYEFTGGFAPGSKDNYRSLRQAAQNAQQILSANTGNVRYKQVLNTRTMGTLNPICQILLPRSLNDNEVNSHRYQDATDSIVAKGPSRVVSNVIWGVIESASGGILADRREAVDVGTKAAFQGSDKRTKMYYNTFVIESRYDLLELIKIYYLFTVLGYGTTSGGTAAEIAELAKQTINKASTTGAKLINNAAAGNGPTPTVSNGSIISDQMVDFVTNIEVIKSPPVWFIRDFQTGDSLRFPHSTFGPAGITSVRFGRTMDNIVNTLRESPNTPISVEIEIQFMELIDMRQDSIFDVQY
> |[Tevenvirinae _Escherichia_phage_MX01]||_Escherichia_phage_MX01.gb|Phage baseplate tail..|1089|NC_031934.1(168929):118072-119160:1 ^RAST2:fig|1198136.96.peg.202^ Tevenvirinae _Escherichia_phage_MX01|neighbours:(1),(1)|neighbour_genes:Phage baseplate hub ..,tail assembly protei..|
MKAKEIDIDVASLFKGGSKISAGQSKTQAIQTTVTAQYPAERASGNDTSTDMVLNDLYKNGLLFTAYNFSSRVSPDLRNDRSSQMTKKFSKAASKLTGNTGGFSAVKNLFSNNSKGVKFDSQALANILLPRSKSDVDSVSHKFNDVGESLITKGGGTATGILSNVASTAVFGALESVTNGVMADSGEQIYTTARSMYAGPDNRTKVFTWEMTPRNAQDLIQIIKIYEIFNYYSYGETGNSAFAGELKEKIDTWYRSTFKKEAIDKFDGKLLGESITSFLSNVIVVSNPTIWYIRNFGDSSSYDGREDIFGPCQIQSIRFDKTPDGHFNGLAIAPNLPSTFSLEVTFREIITLNRGSLYTEGF
>ID:AYR04112.1 |[Escherichia phage OLB35]||_Escherichia_phage_OLB35_.gbk|baseplate tail tub|1110|MH992122(169140):122007-123116:1 ^^ UNVERIFIED: Escherichia phage OLB35, complete genome.|neighbours:ID:AYR04111.1(1),ID:AYR04113.1(1)|neighbour_genes:baseplate hub subuni..,baseplate tail tube ..|
MISVKEIVVDAKDLNKAIPVSESAGQSTKTETTTKTYVAQFPTGRAAGNDSTGDFQVTDLYKNGLLFTAYNMSARDSGSLRNLRPAYAGTSSNGIISDLTDNVKDAVTKFSNGLLPAGANKSTINKTPVANILLPRSKSDVDTTSHRFNDIGDSLITKGGGTATGVLSNIASTAVFGALDSITQGLMADNNEQIYTTSRSMYGGAENRTKVFTWDLTPRSTEDLMAIINIYQYFNYFSYGETGKSQYAQEIKSYLDEWYRSTFIEPMTPDDAVKNKTLFEKITASLTNVLVVSNPTIWMVKNFGYTSKFDGLTDVFGPCQIQSVRFDKTPNGQFNGLAVAPNLPSTFTLEITMREIITLNRSSLYAGTF
> |[Tevenvirinae _Escherichia_phage_PE37]||_Escherichia_phage_PE37.gb|Phage baseplate tail..|1095|KU925172.1(166423):46455-47549:-1 ^RAST2:fig|1198136.98.peg.77^ Tevenvirinae _Escherichia_phage_PE37|neighbours:(-1),(-1)|neighbour_genes:tail assembly protei..,Phage baseplate hub|
MAIVKEITADLIKKSGETISAGQSTKSEVGTKTYTAQFPTGRASGNDTTGDFQVTDLYKNGLLFTAYNMSSRDSGSLRTMRSNYSSSSSSILRTARNTISNTVSKLSNGLISDNNSGTISKVPVANILLPRSKSDVDTSSHRFNDVQDSLITKGGGTATGVLSNMASTAVFGALESITQGIMADNNEQIYTTARSMYGGAENRTKVFTWDLTPRSTEDLMAIINIYQYFNYFSYGETGKSQYAAEIKGYLDEWYRSTFIEPLTPEDAIKNKTLFEKMTSSLTNVLVVSNPTIWMVKNFGATSKFDGKTEVFGPCQIQSIRFDKTPNGNFNGLAIAPNLPSSFTLEITMREIITLNRASLYTGTF
>ID:BBC14535.1 |[Escherichia phage PP01]||_Escherichia_phage_PP01.gbk|48|1095|LC348379(167812):118697-119791:1 ^^ Escherichia phage PP01 DNA, complete sequence.|neighbours:ID:BBC14534.1(1),ID:BBC14536.1(1)|neighbour_genes:29,54|
MAIVKEITADLIKKSGEKISAGQSTKSEVGTKTYTAQFPTGRASGNDTTGDFQVTDLYKNGLLFTAYNMSSRDSGSLRSMRSNYSSSSSSILRTARNTISNTVSKLSNGLISDNNSGTISKAPVANILLPRSKSDVDTSSHRFNDVQESLISRGGGTATGVLSNIASTAVFGALESITQGIMADNNEQIYTTARSMYGGAENRTKVFTWDLTPRSTEDLMAIINIYQYFNYFSYGETGKSQYAAEIKGYLDDWYRSTLIEPLSPEDAAKNKTLFEKMTSSLTNVLVVSNPTIWMVKNFGATSKFDGKTEIFGPCQIQSIRFDKTPNGNFNGLAIAPNLPSTFTLEITMREIITLNRASLYAGTF
> |[Tevenvirinae _Escherichia_phage_SF]||_Escherichia_phage_SF.gb|Phage baseplate tail..|1110|MH359124.1(168695):167370-168479:-1 ^RAST2:fig|1198136.100.peg.281^ Tevenvirinae _Escherichia_phage_SF|neighbours:(-1),(-1)|neighbour_genes:tail assembly protei..,hypothetical protein|
MISVKEIVVDAKDLNKAIPVSESAGQSTKTETTTKTYVAQFPTGRAAGNDSTGDFQVTDLYKNGLLFTAYNMSARDSGSLRNLRPAYAGTSSNGIISDLTDNVKDAVTKFSNGLLPAGANKPTINKTPVANILLPRSKSDVDTTSHRFNDIGDSLITKGGGTATGVLSNIASTAVFGALDSITQGLMADNNEQIYTTSRSMYGGAENRTKVFTWDLTPRSTEDLMAIINIYQYFNYFSYGETGKSQYAQEIKSYLDEWYRSTFIEPMTPDDAVKNKTLFEKITASLTNVLVVSNPTIWMVKNFGYTSKFDGLTDVFGPCQIQSVRFDKTPNGQFNGLAVAPNLPSTFTLEITMREIITLNRSSLYAGTF
>ID:YP_009608472.1 |[Escherichia phage ST0]||_Escherichia_phage_ST0.gbk|baseplate tail tube ..|1110|NC_041990(170496):107888-108997:-1 ^GeneID:40084494^ Escherichia phage ST0, complete genome.|neighbours:ID:YP_009608471.1(-1),ID:YP_009608473.1(-1)|neighbour_genes:baseplate tail tube ..,baseplate hub subuni..|
MISVKEIVVDAKDLNKAIPVSESAGQSTKTETTTKTYVAQFPTGRAAGNDSTGDFQVTDLYKNGLLFTAYNMSARDSGSLRNLRPAYAGTSSNGIISDLTDNVKDAVTKFSNGLLPAGANKPTINKTPVANILLPRSKSDVDTTSHRFNDIGDSLITKGGGTATGVLSNIASTAVFGALDSITQGLMADNNEQIYTTSRSMYGGAENRTKVFTWDLTPRSTEDLMAIINIYQYFNYFSYGETGKSQYAQEIKSYLDEWYRSTFIEPMTPDDAVKNKTLFEKITASLTNVLVVSNPTIWMVKNFGYTSKFDGLTDVFGPCQIQSVRFDKTPNGQFNGLAVAPNLPSTFTLEITMREIITLNRSSLYAGTF
>ID:BBC14814.1 |[Escherichia phage T2]||_Escherichia_phage_T2.gbk|48|1095|LC348380(163825):115307-116401:1 ^^ Escherichia phage T2 DNA, complete sequence.|neighbours:ID:BBC14813.1(1),ID:BBC14815.1(1)|neighbour_genes:29,54|
MAIVKEITADLIKKSGETISAGQSTKSEVGIKTYTAQFPTGRASGNDTTGDFQVTDLYKNGLLFTAYNMSSRDSGSLRSMRSNYSSSSSSILRTARNTISSTVSKLSNGLISNNNSGTISKAPVANILLPRSKSDVDTSSHRFNDVQESLISRGGGTATGVLSNIASTAVFGALESITQGIMADNNEQIYTTARSMYGGAENRTKVFTWDLTPRSTEDLMAIINIYQYFNYFSYGETGKSQYAAEIKGYLDDWYRSTLIEPLSPEDAAKNKTLFEKMTSSLTNVLVVSNPTVWMVKNFGATSKFDGKTEIFGPCQIQSIRFDKTPNGNFNGLAIAPNLPSTFTLEITMREIITLNRASLYAGTF
>ID:YP_009281525.1 |[Escherichia phage UFV-AREG1]||_Escherichia_phage_UFV-AREG1_.gbk|baseplate tail tube ..|1095|NC_031030(170788):116318-117412:1 ^GeneID:29063718^ Escherichia phage UFV-AREG1, complete genome.|neighbours:ID:YP_009281524.1(1),ID:YP_009281526.1(1)|neighbour_genes:baseplate hub subuni..,baseplate tail tube ..|
MAIVKEITADLIKKSGETISAGQSTKSEVGTKTYTAQFPTGRASGNDTTGDFQVTDLYKNGLLFTAYNMSSRDSGSLRTMRSNYSSSSSSILRTARNTISNTVSKLSNGLISDNNSGTISKVPVANILLPRSKSDVDTSSHRFNDVQDSLITKGGGTATGVLSNMASTAVFGALESITQGIMADNNEQIYTTARSMYGGAENRTKVFTWDLTPRSTEDLMAIINIYQYFNYFSYGETGKSQYAAEIKGYLDEWYRSTFIEPLTPEDAVKNKTLFEKMTSSLTNVLVVSNPTIWMVKNFGATSKFDGKTEIFGPCQIQSIRFDKTPNGNFNGLAIAPNLPSTFTLEITMREIITLNRASLYAGTF
>ID:YP_009323395.1 |[Escherichia phage WG01]||_Escherichia_phage_WG01_.gbk|baseplate tail tube ..|1089|NC_031928(169936):118945-120033:1 ^GeneID:30308521^ Escherichia phage WG01, complete genome.|neighbours:ID:YP_009323394.1(1),ID:YP_009323396.1(1)|neighbour_genes:baseplate hub subuni..,baseplate tail tube ..|
MKVKELDFDVASLFKGGSKTSAGQSKTPPIKTTVTAQYPAERASGNDTSTDMVLNDLYKNGLLFTAYNFSSRVSPDLRNDRSSQMTKKFSSAASKLTGNSGTYSAVKNLFGGNTKGVKFDTQALANILLPRSKSDVDSVSHKFNDVGESLITKGGGTATGILSNVASTAVFGALESVTNGVMADSGEQIYTTARSMYAGPDNRTKVFTWEMTPRNAQDLIQIIKIYEIFNYYSYGETGNSAFAGELKEKIDTWYRSTFKKEAIDKFDGKLLGESITSFLSNVIVVSNPTIWYIRNFGDSSSYDGREDIFGPCQIQSIRFDKTPDGHFNGLAIAPNLPSTFSLEVTFREIITLNRGSLYTEGF
>ID:YP_009030800.1 |[Escherichia phage vB_EcoM_112]||_Escherichia_phage_e112_.gbk|baseplate tail tube ..|1095|NC_024125(168470):118629-119723:1 ^GeneID:19485343^ Escherichia phage e11/2, complete genome.|neighbours:ID:YP_009030799.1(1),ID:YP_009030801.1(1)|neighbour_genes:baseplate hub subuni..,baseplate tail tube ..|
MAIVKEITADLIKKSGEKISAGQSTKSEVGTKTYTAQFPTGRASGNDTTGDFQVTDLYKNGLLFTAYNMSSRDSGSLRSMRSNYSSSSSSILRTARNTISNTVSKLSNGLISNNNSGTISKAPIANILLPRSKSDVDTSSHRFNDVQESLISRGGGTATGVLSNIASTAVFGALESITQGIMADNNEQIYTTARSMYGGAENRTKVFTWDLTPRSTEDLMAIINIYQYFNYFSYGETGKSQYAAEIKGYLDDWYRSTLIEPLSPEDAAKNKTLFEKMTSSLTNVLVVSNPTVWMVKNFGATSKFDGKTEIFGPCQIQSIRFDKTPNGNFNGLAIAPNLPSTFTLEITMREIITLNRASLYAGTF
>ID:AYN56221.1 |[Escherichia phage p000v]||_Escherichia_phage_p000v_.gbk|baseplate tail-tube ..|1110|MK047717(167803):27200-28309:-1 ^^ Escherichia phage p000v, complete genome.|neighbours:ID:AYN56220.1(-1),ID:AYN56222.1(-1)|neighbour_genes:baseplate tail-tube ..,hypothetical protein|
MISVKEIVVDAKDLNKAIPVSESAGQSTKTETTTKTYVAQFPTGRAAGNDSTGDFQVTDLYKNGLLFTAYNMSARDSGSLRNLRPAYAGTSSNGIISDLTDNVKDAVTKFSNGLLPAGANKPTINKTPVANILLPRSKSDVDTTSHRFNDIGDSLITKGGGTATGVLSNIASTAVFGALDSITQGLMADNNEQIYTTSRSMYGGAENRTKVFTWDLTPRSTEDLMAIINIYQYFNYFSYGETGKSQYAQEIKSYLDEWYRSTFIEPMTPDDAVKNKTLFEKITASLTNVLVVSNPTIWMVKNFGYTSKFDGLTDVFGPCQIQSVRFDKTPNGQFNGLAVAPNLPSTFTLEITMREIITLNRSSLYAGTF
> |[Tevenvirinae _Escherichia_phage_p000y]||_Escherichia_phage_p000y.gb|Phage baseplate tail..|1110|MK047718.1(169872):138658-139767:-1 ^RAST2:fig|1198136.97.peg.247^ Tevenvirinae _Escherichia_phage_p000y|neighbours:(-1),(-1)|neighbour_genes:tail assembly protei..,Phage baseplate hub|
MISVKEIVVDAKDLNKAIPVSESAGQSTKTETTTKTYVAQFPTGRAAGNDSTGDFQVTDLYKNGLLFTAYNMSARDSGSLRNLRPAYAGTSSNGIISDLTDNVKDAVTKFSNGLLPAGANKSTINKTPVANILLPRSKSDVDTTSHRFNDIGDSLITKGGGTATGVLSNIASTAVFGALDSITQGLMADNNEQIYTTSRSMYGGAENRTKVFTWDLTPRSTEDLMAIINIYQYFNYFSYGETGKSQYAQEIKSYLDEWYRSTFIEPMTPDDAVKNKTLFEKITASLTNVLVVSNPTIWMVKNFGYTSKFDGLTDVFGPCQIQSVRFDKTPNGQFNGLAVAPNLPSTFTLEITMREIITLNRSSLYAGTF
> |[Tevenvirinae _Escherichia_phage_slur02]||_Escherichia_phage_slur02.gb|Phage baseplate tail..|1095|NC_028927.1(167298):20588-21682:1 ^RAST2:fig|1198136.99.peg.27^ Tevenvirinae _Escherichia_phage_slur02|neighbours:(1),(1)|neighbour_genes:Phage baseplate hub,Phage baseplate hub ..|
MAIVKEITADLIKKSGEKISAGQSTKSEVGTKTYTAQFPTGRASGNDTTGDFQVTDLYKNGLLFTAYNMSSRDSGSLRSMRSNYSSSSSSILRTARNTISSTVSKLSNGLISNNNSGTISKSPIANILLPRSKSDVDTSSHRFNDVQESLISRGGGTATGVLSNIASTAVFGALESITQGIMADNNEQIYTTARSMYGGAENRTKVFTWDLTPRSTEDLMAIINIYQYFNYFSYGETGKSQYAAEIKGYLDDWYRSTLIEPLSPEDAAKNKTLFEKMTSSLTNVLVVSNPTVWMVKNFGATSKFDGKTEIFGPCQIQSIRFDKTPNGNFNGLAIAPNLPSTFTLEITMREIITLNRASLYAGTF
>ID:YP_009625058.1 |[Escherichia phage slur03]||_Escherichia_phage_slur03_.gbk|putative baseplate t..|1095|NC_042129(167467):50553-51647:-1 ^GeneID:40101940,InterPro:IPR024389,UniProtKB/TrEMBL:A0A0M7Q970^ Escherichia phage slur03, complete genome.|neighbours:ID:YP_009625057.1(-1),ID:YP_009625059.1(-1)|neighbour_genes:base plate-tail tube..,putative baseplate h..|
MAIVKEITTDLIKKSGEKISAGQSTKSEVVTKTYTAQFPTGRASGNDTTGDFQVTDLYKNGLLFTAYNMSSRDSGSLRSMRSNYSSSSSSILSTARNTISSTVSKLSNGLISNNNSGTISKAPVANILLPRSKSDVDTSSHRFNDVQESLISRGGGTATGVLSNVASTAVFGALESITQGIMADNNEQIYTTARSMYGGAENRTKVFTWDLTPRSTEDLMAIINIYQYFNYFSYGETGKSQYAAEIKGYLDDWYRSTLIEPLSPEDAAKNKTLFEKMTASLTNVLVVSNPTVWMVKNFGATSKFDGKTEIFGPCQIQSIRFDKTPNGNFNGLAIAPNLPSTFTLEITMREIITLNRASLYAGTF
>ID:YP_009625409.1 |[Escherichia phage slur04]||_Escherichia_phage_slur04_.gbk|Tail-tube assembly p..|1095|NC_042130(167298):102272-103366:1 ^GeneID:40102310,InterPro:IPR024389,UniProtKB/TrEMBL:A0A0M9JDM6^ Escherichia phage slur04, complete genome.|neighbours:ID:YP_009625408.1(1),ID:YP_009625410.1(1)|neighbour_genes:hypothetical protein,T4-like virus tail t..|
MAIVKEITADLIKKSGEKISAGQSTKSEVGTKTYTAQFPTGRASGNDTTGDFQVTDLYKNGLLFTAYNMSSRDSGSLRSMRSNYSSSSSSILRTARNTISSTVSKLSNGLISNNNSGTISKSPIANILLPRSKSDVDTSSHRFNDVQESLISRGGGTATGVLSNIASTAVFGALESITQGIMADNNEQIYTTARSMYGGAENRTKVFTWDLTPRSTEDLMAIINIYQYFNYFSYGETGKSQYAAEIKGYLDDWYRSTLIEPLSPEDAAKNKTLFEKMTSSLTNVLVVSNPTVWMVKNFGATSKFDGKTEIFGPCQIQSIRFDKTPNGNFNGLAIAPNLPSTFTLEITMREIITLNRASLYAGTF
> |[Tevenvirinae _Escherichia_phage_slur07]||_Escherichia_phage_slur07.gb|Phage baseplate tail..|1095|NC_028780.1(167124):44465-45559:-1 ^RAST2:fig|1198136.89.peg.69^ Tevenvirinae _Escherichia_phage_slur07|neighbours:(-1),(-1)|neighbour_genes:Phage baseplate hub ..,Phage baseplate hub|
MAIVKEITADLIKKSGEKISAGQSTKSEVGTKTYTAQFPTGRASGNDTTGDFQVTDLYKNGLLFTAYNMSSRDSGSLRSMRSNYSSSSSSILRTARNTISNTVSKLSNGLISDNNSGTISKAPVANILLPRSKSDVDTSSHRFNDVQESLISRGGGTATGVLSNIASTAVFGALESITQGIMADNNEQIYTTARSMYGGAENRTKVFTWDLTPRSTEDLMAIINIYQYFNYFSYGETGKSQYAAEIKGYLDDWYRSTLIEPLSPEDAAKNKTLFEKMTSSLTNVLVVSNPTIWMVKNFGATSKFDGKTEIFGPCQIQSIRFDKTPNGNFNGLAIAPNLPSTFTLEITMREIITLNRASLYAGTF
>ID:CUL02602.1 |[Escherichia phage slur08]||_Escherichia_phage_slur08_.gbk|Tail-tube assembly p..|1095|LN881733(167467):47800-48894:-1 ^InterPro:IPR024389,UniProtKB/TrEMBL:A0A0M7QE18^ Escherichia phage slur08, complete genome.|neighbours:ID:CUL02601.1(-1),ID:CUL02603.1(-1)|neighbour_genes:T4-like virus tail t..,hypothetical protein|
MAIVKEITTDLIKKSGEKISAGQSTKSEVVTKTYTAQFPTGRASGNDTTGDFQVTDLYKNGLLFTAYNMSSRDSGSLRSMRSNYSSSSSSILSTARNTISSTVSKLSNGLISNNNSGTISKAPVANILLPRSKSDVDTSSHRFNDVQESLISRGGGTATGVLSNVASTAVFGALESITQGIMADNNEQIYTTARSMYGGAENRTKVFTWDLTPRSTEDLMAIINIYQYFNYFSYGETGKSQYAAEIKGYLDDWYRSTLIEPLSPEDAAKNKTLFEKMTASLTNVLVVSNPTVWMVKNFGATSKFDGKTEIFGPCQIQSIRFDKTPNGNFNGLAIAPNLPSTFTLEITMREIITLNRASLYAGTF
>ID:CUL02963.1 |[Escherichia phage slur11]||_Escherichia_phage_slur11_.gbk|Tail-tube assembly p..|1095|LN881734(167298):105818-106912:1 ^InterPro:IPR024389,UniProtKB/TrEMBL:A0A0M7QDQ5^ Escherichia phage slur11, complete genome.|neighbours:ID:CUL02962.1(1),ID:CUL02964.1(1)|neighbour_genes:hypothetical protein,T4-like virus tail t..|
MAIVKEITADLIKKSGEKISAGQSTKSEVGTKTYTAQFPTGRASGNDTTGDFQVTDLYKNGLLFTAYNMSSRDSGSLRSMRSNYSSSSSSILRTARNTISSTVSKLSNGLISNNNSGTISKSPIANILLPRSKSDVDTSSHRFNDVQESLISRGGGTATGVLSNIASTAVFGALESITQGIMADNNEQIYTTARSMYGGAENRTKVFTWDLTPRSTEDLMAIINIYQYFNYFSYGETGKSQYAAEIKGYLDDWYRSTLIEPLSPEDAAKNKTLFEKMTSSLTNVLVVSNPTVWMVKNFGATSKFDGKTEIFGPCQIQSIRFDKTPNGNFNGLAIAPNLPSTFTLEITMREIITLNRASLYAGTF
>ID:CUL03749.1 |[Escherichia phage slur13]||_Escherichia_phage_slur13_.gbk|Tail-tube assembly p..|1095|LN881737(167299):127640-128734:1 ^InterPro:IPR024389,UniProtKB/TrEMBL:A0A0M7QII3^ Escherichia phage slur13, complete genome.|neighbours:ID:CUL03748.1(1),ID:CUL03750.1(1)|neighbour_genes:hypothetical protein,T4-like virus tail t..|
MAIVKEITADLIKKSGEKISAGQSTKSEVGTKTYTAQFPTGRASGNDTTGDFQVTDLYKNGLLFTAYNMSSRDSGSLRSMRSNYSSSSSSILRTARNTISSTVSKLSNGLISNNNSGTISKSPIANILLPRSKSDVDTSSHRFNDVQESLISRGGGTATGVLSNIASTAVFGALESITQGIMADNNEQIYTTARSMYGGAENRTKVFTWDLTPRSTEDLMAIINIYQYFNYFSYGETGKSQYAAEIKGYLDDWYRSTLIEPLSPEDAAKNKTLFEKMTSSLTNVLVVSNPTVWMVKNFGATSKFDGKTEIFGPCQIQSIRFDKTPNGNFNGLAIAPNLPSTFTLEITMREIITLNRASLYAGTF
>ID:YP_009180692.1 |[Escherichia phage slur14]||_Escherichia_phage_slur14_.gbk|Tail-tube assembly p..|1095|NC_028448(167467):60693-61787:1 ^GeneID:26227867,InterPro:IPR024389,UniProtKB/TrEMBL:A0A0M7QDH0^ Escherichia phage slur14, complete genome.|neighbours:ID:YP_009180691.1(1),ID:YP_009180693.1(1)|neighbour_genes:hypothetical protein,T4-like virus tail t..|
MAIVKEITTDLIKKSGEKISAGQSTKSEVVTKTYTAQFPTGRASGNDTTGDFQVTDLYKNGLLFTAYNMSSRDSGSLRSMRSNYSSSSSSILSTARNTISSTVSKLSNGLISNNNSGTISKAPVANILLPRSKSDVDTSSHRFNDVQESLISRGGGTATGVLSNVASTAVFGALESITQGIMADNNEQIYTTARSMYGGAENRTKVFTWDLTPRSTEDLMAIINIYQYFNYFSYGETGKSQYAAEIKGYLDDWYRSTLIEPLSPEDAAKNKTLFEKMTASLTNVLVVSNPTVWMVKNFGATSKFDGKTEIFGPCQIQSIRFDKTPNGNFNGLAIAPNLPSTFTLEITMREIITLNRASLYAGTF
>ID:AVH86023.1 |[Escherichia phage vB_EcoM-G28]||_Escherichia_phage_vB_EcoM-G28.gbk|putative baseplate s..|1095|MG867727(170121):119943-121037:1 ^^ Escherichia phage vB_EcoM-G28, complete genome.|neighbours:ID:AVH86022.1(1),ID:AVH86024.1(1)|neighbour_genes:hypothetical protein,putative baseplate s..|
MAIVKEITADLIKKSGEKISAGQSTKSEVGTKTYTAQFPTGRASGNDTTGDFQVTDLYKNGLLFTAYNMSSRDSGSLRSMRSNYSSSSSSILRTARNTISSTVSKLSNGLISNNNSGTISKSPIANILLPRSKSDVDTSSHRFNDVQESLISRGGGTATGVLSNIASTAVFGALESITQGIMADNNEQIYTTARSMYGGAENRTKVFTWDLTPRSTEDLMAIINIYQYFNYFSYGETGKSQYAAEIKGYLDDWYRSTLIEPLSPEDAAKNKTLFEKMTSSLTNVLVVSNPTVWMVKNFGATSKFDGKTEIFGPCQIQSIRFDKTPNGNFNGLAIAPNLPSTFTLEITMREIITLNRASLYAGTF
>ID:QDF15216.1 |[Escherichia phage vB_EcoM-Sa45lw]||_Escherichia_phage_vB_EcoM-Sa45lw_.gbk|baseplate tail tube ..|1095|MK977694(167353):117045-118139:1 ^^ Escherichia phage vB_EcoM-Sa45lw, complete genome.|neighbours:ID:QDF15215.1(1),ID:QDF15217.1(1)|neighbour_genes:baseplate hub subuni..,baseplate tail tube ..|
MAIVKEITADLIKKSGETISAGQSTKSEVGTKTYTAQFPTGRASGNDTTGDFQVTDLYKNGLLFTAYNMSSRDSGSLRTMRSNYSSSSSSILRTARNTISSTVSKLSNGLISDNNSGTISKVPVANILLPRSKSDVDTSSHRFNDVQDSLITKGGGTATGVLSNMASTAVFGALESITQGIMADNNEQIYTTARSMYGGAENRTKVFTWDLTPRSTEDLMAIINIYQYFNYFSYGETGKSQYAAEIKGYLDEWYRSTFIEPLTPEDAVKNKTLFEKMTSSLTNVLVVSNPTIWMVKNFGATSKFDGKTEVFGPCQIQSIRFDKTPNGNFNGLAIAPNLPSSFTLEITMREIITLNRASLYTGTF
>ID:YP_009290459.1 |[Escherichia phage vB_EcoM-UFV13]||_Escherichia_phage_vB_EcoM-UFV13_.gbk|baseplate tail tube ..|1095|NC_031103(165772):116878-117972:1 ^GeneID:29081255^ Escherichia phage vB_EcoM-UFV13, complete genome.|neighbours:ID:YP_009290458.1(1),ID:YP_009290460.1(1)|neighbour_genes:baseplate hub protei..,tail assembly protei..|
MAIVKEITTDLIKKSGEKISAGQSTKSEVVTKTYTAQFPTGRASGNDTTGDFQVTDLYKNGLLFTAYNMSSRDSGSLRSMRSNYSSSSSSILSTARNTISSTVSKLSNGLISNNNSGTISKAPVANILLPRSKSDVDTSSHRFNDVQESLISRGGGTATGVLSNIASTAVFGALESITQGIMADNNEQIYTTARSMYGGAENRTKVFTWDLTPRSTEDLMAIINIYQYFNYFSYGETGKSQYAAEIKGYLDDWYRSTLIEPLSPEDAAKNKTLFEKMTASLTNVLVVSNPTIWMVKNFGATSKFDGKTEIFGPCQIQSIRFDKTPNGNFNGLAIAPNLPSTFTLEITMREIITLNRASLYAGTF
>ID:AUV61054.1 |[Escherichia phage vB_EcoM-fFiEco06]||_Escherichia_phage_vB_EcoM-fFiEco06_.gbk|baseplate tail tube ..|1095|MG781190(167076):116705-117799:1 ^^ Escherichia phage vB_EcoM-fFiEco06, complete genome.|neighbours:ID:AUV61053.1(1),ID:AUV61055.1(1)|neighbour_genes:baseplate hub subuni..,baseplate tail tube ..|
MAIVKEITADLIKKSGETISAGQSTKSEVGTKTYTAQFPTGRASGNDTTGDFQVTDLYKNGLLFTAYNMSSRDSGSLRTMRSNYSSSSSSILRTARNTISNTVSKLSNGLISDNNSGTISKVPVANILLPRSKSDVDTSSHRFNDVQDSLITKGGGTATGVLSNMASTAVFGALESITQGIMADNNEQIYTTARSMYGGAENRTKVFTWDLTPRSTEDLMAIINIYQYFNYFSYGETGKSQYAAEIKGYLDEWYRSTFIEPLTPEDAVKNKTLFEKMTSSLTNVLVVSNPTIWMVKNFGATSKFDGKTEIFGPCQIQSIRFDKTPNGNFNGLAIAPNLPSTFTLEITMREIITLNRASLYAGTF
>ID:AUV61327.1 |[Escherichia phage vB_EcoM-fHoEco02]||_Escherichia_phage_vB_EcoM-fHoEco02_.gbk|baseplate tail tube ..|1095|MG781191(167064):116695-117789:1 ^^ Escherichia phage vB_EcoM-fHoEco02, complete genome.|neighbours:ID:AUV61326.1(1),ID:AUV61328.1(1)|neighbour_genes:baseplate hub subuni..,baseplate tail tube ..|
MAIVKEITADLIKKSGETISAGQSTKSEVGTKTYTAQFPTGRASGNDTTGDFQVTDLYKNGLLFTAYNMSSRDSGSLRTMRSNYSSSSSSILRTARNTISNTVSKLSNGLISDNNSGTISKVPVANILLPRSKSDVDTSSYRFNDVQDSLITKGGGTATGVLSNMASTAVFGALESITQGIMADNNEQIYTTARSMYGGAENRTKVFTWDLTPRSTEDLMAIINIYQYFNYFSYGETGKSQYAAEIKGYLDEWYRSTFIEPLTPEDAVKNKTLFEKMTSSLTNVLVVSNPTIWMVKNFGATSKFDGKTEIFGPCQIQSIRFDKTPNGNFNGLAIAPNLPSTFTLEITMREIITLNRASLYAGTF
>ID:AYP69752.1 |[Escherichia phage vB_EcoM_DalCa]||_Escherichia_phage_vB_EcoM_DalCa_.gbk|baseplate tail tube ..|1095|MH992510(166040):116435-117529:1 ^^ Escherichia phage vB_EcoM_DalCa, complete genome.|neighbours:ID:AYP69732.1(1),ID:AYP69760.1(1)|neighbour_genes:baseplate hub subuni..,baseplate tail tube ..|
MAIVKEITADLIKKSGEKISAGQSTKSEVGTKTYTAQFPTGRASGNDTTGDFQVTDLYKNGLLFTAYNMSSRDSGSLRTMRSNYSSSSSSILRTARNTISSTVSKLSNGLISDNNSGTISKVPVANILLPRSKSDVDTSSHRFNDVQDSLITKGGGTATGVLSNMASTAVFGALESITQGIMADNNEQIYTTARSMYGGAENRTKVFTWDLTPRSTEDLMAIINIYQYFNYFSYGETGKSQYAAEIKGYLDEWYRSTFIEPLTPEDAVKNKTLFEKMTSSLTNVLVVSNPTIWMVKNFGATSKFDGKTEVFGPCQIQSIRFDKTPNGNFNGLAIAPNLPSSFTLEITMREIITLNRASLYTGTF
>ID:QBO63709.1 |[Escherichia phage vB_EcoM_G10400]||_Escherichia_phage_vB_EcoM_G10400.gbk|putative baseplate s..|1095|MK327937(170182):118817-119911:1 ^^ Escherichia phage vB_EcoM_G10400, complete genome.|neighbours:ID:QBO63708.1(1),ID:QBO63710.1(1)|neighbour_genes:hypothetical protein,putative baseplate s..|
MAIVKEITADLIKKSGEKISAGQSTKSEVGTKTYTAQFPTGRASGNDTTGDFQVTDLYKNGLLFTAYNMSSRDSGSLRSMRSNYSSSSSSILRTARNTISNTVSKLSNGLISDNNSGTISKAPVANILLPRSKSDVDTSSHRFNDVQESLISRGGGTATGVLSNIASTAVFGALESITQGIMADNNEQIYTTARSMYGGAENRTKVFTWDLTPRSTEDLMAIINIYQYFNYFSYGETGKSQYAAEIKGYLDDWYRSTLIEPLSPEDAAKNKTLFEKMTSSLTNVLVVSNPTIWMVKNFGATSKFDGKTEIFGPCQIQSIRFDKTPNGNFNGLAIAPNLPSTFTLEITMREIITLNRASLYAGTF
>ID:QBO62339.1 |[Escherichia phage vB_EcoM_G2248]||_Escherichia_phage_vB_EcoM_G2248.gbk|putative baseplate s..|1059|MK327932(170678):116765-117823:1 ^^ Escherichia phage vB_EcoM_G2248, complete genome.|neighbours:ID:QBO62338.1(1),ID:QBO62340.1(1)|neighbour_genes:hypothetical protein,putative baseplate s..|
MKISVINDAVDSFKAGVKTSAGFTSKNKGKTLTAQFPAERASGNDSSGYYINDLYNNGLLFTAYDYTSRTTGSLRDFRKKKNVASGFGGSVNIAGFDLNLGGRNAAFDREAIANILLPRSQSDVDAASHKFNDVGESVISRGGGTLGGALSNMASTAVFGGIESITGGYLADHGEQIYNTARSMYAGADARTKNYVWHLTPRSIEDLRNILIIYETFLELSYGSSGISSTAKELKAEVDAWYKNTLLSKSTPAEAKRNDTLFEGITDFLSNVITVSNPTIWMISNFGKRTSFEGRSDAFGPAQISSVRLDKSPDGKFNGLAISPNLPSTFVLEVSFREILTLSRGTIFGSAA
> |[Tevenvirinae Escherichia_phage_vB_EcoM_G2285]||_Escherichia_phage_vB_EcoM_G2285.gb|Phage baseplate tail..|1110|MK327933.1(166675):120302-121411:1 ^RAST2:fig|1198136.60.peg.205^ Tevenvirinae Escherichia_phage_vB_EcoM_G2285|neighbours:(1),(1)|neighbour_genes:Phage baseplate hub,tail assembly protei..|
MISVKEIVVDAKDLNKAIPVSESAGQSTKTETTTKTYVAQFPTGRAAGNDSTGDFQVTDLYKNGLLFTAYNMSARDSGSLRNLRPAYAGTSSNGIISDLTDNVKDAVTKFSNGLLPAGANKSTINKTPVANILLPRSKSDVDTTSHRFNDIGDSLITKGGGTATGVLSNIASTAVFGALDSITQGLMADNNEQIYTTSRSMYGGAENRTKVFTWDLTPRSTEDLMAIINIYQYFNYFSYGETGKSQYAQEIKSYLDEWYRSTFIEPMTPEDAVKNKTLFEKITASLTNVLVVSNPTIWMVKNFGHTSKFDGLTDVFGPCQIQSVRFDKTPNGQFNGLAVAPNLPSTFTLEITMREIITLNRSSLYAGTF
> |[Tevenvirinae _Escherichia_phage_vB_EcoM_G2469]||_Escherichia_phage_vB_EcoM_G2469.gb|Phage baseplate tail..|1110|MK327934.1(170452):122449-123558:1 ^RAST2:fig|1198136.90.peg.206^ Tevenvirinae _Escherichia_phage_vB_EcoM_G2469|neighbours:(1),(1)|neighbour_genes:Phage baseplate hub,tail assembly protei..|
MISVKEIVVDAKDLNKAIPVSESAGQSTKTETTTKTYVAQFPTGRAAGNDSTGDFQVTDLYKNGLLFTAYNMSARDSGSLRNLRPAYAGTSSNGIISDLTDNVKDAVTKFSNGLLPAGANKSTINKTPVANILLPRSKSDVDTTSHRFNDIGDSLITKGGGTATGVLSNIASTAVFGALDSITQGLMADNNEQIYTTSRSMYGGAENRTKVFTWDLTPRSTEDLMAIINIYQYFNYFSYGETGKSQYAQEIKSYLDEWYRSTFIEPMTPDDAVKNKTLFEKITASLTNVLVVSNPTIWMVKNFGYTSKFDGLTDVFGPCQIQSVRFDKTPNGQFNGLAVAPNLPSTFTLEITMREIITLNRSSLYAGTF
> |[Tevenvirinae Escherichia_phage_vB_EcoM_G2494]||_Escherichia_phage_vB_EcoM_G2494.gb|Phage baseplate tail..|1059|MK327935.1(168327):112195-113253:1 ^RAST2:fig|1198136.61.peg.192^ Tevenvirinae Escherichia_phage_vB_EcoM_G2494|neighbours:(1),(1)|neighbour_genes:hypothetical protein,tail assembly protei..|
MKISVINDAVDSFKAGVKTSAGFTSKNKGKTLTAQFPAERASGNDASGYYINDLYNNGLLFTAYDYTSRTTGSLRDFRKKKNVASGFGGSVNIAGFDLNLGGRNAAFDREAIANILLPRSQSDVDAASHKFNDVGESVISRGGGTLGGALSNMASTAVFGGIESITGGYLADHGEQIYNTARSMYAGADARTKNYVWHLTPRSIEDLRNILIIYETFLELSYGSSGISSTAKELKAEVDAWYKNTLLRKSTPEEAKRNDTLFEGITDFLSNVITVSNPTIWMISNFGKRTSFEGRSDAFGPAQISSVRLDKSPDGKFNGLAISPNLPSTFVLEVTFREILTLSRGTIFGSAA
>ID:QBO65601.1 |[Escherichia phage vB_EcoM_G2540-3]||_Escherichia_phage_vB_EcoM_G2540-3_.gbk|putative baseplate s..|1095|MK327944(168654):118484-119578:1 ^^ Escherichia phage vB_EcoM_G2540-3, complete genome.|neighbours:ID:QBO65600.1(1),ID:QBO65602.1(1)|neighbour_genes:hypothetical protein,putative baseplate s..|
MAIVKEITADLIKKSGEKISAGQSTKSEVGTKTYTAQFPTGRASGNDTTGDFQVTDLYKNGLLFTAYNMSSRDSGSLRSMRSNYSSSSSSILRTARNTISSTVSKLSNGLISNNNSGTISKALVANILLPRSKSDVDTSSHRFNDVQESLISRGGGTATGVLSNVASTAVFGALESITQGIMADNNEQIYTTARSMYGGAENRTKVFTWDLTPRSTEDLMAIINIYQYFNYFSYGETGKSQYAAEIKGYLDDWYRSTLIEPLSPEDAAKNKTLFEKMTASLTNVLVVSNPTVWMVKNFGATSKFDGKTEIFGPCQIQSIRFDKTPNGNFNGLAIAPNLPSTFTLEITMREIITLNRASLYAGTF
> |[Tevenvirinae _Escherichia_phage_vB_EcoM_G2540]||_Escherichia_phage_vB_EcoM_G2540.gb|Phage baseplate tail..|1095|MK327936.1(168886):117447-118541:1 ^RAST2:fig|1198136.92.peg.206^ Tevenvirinae _Escherichia_phage_vB_EcoM_G2540|neighbours:(1),(1)|neighbour_genes:Phage baseplate hub,tail assembly protei..|
MAIVKEITADLIKKSGEKISAGQSTKSEVGTKTYTAQFPTGRASGNDTTGDFQVTDLYKNGLLFTAYNMSSRDSGSLRSMRSNYSSSSSSILRTARNTISSTVSKLSNGLISNNNSGTISKAPIANILLPRSKSDVDTSSHRFNDVQESLISRGGGTATGVLSNIASTAVFGALESITQGIMADNNEQIYTTARSMYGGAENRTKVFTWDLTPRSTEDLMAIINIYQYFNYFSYGETGKSQYAAEIKGYLDDWYRSTLIEPLSPEDAAKNKTLFEKMTSSLTNVLVVSNPTIWMVKNFGATSKFDGKTEIFGPCQIQSIRFDKTPNGNFNGLAIAPNLPSTFTLEITMREIITLNRASLYAGAF
>ID:QBO64515.1 |[Escherichia phage vB_EcoM_G29]||_Escherichia_phage_vB_EcoM_G29_.gbk|putative baseplate s..|1095|MK327940(168241):118511-119605:1 ^^ Escherichia phage vB_EcoM_G29, complete genome.|neighbours:ID:QBO64514.1(1),ID:QBO64516.1(1)|neighbour_genes:hypothetical protein,putative baseplate s..|
MAIVKEITADLIKKSGEKISAGQSTKSEVATKTYTAQFPTGRASGNDTTGDFQVTDLYKNGLLFTAYNMSSRDSGSLRTMRSNYSSSSSSILRTARNTISNTVSKLSNGLISDNNSGTISKVPVANILLPRSKSDVDTSSHRFNDVQDSLITKGGGTATGVLSNMASTAVFGALESITQGIMADNNEQIYTTARSMYGGAENRTKVFTWDLTPRSTEDLMAIINIYQYFNYFSYGETGKSQYAAEIKGYLDEWYRSTFIEPLTPEDAVKNKTLFEKMTSSLTNVLVVSNPTIWMVKNFGATSKFDGKTEIFGPCQIQSIRFDKTPNGNFNGLAIAPNLPSTFTLEITMREIITLNRASLYAGTF
> |[Tevenvirinae _Escherichia_phage_vB_EcoM_G37-3]||_Escherichia_phage_vB_EcoM_G37-3.gb|Phage baseplate tail..|1059|MK327941.1(167832):112009-113067:1 ^RAST2:fig|1198136.91.peg.201^ Tevenvirinae _Escherichia_phage_vB_EcoM_G37-3|neighbours:(1),(1)|neighbour_genes:hypothetical protein,tail assembly protei..|
MKISVINDAVDSFKAGVKTSAGFTSKNKGKTLTAQFPAERASGNDASGYYINDLYNNGLLFTAYDYTSRTTGSLRDFRKKKNVASGFGGSVNIAGFDLNLGGRNAAFDREAIANILLPRSQSDVDAASHKFNDVGESVISRGGGTLGGALSNMASTAVFGGIESITGGYLADHGEQIYNTARSMYAGADARTKNYVWHLTPRSIEDLRNILIIYETFLELSYGSSGISSTAKELKAEVDAWYKNTLLRKSTPEEAKRNDTLFEGITDFLSNVITVSNPTIWMISNFGKRTSFEGRSDAFGPAQISSVRLDKSPDGKFNGLAISPNLPSTFVLEVSFREILTLSRGTIFGSAA
> |[Tevenvirinae _Escherichia_phage_vB_EcoM_GG4498]||_Escherichia_phage_vB_EcoM_G4498.gb|Phage baseplate tail..|1095|MK327939.1(167826):117969-119063:1 ^RAST2:fig|1198136.93.peg.205^ Tevenvirinae _Escherichia_phage_vB_EcoM_GG4498|neighbours:(1),(1)|neighbour_genes:Phage baseplate hub,tail assembly protei..|
MAIVKEITADLIKKSGEKISAGQSTKSEVATKTYTAQFPTGRASGNDTTGDFQVTDLYKNGLLFTAYNMSSRDSGSLRTMRSNYSSSSSSILRTARNTISNTVSKLSNGLISDNNSGTISKVPVANILLPRSKSDVDTSSHRFNDVQDSLITKGGGTATGVLSNMASTAVFGALESITQGIMADNNEQIYTTARSMYGGAENRTKVFTWDLTPRSTEDLMAIINIYQYFNYFSYGETGKSQYAAEIKGYLDEWYRSTFIEPLTPEDAVKNKTLFEKMTSSLTNVLVVSNPTIWMVKNFGATSKFDGKTEIFGPCQIQSIRFDKTPNGNFNGLAIAPNLPSTFTLEITMREIITLNRASLYAGTF
>ID:QBO65886.1 |[Escherichia phage vB_EcoM_G4500]||_Escherichia_phage_vB_EcoM_G4500_.gbk|putative baseplate s..|1095|MK327945(168363):118456-119550:1 ^^ Escherichia phage vB_EcoM_G4500, complete genome.|neighbours:ID:QBO65885.1(1),ID:QBO65887.1(1)|neighbour_genes:hypothetical protein,putative baseplate s..|
MAIVKEITADLIKKSGEKISAGQSTKSEVATKTYTAQFPTGRASGNDTTGDFQVTDLYKNGLLFTAYNMSSRDSGSLRTMRSNYSSSSSSILRTARNTISNTVSKLSNGLISDNNSGTISKVPVANILLPRSKSDVDTSSHRFNDVQDSLITKGGGTATGVLSNMASTAVFGALESITQGIMADNNEQIYTTARSMYGGAENRTKVFTWDLTPRSTEDLMAIINIYQYFNYFSYGETGKSQYAAEIKGYLDEWYRSTFIEPLTPEDAVKNKTLFEKMTSSLTNVLVVSNPTIWMVKNFGATSKFDGKTEIFGPCQIQSIRFDKTPNGNFNGLAIAPNLPSTFTLEITMREIITLNRASLYAGTF
>ID:QBO66162.1 |[Escherichia phage vB_EcoM_G4507]||_Escherichia_phage_vB_EcoM_G4507_.gbk|putative baseplate s..|1095|MK327946(168828):118575-119669:1 ^^ Escherichia phage vB_EcoM_G4507, complete genome.|neighbours:ID:QBO66161.1(1),ID:QBO66163.1(1)|neighbour_genes:hypothetical protein,putative baseplate s..|
MAIVKEITADLIKKSGEKISAGQSTKSEVATKTYTAQFPTGRASGNDTTGDFQVTDLYKNGLLFTAYNMSSRDSGSLRTMRSNYSSSSSSILRTARNTISNTVSKLSNGLISDNNSGTISKVPVANILLPRSKSDVDTSSHRFNDVQDSLITKGGGTATGVLSNMASTAVFGALESITQGIMADNNEQIYTTARSMYGGAENRTKVFTWDLTPRSTEDLMAIINIYQYFNYFSYGETGKSQYAAEIKGYLDEWYRSTFIEPLTPEDAVKNKTLFEKMTSSLTNVLVVSNPTIWMVKNFGATSKFDGKTEIFGPCQIQSIRFDKTPNGNFNGLAIAPNLPSTFTLEITMREIITLNRASLYAGTF
>ID:QBO65062.1 |[Escherichia phage vB_EcoM_G50]||_Escherichia_phage_vB_EcoM_G50_.gbk|putative baseplate s..|1095|MK327942(167728):116847-117941:1 ^^ Escherichia phage vB_EcoM_G50, complete genome.|neighbours:ID:QBO65061.1(1),ID:QBO65063.1(1)|neighbour_genes:hypothetical protein,putative baseplate s..|
MAIVKEITADLIKKSGEKISAGQSTKSEVATKTYTAQFPTGRASGNDTTGDFQVTDLYKNGLLFTAYNMSSRDSGSLRSMRSNYSSSSSSILSTARNTISSTVSKLSNGLISNNNSGTISKAPVANILLPRSKSDVDTSSHRFNDVQESLISRGGGTATGVLSNIASTAVFGALESITQGIMADNNEQIYTTARSMYGGAENRTKVFTWDLTPRSTEDLMAIINIYQYFNYFSYGETGKSQYAAEIKGYLDDWYRSTLIEPLSPEDAAKNKTLFEKMTSSLTNVLVVSNPTIWMVKNFGATSKFDGKTEIFGPCQIQSIRFDKTPNGNFNGLAIAPNLPSTFTLEITMREIITLNRASLYAGTF
> |[Tevenvirinae _Escherichia_phage_vB_EcoM_G5211]||_Escherichia_phage_vB_EcoM_G5211.gb|Phage baseplate tail..|1059|MK327947.1(164278):112088-113146:1 ^RAST2:fig|1198136.94.peg.192^ Tevenvirinae _Escherichia_phage_vB_EcoM_G5211|neighbours:(1),(1)|neighbour_genes:hypothetical protein,tail assembly protei..|
MKISVINDAVDSFKAGVKTSAGFTSKNKGKTLTAQFPAERASGNDASGYYINDLYNNGLLFTAYDYTSRTTGSLRDFRKKKNVASGFGGSVNIAGFDLNLGGRNAAFDREAIANILLPRSQSDVDAASHKFNDVGESVISRGGGTLGGALSNMASTAVFGGIESITGGYLADHGEQIYNTARSMYAGADARTKNYVWHLTPRSIEDLRNILIIYETFLELSYGSSGISSTAKELKAEVDAWYKNTLLRKSTPEEAKRNDTLFEGITDFLSNAITVSNPTIWMISNFGKRTSFEGRSDAFGPAQISSVRLDKSPDGKFNGLAISPNLPSTFVLEVSFREILTLSRGTIFGSAA
>ID:QBO65340.1 |[Escherichia phage vB_EcoM_G53]||_Escherichia_phage_vB_EcoM_G53_.gbk|putative baseplate s..|1110|MK327943(167834):121140-122249:1 ^^ Escherichia phage vB_EcoM_G53, complete genome.|neighbours:ID:QBO65339.1(1),ID:QBO65341.1(1)|neighbour_genes:hypothetical protein,putative baseplate s..|
MISVKEIVVDAKDLNKAIPVSESAGQSTKTETTTKTYVAQFPTGRAAGNDSTGDFQVTDLYKNGLLFTAYNMSARDSGSLRNLRPAYAGTSSNGIISDLTDNVKDAVTKFSNGLLPAGANKSTINKTPVANILLPRSKSDVDTTSHRFNDVGDSLITKGGGTATGVLSNIASTAVFGALDSITQGLMADNNEQIYTTSRSMYGGAENRTKVFTWDLTPRSTEDLMAIINIYQYFNYFSYGETGKSQYAQEIKSYLDEWYRSTFIEPMTPDDAVKNKTLFEKITASLTNVLVVSNPTIWMVKNFGYTSKFDGLTDVFGPCQIQSVRFDKTPNGQFNGLAVAPNLPSTFTLEITMREIITLNRSSLYAGTF
>ID:QBQ80075.1 |[Escherichia phage vB_EcoM_G8]||_Escherichia_phage_vB_EcoM_G8_.gbk|putative baseplate s..|1095|MK373787(169650):118994-120088:1 ^^ Escherichia phage vB_EcoM_G8, complete genome.|neighbours:ID:QBQ80074.1(1),ID:QBQ80076.1(1)|neighbour_genes:hypothetical protein,putative baseplate s..|
MAIVKEITTDLIKKSGEKISAGQSTKSEVVTKTYTAQFPTGRASGNDTTGDFQVTDLYKNGLLFTAYNMSSRDSGSLRSMRSNYSSSSSSILSTARNTISSTVSKLSNGLISNNNSGTISKAPVANILLPRSKSDVDTSSHRFNDVQESLISRGGGTATGVLSNIASTAVFGALESITQGIMADNNEQIYTTARSMYGGAENRTKVFTWDLTPRSTEDLMAIINIYQYFNYFSYGETGKSQYAAEIKGYLDDWYRSTLIEPLSPEDAAKNKTLFEKMTASLTNVLVVSNPTVWMVKNFGATSKFDGKTEIFGPCQIQSIRFDKTPNGNFNGLAIAPNLPSTFTLEITMREIITLNRASLYAGTF
>ID:QBQ77975.1 |[Escherichia phage vB_EcoM_G9062]||_Escherichia_phage_vB_EcoM_G9062_.gbk|putative baseplate s..|1095|MK373779(168670):118296-119390:1 ^^ Escherichia phage vB_EcoM_G9062, complete genome.|neighbours:ID:QBQ77974.1(1),ID:QBQ77976.1(1)|neighbour_genes:hypothetical protein,putative baseplate s..|
MAIVKEITADLIKKSGEKISAGQSTKSEVGTKTYTAQFPTGRASGNDTTGDFQVTDLYKNGLLFTAYNMSSRDSGSLRSMRSNYSSSSSSILRTARNTISSTVSKLSNGLISNNNSGTISKAPVANILLPRSKSDVDTSSHRFNDVQESLISRGGGTATGVLSNIASTAVFGALESITQGIMADNNEQIYTTARSMYGGAENRTKVFTWDLTPRSTEDLMAIINIYQYFNYFSYGETGKSQYAAEIKGYLDDWYRSTLIEPLSPEDAAKNKTLFEKMTSSLTNVLVVSNPTIWMVKNFGATSKFDGKTEIFGPCQIQSIRFDKTPNGNFNGLAIAPNLPSTFTLEITMREIITLNRASLYAGTF
>ID:AXC34012.1 |[Escherichia phage vB_EcoM_JB75]||_Escherichia_phage_vB_EcoM_JB75_.gbk|baseplate tail tube ..|1095|MH355584(167208):48572-49666:-1 ^^ Escherichia phage vB_EcoM_JB75, complete genome.|neighbours:ID:AXC34021.1(-1),ID:AXC33991.1(-1)|neighbour_genes:baseplate tail tube ..,baseplate hub subuni..|
MAIVKEITADLIKKSGETISAGQSTKSEVGTKTYTAQFPTGRASGNDTTGDFQVTDLYKNGLLFTAYNMSSRDSGSLRTMRSNYSSSSSSILRTARNTISNTVSKLSNGLISDNNSGTISKVPVANILLPRSKSDVDTSSHRFNDVQDSLITKGGGTATGVLSNMASTAVFGALESITQGIMADNNEQIYTTARSMYGGAENRTKVFTWDLTPRSTEDLMAIINIYQYFNYFSYGETGKSQYAAEIKGYLDEWYRSTFIEPLTPEDAVKNKTLFEKMTSSLTNVLVVSNPTIWMVKNFGATSKFDGKTEIFGPCQIQSIRFDKTPNGNFNGLAIAPNLPSTFTLEITMREIITLNRASLYAGTF
>ID:YP_009037574.1 |[Escherichia phage vB_EcoM_JS09]||_Escherichia_phage_vB_EcoM_JS09_.gbk|baseplate subunit|1110|NC_024124(169148):47529-48638:-1 ^GeneID:19524738^ Escherichia phage vB_EcoM_JS09, complete genome.|neighbours:ID:YP_009037573.1(-1),ID:YP_009037575.1(-1)|neighbour_genes:baseplate subunit,baseplate hub subuni..|
MISVKEIVVDAKDLNKAIPVSESAGQSTKTETTTKTYVAQFPTGRAAGNDSTGDFQVTDLYKNGLLFTAYNMSARDSGSLRNLRPAYAGTSSNGIISDLTDNVKDAVTKFSNGLLPAGANKSTINKTPVANILLPRSKSDVDTTSHRFNDVGDSLITKGGGTATGVLSNIASTAVFGALDSITQGLMADNNEQIYTTSRSMYGGAENRTKVFTWDLTPRSTEDLMAIINIYQYFNYFSYGETGKSQYAQEIKSYLDEWYRSTFIEPMTPDDAVKNKTLFEKITASLTNVLVVSNPTIWMVKNFGYTSKFDGLTDVFGPCQIQSVRFDKTPNGQFNGLAVAPNLPSTFTLEITMREIITLNRSSLYAGTF
>ID:QBQ78478.1 |[Escherichia phage vB_EcoM_KAW1E185]||_Escherichia_phage_vB_EcoM_KAW1E185_.gbk|putative baseplate s..|1095|MK373781(164987):117065-118159:1 ^^ Escherichia phage vB_EcoM_KAW1E185, complete genome.|neighbours:ID:QBQ78477.1(1),ID:QBQ78479.1(1)|neighbour_genes:hypothetical protein,putative baseplate s..|
MAIVKEITADLIKKSGEKISAGQSTKSEVATKTYTAQFPTGRASGNDTTGDFQVTDLYKNGLLFTAYNMSSRDSGSLRSMRSNYSSSSSSILSTARNTISSTVSKLSNGLISNNNSGTISKAPVANILLPRSKSDVDTSSHRFNDVQESLISRGGGTATGVLSNIASTAVFGALESITQGIMADNNEQIYTTARSMYGGAENRTKVFTWDLTPRSTEDLMAIINIYQYFNYFSYGETGKSQYAAEIKGYLDDWYRSTLIEPLSPEDAAKNKTLFEKMTSSLTNVLVVSNPTIWMVKNFGATSKFDGKTEIFGPCQIQSIRFDKTPNGNFNGLAIAPNLPSTFTLEITMREIITLNRASLYAGTF
> |[Tevenvirinae Escherichia_phage_vB_EcoM_KAW3E185]||_Escherichia_phage_vB_EcoM_KAW3E185.gb|Phage baseplate tail..|1110|MK373782.1(170187):122281-123390:1 ^RAST2:fig|1198136.54.peg.207^ Tevenvirinae Escherichia_phage_vB_EcoM_KAW3E185|neighbours:(1),(1)|neighbour_genes:Phage baseplate hub,tail assembly protei..|
MISVKEIVVDAKDLNKAIPVSESAGQSTKTETTTKTYVAQFPTGRAAGNDSTGDFQVTDLYKNGLLFTAYNMSARDSGSLRNLRPAYAGTSSNGIISDLTDNVKDAVTKFSNGLLPAGANKSTINKTPVANILLPRSKSDVDTTSHRFNDIGDSLITKGGGTATGVLSNIASTAVFGALDSITQGLMADNNEQIYTTSRSMYGGAENRTKVFTWDLTPRSTEDLMAIINIYQYFNYFSYGETGKSQYAQEIKSYLDEWYRSTFIEPMTPDDAVKNKTLFEKITASLTNVLVVSNPTIWMVKNFGYTSKFDGLTDVFGPCQIQSVRFDKTPNGQFNGLAVAPNLPSTFTLEITMREIITLNRSSLYAGTF
>ID:QBQ79254.1 |[Escherichia phage vB_EcoM_MM02]||_Escherichia_phage_vB_EcoM_MM02_.gbk|putative baseplate s..|1110|MK373784(169201):122881-123990:1 ^^ Escherichia phage vB_EcoM_MM02, complete genome.|neighbours:ID:QBQ79253.1(1),ID:QBQ79255.1(1)|neighbour_genes:hypothetical protein,putative baseplate s..|
MISVKEIVVDAKDLNKAIPVTESAGQSTKTETTTKTYVAQFPTGRAAGNDSTGDFQVTDLYKNGLLFTAYNMSARDSGSLRNLRPAYAGTSSNGIISDLTDNVKDAVTKFSNGLLPAGANKSTINKTPVANILLPRSKSDVDTTSHRFNDIGDSLITKGGGTATGVLSNIASTAVFGALDSITQGLMADNNEQIYTTSRSMYGGAENRTKVFTWDLTPRSTEDLMAIINIYQYFNYFSYGETGKSQYAQEIKSYLDEWYRSTFIEPMTPDDAVKNKTLFEKITASLTNVLVVSNPTIWMVKNFGYTSKFDGLTDVFGPCQIQSVRFDKTPNGQFNGLAVAPNLPSTFTLEITMREIITLNRSSLYAGTF
>ID:QBQ79522.1 |[Escherichia phage vB_EcoM_OE5505]||_Escherichia_phage_vB_EcoM_OE5505_.gbk|putative baseplate s..|1095|MK373785(168756):118493-119587:1 ^^ Escherichia phage vB_EcoM_OE5505, complete genome.|neighbours:ID:QBQ79521.1(1),ID:QBQ79523.1(1)|neighbour_genes:hypothetical protein,putative baseplate s..|
MAIVKEITADLIKKSGEKISAGQSTKSEVGTKTYTAQFPTGRASGNDTTGDFQVTDLYKNGLLFTAYNMSSRDSGSLRTMRSNYSSSSSSILRTARNTISNTVSKLSNGLISDNNSGTISKVPVANILLPRSKSDVDTSSHRFNDVQDSLITKGGGTATGVLSNMASTAVFGALESITQGIMADNNEQIYTTARSMYGGAENRTKVFTWDLTPRSTEDLMSIINIYQYFNYFSYGETGKSQYAAEIKGYLDEWYRSTFIEPLTPEDAVKNKTLFEKMTSSLTNVLVVSNPTIWMVKNFGATSKFDGKTEIFGPCQIQSIRFDKTPNGNFNGLAIAPNLPSTFTLEITMREIITLNRASLYAGTF
> |[Tevenvirinae _Escherichia_phage_vB_EcoM_PhAPEC2]||_Escherichia_phage_vB_EcoM_PhAPEC2.gb|Phage baseplate tail..|1110|NC_024794.1(167318):121438-122547:1 ^RAST2:fig|1198136.124.peg.203^ Tevenvirinae _Escherichia_phage_vB_EcoM_PhAPEC2|neighbours:(1),(1)|neighbour_genes:Phage baseplate hub,tail assembly protei..|
MISVKEIVVDAKDLNKAIPVSESAGQSTKTETTTKTYVAQFPTGRAAGNDSTGDFQVTDLYKNGLLFTAYNMSARDSGSLRNLRPAYAGTSSNGIISDLTDNVKDAVTKFSNGLLPAGANKSTINKTPVANILLPRSKSDVDTTSHRFNDIGDSLITKGGGTATGVLSNIASTAVFGALDSITQGLMADNNEQIYTTSRSMYGGAENRTKVFTWDLTPRSTEDLMAIINIYQYFNYFSYGETGKSQYAQEIKSYLDEWYRSTFIEPMTPDDAVKNKTLFEKITASLTNVLVVSNPTIWMVKNFGHTSKFDGLTDVFGPCQIQSVRFDKTPNGQFNGLAVAPNLPSTFTLEITMREIITLNRSSLYAGTF
>ID:QBQ79805.1 |[Escherichia phage vB_EcoM_R5505]||_Escherichia_phage_vB_EcoM_R5505_.gbk|putative baseplate s..|1095|MK373786(167317):118257-119351:1 ^^ Escherichia phage vB_EcoM_R5505, complete genome.|neighbours:ID:QBQ79804.1(1),ID:QBQ79806.1(1)|neighbour_genes:hypothetical protein,putative baseplate s..|
MAIVKEITADLIKKSGEKISAGQSTKSEVGTKTYTAQFPTGRASGNDTTGDFQVTDLYKNGLLFTAYNMSSRDSGSLRSMRSNYSSSSSSILRTARNTISSTVSKLSNGLISNNNSGTISKSPIANILLPRSKSDVDTSSHRFNDVQESLISRGGGTATGVLSNIASTAVFGALESITQGIMADNNEQIYTTARSMYGGAENRTKVFTWDLTPRSTEDLMAIINIYQYFNYFSYGETGKSQYAAEIKGYLDDWYRSTLIEPLSPEDAAKNKTLFEKMTSSLTNVLVVSNPTVWMVKNFGATSKFDGKTEIFGPCQIQSIRFDKTPNGNFNGLAIAPNLPSTFTLEITMREIITLNRASLYAGTF
>ID:QBQ77214.1 |[Escherichia phage vB_EcoM_WFK]||_Escherichia_phage_vB_EcoM_WFK_.gbk|putative baseplate s..|1110|MK373775(164590):116212-117321:1 ^^ Escherichia phage vB_EcoM_WFK, complete genome.|neighbours:ID:QBQ77213.1(1),ID:QBQ77215.1(1)|neighbour_genes:hypothetical protein,putative baseplate s..|
MISVKEIVVDAKDLNKAIPVTESAGQSTKTETTTKTYVAQFPTGRAAGNDSTGDFQVTDLYKNGLLFTAYNMSARDSGSLRNLRPAYAGTSSNGIISDLTDNVKDAVTKFSNGLLPAGANKSTINKTPVANILLPRSKSDVDTTSHRFNDIGDSLITKGGGTATGVLSNIASTAVFGALDSITQGLMADNNEQIYTTSRSMYGGAENRTKVFTWDLTPRSTEDLMAIINIYQYFNYFSYGETGKSQYAQEIKSYLDEWYRSTFIEPMTPDDAVKNKTLFEKITASLTNVLVVSNPTIWMVKNFGYTSKFDGLTDVFGPCQIQSVRFDKTPNGQFNGLAVAPNLPSTFTLEITMREIITLNRSSLYAGTF
>ID:QBQ76953.1 |[Escherichia phage vB_EcoM_WFL6982]||_Escherichia_phage_vB_EcoM_WFL6982_.gbk|putative baseplate s..|1110|MK373774(164279):116212-117321:1 ^^ Escherichia phage vB_EcoM_WFL6982, complete genome.|neighbours:ID:QBQ76952.1(1),ID:QBQ76954.1(1)|neighbour_genes:hypothetical protein,putative baseplate s..|
MISVKEIVVDAKDLNKAIPVTESAGQSTKTETTTKTYVAQFPTGRAAGNDSTGDFQVTDLYKNGLLFTAYNMSARDSGSLRNLRPAYAGTSSNGIISDLTDNVKDAVTKFSNGLLPAGANKSTINKTPVANILLPRSKSDVDTTSHRFNDIGDSLITKGGGTATGVLSNIASTAVFGALDSITQGLMADNNEQIYTTSRSMYGGAENRTKVFTWDLTPRSTEDLMAIINIYQYFNYFSYGETGKSQYAQEIKSYLDEWYRSTFIEPMTPDDAVKNKTLFEKITASLTNVLVVSNPTIWMVKNFGYTSKFDGLTDVFGPCQIQSVRFDKTPNGQFNGLAVAPNLPSTFTLEITMREIITLNRSSLYAGTF
>ID:QBQ77706.1 |[Escherichia phage vB_EcoM_WFbE185]||_Escherichia_phage_vB_EcoM_WFbE185.gbk|putative baseplate s..|1110|MK373778(170429):122255-123364:1 ^^ Escherichia phage vB_EcoM_WFbE185, complete genome.|neighbours:ID:QBQ77705.1(1),ID:QBQ77707.1(1)|neighbour_genes:hypothetical protein,putative baseplate s..|
MISVKEIVVDAKDLNKAIPVSESAGQSTKTETTTKTYVAQFPTGRAAGNDSTGDFQVTDLYKNGLLFTAYNMSARDSGSLRNLRPAYAGTSSNGIISDLTDNVKDAVTKFSNGLLPAGANKSTINKTPVANILLPRSKSDVDTTSHRFNDIGDSLITKGGGTATGVLSNIASTAVFGALDSITQGLMADNNEQIYTTSRSMYGGAENRTKVFTWDLTPRSTEDLMAIINIYQYFNYFSYGETGKSQYAQEIKSYLDEWYRSTFIEPMTPDDAVKNKTLFEKITASLTNVLVVSNPTIWMVKNFGYTSKFDGLTDVFGPCQIQSVRFDKTPNGQFNGLAVAPNLPSTFTLEITMREIITLNRSSLYAGTF
>ID:YP_007004933.1 |[Escherichia phage wV7]||_Escherichia_phage_wV7_.gbk|baseplate tail tube ..|1095|NC_019505(166452):116760-117854:1 ^GeneID:14010727^ Escherichia phage wV7, complete genome.|neighbours:ID:YP_007004932.1(1),ID:YP_007004934.1(1)|neighbour_genes:baseplate hub subuni..,baseplate tail tube ..|
MAIVKEITADLIKKSGETISAGQSTKSEVGTKTYTAQFPTGRASGNDTTGDFQVTDLYKNGLLFTAYNMSSRDSGSLRTMRSNYSSSSSSILRTARNTISNTVSKLSNGLISDNNSGTISKVPVANILLPRSKSDVDTSSHRFNDVQDSLITKGGGTATGVLSNMASTAVFGALESITQGIMADNNEQIYTTARSMYGGAENRTKVFTWDLTPRSTEDLMAIINIYQYFNYFSYGETGKSQYAAEIKGYLDEWYRSTFIEPLTPEDAIKNKTLFEKMTSSLTNVLVVSNPTIWMVKNFGATSKFDGKTEVFGPCQIQSIRFDKTPNGNFNGLAIAPNLPSSFTLEITMREIITLNRASLYTGTF
> |[Tevenvirinae Escherichia_virus_KFS-EC]||_Escherichia_virus_KFS-EC.gb|Phage baseplate tail..|1059|MH560358.1(164715):54342-55400:1 ^RAST2:fig|1198136.83.peg.82^ Tevenvirinae Escherichia_virus_KFS-EC|neighbours:(1),(1)|neighbour_genes:Phage baseplate hub ..,tail assembly protei..|
MKISVINDAVDSFKAGVKTSAGFTSKNKGKTLTAQFPAERASGNDASGYYINDLYNNGLLFTAYDYTSRTTGSLRDFRKKKNVASGFGGSVNIAGFDLNLGGRNAAFDREAIANILLPRSQSDVDAASHKFNDVGESVISRGGGTLGGALSNMASTAVFGGIESITGGYLADHGEQIYNTARSMYAGADARTKNYVWHLTPRSIEDLRNILIIYETFLELSYGSSGISSTAKELKAEVDAWYKNTLLRKSTPEEAKRNDTLFEGITDFLSNVITVSNPTIWMISNFGKRTSFEGRSDAFGPAQISSVRLDKSPDGKFNGLAISPNLPSTFVLEVSFREILTLSRGTIFGSAA
>ID:QDK04320.1 |[Escherichia virus VEc20]||_Escherichia_virus_VEc20_.gbk|vec20_190|1095|MN022785(167532):117319-118413:1 ^^ Escherichia virus VEc20, complete genome.|neighbours:ID:QDK04319.1(1),ID:QDK04321.1(1)|neighbour_genes:vec20_189,vec20_191|
MAIVKEITADLIKKSGEKISAGQSTKSEVGTKTYTAQFPTGRASGNDTTGDFQVTDLYKNGLLFTAYNMSSRDSGSLRSMRSNYSSSSSSILRTTRNTISSTVSKLSNGLISNNNSGTISKAPIANILLPRSKSDVDTSSHRFNDVQESLISRGGGTATGVLSNIASTAVFGALESITQGIMADNNEQIYTTARSMYGGAENRTKVFTWDLTPRSTEDLMAIINIYQYFNYFSYGETGKSQYAAEIKGYLDDWYRSTLIEPLSPEDAAKNKTLFEKMTSSLTNVLVVSNPTIWMVKNFGATSKFDGKTEIFGPCQIQSIRFDKTPNGNFNGLAIAPNLPSTFTLEITMREIITLNRASLYAGTF
>ID:VCU44497.1 |[Escherichia virus vB_Eco_mar005P1]|vB_Eco_mar005P1|_Escherichia_virus_vB_Eco_mar005P1_.gbk|48|1110|LR027390(167773):54997-56106:1 ^^ Escherichia virus vB_Eco_mar005P1 genome assembly, chromosome: 1.|neighbours:ID:VCU44496.1(1),ID:VCU44498.1(1)|neighbour_genes:baseplate hub subuni..,54|
MISVKEIVVDAKDLNKAIPVSESAGQSTKTETTTKTYVAQFPTGRAAGNDSTGDFQVTDLYKNGLLFTAYNMSARDSGSLRNLRPAYAGTSSNGIISDLTDNVKDAVTKFSNGLLPAGANKSTINKTPVANILLPRSKSDVDTTSHRFNDIGDSLITKGGGTATGVLSNIASTAVFGALDSITQGLMADNNEQIYTTSRSMYGGAENRTKVFTWDLTPRSTEDLMAIINIYQYFNYFSYGETGKSQYAQEIKSYLDEWYRSTFIEPMTPDDAVKNKTLFEKITASLTNVLVVSNPTIWMVKNFGYTSKFDGLTDVFGPCQIQSVRFDKTPNGQFNGLAVAPNLPSTFTLEITMREIITLNRSSLYAGTF
>ID:VCU44465.1 |[Escherichia virus vB_Eco_mar005P1]|vB_Eco_mar006P2|_Escherichia_virus_vB_Eco_mar005P1_strain_vB_Eco_mar006P2_.gbk|48|1110|LR027387(167773):155892-157001:1 ^^ Escherichia virus vB_Eco_mar005P1 strain vB_Eco_mar006P2 genome assembly, chromosome: 1.|neighbours:ID:VCU44464.1(1),ID:VCU44466.1(1)|neighbour_genes:baseplate hub subuni..,54|
MISVKEIVVDAKDLNKAIPVSESAGQSTKTETTTKTYVAQFPTGRAAGNDSTGDFQVTDLYKNGLLFTAYNMSARDSGSLRNLRPAYAGTSSNGIISDLTDNVKDAVTKFSNGLLPAGANKSTINKTPVANILLPRSKSDVDTTSHRFNDIGDSLITKGGGTATGVLSNIASTAVFGALDSITQGLMADNNEQIYTTSRSMYGGAENRTKVFTWDLTPRSTEDLMAIINIYQYFNYFSYGETGKSQYAQEIKSYLDEWYRSTFIEPMTPDDAVKNKTLFEKITASLTNVLVVSNPTIWMVKNFGYTSKFDGLTDVFGPCQIQSVRFDKTPNGQFNGLAVAPNLPSTFTLEITMREIITLNRSSLYAGTF
>ID:VCU43269.1 |[Escherichia virus vB_Eco_mar005P1]|vB_Eco_mar007P3|_Escherichia_virus_vB_Eco_mar005P1_strain_vB_Eco_mar007P3_.gbk|48|1110|LR027383(167651):77883-78992:1 ^^ Escherichia virus vB_Eco_mar005P1 strain vB_Eco_mar007P3 genome assembly, chromosome: 1.|neighbours:ID:VCU43268.1(1),ID:VCU43270.1(1)|neighbour_genes:baseplate hub subuni..,54|
MISVKEIVVDAKDLNKAIPVSESAGQSTKTETTTKTYVAQFPTGRAAGNDSTGDFQVTDLYKNGLLFTAYNMSARDSGSLRNLRPAYAGTSSNGIISDLTDNVKDAVTKFSNGLLPAGANKSTINKTPVANILLPRSKSDVDTTSHRFNDIGDSLITKGGGTATGVLSNIASTAVFGALDSITQGLMADNNEQIYTTSRSMYGGAENRTKVFTWDLTPRSTEDLMAIINIYQYFNYFSYGETGKSQYAQEIKSYLDEWYRSTFIEPMTPDDAVKNKTLFEKITASLTNVLVVSNPTIWMVKNFGYTSKFDGLTDVFGPCQIQSVRFDKTPNGQFNGLAVAPNLPSTFTLEITMREIITLNRSSLYAGTF
>ID:VCU43977.1 |[Escherichia virus vB_Eco_mar005P1]|vB_Eco_mar008P4|_Escherichia_virus_vB_Eco_mar005P1_strain_vB_Eco_mar008P4_.gbk|48|1110|LR027386(167773):60664-61773:1 ^^ Escherichia virus vB_Eco_mar005P1 strain vB_Eco_mar008P4 genome assembly, chromosome: 1.|neighbours:ID:VCU43976.1(1),ID:VCU43978.1(1)|neighbour_genes:baseplate hub subuni..,54|
MISVKEIVVDAKDLNKAIPVSESAGQSTKTETTTKTYVAQFPTGRAAGNDSTGDFQVTDLYKNGLLFTAYNMSARDSGSLRNLRPAYAGTSSNGIISDLTDNVKDAVTKFSNGLLPAGANKSTINKTPVANILLPRSKSDVDTTSHRFNDIGDSLITKGGGTATGVLSNIASTAVFGALDSITQGLMADNNEQIYTTSRSMYGGAENRTKVFTWDLTPRSTEDLMAIINIYQYFNYFSYGETGKSQYAQEIKSYLDEWYRSTFIEPMTPDDAVKNKTLFEKITASLTNVLVVSNPTIWMVKNFGYTSKFDGLTDVFGPCQIQSVRFDKTPNGQFNGLAVAPNLPSTFTLEITMREIITLNRSSLYAGTF
>ID:VCU44804.1 |[Escherichia virus vB_Eco_mar005P1]|vB_Eco_mar009P5|_Escherichia_virus_vB_Eco_mar005P1_strain_vB_Eco_mar009P5_.gbk|48|1110|LR027391(167658):67934-69043:-1 ^^ Escherichia virus vB_Eco_mar005P1 strain vB_Eco_mar009P5 genome assembly, chromosome: 1.|neighbours:ID:VCU44803.1(-1),ID:VCU44805.1(-1)|neighbour_genes:54,baseplate hub subuni..|
MISVKEIVVDAKDLNKAIPVSESAGQSTKTETTTKTYVAQFPTGRAAGNDSTGDFQVTDLYKNGLLFTAYNMSARDSGSLRNLRPAYAGTSSNGIISDLTDNVKDAVTKFSNGLLPAGANKSTINKTPVANILLPRSKSDVDTTSHRFNDIGDSLITKGGGTATGVLSNIASTAVFGALDSITQGLMADNNEQIYTTSRSMYGGAENRTKVFTWDLTPRSTEDLMAIINIYQYFNYFSYGETGKSQYAQEIKSYLDEWYRSTFIEPMTPDDAVKNKTLFEKITASLTNVLVVSNPTIWMVKNFGYTSKFDGLTDVFGPCQIQSVRFDKTPNGQFNGLAVAPNLPSTFTLEITMREIITLNRSSLYAGTF
>ID:AUV57543.1 |[Klebsiella phage KP1]||_Klebsiella_phage_KP1_.gbk|baseplate tail tube ..|1053|MG751100(167989):108771-109823:1 ^^ Klebsiella phage KP1, complete genome.|neighbours:ID:AUV57542.1(1),ID:AUV57544.1(1)|neighbour_genes:hypothetical protein,baseplate tail tube ..|
MIFEELADGLENIKKSGTRISQGKSKLTNAPTTKVAQFPAERSAGNDSAQDMRVHDLYRNGLLFTAYDFKGRTTPDLRSFRRDVMLSSVFDSPMSALANSSSSTTSTAPVANILLPRSKSDVDSVSHKFNDVGDSLVTRGGGTATGVLSNVASTAVFGSIESLTQGLMADNGEQIYNTARSMYAGPDNRTKVFTWDLTPRSADDLIQIIRIYEIFNYYSYGVTGNSSYAKEVKAAIDEWYKGTLKSAAPDGAKVENTVFEQITSFLSNVIVVSNPTIWTVRNFGYSTSMDGREDIFGPCQIQSIRFDKTPNGHFNGLAIAPNLPSTFTLEITMREILTLNRGNVYIGGIE
>ID:APD20598.1 |[Klebsiella phage KPV15]|KPV15|_Klebsiella_phage_KPV15_.gbk|baseplate tail tube ..|900|KY000080(167034):129347-130246:1 ^^ Klebsiella phage KPV15, complete genome.|neighbours:ID:APD20597.1(1),ID:APD20599.1(1)|neighbour_genes:baseplate hub,tail assembly protei..|
MRVHDLYRNGLLFTAYDFKGRTTPDLRSFRRDVMLSSVFDSPMSALANSSSSTTSTAPVANILLPRSKSDVDSVSHKFNDVGDSLVTRGSGTATGVLSNVASTAVFGSIESLTQGLMADNGEQIYNTARSMYAGPDNRTKVFTWDLTPRSADDLIQIIRIYEIFNYYSYGVTGNSSYAKEVKAAIDEWYKGTLKSAAPEGAKVENTVFEQITSFLSNVIVVSNPTIWTVRNFGYSTSMDGREDIFGPCQIQSIRFDKTPNGHFNGLAIAPNLPSTFTLEITMREILTLNRGNVYIGGIE
> |[Tevenvirinae Klebsiella_phage_Marfa]||_Klebsiella_phage_Marfa.gb|Phage baseplate tail..|1056|MN044033.1(168532):118512-119567:1 ^RAST2:fig|1198136.82.peg.214^ Tevenvirinae Klebsiella_phage_Marfa|neighbours:(1),(1)|neighbour_genes:hypothetical protein,tail assembly protei..|
MFFEELKDGLENIKKSGSKISQGTSKHTLKNAASTVTAQYPAERSAGNDSSQDMRVHDLYQNGLLFTAYDFKSRVSPDLRDFRSAVSKSSVFDAPEKTNTGSQRLSKAPVANILLPKSKSDVDSVSHKFNDVGESLITRGAGSATGVLSNVASTAVFGGLESLTQGVMADKGEQIYNTARSMYAGAENRTKVFTWDLTPRTPQDLIQIVKIYEIFNYYSYGATGTSDFAKEVKEQIDEWYKSTLEYATPEGSSKSGTMFESITSFLTNVIVVSNPTIWTVRNFGYTSSYDGREDIFGPCQIQSLRFDKTPNGHFNGLAIAPNLPSTFTLELTMREILTLNRSSLYSKGFQS
>ID:YP_009194348.1 |[Klebsiella phage Matisse]||_Klebsiella_phage_Matisse_.gbk|tail-tube assembly p..|1074|NC_028750(176081):62260-63333:1 ^GeneID:26613287^ Klebsiella phage Matisse, complete genome.|neighbours:ID:YP_009194347.1(1),ID:YP_009194349.1(1)|neighbour_genes:hypothetical protein,baseplate tail-tube ..|
MKFSIIDDSINTLKNIKNRGIPSGGAAITESVLKQTIVTAEFPAQRAAGIDNAYNASSLYNNGLLFTAYDFNGVGSKDNYRSLRQAAQNPKQILSSATGNVKYKQVLNSSIGTMEPVCQILLPRSLNDNEVNSHRYQDANDSFLTKGLSRVVSNMVWGAVESVSGGIMADRREALDVGTKAAFQGSDKRTKMYYNTFVIESRNDLLELIKIYYLFTVLGYGTTSGGTAKEVAALVKQYYGVLGAKTANAISPSSNPVTASDFDNSLGNDVVDFISNVEVIKSPPVWFIRDFQSGDSLRLPHSTFGPAGITSVRFGRSIDNIVNTLRESPNTPISLEVEIQFMELIDMRQDSIFDTNY
>ID:AWY07093.1 |[Klebsiella phage Mineola]||_Klebsiella_phage_Mineola_.gbk|baseplate tail tube ..|1053|MH333064(166130):118519-119571:1 ^^ Klebsiella phage Mineola, complete genome.|neighbours:ID:AWY07092.1(1),ID:AWY07094.1(1)|neighbour_genes:baseplate hub subuni..,baseplate tail-tube ..|
MIFEELADGLENIKKSGTRISQGKSKLTNAPTTKVAQFPAERSAGNDSAQDMRVHDLYRNGLLFTAYDFKGRTTPDLRSFRRDVMLSSVFDSPMSALANSSSSTTSTAPVANILLPRSKSDVDSVSHKFNDVGDSLVTRGGGTATGVLSNVASTAVFGSIESLTQGLMADNGEQIYNTARSMYAGPDNRTKVFTWDLTPRSADDLIQIIRIYEIFNYYSYGVTGNSSYAKEVKAAIDEWYKGTLKSAAPDGAKVENTVFEQITSFLSNVIVVSNPTIWTVRNFGYSTSMDGREDIFGPCQIQSIRFDKTPNGHFNGLAIAPNLPSTFTLEITMREILTLNRGNVYIGGIE
>ID:YP_009607300.1 |[Klebsiella phage Miro]||_Klebsiella_phage_Miro_.gbk|tail tube assembly p..|1074|NC_041981(176055):62137-63210:1 ^GeneID:40083309^ Klebsiella phage Miro, complete genome.|neighbours:ID:YP_009607299.1(1),ID:YP_009607301.1(1)|neighbour_genes:hypothetical protein,baseplate tail-tube ..|
MKFSIIDDSINTLKNIKNRGIPSGGAAITESVLKQTIVTAEFPAQRAAGIDNAYNASSLYNNGLLFTAYDFNGVGSKDNYRSLRQAAQNPKQILSSATGNVKYKQVLNSSIGTMEPVCQILLPRSLNDNEVNSHRYQDANDSFLTKGLSRVVSNMVWGAVESVSGGIMADRREALDVGTKAAFQGSDKRTKMYYNTFVIESRNDLLELIKIYYLFTVLGYGTTSGGTAKEVAALVKQYYGVLGAKTANAISPSSNPVTASDFDNSLGNDVVDFISNVEVIKSPPVWFIRDFQSGDSLRLPHSTFGPAGITSVRFGRSIDNIVNTLRESPNTPISLEVEIQFMELIDMRQDSIFDTNY
> |[Tevenvirinae _Klebsiella_phage_PKO111]||_Klebsiella_phage_PKO111.gb|Phage baseplate tail..|1053|NC_031095.1(168758):154761-155813:-1 ^RAST2:fig|1198136.84.peg.287^ Tevenvirinae _Klebsiella_phage_PKO111|neighbours:(-1),(-1)|neighbour_genes:tail assembly protei..,hypothetical protein|
MIFEELADGLENIKKSGTRISQGKSKLTNAPTTKVAQFPAERSAGNDSAQDMRVHDLYRNGLLFTAYDFKGRTTPDLRSFRRDVMLSSVFDSPMSALANSSSSTTSTAPVANILLPRSKSDVDSVSHKFNDVGDSLVTRGGGTATGVLSNVASTAVFGSIESLTQGLMADNGEQIYNTARSMYAGPDNRTKVFTWDLTPRSADDLIQIIRIYEIFNYYSYGVTGNSSYAKEVKAAIDEWYKGTLKSAAPDGAKVENTVFEQITSFLSNVIVVSNPTIWTVRNFGYSTSMDGREDIFGPCQIQSIRFDKTPNGHFNGLAIAPNLPSTFTLEITMREILTLNRGNVYIGGIE
>ID:YP_009288881.1 |[Klebsiella phage vB_KpnM_KpV477]||_Klebsiella_phage_vB_KpnM_KpV477_.gbk|putative baseplate t..|1053|NC_031087(168272):122252-123304:1 ^GeneID:29067185^ Klebsiella phage vB_KpnM_KpV477, complete genome.|neighbours:ID:YP_009288880.1(1),ID:YP_009288882.1(1)|neighbour_genes:putative baseplate h..,putative baseplate s..|
MIFEELADGLENIKKSGTRISSGKSKLTNAPTTKVAQFPAERSAGNDSAQDMRVHDLYRNGLLFTAYDFKGRTTPDLRSFRRDVMLSSVFDSPMSALANSSSSTTSTAPVANILLPRSKSDVDSVSHKFNDVGDSLVTRGSGTATGVLSNVASTAVFGSIESLTQGLMADNGEQIYNTARSMYAGPDNRTKVFTWDLTPRSADDLIQIIRIYEIFNYYSYGVTGNSSYAKEVKAAIDEWYKGTLKSAAPEGAKVENTVFEQITSFLSNVIVVSNPTIWTVRNFGYSTSMDGREDIFGPCQIQSIRFDKTPNGHFNGLAIAPNLPSTFTLEITMREILTLNRGNVYIGGIE
>ID:AUO78840.1 |[Klebsiella phage vB_Kpn_F48]||_Klebsiella_phage_vB_Kpn_F48.gbk|baseplate tail tube ..|1056|MG746602(170764):115690-116745:-1 ^^ Klebsiella phage vB_Kpn_F48, complete genome.|neighbours:ID:AUO78839.1(-1),ID:AUO78841.1(-1)|neighbour_genes:baseplate tail tube ..,baseplate hub|
MFFEELKDGLENIKKSGSKISQGTSNHTLKNAASTVTAQYPAERSAGNDSSQDMRVHDLYQNGLLFTAYDFKSRVSPDLRDFRSAVSKSSVFDAPEKTNTGSQRLSKAPVANILLPKSKSDVDSVSHKFNDVGESLITRGGGSATGVLSNVASTAVFGGLESLTQGVMADKGEQIYNTARSMYAGAENRTKVFTWDLTPRTPQDLIQIVKIYEIFNYYSYGATGTSDFAKEVKEQIDEWYKSTLEYATPEGSSKSGTMFESITSFLTNVIVVSNPTIWTVRNFGYTSSYDGREDIFGPCQIQSLRFDKTPNGHFNGLAIAPNLPSTFTLELTMREILTLNRSSLYSKGFQS
> |[Tevenvirinae Morganella_phage_vB_MmoM_MP1]||_Morganella_phage_vB_MmoM_MP1.gb|Phage baseplate tail..|1047|NC_031020.1(163201):109216-110262:-1 ^RAST2:fig|1198136.47.peg.201^ Tevenvirinae Morganella_phage_vB_MmoM_MP1|neighbours:(-1),(-1)|neighbour_genes:tail assembly protei..,hypothetical protein|
MRATELESTYVQSGTSISAGETKKTSPIKTLVAQFPAERAAGSDNTQDLRVNDLYKNGLLFTAYNYSARDTGSLRDFRNKHNKPQEMKTDKGITTATINREAAANILMPRSQSDVDNISHRFNDVGDSLATRGGGTATGALSNMASTAVFGALESITQGMMADHGEQIYNTARSMYAGADNRTKIYTWHLTPRTPQDLVQILYIYEIFSYFSYGETGHSKFAKEVKASLDEWYKNTLLQPALDATGAGDADTSGTIFENITSFLSNVLVVSNPTVWVIKNFGKTTSFDGRSDVFGPAQISNIRFDKTPNGHFNGLAIAPNLPSTFILEVTFREILTLNRKTLFDKGFE
>ID:YP_009211636.1 |[Pectobacterium bacteriophage PM2]||_Pectobacterium_bacteriophage_PM2.gbk|baseplate tail tube ..|1068|NC_028940(170286):124375-125442:1 ^GeneID:26638108^ Pectobacterium bacteriophage PM2, complete genome.|neighbours:ID:YP_009211635.1(1),ID:YP_009211637.1(1)|neighbour_genes:baseplate hub subuni..,baseplate tail tube ..|
MNFRELTGEDVWNIWKGGEKTSAGQSKQKTAQKTISAQYPAERAAGNDSTNDFRVTDLYKNGLLFTAYDYSSRTTPDMRSLRERYQKGVNSGVFNALSSLVKGEQKPENFNSAPVANILLPRSKSDVDSVSHKFNDVGESLITRGGGTATGILSNIASTSVFGAIESLTNGVMADHGEQMYNTARSMYAGPDNRTKVFTWEMTPRNVQDLIQIIKIYEIFNYYSYGETGNSAFAADLKSQIDEWYKGTFFKKEAIDSYNGTLTGEQITNFLSNVIVVSNPTIWFIRNFGTTSSFDGKTDIFGPCQIQSIRFDKTPDGHFNGLSVAPNMPSTFVLEITFREILTLNRANLYMGGIS
>ID:QBP35536.1 |[Phage NC-G]||_Phage_NC-G.gbk|baseplate tail tube ..|1089|MK310184(170164):62774-63862:1 ^^ Phage NC-G, complete genome.|neighbours:ID:QBP35535.1(1),ID:QBP35537.1(1)|neighbour_genes:baseplate hub,tail assembly protei..|
MKVKEIDIDVASLFKGGSKTSAGQSKAKPAQTTVTAQYPAERASGNDTSTDMVLNDLYKNGLLFTAYNFSSRVSPDLRNDRSSQMTKKFSKAAGKLTGNTGGFSAVKNLFSNNSKGVKFDSQALANILLPRSKSDVDSVTHKFNDVGESLITKGGGTATGILSNVASTAVFGALESVTNGVMADSGEQIYTTARSMYAGPDNRTKVFTWEMTPRNAQDLIQIIKIYEIFNYYSYGETGNSAFAGELKEKIDTWYRSTFKKEAIDNFDGKLLGEGITSFLSNVIVVSNPTIWYIRNFGNTSSYDGREDIFGPCQIQSIRFDKTPDGHFNGLAIAPNLPSTFSLEVTFREIITLNRGSLYTEGF
> |[Tevenvirinae _Proteus_phage_phiP4-3]||_Proteus_phage_phiP4-3.gb|Phage baseplate tail..|1044|MG696114.1(167849):53158-54201:1 ^RAST2:fig|1198136.86.peg.87^ Tevenvirinae _Proteus_phage_phiP4-3|neighbours:(1),(1)|neighbour_genes:Phage tail tape meas..,tail assembly protei..|
MKIKVLDEEVEKIGTKISAGSSNPTNTQTKTLVAQFPAERASGTDNALDFRLNDLYKNGLLFTAYNYNARDTGSLRDFRKKQNAVDAINIDFSKKGGTTTFSQESVANILMPRSQSDVDNISHRFNDVGDSLLTKGGGSVTGALSNVASTAVFGALDSITQGIMADKGEQIYTTARSMYAGADNRTKVFTWHLTPRTPQDLIQILYIYEIFSYFSYGETGVSKFAKEIKAAIDEWYKTTLINPMTPDGADTSGTILENITSFLSNVLVVSNPTIWVIRNFGKTSSYDGRTDIFGPAQISSIRFDKSPNGHFNGLAMAPNLPSTFTLEITFREILTLNRGTLFAEGLL
> |[Tevenvirinae _Proteus_phage_vB_PmiM_Pm5461]||_Proteus_phage_vB_PmiM_Pm5461.gb|Phage baseplate tail..|1044|NC_028762.1(161989):108113-109156:-1 ^RAST2:fig|1198136.85.peg.187^ Tevenvirinae _Proteus_phage_vB_PmiM_Pm5461|neighbours:(-1),(-1)|neighbour_genes:tail assembly protei..,hypothetical protein|
MKLKILEESVENIGTKVSAGASNPTTSPTKTLVAQFPAERASGTDNDLDFRLNDLYKNGLLFTAYNYNARDTGSLRDFRKKQSTVDAINIDFSSKGGTTTFKQESVANILMPRSQSDVDNISHRFNDVGDSLLTKGGGSVTGALSNVASTAVFGALDSITQGIMADKGEQIYTTARSMYAGADNRTKVFTWHLTPRTPQDLIQILYIYEIFSYFSYGETGVSKFAKEIKAAIDEWYKTTLINPNTPTGADTSGTILENITSFLSNVLVVSNPTIWVIRNFGKTSSYDGRTDIFGPAQISSIRFDKSPNGHFNGLAMAPNLPSTFTLEITFREILTLNRGTLFAEGLL
> |[Tevenvirinae _Pseudomonas_phage_PspYZU05]||_Pseudomonas_phage_PspYZU05.gb|Phage baseplate tail..|1002|KY971610.1(166442):113727-114728:1 ^RAST2:fig|1198136.88.peg.159^ Tevenvirinae _Pseudomonas_phage_PspYZU05|neighbours:(1),(1)|neighbour_genes:Phage tail tape meas..,tail assembly protei..|
MIVEEVESKIGVASSAGQSEHKPVKTVQVQYPAERASGIDGQGNSVSILYKNGLIFTAYDISDKTSKGMKSLRASSLRSSIGKTTEEDRQSLANPLANLLLPKSKSDVESVSHKFNEVGESLISKGGGTATGVLSNIASTAVFGALDSITQGVMADYNEQIHTTARSMYAGAENRTKVFTWDLTPRSQKDLEAIIQIYEAFNMLSYGEVGSSKYAQEIKQDIDKAYKESILDPLTPSGADTSNNLVEKATSFLKNVIVVSNPTVWFVRNFGNMGSTKSDVFGPCQIQSIRFDKTPNGHFNGLESAPGLSSTFVLEITMREILTLNRSSLYLGE
>ID:YP_009615670.1 |[Salmonella phage Melville]||_Salmonella_phage_Melville_.gbk|baseplate tail tube ..|1053|NC_042044(159323):112519-113571:1 ^GeneID:40092145^ Salmonella phage Melville, complete genome.|neighbours:ID:YP_009615669.1(1),ID:YP_009615671.1(1)|neighbour_genes:tail tape measure pr..,baseplate tail tube ..|
MIVKELKDTAKELWNKGEKISAGQSSQSSKIKSTVTVQYPSERSAGNDVTGNLRVHDLYKNGLLFTAYDMNSRTSGDMRNMRLGELRRTSQDIVKSVTGKNTKQVDKIPVANILLPRSKSDVDSTSHKFNDVADSLISRGGGTATGVLSNVASTAVFGALESVTQGLMADNNEQIYNTARSMYAGADNRTKVFTWDLTPRSVHDLIAIVEIYEYFNYYSYGETGNSTFAKEVKSTLDEWYKSTFLDTLTPTGAPQNDTVFEKITSFLSNVIVVSNPTVWYVRNFGNTSKFDGKTDIFGPCQIQSIRFDKTPNGIFNGLAVAPNLPSTFTLEITMREILTLNRSSIYSEGF
>ID:YP_007501228.1 |[Salmonella phage vB_SenMS16]||_Salmonella_phage_S16_.gbk|baseplate subunit|1053|NC_020416(160221):113564-114616:1 ^GeneID:14675429^ Salmonella phage S16, complete genome.|neighbours:ID:YP_007501227.1(1),ID:YP_007501229.1(1)|neighbour_genes:baseplate hub,baseplate subunit|
MIVKELKDTAKELWNKGEKISAGQSSQSSKIKSTVTVQYPSERSAGNDVTGNLRVHDLYKNGLLFTAYDMNSRTSGDMRNMRLGELRRTSQDIVKSVTGKNTKQVDKIPVANILLPRSKSDVDSTSHKFNDVADSLISRGGGTATGVLSNVASTAVFGALESVTQGLMADNNEQIYNTARSMYAGADNRTKVFTWDLTPRSVHDLIAIVEIYEYFNYYSYGETGNSTFAKEVKSTLDEWYKSTFLDTLTPTGAPQNDTVFEKITSFLSNVIVVSNPTVWYVRNFGNTSKFDGKTDIFGPCQIQSIRFDKTPNGVFNGLAVAPNLPSTFTLEITMREILTLNRSSIYSEGF
> |[Tevenvirinae _Salmonella_phage_STML-198]||_Salmonella_phage_STML-198.gb|Phage baseplate tail..|1053|NC_027344.1(158099):153254-154306:1 ^RAST2:fig|1198136.87.peg.269^ Tevenvirinae _Salmonella_phage_STML-198|neighbours:(1),(1)|neighbour_genes:Phage baseplate hub,tail assembly protei..|
MIVKELKDTAKELWNKGEKISAGQSSQSSKIKSTVTVQYPSERSAGNDVTGNLRVHDLYKNGLLFTAYDMNSRTSGDMRNMRLGELRRTSQDIVKSVTGKNTKQVDKIPVANILLPRSKSDVDSTSHKFNDVADSLISRGGGTATGVLSNVASTAVFGALESVTQGLMADNNEQIYNTARSMYAGADNRTKVFTWDLTPRSVHDLIAIVEIYEYFNYYSYGETGNSTFAKEVKSTLDEWYKSTFLDTLTPTGAPQNDTVFEKITSFLSNVIVVSNPTVWYVRNFGNTSKFDGKTDIFGPCQIQSIRFDKTPNGIFNGLAVAPNLPSTFTLEITMREILTLNRSSIYSEGF
> |[Tevenvirinae Salmonella phage STP4-a]||_Salmonella_phage_STP4-a.gb|Phage baseplate tail..|1053|NC_026607.2(159914):114854-115906:1 ^RAST2:fig|1198136.48.peg.203^ Tevenvirinae Salmonella phage STP4-a|neighbours:(1),(1)|neighbour_genes:Phage baseplate hub,tail assembly protei..|
MIVKELKDTAKELWNKGEKISAGQSSQSSKIKSTVTVQYPSERSAGNDVTGNLRVHDLYKNGLLFTAYDMNSRTSGDMRNMRLGELRRTSQDIVKSVTGKNTKQVDKIPVANILLPRSKSDVDSTSHKFNDVADSLISRGGGTATGVLSNVASTAVFGALESVTQGLMADNNEQIYNTARSMYAGADNRTKVFTWDLTPRSVHDLIAIVEIYEYFNYYSYGETGNSTFAKEVKSTLDEWYKSTFLDTLTPTGAPQNDTVFEKITSFLSNVIVVSNPTVWYVRNFGNTSKFDGKTDIFGPCQIQSIRFDKTPNGIFNGLAVAPNLPSTFTLEITMREILTLNRSSIYSEGF
> |[Tevenvirinae Salmonella_phage_vB_SnwM_CGG4-1]||_Salmonella_phage_vB_SnwM_CGG4-1.gb|Phage baseplate tail..|1053|NC_031065.1(159878):113378-114430:1 ^RAST2:fig|1198136.78.peg.198^ Tevenvirinae Salmonella_phage_vB_SnwM_CGG4-1|neighbours:(1),(1)|neighbour_genes:hypothetical protein,tail assembly protei..|
MIVQELKDVAKELWNNGEKTSAGQSSQSSKIKSTVTVQYPSERSAGNDATGNLRVHDLYKNGLLFTAYDMNSRTSSDMRNMRLGELRRTAQDIVKSITGKNTKQVDKIPVANILLPRSKSDVDATSHKFNDVADSLITRGGGTATGVLSNIASTAVFGALESVTQGLMADNNEQIYTTARSMYAGADNRTKVFTWDLTPRSVHDLIAIVEIYEYFNYYSYGETGNSTFAKEVKSTLDEWYKSTFLDTLTPTGAQQNDTVFEKITSFLSNVIVVSNPTIWYVRNFGNTSKFDGKTDIFGPCQIQSIRFDKTPNGQFNGLSVAPNLPSTFTLEITMREILTLNRSSLYSEAF
> |[Tevenvirinae Serratia phage PS2]||_Serratia_phage_PS2.gb|Phage baseplate tail..|1077|KJ025957.1(167266):121947-123023:1 ^RAST2:fig|1198136.49.peg.222^ Tevenvirinae Serratia phage PS2|neighbours:(1),(1)|neighbour_genes:hypothetical protein,tail assembly protei..|
MNRVEILSDTTEERAIKSQGETIGAGSTGQKKLIQKTLQAQFPAERSAGTDGSSDLRVNDLYRNGLLFTAYDFDARTTQALRDFRKKNNTKTVLDQWNPIKFLTNYGSTFQLNQEAVANILMPRSQSDVDNISHKFNDVGESLTGRNGGDVGKTISNMASTAVFGALESVTQGIMADKGEQVYNSARSMYAGPDNRTKIFVWNLTPRTVYDLLEILKIYEIFAYYSYGRVGYSPWAKDLKSQIDAWYKETLTKATFDQAKGEVKDTFFEGITDFLTNVITVSNPTIWTVKNFGRTSSFDGKTDIFGPCQIQSIRFDKSPNGHFNGLAIAPNLPSTFVLEITMREIMTLNRDVLFAEGM
>ID:APC45158.1 |[Shigella phage SH7]||_Shigella_phage_SH7_.gbk|tail-tube assembly p..|1095|KX828711(164870):114650-115744:1 ^^ Shigella phage SH7, complete genome.|neighbours:ID:APC45219.1(1),ID:APC45186.1(1)|neighbour_genes:baseplate hub subuni..,baseplate tail tube ..|
MAIVKEITTDLIKKSGEKISAGQSTKSEVVTKTYTAQFPTGRASGNDTTGDFQVTDLYKNGLLFTAYNMSSRDSGSLRSMRSNYSSSSSSILRTARNTISSTVSKLSNGLISNNNSGTISKAPVANILLPRSKSDVDTSSHRFNDVQESLISRGGGTATGVLSNIASTAVFGALESITQGIMADNNEQIYTTARSMYGGAENRTKVFTWDLTPRSTEDLMAIINIYQYFNYFSYGETGKSQYAAEIKGYLDDWYRSTLIEPLSPEDAAKNKTLFEKMTASLTNVLVVSNPTIWMVKNFGATSKFDGKTEIFGPCQIQSIRFDKTPNGNFNGLAIAPNLPSTFTLEITMREIITLNRASLYAGTF
>ID:YP_009288557.1 |[Shigella phage SHBML-50-1]||_Shigella_phage_SHBML-50-1_.gbk|baseplate tail tube ..|1095|NC_031085(166634):118660-119754:1 ^GeneID:29060647^ Shigella phage SHBML-50-1, complete genome.|neighbours:ID:YP_009288556.1(1),ID:YP_009288558.1(1)|neighbour_genes:baseplate hub,baseplate tail tube ..|
MAIVKEITTDLIKKSGEKISAGQSTKSEVVTKTYTAQFPTGRASGNDTTGDFQVTDLYKNGLLFTAYNMSSRDSGSLRSMRSNYSSSSSSILSTARNTISSTVSKLSNGLISNNNSGTISKAPVANILLPRSKSDVDTSSHRFNDVQESLISRGGGTATGVLSNIASTAVFGALESITQGIMADNNEQIYTTARSMYGGAENRTKVFTWDLTPRSTEDLMAIINIYQYFNYFSYGETGKSQYAAEIKGYLDDWYRSTLIEPLSPEDAAKNKTLFEKMTASLTNVLVVSNPTIWMVKNFGATSKFDGKTEIFGPCQIQSIRFDKTPNGNFNGLAIAPNLPSTFTLEITMREIITLNRASLYAGTF
>ID:YP_009277565.1 |[Shigella phage SHFML-11]||_Shigella_phage_SHFML-11.gbk|baseplate tail tube ..|1095|NC_030953(170650):65472-66566:1 ^GeneID:29056272^ Shigella phage SHFML-11, complete genome.|neighbours:ID:YP_009277564.1(1),ID:YP_009277566.1(1)|neighbour_genes:baseplate hub,baseplate tail tube ..|
MAIVKEITADLIKKSGEKISAGQSTKSEVGTKTYTAQFPTGRASGNDTTGDFQVTDLYKNGLLFTAYNMSSRDSGSLRSMRSNYSSSSSSILRTARNTISSTVSKLSNGLISNNNSGTISKAPIANILLPRSKSDVDTSSHRFNDVQESLISRGGGTATGVLSNIASTAVFGALESITQGIMADNNEQIYTTARSMYGGAENRTKVFTWDLTPRSTEDLMAIINIYQYFNYFSYGETGKSQYAAEIKGYLDDWYRSTLIEPLSPEDAAKNKTLFEKMTSSLTNVLVVSNPTIWMVKNFGATSKFDGKTEIFGPCQIQSIRFDKTPNGNFNGLAIAPNLPSTFTLEITMREIITLNRASLYAGTF
> |[Tevenvirinae Shigella_phage_SHSML-52-1]||_Shigella_phage_SHSML-52-1.gb|Phage baseplate tail..|1110|NC_031090.1(169621):81923-83032:-1 ^RAST2:fig|1198136.79.peg.135^ Tevenvirinae Shigella_phage_SHSML-52-1|neighbours:(-1),(-1)|neighbour_genes:tail assembly protei..,Phage baseplate hub|
MISVKEIVVDAKDLNKAIPVSESAGQSTKTETTTKTYVAQFPTGRAAGNDSTGDFQVTDLYKNGLLFTAYNMSARDSGSLRNLRPAYAGTSSNGIISDLTDNVKDAVTKFSNGLLPAGANKSTINKTPVANILLPRSKSDVDTTSHRFNDIGDSLITKGGGTATGVLSNIASTAVFGALDSITQGLMADNNEQIYTTSRSMYGGAENRTKVFTWDLTPRSTEDLMAIINIYQYFNYFSYGETGKSQYAQEIKSYLDEWYRSTFIEPMTPDDAVKNKTLFEKITASLTNVLVVSNPTIWMVKNFGYTSKFDGLTDVFGPCQIQSVRFDKTPNGQFNGLAVAPNLPSTFTLEITMREIITLNRSSLYAGTF
>ID:YP_003934831.1 |[Shigella phage SP18]||_Shigella_phage_SP18.gbk|gp48|1089|NC_014595(170605):119399-120487:1 ^GeneID:9830572^ Shigella phage SP18, complete genome.|neighbours:ID:YP_003934830.1(1),ID:YP_003934832.1(1)|neighbour_genes:gp29,gp54|
MKVKELDIAGLFNGGSKTSAGQSKAAQTQATIVAQYPAERASGNDSSDDMRVNDLYKNGLLFTAYNFSSRTSPELRSDRSSQLTSLKKVSNGASFNPVKSLTSFAKSKLTGAGSTGKSFDSNAVANILLPRSKSDVESVSHRFNDVGESLITKGGGSATGILSNIASTAVFGALESVTNGVMADHGEQIYTTARSMYAGPDNRTKVYTWEMTPRSAQDLIQIVKIYEIFNYYSYGETGKSSFASELKEKIDTWYKSTFKKEAIDNFDGKLLGEEITSFLTNVLVVSNPTIWYIRNFGDTSSYDGRGELFGPCQIQSIRFDKSPDGHFGGLAIAPNLPSTFVLEITFREIITLNRGSLYAEGF
>ID:AUV63870.1 |[Shigella phage Sf20]||_Shigella_phage_Sf20_.gbk|baseplate subunit|1059|MF327006(163982):45800-46858:1 ^^ Shigella phage Sf20, complete genome.|neighbours:ID:AUV63869.1(1),ID:AUV63871.1(1)|neighbour_genes:baseplate hub subuni..,baseplate subunit|
MKISVINDAVDSFKAGVKTSAGFTSKNKGKTLTAQFPAERASGNDASGYYINDLYNNGLLFTAYDYTSRTTGSLRDFRKKKNVASGFGGSVNIAGFDLNLGGRNAAFDREAIANILLPRSQSDVDAASHKFNDVGESVISRGGGTLGGALSNMASTAVFGGIESITGGYLADHGEQIYNTARSMYAGADARTKNYVWHLTPRSIEDLRNILIIYETFLELSYGSSGISSTAKELKAEVDAWYKNTLLRKSTPEEAKRNDTMFEGITDFLSNVITVSNPTIWMISNFGKRTSFEGRSDAFGPAQISSVRLDKSPDGKFNGLAISPNLPSTFVLEVTFREILTLSRGTIFGSAA
>ID:YP_009619000.1 |[Shigella phage Sf21]||_Shigella_phage_Sf21_.gbk|baseplate subunit|1095|NC_042077(166002):116355-117449:1 ^GeneID:40095603^ Shigella phage Sf21, complete genome.|neighbours:ID:YP_009618999.1(1),ID:YP_009619001.1(1)|neighbour_genes:baseplate hub subuni..,baseplate subunit|
MAIVKEITADLIKKSGETISAGQSTKSEVGTKTYTAQFPTGRASGNDTTGDFQVTDLYKNGLLFTAYNMSSRDSGSLRTMRSNYSSSSSSILRTARNTISSTVSKLSNGLISDNNSGTISKVPVANILLPRSKSDVDTSSHRFNDVQDSLITKGGGTATGVLSNMASTAVFGALESITQGIMADNNEQIYTTARSMYGGAENRTKVFTWDLTPRSTEDLMAIINIYQYFNYFSYGETGKSQYAAEIKGYLDEWYRSTFIEPLTPEDAVKNKTLFEKMTSSLTNVLVVSNPTIWMVKNFGATSKFDGKTEVFGPCQIQSIRFDKTPNGNFNGLAIAPNLPSTFTLEITMREIITLNRASLYAGTF
>ID:YP_009614844.1 |[Shigella phage Sf22]||_Shigella_phage_Sf22_.gbk|baseplate subunit|1095|NC_042039(166283):62444-63538:1 ^GeneID:40091259^ Shigella phage Sf22, complete genome.|neighbours:ID:YP_009614843.1(1),ID:YP_009614845.1(1)|neighbour_genes:baseplate hub subuni..,baseplate subunit|
MAIVKEITADLIKKSGEKISAGQSTKSEVGTKTYTAQFPTGRASGNDTTGDFQVTDLYKNGLLFTAYNMSSRDSGSLRSMRSNYSSSSSSILRTARNTISSTVSKLSNGLISNNNSGTISKAPIANILLPRSKSDVDTSSHRFNDVQESLISRGGGTATGVLSNIASTAVFGALESITQGIMADNNEQIYTTARSMYGGAENRTKVFTWDLTPRSTEDLMAIINIYQYFNYFSYGETGKSQYAAEIKGYLDDWYRSTLIEPLSPEDAAKNKTLFEKMTSSLTNVLVVSNPTIWMVKNFGATSKFDGKTEIFGPCQIQSIRFDKTPNGNFNGLAIAPNLPSTFTLEITMREIITLNRASLYAGTF
>ID:ATE86450.1 |[Shigella phage Sf23]||_Shigella_phage_Sf23_.gbk|baseplate subunit|1095|MF158046(167678):38913-40007:1 ^^ Shigella phage Sf23, complete genome.|neighbours:ID:ATE86449.1(1),ID:ATE86451.1(1)|neighbour_genes:baseplate hub subuni..,baseplate subunit|
MAIVKEITADLIKKSGETISAGQSTKSEVGTKTYTAQFPTGRASGNDTTGDFQVTDLYKNGLLFTAYNMSSRDSGSLRTMRSNYSSSSSSILRTARNTISNTVSKLSNGLISDNNSGTISKVPVANILLPRSKSDVDTSSHRFNDVQDSLITKGGGTATGVLSNMASTAVFGALESITQGIMADNNEQIYTTARSMYGGAENRTKVFTWDLTPRSTEDLMAIINIYQYFNYFSYGETGKSQYAAEIKGYLDEWYRSTFIEPLTPEDAIKNKTLFEKMTSSLTNVLVVSNPTIWMVKNFGATSKFDGKTEVFGPCQIQSIRFDKTPNGNFNGLAIAPNLPSSFTLEITMREIITLNRASLYTGTF
>ID:YP_009619124.1 |[Shigella phage Sf24]||_Shigella_phage_Sf24_.gbk|baseplate subunit|1095|NC_042078(168112):42830-43924:1 ^GeneID:40095739^ Shigella phage Sf24, complete genome.|neighbours:ID:YP_009619123.1(1),ID:YP_009619125.1(1)|neighbour_genes:baseplate hub subuni..,baseplate subunit|
MAIVKEITADLIKKSGEKISAGQSTKSEVATKTYTAQFPTGRASGNDTTGDFQVTDLYKNGLLFTAYNMSSRDSGSLRSMRSNYSSSSSSILSTARNTISSTVSKLSNGLISNNNSGTISKAPVANILLPRSKSDVDTSSHRFNDVQESLISRGGGTATGVLSNIASTAVFGALESITQGIMADNNEQIYTTARSMYGGAENRTKVFTWDLTPRSTEDLMAIINIYQYFNYFSYGETGKSQYAAEIKGYLDDWYRSTLIEPLSPEDAAKNKTLFEKMTSSLTNVLVVSNPTIWMVKNFGATSKFDGKTEIFGPCQIQSIRFDKTPNGNFNGLAIAPNLPSTFTLEITMREIITLNRASLYAGTF
>ID:YP_004415086.1 |[Shigella phage Shfl2]||_Shigella_phage_Shfl2_.gbk|putative baseplate t..|1095|NC_015457(165919):115618-116712:1 ^GeneID:10498949^ Shigella phage Shfl2, complete genome.|neighbours:ID:YP_004415085.1(1),ID:YP_004415087.1(1)|neighbour_genes:putative baseplate h..,putative baseplate-t..|
MAIVKEITADLIKKSGEKISAGQSTKSEVATKTYTAQFPTGRASGNDTTGDFQVTDLYKNGLLFTAYNMSSRDSGSLRSMRSNYSSSSSSILSTARNTISSTVSKLSNGLISNNNSGTISKAPVANILLPRSKSDVDTSSHRFNDVQESLISRGGGTATGVLSNIASTAVFGALESITQGIMADNNEQIYTTARSMYGGAENRTKVFTWDLTPRSTEDLMAIINIYQYFNYFSYGETGKSQYAAEIKGYLDDWYRSTLIEPLSPEDAAKNKTLFEKMTSSLTNVLVVSNPTIWMVKNFGATSKFDGKTEIFGPCQIQSIRFDKTPNGNFNGLAIAPNLPSTFTLEITMREIITLNRASLYAGTF
>ID:YP_009111011.1 |[Shigella phage pSs-1]||_Shigella_phage_pSs-1_.gbk|hypothetical protein|1095|NC_025829(164999):121520-122614:1 ^GeneID:22475277^ Shigella phage pSs-1, complete genome.|neighbours:ID:YP_009111010.1(1),ID:YP_009111012.1(1)|neighbour_genes:hypothetical protein,hypothetical protein|
MAIVKEITADLIKKSGETISAGQSTKSEVGTKTYTAQFPTGRASGNDTTGDFQVTDLYKNGLLFTAYNMSSRDSGSLRTMRSNYSSSSSSILRTARNTISNTVSKLSNGLISDNNSGTISKVPVANILLPRSKSDVDTSSHRFNDVQDSLITKGGGTATGVLSNMASTAVFGALESITQGIMADNNEQIYTTARSMYGGAENRTKVFTWDLTPRSTEDLMAIINIYQYFNYFSYGETGKSQYAAEIKGYLDEWYRSTFIEPLTPEDAVKNKTLFEKMTSSLTNVLVVSNPTIWMVKNFGATSKFDGKTEVFGPCQIQSIRFDKTPNGNFNGLAIAPNLPSSFTLEITMREIITLNRASLYTGTF
> |[Tevenvirinae Vibrio_phage_KVP40]||_Vibrio_phage_KVP40.gb|Phage baseplate tail..|1140|NC_005083.2(244834):189507-190646:1 ^RAST2:fig|1198136.81.peg.383^ Tevenvirinae Vibrio_phage_KVP40|neighbours:(-1),(1)|neighbour_genes:Phage head completio..,Phage baseplate wedg..|
MGFLSYVGLNGKQSDTLDRVLSFDGGVESSTTEITQDTDQGRVSTSNIVALTYPPNLGARSGHSNFFIFRAYDLASTTKQHYTDMRQSFTASSKESKQASEIPSELMATMALYAPNLVEEVSHEYDKTPTSVLNDFLAAAATAAGADTVSQGVEAGKKAVATAAGATLAQIKRSFIQSNAAGQLEKNSSVVTDNVTVTAYKGTAQRQQTLMYQFHPKSLDELKIVGEVIKTFYRLSLPVKGQISSDLLDTGNAALGSGFSNGFAKYATLLKTPPVWMIEEVSDVDATRYTPRFVFGPAGITSVKLNRTPDQYWRTFRGTAGDPAGIELEVTFTELIPMDRAMYERDQASSIRGYDNGTTTASGNRNDSGSFFGDIGSLF
> |[Tevenvirinae Vibrio_phage_ValB1_HC]||_Vibrio_phage_ValB1_HC.gb|Phage baseplate tail..|1131|MK568540.1(247619):134932-136062:-1 ^RAST2:fig|1198136.76.peg.193^ Tevenvirinae Vibrio_phage_ValB1_HC|neighbours:(-1),(1)|neighbour_genes:Phage baseplate wedg..,Phage head completio..|
MNLTSTIAAKSSTLVETISGGVQSTTQELSTGEDVTKLGRDSNNVALTYPLNLGAESGHPNFFIFRAYDLAHTTKQHYTDMRSSFTAAQTENEQSGEVPSELKATLALYAPNIVEEVSHEYDKTPTSVLNDFLASAASAAGSDTVSEGVDRGKRAVATAAGATLAQIKRSFIQSNAAGQLEKNSSVVTDNVTVTAYKGTAQRTQTMVYQFHPKSLDELKVVAEIIKTFYGLSLPVKGQIDSQLLDTGTANLGSGFAAGFAKYATLLKTPPVWMIEEVSDTDATRYTPRFIFGPAGITSVKLNRTPDQYWRTFRGTAGDPAGIELEITFSELIPLDRAMYQRDLNSNVRGYDSGTKTASGSNTNSGSFFGDIEGLIK
> |[Tevenvirinae Vibrio_phage_ValKK3]||_Vibrio_phage_ValKK3.gb|Phage baseplate tail..|1131|NC_028829.1(248088):186274-187404:-1 ^RAST2:fig|1198136.77.peg.327^ Tevenvirinae Vibrio_phage_ValKK3|neighbours:(-1),(1)|neighbour_genes:Phage baseplate wedg..,Phage head completio..|
MSLTSTIAAKSSTLVETISGGVQSTTQELSTGEDVTKLGRDSNNVALTYPLNLGAESGHPNFFIFRAYDLAHTTKQHYTDMRSSFTAAQTENEQSGEVPSELKATLALYAPNIVEEVSHEYDKTPTSVLNDFLASAASAAGSDTVSEGVDRGKRAVATAAGATLAQIKRSFIQSNAAGQLEKNSSVVTDNVTVTAYKGTAQRTQTMVYQFHPKSLDELKVVAEIIKTFYGLSLPVKGQIDSQLLDTGTANLGSGFAAGFAKYATLLKTPPVWMIEEVSDTDATRYTPRFIFGPAGITSVKLNRTPDQYWRTFRGTAGDPAGIELEITFSELIPLDRAMYQRDLNSNVRGYDSGTQTASGSNTNSGSFFGDIEGLIK
> |[Tevenvirinae Vibrio_phage_phi-Grn1]||_Vibrio_phage_phi-Grn1.gb|Phage baseplate tail..|1131|KT919972.1(248605):54173-55303:1 ^RAST2:fig|1198136.75.peg.106^ Tevenvirinae Vibrio_phage_phi-Grn1|neighbours:(-1),(1)|neighbour_genes:Phage head completio..,Phage baseplate wedg..|
MNLTSTIAAKSSTLVETISGGVQSTTQELSTGEDVTKLGRDSNNVALTYPLNLGAESGHPNFFIFRAYDLAHTTKQHYTDMRSSFTAAQTENEQSGEVPSELKATLALYAPNIVEEVSHEYDKTPTSVLNDFLASAASAAGSDTVSEGVDRGKRAVATAAGATLAQIKRSFIQSNAAGQLEKNSSVVTDNVTVTAYKGTAQRTQTMVYQFHPKSLDELKVVAEIIKTFYGLSLPVKGQIDSQLLDTGTANLGSGFAAGFAKYATLLKTPPVWMIEEVSDTDATRYTPRFIFGPAGITSVKLNRTPDQYWRTFRGTAGDPAGIELEITFSELIPLDRAMYQRDLNSNVRGYDSGTKTASGSNTNSGSFFGDIEGLIK
> |[Tevenvirinae Vibrio_phage_phi-ST2]||_Vibrio_phage_phi-ST2.gb|Phage baseplate tail..|1131|KT919973.1(250485):113958-115088:1 ^RAST2:fig|1198136.73.peg.246^ Tevenvirinae Vibrio_phage_phi-ST2|neighbours:(-1),(1)|neighbour_genes:Phage head completio..,Phage baseplate wedg..|
MNLTSTIAAKSSTLVETISGGVQSTTQELSTGEDVTKLGRDSNNVALTYPLNLGAESGHPNFFIFRAYDLAHTTKQHYTDMRSSFTAAQTENEQSGEVPSELKATLALYAPNIVEEVSHEYDKTPTSVLNDFLASAASAAGSDTVSEGVDRGKRAVATAAGATLAQIKRSFIQSNAAGQLEKNSSVVTDNVTVTAYKGTAQRTQTMVYQFHPKSLDELKVVAEIIKTFYGLSLPVKGQIDSQLLDTGTANLGSGFAAGFAKYATLLKTPPVWMIEEVSDTDATRYTPRFIFGPAGITSVKLNRTPDQYWRTFRGTAGDPAGIELEITFSELIPLDRAMYQRDLNSNVRGYDSGTKTASGSNTNSGSFFGDIEGLIK
> |[Tevenvirinae _Vibrio_phage_vB_VmeM-32]||_Vibrio_phage_vB_VmeM-32.gb|Phage baseplate tail..|999|KU160494.1(199912):85462-86460:1 ^RAST2:fig|1198136.70.peg.138^ Tevenvirinae _Vibrio_phage_vB_VmeM-32|neighbours:(1),(1)|neighbour_genes:hypothetical protein,Phage baseplate wedg..|
MASISNTSNSIINTQSGLRRRAEQQSIKIYTYPLNILDEETHSSYLVMYFVKPTVSGLSTNSISNRSSGSVKGQYNEDTISILQLYMPALTENISHNYDSESGGFVQDIMTNVGSAISGKEGMEMASSAMQAAAATSLETIKVQLAKKSQMFNPQVTGKVLSNRAATMYRGTNVRNQILNFQFNPTSEKELEQVGLIIRELLVNSSATNLGQASDEFLGGVKIDGGAIPYNVLQIPAQVMVEERINGNREKNRYTPKFAFGPAAISNIRISKSPDQIVETFNDTAGDSCTIDVELTLTELRPIHSDYWENLTKNIGKPDNGGFFFGSYKGGE
> |[Tevenvirinae Vibriophage_phi-pp2]||_Vibriophage_phi-pp2.gb|Phage baseplate tail..|1140|JN849462.1(246421):191211-192350:1 ^RAST2:fig|1198136.74.peg.377^ Tevenvirinae Vibriophage_phi-pp2|neighbours:(-1),(1)|neighbour_genes:Phage head completio..,Phage baseplate wedg..|
MGFLSYVGLSGKQSDTLDRVLSFDGGVESSTTEITQDTDQGRVSTSNIVALTYPPNLGARSGHSNFFIFRAYDLASTTKQHYTDMRQSFTASSKESKQASEIPSELMATMALYAPNLVEEVSHEYDKTPTSVLNDFLAAAATAAGADTVSQGVEAGKKAVSTAAGATLAQIKRSFIQSNAAGQLEKNSSVVTDNVTVTAYKGTAQRQQTLMYQFHPKSLDELKIVGEVIKTFYRLSLPVKGQISSDLLDTGNAALGSGFSNGFAKYATLLKTPPVWMIEEVSDVDATRYTPRFVFGPAGITSVKLNRTPDQYWRTFRGTAGDPAGIELEVTFTELIPMDRAMYERDQASSIRGYDNGTTTASGNSNDSGSFFGDIGSLF
>ID:YP_009153793.1 |[Yersinia phage PST]||_Yersinia_phage_PST_.gbk|baseplate tail tube ..|1095|NC_027404(167785):118540-119634:1 ^GeneID:24677570^ Yersinia phage PST, complete genome.|neighbours:ID:YP_009153792.1(1),ID:YP_009153794.1(1)|neighbour_genes:baseplate hub subuni..,baseplate tail tube ..|
MAIVKEITADLIKKSGEKISAGQSTKSEVGTKTYTAQFPTGRASGNDTTGDFQVTDLYKNGLLFTAYNMSSRDSGSLRSMRSNYSSSSSSILRTARNTISSTVSKLSNGLISNNNSGTISKAPIANILLPRSKSDVDTSSHRFNDVQESLISRGGGTATGVLSNIASTAVFGALESITQGIMADNNEQIYTTARSMYGGAENRTKVFTWDLTPRSTEDLMAIINIYQYFNYFSYGETGKSQYAAEIKGYLDDWYRSTLIEPLSPEDAAKNKTLFEKMTSSLTNVLVVSNPTVWMVKNFGATSKFDGKTEIFGPCQIQSIRFDKTPNGNFNGLAIAPNLPSTFTLEITMREIITLNRASLYAGTF
>ID:VEV89805.1 |[Yersinia phage fPS-2]||_Yersinia_phage_fPS-2_.gbk|g189|1095|LR215722(169060):119769-120863:1 ^^ Yersinia phage fPS-2 genome assembly, chromosome: I.|neighbours:ID:VEV89804.1(1),ID:VEV89806.1(1)|neighbour_genes:g188,g190|
MAIVKEITADLIKKSGEKISAGQSTKSEVGTKTYTAQFPTGRASGNDTTGDFQVTDLYKNGLLFTAYNMSSRDSGSLRSMRSNYSSSSSSILRTARNTISNTVSKLSNGLISDNNSGTISKAPVANILLPRSKSDVDTSSHRFNDVQESLISRGGGTATGVLSNIASTAVFGALESITQGIMADNNEQIYTTARSMYGGAENRTKVFTWDLTPRSTEDLMAIINIYQYFNYFSYGETGKSQYAAEIKGYLDDWYRSTLIEPLSPEDAAKNKTLFEKMTSSLTNVLVVSNPTVWMVKNFGATSKFDGKTEIFGPCQIQSIRFDKTPNGNFNGLAIAPNLPSTFTLEITMREIITLNRASLYAGTF
>ID:YP_009149436.1 |[Yersinia phage phiD1]||_Yersinia_phage_phiD1_.gbk|g197|1095|NC_027353(167063):117193-118287:1 ^GeneID:24635633^ Yersinia phage phiD1 complete genome.|neighbours:ID:YP_009149435.1(1),ID:YP_009149437.1(1)|neighbour_genes:g196,g198|
MAIVKEITADLIKKSGEKISAGQSTKSEVGTKTYTAQFPTGRASGNDTTGDFQVTDLYKNGLLFTAYNMSSRDSGSLRSMRSNYSSSSSSILRTARNTISSTVSKLSNGLISNNNSGTISKAPIANILLPRSKSDVDTSSHRFNDVQESLISRGGGTATGVLSNIASTAVFGALESITQGIMADNNEQIYTTARSMYGGAENRTKVFTWDLTPRSTEDLMAIINIYQYFNYFSYGETGKSQYAAEIKGYLDDWYRSTLIEPLSPEDAAKNKTLFEKMTSSLTNVLVVSNPTVWMVKNFGATSKFDGKTEIFGPCQIQSIRFDKTPNGNFNGLAIAPNLPSTFTLEITMREIITLNRASLYAGTF
