# Supplementary material for: Influence of Non-canonical DNA Bases on the Genomic Diversity of Tevenvirinae
Source: Front Microbiol. 2021 Apr 6;12:632686. doi: 10.3389/fmicb.2021.632686 (PMC8056088; doi:10.3389/fmicb.2021.632686)
Supplement: Supplementary Data Sheet 1 — Clustering results (folders “first clusterisation,” “second clusterisation,” and “third clusterisation”): the number of pan-genome components in the individual genome (files “pan genome components of genomes”), the total number of all clusters and components of the pan-genome (files “pan genome components”), a list of clusters of the core genome (files “core list”), a list of clusters of the softcore genome (files “softcore list”). Clusters of the softcore genome (folders “softcore clusters”) are presented in the files which show regions in genomes, protein sequences, names of viruses which have these proteins A description of softcore clusters is also supplied (file “Softcore clusters description”). [file Data_Sheet_1.ZIP › Data sheet 1/third clusterisation/softcore_clusters/20508_31.faa]

> |[Tevenvirinae _Acinetobacter_phage_133]||_Acinetobacter_phage_133.gb|Phage head assembly ..|336|NC_015250.1(159801):124468-124803:-1 ^RAST2:fig|1198136.113.peg.226^ Tevenvirinae _Acinetobacter_phage_133|neighbours:(-1),(-1)|neighbour_genes:hypothetical protein,gp31.1 conserved hyp..|
MSKSINAVGEYVIVVSTPRQQGDEILSETGLFLGQVEQSELPEYLTVYSIGPDVPPGVLQIGDLTAIPPGTGNMRNVPHPDVIEGRKEPKEIREKYTSIHWKAFSTVYRDQ
> |[Tevenvirinae _Acinetobacter_phage_AM101]||_Acinetobacter_phage_AM101.gb|Phage head assembly ..|327|MH165274.1(166487):34986-35312:1 ^RAST2:fig|1198136.62.peg.46^ Tevenvirinae _Acinetobacter_phage_AM101|neighbours:(1),(1)|neighbour_genes:hypothetical protein,hypothetical protein|
MSQHKIVALGSHVILKAVAKSAGATEKTASGILLPPKKESEIPNMCEIFAIGPTVPFGLFEIGDKTPFPLGEKLNVPHPDVVAGICEAKDRDDKFITTHFSNIACVYK
> |[Tevenvirinae _Acinetobacter_phage_Ac42]||_Acinetobacter_phage_Ac42.gb|Phage head assembly ..|330|NC_014660.1(167716):134201-134530:-1 ^RAST2:fig|1198136.114.peg.218^ Tevenvirinae _Acinetobacter_phage_Ac42|neighbours:(-1),(-1)|neighbour_genes:rIII lysis inhibitio..,gp31.1 conserved hyp..|
MSKFNIKAIGENVILISYPPKKGDQETTASGIILPALEQSELPAYCEVFSIGGEVPEGVIKLGDKTSVPTGAMKHVPHPDVIEGKKTQNEVRESFITVHWKNIPAVYGA
> |[Viruses _Acinetobacter_phage_Acj61]||_Acinetobacter_phage_Acj61.gb|Phage head assembly ..|327|NC_014661.1(164093):134002-134328:-1 ^RAST2:fig|10239.85.peg.209^ Viruses _Acinetobacter_phage_Acj61|neighbours:(-1),(-1)|neighbour_genes:rIII lysis inhibitio..,hypothetical protein|
MQIKALGEFLVLRAIAKPAGSEIYSDTVPGLVVGVREQGEIPEVCYVHDIGPGVPEGIFKIGDMTPVPLGKMANIPHPLVATKEKLAKEIDEKFISVHYTNVPALYAN
> |[Viruses _Acinetobacter_phage _Acj9]||_Acinetobacter_phage_Acj9.gb|Phage head assembly ..|324|NC_014663.1(169947):137059-137382:-1 ^RAST2:fig|10239.87.peg.209^ Viruses _Acinetobacter_phage _Acj9|neighbours:(-1),(-1)|neighbour_genes:rIII lysis inhibitio..,hypothetical protein|
MSKRIVALGNHVVLKAVAKSAGREQVTQSGFILPPTEKSEMPTHCVIHDIGASVPEGMFKIGDMTPFPLGEKLNVPHPDVISGICKPDERDDKYMSTHYSNISCVYE
> |[Tevenvirinae _Acinetobacter_phage_KARL-1]||_Acinetobacter_phage_KARL-1.gb|Phage head assembly ..|330|MH713599.1(166560):51697-52026:1 ^RAST2:fig|1198136.64.peg.77^ Tevenvirinae _Acinetobacter_phage_KARL-1|neighbours:(1),(1)|neighbour_genes:hypothetical protein,rIII lysis inhibitio..|
MAGQIVALGSNVILKAVAKSAGAAQKTASGIILPPKQESEIPNMCEIFAIGPTVPFGLVEIGDKTPFPLGEKLNVPHPDVVAGICEAKDRDDKYITTHFSNIACVYKNL
> |[Viruses _Acinetobacter_phage_ZZ1]||_Acinetobacter_phage_ZZ1.gb|Phage head assembly ..|333|NC_018087.3(166687):134048-134380:-1 ^RAST2:fig|10239.86.peg.218^ Viruses _Acinetobacter_phage_ZZ1|neighbours:(-1),(-1)|neighbour_genes:rIII lysis inhibitio..,gp31.1 conserved hyp..|
MSKEIVALGEYVVLKAVARSAGTEIFSDVVPDLVIGVREQGEVPKICEVFKIGPNVPKGLFEIGDGCPFPLGDKLNVPHPDVAYGNVKEKDRDEKYITCHYRNIACVSNN
> |[Tevenvirinae Acinetobacter_phage_vB_ApiM_fHyAci03]||_Acinetobacter_phage_vB_ApiM_fHyAci03.gb|Phage head assembly ..|330|MH460829.1(165975):132746-133075:-1 ^RAST2:fig|1198136.65.peg.226^ Tevenvirinae Acinetobacter_phage_vB_ApiM_fHyAci03|neighbours:(-1),(-1)|neighbour_genes:rIII lysis inhibitio..,hypothetical protein|
MAGQIVALGSNVILKAVAKSAGAAQKTASGIILPPKQESEIPNMCEIFAIGPTVPFGLFEIGDKTPFPLGEKLNVPHPDVVAGICEAKDRDDKYITTHFSNIACVYKNL
> |[Tevenvirinae _Aeromonas_phage_65.2]||_Aeromonas_phage_65.2.gb|Phage head assembly ..|375|KY290955.1(236567):220842-221216:-1 ^RAST2:fig|1198136.115.peg.407^ Tevenvirinae _Aeromonas_phage_65.2|neighbours:(-1),(-1)|neighbour_genes:Phage protein,Phage protein|
MKDIDQSKLGFKAMGDHVILMCEAKRAGEEEKSRSGIILETATQSKQGGIPTHGVIVSVGGNCPQDFNDMIGYEVALPSTGNFTKFWDPRVVRQELKENSGKDTIYVTCHHLAIRGVYTHTDKQ
> |[Viruses Aeromonas phage 65]||_Aeromonas_phage_65.gb|Phage head assembly ..|375|NC_015251.1(235229):219502-219876:-1 ^RAST2:fig|10239.65.peg.390^ Viruses Aeromonas phage 65|neighbours:(-1),(-1)|neighbour_genes:Phage protein,Phage protein|
MKDIDQSKLGFKAMGDHVILMCEAKRAGEEEKSRSGIILETATQSKQGGIPTHGVIVSVGGNCPQDFNDMIGYEVALPSTGNFTKFWDPRVVRQELKENSGKDTIYVTCHHLAIRGVYTHTDKQ
> |[Tevenvirinae _Aeromonas_phage_AS-szw]||_Aeromonas_phage_AS-szw.gb|Phage head assembly ..|378|MF498773.1(229957):188046-188423:1 ^RAST2:fig|1198136.118.peg.333^ Tevenvirinae _Aeromonas_phage_AS-szw|neighbours:(1),(1)|neighbour_genes:hypothetical protein,hypothetical protein|
MQQKIDQSKLGFKAMGDHLILRCEAARAGEEEKSSAGIVLATATQNKQGGIPTHGVIVSVGGNCPKDFNEMIGAEVALPTTGNFAKFWDPRVIRKELKEDSGKDIIYVTCHHLAVRGVYTHTDKE
> |[Tevenvirinae _Aeromonas_phage_AS-zj]||_Aeromonas_phage_AS-zj.gb|Phage head assembly ..|378|MF448340.1(229929):64533-64910:1 ^RAST2:fig|1198136.120.peg.92^ Tevenvirinae _Aeromonas_phage_AS-zj|neighbours:(1),(1)|neighbour_genes:hypothetical protein,hypothetical protein|
MQQKIDQSKLGFKAMGDHLILRCEAARAGEEEKSSAGIVLATATQNKQGGIPTHGVIVSVGGNCPKDFNEMIGAEVALPTTGNFAKFWDPRVIRKELKEDSGKDIIYVTCHHLAVRGVYTHTDKE
>ID:NP_944153.1 |[Aeromonas virus Aeh1]||_Aeromonas_phage_Aeh1_.gbk|gp31 head assembly c..|411|NC_005260(233234):182214-182624:-1 ^GeneID:2658177^ Aeromonas phage Aeh1, complete genome.|neighbours:ID:NP_944152.1(-1),ID:NP_944154.1(-1)|neighbour_genes:rIII,gp31.1 conserved hyp..|
MSDLGFRAFDEQVVLECNAARKGEELKSDAGLILGVRNQGDIPLYGTVVSVGENCPESIKELMGKDVALPQGSGIYSNVPDPRMAYGLIPRNSTEARIFVTLHYKGIRTIYDGKPQGKPVEQTEQPFKSSLTLLSR
> |[Tevenvirinae _Aeromonas_phage_AsFcp_2]||_Aeromonas_phage_AsFcp_2.gb|Phage head assembly ..|423|MH791401.1(219171):120015-120437:-1 ^RAST2:fig|1198136.67.peg.214^ Tevenvirinae _Aeromonas_phage_AsFcp_2|neighbours:(-1),(-1)|neighbour_genes:Phage lysis inhibiti..,Phage tail fiber pro..|
MRLKMSELGFKAFDEQVVLECSAARKGEELKSDAGLILGVRNQGDIPLYGTIVSIGDACPDNVKELMGKDVALPQGGSIYSNVPDPRMAYGLIPRNSTDARIFVTMHYKAIRTIYDGCPAGKPVAESEVPFKSSLTLLSK
> |[Tevenvirinae _Aeromonas_phage_Asswx_1]||_Aeromonas_phage_Asswx_1.gb|Phage head assembly ..|378|MH791398.1(229103):195658-196035:1 ^RAST2:fig|1198136.119.peg.357^ Tevenvirinae _Aeromonas_phage_Asswx_1|neighbours:(1),(1)|neighbour_genes:hypothetical protein,hypothetical protein|
MQQKIDQSKLGFKAMGDHLILRCEAARAGEEEKSSAGIVLATATQNKQGGIPTHGVIVSVGGNCPKDFNEMIGAEVALPTTGNFAKFWDPRVIRKELKEDSGKDIIYVTCHHLAVRGVYTHTDKE
> |[Tevenvirinae _Aeromonas_phage_Aswh_1]||_Aeromonas_phage_Aswh_1.gb|Phage head assembly ..|378|MH791414.1(229730):40827-41204:-1 ^RAST2:fig|1198136.117.peg.106^ Tevenvirinae _Aeromonas_phage_Aswh_1|neighbours:(-1),(-1)|neighbour_genes:hypothetical protein,Phage tail fiber pro..|
MYKEVNTEKLGFQAMGDHIVLMCEAKRAGEEEKSELGIVLSTAQQTKQGGIPTHGIIVSVGGNCPQDFHNMIGAEVALPSSGHFAKMWDPRVVRKELKEDSGKDTIYVTCHYNAIRSVYTHTDKE
> |[Tevenvirinae _Aeromonas_phage_CC2]||_Aeromonas_phage_CC2.gb|Phage head assembly ..|378|NC_019538.1(231743):75126-75503:-1 ^RAST2:fig|1198136.110.peg.208^ Tevenvirinae _Aeromonas_phage_CC2|neighbours:(-1),(-1)|neighbour_genes:hypothetical protein,hypothetical protein|
MQQKIDQSKLGFKAMGDHLILRCEAARAGEEEKSSAGIVLATATQNKQGGIPTHGVIVSVGGNCPKDFNEMIGAEVALPTTGNFAKFWDPRVIRKELKEDSGKDIIYVTCHHLAVRGVYTHTDKE
> |[Tevenvirinae _Aeromonas_phage_PX29]||_Aeromonas_phage_PX29.gb|Phage head assembly ..|468|NC_023688.1(222006):169627-170094:-1 ^RAST2:fig|1198136.108.peg.300^ Tevenvirinae _Aeromonas_phage_PX29|neighbours:(-1),(-1)|neighbour_genes:Phage lysis inhibiti..,hypothetical protein|
MSETENASEQKRRVSIYSQDPTLGFKAFDEQVVLECSAARKGEELKSDAGLILGVRNQGDIPLYGTIVSIGDACPDNVKELMGKDVALPQGGSIYSNVPDPRMAYGLIPRNSTDARIFVTMHYKAIRTIYDGCPAGKPVAESEVPFKSSLTLLSK
>ID:YP_803150.1 |[Escherichia virus RB32]||_Bacteriophage_RB32_.gbk|31|336|NC_008515(165890):129023-129358:-1 ^GeneID:4405527^ Bacteriophage RB32, complete genome.|neighbours:ID:YP_803149.1(-1),ID:YP_803151.1(-1)|neighbour_genes:rIII,31.1|
MSEVQQLPIRAVGEYVILVSEPAQAGDEEVTESGLIIGKRVQGEVPELCVVHSVGPDVPEGFCEVGDLTSLPVGQIRNVPHPFVALGLKQPKEIKQKFVTCHYKAIPCLYK
> |[Tevenvirinae _Citrobacter_phage_IME-CF2]||_Citrobacter_phage_IME-CF2.gb|hypothetical protein|357|NC_029013.1(177688):70022-70378:-1 ^RAST2:fig|1198136.109.peg.138^ Tevenvirinae _Citrobacter_phage_IME-CF2|neighbours:(-1),(-1)|neighbour_genes:hypothetical protein,Cd dCMP deaminase|
MSNKMSELKVKASFEYVIIETVARPAGSEIVSESGFLIGIRQQGEEPISGKIVSVGPDVPEEKAKELLGKMVPLPKGHMANVPDPDLVKGVISAEDARTKEVKYVSAHYKAVQAIYEI
>ID:YP_009194893.1 |[Citrobacter phage Margaery]||_Citrobacter_phage_Margaery_.gbk|head assembly cochap..|345|NC_028755(178182):48657-49001:1 ^GeneID:26647262^ Citrobacter phage Margaery, complete genome.|neighbours:ID:YP_009194892.1(1),ID:YP_009194894.1(1)|neighbour_genes:dCMP deaminase,hypothetical protein|
MSELKVKASGEYVIIEATARPQGSEIKSESGIVVGVRQHGEQPFYGKVVSVGVDVPAEAAERILGKYIPLPSAHMANVPDPDLVAGYISEKEAKEKETKYVSAHYKAIQAIYEI
>ID:AYJ72937.1 |[Citrobacter phage Maroon]||_Citrobacter_phage_Maroon_.gbk|head assembly cochap..|357|MH823906(178830):48200-48556:1 ^^ Citrobacter phage Maroon, complete genome.|neighbours:ID:AYJ72936.1(1),ID:AYJ72938.1(1)|neighbour_genes:deoxycytidylate deam..,hypothetical protein|
MSKEMSELKVKASGEYVIIEATARPQGSEIKSESGIVVGVRQHGEQPFYGKVVSVGVDVPAEAAERILGKYIPLPSAHMANVPDPDLVAGYISEKEAKEKETKYVSAHYKAIQAIYEI
>ID:YP_009203948.1 |[Citrobacter phage Merlin]||_Citrobacter_phage_Merlin_.gbk|head assembly cochap..|327|NC_028857(172733):133547-133873:-1 ^GeneID:26648159^ Citrobacter phage Merlin, complete genome.|neighbours:ID:YP_009203947.1(-1),ID:YP_009203949.1(-1)|neighbour_genes:rIII lysis inhibitio..,hypothetical protein|
MQSLPIKALGEYVILVSEPAQAGDEKVSSSGIFLGKEHQGQLPEMCEIYAIGDDVPKGFVEIGDFTPIPTGSIRNVVHPLVAAGLKQPKEIKQKFVTCHYKSLSCVYK
> |[Tevenvirinae _Citrobacter_phage_Miller]||_Citrobacter_phage_Miller.gb|hypothetical protein|357|NC_025414.1(178171):48653-49009:1 ^RAST2:fig|1198136.111.peg.80^ Tevenvirinae _Citrobacter_phage_Miller|neighbours:(1),(1)|neighbour_genes:Cd dCMP deaminase,hypothetical protein|
MSNKMSELKVKASFEYVIIETVARPAGSEIVSESGFLIGIRQQGEEPISGKIVSVGPDVPEEKAKELLGKMVPLPKGHMANVPDPDLVKGVISAEDARTKEVKYVSAHYKAVQAIYEI
>ID:YP_009146662.1 |[Citrobacter phage Moon]||_Citrobacter_phage_Moon.gbk|head assembly co-cha..|327|NC_027331(170341):132759-133085:-1 ^GeneID:24721828,InterPro:IPR011032,InterPro:IPR020818^ Citrobacter phage Moon, complete genome.|neighbours:ID:YP_009146661.1(-1),ID:YP_009146663.1(-1)|neighbour_genes:rIII lysis inhibitio..,hypothetical protein|
MQSLPIKALGEYVILVSEPAQAGDEQVSTSGIFLGKEQQGQLPEMCEIYAIGDDVPKGFVEIGDLTPIPTGSIRNVVHPLVAAGIKQPKEIKQKFVTCHYKSLSCVYK
>ID:YP_009285612.1 |[Citrobacter phage vB_CfrM_CfP1]||_Citrobacter_phage_vB_CfrM_CfP1_.gbk|co-chaperonin for Gr..|357|NC_031057(180219):50873-51229:1 ^GeneID:29079631^ Citrobacter phage vB_CfrM_CfP1, complete genome.|neighbours:ID:YP_009285611.1(1),ID:YP_009285613.1(1)|neighbour_genes:dCMP deaminase,hypothetical protein|
MSNKMSELKVKASFEYVIIEATARPQGSEIVSSTGIVVGVRQHGEQPYFGKVVSVGPEVPEENAKALLGKMVPLPHAQMANVPDPDLVAGYISEKEAKEKEKKYVSAHYKAVQAIYEI
> |[Tevenvirinae _Cronobacter_phage_Pet-CM3-4]||_Cronobacter_phage_Pet-CM3-4.gb|Phage head assembly ..|348|LT614807.1(171975):133925-134272:-1 ^RAST2:fig|1198136.112.peg.251^ Tevenvirinae _Cronobacter_phage_Pet-CM3-4|neighbours:(-1),(-1)|neighbour_genes:lysis inhibition acc..,hypothetical protein|
MLKQQGVTMDLPIKAIGEHVILVSEPPQQGDEIISSGGIVIGKQETGQIPDMCEIYSIGADVPEGIFEVGMLVPLPTGQIRNVPHPLVAAGMKKPKEIAQKFVTCHWKSIPCIYG
>ID:YP_006986352.1 |[Cronobacter phage vB_CsaM_GAP161]||_Cronobacter_phage_vB_CsaM_GAP161_.gbk|co-chaperonin for Gr..|357|NC_019398(178193):48862-49218:1 ^GeneID:13997617^ Cronobacter phage vB_CsaM_GAP161, complete genome.|neighbours:ID:YP_006986351.1(1),ID:YP_006986353.1(1)|neighbour_genes:dCMP deaminase,hypothetical protein|
MSKEMSELKVKASGEYVIIEATARPQGSEIKSESGIVVGVRQHGEQPFYGKVVSVGVDVPAEAAERILGKYIPLPSAHMANVPDPDLVAGYISEKEAKEKETKYVSAHYKAIQAIYEI
>ID:AOG16203.1 |[Cronobacter phage vB_CsaM_leB]||_Cronobacter_phage_vB_CsaM_leB_.gbk|co-chaperonin for Gr..|357|KX431559(177907):48996-49352:1 ^^ Cronobacter phage vB_CsaM_leB, complete genome.|neighbours:ID:AOG16202.1(1),ID:AOG16204.1(1)|neighbour_genes:dCMP deaminase,hypothetical protein|
MSKEMSELKVKASGEYVIIEATARPQGSEIKSESGIVVGVRQHGEQPFYGKVVSVGVDVPAEAAERILGKYIPLPSAHMANVPDPDLVAGYISEKEAKEKETKYVSAHYKAIQAIYEI
>ID:AOG16483.1 |[Cronobacter phage vB_CsaM_leN]||_Cronobacter_phage_vB_CsaM_leN_.gbk|co-chaperonin for Gr..|357|KX431560(179516):48460-48816:1 ^^ Cronobacter phage vB_CsaM_leN, complete genome.|neighbours:ID:AOG16482.1(1),ID:AOG16484.1(1)|neighbour_genes:dCMP deaminase,hypothetical protein|
MSKEMSELKVKASGEYVIIEATARPQGSEIKSESGIVVGVRQHGEQPFYGKVVSVGVDVPAEAAERILGKYIPLPSAHMANVPDPDLVAGYISEKEAKEKETKYVSAHYKAIQAIYEI
>ID:YP_009005493.1 |[Enterobacter phage PG7]||_Enterobacter_phage_PG7_.gbk|head assembly cochap..|324|NC_023561(173276):135648-135971:-1 ^GeneID:18502508^ Enterobacter phage PG7, complete genome.|neighbours:ID:YP_009005492.1(-1),ID:YP_009005494.1(-1)|neighbour_genes:rIII,hypothetical protein|
MDLPIKAIGEHVILVSEPPQQGDEIVSSGGIVIGKQETGQIPDMCEIYSIGADVPEGIFEVGMLVPLPTGQIRNVPHPLVAAGMKKPKEIAQKFVTCHWKSIPCIYG
> |[Tevenvirinae Enterobacter_phage_myPSH1140]||_Enterobacter_phage_myPSH1140.gb|Phage head assembly ..|348|MG999954.1(172614):137640-137987:-1 ^RAST2:fig|1198136.57.peg.257^ Tevenvirinae Enterobacter_phage_myPSH1140|neighbours:(-1),(-1)|neighbour_genes:lysis inhibition acc..,hypothetical protein|
MLKQQGVTMDLPIKAIGEHVILVSEPPQQGDEIVSSGGIVIGKQETGQIPDMCEIYSIGADVPEGIFEVGMLVPLPTGQIRNVPHPLVAAGMKKPKEIAQKFVTCHWKSIPCIYG
>ID:YP_009606992.1 |[Enterobacter phage phiEap-3]||_Enterobacter_phage_phiEap-3_.gbk|co-chaperonin for Gr..|342|NC_041980(175814):47692-48033:1 ^GeneID:40082998^ Enterobacter phage phiEap-3, complete genome.|neighbours:ID:YP_009606991.1(1),ID:YP_009606993.1(1)|neighbour_genes:DCMP deaminase,hypothetical protein|
MSELSVKASFEYVLIETNAKAAGTEIVSPSGIVTGVRQHGEEPIYGTVLSCGPDVPEEYKTLLMGKRVPLPHAQMANVPDPELIAGKATKEEARKYPVKYVTAHYKAIQAIYE
>ID:YP_009168029.1 |[Escherichia phage AR1]|AR1|_Enterobacteria_phage_AR1_DNA_.gbk|31|336|NC_027983(167435):129822-130157:-1 ^GeneID:26042149^ Enterobacteria phage AR1 DNA, complete genome.|neighbours:ID:YP_009168028.1(-1),ID:YP_009168030.1(-1)|neighbour_genes:rIII,31.1|
MSEVQQLPIRAVGEYVILVSEPAQAGDEEVTESGLIIGKRVQGEVPELCVVHSVGPDVPEGFCEVGDLTSLPVGQIRNVPHPFVALGLKQPKEIKQKFVTCHYKAIPCLYK
> |[Tevenvirinae _Enterobacteria_phage_ATK47]||_Enterobacteria_phage_ATK47.gb|Phage head assembly ..|333|KT184309.1(170020):40155-40487:1 ^RAST2:fig|1198136.68.peg.63^ Tevenvirinae _Enterobacteria_phage_ATK47|neighbours:(1),(1)|neighbour_genes:Phage tail fiber pro..,Phage rIII lysis inh..|
MSEVQLPIRAVGEYVILVSEPAQAGDEEVTESGLVIGKRVQGEVPELCVVHSVGPDVPEGFVEVGDLTPLPVGQIRNVPHPFVALGLKQPKEIKQKFVTCHYKAIPCLYK
> |[Tevenvirinae Enterobacteria_phage_ATK48]||_Enterobacteria_phage_ATK48.gb|Phage head assembly ..|333|KT184310.1(169729):138389-138721:1 ^RAST2:fig|1198136.55.peg.239^ Tevenvirinae Enterobacteria_phage_ATK48|neighbours:(1),(1)|neighbour_genes:Phage tail fiber pro..,Phage rIII lysis inh..|
MSEVQLPIRAVGEYVILVSEPAQAGDEEVTESGLVIGKRVQGEVPELCVVHSVGPDVPEGFVEVGDLTPLPVGQIRNVPHPFVALGLKQPKEIKQKFVTCHYKAIPCLYK
> |[Tevenvirinae Enterobacteria_phage_Aplg8]||_Enterobacteria_phage_Aplg8.gb|Phage head assembly ..|336|KT184308.1(168496):74989-75324:-1 ^RAST2:fig|1198136.66.peg.121^ Tevenvirinae Enterobacteria_phage_Aplg8|neighbours:(-1),(-1)|neighbour_genes:hypothetical protein,Phage tail fiber pro..|
MSEVQQLPIRAVGEYVILVSEPAQAGDEEVTESGLIIGKRVQGEVPELCVVHSVGPDVPEGFCEVGDLTSLPVGQIRNVPHPFVALGLKQPKEIKQKFVTCHYKAIPCLYK
>ID:YP_007004234.1 |[Enterobacteria phage Bp7]||_Enterobacteria_phage_Bp7_.gbk|head assembly cochap..|324|NC_019500(168066):105660-105983:1 ^GeneID:14008063^ Enterobacteria phage Bp7, complete genome.|neighbours:ID:YP_007004233.1(1),ID:YP_007004235.1(1)|neighbour_genes:hypothetical protein,rIII|
MELPIKAVGEYVILVSEPKQAGDEETTASGIVIGKLHQGEIPELCEIYSVGPDVPEDFCEVGDLTPLPVGKIANVPHPLVALGIKQPKEIKQKFVTCHYKAIPCLYK
> |[Tevenvirinae _Enterobacteria_phage_CC31]||_Enterobacteria_phage_CC31.gb|Phage head assembly ..|348|NC_014662.1(165540):127756-128103:-1 ^RAST2:fig|1198136.121.peg.227^ Tevenvirinae _Enterobacteria_phage_CC31|neighbours:(-1),(-1)|neighbour_genes:lysis inhibition acc..,hypothetical protein|
MLKQQGVTMDLPIKAIGEHVILVSEPPQQGDEIVSSGGIVIGKQETGQIPDMCEIYSIGADVPEGIFEVGMLVPLPTGQIRNVPHPLVAAGMKKPKEIAQKFVTCHWKSIPCIYG
>ID:YP_009118901.1 |[Enterobacteria phage GEC-3S]||_Enterobacteria_phage_GEC-3S_.gbk|Putative head assemb..|324|NC_025425(163424):125874-126197:-1 ^GeneID:23301252^ Enterobacteria phage GEC-3S complete genome.|neighbours:ID:YP_009118900.1(-1),ID:YP_009118902.1(-1)|neighbour_genes:hypothetical protein,hypothetical protein|
MTVKTPKALGDYVIIEAKAESAGTEVKSSMGIIIEQKRTMGEIPLVGKIIDIGETVDKELLGKTVLLPHGKMNKVPHPDVINGVKKEEEIDLKWTVTHKQNIVVVYG
> |[Tevenvirinae _Enterobacteria_phage_GiZh]||_Enterobacteria_phage_GiZh.gb|Phage head assembly ..|336|KT184311.1(166514):12848-13183:-1 ^RAST2:fig|1198136.122.peg.21^ Tevenvirinae _Enterobacteria_phage_GiZh|neighbours:(-1),(-1)|neighbour_genes:hypothetical protein,Phage tail fiber pro..|
MSEVQQLPIRAVGEYVILVSEPAQAGDEEVTESGLIIGKRVQGEVPELCVIHSVGPDVPEGFCEVGDLTSLPVGQIRNVPHPFVALGLKQPKEIKQKFVTCHYKAIPCLYK
> |[Viruses Hx01]||_Enterobacteria_phage_HX01.gb|Phage head assembly ..|333|NC_018855.1(169158):142289-142621:1 ^RAST2:fig|10239.59.peg.231^ Viruses Hx01|neighbours:(1),(1)|neighbour_genes:Phage tail fibers,Phage rIII lysis inh..|
MSEVQLPIRAVGEYVILVSEPAQAGDEEVTESGLVIGKRVQGEVPELCVVHSVGPDVPEGFVEVGDLTPLPVGQIRNVPHPFVALGLKQPKEIKQKFVTCHYKAIPCLYK
>ID:YP_003734352.1 |[Enterobacteria phage IME08]||_Enterobacteria_phage_IME08_.gbk|31|360|NC_014260(172253):134515-134874:-1 ^GeneID:9384505^ Enterobacteria phage IME08, complete genome.|neighbours:ID:YP_003734351.1(-1),ID:YP_003734353.1(-1)|neighbour_genes:rIII,31.1|
MINLSTKQYGLNMELPIKAVGEYVILVSEPKQAGDEETTASGIVIGKLHQGEIPELCEIYSVGPDVPEGFCEVGDLTPLPVGKIANVPHPLVALGIKQPKEIKQKFVTCHYKAIPCLYK
>ID:YP_002922554.1 |[Enterobacteria phage JS10]||_Enterobacteria_phage_JS10_.gbk|31|324|NC_012741(171451):132929-133252:-1 ^GeneID:7943357^ Enterobacteria phage JS10, complete genome.|neighbours:ID:YP_002922553.1(-1),ID:YP_002922555.1(-1)|neighbour_genes:rIII,31.1|
MELPIKAVGEYVILVSEPKQAGDEETTASGIVIGKLHQGEIPELCEIYSVGPDVPEGFCEVGDLTPLPVGKIANVPHPLVALGIKQPKEIKQKFVTCHYKAIPCLYK
>ID:YP_001595336.1 |[Escherichia phage JS98]||_Enterobacteria_phage_JS98.gbk|31|324|NC_010105(170523):131863-132186:-1 ^GeneID:5783622^ Enterobacteria phage JS98, complete genome.|neighbours:ID:YP_001595335.1(-1),ID:YP_001595337.1(-1)|neighbour_genes:rIII,31.1|
MELPIKAVGEYVILVSEPKQAGDEETTASGIVIGKLHQGEIPELCEIYSVGPDVPEGFCEVGDLTPLPVGKIANVPHPLVALGIKQPKEIKQKFVTCHYKAIPCLYK
>ID:YP_002922295.1 |[Escherichia phage JSE]||_Enterobacteria_phage_JSE_.gbk|Gp31|324|NC_012740(166418):130065-130388:-1 ^GeneID:7943263^ Enterobacteria phage JSE, complete genome.|neighbours:ID:YP_002922294.1(-1),ID:YP_002922296.1(-1)|neighbour_genes:hypothetical protein,gp31.1 conserved hyp..|
MTVKTPKALGDYVIIEAKAESAGTEVKSSMGIIIEQKRTMGEIPLVGKIIDIGETVDKELLGKTVLLPHGKMNKVPHPDVINGVKKEEEIDLKWTVTHKQNIVVVYG
> |[Tevenvirinae _Enterobacteria_phage_Kha5h]||_Enterobacteria_phage_Kha5h.gb|Phage head assembly ..|336|KT184312.1(167318):154451-154786:-1 ^RAST2:fig|1198136.123.peg.264^ Tevenvirinae _Enterobacteria_phage_Kha5h|neighbours:(-1),(-1)|neighbour_genes:hypothetical protein,Phage tail fiber pro..|
MSEVQQLPIRAVGEYVILVSEPAQAGDEEVTESGLIIGKRVQGEVPELCVVHSVGPDVPEGFCEVGDLTSLPVGQIRNVPHPFVALGLKQPKEIKQKFVTCHYKAIPCLYK
>ID:YP_001469560.1 |[Enterobacteria phage Phi1]||_Enterobacteria_phage_Phi1_.gbk|31|324|NC_009821(164270):126333-126656:-1 ^GeneID:5602181^ Enterobacteria phage Phi1, complete genome.|neighbours:ID:YP_001469559.1(-1),ID:YP_001469561.1(-1)|neighbour_genes:hypothetical protein,31.1|
MTVKTPKALGDYVIIEAKAESAGTEVKSSMGIIIEQKRTMGEIPLVGKIIDIGETVDKELLGKTVLLPHGKMNKVPHPDVINGVKKEEEIDLKWTVTHKQNIVVVYG
>ID:YP_009202946.1 |[Escherichia phage QL01]||_Enterobacteria_phage_QL01.gbk|head assembly cochap..|324|NC_028847(170527):133620-133943:-1 ^GeneID:26629934^ Enterobacteria phage QL01, complete genome.|neighbours:ID:YP_009202945.1(-1),ID:YP_009202947.1(-1)|neighbour_genes:hypothetical protein,hypothetical protein|
MELPIKAVGEYVILVSEPKQAGDEETTASGIVIGKLHQGEIPELCEIYSVGPDVPEDFCEVGDLTPLPVGKIANVPHPLVALGIKQPKEIKQKFVTCHYKAIPCLYK
>ID:AIT74302.1 |[Enterobacteria phage RB10]||_Enterobacteria_phage_RB10_.gbk|capsid and scaffold ..|336|KM606999(168401):128329-128664:-1 ^^ Enterobacteria phage RB10, complete genome.|neighbours:ID:AIT74301.1(-1),ID:AIT74303.1(-1)|neighbour_genes:rIII,tail fiber protein|
MSEVQQLPIRAVGEYVILVSEPAQAGDEEVTESGLIIGKRVQGEVPELCVVHSVGPDVPEGFCEVGDLTSLPVGQIRNVPHPFVALGLKQPKEIKQKFVTCHYKAIPCLYK
>ID:YP_002854544.1 |[Escherichia virus RB14]||_Enterobacteria_phage_RB14_.gbk|31|336|NC_012638(165429):128310-128645:-1 ^GeneID:7803960^ Enterobacteria phage RB14, complete genome.|neighbours:ID:YP_002854543.1(-1),ID:YP_002854545.1(-1)|neighbour_genes:rIII,31.1|
MSEVQQLPIRAVGEYVILVSEPAQAGDEEVTESGLIIGKRVQGEVPELCVIHSVGPDVPEGFCEVGDLTSLPVGQIRNVPHPFVALGLKQPKEIKQKFVTCHYKAIPCLYK
> |[Tevenvirinae _Enterobacteria_phage_RB16]||_Enterobacteria_phage_RB16.gb|hypothetical protein|357|NC_014467.1(176788):49163-49519:1 ^RAST2:fig|1198136.103.peg.79^ Tevenvirinae _Enterobacteria_phage_RB16|neighbours:(1),(1)|neighbour_genes:Cd dCMP deaminase,hypothetical protein|
MSNKMSELKVKASFEYVIIEATARPQGSEIVSSTGIVVGVRQHGEQPYFGKVVSVGPEVPEENAKALLGKMVPLPHAQMANVPDPDLVAGYISEKEAKEKETKYVSAHYKAIQAIYEI
>ID:AXF42519.1 |[Enterobacteria phage RB18]||_Enterobacteria_phage_RB18_.gbk|head assembly cochap..|336|MH553563(166677):129411-129746:-1 ^^ Enterobacteria phage RB18, complete genome.|neighbours:ID:AXF42518.1(-1),ID:AXF42520.1(-1)|neighbour_genes:rIII,hypothetical protein|
MSEVQQLPIRAVGEYVILVSEPAQAGDEEVTESGLIIGKRVQGEVPELCVIHSVGPDVPEGFCEVGDLTSLPVGQIRNVPHPFVALGLKQPKEIKQKFVTCHYKAIPCLYK
>ID:YP_009102412.1 |[Enterobacteria phage RB27]||_Enterobacteria_phage_RB27_.gbk|capsid and scaffold ..|336|NC_025448(165179):127867-128202:-1 ^GeneID:22113196^ Enterobacteria phage RB27, complete genome.|neighbours:ID:YP_009102411.1(-1),ID:YP_009102413.1(-1)|neighbour_genes:rIII,tail fiber protein|
MSEVQQLPIRAVGEYVILVSEPAQAGDEEVTESGLIIGKRVQGEVPELCVVHSVGPDVPEGFCEVGDLTSLPVGQIRNVPHPFVALGLKQPKEIKQKFVTCHYKAIPCLYK
>ID:AIT74847.1 |[Enterobacteria phage RB33]||_Enterobacteria_phage_RB33_.gbk|capsid and scaffold ..|336|KM607001(166007):129141-129476:-1 ^^ Enterobacteria phage RB33, complete genome.|neighbours:ID:AIT74846.1(-1),ID:AIT74848.1(-1)|neighbour_genes:rIII,tail fiber protein|
MSEVQQLPIRAVGEYVILVSEPAQAGDEEVTESGLIIGKRVQGEVPELCVVHSVGPDVPEGFCEVGDLTSLPVGQIRNVPHPFVALGLKQPKEIKQKFVTCHYKAIPCLYK
>ID:YP_009098594.1 |[Escherichia phage RB3]||_Enterobacteria_phage_RB3_.gbk|capsid and scaffold ..|336|NC_025419(168402):128330-128665:-1 ^GeneID:22113958^ Enterobacteria phage RB3, complete genome.|neighbours:ID:YP_009098593.1(-1),ID:YP_009098595.1(-1)|neighbour_genes:rIII,tail fiber protein|
MSEVQQLPIRAVGEYVILVSEPAQAGDEEVTESGLIIGKRVQGEVPELCVVHSVGPDVPEGFCEVGDLTSLPVGQIRNVPHPFVALGLKQPKEIKQKFVTCHYKAIPCLYK
> |[Tevenvirinae _Enterobacteria_phage_RB43]||_Enterobacteria_phage_RB43.gb|hypothetical protein|357|NC_007023.1(180500):49555-49911:1 ^RAST2:fig|1198136.102.peg.84^ Tevenvirinae _Enterobacteria_phage_RB43|neighbours:(1),(1)|neighbour_genes:Cd dCMP deaminase,hypothetical protein|
MSNKMSELKVKASFEYVIIETVARPAGSEIVSESGFLIGIRQQGEEPISGKIVSVGPDVPEEKAKELLGKMVPLPKGHMANVPDPDLVKGVISAEDARTKEVKYVSAHYKAVQAIYEI
>ID:NP_891787.1 |[Enterobacteria phage RB49]||_Enterobacteria_phage_RB49_.gbk|Gp31|324|NC_005066(164018):126325-126648:-1 ^GeneID:1725440^ Enterobacteria phage RB49, complete genome.|neighbours:ID:NP_891786.1(-1),ID:NP_891788.1(-1)|neighbour_genes:hypothetical protein,gp31.1 conserved hyp..|
MTVKTPKALGDYVIIEAKAESAGTEVKSSMGIIIEQKRTMGEIPLVGKIIDIGETVDKELLGKTVLLPHGKMNKVPHPDVINGVKKEEEIDLKWTVTHKQNIVVVYG
>ID:ACP31128.1 |[Enterobacteria phage RB51]||_Enterobacteria_phage_RB51_.gbk|31|336|FJ839693(168394):131170-131505:-1 ^^ Enterobacteria phage RB51, complete genome.|neighbours:ID:ACP31127.1(-1),ID:ACP31129.1(-1)|neighbour_genes:rIII,31.1|
MSEVQQLPIRAVGEYVILVSEPAQAGDEEVTESGLIIGKRVQGEVPELCVVHSVGPDVPEGFCEVGDLTSLPVGQIRNVPHPFVALGLKQPKEIKQKFVTCHYKAIPCLYK
>ID:AIT75121.1 |[Enterobacteria phage RB55]||_Enterobacteria_phage_RB55_.gbk|capsid and scaffold ..|336|KM607002(168896):131163-131498:-1 ^^ Enterobacteria phage RB55, complete genome.|neighbours:ID:AIT75120.1(-1),ID:AIT75122.1(-1)|neighbour_genes:rIII,tail fiber protein|
MSEVQQLPIRAVGEYVILVSEPAQAGDEEVTESGLIIGKRVQGEVPELCVVHSVGPDVPEGFCEVGDLTSLPVGQIRNVPHPFVALGLKQPKEIKQKFVTCHYKAIPCLYK
>ID:AIT75395.1 |[Enterobacteria phage RB59]||_Enterobacteria_phage_RB59_.gbk|capsid and scaffold ..|336|KM607003(168966):131177-131512:-1 ^^ Enterobacteria phage RB59, complete genome.|neighbours:ID:AIT75394.1(-1),ID:AIT75396.1(-1)|neighbour_genes:rIII,tail fiber protein|
MSEVQQLPIRAVGEYVILVSEPAQAGDEEVTESGLIIGKRVQGEVPELCVVHSVGPDVPEGFCEVGDLTSLPVGQIRNVPHPFVALGLKQPKEIKQKFVTCHYKAIPCLYK
>ID:AIT73215.1 |[Enterobacteria phage RB5]||_Enterobacteria_phage_RB5_.gbk|capsid and scaffold ..|336|KM606995(168394):128322-128657:-1 ^^ Enterobacteria phage RB5, complete genome.|neighbours:ID:AIT73214.1(-1),ID:AIT73216.1(-1)|neighbour_genes:rIII,tail fiber protein|
MSEVQQLPIRAVGEYVILVSEPAQAGDEEVTESGLIIGKRVQGEVPELCVVHSVGPDVPEGFCEVGDLTSLPVGQIRNVPHPFVALGLKQPKEIKQKFVTCHYKAIPCLYK
>ID:AIT75670.1 |[Enterobacteria phage RB68]||_Enterobacteria_phage_RB68_.gbk|capsid and scaffold ..|336|KM607004(168401):131177-131512:-1 ^^ Enterobacteria phage RB68, complete genome.|neighbours:ID:AIT75669.1(-1),ID:AIT75671.1(-1)|neighbour_genes:rIII,tail fiber protein|
MSEVQQLPIRAVGEYVILVSEPAQAGDEEVTESGLIIGKRVQGEVPELCVVHSVGPDVPEGFCEVGDLTSLPVGQIRNVPHPFVALGLKQPKEIKQKFVTCHYKAIPCLYK
>ID:NP_861912.1 |[Enterobacteria phage RB69]||_Enterobacteria_phage_RB69_.gbk|gp31 head assembly c..|333|NC_004928(167560):132979-133311:-1 ^GeneID:1494338^ Enterobacteria phage RB69, complete genome.|neighbours:ID:NP_861911.1(-1),ID:NP_861913.1(-1)|neighbour_genes:rIII,gp31.1 conserved hyp..|
MSEVQLPIRAVGEYVILVSEPAQAGDEEVTESGLVIGKRVQGEVPELCVVHSVGPDVPEGFVEVGDLTPLPVGQIRNVPHPFVALGLKQPKEIKQKFVTCHYKAIPCLYK
>ID:AIT73486.1 |[Enterobacteria phage RB6]||_Enterobacteria_phage_RB6_.gbk|capsid and scaffold ..|336|KM606996(168394):128322-128657:-1 ^^ Enterobacteria phage RB6, complete genome.|neighbours:ID:AIT73485.1(-1),ID:AIT73487.1(-1)|neighbour_genes:rIII,tail fiber protein|
MSEVQQLPIRAVGEYVILVSEPAQAGDEEVTESGLIIGKRVQGEVPELCVVHSVGPDVPEGFCEVGDLTSLPVGQIRNVPHPFVALGLKQPKEIKQKFVTCHYKAIPCLYK
>ID:AIT73757.1 |[Enterobacteria phage RB7]||_Enterobacteria_phage_RB7_.gbk|capsid and scaffold ..|336|KM606997(168395):128323-128658:-1 ^^ Enterobacteria phage RB7, complete genome.|neighbours:ID:AIT73756.1(-1),ID:AIT73758.1(-1)|neighbour_genes:rIII,tail fiber protein|
MSEVQQLPIRAVGEYVILVSEPAQAGDEEVTESGLIIGKRVQGEVPELCVVHSVGPDVPEGFCEVGDLTSLPVGQIRNVPHPFVALGLKQPKEIKQKFVTCHYKAIPCLYK
>ID:AIT74029.1 |[Enterobacteria phage RB9]||_Enterobacteria_phage_RB9.gbk|capsid and scaffold ..|336|KM606998(168395):128323-128658:-1 ^^ Enterobacteria phage RB9, complete genome.|neighbours:ID:AIT74028.1(-1),ID:AIT74030.1(-1)|neighbour_genes:rIII,tail fiber protein|
MSEVQQLPIRAVGEYVILVSEPAQAGDEEVTESGLIIGKRVQGEVPELCVVHSVGPDVPEGFCEVGDLTSLPVGQIRNVPHPFVALGLKQPKEIKQKFVTCHYKAIPCLYK
>ID:ADJ39935.1 |[Enterobacteria phage T4T]||_Enterobacteria_phage_T4T_.gbk|31|336|HM137666(168920):131198-131533:-1 ^^ Enterobacteria phage T4T, complete genome.|neighbours:ID:ADJ39934.1(-1),ID:ADJ39936.1(-1)|neighbour_genes:rIII,31.1|
MSEVQQLPIRAVGEYVILVSEPAQAGDEEVTESGLIIGKRVQGEVPELCVVHSVGPDVPEGFCEVGDLTSLPVGQIRNVPHPFVALGLKQPKEIKQKFVTCHYKAIPCLYK
>ID:NP_049825.1 |[Escherichia virus T4]||_Enterobacteria_phage_T4_.gbk|31|336|NC_000866(168903):131181-131516:-1 ^GeneID:1258757^ Enterobacteria phage T4, complete genome.|neighbours:ID:NP_049824.1(-1),ID:NP_049826.1(-1)|neighbour_genes:rIII,31.1|
MSEVQQLPIRAVGEYVILVSEPAQAGDEEVTESGLIIGKRVQGEVPELCVVHSVGPDVPEGFCEVGDLTSLPVGQIRNVPHPFVALGLKQPKEIKQKFVTCHYKAIPCLYK
> |[Tevenvirinae _Enterobacteria_phage_T4_strain_wild]||_Enterobacteria_phage_T4_strain_wild.gb|Phage head assembly ..|336|KJ477684.1(168922):131200-131535:-1 ^RAST2:fig|1198136.58.peg.227^ Tevenvirinae _Enterobacteria_phage_T4_strain_wild|neighbours:(-1),(-1)|neighbour_genes:hypothetical protein,Phage tail fiber pro..|
MSEVQQLPIRAVGEYVILVSEPAQAGDEEVTESGLIIGKRVQGEVPELCVVHSVGPDVPEGFCEVGDLTSLPVGQIRNVPHPFVALGLKQPKEIKQKFVTCHYKAIPCLYK
> |[Tevenvirinae _Enterobacteria_phage_T6]||_Enterobacteria_phage_T6.gb|Phage head assembly ..|336|MH550421.1(168706):130161-130496:-1 ^RAST2:fig|1198136.104.peg.215^ Tevenvirinae _Enterobacteria_phage_T6|neighbours:(-1),(-1)|neighbour_genes:hypothetical protein,Phage tail fiber pro..|
MSEVQQLPIRAVGEYVILVSEPAQAGDEEVTESGLIIGKRVQGEVPELCVVHSVGPDVPEGFCEVGDLTSLPVGQIRNVPHPFVALGLKQPKEIKQKFVTCHYKAIPCLYK
>ID:YP_004063907.1 |[Escherichia phage vB_EcoM_VR7]||_Enterobacteria_phage_vB_EcoM-VR7_.gbk|31|324|NC_014792(169285):129885-130208:-1 ^GeneID:10021451^ Enterobacteria phage vB_EcoM-VR7, complete genome.|neighbours:ID:YP_004063906.1(-1),ID:YP_004063908.1(-1)|neighbour_genes:rIII,31.1|
MELPIKAVGEYIILVSEPKQAGDEETTASGIVIGKLHQGEIPEMCEVFSIGPDVPEGFCEVGDLTPLPVGKIANVPHPLVALGLKQAKEVKQKFVTCHYKAVPCLYK
>ID:YP_006986766.1 |[Escherichia phage vB_EcoM_ACG-C40]||_Enterobacteria_phage_vB_EcoM_ACG-C40_.gbk|head assembly cochap..|336|NC_019399(167396):128957-129292:-1 ^GeneID:13998038^ Enterobacteria phage vB_EcoM_ACG-C40, complete genome.|neighbours:ID:YP_006986765.1(-1),ID:YP_006986767.1(-1)|neighbour_genes:lysis inhibition acc..,hypothetical protein|
MSEVQQLPIRAVGEYVILVSEPAQAGDEEVTESGLIIGKRVQGEVPELCVVHSVGPDVPEGFCEVGDLTSLPVGQIRNVPHPFVALGLKQPKEIKQKFVTCHYKAIPCLYK
>ID:AWD91472.1 |[Enterobacteria phage vB_EcoM_IME339]||_Enterobacteria_phage_vB_EcoM_IME339_.gbk|head assembly chaper..|336|MH051915(164366):39529-39864:1 ^^ Enterobacteria phage vB_EcoM_IME339, complete genome.|neighbours:ID:AWD91471.1(1),ID:AWD91473.1(1)|neighbour_genes:tail fibers protein,rIII lysis inhibitio..|
MSEVQQLPIRAVGEYVILVSEPAQAGDEEVTESGLIIGKRVQGEVPELCVVHSVGPDVPEGFCEVGDLTSLPVGQIRNVPHPFVALGLKQPKEIKQKFVTCHYKAIPCFYK
>ID:AWD91728.1 |[Enterobacteria phage vB_EcoM_IME340]||_Enterobacteria_phage_vB_EcoM_IME340_.gbk|head assembly cochap..|336|MH051916(165549):39691-40026:1 ^^ Enterobacteria phage vB_EcoM_IME340, complete genome.|neighbours:ID:AWD91727.1(1),ID:AWD91729.1(1)|neighbour_genes:hypothetical protein,rIII lysis inhibitor..|
MSEVQQLPIRAVGEFVILVSEPAQAGDEEVTESGLIIGKRVQGEVPELCVVHSVGPDVPEGFCEVGDLTSLPVGQIRNVPHPFVALGLKQPKEIKQKFVTCHYKAIPCLYK
>ID:YP_009207400.1 |[Escherichia phage vB_EcoM_VR20]||_Enterobacteria_phage_vB_EcoM_VR20.gbk|head assembly cochap..|324|NC_028894(170336):129971-130294:-1 ^GeneID:26633899^ Enterobacteria phage vB_EcoM_VR20, complete genome.|neighbours:ID:YP_009207399.1(-1),ID:YP_009207401.1(-1)|neighbour_genes:rIII,hypothetical protein|
MELPIKAVGEYIILVSEPKQAGDEETTASGIVIGKLHQGEIPEMCEVFSIGSDVPEGFCEVGDLTPLPVGKIANVPHPLVALGLKQAKEVKQKFVTCHYKAVPCLYK
>ID:YP_009209968.1 |[Escherichia phage vB_EcoM_VR25]||_Enterobacteria_phage_vB_EcoM_VR25_.gbk|head assembly cochap..|324|NC_028925(170822):131626-131949:-1 ^GeneID:26636388^ Enterobacteria phage vB_EcoM_VR25, complete genome.|neighbours:ID:YP_009209967.1(-1),ID:YP_009209969.1(-1)|neighbour_genes:rIII,hypothetical protein|
MELPIKAVGEYIILVSEPKQAGDEETTASGIVIGKLHQGEIPEMCEVFSIGSDVPEGFCEVGDLTPLPVGKIANVPHPLVALGLKQAKEVKQKFVTCHYKAVPCLYK
>ID:YP_009214061.1 |[Escherichia phage vB_EcoM_VR26]||_Enterobacteria_phage_vB_EcoM_VR26_.gbk|head assembly cochap..|324|NC_028957(171541):132059-132382:-1 ^GeneID:26640517^ Enterobacteria phage vB_EcoM_VR26, complete genome.|neighbours:ID:YP_009214060.1(-1),ID:YP_009214062.1(-1)|neighbour_genes:rIII,hypothetical protein|
MELPIKAVGEYIILVSEPKQAGDEETTASGIVIGKLHQGEIPEMCEVFSIGSDVPEGFCEVGDLTPLPVGKIANVPHPLVALGLKQAKEVKQKFVTCHYKAVPCLYK
>ID:YP_009205907.1 |[Enterobacteria phage vB_EcoM_VR5]||_Enterobacteria_phage_vB_EcoM_VR5.gbk|head assembly cochap..|324|NC_028881(170473):132350-132673:-1 ^GeneID:26632520^ Enterobacteria phage vB_EcoM_VR5, complete genome.|neighbours:ID:YP_009205906.1(-1),ID:YP_009205908.1(-1)|neighbour_genes:rIII,hypothetical protein|
MELPIKAVGEYIILVSEPKQAGDEETTASGIVIGKLHQGEIPELCEVYSVGPDVPEDFCEVGDLTPLPVGKIANVPHPLVALGIKQPKEIKQKFVTCHYKAIPCLYK
> |[Tevenvirinae _Erwinia_phage_Cronus]||_Erwinia_phage_Cronus.gb|Phage head assembly ..|375|MH059636.2(175774):138273-138647:-1 ^RAST2:fig|1198136.105.peg.272^ Tevenvirinae _Erwinia_phage_Cronus|neighbours:(-1),(-1)|neighbour_genes:rIII lysis inhibitio..,Phage tail fiber pro..|
MTRMLLLLHVKQRWCFMSDLPIKALGEYVILVSEPPQQGDEIQSAGGIILGKETQGQLPDMCQIYAIGDDVPAGFVEIGDLTPLPVGNVRNVTHPAVALGVKKAKEIKQKFVTCHYKSLSCVYK
>ID:YP_009592748.1 |[Escherichia coli O157 typing phage 3]||_Escherichia_coli_O157_typing_phage_3_.gbk|chaperonin 10 Kd sub..|333|NC_041863(168733):18140-18472:1 ^GeneID:40068242^ Escherichia coli O157 typing phage 3, complete genome.|neighbours:ID:YP_009592747.1(1),ID:YP_009592749.1(1)|neighbour_genes:hypothetical protein,hypothetical protein|
MSEVQLPIRAVGEYVILVSEPAQAGDEEVTESGLVIGKRVQGEVPELCVVHSVGPDVPEGFVEVGDLTPLPVGQIRNVPHPFVALGLKQPKEIKQKFVTCHYKAIPCLYK
>ID:YP_009593208.1 |[Escherichia coli O157 typing phage 6]||_Escherichia_coli_O157_typing_phage_6_.gbk|chaperonin 10 Kd sub..|333|NC_041864(160570):142090-142422:-1 ^GeneID:40068705^ Escherichia coli O157 typing phage 6, complete genome.|neighbours:ID:YP_009593207.1(-1),ID:YP_009593209.1(-1)|neighbour_genes:hypothetical protein,hypothetical protein|
MSEVQLPIRAVGEYVILVSEPAQAGDEEVTESGLVIGKRVQGEVPELCVVHSVGPDVPEGFVEVGDLTPLPVGQIRNVPHPFVALGLKQPKEIKQKFVTCHYKAIPCLYK
>ID:YP_009225045.1 |[Escherichia phage APCEc01]||_Escherichia_phage_APCEc01_.gbk|head assembly cochap..|333|NC_029091(168771):52293-52625:1 ^GeneID:26795998^ Escherichia phage APCEc01, complete genome.|neighbours:ID:YP_009225044.1(1),ID:YP_009225046.1(1)|neighbour_genes:hypothetical protein,lysis inhibition acc..|
MSEVQLPIRAVGEYVILVSEPAQAGDEEVTESGLVIGKRVQGEVPELCVVHSVGPDVPEGFVEVGDLTPLPVGQIRNVPHPFVALGLKQPKEIKQKFVTCHYKAIPCLYK
> |[Tevenvirinae _Escherichia_phage_AnYang]||_Escherichia_phage_AnYang.gb|Phage head assembly ..|324|MK234886.1(169215):98966-99289:-1 ^RAST2:fig|1198136.106.peg.169^ Tevenvirinae _Escherichia_phage_AnYang|neighbours:(-1),(-1)|neighbour_genes:hypothetical protein,Phage tail fibers|
MELPIKAVGEYVILVSEPKQAGDEETTASGIVIGKLHQGEIPELCEIYSVGPDVPEDFCEVGDLTPLPVGKIANVPHPLVALGIKQPKEIKQKFVTCHYKAIPCLYK
> |[Tevenvirinae Escherichia_phage_CF2]||_Escherichia_phage_CF2.gb|Phage head assembly ..|336|NC_041919.1(168188):28012-28347:1 ^RAST2:fig|1198136.52.peg.45^ Tevenvirinae Escherichia_phage_CF2|neighbours:(1),(1)|neighbour_genes:Phage tail fiber pro..,hypothetical protein|
MSEVQQLPIRAVGEYVILVSEPAQAGDEEVTESGLIIGKRVQGEVPELCVVHSVGPDVPEGFCEVGDLTSLPVGQIRNVPHPFVALGLKQPKEIKQKFVTCHYKAIPCLYK
>ID:QBO61216.1 |[Escherichia phage D5505]||_Escherichia_phage_D5505_.gbk|chaperonin 10 Kd sub..|336|MK327929(168049):129686-130021:-1 ^^ Escherichia phage D5505, complete genome.|neighbours:ID:QBO61215.1(-1),ID:QBO61217.1(-1)|neighbour_genes:hypothetical protein,hypothetical protein|
MSEVQQLPIRAVGEYVILVSEPAQAGDEEVTESGLIIGKRVQGEVPELCVVHSVGPDVPEGFCEVGDLTSLPVGQIRNVPHPFVALGLKQPKEIKQKFVTCHYKAIPCLYK
> |[Tevenvirinae Escherichia_phage_ECD7]||_Escherichia_phage_ECD7.gb|Phage head assembly ..|324|NC_041936.1(164706):128707-129030:-1 ^RAST2:fig|1198136.56.peg.227^ Tevenvirinae Escherichia_phage_ECD7|neighbours:(-1),(-1)|neighbour_genes:Phage protein,hypothetical protein|
MTVKTPKALGDYVIIEAKAESAGTEVKSDFGIIIEQKRTMGEIPLVGKIIDIGDNVDKELLGKTVLLPHGKLNKVPHPDVINGVKKEEEIDLKWTVTHKQNIVVVYG
>ID:YP_009102682.1 |[Escherichia phage ECML-134]||_Escherichia_phage_ECML-134_.gbk|capsid and scaffold ..|336|NC_025449(166783):128537-128872:-1 ^GeneID:22111865^ Escherichia phage ECML-134, complete genome.|neighbours:ID:YP_009102681.1(-1),ID:YP_009102683.1(-1)|neighbour_genes:hypothetical protein,tail fiber protein|
MSEVQQLPIRAVGEYVILVSEPAQAGDEEVTESGLIIGKRVQGEVPELCVVHSVGPDVPEGFCEVGDLTSLPVGQIRNVPHPFVALGLKQPKEIKQKFVTCHYKAIPCLYK
> |[Tevenvirinae Escherichia_phage_EcWhh-1]||_Escherichia_phage_EcWhh-1.gb|Phage head assembly ..|324|MH791409.1(170524):23374-23697:-1 ^RAST2:fig|1198136.71.peg.34^ Tevenvirinae Escherichia_phage_EcWhh-1|neighbours:(-1),(-1)|neighbour_genes:Phage rIII lysis inh..,Phage tail fiber pro..|
MELPIKAVGEYVILVSEPKQAGDEETTASGIVIGKLHQGEIPELCEIYSVGPDVPEGFCEVGDLTPLPVGKIANVPHPLVALGIKQPKEIKQKFVTCHYKAIPCLYK
> |[Tevenvirinae Escherichia_phage_HP3]||_Escherichia_phage_HP3.gb|Phage head assembly ..|333|NC_041920.1(170254):142696-143028:-1 ^RAST2:fig|1198136.53.peg.248^ Tevenvirinae Escherichia_phage_HP3|neighbours:(-1),(-1)|neighbour_genes:Phage rIII lysis inh..,Phage tail fiber pro..|
MSEVQLPIRAVGEYVILVSEPAQAGDEEVTESGLVIGKRVQGEVPELCVVHSVGPDVPEGFVEVGDLTPLPVGQIRNVPHPFVALGLKQPKEIKQKFVTCHYKAIPCLYK
> |[Tevenvirinae _Escherichia_phage_HY01]||_Escherichia_phage_HY01.gb|Phage head assembly ..|339|NC_027349.1(166977):128539-128877:-1 ^RAST2:fig|1198136.95.peg.221^ Tevenvirinae _Escherichia_phage_HY01|neighbours:(-1),(-1)|neighbour_genes:hypothetical protein,Phage tail fiber pro..|
MSEVQQLLPIRAVGEYVILVSEPAQAGDEEVTESGLIIGKRVQGEVPELCVIHSVGPDVPEGFCEVGDLTSLPVGQIRNVPHPFVALGLKQPKEIKQKFVTCHYKAIPCLYK
>ID:YP_009284251.1 |[Escherichia phage HY03]||_Escherichia_phage_HY03.gbk|putative head assemb..|336|NC_031047(170770):163299-163634:1 ^GeneID:29079119^ Escherichia phage HY03, complete genome.|neighbours:ID:YP_009284250.1(1),ID:YP_009284252.1(1)|neighbour_genes:hypothetical protein,hypothetical protein|
MSEVQQLPIRAVGEYVILVSEPAQAGDEEVTESGLIIGKRVQGEVPELCVIHSVGPDVPEGFCEVGDLTSLPVGQIRNVPHPFVALGLKQPKEIKQKFVTCHYKAIPCLYK
>ID:BBG28726.1 |[Escherichia phage KIT03]||_Escherichia_phage_KIT03_DNA_.gbk|head assembly Co-cha..|336|AP018932(166848):129854-130189:-1 ^^ Escherichia phage KIT03 DNA, complete sequence.|neighbours:ID:BBG28725.1(-1),ID:BBG28727.1(-1)|neighbour_genes:rIII lysis inhibitio..,hypothetical protein|
MSEVQQLPIRAVGEYVILVSEPAQAGDEEVTESGLIIGKRAQGEVPELCVVHSVGPDVPEGFCEVGDLTSLPVGQIRNVPHPFVALGLKQPKEIKQKFVTCHYKAIPCLYK
>ID:YP_008060600.1 |[Escherichia phage Lw1]||_Escherichia_phage_Lw1_.gbk|co-chaperonin for Gr..|357|NC_021344(176227):48913-49269:1 ^GeneID:16205228^ Escherichia phage Lw1, complete genome.|neighbours:ID:YP_008060599.1(1),ID:YP_008060601.1(1)|neighbour_genes:cd,hypothetical protein|
MSNKMSELKVKASFEYVIIEATARPQGSEIVSSTGIVVGVRQQGEQPYFGKVVSVGPEVPEENAKALLGKMVPLPHAQMANVPDPDLVAGYISEKEAKEKETKYVSAHYKAVQAIYEI
> |[Tevenvirinae _Escherichia_phage_MX01]||_Escherichia_phage_MX01.gb|Phage head assembly ..|324|NC_031934.1(168929):132337-132660:-1 ^RAST2:fig|1198136.96.peg.222^ Tevenvirinae _Escherichia_phage_MX01|neighbours:(-1),(-1)|neighbour_genes:hypothetical protein,Phage tail fiber pro..|
MELPIKAVGEYVILVSEPKQAGDEETTASGIVIGKLHQGEIPELCEIYSVGPDVPEDFCEVGDLTPLPVGKIANVPHPLVALGIKQPKEIKQKFVTCHYKAIPCLYK
>ID:AYR04127.1 |[Escherichia phage OLB35]||_Escherichia_phage_OLB35_.gbk|head assembly cochap..|333|MH992122(169140):132137-132469:-1 ^^ UNVERIFIED: Escherichia phage OLB35, complete genome.|neighbours:ID:AYR04126.1(-1),ID:AYR04128.1(-1)|neighbour_genes:rIII lysis inhibitio..,hypothetical protein|
MSEVQLPIRAVGEYVILVSEPAQAGDEEVTESGLVIGKRVQGEVPELCVVHSVGPDVPEGFVEVGDLTPLPVGQIRNVPHPFVALGLKQPKEIKQKFVTCHYKAIPCLYK
> |[Tevenvirinae _Escherichia_phage_PE37]||_Escherichia_phage_PE37.gb|Phage head assembly ..|336|KU925172.1(166423):34939-35274:1 ^RAST2:fig|1198136.98.peg.60^ Tevenvirinae _Escherichia_phage_PE37|neighbours:(1),(1)|neighbour_genes:Phage tail fiber pro..,hypothetical protein|
MSEVQQLPIRAVGEYVILVSEPAQAGDEEVTESGLIIGKRVQGEVPELCVVHSVGPDVPEGFCEVGDLTSLPVGQIRNVPHPFVALGLKQPKEIKQKFVTCHYKAIPCLYK
>ID:BBC14552.1 |[Escherichia phage PP01]||_Escherichia_phage_PP01.gbk|31|336|LC348379(167812):130733-131068:-1 ^^ Escherichia phage PP01 DNA, complete sequence.|neighbours:ID:BBC14551.1(-1),ID:BBC14553.1(-1)|neighbour_genes:rIII,31.1|
MSEVQQLPIRAVGEYVILVSEPAQAGDEEVTESGLIIGKRVQGEVPELCVVHSVGPDVPEGFCEVGDLTSLPVGQIRNVPHPFVALGLKQPKEIKQKFVTCHYKAIPCLYK
> |[Tevenvirinae _Escherichia_phage_SF]||_Escherichia_phage_SF.gb|Phage head assembly ..|333|MH359124.1(168695):157822-158154:1 ^RAST2:fig|1198136.100.peg.264^ Tevenvirinae _Escherichia_phage_SF|neighbours:(1),(1)|neighbour_genes:Phage tail fiber pro..,Phage rIII lysis inh..|
MSEVQLPIRAVGEYVILVSEPAQAGDEEVTESGLVIGKRVQGEVPELCVVHSVGPDVPEGFVEVGDLTPLPVGQIRNVPHPFVALGLKQPKEIKQKFVTCHYKAIPCLYK
>ID:YP_009608456.1 |[Escherichia phage ST0]||_Escherichia_phage_ST0.gbk|head assembly cochap..|333|NC_041990(170496):98084-98416:1 ^GeneID:40084478^ Escherichia phage ST0, complete genome.|neighbours:ID:YP_009608455.1(1),ID:YP_009608457.1(1)|neighbour_genes:hypothetical protein,lysis inhibition acc..|
MSEVQLPIRAVGEYVILVSEPAQAGDEEVTESGLVIGKRVQGEVPELCVVHSVGPDVPEGFVEVGDLTPLPVGQIRNVPHPFVALGLKQPKEIKQKFVTCHYKAIPCLYK
>ID:BBC14830.1 |[Escherichia phage T2]||_Escherichia_phage_T2.gbk|31|336|LC348380(163825):127038-127373:-1 ^^ Escherichia phage T2 DNA, complete sequence.|neighbours:ID:BBC14829.1(-1),ID:BBC14831.1(-1)|neighbour_genes:rIII,31.1|
MSEVQQLPIRAVGEYVILVSEPAQAGDEEVTESGLIIGKRVQGEVPELCVIHSVGPDVPEGFCEVGDLTSLPVGQIRNVPHPFVALGLKQPKEIKQKFVTCHYKAIPCLYK
>ID:YP_009281542.1 |[Escherichia phage UFV-AREG1]||_Escherichia_phage_UFV-AREG1_.gbk|capsid and scaffold ..|336|NC_031030(170788):128461-128796:-1 ^GeneID:29063735^ Escherichia phage UFV-AREG1, complete genome.|neighbours:ID:YP_009281541.1(-1),ID:YP_009281543.1(-1)|neighbour_genes:protein rIII,hypothetical protein|
MSEVQQLPIRAVGEYVILVSEPAQAGDEEVTESGLIIGKRVQGEVPELCVVHSVGPDVPEGFCEVGDLTSLPVGQIRNVPHPFVALGLKQPKEIKQKFVTCHYKAIPCLYK
>ID:YP_009323414.1 |[Escherichia phage WG01]||_Escherichia_phage_WG01_.gbk|head assembly cochap..|324|NC_031928(169936):133266-133589:-1 ^GeneID:30308540^ Escherichia phage WG01, complete genome.|neighbours:ID:YP_009323413.1(-1),ID:YP_009323415.1(-1)|neighbour_genes:hypothetical protein,hypothetical protein|
MELPIKAVGEYVILVSEPKQAGDEETTASGIVIGKLHQGEIPELCEIYSVGPDVPEDFCEVGDLTPLPVGKIANVPHPLVALGIKQPKEIKQKFVTCHYKAIPCLYK
>ID:YP_009030818.1 |[Escherichia phage vB_EcoM_112]||_Escherichia_phage_e112_.gbk|head assembly cochap..|336|NC_024125(168470):129199-129534:-1 ^GeneID:19485362^ Escherichia phage e11/2, complete genome.|neighbours:ID:YP_009030817.1(-1),ID:YP_009030819.1(-1)|neighbour_genes:lysis inhibition acc..,hypothetical protein|
MSEVQQLPIRAVGEYVILVSEPAQAGDEEVTESGLIIGKRVQGEVPELCVVHSVGPDVPEGFCEVGDLTSLPVGQIRNVPHPFVALGLKQPKEIKQKFVTCHYKAIPCLYK
>ID:AYN56205.1 |[Escherichia phage p000v]||_Escherichia_phage_p000v_.gbk|capsid assembly prot..|333|MK047717(167803):17757-18089:1 ^^ Escherichia phage p000v, complete genome.|neighbours:ID:AYN56204.1(1),ID:AYN56206.1(1)|neighbour_genes:hypothetical protein,hypothetical protein|
MSEVQLPIRAVGEYVILVSEPAQAGDEEVTESGLVIGKRVQGEVPELCVVHSVGPDVPEGFVEVGDLTPLPVGQIRNVPHPFVALGLKQPKEIKQKFVTCHYKAIPCLYK
> |[Tevenvirinae _Escherichia_phage_p000y]||_Escherichia_phage_p000y.gb|Phage head assembly ..|333|MK047718.1(169872):128723-129055:1 ^RAST2:fig|1198136.97.peg.229^ Tevenvirinae _Escherichia_phage_p000y|neighbours:(1),(1)|neighbour_genes:Phage tail fiber pro..,Phage rIII lysis inh..|
MSEVQLPIRAVGEYVILVSEPAQAGDEEVTESGLVIGKRVQGEVPELCIVHSVGPDVPEGFVEVGDLTPLPVGQIRNVPHPFVALGLKQPKEIKQKFVTCHYKAIPCLYK
> |[Tevenvirinae _Escherichia_phage_slur02]||_Escherichia_phage_slur02.gb|Phage head assembly ..|336|NC_028927.1(167298):32877-33212:-1 ^RAST2:fig|1198136.99.peg.46^ Tevenvirinae _Escherichia_phage_slur02|neighbours:(-1),(-1)|neighbour_genes:hypothetical protein,Phage tail fiber pro..|
MSEVQQLPIRAVGEYVILVSEPAQAGDEEVTESGLIIGKRVQGEVPELCVIHSVGPDVPEGFCEVGDLTSLPVGQIRNVPHPFVALGLKQPKEIKQKFVTCHYKAIPCLYK
>ID:YP_009625041.1 |[Escherichia phage slur03]||_Escherichia_phage_slur03_.gbk|gp31 head assembly c..|336|NC_042129(167467):40589-40924:1 ^GOA:A0A0M7QBH3,GeneID:40101923,InterPro:IPR011032,InterPro:IPR016416,InterPro:IPR020818,UniProtKB/TrEMBL:A0A0M7QBH3^ Escherichia phage slur03, complete genome.|neighbours:ID:YP_009625040.1(1),ID:YP_009625042.1(1)|neighbour_genes:hypothetical protein..,hypothetical protein..|
MSEVQQLPIRAVGEYVILVSEPAQAGDEEVTESGLIIGKRVQGEVPELCVIHSVGPDVPEGFCEVGDLTSLPVGQIRNVPHPFVALGLKQPKEIKQKFVTCHYKAIPCLYK
>ID:YP_009625426.1 |[Escherichia phage slur04]||_Escherichia_phage_slur04_.gbk|Chaperonin 10 Kd sub..|336|NC_042130(167298):114561-114896:-1 ^GOA:A0A0M7QCQ9,GeneID:40102327,InterPro:IPR011032,InterPro:IPR016416,InterPro:IPR020818,UniProtKB/TrEMBL:A0A0M7QCQ9^ Escherichia phage slur04, complete genome.|neighbours:ID:YP_009625425.1(-1),ID:YP_009625427.1(-1)|neighbour_genes:hypothetical protein,hypothetical protein|
MSEVQQLPIRAVGEYVILVSEPAQAGDEEVTESGLIIGKRVQGEVPELCVIHSVGPDVPEGFCEVGDLTSLPVGQIRNVPHPFVALGLKQPKEIKQKFVTCHYKAIPCLYK
> |[Tevenvirinae _Escherichia_phage_slur07]||_Escherichia_phage_slur07.gb|Phage head assembly ..|336|NC_028780.1(167124):32942-33277:1 ^RAST2:fig|1198136.89.peg.51^ Tevenvirinae _Escherichia_phage_slur07|neighbours:(1),(1)|neighbour_genes:Phage tail fiber pro..,hypothetical protein|
MSEVQQLPIRAVGEYVILVSEPAQAGDEEVTESGLIIGKRVQGEVPELCVVHSVGPDVPEGFCEVGDLTSLPVGQIRNVPHPFVALGLKQPKEIKQKFVTCHYKAIPCLYK
>ID:CUL02585.1 |[Escherichia phage slur08]||_Escherichia_phage_slur08_.gbk|Chaperonin 10 Kd sub..|336|LN881733(167467):37836-38171:1 ^GOA:A0A0M9JEA4,InterPro:IPR011032,InterPro:IPR016416,InterPro:IPR020818,UniProtKB/TrEMBL:A0A0M9JEA4^ Escherichia phage slur08, complete genome.|neighbours:ID:CUL02584.1(1),ID:CUL02586.1(1)|neighbour_genes:hypothetical protein,hypothetical protein|
MSEVQQLPIRAVGEYVILVSEPAQAGDEEVTESGLIIGKRVQGEVPELCVIHSVGPDVPEGFCEVGDLTSLPVGQIRNVPHPFVALGLKQPKEIKQKFVTCHYKAIPCLYK
>ID:CUL02980.1 |[Escherichia phage slur11]||_Escherichia_phage_slur11_.gbk|Chaperonin 10 Kd sub..|336|LN881734(167298):118107-118442:-1 ^GOA:A0A0M7QC63,InterPro:IPR011032,InterPro:IPR016416,InterPro:IPR020818,UniProtKB/TrEMBL:A0A0M7QC63^ Escherichia phage slur11, complete genome.|neighbours:ID:CUL02979.1(-1),ID:CUL02981.1(-1)|neighbour_genes:hypothetical protein,hypothetical protein|
MSEVQQLPIRAVGEYVILVSEPAQAGDEEVTESGLIIGKRVQGEVPELCVIHSVGPDVPEGFCEVGDLTSLPVGQIRNVPHPFVALGLKQPKEIKQKFVTCHYKAIPCLYK
>ID:CUL03766.1 |[Escherichia phage slur13]||_Escherichia_phage_slur13_.gbk|Chaperonin 10 Kd sub..|336|LN881737(167299):139929-140264:-1 ^GOA:A0A0M7QHU1,InterPro:IPR011032,InterPro:IPR016416,InterPro:IPR020818,UniProtKB/TrEMBL:A0A0M7QHU1^ Escherichia phage slur13, complete genome.|neighbours:ID:CUL03765.1(-1),ID:CUL03767.1(-1)|neighbour_genes:hypothetical protein,hypothetical protein|
MSEVQQLPIRAVGEYVILVSEPAQAGDEEVTESGLIIGKRVQGEVPELCVIHSVGPDVPEGFCEVGDLTSLPVGQIRNVPHPFVALGLKQPKEIKQKFVTCHYKAIPCLYK
>ID:YP_009180709.1 |[Escherichia phage slur14]||_Escherichia_phage_slur14_.gbk|Chaperonin 10 Kd sub..|336|NC_028448(167467):71416-71751:-1 ^GOA:A0A0M9JE30,GeneID:26227884,InterPro:IPR011032,InterPro:IPR016416,InterPro:IPR020818,UniProtKB/TrEMBL:A0A0M9JE30^ Escherichia phage slur14, complete genome.|neighbours:ID:YP_009180708.1(-1),ID:YP_009180710.1(-1)|neighbour_genes:hypothetical protein,hypothetical protein|
MSEVQQLPIRAVGEYVILVSEPAQAGDEEVTESGLIIGKRVQGEVPELCVIHSVGPDVPEGFCEVGDLTSLPVGQIRNVPHPFVALGLKQPKEIKQKFVTCHYKAIPCLYK
>ID:AVH86040.1 |[Escherichia phage vB_EcoM-G28]||_Escherichia_phage_vB_EcoM-G28.gbk|hypothetical protein|336|MG867727(170121):132252-132587:-1 ^^ Escherichia phage vB_EcoM-G28, complete genome.|neighbours:ID:AVH86039.1(-1),ID:AVH86041.1(-1)|neighbour_genes:hypothetical protein,hypothetical protein|
MSEVQQLPIRAVGEYVILVSEPAQAGDEEVTESGLIIGKRVQGEVPELCVVHSVGPDVPEGFCEVGDLTSLPVGQIRNVPHPFVALGLKQPKEIKQKFVTCHYKAIPCLYK
>ID:QDF15233.1 |[Escherichia phage vB_EcoM-Sa45lw]||_Escherichia_phage_vB_EcoM-Sa45lw_.gbk|head assembly cochap..|336|MK977694(167353):129311-129646:-1 ^^ Escherichia phage vB_EcoM-Sa45lw, complete genome.|neighbours:ID:QDF15232.1(-1),ID:QDF15234.1(-1)|neighbour_genes:rIII lysis inhibitio..,hypothetical protein|
MSEVQQLPIRAVGEYVILVSEPAQAGDEEVTESGLIIGKRVQGEVPELCVVHSVGPDVPEGFCEVGDLTSLPVGQIRNVPHPFVALGLKQPKEIKQKFVTCHYKAIPCLYK
>ID:YP_009290475.1 |[Escherichia phage vB_EcoM-UFV13]||_Escherichia_phage_vB_EcoM-UFV13_.gbk|hypothetical protein|336|NC_031103(165772):128843-129178:-1 ^GeneID:29081271^ Escherichia phage vB_EcoM-UFV13, complete genome.|neighbours:ID:YP_009290474.1(-1),ID:YP_009290476.1(-1)|neighbour_genes:hypothetical protein,tail fibers protein|
MSEVQQLPIRAVGEYVILVSEPAQAGDEEVTESGLIIGKRVQGEVPELCVVHSVGPDVPEGFCEVGDLTSLPVGQIRNVPHPFVALGLKQPKEIKQKFVTCHYKAIPCLYK
>ID:AUV61071.1 |[Escherichia phage vB_EcoM-fFiEco06]||_Escherichia_phage_vB_EcoM-fFiEco06_.gbk|capsid assembly chap..|336|MG781190(167076):128971-129306:-1 ^^ Escherichia phage vB_EcoM-fFiEco06, complete genome.|neighbours:ID:AUV61070.1(-1),ID:AUV61072.1(-1)|neighbour_genes:rIII,hypothetical protein|
MSEVQQLPIRAVGEYVILVSEPAQAGDEEVTESGLIIGKRVQGEVPELCVVHSVGPDVPEGFCEVGDLTSLPVGQIRNVPHPFVALGLKQPKEIKQKFVTCHYKAIPCLYK
>ID:AUV61343.1 |[Escherichia phage vB_EcoM-fHoEco02]||_Escherichia_phage_vB_EcoM-fHoEco02_.gbk|capsid assembly chap..|336|MG781191(167064):128962-129297:-1 ^^ Escherichia phage vB_EcoM-fHoEco02, complete genome.|neighbours:ID:AUV61342.1(-1),ID:AUV61344.1(-1)|neighbour_genes:rIII,hypothetical protein|
MSEVQQLPIRAVGEYVILVSEPAQAGDEEVTESGLIIGKRVQGEVPELCVVHSVGPDVPEGFCEVGDLTSLPVGQIRNVPHPFVALGLKQPKEIKQKFVTCHYKAIPCLYK
>ID:AYP69865.1 |[Escherichia phage vB_EcoM_DalCa]||_Escherichia_phage_vB_EcoM_DalCa_.gbk|head assembly chaper..|336|MH992510(166040):128678-129013:-1 ^^ Escherichia phage vB_EcoM_DalCa, complete genome.|neighbours:ID:AYP69909.1(-1),ID:AYP69875.1(-1)|neighbour_genes:rIII lysis inhibitio..,tail fiber protein|
MSEVQQLPIRAVGEYVILVSEPAQAGDEEVTESGLIIGKRVQGEVPELCVVHSVGPDVPEGFCEVGDLTSLPVGQIRNVPHPFVALGLKQPKEIKQKFVTCHYKAIPCLYK
>ID:QBO63726.1 |[Escherichia phage vB_EcoM_G10400]||_Escherichia_phage_vB_EcoM_G10400.gbk|hypothetical protein|336|MK327937(170182):131047-131382:-1 ^^ Escherichia phage vB_EcoM_G10400, complete genome.|neighbours:ID:QBO63725.1(-1),ID:QBO63727.1(-1)|neighbour_genes:hypothetical protein,hypothetical protein|
MSEVQQLPIRAVGEYVILVSEPAQAGDEEVTESGLIIGKRVQGEVPELCVVHSVGPDVPEGFCEVGDLTSLPVGQIRNVPHPFVALGLKQPKEIKQKFVTCHYKAIPCLYK
>ID:QBO62373.1 |[Escherichia phage vB_EcoM_G2248]||_Escherichia_phage_vB_EcoM_G2248.gbk|hypothetical protein|324|MK327932(170678):133083-133406:-1 ^^ Escherichia phage vB_EcoM_G2248, complete genome.|neighbours:ID:QBO62372.1(-1),ID:QBO62374.1(-1)|neighbour_genes:hypothetical protein,hypothetical protein|
MTVKTPKALGDYVIIEAKAESAGTEVKSSMGIIIEQKRTMGEIPLVGKIIDIGETVDQELLGKTVLLPHGKMNKVPHPDVINGVKKEEEIDLKWTVTHKQNIVVVYG
> |[Tevenvirinae Escherichia_phage_vB_EcoM_G2285]||_Escherichia_phage_vB_EcoM_G2285.gb|Phage head assembly ..|333|MK327933.1(166675):129522-129854:-1 ^RAST2:fig|1198136.60.peg.221^ Tevenvirinae Escherichia_phage_vB_EcoM_G2285|neighbours:(-1),(-1)|neighbour_genes:Phage rIII lysis inh..,Phage tail fiber pro..|
MSEVQLPIRAVGEYVILVSEPAQAGDEEVTESGLVIGKRVQGEVPELCVVHSVGPDVPEGFVEVGDLTPLPVGQIRNVPHPFVALGLKQPKEIKQKFVTCHYKAIPCLYK
> |[Tevenvirinae _Escherichia_phage_vB_EcoM_G2469]||_Escherichia_phage_vB_EcoM_G2469.gb|Phage head assembly ..|333|MK327934.1(170452):133136-133468:-1 ^RAST2:fig|1198136.90.peg.224^ Tevenvirinae _Escherichia_phage_vB_EcoM_G2469|neighbours:(-1),(-1)|neighbour_genes:Phage rIII lysis inh..,Phage tail fiber pro..|
MSEVQLPIRAVGEYVILVSEPAQAGDEEVTESGLVIGKRVQGEVPELCVVHSVGPDVPEGFVEVGDLTPLPVGQIRNVPHPFVALGLKQPKEIKQKFVTCHYKAIPCLYK
> |[Tevenvirinae Escherichia_phage_vB_EcoM_G2494]||_Escherichia_phage_vB_EcoM_G2494.gb|Phage head assembly ..|324|MK327935.1(168327):129262-129585:-1 ^RAST2:fig|1198136.61.peg.231^ Tevenvirinae Escherichia_phage_vB_EcoM_G2494|neighbours:(-1),(-1)|neighbour_genes:Phage protein,hypothetical protein|
MTVKTPKALGDYVIIEAKAESAGTEVKSDFGIIIEQKRTMGEIPLVGKIIDIGDNVDKELLGKTVLLPHGKLNKVPHPDVINGVKKEEEIDLKWTVTHKQNIVVVYG
>ID:QBO65620.1 |[Escherichia phage vB_EcoM_G2540-3]||_Escherichia_phage_vB_EcoM_G2540-3_.gbk|hypothetical protein|336|MK327944(168654):129067-129402:-1 ^^ Escherichia phage vB_EcoM_G2540-3, complete genome.|neighbours:ID:QBO65619.1(-1),ID:QBO65621.1(-1)|neighbour_genes:hypothetical protein,hypothetical protein|
MSEVQQLPIRAVGEYVILVSEPAQAGDEEVTESGLIIGKRVQGEVPELCVIHSVGHDVPEGFCEVGDLTSLPVGQIRNVPHPFVALGLKQPKEIKQKFVTCHYKAIPCLYK
> |[Tevenvirinae _Escherichia_phage_vB_EcoM_G2540]||_Escherichia_phage_vB_EcoM_G2540.gb|Phage head assembly ..|336|MK327936.1(168886):129716-130051:-1 ^RAST2:fig|1198136.92.peg.224^ Tevenvirinae _Escherichia_phage_vB_EcoM_G2540|neighbours:(-1),(-1)|neighbour_genes:hypothetical protein,Phage tail fiber pro..|
MSEVQQLPIRAVGEYVILVSEPAQAGDEEVTESGLIIGKRVQGEVPELCVVHSVGPDVPEGFCEVGDLTSLPVGQIRNVPHPFVALGLKQPKEIKQKFVTCHYKAIPCLYK
>ID:QBO64533.1 |[Escherichia phage vB_EcoM_G29]||_Escherichia_phage_vB_EcoM_G29_.gbk|hypothetical protein|336|MK327940(168241):130903-131238:-1 ^^ Escherichia phage vB_EcoM_G29, complete genome.|neighbours:ID:QBO64532.1(-1),ID:QBO64534.1(-1)|neighbour_genes:hypothetical protein,hypothetical protein|
MSEVQQLPIRAVGEYVILVSEPAQAGDEEVTESGLIIGKRVQGEVPELCVVHSVGPDVPEGFCEVGDLTSLPVGQIRNVPHPFVALGLKQPKEIKQKFVTCHYKAIPCLYK
> |[Tevenvirinae _Escherichia_phage_vB_EcoM_G37-3]||_Escherichia_phage_vB_EcoM_G37-3.gb|Phage head assembly ..|324|MK327941.1(167832):128267-128590:-1 ^RAST2:fig|1198136.91.peg.235^ Tevenvirinae _Escherichia_phage_vB_EcoM_G37-3|neighbours:(-1),(-1)|neighbour_genes:Phage protein,hypothetical protein|
MTVKTPKALGDYVIIEAKAESAGTEVKSDFGIIIEQKRTMGEIPLVGKIIDIGDNVDKELLGKTVLLPHGKLNKVPHPDVINGVKKEEEIDLKWTVTHKQNIVVVYG
> |[Tevenvirinae _Escherichia_phage_vB_EcoM_GG4498]||_Escherichia_phage_vB_EcoM_G4498.gb|Phage head assembly ..|336|MK327939.1(167826):130345-130680:-1 ^RAST2:fig|1198136.93.peg.225^ Tevenvirinae _Escherichia_phage_vB_EcoM_GG4498|neighbours:(-1),(-1)|neighbour_genes:hypothetical protein,Phage tail fiber pro..|
MSEVQQLPIRAVGEYVILVSEPAQAGDEEVTESGLIIGKRVQGEVPELCVVHSVGPDVPEGFCEVGDLTSLPVGQIRNVPHPFVALGLKQPKEIKQKFVTCHYKAIPCLYK
>ID:QBO65905.1 |[Escherichia phage vB_EcoM_G4500]||_Escherichia_phage_vB_EcoM_G4500_.gbk|hypothetical protein|336|MK327945(168363):131025-131360:-1 ^^ Escherichia phage vB_EcoM_G4500, complete genome.|neighbours:ID:QBO65904.1(-1),ID:QBO65906.1(-1)|neighbour_genes:hypothetical protein,hypothetical protein|
MSEVQQLPIRAVGEYVILVSEPAQAGDEEVTESGLIIGKRVQGEVPELCVVHSVGPDVPEGFCEVGDLTSLPVGQIRNVPHPFVALGLKQPKEIKQKFVTCHYKAIPCLYK
>ID:QBO66179.1 |[Escherichia phage vB_EcoM_G4507]||_Escherichia_phage_vB_EcoM_G4507_.gbk|hypothetical protein|336|MK327946(168828):130799-131134:-1 ^^ Escherichia phage vB_EcoM_G4507, complete genome.|neighbours:ID:QBO66178.1(-1),ID:QBO66180.1(-1)|neighbour_genes:hypothetical protein,hypothetical protein|
MSEVQQLPIRAVGEYVILVSEPAQAGDEEVTESGLIIGKRVQGEVPELCVVHSVGPDVPEGFCEVGDLTSLPVGQIRNVPHPFVALGLKQPKEIKQKFVTCHYKAIPCLYK
>ID:QBO65079.1 |[Escherichia phage vB_EcoM_G50]||_Escherichia_phage_vB_EcoM_G50_.gbk|hypothetical protein|336|MK327942(167728):129091-129426:-1 ^^ Escherichia phage vB_EcoM_G50, complete genome.|neighbours:ID:QBO65078.1(-1),ID:QBO65080.1(-1)|neighbour_genes:hypothetical protein,hypothetical protein|
MSEVQQLPIRAVGEYVILVSEPAQAGDEEVTESGLIIGKRVQGEVPELCVVHSVGPDVPEGFCEVGDLTSLPVGQIRNVPHPFVALGLKQPKEIKQKFVTCHYKAIPCLYK
> |[Tevenvirinae _Escherichia_phage_vB_EcoM_G5211]||_Escherichia_phage_vB_EcoM_G5211.gb|Phage head assembly ..|324|MK327947.1(164278):126463-126786:-1 ^RAST2:fig|1198136.94.peg.222^ Tevenvirinae _Escherichia_phage_vB_EcoM_G5211|neighbours:(-1),(-1)|neighbour_genes:Phage protein,Phage tail fiber pro..|
MTVKTPKALGDYVIIEAKAESAGTEVKSSMGIIIEQKRTMGEIPLVGKIIDIGETVDKELLGKTVLLPHGKMNKVPHPDVINGVKKEEEIDLKWTVTHKQNIVVVYG
>ID:QBO65357.1 |[Escherichia phage vB_EcoM_G53]||_Escherichia_phage_vB_EcoM_G53_.gbk|hypothetical protein|333|MK327943(167834):131865-132197:-1 ^^ Escherichia phage vB_EcoM_G53, complete genome.|neighbours:ID:QBO65356.1(-1),ID:QBO65358.1(-1)|neighbour_genes:hypothetical protein,hypothetical protein|
MSEVQLPIRAVGEYVILVSEPAQAGDEEVTESGLVIGKRVQGEVPELCVVHSVGPDVPEGFVEVGDLTPLPVGQIRNVPHPFVALGLKQPKEIKQKFVTCHYKAIPCLYK
>ID:QBQ80090.1 |[Escherichia phage vB_EcoM_G8]||_Escherichia_phage_vB_EcoM_G8_.gbk|hypothetical protein|336|MK373787(169650):128752-129087:-1 ^^ Escherichia phage vB_EcoM_G8, complete genome.|neighbours:ID:QBQ80089.1(-1),ID:QBQ80091.1(-1)|neighbour_genes:hypothetical protein,hypothetical protein|
MSEVQQLPIRAVGEYVILVSEPAQAGDEEVTESGLIIGKRVQGEVPELCVIHSVGPDVPEGFCEVGDLTSLPVGQIRNVPHPFVALGLKQPKEIKQKFVTCHYKAIPCLYK
>ID:QBQ77993.1 |[Escherichia phage vB_EcoM_G9062]||_Escherichia_phage_vB_EcoM_G9062_.gbk|hypothetical protein|336|MK373779(168670):130627-130962:-1 ^^ Escherichia phage vB_EcoM_G9062, complete genome.|neighbours:ID:QBQ77992.1(-1),ID:QBQ77994.1(-1)|neighbour_genes:hypothetical protein,hypothetical protein|
MSEVQQLPIRAVGEYVILVSEPAQAGDEEVTESGLIIGKRVQGEVPELCVIHSVGPDVPEGFCEVGDLTSLPVGQIRNVPHPFVALGLKQPKEIKQKFVTCHYKAIPCLYK
>ID:AXC34129.1 |[Escherichia phage vB_EcoM_JB75]||_Escherichia_phage_vB_EcoM_JB75_.gbk|head assembly cochap..|336|MH355584(167208):36951-37286:1 ^^ Escherichia phage vB_EcoM_JB75, complete genome.|neighbours:ID:AXC34141.1(1),ID:AXC34173.1(1)|neighbour_genes:tail fiber protein,rIII lysis inhibitio..|
MSEVQQLPIRAVGEYVILVSEPAQAGDEEVTESGLIIGKRVQGEVPELCVVHSVGPDVPEGFCEVGDLTSLPVGQIRNVPHPFVALGLKQPKEIKQKFVTCHYKAIPCLYK
>ID:YP_009037558.1 |[Escherichia phage vB_EcoM_JS09]||_Escherichia_phage_vB_EcoM_JS09_.gbk|head assembly cochap..|333|NC_024124(169148):37629-37961:1 ^GeneID:19524953^ Escherichia phage vB_EcoM_JS09, complete genome.|neighbours:ID:YP_009037557.1(1),ID:YP_009037559.1(1)|neighbour_genes:hypothetical protein,rIII lysis inhibitio..|
MSEVQLPIRAVGEYVILVSEPAQAGDEEVTESGLVIGKRVQGEVPELCVVHSVGPDVPEGFVEVGDLTPLPVGQIRNVPHPFVALGLKQPKEIKQKFVTCHYKAIPCLYK
>ID:QBQ78494.1 |[Escherichia phage vB_EcoM_KAW1E185]||_Escherichia_phage_vB_EcoM_KAW1E185_.gbk|hypothetical protein|336|MK373781(164987):127229-127564:-1 ^^ Escherichia phage vB_EcoM_KAW1E185, complete genome.|neighbours:ID:QBQ78493.1(-1),ID:QBQ78495.1(-1)|neighbour_genes:hypothetical protein,hypothetical protein|
MSEVQQLPIRAVGEYVILVSEPAQAGDEEVTESGLIIGKRVQGEVPELCVIHSVGPDVPEGFCEVGDLTSLPVGQIRNVPHPFVALGLKQPKEIKQKFVTCHYKAIPCLYK
> |[Tevenvirinae Escherichia_phage_vB_EcoM_KAW3E185]||_Escherichia_phage_vB_EcoM_KAW3E185.gb|Phage head assembly ..|333|MK373782.1(170187):132975-133307:-1 ^RAST2:fig|1198136.54.peg.225^ Tevenvirinae Escherichia_phage_vB_EcoM_KAW3E185|neighbours:(-1),(-1)|neighbour_genes:Phage rIII lysis inh..,Phage tail fiber pro..|
MSEVQLPIRAVGEYVILVSEPAQAGDEEVTESGLVIGKRVQGEVPELCVVHSVGPDVPEGFVEVGDLTPLPVGQIRNVPHPFVALGLKQPKEIKQKFVTCHYKAIPCLYK
>ID:QBQ79270.1 |[Escherichia phage vB_EcoM_MM02]||_Escherichia_phage_vB_EcoM_MM02_.gbk|hypothetical protein|333|MK373784(169201):133606-133938:-1 ^^ Escherichia phage vB_EcoM_MM02, complete genome.|neighbours:ID:QBQ79269.1(-1),ID:QBQ79271.1(-1)|neighbour_genes:hypothetical protein,hypothetical protein|
MSEVQLPIRAVGEYVILVSEPAQAGDEEVTESGLVIGKRVQGEVPELCVVHSVGPDVPEGFVEVGDLTPLPVGQIRNVPHPFVALGLKQPKEIKQKFVTCHYKAIPCLYK
>ID:QBQ79540.1 |[Escherichia phage vB_EcoM_OE5505]||_Escherichia_phage_vB_EcoM_OE5505_.gbk|hypothetical protein|336|MK373785(168756):130759-131094:-1 ^^ Escherichia phage vB_EcoM_OE5505, complete genome.|neighbours:ID:QBQ79539.1(-1),ID:QBQ79541.1(-1)|neighbour_genes:hypothetical protein,hypothetical protein|
MSEVQQLPIRAVGEYVILVSEPAQAGDEEVTESGLIIGKRVQGEVPELCVVHSVGPDVPEGFCEVGDLTSLPVGQIRNVPHPFVALGLKQPKEIKQKFVTCHYKAIPCLYK
> |[Tevenvirinae _Escherichia_phage_vB_EcoM_PhAPEC2]||_Escherichia_phage_vB_EcoM_PhAPEC2.gb|Phage head assembly ..|333|NC_024794.1(167318):131573-131905:-1 ^RAST2:fig|1198136.124.peg.219^ Tevenvirinae _Escherichia_phage_vB_EcoM_PhAPEC2|neighbours:(-1),(-1)|neighbour_genes:Phage rIII lysis inh..,Phage tail fiber pro..|
MSEVQLPIRAVGEYVILVSEPAQAGDEEVTESGLVIGKRVQGEVPELCVVHSVGPDVPEGFVEVGDLTPLPVGQIRNVPHPFVALGLKQPKEIKQKFVTCHYKAIPCLYK
>ID:QBQ79823.1 |[Escherichia phage vB_EcoM_R5505]||_Escherichia_phage_vB_EcoM_R5505_.gbk|hypothetical protein|336|MK373786(167317):130562-130897:-1 ^^ Escherichia phage vB_EcoM_R5505, complete genome.|neighbours:ID:QBQ79822.1(-1),ID:QBQ79824.1(-1)|neighbour_genes:hypothetical protein,hypothetical protein|
MSEVQQLPIRAVGEYVILVSEPAQAGDEEVTESGLIIGKRVQGEVPELCVVHSVGPDVPEGFCEVGDLTSLPVGQIRNVPHPFVALGLKQPKEIKQKFVTCHYKAIPCLYK
>ID:QBQ77230.1 |[Escherichia phage vB_EcoM_WFK]||_Escherichia_phage_vB_EcoM_WFK_.gbk|hypothetical protein|333|MK373775(164590):126937-127269:-1 ^^ Escherichia phage vB_EcoM_WFK, complete genome.|neighbours:ID:QBQ77229.1(-1),ID:QBQ77231.1(-1)|neighbour_genes:hypothetical protein,hypothetical protein|
MSEVQLPIRAVGEYVILVSEPAQAGDEEVTESGLVIGKRVQGEVPELCVVHSVGPDVPEGFVEVGDLTPLPVGQIRNVPHPFVALGLKQPKEIKQKFVTCHYKAIPCLYK
>ID:QBQ76969.1 |[Escherichia phage vB_EcoM_WFL6982]||_Escherichia_phage_vB_EcoM_WFL6982_.gbk|hypothetical protein|333|MK373774(164279):126939-127271:-1 ^^ Escherichia phage vB_EcoM_WFL6982, complete genome.|neighbours:ID:QBQ76968.1(-1),ID:QBQ76970.1(-1)|neighbour_genes:hypothetical protein,hypothetical protein|
MSEVQLPIRAVGEYVILVSEPAQAGDEEVTESGLVIGKRVQGEVPELCVVHSVGPDVPEGFVEVGDLTPLPVGQIRNVPHPFVALGLKQPKEIKQKFVTCHYKAIPCLYK
>ID:QBQ77723.1 |[Escherichia phage vB_EcoM_WFbE185]||_Escherichia_phage_vB_EcoM_WFbE185.gbk|hypothetical protein|333|MK373778(170429):132980-133312:-1 ^^ Escherichia phage vB_EcoM_WFbE185, complete genome.|neighbours:ID:QBQ77722.1(-1),ID:QBQ77724.1(-1)|neighbour_genes:hypothetical protein,hypothetical protein|
MSEVQLPIRAVGEYVILVSEPAQAGDEEVTESGLVIGKRVQGEVPELCVVHSVGPDVPEGFVEVGDLTPLPVGQIRNVPHPFVALGLKQPKEIKQKFVTCHYKAIPCLYK
>ID:YP_007004951.1 |[Escherichia phage wV7]||_Escherichia_phage_wV7_.gbk|head assembly cochap..|336|NC_019505(166452):129071-129406:-1 ^GeneID:14010745^ Escherichia phage wV7, complete genome.|neighbours:ID:YP_007004950.1(-1),ID:YP_007004952.1(-1)|neighbour_genes:rIII lysis inhibitio..,hypothetical protein|
MSEVQQLPIRAVGEYVILVSEPAQAGDEEVTESGLIIGKRVQGEVPELCVVHSVGPDVPEGFCEVGDLTSLPVGQIRNVPHPFVALGLKQPKEIKQKFVTCHYKAIPCLYK
> |[Tevenvirinae Escherichia_virus_KFS-EC]||_Escherichia_virus_KFS-EC.gb|Phage head assembly ..|324|MH560358.1(164715):70361-70684:-1 ^RAST2:fig|1198136.83.peg.116^ Tevenvirinae Escherichia_virus_KFS-EC|neighbours:(-1),(-1)|neighbour_genes:Phage protein,hypothetical protein|
MTVKTPKALGDYVIIEAKAESAGTEVKSDFGIIIEQKRTMGEIPLVGKIIDIGDNVDKELLGKTVLLPHGKLNKVPHPDVINGVKKEEEIDLKWTVTHKQNIVVVYG
>ID:QDK04338.1 |[Escherichia virus VEc20]||_Escherichia_virus_VEc20_.gbk|vec20_208|336|MN022785(167532):128042-128377:-1 ^^ Escherichia virus VEc20, complete genome.|neighbours:ID:QDK04337.1(-1),ID:QDK04339.1(-1)|neighbour_genes:vec20_207,vec20_209|
MSEVQQLPIRAVGEYVILVSEPSQAGDEEVTESGLIIGKRVQGEVPELCVIHSVGPDVPEGFCEVGDLTSLPVGQIRNVPHPFVALGLKQPKEIKQKFVTCHYKAIPCLYK
>ID:VCU44513.1 |[Escherichia virus vB_Eco_mar005P1]|vB_Eco_mar005P1|_Escherichia_virus_vB_Eco_mar005P1_.gbk|31|333|LR027390(167773):65723-66055:-1 ^^ Escherichia virus vB_Eco_mar005P1 genome assembly, chromosome: 1.|neighbours:ID:VCU44512.1(-1),ID:VCU44514.1(-1)|neighbour_genes:rIII,hypothetical protein|
MSEVQLPIRAVGEYVILVSEPAQAGDEEVTESGLVIGKRVQGEVPELCVVHSVGPDVPEGFVEVGDLTPLPVGQIRNVPHPFVALGLKQPKEIKQKFVTCHYKAIPCLYK
>ID:VCU44481.1 |[Escherichia virus vB_Eco_mar005P1]|vB_Eco_mar006P2|_Escherichia_virus_vB_Eco_mar005P1_strain_vB_Eco_mar006P2_.gbk|31|333|LR027387(167773):166618-166950:-1 ^^ Escherichia virus vB_Eco_mar005P1 strain vB_Eco_mar006P2 genome assembly, chromosome: 1.|neighbours:ID:VCU44480.1(-1),ID:VCU44482.1(-1)|neighbour_genes:rIII,hypothetical protein|
MSEVQLPIRAVGEYVILVSEPAQAGDEEVTESGLVIGKRVQGEVPELCVVHSVGPDVPEGFVEVGDLTPLPVGQIRNVPHPFVALGLKQPKEIKQKFVTCHYKAIPCLYK
>ID:VCU43285.1 |[Escherichia virus vB_Eco_mar005P1]|vB_Eco_mar007P3|_Escherichia_virus_vB_Eco_mar005P1_strain_vB_Eco_mar007P3_.gbk|31|333|LR027383(167651):88609-88941:-1 ^^ Escherichia virus vB_Eco_mar005P1 strain vB_Eco_mar007P3 genome assembly, chromosome: 1.|neighbours:ID:VCU43284.1(-1),ID:VCU43286.1(-1)|neighbour_genes:rIII,hypothetical protein|
MSEVQLPIRAVGEYVILVSEPAQAGDEEVTESGLVIGKRVQGEVPELCVVHSVGPDVPEGFVEVGDLTPLPVGQIRNVPHPFVALGLKQPKEIKQKFVTCHYKAIPCLYK
>ID:VCU43993.1 |[Escherichia virus vB_Eco_mar005P1]|vB_Eco_mar008P4|_Escherichia_virus_vB_Eco_mar005P1_strain_vB_Eco_mar008P4_.gbk|31|333|LR027386(167773):71390-71722:-1 ^^ Escherichia virus vB_Eco_mar005P1 strain vB_Eco_mar008P4 genome assembly, chromosome: 1.|neighbours:ID:VCU43992.1(-1),ID:VCU43994.1(-1)|neighbour_genes:rIII,hypothetical protein|
MSEVQLPIRAVGEYVILVSEPAQAGDEEVTESGLVIGKRVQGEVPELCVVHSVGPDVPEGFVEVGDLTPLPVGQIRNVPHPFVALGLKQPKEIKQKFVTCHYKAIPCLYK
>ID:VCU44788.1 |[Escherichia virus vB_Eco_mar005P1]|vB_Eco_mar009P5|_Escherichia_virus_vB_Eco_mar005P1_strain_vB_Eco_mar009P5_.gbk|31|333|LR027391(167658):57985-58317:1 ^^ Escherichia virus vB_Eco_mar005P1 strain vB_Eco_mar009P5 genome assembly, chromosome: 1.|neighbours:ID:VCU44787.1(1),ID:VCU44789.1(1)|neighbour_genes:hypothetical protein,rIII|
MSEVQLPIRAVGEYVILVSEPAQAGDEEVTESGLVIGKRVQGEVPELCVVHSVGPDVPEGFVEVGDLTPLPVGQIRNVPHPFVALGLKQPKEIKQKFVTCHYKAIPCLYK
>ID:AUV57561.1 |[Klebsiella phage KP1]||_Klebsiella_phage_KP1_.gbk|head assembly chaper..|324|MG751100(167989):120281-120604:-1 ^^ Klebsiella phage KP1, complete genome.|neighbours:ID:AUV57560.1(-1),ID:AUV57562.1(-1)|neighbour_genes:lysis inhibition acc..,tail fibers protein|
MELPIKALGEYVILVSEPAQKGDEIVSPSGIILGKEEQGQLPDMCEIYSIGDDVPKGFVEVGDLTPLPVGNIRNVPHPLVAAGVKKPKEIKQKFVTCHYKSLACVYK
>ID:APD20615.1 |[Klebsiella phage KPV15]|KPV15|_Klebsiella_phage_KPV15_.gbk|capsid assembly chap..|324|KY000080(167034):139205-139528:-1 ^^ Klebsiella phage KPV15, complete genome.|neighbours:ID:APD20614.1(-1),ID:APD20616.1(-1)|neighbour_genes:rIII lysis inhibitor..,tail fibers protein|
MELPIKALGEYVILVSEPAQQGDEIVSPSGIILGKEEQGQLPDMCEIYSIGDDVPKGFVEVGDLTPLPVGNIRNVPHPLVAAGVKKPKEIRQKFVTCHYKSLACVYK
> |[Tevenvirinae Klebsiella_phage_Marfa]||_Klebsiella_phage_Marfa.gb|Phage head assembly ..|330|MN044033.1(168532):129900-130229:-1 ^RAST2:fig|1198136.82.peg.236^ Tevenvirinae Klebsiella_phage_Marfa|neighbours:(-1),(-1)|neighbour_genes:rIII lysis inhibitio..,Phage tail fiber pro..|
MTDLPIRALGEYVILVSEPAQAGEPEVSAGGIIIEQRRSQGEVPELCEIYSIGEDVPKGFVEVGDLTPTPLGSIKHVTHPLVAAGIAKAKDIKQKFVTVHYKNLTCVYK
>ID:YP_009194322.1 |[Klebsiella phage Matisse]||_Klebsiella_phage_Matisse_.gbk|head assembly cochap..|354|NC_028750(176081):49330-49683:1 ^GeneID:26613260^ Klebsiella phage Matisse, complete genome.|neighbours:ID:YP_009194321.1(1),ID:YP_009194323.1(1)|neighbour_genes:cytidine deaminase,hypothetical protein|
MSKCMSELSVKASFEYVLIETNAKAAGTEIVSPSGIVTGVRQHGEEPIYGTVLSCGPDVPEEYKTLLMGKRVPLPHAQMANVPDPELIAGKATKEEARKYPVKYVTAHYKAIQAIYE
>ID:AWY07113.1 |[Klebsiella phage Mineola]||_Klebsiella_phage_Mineola_.gbk|head assembly cochap..|324|MH333064(166130):130027-130350:-1 ^^ Klebsiella phage Mineola, complete genome.|neighbours:ID:AWY07112.1(-1),ID:AWY07114.1(-1)|neighbour_genes:lysis inhibition acc..,hypothetical protein|
MELPIKALGEYVILVSEPAQKGDEIVSPSGIILGKEEQGQLPDMCEIYSIGDDVPKGFVEVGDLTPLPVGNIRNVPHPLVAAGVKKPKEIKQKFVTCHYKSLACVYK
>ID:YP_009607274.1 |[Klebsiella phage Miro]||_Klebsiella_phage_Miro_.gbk|head assembly chaper..|354|NC_041981(176055):49281-49634:1 ^GeneID:40083282^ Klebsiella phage Miro, complete genome.|neighbours:ID:YP_009607273.1(1),ID:YP_009607275.1(1)|neighbour_genes:dCMP deaminase,hypothetical protein|
MSKYMSELSVKASFEYVLIETNAKAAGTEIVSPSGIVTGVRQHGEEPIYGTVLSCGPDVPEEYKTLLMGKRVPLPHAQMANVPDPELIAGKATKEEARKYPVKYVTAHYKAIQAIYE
> |[Tevenvirinae _Klebsiella_phage_PKO111]||_Klebsiella_phage_PKO111.gb|Phage head assembly ..|324|NC_031095.1(168758):145446-145769:1 ^RAST2:fig|1198136.84.peg.267^ Tevenvirinae _Klebsiella_phage_PKO111|neighbours:(1),(1)|neighbour_genes:Phage tail fibers,lysis inhibition acc..|
MELPIKALGEYVILVSEPAQQGDEIVSPSGIILGKEEQGQLPDMCEIYSIGDDVPKGFVEVGDLTPLPVGNIRNVPHPLVAAGVKKPKEIRQKFVTCHYKSLACVYK
>ID:YP_009288898.1 |[Klebsiella phage vB_KpnM_KpV477]||_Klebsiella_phage_vB_KpnM_KpV477_.gbk|putative head assemb..|324|NC_031087(168272):132276-132599:-1 ^GeneID:29067202^ Klebsiella phage vB_KpnM_KpV477, complete genome.|neighbours:ID:YP_009288897.1(-1),ID:YP_009288899.1(-1)|neighbour_genes:putative lysis inhib..,hypothetical protein|
MELPIKALGEYVILVSEPAQQGDEIVSPSGIILGKEEQGQLPDMCEIYSIGDDVPKGFVEVGDLTPLPVGNIRNVPHPLVAAGVKKPKEIRQKFVTCHYKSLACVYK
>ID:AUO78822.1 |[Klebsiella phage vB_Kpn_F48]||_Klebsiella_phage_vB_Kpn_F48.gbk|head assembly chaper..|330|MG746602(170764):105130-105459:1 ^^ Klebsiella phage vB_Kpn_F48, complete genome.|neighbours:ID:AUO78821.1(1),ID:AUO78823.1(1)|neighbour_genes:tail fibers protein,rIII lysis inhibitor..|
MSDLPIRALGEYVILVSEPAQAGDPEVSAGGIIIEQRRAQGEVPELCEIYSVGEDVPKGFVEVGDLTPTPLGNIKHVTHPLVAAGIAKAKDIKQKFVTVHYKNLTCVYK
> |[Tevenvirinae Morganella_phage_vB_MmoM_MP1]||_Morganella_phage_vB_MmoM_MP1.gb|Phage head assembly ..|321|NC_031020.1(163201):129108-129428:-1 ^RAST2:fig|1198136.47.peg.231^ Tevenvirinae Morganella_phage_vB_MmoM_MP1|neighbours:(-1),(-1)|neighbour_genes:Phage rIII lysis inh..,hypothetical protein|
MHEIKALGNSVIIAARAESAGSEEKSAMGIIVGTRVQGEIPEYGEIFSIGEMVPPGYFTIGDKVPLPVGNMRNVPHPETVFNGKSAKDFPIKYITSDYRNIAAVYK
>ID:YP_009211653.1 |[Pectobacterium bacteriophage PM2]||_Pectobacterium_bacteriophage_PM2.gbk|head assembly cochap..|324|NC_028940(170286):135187-135510:-1 ^GeneID:26638125^ Pectobacterium bacteriophage PM2, complete genome.|neighbours:ID:YP_009211652.1(-1),ID:YP_009211654.1(-1)|neighbour_genes:lysis inhibition acc..,hypothetical protein|
MQLPIRAVGEYVILVSEPTQAGDELISSGGIVLGKETQGQLPELCTIFSVGPDVPEGFCEVGDLTPLPVGKIANVPHPLVALGLKKPKEIKEKYVTCHYKAIPCLYK
>ID:QBP35553.1 |[Phage NC-G]||_Phage_NC-G.gbk|capsid assembly chap..|324|MK310184(170164):75048-75371:-1 ^^ Phage NC-G, complete genome.|neighbours:ID:QBP35552.1(-1),ID:QBP35554.1(-1)|neighbour_genes:rIII lysis inhibitor..,tail fibers protein|
MELPIKAVGEYVILVSEPKQAGDEETTASGIVIGKLHQGEIPELCEIYSVGPDVPEGFCEVGDLTPLPVGKIANVPHPLVALGIKQPKEIKQKFVTCHYKAIPCLYK
> |[Tevenvirinae _Proteus_phage_phiP4-3]||_Proteus_phage_phiP4-3.gb|Phage head assembly ..|318|MG696114.1(167849):35459-35776:1 ^RAST2:fig|1198136.86.peg.60^ Tevenvirinae _Proteus_phage_phiP4-3|neighbours:(1),(1)|neighbour_genes:hypothetical protein,Phage rIII lysis inh..|
MDIKALGESVIIAAKAESAGTEEVSASGIVIGVRQQGELPQYGEIYAIGDCVPQGYFEIGDKVPLPTGNMRNVPHPETVFNDKKASEFPIKFITAHYKAIAAVYK
> |[Tevenvirinae _Proteus_phage_vB_PmiM_Pm5461]||_Proteus_phage_vB_PmiM_Pm5461.gb|Phage head assembly ..|324|NC_028762.1(161989):126971-127294:-1 ^RAST2:fig|1198136.85.peg.215^ Tevenvirinae _Proteus_phage_vB_PmiM_Pm5461|neighbours:(-1),(-1)|neighbour_genes:Phage rIII lysis inh..,hypothetical protein|
MKDIKALGESVVITAIAKSAGTEERSSSGIIISTQRAEGEIPQLGEIYSIGDSVPKGYFEIGDVVPLPNGNMRNVPHPETVFNNKKAKELDQKFITAHYRSIAAVYK
> |[Tevenvirinae _Pseudomonas_phage_PspYZU05]||_Pseudomonas_phage_PspYZU05.gb|Phage head assembly ..|309|KY971610.1(166442):159968-160276:-1 ^RAST2:fig|1198136.88.peg.223^ Tevenvirinae _Pseudomonas_phage_PspYZU05|neighbours:(-1),(-1)|neighbour_genes:hypothetical protein,hypothetical protein|
MKALGAHVILVSTPSKRGDEIKSASGIFLGVEQDSQVPEVCTVYSIGSDVPAGFLKVGDQVPLPLGNIRNVPQLDVALGKKQLKELSERYVTCHYSAIPCVY
>ID:YP_009615686.1 |[Salmonella phage Melville]||_Salmonella_phage_Melville_.gbk|head assembly cochap..|324|NC_042044(159323):122066-122389:-1 ^GeneID:40092161^ Salmonella phage Melville, complete genome.|neighbours:ID:YP_009615685.1(-1),ID:YP_009615687.1(-1)|neighbour_genes:rIII-like cytoplasmi..,hypothetical protein|
MELPIKALGEFVILVSEPAQSGDEKISDSGIFLGKEIQGQLPEMCEVYSIGADVPAGFVEVGDLTPLPVGNIRNVTHPLVALGIKQPKEIKQKFVTCHYKSLACVYK
>ID:YP_007501241.1 |[Salmonella phage vB_SenMS16]||_Salmonella_phage_S16_.gbk|head assembly cochap..|324|NC_020416(160221):122774-123097:-1 ^GeneID:14675442^ Salmonella phage S16, complete genome.|neighbours:ID:YP_007501240.1(-1),ID:YP_007501242.1(-1)|neighbour_genes:RIII lysis inhibitio..,hypothetical protein|
MELPIKALGEFVILVSEPAQSGDEKISDSGIFLGKEIQGQLPEMCEVYSIGADVPAGFVEIGDLTPLPVGNIRNVTHPLVALGIKQPKEIKQKFVTCHYKSLACVYK
> |[Tevenvirinae _Salmonella_phage_STML-198]||_Salmonella_phage_STML-198.gb|Phage head assembly ..|324|NC_027344.1(158099):4379-4702:-1 ^RAST2:fig|1198136.87.peg.11^ Tevenvirinae _Salmonella_phage_STML-198|neighbours:(-1),(-1)|neighbour_genes:lysis inhibition acc..,hypothetical protein|
MELPIKALGEFVILVSEPAQSGDEKISDSGIFLGKEIQGQLPEMCEVYSIGADVPAGFVEVGDLTPLPVGNIRNVTHPLVALGIKQPKEIKQKFVTCHYKSLACVYK
> |[Tevenvirinae Salmonella phage STP4-a]||_Salmonella_phage_STP4-a.gb|Phage head assembly ..|324|NC_026607.2(159914):124019-124342:-1 ^RAST2:fig|1198136.48.peg.218^ Tevenvirinae Salmonella phage STP4-a|neighbours:(-1),(-1)|neighbour_genes:lysis inhibition acc..,hypothetical protein|
MELPIKALGEFVILVSEPAQSGDEKISDSGIFLGKEIQGQLPEMCEVYSIGADVPTGFVEVGDLTPLPVGNIRNVTHPLVALGIKQPKEIKQKFVTCHYKSLACVYK
> |[Tevenvirinae Salmonella_phage_vB_SnwM_CGG4-1]||_Salmonella_phage_vB_SnwM_CGG4-1.gb|Phage head assembly ..|324|NC_031065.1(159878):122564-122887:-1 ^RAST2:fig|1198136.78.peg.215^ Tevenvirinae Salmonella_phage_vB_SnwM_CGG4-1|neighbours:(-1),(-1)|neighbour_genes:hypothetical protein,hypothetical protein|
MELPIKALGEFVILVSEPAQSGDEKISDSGIFLGKEIQGQLPEMCEVYSIGADVPAGFVEVGDLTPLPVGNIRNVAHPLVALGIKQPKDIKQKFVTCHYKSLACVYK
> |[Tevenvirinae Serratia phage PS2]||_Serratia_phage_PS2.gb|hypothetical protein|366|KJ025957.1(167266):130893-131258:-1 ^RAST2:fig|1198136.49.peg.239^ Tevenvirinae Serratia phage PS2|neighbours:(-1),(-1)|neighbour_genes:Phage rIII lysis inh..,hypothetical protein|
MILWTYHSNTEKTMLPIKALGEHVILVTKAASAGTEEVSASGIILGKRDTPELPQMCTVFAVGPEVPEDFGLEVGDQVPMPTGGVARNVMHPSVALGMTQPKDHDDKYCTVHYKGIACVYK
>ID:APC45220.1 |[Shigella phage SH7]||_Shigella_phage_SH7_.gbk|head assembly cochap..|336|KX828711(164870):126885-127220:-1 ^^ Shigella phage SH7, complete genome.|neighbours:ID:APC45190.1(-1),ID:APC44995.1(-1)|neighbour_genes:lysis inhibition acc..,hypothetical protein|
MSEVQQLPIRAVGEYVILVSEPAQAGDEEVTESGLIIGKRVQGEVPELCVVHSVGPDVPEGFCEVGDLTSLPVGQIRNVPHPFVALGLKQPKEIKQKFVTCHYKAIPCLYK
>ID:YP_009288574.1 |[Shigella phage SHBML-50-1]||_Shigella_phage_SHBML-50-1_.gbk|capsid assembly chap..|336|NC_031085(166634):130927-131262:-1 ^GeneID:29060664^ Shigella phage SHBML-50-1, complete genome.|neighbours:ID:YP_009288573.1(-1),ID:YP_009288575.1(-1)|neighbour_genes:rIII lysis inhibitor..,tail fibers protein|
MSEVQQLPIRAVGEYVILVSEPAQAGDEEVTESGLIIGKRVQGEVPELCVVHSVGPDVPEGFCEVGDLTSLPVGQIRNVPHPFVALGLKQPKEIKQKFVTCHYKAIPCLYK
>ID:YP_009277582.1 |[Shigella phage SHFML-11]||_Shigella_phage_SHFML-11.gbk|capsid assembly chap..|336|NC_030953(170650):77857-78192:-1 ^GeneID:29056289^ Shigella phage SHFML-11, complete genome.|neighbours:ID:YP_009277581.1(-1),ID:YP_009277583.1(-1)|neighbour_genes:rIII lysis inhibitor..,tail fibers protein|
MSEVQQLPIRAVGEYVILVSEPAQAGDEEVTESGLIIGKRVQGEVPELCVVHSVGPDVPEGFCEVGDLTSLPVGQIRNVPHPFVALGLKQPKEIKQKFVTCHYKAIPCLYK
> |[Tevenvirinae Shigella_phage_SHSML-52-1]||_Shigella_phage_SHSML-52-1.gb|Phage head assembly ..|333|NC_031090.1(169621):72111-72443:1 ^RAST2:fig|1198136.79.peg.118^ Tevenvirinae Shigella_phage_SHSML-52-1|neighbours:(1),(1)|neighbour_genes:Phage tail fiber pro..,Phage rIII lysis inh..|
MSEVQLPIRAVGEYVILVSEPAQAGDEEVTESGLVIGKRVQGEVPELCVVHSVGPDVPEGFVEVGDLTPLPVGQIRNVPHPFVALGLKQPKEIKQKFVTCHYKAIPCLYK
>ID:YP_003934848.1 |[Shigella phage SP18]||_Shigella_phage_SP18.gbk|gp31|348|NC_014595(170605):131919-132266:-1 ^GeneID:9830589^ Shigella phage SP18, complete genome.|neighbours:ID:YP_003934847.1(-1),ID:YP_003934849.1(-1)|neighbour_genes:rIII,gp31.1|
MTKQHGLNMELPIKAVGEYIILVSEPKQAGDEETTASGIVIGKLHQGEIPEMCEVFSVGPDVPEGFCEVGDLTPLPVGKIANVPHPLVALGLKQAKEVKQKFVTCHYKAVPCLYK
>ID:AUV63904.1 |[Shigella phage Sf20]||_Shigella_phage_Sf20_.gbk|head assembly chaper..|324|MF327006(163982):62394-62717:-1 ^^ Shigella phage Sf20, complete genome.|neighbours:ID:AUV63903.1(-1),ID:AUV63905.1(-1)|neighbour_genes:hypothetical protein,hypothetical protein|
MTVKTPKALGDYVIIEAKAESAGTEVKSSMGIIIEQKRTMGEIPLVGKIIDIGETVDKELLGKTVLLPHGKMNKVPHPDVINGVKKEEEIDLKWTVTHKQNIVVVYG
>ID:YP_009619017.1 |[Shigella phage Sf21]||_Shigella_phage_Sf21_.gbk|head assembly chaper..|336|NC_042077(166002):128582-128917:-1 ^GeneID:40095620^ Shigella phage Sf21, complete genome.|neighbours:ID:YP_009619016.1(-1),ID:YP_009619018.1(-1)|neighbour_genes:rIII lysis inhibitor,hypothetical protein|
MSEVQQLPIRAVGEYVILVSEPAQAGDEEVTESGLIIGKRVQGEVPELCVVHSVGPDVPEGFCEVGDLTSLPVGQIRNVPHPFVALGLKQPKEIKQKFVTCHYKAIPCLYK
>ID:YP_009614861.1 |[Shigella phage Sf22]||_Shigella_phage_Sf22_.gbk|gp109|336|NC_042039(166283):74753-75088:-1 ^GeneID:40091276^ Shigella phage Sf22, complete genome.|neighbours:ID:YP_009614860.1(-1),ID:YP_009614862.1(-1)|neighbour_genes:gp108,gp110|
MSEVQQLPIRAVGEYVILVSEPAQAGDEEVTESGLIIGKRVQGEVPELCVVHSVGPDVPEGFCEVGDLTSLPVGQIRNVPHPFVALGLKQPKEIKQKFVTCHYKAIPCLYK
>ID:ATE86467.1 |[Shigella phage Sf23]||_Shigella_phage_Sf23_.gbk|head assembly chaper..|336|MF158046(167678):51184-51519:-1 ^^ Shigella phage Sf23, complete genome.|neighbours:ID:ATE86466.1(-1),ID:ATE86468.1(-1)|neighbour_genes:rIII lysis inhibitor,hypothetical protein|
MSEVQQLPIRAVGEYVILVSEPAQAGDEEVTESGLIIGKRVQGEVPELCVIHSVGPDVPEGFCEVGDLTSLPVGQIRNVPHPFVALGLKQPKEIKQKFVTCHYKAIPCLYK
>ID:YP_009619141.1 |[Shigella phage Sf24]||_Shigella_phage_Sf24_.gbk|head assembly chaper..|336|NC_042078(168112):55080-55415:-1 ^GeneID:40095756^ Shigella phage Sf24, complete genome.|neighbours:ID:YP_009619140.1(-1),ID:YP_009619142.1(-1)|neighbour_genes:rIII lysis inhibitor,hypothetical protein|
MSEVQQLPIRAVGEYVILVSEPAQAGDEEVTESGLIIGKRVQGEVPELCVIHSVGPDVPEGFCEVGDLTSLPVGQIRNVPHPFVALGLKQPKEIKQKFVTCHYKAIPCLYK
>ID:YP_004415103.1 |[Shigella phage Shfl2]||_Shigella_phage_Shfl2_.gbk|hypothetical protein|336|NC_015457(165919):127919-128254:-1 ^GeneID:10498966^ Shigella phage Shfl2, complete genome.|neighbours:ID:YP_004415102.1(-1),ID:YP_004415104.1(-1)|neighbour_genes:hypothetical protein,hypothetical protein|
MSEVQQLPIRAVGEYVILVSEPAQAGDEEVTESGLIIGKRVQGEVPELCVVHSVGPDVPEGFCEVGDLTSLPVGQIRNVPHPFVALGLKQPKEIKQKFVTCHYKAIPCLYK
>ID:YP_009111026.1 |[Shigella phage pSs-1]||_Shigella_phage_pSs-1_.gbk|hypothetical protein|336|NC_025829(164999):133714-134049:-1 ^GeneID:22475292^ Shigella phage pSs-1, complete genome.|neighbours:ID:YP_009111025.1(-1),ID:YP_009111027.1(-1)|neighbour_genes:hypothetical protein,hypothetical protein|
MSEVQQLPIRAVGEYVILVSEPAQAGDEEVTESGLIIGKRVQGEVPELCVVHSVGPDVPEGFCEVGDLTSLPVGQIRNVPHPFVALGLKQPKEIKQKFVTCHYKAIPCLYK
> |[Tevenvirinae Vibrio_phage_KVP40]||_Vibrio_phage_KVP40.gb|Phage head assembly ..|339|NC_005083.2(244834):75794-76132:1 ^RAST2:fig|1198136.81.peg.132^ Tevenvirinae Vibrio_phage_KVP40|neighbours:(1),(1)|neighbour_genes:Phage protein,Phage protein|
MTLKAYAMGEQIIIDTKAVKEGEEIKSEGGIVLGRATQGEVPLHGIVISVGEDVDQNVIKVGDKVLLPQGNMKNVPDPRIIAGIMKPDDQDRALWVHTHYKNIAAVYRDDEE
> |[Tevenvirinae Vibrio_phage_ValB1_HC]||_Vibrio_phage_ValB1_HC.gb|Phage head assembly ..|339|MK568540.1(247619):3077-3415:-1 ^RAST2:fig|1198136.76.peg.7^ Tevenvirinae Vibrio_phage_ValB1_HC|neighbours:(-1),(-1)|neighbour_genes:Phage protein,Phage protein|
MTLKAHAMGEQIIIDTKAVKEGEEIKSEGGIVLGRATQPEVPLHGIVISVGEDVDQKVIKVGDKVLLPLGNIKNVPDPRIIEGIMKPDDQDRALWVHTHYKNIAAVYRDDEA
> |[Tevenvirinae Vibrio_phage_ValKK3]||_Vibrio_phage_ValKK3.gb|Phage head assembly ..|339|NC_028829.1(248088):56047-56385:-1 ^RAST2:fig|1198136.77.peg.141^ Tevenvirinae Vibrio_phage_ValKK3|neighbours:(-1),(-1)|neighbour_genes:Phage protein,Phage protein|
MTLKAHAMGEQIIIDTKAVKEGEEIKSEGGIVLGRATQPEVPLHGIVISVGEDVDQKVIKVGDKVLLPLGNIKNVPDPRIIEGIMKPDDQDRALWVHTHYKNIAAVYRDDEA
> |[Tevenvirinae Vibrio_phage_phi-Grn1]||_Vibrio_phage_phi-Grn1.gb|Phage head assembly ..|339|KT919972.1(248605):184726-185064:1 ^RAST2:fig|1198136.75.peg.292^ Tevenvirinae Vibrio_phage_phi-Grn1|neighbours:(1),(1)|neighbour_genes:Phage protein,Phage protein|
MTLKAHAMGEQIIIDTKAVKEGEEIKSEGGIVLGRATQPEVPLHGIVISVGEDVDQKVIKVGDKVLLPLGNIKNVPDPRIIEGIMKPDDQDRALWVHTHYKNIAAVYRDDEA
> |[Tevenvirinae Vibrio_phage_phi-ST2]||_Vibrio_phage_phi-ST2.gb|Phage head assembly ..|339|KT919973.1(250485):247742-248080:1 ^RAST2:fig|1198136.73.peg.439^ Tevenvirinae Vibrio_phage_phi-ST2|neighbours:(1),(1)|neighbour_genes:Phage protein,Phage protein|
MTLKAHAMGEQIIIDTKAVKEGEEIKSEGGIVLGRATQPEVPLHGIVISVGEDVDQNVIKVGDKVLLPLGNIKNVPDPRIIEGIMKQDDQDRALWVHTHYKNIAAVYRDDEA
> |[Tevenvirinae _Vibrio_phage_vB_VmeM-32]||_Vibrio_phage_vB_VmeM-32.gb|Phage head assembly ..|354|KU160494.1(199912):171767-172120:-1 ^RAST2:fig|1198136.70.peg.271^ Tevenvirinae _Vibrio_phage_vB_VmeM-32|neighbours:(-1),(-1)|neighbour_genes:hypothetical protein,dCMP deaminase (EC 3..|
MKETDKKIPKAVGEWVILECKARKPGEEEKSSLGIILEAKKDKNLGEVPLYGTVVSVGGECKDYIADLIGKDIALPNGRINNIPDPDVARKKIEQKDSTARIFVGVHQSAIQAIYTF
> |[Tevenvirinae Vibriophage_phi-pp2]||_Vibriophage_phi-pp2.gb|Phage head assembly ..|339|JN849462.1(246421):77160-77498:1 ^RAST2:fig|1198136.74.peg.134^ Tevenvirinae Vibriophage_phi-pp2|neighbours:(1),(1)|neighbour_genes:Phage protein,Phage protein|
MTLKAYAMGEQIIIDTKAVKEGEEIKSEGGIVLGRATQGEVPLHGIVISVGEDVDQNVIKVGDKVLLPQGNMKNVPDPRIIAGIMKPDDQDRALWVHTHYKNIAAVYRDDEE
>ID:YP_009153809.1 |[Yersinia phage PST]||_Yersinia_phage_PST_.gbk|head assembly cochap..|336|NC_027404(167785):128783-129118:-1 ^GeneID:24677399^ Yersinia phage PST, complete genome.|neighbours:ID:YP_009153808.1(-1),ID:YP_009153810.1(-1)|neighbour_genes:rIII,hypothetical protein|
MSEVQQLPIRAVGEYVILVSEPAQAGDEEVTESGLIIGKRVQGEVPELCVVHSVGPDVPEGFCEVGDLTSLPVGQIRNVPHPFVALGLKQPKEIKQKFVTCHYKAIPCLYK
>ID:VEV89822.1 |[Yersinia phage fPS-2]||_Yersinia_phage_fPS-2_.gbk|g206c|336|LR215722(169060):130448-130783:-1 ^^ Yersinia phage fPS-2 genome assembly, chromosome: I.|neighbours:ID:VEV89821.1(-1),ID:VEV89823.1(-1)|neighbour_genes:g205c,g207c|
MSEVQQLPIRAVGEYVILVSEPAQAGDEEVTESGLIIGKRVQGEVPELCVIHSVGPDVPEGFCEVGDLTSLPVGQIRNVPHPFVALGLKQPKEIKQKFVTCHYKAIPCLYK
>ID:YP_009149453.1 |[Yersinia phage phiD1]||_Yersinia_phage_phiD1_.gbk|g214|336|NC_027353(167063):129460-129795:-1 ^GeneID:24635650^ Yersinia phage phiD1 complete genome.|neighbours:ID:YP_009149452.1(-1),ID:YP_009149454.1(-1)|neighbour_genes:g213,g215|
MSEVQQLPIRAVGEYVILVSEPAQAGDEEVTESGLIIGKRVQGEVPELCVVHSVGPDVPEGFCEVGDLTSLPVGQIRNVPHPFVALGLKQPKEIKQKFVTCHYKAIPCLYK
