# Supplementary material for: Influence of Non-canonical DNA Bases on the Genomic Diversity of Tevenvirinae
Source: Front Microbiol. 2021 Apr 6;12:632686. doi: 10.3389/fmicb.2021.632686 (PMC8056088; doi:10.3389/fmicb.2021.632686)
Supplement: Supplementary Data Sheet 1 — Clustering results (folders “first clusterisation,” “second clusterisation,” and “third clusterisation”): the number of pan-genome components in the individual genome (files “pan genome components of genomes”), the total number of all clusters and components of the pan-genome (files “pan genome components”), a list of clusters of the core genome (files “core list”), a list of clusters of the softcore genome (files “softcore list”). Clusters of the softcore genome (folders “softcore clusters”) are presented in the files which show regions in genomes, protein sequences, names of viruses which have these proteins A description of softcore clusters is also supplied (file “Softcore clusters description”). [file Data_Sheet_1.ZIP › Data sheet 1/third clusterisation/softcore_clusters/20522_rnlA.faa]

> |[Tevenvirinae _Acinetobacter_phage_133]||_Acinetobacter_phage_133.gb|RNA ligase|966|NC_015250.1(159801):132227-133192:-1 ^RAST2:fig|1198136.113.peg.246^ Tevenvirinae _Acinetobacter_phage_133|neighbours:(-1),(-1)|neighbour_genes:hypothetical protein,hypothetical protein|
MAKFDDYVIEHGLDSLYSNFKDVILPDMNEIEFFMDKADGSLVSTYLDNGRVRMKSKASIHSDQAIWANQYMDDWSHEALRFRVQELAEDGFTCNFEYVAPHNRVVLGYQDTRMILLNVRENESGNYVPYNELKSDPVLRKYLVPGYVIEEGQDPSAFVEGVYQMQNIEGYVFKMQSGLFFKVKTDWYSELHNVKASLNNNKALMMLARLGVLDDVRALFSDEYSLTKINKFEKTFLDFLMDSLKVIRELHKKYHGLSRKDYAIGSQTELTKLNKPYLFGLFMSLFNGMITTEALVESISEVFTKNVDLFIPEEYRDPIKT
> |[Tevenvirinae _Acinetobacter_phage_AM101]||_Acinetobacter_phage_AM101.gb|RNA ligase|1146|MH165274.1(166487):29684-30829:1 ^RAST2:fig|1198136.62.peg.35^ Tevenvirinae _Acinetobacter_phage_AM101|neighbours:(1),(1)|neighbour_genes:hypothetical protein,hypothetical protein|
MEQLFENLMALVDPNDFSKFFYKDFTTNMGTQVRIFSYNYASYTDWLQDDALECRGIMFEMDGDKPVCIMARPMQKFFNLDETPFTQNLDLNKIAYGMVKADGSLISTYVDKGYLRTKSKTSIFSTQAIEAQMLLSSIDHVDLHNRCLELANEGFTCNFEYVSPGNRIVIAYPERALILLNVRNNETGEYVPYSELIRDPVLRRYVVESFPLSDTVDRSAMVEEIRASEDIEGYVFVMEDGLTFKLKTAWYSNLHRVKDTINNDKDLFAVIVDGGSDDLKSLFEDDYSRNKIEAYEKIFFDYLRESLQELNSFNKIHAGSDRKTYAITSQAYFQSLAKPELFGISMQQFGGNMSQDDLVKEINKVFLKNCDRFKDPEFSGN
> |[Tevenvirinae _Acinetobacter_phage_Ac42]||_Acinetobacter_phage_Ac42.gb|RnlA RNA ligase 1 an..|1167|NC_014660.1(167716):140327-141493:-1 ^RAST2:fig|1198136.114.peg.234^ Tevenvirinae _Acinetobacter_phage_Ac42|neighbours:(-1),(-1)|neighbour_genes:hypothetical protein,conserved hypothetic..|
MNELYNNLMTLIEPGKMSRFFLRDAVTPFGTRVRMFGYNYASYTDWLLPDALEARGIMFEMDENDQPIRVMARPMEKFFNLGENPFTIDLDLSTIEYFMDKSDGSLISSYVDNDTLFMKSKMSIGSVQAVAARQVIQDYVHRDLHDRVLELAKDGFTCNFEYVAPDNRVVILYPERALVLLNVRNNETGEYVHIEELKRDPVLRRYLVNNYVIDPENFDQDTFVNDIYQMVDIEGYVFRLMTGQHVKIKTEWYKMLHYAKDTINNNEALFAITVAAQLDDVRSLYSDDYALGKINKFEEVFLGFLDTRLPILLNLHKELNGSSRKDYAIKSQTYFKQANELYLFGIFMQMFEGVPPREQLVEKLSEAFMKNYKLFVPPEYDKVVEYDN
> |[Viruses _Acinetobacter_phage_Acj61]||_Acinetobacter_phage_Acj61.gb|RnlA RNA ligase 1 an..|1158|NC_014661.1(164093):137605-138762:-1 ^RAST2:fig|10239.85.peg.217^ Viruses _Acinetobacter_phage_Acj61|neighbours:(-1),(-1)|neighbour_genes:PseT polynucleotide ..,Ribonucleotide reduc..|
MKELFDNLMALQDPNDISKFFYKDVVTQPGTKCRIFSYNYAAYSDWLLPGALESRGIMFELDADNQPVRVMARPMEKFFNLEENPFTMDLDLSQLEYAMTKADGSLISTYVDQGYLYTKSKGSISSSQAIESKQLLLDINYKPLAERALELAKDGFTCNFEYVAPNNRIVLNYAKKDLILLNVRHNETGEYVPMAELQKDPVLRNYLIDVYPPREDIDTNEMIKEIREMVDIEGFVFQHASGLKFKLKTEWYSNLHRVKDTLNNSEALFMVVVAGGSDDMKSLFTDDLSRTKIESFETAFLDYLKKTSNFVFDLQRQLIGSDRKTYAIECQTILRNTDQLELFGVMMELYKGADQEQTIKNINVVFMKNYKKYVPAGFETLKNEY
> |[Viruses _Acinetobacter_phage _Acj9]||_Acinetobacter_phage_Acj9.gb|RnlA RNA ligase 1 an..|1161|NC_014663.1(169947):141832-142992:-1 ^RAST2:fig|10239.87.peg.221^ Viruses _Acinetobacter_phage _Acj9|neighbours:(-1),(-1)|neighbour_genes:hypothetical protein,hypothetical protein|
MEKLYSELLALCTPGDFLKFFYKDFTTPLGTNVRIFAYNYASYEDWVRPGALECRGIMFEMDGDKPVQILSRPMEKFFNLNETPFTMGLDLSTISHFMAKEDGSLISTFLDKGTLGTKSKGSIFSSQAIESKQVFLDYKYADLHARCLELAVDGFTCNFEYVSPTNRIVVAYPEKALVLLNIRNNLTGEYVDWQTIQKDPVLRKYYVGTWVIDEGQDPNLLIEEIRKLTTIEGYVFRMESGLHFKLKTEWYSNLHRVKDTLSNNEALFGTVVAAGSDDLKSLFDDPWSQTKIEVFETIFFDYLRRSIDVLNSYHASNRGASQKDYAVNGQTHFAAIGRPELFGISMMLFNGRLDQEQMVKEINKVFLKNCKKFIPQEYIVATKDSE
> |[Tevenvirinae _Acinetobacter_phage_KARL-1]||_Acinetobacter_phage_KARL-1.gb|RNA ligase|1146|MH713599.1(166560):46188-47333:1 ^RAST2:fig|1198136.64.peg.66^ Tevenvirinae _Acinetobacter_phage_KARL-1|neighbours:(-1),(1)|neighbour_genes:hypothetical protein,hypothetical protein|
MEQLFENLMALVDPNDFSKFFYKDFTTNMGTQVRIFSYNYASYTDWLQDDALECRGIMFEMDGDKPVCIMARPMQKFFNLDETPFTQNLDLNKIAYGMVKADGSLISTYVDKGYLRTKSKASIFSTQAIEAQMLLSNIDHVDLHNRCLELANEGFTCNFEYVSPGNRIVIAYPERALILLNVRNNETGEYVPYSELIRDPVLRRYVVESFPLSDTVDRSAMVEEIRASEDIEGYVFVMEDGLTFKLKTAWYSSLHRVKDTINNDKDLFAVIVDGGSDDLKSLFEDDYSRNKIETYEKIFFDYLRESLQELNSFNKIHAGSDRKTYAITSQAYFQSLAKPELFGISMQQFGGNMSQDDLVKEINKVFLKNCDRFKAPEFSGN
> |[Viruses _Acinetobacter_phage_ZZ1]||_Acinetobacter_phage_ZZ1.gb|hypothetical protein|1152|NC_018087.3(166687):138025-139176:-1 ^RAST2:fig|10239.86.peg.227^ Viruses _Acinetobacter_phage_ZZ1|neighbours:(-1),(-1)|neighbour_genes:hypothetical protein,Ribonucleotide reduc..|
MQELYNNLMALIVPGNFTNFFYKDFTTIQGTKVRIFTYHYASYSDWLKPDALECRGIMFEMDDETPVRIMSRPMEKFFNLNENPFTTDLDLSTIEYGMDKVDGSLVSSYIDKGDLYLKSKASITSTQAIEATNLLWAIQYKHLRARVLELAEAGYTCNFEYVAPNNRIVIAYPERALILLNIRNNETGEYVPYREIQADAALRPFLVDAIIPQGDPDEVIEEIRSMQNTEGYVFVMKSGLQFKLKTAWYSNLHRVKDTLNNNEGLFQVVVEGGSDDIKSLFDDELSKAKIEKFENIFFTYLNTAITELTRFHDSHKGVERKDYAIDAQTYFKNLNMFELFGVSMLLYTGKISIEDMVKEINKVFLKNFGRFVPPEYRTNIVDE
> |[Tevenvirinae Acinetobacter_phage_vB_ApiM_fHyAci03]||_Acinetobacter_phage_vB_ApiM_fHyAci03.gb|RNA ligase|1113|MH460829.1(165975):137511-138623:-1 ^RAST2:fig|1198136.65.peg.237^ Tevenvirinae Acinetobacter_phage_vB_ApiM_fHyAci03|neighbours:(-1),(1)|neighbour_genes:hypothetical protein,hypothetical protein|
MEQLFENLMALVDPNDFSKFFYKDFTTNMGTQVRIFSYNYASYTDWLQDDALECRGIMFEMDGDKPVCIMARPMQKFFNLDETPFTQNLDLNKIAYGMVKADGSLISTYVDKGYLRTKSKTSIFSTQAIEAQMLLSNIDHVDLHNRCLELANEGFTCNFEYVSPGNRIVIAYPERALILLNVRNNETGEYVPYSELIRDPVLRRYVVESFPLSDTVDRSVMVEEIRASEDIEGYVFVMEDGLTFKLKTAWYSNLHRVKDTINNDKDLFAVIVDGGSDDLKSLFEDDYSRNKIEAYEKIFFDYLRESLQELNSFNKIHAGSDRKTYAITSQAYFQSLAKPELFGISMQQFGGNMSQDDLVKEINKVFFKEL
> |[Tevenvirinae _Aeromonas_phage_65.2]||_Aeromonas_phage_65.2.gb|RNA ligase|1176|KY290955.1(236567):192097-193272:-1 ^RAST2:fig|1198136.115.peg.338^ Tevenvirinae _Aeromonas_phage_65.2|neighbours:(-1),(-1)|neighbour_genes:Phage protein,Phage protein|
MKNLYNNLVNLCNNGEGNFFFKDQYTSFGNHMRVFSYHIAGLTSWMQPDALECRGIMFEMENGEPVRIASRPMEKFFNLAERTAWNLTDCEYSSLNKPVLEYDQIDRYEDKADGSLMSSYSFKDPESDRVNYMLKSKTSLHSDQANDANRWLYNHEDLLNFIQDCEDAGYTVNLEWCSPKNQIVIAYEEESLKILNVRNRESGEYYPNSDLVRIPVFRKYSVDQFMFSEDTDVETRVKSMYEETGIEGYVLVFKDGSRVKVKTHAYCLLHKTKDSITNNKDLVCAVANGTSDDLRQLFIDDTLSLTKIREFEDHVVSEISNTLAKLKAEYKKVEGRERKDFAIAMQDAFKEDRQYFGIAMKMFQSGSVTVDQIVEVVCKYPELYVPVKWRS
> |[Viruses Aeromonas phage 65]||_Aeromonas_phage_65.gb|hypothetical protein|1176|NC_015251.1(235229):192134-193309:-1 ^RAST2:fig|10239.65.peg.325^ Viruses Aeromonas phage 65|neighbours:(-1),(-1)|neighbour_genes:Phage protein,Phage protein|
MKNLYNNLVNLCNNGEGNFFFKDQYTSFGNHMRVFSYHIAGLTSWMQPDALECRGIMFEMENGEPVRIASRPMEKFFNLAERTAWNLTDCEYSSLNKPVLEYDQIDRYEDKADGSLMSSYSFKDPESDRVNYMLKSKTSLHSDQANDANRWLYNHEDLLNFIQDCEDAGYTVNLEWCSPKNQIVIAYEEESLKILNVRNRESGEYYPNSDLVRIPVFRKYSVDQFMFSEDTDVETRVKSMYEETGIEGYVLVFKDGSRVKVKTHAYCLLHKTKDSITNNKDLVCAVANGTSDDLRQLFIDDTLSLTKIREFEDHVVSEISNTLAKLKAEYKKVEGRERKDFAIAMQDAFKEDRQYFGIAMKMFQSGSVTVDQIVEVVCKYPELYVPVKWRS
> |[Tevenvirinae _Aeromonas_phage_AS-szw]||_Aeromonas_phage_AS-szw.gb|RNA ligase|1179|MF498773.1(229957):214015-215193:1 ^RAST2:fig|1198136.118.peg.399^ Tevenvirinae _Aeromonas_phage_AS-szw|neighbours:(1),(1)|neighbour_genes:hypothetical protein,hypothetical protein|
MKELYNNLLKLTEEHGDCFFFRDHWSSIGNHFRVFSYHIAGLTQWMLPDALECRGIMFELINGEPYRIASRPMEKFFNLAERQAWNLTNSGVVGLDKLELDYSNIDRYEDKADGSLVSSYHFIDPEDDNRINYMLKSKTSINSDQANDANRWLVNHTDLLDFIIDCEEAGYTVNLEWCSPKNQIVIMYPEESLKILNVRHRDTGEYYSNNKLIRSPVFRKYAVDQFMFEEGTDVNTAISNMYNETGIEGYILVMRDGSRVKIKTTSYVARHKLKDSITNNKDLVIAVAQGVSDDLRQLFLDDSLSLTKIQEFEDHVVSVAGSTYTKIREAHKACAGMERREYAISMQNTFKQDRMFFNIVMKMFQAPELEVMPEIMAVIIKYPEEFVPTKWK
> |[Tevenvirinae _Aeromonas_phage_AS-zj]||_Aeromonas_phage_AS-zj.gb|RNA ligase|1179|MF448340.1(229929):90655-91833:1 ^RAST2:fig|1198136.120.peg.159^ Tevenvirinae _Aeromonas_phage_AS-zj|neighbours:(1),(1)|neighbour_genes:hypothetical protein,hypothetical protein|
MKELYNNLLKLTEEHGDCFFFRDHWSSIGNHFRVFSYHIAGLTQWMLPDALECRGIMFELINGEPYRIASRPMEKFFNLAERQAWNLTNSGVVGLDKLELDYSNIDRYEDKADGSLVSSYHFIDPEDDNRINYMLKSKTSINSDQANDANRWLVNHTDLLDFIIDCEEAGYTVNLEWCSPKNQIVIMYPEESLKILNVRHRDTGEYYSNNKLIRSPVFRKYAVDQFMFEEGTDVNTAISNMYNETGIEGYILVMRDGSRVKIKTTSYVARHKLKDSITNNKDLVIAVAQGVSDDLRQLFLDDSLSLTKIQEFEDHVVSVAGSTYTKIREAHKACAGMERREYAISMQNTFKQDRMFFNIVMKMFQAPDLEVMPEIMAVIIKYPEEFVPTKWK
>ID:NP_944197.1 |[Aeromonas virus Aeh1]||_Aeromonas_phage_Aeh1_.gbk|rnlA|1170|NC_005260(233234):201190-202359:-1 ^GeneID:2657864^ Aeromonas phage Aeh1, complete genome.|neighbours:ID:NP_944196.1(-1),ID:NP_944198.1(-1)|neighbour_genes:hypothetical protein,denA|
MQSIKELYQNLINLCVDDNTKFYFAETVTSLGTKVRIFDYHVAGYNDWIRPDAMASRGIMFEMNGEIPVRIMSRPMDKFFNYSEVIGWEKLETAGNMKMPDLNKIAYVIDKRDGSLISTYLDISGEIKNLLLKSKASIRSNQANDASVWLYQEDHKDLLEFCTAYAENGFTVNMEWTAPHNQIVLCYNEHQLRILNIRHNETGEYVDFGELQKDPTFVKYAADFFEVPGDGKAWIDEVYQMTGIEGFVVVMEDYQMFKLKTDWYVALHHTKDSINNSERLIYACAENCTDDLRQMFRDDENSLQKIEIFDNHFRDVVMDAMKKLTEAYEKYRGMERRDYAINMNNDFKNERHWFNIAMQMFAQRPDFSMTDEIVAVIKKYPKTFIPKGY
> |[Tevenvirinae _Aeromonas_phage_AsFcp_2]||_Aeromonas_phage_AsFcp_2.gb|RNA ligase, phage-as..|1290|MH791401.1(219171):138611-139900:-1 ^RAST2:fig|1198136.67.peg.257^ Tevenvirinae _Aeromonas_phage_AsFcp_2|neighbours:(-1),(-1)|neighbour_genes:Phage exonuclease (A..,hypothetical protein|
MLKNVQLYISVVMENQLRLHPCTWKNPELSNILTLNGINIMQSIKELYQNLINLCVDDNTKFYFADTVTSLGTKVRIFDYHVAGYNDWIRPDAMACRGIMFEMNGENPVRIMSRPMDKFFNYSEVIGWEKLETAGNMKMPDLSKIKFVIDKRDGSLISTFMDVSGDIKNLLLKSKASIRSNQANDASVWLYQEDHKDLLDFCTLYAENGFTVNMEWTAPHNQIVLCYNEHQLRILNIRHNETGEFVDFNELMKDQTFVKYAADFFEVPQDGKAWIESVFAMTGIEGFVVVMEDYQMFKLKTDWYVALHHTKDSINNSERLIYACAENCTDDLRQMFRDDENSLQKIEIFDAHFRDVMMDAMNKLTAAYEKCRGMERREYAITMNDGFKNERHWFNIAMQMFAQRPEFNMVDEIVAVVKKYPKTFIPKGY
> |[Tevenvirinae _Aeromonas_phage_Asswx_1]||_Aeromonas_phage_Asswx_1.gb|RNA ligase|1179|MH791398.1(229103):220936-222114:1 ^RAST2:fig|1198136.119.peg.423^ Tevenvirinae _Aeromonas_phage_Asswx_1|neighbours:(1),(1)|neighbour_genes:hypothetical protein,hypothetical protein|
MKELYNNLLKLTEEHGDCFFFRDHWSSIGNHFRVFSYHIAGLTQWMLPDALECRGIMFELVNGEPYRIASRPMEKFFNLAERQAWNLTNSGVVGLDKLELDYSNIDRYEDKADGSLVSSYHFIDPEDDNRINYMLKSKTSINSEQANDANRWLVNHTDLLDFVIDCEEAGYTVNLEWCSPKNQIVIMYPEESLKILNVRHRDTGEYYSNNKLIRSPVFRKYAVDQFMFEEGTDVNAAISNMYNETGIEGYILVMKDGSRVKIKTTSYVARHKLKDSITNNKDLVIAVAQGVSDDLRQLFLDDSLSLTKIQEFEDHVVSVAGSTYTKIREAHKACAGMERREYAISMQNTFKQDRMFFNIVMKMFQAPDLEVMPEIMAVVIKYPEEFVPTKWK
> |[Tevenvirinae _Aeromonas_phage_Aswh_1]||_Aeromonas_phage_Aswh_1.gb|RNA ligase|1188|MH791414.1(229730):14752-15939:-1 ^RAST2:fig|1198136.117.peg.46^ Tevenvirinae _Aeromonas_phage_Aswh_1|neighbours:(-1),(-1)|neighbour_genes:Phage protein,hypothetical protein|
MKQLYNNLINLCNQEDKYFFFVDHYTSFGNHMRVFSYHIAGLTQWMLPDALECRGIMFEMVNGEPYRIASRPMEKFFNLAERQAWNITDGGISALQKPVLEYDNIDRYEDKADGSLMSSYHFVDPSDNVRTNYLLKSKTSLHSEQANDANRWLYHPDREDLMGFIQDCEDAGYTVNLEWCSPKNQIVILYPQESLKILNVRHRETGEYYPNNELLRSPVFLKYSVDQFMFVEGTNIEQAVANMYKDKGIEGYILVFKDGTRVKVKTESYVALHRTKDSITNNKELVCCVAKGASDDLRQLFIDDVNSLTKIKDFEDHVIGVAGNAYQKLKEEYAKCSGMERREYAIHMKGAFANEQMFFNIAMKMFQGTNLELVPAIMEVICKYPEQFVPNKWKD
> |[Tevenvirinae _Aeromonas_phage_CC2]||_Aeromonas_phage_CC2.gb|RNA ligase|1179|NC_019538.1(231743):49100-50278:-1 ^RAST2:fig|1198136.110.peg.141^ Tevenvirinae _Aeromonas_phage_CC2|neighbours:(-1),(-1)|neighbour_genes:hypothetical protein,hypothetical protein|
MKELYNNLLKLTEEHGDCFFFRDHWSSIGNHFRVFSYHIAGLTQWMLPDALECRGIMFELINGEPYRIASRPMEKFFNLAERQAWNLTNSGVVGLDKLELDYSNIDRYEDKADGSLMSSYHFIDPEDDNRINYMLKSKTSINSDQANDANRWLVNHTDLLDFIIDCEEAGYTVNLEWCSPKNQIVIMYPEESLKILNVRHRDTGEYYSNNSLIRSPVFRKYAVDQFMFEEGTDVNTAISNMYNETGIEGYILVMRDGSRVKIKTTSYVARHKLKDSITNNKDLVIAVAQGVSDDLRQLFLDDSLSLTKIQEFEDHVVSVAGSTYTKIREAHKACAGMERREYAISMQNTFKQDRMFFNIVMKMFQAPDLEVMPEIMSVIIKYPDEFVPTKWK
> |[Tevenvirinae _Aeromonas_phage_PX29]||_Aeromonas_phage_PX29.gb|RNA ligase, phage-as..|1290|NC_023688.1(222006):189243-190532:-1 ^RAST2:fig|1198136.108.peg.345^ Tevenvirinae _Aeromonas_phage_PX29|neighbours:(-1),(-1)|neighbour_genes:Phage exonuclease (A..,hypothetical protein|
MLKNVQLSISVVMENQLRLHPCTWKNPELSNILTLNGINIMQSIKELYQNLINLCVDDNTKFYFADTVTSLGTKVRIFDYHVAGYNDWIRPDAMACRGIMFEMNGEIPVRIMSRPMDKFFNYSEVIGWEKLETAGNMKMPDLSKIKFVIDKRDGSLISTFMDVSGDTKNLLLKSKASIRSNQANDASVWLYQEDHKDLLDFCTLYAENGFTVNMEWTAPHNQIVLCYNEHQLRILNIRHNETGEFVDFNELMKDQTFVKYAADFFEVPQDGKAWIESVFAMTGIEGFVVVMEDYQMFKLKTDWYVALHHTKDSINNSERLIYACAENCTDDLRQMFRDDENSLQKIEIFDAHFRDVMMNAMNKLTAAYEKCRGMERREYAITMNDGFKNERHWFNIAMQMFAQRPEFNMVDEIVAVVKKYPKTFIPKGY
>ID:YP_803164.1 |[Escherichia virus RB32]||_Bacteriophage_RB32_.gbk|rnlA|1125|NC_008515(165890):134690-135814:-1 ^GeneID:4405630^ Bacteriophage RB32, complete genome.|neighbours:ID:YP_803163.1(-1),ID:YP_803165.1(-1)|neighbour_genes:alc,denA|
MQELFNNLMELCKDSQRKFFYSDDVSASGRTYRIFSYNYASYSDWLLPDALECRGIMFEMDGEKPVRIASRPMEKFFNLNENPFTMNIDLNDVDYILTKEDGSLVSTYLDGDEILFKSKGSIKSEQALMANGILMNINHHQLRDRLKELAEDGFTANFEFVAPTNRIVLAYQEMKIILLNVRENETGEYISYDDIYKDAILRPYLVERFEIDSPKWVEEAKNAENIEGYVAVMEDGSHFKIKSDWYVSLHSTKSSLDNPEKLFKTIIDGASDDLKAMYAGDEYSYRKIEAFETTYLKYLDRALFLVLDCHNKHCGKDRKTYAMEAQGVAKGAGMEHLFGIIMSLYQGYDSQEKVMCEIEQNFLKNYKKFIPEGY
> |[Tevenvirinae _Citrobacter_phage_IME-CF2]||_Citrobacter_phage_IME-CF2.gb|RNA ligase|1158|NC_029013.1(177688):73195-74352:-1 ^RAST2:fig|1198136.109.peg.146^ Tevenvirinae _Citrobacter_phage_IME-CF2|neighbours:(-1),(-1)|neighbour_genes:hypothetical protein,homing endonuclease|
MTKLTKNQKTLFNQLMKLCNETECFYFIDQKTVMQTNVRIFNYRMASYSDWLKPGALECRGIMFAMDGDTPVKLVSRPMEKFFNYAEVKAWEALKEAPVTIGDTVVDVMIKEDGSLISTFCDSGYLGVKSKASVQSEQAMDAMSVIQTNRALFERLTELVRDGFTVNMEYVAPTNRIVIGYQDPAVVILNIRNNDTGEYVPYQDIFADAVLRPYLVEREKIEITDLDAFIADAYTKEGFEGYVIKTNKGFVKAKTNWYVNLHRTKDSITNNKDLFLNIVDNTVDDLKQLFLDDTYSLKKIDAFETMFLDSLNRLSAKAFNAIEDTKGLSRKDYAIKLSSDLTPDGRIIFGPMMRYFDDTDKQKLVDNIVSLMVKNYEQFIPEEYK
>ID:YP_009194885.1 |[Citrobacter phage Margaery]||_Citrobacter_phage_Margaery_.gbk|RNA ligase|1158|NC_028755(178182):44702-45859:1 ^GeneID:26647254^ Citrobacter phage Margaery, complete genome.|neighbours:ID:YP_009194884.1(1),ID:YP_009194886.1(1)|neighbour_genes:endonuclease II,i-spanin|
MTKLTKNQKTLFDQLMKLCNESECFYFIDQKTVMQTNVRIFNYRMASYSDWLKPGALECRGIMFAMDGDTPVKLVSRPMEKFFNYAEVKAWEALKASPVTIGETVVDVMIKEDGSLISTFCDSGYLGVKSKASVQSEQAMDAMSVIQSNRALFDRLTELVNDGFTVNMEYVAPTNRIVIGYQEPAVVILNIRNNDTGEYVDYQDIFADGVLRPFLVEREKIEVTDLDAFITEAYTKEGFEGYVIKTDKGFVKAKTNWYVNLHRTKDSINNNKDLFLNIVENTVDDLKQMFLDDIYALKKIDAFETLFLDSLNRLTAKAFQAIEDTKGKSRKDYAIALSADLTPDGRIIFGPMMRYFDDTDKQKLVDNIVALMAKNYEQFIPEEYK
>ID:AYJ72930.1 |[Citrobacter phage Maroon]||_Citrobacter_phage_Maroon_.gbk|RNA ligase A|1158|MH823906(178830):44257-45414:1 ^^ Citrobacter phage Maroon, complete genome.|neighbours:ID:AYJ72929.1(1),ID:AYJ72931.1(1)|neighbour_genes:endonuclease II,putative I-spanin|
MTKLTKNQKTLFDQLMKLCNESECFYFIDQKTVMQTNVRIFNYRMASYSDWLKPGALECRGIMFAMDGDTPVKLVSRPMEKFFNYAEVKAWEALKASPVTIGETVVDVMIKEDGSLISTFCDSGYLGVKSKASVQSEQAMDAMSVIQTNRALFDRLTELVNDGFTVNMEYVAPTNRIVIGYQEPAVVILNIRNNDTGEYVDYQDIFADGVLRPFLVEREKIEVTDLDAFITEAYTKEGFEGYVIKTDKGFVKAKTNWYVNLHRTKDSINNNKDLFLNIVENTVDDLKQMFLDDIYALKKIDAFETLFLDSLNRLTAKAFQAIEDTKGKSRKDYAIALSADLTPDGRIIFGPMMRYFDDTDKQKLVDNIVALMAKNYEQFIPEEYK
>ID:YP_009203965.1 |[Citrobacter phage Merlin]||_Citrobacter_phage_Merlin_.gbk|RNA ligase 1 and tai..|1131|NC_028857(172733):139800-140930:-1 ^GeneID:26648176^ Citrobacter phage Merlin, complete genome.|neighbours:ID:YP_009203964.1(-1),ID:YP_009203966.1(-1)|neighbour_genes:inhibitor of host tr..,hypothetical protein|
MKQLYENLMALCDAKDESKFYFTDDVSPSGKEYRIFSYNYASYSDWLLPDALECRGIMFEMMNGKPVRIAARPMEKFFNLNETPFTMNLDLSKAQYMLTKADGSLVSSFMDGMLLRFKSKSSIKSEQAHAATAILTMPQHEALLARLIDLSNEGFTANFEYVAPDNRIILPYQERELILLNIRDNDTGEYVDYDDIYADGVLRRYLVEAQPVPEGDFVSDIRKMEGIEGFVFVMEDGLRFKLKTEWYCALHHTKDSITKNDRLFEVIVANAVDDLKGMFVDDPYSLNKINVFEQIYVNYLGAAFELCHETYAALRGKDRREYAIEAQTIVNKAQMPMLFSVIMAMYTGGCDNEKLLAGVNKMFLKNLKQFIPTEYI
> |[Tevenvirinae _Citrobacter_phage_Miller]||_Citrobacter_phage_Miller.gb|RNA ligase|1158|NC_025414.1(178171):44658-45815:1 ^RAST2:fig|1198136.111.peg.72^ Tevenvirinae _Citrobacter_phage_Miller|neighbours:(1),(1)|neighbour_genes:homing endonuclease,hypothetical protein|
MTKLTKNQKTLFNQLMKLCNETECFYFIDQKTVMQTHVRIFNYRMASYSDWLKPGALECRGIMFAMDGDTPVKLVSRPMEKFFNYAEVKAWEALKEAPVTIGDTVVDVMIKEDGSLISTFCDSGYLGVKSKASVQSEQAMDAMSVIQTNRALFERLTELVRDGFTVNMEYVAPTNRIVIGYQDPAVVILNIRNNDTGEYVPYQDIFADAVLRPYLVEREKIEITDLDAFIADAYTKEGFEGYVIKTNKGFVKAKTNWYVNLHRTKDSITNNKDLFLNIVDNTVDDLKQLFLDDTYSLKKIDAFETMFLDSLNRLSAKAFKAIEDTKGLSRKDYAIKLSSDLTPDGRIIFGPMMRYFDDTDKQKLVDNIVSLMVKNYEQFIPEEYK
>ID:YP_009146678.1 |[Citrobacter phage Moon]||_Citrobacter_phage_Moon.gbk|RNA ligase 1|1131|NC_027331(170341):138822-139952:-1 ^GeneID:24721844,InterPro:IPR012648,InterPro:IPR019039^ Citrobacter phage Moon, complete genome.|neighbours:ID:YP_009146677.1(-1),ID:YP_009146679.1(-1)|neighbour_genes:inhibitor of host tr..,hypothetical protein|
MKQLYENLMALCDAKDESKFYFTDDVSPSGKEYRIFSYNYASYSDWLLPDALECRGIMFEMMNDKPVRIAARPMEKFFNLNETPFTMNLDLSKAQYMLTKADGSLVSSFMDGMLLRFKSKSSIKSEQAHAATAILTMPQHEALLARLIDLSNEGFTANFEYVAPDNRIILPYQERELILLNIRDNDTGEYVDYEDIYADGVLRQYLVEAQPVPEGDFVSDIRKMEGIEGFVFVMEDGLRFKLKTEWYCALHHTKDSITKNDRLYEVIVANAVDDLKGMFVDDPYSLNKINVFEQIYVNYLGAAFELCHETYAALRGKDRREYAIEAQTIVNKADMPMLFSVIMAMYTGGCDNEKLLAGVNKMFLKNLKQFIPKEYI
>ID:YP_009285605.1 |[Citrobacter phage vB_CfrM_CfP1]||_Citrobacter_phage_vB_CfrM_CfP1_.gbk|RNA ligase|1113|NC_031057(180219):46922-48034:1 ^GeneID:29079656^ Citrobacter phage vB_CfrM_CfP1, complete genome.|neighbours:ID:YP_009285604.1(1),ID:YP_009285606.1(1)|neighbour_genes:endonuclease,i-spanin|
MKLCNETECFYFIDQKTVMQTHVRIFNYRMASYSDWLKPGALECRGIMFAMDGDTPVKLVSRPMEKFFNYAEVKAWEALKEAPVTIGDTVVDVMIKEDGSLISTFCDSGYLGVKSKASVQSEQAMDAMSVIQTNRALFERLTELVRDGFTVNMEYVAPTNRIVIGYQDPAVVILNIRNNDTGEYVPYQDIFADAVLRPYLVEREKIEITDLDAFIADAYTKEGFEGYVIKTNKGFVKAKTNWYVNLHRTKDSITNNKDLFLNIVDNTVDDLKQLFLDDTYSLKKIDAFETMFLDSLNRLSAKAFKAIEDTKGLSRKDYAIKLSSDLTPDGRIIFGPMMRYFDDTDKQKLVDNIVSLMVKNYEQFIPEEYK
> |[Tevenvirinae _Cronobacter_phage_Pet-CM3-4]||_Cronobacter_phage_Pet-CM3-4.gb|RNA ligase|1107|LT614807.1(171975):140024-141130:-1 ^RAST2:fig|1198136.112.peg.267^ Tevenvirinae _Cronobacter_phage_Pet-CM3-4|neighbours:(-1),(-1)|neighbour_genes:inhibitor of host tr..,Phage-associated hom..|
MTLCNDETRFFYRDDVSPMGYKYRTFSYHYASYSDWLLPSALECRGIMFELDADDIPVRIASRPMEKFFNLNETPFTMNLDLSKIKYMLAKEDGSLVSTYLDGENRIRFKSKTSIKSEQAVEASAMLASIDHLDLAEALIDLAKDGFTANFEYCSPQNRIVLNYHKKMLILLNVRENDTGEYVDYEDLLAHPVLRKYLVEAFEVPNGDFVSKIRAEEQIEGYVCVMEDGLRFKLKTEWYCALHHTKDSIINNQRLFECIVNNAADDLRGMFDNDKVAIDKINAFETQYLNYLRSALKLCQDFYATHRGKDRKSYAANAQAETALAGLPQIFGIIMKMYAGDLDDDQLITKLNTAFLKNTKPFTPAEYI
>ID:YP_006986344.1 |[Cronobacter phage vB_CsaM_GAP161]||_Cronobacter_phage_vB_CsaM_GAP161_.gbk|RNA ligase|1113|NC_019398(178193):44970-46082:1 ^GeneID:13997609^ Cronobacter phage vB_CsaM_GAP161, complete genome.|neighbours:ID:YP_006986343.1(1),ID:YP_006986345.1(1)|neighbour_genes:endonuclease II,hypothetical protein|
MKLCNESECFYFIDQKTVMQTNVRIFNYRMASYSDWLKPGALECRGIMFVMDGDTPVKLASRPMEKFFNYAEVKAWEALKASPVTIGETVVDVMIKEDGSLISTFCDSGYLGVKSKASVQSEQAMDAMSVIQTNRALFDRLTELVNDGFTVNMEYVAPTNRIVIGYQEPAVVILNIRNNDTGEYVDYQDIFADGVLRPFLVEREKIEITDLDAFITEAYTKEGFEGYVIKTDKGFVKAKTNWYVNLHRTKDSINNNKDLFLNIVENTVDDLKQMFLDDMYALKKIDAFETLFLDSLNRLTAKAFQAIEDTKGKSRKDYAIALSADLTPDGRIIFGPMMRYFDDTDKQKLVDNIVALMAKNYEQFIPEEYK
>ID:AOG16195.1 |[Cronobacter phage vB_CsaM_leB]||_Cronobacter_phage_vB_CsaM_leB_.gbk|RNA ligase|1158|KX431559(177907):45059-46216:1 ^^ Cronobacter phage vB_CsaM_leB, complete genome.|neighbours:ID:AOG16194.1(1),ID:AOG16196.1(1)|neighbour_genes:endonuclease II,i-spanin|
MTKLTKNQKTLFDQLMKLCNESECFYFIDQKTVMQTNVRIFNYRMASYSDWLKPGALECRGIMFAMDGDTPVKLVSRPMEKFFNYAEVKAWEALKASPVTIGETVVDVMIKEDGSLISTFCDSGYLGVKSKASVQSEQAMDAMSVIQTNRALFDRLTELVNDGFTVNMEYVAPTNRIVIGYQEPAVVILNIRNNDTGEYVDYQDIFADGVLRPFLVEREKIEVTDLDAFITEAYTKEGFEGYVIKTDKGFVKAKTNWYVNLHRTKDSINNNKDLFLNIVENTVDDLKQMFLDDMYALKKIDAFETLFLDSLNRLTAKAFQAIEDTKGKSRKDYAIALSADLTPEGRIIFGPMMRYFDDTDKQKLVDNIVALMAKNYEQFIPEEYK
>ID:AOG16475.1 |[Cronobacter phage vB_CsaM_leN]||_Cronobacter_phage_vB_CsaM_leN_.gbk|RNA ligase|1158|KX431560(179516):44523-45680:1 ^^ Cronobacter phage vB_CsaM_leN, complete genome.|neighbours:ID:AOG16474.1(1),ID:AOG16476.1(1)|neighbour_genes:endonuclease II,i-spanin|
MTKLTKNQKTLFDQLMKLCNESECFYFIDQKTVMQTNVRIFNYRMASYSDWLKPGALECRGIMFAMDGDTPVKLVSRPMEKFFNYAEVKAWEALKASPVTIGETVVDVMIKEDGSLISTFCDSGYLGVKSKASVQSEQAMDAMSVIQTNRALFDRLTELVNDGFTVNMEYVAPTNRIVIGYQEPAVVILNIRNNDTGEYVDYQDIFADGVLRPFLVEREKIEVTDLDAFITEAYTKEGFEGYVIKTDKGFVKAKTNWYVNLHRTKDSINNNKDLFLNIVENTVDDLKQMFLDDMYALKKIDAFETLFLDSLNRLTAKAFQAIEDTKGKSRKDYAIALSADLTPEGRIIFGPMMRYFDDTDKQKLVDNIVALMAKNYEQFIPEEYK
>ID:YP_009005509.1 |[Enterobacter phage PG7]||_Enterobacter_phage_PG7_.gbk|rnlA|1131|NC_023561(173276):141463-142593:-1 ^GeneID:18502524^ Enterobacter phage PG7, complete genome.|neighbours:ID:YP_009005508.1(-1),ID:YP_009005510.1(-1)|neighbour_genes:alc,nrdB|
MKKLFNELMTLCNDETRFFYRDDVSPMGYKYRTFSYHYASYSDWLLPSALECRGIMFELDADDTPVRIASRPMEKFFNLNETPFTMNLDLSKIKYMLAKEDGSLVSTYLDGENRIRFKSKTSIKSEQAVEASAMLASIDHLDLAEALIDLAKDGFTANFEYCSPQNRIVLNYHEKMLILLNVRENDTGEYIDYEDLLAHPVLRKYLVEAFEVPNGDFVSKIRAEEQIEGYVCVMEDGLRFKLKTEWYCALHHTKDSIINNQRLFECIVNNAADDLRGMFDNDKVAIDKINAFETQYLDYLRSALKLCQDFYSTHRGKDRKTYAANAQAATAAAGLPQIFGIIMKMYAGDLDDDQLITKLNAAFLKNSKPFTPAKYI
> |[Tevenvirinae Enterobacter_phage_myPSH1140]||_Enterobacter_phage_myPSH1140.gb|RNA ligase|1107|MG999954.1(172614):143433-144539:-1 ^RAST2:fig|1198136.57.peg.273^ Tevenvirinae Enterobacter_phage_myPSH1140|neighbours:(-1),(-1)|neighbour_genes:inhibitor of host tr..,endonuclease|
MTLCNDETRFFYRDDVSPMGYKYRTFSYHYASYSDWLLPSALECRGIMFELDVDDIPVRIASRPMEKFFNLNETPFTMNLDLSKVKYMLAKEDGSLVSTYLDGENRIRFKSKTSIKSEQAVEASAMLASIEHLDLAEALIDLAKDGFTANFEYCSPQNRIVLSYPKKMLVLLNVRENDTGEYVDYEDLLAHPVLRKYLVEAFEVPKGDFVSKIRAEEQIEGYVMVMEDGLRFKLKTEWYTALHHTKDSIINNERLFECIVNNAADDLRGMFDSDEFALGKINAFETQYLNYLRSSIKLCQDFYATHRGKDRKTYAANAQAATAAAGLPQIFGIIMKMYAGDLDDDQLITKLNTAFLKNSKPFTPAKYI
>ID:YP_009606983.1 |[Enterobacter phage phiEap-3]||_Enterobacter_phage_phiEap-3_.gbk|RNA ligase 1|1158|NC_041980(175814):43488-44645:1 ^GeneID:40082989^ Enterobacter phage phiEap-3, complete genome.|neighbours:ID:YP_009606982.1(1),ID:YP_009606984.1(1)|neighbour_genes:endonuclease II,hypothetical protein|
MTKAQTKIINTLYKQLMQLCGESETFFFVDQVTVMGTPVRIFNYRMASYTDWLKPGALECRGIMFEMNGDTPVSIISRPMEKFFNYAEVKAWEALNESPIELGDVLDVMIKEDGSLISTFLDGGFLSVKSKGSVKSEQAMDAQSVLMANRELLTRLTEIAKENYTVNMEYVSPKNRIVVGYDSPDLRILNVRHNITGEYIPYDELFADALLRAYLVKRENIEVLDLDAFAKEAYQNEGFEGYVVLTTKGFVKIKTNWYVNLHRTKDSITNNKDLFLNIVENTVDDLKQLFSSDLVSLKKIDDFEKLFLDSLNRLSAKAFKAIEDNKGKSRKDFAISLSADLSNDGRIIFGPLMKYFEETDPQKLVDRIIEMMVKNYDQFIPEQYK
>ID:YP_009168046.1 |[Escherichia phage AR1]|AR1|_Enterobacteria_phage_AR1_DNA_.gbk|rnlA|1125|NC_027983(167435):135799-136923:-1 ^GeneID:26042001^ Enterobacteria phage AR1 DNA, complete genome.|neighbours:ID:YP_009168045.1(-1),ID:YP_009168047.1(-1)|neighbour_genes:alc,denA|
MQELFNNLMELCKDSQRKFFYSDDVSASGRTYRIFSYNYASYSDWLLPDALECRGIMFEMDGEKPVRIASRPMEKFFNLNENPFTMNIDLNDVDYILTKEDGSLVSTYLDGDEILFKSKGSIKSEQALMANGILMNINHHQLRDRLKELAEDGFTANFEFVAPTNRIVLAYQEMKIILLNIRENETGEYISYDDIYKDAALRPYLVERYEIDSPKWVEEAKNAENIEGYVAVMKDGSHFKIKSDWYVSLHSTKSSLDNPEKLFKTIIDGASDDLKAMYADDEYSYRKIEAFETTYLKYLDRALFLVLDCHNKHCGKDRKTYAMEAQGVAKGAGMDHLFGIIMSLYQGYDSQEKVMCEIEQNFLKNYKKFIPEGY
> |[Tevenvirinae _Enterobacteria_phage_ATK47]||_Enterobacteria_phage_ATK47.gb|RNA ligase|1125|KT184309.1(170020):33152-34276:1 ^RAST2:fig|1198136.68.peg.47^ Tevenvirinae _Enterobacteria_phage_ATK47|neighbours:(1),(1)|neighbour_genes:Phage endonuclease,Putative phage alc t..|
MEKLYYNLLSLCKSSSDRKFFYSDDVSPIGKKYRIFSYNFASYSDWLLPDALECRGIMFEMDGETPVRIASRPMEKFFNLNENPFTLSIDLNDVKYLMTKEDGSLVSTYLDGGTVRFKSKGSIKSDQAVSATSILLDIDHKNLADRLLELCNDGFTANFEYVAPTNKIVLTYPEKRLILLNIRDNNTGEYIEYDDIYLDPVFRKYLVDRFEVPEGDWTSDVKSSTNIEGYVAVMKDGSHFKLKTDWYVALHTTRDSISSPEKLFLAIVNGASDDLKAMYAEDEFSFKKVELFEKAYLDFLDRSFYICLDTYDKHKGKDRKTYAIEAQAVCKGAQTPWLFGIIMNLYQGGSKEQMMAALESVFIKNHKNFIPEGY
> |[Tevenvirinae Enterobacteria_phage_ATK48]||_Enterobacteria_phage_ATK48.gb|RNA ligase|1125|KT184310.1(169729):131386-132510:1 ^RAST2:fig|1198136.55.peg.223^ Tevenvirinae Enterobacteria_phage_ATK48|neighbours:(1),(1)|neighbour_genes:Phage endonuclease,Putative phage alc t..|
MEKLYYNLLSLCKSSSDRKFFYSDDVSPIGKKYRIFSYNFASYSDWLLPDALECRGIMFEMDGETPVRIASRPMEKFFNLNENPFTLSIDLNDVKYLMTKEDGSLVSTYLDGGTVRFKSKGSIKSDQAVSATSILLDIDHKNLADRLLELCNDGFTANFEYVAPTNKIVLTYPEKRLILLNIRDNNTGEYIEYDDIYLDPVFRKYLVDRFEVPEGDWTSDVKSSTNIEGYVAVMKDGSHFKLKTDWYVALHTTRDSISSPEKLFLAIVNGASDDLKAMYAEDEFSFKKVELFEKAYLDFLDRSFYICLDTYDKHKGKDRKTYAIEAQAVCKGAQTPWLFGIIMNLYQGGSKEQMMAALESVFIKNHKNFIPEGY
> |[Tevenvirinae Enterobacteria_phage_Aplg8]||_Enterobacteria_phage_Aplg8.gb|RNA ligase|1125|KT184308.1(168496):80445-81569:-1 ^RAST2:fig|1198136.66.peg.136^ Tevenvirinae Enterobacteria_phage_Aplg8|neighbours:(-1),(-1)|neighbour_genes:Phage alc transcript..,Phage endonuclease|
MQELFNNLMELCKDSQRKFFYSDDVSASGRTYRIFSYNYASYSDWLLPDALECRGIMFEMDGEKPVRIASRPMEKFFNLNENPFTMNIDLNDVDYILTKEDGSLVSTYLDGDEILFKSKGSIKSEQALMANGILMNINHHQLRDRLKKLAEDGFTANFEFVAPTNRIVLAYQEMKIILLNIRENETGEYISYDDIYKDAALRPYLVERFEVDSPKWIEEAKNAENIEGYVAVMKDGSHFKIKSDWYVSLHSTKSSLDNPEKLFKTIIDGASDDLKAMYADDEYSYRKIEAFETTYLKYLDRALFLVLDCHNKHCGKDRKTYAMEAQGVAKGAGMDHLFGIIMSLYQGYDSQEKVMCEIEQNFLKNYKKFIPEGY
>ID:YP_007004222.1 |[Enterobacteria phage Bp7]||_Enterobacteria_phage_Bp7_.gbk|rnlA|1149|NC_019500(168066):99273-100421:1 ^GeneID:14008051^ Enterobacteria phage Bp7, complete genome.|neighbours:ID:YP_007004221.1(1),ID:YP_007004223.1(1)|neighbour_genes:denA,pseT.3|
MIELYDNLMALVKNSTKSKFFFKDFQSALGVNYRIFSYNYASYSDWLEDGALEGRGIMFEMDENGPVRIAARPMQKFFNLDENPLTIGLDLSPENIDLVMAKEDGSLISTFMDRQYLSVKSKGSIHSSMVHDSLRFLRLPENEAFAARLEEITKAGYTCNLEYVAPTNRIVLAYQETNLILLNVRNNETGEYIPYAELFKDGALRKHLVESYDLAEGDFVENIRKQEGIEGFIFVLKDGTFFKLKTAWYSALHHTKDSINNNERLFEVVVAGGTDDLRGLFSTDSFAIEKIDAFERIHLDYLEQSLALLEAAYSQLKGRDRKDYAVTGQLILKDFPGLFSILMQAYVGGINYDTVMDQINSVFLKNHKAQIPEKYLKEIVVE
> |[Tevenvirinae _Enterobacteria_phage_CC31]||_Enterobacteria_phage_CC31.gb|RNA ligase|1107|NC_014662.1(165540):133856-134962:-1 ^RAST2:fig|1198136.121.peg.244^ Tevenvirinae _Enterobacteria_phage_CC31|neighbours:(-1),(-1)|neighbour_genes:inhibitor of host tr..,endonuclease|
MTLCNDETRFFYRDDVSPMGYKYRTFSYHYASYSDWLLPSALECRGIMFELDVDDIPVRIASRPMEKFFNLNETPFTMNLDLSKVKYMLAKEDGSLVSTYLDGENRIRFKSKTSIKSEQAVEASAMLASIEHLDLAEALIDLAKDGFTANFEYCSPQNRIVLSYPKKMLVLLNVRENDTGEYVDYEDLLAHPVFRKYLVEAFEVPKGDFVSKLRAEEQIEGYVMVMEDGLRFKLKTEWYTALHHTKDSIINNERLFECIVNNAADDLRGMFDSDEFALGKINAFETQYLNYLRSSLKLCQDFYATHRGKDRKSYAANAQAETALAGLPQVFGIIMKMYAGDLDDDQLITKLNCAFLKNTKPFTPAEYI
>ID:YP_009118908.1 |[Enterobacteria phage GEC-3S]||_Enterobacteria_phage_GEC-3S_.gbk|rnlA|1170|NC_025425(163424):128972-130141:-1 ^GeneID:23301258^ Enterobacteria phage GEC-3S complete genome.|neighbours:ID:YP_009118907.1(-1),ID:YP_009118909.1(-1)|neighbour_genes:hypothetical protein,denA|
MSTKENNKKVLALFKNLMALCDGSDTFYYKDEITAMQTRMRIFSYLYLSKPEMWNKPDALECRGIMFEIDDKGSPVRIASRPMEKFFNLGENDRARFKPEDVEMVMDKMDGSLVSTYIDNGYVQLKSKAALYSSQAERANGLLYSEKYADLRAKIADIGSDYTFNFEYTAPSNRIVVEYSEPSLTLLNVRHNVTGEYVPHQMLFADSILRPHLVNALQVDSARFSNILDEVRTAEGIEGIVARTKDGQLFKVKSEWYIGVHNIKNTSMFPNNLIYYVVESETDDLRAAYEGEPEALERIELFEEAFRSILRNAFTTATEFYNEHAGEDRKTYASNATIESRKHGDAQAYIFMCLMIAFDGLDYDRILDSMKTYYLRNYKKLIPADKIDW
> |[Tevenvirinae _Enterobacteria_phage_GiZh]||_Enterobacteria_phage_GiZh.gb|RNA ligase|1125|KT184311.1(166514):18305-19429:-1 ^RAST2:fig|1198136.122.peg.36^ Tevenvirinae _Enterobacteria_phage_GiZh|neighbours:(-1),(-1)|neighbour_genes:Phage alc transcript..,Phage endonuclease|
MQELFNNLMELCKDSQRKFFYSDDVSASGKTYRIFSYNYASYSDWLLPDALECRGIMFEMDGEKPIRIASRPMEKFFNLNENPFTMNIDLNDVDYILTKEDGSLVSTYLDGDEILFKSKGSIKSEQALMANGILMNINHHQLRDRLKELAEDGFTANFEFVAPTNRIVLAYQEMKIILLNIRENETGEYISYDDIYKDAALRPYLVERFEVDSPKWIEEAKNAENIEGYVAVMKDGSHFKIKSDWYVSLHSTKSSLDNPEKLFKTIIDGASDDLKAMYADDEYSYRKIEAFETTYLKYLDRALFLVLDCHNKHCGKDRKTYAMEAQGVAKGAGMDHLFGIIMSLYQGYDSQEKVMCEIEQNFLKNYKKFIPEGY
> |[Viruses Hx01]||_Enterobacteria_phage_HX01.gb|RNA ligase, phage-as..|1125|NC_018855.1(169158):135286-136410:1 ^RAST2:fig|10239.59.peg.215^ Viruses Hx01|neighbours:(1),(1)|neighbour_genes:Phage endonuclease,Putative phage alc t..|
MEKLYYNLLSLCKSSSDRKFFYSDDVSPIGKKYRIFSYNFASYSDWLLPDALECRGIMFEMDGETPVRIASRPMEKFFNLNENPFTLSINLDDVKYLMTKEDGSLVSTYLDGGIVRFKSKGSIKSDQAVSATSILLDIDHKNLADRLLELCNDGFTANFEYVAPTNKIVLTYPEKRLILLNIRDNNTGEYIEYDDIYLDPVFRKYLVDRFEVPEGDWTSDVKSSTNIEGYVAVMKDGSHFKLKTDWYVALHTTRDSISSPEKLFLAIVNGASDDLKAMYADDEFSFKKVELFEKAYLDFLDRSFYICLDTYDKHKGKDRKTYAIEAQAVCKGAQTPWLFGIIMNLYQGGSKEQMMTALESVFIKNHKNFIPEGY
>ID:YP_003734366.1 |[Enterobacteria phage IME08]||_Enterobacteria_phage_IME08_.gbk|rnlA|1149|NC_014260(172253):140884-142032:-1 ^GeneID:9384516^ Enterobacteria phage IME08, complete genome.|neighbours:ID:YP_003734365.1(-1),ID:YP_003734367.1(-1)|neighbour_genes:alc,denA|
MIELYDNLMALVKNSTKSKFFFKDFQSALGVNYRIFSYNYASYSDWLEDGALECRGIMFEMDENGPVRIAARPMQKFFNLDENPLTIGLDLSPENIDLVMAKEDGSLISTFMDRQYLSVKSKGSIHSSMVHDSLRFLRLPENEAFAARLEEITKAGYTCNLEYVAPTNRIVLAYQETNLILLNVRNNETGEYIPYAELFKDGALRKHLVESYDLTEGDFVENIRKQEGIEGFIFVLKDGTFFKLKTAWYSALHHTKDSINNNERLFEVVVAGGTDDLRGLFSTDSFAIEKIDAFERIHLDYLEQSLALLEAAYSQLKGRDRKDYAVTGQLILKDFPGLFSILMQAYVGGINYDTVVDQINSVFLKNHKAQIPEKYLKEIVVE
>ID:YP_002922568.1 |[Enterobacteria phage JS10]||_Enterobacteria_phage_JS10_.gbk|rnlA|1149|NC_012741(171451):138968-140116:-1 ^GeneID:7943371^ Enterobacteria phage JS10, complete genome.|neighbours:ID:YP_002922567.1(-1),ID:YP_002922569.1(-1)|neighbour_genes:alc,denA|
MIELYDNLMTLVKNSTKSKFFFKDFQSALGVNYRIFSYNYASYSDWLEDGALECRGIMFEMDENGPVRIAARPMQKFFNLDENPLTIGLDLSQENIDLVMAKEDGSLISTFMDRQYLSVKSKGSIHSSMVHDSLRFLRLPENEAFAARLEEITKAGYTCNLEYVSPTNRIVLAYQETNLILLNVRNNETGEYIPYAELFKDGALRKHLVKSYELTEGDFVDNIRKQEGIEGFIFVLKDGTFFKLKTAWYSALHHTKDSINNNERLFEVVVAGGTDDLRGLFSTDSFAIEKINAFERIHLDYLEQSLALLEAAYSQLKGRDRKDYAVTGQLILKDFPGLFSILMQAYVDGINYDTVMDQINSVFLKNHKAQIPEKYLKEIVIE
>ID:YP_001595350.1 |[Escherichia phage JS98]||_Enterobacteria_phage_JS98.gbk|rnlA|1149|NC_010105(170523):137901-139049:-1 ^GeneID:5783657^ Enterobacteria phage JS98, complete genome.|neighbours:ID:YP_001595349.1(-1),ID:YP_001595351.1(-1)|neighbour_genes:alc,denA|
MIELYDNLMTLVKNSTKSKFFFKDFQSALGVNYRIFSYNYASYSDWLEDGALECRGIMFEMDENGPVRIAARPMQKFFNLDENPLTIGLDLSQENIDLVMAKEDGSLISTFMDRQYLSVKSKGSIHSSMVHDSLRFLRLPENEAFAARLEEITKAGYTCNLEYVSPTNRIVLAYQETNLILLNVRNNETGEYIPYAELFKDGALRKHLVKSYELSEGDFVDNIRKQEGIEGFIFVLKDGTFFKLKTAWYSALHHTKDSINNNERLFEVVVAGGTDDLRGLFSTDSFAIEKINAFERIHLDYLEQSLALLEAAYSQLKGRDRKDYAVTGQLILKDFPGLFSILMQAYVDGINYDTVMDQINSVFLKNHKAQIPEKYLKEIVVE
>ID:YP_002922302.1 |[Escherichia phage JSE]||_Enterobacteria_phage_JSE_.gbk|rnlA|1185|NC_012740(166418):133163-134347:-1 ^GeneID:7943270^ Enterobacteria phage JSE, complete genome.|neighbours:ID:YP_002922301.1(-1),ID:YP_002922303.1(-1)|neighbour_genes:pseT.3,denA|
MEHKLCQQKKTTKKVLALFKNLMALCDGSDTFYYKDEITAMQTRMRIFSYLYLSKPEMWNKPDALECRGIMFEIDDKDRPVRIASRPMEKFFNLGENDRARFKPEDVEMVMDKMDGSLVSTYIDNGYVQLKSKAALYSSQAERANGLLYSEKYADLRAKIADIGSDYTFNFEYTAPSNRIVVEYSEPSLTLLNVRHNVTGEYVPHQMLFADAILRPHLVNALQVDSARFSNILDEVRTAEGIEGIVARTKDGQMFKVKSEWYIGVHNIKNTSMFPNNLIYYVVESETDDLRAAYEGEPEALERIELFEEAFRSILRNAFTTATEFYNAHAGEDRKTYASNATIESRKHGDAQSYIFMCLMIAFDGLDYDRILASMKTYYLRNYKKLIPADKIDW
> |[Tevenvirinae _Enterobacteria_phage_Kha5h]||_Enterobacteria_phage_Kha5h.gb|RNA ligase|1125|KT184312.1(167318):159926-161050:-1 ^RAST2:fig|1198136.123.peg.279^ Tevenvirinae _Enterobacteria_phage_Kha5h|neighbours:(-1),(-1)|neighbour_genes:Phage alc transcript..,Phage endonuclease|
MQELFNNLMELCKDSQRKFFYSDDVSASGRTYRIFSYNYASYSDWLLPDALECRGIMFEMDGEKPVRIASRPMEKFFNLNENPFTMNIDLNDVDYILTKEDGSLVSTYLDGDEILFKSKGSIKSEQALMANGILMNINHHQLRDRLKELAEDGFTANFEFVAPTNRIVLAYQEMKIILLNIRENETGEYISYDDIYKDAALRPYLVERYEIDSPKWVEEAKNAENIEGYVAVMKDGSHFKIKSDWYVSLHSTKSSLDNPEKLFKTIIDGASDDLKAMYADDEYSYRKIEAFETTYLKYLDRALFLVLDCHNKHCGKDRKTYAMEAQGVAKGAGMEHLFGIIMSLYQGYDSQEKVMCEIEQNFLKNYKKFIPEGY
>ID:YP_001469567.1 |[Enterobacteria phage Phi1]||_Enterobacteria_phage_Phi1_.gbk|rnlA|1170|NC_009821(164270):129431-130600:-1 ^GeneID:5602085^ Enterobacteria phage Phi1, complete genome.|neighbours:ID:YP_001469566.1(-1),ID:YP_001469568.1(-1)|neighbour_genes:pseT.3,denA|
MSTKENNKKVLALFKNLMALCDGSDTFYYKDEITAMQTRMRIFSYLYLSKPEMWNKPDALECRGIMFEIDDKDRPVRIASRPMEKFFNLGENDRARFKPEDVEMVMDKMDGSLVSTYIDNGYVQLKSKAALYSSQAERANGLLYSEKYADLRAKIADIGSDYTFNFEYTAPSNRIVVEYSEPSLTLLNVRHNVTGEYVPHQMLFADSILRPHLVNALQVDSARFSNILDEVRTAEGIEGIVARTKDGQMFKVKSEWYIGVHNIKNTSMFPNNLIYYVVESETDDLRAAYEGEPEALERIELFEEAFRSILRNAFTTATEFYNAHAGEDRKTYASNATIESRKHGDAQAYIFMCLMIAFDGLDYDRILDSMKTYYLRNYKKLIPADKIDW
>ID:YP_009202963.1 |[Escherichia phage QL01]||_Enterobacteria_phage_QL01.gbk|hypothetical protein|1149|NC_028847(170527):139848-140996:-1 ^GeneID:26629951^ Enterobacteria phage QL01, complete genome.|neighbours:ID:YP_009202962.1(-1),ID:YP_009202964.1(-1)|neighbour_genes:hypothetical protein,hypothetical protein|
MIELYDNLMALVKNSTKSKFFFKDFQSALGVNYRIFSYNYASYSDWLEDGALECRGIMFEMDEKGPVRIAARPMQKFFNLDENPMTIGLDLSPENIDLVMAKEDGSLISTFMDRQYLSVKSKGSIHSSMVHDSLRFLRLPENEAFAARLEEITKAGYTCNLEYVAPTNRIVLAYQETNLILLNVRNNETGEYIPYAELFKDGALRKHLVESYDLAEGDFVENIRKQEGIEGFIFVLKDGTFFKLKTAWYSALHHTKDSINNNERLFEVVVAGGTDDLRGLFSTDSFAIEKIDAFERIHLDYLEQSLALLEAAYSQLKGRDRKDYAVTGQLILKDFPGLFSILMQAYVGGINYDTVMDQINSVFLKNHKAQIPEKYLKEIVVE
>ID:AIT74316.1 |[Enterobacteria phage RB10]||_Enterobacteria_phage_RB10_.gbk|rnlA|1125|KM606999(168401):133978-135102:-1 ^^ Enterobacteria phage RB10, complete genome.|neighbours:ID:AIT74315.1(-1),ID:AIT74317.1(-1)|neighbour_genes:alc,denA|
MQELFNNLMELCKDSQRKFFYSDDVSASGRTYRIFSYNYASYSDWLLPDALECRGIMFEMDGEKPVRIASRPMEKFFNLNENPFTMNIDLNDVDYILTKEDGSLVSTYLDGDEILFKSKGSIKSEQALMANGILMNINHHQLRDRLKELAEDGFTANFEFVAPTNRIVLAYQEMKIILLNIRENETGEYISYDDIYKDAVLRPYLVERFEIDSPKWVEEAKNAENIEGYVAVMEDGSHFKIKSDWYVSLHSTKSSLDNPEKLFKTIIDGASDDLKAMYAGDEYSYRKIEAFETTYLKYLDRALFLVLDCHNKHCGKDRKTYAMEAQGVAKGAGMEHLFGIIMSLYQGYDSQEKVMCEIEQNFLKNYKKFIPEGY
>ID:YP_002854560.1 |[Escherichia virus RB14]||_Enterobacteria_phage_RB14_.gbk|rnlA|1125|NC_012638(165429):134287-135411:-1 ^GeneID:7803976^ Enterobacteria phage RB14, complete genome.|neighbours:ID:YP_002854559.1(-1),ID:YP_002854561.1(-1)|neighbour_genes:alc,denA|
MQELFNNLMKLCKDSQRKFFYSDDVSASGRTYRIFSYNYASYSDWLLPDALECRGIMFEMDGEKPIRIASRPMEKFFNLNENPFTMNIDLNDVDYILTKEDGSLVSTYLDGDEILFKSKGSIKSEQALMANGILMNINHHQLRDRLKELAEDGFTANFEFVAPTNRIVLAYQEMKIILLNIRENETGEYISYDDIYKDAALRPYLVERFEVDSPKWIEEAKNAENIEGYVAVMKDGSHFKIKSDWYVSLHSTKSSLDNPEKLFKTIIDGASDDLKAMYADDEYSYRKIEAFETTYLKYLDRALFLVLDCHNKHCGKDRKTYAMEAQGVAKGAGMEHLFGIIMSLYQGYDSQEKVMCEIEQNFLKNYKKFIPEGY
> |[Tevenvirinae _Enterobacteria_phage_RB16]||_Enterobacteria_phage_RB16.gb|RNA ligase|1158|NC_014467.1(176788):45388-46545:1 ^RAST2:fig|1198136.103.peg.72^ Tevenvirinae _Enterobacteria_phage_RB16|neighbours:(1),(1)|neighbour_genes:homing endonuclease,hypothetical protein|
MTKLTKNQKTLFNQLMKLCNETECFYFIDQKTVMQTHVRIFNYRMASYSDWLKPGALECRGIMFAMDGDTPVKLVSRPMEKFFNYAEVKAWEALKEAPVTIGDTVVDVMIKEDGSLISTFCDSGYLGVKSKASVQSEQAMDAMSVIQSNRALFDRLTELVVDGFTVNMEYVAPTNRIVIGYQDPAVVILNIRNNDTGEYVDYQDIFADSVLRPFLVEREKIEVTDLDAFITEAYTKEGFEGYVIKTDKGFVKAKTNWYVNLHRTKDSINNNKDLFLNIVENTVDDLKQMFLDDMYALKKIDAFETLFLDSLNRLTAKAFQSIEDTKGKSRKDYAIALSSDLTPDGRIIFGPMMRYFDDTDKQKLVDNIVALMAKNYEQFIPEEYK
>ID:AXF42534.1 |[Enterobacteria phage RB18]||_Enterobacteria_phage_RB18_.gbk|rnlA|1125|MH553563(166677):134869-135993:-1 ^^ Enterobacteria phage RB18, complete genome.|neighbours:ID:AXF42533.1(-1),ID:AXF42535.1(-1)|neighbour_genes:alc,denA|
MQELFNNLMELCKDSQRKFFYSDDVSASGRTYRIFSYNYASYSDWLLPDALECRGIMFEMDGEKPVRIASRPMEKFFNLNENPFTMNIDLNDVDYILTKEDGSLVSTYLDGDEILFKSKGSIKSEQALMANGILMNINHHQLRDRLKELAEDGFTANFEFVAPTNRIVLAYQEMKIILLNIRENETGEYISYDDIYKDAALRPYLVERFEVDSPKWIEEAKNAENIEGYVAVMKDGSHFKIKSDWYVSLHSTKSSLDNPEKLFKTIIDGASDDLKAMYADDEYSYRKIEAFETTYLKYLDRALFLVLDCHNKHCGKDRKTYAMEAQGVAKGAGMEHLFGIIMSLYQGYDSQEKVMCEIEQNFLKNYKKFIPEGY
>ID:YP_009102426.1 |[Enterobacteria phage RB27]||_Enterobacteria_phage_RB27_.gbk|rnlA|1125|NC_025448(165179):133516-134640:-1 ^GeneID:22113210^ Enterobacteria phage RB27, complete genome.|neighbours:ID:YP_009102425.1(-1),ID:YP_009102427.1(-1)|neighbour_genes:alc,denA|
MQELFNNLMELCKDSQRKFFYSDDVSASGRTYRIFSYNYASYSDWLLPDALECRGIMFEMDGEKPVRIASRPMEKFFNLNENPFTMNIDLNDVDYILTKEDGSLVSTYLDGDEILFKSKGSIKSEQALMANGILMNINHHQLRDRLKELAEDGFTANFEFVAPTNRIVLAYQEMKIILLNIRENETGEYISYDDIYKDAALRPYLVERFEVDSPKWIEEAKNTENIEGYVAVMKDGSHFKIKSDWYVSLHSTKSSLDNPEKLFKTIIDGASDDLKAMYADDEYSYRKIEAFETTYLKYLDRALFLVLDCHNKHCGKDRKTYAMEAQGVAKGAGMDHLFGIIMSLYQGYDSQEKVMCEIEQNFLKNYKKFIPEGY
>ID:AIT74861.1 |[Enterobacteria phage RB33]||_Enterobacteria_phage_RB33_.gbk|rnlA|1125|KM607001(166007):134808-135932:-1 ^^ Enterobacteria phage RB33, complete genome.|neighbours:ID:AIT74860.1(-1),ID:AIT74862.1(-1)|neighbour_genes:alc,denA|
MQELFNNLMELCKDSQRKFFYSDDVSASGRTYRIFSYNYASYSDWLLPDALECRGIMFEMDGEKPVRIASRPMEKFFNLNENPFTMNIDLNDVDYILTKEDGSLVSTYLDGDEILFKSKGSIKSEQALMANGILMNINHHQLRDRLKELAEDGFTANFEFVAPTNRIVLAYQEMKIILLNVRENETGEYISYDDIYKDAILRPYLVERFEIDSPKWVEEAKNAENIEGYVAVMEDGSHFKIKSDWYVSLHSTKSSLDNPEKLFKTIIDGASDDLKAMYAGDEYSYRKIEAFETTYLKYLDRALFLVLDCHNKHCGKDRKTYAMEAQGVAKGAGMEHLFGIIMSLYQGYDSQEKVMCEIEQNFLKNYKKFIPEGY
>ID:YP_009098608.1 |[Escherichia phage RB3]||_Enterobacteria_phage_RB3_.gbk|rnlA|1125|NC_025419(168402):133979-135103:-1 ^GeneID:22113972^ Enterobacteria phage RB3, complete genome.|neighbours:ID:YP_009098607.1(-1),ID:YP_009098609.1(-1)|neighbour_genes:alc,denA|
MQELFNNLMELCKDSQRKFFYSDDVSASGRTYRIFSYNYASYSDWLLPDALECRGIMFEMDGEKPVRIASRPMEKFFNLNENPFTMNIDLNDVDYILTKEDGSLVSTYLDGDEILFKSKGSIKSEQALMANGILMNINHHQLRDRLKELAEDGFTANFEFVAPTNRIVLAYQEMKIILLNIRENETGEYISYDDIYKDAVLRPYLVERFEIDSPKWVEEAKNAENIEGYVAVMEDGSHFKIKSDWYVSLHSTKSSLDNPEKLFKTIIDGASDDLKAMYAGDEYSYRKIEAFETTYLKYLDRALFLVLDCHNKHCGKDRKTYAMEAQGVAKGAGMEHLFGIIMSLYQGYDSQEKVMCEIEQNFLKNYKKFIPEGY
> |[Tevenvirinae _Enterobacteria_phage_RB43]||_Enterobacteria_phage_RB43.gb|RNA ligase|1158|NC_007023.1(180500):45562-46719:1 ^RAST2:fig|1198136.102.peg.75^ Tevenvirinae _Enterobacteria_phage_RB43|neighbours:(1),(1)|neighbour_genes:homing endonuclease,hypothetical protein|
MTKLTKNQKTLFNQLMKLCNETECFYFIDQKTVMQTHVRIFNYRMASYSDWLKPGALECRGIMFAMDGDTPVKLVSRPMEKFFNYAEVKAWEALKEAPVTIGDTVVDVMIKEDGSLISTFCDSGYLGVKSKASVQSEQAMDAMSVIQTNRALFERLTELVRDGFTVNMEYVAPTNRIVIGYQDPAVVILNIRNNDTGEYVPYQDIFADAVLRPYLVEREKIEITDLDAFIADAYTKEGFEGYVIKTNKGFVKAKTNWYVNLHRTKDSITNNKDLFLNIVDNTVDDLKQLFLDDTYSLKKIDAFETMFLDSLNRLSAKAFKAIEDTKGLSRKDYAIKLSSDLTPDGRIIFGPMMRYFDDTDKQKLVDNIVSLMVKNYEQFIPEEYK
>ID:NP_891794.1 |[Enterobacteria phage RB49]||_Enterobacteria_phage_RB49_.gbk|rnlA|1170|NC_005066(164018):129423-130592:-1 ^GeneID:1725432^ Enterobacteria phage RB49, complete genome.|neighbours:ID:NP_891793.1(-1),ID:NP_891795.1(-1)|neighbour_genes:pseT.3,denA|
MSTKENNKKVLALFKNLMALCDGSDTFYYKDEITAMQTRMRIFSYLYLSKPEMWNKPDALECRGIMFEIDDKGRPVRIASRPMEKFFNLGENDRARFKPEDVEMVMDKMDGSLVSTYIDNGYVQLKSKAALYSSQAERANGLLYSEKYADLRAKIADIGSDYTFNFEYTAPSNRIVVEYSEPSLTLLNVRHNVTGEYVPHQMLFADAILRPHLVNALQVDSARFSNILDEVRIAEGIEGIVARTKDGQMFKVKSEWYIGVHNIKNTSMFPNNLIYYVVESETDDLRAAYEGEPEALERIELFEEAFRSILRNAFTTATEFYNAHAGEDRKTYASNATIESRKHGDAHAYIFMCLMIAFDGLDYDRIMDSMKTYYLRNYKKLIPADKIDW
>ID:ACP31143.1 |[Enterobacteria phage RB51]||_Enterobacteria_phage_RB51_.gbk|rnlA|1125|FJ839693(168394):136625-137749:-1 ^^ Enterobacteria phage RB51, complete genome.|neighbours:ID:ACP31142.1(-1),ID:ACP31144.1(-1)|neighbour_genes:alc,denA|
MQELFNNLMELCKDSQRKFFYSDDVSASGRTYRIFSYNYASYSDWLLPDALECRGIMFEMDGEKPVRIASRPMEKFFNLNENPFTMNIDLNDVDYILTKEDGSLVSTYLDGDEILFKSKGSIKSEQALMANGILMNINHHRLRDRLKELAEDGFTANFEFVAPTNRIVLAYQEMKIILLNIRENETGEYISYDDIYKDAALRPYLVERYEIDSPKWVEEAKNAENIEGYVAVMKDGSHFKIKSDWYVSLHSTKSSLDNPEKLFKTIIDGASDDLKAMYADDEYSYRKIEAFETTYLKYLDRALFLVLDCHNKHCGKDRKTYAMEAQGVAKGAGMDHLFGIIMSLYQGYDSQEKVMCEIEQNFLKNYKKFIPEGY
>ID:AIT75135.1 |[Enterobacteria phage RB55]||_Enterobacteria_phage_RB55_.gbk|rnlA|1125|KM607002(168896):136321-137445:-1 ^^ Enterobacteria phage RB55, complete genome.|neighbours:ID:AIT75134.1(-1),ID:AIT75136.1(-1)|neighbour_genes:alc,denA|
MQELFNNLMELCKDSQRKFFYSDDVSASGRTYRIFSYNYASYSDWLLPDALECRGIMFEMDGEKPVRIASRPMEKFFNLNENPFTMNIDLNDVDYILTKEDGSLVSTYLDGDEILFKSKGSIKSEQALMANGILMNINHHRLRDRLKELAEDGFTANFEFVAPTNRIVLAYQEMKIILLNVRENETGEYISYDDIYKDATLRPYLVERYEIDSPKWIEEAKNAENIEGYVAVMKDGSHFKIKSDWYVSLHSTKSSLDNPEKLFKTIIDGASDDLKAMYADDEYSYRKIEAFETTYLKYLDRALFLVLDCHNKHCGKDRKTYAMEAQGVAKGAGMDHLFGIIMSLYQGYDSQEKVMCEIEQNFLKNYKKFIPEGY
>ID:AIT75409.1 |[Enterobacteria phage RB59]||_Enterobacteria_phage_RB59_.gbk|rnlA|1125|KM607003(168966):136335-137459:-1 ^^ Enterobacteria phage RB59, complete genome.|neighbours:ID:AIT75408.1(-1),ID:AIT75410.1(-1)|neighbour_genes:alc,denA|
MQELFNNLMELCKDSQRKFFYSDDVSASGRTYRIFSYNYASYSDWLLPDALECRGIMFEMDGEKPVRIASRPMEKFFNLNENPFTMNIDLNDVDYILTKEDGSLVSTYLDGDEILFKSKGSIKSEQALMANGILMNINHHRLRDRLKELAEDGFTANFEFVAPTNRIVLAYQEMKIILLNVRENETGEYISYDDIYKDATLRPYLVERYEIDSPKWIEEAKNAENIEGYVAVMKDGSHFKIKSDWYVSLHSTKSSLDNPEKLFKTIIDGASDDLKAMYADDEYSYRKIEAFETTYLKYLDRALFLVLDCHNKHCGKDRKTYAMEAQGVAKGAGMDHLFGIIMSLYQGYDSQEKVMCEIEQNFLKNYKKFIPEGY
>ID:AIT73229.1 |[Enterobacteria phage RB5]||_Enterobacteria_phage_RB5_.gbk|rnlA|1125|KM606995(168394):133971-135095:-1 ^^ Enterobacteria phage RB5, complete genome.|neighbours:ID:AIT73228.1(-1),ID:AIT73230.1(-1)|neighbour_genes:alc,denA|
MQELFNNLMELCKDSQRKFFYSDDVSASGRTYRIFSYNYASYSDWLLPDALECRGIMFEMDGEKPVRIASRPMEKFFNLNENPFTMNIDLNDVDYILTKEDGSLVSTYLDGDEILFKSKGSIKSEQALMANGILMNINHHQLRDRLKELAEDGFTANFEFVAPTNRIVLAYQEMKIILLNIRENETGEYISYDDIYKDAVLRPYLVERFEIDSPKWVEEAKNAENIEGYVAVMEDGSHFKIKSDWYVSLHSTKSSLDNPEKLFKTIIDGASDDLKAMYAGDEYSYRKIEAFETTYLKYLDRALFLVLDCHNKHCGKDRKTYAMEAQGVAKGAGMEHLFGIIMSLYQGYDSQEKVMCEIEQNFLKNYKKFIPEGY
>ID:AIT75685.1 |[Enterobacteria phage RB68]||_Enterobacteria_phage_RB68_.gbk|rnlA|1125|KM607004(168401):136632-137756:-1 ^^ Enterobacteria phage RB68, complete genome.|neighbours:ID:AIT75684.1(-1),ID:AIT75686.1(-1)|neighbour_genes:alc,denA|
MQELFNNLMELCKDSQRKFFYSDDVSASGRTYRIFSYNYASYSDWLLPDALECRGIMFEMDGEKPVRIASRPMEKFFNLNENPFTMNIDLNDVDYILTKEDGSLVSTYLDGDEILFKSKGSIKSEQALMANGILMNINHHRLRDRLKELAEDGFTANFEFVAPTNRIVLAYQEMKIILLNIRENETGEYISYDDIYKDAALRPYLVERYEIDSPKWVEEAKNAENIEGYVAVMKDGSHFKIKSDWYVSLHSTKSSLDNPEKLFKTIIDGASDDLKAMYADDEYSYRKIEAFETTYLKYLDRALFLVLDCHNKHCGKDRKTYAMEAQGVAKGAGMDHLFGIIMSLYQGYDSQEKVMCEIEQNFLKNYKKFIPEGY
>ID:NP_861926.1 |[Enterobacteria phage RB69]||_Enterobacteria_phage_RB69_.gbk|rnlA|1125|NC_004928(167560):138082-139206:-1 ^GeneID:1494352^ Enterobacteria phage RB69, complete genome.|neighbours:ID:NP_861925.1(-1),ID:NP_861927.1(-1)|neighbour_genes:alc,denA|
MEKLYYNLLSLCKSSSDRKFFYSDDVSPIGKKYRIFSYNFASYSDWLLPDALECRGIMFEMDGETPLRIASRPMEKFFNLNENPFTLSIDLNDVKYLMTKEDGSLVSTYLDGNMVRFKSKGSIKSDQAASATSILLDINHKDLADRLLELCNDGFTANFEYVAPSNKIVLTYPEKRLILLNIRDNNTGKYIEYDDIYLDPVFRKYLVDRFEAPEGDWVPGVKSSTNIEGYVAVMKDGSHFKLKTDWYVALHTTRDSISSPEKLFLAIMNGASDDLKAMYADDEFSFKKVELFEKAYLDFLDRSFYICLDAYDKHKGKDRKTYAIEAQAICKGAQSPWLFGIIMNLYQGGSKEQMMTALESVFIKNHKNFIPEGY
>ID:AIT73500.1 |[Enterobacteria phage RB6]||_Enterobacteria_phage_RB6_.gbk|rnlA|1125|KM606996(168394):133971-135095:-1 ^^ Enterobacteria phage RB6, complete genome.|neighbours:ID:AIT73499.1(-1),ID:AIT73501.1(-1)|neighbour_genes:alc,denA|
MQELFNNLMELCKDSQRKFFYSDDVSASGRTYRIFSYNYASYSDWLLPDALECRGIMFEMDGEKPVRIASRPMEKFFNLNENPFTMNIDLNDVDYILTKEDGSLVSTYLDGDEILFKSKGSIKSEQALMANGILMNINHHQLRDRLKELAEDGFTANFEFVAPTNRIVLAYQEMKIILLNIRENETGEYISYDDIYKDAVLRPYLVERFEIDSPKWVEEAKNAENIEGYVAVMEDGSHFKIKSDWYVSLHSTKSSLDNPEKLFKTIIDGASDDLKAMYAGDEYSYRKIEAFETTYLKYLDRALFLVLDCHNKHCGKDRKTYAMEAQGVAKGAGMEHLFGIIMSLYQGYDSQEKVMCEIEQNFLKNYKKFIPEGY
>ID:AIT73771.1 |[Enterobacteria phage RB7]||_Enterobacteria_phage_RB7_.gbk|rnlA|1125|KM606997(168395):133972-135096:-1 ^^ Enterobacteria phage RB7, complete genome.|neighbours:ID:AIT73770.1(-1),ID:AIT73772.1(-1)|neighbour_genes:alc,denA|
MQELFNNLMELCKDSQRKFFYSDDVSASGRTYRIFSYNYASYSDWLLPDALECRGIMFEMDGEKPVRIASRPMEKFFNLNENPFTMNIDLNDVDYILTKEDGSLVSTYLDGDEILFKSKGSIKSEQALMANGILMNINHHQLRDRLKELAEDGFTANFEFVAPTNRIVLAYQEMKIILLNIRENETGEYISYDDIYKDAVLRPYLVERFEIDSPKWVEEAKNAENIEGYVAVMEDGSHFKIKSDWYVSLHSTKSSLDNPEKLFKTIIDGASDDLKAMYAGDEYSYRKIEAFETTYLKYLDRALFLVLDCHNKHCGKDRKTYAMEAQGVAKGAGMEHLFGIIMSLYQGYDSQEKVMCEIEQNFLKNYKKFIPEGY
>ID:AIT74043.1 |[Enterobacteria phage RB9]||_Enterobacteria_phage_RB9.gbk|rnlA|1125|KM606998(168395):133972-135096:-1 ^^ Enterobacteria phage RB9, complete genome.|neighbours:ID:AIT74042.1(-1),ID:AIT74044.1(-1)|neighbour_genes:alc,denA|
MQELFNNLMELCKDSQRKFFYSDDVSASGRTYRIFSYNYASYSDWLLPDALECRGIMFEMDGEKPVRIASRPMEKFFNLNENPFTMNIDLNDVDYILTKEDGSLVSTYLDGDEILFKSKGSIKSEQALMANGILMNINHHQLRDRLKELAEDGFTANFEFVAPTNRIVLAYQEMKIILLNIRENETGEYISYDDIYKDAVLRPYLVERFEIDSPKWVEEAKNAENIEGYVAVMEDGSHFKIKSDWYVSLHSTKSSLDNPEKLFKTIIDGASDDLKAMYAGDEYSYRKIEAFETTYLKYLDRALFLVLDCHNKHCGKDRKTYAMEAQGVAKGAGMEHLFGIIMSLYQGYDSQEKVMCEIEQNFLKNYKKFIPEGY
>ID:ADJ39949.1 |[Enterobacteria phage T4T]||_Enterobacteria_phage_T4T_.gbk|rnlA|1125|HM137666(168920):136356-137480:-1 ^^ Enterobacteria phage T4T, complete genome.|neighbours:ID:ADJ39948.1(-1),ID:ADJ39950.1(-1)|neighbour_genes:alc,denA|
MQELFNNLMELCKDSQRKFFYSDDVSASGRTYRIFSYNYASYSDWLLPDALECRGIMFEMDGEKPVRIASRPMEKFFNLNENPFTMNIDLNDVDYILTKEDGSLVSTYLDGDEILFKSKGSIKSEQALMANGILMNINHHRLRDRLKELAEDGFTANFEFVAPTNRIVLAYQEMKIILLNVRENETGEYISYDDIYKDATLRPYLVERYEIDSPKWIEEAKNAENIEGYVAVMKDGSHFKIKSDWYVSLHSTKSSLDNPEKLFKTIIDGASDDLKAMYADDEYSYRKIEAFETTYLKYLDRALFLVLDCHNKHCGKDRKTYAMEAQGVAKGAGMDHLFGIIMSLYQGYDSQEKVMCEIEQNFLKNYKKFIPEGY
>ID:NP_049839.1 |[Escherichia virus T4]||_Enterobacteria_phage_T4_.gbk|rnlA|1125|NC_000866(168903):136340-137464:-1 ^GeneID:1258717^ Enterobacteria phage T4, complete genome.|neighbours:ID:NP_049838.1(-1),ID:NP_049840.1(-1)|neighbour_genes:alc,denA|
MQELFNNLMELCKDSQRKFFYSDDVSASGRTYRIFSYNYASYSDWLLPDALECRGIMFEMDGEKPVRIASRPMEKFFNLNENPFTMNIDLNDVDYILTKEDGSLVSTYLDGDEILFKSKGSIKSEQALMANGILMNINHHRLRDRLKELAEDGFTANFEFVAPTNRIVLAYQEMKIILLNVRENETGEYISYDDIYKDATLRPYLVERYEIDSPKWIEEAKNAENIEGYVAVMKDGSHFKIKSDWYVSLHSTKSSLDNPEKLFKTIIDGASDDLKAMYADDEYSYRKIEAFETTYLKYLDRALFLVLDCHNKHCGKDRKTYAMEAQGVAKGAGMDHLFGIIMSLYQGYDSQEKVMCEIEQNFLKNYKKFIPEGY
> |[Tevenvirinae _Enterobacteria_phage_T4_strain_wild]||_Enterobacteria_phage_T4_strain_wild.gb|RNA ligase|1125|KJ477684.1(168922):136358-137482:-1 ^RAST2:fig|1198136.58.peg.241^ Tevenvirinae _Enterobacteria_phage_T4_strain_wild|neighbours:(-1),(-1)|neighbour_genes:Putative phage alc t..,Phage endonuclease|
MQELFNNLMELCKDSQRKFFYSDDVSASGRTYRIFSYNYASYSDWLLPDALECRGIMFEMDGEKPVRIASRPMEKFFNLNENPFTMNIDLNDVDYILTKEDGSLVSTYLDGDEILFKSKGSIKSEQALMANGILMNINHHRLRDRLKELAEDGFTANFEFVAPTNRIVLAYQEMKIILLNVRENETGEYISYDDIYKDATLRPYLVERYEIDSPKWIEEAKNAENIEGYVAVMKDGSHFKIKSDWYVSLHSTKSSLDNPEKLFKTIIDGASDDLKAMYADDEYSYRKIEAFETTYLKYLDRALFLVLDCHNKHCGKDRKTYAMEAQGVAKGAGMDHLFGIIMSLYQGYDSQEKVMCEIEQNFLKNYKKFIPEGY
> |[Tevenvirinae _Enterobacteria_phage_T6]||_Enterobacteria_phage_T6.gb|RNA ligase|1125|MH550421.1(168706):135810-136934:-1 ^RAST2:fig|1198136.104.peg.229^ Tevenvirinae _Enterobacteria_phage_T6|neighbours:(-1),(-1)|neighbour_genes:Phage alc transcript..,Phage endonuclease|
MQELFNNLMELCKDSQRKFFYSDDVSASGRTYRIFSYNYASYSDWLLPDALECRGIMFEMDGEKPVRIASRPMEKFFNLNENPFTMNIDLNDVDYILTKEDGSLVSTYLDGDEILFKSKGSIKSEQALMANGILMNINHHQLRDRLKELAEDGFTANFEFVAPTNRIVLAYQEMKIILLNIRENETGEYISYDDIYKDAALRPYLVERYEVDSPKWVEEAKNAENIEGYVAVMKDGSHFKIKSDWYVSLHSTKSSLDNPEKLFKTIIDGASDDLKAMYADDEYSYRKIEAFETTYLKYLDRALFLVLDCHNKHCGKDRKTYAMEAQGVAKGAGMDHLFGIIMSLYQGYDSQEKVMCEIEQNFLKNYKKFIPEGY
>ID:YP_004063925.1 |[Escherichia phage vB_EcoM_VR7]||_Enterobacteria_phage_vB_EcoM-VR7_.gbk|rnlA|1137|NC_014792(169285):137315-138451:-1 ^GeneID:10021469^ Enterobacteria phage vB_EcoM-VR7, complete genome.|neighbours:ID:YP_004063924.1(-1),ID:YP_004063926.1(-1)|neighbour_genes:VR7ORF243c,denA|
MIELYDNLMKLCAESEKGKFFYTDFVSPFETKFRIFSYNYASYSDWLLDDALECRGIMFEMDADGPVRIAARPMEKFFNLGENPLTMDINMDEVALVMTKADGSLVSTYMDQTNIAFKSKGSIKSSQAAEALQVFKQEHRIAFRERVTEITEAGYTCNMEYVAPTNRIVLPYQERDLILLNVRHNETGEYIPYRDLFKDAALRPFLVEAYDPATIENVRDMKEIEGFVYELVDGRKFKVKTEWYCALHHTKDSVNNNQRLFEVVVAGGADDVIAMFTGDDYAREKVNAFTLTHLDYLSNTLGLLLDAQKQLAGKDRREFAIKGQELCKPYPGLFSVLMNTYQRPQETEQTIAQINNVFLKNHKLYIPADYQADVILPE
>ID:YP_006986781.1 |[Escherichia phage vB_EcoM_ACG-C40]||_Enterobacteria_phage_vB_EcoM_ACG-C40_.gbk|RNA ligase 1 and tai..|1125|NC_019399(167396):134432-135556:-1 ^GeneID:13998053^ Enterobacteria phage vB_EcoM_ACG-C40, complete genome.|neighbours:ID:YP_006986780.1(-1),ID:YP_006986782.1(-1)|neighbour_genes:inhibitor of host tr..,endonuclease II|
MQELFNNLMELCKDSQRKFFYSDDVSASGRTYRIFSYNYASYSDWLLPDALECRGIMFEMDGEKPVRIASRPMEKFFNLNENPFTMNIDLNDVDYILTKEDGSLVSTYLDGDEILFKSKGSIKSEQALMANGILMNINHHQLRDRLKKLAEDGFTANFEFVAPTNRIVLAYQEMKIILLNIRENETGEYISYDDIYKDAILRPYLVERYEIDSPKWVEEAKNAENIEGYVAVMKDGSHFKIKSDWYVSLHSTKSSLDNPEKLFKTIIDGASDDLKAMYADDEYSYRKIEAFETTYLKYLDRALFLVLDCHNKHCGKDRKTYAMEAQGVAKGAGMDHLFGIIMSLYQGYDSQEKVMCEIEQNFLKNYKKFIPEGY
>ID:AWD91456.1 |[Enterobacteria phage vB_EcoM_IME339]||_Enterobacteria_phage_vB_EcoM_IME339_.gbk|RNA ligase 1 and tai..|1125|MH051915(164366):32763-33887:1 ^^ Enterobacteria phage vB_EcoM_IME339, complete genome.|neighbours:ID:AWD91455.1(1),ID:AWD91457.1(1)|neighbour_genes:endonuclease II,putative Alc inhibit..|
MQELFNNLMELCKDSQRKFFYSDDVSASGRTYRIFSYNYASYSDWLLPDALECRGIMFEMDGEKPVRIASRPMEKFFNLNENPFTMNIDLNDVDYILTKEDGSLVSTYLDGDEILFKSKGSIKSEQALMANGILMNINHHQLRDRLKELAEDGFTANFEFVAPTNRIVLAYQEMKIILLNIRENETGEYISYDDIYKDAVLRPYLVERYEIDSPKWVEEAKNAENIEGYVAVMKDGSHFKIKSDWYVSLHSTKSSLDNPEKLFKTIIDGASDDLKAMYADDEYSYRKIEAFETTYLKYLDRALFLVLDCHSKHCGKDRKTYAMEAQGVAKGAGMEHLFGIIMSLYQGYDSQEKVMCEIEQNFLKNYKKFIPEGY
>ID:AWD91712.1 |[Enterobacteria phage vB_EcoM_IME340]||_Enterobacteria_phage_vB_EcoM_IME340_.gbk|RNA ligase|1125|MH051916(165549):32928-34052:1 ^^ Enterobacteria phage vB_EcoM_IME340, complete genome.|neighbours:ID:AWD91711.1(1),ID:AWD91713.1(1)|neighbour_genes:endonuclease,inhibitor of host tr..|
MQELFNNLMELCKDSQRKFFYSDDVSASGRTYRIFSYNYASYSDWLLPDALECRGIMFEMDGEKPVRIASRPMEKFFNLNENPFTMNIDLNDVDYILTKEDGSLVSTYLDGDEILFKSKGSIKSEQALMANGILMNINHHQLRDRLKELAEDGFTANFEFVAPTNRIVLAYQEMKIILLNIRENETGEYISYDDIYKDAALRPYLVERYEIDSPKWVEEAKNAENIEGYVAVMKDGSHFKIKSDWYVSLHSTKSSLDNPEKLFKTIIDGASDDLKAMYADDEYSYRKIEAFETTYLKYLDRALFLVLDCHNKHCGKDRKTYAMEAQGVAKGAGMEHLFGIIMSLYQGYDSQEKVMCEIEQNFLKNYKKFIPEGY
>ID:YP_009207417.1 |[Escherichia phage vB_EcoM_VR20]||_Enterobacteria_phage_vB_EcoM_VR20.gbk|rnlA|1137|NC_028894(170336):136727-137863:-1 ^GeneID:26633916^ Enterobacteria phage vB_EcoM_VR20, complete genome.|neighbours:ID:YP_009207416.1(-1),ID:YP_009207418.1(-1)|neighbour_genes:hypothetical protein,denA|
MIELYDNLMKLCAESDKGKFFYTDFVSPFETKFRIFSYNYASYSDWLLDDALECRGIMFEMDDDGPVRIAARPMEKFFNLGENPLTMDINMDEVALVMTKADGSLVSTYMDQTNIAFKSKGSIKSSQAAEALQVFKQEHRIAFRERVTEITEAGYTCNMEYVAPTNRIVLPYQERDLILLNVRHNETGEYIPYQDLFKDAALRPFLVEAYDPTTIENVRDMKEIEGFVYELVDGRKFKVKTEWYCALHHTKDSVNNNQRLFEVVVAGGADDVIAMFTGDDYAREKVNAFTIAHLDYLSNTLGLLLDAQKQLAGKDRREFAIKGQELCKPYPGLFSVLMNTYQRPQETEQTIAQINNVFLKNHKLYIPVDYQADVILPE
>ID:YP_009209986.1 |[Escherichia phage vB_EcoM_VR25]||_Enterobacteria_phage_vB_EcoM_VR25_.gbk|rnlA|1137|NC_028925(170822):139055-140191:-1 ^GeneID:26636406^ Enterobacteria phage vB_EcoM_VR25, complete genome.|neighbours:ID:YP_009209985.1(-1),ID:YP_009209987.1(-1)|neighbour_genes:hypothetical protein,denA|
MIELYDNLMKLCAESEKGKFFYTDFVSPFETKFRIFSYNYASYSDWLLDDALECRGIMFEMDADGPVRIAARPMEKFFNLGENPLTMNINMDEVALVMTKADGSLVSTYMDQTNIAFKSKGSIKSSQAAEALQVFKQEHRIAFRERVTEITEAGYTCNMEYVAPTNRIVLPYQERDLILLNVRHNETGEYIPYQDLFKDAALRPFLVEAYDPATIENVRDMKEIEGFVYELVDGRKFKVKTEWYCALHHTKDSVNNNQRLFEVVVAGGADDVIAMFTGDDYAREKVNAFTLTHLDYLSNTLGLLLDAQKQLAGKDRREFAIKGQELCKPYPGLFSVLMNTYQRPQETEQTIAQINNVFLKNHKLYIPADYQADVIMPE
>ID:YP_009214078.1 |[Escherichia phage vB_EcoM_VR26]||_Enterobacteria_phage_vB_EcoM_VR26_.gbk|rnlA|1137|NC_028957(171541):138800-139936:-1 ^GeneID:26640534^ Enterobacteria phage vB_EcoM_VR26, complete genome.|neighbours:ID:YP_009214077.1(-1),ID:YP_009214079.1(-1)|neighbour_genes:hypothetical protein,denA|
MIELYDNLMKLCAESEKGKFFYTDFVSPFETKFRIFSYNYASYSDWLLDDALECRGIMFEMDADGPVRIAARPMEKFFNLGENPLTMDINMDEVALVMTKADGSLVSTYMDQTNIAFKSKGSIKSSQAAEALQVFKQEHRIAFRERVTEITEAGYTCNMEYVAPTNRIVLPYQERDLILLNVRHNETGEYIPYQDLFKDAALRPFLVEAYDPATIENVRDMKEIEGFVYELVDGRKFKVKTEWYCALHHTKDSVNNNQRLFEVVVAGGADDVIAMFTGDEYAREKVNAFTLTHLDYLSNTLGLLLDAQKQLAGKDRREFAIKGQELCKPYPGLFSVLMNTYQRPQETEQTIAQINNVFLKNHKLYIPADYQADVILPE
>ID:YP_009205923.1 |[Enterobacteria phage vB_EcoM_VR5]||_Enterobacteria_phage_vB_EcoM_VR5.gbk|rnlA|1149|NC_028881(170473):138786-139934:-1 ^GeneID:26632536^ Enterobacteria phage vB_EcoM_VR5, complete genome.|neighbours:ID:YP_009205922.1(-1),ID:YP_009205924.1(-1)|neighbour_genes:alc,denA|
MIELYNNLMTLVKNSTKSKFFFKDFQSALGVNYRIFSYNYASYSDWLEDDALECRGIMFEMDEQGPVRIAARPMQKFFNLDENPMTIGLDLSPENIDLVMAKEDGSLISTFMDRQYLSVKSKGSIHSSMVYDSLRFLRLPENEAFAARLEEITKAGYTCNLEYVAPTNRIVLAYQETNLILLNVRNNETGEYIPYAELFKDGALRKHLVKSYKLSEGDFVGDIRKQEGIEGFIFVLKDGTFFKLKTAWYSALHHTKDSINNNERLFEVVVAGGTDDLRGLFSTDSFAIEKINAFERIHLDYLEQSLALLEAAYSQLKGRDRKDYAVTGQLILKDFPGLFSILMQAYVGGINYDTVMDQINSVFLKNHKAQIPEKYLKEIVVE
> |[Tevenvirinae _Erwinia_phage_Cronus]||_Erwinia_phage_Cronus.gb|RNA ligase|1155|MH059636.2(175774):144123-145277:-1 ^RAST2:fig|1198136.105.peg.286^ Tevenvirinae _Erwinia_phage_Cronus|neighbours:(-1),(-1)|neighbour_genes:Putative phage alc t..,hypothetical protein|
MNELFAQLMALVNPNDQSKFFYRDFTTLMGTKARVFSYNYASYSDWLQEGALECRGILFEVDQDGNAVRIMSRPMEKFFNLNETPFTMNLDLSKVAYGMDKADGSLVSTFVDQDVLFMKSKTSVSSEQALAANGILNDIDHAALQARALELAKAGYTLNFEYVAPDNRIVLPYEKKALILLNIRHNDTGEYVSYNDIFADAALRPYLVKIYDNLDSEVAVENIRATEGIEGYVFVMEDGLKFKLKTDWYVALHRTKDSITKNEALFEAVVTGASDDLRSLFAEDTWALAKIQAFESVYLDYLRTSIERLNTLYNELKGKDRKTYAVNGQQALSKTPFLFSVLMKAYATGIDSIALVDNLADVFMRNYKVYVPEEYKKEVVEVQE
>ID:YP_009592732.1 |[Escherichia coli O157 typing phage 3]||_Escherichia_coli_O157_typing_phage_3_.gbk|RNA ligase|1125|NC_041863(168733):11135-12259:1 ^GeneID:40068226^ Escherichia coli O157 typing phage 3, complete genome.|neighbours:ID:YP_009592731.1(1),ID:YP_009592733.1(1)|neighbour_genes:GIY-YIG catalytic do..,hypothetical protein|
MEKLYYNLLSLCKSSSDRKFFYSDDVSPIGKKYRIFSYNFASYSDWLLPDALECRGIMFEMDGETPIRIASRPMEKFFNLNENPFTLSINLDDVKYLMTKEDGSLVSTYLDGGTVRFKSKGSIKSDQAVSATSILLDIDHKNLADRLLELCNDGFTANFEYVAPTNKIVLSYPEKRLILLNIRDNNTGEYIEYDDIYLDPVFRKYLVDRFEVPEGDWASDVKSSTNIEGYVAVMKDGSHFKLKTDWYVALHTTRDSISSPEKLFLAIVNGASDDLKAMYADDEFSFKKVELFEKAYLDFLDRSFYICLDTYDKHKGKDRKTYAIEAQAVCKGAQTPWLFGIIMNLYQGGSKEQIMTALESVFIKNHKNFIPEGY
>ID:YP_009593224.1 |[Escherichia coli O157 typing phage 6]||_Escherichia_coli_O157_typing_phage_6_.gbk|RNA ligase|1125|NC_041864(160570):148303-149427:-1 ^GeneID:40068721^ Escherichia coli O157 typing phage 6, complete genome.|neighbours:ID:YP_009593223.1(-1),ID:YP_009593225.1(-1)|neighbour_genes:hypothetical protein,GIY-YIG catalytic do..|
MEKLYYNLLSLCKSSSDRKFFYSDDVSPIGKKYRIFSYNFASYSDWLLPDALECRGIMFEMDGETPIRIASRPMEKFFNLNENPFTLSINLDDVKYLMTKEDGSLVSTYLDGGTVRFKSKGSIKSDQAVSATSILLDIDHKNLADRLLELCNDGFTANFEYVAPTNKIVLSYPEKRLILLNIRDNNTGEYIEYDDIYLDPVFRKYLVDRFEVPEGDWASDVKSSTNIEGYVAVMKDGSHFKLKTDWYVALHTTRDSISSPEKLFLAIVNGASDDLKAMYADDEFSFKKVELFEKAYLDFLDRSFYICLDTYDKHKGKDRKTYAIEAQAVCKGAQTPWLFGIIMNLYQGGSKEQIMTALESVFIKNHKNFIPEGY
>ID:YP_009225029.1 |[Escherichia phage APCEc01]||_Escherichia_phage_APCEc01_.gbk|RNA ligase A|1125|NC_029091(168771):45291-46415:1 ^GeneID:26795982^ Escherichia phage APCEc01, complete genome.|neighbours:ID:YP_009225028.1(1),ID:YP_009225030.1(1)|neighbour_genes:endonuclease II,inhibitor of host tr..|
MEKLYYNLLSLCKSSSDRKFFYSDDVSPIGKKYRIFSYNFASYSDWLLPDALECRGIMFEMDGETPVRIASRPMEKFFNLNENPFTLSINLDDVKYLMTKEDGSLVSTYLDGGIVRFKSKGSIKSDQAVSATSILLDIDHKNLADRLLELCNDGFTANFEYVAPTNKIVLTYPEKRLILLNIRDNNTGEYIEYDDIYLDPVFRKYLVDRFEVPEGDWASDVKSSTNIEGYVAVMKDGSHFKLKTDWYVALHTTRDSISSPEKLFLAIVNGASDDLKAMYADDEFSFKKVELFEKAYLDFLDRSFYICLDTYDKHKGKDRKTYAIEAQAVCKGAQTPWLFGIIMNLYQGGSKEQIMTALESVFIKNYKNFIPEGY
> |[Tevenvirinae _Escherichia_phage_AnYang]||_Escherichia_phage_AnYang.gb|RNA ligase|1149|MK234886.1(169215):104863-106011:-1 ^RAST2:fig|1198136.106.peg.185^ Tevenvirinae _Escherichia_phage_AnYang|neighbours:(-1),(-1)|neighbour_genes:Alc inhibitor of hos..,endonuclease|
MIELYDNLMALVKNSTKSKFFFKDFQSALGVNYRIFSYNYASYSDWLEDGALECRGIMFEMDENGPVRIAARPMQKFFNLDENPLTIGLDLSPENIDLVMAKEDGSLISTFMDRQYLSVKSKGSIHSSMVYDSLRFLRLPENEAFAARLEEITKAGYTCNLEYVAPTNRIVLAYQETNLILLNVRNNETGEYIPYAELFKDGALRKHLVESYELAEGDFVENIRKQEGIEGFIFVLKDGTFFKLKTAWYSALHHTKDSINNNERLFEVVVAGGTDDLRGLFSTDSFAIEKIDAFERTHLDYLEQSLALLEAAYSQLKGRDRKDYAVTGQLILKDFPGLFSILMQAYVGGINYDTVVDQINSVFLKNHKAQIPEKYLKEIVVE
> |[Tevenvirinae Escherichia_phage_CF2]||_Escherichia_phage_CF2.gb|RNA ligase|1125|NC_041919.1(168188):21231-22355:1 ^RAST2:fig|1198136.52.peg.29^ Tevenvirinae Escherichia_phage_CF2|neighbours:(1),(1)|neighbour_genes:Phage endonuclease,Phage alc transcript..|
MQELFNNLMELCKDSQRKFFYSDDVSASGRTYRIFSYNYASYSDWLLPDALECRGIMFEMDGEKPVRIASRPMEKFFNLNENPFTMNIDLNDVDYILTKEDGSLVSTYLDGDEILFKSKGSIKSEQALMANGILMNINHHRLRDRLKELAEDGFTANFEFVAPTNRIVLAYQEMKIILLNVRENETGEYISYDDIYKDAALRPYLVERFEIDSPKWVEEAKNAENIEGYVAVMKDGSHFKIKSDWYVSLHSTKSSLDNPEKLFKTIIDGASDDLKAMYADDEYSYRKIEAFETTYLKYLDRALFLVLDCHNKHCGKDRKTYAMEAQGVAKGAGMDHLFGIIMSLYQGYDSQEKVMCEIEQNFLKNYKKFIPEGY
>ID:QBO61232.1 |[Escherichia phage D5505]||_Escherichia_phage_D5505_.gbk|putative RNA ligase ..|1125|MK327929(168049):135677-136801:-1 ^^ Escherichia phage D5505, complete genome.|neighbours:ID:QBO61231.1(-1),ID:QBO61233.1(-1)|neighbour_genes:hypothetical protein,putative endonucleas..|
MQELFNNLMELCKDSQRKFFYSDDVSASGRTYRIFSYNYASYSDWLLPDALECRGIMFEMDGEKPVRIASRPMEKFFNLNENPFTMNIDLNDVDYILTKEDGSLVSTYLDGDEILFKSKGSIKSEQALMANGILMNINHHQLRDRLKELAEDGFTANFEFVAPTNRIVLAYQEMKIILLNVRENETGEYISYDDIYKDAALRPYLVERYEIDSPKWVEEAKNAENIEGYVAVMKDGSHFKIKSDWYVSLHSTKSSLDNPEKLFKTIIDGASDDLKAMYADDEYSYRKIEAFETTYLKYLDRALFLVLDCHNKHCGKDRKTYAMEAQGVAKGAGMDHLFGIIMSLYQGYDSQEKVMCEIEQNFLKNYKKFIPEGY
> |[Tevenvirinae Escherichia_phage_ECD7]||_Escherichia_phage_ECD7.gb|RNA ligase|1170|NC_041936.1(164706):132420-133589:-1 ^RAST2:fig|1198136.56.peg.235^ Tevenvirinae Escherichia_phage_ECD7|neighbours:(-1),(-1)|neighbour_genes:Phage protein,Phage endonuclease|
MSTKENNKKVLALFKNLMTLCDGSDTFYYKDEITAMQTRMRIFSYLYLSKPEMWNKPDALECRGIMFEIDDKDRPVRIASRPMEKFFNLGENDRARFKPEDVEMVMDKMDGSLVSTYIDNGYVQLKSKAALYSSQAERANGLLYSEKYADLRAKIADIGSDYTFNFEYTAPSNRIVVEYSEPSLTLLNVRHNVTGEYVPHQMLFSDAILRPHLVNALQVDSARFSNILDEVRTAEGIEGIVARTKDGQMFKVKSEWYIGVHNIKNTSMFPNNLIYYVVESETDDLRAAYEGEPEALERIELFEEAFRSILRNAFTTATEFYNAHAGEDRKTYASNATIESRKHGDAQSYIFMCLMIAFDGLDYDRILASMKTYYLRNYKKLIPADKIDW
>ID:YP_009102698.1 |[Escherichia phage ECML-134]||_Escherichia_phage_ECML-134_.gbk|hypothetical protein|1125|NC_025449(166783):134518-135642:-1 ^GeneID:22111881^ Escherichia phage ECML-134, complete genome.|neighbours:ID:YP_009102697.1(-1),ID:YP_009102699.1(-1)|neighbour_genes:hypothetical protein,hypothetical protein|
MQELFNNLMELCKDSQRKFFYSDDVSASGRTYRIFSYNYASYSDWLLPDALECRGIMFEMDGEKPVRIASRPMEKFFNLNENPFTMNIDLNDVDYILTKEDGSLVSTYLDGDEILFKSKGSIKSEQALMANGILMNINHHQLRDRLKELAEDGFTANFEFVAPTNRIVLAYQEMKIILLNIRENETGEYISYDDIYKDAALRPYLVERFEVDSTKWIEEAKNAENIEGYVAVMKDGSHFKIKSDWYVSLHSTKSSLDNPEKLFKTIIDGASDDLKAMYADDEYSYRKIEAFETTYLKYLDRALFLVLDCHNKHCGKDRKTYAMEAQGVAKGAGMDHLFGIIMSLYQGYDSQEKVMCEIEQNFLKNYKKFIPEGY
> |[Tevenvirinae Escherichia_phage_EcWhh-1]||_Escherichia_phage_EcWhh-1.gb|RNA ligase|1149|MH791409.1(170524):29428-30576:-1 ^RAST2:fig|1198136.71.peg.49^ Tevenvirinae Escherichia_phage_EcWhh-1|neighbours:(-1),(-1)|neighbour_genes:Phage alc transcript..,endonuclease|
MIELYDNLMGLVKNSTKSKFFFKDFQSALGVNYRIFSYNYASYSDWLEDGALECRGIMFEMDENGPVRIAARPMQKFFNLDENPLTIGLDLSQENIDLVMAKEDGSLISTFMDRQYLSVKSKGSIHSSMVHDSLRFLRLPENEAFAARLEEITKAGYTCNLEYVSPTNRIVLAYQETNLILLNVRNNETGEYIPYAELFKDGALRKHLVKSYELSEGDFVDNIRKQEGIEGFIFVLKDGTFFKLKTAWYSALHHTKDSINNNERLFEVVVAGGTDDLRGLFSTDSFAIEKINAFERIHLDYLEQSLALLEAAYSQLKGRDRKDYAVTGQLILKDFPGLFSILMQAYVGGINYDTVVDQINSVFLKNHKAQIPEKYLKEIVVE
> |[Tevenvirinae Escherichia_phage_HP3]||_Escherichia_phage_HP3.gb|RNA ligase|1125|NC_041920.1(170254):148907-150031:-1 ^RAST2:fig|1198136.53.peg.264^ Tevenvirinae Escherichia_phage_HP3|neighbours:(-1),(-1)|neighbour_genes:Putative phage alc t..,endonuclease|
MEKLYYNLLSLCKSSSDRKFFYSDDVSPIGKKYRIFSYNFASYSDWLLPDALECRGIMFEMDGETPIRIASRPMEKFFNLNENPFTLSINLDDVKYLMTKEDGSLVSTYLDGGTVRFKSKGSIKSDQAVSATSILLDIDHKNLADRLLELCNDGFTANFEYVAPTNKIVLTYPEKRLILLNIRDNNTGEYIEYDDIYLDPVFRKYLVDRFEVPEGDWTSDVKSSTNIEGYVAVMKDGSHFKLKTDWYVALHTTRDSISSPEKLFLAIVNGASDDLKAMYADDEFSFKKVELFEKAYLDFLDRSFYICLDTYDKHKGKDRKTYAIEAQAVCKGAQTPWLFGIIMNLYQGGSKEQIMTALESVFIKNYKNFIPEGY
> |[Tevenvirinae _Escherichia_phage_HY01]||_Escherichia_phage_HY01.gb|RNA ligase|1125|NC_027349.1(166977):134537-135661:-1 ^RAST2:fig|1198136.95.peg.237^ Tevenvirinae _Escherichia_phage_HY01|neighbours:(-1),(-1)|neighbour_genes:Phage alc transcript..,Phage endonuclease|
MQELFNNLMELCKDSQRKFFYSDDVSASGRTYRIFSYNYASYSDWLLPDALECRGIMFEMDGEKPVRIASRPMEKFFNLNENPFTMNIDLNDVDYILTKEDGSLVSTYLDGDEILFKSKGSIKSEQALMANGILMNINHHQLRDRLKKLAEDGFTANFEFVAPTNRIVLAYQEMKIILLNIRENETGEYISYDDIYKDAVLRPYLVERYEIDSPKWVEEAKNAENIEGYVAVMKDGSHFKIKSDWYVSLHSTKSSLDNPEKLFKTIIDGASDDLKAMYADDEYSYRKIEAFETTYLKYLDRALFLVLDCHNKHCGKDRKTYAMEAQGVAKGAGMEHLFGIIMSLYQGYDSQEKVMCEIEQNFLKNYKKFIPEGY
>ID:YP_009284236.1 |[Escherichia phage HY03]||_Escherichia_phage_HY03.gbk|putative RNA ligase ..|1125|NC_031047(170770):157058-158182:1 ^GeneID:29079104^ Escherichia phage HY03, complete genome.|neighbours:ID:YP_009284235.1(1),ID:YP_009284237.1(1)|neighbour_genes:putative endonucleas..,hypothetical protein|
MQELFNNLMELCKDSQRKFFYSDDVSASGRTYRIFSYNYASYSDWLLPDALECRGIMFEMDGEKPVRIASRPMEKFFNLNENPFTMNIDLNDVDYILKKEDGSLVSTYLDGDEILFKSKGSIKSEQALMANGILMNINHHQLRDRLKKLAEDGFTANFEFVAPTNRIVLAYQEMKIILLNVRENETGEYISYDDIYKDAILRPYLVERYEIDSPKWVEEAKNAENIEGYVAVMKDGSHFKIKSDWYVSLHSTKSSLDNPEKLFKTIIDGASDDLKAMYADDEYSYRKIEAFETTYLKYLDRALFLVLDCHNKHCGKDRKTYAMEAQGVAKGAGMDHLFGIIMSLYQGYDSQEKVMCEIEQNFLKNYKKFIPEGY
>ID:BBG28742.1 |[Escherichia phage KIT03]||_Escherichia_phage_KIT03_DNA_.gbk|RNA ligase and tail ..|1125|AP018932(166848):135313-136437:-1 ^^ Escherichia phage KIT03 DNA, complete sequence.|neighbours:ID:BBG28741.1(-1),ID:BBG28743.1(-1)|neighbour_genes:inhibitor of host tr..,endonuclease II|
MQELFNNLMELCKDSQRKFFYSDDVSASGRTYRIFSYNYASYSDWLLPDALECRGIMFEMDGEKPLRIASRPMEKFFNLNENPFTMNIDLNDVDYILTKEDGSLVSTYLDGDEILFKSKGSIKSEQALMANGILMNINHHQLRDRLKKLAEDGFTANFEFVAPTNRIVLAYQEMKIILLNIRENETGEYISYDDIYKDAVLRPYLVERYEIDSPKWVEEAKNAENIEGYVAVMKDGSHFKIKSDWYVSLHSTKSSLDNPEKLFKTIIDGASDDLKAMYADDEYSYRKIEAFETTYLKYLDRALFLVLDCHNKHCGKDRKTYAMEAQGVAKGAGMDHLFGIIMSLYQGYDSQEKVMCEIEQNFLKNYKKFIPEGY
>ID:YP_008060593.1 |[Escherichia phage Lw1]||_Escherichia_phage_Lw1_.gbk|rnlA|1158|NC_021344(176227):45138-46295:1 ^GeneID:16205011^ Escherichia phage Lw1, complete genome.|neighbours:ID:YP_008060592.1(1),ID:YP_008060594.1(1)|neighbour_genes:denA,hypothetical protein|
MTNLTKNQKTLFDQLMKLCNESECFYFIDQKTVMQTHVRIFNYRMASYSDWLKPGALECRGIMFVMDGDTPVKLVSRPMEKFFNYAEVKAWEALKAAPVTIGETVVDVMIKEDGSLISTFCDSGYLGVKSKASVQSEQAMDAMSVIQRNRALFDRLTELVNDGFTVNMEYVAPTNRIVIGYQEPAVVILNIRNNDTGEYVDYQDIFADSVLRPFLVEREKIEVTDLDAFITEAYTKEGFEGYVIKTDKGFVKAKTNWYVNLHRTKDSINNNKDLFLNIVENTVDDLKQMFLDDMYALKKIDAFETLFLDSLNRLTAKAFQAIEDTKGKSHKDYAIALSSDLTPDGRIIFGPMMRYFDDTDKQKLVDNIVALMAKNYEQFIPEEYK
> |[Tevenvirinae _Escherichia_phage_MX01]||_Escherichia_phage_MX01.gb|RNA ligase|1149|NC_031934.1(168929):138378-139526:-1 ^RAST2:fig|1198136.96.peg.238^ Tevenvirinae _Escherichia_phage_MX01|neighbours:(-1),(-1)|neighbour_genes:Alc inhibitor of hos..,endonuclease|
MIELYDNLMALVKNSTKSKFFFKDFQSALGVNYRIFSYNYASYSDWLEDGALECRGIMFEMDEKGPVRIAARPMQKFFNLDENPMTIGLDLSPENIDLVMAKEDGSLISTFMDRQYLSVKSKGSIHSSMVHDSLRFLRLPENEAFAARLEEITKAGYTCNLEYVAPTNRIVLAYQETNLILLNVRNNETGEYIPYAELFKDGALRKHLVESYDLSEGDFVENIRKQEGIEGFIFVLKDGTFFKLKTAWYSALHHTKDSINNNERLFEVVVAGGTDDLRGLFSTDSFAIEKIDAFERIHLDYLEQSLALLEAAYSQLKGRDRKDYAVTGQLILKDFPGLFSILMQAYVGGINYDTVMDQINSVFLKNHKAQIPEKYLKEIVVE
>ID:AYR04142.1 |[Escherichia phage OLB35]||_Escherichia_phage_OLB35_.gbk|RNA ligase A|1125|MH992122(169140):138345-139469:-1 ^^ UNVERIFIED: Escherichia phage OLB35, complete genome.|neighbours:ID:AYR04141.1(-1),ID:AYR04143.1(-1)|neighbour_genes:inhibitor of host tr..,endonuclease II|
MEKLYYNLLSLCKSSSDRKFFYSDDVSPIGKKYRIFSYNFASYSDWLLPDALECRGIMFEMDGETPLRIASRPMEKFFNLNENPFTLSIDLNDVKYLMTKEDGSLVSTYLDGNMVRFKSKGSIKSDQAASATSILLDINHKDLADRLLELCNDGFTANFEYVAPSNKIVLTYPEKRLILLNIRDNNTGKYIEYDDIYLDPVFRKYLVDRFEAPEGDWVPGVKSSTNIEGYVAVMKDGSHFKLKTDWYVALHTTRDSISSPEKLFLAIMNGASDDLKAMYADDEFSFKKVELFEKAYLDFLDRSFYICLDAYDKHKGKDRKTYAIEAQAICKGAQSPWLFGIIMNLYQGGSKEQMMTALESVFIKNHKNFIPEGY
> |[Tevenvirinae _Escherichia_phage_PE37]||_Escherichia_phage_PE37.gb|RNA ligase|1125|KU925172.1(166423):28673-29797:1 ^RAST2:fig|1198136.98.peg.45^ Tevenvirinae _Escherichia_phage_PE37|neighbours:(1),(1)|neighbour_genes:Phage endonuclease,Phage alc transcript..|
MQELFNNLMELCKDSQRKFFYSDDVSASGRTYRIFSYNYASYSDWLLPDALECRGIMFEMDGEKPVRIASRPMEKFFNLNENPFTMNIDLNDVDYILTKEDGSLVSTYLDGDEILFKSKGSIKSEQALMANGILMNINHHQLRDRLKKLAEDGFTANFEFVAPTNRIVLAYQEMKIILLNIRENETGEYISYDDIYKDAVLRPYLVERYEIDSPKWVEEAKNAENIEGYVAVMKDGSHFKIKSDWYVSLHSTKSSLDNPEKLFKTIIDGASDDLKAMYADDEYSYRKIEAFETTYLKYLDRALFLVLDCHNKHCGKDRKTYAMEAQGVAKGAGMDHLFGIIMSLYQGYDSQEKVMCEIEQNFLKNYKKFIPEGY
>ID:BBC14568.1 |[Escherichia phage PP01]||_Escherichia_phage_PP01.gbk|rnlA|1125|LC348379(167812):136725-137849:-1 ^^ Escherichia phage PP01 DNA, complete sequence.|neighbours:ID:BBC14567.1(-1),ID:BBC14569.1(-1)|neighbour_genes:alc,denA|
MQELFNNLMELCKDSQRKFFYSDDVSASGRTYRIFSYNYASYSDWLLPDALECRGIMFEMDGEKPVRIASRPMEKFFNLNENPFTMNIDLNDVDYILTKEDGSLVSTYLDGDEILFKSKGSIKSEQALMANGILMNINHHQLRDRLKKLAEDGFTANFEFVAPTNRIVLAYQEMKIILLNIRENETGEYISYDDIYKDAALRPYLVERYEIDSPKWVEEAKNAENIEGYVAVMKDGSHFKIKSDWYVSLHSTKSSLDNPEKLFKTIIDGASDDLKAMYADDEYSYRKIEAFETTYLKYLDRALFLVLDCHNKHCGKDRKTYAMEAQGVAKGAGMDHLFGIIMSLYQGYDSQEKVMCEIEQNFLKNYKKFIPEGY
> |[Tevenvirinae _Escherichia_phage_SF]||_Escherichia_phage_SF.gb|RNA ligase|1125|MH359124.1(168695):150821-151945:1 ^RAST2:fig|1198136.100.peg.248^ Tevenvirinae _Escherichia_phage_SF|neighbours:(1),(1)|neighbour_genes:Phage endonuclease,Putative phage alc t..|
MEKLYYNLLSLCKSSSDRKFFYSDDVSPIGKKYRIFSYNFASYSDWLLPDALECRGIMFEMDGETPLRIASRPMEKFFNLNENPFTLSIDLSDVKYLMTKEDGSLVSTYLDGNMVRFKSKGSIKSDQAASATSILLDINHKDLADRLLELCNDGFTANFEYVAPSNKIVLTYPEKRLILLNIRDNNTGEYIEYDDIYLDPVFRKYLVDRFEAPEGDWVPGVKSSTNIEGYVAVMKDGSHFKLKTDWYVALHTTRDSISSPEKLFLAIMNGASDDLKAMYADDEFSFKKVELFEKAYLDFLDRSFYICLDAYDKHKGKDRKTYAIEAQAICKGAQTPWLFGIIMNLYQGGSKEQMMTALESVFIKNHKNFIPEGY
>ID:YP_009608440.1 |[Escherichia phage ST0]||_Escherichia_phage_ST0.gbk|RNA ligase A|1125|NC_041990(170496):91080-92204:1 ^GeneID:40084462^ Escherichia phage ST0, complete genome.|neighbours:ID:YP_009608439.1(1),ID:YP_009608441.1(1)|neighbour_genes:endonuclease II,inhibitor of host tr..|
MEKLYYNLLSLCKSSSDRKFFYSDDVSPIGKKYRIFSYNFASYSDWLLPDALECRGIMFEMDGETPVRIASRPMEKFFNLNENPFTLSINLDDVKYLMTKEDGSLVSTYLDGGTVRFKSKGSIKSDQAVSATSILLDIDHKNLADRLLELCNDGFTANFEYVAPTNKIVLTYPEKRLILLNIRDNNTGEYIEYDDIYLDPVFRKYLVDRFEVPEGDWASDVKSSTNIEGYVAVMKDGSHFKLKTDWYVALHTTRDSISSPEKLFLAIVNGASDDLKAMYADDEFSFKKVELFEKAYLDFLDRSFYICLDTYDKHKGKDRKTYAIEAQAVCKGAQTPWLFGIIMNLYQGGSKEQMMTALESVFIKNHKNFIPEGY
>ID:BBC14844.1 |[Escherichia phage T2]||_Escherichia_phage_T2.gbk|rnlA|1125|LC348380(163825):132179-133303:-1 ^^ Escherichia phage T2 DNA, complete sequence.|neighbours:ID:BBC14843.1(-1),ID:BBC14845.1(-1)|neighbour_genes:alc,denA|
MQELFNNLMELCKDSQRKFFYSDDVSASGRTYRIFSYNYASYSDWLLPDALECRGIMFEMDGEKPVKIASRPMEKFFNLNENPFTMNIDLNDVDYILTKEDGSLVSTYLDGDEILFKSKGSIKSEQALMANGILMNINHHRLRDRLKELAEDGFTANFEFVAPTNRIVLAYQEMKIILLNIRENETGEYISYDDIYKDATLRPYLVERFEIDSPKCVEEAKNAENIEGYVAVMKDGSHFKIKSDWYVSLHSTKSSLDNPEKLFKTIIDGASDDLKAMYAGDEYSYRKIEAFETTYLNYLDRALFLVLDCHNKNCGKDRKTYAMEAQGVAKGAGMDHLFGIIMSLYQGYDSQEKVMCEIEQNFLKNYKKFIPEGY
>ID:YP_009281558.1 |[Escherichia phage UFV-AREG1]||_Escherichia_phage_UFV-AREG1_.gbk|RNA ligase 1 and tai..|1125|NC_031030(170788):134471-135595:-1 ^GeneID:29063751^ Escherichia phage UFV-AREG1, complete genome.|neighbours:ID:YP_009281557.1(-1),ID:YP_009281559.1(-1)|neighbour_genes:inhibitor of host tr..,endonuclease II|
MQELFNNLMELCKDSQRKFFYSDDVSASGRTYRIFSYNYASYSDWLLPDALECRGIMFEMDGEKPVRIASRPMEKFFNLNENPFTMNIDLNDVDYILTKEDGSLVSTYLDGDEILFKSKGSIKSEQALMANGILMNINHHQLRDRLKKLAEDGFTANFEFVAPTNRIVLAYQEMKIILLNIRENETGEYISYDDIYKDAALRPYLVERYEVDSPKWVEEAKNAENIEGYVAVMKDGSHFKIKSDWYVSLHSTKSSLDNPEKLFKTIIDGASDDLKAMYADDEYSYRKIEAFETTYLKYLDRALFLVLDCHNKHCGKDRKTYAMEAQGVAKGAGMDHLFGIIMSLYQGYDSQEKVMCEIEQNFLKNYKKFIPEGY
>ID:YP_009323430.1 |[Escherichia phage WG01]||_Escherichia_phage_WG01_.gbk|hypothetical protein|1149|NC_031928(169936):139304-140452:-1 ^GeneID:30308556^ Escherichia phage WG01, complete genome.|neighbours:ID:YP_009323429.1(-1),ID:YP_009323431.1(-1)|neighbour_genes:hypothetical protein,hypothetical protein|
MIELYDNLMALVKNSTKSKFFFKDFQSALGVNYRIFSYNYASYSDWLEDGALECRGIMFEMDEKGPVRIAARPMQKFFNLDENPMTIGLDLSPENIDLVMAKEDGSLISTFMDRQYLSVKSKGSIHSSMVHDSLRFLRLPENEAFAARLEEITKAGYTCNLEYVAPTNRIVLAYQETNLILLNVRNNETGEYIPYAELFKDGALRKHLVESYDLAEGDFVENIRKQEGIEGFIFVLKDGTFFKLKTAWYSALHHTKDSINNNERLFEVVVAGGTDDLRGLFSTDSFAIEKIDAFERIHLDYLEQSLALLEAAYSQLKGRDRKDYAVTGQLILKDFPGLFSILMQAYVGGINYDTVMDQINSVFLKNHKAQIPEKYLKEIVVE
>ID:YP_009030833.1 |[Escherichia phage vB_EcoM_112]||_Escherichia_phage_e112_.gbk|RNA ligase 1 and tai..|1161|NC_024125(168470):134667-135827:-1 ^GeneID:19485377^ Escherichia phage e11/2, complete genome.|neighbours:ID:YP_009030832.1(-1),ID:YP_009030834.1(-1)|neighbour_genes:inhibitor of host tr..,endonuclease II|
MVLYSKHKRGYTMQELFNNLMELCKDSQRKFFYSDDVSASGRTYRIFSYNYASYSDWLLPDALECRGIMFEMDGEKPVRIASRPMEKFFNLNENPFTMNIDLNDVDYILTKEDGSLVSTYLDGDEILFKSKGSIKSEQALMANGILMNINHHQLRDRLKELAEDGFTANFEFVAPTNRIVLAYQEMKIILLNVRENETGEYISYDDIYKDAILRPYLVERYEIDSPKWVEEAKNAENIEGYVAVMKDGSHFKIKSDWYVSLHSTKSSLDNPEKLFKTIIDGASDDLKAMYADDEYSYRKIEAFETTYLKYLDRALFLVLDCHNKHCGKDRKTYAMEAQGVAKGAGMDHLFGIIMSLYQGYDSQEKVMCEIEQNFLKNYKKFIPEGY
>ID:AYN56190.1 |[Escherichia phage p000v]||_Escherichia_phage_p000v_.gbk|RNA ligase 1|1125|MK047717(167803):10756-11880:1 ^^ Escherichia phage p000v, complete genome.|neighbours:ID:AYN56189.1(1),ID:AYN56191.1(1)|neighbour_genes:endonuclease II,hypothetical protein|
MEKLYYNLLSLCKSSSDRKFFYSDDVSPIGKKYRIFSYNFASYSDWLLPDALECRGIMFEMDGETPLRIASRPMEKFFNLNENPFTLSINLDDVKYLMTKEDGSLVSTYLDGGTVRFKSKGSIKSDQAVSATSILLDIDHKNLADRLLELCNDGFTANFEYVAPTNKIVLSYPEKRLILLNIRDNNTGEYIEYDDIYLDPVFRKYLVDRFEVPEGDWTSDVKSSTNIEGYVAVMKDGSHFKLKTDWYVALHTTRDSISSPEKLFLAIVNGASDDLKAMYADDEFSFKKVELFEKAYLDFLDRSFYICLDTYDKHKGKDRKTYAIEAQAVCKGAQTPWLFGIIMNLYQGGSKEQMMTALESVFIKNHKNFIPEGY
> |[Tevenvirinae _Escherichia_phage_p000y]||_Escherichia_phage_p000y.gb|RNA ligase|1125|MK047718.1(169872):121720-122844:1 ^RAST2:fig|1198136.97.peg.213^ Tevenvirinae _Escherichia_phage_p000y|neighbours:(1),(1)|neighbour_genes:Phage endonuclease,Putative phage alc t..|
MEKLYYNLLSLCKSSSDRKFFYSDDVSPIGKKYRIFSYNFASYSDWLLPDALECRGIMFEMDGETPIRIASRPMEKFFNLNENPFTLSINLDDVKYLMTKEDGSLVSTYLDGGIVRFKSKGSIKSDQAVSATSILLDIDHKNLADRLLELCNDGFTANFEYVAPTNKIVLTYPEKRLILLNIRDNNTGEYIEYDDIYLDPVFRKYLVDRFEVPEGDWASDVKSSTNIEGYVAVMKDGSHFKLKTDWYVALHTTRDSISSPEKLFLAIVNGASDDLKAMYADDEFSFKKVELFEKAYLDFLDRSFYICLDTYDKHKGKDRKTYAIEAQAVCKGAQTPWLFGIIMNLYQGGSKEQIMTALESVFIKNYKNFIPEGY
> |[Tevenvirinae _Escherichia_phage_slur02]||_Escherichia_phage_slur02.gb|RNA ligase|1125|NC_028927.1(167298):38876-40000:-1 ^RAST2:fig|1198136.99.peg.62^ Tevenvirinae _Escherichia_phage_slur02|neighbours:(-1),(-1)|neighbour_genes:Phage alc transcript..,Phage endonuclease|
MQELFNNLMELCKDSQRKFFYSDDVSASGRTYRIFSYNYASYSDWLLPDALECRGIMFEMDGEKPVRIASRPMEKFFNLNENPFTMNIDLNDVDYILTKEDGSLVSTYLDGDEILFKSKGSIKSEQALMANGILMNINHHPLRDRLKELAEDGFTANFEFVAPTNRIVLAYQEMKIILLNIRENETGEYISYDDIYKDAALRPYLVERFEIDSPKWVEEAKNAENIEGYVAVMKDGSHFKIKSDWYVSLHSTKSSLDNPEKLFKTIIDGASDDLKAMYADDEYSYRKIEAFETTYLKYLDRALFLVLDCHNKHCGKDRKTYAMEAQGVAKGAGMDHLFGIIMSLYQGYDSQEKVMCEIEQNFLKNYKKFIPEGY
>ID:YP_009625025.1 |[Escherichia phage slur03]||_Escherichia_phage_slur03_.gbk|RNA ligase 1 and tai..|1125|NC_042129(167467):33804-34928:1 ^GOA:A0A0M7Q8X6,GeneID:40101907,InterPro:IPR012648,InterPro:IPR019039,UniProtKB/TrEMBL:A0A0M7Q8X6^ Escherichia phage slur03, complete genome.|neighbours:ID:YP_009625024.1(1),ID:YP_009625026.1(1)|neighbour_genes:putative endonucleas..,putative Alc inhibit..|
MQELFNNLMELCKDSQRKFFYSDDVSASGRTYRIFSYNYASYSDWLLPDALECRGIMFEMDGEKPVRIASRPMEKFFNLNENPFTMNIDLNDVDYILTKEDGSLVSTYLDGDEILFKSKGSIKSEQALMANGILMNINHHQLRDRLKELAEDGFTANFEFVAPTNRIVLAYQEMKIILLNVRENETGEYISYDDIYKDAILRPYLVERFEIDSPKWVEEAKNAENIEGYVAVMKDGSHFKIKSDWYVSLHSTKSSLDNPEKLFKTIIDGASDDLKAMYADDEYSYRKIEAFETTYLKYLDRALFLVLDCHNKHCGKDRKTYAMEAQGVAKGAGMDHLFGIIMSLYQGYDSQEKVMCEIEQNFLKNYKKFIPEGY
>ID:YP_009625442.1 |[Escherichia phage slur04]||_Escherichia_phage_slur04_.gbk|RNA ligase|1125|NC_042130(167298):120560-121684:-1 ^GOA:A0A0M7QAC6,GeneID:40102343,InterPro:IPR012648,InterPro:IPR019039,UniProtKB/TrEMBL:A0A0M7QAC6^ Escherichia phage slur04, complete genome.|neighbours:ID:YP_009625441.1(-1),ID:YP_009625443.1(-1)|neighbour_genes:hypothetical protein,GIY-YIG catalytic do..|
MQELFNNLMELCKDSQRKFFYSDDVSASGRTYRIFSYNYASYSDWLLPDALECRGIMFEMDGEKPVRIASRPMEKFFNLNENPFTMNIDLNDVDYILTKEDGSLVSTYLDGDEILFKSKGSIKSEQALMANGILMNINHHPLRDRLKELAEDGFTANFEFVAPTNRIVLAYQEMKIILLNIRENETGEYISYDDIYKDAALRPYLVERFEIDSPKWVEEAKNAENIEGYVAVMKDGSHFKIKSDWYVSLHSTKSSLDNPEKLFKTIIDGASDDLKAMYADDEYSYRKIEAFETTYLKYLDRALFLVLDCHNKHCGKDRKTYAMEAQGVAKGAGMDHLFGIIMSLYQGYDSQEKVMCEIEQNFLKNYKKFIPEGY
> |[Tevenvirinae _Escherichia_phage_slur07]||_Escherichia_phage_slur07.gb|RNA ligase|1125|NC_028780.1(167124):26176-27300:1 ^RAST2:fig|1198136.89.peg.35^ Tevenvirinae _Escherichia_phage_slur07|neighbours:(1),(1)|neighbour_genes:Phage endonuclease,Phage alc transcript..|
MQELFNNLMELCKDSQRKFFYSDDVSASGRTYRIFSYNYASYSDWLLPDALECRGIMFEMDGEKPIRIASRPMEKFFNLNENPFTMNIDLNDVDYILTKEDGSLVSTYLDGDEILFKSKGSIKSEQALMANGILMNINHHQLRDRLKELAEDGFTANFEFVAPTNRIVLAYQEMKIILLNIRENETGEYISYDDIYKDAALRPYLVERYEVDSPKWVEEAKNAENIEGYVAVMKDGSHFKIKSDWYVSLHSTKSSLDNPEKLFKTIIDGASDDLKAMYADDEYSYRKIEAFETTYLKYLDRALFLVLDCHNKHCGKDRKTYAMEAQGVAKGAGMDHLFGIIMSLYQGYDSQEKVMCEIEQNFLKNYKKFIPEGY
>ID:CUL02569.1 |[Escherichia phage slur08]||_Escherichia_phage_slur08_.gbk|RNA ligase|1125|LN881733(167467):31051-32175:1 ^GOA:A0A0M7QFV7,InterPro:IPR012648,InterPro:IPR019039,UniProtKB/TrEMBL:A0A0M7QFV7^ Escherichia phage slur08, complete genome.|neighbours:ID:CUL02568.1(1),ID:CUL02570.1(1)|neighbour_genes:GIY-YIG catalytic do..,hypothetical protein|
MQELFNNLMELCKDSQRKFFYSDDVSASGRTYRIFSYNYASYSDWLLPDALECRGIMFEMDGEKPVRIASRPMEKFFNLNENPFTMNIDLNDVDYILTKEDGSLVSTYLDGDEILFKSKGSIKSEQALMANGILMNINHHQLRDRLKELAEDGFTANFEFVAPTNRIVLAYQEMKIILLNVRENETGEYISYDDIYKDAILRPYLVERFEIDSPKWVEEAKNAENIEGYVAVMKDGSHFKIKSDWYVSLHSTKSSLDNPEKLFKTIIDGASDDLKAMYADDEYSYRKIEAFETTYLKYLDRALFLVLDCHNKHCGKDRKTYAMEAQGVAKGAGMDHLFGIIMSLYQGYDSQEKVMCEIEQNFLKNYKKFIPEGY
>ID:CUL02996.1 |[Escherichia phage slur11]||_Escherichia_phage_slur11_.gbk|RNA ligase|1125|LN881734(167298):124106-125230:-1 ^GOA:A0A0M7QG27,InterPro:IPR012648,InterPro:IPR019039,UniProtKB/TrEMBL:A0A0M7QG27^ Escherichia phage slur11, complete genome.|neighbours:ID:CUL02995.1(-1),ID:CUL02997.1(-1)|neighbour_genes:hypothetical protein,GIY-YIG catalytic do..|
MQELFNNLMELCKDSQRKFFYSDDVSASGRTYRIFSYNYASYSDWLLPDALECRGIMFEMDGEKPVRIASRPMEKFFNLNENPFTMNIDLNDVDYILTKEDGSLVSTYLDGDEILFKSKGSIKSEQALMANGILMNINHHPLRDRLKELAEDGFTANFEFVAPTNRIVLAYQEMKIILLNIRENETGEYISYDDIYKDAALRPYLVERFEIDSPKWVEEAKNAENIEGYVAVMKDGSHFKIKSDWYVSLHSTKSSLDNPEKLFKTIIDGASDDLKAMYADDEYSYRKIEAFETTYLKYLDRALFLVLDCHNKHCGKDRKTYAMEAQGVAKGAGMDHLFGIIMSLYQGYDSQEKVMCEIEQNFLKNYKKFIPEGY
>ID:CUL03782.1 |[Escherichia phage slur13]||_Escherichia_phage_slur13_.gbk|RNA ligase|1125|LN881737(167299):145928-147052:-1 ^GOA:A0A0M7QGV2,InterPro:IPR012648,InterPro:IPR019039,UniProtKB/TrEMBL:A0A0M7QGV2^ Escherichia phage slur13, complete genome.|neighbours:ID:CUL03781.1(-1),ID:CUL03783.1(-1)|neighbour_genes:hypothetical protein,GIY-YIG catalytic do..|
MQELFNNLMELCKDSQRKFFYSDDVSASGRTYRIFSYNYASYSDWLLPDALECRGIMFEMDGEKPVRIASRPMEKFFNLNENPFTMNIDLNDVDYILTKEDGSLVSTYLDGDEILFKSKGSIKSEQALMANGILMNINHHPLRDRLKELAEDGFTANFEFVAPTNRIVLAYQEMKIILLNIRENETGEYISYDDIYKDAALRPYLVERFEIDSPKWVEEAKNAENIEGYVAVMKDGSHFKIKSDWYVSLHSTKSSLDNPEKLFKTIIDGASDDLKAMYADDEYSYRKIEAFETTYLKYLDRALFLVLDCHNKHCGKDRKTYAMEAQGVAKGAGMDHLFGIIMSLYQGYDSQEKVMCEIEQNFLKNYKKFIPEGY
>ID:YP_009180725.1 |[Escherichia phage slur14]||_Escherichia_phage_slur14_.gbk|RNA ligase|1125|NC_028448(167467):77412-78536:-1 ^GOA:A0A0M7QDC7,GeneID:26227900,InterPro:IPR012648,InterPro:IPR019039,UniProtKB/TrEMBL:A0A0M7QDC7^ Escherichia phage slur14, complete genome.|neighbours:ID:YP_009180724.1(-1),ID:YP_009180726.1(-1)|neighbour_genes:hypothetical protein,GIY-YIG catalytic do..|
MQELFNNLMELCKDSQRKFFYSDDVSASGRTYRIFSYNYASYSDWLLPDALECRGIMFEMDGEKPVRIASRPMEKFFNLNENPFTMNIDLNDVDYILTKEDGSLVSTYLDGDEILFKSKGSIKSEQALMANGILMNINHHQLRDRLKELAEDGFTANFEFVAPTNRIVLAYQEMKIILLNVRENETGEYISYDDIYKDAILRPYLVERFEIDSPKWVEEAKNAENIEGYVAVMKDGSHFKIKSDWYVSLHSTKSSLDNPEKLFKTIIDGASDDLKAMYADDEYSYRKIEAFETTYLKYLDRALFLVLDCHNKHCGKDRKTYAMEAQGVAKGAGMDHLFGIIMSLYQGYDSQEKVMCEIEQNFLKNYKKFIPEGY
>ID:AVH86056.1 |[Escherichia phage vB_EcoM-G28]||_Escherichia_phage_vB_EcoM-G28.gbk|putative RNA ligase ..|1125|MG867727(170121):138252-139376:-1 ^^ Escherichia phage vB_EcoM-G28, complete genome.|neighbours:ID:AVH86055.1(-1),ID:AVH86057.1(-1)|neighbour_genes:hypothetical protein,putative endonucleas..|
MQELFNNLMELCKDSQRKFFYSDDVSASGRTYRIFSYNYASYSDWLLPDALECRGIMFEMDGEKPVRIASRPMEKFFNLNENPFTMNIDLNDVDYILTKEDGSLVSTYLDGDEILFKSKGSIKSEQALMANGILMNINHHQLRDRLKELAEDGFTANFEFVAPTNRIVLAYQEMKIILLNIRENETGEYISYDDIYKDAVLRPYLVERYEIDSPKWVEEAKNAENIEGYVAVMKDGSHFKIKSDWYVSLHSTKSSLDNPEKLFKTIIDGASDDLKAMYADDEYSYRKIEAFETTYLKYLDRALFLVLDCHNKHCGKDRKTYAMEAQGVAKGAGMEHLFGIIMSLYQGYDSQEKVMCEIEQNFLKNYKKFIPEGY
>ID:QDF15249.1 |[Escherichia phage vB_EcoM-Sa45lw]||_Escherichia_phage_vB_EcoM-Sa45lw_.gbk|RNA ligase 1 and tai..|1125|MK977694(167353):135282-136406:-1 ^^ Escherichia phage vB_EcoM-Sa45lw, complete genome.|neighbours:ID:QDF15248.1(-1),ID:QDF15250.1(-1)|neighbour_genes:inhibitor of host tr..,endonuclease II|
MQELFNNLMELCKDSQRKFFYSDDVSASGRTYRIFSYNYASYSDWLLPDALECRGIMFEMDGEKPVRIASRPMEKFFNLNENPFTMNIDLNDVDYILTKEDGSLVSTYLDGDEILFKSKGSIKSEQALMANGILMNINHHRLRDRLKELAEDGFTANFEFVAPTNRIVLAYQEMKIILLNIRENETGEYISYDDIYKDAALRPYLVERYEIDSPKWVEEAKNAENIEGYVAVMKDGSHFKIKSDWYVSLHSTKSSLDNPEKLFKTIIDGASDDLKAMYADDEYSYRKIEAFETTYLKYLDRALFLVLDCHNKHCGKDRKTYAMEAQGVAKGAGMDHLFGIIMSLYQGYDSQEKVMCEIEQNFLKNYKKFIPEGY
>ID:YP_009290490.1 |[Escherichia phage vB_EcoM-UFV13]||_Escherichia_phage_vB_EcoM-UFV13_.gbk|hypothetical protein|1125|NC_031103(165772):134319-135443:-1 ^GeneID:29081286^ Escherichia phage vB_EcoM-UFV13, complete genome.|neighbours:ID:YP_009290489.1(-1),ID:YP_009290491.1(-1)|neighbour_genes:hypothetical protein,hypothetical protein|
MQELFNNLMELCKDSQRKFFYSDDVSASGRTYRIFSYNYASYSDWLLPDALECRGIMFEMDGEKPVRIASRPMEKFFNLNENPFTMNIDLNDVDYILTKEDGSLVSTYLDGDEILFKSKGSIKSEQALMANGILMNINHHQLRDRLKKLAEDGFTANFEFVAPTNRIVLAYQEMKIILLNIRENETGEYISYDDIYKDAVLRPYLVERYEIDSPKWVEEAKNAENIEGYVAVMKDGSHFKIKSDWYVSLHSTKSSLDNPEKLFKTIIDGASDDLKAMYADDEYSYRKIEAFETTYLKYLDRALFLVLDCHNKHCGKDRKTYAMEAQGVAKGAGMEHLFGIIMSLYQGYDSQEKVMCEIEQNFLKNYKKFIPEGY
>ID:AUV61087.1 |[Escherichia phage vB_EcoM-fFiEco06]||_Escherichia_phage_vB_EcoM-fFiEco06_.gbk|rnlA|1125|MG781190(167076):134962-136086:-1 ^^ Escherichia phage vB_EcoM-fFiEco06, complete genome.|neighbours:ID:AUV61086.1(-1),ID:AUV61088.1(-1)|neighbour_genes:alc,denA|
MQELFNNLMELCKDSQRKFFYSDDVSASGRTYRIFSYNYASYSDWLLPDALECRGIMFEMDGEKPVRIASRPMEKFFNLNENPFTMNIDLNDVDYILTKEDGSLVSTYLDGDEILFKSKGSIKSEQALMANGILMNINHHQLRDRLKELAEDGFTANFEFVAPTNRIVLAYQEMKIILLNIRENETGEYISYDDIYKDAILRPYLVERYEIDSPKWVEEAKNAENIEGYVAVMKDGSHFKIKSDWYVSLHSTKSSLDNPEKLFKTIIDGASDDLKAMYADDEYSYRKIEAFETTYLKYLDRALFLVLDCHNKHCGKDRKTYAMEAQGVAKGAGMDHLFGIIMSLYQGYDSQEKVMCEIEQNFLKNYKKFIPEGY
>ID:AUV61359.1 |[Escherichia phage vB_EcoM-fHoEco02]||_Escherichia_phage_vB_EcoM-fHoEco02_.gbk|rnlA|1125|MG781191(167064):134953-136077:-1 ^^ Escherichia phage vB_EcoM-fHoEco02, complete genome.|neighbours:ID:AUV61358.1(-1),ID:AUV61360.1(-1)|neighbour_genes:alc,denA|
MQELFNNLMELCKDSQRKFFYSDDVSASGRTYRIFSYNYASYSDWLLPDALECRGIMFEMDGEKPVRIASRPMEKFFNLNENPFTMNIDLNDVDYILTKEDGSLVSTYLDGDEILFKSKGSIKSEQALMANGILMNINHHQLRDRLKELAEDGFTANFEFVAPTNRIVLAYQEMKIILLNIRENETGEYISYDDIYKDAILRPYLVERYEIDSPKWVEEAKNAENIEGYVAVMKDGSHFKIKSDWYVSLHSTKSSLDNPEKLFKTIIDGASDDLKAMYADDEYSYRKIEAFETTYLKYLDRALFLVLDCHNKHCGKDRKTYAMEAQGVAKGAGMDHLFGIIMSLYQGYDSQEKVMCEIEQNFLKNYKKFIPEGY
>ID:AYP69750.1 |[Escherichia phage vB_EcoM_DalCa]||_Escherichia_phage_vB_EcoM_DalCa_.gbk|RNA ligase 1 and tai..|1125|MH992510(166040):134652-135776:-1 ^^ Escherichia phage vB_EcoM_DalCa, complete genome.|neighbours:ID:AYP69815.1(-1),ID:AYP69842.1(-1)|neighbour_genes:inhibitor of host tr..,endonuclease II|
MQELFNNLMELCKDSQRKFFYSDDVSASGRTYRIFSYNYASYSDWLLPDALECRGIMFEMDGEKPVRIASRPMEKFFNLNENPFTMNIDLNDVDYILTKEDGSLVSTYLDGDEILFKSKGSIKSEQALMANGILMNINHHQLRDRLKELAEDGFTANFEFVAPTNRIVLAYQEMKIILLNVRENETGEYISYDDIYKDAILRPYLVERYEIDSPKWVEEAKNAENIEGYVAVMKDGSHFKIKSDWYVSLHSTKSSLDNPEKLFKTIIDGASDDLKAMYADDEYSYRKIEAFETTYLKYLDRALFLVLDCHNKHCGKDRKTYAMEAQGVAKGAGMEHLFGIIMSLYQGYDSQEKVMCEIEQNFLKNYKKFIPEGY
>ID:QBO63741.1 |[Escherichia phage vB_EcoM_G10400]||_Escherichia_phage_vB_EcoM_G10400.gbk|putative RNA ligase ..|1125|MK327937(170182):136520-137644:-1 ^^ Escherichia phage vB_EcoM_G10400, complete genome.|neighbours:ID:QBO63740.1(-1),ID:QBO63742.1(-1)|neighbour_genes:hypothetical protein,putative endonucleas..|
MQELFNNLMELCKDSQRKFFYSDDVSASGRTYRIFSYNYASYSDWLLPDALECRGIMFEMDGEKPVRIASRPMEKFFNLNENPFTMNIDLNDVDYILTKEDGSLVSTYLDGDEILFKSKGSVKSEQALMANGILMNINHHQLRDRLKELAEDGFTANFEFVAPTNRIVLAYQEMKIILLNIRENETGEYISYDDIYKDAVLRPYLVERYEIDSPKWVEEAKNAENIEGYVAVMKDGSHFKIKSDWYVSLHSTKSSLDNPEKLFKTIIDGASDDLKAMYADDEYSYRKIEAFETTYLKYLDRALFLVLDCHNKYCGKDRKTYAMEAQGVAKGAGMDHLFGIIMSLYQGYDSQEKVMCEIEQNFLKNYKKFIPEGY
>ID:QBO62380.1 |[Escherichia phage vB_EcoM_G2248]||_Escherichia_phage_vB_EcoM_G2248.gbk|putative RNA ligase|1119|MK327932(170678):136181-137299:-1 ^^ Escherichia phage vB_EcoM_G2248, complete genome.|neighbours:ID:QBO62379.1(-1),ID:QBO62381.1(-1)|neighbour_genes:hypothetical protein,putative endonucleas..|
MALCDGSDTFYYKDEITAMQTRMRIFSYLYLSKPEMWNKPDALECRGIMFEIDDKGRPVRIASRPMEKFFNLGENDRARFKPEDVEMVMDKMDGSLVSTYIDNGYVQLKSKAALYSSQAERANGLLYSEKYADLRAKIADIGSDYTFNFEYTAPSNRIVVEYSEPSLTLLNVRHNVTGEYVPHQMLFADAILRPHLVNALQVDSARFGNILDEVRTAEGIEGIVARTKDGQMFKVKSEWYIGVHNIKNTSMFPNNLIYYVVESETDDLRAAYEGEPEALERIELFEEAFRSILRNAFTTATEFYNAHAGEDRKTYASNATIESRKHGDAQAYIFMCLMIAFDGLDYDRILDSMKTYYLRNYKKLIPADKIDW
> |[Tevenvirinae Escherichia_phage_vB_EcoM_G2285]||_Escherichia_phage_vB_EcoM_G2285.gb|RNA ligase|1125|MK327933.1(166675):135740-136864:-1 ^RAST2:fig|1198136.60.peg.237^ Tevenvirinae Escherichia_phage_vB_EcoM_G2285|neighbours:(-1),(-1)|neighbour_genes:Putative phage alc t..,Phage endonuclease|
MEKLYYNLLSLCKSSSDRKFFYSDDVSPIGKKYRIFSYNFASYSDWLLPDALECRGIMFEMVGETPVRIASRPMEKFFNLNENPFTLSIDLNDVKYLMTKEDGSLVSTYLDGGIVRFKSKGSIKSDQAVSATSILLDIDHKNLADRLLELCNDGFTANFEYVAPTNKIVLTYPEKRLILLNIRDNNTGEYIEYDDIYLDPVFRKYLVDRFEVPEGDWTSDVKSSTNIEGYVAVMKDGSHFKLKTDWYVALHTTRDSISSPEKLFLAIVNGASDDLKAMYADDEFSFKKVELFEKAYLDFLDRSFYICLDTYDKHKGKDRKTYAIEAQAVCKGAQTPWLFGIIMNLYQGGSKEQVMTALESVFIKNHKNFIPEGY
> |[Tevenvirinae _Escherichia_phage_vB_EcoM_G2469]||_Escherichia_phage_vB_EcoM_G2469.gb|RNA ligase|1125|MK327934.1(170452):139347-140471:-1 ^RAST2:fig|1198136.90.peg.240^ Tevenvirinae _Escherichia_phage_vB_EcoM_G2469|neighbours:(-1),(-1)|neighbour_genes:Putative phage alc t..,Phage endonuclease|
MEKLYYNLLSLCKSSSDRKFFYSDDVSPIGKKYRIFSYNFASYSDWLLPDALECRGIMFEMDGETPIRIASRPMEKFFNLNENPFTLSINLDDVKYLMTKEDGSLVSTYLDGGIVRFKSKGSIKSDQAVSATSILLDIDHKNLADRLLELCNDGFTANFEYVAPTNKIVLTYPEKRLILLNIRDNNTGEYIEYDDIYLDPVFRKYLVDRFEVPEGDWASDVKSSTNIEGYVAVMKDGSHFKLKTDWYVALHTTRDSISSPEKLFLAIVNGASDDLKAMYADDEFSFKKVELFEKAYLDFLDRSFYICLDTYDKHKGKDRKTYAIEAQAVCKGAQTPWLFGIIMNLYQGGSKEQVMTALESVFIKNHKNFIPEGY
> |[Tevenvirinae Escherichia_phage_vB_EcoM_G2494]||_Escherichia_phage_vB_EcoM_G2494.gb|RNA ligase|1170|MK327935.1(168327):132978-134147:-1 ^RAST2:fig|1198136.61.peg.239^ Tevenvirinae Escherichia_phage_vB_EcoM_G2494|neighbours:(-1),(-1)|neighbour_genes:Phage protein,Phage endonuclease|
MSTKENNKKVLALFKNLMALCDGSDTFYYKDEITAMQTRMRIFSYLYLSKPEMWNKPDALECRGIMFEIDDKGRPVRIASRPMEKFFNLGENDRARFKPEDVEMVMDKMDGSLVSTYIDNGYVQLKSKAALYSSQAERANGLLYSEKYADLRAKIADIGSDYTFNFEYTAPSNRIVVEYSEPSLTLLNVRHNVTGEYVPHQMLFADAILRPHLVNALQVDSAHFSNILDEVRTAEGIEGIVARTKDGQMFKVKSEWYIGVHNIKNTSMFPNNLIYYVVESETDDLRAAYEGEPEALERIELFEEAFRSILRNAFTTATEFYNAHAGEDRKTYASNATIESRKHGDAQAYIFMCLMIAFDGLDYDRILDSMKTYYLRNYKKLIPADKIDW
>ID:QBO65633.1 |[Escherichia phage vB_EcoM_G2540-3]||_Escherichia_phage_vB_EcoM_G2540-3_.gbk|putative RNA ligase|1125|MK327944(168654):134216-135340:-1 ^^ Escherichia phage vB_EcoM_G2540-3, complete genome.|neighbours:ID:QBO65632.1(-1),ID:QBO65634.1(-1)|neighbour_genes:hypothetical protein,putative endonucleas..|
MQELFNNLMELCKDSQRKFFYSDDVSASGRTYRIFSYNYASYSDWLLPDALECRGIMFEMDGEKPVRIASRPMEKFFNLNENPFTMNIDLNDVDYILTKEDGSLVSTYLDGDEILFKSKGSIKSEQALMANGILMNINHHQLRDRLKELAEDGFTANFEFVAPTNRIVLAYQEMKIILLNVRENETGEYISYDDIYKDAILRPYLVERFEIDSPKWVEEAKNAENIEGYVAVMKDGSHFKIKSDWYVSLHSTKSSLDNPEKLFKTIIDGASDDLKAMYADDEYSYRKIEAFETTYLKYLDRALFLVLDCHNKHCGKDRKTYAMEAQGVAKGAGMDHLFGIIMSLYQGYDSQEKVMCEIEQNFLKNYKKFIPEGY
> |[Tevenvirinae _Escherichia_phage_vB_EcoM_G2540]||_Escherichia_phage_vB_EcoM_G2540.gb|RNA ligase|1125|MK327936.1(168886):135707-136831:-1 ^RAST2:fig|1198136.92.peg.240^ Tevenvirinae _Escherichia_phage_vB_EcoM_G2540|neighbours:(-1),(-1)|neighbour_genes:Phage alc transcript..,Phage endonuclease|
MQELFNNLMELCKDSQRKFFYSDDVSASGRTYRIFSYNYASYSDWLLPDALECRGIMFEMDGEKPVRIASRPMEKFFNLNENPFTMNIDLNDVDYILTKEDGSLVSTYLDGDEILFKSKGSIKSEQALMANGILMNINHHQLRDRLKKLAEDGFTANFEFVAPTNRIVLAYQEMKIILLNIRENETGEYISYDDIYKDAALRPYLVERFEIDSPKWIEEAKNAENIEGYVAVMKDGSHFKIKSDWYVSLHSTKSSLDNPEKLFKTIIDGASDDLKAMYADDEYSYRKIEAFETTYLKYLDRALFLVLDCHNKHCGKDRKTYAMEAQGVAKGAGMEHLFGIIMSLYQGYDSQEKVMCEIEQNFLKNYKKFIPEGY
>ID:QBO64549.1 |[Escherichia phage vB_EcoM_G29]||_Escherichia_phage_vB_EcoM_G29_.gbk|putative RNA ligase ..|1125|MK327940(168241):136878-138002:-1 ^^ Escherichia phage vB_EcoM_G29, complete genome.|neighbours:ID:QBO64548.1(-1),ID:QBO64550.1(-1)|neighbour_genes:hypothetical protein,putative endonucleas..|
MQELFNNLMELCKDSQRKFFYSDDVSASGRTYRIFSYNYASYSDWLLPDALECRGIMFEMDGEKPVRIASRPMEKFFNLNENPFTMNIDLNDVDYILTKEDGSLVSTYLDGDEILFKSKGSIKSEQALMANGILMNINHHRLRDRLKELAEDGFTANFEFVAPTNRIVLAYQEMKIILLNVRENETGEYISYDDIYKDAILRPYLVERYEIDSPKWVEEAKNAENIEGYVAVMKDGSHFKIKSDWYVSLHSTKSSLDNPEKLFKTIIDGASDDLKAMYADDEYSYRKIEAFETTYLKYLDRALFLVLDCHNKHCGKDRKTYAMEAQGVAKGAGMDHLFGIIMSLYQGYDSQEKVMCEIEQNFLKNYKKFIPEGY
> |[Tevenvirinae _Escherichia_phage_vB_EcoM_G37-3]||_Escherichia_phage_vB_EcoM_G37-3.gb|RNA ligase|1170|MK327941.1(167832):131977-133146:-1 ^RAST2:fig|1198136.91.peg.244^ Tevenvirinae _Escherichia_phage_vB_EcoM_G37-3|neighbours:(-1),(-1)|neighbour_genes:Phage protein,Phage endonuclease|
MSTKENNKKVLALFKNLMALCDGSDTFYYKDEITAMQTRMRIFSYLYLSKPEMWNKPDALECRGIMFEIDDKGRPVRIASRPMEKFFNLGENDRARFKPEDVEMVMDKMDGSLVSTYIDNGYVQLKSKAALYSSQAERANGLLYSEKYADLRAKIADIGSDYTFNFEYTAPSNRIVVEYSEPSLTLLNVRHNVTGEYVPHQMLFADAILRSHLVNALQVDSARFSNILDEVRIAEGIEGIVARTKDGQMFKVKSEWYIGVHNIKNTSMFPNNLIYYVVESETDDLRAAYEGEPEALERIELFEEAFRSILRNAFTTATEFYNAHAGEDRKTYASNATIESRKHGDAQAYIFMCLMIAFDGLDYDRILDSMKTYYLRNYKKLIPADKIDW
> |[Tevenvirinae _Escherichia_phage_vB_EcoM_GG4498]||_Escherichia_phage_vB_EcoM_G4498.gb|RNA ligase|1125|MK327939.1(167826):136336-137460:-1 ^RAST2:fig|1198136.93.peg.241^ Tevenvirinae _Escherichia_phage_vB_EcoM_GG4498|neighbours:(-1),(-1)|neighbour_genes:Phage alc transcript..,Phage endonuclease|
MQELFNNLMELCKDSQRKFFYSDDVSASGRTYRIFSYNYASYSDWLLPDALECRGIMFEMDGEKPVRIASRPMEKFFNLNENPFTMNIDLNDVDYILTKEDGSLVSTYLDGDEILFKSKGSIKSEQALMANGILMNINHHRLRDRLKELAEDGFTANFEFVAPTNRIVLAYQEMKIILLNVRENETGEYISYDDIYKDAILRPYLVERYEIDSPKWVEEAKNAENIEGYVAVMKDGSHFKIKSDWYVSLHSTKSSLDNPEKLFKTIIDGASDDLKAMYADDEYSYRKIEAFETTYLKYLDRALFLVLDCHNKHCGKDRKTYAMEAQGVAKGAGMDHLFGIIMSLYQGYDSQEKVMCEIEQNFLKNYKKFIPEGY
>ID:QBO65921.1 |[Escherichia phage vB_EcoM_G4500]||_Escherichia_phage_vB_EcoM_G4500_.gbk|putative RNA ligase|1125|MK327945(168363):137000-138124:-1 ^^ Escherichia phage vB_EcoM_G4500, complete genome.|neighbours:ID:QBO65920.1(-1),ID:QBO65922.1(-1)|neighbour_genes:hypothetical protein,putative endonucleas..|
MQELFNNLMELCKDSQRKFFYSDDVSASGRTYRIFSYNYASYSDWLLPDALECRGIMFEMDGEKPVRIASRPMEKFFNLNENPFTMNIDLNDVDYILTKEDGSLVSTYLDGDEILFKSKGSIKSEQALMANGILMNINHHRLRDRLKELAEDGFTANFEFVAPTNRIVLAYQEMKIILLNVRENETGEYISYDDIYKDAILRPYLVERYEIDSPKWVEEAKNAENIEGYVAVMKDGSHFKIKSDWYVSLHSTKSSLDNPEKLFKTIIDGASDDLKAMYADDEYSYRKIEAFETTYLKYLDRALFLVLDCHNKHCGKDRKTYAMEAQGVAKGAGMDHLFGIIMSLYQGYDSQEKVMCEIEQNFLKNYKKFIPEGY
>ID:QBO66194.1 |[Escherichia phage vB_EcoM_G4507]||_Escherichia_phage_vB_EcoM_G4507_.gbk|putative RNA ligase ..|1125|MK327946(168828):136272-137396:-1 ^^ Escherichia phage vB_EcoM_G4507, complete genome.|neighbours:ID:QBO66193.1(-1),ID:QBO66195.1(-1)|neighbour_genes:hypothetical protein,putative endonucleas..|
MQELFNNLMELCKDSQRKFFYSDDVSASGRTYRIFSYNYASYSDWLLPDALECRGIMFEMDGEKPVRIASRPMEKFFNLNENPFTMNIDLNDVDYILTKEDGSLVSTYLDGDEILFKSKGSVKSEQALMANGILMNINHHQLRDRLKELAEDGFTANFEFVAPTNRIVLAYQEMKIILLNIRENETGEYISYDDIYKDAVLRPYLVERYEIDSPKWVEEAKNAENIEGYVAVMKDGSHFKIKSDWYVSLHSTKSSLDNPEKLFKTIIDGASDDLKAMYADDEYSYRKIEAFETTYLKYLDRALFLVLDCHNKYCGKDRKTYAMEAQGVAKGAGMDHLFGIIMSLYQGYDSQEKVMCEIEQNFLKNYKKFIPEGY
>ID:QBO65095.1 |[Escherichia phage vB_EcoM_G50]||_Escherichia_phage_vB_EcoM_G50_.gbk|putative RNA ligase|1125|MK327942(167728):135068-136192:-1 ^^ Escherichia phage vB_EcoM_G50, complete genome.|neighbours:ID:QBO65094.1(-1),ID:QBO65096.1(-1)|neighbour_genes:hypothetical protein,putative endonucleas..|
MQELFNNLMELCKDSQRKFFYSDDVSASGRTYRIFSYNYASYSDWLLPDALECRGIMFEMDGEKPVRIASRPMEKFFNLNENPFTMNIDLNDVDYILTKEDGSLVSTYLDGDEILFKSKGSIKSEQALMANGILMNINHHQLRDRLKELAEDGFTANFEFVAPTNRIVLAYQEMKIILLNIRENETGEYISYDDIYKDAVLRPYLVERYEIDSPKWVEEAKNAENIEGYVAVMKDGSHFKIKSDWYVSLHSTKSSLDNPEKLFKTIIDGASDDLKAMYADDEYSYRKIEAFETTYLKYLDRALFLVLDCHNKHCGKDRKTYAMEAQGVAKGAGMEHLFGIIMSLYQGYDSQEKVMCEIEQNFLKNYKKFIPEGY
> |[Tevenvirinae _Escherichia_phage_vB_EcoM_G5211]||_Escherichia_phage_vB_EcoM_G5211.gb|RNA ligase|1170|MK327947.1(164278):129561-130730:-1 ^RAST2:fig|1198136.94.peg.229^ Tevenvirinae _Escherichia_phage_vB_EcoM_G5211|neighbours:(-1),(-1)|neighbour_genes:Phage protein,Phage endonuclease|
MSTKENNKKVLALFKNLMALCDGSDTFYYKDEITAMQTRMRIFSYLYLSKPEMWNKPDALECRGIMFEIDDKGRPVRIASRPMEKFFNLGENDRARFKPEDVEMVMDKMDGSLVSTYIDNGYVQLKSKAALYSSQAERANGLLYSEKYADLRAKIADIGSDYTFNFEYTAPSNRIVVEYSEPSLTLLNVRHNVTGEYVPHQMLFADAILRPHLVNALQVDSARFSNILDEVRTAEGIEGIVARTKDGQMFKVKSEWYIGVHNIKNTSMFPNNLIYYVVESETDDLRAAYEGEPEALERIELFEEAFRSILRNAFTTATEFYNAHAGEDRKTYASNATIESSKHGDAQAYIFMCLMIAFDGLDYDRILDSMKTYYLRNYKKLIPADKIDW
>ID:QBO65372.1 |[Escherichia phage vB_EcoM_G53]||_Escherichia_phage_vB_EcoM_G53_.gbk|putative RNA ligase|1125|MK327943(167834):138131-139255:-1 ^^ Escherichia phage vB_EcoM_G53, complete genome.|neighbours:ID:QBO65371.1(-1),ID:QBO65373.1(-1)|neighbour_genes:hypothetical protein,putative endonucleas..|
MEKLYYNLLSLCKSSSDRKFFYSDDVSPIGKKYRIFSYNFASYSDWLLPDALECRGIMFEMDGETPIRIASRPMEKFFNLNENPFTLSINLDDVKYLMTKEDGSLVSTYLDGGIVRFKSKGSIKSDQAVSATSILLDIDHKNLADRLLELCNDGFTANFEYVAPTNKIVLTYPEKRLILLNIRDNNTGEYIEYDDIYLDPVFRKYLVDRFEVPEGDWASDVKSSTNIEGYVAVMKDGSHFKLKTDWYVALHTTRDSISSPEKLFLAIVNGASDDLKAMYADDEFSFKKVELFEKAYLDFLDRSFYICLDTYDKHKGKDRKTYAIEAQAVCKGAQTPWLFGIIMNLYQGGSKEQIMTALESVFIKNYKNFIPEGY
>ID:QBQ80103.1 |[Escherichia phage vB_EcoM_G8]||_Escherichia_phage_vB_EcoM_G8_.gbk|putative RNA ligase|1125|MK373787(169650):133879-135003:-1 ^^ Escherichia phage vB_EcoM_G8, complete genome.|neighbours:ID:QBQ80102.1(-1),ID:QBQ80104.1(-1)|neighbour_genes:hypothetical protein,putative endonucleas..|
MQELFNNLMELCKDSQRKFFYSDDVSASGRTYRIFSYNYASYSDWLLPDALECRGIMFEMDGEKPVRIASRPMEKFFNLNENPFTMNIDLNDVDYILTKEDGSLVSTYLDGDEILFKSKGSIKSEQALMANGILMNINHHRLRDRLKELAEDGFTANFEFVAPTNRIVLAYQEMKIILLNVRENETGEYISYDDIYKDAALRPYLVERFEIDSPKWVEEAKNAENIEGYVAVMKDGSHFKIKSDWYVSLHSTKSSLDNPEKLFKTIIDGASDDLKAMYADDEYSYRKIEAFETTYLKYLDRALFLVLDCHNKHCGKDRKTYAMEAQGVAKGAGMDHLFGIIMSLYQGYDSQEKVMCEIEQNFLKNYKKFIPEGY
>ID:QBQ78009.1 |[Escherichia phage vB_EcoM_G9062]||_Escherichia_phage_vB_EcoM_G9062_.gbk|putative RNA ligase ..|1125|MK373779(168670):136601-137725:-1 ^^ Escherichia phage vB_EcoM_G9062, complete genome.|neighbours:ID:QBQ78008.1(-1),ID:QBQ78010.1(-1)|neighbour_genes:hypothetical protein,putative endonucleas..|
MQELFNNLMELCKDSQRKFFYSDDVSASGRTYRIFSYNYASYSDWLLPDALECRGIMFEMDGEKPVRIASRPMEKFFNLNENPFTMNIDLNDVDYILTKEDGSLVSTYLDGDEILFKSKGSIKSEQALMANGILMNINHHRLRDRLKELAEDGFTANFEFVAPTNRIVLAYQEMKIILLNIRENETGEYISYDDIYKDAALRPYLVERYEIDSPKWVEEAKNAENIEGYVAVMKDGSHFKIKSDWYVSLHSTKSSLDNPEKLFKTIIDGASDDLKAMYADDEYSYRKIEAFETTYLKYLDRALFLVLDCHNKHCGKDRKTYAMEAQGVAKGAGMDHLFGIIMSLYQGYDSQEKVMCEIEQNFLKNYKKFIPEGY
>ID:AXC34010.1 |[Escherichia phage vB_EcoM_JB75]||_Escherichia_phage_vB_EcoM_JB75_.gbk|RNA ligase A|1125|MH355584(167208):30170-31294:1 ^^ Escherichia phage vB_EcoM_JB75, complete genome.|neighbours:ID:AXC34104.1(1),ID:AXC34078.1(1)|neighbour_genes:endonuclease II,inhibitor of host tr..|
MQELFNNLMELCKDSQRKFFYSDDVSASGRTYRIFSYNYASYSDWLLPDALECRGIMFEMDGEKPVRIASRPMEKFFNLNENPFTMNIDLNDVDYILTKEDGSLVSTYLDGDEILFKSKGSIKSEQALMANGILMNINHHRLRDRLKELAEDGFTANFEFVAPTNRIVLAYQEMKIILLNVRENETGEYISYDDIYKDAALRPYLVERFEIDSPKWVEEAKNAENIEGYVAVMKDGSHFKIKSDWYVSLHSTKSSLDNPEKLFKTIIDGASDDLKAMYADDEYSYRKIEAFETTYLKYLDRALFLVLDCHNKHCGKDRKTYAMEAQGVAKGAGMDHLFGIIMSLYQGYDSQEKVMCEIEQNFLKNYKKFIPEGY
>ID:YP_009037542.1 |[Escherichia phage vB_EcoM_JS09]||_Escherichia_phage_vB_EcoM_JS09_.gbk|RNA ligase A|1125|NC_024124(169148):30626-31750:1 ^GeneID:19524937^ Escherichia phage vB_EcoM_JS09, complete genome.|neighbours:ID:YP_009037541.1(1),ID:YP_009037543.1(1)|neighbour_genes:endonuclease II,inhibitor of host tr..|
MEKLYYNLLSLCKSSSDRKFFYSDDVSPIGKKYRIFSYNFASYSDWLLPDALECRGIMFEMDGETPVRIASRPMEKFFNLNENPFTLSINLDDVKYLMTKEDGSLVSTYLDGGTVRFKSKGSIKSDQAVSATSILLDIDHKNLADRLLELCNDGFTANFEYVAPTNKIVLTYPEKRLILLNIRDNNTGEYIEYDDIYLDPVFRKYLVDRFEVPEGDWASDVKSSTNIEGYVAVMKDGSHFKLKTDWYVALHTTRDSISSPEKLFLAIVNGASDDLKAMYADDEFSFKKVELFEKAYLDFLDRSFYICLDTYDKHKGKDRKTYAIEAQAVCKGAQTPWLFGIIMNLYQGGSKEQMMTALESVFIKNHKNFIPEGY
>ID:QBQ78510.1 |[Escherichia phage vB_EcoM_KAW1E185]||_Escherichia_phage_vB_EcoM_KAW1E185_.gbk|putative RNA ligase ..|1125|MK373781(164987):133225-134349:-1 ^^ Escherichia phage vB_EcoM_KAW1E185, complete genome.|neighbours:ID:QBQ78509.1(-1),ID:QBQ78511.1(-1)|neighbour_genes:hypothetical protein,putative endonucleas..|
MQELFNNLMELCKDSQRKFFYSDDVSASGRTYRIFSYNYASYSDWLLPDALECRGIMFEMDGEKPVRIASRPMEKFFNLNENPFTMNIDLNDVDYILTKEDGSLVSTYLDGDEILFKSKGSIKSEQALMANGILMNINHHQLRDRLKKLAEDGFTANFEFVAPTNRIVLAYQEMKIILLNIRENETGEYISYDDIYKDAVLRPYLVERYEIDSPKWVEEAKNAENIEGYVAVMKDGSHFKIKSDWYVSLHSTKSSLDNPEKLFKTIIDGASDDLKAMYADDEYSYRKIEAFETTYLKYLDRALFLVLDCHNKHCGKDRKTYAMEAQGVAKGAGMEHLFGIIMSLYQGYDSQEKVMCEIEQNFLKNYKKFIPEEY
> |[Tevenvirinae Escherichia_phage_vB_EcoM_KAW3E185]||_Escherichia_phage_vB_EcoM_KAW3E185.gb|RNA ligase|1125|MK373782.1(170187):139186-140310:-1 ^RAST2:fig|1198136.54.peg.241^ Tevenvirinae Escherichia_phage_vB_EcoM_KAW3E185|neighbours:(-1),(-1)|neighbour_genes:Putative phage alc t..,Phage endonuclease|
MEKLYYNLLSLCKSSSDRKFFYSDDVSPIGKKYRIFSYNFASYSDWLLPDALECRGIMFEMDGETPVRIASRPMEKFFNLNENPFTLSINLDDVKYLMTKEDGSLVSTYLDGGIVRFKSKGSIKSDQAVSATSILLDIDHKNLADRLLELCNDGFTANFEYVAPTNKIVLTYPEKRLILLNIRDNNTGEYIEYDDIYLDPVFRKYLVDRFEVPEGDWASDVKSSTNIEGYVAVMKDGSHFKLKTDWYVALHTTRDSISSPEKLFLAIVNGASDDLKAMYADDEFSFKKVELFEKAYLDFLDRSFYICLDTYDKHKGKDRKTYAIEAQAVCKGAQTPWLFGIIMNLYQGGSKEQIMTALESVFIKNHKNFIPEGY
>ID:QBQ79285.1 |[Escherichia phage vB_EcoM_MM02]||_Escherichia_phage_vB_EcoM_MM02_.gbk|putative RNA ligase|1125|MK373784(169201):139819-140943:-1 ^^ Escherichia phage vB_EcoM_MM02, complete genome.|neighbours:ID:QBQ79284.1(-1),ID:QBQ79286.1(-1)|neighbour_genes:hypothetical protein,putative endonucleas..|
MEKLYYNLLSLCKSSSDRKFFYSDDVSPIGKKYRIFSYNFASYSDWLLPDALECRGIMFEMDGETPVRIASRPMEKFFNLNENPFTLSINLDDVKYLMTKEDGSLVSTYLDGGIVRFKSKGSIKSDQAVSATSILLDIDHKNLADRLLELCNDGFTANFEYVAPTNKIVLTYPEKRLILLNIRDNNTGEYIEYDDIYLDPVFRKYLVDRFEVPEGDWASDVKSSTNIEGYVAVMKDGSHFKLKTDWYVALHTTRDSISSPEKLFLAIVNGASDDLKAMYADDEFSFKKVELFEKAYLDFLDRSFYICLDTYDKHKGKDRKTYAIEAQAVCKGAQTPWLFGIIMNLYQGGSKEQMMTALESVFIKNHKNFIPEGY
>ID:QBQ79556.1 |[Escherichia phage vB_EcoM_OE5505]||_Escherichia_phage_vB_EcoM_OE5505_.gbk|putative RNA ligase|1125|MK373785(168756):136754-137878:-1 ^^ Escherichia phage vB_EcoM_OE5505, complete genome.|neighbours:ID:QBQ79555.1(-1),ID:QBQ79557.1(-1)|neighbour_genes:hypothetical protein,putative endonucleas..|
MQELFNNLMELCKDSQRKFFYSDDVSASGRTYRIFSYNYASYSDWLLPDALECRGIMFEMDGEKPVRIASRPMEKFFNLNENPFTMNIDLNDVDYILTKEDGSLVSTYLDGDEILFKSKGSIKSEQALMANGILMNINHHRLRDRLKELAEDGFTANFEFVAPTNRIVLAYQEMKIILLNVRENETGEYISYDDIYKDAALRPYLVERFEIDSPKWVEEAKNAENIEGYVAVMKDGSHFKIKSDWYVSLHSTKSSLDNPEKLFKTIIDGASDDLKAMYADDEYSYRKIEAFETTYLKYLDRALFLVLDCHNKHCGKDRKTYAMEAQGVAKGAGMDHLFGIIMSLYQGYDSQEKVMCEIEQNFLKNYKKFIPEGY
> |[Tevenvirinae _Escherichia_phage_vB_EcoM_PhAPEC2]||_Escherichia_phage_vB_EcoM_PhAPEC2.gb|RNA ligase|1125|NC_024794.1(167318):137785-138909:-1 ^RAST2:fig|1198136.124.peg.235^ Tevenvirinae _Escherichia_phage_vB_EcoM_PhAPEC2|neighbours:(-1),(-1)|neighbour_genes:Putative phage alc t..,Phage endonuclease|
MEKLYYNLLSLCKSSSDRKFFYSDDVSPIGKKYRIFSYNFASYSDWLLPDALECRGIMFEMDGETPIRIASRPMEKFFNLNENPFTLSIDLSDVKYLMTKEDGSLVSTYLDGNMVRFKSKGSIKSDQAASATSILLDINHKDLADRLLELCNDGFTANFEYVAPTNKIVLTYPEKRLILLNIRDNNTGKYIEYDDIYLDPVFRKYLVDRFEAPEGDWVPGVKSSTNIEGYVAVMKDGSHFKLKTDWYVALHTTRDSISSPEKLFLAIMNGASDDLKAMYADDEFSFKKVELFEKAYLDFLDRSFYICLDAYDKHKGKDRKTYAIEAQAICKGAQSPWLFGIIMNLYQGGSKEQMMSALESVFIKNHKNFIPEGY
>ID:QBQ79838.1 |[Escherichia phage vB_EcoM_R5505]||_Escherichia_phage_vB_EcoM_R5505_.gbk|putative RNA ligase|1125|MK373786(167317):136027-137151:-1 ^^ Escherichia phage vB_EcoM_R5505, complete genome.|neighbours:ID:QBQ79837.1(-1),ID:QBQ79839.1(-1)|neighbour_genes:hypothetical protein,putative endonucleas..|
MQELFNNLMELCKDSQRKFFYSDDVSASGRTYRIFSYNYASYSDWLLPDALECRGIMFEMDGEKPVRIASRPMEKFFNLNENPFTMNIDLNDVDYILTKEDGSLVSTYLDGDEILFKSKGSIKSEQALMANGILMNINHHQLRDRLKELAEDGFTANFEFVAPTNRIVLAYQEMKIILLNIRENETGEYISYDDIYKDAALRPYLVERFEIDSPKWVEEAKNAENIEGYVAVMKDGSHFKIKSDWYVSLHSTKSSLDNPEKLFKTIIDGASDDLKAMYADDEYSYRKIEAFETTYLKYLDRALFLVLDCHNKHCGKDRKTYAMEAQGVAKGAGMDHLFGIIMSLYQGYDSQEKVMCEIEQNFLKNYKKFIPEGY
>ID:QBQ77245.1 |[Escherichia phage vB_EcoM_WFK]||_Escherichia_phage_vB_EcoM_WFK_.gbk|putative RNA ligase|1125|MK373775(164590):133148-134272:-1 ^^ Escherichia phage vB_EcoM_WFK, complete genome.|neighbours:ID:QBQ77244.1(-1),ID:QBQ77246.1(-1)|neighbour_genes:hypothetical protein,putative endonucleas..|
MEKLYYNLLSLCKSSSDRKFFYSDDVSPIGKKYRIFSYNFASYSDWLLPDALECRGIMFEMDGETPIRIASRPMEKFFNLNENPFTLSINLDDVKYLMTKEDGSLVSTYLDGGIVRFKSKGSIKSDQAVSATSILLDIDHKNLADRLLELCNDGFTANFEYVAPTNKIVLTYPEKRLILLNIRDNNTGEYIEYDDIYLDPVFRKYLVDRFEVPEGDWASDVKSSTNIEGYVAVMKDGSHFKLKTDWYVALHTTRDSISSPEKLFLAIVNGASDDLKAMYADDEFSFKKVELFEKAYLDFLDRSFYICLDTYDKHKGKDRKTYAIEAQAVCKGAQTPWLFGIIMNLYQGGSKEQIMTALESVFIKNYKNFIPEGY
>ID:QBQ76984.1 |[Escherichia phage vB_EcoM_WFL6982]||_Escherichia_phage_vB_EcoM_WFL6982_.gbk|putative RNA ligase|1125|MK373774(164279):133150-134274:-1 ^^ Escherichia phage vB_EcoM_WFL6982, complete genome.|neighbours:ID:QBQ76983.1(-1),ID:QBQ76985.1(-1)|neighbour_genes:hypothetical protein,putative endonucleas..|
MEKLYYNLLSLCKSSSDRKFFYSDDVSPIGKKYRIFSYNFASYSDWLLPDALECRGIMFEMDGETPIRIASRPMEKFFNLNENPFTLSINLDDVKYLMTKEDGSLVSTYLDGGIVRFKSKGSIKSDQAVSATSILLDIDHKNLADRLLELCNDGFTANFEYVAPTNKIVLTYPEKRLILLNIRDNNTGEYIEYDDIYLDPVFRKYLVDRFEVPEGDWASDVKSSTNIEGYVAVMKDGSHFKLKTDWYVALHTTRDSISSPEKLFLAIVNGASDDLKAMYADDEFSFKKVELFEKAYLDFLDRSFYICLDTYDKHKGKDRKTYAIEAQAVCKGAQTPWLFGIIMNLYQGGSKEQIMTALESVFIKNYKNFIPEGY
>ID:QBQ77739.1 |[Escherichia phage vB_EcoM_WFbE185]||_Escherichia_phage_vB_EcoM_WFbE185.gbk|putative RNA ligase ..|1125|MK373778(170429):139953-141077:-1 ^^ Escherichia phage vB_EcoM_WFbE185, complete genome.|neighbours:ID:QBQ77738.1(-1),ID:QBQ77740.1(-1)|neighbour_genes:hypothetical protein,putative endonucleas..|
MEKLYYNLLSLCKSSSDRKFFYSDDVSPIGKKYRIFSYNFASYSDWLLPDALECRGIMFEMDGETPIRIASRPMEKFFNLNENPFTLSINLDDVKYLMTKEDGSLVSTYLDGGIVRFKSKGSIKSDQAVSATSILLDIDHKNLADRLLELCNDGFTANFEYVAPTNKIVLTYPEKRLILLNIRDNNTGEYIEYDDIYLDPVFRKYLVDRFEVPEGDWASDVKSSTNIEGYVAVMKDGSHFKLKTDWYVALHTTRDSISSPEKLFLAIVNGASDDLKAMYADDEFSFKKVELFEKAYLDFLDRSFYICLDTYDKHKGKDRKTYAIEAQAVCKGAQTPWLFGIIMNLYQGGSKEQIMTALESVFIKNYKNFIPEGY
>ID:YP_007004966.1 |[Escherichia phage wV7]||_Escherichia_phage_wV7_.gbk|RNA ligase 1 and tai..|1125|NC_019505(166452):134527-135651:-1 ^GeneID:14010760^ Escherichia phage wV7, complete genome.|neighbours:ID:YP_007004965.1(-1),ID:YP_007004967.1(-1)|neighbour_genes:inhibitor of host tr..,endonuclease II|
MQELFNNLMELCKDSQRKFFYSDDVSASGRTYRIFSYNYASYSDWLLPDALECRGIMFEMDGEKPVRIASRPMEKFFNLNENPFTMNIDLNDVDYILTKEDGSLVSTYLDGDEILFKSKGSIKSEQALMANGILMNINHHRLRDRLKELAEDGFTANFEFVAPTNRIVLAYQEMKIILLNIRENETGEYISYDDIYKDAALRPYLVERYEIDSPKWVEEAKNAENIEGYVAVMKDGSHFKIKSDWYVSLHSTKSSLDNPEKLFKTIIDGASDDLKAMYADDEYSYRKIEAFETTYLKYLDRALFLVLDCHNKHCGKDRKTYAMEAQGVAKGAGMDHLFGIIMSLYQGYDSQEKVMCEIEQNFLKNYKKFIPEGY
> |[Tevenvirinae Escherichia_virus_KFS-EC]||_Escherichia_virus_KFS-EC.gb|RNA ligase|1170|MH560358.1(164715):74074-75243:-1 ^RAST2:fig|1198136.83.peg.124^ Tevenvirinae Escherichia_virus_KFS-EC|neighbours:(-1),(-1)|neighbour_genes:Phage protein,Phage endonuclease|
MSTKENNKKVLALFKNLMALCDGSDTFYYKDEITAMQTRMRIFSYLYLSKPEMWNKPDALECRGIMFEIDDKDRPVRIASRPMEKFFNLGENDRARFKPEDVEMVMDKMDGSLVSTYIDNGYVQLKSKAALYSSQAERANGLLYSEKYADLRAKIADIGSDYTFNFEYTAPSNRIVVEYSEPSLTLLNVRHNVTGEYVPHQMLFADAILRPHLVNALQVDSARFSNILDEVRTAEGIEGIVARTKDGQLFKVKSEWYIGVHNIKNTSMFPNNLIYYVVESETDDLRAAYEGEPEALERIELFEEAFRSILRNAFTTATEFYNAHAGEDRKTYASNATIESRKHGDAQAYIFMCLMIAFDGLDYDRILDSMKTYYLRNYKKLIPADKIDW
>ID:QDK04354.1 |[Escherichia virus VEc20]||_Escherichia_virus_VEc20_.gbk|vec20_224|1125|MN022785(167532):134038-135162:-1 ^^ Escherichia virus VEc20, complete genome.|neighbours:ID:QDK04353.1(-1),ID:QDK04355.1(-1)|neighbour_genes:vec20_223,vec20_225|
MQELFNNLMELCKDSQRKFFYSDDVSASGRTYRIFSYNYASYSDWLLPDALECRGIMFEMDGEKPVRIASRPMEKFFNLNENPFTMNIDLNDVDYILTKEDGSLVSTYLDGDEILFKSKGSIKSEQALMANGILMNINHHQLRDRLKELAEDGFTANFEFVAPTNRIVLAYQEMKIILLNVRENETGEYISYDDIYKDAILRPYLVERFEIDSPKWVEEAKNAENIEGYVAVMKDGSHFKIKSDWYVSLHSTKSSLDNPEKLFKTIIDGASDDLKAMYADDEYSYRKIEAFETTYLKYLDRALFLVLDCHNKHCGKDRKTYAMEAQGVAKGAGMDHLFGIIMSLYQGYDSQEKVMCEIEQNFLKNYKKFIPEGY
>ID:VCU44527.1 |[Escherichia virus vB_Eco_mar005P1]|vB_Eco_mar005P1|_Escherichia_virus_vB_Eco_mar005P1_.gbk|rnlA|1125|LR027390(167773):70822-71946:-1 ^^ Escherichia virus vB_Eco_mar005P1 genome assembly, chromosome: 1.|neighbours:ID:VCU44526.1(-1),ID:VCU44528.1(-1)|neighbour_genes:inhibitor of host tr..,denA|
MEKLYYNLLSLCKSSSDRKFFYSDDVSPIGKKYRIFSYNFASYSDWLLPDALECRGIMFEMDGETPIRIASRPMEKFFNLNENPFTLSINLDDVKYLMTKEDGSLVSTYLDGGIVRFKSKGSIKSDQAVSATSILLDIDHKNLADRLLELCNDGFTANFEYVAPTNKIVLTYPEKRLILLNIRDNNTGEYIEYDDIYLDPVFRKYLVDRFEVPEGDWASDVKSSTNIEGYVAVMKDGSHFKLKTDWYVALHTTRDSISSPEKLFLAIVNGASDDLKAMYADDEFSFKKVELFEKAYLDFLDRSFYICLDTYDKHKGKDRKTYAIEAQAVCKGAQTPWLFGIIMNLYQGGSKEQIMTALESVFIKNYKNFIPEGY
>ID:VCU44150.1 |[Escherichia virus vB_Eco_mar005P1]|vB_Eco_mar006P2|_Escherichia_virus_vB_Eco_mar005P1_strain_vB_Eco_mar006P2_.gbk|rnlA|1125|LR027387(167773):4071-5195:-1 ^^ Escherichia virus vB_Eco_mar005P1 strain vB_Eco_mar006P2 genome assembly, chromosome: 1.|neighbours:ID:VCU44148.1(-1),ID:VCU44152.1(-1)|neighbour_genes:inhibitor of host tr..,denA|
MEKLYYNLLSLCKSSSDRKFFYSDDVSPIGKKYRIFSYNFASYSDWLLPDALECRGIMFEMDGETPIRIASRPMEKFFNLNENPFTLSINLDDVKYLMTKEDGSLVSTYLDGGIVRFKSKGSIKSDQAVSATSILLDIDHKNLADRLLELCNDGFTANFEYVAPTNKIVLTYPEKRLILLNIRDNNTGEYIEYDDIYLDPVFRKYLVDRFEVPEGDWASDVKSSTNIEGYVAVMKDGSHFKLKTDWYVALHTTRDSISSPEKLFLAIVNGASDDLKAMYADDEFSFKKVELFEKAYLDFLDRSFYICLDTYDKHKGKDRKTYAIEAQAVCKGAQTPWLFGIIMNLYQGGSKEQIMTALESVFIKNYKNFIPEGY
>ID:VCU43299.1 |[Escherichia virus vB_Eco_mar005P1]|vB_Eco_mar007P3|_Escherichia_virus_vB_Eco_mar005P1_strain_vB_Eco_mar007P3_.gbk|rnlA|1125|LR027383(167651):93708-94832:-1 ^^ Escherichia virus vB_Eco_mar005P1 strain vB_Eco_mar007P3 genome assembly, chromosome: 1.|neighbours:ID:VCU43298.1(-1),ID:VCU43300.1(-1)|neighbour_genes:inhibitor of host tr..,denA|
MEKLYYNLLSLCKSSSDRKFFYSDDVSPIGKKYRIFSYNFASYSDWLLPDALECRGIMFEMDGETPIRIASRPMEKFFNLNENPFTLSINLDDVKYLMTKEDGSLVSTYLDGGIVRFKSKGSIKSDQAVSATSILLDIDHKNLADRLLELCNDGFTANFEYVAPTNKIVLTYPEKRLILLNIRDNNTGEYIEYDDIYLDPVFRKYLVDRFEVPEGDWASDVKSSTNIEGYVAVMKDGSHFKLKTDWYVALHTTRDSISSPEKLFLAIVNGASDDLKAMYADDEFSFKKVELFEKAYLDFLDRSFYICLDTYDKHKGKDRKTYAIEAQAVCKGAQTPWLFGIIMNLYQGGSKEQIMTALESVFIKNYKNFIPEGY
>ID:VCU44007.1 |[Escherichia virus vB_Eco_mar005P1]|vB_Eco_mar008P4|_Escherichia_virus_vB_Eco_mar005P1_strain_vB_Eco_mar008P4_.gbk|rnlA|1125|LR027386(167773):76489-77613:-1 ^^ Escherichia virus vB_Eco_mar005P1 strain vB_Eco_mar008P4 genome assembly, chromosome: 1.|neighbours:ID:VCU44006.1(-1),ID:VCU44008.1(-1)|neighbour_genes:inhibitor of host tr..,denA|
MEKLYYNLLSLCKSSSDRKFFYSDDVSPIGKKYRIFSYNFASYSDWLLPDALECRGIMFEMDGETPIRIASRPMEKFFNLNENPFTLSINLDDVKYLMTKEDGSLVSTYLDGGIVRFKSKGSIKSDQAVSATSILLDIDHKNLADRLLELCNDGFTANFEYVAPTNKIVLTYPEKRLILLNIRDNNTGEYIEYDDIYLDPVFRKYLVDRFEVPEGDWASDVKSSTNIEGYVAVMKDGSHFKLKTDWYVALHTTRDSISSPEKLFLAIVNGASDDLKAMYADDEFSFKKVELFEKAYLDFLDRSFYICLDTYDKHKGKDRKTYAIEAQAVCKGAQTPWLFGIIMNLYQGGSKEQIMTALESVFIKNYKNFIPEGY
>ID:VCU44774.1 |[Escherichia virus vB_Eco_mar005P1]|vB_Eco_mar009P5|_Escherichia_virus_vB_Eco_mar005P1_strain_vB_Eco_mar009P5_.gbk|rnlA|1125|LR027391(167658):52094-53218:1 ^^ Escherichia virus vB_Eco_mar005P1 strain vB_Eco_mar009P5 genome assembly, chromosome: 1.|neighbours:ID:VCU44773.1(1),ID:VCU44775.1(1)|neighbour_genes:denA,inhibitor of host tr..|
MEKLYYNLLSLCKSSSDRKFFYSDDVSPIGKKYRIFSYNFASYSDWLLPDALECRGIMFEMDGETPIRIASRPMEKFFNLNENPFTLSINLDDVKYLMTKEDGSLVSTYLDGGIVRFKSKGSIKSDQAVSATSILLDIDHKNLADRLLELCNDGFTANFEYVAPTNKIVLTYPEKRLILLNIRDNNTGEYIEYDDIYLDPVFRKYLVDRFEVPEGDWASDVKSSTNIEGYVAVMKDGSHFKLKTDWYVALHTTRDSISSPEKLFLAIVNGASDDLKAMYADDEFSFKKVELFEKAYLDFLDRSFYICLDTYDKHKGKDRKTYAIEAQAVCKGAQTPWLFGIIMNLYQGGSKEQIMTALESVFIKNYKNFIPEGY
>ID:AUV57574.1 |[Klebsiella phage KP1]||_Klebsiella_phage_KP1_.gbk|RNA ligase|1152|MG751100(167989):125412-126563:-1 ^^ Klebsiella phage KP1, complete genome.|neighbours:ID:AUV57573.1(-1),ID:AUV57575.1(-1)|neighbour_genes:inhibitor of host tr..,homing endonuclease|
MLELYKNLMNLCESSEVAKFFYKDFTGPMDGKFRVFSYHYASYSEWLKPDALECRGIMFEMDGDTPIRIASRPMEKFFNLNENPMTMGIDISDVEYIMDKADGSLVSSYVDDGYLYLKSKTSLYSDQARQASALLNSEEYSSLHQVILELALDGYTVNMEFVSPNNRVVLAYQDPQLFVLNVRDNTTGEYVKYDDLYANAKIRPYLINAYGISDPTTWVEGVRALEGVEGYIAVLNTGQRFKVKTEWYSALHHTKDSITSNERLFASVVSANSDDLRSLFAGDEYAIKKISAFEQAYLDYLGKSLELCQSFYDEYRGRARKDYAIAAQKATVNQRHLFGVIMNMYEGTVDVDKLLKDLERVFLKYWAGYVPKEYEKEIEISEE
>ID:APD20629.1 |[Klebsiella phage KPV15]|KPV15|_Klebsiella_phage_KPV15_.gbk|RNA ligase|1152|KY000080(167034):144335-145486:-1 ^^ Klebsiella phage KPV15, complete genome.|neighbours:ID:APD20628.1(-1),ID:APD20630.1(-1)|neighbour_genes:transcription termin..,endonuclease|
MLELYKNLMNLCESSEVAKFFYKDFTGPMDGKFRVFSYHYASYSEWLKPDALECRGIMFEMDGDTPIRIASRPMEKFFNLNENPLTMGIDISDVEYIMDKADGSLVSSYVDDGYLYLKSKTSLYSDQARQASALLNSEEYSSLHQVILELALDGYTVNMEFVSPNNRVVLAYQEPQLFVLNVRNNTTGEYIKYDDLYANAKIRPYLINAYGISDPTTWVEGVRELEGVEGYIAVLNTGQRFKVKTEWYSALHHTKDSITSNERLFASVVSANSDDLRSLFAGDEYAIKKISAFEQAYLDYLGKSLELCQSFYDEYRGRARKDYAIAAQKATVNQRHLFGVIMNMYEGTVDVDKLLKDLERVFLKYWAGYVPKEYEKEIEISEE
> |[Tevenvirinae Klebsiella_phage_Marfa]||_Klebsiella_phage_Marfa.gb|RNA ligase|1158|MN044033.1(168532):136637-137794:-1 ^RAST2:fig|1198136.82.peg.252^ Tevenvirinae Klebsiella_phage_Marfa|neighbours:(-1),(-1)|neighbour_genes:hypothetical protein,endonuclease|
MIELYDNLMAVCDKTEASKFFYKDVTGRYGTKFRIFSYHYASYSDWLLDGALEARGIMFEMDDNGPVRIASRPMEKFFNLNENPFTMNLDLSKIQYVMDKADGSLISTYCEGDKVLVKSKTSTTSEQAFAAERLLYQDKYLPLYLKMEELAPKGYTFNLEYAAPSNRIVLYYEEPTIFLLNVRHNDTGEYVPYADLYADAVLRQYLIPSHVVDDGEAWVKETRKAEGIEGYIAVLESGQRFKLKTDWYCLLHHTKDSITSNERLYEAIVGGAADDLRAMFDGDTYAVSKIAAFESEYIQYLSSALLEVQGYYNAMRGRDRKDYAIKGQETATKNGKPELFSLMMQMYSGTMSSEAMVKGIEKAFLKVWSKYVPALYSKEIKIVEE
>ID:YP_009194313.1 |[Klebsiella phage Matisse]||_Klebsiella_phage_Matisse_.gbk|RNA ligase|1158|NC_028750(176081):45135-46292:1 ^GeneID:26613251^ Klebsiella phage Matisse, complete genome.|neighbours:ID:YP_009194312.1(1),ID:YP_009194314.1(1)|neighbour_genes:homing endonuclease,i-spanin|
MTKAQTKIINTLYKQLMQLCGESETFFFVDQVTVMGTPVRIFNYRMASYTDWLKPGALECRGIMFEMDGDTPVSIISRPMEKFFNYAEVKAWEALNESPIELGEVLDVMIKEDGSLISTFLDGGFLAVKSKGSVKSEQAMDAHSVLMANRELLTRLTEIAKENYTVNMEYVSPKNRIVVGYDSPDLRILNVRHNITGEYIPYDELFADALLRAYLVKRENIEVLDLDAFAKEAYQNEGFEGYVVLTTKGFVKIKTNWYVNLHRTKDSITNNKDLFLNIVENTVDDLKQLFSSDLVSLKKIDDFEKLFLDSLNRLSAKAFKAIEDNKGKSRKDFAISLSADLSNDGRIIFGPLMKYFEETDPQKLVDRIIEMMVKNYDQFIPEQYK
>ID:AWY07126.1 |[Klebsiella phage Mineola]||_Klebsiella_phage_Mineola_.gbk|RNA ligase A|1152|MH333064(166130):135158-136309:-1 ^^ Klebsiella phage Mineola, complete genome.|neighbours:ID:AWY07125.1(-1),ID:AWY07127.1(-1)|neighbour_genes:inhibitor of host tr..,endonuclease II|
MLELYKNLMNLCESSEVAKFFYKDFTGPMDGKFRVFSYHYASYSEWLKPDALECRGIMFEMDVDTPIRIASRPMEKFFNLNENPMTMGIDISDVEYIMDKADGSLVSSYVDDGYLYLKSKTSLYSDQARRSSALLNSEEYSSLHQVVLELALDGYTVNMEFVSPDNRVVLAYQEPQLFVLNVRDNATGEYVKYDDLYANAKIRPYLINAYGISDPSTWVEGVRALEGVEGYIAVLNTGQRFKVKTEWYSALHHTKDSITSNERLFASVVSANSDDLRSLFAGDEYAIKKISAFEQAYLDYLGKSLELCQSFYDEYRGRARKDYAIAAQKATVNQRHLFGVIMNMYEGTVDVDKLLKDLEKVFLKYWAGYVPKEYEKEIEISEE
>ID:YP_009607264.1 |[Klebsiella phage Miro]||_Klebsiella_phage_Miro_.gbk|RNA ligase|1158|NC_041981(176055):44575-45732:1 ^GeneID:40083272^ Klebsiella phage Miro, complete genome.|neighbours:ID:YP_009607263.1(1),ID:YP_009607265.1(1)|neighbour_genes:homing endonuclease,homing endonuclease|
MTKAQTKIINTLYKQLMQLCGESETFFFVDQVTVMGTPVRIFNYRMASYTDWLKPGALECRGIMFEMDGDTPVSIISRPMEKFFNYAEVKAWEALNESPIELGEVLDVMIKEDGSLISTFLDGGFLAVKSKGSVKSEQAMDAHSVLMANRELLTRLTEIAKENYTVNMEYVSPKNRIVVGYDSPDLRILNVRHNITGEYIPYDDLFADALLRAYLVKRENIEVLDLDAFAKEAYQNEGFEGYVVLTTKGFVKIKTNWYVNLHRTKDSITNNKDLFLNIVENTVDDLKQLFSSDLVSLKKIDDFEKLFLDSLNRLSAKAFKAIEDNKGKSRKDFAISLSADLSNDGRIIFGPLMKYFEETDPQKLVDRIIEMMVKNYDQFIPGEYK
> |[Tevenvirinae _Klebsiella_phage_PKO111]||_Klebsiella_phage_PKO111.gb|RNA ligase|1152|NC_031095.1(168758):139674-140825:1 ^RAST2:fig|1198136.84.peg.255^ Tevenvirinae _Klebsiella_phage_PKO111|neighbours:(1),(1)|neighbour_genes:endonuclease,inhibitor of host tr..|
MLELYKNLMNLCESSEVAKFFYKDFTGPMDGKFRVFSYHYASYSEWLKPDALECRGIMFEMDGDTPIRIASRPMEKFFNLNENPLTMGIDISDVEYIMDKADGSLVSSYVDDGYLYLKSKTSLYSDQARRSSALLNSEEYSSLHQVVLELALDGYTVNMEFVSPDNRVVLAYQEPQLFVLNVRDNATGEYVKYDDLYANAKIRPYLINAYGISDPDTWVEGVRELEGVEGYIAVLNTGQRFKVKTEWYSALHHTKDSITSNERLFASVVSANSDDLRSLFAGDEYAIKKISAFEQAYLDYLGKSLELCQSFYDEYRGRARKDYAIAAQKATVNQRHLFGVIMNMYEGTVDVDKLLKDLEKVFLKYWAGYVPKEYEKEIEISEE
>ID:YP_009288910.1 |[Klebsiella phage vB_KpnM_KpV477]||_Klebsiella_phage_vB_KpnM_KpV477_.gbk|putative RNA ligase ..|1152|NC_031087(168272):137221-138372:-1 ^GeneID:29067214^ Klebsiella phage vB_KpnM_KpV477, complete genome.|neighbours:ID:YP_009288909.1(-1),ID:YP_009288911.1(-1)|neighbour_genes:putative inhibitor o..,putative endonucleas..|
MLELYKNLMNLCESSEVAKFFYKDFTGPMDGKFRVFSYHYASYSEWLKPDALECRGIMFEMDGDTPIRIASRPMEKFFNLNENPLTMGIDISDVEYIMDKADGSLVSSYVDDGYLYLKSKTSLYSDQARQASALLNSEEYSSLHQVILELALDGYTVNMEFVSPNNRVVLAYQEPQLFVLNVRNNTTGEYIKYDDLYANAKIRPYLINAYGISDPTTWVEGVRELEGVEGYIAVLNTGQRFKVKTEWYSALHHTKDSITSNERLFASVVSANSDDLRSLFAGDEYAINKISAFEQAYLDYLGKSLELCQSFYDEYRGRARKDYAIAAQKATVNQRHLFGVIMNMYEGTVDVDKLLKDLERVFLKYWAGYVPKEYEKEIEISEE
>ID:AUO78806.1 |[Klebsiella phage vB_Kpn_F48]||_Klebsiella_phage_vB_Kpn_F48.gbk|RNA ligase|1158|MG746602(170764):97572-98729:1 ^^ Klebsiella phage vB_Kpn_F48, complete genome.|neighbours:ID:AUO78805.1(1),ID:AUO78807.1(1)|neighbour_genes:endonuclease,transcription termin..|
MIELYDNLMAVCNKTEASKFFYKDVTGRYGTKFRIFSYHYASYSDWLLDGALEARGIMFEMDDNGPVRIASRPMEKFFNLNENPFTMNLDLSKIQYVMDKADGSLISTYCEGDKVLVKSKTSTISEQAFAAERLLYQDKYLPLYLKMEELAPKGYTFNLEYAAPSNRIVLYYDEPTIFLLNVRHNDTGEYVPYEDLYADAVLRQYLIPSHVVDDGEAWVKETRKAEGIEGYIAVLESGQRFKLKTDWYCLLHHTKDSITSNERLYEAIVGGAADDLRAMFDGDTYAVSKIAAFESEYIQYLSNALLVIQGYYNAMRGRDRKDYAIKGQETATKVGTPELFNLMMQMYAGTMTSEAMVKGIEKAFLKVWTKYVPALYSKEIQMIEE
> |[Tevenvirinae Morganella_phage_vB_MmoM_MP1]||_Morganella_phage_vB_MmoM_MP1.gb|RNA ligase|1119|NC_031020.1(163201):134927-136045:-1 ^RAST2:fig|1198136.47.peg.245^ Tevenvirinae Morganella_phage_vB_MmoM_MP1|neighbours:(-1),(-1)|neighbour_genes:inhibitor of host tr..,endonuclease|
MQKLFSNLMNLCDEDHTKFYYTDVKLSIYKTARIFNYNYASYSDWLKPGALECRGIMFEIEDGEPVRILSRPMEKFFNLNENPFTIGLDLKHVDYLMEKADGSLISSYVIDGYAYFKSKGSVQSDQSYEANKLLNSVEYTDIRNVIKEYPGTTFNFEYVAPSNRIVLQYDKPELILLNARDNETGKYVPYEDLEKNPATRKYLVKRYKVVDGWLDDAYKAEGIEGYVCVMKNGLKFKVKSEWYVALHRTKDSITSNENLFNAVIAGSSDDLKSMFFGDEWATKKIEVFEEVHINELQKQLALLMQVYTELKDSGCDRKDFALQGQVKLKDYPQLFSILMQTFTQGFDYEVITGKIDDMFLKYFEKYVPEEYK
>ID:YP_009211667.1 |[Pectobacterium bacteriophage PM2]||_Pectobacterium_bacteriophage_PM2.gbk|RNA ligase 1 and tai..|1137|NC_028940(170286):140536-141672:-1 ^GeneID:26638139^ Pectobacterium bacteriophage PM2, complete genome.|neighbours:ID:YP_009211666.1(-1),ID:YP_009211668.1(-1)|neighbour_genes:inhibitor of host tr..,hypothetical protein|
MKTLFNNLMTLCENSDGSNFFYKDFTSPFGTVFRIFNYNYASYTDWLRPDALECRGIMFEIDETGQPVRIAARPMEKFFNLNETPFTMNLDLSKTVLVTAKEDGSLISSFVDNNTLFMKSKGSIYSDQSAEALQFIIRQENAELMQKVKLMADAGYTCNFEYVSPTNRIVLDYKDKNLVLLNVRNIETGDYVPHQELFKDAVLRKYLVKAISINADEDFVEEIRAMEGIEGFIFELKDGLKFKLKTTWYSALHHTKDSINNNQRLFESILASASDDLKAMFAGDAYSINKIEIFEAIHRAYLTKSIAYIESVYSDNRGKARKDYVEKAQAYLNSKESAGLFSIVMKAYTAGIDYDTLIPQINKVFMKEHKSYIPTIYL
>ID:QBP35570.1 |[Phage NC-G]||_Phage_NC-G.gbk|RNA ligase|1149|MK310184(170164):81441-82589:-1 ^^ Phage NC-G, complete genome.|neighbours:ID:QBP35569.1(-1),ID:QBP35571.1(-1)|neighbour_genes:transcription termin..,endonuclease|
MIELYDNLMALVKNSTKSKFFFKDFQSALGVNYRIFSYNYASYSDWLEDGALECRGIMFEMGENGPVRIAARPMQKFFNLDENPLTIGLDLSKENIDLVMAKEDGSLISTFMDRQYLSVKSKGSIHSSMVHDSLRFLRLPENEAFAARLEEITKAGYTCNLEYVSPTNRIVLAYQETNLILLNVRNNETGEYIPYAELFKDGALRKHLVKSYELSEGDFVDNIRKQEGIEGFIFVLKDGTFFKLKTAWYSALHHTKDSINNNERLFEVVVAGGTDDLRGLFSADSFAIEKINAFERIHLDYLEQSLALLEAAYSQLKGRDRKDYAVTGQLILKDFPGLFSILMQAYVDGINYDTVMDQINSVFLKNHKAQIPEKYLKEIVIE
> |[Tevenvirinae _Proteus_phage_phiP4-3]||_Proteus_phage_phiP4-3.gb|RNA ligase|1119|MG696114.1(167849):27953-29071:1 ^RAST2:fig|1198136.86.peg.44^ Tevenvirinae _Proteus_phage_phiP4-3|neighbours:(1),(1)|neighbour_genes:endonuclease II,inhibitor of host tr..|
MKLFDNLMALCEYDRTKFFYNDVNLSIDKKGRIFNYNYASYSDWLLPDALECRGIMFELDKDNNPVKVLSRPMEKFFNLNENPMTMDLDLSKVEYLMDKADGSLISSYLVDGFVYLKSKGSISSEQALEACKLINSEMYSEVRKVIKDNPEYTFNFEYVAPTNRIVLKYSEPALILLNARHNETGEYIDYDSLKAIKELRPILVTRYEPEEGWVERVYESQGIEGVVAQMSDGTKFKVKSHAYVSLHRTKDSITSNEDLFKAIVEGTSDDLKSLFANDQESLEKIKAFEEVYTQAIHDQVESVKMVYEANLGKDRKDYAINGQTEFNKAGVPQVFSAYMKMYNGFDYDVLLSCLNDLFVKYYTFFIPEVYKK
> |[Tevenvirinae _Proteus_phage_vB_PmiM_Pm5461]||_Proteus_phage_vB_PmiM_Pm5461.gb|RNA ligase|1119|NC_028762.1(161989):133411-134529:-1 ^RAST2:fig|1198136.85.peg.230^ Tevenvirinae _Proteus_phage_vB_PmiM_Pm5461|neighbours:(-1),(-1)|neighbour_genes:inhibitor of host tr..,endonuclease II|
MKLFDNLMALCEYDRTKFFYVDVSLSLNNKARIFNYNYASYSDWLLPDALECRGIMFEIDEEGNPIKILSRPMEKFFNLNENPMTMNLDLSKVEYLMDKADGSLISSYIVDGFVYLKSKGSVTSEQAQEACKLINTEAYSDVRKVIKDNPDYTFNFEYVAPTNRIVLSYSEPALILLNARHNETGEYIDYNDLNSIKELKPILVTRYEPEEGWVDKVYESQGIEGVVAQMSDGTKFKVKSHAYVSLHRTKDSITSNEDLFKAIVEGTSDDLKSLFANDQVALDKINTFEEVYTKAIHSQVENIKQVYEQNLGKDRKDYAVNGQTEFNKLGIPQVFSAYMKMYNGFDYDVLLSVLNSLFVKYYSYFVPENYKK
> |[Tevenvirinae _Pseudomonas_phage_PspYZU05]||_Pseudomonas_phage_PspYZU05.gb|hypothetical protein|1095|KY971610.1(166442):37808-38902:-1 ^RAST2:fig|1198136.88.peg.65^ Tevenvirinae _Pseudomonas_phage_PspYZU05|neighbours:(-1),(-1)|neighbour_genes:hypothetical protein,hypothetical protein|
MNKTQTNLYNGLMEAVNTSSMFYYRDEVSPVGTKFRIFHYHYIDERMFNKVTRNARGIMFEMQDETPVRIACRPFIKFDNYSQDKHDELIQAYMTLKVDGSIMSTYLDKGQLRLKSNSSIMSDVAVSANSMLLDIKHSKLAVRLKELQNDGYTVVLEYTGPKDRIVIEYQEKNLTVLAVIQNTSGKEISWHEINKDPVLRMYLVEAFDPKDIKEIISERGIEGYVIHCADGTRLKVKTEWYNIRHKAMFLTENDNALFKAIVSNETDDIKQMVSKSRREIIEQKEQLYINFLNKCIVECNTLYQRYKGLERAKFSSIIMTQGSYLFIHSILMKCYSNGIDQQMIVSELGKYFLKHKDSICRGLI
>ID:YP_009615701.1 |[Salmonella phage Melville]||_Salmonella_phage_Melville_.gbk|RnlA-like RNA ligase|1131|NC_042044(159323):127800-128930:-1 ^GeneID:40092176^ Salmonella phage Melville, complete genome.|neighbours:ID:YP_009615700.1(-1),ID:YP_009615702.1(-1)|neighbour_genes:Alc-like inhibitor o..,DenA-like endonuclea..|
MKELFNNLMNLCNDTDESRFFYRDDISPSGLKYRIFSYNYASYSDWLLPDALECRGIMFEMIDGVPVRIASRPMEKFFNLNETPFTMNLDLSNAVHMMKKEDGSLVSSYLDGNILRFKSKSSLKSEQAYLSSAMLTSITHEALLWRLLELARDGFTANFEYVSPENRIVLAYQKKDLILLNIRENDTGAYVPYNEIAKDPVLRQYLVESYEIPEGDFVSDIKAIEGIEGYVFVMDNGLRFKLKTDWYTALHHTKDSITKNDRLFEVIVNNASDDLKGLFSNDAYSLKKINKFEEVYLDYLRRSLSFISTSYQKLRGLDRKTYAGEAKRLADAERLPFLFTILMLMFNDSMDYDTTIKKVNELFMKNYKTFIPKEYE
>ID:YP_007501256.1 |[Salmonella phage vB_SenMS16]||_Salmonella_phage_S16_.gbk|RNA ligase A|1131|NC_020416(160221):127973-129103:-1 ^GeneID:14675457^ Salmonella phage S16, complete genome.|neighbours:ID:YP_007501255.1(-1),ID:YP_007501257.1(-1)|neighbour_genes:inhibitor of host tr..,endonuclease II|
MKELFDNLMNLCNDTDESRFFYRDDISPSGLKYRIFSYNYASYSDWLLPDALECRGIMFEMIDGVPVRIASRPMEKFFNLNETPFTMNLDLSNAVHMMKKEDGSLVSSYLDGNILRFKSKSSLKSEQAYLSSAMLTSITHEALLWRLLELARDGFTANFEYVSPENRIVLAYQKKDLILLNIRENDTGAYVPYNEIAKDPVLRQYLVESYEIPEGDFVSDIKAMEGIEGYVFVMDNGLRFKLKTDWYTALHHTKDSITKNDRLFEVIVNNASDDLKGLFSNDAYSLKKINKFEEVYLDYLRRSLSFISTSYQKLRGLDRKTYAGEAKRLADAERLPFLFTILMLMFNDSMDYDTTIKKVNELFMKNYKTFIPKEYE
> |[Tevenvirinae _Salmonella_phage_STML-198]||_Salmonella_phage_STML-198.gb|RNA ligase|1131|NC_027344.1(158099):10117-11247:-1 ^RAST2:fig|1198136.87.peg.27^ Tevenvirinae _Salmonella_phage_STML-198|neighbours:(-1),(-1)|neighbour_genes:inhibitor of host tr..,endonuclease|
MKELFNNLMNLCNDTDESRFFYRDDISPSGLKYRIFSYNYASYSDWLLPDALECRGIMFEMIDGVPVRIASRPMEKFFNLNETPFTMNLDLSNAVHMMKKEDGSLVSSYLDGNILRFKSKSSLKSEQAYLSSAMLTSITHEALLWRLLELARDGFTANFEYVSPENRIVLAYQKKDLILLNIRENDTGAYVPYNEIAKDSVLRQYLVESYEIPEGDFVSDIKAMEGIEGYVFVMDNGLRFKLKTDWYTALHHTKDSITKNDRLFEVIVNNASDDLKGLFSNDAYSLKKINKFEEVYLDYLRRSLSFISTSYQKLRGLDRKTYAGEAKRLADAERLPFLFTILMLMFNDSMDYDTTIKKVNELFMKNYKTFIPKEYE
> |[Tevenvirinae Salmonella phage STP4-a]||_Salmonella_phage_STP4-a.gb|RNA ligase|1131|NC_026607.2(159914):129209-130339:-1 ^RAST2:fig|1198136.48.peg.233^ Tevenvirinae Salmonella phage STP4-a|neighbours:(-1),(-1)|neighbour_genes:inhibitor of host tr..,endonuclease|
MKELFNNLMNLCNDTDESRFFYRDDISPSGLKYRIFSYNYASYSDWLLPDALECRGIMFEMIDGVPVRIASRPMEKFFNLNETPFTMNLDLSNAVHMMKKEDGSLVSSYLDGNILRFKSKSSLKSEQAYLSSAMLTSITHEALLWRLLELARDGFTANFEYVSPENRIVLAYQKKDLILLNIRENDTGAYVPYNEIAKDPVLRQYLVESYEIPEGDFVSDIKAMEGIEGYVFVMDNGLRFKLKTDWYTALHHTKDSITKNDRLFEVIVNNASDDLKGLFSNDAYSLKKINKFEEVYLDYLRRSLSFISTSYQKLRGLDRKTYAGEAKRLADAERLPFLFTILMLMFNDNMDYDTTIKKVNELFMKNHKTFIPKEYE
> |[Tevenvirinae Salmonella_phage_vB_SnwM_CGG4-1]||_Salmonella_phage_vB_SnwM_CGG4-1.gb|RNA ligase|1131|NC_031065.1(159878):127856-128986:-1 ^RAST2:fig|1198136.78.peg.228^ Tevenvirinae Salmonella_phage_vB_SnwM_CGG4-1|neighbours:(-1),(-1)|neighbour_genes:inhibitor of host tr..,endonuclease|
MKELFDNLMNLCNDTDESRFFYRDDISPSGLKYRIFSYNYASYSDWLLPDALECRGIMFEMIDGVPVRIASRPMEKFFNLNETPFTMNLDLSNAVHMMKKEDGSLVSSYLDGNILRFKSKSSLKSEQAYLSSAMLTSITHEALLWRLLELARDGFTANFEYVSPENRIVLAYQKKDLILLNIRENDTGAYVPYNEIAKDPVLRQYLVESYEIPEGDFVSDIKAMEGIEGYVFVMDNGLRFKLKTDWYTALHHTKDSITKNDRLFEVIVNNASDDLKGLFSNDAYSLKKINKFEEIYLDYLRRSLSFISTSYQKLRGLDRKTYAGEAKRLADTERLPFLFTILMLMFNDNMDYDTTIKKVNELFMKNHKMFIPKEYE
> |[Tevenvirinae Serratia phage PS2]||_Serratia_phage_PS2.gb|RNA ligase|1095|KJ025957.1(167266):135753-136847:-1 ^RAST2:fig|1198136.49.peg.251^ Tevenvirinae Serratia phage PS2|neighbours:(-1),(-1)|neighbour_genes:hypothetical protein,Phage endonuclease|
MALCDDQSKFFMKDCEGPNGEKLRIFSYNYASYEDWLKPSALECRGIMFDITKPKKPVVVCRPMEKFFNLNETPFTMNLDLEEVDFMMNKEDGSLVSSFMSGDNVYLKSKGSINSEQSVAASYLLTTPEYEPLMLVIKDFEHNGYTVNMEYTSPSNRIVLEHTEDKLTILNVRHRETGEYFDMHKLFNVPVIRAFLVEMYPKQPVQWVKAAKQAEGIEGFVVRMKNGLHFKLKTDWYCTLHKTKDSITRNDELFGVIAANGQDDLKGLFADDETALAKISAFEDVFFDEVSTQVNDVMGTFKSMAGLERRDVAIRGQQIFRDKPQCFHALMDMYKGRTDFMQVQENIIKAFLKNFAKYVPVEYQ
>ID:APC45074.1 |[Shigella phage SH7]||_Shigella_phage_SH7_.gbk|RNA ligase 1 and tai..|1125|KX828711(164870):132862-133986:-1 ^^ Shigella phage SH7, complete genome.|neighbours:ID:APC45027.1(-1),ID:APC45119.1(-1)|neighbour_genes:hypothetical protein,endonuclease II|
MQELFNNLMELCKDSQRKFFYSDDVSASGRTYRIFSYNYASYSDWLLPDALECRGIMFEMDGEKPVRIASRPMEKFFNLNENPFTMNIDLNDVDYILTKEDGSLVSTYLDGDEILFKSKGSIKSEQALMANGILMNINHHQLRDRLKELAEDGFTANFEFVAPTNRIVLAYQEMKIILLNIRENETGEYISYDDIYKDAALRPYLVERYEINSPKWVEEAKNAENIEGYVAVMKDGSHFKIKSDWYVSLHSTKSSLDNPEKLFKTIIDGASDDLKAMYADDEYSYRKIEAFETTYLKYLDRALFLVLDCHNKHCGKDRKTYAMEAQGVAKGAGMEHLFGIIMSLYQGYDSQEKVMCEIEQNFLKNYKKFIPEGY
>ID:YP_009288589.1 |[Shigella phage SHBML-50-1]||_Shigella_phage_SHBML-50-1_.gbk|RNA ligase|1125|NC_031085(166634):136379-137503:-1 ^GeneID:29060679^ Shigella phage SHBML-50-1, complete genome.|neighbours:ID:YP_009288588.1(-1),ID:YP_009288590.1(-1)|neighbour_genes:alc transcription te..,endonuclease|
MQELFNNLMELCKDSQRKFFYSDDVSASGRTYRIFSYNYASYSDWLLPDALECRGIMFEMDGEKPVRIASRPMEKFFNLNENPFTMNIDLNDVDYILTKEDGSLVSTYLDGDEILFKSKGSIKSEQALMANGILMNINHHQLRDRLKELAEDGFTANFEFVAPTNRIVLAYQEMKIILLNIRENETGEYISYDDIYKDAVLRPYLVERYEINSPKWVEEAKNAENIEGYVAVMKDGSHFKIKSDWYVSLHSTKSSLDNPEKLFKTIIDGASDDLKAMYADDEYSYRKIEAFETTYLKYLDRALFLVLDCHNKHCGKDRKTYAMEAQGVAKGAGMEHLFGIIMSLYQGYDSQEKVMCEIEQNFLKNYKKFIPEGY
>ID:YP_009277597.1 |[Shigella phage SHFML-11]||_Shigella_phage_SHFML-11.gbk|RNA ligase|1125|NC_030953(170650):83312-84436:-1 ^GeneID:29056304^ Shigella phage SHFML-11, complete genome.|neighbours:ID:YP_009277596.1(-1),ID:YP_009277598.1(-1)|neighbour_genes:alc transcription te..,endonuclease|
MQELFNNLMELCKDSQRKFFYSDDVSASGRTYRIFSYNYASYSDWLLPDALECRGIMFEMDGEKPVRIASRPMEKFFNLNENPFTMNIDLNDVDYILTKEDGSLVSTYLDGDEILFKSKGSIKSEQALMANGILMNINHHRLRDRLKELAEDGFTANFEFVAPTNRIVLAYQEMKIILLNIRENETGEYISYDDIYKDAALRPYLVERFEIDSPKWVEEAKNAENIEGYVAVMKDGSHFKIKSDWYVSLHSTKSSLDNPEKLFKTIIDGASDDLKAMYADDEYSYRKIEEFETTYLKYLDRALFLVLDCHNKHCGKDRKTYAMEAQGVAKGAGMDHLFGIIMSLYQGYDSQEKVMCEIEQNFLKNYKKFIPEGY
> |[Tevenvirinae Shigella_phage_SHSML-52-1]||_Shigella_phage_SHSML-52-1.gb|RNA ligase|1125|NC_031090.1(169621):65109-66233:1 ^RAST2:fig|1198136.79.peg.102^ Tevenvirinae Shigella_phage_SHSML-52-1|neighbours:(1),(1)|neighbour_genes:Phage endonuclease,Putative phage alc t..|
MEKLYYNLLSLCKSSSDRKFFYSDDVSPIGKKYRIFSYNFASYSDWLLPDALECRGIMFEMDGETPIRIASRPMEKFFNLNENPFTLSINLDDVKYLMTKEDGSLVSTYLDGGTVRFKSKGSIKSDQAVSATSILLDIDHKNLADRLLELCNDGFTANFEYVAPTNKIVLSYPEKRLILLNIRDNNTGEYIEYDDIYLDPVFRKYLVDRFEVPEGDWASDVKSSTNIEGYVAVMKDGSHFKLKTDWYVALHTTRDSISSPEKLFLAIVNGASDDLKAMYADDEFSFKKVELFEKAYLDFLDRSFYICLDTYDKHKGKDRKTYAIEAQAVCKGAQTPWLFGIIMNLYQGGSKEQIMTALESVFIKNYKNFIPEGY
>ID:YP_003934865.1 |[Shigella phage SP18]||_Shigella_phage_SP18.gbk|rnlA|1137|NC_014595(170605):138892-140028:-1 ^GeneID:9830606^ Shigella phage SP18, complete genome.|neighbours:ID:YP_003934864.1(-1),ID:YP_003934866.1(-1)|neighbour_genes:alcb,denA|
MIELYDNLMKLCAESDKGKFFYTDFVSPFETKFRIFSYNYASYSDWLLDDALECRGIMFEMDDNGPVRIAARPMEKFFNLGENPMTMDLNLDEVVLVTAKADGSLVSTYMDQTNIAFKSKGSIKSSQAAESLQVFKQPHREAFRARVTEITEAGYTCNMEYVAPTNRIVLPYQERDLILLNVRHNETGEYIPYPELFKDAALRPFLVEAYDLVSIENVRGMKEIEGFVYELASGQKFKLKTEWYCALHHTKDSINNNERLFEVVVAGGADDVIAMFTGDDYAREKVNAFTIVHLDYLSNTLGLLLDAQKQLAGKDRREFAIKGQELCKPYPGLFSVLMNTYQRPQETEQTIAQINKVFLKNHKLYIPSDYQAEVILPE
>ID:AUV63911.1 |[Shigella phage Sf20]||_Shigella_phage_Sf20_.gbk|RNA ligase A|1170|MF327006(163982):65492-66661:-1 ^^ Shigella phage Sf20, complete genome.|neighbours:ID:AUV63910.1(-1),ID:AUV63912.1(-1)|neighbour_genes:putative membrane pr..,endonuclease II|
MSTKENNKKVLALFKNLMALCDGSDTFYYKDEITAMQTRMRIFSYLYLSKPEMWNKPDALECRGIMFEIDDKGRPVRIASRPMEKFFNLGENDRARFKPEDVEMVMDKMDGSLVSTYIDNGYVQLKSKAALYSSQAERANGLLYSEKYADLRAKIADIGSDYTFNFEYTAPSNRIVVEYSEPSLTLLNVRHNVTGEYVPHQMLFADAILRPHLVNALQVDSARFSNILDEVRTAEGIEGIVARTKDGQLFKVKSEWYIGVHNIKNTSMFPNNLIYYVVESETDDLRAAYEGEPEALERIELFEEAFRSILRNAFTTATEFYNAHAGEDRKTYASNATIESRKHGDAQAYIFMCLMIAFDGLDYDRILASMKTYYLRNYKKLIPADKIDW
>ID:YP_009619033.1 |[Shigella phage Sf21]||_Shigella_phage_Sf21_.gbk|RNA ligase A|1125|NC_042077(166002):134578-135702:-1 ^GeneID:40095636^ Shigella phage Sf21, complete genome.|neighbours:ID:YP_009619032.1(-1),ID:YP_009619034.1(-1)|neighbour_genes:inhibitor of host tr..,endonuclease II|
MQELFNNLMELCKDSQRKFFYSDDVSASGRTYRIFSYNYASYSDWLLPDALECRGIMFEMDGEKPVRIASRPMEKFFNLNENPFTMNIDLNDVDYILTKEDGSLVSTYLDGDEILFKSKGSIKSEQALMANGILMNINHHRLRDRLKELAEDGFTANFEFVAPTNRIVLAYQEMKIILLNVRENETGEYISYDDIYKDAALRPYLVERFEIDSPKWVEEAKNAENIEGYVAVMKDGSHFKIKSDWYVSLHSTKSSLDNPEKLFKTIIDGASDDLKAMYADDEYSYRKIEAFETTYLKYLDRALFLVLDCHNKHCGKDRKTYAMEAQGVAKGAGMDHLFGIIMSLYQGYDSQEKVMCEIEQNFLKNYKKFIPEGY
>ID:YP_009614876.1 |[Shigella phage Sf22]||_Shigella_phage_Sf22_.gbk|RNA ligase A|1125|NC_042039(166283):80209-81333:-1 ^GeneID:40091291^ Shigella phage Sf22, complete genome.|neighbours:ID:YP_009614875.1(-1),ID:YP_009614877.1(-1)|neighbour_genes:gp123,endonuclease II|
MQELFNNLMELCKDSQRKFFYSDDVSASGRTYRIFSYNYASYSDWLLPDALECRGIMFEMDGEKPVRIASRPMEKFFNLNENPFTMNIDLNDVDYILTKEDGSLVSTYLDGDEILFKSKGSIKSEQALMANGILMNINHHQLRDRLKELAEDGFTANFEFVAPTNRIVLAYQEMKIILLNIRENETGEYISYDDIYKDAALRPYLVERFEVDSPKWIEEAKNAENIEGYVAVMKDGSHFKIKSDWYVSLHSTKSSLDNPEKLFKTIIDGASDDLKAMYADDEYSYRKIEAFETTYLKYLDRALFLVLDCHNKHCGKDRKTYAMEAQGVAKGAGMEHLFGIIMSLYQGYDSQEKVMCEIEQNFLKNYKKFIPEGY
>ID:ATE86483.1 |[Shigella phage Sf23]||_Shigella_phage_Sf23_.gbk|RNA ligase A|1125|MF158046(167678):57158-58282:-1 ^^ Shigella phage Sf23, complete genome.|neighbours:ID:ATE86482.1(-1),ID:ATE86484.1(-1)|neighbour_genes:inhibitor of host tr..,endonuclease II|
MQELFNNLMELCKDSQRKFFYSDDVSASGRTYRIFSYNYASYSDWLLPDALECRGIMFEMDGEKPVRIASRPMEKFFNLNENPFTMNIDLNDVDYILTKEDGSLVSTYLDGDEILFKSKGSIKSEQALMANGILMNINHHQLRDRLKELAEDGFTANFEFVAPTNRIVLAYQEMKIILLNIRENETGEYISYDDIYKDAVLRPYLVERFEVDSLKWIEEAKNAENIEGYVAVMKDGSHFKIKSDWYVSLHSTKSSLDNPEKLFKTIIDGASDDLKAMYADDEYSYRKIEAFETTYLKYLDRALFLVLDCHNKHCGKDRKTYAMEAQGVAKGAGMDHLFGIIMSLYQGYDSQEKVMCEIEQNFLKNYKKFIPEGY
>ID:YP_009619156.1 |[Shigella phage Sf24]||_Shigella_phage_Sf24_.gbk|RNA ligase A|1125|NC_042078(168112):60555-61679:-1 ^GeneID:40095771^ Shigella phage Sf24, complete genome.|neighbours:ID:YP_009619155.1(-1),ID:YP_009619157.1(-1)|neighbour_genes:inhibitor of host tr..,endonuclease II|
MQELFSNLMELCKDSQRKFFYSDDVSASGRTYRIFSYNYASYSDWLLPDALECRGIMFEMDGEKPVRIASRPMEKFFNLNENPFTMNIDLNDVDYILTKEDGSLVSTYLDGDEILFKSKGSIKSEQALMANGILMNINHHQLRDRLKELAEDGFTANFEFVAPTNRIVLAYQEMKIILLNIRENETGEYISYDDIYKDAVLRPYLVERYEIDSPKWVEEAKNAENIEGYVAVMKDGSHFKIKSDWYVSLHSTKSSLYNPEKLFKTIIDGASDDLKAMYADDEYSYRKIEAFETTYLKYLDRALFLVLDCHNKHCGKDRKTYAMEAQGVAKGAGMEHLFGIIMSLYQGYDSQEKVMCEIEQNFLKNYKKFIPEGY
>ID:YP_004415119.1 |[Shigella phage Shfl2]||_Shigella_phage_Shfl2_.gbk|putative RNA ligase ..|1125|NC_015457(165919):133915-135039:-1 ^GeneID:10498982^ Shigella phage Shfl2, complete genome.|neighbours:ID:YP_004415118.1(-1),ID:YP_004415120.1(-1)|neighbour_genes:putative Alc inhibit..,putative endonucleas..|
MQELFNNLMELCKDSQRKFFYSDDVSASGRTYRIFSYNYASYSDWLLPDALECRGIMFEMDGEKPVRIASRPMEKFFNLNENPFTMNIDLNDVDYILTKEDGSLVSTYLDDDEILFKSKGSIKSEQALMANGILMNINHHQLRDRLKKLSEDGFTANFEFVAPTNRIVLAYQEMKIILLNIRENETGEYISYDDIYKDAVLRPYLVERYEIDSPKWVEEAKNAENIEGYVAVMKDGSHFKIKSDWYVSLHSTKSSLDNPEKLFKTIIDGASDDLKAMYADDEYSYRKIEAFETTYLKYLDRALFLVLDCHNKHCGKDRKTYAMEAQGVAKGAGMEHLFGIIMSLYQGYDSQEKVMCEIEQNFLKNYKKFIPEGY
>ID:YP_009111042.1 |[Shigella phage pSs-1]||_Shigella_phage_pSs-1_.gbk|hypothetical protein|1125|NC_025829(164999):139715-140839:-1 ^GeneID:22475308^ Shigella phage pSs-1, complete genome.|neighbours:ID:YP_009111041.1(-1),ID:YP_009111043.1(-1)|neighbour_genes:hypothetical protein,hypothetical protein|
MQELFNNLMELCKDSQRKFFYSDDVSASGRTYRIFSYNYASYSDWLLPDALECRGIMFEMDGEKPVRIASRPMEKFFNLNENPFTMNIDLNDVDYILTKEDGSLVSTYLDGDEILFKSKGSIKSEQALMANGILMNINHHQLRDRLKKLAEDGFTANFEFVAPMNRIVLAYQEMKIILLNIRENETGEYISYDDIYKDAVLRPYLVERYEIDSPKWVEEAKNAENIEGYVAVMKDGSHFKIKSDWYVSLHSTKSSLDNPEKLFKTIIDGASDDLKAMYADDEYSYRKIEAFETTYLKYLDRALFLVLDCHNKHCGKDRKTYAMEAQGVAKGAGMEHLFGIIMSLYQGYDSQEKVMCEIEQNFLKNYKKFIPEGY
> |[Tevenvirinae Vibrio_phage_KVP40]||_Vibrio_phage_KVP40.gb|RNA ligase|1146|NC_005083.2(244834):52418-53563:1 ^RAST2:fig|1198136.81.peg.87^ Tevenvirinae Vibrio_phage_KVP40|neighbours:(1),(1)|neighbour_genes:Phage protein,Phage protein|
MTTQELYNHLMTLTEDAEGKFFFADHISPLGEKLRVFSYHIASYSDWLLPGALEARGIMFQLDEQDKMVRIVSRPMEKFFNLNENPFTMDLDLTTTVQLMDKADGSLISTYLTGENFALKSKTSIFSEQAVAANRYIKLPENRDLWEFCDDLTQAGCTVNMEWCAPNNRIVLEYPEAKLVILNIRDNETGDYVSFDDIPLPALMRVKKWLVDEYDPETAHVDDFVEKLRATKGIEGMILRLANGQSVKIKTQWYVDLHSQKDSVNVPKKLVTTILNNNHDDLYALFADDKPTIDRIREFDSHVSKTVSASFHAVSQFYVKNRHMSRKDYAIAGQKALKPWEFGVAMIAYQKKTVEGVYEALVGAYLKRPELLIPEKYLNEA
> |[Tevenvirinae Vibrio_phage_ValB1_HC]||_Vibrio_phage_ValB1_HC.gb|RNA ligase|1146|MK568540.1(247619):27052-28197:-1 ^RAST2:fig|1198136.76.peg.50^ Tevenvirinae Vibrio_phage_ValB1_HC|neighbours:(-1),(-1)|neighbour_genes:Phage protein,Phage protein|
MNVQELYKNLMSLADDAEGKFFFADHLSPLGEKFRVFSYHIASYSDWLLPGALEARGIMFQLDDNDEMIRIVSRPMEKFFNLNENPFTMELDLTTTVQLMDKADGSLISTYLSGENFALKSKTSIFSEQAVAANRYIKKPENRDLWEFCDDCTQAGLTVNMEWCAPNNRIVLEYPEAKLVILNIRDNETGDYVSFDDIPQSALMRVKQWLVDEYDPATAHEPDFVEKLRDTKGIEGMILRLANGQSVKIKTQWYVDLHSQKDSVNVPKKLVTTILNGNHDDLYALFADDKPTIERIREFDSHVTKTLTNSFNAVRQFYARNRHLARKDYAIAGQKVLKPWEFGVAMIAYQKQTVEGVYESLVTAYLKRPELAIPEKYLNGV
> |[Tevenvirinae Vibrio_phage_ValKK3]||_Vibrio_phage_ValKK3.gb|RNA ligase|1146|NC_028829.1(248088):80204-81349:-1 ^RAST2:fig|1198136.77.peg.186^ Tevenvirinae Vibrio_phage_ValKK3|neighbours:(-1),(-1)|neighbour_genes:Phage protein,Phage protein|
MNVQELYKNLMSLADDAEGKFFFADHLSPLGEKFRVFSYHIASYSDWLLPGALEARGIMFQLDDNDDMIRIVSRPMEKFFNLNENPFTMELDLTTTVQLMDKADGSLISTYLSGENFALKSKTSIFSEQAVAANRYIKKPENRDLWEFCDDCTQAGLTVNMEWCAPNNRIVLEYPEAKLVILNIRDNETGDYVSFDDIPQSALMRVKQWLVDEYDPATAHEPDFVEKLRDTKGIEGMILRLANGQSVKIKTQWYVDLHSQKDSVNVPKKLVTTILNGNHDDLYALFADDKPTIERIREFDSHVTKTLTNSFNAVRQFYARNRHLARKDYAIAGQKVLKPWEFGVAMIAYQKQTVEGVYESLVTAYLKRPELAIPEKYLNGV
> |[Tevenvirinae Vibrio_phage_phi-Grn1]||_Vibrio_phage_phi-Grn1.gb|RNA ligase|1146|KT919972.1(248605):159985-161130:1 ^RAST2:fig|1198136.75.peg.247^ Tevenvirinae Vibrio_phage_phi-Grn1|neighbours:(1),(1)|neighbour_genes:Phage protein,Phage protein|
MNVQELYKNLMSLADDAEGKFFFADHLSPLGEKFRVFSYHIASYSDWLLPGALEARGIMFQLDDNDDMIRIVSRPMEKFFNLNENPFTMELDLTTTVQLMDKADGSLISTYLSGENFALKSKTSIFSEQAVAANRYIKKPENRDLWEFCDDCTQAGLTVNMEWCAPNNRIVLEYPEAKLVILNIRDNETGDYVSFDDIPQSALMRVKQWLVDEYDPATAHEPDFVEKLRDTKGIEGMILRLANGQSVKIKTQWYVDLHSQKDSVNVPKKLVTTILNGNHDDLYALFADDKPTIERIREFDSHVTKTLTNSFNAVRQFYARNRHLARKDYAIAGQKVLKPWEFGVAMIAYQKQTVEGVYESLVTAYLKRPELAIPEKYLNGV
> |[Tevenvirinae Vibrio_phage_phi-ST2]||_Vibrio_phage_phi-ST2.gb|RNA ligase|1146|KT919973.1(250485):221127-222272:1 ^RAST2:fig|1198136.73.peg.391^ Tevenvirinae Vibrio_phage_phi-ST2|neighbours:(1),(1)|neighbour_genes:Phage protein,Phage protein|
MNVQELYKNLMSLADDAEGKFFFADHLSPLGEKFRVFSYHIASYSDWLLPGALEARGIMFQLDDNDEMIRIVSRPMEKFFNLNENPFTMELDLTTTVQLMDKADGSLISTYLSGENFALKSKTSIFSEQAVAANRYIKKPENRDLWEFCDDCTQAGLTVNMEWCAPNNRIVLEYPEAKLVILNIRDNETGDYVSFDDIPQSALMRVKQWLVDEYDPATAHEPDFVEKLRDTKGIEGMILRLANGQSVKIKTQWYVDLHSQKDSVNVPKKLVTTILNGNHDDLYALFADDKPTIERIREFDSHVTKTLTNSFNAVRQFYARNRHLARKDYAIAGQKVLKPWEFGVAMIAYQKQTVEGVYESLVTAYLKRPELAIPEKYLNGV
> |[Tevenvirinae _Vibrio_phage_vB_VmeM-32]||_Vibrio_phage_vB_VmeM-32.gb|RNA ligase|1128|KU160494.1(199912):128359-129486:-1 ^RAST2:fig|1198136.70.peg.193^ Tevenvirinae _Vibrio_phage_vB_VmeM-32|neighbours:(-1),(-1)|neighbour_genes:hypothetical protein,Phage endonuclease|
MAKISRKDKTLYQNLMNLCANTETLFHFVDHVTPDGLNIRVFDYHYASYSDWQLPDALWCRGTTFVIEQERPVKLLCLPMKKFFNLNENPFTMDLNLNDIQWYEEKRDGSLISSLQDASGIIRLKSKTTLASTQAQEATAWLYVPEHSDLLEFIQLCESQNCTVNLEWTSPRNRIVLPYQEDTLQILNVIDRDTREMIDLNELYSNPTFFKYSVKRFDVPENPTEWVNSVVKSKDIEGFIVYHEKCVFKLKTEWYCNLHRNKSDVLSSDKSRLWLVANGAMDDVMSLLAGDQYAIDLIQKTERHYKNLLQTVLIDVTEAKKFLHLERKNYVGEVMQICKGSKLSFSACMKAFDNHNLDVIKFVQNEVKRMPKNYI
> |[Tevenvirinae Vibriophage_phi-pp2]||_Vibriophage_phi-pp2.gb|RNA ligase|1146|JN849462.1(246421):53047-54192:1 ^RAST2:fig|1198136.74.peg.87^ Tevenvirinae Vibriophage_phi-pp2|neighbours:(1),(1)|neighbour_genes:Phage protein,Phage protein|
MTTQELYNHLMTLTDDAEGKFFFADHISPLGEKLRVFSYHIASYSDWLLPGALEARGIMFQLDEQDKMVRIVSRPMEKFFNLNENPFTMDLDLTTTVQLMDKADGSLISTYLTGENFALKSKTSIFSEQAVAANRYIKLPENRDLWEFCDDLTQAGCTVNMEWCAPNNRIVLEYPEAKLVILNIRDNETGDYVSFDDIPLPALMRVKKWLVDEYDPETAHADDFVEKLRATKGIEGMILRLANGQSVKIKTQWYVDLHSQKDSVNVPKKLVTTILNNNHDDLYALFADDKPTIDRIREFDSHVSKTVSASFHAVSQFYVKNRHLSRKDYAIAGQKTLKPWEFGVAMIAYQNQTVEGVYEALVGAYLKRPELLIPEKYLNEA
>ID:YP_009153825.1 |[Yersinia phage PST]||_Yersinia_phage_PST_.gbk|rnlA|1125|NC_027404(167785):134779-135903:-1 ^GeneID:24677402^ Yersinia phage PST, complete genome.|neighbours:ID:YP_009153824.1(-1),ID:YP_009153826.1(-1)|neighbour_genes:alc,denA|
MQELFNNLMELCKDSQRKFFYSDDVSASGRTYRIFSYNYASYSDWLLPDALECRGIMFEMDGEKPVRIASRPMEKFFNLNENPFTMNIDLNDVDYILTKEDGSLVSTYLDGDEILFKSKGSIKSEQALMANGILMNINHHQLRDRLKELAEDGFTANFEFVAPTNRIVLAYQEMKIILLNVRENETGEYISYDDIYKDAVLRPYLVERYEIDSPKWVEEAKNAENIEGYVAVMKDGSHFKIKSDWYVSLHSTKSSLDNPEKLFKTIIDGASDDLKAMYTDDEYSYRKIEAFETTYLKYLDRALFLVLDCHNKHCGKDRKTYAMEAQGVAKGAGMEHLFGIIMSLYQGYDSQEKVMCEIEQNFLKNYKKFIPEGY
>ID:VEV89835.1 |[Yersinia phage fPS-2]||_Yersinia_phage_fPS-2_.gbk|g219c|1125|LR215722(169060):135587-136711:-1 ^^ Yersinia phage fPS-2 genome assembly, chromosome: I.|neighbours:ID:VEV89834.1(-1),ID:VEV89836.1(-1)|neighbour_genes:g218c,g220c|
MQELFNNLMELCKDSQRKFFYSDDVSASGRTYRIFSYNYASYSDWLLPDALECRGIMFEMDGEKPVRIASRPMEKFFNLNENPFTMNIDLNDVDYILTKEDGSLVSTYLDGDEILFKSKGSIKSEQALMANGILMNINHHQLRDRLKELAEDGFTANFEFVAPTNRIVLAYQEMKIILLNVRENETGEYISYDDIYKDAILRPYLVERFEIDSPKWVEEAKNAENIEGYVAVMKDGSHFKIKSDWYVSLHSTKSSLDNPEKLFKTIIDGASDDLKAMYADDEYSYRKIEAFETTYLKYLDRALFLVLDCHNKHCGKDRKTYAMEAQGVAKGAGMDHLFGIIMSLYQGYDSQEKVMCEIEQNFLKNYKKFIPEGY
>ID:YP_009149469.1 |[Yersinia phage phiD1]||_Yersinia_phage_phiD1_.gbk|g230|1125|NC_027353(167063):135456-136580:-1 ^GeneID:24635666^ Yersinia phage phiD1 complete genome.|neighbours:ID:YP_009149468.1(-1),ID:YP_009149470.1(-1)|neighbour_genes:g229,g231|
MQELFNNLMELCKDSQRKFFYSDDVSASGRTYRIFSYNYASYSDWLLPDALECRGIMFEMDGEKPVRIASRPMEKFFNLNENPFTMNIDLNDVDYILTKEDGSLVSTYLDGDEILFKSKGSIKSEQALMANGILMNINHHQLRDRLKELAEDGFTANFEFVAPTNRIVLAYQEMKIILLNIRENETGEYISYDDIYKDAILRPYLVERYEIDSPKWVEEAKNAENIEGYVAVMKDGSHFKIKSDWYVSLHSTKSSLDNPEKLFKTIIDGASDDLKAMYADDEYSYRKIEAFETTYLKYLDRALFLVLDCHNKHCGKDRKTYAMEAQGVAKGAGMEHLFGIIMSLYQGYDSQEKVMCEIEQNFLKNYKKFIPEGY
