# Supplementary material for: Influence of Non-canonical DNA Bases on the Genomic Diversity of Tevenvirinae
Source: Front Microbiol. 2021 Apr 6;12:632686. doi: 10.3389/fmicb.2021.632686 (PMC8056088; doi:10.3389/fmicb.2021.632686)
Supplement: Supplementary Data Sheet 1 — Clustering results (folders “first clusterisation,” “second clusterisation,” and “third clusterisation”): the number of pan-genome components in the individual genome (files “pan genome components of genomes”), the total number of all clusters and components of the pan-genome (files “pan genome components”), a list of clusters of the core genome (files “core list”), a list of clusters of the softcore genome (files “softcore list”). Clusters of the softcore genome (folders “softcore clusters”) are presented in the files which show regions in genomes, protein sequences, names of viruses which have these proteins A description of softcore clusters is also supplied (file “Softcore clusters description”). [file Data_Sheet_1.ZIP › Data sheet 1/third clusterisation/softcore_clusters/20524_nrdB.faa]

> |[Tevenvirinae _Acinetobacter_phage_133]||_Acinetobacter_phage_133.gb|Ribonucleotide reduc..|1149|NC_015250.1(159801):134598-135746:-1 ^RAST2:fig|1198136.113.peg.250^ Tevenvirinae _Acinetobacter_phage_133|neighbours:(-1),(-1)|neighbour_genes:hypothetical protein,Ribonucleotide reduc..|
MQTIFNQNEFNIDQPMFFGDDTGVARYEIVKHEKFEELTTKQLSFFWRPEEVNLTTDKAQFDKLWETNRGHLQTIFTDNLGYQILMDSVQGRAPAIVLASICSDVALETWIMTWTFSETIHSRSYTHIIRNLYSDPSKIFDGVLANKEIMARATSICERYDLLHKLIILYQADKIRGVATPGQLREVKKALYLCLHAINALEAIRFYVSFISTWNFFENMKIMEGNMKIMQFIARDENLHHQGTRYILQQMNKGIDGTEWREIALDCKEEAEAMFLEVRAQERAWATYVYRNGHPDGLTTDLVHEFIDYQLVPAMKNVGLNCPIERPKRHPLPWVNKYLMASSVQVAKQEAELSSYLISQIDQDVDDNIIAQFREKYLPKKG
> |[Tevenvirinae _Acinetobacter_phage_AM101]||_Acinetobacter_phage_AM101.gb|Ribonucleotide reduc..|1152|MH165274.1(166487):28225-29376:1 ^RAST2:fig|1198136.62.peg.33^ Tevenvirinae _Acinetobacter_phage_AM101|neighbours:(1),(1)|neighbour_genes:Ribonucleotide reduc..,hypothetical protein|
MSNTVFNQLANHMIQPMFFGEDTGVARYEEVKHEKFEELTTKQLAQFWRPEEVNLTTDKAQFDKLWETGRGYLQEIFTDNLGYQILMDSVQGRAPAIVLASICSDVALETWIMTWTFSETIHSRSYTHIIRNLYSDPSKIFDGVVANKEIMARATAICERYDKLHELVILYQADKIRGVETKEQLREVKKALYMCLHAINALEAIRFYVSFISSWNFFENMKIMEGNMKIMQFIARDENLHHQGTRYILQQMNKGIDGTEWREIALECKEEAEELFMEVRAQERAWASYVYRNGCPDGLTVELVWDFIDYQLVPSMNNVGLTCPIERPKRHPLPWINKYLKASSVQVAKQEAELSSYLISQIDNDVDDNVIAQFRDKYLPKRK
> |[Tevenvirinae _Acinetobacter_phage_Ac42]||_Acinetobacter_phage_Ac42.gb|hypothetical protein|1119|NC_014660.1(167716):141798-142916:-1 ^RAST2:fig|1198136.114.peg.236^ Tevenvirinae _Acinetobacter_phage_Ac42|neighbours:(-1),(-1)|neighbour_genes:conserved hypothetic..,Ribonucleotide reduc..|
MIFNVAKPAEEYYAVKLFGNNNDDGTVQLLDTINKRFDKIWDLYKEMKALDWDEQDFDFAQCLTDFKRVPKKVADTMIYNIMWQWETDSVASQVPFVLIAPYDPCSEIVAAELRINDNETVHGATYSEIVKLSFDMPKEVLKELLAKTEAHRRLHVVGTELAALKRRSVELAYHGSTHFSEEEKTIDMMLFYYLMYVLERVQFMISFGVTFTICESGVFQAIGSAVKKICQDEFEIHCEYRLEVLKELLASEHGQAAFAKLRPKMIKILKEVIESEITWAKFLFEDGQAIVGMNADVLIQWALFNAKAVAQNFGFTEEELGFVFPEENPMPHLESWININKTQNANQETVNGAYKVNVIKRNDQNTSYKFKV
> |[Viruses _Acinetobacter_phage_Acj61]||_Acinetobacter_phage_Acj61.gb|Ribonucleotide reduc..|1134|NC_014661.1(164093):139013-140146:-1 ^RAST2:fig|10239.85.peg.218^ Viruses _Acinetobacter_phage_Acj61|neighbours:(-1),(-1)|neighbour_genes:RnlA RNA ligase 1 an..,Ribonucleotide reduc..|
MTVFNRDSNYDYAQQPMFFGESTSIARYESPKHPTIENLTVQALSFFWRPEEINLTTDSSQFKKLHPRDQRTFTLNLLYQAIMDTVQGSAPSEILGPICSDIGLDTWIQTWTFFETIHSRSYTHIIRNLYNNPTEIFDSVVLDDQIMARAASICKYYDELEIKWTLYSADKIRGIATEEQLYELKKAFYLCLHTINALEAIRFFVSFINTFNFFETQKVMEGNSKIMTFIARDENLHHQGTRYMIKRLQSGEEGPEWIKIAEECREEATNIFLATNEQEKEWCKYVYQSGAPQGLSVGLVSDYIDYATVPRMNELGLDSSSIVAPKRNPFPWLTKFLKSNTVQAAPQEVEIGSYLVSQIDNDITDAIMEKYKKYLRK
> |[Viruses _Acinetobacter_phage _Acj9]||_Acinetobacter_phage_Acj9.gb|Ribonucleotide reduc..|1140|NC_014663.1(169947):143563-144702:-1 ^RAST2:fig|10239.87.peg.223^ Viruses _Acinetobacter_phage _Acj9|neighbours:(-1),(-1)|neighbour_genes:hypothetical protein,putative Hef-like ho..|
MTTIFNQAKFNIDQPMFFGPDTGVARYEIVKHQKFEELTTKQLSFFWRPEEVNLTTDKSQFDKLWAPYQIQFTDNLGYQILMDSVQGRAPAIVLASICSDVALETWIMTWTFSETIHSRSYTHIIRNLFSDPSKIFDGVLANKEIMARATSICERYDLLHKLIILYQADKIRGVATPEQLREVKKALYMCLHAINALEAIRFYVSFISTWNFFENMKIMEGNMKIMQFIARDENLHHQGTRYILQQMNKGIDGTEWREIALECKAEAEELFIEVRNQERAWASYVYRDGCPPGLTVELVHDFIDYQLVPAMNNVGLTCPVQRPKRHPLPWVNKYLMASSVQVAKQEAELSSYLISQIDNDVDDNIIAQFRAKYLPKRSQ
> |[Tevenvirinae _Acinetobacter_phage_KARL-1]||_Acinetobacter_phage_KARL-1.gb|Ribonucleotide reduc..|1152|MH713599.1(166560):44732-45883:1 ^RAST2:fig|1198136.64.peg.64^ Tevenvirinae _Acinetobacter_phage_KARL-1|neighbours:(1),(-1)|neighbour_genes:Ribonucleotide reduc..,hypothetical protein|
MSNTVFNQLANHMIQPMFFGEDTGVARYEEVKHEKFEELTTKQLSQFWRPEEVNLTTDKAQFDKLWETGRGYLQEIFTNNLGYQILMDSVQGRAPAIVLASICSDVALETWIMTWTFSETIHSRSYTHIIRNLYSDPSKIFDGVVANKEIMARATAICERYDKLHELVILYQADKIRGVETKEQLREVKKALYMCLHAINALEAIRFYVSFISTWNFFENMKIMEGNMKIMQFIARDENLHHQGTRYILQQMNKGIDGTEWREIALECKEEAEELFMEVRAQERAWAQYVYRNGCPDGLTVELVWDFIDYQLVPSMNNVGLTCPIERPKRHPLPWINKYLKASSVQVAKQEAELSSYLISQIDNDVDDNVIAQFRDKYLQKRK
> |[Viruses _Acinetobacter_phage_ZZ1]||_Acinetobacter_phage_ZZ1.gb|Ribonucleotide reduc..|1134|NC_018087.3(166687):139215-140348:-1 ^RAST2:fig|10239.86.peg.228^ Viruses _Acinetobacter_phage_ZZ1|neighbours:(-1),(-1)|neighbour_genes:hypothetical protein,Ribonucleotide reduc..|
MSNTVFNQLANHMLQPMFFGEPTGVARYEEVKHQKFEDLTTNQLAQFWRPEEVNLSTDVGQFKKLNEAMQEVFTNNLGYQILMDSVQGRAPILALGDICSDIALETWLVTWTFSETIHSRSYTHIIRNLYSDPSKIFDGVVANKEIMARATAICERYDALRQQTILWQADKIRGVDTPEQFRELKKALYLCLHAINALEAIRFYVSFISTWNFFENMKIMEGNMKIMQFIARDENLHHQGTRYIIQQMNKGIDGTEWREIALECKEEAESMFMDVRDQERAWAQYVYRNGCPDGLTVELVWDFIDYQLVPSMNNVGLRCPIERPKSHPLPWVNKYLMASSVQVAKQEAELSSYLINQIDNDVDSNIIAEFRRKYLKR
> |[Tevenvirinae Acinetobacter_phage_vB_ApiM_fHyAci03]||_Acinetobacter_phage_vB_ApiM_fHyAci03.gb|Ribonucleotide reduc..|1152|MH460829.1(165975):138930-140081:-1 ^RAST2:fig|1198136.65.peg.239^ Tevenvirinae Acinetobacter_phage_vB_ApiM_fHyAci03|neighbours:(1),(-1)|neighbour_genes:hypothetical protein,Ribonucleotide reduc..|
MSNTVFNQLANHMIQPMFFGEDTGVARYEEVKHEKFEELTTKQLSFFWRPEEVNLTTDKAQFDKLWETGRGYLQEIFTNNLGYQILMDSVQGRAPAIVLASICSDVALETWIMTWTFSETIHSRSYTHIIRNLYSDPSKIFDGVVANKEIMARATAICERYDKLHELVILYQADKIRGVETKEQLREVKKALYMCLHAINALEAIRFYVSFISTWNFFENMKIMEGNMKIMQFIARDENLHHQGTRYILQQMNKGIDGTEWREIALECKEEAEELFMEVRAQERAWAQYVYRNGCPDGLTVELVWDFIDYQLVPSMNNVGLTCPIERPKRHPLPWINKYLKASSVQVAKQEAELSSYLISQIDNDVDDNVIAQFRDKYLPKRK
> |[Tevenvirinae _Aeromonas_phage_65.2]||_Aeromonas_phage_65.2.gb|Ribonucleotide reduc..|1131|KY290955.1(236567):30700-31830:-1 ^RAST2:fig|1198136.115.peg.44^ Tevenvirinae _Aeromonas_phage_65.2|neighbours:(-1),(-1)|neighbour_genes:Ribonucleotide reduc..,Ribonucleotide reduc..|
MSSTVFNTNIVDHTNQHMFFGEEPNVQRFDTMKTRVFYDLMDRQLSFFWRPTEIDMSKDSIQFHQLSDHAKHVYTQNLFVQSLLDSIQGRGPNLVLLPHVSDVTLENFITAWTMVEGTIHSDSYTHMVRAVYPNPTEVFDQVMLTPEIMKRAEAITKYYDAVLLESDKLSAMKFLNLDESVLNSQLTKLKESLYLCVHTINALEAIRFYVSFICNFSFPEFSGTMEGSAKIMKFIARDENLHLKATQTIISRWQTGKDDPEMVEIAKRLEGKAVSIFEEVVAQEKEWAEYLMGDKSLNGLNRDVLCNYIEYLADNRMRSAGLPSSYAKRKNPLPWVTKWLNSDSVQVAPQEVEVDSYLTGAIEADLTTEILSKLDI
> |[Viruses Aeromonas phage 65]||_Aeromonas_phage_65.gb|Ribonucleotide reduc..|1131|NC_015251.1(235229):30696-31826:-1 ^RAST2:fig|10239.65.peg.44^ Viruses Aeromonas phage 65|neighbours:(-1),(-1)|neighbour_genes:Ribonucleotide reduc..,Ribonucleotide reduc..|
MSSTVFNTNIVDHTNQHMFFGEEPNVQRFDTMKTRVFYDLMDRQLSFFWRPTEIDMSKDSIQFHQLSDHAKHVYTQNLFVQSLLDSIQGRGPNLVLLPHVSDVTLENFITAWTMVEGTIHSDSYTHMVRAVYPNPTEVFDQVMLTPEIMKRAEAITKYYDAVLLESDKLSAMKFLNLDESVLNSQLTKLKESLYLCVHTINALEAIRFYVSFICNFSFPEFSGTMEGSAKIMKFIARDENLHLKATQTIISRWQTGKDDPEMVEIAKRLEGKAVSIFEEVVAQEKEWAEYLMGDKSLNGLNRDVLCNYIEYLADNRMRSAGLPSSYAKRKNPLPWVTKWLNSDSVQVAPQEVEVDSYLTGAIEADLTTEILSKLDI
> |[Tevenvirinae _Aeromonas_phage_AS-szw]||_Aeromonas_phage_AS-szw.gb|Ribonucleotide reduc..|1128|MF498773.1(229957):143832-144959:1 ^RAST2:fig|1198136.118.peg.261^ Tevenvirinae _Aeromonas_phage_AS-szw|neighbours:(1),(1)|neighbour_genes:Ribonucleotide reduc..,Ribonucleotide reduc..|
MSSTVFNKEIIDHTKQYMFFGESPNVQRFDTMNTRTFYELMDRQLSLFWRPTEVDLSKDTIEFQQLSDHAKHVFTQNLFVQSLLDSIQGRGPNLVLLPHVSDVTLENFITAWTMTEGNLHSDSYTHIVRAVYTDPTVVFDGVMLTPQIMKRAESITKYYDDVIKESDMLTAMRIMNMDEGLQKLQRTKLKEALYLCVHTINALEAIRFYVSFVCNFSFPEFTGMMEGSAKIMRLIARDEAVHLKATQTILHRWQSGKDDPEMVEIAKRLEPIAVKIFEDVVDQEKEWANYLFGDKALNGLTAKNLCDYIEYLSDNRMRAAGLPSSYAKRKNPLPWVTKWLNSESVQVAPQEVEVSEYLSAVVADLSKEKLASLDV
> |[Tevenvirinae _Aeromonas_phage_AS-zj]||_Aeromonas_phage_AS-zj.gb|Ribonucleotide reduc..|1128|MF448340.1(229929):20085-21212:1 ^RAST2:fig|1198136.120.peg.21^ Tevenvirinae _Aeromonas_phage_AS-zj|neighbours:(1),(1)|neighbour_genes:Ribonucleotide reduc..,Ribonucleotide reduc..|
MSSTVFNKEIIDHTKQYMFFGESPNVQRFDTMNTRTFYELMDRQLSLFWRPTEVDLSKDTIEFQQLSDHAKHVFTQNLFVQSLLDSIQGRGPNLVLLPHVSDVTLENFITAWTMTEGNLHSDSYTHIVRAVYTDPTVVFDGVMLTPQIMKRAESITKYYDDVIKESDMLTAMRIMNMDEGLQKLQLTKLKEALYLCVHTINALEAIRFYVSFVCNFSFPEFTGMMEGSAKIMRLIARDEAVHLKATQTILHRWQSGKDDPEMVEIAKRLEPIAVKIFEDVVDQEKEWANYLFGDKALNGLTAKNLCDYIEYLSDNRMRAAGLPSSYAKRKNPLPWVTKWLNSESVQVAPQEVEVSEYLSAVVADLSKEKLASLDV
>ID:NP_943924.1 |[Aeromonas virus Aeh1]||_Aeromonas_phage_Aeh1_.gbk|nrdB|1131|NC_005260(233234):40316-41446:-1 ^GeneID:2657990^ Aeromonas phage Aeh1, complete genome.|neighbours:ID:NP_943923.1(-1),ID:NP_943925.1(-1)|neighbour_genes:hypothetical protein,nrdA-B|
MDTVFNKNVVDHMKAPLFLGEAMGLARYETVKHPAIDKLTEKQLSFFWRPEEVDLSKDAIDYNQLSEAEQHVFTQNLKYQSLLDSVQGRAPNLVFLPIVSDVALETWITTWSFSETIHSRSYTHIMRNLYVDPSAVFDRILLDSKIMARATSVTQYYDNLIKELKTYDLLTQSVFSPELRVAQLTKVKEALYLAMHAVNALEAIRFYVSFACTFSFGERGIMEGNAKIMRLIARDEQLHLKGTQYLIRAWQNAEDDSEMYEIAKRLEHKAVQIFLEVAEQEKEWARDLLGNVTIPGLSLSSMLDYIDYLTVSRMRSAGLPAPEELNIGMKHPLPWIRKWLNSDSVQVAAQEAELSSYLIGQVDSTLDETFFEELEV
> |[Tevenvirinae _Aeromonas_phage_AsFcp_2]||_Aeromonas_phage_AsFcp_2.gb|Ribonucleotide reduc..|1131|MH791401.1(219171):200558-201688:-1 ^RAST2:fig|1198136.67.peg.336^ Tevenvirinae _Aeromonas_phage_AsFcp_2|neighbours:(-1),(-1)|neighbour_genes:hypothetical protein,Ribonucleotide reduc..|
MDTVFNKNVVDHMKAPLFLGEAMGLARYETVKHPAIDKLTERSLSFFWRPEEVDLSKDAIDYNQLSEAEQHVFTQNLKYQSLLDSVQGRAPNLVFLPIVSDVALETWITTWSFSETIHSRSYTHIMRNIYVDPSAVFDKILLDSKIMARATSVTQYYDNLIKELKTYDLVSQPVFSPELRIAQLTKVKEALYLAMHAVNALEAIRFYVSFACTFSFAERGIMEGNAKIMRLIARDEQLHLKGTQYLIRAWQNAEDDSEMYEIAKRLEHKAVQIFLEVAEQEKDWARDLLGNVTLPGLSLSSMLDYIDYLTVSRMRSAGLPAPEELNTSMKHPLPWIRKWLNSDSVQVAAQEAELSSYLIGQVDSTLDDSFFEELEV
> |[Tevenvirinae _Aeromonas_phage_Asswx_1]||_Aeromonas_phage_Asswx_1.gb|Ribonucleotide reduc..|1128|MH791398.1(229103):151515-152642:1 ^RAST2:fig|1198136.119.peg.286^ Tevenvirinae _Aeromonas_phage_Asswx_1|neighbours:(1),(1)|neighbour_genes:Ribonucleotide reduc..,Ribonucleotide reduc..|
MSSTVFNKEIIDHTKQYMFFGESPNVQRFDTMNTRTFYELMDRQLSLFWRPTEVDLSKDTIEFQQLSDHAKHVFTQNLFVQSLLDSIQGRGPNLVLLPHVSDVTLENFITAWTMTEGNLHSDSYTHIVRAVYTDPTVVFDGVMLTPQIMKRAESITKYYDDVIKESDMLTAMRIMNMDEGLQKLQLTKLKEALYLCVHTINALEAIRFYVSFVCNFSFPEFTGMMEGSAKIMRLIARDEAVHLKATQTILHRWQSGKDDPEMVEIAKRLEPIAVKIFEDVVDQEKEWANYLFGDKALNGLTAKNLCDYIEYLSDNRMRAAGLPSSYAKRKNPLPWVTKWLNSESVQVAPQEVEVSEYLSAVVADLSKEKLASLDV
> |[Tevenvirinae _Aeromonas_phage_Aswh_1]||_Aeromonas_phage_Aswh_1.gb|Ribonucleotide reduc..|1131|MH791414.1(229730):87663-88793:-1 ^RAST2:fig|1198136.117.peg.191^ Tevenvirinae _Aeromonas_phage_Aswh_1|neighbours:(-1),(-1)|neighbour_genes:Ribonucleotide reduc..,Ribonucleotide reduc..|
MSSTVFNRNIVDHTNQYMFFGEEPNVQRFDTMKHRKFYDLMDRQMSFFWRPTEVDMSNDGIQFPKLSEHAKHVYTQNLFVQSLLDSIQGRGPNLVLLPHVSDVTLENFITAWTMTEGCIHSDSYTHMIRAVYPNPTEVFDQVMLTPQIIKRAESITKYYDSVLEETKKYEAMQYIGLDESIINAQRTKLKEALYLCVHTINALEAIRFYVSFICNFSFAENGLMEGSAKIMKFIARDENLHLKATQTILNQWQSGKDDPEFAEIAKRLENKAVKIFEEVVAQEKEWAEYLFGDKSLNGLNTRILCEYVEYLADNRMRSAGLPSSFQKRKNPLPWVTKWLNSETVQVAPQEVEISSYLTSAVESDLTPEILSTLDFE
> |[Tevenvirinae _Aeromonas_phage_CC2]||_Aeromonas_phage_CC2.gb|Ribonucleotide reduc..|1128|NC_019538.1(231743):117473-118600:-1 ^RAST2:fig|1198136.110.peg.279^ Tevenvirinae _Aeromonas_phage_CC2|neighbours:(-1),(-1)|neighbour_genes:Ribonucleotide reduc..,Ribonucleotide reduc..|
MSSTVFNKEIIDHTKQYMFFGESPNVQRFDTMNTRTFYELMDRQLSLFWRPTEVDLSKDTIEFQQLSDHAKHVFTQNLFVQSLLDSIQGRGPNLVLLPHVSDVTLENFITAWTMTEGNLHSDSYTHIVRAVYTDPTVVFDGVMLTPQIMKRAESITKYYDDVIKESDMLTAMRIMNMDEGLQKLQLTKLKEALYLCVHTINALEAIRFYVSFVCNFSFPEFTGMMEGSAKIMRLIARDEAVHLKATQTILHRWQSGKDDPEMVEIAKRLEPIAVKIFEDVVDQEKEWANYLFGDKALNGLTAKNLCDYIEYLSDNRMRAAGLPSSYAKRKNPLPWVTKWLNSESVQVAPQEVEVSEYLSAVVADLSKEKLASLDV
> |[Tevenvirinae _Aeromonas_phage_PX29]||_Aeromonas_phage_PX29.gb|Ribonucleotide reduc..|1131|NC_023688.1(222006):30402-31532:-1 ^RAST2:fig|1198136.108.peg.43^ Tevenvirinae _Aeromonas_phage_PX29|neighbours:(-1),(-1)|neighbour_genes:hypothetical protein,Ribonucleotide reduc..|
MDTVFNKNVVDHMKAPLFLGEAMGLARYETVKHPAIDKLTERSLSFFWRPEEVDLSKDAIDYSRLSEQEQYVFTQNLKYQSLLDSVQGRAPNLVFLPIVSDVALETWITTWSFSETIHSRSYTHIMRNLYVDPSAVFDRILLDAKIMARATSVTQYYDDLISELKTYDLLRQSVFSPELRVAQLTNVKEAMYLAMHAVNALEAMRFYVSFACTFSFGERGLMEGNAKIMRLIARDEQLHLKGTQYLIRAWQNGDDDSEMVDIARRLESKAVSIFIEVAEQEKEWAKDLLGNVSIPGLSLAEMIDYIDYLTGSRMRSVGLPVPDEVNVPIKHPLPWIRKWLNSDSVQVAAQEAELSSYLIGQVDPTLDADFFEELEV
>ID:YP_803166.1 |[Escherichia virus RB32]||_Bacteriophage_RB32_.gbk|nrdB|1179|NC_008515(165890):136305-137483:-1 ^GeneID:4405632^ Bacteriophage RB32, complete genome.|neighbours:ID:YP_803165.1(-1),ID:YP_803167.1(-1)|neighbour_genes:denA,nrdA|
MSTVFNTNPVDVLKEPMFFGSGLGIARYDIQRHRVFEELTEKSLSFFWRPEEVNLMMDAAQFNKLPQYQQNIFTNNLKYQSLLDSIQGRAPSAVLMSLISDPSLDTWVATWTFSETIHSRSYTHIMRNLYTDPSKVFDEIVLDEAIMKRAESIGRYYDDVLVKTREWENAKEFVELAKESPDADFRLNRAIKQEAEAKCALMKSLYLCLHVINALEAIRFYVSFACTFNFHKNMEIMEGNAKIMKFIARDEQLHLKGTQYIIRQLQSGTDGDEWVKIAQECEQEAVDIFMEVNRQEKDWAVHLFKDGDVPGLNTNSMWSFIDYLTVSRMKQCGLPCPITDAPVKHPYPWIREYLNSDNVQSAPQEVELSSYLVAQIDNDVDDKVMMSFKKYF
> |[Tevenvirinae _Citrobacter_phage_IME-CF2]||_Citrobacter_phage_IME-CF2.gb|Ribonucleotide reduc..|1176|NC_029013.1(177688):74735-75910:-1 ^RAST2:fig|1198136.109.peg.148^ Tevenvirinae _Citrobacter_phage_IME-CF2|neighbours:(-1),(-1)|neighbour_genes:homing endonuclease,Ribonucleotide reduc..|
MLTVMNTNPDHKHLEQPMFFGEDTGVARYEEQKHRVFETLTEKQLSFFWRPEEVDLSIDRMQYAKMPEHEKIIFDSNLQYQTLLDTIQGRGPNLAFLPIASDVSMETWIETWAFSETIHSRSYTHIQRNLHIDPAKEFDKILRNEAIMKRSASMTKYYDDLIAECHELKNIVLKIEMMTSHGYPDESIAEYEQKRKEQMRKCKVALYLCMHAVNALEAIRFYVSFTFTFNFAEQGKMEGNAKIMRLIARDEALHQKGTQSKIRLWQMGKDDPEMAEIAYQYEEEATKIFLEVYEQEKEWAEHLFSIGDVDGVTLKSTIAYIEHLTDQRMRAVGLQSPFKPSPNPYPWMNKWLKSDNVQVAPQEVEVSSYLVGNLNTEISDEAYAKWRQKYA
>ID:YP_009194882.1 |[Citrobacter phage Margaery]||_Citrobacter_phage_Margaery_.gbk|ribonucleotide reduc..|1176|NC_028755(178182):42883-44058:1 ^GeneID:26647251^ Citrobacter phage Margaery, complete genome.|neighbours:ID:YP_009194881.1(1),ID:YP_009194883.1(1)|neighbour_genes:ribonucleotide reduc..,hypothetical protein|
MLTVMNTNPDHKHLEQPMFFGEDTGVARYEEQKHRVFETLTEKQLSFFWRPEEVDLSIDRMQYAKMPEHEKVIFDSNLQYQTLLDTIQGRGPNLAFLPIASDVSMETWIETWAFSETIHSRSYTHIQRNLHIDPSKEFDKILRNEAIMKRSASMTKYYDDLIAECHELKNIVLKIEMLTSHGYPDESIAEYEKKRKEQMRKCKVALYLCMHAVNALEAIRFYVSFTFTFNFAEQGKMEGNAKIMRLIARDEALHQKGTQSKIRLWQMGKDDPEMAEIAYQYEEEATKIFLEVYEQEKEWAEHLFSIGDVDGVSLKSTIAYIEHLTDQRMRAVGLQSPFKPSPNPYPWMNKWLKSDNVQVAPQEVEVSSYLVGNLNTEISDEAYAKWRQKYA
>ID:AYJ72927.1 |[Citrobacter phage Maroon]||_Citrobacter_phage_Maroon_.gbk|aerobic NDP reductas..|1176|MH823906(178830):42438-43613:1 ^^ Citrobacter phage Maroon, complete genome.|neighbours:ID:AYJ72926.1(1),ID:AYJ72928.1(1)|neighbour_genes:ribonucleoside-dipho..,hypothetical protein|
MLTVMNTNPDHKHLEQPMFFGEDTGVARYEEQKHRVFETLTEKQLSFFWRPEEVDLSIDRMQYAKMPDHEKIIFDSNLQYQTLLDTIQGRGPNLAFLPIASDVSLETWIETWAFSETIHSRSYTHIQRNLHIDPSKEFDKILRNEAIMKRSASMTKYYDDLIAECHELKNIMLKIEMFTSHGYPDESIAEYEQKRKEQLRKCKVALYLCMHAVNALEAIRFYVSFTFTFNFAEQGKMEGNAKIMRLIARDEALHQKGTQSKIRLWQMGKDDPEMAEIAYQYEEEATQIFLEVYEQEKEWAEHLFSIGDVDGVSLKSTIAYIEHLTDQRMRAVGLQSPFKPSPNPYPWMNKWLKSDNVQVAPQEVEVSSYLVGNLNTEISDEAYAKWRQKYA
>ID:YP_009203968.1 |[Citrobacter phage Merlin]||_Citrobacter_phage_Merlin_.gbk|aerobic NDP reductas..|1143|NC_028857(172733):141600-142742:-1 ^GeneID:26648179^ Citrobacter phage Merlin, complete genome.|neighbours:ID:YP_009203967.1(-1),ID:YP_009203969.1(-1)|neighbour_genes:endonuclease II,aerobic NDP reductas..|
MSTVFNTKPVDVLNEPMFFGSGLGIARYDIQRHKQFEDLIEKQLSFFWRPEEVNLMTDRAQYEKLPVHQQNIFINNLKYQSLLDSIQGRAPAAVLSALISDPSLDTWNQTWTFSETIHSRSYTHIMRNLFNDPAKIFDEIVLDEAIMKRAESIGVYYDDVLKKTREWENAKERCFNPDNYEIVDAKRDLMKSLYLCLHVINALEAIRFYVSFACTFNFHKNMEIMEGNAKIMKFIARDEQLHLKGTQYIIRQLQQGTDGEEWAEIARECEQEAVNIFMEVNRQEKEWAVHLFKDGGLPGLNVEILCNFIDYLTMSRMNSCGLPCPIKDAPTRHPIPWIREYLNSDAVQSAPQEVEISSYLVAQIDNDVDSEVIKSWKKYF
> |[Tevenvirinae _Citrobacter_phage_Miller]||_Citrobacter_phage_Miller.gb|Ribonucleotide reduc..|1176|NC_025414.1(178171):42851-44026:1 ^RAST2:fig|1198136.111.peg.69^ Tevenvirinae _Citrobacter_phage_Miller|neighbours:(1),(1)|neighbour_genes:Ribonucleotide reduc..,hypothetical protein|
MLTVMNTNPDHKHLEQPMFFGEDTGVARYEEQKHRVFETLTEKQLSFFWRPEEVDLSIDRMQYAKMPEHEKIIFDSNLQYQTLLDTIQGRGPNLAFLPIASDVSMETWIETWAFSETIHSRSYTHIQRNLHIDPAKEFDKILRNEAIMKRSASMTKYYDDLIAECHELKNIVLKIEMMTSHGYPDESIAEYEQKRKEQMRKCKVALYLCMHAVNALEAIRFYVSFTFTFNFAEQGKMEGNAKIMRLIARDEALHQKGTQSKIRLWQMGKDDPEMAEIAYQYEEEATQIFLEVYEQEKEWAEHLFSIGDVDGVTLKSTIAYIEHLTDQRMRAVGLQSPFKPSPNPYPWMNKWLKSDNVQVAPQEVEVSSYLVGNLNTEISDEAYAKWRQKYA
>ID:YP_009146681.1 |[Citrobacter phage Moon]||_Citrobacter_phage_Moon.gbk|ribonucleoside reduc..|1143|NC_027331(170341):140623-141765:-1 ^GeneID:24721847,InterPro:IPR000358,InterPro:IPR009078,InterPro:IPR012348^ Citrobacter phage Moon, complete genome.|neighbours:ID:YP_009146680.1(-1),ID:YP_009146682.1(-1)|neighbour_genes:endonuclease II,ribonucleoside reduc..|
MSTVFNTKPVDVLNEPMFFGSGLGIARYDIQRHKQFEDLIEKQLSFFWRPEEVNLMTDRAQYEKLPVHQQNIFINNLKYQSLLDSIQGRAPAAVLSALISDPSLDTWNQTWTFSETIHSRSYTHIMRNLFNDPAKIFDEIVLDEAIMKRAESIGVYYDDVLKKTREYENAKELCFNPDSYEIIDAKHDLMKSLYLCLHVINALEAIRFYVSFACTFNFHKNMEIMEGNAKIMKFIARDEQLHLKGTQYIIRQLQLGTDGEKWVEIARECEQEAVDIFMEVNRQEKEWAVHLFKDGGLPGLNVEILCNFIDYLTVSRMNSCGLPCPIKDAPTRHPIPWIREYLNSDAVQSAPQEVEISSYLVAQIDNDVDSEVIKSWKKYF
>ID:YP_009285602.1 |[Citrobacter phage vB_CfrM_CfP1]||_Citrobacter_phage_vB_CfrM_CfP1_.gbk|ribonucleotide reduc..|1176|NC_031057(180219):45070-46245:1 ^GeneID:29079527^ Citrobacter phage vB_CfrM_CfP1, complete genome.|neighbours:ID:YP_009285601.1(1),ID:YP_009285603.1(1)|neighbour_genes:ribonucleotide reduc..,hypothetical protein|
MLTVMNTNPDHKHLEQPMFFGEDTGVARYEEQKHRVFETLTEKQLSFFWRPEEVDLSIDRMQYAKMPEHEKIIFDSNLQYQTLLDTIQGRGPNLAFLPIASDVSMETWIETWAFSETIHSRSYTHIQRNLHIDPAKEFDKILRNEAIMKRSASMTKYYDDLIAECHELKNIVLKIEMMTSHGYPDESIAEYEQKRKEQMRKCKVALYLCMHAVNALEAIRFYVSFTFTFNFAEQGKMEGNAKIMRLIARDEALHQKGTQSKIRLWQMGKDDPEMAEIAYQYEEEATQIFLEVYEQEKEWAEHLFSIGDVDGVTLKSTIAYIEHLTDQRMRAVGLQSPFKPSPNPYPWMNKWLKSDNVQVAPQEVEVSSYLVGNLNTEISDEAYAKWRQKYA
> |[Tevenvirinae _Cronobacter_phage_Pet-CM3-4]||_Cronobacter_phage_Pet-CM3-4.gb|Ribonucleotide reduc..|1176|LT614807.1(171975):142199-143374:-1 ^RAST2:fig|1198136.112.peg.270^ Tevenvirinae _Cronobacter_phage_Pet-CM3-4|neighbours:(-1),(-1)|neighbour_genes:endonuclease,hypothetical protein|
MSTVFNTQQVDLMTEPMFFGSGLGIARYDIQRHRTFEELIEKQLSFFWRPEEVNLMTDRAQFEKLPVGQQNVFLDNLKYQSLLDSIQGRAPAAVLSALISDPSLDTWNQTWTFSETIHSRSYTHIMRNLLNDPAKVFDEIVLDEAIMKRAETIGHYYDDVILKTRLWENAKERYEESLGSCQQNDIEMYEGYVIDAKRELMKALYLCLHVINGLEAIRFYVSFACTFNFHKNMEIMEGNSKIMKFIARDEQLHLKGTQYIIRQLQLGTDGEEWVQIARECEQEAVDIFMEINRQEKEWAVHLWRDGGVPGLSVKILHDFIDYLTVSRMRSCGLPCPITDAPVRHPIPWIREYLNSDAVQSAPQEVEISSYLVAQIDNDVDADVLLKFRKYL
>ID:YP_006986341.1 |[Cronobacter phage vB_CsaM_GAP161]||_Cronobacter_phage_vB_CsaM_GAP161_.gbk|ribonucleotide reduc..|1176|NC_019398(178193):42871-44046:1 ^GeneID:13997606^ Cronobacter phage vB_CsaM_GAP161, complete genome.|neighbours:ID:YP_006986340.1(1),ID:YP_006986342.1(1)|neighbour_genes:putative homing endo..,putative homing endo..|
MLTVMNTNPDHKHLEQPMFFGEDTGVARYEEQKHRVFENLTEKQLSFFWRPEEIDLSIDRMQYAKMPEHEKIIFDSNLQYQTLLDTIQGRGPNLAFLPIASDVSMETWIETWAFSETTHSRSYTHIQRNLHIDPSKEFDKILRNEAIMKRSASMTKYYDDLIAECHELKNIVLKLELFTSHGYPEESIAEYEKKHKEQMRKCKIALYLCMHAVNALEAIRFYVSFTFTFNFAEQGKMEGNAKIMRLIARDEALHQKGTQSKIRLWQMGKDDPEMAEIAYQYEEEATKIFLEVYEQEKEWAEHLFSIGDVDGVSLKSTIAYIEHLTDQRMRAVGLQSPFKPTPNPYPWMNKWLKSDNVQVAPQEVEVSSYLVGNLNTEISDEAYAKWRQKYA
>ID:AOG16192.1 |[Cronobacter phage vB_CsaM_leB]||_Cronobacter_phage_vB_CsaM_leB_.gbk|ribonucleotide reduc..|1176|KX431559(177907):43240-44415:1 ^^ Cronobacter phage vB_CsaM_leB, complete genome.|neighbours:ID:AOG16191.1(1),ID:AOG16193.1(1)|neighbour_genes:ribonucleotide reduc..,hypothetical protein|
MLTVMNTNPDHKHLEQPMFFGEDTGVARYEEQKHRVFETLTEKQLSFFWRPEEVDLSIDRMQYAKMPEHEKIIFDSNLQYQTLLDTIQGRGPNLAFLPIASDVSMETWIETWAFSETIHSRSYTHIQRNLHIDPSKEFDKILRNEAIMKRSASMTKYYDDLIAECHELKNIVLKIEMLTSHGYPDESIAEYEKKRKEQMRKCKVALYLCMHAVNALEAIRFYVSFTFTFNFAEQGKMEGNAKIMRLIARDEALHQKGTQSKIRLWQMGKDDPEMAEIAYQYEEEATQIFLEVYEQEKEWAEHLFSIGDVDGVSLKSTIAYIEHLTDQRMRAVGLQSPFKPTPNPYPWMNKWLKSDNVQVAPQEVEVSSYLVGNLNTEISDEAYAKWRQKYA
>ID:AOG16472.1 |[Cronobacter phage vB_CsaM_leN]||_Cronobacter_phage_vB_CsaM_leN_.gbk|ribonucleotide reduc..|1176|KX431560(179516):42704-43879:1 ^^ Cronobacter phage vB_CsaM_leN, complete genome.|neighbours:ID:AOG16471.1(1),ID:AOG16473.1(1)|neighbour_genes:ribonucleotide reduc..,hypothetical protein|
MLTVMNTNPDHKHLEQPMFFGEDTGVARYEEQKHRVFETLTEKQLSFFWRPEEVDLSIDRMQYAKMPEHEKIIFDSNLQYQTLLDTIQGRGPNLAFLPIASDVSMETWIETWAFSETIHSRSYTHIQRNLHIDPSKEFDKILRNEAIMKRSASMTKYYDDLIAECHELKNIVLKIEMLTSHGYPDESIAEYEKKRKEQMRKCKVALYLCMHAVNALEAIRFYVSFTFTFNFAEQGKMEGNAKIMRLIARDEALHQKGTQSKIRLWQMGKDDPEMAEIAYQYEEEATQIFLEVYEQEKEWAEHLFSIGDVDGVSLKSTIAYIEHLTDQRMRAVGLQSPFKPTPNPYPWMNKWLKSDNVQVAPQEVEVSSYLVGNLNTEISDEAYAKWRQKYA
>ID:YP_009005510.1 |[Enterobacter phage PG7]||_Enterobacter_phage_PG7_.gbk|nrdB|1662|NC_023561(173276):142590-144251:-1 ^GeneID:18502525^ Enterobacter phage PG7, complete genome.|neighbours:ID:YP_009005509.1(-1),ID:YP_009005511.1(-1)|neighbour_genes:rnlA,hypothetical protein|
MSTVFNTQQVDLMTEPMFFGSGLGIARYDIQRHRTFEELIEKQLSFFWRPEEVNLMTDRAQFEKLPVGQQNVFLDNLKYQSLLDSIQGRAPAAVLSALISDPSLDTWNQTWTFSETIHSRSYTHIMRNLLNDPAKVFDEIVLDEAIMKRAETIGRYYDSVTTKTRLWENAKVEVEYWQGEVDAISKNGVDYDGYSEAAEQLELAQKYLKDTKYELMKALYLCLHVINGLEAIRFYVSFACTFNFHKNMEIMEGNSKIMKFIARDEQLHLKGTQYIIRQLQLGTDGEEWVQIARECEQEAVDIFMEINRQEKEWAVHLWRDGGVPGLSVKILHDFIDYLTVSRMRNCGLPCPITDAPVRHPIPWIREYLNSDAVQSAPQEVEISSYLVAQIDNDVDADVAAEIQKVFVRRGPSGPSVMKDIANEFSFIEYTQLKLLPDCTIDQVQVPNKLNVVYAIAVDDELVYIGKTKNLRKRINYYRTAINRKDQTSDSTKSAKIYDALMSGKTVSFYARQCFNLLINNELGEMSISTMDLEEPMFIKKFSPPWNTQHKGKK
> |[Tevenvirinae Enterobacter_phage_myPSH1140]||_Enterobacter_phage_myPSH1140.gb|Ribonucleotide reduc..|1215|MG999954.1(172614):145000-146214:-1 ^RAST2:fig|1198136.57.peg.275^ Tevenvirinae Enterobacter_phage_myPSH1140|neighbours:(-1),(-1)|neighbour_genes:endonuclease,Ribonucleotide reduc..|
MSTVFNTQQVDLMTEPMFFGSGLGIARYDIQRHRTFEELIEKQLSFFWRPEEVNLMTDRAQFEKLPVGQQNVFLDNLKYQSLLDSIQGRAPAAVLSALISDPSLDTWNQTWTFSETIHSRSYTHIMRNLLNDPAKVFDEIVLDEAIMKRAETIGHYYDDVILKTRLWENAKTEVSYWKFEACQYIADGEEVDDSVLGELDKAEQRERSTKRALMKALYLCLHVINGLEAIRFYVSFACTFNFHKNMEIMEGNSKIMKFIARDEQLHLKGTQYIIRQLQLGTDGEEWVQIARECEQEAVDIFMEINRQEKEWAVHLWRDGGVPGLSVKILHDFIDYLTVSRMRSCGLPCPITDAPVRHPIPWIREYLNSDAVQSAPQEVEISSYLVAQIDNDVDADVLLKFRKYL
>ID:YP_009606980.1 |[Enterobacter phage phiEap-3]||_Enterobacter_phage_phiEap-3_.gbk|nrdB|1176|NC_041980(175814):41671-42846:1 ^GeneID:40082986^ Enterobacter phage phiEap-3, complete genome.|neighbours:ID:YP_009606979.1(1),ID:YP_009606981.1(1)|neighbour_genes:ribonucleotide reduc..,hypothetical protein|
MLTVMNTNPDHNHLDQPMFFGEDTGVARYESQKHKVFESLTQKQLSFFWRPEEVDLSTDRMQYAKLPEHEKIIFDSNLQYQTLLDTIQGRGPNLAFLPIASDVSMETWIETWAFSETIHSRSYTHIQRNLHIDPSVQFDQILRNEAIMKRSASMTRYYDTLIDECHKLKTIMMLQEQVSGYKPNDPAVVYYNEQYTKQATKCKEALYLCMHAVNALEAIRFYVSFSFTFNFAEQGKMEGNAKIMRLIARDEALHQKGTQSKIRLWQMGKDDPEMVEISRRLKKEATAIFLEVYEQEKEWAEHLFSVGDVEGVSLKSTIAYIEHLTDQRMRAVGLDSPFTPIPNPYPWMNKWLKSDNVQVAPQEVEVSSYLVGNLNTEISDEAYAKWASKYA
>ID:YP_009168048.1 |[Escherichia phage AR1]|AR1|_Enterobacteria_phage_AR1_DNA_.gbk|nrdB|1179|NC_027983(167435):137414-138592:-1 ^GeneID:26042071^ Enterobacteria phage AR1 DNA, complete genome.|neighbours:ID:YP_009168047.1(-1),ID:YP_009168049.1(-1)|neighbour_genes:denA,nrdA|
MSTVFNTNPVDVLKEPMFFGSGLGIARYDIQRHKVFEDLTEKQLSFFWRPEEVNLMMDAAQFNKLPQYQQNIFTNNLKYQSLLDSIQGRAPSAVLMSLISDPSLDTWVATWTFSETIHSRSYTHIMRNLYTDPSKVFDEIVLDEAIMKRAESIGRYYDDVLIKTRYWENAKADIEYQKEINADEDVIEDAIEHETYWKRELMKSLYLCLHVINALEAIRFYVSFACTFNFHKNMEIMEGNAKIMKFIARDEQLHLKGTQYIIRQLQSGTDGDQWVKIAQECEQEAVDIFMEVNRQEKDWAVHLFKDGDVPGLNTNSMWSFIDYLTVSRMKQCGLPCPITDAPVKHPYPWIREYLNSDNVQSAPQEVELSSYLVAQIDNDVDDKVMMSFKKYF
> |[Tevenvirinae _Enterobacteria_phage_ATK47]||_Enterobacteria_phage_ATK47.gb|Ribonucleotide reduc..|1179|KT184309.1(170020):31480-32658:1 ^RAST2:fig|1198136.68.peg.45^ Tevenvirinae _Enterobacteria_phage_ATK47|neighbours:(1),(1)|neighbour_genes:Ribonucleotide reduc..,Phage endonuclease|
MSTVFNTQKVDVLNEPMFFGSGLGLARYDIQRHKVFEELIEKQLSFFWRPEEVNLMLDSAQFNKLPQFQQNIFTNNLKYQSLLDSIQGRAPSAVLMALLSDPSLDTWVATWTFSETIHSRSYTHIMRNLYTDPSKVFDEIVLDEAIMKRAESIGKYYDDVLVKTREWENAKEIFKCFSENEYDLDAYSNSLMHVEECKRALMKSLYLCLHVINALEAIRFYVSFACTFNFHKNMEIMEGNAKIMKFIARDEQLHLKGTQYIIRQLQSGTDGDEWVQIAKECEQEAVDIFMEVNRQEKEWAAHLFKDGTCPGINTQSMCAFVDYLTVSRMKQCGLPCPITDAPTKHPYPWIREYLNSDLVQAAPQEVEISSYLVAQIDNDVDQNVINSYKKYF
> |[Tevenvirinae Enterobacteria_phage_ATK48]||_Enterobacteria_phage_ATK48.gb|Ribonucleotide reduc..|1179|KT184310.1(169729):129714-130892:1 ^RAST2:fig|1198136.55.peg.221^ Tevenvirinae Enterobacteria_phage_ATK48|neighbours:(1),(1)|neighbour_genes:Ribonucleotide reduc..,Phage endonuclease|
MSTVFNTQKVDVLNEPMFFGSGLGLARYDIQRHKVFEELIEKQLSFFWRPEEVNLMLDSAQFNKLPQFQQNIFTNNLKYQSLLDSIQGRAPSAVLMALLSDPSLDTWVATWTFSETIHSRSYTHIMRNLYTDPSKVFDEIVLDEAIMKRAESIGKYYDDVLVKTREWENAKEIFKCFSENEYDLDAYSNSLMHVEECKRALMKSLYLCLHVINALEAIRFYVSFACTFNFHKNMEIMEGNAKIMKFIARDEQLHLKGTQYIIRQLQSGTDGDEWVQIAKECEQEAVDIFMEVNRQEKEWAAHLFKDGTCPGINTQSMCAFVDYLTVSRMKQCGLPCPITDAPTKHPYPWIREYLNSDLVQAAPQEVEISSYLVAQIDNDVDQNVINSYKKYF
> |[Tevenvirinae Enterobacteria_phage_Aplg8]||_Enterobacteria_phage_Aplg8.gb|Ribonucleotide reduc..|1179|KT184308.1(168496):82060-83238:-1 ^RAST2:fig|1198136.66.peg.138^ Tevenvirinae Enterobacteria_phage_Aplg8|neighbours:(-1),(-1)|neighbour_genes:Phage endonuclease,Phage-associated hom..|
MSTVFNTSPVNILTEPMFFGSGLGLARYDIQRHRVFEELIEKSLSFFWRPEEVNLMMDAAQFNKLPQYQQNIFTNNLKYQSLLDSIQGRAPSAVLMSLISDPSLDTWVATWTFSETIHSRSYTHIMRNLYTDPSKVFDEIVLDEAIMKRAESIGRYYDDVLIKTRYWENAKADIEYQKEINADEDVIEDAIEHETYWKRELMKSLYLCLHVINALEAIRFYVSFACTFNFHKNMEIMEGNAKIMKFIARDEQLHLKGTQYIIRQLQSGTDGDEWVKIAQECEQEAVDIFMEVNRQEKDWAVHLFKDGDVPGLNTNSMWSFIDYLTVSRMKQCGLPCPITDAPVKHPYPWIREYLNSDNVQSAPQEVELSSYLVAQIDNDVDDKVMMSFKKYF
>ID:YP_007004218.1 |[Enterobacteria phage Bp7]||_Enterobacteria_phage_Bp7_.gbk|nrdB'|450|NC_019500(168066):96789-97238:1 ^GeneID:14008047^ Enterobacteria phage Bp7, complete genome.|neighbours:ID:YP_007004217.1(1),ID:YP_007004219.1(1)|neighbour_genes:nrdB,I-TevIII|
MKYQSLLDSIQGRAPSAALQALISDPSLDTWVATWTFSETIHSRSYTHIMRNLYTDPSKVFDEILLDDAIMKRAESIGRYYDDVIEKTRYWQNAKADIEYQKEINADEDDIEDAIEHEMYWKRELMRSLYLCLHVINALEAIRFYVSFA
>ID:YP_007004220.1 |[Enterobacteria phage Bp7]||_Enterobacteria_phage_Bp7_.gbk|nrdB''|480|NC_019500(168066):98348-98827:1 ^GeneID:14008049^ Enterobacteria phage Bp7, complete genome.|neighbours:ID:YP_007004219.1(1),ID:YP_007004221.1(1)|neighbour_genes:I-TevIII,denA|
MEIMEGNAKIMKFIARDEQLHLKGTQYIIRQLQLGTDGDEWVKIAQECEQEAVDIFMEVNRQEKEWAAHLFKDGTCPGLNTQNMGAFVDYLTVSRMKQCGLPCPITDAPTRHPYPWIREYLNSDAVQAAPQEVEISSYLVAQIDNDVDEKVMASYKKYF
> |[Tevenvirinae _Enterobacteria_phage_CC31]||_Enterobacteria_phage_CC31.gb|Ribonucleotide reduc..|1176|NC_014662.1(165540):135423-136598:-1 ^RAST2:fig|1198136.121.peg.246^ Tevenvirinae _Enterobacteria_phage_CC31|neighbours:(-1),(-1)|neighbour_genes:endonuclease,Ribonucleotide reduc..|
MSTVFNTQQVDLMTEPMFFGSGLGIARYDIQRHRTFEELIEKQLSFFWRPEEVNLMTDRAQFEKLPVGQQNVFLDNLKYQSLLDSIQGRAPAAVLSALISDPSLDTWNQTWTFSETIHSRSYTHIMRNLLNDPAKVFDEIVLDEAIMKRAETIGHYYDDVILKTRLWENAKERYEESLGSCQQNDIEMYEGYVIDAKRELMKALYLCLHVINGLEAIRFYVSFACTFNFHKNMEIMEGNSKIMKFIARDEQLHLKGTQYIIRQLQLGTDGEEWVQIARECEQEAVDIFMEINRQEKEWAVHLWRDGGVPGLSVKILHDFIDYLTVSRMRSCGLPCPITDAPVRHPIPWIREYLNSDAVQSAPQEVEISSYLVAQIDNDVDADVLLKFRKYL
>ID:YP_009118915.1 |[Enterobacteria phage GEC-3S]||_Enterobacteria_phage_GEC-3S_.gbk|nrdB|1161|NC_025425(163424):132351-133511:-1 ^GeneID:23301263^ Enterobacteria phage GEC-3S complete genome.|neighbours:ID:YP_009118914.1(-1),ID:YP_009118916.1(-1)|neighbour_genes:hypothetical protein,hypothetical protein|
MSVFNREHVDIMNEPMFLGSGLGIARYDIQRHQVFEELIEKQLSFFWRPEEISLATDRIQYLNMGDVEKRFFTENLKYQTLLDSIQGRAPSAAFGPIVSDPTLDTWLQTWTFSETIHSRSYTHIMRNCFIDPASEFDQIIDNPAIMKRAESIGKYYDDVLYWIRKYENAKEDLRYWEERDDQTALDDARRFFEDTKRDLMASIYLCAHCVNALEAIRFYVSFACTFSFAERGLLEGNAKIMKFIARDEQLHLKGTQYIIRQWQTGVDGDEWKQIAEELEGEATKIFLDVVEQEKEWVDHLFAMGAIPNLSPEILKTYVEYLADSRMRAAGLKSPFSVRRHPLPWMRKWLNSDEVQNAAQEVEIMYLVSQVNTDLTDDDYNRFGKYL
> |[Tevenvirinae _Enterobacteria_phage_GiZh]||_Enterobacteria_phage_GiZh.gb|Ribonucleotide reduc..|1179|KT184311.1(166514):19920-21098:-1 ^RAST2:fig|1198136.122.peg.38^ Tevenvirinae _Enterobacteria_phage_GiZh|neighbours:(-1),(-1)|neighbour_genes:Phage endonuclease,Ribonucleotide reduc..|
MSTVFNTNPVDVLKEPMFFGSGLGIARYDIQRHKVFEDLTEKQLSFFWRPEEVNLMMDAAQFNKLPQYQQNIFTNNLKYQSLLDSIQGRAPSAVLMSLISDPSLDTWVATWTFSETIHSRSYTHIMRNLYTDPSKVFDEIVLDEAIMKRAESIGRYYDDVLIKTRYLENAKADIEYQKEINADEDVIEDAIEHETYWKRELMKSLYLCLHVINALEAIRFYVSFACTFNFHKNMEIMEGNAKIMKFIARDEQLHLKGTQYIIRQLQLGTDGDEWVKIAKECEQEAVDIFMEVNRQEKDWAVHLFKDGDVPGLNTNSMWSFIDYLTVSRMKQCGLPCPITDAPVKHPYPWIREYLNSDNVQSAPQEVELSSYLVAQIDNDVDDKVMMSFKKYF
> |[Viruses Hx01]||_Enterobacteria_phage_HX01.gb|Ribonucleotide reduc..|1140|NC_018855.1(169158):133654-134793:1 ^RAST2:fig|10239.59.peg.213^ Viruses Hx01|neighbours:(1),(1)|neighbour_genes:Ribonucleotide reduc..,Phage endonuclease|
MSTVFNTQQVDVLNEPMFFGSGLGLARYDIQRHKVFEELIEKSLSFFWRPEEVNLMLDSAQFNKLPQFQQDIFTNNLKYQSLLDSIQGRAPSAVLMALISDPSLDTWVATWTFSETIHSRSYTHIMRNLYTDPSKVFDEIVLDEAIMKRAESIGKYYDDVLVKTRLYRNALEEYHEFSEGVKQAKYELMRSLYLCLHVINALEAIRFYVSFACTFNFHKNMEIMEGNAKIMKFIARDEQLHLKGTQYIIRQLQSGTDGDEWVQIAKECEQEAVDIFMEVNRQEKEWAAHLFKDGTCPGINTQSMCAFVDYLTVSRMKQCGLPCPITDAPSKHPYPWIREYLNSDLVQAAPQEVEISSYLVAQIDNDVDQNVINSYKKYF
>ID:YP_003734368.1 |[Enterobacteria phage IME08]||_Enterobacteria_phage_IME08_.gbk|nrdB|1170|NC_014260(172253):142470-143639:-1 ^GeneID:9384518^ Enterobacteria phage IME08, complete genome.|neighbours:ID:YP_003734367.1(-1),ID:YP_003734369.1(-1)|neighbour_genes:denA,nrdA|
MDESLTNENNMSTVFNTTPVDVLVEPMFFGSGLGIARYDIQRHKVFEELCEKQLSFFWRPEEVNLMMDAAQFNKLPQFQQNIFTNNLKYQSLLDSIQGRAPSAALQALISDPSLDTWVATWTFSETIHSRSYTHIMRNLYTDPSKVFDEILLDDAIMKRAESIGRYYDDVIDKTRLYQNALEEYHEFSEGVKQAKYELMRSLYLCLHVINALEAIRFYVSFACTFNFHKNMEIMEGNAKIMKFIARDEQLHLKGTQYIIRQLQLGTDGDEWVKIAQECEQEAVDIFMEVNRQEKEWATHLFKDGTCPGLNTQNMGAFVDYLTVSRMKQCGLPCPITDAPTRHPYPWIREYLNSDAVQAAPQEVEISSYLVAQIDNDVDEKVMASYKKYF
>ID:YP_002922570.1 |[Enterobacteria phage JS10]||_Enterobacteria_phage_JS10_.gbk|nrdB|1140|NC_012741(171451):140554-141693:-1 ^GeneID:7943373^ Enterobacteria phage JS10, complete genome.|neighbours:ID:YP_002922569.1(-1),ID:YP_002922571.1(-1)|neighbour_genes:denA,nrdA|
MSTVFNTTPVDVLVEPMFFGSGLGIARYDIQRHKVFEELCEKQLSFFWRPEEVNLMMDAAQFNKLPQFQQNIFTNNLKYQSLLDSIQGRAPSAALQALISDPSLDTWVATWTFSETIHSRSYTHIMRNLYTDPSKVFDEILLDEAIMKRAESIGRYYDDVIEKTRLYQNALEEYHEFSEGVKQAKYELMRSLYLCLHVINALEAIRFYVSFACTFNFHKNMEIMEGNAKIMKFIARDEQLHLKGTQYIIRQLQLGTDGDEWVKIAQECEQEAVDIFMEVNRQEKEWAGHLFKDGTCPGLNTQNMGAFVDYLTVSRMKQCGLPCPITDAPTRHPYPWIREYLNSDAVQAAPQEVEISSYLVAQIDNDVDEKVMASYKKYF
>ID:YP_001595352.1 |[Escherichia phage JS98]||_Enterobacteria_phage_JS98.gbk|nrdB|1140|NC_010105(170523):139487-140626:-1 ^GeneID:5783780^ Enterobacteria phage JS98, complete genome.|neighbours:ID:YP_001595351.1(-1),ID:YP_001595353.1(-1)|neighbour_genes:denA,nrdA|
MSTVFNTTPVDVLVEPMFFGSGLGIARYDIQRHKVFEELCEKQLSFFWRPEEVNLMMDAAQFNKLPQFQQNIFTNNLKYQSLLDSIQGRAPSAALQALISDPSLDTWVATWTFSETIHSRSYTHIMRNLYTDPSKVFDEILLDEAIMKRAESIGRYYDDVIEKTRLYQNALEEYHEFGEGVKQAKYELMRSLYLCLHVINALEAIRFYVSFACTFNFHKNMEIMEGNAKIMKFIARDEQLHLKGTQYIIRQLQLGTDGDEWVKIAQECEQEAVDIFMEVNRQEKEWAAHLFKDGTCPGLNTQNMGAFVDYLTVSRMKQCGLPCPITDAPTRHPYPWIREYLNSDAVQAAPQEVEISSYLVAQIDNDVDEKVMASYKKYF
>ID:YP_002922308.1 |[Escherichia phage JSE]||_Enterobacteria_phage_JSE_.gbk|nrdB|1167|NC_012740(166418):136331-137497:-1 ^GeneID:7943276^ Enterobacteria phage JSE, complete genome.|neighbours:ID:YP_002922307.1(-1),ID:YP_002922309.1(-1)|neighbour_genes:hypothetical protein,Homing endonuclease|
MGNTVFNREHVDIMNEPMFLGSGLGIARYDIQRHQVFEELIEKSLSFFWRPEEISLATDRIQYLNMGDVEKRFFTENLKYQTLLDSIQGRAPSAAFGPIVSDPTLDTWLQTWTFSETIHSRSYTHIMRNCFIDPASEFDQIIDNPAIMKRAESIGKYYDDVLYWIRKYENAKEDLRYWEERDDQTALDDARRFFEDTKRDLMASIYLCAHCVNALEAIRFYVSFACTFSFAERGLLEGNAKIMKFIARDEQLHLKGTQYIIRQWQTGVDGDEWKQIAEELEGEATKIFLDVVEQEKEWVDHLFAMGAIPNLSPEILKTYVEYLADSRMRAAGLKSPFSVRRHPLPWMRKWLNSDEVQNAAQEVEIMYLVSQVNTDLTDDDYNRFGKYL
> |[Tevenvirinae _Enterobacteria_phage_Kha5h]||_Enterobacteria_phage_Kha5h.gb|Ribonucleotide reduc..|1179|KT184312.1(167318):161541-162719:-1 ^RAST2:fig|1198136.123.peg.281^ Tevenvirinae _Enterobacteria_phage_Kha5h|neighbours:(-1),(-1)|neighbour_genes:Phage endonuclease,Ribonucleotide reduc..|
MSTVFNTNPVDVLKEPMFFGSGLGIARYDIQRHKVFEDLTEKQLSFFWRPEEVNLMMDAAQFNKLPQYQQNIFTNNLKYQSLLDSIQGRAPSAVLMSLISDPSLDTWVATWTFSETIHSRSYTHIMRNLYTDPSKVFDEIVLDEAIMKRAESIGRYYDDVLIKTRYWENAKADIEYQKEINADEDVIEDAIEHETYWKRELMKSLYLCLHVINALEAIRFYVSFACTFNFHKNMEIMEGNAKIMKFIARDEQLHLKGTQYIIRQLQSGTDGDQWVKIAQECEQEAVDIFMEVNRQEKDWAVHLFKDGDVPGLNTNSMWSFIDYLTVSRMKQCGLPCPITDAPVKHPYPWIREYLNSDNVQSAPQEVELSSYLVAQIDNDVDDKVMMSFKKYF
>ID:YP_001469574.1 |[Enterobacteria phage Phi1]||_Enterobacteria_phage_Phi1_.gbk|nrdB|1161|NC_009821(164270):132813-133973:-1 ^GeneID:5602172^ Enterobacteria phage Phi1, complete genome.|neighbours:ID:YP_001469573.1(-1),ID:YP_001469575.1(-1)|neighbour_genes:hypothetical protein,hypothetical protein|
MSVFNREHVDIMNEPMFLGSGLGIARYDIQRHQVFEELIEKQLSFFWRPEEISLATDRIQYLNMGDVEKRFFTENLKYQTLLDSIQGRAPSAAFGPIVSDPTLDTWLQTWTFSETIHSRSYTHIMRNCFIDPASEFDQIIDNPAIMKRAESIGQYYDDVLYWIRKYENAKEDLRYWEERDDHTALDDARRFFEDTKRDLMASIYLCAHCVNALEAIRFYVSFACTFSFAERGLLEGNAKIMKFIARDEQLHLKGTQYIIRQWQTGADGDEWKQIAEELEGEATKIFLDVVEQEKEWVDHLFAMGAIPNLSPEILKTYVEYLADSRMRAAGLKSPFSVRRHPLPWMRKWLNSDEVQNAAQEVEIMYLVSQVNTDLTDDDYNRFGKYL
>ID:YP_009202965.1 |[Escherichia phage QL01]||_Enterobacteria_phage_QL01.gbk|aerobic NDP reductas..|1179|NC_028847(170527):141434-142612:-1 ^GeneID:26629953^ Enterobacteria phage QL01, complete genome.|neighbours:ID:YP_009202964.1(-1),ID:YP_009202966.1(-1)|neighbour_genes:hypothetical protein,aerobic NDP reductas..|
MSTVFNTTPVDVLVEPMFFGSGLGIARYDIQRHKVFEELCEKQLSFFWRPEEVNLMMDAAQFNKLPQFQQNIFTNNLKYQSLLDSIQGRAPSAALQALISDPSLDTWVATWTFSETIHSRSYTHIMRNLYTDPSKVFDEILLDDAIMKRAESIGRYYDDVIEKTRYWQNAKADIEYQKEINADEDDIEDAIEHEMYWKRELMKSLYLCLHVINALEAIRFYVSFACTFNFHKNMEIMEGNAKIMKFIARDEQLHLKGTQYIIRQLQLGTDGDEWVKIAQECEQEAVDIFMEVNRQEKEWAAHLFKDGTCPGLNTQNMGAFVDYLTVSRMKQCGLPCPITDAPARHPYPWIREYLNSDAVQAAPQEVEISSYLVAQIDNDVDEKVMASYKKYF
>ID:AIT74318.1 |[Enterobacteria phage RB10]||_Enterobacteria_phage_RB10_.gbk|nrdB|1146|KM606999(168401):135593-137862:-1 ^^ |neighbours:ID:AIT74317.1(-1),ID:AIT74319.1(-1)|neighbour_genes:denA,I-TevIII|
MSTVFNTNPVDVLKEPMFFGSGLGIARYDIQRHKVFEDLTEKQLSFFWRPEEVNLMMDAAQFNKLPQYQQNIFTNNLKYQSLLDSIQGRAPSAVLMSLISDPSLDTWVATWTFSETIHSRSYTHIMRNLYTDPSKVFDEIVLDEAIMKRAESIGRYYDDVLIKTREWENAKEFVELAKESPDADFRLNRAIKQEAEAKRALMKSLYLCLHVINALEAIRFYVSFAMEGNAKIMKFIARDEQLHLKGTQYIIRQLQSGTDGDEWVKIAQECEQEAVDIFMEVNRQEKDWAVHLFKDGDVPGLNTNSMWSFIDYLTVSRMKQCGLPCPITDAPVKHPYPWIREYLNSDNVQSAPQEVELSSYLVAQIDNDVDDKVMMSFKKYF
>ID:YP_002854562.1 |[Escherichia virus RB14]||_Enterobacteria_phage_RB14_.gbk|nrdB|1179|NC_012638(165429):135902-137080:-1 ^GeneID:7803978^ Enterobacteria phage RB14, complete genome.|neighbours:ID:YP_002854561.1(-1),ID:YP_002854563.1(-1)|neighbour_genes:denA,nrdA|
MSTVFNTNPVDVLKEPMFFGSGLGIARYDIQRHRVFEELTEKSLSFFWRPEEVNLMMDAAQFNKLPQYQQNIFTNNLKYQSLLDSIQGRAPSAVLMSLISDPSLDTWVATWTFSETIHSRSYTHIMRNLYTDPSKVFDEIVLDEAIMKRAESIGRYYDDVLIKTRYWENAKADIEYQKEINADEDVIEDAIEHETYWKRELMKSLYLCLHVINALEAIRFYVSFACTFNFHKNMEIMEGNAKIMKFIARDEQLHLKGTQYIIRQLQSGTDGDQWVKIAQECEQEAVDIFMEVNRQEKDWAVHLFKDGDVPGLNTNSMWSFIDYLTVSRMKQCGLPCPITDAPVKHPYPWIREYLNSDNVQSAPQEVELSSYLVAQIDNDVDDKVMMSFKKYF
> |[Tevenvirinae _Enterobacteria_phage_RB16]||_Enterobacteria_phage_RB16.gb|Ribonucleotide reduc..|1176|NC_014467.1(176788):43297-44472:1 ^RAST2:fig|1198136.103.peg.69^ Tevenvirinae _Enterobacteria_phage_RB16|neighbours:(1),(1)|neighbour_genes:Phage protein, conta..,hypothetical protein|
MLTVMNTNPDHKHLEQPMFFGEDTGVARYEEQKHRVFENLTEKQLSFFWRPEEIDLSIDRMQYAKMPEHEKIIFDSNLQYQTLLDTIQGRGPNLAFLPIASDVSMETWIETWAFSETIHSRSYTHIQRNLHIDPSKEFDKILRNEAIMKRSASMTKYYDDLIAECHELKNIVLKIEMLTSHGYPDESIAEYEKKRKEQMRKCKIALYLCMHAVNALEAIRFYVSFTFTFNFAEQGKMEGNAKIMRLIARDEALHQKGTQSKIRLWQMGKDDPEMAEIAFQYEEEATQIFLEVYEQEKEWAEHLFSIGDVDGVSLKSTIAYIEHLTDQRMRAVGLQSPFKPSPNPYPWMNKWLKSDNVQVAPQEVEVSSYLVGNLNTEISDEAYAKWRQKYA
>ID:AXF42536.1 |[Enterobacteria phage RB18]||_Enterobacteria_phage_RB18_.gbk|nrdB|1179|MH553563(166677):136484-137662:-1 ^^ Enterobacteria phage RB18, complete genome.|neighbours:ID:AXF42535.1(-1),ID:AXF42537.1(-1)|neighbour_genes:denA,nrdA|
MSTVFNTNPVDVLKEPMFFGSGLGIARYDIQRHKVFEDLTEKQLSFFWRPEEVNLMMDAAQFNKLPQYQQDIFTNNLKYQSLLDSIQGRAPSAVLMSLISDPSLDTWVATWTFSETIHSRSYTHIMRNLYTDPSKVFDEIVLDEAIMKRAESIGRYYDDVLIKTRYWENAKADIEYQKEINADEDVIEDAIEHETYWKRELMKSLYLCLHVINALEAIRFYVSFACTFNFHKNMEIMEGNAKIMKFIARDEQLHLKGTQYIIRQLQSGTDGDEWVKIAQECEQEAVDIFMEVNRQEKDWAVHLFKDGDVPGLNTNSMWSFIDYLTVSRMKQCGLPCPITDAPVKHPYPWIREYLNSDNVQSAPQEVELSSYLVAQIDNDVDDKVMMSFKKYF
>ID:YP_009102428.1 |[Enterobacteria phage RB27]||_Enterobacteria_phage_RB27_.gbk|nrd|1179|NC_025448(165179):135131-136309:-1 ^GeneID:22113212^ Enterobacteria phage RB27, complete genome.|neighbours:ID:YP_009102427.1(-1),ID:YP_009102429.1(-1)|neighbour_genes:denA,nrdA|
MSTVFNTNPVDVLKEPMFFGSGLGIARYDIQRHKVFEDLTEKQLSFFWRPEEVNLMMDAAQFNKLPQYQQDIFTNNLKYQSLLDSIQGRAPSAVLMSLISDPSLDTWVATWTFSETIHSRSYTHIMRNLYTDPSKVFDEIVLDEAIMKRAESIGRYYDDVLIKTRYWENAKADIEYQKEINADEDVIEDAIEHETYWKRELMKSLYLCLHVINALEAIRFYVSFACTFNFHKNMEIMEGNAKIMKFIARDEQLHLKGTQYIIRQLQSGTDGDQWVKIAQECEQEAVDIFMEVNRQEKDWAVHLFKDGDVPGLNTNSMWSFIDYLTVSRMKQCGLPCPITDAPVKHPYPWIREYLNSDNVQSAPQEVELSSYLVAQIDNDVDDKVMMSFKKYF
>ID:AIT74863.1 |[Enterobacteria phage RB33]||_Enterobacteria_phage_RB33_.gbk|nrd|1179|KM607001(166007):136423-137601:-1 ^^ Enterobacteria phage RB33, complete genome.|neighbours:ID:AIT74862.1(-1),ID:AIT74864.1(-1)|neighbour_genes:denA,nrdA|
MSTVFNTNPVDVLKEPMFFGSGLGIARYDIQRHRVFEELTEKSLSFFWRPEEVNLMMDAAQFNKLPQYQQNIFTNNLKYQSLLDSIQGRAPSAVLMSLISDPSLDTWVATWTFSETIHSRSYTHIMRNLYTDPSKVFDEIVLDEAIMKRAESIGRYYDDVLVKTREWENAKEFVELAKESPDADFRLNRAIKQEAEAKCALMKSLYLCLHVINALEAIRFYVSFACTFNFHKNMEIMEGNAKIMKFIARDEQLHLKGTQYIIRQLQSGTDGDEWVKIAQECEQEAVDIFMEVNRQEKDWAVHLFKDGDVPGLNTNSMWSFIDYLTVSRMKQCGLPCPITDAPVKHPYPWIREYLNSDNVQSAPQEVELSSYLVAQIDNDVDDKVMMSFKKYF
>ID:YP_009098610.1 |[Escherichia phage RB3]||_Enterobacteria_phage_RB3_.gbk|nrdB|1155|NC_025419(168402):135594-137863:-1 ^GeneID:22113974^ |neighbours:ID:YP_009098609.1(-1),ID:YP_009098611.1(-1)|neighbour_genes:denA,I-TevIII|
MSTVFNTNPVDVLKEPMFFGSGLGIARYDIQRHKVFEDLTEKQLSFFWRPEEVNLMMDAAQFNKLPQYQQNIFTNNLKYQSLLDSIQGRAPSAVLMSLISDPSLDTWVATWTFSETIHSRSYTHIMRNLYTDPSKVFDEIVLDEAIMKRAESIGRYYDDVLIKTREWENAKEFVELAKESPDADFRLNRAIKQEAEAKRALMKSLYLCLHVINALEAIRFYVSFAMEIMEGNAKIMKFIARDEQLHLKGTQYIIRQLQSGTDGDEWVKIAQECEQEAVDIFMEVNRQEKDWAVHLFKDGDVPGLNTNSMWSFIDYLTVSRMKQCGLPCPITDAPVKHPYPWIREYLNSDNVQSAPQEVELSSYLVAQIDNDVDDKVMMSFKKYF
> |[Tevenvirinae _Enterobacteria_phage_RB43]||_Enterobacteria_phage_RB43.gb|Ribonucleotide reduc..|1176|NC_007023.1(180500):43471-44646:1 ^RAST2:fig|1198136.102.peg.72^ Tevenvirinae _Enterobacteria_phage_RB43|neighbours:(1),(1)|neighbour_genes:Ribonucleotide reduc..,hypothetical protein|
MLTVMNTNPDHKHLEQPMFFGEDTGVARYEEQKHRVFETLTEKQLSFFWRPEEVDLSIDRMQYAKMPEHEKIIFDSNLQYQTLLDTIQGRGPNLAFLPIASDVSMETWIETWAFSETIHSRSYTHIQRNLHIDPAKEFDKILRNEAIMKRSASMTKYYDDLIAECHELKNIVLKIEMMTSHGYPDESIAEYEQKRKEQMRKCKVALYLCMHAVNALEAIRFYVSFTFTFNFAEQGKMEGNAKIMRLIARDEALHQKGTQSKIRLWQMGKDDPEMAEIAYQYEEEATQIFLEVYEQEKEWAEHLFSIGDVDGVTLKSTIAYIEHLTDQRMRAVGLQSPFKPSPNPYPWMNKWLKSDNVQVAPQEVEVSSYLVGNLNTEISDEAYAKWRQKYA
>ID:NP_891801.1 |[Enterobacteria phage RB49]||_Enterobacteria_phage_RB49_.gbk|nrdB|1161|NC_005066(164018):132806-133966:-1 ^GeneID:1725352^ Enterobacteria phage RB49, complete genome.|neighbours:ID:NP_891800.1(-1),ID:NP_891802.1(-1)|neighbour_genes:hypothetical protein,hypothetical protein|
MSVFNREHVDIMNEPMFLGSGLGIARYDIQRHQVFEELIEKQLSFFWRPEEISLATDRIQYLNMGDVEKRFFTENLKYQTLLDSIQGRAPSAAFGPIVSDPTLDTWLQTWTFSETIHSRSYTHIMRNCFIDPASEFDQIIDNPAIMKRAESIGKYYDDVLYWIRKYENAKEDLRYWEERDDQTALDDARRFFEDTKRDLMASIYLCAHCVNALEAIRFYVSFACTFSFAERGLLEGNAKIMKFIARDEQLHLKGTQYIIRQWQTGVDGDEWKQIAEELEGEATKIFLDVVEQEKEWVDHLFAMGAIPNLSPEILKTYVEYLADSRMRAAGLKSPFSVRRHPLPWMRKWLNSDEVQNAAQEVEIMYLVSQVNTDLTDEDYNRFGKYL
>ID:ACP31145.1 |[Enterobacteria phage RB51]||_Enterobacteria_phage_RB51_.gbk|nrdB|1179|FJ839693(168394):138240-139418:-1 ^^ Enterobacteria phage RB51, complete genome.|neighbours:ID:ACP31144.1(-1),ID:ACP31146.1(-1)|neighbour_genes:denA,nrdA|
MSTVFNTNPVDVLKEPMFFGSGLGIARYDIQRHKVFEDLTEKQLSFFWRPEEVNLMMDAAQFNKLPQYQQNIFTNNLKYQSLLDSIQGRAPSAVLMSLISDPSLDTWVATWTFSETIHSRSYTHIMRNLYTDPSKVFDEIVLDKAIMKRAESIGRYYDDVIEKTRYWQNAKADIEYQKEINADEDDIKDAIEHEMYWKRELMRSLYLCLHVINALEAIRFYVSFACTFNFHKNMEIMEGNAKIMKFIARDEQLHLKGTQYIIRQLQLGTDGDEWVKIAKECEQEAVDIFMEVNRQEKDWAVHLFKDGDVPGLNTNSMWSFIDYLTVSRMKQCGLPCPITDAPVKHPYPWIREYLNSDNVQSAPQEVELSSYLVAQIDNDVDDKVMMSFKKYF
>ID:AIT75137.1 |[Enterobacteria phage RB55]||_Enterobacteria_phage_RB55_.gbk|nrdB|1134|KM607002(168896):137936-139700:-1 ^^ |neighbours:ID:AIT75136.1(-1),ID:AIT75138.1(-1)|neighbour_genes:denA,I-TevIII|
MSTVFNTNPVDVLNEPMFFGSGLGLARYDIQRHRVFEELIERQISFFWRPEEVNLMMDAAQFNKLPQYQQNIFTNNLKYQSLLDSIQGRAPSAVLMSLISDPSLDTWVATWTFSETIHSRSYTHIMRNLYTDPSKVFDEIVLDEAIMKRAESIGRYYDDVLVKTREWENAKDMVEYYKDQGLILADKDVEQRAKRDLMKSLYLCLHVINALEAIRFYVSFAMEGNAKIMKFIARDEQLHLKGTQYIIRQLQSGTDGDEWVKIAQECEQEAVDIFMEVNRQEKDWAVHLFKDGDVPGLNTNSMWSFIDYLTVSRMKQCGLPCPITDAPVKHPYPWIREYLNSDNVQSAPQEVELSSYLVAQIDNDVDDKVMMSFKKYF
>ID:AIT75411.1 |[Enterobacteria phage RB59]||_Enterobacteria_phage_RB59_.gbk|nrdB|1134|KM607003(168966):137950-139714:-1 ^^ |neighbours:ID:AIT75410.1(-1),ID:AIT75412.1(-1)|neighbour_genes:denA,I-TevIII|
MSTVFNTNPVDVLNEPMFFGSGLGLARYDIQRHRVFEELIERQISFFWRPEEVNLMMDAAQFNKLPQYQQNIFTNNLKYQSLLDSIQGRAPSAVLMSLISDPSLDTWVATWTFSETIHSRSYTHIMRNLYTDPSKVFDEIVLDEAIMKRAESIGRYYDDVLVKTREWENAKDMVEYYKDQGLILADKDVEQRAKRDLMKSLYLCLHVINALEAIRFYVSFAMEGNAKIMKFIARDEQLHLKGTQYIIRQLQSGTDGDEWVKIAQECEQEAVDIFMEVNRQEKDWAVHLFKDGDVPGLNTNSMWSFIDYLTVSRMKQCGLPCPITDAPVKHPYPWIREYLNSDNVQSAPQEVELSSYLVAQIDNDVDDKVMMSFKKYF
>ID:AIT73231.1 |[Enterobacteria phage RB5]||_Enterobacteria_phage_RB5_.gbk|nrdB|1146|KM606995(168394):135586-137855:-1 ^^ |neighbours:ID:AIT73230.1(-1),ID:AIT73232.1(-1)|neighbour_genes:denA,I-TevIII|
MSTVFNTNPVDVLKEPMFFGSGLGIARYDIQRHKVFEDLTEKQLSFFWRPEEVNLMMDAAQFNKLPQYQQNIFTNNLKYQSLLDSIQGRAPSAVLMSLISDPSLDTWVATWTFSETIHSRSYTHIMRNLYTDPSKVFDEIVLDEAIMKRAESIGRYYDDVLIKTREWENAKEFVELAKESPDADFRLNRAIKQEAEAKRALMKSLYLCLHVINALEAIRFYVSFAMEGNAKIMKFIARDEQLHLKGTQYIIRQLQSGTDGDEWVKIAQECEQEAVDIFMEVNRQEKDWAVHLFKDGDVPGLNTNSMWSFIDYLTVSRMKQCGLPCPITDAPVKHPYPWIREYLNSDNVQSAPQEVELSSYLVAQIDNDVDDKVMMSFKKYF
>ID:AIT75687.1 |[Enterobacteria phage RB68]||_Enterobacteria_phage_RB68_.gbk|nrdB|1179|KM607004(168401):138247-139425:-1 ^^ Enterobacteria phage RB68, complete genome.|neighbours:ID:AIT75686.1(-1),ID:AIT75688.1(-1)|neighbour_genes:denA,nrdA|
MSTVFNTNPVDVLKEPMFFGSGLGIARYDIQRHKVFEDLTEKQLSFFWRPEEVNLMMDAAQFNKLPQYQQNIFTNNLKYQSLLDSIQGRAPSAVLMSLISDPSLDTWVATWTFSETIHSRSYTHIMRNLYTDPSKVFDEIVLDKAIMKRAESIGRYYDDVIEKTRYWQNAKADIEYQKEINADEDDIKDAIEHEMYWKRELMRSLYLCLHVINALEAIRFYVSFACTFNFHKNMEIMEGNAKIMKFIARDEQLHLKGTQYIIRQLQLGTDGDEWVKIAKECEQEAVDIFMEVNRQEKDWAVHLFKDGDVPGLNTNSMWSFIDYLTVSRMKQCGLPCPITDAPVKHPYPWIREYLNSDNVQSAPQEVELSSYLVAQIDNDVDDKVMMSFKKYF
>ID:NP_861928.1 |[Enterobacteria phage RB69]||_Enterobacteria_phage_RB69_.gbk|nrdB|1173|NC_004928(167560):139700-140872:-1 ^GeneID:1494354^ Enterobacteria phage RB69, complete genome.|neighbours:ID:NP_861927.1(-1),ID:NP_861929.1(-1)|neighbour_genes:denA,nrdA|
MSTVFNTQQVDVLNEPMFFGSGLGLARYDIQRHKVFEELIEILSFFWRPEEVNLMLDSAQFNKLPQFQQDICTNNLKYQSLLDSIQGRAPSAVLMALISDPSLDTWVATWTFSETIHSRSYTHIMRNLYTDPSKVFDEIVLDEAIMKRAESIGKYYDDVLVKTRNWENAKEVYECSIGSCQQNDIEMYEEIMFNAKRDLMKSLYLCLHVINALEAIRFYVSFACTFNFHKNMEIMEGNAKIMKFIARDEQLHLRVLSTLSVNFNLVLMAMSGFKLLKNVNKKQLTFLWKLIVKYKEWAAHLFKDGTCPGINTQSMCAFVDYLTVSRMKQCGLPCPITDAPTKHPYPWIREYLNSDLVQAAPQEVEISSYLVAQIDNDVDQNVINSYKKYF
>ID:AIT73502.1 |[Enterobacteria phage RB6]||_Enterobacteria_phage_RB6_.gbk|nrdB|1146|KM606996(168394):135586-137855:-1 ^^ |neighbours:ID:AIT73501.1(-1),ID:AIT73503.1(-1)|neighbour_genes:denA,I-TevIII|
MSTVFNTNPVDVLKEPMFFGSGLGIARYDIQRHKVFEDLTEKQLSFFWRPEEVNLMMDAAQFNKLPQYQQNIFTNNLKYQSLLDSIQGRAPSAVLMSLISDPSLDTWVATWTFSETIHSRSYTHIMRNLYTDPSKVFDEIVLDEAIMKRAESIGRYYDDVLIKTREWENAKEFVELAKESPDADFRLNRAIKQEAEAKRALMKSLYLCLHVINALEAIRFYVSFAMEGNAKIMKFIARDEQLHLKGTQYIIRQLQSGTDGDEWVKIAQECEQEAVDIFMEVNRQEKDWAVHLFKDGDVPGLNTNSMWSFIDYLTVSRMKQCGLPCPITDAPVKHPYPWIREYLNSDNVQSAPQEVELSSYLVAQIDNDVDDKVMMSFKKYF
>ID:AIT73773.1 |[Enterobacteria phage RB7]||_Enterobacteria_phage_RB7_.gbk|nrdB|1146|KM606997(168395):135587-137856:-1 ^^ |neighbours:ID:AIT73772.1(-1),ID:AIT73774.1(-1)|neighbour_genes:denA,I-TevIII|
MSTVFNTNPVDVLKEPMFFGSGLGIARYDIQRHKVFEDLTEKQLSFFWRPEEVNLMMDAAQFNKLPQYQQNIFTNNLKYQSLLDSIQGRAPSAVLMSLISDPSLDTWVATWTFSETIHSRSYTHIMRNLYTDPSKVFDEIVLDEAIMKRAESIGRYYDDVLIKTREWENAKEFVELAKESPDADFRLNRAIKQEAEAKRALMKSLYLCLHVINALEAIRFYVSFAMEGNAKIMKFIARDEQLHLKGTQYIIRQLQSGTDGDEWVKIAQECEQEAVDIFMEVNRQEKDWAVHLFKDGDVPGLNTNSMWSFIDYLTVSRMKQCGLPCPITDAPVKHPYPWIREYLNSDNVQSAPQEVELSSYLVAQIDNDVDDKVMMSFKKYF
>ID:AIT74045.1 |[Enterobacteria phage RB9]||_Enterobacteria_phage_RB9.gbk|nrdB|1146|KM606998(168395):135587-137856:-1 ^^ |neighbours:ID:AIT74044.1(-1),ID:AIT74046.1(-1)|neighbour_genes:denA,I-TevIII|
MSTVFNTNPVDVLKEPMFFGSGLGIARYDIQRHKVFEDLTEKQLSFFWRPEEVNLMMDAAQFNKLPQYQQNIFTNNLKYQSLLDSIQGRAPSAVLMSLISDPSLDTWVATWTFSETIHSRSYTHIMRNLYTDPSKVFDEIVLDEAIMKRAESIGRYYDDVLIKTREWENAKEFVELAKESPDADFRLNRAIKQEAEAKRALMKSLYLCLHVINALEAIRFYVSFAMEGNAKIMKFIARDEQLHLKGTQYIIRQLQSGTDGDEWVKIAQECEQEAVDIFMEVNRQEKDWAVHLFKDGDVPGLNTNSMWSFIDYLTVSRMKQCGLPCPITDAPVKHPYPWIREYLNSDNVQSAPQEVELSSYLVAQIDNDVDDKVMMSFKKYF
>ID:ADJ39951.1 |[Enterobacteria phage T4T]||_Enterobacteria_phage_T4T_.gbk|nrdB|1167|HM137666(168920):137971-139735:-1 ^^ |neighbours:ID:ADJ39950.1(-1),ID:ADJ39952.1(-1)|neighbour_genes:denA,I-TevIII|
MSTVFNTNPVDVLNEPMFFGSGLGLARYDIQRHRVFEELIERQISFFWRPEEVNLMMDAAQFNKLPQYQQNIFTNNLKYQSLLDSIQGRAPSAVLMSLISDPSLDTWVATWTFSETIHSRSYTHIMRNLYTDPSKVFDEIVLDEAIMKRAESIGRYYDDVLVKTREWENAKDMVEYYKDQGLILADKDVEQRAKRDLMKSLYLCLHVINALEAIRFYVSFACTFNFHKNMEIMEGNAKIMKFIARDEQLHLKGTQYIIRQLQSGTDGDEWVKIAQECEQEAVDIFMEVNRQEKDWAVHLFKDGDVPGLNTNSMWSFIDYLTVSRMKQCGLPCPITDAPVKHPYPWIREYLNSDNVQSAPQEVELSSYLVAQIDNDVDDKVMMSFKKYF
>ID:NP_049841.1 |[Escherichia virus T4]||_Enterobacteria_phage_T4_.gbk|nrdB|1167|NC_000866(168903):137955-139719:-1 ^GeneID:1258601^ |neighbours:ID:NP_049840.1(-1),ID:NP_049842.1(-1)|neighbour_genes:denA,I-TevIII|
MSTVFNTNPVDVLNEPMFFGSGLGLARYDIQRHRVFEELIERQISFFWRPEEVNLMMDAAQFNKLPQYQQNIFTNNLKYQSLLDSIQGRAPSAVLMSLISDPSLDTWVATWTFSETIHSRSYTHIMRNLYTDPSKVFDEIVLDEAIMKRAESIGRYYDDVLVKTREWENAKDMVEYYKDQGLILADKDVEQRAKRDLMKSLYLCLHVINALEAIRFYVSFACTFNFHKNMEIMEGNAKIMKFIARDEQLHLKGTQYIIRQLQSGTDGDEWVKIAQECEQEAVDIFMEVNRQEKDWAVHLFKDGDVPGLNTNSMWSFIDYLTVSRMKQCGLPCPITDAPVKHPYPWIREYLNSDNVQSAPQEVELSSYLVAQIDNDVDDKVMMSFKKYF
> |[Tevenvirinae _Enterobacteria_phage_T4_strain_wild]||_Enterobacteria_phage_T4_strain_wild.gb|Ribonucleotide reduc..|666|KJ477684.1(168922):139072-139737:-1 ^RAST2:fig|1198136.58.peg.246^ Tevenvirinae _Enterobacteria_phage_T4_strain_wild|neighbours:(-1),(-1)|neighbour_genes:Phage-associated hom..,Phage-associated hom..|
MSTVFNTNPVDVLNEPMFFGSGLGLARYDIQRHRVFEELIERQISFFWRPEEVNLMMDAAQFNKLPQYQQNIFTNNLKYQSLLDSIQGRAPSAVLMSLISDPSLDTWVATWTFSETIHSRSYTHIMRNLYTDPSKVFDEIVLDEAIMKRAESIGRYYDDVLVKTREWENAKDMVEYYKDQGLILADKDVEQRAKRDLMKSLYLCLHVINALEAIRFYVSFA
> |[Tevenvirinae _Enterobacteria_phage_T6]||_Enterobacteria_phage_T6.gb|Ribonucleotide reduc..|1167|MH550421.1(168706):137425-138591:-1 ^RAST2:fig|1198136.104.peg.231^ Tevenvirinae _Enterobacteria_phage_T6|neighbours:(-1),(-1)|neighbour_genes:Phage endonuclease,Phage-associated hom..|
MSTVFNTSPVNILTEPMFFGSGLGLARYDIQRHRVFEELIEKSLSFFWRPEEVNLMMDAAQFNKLPQYQQNIFTNNLKYQSLLDSIQGRAPSAVLMSLISDPSLDTWVATWTFSETIHSRSYTHIMRNLFADPSKVFDEILLDEAIMKRAESIGKYYDDVLLKTRAWENAKDMVKYYKDQGLILADKDVEQRAKRDLMKSLYLCLHVINALEAIRFYVSFACTFNFHKNMEIMEGNAKIMKFIARDEQLHLKGTQYIIRQLQLGTDGDEWVKIAQECEQEAVDIFMEVNRQEKDWAVHLFKDGDVPGLNTNSMWSFIDYLTVSRMKQCGLPCPITDAPVKHPYPWIREYLNSDNVQSAPQEVELSSYLVAQIDNDVDDKVMMSFKKYF
>ID:YP_004063927.1 |[Escherichia phage vB_EcoM_VR7]||_Enterobacteria_phage_vB_EcoM-VR7_.gbk|nrdB|1179|NC_014792(169285):138885-140063:-1 ^GeneID:10021471^ Enterobacteria phage vB_EcoM-VR7, complete genome.|neighbours:ID:YP_004063926.1(-1),ID:YP_004063928.1(-1)|neighbour_genes:denA,nrdA|
MSTVFNTTPVDVLAEPMFFGSGLGIARYDIQRHKVFEELTEKQLSFFWRPEEVNLMMDGAQFNKLPEHQQNIFTNNLKYQSLLDSIQGRAPAAALAALVSDPSLDTWIQTWTFSETIHSRSYTHIMRNLYTDPAKVFDEILLDDAIMKRAESIGYYYDDVLNKTRQWQNQIAFVELAKETPEVDQRLERAIKQEAIAKRALMKSLYLCLHVINALEAIRFYVSFACTFNFHKNMEIMEGNAKIMKFIARDEQLHLKGTQYILRQLQTGVDGDEWVKIAHECEAEAAAIFMEVNRQEKEWAVHLFKDGGLPGLSVEILNRFIDYLTVSRMKQCGLPCEIVLESTKHPIPWIREYLNSDNVQSAPQEVELSAYLVAQIDNDVDENVLAGFRKYL
>ID:YP_006986783.1 |[Escherichia phage vB_EcoM_ACG-C40]||_Enterobacteria_phage_vB_EcoM_ACG-C40_.gbk|aerobic NDP reductas..|1179|NC_019399(167396):136047-137225:-1 ^GeneID:13998055^ Enterobacteria phage vB_EcoM_ACG-C40, complete genome.|neighbours:ID:YP_006986782.1(-1),ID:YP_006986784.1(-1)|neighbour_genes:endonuclease II,ribonucleoside-dipho..|
MSTVFNTNPVDVLKEPMFFGSGLGIARYDIQRHKVFEDLTEKQLSFFWRPEEVNLMMDAAQFNKLPQYQQNIFTNNLKYQSLLDSIQGRAPSAVLMSLISDPSLDTWAATWTFSETIHSRSYTHIMRNLYTDPSKVFDEIVLDEAIMKRAESIGRYYDDVLIKTRYWENAKADIEYQKEINADEDVIEDAIEHETYWKRELMKSLYLCLHVINALEAIRFYVSFACTFNFHKNMEIMEGNAKIMKFIARDEQLHLKGTQYIIRQLQSGTDGDQWVKIAQECEQEAVDIFMEVNRQEKDWAVHLFKDGDVPGLNTNSMWSFIDYLTVSRMKQCGLPCPITDAPVKHPYPWIREYLNSDNVQSAPQEVELSSYLVAQIDNDVDDKVMMSFKKYF
>ID:AWD91454.1 |[Enterobacteria phage vB_EcoM_IME339]||_Enterobacteria_phage_vB_EcoM_IME339_.gbk|ribonucleotide reduc..|1179|MH051915(164366):31094-32272:1 ^^ Enterobacteria phage vB_EcoM_IME339, complete genome.|neighbours:ID:AWD91453.1(1),ID:AWD91455.1(1)|neighbour_genes:ribonucleotide reduc..,endonuclease II|
MSTVFNTNPVDVLKEPMFFGSGLGIARYDIQRHKVFEDLTEKQLSFFWRPEEVNLMMDAAQFNKLPQYQQDIFTNNLKYQSLLDSIQGRAPSAVLISLISDPSLDTWVATWTFSETIHSRSYTHIMRNLYTDPSKVFDEIVLDKAIMKRAESIGRYYDDVLKKTREWENAKEFVELAKESPDADFRLNRAIKQEAEAKRALMKSLYLCLHVINALEAIRFYVSFACTFNFHKNMEIMEGNAKIMKFIARDEQLHLKGTQYIIRQLQLGTDGDEWVKIAQECEQEAVDIFMEVNRQEKDWAVHLFKDGDVPGLNTNSMWSFIDYLTVSRMKQCGLPCPITDAPVKHPYPWIREYLNSDNVQSAPQEVELSSYLVAQIDNDVDDKVMMSFKKYF
>ID:AWD91710.1 |[Enterobacteria phage vB_EcoM_IME340]||_Enterobacteria_phage_vB_EcoM_IME340_.gbk|ribonucleotide reduc..|1179|MH051916(165549):31259-32437:1 ^^ Enterobacteria phage vB_EcoM_IME340, complete genome.|neighbours:ID:AWD91709.1(1),ID:AWD91711.1(1)|neighbour_genes:ribonucleotide reduc..,endonuclease|
MSTVFNTNPVDVLKEPMFFGSGLGIARYDIQRHKVFEDLTEKQLSFFWRPEEVNLMMDAAQFNKLPQYQQDIFTNNLKYQSLLDSIQGRAPSAVLMSLISDPSLDTWVATWTFSETIHSRSYTHIMRNLYTDPSKVFDEIVLDEDIMKRAESIGRYYDDVLKKTREWENAKEFVELAKESPDADFRLNRAIKQEAEAKRALMKSLYLCLHVINALEAIRFYVSFACTFNFHKNMEIMEGNAKIMKFIARDEQLHLKGTQYIIRQLQLGTDGDEWVKIAQECEQEAVDIFMEVNRQEKDWAVHLFKDGDVPGLNTNSMWSFIDYLTVSRMKQCGLPCPITDAPVKHPYPWIREYLNSDNVQSAPQEVELSSYLVAQIDNDVDDKVMMSFKKYF
>ID:YP_009207419.1 |[Escherichia phage vB_EcoM_VR20]||_Enterobacteria_phage_vB_EcoM_VR20.gbk|nrdB|1179|NC_028894(170336):138297-139475:-1 ^GeneID:26633918^ Enterobacteria phage vB_EcoM_VR20, complete genome.|neighbours:ID:YP_009207418.1(-1),ID:YP_009207420.1(-1)|neighbour_genes:denA,nrdA|
MSTVFNTTPVDVLAEPMFFGSGLGIARYDIQRHKVFEELTEKQLSFFWRPEEVNLMMDGAQFNKLPEHQQNIFTNNLKYQSLLDSIQGRAPAAALAALVSDPSLDTWIQTWTFSETIHSRSYTHIMRNLYTDPAKVFDEILLDDAIMKRAESIGHYYDDVLNKTRQWQNQIAFVELAKETPEADERLERAIKQEAIAKRALMKSLYLCLHVINALEAIRFYVSFACTFNFHKNMEIMEGNAKIMKFIARDEQLHLKGTQYILRQLQTGVDGDEWVKIAHECEAEAAAIFMEVNRQEKEWAVHLFKDGGLPGLSVEILNRFIDYLTVSRMKQCGLPCEIVLESTKHPIPWIREYLNSDNVQSAPQEVELSAYLVAQIDNDVDENVLAGFRKYL
>ID:YP_009209988.1 |[Escherichia phage vB_EcoM_VR25]||_Enterobacteria_phage_vB_EcoM_VR25_.gbk|nrdB|1179|NC_028925(170822):140625-141803:-1 ^GeneID:26636408^ Enterobacteria phage vB_EcoM_VR25, complete genome.|neighbours:ID:YP_009209987.1(-1),ID:YP_009209989.1(-1)|neighbour_genes:denA,nrdA|
MSTVFNTTPVDVLAEPMFFGSGLGIARYDIQRHKVFEELTEKQLSFFWRPEEVNLMMDGAQFNKLPEHQQNIFTNNLKYQSLLDSIQGRAPAAALAALVSDPSLDTWIQTWTFSETIHSRSYTHIMRNLYTDPAKVFDEILLDDAIMKRAESIGYYYDDVLNKTRQWQNQIAFVELAKETPEVDQRLERAIKQEAIAKRALMKSLYLCLHVINALEAIRFYVSFACTFNFHKNMEIMEGNAKIMKFIARDEQLHLKGTQYILRQLQTGVDGDEWVKIAQECEAEAAAIFMEVNRQEKEWAVHLFKDGGLPGLSVEILNRFIDYLTVSRMKQCGLPCEIVLESTKHPIPWIREYLNSDNVQSAPQEVELSAYLVAQIDNDVDENVLAGFRKYL
>ID:YP_009214080.1 |[Escherichia phage vB_EcoM_VR26]||_Enterobacteria_phage_vB_EcoM_VR26_.gbk|nrdB|1179|NC_028957(171541):140370-141548:-1 ^GeneID:26640536^ Enterobacteria phage vB_EcoM_VR26, complete genome.|neighbours:ID:YP_009214079.1(-1),ID:YP_009214081.1(-1)|neighbour_genes:denA,nrdA|
MSTVFNTTPVDVLAEPMFFGSGLGIARYDIQRHKVFEELCEKQLSFFWRPEEVNLMMDGAQFNKLPEHQQNIFTNNLKYQSLLDSIQGRAPAAALAALVSDPSLDTWIQTWTFSETIHSRSYTHIMRNLYTDPAKVFDEILLDDAIMKRAESIGHYYDDVLNKTRQWQNQIAFIELAKETPEADQRLERAITQEAIAKRALMKSLYLCLHVINALEAIRFYVSFACTFNFHKNMEIMEGNAKIMKFIARDEQLHLKGTQYILRQLQTGVDGDEWVKIAQECEAEAAAIFMEVNRQEKEWAVHLFKDGGLPGLSVEILNRFIDYLTVSRMKQCGLPCEIVLESTKHPIPWIREYLNSDNVQSAPQEVELSAYLVAQIDNDVDENVLAGFRKYL
>ID:YP_009205925.1 |[Enterobacteria phage vB_EcoM_VR5]||_Enterobacteria_phage_vB_EcoM_VR5.gbk|nrdB|1179|NC_028881(170473):140372-141550:-1 ^GeneID:26632538^ Enterobacteria phage vB_EcoM_VR5, complete genome.|neighbours:ID:YP_009205924.1(-1),ID:YP_009205926.1(-1)|neighbour_genes:denA,nrdA|
MSTVFNTTPVDVLVEPMFFGSGLGIARYDIQRHKVFEELCEKQLSFFWRPEEVNLMMDAAQFNKLPQFQQNIFTNNLKYQSLLDSIQGRAPSAALQALISDPSLDTWVATWTFSETIHSRSYTHIMRNLYTDPSKVFDEILLDDAIMKRAESIGRYYDDVLEKTRQWQNQIAFIELAKETPEADQRLERAIKQEAIAKRALMKSLYLCLHVINALEAIRFYVSFACTFNFHKNMEIMEGNAKIMKFIARDEQLHLKGTQYIIRQLQLGTDGDEWVKIAQELEQEAVDIFMEVNRQEKEWAAHLFKDGTCPGLNTQNMGAFVDYLTVSRMKQCGLPCPITDAPTRHPYPWIREYLNSDAVQAAPQEVEISSYLVAQIDNDVDEKVMASYKKYF
> |[Tevenvirinae _Erwinia_phage_Cronus]||_Erwinia_phage_Cronus.gb|Ribonucleotide reduc..|1143|MH059636.2(175774):146151-147293:-1 ^RAST2:fig|1198136.105.peg.290^ Tevenvirinae _Erwinia_phage_Cronus|neighbours:(-1),(-1)|neighbour_genes:endonuclease,Phage-associated hom..|
MSVFNQNVIDITAQPMFFGEDTGTARFDVYKHKIFEDLTEKQLSFFWRPEEVNVTADRAQYDKLQPFEQRLFTNNLKYQSLLDSIQGRAPGLAFSAICSDVSLETWIQTWTFSETIHSRSYTHIMRNLYDDPSKEFDDIVLNPAIMKRATSISDYYDNLIDSVREYQNAKEHFKSGRFNVDVDGHLEDAMRKLYLCMHVVNALEAIRFYVSFACTFNFLESYGIMEGNVKIMKLIARDEQLHLKGTQYIIRQIQNGGEGELWQKIAQELQEEANQIFLDVAAQEKEWVDDLFSLGEPRGLNTKNMYAYVDYLTHSRMQSAGLDSPFKGQSLKHPLPFMRKFLNSEMVQVAPQEVEISSYLISQIDHDIDQDIHLSFRKYF
>ID:YP_009592730.1 |[Escherichia coli O157 typing phage 3]||_Escherichia_coli_O157_typing_phage_3_.gbk|nrdB|1176|NC_041863(168733):9467-10642:1 ^GeneID:40068224^ Escherichia coli O157 typing phage 3, complete genome.|neighbours:ID:YP_009592729.1(1),ID:YP_009592731.1(1)|neighbour_genes:nrdA,GIY-YIG catalytic do..|
MSTVFNTQQVDVLNEPMFFGSGLGLARYDIQRHKVFEELIEKSLSFFWRPEEVNLMLDSAQFNKLPQFQQDIFTNNLKYQSLLDSIQGRAPSAVLMALISDPSLDTWVATWTFSETIHSRSYTHIMRNLYTDPSKVFDEIVLDEAIMKRAESIGKYYDDVLDKTRRWENAKEVYECSIGSCQQNDIEMYEEIMFNAKRDLMKSLYLCLHVINALEAIRFYVSFACTFNFHKNMEIMEGNAKIMKFIARDEQLHLKGTQYIIRQLQSGTDGDEWVRIAKECEQEAVDIFMEVNSQEKEWAAHLFKEGTCPGINTQSMCAFVDYLTVSRMKQCGLPCPITDAPTKHPYPWIREYLNSDLVQAAPQEVEISSYLVAQIDNDVDQNVINSYKKYF
>ID:YP_009593226.1 |[Escherichia coli O157 typing phage 6]||_Escherichia_coli_O157_typing_phage_6_.gbk|nrdB|1176|NC_041864(160570):149920-151095:-1 ^GeneID:40068723^ Escherichia coli O157 typing phage 6, complete genome.|neighbours:ID:YP_009593225.1(-1),ID:YP_009593227.1(-1)|neighbour_genes:GIY-YIG catalytic do..,nrdA|
MSTVFNTQQVDVLNEPMFFGSGLGLARYDIQRHKVFEELIEKSLSFFWRPEEVNLMLDSAQFNKLPQFQQDIFTNNLKYQSLLDSIQGRAPSAVLMALISDPSLDTWVATWTFSETIHSRSYTHIMRNLYTDPSKVFDEIVLDEAIMKRAESIGKYYDDVLDKTRRWENAKEVYECSIGSCQQNDIEMYEEIMFNAKRDLMKSLYLCLHVINALEAIRFYVSFACTFNFHKNMEIMEGNAKIMKFIARDEQLHLKGTQYIIRQLQSGTDGDEWVRIAKECEQEAVDIFMEVNSQEKEWAAHLFKEGTCPGINTQSMCAFVDYLTVSRMKQCGLPCPITDAPTKHPYPWIREYLNSDLVQAAPQEVEISSYLVAQIDNDVDQNVINSYKKYF
>ID:YP_009225027.1 |[Escherichia phage APCEc01]||_Escherichia_phage_APCEc01_.gbk|aerobic ribonucleosi..|1179|NC_029091(168771):43619-44797:1 ^GeneID:26795980^ Escherichia phage APCEc01, complete genome.|neighbours:ID:YP_009225026.1(1),ID:YP_009225028.1(1)|neighbour_genes:ribonucleoside-dipho..,endonuclease II|
MSTVFNTQQVDVLNEPMFFGSGLGLARYDIQRHKVFEELIEKQLSFFWRPEEVNLMLDSAQFNKLPQFQQDIFTNNLKYQSLLDSIQGRAPSAVLMSLLSDPSLDTWVATWTFSETIHSRSYTHIMRNLYTDPSKVFDEIVLDEAIMKRAESIGRYYDDVLVKARYWENAKADIEYQKEINADEDVIEDAIEHETYWKRELMKSLYLCLHVINALEAIRFYVSFACTFNFHKNMEIMEGNAKIMKFIARDEQLHLKGTQYIIRALQDGEDGDEWVKIAQECEQEAVDIFMEVNAQEKEWAEHLFKDGALPGLNVKILSEFVDYLTVSRMRSCGLPCPLKDVSTRHPIPWIREYLNSDLVQAAPQEVEISSYLVAQIDNDVDQNVINSYKKYF
> |[Tevenvirinae _Escherichia_phage_AnYang]||_Escherichia_phage_AnYang.gb|Ribonucleotide reduc..|1209|MK234886.1(169215):106456-107664:-1 ^RAST2:fig|1198136.106.peg.187^ Tevenvirinae _Escherichia_phage_AnYang|neighbours:(-1),(-1)|neighbour_genes:endonuclease,Ribonucleotide reduc..|
MDESLTNENNMSTVFNTTPVDVLVEPMFFGSGLGIARYDIQRHKVFEELCEKQLSFFWRPEEVNLMMDAAQFNKLPQFQQNIFTNNLKYQSLLDSIQGRAPSAALQALISDPSLDTWVATWTFSETIHSRSYTHIMRNLYTDPSKVFDEILLDDAIMKRAESIGRYYDDVLKKTRYWQNAKADIEYQKEINADEDDIEDAIEHEMYWKRELMRSLYLCLHVINALEAIRFYVSFACTFNFHKNMEIMEGNAKIMKFIARDEQLHLKGTQYIIRQLQLGTDGDEWVKIAQECEQEAVDIFMEVNRQEKEWAAHLFKDGTCPGLNTQNMGAFVDYLTVSRMKQCGLPCPITDAPTRHPYPWIREYLNSDAVQAAPQEVEISSYLVAQIDNDVDEKVMTSYKKYF
> |[Tevenvirinae Escherichia_phage_CF2]||_Escherichia_phage_CF2.gb|Ribonucleotide reduc..|1179|NC_041919.1(168188):19562-20740:1 ^RAST2:fig|1198136.52.peg.27^ Tevenvirinae Escherichia_phage_CF2|neighbours:(1),(1)|neighbour_genes:Ribonucleotide reduc..,Phage endonuclease|
MSTVFNTNPVDVLKEPMFFGSGLGIARYDIQRHRVFEELTEKSLSFFWRPEEVNLMMDAAQFNKLPQYQQNIFTNNLKYQSLLDSIQGRAPSAVLMSLISDPSLDTWIATWTFSETIHSRSYTHIMRNLYTDPSKVFDEIVLDEAIMKRAESIGRYYDDVLIKTREWENAKEFVELSKESPDADFRLNRAIKQEAEAKRALMKSLYLCLHVINALEAIRFYVSFACTFNFHKNMEIMEGNAKIMKFIARDEQLHLKGTQYIIRQLQLGTDGDEWVKIAQECEQEAVDIFMEVNRQEKDWAVHLFKDGDVPGLNTNSMWSFIDYLTVSRMKQCGLPCPITDAPVKHPYPWIREYLNSDNVQSAPQEVELSSYLVAQIDNDVDDKVMMSFKKYF
>ID:QBO61234.1 |[Escherichia phage D5505]||_Escherichia_phage_D5505_.gbk|putative ribonucleos..|1179|MK327929(168049):137292-138470:-1 ^^ Escherichia phage D5505, complete genome.|neighbours:ID:QBO61233.1(-1),ID:QBO61235.1(-1)|neighbour_genes:putative endonucleas..,putative ribonucleos..|
MSTVFNTNPVDVLKEPMFFGSGLGIARYDIQRHKVFEDLTEKQLSFFWRPEEVNLMMDAAQFNKLPQYQQNIFTNNLKYQSLLDSIQGRAPSAVLMSLISDPSLDTWVATWTFSETIHSRSYTHIMRNLYTDPSKVFDEIVLDEAIMKRAESIGRYYDDVLIKTRYWENAKADIEYQKEINADEDVIEDAIEHETYWKRELMKSLYLCLHVINALEAIRFYVSFACTFNFHKNMEIMEGNAKIMKFIARDEQLHLKGTQYIIRQLQSGTDGDEWVKIAQECEQEAVDIFMEVNRQEKDWAVHLFKDGDVPGLNTNSMWSFIDYLTVSRMKQCGLPCPITDAPVKHPYPWIREYLNSDNVQSAPQEVELSSYLVAQIDNDVDDKVMMSFKKYF
> |[Tevenvirinae Escherichia_phage_ECD7]||_Escherichia_phage_ECD7.gb|Ribonucleotide reduc..|1161|NC_041936.1(164706):135587-136747:-1 ^RAST2:fig|1198136.56.peg.242^ Tevenvirinae Escherichia_phage_ECD7|neighbours:(-1),(-1)|neighbour_genes:3'-phosphatase, phag..,Phage protein|
MSVFNREHVDIMNEPMFLGSGLGIARYDIQRHQVFEELIEKQLSFFWRPEEISLATDRIQYLNMGDVEKRFFTENLKYQTLLDSIQGRAPSAAFGPIVSDPTLDTWLQTWTFSETIHSRSYTHIMRNCFIDPASEFDQIIDNPAIMKRAESIGQYYDDVLYWIRKYENAKEDLRYWEERDDQTALDDARRFFEDTKRDLMASIYLCAHCVNALEAIRFYVSFACTFSFAERGLLEGNAKIMKFIARDEQLHLKGTQYIIRQWQTGADGDEWKQIAEELEDEATKIFLDVVEQEKEWVDHLFAMGAIPNLSPEILKTYVEYLADSRMRAAGLKSPFSVRRHPLPWMRKWLNSDEVQNAAQEVEIMYLVSQVNTDLTDDDYNRFGKYL
>ID:YP_009102700.1 |[Escherichia phage ECML-134]||_Escherichia_phage_ECML-134_.gbk|ribonucleotide reduc..|1179|NC_025449(166783):136133-137311:-1 ^GeneID:22111883^ Escherichia phage ECML-134, complete genome.|neighbours:ID:YP_009102699.1(-1),ID:YP_009102701.1(-1)|neighbour_genes:hypothetical protein,ribonucleotide reduc..|
MSTIFNTNPVDVLKEPMFFGSGLGIARYDIQRHKVFEDLTEKQLSFFWRPEEVNLMMDAAQFNKLPQYQQNIFTNNLKYQSLLDSIQGRAPSAVLMSLISDPSLDTWVATWTFSETIHSRSYTHIMRNLYTDPSKVFDEIVLDEAIMKRAESIGRYYDDVLIKTREWENAKEFVELAKESPDADFRLNRAIKQEAEAKRALMKSLYLCLHVINALEAIRFYVSFACTFNFHKNMEIMEGNAKIMKFIARDEQLHLKGTQYIIRQLQLGTDGDEWVKIAQECEQEAVDIFMEVNRQEKDWAVHLFKDGDVPGLNTNSMWSFIDYLTVSRMKQCGLPCPITDAPVKHPYPWIREYLNSDNVQSAPQEVELSSYLVAQIDNDVDDKVMMSFKKYF
> |[Tevenvirinae Escherichia_phage_EcWhh-1]||_Escherichia_phage_EcWhh-1.gb|Ribonucleotide reduc..|1212|MH791409.1(170524):31014-32225:-1 ^RAST2:fig|1198136.71.peg.51^ Tevenvirinae Escherichia_phage_EcWhh-1|neighbours:(-1),(-1)|neighbour_genes:endonuclease,Ribonucleotide reduc..|
MDESLTNENNMSTVFNTTPVDVLAEPMFFGSGLGIARYDIQRHKVFEELCEKQLSFFWRPEEVNLMMDAAQFNKLPQFQQNIFTNNLKYQSLLDSIQGRAPSAALQALISDPSLDTWVATWTFSETIHSRSYTHIMRNLYTDPSKVFDEILLDDAIMKRAESIGRYYDDVIEKTRIWQTSVAEMEKLEEEAKVESFALVGLDMRIAKEKRELMRSLYLCLHVINALEAIRFYVSFACTFNFHKNMEIMEGNAKIMKFIARDEQLHLKGTQYIIRQLQLGTDGDEWVKIAQECEQEAVDIFMEVNRQEKEWATHLFKDGTCPGLNTQNMGAFVDYLTVSRMKQCGLPCPITDAPTRHPYPWIREYLNSDAVQAAPQEVEISSYLVAQIDNDVDEKVMASYKKYF
> |[Tevenvirinae Escherichia_phage_HP3]||_Escherichia_phage_HP3.gb|Ribonucleotide reduc..|1179|NC_041920.1(170254):150524-151702:-1 ^RAST2:fig|1198136.53.peg.266^ Tevenvirinae Escherichia_phage_HP3|neighbours:(-1),(-1)|neighbour_genes:endonuclease,Ribonucleotide reduc..|
MSTVFNTQKVDVLNEPMFFGSGLGLARYDIQRHKVFEELIEKQLSFFWRPEEVNLMLDSAQFNKLPQFQQNIFTNNLKYQSLLDSIQGRAPSAVLMALLSDPSLDTWVATWTFSETIHSRSYTHIMRNLYTDPSKVFDEIVLDEAIMKRAESIGKYYDDVLVKTREWENAKEIFKCFSENEYDLDAYSNSLMHVEECKRALMKSLYLCLHVINALEAIRFYVSFACTFNFHKNMEIMEGNAKIMKFIARDEQLHLKGTQYIIRQLQLGVDGDEWVQIAKECEQEAVDIFMEVNSQEKEWAAHLFKDGTCPGINTQSMCAFVDYLTVSRMKQCGLPCPITDAPTKHPYPWIREYLNSDLVQAAPQEVEISSYLVAQIDNDVDQNVINSYKKYF
> |[Tevenvirinae _Escherichia_phage_HY01]||_Escherichia_phage_HY01.gb|Ribonucleotide reduc..|1179|NC_027349.1(166977):136152-137330:-1 ^RAST2:fig|1198136.95.peg.239^ Tevenvirinae _Escherichia_phage_HY01|neighbours:(-1),(-1)|neighbour_genes:Phage endonuclease,Ribonucleotide reduc..|
MSTVFNTNPVDVLKEPMFFGSGLGIARYDIQRHKVFEDLTEKQLSFFWRPEEVNLMMDAAQFNKLPQYQQDIFTNNLKYQSLLDSIQGRAPSAVLMSLISDPSLDTWVATWTFSETIHSRSYTHIMRNLYTDPSKVFDEIVLDEDIMKRAESIGRYYDDVLKKTREWENAKEFVELAKESPDADFRLNRAIKQEAEAKRALMKSLYLCLHVINALEAIRFYVSFACTFNFHKNMEIMEGNAKIMKFIARDEQLHLKGTQYIIRQLQLGTDGDEWVKIAQECEQEAVDIFMEVNRQEKDWAVHLFKDGDVPGLNTNSMWSFIDYLTVSRMKQCGLPCPITDAPVKHPYPWIREYLNSDNVQSAPQEVELSSYLVAQIDNDVDDKVMMSFKKYF
>ID:YP_009284232.1 |[Escherichia phage HY03]||_Escherichia_phage_HY03.gbk|putative ribonucleot..|678|NC_031047(170770):154293-154970:1 ^GeneID:29079100^ Escherichia phage HY03, complete genome.|neighbours:ID:YP_009284231.1(1),ID:YP_009284233.1(1)|neighbour_genes:putative free-standi..,putative intron-asso..|
MSTVFNTSPVNILTEPMFFGSGLGLARYDIQRHRVFEELIEKSLSFFWRPEEVNLMMDAAQFNKLPQYQQNIFTNNLKYQSLLDSIQGRAPSAVLMSLISDPSLDTWVATWTFSETIHSRSYTHIMRNLYTDPSKVFDEIVLDEAIMKRAESIGRYYDDVLTKTREWENAKEFTELAKESPDAVFRLNRAIKQEAEAKRALMKSLYLCLHVINALEAIRFYVSFA
>ID:BBG28744.1 |[Escherichia phage KIT03]||_Escherichia_phage_KIT03_DNA_.gbk|ribonucleotide reduc..|1179|AP018932(166848):136928-138106:-1 ^^ Escherichia phage KIT03 DNA, complete sequence.|neighbours:ID:BBG28743.1(-1),ID:BBG28745.1(-1)|neighbour_genes:endonuclease II,ribonucleotide reduc..|
MSTVFNTNPVDVLKEPMFFGSGLGIARYDIQRHKVFEDLTEKQLSFFWRPEEVNLMMDAAQFNKLPQYQQNIFTNNLKYQSLLDSIQGRAPSAVLMSLISDPSLDTWVATWTFSETIHSRSYTHIMRNLYTDPSKVFDEIVLDEAIMKRAESIGRYYDDVLIKTRYWENAKADIEYQKEINADEDVIEDAIEHETYWKRELMKSLYLCLHVINALEAIRFYVSFACTFNFHKNMEIMEGNAKIMKFIARDEQLHLKGTQYIIRQLQSGTDGDQWVKIAQECEQEAVDIFMEVNRQEKDWAVHLFKDGDVPGLNTNSMWSFIDYLTVSRMKQCGLPCPITDAPVKHPYPWIREYLNSDNVQSAPQEVELSSYLVAQIDNDVDDKVMMSFKKYF
>ID:YP_008060590.1 |[Escherichia phage Lw1]||_Escherichia_phage_Lw1_.gbk|nrdB|1176|NC_021344(176227):43319-44494:1 ^GeneID:16205052^ Escherichia phage Lw1, complete genome.|neighbours:ID:YP_008060589.1(1),ID:YP_008060591.1(1)|neighbour_genes:nrdA,hypothetical protein|
MLTVMNTNPEHKHLEQPMFFGEDTGVARYEEQKHSVFEKLTEKQLSFFWRPEEVDLSIDRMQYAKMPEHEKIIFDSNLQYQTLLDTIQGRGPNLAFLPIASDVSMETWIETWAFSETIHSRSYTHIQRNLHIDPAKEFDKILRNEAIMKRSASMTSYYDNLISECHELKNIVLKIEMMTSHGYPDESIAEYEQKRKEQMRKCKVALYLCMHAVNALEAIRFYVSFTFTFNFAEQGKMEGNAKIMRLIARDEALHQKGTQSKIRLWQMGKDDPEMAEIAYQYEEEATQIFLEVYEQEKEWAEHLFSIGDVDGVTLKSTIAYIEHLTDQRMRAVGLQSPFKPSPNPYPWMNKWLKSDNVQVAPQEVEVSSYLVGNLNTEISDEAYAKWRQKYA
> |[Tevenvirinae _Escherichia_phage_MX01]||_Escherichia_phage_MX01.gb|Ribonucleotide reduc..|1209|NC_031934.1(168929):139971-141179:-1 ^RAST2:fig|1198136.96.peg.240^ Tevenvirinae _Escherichia_phage_MX01|neighbours:(-1),(-1)|neighbour_genes:endonuclease,Ribonucleotide reduc..|
MDESLTNENNMSTVFNTTPVDVLAEPMFFGSGLGLARYDIQRHKVFEELCEKQLGFFWRPEEVNLMMDGAQFNKLPQFQQNIFTNNLKYQSLLDSIQGRAPSAALQALISDPSLDTWVATWTFSETIHSRSYTHIMRNLYTDPSKVFDEILLDDAIMKRAESIGRYYDDVIEKTRYWQNAKADIEYQKEINADEDDIEDAIEHEMYWKRELMKSLYLCLHVINALEAIRFYVSFACTFNFHKNMEIMEGNAKIMKFIARDEQLHLKGTQYIIRQLQLGTDGDEWVKIAQECEQEAVDIFMEVNRQEKEWAAHLFKDGTCPGLNTQNMGAFVDYLTVSRMKQCGLPCPITDAPARHPYPWIREYLNSDAVQAAPQEVEISSYLVAQIDNDVDEKVMASYKKYF
>ID:AYR04144.1 |[Escherichia phage OLB35]||_Escherichia_phage_OLB35_.gbk|aerobic NDP reductas..|1179|MH992122(169140):139962-141140:-1 ^^ UNVERIFIED: Escherichia phage OLB35, complete genome.|neighbours:ID:AYR04143.1(-1),ID:AYR04145.1(-1)|neighbour_genes:endonuclease II,ribonucleoside-dipho..|
MSTVFNTQQVDVLNEPMFFGSGLGLARYDIQRHKVFEELIEKSLSFFWRPEEVNLMLDSAQFNKLPQFQQDIFTNNLKYQSLLDSIQGRAPSAVLMALISDPSLDTWVATWTFSETIHSRSYTHIMRNLYTDPSKVFDEIVLDEAIMKRAESIGRYYDDVLIKTREWENAKEIFKCFSENEYDLDAYSNSLMHMEECKHDLMKSLYLCLHVINALEAIRFYVSFACTFNFHKNMEIMEGNAKIMKFIARDEQLHLKGTQYIIRQLQSGTDGDEWVQIAKECEQEAVDIFMEVNSQEKEWAAHLFKDGTCPGINTQSMCAFVDYLTVSRMKQCGLPCPITDAPTKHPYPWIREYLNSDLVQAAPQEVEISSYLVAQIDNDVDQNVINSYKKYF
> |[Tevenvirinae _Escherichia_phage_PE37]||_Escherichia_phage_PE37.gb|Ribonucleotide reduc..|1179|KU925172.1(166423):27004-28182:1 ^RAST2:fig|1198136.98.peg.43^ Tevenvirinae _Escherichia_phage_PE37|neighbours:(1),(1)|neighbour_genes:Ribonucleotide reduc..,Phage endonuclease|
MSTVFNTNPVDVLKEPMFFGSGLGIARYDIQRHKVFEDLTEKQLSFFWRPEEVNLMMDAAQFNKLPQYQQNIFTNNLKYQSLLDSIQGRAPSAVLMSLISDPSLDTWVATWTFSETIHSRSYTHIMRNLYTDPSKVFDEIVLDEAIMKRAESIGRYYDDVLIKTRYWENAKADIEYQKEINADEDVIEDAIEHETYWKHELMKSLYLCLHVINALEAIRFYVSFACTFNFHKNMEIMEGNAKIMKFIARDEQLHLKGTQYIIRQLQSGTDGDEWVKIAQECEQEAVDIFMEVNRQEKDWAVHLFKDGDVPGLNTNSMWSFIDYLTVSRMKQCGLPCPITDAPVKHPYPWIREYLNSDNVQSAPQEVELSSYLVAQIDNDVDDKVMMSFKKYF
>ID:BBC14570.1 |[Escherichia phage PP01]||_Escherichia_phage_PP01.gbk|hypothetical protein|1170|LC348379(167812):138340-139509:-1 ^^ Escherichia phage PP01 DNA, complete sequence.|neighbours:ID:BBC14569.1(-1),ID:BBC14571.1(-1)|neighbour_genes:denA,nrdA|
MSTVFNTNPVDVLKEPMFFGSGLGIARYDIQRHKVFEDLTEKQLSFFWRPEEVNLMMDAAQFNKLPQYQQDIFTNNLKYQSLLDSIQGRAPSAVLMSLISDPSLDTWVATWTFSETIHSRSYTHIMRNLYTDPSKVFDEIVLDKAIMKRAESIGRYYDDVLVKTREYQNAVEDYEGILSEGFRKEELGKVVECTKRALMKSLYLCLHVINALEAIRFYVSFACTFNFHKNMEIMEGNAKIMKFIARDEQLHLKGTQYIIRQLQLGTDGDEWVKIAQECEQEAVDIFMEVNRQEKDWAVHLFKDGDVPGLNTNSMWSFIDYLTVSRMKQCGLPCPITDAPVKHPYPWIREYLNSDNVQSAPQEVELSSYLVAQIDNDVDDKVMMSFKKYF
> |[Tevenvirinae _Escherichia_phage_SF]||_Escherichia_phage_SF.gb|Ribonucleotide reduc..|1179|MH359124.1(168695):149150-150328:1 ^RAST2:fig|1198136.100.peg.246^ Tevenvirinae _Escherichia_phage_SF|neighbours:(1),(1)|neighbour_genes:Ribonucleotide reduc..,Phage endonuclease|
MSTVFNTQQVDVLNEPMFFGSGLGLARYDIQRHKVFEELIEKSLSFFWRPEEVNLMLDSAQFNKLPQFQQDIFTNNLKYQSLLDSIQGRAPSAVLMALISDPSLDTWVATWTFSETIHSRSYTHIMRNLYTDPSKVFDEIVLDEAIMKRAESIGKYYDDVLVKTRHWENQKEFTELAKASIGADLQLKRAIKQEAAAKRDLMKSLYLCLHVINALEAIRFYVSFACTFNFHKNMEIMEGNAKIMKFIARDEQLHLKGTQYIIRQLQSGTDGDEWVQIAKECEQEAVDIFMEVNSQEKEWAAHLFKDGTCPGINTQSMCAFVDYLTVSRMKQCGLPCPITDAPTKHPYPWIREYLNSDLVQAAPQEVEISSYLVAQIDNDVDQNVINSYKKYF
>ID:YP_009608438.1 |[Escherichia phage ST0]||_Escherichia_phage_ST0.gbk|hypothetical protein|1179|NC_041990(170496):89408-90586:1 ^GeneID:40084460^ Escherichia phage ST0, complete genome.|neighbours:ID:YP_009608437.1(1),ID:YP_009608439.1(1)|neighbour_genes:ribonucleoside-dipho..,endonuclease II|
MSTVFNTQQVDVLNEPMFFGSGLGIARYDIQRHKVFEDLTEKQLSFFWRPEEVNLMLDSAQFNKLPQFQQDIFTNNLKYQSLLDSIQGRAPSAVLMALISDPSLDTWVATWTFSETIHSRSYTHIMRNLYTDPSKVFDEIVLDEAIMKRAESIGKYYDDVLVKTRYWENAKADIEYQKEINADEDVIEDAIEHETYWKRELMKSLYLCLHVINALEAIRFYVSFACTFNFHKNMEIMEGNAKIMKFIARDEQLHLKGTQYIIRQLQSGTDGDEWVQIAKECEQEAVDIFMEVNRQEKEWAAHLFKDGTCPGINTQSMCAFVDYLTVSRMKQCGLPCPITDAPTKHPYPWIREYLNSDLVQAAPQEVEISSYLVAQIDNDVDQNVINSYKKYF
>ID:BBC14846.1 |[Escherichia phage T2]||_Escherichia_phage_T2.gbk|hypothetical protein|1179|LC348380(163825):133794-134972:-1 ^^ Escherichia phage T2 DNA, complete sequence.|neighbours:ID:BBC14845.1(-1),ID:BBC14847.1(-1)|neighbour_genes:denA,nrdA|
MSTVFNTNPVDVLKEPMFFGSGLGIARYDIQRHKVFEDLTEKQLSFFWRPEEVNLMMDAAQFNKLPQYQQDIFTNNLKYQSLLDSIQGRAPSAVLMSLISDPSLDTWVATWTFSETIHSRSYTHIMRNLYTDPSKVFDEIVLDKAIMKRAESIGRYYDDVIEKTRYWQNAKADIEYKKEINADEDDIKDAIEHEMYWKRELMRSLYLCLHVINALEAIRFYVSFACTFNFHKNMEIMEGNAKIMKFIARDEQLHLKGTQYIIRQLQLGTDGDEWVKIAKECEQEAVDIFMEVNRQEKDWAVHLFKDGDVPGLNTNSMWSFIDYLTVSRMKQCGLPCPITDAPVKHPYPWIREYLNSDNVQSAPQEVELSSYLVAQIDNDVDDKVMMSFKKYF
>ID:YP_009281560.1 |[Escherichia phage UFV-AREG1]||_Escherichia_phage_UFV-AREG1_.gbk|ribonucleoside-dipho..|1179|NC_031030(170788):136086-137264:-1 ^GeneID:29063753^ Escherichia phage UFV-AREG1, complete genome.|neighbours:ID:YP_009281559.1(-1),ID:YP_009281561.1(-1)|neighbour_genes:endonuclease II,ribonucleoside-dipho..|
MSTVFNTNPVDVLKEPMFFGSGLGIARYDIQRHKVFEDLTEKQLSFFWRPEEVNLMMDAAQFNKLPQYQQNIFTNNLKYQSLLDSIQGRAPSAVLMSLISDPSLDTWVATWTFSETIHSRSYTHIMRNLYTDPSKVFDEIVLDEAIMKRAESIGRYYDDVLIKTRYWENAKADIEYQKEINADEDVIEDAIEHETYWKRELMKSLYLCLHVINALEAIRFYVSFACTFNFHKNMEIMEGNAKIMKFIARDEQLHLKGTQYIIRQLQLGTDGDEWVKIAQECEQEAVDIFMEVNRQEKDWAVHLFKDGDVPGLNTNSMWSFIDYLTVSRMKQCGLPCPITDAPVKHPYPWIREYLNSDNVQSAPQEVELSSYLVAQIDNDVDDKVMMSFKKYF
>ID:YP_009323432.1 |[Escherichia phage WG01]||_Escherichia_phage_WG01_.gbk|aerobic NDP reductas..|1179|NC_031928(169936):140890-142068:-1 ^GeneID:30308558^ Escherichia phage WG01, complete genome.|neighbours:ID:YP_009323431.1(-1),ID:YP_009323433.1(-1)|neighbour_genes:hypothetical protein,aerobic NDP reductas..|
MSTVFNTTPVDVLAEPMFFGSGLGIARYDIQRHKVFEELCEKQLSFFWRPEEVNLMMDAAQFNKLPQFQQNIFTNNLKYQSLLDSIQGRAPSAALQALISDPSLDTWVATWTFSETIHSRSYTHIMRNLYTDPSKVFDEILLDDAIMKRAESIGRYYDDVIEKTRYWQNAKADIEYQKEINADEDDIEDAIEHEMYWKRELMKSLYLCLHVINALEAIRFYVSFACTFNFHKNMEIMEGNAKIMKFIARDEQLHLKGTQYIIRQLQLGTDGDEWVKIAQECEQEAVDIFMEVNRQEKEWAAHLFKDGTCPGLNTQNMGAFVDYLTVSRMKQCGLPCPITDAPARHPYPWIREYLNSDAVQAAPQEVEISSYLVAQIDNDVDEKVMASYKKYF
>ID:YP_009030837.1 |[Escherichia phage vB_EcoM_112]||_Escherichia_phage_e112_.gbk|aerobic NDP reductas..|678|NC_024125(168470):137874-138551:-1 ^GeneID:19485381^ Escherichia phage e11/2, complete genome.|neighbours:ID:YP_009030836.1(-1),ID:YP_009030838.1(-1)|neighbour_genes:Intron-associated en..,aerobic NDP reductas..|
MSTVFNTNPVDVLKEPMFFGSGLGIARYDIQRHKVFEDLTEKQLSFFWRPEEVNLMMDAAQFNKLPQYQQNIFTNNLKYQSLLDSIQGRAPSAVLMSLISDPSLDTWIATWTFSETIHSRSYTHIMRNLYTDPSKVFDEIVLDEAIMKRAESIGRYYDDVLVKTREWENAKEFVELAKESPDADFRLNRAIKQEAEAKRALMKSLYLCLHVINALEAIRFYVSFA
>ID:AYN56188.1 |[Escherichia phage p000v]||_Escherichia_phage_p000v_.gbk|hypothetical protein|1179|MK047717(167803):9084-10262:1 ^^ Escherichia phage p000v, complete genome.|neighbours:ID:AYN56187.1(1),ID:AYN56189.1(1)|neighbour_genes:ribonucleoside-dipho..,endonuclease II|
MSTVFNTQQVDVLNEPMFFGSGLGLARYDIQRHKVFEELIEKQLSFFWRPEEVNLMLDSAQFNKLPQFQQDIFTNNLKYQSLLDSIQGRAPSAVLMALISDPSLDTWVATWTFSETIHSRSYTHIMRNLYTDPSKVFDEIVLDEAIMKRAESIGKYYDDVLVKTRYWENAKADIEYQKEINADEDVIEDAIGHETYWKRELMKSLYLCLHVINALEAIRFYVSFACTFNFHKNMEIMEGNAKIMKFIARDEQLHLKGTQYIIRQLQSGTDGDEWVQIAKECEQEAVDIFMEVNSQEKEWAAHLFKDGTCPGINTQSMCAFVDYLTVSRMKQCGLPCPITDAPSKHPYPWIREYLNSDLVQAAPQEVEISSYLVAQIDNDVDQNVINSYKKYF
> |[Tevenvirinae _Escherichia_phage_p000y]||_Escherichia_phage_p000y.gb|Ribonucleotide reduc..|1179|MK047718.1(169872):120049-121227:1 ^RAST2:fig|1198136.97.peg.211^ Tevenvirinae _Escherichia_phage_p000y|neighbours:(1),(1)|neighbour_genes:Ribonucleotide reduc..,Phage endonuclease|
MSTVFNTQQVDVLNEPMFFGSGLGLARYDIQRHKVFEELIEKQLSFFWRPEEVNLMLDSAQFNKLPQFQQDIFTNNLKYQSLLDSIQGRAPSAVLMSLLSDPSLDTWVATWTFSETIHSRSYTHIMRNLYTDPSKVFDEIVLDEAIMKRAESIGRYYDDVLVKARYWENAKADIEYQKEINADEDVIEDAIEHETYWKRELMKSLYLCLHVINALEAIRFYVSFACTFNFHKNMEIMEGNAKIMKFIARDEQLHLKGTQYIIRALQDGEDGDEWVKIAQECEQEAVDIFMEVNAQEKEWAEHLFKDGALPGLNVKILSEFVDYLTVSRMRSCGLPCPLKDVSTRHPIPWIREYLNSDLVQAAPQEVEISSYLVAQIDNDVDQNVINSYKKYF
> |[Tevenvirinae _Escherichia_phage_slur02]||_Escherichia_phage_slur02.gb|Ribonucleotide reduc..|1179|NC_028927.1(167298):40491-41669:-1 ^RAST2:fig|1198136.99.peg.64^ Tevenvirinae _Escherichia_phage_slur02|neighbours:(-1),(-1)|neighbour_genes:Phage endonuclease,Phage-associated hom..|
MSTVFNTSPVNILTEPMFFGSGLGLARYDIQRHRVFEELIEKSLSFFWRPEEVNLMMDAAQFNKLPQYQQDIFTNNLKYQSLLDSIQGRAPSAVLMSLISDPSLDTWVATWTFSETIHSRSYTHIMRNLYTDPSKVFDEIVLDEAIMKRAESIGRYYDDVLIKTRYWENAKADIEYQKEINADEDDIKDAIEHEMYWKRELMRSLYLCLHVINALEAIRFYVSFACTFNFHKNMEIMEGNAKIMKFIARDEQLHLKGTQYIIRQLQLGTDGDEWVKIAKECEQEAVDIFMEVNRQEKDWAVHLFKDGDVPGLNTNSMWSFIDYLTVSRMKQCGLPCPITDAPVKHPYPWIREYLNSDNVQSAPQEVELSSYLVAQIDNDVDDKVMMSFKKYF
>ID:YP_009625023.1 |[Escherichia phage slur03]||_Escherichia_phage_slur03_.gbk|putative ribonucleot..|1170|NC_042129(167467):32144-33313:1 ^GOA:A0A0M7QDQ4,GeneID:40101905,InterPro:IPR000358,InterPro:IPR009078,InterPro:IPR012348,InterPro:IPR030475,UniProtKB/TrEMBL:A0A0M7QDQ4^ Escherichia phage slur03, complete genome.|neighbours:ID:YP_009625022.1(1),ID:YP_009625024.1(1)|neighbour_genes:ribonucleotide reduc..,putative endonucleas..|
MSTVFNTNPVDVLKEPMFFGSGLGIARYDIQRHKVFEDLTEKQLSFFWRPEEVNLMMDAAQFNKLPQYQQNIFTNNLKYQSLLDSIQGRAPSAVLMSLISDPSLDTWVATWTFSETIHSRSYTHIMRNLYTDPSKVFDEIVLDEAIMKRAESIGRYYDDVLVKTREWENAKEEYEGILSEGWRKDELGKVVEYAKRELMKSLYLCLHVINALEAIRFYVSFACTFNFHKNMEIMEGNAKIMKFIARDEQLHLKGTQYIIRQLQLGTDGDEWVKIAQECEQEAVDIFMEVNRQEKDWAVHLFKDGDVPGLNTNSMWSFIDYLTVSRMKQCGLPCPITDAPVKHPYPWIREYLNSDNVQSAPQEVELSSYLVAQIDNDVDDKVMMSFKKYF
>ID:YP_009625444.1 |[Escherichia phage slur04]||_Escherichia_phage_slur04_.gbk|nrdB|1179|NC_042130(167298):122175-123353:-1 ^GOA:A0A0M7Q9Z2,GeneID:40102345,InterPro:IPR000358,InterPro:IPR009078,InterPro:IPR012348,InterPro:IPR030475,UniProtKB/TrEMBL:A0A0M7Q9Z2^ Escherichia phage slur04, complete genome.|neighbours:ID:YP_009625443.1(-1),ID:YP_009625445.1(-1)|neighbour_genes:GIY-YIG catalytic do..,NUMOD3 motif (2 copi..|
MSTVFNTSPVNILTEPMFFGSGLGLARYDIQRHRVFEELIEKSLSFFWRPEEVNLMMDAAQFNKLPQYQQDIFTNNLKYQSLLDSIQGRAPSAVLMSLISDPSLDTWVATWTFSETIHSRSYTHIMRNLYTDPSKVFDEIVLDEAIMKRAESIGRYYDDVLIKTRYWENAKADIEYQKEINADEDDIKDAIEHEMYWKRELMRSLYLCLHVINALEAIRFYVSFACTFNFHKNMEIMEGNAKIMKFIARDEQLHLKGTQYIIRQLQLGTDGDEWVKIAKECEQEAVDIFMEVNRQEKDWAVHLFKDGDVPGLNTNSMWSFIDYLTVSRMKQCGLPCPITDAPVKHPYPWIREYLNSDNVQSAPQEVELSSYLVAQIDNDVDDKVMMSFKKYF
> |[Tevenvirinae _Escherichia_phage_slur07]||_Escherichia_phage_slur07.gb|Ribonucleotide reduc..|1179|NC_028780.1(167124):24507-25685:1 ^RAST2:fig|1198136.89.peg.33^ Tevenvirinae _Escherichia_phage_slur07|neighbours:(1),(1)|neighbour_genes:Ribonucleotide reduc..,Phage endonuclease|
MSTVFNTNPVDVLKEPMFFGSGLGIARYDIQRHKVFEDLTEKQLSFFWRPEEVNLMMDAAQFNKLPQYQQNIFTNNLKYQSLLDSIQGRAPSAVLMSLISDPSLDTWVATWTFSETIHSRSYTHIMRNLYTDPSKVFDEIVLDEAIMKRAESIGRYYDDVLTKTRYWENAKADIEYQKEINADEDVIEDAIEHETYWKRELMKSLYLCLHVINALEAIRFYVSFACTFNFHKNMEIMEGNAKIMKFIARDEQLHLKGTQYIIRQLQLGTDGDEWVKIAQECEQEAVDIFMEVNRQEKDWAVHLFKDGDVPGLNTNSMWSFIDYLTVSRMKQCGLPCPITDAPVKHPYPWIREYLNSDNVQSAPQEVELSSYLVAQIDNDVDDKVMMSFKKYF
>ID:CUL02567.1 |[Escherichia phage slur08]||_Escherichia_phage_slur08_.gbk|nrdB|1170|LN881733(167467):29391-30560:1 ^GOA:A0A0M7QDP0,InterPro:IPR000358,InterPro:IPR009078,InterPro:IPR012348,InterPro:IPR030475,UniProtKB/TrEMBL:A0A0M7QDP0^ Escherichia phage slur08, complete genome.|neighbours:ID:CUL02566.1(1),ID:CUL02568.1(1)|neighbour_genes:nrdA,GIY-YIG catalytic do..|
MSTVFNTNPVDVLKEPMFFGSGLGIARYDIQRHKVFEDLTEKQLSFFWRPEEVNLMMDAAQFNKLPQYQQNIFTNNLKYQSLLDSIQGRAPSAVLMSLISDPSLDTWVATWTFSETIHSRSYTHIMRNLYTDPSKVFDEIVLDEAIMKRAESIGRYYDDVLVKTREWENAKEEYEGILSEGWRKDELGKVVEYAKRELMKSLYLCLHVINALEAIRFYVSFACTFNFHKNMEIMEGNAKIMKFIARDEQLHLKGTQYIIRQLQLGTDGDEWVKIAQECEQEAVDIFMEVNRQEKDWAVHLFKDGDVPGLNTNSMWSFIDYLTVSRMKQCGLPCPITDAPVKHPYPWIREYLNSDNVQSAPQEVELSSYLVAQIDNDVDDKVMMSFKKYF
>ID:CUL02998.1 |[Escherichia phage slur11]||_Escherichia_phage_slur11_.gbk|nrdB|1179|LN881734(167298):125721-126899:-1 ^GOA:A0A0M7QCK5,InterPro:IPR000358,InterPro:IPR009078,InterPro:IPR012348,InterPro:IPR030475,UniProtKB/TrEMBL:A0A0M7QCK5^ Escherichia phage slur11, complete genome.|neighbours:ID:CUL02997.1(-1),ID:CUL02999.1(-1)|neighbour_genes:GIY-YIG catalytic do..,NUMOD3 motif (2 copi..|
MSTVFNTSPVNILTEPMFFGSGLGLARYDIQRHRVFEELIEKSLSFFWRPEEVNLMMDAAQFNKLPQYQQDIFTNNLKYQSLLDSIQGRAPSAVLMSLISDPSLDTWVATWTFSETIHSRSYTHIMRNLYTDPSKVFDEIVLDEAIMKRAESIGRYYDDVLIKTRYWENAKADIEYQKEINADEDDIKDAIEHEMYWKRELMRSLYLCLHVINALEAIRFYVSFACTFNFHKNMEIMEGNAKIMKFIARDEQLHLKGTQYIIRQLQLGTDGDEWVKIAKECEQEAVDIFMEVNRQEKDWAVHLFKDGDVPGLNTNSMWSFIDYLTVSRMKQCGLPCPITDAPVKHPYPWIREYLNSDNVQSAPQEVELSSYLVAQIDNDVDDKVMMSFKKYF
>ID:CUL03784.1 |[Escherichia phage slur13]||_Escherichia_phage_slur13_.gbk|nrdB|1179|LN881737(167299):147543-148721:-1 ^GOA:A0A0M7QEI5,InterPro:IPR000358,InterPro:IPR009078,InterPro:IPR012348,InterPro:IPR030475,UniProtKB/TrEMBL:A0A0M7QEI5^ Escherichia phage slur13, complete genome.|neighbours:ID:CUL03783.1(-1),ID:CUL03785.1(-1)|neighbour_genes:GIY-YIG catalytic do..,NUMOD3 motif (2 copi..|
MSTVFNTSPVNILTEPMFFGSGLGLARYDIQRHRVFEELIEKSLSFFWRPEEVNLMMDAAQFNKLPQYQQDIFTNNLKYQSLLDSIQGRAPSAVLMSLISDPSLDTWVATWTFSETIHSRSYTHIMRNLYTDPSKVFDEIVLDEAIMKRAESIGRYYDDVLIKTRYWENAKADIEYQKEINADEDDIKDAIEHEMYWKRELMRSLYLCLHVINALEAIRFYVSFACTFNFHKNMEIMEGNAKIMKFIARDEQLHLKGTQYIIRQLQLGTDGDEWVKIAKECEQEAVDIFMEVNRQEKDWAVHLFKDGDVPGLNTNSMWSFIDYLTVSRMKQCGLPCPITDAPVKHPYPWIREYLNSDNVQSAPQEVELSSYLVAQIDNDVDDKVMMSFKKYF
>ID:YP_009180727.1 |[Escherichia phage slur14]||_Escherichia_phage_slur14_.gbk|nrdB|1170|NC_028448(167467):79027-80196:-1 ^GOA:A0A0M7QEV6,GeneID:26227902,InterPro:IPR000358,InterPro:IPR009078,InterPro:IPR012348,InterPro:IPR030475,UniProtKB/TrEMBL:A0A0M7QEV6^ Escherichia phage slur14, complete genome.|neighbours:ID:YP_009180726.1(-1),ID:YP_009180728.1(-1)|neighbour_genes:GIY-YIG catalytic do..,nrdA|
MSTVFNTNPVDVLKEPMFFGSGLGIARYDIQRHKVFEDLTEKQLSFFWRPEEVNLMMDAAQFNKLPQYQQNIFTNNLKYQSLLDSIQGRAPSAVLMSLISDPSLDTWVATWTFSETIHSRSYTHIMRNLYTDPSKVFDEIVLDEAIMKRAESIGRYYDDVLVKTREWENAKEEYEGILSEGWRKDELGKVVEYAKRELMKSLYLCLHVINALEAIRFYVSFACTFNFHKNMEIMEGNAKIMKFIARDEQLHLKGTQYIIRQLQLGTDGDEWVKIAQECEQEAVDIFMEVNRQEKDWAVHLFKDGDVPGLNTNSMWSFIDYLTVSRMKQCGLPCPITDAPVKHPYPWIREYLNSDNVQSAPQEVELSSYLVAQIDNDVDDKVMMSFKKYF
>ID:AVH86058.1 |[Escherichia phage vB_EcoM-G28]||_Escherichia_phage_vB_EcoM-G28.gbk|putative ribonucleos..|1179|MG867727(170121):139869-141047:-1 ^^ Escherichia phage vB_EcoM-G28, complete genome.|neighbours:ID:AVH86057.1(-1),ID:AVH86059.1(-1)|neighbour_genes:putative endonucleas..,hypothetical protein|
MSTVFNTNPVDVLKEPMFFGSGLGIARYDIQRHKVFEDLTEKQLSFFWRPEEVNLMMDAAQFNKLPQYQQDIFTNNLKYQSLLDSIQGRAPSAVLMSLISDPSLDTWVATWTFSETIHSRSYTHIMRNLYTDPSKVFDEIVLDEAIMKRAESIGRYYDDVLTKTREWENAKEFTELAKESPDAVFRLNRAIKQEAEAKRALMKSLYLCLHVINALEAIRFYVSFACTFNFHKNMEIMEGNAKIMKFIARDEQLHLKGTQYIIRQLQSGTDGDEWVKIAQECEQEAVDIFMEVNRQEKDWAVHLFKDGDVPGLNTNSMWSFIDYLTVSRMKQCGLPCPITDAPVKHPYPWIREYLNSDNVQSAPQEVELSSYLVAQIDNDVDDKVMMSFKKYF
>ID:QDF15251.1 |[Escherichia phage vB_EcoM-Sa45lw]||_Escherichia_phage_vB_EcoM-Sa45lw_.gbk|ribonucleoside-dipho..|1179|MK977694(167353):136897-138075:-1 ^^ Escherichia phage vB_EcoM-Sa45lw, complete genome.|neighbours:ID:QDF15250.1(-1),ID:QDF15252.1(-1)|neighbour_genes:endonuclease II,ribonucleoside-dipho..|
MSTVFNTNPVDVLKEPMFFGSGLGIARYDIQRHKVFEDLTEKQLSFFWRPEEVNLMMDAAQFNKLPQYQQDIFTNNLKYQSLLDSIQGRAPSAVLMSLISDPSLDTWVATWTFSETIHSRSYTHIMRNLYTDPSKVFDEIVLDKAIMKRAESIGRYYDDVIEKTREWENAKEIFRCFSENEYDLDAYSNSLMHVEECKYELMRSLYLCLHVINALEAIRFYVSFACTFNFHKNMEIMEGNAKIMKFIARDEQLHLKGTQYIIRQLQLGTDGDEWVKIAKECEQEAVDIFMEVNRQEKDWAVHLFKDGDVPGLNTNSMWSFIDYLTVSRMKQCGLPCPITDAPVKHPYPWIREYLNSDNVQSAPQEVELSSYLVAQIDNDVDDKVMMSFKKYF
>ID:YP_009290492.1 |[Escherichia phage vB_EcoM-UFV13]||_Escherichia_phage_vB_EcoM-UFV13_.gbk|ribonucleotide reduc..|1170|NC_031103(165772):135934-137103:-1 ^GeneID:29081288^ Escherichia phage vB_EcoM-UFV13, complete genome.|neighbours:ID:YP_009290491.1(-1),ID:YP_009290493.1(-1)|neighbour_genes:hypothetical protein,ribonucleotide reduc..|
MSTVFNTNPVDVLKEPMFFGSGLGIARYDIQRHKVFEDLTEKQLSFFWRPEEVNLMMDAAQFNKLPQYQQDIFTNNLKYQSLLDSIQGRAPSAVLMSLISDPSLDTWVATWTFSETIHSRSYTHIMRNLYTDPSKVFDEIVLDKAIMKRAESIGRYYDDVLVKTREYQNAVEDYEGILSEGFRKEELGKVVECTKRALMKSLYLCLHVINALEAIRFYVSFACTFNFHKNMEIMEGNAKIMKFIARDEQLHLKGTQYIIRQLQLGTDGDEWVKIAQECEQEAVDIFMEVNRQEKDWAVHLFKDGDVPGLNTNSMWSFIDYLTVSRMKQCGLPCPITDAPVKHPYPWIREYLNSDNVQSAPQEVELSSYLVAQIDNDVDDKVMMSFKKYF
>ID:AUV61089.1 |[Escherichia phage vB_EcoM-fFiEco06]||_Escherichia_phage_vB_EcoM-fFiEco06_.gbk|nrdB|1179|MG781190(167076):136577-137755:-1 ^^ Escherichia phage vB_EcoM-fFiEco06, complete genome.|neighbours:ID:AUV61088.1(-1),ID:AUV61090.1(-1)|neighbour_genes:denA,nrdA|
MSTVFNTNPVDVLKEPMFFGSGLGIARYDIQRHKVFEDLTEKQLSFFWRPEEVNLMMDAAQFNKLPQYQQNIFTNNLKYQSLLDSIQGRAPSAVLMSLISDPSLDTWVATWTFSETIHSRSYTHIMRNLYTDPSKVFDEIVLDEAIMKRAESIGRYYDDVLIKTRYWENAKADIEYQKEINADEDVIEDAIEHETYWKRELMKSLYLCLHVINALEAIRFYVSFACTFNFHKNMEIMEGNAKIMKFIARDEQLHLKGTQYIIRQLQSGTDGDQWVKIAQECEQEAVDIFMEVNRQEKDWAVHLFKDGDVPGLNTNSMWSFIDYLTVSRMKQCGLPCPITDAPVKHPYPWIREYLNSDNVQSAPQEVELSSYLVAQIDNDVDDKVMMSFKKYF
>ID:AUV61361.1 |[Escherichia phage vB_EcoM-fHoEco02]||_Escherichia_phage_vB_EcoM-fHoEco02_.gbk|nrdB|1179|MG781191(167064):136568-137746:-1 ^^ Escherichia phage vB_EcoM-fHoEco02, complete genome.|neighbours:ID:AUV61360.1(-1),ID:AUV61362.1(-1)|neighbour_genes:denA,nrdA|
MSTVFNTNPVDVLKEPMFFGSGLGIARYDIQRHKVFEDLTEKQLSFFWRPEEVNLMMDAAQFNKLPQYQQNIFTNNLKYQSLLDSIQGRAPSAVLMSLISDPSLDTWVATWTFSETIHSRSYTHIMRNLYTDPSKVFDEIVLDEAIMKRAESIGRYYDDVLIKTRYWENAKADIEYQKEINADEDVIEDAIEHETYWKRELMKSLYLCLHVINALEAIRFYVSFACTFNFHKNMEIMEGNAKIMKFIARDEQLHLKGTQYIIRQLQSGTDGDQWVKIAQECEQEAVDIFMEVNRQEKDWAVHLFKDGDVPGLNTNSMWSFIDYLTVSRMKQCGLPCPITDAPVKHPYPWIREYLNSDNVQSAPQEVELSSYLVAQIDNDVDDKVMMSFKKYF
>ID:AYP69748.1 |[Escherichia phage vB_EcoM_DalCa]||_Escherichia_phage_vB_EcoM_DalCa_.gbk|ribonucleotide reduc..|1179|MH992510(166040):136267-137445:-1 ^^ Escherichia phage vB_EcoM_DalCa, complete genome.|neighbours:ID:AYP69842.1(-1),ID:AYP69722.1(-1)|neighbour_genes:endonuclease II,ribonucleotide reduc..|
MSTVFNTNPVDVLKEPMFFGSGLGIARYDIQRHKVFEDLTEKQLSFFWRPEEVNLMMDAAQFNKLPQYQQNIFTNNLKYQSLLDSIQGRAPSAVLMSLISDPSLDTWVATWTFSETIHSRSYTHIMRNLYTDPSKVFDEIVLDKAIMKRAESIGRYYDDVLDKTRIWENAKENFSYFAENEYDLEAYSNSLTHLEECKRDLMKSLYLCLHVINALEAIRFYVSFACTFNFHKNMEIMEGNAKIMKFIARDEQLHLKGTQYIIRQLQSGTDGDQWVKIAQECEQEAVDIFMEVNRQEKDWAVHLFKDGDVPGLNTNSMWSFIDYLTVSRMKQCGLPCPITDAPVKHPYPWIREYLNSDNVQSAPQEVELSSYLVAQIDNDVDDKVMMSFKKYF
>ID:QBO63745.1 |[Escherichia phage vB_EcoM_G10400]||_Escherichia_phage_vB_EcoM_G10400.gbk|putative ribonucleos..|678|MK327937(170182):139726-140403:-1 ^^ Escherichia phage vB_EcoM_G10400, complete genome.|neighbours:ID:QBO63744.1(-1),ID:QBO63746.1(-1)|neighbour_genes:hypothetical protein,ribonucleoside-dipho..|
MSTVFNTNPVDVLKEPMFFGSGLGIARYDIQRHKVFEDLTEKQLSFFWRPEEVNLMMDAAQFNKLPQYQQDIFTNNLKYQSLLDSIQGRAPSAVLMSLISDPSLDTWVATWTFSETIHSRSYTHIMRNLYTDPSKVFDEIVLDEAIMKRAESIGRYYDDVLIKTREWENAKEFVELAKESPDAVFRLNRAIKQEAEAKRALMKSLYLCLHVINALEAIRFYVSFA
>ID:QBO62387.1 |[Escherichia phage vB_EcoM_G2248]||_Escherichia_phage_vB_EcoM_G2248.gbk|putative ribonucleos..|1161|MK327932(170678):139563-140723:-1 ^^ Escherichia phage vB_EcoM_G2248, complete genome.|neighbours:ID:QBO62386.1(-1),ID:QBO62388.1(-1)|neighbour_genes:putative polynucleot..,hypothetical protein|
MSVFNREHVDIMNEPMFLGSGLGIARYDIQRHQVFEELIEKQLSFFWRPEEISLATDRIQYLNMGDVEKRFFTENLKYQTLLDSIQGRAPSAAFGPIVSDPTLDTWLQTWTFSETIHSRSYTHIMRNCFIDPASEFDQIIDNPAIMKRAESIGQYYDDVLYWIRKYENAKEDLRYWEERDDQTELDDARRFFEDTKRDLMASIYLCAHCVNALEAIRFYVSFACTFSFAERGLLEGNAKIMKFIARDEQLHLKGTQYIIRQWQTGADGDEWKQIAEELEGEATKIFLDVVEQEKEWVDHLFAMGAIPNLSPEILKTYVEYLADSRMRAAGLKSPFSVRRHPLPWMRKWLNSDEVQNAAQEVEIMYLVSQVNTDLTDDDYNRFGKYL
> |[Tevenvirinae Escherichia_phage_vB_EcoM_G2285]||_Escherichia_phage_vB_EcoM_G2285.gb|Ribonucleotide reduc..|678|MK327933.1(166675):138948-139625:-1 ^RAST2:fig|1198136.60.peg.243^ Tevenvirinae Escherichia_phage_vB_EcoM_G2285|neighbours:(1),(-1)|neighbour_genes:hypothetical protein,Ribonucleotide reduc..|
MSTVFNTQQVNVLNEPMFFGSGLGLARYDIQRHRVFEELIERQLSFFWRPEEVNLMLDSAQFNKLPQFQQDIFTNNLKYQSLLDSIQGRAPSAVLMSLLSDPSLDTWVATWTFSETIHSRSYTHIMRNLYTDPSKVFDEIVLDEAIMKRAESIGRYYDDVLVKARYWENAKEFVELAKESPDAVFRLNRAIKQEAEAKRALMKSLYLCLHVINALEAIRFYVSFA
> |[Tevenvirinae _Escherichia_phage_vB_EcoM_G2469]||_Escherichia_phage_vB_EcoM_G2469.gb|Ribonucleotide reduc..|678|MK327934.1(170452):142557-143234:-1 ^RAST2:fig|1198136.90.peg.245^ Tevenvirinae _Escherichia_phage_vB_EcoM_G2469|neighbours:(-1),(-1)|neighbour_genes:Phage-associated hom..,Ribonucleotide reduc..|
MSTVFNTQQVDVLNEPMFFGSGLGLARYDIQRHKVFEELIEKQLSFFWRPEEVNLMLDSAQFNKLPQFQQDIFTNNLKYQSLLDSIQGRAPSAVLMSLLSDPSLDTWVATWTFSETIHSRSYTHIMRNLYTDPSKVFDEIVLDEAIMKRAESIGRYYDDVLVKARYWENAKADIEYQKEINADEDVIEDAIEHETYWKRELMKSLYLCLHVINALEAIRFYVSFA
> |[Tevenvirinae Escherichia_phage_vB_EcoM_G2494]||_Escherichia_phage_vB_EcoM_G2494.gb|Ribonucleotide reduc..|1188|MK327935.1(168327):136144-137331:-1 ^RAST2:fig|1198136.61.peg.246^ Tevenvirinae Escherichia_phage_vB_EcoM_G2494|neighbours:(-1),(-1)|neighbour_genes:3'-phosphatase, phag..,hypothetical protein|
MSVFNREHVDIMTEPMFFGSDLGIARYDIQRHQVFEELIEKQLSFFWRPEEISLATDRIQYLNMSDVEKRFFTENLRYQTLLDSIQGRAPARVFGPIVSDPTLDTWLQTWTFSETIHSRSYTHIMRNCFIDPASEFDQIIDNPSIMKRAESIGKYYDDVLYWIRKYENAKEDLRYWEEEVLHHYWEERDDQTELDDARRFFEDTKRDLMASIYLCAHCVNALEAIRFYVSFACTFSFAERGLLEGNAKIMKFIARDEQLHLKGTQYIIRQWQTGVDGDEWKQIAEELEGEATKIFLDVVEQEKEWVDHLFAMGAIPNLSPEILKTYVEYLADSRMRAAGLKSPFSVRRHPLPWMRKWLNSDEVQNAAQEVEIMYLVSQVNTDLTDDDYNRFGKYL
>ID:QBO65637.1 |[Escherichia phage vB_EcoM_G2540-3]||_Escherichia_phage_vB_EcoM_G2540-3_.gbk|putative ribonucleos..|678|MK327944(168654):137423-138100:-1 ^^ Escherichia phage vB_EcoM_G2540-3, complete genome.|neighbours:ID:QBO65636.1(-1),ID:QBO65638.1(-1)|neighbour_genes:hypothetical protein,hypothetical protein|
MSTVFNTNPVDVLKEPMFFGSGLGIARYDIQRHKVFEDLTEKQLSFFWRPEEVNLMMDAAQFNKLPQYQQDIFTNNLKYQSLLDSIQGRAPSAVLMSLISDPSLDTWVATWTFSETIHSRSYTHIMRNLYTDPSKVFDEIVLDEDIMKRAESIGRYYDDVLVKTREWENAKEFVELAKESPDADFRLNRAIKQEAEAKRALMKSLYLCLHVINALEAIRFYVSFA
> |[Tevenvirinae _Escherichia_phage_vB_EcoM_G2540]||_Escherichia_phage_vB_EcoM_G2540.gb|Ribonucleotide reduc..|1179|MK327936.1(168886):137322-138500:-1 ^RAST2:fig|1198136.92.peg.242^ Tevenvirinae _Escherichia_phage_vB_EcoM_G2540|neighbours:(-1),(-1)|neighbour_genes:Phage endonuclease,Phage-associated hom..|
MSTVFNTSPVNILTEPMFFGSGLGLARYDIQRHRVFEELIEKSLSFFWRPEEVNLMMDAAQFNKLPQYQQNIFTNNLKYQSLLDSIQGRAPSAVLMSLISDPSLDTWVATWTFSETIHSRSYTHIMRNLYTDPSKVFDEIVLDEAIMKRAESIGRYYDDVLIKTRYWENAKADIEYQKEINADEDVIEDAIEHETYWKRELMKSLYLCLHVINALEAIRFYVSFACTFNFHKNMEIMEGNAKIMKFIARDEQLHLKGTQYIIRQLQLGTDGDEWVKIAQECEQEAVDIFMEVNRQEKDWAVHLFKDGDVPGLNTNSMWSFIDYLTVSRMKQCGLPCPITDAPVKHPYPWIREYLNSDNVQSAPQEVELSSYLVAQIDNDVDDKVMMSFKKYF
>ID:QBO64551.1 |[Escherichia phage vB_EcoM_G29]||_Escherichia_phage_vB_EcoM_G29_.gbk|putative ribonucleos..|1179|MK327940(168241):138493-139671:-1 ^^ Escherichia phage vB_EcoM_G29, complete genome.|neighbours:ID:QBO64550.1(-1),ID:QBO64552.1(-1)|neighbour_genes:putative endonucleas..,putative ribonucleos..|
MSTVFNTNPVDVLKEPMFFGSGLGIARYDIQRHKVFEDLTEKQLSFFWRPEEVNLMMDAAQFNKLPQYQQNIFTNNLKYQSLLDSIQGRAPSAVLMSLISDPSLDTWVATWTFSETIHSRSYTHIMRNLYTDPSKVFDEIVLDEAIMKRAESIGRYYDDVLIKTRYWENAKADIEYQKEINADEDVIEDAIEHETYWKRELMKSLYLCLHVINALEAIRFYVSFACTFNFHKNMEIMEGNAKIMKFIARDEQLHLKGTQYIIRQLQSGTDGDQWVKIAQECEQEAVDIFMEVNRQEKDWAVHLFKDGDVPGLNTNSMWSFIDYLTVSRMKQCGLPCPITDAPVKHPYPWIREYLNSDNVQSAPQEVELSSYLVAQIDNDVDDKVMMSFKKYF
> |[Tevenvirinae _Escherichia_phage_vB_EcoM_G37-3]||_Escherichia_phage_vB_EcoM_G37-3.gb|Ribonucleotide reduc..|1161|MK327941.1(167832):135360-136520:-1 ^RAST2:fig|1198136.91.peg.252^ Tevenvirinae _Escherichia_phage_vB_EcoM_G37-3|neighbours:(-1),(-1)|neighbour_genes:3'-phosphatase, phag..,hypothetical protein|
MSVFNREHVDIMTEPMFFGSDLGIARYDIQRHQVFEELIEKQLSFFWRPEEISLATDRIQYLNMSDVEKRFFTENLRYQTLLDSIQGRAPARVFGPIVSDPTLDTWLQTWTFSETIHSRSYTHIMRNCFIDPASEFDQIIDNPAIMKRAESIGKYYDDVLYWIRKYENAKEDLRYWEERDDQTALDDARRFFEDTKRDLMASIYLCAHCVNALEAIRFYVSFACTFSFAERGLLEGNAKIMKFIARDEQLHLKGTQYIIRQWQTGVDGDEWKQIAEELEGEATKIFLDVVEQEKEWVDHLFAMGAIPNLSPEILKTYVEYLADSRMRAAGLKSPFSVRRHPLPWMRKWLNSDEVQNAAQEVEIMYLVSQVNTDLTDDDYNRFGKYL
> |[Tevenvirinae _Escherichia_phage_vB_EcoM_GG4498]||_Escherichia_phage_vB_EcoM_G4498.gb|Ribonucleotide reduc..|1179|MK327939.1(167826):137951-139129:-1 ^RAST2:fig|1198136.93.peg.243^ Tevenvirinae _Escherichia_phage_vB_EcoM_GG4498|neighbours:(-1),(-1)|neighbour_genes:Phage endonuclease,Ribonucleotide reduc..|
MSTVFNTNPVDVLKEPMFFGSGLGIARYDIQRHKVFEDLTEKQLSFFWRPEEVNLMMDAAQFNKLPQYQQNIFTNNLKYQSLLDSIQGRAPSAVLMSLISDPSLDTWVATWTFSETIHSRSYTHIMRNLYTDPSKVFDEIVLDEAIMKRAESIGRYYDDVLIKTRYWENAKADIEYQKEINADEDVIEDAIEHETYWKRELMKSLYLCLHVINALEAIRFYVSFACTFNFHKNMEIMEGNAKIMKFIARDEQLHLKGTQYIIRQLQSGTDGDQWVKIAQECEQEAVDIFMEVNRQEKDWAVHLFKDGDVPGLNTNSMWSFIDYLTVSRMKQCGLPCPITDAPVKHPYPWIREYLNSDNVQSAPQEVELSSYLVAQIDNDVDDKVMMSFKKYF
>ID:QBO65923.1 |[Escherichia phage vB_EcoM_G4500]||_Escherichia_phage_vB_EcoM_G4500_.gbk|putative ribonucleos..|1179|MK327945(168363):138615-139793:-1 ^^ Escherichia phage vB_EcoM_G4500, complete genome.|neighbours:ID:QBO65922.1(-1),ID:QBO65924.1(-1)|neighbour_genes:putative endonucleas..,putative ribonucleos..|
MSTVFNTNPVDVLKEPMFFGSGLGIARYDIQRHKVFEDLTEKQLSFFWRPEEVNLMMDAAQFNKLPQYQQNIFTNNLKYQSLLDSIQGRAPSAVLMSLISDPSLDTWVATWTFSETIHSRSYTHIMRNLYTDPSKVFDEIVLDEAIMKRAESIGRYYDDVLIKTRYWENAKADIEYQKEINADEDVIEDAIEHETYWKRELMKSLYLCLHVINALEAIRFYVSFACTFNFHKNMEIMEGNAKIMKFIARDEQLHLKGTQYIIRQLQSGTDGDQWVKIAQECEQEAVDIFMEVNRQEKDWAVHLFKDGDVPGLNTNSMWSFIDYLTVSRMKQCGLPCPITDAPVKHPYPWIREYLNSDNVQSAPQEVELSSYLVAQIDNDVDDKVMMSFKKYF
>ID:QBO66196.1 |[Escherichia phage vB_EcoM_G4507]||_Escherichia_phage_vB_EcoM_G4507_.gbk|putative ribonucleos..|1179|MK327946(168828):137887-139065:-1 ^^ Escherichia phage vB_EcoM_G4507, complete genome.|neighbours:ID:QBO66195.1(-1),ID:QBO66197.1(-1)|neighbour_genes:putative endonucleas..,putative ribonucleos..|
MSTVFNTNPVDVLKEPMFFGSGLGIARYDIQRHKVFEDLTEKQLSFFWRPEEVNLMMDAAQFNKLPQYQQNIFTNNLKYQSLLDSIQGRAPSAVLMSLISDPSLDTWVATWTFSETIHSRSYTHIMRNLYTDPSKVFDEIVLDEAIMKRAESIGRYYDDVLIKTRYWENAKADIEYQKEINADEDVIEDAIEHETYWKRELMKSLYLCLHVINALEAIRFYVSFACTFNFHKNMEIMEGNAKIMKFIARDEQLHLKGTQYIIRQLQLGTDGDEWVKIAQECEQEAVDIFMEVNRQEKDWAVHLFKDGDVPGLNTNSMWSFIDYLTVSRMKQCGLPCPITDAPVKHPYPWIREYLNSDNVQSAPQEVELSSYLVAQIDNDVDDKVMMSFKKYF
>ID:QBO65097.1 |[Escherichia phage vB_EcoM_G50]||_Escherichia_phage_vB_EcoM_G50_.gbk|putative ribonucleos..|1179|MK327942(167728):136683-137861:-1 ^^ Escherichia phage vB_EcoM_G50, complete genome.|neighbours:ID:QBO65096.1(-1),ID:QBO65098.1(-1)|neighbour_genes:putative endonucleas..,hypothetical protein|
MSTVFNTNPVDVLKEPMFFGSGLGIARYDIQRHKVFEDLTEKQLSFFWRPEEVNLMMDAAQFNKLPQYQQNIFTNNLKYQSLLDSIQGRAPSAVLMSLISDPSLDTWVATWTFSETIHSRSYTHIMRNLYTDPSKVFDEIVLDEAIMKRAESIGRYYDDVLIKTRYWENAKADIEYQKEINADEDVIEDAIEHETYWKRELMKSLYLCLHVINALEAIRFYVSFACTFNFHKNMEIMEGNAKIMKFIARDEQLHLKGTQYIIRQLQLGTDGDEWVKIAQECEQEAVDIFMEVNRQEKDWAVHLFKDGDVPGLNTNSMWSFIDYLTVSRMKQCGLPCPITDAPVKHPYPWIREYLNSDNVQSAPQEVELSSYLVAQIDNDVDDKVMMSFKKYF
> |[Tevenvirinae _Escherichia_phage_vB_EcoM_G5211]||_Escherichia_phage_vB_EcoM_G5211.gb|Ribonucleotide reduc..|1188|MK327947.1(164278):132946-134133:-1 ^RAST2:fig|1198136.94.peg.237^ Tevenvirinae _Escherichia_phage_vB_EcoM_G5211|neighbours:(-1),(-1)|neighbour_genes:3'-phosphatase, phag..,hypothetical protein|
MSVFNREHVDIMTEPMFFGSDLGIARYDIQRHQVFEELIEKQLSFFWRPEEISLATDRIQYLNMSDVEKRFFTENLRYQTLLDSIQGRAPARVFGPIVSDPTLDTWLQTWTFSETIHSRSYTHIMRNCFIDPASEFDQIIDNPAIMKRAESIGQYYDDVLYWIRKYENAKEDLRYWEEEVLHHYWEERDDQTELDDARRFFEDTKRDLMASIYLCVHCVNALEAIRFYVSFACTFSFAERGLLEGNAKIMKFIARDEQLHLKGTQYIIRQWQTGADGDEWKQIAEELEGEATKIFLDVVEQEKEWVDHLFAMGAIPNLSPEILKTYVEYLADSRMRAAGLKSPFSVRRHPLPWMRKWLNSDEVQNAAQEVEIMYLVSQVNTDLTDEDYNRFGKYL
>ID:QBO65374.1 |[Escherichia phage vB_EcoM_G53]||_Escherichia_phage_vB_EcoM_G53_.gbk|putative ribonucleos..|1179|MK327943(167834):139749-140927:-1 ^^ Escherichia phage vB_EcoM_G53, complete genome.|neighbours:ID:QBO65373.1(-1),ID:QBO65375.1(-1)|neighbour_genes:putative endonucleas..,putative ribonucleos..|
MSTVFNTQQVDVLNEPMFFGSGLGLARYDIQRHKVFEELIEKQLSFFWRPEEVNLMLDSAQFNKLPQFQQDIFTNNLKYQSLLDSIQGRAPSAVLMALISDPSLDTWVATWTFSETIHSRSYTHIMRNLYTDPSKVFDEIVLDEAIMKRAESIGKYYDDVLVKTRYWENAKADIEYQKEINADEDVIEDAIEHETYWKRELMKSLYLCLHVINALEAIRFYVSFACTFNFHKNMEIMEGNAKIMKFIARDEQLHLKGTQYIIRQLQSGTDGDEWVQIAKECEQEAVDIFMEVNSQEKEWAAHLFKDGTCPGINTQSMCAFVDYLTVSRMKQCGLPCPITDAPTKHPYPWIREYLNSDLVQAAPQEVEISSYLVAQIDNDVDQNVINSYKKYF
>ID:QBQ80107.1 |[Escherichia phage vB_EcoM_G8]||_Escherichia_phage_vB_EcoM_G8_.gbk|ribonucleoside-dipho..|678|MK373787(169650):136587-137264:-1 ^^ Escherichia phage vB_EcoM_G8, complete genome.|neighbours:ID:QBQ80106.1(-1),ID:QBQ80108.1(-1)|neighbour_genes:hypothetical protein,hypothetical protein|
MSTVFNTKQVDVLKEPMFFGSGLGIARYDIQRHRVFEELIERSLSFFWRPEEVNLMMDAAQFNKLPQYQQNIFTNNLKYQSLLDSIQGRAPSAVLMPLLSDPSLDTWVATWTFSETIHSRSYTHIMRNLYTDPSKVFDEIVLDEAIMKRAESIGRYYDDVLTKTREWENAKEFVELAKESPDADFRLNRAIKQEAEAKRALMKSLYLCLHVINALEAIRFYVSFA
>ID:QBQ78011.1 |[Escherichia phage vB_EcoM_G9062]||_Escherichia_phage_vB_EcoM_G9062_.gbk|putative ribonucleos..|1179|MK373779(168670):138216-139394:-1 ^^ Escherichia phage vB_EcoM_G9062, complete genome.|neighbours:ID:QBQ78010.1(-1),ID:QBQ78012.1(-1)|neighbour_genes:putative endonucleas..,hypothetical protein|
MSTVFNTNPVDVLKEPMFFGSGLGIARYDIQRHKVFEDLTEKQLSFFWRPEEVNLMMDAAQFNKLPQYQQDIFTNNLKYQSLLDSIQGRAPSAVLMSLISDPSLDTWVATWTFSETIHSRSYTHIMRNLYTDPSKVFDEIVLDEAIMKRAESIGRYYDDVLIKTRYWENAKADIEYQKEINADEDVIEDAIEHETYWKRELMKSLYLCLHVINALEAIRFYVSFACTFNFHKNMEIMEGNAKIMKFIARDEQLHLKGTQYIIRQLQLGTDGDEWVKIAKECEQEAVDIFMEVNRQEKDWAVHLFKDGDVPGLNTNSMWSFIDYLTVSRMKQCGLPCPITDAPVKHPYPWIREYLNSDNVQSAPQEVELSSYLVAQIDNDVDDKVMMSFKKYF
>ID:AXC34007.1 |[Escherichia phage vB_EcoM_JB75]||_Escherichia_phage_vB_EcoM_JB75_.gbk|ribonucleoside dipho..|1179|MH355584(167208):28501-29679:1 ^^ Escherichia phage vB_EcoM_JB75, complete genome.|neighbours:ID:AXC33982.1(1),ID:AXC34104.1(1)|neighbour_genes:ribonucleoside-dipho..,endonuclease II|
MSTVFNTNPVDVLKEPMFFGSGLGIARYDIQRHKVFEDLTEKQLSFFWRPEEVNLMMDAAQFNKLPQYQQNIFTNNLKYQSLLDSIQGRAPSAVLMSLISDPSLDTWVATWTFSETIHSRSYTHIMRNLYTDPSKVFDEIVLDEAIMKRAESIGRYYDDVLIKTRYWENAKADIEYQKEINADEDVIEDAIEHETYWKRELMKSLYLCLHVINALEAIRFYVSFACTFNFHKNMEIMEGNAKIMKFIARDEQLHLKGTQYIIRQLQSGTDGDEWVKIAQECEQEAVDIFMEVNRQEKDWAVHLFKDGDVPGLNTNSMWSFIDYLTVSRMKQCGLPCPITDAPVKHPYPWIREYLNSDNVQSAPQEVELSSYLVAQIDNDVDDKVMMSFKKYF
>ID:YP_009037540.1 |[Escherichia phage vB_EcoM_JS09]||_Escherichia_phage_vB_EcoM_JS09_.gbk|NrdB|1179|NC_024124(169148):28956-30134:1 ^GeneID:19524935^ Escherichia phage vB_EcoM_JS09, complete genome.|neighbours:ID:YP_009037539.1(1),ID:YP_009037541.1(1)|neighbour_genes:ribonucleoside-dipho..,endonuclease II|
MSTVFNTQQVDVLNEPMFFGSGLGIARYDIQRHKVFEDLTEKQLSFFWRPEEVNLMLDSAQFNKLPQFQQDIFTTNLKYQSLLDSIQGRAPSAVLMALISDPSLDTWVATWTFSETIHSRSYTHIMRNLYTDPSKVFDEIVLDEAIMKRAESIGKYYDDVLVKTRHWENQKEFTELAKASIGADLQLERAIKQEAAAKRDLMKSLYLCLHVINALEAIRFYVSFACTFNFHKNMEIMEGNAKIMKFIARDEQLHLKGTQYIIRQLQSGTDGDEWVQIAKECEQEAVNIFMEVNRQEKEWAAHLFKDGTCPGINTQSMCAFVDYLTVSRMKQCGLPCPITDAPTKHPYPWIREYLNSDLVQAAPQEVEISSYLVAQIDNDVDQNVINSYKKYF
>ID:QBQ78512.1 |[Escherichia phage vB_EcoM_KAW1E185]||_Escherichia_phage_vB_EcoM_KAW1E185_.gbk|putative ribonucleos..|1170|MK373781(164987):134840-136009:-1 ^^ Escherichia phage vB_EcoM_KAW1E185, complete genome.|neighbours:ID:QBQ78511.1(-1),ID:QBQ78513.1(-1)|neighbour_genes:putative endonucleas..,hypothetical protein|
MSTVFNTSPVNILTEPMFFGSGLGLARYDIQRHRVFEELIEKSLSFFWRPEEVNLMMDAAQFNKLPQYQQDIFTNNLKYQSLLDSIQGRAPSAVLMSLISDPSLDTWVATWTFSETIHSRSYTHIMRNLYTDPSKVFDEIVLDKAIMKRAESIGRYYDDVLVKTREYQNAVEDYEGILSEGFRKEELGKVVECTKRALMKSLYLCLHVINALEAIRFYVSFACTFNFHKNMEIMEGNAKIMKFIARDEQLHLKGTQYIIRQLQLGTDGDEWVKIAQECEQEAVDIFMEVNRQEKDWAVHLFKDGDVPGLNTNSMWSFIDYLTVSRMKQCGLPCPITDAPVKHPYPWIREYLNSDNVQSAPQEVELSSYLVAQIDNDVDDKVMMSFKKYF
> |[Tevenvirinae Escherichia_phage_vB_EcoM_KAW3E185]||_Escherichia_phage_vB_EcoM_KAW3E185.gb|Ribonucleotide reduc..|678|MK373782.1(170187):142395-143072:-1 ^RAST2:fig|1198136.54.peg.246^ Tevenvirinae Escherichia_phage_vB_EcoM_KAW3E185|neighbours:(-1),(-1)|neighbour_genes:Phage-associated hom..,Phage-associated hom..|
MSTVFNTQQVDVLNEPMFFGSGLGLARYDIQRHRVFEELIERQISFFWRPEEVNLMLDSAQFNKLPQFQQDIFTNNLKYQSLLDSIQGRAPSAVLMSLLSDPSLDTWVATWTFSETIHSRSYTHIMRNLYTDPSKVFDEIVLDEAIMKRAESIGRYYDDVLVKARYWENAKEFVELAKESPDADFRLNRAIKQEAEAKRALMKSLYLCLHVINALEAIRFYVSFA
>ID:QBQ79287.1 |[Escherichia phage vB_EcoM_MM02]||_Escherichia_phage_vB_EcoM_MM02_.gbk|putative ribonucleos..|1179|MK373784(169201):141436-142614:-1 ^^ Escherichia phage vB_EcoM_MM02, complete genome.|neighbours:ID:QBQ79286.1(-1),ID:QBQ79288.1(-1)|neighbour_genes:putative endonucleas..,putative ribonucleos..|
MSTVFNTQQVDVLNEPMFFGSGLGLARYDIQRHKVFEELIEKQLSFFWRPEEVNLMLDSAQFNKLPQFQQDIFTNNLKYQSLLDSIQGRAPSAVLMSLLSDPSLDTWVATWTFSETIHSRSYTHIMRNLYTDPSKVFDEIVLDEAIMKRAESIGRYYDDVLVKARYWENAKADIEYQKEINADEDVIEDAIEHETYWKRELMKSLYLCLHVINALEAIRFYVSFACTFNFHKNMEIMEGNAKIMKFIARDEQLHLKGTQYIIRALQDGEDSDEWVKIAQECEQEAVDIFMEVNAQEKEWAEHLFKDGALPGLNVKILSEFVDYLTVSRMRSCGLPCPLKDVSTRHPIPWIREYLNSDLVQAAPQEVEISSYLVAQIDNDVDQNVINSYKKYF
>ID:QBQ79558.1 |[Escherichia phage vB_EcoM_OE5505]||_Escherichia_phage_vB_EcoM_OE5505_.gbk|putative ribonucleos..|1179|MK373785(168756):138369-139547:-1 ^^ Escherichia phage vB_EcoM_OE5505, complete genome.|neighbours:ID:QBQ79557.1(-1),ID:QBQ79559.1(-1)|neighbour_genes:putative endonucleas..,putative ribonucleos..|
MSTVFNTNPVDVLKEPMFFGSGLGIARYDIQRHKVFEDLTEKQLSFFWRPEEVNLMMDAAQFNKLPQYQQNIFTNNLKYQSLLDSIQGRAPSAVLMSLISDPSLDTWVATWTFSETIHSRSYTHIMRNLYTDPSKVFDEIVLDEAIMKRAESIGRYYDDVLIKTRYWENAKADIEYQKEINADEDVIEDAIEHETYWKRELMKSLYLCLHVINALEAIRFYVSFACTFNFHKNMEIMEGNAKIMKFIARDEQLHLKGTQYIIRQLQSGTDGDEWVKIAQECEQEAVDIFMEVNRQEKDWAVHLFKDGDVPGLNTNSMWSFIDYLTVSRMKQCGLPCPITDAPVKHPYPWIREYLNSDNVQSAPQEVELSSYLVAQIDNDVDDKVMMSFKKYF
> |[Tevenvirinae _Escherichia_phage_vB_EcoM_PhAPEC2]||_Escherichia_phage_vB_EcoM_PhAPEC2.gb|Ribonucleotide reduc..|1179|NC_024794.1(167318):139403-140581:-1 ^RAST2:fig|1198136.124.peg.237^ Tevenvirinae _Escherichia_phage_vB_EcoM_PhAPEC2|neighbours:(-1),(-1)|neighbour_genes:Phage endonuclease,Ribonucleotide reduc..|
MSTVFNTQQVDVLKEPMFFGSGLGIARYDIQRHKVFEDLTEKQLSFFWRPEEVNLMLDSAQFNKLPQFQQDIFTNNLKYQSLLDSIQGRAPSAVLMALISDPSLDTWVATWTFSETIHSRSYTHIMRNLYTDPSKVFDEIVLDEAIMKRAESIGKYYDDVLVKTREWENAKEIFKCFSENEYDLDAYSNSLMHLEECKRALMKSLYLCLHVINALEAIRFYVSFACTFNFHKNMEIMEGNAKIMKFIARDEQLHLKGTQYIIRQLQSGTDGDEWVQIAKECEQEAVDIFMEVNRQEKEWAAHLFKDGTCPGINTQSMCAFVDYLTVSRMKQCGLPCPITDAPTKHPYPWIREYLNSDLVQAAPQEVEISSYLVAQIDNDVDQNVINSYKKYF
>ID:QBQ79840.1 |[Escherichia phage vB_EcoM_R5505]||_Escherichia_phage_vB_EcoM_R5505_.gbk|putative ribonucleos..|1179|MK373786(167317):137642-138820:-1 ^^ Escherichia phage vB_EcoM_R5505, complete genome.|neighbours:ID:QBQ79839.1(-1),ID:QBQ79841.1(-1)|neighbour_genes:putative endonucleas..,putative ribonucleos..|
MSTVFNTNPVDVLKEPMFFGSGLGIARYDIQRHKVFEDLTEKQLSFFWRPEEVNLMMDAAQFNKLPQYQQNIFTNNLKYQSLLDSIQGRAPSAVLMSLISDPSLDTWVATWTFSETIHSRSYTHIMRNLYTDPSKVFDEIVLDEAIMKRAESIGRYYDDVLIKTRYWENAKADIEYQKEINADEDVIEDAIEHETYWKRELMKSLYLCLHVINALEAIRFYVSFACTFNFHKNMEIMEGNAKIMKFIARDEQLHLKGTQYIIRQLQLGTDGDEWVKIAQECEQEAVDIFMEVNRQEKDWAVHLFKDGDVPGLNTNSMWSFIDYLTVSRMKQCGLPCPITDAPVKHPYPWIREYLNSDNVQSAPQEVELSSYLVAQIDNDVDDKVMMSFKKYF
>ID:QBQ77249.1 |[Escherichia phage vB_EcoM_WFK]||_Escherichia_phage_vB_EcoM_WFK_.gbk|putative ribonucleos..|678|MK373775(164590):136357-137034:-1 ^^ Escherichia phage vB_EcoM_WFK, complete genome.|neighbours:ID:QBQ77248.1(-1),ID:QBQ77250.1(-1)|neighbour_genes:hypothetical protein,putative ribonucleos..|
MSTVFNTQQVDVLNEPMFFGSGLGLARYDIQRHKVFEELIEKQLSFFWRPEEVNLMLDSAQFNKLPQFQQDIFTNNLKYQSLLDSIQGRAPSAVLMALISDPSLDTWVATWTFSETIHSRSYTHIMRNLYTDPSKVFDEIVLDEAIMKRAESIGKYYDDVLVKTRYWENAKADIEYQKEINADEDVIEDAIEHETYWKRELMKSLYLCLHVINALEAIRFYVSFA
>ID:QBQ76988.1 |[Escherichia phage vB_EcoM_WFL6982]||_Escherichia_phage_vB_EcoM_WFL6982_.gbk|putative ribonucleos..|678|MK373774(164279):136359-137036:-1 ^^ Escherichia phage vB_EcoM_WFL6982, complete genome.|neighbours:ID:QBQ76987.1(-1),ID:QBQ76989.1(-1)|neighbour_genes:hypothetical protein,putative ribonucleos..|
MSTVFNTQQVDVLNEPMFFGSGLGLARYDIQRHKVFEELIEKQLSFFWRPEEVNLMLDSAQFNKLPQFQQDIFTNNLKYQSLLDSIQGRAPSAVLMALISDPSLDTWVATWTFSETIHSRSYTHIMRNLYTDPSKVFDEIVLDEAIMKRAESIGKYYDDVLVKTRYWENAKADIEYQKEINADEDVIEDAIEHETYWKRELMKSLYLCLHVINALEAIRFYVSFA
>ID:QBQ77741.1 |[Escherichia phage vB_EcoM_WFbE185]||_Escherichia_phage_vB_EcoM_WFbE185.gbk|putative ribonucleos..|1179|MK373778(170429):141570-142748:-1 ^^ Escherichia phage vB_EcoM_WFbE185, complete genome.|neighbours:ID:QBQ77740.1(-1),ID:QBQ77742.1(-1)|neighbour_genes:putative endonucleas..,putative ribonucleos..|
MSTVFNTQQVDVLNEPMFFGSGLGLARYDIQRHKVFEELIEKQLSFFWRPEEVNLMLDSAQFNKLPQFQQDIFTNNLKYQSLLDSIQGRAPSAVLMALISDPSLDTWVATWTFSETIHSRSYTHIMRNLYTDPSKVFDEIVLDEAIMKRAESIGKYYDDVLVKTRYWENAKADIEYQKEINADEDVIEDAIEHETYWKRELMKSLYLCLHVINALEAIRFYVSFACTFNFHKNMEIMEGNAKIMKFIARDEQLHLKGTQYIIRQLQSGTDGDEWVQTAKECEQEAVDIFMEVNSQEKEWAAHLFKDGTCPGINTQGMCAFVDYLTVSRMKQCGLPCPITDAPTKHPYPWIREYLNSDLVQAAPQEVEISSYLVAQIDNDVDQNVINSYKKYF
>ID:YP_007004968.1 |[Escherichia phage wV7]||_Escherichia_phage_wV7_.gbk|ribonucleotide reduc..|1179|NC_019505(166452):136142-137320:-1 ^GeneID:14010762^ Escherichia phage wV7, complete genome.|neighbours:ID:YP_007004967.1(-1),ID:YP_007004969.1(-1)|neighbour_genes:endonuclease II,ribonucleotide reduc..|
MSTVFNTNPVDVLKEPMFFGSGLGIARYDIQRHKVFEDLTEKQLSFFWRPEEVNLMMDAAQFNKLPQYQQNIFTNNLKYQSLLDSIQGRAPSAVLMSLISDPSLDTWVATWTFSETIHSRSYTHIMRNLYADPSKVFDEIVLDKAIMKRAESIGRYYDDVLDKTRIWENAKENFSYFAENEYDLEAYSNSLTHLEECKRDLMKSLYLCLHVINALEAIRFYVSFACTFNFHKNMEIMEGNAKIMKFIARDEQLHLKGTQYIIRQLQLGTDGDEWVKIAKECEQEAVDIFMEVNRQEKDWAVHLFKDGDVPGLNTNSMWSFIDYLTVSRMKQCGLPCPITDAPVKHPYPWIREYLNSDNVQSAPQEVELSSYLVAQIDNDVDDKVMMSFKKYF
> |[Tevenvirinae Escherichia_virus_KFS-EC]||_Escherichia_virus_KFS-EC.gb|Ribonucleotide reduc..|1164|MH560358.1(164715):77455-78618:-1 ^RAST2:fig|1198136.83.peg.132^ Tevenvirinae Escherichia_virus_KFS-EC|neighbours:(-1),(-1)|neighbour_genes:3'-phosphatase, phag..,Phage protein|
MSVFNREHVDIMNEPMFLGSGLGIARYDIQRHQVFEELIEKSLSFFWRPEEISLATDRIQYLNMGDVEKRFFTENLKYQTLLDSIQGRAPSAAFGPIVSDPTLDTWLQTWTFSETIHSRSYTHIMRNCFIDPASEFDQIIDNPAIMKRAESIGQYYDDVLVKIREYEDAKESFSRSSENEFDLDAYSDSISYVEETKRNLMDSLYLCMHCVNALEAIRFYVSFACTFSFAERGLLEGNAKIMKFIARDEQLHLKGTQYIIRQWQTGADGDEWKQIAEELEGEATKIFLDVVEQEKEWVDHLFAMGAIPGLSPEILKTYVEYLADSRMRAAGLKSPFSVRRHPLPWMRKWLNSDEVQNAAQEVEIMYLVSQVNTDLTDEDYNRFGKYL
>ID:QDK04356.1 |[Escherichia virus VEc20]||_Escherichia_virus_VEc20_.gbk|vec20_226|1170|MN022785(167532):135653-136822:-1 ^^ Escherichia virus VEc20, complete genome.|neighbours:ID:QDK04355.1(-1),ID:QDK04357.1(-1)|neighbour_genes:vec20_225,vec20_227|
MSTVFNTSPVNILTEPMFFGSGLGLARYDIQRHRVFEELIEKSLSFFWRPEEVNLMMDAAQFNKLPQYQQNIFTNNLKYQSLLDSIQGRAPSAVLMSLISDPSLDTWVATWTFSETIHSRSYTHIMRNLYTDPSKVFDEIVLDEAIMKRAESIGRYYDDVLIKTRYWENAKEEYEGILSEGWRKDELGKVVEYAKRELMKSLYLCLHVINALEAIRFYVSFACTFNFHKNMEIMEGNAKIMKFIARDEQLHLKGTQYIIRQLQLGTDGDEWVKIAQECEQEAVDIFMEVNRQEKDWAVHLFKDGDVPGLNTNSMWSFIDYLTVSRMKQCGLPCPITDAPVKHPYPWIREYLNSDNVQSAPQEVELSSYLVAQIDNDVDDKVMMSFKKYF
>ID:VCU44529.1 |[Escherichia virus vB_Eco_mar005P1]|vB_Eco_mar005P1|_Escherichia_virus_vB_Eco_mar005P1_.gbk|nrdB|1179|LR027390(167773):72442-73620:-1 ^^ Escherichia virus vB_Eco_mar005P1 genome assembly, chromosome: 1.|neighbours:ID:VCU44528.1(-1),ID:VCU44530.1(-1)|neighbour_genes:denA,nrdA|
MSTVFNTQQVDVLNEPMFFGSGLGLARYDIQRHKVFEELIEKQLSFFWRPEEVNLMLDSAQFNKLPQFQQDIFTNNLKYQSLLDSIQGRAPSAVLMALISDPSLDTWVATWTFSETIHSRSYTHIMRNLYTDPSKVFDEIVLDEAIMKRAESIGKYYDDVLVKTRYWENAKADIEYQKEINADEDVIEDAIEHETYWKRELMKSLYLCLHVINALEAIRFYVSFACTFNFHKNMEIMEGNAKIMKFIARDEQLHLKGTQYIIRQLQSGTDGDEWVQIAKECEQEAVDIFMEVNSQEKEWAAHLFKDGTCPGINTQSMCAFVDYLTVSRMKQCGLPCPITDAPTKHPYPWIREYLNSDLVQAAPQEVEISSYLVAQIDNDVDQNVINSYKKYF
>ID:VCU44154.1 |[Escherichia virus vB_Eco_mar005P1]|vB_Eco_mar006P2|_Escherichia_virus_vB_Eco_mar005P1_strain_vB_Eco_mar006P2_.gbk|nrdB|1179|LR027387(167773):5691-6869:-1 ^^ Escherichia virus vB_Eco_mar005P1 strain vB_Eco_mar006P2 genome assembly, chromosome: 1.|neighbours:ID:VCU44152.1(-1),ID:VCU44156.1(-1)|neighbour_genes:denA,nrdA|
MSTVFNTQQVDVLNEPMFFGSGLGLARYDIQRHKVFEELIEKQLSFFWRPEEVNLMLDSAQFNKLPQFQQDIFTNNLKYQSLLDSIQGRAPSAVLMALISDPSLDTWVATWTFSETIHSRSYTHIMRNLYTDPSKVFDEIVLDEAIMKRAESIGKYYDDVLVKTRYWENAKADIEYQKEINADEDVIEDAIEHETYWKRELMKSLYLCLHVINALEAIRFYVSFACTFNFHKNMEIMEGNAKIMKFIARDEQLHLKGTQYIIRQLQSGTDGDEWVQIAKECEQEAVDIFMEVNSQEKEWAAHLFKDGTCPGINTQSMCAFVDYLTVSRMKQCGLPCPITDAPTKHPYPWIREYLNSDLVQAAPQEVEISSYLVAQIDNDVDQNVINSYKKYF
>ID:VCU43301.1 |[Escherichia virus vB_Eco_mar005P1]|vB_Eco_mar007P3|_Escherichia_virus_vB_Eco_mar005P1_strain_vB_Eco_mar007P3_.gbk|nrdB|1179|LR027383(167651):95328-96506:-1 ^^ Escherichia virus vB_Eco_mar005P1 strain vB_Eco_mar007P3 genome assembly, chromosome: 1.|neighbours:ID:VCU43300.1(-1),ID:VCU43302.1(-1)|neighbour_genes:denA,nrdA|
MSTVFNTQQVDVLNEPMFFGSGLGLARYDIQRHKVFEELIEKQLSFFWRPEEVNLMLDSAQFNKLPQFQQDIFTNNLKYQSLLDSIQGRAPSAVLMALISDPSLDTWVATWTFSETIHSRSYTHIMRNLYTDPSKVFDEIVLDEAIMKRAESIGKYYDDVLVKTRYWENAKADIEYQKEINADEDVIEDAIEHETYWKRELMKSLYLCLHVINALEAIRFYVSFACTFNFHKNMEIMEGNAKIMKFIARDEQLHLKGTQYIIRQLQSGTDGDEWVQIAKECEQEAVDIFMEVNSQEKEWAAHLFKDGTCPGINTQSMCAFVDYLTVSRMKQCGLPCPITDAPTKHPYPWIREYLNSDLVQAAPQEVEISSYLVAQIDNDVDQNVINSYKKYF
>ID:VCU44009.1 |[Escherichia virus vB_Eco_mar005P1]|vB_Eco_mar008P4|_Escherichia_virus_vB_Eco_mar005P1_strain_vB_Eco_mar008P4_.gbk|nrdB|1179|LR027386(167773):78109-79287:-1 ^^ Escherichia virus vB_Eco_mar005P1 strain vB_Eco_mar008P4 genome assembly, chromosome: 1.|neighbours:ID:VCU44008.1(-1),ID:VCU44010.1(-1)|neighbour_genes:denA,nrdA|
MSTVFNTQQVDVLNEPMFFGSGLGLARYDIQRHKVFEELIEKQLSFFWRPEEVNLMLDSAQFNKLPQFQQDIFTNNLKYQSLLDSIQGRAPSAVLMALISDPSLDTWVATWTFSETIHSRSYTHIMRNLYTDPSKVFDEIVLDEAIMKRAESIGKYYDDVLVKTRYWENAKADIEYQKEINADEDVIEDAIEHETYWKRELMKSLYLCLHVINALEAIRFYVSFACTFNFHKNMEIMEGNAKIMKFIARDEQLHLKGTQYIIRQLQSGTDGDEWVQIAKECEQEAVDIFMEVNSQEKEWAAHLFKDGTCPGINTQSMCAFVDYLTVSRMKQCGLPCPITDAPTKHPYPWIREYLNSDLVQAAPQEVEISSYLVAQIDNDVDQNVINSYKKYF
>ID:VCU44772.1 |[Escherichia virus vB_Eco_mar005P1]|vB_Eco_mar009P5|_Escherichia_virus_vB_Eco_mar005P1_strain_vB_Eco_mar009P5_.gbk|nrdB|1179|LR027391(167658):50420-51598:1 ^^ Escherichia virus vB_Eco_mar005P1 strain vB_Eco_mar009P5 genome assembly, chromosome: 1.|neighbours:ID:VCU44771.1(1),ID:VCU44773.1(1)|neighbour_genes:nrdA,denA|
MSTVFNTQQVDVLNEPMFFGSGLGLARYDIQRHKVFEELIEKQLSFFWRPEEVNLMLDSAQFNKLPQFQQDIFTNNLKYQSLLDSIQGRAPSAVLMALISDPSLDTWVATWTFSETIHSRSYTHIMRNLYTDPSKVFDEIVLDEAIMKRAESIGKYYDDVLVKTRYWENAKADIEYQKEINADEDVIEDAIEHETYWKRELMKSLYLCLHVINALEAIRFYVSFACTFNFHKNMEIMEGNAKIMKFIARDEQLHLKGTQYIIRQLQSGTDGDEWVQIAKECEQEAVDIFMEVNSQEKEWAAHLFKDGTCPGINTQSMCAFVDYLTVSRMKQCGLPCPITDAPTKHPYPWIREYLNSDLVQAAPQEVEISSYLVAQIDNDVDQNVINSYKKYF
>ID:AUV57577.1 |[Klebsiella phage KP1]||_Klebsiella_phage_KP1_.gbk|ribonucleotide reduc..|1143|MG751100(167989):127612-128754:-1 ^^ Klebsiella phage KP1, complete genome.|neighbours:ID:AUV57576.1(-1),ID:AUV57578.1(-1)|neighbour_genes:endonuclease II,ribonucleotide reduc..|
MSTVFNTKQVDIMTEPMFFGSGLGIARYDIQRHKVFEELIEKQLSFFWRPEEVNVMMDRGQFEKLPEHQRNIFTDNLKYQSLLDSIQGRAPAAVLSALISDPSLDTWNQTWTFSETIHSRSYTHIMRNLYVDPAKIFDEIVLDEAIMKRAESIGVYYDDVIAKTRAWENAKNRCFNQDNIEIKEAKRDLMKSLYLCLHVINALEAIRFYVSFACTFNFHKNMEIMEGNAKIMKFIARDEQLHLKGTQYILRQLQTGTDGEEWVEIAKECEQEAIKIFMEVNRQEKDWAIHLFRNGGLPGLNVKILHDFIDYLTVSRMRSCGLPCPITDAPTRHPIPWIREYLNSDAVQSAPQEVEISSYLVAQIDNDVTDDVLIGFKKYL
>ID:APD20631.1 |[Klebsiella phage KPV15]|KPV15|_Klebsiella_phage_KPV15_.gbk|ribonucleotide reduc..|1143|KY000080(167034):145925-147067:-1 ^^ Klebsiella phage KPV15, complete genome.|neighbours:ID:APD20630.1(-1),ID:APD20632.1(-1)|neighbour_genes:endonuclease,ribonucleotide reduc..|
MSTVFNTKQVDIMTEPMFFGSGLGIARYDIQRHKVFEELIEKQLSFFWRPEEVNVMMDRGQFEKLPEHQRNIFTDNLKYQSLLDSIQGRAPTAVFAPLISDPSLDTWFQTWTFSETIHSRSYTHIMRNLYVDPAKIFDEIVLDEAIMKRAESIGVYYDAVTEAHRKWLNAQDRCFNPDNIEIKQAKHYLMKAMYLCLHVINALEAIRFYVSFACTFNFHKNMEIMEGNAKIMKFIARDEQLHLKGTQYILRQLQTGTDGEEWVEIAKECEQEAIKIFMEVNRQEKDWAIHLFRNGGLPGLNVKILHDFIDYLTVSRMRSCGLPCPITDAPTRHPIPWIREYLNSDAVQSAPQEVEISSYLVAQIDNDVTDDVLIGFKKYL
> |[Tevenvirinae Klebsiella_phage_Marfa]||_Klebsiella_phage_Marfa.gb|Ribonucleotide reduc..|1143|MN044033.1(168532):138235-139377:-1 ^RAST2:fig|1198136.82.peg.254^ Tevenvirinae Klebsiella_phage_Marfa|neighbours:(-1),(-1)|neighbour_genes:endonuclease,Ribonucleotide reduc..|
MTTVFNTKQVDIMTEPMFLGSGLGIARYDQQRHKVFEDLIEKQLSFFWRPEEVNLMMDRGQFEKLPEHQQNLFTDNLKYQSLLDSIQGRAPSAVFAPLISDPSLDTWFQTWTFSETIHSRSYTHIMRNLFTDPAKVFDEIVLDKAIMKRAESIGVYYDAVTEAHRRYQNAQERCFNPDNIEIKQAKHDLMKAMYLCMHVVNALEAIRFYVSFACTFNFHKNMEIMEGNAKIMKFIARDEQLHLKGTQYQIRQWQLGTDGDEWVQVAKECEEEAVRIFMEVNQQEKDWAIHLFRDGGLPGLNVEILHKFIDYLTVSRMKAVGLPCSIILESTHHPIPWIREYLNSDTVQSAPQEVEISSYLVAQIDNDVDSEVLARIRKSL
>ID:YP_009194310.1 |[Klebsiella phage Matisse]||_Klebsiella_phage_Matisse_.gbk|ribonucleotide reduc..|1176|NC_028750(176081):43318-44493:1 ^GeneID:26613248^ Klebsiella phage Matisse, complete genome.|neighbours:ID:YP_009194309.1(1),ID:YP_009194311.1(1)|neighbour_genes:ribonucleotide reduc..,hypothetical protein|
MLTVMNTNPDHNHLEQPMFFGEDTGVARYESQKHKVFESLTQKQLSFFWRPEEVDLSTDRMQYAKLPEHEKIIFDSNLQYQTLLDTIQGRGPNLAFLPIASDVSMETWIETWAFSETIHSRSYTHIQRNLHIDPSVQFDQILRNEAIMKRSASMTRYYDTLIDECHKLKTIMMLQEQVSGYKPNDPAVVYYNEQYTKQATKCKEALYLCMHAVNALEAIRFYVSFSFTFNFAEQGKMEGNAKIMRLIARDEALHQKGTQSKIRLWQMGKDDPEMVEISRRLKKEATAIFLEVYEQEKEWAEHLFSVGDVEGVSLKSTIAYIEHLTDQRMRAVGLDSPFTPIPNPYPWMNKWLKSDNVQVAPQEVEVSSYLVGNLNTEISDEAYAKWASKYA
>ID:AWY07128.1 |[Klebsiella phage Mineola]||_Klebsiella_phage_Mineola_.gbk|ribonucleoside-dipho..|1221|MH333064(166130):136747-137967:-1 ^^ Klebsiella phage Mineola, complete genome.|neighbours:ID:AWY07127.1(-1),ID:AWY07129.1(-1)|neighbour_genes:endonuclease II,ribonucleoside-dipho..|
MSTVFNTKQVDIMTEPMFFGSGLGIARYDIQRHKVFEELIEKQLSFFWRPEEVNVMMDRGQFEKLPEHQRNIFTDNLKYQSLLDSIQGRAPAAVLSALISDPSLDTWNQTWTFSETIHSRSYTHIMRNLYVDPAKIFDEIVLDEAIMKRAESIGVYYDSVLTKTRHWENAKVEVEYWQAEVDAISKNGVNYDGYSEAYQQLEDAKEYLKNTKRALMKSLYLCLHVINALEAIRFYVSFACTFNFHKNMEIMEGNAKIMKFIARDEQLHLKGTQYILRQLQTGTDGEEWVEIAKECEQEAIEIFMEVNRQEKDWAIHLFRNGGLPGLNVKILHDFIDYLTVSRMRSCGLPCPITDAPTRHPIPWIREYLNSDAVQSAPQEVEISSYLVAQIDNDVTDDVLIGFKKYL
>ID:YP_009607261.1 |[Klebsiella phage Miro]||_Klebsiella_phage_Miro_.gbk|ribonucleotide reduc..|1176|NC_041981(176055):42758-43933:1 ^GeneID:40083269^ Klebsiella phage Miro, complete genome.|neighbours:ID:YP_009607260.1(1),ID:YP_009607262.1(1)|neighbour_genes:ribonucleotide reduc..,hypothetical protein|
MLTVMNTNPDHNHLEQPMFFGEDTGVARYESQKHKVFESLTQKQLSFFWRPEEVDLSTDRMQYAKLPEHEKIIFDSNLQYQTLLDTIQGRGPNLAFLPIASDVSMETWIETWAFSETIHSRSYTHIQRNLHIDPSVQFDQILRNEAIMKRSASMTRYYDTLIDECHKLKTIMMLQEQVSGYKPNDPAVVYYNEQYTKQATKCKEALYLCMHAVNALEAIRFYVSFSFTFNFAEQGKMEGNAKIMRLIARDEALHQKGTQSKIRLWQMGKDDPEMVEISRRLKKEATAIFLEVYEQEKEWAEHLFSVGDVEGVSLKSTIAYIEHLTDQRMRAVGLDSPFTPIPNPYPWMNKWLKSDNVQVAPQEVEVSSYLVGNLNTEISDEAYAKWASKYA
> |[Tevenvirinae _Klebsiella_phage_PKO111]||_Klebsiella_phage_PKO111.gb|Ribonucleotide reduc..|1143|NC_031095.1(168758):138094-139236:1 ^RAST2:fig|1198136.84.peg.253^ Tevenvirinae _Klebsiella_phage_PKO111|neighbours:(1),(1)|neighbour_genes:Ribonucleotide reduc..,endonuclease|
MSTVFNTKQVDIMTEPMFFGSGLGIARYDIQRHKVFEELIEKQLSFFWRPEEVNVMMDRGQFEKLPEHQRNIFTDNLKYQSLLDSIQGRAPAAVLSALISDPSLDTWNQTWTFSETIHSRSYTHIMRNLYVDPAKIFDEIVLDEAIMKRAESIGVYYDDVIAKTRAWENAKNRCFNQDNIEIKEAKRDLMKSLYLCLHVINALEAIRFYVSFACTFNFHKNMEIMEGNAKIMKFIARDEQLHLKGTQYILRQLQTGTDGEEWVEIAKECEQEAIKIFMEVNRQEKDWAIHLFRNGGLPGLNVKILHDFIDYLTVSRMRSCGLPCPITDAPTRHPIPWIREYLNSDAVQSAPQEVEISSYLVAQIDNDVTDDVLIGFKKYL
>ID:YP_009288912.1 |[Klebsiella phage vB_KpnM_KpV477]||_Klebsiella_phage_vB_KpnM_KpV477_.gbk|putative ribonucleot..|1143|NC_031087(168272):138810-139952:-1 ^GeneID:29067216^ Klebsiella phage vB_KpnM_KpV477, complete genome.|neighbours:ID:YP_009288911.1(-1),ID:YP_009288913.1(-1)|neighbour_genes:putative endonucleas..,putative ribonucleos..|
MSTVFNTKQVDIMTEPMFFGSGLGIARYDIQRHKVFEELIEKQLSFFWRPEEVNVMMDRGQFEKLPEHQRNIFTDNLKYQSLLDSIQGRAPAAVLSALISDPSLDTWNQTWTFSETIHSRSYTHIMRNLYVDPAKIFDEIVLDEAIMKRAESIGVYYDDVIAKTRAWENAKNRCFNQDNIEIKEAKRDLMKSLYLCLHVINALEAIRFYVSFACTFNFHKNMEIMEGNAKIMKFIARDEQLHLKGTQYILRQLQTGTDGEEWVEIAKECEQEAIKIFMEVNRQEKDWAIHLFRNGGLPGLNVKILHDFIDYLTVSRMRSCGLPCPITDAPTRHPIPWIREYLNSDAVQSAPQEVEISSYLVAQIDNDVTDDVLIGFKKYL
>ID:AUO78804.1 |[Klebsiella phage vB_Kpn_F48]||_Klebsiella_phage_vB_Kpn_F48.gbk|ribonucleotide reduc..|1143|MG746602(170764):95989-97131:1 ^^ Klebsiella phage vB_Kpn_F48, complete genome.|neighbours:ID:AUO78803.1(1),ID:AUO78805.1(1)|neighbour_genes:hypothetical protein,endonuclease|
MSTVFNTKQVDIMTEPMFLGSGLGIARYDQQRHKVFEDLIEKQLSFFWRPEEVNLMMDRGQFEKLPEHQQNLFTDNLKYQSLLDSIQGRAPSAVFAPLISDPSLDTWFQTWTFSETIHSRSYTHIMRNLFTDPAKIFDEIVLDEAIMKRAESIGVYYDAVTEAHRRYQNAQERCFNPDNIEIKQAKHDLMKAMYLCMHVVNALEAIRFYVSFACTFNFHKNMEIMEGNAKIMKFIARDEQLHLKGTQYQIRQWQLGTDGDEWVQVAKECEEEAVRIFMEVNKQEKDWAIHLFRAGGLPGLNVEILHKFIDYLTVSRMKAVGLPCSIVLESTHHPIPWIREYLNSDTVQAAPQEVEISSYLVAQIDNDVDSDVLAGIRKSL
> |[Tevenvirinae Morganella_phage_vB_MmoM_MP1]||_Morganella_phage_vB_MmoM_MP1.gb|Ribonucleotide reduc..|1188|NC_031020.1(163201):136485-137672:-1 ^RAST2:fig|1198136.47.peg.247^ Tevenvirinae Morganella_phage_vB_MmoM_MP1|neighbours:(-1),(-1)|neighbour_genes:endonuclease,Phage-associated hom..|
MTVFNRNQIDIMDQPMILGESTGIARYETVKHKMFEGLTEKALSFFWRPEEVSLMTDKAQYDKLQEHEKGIFTDNLKYQTLLDSIQGRAPALAFAPLISDVGFETWVQTWTFSETIHSRSYTHIMRNVYEDPAAEFDTIVLNESIMKRAETISVYYDALIDATHEYEEQKRYCERCEKTVEETGDSSFVLIGVYNNLEKAKLAVMKAYYLCMHVVNALEAIRFYVSFMCTFNFFENMGVMEGNAKIMKLIARDEQLHLKGTQYILKQIQNGGEGEEFKRIAEECREEANAIFLDVNKQEKEWVDYLFRNGTVPGLSHESLKTYVDYMTNIRMQSAGLDSPFKHVTRNPFPWSRKYLNSDNVQMAPQEVEVDSYLISQIDDDVDTTVLNTFEQYLN
>ID:YP_009211670.1 |[Pectobacterium bacteriophage PM2]||_Pectobacterium_bacteriophage_PM2.gbk|ribonucleotide reduc..|1182|NC_028940(170286):142366-143547:-1 ^GeneID:26638142^ Pectobacterium bacteriophage PM2, complete genome.|neighbours:ID:YP_009211669.1(-1),ID:YP_009211671.1(-1)|neighbour_genes:endonuclease II,hypothetical protein|
MSTVFNKEQVDILNEPMFFGSGLGIARYDVQRHAQFEELTEKQLSFFWRPEEVNLMTDRAQFEKLPAYRQNIFINNLKYQSLLDSIQGRAPAAVLAALVSDPSLDTWIQTWTFSETIHSRSYTHIMRNLFTDPGKIFEEIVLDEAIMARAESIGVLYDDVLKKTRVWQTSVDELEYLEAEGRVETFALIGLESRIAKEKKELMKALYLCLHSVNALEAIRFYVSFACTFNFHKNMEIMEGNAKIMKFIARDEQLHLKSTQYIIRQLQLGTDGNEWVEIAKECESEAVKIFMDVNRQEKEWAVHLFKDGGLPGLNVEILCDFIDYLTVSRMRAAGLPCDIVLKSTRHPIPWIREYLNSDLVQSAPQEVEISSYLVAQIDNDVDQNVLNKFRSFM
>ID:QBP35572.1 |[Phage NC-G]||_Phage_NC-G.gbk|ribonucleotide reduc..|1140|MK310184(170164):83027-84166:-1 ^^ Phage NC-G, complete genome.|neighbours:ID:QBP35571.1(-1),ID:QBP35573.1(-1)|neighbour_genes:endonuclease,ribonucleotide reduc..|
MSTVFNTTPVDVLVEPMFFGSGLGIARYDIQRHKVFEELCEKQLSFFWRPEEVNLMMDAAQFNKLPQFQQNIFTNNLKYQSLLDSIQGRAPSAALQALISDPSLDTWVATWTFSETIHSRSYTHIMRNLYTDPSKVFDEILLDEAIMKRAESIGRYYDDVIEKTRKYQNALEEYHEFSEGVKTAKYELMRSLYLCLHVINALEAIRFYVSFACTFNFHKNMEIMEGNAKIMKFIARDEQLHLKGTQYIIRQLQLGTDGDEWVKIAQECEQEAVDIFMEVNRQEKEWAAHLFKDGTCPGLNTQNMGAFVDYLTVSRMKQCGLPCPITDAPTRHPYPWIREYLNSDAVQAAPQEVEISSYLVAQIDNDVDEKVMASYKKYF
> |[Tevenvirinae _Proteus_phage_phiP4-3]||_Proteus_phage_phiP4-3.gb|Ribonucleotide reduc..|1173|MG696114.1(167849):26346-27518:1 ^RAST2:fig|1198136.86.peg.42^ Tevenvirinae _Proteus_phage_phiP4-3|neighbours:(1),(1)|neighbour_genes:hypothetical protein,endonuclease II|
MKTIFNKEQIDIMAQPMFFGESTGIARYETVKHRVFEDLTEKALSFFWRPEEVNLMTDKSQYDKLLEHEKRIFTNNLKYQTLLDSIQGRGPSEALLSICSDVSLETWIQTWSFSETIHSRSYTHIMRNLYEDPSKEFDEIVLDDAIMARAESITKYYDSLIKAIREYENIKDIIEEEEQRDPTGFQLIGAWNRYEKDLDDAMRKLYLCMHAINALEAIRFYVSFACTFNFFENKGVLEGNTKIMKLIARDEQLHLKGTQYMIRQWQSGKEGEHWKKIADELEEEATTLFLEVNQQEKDWVDDLFKFGTVSGLNHTNLKGYVDYITDIRMRHAGLNSPYKGLKNPLVWMSKYLNSEGVQSAPQEVEIDSYLISQIDEDINPEVLDGFKKYL
> |[Tevenvirinae _Proteus_phage_vB_PmiM_Pm5461]||_Proteus_phage_vB_PmiM_Pm5461.gb|Ribonucleotide reduc..|1170|NC_028762.1(161989):134964-136133:-1 ^RAST2:fig|1198136.85.peg.232^ Tevenvirinae _Proteus_phage_vB_PmiM_Pm5461|neighbours:(-1),(-1)|neighbour_genes:endonuclease II,hypothetical protein|
MSIFNKNQINIMEQPMFFGESTGIARYETVKHRVFEDLTEKALSFFWRPEEVNLMTDKAQYDKLPEHEKRIFTNNLKYQTLLDSIQGRGPSEALLSICSDVSLETWIQTWSFSETIHSRSYTHIMRNLYEDPSKEFDEIVLDDAIMARAESITKYYDDLIKAIREYENIKDLISEEEQRDPTGMPLLGAWSRYEKDLDNAMRKLYLCMHAINALEAIRFYVSFACTFNFFENKGVLEGNSKIMKLIARDEQLHLKGTQYMIRQWQSGKEGDEWKKIAEELKDEATKLFLEVNQQEKDWVDDLFKYGTVTGLNHTNLKAYVDYITDIRMRHAGLNSPYKGLKNPLVWMSKYLNSEGVQSAPQEVEIDSYLISQIDEDINPEVLDGFKKYL
> |[Tevenvirinae _Pseudomonas_phage_PspYZU05]||_Pseudomonas_phage_PspYZU05.gb|Ribonucleotide reduc..|1218|KY971610.1(166442):7119-8336:-1 ^RAST2:fig|1198136.88.peg.16^ Tevenvirinae _Pseudomonas_phage_PspYZU05|neighbours:(-1),(-1)|neighbour_genes:Phage endonuclease,hypothetical protein|
MSTVFNTTPVNVLTEPMFLGSGLGIARYDIQRHRVFEELIEKQLSFFWRPEEVNLTTDKAQFDKLPEYQKNIFTLNLKYQSLLDSIQGRAPMNVFGRLVSDPTLDTWFTTWTFSETIHSRSYLHIMRNVYNDPTKVFDEIVLNKDIMARAVSIGTYYDNVTELEQTYNYYQRSYNAMITEISMTDYSEDSILYAELERELLQEQENLDNAKYQLLRAMYLCMHAVNALEAIRFYVSFACTWNFHKNMSIMEGNTKVMKLIARDEQLHLKGTQYIIRQWQLGTDGEVYKQIAEECKEEAAQIFLDVSEQEKQWVRVLFKDGDVPGLNVTVLDKFIDYLTASRMNAVNLPHNIDAPKVHPLPWIREYLNSDMVQSAPQEVEISSYLVSQIDNDLDKDSLAKLREQYQ
>ID:YP_009615703.1 |[Salmonella phage Melville]||_Salmonella_phage_Melville_.gbk|aerobic NDP reductas..|1179|NC_042044(159323):129368-130546:-1 ^GeneID:40092178^ Salmonella phage Melville, complete genome.|neighbours:ID:YP_009615702.1(-1),ID:YP_009615704.1(-1)|neighbour_genes:DenA-like endonuclea..,MobB-like homing end..|
MSTVFNTQPVNVLNEPMFFGSGLGLARYDIQRHRTFEELIEKQLSFFWRPEEVNLMTDRAQFDKLPEHQKNIFINNLKYQSLLDSIQGRAPAAVLSALISDPSLDTWNQTWTFSETIHSRSYTHIMRNLFADPAKIFDEIVLDDAIMARAESIGRYYDDVIRKTRYWENSKADLEFYEGTDHDEEFVQAAKDYVDQCKHDLMKALYLCLHVINGLEAIRFYVSFACTFNFHKNMEIMEGNSKIMKFIARDEQLHLKGTQYIIRQLQQGADGDEWVQITRECEQEAVDIFMEINRQEKEWAIHLFKDGGLPGLNVKILHDFVDYLTVSRMRSCGLPCPIVDAPTRHPIPWIREYLNSDAVQSAPQEVEISSYLVAQIDNDVDDNVIIGFKKYF
>ID:YP_007501261.1 |[Salmonella phage vB_SenMS16]||_Salmonella_phage_S16_.gbk|aerobic NDP reductas..|678|NC_020416(160221):131136-131813:-1 ^GeneID:14675462^ Salmonella phage S16, complete genome.|neighbours:ID:YP_007501260.1(-1),ID:YP_007501262.1(-1)|neighbour_genes:hypothetical protein,homing endonuclease|
MSTVFNTQPVNVLNEPMFFGSGLGLARYDIQRHRTFEELIEKQLSFFWRPEEVNLMTDRAQFDKLPEHQKNIFINNLKYQSLLDSIQGRAPAAVLSALISDPSLDTWNQTWTFSETIHSRSYTHIMRNLFADPAKIFDEIVLDDAIMARAESIGRYYDDVIRKTRYWENSKADLEFYEATEHDEELIRDAKDQVKETKRDLMKALYLCLHVINGLEAIRFYVSFA
> |[Tevenvirinae _Salmonella_phage_STML-198]||_Salmonella_phage_STML-198.gb|Ribonucleotide reduc..|1179|NC_027344.1(158099):11685-12863:-1 ^RAST2:fig|1198136.87.peg.29^ Tevenvirinae _Salmonella_phage_STML-198|neighbours:(-1),(-1)|neighbour_genes:endonuclease,hypothetical protein|
MSTVFNTQPVNVLNEPMFFGSGLGLARYDIQRHRTFEELIEKQLSFFWRPEEVNLMTDRAQFDKLPEHQKNIFINNLKYQSLLDSIQGRAPAAVLSALISDPSLDTWNQTWTFSETIHSRSYTHIMRNLFAAPAKIFDEIVLDDAIMARAESIGRYYDDVIRKTRYWENSKADLEFYEGTDHDEEFVQAAKDYVDQCKHDLMKALYLCLHVINGLEAIRFYVSFACTFNFHKNMEIMEGNSKIMKFIARDEQLHLKGTQYIIRQLQQGADGDEWVQITRECEQEAVDIFMEINRQEKEWAIHLFKDGGLTGLNVKILHDFVDYLTVSRMRSCGLPCPIVDAPTRHPIPWIREYLNSDAVQSAPQEVEISSYLVAQIDNDVDDNVIIGFKKYF
> |[Tevenvirinae Salmonella phage STP4-a]||_Salmonella_phage_STP4-a.gb|Ribonucleotide reduc..|1179|NC_026607.2(159914):130778-131956:-1 ^RAST2:fig|1198136.48.peg.235^ Tevenvirinae Salmonella phage STP4-a|neighbours:(-1),(-1)|neighbour_genes:endonuclease,Ribonucleotide reduc..|
MSTVFNTQPVNVLNEPMFFGSGLGLARYDIQRHRTFEELIEKQLSFFWRPEEVNLMTDRAQFDKLPEHQKNIFINNLKYQSLLDSIQGRAPAAVLSALISDPSLDTWNQTWTFSETIHSRSYTHIMRNLFADPAKIFDEIVLDDAIMARAESIGRYYDDVIRKTRYWENAKADLEFYEGTDHDEEFVQAAKDYVDQCKHDLMKALYLCLHVINGLEAIRFYVSFACTFNFHKNMEIMEGNSKIMKFIARDEQLHLKGTQYIIRQLQQGADGDEWVQITRECEQEAVDIFMEINRQEKEWAIHLFKDGGLPGLNVKILHDFVDYLTVSRMRSCGLPCPIVDAPTRHPIPWIREYLNSDAVQSAPQEVEISSYLVAQIDSDVDDNVIIGFKKYF
> |[Tevenvirinae Salmonella_phage_vB_SnwM_CGG4-1]||_Salmonella_phage_vB_SnwM_CGG4-1.gb|Ribonucleotide reduc..|1179|NC_031065.1(159878):129425-130603:-1 ^RAST2:fig|1198136.78.peg.230^ Tevenvirinae Salmonella_phage_vB_SnwM_CGG4-1|neighbours:(-1),(-1)|neighbour_genes:endonuclease,Phage-associated hom..|
MSTVFNTQPVNVLNEPMFFGSGLGLARYDIQRHRTFEELIEKQLSFFWRPEEVNLMTDRAQFDKLPEHQKNIFINNLKYQSLLDSIQGRAPAAVLSALISDPSLDTWNQTWTFSETIHSRSYTHIMRNLFADPAKIFDEIVLDDAIMARAESIGRYYDDVILKTRLWENAKENFKYFSENEFDLDANSNSFIHMEETKRDLMKALYLCLHVINGLEAIRFYVSFACTFNFHKNMEIMEGNSKIMKFIARDEQLHLKGTQYIIRQLQQGTDGDEWVQIARECEQEAVDIFMEINRQEKEWAIHLFKDGGLPGLNVKILHDFVDYLTVSRMRSCGLPCPIVDAPARHPIPWIREYLNSDAVQSAPQEVEISSYLVAQIDNDVDDNVVIGFKKYF
> |[Tevenvirinae Serratia phage PS2]||_Serratia_phage_PS2.gb|Ribonucleotide reduc..|1131|KJ025957.1(167266):137306-138436:-1 ^RAST2:fig|1198136.49.peg.253^ Tevenvirinae Serratia phage PS2|neighbours:(-1),(-1)|neighbour_genes:Phage endonuclease,Ribonucleotide reduc..|
MSVFNRNVVDHHSEPMFLGSDTGVARYDDPKHEKFEKLTEKQLSFFWRPEEVDVSKDRVQFQKMSENDQGIFTNNLKYQTLLDSVQGRAPAIAFADICSDVGLETWIQTWTFSETIHSRSYTHIMRNVCTDPAKEFETIVLNDAIMKRAEAVSKYYDDLDECKFKYALCKFNGSSEEELAKAKYNLMCAIYLCMHSVNALEAIRFYVSFACTFNFHKNHDGIMEGNSKIMKFIARDEQLHLQGTQYIVKYLQSGKEGPEWQKVTKDCEQAAAKIFLDAAEQEKEWIDYLFRNGTTRGLNHEMLYNFVDYLTYSRMNDAGLPHNLKPQRHPIPWIRHYLNTEAVQVAPQEVELSNYLTGQIDQDVEDDDFQNFNRYL
>ID:APC45121.1 |[Shigella phage SH7]||_Shigella_phage_SH7_.gbk|ribonucleotide reduc..|1179|KX828711(164870):134477-135655:-1 ^^ Shigella phage SH7, complete genome.|neighbours:ID:APC45119.1(-1),ID:APC45195.1(-1)|neighbour_genes:endonuclease II,homing endonuclease|
MSTVFNTNPVDVLKEPMFFGSGLGIARYDIQRHKVFEDLTEKQLSFFWRPEEVNLMMDAAQFNKLPQYQQNIFTNNLKYQSLLDSIQGRAPSAVLMSLISDPSLDTWVATWTFSETIHSRSYTHIMRNLYTDPSKVFDEIVLDKAIMKRAESIGRYYDDVIEKTREWENAKEIFRCFSENEYDLDAYSNSLMHVEECKYELMRSLYLCLHVINALEAIRFYVSFACTFNFHKNMEIMEGNAKIMKFIARDEQLHLKGTQYIIRQLQSGTDGDEWVKIAQECEQEAVDIFMEVNRQEKDWAVHLFKDGDVPGLNTNSMWSFIDYLTVSRMKQCGLPCPITDAPVKHPYPWIREYLNSDNVQSAPQEVELSSYLVAQIDNDVDDKVMMSFKKYF
>ID:YP_009288591.1 |[Shigella phage SHBML-50-1]||_Shigella_phage_SHBML-50-1_.gbk|ribonucleotide reduc..|1179|NC_031085(166634):137994-139172:-1 ^GeneID:29060681^ Shigella phage SHBML-50-1, complete genome.|neighbours:ID:YP_009288590.1(-1),ID:YP_009288592.1(-1)|neighbour_genes:endonuclease,ribonucleotide reduc..|
MSTVFNTNPVDVLKEPMFFGSGLGIARYDIQRHKVFEDLTEKQLSFFWRPEEVNLMMDAAQFNKLPQYQQDIFTNNLKYQSLLDSIQGRAPSAVLMSLISDPSLDTWVATWTFSETIHSRSYTHIMRNLYTDPSKVFDEIVLDKAIMKRAESIGRYYDDVIEKTRYWQNAKADIEYQKEINADEDDIKDAIEHEMYWKRELMRSLYLCLHVINALEAIRFYVSFACTFNFHKNMEIMEGNAKIMKFIARDEQLHLKGTQYIIRQLQLGTDGDEWVKIAKECEQEAVDIFMEVNRQEKDWAVHLFKDGDVPGLNTNSMWSFIDYLTVSRMKQCGLPCPITDAPVKHPYPWIREYLNSDNVQSAPQEVELSSYLVAQIDNDVDDKVMMSFKKYF
>ID:YP_009277601.1 |[Shigella phage SHFML-11]||_Shigella_phage_SHFML-11.gbk|ribonucleotide reduc..|678|NC_030953(170650):86518-87195:-1 ^GeneID:29056308^ Shigella phage SHFML-11, complete genome.|neighbours:ID:YP_009277600.1(-1),ID:YP_009277602.1(-1)|neighbour_genes:homing endonuclease,ribonucleotide reduc..|
MSTVFNTNPVDVLKEPMFFGSGLGIARYDIQRHRVFEELTEKSLSFFWRPEEVNLMMDAAQFNKLPQYQQNIFTNNLKYQSLLDSIQGRAPSAVLMSLISDPSLDTWVATWTFSETIHSRSYTHIMRNLYTDPSKVFDEIVLDEAIMKRAESIGRYYDDVLIKTREWENAKEFVELAKESPDAVFRLNRAIKQEAEAKRALMKSLYLCLHVINALEAIRFYVSFA
> |[Tevenvirinae Shigella_phage_SHSML-52-1]||_Shigella_phage_SHSML-52-1.gb|Ribonucleotide reduc..|1179|NC_031090.1(169621):63438-64616:1 ^RAST2:fig|1198136.79.peg.100^ Tevenvirinae Shigella_phage_SHSML-52-1|neighbours:(1),(1)|neighbour_genes:Ribonucleotide reduc..,Phage endonuclease|
MSTVFNTQKVDVLNEPMFFGSGLGLARYDIQRHKVFEELIEKQLSFFWRPEEVNLMLDSAQFNKLPQFQQNIFTNNLKYQSLLDSIQGRAPSAVLMALLSDPSLDTWVATWTFSETIHSRSYTHIMRNLYTDPSKVFDEIVLDEAIMKRAESIGKYYDDVLVKTREWENAKEIFKCFSENEYDLDAYSNSLMHVEECKRALMKSLYLCLHVINALEAIRFYVSFACTFNFHKNMEIMEGNAKIMKFIARDEQLHLKGTQYIIRQLQLGVDGDEWVQIAKECEQEAVDIFMEVNSQEKEWAAHLFKDGTCPGINTQSMCAFVDYLTVSRMKQCGLPCPITDAPTKHPYPWIREYLNSDLVQAAPQEVEISSYLVAQIDNDVDQNVINSFKKYF
>ID:YP_003934867.1 |[Shigella phage SP18]||_Shigella_phage_SP18.gbk|nrdB|1179|NC_014595(170605):140462-141640:-1 ^GeneID:9830608^ Shigella phage SP18, complete genome.|neighbours:ID:YP_003934866.1(-1),ID:YP_003934868.1(-1)|neighbour_genes:denA,nrdA|
MSTVFNTTPVDVLTEPMFFGSGLGIARYDIQRHKVFEELTEKQLSFFWRPEEVNLMMDGAQFNKLPEHQQNIFTNNLKYQSLLDSIQGRAPAAALAALVSDPSLDTWIQTWTFSETIHSRSYTHIMRNLYTDPAKVFDEILLDDAIMKRAESIGHYYDDVLNKTRQWQNQIAFVELAKETPEADERLERAIKQESIAKRALMKSLYLCLHVINALEAIRFYVSFACTFNFHKNMEIMEGNAKIMKFIARDEQLHLKGTQYILRQLQTGVDGDEWVKIAHECEAEAAAIFMEVNRQEKEWAVHLFKDGGLPGLSVEILNRFIDYLTVSRMKQCGLPCEIVLESTKHPIPWIREYLNSDNVQSAPQEVELSAYLVAQIDNDVDENVLAGFRKYL
>ID:AUV63918.1 |[Shigella phage Sf20]||_Shigella_phage_Sf20_.gbk|ribonucleotide reduc..|1161|MF327006(163982):68876-70036:-1 ^^ Shigella phage Sf20, complete genome.|neighbours:ID:AUV63917.1(-1),ID:AUV63919.1(-1)|neighbour_genes:putative kinase/phos..,hypothetical protein|
MSVFNREHVDIMNEPMFLGSGLGIARYDIQRHQVFEELIEKQLSFFWRPEEISLATDRIQYLNMGDVEKRFFTENLKYQTLLDSIQGRAPSAAFGPIVSDPTLDTWLQTWTFSETIHSRSYTHIMRNCFIDPASEFDQIIDNPAIMKRAESIGKYYDDVLYWIRKYENAKEDLRYWEERDDQTALDDARRFFEDTKRDLMASIYLCAHCVNALEAIRFYVSFACTFSFAERGLLEGNAKIMKFIARDEQLHLKGTQYIIRQWQTGVDGDEWKQIAEELEGEATKIFLDVVEQEKEWVDHLFAMGAIPNLSPEILKTYVEYLADSRMRAAGLKSPFSVRRHPLPWMRKWLNSDEVQNAAQEVEIMYLVSQVNTDLTDDDYNRFGKYL
>ID:YP_009619035.1 |[Shigella phage Sf21]||_Shigella_phage_Sf21_.gbk|ribonucleoside-dipho..|1179|NC_042077(166002):136193-137371:-1 ^GeneID:40095638^ Shigella phage Sf21, complete genome.|neighbours:ID:YP_009619034.1(-1),ID:YP_009619036.1(-1)|neighbour_genes:endonuclease II,ribonucleoside-dipho..|
MSTVFNTNPVDVLKEPMFFGSGLGIARYDIQRHKVFEDLTEKQLSFFWRPEEVNLMMDAAQFNKLPQYQQDIFTNNLKYQSLLDSIQGRAPSAVLMSLISDPSLDTWVATWTFSETIHSRSYTHIMRNLYTDPSKVFDEIVLDKAIMKRAESIGRYYDDVIEKTREWENAKEIFRCFSENEYDLDAYSNSLMHVEECKYELMRSLYLCLHVINALEAIRFYVSFACTFNFHKNMEIMEGNAKIMKFIARDEQLHLKGTQYIIRQLQLGTDGDEWVKIAQECEQEAVDIFMEVNRQEKDWAVHLFKDGDVPGLNTNSMWSFIDYLTVSRMKQCGLPCPITDAPVKHPYPWIREYLNSDNVQSAPQEVELSSYLVAQIDNDVDDKVMMSFKKYF
>ID:YP_009614878.1 |[Shigella phage Sf22]||_Shigella_phage_Sf22_.gbk|gp126|1179|NC_042039(166283):81824-83002:-1 ^GeneID:40091293^ Shigella phage Sf22, complete genome.|neighbours:ID:YP_009614877.1(-1),ID:YP_009614879.1(-1)|neighbour_genes:endonuclease II,gp127|
MSTVFNTNPVDVLKEPMFFGSGLGIARYDIQRHKVFEDLTEKQLSFFWRPEEVNLMMDAAQFNKLPQYQQNIFTNNLKYQSLLDSIQGRAPSAVLMSLISDPSLDTWVATWTFSETIHSRSYTHIMRNLYTDPSKVFDEIVLDEAIMKRAESIGRYYDDVLIKTRYWENAKADIEYQKEINADEDVIEDAIEHETYWKRELMKSLYLCLHVINALEAIRFYVSFACTFNFHKNMEIMEGNAKIMKFIARDEQLHLKGTQYIIRQLQSGTDGGQWVKIAQECEQEAVDIFMEVNRQEKDWAVHLFKDGDVPGLNTNSMWSFIDYLTVSRMKQCGLPCPITDAPVKHPYPWIREYLNSDNVQSAPQEVELSSYLVAQIDNDVDDKVMMSFKKYF
>ID:ATE86485.1 |[Shigella phage Sf23]||_Shigella_phage_Sf23_.gbk|ribonucleoside-dipho..|1167|MF158046(167678):58773-59939:-1 ^^ Shigella phage Sf23, complete genome.|neighbours:ID:ATE86484.1(-1),ID:ATE86486.1(-1)|neighbour_genes:endonuclease II,HNH homing endonucle..|
MSTVFNTNPVDVLKEPMFFGSGLGIARYDIQRHKVFEDLTEKQLSFFWRPEEVNLMMDAAQFNKLPQYQQNIFTNNLKYQSLLDSIQGRAPSAVLMSLISDPSLDTWVATWTFSETIHSRSYTHIMRNLYTDPSKVFDEIVLDEAIMKRAESIGRYYDDVLVKTRAWENTKDMAEYYKDQGLTLVDKDAEQRAKRELMKSLYLCLHVINALEAIRFYVSFACTFNFHKNMEIMEGNAKIMKFIARDEQLHLKGTQYIIRQLQSGTDGDEWVKIAQECEQEAVDIFMEVNRQEKDWAVHLFKDGDVPGLNTNSMWSFIDYLTVSRMKQCGLPCPITDAPVKHPYPWIREYLNSDNVQSAPQEVELSSYLVAQIDNDVDDKVMMSFKKYF
>ID:YP_009619158.1 |[Shigella phage Sf24]||_Shigella_phage_Sf24_.gbk|ribonucleoside-dipho..|1179|NC_042078(168112):62170-63348:-1 ^GeneID:40095773^ Shigella phage Sf24, complete genome.|neighbours:ID:YP_009619157.1(-1),ID:YP_009619159.1(-1)|neighbour_genes:endonuclease II,ribonucleoside-dipho..|
MSTVFNTNPVDVLKEPMFFGSGLGIARYDIQRHKVFEDLTEKQLSFFWRPEEVNLMMDAAQFNKLPQYQQDIFTNNLKYQSLLDSIQGRAPSAVLMSLISDPSLDTWVATWTFSETIHSRSYTHIMRNLYTDPSKVFDEIVLDEAIMKRAESIGRYYDDVLIKTRYWENAKADIEYQKEINADEDVIEDAIEHETYWKRELMKSLYLCLHVINALEAIRFYVSFACTFNFHKNMEIMEGNAKIMKFIARDEQLHLKGTQYIIRQLQLGTDGDEWVKIAKECEQEAVDIFMEVNRQEKDWAVHLFKNGDVPGLNTNSMWSFIDYLTVSRMKQCGLPCPITDAPVKHPYPWIREYLNSDNVQSAPQEVELSSYLVAQIDNDVDDKVMMSFKKYF
>ID:YP_004415121.1 |[Shigella phage Shfl2]||_Shigella_phage_Shfl2_.gbk|putative ribonucleot..|1170|NC_015457(165919):135530-136699:-1 ^GeneID:10498984^ Shigella phage Shfl2, complete genome.|neighbours:ID:YP_004415120.1(-1),ID:YP_004415122.1(-1)|neighbour_genes:putative endonucleas..,putative ribonucleot..|
MSTVFNTNPVDVLKEPMFFGSGLGIARYDIQRHKVFEDLTEKQLSFFWRPEEVNLMMDAAQFNKLPQYQQDIFTNNLKYQSLLDSIQGRAPSAVLMSLISDPSLDTWVATWTFSETIHSRSYTHIMRNLYTDPSKVFDEIVLDKAIMKRAESIGRYYDDVLVKTREYQNAVEDYEGILSEGFRKEELGKVVECTKRALMKSLYLCLHVINALEAIRFYVSFACTFNFHKNMEIMEGNAKIMKFIARDEQLHLKGTQYIIRQLQLGTDGDEWVKIAQECEQEAVDIFMEVNRQEKDWAVHLFKDGDVPGLNTNSMWSFIDYLTVSRMKQCGLPCPITDAPVKHPYPWIREYLNSDNVQSAPQEVELSSYLVAQIDNDVDDKVMMSFKKYF
>ID:YP_009111044.1 |[Shigella phage pSs-1]||_Shigella_phage_pSs-1_.gbk|hypothetical protein|1179|NC_025829(164999):141330-142508:-1 ^GeneID:22475310^ Shigella phage pSs-1, complete genome.|neighbours:ID:YP_009111043.1(-1),ID:YP_009111045.1(-1)|neighbour_genes:hypothetical protein,hypothetical protein|
MSTVFNTNPVDVLKEPMFFGSGLGIARYDIQRHKVFEDLTEKQLSFFWRPEEVNLMMDAAQFNKLPQYQQDIFTNNLKYQSLLDSIQGRAPSAVLMSLISDPSLDTWVATWTFSETIHSRSYTHIMRNLYTDPSKVFDEIVLDEDIMKRAESIGRYYDDVLKKTRYWQNAKADIEYQKEINADEDDIKDAIEHEMYWKRELMRSLYLCLHVINALEAIRFYVSFACTFNFHKNMEIMEGNAKIMKFIARDEQLHLKGTQYIIRQLQLGTDGDEWVKIAQECEQEAVDIFMEVNRQEKDWAVHLFKDGDVPGLNTNSMWSFIDYLTVSRMKQCGLPCPITDAPVKHPYPWIREYLNSDNVQSAPQEVELSSYLVAQIDNDVDDKVMMSFKKYF
> |[Tevenvirinae Vibrio_phage_KVP40]||_Vibrio_phage_KVP40.gb|Ribonucleotide reduc..|1125|NC_005083.2(244834):148788-149912:1 ^RAST2:fig|1198136.81.peg.291^ Tevenvirinae Vibrio_phage_KVP40|neighbours:(1),(1)|neighbour_genes:Ribonucleotide reduc..,Glutaredoxin, phage-..|
MSKTIFNKNKVDHLGQPLFLGEDPNISRFETVKHGVFEQLTEKQLSFFWRPEEVDLTLDSQEFDRMPEHWKHVFTQNLKYQSLLDSVQGRAPNIAFLPICSDNSLENWITTWDFSETIHSRSYTHIMRNLYSNPSAVFDEIVLDKSIMARAEAVTEHYDKLIAETQKLNQLKTMNLDEAHILMQESAVKEALYLCMHAVNALEAIRFYVSFACTFNFAEQGIMEGNAKVMKLIARDEQLHLKGTQALISIWQNYKDDPEMAEISLRLQPEAEKIFMQVVDQEKEWAHSLFSQGTVPGLNAQILCEYVEYLADSRMRSVGLNSPYPRRKHPLPWIRKWLNSDSVQVAAQEAELSSYLVGQIDSTVRPEFLKTLEV
> |[Tevenvirinae Vibrio_phage_ValB1_HC]||_Vibrio_phage_ValB1_HC.gb|Ribonucleotide reduc..|1125|MK568540.1(247619):179448-180572:-1 ^RAST2:fig|1198136.76.peg.265^ Tevenvirinae Vibrio_phage_ValB1_HC|neighbours:(-1),(-1)|neighbour_genes:Glutaredoxin, phage-..,Ribonucleotide reduc..|
MSKTIFNKNQVAHLEQPLFLGDDPNISRFETVKHAVFDQLTEKQLSFFWRPEEVDLTRDSQDFDRMPEHWKFVFTQNLKYQSLLDSVQGRAPNIAFLPICSDNAFENWVTTWDFSETIHSRSYTHIMRNLYANPSAVFDEIVLDESIMARASAVTEHYDKLIAETQKLQQLKAMNCTSYILSIQETAVKEALYLCMHAVNALEAIRFYVSFACTFNFAEQGIMEGNAKVMKLIARDEQLHLKGTQALLNIWHAGKDDPEMLEIARRLQPEAEKIFMQVVEQEKEWAHSLFSKGTVPGLNAQILCEYVEYLADSRMRSVGLNSPYPRRKHPLPWIRKWLNSDSVQVAAQEAELSSYLVGQIDSTVRAEFLKTLEV
> |[Tevenvirinae Vibrio_phage_ValKK3]||_Vibrio_phage_ValKK3.gb|Ribonucleotide reduc..|1125|NC_028829.1(248088):233892-235016:-1 ^RAST2:fig|1198136.77.peg.407^ Tevenvirinae Vibrio_phage_ValKK3|neighbours:(-1),(-1)|neighbour_genes:Glutaredoxin, phage-..,Ribonucleotide reduc..|
MSKTIFNKNQVAHLEQPLFLGDDPNISRFETVKHAVFDQLTEKQLSFFWRPEEVDLTRDSQDFDRMPEHWKFVFTQNLKYQSLLDSVQGRAPNIAFLPICSDNAFENWVTTWDFSETIHSRSYTHIMRNLYANPSAVFDEIVLDESIMARASAVTEHYDKLIAETQKLQQLKAMNCTSYILSIQETAVKEALYLCMHAVNALEAIRFYVSFACTFNFAEQGIMEGNAKVMKLIARDEQLHLKGTQALLNIWHAGKDDPEMLEIARRLQPEAEKIFMQVVEQEKEWAHSLFSKGTVPGLNAQILCEYVEYLADSRMRSVGLNSPYPRRKHPLPWIRKWLNSDSVQVAAQEAELSSYLVGQIDSTVRAEFLKTLEV
> |[Tevenvirinae Vibrio_phage_phi-Grn1]||_Vibrio_phage_phi-Grn1.gb|Ribonucleotide reduc..|1125|KT919972.1(248605):6621-7745:1 ^RAST2:fig|1198136.75.peg.11^ Tevenvirinae Vibrio_phage_phi-Grn1|neighbours:(1),(1)|neighbour_genes:Ribonucleotide reduc..,Glutaredoxin, phage-..|
MSKTIFNKNQVAHLEQPLFLGDDPNISRFETVKHAVFDQLTEKQLSFFWRPEEVDLTRDSQDFDRMPEHWKFVFTQNLKYQSLLDSVQGRAPNIAFLPICSDNAFENWVTTWDFSETIHSRSYTHIMRNLYANPSAVFDEIVLDESIMARASAVTEHYDKLIAETQKLQQLKAMNCTSYILSIQETAVKEALYLCMHAVNALEAIRFYVSFACTFNFAEQGIMEGNAKVMKLIARDEQLHLKGTQALLNIWHAGKDDPEMLEIARRLQPEAEKIFMQVVEQEKEWAHSLFSKGTVPGLNAQILCEYVEYLADSRMRSVGLNSPYPRRKHPLPWIRKWLNSDSVQVAAQEAELSSYLVGQIDSTVRAEFLKTLEV
> |[Tevenvirinae Vibrio_phage_phi-ST2]||_Vibrio_phage_phi-ST2.gb|Ribonucleotide reduc..|1125|KT919973.1(250485):67599-68723:1 ^RAST2:fig|1198136.73.peg.156^ Tevenvirinae Vibrio_phage_phi-ST2|neighbours:(1),(1)|neighbour_genes:Ribonucleotide reduc..,Glutaredoxin, phage-..|
MSKTIFNKNQVAHLEQPLFLGDDPNISRFETVKHAVFDQLTEKQLSFFWRPEEVDLTRDSQDFDRMPEHWKFVFTQNLKYQSLLDSVQGRAPNIAFLPICSDNAFENWVTTWDFSETIHSRSYTHIMRNLYANPSAVFDEIVLDESIMARASAVTEHYDKLIAETQKLQQLKAMNCTSYILSIQETAVKEALYLCMHAVNALEAIRFYVSFACTFNFAEQGIMEGNAKVMKLIARDEQLHLKGTQALLNIWHAGKDDPEMLEIARRLQPEAEKIFMQVVEQEKEWAHSLFSKGTVPGLNAQILCEYVEYLADSRMRSVGLNSPYPRRKHPLPWIRKWLNSDSVQVAAQEAELSSYLVGQIDSTVRAEFLKTLEV
> |[Tevenvirinae _Vibrio_phage_vB_VmeM-32]||_Vibrio_phage_vB_VmeM-32.gb|Ribonucleotide reduc..|999|KU160494.1(199912):95909-96907:1 ^RAST2:fig|1198136.70.peg.150^ Tevenvirinae _Vibrio_phage_vB_VmeM-32|neighbours:(1),(1)|neighbour_genes:Ribonucleotide reduc..,hypothetical protein|
MFESLTERSLSFFWRPEEFSLTDDGPQFQKMSEAEQHVFTSNLKYQTLLDSVQGRAPNIAFLPIVSDVSLENWIATWSFSETIHSRSYTHIIRNVYTDPSSVFDEIMLNDAIMKRAESVTKYYDELINLVNRYNVDSNSVSLTKIKEMLYLVMHSVNALEAIRFYVSFACSFSFGQRGIMEGNSKIIKSIARDEALHLKGTQYILNLWHSGKDDPEMKEIAERLKPQAEKLFLDVYEQEREWIDYLLSKGDIPLLNKEILTQYLQYVTGSKMRAVGLNSPFNVSKNPIPWIRDWLNSSHVQVTPQEVEISAYLISQMDMNVTDAELKSLSIS
> |[Tevenvirinae Vibriophage_phi-pp2]||_Vibriophage_phi-pp2.gb|Ribonucleotide reduc..|1125|JN849462.1(246421):149957-151081:1 ^RAST2:fig|1198136.74.peg.287^ Tevenvirinae Vibriophage_phi-pp2|neighbours:(1),(1)|neighbour_genes:Phage-associated hom..,Glutaredoxin, phage-..|
MSKTIFNKNKVDHLGQPLFLGEDPNISRFETVKHGVFEQLTEKQLSFFWRPEEVDLTLDSQEFDRMPEHWKHVFTQNLKYQSLLDSVQGRAPNIAFLPICSDNSLENWITTWDFSETIHSRSYTHIMRNLYSNPSAVFDEIVLDKSIMARAEAVTEHYDKLIAETQKLNQLKTMNLDEAHILMQESAVKEALYLCMHAVNALEAIRFYVSFACTFNFAEQGIMEGNAKVMKLIARDEQLHLKGTQALISIWQNYKDDPEMAEISLRLQPEAEKIFMQVVDQEKEWAHSLFSQGTVPGLNAQILCEYVEYLADSRMRSVGLNSPYPRRKHPLPWIRKWLNSDSVQVAAQEAELSSYLVGQIDSTVRPEFLKTLEV
>ID:YP_009153827.1 |[Yersinia phage PST]||_Yersinia_phage_PST_.gbk|nrdB|1179|NC_027404(167785):136394-137572:-1 ^GeneID:24677404^ Yersinia phage PST, complete genome.|neighbours:ID:YP_009153826.1(-1),ID:YP_009153828.1(-1)|neighbour_genes:denA,nrdA|
MSTVFNTNPVDVLKEPMFFGSGLGIARYDIQRHRVFEELTEKSLSFFWRPEEVNLMMDAAQFNKLPQYQQDIFTNNLKYQSLLDSIQGRAPSAVLMSLISDPSLDTWVATWTFSETIHSRSYTHIMRNLYTDPSKVFDEIVLDKAIMKRAESIGRYYDDVIKKTRYWQNAKADIEYQKEINADEDDIKDAIEHEMYWKRELMRSLYLCLHVINALEAIRFYVSFACTFNFHKNMEIMEGNAKIMKFIARDEQLHLKGTQYIIRQLQLGTDGDEWVKIAQECEQEAVDIFMEVNRQEKDWAVHLFKDGDVPGLNTNSMWSFIDYLTVSRMKQCGLPCPITDAPVKHPYPWIREYLNSDNVQSAPQEVELSSYLVAQIDNDVDDKVMMSFKKYF
>ID:VEV89839.1 |[Yersinia phage fPS-2]||_Yersinia_phage_fPS-2_.gbk|g223c|678|LR215722(169060):138794-139471:-1 ^^ Yersinia phage fPS-2 genome assembly, chromosome: I.|neighbours:ID:VEV89838.1(-1),ID:VEV89840.1(-1)|neighbour_genes:g222c,g224c|
MSTVFNTNPVDVLKEPMFFGSGLGIARYDIQRHRVFEELTEKSLSFFWRPEEVNLMMDAAQFNKLPQYQQNIFTNNLKYQSLLDSIQGRAPSAVLMSLISDPSLDTWVATWTFSETIHSRSYTHIMRNLYTDPSKVFDEIVLDEAIMKRAESIGRYYDDVLIKTRYWENAKEFVELAKESPDADFRLNRAIKQEAEAKRALMKSLYLCLHVINALEAIRFYVSFA
>ID:YP_009149473.1 |[Yersinia phage phiD1]||_Yersinia_phage_phiD1_.gbk|g234|678|NC_027353(167063):138663-139340:-1 ^GeneID:24635670^ Yersinia phage phiD1 complete genome.|neighbours:ID:YP_009149472.1(-1),ID:YP_009149474.1(-1)|neighbour_genes:g233,g235|
MSTVFNTNPVDVLKEPMFFGSGLGIARYDIQRHRVFEELTEKSLSFFWRPEEVNLMMDAAQFNKLPQYQQSIFTNNLKYQSLLDSIQGRAPSAVLMSLISDPSLDTWVATWTFSETIHSRSYTHIMRNLYTDPSKVFDEIVLDEAIMKRAESIGRYYDDVLVKTREWENAKEFVELAKESPDADFRLNRAIKQEAEAKRALMKSLYLCLHVINALEAIRFYVSFA
