# Supplementary material for: Influence of Non-canonical DNA Bases on the Genomic Diversity of Tevenvirinae
Source: Front Microbiol. 2021 Apr 6;12:632686. doi: 10.3389/fmicb.2021.632686 (PMC8056088; doi:10.3389/fmicb.2021.632686)
Supplement: Supplementary Data Sheet 2 — The results of the BLAST-assisted (“txt” files) and HMMER-assisted (“xlsx” files) searches for GSC homologs. The clusters containing homologs of proteins from other organisms are listed. [file Data_Sheet_2.ZIP]

Archive with 726 entries (705 files):
- Data sheet 2/
- Data sheet 2/Group I/
- Data sheet 2/Group II/
- Data sheet 2/Group III/
- Data sheet 2/Group IIII/
- Data sheet 2/Group IIII/45304.txt
- Data sheet 2/Group IIII/45304.xlsx
- Data sheet 2/Group IIII/45326.txt
- Data sheet 2/Group IIII/45326.xlsx
- Data sheet 2/Group IIII/45338.txt
- Data sheet 2/Group IIII/45338.xlsx
- Data sheet 2/Group IIII/45370.txt
- Data sheet 2/Group IIII/45370.xlsx
- Data sheet 2/Group IIII/45379.txt
- Data sheet 2/Group IIII/45379.xlsx
- Data sheet 2/Group IIII/45483.txt
- Data sheet 2/Group IIII/45483.xlsx
- Data sheet 2/Group IIII/45489.txt
- Data sheet 2/Group IIII/45489.xlsx
- Data sheet 2/Group IIII/GSC functions.xlsx
- Data sheet 2/Group III/11854.txt
- Data sheet 2/Group III/11854.xlsx
- Data sheet 2/Group II/11141.txt
- Data sheet 2/Group II/11141.xlsx
- Data sheet 2/Group II/11156.txt
- Data sheet 2/Group II/11156.xlsx
- Data sheet 2/Group I/20387.txt
- Data sheet 2/Group I/20387.xlsx
- Data sheet 2/Group I/20565.txt
- Data sheet 2/Group I/20565.xlsx
- Data sheet 2/Group I/GSC functions.xlsx
- Data sheet 2/Group V/
- Data sheet 2/Group VI/
- Data sheet 2/Group VII/
- Data sheet 2/Group VIII/
- Data sheet 2/Group VIIII/
- Data sheet 2/Group VIIII/44672.txt
- Data sheet 2/Group VIIII/44672.xlsx
- Data sheet 2/Group VIIII/44699.txt
- Data sheet 2/Group VIIII/44699.xlsx
- Data sheet 2/Group VIIII/44702.txt
- Data sheet 2/Group VIIII/44702.xlsx
- Data sheet 2/Group VIIII/44714.txt
- Data sheet 2/Group VIIII/44714.xlsx
- Data sheet 2/Group VIIII/44726.txt
- Data sheet 2/Group VIIII/44726.xlsx
- Data sheet 2/Group VIIII/44730.txt
- Data sheet 2/Group VIIII/44730.xlsx
- Data sheet 2/Group VIIII/44731.txt
- Data sheet 2/Group VIIII/44731.xlsx
- Data sheet 2/Group VIIII/44732.txt
- Data sheet 2/Group VIIII/44732.xlsx
- Data sheet 2/Group VIIII/44745.txt
- Data sheet 2/Group VIIII/44745.xlsx
- Data sheet 2/Group VIIII/44746.txt
- Data sheet 2/Group VIIII/44746.xlsx
- Data sheet 2/Group VIIII/44757.txt
- Data sheet 2/Group VIIII/44757.xlsx
- Data sheet 2/Group VIIII/44774.txt
- Data sheet 2/Group VIIII/44774.xlsx
- Data sheet 2/Group VIIII/44786.txt
- Data sheet 2/Group VIIII/44786.xlsx
- Data sheet 2/Group VIIII/44787.txt
- Data sheet 2/Group VIIII/44787.xlsx
- Data sheet 2/Group VIIII/44791.txt
- Data sheet 2/Group VIIII/44791.xlsx
- Data sheet 2/Group VIIII/44845.txt
- Data sheet 2/Group VIIII/44845.xlsx
- Data sheet 2/Group VIIII/44847.txt
- Data sheet 2/Group VIIII/44847.xlsx
- Data sheet 2/Group VIIII/44854.txt
- Data sheet 2/Group VIIII/44854.xlsx
- Data sheet 2/Group VIIII/44904.txt
- Data sheet 2/Group VIIII/44904.xlsx
- Data sheet 2/Group VIIII/44905.txt
- Data sheet 2/Group VIIII/44905.xlsx
- Data sheet 2/Group VIIII/44919.txt
- Data sheet 2/Group VIIII/44919.xlsx
- Data sheet 2/Group VIIII/44934.txt
- Data sheet 2/Group VIIII/44934.xlsx
- Data sheet 2/Group VIIII/44936.txt
- Data sheet 2/Group VIIII/44936.xlsx
- Data sheet 2/Group VIII/8564.txt
- Data sheet 2/Group VIII/8564.xlsx
- Data sheet 2/Group VIII/8623.txt
- Data sheet 2/Group VIII/8623.xlsx
- Data sheet 2/Group VIII/8642.txt
- Data sheet 2/Group VIII/8642.xlsx
- Data sheet 2/Group VIII/8645.txt
- Data sheet 2/Group VIII/8645.xlsx
- Data sheet 2/Group VIII/8729.txt
- Data sheet 2/Group VIII/8729.xlsx
- Data sheet 2/Group VIII/8805.txt
- Data sheet 2/Group VIII/8805.xlsx
- Data sheet 2/Group VIII/8843.txt
- Data sheet 2/Group VIII/8843.xlsx
- Data sheet 2/Group VIII/GSC functions.xlsx
- Data sheet 2/Group VII/7482.txt
- Data sheet 2/Group VII/7482.xlsx
- Data sheet 2/Group VII/7494.txt
- Data sheet 2/Group VII/7494.xlsx
- Data sheet 2/Group VII/7548.txt
- Data sheet 2/Group VII/7548.xlsx
- Data sheet 2/Group VII/7633.txt
- Data sheet 2/Group VII/7633.xlsx
- Data sheet 2/Group VII/7664.txt
- Data sheet 2/Group VII/7664.xlsx
- Data sheet 2/Group VI/48951.txt
- Data sheet 2/Group VI/48951.xlsx
- Data sheet 2/Group V/47538.txt
- Data sheet 2/Group V/47538.xlsx
- Data sheet 2/Group V/47542.txt
- Data sheet 2/Group V/47542.xlsx
- Data sheet 2/Group V/47595.txt
- Data sheet 2/Group V/47595.xlsx
- Data sheet 2/Group V/47600.txt
- Data sheet 2/Group V/47600.xlsx
- Data sheet 2/Group V/47614.txt
- Data sheet 2/Group V/47614.xlsx
- Data sheet 2/Group V/47630.txt
- Data sheet 2/Group V/47630.xlsx
- Data sheet 2/Group V/47636.txt
- Data sheet 2/Group V/47636.xlsx
- Data sheet 2/Group V/47643.txt
- Data sheet 2/Group V/47643.xlsx
- Data sheet 2/Group V/47691.txt
- Data sheet 2/Group V/47691.xlsx
- Data sheet 2/Group V/47746.txt
- Data sheet 2/Group V/47746.xlsx
- Data sheet 2/Group V/47749.txt
- Data sheet 2/Group V/47749.xlsx
- Data sheet 2/Group V/47750.txt
- Data sheet 2/Group V/47750.xlsx
- Data sheet 2/Group V/47764.txt
- Data sheet 2/Group V/47764.xlsx
- Data sheet 2/Group V/47773.txt
- Data sheet 2/Group V/47773.xlsx
- Data sheet 2/Group V/47806.txt
- Data sheet 2/Group V/47806.xlsx
- Data sheet 2/Group V/47808.txt
- Data sheet 2/Group V/47808.xlsx
- Data sheet 2/Group V/GSC functions.xlsx
- Data sheet 2/Group X/
- Data sheet 2/Group XI/
- Data sheet 2/Group XII/
- Data sheet 2/Group XIII/
- Data sheet 2/Group XIII/110.txt
- Data sheet 2/Group XIII/110.xlsx
- Data sheet 2/Group XIII/233.txt
- Data sheet 2/Group XIII/233.xlsx
- Data sheet 2/Group XIII/86.txt
- Data sheet 2/Group XIII/86.xlsx
- Data sheet 2/Group XIII/GSC functions.xlsx
- Data sheet 2/Group XII/50256.txt
- Data sheet 2/Group XII/50256.xlsx
- Data sheet 2/Group XII/50294.txt
- Data sheet 2/Group XII/50294.xlsx
- Data sheet 2/Group XII/50327.txt
- Data sheet 2/Group XII/50327.xlsx
- Data sheet 2/Group XII/50333.txt
- Data sheet 2/Group XII/50333.xlsx
- Data sheet 2/Group XII/50345.txt
- Data sheet 2/Group XII/50345.xlsx
- Data sheet 2/Group XII/50373.txt
- Data sheet 2/Group XII/50373.xlsx
- Data sheet 2/Group XII/50378.txt
- Data sheet 2/Group XII/50378.xlsx
- Data sheet 2/Group XII/50384.txt
- Data sheet 2/Group XII/50384.xlsx
- Data sheet 2/Group XII/50386.txt
- Data sheet 2/Group XII/50386.xlsx
- Data sheet 2/Group XII/50389.txt
- Data sheet 2/Group XII/50389.xlsx
- Data sheet 2/Group XII/50405.txt
- Data sheet 2/Group XII/50405.xlsx
- Data sheet 2/Group XII/50406.txt
- Data sheet 2/Group XII/50406.xlsx
- Data sheet 2/Group XII/50407.txt
- Data sheet 2/Group XII/50407.xlsx
- Data sheet 2/Group XII/50447.xlsx
- Data sheet 2/Group XII/50449.xlsx
- Data sheet 2/Group XII/50470.txt
- Data sheet 2/Group XII/50470.xlsx
- Data sheet 2/Group XII/50488.txt
- Data sheet 2/Group XII/50488.xlsx
- Data sheet 2/Group XII/50514.txt
- Data sheet 2/Group XII/50514.xlsx
- Data sheet 2/Group XII/50516.txt
- Data sheet 2/Group XII/50516.xlsx
- Data sheet 2/Group XII/50517.txt
- Data sheet 2/Group XII/50517.xlsx
- Data sheet 2/Group XII/50519.txt
- Data sheet 2/Group XII/50519.xlsx
- Data sheet 2/Group XII/GSC functions.xlsx
- Data sheet 2/Group XIV/
- Data sheet 2/Group XIV/47241.txt
- Data sheet 2/Group XIV/47241.xlsx
- Data sheet 2/Group XIV/47245.txt
- Data sheet 2/Group XIV/47245.xlsx
- Data sheet 2/Group XIV/47253.txt
- Data sheet 2/Group XIV/47253.xlsx
- Data sheet 2/Group XIV/47269.txt
- Data sheet 2/Group XIV/47269.xlsx
- Data sheet 2/Group XIV/47302.txt
- Data sheet 2/Group XIV/47302.xlsx
- Data sheet 2/Group XIV/47321.txt
- Data sheet 2/Group XIV/47321.xlsx
- Data sheet 2/Group XIV/47322.txt
- Data sheet 2/Group XIV/47322.xlsx
- Data sheet 2/Group XIV/47341.txt
- Data sheet 2/Group XIV/47341.xlsx
- Data sheet 2/Group XIV/47361.txt
- Data sheet 2/Group XIV/47361.xlsx
- Data sheet 2/Group XIV/47365.txt
- Data sheet 2/Group XIV/47365.xlsx
- Data sheet 2/Group XIV/47426.txt
- Data sheet 2/Group XIV/47426.xlsx
- Data sheet 2/Group XIV/47427.txt
- Data sheet 2/Group XIV/47427.xlsx
- Data sheet 2/Group XIV/47472.txt
- Data sheet 2/Group XIV/47472.xlsx
- Data sheet 2/Group XIV/47477.txt
- Data sheet 2/Group XIV/47477.xlsx
- Data sheet 2/Group XIV/47495.txt
- Data sheet 2/Group XIV/47495.xlsx
- Data sheet 2/Group XIV/47509.txt
- Data sheet 2/Group XIV/47509.xlsx
- Data sheet 2/Group XIV/47510.txt
- Data sheet 2/Group XIV/47510.xlsx
- Data sheet 2/Group XIV/47511.txt
- Data sheet 2/Group XIV/47511.xlsx
- Data sheet 2/Group XIV/GSC functions.xlsx
- Data sheet 2/Group XI/48642.txt
- Data sheet 2/Group XI/48642.xlsx
- Data sheet 2/Group XI/48645.txt
- Data sheet 2/Group XI/48645.xlsx
- Data sheet 2/Group XI/48682.txt
- Data sheet 2/Group XI/48682.xlsx
- Data sheet 2/Group XI/48684.txt
- Data sheet 2/Group XI/48684.xlsx
- Data sheet 2/Group XI/48688.txt
- Data sheet 2/Group XI/48688.xlsx
- Data sheet 2/Group XI/48696.txt
- Data sheet 2/Group XI/48696.xlsx
- Data sheet 2/Group XI/48697.txt
- Data sheet 2/Group XI/48697.xlsx
- Data sheet 2/Group XI/48698.txt
- Data sheet 2/Group XI/48698.xlsx
- Data sheet 2/Group XI/48711.txt
- Data sheet 2/Group XI/48711.xlsx
- Data sheet 2/Group XI/48722.txt
- Data sheet 2/Group XI/48722.xlsx
- Data sheet 2/Group XI/48745.xlsx
- Data sheet 2/Group XI/48746.xlsx
- Data sheet 2/Group XI/48748.txt
- Data sheet 2/Group XI/48748.xlsx
- Data sheet 2/Group XI/48784.txt
- Data sheet 2/Group XI/48784.xlsx
- Data sheet 2/Group XI/48787.txt
- Data sheet 2/Group XI/48787.xlsx
- Data sheet 2/Group XI/48829.txt
- Data sheet 2/Group XI/48829.xlsx
- Data sheet 2/Group XI/GSC functions.xlsx
- Data sheet 2/Group XV/
- Data sheet 2/Group XVI/
- Data sheet 2/Group XVII/
- Data sheet 2/Group XVIII/
- Data sheet 2/Group XVIIII/
- Data sheet 2/Group XVIIII/53783.txt
- Data sheet 2/Group XVIIII/53783.xlsx
- Data sheet 2/Group XVIIII/53787.txt
- Data sheet 2/Group XVIIII/53787.xlsx
- Data sheet 2/Group XVIIII/53798.txt
- Data sheet 2/Group XVIIII/53798.xlsx
- Data sheet 2/Group XVIIII/53811.txt
- Data sheet 2/Group XVIIII/53811.xlsx
- Data sheet 2/Group XVIIII/53815.txt
- Data sheet 2/Group XVIIII/53815.xlsx
- Data sheet 2/Group XVIIII/53817.txt
- Data sheet 2/Group XVIIII/53817.xlsx
- Data sheet 2/Group XVIIII/53824.txt
- Data sheet 2/Group XVIIII/53824.xlsx
- Data sheet 2/Group XVIIII/53832.txt
- Data sheet 2/Group XVIIII/53832.xlsx
- Data sheet 2/Group XVIIII/53840.txt
- Data sheet 2/Group XVIIII/53840.xlsx
- Data sheet 2/Group XVIIII/53841.txt
- Data sheet 2/Group XVIIII/53841.xlsx
- Data sheet 2/Group XVIIII/53844.txt
- Data sheet 2/Group XVIIII/53844.xlsx
- Data sheet 2/Group XVIIII/53848.txt
- Data sheet 2/Group XVIIII/53848.xlsx
- Data sheet 2/Group XVIIII/53854.txt
- Data sheet 2/Group XVIIII/53854.xlsx
- Data sheet 2/Group XVIIII/53869.txt
- Data sheet 2/Group XVIIII/53869.xlsx
- Data sheet 2/Group XVIIII/53870.txt
- Data sheet 2/Group XVIIII/53870.xlsx
- Data sheet 2/Group XVIIII/53877.txt
- Data sheet 2/Group XVIIII/53877.xlsx
[truncated: 426 more entries]
