# Supplementary material for: Influence of Non-canonical DNA Bases on the Genomic Diversity of Tevenvirinae
Source: Front Microbiol. 2021 Apr 6;12:632686. doi: 10.3389/fmicb.2021.632686 (PMC8056088; doi:10.3389/fmicb.2021.632686)
Supplement: Supplementary Data Sheet 2 — The results of the BLAST-assisted (“txt” files) and HMMER-assisted (“xlsx” files) searches for GSC homologs. The clusters containing homologs of proteins from other organisms are listed. [file Data_Sheet_2.ZIP › Data sheet 2/Group IIII/45304.txt]

RID: 6JNKHW28014	
Job Title:Protein Sequence				
Program: BLASTP 
Query: None ID: lcl|Query_10013(amino acid) Length: 85
Database: nr All non-redundant GenBank CDS translations+PDB+SwissProt+PIR+PRF excluding environmental samples from WGS projects
	
Sequences producing significant alignments:

Sequences  with  E-value BETTER than threshold
                                                                  Max    Total Query   E   Per.                  
Description                                                       Score  Score cover Value Ident  Accession        

hypothetical protein CPT_Marfa_064 [Klebsiella phage Marfa]       151    151   100%  2e-46 100.00 QDB71719.1       
hypothetical protein vBKpnF48_71 [Klebsiella phage vB_Kpn_F48]    149    149   100%  2e-45 92.94  AUO78696.1       
hypothetical protein [Klebsiella phage PhiKpNIH-6]                149    149   100%  2e-45 91.76  QHB49412.1       
hypothetical protein [Klebsiella phage vB_Kpn_P545]               149    149   100%  2e-45 91.76  QGZ15121.1       
hypothetical protein POTTS_72 [Klebsiella phage vB_KpnM_Potts1]   148    148   100%  3e-45 91.76  QEG12682.1       
hypothetical protein [Edwardsiella phage PEi26]                   87.5   87.5  98%   5e-21 51.19  BAQ23024.1       
hypothetical protein CPT_CIP9_176 [Enterobacter phage...          79.6   79.6  98%   6e-18 52.38  QHS01712.1       
hypothetical protein [Edwardsiella phage PEi20]                   47.3   47.3  97%   4e-05 29.55  YP_009190231.1   

Sequences with E-value WORSE than threshold


Alignments:
>hypothetical protein CPT_Marfa_064 [Klebsiella phage Marfa]
Sequence ID: QDB71719.1 Length: 85 
Range 1: 1 to 85

Score:151 bits(505), Expect:2e-46, 
Method:Composition-based stats., 
Identities:85/85(100%), Positives:85/85(100%), Gaps:0/85(0%)

Query  1   MIKIEDAKVIIRCTVDECKVLFITMWPTAELGRIQIEFSLGTKVCFIKKGQYVHLQTKLK  60
           MIKIEDAKVIIRCTVDECKVLFITMWPTAELGRIQIEFSLGTKVCFIKKGQYVHLQTKLK
Sbjct  1   MIKIEDAKVIIRCTVDECKVLFITMWPTAELGRIQIEFSLGTKVCFIKKGQYVHLQTKLK  60

Query  61  EIGVKITEDEASHLACVINQHLEIF  85
           EIGVKITEDEASHLACVINQHLEIF
Sbjct  61  EIGVKITEDEASHLACVINQHLEIF  85


>hypothetical protein vBKpnF48_71 [Klebsiella phage vB_Kpn_F48]
Sequence ID: AUO78696.1 Length: 85 
>hypothetical protein CPTPhageEI1_066 [Klebsiella phage EI]
Sequence ID: QEM42271.1 Length: 85 >hypothetical protein AmPhEK29_0073 [Klebsiella phage AmPh_EK29]
Sequence ID: QFR57010.1 Length: 85  
Range 1: 1 to 85

Score:149 bits(496), Expect:2e-45, 
Method:Composition-based stats., 
Identities:79/85(93%), Positives:83/85(97%), Gaps:0/85(0%)

Query  1   MIKIEDAKVIIRCTVDECKVLFITMWPTAELGRIQIEFSLGTKVCFIKKGQYVHLQTKLK  60
           MIKIEDAKVIIRC VDECKV+FITMWPTAELGRIQIEFS+G+KVCFIKKGQYVHLQTKLK
Sbjct  1   MIKIEDAKVIIRCIVDECKVMFITMWPTAELGRIQIEFSIGSKVCFIKKGQYVHLQTKLK  60

Query  61  EIGVKITEDEASHLACVINQHLEIF  85
           EIGVKITEDEASH+A VINQHLEIF
Sbjct  61  EIGVKITEDEASHMASVINQHLEIF  85


>hypothetical protein [Klebsiella phage PhiKpNIH-6]
Sequence ID: QHB49412.1 Length: 85 
Range 1: 1 to 85

Score:149 bits(496), Expect:2e-45, 
Method:Composition-based stats., 
Identities:78/85(92%), Positives:83/85(97%), Gaps:0/85(0%)

Query  1   MIKIEDAKVIIRCTVDECKVLFITMWPTAELGRIQIEFSLGTKVCFIKKGQYVHLQTKLK  60
           M+KIEDAKVIIRC VDECKV+FITMWPTAELGRIQIEFS+G+KVCFIKKGQYVHLQTKLK
Sbjct  1   MVKIEDAKVIIRCIVDECKVMFITMWPTAELGRIQIEFSIGSKVCFIKKGQYVHLQTKLK  60

Query  61  EIGVKITEDEASHLACVINQHLEIF  85
           EIGVKITEDEASH+A VINQHLEIF
Sbjct  61  EIGVKITEDEASHMASVINQHLEIF  85


>hypothetical protein [Klebsiella phage vB_Kpn_P545]
Sequence ID: QGZ15121.1 Length: 85 
Range 1: 1 to 85

Score:149 bits(496), Expect:2e-45, 
Method:Composition-based stats., 
Identities:78/85(92%), Positives:83/85(97%), Gaps:0/85(0%)

Query  1   MIKIEDAKVIIRCTVDECKVLFITMWPTAELGRIQIEFSLGTKVCFIKKGQYVHLQTKLK  60
           M+KIEDAKVIIRC VDECKV+FITMWPTAELGRIQIEFS+G+KVCFIKKGQYVHLQTKLK
Sbjct  1   MVKIEDAKVIIRCIVDECKVMFITMWPTAELGRIQIEFSVGSKVCFIKKGQYVHLQTKLK  60

Query  61  EIGVKITEDEASHLACVINQHLEIF  85
           EIGVKITEDEASH+A VINQHLEIF
Sbjct  61  EIGVKITEDEASHMASVINQHLEIF  85


>hypothetical protein POTTS_72 [Klebsiella phage vB_KpnM_Potts1]
Sequence ID: QEG12682.1 Length: 85 
Range 1: 1 to 85

Score:148 bits(493), Expect:3e-45, 
Method:Composition-based stats., 
Identities:78/85(92%), Positives:83/85(97%), Gaps:0/85(0%)

Query  1   MIKIEDAKVIIRCTVDECKVLFITMWPTAELGRIQIEFSLGTKVCFIKKGQYVHLQTKLK  60
           MIKIEDAKVIIRC +DECKV+FITMWPTAELGRIQIEFS+G+KVCFIKKGQYVHLQTKLK
Sbjct  1   MIKIEDAKVIIRCIIDECKVMFITMWPTAELGRIQIEFSIGSKVCFIKKGQYVHLQTKLK  60

Query  61  EIGVKITEDEASHLACVINQHLEIF  85
           EIGVKITEDEASH+A VINQHLEIF
Sbjct  61  EIGVKITEDEASHMASVINQHLEIF  85


>hypothetical protein [Edwardsiella phage PEi26]
Sequence ID: BAQ23024.1 Length: 86 
Range 1: 3 to 86

Score:87.5 bits(285), Expect:5e-21, 
Method:Composition-based stats., 
Identities:43/84(51%), Positives:61/84(72%), Gaps:0/84(0%)

Query  2   IKIEDAKVIIRCTVDECKVLFITMWPTAELGRIQIEFSLGTKVCFIKKGQYVHLQTKLKE  61
           IKI + K IIR  VD+ KV+F+T+WPTA    I +E++ G KV +I++G    LQ ++KE
Sbjct  3   IKISEVKNIIRLIVDDQKVVFVTIWPTAHQTGIIVELAYGPKVALIRRGTTYDLQRRFKE  62

Query  62  IGVKITEDEASHLACVINQHLEIF  85
           IGVK+TE EA H+  +INQHL++F
Sbjct  63  IGVKMTESEADHMGWLINQHLQVF  86


>hypothetical protein CPT_CIP9_176 [Enterobacter phage vB_EclM_CIP9]
Sequence ID: QHS01712.1 Length: 86 
Range 1: 3 to 86

Score:79.6 bits(258), Expect:6e-18, 
Method:Composition-based stats., 
Identities:44/84(52%), Positives:57/84(67%), Gaps:0/84(0%)

Query  2   IKIEDAKVIIRCTVDECKVLFITMWPTAELGRIQIEFSLGTKVCFIKKGQYVHLQTKLKE  61
           IKI + K IIR  VDE KV+FIT+W TA       E++ G KV +IK+   + LQ ++KE
Sbjct  3   IKISEVKNIIRLIVDEQKVVFITLWTTAPENGYIAELAYGPKVALIKRNDKLKLQNRFKE  62

Query  62  IGVKITEDEASHLACVINQHLEIF  85
           IG+KITE EA HL  +IN+HL IF
Sbjct  63  IGIKITEIEADHLGWLINRHLRIF  86


>hypothetical protein [Edwardsiella phage PEi20]
Sequence ID: YP_009190231.1 Length: 91 
>hypothetical protein [Edwardsiella phage PEi20]
Sequence ID: BAQ22723.1 Length: 91  
Range 1: 3 to 90

Score:47.3 bits(148), Expect:4e-05, 
Method:Composition-based stats., 
Identities:26/88(30%), Positives:52/88(59%), Gaps:5/88(5%)

Query  2   IKIEDAKVIIRCTVDECKVLFITMWPTAELGRIQI-EFSLGTKVCFIKKGQYV----HLQ  56
           ++++ AK I+R   +  +V+FIT+WP  E     I EF+ G ++ +I++ + +     ++
Sbjct  3   LELKSAKTILRLIHNGTRVVFITLWPLDETETSYIAEFANGPRISLIRRSESLTNRMDIR  62

Query  57  TKLKEIGVKITEDEASHLACVINQHLEI  84
            ++ +IG+KI  D+A  + C+I   L I
Sbjct  63  NRFNDIGIKIGLDDADGVICLIRDALRI  90


		
