# Supplementary material for: Influence of Non-canonical DNA Bases on the Genomic Diversity of Tevenvirinae
Source: Front Microbiol. 2021 Apr 6;12:632686. doi: 10.3389/fmicb.2021.632686 (PMC8056088; doi:10.3389/fmicb.2021.632686)
Supplement: Supplementary Data Sheet 2 — The results of the BLAST-assisted (“txt” files) and HMMER-assisted (“xlsx” files) searches for GSC homologs. The clusters containing homologs of proteins from other organisms are listed. [file Data_Sheet_2.ZIP › Data sheet 2/Group IIII/45304.xlsx]

## Sheet: Лист1
	ID	Title	E-value	Ind. E-value	Bitscore	Aligned Positions
1	QEG12682.1	hypothetical protein POTTS_72 [Klebsiella phage vB_KpnM_Potts1]	6.1e-56	6.7e-56	197	86
2	BAQ23024.1	hypothetical protein [Edwardsiella phage PEi26]	2.7e-24	3.2e-24	95.4	85
3	YP_009190231.1	hypothetical protein [Edwardsiella phage PEi20]BAQ22723.1 hypothetical protein [Edwa	0.0000012	0.0000014	38.9	87
