# Supplementary material for: Influence of Non-canonical DNA Bases on the Genomic Diversity of Tevenvirinae
Source: Front Microbiol. 2021 Apr 6;12:632686. doi: 10.3389/fmicb.2021.632686 (PMC8056088; doi:10.3389/fmicb.2021.632686)
Supplement: Supplementary Data Sheet 2 — The results of the BLAST-assisted (“txt” files) and HMMER-assisted (“xlsx” files) searches for GSC homologs. The clusters containing homologs of proteins from other organisms are listed. [file Data_Sheet_2.ZIP › Data sheet 2/Group IIII/45326.txt]

RID: 6JNP1VFW01R	
Job Title:Protein Sequence				
Program: BLASTP 
Query: None ID: lcl|Query_35942(amino acid) Length: 105
Database: nr All non-redundant GenBank CDS translations+PDB+SwissProt+PIR+PRF excluding environmental samples from WGS projects
	
Sequences producing significant alignments:

Sequences  with  E-value BETTER than threshold
                                                                  Max    Total Query   E   Per.                  
Description                                                       Score  Score cover Value Ident  Accession        

hypothetical protein [Klebsiella phage vB_Kpn_P545]               189    189   100%  9e-61 89.52  QGZ15163.1       
hypothetical protein vBKpnF48_51 [Klebsiella phage vB_Kpn_F48]    187    187   100%  4e-60 80.00  AUO78676.1       
hypothetical protein CPTPhageEI1_086 [Klebsiella phage EI]        185    185   100%  1e-59 79.05  QEM42291.1       
hypothetical protein CPT_Marfa_085 [Klebsiella phage Marfa]       184    184   100%  4e-59 100.00 QDB71740.1       
hypothetical protein [Klebsiella phage PhiKpNIH-6]                184    184   100%  6e-59 79.05  QHB49433.1       
conserved hypothetical protein [Edwardsiella phage PEi26]         70.3   70.3  91%   1e-13 38.54  BAQ23044.1       
conserved hypothetical protein [Edwardsiella phage PEi20]         68.5   68.5  91%   5e-13 37.50  YP_009190251.1   
hypothetical protein CPT_CIP9_199 [Enterobacter phage...          49.5   49.5  86%   2e-05 27.47  QHS01735.1       

Sequences with E-value WORSE than threshold


Alignments:
>hypothetical protein [Klebsiella phage vB_Kpn_P545]
Sequence ID: QGZ15163.1 Length: 105 
Range 1: 1 to 105

Score:189 bits(632), Expect:9e-61, 
Method:Composition-based stats., 
Identities:94/105(90%), Positives:97/105(92%), Gaps:0/105(0%)

Query  1    MSYARKYLKIRDAFASGMIKAAIKYAQAVNLAYRYVGMFPSGAVGFKKRSILKSKAIHLI  60
            MS  RKYLKIRDAFAS MI AAIKYAQAVNLAYRYVGMFPSGAVGFKKRSILKSKAIHLI
Sbjct  1    MSCVRKYLKIRDAFASDMIAAAIKYAQAVNLAYRYVGMFPSGAVGFKKRSILKSKAIHLI  60

Query  61   VMDHDQLQAAKDFKEALSQLDAEIKAKMNEKQLNAHKSVWFTGDR  105
            +MDHDQLQAAKDFKEAL +LD EI+AKMNE QL AHKSVWFTGDR
Sbjct  61   IMDHDQLQAAKDFKEALDELDLEIEAKMNEAQLKAHKSVWFTGDR  105


>hypothetical protein vBKpnF48_51 [Klebsiella phage vB_Kpn_F48]
Sequence ID: AUO78676.1 Length: 105 
>hypothetical protein POTTS_51 [Klebsiella phage vB_KpnM_Potts1]
Sequence ID: QEG12663.1 Length: 105 >hypothetical protein AmPhEK29_0052 [Klebsiella phage AmPh_EK29]
Sequence ID: QFR56989.1 Length: 105  
Range 1: 1 to 105

Score:187 bits(626), Expect:4e-60, 
Method:Composition-based stats., 
Identities:84/105(80%), Positives:89/105(84%), Gaps:0/105(0%)

Query  1    MSYARKYLKIRDAFASGMIKAAIKYAQAVNLAYRYVGMFPSGAVGFKKRSILKSKAIHLI  60
            MS  RKYLKIRD FAS MI AAIKYAQAVNLAY YV M+P   V F+KR ILKSKAIHLI
Sbjct  1    MSCVRKYLKIRDVFASDMIAAAIKYAQAVNLAYHYVRMYPRDMVEFRKRHILKSKAIHLI  60

Query  61   VMDHDQLQAAKDFKEALSQLDAEIKAKMNEKQLNAHKSVWFTGDR  105
            +MDHDQLQAAKDFKEAL +LD EI+AKMNE QL AHKSVWFTGDR
Sbjct  61   IMDHDQLQAAKDFKEALDELDLEIEAKMNEAQLKAHKSVWFTGDR  105


>hypothetical protein CPTPhageEI1_086 [Klebsiella phage EI]
Sequence ID: QEM42291.1 Length: 105 
Range 1: 1 to 105

Score:185 bits(621), Expect:1e-59, 
Method:Composition-based stats., 
Identities:83/105(79%), Positives:90/105(85%), Gaps:0/105(0%)

Query  1    MSYARKYLKIRDAFASGMIKAAIKYAQAVNLAYRYVGMFPSGAVGFKKRSILKSKAIHLI  60
            MS  RKYLKIRD FAS MI AAIKYAQAVNLAY YV M+P G + F+KR ILKSKAIHLI
Sbjct  1    MSCVRKYLKIRDVFASDMIAAAIKYAQAVNLAYHYVRMYPHGMIEFRKRHILKSKAIHLI  60

Query  61   VMDHDQLQAAKDFKEALSQLDAEIKAKMNEKQLNAHKSVWFTGDR  105
            +MDHDQ+QAAKDFKEAL +LD EI+AKMNE QL AHKSVWFTGDR
Sbjct  61   IMDHDQIQAAKDFKEALDELDLEIEAKMNEAQLKAHKSVWFTGDR  105


>hypothetical protein CPT_Marfa_085 [Klebsiella phage Marfa]
Sequence ID: QDB71740.1 Length: 105 
Range 1: 1 to 105

Score:184 bits(617), Expect:4e-59, 
Method:Composition-based stats., 
Identities:105/105(100%), Positives:105/105(100%), Gaps:0/105(0%)

Query  1    MSYARKYLKIRDAFASGMIKAAIKYAQAVNLAYRYVGMFPSGAVGFKKRSILKSKAIHLI  60
            MSYARKYLKIRDAFASGMIKAAIKYAQAVNLAYRYVGMFPSGAVGFKKRSILKSKAIHLI
Sbjct  1    MSYARKYLKIRDAFASGMIKAAIKYAQAVNLAYRYVGMFPSGAVGFKKRSILKSKAIHLI  60

Query  61   VMDHDQLQAAKDFKEALSQLDAEIKAKMNEKQLNAHKSVWFTGDR  105
            VMDHDQLQAAKDFKEALSQLDAEIKAKMNEKQLNAHKSVWFTGDR
Sbjct  61   VMDHDQLQAAKDFKEALSQLDAEIKAKMNEKQLNAHKSVWFTGDR  105


>hypothetical protein [Klebsiella phage PhiKpNIH-6]
Sequence ID: QHB49433.1 Length: 105 
Range 1: 1 to 105

Score:184 bits(616), Expect:6e-59, 
Method:Composition-based stats., 
Identities:83/105(79%), Positives:88/105(83%), Gaps:0/105(0%)

Query  1    MSYARKYLKIRDAFASGMIKAAIKYAQAVNLAYRYVGMFPSGAVGFKKRSILKSKAIHLI  60
            MS  RKYLKIRD FAS MI AAIKYAQAVNLAY YV M+P   V F+KR ILKSKAIHLI
Sbjct  1    MSCVRKYLKIRDVFASDMIAAAIKYAQAVNLAYHYVRMYPRDMVEFRKRHILKSKAIHLI  60

Query  61   VMDHDQLQAAKDFKEALSQLDAEIKAKMNEKQLNAHKSVWFTGDR  105
            +MDHDQLQAAKDFKEAL +LD EI+AKMNE QL A KSVWFTGDR
Sbjct  61   IMDHDQLQAAKDFKEALDELDLEIEAKMNEAQLKARKSVWFTGDR  105


>conserved hypothetical protein [Edwardsiella phage PEi26]
Sequence ID: BAQ23044.1 Length: 112 
Range 1: 13 to 105

Score:70.3 bits(226), Expect:1e-13, 
Method:Composition-based stats., 
Identities:37/96(39%), Positives:54/96(56%), Gaps:3/96(3%)

Query  9    KIRDAFASGMIKAAIKYAQAVNLAYRYVGMFPSGAVGFKKRSILKSKAIHLIVMDHDQLQ  68
            K  + F   M ++  K++Q +N+ Y  + MFP+G +G +KR IL +KA  LI MD +Q+Q
Sbjct  13   KAGEEFKRAMCRSVAKFSQYMNVQYHQMRMFPAGMIGIRKRVILHAKAKGLITMDREQIQ  72

Query  69   AAKDFKEALSQLDAEIKAKMNEKQLNAHKSVWFTGD  104
            AA  F  A     AE K     +Q  A +S WF G+
Sbjct  73   AAGIFSMATHIARAEFK---KSQQPKAPQSAWFGGE  105


>conserved hypothetical protein [Edwardsiella phage PEi20]
Sequence ID: YP_009190251.1 Length: 112 
>conserved hypothetical protein [Edwardsiella phage PEi20]
Sequence ID: BAQ22743.1 Length: 112  
Range 1: 13 to 105

Score:68.5 bits(220), Expect:5e-13, 
Method:Composition-based stats., 
Identities:36/96(38%), Positives:53/96(55%), Gaps:3/96(3%)

Query  9    KIRDAFASGMIKAAIKYAQAVNLAYRYVGMFPSGAVGFKKRSILKSKAIHLIVMDHDQLQ  68
            K  + F   M ++  K++Q +N+ Y  + MFP+G +G +KR IL +K   LI MD +Q+Q
Sbjct  13   KAGEEFKRTMCRSVAKFSQYMNVQYHQMRMFPAGMIGTRKRVILHAKVKGLITMDREQIQ  72

Query  69   AAKDFKEALSQLDAEIKAKMNEKQLNAHKSVWFTGD  104
            AA  F  A     AE K     +Q  A +S WF G+
Sbjct  73   AAGIFSMATHIARAEFK---KSQQPKAPQSAWFGGE  105


>hypothetical protein CPT_CIP9_199 [Enterobacter phage vB_EclM_CIP9]
Sequence ID: QHS01735.1 Length: 112 
Range 1: 18 to 105

Score:49.5 bits(155), Expect:2e-05, 
Method:Composition-based stats., 
Identities:25/91(27%), Positives:44/91(48%), Gaps:3/91(3%)

Query  14   FASGMIKAAIKYAQAVNLAYRYVGMFPSGAVGFKKRSILKSKAIHLIVMDHDQLQAAKDF  73
            F   M +A +K+ Q +N A   + M+P     +++R  L +K   L+ MD +Q+ A + +
Sbjct  18   FKKAMERAVVKHIQFMNAALHQMRMYPITLPHLRRRVTLIAKTKSLVTMDREQINATRGY  77

Query  74   KEALSQLDAEIKAKMNEKQLNAHKSVWFTGD  104
            + A +    + K      Q  A  S WF G+
Sbjct  78   QIAKNLAHLDYK---KATQPKAPVSAWFGGE  105


		
