# Supplementary material for: Influence of Non-canonical DNA Bases on the Genomic Diversity of Tevenvirinae
Source: Front Microbiol. 2021 Apr 6;12:632686. doi: 10.3389/fmicb.2021.632686 (PMC8056088; doi:10.3389/fmicb.2021.632686)
Supplement: Supplementary Data Sheet 2 — The results of the BLAST-assisted (“txt” files) and HMMER-assisted (“xlsx” files) searches for GSC homologs. The clusters containing homologs of proteins from other organisms are listed. [file Data_Sheet_2.ZIP › Data sheet 2/Group IIII/45326.xlsx]

## Sheet: Лист1
	ID	Title	E-value	Ind. E-value	Bitscore	Aligned Positions
1	AUO78676.1	hypothetical protein vBKpnF48_51 [Klebsiella phage vB_Kpn_F48]QEG12663.1 hypothetica	1.5e-65	1.6e-65	228.7	106
2	YP_009190251.1	conserved hypothetical protein [Edwardsiella phage PEi20]BAQ22743.1 conserved hypoth	5.6e-13	7.1e-13	59.4	91
