# Supplementary material for: Influence of Non-canonical DNA Bases on the Genomic Diversity of Tevenvirinae
Source: Front Microbiol. 2021 Apr 6;12:632686. doi: 10.3389/fmicb.2021.632686 (PMC8056088; doi:10.3389/fmicb.2021.632686)
Supplement: Supplementary Data Sheet 2 — The results of the BLAST-assisted (“txt” files) and HMMER-assisted (“xlsx” files) searches for GSC homologs. The clusters containing homologs of proteins from other organisms are listed. [file Data_Sheet_2.ZIP › Data sheet 2/Group IIII/45338.txt]

RID: 6JP0BZ04016	
Job Title:Protein Sequence				
Program: BLASTP 
Query: None ID: lcl|Query_76034(amino acid) Length: 57
Database: nr All non-redundant GenBank CDS translations+PDB+SwissProt+PIR+PRF excluding environmental samples from WGS projects
	
Sequences producing significant alignments:

Sequences  with  E-value BETTER than threshold
                                                                  Max    Total Query   E   Per.                  
Description                                                       Score  Score cover Value Ident  Accession        

hypothetical protein vBKpnF48_39 [Klebsiella phage vB_Kpn_F48]    96.7   96.7  100%  2e-25 98.25  AUO78664.1       
hypothetical protein CPTPhageEI1_098 [Klebsiella phage EI]        95.5   95.5  100%  6e-25 98.25  QEM42303.1       
hypothetical protein CPT_Marfa_096 [Klebsiella phage Marfa]       94.6   94.6  100%  2e-24 100.00 QDB71751.1       
hypothetical protein [Edwardsiella phage PEi26]                   52.5   52.5  100%  8e-08 45.61  BAQ23061.1       
hypothetical protein [Edwardsiella phage PEi20]                   51.9   51.9  100%  1e-07 45.61  YP_009190267.1   
hypothetical protein CPT_CIP9_215 [Enterobacter phage...          46.3   46.3  96%   2e-05 41.82  QHS01751.1       

Sequences with E-value WORSE than threshold


Alignments:
>hypothetical protein vBKpnF48_39 [Klebsiella phage vB_Kpn_F48]
Sequence ID: AUO78664.1 Length: 61 
>hypothetical protein POTTS_39 [Klebsiella phage vB_KpnM_Potts1]
Sequence ID: QEG12651.1 Length: 61  
Range 1: 5 to 61

Score:96.7 bits(316), Expect:2e-25, 
Method:Composition-based stats., 
Identities:56/57(98%), Positives:56/57(98%), Gaps:0/57(0%)

Query  1   MNMVNSSVKAELIKAIFELKEASVLFGAAVTPMFPALEHKARMEKLQKRVNEIVERL  57
           MNMVNSSVKAELIKAIFELKEASVLFGAAVTP FPALEHKARMEKLQKRVNEIVERL
Sbjct  5   MNMVNSSVKAELIKAIFELKEASVLFGAAVTPTFPALEHKARMEKLQKRVNEIVERL  61


>hypothetical protein CPTPhageEI1_098 [Klebsiella phage EI]
Sequence ID: QEM42303.1 Length: 57 
>hypothetical protein AmPhEK29_0040 [Klebsiella phage AmPh_EK29]
Sequence ID: QFR56977.1 Length: 57 >hypothetical protein [Klebsiella phage vB_Kpn_P545]
Sequence ID: QGZ15056.1 Length: 57 >hypothetical protein [Klebsiella phage PhiKpNIH-6]
Sequence ID: QHB49445.1 Length: 57  
Range 1: 1 to 57

Score:95.5 bits(312), Expect:6e-25, 
Method:Composition-based stats., 
Identities:56/57(98%), Positives:56/57(98%), Gaps:0/57(0%)

Query  1   MNMVNSSVKAELIKAIFELKEASVLFGAAVTPMFPALEHKARMEKLQKRVNEIVERL  57
           MNMVNSSVKAELIKAIFELKEASVLFGAAVTP FPALEHKARMEKLQKRVNEIVERL
Sbjct  1   MNMVNSSVKAELIKAIFELKEASVLFGAAVTPTFPALEHKARMEKLQKRVNEIVERL  57


>hypothetical protein CPT_Marfa_096 [Klebsiella phage Marfa]
Sequence ID: QDB71751.1 Length: 57 
Range 1: 1 to 57

Score:94.6 bits(309), Expect:2e-24, 
Method:Composition-based stats., 
Identities:57/57(100%), Positives:57/57(100%), Gaps:0/57(0%)

Query  1   MNMVNSSVKAELIKAIFELKEASVLFGAAVTPMFPALEHKARMEKLQKRVNEIVERL  57
           MNMVNSSVKAELIKAIFELKEASVLFGAAVTPMFPALEHKARMEKLQKRVNEIVERL
Sbjct  1   MNMVNSSVKAELIKAIFELKEASVLFGAAVTPMFPALEHKARMEKLQKRVNEIVERL  57


>hypothetical protein [Edwardsiella phage PEi26]
Sequence ID: BAQ23061.1 Length: 57 
Range 1: 1 to 57

Score:52.5 bits(165), Expect:8e-08, 
Method:Composition-based stats., 
Identities:26/57(46%), Positives:42/57(73%), Gaps:0/57(0%)

Query  1   MNMVNSSVKAELIKAIFELKEASVLFGAAVTPMFPALEHKARMEKLQKRVNEIVERL  57
           MNMV ++VK ELIK ++EL+EASV FGA       A +H+ +M + ++R+++++ERL
Sbjct  1   MNMVPTNVKVELIKLVYELQEASVKFGAGWQGHGTAKKHEEKMAETKQRLHDMIERL  57


>hypothetical protein [Edwardsiella phage PEi20]
Sequence ID: YP_009190267.1 Length: 57 
>hypothetical protein [Edwardsiella phage PEi20]
Sequence ID: BAQ22759.1 Length: 57  
Range 1: 1 to 57

Score:51.9 bits(163), Expect:1e-07, 
Method:Composition-based stats., 
Identities:26/57(46%), Positives:42/57(73%), Gaps:0/57(0%)

Query  1   MNMVNSSVKAELIKAIFELKEASVLFGAAVTPMFPALEHKARMEKLQKRVNEIVERL  57
           MNMV ++VK ELIK ++EL+EASV FGA       A +H+ +M + ++R+++++ERL
Sbjct  1   MNMVPTNVKVELIKLVYELQEASVKFGAGWQGHGTAKKHEEKMAEAKQRLHDMIERL  57


>hypothetical protein CPT_CIP9_215 [Enterobacter phage vB_EclM_CIP9]
Sequence ID: QHS01751.1 Length: 55 
Range 1: 1 to 55

Score:46.3 bits(144), Expect:2e-05, 
Method:Composition-based stats., 
Identities:23/55(42%), Positives:37/55(67%), Gaps:0/55(0%)

Query  3   MVNSSVKAELIKAIFELKEASVLFGAAVTPMFPALEHKARMEKLQKRVNEIVERL  57
           M+ +  K ELI+ I+ELK A+ LFGA       AL ++ RME++QK++ ++V +L
Sbjct  1   MIPTGAKVELIQLIYELKSAAALFGAKYAGNGTALAQEERMEEIQKKITDMVSKL  55


		
