# Supplementary material for: Influence of Non-canonical DNA Bases on the Genomic Diversity of Tevenvirinae
Source: Front Microbiol. 2021 Apr 6;12:632686. doi: 10.3389/fmicb.2021.632686 (PMC8056088; doi:10.3389/fmicb.2021.632686)
Supplement: Supplementary Data Sheet 2 — The results of the BLAST-assisted (“txt” files) and HMMER-assisted (“xlsx” files) searches for GSC homologs. The clusters containing homologs of proteins from other organisms are listed. [file Data_Sheet_2.ZIP › Data sheet 2/Group IIII/45338.xlsx]

## Sheet: Лист1
	ID	Title	E-value	Ind. E-value	Bitscore	Aligned Positions
1	AUO78664.1	hypothetical protein vBKpnF48_39 [Klebsiella phage vB_Kpn_F48]QEG12651.1 hypothetica	2.2e-42	2.4e-42	153.1	62
2	YP_009190267.1	hypothetical protein [Edwardsiella phage PEi20]BAQ22759.1 hypothetical protein [Edwa	3.5e-10	3.9e-10	50	58
3	GAV07820.1	hypothetical protein RvY_17612-1 [Ramazzottius varieornatus]	0.00013	7700	7.4	20
