# Supplementary material for: Influence of Non-canonical DNA Bases on the Genomic Diversity of Tevenvirinae
Source: Front Microbiol. 2021 Apr 6;12:632686. doi: 10.3389/fmicb.2021.632686 (PMC8056088; doi:10.3389/fmicb.2021.632686)
Supplement: Supplementary Data Sheet 2 — The results of the BLAST-assisted (“txt” files) and HMMER-assisted (“xlsx” files) searches for GSC homologs. The clusters containing homologs of proteins from other organisms are listed. [file Data_Sheet_2.ZIP › Data sheet 2/Group IIII/45370.txt]

RID: 6JP20BFY014	
Job Title:Protein Sequence				
Program: BLASTP 
Query: None ID: lcl|Query_84134(amino acid) Length: 95
Database: nr All non-redundant GenBank CDS translations+PDB+SwissProt+PIR+PRF excluding environmental samples from WGS projects
	
Sequences producing significant alignments:

Sequences  with  E-value BETTER than threshold
                                                                  Max    Total Query   E   Per.                  
Description                                                       Score  Score cover Value Ident  Accession        

hypothetical protein CPT_Marfa_125 [Klebsiella phage Marfa]       186    186   100%  4e-60 100.00 QDB71780.1       
hypothetical protein vBKpnF48_8 [Klebsiella phage vB_Kpn_F48]     175    175   97%   2e-55 78.49  AUO78633.1       
hypothetical protein [Klebsiella phage vB_Kpn_P545]               174    174   97%   3e-55 79.57  QGZ15143.1       
hypothetical protein AmPhEK29_0008 [Klebsiella phage AmPh_EK29]   174    174   100%  3e-55 78.95  QFR56945.1       
hypothetical protein CPTPhageEI1_130 [Klebsiella phage EI]        173    173   97%   4e-55 77.42  QEM42335.1       
hypothetical protein POTTS_8 [Klebsiella phage vB_KpnM_Potts1]    163    163   97%   4e-51 75.27  QEG12620.1       
hypothetical protein CPT_Moon139 [Citrobacter phage Moon]         49.4   49.4  52%   8e-06 44.00  YP_009146572.1   

Sequences with E-value WORSE than threshold


Alignments:
>hypothetical protein CPT_Marfa_125 [Klebsiella phage Marfa]
Sequence ID: QDB71780.1 Length: 102 
Range 1: 8 to 102

Score:186 bits(624), Expect:4e-60, 
Method:Composition-based stats., 
Identities:95/95(100%), Positives:95/95(100%), Gaps:0/95(0%)

Query  1    MSIFVKDCYLHYENEHGFLSTCSVGYLQHLYNQHTVAQNVKAAAYLYDKLIDELDGFTFP  60
            MSIFVKDCYLHYENEHGFLSTCSVGYLQHLYNQHTVAQNVKAAAYLYDKLIDELDGFTFP
Sbjct  8    MSIFVKDCYLHYENEHGFLSTCSVGYLQHLYNQHTVAQNVKAAAYLYDKLIDELDGFTFP  67

Query  61   NAKFIDGEWVLENNQKITEAEINSFIKYCRGKHVS  95
            NAKFIDGEWVLENNQKITEAEINSFIKYCRGKHVS
Sbjct  68   NAKFIDGEWVLENNQKITEAEINSFIKYCRGKHVS  102


>hypothetical protein vBKpnF48_8 [Klebsiella phage vB_Kpn_F48]
Sequence ID: AUO78633.1 Length: 94 
Range 1: 2 to 94

Score:175 bits(584), Expect:2e-55, 
Method:Composition-based stats., 
Identities:73/93(78%), Positives:84/93(90%), Gaps:0/93(0%)

Query  3   IFVKDCYLHYENEHGFLSTCSVGYLQHLYNQHTVAQNVKAAAYLYDKLIDELDGFTFPNA  62
           IFVK+CYLHY+NEHGF STCSV YL+ LY Q+TV + VKAAAYLY+KLI ELDGFT+P+A
Sbjct  2   IFVKNCYLHYQNEHGFESTCSVAYLHMLYTQYTVREKVKAAAYLYEKLIQELDGFTYPDA  61

Query  63  KFIDGEWVLENNQKITEAEINSFIKYCRGKHVS  95
           KFIDGEW++  NQ+ITEAEINSFIKYCRGKHVS
Sbjct  62  KFIDGEWIIVENQQITEAEINSFIKYCRGKHVS  94


>hypothetical protein [Klebsiella phage vB_Kpn_P545]
Sequence ID: QGZ15143.1 Length: 94 
Range 1: 2 to 94

Score:174 bits(582), Expect:3e-55, 
Method:Composition-based stats., 
Identities:74/93(80%), Positives:83/93(89%), Gaps:0/93(0%)

Query  3   IFVKDCYLHYENEHGFLSTCSVGYLQHLYNQHTVAQNVKAAAYLYDKLIDELDGFTFPNA  62
           IFVKDCYLHY+NEHGF STCSV YL+ LY Q+TV + VKAAAYLY+KLI ELDGFT+P+A
Sbjct  2   IFVKDCYLHYQNEHGFESTCSVAYLHMLYTQYTVREKVKAAAYLYEKLIQELDGFTYPDA  61

Query  63  KFIDGEWVLENNQKITEAEINSFIKYCRGKHVS  95
           KFIDGEWV+  NQ+ITEAEIN FIKYCRGKHVS
Sbjct  62  KFIDGEWVIVENQQITEAEINRFIKYCRGKHVS  94


>hypothetical protein AmPhEK29_0008 [Klebsiella phage AmPh_EK29]
Sequence ID: QFR56945.1 Length: 95 
Range 1: 1 to 95

Score:174 bits(581), Expect:3e-55, 
Method:Composition-based stats., 
Identities:75/95(79%), Positives:85/95(89%), Gaps:0/95(0%)

Query  1   MSIFVKDCYLHYENEHGFLSTCSVGYLQHLYNQHTVAQNVKAAAYLYDKLIDELDGFTFP  60
           MSIFVK+CYLHY+NEHGF STCSV YL+ LY Q+TV + VKAAAYLY+KLI ELDGFT+P
Sbjct  1   MSIFVKNCYLHYQNEHGFESTCSVAYLHTLYTQYTVREKVKAAAYLYEKLIQELDGFTYP  60

Query  61  NAKFIDGEWVLENNQKITEAEINSFIKYCRGKHVS  95
           +AKFIDGEWV+  NQ+ITEAEIN FIKYCRGKHVS
Sbjct  61  DAKFIDGEWVVVENQQITEAEINRFIKYCRGKHVS  95


>hypothetical protein CPTPhageEI1_130 [Klebsiella phage EI]
Sequence ID: QEM42335.1 Length: 94 
>hypothetical protein [Klebsiella phage PhiKpNIH-6]
Sequence ID: QHB49477.1 Length: 94  
Range 1: 2 to 94

Score:173 bits(580), Expect:4e-55, 
Method:Composition-based stats., 
Identities:72/93(77%), Positives:83/93(89%), Gaps:0/93(0%)

Query  3   IFVKDCYLHYENEHGFLSTCSVGYLQHLYNQHTVAQNVKAAAYLYDKLIDELDGFTFPNA  62
           IFVK+CYLHY+NEHGF STCSV YL+ LY Q+TV + VKAAAYLY+KLI ELDGFT+P+A
Sbjct  2   IFVKNCYLHYQNEHGFESTCSVAYLHMLYTQYTVREKVKAAAYLYEKLIQELDGFTYPDA  61

Query  63  KFIDGEWVLENNQKITEAEINSFIKYCRGKHVS  95
           KFIDGEW++  NQ+ITEAEIN FIKYCRGKHVS
Sbjct  62  KFIDGEWIIVENQQITEAEINRFIKYCRGKHVS  94


>hypothetical protein POTTS_8 [Klebsiella phage vB_KpnM_Potts1]
Sequence ID: QEG12620.1 Length: 94 
Range 1: 2 to 94

Score:163 bits(546), Expect:4e-51, 
Method:Composition-based stats., 
Identities:70/93(75%), Positives:85/93(91%), Gaps:0/93(0%)

Query  3   IFVKDCYLHYENEHGFLSTCSVGYLQHLYNQHTVAQNVKAAAYLYDKLIDELDGFTFPNA  62
           IFVKDCYLHYENEHGF STCSV +L+ LY+Q+TV + VKAAAYLY+KLI ELDG+T+P+A
Sbjct  2   IFVKDCYLHYENEHGFESTCSVAFLHTLYSQYTVREKVKAAAYLYEKLIHELDGLTYPDA  61

Query  63  KFIDGEWVLENNQKITEAEINSFIKYCRGKHVS  95
           KFIDGEW++ ++Q+ITEAE+N FIKYCRGKHVS
Sbjct  62  KFIDGEWIVASDQQITEAELNRFIKYCRGKHVS  94


>hypothetical protein CPT_Moon139 [Citrobacter phage Moon]
Sequence ID: YP_009146572.1 Length: 95 
>hypothetical protein CPT_Merlin143 [Citrobacter phage Merlin]
Sequence ID: YP_009203857.1 Length: 95 >hypothetical protein Cf1_00138 [Citrobacter phage CF1 ERZ-2017]
Sequence ID: YP_009618197.1 Length: 95 >hypothetical protein CPT_Moon139 [Citrobacter phage Moon]
Sequence ID: AIX12110.1 Length: 95 >hypothetical protein CPT_Merlin143 [Citrobacter phage Merlin]
Sequence ID: AKU43789.1 Length: 95 >hypothetical protein Cf1_00138 [Citrobacter phage CF1 ERZ-2017]
Sequence ID: AUE23011.1 Length: 95  
Range 1: 1 to 50

Score:49.4 bits(155), Expect:8e-06, 
Method:Composition-based stats., 
Identities:22/50(44%), Positives:35/50(70%), Gaps:0/50(0%)

Query  1   MSIFVKDCYLHYENEHGFLSTCSVGYLQHLYNQHTVAQNVKAAAYLYDKL  50
           M+IFVKD YL +EN++G    CSV YLQ +YN      ++++AA++ D++
Sbjct  1   MNIFVKDGYLSWENDYGTYDCCSVVYLQRVYNDPNYKPSLRSAAWILDQM  50


		
