# Supplementary material for: Influence of Non-canonical DNA Bases on the Genomic Diversity of Tevenvirinae
Source: Front Microbiol. 2021 Apr 6;12:632686. doi: 10.3389/fmicb.2021.632686 (PMC8056088; doi:10.3389/fmicb.2021.632686)
Supplement: Supplementary Data Sheet 2 — The results of the BLAST-assisted (“txt” files) and HMMER-assisted (“xlsx” files) searches for GSC homologs. The clusters containing homologs of proteins from other organisms are listed. [file Data_Sheet_2.ZIP › Data sheet 2/Group IIII/45370.xlsx]

## Sheet: Лист1
	ID	Title	E-value	Ind. E-value	Bitscore	Aligned Positions
1	QEM42335.1	hypothetical protein CPTPhageEI1_130 [Klebsiella phage EI]	4e-59	4.4e-59	207.4	95
2	YP_009146572.1	hypothetical protein CPT_Moon139 [Citrobacter phage Moon]YP_009203857.1 hypothetical	0.0000016	0.0000024	38.3	70
