# Supplementary material for: Influence of Non-canonical DNA Bases on the Genomic Diversity of Tevenvirinae
Source: Front Microbiol. 2021 Apr 6;12:632686. doi: 10.3389/fmicb.2021.632686 (PMC8056088; doi:10.3389/fmicb.2021.632686)
Supplement: Supplementary Data Sheet 2 — The results of the BLAST-assisted (“txt” files) and HMMER-assisted (“xlsx” files) searches for GSC homologs. The clusters containing homologs of proteins from other organisms are listed. [file Data_Sheet_2.ZIP › Data sheet 2/Group IIII/45379.txt]

RID: 6JP3T1K5016	
Job Title:Protein Sequence				
Program: BLASTP 
Query: None ID: lcl|Query_32048(amino acid) Length: 100
Database: nr All non-redundant GenBank CDS translations+PDB+SwissProt+PIR+PRF excluding environmental samples from WGS projects
	
Sequences producing significant alignments:

Sequences  with  E-value BETTER than threshold
                                                                  Max    Total Query   E   Per.                  
Description                                                       Score  Score cover Value Ident  Accession        

hypothetical protein CPT_Marfa_134 [Klebsiella phage Marfa]       180    180   100%  1e-57 100.00 QDB71789.1       
hypothetical protein [Klebsiella phage vB_Kpn_P545]               180    180   100%  1e-57 98.00  QGZ15157.1       
hypothetical protein POTTS_296 [Klebsiella phage vB_KpnM_Potts1]  179    179   100%  4e-57 97.00  QEG12897.1       
hypothetical protein AmPhEK29_0293 [Klebsiella phage AmPh_EK29]   178    178   100%  9e-57 96.00  QFR57223.1       
hypothetical protein CPTPhageEI1_140 [Klebsiella phage EI]        178    178   100%  1e-56 96.00  QEM42345.1       
hypothetical protein vBKpnF48_282 [Klebsiella phage vB_Kpn_F48]   80.8   80.8  43%   2e-18 97.67  AUO78907.1       
conserved hypothetical protein [Edwardsiella phage PEi20]         56.8   56.8  96%   2e-08 37.37  YP_009190307.1   
conserved hypothetical protein [Edwardsiella phage PEi26]         56.5   56.5  96%   2e-08 37.37  BAQ23102.1       
hypothetical protein CPT_CIP9_253 [Enterobacter phage...          55.0   55.0  96%   7e-08 37.76  QHS01789.1       
hypothetical protein CrRp10_cds87 [Citrobacter phage...           49.5   49.5  90%   1e-05 32.99  AUV59503.1       
e.7 hypothetical protein [Escherichia virus T4]                   46.5   46.5  88%   2e-04 32.63  NP_049743.1      
hypothetical protein G29_00136 [Escherichia phage vB_EcoM_G29]    45.9   45.9  88%   4e-04 31.58  QBO64455.1       
hypothetical protein G10400_00133 [Escherichia phage...           45.9   45.9  88%   4e-04 31.58  QBO63648.1       
hypothetical protein JB75_0137 [Escherichia phage vB_EcoM_JB75]   45.9   45.9  88%   4e-04 31.58  AXC34130.1       
hypothetical protein [Enterobacteria phage RB18]                  45.4   45.4  88%   6e-04 31.58  AXF42442.1       
hypothetical protein [Escherichia phage MLF4]                     44.8   44.8  88%   8e-04 31.58  AYR03755.1       
hypothetical protein [Clostridioides difficile]                   44.5   44.5  87%   0.001 30.85  WP_074146462.1   
hypothetical protein G8_00132 [Escherichia phage vB_EcoM_G8]      44.5   44.5  87%   0.001 30.85  QBQ80016.1       
hypothetical protein KRT47_gp131 [Shigella virus KRT47]           44.2   44.2  87%   0.002 30.85  QHB43159.1       
hypothetical protein [Enterobacteria phage T6]                    43.9   43.9  87%   0.002 30.85  AXN58165.1       
hypothetical protein [Shigella phage SHFML-11]                    43.6   43.6  87%   0.003 30.85  YP_009277507.1   
hypothetical protein e112_135 [Escherichia phage vB_EcoM_112]     43.6   43.6  87%   0.003 30.85  YP_009030740.1   
unnamed protein product [Escherichia phage slur02]                43.3   43.3  87%   0.003 30.85  YP_009210321.1   
hypothetical protein [Escherichia phage slur07]                   43.0   43.0  87%   0.004 30.85  YP_009197321.1   

Sequences with E-value WORSE than threshold
                                                                  Max    Total Query   E   Per.                  
Description                                                       Score  Score cover Value Ident  Accession        

hypothetical protein JK23_00135 [Shigella phage JK23]             42.7   42.7  87%   0.006 30.85  QEG05174.1       
hypothetical protein Sf24_gp260 [Shigella phage Sf24]             40.7   40.7  87%   0.035 34.04  YP_009619340.1   
Phage protein [Yersinia phage fPS-2]                              40.7   40.7  87%   0.039 34.04  VEV89745.1       
conserved hypothetical protein [Escherichia phage AR1]            40.4   40.4  87%   0.051 34.04  YP_009167945.1   
hypothetical protein [Shigella phage SHBML-50-1]                  39.8   39.8  87%   0.083 34.04  YP_009288499.1   
hypothetical protein RB27_134 [Enterobacteria phage RB27]         38.9   38.9  53%   0.17  38.33  YP_009102339.1   
hypothetical protein [Escherichia phage slur14]                   37.7   37.7  53%   0.49  38.33  YP_009180635.1   

Alignments:
>hypothetical protein CPT_Marfa_134 [Klebsiella phage Marfa]
Sequence ID: QDB71789.1 Length: 100 
Range 1: 1 to 100

Score:180 bits(603), Expect:1e-57, 
Method:Composition-based stats., 
Identities:100/100(100%), Positives:100/100(100%), Gaps:0/100(0%)

Query  1   MRRNITAGYPASLFESQDFIEFNEVTEFLPASWVLQYADLIVRNCSEPLYQSAWKACMEG  60
           MRRNITAGYPASLFESQDFIEFNEVTEFLPASWVLQYADLIVRNCSEPLYQSAWKACMEG
Sbjct  1   MRRNITAGYPASLFESQDFIEFNEVTEFLPASWVLQYADLIVRNCSEPLYQSAWKACMEG  60

Query  61  FRAGAASWEDEDGYSDALFDVYVDEAITEALEEFIYKNVK  100
           FRAGAASWEDEDGYSDALFDVYVDEAITEALEEFIYKNVK
Sbjct  61  FRAGAASWEDEDGYSDALFDVYVDEAITEALEEFIYKNVK  100


>hypothetical protein [Klebsiella phage vB_Kpn_P545]
Sequence ID: QGZ15157.1 Length: 100 
Range 1: 1 to 100

Score:180 bits(603), Expect:1e-57, 
Method:Composition-based stats., 
Identities:98/100(98%), Positives:100/100(100%), Gaps:0/100(0%)

Query  1   MRRNITAGYPASLFESQDFIEFNEVTEFLPASWVLQYADLIVRNCSEPLYQSAWKACMEG  60
           MRRNITAGYPASLFESQDFI+FNEVTEFLPASWVLQYADLIVRNCSEPLYQSAWKACMEG
Sbjct  1   MRRNITAGYPASLFESQDFIDFNEVTEFLPASWVLQYADLIVRNCSEPLYQSAWKACMEG  60

Query  61  FRAGAASWEDEDGYSDALFDVYVDEAITEALEEFIYKNVK  100
           FRAGAASWEDEDGYSD+LFDVYVDEAITEALEEFIYKNVK
Sbjct  61  FRAGAASWEDEDGYSDSLFDVYVDEAITEALEEFIYKNVK  100


>hypothetical protein POTTS_296 [Klebsiella phage vB_KpnM_Potts1]
Sequence ID: QEG12897.1 Length: 100 
>hypothetical protein [Klebsiella phage PhiKpNIH-6]
Sequence ID: QHB49486.1 Length: 100  
Range 1: 1 to 100

Score:179 bits(599), Expect:4e-57, 
Method:Composition-based stats., 
Identities:97/100(97%), Positives:100/100(100%), Gaps:0/100(0%)

Query  1   MRRNITAGYPASLFESQDFIEFNEVTEFLPASWVLQYADLIVRNCSEPLYQSAWKACMEG  60
           MRRNITAGYPASLFESQDFI+FNEVTEFLPASWVLQYADLIVRNCSEPLYQSAWKACMEG
Sbjct  1   MRRNITAGYPASLFESQDFIDFNEVTEFLPASWVLQYADLIVRNCSEPLYQSAWKACMEG  60

Query  61  FRAGAASWEDEDGYSDALFDVYVDEAITEALEEFIYKNVK  100
           FRAGAASWEDEDGYSD+LFDVYVDEAITEALEEFIYKN+K
Sbjct  61  FRAGAASWEDEDGYSDSLFDVYVDEAITEALEEFIYKNMK  100


>hypothetical protein AmPhEK29_0293 [Klebsiella phage AmPh_EK29]
Sequence ID: QFR57223.1 Length: 100 
Range 1: 1 to 100

Score:178 bits(595), Expect:9e-57, 
Method:Composition-based stats., 
Identities:96/100(96%), Positives:100/100(100%), Gaps:0/100(0%)

Query  1   MRRNITAGYPASLFESQDFIEFNEVTEFLPASWVLQYADLIVRNCSEPLYQSAWKACMEG  60
           MRRNITAG+PASLFESQDFI+FNEVTEFLPASWVLQYADLIVRNCSEPLYQSAWKACMEG
Sbjct  1   MRRNITAGFPASLFESQDFIDFNEVTEFLPASWVLQYADLIVRNCSEPLYQSAWKACMEG  60

Query  61  FRAGAASWEDEDGYSDALFDVYVDEAITEALEEFIYKNVK  100
           FRAGAASWEDEDGYSD+LFDVYVDEAITEALEEFIYKN+K
Sbjct  61  FRAGAASWEDEDGYSDSLFDVYVDEAITEALEEFIYKNMK  100


>hypothetical protein CPTPhageEI1_140 [Klebsiella phage EI]
Sequence ID: QEM42345.1 Length: 100 
Range 1: 1 to 100

Score:178 bits(594), Expect:1e-56, 
Method:Composition-based stats., 
Identities:96/100(96%), Positives:99/100(99%), Gaps:0/100(0%)

Query  1   MRRNITAGYPASLFESQDFIEFNEVTEFLPASWVLQYADLIVRNCSEPLYQSAWKACMEG  60
           MRRNITAGYPASLFESQDFI+FNEVTEFLPASWVLQYADLIVRNCSEPLYQSAWKACMEG
Sbjct  1   MRRNITAGYPASLFESQDFIDFNEVTEFLPASWVLQYADLIVRNCSEPLYQSAWKACMEG  60

Query  61  FRAGAASWEDEDGYSDALFDVYVDEAITEALEEFIYKNVK  100
           FRAGAASWEDEDGYSD+LFDVYV EAITEALEEFIYKN+K
Sbjct  61  FRAGAASWEDEDGYSDSLFDVYVGEAITEALEEFIYKNMK  100


>hypothetical protein vBKpnF48_282 [Klebsiella phage vB_Kpn_F48]
Sequence ID: AUO78907.1 Length: 43 
Range 1: 1 to 43

Score:80.8 bits(261), Expect:2e-18, 
Method:Composition-based stats., 
Identities:42/43(98%), Positives:43/43(100%), Gaps:0/43(0%)

Query  58  MEGFRAGAASWEDEDGYSDALFDVYVDEAITEALEEFIYKNVK  100
           MEGFRAGAASWEDEDGYSD+LFDVYVDEAITEALEEFIYKNVK
Sbjct  1   MEGFRAGAASWEDEDGYSDSLFDVYVDEAITEALEEFIYKNVK  43


>conserved hypothetical protein [Edwardsiella phage PEi20]
Sequence ID: YP_009190307.1 Length: 102 
>conserved hypothetical protein [Edwardsiella phage PEi20]
Sequence ID: BAQ22799.1 Length: 102  
Range 1: 1 to 98

Score:56.8 bits(179), Expect:2e-08, 
Method:Composition-based stats., 
Identities:37/99(37%), Positives:60/99(60%), Gaps:4/99(4%)

Query  1   MRRNITA--GYPASLFESQDFIEFNEVTEFLPASWVLQYADLIVRNCSEPLYQSAWKACM  58
           MRRN+     YPA +FE   F  F++ TE   ASWV+ +A+LI R  ++  ++ AW A +
Sbjct  1   MRRNLNGVNNYPAEMFECPSFKIFDDKTEHWQASWVMSHANLIARQ-ADGDFEGAWAAAL  59

Query  59  EGFRAGAASWEDEDGYSDALFD-VYVDEAITEALEEFIY  96
           +G+R G A+ ED     DA  + V++DE++  AL ++ +
Sbjct  60  QGLRDGEAALEDTPDMLDADDELVFLDESVEIALTDYFF  98


>conserved hypothetical protein [Edwardsiella phage PEi26]
Sequence ID: BAQ23102.1 Length: 102 
Range 1: 1 to 98

Score:56.5 bits(178), Expect:2e-08, 
Method:Composition-based stats., 
Identities:37/99(37%), Positives:60/99(60%), Gaps:4/99(4%)

Query  1   MRRNITA--GYPASLFESQDFIEFNEVTEFLPASWVLQYADLIVRNCSEPLYQSAWKACM  58
           MRRN+     YPA +FE   F  F++ TE   ASWV+ +A+LI R  ++  ++ AW A +
Sbjct  1   MRRNLNGVNNYPAEMFECPSFKIFDDKTEHWQASWVMSHANLIARQ-ADGDFEGAWAAAV  59

Query  59  EGFRAGAASWEDEDGYSDALFD-VYVDEAITEALEEFIY  96
           +G+R G A+ ED     DA  + V++DE++  AL ++ +
Sbjct  60  QGLRDGEAALEDTPDMLDADDELVFLDESVEMALTDYFF  98


>hypothetical protein CPT_CIP9_253 [Enterobacter phage vB_EclM_CIP9]
Sequence ID: QHS01789.1 Length: 101 
Range 1: 1 to 97

Score:55.0 bits(173), Expect:7e-08, 
Method:Composition-based stats., 
Identities:37/98(38%), Positives:61/98(62%), Gaps:3/98(3%)

Query  1   MRRN-ITAGYPASLFESQDFIEFNEVTEFLPASWVLQYADLIVRNCSEPLYQSAWKACME  59
           MRRN I+  YPA +FE   F  F++ T    ASW++ +A+LI R  ++  Y++AW A ++
Sbjct  1   MRRNLISTEYPAEMFECPSFKIFDDKTMHWQASWIMTHANLIARQ-ADGDYEAAWAAALQ  59

Query  60  GFRAGAASWEDEDGYSDALFD-VYVDEAITEALEEFIY  96
           G+R G A+ ED     DA  + V++DE++  AL ++ +
Sbjct  60  GLRDGEAALEDTPDMLDADDELVFLDESVEMALTDYFF  97


>hypothetical protein CrRp10_cds87 [Citrobacter phage vB_CroM_CrRp10]
Sequence ID: AUV59503.1 Length: 112 
Range 1: 15 to 108

Score:49.5 bits(154), Expect:1e-05, 
Method:Composition-based stats., 
Identities:32/97(33%), Positives:54/97(55%), Gaps:10/97(10%)

Query  9    YPASLFESQDFIEFNEVTEFLPASWVLQYADLIVRNCSE-------PLYQSAWKACMEGF  61
            YP  LFES+DF EFNE ++ +P  WVL YA+ I     +       P ++ AW+   + +
Sbjct  15   YPEELFESKDFKEFNERSQNMPVQWVLDYANRIFEGVRDICPDDEAPYFKKAWELANQAY  74

Query  62   RAGAASWEDEDGYSDALFDVYVDEAITEALEEFIYKN  98
               + S++   G  D +  + +++AI EA+++FI  N
Sbjct  75   INASESYK---GTDDDFILLAINDAIIEAIDDFITLN  108


>e.7 hypothetical protein [Escherichia virus T4]
Sequence ID: NP_049743.1 Length: 111 
>RecName: Full=Uncharacterized 13.1 kDa protein in e-segB intergenic region [Escherichia virus T4]
Sequence ID: P39225.1 Length: 111 >e.7 hypothetical protein [Escherichia phage T4]
Sequence ID: AAD42575.1 Length: 111 >hypothetical protein T4Tp134 [Enterobacteria phage T4T]
Sequence ID: ADJ39851.1 Length: 111 >hypothetical protein RB55_p133 [Enterobacteria phage RB55]
Sequence ID: AIT75045.1 Length: 111 >hypothetical protein RB59_134 [Enterobacteria phage RB59]
Sequence ID: AIT75318.1 Length: 111 >msp2 [Escherichia virus T4]
Sequence ID: AAB59287.1 Length: 111  
Range 1: 14 to 105

Score:46.5 bits(144), Expect:2e-04, 
Method:Composition-based stats., 
Identities:31/95(33%), Positives:48/95(50%), Gaps:10/95(10%)

Query  8    GYPASLFESQDFIEFNEVTEFLPASWVLQYADLIVRNCSE-------PLYQSAWKACMEG  60
             YP  LFES+DF EFNE ++ +P  WVL YA  I     +       P ++ AW+   + 
Sbjct  14   NYPEELFESKDFKEFNERSQNMPVQWVLDYAKRIFEGVRDICPDDEAPYFKKAWELVNQA  73

Query  61   FRAGAASWEDEDGYSDALFDVYVDEAITEALEEFI  95
            +     + E   G  D +  + +++AI EA+  FI
Sbjct  74   Y---INALESSKGTDDDFILLAINDAIIEAINAFI  105


>hypothetical protein G29_00136 [Escherichia phage vB_EcoM_G29]
Sequence ID: QBO64455.1 Length: 111 
>hypothetical protein G4500_00139 [Escherichia phage vB_EcoM_G4500]
Sequence ID: QBO65827.1 Length: 111  
Range 1: 14 to 105

Score:45.9 bits(142), Expect:4e-04, 
Method:Composition-based stats., 
Identities:30/95(32%), Positives:48/95(50%), Gaps:10/95(10%)

Query  8    GYPASLFESQDFIEFNEVTEFLPASWVLQYADLIVRNCSE-------PLYQSAWKACMEG  60
             YP  LFES+DF EFNE ++ +P  WVL YA  I     +       P ++ AW+   + 
Sbjct  14   NYPKELFESKDFKEFNERSQNMPVQWVLDYAKRIFEGVRDICPDDEAPYFKKAWELANQA  73

Query  61   FRAGAASWEDEDGYSDALFDVYVDEAITEALEEFI  95
            +     + E   G  D +  + +++A+ EA+  FI
Sbjct  74   Y---INALESSKGTDDDFILLAINDAVIEAINVFI  105


>hypothetical protein G10400_00133 [Escherichia phage vB_EcoM_G10400]
Sequence ID: QBO63648.1 Length: 111 
Range 1: 14 to 105

Score:45.9 bits(142), Expect:4e-04, 
Method:Composition-based stats., 
Identities:30/95(32%), Positives:48/95(50%), Gaps:10/95(10%)

Query  8    GYPASLFESQDFIEFNEVTEFLPASWVLQYADLIVRNCSE-------PLYQSAWKACMEG  60
             YP  LFES+DF EFNE ++ +P  WVL YA  I     +       P ++ AW+   + 
Sbjct  14   NYPEELFESKDFKEFNERSQNMPVQWVLDYAKRIFEGVRDICPDDEAPYFKKAWELANQA  73

Query  61   FRAGAASWEDEDGYSDALFDVYVDEAITEALEEFI  95
            +     + E   G  D +  + +++A+ EA+  FI
Sbjct  74   Y---INALESSKGTDDDFILLAINDAVIEAINAFI  105


>hypothetical protein JB75_0137 [Escherichia phage vB_EcoM_JB75]
Sequence ID: AXC34130.1 Length: 111 
Range 1: 14 to 105

Score:45.9 bits(142), Expect:4e-04, 
Method:Composition-based stats., 
Identities:30/95(32%), Positives:49/95(51%), Gaps:10/95(10%)

Query  8    GYPASLFESQDFIEFNEVTEFLPASWVLQYADLIVRNCSE-------PLYQSAWKACMEG  60
             YP  LFES+DF EFNE ++ +P  WVL YA  I     +       P ++ AW+   + 
Sbjct  14   NYPEELFESKDFKEFNERSQNMPVQWVLDYAKRIFEGVRDICPDDEAPYFKKAWELANQA  73

Query  61   FRAGAASWEDEDGYSDALFDVYVDEAITEALEEFI  95
            +     + E   G  D +  + +++A+ EA++ FI
Sbjct  74   Y---INALESSKGTDDDFILLAINDAVIEAIDVFI  105


>hypothetical protein [Enterobacteria phage RB18]
Sequence ID: AXF42442.1 Length: 111 
>hypothetical protein [Salmonella enterica subsp. enterica serovar Braenderup]
Sequence ID: EDB5153600.1 Length: 111 >hypothetical protein R5505_00137 [Escherichia phage vB_EcoM_R5505]
Sequence ID: QBQ79743.1 Length: 111 >hypothetical protein teqsoen_104 [Escherichia phage teqsoen]
Sequence ID: QHR63981.1 Length: 111 >hypothetical protein teqdroes_236 [Escherichia phage teqdroes]
Sequence ID: QHR64643.1 Length: 111 >e.7 hypothetical protein [Escherichia phage PP01]
Sequence ID: BBC14470.1 Length: 111  
Range 1: 14 to 105

Score:45.4 bits(140), Expect:6e-04, 
Method:Composition-based stats., 
Identities:30/95(32%), Positives:48/95(50%), Gaps:10/95(10%)

Query  8    GYPASLFESQDFIEFNEVTEFLPASWVLQYADLIVRNCSE-------PLYQSAWKACMEG  60
             YP  LFES+DF EFNE ++ +P  WVL YA  I     +       P ++ AW+   + 
Sbjct  14   NYPEELFESKDFKEFNERSQNMPVQWVLDYAKRIFEGVRDICPDDEAPYFKKAWELANQA  73

Query  61   FRAGAASWEDEDGYSDALFDVYVDEAITEALEEFI  95
            +     + E   G  D +  + +++A+ EA+  FI
Sbjct  74   Y---INALESSKGTDDDFILLAINDAVIEAINVFI  105


>hypothetical protein [Escherichia phage MLF4]
Sequence ID: AYR03755.1 Length: 111 
Range 1: 14 to 105

Score:44.8 bits(138), Expect:8e-04, 
Method:Composition-based stats., 
Identities:30/95(32%), Positives:48/95(50%), Gaps:10/95(10%)

Query  8    GYPASLFESQDFIEFNEVTEFLPASWVLQYADLIVRNCSE-------PLYQSAWKACMEG  60
             YP  LFES+DF EFNE ++ +P  WVL YA  I     +       P ++ AW+   + 
Sbjct  14   NYPEELFESKDFEEFNERSQNMPVQWVLDYAKRIFEGVRDICPDDEAPYFKKAWELANQA  73

Query  61   FRAGAASWEDEDGYSDALFDVYVDEAITEALEEFI  95
            +     + E   G  D +  + +++A+ EA+  FI
Sbjct  74   Y---INALESSKGTDDDFILLAINDAVIEAINVFI  105


>hypothetical protein [Clostridioides difficile]
Sequence ID: WP_074146462.1 Length: 111 
>hypothetical protein vBEcoMUFV13_g137 [Escherichia phage vB_EcoM-UFV13]
Sequence ID: YP_009290402.1 Length: 111 >hypothetical protein vBEcoMUFV13_g137 [Escherichia phage vB_EcoM-UFV13]
Sequence ID: ANA50168.1 Length: 111 >hypothetical protein SH7_0126 [Shigella phage SH7]
Sequence ID: APC45028.1 Length: 111  
Range 1: 15 to 105

Score:44.5 bits(137), Expect:0.001, 
Method:Composition-based stats., 
Identities:29/94(31%), Positives:50/94(53%), Gaps:10/94(10%)

Query  9    YPASLFESQDFIEFNEVTEFLPASWVLQYADLIVR-------NCSEPLYQSAWKACMEGF  61
            YP  LFES++F EFNE ++ +P  WVL YA+ I         +   P ++ AW+   + +
Sbjct  15   YPEELFESKEFKEFNERSQNMPVQWVLDYANRIFEGVRFVGPDDEAPYFKKAWELANQAY  74

Query  62   RAGAASWEDEDGYSDALFDVYVDEAITEALEEFI  95
                 + E   G  D +  + +++A+ EA++ FI
Sbjct  75   ---INALESSKGTDDDFILLAINDAVVEAIDAFI  105


>hypothetical protein G8_00132 [Escherichia phage vB_EcoM_G8]
Sequence ID: QBQ80016.1 Length: 111 
Range 1: 15 to 105

Score:44.5 bits(137), Expect:0.001, 
Method:Composition-based stats., 
Identities:29/94(31%), Positives:52/94(55%), Gaps:10/94(10%)

Query  9    YPASLFESQDFIEFNEVTEFLPASWVLQYADLIVRNCSE-------PLYQSAWKACMEGF  61
            YP  LFES++F EFNE ++ +P  WVL YA+ I     +       P ++ AW+   + +
Sbjct  15   YPEELFESKEFKEFNERSQNMPVQWVLDYANRIFEGVRDICPDDETPYFKKAWELVNQAY  74

Query  62   RAGAASWEDEDGYSDALFDVYVDEAITEALEEFI  95
               + S++   G  D +  + +++A+ EA++ FI
Sbjct  75   INASESYK---GTDDDFTLLAINDAVIEAIDVFI  105


>hypothetical protein KRT47_gp131 [Shigella virus KRT47]
Sequence ID: QHB43159.1 Length: 111 
Range 1: 15 to 105

Score:44.2 bits(136), Expect:0.002, 
Method:Composition-based stats., 
Identities:29/94(31%), Positives:52/94(55%), Gaps:10/94(10%)

Query  9    YPASLFESQDFIEFNEVTEFLPASWVLQYADLIVRNCSE-------PLYQSAWKACMEGF  61
            YP  LFES++F EFNE ++ +P  WVL YA+ I     +       P ++ AW+   + +
Sbjct  15   YPEELFESKEFKEFNERSQNMPVQWVLDYANRIFEGVRDICPDDEAPYFKKAWELVNQAY  74

Query  62   RAGAASWEDEDGYSDALFDVYVDEAITEALEEFI  95
               + S++   G  D +  + +++A+ EA++ FI
Sbjct  75   INASESYK---GTDDDFTLLAINDAVIEAIDVFI  105


>hypothetical protein [Enterobacteria phage T6]
Sequence ID: AXN58165.1 Length: 111 
Range 1: 15 to 105

Score:43.9 bits(135), Expect:0.002, 
Method:Composition-based stats., 
Identities:29/94(31%), Positives:50/94(53%), Gaps:10/94(10%)

Query  9    YPASLFESQDFIEFNEVTEFLPASWVLQYADLIVR-------NCSEPLYQSAWKACMEGF  61
            YP  LFES++F EFNE ++ +P  WVL YA+ I         +   P ++ AW+   + +
Sbjct  15   YPEELFESKEFKEFNERSQNMPVQWVLDYANRIFEGVRFVGPDDEAPYFKKAWELANQAY  74

Query  62   RAGAASWEDEDGYSDALFDVYVDEAITEALEEFI  95
                 + E   G  D +  + +++A+ EA++ FI
Sbjct  75   ---INALESSKGTDDDFILLAINDAVIEAIDVFI  105


>hypothetical protein [Shigella phage SHFML-11]
Sequence ID: YP_009277507.1 Length: 111 
>hypothetical protein [Shigella phage SHFML-11]
Sequence ID: ANN86565.1 Length: 111  
Range 1: 15 to 105

Score:43.6 bits(134), Expect:0.003, 
Method:Composition-based stats., 
Identities:29/94(31%), Positives:50/94(53%), Gaps:10/94(10%)

Query  9    YPASLFESQDFIEFNEVTEFLPASWVLQYADLIVRNCSE-------PLYQSAWKACMEGF  61
            YP  LFES++F EFNE ++ +P  WVL YA+ I     +       P ++ AW+   + +
Sbjct  15   YPEELFESKEFKEFNERSQNMPVQWVLDYANRIFEGVRDICPDDEAPYFKKAWELANQAY  74

Query  62   RAGAASWEDEDGYSDALFDVYVDEAITEALEEFI  95
                 + E   G  D +  + +++A+ EA++ FI
Sbjct  75   ---INALESSKGTDDDFTLLAINDAVIEAIDVFI  105


>hypothetical protein e112_135 [Escherichia phage vB_EcoM_112]
Sequence ID: YP_009030740.1 Length: 111 
>hypothetical protein e112_135 [Escherichia phage vB_EcoM_112]
Sequence ID: AHY83333.1 Length: 111  
Range 1: 15 to 105

Score:43.6 bits(134), Expect:0.003, 
Method:Composition-based stats., 
Identities:29/94(31%), Positives:48/94(51%), Gaps:10/94(10%)

Query  9    YPASLFESQDFIEFNEVTEFLPASWVLQYADLIVRNCSE-------PLYQSAWKACMEGF  61
            YP  LFES++F EFNE ++ +P  WVL YA  I     +       P ++ AW+   + +
Sbjct  15   YPEELFESKEFKEFNERSQNMPVQWVLDYAKRIFEGVRDICPDDEAPYFKKAWELANQAY  74

Query  62   RAGAASWEDEDGYSDALFDVYVDEAITEALEEFI  95
                 + E   G  D +  + +++A+ EA+  FI
Sbjct  75   ---INALESSKGTDDDFILLAINDAVIEAINVFI  105


>unnamed protein product [Escherichia phage slur02]
Sequence ID: YP_009210321.1 Length: 111 
>hypothetical protein [Escherichia phage slur04]
Sequence ID: YP_009625352.1 Length: 111 >hypothetical protein teqhad_145 [Escherichia phage teqhad]
Sequence ID: QHR63487.1 Length: 111 >hypothetical protein teqhal_204 [Escherichia phage teqhal]
Sequence ID: QHR63815.1 Length: 111 >hypothetical protein [Escherichia phage slur11]
Sequence ID: CUL02906.1 Length: 111 >hypothetical protein [Escherichia phage slur13]
Sequence ID: CUL03692.1 Length: 111 >unnamed protein product [Escherichia phage slur02]
Sequence ID: CUL01364.1 Length: 111  
Range 1: 15 to 105

Score:43.3 bits(133), Expect:0.003, 
Method:Composition-based stats., 
Identities:29/94(31%), Positives:49/94(52%), Gaps:10/94(10%)

Query  9    YPASLFESQDFIEFNEVTEFLPASWVLQYADLIVR-------NCSEPLYQSAWKACMEGF  61
            YP  LFES++F EFNE ++ +P  WVL YA+ I         +   P ++ AW+   + +
Sbjct  15   YPEELFESKEFKEFNERSQNMPVQWVLDYANRIFEGVRFVGPDDEAPYFKKAWELANQAY  74

Query  62   RAGAASWEDEDGYSDALFDVYVDEAITEALEEFI  95
                 S     G  D +  + +++A+ EA++ FI
Sbjct  75   INALKS---SKGTDDDFILLAINDAVVEAIDAFI  105


>hypothetical protein [Escherichia phage slur07]
Sequence ID: YP_009197321.1 Length: 111 
>hypothetical protein [Escherichia phage slur07]
Sequence ID: CUL02379.1 Length: 111  
Range 1: 15 to 105

Score:43.0 bits(132), Expect:0.004, 
Method:Composition-based stats., 
Identities:29/94(31%), Positives:50/94(53%), Gaps:10/94(10%)

Query  9    YPASLFESQDFIEFNEVTEFLPASWVLQYADLIVR-------NCSEPLYQSAWKACMEGF  61
            YP  LFES++F EFNE ++ +P  WVL YA+ I         +   P ++ AW+   + +
Sbjct  15   YPEELFESKEFKEFNERSQNMPVQWVLDYANRIFEGVRFVGPDDEAPYFKKAWELANQAY  74

Query  62   RAGAASWEDEDGYSDALFDVYVDEAITEALEEFI  95
                 + E   G  D +  + +++A+ EA++ FI
Sbjct  75   ---INALESSKGTDDDFTLLAINDAVIEAIDVFI  105


>hypothetical protein JK23_00135 [Shigella phage JK23]
Sequence ID: QEG05174.1 Length: 111 
Range 1: 15 to 105

Score:42.7 bits(131), Expect:0.006, 
Method:Composition-based stats., 
Identities:29/94(31%), Positives:49/94(52%), Gaps:10/94(10%)

Query  9    YPASLFESQDFIEFNEVTEFLPASWVLQYADLIVRNCSE-------PLYQSAWKACMEGF  61
            YP  LFES++F EFNE ++ +P  WVL YA  I     +       P ++ AW+   + +
Sbjct  15   YPEELFESKEFKEFNERSQNMPVQWVLDYAKRIFEGVRDICPDDEAPYFKKAWEFANQAY  74

Query  62   RAGAASWEDEDGYSDALFDVYVDEAITEALEEFI  95
                 + E   G  D +  + +++A+ EA++ FI
Sbjct  75   ---INALESSKGTDDDFTLLAINDAVIEAIDVFI  105


>hypothetical protein Sf24_gp260 [Shigella phage Sf24]
Sequence ID: YP_009619340.1 Length: 110 
>hypothetical protein Sf24_gp260 [Shigella phage Sf24]
Sequence ID: AUV63269.1 Length: 110  
Range 1: 15 to 104

Score:40.7 bits(124), Expect:0.035, 
Method:Composition-based stats., 
Identities:32/94(34%), Positives:48/94(51%), Gaps:11/94(11%)

Query  9    YPASLFESQDFIEFNEVTEFLPASWVLQYADLIVR-------NCSEPLYQSAWKACMEGF  61
            YP  LFES+DF EFNE ++ +P  WVL YA  I         +   P +Q AW    + +
Sbjct  15   YPEELFESKDFKEFNERSQNMPVQWVLDYAKRIFEGVRWFSPDDEAPYFQRAWSIVNQAY  74

Query  62   RAGAASWEDEDGYSDALFDVYVDEAITEALEEFI  95
                 +    D   DAL  + +DE+I  ++++FI
Sbjct  75   IDALENINIMD--DDAL--LIIDESINSSIDKFI  104


>Phage protein [Yersinia phage fPS-2]
Sequence ID: VEV89745.1 Length: 110 
Range 1: 15 to 104

Score:40.7 bits(124), Expect:0.039, 
Method:Composition-based stats., 
Identities:32/94(34%), Positives:48/94(51%), Gaps:11/94(11%)

Query  9    YPASLFESQDFIEFNEVTEFLPASWVLQYADLIVR-------NCSEPLYQSAWKACMEGF  61
            YP  LFES+DF EFNE ++ +P  WVL YA  I         +   P +Q AW    + +
Sbjct  15   YPEELFESKDFKEFNERSQNMPVQWVLDYAKRIFEGVRWFSPDDEAPYFQRAWSIVNQAY  74

Query  62   RAGAASWEDEDGYSDALFDVYVDEAITEALEEFI  95
                 +    D   DAL  + +DE+I  ++++FI
Sbjct  75   IDALENINIMD--DDAL--LIIDESINSSIDKFI  104


>conserved hypothetical protein [Escherichia phage AR1]
Sequence ID: YP_009167945.1 Length: 110 
>conserved hypothetical protein [Escherichia phage AR1]
Sequence ID: BAI83142.1 Length: 110  
Range 1: 15 to 104

Score:40.4 bits(123), Expect:0.051, 
Method:Composition-based stats., 
Identities:32/94(34%), Positives:48/94(51%), Gaps:11/94(11%)

Query  9    YPASLFESQDFIEFNEVTEFLPASWVLQYADLIVR-------NCSEPLYQSAWKACMEGF  61
            YP  LFES+DF EFNE ++ +P  WVL YA  I         +   P +Q AW    + +
Sbjct  15   YPEELFESKDFKEFNERSQNMPVQWVLDYAKRIFEGVRWFSPDDEAPYFQRAWSIVNQAY  74

Query  62   RAGAASWEDEDGYSDALFDVYVDEAITEALEEFI  95
                 +    D   DAL  + +DE+I  ++++FI
Sbjct  75   IDALENINIID--DDAL--LIIDESINSSIDKFI  104


>hypothetical protein [Shigella phage SHBML-50-1]
Sequence ID: YP_009288499.1 Length: 110 
>hypothetical protein [Shigella phage SHBML-50-1]
Sequence ID: ANN87338.1 Length: 110 >hypothetical protein KIT03_130 [Escherichia phage KIT03]
Sequence ID: BBG28650.1 Length: 110  
Range 1: 15 to 104

Score:39.8 bits(121), Expect:0.083, 
Method:Composition-based stats., 
Identities:32/94(34%), Positives:48/94(51%), Gaps:11/94(11%)

Query  9    YPASLFESQDFIEFNEVTEFLPASWVLQYADLIVR-------NCSEPLYQSAWKACMEGF  61
            YP  LFES+DF EFNE ++ +P  WVL YA  I         +   P +Q AW    + +
Sbjct  15   YPEELFESKDFEEFNERSQNMPVQWVLDYAKRIFEGVRWFSPDDEAPYFQRAWSIVNQAY  74

Query  62   RAGAASWEDEDGYSDALFDVYVDEAITEALEEFI  95
                 +    D   DAL  + +DE+I  ++++FI
Sbjct  75   IDALENINIID--DDAL--LIIDESINSSIDKFI  104


>hypothetical protein RB27_134 [Enterobacteria phage RB27]
Sequence ID: YP_009102339.1 Length: 110 
>hypothetical protein RB27_134 [Enterobacteria phage RB27]
Sequence ID: AIT74501.1 Length: 110  
Range 1: 15 to 74

Score:38.9 bits(118), Expect:0.17, 
Method:Composition-based stats., 
Identities:23/60(38%), Positives:31/60(51%), Gaps:7/60(11%)

Query  9   YPASLFESQDFIEFNEVTEFLPASWVLQYADLIVRNCSE-------PLYQSAWKACMEGF  61
           YP  LFES+DF EFNE ++ +P  WVL YA  I     +       P +Q AW    + +
Sbjct  15  YPEELFESKDFKEFNERSQNMPVQWVLDYAKRIFEGVRDICPDDEAPYFQRAWSIVNQAY  74


>hypothetical protein [Escherichia phage slur14]
Sequence ID: YP_009180635.1 Length: 111 
>e.7 hypothetical protein [Enterobacteria phage T4] [Escherichia phage slur03]
Sequence ID: YP_009625115.1 Length: 111 >e.7 hypothetical protein [Enterobacteria phage T4] [Escherichia phage slur03]
Sequence ID: CUL01741.1 Length: 111 >hypothetical protein [Escherichia phage slur08]
Sequence ID: CUL02659.1 Length: 111 >hypothetical protein [Escherichia phage slur14]
Sequence ID: CUL03291.1 Length: 111  
Range 1: 15 to 74

Score:37.7 bits(114), Expect:0.49, 
Method:Composition-based stats., 
Identities:23/60(38%), Positives:31/60(51%), Gaps:7/60(11%)

Query  9   YPASLFESQDFIEFNEVTEFLPASWVLQYADLIVR-------NCSEPLYQSAWKACMEGF  61
           YP  LFES+DF EFNE ++ +P  WVL YA  I         +   P +Q AW    + +
Sbjct  15  YPEELFESKDFKEFNERSQNMPVQWVLDYAKRIFEGVRWFSPDDEAPYFQRAWSIVNQAY  74


		
