# Supplementary material for: Influence of Non-canonical DNA Bases on the Genomic Diversity of Tevenvirinae
Source: Front Microbiol. 2021 Apr 6;12:632686. doi: 10.3389/fmicb.2021.632686 (PMC8056088; doi:10.3389/fmicb.2021.632686)
Supplement: Supplementary Data Sheet 2 — The results of the BLAST-assisted (“txt” files) and HMMER-assisted (“xlsx” files) searches for GSC homologs. The clusters containing homologs of proteins from other organisms are listed. [file Data_Sheet_2.ZIP › Data sheet 2/Group IIII/45379.xlsx]

## Sheet: Лист1
	ID	Title	E-value	Ind. E-value	Bitscore	Aligned Positions
1	QFR57223.1	hypothetical protein AmPhEK29_0293 [Klebsiella phage AmPh_EK29]	1.2e-64	1.3e-64	225.4	101
2	AUO78907.1	hypothetical protein vBKpnF48_282 [Klebsiella phage vB_Kpn_F48]	8.5e-25	9.1e-25	97.5	44
3	BAQ23102.1	conserved hypothetical protein [Edwardsiella phage PEi26]	9.4e-11	1.1e-10	52.3	99
4	VEV89745.1	Phage protein [Yersinia phage fPS-2]	0.00005	0.000088	33.3	92
