# Supplementary material for: Influence of Non-canonical DNA Bases on the Genomic Diversity of Tevenvirinae
Source: Front Microbiol. 2021 Apr 6;12:632686. doi: 10.3389/fmicb.2021.632686 (PMC8056088; doi:10.3389/fmicb.2021.632686)
Supplement: Supplementary Data Sheet 2 — The results of the BLAST-assisted (“txt” files) and HMMER-assisted (“xlsx” files) searches for GSC homologs. The clusters containing homologs of proteins from other organisms are listed. [file Data_Sheet_2.ZIP › Data sheet 2/Group IIII/45483.txt]

RID: 6JP4N1JF014	
Job Title:Protein Sequence				
Program: BLASTP 
Query: None ID: lcl|Query_71813(amino acid) Length: 97
Database: nr All non-redundant GenBank CDS translations+PDB+SwissProt+PIR+PRF excluding environmental samples from WGS projects
	
Sequences producing significant alignments:

Sequences  with  E-value BETTER than threshold
                                                                  Max    Total Query   E   Per.                  
Description                                                       Score  Score cover Value Ident  Accession        

hypothetical protein CPT_Marfa_234 [Klebsiella phage Marfa]       198    198   100%  1e-64 100.00 QDB71879.1       
hypothetical protein POTTS_195 [Klebsiella phage vB_KpnM_Potts1]  195    195   100%  2e-63 91.75  QEG12804.1       
hypothetical protein vBKpnF48_189 [Klebsiella phage vB_Kpn_F48]   179    179   89%   2e-57 89.66  AUO78814.1       
hypothetical protein fHeYen901_239 [Yersinia phage fHe-Yen9-01]   48.3   48.3  80%   3e-05 37.97  ARB06012.1       

Sequences with E-value WORSE than threshold


Alignments:
>hypothetical protein CPT_Marfa_234 [Klebsiella phage Marfa]
Sequence ID: QDB71879.1 Length: 97 
Range 1: 1 to 97

Score:198 bits(663), Expect:1e-64, 
Method:Composition-based stats., 
Identities:97/97(100%), Positives:97/97(100%), Gaps:0/97(0%)

Query  1   MKASDAVRLSVSFTERNTTIPNDVFEHIARRAINGGFSASFCPFADFGIAVRRTEYEDQH  60
           MKASDAVRLSVSFTERNTTIPNDVFEHIARRAINGGFSASFCPFADFGIAVRRTEYEDQH
Sbjct  1   MKASDAVRLSVSFTERNTTIPNDVFEHIARRAINGGFSASFCPFADFGIAVRRTEYEDQH  60

Query  61  HKMADIIRQFEELGYEVEVFYQGGNHYGPIDSIRVKW  97
           HKMADIIRQFEELGYEVEVFYQGGNHYGPIDSIRVKW
Sbjct  61  HKMADIIRQFEELGYEVEVFYQGGNHYGPIDSIRVKW  97


>hypothetical protein POTTS_195 [Klebsiella phage vB_KpnM_Potts1]
Sequence ID: QEG12804.1 Length: 97 
>hypothetical protein AmPhEK29_0196 [Klebsiella phage AmPh_EK29]
Sequence ID: QFR57133.1 Length: 97 >hypothetical protein [Klebsiella phage vB_Kpn_P545]
Sequence ID: QGZ15149.1 Length: 97 >hypothetical protein [Klebsiella phage PhiKpNIH-6]
Sequence ID: QHB49580.1 Length: 97  
Range 1: 1 to 97

Score:195 bits(653), Expect:2e-63, 
Method:Composition-based stats., 
Identities:89/97(92%), Positives:92/97(94%), Gaps:0/97(0%)

Query  1   MKASDAVRLSVSFTERNTTIPNDVFEHIARRAINGGFSASFCPFADFGIAVRRTEYEDQH  60
           MKASDAVRLSV+FTERNT IPNDVFEHIARRAING FSASFCPFADFGI  RR+EYEDQH
Sbjct  1   MKASDAVRLSVAFTERNTLIPNDVFEHIARRAINGAFSASFCPFADFGIISRRSEYEDQH  60

Query  61  HKMADIIRQFEELGYEVEVFYQGGNHYGPIDSIRVKW  97
           +KMADIIRQFEELGYEVEVFYQGGN YGPIDSIRVKW
Sbjct  61  YKMADIIRQFEELGYEVEVFYQGGNRYGPIDSIRVKW  97


>hypothetical protein vBKpnF48_189 [Klebsiella phage vB_Kpn_F48]
Sequence ID: AUO78814.1 Length: 87 
Range 1: 1 to 87

Score:179 bits(600), Expect:2e-57, 
Method:Composition-based stats., 
Identities:78/87(90%), Positives:82/87(94%), Gaps:0/87(0%)

Query  11  VSFTERNTTIPNDVFEHIARRAINGGFSASFCPFADFGIAVRRTEYEDQHHKMADIIRQF  70
           ++FTERNT IPNDVFEHIARRAING FSASFCPFADFGI  RR+EYEDQH+KMADIIRQF
Sbjct  1   MAFTERNTLIPNDVFEHIARRAINGAFSASFCPFADFGIISRRSEYEDQHYKMADIIRQF  60

Query  71  EELGYEVEVFYQGGNHYGPIDSIRVKW  97
           EELGYEVEVFYQGGN YGPIDSIRVKW
Sbjct  61  EELGYEVEVFYQGGNRYGPIDSIRVKW  87


>hypothetical protein fHeYen901_239 [Yersinia phage fHe-Yen9-01]
Sequence ID: ARB06012.1 Length: 102 
Range 1: 4 to 82

Score:48.3 bits(151), Expect:3e-05, 
Method:Composition-based stats., 
Identities:30/79(38%), Positives:38/79(48%), Gaps:1/79(1%)

Query  1   MKASDAVRLSVSFTERNTTIPNDVFEHIARRAINGGFSASFCPFADFGIAVRRTEYEDQH  60
             A  A  ++V+  E    I   VFE+I  +A  G FSA F P  DFGI        +  
Sbjct  4   FNAKKAYLVAVAANEARELISPAVFEYIKSQAEKGLFSAIFFPEEDFGIDCNSGILPENA  63

Query  61  HKMADII-RQFEELGYEVE  78
            K  D++ RQFE L Y VE
Sbjct  64  MKRLDLVKRQFESLNYSVE  82


		
