# Supplementary material for: Influence of Non-canonical DNA Bases on the Genomic Diversity of Tevenvirinae
Source: Front Microbiol. 2021 Apr 6;12:632686. doi: 10.3389/fmicb.2021.632686 (PMC8056088; doi:10.3389/fmicb.2021.632686)
Supplement: Supplementary Data Sheet 2 — The results of the BLAST-assisted (“txt” files) and HMMER-assisted (“xlsx” files) searches for GSC homologs. The clusters containing homologs of proteins from other organisms are listed. [file Data_Sheet_2.ZIP › Data sheet 2/Group IIII/45483.xlsx]

## Sheet: Лист1
	ID	Title	E-value	Ind. E-value	Bitscore	Aligned Positions
1	QEG12804.1	hypothetical protein POTTS_195 [Klebsiella phage vB_KpnM_Potts1]QFR57133.1 hypotheti	4.7e-63	5.2e-63	220	98
2	ARB06012.1	hypothetical protein fHeYen901_239 [Yersinia phage fHe-Yen9-01]	9.1e-7	0.000001	39.5	98
