# Supplementary material for: Influence of Non-canonical DNA Bases on the Genomic Diversity of Tevenvirinae
Source: Front Microbiol. 2021 Apr 6;12:632686. doi: 10.3389/fmicb.2021.632686 (PMC8056088; doi:10.3389/fmicb.2021.632686)
Supplement: Supplementary Data Sheet 2 — The results of the BLAST-assisted (“txt” files) and HMMER-assisted (“xlsx” files) searches for GSC homologs. The clusters containing homologs of proteins from other organisms are listed. [file Data_Sheet_2.ZIP › Data sheet 2/Group IIII/45489.txt]

RID: 6JPHFJNW01R	
Job Title:Protein Sequence				
Program: BLASTP 
Query: None ID: lcl|Query_52472(amino acid) Length: 116
Database: nr All non-redundant GenBank CDS translations+PDB+SwissProt+PIR+PRF excluding environmental samples from WGS projects
	
Sequences producing significant alignments:

Sequences  with  E-value BETTER than threshold
                                                                  Max    Total Query   E   Per.                  
Description                                                       Score  Score cover Value Ident  Accession        

hypothetical protein POTTS_189 [Klebsiella phage vB_KpnM_Potts1]  194    194   100%  1e-62 98.28  QEG12798.1       
i-spanin [Klebsiella phage Marfa]                                 193    193   100%  3e-62 100.00 QDB71885.1       
I-spannin [Klebsiella phage EI]                                   189    189   100%  2e-60 98.28  QEM42446.1       
hypothetical protein vBKpnF48_183 [Klebsiella phage vB_Kpn_F48]   135    135   70%   9e-40 97.56  AUO78808.1       
PseT.3 conserved hypothetical predicted membrane protein...       56.1   56.1  96%   6e-08 30.09  YP_007236060.1   
I-spanin [Escherichia phage EcS1]                                 54.9   54.9  93%   1e-07 31.82  BBC78292.1       
hypothetical protein fHeYen901_245 [Yersinia phage fHe-Yen9-01]   54.1   54.1  96%   4e-07 29.20  ARB06018.1       
putative membrane protein [Salmonella phage STP4-a]               54.4   54.4  97%   4e-07 35.34  YP_009126163.1   
Rz protein [Yersinia phage vB_YenM_TG1]                           51.7   51.7  80%   2e-06 30.85  YP_009200486.1   
hypothetical protein CGG41_208 [Salmonella phage vB_SnwM_CGG4-1]  52.0   52.0  97%   2e-06 33.33  YP_009286575.1   
hypothetical protein [Salmonella phage vB_SenM-S16]               51.1   51.1  97%   5e-06 35.34  YP_007501254.1   
hypothetical protein [Salmonella phage STML-198]                  50.8   50.8  86%   7e-06 35.92  YP_009147947.1   
putative membrane protein [Serratia phage CHI14]                  50.6   50.6  94%   8e-06 27.93  YP_009609551.1   
putative membrane protein [Serratia phage X20]                    50.0   50.0  94%   1e-05 27.03  ARW58203.1       
hypothetical protein BB936_11285 [Yersinia enterocolitica]        51.1   51.1  88%   5e-05 35.85  AOF14964.1       
hypothetical protein JD18_215 [Klebsiella phage JD18]             48.2   48.2  100%  8e-05 30.25  YP_009190796.1   
hypothetical protein [Klebsiella pneumoniae]                      48.2   48.2  100%  8e-05 30.25  WP_153932279.1   
hypothetical protein e112_236 [Escherichia phage vB_EcoM_112]     48.2   48.2  90%   8e-05 30.19  YP_009030831.1   
lysis protein [Yersinia frederiksenii]                            48.8   48.8  64%   8e-05 42.11  WP_145527483.1   
spanin Rz [Klebsiella phage KPV15]                                47.0   47.0  100%  2e-04 30.83  APD20627.1       
spanin Rz [Klebsiella phage JIPh_Kp122]                           47.0   47.0  100%  2e-04 30.83  QGF21640.1       
predicted membrane protein [Enterobacter phage CC31]              46.7   46.7  96%   3e-04 29.20  YP_004010087.1   
MULTISPECIES: hypothetical protein [Bacteria]                     46.7   46.7  90%   3e-04 29.25  WP_088209685.1   
hypothetical protein [Escherichia phage vB_vPM_PD112]             46.7   46.7  90%   3e-04 28.30  AYD85218.1       
i-spanin [Citrobacter phage Merlin]                               46.5   46.5  85%   3e-04 34.00  YP_009203963.1   
hypothetical protein G28_00226 [Escherichia phage vB_EcoM-G28]    46.5   46.5  90%   3e-04 29.25  AVH86052.1       
PseT.3 conserved hypothetical predicted membrane protein...       46.5   46.5  90%   4e-04 28.30  NP_049837.1      
putative membrane protein [Enterobacter phage PG7]                46.5   46.5  94%   4e-04 28.83  YP_009005507.1   
lysis protein [Yersinia intermedia]                               46.7   46.7  65%   4e-04 38.16  WP_145585010.1   
lysis protein [Yersinia ruckeri]                                  46.7   46.7  65%   5e-04 38.16  WP_096823515.1   
lysis protein [Yersinia massiliensis]                             46.5   46.5  65%   6e-04 36.84  WP_108087965.1   
hypothetical protein HY03_0266 [Escherichia phage HY03]           45.6   45.6  90%   7e-04 29.25  YP_009284238.1   
lysis protein [Yersinia ruckeri]                                  46.2   46.2  65%   8e-04 38.16  WP_145522127.1   
lysis protein [Yersinia ruckeri]                                  46.2   46.2  65%   8e-04 38.16  WP_081365021.1   
hypothetical protein G50_00230 [Escherichia phage vB_EcoM_G50]    45.6   45.6  90%   8e-04 28.30  QBO65093.1       
lysis protein [Yersinia ruckeri]                                  46.2   46.2  65%   8e-04 36.84  WP_145498355.1   
lysis protein [Yersinia frederiksenii]                            46.2   46.2  64%   9e-04 37.33  WP_145577009.1   
spanin Rz [Enterobacteria phage vB_EcoM_IME339]                   45.3   45.3  90%   0.001 28.30  AWD91458.1       
lysis protein [Yersinia ruckeri]                                  45.9   45.9  65%   0.001 38.16  WP_071706269.1   
lysis protein [Yersinia kristensenii]                             45.9   45.9  71%   0.001 37.35  WP_057634869.1   
putative membrane protein [Escherichia phage teqhal]              45.3   45.3  90%   0.001 28.30  QHR63727.1       
pseT.3 hypothetical membrane protein [Enterobacteria phage RB51]  45.3   45.3  90%   0.001 28.30  YP_002854178.1   
lysis protein [Yersinia frederiksenii]                            45.9   45.9  65%   0.001 38.16  WP_057643438.1   
lysis protein [Yersinia enterocolitica]                           45.6   45.6  65%   0.001 38.16  WP_050131729.1   
hypothetical protein ACG-C40_0222 [Escherichia phage...           45.0   45.0  90%   0.001 28.30  YP_006986779.1   
i-spanin [Escherichia phage vB_EcoM_DalCa]                        45.0   45.0  90%   0.001 28.30  AYP69857.1       
i-spanin [Citrobacter phage Moon]                                 45.0   45.0  85%   0.001 35.92  YP_009146676.1   
hypothetical protein [Shigella phage SfPhi01]                     45.0   45.0  90%   0.001 28.30  BBI58352.1       
PseT.3 conserved hypothetical predicted membrane protein...       45.0   45.0  90%   0.001 28.30  BBC14566.1       
hypothetical protein [Escherichia phage wV7]                      45.0   45.0  90%   0.001 28.30  YP_007004964.1   
lysis protein [Yersinia enterocolitica]                           45.6   45.6  65%   0.001 36.84  WP_098057285.1   
putative prophage endopeptidase [Yersinia enterocolitica]         45.3   45.3  65%   0.002 36.84  CFB70196.1       
lysis protein [Yersinia ruckeri]                                  45.3   45.3  65%   0.002 36.84  WP_049689469.1   
putative spanin Rz [Salmonella phage pSe_SNUABM_01]               44.7   44.7  90%   0.002 27.36  QHA33598.1       
lysis protein [Yersinia enterocolitica]                           45.3   45.3  65%   0.002 36.84  WP_154581931.1   
putative prophage endopeptidase [Yersinia enterocolitica]         45.3   45.3  65%   0.002 36.84  CFQ74107.1       
lysis protein [Yersinia pseudotuberculosis]                       45.3   45.3  71%   0.002 38.55  WP_106439421.1   
lysis protein [Yersinia frederiksenii]                            45.0   45.0  65%   0.002 35.53  WP_050130557.1   
lysis protein [Yersinia intermedia]                               45.0   45.0  61%   0.002 40.28  WP_155410456.1   
lysis protein [Yersinia enterocolitica]                           45.0   45.0  65%   0.002 38.16  WP_050294009.1   
hypothetical protein [Yersinia phage PST]                         44.4   44.4  90%   0.002 28.30  YP_009153823.1   
hypothetical protein Sf25_gp78 [Shigella phage Sf25]              44.4   44.4  90%   0.002 27.36  AUV63358.1       
lysis protein [Yersinia mollaretii]                               45.0   45.0  64%   0.003 37.33  WP_049611611.1   
putative prophage endopeptidase [Yersinia intermedia]             44.7   44.7  61%   0.003 40.28  CNL53805.1       
endopeptidase [Yersinia ruckeri]                                  44.4   44.4  65%   0.003 36.84  OIX42239.1       
lysis protein [Yersinia mollaretii]                               44.7   44.7  65%   0.003 36.84  WP_155482689.1   
lysis protein [Yersinia ruckeri]                                  44.7   44.7  65%   0.003 36.84  WP_071704705.1   
lysis protein [Yersinia intermedia]                               44.7   44.7  65%   0.003 36.84  WP_145547699.1   
hypothetical protein G4498_00238 [Escherichia phage...            44.1   44.1  90%   0.003 28.30  QBO64268.1       
lysis protein [Yersinia frederiksenii]                            44.7   44.7  65%   0.003 36.84  WP_145533504.1   
lysis protein [Yersinia aleksiciae]                               44.7   44.7  64%   0.003 38.67  WP_048619615.1   
putative membrane protein [Escherichia phage T2]                  44.1   44.1  90%   0.003 27.36  AYD82815.1       
putative prophage endopeptidase [Yersinia mollaretii]             44.7   44.7  65%   0.003 36.84  CQG98745.1       
lysis protein [Yersinia mollaretii]                               44.7   44.7  64%   0.003 38.67  WP_050537065.1   
putative prophage endopeptidase [Yersinia bercovieri]             44.7   44.7  65%   0.003 36.84  CNI60998.1       
phage spanin Rz [Yersinia phage phiD1]                            43.8   43.8  90%   0.003 26.42  YP_009149467.1   
lysis protein [Yersinia bercovieri]                               44.7   44.7  65%   0.003 36.84  WP_156172710.1   
lysis protein [Yersinia enterocolitica]                           44.4   44.4  64%   0.003 38.67  WP_049525819.1   
Phage spanin Rz [Yersinia phage fPS-65]                           43.8   43.8  90%   0.003 28.30  VEV89555.1       
hypothetical protein [Klebsiella variicola]                       43.5   43.5  81%   0.004 33.33  WP_110203080.1   
hypothetical membrane protein [Escherichia virus RB32]            43.8   43.8  90%   0.004 28.30  YP_803162.1      
hypothetical protein ECML134_221 [Escherichia phage ECML-134]     43.8   43.8  90%   0.004 28.30  YP_009102696.1   
hypothetical protein [Salmonella enterica]                        43.8   43.8  90%   0.004 27.36  WP_016059118.1   
spanin Rz [Escherichia phage vB_EcoM_JB75]                        43.5   43.5  90%   0.004 28.30  AXC34122.1       
hypothetical protein [Escherichia phage slur07]                   43.5   43.5  90%   0.005 28.30  YP_009197232.1   
hypothetical protein Shfl2p226 [Shigella phage Shfl2]             43.5   43.5  90%   0.005 27.36  YP_004415117.1   

Sequences with E-value WORSE than threshold
                                                                  Max    Total Query   E   Per.                  
Description                                                       Score  Score cover Value Ident  Accession        

hypothetical protein [Clostridioides difficile]                   43.5   43.5  90%   0.005 28.30  WP_074146494.1   
spanin Rz [Shigella phage SHBML-50-1]                             43.5   43.5  90%   0.005 27.36  YP_009288587.1   
lysis protein [Yersinia enterocolitica]                           43.8   43.8  65%   0.006 35.53  WP_154294717.1   
MULTISPECIES: lysis protein [Yersinia]                            43.8   43.8  64%   0.006 37.33  WP_080608381.1   
conserved hypothetical predicted membrane protein [Edwardsiell... 43.2   43.2  95%   0.006 29.46  BAQ23193.1       
putative prophage endopeptidase [Yersinia enterocolitica]         43.8   43.8  65%   0.006 35.53  CNL29851.1       
spanin Rz [Enterobacteria phage GiZh]                             43.2   43.2  90%   0.006 28.30  ANZ51402.1       
lysis protein [Yersinia enterocolitica]                           43.8   43.8  65%   0.006 35.53  WP_154393013.1   
conserved hypothetical predicted membrane protein [Edwardsiell... 42.9   42.9  95%   0.006 30.36  YP_009190399.1   
putative prophage endopeptidase [Yersinia enterocolitica]         43.8   43.8  65%   0.006 35.53  CQD71049.1       
lysis protein [Yersinia bercovieri]                               43.5   43.5  65%   0.008 36.84  WP_145592709.1   
Phage spanin Rz [Yersinia phage fPS-2]                            42.9   42.9  90%   0.009 26.42  VEV89833.1       
lysis protein [Yersinia intermedia]                               43.5   43.5  64%   0.009 36.00  WP_087815650.1   
spanin Rz [Escherichia phage PE37]                                42.9   42.9  90%   0.009 26.42  ANH49646.1       
lysis protein [Yersinia frederiksenii]                            43.2   43.2  64%   0.010 37.33  WP_050136593.1   
lysis protein [Yersinia frederiksenii]                            43.2   43.2  71%   0.011 36.14  WP_050136682.1   
lysis protein [Yersinia enterocolitica]                           43.2   43.2  65%   0.012 35.53  WP_154236074.1   
putative prophage endopeptidase [Yersinia enterocolitica]         42.9   42.9  65%   0.013 35.53  CNE49105.1       
lysis protein [Yersinia enterocolitica]                           42.6   42.6  64%   0.018 38.67  WP_050941598.1   
hypothetical protein VR20_235 [Escherichia phage vB_EcoM_VR20]    41.8   41.8  84%   0.022 29.29  YP_009207414.1   
lysis protein [Yersinia intermedia]                               41.5   41.5  64%   0.023 36.00  WP_145549792.1   
lysis protein [Yersinia mollaretii]                               41.8   41.8  64%   0.040 36.00  WP_145576388.1   
predicted membrane protein [Shigella phage SP18]                  40.6   40.6  84%   0.050 28.28  YP_003934862.1   
hypothetical protein VR25_241 [Escherichia phage vB_EcoM_VR25]    40.9   40.9  84%   0.051 29.29  YP_009209983.1   
hypothetical protein VR26_238 [Escherichia phage vB_EcoM_VR26]    40.9   40.9  84%   0.051 29.29  YP_009214075.1   
PseT.3 conserved hypothetical protein [Escherichia phage...       39.1   39.1  84%   0.25  27.27  YP_004063922.1   

Alignments:
>hypothetical protein POTTS_189 [Klebsiella phage vB_KpnM_Potts1]
Sequence ID: QEG12798.1 Length: 116 
>hypothetical protein AmPhEK29_0190 [Klebsiella phage AmPh_EK29]
Sequence ID: QFR57127.1 Length: 116 >hypothetical protein [Klebsiella phage vB_Kpn_P545]
Sequence ID: QGZ15176.1 Length: 116 >hypothetical protein [Klebsiella phage PhiKpNIH-6]
Sequence ID: QHB49586.1 Length: 116  
Range 1: 1 to 116

Score:194 bits(649), Expect:1e-62, 
Method:Composition-based stats., 
Identities:114/116(98%), Positives:115/116(99%), Gaps:0/116(0%)

Query  1    MSKLKIYIIVGLLIAGLFGTTKYLSYRVDTLKEQVAQIDGVAKAQQLQIDLIATQLQGIQ  60
            MSKL IYIIVGLLIAGLFGTTKYLSYRVDTLKEQVAQIDGVAKAQQLQIDLIATQLQGIQ
Sbjct  1    MSKLNIYIIVGLLIAGLFGTTKYLSYRVDTLKEQVAQIDGVAKAQQLQIDLIATQLQGIQ  60

Query  61   ALTEKNKAAIDARNAKDKTLTANKKREAELVDPKAVKEIVNDPFNEFARELQEATR  116
            ALTEKNKAAID+RNAKDKTLTANKKREAELVDPKAVKEIVNDPFNEFARELQEATR
Sbjct  61   ALTEKNKAAIDSRNAKDKTLTANKKREAELVDPKAVKEIVNDPFNEFARELQEATR  116


>i-spanin [Klebsiella phage Marfa]
Sequence ID: QDB71885.1 Length: 116 
Range 1: 1 to 116

Score:193 bits(646), Expect:3e-62, 
Method:Composition-based stats., 
Identities:116/116(100%), Positives:116/116(100%), Gaps:0/116(0%)

Query  1    MSKLKIYIIVGLLIAGLFGTTKYLSYRVDTLKEQVAQIDGVAKAQQLQIDLIATQLQGIQ  60
            MSKLKIYIIVGLLIAGLFGTTKYLSYRVDTLKEQVAQIDGVAKAQQLQIDLIATQLQGIQ
Sbjct  1    MSKLKIYIIVGLLIAGLFGTTKYLSYRVDTLKEQVAQIDGVAKAQQLQIDLIATQLQGIQ  60

Query  61   ALTEKNKAAIDARNAKDKTLTANKKREAELVDPKAVKEIVNDPFNEFARELQEATR  116
            ALTEKNKAAIDARNAKDKTLTANKKREAELVDPKAVKEIVNDPFNEFARELQEATR
Sbjct  61   ALTEKNKAAIDARNAKDKTLTANKKREAELVDPKAVKEIVNDPFNEFARELQEATR  116


>I-spannin [Klebsiella phage EI]
Sequence ID: QEM42446.1 Length: 116 
Range 1: 1 to 116

Score:189 bits(631), Expect:2e-60, 
Method:Composition-based stats., 
Identities:114/116(98%), Positives:115/116(99%), Gaps:0/116(0%)

Query  1    MSKLKIYIIVGLLIAGLFGTTKYLSYRVDTLKEQVAQIDGVAKAQQLQIDLIATQLQGIQ  60
            MSKLKIYIIVGLLIAGLFGTTKYLSYRVDTLKEQVAQ +GVAKAQQLQIDLIATQLQGIQ
Sbjct  1    MSKLKIYIIVGLLIAGLFGTTKYLSYRVDTLKEQVAQTEGVAKAQQLQIDLIATQLQGIQ  60

Query  61   ALTEKNKAAIDARNAKDKTLTANKKREAELVDPKAVKEIVNDPFNEFARELQEATR  116
            ALTEKNKAAIDARNAKDKTLTANKKREAELVDPKAVKEIVNDPFNEFARELQEATR
Sbjct  61   ALTEKNKAAIDARNAKDKTLTANKKREAELVDPKAVKEIVNDPFNEFARELQEATR  116


>hypothetical protein vBKpnF48_183 [Klebsiella phage vB_Kpn_F48]
Sequence ID: AUO78808.1 Length: 82 
Range 1: 1 to 82

Score:135 bits(449), Expect:9e-40, 
Method:Composition-based stats., 
Identities:80/82(98%), Positives:82/82(100%), Gaps:0/82(0%)

Query  35   VAQIDGVAKAQQLQIDLIATQLQGIQALTEKNKAAIDARNAKDKTLTANKKREAELVDPK  94
            +AQIDGVAKAQQLQIDLIATQLQGIQALTEKNKAAID+RNAKDKTLTANKKREAELVDPK
Sbjct  1    MAQIDGVAKAQQLQIDLIATQLQGIQALTEKNKAAIDSRNAKDKTLTANKKREAELVDPK  60

Query  95   AVKEIVNDPFNEFARELQEATR  116
            AVKEIVNDPFNEFARELQEATR
Sbjct  61   AVKEIVNDPFNEFARELQEATR  82


>PseT.3 conserved hypothetical predicted membrane protein [Yersinia phage phiR1-RT]
Sequence ID: YP_007236060.1 Length: 115 
>PseT.3 conserved hypothetical predicted membrane protein [Yersinia phage phiR1-RT]
Sequence ID: CCI88801.1 Length: 115  
Range 1: 3 to 115

Score:56.1 bits(177), Expect:6e-08, 
Method:Composition-based stats., 
Identities:34/113(30%), Positives:62/113(54%), Gaps:1/113(0%)

Query  5    KIYIIVGLLIAGLFGTTKYLSYRVDTLKEQVAQIDGVAKAQQLQIDLIATQLQGIQALTE  64
            K+ + + L IA        +S  + +LK  + +I G  + Q  QID +AT ++G+Q + E
Sbjct  3    KLTVWLLLTIAASAIAISVMSKNIASLKSDLTEIKGTVETQSKQIDQLATDFKGLQKIDE  62

Query  65   KNKAAIDARNAKDKTLTANKKREAELVD-PKAVKEIVNDPFNEFARELQEATR  116
              K + + R+  D  +  +  RE+ +   PK V++ +N  F+ FA+ELQE ++
Sbjct  63   DRKGSRETRDKSDIKMRKDSSRESVVAKKPKLVEKQINTSFDVFAKELQEVSK  115


>I-spanin [Escherichia phage EcS1]
Sequence ID: BBC78292.1 Length: 110 
Range 1: 1 to 110

Score:54.9 bits(173), Expect:1e-07, 
Method:Composition-based stats., 
Identities:35/110(32%), Positives:61/110(55%), Gaps:1/110(0%)

Query  8    IIVGLLIAGLFGTTKYLSYRVDTLKEQVAQIDGVAKAQQLQIDLIATQLQGIQALTEKNK  67
            +++ L +  +F   K    R+D LKE + +++   K Q  QI  +   +  + AL ++ K
Sbjct  1    MLLILGVLSVFAFVKIQEARIDNLKESLTHVEQTVKEQDKQITDLKDGFTRLSALDDERK  60

Query  68   AAIDARNAKDKTLTANKKREAELVD-PKAVKEIVNDPFNEFARELQEATR  116
            A   AR+  D  +  + KR   +   PK V++ +ND FN+FA+++QEATR
Sbjct  61   ANRLARDTSDAKMFTDAKRSDTVAKKPKLVEKQINDSFNKFAQDMQEATR  110


>hypothetical protein fHeYen901_245 [Yersinia phage fHe-Yen9-01]
Sequence ID: ARB06018.1 Length: 115 
Range 1: 3 to 115

Score:54.1 bits(170), Expect:4e-07, 
Method:Composition-based stats., 
Identities:33/113(29%), Positives:60/113(53%), Gaps:1/113(0%)

Query  5    KIYIIVGLLIAGLFGTTKYLSYRVDTLKEQVAQIDGVAKAQQLQIDLIATQLQGIQALTE  64
            K+ + + L IA        +S  + +LK  +  + G  + Q  QID + T ++G+Q + E
Sbjct  3    KLTVWLLLTIAASAIAISVMSKNIASLKSDLTIVKGTVETQSKQIDQLQTDFKGLQKIDE  62

Query  65   KNKAAIDARNAKDKTLTANKKREAELVD-PKAVKEIVNDPFNEFARELQEATR  116
              K + + R+  D  +  +  RE+ +   PK V++ +N  FN FA+ELQE ++
Sbjct  63   DRKGSRETRDKSDTKMRKDSSRESVVAKKPKLVEKQINASFNVFAKELQEVSK  115


>putative membrane protein [Salmonella phage STP4-a]
Sequence ID: YP_009126163.1 Length: 131 
>putative membrane protein [Salmonella phage STP4-a]
Sequence ID: AHJ86810.1 Length: 131  
Range 1: 21 to 131

Score:54.4 bits(171), Expect:4e-07, 
Method:Composition-based stats., 
Identities:41/116(35%), Positives:63/116(54%), Gaps:8/116(6%)

Query  4    LKIYIIVGLLIAGLFGTTKYLSYRVDTLKEQVAQIDGVAKAQQLQIDLIATQLQGIQALT  63
            +K   I G+++AG   +  YLS RV+ LKE +  +  VA  Q   ID +   ++ I+ L 
Sbjct  21   IKTLAIAGIVVAG---SIFYLSQRVEGLKEDLHAVKEVADEQAKSIDQLKEDFKNIKILD  77

Query  64   EK---NKAAIDARNAKDKTLTANKKREAELVDPKAVKEIVNDPFNEFARELQEATR  116
            EK   N+   +  NAK +     KK       P+ V++ +N+ FN FAR+LQE+TR
Sbjct  78   EKRSSNRLITETSNAKMRK--DAKKSNVVAAKPRLVEKQINESFNSFARDLQESTR  131


>Rz protein [Yersinia phage vB_YenM_TG1]
Sequence ID: YP_009200486.1 Length: 94 
>Rz protein [Yersinia phage vB_YenM_TG1]
Sequence ID: AJD82035.1 Length: 94  
Range 1: 1 to 94

Score:51.7 bits(162), Expect:2e-06, 
Method:Composition-based stats., 
Identities:29/94(31%), Positives:55/94(58%), Gaps:1/94(1%)

Query  24   LSYRVDTLKEQVAQIDGVAKAQQLQIDLIATQLQGIQALTEKNKAAIDARNAKDKTLTAN  83
            +S  + +LK  +++I G  + Q  QID +AT ++G+Q + E  K + + R+  D  +  +
Sbjct  1    MSKNIASLKSDLSEIKGTVETQSKQIDQLATDFKGLQKIDEGRKGSRETRDKSDIKMRKD  60

Query  84   KKREAELVD-PKAVKEIVNDPFNEFARELQEATR  116
              RE+ +   PK V++ +N  F+ F +ELQE ++
Sbjct  61   SSRESVVAKKPKLVEKQINTSFDVFTKELQEVSK  94


>hypothetical protein CGG41_208 [Salmonella phage vB_SnwM_CGG4-1]
Sequence ID: YP_009286575.1 Length: 115 
>hypothetical protein CGG41_208 [Salmonella phage vB_SnwM_CGG4-1]
Sequence ID: ANA49563.1 Length: 115  
Range 1: 5 to 115

Score:52.0 bits(163), Expect:2e-06, 
Method:Composition-based stats., 
Identities:38/114(33%), Positives:61/114(53%), Gaps:4/114(3%)

Query  4    LKIYIIVGLLIAGLFGTTKYLSYRVDTLKEQVAQIDGVAKAQQLQIDLIATQLQGIQALT  63
            +K   I G+++AG   +  YLS RV+ LKE +  +  VA  Q   ID +   ++ I+ L 
Sbjct  5    IKTLAIAGIVVAG---SIFYLSQRVEGLKEDLHAVKEVADEQAKSIDQLKEDFKNIKILD  61

Query  64   EKNKA-AIDARNAKDKTLTANKKREAELVDPKAVKEIVNDPFNEFARELQEATR  116
            EK  +  ++   +  K     KK       P+ V++ +N+ FN FAR+LQE+TR
Sbjct  62   EKRSSNRLNTETSNAKMRKDAKKGNVVAAKPRLVEKQINESFNSFARDLQESTR  115


>hypothetical protein [Salmonella phage vB_SenM-S16]
Sequence ID: YP_007501254.1 Length: 115 
>spanin inner membrane subunit [Salmonella phage Melville]
Sequence ID: YP_009615699.1 Length: 115 >hypothetical protein [Salmonella phage vB_SenM-S16]
Sequence ID: AEO97146.1 Length: 115 >spanin inner membrane subunit [Salmonella phage Melville]
Sequence ID: ATN93187.1 Length: 115  
Range 1: 5 to 115

Score:51.1 bits(160), Expect:5e-06, 
Method:Composition-based stats., 
Identities:41/116(35%), Positives:63/116(54%), Gaps:8/116(6%)

Query  4    LKIYIIVGLLIAGLFGTTKYLSYRVDTLKEQVAQIDGVAKAQQLQIDLIATQLQGIQALT  63
            +K   I G+++AG   +  YLS RV+ LKE +  +  VA  Q   ID +   ++ I+ L 
Sbjct  5    IKTLAIAGIVVAG---SIFYLSQRVEGLKEDLHAVKEVADEQAKSIDQLKEDFKNIKILD  61

Query  64   EK---NKAAIDARNAKDKTLTANKKREAELVDPKAVKEIVNDPFNEFARELQEATR  116
            EK   N+   +  NAK +     KK       P+ V++ +N+ FN FAR+LQE+TR
Sbjct  62   EKRSSNRLITETSNAKMRK--DAKKSNVVAAKPRLVEKQINESFNSFARDLQESTR  115


>hypothetical protein [Salmonella phage STML-198]
Sequence ID: YP_009147947.1 Length: 115 
>hypothetical protein [Salmonella phage STML-198]
Sequence ID: AFU63905.1 Length: 115  
Range 1: 15 to 115

Score:50.8 bits(159), Expect:7e-06, 
Method:Composition-based stats., 
Identities:37/103(36%), Positives:56/103(54%), Gaps:5/103(4%)

Query  17   LFGTTKYLSYRVDTLKEQVAQIDGVAKAQQLQIDLIATQLQGIQALTEK---NKAAIDAR  73
            + G+  YLS RV+ LKE +  +  VA  Q   ID +   ++ I+ L EK   N+   +  
Sbjct  15   VVGSIFYLSQRVEGLKEDLHAVKEVADEQAKSIDQLKEDFKNIKILDEKRSSNRLITETS  74

Query  74   NAKDKTLTANKKREAELVDPKAVKEIVNDPFNEFARELQEATR  116
            NAK +     KK       P+ V++ +N+ FN FAR+LQE+TR
Sbjct  75   NAKMRK--DAKKSNVVAAKPRLVEKQINESFNSFARDLQESTR  115


>putative membrane protein [Serratia phage CHI14]
Sequence ID: YP_009609551.1 Length: 118 
>putative membrane protein [Serratia phage CHI14]
Sequence ID: ARW57649.1 Length: 118 >putative membrane protein [Serratia phage CBH8]
Sequence ID: ARW57924.1 Length: 118  
Range 1: 8 to 118

Score:50.6 bits(158), Expect:8e-06, 
Method:Composition-based stats., 
Identities:31/111(28%), Positives:59/111(53%), Gaps:1/111(0%)

Query  7    YIIVGLLIAGLFGTTKYLSYRVDTLKEQVAQIDGVAKAQQLQIDLIATQLQGIQALTEKN  66
            ++++  +    +G  KY   R+DTL   +  I  VAK Q  Q+D +   +  ++ + E  
Sbjct  8    HVLIAAVFFSGLGFIKYQESRIDTLNSDLKIIQKVAKDQSDQLDGLVKSFDSLKKIDESR  67

Query  67   KAAIDARNAKDKTLTANKKREAELV-DPKAVKEIVNDPFNEFARELQEATR  116
             A    R+  D+ +  + KR   +V  PK V++ +N  F+++ +++QEATR
Sbjct  68   SANRGQRDKSDQKMAKDAKRSDLVVAKPKLVEKQINMSFDKLTQDMQEATR  118


>putative membrane protein [Serratia phage X20]
Sequence ID: ARW58203.1 Length: 118 
Range 1: 8 to 118

Score:50.0 bits(156), Expect:1e-05, 
Method:Composition-based stats., 
Identities:30/111(27%), Positives:59/111(53%), Gaps:1/111(0%)

Query  7    YIIVGLLIAGLFGTTKYLSYRVDTLKEQVAQIDGVAKAQQLQIDLIATQLQGIQALTEKN  66
            ++++  +    +G  KY   R+D+L   +  I  VAK Q  Q+D +   +  ++ + E  
Sbjct  8    HVLIAAVFFSGLGFIKYQESRIDSLNSDLKIIQKVAKDQSDQLDGLVKSFDSLKKIDESR  67

Query  67   KAAIDARNAKDKTLTANKKREAELV-DPKAVKEIVNDPFNEFARELQEATR  116
                  R+  D+ +  + KR   +V  PK V++ +N  F+++A+++QEATR
Sbjct  68   SENRGQRDKSDQKMAKDAKRSDLVVAKPKLVEKQINTSFDKLAQDMQEATR  118


>hypothetical protein BB936_11285 [Yersinia enterocolitica]
Sequence ID: AOF14964.1 Length: 337 
Range 1: 9 to 111

Score:51.1 bits(160), Expect:5e-05, 
Method:Composition-based stats., 
Identities:38/106(36%), Positives:54/106(50%), Gaps:6/106(5%)

Query  9    IVGLLIAGLFGTTKYLSYRVDTLKEQVAQIDGVAKAQQLQIDLIATQLQGIQALT---EK  65
            +V +LIA LFG T Y  YRV +L   VA++  VAK QQ  +D I TQ Q + A+     K
Sbjct  9    LVAVLIASLFGLT-YYHYRVQSLNRDVAELTTVAKQQQATLDQIETQRQSVAAIDIKYTK  67

Query  66   NKAAIDARNAKDKTLTANKKREAELVDPKAVKEIVNDPFNEFAREL  111
              A   + N + +   AN+K    L  P    +I  D F +  R++
Sbjct  68   ELADAKSENERLRADIANQKFGEYLASPSFRTDI--DSFMKSIRDM  111


>hypothetical protein JD18_215 [Klebsiella phage JD18]
Sequence ID: YP_009190796.1 Length: 117 
>hypothetical protein PKO111_166 [Klebsiella phage PKO111]
Sequence ID: YP_009289567.1 Length: 117 >spanin Rz [Klebsiella phage KP1]
Sequence ID: AUV57572.1 Length: 117 >putative I-spanin [Klebsiella phage Mineola]
Sequence ID: AWY07124.1 Length: 117 >spanin Rz [Klebsiella phage vB_KpnM_GF]
Sequence ID: QBA85066.1 Length: 117 >hypothetical protein KPN1_20 [Klebsiella phage KPN1]
Sequence ID: QEG10791.1 Length: 117 >hypothetical protein PKO111_166 [Klebsiella phage PKO111]
Sequence ID: AKJ73244.1 Length: 117  
Range 1: 1 to 117

Score:48.2 bits(150), Expect:8e-05, 
Method:Composition-based stats., 
Identities:36/119(30%), Positives:62/119(52%), Gaps:5/119(4%)

Query  1    MSKLKIYIIVGLLIAGLFGTTKYLSYRVDTLKEQVAQIDGVAKAQQLQIDLIATQLQGIQ  60
            M K+    ++  ++A   G  KYLS+RV+ LK  +  +   +  Q  +I+ I   ++ +Q
Sbjct  1    MLKINTTWLMIGVLALSAGGLKYLSWRVENLKADLKVVQDESDRQAKEIENIGVSIKNLQ  60

Query  61   ALT---EKNKAAIDARNAKDKTLTANKKREAELVDPKAVKEIVNDPFNEFARELQEATR  116
                  ++N+AA D  NAK      +K+       P  V++ +N  FN+FA ++QEATR
Sbjct  61   TTYKGYQENRAARDTSNAKMNK--DSKRGNVVAAKPGLVEKQINASFNKFAEDIQEATR  117


>hypothetical protein [Klebsiella pneumoniae]
Sequence ID: WP_153932279.1 Length: 117 
>putative i-spanin [Klebsiella phage vB_KpnM_KpV477]
Sequence ID: YP_009288908.1 Length: 117 >spanin Rz [Klebsiella phage KP179]
Sequence ID: AYD80668.1 Length: 117 >putative i-spanin [Klebsiella phage KPN2 HKu-2019]
Sequence ID: QEG11095.1 Length: 117 >putative i-spanin [Klebsiella phage vB_KpnM_KpV477]
Sequence ID: ANT40669.1 Length: 117 >hypothetical protein [Klebsiella pneumoniae]
Sequence ID: MRL95104.1 Length: 117  
Range 1: 1 to 117

Score:48.2 bits(150), Expect:8e-05, 
Method:Composition-based stats., 
Identities:36/119(30%), Positives:62/119(52%), Gaps:5/119(4%)

Query  1    MSKLKIYIIVGLLIAGLFGTTKYLSYRVDTLKEQVAQIDGVAKAQQLQIDLIATQLQGIQ  60
            M K+    ++  ++A   G  KYLS+RV+ LK  +  +   +  Q  +I+ I   ++ +Q
Sbjct  1    MLKINTTWLLIGVLALSAGGLKYLSWRVENLKADLKVVQDESDRQAKEIENIGVSIKNLQ  60

Query  61   ALT---EKNKAAIDARNAKDKTLTANKKREAELVDPKAVKEIVNDPFNEFARELQEATR  116
                  ++N+AA D  NAK      +K+       P  V++ +N  FN+FA ++QEATR
Sbjct  61   TTYKGYQENRAARDTSNAKMNK--DSKRGNVVAAKPGLVEKQINASFNKFAEDIQEATR  117


>hypothetical protein e112_236 [Escherichia phage vB_EcoM_112]
Sequence ID: YP_009030831.1 Length: 117 
>hypothetical protein e112_236 [Escherichia phage vB_EcoM_112]
Sequence ID: AHY83424.1 Length: 117  
Range 1: 12 to 117

Score:48.2 bits(150), Expect:8e-05, 
Method:Composition-based stats., 
Identities:32/106(30%), Positives:58/106(54%), Gaps:1/106(0%)

Query  12   LLIAGLFGTTKYLSYRVDTLKEQVAQIDGVAKAQQLQIDLIATQLQGIQALTEKNKAAID  71
            LL+  + GT+  L  +V+ L+  V +I   A    L ++ +  Q   I A+  KN+ AI 
Sbjct  12   LLVIAFGGTSIILKNKVERLETSVTEITKTANENALALNNLRIQYNYIDAMNNKNREAIA  71

Query  72   ARNAKDKTL-TANKKREAELVDPKAVKEIVNDPFNEFARELQEATR  116
            A   +++TL  A KK +     P  V++ +N+ FN+FA ++Q+ ++
Sbjct  72   AIERENETLRKAAKKADVVAHKPGLVEKQINNSFNKFAEDIQDLSK  117


>lysis protein [Yersinia frederiksenii]
Sequence ID: WP_145527483.1 Length: 149 
Range 1: 7 to 81

Score:48.8 bits(152), Expect:8e-05, 
Method:Composition-based stats., 
Identities:32/76(42%), Positives:45/76(59%), Gaps:2/76(2%)

Query  8   IIVGLLIAGLFGTTKYLSYRVDTLKEQVAQIDGVAKAQQLQIDLIATQLQGIQALTEKN-  66
           I++ +LIA LFG T Y  YRV +L   VA++  VAK QQ  +D I TQ Q + A+  K+ 
Sbjct  7   ILIAVLIASLFGLT-YYHYRVQSLNRDVAELSNVAKQQQATLDQIETQRQAVAAIDIKHT  65

Query  67  KAAIDARNAKDKTLTA  82
           K   DA++  D+   A
Sbjct  66  KELADAKSENDRLRAA  81


>spanin Rz [Klebsiella phage KPV15]
Sequence ID: APD20627.1 Length: 117 
>spanin Rz [Klebsiella phage KPN6]
Sequence ID: QEG11720.1 Length: 117  
Range 1: 1 to 117

Score:47.0 bits(146), Expect:2e-04, 
Method:Composition-based stats., 
Identities:37/120(31%), Positives:63/120(52%), Gaps:7/120(5%)

Query  1    MSKLKIYIIVGLLIAGLFGTTKYLSYRVDTLKEQVAQIDGVAKAQQLQIDLIATQLQGIQ  60
            M K+    ++  ++A   G  KYLS+RV+ LK  +  +   +  Q  +I+ I   ++ +Q
Sbjct  1    MLKINTTWLLIGVLALSAGGLKYLSWRVENLKADLKVVQDESDRQAKEIENIGVSIKNLQ  60

Query  61   ALT---EKNKAAIDARNAKDKTLTANKKR-EAELVDPKAVKEIVNDPFNEFARELQEATR  116
                  ++N+AA D  NAK   +  + KR       P  V++ +N  FN+FA ++QEATR
Sbjct  61   TTYKGYQENRAARDTSNAK---MNKDAKRGNVVAAKPGLVEKQINASFNKFAEDIQEATR  117


>spanin Rz [Klebsiella phage JIPh_Kp122]
Sequence ID: QGF21640.1 Length: 117 
Range 1: 1 to 117

Score:47.0 bits(146), Expect:2e-04, 
Method:Composition-based stats., 
Identities:37/120(31%), Positives:63/120(52%), Gaps:7/120(5%)

Query  1    MSKLKIYIIVGLLIAGLFGTTKYLSYRVDTLKEQVAQIDGVAKAQQLQIDLIATQLQGIQ  60
            M K+    ++  ++A   G  KYLS+RV+ LK  +  +   +  Q  +I+ I   ++ +Q
Sbjct  1    MLKINTTWLMIGVLALSAGGLKYLSWRVENLKADLKVVQDESDRQAKEIENIGVSIKNLQ  60

Query  61   ALT---EKNKAAIDARNAKDKTLTANKKR-EAELVDPKAVKEIVNDPFNEFARELQEATR  116
                  ++N+AA D  NAK   +  + KR       P  V++ +N  FN+FA ++QEATR
Sbjct  61   TTYKGYQENRAARDTSNAK---MNKDAKRGNVVAAKPGLVEKQINASFNKFAEDIQEATR  117


>predicted membrane protein [Enterobacter phage CC31]
Sequence ID: YP_004010087.1 Length: 118 
>predicted membrane protein [Enterobacter phage CC31]
Sequence ID: ADB81725.1 Length: 118 >putative i-spanin [Klebsiella phage vB_KpnM_KaAlpha]
Sequence ID: QEG13287.1 Length: 118  
Range 1: 6 to 118

Score:46.7 bits(145), Expect:3e-04, 
Method:Composition-based stats., 
Identities:33/113(29%), Positives:59/113(52%), Gaps:1/113(0%)

Query  5    KIYIIVGLLIAGLFGTTKYLSYRVDTLKEQVAQIDGVAKAQQLQIDLIATQLQGIQALTE  64
             I++I+  L    +G  +Y S R+D LKE + Q+  +A+A    I+ + T +  +    E
Sbjct  6    NIHVILVALGLTAYGFIQYQSSRIDGLKEDLKQMQQIAEANGKAIEKLKTDFVNLNKYDE  65

Query  65   KNKAAIDARNAKDKTLTANKKREAEL-VDPKAVKEIVNDPFNEFARELQEATR  116
              K      +  D  +  + KRE  +   PK V++ +N+ FN++  E+QEAT+
Sbjct  66   TRKENRAEADKSDAKMAKDAKREHVVKAKPKLVEKQLNESFNKLTLEFQEATK  118


>MULTISPECIES: hypothetical protein [Bacteria]
Sequence ID: WP_088209685.1 Length: 117 
>putative membrane protein [Escherichia phage YUEEL01]
Sequence ID: APU02576.1 Length: 117 >putative membrane protein [Enterobacteria phage vB_EcoM_IME340]
Sequence ID: AWD91714.1 Length: 117 >spanin Rz [Escherichia phage vB_EcoM_NBG2]
Sequence ID: AWM12103.1 Length: 117 >hypothetical protein OE5505_00239 [Escherichia phage vB_EcoM_OE5505]
Sequence ID: QBQ79554.1 Length: 117 >Phage spanin Rz [Yersinia phage fPS-90]
Sequence ID: VEV89066.1 Length: 117 >Phage spanin Rz [Escherichia virus T4]
Sequence ID: VUF55994.1 Length: 117  
Range 1: 12 to 117

Score:46.7 bits(145), Expect:3e-04, 
Method:Composition-based stats., 
Identities:31/106(29%), Positives:57/106(53%), Gaps:1/106(0%)

Query  12   LLIAGLFGTTKYLSYRVDTLKEQVAQIDGVAKAQQLQIDLIATQLQGIQALTEKNKAAID  71
            LL+  + GT+  L  +V+ L+  V +I   A    L +D +  Q   I A+  KN+ AI 
Sbjct  12   LLVIAFGGTSIILKNKVERLETSVTEITKTANENALALDNLRIQYNYIDAMNNKNREAIA  71

Query  72   ARNAKDKTLTAN-KKREAELVDPKAVKEIVNDPFNEFARELQEATR  116
            A   +++ L  + KK +     P  V++ +N+ FN+FA ++Q+ ++
Sbjct  72   AIERENEKLRKDAKKADVVAHKPGLVEKQINNSFNKFAEDIQDLSK  117


>hypothetical protein [Escherichia phage vB_vPM_PD112]
Sequence ID: AYD85218.1 Length: 117 
Range 1: 12 to 117

Score:46.7 bits(145), Expect:3e-04, 
Method:Composition-based stats., 
Identities:30/106(28%), Positives:58/106(54%), Gaps:1/106(0%)

Query  12   LLIAGLFGTTKYLSYRVDTLKEQVAQIDGVAKAQQLQIDLIATQLQGIQALTEKNKAAID  71
            LL+  + GT+  L  +V+ L+  V +I   A    L ++ +  Q   I A+  KN+ AI 
Sbjct  12   LLVIAFGGTSIILKNKVERLETSVTEITKTANENALALNNLRIQYNYIDAMNNKNREAIA  71

Query  72   ARNAKDKTLTANKKREAELV-DPKAVKEIVNDPFNEFARELQEATR  116
            A   +++ L  + K+   +V  P  V++ +N+ FN+FA ++Q+ ++
Sbjct  72   AIERENEKLRKDAKKADVVVHKPGLVEKQINNSFNKFAEDIQDLSK  117


>i-spanin [Citrobacter phage Merlin]
Sequence ID: YP_009203963.1 Length: 118 
>i-spanin [Citrobacter phage Merlin]
Sequence ID: AKU43895.1 Length: 118  
Range 1: 19 to 118

Score:46.5 bits(144), Expect:3e-04, 
Method:Composition-based stats., 
Identities:34/100(34%), Positives:50/100(50%), Gaps:1/100(1%)

Query  18   FGTTKYLSYRVDTLKEQVAQIDGVAKAQQLQIDLIATQLQGIQALTEKNKAAIDARNAKD  77
            +G  K  S R+D LK  +  I  VA  Q   I  + T    I    E+ KA     +  +
Sbjct  19   YGVIKVQSARIDGLKSDLQTIQQVATQQGEAIKQLKTDYSIIMKYDEQRKANRVEADTSN  78

Query  78   KTLTANKKREAEL-VDPKAVKEIVNDPFNEFARELQEATR  116
              +T + KRE  +   PK V++ +N+ FN+FA +LQE TR
Sbjct  79   AKMTKDSKRENVVKAKPKLVEKQINESFNKFALDLQETTR  118


>hypothetical protein G28_00226 [Escherichia phage vB_EcoM-G28]
Sequence ID: AVH86052.1 Length: 117 
Range 1: 12 to 117

Score:46.5 bits(144), Expect:3e-04, 
Method:Composition-based stats., 
Identities:31/106(29%), Positives:58/106(54%), Gaps:1/106(0%)

Query  12   LLIAGLFGTTKYLSYRVDTLKEQVAQIDGVAKAQQLQIDLIATQLQGIQALTEKNKAAID  71
            LL+  + GT+  L  +V+ L+  VA+I   A    L ++ +  Q   I A+  KN+ AI 
Sbjct  12   LLVIAFGGTSIILKNKVERLETSVAEITKTANENALALNNLRIQYNYIDAMNNKNREAIA  71

Query  72   ARNAKDKTLTAN-KKREAELVDPKAVKEIVNDPFNEFARELQEATR  116
            A   +++ L  + KK +     P  V++ +N+ FN+FA ++Q+ ++
Sbjct  72   AIERENEKLRKDAKKADVVAHKPGLVEKQINNSFNKFAEDIQDLSK  117


>PseT.3 conserved hypothetical predicted membrane protein [Escherichia virus T4]
Sequence ID: NP_049837.1 Length: 117 
>RecName: Full=Spanin, inner membrane subunit; Short=i-spanin [Escherichia virus T4]
Sequence ID: P39504.1 Length: 117 >PseT.3 conserved hypothetical predicted membrane protein [Escherichia phage T4]
Sequence ID: AAD42645.1 Length: 117 >predicted membrane protein [Enterobacteria phage T4T]
Sequence ID: ADJ39947.1 Length: 117 >putative membrane protein [Enterobacteria phage RB55]
Sequence ID: AIT75133.1 Length: 117 >putative membrane protein [Enterobacteria phage RB59]
Sequence ID: AIT75407.1 Length: 117 >hypothetical protein T4wild_226 [Escherichia virus T4]
Sequence ID: AHY83597.1 Length: 117  
Range 1: 12 to 117

Score:46.5 bits(144), Expect:4e-04, 
Method:Composition-based stats., 
Identities:30/106(28%), Positives:58/106(54%), Gaps:1/106(0%)

Query  12   LLIAGLFGTTKYLSYRVDTLKEQVAQIDGVAKAQQLQIDLIATQLQGIQALTEKNKAAID  71
            LL+  + GT+  L ++V+ L+  V +I   A    L ++ +  Q   I A+  KN+ AI 
Sbjct  12   LLVIAFGGTSIILKHKVERLETSVTEITKTANENALALNNLRIQYNYIDAMNNKNREAIA  71

Query  72   ARNAKDKTLTAN-KKREAELVDPKAVKEIVNDPFNEFARELQEATR  116
            A   +++ L  + KK +     P  V++ +N+ FN+FA ++Q+ ++
Sbjct  72   AIERENEKLRKDAKKADVVAHKPGLVEKQINNSFNKFAEDIQDLSK  117


>putative membrane protein [Enterobacter phage PG7]
Sequence ID: YP_009005507.1 Length: 118 
>putative membrane protein [Enterobacter phage PG7]
Sequence ID: AHI61146.1 Length: 118 >putative membrane protein [Enterobacter phage myPSH1140]
Sequence ID: AVR55409.1 Length: 118 >putative membrane protein [Enterobacter phage prasa_myo]
Sequence ID: QGH71819.1 Length: 118  
Range 1: 8 to 118

Score:46.5 bits(144), Expect:4e-04, 
Method:Composition-based stats., 
Identities:32/111(29%), Positives:58/111(52%), Gaps:1/111(0%)

Query  7    YIIVGLLIAGLFGTTKYLSYRVDTLKEQVAQIDGVAKAQQLQIDLIATQLQGIQALTEKN  66
            ++IV  L    +G  ++ S R+D LK  + ++  VA+AQ   ID +   ++ +    E  
Sbjct  8    HVIVVALGLAAYGFIQFQSMRIDNLKLGLKEVQEVAEAQGKAIDKLQLDIKNLNTYDEVR  67

Query  67   KAAIDARNAKDKTLTANKKREAEL-VDPKAVKEIVNDPFNEFARELQEATR  116
            K      +  D  +  + KRE  +   PK V++ +N+ FN++  E+QEAT+
Sbjct  68   KENRAEADKSDAKMAKDAKREHVVKAKPKLVEKQLNESFNKLTLEFQEATK  118


>lysis protein [Yersinia intermedia]
Sequence ID: WP_145585010.1 Length: 152 
Range 1: 8 to 82

Score:46.7 bits(145), Expect:4e-04, 
Method:Composition-based stats., 
Identities:29/76(38%), Positives:46/76(60%), Gaps:1/76(1%)

Query  8   IIVGLLIAGLFGTTKYLSYRVDTLKEQVAQIDGVAKAQQLQIDLIATQLQGIQALTEKNK  67
           I++ +LIA LFG T Y  YRV +L   VA+++ VAK QQ  +D I TQ Q + A+  K+ 
Sbjct  8   ILIAVLIASLFGLT-YYHYRVQSLNRDVAELNKVAKQQQATLDQIETQRQAVAAIDIKHT  66

Query  68  AAIDARNAKDKTLTAN  83
             +    ++++ L A+
Sbjct  67  KELADAKSENERLRAD  82


>lysis protein [Yersinia ruckeri]
Sequence ID: WP_096823515.1 Length: 150 
Range 1: 7 to 81

Score:46.7 bits(145), Expect:5e-04, 
Method:Composition-based stats., 
Identities:29/76(38%), Positives:45/76(59%), Gaps:1/76(1%)

Query  8   IIVGLLIAGLFGTTKYLSYRVDTLKEQVAQIDGVAKAQQLQIDLIATQLQGIQALTEKNK  67
           I++ +L+A LFG T Y  YRV +L   VA++  VAK QQ  +D I TQ Q I A+  K+ 
Sbjct  7   ILIAVLVASLFGLT-YYHYRVQSLNRDVAELSKVAKQQQATLDQIETQRQTIAAIDIKHT  65

Query  68  AAIDARNAKDKTLTAN  83
             +    ++++ L A+
Sbjct  66  KELADAKSENERLRAD  81


>lysis protein [Yersinia massiliensis]
Sequence ID: WP_108087965.1 Length: 153 
>lysis protein [Yersinia massiliensis]
Sequence ID: AVX39048.1 Length: 153  
Range 1: 8 to 82

Score:46.5 bits(144), Expect:6e-04, 
Method:Composition-based stats., 
Identities:28/76(37%), Positives:46/76(60%), Gaps:1/76(1%)

Query  8   IIVGLLIAGLFGTTKYLSYRVDTLKEQVAQIDGVAKAQQLQIDLIATQLQGIQALTEKNK  67
           I++ +L+A LFG T Y  YRV +L   VA+++ VAK QQ  +D I TQ Q + A+  K+ 
Sbjct  8   ILIAVLVASLFGLT-YYHYRVQSLNRDVAELNKVAKQQQATLDQIETQRQAVAAIDIKHT  66

Query  68  AAIDARNAKDKTLTAN  83
             +    ++++ L A+
Sbjct  67  KELADAKSENERLRAD  82


>hypothetical protein HY03_0266 [Escherichia phage HY03]
Sequence ID: YP_009284238.1 Length: 117 
>hypothetical protein HY03_0266 [Escherichia phage HY03]
Sequence ID: AKJ72907.1 Length: 117  
Range 1: 12 to 117

Score:45.6 bits(141), Expect:7e-04, 
Method:Composition-based stats., 
Identities:31/106(29%), Positives:57/106(53%), Gaps:1/106(0%)

Query  12   LLIAGLFGTTKYLSYRVDTLKEQVAQIDGVAKAQQLQIDLIATQLQGIQALTEKNKAAID  71
            LL+  L GT+  L  +V+ L+  V +I   A    L ++ +  Q   I A+  KN+ AI 
Sbjct  12   LLVIALGGTSIILKNKVERLETSVTEITKTANENALALNNLRIQYNYIDAMNNKNREAIA  71

Query  72   ARNAKDKTLTAN-KKREAELVDPKAVKEIVNDPFNEFARELQEATR  116
            A   +++ L  + KK +     P  V++ +N+ FN+FA ++Q+ ++
Sbjct  72   AIERENEKLRKDAKKADVVAHKPGLVEKQINNSFNKFAEDIQDLSK  117


>lysis protein, partial [Yersinia ruckeri]
Sequence ID: WP_145522127.1 Length: 145 
Range 1: 4 to 78

Score:46.2 bits(143), Expect:8e-04, 
Method:Composition-based stats., 
Identities:29/76(38%), Positives:45/76(59%), Gaps:1/76(1%)

Query  8   IIVGLLIAGLFGTTKYLSYRVDTLKEQVAQIDGVAKAQQLQIDLIATQLQGIQALTEKNK  67
           I++ +L+A LFG T Y  YRV +L   VA++  VAK QQ  +D I TQ Q I A+  K+ 
Sbjct  4   ILIAVLVASLFGLT-YYHYRVQSLNRDVAELSKVAKQQQATLDQIETQRQTIAAIDIKHT  62

Query  68  AAIDARNAKDKTLTAN  83
             +    ++++ L A+
Sbjct  63  KELADAKSENERLRAD  78


>lysis protein, partial [Yersinia ruckeri]
Sequence ID: WP_081365021.1 Length: 148 
>endopeptidase, partial [Yersinia ruckeri]
Sequence ID: OJB98279.1 Length: 148  
Range 1: 7 to 81

Score:46.2 bits(143), Expect:8e-04, 
Method:Composition-based stats., 
Identities:29/76(38%), Positives:45/76(59%), Gaps:1/76(1%)

Query  8   IIVGLLIAGLFGTTKYLSYRVDTLKEQVAQIDGVAKAQQLQIDLIATQLQGIQALTEKNK  67
           I++ +L+A LFG T Y  YRV +L   VA++  VAK QQ  +D I TQ Q I A+  K+ 
Sbjct  7   ILIAVLVASLFGLT-YYHYRVQSLNRDVAELSKVAKQQQATLDQIETQRQTIAAIDIKHT  65

Query  68  AAIDARNAKDKTLTAN  83
             +    ++++ L A+
Sbjct  66  KELADAKSENERLRAD  81


>hypothetical protein G50_00230 [Escherichia phage vB_EcoM_G50]
Sequence ID: QBO65093.1 Length: 117 
>hypothetical protein EcNP1_gp179 [Escherichia phage EcNP1]
Sequence ID: QCQ57201.1 Length: 117  
Range 1: 12 to 117

Score:45.6 bits(141), Expect:8e-04, 
Method:Composition-based stats., 
Identities:30/106(28%), Positives:57/106(53%), Gaps:1/106(0%)

Query  12   LLIAGLFGTTKYLSYRVDTLKEQVAQIDGVAKAQQLQIDLIATQLQGIQALTEKNKAAID  71
            L++  L GT+  L  +++ L+  V +I   A    L +D +  Q   I A+  KN+ AI 
Sbjct  12   LIVIALGGTSLILKSKIERLETSVVEITKTANENALALDNLRIQYNYIDAMNNKNREAIA  71

Query  72   ARNAKDKTLTAN-KKREAELVDPKAVKEIVNDPFNEFARELQEATR  116
            A   +++ L  + KK +     P  V++ +N+ FN+FA ++Q+ ++
Sbjct  72   AIERENEKLRKDAKKADVVAHKPGLVEKQINNSFNKFAEDIQDLSK  117


>lysis protein [Yersinia ruckeri]
Sequence ID: WP_145498355.1 Length: 150 
Range 1: 7 to 81

Score:46.2 bits(143), Expect:8e-04, 
Method:Composition-based stats., 
Identities:28/76(37%), Positives:46/76(60%), Gaps:1/76(1%)

Query  8   IIVGLLIAGLFGTTKYLSYRVDTLKEQVAQIDGVAKAQQLQIDLIATQLQGIQALTEKNK  67
           I++ +L+A LFG T Y  YRV +L   VA+++ VAK QQ  +D I TQ Q + A+  K+ 
Sbjct  7   ILIAVLVASLFGLT-YYHYRVQSLNRDVAELNKVAKQQQATLDQIETQRQTVAAIDIKHT  65

Query  68  AAIDARNAKDKTLTAN  83
             +    ++++ L A+
Sbjct  66  KELADAKSENERLRAD  81


>lysis protein [Yersinia frederiksenii]
Sequence ID: WP_145577009.1 Length: 152 
Range 1: 9 to 82

Score:46.2 bits(143), Expect:9e-04, 
Method:Composition-based stats., 
Identities:28/75(37%), Positives:44/75(58%), Gaps:1/75(1%)

Query  9   IVGLLIAGLFGTTKYLSYRVDTLKEQVAQIDGVAKAQQLQIDLIATQLQGIQALTEKNKA  68
           ++ +LIA LFG T Y  YRV +L   VA++  VAK QQ  +D I TQ Q + A+  K+  
Sbjct  9   LIAVLIASLFGLT-YYHYRVQSLNRDVAELSNVAKQQQATLDQIETQRQAVAAIDIKHTK  67

Query  69  AIDARNAKDKTLTAN  83
            +    ++++ L A+
Sbjct  68  ELADAKSENERLRAD  82


>spanin Rz [Enterobacteria phage vB_EcoM_IME339]
Sequence ID: AWD91458.1 Length: 117 
Range 1: 12 to 117

Score:45.3 bits(140), Expect:0.001, 
Method:Composition-based stats., 
Identities:30/106(28%), Positives:57/106(53%), Gaps:1/106(0%)

Query  12   LLIAGLFGTTKYLSYRVDTLKEQVAQIDGVAKAQQLQIDLIATQLQGIQALTEKNKAAID  71
            L++  L GT+  L  +++ L+  V +I   A    L +D +  Q   I A+  KN+ AI 
Sbjct  12   LIVIALGGTSLILKSKIERLETSVVEITKTANENALALDNLRIQYNYIDAMNNKNREAIA  71

Query  72   ARNAKDKTLTAN-KKREAELVDPKAVKEIVNDPFNEFARELQEATR  116
            A   +++ L  + KK +     P  V++ +N+ FN+FA ++Q+ ++
Sbjct  72   AIERENEKLRKDAKKADVVAHKPGLVEKQINNSFNKFAEDIQDLSK  117


>lysis protein [Yersinia ruckeri]
Sequence ID: WP_071706269.1 Length: 150 
>endopeptidase [Yersinia ruckeri]
Sequence ID: OJB69354.1 Length: 150 >endopeptidase [Yersinia ruckeri]
Sequence ID: OJB71988.1 Length: 150  
Range 1: 7 to 81

Score:45.9 bits(142), Expect:0.001, 
Method:Composition-based stats., 
Identities:29/76(38%), Positives:45/76(59%), Gaps:1/76(1%)

Query  8   IIVGLLIAGLFGTTKYLSYRVDTLKEQVAQIDGVAKAQQLQIDLIATQLQGIQALTEKNK  67
           I++ +L+A LFG T Y  YRV +L   VA++  VAK QQ  +D I TQ Q I A+  K+ 
Sbjct  7   ILIAVLVASLFGLT-YYHYRVQSLNRDVAELSKVAKQQQATLDQIETQRQTIAAIDIKHT  65

Query  68  AAIDARNAKDKTLTAN  83
             +    ++++ L A+
Sbjct  66  KELADAKSENERLRAD  81


>lysis protein [Yersinia kristensenii]
Sequence ID: WP_057634869.1 Length: 153 
>putative prophage endopeptidase [Yersinia kristensenii]
Sequence ID: CFR20001.1 Length: 153  
Range 1: 1 to 82

Score:45.9 bits(142), Expect:0.001, 
Method:Composition-based stats., 
Identities:31/83(37%), Positives:47/83(56%), Gaps:1/83(1%)

Query  1   MSKLKIYIIVGLLIAGLFGTTKYLSYRVDTLKEQVAQIDGVAKAQQLQIDLIATQLQGIQ  60
           MS     ++V +LIA LFG T Y  YRV +L   VA+++ VAK QQ  +D I TQ Q + 
Sbjct  1   MSGKLTAVLVAVLIASLFGLT-YYHYRVQSLNRDVAELNKVAKQQQATLDQIETQRQAVA  59

Query  61  ALTEKNKAAIDARNAKDKTLTAN  83
           A+  K    +    ++++ L A+
Sbjct  60  AIDIKYTKELADAKSENERLRAD  82


>putative membrane protein [Escherichia phage teqhal]
Sequence ID: QHR63727.1 Length: 117 
Range 1: 12 to 117

Score:45.3 bits(140), Expect:0.001, 
Method:Composition-based stats., 
Identities:30/106(28%), Positives:57/106(53%), Gaps:1/106(0%)

Query  12   LLIAGLFGTTKYLSYRVDTLKEQVAQIDGVAKAQQLQIDLIATQLQGIQALTEKNKAAID  71
            L++  L GT+  L  +++ L+  V +I   A    L +D +  Q   I A+  KN+ AI 
Sbjct  12   LIVIALGGTSLILKNKIERLETSVVEITKTANENALALDNLRIQYNYIDAMNNKNREAIA  71

Query  72   ARNAKDKTLTAN-KKREAELVDPKAVKEIVNDPFNEFARELQEATR  116
            A   +++ L  + KK +     P  V++ +N+ FN+FA ++Q+ ++
Sbjct  72   AIERENEKLRKDAKKADVVAHKPGLVEKQINNSFNKFAEDIQDLSK  117


>pseT.3 hypothetical membrane protein [Enterobacteria phage RB51]
Sequence ID: YP_002854178.1 Length: 117 
>putative membrane protein [Enterobacteria phage RB68]
Sequence ID: YP_009167592.1 Length: 117 >pseT.3 hypothetical membrane protein [Enterobacteria phage RB51]
Sequence ID: ACP31141.1 Length: 117 >putative membrane protein [Enterobacteria phage RB68]
Sequence ID: AIT75683.1 Length: 117  
Range 1: 12 to 117

Score:45.3 bits(140), Expect:0.001, 
Method:Composition-based stats., 
Identities:30/106(28%), Positives:57/106(53%), Gaps:1/106(0%)

Query  12   LLIAGLFGTTKYLSYRVDTLKEQVAQIDGVAKAQQLQIDLIATQLQGIQALTEKNKAAID  71
            LL+  + GT+  L  +V+ L+  V +I   A    L ++ +  Q   I A+  KN+ AI 
Sbjct  12   LLVIAFGGTSIILKNKVERLETSVTEITKTANENALALNNLRIQYNYIDAMNNKNREAIA  71

Query  72   ARNAKDKTLTAN-KKREAELVDPKAVKEIVNDPFNEFARELQEATR  116
            A   +++ L  + KK +     P  V++ +N+ FN+FA ++Q+ ++
Sbjct  72   AIEHENEKLRKDAKKADVVARKPGLVEKQINNSFNKFAEDIQDLSK  117


>lysis protein [Yersinia frederiksenii]
Sequence ID: WP_057643438.1 Length: 154 
>putative prophage endopeptidase [Yersinia frederiksenii]
Sequence ID: CFQ95995.1 Length: 154  
Range 1: 7 to 81

Score:45.9 bits(142), Expect:0.001, 
Method:Composition-based stats., 
Identities:29/76(38%), Positives:44/76(57%), Gaps:1/76(1%)

Query  8   IIVGLLIAGLFGTTKYLSYRVDTLKEQVAQIDGVAKAQQLQIDLIATQLQGIQALTEKNK  67
           I++ +LIA LFG T Y  YRV +L   VA++  VAK QQ  +D I TQ Q + A+  K  
Sbjct  7   ILIAVLIASLFGLT-YYHYRVQSLNRDVAELSNVAKQQQATLDQIETQRQAVAAIDIKYT  65

Query  68  AAIDARNAKDKTLTAN  83
             +    ++++ L A+
Sbjct  66  KELADAKSENERLRAD  81


>lysis protein [Yersinia enterocolitica]
Sequence ID: WP_050131729.1 Length: 151 
>putative prophage endopeptidase [Yersinia enterocolitica]
Sequence ID: CNG10123.1 Length: 151  
Range 1: 7 to 81

Score:45.6 bits(141), Expect:0.001, 
Method:Composition-based stats., 
Identities:29/76(38%), Positives:44/76(57%), Gaps:1/76(1%)

Query  8   IIVGLLIAGLFGTTKYLSYRVDTLKEQVAQIDGVAKAQQLQIDLIATQLQGIQALTEKNK  67
           I++ +LIA LFG T Y  YRV +L   VA++  VAK QQ  +D I TQ Q + A+  K  
Sbjct  7   ILIAVLIASLFGLT-YYHYRVQSLNRDVAELSNVAKQQQATLDQIETQRQAVAAIDIKYT  65

Query  68  AAIDARNAKDKTLTAN  83
             +    ++++ L A+
Sbjct  66  KELADAKSENERLRAD  81


>hypothetical protein ACG-C40_0222 [Escherichia phage vB_EcoM_ACG-C40]
Sequence ID: YP_006986779.1 Length: 117 
>putative membrane protein [Escherichia phage RB3]
Sequence ID: YP_009098606.1 Length: 117 >putative membrane protein [Enterobacteria phage RB27]
Sequence ID: YP_009102424.1 Length: 117 >spanin Rz [Shigella phage SHFML-11]
Sequence ID: YP_009277595.1 Length: 117 >spanin Rz [Shigella phage SHFML-26]
Sequence ID: YP_009278945.1 Length: 117 >hypothetical protein Sf21_gp217 [Shigella phage Sf21]
Sequence ID: YP_009619031.1 Length: 117 >hypothetical protein Sf24_gp74 [Shigella phage Sf24]
Sequence ID: YP_009619154.1 Length: 117 >putative membrane protein [Enterobacteria phage RB5]
Sequence ID: AIT73227.1 Length: 117 >putative membrane protein [Enterobacteria phage RB6]
Sequence ID: AIT73498.1 Length: 117 >putative membrane protein [Enterobacteria phage RB7]
Sequence ID: AIT73769.1 Length: 117 >putative membrane protein [Enterobacteria phage RB9]
Sequence ID: AIT74041.1 Length: 117 >putative membrane protein [Enterobacteria phage RB10]
Sequence ID: AIT74314.1 Length: 117 >hypothetical protein [Salmonella enterica subsp. enterica serovar Braenderup]
Sequence ID: EDB5153514.1 Length: 117 >hypothetical protein [Salmonella enterica subsp. enterica]
Sequence ID: EDU9380788.1 Length: 117 >hypothetical protein G2133_00233 [Escherichia phage vB_EcoM_G2133]
Sequence ID: QBO60964.1 Length: 117 >hypothetical protein G9062_00236 [Escherichia phage vB_EcoM_G9062]
Sequence ID: QBQ78007.1 Length: 117  
Range 1: 12 to 117

Score:45.0 bits(139), Expect:0.001, 
Method:Composition-based stats., 
Identities:30/106(28%), Positives:57/106(53%), Gaps:1/106(0%)

Query  12   LLIAGLFGTTKYLSYRVDTLKEQVAQIDGVAKAQQLQIDLIATQLQGIQALTEKNKAAID  71
            LL+  + GT+  L  +V+ L+  V +I   A    L ++ +  Q   I A+  KN+ AI 
Sbjct  12   LLVIAFGGTSIILKNKVERLETSVTEITKTANENALALNNLRIQYNYIDAMNNKNREAIA  71

Query  72   ARNAKDKTLTAN-KKREAELVDPKAVKEIVNDPFNEFARELQEATR  116
            A   +++ L  + KK +     P  V++ +N+ FN+FA ++Q+ ++
Sbjct  72   AIERENEKLRKDAKKADVVAHKPGLVEKQINNSFNKFAEDIQDLSK  117


>i-spanin [Escherichia phage vB_EcoM_DalCa]
Sequence ID: AYP69857.1 Length: 117 
>hypothetical protein G29_00240 [Escherichia phage vB_EcoM_G29]
Sequence ID: QBO64547.1 Length: 117 >hypothetical protein G4500_00243 [Escherichia phage vB_EcoM_G4500]
Sequence ID: QBO65919.1 Length: 117  
Range 1: 12 to 117

Score:45.0 bits(139), Expect:0.001, 
Method:Composition-based stats., 
Identities:30/106(28%), Positives:57/106(53%), Gaps:1/106(0%)

Query  12   LLIAGLFGTTKYLSYRVDTLKEQVAQIDGVAKAQQLQIDLIATQLQGIQALTEKNKAAID  71
            LL+  + GT+  L  +V+ L+  V +I   A    L ++ +  Q   I A+  KN+ AI 
Sbjct  12   LLVIAFGGTSIILKNKVERLETSVVEITKTANENALALNNLRIQYNYIDAMNNKNREAIA  71

Query  72   ARNAKDKTLTAN-KKREAELVDPKAVKEIVNDPFNEFARELQEATR  116
            A   +++ L  + KK +     P  V++ +N+ FN+FA ++Q+ ++
Sbjct  72   AIERENEKLRKDAKKADVVAHKPGLVEKQINNSFNKFAEDIQDLSK  117


>i-spanin [Citrobacter phage Moon]
Sequence ID: YP_009146676.1 Length: 118 
>i-spanin [Citrobacter phage CF1 ERZ-2017]
Sequence ID: YP_009618309.1 Length: 118 >i-spanin [Citrobacter phage Moon]
Sequence ID: AIX12214.1 Length: 118 >i-spanin [Citrobacter phage CF1 ERZ-2017]
Sequence ID: AUE23123.1 Length: 118  
Range 1: 19 to 118

Score:45.0 bits(139), Expect:0.001, 
Method:Composition-based stats., 
Identities:37/103(36%), Positives:52/103(50%), Gaps:7/103(6%)

Query  18   FGTTKYLSYRVDTLKEQVAQIDGVAKAQQLQIDLIATQLQGIQALTEK---NKAAIDARN  74
            +G  K    R+D LK  +  I  VA  Q   I  + T    I    E+   N+A  D  N
Sbjct  19   YGVIKVQFARIDGLKSDLQTIQQVATQQGEAIKQLKTDYSNIMKYDEQRKENRAEADTSN  78

Query  75   AKDKTLTANKKREAEL-VDPKAVKEIVNDPFNEFARELQEATR  116
            AK   +T + KRE  +   PK V++ +N+ FN+FA +LQE TR
Sbjct  79   AK---MTKDSKRENVVKAKPKLVEKQINESFNKFALDLQETTR  118


>hypothetical protein [Shigella phage SfPhi01]
Sequence ID: BBI58352.1 Length: 117 
Range 1: 12 to 117

Score:45.0 bits(139), Expect:0.001, 
Method:Composition-based stats., 
Identities:30/106(28%), Positives:57/106(53%), Gaps:1/106(0%)

Query  12   LLIAGLFGTTKYLSYRVDTLKEQVAQIDGVAKAQQLQIDLIATQLQGIQALTEKNKAAID  71
            LL+  + GT+  L  +V+ L+  V +I   A    L ++ +  Q   I A+  KN+ AI 
Sbjct  12   LLVIAFGGTSIILKNKVERLETSVTEITKTANENALALNDLKNQYNYIDAMNNKNREAIA  71

Query  72   ARNAKDKTLTAN-KKREAELVDPKAVKEIVNDPFNEFARELQEATR  116
            A   +++ L  + KK +     P  V++ +N+ FN+FA ++Q+ ++
Sbjct  72   AIERENEKLRKDAKKADVVARKPGLVEKQINNSFNKFAEDIQDLSK  117


>PseT.3 conserved hypothetical predicted membrane protein [Escherichia phage PP01]
Sequence ID: BBC14566.1 Length: 117 
Range 1: 12 to 117

Score:45.0 bits(139), Expect:0.001, 
Method:Composition-based stats., 
Identities:30/106(28%), Positives:57/106(53%), Gaps:1/106(0%)

Query  12   LLIAGLFGTTKYLSYRVDTLKEQVAQIDGVAKAQQLQIDLIATQLQGIQALTEKNKAAID  71
            LL+  + GT+  L  +V+ L+  V +I   A    L ++ +  Q   I A+  KN+ AI 
Sbjct  12   LLVIAFGGTSIILKNKVERLETSVTEITKTANENALALNDLKIQYNYIDAMNNKNREAIA  71

Query  72   ARNAKDKTLTAN-KKREAELVDPKAVKEIVNDPFNEFARELQEATR  116
            A   +++ L  + KK +     P  V++ +N+ FN+FA ++Q+ ++
Sbjct  72   AIERENEKLRKDAKKADVVAHKPGLVEKQINNSFNKFAEDIQDLSK  117


>hypothetical protein [Escherichia phage wV7]
Sequence ID: YP_007004964.1 Length: 117 
>conserved hypothetical protein [Escherichia phage AR1]
Sequence ID: YP_009168044.1 Length: 117 >hypothetical protein ECTP7_01378 [Escherichia coli O157 typing phage 7]
Sequence ID: AKE46234.1 Length: 117 >spanin Rz [Escherichia phage EC121]
Sequence ID: ASZ77054.1 Length: 117 >spanin Rz [Escherichia phage ECO4]
Sequence ID: ASZ77348.1 Length: 117 >hypothetical protein Sf23_gp71 [Shigella phage Sf23]
Sequence ID: ATE86481.1 Length: 117 >hypothetical protein [Escherichia phage MLF4]
Sequence ID: AYR03664.1 Length: 117 >hypothetical protein [Salmonella enterica]
Sequence ID: EBK7480027.1 Length: 117  
Range 1: 12 to 117

Score:45.0 bits(139), Expect:0.001, 
Method:Composition-based stats., 
Identities:30/106(28%), Positives:57/106(53%), Gaps:1/106(0%)

Query  12   LLIAGLFGTTKYLSYRVDTLKEQVAQIDGVAKAQQLQIDLIATQLQGIQALTEKNKAAID  71
            LL+  + GT+  L  +V+ L+  V +I   A    L ++ +  Q   I A+  KN+ AI 
Sbjct  12   LLVIAFGGTSIILKNKVERLETSVVEITKTANENALALNNLRIQYNYIDAMNNKNREAIA  71

Query  72   ARNAKDKTLTAN-KKREAELVDPKAVKEIVNDPFNEFARELQEATR  116
            A   +++ L  + KK +     P  V++ +N+ FN+FA ++Q+ ++
Sbjct  72   AIERENEKLRKDAKKADVVARKPGLVEKQINNSFNKFAEDIQDLSK  117


>lysis protein [Yersinia enterocolitica]
Sequence ID: WP_098057285.1 Length: 152 
>lysis protein [Yersinia enterocolitica]
Sequence ID: PNK73856.1 Length: 152  
Range 1: 8 to 82

Score:45.6 bits(141), Expect:0.001, 
Method:Composition-based stats., 
Identities:28/76(37%), Positives:45/76(59%), Gaps:1/76(1%)

Query  8   IIVGLLIAGLFGTTKYLSYRVDTLKEQVAQIDGVAKAQQLQIDLIATQLQGIQALTEKNK  67
           I++ +L+A LFG T Y  YRV +L   VA++  VAK QQ  +D I TQ Q + A+  K+ 
Sbjct  8   ILIAVLVASLFGLT-YYHYRVQSLNRDVAELATVAKQQQATLDQIETQRQAVAAIDIKHT  66

Query  68  AAIDARNAKDKTLTAN  83
             +    ++++ L A+
Sbjct  67  KELADAKSENERLRAD  82


>putative prophage endopeptidase [Yersinia enterocolitica]
Sequence ID: CFB70196.1 Length: 151 
Range 1: 7 to 81

Score:45.3 bits(140), Expect:0.002, 
Method:Composition-based stats., 
Identities:28/76(37%), Positives:45/76(59%), Gaps:1/76(1%)

Query  8   IIVGLLIAGLFGTTKYLSYRVDTLKEQVAQIDGVAKAQQLQIDLIATQLQGIQALTEKNK  67
           I++ +L+A LFG T Y  YRV +L   VA++  VAK QQ  +D I TQ Q + A+  K+ 
Sbjct  7   ILIAVLVASLFGLT-YYHYRVQSLNRDVAELATVAKQQQATLDQIETQRQAVAAIDIKHT  65

Query  68  AAIDARNAKDKTLTAN  83
             +    ++++ L A+
Sbjct  66  KELADAKSENERLRAD  81


>lysis protein [Yersinia ruckeri]
Sequence ID: WP_049689469.1 Length: 150 
>endopeptidase [Yersinia ruckeri]
Sequence ID: OJB73751.1 Length: 150 >endopeptidase [Yersinia ruckeri]
Sequence ID: OJB80398.1 Length: 150 >endopeptidase [Yersinia ruckeri]
Sequence ID: OJB82102.1 Length: 150 >endopeptidase [Yersinia ruckeri]
Sequence ID: OJB88763.1 Length: 150 >endopeptidase [Yersinia ruckeri]
Sequence ID: OJC07515.1 Length: 150  
Range 1: 7 to 81

Score:45.3 bits(140), Expect:0.002, 
Method:Composition-based stats., 
Identities:28/76(37%), Positives:45/76(59%), Gaps:1/76(1%)

Query  8   IIVGLLIAGLFGTTKYLSYRVDTLKEQVAQIDGVAKAQQLQIDLIATQLQGIQALTEKNK  67
           I++ +L+A LFG T Y  YRV +L   VA++  VAK QQ  +D I TQ Q + A+  K+ 
Sbjct  7   ILIAVLVASLFGLT-YYHYRVQSLNRDVAELSKVAKQQQATLDQIETQRQTVAAIDIKHT  65

Query  68  AAIDARNAKDKTLTAN  83
             +    ++++ L A+
Sbjct  66  KELADAKSENERLRAD  81


>putative spanin Rz [Salmonella phage pSe_SNUABM_01]
Sequence ID: QHA33598.1 Length: 117 
Range 1: 12 to 117

Score:44.7 bits(138), Expect:0.002, 
Method:Composition-based stats., 
Identities:29/106(27%), Positives:57/106(53%), Gaps:1/106(0%)

Query  12   LLIAGLFGTTKYLSYRVDTLKEQVAQIDGVAKAQQLQIDLIATQLQGIQALTEKNKAAID  71
            L++  L GT+  L  +++ L+  V +I   A    L ++ +  Q   I A+  KN+ AI 
Sbjct  12   LIVIALGGTSLILKNKIERLETSVVEITKTANENALALNNLRIQYNYIDAMNNKNREAIA  71

Query  72   ARNAKDKTLTAN-KKREAELVDPKAVKEIVNDPFNEFARELQEATR  116
            A   +++ L  + KK +     P  V++ +N+ FN+FA ++Q+ ++
Sbjct  72   AIERENEKLRKDAKKADVVAHKPGLVEKQINNSFNKFAEDIQDLSK  117


>lysis protein [Yersinia enterocolitica]
Sequence ID: WP_154581931.1 Length: 152 
Range 1: 8 to 82

Score:45.3 bits(140), Expect:0.002, 
Method:Composition-based stats., 
Identities:28/76(37%), Positives:45/76(59%), Gaps:1/76(1%)

Query  8   IIVGLLIAGLFGTTKYLSYRVDTLKEQVAQIDGVAKAQQLQIDLIATQLQGIQALTEKNK  67
           I++ +L+A LFG T Y  YRV +L   VA++  VAK QQ  +D I TQ Q + A+  K+ 
Sbjct  8   ILIAVLVASLFGLT-YYHYRVQSLNRDVAELATVAKQQQATLDQIETQRQAVAAIDIKHT  66

Query  68  AAIDARNAKDKTLTAN  83
             +    ++++ L A+
Sbjct  67  KELADAKSENERLRAD  82


>putative prophage endopeptidase [Yersinia enterocolitica]
Sequence ID: CFQ74107.1 Length: 151 
Range 1: 7 to 81

Score:45.3 bits(140), Expect:0.002, 
Method:Composition-based stats., 
Identities:28/76(37%), Positives:45/76(59%), Gaps:1/76(1%)

Query  8   IIVGLLIAGLFGTTKYLSYRVDTLKEQVAQIDGVAKAQQLQIDLIATQLQGIQALTEKNK  67
           I++ +L+A LFG T Y  YRV +L   VA++  VAK QQ  +D I TQ Q + A+  K+ 
Sbjct  7   ILIAVLVASLFGLT-YYHYRVQSLNRDVAELATVAKQQQATLDQIETQRQAVAAIDIKHT  65

Query  68  AAIDARNAKDKTLTAN  83
             +    ++++ L A+
Sbjct  66  KELADAKSENERLRAD  81


>lysis protein [Yersinia pseudotuberculosis]
Sequence ID: WP_106439421.1 Length: 152 
>endopeptidase [Yersinia pseudotuberculosis]
Sequence ID: PSH36677.1 Length: 152  
Range 1: 1 to 82

Score:45.3 bits(140), Expect:0.002, 
Method:Composition-based stats., 
Identities:32/83(39%), Positives:46/83(55%), Gaps:1/83(1%)

Query  1   MSKLKIYIIVGLLIAGLFGTTKYLSYRVDTLKEQVAQIDGVAKAQQLQIDLIATQLQGIQ  60
           MS   I  +V +LIA LFG T Y  YRV +L   VA++  VAK QQ  +D I TQ Q + 
Sbjct  1   MSGKLIAALVAVLIASLFGLT-YYHYRVQSLNRDVAELATVAKQQQATLDQIETQRQAVA  59

Query  61  ALTEKNKAAIDARNAKDKTLTAN  83
           A+  K    +    ++++ L A+
Sbjct  60  AIDIKYTKELADAKSENERLRAD  82


>lysis protein [Yersinia frederiksenii]
Sequence ID: WP_050130557.1 Length: 151 
>putative prophage endopeptidase [Yersinia frederiksenii]
Sequence ID: CNF52541.1 Length: 151  
Range 1: 7 to 81

Score:45.0 bits(139), Expect:0.002, 
Method:Composition-based stats., 
Identities:27/76(36%), Positives:44/76(57%), Gaps:1/76(1%)

Query  8   IIVGLLIAGLFGTTKYLSYRVDTLKEQVAQIDGVAKAQQLQIDLIATQLQGIQALTEKNK  67
           I++ +L+A LFG T Y  YR  +L   VA++  VAK QQ  +D I TQ Q + A+  K+ 
Sbjct  7   ILIAVLVASLFGLT-YYHYRTQSLSRDVAELTTVAKQQQATLDQIETQRQAVAAIDIKHT  65

Query  68  AAIDARNAKDKTLTAN  83
             +    ++++ L A+
Sbjct  66  KELADAKSENERLRAD  81


>lysis protein [Yersinia intermedia]
Sequence ID: WP_155410456.1 Length: 152 
Range 1: 8 to 78

Score:45.0 bits(139), Expect:0.002, 
Method:Composition-based stats., 
Identities:29/72(40%), Positives:43/72(59%), Gaps:2/72(2%)

Query  8   IIVGLLIAGLFGTTKYLSYRVDTLKEQVAQIDGVAKAQQLQIDLIATQLQGIQALTEK-N  66
           I++ +L+A LFG T Y  YRV +L   VA++  VAK QQ  +D I TQ Q + A+  K  
Sbjct  8   ILIAVLVASLFGLT-YYHYRVQSLNRDVAELATVAKQQQATLDQIETQRQAVAAIDIKYT  66

Query  67  KAAIDARNAKDK  78
           K   DA++  ++
Sbjct  67  KELADAKSENER  78


>lysis protein [Yersinia enterocolitica]
Sequence ID: WP_050294009.1 Length: 152 
>endopeptidase [Yersinia enterocolitica]
Sequence ID: AOF18412.1 Length: 152 >endopeptidase [Yersinia enterocolitica]
Sequence ID: AOF22943.1 Length: 152 >endopeptidase [Yersinia enterocolitica]
Sequence ID: AOF26653.1 Length: 152 >endopeptidase [Yersinia enterocolitica]
Sequence ID: AOF30766.1 Length: 152 >endopeptidase [Yersinia enterocolitica]
Sequence ID: AOF34686.1 Length: 152  
Range 1: 7 to 81

Score:45.0 bits(139), Expect:0.002, 
Method:Composition-based stats., 
Identities:29/76(38%), Positives:45/76(59%), Gaps:1/76(1%)

Query  8   IIVGLLIAGLFGTTKYLSYRVDTLKEQVAQIDGVAKAQQLQIDLIATQLQGIQALTEKNK  67
           I++ +LIA LFG T Y  YRV +L   VA++  VAK QQ  +D I TQ Q + A+  K+ 
Sbjct  7   ILIAVLIASLFGLT-YYHYRVQSLNRDVAELIKVAKQQQATLDQIETQRQAVAAIDIKHT  65

Query  68  AAIDARNAKDKTLTAN  83
             +    ++++ L A+
Sbjct  66  KELADAKSENERLRAD  81


>hypothetical protein [Yersinia phage PST]
Sequence ID: YP_009153823.1 Length: 117 
>hypothetical protein [Yersinia phage PST]
Sequence ID: AGR46171.1 Length: 117  
Range 1: 12 to 117

Score:44.4 bits(137), Expect:0.002, 
Method:Composition-based stats., 
Identities:30/106(28%), Positives:57/106(53%), Gaps:1/106(0%)

Query  12   LLIAGLFGTTKYLSYRVDTLKEQVAQIDGVAKAQQLQIDLIATQLQGIQALTEKNKAAID  71
            LL+  L GT+  L  +++ L+  V +I   A    L ++ +  Q   I A+  KN+ AI 
Sbjct  12   LLVIALGGTSLILKNKIERLETSVVEITKTANENALALNNLRIQYNYIDAMNNKNREAIA  71

Query  72   ARNAKDKTLTAN-KKREAELVDPKAVKEIVNDPFNEFARELQEATR  116
            A   +++ L  + KK +     P  V++ +N+ FN+FA ++Q+ ++
Sbjct  72   AIERENEKLRKDAKKADVVAHKPGLVEKQINNSFNKFAEDIQDLSK  117


>hypothetical protein Sf25_gp78 [Shigella phage Sf25]
Sequence ID: AUV63358.1 Length: 117 
Range 1: 12 to 117

Score:44.4 bits(137), Expect:0.002, 
Method:Composition-based stats., 
Identities:29/106(27%), Positives:58/106(54%), Gaps:1/106(0%)

Query  12   LLIAGLFGTTKYLSYRVDTLKEQVAQIDGVAKAQQLQIDLIATQLQGIQALTEKNKAAID  71
            L++  L GT+  L ++++ L+  V +I   A    L ++ +  Q   I A+  KN+ AI 
Sbjct  12   LIVIILGGTSLVLKHKIERLETSVVEITKTANENALALNDLKNQYNYIDAMNNKNREAIA  71

Query  72   ARNAKDKTLTAN-KKREAELVDPKAVKEIVNDPFNEFARELQEATR  116
            A   +++ L  + KK +     P  V++ +N+ FN+FA ++Q+ ++
Sbjct  72   AIERENEKLRKDAKKADVVASKPGLVEKQINNSFNKFAEDIQDLSK  117


>lysis protein [Yersinia mollaretii]
Sequence ID: WP_049611611.1 Length: 153 
>putative prophage endopeptidase [Yersinia mollaretii]
Sequence ID: CNK75038.1 Length: 153  
Range 1: 9 to 82

Score:45.0 bits(139), Expect:0.003, 
Method:Composition-based stats., 
Identities:28/75(37%), Positives:44/75(58%), Gaps:1/75(1%)

Query  9   IVGLLIAGLFGTTKYLSYRVDTLKEQVAQIDGVAKAQQLQIDLIATQLQGIQALTEKNKA  68
           +V ++IA LFG T Y  YRV +L   VA+++ VAK QQ  +D I TQ Q + A+  K   
Sbjct  9   LVAIIIASLFGLT-YYHYRVQSLNRDVAELNKVAKQQQATLDQIETQRQAVAAIDIKYTK  67

Query  69  AIDARNAKDKTLTAN  83
            +    ++++ L A+
Sbjct  68  ELADAKSENERLRAD  82


>putative prophage endopeptidase [Yersinia intermedia]
Sequence ID: CNL53805.1 Length: 151 
Range 1: 7 to 77

Score:44.7 bits(138), Expect:0.003, 
Method:Composition-based stats., 
Identities:29/72(40%), Positives:43/72(59%), Gaps:2/72(2%)

Query  8   IIVGLLIAGLFGTTKYLSYRVDTLKEQVAQIDGVAKAQQLQIDLIATQLQGIQALTEK-N  66
           I++ +L+A LFG T Y  YRV +L   VA++  VAK QQ  +D I TQ Q + A+  K  
Sbjct  7   ILIAVLVASLFGLT-YYHYRVQSLNRDVAELATVAKQQQATLDQIETQRQAVAAIDIKYT  65

Query  67  KAAIDARNAKDK  78
           K   DA++  ++
Sbjct  66  KELADAKSENER  77


>endopeptidase, partial [Yersinia ruckeri]
Sequence ID: OIX42239.1 Length: 124 
>endopeptidase, partial [Yersinia ruckeri]
Sequence ID: OJC56740.1 Length: 124  
Range 1: 7 to 81

Score:44.4 bits(137), Expect:0.003, 
Method:Composition-based stats., 
Identities:28/76(37%), Positives:45/76(59%), Gaps:1/76(1%)

Query  8   IIVGLLIAGLFGTTKYLSYRVDTLKEQVAQIDGVAKAQQLQIDLIATQLQGIQALTEKNK  67
           I++ +L+A LFG T Y  YRV +L   VA++  VAK QQ  +D I TQ Q + A+  K+ 
Sbjct  7   ILIAVLVASLFGLT-YYHYRVQSLNRDVAELSKVAKQQQATLDQIETQRQTVAAIDIKHT  65

Query  68  AAIDARNAKDKTLTAN  83
             +    ++++ L A+
Sbjct  66  KELADAKSENERLRAD  81


>lysis protein [Yersinia mollaretii]
Sequence ID: WP_155482689.1 Length: 152 
Range 1: 8 to 82

Score:44.7 bits(138), Expect:0.003, 
Method:Composition-based stats., 
Identities:28/76(37%), Positives:44/76(57%), Gaps:1/76(1%)

Query  8   IIVGLLIAGLFGTTKYLSYRVDTLKEQVAQIDGVAKAQQLQIDLIATQLQGIQALTEKNK  67
           I++ +L+A LFG T Y  YRV +L   VA++  VAK QQ  +D I TQ Q + A+  K  
Sbjct  8   ILIAVLVASLFGLT-YYHYRVQSLNRDVAELSKVAKQQQATLDQIETQRQAVAAIDIKYT  66

Query  68  AAIDARNAKDKTLTAN  83
             +    ++++ L A+
Sbjct  67  KELADAKSENERLRAD  82


>lysis protein [Yersinia ruckeri]
Sequence ID: WP_071704705.1 Length: 149 
>endopeptidase [Yersinia ruckeri]
Sequence ID: OJC85912.1 Length: 149  
Range 1: 7 to 81

Score:44.7 bits(138), Expect:0.003, 
Method:Composition-based stats., 
Identities:28/76(37%), Positives:45/76(59%), Gaps:1/76(1%)

Query  8   IIVGLLIAGLFGTTKYLSYRVDTLKEQVAQIDGVAKAQQLQIDLIATQLQGIQALTEKNK  67
           I++ +L+A LFG T Y  YRV +L   VA++  VAK QQ  +D I TQ Q + A+  K+ 
Sbjct  7   ILIAVLVASLFGLT-YYHYRVQSLNRDVAELSKVAKQQQATLDQIETQRQTVAAIDIKHT  65

Query  68  AAIDARNAKDKTLTAN  83
             +    ++++ L A+
Sbjct  66  KELADAKSENERLRAD  81


>lysis protein [Yersinia intermedia]
Sequence ID: WP_145547699.1 Length: 151 
Range 1: 7 to 81

Score:44.7 bits(138), Expect:0.003, 
Method:Composition-based stats., 
Identities:28/76(37%), Positives:44/76(57%), Gaps:1/76(1%)

Query  8   IIVGLLIAGLFGTTKYLSYRVDTLKEQVAQIDGVAKAQQLQIDLIATQLQGIQALTEKNK  67
           I++ +L+A LFG T Y  YRV +L   VA++  VAK QQ  +D I TQ Q + A+  K  
Sbjct  7   ILIAVLVASLFGLT-YYHYRVQSLNRDVAELTTVAKQQQATLDQIETQRQAVAAIDIKYT  65

Query  68  AAIDARNAKDKTLTAN  83
             +    ++++ L A+
Sbjct  66  KELADAKSENERLRAD  81


>hypothetical protein G4498_00238 [Escherichia phage vB_EcoM_G4498]
Sequence ID: QBO64268.1 Length: 117 
>hypothetical protein JK23_00222 [Shigella phage JK23]
Sequence ID: QEG05261.1 Length: 117  
Range 1: 12 to 117

Score:44.1 bits(136), Expect:0.003, 
Method:Composition-based stats., 
Identities:30/106(28%), Positives:57/106(53%), Gaps:1/106(0%)

Query  12   LLIAGLFGTTKYLSYRVDTLKEQVAQIDGVAKAQQLQIDLIATQLQGIQALTEKNKAAID  71
            LL+  + GT+  L  +V+ L+  V +I   A    L ++ +  Q   I A+  KN+ AI 
Sbjct  12   LLVIAFGGTSIILKNKVERLETSVTEITKTANENALALNNLRIQYNYIDAMNNKNREAIA  71

Query  72   ARNAKDKTLTAN-KKREAELVDPKAVKEIVNDPFNEFARELQEATR  116
            A   +++ L  + KK +     P  V++ +N+ FN+FA ++Q+ ++
Sbjct  72   AIERENEKLRKDAKKADVVARKPGLVEKQINNSFNKFAEDIQDLSK  117


>lysis protein [Yersinia frederiksenii]
Sequence ID: WP_145533504.1 Length: 161 
Range 1: 8 to 82

Score:44.7 bits(138), Expect:0.003, 
Method:Composition-based stats., 
Identities:28/76(37%), Positives:45/76(59%), Gaps:1/76(1%)

Query  8   IIVGLLIAGLFGTTKYLSYRVDTLKEQVAQIDGVAKAQQLQIDLIATQLQGIQALTEKNK  67
           I++ +L+A LFG T Y  YRV +L   VA++  VAK QQ  +D I TQ Q + A+  K+ 
Sbjct  8   ILIAVLVASLFGLT-YYHYRVQSLNRDVAELATVAKQQQATLDQIETQRQAVAAIDIKHT  66

Query  68  AAIDARNAKDKTLTAN  83
             +    ++++ L A+
Sbjct  67  KELADAKSENERLRAD  82


>lysis protein [Yersinia aleksiciae]
Sequence ID: WP_048619615.1 Length: 152 
>endopeptidase [Yersinia aleksiciae]
Sequence ID: AKP34704.1 Length: 152 >putative prophage endopeptidase [Yersinia aleksiciae]
Sequence ID: CFQ47725.1 Length: 152  
Range 1: 9 to 82

Score:44.7 bits(138), Expect:0.003, 
Method:Composition-based stats., 
Identities:29/75(39%), Positives:44/75(58%), Gaps:1/75(1%)

Query  9   IVGLLIAGLFGTTKYLSYRVDTLKEQVAQIDGVAKAQQLQIDLIATQLQGIQALTEKNKA  68
           +V +LIA LFG T Y  YRV +L   VA+++ VAK QQ  +D I TQ Q + A+  K   
Sbjct  9   LVAVLIASLFGLT-YYHYRVQSLNRDVAELNKVAKQQQATLDQIETQRQAVAAIDIKYTK  67

Query  69  AIDARNAKDKTLTAN  83
            +    ++++ L A+
Sbjct  68  ELADAKSENERLRAD  82


>putative membrane protein [Escherichia phage T2]
Sequence ID: AYD82815.1 Length: 117 
>PseT.3 conserved hypothetical predicted membrane protein [Escherichia phage T2]
Sequence ID: BBC14842.1 Length: 117  
Range 1: 12 to 117

Score:44.1 bits(136), Expect:0.003, 
Method:Composition-based stats., 
Identities:29/106(27%), Positives:57/106(53%), Gaps:1/106(0%)

Query  12   LLIAGLFGTTKYLSYRVDTLKEQVAQIDGVAKAQQLQIDLIATQLQGIQALTEKNKAAID  71
            L++  L GT+  L  +++ L+  V +I   A    L ++ +  Q   I A+  KN+ AI 
Sbjct  12   LIVIALGGTSLILKNKIERLETSVVEITKTANENALALNNLRIQYNYIDAMNTKNREAIS  71

Query  72   ARNAKDKTLTAN-KKREAELVDPKAVKEIVNDPFNEFARELQEATR  116
            A   +++ L  + KK +     P  V++ +N+ FN+FA ++Q+ ++
Sbjct  72   AIERENEKLRKDAKKADVVAHKPGLVEKQINNSFNKFAEDIQDLSK  117


>putative prophage endopeptidase [Yersinia mollaretii]
Sequence ID: CQG98745.1 Length: 151 
Range 1: 7 to 81

Score:44.7 bits(138), Expect:0.003, 
Method:Composition-based stats., 
Identities:28/76(37%), Positives:44/76(57%), Gaps:1/76(1%)

Query  8   IIVGLLIAGLFGTTKYLSYRVDTLKEQVAQIDGVAKAQQLQIDLIATQLQGIQALTEKNK  67
           I++ +L+A LFG T Y  YRV +L   VA++  VAK QQ  +D I TQ Q + A+  K  
Sbjct  7   ILIAVLVASLFGLT-YYHYRVQSLNRDVAELSKVAKQQQATLDQIETQRQAVAAIDIKYT  65

Query  68  AAIDARNAKDKTLTAN  83
             +    ++++ L A+
Sbjct  66  KELADAKSENERLRAD  81


>lysis protein [Yersinia mollaretii]
Sequence ID: WP_050537065.1 Length: 152 
>putative prophage endopeptidase [Yersinia mollaretii]
Sequence ID: CQR03406.1 Length: 152  
Range 1: 9 to 82

Score:44.7 bits(138), Expect:0.003, 
Method:Composition-based stats., 
Identities:29/75(39%), Positives:43/75(57%), Gaps:1/75(1%)

Query  9   IVGLLIAGLFGTTKYLSYRVDTLKEQVAQIDGVAKAQQLQIDLIATQLQGIQALTEKNKA  68
           +V +LIA LFG T Y  YRV +L   VA++  VAK QQ  +D I TQ Q + A+  K   
Sbjct  9   LVAVLIASLFGLT-YYHYRVQSLNRDVAELSKVAKQQQATLDQIETQRQAVAAIDIKYTK  67

Query  69  AIDARNAKDKTLTAN  83
            +    ++++ L A+
Sbjct  68  ELADAKSENERLRAD  82


>putative prophage endopeptidase [Yersinia bercovieri]
Sequence ID: CNI60998.1 Length: 152 
Range 1: 7 to 81

Score:44.7 bits(138), Expect:0.003, 
Method:Composition-based stats., 
Identities:28/76(37%), Positives:44/76(57%), Gaps:1/76(1%)

Query  8   IIVGLLIAGLFGTTKYLSYRVDTLKEQVAQIDGVAKAQQLQIDLIATQLQGIQALTEKNK  67
           I++ +L+A LFG T Y  YRV +L   VA++  VAK QQ  +D I TQ Q + A+  K  
Sbjct  7   ILIAVLVASLFGLT-YYHYRVQSLNRDVAELSKVAKQQQATLDQIETQRQAVAAIDIKYT  65

Query  68  AAIDARNAKDKTLTAN  83
             +    ++++ L A+
Sbjct  66  KELADAKSENERLRAD  81


>phage spanin Rz [Yersinia phage phiD1]
Sequence ID: YP_009149467.1 Length: 117 
>phage spanin Rz [Yersinia phage phiD1]
Sequence ID: CCI89119.1 Length: 117  
Range 1: 12 to 117

Score:43.8 bits(135), Expect:0.003, 
Method:Composition-based stats., 
Identities:28/106(26%), Positives:57/106(53%), Gaps:1/106(0%)

Query  12   LLIAGLFGTTKYLSYRVDTLKEQVAQIDGVAKAQQLQIDLIATQLQGIQALTEKNKAAID  71
            L++  L GT+  L  +++ L+  V +I   A    L ++ +  Q   I A+  KN+ AI 
Sbjct  12   LIVIALGGTSLILKNKIERLETSVVEITKTANENALALNNLRIQYNYIDAMNNKNREAIA  71

Query  72   ARNAKDKTLTANKKREAELV-DPKAVKEIVNDPFNEFARELQEATR  116
            A   +++ L  + K+   +   P  V++ +N+ FN+FA ++Q+ ++
Sbjct  72   AIERENEKLRKDSKKADVVAHKPGLVEKQINNSFNKFAEDIQDLSK  117


>lysis protein [Yersinia bercovieri]
Sequence ID: WP_156172710.1 Length: 153 
Range 1: 8 to 82

Score:44.7 bits(138), Expect:0.003, 
Method:Composition-based stats., 
Identities:28/76(37%), Positives:44/76(57%), Gaps:1/76(1%)

Query  8   IIVGLLIAGLFGTTKYLSYRVDTLKEQVAQIDGVAKAQQLQIDLIATQLQGIQALTEKNK  67
           I++ +L+A LFG T Y  YRV +L   VA++  VAK QQ  +D I TQ Q + A+  K  
Sbjct  8   ILIAVLVASLFGLT-YYHYRVQSLNRDVAELSKVAKQQQATLDQIETQRQAVAAIDIKYT  66

Query  68  AAIDARNAKDKTLTAN  83
             +    ++++ L A+
Sbjct  67  KELADAKSENERLRAD  82


>lysis protein [Yersinia enterocolitica]
Sequence ID: WP_049525819.1 Length: 153 
>putative phage endopeptidase Rz [Yersinia enterocolitica (type O:2) str. YE3094/96]
Sequence ID: CCV60757.1 Length: 153 >endopeptidase [Yersinia enterocolitica]
Sequence ID: AOF14234.1 Length: 153 >endopeptidase [Yersinia enterocolitica]
Sequence ID: AOF18134.1 Length: 153 >endopeptidase [Yersinia enterocolitica]
Sequence ID: AOF19220.1 Length: 153 >endopeptidase [Yersinia enterocolitica]
Sequence ID: AOF22666.1 Length: 153  
Range 1: 9 to 82

Score:44.4 bits(137), Expect:0.003, 
Method:Composition-based stats., 
Identities:29/75(39%), Positives:43/75(57%), Gaps:1/75(1%)

Query  9   IVGLLIAGLFGTTKYLSYRVDTLKEQVAQIDGVAKAQQLQIDLIATQLQGIQALTEKNKA  68
           +V +LIA LFG T Y  YRV +L   VA++  VAK QQ  +D I TQ Q + A+  K   
Sbjct  9   LVAVLIASLFGLT-YYHYRVQSLNRDVAELTTVAKQQQATLDQIETQRQSVAAIDIKYTK  67

Query  69  AIDARNAKDKTLTAN  83
            +    ++++ L A+
Sbjct  68  ELADAKSENERLRAD  82


>Phage spanin Rz [Yersinia phage fPS-65]
Sequence ID: VEV89555.1 Length: 117 
Range 1: 12 to 117

Score:43.8 bits(135), Expect:0.003, 
Method:Composition-based stats., 
Identities:30/106(28%), Positives:57/106(53%), Gaps:1/106(0%)

Query  12   LLIAGLFGTTKYLSYRVDTLKEQVAQIDGVAKAQQLQIDLIATQLQGIQALTEKNKAAID  71
            LL+  + GT+  L  +V+ L+  V +I   A    L ++ +  Q   I A+  KN+ AI 
Sbjct  12   LLVIAFGGTSIILKNKVERLETSVTEITKTANENALALNNLRIQYNYIDAMNNKNREAIA  71

Query  72   ARNAKDKTLTAN-KKREAELVDPKAVKEIVNDPFNEFARELQEATR  116
            A   +++ L  + KK +     P  V++ +N+ FN+FA ++Q+ ++
Sbjct  72   AIERENEKLRKDAKKADVVAHKPGLVEKQINNSFNKFAEDIQDLSK  117


>hypothetical protein [Klebsiella variicola]
Sequence ID: WP_110203080.1 Length: 108 
>hypothetical protein DMT40_17860 [Klebsiella variicola]
Sequence ID: PXM06529.1 Length: 108  
Range 1: 13 to 108

Score:43.5 bits(134), Expect:0.004, 
Method:Composition-based stats., 
Identities:33/99(33%), Positives:54/99(54%), Gaps:7/99(7%)

Query  22   KYLSYRVDTLKEQVAQIDGVAKAQQLQIDLIATQLQGIQALT---EKNKAAIDARNAKDK  78
            KYLS+RV+ LK  +  +   +  Q  +I+ I   ++ +Q      ++N+AA D  NAK  
Sbjct  13   KYLSWRVENLKADLKVVQDESDRQAKEIENIGVSIKNLQTTYKGYQENRAARDTSNAK--  70

Query  79   TLTANKKR-EAELVDPKAVKEIVNDPFNEFARELQEATR  116
             +  + KR       P  V++ +N  FN+FA ++QEATR
Sbjct  71   -MNKDAKRGNVVAAKPGLVEKQINASFNKFAEDIQEATR  108


>hypothetical membrane protein [Escherichia virus RB32]
Sequence ID: YP_803162.1 Length: 117 
>hypothetical membrane protein [Escherichia phage RB32]
Sequence ID: ABI95044.1 Length: 117 >putative membrane protein [Enterobacteria phage RB33]
Sequence ID: AIT74859.1 Length: 117  
Range 1: 12 to 117

Score:43.8 bits(135), Expect:0.004, 
Method:Composition-based stats., 
Identities:30/106(28%), Positives:57/106(53%), Gaps:1/106(0%)

Query  12   LLIAGLFGTTKYLSYRVDTLKEQVAQIDGVAKAQQLQIDLIATQLQGIQALTEKNKAAID  71
            LL+  + GT+  L  +V+ L+  V +I   A    L ++ +  Q   I A+  KN+ AI 
Sbjct  12   LLVIAFGGTSIILKNKVERLETSVTEITKTANENALALNNLRIQYNYIDAMNTKNREAIA  71

Query  72   ARNAKDKTLTAN-KKREAELVDPKAVKEIVNDPFNEFARELQEATR  116
            A   +++ L  + KK +     P  V++ +N+ FN+FA ++Q+ ++
Sbjct  72   AIERENEKLRKDAKKADVVAHKPGLVEKQINNSFNKFAEDIQDLSK  117


>hypothetical protein ECML134_221 [Escherichia phage ECML-134]
Sequence ID: YP_009102696.1 Length: 117 
>hypothetical protein ECML134_221 [Escherichia phage ECML-134]
Sequence ID: AFO10747.1 Length: 117 >putative membrane protein [Enterobacteria phage T6]
Sequence ID: AXN58258.1 Length: 117  
Range 1: 12 to 117

Score:43.8 bits(135), Expect:0.004, 
Method:Composition-based stats., 
Identities:30/106(28%), Positives:57/106(53%), Gaps:1/106(0%)

Query  12   LLIAGLFGTTKYLSYRVDTLKEQVAQIDGVAKAQQLQIDLIATQLQGIQALTEKNKAAID  71
            L++  L GT+  L  +V+ L+  V +I   A    L ++ +  Q   I A+  KN+ AI 
Sbjct  12   LIVIALGGTSIILKNKVERLETSVTEITKTANENALALNNLRIQYNYIDAMNNKNREAIA  71

Query  72   ARNAKDKTLTAN-KKREAELVDPKAVKEIVNDPFNEFARELQEATR  116
            A   +++ L  + KK +     P  V++ +N+ FN+FA ++Q+ ++
Sbjct  72   AIERENEKLRKDAKKADVVAHKPGLVEKQINNSFNKFAEDIQDLSK  117


>hypothetical protein [Salmonella enterica]
Sequence ID: WP_016059118.1 Length: 117 
>predicted membrane protein [Escherichia phage ime09]
Sequence ID: YP_007004599.1 Length: 117 >hypothetical protein pSs1_00232 [Shigella phage pSs-1]
Sequence ID: YP_009111040.1 Length: 117 >hypothetical protein HY01_0213 [Escherichia phage HY01]
Sequence ID: YP_009148664.1 Length: 117 >hypothetical protein [Escherichia phage slur14]
Sequence ID: YP_009180723.1 Length: 117 >putative membrane protein [Enterobacteria phage ime09] [Escherichia phage slur03]
Sequence ID: YP_009625027.1 Length: 117 >putative phage spanin Rz [Escherichia phage PEC04]
Sequence ID: AKN44667.1 Length: 117 >hypothetical protein G8_00225 [Escherichia phage vB_EcoM_G8]
Sequence ID: QBQ80101.1 Length: 117 >spanin Rz [Escherichia virus VEc20]
Sequence ID: QDK04352.1 Length: 117 >hypothetical protein [Escherichia phage slur08]
Sequence ID: CUL02571.1 Length: 117 >hypothetical protein [Escherichia virus T4]
Sequence ID: VUF55932.1 Length: 117 >hypothetical protein KIT03_220 [Escherichia phage KIT03]
Sequence ID: BBG28740.1 Length: 117  
Range 1: 12 to 117

Score:43.8 bits(135), Expect:0.004, 
Method:Composition-based stats., 
Identities:29/106(27%), Positives:57/106(53%), Gaps:1/106(0%)

Query  12   LLIAGLFGTTKYLSYRVDTLKEQVAQIDGVAKAQQLQIDLIATQLQGIQALTEKNKAAID  71
            L++  L GT+  L  +++ L+  V +I   A    L ++ +  Q   I A+  KN+ AI 
Sbjct  12   LIVIALGGTSLILKNKIERLETSVVEITKTANENALALNNLRIQYNYIDAMNNKNREAIA  71

Query  72   ARNAKDKTLTAN-KKREAELVDPKAVKEIVNDPFNEFARELQEATR  116
            A   +++ L  + KK +     P  V++ +N+ FN+FA ++Q+ ++
Sbjct  72   AIERENEKLRKDAKKADVVAHKPGLVEKQINNSFNKFAEDIQDLSK  117


>spanin Rz [Escherichia phage vB_EcoM_JB75]
Sequence ID: AXC34122.1 Length: 117 
Range 1: 12 to 117

Score:43.5 bits(134), Expect:0.004, 
Method:Composition-based stats., 
Identities:30/106(28%), Positives:57/106(53%), Gaps:1/106(0%)

Query  12   LLIAGLFGTTKYLSYRVDTLKEQVAQIDGVAKAQQLQIDLIATQLQGIQALTEKNKAAID  71
            LL+  + GT+  L  +V+ L+  V +I   A    L ++ +  Q   I A+  KN+ AI 
Sbjct  12   LLVIAFGGTSIILKNKVERLETSVTEITKTANENALALNNLRIQYNYIDAMNNKNREAIA  71

Query  72   ARNAKDKTLTAN-KKREAELVDPKAVKEIVNDPFNEFARELQEATR  116
            A   +++ L  + KK +     P  V++ +N+ FN+FA ++Q+ ++
Sbjct  72   AIERENEKLRKDAKKADVVARKPGLVEKQINNSFNKFAEDIQDLSK  117


>hypothetical protein [Escherichia phage slur07]
Sequence ID: YP_009197232.1 Length: 117 
>hypothetical protein [Escherichia phage slur07]
Sequence ID: CUL02290.1 Length: 117  
Range 1: 12 to 117

Score:43.5 bits(134), Expect:0.005, 
Method:Composition-based stats., 
Identities:30/106(28%), Positives:57/106(53%), Gaps:1/106(0%)

Query  12   LLIAGLFGTTKYLSYRVDTLKEQVAQIDGVAKAQQLQIDLIATQLQGIQALTEKNKAAID  71
            LL+  + GT+  L  +V+ L+  V +I   A    L ++ +  Q   I A+  KN+ AI 
Sbjct  12   LLVIAFGGTSIILKNKVERLETSVTEITKTANENALALNNLRIQYNYIDAMNTKNREAIA  71

Query  72   ARNAKDKTLTAN-KKREAELVDPKAVKEIVNDPFNEFARELQEATR  116
            A   +++ L  + KK +     P  V++ +N+ FN+FA ++Q+ ++
Sbjct  72   AIERENEKLRKDAKKADVVAHKPGLVEKQINNSFNKFAEDIQDLSK  117


>hypothetical protein Shfl2p226 [Shigella phage Shfl2]
Sequence ID: YP_004415117.1 Length: 117 
>spanin Rz [Escherichia phage vB_EcoM-UFV13]
Sequence ID: YP_009290488.1 Length: 117 >hypothetical protein Sf22_gp122 [Shigella phage Sf22]
Sequence ID: YP_009614874.1 Length: 117 >spanin Rz [Enterobacteria phage Aplg8]
Sequence ID: ANZ50815.1 Length: 117 >spanin Rz [Enterobacteria phage Kha5h]
Sequence ID: ANZ51840.1 Length: 117 >spanin Rz [Citrobacter phage vB_CroM_CrRp10]
Sequence ID: AUV59594.1 Length: 117 >putative membrane protein [Enterobacteria phage RB18]
Sequence ID: AXF42532.1 Length: 117 >hypothetical protein G25403_00227 [Escherichia phage vB_EcoM_G2540-3]
Sequence ID: QBO65631.1 Length: 117 >hypothetical protein KAW1E185_00235 [Escherichia phage vB_EcoM_KAW1E185]
Sequence ID: QBQ78508.1 Length: 117 >hypothetical protein KRT47_gp221 [Shigella virus KRT47]
Sequence ID: QHB43249.1 Length: 117 >putative membrane protein [Escherichia phage teqsoen]
Sequence ID: QHR64068.1 Length: 117 >putative membrane protein [Escherichia phage teqskov]
Sequence ID: QHR64227.1 Length: 117 >putative membrane protein [Escherichia phage teqdroes]
Sequence ID: QHR64554.1 Length: 117  
Range 1: 12 to 117

Score:43.5 bits(134), Expect:0.005, 
Method:Composition-based stats., 
Identities:29/106(27%), Positives:57/106(53%), Gaps:1/106(0%)

Query  12   LLIAGLFGTTKYLSYRVDTLKEQVAQIDGVAKAQQLQIDLIATQLQGIQALTEKNKAAID  71
            L++  L GT+  L  +++ L+  V +I   A    L ++ +  Q   I A+  KN+ AI 
Sbjct  12   LIVIALGGTSLILKNKIERLETSVVEITKTANENALALNNLRIQYNYIDAMNNKNREAIA  71

Query  72   ARNAKDKTLTAN-KKREAELVDPKAVKEIVNDPFNEFARELQEATR  116
            A   +++ L  + KK +     P  V++ +N+ FN+FA ++Q+ ++
Sbjct  72   AIERENEKLRKDAKKADVVAHKPGLVEKQINNSFNKFAEDIQDLSK  117


>hypothetical protein [Clostridioides difficile]
Sequence ID: WP_074146494.1 Length: 117 
>membrane protein [Shigella phage SH7]
Sequence ID: APC45085.1 Length: 117  
Range 1: 12 to 117

Score:43.5 bits(134), Expect:0.005, 
Method:Composition-based stats., 
Identities:30/106(28%), Positives:57/106(53%), Gaps:1/106(0%)

Query  12   LLIAGLFGTTKYLSYRVDTLKEQVAQIDGVAKAQQLQIDLIATQLQGIQALTEKNKAAID  71
            L++  L GT+  L  +V+ L+  V +I   A    L ++ +  Q   I A+  KN+ AI 
Sbjct  12   LIVIALGGTSIILKNKVERLETSVVEITKTANENALALNNLRIQYNYIDAMNTKNREAIA  71

Query  72   ARNAKDKTLTAN-KKREAELVDPKAVKEIVNDPFNEFARELQEATR  116
            A   +++ L  + KK +     P  V++ +N+ FN+FA ++Q+ ++
Sbjct  72   AIERENEKLRKDAKKADVVAHKPGLVEKQINNSFNKFAEDIQDLSK  117


>spanin Rz [Shigella phage SHBML-50-1]
Sequence ID: YP_009288587.1 Length: 117 
>spanin [Escherichia phage vB_EcoM-fFiEco06]
Sequence ID: AUV61085.1 Length: 117 >spanin [Escherichia phage vB_EcoM-fHoEco02]
Sequence ID: AUV61357.1 Length: 117 >spanin Rz protein [Yersinia phage PYPS2T]
Sequence ID: AYJ74467.1 Length: 117 >hypothetical protein D5505_00229 [Escherichia phage D5505]
Sequence ID: QBO61230.1 Length: 117 >hypothetical protein G2540_00228 [Escherichia phage vB_EcoM_G2540]
Sequence ID: QBO63462.1 Length: 117 >spanin [Escherichia phage vB_EcoM-Sa45lw]
Sequence ID: QDF15247.1 Length: 117 >spanin Rz [Shigella phage CM8]
Sequence ID: QEG04905.1 Length: 117  
Range 1: 12 to 117

Score:43.5 bits(134), Expect:0.005, 
Method:Composition-based stats., 
Identities:29/106(27%), Positives:57/106(53%), Gaps:1/106(0%)

Query  12   LLIAGLFGTTKYLSYRVDTLKEQVAQIDGVAKAQQLQIDLIATQLQGIQALTEKNKAAID  71
            L++  L GT+  L  +++ L+  V +I   A    L ++ +  Q   I A+  KN+ AI 
Sbjct  12   LIVIALGGTSLILKNKIERLETSVVEITKTANENALALNNLRIQYNYIDAMNNKNREAIA  71

Query  72   ARNAKDKTLTAN-KKREAELVDPKAVKEIVNDPFNEFARELQEATR  116
            A   +++ L  + KK +     P  V++ +N+ FN+FA ++Q+ ++
Sbjct  72   AIERENEKLRKDAKKADVVARKPGLVEKQINNSFNKFAEDIQDLSK  117


>lysis protein [Yersinia enterocolitica]
Sequence ID: WP_154294717.1 Length: 152 
Range 1: 8 to 82

Score:43.8 bits(135), Expect:0.006, 
Method:Composition-based stats., 
Identities:27/76(36%), Positives:44/76(57%), Gaps:1/76(1%)

Query  8   IIVGLLIAGLFGTTKYLSYRVDTLKEQVAQIDGVAKAQQLQIDLIATQLQGIQALTEKNK  67
           I++ +L+A LFG T Y  YRV +L   VA++  VAK QQ  +D I  Q Q + A+  K+ 
Sbjct  8   ILIAVLVASLFGLT-YYHYRVQSLNRDVAELATVAKQQQATLDQIEAQRQAVAAIDIKHT  66

Query  68  AAIDARNAKDKTLTAN  83
             +    ++++ L A+
Sbjct  67  KELADAKSENERLRAD  82


>MULTISPECIES: lysis protein [Yersinia]
Sequence ID: WP_080608381.1 Length: 152 
>lysis protein [Yersinia sp. FDAARGOS_228]
Sequence ID: ARB85999.1 Length: 152 >lysis protein [Yersinia intermedia]
Sequence ID: AVL35847.1 Length: 152  
Range 1: 9 to 82

Score:43.8 bits(135), Expect:0.006, 
Method:Composition-based stats., 
Identities:28/75(37%), Positives:44/75(58%), Gaps:1/75(1%)

Query  9   IVGLLIAGLFGTTKYLSYRVDTLKEQVAQIDGVAKAQQLQIDLIATQLQGIQALTEKNKA  68
           +V +LIA LFG T Y  YRV +L   V+++  VAK QQ  +D I TQ Q + A+  K+  
Sbjct  9   LVAVLIASLFGLT-YYHYRVQSLNRDVSELTTVAKQQQATLDQIETQRQAVAAIDIKHTK  67

Query  69  AIDARNAKDKTLTAN  83
            +    ++++ L A+
Sbjct  68  ELADAKSENERLRAD  82


>conserved hypothetical predicted membrane protein [Edwardsiella phage PEi26]
Sequence ID: BAQ23193.1 Length: 116 
Range 1: 9 to 116

Score:43.2 bits(133), Expect:0.006, 
Method:Composition-based stats., 
Identities:33/112(29%), Positives:57/112(50%), Gaps:5/112(4%)

Query  6    IYIIVGLLIAGLFGTTKYLSYRVDTLKEQVAQIDGVAKAQQLQIDLIATQLQGIQALTEK  65
            + II  L  AGLF      + R+++L   +  +   AK Q  QI  +   ++G+QA+ + 
Sbjct  9    MVIIAALAGAGLF----VQNLRIESLSADLETVTQTAKTQSEQIKTLQDDFKGLQAIDKN  64

Query  66   NKAAIDARNAKDKTLTANKKREAELVD-PKAVKEIVNDPFNEFARELQEATR  116
                   +   D+ L  + KR   +   P+ V+  +N  FN+FA++LQEAT+
Sbjct  65   RSDRRQNQKTSDQKLDKDAKRSDVVAKKPQLVENQINASFNKFAQDLQEATK  116


>putative prophage endopeptidase [Yersinia enterocolitica]
Sequence ID: CNL29851.1 Length: 151 
Range 1: 7 to 81

Score:43.8 bits(135), Expect:0.006, 
Method:Composition-based stats., 
Identities:27/76(36%), Positives:44/76(57%), Gaps:1/76(1%)

Query  8   IIVGLLIAGLFGTTKYLSYRVDTLKEQVAQIDGVAKAQQLQIDLIATQLQGIQALTEKNK  67
           I++ +L+A LFG T Y  YRV +L   VA++  VAK QQ  +D I  Q Q + A+  K+ 
Sbjct  7   ILIAVLVASLFGLT-YYHYRVQSLNRDVAELATVAKQQQATLDQIEAQRQAVAAIDIKHT  65

Query  68  AAIDARNAKDKTLTAN  83
             +    ++++ L A+
Sbjct  66  KELADAKSENERLRAD  81


>spanin Rz [Enterobacteria phage GiZh]
Sequence ID: ANZ51402.1 Length: 117 
Range 1: 12 to 117

Score:43.2 bits(133), Expect:0.006, 
Method:Composition-based stats., 
Identities:30/106(28%), Positives:57/106(53%), Gaps:1/106(0%)

Query  12   LLIAGLFGTTKYLSYRVDTLKEQVAQIDGVAKAQQLQIDLIATQLQGIQALTEKNKAAID  71
            L++  L GT+  L  +V+ L+  V +I   A    L ++ +  Q   I A+  KN+ AI 
Sbjct  12   LIVIALGGTSIILKNKVERLETSVTEITKTANENALALNNLRIQYNYIDAMNTKNREAIA  71

Query  72   ARNAKDKTLTAN-KKREAELVDPKAVKEIVNDPFNEFARELQEATR  116
            A   +++ L  + KK +     P  V++ +N+ FN+FA ++Q+ ++
Sbjct  72   AIERENEKLRKDAKKADVVARKPGLVEKQINNSFNKFAEDIQDLSK  117


>lysis protein [Yersinia enterocolitica]
Sequence ID: WP_154393013.1 Length: 153 
Range 1: 8 to 82

Score:43.8 bits(135), Expect:0.006, 
Method:Composition-based stats., 
Identities:27/76(36%), Positives:45/76(59%), Gaps:1/76(1%)

Query  8   IIVGLLIAGLFGTTKYLSYRVDTLKEQVAQIDGVAKAQQLQIDLIATQLQGIQALTEKNK  67
           I++ +L+A L+G T Y  YRV +L   VA++  VAK QQ  +D I TQ Q + A+  K+ 
Sbjct  8   ILIAVLVASLLGLT-YYHYRVQSLNRDVAELSKVAKQQQATLDQIETQRQAVAAIDIKHT  66

Query  68  AAIDARNAKDKTLTAN  83
             +    ++++ L A+
Sbjct  67  KELADAKSENERLRAD  82


>conserved hypothetical predicted membrane protein [Edwardsiella phage PEi20]
Sequence ID: YP_009190399.1 Length: 108 
>conserved hypothetical predicted membrane protein [Edwardsiella phage PEi20]
Sequence ID: BAQ22891.1 Length: 108  
Range 1: 1 to 108

Score:42.9 bits(132), Expect:0.006, 
Method:Composition-based stats., 
Identities:34/112(30%), Positives:58/112(51%), Gaps:5/112(4%)

Query  6    IYIIVGLLIAGLFGTTKYLSYRVDTLKEQVAQIDGVAKAQQLQIDLIATQLQGIQALTEK  65
            + II  L  AGLF      + R+++L   +  +   AK Q  QI  +   ++G+QA+ + 
Sbjct  1    MVIIAALAGAGLF----VQNLRIESLSADLETVTQTAKTQSEQIKTLQDDFKGLQAIDKS  56

Query  66   NKAAIDARNAKDKTLTANKKREAELVD-PKAVKEIVNDPFNEFARELQEATR  116
                   + A D+ L  + KR   +   P+ V+  +N  FN+FA++LQEAT+
Sbjct  57   RSDRRQTQKASDQKLDKDAKRSDVVAKKPQLVENQINASFNKFAQDLQEATK  108


>putative prophage endopeptidase [Yersinia enterocolitica]
Sequence ID: CQD71049.1 Length: 152 
Range 1: 7 to 81

Score:43.8 bits(135), Expect:0.006, 
Method:Composition-based stats., 
Identities:27/76(36%), Positives:45/76(59%), Gaps:1/76(1%)

Query  8   IIVGLLIAGLFGTTKYLSYRVDTLKEQVAQIDGVAKAQQLQIDLIATQLQGIQALTEKNK  67
           I++ +L+A L+G T Y  YRV +L   VA++  VAK QQ  +D I TQ Q + A+  K+ 
Sbjct  7   ILIAVLVASLLGLT-YYHYRVQSLNRDVAELSKVAKQQQATLDQIETQRQAVAAIDIKHT  65

Query  68  AAIDARNAKDKTLTAN  83
             +    ++++ L A+
Sbjct  66  KELADAKSENERLRAD  81


>lysis protein [Yersinia bercovieri]
Sequence ID: WP_145592709.1 Length: 151 
Range 1: 7 to 81

Score:43.5 bits(134), Expect:0.008, 
Method:Composition-based stats., 
Identities:28/76(37%), Positives:44/76(57%), Gaps:1/76(1%)

Query  8   IIVGLLIAGLFGTTKYLSYRVDTLKEQVAQIDGVAKAQQLQIDLIATQLQGIQALTEKNK  67
           I++ +L+A LFG T Y  YRV +L   VA++  VAK QQ  +D I TQ Q + A+  K  
Sbjct  7   ILIAVLVASLFGLT-YYHYRVQSLNRDVAELATVAKQQQATLDQIETQRQAVAAIDIKYT  65

Query  68  AAIDARNAKDKTLTAN  83
             +    ++++ L A+
Sbjct  66  KELADAKSENERLRAD  81


>Phage spanin Rz [Yersinia phage fPS-2]
Sequence ID: VEV89833.1 Length: 117 
Range 1: 12 to 117

Score:42.9 bits(132), Expect:0.009, 
Method:Composition-based stats., 
Identities:28/106(26%), Positives:57/106(53%), Gaps:1/106(0%)

Query  12   LLIAGLFGTTKYLSYRVDTLKEQVAQIDGVAKAQQLQIDLIATQLQGIQALTEKNKAAID  71
            L++  L GT+  L  +++ L+  V +I   A    L ++ +  Q   I A+  KN+ +I 
Sbjct  12   LIVIALGGTSLILKNKIERLETSVVEITKTANENALALNNLRIQYNYIDAMNNKNRESIA  71

Query  72   ARNAKDKTLTAN-KKREAELVDPKAVKEIVNDPFNEFARELQEATR  116
            A   +++ L  + KK +     P  V++ +N+ FN+FA ++Q+ ++
Sbjct  72   AIERENEKLRKDAKKADVVAHKPGLVEKQINNSFNKFAEDIQDLSK  117


>lysis protein [Yersinia intermedia]
Sequence ID: WP_087815650.1 Length: 153 
>lysis protein [Yersinia intermedia]
Sequence ID: OVZ87936.1 Length: 153  
Range 1: 9 to 82

Score:43.5 bits(134), Expect:0.009, 
Method:Composition-based stats., 
Identities:27/75(36%), Positives:44/75(58%), Gaps:1/75(1%)

Query  9   IVGLLIAGLFGTTKYLSYRVDTLKEQVAQIDGVAKAQQLQIDLIATQLQGIQALTEKNKA  68
           ++ +LIA L+G T Y  YRV +L   VA++  VAK QQ  +D I TQ Q + A+  K+  
Sbjct  9   LIAVLIASLLGLT-YYHYRVQSLNRDVAELSNVAKQQQATLDQIETQRQAVAAIDIKHTK  67

Query  69  AIDARNAKDKTLTAN  83
            +    ++++ L A+
Sbjct  68  ELADAKSENERLRAD  82


>spanin Rz [Escherichia phage PE37]
Sequence ID: ANH49646.1 Length: 117 
>putative membrane protein [Escherichia phage teqhad]
Sequence ID: QHR63576.1 Length: 117  
Range 1: 12 to 117

Score:42.9 bits(132), Expect:0.009, 
Method:Composition-based stats., 
Identities:28/106(26%), Positives:57/106(53%), Gaps:1/106(0%)

Query  12   LLIAGLFGTTKYLSYRVDTLKEQVAQIDGVAKAQQLQIDLIATQLQGIQALTEKNKAAID  71
            L++  L GT+  L  +++ L+  V +I   A    L ++ +  Q   I A+  KN+ +I 
Sbjct  12   LIVIALGGTSLILKNKIERLETSVVEITKTANENALALNDLKNQYNYIDAMNNKNRESIA  71

Query  72   ARNAKDKTLTAN-KKREAELVDPKAVKEIVNDPFNEFARELQEATR  116
            A   +++ L  + KK +     P  V++ +N+ FN+FA ++Q+ ++
Sbjct  72   AIERENEKLRKDAKKADVVAHKPGLVEKQINNSFNKFAEDIQDLSK  117


		
