# Supplementary material for: Influence of Non-canonical DNA Bases on the Genomic Diversity of Tevenvirinae
Source: Front Microbiol. 2021 Apr 6;12:632686. doi: 10.3389/fmicb.2021.632686 (PMC8056088; doi:10.3389/fmicb.2021.632686)
Supplement: Supplementary Data Sheet 2 — The results of the BLAST-assisted (“txt” files) and HMMER-assisted (“xlsx” files) searches for GSC homologs. The clusters containing homologs of proteins from other organisms are listed. [file Data_Sheet_2.ZIP › Data sheet 2/Group IIII/45489.xlsx]

## Sheet: Лист1
	ID	Title	E-value	Ind. E-value	Bitscore	Aligned Positions
1	QDB71885.1	i-spanin [Klebsiella phage Marfa]	1.9e-73	2.1e-73	254.7	117
2	AUO78808.1	hypothetical protein vBKpnF48_183 [Klebsiella phage vB_Kpn_F48]	6.9e-51	7.6e-51	181.9	83
3	YP_009200486.1	Rz protein [Yersinia phage vB_YenM_TG1]AJD82035.1 Rz protein [Yersinia phage vB_YenM	3.2e-8	3.4e-8	44.4	93
4	YP_009203963.1	i-spanin [Citrobacter phage Merlin]AKU43895.1 i-spanin [Citrobacter phage Merlin]	2.4e-7	2.8e-7	41.4	105
5	WP_145549792.1	lysis protein, partial [Yersinia intermedia]	0.0000019	0.0000022	38.5	67
6	AOF14964.1	hypothetical protein BB936_11285 [Yersinia enterocolitica]	0.000002	0.0000051	37.4	86
7	YP_009190399.1	conserved hypothetical predicted membrane protein [Edwardsiella phage PEi20]BAQ22891	0.0000055	0.0000061	37.1	107
8	YP_001595348.1	PseT.3 conserved hypothetical predicted membrane protein [Escherichia phage JS98]ABX	0.0000084	0.0000091	36.6	115
9	QBO65093.1	hypothetical protein G50_00230 [Escherichia phage vB_EcoM_G50]QCQ57201.1 hypothetica	0.000011	0.000012	36.2	104
10	KAB6698686.1	hypothetical protein GAZ90_21605, partial [Bacteroides vulgatus]	0.00012	3.5	18.6	55
11	YP_009207414.1	hypothetical protein VR20_235 [Escherichia phage vB_EcoM_VR20]AIZ02293.1 hypothetica	0.00021	0.00024	32	110
