# Supplementary material for: Influence of Non-canonical DNA Bases on the Genomic Diversity of Tevenvirinae
Source: Front Microbiol. 2021 Apr 6;12:632686. doi: 10.3389/fmicb.2021.632686 (PMC8056088; doi:10.3389/fmicb.2021.632686)
Supplement: Supplementary Data Sheet 2 — The results of the BLAST-assisted (“txt” files) and HMMER-assisted (“xlsx” files) searches for GSC homologs. The clusters containing homologs of proteins from other organisms are listed. [file Data_Sheet_2.ZIP › Data sheet 2/Group III/11854.txt]

RID: 6MWBZ2F2014	
Job Title:Protein Sequence				
Program: BLASTP 
Query: None ID: lcl|Query_88169(amino acid) Length: 146
Database: nr All non-redundant GenBank CDS translations+PDB+SwissProt+PIR+PRF excluding environmental samples from WGS projects
	
Sequences producing significant alignments:

Sequences  with  E-value BETTER than threshold
                                                                  Max    Total Query   E   Per.                  
Description                                                       Score  Score cover Value Ident  Accession        

hypothetical protein WG01_33 [Escherichia phage WG01]             291    291   100%  1e-98 93.15  YP_009323232.1   
hypothetical protein MX01_33 [Escherichia phage MX01]             291    291   100%  1e-98 91.78  YP_009323930.1   
hypothetical protein EpJS10_0030 [Escherichia phage JS10]         290    290   100%  3e-98 93.84  YP_002922379.1   
hypothetical protein vBEcoM005_193 [Escherichia phage...          289    289   100%  8e-98 93.15  AZV01080.1       
unnamed protein product [Enterobacteria phage IME08]              288    288   100%  1e-97 91.78  YP_003734181.1   
hypothetical protein QL01_32 [Escherichia phage QL01]             288    288   100%  1e-97 93.84  YP_009202763.1   
hypothetical protein [Phage NC-G]                                 286    286   100%  1e-96 90.41  QBP35645.1       
hypothetical protein EpBp7_0104 [Enterobacteria phage Bp7]        285    285   100%  3e-96 100.00 YP_007004145.1   
hypothetical protein dhaeg_227 [Escherichia phage dhaeg]          284    284   100%  6e-96 89.04  QHR70771.1       
hypothetical protein EpJS98_gp030 [Escherichia phage JS98]        281    281   97%   8e-95 88.11  YP_001595159.1   
hypothetical protein VR5_034 [Escherichia phage vb_EcoM-VR5]      280    280   97%   2e-94 86.11  YP_009205728.1   
hypothetical protein VR20_035 [Escherichia phage vB_EcoM_VR20]    274    274   97%   5e-92 86.71  YP_009207214.1   
hypothetical protein VR26_037 [Escherichia phage vB_EcoM_VR26]    272    272   97%   4e-91 84.62  YP_009213874.1   
hypothetical protein SP18_gp036 [Shigella phage SP18]             264    264   97%   6e-88 85.42  YP_003934661.1   
hypothetical protein VR7_gp039 [Escherichia phage vB_EcoM_VR7]    248    248   97%   5e-82 68.53  YP_004063720.1   
hypothetical protein VR25_038 [Escherichia phage vB_EcoM_VR25]    246    246   97%   4e-81 68.53  YP_009209780.1   
hypothetical protein [Escherichia phage AnYang]                   242    242   83%   5e-80 91.80  QAU03736.1       
hypothetical protein [Enterobacteria phage vB_EcoM_IME281]        238    238   83%   3e-78 86.89  AWD91256.1       
hypothetical protein SHP1_128 [Salmonella phage SHP1]             142    142   49%   3e-41 94.44  ASJ79450.1       

Sequences with E-value WORSE than threshold


Alignments:
>hypothetical protein WG01_33 [Escherichia phage WG01]
Sequence ID: YP_009323232.1 Length: 146 
>hypothetical protein WG01_33 [Escherichia phage WG01]
Sequence ID: AND75705.1 Length: 146  
Range 1: 1 to 146

Score:291 bits(962), Expect:1e-98, 
Method:Composition-based stats., 
Identities:136/146(93%), Positives:141/146(96%), Gaps:0/146(0%)

Query  1    MNKINRNLVIKKLRCKNPNAQAYRMFWSDDHQYLGYFLVDSDNIITFAHKLLNKELNHWQ  60
            MNKINRNLVIKKLRCKNPNAQAYRMFWSDDHQYLGYFLVDSD+ IT AHKLLN+ELNHWQ
Sbjct  1    MNKINRNLVIKKLRCKNPNAQAYRMFWSDDHQYLGYFLVDSDDRITMAHKLLNRELNHWQ  60

Query  61   ELIAVRSKLFSRNAMHQLVYFFAEGIPDKVEFDGFEFKDILPDNELNDCINIDVPSKYIK  120
            ELIAVRSKLFS N MHQLVYFFAEGIPDKVEFDGFEFKDILPDNELND +N+D+PSKYIK
Sbjct  61   ELIAVRSKLFSCNTMHQLVYFFAEGIPDKVEFDGFEFKDILPDNELNDRVNMDIPSKYIK  120

Query  121  NSLLKILEAPVYSIDDQIFNAFMNRG  146
            NSLLKILEAPVYSIDDQIFNAFMNRG
Sbjct  121  NSLLKILEAPVYSIDDQIFNAFMNRG  146


>hypothetical protein MX01_33 [Escherichia phage MX01]
Sequence ID: YP_009323930.1 Length: 146 
>hypothetical protein MX01_33 [Escherichia phage MX01]
Sequence ID: AND75978.1 Length: 146  
Range 1: 1 to 146

Score:291 bits(962), Expect:1e-98, 
Method:Composition-based stats., 
Identities:134/146(92%), Positives:140/146(95%), Gaps:0/146(0%)

Query  1    MNKINRNLVIKKLRCKNPNAQAYRMFWSDDHQYLGYFLVDSDNIITFAHKLLNKELNHWQ  60
            MNKINRNLVIKKLRCKNPNAQAYRMFWSDDHQYLGYFLVDSD+ IT AHKLLN+ELNHWQ
Sbjct  1    MNKINRNLVIKKLRCKNPNAQAYRMFWSDDHQYLGYFLVDSDDRITMAHKLLNRELNHWQ  60

Query  61   ELIAVRSKLFSRNAMHQLVYFFAEGIPDKVEFDGFEFKDILPDNELNDCINIDVPSKYIK  120
            ELIAVRSKLFS N MHQLVYFFA+GIPDKVEFDGFEFKDI PDNELND +N+D+PSKYIK
Sbjct  61   ELIAVRSKLFSCNTMHQLVYFFADGIPDKVEFDGFEFKDIHPDNELNDRVNMDIPSKYIK  120

Query  121  NSLLKILEAPVYSIDDQIFNAFMNRG  146
            NSLLKILEAPVYSIDDQIFNAFMNRG
Sbjct  121  NSLLKILEAPVYSIDDQIFNAFMNRG  146


>hypothetical protein EpJS10_0030 [Escherichia phage JS10]
Sequence ID: YP_002922379.1 Length: 146 
>hypothetical protein EpJS10_0030 [Escherichia phage JS10]
Sequence ID: ACL78256.1 Length: 146  
Range 1: 1 to 146

Score:290 bits(959), Expect:3e-98, 
Method:Composition-based stats., 
Identities:137/146(94%), Positives:142/146(97%), Gaps:0/146(0%)

Query  1    MNKINRNLVIKKLRCKNPNAQAYRMFWSDDHQYLGYFLVDSDNIITFAHKLLNKELNHWQ  60
            MNKINRNLVIKKLRCKNPNAQAYRMFWSDDHQYLGYFLVDSD+ IT AHKLLN+ELNHWQ
Sbjct  1    MNKINRNLVIKKLRCKNPNAQAYRMFWSDDHQYLGYFLVDSDDRITMAHKLLNRELNHWQ  60

Query  61   ELIAVRSKLFSRNAMHQLVYFFAEGIPDKVEFDGFEFKDILPDNELNDCINIDVPSKYIK  120
            ELIAVRSKLFS NAMHQLVYFFAEGIPDKVEFDGFEFKDILPDNELND +N+D+PSKYIK
Sbjct  61   ELIAVRSKLFSCNAMHQLVYFFAEGIPDKVEFDGFEFKDILPDNELNDAVNMDIPSKYIK  120

Query  121  NSLLKILEAPVYSIDDQIFNAFMNRG  146
            NSLLKILEAPVYSIDDQIFNAFMNRG
Sbjct  121  NSLLKILEAPVYSIDDQIFNAFMNRG  146


>hypothetical protein vBEcoM005_193 [Escherichia phage vB_EcoM_005]
Sequence ID: AZV01080.1 Length: 146 
Range 1: 1 to 146

Score:289 bits(956), Expect:8e-98, 
Method:Composition-based stats., 
Identities:136/146(93%), Positives:142/146(97%), Gaps:0/146(0%)

Query  1    MNKINRNLVIKKLRCKNPNAQAYRMFWSDDHQYLGYFLVDSDNIITFAHKLLNKELNHWQ  60
            MNKINRNLVIKKL CKNPNAQAYRMFWSDDHQYLGYFLVDSD+ IT AHKLLN+ELNHWQ
Sbjct  1    MNKINRNLVIKKLCCKNPNAQAYRMFWSDDHQYLGYFLVDSDDRITMAHKLLNRELNHWQ  60

Query  61   ELIAVRSKLFSRNAMHQLVYFFAEGIPDKVEFDGFEFKDILPDNELNDCINIDVPSKYIK  120
            ELIAVRSKLFS NAMHQLVYFFAEGIPDKVEFDGFEFKDI+PDNELNDC+N+D+PSKYIK
Sbjct  61   ELIAVRSKLFSCNAMHQLVYFFAEGIPDKVEFDGFEFKDIFPDNELNDCVNMDIPSKYIK  120

Query  121  NSLLKILEAPVYSIDDQIFNAFMNRG  146
            NSLLKILEAPVYSIDDQIFNAFMNRG
Sbjct  121  NSLLKILEAPVYSIDDQIFNAFMNRG  146


>unnamed protein product [Enterobacteria phage IME08]
Sequence ID: YP_003734181.1 Length: 146 
>hypothetical protein [Enterobacteria phage IME08]
Sequence ID: ADI55360.1 Length: 146  
Range 1: 1 to 146

Score:288 bits(955), Expect:1e-97, 
Method:Composition-based stats., 
Identities:134/146(92%), Positives:141/146(96%), Gaps:0/146(0%)

Query  1    MNKINRNLVIKKLRCKNPNAQAYRMFWSDDHQYLGYFLVDSDNIITFAHKLLNKELNHWQ  60
            MNKINRNLVIKKLRCKNPNAQAYRM+WSDDHQYLGYFLVDSD+ IT AHKLLN+ELNHWQ
Sbjct  1    MNKINRNLVIKKLRCKNPNAQAYRMYWSDDHQYLGYFLVDSDDRITMAHKLLNRELNHWQ  60

Query  61   ELIAVRSKLFSRNAMHQLVYFFAEGIPDKVEFDGFEFKDILPDNELNDCINIDVPSKYIK  120
            ELIAV+SKLFS NAMHQLVYFFAEGIPD+VEFDGFEFKDILPDNELND I +D+PSKYIK
Sbjct  61   ELIAVKSKLFSCNAMHQLVYFFAEGIPDRVEFDGFEFKDILPDNELNDGITMDIPSKYIK  120

Query  121  NSLLKILEAPVYSIDDQIFNAFMNRG  146
            NSLLKILEAPVYSIDDQIFNAFMNRG
Sbjct  121  NSLLKILEAPVYSIDDQIFNAFMNRG  146


>hypothetical protein QL01_32 [Escherichia phage QL01]
Sequence ID: YP_009202763.1 Length: 146 
>hypothetical protein QL01_32 [Escherichia phage QL01]
Sequence ID: AKU42689.1 Length: 146  
Range 1: 1 to 146

Score:288 bits(954), Expect:1e-97, 
Method:Composition-based stats., 
Identities:137/146(94%), Positives:142/146(97%), Gaps:0/146(0%)

Query  1    MNKINRNLVIKKLRCKNPNAQAYRMFWSDDHQYLGYFLVDSDNIITFAHKLLNKELNHWQ  60
            MNKINRNLVIKKLRCKNPNAQAYRMFWSDDHQYLGYFLVDSD+ IT AHKLLN+ELNHWQ
Sbjct  1    MNKINRNLVIKKLRCKNPNAQAYRMFWSDDHQYLGYFLVDSDDRITMAHKLLNRELNHWQ  60

Query  61   ELIAVRSKLFSRNAMHQLVYFFAEGIPDKVEFDGFEFKDILPDNELNDCINIDVPSKYIK  120
            ELIAVRSKLFSRN MHQLVYFFAEGIPDKVEFDGFEFKDILPDNELND +N+D+PSKYIK
Sbjct  61   ELIAVRSKLFSRNTMHQLVYFFAEGIPDKVEFDGFEFKDILPDNELNDRVNMDIPSKYIK  120

Query  121  NSLLKILEAPVYSIDDQIFNAFMNRG  146
            NSLLKILEAPVYSIDDQIFNAFMNRG
Sbjct  121  NSLLKILEAPVYSIDDQIFNAFMNRG  146


>hypothetical protein [Phage NC-G]
Sequence ID: QBP35645.1 Length: 146 
Range 1: 1 to 146

Score:286 bits(946), Expect:1e-96, 
Method:Composition-based stats., 
Identities:132/146(90%), Positives:142/146(97%), Gaps:0/146(0%)

Query  1    MNKINRNLVIKKLRCKNPNAQAYRMFWSDDHQYLGYFLVDSDNIITFAHKLLNKELNHWQ  60
            MNKINRNLVIKKLRCKNPNAQAYRMFWSDDH+YLGYF+VDSD+ I FAHKLLNKELN+WQ
Sbjct  1    MNKINRNLVIKKLRCKNPNAQAYRMFWSDDHKYLGYFIVDSDDRIVFAHKLLNKELNQWQ  60

Query  61   ELIAVRSKLFSRNAMHQLVYFFAEGIPDKVEFDGFEFKDILPDNELNDCINIDVPSKYIK  120
            ELIAV+SKLFSRN MHQLVYFFA+G PDKVEF+GFEFKDILPDNELNDC+N+D+PSKYIK
Sbjct  61   ELIAVKSKLFSRNTMHQLVYFFADGFPDKVEFEGFEFKDILPDNELNDCVNMDIPSKYIK  120

Query  121  NSLLKILEAPVYSIDDQIFNAFMNRG  146
            NSLLKILEAPVYSIDDQIFNAFMNRG
Sbjct  121  NSLLKILEAPVYSIDDQIFNAFMNRG  146


>hypothetical protein EpBp7_0104 [Enterobacteria phage Bp7]
Sequence ID: YP_007004145.1 Length: 146 
>hypothetical protein EpBp7_0104 [Enterobacteria phage Bp7]
Sequence ID: AEN93821.1 Length: 146  
Range 1: 1 to 146

Score:285 bits(942), Expect:3e-96, 
Method:Composition-based stats., 
Identities:146/146(100%), Positives:146/146(100%), Gaps:0/146(0%)

Query  1    MNKINRNLVIKKLRCKNPNAQAYRMFWSDDHQYLGYFLVDSDNIITFAHKLLNKELNHWQ  60
            MNKINRNLVIKKLRCKNPNAQAYRMFWSDDHQYLGYFLVDSDNIITFAHKLLNKELNHWQ
Sbjct  1    MNKINRNLVIKKLRCKNPNAQAYRMFWSDDHQYLGYFLVDSDNIITFAHKLLNKELNHWQ  60

Query  61   ELIAVRSKLFSRNAMHQLVYFFAEGIPDKVEFDGFEFKDILPDNELNDCINIDVPSKYIK  120
            ELIAVRSKLFSRNAMHQLVYFFAEGIPDKVEFDGFEFKDILPDNELNDCINIDVPSKYIK
Sbjct  61   ELIAVRSKLFSRNAMHQLVYFFAEGIPDKVEFDGFEFKDILPDNELNDCINIDVPSKYIK  120

Query  121  NSLLKILEAPVYSIDDQIFNAFMNRG  146
            NSLLKILEAPVYSIDDQIFNAFMNRG
Sbjct  121  NSLLKILEAPVYSIDDQIFNAFMNRG  146


>hypothetical protein dhaeg_227 [Escherichia phage dhaeg]
Sequence ID: QHR70771.1 Length: 146 
>hypothetical protein dhabil_94 [Escherichia phage dhabil]
Sequence ID: QHR72437.1 Length: 146  
Range 1: 1 to 146

Score:284 bits(940), Expect:6e-96, 
Method:Composition-based stats., 
Identities:130/146(89%), Positives:140/146(95%), Gaps:0/146(0%)

Query  1    MNKINRNLVIKKLRCKNPNAQAYRMFWSDDHQYLGYFLVDSDNIITFAHKLLNKELNHWQ  60
            MNKINRNLVIKKLRCKNPNAQAYRMFWSDDHQYLGYFLVDSD+ I FAHKLLN+ELNHW+
Sbjct  1    MNKINRNLVIKKLRCKNPNAQAYRMFWSDDHQYLGYFLVDSDDRIIFAHKLLNRELNHWE  60

Query  61   ELIAVRSKLFSRNAMHQLVYFFAEGIPDKVEFDGFEFKDILPDNELNDCINIDVPSKYIK  120
            ELIAV+SKLFS N MHQLVYFF++GIPDKVEF+GFEFKDIL DNELND +N+D+PSKYIK
Sbjct  61   ELIAVKSKLFSCNTMHQLVYFFSDGIPDKVEFEGFEFKDILRDNELNDAVNMDIPSKYIK  120

Query  121  NSLLKILEAPVYSIDDQIFNAFMNRG  146
            NSLLKILEAPVYSIDDQIFNAFMNRG
Sbjct  121  NSLLKILEAPVYSIDDQIFNAFMNRG  146


>hypothetical protein EpJS98_gp030 [Escherichia phage JS98]
Sequence ID: YP_001595159.1 Length: 144 
>hypothetical protein EpJS98_0030 [Escherichia phage JS98]
Sequence ID: ABX11056.1 Length: 144  
Range 1: 2 to 144

Score:281 bits(930), Expect:8e-95, 
Method:Composition-based stats., 
Identities:126/143(88%), Positives:135/143(94%), Gaps:0/143(0%)

Query  4    INRNLVIKKLRCKNPNAQAYRMFWSDDHQYLGYFLVDSDNIITFAHKLLNKELNHWQELI  63
            INR LVIKKLRCKNPNAQAYRMFWSDDHQYLGYF+VDSD+ I FAHKLLN+ELNHWQELI
Sbjct  2    INRTLVIKKLRCKNPNAQAYRMFWSDDHQYLGYFIVDSDDRIVFAHKLLNRELNHWQELI  61

Query  64   AVRSKLFSRNAMHQLVYFFAEGIPDKVEFDGFEFKDILPDNELNDCINIDVPSKYIKNSL  123
            AV+SKLFS NAMHQLVYFFA+G PDKVEF+GFEFKDI P NELND +N+D+PSKYIKNSL
Sbjct  62   AVKSKLFSLNAMHQLVYFFADGFPDKVEFEGFEFKDIHPGNELNDRVNMDIPSKYIKNSL  121

Query  124  LKILEAPVYSIDDQIFNAFMNRG  146
            LKILEAPVYSIDDQIFNAFMNRG
Sbjct  122  LKILEAPVYSIDDQIFNAFMNRG  144


>hypothetical protein VR5_034 [Escherichia phage vb_EcoM-VR5]
Sequence ID: YP_009205728.1 Length: 145 
>hypothetical protein VR5_034 [Escherichia phage vb_EcoM-VR5]
Sequence ID: AIZ01821.1 Length: 145  
Range 1: 2 to 145

Score:280 bits(926), Expect:2e-94, 
Method:Composition-based stats., 
Identities:124/144(86%), Positives:135/144(93%), Gaps:1/144(0%)

Query  4    INRNLVIKKLRCKNPNAQAYRMFWSDDHQYLGYFLVDSDNIITFAHKLLNKELNHWQELI  63
            INR L+IKKLRCKNPNAQAYRM+WSDDHQYLGYF+VDSD+ I FAHKLLN+ELNHWQELI
Sbjct  2    INRTLIIKKLRCKNPNAQAYRMYWSDDHQYLGYFIVDSDDRIVFAHKLLNRELNHWQELI  61

Query  64   AVRSKLFSRNAMHQLVYFFAEGIPDKVEFDGFEFKDILPDNEL-NDCINIDVPSKYIKNS  122
            AVRSKLFS N MHQLVYFFA+GIPDKVEF+GFEFKDI PDN+L ND +N+ +PSKYIKNS
Sbjct  62   AVRSKLFSCNTMHQLVYFFADGIPDKVEFEGFEFKDINPDNKLNNDVVNMGIPSKYIKNS  121

Query  123  LLKILEAPVYSIDDQIFNAFMNRG  146
            LLKILEAPVYSIDDQIFNAFMNRG
Sbjct  122  LLKILEAPVYSIDDQIFNAFMNRG  145


>hypothetical protein VR20_035 [Escherichia phage vB_EcoM_VR20]
Sequence ID: YP_009207214.1 Length: 145 
>hypothetical protein VR20_035 [Escherichia phage vB_EcoM_VR20]
Sequence ID: AIZ02093.1 Length: 145  
Range 1: 2 to 144

Score:274 bits(906), Expect:5e-92, 
Method:Composition-based stats., 
Identities:124/143(87%), Positives:132/143(92%), Gaps:1/143(0%)

Query  4    INRNLVIKKLRCKNPNAQAYRMFWSDDHQYLGYFLVDSDNIITFAHKLLNKELNHWQELI  63
            INRNLVIKKLRCKNPNAQAYRMFWSDD QYLGYFLVDSDN ITFAHKLLN+ELNHWQELI
Sbjct  2    INRNLVIKKLRCKNPNAQAYRMFWSDDLQYLGYFLVDSDNRITFAHKLLNRELNHWQELI  61

Query  64   AVRSKLFSRNAMHQLVYFFAEGIPDKVEFDGFEFKDILPDNELND-CINIDVPSKYIKNS  122
            AV+SKLFS N MHQLVYFFA+GIPDKVEFDGFEFKDI PDNELND  +N+ +P KYIKNS
Sbjct  62   AVKSKLFSCNTMHQLVYFFADGIPDKVEFDGFEFKDINPDNELNDSIVNMGIPGKYIKNS  121

Query  123  LLKILEAPVYSIDDQIFNAFMNR  145
            LLK+LE PVYS+DDQIFNAFM R
Sbjct  122  LLKLLETPVYSVDDQIFNAFMKR  144


>hypothetical protein VR26_037 [Escherichia phage vB_EcoM_VR26]
Sequence ID: YP_009213874.1 Length: 145 
>hypothetical protein VR26_037 [Escherichia phage vB_EcoM_VR26]
Sequence ID: AIZ02674.1 Length: 145  
Range 1: 2 to 144

Score:272 bits(899), Expect:4e-91, 
Method:Composition-based stats., 
Identities:121/143(85%), Positives:132/143(92%), Gaps:1/143(0%)

Query  4    INRNLVIKKLRCKNPNAQAYRMFWSDDHQYLGYFLVDSDNIITFAHKLLNKELNHWQELI  63
            INRNLVIKKLRCKNPNAQAYR+FWSD+ QYLGYFLVDSD+ ITFAHKLLNKELNHW+ELI
Sbjct  2    INRNLVIKKLRCKNPNAQAYRVFWSDEIQYLGYFLVDSDDRITFAHKLLNKELNHWKELI  61

Query  64   AVRSKLFSRNAMHQLVYFFAEGIPDKVEFDGFEFKDILPDNEL-NDCINIDVPSKYIKNS  122
            AV+SKLFS N MHQLVYFFA+GIPDKVEF+GFEFKDI PDNEL ND +N+ +P KYIKNS
Sbjct  62   AVKSKLFSCNTMHQLVYFFADGIPDKVEFEGFEFKDINPDNELNNDVVNMGIPGKYIKNS  121

Query  123  LLKILEAPVYSIDDQIFNAFMNR  145
            LLKILE PVYS+DDQIFNAFM R
Sbjct  122  LLKILENPVYSVDDQIFNAFMKR  144


>hypothetical protein SP18_gp036 [Shigella phage SP18]
Sequence ID: YP_003934661.1 Length: 146 
>hypothetical protein SP18gp036 [Shigella phage SP18]
Sequence ID: ADO19378.1 Length: 146  
Range 1: 2 to 145

Score:264 bits(872), Expect:6e-88, 
Method:Composition-based stats., 
Identities:123/144(85%), Positives:131/144(90%), Gaps:2/144(1%)

Query  4    INRNLVIKKLRCKNPNAQAYRMFWSDD-HQYLGYFLVDSDNIITFAHKLLNKELNHWQEL  62
            INR LVIKKLRCKN NAQAYRMFWSD+  QYLGYFLVDSDN ITFAHKLLNKELNHWQEL
Sbjct  2    INRTLVIKKLRCKNQNAQAYRMFWSDEPIQYLGYFLVDSDNRITFAHKLLNKELNHWQEL  61

Query  63   IAVRSKLFSRNAMHQLVYFFAEGIPDKVEFDGFEFKDILPDNELND-CINIDVPSKYIKN  121
            IAV+SKLFSRN MHQLVYFFA+GIPDKVEFDGFEFKDI PDNELND  +N+ +P KYIKN
Sbjct  62   IAVKSKLFSRNTMHQLVYFFADGIPDKVEFDGFEFKDINPDNELNDSIVNMGIPGKYIKN  121

Query  122  SLLKILEAPVYSIDDQIFNAFMNR  145
            SLLK+LE PVYS+DDQIFNAFM R
Sbjct  122  SLLKLLETPVYSVDDQIFNAFMKR  145


>hypothetical protein VR7_gp039 [Escherichia phage vB_EcoM_VR7]
Sequence ID: YP_004063720.1 Length: 145 
>hypothetical protein VR7_gp039 [Escherichia phage vB_EcoM_VR7]
Sequence ID: ADR32414.1 Length: 145  
Range 1: 2 to 144

Score:248 bits(820), Expect:5e-82, 
Method:Composition-based stats., 
Identities:98/143(69%), Positives:121/143(84%), Gaps:1/143(0%)

Query  4    INRNLVIKKLRCKNPNAQAYRMFWSDDHQYLGYFLVDSDNIITFAHKLLNKELNHWQELI  63
            INRNLVIKKLRCKNPNAQAYR+FWSD+ QYLGYFLVDSD+ I FAHKLLNKELN+W+++ 
Sbjct  2    INRNLVIKKLRCKNPNAQAYRVFWSDEIQYLGYFLVDSDDRIVFAHKLLNKELNQWKDFP  61

Query  64   AVRSKLFSRNAMHQLVYFFAEGIPDKVEFDGFEFKDILPDNEL-NDCINIDVPSKYIKNS  122
             + +K ++RN M +L ++F+ G+P KV F+GFEF +I  ++EL +D IN  +PSKYIKNS
Sbjct  62   KMVTKPLTRNTMIELTHLFSGGVPHKVTFEGFEFNNINHNSELVDDVINASIPSKYIKNS  121

Query  123  LLKILEAPVYSIDDQIFNAFMNR  145
            LLKILE PVYS+DDQIFNAFM R
Sbjct  122  LLKILETPVYSVDDQIFNAFMKR  144


>hypothetical protein VR25_038 [Escherichia phage vB_EcoM_VR25]
Sequence ID: YP_009209780.1 Length: 145 
>hypothetical protein VR25_038 [Escherichia phage vB_EcoM_VR25]
Sequence ID: AIZ02382.1 Length: 145  
Range 1: 2 to 144

Score:246 bits(813), Expect:4e-81, 
Method:Composition-based stats., 
Identities:98/143(69%), Positives:121/143(84%), Gaps:1/143(0%)

Query  4    INRNLVIKKLRCKNPNAQAYRMFWSDDHQYLGYFLVDSDNIITFAHKLLNKELNHWQELI  63
            INRNLVIKKLRCKNPNAQAYR+FWSD+ QYLGYFLVDSD+ I FAHKLLNKELN+W+++ 
Sbjct  2    INRNLVIKKLRCKNPNAQAYRVFWSDEIQYLGYFLVDSDDRIVFAHKLLNKELNQWKDFP  61

Query  64   AVRSKLFSRNAMHQLVYFFAEGIPDKVEFDGFEFKDILPDNEL-NDCINIDVPSKYIKNS  122
             + +K ++RN M +L ++F+ G+P KV F+GFEF +I  ++EL +D IN  +PSKYIKNS
Sbjct  62   KMVTKPLTRNTMIELTHLFSGGVPHKVTFEGFEFNNINHNSELVDDVINASIPSKYIKNS  121

Query  123  LLKILEAPVYSIDDQIFNAFMNR  145
            LLKILE PVYS+DDQIFNAFM R
Sbjct  122  LLKILENPVYSVDDQIFNAFMKR  144


>hypothetical protein [Escherichia phage AnYang]
Sequence ID: QAU03736.1 Length: 122 
Range 1: 1 to 122

Score:242 bits(801), Expect:5e-80, 
Method:Composition-based stats., 
Identities:112/122(92%), Positives:118/122(96%), Gaps:0/122(0%)

Query  25   MFWSDDHQYLGYFLVDSDNIITFAHKLLNKELNHWQELIAVRSKLFSRNAMHQLVYFFAE  84
            M+WSDDHQYLGYFLVDSD+ IT AHKLLN+ELNHWQELIAVRSKLFS NAMHQLVYFFAE
Sbjct  1    MYWSDDHQYLGYFLVDSDDRITMAHKLLNRELNHWQELIAVRSKLFSCNAMHQLVYFFAE  60

Query  85   GIPDKVEFDGFEFKDILPDNELNDCINIDVPSKYIKNSLLKILEAPVYSIDDQIFNAFMN  144
            GIPDKVEFDGFEFKDILPDNELND +N+D+PSKYIKNSLLKILEAPVYSIDDQIFNAFMN
Sbjct  61   GIPDKVEFDGFEFKDILPDNELNDGVNMDIPSKYIKNSLLKILEAPVYSIDDQIFNAFMN  120

Query  145  RG  146
            RG
Sbjct  121  RG  122


>hypothetical protein [Enterobacteria phage vB_EcoM_IME281]
Sequence ID: AWD91256.1 Length: 122 
Range 1: 1 to 122

Score:238 bits(786), Expect:3e-78, 
Method:Composition-based stats., 
Identities:106/122(87%), Positives:118/122(96%), Gaps:0/122(0%)

Query  25   MFWSDDHQYLGYFLVDSDNIITFAHKLLNKELNHWQELIAVRSKLFSRNAMHQLVYFFAE  84
            M+WSDDHQYLGYF+VDSD+ I FAHKLLN+ELNHWQELIAV+SKLFSRN +HQLVYFFA+
Sbjct  1    MYWSDDHQYLGYFIVDSDDRIVFAHKLLNRELNHWQELIAVKSKLFSRNTIHQLVYFFAD  60

Query  85   GIPDKVEFDGFEFKDILPDNELNDCINIDVPSKYIKNSLLKILEAPVYSIDDQIFNAFMN  144
            G PDKVEF+GFEFKDILPDNE+NDC+N+D+PSKYIKNSLLKILEAPVYSIDDQIFNAFMN
Sbjct  61   GFPDKVEFEGFEFKDILPDNEFNDCVNMDIPSKYIKNSLLKILEAPVYSIDDQIFNAFMN  120

Query  145  RG  146
            RG
Sbjct  121  RG  122


>hypothetical protein SHP1_128 [Salmonella phage SHP1]
Sequence ID: ASJ79450.1 Length: 72 
>hypothetical protein [Enterobacteria phage vB_EcoM_IME341]
Sequence ID: AWD92173.1 Length: 72  
Range 1: 1 to 72

Score:142 bits(463), Expect:3e-41, 
Method:Composition-based stats., 
Identities:68/72(94%), Positives:71/72(98%), Gaps:0/72(0%)

Query  75   MHQLVYFFAEGIPDKVEFDGFEFKDILPDNELNDCINIDVPSKYIKNSLLKILEAPVYSI  134
            MHQLVYFFAEGIPDKVEFDGFEFKDILPDNELND +N+D+PSKYIKNSLLKILEAPVYSI
Sbjct  1    MHQLVYFFAEGIPDKVEFDGFEFKDILPDNELNDGVNMDIPSKYIKNSLLKILEAPVYSI  60

Query  135  DDQIFNAFMNRG  146
            DDQIFNAFMNRG
Sbjct  61   DDQIFNAFMNRG  72


		
