# Supplementary material for: Influence of Non-canonical DNA Bases on the Genomic Diversity of Tevenvirinae
Source: Front Microbiol. 2021 Apr 6;12:632686. doi: 10.3389/fmicb.2021.632686 (PMC8056088; doi:10.3389/fmicb.2021.632686)
Supplement: Supplementary Data Sheet 2 — The results of the BLAST-assisted (“txt” files) and HMMER-assisted (“xlsx” files) searches for GSC homologs. The clusters containing homologs of proteins from other organisms are listed. [file Data_Sheet_2.ZIP › Data sheet 2/Group III/11854.xlsx]

## Sheet: Лист1
	ID	Title	E-value	Ind. E-value	Bitscore	Aligned Positions
1	YP_004063720.1	hypothetical protein VR7_gp039 [Escherichia phage vB_EcoM_VR7]ADR32414.1 hypothetica	3.3e-80	3.7e-80	277.6	146
2	ASJ79450.1	hypothetical protein SHP1_128 [Salmonella phage SHP1]AWD92173.1 hypothetical protein	3.1e-40	3.4e-40	148	73
3	WP_126809315.1	MucBP domain-containing protein [Vagococcus elongatus]RSU10990.1 hypothetical protei	0.00034	10000	7	30
