# Supplementary material for: Influence of Non-canonical DNA Bases on the Genomic Diversity of Tevenvirinae
Source: Front Microbiol. 2021 Apr 6;12:632686. doi: 10.3389/fmicb.2021.632686 (PMC8056088; doi:10.3389/fmicb.2021.632686)
Supplement: Supplementary Data Sheet 2 — The results of the BLAST-assisted (“txt” files) and HMMER-assisted (“xlsx” files) searches for GSC homologs. The clusters containing homologs of proteins from other organisms are listed. [file Data_Sheet_2.ZIP › Data sheet 2/Group II/11141.txt]

RID: 6MPZV6ZV014	
Job Title:Protein Sequence				
Program: BLASTP 
Query: None ID: lcl|Query_71744(amino acid) Length: 124
Database: nr All non-redundant GenBank CDS translations+PDB+SwissProt+PIR+PRF excluding environmental samples from WGS projects
	
Sequences producing significant alignments:

Sequences  with  E-value BETTER than threshold
                                                                  Max    Total Query   E   Per.                  
Description                                                       Score  Score cover Value Ident  Accession        

RB69ORF041c hypothetical protein [Escherichia phage RB69]         260    260   100%  2e-87 99.19  NP_861731.1      
hypothetical protein [Enterobacteria phage ATK47]                 260    260   100%  3e-87 100.00 ANZ51133.1       
hypothetical protein [Salmonella enterica subsp. enterica]        258    258   100%  1e-86 97.58  EAA6275507.1     
hypothetical protein WFL6982_00038 [Escherichia phage...          258    258   100%  2e-86 98.39  QBQ76802.1       
hypothetical protein DPMPNEAM_00134 [Escherichia phage p000y]     258    258   100%  2e-86 97.58  AYN56563.1       
hypothetical protein vBEcoMNBG1_037 [Escherichia phage...         258    258   100%  2e-86 98.39  AWM11831.1       
hypothetical protein mobillu_168 [Escherichia phage mobillu]      258    258   100%  2e-86 97.58  QHR72773.1       
hypothetical protein FFEPELFE_00001 [Shigella phage phi25-307]    258    258   100%  2e-86 97.58  AYD79243.1       
hypothetical protein APCEc01_263 [Escherichia phage APCEc01]      257    257   100%  3e-86 97.58  YP_009225223.1   
hypothetical protein PhAPEC2_35 [Escherichia phage...             257    257   100%  3e-86 97.58  YP_009056627.1   
hypothetical protein WFbE185_00038 [Escherichia phage...          257    257   100%  7e-86 98.39  QBQ77543.1       
hypothetical protein [Escherichia phage SF]                       256    256   100%  1e-85 97.58  AWY07959.1       
hypothetical protein G2469_00038 [Escherichia phage...            256    256   100%  1e-85 96.77  QBO62732.1       
hypothetical protein [Escherichia phage OLB35]                    256    256   100%  1e-85 97.58  AYR03949.1       
hypothetical protein [Escherichia phage ST0]                      256    256   100%  2e-85 97.58  YP_009608365.1   
hypothetical protein G2285_00037 [Escherichia phage...            256    256   100%  2e-85 98.39  QBO62469.1       
hypothetical protein G53_00038 [Escherichia phage vB_EcoM_G53]    255    255   100%  2e-85 97.58  QBO65179.1       
hypothetical protein [Clostridioides difficile]                   254    254   100%  4e-85 96.77  WP_074146705.1   
hypothetical protein [Escherichia phage PHB12]                    254    254   100%  6e-85 96.77  QBP05657.1       

Sequences with E-value WORSE than threshold


Alignments:
>RB69ORF041c hypothetical protein [Escherichia phage RB69]
Sequence ID: NP_861731.1 Length: 124 
>hypothetical protein JS09_0142 [Escherichia phage vB_EcoM_JS09]
Sequence ID: YP_009037465.1 Length: 124 >hypothetical protein [Shigella phage Shf125875]
Sequence ID: YP_009100582.1 Length: 124 >hypothetical protein [Shigella phage SHSML-52-1]
Sequence ID: YP_009288979.1 Length: 124 >hypothetical protein ECTP3_00368 [Escherichia coli O157 typing phage 3]
Sequence ID: YP_009592925.1 Length: 124 >hypothetical protein ECTP6_00933 [Escherichia coli O157 typing phage 6]
Sequence ID: YP_009593050.1 Length: 124 >hypothetical protein ECTP13_02016 [Escherichia coli O157 typing phage 13]
Sequence ID: AKE46792.1 Length: 124 >hypothetical protein phiE142_58 [Escherichia phage phiE142]
Sequence ID: ALY07863.1 Length: 124 >hypothetical protein phiC120_c152 [Escherichia phage phiC120]
Sequence ID: ARM70858.1 Length: 124 >hypothetical protein JK45_00037 [Shigella phage JK45]
Sequence ID: QEG06426.1 Length: 124 >hypothetical protein [Escherichia phage FP43]
Sequence ID: QGT55279.1 Length: 124 >hypothetical protein mogra_236 [Escherichia phage mogra]
Sequence ID: QHR67145.1 Length: 124 >hypothetical protein moskry_60 [Escherichia phage moskry]
Sequence ID: QHR76498.1 Length: 124  
Range 1: 1 to 124

Score:260 bits(860), Expect:2e-87, 
Method:Composition-based stats., 
Identities:123/124(99%), Positives:124/124(100%), Gaps:0/124(0%)

Query  1    MNMSQAIFTAITENTTVEVVSPLATYVILAPKSIVSRMENMGKRIVQIVGAGNQKLDYLR  60
            MNMSQAIFTAITENTTVEVVSPLATYVILAPK+IVSRMENMGKRIVQIVGAGNQKLDYLR
Sbjct  1    MNMSQAIFTAITENTTVEVVSPLATYVILAPKTIVSRMENMGKRIVQIVGAGNQKLDYLR  60

Query  61   TIKAYEHFQLEKGSPIQVELVNGDIVRAMFHHFYALNDPSKAVRLIAYDANQNEINADIS  120
            TIKAYEHFQLEKGSPIQVELVNGDIVRAMFHHFYALNDPSKAVRLIAYDANQNEINADIS
Sbjct  61   TIKAYEHFQLEKGSPIQVELVNGDIVRAMFHHFYALNDPSKAVRLIAYDANQNEINADIS  120

Query  121  KLRF  124
            KLRF
Sbjct  121  KLRF  124


>hypothetical protein [Enterobacteria phage ATK47]
Sequence ID: ANZ51133.1 Length: 124 
>hypothetical protein [Enterobacteria phage ATK48]
Sequence ID: ANZ51264.1 Length: 124 >hypothetical protein KEPCLCAE_00204 [Escherichia phage p000v]
Sequence ID: AYN56379.1 Length: 124  
Range 1: 1 to 124

Score:260 bits(860), Expect:3e-87, 
Method:Composition-based stats., 
Identities:124/124(100%), Positives:124/124(100%), Gaps:0/124(0%)

Query  1    MNMSQAIFTAITENTTVEVVSPLATYVILAPKSIVSRMENMGKRIVQIVGAGNQKLDYLR  60
            MNMSQAIFTAITENTTVEVVSPLATYVILAPKSIVSRMENMGKRIVQIVGAGNQKLDYLR
Sbjct  1    MNMSQAIFTAITENTTVEVVSPLATYVILAPKSIVSRMENMGKRIVQIVGAGNQKLDYLR  60

Query  61   TIKAYEHFQLEKGSPIQVELVNGDIVRAMFHHFYALNDPSKAVRLIAYDANQNEINADIS  120
            TIKAYEHFQLEKGSPIQVELVNGDIVRAMFHHFYALNDPSKAVRLIAYDANQNEINADIS
Sbjct  61   TIKAYEHFQLEKGSPIQVELVNGDIVRAMFHHFYALNDPSKAVRLIAYDANQNEINADIS  120

Query  121  KLRF  124
            KLRF
Sbjct  121  KLRF  124


>hypothetical protein [Salmonella enterica subsp. enterica]
Sequence ID: EAA6275507.1 Length: 124 
Range 1: 1 to 124

Score:258 bits(854), Expect:1e-86, 
Method:Composition-based stats., 
Identities:121/124(98%), Positives:124/124(100%), Gaps:0/124(0%)

Query  1    MNMSQAIFTAITENTTVEVVSPLATYVILAPKSIVSRMENMGKRIVQIVGAGNQKLDYLR  60
            MNMSQAIFTAITENTTVEVVSPLATYVILAPK+IVSRMENMGKRIVQIVGAGNQKLDYLR
Sbjct  1    MNMSQAIFTAITENTTVEVVSPLATYVILAPKTIVSRMENMGKRIVQIVGAGNQKLDYLR  60

Query  61   TIKAYEHFQLEKGSPIQVELVNGDIVRAMFHHFYALNDPSKAVRLIAYDANQNEINADIS  120
            TIKAYEHFQLEKGSPIQVELVNGDIVRAMFHHFYALNDPSKAVRLIAYDANQ+EINAD+S
Sbjct  61   TIKAYEHFQLEKGSPIQVELVNGDIVRAMFHHFYALNDPSKAVRLIAYDANQSEINADVS  120

Query  121  KLRF  124
            KLRF
Sbjct  121  KLRF  124


>hypothetical protein WFL6982_00038 [Escherichia phage vB_EcoM_WFL6982]
Sequence ID: QBQ76802.1 Length: 124 
>hypothetical protein WFK_00038 [Escherichia phage vB_EcoM_WFK]
Sequence ID: QBQ77063.1 Length: 124 >hypothetical protein [Shigella phage SSE1]
Sequence ID: QBZ71012.1 Length: 124 >hypothetical protein JK42_00036 [Shigella phage JK42]
Sequence ID: QEG06154.1 Length: 124  
Range 1: 1 to 124

Score:258 bits(853), Expect:2e-86, 
Method:Composition-based stats., 
Identities:122/124(98%), Positives:123/124(99%), Gaps:0/124(0%)

Query  1    MNMSQAIFTAITENTTVEVVSPLATYVILAPKSIVSRMENMGKRIVQIVGAGNQKLDYLR  60
            MNMSQAIFTAITENTTVEVVSPLATYVILAPK+IVSRMEN GKRIVQIVGAGNQKLDYLR
Sbjct  1    MNMSQAIFTAITENTTVEVVSPLATYVILAPKTIVSRMENTGKRIVQIVGAGNQKLDYLR  60

Query  61   TIKAYEHFQLEKGSPIQVELVNGDIVRAMFHHFYALNDPSKAVRLIAYDANQNEINADIS  120
            TIKAYEHFQLEKGSPIQVELVNGDIVRAMFHHFYALNDPSKAVRLIAYDANQNEINADIS
Sbjct  61   TIKAYEHFQLEKGSPIQVELVNGDIVRAMFHHFYALNDPSKAVRLIAYDANQNEINADIS  120

Query  121  KLRF  124
            KLRF
Sbjct  121  KLRF  124


>hypothetical protein DPMPNEAM_00134 [Escherichia phage p000y]
Sequence ID: AYN56563.1 Length: 124 
Range 1: 1 to 124

Score:258 bits(852), Expect:2e-86, 
Method:Composition-based stats., 
Identities:121/124(98%), Positives:123/124(99%), Gaps:0/124(0%)

Query  1    MNMSQAIFTAITENTTVEVVSPLATYVILAPKSIVSRMENMGKRIVQIVGAGNQKLDYLR  60
            MNMSQAIFTAITENTTVEVVSPLATYVILAPK+IVSRMENMGKRIVQIVGAGNQKLDYLR
Sbjct  1    MNMSQAIFTAITENTTVEVVSPLATYVILAPKTIVSRMENMGKRIVQIVGAGNQKLDYLR  60

Query  61   TIKAYEHFQLEKGSPIQVELVNGDIVRAMFHHFYALNDPSKAVRLIAYDANQNEINADIS  120
            TIKAYEHFQLEKGSPIQVELVNGDIVRAMFHHFYALNDPSKAVRLIAYDANQ EINAD+S
Sbjct  61   TIKAYEHFQLEKGSPIQVELVNGDIVRAMFHHFYALNDPSKAVRLIAYDANQKEINADVS  120

Query  121  KLRF  124
            KLRF
Sbjct  121  KLRF  124


>hypothetical protein vBEcoMNBG1_037 [Escherichia phage vB_EcoM_NBG1]
Sequence ID: AWM11831.1 Length: 124 
Range 1: 1 to 124

Score:258 bits(852), Expect:2e-86, 
Method:Composition-based stats., 
Identities:122/124(98%), Positives:123/124(99%), Gaps:0/124(0%)

Query  1    MNMSQAIFTAITENTTVEVVSPLATYVILAPKSIVSRMENMGKRIVQIVGAGNQKLDYLR  60
            MNMSQAIFTAITENTTVEVVSPLATYVILAPK+IVSRMENMGKRIVQIVGAGNQKLDYLR
Sbjct  1    MNMSQAIFTAITENTTVEVVSPLATYVILAPKTIVSRMENMGKRIVQIVGAGNQKLDYLR  60

Query  61   TIKAYEHFQLEKGSPIQVELVNGDIVRAMFHHFYALNDPSKAVRLIAYDANQNEINADIS  120
            TIKAYEHFQLEKGSPIQVELVNGDIVRAMFHHFYALNDPSKAVRLIAYDANQNEINADIS
Sbjct  61   TIKAYEHFQLEKGSPIQVELVNGDIVRAMFHHFYALNDPSKAVRLIAYDANQNEINADIS  120

Query  121  KLRF  124
            KL F
Sbjct  121  KLHF  124


>hypothetical protein mobillu_168 [Escherichia phage mobillu]
Sequence ID: QHR72773.1 Length: 124 
Range 1: 1 to 124

Score:258 bits(852), Expect:2e-86, 
Method:Composition-based stats., 
Identities:121/124(98%), Positives:123/124(99%), Gaps:0/124(0%)

Query  1    MNMSQAIFTAITENTTVEVVSPLATYVILAPKSIVSRMENMGKRIVQIVGAGNQKLDYLR  60
            MNMSQAIFT ITENTTVEVVSPLATYVILAPK+IVSRMENMGKRIVQIVGAGNQKLDYLR
Sbjct  1    MNMSQAIFTVITENTTVEVVSPLATYVILAPKTIVSRMENMGKRIVQIVGAGNQKLDYLR  60

Query  61   TIKAYEHFQLEKGSPIQVELVNGDIVRAMFHHFYALNDPSKAVRLIAYDANQNEINADIS  120
            TIKAYEHFQLEKGSPIQVELVNGDIVRAMFHHFYALNDPSKAVRLIAYDANQNEINAD+S
Sbjct  61   TIKAYEHFQLEKGSPIQVELVNGDIVRAMFHHFYALNDPSKAVRLIAYDANQNEINADVS  120

Query  121  KLRF  124
            KLRF
Sbjct  121  KLRF  124


>hypothetical protein FFEPELFE_00001 [Shigella phage phi25-307]
Sequence ID: AYD79243.1 Length: 124 
Range 1: 1 to 124

Score:258 bits(852), Expect:2e-86, 
Method:Composition-based stats., 
Identities:121/124(98%), Positives:123/124(99%), Gaps:0/124(0%)

Query  1    MNMSQAIFTAITENTTVEVVSPLATYVILAPKSIVSRMENMGKRIVQIVGAGNQKLDYLR  60
            MNMSQAIFTAITENTTVEVVSPLATYVILAPK+IVSRMENMGKRIVQIVGAGNQKLDYLR
Sbjct  1    MNMSQAIFTAITENTTVEVVSPLATYVILAPKTIVSRMENMGKRIVQIVGAGNQKLDYLR  60

Query  61   TIKAYEHFQLEKGSPIQVELVNGDIVRAMFHHFYALNDPSKAVRLIAYDANQNEINADIS  120
            TIKAYEHFQLEKGSPIQVELVNGDIVRAMFHHFYALNDPSKAVRLIAYDANQ EINAD+S
Sbjct  61   TIKAYEHFQLEKGSPIQVELVNGDIVRAMFHHFYALNDPSKAVRLIAYDANQTEINADVS  120

Query  121  KLRF  124
            KLRF
Sbjct  121  KLRF  124


>hypothetical protein APCEc01_263 [Escherichia phage APCEc01]
Sequence ID: YP_009225223.1 Length: 124 
>hypothetical protein APCEc01_263 [Escherichia phage APCEc01]
Sequence ID: AKO61316.1 Length: 124 >hypothetical protein MM02_00038 [Escherichia phage vB_EcoM_MM02]
Sequence ID: QBQ79088.1 Length: 124 >hypothetical protein moha_145 [Escherichia phage moha]
Sequence ID: QHR68278.1 Length: 124  
Range 1: 1 to 124

Score:257 bits(850), Expect:3e-86, 
Method:Composition-based stats., 
Identities:121/124(98%), Positives:123/124(99%), Gaps:0/124(0%)

Query  1    MNMSQAIFTAITENTTVEVVSPLATYVILAPKSIVSRMENMGKRIVQIVGAGNQKLDYLR  60
            MNMSQAIFTAITENTTVEVVSPLATYVILAPK+IVSRMEN GKRIVQIVGAGNQKLDYLR
Sbjct  1    MNMSQAIFTAITENTTVEVVSPLATYVILAPKTIVSRMENTGKRIVQIVGAGNQKLDYLR  60

Query  61   TIKAYEHFQLEKGSPIQVELVNGDIVRAMFHHFYALNDPSKAVRLIAYDANQNEINADIS  120
            TIKAYEHFQLEKGSPIQVELVNGDIVRAMFHHFYALNDPSKAVRLIAYDANQNEINAD+S
Sbjct  61   TIKAYEHFQLEKGSPIQVELVNGDIVRAMFHHFYALNDPSKAVRLIAYDANQNEINADVS  120

Query  121  KLRF  124
            KLRF
Sbjct  121  KLRF  124


>hypothetical protein PhAPEC2_35 [Escherichia phage vB_EcoM_PhAPEC2]
Sequence ID: YP_009056627.1 Length: 124 
>hypothetical protein PhAPEC2_35 [Escherichia phage vB_EcoM_PhAPEC2]
Sequence ID: AHV82744.1 Length: 124  
Range 1: 1 to 124

Score:257 bits(850), Expect:3e-86, 
Method:Composition-based stats., 
Identities:121/124(98%), Positives:123/124(99%), Gaps:0/124(0%)

Query  1    MNMSQAIFTAITENTTVEVVSPLATYVILAPKSIVSRMENMGKRIVQIVGAGNQKLDYLR  60
            MNMSQAIFTAITENTTVEVVSPLATYVILAPK+IVSRMENMGKRIVQIVGAGNQKLDYLR
Sbjct  1    MNMSQAIFTAITENTTVEVVSPLATYVILAPKTIVSRMENMGKRIVQIVGAGNQKLDYLR  60

Query  61   TIKAYEHFQLEKGSPIQVELVNGDIVRAMFHHFYALNDPSKAVRLIAYDANQNEINADIS  120
            TIKAYEHFQLEKGSPIQVELVNGDIVRAMFHHFYALNDPSKAVRLIAYDANQNEINAD+S
Sbjct  61   TIKAYEHFQLEKGSPIQVELVNGDIVRAMFHHFYALNDPSKAVRLIAYDANQNEINADVS  120

Query  121  KLRF  124
            KL F
Sbjct  121  KLHF  124


>hypothetical protein WFbE185_00038 [Escherichia phage vB_EcoM_WFbE185]
Sequence ID: QBQ77543.1 Length: 124 
Range 1: 1 to 124

Score:257 bits(848), Expect:7e-86, 
Method:Composition-based stats., 
Identities:122/124(98%), Positives:123/124(99%), Gaps:0/124(0%)

Query  1    MNMSQAIFTAITENTTVEVVSPLATYVILAPKSIVSRMENMGKRIVQIVGAGNQKLDYLR  60
            MNMSQAIFTAITENTTVEVVSPLATYVILAPK+IVSRMENM KRIVQIVGAGNQKLDYLR
Sbjct  1    MNMSQAIFTAITENTTVEVVSPLATYVILAPKTIVSRMENMDKRIVQIVGAGNQKLDYLR  60

Query  61   TIKAYEHFQLEKGSPIQVELVNGDIVRAMFHHFYALNDPSKAVRLIAYDANQNEINADIS  120
            TIKAYEHFQLEKGSPIQVELVNGDIVRAMFHHFYALNDPSKAVRLIAYDANQNEINADIS
Sbjct  61   TIKAYEHFQLEKGSPIQVELVNGDIVRAMFHHFYALNDPSKAVRLIAYDANQNEINADIS  120

Query  121  KLRF  124
            KLRF
Sbjct  121  KLRF  124


>hypothetical protein [Escherichia phage SF]
Sequence ID: AWY07959.1 Length: 124 
Range 1: 1 to 124

Score:256 bits(846), Expect:1e-85, 
Method:Composition-based stats., 
Identities:121/124(98%), Positives:122/124(98%), Gaps:0/124(0%)

Query  1    MNMSQAIFTAITENTTVEVVSPLATYVILAPKSIVSRMENMGKRIVQIVGAGNQKLDYLR  60
            MNMSQAIFTAITENTTVEVVSPLATYVILAPK+IVSRMENMGKRIVQIVGAGNQKLDYLR
Sbjct  1    MNMSQAIFTAITENTTVEVVSPLATYVILAPKTIVSRMENMGKRIVQIVGAGNQKLDYLR  60

Query  61   TIKAYEHFQLEKGSPIQVELVNGDIVRAMFHHFYALNDPSKAVRLIAYDANQNEINADIS  120
            TIKAYEHFQLEKGSPIQVELVNGDIVRAMFHHFYALNDPSKAVRLIAYDANQ EINADIS
Sbjct  61   TIKAYEHFQLEKGSPIQVELVNGDIVRAMFHHFYALNDPSKAVRLIAYDANQTEINADIS  120

Query  121  KLRF  124
            KL F
Sbjct  121  KLHF  124


>hypothetical protein G2469_00038 [Escherichia phage vB_EcoM_G2469]
Sequence ID: QBO62732.1 Length: 124 
Range 1: 1 to 124

Score:256 bits(845), Expect:1e-85, 
Method:Composition-based stats., 
Identities:120/124(97%), Positives:123/124(99%), Gaps:0/124(0%)

Query  1    MNMSQAIFTAITENTTVEVVSPLATYVILAPKSIVSRMENMGKRIVQIVGAGNQKLDYLR  60
            MNMSQAIFTAITENTTVEVVSPLATYVILAPK+IVSRMENMGKRIVQIVGAGNQKLDYLR
Sbjct  1    MNMSQAIFTAITENTTVEVVSPLATYVILAPKTIVSRMENMGKRIVQIVGAGNQKLDYLR  60

Query  61   TIKAYEHFQLEKGSPIQVELVNGDIVRAMFHHFYALNDPSKAVRLIAYDANQNEINADIS  120
            TIKAYEHFQLEKGSPIQVELVNGDIVRAMFHHFYALNDPSKAVRLIAYDANQ+EINAD+S
Sbjct  61   TIKAYEHFQLEKGSPIQVELVNGDIVRAMFHHFYALNDPSKAVRLIAYDANQSEINADVS  120

Query  121  KLRF  124
            KL F
Sbjct  121  KLHF  124


>hypothetical protein [Escherichia phage OLB35]
Sequence ID: AYR03949.1 Length: 124 
Range 1: 1 to 124

Score:256 bits(845), Expect:1e-85, 
Method:Composition-based stats., 
Identities:121/124(98%), Positives:123/124(99%), Gaps:0/124(0%)

Query  1    MNMSQAIFTAITENTTVEVVSPLATYVILAPKSIVSRMENMGKRIVQIVGAGNQKLDYLR  60
            MNMSQAIFTAITENTTVEVVSPLATYVILAPKSIVSRMENMGKRIVQIVGAGNQKLDYLR
Sbjct  1    MNMSQAIFTAITENTTVEVVSPLATYVILAPKSIVSRMENMGKRIVQIVGAGNQKLDYLR  60

Query  61   TIKAYEHFQLEKGSPIQVELVNGDIVRAMFHHFYALNDPSKAVRLIAYDANQNEINADIS  120
            TIKAYEHFQLEKGSPIQVELVNGDIVRAMFHHFYALNDPSKAVRLIAYDANQ+EINAD+S
Sbjct  61   TIKAYEHFQLEKGSPIQVELVNGDIVRAMFHHFYALNDPSKAVRLIAYDANQSEINADVS  120

Query  121  KLRF  124
            KL F
Sbjct  121  KLHF  124


>hypothetical protein [Escherichia phage ST0]
Sequence ID: YP_009608365.1 Length: 124 
>hypothetical protein [Escherichia phage ST0]
Sequence ID: ASD53787.1 Length: 124  
Range 1: 1 to 124

Score:256 bits(845), Expect:2e-85, 
Method:Composition-based stats., 
Identities:121/124(98%), Positives:122/124(98%), Gaps:0/124(0%)

Query  1    MNMSQAIFTAITENTTVEVVSPLATYVILAPKSIVSRMENMGKRIVQIVGAGNQKLDYLR  60
            MNMSQAIFTAITENTTVEVVSP ATYVILAPK+IVSRMENMGKRIVQIVGAGNQKLDYLR
Sbjct  1    MNMSQAIFTAITENTTVEVVSPPATYVILAPKTIVSRMENMGKRIVQIVGAGNQKLDYLR  60

Query  61   TIKAYEHFQLEKGSPIQVELVNGDIVRAMFHHFYALNDPSKAVRLIAYDANQNEINADIS  120
            TIKAYEHFQLEKGSPIQVELVNGDIVRAMFHHFYALNDPSKAVRLIAYDANQNEINADIS
Sbjct  61   TIKAYEHFQLEKGSPIQVELVNGDIVRAMFHHFYALNDPSKAVRLIAYDANQNEINADIS  120

Query  121  KLRF  124
            KL F
Sbjct  121  KLHF  124


>hypothetical protein G2285_00037 [Escherichia phage vB_EcoM_G2285]
Sequence ID: QBO62469.1 Length: 124 
Range 1: 1 to 124

Score:256 bits(845), Expect:2e-85, 
Method:Composition-based stats., 
Identities:122/124(98%), Positives:122/124(98%), Gaps:0/124(0%)

Query  1    MNMSQAIFTAITENTTVEVVSPLATYVILAPKSIVSRMENMGKRIVQIVGAGNQKLDYLR  60
            MNMSQAIFTAITENTTVEVVSPLATYVILAPKSIVSRMEN GKRIVQIVGAGNQKLDYLR
Sbjct  1    MNMSQAIFTAITENTTVEVVSPLATYVILAPKSIVSRMENTGKRIVQIVGAGNQKLDYLR  60

Query  61   TIKAYEHFQLEKGSPIQVELVNGDIVRAMFHHFYALNDPSKAVRLIAYDANQNEINADIS  120
            TIKAYEHFQLEKGSPIQVELVNGDIVRAMFHHFYALNDPSKAVRLIAYDANQNEINADIS
Sbjct  61   TIKAYEHFQLEKGSPIQVELVNGDIVRAMFHHFYALNDPSKAVRLIAYDANQNEINADIS  120

Query  121  KLRF  124
            KL F
Sbjct  121  KLHF  124


>hypothetical protein G53_00038 [Escherichia phage vB_EcoM_G53]
Sequence ID: QBO65179.1 Length: 124 
>hypothetical protein KAW3E185_00040 [Escherichia phage vB_EcoM_KAW3E185]
Sequence ID: QBQ78597.1 Length: 124 >hypothetical protein JK36_00038 [Shigella phage JK36]
Sequence ID: QEG05618.1 Length: 124 >hypothetical protein MAR007P3_00230 [Escherichia virus vB_Eco_mar005P1]
Sequence ID: VCU43376.1 Length: 124 >hypothetical protein MAR008P4_00195 [Escherichia virus vB_Eco_mar005P1]
Sequence ID: VCU44091.1 Length: 124  
Range 1: 1 to 124

Score:255 bits(844), Expect:2e-85, 
Method:Composition-based stats., 
Identities:121/124(98%), Positives:122/124(98%), Gaps:0/124(0%)

Query  1    MNMSQAIFTAITENTTVEVVSPLATYVILAPKSIVSRMENMGKRIVQIVGAGNQKLDYLR  60
            MNMSQAIFTAITENTTVEVVSPLATYVILAPK+IVSRMEN GKRIVQIVGAGNQKLDYLR
Sbjct  1    MNMSQAIFTAITENTTVEVVSPLATYVILAPKTIVSRMENTGKRIVQIVGAGNQKLDYLR  60

Query  61   TIKAYEHFQLEKGSPIQVELVNGDIVRAMFHHFYALNDPSKAVRLIAYDANQNEINADIS  120
            TIKAYEHFQLEKGSPIQVELVNGDIVRAMFHHFYALNDPSKAVRLIAYDANQNEINADIS
Sbjct  61   TIKAYEHFQLEKGSPIQVELVNGDIVRAMFHHFYALNDPSKAVRLIAYDANQNEINADIS  120

Query  121  KLRF  124
            KL F
Sbjct  121  KLHF  124


>hypothetical protein, partial [Clostridioides difficile]
Sequence ID: WP_074146705.1 Length: 126 
Range 1: 1 to 124

Score:254 bits(841), Expect:4e-85, 
Method:Composition-based stats., 
Identities:120/124(97%), Positives:122/124(98%), Gaps:0/124(0%)

Query  1    MNMSQAIFTAITENTTVEVVSPLATYVILAPKSIVSRMENMGKRIVQIVGAGNQKLDYLR  60
            MNMSQAIFTAITENTTVEVVSPLATYVILAPK+IVSRMENMGKRIVQIVGAGNQKLDYLR
Sbjct  1    MNMSQAIFTAITENTTVEVVSPLATYVILAPKTIVSRMENMGKRIVQIVGAGNQKLDYLR  60

Query  61   TIKAYEHFQLEKGSPIQVELVNGDIVRAMFHHFYALNDPSKAVRLIAYDANQNEINADIS  120
            TIKAYEHFQLEKGSPIQVELVNGDIVRAMFHHFYALNDPSKAVRLIAYDANQNEINADIS
Sbjct  61   TIKAYEHFQLEKGSPIQVELVNGDIVRAMFHHFYALNDPSKAVRLIAYDANQNEINADIS  120

Query  121  KLRF  124
             L +
Sbjct  121  CLLY  124


>hypothetical protein [Escherichia phage PHB12]
Sequence ID: QBP05657.1 Length: 124 
Range 1: 1 to 124

Score:254 bits(840), Expect:6e-85, 
Method:Composition-based stats., 
Identities:120/124(97%), Positives:122/124(98%), Gaps:0/124(0%)

Query  1    MNMSQAIFTAITENTTVEVVSPLATYVILAPKSIVSRMENMGKRIVQIVGAGNQKLDYLR  60
            MNMSQAIFTAITENTTVEV SPLATYVILAPK+IVSRMENMGKRIVQIVGAGNQKLDYLR
Sbjct  1    MNMSQAIFTAITENTTVEVDSPLATYVILAPKTIVSRMENMGKRIVQIVGAGNQKLDYLR  60

Query  61   TIKAYEHFQLEKGSPIQVELVNGDIVRAMFHHFYALNDPSKAVRLIAYDANQNEINADIS  120
            TIKAYEHFQLEKGSPIQV+LVNGDIVRAMFHHFYALNDPSKAVRLIAYDANQNEINADIS
Sbjct  61   TIKAYEHFQLEKGSPIQVKLVNGDIVRAMFHHFYALNDPSKAVRLIAYDANQNEINADIS  120

Query  121  KLRF  124
            KL F
Sbjct  121  KLHF  124


		
