# Supplementary material for: Influence of Non-canonical DNA Bases on the Genomic Diversity of Tevenvirinae
Source: Front Microbiol. 2021 Apr 6;12:632686. doi: 10.3389/fmicb.2021.632686 (PMC8056088; doi:10.3389/fmicb.2021.632686)
Supplement: Supplementary Data Sheet 2 — The results of the BLAST-assisted (“txt” files) and HMMER-assisted (“xlsx” files) searches for GSC homologs. The clusters containing homologs of proteins from other organisms are listed. [file Data_Sheet_2.ZIP › Data sheet 2/Group II/11156.txt]

RID: 6MS5EM7R014	
Job Title:Protein Sequence				
Program: BLASTP 
Query: None ID: lcl|Query_87371(amino acid) Length: 59
Database: nr All non-redundant GenBank CDS translations+PDB+SwissProt+PIR+PRF excluding environmental samples from WGS projects
	
Sequences producing significant alignments:

Sequences  with  E-value BETTER than threshold
                                                                  Max    Total Query   E   Per.                  
Description                                                       Score  Score cover Value Ident  Accession        

hypothetical protein [Shigella phage SHSML-52-1]                  103    103   100%  8e-28 98.31  YP_009288997.1   
hypothetical protein [Escherichia phage OLB35]                    103    103   100%  1e-27 94.92  AYR03933.1       
hypothetical protein WFbE185_00022 [Escherichia phage...          103    103   100%  1e-27 98.31  QBQ77527.1       
hypothetical protein G2285_00022 [Escherichia phage...            102    102   100%  2e-27 93.22  QBO62454.1       
hypothetical protein [Escherichia phage ST0]                      102    102   100%  2e-27 98.31  YP_009608381.1   
hypothetical protein JS09_0158 [Escherichia phage vB_EcoM_JS09]   102    102   100%  3e-27 100.00 YP_009037481.1   
hypothetical protein G2469_00022 [Escherichia phage...            102    102   100%  3e-27 94.92  QBO62716.1       
hypothetical protein [Shigella phage Shf125875]                   101    101   100%  6e-27 98.31  YP_009100564.1   
hypothetical protein APCEc01_007 [Escherichia phage APCEc01]      101    101   100%  1e-26 96.61  YP_009224967.1   
hypothetical protein [Salmonella enterica subsp. enterica]        100    100   100%  1e-26 98.31  EAA6275491.1     
hypothetical protein phiE142_43 [Escherichia phage phiE142]       100    100   100%  2e-26 93.22  ALY07848.1       
hypothetical protein [Escherichia phage SF]                       100    100   100%  2e-26 89.83  AWY07974.1       
RB69ORF024c hypothetical protein [Escherichia phage RB69]         97.6   97.6  100%  3e-25 86.44  NP_861714.1      
hypothetical protein phiC120_c137 [Escherichia phage phiC120]     96.4   96.4  100%  8e-25 86.44  ARM70843.1       
hypothetical protein PhAPEC2_22 [Escherichia phage...             95.8   95.8  100%  1e-24 88.14  YP_009056614.1   
hypothetical protein WFL6982_00022 [Escherichia phage...          93.7   93.7  100%  9e-24 86.44  QBQ76786.1       

Sequences with E-value WORSE than threshold


Alignments:
>hypothetical protein [Shigella phage SHSML-52-1]
Sequence ID: YP_009288997.1 Length: 59 
>hypothetical protein [Shigella phage SHSML-52-1]
Sequence ID: ANN87506.1 Length: 59 >hypothetical protein [Escherichia phage FP43]
Sequence ID: QGT55293.1 Length: 59  
Range 1: 1 to 59

Score:103 bits(335), Expect:8e-28, 
Method:Composition-based stats., 
Identities:58/59(98%), Positives:59/59(100%), Gaps:0/59(0%)

Query  1   MNKIVKWFKSWDDGVGPEDWLDVLEENMAKEFQKHEEKLVEDEGERIVKLYMGEPSRKL  59
           MN+IVKWFKSWDDGVGPEDWLDVLEENMAKEFQKHEEKLVEDEGERIVKLYMGEPSRKL
Sbjct  1   MNRIVKWFKSWDDGVGPEDWLDVLEENMAKEFQKHEEKLVEDEGERIVKLYMGEPSRKL  59


>hypothetical protein [Escherichia phage OLB35]
Sequence ID: AYR03933.1 Length: 59 
Range 1: 1 to 59

Score:103 bits(334), Expect:1e-27, 
Method:Composition-based stats., 
Identities:56/59(95%), Positives:58/59(98%), Gaps:0/59(0%)

Query  1   MNKIVKWFKSWDDGVGPEDWLDVLEENMAKEFQKHEEKLVEDEGERIVKLYMGEPSRKL  59
           MN+IVKWFKSW+DGVGPEDWLDVLEENMAKEFQKHEEKLVEDEGERIVKLYMGEP RKL
Sbjct  1   MNRIVKWFKSWNDGVGPEDWLDVLEENMAKEFQKHEEKLVEDEGERIVKLYMGEPPRKL  59


>hypothetical protein WFbE185_00022 [Escherichia phage vB_EcoM_WFbE185]
Sequence ID: QBQ77527.1 Length: 59 
Range 1: 1 to 59

Score:103 bits(334), Expect:1e-27, 
Method:Composition-based stats., 
Identities:58/59(98%), Positives:59/59(100%), Gaps:0/59(0%)

Query  1   MNKIVKWFKSWDDGVGPEDWLDVLEENMAKEFQKHEEKLVEDEGERIVKLYMGEPSRKL  59
           MNKIVKWFKSW+DGVGPEDWLDVLEENMAKEFQKHEEKLVEDEGERIVKLYMGEPSRKL
Sbjct  1   MNKIVKWFKSWNDGVGPEDWLDVLEENMAKEFQKHEEKLVEDEGERIVKLYMGEPSRKL  59


>hypothetical protein G2285_00022 [Escherichia phage vB_EcoM_G2285]
Sequence ID: QBO62454.1 Length: 59 
Range 1: 1 to 59

Score:102 bits(331), Expect:2e-27, 
Method:Composition-based stats., 
Identities:55/59(93%), Positives:58/59(98%), Gaps:0/59(0%)

Query  1   MNKIVKWFKSWDDGVGPEDWLDVLEENMAKEFQKHEEKLVEDEGERIVKLYMGEPSRKL  59
           MN+IVKWFKS +DGVGPEDWLDVLEENMAKEFQKHEEKL+EDEGERIVKLYMGEPSRKL
Sbjct  1   MNRIVKWFKSLNDGVGPEDWLDVLEENMAKEFQKHEEKLIEDEGERIVKLYMGEPSRKL  59


>hypothetical protein [Escherichia phage ST0]
Sequence ID: YP_009608381.1 Length: 59 
>hypothetical protein [Escherichia phage ST0]
Sequence ID: ASD53803.1 Length: 59 >hypothetical protein FFEPELFE_00254 [Shigella phage phi25-307]
Sequence ID: AYD79494.1 Length: 59  
Range 1: 1 to 59

Score:102 bits(331), Expect:2e-27, 
Method:Composition-based stats., 
Identities:58/59(98%), Positives:59/59(100%), Gaps:0/59(0%)

Query  1   MNKIVKWFKSWDDGVGPEDWLDVLEENMAKEFQKHEEKLVEDEGERIVKLYMGEPSRKL  59
           MNKIVKWFKSWDDGVGPEDWLDVLEENMAKEFQKHEEKL+EDEGERIVKLYMGEPSRKL
Sbjct  1   MNKIVKWFKSWDDGVGPEDWLDVLEENMAKEFQKHEEKLIEDEGERIVKLYMGEPSRKL  59


>hypothetical protein JS09_0158 [Escherichia phage vB_EcoM_JS09]
Sequence ID: YP_009037481.1 Length: 59 
>hypothetical protein ECTP3_00385 [Escherichia coli O157 typing phage 3]
Sequence ID: YP_009592942.1 Length: 59 >hypothetical protein ECTP6_00916 [Escherichia coli O157 typing phage 6]
Sequence ID: YP_009593033.1 Length: 59 >hypothetical protein ECTP13_01999 [Escherichia coli O157 typing phage 13]
Sequence ID: AKE46775.1 Length: 59 >hypothetical protein [Enterobacteria phage ATK47]
Sequence ID: ANZ51143.1 Length: 59 >hypothetical protein [Enterobacteria phage ATK48]
Sequence ID: ANZ51276.1 Length: 59 >hypothetical protein vBEcoMNBG1_022 [Escherichia phage vB_EcoM_NBG1]
Sequence ID: AWM11943.1 Length: 59 >hypothetical protein KEPCLCAE_00219 [Escherichia phage p000v]
Sequence ID: AYN56394.1 Length: 59 >hypothetical protein DPMPNEAM_00151 [Escherichia phage p000y]
Sequence ID: AYN56580.1 Length: 59 >hypothetical protein G53_00022 [Escherichia phage vB_EcoM_G53]
Sequence ID: QBO65163.1 Length: 59 >hypothetical protein KAW3E185_00022 [Escherichia phage vB_EcoM_KAW3E185]
Sequence ID: QBQ78579.1 Length: 59 >hypothetical protein MM02_00022 [Escherichia phage vB_EcoM_MM02]
Sequence ID: QBQ79072.1 Length: 59 >hypothetical protein [Shigella phage SSE1]
Sequence ID: QBZ71027.1 Length: 59 >hypothetical protein JK36_00022 [Shigella phage JK36]
Sequence ID: QEG05602.1 Length: 59 >hypothetical protein JK42_00021 [Shigella phage JK42]
Sequence ID: QEG06139.1 Length: 59 >hypothetical protein JK45_00022 [Shigella phage JK45]
Sequence ID: QEG06411.1 Length: 59 >hypothetical protein mogra_251 [Escherichia phage mogra]
Sequence ID: QHR67160.1 Length: 59 >hypothetical protein moha_163 [Escherichia phage moha]
Sequence ID: QHR68296.1 Length: 59 >hypothetical protein mobillu_185 [Escherichia phage mobillu]
Sequence ID: QHR72790.1 Length: 59 >hypothetical protein moskry_42 [Escherichia phage moskry]
Sequence ID: QHR76480.1 Length: 59 >hypothetical protein MAR007P3_00214 [Escherichia virus vB_Eco_mar005P1]
Sequence ID: VCU43360.1 Length: 59  
Range 1: 1 to 59

Score:102 bits(331), Expect:3e-27, 
Method:Composition-based stats., 
Identities:59/59(100%), Positives:59/59(100%), Gaps:0/59(0%)

Query  1   MNKIVKWFKSWDDGVGPEDWLDVLEENMAKEFQKHEEKLVEDEGERIVKLYMGEPSRKL  59
           MNKIVKWFKSWDDGVGPEDWLDVLEENMAKEFQKHEEKLVEDEGERIVKLYMGEPSRKL
Sbjct  1   MNKIVKWFKSWDDGVGPEDWLDVLEENMAKEFQKHEEKLVEDEGERIVKLYMGEPSRKL  59


>hypothetical protein G2469_00022 [Escherichia phage vB_EcoM_G2469]
Sequence ID: QBO62716.1 Length: 59 
Range 1: 1 to 59

Score:102 bits(331), Expect:3e-27, 
Method:Composition-based stats., 
Identities:56/59(95%), Positives:58/59(98%), Gaps:0/59(0%)

Query  1   MNKIVKWFKSWDDGVGPEDWLDVLEENMAKEFQKHEEKLVEDEGERIVKLYMGEPSRKL  59
           MN+IVKWFKSW+DGV PEDWLDVLEENMAKEFQKHEEKLVEDEGERIVKLYMGEPSRKL
Sbjct  1   MNRIVKWFKSWNDGVRPEDWLDVLEENMAKEFQKHEEKLVEDEGERIVKLYMGEPSRKL  59


>hypothetical protein [Shigella phage Shf125875]
Sequence ID: YP_009100564.1 Length: 59 
>hypothetical protein [Shigella phage Shf125875]
Sequence ID: AIM50604.1 Length: 59  
Range 1: 1 to 59

Score:101 bits(328), Expect:6e-27, 
Method:Composition-based stats., 
Identities:58/59(98%), Positives:59/59(100%), Gaps:0/59(0%)

Query  1   MNKIVKWFKSWDDGVGPEDWLDVLEENMAKEFQKHEEKLVEDEGERIVKLYMGEPSRKL  59
           MNK+VKWFKSWDDGVGPEDWLDVLEENMAKEFQKHEEKLVEDEGERIVKLYMGEPSRKL
Sbjct  1   MNKLVKWFKSWDDGVGPEDWLDVLEENMAKEFQKHEEKLVEDEGERIVKLYMGEPSRKL  59


>hypothetical protein APCEc01_007 [Escherichia phage APCEc01]
Sequence ID: YP_009224967.1 Length: 59 
>hypothetical protein APCEc01_007 [Escherichia phage APCEc01]
Sequence ID: AKO61330.1 Length: 59  
Range 1: 1 to 59

Score:101 bits(326), Expect:1e-26, 
Method:Composition-based stats., 
Identities:57/59(97%), Positives:58/59(98%), Gaps:0/59(0%)

Query  1   MNKIVKWFKSWDDGVGPEDWLDVLEENMAKEFQKHEEKLVEDEGERIVKLYMGEPSRKL  59
           MNKIVKWFKSWDDGVGPEDWLDVLEENMAKEF+KHEEKLVEDEG RIVKLYMGEPSRKL
Sbjct  1   MNKIVKWFKSWDDGVGPEDWLDVLEENMAKEFKKHEEKLVEDEGGRIVKLYMGEPSRKL  59


>hypothetical protein [Salmonella enterica subsp. enterica]
Sequence ID: EAA6275491.1 Length: 59 
Range 1: 1 to 59

Score:100 bits(325), Expect:1e-26, 
Method:Composition-based stats., 
Identities:58/59(98%), Positives:58/59(98%), Gaps:0/59(0%)

Query  1   MNKIVKWFKSWDDGVGPEDWLDVLEENMAKEFQKHEEKLVEDEGERIVKLYMGEPSRKL  59
           MNKIVKWFKSWDDGVGPEDWLDVLEENMAKEFQKHEEKLVEDEGERIVKLYMGEP RKL
Sbjct  1   MNKIVKWFKSWDDGVGPEDWLDVLEENMAKEFQKHEEKLVEDEGERIVKLYMGEPLRKL  59


>hypothetical protein phiE142_43 [Escherichia phage phiE142]
Sequence ID: ALY07848.1 Length: 59 
Range 1: 1 to 59

Score:100 bits(324), Expect:2e-26, 
Method:Composition-based stats., 
Identities:55/59(93%), Positives:57/59(96%), Gaps:0/59(0%)

Query  1   MNKIVKWFKSWDDGVGPEDWLDVLEENMAKEFQKHEEKLVEDEGERIVKLYMGEPSRKL  59
           MN+IVKWFKS +DGVGPEDWLDVLEENMAKEFQKHEEKLVEDEGERIVKLYMGEP RKL
Sbjct  1   MNRIVKWFKSLNDGVGPEDWLDVLEENMAKEFQKHEEKLVEDEGERIVKLYMGEPLRKL  59


>hypothetical protein [Escherichia phage SF]
Sequence ID: AWY07974.1 Length: 59 
>hypothetical protein [Escherichia phage PHB12]
Sequence ID: QBP05643.1 Length: 59  
Range 1: 1 to 59

Score:100 bits(323), Expect:2e-26, 
Method:Composition-based stats., 
Identities:53/59(90%), Positives:57/59(96%), Gaps:0/59(0%)

Query  1   MNKIVKWFKSWDDGVGPEDWLDVLEENMAKEFQKHEEKLVEDEGERIVKLYMGEPSRKL  59
           MN+IVKWFKSW+DGVGPEDWLDV+EE M KE+QKHEEKLVEDEGERIVKLYMGEPSRKL
Sbjct  1   MNRIVKWFKSWNDGVGPEDWLDVFEEKMVKELQKHEEKLVEDEGERIVKLYMGEPSRKL  59


>RB69ORF024c hypothetical protein [Escherichia phage RB69]
Sequence ID: NP_861714.1 Length: 59 
>RB69ORF024c hypothetical protein [Escherichia phage RB69]
Sequence ID: AAP75926.1 Length: 59  
Range 1: 1 to 59

Score:97.6 bits(314), Expect:3e-25, 
Method:Composition-based stats., 
Identities:51/59(86%), Positives:56/59(94%), Gaps:0/59(0%)

Query  1   MNKIVKWFKSWDDGVGPEDWLDVLEENMAKEFQKHEEKLVEDEGERIVKLYMGEPSRKL  59
           MN++VKWFKS +DGVGPEDWLDV+EE M KE+QKHEEKLVEDEGERIVKLYMGEPSRKL
Sbjct  1   MNRVVKWFKSLNDGVGPEDWLDVFEEKMVKELQKHEEKLVEDEGERIVKLYMGEPSRKL  59


>hypothetical protein phiC120_c137 [Escherichia phage phiC120]
Sequence ID: ARM70843.1 Length: 59 
Range 1: 1 to 59

Score:96.4 bits(310), Expect:8e-25, 
Method:Composition-based stats., 
Identities:51/59(86%), Positives:55/59(93%), Gaps:0/59(0%)

Query  1   MNKIVKWFKSWDDGVGPEDWLDVLEENMAKEFQKHEEKLVEDEGERIVKLYMGEPSRKL  59
           MN+IVKWFKS +DGVGPEDWLDV+EE M KE+QKHEEKLVEDEGERIVKLYMGEP RKL
Sbjct  1   MNRIVKWFKSLNDGVGPEDWLDVFEEKMVKELQKHEEKLVEDEGERIVKLYMGEPLRKL  59


>hypothetical protein PhAPEC2_22 [Escherichia phage vB_EcoM_PhAPEC2]
Sequence ID: YP_009056614.1 Length: 59 
>hypothetical protein PhAPEC2_22 [Escherichia phage vB_EcoM_PhAPEC2]
Sequence ID: AHV82731.1 Length: 59  
Range 1: 1 to 59

Score:95.8 bits(308), Expect:1e-24, 
Method:Composition-based stats., 
Identities:52/59(88%), Positives:56/59(94%), Gaps:0/59(0%)

Query  1   MNKIVKWFKSWDDGVGPEDWLDVLEENMAKEFQKHEEKLVEDEGERIVKLYMGEPSRKL  59
           MN+IVKWFKSW+DGV PEDWLDV+EE M KE+QKHEEKLVEDEGERIVKLYMGEPSRKL
Sbjct  1   MNRIVKWFKSWNDGVEPEDWLDVFEEKMVKELQKHEEKLVEDEGERIVKLYMGEPSRKL  59


>hypothetical protein WFL6982_00022 [Escherichia phage vB_EcoM_WFL6982]
Sequence ID: QBQ76786.1 Length: 59 
>hypothetical protein WFK_00022 [Escherichia phage vB_EcoM_WFK]
Sequence ID: QBQ77047.1 Length: 59  
Range 1: 1 to 59

Score:93.7 bits(301), Expect:9e-24, 
Method:Composition-based stats., 
Identities:51/59(86%), Positives:55/59(93%), Gaps:0/59(0%)

Query  1   MNKIVKWFKSWDDGVGPEDWLDVLEENMAKEFQKHEEKLVEDEGERIVKLYMGEPSRKL  59
           MN+IVKWFKS +DGV PEDWLDV+EE M KE+QKHEEKLVEDEGERIVKLYMGEPSRKL
Sbjct  1   MNRIVKWFKSLNDGVEPEDWLDVFEEKMVKELQKHEEKLVEDEGERIVKLYMGEPSRKL  59


		
