# Supplementary material for: Influence of Non-canonical DNA Bases on the Genomic Diversity of Tevenvirinae
Source: Front Microbiol. 2021 Apr 6;12:632686. doi: 10.3389/fmicb.2021.632686 (PMC8056088; doi:10.3389/fmicb.2021.632686)
Supplement: Supplementary Data Sheet 2 — The results of the BLAST-assisted (“txt” files) and HMMER-assisted (“xlsx” files) searches for GSC homologs. The clusters containing homologs of proteins from other organisms are listed. [file Data_Sheet_2.ZIP › Data sheet 2/Group I/20387.txt]

RID: 6MVNYJTF014	
Job Title:Protein Sequence				
Program: BLASTP 
Query: None ID: lcl|Query_72188(amino acid) Length: 104
Database: nr All non-redundant GenBank CDS translations+PDB+SwissProt+PIR+PRF excluding environmental samples from WGS projects
	
Sequences producing significant alignments:

Sequences  with  E-value BETTER than threshold
                                                                  Max    Total Query   E   Per.                  
Description                                                       Score  Score cover Value Ident  Accession        

hypothetical protein SH7_0088 [Shigella phage SH7]                200    200   100%  2e-64 98.08  APC45002.1       
hypothetical protein RB32ORF092c [Escherichia virus RB32]         199    199   100%  4e-64 100.00 YP_803034.1      
hypothetical protein e112_096 [Escherichia phage vB_EcoM_112]     200    200   100%  6e-64 95.19  YP_009030701.1   
conserved hypothetical protein [Escherichia phage AR1]            198    198   100%  9e-64 98.08  YP_009167907.1   
nrdC.9 hypothetical protein [Escherichia virus RB14]              194    194   96%   6e-62 97.00  YP_002854429.1   
hypothetical protein G25403_00093 [Escherichia phage...           194    194   96%   7e-62 96.00  QBO65505.1       
hypothetical protein [Escherichia phage slur14]                   193    193   96%   8e-62 96.00  YP_009180864.1   
hypothetical protein [Clostridioides difficile]                   193    193   96%   8e-62 99.00  WP_016059287.1   
hypothetical protein vBEcoMUFV13_g096 [Escherichia phage...       193    193   96%   1e-61 97.00  YP_009290361.1   
hypothetical protein RB33_094 [Enterobacteria phage RB33]         193    193   96%   2e-61 100.00 AIT74732.1       
Thioredoxin, phage-associated [Escherichia virus T4]              192    192   96%   2e-61 96.00  VUF55177.1       
hypothetical protein ACG-C40_0090 [Escherichia phage...           192    192   96%   3e-61 98.00  YP_006986643.1   
hypothetical protein [Salmonella enterica]                        192    192   96%   4e-61 98.00  WP_015969254.1   
hypothetical protein nrdc.9 [Shigella phage Shfl2]                191    191   96%   6e-61 97.00  YP_004414992.1   
hypothetical protein G28_00092 [Escherichia phage vB_EcoM-G28]    191    191   96%   7e-61 97.00  AVH85926.1       
Thioredoxin, phage-associated [Escherichia virus T4]              191    191   96%   7e-61 97.00  VUF55309.1       
hypothetical protein [Escherichia coli]                           190    190   96%   1e-60 97.00  WP_016059036.1   
thioredoxin [Enterobacteria phage Aplg8]                          190    190   96%   1e-60 95.00  ANZ50944.1       
hypothetical protein [Bacillus cereus]                            190    190   96%   2e-60 96.00  WP_100771293.1   
hypothetical protein pSeSNUABM01_096 [Salmonella phage...         189    189   96%   3e-60 96.00  QHA33469.1       
hypothetical protein CM8_00087 [Shigella phage CM8]               189    189   96%   3e-60 96.00  QEG04773.1       
hypothetical protein [Salmonella enterica subsp. enterica...      189    189   96%   4e-60 96.00  EDB5153636.1     
NrdC.9 conserved hypothetical protein [Escherichia phage PP01]    189    189   96%   5e-60 96.00  BBC14433.1       
thioredoxin [Escherichia phage vB_EcoM-fFiEco06]                  188    188   96%   9e-60 96.00  AUV60956.1       
hypothetical protein [Escherichia phage slur07]                   187    187   96%   2e-59 97.00  YP_009197361.1   
hypothetical protein KIT03_94 [Escherichia phage KIT03]           179    179   96%   3e-56 94.00  BBG28614.1       
hypothetical protein [Shigella phage SfPhi01]                     119    119   57%   4e-33 96.67  BBI58218.1       
hypothetical protein [Shigella phage SfPhi01]                     64.6   64.6  33%   8e-12 97.14  BBI58219.1       

Sequences with E-value WORSE than threshold


Alignments:
>hypothetical protein SH7_0088 [Shigella phage SH7]
Sequence ID: APC45002.1 Length: 104 
Range 1: 1 to 104

Score:200 bits(659), Expect:2e-64, 
Method:Composition-based stats., 
Identities:102/104(98%), Positives:104/104(100%), Gaps:0/104(0%)

Query  1    MEVMMLYSKAREIYETKIKEAVLQFATTMRWTNDWEYSKNHKKPLVTRKAHMLVLIDREQ  60
            MEV+MLYSKAREIYETKIKEAVLQFATTMRWTNDWEYSKNHKKPLVTRKAHMLVLIDREQ
Sbjct  1    MEVVMLYSKAREIYETKIKEAVLQFATTMRWTNDWEYSKNHKKPLVTRKAHMLVLIDREQ  60

Query  61   IKAREALQNHKKAAFEWFMDNTAPETKKAVSAWFSGKNCKRSFF  104
            IKAREALQNHKKAAFEWFMDNTAPETKKAVSAWFSGKNC+RSFF
Sbjct  61   IKAREALQNHKKAAFEWFMDNTAPETKKAVSAWFSGKNCERSFF  104


>hypothetical protein RB32ORF092c [Escherichia virus RB32]
Sequence ID: YP_803034.1 Length: 104 
>hypothetical protein RB32ORF092c [Escherichia phage RB32]
Sequence ID: ABI94916.1 Length: 104  
Range 1: 1 to 104

Score:199 bits(656), Expect:4e-64, 
Method:Composition-based stats., 
Identities:104/104(100%), Positives:104/104(100%), Gaps:0/104(0%)

Query  1    MEVMMLYSKAREIYETKIKEAVLQFATTMRWTNDWEYSKNHKKPLVTRKAHMLVLIDREQ  60
            MEVMMLYSKAREIYETKIKEAVLQFATTMRWTNDWEYSKNHKKPLVTRKAHMLVLIDREQ
Sbjct  1    MEVMMLYSKAREIYETKIKEAVLQFATTMRWTNDWEYSKNHKKPLVTRKAHMLVLIDREQ  60

Query  61   IKAREALQNHKKAAFEWFMDNTAPETKKAVSAWFSGKNCKRSFF  104
            IKAREALQNHKKAAFEWFMDNTAPETKKAVSAWFSGKNCKRSFF
Sbjct  61   IKAREALQNHKKAAFEWFMDNTAPETKKAVSAWFSGKNCKRSFF  104


>hypothetical protein e112_096 [Escherichia phage vB_EcoM_112]
Sequence ID: YP_009030701.1 Length: 125 
>hypothetical protein e112_096 [Escherichia phage vB_EcoM_112]
Sequence ID: AHY83294.1 Length: 125  
Range 1: 1 to 104

Score:200 bits(657), Expect:6e-64, 
Method:Composition-based stats., 
Identities:99/104(95%), Positives:99/104(95%), Gaps:0/104(0%)

Query  1    MEVMMLYSKAREIYETKIKEAVLQFATTMRWTNDWEYSKNHKKPLVTRKAHMLVLIDREQ  60
            MEVMMLYSKAREIYETKIKEAVLQFATTMRWTNDWEYSKNHKKPLVTRKAHMLVLIDREQ
Sbjct  1    MEVMMLYSKAREIYETKIKEAVLQFATTMRWTNDWEYSKNHKKPLVTRKAHMLVLIDREQ  60

Query  61   IKAREALQNHKKAAFEWFMDNTAPETKKAVSAWFSGKNCKRSFF  104
            IKAREALQNHKKAAFEWFMDNTAPETKKAVSAWFSGK  K   F
Sbjct  61   IKAREALQNHKKAAFEWFMDNTAPETKKAVSAWFSGKIVKEVSF  104


>conserved hypothetical protein [Escherichia phage AR1]
Sequence ID: YP_009167907.1 Length: 104 
>conserved hypothetical protein [Escherichia phage AR1]
Sequence ID: BAI83104.1 Length: 104  
Range 1: 1 to 104

Score:198 bits(653), Expect:9e-64, 
Method:Composition-based stats., 
Identities:102/104(98%), Positives:104/104(100%), Gaps:0/104(0%)

Query  1    MEVMMLYSKAREIYETKIKEAVLQFATTMRWTNDWEYSKNHKKPLVTRKAHMLVLIDREQ  60
            MEVMMLYSKAREIYETKIKEAV+QFATTMRWTNDWEYSKNHKKPLVTRKAHMLVLIDREQ
Sbjct  1    MEVMMLYSKAREIYETKIKEAVFQFATTMRWTNDWEYSKNHKKPLVTRKAHMLVLIDREQ  60

Query  61   IKAREALQNHKKAAFEWFMDNTAPETKKAVSAWFSGKNCKRSFF  104
            IKAREALQNHKKAAFEWFMDNTAPETKKAVSAWFSGKNC+RSFF
Sbjct  61   IKAREALQNHKKAAFEWFMDNTAPETKKAVSAWFSGKNCERSFF  104


>nrdC.9 hypothetical protein [Escherichia virus RB14]
Sequence ID: YP_002854429.1 Length: 100 
>hypothetical protein RB27_096 [Enterobacteria phage RB27]
Sequence ID: YP_009102301.1 Length: 100 >nrdC.9 hypothetical protein [Escherichia phage RB14]
Sequence ID: ACP30737.1 Length: 100 >hypothetical protein PE37_0166 [Escherichia phage PE37]
Sequence ID: ANH49769.1 Length: 100 >hypothetical protein [Salmonella enterica]
Sequence ID: EBJ7676685.1 Length: 100 >hypothetical protein G10400_00094 [Escherichia phage vB_EcoM_G10400]
Sequence ID: QBO63609.1 Length: 100 >hypothetical protein Sa45lw_96 [Escherichia phage vB_EcoM-Sa45lw]
Sequence ID: QDF15121.1 Length: 100 >hypothetical protein KRT47_gp93 [Shigella virus KRT47]
Sequence ID: QHB43121.1 Length: 100 >thioredoxin [Escherichia phage teqsoen]
Sequence ID: QHR63941.1 Length: 100 >Thioredoxin, phage-associated [Yersinia phage fPS-2]
Sequence ID: VEV89709.1 Length: 100  
Range 1: 1 to 100

Score:194 bits(637), Expect:6e-62, 
Method:Composition-based stats., 
Identities:97/100(97%), Positives:99/100(99%), Gaps:0/100(0%)

Query  5    MLYSKAREIYETKIKEAVLQFATTMRWTNDWEYSKNHKKPLVTRKAHMLVLIDREQIKAR  64
            MLYSKAREIYETKIK+AV QFATTMRWTNDWEYSKNHKKPLVTRKAHMLVLIDREQIKAR
Sbjct  1    MLYSKAREIYETKIKDAVHQFATTMRWTNDWEYSKNHKKPLVTRKAHMLVLIDREQIKAR  60

Query  65   EALQNHKKAAFEWFMDNTAPETKKAVSAWFSGKNCKRSFF  104
            EALQNHKKAAFEWFMDNTAPETKKAVSAWFSGKNC+RSFF
Sbjct  61   EALQNHKKAAFEWFMDNTAPETKKAVSAWFSGKNCERSFF  100


>hypothetical protein G25403_00093 [Escherichia phage vB_EcoM_G2540-3]
Sequence ID: QBO65505.1 Length: 100 
Range 1: 1 to 100

Score:194 bits(637), Expect:7e-62, 
Method:Composition-based stats., 
Identities:96/100(96%), Positives:99/100(99%), Gaps:0/100(0%)

Query  5    MLYSKAREIYETKIKEAVLQFATTMRWTNDWEYSKNHKKPLVTRKAHMLVLIDREQIKAR  64
            MLYSKAREIYETKIK+A+ QFATTMRWTNDWEYSKNHKKPLVTRKAHMLVLIDREQIKAR
Sbjct  1    MLYSKAREIYETKIKDAIHQFATTMRWTNDWEYSKNHKKPLVTRKAHMLVLIDREQIKAR  60

Query  65   EALQNHKKAAFEWFMDNTAPETKKAVSAWFSGKNCKRSFF  104
            EALQNHKKAAFEWFMDNTAPETKKAVSAWFSGKNC+RSFF
Sbjct  61   EALQNHKKAAFEWFMDNTAPETKKAVSAWFSGKNCERSFF  100


>hypothetical protein [Escherichia phage slur14]
Sequence ID: YP_009180864.1 Length: 100 
>nrdC.9 hypothetical protein [Enterobacteria phage RB14] [Escherichia phage slur03]
Sequence ID: YP_009625158.1 Length: 100 >nrdC.9 hypothetical protein [Enterobacteria phage RB14] [Escherichia phage slur03]
Sequence ID: CUL01784.1 Length: 100 >hypothetical protein [Escherichia phage slur08]
Sequence ID: CUL02702.1 Length: 100 >hypothetical protein [Escherichia phage slur14]
Sequence ID: CUL03520.1 Length: 100  
Range 1: 1 to 100

Score:193 bits(636), Expect:8e-62, 
Method:Composition-based stats., 
Identities:96/100(96%), Positives:99/100(99%), Gaps:0/100(0%)

Query  5    MLYSKAREIYETKIKEAVLQFATTMRWTNDWEYSKNHKKPLVTRKAHMLVLIDREQIKAR  64
            MLYSKAREIYETKIK+AV QFATTMRWTNDWEYSKNHKKPLVTRKAH+LVLIDREQIKAR
Sbjct  1    MLYSKAREIYETKIKDAVHQFATTMRWTNDWEYSKNHKKPLVTRKAHVLVLIDREQIKAR  60

Query  65   EALQNHKKAAFEWFMDNTAPETKKAVSAWFSGKNCKRSFF  104
            EALQNHKKAAFEWFMDNTAPETKKAVSAWFSGKNC+RSFF
Sbjct  61   EALQNHKKAAFEWFMDNTAPETKKAVSAWFSGKNCERSFF  100


>hypothetical protein [Clostridioides difficile]
Sequence ID: WP_016059287.1 Length: 100 
>hypothetical protein [Escherichia phage wV7]
Sequence ID: YP_007004836.1 Length: 100 >thioredoxin, phage-associated [Yersinia phage phiD1]
Sequence ID: YP_009149336.1 Length: 100 >hypothetical protein [Yersinia phage PST]
Sequence ID: YP_009153695.1 Length: 100 >thioredoxin [Shigella phage SHFML-11]
Sequence ID: YP_009277737.1 Length: 100 >hypothetical protein ECTP7_01240 [Escherichia coli O157 typing phage 7]
Sequence ID: AKE46107.1 Length: 100 >thioredoxin [Salmonella phage SG1]
Sequence ID: ASZ76275.1 Length: 100 >hypothetical protein [Enterobacteria phage RB18]
Sequence ID: AXF42403.1 Length: 100 >hypothetical protein G4498_00094 [Escherichia phage vB_EcoM_G4498]
Sequence ID: QBO64134.1 Length: 100 >hypothetical protein [Escherichia virus VEc20]
Sequence ID: QDK04223.1 Length: 100  
Range 1: 1 to 100

Score:193 bits(636), Expect:8e-62, 
Method:Composition-based stats., 
Identities:99/100(99%), Positives:100/100(100%), Gaps:0/100(0%)

Query  5    MLYSKAREIYETKIKEAVLQFATTMRWTNDWEYSKNHKKPLVTRKAHMLVLIDREQIKAR  64
            MLYSKAREIYETKIKEAVLQFATTMRWTNDWEYSKNHKKPLVTRKAHMLVLIDREQIKAR
Sbjct  1    MLYSKAREIYETKIKEAVLQFATTMRWTNDWEYSKNHKKPLVTRKAHMLVLIDREQIKAR  60

Query  65   EALQNHKKAAFEWFMDNTAPETKKAVSAWFSGKNCKRSFF  104
            EALQNHKKAAFEWFMDNTAPETKKAVSAWFSGKNC+RSFF
Sbjct  61   EALQNHKKAAFEWFMDNTAPETKKAVSAWFSGKNCERSFF  100


>hypothetical protein vBEcoMUFV13_g096 [Escherichia phage vB_EcoM-UFV13]
Sequence ID: YP_009290361.1 Length: 100 
>hypothetical protein vBEcoMUFV13_g096 [Escherichia phage vB_EcoM-UFV13]
Sequence ID: ANA50127.1 Length: 100  
Range 1: 1 to 100

Score:193 bits(634), Expect:1e-61, 
Method:Composition-based stats., 
Identities:97/100(97%), Positives:100/100(100%), Gaps:0/100(0%)

Query  5    MLYSKAREIYETKIKEAVLQFATTMRWTNDWEYSKNHKKPLVTRKAHMLVLIDREQIKAR  64
            MLYSKAREIYETKIK+AV+QFATTMRWTNDWEYSKNHKKPLVTRKAHMLVLIDREQIKAR
Sbjct  1    MLYSKAREIYETKIKDAVFQFATTMRWTNDWEYSKNHKKPLVTRKAHMLVLIDREQIKAR  60

Query  65   EALQNHKKAAFEWFMDNTAPETKKAVSAWFSGKNCKRSFF  104
            EALQNHKKAAFEWFMDNTAPETKKAVSAWFSGKNC+RSFF
Sbjct  61   EALQNHKKAAFEWFMDNTAPETKKAVSAWFSGKNCERSFF  100


>hypothetical protein RB33_094 [Enterobacteria phage RB33]
Sequence ID: AIT74732.1 Length: 100 
Range 1: 1 to 100

Score:193 bits(634), Expect:2e-61, 
Method:Composition-based stats., 
Identities:100/100(100%), Positives:100/100(100%), Gaps:0/100(0%)

Query  5    MLYSKAREIYETKIKEAVLQFATTMRWTNDWEYSKNHKKPLVTRKAHMLVLIDREQIKAR  64
            MLYSKAREIYETKIKEAVLQFATTMRWTNDWEYSKNHKKPLVTRKAHMLVLIDREQIKAR
Sbjct  1    MLYSKAREIYETKIKEAVLQFATTMRWTNDWEYSKNHKKPLVTRKAHMLVLIDREQIKAR  60

Query  65   EALQNHKKAAFEWFMDNTAPETKKAVSAWFSGKNCKRSFF  104
            EALQNHKKAAFEWFMDNTAPETKKAVSAWFSGKNCKRSFF
Sbjct  61   EALQNHKKAAFEWFMDNTAPETKKAVSAWFSGKNCKRSFF  100


>Thioredoxin, phage-associated [Escherichia virus T4]
Sequence ID: VUF55177.1 Length: 100 
Range 1: 1 to 100

Score:192 bits(633), Expect:2e-61, 
Method:Composition-based stats., 
Identities:96/100(96%), Positives:99/100(99%), Gaps:0/100(0%)

Query  5    MLYSKAREIYETKIKEAVLQFATTMRWTNDWEYSKNHKKPLVTRKAHMLVLIDREQIKAR  64
            MLYSKAREIYETKIK+AV QFATTMRWTNDWEYSKNHKKP+VTRKAHMLVLIDREQIKAR
Sbjct  1    MLYSKAREIYETKIKDAVHQFATTMRWTNDWEYSKNHKKPMVTRKAHMLVLIDREQIKAR  60

Query  65   EALQNHKKAAFEWFMDNTAPETKKAVSAWFSGKNCKRSFF  104
            EALQNHKKAAFEWFMDNTAPETKKAVSAWFSGKNC+RSFF
Sbjct  61   EALQNHKKAAFEWFMDNTAPETKKAVSAWFSGKNCERSFF  100


>hypothetical protein ACG-C40_0090 [Escherichia phage vB_EcoM_ACG-C40]
Sequence ID: YP_006986643.1 Length: 100 
>hypothetical protein ECML134_091 [Escherichia phage ECML-134]
Sequence ID: YP_009102566.1 Length: 100 >hypothetical protein Sf21_gp91 [Shigella phage Sf21]
Sequence ID: YP_009618905.1 Length: 100 >thioredoxin [Escherichia phage YUEEL01]
Sequence ID: APU02726.1 Length: 100 >thioredoxin [Yersinia phage PYPS2T]
Sequence ID: AYJ74609.1 Length: 100 >hypothetical protein G4507_00094 [Escherichia phage vB_EcoM_G4507]
Sequence ID: QBO66061.1 Length: 100 >hypothetical protein G8_00097 [Escherichia phage vB_EcoM_G8]
Sequence ID: QBQ79981.1 Length: 100 >thioredoxin [Escherichia phage teqhal]
Sequence ID: QHR63855.1 Length: 100 >Thioredoxin, phage-associated [Yersinia phage fPS-65]
Sequence ID: VEV89306.1 Length: 100  
Range 1: 1 to 100

Score:192 bits(632), Expect:3e-61, 
Method:Composition-based stats., 
Identities:98/100(98%), Positives:100/100(100%), Gaps:0/100(0%)

Query  5    MLYSKAREIYETKIKEAVLQFATTMRWTNDWEYSKNHKKPLVTRKAHMLVLIDREQIKAR  64
            MLYSKAREIYETKIKEAVLQFATTMRWTNDWEYSKNHKKP+VTRKAHMLVLIDREQIKAR
Sbjct  1    MLYSKAREIYETKIKEAVLQFATTMRWTNDWEYSKNHKKPMVTRKAHMLVLIDREQIKAR  60

Query  65   EALQNHKKAAFEWFMDNTAPETKKAVSAWFSGKNCKRSFF  104
            EALQNHKKAAFEWFMDNTAPETKKAVSAWFSGKNC+RSFF
Sbjct  61   EALQNHKKAAFEWFMDNTAPETKKAVSAWFSGKNCERSFF  100


>hypothetical protein [Salmonella enterica]
Sequence ID: WP_015969254.1 Length: 100 
>NrdC.9 conserved hypothetical protein [Escherichia virus T4]
Sequence ID: NP_049707.1 Length: 100 >nrdC.9 hypothetical protein [Enterobacteria phage RB51]
Sequence ID: YP_002854052.1 Length: 100 >hypothetical protein RB3_094 [Escherichia phage RB3]
Sequence ID: YP_009098480.1 Length: 100 >hypothetical protein RB68_097 [Enterobacteria phage RB68]
Sequence ID: YP_009167466.1 Length: 100 >unnamed protein product [Escherichia phage slur02]
Sequence ID: YP_009210282.1 Length: 100 >hypothetical protein AREG1_g091 [Escherichia phage UFV-AREG1]
Sequence ID: YP_009281431.1 Length: 100 >thioredoxin [Shigella phage SHBML-50-1]
Sequence ID: YP_009288462.1 Length: 100 >hypothetical protein Sf24_gp221 [Shigella phage Sf24]
Sequence ID: YP_009619301.1 Length: 100 >hypothetical protein [Escherichia phage slur04]
Sequence ID: YP_009625313.1 Length: 100 >RecName: Full=Uncharacterized 12.0 kDa protein in nrdC-mobD intergenic region [Escherichia virus T4]
Sequence ID: P39260.2 Length: 100 >NrdC.9 conserved hypothetical protein [Escherichia phage T4]
Sequence ID: AAD42640.1 Length: 100 >hypothetical protein T4Tp096 [Enterobacteria phage T4T]
Sequence ID: ADJ39813.1 Length: 100 >hypothetical protein RB5_094 [Enterobacteria phage RB5]
Sequence ID: AIT73103.1 Length: 100 >hypothetical protein RB6_094 [Enterobacteria phage RB6]
Sequence ID: AIT73374.1 Length: 100 >hypothetical protein RB7_094 [Enterobacteria phage RB7]
Sequence ID: AIT73645.1 Length: 100 >hypothetical protein RB9_094 [Enterobacteria phage RB9]
Sequence ID: AIT73917.1 Length: 100 >hypothetical protein RB10_094 [Enterobacteria phage RB10]
Sequence ID: AIT74189.1 Length: 100 >hypothetical protein RB55_p096 [Enterobacteria phage RB55]
Sequence ID: AIT75008.1 Length: 100 >hypothetical protein RB59_096 [Enterobacteria phage RB59]
Sequence ID: AIT75280.1 Length: 100 >thioredoxin [Enterobacteria phage GiZh]
Sequence ID: ANZ51530.1 Length: 100 >hypothetical protein [Enterobacteria phage T6]
Sequence ID: AXN58131.1 Length: 100 >hypothetical protein [Escherichia phage T2]
Sequence ID: AYD82690.1 Length: 100 >hypothetical protein DalCa_094 [Escherichia phage vB_EcoM_DalCa]
Sequence ID: AYP69876.1 Length: 100 >hypothetical protein [Escherichia phage MLF4]
Sequence ID: AYR03795.1 Length: 100 >hypothetical protein [Salmonella enterica subsp. enterica serovar Braenderup]
Sequence ID: EDP8999367.1 Length: 100 >hypothetical protein G2133_00094 [Escherichia phage vB_EcoM_G2133]
Sequence ID: QBO60833.1 Length: 100 >hypothetical protein KAW1E185_00096 [Escherichia phage vB_EcoM_KAW1E185]
Sequence ID: QBQ78379.1 Length: 100 >hypothetical protein OE5505_00097 [Escherichia phage vB_EcoM_OE5505]
Sequence ID: QBQ79421.1 Length: 100 >hypothetical protein R5505_00095 [Escherichia phage vB_EcoM_R5505]
Sequence ID: QBQ79701.1 Length: 100 >thioredoxin [Escherichia phage teqhad]
Sequence ID: QHR63447.1 Length: 100 >thioredoxin [Escherichia phage teqdroes]
Sequence ID: QHR64413.1 Length: 100 >hypothetical protein [Escherichia phage slur11]
Sequence ID: CUL02867.1 Length: 100 >hypothetical protein [Escherichia phage slur13]
Sequence ID: CUL03653.1 Length: 100  
Range 1: 1 to 100

Score:192 bits(631), Expect:4e-61, 
Method:Composition-based stats., 
Identities:98/100(98%), Positives:100/100(100%), Gaps:0/100(0%)

Query  5    MLYSKAREIYETKIKEAVLQFATTMRWTNDWEYSKNHKKPLVTRKAHMLVLIDREQIKAR  64
            MLYSKAREIYETKIKEAV+QFATTMRWTNDWEYSKNHKKPLVTRKAHMLVLIDREQIKAR
Sbjct  1    MLYSKAREIYETKIKEAVFQFATTMRWTNDWEYSKNHKKPLVTRKAHMLVLIDREQIKAR  60

Query  65   EALQNHKKAAFEWFMDNTAPETKKAVSAWFSGKNCKRSFF  104
            EALQNHKKAAFEWFMDNTAPETKKAVSAWFSGKNC+RSFF
Sbjct  61   EALQNHKKAAFEWFMDNTAPETKKAVSAWFSGKNCERSFF  100


>hypothetical protein nrdc.9 [Shigella phage Shfl2]
Sequence ID: YP_004414992.1 Length: 100 
>hypothetical protein nrdc.9 [Shigella phage Shfl2]
Sequence ID: AEA73053.1 Length: 100  
Range 1: 1 to 100

Score:191 bits(628), Expect:6e-61, 
Method:Composition-based stats., 
Identities:97/100(97%), Positives:100/100(100%), Gaps:0/100(0%)

Query  5    MLYSKAREIYETKIKEAVLQFATTMRWTNDWEYSKNHKKPLVTRKAHMLVLIDREQIKAR  64
            MLYSKAREIYETKIKEAV+QFATTMRWTNDWEYSKNHKKP+VTRKAHMLVLIDREQIKAR
Sbjct  1    MLYSKAREIYETKIKEAVFQFATTMRWTNDWEYSKNHKKPIVTRKAHMLVLIDREQIKAR  60

Query  65   EALQNHKKAAFEWFMDNTAPETKKAVSAWFSGKNCKRSFF  104
            EALQNHKKAAFEWFMDNTAPETKKAVSAWFSGKNC+RSFF
Sbjct  61   EALQNHKKAAFEWFMDNTAPETKKAVSAWFSGKNCERSFF  100


>hypothetical protein G28_00092 [Escherichia phage vB_EcoM-G28]
Sequence ID: AVH85926.1 Length: 100 
Range 1: 1 to 100

Score:191 bits(628), Expect:7e-61, 
Method:Composition-based stats., 
Identities:97/100(97%), Positives:100/100(100%), Gaps:0/100(0%)

Query  5    MLYSKAREIYETKIKEAVLQFATTMRWTNDWEYSKNHKKPLVTRKAHMLVLIDREQIKAR  64
            MLYSKAREIYETKIKEAVLQFATTMRWTNDWEYSKNHKKP+VTRKAHMLVLIDREQIKAR
Sbjct  1    MLYSKAREIYETKIKEAVLQFATTMRWTNDWEYSKNHKKPMVTRKAHMLVLIDREQIKAR  60

Query  65   EALQNHKKAAFEWFMDNTAPETKKAVSAWFSGKNCKRSFF  104
            EALQNHKKA+FEWFMDNTAPETKKAVSAWFSGKNC+RSFF
Sbjct  61   EALQNHKKASFEWFMDNTAPETKKAVSAWFSGKNCERSFF  100


>Thioredoxin, phage-associated [Escherichia virus T4]
Sequence ID: VUF55309.1 Length: 100 
Range 1: 1 to 100

Score:191 bits(628), Expect:7e-61, 
Method:Composition-based stats., 
Identities:97/100(97%), Positives:99/100(99%), Gaps:0/100(0%)

Query  5    MLYSKAREIYETKIKEAVLQFATTMRWTNDWEYSKNHKKPLVTRKAHMLVLIDREQIKAR  64
            MLYSKAREIYE KIKEAV+QFATTMRWTNDWEYSKNHKKPLVTRKAHMLVLIDREQIKAR
Sbjct  1    MLYSKAREIYEIKIKEAVFQFATTMRWTNDWEYSKNHKKPLVTRKAHMLVLIDREQIKAR  60

Query  65   EALQNHKKAAFEWFMDNTAPETKKAVSAWFSGKNCKRSFF  104
            EALQNHKKAAFEWFMDNTAPETKKAVSAWFSGKNC+RSFF
Sbjct  61   EALQNHKKAAFEWFMDNTAPETKKAVSAWFSGKNCERSFF  100


>hypothetical protein [Escherichia coli]
Sequence ID: WP_016059036.1 Length: 100 
>conserved hypothetical protein [Escherichia phage ime09]
Sequence ID: YP_007004476.1 Length: 100 >hypothetical protein pSs1_00105 [Shigella phage pSs-1]
Sequence ID: YP_009110913.1 Length: 100 >hypothetical protein HY01_0087 [Escherichia phage HY01]
Sequence ID: YP_009148538.1 Length: 100 >thioredoxin [Shigella phage SHFML-26]
Sequence ID: YP_009279089.1 Length: 100 >hypothetical protein Sf22_gp263 [Shigella phage Sf22]
Sequence ID: YP_009615015.1 Length: 100 >hypothetical protein PEC04_0040 [Escherichia phage PEC04]
Sequence ID: AKN44527.1 Length: 100 >thioredoxin [Enterobacteria phage Kha5h]
Sequence ID: ANZ51730.1 Length: 100 >thioredoxin [Escherichia phage EC121]
Sequence ID: ASZ76929.1 Length: 100 >thioredoxin [Escherichia phage ECO4]
Sequence ID: ASZ77220.1 Length: 100 >hypothetical protein Sf23_gp215 [Shigella phage Sf23]
Sequence ID: ATE86625.1 Length: 100 >thioredoxin [Citrobacter phage vB_CroM_CrRp10]
Sequence ID: AUV59463.1 Length: 100 >hypothetical protein Sf25_gp223 [Shigella phage Sf25]
Sequence ID: AUV63503.1 Length: 100 >thioredoxin [Enterobacteria phage vB_EcoM_IME339]
Sequence ID: AWD91582.1 Length: 100 >thioredoxin [Enterobacteria phage vB_EcoM_IME340]
Sequence ID: AWD91841.1 Length: 100 >hypothetical protein vBEcoMNBG2_089 [Escherichia phage vB_EcoM_NBG2]
Sequence ID: AWM12122.1 Length: 100 >hypothetical protein [Escherichia phage vB_vPM_PD112]
Sequence ID: AYD85359.1 Length: 100 >hypothetical protein [Salmonella enterica]
Sequence ID: EBK7480163.1 Length: 100 >hypothetical protein [Salmonella enterica subsp. enterica]
Sequence ID: EDU9380921.1 Length: 100 >hypothetical protein G50_00092 [Escherichia phage vB_EcoM_G50]
Sequence ID: QBO64966.1 Length: 100 >hypothetical protein EcNP1_gp050 [Escherichia phage EcNP1]
Sequence ID: QCQ57072.1 Length: 100 >hypothetical protein JK23_00093 [Shigella phage JK23]
Sequence ID: QEG05132.1 Length: 100 >hypothetical protein JK38_00090 [Shigella phage JK38]
Sequence ID: QEG05940.1 Length: 100 >thioredoxin [Escherichia phage teqskov]
Sequence ID: QHR64353.1 Length: 100  
Range 1: 1 to 100

Score:190 bits(626), Expect:1e-60, 
Method:Composition-based stats., 
Identities:97/100(97%), Positives:100/100(100%), Gaps:0/100(0%)

Query  5    MLYSKAREIYETKIKEAVLQFATTMRWTNDWEYSKNHKKPLVTRKAHMLVLIDREQIKAR  64
            MLYSKAREIYETKIKEAV+QFATTMRWTNDWEYSKNHKKP+VTRKAHMLVLIDREQIKAR
Sbjct  1    MLYSKAREIYETKIKEAVFQFATTMRWTNDWEYSKNHKKPMVTRKAHMLVLIDREQIKAR  60

Query  65   EALQNHKKAAFEWFMDNTAPETKKAVSAWFSGKNCKRSFF  104
            EALQNHKKAAFEWFMDNTAPETKKAVSAWFSGKNC+RSFF
Sbjct  61   EALQNHKKAAFEWFMDNTAPETKKAVSAWFSGKNCERSFF  100


>thioredoxin [Enterobacteria phage Aplg8]
Sequence ID: ANZ50944.1 Length: 100 
Range 1: 1 to 100

Score:190 bits(626), Expect:1e-60, 
Method:Composition-based stats., 
Identities:95/100(95%), Positives:99/100(99%), Gaps:0/100(0%)

Query  5    MLYSKAREIYETKIKEAVLQFATTMRWTNDWEYSKNHKKPLVTRKAHMLVLIDREQIKAR  64
            MLYSKAREIYETKIK+AV QFATTMRWTNDWEYSKNHKKP+VTRKAHML+LIDREQIKAR
Sbjct  1    MLYSKAREIYETKIKDAVHQFATTMRWTNDWEYSKNHKKPMVTRKAHMLMLIDREQIKAR  60

Query  65   EALQNHKKAAFEWFMDNTAPETKKAVSAWFSGKNCKRSFF  104
            EALQNHKKAAFEWFMDNTAPETKKAVSAWFSGKNC+RSFF
Sbjct  61   EALQNHKKAAFEWFMDNTAPETKKAVSAWFSGKNCERSFF  100


>hypothetical protein [Bacillus cereus]
Sequence ID: WP_100771293.1 Length: 100 
>hypothetical protein HY03_0106 [Escherichia phage HY03]
Sequence ID: YP_009284096.1 Length: 100 >hypothetical protein HY03_0106 [Escherichia phage HY03]
Sequence ID: AKJ72765.1 Length: 100 >hypothetical protein CEW46_08725 [Bacillus cereus]
Sequence ID: PJZ22014.1 Length: 100  
Range 1: 1 to 100

Score:190 bits(624), Expect:2e-60, 
Method:Composition-based stats., 
Identities:96/100(96%), Positives:99/100(99%), Gaps:0/100(0%)

Query  5    MLYSKAREIYETKIKEAVLQFATTMRWTNDWEYSKNHKKPLVTRKAHMLVLIDREQIKAR  64
            MLYSKAREIYETKIKEAV+QFATTMRWTNDWEYSKNHKKP+VTRKAHMLVLIDREQIKAR
Sbjct  1    MLYSKAREIYETKIKEAVFQFATTMRWTNDWEYSKNHKKPMVTRKAHMLVLIDREQIKAR  60

Query  65   EALQNHKKAAFEWFMDNTAPETKKAVSAWFSGKNCKRSFF  104
            EALQNHKKAAFEWFMDNTAPETKK VSAWFSGKNC+RSFF
Sbjct  61   EALQNHKKAAFEWFMDNTAPETKKVVSAWFSGKNCERSFF  100


>hypothetical protein pSeSNUABM01_096 [Salmonella phage pSe_SNUABM_01]
Sequence ID: QHA33469.1 Length: 100 
Range 1: 1 to 100

Score:189 bits(623), Expect:3e-60, 
Method:Composition-based stats., 
Identities:96/100(96%), Positives:100/100(100%), Gaps:0/100(0%)

Query  5    MLYSKAREIYETKIKEAVLQFATTMRWTNDWEYSKNHKKPLVTRKAHMLVLIDREQIKAR  64
            MLYSKAREIYETKIKEAV+QFATTMRWTNDWEYSKNHKKP+VTRKAHMLVLIDREQIKAR
Sbjct  1    MLYSKAREIYETKIKEAVFQFATTMRWTNDWEYSKNHKKPMVTRKAHMLVLIDREQIKAR  60

Query  65   EALQNHKKAAFEWFMDNTAPETKKAVSAWFSGKNCKRSFF  104
            E+LQNHKKAAFEWFMDNTAPETKKAVSAWFSGKNC+RSFF
Sbjct  61   ESLQNHKKAAFEWFMDNTAPETKKAVSAWFSGKNCERSFF  100


>hypothetical protein CM8_00087 [Shigella phage CM8]
Sequence ID: QEG04773.1 Length: 100 
Range 1: 1 to 100

Score:189 bits(623), Expect:3e-60, 
Method:Composition-based stats., 
Identities:96/100(96%), Positives:99/100(99%), Gaps:0/100(0%)

Query  5    MLYSKAREIYETKIKEAVLQFATTMRWTNDWEYSKNHKKPLVTRKAHMLVLIDREQIKAR  64
            MLYSKAREIYETKIKEAV+QFATTMRWTNDWEYSKNHKKP+VTRKAHMLVLIDREQIKAR
Sbjct  1    MLYSKAREIYETKIKEAVFQFATTMRWTNDWEYSKNHKKPMVTRKAHMLVLIDREQIKAR  60

Query  65   EALQNHKKAAFEWFMDNTAPETKKAVSAWFSGKNCKRSFF  104
            E LQNHKKAAFEWFMDNTAPETKKAVSAWFSGKNC+RSFF
Sbjct  61   EDLQNHKKAAFEWFMDNTAPETKKAVSAWFSGKNCERSFF  100


>hypothetical protein [Salmonella enterica subsp. enterica serovar Braenderup]
Sequence ID: EDB5153636.1 Length: 100 
Range 1: 1 to 100

Score:189 bits(622), Expect:4e-60, 
Method:Composition-based stats., 
Identities:96/100(96%), Positives:100/100(100%), Gaps:0/100(0%)

Query  5    MLYSKAREIYETKIKEAVLQFATTMRWTNDWEYSKNHKKPLVTRKAHMLVLIDREQIKAR  64
            MLYSKAREIYETKIKEAV+QFATTMRWTNDWEYSKNHKKP+VTRKAHMLVLIDREQIKAR
Sbjct  1    MLYSKAREIYETKIKEAVFQFATTMRWTNDWEYSKNHKKPMVTRKAHMLVLIDREQIKAR  60

Query  65   EALQNHKKAAFEWFMDNTAPETKKAVSAWFSGKNCKRSFF  104
            EAL+NHKKAAFEWFMDNTAPETKKAVSAWFSGKNC+RSFF
Sbjct  61   EALHNHKKAAFEWFMDNTAPETKKAVSAWFSGKNCERSFF  100


>NrdC.9 conserved hypothetical protein [Escherichia phage PP01]
Sequence ID: BBC14433.1 Length: 100 
Range 1: 1 to 100

Score:189 bits(621), Expect:5e-60, 
Method:Composition-based stats., 
Identities:96/100(96%), Positives:99/100(99%), Gaps:0/100(0%)

Query  5    MLYSKAREIYETKIKEAVLQFATTMRWTNDWEYSKNHKKPLVTRKAHMLVLIDREQIKAR  64
            MLYSKA EIYETKIKEAV+QFATTMRWTNDWEYSKNHKKP+VTRKAHMLVLIDREQIKAR
Sbjct  1    MLYSKAHEIYETKIKEAVFQFATTMRWTNDWEYSKNHKKPMVTRKAHMLVLIDREQIKAR  60

Query  65   EALQNHKKAAFEWFMDNTAPETKKAVSAWFSGKNCKRSFF  104
            EALQNHKKAAFEWFMDNTAPETKKAVSAWFSGKNC+RSFF
Sbjct  61   EALQNHKKAAFEWFMDNTAPETKKAVSAWFSGKNCERSFF  100


>thioredoxin [Escherichia phage vB_EcoM-fFiEco06]
Sequence ID: AUV60956.1 Length: 100 
>thioredoxin [Escherichia phage vB_EcoM-fHoEco02]
Sequence ID: AUV61229.1 Length: 100 >hypothetical protein JB75_0175 [Escherichia phage vB_EcoM_JB75]
Sequence ID: AXC34142.1 Length: 100 >hypothetical protein D5505_00090 [Escherichia phage D5505]
Sequence ID: QBO61102.1 Length: 100 >hypothetical protein G2540_00095 [Escherichia phage vB_EcoM_G2540]
Sequence ID: QBO63337.1 Length: 100 >hypothetical protein G29_00095 [Escherichia phage vB_EcoM_G29]
Sequence ID: QBO64414.1 Length: 100 >hypothetical protein G4500_00097 [Escherichia phage vB_EcoM_G4500]
Sequence ID: QBO65785.1 Length: 100 >hypothetical protein G9062_00095 [Escherichia phage vB_EcoM_G9062]
Sequence ID: QBQ77877.1 Length: 100 >Thioredoxin, phage-associated [Yersinia phage fPS-90]
Sequence ID: VEV88939.1 Length: 100  
Range 1: 1 to 100

Score:188 bits(619), Expect:9e-60, 
Method:Composition-based stats., 
Identities:96/100(96%), Positives:100/100(100%), Gaps:0/100(0%)

Query  5    MLYSKAREIYETKIKEAVLQFATTMRWTNDWEYSKNHKKPLVTRKAHMLVLIDREQIKAR  64
            MLYSKAREIYETKIKEAV++FATTMRWTNDWEYSKNHKKP+VTRKAHMLVLIDREQIKAR
Sbjct  1    MLYSKAREIYETKIKEAVFKFATTMRWTNDWEYSKNHKKPMVTRKAHMLVLIDREQIKAR  60

Query  65   EALQNHKKAAFEWFMDNTAPETKKAVSAWFSGKNCKRSFF  104
            EALQNHKKAAFEWFMDNTAPETKKAVSAWFSGKNC+RSFF
Sbjct  61   EALQNHKKAAFEWFMDNTAPETKKAVSAWFSGKNCERSFF  100


>hypothetical protein [Escherichia phage slur07]
Sequence ID: YP_009197361.1 Length: 100 
>hypothetical protein [Escherichia phage slur07]
Sequence ID: CUL02419.1 Length: 100  
Range 1: 1 to 100

Score:187 bits(615), Expect:2e-59, 
Method:Composition-based stats., 
Identities:97/100(97%), Positives:99/100(99%), Gaps:0/100(0%)

Query  5    MLYSKAREIYETKIKEAVLQFATTMRWTNDWEYSKNHKKPLVTRKAHMLVLIDREQIKAR  64
            MLYSKAREIYETKIKEAV+QFATTMRWTNDWEYSKNHKK LVTRKAHMLVLIDREQIKAR
Sbjct  1    MLYSKAREIYETKIKEAVFQFATTMRWTNDWEYSKNHKKSLVTRKAHMLVLIDREQIKAR  60

Query  65   EALQNHKKAAFEWFMDNTAPETKKAVSAWFSGKNCKRSFF  104
            EALQNHKKAAFEWFMDNTAPETKKAVSAWFSGKNC+RSFF
Sbjct  61   EALQNHKKAAFEWFMDNTAPETKKAVSAWFSGKNCERSFF  100


>hypothetical protein KIT03_94 [Escherichia phage KIT03]
Sequence ID: BBG28614.1 Length: 96 
Range 1: 1 to 96

Score:179 bits(588), Expect:3e-56, 
Method:Composition-based stats., 
Identities:94/100(94%), Positives:96/100(96%), Gaps:4/100(4%)

Query  5    MLYSKAREIYETKIKEAVLQFATTMRWTNDWEYSKNHKKPLVTRKAHMLVLIDREQIKAR  64
            MLYSKAREIYETKIKEAVLQFATTMRWTNDWEYSK    P+VTRKAHMLVLIDREQIKAR
Sbjct  1    MLYSKAREIYETKIKEAVLQFATTMRWTNDWEYSK----PMVTRKAHMLVLIDREQIKAR  56

Query  65   EALQNHKKAAFEWFMDNTAPETKKAVSAWFSGKNCKRSFF  104
            EALQNHKKAAFEWFMDNTAPETKKAVSAWFSGKNC+RSFF
Sbjct  57   EALQNHKKAAFEWFMDNTAPETKKAVSAWFSGKNCERSFF  96


>hypothetical protein [Shigella phage SfPhi01]
Sequence ID: BBI58218.1 Length: 60 
Range 1: 1 to 60

Score:119 bits(387), Expect:4e-33, 
Method:Composition-based stats., 
Identities:58/60(97%), Positives:60/60(100%), Gaps:0/60(0%)

Query  45   LVTRKAHMLVLIDREQIKAREALQNHKKAAFEWFMDNTAPETKKAVSAWFSGKNCKRSFF  104
            +VTRKAHMLVLIDREQIKAREALQNHKKAAFEWFMDNTAPETKKAVSAWFSGKNC+RSFF
Sbjct  1    MVTRKAHMLVLIDREQIKAREALQNHKKAAFEWFMDNTAPETKKAVSAWFSGKNCERSFF  60


>hypothetical protein [Shigella phage SfPhi01]
Sequence ID: BBI58219.1 Length: 37 
Range 1: 1 to 35

Score:64.6 bits(203), Expect:8e-12, 
Method:Composition-based stats., 
Identities:34/35(97%), Positives:35/35(100%), Gaps:0/35(0%)

Query  5   MLYSKAREIYETKIKEAVLQFATTMRWTNDWEYSK  39
           MLYSKAREIYETKIKEAV+QFATTMRWTNDWEYSK
Sbjct  1   MLYSKAREIYETKIKEAVFQFATTMRWTNDWEYSK  35


		
