# Supplementary material for: Influence of Non-canonical DNA Bases on the Genomic Diversity of Tevenvirinae
Source: Front Microbiol. 2021 Apr 6;12:632686. doi: 10.3389/fmicb.2021.632686 (PMC8056088; doi:10.3389/fmicb.2021.632686)
Supplement: Supplementary Data Sheet 2 — The results of the BLAST-assisted (“txt” files) and HMMER-assisted (“xlsx” files) searches for GSC homologs. The clusters containing homologs of proteins from other organisms are listed. [file Data_Sheet_2.ZIP › Data sheet 2/Group I/20387.xlsx]

## Sheet: Лист1
	ID	Title	E-value	Ind. E-value	Bitscore	Aligned Positions
1	YP_009030701.1	hypothetical protein e112_096 [Escherichia phage vB_EcoM_112]AHY83294.1 hypothetical	1.1e-62	1.3e-62	218.9	101
2	BBG28614.1	hypothetical protein KIT03_94 [Escherichia phage KIT03]	7.9e-60	8.8e-60	209.8	97
3	BBI58218.1	hypothetical protein [Shigella phage SfPhi01]	7.8e-36	8.5e-36	132.9	61
4	BBI58219.1	hypothetical protein [Shigella phage SfPhi01]	5.7e-18	5.9e-18	75.6	37
5	WP_126138142.1	tetratricopeptide repeat protein [Epibacterium mobile]VCU61061.1 Kinesin light chain	1.8e-9	1100	10.6	31
6	ORX79356.1	hypothetical protein BCR32DRAFT_281462 [Anaeromyces robustus]	0.000095	130	13.5	36
7	YP_004063778.1	NrdC.9 conserved hypothetical protein [Escherichia phage vB_EcoM_VR7]YP_009209837.1	0.00029	0.00032	31.6	67
8	YP_009211517.1	hypothetical protein PM2_096 [Pectobacterium bacteriophage PM2]AHY25058.1 hypothetic	0.0011	0.0016	29.3	56
