# Supplementary material for: Influence of Non-canonical DNA Bases on the Genomic Diversity of Tevenvirinae
Source: Front Microbiol. 2021 Apr 6;12:632686. doi: 10.3389/fmicb.2021.632686 (PMC8056088; doi:10.3389/fmicb.2021.632686)
Supplement: Supplementary Data Sheet 2 — The results of the BLAST-assisted (“txt” files) and HMMER-assisted (“xlsx” files) searches for GSC homologs. The clusters containing homologs of proteins from other organisms are listed. [file Data_Sheet_2.ZIP › Data sheet 2/Group I/20565.txt]

RID: 6MVT5MMX014	
Job Title:Protein Sequence				
Program: BLASTP 
Query: None ID: lcl|Query_9848(amino acid) Length: 65
Database: nr All non-redundant GenBank CDS translations+PDB+SwissProt+PIR+PRF excluding environmental samples from WGS projects
	
Sequences producing significant alignments:

Sequences  with  E-value BETTER than threshold
                                                                  Max    Total Query   E   Per.                  
Description                                                       Score  Score cover Value Ident  Accession        

MULTISPECIES: hypothetical protein [Bacteria]                     96.9   96.9  100%  7e-25 98.46  WP_016059367.1   
hypothetical protein RB32ORF263c [Escherichia virus RB32]         96.9   96.9  100%  8e-25 100.00 YP_803205.1      
hypothetical protein CrRp10_cds215 [Citrobacter phage...          96.6   96.6  100%  8e-25 98.46  AUV59633.1       
hypothetical protein [Clostridioides difficile]                   96.6   96.6  100%  9e-25 96.92  WP_016059143.1   
hypothetical protein [Enterobacteria phage vB_EcoM_IME340]        96.3   96.3  100%  1e-24 93.85  AWD91674.1       
hypothetical protein [Shigella phage SHBML-50-1]                  96.3   96.3  100%  1e-24 96.92  YP_009288628.1   
ndd.2a hypothetical protein [Enterobacteria phage RB51]           95.7   95.7  100%  2e-24 95.38  YP_002854222.1   
hypothetical protein Sa45lw_276 [Escherichia phage...             95.4   95.4  100%  2e-24 96.92  QDF15290.1       
hypothetical protein ACG-C40_0267 [Escherichia phage...           95.4   95.4  100%  3e-24 95.38  YP_006986827.1   
putative baseplate wedge subunit [Escherichia phage HY03]         95.4   95.4  100%  3e-24 93.85  YP_009284195.1   
hypothetical protein Shfl2p272 [Shigella phage Shfl2]             95.1   95.1  100%  3e-24 93.85  YP_004415159.1   
hypothetical protein EcNP1_gp217 [Escherichia phage EcNP1]        95.1   95.1  100%  4e-24 95.38  QCQ57239.1       
hypothetical protein [Escherichia phage slur14]                   94.8   94.8  100%  5e-24 93.85  YP_009180765.1   
ndd.2a hypothetical protein [Escherichia virus RB14]              94.5   94.5  100%  6e-24 96.92  YP_002854602.1   
hypothetical protein G4507_00280 [Escherichia phage...            93.9   93.9  100%  1e-23 93.85  QBO66235.1       
transmembrane region domain-containing protein [Escherichia...    93.6   93.6  100%  1e-23 96.92  YP_009148701.1   
hypothetical protein vBEcoMNBG2_255 [Escherichia phage...         93.6   93.6  100%  1e-23 96.92  AWM12188.1       
putative periplasmic protein [Escherichia phage PEC04]            93.3   93.3  100%  2e-23 95.38  AKN44625.1       
hypothetical protein [Salmonella enterica]                        93.3   93.3  100%  2e-23 93.85  WP_080181588.1   
transmembrane region domain-containing protein [Shigella phage... 93.3   93.3  100%  2e-23 95.38  QEG05303.1       
putative membrane protein [Escherichia phage vB_EcoM_JB75]        93.0   93.0  100%  2e-23 95.38  AXC34211.1       
Ndd.2a hypothetical predicted periplasmic protein [Escherichia... 58.7   58.7  61%   4e-10 100.00 NP_049882.1      
putative periplasmic protein [Escherichia phage YUEEL01]          58.4   58.4  61%   6e-10 97.50  APU02622.1       
putative periplasmic protein [Escherichia phage RB3]              57.5   57.5  61%   1e-09 95.00  YP_009098653.1   
putative periplasmic protein [Enterobacteria phage RB68]          57.5   57.5  61%   1e-09 95.00  YP_009167637.1   
putative periplasmic protein [Enterobacteria phage RB27]          57.2   57.2  61%   1e-09 97.50  YP_009102469.1   
hypothetical protein Sf25_gp120 [Shigella phage Sf25]             57.5   57.5  81%   2e-09 66.67  AUV63400.1       
hypothetical protein [Escherichia phage T2]                       56.9   56.9  67%   2e-09 93.18  AYD82856.1       
Ndd.2a hypothetical predicted periplasmic protein [Escherichia... 44.6   44.6  38%   1e-04 96.00  BBC14884.1       

Sequences with E-value WORSE than threshold


Alignments:
>MULTISPECIES: hypothetical protein [Bacteria]
Sequence ID: WP_016059367.1 Length: 65 
>hypothetical phage protein [Escherichia phage wV7]
Sequence ID: YP_007005008.1 Length: 65 >hypothetical protein e112_283 [Escherichia phage vB_EcoM_112]
Sequence ID: YP_009030878.1 Length: 65 >hypothetical protein ECML134_265 [Escherichia phage ECML-134]
Sequence ID: YP_009102740.1 Length: 65 >gp7 [Shigella phage pSs-1]
Sequence ID: YP_009110815.1 Length: 65 >protein of unknown function [Yersinia phage phiD1]
Sequence ID: YP_009149510.1 Length: 65 >putative periplasmic protein [Yersinia phage PST]
Sequence ID: YP_009153868.1 Length: 65 >conserved hypothetical protein [Escherichia phage AR1]
Sequence ID: YP_009168087.1 Length: 65 >hypothetical protein [Shigella phage SHFML-11]
Sequence ID: YP_009277639.1 Length: 65 >hypothetical protein AREG1_g260 [Escherichia phage UFV-AREG1]
Sequence ID: YP_009281600.1 Length: 65 >hypothetical protein Sf22_gp165 [Shigella phage Sf22]
Sequence ID: YP_009614917.1 Length: 65 >hypothetical protein Sf21_gp259 [Shigella phage Sf21]
Sequence ID: YP_009619073.1 Length: 65 >hypothetical protein Sf24_gp116 [Shigella phage Sf24]
Sequence ID: YP_009619196.1 Length: 65 >hypothetical protein T4Tp274 [Enterobacteria phage T4T]
Sequence ID: ADJ39991.1 Length: 65 >putative membrane protein [Enterobacteria phage RB55]
Sequence ID: AIT75178.1 Length: 65 >hypothetical protein ECTP7_01141 [Escherichia coli O157 typing phage 7]
Sequence ID: AKE46008.1 Length: 65 >putative periplasmic protein [Enterobacteria phage Aplg8]
Sequence ID: ANZ50852.1 Length: 65 >putative periplasmic protein [Enterobacteria phage GiZh]
Sequence ID: ANZ51441.1 Length: 65 >putative periplasmic protein [Enterobacteria phage Kha5h]
Sequence ID: ANZ51642.1 Length: 65 >hypothetical protein [Escherichia phage ECO4]
Sequence ID: ASZ77121.1 Length: 65 >hypothetical protein [Enterobacteria phage RB18]
Sequence ID: AXF42575.1 Length: 65 >hypothetical protein [Enterobacteria phage T6]
Sequence ID: AXN58301.1 Length: 65 >hypothetical protein DalCa_263 [Escherichia phage vB_EcoM_DalCa]
Sequence ID: AYP69951.1 Length: 65 >hypothetical protein [Escherichia phage MLF4]
Sequence ID: AYR03896.1 Length: 65 >hypothetical protein [Salmonella enterica]
Sequence ID: EBJ7676745.1 Length: 65 >hypothetical protein [Salmonella enterica subsp. enterica serovar Braenderup]
Sequence ID: EDB5153730.1 Length: 65 >hypothetical protein [Salmonella enterica subsp. enterica]
Sequence ID: EDU9380830.1 Length: 65 >hypothetical protein G2133_00276 [Escherichia phage vB_EcoM_G2133]
Sequence ID: QBO61005.1 Length: 65 >hypothetical protein G2540_00275 [Escherichia phage vB_EcoM_G2540]
Sequence ID: QBO63509.1 Length: 65 >hypothetical protein G10400_00279 [Escherichia phage vB_EcoM_G10400]
Sequence ID: QBO63787.1 Length: 65 >hypothetical protein G50_00271 [Escherichia phage vB_EcoM_G50]
Sequence ID: QBO65134.1 Length: 65 >hypothetical protein KAW1E185_00278 [Escherichia phage vB_EcoM_KAW1E185]
Sequence ID: QBQ78551.1 Length: 65 >hypothetical protein OE5505_00284 [Escherichia phage vB_EcoM_OE5505]
Sequence ID: QBQ79599.1 Length: 65 >transmembrane region domain-containing protein [Shigella phage CM8]
Sequence ID: QEG04948.1 Length: 65 >transmembrane region domain-containing protein [Shigella phage JK38]
Sequence ID: QEG06111.1 Length: 65 >hypothetical protein KRT47_gp261 [Shigella virus KRT47]
Sequence ID: QHB43289.1 Length: 65 >putative baseplate wedge subunit [Escherichia phage teqskov]
Sequence ID: QHR64186.1 Length: 65 >Phage protein [Yersinia phage fPS-65]
Sequence ID: VEV89611.1 Length: 65 >Phage protein [Escherichia virus T4]
Sequence ID: VUF56048.1 Length: 65 >hypothetical protein KIT03_261 [Escherichia phage KIT03]
Sequence ID: BBG28781.1 Length: 65  
Range 1: 1 to 65

Score:96.9 bits(312), Expect:7e-25, 
Method:Composition-based stats., 
Identities:64/65(98%), Positives:64/65(98%), Gaps:0/65(0%)

Query  1   MKRKRGAFTFIEWFFDNIFPALFIFMLIFALGSVVVGIYLMAVVGMDIHQNGLKSVVETI  60
           MKRKR AFTFIEWFFDNIFPALFIFMLIFALGSVVVGIYLMAVVGMDIHQNGLKSVVETI
Sbjct  1   MKRKRSAFTFIEWFFDNIFPALFIFMLIFALGSVVVGIYLMAVVGMDIHQNGLKSVVETI  60

Query  61  WNGVK  65
           WNGVK
Sbjct  61  WNGVK  65


>hypothetical protein RB32ORF263c [Escherichia virus RB32]
Sequence ID: YP_803205.1 Length: 65 
>hypothetical protein RB32ORF263c [Escherichia phage RB32]
Sequence ID: ABI95087.1 Length: 65 >hypothetical protein PE37_0002 [Escherichia phage PE37]
Sequence ID: ANH49606.1 Length: 65 >hypothetical protein Sf23_gp113 [Shigella phage Sf23]
Sequence ID: ATE86523.1 Length: 65 >transmembrane region domain-containing protein [Escherichia phage teqsoen]
Sequence ID: QHR64110.1 Length: 65  
Range 1: 1 to 65

Score:96.9 bits(312), Expect:8e-25, 
Method:Composition-based stats., 
Identities:65/65(100%), Positives:65/65(100%), Gaps:0/65(0%)

Query  1   MKRKRGAFTFIEWFFDNIFPALFIFMLIFALGSVVVGIYLMAVVGMDIHQNGLKSVVETI  60
           MKRKRGAFTFIEWFFDNIFPALFIFMLIFALGSVVVGIYLMAVVGMDIHQNGLKSVVETI
Sbjct  1   MKRKRGAFTFIEWFFDNIFPALFIFMLIFALGSVVVGIYLMAVVGMDIHQNGLKSVVETI  60

Query  61  WNGVK  65
           WNGVK
Sbjct  61  WNGVK  65


>hypothetical protein CrRp10_cds215 [Citrobacter phage vB_CroM_CrRp10]
Sequence ID: AUV59633.1 Length: 65 
Range 1: 1 to 65

Score:96.6 bits(311), Expect:8e-25, 
Method:Composition-based stats., 
Identities:64/65(98%), Positives:64/65(98%), Gaps:0/65(0%)

Query  1   MKRKRGAFTFIEWFFDNIFPALFIFMLIFALGSVVVGIYLMAVVGMDIHQNGLKSVVETI  60
           MKRKR AFTFIEWFFDNIFPALFIFMLIFALGSVVVGIYLMAVVGMDIHQNGLKSVVETI
Sbjct  1   MKRKRNAFTFIEWFFDNIFPALFIFMLIFALGSVVVGIYLMAVVGMDIHQNGLKSVVETI  60

Query  61  WNGVK  65
           WNGVK
Sbjct  61  WNGVK  65


>hypothetical protein [Clostridioides difficile]
Sequence ID: WP_016059143.1 Length: 65 
>predicted periplasmic protein [Escherichia phage ime09]
Sequence ID: YP_007004641.1 Length: 65 >periplasmic protein [Shigella phage SH7]
Sequence ID: APC45090.1 Length: 65 >hypothetical protein [Escherichia phage EC121]
Sequence ID: ASZ77096.1 Length: 65 >hypothetical protein G28_00268 [Escherichia phage vB_EcoM-G28]
Sequence ID: AVH86094.1 Length: 65 >putative periplasmic protein [Enterobacteria phage vB_EcoM_IME339]
Sequence ID: AWD91420.1 Length: 65 >putative periplasmic protein [Salmonella phage pSe_SNUABM_01]
Sequence ID: QHA33642.1 Length: 65  
Range 1: 1 to 65

Score:96.6 bits(311), Expect:9e-25, 
Method:Composition-based stats., 
Identities:63/65(97%), Positives:64/65(98%), Gaps:0/65(0%)

Query  1   MKRKRGAFTFIEWFFDNIFPALFIFMLIFALGSVVVGIYLMAVVGMDIHQNGLKSVVETI  60
           MKRKR AFTF+EWFFDNIFPALFIFMLIFALGSVVVGIYLMAVVGMDIHQNGLKSVVETI
Sbjct  1   MKRKRSAFTFMEWFFDNIFPALFIFMLIFALGSVVVGIYLMAVVGMDIHQNGLKSVVETI  60

Query  61  WNGVK  65
           WNGVK
Sbjct  61  WNGVK  65


>hypothetical protein [Enterobacteria phage vB_EcoM_IME340]
Sequence ID: AWD91674.1 Length: 65 
Range 1: 1 to 65

Score:96.3 bits(310), Expect:1e-24, 
Method:Composition-based stats., 
Identities:61/65(94%), Positives:62/65(95%), Gaps:0/65(0%)

Query  1   MKRKRGAFTFIEWFFDNIFPALFIFMLIFALGSVVVGIYLMAVVGMDIHQNGLKSVVETI  60
           MKRKR AFTFIEWFFDNIFPALFIFMLIFALGSVVVGIYLM VVG+DIHQNGLKSVVETI
Sbjct  1   MKRKRSAFTFIEWFFDNIFPALFIFMLIFALGSVVVGIYLMTVVGIDIHQNGLKSVVETI  60

Query  61  WNGVK  65
           WNG K
Sbjct  61  WNGAK  65


>hypothetical protein [Shigella phage SHBML-50-1]
Sequence ID: YP_009288628.1 Length: 65 
>hypothetical protein FE6_277 [Escherichia phage vB_EcoM-fFiEco06]
Sequence ID: AUV61130.1 Length: 65 >hypothetical protein HE2_275 [Escherichia phage vB_EcoM-fHoEco02]
Sequence ID: AUV61402.1 Length: 65 >hypothetical protein G25403_00277 [Escherichia phage vB_EcoM_G2540-3]
Sequence ID: QBO65681.1 Length: 65 >hypothetical protein [Shigella phage SfPhi01]
Sequence ID: BBI58111.1 Length: 65 >hypothetical protein [Shigella phage SHBML-50-1]
Sequence ID: ANN87467.1 Length: 65  
Range 1: 1 to 65

Score:96.3 bits(310), Expect:1e-24, 
Method:Composition-based stats., 
Identities:63/65(97%), Positives:63/65(96%), Gaps:0/65(0%)

Query  1   MKRKRGAFTFIEWFFDNIFPALFIFMLIFALGSVVVGIYLMAVVGMDIHQNGLKSVVETI  60
           MKRKR AFTFIEWFFDNIFPALFIFMLIFALGSVVVGIYLM VVGMDIHQNGLKSVVETI
Sbjct  1   MKRKRSAFTFIEWFFDNIFPALFIFMLIFALGSVVVGIYLMTVVGMDIHQNGLKSVVETI  60

Query  61  WNGVK  65
           WNGVK
Sbjct  61  WNGVK  65


>ndd.2a hypothetical protein [Enterobacteria phage RB51]
Sequence ID: YP_002854222.1 Length: 65 
>hypothetical protein [Escherichia phage slur07]
Sequence ID: YP_009197458.1 Length: 65 >unnamed protein product [Escherichia phage slur02]
Sequence ID: YP_009210185.1 Length: 65 >hypothetical protein [Shigella phage SHFML-26]
Sequence ID: YP_009278992.1 Length: 65 >hypothetical protein vBEcoMUFV13_g264 [Escherichia phage vB_EcoM-UFV13]
Sequence ID: YP_009290529.1 Length: 65 >hypothetical protein [Escherichia phage slur04]
Sequence ID: YP_009625482.1 Length: 65 >hypothetical protein [Escherichia phage vB_vPM_PD112]
Sequence ID: AYD85260.1 Length: 65 >naphthalene 1,2-dioxygenase [Yersinia phage PYPS2T]
Sequence ID: AYJ74511.1 Length: 65 >hypothetical protein D5505_00275 [Escherichia phage D5505]
Sequence ID: QBO61276.1 Length: 65 >hypothetical protein G4498_00283 [Escherichia phage vB_EcoM_G4498]
Sequence ID: QBO64313.1 Length: 65 >hypothetical protein G29_00282 [Escherichia phage vB_EcoM_G29]
Sequence ID: QBO64589.1 Length: 65 >hypothetical protein G4500_00285 [Escherichia phage vB_EcoM_G4500]
Sequence ID: QBO65961.1 Length: 65 >hypothetical protein G9062_00281 [Escherichia phage vB_EcoM_G9062]
Sequence ID: QBQ78052.1 Length: 65 >hypothetical protein R5505_00283 [Escherichia phage vB_EcoM_R5505]
Sequence ID: QBQ79878.1 Length: 65 >hypothetical protein G8_00271 [Escherichia phage vB_EcoM_G8]
Sequence ID: QBQ80147.1 Length: 65 >putative periplasmic protein [Escherichia phage teqhad]
Sequence ID: QHR63347.1 Length: 65 >putative periplasmic protein [Escherichia phage teqhal]
Sequence ID: QHR63686.1 Length: 65 >putative periplasmic protein [Escherichia phage teqdroes]
Sequence ID: QHR64512.1 Length: 65 >hypothetical protein [Escherichia phage slur11]
Sequence ID: CUL03036.1 Length: 65 >hypothetical protein [Escherichia phage slur13]
Sequence ID: CUL03556.1 Length: 65 >Phage protein [Yersinia phage fPS-90]
Sequence ID: VEV89111.1 Length: 65 >Phage protein [Yersinia phage fPS-2]
Sequence ID: VEV89878.1 Length: 65  
Range 1: 1 to 65

Score:95.7 bits(308), Expect:2e-24, 
Method:Composition-based stats., 
Identities:62/65(95%), Positives:63/65(96%), Gaps:0/65(0%)

Query  1   MKRKRGAFTFIEWFFDNIFPALFIFMLIFALGSVVVGIYLMAVVGMDIHQNGLKSVVETI  60
           MKRKR AFTFIEWFFDNIFPALFIFMLIFALGSVVVGIYLM VVG+DIHQNGLKSVVETI
Sbjct  1   MKRKRSAFTFIEWFFDNIFPALFIFMLIFALGSVVVGIYLMTVVGIDIHQNGLKSVVETI  60

Query  61  WNGVK  65
           WNGVK
Sbjct  61  WNGVK  65


>hypothetical protein Sa45lw_276 [Escherichia phage vB_EcoM-Sa45lw]
Sequence ID: QDF15290.1 Length: 65 
Range 1: 1 to 65

Score:95.4 bits(307), Expect:2e-24, 
Method:Composition-based stats., 
Identities:63/65(97%), Positives:64/65(98%), Gaps:0/65(0%)

Query  1   MKRKRGAFTFIEWFFDNIFPALFIFMLIFALGSVVVGIYLMAVVGMDIHQNGLKSVVETI  60
           MKRKRGAFTFIEWFFDNIFPALFIFMLIFALGSVVVGIYLM VVG+DIHQNGLKSVVETI
Sbjct  1   MKRKRGAFTFIEWFFDNIFPALFIFMLIFALGSVVVGIYLMTVVGIDIHQNGLKSVVETI  60

Query  61  WNGVK  65
           WNGVK
Sbjct  61  WNGVK  65


>hypothetical protein ACG-C40_0267 [Escherichia phage vB_EcoM_ACG-C40]
Sequence ID: YP_006986827.1 Length: 65 
>hypothetical protein ACG-C40_0267 [Escherichia phage vB_EcoM_ACG-C40]
Sequence ID: AFH20235.1 Length: 65  
Range 1: 1 to 65

Score:95.4 bits(307), Expect:3e-24, 
Method:Composition-based stats., 
Identities:62/65(95%), Positives:63/65(96%), Gaps:0/65(0%)

Query  1   MKRKRGAFTFIEWFFDNIFPALFIFMLIFALGSVVVGIYLMAVVGMDIHQNGLKSVVETI  60
           MKRKR AFTFIEWFFDNIFPALFIFMLIFALGSVVVGIYLM VVG+DIHQNGLKSVVETI
Sbjct  1   MKRKRNAFTFIEWFFDNIFPALFIFMLIFALGSVVVGIYLMTVVGIDIHQNGLKSVVETI  60

Query  61  WNGVK  65
           WNGVK
Sbjct  61  WNGVK  65


>putative baseplate wedge subunit [Escherichia phage HY03]
Sequence ID: YP_009284195.1 Length: 65 
>putative baseplate wedge subunit [Escherichia phage HY03]
Sequence ID: AKJ72864.1 Length: 65 >hypothetical protein [Salmonella phage SG1]
Sequence ID: ASZ76178.1 Length: 65  
Range 1: 1 to 65

Score:95.4 bits(307), Expect:3e-24, 
Method:Composition-based stats., 
Identities:61/65(94%), Positives:63/65(96%), Gaps:0/65(0%)

Query  1   MKRKRGAFTFIEWFFDNIFPALFIFMLIFALGSVVVGIYLMAVVGMDIHQNGLKSVVETI  60
           MKRKR AFTF+EWFFDNIFPALFIFMLIFALGSVVVGIYLM VVG+DIHQNGLKSVVETI
Sbjct  1   MKRKRSAFTFMEWFFDNIFPALFIFMLIFALGSVVVGIYLMTVVGIDIHQNGLKSVVETI  60

Query  61  WNGVK  65
           WNGVK
Sbjct  61  WNGVK  65


>hypothetical protein Shfl2p272 [Shigella phage Shfl2]
Sequence ID: YP_004415159.1 Length: 65 
>hypothetical protein Shfl2p272 [Shigella phage Shfl2]
Sequence ID: AEA73220.1 Length: 65  
Range 1: 1 to 65

Score:95.1 bits(306), Expect:3e-24, 
Method:Composition-based stats., 
Identities:61/65(94%), Positives:62/65(95%), Gaps:0/65(0%)

Query  1   MKRKRGAFTFIEWFFDNIFPALFIFMLIFALGSVVVGIYLMAVVGMDIHQNGLKSVVETI  60
           MKRKR  FTFIEWFFDNIFPALFIFMLIFALGSVV+GIYLMA VGMDIHQNGLKSVVETI
Sbjct  1   MKRKRSVFTFIEWFFDNIFPALFIFMLIFALGSVVIGIYLMAAVGMDIHQNGLKSVVETI  60

Query  61  WNGVK  65
           WNGVK
Sbjct  61  WNGVK  65


>hypothetical protein EcNP1_gp217 [Escherichia phage EcNP1]
Sequence ID: QCQ57239.1 Length: 65 
Range 1: 1 to 65

Score:95.1 bits(306), Expect:4e-24, 
Method:Composition-based stats., 
Identities:62/65(95%), Positives:62/65(95%), Gaps:0/65(0%)

Query  1   MKRKRGAFTFIEWFFDNIFPALFIFMLIFALGSVVVGIYLMAVVGMDIHQNGLKSVVETI  60
           MKRKR AFTFIEWFFDNIFPALFIF LIFALGSVVVGIYLM VVGMDIHQNGLKSVVETI
Sbjct  1   MKRKRSAFTFIEWFFDNIFPALFIFWLIFALGSVVVGIYLMTVVGMDIHQNGLKSVVETI  60

Query  61  WNGVK  65
           WNGVK
Sbjct  61  WNGVK  65


>hypothetical protein [Escherichia phage slur14]
Sequence ID: YP_009180765.1 Length: 65 
>ndd.2a hypothetical protein [Enterobacteria phage RB51] [Escherichia phage slur03]
Sequence ID: YP_009624985.1 Length: 65 >ndd.2a hypothetical protein [Enterobacteria phage RB51] [Escherichia phage slur03]
Sequence ID: CUL01611.1 Length: 65 >hypothetical protein [Escherichia phage slur08]
Sequence ID: CUL02529.1 Length: 65 >hypothetical protein [Escherichia phage slur14]
Sequence ID: CUL03421.1 Length: 65  
Range 1: 1 to 65

Score:94.8 bits(305), Expect:5e-24, 
Method:Composition-based stats., 
Identities:61/65(94%), Positives:62/65(95%), Gaps:0/65(0%)

Query  1   MKRKRGAFTFIEWFFDNIFPALFIFMLIFALGSVVVGIYLMAVVGMDIHQNGLKSVVETI  60
           MKRKR AFT IEWFFDNIFPALFIFMLIFALGSVVVGIYLM VVG+DIHQNGLKSVVETI
Sbjct  1   MKRKRSAFTSIEWFFDNIFPALFIFMLIFALGSVVVGIYLMTVVGIDIHQNGLKSVVETI  60

Query  61  WNGVK  65
           WNGVK
Sbjct  61  WNGVK  65


>ndd.2a hypothetical protein [Escherichia virus RB14]
Sequence ID: YP_002854602.1 Length: 65 
>ndd.2a hypothetical protein [Escherichia phage RB14]
Sequence ID: ACP30910.1 Length: 65 >hypothetical protein [Escherichia virus VEc20]
Sequence ID: QDK04398.1 Length: 65  
Range 1: 1 to 65

Score:94.5 bits(304), Expect:6e-24, 
Method:Composition-based stats., 
Identities:63/65(97%), Positives:63/65(96%), Gaps:0/65(0%)

Query  1   MKRKRGAFTFIEWFFDNIFPALFIFMLIFALGSVVVGIYLMAVVGMDIHQNGLKSVVETI  60
           MKRKR  FTFIEWFFDNIFPALFIFMLIFALGSVVVGIYLMAVVGMDIHQNGLKSVVETI
Sbjct  1   MKRKRSVFTFIEWFFDNIFPALFIFMLIFALGSVVVGIYLMAVVGMDIHQNGLKSVVETI  60

Query  61  WNGVK  65
           WNGVK
Sbjct  61  WNGVK  65


>hypothetical protein G4507_00280 [Escherichia phage vB_EcoM_G4507]
Sequence ID: QBO66235.1 Length: 65 
Range 1: 1 to 65

Score:93.9 bits(302), Expect:1e-23, 
Method:Composition-based stats., 
Identities:61/65(94%), Positives:62/65(95%), Gaps:0/65(0%)

Query  1   MKRKRGAFTFIEWFFDNIFPALFIFMLIFALGSVVVGIYLMAVVGMDIHQNGLKSVVETI  60
           MKRK  AFTFIEWFFDNIFPALFIFMLIFALGSVVVGIYLM VVG+DIHQNGLKSVVETI
Sbjct  1   MKRKCSAFTFIEWFFDNIFPALFIFMLIFALGSVVVGIYLMTVVGIDIHQNGLKSVVETI  60

Query  61  WNGVK  65
           WNGVK
Sbjct  61  WNGVK  65


>transmembrane region domain-containing protein [Escherichia phage HY01]
Sequence ID: YP_009148701.1 Length: 65 
>transmembrane region domain-containing protein [Escherichia phage HY01]
Sequence ID: AHK11107.1 Length: 65  
Range 1: 1 to 65

Score:93.6 bits(301), Expect:1e-23, 
Method:Composition-based stats., 
Identities:63/65(97%), Positives:63/65(96%), Gaps:0/65(0%)

Query  1   MKRKRGAFTFIEWFFDNIFPALFIFMLIFALGSVVVGIYLMAVVGMDIHQNGLKSVVETI  60
           MKRKR AFTFIEWFFDNIFPALFIFMLIFALGSVVVGIYLMAVVGMDIHQNGLKSVVE I
Sbjct  1   MKRKRSAFTFIEWFFDNIFPALFIFMLIFALGSVVVGIYLMAVVGMDIHQNGLKSVVEII  60

Query  61  WNGVK  65
           WNGVK
Sbjct  61  WNGVK  65


>hypothetical protein vBEcoMNBG2_255 [Escherichia phage vB_EcoM_NBG2]
Sequence ID: AWM12188.1 Length: 65 
Range 1: 1 to 65

Score:93.6 bits(301), Expect:1e-23, 
Method:Composition-based stats., 
Identities:63/65(97%), Positives:63/65(96%), Gaps:0/65(0%)

Query  1   MKRKRGAFTFIEWFFDNIFPALFIFMLIFALGSVVVGIYLMAVVGMDIHQNGLKSVVETI  60
           MKRK  AFTFIEWFFDNIFPALFIFMLIFALGSVVVGIYLMAVVGMDIHQNGLKSVVETI
Sbjct  1   MKRKSTAFTFIEWFFDNIFPALFIFMLIFALGSVVVGIYLMAVVGMDIHQNGLKSVVETI  60

Query  61  WNGVK  65
           WNGVK
Sbjct  61  WNGVK  65


>putative periplasmic protein [Escherichia phage PEC04]
Sequence ID: AKN44625.1 Length: 65 
Range 1: 1 to 65

Score:93.3 bits(300), Expect:2e-23, 
Method:Composition-based stats., 
Identities:62/65(95%), Positives:63/65(96%), Gaps:0/65(0%)

Query  1   MKRKRGAFTFIEWFFDNIFPALFIFMLIFALGSVVVGIYLMAVVGMDIHQNGLKSVVETI  60
           MKRKR AFTF+EWFFDNIFPALFIFMLIFALGSVVVGIYLMAVVGMDIHQNGLKSVVE I
Sbjct  1   MKRKRSAFTFMEWFFDNIFPALFIFMLIFALGSVVVGIYLMAVVGMDIHQNGLKSVVEII  60

Query  61  WNGVK  65
           WNGVK
Sbjct  61  WNGVK  65


>hypothetical protein [Salmonella enterica]
Sequence ID: WP_080181588.1 Length: 65 
Range 1: 1 to 65

Score:93.3 bits(300), Expect:2e-23, 
Method:Composition-based stats., 
Identities:61/65(94%), Positives:62/65(95%), Gaps:0/65(0%)

Query  1   MKRKRGAFTFIEWFFDNIFPALFIFMLIFALGSVVVGIYLMAVVGMDIHQNGLKSVVETI  60
           MKRKR  FTFIEWFFDNIFPALFIFMLIFALGSVVVGIYLM VVG+DIHQNGLKSVVETI
Sbjct  1   MKRKRNVFTFIEWFFDNIFPALFIFMLIFALGSVVVGIYLMTVVGIDIHQNGLKSVVETI  60

Query  61  WNGVK  65
           WNGVK
Sbjct  61  WNGVK  65


>transmembrane region domain-containing protein [Shigella phage JK23]
Sequence ID: QEG05303.1 Length: 65 
Range 1: 1 to 65

Score:93.3 bits(300), Expect:2e-23, 
Method:Composition-based stats., 
Identities:62/65(95%), Positives:62/65(95%), Gaps:0/65(0%)

Query  1   MKRKRGAFTFIEWFFDNIFPALFIFMLIFALGSVVVGIYLMAVVGMDIHQNGLKSVVETI  60
           MKRKR AFTFIEWFFDNIFPALFIFMLIFALGSVVVGIYLM VVGMDIHQNGLKSVVE I
Sbjct  1   MKRKRSAFTFIEWFFDNIFPALFIFMLIFALGSVVVGIYLMTVVGMDIHQNGLKSVVEII  60

Query  61  WNGVK  65
           WNGVK
Sbjct  61  WNGVK  65


>putative membrane protein [Escherichia phage vB_EcoM_JB75]
Sequence ID: AXC34211.1 Length: 65 
Range 1: 1 to 65

Score:93.0 bits(299), Expect:2e-23, 
Method:Composition-based stats., 
Identities:62/65(95%), Positives:62/65(95%), Gaps:0/65(0%)

Query  1   MKRKRGAFTFIEWFFDNIFPALFIFMLIFALGSVVVGIYLMAVVGMDIHQNGLKSVVETI  60
           MKRK  AFTFIEWFFDNIFPALFIFMLIFALGSVVVGIYLM VVGMDIHQNGLKSVVETI
Sbjct  1   MKRKSTAFTFIEWFFDNIFPALFIFMLIFALGSVVVGIYLMTVVGMDIHQNGLKSVVETI  60

Query  61  WNGVK  65
           WNGVK
Sbjct  61  WNGVK  65


>Ndd.2a hypothetical predicted periplasmic protein [Escherichia virus T4]
Sequence ID: NP_049882.1 Length: 40 
>RecName: Full=Uncharacterized 4.3 kDa protein in ndd-denB intergenic region [Escherichia virus T4]
Sequence ID: P39245.2 Length: 40 >Ndd.2a hypothetical predicted periplasmic protein [Escherichia phage T4]
Sequence ID: AAD42618.1 Length: 40 >putative periplasmic protein [Enterobacteria phage RB33]
Sequence ID: AIT74903.1 Length: 40 >putative periplasmic protein [Enterobacteria phage RB59]
Sequence ID: AIT75453.1 Length: 40 >Ndd.2a hypothetical predicted periplasmic protein [Escherichia phage PP01]
Sequence ID: BBC14608.1 Length: 40 >hypothetical protein T4wild_271 [Escherichia virus T4]
Sequence ID: AHY83698.1 Length: 40  
Range 1: 1 to 40

Score:58.7 bits(184), Expect:4e-10, 
Method:Composition-based stats., 
Identities:40/40(100%), Positives:40/40(100%), Gaps:0/40(0%)

Query  26  MLIFALGSVVVGIYLMAVVGMDIHQNGLKSVVETIWNGVK  65
           MLIFALGSVVVGIYLMAVVGMDIHQNGLKSVVETIWNGVK
Sbjct  1   MLIFALGSVVVGIYLMAVVGMDIHQNGLKSVVETIWNGVK  40


>putative periplasmic protein [Escherichia phage YUEEL01]
Sequence ID: APU02622.1 Length: 40 
Range 1: 1 to 40

Score:58.4 bits(183), Expect:6e-10, 
Method:Composition-based stats., 
Identities:39/40(98%), Positives:39/40(97%), Gaps:0/40(0%)

Query  26  MLIFALGSVVVGIYLMAVVGMDIHQNGLKSVVETIWNGVK  65
           MLIFALGSVVVGIYLM VVGMDIHQNGLKSVVETIWNGVK
Sbjct  1   MLIFALGSVVVGIYLMTVVGMDIHQNGLKSVVETIWNGVK  40


>putative periplasmic protein [Escherichia phage RB3]
Sequence ID: YP_009098653.1 Length: 40 
>putative periplasmic protein [Enterobacteria phage RB5]
Sequence ID: AIT73274.1 Length: 40 >putative periplasmic protein [Enterobacteria phage RB6]
Sequence ID: AIT73545.1 Length: 40 >putative periplasmic protein [Enterobacteria phage RB7]
Sequence ID: AIT73816.1 Length: 40 >putative periplasmic protein [Enterobacteria phage RB9]
Sequence ID: AIT74088.1 Length: 40 >putative periplasmic protein [Enterobacteria phage RB10]
Sequence ID: AIT74361.1 Length: 40  
Range 1: 1 to 40

Score:57.5 bits(180), Expect:1e-09, 
Method:Composition-based stats., 
Identities:38/40(95%), Positives:40/40(100%), Gaps:0/40(0%)

Query  26  MLIFALGSVVVGIYLMAVVGMDIHQNGLKSVVETIWNGVK  65
           MLIFALGSVVVGIYLMAVVG+DIHQNGLKSV+ETIWNGVK
Sbjct  1   MLIFALGSVVVGIYLMAVVGIDIHQNGLKSVIETIWNGVK  40


>putative periplasmic protein [Enterobacteria phage RB68]
Sequence ID: YP_009167637.1 Length: 40 
>putative periplasmic protein [Enterobacteria phage RB68]
Sequence ID: AIT75728.1 Length: 40  
Range 1: 1 to 40

Score:57.5 bits(180), Expect:1e-09, 
Method:Composition-based stats., 
Identities:38/40(95%), Positives:39/40(97%), Gaps:0/40(0%)

Query  26  MLIFALGSVVVGIYLMAVVGMDIHQNGLKSVVETIWNGVK  65
           MLIFALGSVVVGIYLM VVG+DIHQNGLKSVVETIWNGVK
Sbjct  1   MLIFALGSVVVGIYLMTVVGIDIHQNGLKSVVETIWNGVK  40


>putative periplasmic protein [Enterobacteria phage RB27]
Sequence ID: YP_009102469.1 Length: 40 
>putative periplasmic protein [Enterobacteria phage RB27]
Sequence ID: AIT74631.1 Length: 40  
Range 1: 1 to 40

Score:57.2 bits(179), Expect:1e-09, 
Method:Composition-based stats., 
Identities:39/40(98%), Positives:39/40(97%), Gaps:0/40(0%)

Query  26  MLIFALGSVVVGIYLMAVVGMDIHQNGLKSVVETIWNGVK  65
           MLIFALGSVVVGIYLMAVVGMDIHQNGLKSVVETIWN VK
Sbjct  1   MLIFALGSVVVGIYLMAVVGMDIHQNGLKSVVETIWNDVK  40


>hypothetical protein Sf25_gp120 [Shigella phage Sf25]
Sequence ID: AUV63400.1 Length: 62 
Range 1: 9 to 62

Score:57.5 bits(180), Expect:2e-09, 
Method:Composition-based stats., 
Identities:36/54(67%), Positives:42/54(77%), Gaps:1/54(1%)

Query  13  WFFDNIFPALFIFMLIFALGSV-VVGIYLMAVVGMDIHQNGLKSVVETIWNGVK  65
           W    I+  L IF +++ +  + VVGIYLMAVVGMDIHQNGLKSVVETIWNGVK
Sbjct  9   WNVVIILVVLSIFPIVLMIDMLNVVGIYLMAVVGMDIHQNGLKSVVETIWNGVK  62


>hypothetical protein [Escherichia phage T2]
Sequence ID: AYD82856.1 Length: 44 
Range 1: 1 to 44

Score:56.9 bits(178), Expect:2e-09, 
Method:Composition-based stats., 
Identities:41/44(93%), Positives:42/44(95%), Gaps:0/44(0%)

Query  1   MKRKRGAFTFIEWFFDNIFPALFIFMLIFALGSVVVGIYLMAVV  44
           MK KR AFTF+EWFFDNIFPALFIFMLIFALGSVVVGIYLMAVV
Sbjct  1   MKSKRSAFTFMEWFFDNIFPALFIFMLIFALGSVVVGIYLMAVV  44


>Ndd.2a hypothetical predicted periplasmic protein [Escherichia phage T2]
Sequence ID: BBC14884.1 Length: 25 
Range 1: 1 to 25

Score:44.6 bits(137), Expect:1e-04, 
Method:Composition-based stats., 
Identities:24/25(96%), Positives:24/25(96%), Gaps:0/25(0%)

Query  41  MAVVGMDIHQNGLKSVVETIWNGVK  65
           M VVGMDIHQNGLKSVVETIWNGVK
Sbjct  1   MEVVGMDIHQNGLKSVVETIWNGVK  25


		
