# Supplementary material for: Influence of Non-canonical DNA Bases on the Genomic Diversity of Tevenvirinae
Source: Front Microbiol. 2021 Apr 6;12:632686. doi: 10.3389/fmicb.2021.632686 (PMC8056088; doi:10.3389/fmicb.2021.632686)
Supplement: Supplementary Data Sheet 2 — The results of the BLAST-assisted (“txt” files) and HMMER-assisted (“xlsx” files) searches for GSC homologs. The clusters containing homologs of proteins from other organisms are listed. [file Data_Sheet_2.ZIP › Data sheet 2/Group I/20565.xlsx]

## Sheet: Лист1
	ID	Title	E-value	Ind. E-value	Bitscore	Aligned Positions
1	AYD82856.1	hypothetical protein [Escherichia phage T2]	1.6e-24	1.7e-24	96.2	45
2	YP_009167637.1	putative periplasmic protein [Enterobacteria phage RB68]AIT75728.1 putative periplas	2.1e-23	2.3e-23	92.6	41
3	AUV63400.1	hypothetical protein Sf25_gp120 [Shigella phage Sf25]	7.3e-16	3.4e-15	66.4	50
4	BBC14884.1	Ndd.2a hypothetical predicted periplasmic protein [Escherichia phage T2]	9.6e-12	9.9e-12	55.3	26
5	PIK53578.1	hypothetical protein BSL78_09496 [Apostichopus japonicus]	6.8e-10	25000	6	12
6	YP_003934902.1	hypothetical protein SP18_gp279 [Shigella phage SP18]ADO19619.1 hypothetical protein	0.00011	0.00012	32.7	55
7	WP_110203072.1	hypothetical protein [Klebsiella variicola]AUV57618.1 hypothetical protein [Klebsiel	0.00048	0.00055	30.5	50
8	QAY01389.1	hypothetical protein ASwh1_330 [Aeromonas phage Aswh_1]	0.0022	0.0028	28.3	49
9	WP_136191977.1	tape measure protein [Actinomyces sp. dk752]	0.0081	540	11.3	17
