# Supplementary material for: Influence of Non-canonical DNA Bases on the Genomic Diversity of Tevenvirinae
Source: Front Microbiol. 2021 Apr 6;12:632686. doi: 10.3389/fmicb.2021.632686 (PMC8056088; doi:10.3389/fmicb.2021.632686)
Supplement: Supplementary Data Sheet 2 — The results of the BLAST-assisted (“txt” files) and HMMER-assisted (“xlsx” files) searches for GSC homologs. The clusters containing homologs of proteins from other organisms are listed. [file Data_Sheet_2.ZIP › Data sheet 2/Group VIIII/44672.txt]

RID: 6JU4A578016	
Job Title:Protein Sequence				
Program: BLASTP 
Query: None ID: lcl|Query_17441(amino acid) Length: 69
Database: nr All non-redundant GenBank CDS translations+PDB+SwissProt+PIR+PRF excluding environmental samples from WGS projects
	
Sequences producing significant alignments:

Sequences  with  E-value BETTER than threshold
                                                                  Max    Total Query   E   Per.                  
Description                                                       Score  Score cover Value Ident  Accession        

hypothetical protein JD18_013 [Klebsiella phage JD18]             139    139   100%  5e-42 98.55  YP_009190594.1   
hypothetical protein [Klebsiella phage KP1]                       139    139   100%  5e-42 100.00 AUV57372.1       
hypothetical protein [Klebsiella variicola]                       138    138   100%  8e-42 97.10  WP_142667683.1   
hypothetical protein KPN5_116 [Klebsiella phage KPN5]             138    138   100%  1e-41 95.65  QEG11447.1       
hypothetical protein CPT_Mineola_030 [Klebsiella phage Mineola]   133    133   100%  1e-39 94.20  AWY06925.1       
hypothetical protein [Klebsiella pneumoniae]                      90.2   90.2  95%   2e-22 60.61  WP_153932219.1   
hypothetical protein [Klebsiella phage KP179]                     89.3   89.3  95%   3e-22 59.09  AYD80853.1       

Sequences with E-value WORSE than threshold


Alignments:
>hypothetical protein JD18_013 [Klebsiella phage JD18]
Sequence ID: YP_009190594.1 Length: 69 
>hypothetical protein JD18_013 [Klebsiella phage JD18]
Sequence ID: AKY01884.1 Length: 69  
Range 1: 1 to 69

Score:139 bits(462), Expect:5e-42, 
Method:Composition-based stats., 
Identities:68/69(99%), Positives:69/69(100%), Gaps:0/69(0%)

Query  1   MITYVLIMALSTGSGGMSTEKMAFTGKDEAVIKQKCEDTGKQFMLIKDNPKSMSPTLYPT  60
           MITYVL+MALSTGSGGMSTEKMAFTGKDEAVIKQKCEDTGKQFMLIKDNPKSMSPTLYPT
Sbjct  1   MITYVLVMALSTGSGGMSTEKMAFTGKDEAVIKQKCEDTGKQFMLIKDNPKSMSPTLYPT  60

Query  61  YKCLRITHE  69
           YKCLRITHE
Sbjct  61  YKCLRITHE  69


>hypothetical protein [Klebsiella phage KP1]
Sequence ID: AUV57372.1 Length: 69 
Range 1: 1 to 69

Score:139 bits(462), Expect:5e-42, 
Method:Composition-based stats., 
Identities:69/69(100%), Positives:69/69(100%), Gaps:0/69(0%)

Query  1   MITYVLIMALSTGSGGMSTEKMAFTGKDEAVIKQKCEDTGKQFMLIKDNPKSMSPTLYPT  60
           MITYVLIMALSTGSGGMSTEKMAFTGKDEAVIKQKCEDTGKQFMLIKDNPKSMSPTLYPT
Sbjct  1   MITYVLIMALSTGSGGMSTEKMAFTGKDEAVIKQKCEDTGKQFMLIKDNPKSMSPTLYPT  60

Query  61  YKCLRITHE  69
           YKCLRITHE
Sbjct  61  YKCLRITHE  69


>hypothetical protein [Klebsiella variicola]
Sequence ID: WP_142667683.1 Length: 69 
>hypothetical protein [Klebsiella phage KPV15]
Sequence ID: APD20409.1 Length: 69 >hypothetical protein JIPhKp122_0013 [Klebsiella phage JIPh_Kp122]
Sequence ID: QGF21445.1 Length: 69  
Range 1: 1 to 69

Score:138 bits(460), Expect:8e-42, 
Method:Composition-based stats., 
Identities:67/69(97%), Positives:68/69(98%), Gaps:0/69(0%)

Query  1   MITYVLIMALSTGSGGMSTEKMAFTGKDEAVIKQKCEDTGKQFMLIKDNPKSMSPTLYPT  60
           MITYVL+MALSTGSGGMS EKMAFTGKDEAVIKQKCEDTGKQFMLIKDNPKSMSPTLYPT
Sbjct  1   MITYVLVMALSTGSGGMSIEKMAFTGKDEAVIKQKCEDTGKQFMLIKDNPKSMSPTLYPT  60

Query  61  YKCLRITHE  69
           YKCLRITHE
Sbjct  61  YKCLRITHE  69


>hypothetical protein KPN5_116 [Klebsiella phage KPN5]
Sequence ID: QEG11447.1 Length: 69 
Range 1: 1 to 69

Score:138 bits(458), Expect:1e-41, 
Method:Composition-based stats., 
Identities:66/69(96%), Positives:67/69(97%), Gaps:0/69(0%)

Query  1   MITYVLIMALSTGSGGMSTEKMAFTGKDEAVIKQKCEDTGKQFMLIKDNPKSMSPTLYPT  60
           MITYVL+MALSTGSGGMS EKMAF GKDEAVIKQKCEDTGKQFMLIKDNPKSMSPTLYPT
Sbjct  1   MITYVLVMALSTGSGGMSIEKMAFIGKDEAVIKQKCEDTGKQFMLIKDNPKSMSPTLYPT  60

Query  61  YKCLRITHE  69
           YKCLRITHE
Sbjct  61  YKCLRITHE  69


>hypothetical protein CPT_Mineola_030 [Klebsiella phage Mineola]
Sequence ID: AWY06925.1 Length: 69 
Range 1: 1 to 69

Score:133 bits(441), Expect:1e-39, 
Method:Composition-based stats., 
Identities:65/69(94%), Positives:67/69(97%), Gaps:0/69(0%)

Query  1   MITYVLIMALSTGSGGMSTEKMAFTGKDEAVIKQKCEDTGKQFMLIKDNPKSMSPTLYPT  60
           MITYVL+MALSTGSGGMSTEKMAFTGKDE VIKQKCEDTGKQFMLIKDNPKSMSPTLYPT
Sbjct  1   MITYVLVMALSTGSGGMSTEKMAFTGKDETVIKQKCEDTGKQFMLIKDNPKSMSPTLYPT  60

Query  61  YKCLRITHE  69
           YKCLRI +E
Sbjct  61  YKCLRIANE  69


>hypothetical protein [Klebsiella pneumoniae]
Sequence ID: WP_153932219.1 Length: 72 
>hypothetical protein kpv477_034 [Klebsiella phage vB_KpnM_KpV477]
Sequence ID: YP_009288710.1 Length: 72 >hypothetical protein KPN2_94 [Klebsiella phage KPN2 HKu-2019]
Sequence ID: QEG11018.1 Length: 72 >hypothetical protein KPN6_133 [Klebsiella phage KPN6]
Sequence ID: QEG11797.1 Length: 72 >hypothetical protein kpv477_034 [Klebsiella phage vB_KpnM_KpV477]
Sequence ID: ANT40471.1 Length: 72 >hypothetical protein [Klebsiella pneumoniae]
Sequence ID: MRL95033.1 Length: 72  
Range 1: 1 to 66

Score:90.2 bits(294), Expect:2e-22, 
Method:Composition-based stats., 
Identities:40/66(61%), Positives:53/66(80%), Gaps:0/66(0%)

Query  1   MITYVLIMALSTGSGGMSTEKMAFTGKDEAVIKQKCEDTGKQFMLIKDNPKSMSPTLYPT  60
           MITYVL+MA+ TG+GG+STEK++FTG +E+ + QKCED GKQF  IK +    SP++Y T
Sbjct  1   MITYVLVMAIMTGAGGVSTEKLSFTGMNESSLAQKCEDAGKQFTGIKADSGFGSPSVYTT  60

Query  61  YKCLRI  66
           YKC+RI
Sbjct  61  YKCIRI  66


>hypothetical protein [Klebsiella phage KP179]
Sequence ID: AYD80853.1 Length: 72 
Range 1: 1 to 66

Score:89.3 bits(291), Expect:3e-22, 
Method:Composition-based stats., 
Identities:39/66(59%), Positives:53/66(80%), Gaps:0/66(0%)

Query  1   MITYVLIMALSTGSGGMSTEKMAFTGKDEAVIKQKCEDTGKQFMLIKDNPKSMSPTLYPT  60
           MITYVL++A+ TG+GG+STEK++FTG +E+ + QKCED GKQF  IK +    SP++Y T
Sbjct  1   MITYVLVIAIMTGAGGVSTEKLSFTGMNESSLAQKCEDAGKQFTGIKADSGFGSPSVYTT  60

Query  61  YKCLRI  66
           YKC+RI
Sbjct  61  YKCIRI  66


		
