# Supplementary material for: Influence of Non-canonical DNA Bases on the Genomic Diversity of Tevenvirinae
Source: Front Microbiol. 2021 Apr 6;12:632686. doi: 10.3389/fmicb.2021.632686 (PMC8056088; doi:10.3389/fmicb.2021.632686)
Supplement: Supplementary Data Sheet 2 — The results of the BLAST-assisted (“txt” files) and HMMER-assisted (“xlsx” files) searches for GSC homologs. The clusters containing homologs of proteins from other organisms are listed. [file Data_Sheet_2.ZIP › Data sheet 2/Group VIIII/44672.xlsx]

## Sheet: Лист1
	ID	Title	E-value	Ind. E-value	Bitscore	Aligned Positions
1	WP_142667683.1	hypothetical protein [Klebsiella variicola]APD20409.1 hypothetical protein [Klebsiel	5.7e-46	6.2e-46	164.8	70
2	XP_019623043.1	PREDICTED: uncharacterized protein LOC109469101 [Branchiostoma belcheri]	0.0000015	360	11.8	30
3	XP_019619609.1	PREDICTED: zinc finger protein 695-like [Branchiostoma belcheri]	0.00026	55	14.4	25
4	XP_019635519.1	PREDICTED: zinc finger protein 729-like [Branchiostoma belcheri]	0.00049	2.2	18.9	40
