# Supplementary material for: Influence of Non-canonical DNA Bases on the Genomic Diversity of Tevenvirinae
Source: Front Microbiol. 2021 Apr 6;12:632686. doi: 10.3389/fmicb.2021.632686 (PMC8056088; doi:10.3389/fmicb.2021.632686)
Supplement: Supplementary Data Sheet 2 — The results of the BLAST-assisted (“txt” files) and HMMER-assisted (“xlsx” files) searches for GSC homologs. The clusters containing homologs of proteins from other organisms are listed. [file Data_Sheet_2.ZIP › Data sheet 2/Group VIIII/44699.txt]

RID: 6JU4S998014	
Job Title:Protein Sequence				
Program: BLASTP 
Query: None ID: lcl|Query_89324(amino acid) Length: 81
Database: nr All non-redundant GenBank CDS translations+PDB+SwissProt+PIR+PRF excluding environmental samples from WGS projects
	
Sequences producing significant alignments:

Sequences  with  E-value BETTER than threshold
                                                                  Max    Total Query   E   Per.                  
Description                                                       Score  Score cover Value Ident  Accession        

hypothetical protein JD18_041 [Klebsiella phage JD18]             161    161   100%  1e-50 98.77  YP_009190622.1   
hypothetical protein [Klebsiella phage KP1]                       160    160   100%  3e-50 100.00 AUV57399.1       
hypothetical protein [Klebsiella phage KPV15]                     160    160   100%  4e-50 88.89  APD20439.1       
hypothetical protein KPN6_160 [Klebsiella phage KPN6]             160    160   100%  5e-50 96.30  QEG11777.1       
hypothetical protein [Klebsiella phage KP179]                     159    159   100%  1e-49 92.59  AYD80826.1       
MULTISPECIES: hypothetical protein [Klebsiella]                   158    158   100%  2e-49 91.36  WP_110203383.1   
hypothetical protein CPT_Mineola_056 [Klebsiella phage Mineola]   156    156   100%  2e-48 97.53  AWY06951.1       

Sequences with E-value WORSE than threshold


Alignments:
>hypothetical protein JD18_041 [Klebsiella phage JD18]
Sequence ID: YP_009190622.1 Length: 81 
>hypothetical protein JD18_041 [Klebsiella phage JD18]
Sequence ID: AKY01912.1 Length: 81 >hypothetical protein KPN2_68 [Klebsiella phage KPN2 HKu-2019]
Sequence ID: QEG10992.1 Length: 81 >hypothetical protein KPN5_142 [Klebsiella phage KPN5]
Sequence ID: QEG11473.1 Length: 81 >hypothetical protein JIPhKp122_0040 [Klebsiella phage JIPh_Kp122]
Sequence ID: QGF21472.1 Length: 81  
Range 1: 1 to 81

Score:161 bits(539), Expect:1e-50, 
Method:Composition-based stats., 
Identities:80/81(99%), Positives:80/81(98%), Gaps:0/81(0%)

Query  1   MKIQLTLTHEKIKGVFCLENSQITFAQDGTYWYAESDDIAGYGMERVFEDFEAVIDVPLD  60
           MKIQLTLTHE IKGVFCLENSQITFAQDGTYWYAESDDIAGYGMERVFEDFEAVIDVPLD
Sbjct  1   MKIQLTLTHENIKGVFCLENSQITFAQDGTYWYAESDDIAGYGMERVFEDFEAVIDVPLD  60

Query  61  FTYNDFYRIMMKLIACAELIK  81
           FTYNDFYRIMMKLIACAELIK
Sbjct  61  FTYNDFYRIMMKLIACAELIK  81


>hypothetical protein [Klebsiella phage KP1]
Sequence ID: AUV57399.1 Length: 81 
Range 1: 1 to 81

Score:160 bits(535), Expect:3e-50, 
Method:Composition-based stats., 
Identities:81/81(100%), Positives:81/81(100%), Gaps:0/81(0%)

Query  1   MKIQLTLTHEKIKGVFCLENSQITFAQDGTYWYAESDDIAGYGMERVFEDFEAVIDVPLD  60
           MKIQLTLTHEKIKGVFCLENSQITFAQDGTYWYAESDDIAGYGMERVFEDFEAVIDVPLD
Sbjct  1   MKIQLTLTHEKIKGVFCLENSQITFAQDGTYWYAESDDIAGYGMERVFEDFEAVIDVPLD  60

Query  61  FTYNDFYRIMMKLIACAELIK  81
           FTYNDFYRIMMKLIACAELIK
Sbjct  61  FTYNDFYRIMMKLIACAELIK  81


>hypothetical protein [Klebsiella phage KPV15]
Sequence ID: APD20439.1 Length: 81 
Range 1: 1 to 81

Score:160 bits(534), Expect:4e-50, 
Method:Composition-based stats., 
Identities:72/81(89%), Positives:74/81(91%), Gaps:0/81(0%)

Query  1   MKIQLTLTHEKIKGVFCLENSQITFAQDGTYWYAESDDIAGYGMERVFEDFEAVIDVPLD  60
           MKIQLTLTHE IKGVFCLENSQITFAQDGTYWYAE+D IA YGME VFE FE VI+VP D
Sbjct  1   MKIQLTLTHENIKGVFCLENSQITFAQDGTYWYAETDSIADYGMEPVFEGFECVIEVPSD  60

Query  61  FTYNDFYRIMMKLIACAELIK  81
           FTYNDFYRIMMKLIACAELIK
Sbjct  61  FTYNDFYRIMMKLIACAELIK  81


>hypothetical protein KPN6_160 [Klebsiella phage KPN6]
Sequence ID: QEG11777.1 Length: 81 
Range 1: 1 to 81

Score:160 bits(534), Expect:5e-50, 
Method:Composition-based stats., 
Identities:78/81(96%), Positives:80/81(98%), Gaps:0/81(0%)

Query  1   MKIQLTLTHEKIKGVFCLENSQITFAQDGTYWYAESDDIAGYGMERVFEDFEAVIDVPLD  60
           MKIQLTLTHE IKGVFCLENSQITFAQDGTYWYAESDDIAGYGMERVFEDFEAVI+VPL+
Sbjct  1   MKIQLTLTHENIKGVFCLENSQITFAQDGTYWYAESDDIAGYGMERVFEDFEAVIEVPLN  60

Query  61  FTYNDFYRIMMKLIACAELIK  81
           FTYNDFYRIMMKLIACAELIK
Sbjct  61  FTYNDFYRIMMKLIACAELIK  81


>hypothetical protein [Klebsiella phage KP179]
Sequence ID: AYD80826.1 Length: 81 
Range 1: 1 to 81

Score:159 bits(531), Expect:1e-49, 
Method:Composition-based stats., 
Identities:75/81(93%), Positives:77/81(95%), Gaps:0/81(0%)

Query  1   MKIQLTLTHEKIKGVFCLENSQITFAQDGTYWYAESDDIAGYGMERVFEDFEAVIDVPLD  60
           MKIQLTLTHE IKGVFCLENSQITFAQDGTYWYAE+D IA YGMERVFEDFE VI+VPLD
Sbjct  1   MKIQLTLTHENIKGVFCLENSQITFAQDGTYWYAETDSIADYGMERVFEDFECVIEVPLD  60

Query  61  FTYNDFYRIMMKLIACAELIK  81
           FTYNDFYRIMMKLIACAELIK
Sbjct  61  FTYNDFYRIMMKLIACAELIK  81


>MULTISPECIES: hypothetical protein [Klebsiella]
Sequence ID: WP_110203383.1 Length: 81 
>hypothetical protein kpv477_060 [Klebsiella phage vB_KpnM_KpV477]
Sequence ID: YP_009288736.1 Length: 81 >hypothetical protein kpv477_060 [Klebsiella phage vB_KpnM_KpV477]
Sequence ID: ANT40497.1 Length: 81 >hypothetical protein [Klebsiella pneumoniae]
Sequence ID: MRL95011.1 Length: 81 >hypothetical protein DMT40_26165 [Klebsiella variicola]
Sequence ID: PXM00550.1 Length: 81  
Range 1: 1 to 81

Score:158 bits(529), Expect:2e-49, 
Method:Composition-based stats., 
Identities:74/81(91%), Positives:76/81(93%), Gaps:0/81(0%)

Query  1   MKIQLTLTHEKIKGVFCLENSQITFAQDGTYWYAESDDIAGYGMERVFEDFEAVIDVPLD  60
           MKIQLTLTHE IKGVFCLENSQITFAQDGTYWYAE+D IA YGMERVFEDFE VI+VP D
Sbjct  1   MKIQLTLTHENIKGVFCLENSQITFAQDGTYWYAETDSIADYGMERVFEDFECVIEVPSD  60

Query  61  FTYNDFYRIMMKLIACAELIK  81
           FTYNDFYRIMMKLIACAELIK
Sbjct  61  FTYNDFYRIMMKLIACAELIK  81


>hypothetical protein CPT_Mineola_056 [Klebsiella phage Mineola]
Sequence ID: AWY06951.1 Length: 81 
Range 1: 1 to 81

Score:156 bits(521), Expect:2e-48, 
Method:Composition-based stats., 
Identities:79/81(98%), Positives:79/81(97%), Gaps:0/81(0%)

Query  1   MKIQLTLTHEKIKGVFCLENSQITFAQDGTYWYAESDDIAGYGMERVFEDFEAVIDVPLD  60
           MKIQLTLTHE IKGVFCLENSQITFAQDGTYWYAESDDIAGYGMERVFEDFEAVIDVPLD
Sbjct  1   MKIQLTLTHENIKGVFCLENSQITFAQDGTYWYAESDDIAGYGMERVFEDFEAVIDVPLD  60

Query  61  FTYNDFYRIMMKLIACAELIK  81
           FTYNDFYRIMMKLIA AELIK
Sbjct  61  FTYNDFYRIMMKLIAYAELIK  81


		
