# Supplementary material for: Influence of Non-canonical DNA Bases on the Genomic Diversity of Tevenvirinae
Source: Front Microbiol. 2021 Apr 6;12:632686. doi: 10.3389/fmicb.2021.632686 (PMC8056088; doi:10.3389/fmicb.2021.632686)
Supplement: Supplementary Data Sheet 2 — The results of the BLAST-assisted (“txt” files) and HMMER-assisted (“xlsx” files) searches for GSC homologs. The clusters containing homologs of proteins from other organisms are listed. [file Data_Sheet_2.ZIP › Data sheet 2/Group VIIII/44699.xlsx]

## Sheet: Лист1
	ID	Title	E-value	Ind. E-value	Bitscore	Aligned Positions
1	YP_009190622.1	hypothetical protein JD18_041 [Klebsiella phage JD18]AKY01912.1 hypothetical protein	1.9e-55	2.1e-55	195.1	82
2	RXN13521.1	polymeric immunoglobulin receptor-like protein [Labeo rohita]	9.9e-10	630	11	35
3	WP_143317681.1	hypothetical protein [Clostridium sp. HBUAS56017]	0.00066	6500	7.7	32
