# Supplementary material for: Influence of Non-canonical DNA Bases on the Genomic Diversity of Tevenvirinae
Source: Front Microbiol. 2021 Apr 6;12:632686. doi: 10.3389/fmicb.2021.632686 (PMC8056088; doi:10.3389/fmicb.2021.632686)
Supplement: Supplementary Data Sheet 2 — The results of the BLAST-assisted (“txt” files) and HMMER-assisted (“xlsx” files) searches for GSC homologs. The clusters containing homologs of proteins from other organisms are listed. [file Data_Sheet_2.ZIP › Data sheet 2/Group VIIII/44702.txt]

RID: 6JU51JZ2014	
Job Title:Protein Sequence				
Program: BLASTP 
Query: None ID: lcl|Query_33134(amino acid) Length: 94
Database: nr All non-redundant GenBank CDS translations+PDB+SwissProt+PIR+PRF excluding environmental samples from WGS projects
	
Sequences producing significant alignments:

Sequences  with  E-value BETTER than threshold
                                                                  Max    Total Query   E   Per.                  
Description                                                       Score  Score cover Value Ident  Accession        

hypothetical protein [Klebsiella variicola]                       160    160   100%  2e-49 97.87  WP_142667689.1   
hypothetical protein JD18_044 [Klebsiella phage JD18]             159    159   100%  2e-49 98.94  YP_009190625.1   
hypothetical protein [Klebsiella phage KP1]                       159    159   100%  2e-49 100.00 AUV57402.1       
hypothetical protein kpv477_063 [Klebsiella phage vB_KpnM_KpV477] 159    159   100%  3e-49 97.87  YP_009288739.1   
hypothetical protein CPT_Mineola_059 [Klebsiella phage Mineola]   129    129   90%   2e-37 49.41  AWY06954.1       

Sequences with E-value WORSE than threshold


Alignments:
>hypothetical protein [Klebsiella variicola]
Sequence ID: WP_142667689.1 Length: 103 
Range 1: 10 to 103

Score:160 bits(533), Expect:2e-49, 
Method:Composition-based stats., 
Identities:92/94(98%), Positives:94/94(100%), Gaps:0/94(0%)

Query  1    MRKVILYTEVFTNRWVFDSILLADTKFADDIGRARKLAYELAEKSPTFVRISYIITTSDY  60
            MRKVILYTE+FTNRWVFDSILLADTKFADDIGRARKLAYELAEKSPTFVRISYI+TTSDY
Sbjct  10   MRKVILYTEIFTNRWVFDSILLADTKFADDIGRARKLAYELAEKSPTFVRISYIVTTSDY  69

Query  61   VYKVSKEALYRFCNVMISSGKALNYNQLVEILND  94
            VYKVSKEALYRFCNVMISSGKALNYNQLVEILND
Sbjct  70   VYKVSKEALYRFCNVMISSGKALNYNQLVEILND  103


>hypothetical protein JD18_044 [Klebsiella phage JD18]
Sequence ID: YP_009190625.1 Length: 94 
>hypothetical protein KPN2_65 [Klebsiella phage KPN2 HKu-2019]
Sequence ID: QEG10989.1 Length: 94 >hypothetical protein KPN5_145 [Klebsiella phage KPN5]
Sequence ID: QEG11476.1 Length: 94 >hypothetical protein KPN6_163 [Klebsiella phage KPN6]
Sequence ID: QEG11755.1 Length: 94 >hypothetical protein JIPhKp122_0043 [Klebsiella phage JIPh_Kp122]
Sequence ID: QGF21475.1 Length: 94 >hypothetical protein JD18_044 [Klebsiella phage JD18]
Sequence ID: AKY01915.1 Length: 94  
Range 1: 1 to 94

Score:159 bits(531), Expect:2e-49, 
Method:Composition-based stats., 
Identities:93/94(99%), Positives:94/94(100%), Gaps:0/94(0%)

Query  1   MRKVILYTEVFTNRWVFDSILLADTKFADDIGRARKLAYELAEKSPTFVRISYIITTSDY  60
           MRKVILYTE+FTNRWVFDSILLADTKFADDIGRARKLAYELAEKSPTFVRISYIITTSDY
Sbjct  1   MRKVILYTEIFTNRWVFDSILLADTKFADDIGRARKLAYELAEKSPTFVRISYIITTSDY  60

Query  61  VYKVSKEALYRFCNVMISSGKALNYNQLVEILND  94
           VYKVSKEALYRFCNVMISSGKALNYNQLVEILND
Sbjct  61  VYKVSKEALYRFCNVMISSGKALNYNQLVEILND  94


>hypothetical protein [Klebsiella phage KP1]
Sequence ID: AUV57402.1 Length: 94 
Range 1: 1 to 94

Score:159 bits(531), Expect:2e-49, 
Method:Composition-based stats., 
Identities:94/94(100%), Positives:94/94(100%), Gaps:0/94(0%)

Query  1   MRKVILYTEVFTNRWVFDSILLADTKFADDIGRARKLAYELAEKSPTFVRISYIITTSDY  60
           MRKVILYTEVFTNRWVFDSILLADTKFADDIGRARKLAYELAEKSPTFVRISYIITTSDY
Sbjct  1   MRKVILYTEVFTNRWVFDSILLADTKFADDIGRARKLAYELAEKSPTFVRISYIITTSDY  60

Query  61  VYKVSKEALYRFCNVMISSGKALNYNQLVEILND  94
           VYKVSKEALYRFCNVMISSGKALNYNQLVEILND
Sbjct  61  VYKVSKEALYRFCNVMISSGKALNYNQLVEILND  94


>hypothetical protein kpv477_063 [Klebsiella phage vB_KpnM_KpV477]
Sequence ID: YP_009288739.1 Length: 94 
>hypothetical protein kpv477_063 [Klebsiella phage vB_KpnM_KpV477]
Sequence ID: ANT40500.1 Length: 94 >hypothetical protein [Klebsiella phage KPV15]
Sequence ID: APD20442.1 Length: 94 >hypothetical protein [Klebsiella phage KP179]
Sequence ID: AYD80823.1 Length: 94  
Range 1: 1 to 94

Score:159 bits(530), Expect:3e-49, 
Method:Composition-based stats., 
Identities:92/94(98%), Positives:94/94(100%), Gaps:0/94(0%)

Query  1   MRKVILYTEVFTNRWVFDSILLADTKFADDIGRARKLAYELAEKSPTFVRISYIITTSDY  60
           MRKVILYTE+FTNRWVFDSILLADTKFADDIGRARKLAYELAEKSPTFVRISYI+TTSDY
Sbjct  1   MRKVILYTEIFTNRWVFDSILLADTKFADDIGRARKLAYELAEKSPTFVRISYIVTTSDY  60

Query  61  VYKVSKEALYRFCNVMISSGKALNYNQLVEILND  94
           VYKVSKEALYRFCNVMISSGKALNYNQLVEILND
Sbjct  61  VYKVSKEALYRFCNVMISSGKALNYNQLVEILND  94


>hypothetical protein CPT_Mineola_059 [Klebsiella phage Mineola]
Sequence ID: AWY06954.1 Length: 93 
Range 1: 1 to 84

Score:129 bits(429), Expect:2e-37, 
Method:Composition-based stats., 
Identities:42/85(49%), Positives:61/85(71%), Gaps:1/85(1%)

Query  1   MRKVILYTEVFTNRWVFDSILLADTKFADDIGRARKLAYELAEKSPTFVRISYIITTSDY  60
           MRKVILYTE+FT+RWVFDS+ +++    +D+  A++LAY+ A KSP FV+I YIIT S  
Sbjct  1   MRKVILYTEIFTSRWVFDSVRISNAS-KEDVRNAQRLAYDEAGKSPAFVKIEYIITDSAL  59

Query  61  VYKVSKEALYRFCNVMISSGKALNY  85
           ++ VS+  L +FC   I+ G ++ Y
Sbjct  60  IHTVSESVLKKFCVDRINKGTSMEY  84


		
