# Supplementary material for: Influence of Non-canonical DNA Bases on the Genomic Diversity of Tevenvirinae
Source: Front Microbiol. 2021 Apr 6;12:632686. doi: 10.3389/fmicb.2021.632686 (PMC8056088; doi:10.3389/fmicb.2021.632686)
Supplement: Supplementary Data Sheet 2 — The results of the BLAST-assisted (“txt” files) and HMMER-assisted (“xlsx” files) searches for GSC homologs. The clusters containing homologs of proteins from other organisms are listed. [file Data_Sheet_2.ZIP › Data sheet 2/Group VIIII/44714.txt]

RID: 6JU5YBY0014	
Job Title:Protein Sequence				
Program: BLASTP 
Query: None ID: lcl|Query_3962(amino acid) Length: 102
Database: nr All non-redundant GenBank CDS translations+PDB+SwissProt+PIR+PRF excluding environmental samples from WGS projects
	
Sequences producing significant alignments:

Sequences  with  E-value BETTER than threshold
                                                                  Max    Total Query   E   Per.                  
Description                                                       Score  Score cover Value Ident  Accession        

hypothetical protein KPN2_54 [Klebsiella phage KPN2 HKu-2019]     163    163   100%  2e-50 97.06  QEG10978.1       
hypothetical protein CPT_Mineola_070 [Klebsiella phage Mineola]   161    161   100%  4e-50 95.10  AWY06965.1       
hypothetical protein [Klebsiella phage KP1]                       161    161   100%  8e-50 100.00 AUV57414.1       
hypothetical protein KPN6_174 [Klebsiella phage KPN6]             158    158   100%  1e-48 97.06  QEG11740.1       
hypothetical protein [Klebsiella variicola]                       158    158   100%  1e-48 97.06  WP_110203395.1   
hypothetical protein [Klebsiella pneumoniae]                      158    158   100%  1e-48 99.02  WP_153932203.1   
hypothetical protein [Klebsiella phage KP179]                     156    156   100%  4e-48 97.06  AYD80811.1       
hypothetical protein JIPhKp122_0055 [Klebsiella phage JIPh_Kp122] 156    156   100%  5e-48 95.10  QGF21487.1       
hypothetical protein JD18_057 [Klebsiella phage JD18]             154    154   100%  3e-47 50.00  YP_009190638.1   
hypothetical protein KPN5_158 [Klebsiella phage KPN5]             154    154   100%  4e-47 49.02  QEG11489.1       
hypothetical protein [Klebsiella phage KPV15]                     72.0   72.0  53%   7e-15 54.55  APD20457.1       
hypothetical protein [Klebsiella phage KPV15]                     47.7   47.7  27%   2e-05 89.29  APD20456.1       

Sequences with E-value WORSE than threshold


Alignments:
>hypothetical protein KPN2_54 [Klebsiella phage KPN2 HKu-2019]
Sequence ID: QEG10978.1 Length: 102 
Range 1: 1 to 102

Score:163 bits(543), Expect:2e-50, 
Method:Composition-based stats., 
Identities:99/102(97%), Positives:101/102(99%), Gaps:0/102(0%)

Query  1    MSNTCISKSIKVKLLDLSELHRQIKSVFKDHGIKVGDIIEFSDGYYEDDIDAMAWKSVKL  60
            MSNTCISKSIKVKLLDLSELHRQIK+VFKDHGIKVGDIIEFSDGYYED+ID MAWKSVKL
Sbjct  1    MSNTCISKSIKVKLLDLSELHRQIKNVFKDHGIKVGDIIEFSDGYYEDEIDGMAWKSVKL  60

Query  61   VDANSNEVYSYHADNITGIFAFCTSYCIKESSKNMYGSYSLI  102
            VDANSNEVYSYHADNITGIFAFCTSYCIKESSKNMYGSYSLI
Sbjct  61   VDANSNEVYSYHADNITGIFAFCTSYCIKESSKNMYGSYSLI  102


>hypothetical protein CPT_Mineola_070 [Klebsiella phage Mineola]
Sequence ID: AWY06965.1 Length: 102 
Range 1: 1 to 102

Score:161 bits(539), Expect:4e-50, 
Method:Composition-based stats., 
Identities:97/102(95%), Positives:100/102(98%), Gaps:0/102(0%)

Query  1    MSNTCISKSIKVKLLDLSELHRQIKSVFKDHGIKVGDIIEFSDGYYEDDIDAMAWKSVKL  60
            MSNTCISKSIKVKLLDLSELHRQIK++FKDHGIKVGDIIEFSDGYYED+ID MAWKSVKL
Sbjct  1    MSNTCISKSIKVKLLDLSELHRQIKNIFKDHGIKVGDIIEFSDGYYEDEIDGMAWKSVKL  60

Query  61   VDANSNEVYSYHADNITGIFAFCTSYCIKESSKNMYGSYSLI  102
            VD NSNEVYSYHADNITGIFAFCTSYCIKESSKNMYGSYSLI
Sbjct  61   VDVNSNEVYSYHADNITGIFAFCTSYCIKESSKNMYGSYSLI  102


>hypothetical protein [Klebsiella phage KP1]
Sequence ID: AUV57414.1 Length: 102 
Range 1: 1 to 102

Score:161 bits(536), Expect:8e-50, 
Method:Composition-based stats., 
Identities:102/102(100%), Positives:102/102(100%), Gaps:0/102(0%)

Query  1    MSNTCISKSIKVKLLDLSELHRQIKSVFKDHGIKVGDIIEFSDGYYEDDIDAMAWKSVKL  60
            MSNTCISKSIKVKLLDLSELHRQIKSVFKDHGIKVGDIIEFSDGYYEDDIDAMAWKSVKL
Sbjct  1    MSNTCISKSIKVKLLDLSELHRQIKSVFKDHGIKVGDIIEFSDGYYEDDIDAMAWKSVKL  60

Query  61   VDANSNEVYSYHADNITGIFAFCTSYCIKESSKNMYGSYSLI  102
            VDANSNEVYSYHADNITGIFAFCTSYCIKESSKNMYGSYSLI
Sbjct  61   VDANSNEVYSYHADNITGIFAFCTSYCIKESSKNMYGSYSLI  102


>hypothetical protein KPN6_174 [Klebsiella phage KPN6]
Sequence ID: QEG11740.1 Length: 102 
Range 1: 1 to 102

Score:158 bits(527), Expect:1e-48, 
Method:Composition-based stats., 
Identities:99/102(97%), Positives:100/102(98%), Gaps:0/102(0%)

Query  1    MSNTCISKSIKVKLLDLSELHRQIKSVFKDHGIKVGDIIEFSDGYYEDDIDAMAWKSVKL  60
            MSNTCISK IKVKLLDLSELHRQIK+VFKDHGIKVGDIIEFSDGYYEDDIDAMAWKSVKL
Sbjct  1    MSNTCISKLIKVKLLDLSELHRQIKNVFKDHGIKVGDIIEFSDGYYEDDIDAMAWKSVKL  60

Query  61   VDANSNEVYSYHADNITGIFAFCTSYCIKESSKNMYGSYSLI  102
            VDANSNEVYSYHADNITGIFAFCTSYCIKESSKNMY SYSLI
Sbjct  61   VDANSNEVYSYHADNITGIFAFCTSYCIKESSKNMYSSYSLI  102


>hypothetical protein [Klebsiella variicola]
Sequence ID: WP_110203395.1 Length: 102 
>hypothetical protein DMT40_26225 [Klebsiella variicola]
Sequence ID: PXM00562.1 Length: 102  
Range 1: 1 to 102

Score:158 bits(527), Expect:1e-48, 
Method:Composition-based stats., 
Identities:99/102(97%), Positives:100/102(98%), Gaps:0/102(0%)

Query  1    MSNTCISKSIKVKLLDLSELHRQIKSVFKDHGIKVGDIIEFSDGYYEDDIDAMAWKSVKL  60
            MSNTCISKSIKVKLLDLSELHRQIKSVFKDHGIKVGDIIEFSDGYYEDDIDAMAWK VKL
Sbjct  1    MSNTCISKSIKVKLLDLSELHRQIKSVFKDHGIKVGDIIEFSDGYYEDDIDAMAWKIVKL  60

Query  61   VDANSNEVYSYHADNITGIFAFCTSYCIKESSKNMYGSYSLI  102
            VDANSNEVYSYHAD+I GIFAFCTSYCIKESSKNMYGSYSLI
Sbjct  61   VDANSNEVYSYHADDIVGIFAFCTSYCIKESSKNMYGSYSLI  102


>hypothetical protein [Klebsiella pneumoniae]
Sequence ID: WP_153932203.1 Length: 102 
>hypothetical protein kpv477_074 [Klebsiella phage vB_KpnM_KpV477]
Sequence ID: YP_009288750.1 Length: 102 >hypothetical protein kpv477_074 [Klebsiella phage vB_KpnM_KpV477]
Sequence ID: ANT40511.1 Length: 102 >hypothetical protein [Klebsiella pneumoniae]
Sequence ID: MRL94999.1 Length: 102  
Range 1: 1 to 102

Score:158 bits(527), Expect:1e-48, 
Method:Composition-based stats., 
Identities:101/102(99%), Positives:101/102(99%), Gaps:0/102(0%)

Query  1    MSNTCISKSIKVKLLDLSELHRQIKSVFKDHGIKVGDIIEFSDGYYEDDIDAMAWKSVKL  60
            MSNTCISKSIKVKLLDLSELHRQIKSVFKDHGIKVGDIIEFSDGYYEDDIDAMAWKSVKL
Sbjct  1    MSNTCISKSIKVKLLDLSELHRQIKSVFKDHGIKVGDIIEFSDGYYEDDIDAMAWKSVKL  60

Query  61   VDANSNEVYSYHADNITGIFAFCTSYCIKESSKNMYGSYSLI  102
            VDANSNEVYSYHADNITGIFAFCTSYCIKESSKNMY SYSLI
Sbjct  61   VDANSNEVYSYHADNITGIFAFCTSYCIKESSKNMYSSYSLI  102


>hypothetical protein [Klebsiella phage KP179]
Sequence ID: AYD80811.1 Length: 102 
Range 1: 1 to 102

Score:156 bits(522), Expect:4e-48, 
Method:Composition-based stats., 
Identities:99/102(97%), Positives:100/102(98%), Gaps:0/102(0%)

Query  1    MSNTCISKSIKVKLLDLSELHRQIKSVFKDHGIKVGDIIEFSDGYYEDDIDAMAWKSVKL  60
            MSNTCISKSIKVKLLDLSELHRQIKS+FKDHGIKVGDIIEFSDGYYEDDIDAMAWK VKL
Sbjct  1    MSNTCISKSIKVKLLDLSELHRQIKSIFKDHGIKVGDIIEFSDGYYEDDIDAMAWKIVKL  60

Query  61   VDANSNEVYSYHADNITGIFAFCTSYCIKESSKNMYGSYSLI  102
            VDANSNEVYSYHADNITGIFAFCTSYCIKESSKNMY SYSLI
Sbjct  61   VDANSNEVYSYHADNITGIFAFCTSYCIKESSKNMYSSYSLI  102


>hypothetical protein JIPhKp122_0055 [Klebsiella phage JIPh_Kp122]
Sequence ID: QGF21487.1 Length: 102 
Range 1: 1 to 102

Score:156 bits(521), Expect:5e-48, 
Method:Composition-based stats., 
Identities:97/102(95%), Positives:98/102(96%), Gaps:0/102(0%)

Query  1    MSNTCISKSIKVKLLDLSELHRQIKSVFKDHGIKVGDIIEFSDGYYEDDIDAMAWKSVKL  60
            MSNTCISKSIKVKLLDLSELHRQIKSVFKDHGIKVGDIIEFSDGYYED+ID MAWKSVKL
Sbjct  1    MSNTCISKSIKVKLLDLSELHRQIKSVFKDHGIKVGDIIEFSDGYYEDEIDGMAWKSVKL  60

Query  61   VDANSNEVYSYHADNITGIFAFCTSYCIKESSKNMYGSYSLI  102
            VDANSNEVYSYHADNI GIFAFCTSYCIKESSKN Y SYSLI
Sbjct  61   VDANSNEVYSYHADNIVGIFAFCTSYCIKESSKNTYSSYSLI  102


>hypothetical protein JD18_057 [Klebsiella phage JD18]
Sequence ID: YP_009190638.1 Length: 102 
>hypothetical protein JD18_057 [Klebsiella phage JD18]
Sequence ID: AKY01928.1 Length: 102  
Range 1: 1 to 102

Score:154 bits(514), Expect:3e-47, 
Method:Composition-based stats., 
Identities:51/102(50%), Positives:76/102(74%), Gaps:0/102(0%)

Query  1    MSNTCISKSIKVKLLDLSELHRQIKSVFKDHGIKVGDIIEFSDGYYEDDIDAMAWKSVKL  60
            MS +CI+K+I VK+LD++++HR  + +++ H  +VGDI+EFS GYY+DDI+ MAW  + L
Sbjct  1    MSKSCITKTITVKILDFADIHRVTREILRSHWYEVGDIVEFSGGYYDDDINGMAWTKMSL  60

Query  61   VDANSNEVYSYHADNITGIFAFCTSYCIKESSKNMYGSYSLI  102
            +   +N    +  D+  GI+AFCTS+CIKES+ N+Y SYSLI
Sbjct  61   LHEETNSYIEFTVDDYEGIYAFCTSFCIKESNHNVYSSYSLI  102


>hypothetical protein KPN5_158 [Klebsiella phage KPN5]
Sequence ID: QEG11489.1 Length: 102 
Range 1: 1 to 102

Score:154 bits(513), Expect:4e-47, 
Method:Composition-based stats., 
Identities:50/102(49%), Positives:76/102(74%), Gaps:0/102(0%)

Query  1    MSNTCISKSIKVKLLDLSELHRQIKSVFKDHGIKVGDIIEFSDGYYEDDIDAMAWKSVKL  60
            MS +CI+K+I VK+LD++++HR  + +++ H  +VGD++EFS GYY+DDI+ MAW  + L
Sbjct  1    MSKSCITKTITVKILDFADIHRVTREILRSHWYEVGDVVEFSGGYYDDDINGMAWTKMSL  60

Query  61   VDANSNEVYSYHADNITGIFAFCTSYCIKESSKNMYGSYSLI  102
            +   +N    +  D+  GI+AFCTS+CIKES+ N+Y SYSLI
Sbjct  61   LHEETNSYIEFTVDDYEGIYAFCTSFCIKESNHNVYSSYSLI  102


>hypothetical protein [Klebsiella phage KPV15]
Sequence ID: APD20457.1 Length: 60 
Range 1: 1 to 53

Score:72.0 bits(232), Expect:7e-15, 
Method:Composition-based stats., 
Identities:30/55(55%), Positives:38/55(69%), Gaps:2/55(3%)

Query  1   MSNTCISKSIKVKLLDLSELHRQIKSVFKDHGIKVGDIIEFSDGYYEDDIDAMAW  55
           MSNTCISKSIKVKLLDLSELHRQIK+ +K   +K+   + F     +  + +M W
Sbjct  1   MSNTCISKSIKVKLLDLSELHRQIKASLKTMELKLEISLNFQMAIMK--MISMPW  53


>hypothetical protein [Klebsiella phage KPV15]
Sequence ID: APD20456.1 Length: 48 
Range 1: 1 to 28

Score:47.7 bits(149), Expect:2e-05, 
Method:Composition-based stats., 
Identities:25/28(89%), Positives:26/28(92%), Gaps:0/28(0%)

Query  53  MAWKSVKLVDANSNEVYSYHADNITGIF  80
           MAWKSVKLVDANSNEVYSYH DNITG +
Sbjct  1   MAWKSVKLVDANSNEVYSYHTDNITGFL  28


		
