# Supplementary material for: Influence of Non-canonical DNA Bases on the Genomic Diversity of Tevenvirinae
Source: Front Microbiol. 2021 Apr 6;12:632686. doi: 10.3389/fmicb.2021.632686 (PMC8056088; doi:10.3389/fmicb.2021.632686)
Supplement: Supplementary Data Sheet 2 — The results of the BLAST-assisted (“txt” files) and HMMER-assisted (“xlsx” files) searches for GSC homologs. The clusters containing homologs of proteins from other organisms are listed. [file Data_Sheet_2.ZIP › Data sheet 2/Group VIIII/44714.xlsx]

## Sheet: Лист1
	ID	Title	E-value	Ind. E-value	Bitscore	Aligned Positions
1	QEG11489.1	hypothetical protein KPN5_158 [Klebsiella phage KPN5]	1.7e-29	1.9e-29	112.8	103
2	APD20457.1	hypothetical protein [Klebsiella phage KPV15]	2.5e-22	2.8e-22	89.8	55
3	APD20456.1	hypothetical protein [Klebsiella phage KPV15]	3.7e-10	4e-10	50.7	38
4	XP_021946654.1	putative leucine-rich repeat-containing protein DDB_G0290503 [Folsomia candida]	0.00066	3300	9.2	39
