# Supplementary material for: Influence of Non-canonical DNA Bases on the Genomic Diversity of Tevenvirinae
Source: Front Microbiol. 2021 Apr 6;12:632686. doi: 10.3389/fmicb.2021.632686 (PMC8056088; doi:10.3389/fmicb.2021.632686)
Supplement: Supplementary Data Sheet 2 — The results of the BLAST-assisted (“txt” files) and HMMER-assisted (“xlsx” files) searches for GSC homologs. The clusters containing homologs of proteins from other organisms are listed. [file Data_Sheet_2.ZIP › Data sheet 2/Group VIIII/44726.txt]

RID: 6JU6M1WT014	
Job Title:Protein Sequence				
Program: BLASTP 
Query: None ID: lcl|Query_94532(amino acid) Length: 324
Database: nr All non-redundant GenBank CDS translations+PDB+SwissProt+PIR+PRF excluding environmental samples from WGS projects
	
Sequences producing significant alignments:

Sequences  with  E-value BETTER than threshold
                                                                  Max    Total Query    E    Per.                  
Description                                                       Score  Score cover Value  Ident  Accession        

hypothetical protein JD18_070 [Klebsiella phage JD18]             585    585   100%  0.0    99.07  YP_009190651.1   
hypothetical protein [Klebsiella phage KP1]                       582    582   100%  0.0    100.00 AUV57426.1       
hypothetical protein KPN6_184 [Klebsiella phage KPN6]             582    582   100%  0.0    97.84  QEG11624.1       
hypothetical protein JIPhKp122_0066 [Klebsiella phage JIPh_Kp122] 581    581   100%  0.0    99.38  QGF21498.1       
hypothetical protein [Klebsiella phage KP179]                     580    580   100%  0.0    98.15  AYD80798.1       
hypothetical protein KPN5_170 [Klebsiella phage KPN5]             579    579   100%  0.0    98.46  QEG11501.1       
hypothetical protein [Klebsiella variicola]                       579    579   100%  0.0    98.15  WP_110203404.1   
hypothetical protein [Klebsiella pneumoniae]                      574    574   100%  0.0    97.84  WP_153932194.1   
hypothetical protein KPN2_43 [Klebsiella phage KPN2 HKu-2019]     573    573   100%  0.0    97.85  QEG10967.1       
hypothetical protein CPT_Mineola_080 [Klebsiella phage Mineola]   521    521   100%  0.0    42.68  AWY06975.1       
hypothetical protein [Klebsiella phage KPV15]                     316    316   54%   4e-107 96.57  APD20470.1       
hypothetical protein [Klebsiella phage KPV15]                     167    167   30%   7e-49  90.82  APD20471.1       

Sequences with E-value WORSE than threshold


Alignments:
>hypothetical protein JD18_070 [Klebsiella phage JD18]
Sequence ID: YP_009190651.1 Length: 324 
>hypothetical protein JD18_070 [Klebsiella phage JD18]
Sequence ID: AKY01941.1 Length: 324  
Range 1: 1 to 324

Score:585 bits(1984), Expect:0.0, 
Method:Composition-based stats., 
Identities:321/324(99%), Positives:322/324(99%), Gaps:0/324(0%)

Query  1    MNKNELKMFVAGEFDKHNRKGLSKREKHVKVLAALHDLNPAAYNVAIAGNVARRVLNSMA  60
            MNKNELKMFVAGEFDKHNRKGLSKREKHVKVLAALHDLNPAAYNVAIAGNVARRVLNSMA
Sbjct  1    MNKNELKMFVAGEFDKHNRKGLSKREKHVKVLAALHDLNPAAYNVAIAGNVARRVLNSMA  60

Query  61   AHEANYAGFVVENIRRSRWLGAMSAEKQLKKFAIGNAKIYGQRYSFAAGAFKTEERHDRS  120
            AHEANYAGFVVENIRRSRWLGAMSAEKQLKKFAIGNAKIYGQRYSFAAGAFKTEERHDRS
Sbjct  61   AHEANYAGFVVENIRRSRWLGAMSAEKQLKKFAIGNAKIYGQRYSFAAGAFKTEERHDRS  120

Query  121  AAQIFCSEFNANLRRILNRSICLLKGDDRVKYQVSSTSSRNPKGVSFIRAEELDNVTVRI  180
            AAQIFCSEFNANLRRILNRSICLLKGDDRVKYQVSSTSSRNPKGVSFIRAEELDNVTVRI
Sbjct  121  AAQIFCSEFNANLRRILNRSICLLKGDDRVKYQVSSTSSRNPKGVSFIRAEELDNVTVRI  180

Query  181  HINSHLSSGKYPARALLAQVRTALEHMDVVKKSCCKQQGENSSVLEVHLDPFKIFPKTLS  240
            HINSHLSSGKYPARALLAQVRTALEHMDVVKKSCCKQQGENSSVLEVHLDPFKIFPKTLS
Sbjct  181  HINSHLSSGKYPARALLAQVRTALEHMDVVKKSCCKQQGENSSVLEVHLDPFKIFPKTLS  240

Query  241  TTPVIDEDVAHMYLNVVKPLPLTPVNHIETAKNSITAEMESVKRFIDTKEAELAKHELAM  300
            TTPVIDEDVAHMYLNVVKPLPLTPVNHIE AKNSITAEMESVKRFIDTKEAEL+KHEL M
Sbjct  241  TTPVIDEDVAHMYLNVVKPLPLTPVNHIEIAKNSITAEMESVKRFIDTKEAELSKHELMM  300

Query  301  ADLVKSLNEYKERYESLEYARSLL  324
            ADLVKSLNEYKERYESLEYARSLL
Sbjct  301  ADLVKSLNEYKERYESLEYARSLL  324


>hypothetical protein [Klebsiella phage KP1]
Sequence ID: AUV57426.1 Length: 324 
Range 1: 1 to 324

Score:582 bits(1974), Expect:0.0, 
Method:Composition-based stats., 
Identities:324/324(100%), Positives:324/324(100%), Gaps:0/324(0%)

Query  1    MNKNELKMFVAGEFDKHNRKGLSKREKHVKVLAALHDLNPAAYNVAIAGNVARRVLNSMA  60
            MNKNELKMFVAGEFDKHNRKGLSKREKHVKVLAALHDLNPAAYNVAIAGNVARRVLNSMA
Sbjct  1    MNKNELKMFVAGEFDKHNRKGLSKREKHVKVLAALHDLNPAAYNVAIAGNVARRVLNSMA  60

Query  61   AHEANYAGFVVENIRRSRWLGAMSAEKQLKKFAIGNAKIYGQRYSFAAGAFKTEERHDRS  120
            AHEANYAGFVVENIRRSRWLGAMSAEKQLKKFAIGNAKIYGQRYSFAAGAFKTEERHDRS
Sbjct  61   AHEANYAGFVVENIRRSRWLGAMSAEKQLKKFAIGNAKIYGQRYSFAAGAFKTEERHDRS  120

Query  121  AAQIFCSEFNANLRRILNRSICLLKGDDRVKYQVSSTSSRNPKGVSFIRAEELDNVTVRI  180
            AAQIFCSEFNANLRRILNRSICLLKGDDRVKYQVSSTSSRNPKGVSFIRAEELDNVTVRI
Sbjct  121  AAQIFCSEFNANLRRILNRSICLLKGDDRVKYQVSSTSSRNPKGVSFIRAEELDNVTVRI  180

Query  181  HINSHLSSGKYPARALLAQVRTALEHMDVVKKSCCKQQGENSSVLEVHLDPFKIFPKTLS  240
            HINSHLSSGKYPARALLAQVRTALEHMDVVKKSCCKQQGENSSVLEVHLDPFKIFPKTLS
Sbjct  181  HINSHLSSGKYPARALLAQVRTALEHMDVVKKSCCKQQGENSSVLEVHLDPFKIFPKTLS  240

Query  241  TTPVIDEDVAHMYLNVVKPLPLTPVNHIETAKNSITAEMESVKRFIDTKEAELAKHELAM  300
            TTPVIDEDVAHMYLNVVKPLPLTPVNHIETAKNSITAEMESVKRFIDTKEAELAKHELAM
Sbjct  241  TTPVIDEDVAHMYLNVVKPLPLTPVNHIETAKNSITAEMESVKRFIDTKEAELAKHELAM  300

Query  301  ADLVKSLNEYKERYESLEYARSLL  324
            ADLVKSLNEYKERYESLEYARSLL
Sbjct  301  ADLVKSLNEYKERYESLEYARSLL  324


>hypothetical protein KPN6_184 [Klebsiella phage KPN6]
Sequence ID: QEG11624.1 Length: 324 
Range 1: 1 to 324

Score:582 bits(1974), Expect:0.0, 
Method:Composition-based stats., 
Identities:317/324(98%), Positives:318/324(98%), Gaps:0/324(0%)

Query  1    MNKNELKMFVAGEFDKHNRKGLSKREKHVKVLAALHDLNPAAYNVAIAGNVARRVLNSMA  60
            MNKNELKMFVAGEFDKHN KGLSKREKHVKVLAALHDLNPAAYNVAIAGNVARRVLNSMA
Sbjct  1    MNKNELKMFVAGEFDKHNGKGLSKREKHVKVLAALHDLNPAAYNVAIAGNVARRVLNSMA  60

Query  61   AHEANYAGFVVENIRRSRWLGAMSAEKQLKKFAIGNAKIYGQRYSFAAGAFKTEERHDRS  120
            AHEANYAGFVVENIRRSRWLGAMSAEKQLKKFAIGNAKIYGQRYSFAAG FKTEERHDRS
Sbjct  61   AHEANYAGFVVENIRRSRWLGAMSAEKQLKKFAIGNAKIYGQRYSFAAGTFKTEERHDRS  120

Query  121  AAQIFCSEFNANLRRILNRSICLLKGDDRVKYQVSSTSSRNPKGVSFIRAEELDNVTVRI  180
            AAQIFCSEFNANLRRILNRSICLLKGDDRVKYQ SSTSSRNPKGVSFIRAEELDNVTVRI
Sbjct  121  AAQIFCSEFNANLRRILNRSICLLKGDDRVKYQASSTSSRNPKGVSFIRAEELDNVTVRI  180

Query  181  HINSHLSSGKYPARALLAQVRTALEHMDVVKKSCCKQQGENSSVLEVHLDPFKIFPKTLS  240
            HINSHLSSGKYPARALLAQVRTALEHMDVVKKSCCKQQGENSSVLEVHLDPFKIFPKTLS
Sbjct  181  HINSHLSSGKYPARALLAQVRTALEHMDVVKKSCCKQQGENSSVLEVHLDPFKIFPKTLS  240

Query  241  TTPVIDEDVAHMYLNVVKPLPLTPVNHIETAKNSITAEMESVKRFIDTKEAELAKHELAM  300
            TTPVIDEDVAHMYLNVVKPLPLTPVNHIE A NSITAEMESVKRFIDTKEAEL+KHEL M
Sbjct  241  TTPVIDEDVAHMYLNVVKPLPLTPVNHIEIANNSITAEMESVKRFIDTKEAELSKHELMM  300

Query  301  ADLVKSLNEYKERYESLEYARSLL  324
            ADLVKSLNEYKERYESLEYARSLL
Sbjct  301  ADLVKSLNEYKERYESLEYARSLL  324


>hypothetical protein JIPhKp122_0066 [Klebsiella phage JIPh_Kp122]
Sequence ID: QGF21498.1 Length: 324 
Range 1: 1 to 324

Score:581 bits(1970), Expect:0.0, 
Method:Composition-based stats., 
Identities:322/324(99%), Positives:323/324(99%), Gaps:0/324(0%)

Query  1    MNKNELKMFVAGEFDKHNRKGLSKREKHVKVLAALHDLNPAAYNVAIAGNVARRVLNSMA  60
            MNKNELKMFVAGEFDKHNRKGLSKREKHVKVLAALHDLNPAAYNVAIAGNVARRVLNSMA
Sbjct  1    MNKNELKMFVAGEFDKHNRKGLSKREKHVKVLAALHDLNPAAYNVAIAGNVARRVLNSMA  60

Query  61   AHEANYAGFVVENIRRSRWLGAMSAEKQLKKFAIGNAKIYGQRYSFAAGAFKTEERHDRS  120
            AHEANYAGFVVENIRRSRWLGAMSAEKQLKKFAIGNAKIYGQRYSFAAGAFKTEERHDRS
Sbjct  61   AHEANYAGFVVENIRRSRWLGAMSAEKQLKKFAIGNAKIYGQRYSFAAGAFKTEERHDRS  120

Query  121  AAQIFCSEFNANLRRILNRSICLLKGDDRVKYQVSSTSSRNPKGVSFIRAEELDNVTVRI  180
            AAQIFCSEFNANLRRILNRSICLLKGD+RVKYQVSSTSSRNPKGVSFIRAEELDNVTVRI
Sbjct  121  AAQIFCSEFNANLRRILNRSICLLKGDERVKYQVSSTSSRNPKGVSFIRAEELDNVTVRI  180

Query  181  HINSHLSSGKYPARALLAQVRTALEHMDVVKKSCCKQQGENSSVLEVHLDPFKIFPKTLS  240
            HINSHLSSGKYPARALLAQVRTALEHMDVVKKSCCKQQGENSSVLEVHLDPFKIFPKTLS
Sbjct  181  HINSHLSSGKYPARALLAQVRTALEHMDVVKKSCCKQQGENSSVLEVHLDPFKIFPKTLS  240

Query  241  TTPVIDEDVAHMYLNVVKPLPLTPVNHIETAKNSITAEMESVKRFIDTKEAELAKHELAM  300
            TTPVIDEDVAHMYLNVVKPLPLTPVNHIE AKNSITAEMESVKRFIDTKEAELAKHELAM
Sbjct  241  TTPVIDEDVAHMYLNVVKPLPLTPVNHIEIAKNSITAEMESVKRFIDTKEAELAKHELAM  300

Query  301  ADLVKSLNEYKERYESLEYARSLL  324
            ADLVKSLNEYKERYESLEYARSLL
Sbjct  301  ADLVKSLNEYKERYESLEYARSLL  324


>hypothetical protein [Klebsiella phage KP179]
Sequence ID: AYD80798.1 Length: 324 
Range 1: 1 to 324

Score:580 bits(1967), Expect:0.0, 
Method:Composition-based stats., 
Identities:318/324(98%), Positives:319/324(98%), Gaps:0/324(0%)

Query  1    MNKNELKMFVAGEFDKHNRKGLSKREKHVKVLAALHDLNPAAYNVAIAGNVARRVLNSMA  60
            MNKNELKMFVAGEFDKHNRKGLSKREKHVKVLAALHDLNPAAYNVAIAGNVARRVLNSMA
Sbjct  1    MNKNELKMFVAGEFDKHNRKGLSKREKHVKVLAALHDLNPAAYNVAIAGNVARRVLNSMA  60

Query  61   AHEANYAGFVVENIRRSRWLGAMSAEKQLKKFAIGNAKIYGQRYSFAAGAFKTEERHDRS  120
            AHEANY  FVVENIRRSRWLGAMSAEKQLKKFAIGNAKIYGQRYSFAAGAFKTEERHDRS
Sbjct  61   AHEANYVSFVVENIRRSRWLGAMSAEKQLKKFAIGNAKIYGQRYSFAAGAFKTEERHDRS  120

Query  121  AAQIFCSEFNANLRRILNRSICLLKGDDRVKYQVSSTSSRNPKGVSFIRAEELDNVTVRI  180
            AAQIFCSEFNANLRRILNRSICLLKGDDRVKYQ SSTSSRNPKGVSFIRAEELDNVTVRI
Sbjct  121  AAQIFCSEFNANLRRILNRSICLLKGDDRVKYQASSTSSRNPKGVSFIRAEELDNVTVRI  180

Query  181  HINSHLSSGKYPARALLAQVRTALEHMDVVKKSCCKQQGENSSVLEVHLDPFKIFPKTLS  240
            HINSHLSSGKYPARALLAQVRTALEHMDVVKKSCCKQQGENSSVLEVHLDPFKIFPKTLS
Sbjct  181  HINSHLSSGKYPARALLAQVRTALEHMDVVKKSCCKQQGENSSVLEVHLDPFKIFPKTLS  240

Query  241  TTPVIDEDVAHMYLNVVKPLPLTPVNHIETAKNSITAEMESVKRFIDTKEAELAKHELAM  300
            TTPVIDEDVAHMYLNVVKPLPLTPVNHIE AKNSITAEMESVKRFIDTKEAEL+KHEL M
Sbjct  241  TTPVIDEDVAHMYLNVVKPLPLTPVNHIEIAKNSITAEMESVKRFIDTKEAELSKHELMM  300

Query  301  ADLVKSLNEYKERYESLEYARSLL  324
            ADLVKSLNEYKERYESLEYARSLL
Sbjct  301  ADLVKSLNEYKERYESLEYARSLL  324


>hypothetical protein KPN5_170 [Klebsiella phage KPN5]
Sequence ID: QEG11501.1 Length: 323 
Range 1: 1 to 323

Score:579 bits(1966), Expect:0.0, 
Method:Composition-based stats., 
Identities:319/324(98%), Positives:320/324(98%), Gaps:1/324(0%)

Query  1    MNKNELKMFVAGEFDKHNRKGLSKREKHVKVLAALHDLNPAAYNVAIAGNVARRVLNSMA  60
            MNKNELKMFVAGEFDKHN KGLSKREKHVKVLAALHDLNPAAYNVAIAGNVARRVLNSMA
Sbjct  1    MNKNELKMFVAGEFDKHNGKGLSKREKHVKVLAALHDLNPAAYNVAIAGNVARRVLNSMA  60

Query  61   AHEANYAGFVVENIRRSRWLGAMSAEKQLKKFAIGNAKIYGQRYSFAAGAFKTEERHDRS  120
            AHEANYAGFVVENIRRSRWLGAMSAEKQLKKFAIGNAKIYGQRYSFAAGAFKTEERHDRS
Sbjct  61   AHEANYAGFVVENIRRSRWLGAMSAEKQLKKFAIGNAKIYGQRYSFAAGAFKTEERHDRS  120

Query  121  AAQIFCSEFNANLRRILNRSICLLKGDDRVKYQVSSTSSRNPKGVSFIRAEELDNVTVRI  180
            AAQIFCSEFNANLRRILNRSICLLKGDDRVKYQVSSTSSRNPKGVSFIRAEELDNVTVRI
Sbjct  121  AAQIFCSEFNANLRRILNRSICLLKGDDRVKYQVSSTSSRNPKGVSFIRAEELDNVTVRI  180

Query  181  HINSHLSSGKYPARALLAQVRTALEHMDVVKKSCCKQQGENSSVLEVHLDPFKIFPKTLS  240
            HINSHLSSGKYPARALLAQVRTALEHMDVVKKSCCKQQGENSSVLEVHLDPFKIFPKTLS
Sbjct  181  HINSHLSSGKYPARALLAQVRTALEHMDVVKKSCCKQQGENSSVLEVHLDPFKIFPKTLS  240

Query  241  TTPVIDEDVAHMYLNVVKPLPLTPVNHIETAKNSITAEMESVKRFIDTKEAELAKHELAM  300
            T PVIDEDVAHMYLNVVKPLPLTPVNHIE AKNSITAEMESVKRFIDTKEAEL+KHEL M
Sbjct  241  T-PVIDEDVAHMYLNVVKPLPLTPVNHIEIAKNSITAEMESVKRFIDTKEAELSKHELMM  299

Query  301  ADLVKSLNEYKERYESLEYARSLL  324
            ADLVKSLNEYKERYESLEYARSLL
Sbjct  300  ADLVKSLNEYKERYESLEYARSLL  323


>hypothetical protein [Klebsiella variicola]
Sequence ID: WP_110203404.1 Length: 324 
>hypothetical protein DMT40_26270 [Klebsiella variicola]
Sequence ID: PXM00571.1 Length: 324  
Range 1: 1 to 324

Score:579 bits(1966), Expect:0.0, 
Method:Composition-based stats., 
Identities:318/324(98%), Positives:320/324(98%), Gaps:0/324(0%)

Query  1    MNKNELKMFVAGEFDKHNRKGLSKREKHVKVLAALHDLNPAAYNVAIAGNVARRVLNSMA  60
            MNKNELKMFVAGEFDKH+RKGLSKREKHVKVLAALHDLNPAAYNVAIAGNVARRVLNSMA
Sbjct  1    MNKNELKMFVAGEFDKHSRKGLSKREKHVKVLAALHDLNPAAYNVAIAGNVARRVLNSMA  60

Query  61   AHEANYAGFVVENIRRSRWLGAMSAEKQLKKFAIGNAKIYGQRYSFAAGAFKTEERHDRS  120
            AHEANY  FVVENIRRSRWLGAMSAEKQLKKFAIGNAKIYGQRYSFAAGAFKTEERHDRS
Sbjct  61   AHEANYVSFVVENIRRSRWLGAMSAEKQLKKFAIGNAKIYGQRYSFAAGAFKTEERHDRS  120

Query  121  AAQIFCSEFNANLRRILNRSICLLKGDDRVKYQVSSTSSRNPKGVSFIRAEELDNVTVRI  180
            AAQIFCSEFNANLRRILNRSICLLKGDDRVKYQVSSTSSRNPKGVSFIRAEELDNVTVRI
Sbjct  121  AAQIFCSEFNANLRRILNRSICLLKGDDRVKYQVSSTSSRNPKGVSFIRAEELDNVTVRI  180

Query  181  HINSHLSSGKYPARALLAQVRTALEHMDVVKKSCCKQQGENSSVLEVHLDPFKIFPKTLS  240
            HINSHLSSGKYPARALLAQVRTALEHMDVVKKSCCKQQGENSSVLEVHLDPFKIFPKTLS
Sbjct  181  HINSHLSSGKYPARALLAQVRTALEHMDVVKKSCCKQQGENSSVLEVHLDPFKIFPKTLS  240

Query  241  TTPVIDEDVAHMYLNVVKPLPLTPVNHIETAKNSITAEMESVKRFIDTKEAELAKHELAM  300
            TTPVIDEDVAHMYLNVVKPLPLTPVNHIE AKNSITAEMESVKRFIDTKEAEL+KHEL M
Sbjct  241  TTPVIDEDVAHMYLNVVKPLPLTPVNHIEIAKNSITAEMESVKRFIDTKEAELSKHELMM  300

Query  301  ADLVKSLNEYKERYESLEYARSLL  324
            ADLVKSLNEYKERYESLEYARSLL
Sbjct  301  ADLVKSLNEYKERYESLEYARSLL  324


>hypothetical protein [Klebsiella pneumoniae]
Sequence ID: WP_153932194.1 Length: 324 
>hypothetical protein kpv477_087 [Klebsiella phage vB_KpnM_KpV477]
Sequence ID: YP_009288763.1 Length: 324 >hypothetical protein kpv477_087 [Klebsiella phage vB_KpnM_KpV477]
Sequence ID: ANT40524.1 Length: 324 >hypothetical protein [Klebsiella pneumoniae]
Sequence ID: MRL94989.1 Length: 324  
Range 1: 1 to 324

Score:574 bits(1949), Expect:0.0, 
Method:Composition-based stats., 
Identities:317/324(98%), Positives:317/324(97%), Gaps:0/324(0%)

Query  1    MNKNELKMFVAGEFDKHNRKGLSKREKHVKVLAALHDLNPAAYNVAIAGNVARRVLNSMA  60
            MNKNELKMFVAGEFDKHNRKGLSKREKHVKVLAALHDLNPAAYNVAIAGNVARRVLNSMA
Sbjct  1    MNKNELKMFVAGEFDKHNRKGLSKREKHVKVLAALHDLNPAAYNVAIAGNVARRVLNSMA  60

Query  61   AHEANYAGFVVENIRRSRWLGAMSAEKQLKKFAIGNAKIYGQRYSFAAGAFKTEERHDRS  120
            AHEANY  FVVENIRRSRWLGAMSAEKQLKKFAIGNAKIYGQRYSFAAG FKTEERHDRS
Sbjct  61   AHEANYVSFVVENIRRSRWLGAMSAEKQLKKFAIGNAKIYGQRYSFAAGVFKTEERHDRS  120

Query  121  AAQIFCSEFNANLRRILNRSICLLKGDDRVKYQVSSTSSRNPKGVSFIRAEELDNVTVRI  180
            AAQIFCSEFNANLRRILNRSICLLKGDDRVKYQ SSTSSRNPKGVSFIRAEELDNVTVRI
Sbjct  121  AAQIFCSEFNANLRRILNRSICLLKGDDRVKYQASSTSSRNPKGVSFIRAEELDNVTVRI  180

Query  181  HINSHLSSGKYPARALLAQVRTALEHMDVVKKSCCKQQGENSSVLEVHLDPFKIFPKTLS  240
            HINSHLSSGKYPARALLAQVRTALEHMDVVKKSCCKQQGENSSVLEVHLDPFKIFPKTLS
Sbjct  181  HINSHLSSGKYPARALLAQVRTALEHMDVVKKSCCKQQGENSSVLEVHLDPFKIFPKTLS  240

Query  241  TTPVIDEDVAHMYLNVVKPLPLTPVNHIETAKNSITAEMESVKRFIDTKEAELAKHELAM  300
            TT VIDEDVAHMYLNVVKPLPLTPVNHIE AKNSITAEMESVKRFIDTKEAELAKHEL M
Sbjct  241  TTSVIDEDVAHMYLNVVKPLPLTPVNHIEIAKNSITAEMESVKRFIDTKEAELAKHELMM  300

Query  301  ADLVKSLNEYKERYESLEYARSLL  324
            ADLVKSLNEYKERYESLEYARSLL
Sbjct  301  ADLVKSLNEYKERYESLEYARSLL  324


>hypothetical protein KPN2_43 [Klebsiella phage KPN2 HKu-2019]
Sequence ID: QEG10967.1 Length: 326 
Range 1: 1 to 326

Score:573 bits(1945), Expect:0.0, 
Method:Composition-based stats., 
Identities:319/326(98%), Positives:319/326(97%), Gaps:2/326(0%)

Query  1    MNKNELKMFVAGEFDKHNRKGLSKREKHVKVLAALHDLNPAAYNVAIAGNVARRVLNSMA  60
            MNKNELKMFVAGEFDKHN KGLSKREKHVKVLAALHDLNPAAYNVAIAGNVARRVLNSMA
Sbjct  1    MNKNELKMFVAGEFDKHNGKGLSKREKHVKVLAALHDLNPAAYNVAIAGNVARRVLNSMA  60

Query  61   AHEANYAGFVVENIRRSRWLGAMSAEKQLKKFAIGNAKIYGQRYSFAAGAFKTEERHDRS  120
            AHEANYAGFVVENIRRSRWLGAMSAEKQLKKFAIGNAKIYGQRYSFAAGAFKTEERHDRS
Sbjct  61   AHEANYAGFVVENIRRSRWLGAMSAEKQLKKFAIGNAKIYGQRYSFAAGAFKTEERHDRS  120

Query  121  AAQIFCSEFNANLRRILNRSICLLKGDDRVKYQVSSTSSRNPKGVSFIRAEELDNVTVRI  180
            AAQIFCSEFNANLRRILNRSICLLKGDDRVKYQ SSTSSRNPKGVSFIRAEELDNVTVRI
Sbjct  121  AAQIFCSEFNANLRRILNRSICLLKGDDRVKYQASSTSSRNPKGVSFIRAEELDNVTVRI  180

Query  181  HIN--SHLSSGKYPARALLAQVRTALEHMDVVKKSCCKQQGENSSVLEVHLDPFKIFPKT  238
            HIN  SHLSSGKYPARALLAQVRTALEHMDVVKKSCCKQQGENSSVLEVHLDPFKIFPKT
Sbjct  181  HINSHSHLSSGKYPARALLAQVRTALEHMDVVKKSCCKQQGENSSVLEVHLDPFKIFPKT  240

Query  239  LSTTPVIDEDVAHMYLNVVKPLPLTPVNHIETAKNSITAEMESVKRFIDTKEAELAKHEL  298
            LSTTPVIDEDVAHMYLNVVKPLPLT VNHIE AKNSITAEMESVKRFIDTKEAELAKHEL
Sbjct  241  LSTTPVIDEDVAHMYLNVVKPLPLTQVNHIEIAKNSITAEMESVKRFIDTKEAELAKHEL  300

Query  299  AMADLVKSLNEYKERYESLEYARSLL  324
             MADLVKSLNEYKERYESLEYARSLL
Sbjct  301  MMADLVKSLNEYKERYESLEYARSLL  326


>hypothetical protein CPT_Mineola_080 [Klebsiella phage Mineola]
Sequence ID: AWY06975.1 Length: 326 
Range 1: 1 to 326

Score:521 bits(1766), Expect:0.0, 
Method:Composition-based stats., 
Identities:140/328(43%), Positives:189/328(57%), Gaps:6/328(1%)

Query  1    MNKNELKMFVAGEFDKHNRKGLSKREKHVKVLAALHDLNPAAYNVAIAGNVARRVLNSMA  60
            MNK ELKMFV  EF+K       +  KH  VL A+ D+NPA Y++ I G+V  RV+N  A
Sbjct  1    MNKQELKMFVEAEFNKLKGSNQHRTVKHNVVLKAIRDMNPAVYDLHIRGDVHARVINGAA  60

Query  61   AHEANYAGFVVENIRRSRWLGAMSAEKQLKKFAIGNAKIYGQ---RYSFAAGAFKTEERH  117
              + N   + V+N  RSRW GAMS+ K+L  F    AK       RY     ++K     
Sbjct  61   ICDGNTVNYFVDNFYRSRWSGAMSSCKHLGDFV--RAKTIDNVLYRYQIGTKSWKLVTNL  118

Query  118  DRSAAQIFCSEFNANLRRILNRSICLLKGDDRVKYQVSSTSSRNPKGVSFIRAEELDNVT  177
              S A+ F   FN+NLRRILN +I  L    R KYQVS+       G S +  E +D  T
Sbjct  119  SESPAETFTHGFNSNLRRILNMAIRTLANSSRCKYQVSNNPKDVRPGTSAVFTEVVDANT  178

Query  178  VRIHINSHLSSGKYPARALLAQVRTALEHMDVVKKSCCKQQGENSSVLEVHLDPFKIFPK  237
             RIHI +  +S  YP +AL  QV +A++HMDVV         + S  +E+ LD   I P 
Sbjct  179  ARIHIKTRWTSRCYPLQALRDQVISAIQHMDVVSGYKINTVLQESVCIELKLDSNMIKPN  238

Query  238  -TLSTTPVIDEDVAHMYLNVVKPLPLTPVNHIETAKNSITAEMESVKRFIDTKEAELAKH  296
             +L+T  ++D DVAH YL  +K L L P +H+E AKNSI+ EM+SVK FIDT EAEL K+
Sbjct  239  PSLATGNLMDTDVAHAYLTPIKALELQPTDHVEFAKNSISIEMKSVKAFIDTTEAELYKQ  298

Query  297  ELAMADLVKSLNEYKERYESLEYARSLL  324
            E+ +A+L   L +Y++R ++L+ A  LL
Sbjct  299  EIFVAELKAKLEQYQDRLKNLKTAMDLL  326


>hypothetical protein [Klebsiella phage KPV15]
Sequence ID: APD20470.1 Length: 175 
Range 1: 1 to 175

Score:316 bits(1066), Expect:4e-107, 
Method:Composition-based stats., 
Identities:169/175(97%), Positives:172/175(98%), Gaps:0/175(0%)

Query  150  VKYQVSSTSSRNPKGVSFIRAEELDNVTVRIHINSHLSSGKYPARALLAQVRTALEHMDV  209
            +KYQ SSTSSRNPKGVSFIRAEELDNVTVRIHINSHLSSGKYPARALLAQVRTALEHMDV
Sbjct  1    MKYQASSTSSRNPKGVSFIRAEELDNVTVRIHINSHLSSGKYPARALLAQVRTALEHMDV  60

Query  210  VKKSCCKQQGENSSVLEVHLDPFKIFPKTLSTTPVIDEDVAHMYLNVVKPLPLTPVNHIE  269
            VKKSCCKQQGENSSVLEVHLDPFKIFPKTLSTTPVIDEDVAHMYLNVVKPLPLTPVNHIE
Sbjct  61   VKKSCCKQQGENSSVLEVHLDPFKIFPKTLSTTPVIDEDVAHMYLNVVKPLPLTPVNHIE  120

Query  270  TAKNSITAEMESVKRFIDTKEAELAKHELAMADLVKSLNEYKERYESLEYARSLL  324
             AKNSITAEMESVKRFIDTKEAEL+KHEL MADLVKSLNEYKERYESL+YARSLL
Sbjct  121  IAKNSITAEMESVKRFIDTKEAELSKHELMMADLVKSLNEYKERYESLDYARSLL  175


>hypothetical protein [Klebsiella phage KPV15]
Sequence ID: APD20471.1 Length: 149 
Range 1: 1 to 98

Score:167 bits(559), Expect:7e-49, 
Method:Composition-based stats., 
Identities:89/98(91%), Positives:92/98(93%), Gaps:0/98(0%)

Query  1   MNKNELKMFVAGEFDKHNRKGLSKREKHVKVLAALHDLNPAAYNVAIAGNVARRVLNSMA  60
           MNKNELKMFVAGEFDK+NRKGLSKREKHVKVLAALHDLNPAAYNVAIAGNVARRVLNSMA
Sbjct  1   MNKNELKMFVAGEFDKYNRKGLSKREKHVKVLAALHDLNPAAYNVAIAGNVARRVLNSMA  60

Query  61  AHEANYAGFVVENIRRSRWLGAMSAEKQLKKFAIGNAK  98
           +HEANYAGFVVENIRRSRWLGAMSAEKQLK +     K
Sbjct  61  SHEANYAGFVVENIRRSRWLGAMSAEKQLKSLLSAMLK  98


		
