# Supplementary material for: Influence of Non-canonical DNA Bases on the Genomic Diversity of Tevenvirinae
Source: Front Microbiol. 2021 Apr 6;12:632686. doi: 10.3389/fmicb.2021.632686 (PMC8056088; doi:10.3389/fmicb.2021.632686)
Supplement: Supplementary Data Sheet 2 — The results of the BLAST-assisted (“txt” files) and HMMER-assisted (“xlsx” files) searches for GSC homologs. The clusters containing homologs of proteins from other organisms are listed. [file Data_Sheet_2.ZIP › Data sheet 2/Group VIIII/44726.xlsx]

## Sheet: Лист1
	ID	Title	E-value	Ind. E-value	Bitscore	Aligned Positions
1	QEG11501.1	hypothetical protein KPN5_170 [Klebsiella phage KPN5]	1e-196	1.1e-196	663.2	324
2	AWY06975.1	hypothetical protein CPT_Mineola_080 [Klebsiella phage Mineola]	2.4e-178	2.7e-178	602.8	327
3	APD20470.1	hypothetical protein [Klebsiella phage KPV15]	8.9e-108	9.9e-108	370.9	176
4	APD20471.1	hypothetical protein [Klebsiella phage KPV15]	5.6e-47	6.1e-47	171.1	100
5	YP_009609412.1	hypothetical protein [Serratia phage CHI14]ARW57510.1 hypothetical protein [Serratia	0.000026	0.000036	33.9	160
