# Supplementary material for: Influence of Non-canonical DNA Bases on the Genomic Diversity of Tevenvirinae
Source: Front Microbiol. 2021 Apr 6;12:632686. doi: 10.3389/fmicb.2021.632686 (PMC8056088; doi:10.3389/fmicb.2021.632686)
Supplement: Supplementary Data Sheet 2 — The results of the BLAST-assisted (“txt” files) and HMMER-assisted (“xlsx” files) searches for GSC homologs. The clusters containing homologs of proteins from other organisms are listed. [file Data_Sheet_2.ZIP › Data sheet 2/Group VIIII/44730.txt]

RID: 6JU756WY014	
Job Title:Protein Sequence				
Program: BLASTP 
Query: None ID: lcl|Query_55364(amino acid) Length: 96
Database: nr All non-redundant GenBank CDS translations+PDB+SwissProt+PIR+PRF excluding environmental samples from WGS projects
	
Sequences producing significant alignments:

Sequences  with  E-value BETTER than threshold
                                                                  Max    Total Query   E   Per.                  
Description                                                       Score  Score cover Value Ident  Accession        

hypothetical protein DMT40_26285 [Klebsiella variicola]           171    171   100%  4e-54 98.96  PXM00574.1       
hypothetical protein JD18_074 [Klebsiella phage JD18]             171    171   100%  6e-54 100.00 YP_009190655.1   
hypothetical protein KPN2_39 [Klebsiella phage KPN2 HKu-2019]     165    165   100%  9e-52 93.75  QEG10963.1       
hypothetical protein JIPhKp122_0070 [Klebsiella phage JIPh_Kp122] 163    163   100%  5e-51 96.88  QGF21502.1       
hypothetical protein CPT_Mineola_084 [Klebsiella phage Mineola]   157    157   98%   3e-48 76.84  AWY06979.1       
hypothetical protein KPN6_188 [Klebsiella phage KPN6]             156    156   100%  6e-48 91.67  QEG11750.1       
hypothetical protein kpv477_091 [Klebsiella phage vB_KpnM_KpV477] 154    154   98%   2e-47 76.84  YP_009288767.1   
hypothetical protein [Klebsiella phage KPV15]                     119    119   68%   1e-33 98.48  APD20474.1       
hypothetical protein [Klebsiella phage KP179]                     116    116   68%   1e-32 93.94  AYD80794.1       

Sequences with E-value WORSE than threshold


Alignments:
>hypothetical protein DMT40_26285 [Klebsiella variicola]
Sequence ID: PXM00574.1 Length: 96 
Range 1: 1 to 96

Score:171 bits(572), Expect:4e-54, 
Method:Composition-based stats., 
Identities:95/96(99%), Positives:96/96(100%), Gaps:0/96(0%)

Query  1   MFSTIVSIHAYYEGQLNAARTKYKRGMEESVECLKGIQTFAQKTQNLILMDRKQVSLAEE  60
           MFSTIVSIHAYYEGQLNAARTKYKRGMEESVECLKGIQTFAQKTQNLILMDRKQVSLAEE
Sbjct  1   MFSTIVSIHAYYEGQLNAARTKYKRGMEESVECLKGIQTFAQKTQNLILMDRKQVSLAEE  60

Query  61  LKASKMIIEDNRKYQLKLLKRRQHQSPWFNSDFRSF  96
           LKASKMIIEDNRKYQ+KLLKRRQHQSPWFNSDFRSF
Sbjct  61  LKASKMIIEDNRKYQVKLLKRRQHQSPWFNSDFRSF  96


>hypothetical protein JD18_074 [Klebsiella phage JD18]
Sequence ID: YP_009190655.1 Length: 96 
>hypothetical protein JD18_074 [Klebsiella phage JD18]
Sequence ID: AKY01945.1 Length: 96 >hypothetical protein [Klebsiella phage KP1]
Sequence ID: AUV57430.1 Length: 96 >hypothetical protein KPN5_174 [Klebsiella phage KPN5]
Sequence ID: QEG11505.1 Length: 96  
Range 1: 1 to 96

Score:171 bits(570), Expect:6e-54, 
Method:Composition-based stats., 
Identities:96/96(100%), Positives:96/96(100%), Gaps:0/96(0%)

Query  1   MFSTIVSIHAYYEGQLNAARTKYKRGMEESVECLKGIQTFAQKTQNLILMDRKQVSLAEE  60
           MFSTIVSIHAYYEGQLNAARTKYKRGMEESVECLKGIQTFAQKTQNLILMDRKQVSLAEE
Sbjct  1   MFSTIVSIHAYYEGQLNAARTKYKRGMEESVECLKGIQTFAQKTQNLILMDRKQVSLAEE  60

Query  61  LKASKMIIEDNRKYQLKLLKRRQHQSPWFNSDFRSF  96
           LKASKMIIEDNRKYQLKLLKRRQHQSPWFNSDFRSF
Sbjct  61  LKASKMIIEDNRKYQLKLLKRRQHQSPWFNSDFRSF  96


>hypothetical protein KPN2_39 [Klebsiella phage KPN2 HKu-2019]
Sequence ID: QEG10963.1 Length: 96 
Range 1: 1 to 96

Score:165 bits(552), Expect:9e-52, 
Method:Composition-based stats., 
Identities:90/96(94%), Positives:93/96(96%), Gaps:0/96(0%)

Query  1   MFSTIVSIHAYYEGQLNAARTKYKRGMEESVECLKGIQTFAQKTQNLILMDRKQVSLAEE  60
           MF+T+ SIHAYYEGQLNAARTKY RGMEES ECLKGIQTFAQKTQNLILMDRKQVSLAEE
Sbjct  1   MFNTLESIHAYYEGQLNAARTKYTRGMEESAECLKGIQTFAQKTQNLILMDRKQVSLAEE  60

Query  61  LKASKMIIEDNRKYQLKLLKRRQHQSPWFNSDFRSF  96
           LKASKMIIEDNRK+QLKLLKRRQHQSPWFNSDFRSF
Sbjct  61  LKASKMIIEDNRKHQLKLLKRRQHQSPWFNSDFRSF  96


>hypothetical protein JIPhKp122_0070 [Klebsiella phage JIPh_Kp122]
Sequence ID: QGF21502.1 Length: 96 
Range 1: 1 to 96

Score:163 bits(545), Expect:5e-51, 
Method:Composition-based stats., 
Identities:93/96(97%), Positives:94/96(97%), Gaps:0/96(0%)

Query  1   MFSTIVSIHAYYEGQLNAARTKYKRGMEESVECLKGIQTFAQKTQNLILMDRKQVSLAEE  60
           MFSTIVSIHAYYEGQLN+ARTKYKRGMEESVECLK  QTFAQKTQNLILMDRKQVSLAEE
Sbjct  1   MFSTIVSIHAYYEGQLNSARTKYKRGMEESVECLKDTQTFAQKTQNLILMDRKQVSLAEE  60

Query  61  LKASKMIIEDNRKYQLKLLKRRQHQSPWFNSDFRSF  96
           LKASKMIIEDNRKYQLKLLKRRQHQSPWFNSDFRSF
Sbjct  61  LKASKMIIEDNRKYQLKLLKRRQHQSPWFNSDFRSF  96


>hypothetical protein CPT_Mineola_084 [Klebsiella phage Mineola]
Sequence ID: AWY06979.1 Length: 95 
Range 1: 1 to 95

Score:157 bits(522), Expect:3e-48, 
Method:Composition-based stats., 
Identities:73/95(77%), Positives:84/95(88%), Gaps:0/95(0%)

Query  2   FSTIVSIHAYYEGQLNAARTKYKRGMEESVECLKGIQTFAQKTQNLILMDRKQVSLAEEL  61
            +T++ +HAY+  QL  AR KY+R M +S  CL+GIQTFAQKTQNLILMDRKQVSLAEEL
Sbjct  1   MNTLIEMHAYFNEQLMQARNKYERKMIQSTVCLRGIQTFAQKTQNLILMDRKQVSLAEEL  60

Query  62  KASKMIIEDNRKYQLKLLKRRQHQSPWFNSDFRSF  96
           KASKMIIEDNRK+Q+KLLK+RQHQSPWFNSDFRSF
Sbjct  61  KASKMIIEDNRKHQVKLLKQRQHQSPWFNSDFRSF  95


>hypothetical protein KPN6_188 [Klebsiella phage KPN6]
Sequence ID: QEG11750.1 Length: 96 
Range 1: 1 to 96

Score:156 bits(519), Expect:6e-48, 
Method:Composition-based stats., 
Identities:88/96(92%), Positives:93/96(96%), Gaps:0/96(0%)

Query  1   MFSTIVSIHAYYEGQLNAARTKYKRGMEESVECLKGIQTFAQKTQNLILMDRKQVSLAEE  60
           MF+T+ SI+A YE QLNAARTKYKRGMEESVECLKGIQT+AQKTQNLILMDRKQVSLAEE
Sbjct  1   MFNTLESIYANYEEQLNAARTKYKRGMEESVECLKGIQTLAQKTQNLILMDRKQVSLAEE  60

Query  61  LKASKMIIEDNRKYQLKLLKRRQHQSPWFNSDFRSF  96
           LKASKMIIEDNRK+QLKLLKRRQHQSPWFNSDFRSF
Sbjct  61  LKASKMIIEDNRKHQLKLLKRRQHQSPWFNSDFRSF  96


>hypothetical protein kpv477_091 [Klebsiella phage vB_KpnM_KpV477]
Sequence ID: YP_009288767.1 Length: 95 
>hypothetical protein kpv477_091 [Klebsiella phage vB_KpnM_KpV477]
Sequence ID: ANT40528.1 Length: 95  
Range 1: 1 to 95

Score:154 bits(515), Expect:2e-47, 
Method:Composition-based stats., 
Identities:73/95(77%), Positives:83/95(87%), Gaps:0/95(0%)

Query  2   FSTIVSIHAYYEGQLNAARTKYKRGMEESVECLKGIQTFAQKTQNLILMDRKQVSLAEEL  61
            +T++ +HAY+  QL  AR KY+R M +S  CLKGIQTFAQKTQNLILMD KQVSLAEEL
Sbjct  1   MNTLIEMHAYFNEQLAQARNKYERKMIQSTVCLKGIQTFAQKTQNLILMDHKQVSLAEEL  60

Query  62  KASKMIIEDNRKYQLKLLKRRQHQSPWFNSDFRSF  96
           KASKMIIEDNRK+QLKLLK+R+HQSPWFNSDFRSF
Sbjct  61  KASKMIIEDNRKHQLKLLKQREHQSPWFNSDFRSF  95


>hypothetical protein [Klebsiella phage KPV15]
Sequence ID: APD20474.1 Length: 66 
Range 1: 1 to 66

Score:119 bits(393), Expect:1e-33, 
Method:Composition-based stats., 
Identities:65/66(98%), Positives:66/66(100%), Gaps:0/66(0%)

Query  31  VECLKGIQTFAQKTQNLILMDRKQVSLAEELKASKMIIEDNRKYQLKLLKRRQHQSPWFN  90
           +ECLKGIQTFAQKTQNLILMDRKQVSLAEELKASKMIIEDNRKYQLKLLKRRQHQSPWFN
Sbjct  1   MECLKGIQTFAQKTQNLILMDRKQVSLAEELKASKMIIEDNRKYQLKLLKRRQHQSPWFN  60

Query  91  SDFRSF  96
           SDFRSF
Sbjct  61  SDFRSF  66


>hypothetical protein [Klebsiella phage KP179]
Sequence ID: AYD80794.1 Length: 66 
Range 1: 1 to 66

Score:116 bits(384), Expect:1e-32, 
Method:Composition-based stats., 
Identities:62/66(94%), Positives:65/66(98%), Gaps:0/66(0%)

Query  31  VECLKGIQTFAQKTQNLILMDRKQVSLAEELKASKMIIEDNRKYQLKLLKRRQHQSPWFN  90
           +ECLKGIQTFAQKTQNLILM RKQVSLAEELKASKMIIEDNRKYQLKLLK+R+HQSPWFN
Sbjct  1   MECLKGIQTFAQKTQNLILMGRKQVSLAEELKASKMIIEDNRKYQLKLLKQREHQSPWFN  60

Query  91  SDFRSF  96
           SDFRSF
Sbjct  61  SDFRSF  66


		
