# Supplementary material for: Influence of Non-canonical DNA Bases on the Genomic Diversity of Tevenvirinae
Source: Front Microbiol. 2021 Apr 6;12:632686. doi: 10.3389/fmicb.2021.632686 (PMC8056088; doi:10.3389/fmicb.2021.632686)
Supplement: Supplementary Data Sheet 2 — The results of the BLAST-assisted (“txt” files) and HMMER-assisted (“xlsx” files) searches for GSC homologs. The clusters containing homologs of proteins from other organisms are listed. [file Data_Sheet_2.ZIP › Data sheet 2/Group VIIII/44730.xlsx]

## Sheet: Лист1
	ID	Title	E-value	Ind. E-value	Bitscore	Aligned Positions
1	YP_009288767.1	hypothetical protein kpv477_091 [Klebsiella phage vB_KpnM_KpV477]ANT40528.1 hypothet	2.7e-58	3e-58	204.9	96
2	AYD80794.1	hypothetical protein [Klebsiella phage KP179]	7.1e-41	7.7e-41	149.1	67
3	GBG29713.1	Vacuolar protein 8, partial [Hondaea fermentalgiana]	4.5e-11	490	11.9	42
