# Supplementary material for: Influence of Non-canonical DNA Bases on the Genomic Diversity of Tevenvirinae
Source: Front Microbiol. 2021 Apr 6;12:632686. doi: 10.3389/fmicb.2021.632686 (PMC8056088; doi:10.3389/fmicb.2021.632686)
Supplement: Supplementary Data Sheet 2 — The results of the BLAST-assisted (“txt” files) and HMMER-assisted (“xlsx” files) searches for GSC homologs. The clusters containing homologs of proteins from other organisms are listed. [file Data_Sheet_2.ZIP › Data sheet 2/Group VIIII/44731.txt]

RID: 6JU8NUNP016	
Job Title:Protein Sequence				
Program: BLASTP 
Query: None ID: lcl|Query_60983(amino acid) Length: 65
Database: nr All non-redundant GenBank CDS translations+PDB+SwissProt+PIR+PRF excluding environmental samples from WGS projects
	
Sequences producing significant alignments:

Sequences  with  E-value BETTER than threshold
                                                                  Max    Total Query   E   Per.                  
Description                                                       Score  Score cover Value Ident  Accession        

hypothetical protein [Klebsiella variicola]                       125    125   100%  1e-36 98.46  WP_110203408.1   
hypothetical protein [Klebsiella phage KPV15]                     125    125   98%   2e-36 95.31  APD20475.1       
hypothetical protein JD18_075 [Klebsiella phage JD18]             124    124   100%  4e-36 100.00 YP_009190656.1   
hypothetical protein JIPhKp122_0071 [Klebsiella phage JIPh_Kp122] 122    122   100%  3e-35 98.46  QGF21503.1       
hypothetical protein kpv477_092 [Klebsiella phage vB_KpnM_KpV477] 112    112   93%   2e-31 61.29  YP_009288768.2   
hypothetical protein [Klebsiella pneumoniae]                      111    111   93%   3e-31 61.29  WP_153932191.1   
hypothetical protein vBKpnF48_49 [Klebsiella phage vB_Kpn_F48]    82.2   82.2  89%   1e-18 65.52  AUO78674.1       
hypothetical protein CPT_Marfa_086 [Klebsiella phage Marfa]       82.2   82.2  89%   1e-18 65.52  QDB71741.1       
hypothetical protein POTTS_49 [Klebsiella phage vB_KpnM_Potts1]   82.0   82.0  89%   1e-18 65.52  QEG12661.1       
hypothetical protein CPT_CIP9_201 [Enterobacter phage...          81.1   81.1  86%   5e-18 64.29  QHS01737.1       
conserved hypothetical protein [Edwardsiella phage PEi20]         66.4   66.4  92%   3e-12 51.67  YP_009190253.1   
conserved hypothetical protein [Edwardsiella phage PEi26]         66.1   66.1  92%   3e-12 51.67  BAQ23046.1       

Sequences with E-value WORSE than threshold


Alignments:
>hypothetical protein [Klebsiella variicola]
Sequence ID: WP_110203408.1 Length: 65 
>hypothetical protein DMT40_26290 [Klebsiella variicola]
Sequence ID: PXM00575.1 Length: 65  
Range 1: 1 to 65

Score:125 bits(414), Expect:1e-36, 
Method:Composition-based stats., 
Identities:64/65(98%), Positives:64/65(98%), Gaps:0/65(0%)

Query  1   MLKTYEVKFKRFIDGKCYDNKERSTRISAPSAYQAVFQHGQTNGVAFPEQDVEDIILDVI  60
           MLKTYEVKFKRFIDGKCYDNKERSTRISAPSAYQAVFQHGQTNGVAFPEQDVEDIILDVI
Sbjct  1   MLKTYEVKFKRFIDGKCYDNKERSTRISAPSAYQAVFQHGQTNGVAFPEQDVEDIILDVI  60

Query  61  EVKGV  65
           EVK V
Sbjct  61  EVKCV  65


>hypothetical protein [Klebsiella phage KPV15]
Sequence ID: APD20475.1 Length: 70 
Range 1: 7 to 70

Score:125 bits(413), Expect:2e-36, 
Method:Composition-based stats., 
Identities:61/64(95%), Positives:63/64(98%), Gaps:0/64(0%)

Query  2   LKTYEVKFKRFIDGKCYDNKERSTRISAPSAYQAVFQHGQTNGVAFPEQDVEDIILDVIE  61
           +KTYEVKFKRFIDGKCYDNKERSTRISAP+AYQAVFQHGQTNGVAFPEQDVEDIILDVIE
Sbjct  7   VKTYEVKFKRFIDGKCYDNKERSTRISAPNAYQAVFQHGQTNGVAFPEQDVEDIILDVIE  66

Query  62  VKGV  65
           VK V
Sbjct  67  VKCV  70


>hypothetical protein JD18_075 [Klebsiella phage JD18]
Sequence ID: YP_009190656.1 Length: 65 
>hypothetical protein PKO111_066 [Klebsiella phage PKO111]
Sequence ID: YP_009289467.1 Length: 65 >hypothetical protein [Klebsiella phage KP1]
Sequence ID: AUV57431.1 Length: 65 >hypothetical protein KPN5_175 [Klebsiella phage KPN5]
Sequence ID: QEG11506.1 Length: 65 >hypothetical protein PKO111_066 [Klebsiella phage PKO111]
Sequence ID: AKJ73108.1 Length: 65 >hypothetical protein JD18_075 [Klebsiella phage JD18]
Sequence ID: AKY01946.1 Length: 65  
Range 1: 1 to 65

Score:124 bits(410), Expect:4e-36, 
Method:Composition-based stats., 
Identities:65/65(100%), Positives:65/65(100%), Gaps:0/65(0%)

Query  1   MLKTYEVKFKRFIDGKCYDNKERSTRISAPSAYQAVFQHGQTNGVAFPEQDVEDIILDVI  60
           MLKTYEVKFKRFIDGKCYDNKERSTRISAPSAYQAVFQHGQTNGVAFPEQDVEDIILDVI
Sbjct  1   MLKTYEVKFKRFIDGKCYDNKERSTRISAPSAYQAVFQHGQTNGVAFPEQDVEDIILDVI  60

Query  61  EVKGV  65
           EVKGV
Sbjct  61  EVKGV  65


>hypothetical protein JIPhKp122_0071 [Klebsiella phage JIPh_Kp122]
Sequence ID: QGF21503.1 Length: 65 
Range 1: 1 to 65

Score:122 bits(403), Expect:3e-35, 
Method:Composition-based stats., 
Identities:64/65(98%), Positives:64/65(98%), Gaps:0/65(0%)

Query  1   MLKTYEVKFKRFIDGKCYDNKERSTRISAPSAYQAVFQHGQTNGVAFPEQDVEDIILDVI  60
           MLKTYEVKFKRFIDGKCYDNKERSTRISAPSAYQAVFQHGQTNGVAFPEQDVEDIILDVI
Sbjct  1   MLKTYEVKFKRFIDGKCYDNKERSTRISAPSAYQAVFQHGQTNGVAFPEQDVEDIILDVI  60

Query  61  EVKGV  65
           EVK V
Sbjct  61  EVKSV  65


>hypothetical protein kpv477_092 [Klebsiella phage vB_KpnM_KpV477]
Sequence ID: YP_009288768.2 Length: 67 
>hypothetical protein kpv477_092 [Klebsiella phage vB_KpnM_KpV477]
Sequence ID: ANT40529.2 Length: 67  
Range 1: 6 to 67

Score:112 bits(370), Expect:2e-31, 
Method:Composition-based stats., 
Identities:38/62(61%), Positives:48/62(77%), Gaps:1/62(1%)

Query  2   LKTYEVKFKRFIDGKCYDNKE-RSTRISAPSAYQAVFQHGQTNGVAFPEQDVEDIILDVI  60
           + TY++ F RFIDG+C        T ISAP+ YQAVF+HGQTNGVAFPEQ+VEDII +V+
Sbjct  6   MNTYKIIFSRFIDGECRPGDALHYTLISAPNEYQAVFHHGQTNGVAFPEQNVEDIIREVV  65

Query  61  EV  62
           +V
Sbjct  66  KV  67


>hypothetical protein [Klebsiella pneumoniae]
Sequence ID: WP_153932191.1 Length: 62 
>hypothetical protein CPT_Mineola_085 [Klebsiella phage Mineola]
Sequence ID: AWY06980.1 Length: 62 >hypothetical protein [Klebsiella pneumoniae]
Sequence ID: MRL94985.1 Length: 62  
Range 1: 1 to 62

Score:111 bits(368), Expect:3e-31, 
Method:Composition-based stats., 
Identities:38/62(61%), Positives:48/62(77%), Gaps:1/62(1%)

Query  2   LKTYEVKFKRFIDGKCYDNKE-RSTRISAPSAYQAVFQHGQTNGVAFPEQDVEDIILDVI  60
           + TY++ F RFIDG+C        T ISAP+ YQAVF+HGQTNGVAFPEQ+VEDII +V+
Sbjct  1   MNTYKIIFSRFIDGECRPGDALHYTLISAPNEYQAVFHHGQTNGVAFPEQNVEDIIREVV  60

Query  61  EV  62
           +V
Sbjct  61  KV  62


>hypothetical protein vBKpnF48_49 [Klebsiella phage vB_Kpn_F48]
Sequence ID: AUO78674.1 Length: 152 
>hypothetical protein AmPhEK29_0050 [Klebsiella phage AmPh_EK29]
Sequence ID: QFR56987.1 Length: 152 >hypothetical protein [Klebsiella phage vB_Kpn_P545]
Sequence ID: QGZ15206.1 Length: 152 >hypothetical protein [Klebsiella phage PhiKpNIH-6]
Sequence ID: QHB49435.1 Length: 152  
Range 1: 3 to 59

Score:82.2 bits(267), Expect:1e-18, 
Method:Composition-based stats., 
Identities:38/58(66%), Positives:46/58(79%), Gaps:1/58(1%)

Query  2   LKTYEVKFKRFIDGKCYDNKERSTRISAPSAYQAVFQHGQTNGVAFPEQDVEDIILDV  59
           L  YE+KFKRF+DG  +D K R   ISA + YQAVFQHGQTNGV+FPEQ+VED+I+ V
Sbjct  3   LYVYEIKFKRFVDG-VWDGKFRKVSISAENEYQAVFQHGQTNGVSFPEQNVEDVIVMV  59


>hypothetical protein CPT_Marfa_086 [Klebsiella phage Marfa]
Sequence ID: QDB71741.1 Length: 152 
Range 1: 3 to 59

Score:82.2 bits(267), Expect:1e-18, 
Method:Composition-based stats., 
Identities:38/58(66%), Positives:46/58(79%), Gaps:1/58(1%)

Query  2   LKTYEVKFKRFIDGKCYDNKERSTRISAPSAYQAVFQHGQTNGVAFPEQDVEDIILDV  59
           L  YE+KFKRF+DG  +D K R   ISA + YQAVFQHGQTNGV+FPEQ+VED+I+ V
Sbjct  3   LYVYEIKFKRFVDG-VWDGKFRKVSISAENEYQAVFQHGQTNGVSFPEQNVEDVIVMV  59


>hypothetical protein POTTS_49 [Klebsiella phage vB_KpnM_Potts1]
Sequence ID: QEG12661.1 Length: 152 
>hypothetical protein CPTPhageEI1_088 [Klebsiella phage EI]
Sequence ID: QEM42293.1 Length: 152  
Range 1: 3 to 59

Score:82.0 bits(266), Expect:1e-18, 
Method:Composition-based stats., 
Identities:38/58(66%), Positives:46/58(79%), Gaps:1/58(1%)

Query  2   LKTYEVKFKRFIDGKCYDNKERSTRISAPSAYQAVFQHGQTNGVAFPEQDVEDIILDV  59
           L  YE+KFKRF+DG  +D K R   ISA + YQAVFQHGQTNGV+FPEQ+VED+I+ V
Sbjct  3   LYVYEIKFKRFVDG-IWDGKFRKVSISAENEYQAVFQHGQTNGVSFPEQNVEDVIVMV  59


>hypothetical protein CPT_CIP9_201 [Enterobacter phage vB_EclM_CIP9]
Sequence ID: QHS01737.1 Length: 165 
Range 1: 5 to 59

Score:81.1 bits(263), Expect:5e-18, 
Method:Composition-based stats., 
Identities:36/56(64%), Positives:45/56(80%), Gaps:1/56(1%)

Query  4   TYEVKFKRFIDGKCYDNKERSTRISAPSAYQAVFQHGQTNGVAFPEQDVEDIILDV  59
           TYE+KFKRF+DG  +D K R   ISA + +QAVFQHGQTNGV FP+Q+VED+I+ V
Sbjct  5   TYEIKFKRFVDG-VWDGKFRKATISAENEFQAVFQHGQTNGVTFPDQNVEDVIVMV  59


>conserved hypothetical protein [Edwardsiella phage PEi20]
Sequence ID: YP_009190253.1 Length: 167 
>conserved hypothetical protein [Edwardsiella phage PEi20]
Sequence ID: BAQ22745.1 Length: 167  
Range 1: 6 to 64

Score:66.4 bits(213), Expect:3e-12, 
Method:Composition-based stats., 
Identities:31/60(52%), Positives:44/60(73%), Gaps:1/60(1%)

Query  5   YEVKFKRFIDGKCYDNKERSTRISAPSAYQAVFQHGQTNGVAFPEQDVEDIILDVIEVKG  64
           YE+K+KRF DG  +DNK R T ISA + YQAV+QHG   G+A+P +++ED+I+ V  + G
Sbjct  6   YELKYKRFTDG-VWDNKFRKTVISAENQYQAVYQHGVNVGIAYPAENIEDVIVMVHSLDG  64


>conserved hypothetical protein [Edwardsiella phage PEi26]
Sequence ID: BAQ23046.1 Length: 167 
Range 1: 6 to 64

Score:66.1 bits(212), Expect:3e-12, 
Method:Composition-based stats., 
Identities:31/60(52%), Positives:44/60(73%), Gaps:1/60(1%)

Query  5   YEVKFKRFIDGKCYDNKERSTRISAPSAYQAVFQHGQTNGVAFPEQDVEDIILDVIEVKG  64
           YE+K+KRF DG  +DNK R T ISA + YQAV+QHG   G+A+P +++ED+I+ V  + G
Sbjct  6   YELKYKRFTDG-VWDNKFRKTVISAENQYQAVYQHGVNVGIAYPAENIEDVIVMVHSLDG  64


		
