# Supplementary material for: Influence of Non-canonical DNA Bases on the Genomic Diversity of Tevenvirinae
Source: Front Microbiol. 2021 Apr 6;12:632686. doi: 10.3389/fmicb.2021.632686 (PMC8056088; doi:10.3389/fmicb.2021.632686)
Supplement: Supplementary Data Sheet 2 — The results of the BLAST-assisted (“txt” files) and HMMER-assisted (“xlsx” files) searches for GSC homologs. The clusters containing homologs of proteins from other organisms are listed. [file Data_Sheet_2.ZIP › Data sheet 2/Group VIIII/44731.xlsx]

## Sheet: Лист1
	ID	Title	E-value	Ind. E-value	Bitscore	Aligned Positions
1	WP_153932191.1	hypothetical protein [Klebsiella pneumoniae]AWY06980.1 hypothetical protein CPT_Mine	3e-38	3.3e-38	139.9	63
2	QEG12661.1	hypothetical protein POTTS_49 [Klebsiella phage vB_KpnM_Potts1]QEM42293.1 hypothetic	1e-22	2.2e-22	89.2	57
3	WP_062040050.1	hypothetical protein [Lentimicrobium saccharophilum]	1.4e-14	3800	8.4	26
4	VRH89507.1	LPXTG cell wall surface protein [Streptococcus pneumoniae]	0.0004	2600	8.9	20
