# Supplementary material for: Influence of Non-canonical DNA Bases on the Genomic Diversity of Tevenvirinae
Source: Front Microbiol. 2021 Apr 6;12:632686. doi: 10.3389/fmicb.2021.632686 (PMC8056088; doi:10.3389/fmicb.2021.632686)
Supplement: Supplementary Data Sheet 2 — The results of the BLAST-assisted (“txt” files) and HMMER-assisted (“xlsx” files) searches for GSC homologs. The clusters containing homologs of proteins from other organisms are listed. [file Data_Sheet_2.ZIP › Data sheet 2/Group VIIII/44732.txt]

RID: 6JU96E3J014	
Job Title:Protein Sequence				
Program: BLASTP 
Query: None ID: lcl|Query_27989(amino acid) Length: 106
Database: nr All non-redundant GenBank CDS translations+PDB+SwissProt+PIR+PRF excluding environmental samples from WGS projects
	
Sequences producing significant alignments:

Sequences  with  E-value BETTER than threshold
                                                                  Max    Total Query   E   Per.                  
Description                                                       Score  Score cover Value Ident  Accession        

hypothetical protein [Klebsiella phage KPV15]                     232    232   100%  4e-78 99.06  APD20476.1       
hypothetical protein [Klebsiella phage KP1]                       231    231   100%  9e-78 100.00 AUV57432.1       
hypothetical protein KPN6_189 [Klebsiella phage KPN6]             229    229   99%   6e-77 98.10  QEG11734.1       
hypothetical protein JD18_076 [Klebsiella phage JD18]             229    229   100%  7e-77 99.06  YP_009190657.1   
hypothetical protein KPN5_176 [Klebsiella phage KPN5]             229    229   100%  9e-77 98.11  QEG11507.1       
hypothetical protein [Klebsiella phage KP179]                     229    229   99%   9e-77 98.10  AYD80793.1       
hypothetical protein KPN1_153 [Klebsiella phage KPN1]             228    228   99%   3e-76 97.14  QEG10924.1       
hypothetical protein JIPhKp122_0072 [Klebsiella phage JIPh_Kp122] 227    227   99%   6e-76 97.14  QGF21504.1       
hypothetical protein KPN2_38 [Klebsiella phage KPN2 HKu-2019]     227    227   99%   6e-76 97.14  QEG10962.1       
hypothetical protein CPT_Mineola_086 [Klebsiella phage Mineola]   132    132   89%   1e-38 63.16  AWY06981.1       
hypothetical protein [Klebsiella pneumoniae]                      131    131   89%   7e-38 62.11  WP_153932190.1   
Hypothetical protein [Escherichia phage EcS1]                     51.6   51.6  85%   2e-06 34.07  BBC78148.1       

Sequences with E-value WORSE than threshold


Alignments:
>hypothetical protein [Klebsiella phage KPV15]
Sequence ID: APD20476.1 Length: 106 
Range 1: 1 to 106

Score:232 bits(781), Expect:4e-78, 
Method:Composition-based stats., 
Identities:105/106(99%), Positives:105/106(99%), Gaps:0/106(0%)

Query  1    MNKEFSTARMVDAFGYPCNGYREFIHPEVENQFKEVVRNILLNAFKTQGTNPRDLGIYLE  60
            MNKEFSTARMVDAFGYPC GYREFIHPEVENQFKEVVRNILLNAFKTQGTNPRDLGIYLE
Sbjct  1    MNKEFSTARMVDAFGYPCTGYREFIHPEVENQFKEVVRNILLNAFKTQGTNPRDLGIYLE  60

Query  61   EAIREVQKSVSAKLHWAEENIAWSNKKRSDLNWPADREQIVNYAKV  106
            EAIREVQKSVSAKLHWAEENIAWSNKKRSDLNWPADREQIVNYAKV
Sbjct  61   EAIREVQKSVSAKLHWAEENIAWSNKKRSDLNWPADREQIVNYAKV  106


>hypothetical protein [Klebsiella phage KP1]
Sequence ID: AUV57432.1 Length: 106 
Range 1: 1 to 106

Score:231 bits(778), Expect:9e-78, 
Method:Composition-based stats., 
Identities:106/106(100%), Positives:106/106(100%), Gaps:0/106(0%)

Query  1    MNKEFSTARMVDAFGYPCNGYREFIHPEVENQFKEVVRNILLNAFKTQGTNPRDLGIYLE  60
            MNKEFSTARMVDAFGYPCNGYREFIHPEVENQFKEVVRNILLNAFKTQGTNPRDLGIYLE
Sbjct  1    MNKEFSTARMVDAFGYPCNGYREFIHPEVENQFKEVVRNILLNAFKTQGTNPRDLGIYLE  60

Query  61   EAIREVQKSVSAKLHWAEENIAWSNKKRSDLNWPADREQIVNYAKV  106
            EAIREVQKSVSAKLHWAEENIAWSNKKRSDLNWPADREQIVNYAKV
Sbjct  61   EAIREVQKSVSAKLHWAEENIAWSNKKRSDLNWPADREQIVNYAKV  106


>hypothetical protein KPN6_189 [Klebsiella phage KPN6]
Sequence ID: QEG11734.1 Length: 106 
Range 1: 1 to 105

Score:229 bits(771), Expect:6e-77, 
Method:Composition-based stats., 
Identities:103/105(98%), Positives:105/105(100%), Gaps:0/105(0%)

Query  1    MNKEFSTARMVDAFGYPCNGYREFIHPEVENQFKEVVRNILLNAFKTQGTNPRDLGIYLE  60
            M+KEFSTARMVDAFGYPC+GYREFIHPEVENQFKEVVRNILLNAFKTQGTNPRDLGIYLE
Sbjct  1    MSKEFSTARMVDAFGYPCSGYREFIHPEVENQFKEVVRNILLNAFKTQGTNPRDLGIYLE  60

Query  61   EAIREVQKSVSAKLHWAEENIAWSNKKRSDLNWPADREQIVNYAK  105
            EAIREVQKSVSAKLHWAEENIAWSNKKRSDLNWPADREQIVNYAK
Sbjct  61   EAIREVQKSVSAKLHWAEENIAWSNKKRSDLNWPADREQIVNYAK  105


>hypothetical protein JD18_076 [Klebsiella phage JD18]
Sequence ID: YP_009190657.1 Length: 106 
>hypothetical protein JD18_076 [Klebsiella phage JD18]
Sequence ID: AKY01947.1 Length: 106  
Range 1: 1 to 106

Score:229 bits(770), Expect:7e-77, 
Method:Composition-based stats., 
Identities:105/106(99%), Positives:106/106(100%), Gaps:0/106(0%)

Query  1    MNKEFSTARMVDAFGYPCNGYREFIHPEVENQFKEVVRNILLNAFKTQGTNPRDLGIYLE  60
            MNKEFSTARMVDAFGYPCNGYREFIHPEVENQFKEVVRNIL+NAFKTQGTNPRDLGIYLE
Sbjct  1    MNKEFSTARMVDAFGYPCNGYREFIHPEVENQFKEVVRNILFNAFKTQGTNPRDLGIYLE  60

Query  61   EAIREVQKSVSAKLHWAEENIAWSNKKRSDLNWPADREQIVNYAKV  106
            EAIREVQKSVSAKLHWAEENIAWSNKKRSDLNWPADREQIVNYAKV
Sbjct  61   EAIREVQKSVSAKLHWAEENIAWSNKKRSDLNWPADREQIVNYAKV  106


>hypothetical protein KPN5_176 [Klebsiella phage KPN5]
Sequence ID: QEG11507.1 Length: 106 
Range 1: 1 to 106

Score:229 bits(770), Expect:9e-77, 
Method:Composition-based stats., 
Identities:104/106(98%), Positives:105/106(99%), Gaps:0/106(0%)

Query  1    MNKEFSTARMVDAFGYPCNGYREFIHPEVENQFKEVVRNILLNAFKTQGTNPRDLGIYLE  60
            M+KEFST RMVDAFGYPCNGYREFIHPEVENQFKEVVRNILLNAFKTQGTNPRDLGIYLE
Sbjct  1    MSKEFSTTRMVDAFGYPCNGYREFIHPEVENQFKEVVRNILLNAFKTQGTNPRDLGIYLE  60

Query  61   EAIREVQKSVSAKLHWAEENIAWSNKKRSDLNWPADREQIVNYAKV  106
            EAIREVQKSVSAKLHWAEENIAWSNKKRSDLNWPADREQIVNYAKV
Sbjct  61   EAIREVQKSVSAKLHWAEENIAWSNKKRSDLNWPADREQIVNYAKV  106


>hypothetical protein [Klebsiella phage KP179]
Sequence ID: AYD80793.1 Length: 106 
Range 1: 1 to 105

Score:229 bits(770), Expect:9e-77, 
Method:Composition-based stats., 
Identities:103/105(98%), Positives:104/105(99%), Gaps:0/105(0%)

Query  1    MNKEFSTARMVDAFGYPCNGYREFIHPEVENQFKEVVRNILLNAFKTQGTNPRDLGIYLE  60
            MNKEFST RMVDAFGYPCNGYREFIHPEVENQFKEVVRNILLNAFKTQGTNPRDLGIYLE
Sbjct  1    MNKEFSTTRMVDAFGYPCNGYREFIHPEVENQFKEVVRNILLNAFKTQGTNPRDLGIYLE  60

Query  61   EAIREVQKSVSAKLHWAEENIAWSNKKRSDLNWPADREQIVNYAK  105
            EAIR+VQKSVSAKLHWAEENIAWSNKKRSDLNWPADREQIVNYAK
Sbjct  61   EAIRDVQKSVSAKLHWAEENIAWSNKKRSDLNWPADREQIVNYAK  105


>hypothetical protein KPN1_153 [Klebsiella phage KPN1]
Sequence ID: QEG10924.1 Length: 106 
Range 1: 1 to 105

Score:228 bits(765), Expect:3e-76, 
Method:Composition-based stats., 
Identities:102/105(97%), Positives:104/105(99%), Gaps:0/105(0%)

Query  1    MNKEFSTARMVDAFGYPCNGYREFIHPEVENQFKEVVRNILLNAFKTQGTNPRDLGIYLE  60
            MNKEFST RMVDAFGYPCNGYREFIHPEVENQFKEVVRNIL+NAFKTQGTNPRDLGIYLE
Sbjct  1    MNKEFSTTRMVDAFGYPCNGYREFIHPEVENQFKEVVRNILINAFKTQGTNPRDLGIYLE  60

Query  61   EAIREVQKSVSAKLHWAEENIAWSNKKRSDLNWPADREQIVNYAK  105
            EAIR+VQKSVSAKLHWAEENIAWSNKKRSDLNWPADREQIVNYAK
Sbjct  61   EAIRDVQKSVSAKLHWAEENIAWSNKKRSDLNWPADREQIVNYAK  105


>hypothetical protein JIPhKp122_0072 [Klebsiella phage JIPh_Kp122]
Sequence ID: QGF21504.1 Length: 106 
Range 1: 1 to 105

Score:227 bits(762), Expect:6e-76, 
Method:Composition-based stats., 
Identities:102/105(97%), Positives:104/105(99%), Gaps:0/105(0%)

Query  1    MNKEFSTARMVDAFGYPCNGYREFIHPEVENQFKEVVRNILLNAFKTQGTNPRDLGIYLE  60
            M+KEFST RMVDAFGYPCNGYREFIHPEVENQFKEVVRNILLNAFKTQGTNPRDLGIYLE
Sbjct  1    MSKEFSTTRMVDAFGYPCNGYREFIHPEVENQFKEVVRNILLNAFKTQGTNPRDLGIYLE  60

Query  61   EAIREVQKSVSAKLHWAEENIAWSNKKRSDLNWPADREQIVNYAK  105
            EAIR+VQKSVSAKLHWAEENIAWSNKKRSDLNWPADREQIVNYAK
Sbjct  61   EAIRDVQKSVSAKLHWAEENIAWSNKKRSDLNWPADREQIVNYAK  105


>hypothetical protein KPN2_38 [Klebsiella phage KPN2 HKu-2019]
Sequence ID: QEG10962.1 Length: 106 
Range 1: 1 to 105

Score:227 bits(762), Expect:6e-76, 
Method:Composition-based stats., 
Identities:102/105(97%), Positives:103/105(98%), Gaps:0/105(0%)

Query  1    MNKEFSTARMVDAFGYPCNGYREFIHPEVENQFKEVVRNILLNAFKTQGTNPRDLGIYLE  60
            M+KEFST RMVDAFGYPCNGYREFIHPEVENQFKEVVRNILLNAFKTQGTNPRDLGIYLE
Sbjct  1    MSKEFSTTRMVDAFGYPCNGYREFIHPEVENQFKEVVRNILLNAFKTQGTNPRDLGIYLE  60

Query  61   EAIREVQKSVSAKLHWAEENIAWSNKKRSDLNWPADREQIVNYAK  105
            E IREVQKSVSAKLHWAEENIAWSNKKRSDLNWPADREQIVNYAK
Sbjct  61   ETIREVQKSVSAKLHWAEENIAWSNKKRSDLNWPADREQIVNYAK  105


>hypothetical protein CPT_Mineola_086 [Klebsiella phage Mineola]
Sequence ID: AWY06981.1 Length: 99 
Range 1: 4 to 98

Score:132 bits(440), Expect:1e-38, 
Method:Composition-based stats., 
Identities:60/95(63%), Positives:69/95(72%), Gaps:0/95(0%)

Query  11   VDAFGYPCNGYREFIHPEVENQFKEVVRNILLNAFKTQGTNPRDLGIYLEEAIREVQKSV  70
            VD FGYP   Y E I PEVE +FK+VV  IL  AF+   TNPRDLG++L   +RE QK V
Sbjct  4    VDKFGYPFEDYVEHISPEVEQRFKDVVTMILYEAFRNDCTNPRDLGLHLMNIVREAQKDV  63

Query  71   SAKLHWAEENIAWSNKKRSDLNWPADREQIVNYAK  105
            S KLHWAE+NIAWS KK SDL+W  DRE+IV YAK
Sbjct  64   SYKLHWAEQNIAWSRKKASDLSWKPDREEIVKYAK  98


>hypothetical protein [Klebsiella pneumoniae]
Sequence ID: WP_153932190.1 Length: 99 
>hypothetical protein kpv477_093 [Klebsiella phage vB_KpnM_KpV477]
Sequence ID: YP_009288769.1 Length: 99 >hypothetical protein kpv477_093 [Klebsiella phage vB_KpnM_KpV477]
Sequence ID: ANT40530.1 Length: 99 >hypothetical protein [Klebsiella pneumoniae]
Sequence ID: MRL94984.1 Length: 99  
Range 1: 4 to 98

Score:131 bits(434), Expect:7e-38, 
Method:Composition-based stats., 
Identities:59/95(62%), Positives:68/95(71%), Gaps:0/95(0%)

Query  11   VDAFGYPCNGYREFIHPEVENQFKEVVRNILLNAFKTQGTNPRDLGIYLEEAIREVQKSV  70
            VD FGYP   Y E I PEVE +FK+V   IL  AF+   TNPRDLG++L   +RE QK V
Sbjct  4    VDKFGYPFEDYAEHISPEVEQRFKDVATMILYEAFRNDCTNPRDLGLHLMNIVREAQKDV  63

Query  71   SAKLHWAEENIAWSNKKRSDLNWPADREQIVNYAK  105
            S KLHWAE+NIAWS KK SDL+W  DRE+IV YAK
Sbjct  64   SYKLHWAEQNIAWSRKKASDLSWKPDREEIVKYAK  98


>Hypothetical protein [Escherichia phage EcS1]
Sequence ID: BBC78148.1 Length: 97 
Range 1: 7 to 96

Score:51.6 bits(162), Expect:2e-06, 
Method:Composition-based stats., 
Identities:31/91(34%), Positives:48/91(52%), Gaps:1/91(1%)

Query  12   DAFGYPCNGYREFIHPEVENQFKEVVRNILLNAFKTQGTNPRDLGIYLEEAIREVQKSVS  71
            D FG      +  +   +E QFK +V  ++L++F  +  NP      L+E I++ Q  VS
Sbjct  7    DVFGNKAQYEKGPLSDLIEEQFKSLVEKMILDSFIEKEYNPSATSERLQELIKDTQVKVS  66

Query  72   AKLHWAEENIAWSNKKRSDLNWPADREQIVN  102
             KL     +IA  +K   DL+W  DRE++VN
Sbjct  67   -KLLANRNDIASYHKIPIDLSWRGDRERLVN  96


		
