# Supplementary material for: Influence of Non-canonical DNA Bases on the Genomic Diversity of Tevenvirinae
Source: Front Microbiol. 2021 Apr 6;12:632686. doi: 10.3389/fmicb.2021.632686 (PMC8056088; doi:10.3389/fmicb.2021.632686)
Supplement: Supplementary Data Sheet 2 — The results of the BLAST-assisted (“txt” files) and HMMER-assisted (“xlsx” files) searches for GSC homologs. The clusters containing homologs of proteins from other organisms are listed. [file Data_Sheet_2.ZIP › Data sheet 2/Group VIIII/44745.txt]

RID: 6JU9P1SP016	
Job Title:Protein Sequence				
Program: BLASTP 
Query: None ID: lcl|Query_24041(amino acid) Length: 73
Database: nr All non-redundant GenBank CDS translations+PDB+SwissProt+PIR+PRF excluding environmental samples from WGS projects
	
Sequences producing significant alignments:

Sequences  with  E-value BETTER than threshold
                                                                  Max    Total Query   E   Per.                  
Description                                                       Score  Score cover Value Ident  Accession        

hypothetical protein [Klebsiella variicola]                       136    136   100%  8e-41 97.26  WP_110203456.1   
hypothetical protein JD18_088 [Klebsiella phage JD18]             134    134   100%  3e-40 98.63  YP_009190669.1   
hypothetical protein CPT_Mineola_099 [Klebsiella phage Mineola]   134    134   100%  5e-40 95.89  AWY06994.1       
hypothetical protein [Klebsiella phage KP1]                       134    134   100%  7e-40 100.00 AUV57445.1       
hypothetical protein KPN1_143 [Klebsiella phage KPN1]             126    126   100%  1e-36 70.27  QEG10914.1       
hypothetical protein [Klebsiella pneumoniae]                      121    121   98%   1e-34 71.23  WP_153932182.1   
hypothetical protein [Klebsiella phage KP179]                     118    118   98%   1e-33 69.86  AYD80781.1       
hypothetical protein [Klebsiella phage KPV15]                     95.8   95.8  67%   9e-25 93.88  APD20488.1       

Sequences with E-value WORSE than threshold


Alignments:
>hypothetical protein [Klebsiella variicola]
Sequence ID: WP_110203456.1 Length: 73 
>hypothetical protein DMT40_26615 [Klebsiella variicola]
Sequence ID: PXM00385.1 Length: 73  
Range 1: 1 to 73

Score:136 bits(453), Expect:8e-41, 
Method:Composition-based stats., 
Identities:71/73(97%), Positives:72/73(98%), Gaps:0/73(0%)

Query  1   MASKLVWDGKSRKGDAVIEDESPYINDLHLTTVDLYGSTLIEIERNGTILMIDKSDAEQL  60
           MASKLVWDGKSRKGDAVIEDESPYINDLHLT V+LYGSTLIEIERNGTILMIDKSDAEQL
Sbjct  1   MASKLVWDGKSRKGDAVIEDESPYINDLHLTPVELYGSTLIEIERNGTILMIDKSDAEQL  60

Query  61  VKYLVTMIPTMKD  73
           VKYLVTMIPTMKD
Sbjct  61  VKYLVTMIPTMKD  73


>hypothetical protein JD18_088 [Klebsiella phage JD18]
Sequence ID: YP_009190669.1 Length: 73 
>hypothetical protein JD18_088 [Klebsiella phage JD18]
Sequence ID: AKY01959.1 Length: 73 >hypothetical protein KPN5_188 [Klebsiella phage KPN5]
Sequence ID: QEG11519.1 Length: 73 >hypothetical protein JIPhKp122_0084 [Klebsiella phage JIPh_Kp122]
Sequence ID: QGF21516.1 Length: 73  
Range 1: 1 to 73

Score:134 bits(447), Expect:3e-40, 
Method:Composition-based stats., 
Identities:72/73(99%), Positives:73/73(100%), Gaps:0/73(0%)

Query  1   MASKLVWDGKSRKGDAVIEDESPYINDLHLTTVDLYGSTLIEIERNGTILMIDKSDAEQL  60
           MASKLVWDGKSRKGDAVIEDESPYINDLHLTTV+LYGSTLIEIERNGTILMIDKSDAEQL
Sbjct  1   MASKLVWDGKSRKGDAVIEDESPYINDLHLTTVELYGSTLIEIERNGTILMIDKSDAEQL  60

Query  61  VKYLVTMIPTMKD  73
           VKYLVTMIPTMKD
Sbjct  61  VKYLVTMIPTMKD  73


>hypothetical protein CPT_Mineola_099 [Klebsiella phage Mineola]
Sequence ID: AWY06994.1 Length: 73 
Range 1: 1 to 73

Score:134 bits(446), Expect:5e-40, 
Method:Composition-based stats., 
Identities:70/73(96%), Positives:71/73(97%), Gaps:0/73(0%)

Query  1   MASKLVWDGKSRKGDAVIEDESPYINDLHLTTVDLYGSTLIEIERNGTILMIDKSDAEQL  60
           MASKLVWDGKSRKGDAVIEDESPYINDLHLT V+LYGSTLIEIERN TILMIDKSDAEQL
Sbjct  1   MASKLVWDGKSRKGDAVIEDESPYINDLHLTPVELYGSTLIEIERNSTILMIDKSDAEQL  60

Query  61  VKYLVTMIPTMKD  73
           VKYLVTMIPTMKD
Sbjct  61  VKYLVTMIPTMKD  73


>hypothetical protein [Klebsiella phage KP1]
Sequence ID: AUV57445.1 Length: 73 
Range 1: 1 to 73

Score:134 bits(444), Expect:7e-40, 
Method:Composition-based stats., 
Identities:73/73(100%), Positives:73/73(100%), Gaps:0/73(0%)

Query  1   MASKLVWDGKSRKGDAVIEDESPYINDLHLTTVDLYGSTLIEIERNGTILMIDKSDAEQL  60
           MASKLVWDGKSRKGDAVIEDESPYINDLHLTTVDLYGSTLIEIERNGTILMIDKSDAEQL
Sbjct  1   MASKLVWDGKSRKGDAVIEDESPYINDLHLTTVDLYGSTLIEIERNGTILMIDKSDAEQL  60

Query  61  VKYLVTMIPTMKD  73
           VKYLVTMIPTMKD
Sbjct  61  VKYLVTMIPTMKD  73


>hypothetical protein KPN1_143 [Klebsiella phage KPN1]
Sequence ID: QEG10914.1 Length: 74 
>hypothetical protein KPN2_28 [Klebsiella phage KPN2 HKu-2019]
Sequence ID: QEG10952.1 Length: 74  
Range 1: 1 to 74

Score:126 bits(417), Expect:1e-36, 
Method:Composition-based stats., 
Identities:52/74(70%), Positives:59/74(79%), Gaps:1/74(1%)

Query  1   MASKLVWDGKSRKGDAVIEDESPYINDLHLTTVDLY-GSTLIEIERNGTILMIDKSDAEQ  59
           MASKLVWDGKSRKGDAVIEDESP++ DL+LT    Y  +T+IEIER    + IDKSDA +
Sbjct  1   MASKLVWDGKSRKGDAVIEDESPHVIDLYLTVFHTYEHNTIIEIERGAACVAIDKSDAIE  60

Query  60  LVKYLVTMIPTMKD  73
           LVKYL  MIPTMKD
Sbjct  61  LVKYLTAMIPTMKD  74


>hypothetical protein [Klebsiella pneumoniae]
Sequence ID: WP_153932182.1 Length: 76 
>hypothetical protein kpv477_104 [Klebsiella phage vB_KpnM_KpV477]
Sequence ID: YP_009288780.1 Length: 76 >hypothetical protein kpv477_104 [Klebsiella phage vB_KpnM_KpV477]
Sequence ID: ANT40541.1 Length: 76 >hypothetical protein [Klebsiella pneumoniae]
Sequence ID: MRL94976.1 Length: 76 >hypothetical protein KPN6_200 [Klebsiella phage KPN6]
Sequence ID: QEG11789.1 Length: 76  
Range 1: 1 to 73

Score:121 bits(400), Expect:1e-34, 
Method:Composition-based stats., 
Identities:52/73(71%), Positives:60/73(82%), Gaps:1/73(1%)

Query  1   MASKLVWDGKSRKGDAVIEDESPYINDLHLTTVDLY-GSTLIEIERNGTILMIDKSDAEQ  59
           MASKLVWDGKSRKGDAVIEDESP++ DL+LT    Y  +T+IEIER+G  + IDKSDA +
Sbjct  1   MASKLVWDGKSRKGDAVIEDESPHVIDLYLTVFHTYEHNTIIEIERDGDCVAIDKSDAIE  60

Query  60  LVKYLVTMIPTMK  72
           LVKYL  MIPTMK
Sbjct  61  LVKYLTAMIPTMK  73


>hypothetical protein [Klebsiella phage KP179]
Sequence ID: AYD80781.1 Length: 76 
Range 1: 1 to 73

Score:118 bits(391), Expect:1e-33, 
Method:Composition-based stats., 
Identities:51/73(70%), Positives:59/73(80%), Gaps:1/73(1%)

Query  1   MASKLVWDGKSRKGDAVIEDESPYINDLHLTTVDLY-GSTLIEIERNGTILMIDKSDAEQ  59
           MASKL WDGKSRKGDAVIEDESP++ DL+LT    Y  +T+IEIER+G  + IDKSDA +
Sbjct  1   MASKLEWDGKSRKGDAVIEDESPHVIDLYLTVFHTYEHNTIIEIERDGDCVAIDKSDAIE  60

Query  60  LVKYLVTMIPTMK  72
           LVKYL  MIPTMK
Sbjct  61  LVKYLTAMIPTMK  73


>hypothetical protein [Klebsiella phage KPV15]
Sequence ID: APD20488.1 Length: 49 
Range 1: 1 to 49

Score:95.8 bits(313), Expect:9e-25, 
Method:Composition-based stats., 
Identities:46/49(94%), Positives:47/49(95%), Gaps:0/49(0%)

Query  1   MASKLVWDGKSRKGDAVIEDESPYINDLHLTTVDLYGSTLIEIERNGTI  49
           MASKLVWDGKSRKGDAVIEDESPYINDLHLT V+LYGSTLIEIERN TI
Sbjct  1   MASKLVWDGKSRKGDAVIEDESPYINDLHLTPVELYGSTLIEIERNSTI  49


		
