# Supplementary material for: Influence of Non-canonical DNA Bases on the Genomic Diversity of Tevenvirinae
Source: Front Microbiol. 2021 Apr 6;12:632686. doi: 10.3389/fmicb.2021.632686 (PMC8056088; doi:10.3389/fmicb.2021.632686)
Supplement: Supplementary Data Sheet 2 — The results of the BLAST-assisted (“txt” files) and HMMER-assisted (“xlsx” files) searches for GSC homologs. The clusters containing homologs of proteins from other organisms are listed. [file Data_Sheet_2.ZIP › Data sheet 2/Group VIIII/44745.xlsx]

## Sheet: Лист1
	ID	Title	E-value	Ind. E-value	Bitscore	Aligned Positions
1	AUV57445.1	hypothetical protein [Klebsiella phage KP1]	5.4e-46	5.9e-46	165.1	74
2	APD20488.1	hypothetical protein [Klebsiella phage KPV15]	1.2e-28	1.3e-28	109.5	50
3	QEG05138.1	hypothetical protein JK23_00099 [Shigella phage JK23]	0.000038	0.34	21.7	34
4	YP_009148086.1	hypothetical protein [Salmonella phage STML-198]AFU64044.1 hypothetical protein [Sal	0.0007	0.00079	30.1	59
