# Supplementary material for: Influence of Non-canonical DNA Bases on the Genomic Diversity of Tevenvirinae
Source: Front Microbiol. 2021 Apr 6;12:632686. doi: 10.3389/fmicb.2021.632686 (PMC8056088; doi:10.3389/fmicb.2021.632686)
Supplement: Supplementary Data Sheet 2 — The results of the BLAST-assisted (“txt” files) and HMMER-assisted (“xlsx” files) searches for GSC homologs. The clusters containing homologs of proteins from other organisms are listed. [file Data_Sheet_2.ZIP › Data sheet 2/Group VIIII/44746.txt]

RID: 6JUA0MMV014	
Job Title:Protein Sequence				
Program: BLASTP 
Query: None ID: lcl|Query_85895(amino acid) Length: 63
Database: nr All non-redundant GenBank CDS translations+PDB+SwissProt+PIR+PRF excluding environmental samples from WGS projects
	
Sequences producing significant alignments:

Sequences  with  E-value BETTER than threshold
                                                                  Max    Total Query   E   Per.                  
Description                                                       Score  Score cover Value Ident  Accession        

hypothetical protein [Klebsiella phage KP1]                       115    115   100%  6e-33 100.00 AUV57446.1       
MULTISPECIES: hypothetical protein [Klebsiella]                   115    115   100%  1e-32 98.41  WP_110203455.1   
hypothetical protein [Klebsiella phage KP179]                     114    114   100%  2e-32 96.83  AYD80780.1       
hypothetical protein JD18_089 [Klebsiella phage JD18]             114    114   100%  2e-32 96.83  YP_009190670.1   
hypothetical protein KPN6_201 [Klebsiella phage KPN6]             112    112   100%  1e-31 96.83  QEG11816.1       

Sequences with E-value WORSE than threshold


Alignments:
>hypothetical protein [Klebsiella phage KP1]
Sequence ID: AUV57446.1 Length: 63 
Range 1: 1 to 63

Score:115 bits(382), Expect:6e-33, 
Method:Composition-based stats., 
Identities:63/63(100%), Positives:63/63(100%), Gaps:0/63(0%)

Query  1   MESILDSTNLDNPYSDVHAKVVNSYFTKKLSRIVLKQGNDIIHLDTKQIDSLIQFLIEAK  60
           MESILDSTNLDNPYSDVHAKVVNSYFTKKLSRIVLKQGNDIIHLDTKQIDSLIQFLIEAK
Sbjct  1   MESILDSTNLDNPYSDVHAKVVNSYFTKKLSRIVLKQGNDIIHLDTKQIDSLIQFLIEAK  60

Query  61  DGE  63
           DGE
Sbjct  61  DGE  63


>MULTISPECIES: hypothetical protein [Klebsiella]
Sequence ID: WP_110203455.1 Length: 63 
>hypothetical protein kpv477_105 [Klebsiella phage vB_KpnM_KpV477]
Sequence ID: YP_009288781.1 Length: 63 >hypothetical protein [Klebsiella phage KPV15]
Sequence ID: APD20489.1 Length: 63 >hypothetical protein CPT_Mineola_100 [Klebsiella phage Mineola]
Sequence ID: AWY06995.1 Length: 63 >hypothetical protein KPN1_142 [Klebsiella phage KPN1]
Sequence ID: QEG10913.1 Length: 63 >hypothetical protein KPN2_27 [Klebsiella phage KPN2 HKu-2019]
Sequence ID: QEG10951.1 Length: 63 >hypothetical protein JIPhKp122_0085 [Klebsiella phage JIPh_Kp122]
Sequence ID: QGF21517.1 Length: 63  
Range 1: 1 to 63

Score:115 bits(380), Expect:1e-32, 
Method:Composition-based stats., 
Identities:62/63(98%), Positives:62/63(98%), Gaps:0/63(0%)

Query  1   MESILDSTNLDNPYSDVHAKVVNSYFTKKLSRIVLKQGNDIIHLDTKQIDSLIQFLIEAK  60
           MESILDSTNLDNPYSDVH KVVNSYFTKKLSRIVLKQGNDIIHLDTKQIDSLIQFLIEAK
Sbjct  1   MESILDSTNLDNPYSDVHVKVVNSYFTKKLSRIVLKQGNDIIHLDTKQIDSLIQFLIEAK  60

Query  61  DGE  63
           DGE
Sbjct  61  DGE  63


>hypothetical protein [Klebsiella phage KP179]
Sequence ID: AYD80780.1 Length: 63 
Range 1: 1 to 63

Score:114 bits(378), Expect:2e-32, 
Method:Composition-based stats., 
Identities:61/63(97%), Positives:62/63(98%), Gaps:0/63(0%)

Query  1   MESILDSTNLDNPYSDVHAKVVNSYFTKKLSRIVLKQGNDIIHLDTKQIDSLIQFLIEAK  60
           MESILDSTNLDNPYSDVH KVVNSYFTKKLSR+VLKQGNDIIHLDTKQIDSLIQFLIEAK
Sbjct  1   MESILDSTNLDNPYSDVHVKVVNSYFTKKLSRVVLKQGNDIIHLDTKQIDSLIQFLIEAK  60

Query  61  DGE  63
           DGE
Sbjct  61  DGE  63


>hypothetical protein JD18_089 [Klebsiella phage JD18]
Sequence ID: YP_009190670.1 Length: 63 
>hypothetical protein JD18_089 [Klebsiella phage JD18]
Sequence ID: AKY01960.1 Length: 63 >hypothetical protein KPN5_189 [Klebsiella phage KPN5]
Sequence ID: QEG11520.1 Length: 63  
Range 1: 1 to 63

Score:114 bits(377), Expect:2e-32, 
Method:Composition-based stats., 
Identities:61/63(97%), Positives:62/63(98%), Gaps:0/63(0%)

Query  1   MESILDSTNLDNPYSDVHAKVVNSYFTKKLSRIVLKQGNDIIHLDTKQIDSLIQFLIEAK  60
           MESILDSTNLDNPYSDVH KVVNSYFTKKLSRIVLKQGNDIIHLDTKQIDSLI+FLIEAK
Sbjct  1   MESILDSTNLDNPYSDVHVKVVNSYFTKKLSRIVLKQGNDIIHLDTKQIDSLIKFLIEAK  60

Query  61  DGE  63
           DGE
Sbjct  61  DGE  63


>hypothetical protein KPN6_201 [Klebsiella phage KPN6]
Sequence ID: QEG11816.1 Length: 63 
Range 1: 1 to 63

Score:112 bits(371), Expect:1e-31, 
Method:Composition-based stats., 
Identities:61/63(97%), Positives:61/63(96%), Gaps:0/63(0%)

Query  1   MESILDSTNLDNPYSDVHAKVVNSYFTKKLSRIVLKQGNDIIHLDTKQIDSLIQFLIEAK  60
           MESILDSTNLDNPYSDVH KVVNSYFTKKLSRIVLKQGNDIIHLDTKQIDSLIQFLIE K
Sbjct  1   MESILDSTNLDNPYSDVHVKVVNSYFTKKLSRIVLKQGNDIIHLDTKQIDSLIQFLIEVK  60

Query  61  DGE  63
           DGE
Sbjct  61  DGE  63


		
