# Supplementary material for: Influence of Non-canonical DNA Bases on the Genomic Diversity of Tevenvirinae
Source: Front Microbiol. 2021 Apr 6;12:632686. doi: 10.3389/fmicb.2021.632686 (PMC8056088; doi:10.3389/fmicb.2021.632686)
Supplement: Supplementary Data Sheet 2 — The results of the BLAST-assisted (“txt” files) and HMMER-assisted (“xlsx” files) searches for GSC homologs. The clusters containing homologs of proteins from other organisms are listed. [file Data_Sheet_2.ZIP › Data sheet 2/Group VIIII/44757.txt]

RID: 6JVX3DC0014	
Job Title:Protein Sequence				
Program: BLASTP 
Query: None ID: lcl|Query_17942(amino acid) Length: 55
Database: nr All non-redundant GenBank CDS translations+PDB+SwissProt+PIR+PRF excluding environmental samples from WGS projects
	
Sequences producing significant alignments:

Sequences  with  E-value BETTER than threshold
                                                                  Max    Total Query   E   Per.                  
Description                                                       Score  Score cover Value Ident  Accession        

hypothetical protein JD18_099 [Klebsiella phage JD18]             108    108   100%  4e-30 100.00 YP_009190680.1   
hypothetical protein CPT_Mineola_110 [Klebsiella phage Mineola]   107    107   100%  7e-30 98.18  AWY07005.1       
hypothetical protein kpv477_114 [Klebsiella phage vB_KpnM_KpV477] 107    107   100%  1e-29 96.36  YP_009288790.1   
hypothetical protein KPN2_18 [Klebsiella phage KPN2 HKu-2019]     106    106   100%  2e-29 94.55  QEG10942.1       
hypothetical protein [Klebsiella pneumoniae]                      104    104   100%  1e-28 94.55  WP_153932177.1   

Sequences with E-value WORSE than threshold


Alignments:
>hypothetical protein JD18_099 [Klebsiella phage JD18]
Sequence ID: YP_009190680.1 Length: 55 
>hypothetical protein [Klebsiella phage KP1]
Sequence ID: AUV57457.1 Length: 55 >hypothetical protein KPN1_134 [Klebsiella phage KPN1]
Sequence ID: QEG10905.1 Length: 55 >hypothetical protein KPN5_197 [Klebsiella phage KPN5]
Sequence ID: QEG11528.1 Length: 55 >hypothetical protein JIPhKp122_0096 [Klebsiella phage JIPh_Kp122]
Sequence ID: QGF21528.1 Length: 55 >hypothetical protein JD18_099 [Klebsiella phage JD18]
Sequence ID: AKY01970.1 Length: 55  
Range 1: 1 to 55

Score:108 bits(356), Expect:4e-30, 
Method:Composition-based stats., 
Identities:55/55(100%), Positives:55/55(100%), Gaps:0/55(0%)

Query  1   MITEEQKTKLWQLIDDYAGAEQVVAISAIYGNGLPEEYDELIRSKNAISDFMETL  55
           MITEEQKTKLWQLIDDYAGAEQVVAISAIYGNGLPEEYDELIRSKNAISDFMETL
Sbjct  1   MITEEQKTKLWQLIDDYAGAEQVVAISAIYGNGLPEEYDELIRSKNAISDFMETL  55


>hypothetical protein CPT_Mineola_110 [Klebsiella phage Mineola]
Sequence ID: AWY07005.1 Length: 55 
Range 1: 1 to 55

Score:107 bits(354), Expect:7e-30, 
Method:Composition-based stats., 
Identities:54/55(98%), Positives:54/55(98%), Gaps:0/55(0%)

Query  1   MITEEQKTKLWQLIDDYAGAEQVVAISAIYGNGLPEEYDELIRSKNAISDFMETL  55
           MITEEQK KLWQLIDDYAGAEQVVAISAIYGNGLPEEYDELIRSKNAISDFMETL
Sbjct  1   MITEEQKAKLWQLIDDYAGAEQVVAISAIYGNGLPEEYDELIRSKNAISDFMETL  55


>hypothetical protein kpv477_114 [Klebsiella phage vB_KpnM_KpV477]
Sequence ID: YP_009288790.1 Length: 55 
>hypothetical protein kpv477_114 [Klebsiella phage vB_KpnM_KpV477]
Sequence ID: ANT40551.1 Length: 55 >hypothetical protein [Klebsiella phage KPV15]
Sequence ID: APD20499.1 Length: 55  
Range 1: 1 to 55

Score:107 bits(353), Expect:1e-29, 
Method:Composition-based stats., 
Identities:53/55(96%), Positives:55/55(100%), Gaps:0/55(0%)

Query  1   MITEEQKTKLWQLIDDYAGAEQVVAISAIYGNGLPEEYDELIRSKNAISDFMETL  55
           MIT+EQKTKLWQLIDDYAGAEQVVAIS+IYGNGLPEEYDELIRSKNAISDFMETL
Sbjct  1   MITKEQKTKLWQLIDDYAGAEQVVAISSIYGNGLPEEYDELIRSKNAISDFMETL  55


>hypothetical protein KPN2_18 [Klebsiella phage KPN2 HKu-2019]
Sequence ID: QEG10942.1 Length: 55 
>hypothetical protein KPN6_210 [Klebsiella phage KPN6]
Sequence ID: QEG11833.1 Length: 55  
Range 1: 1 to 55

Score:106 bits(350), Expect:2e-29, 
Method:Composition-based stats., 
Identities:52/55(95%), Positives:55/55(100%), Gaps:0/55(0%)

Query  1   MITEEQKTKLWQLIDDYAGAEQVVAISAIYGNGLPEEYDELIRSKNAISDFMETL  55
           MIT+EQKTKLW+LIDDYAGAEQVVAIS+IYGNGLPEEYDELIRSKNAISDFMETL
Sbjct  1   MITKEQKTKLWKLIDDYAGAEQVVAISSIYGNGLPEEYDELIRSKNAISDFMETL  55


>hypothetical protein [Klebsiella pneumoniae]
Sequence ID: WP_153932177.1 Length: 55 
>hypothetical protein [Klebsiella phage KP179]
Sequence ID: AYD80770.1 Length: 55 >hypothetical protein [Klebsiella pneumoniae]
Sequence ID: MRL94967.1 Length: 55  
Range 1: 1 to 55

Score:104 bits(344), Expect:1e-28, 
Method:Composition-based stats., 
Identities:52/55(95%), Positives:54/55(98%), Gaps:0/55(0%)

Query  1   MITEEQKTKLWQLIDDYAGAEQVVAISAIYGNGLPEEYDELIRSKNAISDFMETL  55
           MIT+EQKTKLWQLIDDYAGAEQVVAIS+IYGNGLPEEYDELIRSK AISDFMETL
Sbjct  1   MITKEQKTKLWQLIDDYAGAEQVVAISSIYGNGLPEEYDELIRSKKAISDFMETL  55


		
