# Supplementary material for: Influence of Non-canonical DNA Bases on the Genomic Diversity of Tevenvirinae
Source: Front Microbiol. 2021 Apr 6;12:632686. doi: 10.3389/fmicb.2021.632686 (PMC8056088; doi:10.3389/fmicb.2021.632686)
Supplement: Supplementary Data Sheet 2 — The results of the BLAST-assisted (“txt” files) and HMMER-assisted (“xlsx” files) searches for GSC homologs. The clusters containing homologs of proteins from other organisms are listed. [file Data_Sheet_2.ZIP › Data sheet 2/Group VIIII/44757.xlsx]

## Sheet: Лист1
	ID	Title	E-value	Ind. E-value	Bitscore	Aligned Positions
1	YP_009190680.1	hypothetical protein JD18_099 [Klebsiella phage JD18]AKY01970.1 hypothetical protein	5.8e-40	6.3e-40	145.1	56
2	GBG74530.1	hypothetical protein CBR_g18940 [Chara braunii]	0.00039	5500	7.6	22
3	XP_015031694.1	uncharacterized protein Dvir_GJ26339 [Drosophila virilis]KRF84641.1 uncharacterized	0.00055	0.18	22	33
