# Supplementary material for: Influence of Non-canonical DNA Bases on the Genomic Diversity of Tevenvirinae
Source: Front Microbiol. 2021 Apr 6;12:632686. doi: 10.3389/fmicb.2021.632686 (PMC8056088; doi:10.3389/fmicb.2021.632686)
Supplement: Supplementary Data Sheet 2 — The results of the BLAST-assisted (“txt” files) and HMMER-assisted (“xlsx” files) searches for GSC homologs. The clusters containing homologs of proteins from other organisms are listed. [file Data_Sheet_2.ZIP › Data sheet 2/Group VIIII/44774.txt]

RID: 6JVXEJTF014	
Job Title:Protein Sequence				
Program: BLASTP 
Query: None ID: lcl|Query_82649(amino acid) Length: 98
Database: nr All non-redundant GenBank CDS translations+PDB+SwissProt+PIR+PRF excluding environmental samples from WGS projects
	
Sequences producing significant alignments:

Sequences  with  E-value BETTER than threshold
                                                                  Max    Total Query   E   Per.                  
Description                                                       Score  Score cover Value Ident  Accession        

hypothetical protein JD18_118 [Klebsiella phage JD18]             179    179   100%  3e-57 98.98  YP_009190699.1   
hypothetical protein [Klebsiella phage KP1]                       179    179   100%  4e-57 100.00 AUV57474.1       
hypothetical protein kpv477_131 [Klebsiella phage vB_KpnM_KpV477] 178    178   100%  8e-57 97.96  YP_009288807.1   
hypothetical protein KPN5_216 [Klebsiella phage KPN5]             178    178   100%  1e-56 97.96  QEG11547.1       
hypothetical protein KPN1_115 [Klebsiella phage KPN1]             175    175   100%  1e-55 96.94  QEG10886.1       
hypothetical protein [Klebsiella variicola]                       174    174   100%  3e-55 95.92  WP_110203433.1   

Sequences with E-value WORSE than threshold


Alignments:
>hypothetical protein JD18_118 [Klebsiella phage JD18]
Sequence ID: YP_009190699.1 Length: 98 
>hypothetical protein JD18_118 [Klebsiella phage JD18]
Sequence ID: AKY01989.1 Length: 98 >hypothetical protein CPT_Mineola_127 [Klebsiella phage Mineola]
Sequence ID: AWY07022.1 Length: 98  
Range 1: 1 to 98

Score:179 bits(600), Expect:3e-57, 
Method:Composition-based stats., 
Identities:97/98(99%), Positives:97/98(98%), Gaps:0/98(0%)

Query  1   MNECKPDGFWNQDGLAPAFGIVTWILYCAFVIVGGAFFGLNVSEFMIMLLFLGVFAFSLM  60
           MNECKPDGFWNQDGLAPAFGIVTWILYCAFVIVGG FFGLNVSEFMIMLLFLGVFAFSLM
Sbjct  1   MNECKPDGFWNQDGLAPAFGIVTWILYCAFVIVGGTFFGLNVSEFMIMLLFLGVFAFSLM  60

Query  61  WMLIIALINCCTFLAYRMKYKKWKEKEDFNTWIRSCRK  98
           WMLIIALINCCTFLAYRMKYKKWKEKEDFNTWIRSCRK
Sbjct  61  WMLIIALINCCTFLAYRMKYKKWKEKEDFNTWIRSCRK  98


>hypothetical protein [Klebsiella phage KP1]
Sequence ID: AUV57474.1 Length: 98 
>hypothetical protein JIPhKp122_0115 [Klebsiella phage JIPh_Kp122]
Sequence ID: QGF21547.1 Length: 98  
Range 1: 1 to 98

Score:179 bits(599), Expect:4e-57, 
Method:Composition-based stats., 
Identities:98/98(100%), Positives:98/98(100%), Gaps:0/98(0%)

Query  1   MNECKPDGFWNQDGLAPAFGIVTWILYCAFVIVGGAFFGLNVSEFMIMLLFLGVFAFSLM  60
           MNECKPDGFWNQDGLAPAFGIVTWILYCAFVIVGGAFFGLNVSEFMIMLLFLGVFAFSLM
Sbjct  1   MNECKPDGFWNQDGLAPAFGIVTWILYCAFVIVGGAFFGLNVSEFMIMLLFLGVFAFSLM  60

Query  61  WMLIIALINCCTFLAYRMKYKKWKEKEDFNTWIRSCRK  98
           WMLIIALINCCTFLAYRMKYKKWKEKEDFNTWIRSCRK
Sbjct  61  WMLIIALINCCTFLAYRMKYKKWKEKEDFNTWIRSCRK  98


>hypothetical protein kpv477_131 [Klebsiella phage vB_KpnM_KpV477]
Sequence ID: YP_009288807.1 Length: 98 
>hypothetical protein kpv477_131 [Klebsiella phage vB_KpnM_KpV477]
Sequence ID: ANT40568.1 Length: 98 >hypothetical protein [Klebsiella phage KPV15]
Sequence ID: APD20517.1 Length: 98  
Range 1: 1 to 98

Score:178 bits(596), Expect:8e-57, 
Method:Composition-based stats., 
Identities:96/98(98%), Positives:96/98(97%), Gaps:0/98(0%)

Query  1   MNECKPDGFWNQDGLAPAFGIVTWILYCAFVIVGGAFFGLNVSEFMIMLLFLGVFAFSLM  60
           MNECKPDGFWNQDGLAPAFGI TWILYCAFVIVGG FFGLNVSEFMIMLLFLGVFAFSLM
Sbjct  1   MNECKPDGFWNQDGLAPAFGIATWILYCAFVIVGGTFFGLNVSEFMIMLLFLGVFAFSLM  60

Query  61  WMLIIALINCCTFLAYRMKYKKWKEKEDFNTWIRSCRK  98
           WMLIIALINCCTFLAYRMKYKKWKEKEDFNTWIRSCRK
Sbjct  61  WMLIIALINCCTFLAYRMKYKKWKEKEDFNTWIRSCRK  98


>hypothetical protein KPN5_216 [Klebsiella phage KPN5]
Sequence ID: QEG11547.1 Length: 98 
Range 1: 1 to 98

Score:178 bits(595), Expect:1e-56, 
Method:Composition-based stats., 
Identities:96/98(98%), Positives:96/98(97%), Gaps:0/98(0%)

Query  1   MNECKPDGFWNQDGLAPAFGIVTWILYCAFVIVGGAFFGLNVSEFMIMLLFLGVFAFSLM  60
           MNECKPDGFWNQDGLAPAFGIVTWILYCAFVIVGG FFGLNVSEFMIMLLFLGVFAFSLM
Sbjct  1   MNECKPDGFWNQDGLAPAFGIVTWILYCAFVIVGGTFFGLNVSEFMIMLLFLGVFAFSLM  60

Query  61  WMLIIALINCCTFLAYRMKYKKWKEKEDFNTWIRSCRK  98
           WMLIIALINCCTFL YRMKYKKWKEKEDFNTWIRSCRK
Sbjct  61  WMLIIALINCCTFLVYRMKYKKWKEKEDFNTWIRSCRK  98


>hypothetical protein KPN1_115 [Klebsiella phage KPN1]
Sequence ID: QEG10886.1 Length: 98 
Range 1: 1 to 98

Score:175 bits(586), Expect:1e-55, 
Method:Composition-based stats., 
Identities:95/98(97%), Positives:95/98(96%), Gaps:0/98(0%)

Query  1   MNECKPDGFWNQDGLAPAFGIVTWILYCAFVIVGGAFFGLNVSEFMIMLLFLGVFAFSLM  60
           MNE KPDGFWNQDGLAP FGIVTWILYCAFVIVGG FFGLNVSEFMIMLLFLGVFAFSLM
Sbjct  1   MNEYKPDGFWNQDGLAPGFGIVTWILYCAFVIVGGTFFGLNVSEFMIMLLFLGVFAFSLM  60

Query  61  WMLIIALINCCTFLAYRMKYKKWKEKEDFNTWIRSCRK  98
           WMLIIALINCCTFLAYRMKYKKWKEKEDFNTWIRSCRK
Sbjct  61  WMLIIALINCCTFLAYRMKYKKWKEKEDFNTWIRSCRK  98


>hypothetical protein [Klebsiella variicola]
Sequence ID: WP_110203433.1 Length: 98 
>hypothetical protein DMT40_26495 [Klebsiella variicola]
Sequence ID: PXM00362.1 Length: 98  
Range 1: 1 to 98

Score:174 bits(582), Expect:3e-55, 
Method:Composition-based stats., 
Identities:94/98(96%), Positives:95/98(96%), Gaps:0/98(0%)

Query  1   MNECKPDGFWNQDGLAPAFGIVTWILYCAFVIVGGAFFGLNVSEFMIMLLFLGVFAFSLM  60
           MNE KPDGFWNQDGLAP FGIVTW+LYCAFVIVGG FFGLNVSEFMIMLLFLGVFAFSLM
Sbjct  1   MNEYKPDGFWNQDGLAPGFGIVTWLLYCAFVIVGGTFFGLNVSEFMIMLLFLGVFAFSLM  60

Query  61  WMLIIALINCCTFLAYRMKYKKWKEKEDFNTWIRSCRK  98
           WMLIIALINCCTFLAYRMKYKKWKEKEDFNTWIRSCRK
Sbjct  61  WMLIIALINCCTFLAYRMKYKKWKEKEDFNTWIRSCRK  98


		
