# Supplementary material for: Influence of Non-canonical DNA Bases on the Genomic Diversity of Tevenvirinae
Source: Front Microbiol. 2021 Apr 6;12:632686. doi: 10.3389/fmicb.2021.632686 (PMC8056088; doi:10.3389/fmicb.2021.632686)
Supplement: Supplementary Data Sheet 2 — The results of the BLAST-assisted (“txt” files) and HMMER-assisted (“xlsx” files) searches for GSC homologs. The clusters containing homologs of proteins from other organisms are listed. [file Data_Sheet_2.ZIP › Data sheet 2/Group VIIII/44786.txt]

RID: 6JVYGCAX014	
Job Title:Protein Sequence				
Program: BLASTP 
Query: None ID: lcl|Query_34001(amino acid) Length: 76
Database: nr All non-redundant GenBank CDS translations+PDB+SwissProt+PIR+PRF excluding environmental samples from WGS projects
	
Sequences producing significant alignments:

Sequences  with  E-value BETTER than threshold
                                                                  Max    Total Query   E   Per.                  
Description                                                       Score  Score cover Value Ident  Accession        

hypothetical protein CPT_Mineola_139 [Klebsiella phage Mineola]   156    156   100%  1e-48 100.00 AWY07034.1       
hypothetical protein JD18_129 [Klebsiella phage JD18]             153    153   100%  2e-47 100.00 YP_009190710.1   
hypothetical protein [Klebsiella pneumoniae]                      153    153   100%  2e-47 98.68  WP_153932344.1   
hypothetical protein KPN5_226 [Klebsiella phage KPN5]             153    153   100%  2e-47 100.00 QEG11557.1       
hypothetical protein kpv477_145 [Klebsiella phage vB_KpnM_KpV477] 152    152   100%  3e-47 96.05  YP_009288821.1   
hypothetical protein [Klebsiella variicola]                       152    152   100%  4e-47 97.37  WP_142667699.1   
hypothetical protein [Klebsiella phage KPV15]                     151    151   100%  8e-47 96.05  APD20528.1       
hypothetical protein KPN1_104 [Klebsiella phage KPN1]             151    151   100%  1e-46 97.37  QEG10875.1       
hypothetical protein KPN6_237 [Klebsiella phage KPN6]             147    147   100%  3e-45 96.05  QEG11787.1       
hypothetical protein S13_177 [Cronobacter phage S13]              69.9   69.9  100%  2e-14 44.74  YP_009196560.1   
hypothetical protein [Serratia phage CHI14]                       51.8   51.8  97%   4e-07 34.67  YP_009609469.1   
hypothetical protein Ea21-4_gp102 [Erwinia phage phiEa21-4]       48.6   48.6  94%   9e-06 36.11  YP_002456125.1   
hypothetical protein LINGLNFE_00030 [Enterobacter phage...        48.6   48.6  94%   1e-05 36.11  AYD79538.1       
gp072 [Erwinia phage vB_Eam-MM7]                                  47.1   47.1  96%   3e-05 34.25  YP_009606740.1   
Hypothetical protein [Escherichia phage EcS1]                     46.2   46.2  97%   6e-05 32.00  BBC78205.1       

Sequences with E-value WORSE than threshold


Alignments:
>hypothetical protein CPT_Mineola_139 [Klebsiella phage Mineola]
Sequence ID: AWY07034.1 Length: 89 
Range 1: 14 to 89

Score:156 bits(521), Expect:1e-48, 
Method:Composition-based stats., 
Identities:76/76(100%), Positives:76/76(100%), Gaps:0/76(0%)

Query  1   MKDSKGREVQVGDIVFYGERTYNKGGRGSMKCGRITDIASGLAKVDNDYVAMRSKSFVKV  60
           MKDSKGREVQVGDIVFYGERTYNKGGRGSMKCGRITDIASGLAKVDNDYVAMRSKSFVKV
Sbjct  14  MKDSKGREVQVGDIVFYGERTYNKGGRGSMKCGRITDIASGLAKVDNDYVAMRSKSFVKV  73

Query  61  SPMFATMWENGTIFEI  76
           SPMFATMWENGTIFEI
Sbjct  74  SPMFATMWENGTIFEI  89


>hypothetical protein JD18_129 [Klebsiella phage JD18]
Sequence ID: YP_009190710.1 Length: 76 
>hypothetical protein JD18_129 [Klebsiella phage JD18]
Sequence ID: AKY02000.1 Length: 76 >hypothetical protein [Klebsiella phage KP1]
Sequence ID: AUV57486.1 Length: 76 >hypothetical protein JIPhKp122_0131 [Klebsiella phage JIPh_Kp122]
Sequence ID: QGF21557.1 Length: 76  
Range 1: 1 to 76

Score:153 bits(511), Expect:2e-47, 
Method:Composition-based stats., 
Identities:76/76(100%), Positives:76/76(100%), Gaps:0/76(0%)

Query  1   MKDSKGREVQVGDIVFYGERTYNKGGRGSMKCGRITDIASGLAKVDNDYVAMRSKSFVKV  60
           MKDSKGREVQVGDIVFYGERTYNKGGRGSMKCGRITDIASGLAKVDNDYVAMRSKSFVKV
Sbjct  1   MKDSKGREVQVGDIVFYGERTYNKGGRGSMKCGRITDIASGLAKVDNDYVAMRSKSFVKV  60

Query  61  SPMFATMWENGTIFEI  76
           SPMFATMWENGTIFEI
Sbjct  61  SPMFATMWENGTIFEI  76


>hypothetical protein [Klebsiella pneumoniae]
Sequence ID: WP_153932344.1 Length: 77 
>hypothetical protein [Klebsiella pneumoniae]
Sequence ID: MRL95184.1 Length: 77  
Range 1: 2 to 77

Score:153 bits(511), Expect:2e-47, 
Method:Composition-based stats., 
Identities:75/76(99%), Positives:76/76(100%), Gaps:0/76(0%)

Query  1   MKDSKGREVQVGDIVFYGERTYNKGGRGSMKCGRITDIASGLAKVDNDYVAMRSKSFVKV  60
           MKDSKGREVQVGDIVFYGERTYNKGGRGSM+CGRITDIASGLAKVDNDYVAMRSKSFVKV
Sbjct  2   MKDSKGREVQVGDIVFYGERTYNKGGRGSMRCGRITDIASGLAKVDNDYVAMRSKSFVKV  61

Query  61  SPMFATMWENGTIFEI  76
           SPMFATMWENGTIFEI
Sbjct  62  SPMFATMWENGTIFEI  77


>hypothetical protein KPN5_226 [Klebsiella phage KPN5]
Sequence ID: QEG11557.1 Length: 77 
Range 1: 2 to 77

Score:153 bits(510), Expect:2e-47, 
Method:Composition-based stats., 
Identities:76/76(100%), Positives:76/76(100%), Gaps:0/76(0%)

Query  1   MKDSKGREVQVGDIVFYGERTYNKGGRGSMKCGRITDIASGLAKVDNDYVAMRSKSFVKV  60
           MKDSKGREVQVGDIVFYGERTYNKGGRGSMKCGRITDIASGLAKVDNDYVAMRSKSFVKV
Sbjct  2   MKDSKGREVQVGDIVFYGERTYNKGGRGSMKCGRITDIASGLAKVDNDYVAMRSKSFVKV  61

Query  61  SPMFATMWENGTIFEI  76
           SPMFATMWENGTIFEI
Sbjct  62  SPMFATMWENGTIFEI  77


>hypothetical protein kpv477_145 [Klebsiella phage vB_KpnM_KpV477]
Sequence ID: YP_009288821.1 Length: 77 
>hypothetical protein kpv477_145 [Klebsiella phage vB_KpnM_KpV477]
Sequence ID: ANT40582.1 Length: 77  
Range 1: 2 to 77

Score:152 bits(508), Expect:3e-47, 
Method:Composition-based stats., 
Identities:73/76(96%), Positives:76/76(100%), Gaps:0/76(0%)

Query  1   MKDSKGREVQVGDIVFYGERTYNKGGRGSMKCGRITDIASGLAKVDNDYVAMRSKSFVKV  60
           MKDSKGREVQVGDIVFYGERTYNKGGRGSM+CGRITDIASGLAKVDNDYVAMRSKSFVKV
Sbjct  2   MKDSKGREVQVGDIVFYGERTYNKGGRGSMRCGRITDIASGLAKVDNDYVAMRSKSFVKV  61

Query  61  SPMFATMWENGTIFEI  76
           SPMFATMW+NGTIF+I
Sbjct  62  SPMFATMWDNGTIFDI  77


>hypothetical protein [Klebsiella variicola]
Sequence ID: WP_142667699.1 Length: 77 
Range 1: 2 to 77

Score:152 bits(508), Expect:4e-47, 
Method:Composition-based stats., 
Identities:74/76(97%), Positives:76/76(100%), Gaps:0/76(0%)

Query  1   MKDSKGREVQVGDIVFYGERTYNKGGRGSMKCGRITDIASGLAKVDNDYVAMRSKSFVKV  60
           MKDSKG+EVQVGDIVFYGERTYNKGGRGSM+CGRITDIASGLAKVDNDYVAMRSKSFVKV
Sbjct  2   MKDSKGQEVQVGDIVFYGERTYNKGGRGSMRCGRITDIASGLAKVDNDYVAMRSKSFVKV  61

Query  61  SPMFATMWENGTIFEI  76
           SPMFATMWENGTIFEI
Sbjct  62  SPMFATMWENGTIFEI  77


>hypothetical protein [Klebsiella phage KPV15]
Sequence ID: APD20528.1 Length: 76 
Range 1: 1 to 76

Score:151 bits(505), Expect:8e-47, 
Method:Composition-based stats., 
Identities:73/76(96%), Positives:75/76(98%), Gaps:0/76(0%)

Query  1   MKDSKGREVQVGDIVFYGERTYNKGGRGSMKCGRITDIASGLAKVDNDYVAMRSKSFVKV  60
           MKDSKGR+VQVGDIVFYGERTYNKGGRGSM+CGRITDIA GLAKVDNDYVAMRSKSFVKV
Sbjct  1   MKDSKGRDVQVGDIVFYGERTYNKGGRGSMRCGRITDIAPGLAKVDNDYVAMRSKSFVKV  60

Query  61  SPMFATMWENGTIFEI  76
           SPMFATMWENGTIFEI
Sbjct  61  SPMFATMWENGTIFEI  76


>hypothetical protein KPN1_104 [Klebsiella phage KPN1]
Sequence ID: QEG10875.1 Length: 77 
Range 1: 2 to 77

Score:151 bits(504), Expect:1e-46, 
Method:Composition-based stats., 
Identities:74/76(97%), Positives:76/76(100%), Gaps:0/76(0%)

Query  1   MKDSKGREVQVGDIVFYGERTYNKGGRGSMKCGRITDIASGLAKVDNDYVAMRSKSFVKV  60
           MKDSKGR+VQVGDIVFYGERTYNKGGRGSM+CGRITDIASGLAKVDNDYVAMRSKSFVKV
Sbjct  2   MKDSKGRDVQVGDIVFYGERTYNKGGRGSMRCGRITDIASGLAKVDNDYVAMRSKSFVKV  61

Query  61  SPMFATMWENGTIFEI  76
           SPMFATMWENGTIFEI
Sbjct  62  SPMFATMWENGTIFEI  77


>hypothetical protein KPN6_237 [Klebsiella phage KPN6]
Sequence ID: QEG11787.1 Length: 77 
Range 1: 2 to 77

Score:147 bits(491), Expect:3e-45, 
Method:Composition-based stats., 
Identities:73/76(96%), Positives:75/76(98%), Gaps:0/76(0%)

Query  1   MKDSKGREVQVGDIVFYGERTYNKGGRGSMKCGRITDIASGLAKVDNDYVAMRSKSFVKV  60
           MKDSKGREVQ+GDIVFYGERTYNKGGRGSM+CGRITDIASGLAKVDNDYVAMRSKSFVKV
Sbjct  2   MKDSKGREVQIGDIVFYGERTYNKGGRGSMRCGRITDIASGLAKVDNDYVAMRSKSFVKV  61

Query  61  SPMFATMWENGTIFEI  76
           S MFATMWENGTIFEI
Sbjct  62  SDMFATMWENGTIFEI  77


>hypothetical protein S13_177 [Cronobacter phage S13]
Sequence ID: YP_009196560.1 Length: 76 
>hypothetical protein S13_177 [Cronobacter phage S13]
Sequence ID: AIA64975.1 Length: 76  
Range 1: 1 to 76

Score:69.9 bits(225), Expect:2e-14, 
Method:Composition-based stats., 
Identities:34/76(45%), Positives:49/76(64%), Gaps:0/76(0%)

Query  1   MKDSKGREVQVGDIVFYGERTYNKGGRGSMKCGRITDIASGLAKVDNDYVAMRSKSFVKV  60
           MKD  G E+ +GDIV YG++  N+G RG ++ G ITDI +    VD+ Y  +   S  K 
Sbjct  1   MKDLVGNELSIGDIVVYGKKARNQGTRGEIEVGTITDIDNRYVTVDSSYNRLTWSSVRKC  60

Query  61  SPMFATMWENGTIFEI  76
           SP FA M+++GTI++I
Sbjct  61  SPKFAAMFKDGTIYDI  76


>hypothetical protein [Serratia phage CHI14]
Sequence ID: YP_009609469.1 Length: 81 
>hypothetical protein [Serratia phage CHI14]
Sequence ID: ARW57567.1 Length: 81 >hypothetical protein [Serratia phage CBH8]
Sequence ID: ARW57842.1 Length: 81  
Range 1: 6 to 80

Score:51.8 bits(163), Expect:4e-07, 
Method:Composition-based stats., 
Identities:26/75(35%), Positives:44/75(58%), Gaps:1/75(1%)

Query  3   DSKGREVQVGDIVFYGERTYNKGGRGSMKCGRITDIASGLAKVDNDYVAMR-SKSFVKVS  61
           D  G+ + VGD V  G +  + G  G +   ++TDI    A ++ +Y  ++ +  + KVS
Sbjct  6   DKYGKVITVGDFVMIGLKCNSMGDVGEVLVSKVTDINGYGALIEGNYNRVKVAHRLTKVS  65

Query  62  PMFATMWENGTIFEI  76
           P+FA MW++ TIF+I
Sbjct  66  PLFAKMWKDNTIFDI  80


>hypothetical protein Ea21-4_gp102 [Erwinia phage phiEa21-4]
Sequence ID: YP_002456125.1 Length: 91 
>hypothetical phage protein [Erwinia phage phiEa21-4]
Sequence ID: ACH89015.1 Length: 91  
Range 1: 18 to 89

Score:48.6 bits(152), Expect:9e-06, 
Method:Composition-based stats., 
Identities:26/72(36%), Positives:39/72(54%), Gaps:0/72(0%)

Query  3   DSKGREVQVGDIVFYGERTYNKGGRGSMKCGRITDIASGLAKVDNDYVAMRSKSFVKVSP  62
           D  GRE++VGD+VFY     +KG R  M    +     G  ++ + Y  +   S+VKV+ 
Sbjct  18  DKFGRELKVGDLVFYPRVIESKGARSEMGFSTVKGKNRGYIQLTSSYRGISPSSLVKVTE  77

Query  63  MFATMWENGTIF  74
            F   +E+GTIF
Sbjct  78  SFRRAYEDGTIF  89


>hypothetical protein LINGLNFE_00030 [Enterobacter phage phi63_307]
Sequence ID: AYD79538.1 Length: 91 
Range 1: 18 to 89

Score:48.6 bits(152), Expect:1e-05, 
Method:Composition-based stats., 
Identities:26/72(36%), Positives:39/72(54%), Gaps:0/72(0%)

Query  3   DSKGREVQVGDIVFYGERTYNKGGRGSMKCGRITDIASGLAKVDNDYVAMRSKSFVKVSP  62
           D  GRE++VGD+VFY     +KG R  M    +     G  ++ + Y  +   S+VKV+ 
Sbjct  18  DKFGRELKVGDLVFYPRVIESKGARSEMGFSTVKGKNRGYIQLTSSYRGISPSSLVKVTE  77

Query  63  MFATMWENGTIF  74
            F   +E+GTIF
Sbjct  78  SFRRAYEDGTIF  89


>gp072 [Erwinia phage vB_Eam-MM7]
Sequence ID: YP_009606740.1 Length: 91 
>gp072 [Erwinia phage vB_Eam-MM7]
Sequence ID: AEJ81331.1 Length: 91  
Range 1: 18 to 90

Score:47.1 bits(147), Expect:3e-05, 
Method:Composition-based stats., 
Identities:25/73(34%), Positives:40/73(54%), Gaps:0/73(0%)

Query  3   DSKGREVQVGDIVFYGERTYNKGGRGSMKCGRITDIASGLAKVDNDYVAMRSKSFVKVSP  62
           D  G E++ GD+VFY    ++KG R  M    I   + G  ++ + Y  +   S+VKV+ 
Sbjct  18  DKFGNELREGDLVFYPLVVHSKGARSEMGFSTIKGKSRGYIQLTSSYRGISPSSLVKVTE  77

Query  63  MFATMWENGTIFE  75
            F   +E+GTIF+
Sbjct  78  TFRRAYEDGTIFK  90


>Hypothetical protein [Escherichia phage EcS1]
Sequence ID: BBC78205.1 Length: 81 
Range 1: 6 to 80

Score:46.2 bits(144), Expect:6e-05, 
Method:Composition-based stats., 
Identities:24/75(32%), Positives:42/75(56%), Gaps:1/75(1%)

Query  3   DSKGREVQVGDIVFYGERTYNKGGRGSMKCGRITDIASGLAKVDNDYVAMR-SKSFVKVS  61
           D  G++++V D V  G  +      G +  G + DI    A+++     ++ +  + KVS
Sbjct  6   DKYGKQIEVNDYVMIGLPSNGMSDIGKVHIGLVLDINGYGAQIEGFSRQVKVAHRLTKVS  65

Query  62  PMFATMWENGTIFEI  76
           P+FA MW++GTIF+I
Sbjct  66  PLFAMMWKDGTIFDI  80


		
