# Supplementary material for: Influence of Non-canonical DNA Bases on the Genomic Diversity of Tevenvirinae
Source: Front Microbiol. 2021 Apr 6;12:632686. doi: 10.3389/fmicb.2021.632686 (PMC8056088; doi:10.3389/fmicb.2021.632686)
Supplement: Supplementary Data Sheet 2 — The results of the BLAST-assisted (“txt” files) and HMMER-assisted (“xlsx” files) searches for GSC homologs. The clusters containing homologs of proteins from other organisms are listed. [file Data_Sheet_2.ZIP › Data sheet 2/Group VIIII/44786.xlsx]

## Sheet: Лист1
	ID	Title	E-value	Ind. E-value	Bitscore	Aligned Positions
1	QEG11787.1	hypothetical protein KPN6_237 [Klebsiella phage KPN6]	6e-52	6.5e-52	184.1	78
2	YP_009196560.1	hypothetical protein S13_177 [Cronobacter phage S13]AIA64975.1 hypothetical protein	7.2e-16	7.9e-16	68.4	77
3	BBC78205.1	Hypothetical protein [Escherichia phage EcS1]	0.000017	0.000022	35	76
4	YP_009606740.1	gp072 [Erwinia phage vB_Eam-MM7]AEJ81331.1 gp072 [Erwinia phage vB_Eam-MM7]	0.000033	0.000037	34.2	74
