# Supplementary material for: Influence of Non-canonical DNA Bases on the Genomic Diversity of Tevenvirinae
Source: Front Microbiol. 2021 Apr 6;12:632686. doi: 10.3389/fmicb.2021.632686 (PMC8056088; doi:10.3389/fmicb.2021.632686)
Supplement: Supplementary Data Sheet 2 — The results of the BLAST-assisted (“txt” files) and HMMER-assisted (“xlsx” files) searches for GSC homologs. The clusters containing homologs of proteins from other organisms are listed. [file Data_Sheet_2.ZIP › Data sheet 2/Group VIIII/44787.txt]

RID: 6JVYZ4WB014	
Job Title:Protein Sequence				
Program: BLASTP 
Query: None ID: lcl|Query_41927(amino acid) Length: 122
Database: nr All non-redundant GenBank CDS translations+PDB+SwissProt+PIR+PRF excluding environmental samples from WGS projects
	
Sequences producing significant alignments:

Sequences  with  E-value BETTER than threshold
                                                                  Max    Total Query   E   Per.                  
Description                                                       Score  Score cover Value Ident  Accession        

hypothetical protein KPN5_227 [Klebsiella phage KPN5]             240    240   100%  9e-81 96.72  QEG11558.1       
hypothetical protein kpv477_146 [Klebsiella phage vB_KpnM_KpV477] 240    240   100%  2e-80 79.51  YP_009288822.1   
hypothetical protein JD18_130 [Klebsiella phage JD18]             237    237   100%  2e-79 100.00 YP_009190711.1   
hypothetical protein [Klebsiella variicola]                       233    233   100%  4e-78 81.97  WP_110203424.1   
hypothetical protein [Klebsiella phage KPV15]                     231    231   100%  4e-77 72.95  APD20529.1       
hypothetical protein KPN6_238 [Klebsiella phage KPN6]             228    228   100%  9e-76 81.15  QEG11713.1       
hypothetical protein [Klebsiella pneumoniae]                      227    227   100%  1e-75 81.15  WP_153932343.1   
hypothetical protein CPT_Mineola_140 [Klebsiella phage Mineola]   143    143   57%   2e-42 95.71  AWY07035.1       

Sequences with E-value WORSE than threshold


Alignments:
>hypothetical protein KPN5_227 [Klebsiella phage KPN5]
Sequence ID: QEG11558.1 Length: 122 
Range 1: 1 to 122

Score:240 bits(808), Expect:9e-81, 
Method:Composition-based stats., 
Identities:118/122(97%), Positives:121/122(99%), Gaps:0/122(0%)

Query  1    MNIFIGVSNDVNAITVKLSLDGPVNLALGLSSCAKRDLMINADFAYAFDERKGMWVWIKY  60
            MNIFIGVSNDVNAITVKLSLDGPVNLALGLSSCAKRDLMINADFAYAFDERKGMWVWIK 
Sbjct  1    MNIFIGVSNDVNAITVKLSLDGPVNLALGLSSCAKRDLMINADFAYAFDERKGMWVWIKC  60

Query  61   RYDTLLKYEYFSERDIQEIIAYHSGCKINKLRQVTPLTADTNVEQLVLDFKQICQAKYDE  120
            RYD+L+KYEYFSERDIQE+IAYHSGCKINKLRQVTPLTADTNVEQLVLDFKQICQAKYDE
Sbjct  61   RYDSLIKYEYFSERDIQEVIAYHSGCKINKLRQVTPLTADTNVEQLVLDFKQICQAKYDE  120

Query  121  RF  122
            RF
Sbjct  121  RF  122


>hypothetical protein kpv477_146 [Klebsiella phage vB_KpnM_KpV477]
Sequence ID: YP_009288822.1 Length: 122 
>hypothetical protein kpv477_146 [Klebsiella phage vB_KpnM_KpV477]
Sequence ID: ANT40583.1 Length: 122  
Range 1: 1 to 122

Score:240 bits(806), Expect:2e-80, 
Method:Composition-based stats., 
Identities:97/122(80%), Positives:108/122(88%), Gaps:0/122(0%)

Query  1    MNIFIGVSNDVNAITVKLSLDGPVNLALGLSSCAKRDLMINADFAYAFDERKGMWVWIKY  60
            MNIFIGV+N VNAITVKLSL+GPVNLALGLSS AKRDLM++ADFAY FDERKGMWVWIK 
Sbjct  1    MNIFIGVANKVNAITVKLSLNGPVNLALGLSSSAKRDLMLHADFAYTFDERKGMWVWIKC  60

Query  61   RYDTLLKYEYFSERDIQEIIAYHSGCKINKLRQVTPLTADTNVEQLVLDFKQICQAKYDE  120
            RY+ L+KYEYFSERDIQEIIAYHSGC I+KLR+V P+    N E+L+ DFKQI QAKYDE
Sbjct  61   RYEALIKYEYFSERDIQEIIAYHSGCNISKLRRVLPFNNVLNPEELITDFKQIYQAKYDE  120

Query  121  RF  122
            RF
Sbjct  121  RF  122


>hypothetical protein JD18_130 [Klebsiella phage JD18]
Sequence ID: YP_009190711.1 Length: 122 
>hypothetical protein JD18_130 [Klebsiella phage JD18]
Sequence ID: AKY02001.1 Length: 122 >hypothetical protein [Klebsiella phage KP1]
Sequence ID: AUV57487.1 Length: 122 >hypothetical protein JIPhKp122_0132 [Klebsiella phage JIPh_Kp122]
Sequence ID: QGF21558.1 Length: 122  
Range 1: 1 to 122

Score:237 bits(797), Expect:2e-79, 
Method:Composition-based stats., 
Identities:122/122(100%), Positives:122/122(100%), Gaps:0/122(0%)

Query  1    MNIFIGVSNDVNAITVKLSLDGPVNLALGLSSCAKRDLMINADFAYAFDERKGMWVWIKY  60
            MNIFIGVSNDVNAITVKLSLDGPVNLALGLSSCAKRDLMINADFAYAFDERKGMWVWIKY
Sbjct  1    MNIFIGVSNDVNAITVKLSLDGPVNLALGLSSCAKRDLMINADFAYAFDERKGMWVWIKY  60

Query  61   RYDTLLKYEYFSERDIQEIIAYHSGCKINKLRQVTPLTADTNVEQLVLDFKQICQAKYDE  120
            RYDTLLKYEYFSERDIQEIIAYHSGCKINKLRQVTPLTADTNVEQLVLDFKQICQAKYDE
Sbjct  61   RYDTLLKYEYFSERDIQEIIAYHSGCKINKLRQVTPLTADTNVEQLVLDFKQICQAKYDE  120

Query  121  RF  122
            RF
Sbjct  121  RF  122


>hypothetical protein [Klebsiella variicola]
Sequence ID: WP_110203424.1 Length: 122 
>hypothetical protein DMT40_26430 [Klebsiella variicola]
Sequence ID: PXM00353.1 Length: 122  
Range 1: 1 to 122

Score:233 bits(785), Expect:4e-78, 
Method:Composition-based stats., 
Identities:100/122(82%), Positives:109/122(89%), Gaps:0/122(0%)

Query  1    MNIFIGVSNDVNAITVKLSLDGPVNLALGLSSCAKRDLMINADFAYAFDERKGMWVWIKY  60
            MNIFIGV+N VNAITVKLSLDGPVNLALGLSS AKRDLMINADFAYAFDERKGMWVWIK 
Sbjct  1    MNIFIGVANKVNAITVKLSLDGPVNLALGLSSFAKRDLMINADFAYAFDERKGMWVWIKC  60

Query  61   RYDTLLKYEYFSERDIQEIIAYHSGCKINKLRQVTPLTADTNVEQLVLDFKQICQAKYDE  120
            RY+ L+KYEYFSERDIQE+IAYHSGC I+KLR+V P+    N E+L+ DFKQI QAKYDE
Sbjct  61   RYEALIKYEYFSERDIQEVIAYHSGCNISKLRRVLPFNNVLNPEELIADFKQIYQAKYDE  120

Query  121  RF  122
            RF
Sbjct  121  RF  122


>hypothetical protein [Klebsiella phage KPV15]
Sequence ID: APD20529.1 Length: 121 
>hypothetical protein KPN1_103 [Klebsiella phage KPN1]
Sequence ID: QEG10874.1 Length: 121  
Range 1: 1 to 121

Score:231 bits(776), Expect:4e-77, 
Method:Composition-based stats., 
Identities:89/122(73%), Positives:107/122(87%), Gaps:1/122(0%)

Query  1    MNIFIGVSNDVNAITVKLSLDGPVNLALGLSSCAKRDLMINADFAYAFDERKGMWVWIKY  60
            MNIFIGV+N+VNAITVKL  + P N+ALGL   ++RDLM++ADFAY FDERKGMWVWIK 
Sbjct  1    MNIFIGVANNVNAITVKLQWNRPTNFALGLCK-SERDLMLHADFAYTFDERKGMWVWIKC  59

Query  61   RYDTLLKYEYFSERDIQEIIAYHSGCKINKLRQVTPLTADTNVEQLVLDFKQICQAKYDE  120
            RY+ L+KYEYFSERDIQE+IAYHSGCK++KLRQV P+T  +NVE+L+ DFK+I QAKYDE
Sbjct  60   RYEALIKYEYFSERDIQEVIAYHSGCKVSKLRQVIPFTNASNVEELITDFKRIYQAKYDE  119

Query  121  RF  122
            RF
Sbjct  120  RF  121


>hypothetical protein KPN6_238 [Klebsiella phage KPN6]
Sequence ID: QEG11713.1 Length: 122 
Range 1: 1 to 122

Score:228 bits(765), Expect:9e-76, 
Method:Composition-based stats., 
Identities:99/122(81%), Positives:112/122(91%), Gaps:0/122(0%)

Query  1    MNIFIGVSNDVNAITVKLSLDGPVNLALGLSSCAKRDLMINADFAYAFDERKGMWVWIKY  60
            MNIFIGV+N VNAITVKLSL+GPVNLALGLSS AKRDLMINADFAYAFDERKGMWVWIK 
Sbjct  1    MNIFIGVANKVNAITVKLSLNGPVNLALGLSSFAKRDLMINADFAYAFDERKGMWVWIKC  60

Query  61   RYDTLLKYEYFSERDIQEIIAYHSGCKINKLRQVTPLTADTNVEQLVLDFKQICQAKYDE  120
            RYD+L+KYEYFSERDIQE+IAYHSGCK++KLRQV P+   ++ ++LV DFK+I QAKYDE
Sbjct  61   RYDSLIKYEYFSERDIQEVIAYHSGCKVSKLRQVLPFNNVSDPKELVNDFKRIQQAKYDE  120

Query  121  RF  122
            RF
Sbjct  121  RF  122


>hypothetical protein [Klebsiella pneumoniae]
Sequence ID: WP_153932343.1 Length: 122 
>hypothetical protein [Klebsiella pneumoniae]
Sequence ID: MRL95183.1 Length: 122  
Range 1: 1 to 122

Score:227 bits(763), Expect:1e-75, 
Method:Composition-based stats., 
Identities:99/122(81%), Positives:112/122(91%), Gaps:0/122(0%)

Query  1    MNIFIGVSNDVNAITVKLSLDGPVNLALGLSSCAKRDLMINADFAYAFDERKGMWVWIKY  60
            MNIFIGV+N VNAITVKLSLDGPVNLALGLSS AKRDLMINADFAYAFDERKGMWVWIK 
Sbjct  1    MNIFIGVANKVNAITVKLSLDGPVNLALGLSSFAKRDLMINADFAYAFDERKGMWVWIKC  60

Query  61   RYDTLLKYEYFSERDIQEIIAYHSGCKINKLRQVTPLTADTNVEQLVLDFKQICQAKYDE  120
            RYD+L+KYEYFSERDIQE+IAYH+GCK++KLRQV P+   ++ ++LV DFK+I QAKYDE
Sbjct  61   RYDSLIKYEYFSERDIQEVIAYHTGCKVSKLRQVLPFNNASDPKELVNDFKRIQQAKYDE  120

Query  121  RF  122
            RF
Sbjct  121  RF  122


>hypothetical protein CPT_Mineola_140 [Klebsiella phage Mineola]
Sequence ID: AWY07035.1 Length: 87 
Range 1: 1 to 70

Score:143 bits(475), Expect:2e-42, 
Method:Composition-based stats., 
Identities:67/70(96%), Positives:69/70(98%), Gaps:0/70(0%)

Query  1   MNIFIGVSNDVNAITVKLSLDGPVNLALGLSSCAKRDLMINADFAYAFDERKGMWVWIKY  60
           MNIFIGVSNDVNAITVKLSLDGPVNLALGLSSCAKRDLMINADFAYAFDERKGMWVWIK 
Sbjct  1   MNIFIGVSNDVNAITVKLSLDGPVNLALGLSSCAKRDLMINADFAYAFDERKGMWVWIKC  60

Query  61  RYDTLLKYEY  70
           RYD+L+KYEY
Sbjct  61  RYDSLIKYEY  70


		
