# Supplementary material for: Influence of Non-canonical DNA Bases on the Genomic Diversity of Tevenvirinae
Source: Front Microbiol. 2021 Apr 6;12:632686. doi: 10.3389/fmicb.2021.632686 (PMC8056088; doi:10.3389/fmicb.2021.632686)
Supplement: Supplementary Data Sheet 2 — The results of the BLAST-assisted (“txt” files) and HMMER-assisted (“xlsx” files) searches for GSC homologs. The clusters containing homologs of proteins from other organisms are listed. [file Data_Sheet_2.ZIP › Data sheet 2/Group VIIII/44787.xlsx]

## Sheet: Лист1
	ID	Title	E-value	Ind. E-value	Bitscore	Aligned Positions
1	APD20529.1	hypothetical protein [Klebsiella phage KPV15]QEG10874.1 hypothetical protein KPN1_10	1.5e-72	1.7e-72	251.6	122
2	AWY07035.1	hypothetical protein CPT_Mineola_140 [Klebsiella phage Mineola]	1e-43	1.2e-43	158.5	72
3	YP_009615611.1	hypothetical protein CPT_Melville_125 [Salmonella phage Melville]ATN93099.1 hypothet	0.00014	0.00029	31.3	95
