# Supplementary material for: Influence of Non-canonical DNA Bases on the Genomic Diversity of Tevenvirinae
Source: Front Microbiol. 2021 Apr 6;12:632686. doi: 10.3389/fmicb.2021.632686 (PMC8056088; doi:10.3389/fmicb.2021.632686)
Supplement: Supplementary Data Sheet 2 — The results of the BLAST-assisted (“txt” files) and HMMER-assisted (“xlsx” files) searches for GSC homologs. The clusters containing homologs of proteins from other organisms are listed. [file Data_Sheet_2.ZIP › Data sheet 2/Group VIIII/44791.txt]

RID: 6JVZTG95014	
Job Title:Protein Sequence				
Program: BLASTP 
Query: None ID: lcl|Query_50621(amino acid) Length: 59
Database: nr All non-redundant GenBank CDS translations+PDB+SwissProt+PIR+PRF excluding environmental samples from WGS projects
	
Sequences producing significant alignments:

Sequences  with  E-value BETTER than threshold
                                                                  Max    Total Query   E   Per.                  
Description                                                       Score  Score cover Value Ident  Accession        

hypothetical protein KPN5_231 [Klebsiella phage KPN5]             84.9   84.9  100%  1e-20 98.31  QEG11562.1       
hypothetical protein [Klebsiella pneumoniae]                      84.0   84.0  100%  3e-20 98.31  WP_153932340.1   
hypothetical protein kpv477_151 [Klebsiella phage vB_KpnM_KpV477] 71.7   71.7  100%  2e-15 98.31  YP_009288827.1   
hypothetical protein JD18_135 [Klebsiella phage JD18]             71.7   71.7  100%  2e-15 100.00 YP_009190716.1   
hypothetical protein [Klebsiella variicola]                       69.3   69.3  100%  2e-14 98.31  WP_142667696.1   
Hypothetical protein [Escherichia phage EcS1]                     47.1   47.1  96%   1e-05 43.86  BBC78208.1       
hypothetical protein [Serratia phage CHI14]                       46.2   46.2  96%   3e-05 40.35  YP_009609472.1   
hypothetical protein CPT_Merlin163 [Citrobacter phage Merlin]     45.6   45.6  98%   5e-05 36.21  YP_009203877.1   
hypothetical protein [Cronobacter phage Pet-CM3-4]                44.7   44.7  94%   9e-05 39.29  SCN45834.1       
hypothetical protein CPT_Moon156 [Citrobacter phage Moon]         43.9   43.9  98%   2e-04 36.21  YP_009146589.1   
hypothetical protein Cf1_00167 [Citrobacter phage CF1 ERZ-2017]   43.6   43.6  98%   3e-04 36.21  YP_009618216.1   
hypothetical protein KAALPHA_182 [Klebsiella phage...             40.9   40.9  94%   0.005 35.71  QEG13200.1       

Sequences with E-value WORSE than threshold
                                                                  Max    Total Query   E   Per.                  
Description                                                       Score  Score cover Value Ident  Accession        

hypothetical protein PG7_158 [Enterobacter phage PG7]             40.3   40.3  94%   0.005 35.71  YP_009005422.1   
hypothetical protein CC31p144 [Enterobacter phage CC31]           39.8   39.8  94%   0.008 35.71  YP_004010002.1   

Alignments:
>hypothetical protein KPN5_231 [Klebsiella phage KPN5]
Sequence ID: QEG11562.1 Length: 59 
Range 1: 1 to 59

Score:84.9 bits(276), Expect:1e-20, 
Method:Composition-based stats., 
Identities:58/59(98%), Positives:59/59(100%), Gaps:0/59(0%)

Query  1   MKKIKQWFIKNYDLNREEVTKYDYVTLGVGLGALLAALHSSLLAIAVLLILAHYSWKRK  59
           MKKIKQWFIKNYDLNREEVTKYDYVTLGVGLGALLAALHSSLLAIAVL+ILAHYSWKRK
Sbjct  1   MKKIKQWFIKNYDLNREEVTKYDYVTLGVGLGALLAALHSSLLAIAVLFILAHYSWKRK  59


>hypothetical protein [Klebsiella pneumoniae]
Sequence ID: WP_153932340.1 Length: 59 
>hypothetical protein [Klebsiella pneumoniae]
Sequence ID: MRL95180.1 Length: 59  
Range 1: 1 to 59

Score:84.0 bits(273), Expect:3e-20, 
Method:Composition-based stats., 
Identities:58/59(98%), Positives:59/59(100%), Gaps:0/59(0%)

Query  1   MKKIKQWFIKNYDLNREEVTKYDYVTLGVGLGALLAALHSSLLAIAVLLILAHYSWKRK  59
           MKKIKQWFIKNYDLNREEVTKYDYVTLGVGLGALLAALHSSLLAIAVLL+LAHYSWKRK
Sbjct  1   MKKIKQWFIKNYDLNREEVTKYDYVTLGVGLGALLAALHSSLLAIAVLLMLAHYSWKRK  59


>hypothetical protein kpv477_151 [Klebsiella phage vB_KpnM_KpV477]
Sequence ID: YP_009288827.1 Length: 59 
>hypothetical protein kpv477_151 [Klebsiella phage vB_KpnM_KpV477]
Sequence ID: ANT40588.1 Length: 59 >hypothetical protein [Klebsiella phage KP179]
Sequence ID: AYD80745.1 Length: 59  
Range 1: 1 to 59

Score:71.7 bits(231), Expect:2e-15, 
Method:Composition-based stats., 
Identities:58/59(98%), Positives:59/59(100%), Gaps:0/59(0%)

Query  1   MKKIKQWFIKNYDLNREEVTKYDYVTLGVGLGALLAALHSSLLAIAVLLILAHYSWKRK  59
           MKKIKQWFIKNYDLNREEVTKYDYVTLGVGLGALLAALHSSLLA+AVLLILAHYSWKRK
Sbjct  1   MKKIKQWFIKNYDLNREEVTKYDYVTLGVGLGALLAALHSSLLAVAVLLILAHYSWKRK  59


>hypothetical protein JD18_135 [Klebsiella phage JD18]
Sequence ID: YP_009190716.1 Length: 59 
>hypothetical protein [Klebsiella phage KPV15]
Sequence ID: APD20533.1 Length: 59 >hypothetical protein [Klebsiella phage KP1]
Sequence ID: AUV57491.1 Length: 59 >hypothetical protein CPT_Mineola_145 [Klebsiella phage Mineola]
Sequence ID: AWY07040.1 Length: 59 >hypothetical protein KPN1_99 [Klebsiella phage KPN1]
Sequence ID: QEG10870.1 Length: 59 >hypothetical protein KPN6_242 [Klebsiella phage KPN6]
Sequence ID: QEG11821.1 Length: 59 >hypothetical protein JIPhKp122_0147 [Klebsiella phage JIPh_Kp122]
Sequence ID: QGF21562.1 Length: 59  
Range 1: 1 to 59

Score:71.7 bits(231), Expect:2e-15, 
Method:Composition-based stats., 
Identities:59/59(100%), Positives:59/59(100%), Gaps:0/59(0%)

Query  1   MKKIKQWFIKNYDLNREEVTKYDYVTLGVGLGALLAALHSSLLAIAVLLILAHYSWKRK  59
           MKKIKQWFIKNYDLNREEVTKYDYVTLGVGLGALLAALHSSLLAIAVLLILAHYSWKRK
Sbjct  1   MKKIKQWFIKNYDLNREEVTKYDYVTLGVGLGALLAALHSSLLAIAVLLILAHYSWKRK  59


>hypothetical protein [Klebsiella variicola]
Sequence ID: WP_142667696.1 Length: 59 
Range 1: 1 to 59

Score:69.3 bits(223), Expect:2e-14, 
Method:Composition-based stats., 
Identities:58/59(98%), Positives:59/59(100%), Gaps:0/59(0%)

Query  1   MKKIKQWFIKNYDLNREEVTKYDYVTLGVGLGALLAALHSSLLAIAVLLILAHYSWKRK  59
           MKKIKQWFIKNYDL+REEVTKYDYVTLGVGLGALLAALHSSLLAIAVLLILAHYSWKRK
Sbjct  1   MKKIKQWFIKNYDLHREEVTKYDYVTLGVGLGALLAALHSSLLAIAVLLILAHYSWKRK  59


>Hypothetical protein [Escherichia phage EcS1]
Sequence ID: BBC78208.1 Length: 69 
Range 1: 12 to 67

Score:47.1 bits(147), Expect:1e-05, 
Method:Composition-based stats., 
Identities:25/57(44%), Positives:38/57(66%), Gaps:1/57(1%)

Query  3   KIKQWFIKNYDLNREEVTKYDYVTLGVGLGALLAALHSSLLAIAVLLILAHYSWKRK  59
           K K WF KNY++ ++E+ K+DY  +G+  GA L  + S +LA+ V L + H SWKR+
Sbjct  12  KAKTWFKKNYEV-KDELGKWDYAMMGMAAGATLVNIGSFMLALLVGLFVIHMSWKRE  67


>hypothetical protein [Serratia phage CHI14]
Sequence ID: YP_009609472.1 Length: 67 
>hypothetical protein [Serratia phage CHI14]
Sequence ID: ARW57570.1 Length: 67 >hypothetical protein [Serratia phage CBH8]
Sequence ID: ARW57845.1 Length: 67  
Range 1: 10 to 65

Score:46.2 bits(144), Expect:3e-05, 
Method:Composition-based stats., 
Identities:23/57(40%), Positives:39/57(68%), Gaps:1/57(1%)

Query  3   KIKQWFIKNYDLNREEVTKYDYVTLGVGLGALLAALHSSLLAIAVLLILAHYSWKRK  59
           K K WF KNY++  +E+ K+DY  LG+  G++L  ++S +L++ V L + H +W+RK
Sbjct  10  KAKTWFNKNYEIP-DELGKWDYAILGMATGSVLLVINSFILSVLVGLFMLHKAWERK  65


>hypothetical protein CPT_Merlin163 [Citrobacter phage Merlin]
Sequence ID: YP_009203877.1 Length: 61 
>hypothetical protein CPT_Merlin163 [Citrobacter phage Merlin]
Sequence ID: AKU43809.1 Length: 61  
Range 1: 4 to 61

Score:45.6 bits(142), Expect:5e-05, 
Method:Composition-based stats., 
Identities:21/58(36%), Positives:37/58(63%), Gaps:0/58(0%)

Query  1   MKKIKQWFIKNYDLNREEVTKYDYVTLGVGLGALLAALHSSLLAIAVLLILAHYSWKR  58
           + K KQ+   +YD+++EE+T +DY   GV +G +LA + S  L + V L + H ++K+
Sbjct  4   LDKFKQYMKDHYDFDKEELTVWDYAAGGVAVGLVLAMIKSITLVVGVALFIGHMTFKK  61


>hypothetical protein [Cronobacter phage Pet-CM3-4]
Sequence ID: SCN45834.1 Length: 65 
Range 1: 10 to 64

Score:44.7 bits(139), Expect:9e-05, 
Method:Composition-based stats., 
Identities:22/56(39%), Positives:37/56(66%), Gaps:1/56(1%)

Query  3   KIKQWFIKNYDLNREEVTKYDYVTLGVGLGALLAALHSSLLAIAVLLILAHYSWKR  58
           K K W  K YD +   + K+D++ +GV  G +L A+ S +L++ V+ ILAH+++KR
Sbjct  10  KAKAWVKKTYDAD-TPMNKFDWILIGVATGCVLTAIKSVILSVGVVAILAHHAYKR  64


>hypothetical protein CPT_Moon156 [Citrobacter phage Moon]
Sequence ID: YP_009146589.1 Length: 61 
>hypothetical protein CPT_Moon156 [Citrobacter phage Moon]
Sequence ID: AIX12127.1 Length: 61  
Range 1: 4 to 61

Score:43.9 bits(136), Expect:2e-04, 
Method:Composition-based stats., 
Identities:21/58(36%), Positives:37/58(63%), Gaps:0/58(0%)

Query  1   MKKIKQWFIKNYDLNREEVTKYDYVTLGVGLGALLAALHSSLLAIAVLLILAHYSWKR  58
           + K KQ+  ++YD+++EE+T +DY   GV +G  LA + S +L   V L + H ++K+
Sbjct  4   LDKFKQYMKEHYDFDKEELTVWDYAAGGVAVGLALAMIKSVVLIAGVALFIGHMTFKK  61


>hypothetical protein Cf1_00167 [Citrobacter phage CF1 ERZ-2017]
Sequence ID: YP_009618216.1 Length: 61 
>hypothetical protein Cf1_00167 [Citrobacter phage CF1 ERZ-2017]
Sequence ID: AUE23030.1 Length: 61  
Range 1: 4 to 61

Score:43.6 bits(135), Expect:3e-04, 
Method:Composition-based stats., 
Identities:21/58(36%), Positives:36/58(62%), Gaps:0/58(0%)

Query  1   MKKIKQWFIKNYDLNREEVTKYDYVTLGVGLGALLAALHSSLLAIAVLLILAHYSWKR  58
           + K KQ+   +YD+++EE+T +DY   GV +G  LA + S +L   V L + H ++K+
Sbjct  4   LNKFKQYMKDHYDFDKEELTVWDYAAGGVAVGLALAMIKSVVLIAGVALFIGHMTFKK  61


>hypothetical protein KAALPHA_182 [Klebsiella phage vB_KpnM_KaAlpha]
Sequence ID: QEG13200.1 Length: 78 
Range 1: 23 to 77

Score:40.9 bits(126), Expect:0.005, 
Method:Composition-based stats., 
Identities:20/56(36%), Positives:36/56(64%), Gaps:1/56(1%)

Query  3   KIKQWFIKNYDLNREEVTKYDYVTLGVGLGALLAALHSSLLAIAVLLILAHYSWKR  58
           K K+W  K YD+    + K+D++ +GV  G +L  + S++++  VL IL H+++KR
Sbjct  23  KAKEWAKKTYDV-ESPMNKFDWILIGVATGVVLTVIKSAIVSCGVLGILIHHAYKR  77


>hypothetical protein PG7_158 [Enterobacter phage PG7]
Sequence ID: YP_009005422.1 Length: 65 
>hypothetical protein PG7_158 [Enterobacter phage PG7]
Sequence ID: AHI61061.1 Length: 65  
Range 1: 10 to 64

Score:40.3 bits(124), Expect:0.005, 
Method:Composition-based stats., 
Identities:20/56(36%), Positives:35/56(62%), Gaps:1/56(1%)

Query  3   KIKQWFIKNYDLNREEVTKYDYVTLGVGLGALLAALHSSLLAIAVLLILAHYSWKR  58
           K K W  K YD++   + K+D++ +GV  G +L  + S +++  VL IL H+++KR
Sbjct  10  KAKAWVKKTYDVD-SPMNKFDWILIGVATGVVLTVIKSVIVSCGVLGILIHHAYKR  64


>hypothetical protein CC31p144 [Enterobacter phage CC31]
Sequence ID: YP_004010002.1 Length: 65 
>hypothetical protein CC31p144 [Enterobacter phage CC31]
Sequence ID: ADB81640.1 Length: 65  
Range 1: 10 to 64

Score:39.8 bits(122), Expect:0.008, 
Method:Composition-based stats., 
Identities:20/56(36%), Positives:35/56(62%), Gaps:1/56(1%)

Query  3   KIKQWFIKNYDLNREEVTKYDYVTLGVGLGALLAALHSSLLAIAVLLILAHYSWKR  58
           K K W  K YD++   + K+D++ +GV  G +L  + S +++  VL IL H+++KR
Sbjct  10  KAKAWVKKTYDVD-SPMNKFDWILIGVATGVVLTFIKSVIVSCGVLGILIHHAYKR  64


		
