# Supplementary material for: Influence of Non-canonical DNA Bases on the Genomic Diversity of Tevenvirinae
Source: Front Microbiol. 2021 Apr 6;12:632686. doi: 10.3389/fmicb.2021.632686 (PMC8056088; doi:10.3389/fmicb.2021.632686)
Supplement: Supplementary Data Sheet 2 — The results of the BLAST-assisted (“txt” files) and HMMER-assisted (“xlsx” files) searches for GSC homologs. The clusters containing homologs of proteins from other organisms are listed. [file Data_Sheet_2.ZIP › Data sheet 2/Group VIIII/44791.xlsx]

## Sheet: Лист1
	ID	Title	E-value	Ind. E-value	Bitscore	Aligned Positions
1	YP_009190716.1	hypothetical protein JD18_135 [Klebsiella phage JD18]AKY02006.1 hypothetical protein	1.1e-41	1.2e-41	150.7	60
2	SCN45834.1	hypothetical protein [Cronobacter phage Pet-CM3-4]	5e-08	6.2e-8	42.8	56
3	YP_009609472.1	hypothetical protein [Serratia phage CHI14]ARW57570.1 hypothetical protein [Serratia	6.3e-8	8.7e-8	42.3	57
4	WP_125702196.1	LPXTG cell wall anchor domain-containing protein [Lactobacillus sp. 143-4(a)]	1.6e-7	1100	10	35
5	YP_009618216.1	hypothetical protein Cf1_00167 [Citrobacter phage CF1 ERZ-2017]AUE23030.1 hypothetic	5.1e-7	5.8e-7	39.7	58
6	YP_007501169.1	hypothetical protein [Salmonella phage vB_SenM-S16]AGE48188.1 hypothetical protein [	0.0000038	0.0000043	36.9	59
