# Supplementary material for: Influence of Non-canonical DNA Bases on the Genomic Diversity of Tevenvirinae
Source: Front Microbiol. 2021 Apr 6;12:632686. doi: 10.3389/fmicb.2021.632686 (PMC8056088; doi:10.3389/fmicb.2021.632686)
Supplement: Supplementary Data Sheet 2 — The results of the BLAST-assisted (“txt” files) and HMMER-assisted (“xlsx” files) searches for GSC homologs. The clusters containing homologs of proteins from other organisms are listed. [file Data_Sheet_2.ZIP › Data sheet 2/Group VIIII/44845.txt]

RID: 6JUHE8WA014	
Job Title:Protein Sequence				
Program: BLASTP 
Query: None ID: lcl|Query_26609(amino acid) Length: 92
Database: nr All non-redundant GenBank CDS translations+PDB+SwissProt+PIR+PRF excluding environmental samples from WGS projects
	
Sequences producing significant alignments:

Sequences  with  E-value BETTER than threshold
                                                                  Max    Total Query   E   Per.                  
Description                                                       Score  Score cover Value Ident  Accession        

hypothetical protein [Klebsiella variicola]                       195    195   100%  1e-63 100.00 WP_110203017.1   
hypothetical protein [Klebsiella pneumoniae]                      194    194   100%  4e-63 98.91  WP_153932295.1   
hypothetical protein CPT_Mineola_200 [Klebsiella phage Mineola]   194    194   100%  4e-63 98.91  AWY07095.1       

Sequences with E-value WORSE than threshold
                                                                  Max    Total Query   E   Per.                  
Description                                                       Score  Score cover Value Ident  Accession        

hypothetical protein SEVIR_2G400900v2 [Setaria viridis]           38.3   38.3  90%   0.55  28.41  TKW35831.1       
hypothetical protein BN80_203 [Yersinia phage phiR1-RT]           36.2   36.2  93%   1.0   23.86  YP_007236032.1   
hypothetical protein fHeYen901_217 [Yersinia phage fHe-Yen9-01]   35.9   35.9  93%   1.4   23.86  ARB05990.1       
unnamed protein product [Heligmosomoides polygyrus]               35.7   35.7  79%   1.6   27.40  VDO95500.1       
endonuclease [Micromonospora sp. NBS 11-29]                       37.7   37.7  64%   1.6   28.81  WP_089156952.1   
DUF2972 domain-containing protein [Campylobacter jejuni]          35.7   35.7  35%   2.0   39.39  WP_158667409.1   
DUF2972 domain-containing protein [Campylobacter jejuni]          35.7   35.7  35%   2.2   39.39  WP_002905413.1   
hypothetical protein [Euryarchaeota archaeon]                     36.8   36.8  71%   3.0   31.82  MBJ84198.1       
DUF2972 domain-containing protein [Campylobacter jejuni]          35.4   35.4  35%   3.0   39.39  EAJ1473081.1     
hypothetical protein [Campylobacter jejuni]                       34.8   34.8  33%   3.0   41.94  EAL5008494.1     
hypothetical protein A0W69_08270 [Campylobacter jejuni]           34.8   34.8  33%   3.1   41.94  AMP64116.1       
DUF2972 domain-containing protein [Campylobacter jejuni]          34.8   34.8  33%   3.2   41.94  EAL1392962.1     
hypothetical protein [Verrucomicrobiales bacterium]               36.5   36.5  71%   3.6   31.82  MBO61170.1       
hypothetical protein [Anaerolineaceae bacterium]                  36.5   36.5  92%   3.9   24.71  MAU01154.1       
DUF2972 domain-containing protein [Campylobacter jejuni]          34.5   34.5  28%   4.6   46.15  EAK7164491.1     
DUF2972 domain-containing protein [Campylobacter jejuni]          34.2   34.2  28%   4.9   46.15  EAJ5638104.1     
hypothetical protein [Auraticoccus sp. F435]                      35.9   35.9  91%   5.6   23.53  WP_156606970.1   
hypothetical protein [Crocinitomicaceae bacterium]                35.7   35.7  36%   8.1   47.06  MBM72474.1       
DUF2972 domain-containing protein [Campylobacter jejuni]          34.5   34.5  35%   8.3   39.39  EAL9030248.1     
endonuclease [Sphingobacterium sp. M05W1-28]                      35.4   35.4  45%   8.9   40.48  WP_121124501.1   
ribosomal protein S8 [Dictyota dichotoma]                         34.5   34.5  66%   9.2   26.23  YP_448677.1      

Alignments:
>hypothetical protein [Klebsiella variicola]
Sequence ID: WP_110203017.1 Length: 92 
>hypothetical protein JD18_188 [Klebsiella phage JD18]
Sequence ID: YP_009190769.1 Length: 92 >hypothetical protein [Klebsiella phage KP1]
Sequence ID: AUV57545.1 Length: 92 >hypothetical protein JIPhKp122_0200 [Klebsiella phage JIPh_Kp122]
Sequence ID: QGF21615.1 Length: 92 >hypothetical protein JD18_188 [Klebsiella phage JD18]
Sequence ID: AKY02059.1 Length: 92 >hypothetical protein DMT40_17750 [Klebsiella variicola]
Sequence ID: PXM06466.1 Length: 92  
Range 1: 1 to 92

Score:195 bits(653), Expect:1e-63, 
Method:Compositional matrix adjust., 
Identities:92/92(100%), Positives:92/92(100%), Gaps:0/92(0%)

Query  1   MKHVFRFNGIEWSADVKDAEKFNEEVLIMLEGFNEGTPTVLIQDIFRKPTEPSFVEAVLN  60
           MKHVFRFNGIEWSADVKDAEKFNEEVLIMLEGFNEGTPTVLIQDIFRKPTEPSFVEAVLN
Sbjct  1   MKHVFRFNGIEWSADVKDAEKFNEEVLIMLEGFNEGTPTVLIQDIFRKPTEPSFVEAVLN  60

Query  61  GKAEGIIPVKVVWTTKEMKLLRTEPGFIGCIA  92
           GKAEGIIPVKVVWTTKEMKLLRTEPGFIGCIA
Sbjct  61  GKAEGIIPVKVVWTTKEMKLLRTEPGFIGCIA  92


>hypothetical protein [Klebsiella pneumoniae]
Sequence ID: WP_153932295.1 Length: 92 
>hypothetical protein kpv477_207 [Klebsiella phage vB_KpnM_KpV477]
Sequence ID: YP_009288883.1 Length: 92 >hypothetical protein [Klebsiella phage KPV15]
Sequence ID: APD20600.1 Length: 92 >hypothetical protein [Klebsiella phage KP179]
Sequence ID: AYD80692.1 Length: 92 >hypothetical protein KPN1_46 [Klebsiella phage KPN1]
Sequence ID: QEG10817.1 Length: 92 >hypothetical protein KPN2_197 [Klebsiella phage KPN2 HKu-2019]
Sequence ID: QEG11121.1 Length: 92 >hypothetical protein KPN6_32 [Klebsiella phage KPN6]
Sequence ID: QEG11757.1 Length: 92  
Range 1: 1 to 92

Score:194 bits(647), Expect:4e-63, 
Method:Compositional matrix adjust., 
Identities:91/92(99%), Positives:92/92(100%), Gaps:0/92(0%)

Query  1   MKHVFRFNGIEWSADVKDAEKFNEEVLIMLEGFNEGTPTVLIQDIFRKPTEPSFVEAVLN  60
           MKHVFRFNGIEWSADVKDAEKFNEEVLIMLEGFNEGTPTVLIQDIFRKPTEPSFVEAVLN
Sbjct  1   MKHVFRFNGIEWSADVKDAEKFNEEVLIMLEGFNEGTPTVLIQDIFRKPTEPSFVEAVLN  60

Query  61  GKAEGIIPVKVVWTTKEMKLLRTEPGFIGCIA  92
           GKAEGIIPVKVVWTT+EMKLLRTEPGFIGCIA
Sbjct  61  GKAEGIIPVKVVWTTEEMKLLRTEPGFIGCIA  92


>hypothetical protein CPT_Mineola_200 [Klebsiella phage Mineola]
Sequence ID: AWY07095.1 Length: 92 
>hypothetical protein KPN5_32 [Klebsiella phage KPN5]
Sequence ID: QEG11363.1 Length: 92  
Range 1: 1 to 92

Score:194 bits(647), Expect:4e-63, 
Method:Compositional matrix adjust., 
Identities:91/92(99%), Positives:91/92(98%), Gaps:0/92(0%)

Query  1   MKHVFRFNGIEWSADVKDAEKFNEEVLIMLEGFNEGTPTVLIQDIFRKPTEPSFVEAVLN  60
           MKHVFRFNGIEWSADVKDAEKFNEEVLIMLEGFNEGTPTVLIQDIFRKPTEPSFVEAVLN
Sbjct  1   MKHVFRFNGIEWSADVKDAEKFNEEVLIMLEGFNEGTPTVLIQDIFRKPTEPSFVEAVLN  60

Query  61  GKAEGIIPVKVVWTTKEMKLLRTEPGFIGCIA  92
           GKAEGIIPVKVVWTT EMKLLRTEPGFIGCIA
Sbjct  61  GKAEGIIPVKVVWTTNEMKLLRTEPGFIGCIA  92


>hypothetical protein SEVIR_2G400900v2 [Setaria viridis]
Sequence ID: TKW35831.1 Length: 176 
Range 1: 81 to 167

Score:38.3 bits(115), Expect:0.55, 
Method:Compositional matrix adjust., 
Identities:25/88(28%), Positives:45/88(51%), Gaps:6/88(6%)

Query  2    KHVFRFNGIEWSADVKDAEKFNEEVLIMLEGFNEGTPTVLIQDIFRKPTEPSFVEAVLNG  61
            + V R+ G+   AD++DA  F+   L+   G + G+ TV +Q  +  P + ++  AV+ G
Sbjct  81   REVGRYQGLFAGADLEDASYFSAITLVFTAGEHRGS-TVSLQGKYGFPVDGALERAVVGG  139

Query  62   K-----AEGIIPVKVVWTTKEMKLLRTE  84
                  A G   +KVV  T E  +++ +
Sbjct  140  TGGFRMARGFSMLKVVSNTPEADVFQLD  167


>hypothetical protein BN80_203 [Yersinia phage phiR1-RT]
Sequence ID: YP_007236032.1 Length: 90 
>hypothetical protein YenMTG1_195 [Yersinia phage vB_YenM_TG1]
Sequence ID: YP_009200456.1 Length: 90 >hypothetical protein YenMTG1_195 [Yersinia phage vB_YenM_TG1]
Sequence ID: AJD82005.1 Length: 90 >hypothetical protein BN80_203 [Yersinia phage phiR1-RT]
Sequence ID: CCI88773.1 Length: 90  
Range 1: 3 to 89

Score:36.2 bits(108), Expect:1.0, 
Method:Compositional matrix adjust., 
Identities:21/88(24%), Positives:46/88(52%), Gaps:3/88(3%)

Query  4   VFRFNGIEWSADVKDA-EKFNEEV-LIMLEGFNEGTPTVLIQDIFRKPTEPSFVEAVLNG  61
           ++RF   EW  + +   E+FN  + ++M E F   + ++ + + F+  TE   +  ++ G
Sbjct  3   ILRFKCQEWKTESRVVDEEFNTLLEIVMKEYFPAASISLDLVEQFKPKTEVE-INNIFVG  61

Query  62  KAEGIIPVKVVWTTKEMKLLRTEPGFIG  89
           +A G++ V V W   +  ++  +  F+G
Sbjct  62  RANGVLAVNVFWHDDKNNIIHQDLAFVG  89


>hypothetical protein fHeYen901_217 [Yersinia phage fHe-Yen9-01]
Sequence ID: ARB05990.1 Length: 90 
Range 1: 3 to 89

Score:35.9 bits(107), Expect:1.4, 
Method:Compositional matrix adjust., 
Identities:21/88(24%), Positives:43/88(48%), Gaps:3/88(3%)

Query  4   VFRFNGIEWSADVK--DAEKFNEEVLIMLEGFNEGTPTVLIQDIFRKPTEPSFVEAVLNG  61
           ++RF   EW  + +  DAE      ++M E F     ++ + + F+  TE   +  ++ G
Sbjct  3   ILRFKCQEWKTETRIVDAEFNTLLEIVMKEYFPAALVSLDLVEQFKPKTEVE-INNIFIG  61

Query  62  KAEGIIPVKVVWTTKEMKLLRTEPGFIG  89
           +A G++ V V W   +  ++  +  F+G
Sbjct  62  RANGMLAVNVFWHDDKNNIIHQDLAFVG  89


>unnamed protein product [Heligmosomoides polygyrus]
Sequence ID: VDO95500.1 Length: 84 
Range 1: 13 to 84

Score:35.7 bits(106), Expect:1.6, 
Method:Compositional matrix adjust., 
Identities:20/73(27%), Positives:33/73(45%), Gaps:1/73(1%)

Query  3   HVFRFNGIEWSADVKDAEKFNEEVLIMLEGFNEGTPTVLIQDIFRKPTEPSFVEAVLNGK  62
           H++  NG   S D    +++N  V   L  + +  P  L Q   + P EP  V+A +  +
Sbjct  13  HLWLVNGPR-SCDGHSWDRLNGRVRSHLLSYADMYPEFLQQVHNQVPAEPGIVKASVACR  71

Query  63  AEGIIPVKVVWTT  75
             G++P    W T
Sbjct  72  KIGVVPNPHRWWT  84


>endonuclease [Micromonospora sp. NBS 11-29]
Sequence ID: WP_089156952.1 Length: 635 
Range 1: 521 to 579

Score:37.7 bits(113), Expect:1.6, 
Method:Composition-based stats., 
Identities:17/59(29%), Positives:29/59(49%), Gaps:0/59(0%)

Query  17   KDAEKFNEEVLIMLEGFNEGTPTVLIQDIFRKPTEPSFVEAVLNGKAEGIIPVKVVWTT  75
            +D  +   EV     G+  G P VL  D+  +P +P+F E    G  + + P + +WT+
Sbjct  521  RDPVEQAREVAAFARGYAAGRPLVLGGDLNTEPDDPAFAEFTRAGLVDALAPARPLWTS  579


>DUF2972 domain-containing protein, partial [Campylobacter jejuni]
Sequence ID: WP_158667409.1 Length: 88 
Range 1: 14 to 46

Score:35.7 bits(106), Expect:2.0, 
Method:Compositional matrix adjust., 
Identities:13/33(39%), Positives:21/33(63%), Gaps:0/33(0%)

Query  46  FRKPTEPSFVEAVLNGKAEGIIPVKVVWTTKEM  78
           F+KPT+  F E V+NG   GI+P  +   +K++
Sbjct  14  FKKPTDKKFFEGVMNGDFLGILPFTLYIHSKDI  46


>DUF2972 domain-containing protein, partial [Campylobacter jejuni]
Sequence ID: WP_002905413.1 Length: 92 
>capsular polysaccharide biosynthesis protein, putative glycosyltransferase, partial [Campylobacter jejuni subsp. jejuni 2008-831]
Sequence ID: EIB53764.1 Length: 92  
Range 1: 16 to 48

Score:35.7 bits(106), Expect:2.2, 
Method:Compositional matrix adjust., 
Identities:13/33(39%), Positives:21/33(63%), Gaps:0/33(0%)

Query  46  FRKPTEPSFVEAVLNGKAEGIIPVKVVWTTKEM  78
           F+KPT+  F E V+NG   GI+P  +   +K++
Sbjct  16  FKKPTDKKFFEGVMNGDFLGILPFTLYIHSKDI  48


>hypothetical protein [Euryarchaeota archaeon]
Sequence ID: MBJ84198.1 Length: 742 
Range 1: 615 to 680

Score:36.8 bits(110), Expect:3.0, 
Method:Composition-based stats., 
Identities:21/66(32%), Positives:32/66(48%), Gaps:0/66(0%)

Query  11   EWSADVKDAEKFNEEVLIMLEGFNEGTPTVLIQDIFRKPTEPSFVEAVLNGKAEGIIPVK  70
            +W   V DA  + E++ I +       P  +++DI RKPT P+ V+A L        P +
Sbjct  615  DWEEMVDDAAAWEEDMDIPVRKRKPKPPAAVMKDIRRKPTPPAEVQADLEQNQISEAPKR  674

Query  71   VVWTTK  76
             V  TK
Sbjct  675  RVKRTK  680


>DUF2972 domain-containing protein [Campylobacter jejuni]
Sequence ID: EAJ1473081.1 Length: 108 
Range 1: 41 to 73

Score:35.4 bits(105), Expect:3.0, 
Method:Compositional matrix adjust., 
Identities:13/33(39%), Positives:21/33(63%), Gaps:0/33(0%)

Query  46  FRKPTEPSFVEAVLNGKAEGIIPVKVVWTTKEM  78
           F+KPT+  F E V+NG   GI+P  +   +K++
Sbjct  41  FKKPTDKKFFEGVMNGDFLGILPFTLYIHSKDI  73


>hypothetical protein [Campylobacter jejuni]
Sequence ID: EAL5008494.1 Length: 77 
>DUF2972 domain-containing protein [Campylobacter jejuni]
Sequence ID: EBI2435120.1 Length: 77  
Range 1: 47 to 77

Score:34.8 bits(103), Expect:3.0, 
Method:Compositional matrix adjust., 
Identities:13/31(42%), Positives:18/31(58%), Gaps:0/31(0%)

Query  46  FRKPTEPSFVEAVLNGKAEGIIPVKVVWTTK  76
           F+KPT+  F E V+NG   G IP+ +    K
Sbjct  47  FKKPTDKKFFEGVMNGDLAGFIPINLFIDKK  77


>hypothetical protein A0W69_08270 [Campylobacter jejuni]
Sequence ID: AMP64116.1 Length: 78 
>DUF2972 domain-containing protein [Campylobacter coli]
Sequence ID: EAI6260160.1 Length: 78 >capsular polysaccharide biosynthesis protein, putative glycosyltransferase [Campylobacter jejuni subsp. jejuni 87330]
Sequence ID: EIB67919.1 Length: 78 >hypothetical protein AJ931_05885 [Campylobacter sp. BCW_6872]
Sequence ID: OEW04428.1 Length: 78 >hypothetical protein A0W68_03565 [Campylobacter jejuni]
Sequence ID: AMP65022.1 Length: 78  
Range 1: 47 to 77

Score:34.8 bits(103), Expect:3.1, 
Method:Compositional matrix adjust., 
Identities:13/31(42%), Positives:18/31(58%), Gaps:0/31(0%)

Query  46  FRKPTEPSFVEAVLNGKAEGIIPVKVVWTTK  76
           F+KPT+  F E V+NG   G IP+ +    K
Sbjct  47  FKKPTDKKFFEGVMNGDLAGFIPINLFIDKK  77


>DUF2972 domain-containing protein [Campylobacter jejuni]
Sequence ID: EAL1392962.1 Length: 77 
Range 1: 47 to 77

Score:34.8 bits(103), Expect:3.2, 
Method:Compositional matrix adjust., 
Identities:13/31(42%), Positives:18/31(58%), Gaps:0/31(0%)

Query  46  FRKPTEPSFVEAVLNGKAEGIIPVKVVWTTK  76
           F+KPT+  F E V+NG   G IP+ +    K
Sbjct  47  FKKPTDKKFFEGVMNGDLAGFIPINLFIDKK  77


>hypothetical protein [Verrucomicrobiales bacterium]
Sequence ID: MBO61170.1 Length: 733 
Range 1: 606 to 671

Score:36.5 bits(109), Expect:3.6, 
Method:Composition-based stats., 
Identities:21/66(32%), Positives:32/66(48%), Gaps:0/66(0%)

Query  11   EWSADVKDAEKFNEEVLIMLEGFNEGTPTVLIQDIFRKPTEPSFVEAVLNGKAEGIIPVK  70
            +W   V DA  + E++ I +       P  +++DI RKPT P+ V+A L        P +
Sbjct  606  DWEEMVDDAAAWEEDMDIPVRKRKPKPPAAVMKDIRRKPTPPAEVQADLEQNQSVEAPKR  665

Query  71   VVWTTK  76
             V  TK
Sbjct  666  RVKRTK  671


>hypothetical protein [Anaerolineaceae bacterium]
Sequence ID: MAU01154.1 Length: 1877 
Range 1: 741 to 820

Score:36.5 bits(109), Expect:3.9, 
Method:Composition-based stats., 
Identities:21/85(25%), Positives:41/85(48%), Gaps:5/85(5%)

Query  4    VFRFNGIEWSADVKDAEKFNEEVLIMLEGFNEGTPTVLIQDIFRKPTEPSFVEAVLNGKA  63
            V R +G+ + A ++ A + + + L   EGF +G P+ L+  ++R   +  F++  L  + 
Sbjct  741  VSRADGLNYIAWLQSAARTSHDTLRKQEGFTDGVPSALLYSMLRHALDLGFIDTGLQLRR  800

Query  64   EGIIPVKVVWTTKEMKLLRTEPGFI  88
            E +      W+       R EP F+
Sbjct  801  EAL-----DWSDATYLAERKEPKFL  820


>DUF2972 domain-containing protein [Campylobacter jejuni]
Sequence ID: EAK7164491.1 Length: 72 
Range 1: 47 to 72

Score:34.5 bits(102), Expect:4.6, 
Method:Compositional matrix adjust., 
Identities:12/26(46%), Positives:17/26(65%), Gaps:0/26(0%)

Query  46  FRKPTEPSFVEAVLNGKAEGIIPVKV  71
           F+KPT+  F E V+NG   G IP+ +
Sbjct  47  FKKPTDKKFFEGVMNGDLAGFIPINL  72


>DUF2972 domain-containing protein [Campylobacter jejuni]
Sequence ID: EAJ5638104.1 Length: 74 
>DUF2972 domain-containing protein [Campylobacter jejuni]
Sequence ID: EDO9798927.1 Length: 74  
Range 1: 47 to 72

Score:34.2 bits(101), Expect:4.9, 
Method:Compositional matrix adjust., 
Identities:12/26(46%), Positives:17/26(65%), Gaps:0/26(0%)

Query  46  FRKPTEPSFVEAVLNGKAEGIIPVKV  71
           F+KPT+  F E V+NG   G IP+ +
Sbjct  47  FKKPTDKKFFEGVMNGDLAGFIPINL  72


>hypothetical protein [Auraticoccus sp. F435]
Sequence ID: WP_156606970.1 Length: 365 
>hypothetical protein [Auraticoccus sp. F435]
Sequence ID: MVA74490.1 Length: 365  
Range 1: 1 to 85

Score:35.9 bits(107), Expect:5.6, 
Method:Composition-based stats., 
Identities:20/85(24%), Positives:42/85(49%), Gaps:1/85(1%)

Query  1   MKHVFRFNG-IEWSADVKDAEKFNEEVLIMLEGFNEGTPTVLIQDIFRKPTEPSFVEAVL  59
           M+H++ +N   +WS  +    + +  +   + G+ EG P V+ +++   P  P +V    
Sbjct  1   MRHLLSLNNENDWSNVLASLMESDPVITRAVLGLTEGGPLVVRREVTSGPNRPDLVVGTA  60

Query  60  NGKAEGIIPVKVVWTTKEMKLLRTE  84
           +G    +I VK++    + +L R E
Sbjct  61  DGTVLAVIEVKILSGLGKQQLERYE  85


>hypothetical protein [Crocinitomicaceae bacterium]
Sequence ID: MBM72474.1 Length: 1301 
Range 1: 1185 to 1218

Score:35.7 bits(106), Expect:8.1, 
Method:Composition-based stats., 
Identities:16/34(47%), Positives:20/34(58%), Gaps:0/34(0%)

Query  7     FNGIEWSADVKDAEKFNEEVLIMLEGFNEGTPTV  40
             FNG EW+ D  D   + EEVL+   GF EG P+ 
Sbjct  1185  FNGQEWAQDACDITPYEEEVLLEGAGFAEGDPSA  1218


>DUF2972 domain-containing protein [Campylobacter jejuni]
Sequence ID: EAL9030248.1 Length: 108 
Range 1: 57 to 89

Score:34.5 bits(102), Expect:8.3, 
Method:Compositional matrix adjust., 
Identities:13/33(39%), Positives:21/33(63%), Gaps:0/33(0%)

Query  46  FRKPTEPSFVEAVLNGKAEGIIPVKVVWTTKEM  78
           F+KPT+  F E V+NG   GI+P  +   +K++
Sbjct  57  FKKPTDKKFFEGVMNGDFLGILPFTLYIHSKDI  89


>endonuclease [Sphingobacterium sp. M05W1-28]
Sequence ID: WP_121124501.1 Length: 255 
>endonuclease [Sphingobacterium sp. M05W1-28]
Sequence ID: RKO71541.1 Length: 255  
Range 1: 152 to 193

Score:35.4 bits(105), Expect:8.9, 
Method:Compositional matrix adjust., 
Identities:17/42(40%), Positives:25/42(59%), Gaps:0/42(0%)

Query  15   DVKDAEKFNEEVLIMLEGFNEGTPTVLIQDIFRKPTEPSFVE  56
            D+KD  K  +  +I     NE  PTVL+ D+  +PT+P+ VE
Sbjct  152  DLKDKNKIAQAKFITSRFKNEKLPTVLVGDLNSEPTDPAIVE  193


>ribosomal protein S8 [Dictyota dichotoma]
Sequence ID: YP_448677.1 Length: 123 
>ribosomal protein S8 [Dictyota dichotoma]
Sequence ID: AAS79063.1 Length: 123  
Range 1: 41 to 101

Score:34.5 bits(102), Expect:9.2, 
Method:Compositional matrix adjust., 
Identities:16/61(26%), Positives:32/61(52%), Gaps:0/61(0%)

Query  16   VKDAEKFNEEVLIMLEGFNEGTPTVLIQDIFRKPTEPSFVEAVLNGKAEGIIPVKVVWTT  75
            +K   K++ + L++   +NEG P +    ++ KPT+  +   V   +  G + V +V TT
Sbjct  41   IKGYAKLSNKTLLVHLLYNEGFPLIKYVCVLSKPTQRVYASRVDLARLSGFVGVTIVSTT  100

Query  76   K  76
            +
Sbjct  101  R  101


		
