# Supplementary material for: Influence of Non-canonical DNA Bases on the Genomic Diversity of Tevenvirinae
Source: Front Microbiol. 2021 Apr 6;12:632686. doi: 10.3389/fmicb.2021.632686 (PMC8056088; doi:10.3389/fmicb.2021.632686)
Supplement: Supplementary Data Sheet 2 — The results of the BLAST-assisted (“txt” files) and HMMER-assisted (“xlsx” files) searches for GSC homologs. The clusters containing homologs of proteins from other organisms are listed. [file Data_Sheet_2.ZIP › Data sheet 2/Group VIIII/44845.xlsx]

## Sheet: Лист1
	ID	Title	E-value	Ind. E-value	Bitscore	Aligned Positions
1	AWY07095.1	hypothetical protein CPT_Mineola_200 [Klebsiella phage Mineola]QEG11363.1 hypothetic	2.5e-61	2.7e-61	214.4	93
2	OWF50984.1	Retrotransposon gag domain-containing protein 1 [Mizuhopecten yessoensis]	1.4e-10	7200	7.8	46
3	XP_023251215.1	uncharacterized protein LOC111646054 [Seriola lalandi dorsalis]	0.00067	6100	8	25
