# Supplementary material for: Influence of Non-canonical DNA Bases on the Genomic Diversity of Tevenvirinae
Source: Front Microbiol. 2021 Apr 6;12:632686. doi: 10.3389/fmicb.2021.632686 (PMC8056088; doi:10.3389/fmicb.2021.632686)
Supplement: Supplementary Data Sheet 2 — The results of the BLAST-assisted (“txt” files) and HMMER-assisted (“xlsx” files) searches for GSC homologs. The clusters containing homologs of proteins from other organisms are listed. [file Data_Sheet_2.ZIP › Data sheet 2/Group VIIII/44847.txt]

RID: 6JUHWBR3014	
Job Title:Protein Sequence				
Program: BLASTP 
Query: None ID: lcl|Query_31835(amino acid) Length: 59
Database: nr All non-redundant GenBank CDS translations+PDB+SwissProt+PIR+PRF excluding environmental samples from WGS projects
	
Sequences producing significant alignments:

Sequences  with  E-value BETTER than threshold
                                                                  Max    Total Query   E   Per.                  
Description                                                       Score  Score cover Value Ident  Accession        

hypothetical protein [Klebsiella variicola]                       123    123   100%  4e-36 100.00 WP_110203019.1   
hypothetical protein KPN5_34 [Klebsiella phage KPN5]              121    121   100%  3e-35 98.31  QEG11365.1       
hypothetical protein [Klebsiella phage KP179]                     121    121   100%  4e-35 98.31  AYD80690.1       
hypothetical protein [Klebsiella phage KPV15]                     119    119   100%  2e-34 96.61  APD20602.1       
hypothetical protein KPN1_44 [Klebsiella phage KPN1]              116    116   100%  4e-33 93.22  QEG10815.1       
hypothetical protein [Klebsiella pneumoniae]                      110    110   100%  7e-31 84.75  WP_153932293.1   

Sequences with E-value WORSE than threshold
                                                                  Max    Total Query   E   Per.                  
Description                                                       Score  Score cover Value Ident  Accession        

hypothetical protein CPT_Moon217 [Citrobacter phage Moon]         36.8   36.8  93%   0.15  36.36  YP_009146650.1   
hypothetical protein [Escherichia phage ST0]                      35.7   35.7  98%   0.38  33.33  YP_009608468.1   
hypothetical protein Cf1_00233 [Citrobacter phage CF1 ERZ-2017]   35.7   35.7  76%   0.42  35.56  YP_009618282.1   
hypothetical protein [Salmonella phage STML-198]                  35.4   35.4  76%   0.47  31.11  YP_009148180.1   
hypothetical protein G53_00205 [Escherichia phage vB_EcoM_G53]    35.4   35.4  98%   0.59  31.67  QBO65344.1       
hypothetical protein HX01_0245 [Escherichia phage HX01]           33.6   33.6  98%   2.5   33.33  YP_006907287.1   
hypothetical protein CPT_CIP9_022 [Enterobacter phage...          33.3   33.3  93%   3.2   33.33  QHS01558.1       
Hypothetical protein [Escherichia phage EcS1]                     33.3   33.3  100%  3.6   30.65  BBC78264.1       
conserved hypothetical protein [Edwardsiella phage PEi20]         33.3   33.3  93%   3.8   33.33  YP_009190372.1   
hypothetical protein [Shigella phage SSE1]                        33.0   33.0  98%   4.2   31.67  QBZ71115.1       
hypothetical protein APCEc01_097 [Escherichia phage APCEc01]      33.0   33.0  98%   5.0   30.00  YP_009225057.1   
hypothetical protein [Clostridioides difficile]                   32.4   32.4  98%   7.3   30.00  WP_074146691.1   
conserved hypothetical protein [Enterobacteria phage Bp7]         32.4   32.4  98%   7.3   31.67  YP_007004246.1   
hypothetical protein [Serratia phage X20]                         32.4   32.4  100%  8.7   32.26  ARW58177.1       
hypothetical protein [Serratia phage CHI14]                       32.1   32.1  83%   9.2   28.57  YP_009609526.1   
hypothetical protein XSR1_390005 [Xenorhabdus szentirmaii DSM...  32.7   32.7  57%   9.5   38.24  CDL83911.1       

Alignments:
>hypothetical protein [Klebsiella variicola]
Sequence ID: WP_110203019.1 Length: 59 
>hypothetical protein JD18_190 [Klebsiella phage JD18]
Sequence ID: YP_009190771.1 Length: 59 >hypothetical protein [Klebsiella phage KP1]
Sequence ID: AUV57547.1 Length: 59 >hypothetical protein CPT_Mineola_202 [Klebsiella phage Mineola]
Sequence ID: AWY07097.1 Length: 59 >hypothetical protein JIPhKp122_0202 [Klebsiella phage JIPh_Kp122]
Sequence ID: QGF21616.1 Length: 59 >hypothetical protein JD18_190 [Klebsiella phage JD18]
Sequence ID: AKY02061.1 Length: 59 >hypothetical protein DMT40_17760 [Klebsiella variicola]
Sequence ID: PXM06468.1 Length: 59  
Range 1: 1 to 59

Score:123 bits(407), Expect:4e-36, 
Method:Compositional matrix adjust., 
Identities:59/59(100%), Positives:59/59(100%), Gaps:0/59(0%)

Query  1   MKVLYEVIAKSLDGRGGISVHTEVLEFNNINTLRNFKENIEEYESVNGLQVWRTVTIIN  59
           MKVLYEVIAKSLDGRGGISVHTEVLEFNNINTLRNFKENIEEYESVNGLQVWRTVTIIN
Sbjct  1   MKVLYEVIAKSLDGRGGISVHTEVLEFNNINTLRNFKENIEEYESVNGLQVWRTVTIIN  59


>hypothetical protein KPN5_34 [Klebsiella phage KPN5]
Sequence ID: QEG11365.1 Length: 59 
Range 1: 1 to 59

Score:121 bits(400), Expect:3e-35, 
Method:Compositional matrix adjust., 
Identities:58/59(98%), Positives:58/59(98%), Gaps:0/59(0%)

Query  1   MKVLYEVIAKSLDGRGGISVHTEVLEFNNINTLRNFKENIEEYESVNGLQVWRTVTIIN  59
           MKVLYEVI KSLDGRGGISVHTEVLEFNNINTLRNFKENIEEYESVNGLQVWRTVTIIN
Sbjct  1   MKVLYEVIVKSLDGRGGISVHTEVLEFNNINTLRNFKENIEEYESVNGLQVWRTVTIIN  59


>hypothetical protein [Klebsiella phage KP179]
Sequence ID: AYD80690.1 Length: 59 
Range 1: 1 to 59

Score:121 bits(399), Expect:4e-35, 
Method:Compositional matrix adjust., 
Identities:58/59(98%), Positives:58/59(98%), Gaps:0/59(0%)

Query  1   MKVLYEVIAKSLDGRGGISVHTEVLEFNNINTLRNFKENIEEYESVNGLQVWRTVTIIN  59
           MKVLYEVIAKS DGRGGISVHTEVLEFNNINTLRNFKENIEEYESVNGLQVWRTVTIIN
Sbjct  1   MKVLYEVIAKSSDGRGGISVHTEVLEFNNINTLRNFKENIEEYESVNGLQVWRTVTIIN  59


>hypothetical protein [Klebsiella phage KPV15]
Sequence ID: APD20602.1 Length: 59 
>hypothetical protein KPN2_195 [Klebsiella phage KPN2 HKu-2019]
Sequence ID: QEG11119.1 Length: 59  
Range 1: 1 to 59

Score:119 bits(393), Expect:2e-34, 
Method:Compositional matrix adjust., 
Identities:57/59(97%), Positives:57/59(96%), Gaps:0/59(0%)

Query  1   MKVLYEVIAKSLDGRGGISVHTEVLEFNNINTLRNFKENIEEYESVNGLQVWRTVTIIN  59
           MKVLYEVIAKS DGRGGISVHTEVLEFNNINTLRNFKENIE YESVNGLQVWRTVTIIN
Sbjct  1   MKVLYEVIAKSSDGRGGISVHTEVLEFNNINTLRNFKENIEAYESVNGLQVWRTVTIIN  59


>hypothetical protein KPN1_44 [Klebsiella phage KPN1]
Sequence ID: QEG10815.1 Length: 59 
>hypothetical protein KPN6_34 [Klebsiella phage KPN6]
Sequence ID: QEG11820.1 Length: 59  
Range 1: 1 to 59

Score:116 bits(382), Expect:4e-33, 
Method:Compositional matrix adjust., 
Identities:55/59(93%), Positives:57/59(96%), Gaps:0/59(0%)

Query  1   MKVLYEVIAKSLDGRGGISVHTEVLEFNNINTLRNFKENIEEYESVNGLQVWRTVTIIN  59
           MKVLYEVIAK+ DGRGGISVHTEVLEFN+INTLRNFKENIE YESVNGLQVWRTVTIIN
Sbjct  1   MKVLYEVIAKTDDGRGGISVHTEVLEFNSINTLRNFKENIEAYESVNGLQVWRTVTIIN  59


>hypothetical protein [Klebsiella pneumoniae]
Sequence ID: WP_153932293.1 Length: 59 
>hypothetical protein kpv477_209 [Klebsiella phage vB_KpnM_KpV477]
Sequence ID: YP_009288885.1 Length: 59 >hypothetical protein kpv477_209 [Klebsiella phage vB_KpnM_KpV477]
Sequence ID: ANT40646.1 Length: 59 >hypothetical protein [Klebsiella pneumoniae]
Sequence ID: MRL95125.1 Length: 59  
Range 1: 1 to 59

Score:110 bits(363), Expect:7e-31, 
Method:Compositional matrix adjust., 
Identities:50/59(85%), Positives:56/59(94%), Gaps:0/59(0%)

Query  1   MKVLYEVIAKSLDGRGGISVHTEVLEFNNINTLRNFKENIEEYESVNGLQVWRTVTIIN  59
           MKVLYEVIAK+ DGRGGISVHTEVL+F+NI+ ++NFKENIEEYESVNGLQVWRT TIIN
Sbjct  1   MKVLYEVIAKTDDGRGGISVHTEVLDFDNIDVFKNFKENIEEYESVNGLQVWRTATIIN  59


>hypothetical protein CPT_Moon217 [Citrobacter phage Moon]
Sequence ID: YP_009146650.1 Length: 59 
>hypothetical protein CPT_Merlin221 [Citrobacter phage Merlin]
Sequence ID: YP_009203935.1 Length: 59 >hypothetical protein CPT_Moon217 [Citrobacter phage Moon]
Sequence ID: AIX12188.1 Length: 59 >hypothetical protein CPT_Merlin221 [Citrobacter phage Merlin]
Sequence ID: AKU43867.1 Length: 59  
Range 1: 4 to 56

Score:36.8 bits(110), Expect:0.15, 
Method:Compositional matrix adjust., 
Identities:20/55(36%), Positives:30/55(54%), Gaps:2/55(3%)

Query  2   KVLYEVIAKSLDGRGGISVHTEVLEFNNINTLRNFKENIEEYESVNGLQVWRTVT  56
           K+L EV   S    G ++V TE L+F + +    + E +E YE    ++VWR VT
Sbjct  4   KILLEVTVMS--STGHVAVSTEQLDFYSWDNANMYYEAVEVYEETPDIKVWRQVT  56


>hypothetical protein [Escherichia phage ST0]
Sequence ID: YP_009608468.1 Length: 62 
>hypothetical protein [Escherichia phage ST0]
Sequence ID: ASD53890.1 Length: 62  
Range 1: 1 to 60

Score:35.7 bits(106), Expect:0.38, 
Method:Compositional matrix adjust., 
Identities:20/60(33%), Positives:32/60(53%), Gaps:2/60(3%)

Query  1   MKVLYE--VIAKSLDGRGGISVHTEVLEFNNINTLRNFKENIEEYESVNGLQVWRTVTII  58
           MK   E  ++AK   G    S    VL+F N ++ R F +N ++YE    ++V+RT+  I
Sbjct  1   MKAYLETVIVAKKDGGDVSTSCSQIVLDFPNNDSYRIFMDNFDKYEKGPNFEVYRTLLPI  60


>hypothetical protein Cf1_00233 [Citrobacter phage CF1 ERZ-2017]
Sequence ID: YP_009618282.1 Length: 59 
>hypothetical protein Cf1_00233 [Citrobacter phage CF1 ERZ-2017]
Sequence ID: AUE23096.1 Length: 59  
Range 1: 12 to 56

Score:35.7 bits(106), Expect:0.42, 
Method:Compositional matrix adjust., 
Identities:16/45(36%), Positives:25/45(55%), Gaps:0/45(0%)

Query  12  LDGRGGISVHTEVLEFNNINTLRNFKENIEEYESVNGLQVWRTVT  56
           L   G ++V  E +EF N     N+ +N++ YE    ++VWR VT
Sbjct  12  LSASGNVAVSIEQIEFANEYYANNYFDNVQVYEETPEIKVWRQVT  56


>hypothetical protein [Salmonella phage STML-198]
Sequence ID: YP_009148180.1 Length: 59 
>hypothetical protein CPT_Melville_200 [Salmonella phage Melville]
Sequence ID: YP_009615675.1 Length: 59 >hypothetical protein [Salmonella phage STML-198]
Sequence ID: AFU64138.1 Length: 59 >hypothetical protein CPT_Melville_200 [Salmonella phage Melville]
Sequence ID: ATN93163.1 Length: 59  
Range 1: 12 to 56

Score:35.4 bits(105), Expect:0.47, 
Method:Compositional matrix adjust., 
Identities:14/45(31%), Positives:26/45(57%), Gaps:0/45(0%)

Query  12  LDGRGGISVHTEVLEFNNINTLRNFKENIEEYESVNGLQVWRTVT  56
           L   G +++ T  LEFN+ +    + E++  +E   G+++WR VT
Sbjct  12  LSDNGNVAITTNQLEFNSWDIADKYFEDVVSFEEAPGIKIWRQVT  56


>hypothetical protein G53_00205 [Escherichia phage vB_EcoM_G53]
Sequence ID: QBO65344.1 Length: 62 
Range 1: 1 to 60

Score:35.4 bits(105), Expect:0.59, 
Method:Compositional matrix adjust., 
Identities:19/60(32%), Positives:32/60(53%), Gaps:2/60(3%)

Query  1   MKVLYE--VIAKSLDGRGGISVHTEVLEFNNINTLRNFKENIEEYESVNGLQVWRTVTII  58
           MK   E  ++AK   G    S    +L+F N ++ R F +N ++YE    ++V+RT+  I
Sbjct  1   MKAYLETVIVAKKDGGDVSTSCSQIILDFPNNDSYRIFMDNFDKYEKGPNFEVYRTLLPI  60


>hypothetical protein HX01_0245 [Escherichia phage HX01]
Sequence ID: YP_006907287.1 Length: 62 
>hypothetical protein JS09_0247 [Escherichia phage vB_EcoM_JS09]
Sequence ID: YP_009037570.1 Length: 62 >hypothetical protein PhAPEC2_191 [Escherichia phage vB_EcoM_PhAPEC2]
Sequence ID: YP_009056783.1 Length: 62 >hypothetical protein [Shigella phage Shf125875]
Sequence ID: YP_009100742.1 Length: 62 >hypothetical protein phiC120_c51 [Escherichia phage phiC120]
Sequence ID: ARM70757.1 Length: 62 >hypothetical protein FFEPELFE_00168 [Shigella phage phi25-307]
Sequence ID: AYD79408.1 Length: 62 >hypothetical protein [Salmonella enterica subsp. enterica]
Sequence ID: EAA6275664.1 Length: 62 >hypothetical protein G2285_00202 [Escherichia phage vB_EcoM_G2285]
Sequence ID: QBO62628.1 Length: 62 >hypothetical protein moha_251 [Escherichia phage moha]
Sequence ID: QHR68384.1 Length: 62  
Range 1: 1 to 60

Score:33.6 bits(99), Expect:2.5, 
Method:Compositional matrix adjust., 
Identities:20/60(33%), Positives:31/60(51%), Gaps:2/60(3%)

Query  1   MKVLYE--VIAKSLDGRGGISVHTEVLEFNNINTLRNFKENIEEYESVNGLQVWRTVTII  58
           MK   E  ++AK   G    S    +L+F N N+ R F +N+  YE    ++V+RT+  I
Sbjct  1   MKAYLETVIVAKKDGGDVSTSCSQIILDFPNENSYRVFVDNVNGYEKGPNFEVYRTLLPI  60


>hypothetical protein CPT_CIP9_022 [Enterobacter phage vB_EclM_CIP9]
Sequence ID: QHS01558.1 Length: 61 
Range 1: 1 to 57

Score:33.3 bits(98), Expect:3.2, 
Method:Compositional matrix adjust., 
Identities:19/57(33%), Positives:28/57(49%), Gaps:2/57(3%)

Query  1   MKVLYE--VIAKSLDGRGGISVHTEVLEFNNINTLRNFKENIEEYESVNGLQVWRTV  55
           MK   E  VIA+   G    S    +LEF+N     NF    + +E   G++V+RT+
Sbjct  1   MKAYLETVVIARKEGGDISTSCSQIILEFDNPTQWENFNATFDAHEKAPGFEVYRTL  57


>Hypothetical protein [Escherichia phage EcS1]
Sequence ID: BBC78264.1 Length: 64 
Range 1: 1 to 62

Score:33.3 bits(98), Expect:3.6, 
Method:Compositional matrix adjust., 
Identities:19/62(31%), Positives:33/62(53%), Gaps:3/62(4%)

Query  1   MKVLYE--VIAKSLDGRGGISVHTEVLEFNNINTLRNFKEN-IEEYESVNGLQVWRTVTI  57
           MK   E  VIA+   G    S    +L+F ++   R F++N ++ YE    ++V+RT+  
Sbjct  1   MKAYLETVVIARKEGGDVSTSCSQIILDFFDMTAYREFRDNTLDSYEKAPYFEVYRTLLP  60

Query  58  IN  59
           I+
Sbjct  61  IS  62


>conserved hypothetical protein [Edwardsiella phage PEi20]
Sequence ID: YP_009190372.1 Length: 61 
>conserved hypothetical protein [Edwardsiella phage PEi20]
Sequence ID: BAQ22864.1 Length: 61  
Range 1: 1 to 57

Score:33.3 bits(98), Expect:3.8, 
Method:Compositional matrix adjust., 
Identities:19/57(33%), Positives:30/57(52%), Gaps:2/57(3%)

Query  1   MKVLYE--VIAKSLDGRGGISVHTEVLEFNNINTLRNFKENIEEYESVNGLQVWRTV  55
           MK   E  VIA+   G    S    +LEF++ +   NF E  + +E   G++V+RT+
Sbjct  1   MKAYLETVVIARKEGGDISTSCSQIILEFHDWSQWDNFNEKFDAHEKAPGFEVYRTL  57


>hypothetical protein [Shigella phage SSE1]
Sequence ID: QBZ71115.1 Length: 62 
Range 1: 1 to 60

Score:33.0 bits(97), Expect:4.2, 
Method:Compositional matrix adjust., 
Identities:19/60(32%), Positives:31/60(51%), Gaps:2/60(3%)

Query  1   MKVLYE--VIAKSLDGRGGISVHTEVLEFNNINTLRNFKENIEEYESVNGLQVWRTVTII  58
           MK   E  ++AK   G    S    +L+F N ++ R F  N ++YE    ++V+RT+  I
Sbjct  1   MKAYLETVIVAKKDGGDVSTSCSQIILDFPNNDSYRIFMGNFDKYEKGPNFEVYRTLLPI  60


>hypothetical protein APCEc01_097 [Escherichia phage APCEc01]
Sequence ID: YP_009225057.1 Length: 62 
>hypothetical protein vBEcoMNBG1_203 [Escherichia phage vB_EcoM_NBG1]
Sequence ID: AWM11937.1 Length: 62 >hypothetical protein WFL6982_00196 [Escherichia phage vB_EcoM_WFL6982]
Sequence ID: QBQ76957.1 Length: 62 >hypothetical protein WFK_00196 [Escherichia phage vB_EcoM_WFK]
Sequence ID: QBQ77218.1 Length: 62 >hypothetical protein WFbE185_00207 [Escherichia phage vB_EcoM_WFbE185]
Sequence ID: QBQ77710.1 Length: 62 >hypothetical protein KAW3E185_00207 [Escherichia phage vB_EcoM_KAW3E185]
Sequence ID: QBQ78760.1 Length: 62 >hypothetical protein JK36_00205 [Shigella phage JK36]
Sequence ID: QEG05785.1 Length: 62 >hypothetical protein JK45_00206 [Shigella phage JK45]
Sequence ID: QEG06595.1 Length: 62 >hypothetical protein [Escherichia phage FP43]
Sequence ID: QGT55382.1 Length: 62 >hypothetical protein mogra_72 [Escherichia phage mogra]
Sequence ID: QHR66981.1 Length: 62 >hypothetical protein mobillu_2 [Escherichia phage mobillu]
Sequence ID: QHR72607.1 Length: 62 >hypothetical protein MAR007P3_00127 [Escherichia virus vB_Eco_mar005P1]
Sequence ID: VCU43273.1 Length: 62  
Range 1: 1 to 60

Score:33.0 bits(97), Expect:5.0, 
Method:Compositional matrix adjust., 
Identities:18/60(30%), Positives:32/60(53%), Gaps:2/60(3%)

Query  1   MKVLYE--VIAKSLDGRGGISVHTEVLEFNNINTLRNFKENIEEYESVNGLQVWRTVTII  58
           MK   E  ++AK   G    S    +L+F N ++   F +N ++YE  + ++V+RT+  I
Sbjct  1   MKAYLETVIVAKKDGGDVSTSCSQIILDFPNNDSYHIFMDNFDKYEKGSNFEVYRTLLPI  60


>hypothetical protein [Clostridioides difficile]
Sequence ID: WP_074146691.1 Length: 62 
>hypothetical protein KEPCLCAE_00041 [Escherichia phage p000v]
Sequence ID: AYN56217.1 Length: 62 >hypothetical protein DPMPNEAM_00238 [Escherichia phage p000y]
Sequence ID: AYN56667.1 Length: 62 >hypothetical protein G2469_00206 [Escherichia phage vB_EcoM_G2469]
Sequence ID: QBO62898.1 Length: 62 >hypothetical protein JK42_00204 [Shigella phage JK42]
Sequence ID: QEG06322.1 Length: 62  
Range 1: 1 to 60

Score:32.4 bits(95), Expect:7.3, 
Method:Compositional matrix adjust., 
Identities:18/60(30%), Positives:31/60(51%), Gaps:2/60(3%)

Query  1   MKVLYE--VIAKSLDGRGGISVHTEVLEFNNINTLRNFKENIEEYESVNGLQVWRTVTII  58
           MK   E  ++AK   G    S    +L+F N ++   F +N ++YE    ++V+RT+  I
Sbjct  1   MKAYLETVIVAKKDGGDVSTSCSQIILDFPNNDSYHIFMDNFDKYEKGPNFEVYRTLLPI  60


>conserved hypothetical protein [Enterobacteria phage Bp7]
Sequence ID: YP_007004246.1 Length: 60 
>hypothetical protein QL01_202 [Escherichia phage QL01]
Sequence ID: YP_009202933.1 Length: 60 >conserved hypothetical protein [Enterobacteria phage Bp7]
Sequence ID: AEN93922.1 Length: 60 >hypothetical protein QL01_202 [Escherichia phage QL01]
Sequence ID: AKU42859.1 Length: 60 >hypothetical protein [Enterobacteria phage vB_EcoM_IME281]
Sequence ID: AWD91086.1 Length: 60  
Range 1: 1 to 60

Score:32.4 bits(95), Expect:7.3, 
Method:Compositional matrix adjust., 
Identities:19/60(32%), Positives:31/60(51%), Gaps:2/60(3%)

Query  1   MKVLYEVIAKSLDGRGGIS--VHTEVLEFNNINTLRNFKENIEEYESVNGLQVWRTVTII  58
           MK   E +       G +S  V   VLEF N   + +FK+N + YE    ++V+RT+ ++
Sbjct  1   MKAYLETVVIGYKEGGDVSTAVSQIVLEFENEIAFADFKDNFDRYEKGPKFEVYRTLLVL  60


>hypothetical protein [Serratia phage X20]
Sequence ID: ARW58177.1 Length: 63 
Range 1: 1 to 62

Score:32.4 bits(95), Expect:8.7, 
Method:Compositional matrix adjust., 
Identities:20/62(32%), Positives:32/62(51%), Gaps:3/62(4%)

Query  1   MKVLYE--VIAKSLDGRGGISVHTEVLEFNNINTLRNFKEN-IEEYESVNGLQVWRTVTI  57
           MK   E  VIA+   G    S    +LEF +I+    F+ N ++ YE    ++V+RT+  
Sbjct  1   MKAYLETVVIARKAGGDVSTSCSQIILEFFDIDAYHEFRNNTLDSYEKAPYFEVYRTLLP  60

Query  58  IN  59
           I+
Sbjct  61  IS  62


>hypothetical protein [Serratia phage CHI14]
Sequence ID: YP_009609526.1 Length: 60 
>hypothetical protein [Serratia phage CHI14]
Sequence ID: ARW57624.1 Length: 60 >hypothetical protein [Serratia phage CBH8]
Sequence ID: ARW57899.1 Length: 60  
Range 1: 9 to 57

Score:32.1 bits(94), Expect:9.2, 
Method:Compositional matrix adjust., 
Identities:14/49(29%), Positives:25/49(51%), Gaps:0/49(0%)

Query  7   VIAKSLDGRGGISVHTEVLEFNNINTLRNFKENIEEYESVNGLQVWRTV  55
           V+A+   G    S    VL+F + N    F + ++ YE    ++V+RT+
Sbjct  9   VVARKAGGDVSTSCSQIVLDFKDYNAYITFSDRLDTYEKTMYFEVYRTL  57


>hypothetical protein XSR1_390005 [Xenorhabdus szentirmaii DSM 16338]
Sequence ID: CDL83911.1 Length: 95 
Range 1: 62 to 95

Score:32.7 bits(96), Expect:9.5, 
Method:Compositional matrix adjust., 
Identities:13/34(38%), Positives:24/34(70%), Gaps:0/34(0%)

Query  26  EFNNINTLRNFKENIEEYESVNGLQVWRTVTIIN  59
           E N++  LR+ +  + +Y+SV GL +WR V++I+
Sbjct  62  EINDVVLLRDKRFWVVDYQSVTGLIIWRRVSLIS  95


		
