# Supplementary material for: Influence of Non-canonical DNA Bases on the Genomic Diversity of Tevenvirinae
Source: Front Microbiol. 2021 Apr 6;12:632686. doi: 10.3389/fmicb.2021.632686 (PMC8056088; doi:10.3389/fmicb.2021.632686)
Supplement: Supplementary Data Sheet 2 — The results of the BLAST-assisted (“txt” files) and HMMER-assisted (“xlsx” files) searches for GSC homologs. The clusters containing homologs of proteins from other organisms are listed. [file Data_Sheet_2.ZIP › Data sheet 2/Group VIIII/44847.xlsx]

## Sheet: Лист1
	ID	Title	E-value	Ind. E-value	Bitscore	Aligned Positions
1	WP_153932293.1	hypothetical protein [Klebsiella pneumoniae]YP_009288885.1 hypothetical protein kpv4	1.6e-39	1.7e-39	143.9	60
2	WP_005897420.1	hypothetical protein [Fusobacterium nucleatum]EDK88917.1 hypothetical protein FNP_11	0.000011	26	15.2	30
