# Supplementary material for: Influence of Non-canonical DNA Bases on the Genomic Diversity of Tevenvirinae
Source: Front Microbiol. 2021 Apr 6;12:632686. doi: 10.3389/fmicb.2021.632686 (PMC8056088; doi:10.3389/fmicb.2021.632686)
Supplement: Supplementary Data Sheet 2 — The results of the BLAST-assisted (“txt” files) and HMMER-assisted (“xlsx” files) searches for GSC homologs. The clusters containing homologs of proteins from other organisms are listed. [file Data_Sheet_2.ZIP › Data sheet 2/Group VIIII/44854.txt]

RID: 6JURZUFX014	
Job Title:Protein Sequence				
Program: BLASTP 
Query: None ID: lcl|Query_81377(amino acid) Length: 162
Database: nr All non-redundant GenBank CDS translations+PDB+SwissProt+PIR+PRF excluding environmental samples from WGS projects
	
Sequences producing significant alignments:

Sequences  with  E-value BETTER than threshold
                                                                  Max    Total Query    E    Per.                  
Description                                                       Score  Score cover Value  Ident  Accession        

hypothetical protein [Klebsiella phage KP1]                       353    353   100%  3e-124 100.00 AUV57554.1       
hypothetical protein CPT_Mineola_210 [Klebsiella phage Mineola]   345    345   100%  3e-121 97.53  AWY07105.1       
hypothetical protein JD18_198 [Klebsiella phage JD18]             343    343   100%  2e-120 96.91  YP_009190779.1   
hypothetical protein KPN2_187 [Klebsiella phage KPN2 HKu-2019]    341    341   100%  2e-119 95.68  QEG11111.1       
hypothetical protein [Klebsiella pneumoniae]                      339    339   100%  9e-119 95.68  WP_153932288.1   
hypothetical protein KPN1_36 [Klebsiella phage KPN1]              338    338   100%  1e-118 96.91  QEG10807.1       
hypothetical protein [Klebsiella phage KP179]                     338    338   100%  2e-118 96.30  AYD80683.1       
hypothetical protein [Klebsiella variicola]                       337    337   100%  3e-118 96.93  WP_110203024.1   
hypothetical protein JIPhKp122_0209 [Klebsiella phage JIPh_Kp122] 337    337   100%  3e-118 96.30  QGF21623.1       
hypothetical protein KPN6_41 [Klebsiella phage KPN6]              316    316   91%   8e-110 95.95  QEG11699.1       
hypothetical protein [Klebsiella phage KPV15]                     181    181   59%   7e-57  81.44  APD20611.1       
hypothetical protein [Klebsiella phage KPV15]                     89.6   89.6  25%   4e-21  97.56  APD20610.1       

Sequences with E-value WORSE than threshold


Alignments:
>hypothetical protein [Klebsiella phage KP1]
Sequence ID: AUV57554.1 Length: 162 
Range 1: 1 to 162

Score:353 bits(1192), Expect:3e-124, 
Method:Composition-based stats., 
Identities:162/162(100%), Positives:162/162(100%), Gaps:0/162(0%)

Query  1    MEKGKFYKLKKTPILSPGALIKGVFEQIGNNPIKITRTFKYAENTGLVEFEIIKPDGEYK  60
            MEKGKFYKLKKTPILSPGALIKGVFEQIGNNPIKITRTFKYAENTGLVEFEIIKPDGEYK
Sbjct  1    MEKGKFYKLKKTPILSPGALIKGVFEQIGNNPIKITRTFKYAENTGLVEFEIIKPDGEYK  60

Query  61   RVSVDEVRFSHMWCILTNQEFQHYFEETIYKEPEPEPKTDDGSNDWGVWTSNKGNDTYKG  120
            RVSVDEVRFSHMWCILTNQEFQHYFEETIYKEPEPEPKTDDGSNDWGVWTSNKGNDTYKG
Sbjct  61   RVSVDEVRFSHMWCILTNQEFQHYFEETIYKEPEPEPKTDDGSNDWGVWTSNKGNDTYKG  120

Query  121  GLTKEEAVNLAKVQRLNATKDTKVVIMQPFAVPVVHVNIRPF  162
            GLTKEEAVNLAKVQRLNATKDTKVVIMQPFAVPVVHVNIRPF
Sbjct  121  GLTKEEAVNLAKVQRLNATKDTKVVIMQPFAVPVVHVNIRPF  162


>hypothetical protein CPT_Mineola_210 [Klebsiella phage Mineola]
Sequence ID: AWY07105.1 Length: 160 
Range 1: 1 to 160

Score:345 bits(1165), Expect:3e-121, 
Method:Composition-based stats., 
Identities:158/162(98%), Positives:160/162(98%), Gaps:2/162(1%)

Query  1    MEKGKFYKLKKTPILSPGALIKGVFEQIGNNPIKITRTFKYAENTGLVEFEIIKPDGEYK  60
            MEKGKFYKLKKTPILSPGALIKGVFEQIGNNPIKITRTFKYAENTGLVEFEIIKPDGEYK
Sbjct  1    MEKGKFYKLKKTPILSPGALIKGVFEQIGNNPIKITRTFKYAENTGLVEFEIIKPDGEYK  60

Query  61   RVSVDEVRFSHMWCILTNQEFQHYFEETIYKEPEPEPKTDDGSNDWGVWTSNKGNDTYKG  120
            RVSVDEVRFSHMWCILTNQEFQHYFEETI+K  EPEPKTDDG+NDWGVWTSNKGNDTYKG
Sbjct  61   RVSVDEVRFSHMWCILTNQEFQHYFEETIHK--EPEPKTDDGNNDWGVWTSNKGNDTYKG  118

Query  121  GLTKEEAVNLAKVQRLNATKDTKVVIMQPFAVPVVHVNIRPF  162
            GLTKEEAVNLAKVQRLNATKDTKVVIMQPFAVPVVHVNIRPF
Sbjct  119  GLTKEEAVNLAKVQRLNATKDTKVVIMQPFAVPVVHVNIRPF  160


>hypothetical protein JD18_198 [Klebsiella phage JD18]
Sequence ID: YP_009190779.1 Length: 160 
>hypothetical protein JD18_198 [Klebsiella phage JD18]
Sequence ID: AKY02069.1 Length: 160 >hypothetical protein KPN5_41 [Klebsiella phage KPN5]
Sequence ID: QEG11372.1 Length: 160  
Range 1: 1 to 160

Score:343 bits(1159), Expect:2e-120, 
Method:Composition-based stats., 
Identities:157/162(97%), Positives:159/162(98%), Gaps:2/162(1%)

Query  1    MEKGKFYKLKKTPILSPGALIKGVFEQIGNNPIKITRTFKYAENTGLVEFEIIKPDGEYK  60
            MEKGKFYKLKKTPILSPGALIKGVFEQIGNNPIKITRTFKYAENTGLVEFEIIKPDGEYK
Sbjct  1    MEKGKFYKLKKTPILSPGALIKGVFEQIGNNPIKITRTFKYAENTGLVEFEIIKPDGEYK  60

Query  61   RVSVDEVRFSHMWCILTNQEFQHYFEETIYKEPEPEPKTDDGSNDWGVWTSNKGNDTYKG  120
            RVSVDEVRFSHMWCILTNQEFQHYFEETI+K  EPEPKTDDGSNDWGVWTSNKGNDTY G
Sbjct  61   RVSVDEVRFSHMWCILTNQEFQHYFEETIHK--EPEPKTDDGSNDWGVWTSNKGNDTYNG  118

Query  121  GLTKEEAVNLAKVQRLNATKDTKVVIMQPFAVPVVHVNIRPF  162
            GLTKEEAVNLAKVQRLNATKDTKVVIMQPFA+PVVHVNIRPF
Sbjct  119  GLTKEEAVNLAKVQRLNATKDTKVVIMQPFAIPVVHVNIRPF  160


>hypothetical protein KPN2_187 [Klebsiella phage KPN2 HKu-2019]
Sequence ID: QEG11111.1 Length: 160 
Range 1: 1 to 160

Score:341 bits(1151), Expect:2e-119, 
Method:Composition-based stats., 
Identities:155/162(96%), Positives:159/162(98%), Gaps:2/162(1%)

Query  1    MEKGKFYKLKKTPILSPGALIKGVFEQIGNNPIKITRTFKYAENTGLVEFEIIKPDGEYK  60
            MEKGKFYKLKKTP LSPGALIKGVFEQIGNNPIKITRTFKYAENTGLVEFEIIKPDGEYK
Sbjct  1    MEKGKFYKLKKTPSLSPGALIKGVFEQIGNNPIKITRTFKYAENTGLVEFEIIKPDGEYK  60

Query  61   RVSVDEVRFSHMWCILTNQEFQHYFEETIYKEPEPEPKTDDGSNDWGVWTSNKGNDTYKG  120
            RVSVDEVRFSHMWCI+TNQEFQHYFEETI+K  EPEPKTDDGSNDWGVWTSNKGNDTYKG
Sbjct  61   RVSVDEVRFSHMWCIITNQEFQHYFEETIHK--EPEPKTDDGSNDWGVWTSNKGNDTYKG  118

Query  121  GLTKEEAVNLAKVQRLNATKDTKVVIMQPFAVPVVHVNIRPF  162
            GLTKEEAVNLAK+QRLNATKDTKVVIMQPFA+PVVHVNIRPF
Sbjct  119  GLTKEEAVNLAKIQRLNATKDTKVVIMQPFAIPVVHVNIRPF  160


>hypothetical protein [Klebsiella pneumoniae]
Sequence ID: WP_153932288.1 Length: 160 
>hypothetical protein kpv477_217 [Klebsiella phage vB_KpnM_KpV477]
Sequence ID: YP_009288893.1 Length: 160 >hypothetical protein kpv477_217 [Klebsiella phage vB_KpnM_KpV477]
Sequence ID: ANT40654.1 Length: 160 >hypothetical protein [Klebsiella pneumoniae]
Sequence ID: MRL95119.1 Length: 160  
Range 1: 1 to 160

Score:339 bits(1145), Expect:9e-119, 
Method:Composition-based stats., 
Identities:155/162(96%), Positives:156/162(96%), Gaps:2/162(1%)

Query  1    MEKGKFYKLKKTPILSPGALIKGVFEQIGNNPIKITRTFKYAENTGLVEFEIIKPDGEYK  60
            MEKGKFYKLK+ P LSPGALIKGVFEQIGNNPIKITRTFKYAENTGLVEFEIIKPDGEYK
Sbjct  1    MEKGKFYKLKREPRLSPGALIKGVFEQIGNNPIKITRTFKYAENTGLVEFEIIKPDGEYK  60

Query  61   RVSVDEVRFSHMWCILTNQEFQHYFEETIYKEPEPEPKTDDGSNDWGVWTSNKGNDTYKG  120
            RVSVDEVRFSHMWCILTNQEFQHYFEET  K  EPEPKTDDGSNDWGVWTSNKGNDTYKG
Sbjct  61   RVSVDEVRFSHMWCILTNQEFQHYFEETTNK--EPEPKTDDGSNDWGVWTSNKGNDTYKG  118

Query  121  GLTKEEAVNLAKVQRLNATKDTKVVIMQPFAVPVVHVNIRPF  162
            GLTKEEAVNLAKVQRLNATKDTKVVIMQPFAVPVVHVNIRPF
Sbjct  119  GLTKEEAVNLAKVQRLNATKDTKVVIMQPFAVPVVHVNIRPF  160


>hypothetical protein KPN1_36 [Klebsiella phage KPN1]
Sequence ID: QEG10807.1 Length: 160 
Range 1: 1 to 160

Score:338 bits(1143), Expect:1e-118, 
Method:Composition-based stats., 
Identities:157/162(97%), Positives:158/162(97%), Gaps:2/162(1%)

Query  1    MEKGKFYKLKKTPILSPGALIKGVFEQIGNNPIKITRTFKYAENTGLVEFEIIKPDGEYK  60
            MEKGKFYKLKKTP LSPGALIKGVFEQIGNNPIKITRTFKYAENTGLVEFEIIKPDGEYK
Sbjct  1    MEKGKFYKLKKTPSLSPGALIKGVFEQIGNNPIKITRTFKYAENTGLVEFEIIKPDGEYK  60

Query  61   RVSVDEVRFSHMWCILTNQEFQHYFEETIYKEPEPEPKTDDGSNDWGVWTSNKGNDTYKG  120
            RVSVDEVRFSHMWCI+TNQEFQHYFEETIYKE   EPKTDDGSNDWGVWTSNKGNDTYKG
Sbjct  61   RVSVDEVRFSHMWCIITNQEFQHYFEETIYKEL--EPKTDDGSNDWGVWTSNKGNDTYKG  118

Query  121  GLTKEEAVNLAKVQRLNATKDTKVVIMQPFAVPVVHVNIRPF  162
            GLTKEEAVNLAKVQRLNATKDTKVVIMQPFAVPVVHVNIRPF
Sbjct  119  GLTKEEAVNLAKVQRLNATKDTKVVIMQPFAVPVVHVNIRPF  160


>hypothetical protein [Klebsiella phage KP179]
Sequence ID: AYD80683.1 Length: 160 
Range 1: 1 to 160

Score:338 bits(1141), Expect:2e-118, 
Method:Composition-based stats., 
Identities:156/162(96%), Positives:158/162(97%), Gaps:2/162(1%)

Query  1    MEKGKFYKLKKTPILSPGALIKGVFEQIGNNPIKITRTFKYAENTGLVEFEIIKPDGEYK  60
            MEKGKFYKLKKTP LSPGALIKGVFEQIGNNPIKITRTFKYAENTGLVEFEIIKPDGEYK
Sbjct  1    MEKGKFYKLKKTPSLSPGALIKGVFEQIGNNPIKITRTFKYAENTGLVEFEIIKPDGEYK  60

Query  61   RVSVDEVRFSHMWCILTNQEFQHYFEETIYKEPEPEPKTDDGSNDWGVWTSNKGNDTYKG  120
            RVSVDEVRFSHMWCI+TNQEFQHYFEETIYKE   EPKTDDGSNDWGVWTSNKGNDTY+G
Sbjct  61   RVSVDEVRFSHMWCIITNQEFQHYFEETIYKEL--EPKTDDGSNDWGVWTSNKGNDTYQG  118

Query  121  GLTKEEAVNLAKVQRLNATKDTKVVIMQPFAVPVVHVNIRPF  162
            GLTKEEAVNLAKVQRLNATKDTKVVIMQPFAVPVVHVNIRPF
Sbjct  119  GLTKEEAVNLAKVQRLNATKDTKVVIMQPFAVPVVHVNIRPF  160


>hypothetical protein [Klebsiella variicola]
Sequence ID: WP_110203024.1 Length: 161 
>hypothetical protein DMT40_17785 [Klebsiella variicola]
Sequence ID: PXM06473.1 Length: 161  
Range 1: 1 to 161

Score:337 bits(1140), Expect:3e-118, 
Method:Composition-based stats., 
Identities:158/163(97%), Positives:159/163(97%), Gaps:3/163(1%)

Query  1    MEKGKFYKLKKTPILSPGALIKGVFEQIGNNPIKITRTFKYAENTGLVEFEIIKPDGEYK  60
            MEKGKFYKLKKTPILSPGALIKGVFEQIGNNPIKITRTFKYAENTGLVEFEIIKPDGEYK
Sbjct  1    MEKGKFYKLKKTPILSPGALIKGVFEQIGNNPIKITRTFKYAENTGLVEFEIIKPDGEYK  60

Query  61   RVSVDEVRFSHMWCILTNQEFQHYFEETIYKEPEPEPKT-DDGSNDWGVWTSNKGNDTYK  119
            RVSVDEVRFSHMWCILTNQEFQHYFEET+YK  EPEPKT DDGSNDWGVWTSNKGNDTY 
Sbjct  61   RVSVDEVRFSHMWCILTNQEFQHYFEETVYK--EPEPKTDDDGSNDWGVWTSNKGNDTYN  118

Query  120  GGLTKEEAVNLAKVQRLNATKDTKVVIMQPFAVPVVHVNIRPF  162
            GGLTKEEAVNLAKVQRLNATKDTKVVIMQPFAVPVVHVNIRPF
Sbjct  119  GGLTKEEAVNLAKVQRLNATKDTKVVIMQPFAVPVVHVNIRPF  161


>hypothetical protein JIPhKp122_0209 [Klebsiella phage JIPh_Kp122]
Sequence ID: QGF21623.1 Length: 160 
Range 1: 1 to 160

Score:337 bits(1140), Expect:3e-118, 
Method:Composition-based stats., 
Identities:156/162(96%), Positives:157/162(96%), Gaps:2/162(1%)

Query  1    MEKGKFYKLKKTPILSPGALIKGVFEQIGNNPIKITRTFKYAENTGLVEFEIIKPDGEYK  60
            MEKGKFYKLKKTPILSPGALIKGVFEQIGNNPIKITRTF+YAENTGLVEFEIIKPDGEYK
Sbjct  1    MEKGKFYKLKKTPILSPGALIKGVFEQIGNNPIKITRTFRYAENTGLVEFEIIKPDGEYK  60

Query  61   RVSVDEVRFSHMWCILTNQEFQHYFEETIYKEPEPEPKTDDGSNDWGVWTSNKGNDTYKG  120
            RVSVDEVRFSHMWCILTNQEFQHYFEET  K  EPEPKTDDGSNDWGVWTSNKGNDTY G
Sbjct  61   RVSVDEVRFSHMWCILTNQEFQHYFEETTNK--EPEPKTDDGSNDWGVWTSNKGNDTYNG  118

Query  121  GLTKEEAVNLAKVQRLNATKDTKVVIMQPFAVPVVHVNIRPF  162
            GLTKEEAVNLAKVQRLNATKDTKVVIMQPFAVPVVHVNIRPF
Sbjct  119  GLTKEEAVNLAKVQRLNATKDTKVVIMQPFAVPVVHVNIRPF  160


>hypothetical protein KPN6_41 [Klebsiella phage KPN6]
Sequence ID: QEG11699.1 Length: 146 
Range 1: 1 to 146

Score:316 bits(1066), Expect:8e-110, 
Method:Composition-based stats., 
Identities:142/148(96%), Positives:146/148(98%), Gaps:2/148(1%)

Query  15   LSPGALIKGVFEQIGNNPIKITRTFKYAENTGLVEFEIIKPDGEYKRVSVDEVRFSHMWC  74
            +SPGALIKGVFEQIGNNPIKITRTFKYAENTGLVEFEIIKPDGEYKRVS+DEVRFSHMWC
Sbjct  1    MSPGALIKGVFEQIGNNPIKITRTFKYAENTGLVEFEIIKPDGEYKRVSIDEVRFSHMWC  60

Query  75   ILTNQEFQHYFEETIYKEPEPEPKTDDGSNDWGVWTSNKGNDTYKGGLTKEEAVNLAKVQ  134
            I+TNQEFQHYFEETI+K  EPEPKTDDGSNDWGVWTSNKGNDTYKGGLTKEEAVNLAKVQ
Sbjct  61   IITNQEFQHYFEETIHK--EPEPKTDDGSNDWGVWTSNKGNDTYKGGLTKEEAVNLAKVQ  118

Query  135  RLNATKDTKVVIMQPFAVPVVHVNIRPF  162
            RLNATKDTKVVIMQPFAVPVVHVNIRPF
Sbjct  119  RLNATKDTKVVIMQPFAVPVVHVNIRPF  146


>hypothetical protein [Klebsiella phage KPV15]
Sequence ID: APD20611.1 Length: 119 
Range 1: 1 to 97

Score:181 bits(607), Expect:7e-57, 
Method:Composition-based stats., 
Identities:79/97(81%), Positives:84/97(86%), Gaps:0/97(0%)

Query  1   MEKGKFYKLKKTPILSPGALIKGVFEQIGNNPIKITRTFKYAENTGLVEFEIIKPDGEYK  60
           MEKGKFYKLK+ P LSPGALIKGVFEQIGNNPIKITRTFKYAENTGLVEFEIIKPDGEYK
Sbjct  1   MEKGKFYKLKREPRLSPGALIKGVFEQIGNNPIKITRTFKYAENTGLVEFEIIKPDGEYK  60

Query  61  RVSVDEVRFSHMWCILTNQEFQHYFEETIYKEPEPEP  97
           RVSVDEVRFSHMWCILTNQ+F   +++   K     P
Sbjct  61  RVSVDEVRFSHMWCILTNQDFSIILKKPSTKNLNRRP  97


>hypothetical protein [Klebsiella phage KPV15]
Sequence ID: APD20610.1 Length: 41 
Range 1: 1 to 41

Score:89.6 bits(292), Expect:4e-21, 
Method:Composition-based stats., 
Identities:40/41(98%), Positives:41/41(100%), Gaps:0/41(0%)

Query  122  LTKEEAVNLAKVQRLNATKDTKVVIMQPFAVPVVHVNIRPF  162
            +TKEEAVNLAKVQRLNATKDTKVVIMQPFAVPVVHVNIRPF
Sbjct  1    MTKEEAVNLAKVQRLNATKDTKVVIMQPFAVPVVHVNIRPF  41


		
