# Supplementary material for: Influence of Non-canonical DNA Bases on the Genomic Diversity of Tevenvirinae
Source: Front Microbiol. 2021 Apr 6;12:632686. doi: 10.3389/fmicb.2021.632686 (PMC8056088; doi:10.3389/fmicb.2021.632686)
Supplement: Supplementary Data Sheet 2 — The results of the BLAST-assisted (“txt” files) and HMMER-assisted (“xlsx” files) searches for GSC homologs. The clusters containing homologs of proteins from other organisms are listed. [file Data_Sheet_2.ZIP › Data sheet 2/Group VIIII/44854.xlsx]

## Sheet: Лист1
	ID	Title	E-value	Ind. E-value	Bitscore	Aligned Positions
1	AUV57554.1	hypothetical protein [Klebsiella phage KP1]	7.6e-105	8.5e-105	358.2	163
2	APD20611.1	hypothetical protein [Klebsiella phage KPV15]	9.2e-60	1.4e-56	201.6	92
3	APD20610.1	hypothetical protein [Klebsiella phage KPV15]	3.8e-15	4e-15	66.8	42
