# Supplementary material for: Influence of Non-canonical DNA Bases on the Genomic Diversity of Tevenvirinae
Source: Front Microbiol. 2021 Apr 6;12:632686. doi: 10.3389/fmicb.2021.632686 (PMC8056088; doi:10.3389/fmicb.2021.632686)
Supplement: Supplementary Data Sheet 2 — The results of the BLAST-assisted (“txt” files) and HMMER-assisted (“xlsx” files) searches for GSC homologs. The clusters containing homologs of proteins from other organisms are listed. [file Data_Sheet_2.ZIP › Data sheet 2/Group VIIII/44904.txt]

RID: 6JUSHTXJ016	
Job Title:Protein Sequence				
Program: BLASTP 
Query: None ID: lcl|Query_25250(amino acid) Length: 108
Database: nr All non-redundant GenBank CDS translations+PDB+SwissProt+PIR+PRF excluding environmental samples from WGS projects
	
Sequences producing significant alignments:

Sequences  with  E-value BETTER than threshold
                                                                  Max    Total Query   E   Per.                  
Description                                                       Score  Score cover Value Ident  Accession        

hypothetical protein [Klebsiella phage KP1]                       215    215   100%  3e-71 100.00 AUV57604.1       
hypothetical protein JD18_245 [Klebsiella phage JD18]             214    214   100%  7e-71 99.07  YP_009190826.1   
hypothetical protein [Klebsiella variicola]                       212    212   100%  6e-70 97.22  WP_110203062.1   
hypothetical protein JIPhKp122_0256 [Klebsiella phage JIPh_Kp122] 212    212   100%  7e-70 98.15  QGF21669.1       
hypothetical protein KPN5_70 [Klebsiella phage KPN5]              211    211   100%  1e-69 94.44  QEG11401.1       
hypothetical protein kpv477_257 [Klebsiella phage vB_KpnM_KpV477] 211    211   100%  2e-69 93.52  YP_009288933.1   
hypothetical protein CPT_Mineola_259 [Klebsiella phage Mineola]   210    210   100%  2e-69 94.44  AWY07154.1       
hypothetical protein [Klebsiella pneumoniae]                      210    210   100%  5e-69 93.52  WP_153932261.1   
hypothetical protein [Klebsiella phage KP179]                     209    209   100%  6e-69 94.44  AYD80900.1       
hypothetical protein [Klebsiella phage KPV15]                     207    207   100%  4e-68 92.59  APD20359.1       

Sequences with E-value WORSE than threshold


Alignments:
>hypothetical protein [Klebsiella phage KP1]
Sequence ID: AUV57604.1 Length: 108 
>hypothetical protein KPN2_144 [Klebsiella phage KPN2 HKu-2019]
Sequence ID: QEG11068.1 Length: 108 >hypothetical protein KPN6_87 [Klebsiella phage KPN6]
Sequence ID: QEG11730.1 Length: 108  
Range 1: 1 to 108

Score:215 bits(722), Expect:3e-71, 
Method:Composition-based stats., 
Identities:108/108(100%), Positives:108/108(100%), Gaps:0/108(0%)

Query  1    MNTEALRREDEAKAYHKRVELLSAIKVEYTLQVRLKVLNSWANDLEVKHLEQAVMSTFNQ  60
            MNTEALRREDEAKAYHKRVELLSAIKVEYTLQVRLKVLNSWANDLEVKHLEQAVMSTFNQ
Sbjct  1    MNTEALRREDEAKAYHKRVELLSAIKVEYTLQVRLKVLNSWANDLEVKHLEQAVMSTFNQ  60

Query  61   DTSKPFSLSADFYTYGIITIKAKDRGDIISGVEYIESILGNRGEVVLA  108
            DTSKPFSLSADFYTYGIITIKAKDRGDIISGVEYIESILGNRGEVVLA
Sbjct  61   DTSKPFSLSADFYTYGIITIKAKDRGDIISGVEYIESILGNRGEVVLA  108


>hypothetical protein JD18_245 [Klebsiella phage JD18]
Sequence ID: YP_009190826.1 Length: 108 
>hypothetical protein JD18_245 [Klebsiella phage JD18]
Sequence ID: AKY02116.1 Length: 108  
Range 1: 1 to 108

Score:214 bits(719), Expect:7e-71, 
Method:Composition-based stats., 
Identities:107/108(99%), Positives:108/108(100%), Gaps:0/108(0%)

Query  1    MNTEALRREDEAKAYHKRVELLSAIKVEYTLQVRLKVLNSWANDLEVKHLEQAVMSTFNQ  60
            MNTEALRREDEAKAYHKRVELLSAIKVEYTLQVRLKVLNSWA+DLEVKHLEQAVMSTFNQ
Sbjct  1    MNTEALRREDEAKAYHKRVELLSAIKVEYTLQVRLKVLNSWADDLEVKHLEQAVMSTFNQ  60

Query  61   DTSKPFSLSADFYTYGIITIKAKDRGDIISGVEYIESILGNRGEVVLA  108
            DTSKPFSLSADFYTYGIITIKAKDRGDIISGVEYIESILGNRGEVVLA
Sbjct  61   DTSKPFSLSADFYTYGIITIKAKDRGDIISGVEYIESILGNRGEVVLA  108


>hypothetical protein [Klebsiella variicola]
Sequence ID: WP_110203062.1 Length: 108 
>hypothetical protein DMT40_17985 [Klebsiella variicola]
Sequence ID: PXM06511.1 Length: 108  
Range 1: 1 to 108

Score:212 bits(712), Expect:6e-70, 
Method:Composition-based stats., 
Identities:105/108(97%), Positives:106/108(98%), Gaps:0/108(0%)

Query  1    MNTEALRREDEAKAYHKRVELLSAIKVEYTLQVRLKVLNSWANDLEVKHLEQAVMSTFNQ  60
            MNTE LRREDEAKAYHKRVELLSAIKVEYTLQVRLKVLNSWANDLEVKHLEQAVMSTFNQ
Sbjct  1    MNTETLRREDEAKAYHKRVELLSAIKVEYTLQVRLKVLNSWANDLEVKHLEQAVMSTFNQ  60

Query  61   DTSKPFSLSADFYTYGIITIKAKDRGDIISGVEYIESILGNRGEVVLA  108
            DTSKPFSLSADFYTYGIITIKAKDRGDII+ VEYIESILGNRGEVVLA
Sbjct  61   DTSKPFSLSADFYTYGIITIKAKDRGDIINAVEYIESILGNRGEVVLA  108


>hypothetical protein JIPhKp122_0256 [Klebsiella phage JIPh_Kp122]
Sequence ID: QGF21669.1 Length: 108 
Range 1: 1 to 108

Score:212 bits(711), Expect:7e-70, 
Method:Composition-based stats., 
Identities:106/108(98%), Positives:106/108(98%), Gaps:0/108(0%)

Query  1    MNTEALRREDEAKAYHKRVELLSAIKVEYTLQVRLKVLNSWANDLEVKHLEQAVMSTFNQ  60
            MNTEALRREDEAKAYHK VELLSAIKVEYTLQVRLKVLNSWANDLEVKHLEQAVMSTFNQ
Sbjct  1    MNTEALRREDEAKAYHKHVELLSAIKVEYTLQVRLKVLNSWANDLEVKHLEQAVMSTFNQ  60

Query  61   DTSKPFSLSADFYTYGIITIKAKDRGDIISGVEYIESILGNRGEVVLA  108
            DTSKPFSLSADFY YGIITIKAKDRGDIISGVEYIESILGNRGEVVLA
Sbjct  61   DTSKPFSLSADFYAYGIITIKAKDRGDIISGVEYIESILGNRGEVVLA  108


>hypothetical protein KPN5_70 [Klebsiella phage KPN5]
Sequence ID: QEG11401.1 Length: 108 
Range 1: 1 to 108

Score:211 bits(709), Expect:1e-69, 
Method:Composition-based stats., 
Identities:102/108(94%), Positives:104/108(96%), Gaps:0/108(0%)

Query  1    MNTEALRREDEAKAYHKRVELLSAIKVEYTLQVRLKVLNSWANDLEVKHLEQAVMSTFNQ  60
            MNTE LRREDEAKAYHKRVELLSAIKVEYTLQVRLKVLNSWANDLEVKHLEQAVM TF Q
Sbjct  1    MNTETLRREDEAKAYHKRVELLSAIKVEYTLQVRLKVLNSWANDLEVKHLEQAVMFTFTQ  60

Query  61   DTSKPFSLSADFYTYGIITIKAKDRGDIISGVEYIESILGNRGEVVLA  108
            + SKPFSLSADF+TYGIITIKAKDRGDIISGVEYIESILGNRGEVVLA
Sbjct  61   EASKPFSLSADFHTYGIITIKAKDRGDIISGVEYIESILGNRGEVVLA  108


>hypothetical protein kpv477_257 [Klebsiella phage vB_KpnM_KpV477]
Sequence ID: YP_009288933.1 Length: 108 
>hypothetical protein kpv477_257 [Klebsiella phage vB_KpnM_KpV477]
Sequence ID: ANT40694.1 Length: 108  
Range 1: 1 to 108

Score:211 bits(708), Expect:2e-69, 
Method:Composition-based stats., 
Identities:101/108(94%), Positives:104/108(96%), Gaps:0/108(0%)

Query  1    MNTEALRREDEAKAYHKRVELLSAIKVEYTLQVRLKVLNSWANDLEVKHLEQAVMSTFNQ  60
            MNTE LRREDEAKAYHKRVELLSAIKVEYTLQVRLKVLNSWANDLEVKHLEQAVM TF Q
Sbjct  1    MNTETLRREDEAKAYHKRVELLSAIKVEYTLQVRLKVLNSWANDLEVKHLEQAVMFTFTQ  60

Query  61   DTSKPFSLSADFYTYGIITIKAKDRGDIISGVEYIESILGNRGEVVLA  108
            + SKPFSLSADF+TYGIITIKAKDRGDIISGVEYI+SILGNRGEVVLA
Sbjct  61   EASKPFSLSADFHTYGIITIKAKDRGDIISGVEYIKSILGNRGEVVLA  108


>hypothetical protein CPT_Mineola_259 [Klebsiella phage Mineola]
Sequence ID: AWY07154.1 Length: 108 
Range 1: 1 to 108

Score:210 bits(706), Expect:2e-69, 
Method:Composition-based stats., 
Identities:102/108(94%), Positives:104/108(96%), Gaps:0/108(0%)

Query  1    MNTEALRREDEAKAYHKRVELLSAIKVEYTLQVRLKVLNSWANDLEVKHLEQAVMSTFNQ  60
            MNTEALRREDEAKAYHKRVELLSAIKVEYTLQVRLKVLNSWANDLEVKHLEQAVMSTFNQ
Sbjct  1    MNTEALRREDEAKAYHKRVELLSAIKVEYTLQVRLKVLNSWANDLEVKHLEQAVMSTFNQ  60

Query  61   DTSKPFSLSADFYTYGIITIKAKDRGDIISGVEYIESILGNRGEVVLA  108
            DTSKPFSLSADFYTYGIITIKAKDRGDII+ VEYIE +L NRGEV LA
Sbjct  61   DTSKPFSLSADFYTYGIITIKAKDRGDIINAVEYIERVLDNRGEVGLA  108


>hypothetical protein [Klebsiella pneumoniae]
Sequence ID: WP_153932261.1 Length: 108 
>hypothetical protein [Klebsiella pneumoniae]
Sequence ID: MRL95080.1 Length: 108  
Range 1: 1 to 108

Score:210 bits(704), Expect:5e-69, 
Method:Composition-based stats., 
Identities:101/108(94%), Positives:103/108(95%), Gaps:0/108(0%)

Query  1    MNTEALRREDEAKAYHKRVELLSAIKVEYTLQVRLKVLNSWANDLEVKHLEQAVMSTFNQ  60
            MNTE LRREDEAKAYHKR ELLSAIKVEYTLQVRLKVLNSWANDLEVKHLEQAVM TF Q
Sbjct  1    MNTETLRREDEAKAYHKRAELLSAIKVEYTLQVRLKVLNSWANDLEVKHLEQAVMFTFTQ  60

Query  61   DTSKPFSLSADFYTYGIITIKAKDRGDIISGVEYIESILGNRGEVVLA  108
            + SKPFSLSADF+TYGIITIKAKDRGDIISGVEYIESILGNRGEVVLA
Sbjct  61   EASKPFSLSADFHTYGIITIKAKDRGDIISGVEYIESILGNRGEVVLA  108


>hypothetical protein [Klebsiella phage KP179]
Sequence ID: AYD80900.1 Length: 108 
Range 1: 1 to 108

Score:209 bits(703), Expect:6e-69, 
Method:Composition-based stats., 
Identities:102/108(94%), Positives:104/108(96%), Gaps:0/108(0%)

Query  1    MNTEALRREDEAKAYHKRVELLSAIKVEYTLQVRLKVLNSWANDLEVKHLEQAVMSTFNQ  60
            MNTEALRREDEAKAYHKRVELLSAIKVEYTLQVRLKVLNSWANDLEVKHLEQAVM TF Q
Sbjct  1    MNTEALRREDEAKAYHKRVELLSAIKVEYTLQVRLKVLNSWANDLEVKHLEQAVMFTFTQ  60

Query  61   DTSKPFSLSADFYTYGIITIKAKDRGDIISGVEYIESILGNRGEVVLA  108
            + SKPFSLSADF+TYGIITIKAKD GDIISGVEYIESILGNRGEVVLA
Sbjct  61   EASKPFSLSADFHTYGIITIKAKDSGDIISGVEYIESILGNRGEVVLA  108


>hypothetical protein [Klebsiella phage KPV15]
Sequence ID: APD20359.1 Length: 108 
Range 1: 1 to 108

Score:207 bits(696), Expect:4e-68, 
Method:Composition-based stats., 
Identities:100/108(93%), Positives:104/108(96%), Gaps:0/108(0%)

Query  1    MNTEALRREDEAKAYHKRVELLSAIKVEYTLQVRLKVLNSWANDLEVKHLEQAVMSTFNQ  60
            MNTE LRREDEA+AYHKRVELLSAIKVEYTL+VRLKVLNSWANDLEVKHLEQAVM TF Q
Sbjct  1    MNTETLRREDEARAYHKRVELLSAIKVEYTLHVRLKVLNSWANDLEVKHLEQAVMFTFTQ  60

Query  61   DTSKPFSLSADFYTYGIITIKAKDRGDIISGVEYIESILGNRGEVVLA  108
            +TSKPFSLSADF+TYGIITIKAKD GDIISGVEYIESILGNRGEVVLA
Sbjct  61   ETSKPFSLSADFHTYGIITIKAKDSGDIISGVEYIESILGNRGEVVLA  108


		
