# Supplementary material for: Influence of Non-canonical DNA Bases on the Genomic Diversity of Tevenvirinae
Source: Front Microbiol. 2021 Apr 6;12:632686. doi: 10.3389/fmicb.2021.632686 (PMC8056088; doi:10.3389/fmicb.2021.632686)
Supplement: Supplementary Data Sheet 2 — The results of the BLAST-assisted (“txt” files) and HMMER-assisted (“xlsx” files) searches for GSC homologs. The clusters containing homologs of proteins from other organisms are listed. [file Data_Sheet_2.ZIP › Data sheet 2/Group VIIII/44905.txt]

RID: 6JUT8C18016	
Job Title:Protein Sequence				
Program: BLASTP 
Query: None ID: lcl|Query_49238(amino acid) Length: 92
Database: nr All non-redundant GenBank CDS translations+PDB+SwissProt+PIR+PRF excluding environmental samples from WGS projects
	
Sequences producing significant alignments:

Sequences  with  E-value BETTER than threshold
                                                                  Max    Total Query   E   Per.                  
Description                                                       Score  Score cover Value Ident  Accession        

hypothetical protein [Klebsiella pneumoniae]                      198    198   100%  1e-64 97.83  WP_153932260.1   
hypothetical protein kpv477_258 [Klebsiella phage vB_KpnM_KpV477] 192    192   100%  1e-62 98.91  YP_009288934.1   
hypothetical protein JD18_246 [Klebsiella phage JD18]             192    192   100%  1e-62 100.00 YP_009190827.1   
hypothetical protein KPN2_143 [Klebsiella phage KPN2 HKu-2019]    191    191   100%  4e-62 98.91  QEG11067.1       
hypothetical protein [Klebsiella phage KPV15]                     190    190   100%  7e-62 97.83  APD20360.1       
hypothetical protein JIPhKp122_0257 [Klebsiella phage JIPh_Kp122] 190    190   100%  7e-62 98.91  QGF21670.1       
hypothetical protein [Klebsiella phage KP179]                     190    190   100%  1e-61 98.91  AYD80899.1       
hypothetical protein [Klebsiella variicola]                       189    189   100%  2e-61 98.91  WP_110203063.1   

Sequences with E-value WORSE than threshold


Alignments:
>hypothetical protein [Klebsiella pneumoniae]
Sequence ID: WP_153932260.1 Length: 121 
>hypothetical protein [Klebsiella pneumoniae]
Sequence ID: MRL95079.1 Length: 121  
Range 1: 30 to 121

Score:198 bits(665), Expect:1e-64, 
Method:Composition-based stats., 
Identities:90/92(98%), Positives:92/92(100%), Gaps:0/92(0%)

Query  1    MRILNNSKCTTLTIICDDLEALHKKLGDHSGLVADIHSELMEDLQNAGYGDWMVHDWNNG  60
            MRILNNSKCTTLTIICDDLEALHKKLG+HSGLVADIHSELMEDLQNAGYGDWMVHDWNNG
Sbjct  30   MRILNNSKCTTLTIICDDLEALHKKLGEHSGLVADIHSELMEDLQNAGYGDWMVHDWNNG  89

Query  61   TFTVAIIANVEPEEVIEQFQKCVDAYDIGDYL  92
            TFTVAIIANVEPEEV+EQFQKCVDAYDIGDYL
Sbjct  90   TFTVAIIANVEPEEVLEQFQKCVDAYDIGDYL  121


>hypothetical protein kpv477_258 [Klebsiella phage vB_KpnM_KpV477]
Sequence ID: YP_009288934.1 Length: 92 
>hypothetical protein kpv477_258 [Klebsiella phage vB_KpnM_KpV477]
Sequence ID: ANT40695.1 Length: 92 >hypothetical protein KPN5_71 [Klebsiella phage KPN5]
Sequence ID: QEG11402.1 Length: 92  
Range 1: 1 to 92

Score:192 bits(645), Expect:1e-62, 
Method:Composition-based stats., 
Identities:91/92(99%), Positives:92/92(100%), Gaps:0/92(0%)

Query  1   MRILNNSKCTTLTIICDDLEALHKKLGDHSGLVADIHSELMEDLQNAGYGDWMVHDWNNG  60
           MRILNNSKCTTLTIICDDLEALHKKLGDHSGLVADIHSELMEDLQNAGYGDWMVHDWNNG
Sbjct  1   MRILNNSKCTTLTIICDDLEALHKKLGDHSGLVADIHSELMEDLQNAGYGDWMVHDWNNG  60

Query  61  TFTVAIIANVEPEEVIEQFQKCVDAYDIGDYL  92
           TFTVAIIANVEPEEV+EQFQKCVDAYDIGDYL
Sbjct  61  TFTVAIIANVEPEEVLEQFQKCVDAYDIGDYL  92


>hypothetical protein JD18_246 [Klebsiella phage JD18]
Sequence ID: YP_009190827.1 Length: 92 
>hypothetical protein JD18_246 [Klebsiella phage JD18]
Sequence ID: AKY02117.1 Length: 92 >hypothetical protein [Klebsiella phage KP1]
Sequence ID: AUV57605.1 Length: 92 >hypothetical protein KPN6_88 [Klebsiella phage KPN6]
Sequence ID: QEG11760.1 Length: 92  
Range 1: 1 to 92

Score:192 bits(644), Expect:1e-62, 
Method:Composition-based stats., 
Identities:92/92(100%), Positives:92/92(100%), Gaps:0/92(0%)

Query  1   MRILNNSKCTTLTIICDDLEALHKKLGDHSGLVADIHSELMEDLQNAGYGDWMVHDWNNG  60
           MRILNNSKCTTLTIICDDLEALHKKLGDHSGLVADIHSELMEDLQNAGYGDWMVHDWNNG
Sbjct  1   MRILNNSKCTTLTIICDDLEALHKKLGDHSGLVADIHSELMEDLQNAGYGDWMVHDWNNG  60

Query  61  TFTVAIIANVEPEEVIEQFQKCVDAYDIGDYL  92
           TFTVAIIANVEPEEVIEQFQKCVDAYDIGDYL
Sbjct  61  TFTVAIIANVEPEEVIEQFQKCVDAYDIGDYL  92


>hypothetical protein KPN2_143 [Klebsiella phage KPN2 HKu-2019]
Sequence ID: QEG11067.1 Length: 92 
Range 1: 1 to 92

Score:191 bits(641), Expect:4e-62, 
Method:Composition-based stats., 
Identities:91/92(99%), Positives:92/92(100%), Gaps:0/92(0%)

Query  1   MRILNNSKCTTLTIICDDLEALHKKLGDHSGLVADIHSELMEDLQNAGYGDWMVHDWNNG  60
           MRILNNSKCTTLTIICDDLEALHKKLGDHSGLVADIHSELMEDLQ+AGYGDWMVHDWNNG
Sbjct  1   MRILNNSKCTTLTIICDDLEALHKKLGDHSGLVADIHSELMEDLQSAGYGDWMVHDWNNG  60

Query  61  TFTVAIIANVEPEEVIEQFQKCVDAYDIGDYL  92
           TFTVAIIANVEPEEVIEQFQKCVDAYDIGDYL
Sbjct  61  TFTVAIIANVEPEEVIEQFQKCVDAYDIGDYL  92


>hypothetical protein [Klebsiella phage KPV15]
Sequence ID: APD20360.1 Length: 92 
>hypothetical protein CPT_Mineola_260 [Klebsiella phage Mineola]
Sequence ID: AWY07155.1 Length: 92  
Range 1: 1 to 92

Score:190 bits(638), Expect:7e-62, 
Method:Composition-based stats., 
Identities:90/92(98%), Positives:91/92(98%), Gaps:0/92(0%)

Query  1   MRILNNSKCTTLTIICDDLEALHKKLGDHSGLVADIHSELMEDLQNAGYGDWMVHDWNNG  60
           MRILNNSKCTTLTIICDDLEALHKKLGDHSGLVADIHSELMEDLQN GYGDWMVHDWNNG
Sbjct  1   MRILNNSKCTTLTIICDDLEALHKKLGDHSGLVADIHSELMEDLQNVGYGDWMVHDWNNG  60

Query  61  TFTVAIIANVEPEEVIEQFQKCVDAYDIGDYL  92
           TFTVAIIANVEPEEV+EQFQKCVDAYDIGDYL
Sbjct  61  TFTVAIIANVEPEEVLEQFQKCVDAYDIGDYL  92


>hypothetical protein JIPhKp122_0257 [Klebsiella phage JIPh_Kp122]
Sequence ID: QGF21670.1 Length: 92 
Range 1: 1 to 92

Score:190 bits(638), Expect:7e-62, 
Method:Composition-based stats., 
Identities:91/92(99%), Positives:91/92(98%), Gaps:0/92(0%)

Query  1   MRILNNSKCTTLTIICDDLEALHKKLGDHSGLVADIHSELMEDLQNAGYGDWMVHDWNNG  60
           MRILNNSKCTTLTIICDDLEALHKKLGDHSGLVADIHSELMEDLQN GYGDWMVHDWNNG
Sbjct  1   MRILNNSKCTTLTIICDDLEALHKKLGDHSGLVADIHSELMEDLQNVGYGDWMVHDWNNG  60

Query  61  TFTVAIIANVEPEEVIEQFQKCVDAYDIGDYL  92
           TFTVAIIANVEPEEVIEQFQKCVDAYDIGDYL
Sbjct  61  TFTVAIIANVEPEEVIEQFQKCVDAYDIGDYL  92


>hypothetical protein [Klebsiella phage KP179]
Sequence ID: AYD80899.1 Length: 92 
Range 1: 1 to 92

Score:190 bits(637), Expect:1e-61, 
Method:Composition-based stats., 
Identities:91/92(99%), Positives:91/92(98%), Gaps:0/92(0%)

Query  1   MRILNNSKCTTLTIICDDLEALHKKLGDHSGLVADIHSELMEDLQNAGYGDWMVHDWNNG  60
           MRILNNSKC TLTIICDDLEALHKKLGDHSGLVADIHSELMEDLQNAGYGDWMVHDWNNG
Sbjct  1   MRILNNSKCITLTIICDDLEALHKKLGDHSGLVADIHSELMEDLQNAGYGDWMVHDWNNG  60

Query  61  TFTVAIIANVEPEEVIEQFQKCVDAYDIGDYL  92
           TFTVAIIANVEPEEVIEQFQKCVDAYDIGDYL
Sbjct  61  TFTVAIIANVEPEEVIEQFQKCVDAYDIGDYL  92


>hypothetical protein [Klebsiella variicola]
Sequence ID: WP_110203063.1 Length: 92 
>hypothetical protein DMT40_17990 [Klebsiella variicola]
Sequence ID: PXM06512.1 Length: 92  
Range 1: 1 to 92

Score:189 bits(635), Expect:2e-61, 
Method:Composition-based stats., 
Identities:91/92(99%), Positives:92/92(100%), Gaps:0/92(0%)

Query  1   MRILNNSKCTTLTIICDDLEALHKKLGDHSGLVADIHSELMEDLQNAGYGDWMVHDWNNG  60
           MRILNNSKCTTLTIICDDLEALHKKLGD+SGLVADIHSELMEDLQNAGYGDWMVHDWNNG
Sbjct  1   MRILNNSKCTTLTIICDDLEALHKKLGDNSGLVADIHSELMEDLQNAGYGDWMVHDWNNG  60

Query  61  TFTVAIIANVEPEEVIEQFQKCVDAYDIGDYL  92
           TFTVAIIANVEPEEVIEQFQKCVDAYDIGDYL
Sbjct  61  TFTVAIIANVEPEEVIEQFQKCVDAYDIGDYL  92


		
