# Supplementary material for: Influence of Non-canonical DNA Bases on the Genomic Diversity of Tevenvirinae
Source: Front Microbiol. 2021 Apr 6;12:632686. doi: 10.3389/fmicb.2021.632686 (PMC8056088; doi:10.3389/fmicb.2021.632686)
Supplement: Supplementary Data Sheet 2 — The results of the BLAST-assisted (“txt” files) and HMMER-assisted (“xlsx” files) searches for GSC homologs. The clusters containing homologs of proteins from other organisms are listed. [file Data_Sheet_2.ZIP › Data sheet 2/Group VIIII/44919.txt]

RID: 6JW76XFD016	
Job Title:Protein Sequence				
Program: BLASTP 
Query: None ID: lcl|Query_67445(amino acid) Length: 38
Database: nr All non-redundant GenBank CDS translations+PDB+SwissProt+PIR+PRF excluding environmental samples from WGS projects
	
Sequences producing significant alignments:

Sequences  with  E-value BETTER than threshold
                                                                  Max    Total Query   E   Per.                  
Description                                                       Score  Score cover Value Ident  Accession        

hypothetical protein JD18_259 [Klebsiella phage JD18]             43.4   43.4  100%  9e-05 100.00 YP_009190840.1   
hypothetical protein CPT_Mineola_273 [Klebsiella phage Mineola]   43.4   43.4  100%  1e-04 97.37  AWY07168.1       
hypothetical protein KPN5_84 [Klebsiella phage KPN5]              42.9   42.9  100%  2e-04 97.37  QEG11415.1       
hypothetical protein JIPhKp122_0269 [Klebsiella phage JIPh_Kp122] 42.6   42.6  100%  2e-04 97.37  QGF21682.1       
hypothetical protein KPN6_100 [Klebsiella phage KPN6]             42.3   42.3  100%  3e-04 94.74  QEG11843.1       

Sequences with E-value WORSE than threshold


Alignments:
>hypothetical protein JD18_259 [Klebsiella phage JD18]
Sequence ID: YP_009190840.1 Length: 38 
>hypothetical protein kpv477_272 [Klebsiella phage vB_KpnM_KpV477]
Sequence ID: YP_009288948.1 Length: 38 >hypothetical protein [Klebsiella phage KPV15]
Sequence ID: APD20374.1 Length: 38 >hypothetical protein [Klebsiella phage KP1]
Sequence ID: AUV57619.1 Length: 38 >hypothetical protein [Klebsiella phage KP179]
Sequence ID: AYD80886.1 Length: 38 >hypothetical protein KPN2_131 [Klebsiella phage KPN2 HKu-2019]
Sequence ID: QEG11055.1 Length: 38 >hypothetical protein JD18_259 [Klebsiella phage JD18]
Sequence ID: AKY02130.1 Length: 38  
Range 1: 1 to 38

Score:43.4 bits(135), Expect:9e-05, 
Method:Composition-based stats., 
Identities:38/38(100%), Positives:38/38(100%), Gaps:0/38(0%)

Query  1   MKKLLTILKNTFVVFCLIVTFIGVFAWDLVNVWINAFI  38
           MKKLLTILKNTFVVFCLIVTFIGVFAWDLVNVWINAFI
Sbjct  1   MKKLLTILKNTFVVFCLIVTFIGVFAWDLVNVWINAFI  38


>hypothetical protein CPT_Mineola_273 [Klebsiella phage Mineola]
Sequence ID: AWY07168.1 Length: 46 
Range 1: 9 to 46

Score:43.4 bits(135), Expect:1e-04, 
Method:Composition-based stats., 
Identities:37/38(97%), Positives:37/38(97%), Gaps:0/38(0%)

Query  1   MKKLLTILKNTFVVFCLIVTFIGVFAWDLVNVWINAFI  38
           MKKLLTILKN FVVFCLIVTFIGVFAWDLVNVWINAFI
Sbjct  9   MKKLLTILKNIFVVFCLIVTFIGVFAWDLVNVWINAFI  46


>hypothetical protein KPN5_84 [Klebsiella phage KPN5]
Sequence ID: QEG11415.1 Length: 38 
Range 1: 1 to 38

Score:42.9 bits(133), Expect:2e-04, 
Method:Composition-based stats., 
Identities:37/38(97%), Positives:38/38(100%), Gaps:0/38(0%)

Query  1   MKKLLTILKNTFVVFCLIVTFIGVFAWDLVNVWINAFI  38
           MKKL+TILKNTFVVFCLIVTFIGVFAWDLVNVWINAFI
Sbjct  1   MKKLFTILKNTFVVFCLIVTFIGVFAWDLVNVWINAFI  38


>hypothetical protein JIPhKp122_0269 [Klebsiella phage JIPh_Kp122]
Sequence ID: QGF21682.1 Length: 38 
Range 1: 1 to 38

Score:42.6 bits(132), Expect:2e-04, 
Method:Composition-based stats., 
Identities:37/38(97%), Positives:37/38(97%), Gaps:0/38(0%)

Query  1   MKKLLTILKNTFVVFCLIVTFIGVFAWDLVNVWINAFI  38
           MKKLLTILKNTFVVFCLIVTFIGVF WDLVNVWINAFI
Sbjct  1   MKKLLTILKNTFVVFCLIVTFIGVFVWDLVNVWINAFI  38


>hypothetical protein KPN6_100 [Klebsiella phage KPN6]
Sequence ID: QEG11843.1 Length: 38 
Range 1: 1 to 38

Score:42.3 bits(131), Expect:3e-04, 
Method:Composition-based stats., 
Identities:36/38(95%), Positives:37/38(97%), Gaps:0/38(0%)

Query  1   MKKLLTILKNTFVVFCLIVTFIGVFAWDLVNVWINAFI  38
           MKKLLTILKN FVVFCLIVTFIGV+AWDLVNVWINAFI
Sbjct  1   MKKLLTILKNIFVVFCLIVTFIGVLAWDLVNVWINAFI  38


		
