# Supplementary material for: Influence of Non-canonical DNA Bases on the Genomic Diversity of Tevenvirinae
Source: Front Microbiol. 2021 Apr 6;12:632686. doi: 10.3389/fmicb.2021.632686 (PMC8056088; doi:10.3389/fmicb.2021.632686)
Supplement: Supplementary Data Sheet 2 — The results of the BLAST-assisted (“txt” files) and HMMER-assisted (“xlsx” files) searches for GSC homologs. The clusters containing homologs of proteins from other organisms are listed. [file Data_Sheet_2.ZIP › Data sheet 2/Group VIIII/44934.txt]

RID: 6JW8JMFP016	
Job Title:Protein Sequence				
Program: BLASTP 
Query: None ID: lcl|Query_20771(amino acid) Length: 121
Database: nr All non-redundant GenBank CDS translations+PDB+SwissProt+PIR+PRF excluding environmental samples from WGS projects
	
Sequences producing significant alignments:

Sequences  with  E-value BETTER than threshold
                                                                  Max    Total Query   E   Per.                  
Description                                                       Score  Score cover Value Ident  Accession        

hypothetical protein [Klebsiella phage KP1]                       230    230   100%  7e-77 100.00 AUV57634.1       
hypothetical protein JIPhKp122_0283 [Klebsiella phage JIPh_Kp122] 230    230   100%  1e-76 99.17  QGF21696.1       
hypothetical protein JD18_272 [Klebsiella phage JD18]             229    229   100%  3e-76 98.35  YP_009190853.1   
hypothetical protein [Klebsiella variicola]                       227    227   100%  1e-75 98.35  WP_142667727.1   
hypothetical protein KPN5_97 [Klebsiella phage KPN5]              227    227   100%  2e-75 98.35  QEG11428.1       
hypothetical protein KPN2_117 [Klebsiella phage KPN2 HKu-2019]    226    226   100%  3e-75 97.52  QEG11041.1       
hypothetical protein [Klebsiella phage KPV15]                     225    225   100%  8e-75 98.35  APD20389.1       
hypothetical protein [Klebsiella phage KP179]                     217    217   100%  2e-71 94.21  AYD80871.1       
hypothetical protein [Klebsiella pneumoniae]                      214    214   100%  3e-70 93.39  WP_153932240.1   

Sequences with E-value WORSE than threshold


Alignments:
>hypothetical protein [Klebsiella phage KP1]
Sequence ID: AUV57634.1 Length: 121 
>hypothetical protein KPN6_114 [Klebsiella phage KPN6]
Sequence ID: QEG11716.1 Length: 121  
Range 1: 1 to 121

Score:230 bits(774), Expect:7e-77, 
Method:Composition-based stats., 
Identities:121/121(100%), Positives:121/121(100%), Gaps:0/121(0%)

Query  1    MNFKEGVQYKFVNDEAEEEFSSRYEVNEDFVYELYENGGSFTVTKVDHQNNRVSGIMWAN  60
            MNFKEGVQYKFVNDEAEEEFSSRYEVNEDFVYELYENGGSFTVTKVDHQNNRVSGIMWAN
Sbjct  1    MNFKEGVQYKFVNDEAEEEFSSRYEVNEDFVYELYENGGSFTVTKVDHQNNRVSGIMWAN  60

Query  61   GTECDEVGGEDLVIFDSEFKYFTEVGTSANVIPTDLVMNLSIHNRGQAIAAIAALQSAYQ  120
            GTECDEVGGEDLVIFDSEFKYFTEVGTSANVIPTDLVMNLSIHNRGQAIAAIAALQSAYQ
Sbjct  61   GTECDEVGGEDLVIFDSEFKYFTEVGTSANVIPTDLVMNLSIHNRGQAIAAIAALQSAYQ  120

Query  121  C  121
            C
Sbjct  121  C  121


>hypothetical protein JIPhKp122_0283 [Klebsiella phage JIPh_Kp122]
Sequence ID: QGF21696.1 Length: 121 
Range 1: 1 to 121

Score:230 bits(772), Expect:1e-76, 
Method:Composition-based stats., 
Identities:120/121(99%), Positives:121/121(100%), Gaps:0/121(0%)

Query  1    MNFKEGVQYKFVNDEAEEEFSSRYEVNEDFVYELYENGGSFTVTKVDHQNNRVSGIMWAN  60
            MNFKEGVQYKFVNDEAEEEFSSRYEVNEDFVYELYENGGSFTVTKVDHQNNRVSGIMWAN
Sbjct  1    MNFKEGVQYKFVNDEAEEEFSSRYEVNEDFVYELYENGGSFTVTKVDHQNNRVSGIMWAN  60

Query  61   GTECDEVGGEDLVIFDSEFKYFTEVGTSANVIPTDLVMNLSIHNRGQAIAAIAALQSAYQ  120
            GTECDEVGGEDLVIFDSEFKYFTEVGTSANVIPTDLVMNLS+HNRGQAIAAIAALQSAYQ
Sbjct  61   GTECDEVGGEDLVIFDSEFKYFTEVGTSANVIPTDLVMNLSVHNRGQAIAAIAALQSAYQ  120

Query  121  C  121
            C
Sbjct  121  C  121


>hypothetical protein JD18_272 [Klebsiella phage JD18]
Sequence ID: YP_009190853.1 Length: 121 
>hypothetical protein JD18_272 [Klebsiella phage JD18]
Sequence ID: AKY02143.1 Length: 121 >hypothetical protein CPT_Mineola_011 [Klebsiella phage Mineola]
Sequence ID: AWY06906.1 Length: 121  
Range 1: 1 to 121

Score:229 bits(769), Expect:3e-76, 
Method:Composition-based stats., 
Identities:119/121(98%), Positives:121/121(100%), Gaps:0/121(0%)

Query  1    MNFKEGVQYKFVNDEAEEEFSSRYEVNEDFVYELYENGGSFTVTKVDHQNNRVSGIMWAN  60
            MNFKEGVQYKFVNDEAEEEFSSRYEVNEDFV+ELYENGGSFTVTKVD+QNNRVSGIMWAN
Sbjct  1    MNFKEGVQYKFVNDEAEEEFSSRYEVNEDFVFELYENGGSFTVTKVDYQNNRVSGIMWAN  60

Query  61   GTECDEVGGEDLVIFDSEFKYFTEVGTSANVIPTDLVMNLSIHNRGQAIAAIAALQSAYQ  120
            GTECDEVGGEDLVIFDSEFKYFTEVGTSANVIPTDLVMNLSIHNRGQAIAAIAALQSAYQ
Sbjct  61   GTECDEVGGEDLVIFDSEFKYFTEVGTSANVIPTDLVMNLSIHNRGQAIAAIAALQSAYQ  120

Query  121  C  121
            C
Sbjct  121  C  121


>hypothetical protein [Klebsiella variicola]
Sequence ID: WP_142667727.1 Length: 121 
Range 1: 1 to 121

Score:227 bits(763), Expect:1e-75, 
Method:Composition-based stats., 
Identities:119/121(98%), Positives:120/121(99%), Gaps:0/121(0%)

Query  1    MNFKEGVQYKFVNDEAEEEFSSRYEVNEDFVYELYENGGSFTVTKVDHQNNRVSGIMWAN  60
            MNFKEGVQYKFVNDEAEEEFSSRYEVNEDFVYEL+ENGGSFTVTKVD QNNRVSGIMWAN
Sbjct  1    MNFKEGVQYKFVNDEAEEEFSSRYEVNEDFVYELHENGGSFTVTKVDRQNNRVSGIMWAN  60

Query  61   GTECDEVGGEDLVIFDSEFKYFTEVGTSANVIPTDLVMNLSIHNRGQAIAAIAALQSAYQ  120
            GTECDEVGGEDLVIFDSEFKYFTEVGTSANVIPTDLVMNLSIHNRGQAIAAIAALQSAYQ
Sbjct  61   GTECDEVGGEDLVIFDSEFKYFTEVGTSANVIPTDLVMNLSIHNRGQAIAAIAALQSAYQ  120

Query  121  C  121
            C
Sbjct  121  C  121


>hypothetical protein KPN5_97 [Klebsiella phage KPN5]
Sequence ID: QEG11428.1 Length: 121 
Range 1: 1 to 121

Score:227 bits(762), Expect:2e-75, 
Method:Composition-based stats., 
Identities:119/121(98%), Positives:120/121(99%), Gaps:0/121(0%)

Query  1    MNFKEGVQYKFVNDEAEEEFSSRYEVNEDFVYELYENGGSFTVTKVDHQNNRVSGIMWAN  60
            MNFKEGVQYKFVNDEAEEEFSSRYE NEDFVYELYENGGSFTVTKVD+QNNRVSGIMWAN
Sbjct  1    MNFKEGVQYKFVNDEAEEEFSSRYEFNEDFVYELYENGGSFTVTKVDYQNNRVSGIMWAN  60

Query  61   GTECDEVGGEDLVIFDSEFKYFTEVGTSANVIPTDLVMNLSIHNRGQAIAAIAALQSAYQ  120
            GTECDEVGGEDLVIFDSEFKYFTEVGTSANVIPTDLVMNLSIHNRGQAIAAIAALQSAYQ
Sbjct  61   GTECDEVGGEDLVIFDSEFKYFTEVGTSANVIPTDLVMNLSIHNRGQAIAAIAALQSAYQ  120

Query  121  C  121
            C
Sbjct  121  C  121


>hypothetical protein KPN2_117 [Klebsiella phage KPN2 HKu-2019]
Sequence ID: QEG11041.1 Length: 121 
Range 1: 1 to 121

Score:226 bits(760), Expect:3e-75, 
Method:Composition-based stats., 
Identities:118/121(98%), Positives:120/121(99%), Gaps:0/121(0%)

Query  1    MNFKEGVQYKFVNDEAEEEFSSRYEVNEDFVYELYENGGSFTVTKVDHQNNRVSGIMWAN  60
            MNFKEGVQYKFVNDEAEEEFSSRYEVNEDFVYEL+ENGGSFTVTKVD QNNRVSGIMWAN
Sbjct  1    MNFKEGVQYKFVNDEAEEEFSSRYEVNEDFVYELHENGGSFTVTKVDRQNNRVSGIMWAN  60

Query  61   GTECDEVGGEDLVIFDSEFKYFTEVGTSANVIPTDLVMNLSIHNRGQAIAAIAALQSAYQ  120
            GTECDEVGGEDLVIFDSEFKYFTEVGTSANVIPTDLVMNLS+HNRGQAIAAIAALQSAYQ
Sbjct  61   GTECDEVGGEDLVIFDSEFKYFTEVGTSANVIPTDLVMNLSVHNRGQAIAAIAALQSAYQ  120

Query  121  C  121
            C
Sbjct  121  C  121


>hypothetical protein [Klebsiella phage KPV15]
Sequence ID: APD20389.1 Length: 121 
Range 1: 1 to 121

Score:225 bits(756), Expect:8e-75, 
Method:Composition-based stats., 
Identities:119/121(98%), Positives:119/121(98%), Gaps:0/121(0%)

Query  1    MNFKEGVQYKFVNDEAEEEFSSRYEVNEDFVYELYENGGSFTVTKVDHQNNRVSGIMWAN  60
            MNFKEGVQYKFVNDEAEEEFSSRYEVNEDFVYELYENGGSFTVTKVD QNNRVSGI WAN
Sbjct  1    MNFKEGVQYKFVNDEAEEEFSSRYEVNEDFVYELYENGGSFTVTKVDRQNNRVSGITWAN  60

Query  61   GTECDEVGGEDLVIFDSEFKYFTEVGTSANVIPTDLVMNLSIHNRGQAIAAIAALQSAYQ  120
            GTECDEVGGEDLVIFDSEFKYFTEVGTSANVIPTDLVMNLSIHNRGQAIAAIAALQSAYQ
Sbjct  61   GTECDEVGGEDLVIFDSEFKYFTEVGTSANVIPTDLVMNLSIHNRGQAIAAIAALQSAYQ  120

Query  121  C  121
            C
Sbjct  121  C  121


>hypothetical protein [Klebsiella phage KP179]
Sequence ID: AYD80871.1 Length: 121 
Range 1: 1 to 121

Score:217 bits(728), Expect:2e-71, 
Method:Composition-based stats., 
Identities:114/121(94%), Positives:116/121(95%), Gaps:0/121(0%)

Query  1    MNFKEGVQYKFVNDEAEEEFSSRYEVNEDFVYELYENGGSFTVTKVDHQNNRVSGIMWAN  60
            MNFKEGVQYKFVNDEAEEEFSSRYE NEDFVYEL+ENGGSFTVTKVD QNNRVSGI WAN
Sbjct  1    MNFKEGVQYKFVNDEAEEEFSSRYEFNEDFVYELHENGGSFTVTKVDRQNNRVSGITWAN  60

Query  61   GTECDEVGGEDLVIFDSEFKYFTEVGTSANVIPTDLVMNLSIHNRGQAIAAIAALQSAYQ  120
            G ECDE+ GEDLVIFDSEFKYFTEVGTSANVIPTDLVMNLSIHNRGQAIAAIAALQSAYQ
Sbjct  61   GAECDEIDGEDLVIFDSEFKYFTEVGTSANVIPTDLVMNLSIHNRGQAIAAIAALQSAYQ  120

Query  121  C  121
            C
Sbjct  121  C  121


>hypothetical protein [Klebsiella pneumoniae]
Sequence ID: WP_153932240.1 Length: 121 
>hypothetical protein kpv477_010 [Klebsiella phage vB_KpnM_KpV477]
Sequence ID: YP_009288686.1 Length: 121 >hypothetical protein kpv477_010 [Klebsiella phage vB_KpnM_KpV477]
Sequence ID: ANT40447.1 Length: 121 >hypothetical protein [Klebsiella pneumoniae]
Sequence ID: MRL95056.1 Length: 121  
Range 1: 1 to 121

Score:214 bits(717), Expect:3e-70, 
Method:Composition-based stats., 
Identities:113/121(93%), Positives:115/121(95%), Gaps:0/121(0%)

Query  1    MNFKEGVQYKFVNDEAEEEFSSRYEVNEDFVYELYENGGSFTVTKVDHQNNRVSGIMWAN  60
            MNFKEGVQYKFVNDEAEEEFSSRYE NEDFVYEL+ENGGSFTVTKVD QNNRVSGI WAN
Sbjct  1    MNFKEGVQYKFVNDEAEEEFSSRYEFNEDFVYELHENGGSFTVTKVDRQNNRVSGITWAN  60

Query  61   GTECDEVGGEDLVIFDSEFKYFTEVGTSANVIPTDLVMNLSIHNRGQAIAAIAALQSAYQ  120
            G ECDE+ GEDLVIFDSEF YFTEVGTSANVIPTDLVMNLSIHNRGQAIAAIAALQSAYQ
Sbjct  61   GAECDEIDGEDLVIFDSEFNYFTEVGTSANVIPTDLVMNLSIHNRGQAIAAIAALQSAYQ  120

Query  121  C  121
            C
Sbjct  121  C  121


		
