# Supplementary material for: Influence of Non-canonical DNA Bases on the Genomic Diversity of Tevenvirinae
Source: Front Microbiol. 2021 Apr 6;12:632686. doi: 10.3389/fmicb.2021.632686 (PMC8056088; doi:10.3389/fmicb.2021.632686)
Supplement: Supplementary Data Sheet 2 — The results of the BLAST-assisted (“txt” files) and HMMER-assisted (“xlsx” files) searches for GSC homologs. The clusters containing homologs of proteins from other organisms are listed. [file Data_Sheet_2.ZIP › Data sheet 2/Group VIIII/44934.xlsx]

## Sheet: Лист1
	ID	Title	E-value	Ind. E-value	Bitscore	Aligned Positions
1	AYD80871.1	hypothetical protein [Klebsiella phage KP179]	3.8e-72	4.2e-72	250.4	122
2	YP_009196527.1	hypothetical protein S13_143 [Cronobacter phage S13]AIA64942.1 hypothetical protein	0.000015	0.000016	35.6	115
3	BBC78059.1	Hypothetical protein [Escherichia phage EcS1]	0.00007	0.00009	33.1	119
4	QEM42463.1	hypothetical protein CPTPhageEI1_258 [Klebsiella phage EI]	0.00063	0.00075	30.1	107
5	QGH71589.1	hypothetical protein prasa_gp14 [Enterobacter phage prasa_myo]	0.00065	0.015	25.9	89
