# Supplementary material for: Influence of Non-canonical DNA Bases on the Genomic Diversity of Tevenvirinae
Source: Front Microbiol. 2021 Apr 6;12:632686. doi: 10.3389/fmicb.2021.632686 (PMC8056088; doi:10.3389/fmicb.2021.632686)
Supplement: Supplementary Data Sheet 2 — The results of the BLAST-assisted (“txt” files) and HMMER-assisted (“xlsx” files) searches for GSC homologs. The clusters containing homologs of proteins from other organisms are listed. [file Data_Sheet_2.ZIP › Data sheet 2/Group VIIII/44936.txt]

RID: 6JW9JP1S016	
Job Title:Protein Sequence				
Program: BLASTP 
Query: None ID: lcl|Query_21401(amino acid) Length: 135
Database: nr All non-redundant GenBank CDS translations+PDB+SwissProt+PIR+PRF excluding environmental samples from WGS projects
	
Sequences producing significant alignments:

Sequences  with  E-value BETTER than threshold
                                                                  Max    Total Query   E   Per.                  
Description                                                       Score  Score cover Value Ident  Accession        

hypothetical protein [Klebsiella phage KP1]                       265    265   100%  4e-90 100.00 AUV57636.1       
hypothetical protein CPT_Mineola_013 [Klebsiella phage Mineola]   264    264   100%  7e-90 99.26  AWY06908.1       
hypothetical protein [Klebsiella pneumoniae]                      264    264   100%  1e-89 99.26  WP_153932238.1   
hypothetical protein KPN5_99 [Klebsiella phage KPN5]              235    235   100%  3e-78 72.60  QEG11430.1       
hypothetical protein JD18_274 [Klebsiella phage JD18]             235    235   100%  4e-78 71.92  YP_009190855.1   
hypothetical protein KPN6_116 [Klebsiella phage KPN6]             233    233   100%  2e-77 71.92  QEG11700.1       
hypothetical protein PKO111_125 [Klebsiella phage PKO111]         231    231   100%  8e-77 71.23  YP_009289526.1   
hypothetical protein [Klebsiella variicola]                       194    194   100%  6e-62 68.71  WP_142667725.1   
hypothetical protein JIPhKp122_0285 [Klebsiella phage JIPh_Kp122] 181    181   100%  1e-56 65.99  QGF21698.1       
hypothetical protein KPN2_115 [Klebsiella phage KPN2 HKu-2019]    179    179   100%  4e-56 65.31  QEG11039.1       
hypothetical protein [Klebsiella phage KP179]                     177    177   100%  4e-55 65.31  AYD80869.1       
hypothetical protein [Klebsiella phage KPV15]                     135    135   50%   3e-39 98.53  APD20391.1       
hypothetical protein [Klebsiella phage KPV15]                     103    103   38%   5e-27 100.00 APD20392.1       

Sequences with E-value WORSE than threshold


Alignments:
>hypothetical protein [Klebsiella phage KP1]
Sequence ID: AUV57636.1 Length: 135 
Range 1: 1 to 135

Score:265 bits(891), Expect:4e-90, 
Method:Composition-based stats., 
Identities:135/135(100%), Positives:135/135(100%), Gaps:0/135(0%)

Query  1    MKDLVVGENVKVIGGKWVGHNGVIVKVVNRNDGKSGYKIYREDFGDYIHCLKKFVESSES  60
            MKDLVVGENVKVIGGKWVGHNGVIVKVVNRNDGKSGYKIYREDFGDYIHCLKKFVESSES
Sbjct  1    MKDLVVGENVKVIGGKWVGHNGVIVKVVNRNDGKSGYKIYREDFGDYIHCLKKFVESSES  60

Query  61   YLRKWVHVNSLDNVITQSVSSTNSATNLSLHKNVLVTDEWEEDGKTLVNVVFQGNYAVLP  120
            YLRKWVHVNSLDNVITQSVSSTNSATNLSLHKNVLVTDEWEEDGKTLVNVVFQGNYAVLP
Sbjct  61   YLRKWVHVNSLDNVITQSVSSTNSATNLSLHKNVLVTDEWEEDGKTLVNVVFQGNYAVLP  120

Query  121  KADVEPTESQRQGLV  135
            KADVEPTESQRQGLV
Sbjct  121  KADVEPTESQRQGLV  135


>hypothetical protein CPT_Mineola_013 [Klebsiella phage Mineola]
Sequence ID: AWY06908.1 Length: 135 
Range 1: 1 to 135

Score:264 bits(889), Expect:7e-90, 
Method:Composition-based stats., 
Identities:134/135(99%), Positives:135/135(100%), Gaps:0/135(0%)

Query  1    MKDLVVGENVKVIGGKWVGHNGVIVKVVNRNDGKSGYKIYREDFGDYIHCLKKFVESSES  60
            MKDLVVGENVKVIGGKWVGHNGVIVKVVNRNDGKSGYKIYREDFGDYIHCLKKFVESSES
Sbjct  1    MKDLVVGENVKVIGGKWVGHNGVIVKVVNRNDGKSGYKIYREDFGDYIHCLKKFVESSES  60

Query  61   YLRKWVHVNSLDNVITQSVSSTNSATNLSLHKNVLVTDEWEEDGKTLVNVVFQGNYAVLP  120
            YLRKWVHVNSLD+VITQSVSSTNSATNLSLHKNVLVTDEWEEDGKTLVNVVFQGNYAVLP
Sbjct  61   YLRKWVHVNSLDSVITQSVSSTNSATNLSLHKNVLVTDEWEEDGKTLVNVVFQGNYAVLP  120

Query  121  KADVEPTESQRQGLV  135
            KADVEPTESQRQGLV
Sbjct  121  KADVEPTESQRQGLV  135


>hypothetical protein [Klebsiella pneumoniae]
Sequence ID: WP_153932238.1 Length: 135 
>hypothetical protein kpv477_012 [Klebsiella phage vB_KpnM_KpV477]
Sequence ID: YP_009288688.1 Length: 135 >hypothetical protein kpv477_012 [Klebsiella phage vB_KpnM_KpV477]
Sequence ID: ANT40449.1 Length: 135 >hypothetical protein [Klebsiella pneumoniae]
Sequence ID: MRL95054.1 Length: 135  
Range 1: 1 to 135

Score:264 bits(888), Expect:1e-89, 
Method:Composition-based stats., 
Identities:134/135(99%), Positives:135/135(100%), Gaps:0/135(0%)

Query  1    MKDLVVGENVKVIGGKWVGHNGVIVKVVNRNDGKSGYKIYREDFGDYIHCLKKFVESSES  60
            MKDLVVGENVKVIGGKWVGH+GVIVKVVNRNDGKSGYKIYREDFGDYIHCLKKFVESSES
Sbjct  1    MKDLVVGENVKVIGGKWVGHSGVIVKVVNRNDGKSGYKIYREDFGDYIHCLKKFVESSES  60

Query  61   YLRKWVHVNSLDNVITQSVSSTNSATNLSLHKNVLVTDEWEEDGKTLVNVVFQGNYAVLP  120
            YLRKWVHVNSLDNVITQSVSSTNSATNLSLHKNVLVTDEWEEDGKTLVNVVFQGNYAVLP
Sbjct  61   YLRKWVHVNSLDNVITQSVSSTNSATNLSLHKNVLVTDEWEEDGKTLVNVVFQGNYAVLP  120

Query  121  KADVEPTESQRQGLV  135
            KADVEPTESQRQGLV
Sbjct  121  KADVEPTESQRQGLV  135


>hypothetical protein KPN5_99 [Klebsiella phage KPN5]
Sequence ID: QEG11430.1 Length: 146 
Range 1: 1 to 146

Score:235 bits(790), Expect:3e-78, 
Method:Composition-based stats., 
Identities:106/146(73%), Positives:118/146(80%), Gaps:11/146(7%)

Query  1    MKDLVVGENVKVIGGKWVGHNGVIVKVVNRNDGKSGYKIYREDFGDYIHCLKKFVES---  57
            MK+LVVGENVKVIGGK +G  GVIV + NR++  S Y +  E+    ++ L+KFV +   
Sbjct  1    MKNLVVGENVKVIGGKHIGKEGVIVGIFNRSNKMSSYLLQLENEDKAVYSLQKFVVALES  60

Query  58   --------SESYLRKWVHVNSLDNVITQSVSSTNSATNLSLHKNVLVTDEWEEDGKTLVN  109
                    +ESYLRKWVHVNSLDNVITQSVSSTNSATNLSLHKNVLVTDEWEEDGKTLVN
Sbjct  61   RDLLDSMFNESYLRKWVHVNSLDNVITQSVSSTNSATNLSLHKNVLVTDEWEEDGKTLVN  120

Query  110  VVFQGNYAVLPKADVEPTESQRQGLV  135
            VVFQGNYAVLPKADVEPTESQRQGLV
Sbjct  121  VVFQGNYAVLPKADVEPTESQRQGLV  146


>hypothetical protein JD18_274 [Klebsiella phage JD18]
Sequence ID: YP_009190855.1 Length: 146 
>hypothetical protein JD18_274 [Klebsiella phage JD18]
Sequence ID: AKY02145.1 Length: 146  
Range 1: 1 to 146

Score:235 bits(789), Expect:4e-78, 
Method:Composition-based stats., 
Identities:105/146(72%), Positives:118/146(80%), Gaps:11/146(7%)

Query  1    MKDLVVGENVKVIGGKWVGHNGVIVKVVNRNDGKSGYKIYREDFGDYIHCLKKFVES---  57
            MK+LVVGE+VKVIGGK +G  GVIV + NR++  S Y +  E+    ++ L+KFV +   
Sbjct  1    MKNLVVGESVKVIGGKHIGKEGVIVGIFNRSNKMSSYLLQLENEDKAVYSLQKFVVALES  60

Query  58   --------SESYLRKWVHVNSLDNVITQSVSSTNSATNLSLHKNVLVTDEWEEDGKTLVN  109
                    +ESYLRKWVHVNSLDNVITQSVSSTNSATNLSLHKNVLVTDEWEEDGKTLVN
Sbjct  61   RDLLDSMFNESYLRKWVHVNSLDNVITQSVSSTNSATNLSLHKNVLVTDEWEEDGKTLVN  120

Query  110  VVFQGNYAVLPKADVEPTESQRQGLV  135
            VVFQGNYAVLPKADVEPTESQRQGLV
Sbjct  121  VVFQGNYAVLPKADVEPTESQRQGLV  146


>hypothetical protein KPN6_116 [Klebsiella phage KPN6]
Sequence ID: QEG11700.1 Length: 146 
Range 1: 1 to 146

Score:233 bits(783), Expect:2e-77, 
Method:Composition-based stats., 
Identities:105/146(72%), Positives:118/146(80%), Gaps:11/146(7%)

Query  1    MKDLVVGENVKVIGGKWVGHNGVIVKVVNRNDGKSGYKIYREDFGDYIHCLKKFVES---  57
            MK+LVVGENVKVIGGK +G  GVIV + NR++  S Y +  E+    ++ L+KFV +   
Sbjct  1    MKNLVVGENVKVIGGKHIGKEGVIVGIFNRSNKMSSYLLQLENEDKAVYSLQKFVVALES  60

Query  58   --------SESYLRKWVHVNSLDNVITQSVSSTNSATNLSLHKNVLVTDEWEEDGKTLVN  109
                    +ESYLRKWVHVNSLDNVITQSVSSTNSATNLSLHKNVLVTDEWEE+GKTLVN
Sbjct  61   RDLLDSMFNESYLRKWVHVNSLDNVITQSVSSTNSATNLSLHKNVLVTDEWEEEGKTLVN  120

Query  110  VVFQGNYAVLPKADVEPTESQRQGLV  135
            VVFQGNYAVLPKADVEPTESQRQGLV
Sbjct  121  VVFQGNYAVLPKADVEPTESQRQGLV  146


>hypothetical protein PKO111_125 [Klebsiella phage PKO111]
Sequence ID: YP_009289526.1 Length: 146 
>hypothetical protein PKO111_125 [Klebsiella phage PKO111]
Sequence ID: AKJ73188.1 Length: 146  
Range 1: 1 to 146

Score:231 bits(778), Expect:8e-77, 
Method:Composition-based stats., 
Identities:104/146(71%), Positives:117/146(80%), Gaps:11/146(7%)

Query  1    MKDLVVGENVKVIGGKWVGHNGVIVKVVNRNDGKSGYKIYREDFGDYIHCLKKFVES---  57
            MK+LVVGENVKVIGGK  G  GVIV + NR++  S Y +  ++    ++ L+KFV +   
Sbjct  1    MKNLVVGENVKVIGGKHTGKEGVIVGIFNRSNKMSSYLLQLDNEDKAVYSLQKFVVALES  60

Query  58   --------SESYLRKWVHVNSLDNVITQSVSSTNSATNLSLHKNVLVTDEWEEDGKTLVN  109
                    +ESYLRKWVHVNSLDNVITQSVSSTNSATNLSLHKNVLVTDEWEEDGKTLVN
Sbjct  61   RDLLDSMFNESYLRKWVHVNSLDNVITQSVSSTNSATNLSLHKNVLVTDEWEEDGKTLVN  120

Query  110  VVFQGNYAVLPKADVEPTESQRQGLV  135
            VVFQGN+AVLPKADVEPTESQRQGLV
Sbjct  121  VVFQGNFAVLPKADVEPTESQRQGLV  146


>hypothetical protein [Klebsiella variicola]
Sequence ID: WP_142667725.1 Length: 146 
Range 1: 1 to 146

Score:194 bits(650), Expect:6e-62, 
Method:Composition-based stats., 
Identities:101/147(69%), Positives:114/147(77%), Gaps:13/147(8%)

Query  1    MKDLVVGENVKVIGGKWVGHNGVIVKVVNRNDGKSGYKIYREDFGDYIHCLKKFVESS--  58
            MK+L+VG+ V+V GGKWVGH GVIVKV NRNDGK+GYKI+  D+GDYIHCL+KFV  +  
Sbjct  1    MKNLIVGDAVEVTGGKWVGHTGVIVKVANRNDGKAGYKIH-SDYGDYIHCLEKFVVPAKH  59

Query  59   ----------ESYLRKWVHVNSLDNVITQSVSSTNSATNLSLHKNVLVTDEWEEDGKTLV  108
                      ES+ RKWV V +L NV+TQS    N A NL+  KNVLVTDEWEEDGKTLV
Sbjct  60   LKFKDTNNVKESFERKWVRVKTLKNVVTQSKDPKNPAKNLNQGKNVLVTDEWEEDGKTLV  119

Query  109  NVVFQGNYAVLPKADVEPTESQRQGLV  135
            NVVFQ NYAVLPKADVEPTESQRQGLV
Sbjct  120  NVVFQCNYAVLPKADVEPTESQRQGLV  146


>hypothetical protein JIPhKp122_0285 [Klebsiella phage JIPh_Kp122]
Sequence ID: QGF21698.1 Length: 146 
Range 1: 1 to 146

Score:181 bits(604), Expect:1e-56, 
Method:Composition-based stats., 
Identities:97/147(66%), Positives:110/147(74%), Gaps:13/147(8%)

Query  1    MKDLVVGENVKVIGGKWVGHNGVIVKVVNRNDGKSGYKIYREDFGDYIHCLKKFVESS--  58
            MK+L+VG+ V+V GGKWVGH GVIVKV NRNDGK+GYKI+  D GDYIHCL+KFV  +  
Sbjct  1    MKNLIVGDAVEVTGGKWVGHTGVIVKVANRNDGKAGYKIH-SDSGDYIHCLEKFVVPAKY  59

Query  59   ----------ESYLRKWVHVNSLDNVITQSVSSTNSATNLSLHKNVLVTDEWEEDGKTLV  108
                      ES+ RKWV V +L NV+TQS    N A NLS  KNVLVTDEWEEDGKTLV
Sbjct  60   LKFKDTNNVKESFERKWVRVKTLKNVVTQSKDPKNPAKNLSQGKNVLVTDEWEEDGKTLV  119

Query  109  NVVFQGNYAVLPKADVEPTESQRQGLV  135
            NVVFQGN+AVLPK DVE +ESQ  GLV
Sbjct  120  NVVFQGNFAVLPKEDVEVSESQNPGLV  146


>hypothetical protein KPN2_115 [Klebsiella phage KPN2 HKu-2019]
Sequence ID: QEG11039.1 Length: 146 
Range 1: 1 to 146

Score:179 bits(599), Expect:4e-56, 
Method:Composition-based stats., 
Identities:96/147(65%), Positives:109/147(74%), Gaps:13/147(8%)

Query  1    MKDLVVGENVKVIGGKWVGHNGVIVKVVNRNDGKSGYKIYREDFGDYIHCLKKFVESS--  58
            MK+L+VG+ V+V GGKWVGH GVIVKV NRNDGK+GYKI+  D GDYIHCL+KFV  +  
Sbjct  1    MKNLIVGDAVEVTGGKWVGHTGVIVKVANRNDGKAGYKIH-SDSGDYIHCLQKFVVPAKY  59

Query  59   ----------ESYLRKWVHVNSLDNVITQSVSSTNSATNLSLHKNVLVTDEWEEDGKTLV  108
                      ES+ RKWV V +L NV+TQS    N A NLS  KNVLVTDEWEED KTLV
Sbjct  60   LKFKDTNDVKESFERKWVRVKTLKNVVTQSKDPKNPAKNLSQGKNVLVTDEWEEDDKTLV  119

Query  109  NVVFQGNYAVLPKADVEPTESQRQGLV  135
            NVVFQGN+AVLPK DVE +ESQ  GLV
Sbjct  120  NVVFQGNFAVLPKDDVEVSESQNPGLV  146


>hypothetical protein [Klebsiella phage KP179]
Sequence ID: AYD80869.1 Length: 146 
Range 1: 1 to 146

Score:177 bits(591), Expect:4e-55, 
Method:Composition-based stats., 
Identities:96/147(65%), Positives:109/147(74%), Gaps:13/147(8%)

Query  1    MKDLVVGENVKVIGGKWVGHNGVIVKVVNRNDGKSGYKIYREDFGDYIHCLKKFVESS--  58
            MK+L+VG+ V+V GGKWVGH GVIVKV NRNDGK+GYKI+  D GDYIHCL+KFV  +  
Sbjct  1    MKNLIVGDVVEVTGGKWVGHTGVIVKVANRNDGKAGYKIH-SDSGDYIHCLEKFVVPAKY  59

Query  59   ----------ESYLRKWVHVNSLDNVITQSVSSTNSATNLSLHKNVLVTDEWEEDGKTLV  108
                      ES+ RKWV V +L NV+TQS    N A NLS  KNVLVTDEWEED KTLV
Sbjct  60   LKFKDTNDVKESFERKWVRVKTLKNVVTQSKDPKNPAKNLSQGKNVLVTDEWEEDDKTLV  119

Query  109  NVVFQGNYAVLPKADVEPTESQRQGLV  135
            NVVFQGN+AVLPK DVE +ESQ  GLV
Sbjct  120  NVVFQGNFAVLPKEDVEVSESQNPGLV  146


>hypothetical protein [Klebsiella phage KPV15]
Sequence ID: APD20391.1 Length: 68 
Range 1: 1 to 68

Score:135 bits(447), Expect:3e-39, 
Method:Composition-based stats., 
Identities:67/68(99%), Positives:68/68(100%), Gaps:0/68(0%)

Query  68   VNSLDNVITQSVSSTNSATNLSLHKNVLVTDEWEEDGKTLVNVVFQGNYAVLPKADVEPT  127
            +NSLDNVITQSVSSTNSATNLSLHKNVLVTDEWEEDGKTLVNVVFQGNYAVLPKADVEPT
Sbjct  1    MNSLDNVITQSVSSTNSATNLSLHKNVLVTDEWEEDGKTLVNVVFQGNYAVLPKADVEPT  60

Query  128  ESQRQGLV  135
            ESQRQGLV
Sbjct  61   ESQRQGLV  68


>hypothetical protein [Klebsiella phage KPV15]
Sequence ID: APD20392.1 Length: 67 
Range 1: 1 to 52

Score:103 bits(341), Expect:5e-27, 
Method:Composition-based stats., 
Identities:52/52(100%), Positives:52/52(100%), Gaps:0/52(0%)

Query  1   MKDLVVGENVKVIGGKWVGHNGVIVKVVNRNDGKSGYKIYREDFGDYIHCLK  52
           MKDLVVGENVKVIGGKWVGHNGVIVKVVNRNDGKSGYKIYREDFGDYIHCLK
Sbjct  1   MKDLVVGENVKVIGGKWVGHNGVIVKVVNRNDGKSGYKIYREDFGDYIHCLK  52


		
