# Supplementary material for: Influence of Non-canonical DNA Bases on the Genomic Diversity of Tevenvirinae
Source: Front Microbiol. 2021 Apr 6;12:632686. doi: 10.3389/fmicb.2021.632686 (PMC8056088; doi:10.3389/fmicb.2021.632686)
Supplement: Supplementary Data Sheet 2 — The results of the BLAST-assisted (“txt” files) and HMMER-assisted (“xlsx” files) searches for GSC homologs. The clusters containing homologs of proteins from other organisms are listed. [file Data_Sheet_2.ZIP › Data sheet 2/Group VIIII/44936.xlsx]

## Sheet: Лист1
	ID	Title	E-value	Ind. E-value	Bitscore	Aligned Positions
1	AUV57636.1	hypothetical protein [Klebsiella phage KP1]	2.9e-86	3.3e-86	296.8	136
2	APD20391.1	hypothetical protein [Klebsiella phage KPV15]	2e-42	2.2e-42	154.9	69
3	APD20392.1	hypothetical protein [Klebsiella phage KPV15]	9.7e-24	1.1e-23	94.4	56
4	AWD90447.1	hypothetical protein [Erwinia phage Cronus]	6.4e-7	7.9e-7	39.8	145
5	WP_154685223.1	DUF11 domain-containing protein [Tetrasphaera sp. HKS02]QGN58973.1 DUF11 domain-cont	0.0000011	2200	9.2	47
6	YP_009148005.1	hypothetical protein [Salmonella phage STML-198]AFU63963.1 hypothetical protein [Sal	0.00007	0.00014	32.6	124
