# Supplementary material for: Influence of Non-canonical DNA Bases on the Genomic Diversity of Tevenvirinae
Source: Front Microbiol. 2021 Apr 6;12:632686. doi: 10.3389/fmicb.2021.632686 (PMC8056088; doi:10.3389/fmicb.2021.632686)
Supplement: Supplementary Data Sheet 2 — The results of the BLAST-assisted (“txt” files) and HMMER-assisted (“xlsx” files) searches for GSC homologs. The clusters containing homologs of proteins from other organisms are listed. [file Data_Sheet_2.ZIP › Data sheet 2/Group VIII/8564.txt]

RID: 6JENTVHN016	
Job Title:Protein Sequence				
Program: BLASTP 
Query: unnamed protein product ID: lcl|Query_33236(amino acid) Length: 511
Database: nr All non-redundant GenBank CDS translations+PDB+SwissProt+PIR+PRF excluding environmental samples from WGS projects
	
Sequences producing significant alignments:

Sequences  with  E-value BETTER than threshold
                                                                  Max    Total Query    E    Per.                  
Description                                                       Score  Score cover Value  Ident  Accession        

Head outer capsid protein (c-part SGNH hydrolase) [Cronobacter... 1012   1012  100%  0.0    100.00 SCN45699.1       
hypothetical protein CC31p007 [Enterobacter phage CC31]           1007   1007  100%  0.0    94.91  YP_004009865.1   
putative head outer capsid protein [Klebsiella phage...           1007   1007  100%  0.0    98.04  QEG13048.1       
hypothetical protein PSH1140_009 [Enterobacter phage myPSH1140]   993    993   100%  0.0    93.74  AVR55214.1       
head outer capsid protein [Enterobacter phage PG7]                987    987   100%  0.0    95.11  YP_009005270.1   
head outer capsid protein [Edwardsiella phage PEi20]              820    820   99%   0.0    81.66  YP_009190164.1   
head outer capsid protein [Edwardsiella phage PEi26]              819    819   99%   0.0    81.46  BAQ22957.1       
SGNH hydrolase domain-containing protein [Cronobacter phage S13]  499    499   98%   7e-170 52.18  YP_009196519.1   
SGNH/GDSL hydrolase family protein [Kosakonia radicincitans]      451    451   80%   5e-152 57.04  WP_144136162.1   
SGNH/GDSL hydrolase family protein [Kosakonia sp. H7A]            436    436   81%   1e-145 54.33  PTA91294.1       
SGNH/GDSL hydrolase family protein [Phytobacter ursingii]         431    431   80%   4e-144 57.28  WP_142516314.1   
head outer capsid protein [Enterobacter phage vB_EclM_CIP9]       432    432   83%   6e-144 50.69  QHS01665.1       
SGNH/GDSL hydrolase family protein [Kosakonia sp. H7A]            427    427   81%   1e-142 54.33  WP_158262940.1   
Lysophospholipase L1 [Kosakonia sacchari]                         426    426   80%   4e-142 54.35  SEL24143.1       
putative SGNH/GDSL hydrolase family protein [Erwinia phage...     412    412   81%   3e-136 50.12  ASU03778.1       
SGNH/GDSL hydrolase family protein [Salmonella enterica subsp.... 412    412   83%   4e-136 48.30  EBV8434149.1     
SGNH/GDSL hydrolase family protein [Escherichia coli]             402    402   81%   1e-132 50.71  WP_157702361.1   
putative SGNH/GDSL hydrolase family protein [Erwinia phage...     403    403   81%   1e-132 49.16  YP_009612880.1   
SGNH/GDSL hydrolase family protein [Escherichia coli]             400    400   81%   6e-132 50.24  WP_096837002.1   
SGNH/GDSL hydrolase family protein [Escherichia coli]             396    396   81%   2e-130 49.76  WP_161622431.1   
SGNH/GDSL hydrolase family protein [Escherichia coli]             387    387   76%   1e-127 51.12  WP_157914717.1   
SGNH/GDSL hydrolase family protein [Salmonella enterica]          381    381   79%   1e-124 49.15  ECL1760755.1     
SGNH/GDSL hydrolase family protein [Salmonella enterica subsp.... 381    381   79%   2e-124 48.79  ECC9542506.1     
SGNH/GDSL hydrolase family protein [Salmonella enterica]          381    381   79%   2e-124 48.91  EAP7917196.1     
SGNH/GDSL hydrolase family protein [Salmonella enterica subsp.... 383    383   79%   3e-124 48.42  ECC9540348.1     
SGNH/GDSL hydrolase family protein [Salmonella enterica subsp.... 380    380   79%   5e-124 48.91  ECI4704075.1     
SGNH/GDSL hydrolase family protein [Salmonella enterica]          380    380   79%   6e-124 48.91  EBA4611786.1     
SGNH/GDSL hydrolase family protein [Salmonella enterica subsp.... 379    379   79%   8e-124 48.66  EBX0279796.1     
SGNH/GDSL hydrolase family protein [Salmonella enterica subsp.... 379    379   79%   8e-124 48.66  EDS3849429.1     
SGNH/GDSL hydrolase family protein [Salmonella enterica]          379    379   79%   1e-123 48.91  EAP4931237.1     
SGNH/GDSL hydrolase family protein [Salmonella enterica subsp.... 379    379   79%   1e-123 48.91  ECD9419088.1     
SGNH/GDSL hydrolase family protein [Salmonella enterica]          379    379   79%   1e-123 48.66  EAW0759600.1     
SGNH/GDSL hydrolase family protein [Salmonella enterica]          378    378   79%   1e-123 48.66  EAA9518739.1     
SGNH/GDSL hydrolase family protein [Salmonella enterica]          378    378   79%   1e-123 48.91  EBE1546448.1     
SGNH/GDSL hydrolase family protein [Salmonella enterica]          378    378   79%   2e-123 48.91  EBP0096494.1     
SGNH/GDSL hydrolase family protein [Salmonella enterica subsp.... 378    378   79%   2e-123 48.91  ECW0137655.1     
SGNH/GDSL hydrolase family protein [Salmonella enterica subsp.... 378    378   79%   2e-123 48.91  EDW2529048.1     
SGNH/GDSL hydrolase family protein [Salmonella enterica]          378    378   79%   2e-123 48.91  EBN8531820.1     
SGNH/GDSL hydrolase family protein [Salmonella enterica subsp.... 378    378   79%   2e-123 48.66  EAA4084715.1     
hypothetical protein [Salmonella enterica]                        378    378   79%   2e-123 48.66  WP_079806238.1   
SGNH/GDSL hydrolase family protein [Salmonella enterica subsp.... 378    378   79%   3e-123 48.91  EAA6226600.1     
SGNH/GDSL hydrolase family protein [Salmonella enterica]          377    377   79%   4e-123 48.66  EBA4610721.1     
SGNH/GDSL hydrolase family protein [Salmonella enterica subsp.... 377    377   79%   4e-123 48.91  ECI2499607.1     
SGNH/GDSL hydrolase family protein [Salmonella enterica subsp.... 377    377   79%   5e-123 48.66  ECT8649874.1     
SGNH/GDSL hydrolase family protein [Salmonella enterica subsp.... 377    377   79%   6e-123 48.42  ECJ5846428.1     
SGNH/GDSL hydrolase family protein [Salmonella enterica subsp.... 377    377   79%   6e-123 48.66  EDU4962240.1     
SGNH/GDSL hydrolase family protein [Salmonella enterica subsp.... 377    377   79%   7e-123 48.79  ECI4012594.1     
SGNH/GDSL hydrolase family protein [Salmonella enterica subsp.... 377    377   79%   7e-123 48.66  EAB8936445.1     
SGNH/GDSL hydrolase family protein [Salmonella enterica]          377    377   79%   7e-123 48.66  EAZ5330893.1     
SGNH/GDSL hydrolase family protein [Salmonella enterica]          377    377   79%   9e-123 48.66  WP_111760652.1   
SGNH/GDSL hydrolase family protein [Salmonella enterica subsp.... 377    377   79%   1e-122 48.66  EDV1137715.1     
SGNH/GDSL hydrolase family protein [Salmonella enterica subsp.... 376    376   79%   1e-122 48.42  MLQ06511.1       
SGNH/GDSL hydrolase family protein [Salmonella enterica subsp.... 376    376   79%   1e-122 48.79  EDX4491434.1     
SGNH/GDSL hydrolase family protein [Salmonella enterica]          376    376   79%   1e-122 48.66  EAW4593342.1     
SGNH/GDSL hydrolase family protein [Salmonella enterica]          376    376   79%   1e-122 48.66  WP_111763120.1   
SGNH/GDSL hydrolase family protein [Salmonella enterica subsp.... 376    376   79%   2e-122 48.66  ECI3497703.1     
SGNH/GDSL hydrolase family protein [Salmonella enterica]          376    376   79%   2e-122 48.42  EAQ6197205.1     
SGNH/GDSL hydrolase family protein [Salmonella enterica]          374    374   78%   2e-122 48.77  EBA2750212.1     
SGNH/GDSL hydrolase family protein [Salmonella enterica]          375    375   79%   3e-122 48.54  EBS6855403.1     
SGNH/GDSL hydrolase family protein [Salmonella enterica]          375    375   79%   3e-122 49.03  WP_052715461.1   
SGNH/GDSL hydrolase family protein [Salmonella enterica]          375    375   79%   3e-122 48.42  EAX2628972.1     
SGNH/GDSL hydrolase family protein [Salmonella enterica subsp.... 375    375   79%   4e-122 48.42  ECL7394893.1     
SGNH/GDSL hydrolase family protein [Salmonella enterica subsp.... 377    377   79%   4e-122 48.30  ECG1031425.1     
SGNH/GDSL hydrolase family protein [Salmonella enterica subsp.... 375    375   79%   4e-122 48.66  EAA9549346.1     
SGNH/GDSL hydrolase family protein [Salmonella enterica subsp.... 375    375   79%   6e-122 48.90  ECA5314126.1     
SGNH/GDSL hydrolase family protein [Salmonella enterica]          375    375   79%   6e-122 48.79  EBQ7861366.1     
SGNH/GDSL hydrolase family protein [Salmonella enterica]          374    374   79%   6e-122 48.90  EBJ5997109.1     
SGNH/GDSL hydrolase family protein [Salmonella enterica subsp.... 374    374   79%   7e-122 48.90  EDD8363957.1     
SGNH/GDSL hydrolase family protein [Salmonella enterica]          374    374   79%   9e-122 48.79  EAY9562293.1     
hypothetical protein [Salmonella enterica]                        373    373   79%   1e-121 48.79  WP_079797676.1   
SGNH/GDSL hydrolase family protein [Salmonella enterica subsp.... 373    373   79%   1e-121 48.54  ECQ0824942.1     
SGNH/GDSL hydrolase family protein [Salmonella enterica subsp.... 372    372   78%   2e-121 49.14  EAA9934142.1     
SGNH/GDSL hydrolase family protein [Salmonella enterica]          373    373   79%   2e-121 48.54  EBA5671411.1     
SGNH/GDSL hydrolase family protein [Salmonella enterica]          373    373   79%   3e-121 48.79  EBA5230599.1     
SGNH/GDSL hydrolase family protein [Salmonella enterica]          373    373   79%   3e-121 48.54  WP_127174385.1   
SGNH/GDSL hydrolase family protein [Salmonella enterica subsp.... 373    373   79%   3e-121 48.54  ECJ3056649.1     
SGNH/GDSL hydrolase family protein [Salmonella enterica subsp.... 373    373   79%   3e-121 48.54  ECC3554160.1     
SGNH/GDSL hydrolase family protein [Salmonella enterica]          372    372   79%   6e-121 49.02  ECL1756433.1     
SGNH/GDSL hydrolase family protein [Salmonella enterica subsp.... 371    371   79%   1e-120 48.54  EDV4118000.1     
SGNH/GDSL hydrolase family protein [Salmonella enterica subsp.... 371    371   79%   1e-120 48.06  EDR0193540.1     
SGNH/GDSL hydrolase family protein [Salmonella enterica]          371    371   79%   1e-120 48.05  EDS3395410.1     
SGNH/GDSL hydrolase family protein [Salmonella enterica]          371    371   79%   2e-120 48.78  EAS4501260.1     
SGNH/GDSL hydrolase family protein [Salmonella enterica]          371    371   79%   2e-120 47.82  EAW0685121.1     
SGNH/GDSL hydrolase family protein [Salmonella enterica]          370    370   79%   5e-120 47.82  ECL1289273.1     
SGNH/GDSL hydrolase family protein [Salmonella enterica subsp.... 368    368   78%   6e-120 48.64  EAA9931396.1     
hypothetical protein [Salmonella enterica]                        369    369   79%   7e-120 48.30  WP_058114784.1   
SGNH/GDSL hydrolase family protein [Salmonella enterica subsp.... 369    369   79%   7e-120 48.54  ECL2125344.1     
SGNH/GDSL hydrolase family protein [Salmonella enterica]          367    367   78%   1e-119 48.64  MER44787.1       
TPA: SGNH/GDSL hydrolase family protein [Salmonella enterica...   368    368   79%   2e-119 48.05  HAC7044921.1     
SGNH/GDSL hydrolase family protein [Enterobacter sp. 18A13]       387    387   80%   6e-118 53.03  WP_143344706.1   
SGNH/GDSL hydrolase family protein [Salmonella enterica]          355    355   73%   2e-115 48.95  EDQ1421793.1     
SGNH/GDSL hydrolase family protein [Salmonella enterica subsp.... 354    354   75%   9e-115 48.97  EDV3123855.1     
SGNH/GDSL hydrolase family protein [Salmonella enterica]          351    351   73%   7e-114 48.43  EDQ1421821.1     
SGNH/GDSL hydrolase family protein [Citrobacter freundii]         353    353   79%   1e-113 47.80  WP_151235836.1   
SGNH/GDSL hydrolase family protein [Salmonella enterica subsp.... 351    351   80%   5e-113 46.15  EDQ9771163.1     
SGNH/GDSL hydrolase family protein [Salmonella enterica subsp.... 349    349   73%   7e-113 48.83  ECJ2966854.1     
SGNH/GDSL hydrolase family protein [Salmonella enterica]          351    351   80%   8e-113 46.25  EAO9704380.1     
SGNH/GDSL hydrolase family protein [Salmonella enterica]          350    350   80%   2e-112 46.25  EAO6764910.1     
SGNH/GDSL hydrolase family protein [Salmonella enterica]          350    350   80%   2e-112 46.25  WP_111751824.1   
SGNH/GDSL hydrolase family protein [Salmonella enterica subsp.... 350    350   80%   2e-112 46.25  EBV5493999.1     
SGNH/GDSL hydrolase family protein [Salmonella enterica subsp.... 350    350   80%   3e-112 46.25  ECJ5920282.1     
SGNH/GDSL hydrolase family protein [Salmonella enterica subsp.... 346    346   75%   4e-111 47.45  EBX1467858.1     
SGNH/GDSL hydrolase family protein [Salmonella enterica]          343    343   72%   1e-110 48.27  EBA7018007.1     
SGNH/GDSL hydrolase family protein [Salmonella enterica subsp.... 341    341   73%   2e-109 48.15  EDR8059741.1     
SGNH/GDSL hydrolase family protein [Salmonella enterica subsp.... 326    326   71%   4e-104 48.38  EBX1467959.1     
SGNH/GDSL hydrolase family protein [Salmonella enterica subsp.... 324    324   71%   2e-103 47.30  ECJ2395942.1     
SGNH/GDSL hydrolase family protein [Salmonella enterica]          306    306   63%   8e-97  49.24  EAZ1917934.1     
hypothetical protein [Salmonella enterica subsp. salamae]         296    296   60%   4e-93  50.16  EDU0564994.1     
hypothetical protein [Salmonella enterica subsp. salamae]         294    294   58%   4e-92  50.66  EAW1435332.1     
hypothetical protein [Salmonella enterica subsp. salamae]         287    287   56%   2e-89  51.54  EDU6202905.1     
hypothetical protein [Salmonella enterica subsp. salamae serov... 287    287   58%   2e-89  50.49  EBS3817667.1     
hypothetical protein [Salmonella enterica subsp. salamae]         282    282   54%   1e-87  53.00  ECE6401411.1     
SGNH/GDSL hydrolase family protein [Salmonella enterica]          255    255   53%   8e-78  47.83  EAO1726692.1     
hypothetical protein [Salmonella enterica subsp. salamae]         254    254   51%   2e-77  51.32  ECC9707451.1     
hypothetical protein [Salmonella enterica subsp. salamae]         250    250   49%   8e-76  51.55  ECF5835297.1     
Lysophospholipase L1 [Paraburkholderia phenazinium]               255    255   76%   1e-75  39.32  SDH08706.1       
hypothetical protein [Paraburkholderia phenazinium]               256    256   76%   2e-75  39.32  WP_090685721.1   
hypothetical protein [Salmonella enterica]                        239    239   48%   2e-71  50.39  WP_000541784.1   
SGNH/GDSL hydrolase family protein [Salmonella enterica subsp.... 235    235   49%   2e-70  47.66  ECE6505551.1     
SGNH/GDSL hydrolase family protein [Salmonella enterica]          227    227   48%   1e-67  48.00  WP_079818914.1   
SGNH/GDSL hydrolase family protein [Salmonella enterica]          227    227   48%   2e-67  48.00  WP_114052518.1   
hypothetical protein [Salmonella enterica]                        227    227   46%   4e-67  50.42  EAY5146966.1     
hypothetical protein [Salmonella enterica]                        226    226   42%   4e-67  53.00  EBP0440215.1     
SGNH/GDSL hydrolase family protein [Salmonella enterica]          225    225   48%   2e-66  47.60  EAZ5331193.1     
SGNH/GDSL hydrolase family protein [Salmonella enterica]          224    224   48%   3e-66  47.60  WP_111763206.1   
TPA: SGNH/GDSL hydrolase family protein [Salmonella enterica...   224    224   48%   3e-66  47.60  HAC6413449.1     
SGNH/GDSL hydrolase family protein [Salmonella enterica subsp.... 224    224   48%   3e-66  47.60  ECJ2521071.1     
SGNH/GDSL hydrolase family protein [Salmonella enterica subsp.... 224    224   48%   5e-66  47.60  ECI8263959.1     
SGNH/GDSL hydrolase family protein [Salmonella enterica]          222    222   48%   2e-65  47.20  EAZ1803850.1     
hypothetical protein [Salmonella enterica subsp. salamae]         222    222   42%   2e-65  53.02  EDV5533712.1     
SGNH/GDSL hydrolase family protein [Salmonella enterica]          221    221   48%   4e-65  47.60  WP_079816749.1   
SGNH/GDSL hydrolase family protein [Salmonella enterica]          221    221   48%   4e-65  47.20  EAB2013475.1     
hypothetical protein [Salmonella enterica subsp. salamae]         218    218   42%   5e-64  51.85  MLR78767.1       
hypothetical protein [Salmonella enterica]                        216    216   42%   4e-63  50.92  EBP0440203.1     
TPA: hypothetical protein [Salmonella enterica subsp. salamae...  211    211   40%   1e-61  51.92  HAE7083482.1     
hypothetical protein [Salmonella enterica subsp. salamae]         211    211   40%   2e-61  51.92  ECE6011381.1     
hypothetical protein [Salmonella enterica subsp. enterica]        211    211   40%   2e-61  51.92  EAA8845773.1     
hypothetical protein [Salmonella enterica subsp. salamae]         211    211   40%   3e-61  51.92  ECF6045193.1     
hypothetical protein [Salmonella enterica subsp. enterica]        208    208   40%   3e-60  52.43  EAA8845484.1     
SGNH/GDSL hydrolase family protein [Salmonella enterica subsp.... 206    206   44%   2e-59  46.98  EAA6250074.1     
SGNH/GDSL hydrolase family protein [Salmonella enterica subsp.... 204    204   44%   1e-58  47.16  ECG0708965.1     
SGNH/GDSL hydrolase family protein [Salmonella enterica subsp.... 201    201   43%   8e-58  46.90  EBI0478774.1     
SGNH/GDSL hydrolase family protein [Salmonella enterica]          201    201   44%   1e-57  46.72  EAZ0166827.1     
SGNH/GDSL hydrolase family protein [Salmonella enterica subsp.... 200    200   44%   2e-57  46.72  EBQ4920060.1     
SGNH/GDSL hydrolase family protein [Salmonella enterica]          200    200   44%   2e-57  46.29  EAO6765120.1     
hypothetical protein [Salmonella enterica subsp. salamae serov... 199    199   39%   6e-57  51.47  EBU7540660.1     
SGNH/GDSL hydrolase family protein [Salmonella enterica subsp.... 199    199   43%   1e-56  46.46  ECF5994251.1     
SGNH/GDSL hydrolase family protein [Salmonella enterica subsp.... 197    197   42%   2e-56  46.40  EDX9717757.1     
SGNH/GDSL hydrolase family protein [Salmonella enterica]          197    197   42%   3e-56  46.40  EBO9197587.1     
SGNH/GDSL hydrolase family protein [Salmonella enterica]          196    196   42%   7e-56  46.40  EBO9197644.1     
SGNH/GDSL hydrolase family protein [Salmonella enterica]          196    196   42%   1e-55  46.40  EBQ1375098.1     
SGNH/GDSL hydrolase family protein [Salmonella enterica subsp.... 194    194   42%   3e-55  45.95  ECD9411901.1     
hypothetical protein [Salmonella enterica]                        190    190   41%   9e-54  46.54  WP_000223801.1   
SGNH/GDSL hydrolase family protein [Salmonella enterica subsp.... 180    180   32%   1e-50  53.57  ECI5039107.1     
hypothetical protein [Salmonella enterica]                        179    179   35%   3e-49  51.11  EAM5461630.1     
hypothetical protein [Salmonella enterica]                        177    177   35%   6e-49  51.11  EBQ1374661.1     
hypothetical protein [Salmonella enterica]                        177    177   36%   8e-49  51.08  EAO9707313.1     
hypothetical protein [Salmonella enterica subsp. salamae serov... 177    177   35%   1e-48  51.11  EBU7540652.1     
hypothetical protein [Salmonella enterica subsp. enterica...      175    175   34%   7e-48  51.69  EBI0477938.1     
hypothetical protein [Salmonella enterica subsp. enterica...      173    173   35%   4e-47  50.83  EBI0478569.1     
hypothetical protein [Salmonella enterica]                        171    171   34%   2e-46  51.12  EAZ0561326.1     
tail fiber protein [Clavibacter phage CN1A]                       180    180   69%   2e-46  32.63  YP_009004264.1   
hypothetical protein [Salmonella enterica subsp. salamae]         169    169   33%   1e-45  50.29  ECG0708854.1     
hypothetical protein [Salmonella enterica subsp. salamae]         166    166   33%   1e-44  50.29  EDV5583635.1     
hypothetical protein [Salmonella enterica subsp. salamae]         165    165   33%   2e-44  49.71  EAA6226650.1     
SGNH/GDSL hydrolase family protein [Salmonella enterica subsp.... 165    165   34%   2e-44  47.51  MLR78365.1       
SGNH/GDSL hydrolase family protein [Salmonella enterica]          164    164   36%   3e-44  46.11  EAP9954117.1     
hypothetical protein [Enterobacteria phage vB_EcoS_IME542]        169    169   50%   3e-44  37.09  QAU04418.1       
SGNH/GDSL hydrolase family protein [Salmonella enterica subsp.... 162    162   38%   3e-43  44.50  EAA4439478.1     
SGNH/GDSL hydrolase family protein [Salmonella enterica subsp.... 162    162   34%   3e-43  46.93  EDV5531250.1     
SGNH/GDSL hydrolase family protein [Salmonella enterica subsp.... 161    161   36%   5e-43  45.08  EDQ6108111.1     
hypothetical protein [Salmonella enterica subsp. salamae serov... 160    160   33%   2e-42  49.42  EDU6438707.1     
SGNH/GDSL hydrolase family protein [Salmonella enterica]          159    159   34%   2e-42  46.37  EBJ5998033.1     
SGNH/GDSL hydrolase family protein [Citrobacter freundii]         159    159   36%   5e-42  44.56  WP_151236135.1   
SGNH/GDSL hydrolase family protein [Salmonella enterica subsp.... 158    158   36%   1e-41  44.56  EDW6021384.1     
SGNH/GDSL hydrolase family protein [Salmonella enterica subsp.... 156    156   28%   1e-41  53.02  ECG1598646.1     
hypothetical protein [Salmonella enterica subsp. enterica...      157    157   32%   2e-41  49.39  EBI0478508.1     
Uncharacterised protein [Citrobacter freundii]                    155    155   33%   1e-40  46.20  SUY95336.1       
SGNH/GDSL hydrolase family protein [Salmonella enterica]          152    152   33%   9e-40  46.20  EAS2249892.1     
SGNH/GDSL hydrolase family protein [Salmonella enterica]          152    152   33%   1e-39  46.20  EAR5415314.1     
hypothetical protein Sd1_gp46 [Shigella phage Sd1]                156    156   61%   1e-38  32.43  ATE86112.1       
hypothetical protein [Salmonella enterica subsp. salamae]         147    147   29%   6e-38  50.33  ECF5996393.1     
hypothetical protein Sf12_gp58 [Shigella phage Sf12]              154    154   61%   8e-38  32.13  ATE85784.1       
SGNH/GDSL hydrolase family protein [Salmonella enterica subsp.... 145    145   31%   2e-37  46.58  ECG0680875.1     
SGNH/GDSL hydrolase family protein [Sphingomonas sp. ABOLF]       152    152   64%   2e-37  29.48  WP_125960563.1   
SGNH/GDSL hydrolase family protein [Salmonella enterica]          145    145   31%   3e-37  46.58  EAZ0561438.1     
SGNH/GDSL hydrolase family protein [Salmonella enterica subsp.... 144    144   30%   4e-37  46.54  ECJ2966933.1     
SGNH/GDSL hydrolase family protein [Salmonella enterica]          144    144   31%   6e-37  45.96  EAZ0559005.1     
SGNH/GDSL hydrolase family protein [Salmonella enterica]          144    144   31%   6e-37  45.96  EAP7919080.1     
SGNH/GDSL hydrolase family protein [Sphingomonas sp. JUb134]      150    150   60%   1e-36  29.23  WP_132882750.1   
hypothetical protein [Salmonella enterica subsp. salamae]         143    143   30%   4e-36  49.68  ECJ2265732.1     
hypothetical protein [Salmonella enterica subsp. salamae]         142    142   30%   8e-36  48.39  ECJ2265717.1     
SGNH/GDSL hydrolase family protein [Salmonella enterica subsp.... 141    141   31%   1e-35  45.34  ECG0680878.1     
hypothetical protein [Salmonella enterica subsp. salamae]         139    139   27%   6e-35  52.45  ECJ2965827.1     
hypothetical protein [Salmonella enterica subsp. salamae]         137    137   28%   6e-34  50.68  ECE6502975.1     
TPA: SGNH/GDSL hydrolase family protein [Salmonella enterica...   134    134   26%   2e-33  50.36  HAC6544633.1     
SGNH/GDSL hydrolase family protein [Salmonella enterica]          132    132   28%   1e-32  45.70  EBQ1375169.1     
SGNH/GDSL hydrolase family protein [Salmonella enterica]          132    132   28%   2e-32  45.70  EAZ9187733.1     
Hoc large outer capsid protein [Escherichia virus RB16]           132    132   29%   2e-32  43.56  YP_003858524.1   
SGNH/GDSL hydrolase family protein [Sphingomonas desiccabilis]    138    138   52%   3e-32  30.32  WP_129342319.1   
protein of unknown function [Escherichia virus RB43]              132    132   29%   3e-32  42.94  CCK74081.1       
capsid decoration protein [Citrobacter phage Miller]              130    130   29%   8e-32  44.10  YP_009097832.1   
SGNH/GDSL hydrolase family protein [Salmonella enterica subsp.... 130    130   30%   9e-32  44.44  ECF6045286.1     
hypothetical protein [Salmonella enterica subsp. enterica]        130    130   27%   1e-31  50.72  EDV3123698.1     
SGNH/GDSL hydrolase family protein [Salmonella enterica subsp.... 129    129   28%   1e-31  44.30  ECC9542914.1     
capsid decoration protein [Citrobacter phage Margaery]            129    129   29%   2e-31  43.29  YP_009195045.1   
large outer capsid protein [Cronobacter phage vB_CsaM_leE]        128    128   19%   4e-31  57.00  AON97242.1       
head outer capsid protein [Escherichia phage Lw1]                 128    128   19%   5e-31  58.00  YP_008060749.1   
large outer capsid protein [Cronobacter phage vB_CsaM_GAP161]     128    128   19%   5e-31  57.00  YP_006986500.1   
large outer capsid protein [Citrobacter phage vB_CfrM_CfP1]       129    129   29%   2e-30  44.10  YP_009285763.1   
SGNH/GDSL hydrolase family protein [Salmonella enterica subsp.... 125    125   28%   3e-30  44.30  EAA6226604.1     
large outer capsid protein [Enterobacter phage phiEap-3]          123    123   17%   5e-30  54.44  YP_009607147.1   
Hoc large outer capsid protein [Klebsiella phage KP15]            122    122   17%   1e-29  54.44  YP_003580072.1   
Phage capsid and scaffold [Klebsiella phage PMBT1]                121    121   17%   2e-29  54.44  YP_009626464.1   
SGNH/GDSL hydrolase family protein [Salmonella enterica subsp.... 121    121   23%   5e-29  50.40  ECC9367816.1     
SGNH/GDSL hydrolase family protein [Salmonella enterica subsp.... 122    122   28%   6e-29  42.95  ECF5974382.1     
SGNH/GDSL hydrolase family protein [Salmonella enterica subsp.... 120    120   27%   4e-28  43.97  ECF5974212.1     
hypothetical protein [Salmonella enterica]                        120    120   27%   4e-28  44.52  WP_000641545.1   
large outer capsid protein [Yersinia phage JC221]                 119    119   23%   1e-27  45.38  QFR55823.1       
SGNH/GDSL hydrolase family protein [Salmonella enterica]          118    118   27%   1e-27  43.75  EAW4328059.1     
SGNH/GDSL hydrolase family protein [Salmonella enterica subsp.... 116    116   27%   7e-27  43.97  ECC9707220.1     
SGNH/GDSL hydrolase family protein [Salmonella enterica subsp.... 116    116   27%   8e-27  43.17  ECC9705323.1     
hypothetical protein [Salmonella enterica subsp. salamae]         111    111   23%   6e-25  50.82  EDK4034881.1     
SGNH/GDSL hydrolase family protein [Salmonella enterica]          110    110   21%   6e-25  48.70  EAM5463294.1     
SGNH/GDSL hydrolase family protein [Salmonella enterica subsp.... 108    108   26%   5e-24  42.03  ECJ2265778.1     
SGNH/GDSL hydrolase family protein [Salmonella enterica]          107    107   24%   8e-24  49.21  EAW4328881.1     
SGNH/GDSL hydrolase family protein [Salmonella enterica subsp.... 107    107   26%   9e-24  42.22  EDV3123872.1     
Hoc large outer capsid protein [Escherichia phage EcS1]           107    107   23%   2e-23  41.54  BBC78247.1       
hypothetical protein [Salmonella enterica]                        104    104   26%   1e-22  41.61  WP_000223163.1   
SGNH/GDSL hydrolase family protein [Salmonella enterica subsp.... 100    100   20%   2e-21  49.09  ECE6401423.1     
Hoc large outer capsid [Escherichia virus RB43]                   97.4   97.4  11%   5e-21  63.93  YP_239213.1      
SGNH/GDSL hydrolase family protein [Salmonella enterica]          97.8   97.8  22%   2e-20  42.24  EAO9703702.1     
capsid vertex protein [Panteoa phage Phynn]                       95.5   95.5  16%   6e-20  48.81  QDH49209.1       
SGNH/GDSL hydrolase family protein [Salmonella enterica subsp.... 94.3   94.3  21%   3e-19  44.44  ECJ2265704.1     
SGNH/GDSL hydrolase family protein [Salmonella enterica]          94.3   94.3  21%   3e-19  44.55  WP_141023439.1   
SGNH/GDSL hydrolase family protein [Salmonella enterica subsp.... 92.8   92.8  21%   1e-18  43.64  EDU6199761.1     
SGNH/GDSL hydrolase family protein [Salmonella enterica]          92.8   92.8  22%   1e-18  41.38  WP_079818871.1   
SGNH/GDSL hydrolase family protein [Salmonella enterica subsp.... 92.0   92.0  21%   2e-18  43.52  EDU6202841.1     
SGNH/GDSL hydrolase family protein [Salmonella enterica subsp.... 91.6   91.6  21%   3e-18  42.59  EDV9723243.1     
SGNH/GDSL hydrolase family protein [Salmonella enterica subsp.... 90.8   90.8  21%   5e-18  42.73  EDV9723226.1     
SGNH/GDSL hydrolase family protein [Salmonella enterica subsp.... 90.4   90.4  20%   7e-18  44.66  EBS3818194.1     
hypothetical protein [Salmonella enterica]                        88.9   88.9  17%   1e-17  52.22  WP_000509399.1   
SGNH/GDSL hydrolase family protein [Salmonella enterica]          89.7   89.7  19%   1e-17  45.00  EAZ0561403.1     
SGNH/GDSL hydrolase family protein [Salmonella enterica subsp.... 90.8   90.8  25%   1e-17  38.28  EDV3123784.1     
SGNH/GDSL hydrolase family protein [Salmonella enterica subsp.... 88.9   88.9  19%   2e-17  44.12  EDX4487812.1     
SGNH/GDSL hydrolase family protein [Salmonella enterica]          89.3   89.3  21%   2e-17  42.73  WP_141023419.1   
hypothetical protein [Salmonella enterica subsp. enterica]        87.8   87.8  14%   2e-17  52.78  EDV3123763.1     
SGNH/GDSL hydrolase family protein [Salmonella enterica]          88.9   88.9  21%   3e-17  42.59  EAW4168844.1     
SGNH/GDSL hydrolase family protein [Salmonella enterica subsp.... 87.4   87.4  16%   4e-17  51.72  ECG1596877.1     
SGNH/GDSL hydrolase family protein [Salmonella enterica subsp.... 87.4   87.4  14%   5e-17  52.78  ECJ2265743.1     
SGNH/GDSL hydrolase family protein [Salmonella enterica subsp.... 87.4   87.4  19%   7e-17  45.00  EBI0478660.1     
SGNH/GDSL hydrolase family protein [Salmonella enterica subsp.... 86.6   86.6  18%   1e-16  47.92  ECE6012030.1     
SGNH/GDSL hydrolase family protein [Salmonella enterica subsp.... 86.6   86.6  14%   1e-16  52.78  ECE6008047.1     
SGNH/GDSL hydrolase family protein [Salmonella enterica subsp.... 86.2   86.2  19%   1e-16  44.00  EAA8842343.1     
SGNH/GDSL hydrolase family protein [Salmonella enterica subsp.... 85.4   85.4  14%   2e-16  51.39  ECJ2337496.1     
SGNH/GDSL hydrolase family protein [Salmonella enterica subsp.... 85.4   85.4  14%   2e-16  51.39  ECJ2337521.1     
SGNH/GDSL hydrolase family protein [Cupriavidus pauculus]         92.8   92.8  58%   3e-16  26.20  WP_124685741.1   
SGNH/GDSL hydrolase family protein [Salmonella enterica subsp.... 85.4   85.4  19%   3e-16  44.00  EBI0475350.1     
SGNH/GDSL hydrolase family protein [Salmonella enterica subsp.... 85.4   85.4  19%   3e-16  43.14  EAA8844931.1     
SGNH/GDSL hydrolase family protein [Salmonella enterica subsp.... 85.1   85.1  14%   3e-16  51.39  EAA6226538.1     
SGNH/GDSL hydrolase family protein [Salmonella enterica subsp.... 85.1   85.1  14%   3e-16  51.39  ECJ2964079.1     
hypothetical protein [Salmonella enterica]                        84.7   84.7  15%   4e-16  51.81  WP_000502876.1   
hypothetical protein [Salmonella enterica subsp. salamae]         87.0   87.0  18%   8e-16  46.74  EDV9722031.1     
Uncharacterised protein [Salmonella enterica subsp. salamae]      83.1   83.1  15%   1e-15  46.75  SQH94356.1       
SGNH/GDSL hydrolase family protein [Salmonella enterica]          82.0   82.0  14%   3e-15  50.00  EAM5463269.1     
SGNH/GDSL hydrolase family protein [Salmonella enterica subsp.... 82.0   82.0  14%   4e-15  50.00  ECI4012805.1     
hypothetical protein [Salmonella enterica]                        82.4   82.4  18%   6e-15  46.74  EAY5145408.1     
hypothetical protein [Salmonella enterica subsp. salamae]         79.7   79.7  17%   6e-14  47.78  EDV9722612.1     
hypothetical protein [Salmonella enterica subsp. salamae]         79.7   79.7  17%   6e-14  47.78  ECG1598473.1     
hypothetical protein [Salmonella enterica subsp. salamae]         79.3   79.3  17%   7e-14  47.78  ECF5995995.1     
SGNH/GDSL hydrolase family protein [Salmonella enterica subsp.... 77.4   77.4  16%   1e-13  47.67  EAA8845973.1     
hypothetical protein G37_3_00167 [Escherichia phage...            77.0   77.0  15%   8e-13  37.04  QBO64767.1       
SGNH/GDSL hydrolase family protein [Salmonella enterica]          74.7   74.7  12%   8e-13  48.48  EBN8530864.1     
capsid and scaffold protein [Escherichia phage phT4A]             77.0   77.0  14%   2e-12  41.89  ANN86486.1       
Hoc head outer capsid protein [Klebsiella phage KP15]             76.6   76.6  14%   2e-12  41.89  YP_003580071.1   
outer capsid protein [Klebsiella phage Matisse]                   76.6   76.6  14%   2e-12  41.89  YP_009194476.1   
hypothetical protein CPT_Mater169 [Bacillus phage Mater]          80.4   80.4  40%   3e-12  28.21  YP_009151128.1   
SGNH/GDSL hydrolase family protein [Salmonella enterica subsp.... 73.1   73.1  17%   4e-12  45.05  EDV9723213.1     
SGNH/GDSL hydrolase family protein [Salmonella enterica subsp.... 71.6   71.6  12%   1e-11  46.97  EBS3817983.1     
SGNH/GDSL hydrolase family protein [Salmonella enterica subsp.... 70.8   70.8  12%   2e-11  45.45  AXC79527.1       
hypothetical protein [Salmonella enterica]                        71.6   71.6  15%   3e-11  47.50  WP_001132003.1   
SGNH/GDSL hydrolase family protein [Salmonella enterica]          69.3   69.3  12%   5e-11  48.39  EBN8531340.1     
SGNH/GDSL hydrolase family protein [Rhodococcus sp. p52]          76.6   76.6  63%   6e-11  28.06  WP_033097157.1   
Hoc head outer capsid protein [Escherichia phage JSE]             75.4   75.4  14%   1e-10  37.66  YP_002922245.1   
hypothetical protein G2494_00172 [Escherichia phage...            75.4   75.4  15%   1e-10  37.04  QBO63133.1       
putative head outer capsid protein [Shigella phage Sf20]          75.4   75.4  13%   1e-10  40.85  AUV63857.1       
hypothetical protein G5211_00171 [Escherichia phage...            75.4   75.4  15%   1e-10  37.04  QBO66412.1       
hypothetical protein [Escherichia coli]                           70.4   70.4  20%   1e-10  41.67  MWP22452.1       
highly immunogenic outer capsid protein [Escherichia virus...     75.4   75.4  14%   1e-10  38.16  AXF53207.1       
Putative head outer capsid protein; Hoc [Enterobacteria phage...  75.4   75.4  15%   1e-10  37.04  YP_009118855.1   
putative head outer capsid protein [Escherichia phage E26]        75.0   75.0  14%   1e-10  37.66  QHB48767.1       
Hoc head outer capsid protein [Escherichia phage Phi1]            75.0   75.0  15%   1e-10  37.04  YP_001469514.1   
head outer capsid protein [Escherichia phage kaaroe]              75.0   75.0  15%   1e-10  37.04  QHR66045.1       
Hoc head outer capsid protein [Escherichia phage RB49]            75.0   75.0  15%   1e-10  37.04  NP_891739.1      
head outer capsid protein [Escherichia phage ECD7]                75.0   75.0  15%   1e-10  37.04  YP_009602132.1   
SGNH/GDSL hydrolase family protein [Agromyces sp. NDB4Y10]        73.1   73.1  35%   1e-10  29.90  WP_067948105.1   
capsid and scaffold protein [Escherichia phage vB_EcoM_PHB13]     75.0   75.0  15%   1e-10  37.04  QBQ74348.1       
head outer capsid protein [Shigella phage JK32]                   74.7   74.7  14%   2e-10  38.16  QEG05480.1       
highly immunogenic outer capsid protein [Escherichia virus...     74.3   74.3  15%   2e-10  37.04  QHJ73388.1       
head outer capsid protein [Escherichia virus Ec_Makalu_002]       74.3   74.3  15%   2e-10  37.04  QGS83774.1       
putative head outer capsid protein [Escherichia virus...          74.3   74.3  15%   3e-10  37.04  QHJ73117.1       
hypothetical protein G2248_00171 [Escherichia phage...            74.3   74.3  14%   3e-10  39.47  QBO62326.1       
Phage tail fibers [Klebsiella phage PMBT1]                        73.9   73.9  14%   3e-10  41.89  YP_009626463.1   
head outer capsid protein [Escherichia phage kvi]                 74.3   74.3  15%   3e-10  37.04  QHR71518.1       
tail fibers protein [Klebsiella phage KOX11]                      73.5   73.5  14%   3e-10  41.89  QEG10694.1       
hypothetical protein OE5505_00193 [Escherichia phage...           67.3   67.3  12%   4e-10  43.28  QBQ79508.1       
whisker protein [Klebsiella phage KOX8]                           73.5   73.5  14%   4e-10  41.89  QEG10186.1       
whisker protein [Enterobacter phage phiEap-3]                     73.1   73.1  14%   4e-10  41.89  YP_009607146.1   
hypothetical protein [Salmonella enterica]                        68.1   68.1  14%   4e-10  49.33  EAZ1917975.1     
SGNH/GDSL hydrolase family protein [Arthrobacter sp. RT-1]        71.6   71.6  35%   7e-10  26.18  WP_115526414.1   
hypothetical protein [Salmonella enterica]                        66.2   66.2  14%   2e-09  48.00  EAZ1917971.1     
hypothetical protein [Prosthecobacter fusiformis]                 73.1   73.1  26%   2e-09  32.12  WP_133795308.1   
RHS repeat-associated protein [Prosthecobacter fusiformis]        73.1   73.1  26%   2e-09  32.12  TDU71123.1       
SGNH/GDSL hydrolase family protein [[Micrococcus luteus] ATCC...  69.6   69.6  36%   3e-09  28.35  WP_164205539.1   
SGNH/GDSL hydrolase family protein [Salmonella enterica subsp.... 64.3   64.3  11%   3e-09  45.00  MLR78728.1       
hypothetical protein [Salmonella enterica]                        65.4   65.4  14%   3e-09  50.68  EBA5670973.1     
putative structural protein [Erwinia phage Cronus]                67.0   67.0  14%   4e-09  36.36  AWD90326.1       
lysophospholipase L1-like esterase [Arthrobacter sp. SLBN-100]    68.9   68.9  33%   6e-09  25.14  TQJ67678.1       
SGNH/GDSL hydrolase family protein [Arthrobacter sp. SLBN-100]    68.9   68.9  33%   6e-09  25.14  WP_142045189.1   
SGNH/GDSL hydrolase family protein [Rhodococcus biphenylivorans]  69.3   69.3  52%   8e-09  28.19  WP_019290989.1   
SGNH/GDSL hydrolase family protein [Salmonella enterica]          62.7   62.7  12%   9e-09  48.48  EAY5146913.1     
hypothetical protein WFL6982_00179 [Escherichia phage...          65.4   65.4  12%   1e-08  43.28  QBQ76940.1       
SGNH/GDSL hydrolase family protein [Microbacterium sp.]           69.3   69.3  59%   2e-08  24.37  RCL84560.1       
SGNH/GDSL hydrolase family protein [Pseudarthrobacter...          67.3   67.3  33%   2e-08  27.93  WP_050054111.1   
head outer capsid protein [Shigella phage SfPhi01]                65.8   65.8  12%   4e-08  43.28  BBI58306.1       
hypothetical protein [Salmonella enterica]                        60.8   60.8  11%   5e-08  44.26  EAR5417431.1     
head outer capsid protein [Escherichia phage vB_EcoM_ACG-C40]     63.9   63.9  12%   7e-08  43.28  YP_006986732.1   
SGNH/GDSL hydrolase family protein [Cohnella kolymensis]          65.8   65.8  53%   1e-07  21.18  WP_041063538.1   
hypothetical protein [Pedobacter sp. HMF7056]                     66.6   66.6  63%   1e-07  25.07  WP_160908227.1   
SGNH/GDSL hydrolase family protein [Ensifer adhaerens]            66.2   66.2  64%   1e-07  24.38  WP_109855423.1   
hypothetical protein [Chitinophaga ginsengisoli]                  66.2   66.2  64%   1e-07  25.42  WP_106602713.1   
SGNH/GDSL hydrolase family protein [Cohnella sp. CAU 1483]        65.4   65.4  52%   1e-07  22.06  WP_136777001.1   
SGNH/GDSL hydrolase family protein [Arthrobacter sp. Rue61a]      64.3   64.3  34%   1e-07  27.72  WP_014922552.1   
capsid and scaffold protein [Enterobacter phage prasa_myo]        63.1   63.1  12%   1e-07  38.81  QGH71774.1       
SGNH/GDSL hydrolase family protein [Pseudarthrobacter...          64.6   64.6  35%   2e-07  27.27  WP_141000666.1   
hypothetical protein A2867_02890 [Candidatus Daviesbacteria...    66.2   66.2  18%   2e-07  40.82  OGE28866.1       
Phage tail fibers [Escherichia phage EcS1]                        65.8   65.8  15%   2e-07  39.74  BBC78246.1       
hypothetical protein DOE57_15265 [Salmonella enterica subsp....   59.2   59.2  10%   2e-07  45.45  AXC86558.1       
SGNH/GDSL hydrolase family protein [Agromyces ramosus]            64.6   64.6  34%   2e-07  24.86  WP_130353875.1   
Hoc head outer capsid protein [Acinetobacter phage Acj61]         60.4   60.4  12%   2e-07  34.85  YP_004009803.1   
SGNH/GDSL hydrolase family protein [Sphingomonas jatrophae]       65.0   65.0  44%   3e-07  27.46  WP_093316446.1   
hypothetical protein [Salmonella enterica subsp. enterica]        58.9   58.9  10%   3e-07  45.45  EAA8845434.1     
SGNH/GDSL hydrolase family protein [Pseudarthrobacter...          63.9   63.9  35%   3e-07  26.74  WP_120691916.1   
SGNH/GDSL hydrolase family protein [Actinocorallia populi]        63.1   63.1  34%   3e-07  28.04  WP_106397328.1   
SGNH/GDSL hydrolase family protein [Salmonella enterica]          58.1   58.1  10%   4e-07  44.44  EBJ5997865.1     
hypothetical protein DMG62_23650 [Acidobacteria bacterium]        64.6   64.6  18%   4e-07  39.00  PYY20430.1       
SGNH/GDSL hydrolase family protein [Rhodococcus sp. PBTS 1]       62.7   62.7  39%   4e-07  23.81  WP_068102573.1   
lysophospholipase L1-like esterase [Agromyces ramosus]            63.1   63.1  34%   4e-07  24.86  RZS64668.1       
SGNH/GDSL hydrolase family protein [Bradyrhizobium genosp. SA-3]  64.3   64.3  68%   4e-07  26.07  WP_130214412.1   
hypothetical protein [Salmonella enterica subsp. salamae]         58.1   58.1  10%   4e-07  43.64  ECG0680106.1     
SGNH/GDSL hydrolase family protein [Actinomadura flavalba]        63.1   63.1  33%   5e-07  28.49  WP_155885007.1   
hypothetical protein A3Q40_02503 [Rhodococcus sp. PBTS 1]         62.3   62.3  39%   6e-07  23.81  AMY19874.1       
capsid and scaffold protein [Shigella phage SHFML-11]             63.1   63.1  12%   6e-07  43.28  YP_009277552.1   
SGNH/GDSL hydrolase family protein [Agromyces sp. SJ-23]          62.3   62.3  34%   6e-07  27.17  WP_122935658.1   
head outer capsid protein [Yersinia phage PST]                    63.1   63.1  12%   6e-07  43.28  YP_009153778.1   
SGNH/GDSL hydrolase family protein [Pseudarthrobacter...          62.7   62.7  35%   7e-07  26.74  WP_041652249.1   
GDSL-like Lipase/Acylhydrolase [Pseudarthrobacter...              62.7   62.7  35%   7e-07  26.74  ADX74138.1       
head outer capsid protein [Shigella phage Sf25]                   61.9   61.9  12%   9e-07  41.79  AUV63313.1       
SGNH/GDSL hydrolase family protein [Agromyces sp. Leaf222]        61.9   61.9  33%   1e-06  31.49  WP_055861644.1   
endonuclease [Salmonella enterica]                                62.7   62.7  12%   1e-06  43.28  EBK7479984.1     
hypothetical protein WFbE185_00190 [Escherichia phage...          63.1   63.1  12%   1e-06  44.78  QBQ77693.1       
MULTISPECIES: SGNH/GDSL hydrolase family protein [unclassified... 61.9   61.9  35%   1e-06  25.65  WP_079596454.1   
SGNH/GDSL hydrolase family protein [Arthrobacter nitrophenolicus] 61.9   61.9  34%   1e-06  28.26  WP_133346457.1   
SGNH/GDSL hydrolase family protein [Mucilaginibacter lappiensis]  63.1   63.1  56%   1e-06  24.52  WP_084192229.1   
SGNH/GDSL hydrolase family protein [Arthrobacter sp. ZGTC412]     61.2   61.2  33%   1e-06  25.14  WP_104044938.1   
SGNH/GDSL hydrolase family protein [Curtobacterium pusillum]      61.6   61.6  36%   1e-06  26.46  WP_144753029.1   
putative uncharacterized protein [Firmicutes bacterium CAG:272]   62.3   62.3  63%   1e-06  23.95  CDC75852.1       
PKD domain protein [Escherichia phage vB_EcoM_G29]                62.3   62.3  12%   1e-06  43.28  QBO64501.1       
Phage capsid and scaffold [Yersinia phage fPS-65]                 62.3   62.3  12%   2e-06  43.28  VEV89469.1       
large head outer capsid protein [Enterobacteria phage GiZh]       62.3   62.3  12%   2e-06  43.28  ANZ51602.1       
SGNH/GDSL hydrolase family protein [Arthrobacter sp. Alg241-R88]  61.2   61.2  33%   2e-06  25.14  WP_163167453.1   
head outer capsid protein [Escherichia phage wV7]                 62.7   62.7  12%   2e-06  43.28  YP_007004920.1   
PKD domain protein [Escherichia phage vB_EcoM_KAW1E185]           62.3   62.3  12%   2e-06  43.28  QBQ78465.1       
SGNH/GDSL hydrolase family protein [Actinomadura sp. LD22]        60.8   60.8  35%   2e-06  26.02  WP_151598542.1   
head outer capsid protein [Shigella phage Sf22]                   62.3   62.3  12%   2e-06  43.28  YP_009614831.1   
capsid and scaffold protein [Shigella phage SHFML-26]             62.3   62.3  12%   2e-06  43.28  YP_009278904.1   
large head outer capsid protein [Enterobacteria phage RB51]       61.9   61.9  12%   2e-06  43.28  YP_002854135.1   
head outer capsid protein [Escherichia phage vB_EcoM-fFiEco06]    61.9   61.9  12%   2e-06  43.28  AUV61041.1       
capsid and scaffold protein [Enterobacteria phage Kha5h]          61.9   61.9  12%   2e-06  43.28  ANZ51802.1       
SGNH/GDSL hydrolase family protein [Arthrobacter sp. OV608]       61.2   61.2  35%   2e-06  26.70  WP_091416498.1   
Lysophospholipase L1 [Mucilaginibacter lappiensis]                62.3   62.3  56%   2e-06  24.52  SIR55834.1       
PKD domain protein [Escherichia phage vB_EcoM_G50]                61.9   61.9  12%   2e-06  43.28  QBO65049.1       
PKD domain protein [Escherichia phage vB_EcoM_R5505]              61.9   61.9  12%   2e-06  43.28  QBQ79792.1       
head outer capsid protein [Escherichia phage vB_EcoM_112]         61.9   61.9  12%   2e-06  43.28  YP_009030786.1   
capsid and scaffold protein [Shigella phage SHBML-50-1]           61.9   61.9  12%   2e-06  43.28  YP_009288544.1   
putative large head outer capsid protein [Salmonella phage...     61.9   61.9  12%   2e-06  43.28  QHA33553.1       
outer capsid protein Hoc [Escherichia phage AR1]                  62.3   62.3  12%   2e-06  43.28  YP_009167995.1   
head outer capsid protein [Escherichia phage teqhad]              61.9   61.9  12%   2e-06  43.28  QHR63532.1       
head outer capsid protein [Shigella phage JK36]                   61.9   61.9  12%   2e-06  43.28  QEG05768.1       
putative large head outer capsid protein [Enterobacteria phage... 61.9   61.9  12%   2e-06  43.28  AWD91502.1       
large head outer capsid protein [Yersinia phage PYPS2T]           61.9   61.9  12%   2e-06  43.28  AYJ74422.1       
TPA: SGNH/GDSL hydrolase family protein [Salmonella enterica...   55.8   55.8  9%    2e-06  45.10  HAC6542207.1     
PKD domain protein [Escherichia phage vB_EcoM_KAW3E185]           61.9   61.9  12%   2e-06  43.28  QBQ78742.1       
outer capsid protein [Escherichia phage moha]                     61.9   61.9  12%   2e-06  43.28  QHR68401.1       
large head outer capsid protein [Escherichia phage RB3]           61.9   61.9  12%   2e-06  43.28  YP_009098563.1   
head outer capsid protein [Shigella phage CM8]                    61.9   61.9  12%   2e-06  43.28  QEG04862.1       
large head outer capsid protein [Enterobacteria phage Aplg8]      61.9   61.9  12%   2e-06  43.28  ANZ50777.1       
highly immunogenic outer capsid protein [Escherichia phage p000v] 61.9   61.9  12%   2e-06  43.28  AYN56234.1       
head outer capsid protein [Escherichia phage vB_EcoM-fHoEco02]    61.9   61.9  12%   2e-06  43.28  AUV61314.1       
capsid and scaffold protein [Shigella phage SHSML-52-1]           61.9   61.9  12%   2e-06  43.28  YP_009289102.1   
capsid and scaffold protein [Escherichia phage mogra]             61.9   61.9  12%   2e-06  43.28  QHR66998.1       
capsid and scaffold protein [Escherichia phage vB_EcoM_NBG1]      61.9   61.9  12%   2e-06  43.28  AWM11723.1       
capsid decoration protein [Shigella phage JK38]                   61.9   61.9  12%   2e-06  43.28  QEG06024.1       
large head outer capsid protein [Escherichia phage teqdroes]      61.9   61.9  12%   2e-06  43.28  QHR64598.1       
hypothetical protein FFEPELFE_00151 [Shigella phage phi25-307]    61.9   61.9  12%   2e-06  43.28  AYD79391.1       
large head outer capsid protein [Escherichia phage teqskov]       61.9   61.9  12%   2e-06  43.28  QHR64271.1       
large head outer capsid protein [Escherichia phage APCEc01]       61.6   61.6  12%   2e-06  43.28  YP_009225074.1   
large head outer capsid protein [Escherichia phage...             61.6   61.6  12%   2e-06  43.28  QDF15203.1       
capsid and scaffold [Citrobacter phage vB_CroM_CrRp10]            61.6   61.6  12%   2e-06  43.28  AUV59549.1       
capsid and scaffold protein [Escherichia phage vB_EcoM_JB75]      61.6   61.6  12%   2e-06  43.28  AXC34009.1       
highly immunogenic outer capsid protein [Escherichia phage p000y] 61.6   61.6  12%   2e-06  43.28  AYN56685.1       
capsid decoration protein [Shigella phage Shf125875]              61.6   61.6  12%   3e-06  43.28  YP_009100726.1   
capsid and scaffold protein [Escherichia phage EC121]             61.6   61.6  12%   3e-06  43.28  ASZ77009.1       
capsid and scaffold protein [Escherichia phage PE37]              61.6   61.6  12%   3e-06  43.28  ANH49688.1       
PKD domain-containing protein [Bacillus cereus]                   61.6   61.6  12%   3e-06  43.28  WP_100771487.1   
hypothetical protein DRQ50_00120 [bacterium]                      61.9   61.9  19%   3e-06  34.31  RKZ20196.1       
putative large head outer capsid protein [Shigella phage Shfl2]   61.6   61.6  12%   3e-06  43.28  YP_004415072.1   
hypothetical protein [Salmonella enterica subsp. salamae]         56.9   56.9  13%   3e-06  49.25  ECJ2337671.1     
head outer capsid protein [Shigella phage Sf21]                   61.9   61.9  12%   3e-06  43.28  YP_009618988.1   
PKD domain protein [Escherichia phage vB_EcoM_G2285]              61.6   61.6  12%   3e-06  43.28  QBO62611.1       
large head outer capsid protein [Escherichia phage ST0]           61.6   61.6  12%   3e-06  43.28  YP_009608485.1   
PKD domain protein [Escherichia phage vB_EcoM_MM02]               61.6   61.6  12%   3e-06  43.28  QBQ79240.1       
large head outer capsid protein [Enterobacteria phage ATK47]      61.6   61.6  12%   3e-06  43.28  ANZ51020.1       
phage capsid and scaffold protein [Escherichia phage ime09]       61.9   61.9  12%   3e-06  43.28  YP_007004556.1   
SGNH/GDSL hydrolase family protein [Arthrobacter sp. 9AX]         60.8   60.8  35%   3e-06  25.79  WP_159827553.1   
PKD domain protein [Escherichia phage vB_EcoM_G2469]              61.6   61.6  12%   3e-06  43.28  QBO62881.1       
PKD domain protein [Escherichia phage vB_EcoM_G10400]             61.9   61.9  12%   3e-06  43.28  QBO63695.1       
large head outer capsid protein [Escherichia phage vB_EcoM_JS09]  61.6   61.6  12%   3e-06  43.28  YP_009037587.1   
Hoc head outer capsid protein [Escherichia phage PP01]            61.9   61.9  12%   3e-06  43.28  BBC14520.1       
SGNH/GDSL hydrolase family protein [Tumebacillus avium]           61.2   61.2  57%   3e-06  22.92  WP_087455760.1   
PKD domain-containing protein [Salmonella enterica]               61.6   61.6  12%   3e-06  43.28  EBJ7676663.1     
PKD domain-containing protein [Salmonella enterica subsp....      61.2   61.2  12%   3e-06  41.79  EDU9380747.1     
PKD domain protein [Escherichia phage vB_EcoM_G2540]              61.6   61.6  12%   3e-06  43.28  QBO63417.1       
SGNH/GDSL hydrolase family protein [Actinomadura fibrosa]         60.0   60.0  35%   3e-06  26.42  WP_131759080.1   
head outer capsid protein [Shigella phage JK45]                   61.2   61.2  12%   3e-06  43.28  QEG06578.1       
hypothetical protein [Salmonella enterica]                        56.5   56.5  13%   3e-06  49.25  EBO9197793.1     
PKD domain protein [Escherichia phage moskry]                     61.6   61.6  12%   3e-06  43.28  QHR76646.1       
PKD domain protein [Escherichia phage vB_EcoM_G53]                61.6   61.6  12%   3e-06  43.28  QBO65327.1       
head outer capsid protein [Escherichia phage SF]                  61.2   61.2  12%   4e-06  43.28  AWY07815.1       
head outer capsid protein [Escherichia phage vB_EcoM_PhAPEC2]     61.2   61.2  12%   4e-06  43.28  YP_009056767.1   
PKD domain protein [Escherichia phage vB_EcoM_G2540-3]            61.6   61.6  12%   4e-06  43.28  QBO65586.1       
PKD domain protein [Escherichia phage vB_EcoM_G2133]              61.6   61.6  12%   4e-06  43.28  QBO60920.1       
hypothetical protein pSs1_00190 [Shigella phage pSs-1]            61.6   61.6  12%   4e-06  43.28  YP_009110998.1   
SGNH/GDSL hydrolase family protein [Paenibacillus sp. 18JY21-1]   61.2   61.2  57%   4e-06  22.44  WP_132416922.1   
capsid and scaffold protein [Staphylococcus phage SAJK-IND]       61.6   61.6  12%   4e-06  43.28  ATN93946.1       
head outer capsid protein [Shigella phage Sf23]                   61.6   61.6  12%   4e-06  43.28  ATE86437.1       
head decoration protein [Escherichia phage ECO4]                  61.6   61.6  12%   4e-06  43.28  ASZ77304.1       
PKD domain protein [Escherichia phage vB_EcoM_G4500]              61.6   61.6  12%   4e-06  43.28  QBO65873.1       
capsid and scaffold proteni [Escherichia virus VEc20]             61.6   61.6  12%   4e-06  43.28  QDK04306.1       
capsid and scaffold protein [Enterobacteria phage vB_EcoM_IME340] 61.2   61.2  12%   4e-06  43.28  AWD91758.1       
SGNH/GDSL hydrolase family protein [Arthrobacter sp. 4R501]       60.0   60.0  35%   4e-06  28.34  WP_104063807.1   
head outer capsid protein [Enterobacteria phage RB18]             60.8   60.8  12%   4e-06  41.79  AXF42488.1       
large head outer capsid protein [Escherichia phage mobillu]       61.2   61.2  12%   4e-06  43.28  QHR72624.1       
PKD domain protein [Escherichia phage slur14]                     61.6   61.6  12%   5e-06  43.28  YP_009180679.1   
hypothetical protein [Salmonella enterica]                        56.2   56.2  12%   5e-06  49.23  EAZ0561311.1     
large head outer capsid protein [Escherichia phage YUEEL01]       61.6   61.6  12%   5e-06  43.28  APU02810.1       
putative hoc protein [Serratia phage Muldoon]                     60.4   60.4  12%   5e-06  35.29  QFR56138.1       
head outer capsid protein [Shigella virus KRT47]                  61.2   61.2  12%   5e-06  43.28  QHB43205.1       
capsid and scaffold protein [Escherichia phage vB_EcoM-UFV13]     60.8   60.8  12%   5e-06  41.79  YP_009290446.1   
SGNH/GDSL hydrolase family protein [Agromyces sp. CF514]          60.4   60.4  34%   5e-06  30.27  WP_092968590.1   
outer capsid protein [Escherichia phage KIT03]                    60.8   60.8  12%   5e-06  41.79  BBG28695.1       
PKD domain-containing protein [Salmonella enterica subsp....      60.8   60.8  12%   6e-06  41.79  EDP8999398.1     
Lipolytic protein G-D-S-L family [Rhodococcus sp. AW25M09]        59.6   59.6  34%   6e-06  27.17  CCQ13630.1       
head outer capsid protein [Shigella phage Sf24]                   60.8   60.8  12%   6e-06  41.79  YP_009619112.1   
PKD domain-containing protein [Salmonella enterica subsp....      60.4   60.4  12%   6e-06  41.79  EDB5153556.1     
PKD domain-containing protein [Salmonella enterica]               60.4   60.4  12%   6e-06  41.79  WP_080181490.1   
sialate O-acetylesterase [Blautia hominis]                        59.2   59.2  31%   6e-06  28.49  WP_162291953.1   
sialate O-acetylesterase [Blautia marasmi]                        59.2   59.2  31%   6e-06  28.49  WP_158661669.1   
head outer capsid protein [Salmonella phage vB_SenM-S16]          60.4   60.4  12%   6e-06  39.71  YP_007501213.1   
putative structural protein [Erwinia phage Cronus]                58.1   58.1  12%   6e-06  38.81  AWD90340.1       
putative large head outer capsid protein [Escherichia phage...    60.4   60.4  12%   6e-06  41.79  YP_009281513.1   
large head outer capsid protein [Escherichia virus RB32]          60.4   60.4  12%   6e-06  41.79  YP_803120.1      
sialate O-acetylesterase [Blautia marasmi]                        59.2   59.2  31%   6e-06  28.49  WP_095175848.1   
head outer capsid protein [Escherichia phage phiC120]             60.8   60.8  12%   6e-06  43.28  ARM70740.1       
PKD domain protein [Escherichia phage slur07]                     60.4   60.4  12%   6e-06  41.79  YP_009197277.1   
SGNH/GDSL hydrolase family protein [Actinomadura sp. GC306]       59.2   59.2  34%   6e-06  28.88  WP_131954186.1   
Hoc head outer capsid protein [Escherichia phage RB69]            60.8   60.8  12%   7e-06  43.28  NP_861884.1      
PKD domain protein [Escherichia phage D5505]                      60.4   60.4  12%   7e-06  41.79  QBO61187.1       
capsid and scaffold protein [Escherichia phage MLF4]              60.4   60.4  12%   7e-06  41.79  AYR03708.1       
hypothetical protein [Escherichia virus T4]                       60.4   60.4  12%   7e-06  41.79  VUF55821.1       
PKD domain-containing protein [Escherichia coli]                  60.4   60.4  12%   7e-06  41.79  WP_088209707.1   
capsid and scaffold protein [Escherichia phage PHB12]             60.4   60.4  12%   7e-06  41.79  QBP05533.1       
endonuclease [Salmonella enterica subsp. enterica]                60.8   60.8  12%   7e-06  43.28  EAA6275647.1     
PKD domain protein [Escherichia phage vB_EcoM_G8]                 60.4   60.4  12%   8e-06  41.79  QBQ80060.1       
Hoc head outer capsid protein [Escherichia virus T4]              60.0   60.0  12%   8e-06  41.79  NP_049793.1      
Phage capsid and scaffold [Yersinia phage fPS-2]                  60.0   60.0  12%   8e-06  41.79  VEV89791.1       
capsid and scaffold protein [Salmonella phage STML-198]           60.0   60.0  12%   8e-06  39.71  YP_009148163.1   
Phage capsid and scaffold [Yersinia phage fPS-90]                 60.4   60.4  12%   8e-06  41.79  VEV89023.1       
large head outer capsid protein [Escherichia phage EcNP1]         60.0   60.0  12%   8e-06  41.79  QCQ57157.1       
SGNH/GDSL hydrolase family protein [Pseudarthrobacter sp....      59.2   59.2  35%   8e-06  28.34  WP_141141392.1   
SGNH/GDSL hydrolase family protein [Rhodococcus sp. AW25M09]      58.9   58.9  34%   8e-06  27.17  WP_157225940.1   
head outer capsid protein [Citrobacter phage CF1 ERZ-2017]        57.7   57.7  12%   8e-06  35.82  YP_009618263.1   
head outer capsid protein [Escherichia phage teqsoen]             60.4   60.4  12%   8e-06  41.79  QHR64025.1       
baseplate wedge subunit [Escherichia phage FP43]                  60.4   60.4  12%   9e-06  41.79  QGT55399.1       
Lysophospholipase L1 [Agromyces sp. CF514]                        59.2   59.2  34%   9e-06  30.27  SFR82873.1       
putative head outer capsid protein, Hoc [Escherichia phage HY01]  60.0   60.0  12%   9e-06  41.79  YP_009148620.1   
SGNH/GDSL hydrolase family protein [Pseudarthrobacter...          58.9   58.9  35%   9e-06  27.37  WP_083510435.1   
head outer capsid protein [Enterobacter phage CC31]               58.5   58.5  12%   9e-06  38.81  YP_004010041.1   
large head outer capsid protein [Escherichia phage vB_vPM_PD112]  60.0   60.0  12%   9e-06  41.79  AYD85175.1       
PKD domain-containing protein [Clostridioides difficile]          60.0   60.0  12%   9e-06  41.79  WP_074146450.1   
head outer capsid protein [Citrobacter phage Moon]                57.3   57.3  12%   1e-05  35.82  YP_009146633.1   
hypothetical protein [Chitinophaga sp. CF418]                     60.0   60.0  57%   1e-05  25.55  WP_149694671.1   
MULTISPECIES: SGNH/GDSL hydrolase family protein [unclassified... 58.9   58.9  35%   1e-05  26.49  WP_055796093.1   
GDSL family lipase [Pseudarthrobacter sulfonivorans]              58.9   58.9  35%   1e-05  27.37  ALV42394.1       
capsid and scaffold protein [Escherichia phage teqhal]            60.0   60.0  12%   1e-05  41.79  QHR63771.1       
unnamed protein product [Escherichia phage slur02]                60.0   60.0  12%   1e-05  41.79  YP_009210098.1   
PKD domain protein [Escherichia phage vB_EcoM-G28]                60.0   60.0  12%   1e-05  41.79  AVH86008.1       
head decoration protein [Salmonella phage SG1]                    60.0   60.0  12%   1e-05  41.79  ASZ76093.1       
hypothetical protein E6R07_10335 [Sinobacteraceae bacterium]      60.4   157   16%   1e-05  40.00  TXH03800.1       
capsid and scaffold protein [Shigella phage JK23]                 60.0   60.0  12%   1e-05  41.79  QEG05218.1       
outer capsid protein Hoc [Enterobacteria phage RB30]              60.0   60.0  12%   1e-05  41.79  AAM52483.1       
large head outer capsid protein [Enterobacteria phage RB27]       60.0   60.0  12%   1e-05  41.79  YP_009102382.1   
SGNH/GDSL hydrolase family protein [Cryobacterium sp. MDT1-3]     59.6   59.6  47%   1e-05  25.10  WP_134564839.1   
PKD domain protein [Escherichia phage vB_EcoM_G4498]              59.6   59.6  12%   1e-05  41.79  QBO64222.1       
large head outer capsid protein [Escherichia phage vB_EcoM_NBG2]  59.6   59.6  12%   1e-05  41.79  AWM11984.1       
putative GDSL-like lipase/acylhydrolase family protein...         59.6   59.6  41%   1e-05  23.93  QDP52414.1       
hypothetical protein [Escherichia virus T4]                       60.0   60.0  12%   1e-05  41.79  VUF55740.1       
SGNH/GDSL hydrolase family protein [Arthrobacter nitrophenolicus] 58.5   58.5  34%   1e-05  27.17  WP_152419490.1   
PKD domain protein [Escherichia coli O157 typing phage 3]         59.6   59.6  12%   1e-05  41.79  YP_009592777.1   
head outer capsid protein [Pectobacterium bacteriophage PM2]      58.5   58.5  12%   2e-05  36.36  YP_009211623.1   
head outer capsid protein [Shigella phage JK32]                   60.0   60.0  12%   2e-05  37.31  QEG05481.1       
SGNH/GDSL hydrolase family protein [Actinomadura rudentiformis]   58.5   58.5  33%   2e-05  28.06  WP_151566992.1   
SGNH/GDSL hydrolase family protein [Arthrobacter sp. Soil762]     58.1   58.1  35%   2e-05  27.89  WP_056344980.1   
GDSL-like lipase/acylhydrolase [Arthrobacter nitrophenolicus]     58.1   58.1  34%   2e-05  27.17  ELT45930.1       
hypothetical protein [Salmonella enterica]                        54.6   54.6  12%   2e-05  50.79  EAZ0561043.1     
SGNH/GDSL hydrolase family protein [Friedmanniella flava]         57.7   57.7  34%   2e-05  27.96  WP_139209830.1   
head outer capsid protein [Serratia phage PS2]                    60.0   60.0  12%   2e-05  35.82  YP_009030243.1   
hypothetical protein JD18_174 [Klebsiella phage JD18]             58.1   58.1  12%   2e-05  38.81  YP_009190755.1   
head outer capsid protein [Escherichia phage vB_EcoM_DalCa]       59.2   59.2  12%   2e-05  41.79  AYP69742.1       
head outer capsid protein [Escherichia phage MX01]                58.1   58.1  12%   2e-05  40.91  YP_009324075.1   
SGNH/GDSL hydrolase family protein [Curtobacterium sp....         58.1   58.1  36%   2e-05  25.63  WP_111095625.1   
head outer capsid protein [Escherichia phage WG01]                58.1   58.1  12%   2e-05  40.91  YP_009323382.1   
putative large head outer capsid protein [Escherichia phage HY03] 58.9   58.9  12%   2e-05  40.30  YP_009284042.1   
SGNH/GDSL hydrolase family protein [Kocuria rhizophila]           59.2   59.2  50%   2e-05  26.32  WP_112254430.1   
hypothetical protein [Croceicoccus sp. H4]                        58.9   58.9  40%   2e-05  26.01  WP_156500318.1   
head outer capsid protein [Klebsiella phage PKO111]               58.1   58.1  12%   2e-05  38.81  YP_009289600.1   
large head outer capsid protein [Escherichia virus RB14]          58.9   58.9  12%   2e-05  41.79  YP_002854513.1   
hypothetical protein DEJ28_06800 [Curtobacterium sp. MCPF17_002]  57.3   57.3  39%   2e-05  24.02  PZF22230.1       
head outer capsid protein [Klebsiella phage KPN2 HKu-2019]        58.1   58.1  12%   2e-05  38.81  QEG11135.1       
head outer capsid protein [Escherichia phage QL01]                58.1   58.1  12%   2e-05  40.91  YP_009202914.1   
capsid and scaffold protein [Klebsiella phage KPV15]              58.5   58.5  12%   2e-05  40.30  APD20583.1       
TPA: hypothetical protein [Salmonella enterica subsp. salamae...  53.1   53.1  9%    3e-05  43.14  HAC6544592.1     
lipase [Vagococcus elongatus]                                     56.5   56.5  28%   3e-05  27.56  WP_126810073.1   
phage capsid and scaffold [Yersinia phage phiD1]                  58.9   58.9  12%   3e-05  41.79  YP_009149422.1   
hypothetical protein [Hymenobacter gelipurpurascens]              58.5   58.5  50%   3e-05  27.11  WP_088845530.1   
hypothetical protein KPN5_18 [Klebsiella phage KPN5]              57.7   57.7  12%   3e-05  38.81  QEG11349.1       
hypothetical protein [Methylobacterium aquaticum]                 59.2   59.2  19%   3e-05  33.33  WP_060851443.1   
SGNH/GDSL hydrolase family protein [Rhodococcus pyridinivorans]   58.5   58.5  66%   3e-05  23.81  WP_082331769.1   
SGNH/GDSL hydrolase family protein [Curtobacterium sp....         57.3   57.3  39%   3e-05  24.02  WP_146248835.1   
GDSL family lipase [Brochothrix thermosphacta]                    56.9   56.9  35%   3e-05  26.32  WP_119945506.1   
head outer capsid protein [Escherichia phage dhaeg]               58.5   58.5  12%   3e-05  40.91  QHR70623.1       
head outer capsid protein [Enterobacteria phage Bp7]              57.3   57.3  12%   4e-05  40.91  YP_007004265.1   
SGNH/GDSL hydrolase family protein [Pseudarthrobacter sp. B4EP4b] 55.0   55.0  24%   4e-05  25.60  WP_142064107.1   
hypothetical protein [Solimonas soli]                             58.9   58.9  20%   4e-05  36.19  WP_157622771.1   
GDSL family lipase [Curtobacterium sp. 'Ferrero']                 56.5   56.5  33%   4e-05  25.28  PCN48366.1       
head outer capsid protein [Enterobacteria phage vB_EcoM_IME341]   58.1   58.1  12%   4e-05  40.91  AWD92020.1       
hypothetical protein [Salmonella enterica]                        53.5   53.5  11%   4e-05  50.00  WP_001132002.1   
SGNH/GDSL hydrolase family protein [Streptomyces exfoliatus]      58.5   58.5  52%   4e-05  23.63  WP_137991274.1   
capsid and scaffold protein [Stenotrophomonas phage IME13]        55.4   55.4  14%   4e-05  34.67  YP_009217580.1   
head outer capsid protein [Enterobacteria phage T4T]              57.7   57.7  12%   5e-05  40.30  ADJ39901.1       
hypothetical protein [Brochothrix thermosphacta]                  56.5   56.5  35%   5e-05  26.32  WP_069134940.1   
lysophospholipase L1-like esterase [Williamsia marianensis]       56.9   56.9  33%   5e-05  26.97  PVY26706.1       
SGNH/GDSL hydrolase family protein [Paenibacillus ginsengarvi]    57.3   57.3  52%   5e-05  24.31  WP_120749944.1   
hypothetical protein [Brochothrix thermosphacta]                  56.5   56.5  35%   5e-05  26.32  WP_120487493.1   
SGNH/GDSL hydrolase family protein [Actinomadura hibisca]         56.5   56.5  36%   5e-05  27.72  WP_067489525.1   
SGNH/GDSL hydrolase family protein [Devosia sp. H5989]            57.7   57.7  53%   5e-05  24.92  WP_049704301.1   
unnamed protein product [Aeromonas phage phiAS4]                  55.4   55.4  14%   5e-05  34.67  YP_003969113.1   
head outer capsid decoration protein [Klebsiella phage KPN6]      57.7   57.7  12%   5e-05  38.81  QEG11616.1       
GDSL family lipase [Brochothrix thermosphacta]                    56.5   56.5  35%   6e-05  26.32  WP_120473264.1   
Lysophospholipase L1 [Pseudarthrobacter chlorophenolicus]         56.2   56.2  35%   6e-05  26.67  SDQ74023.1       
hypothetical protein CIG75_02535 [Tumebacillus algifaecis]        57.3   57.3  53%   6e-05  19.93  ASS73968.1       
hypothetical protein [Tetragenococcus halophilus]                 56.2   56.2  32%   6e-05  27.87  WP_155224351.1   
SGNH/GDSL hydrolase family protein [Williamsia marianensis]       56.5   56.5  33%   6e-05  26.97  WP_133248741.1   
SGNH/GDSL hydrolase family protein [Arthrobacter sp. BB-1]        56.9   56.9  33%   6e-05  25.14  WP_139030135.1   
capsid and scaffold protein [Aeromonas phage 60AhydR15PP]         55.0   55.0  14%   6e-05  34.67  AWH15764.1       
hypothetical protein SUS17_2116 [Sphingomonas sp. S17]            58.1   58.1  15%   6e-05  40.24  EGI55008.1       
hypothetical protein [Tumebacillus algifaecis]                    57.3   57.3  53%   6e-05  19.93  WP_157729346.1   
hypothetical protein [Brochothrix thermosphacta]                  56.2   56.2  35%   6e-05  26.32  WP_069126617.1   
GDSL family lipase [Brochothrix thermosphacta]                    56.2   56.2  35%   6e-05  26.32  WP_119904834.1   
hypothetical protein [Brochothrix thermosphacta]                  56.2   56.2  35%   6e-05  26.32  WP_069119017.1   
hypothetical protein [Chitinophaga sp. ysch24]                    57.7   57.7  57%   6e-05  24.20  WP_157308102.1   
SGNH/GDSL hydrolase family protein [Arthrobacter enclensis]       56.5   56.5  33%   6e-05  28.73  WP_058266349.1   
hypothetical protein EcWhh1_3 [Escherichia phage EcWhh-1]         57.3   57.3  12%   6e-05  40.91  QAX99935.1       
capsid and scaffold protein [Klebsiella phage KP179]              57.3   57.3  12%   7e-05  38.81  AYD80706.1       
SGNH/GDSL hydrolase family protein [Williamsia sp. D3]            56.5   56.5  33%   7e-05  25.84  WP_023958927.1   
hypothetical protein [Salmonella enterica subsp. salamae]         51.5   51.5  9%    7e-05  45.65  EDP8677276.1     
hypothetical protein [Brochothrix thermosphacta]                  56.2   56.2  35%   7e-05  26.32  WP_069128889.1   
SGNH/GDSL hydrolase family protein [Pseudarthrobacter sp. NamE2]  56.2   56.2  22%   7e-05  27.97  WP_138138867.1   
SGNH/GDSL hydrolase family protein [Sphingomonas sp. S17]         57.7   57.7  15%   8e-05  39.02  WP_037568782.1   
hypothetical protein A3C59_05250 [Candidatus Daviesbacteria...    57.7   57.7  18%   8e-05  40.82  OGE32372.1       
hoc protein [Serratia phage Muldoon]                              58.1   58.1  12%   8e-05  35.29  QFR56139.1       
capsid and scaffold protein [Aeromonas phage 50AhydR13PP]         54.6   54.6  14%   8e-05  34.67  AWH14939.1       
putative head outer capsid protein [Klebsiella phage...           56.9   56.9  12%   9e-05  38.81  YP_009288869.1   
hypothetical protein [Chitinophaga oryziterrae]                   57.3   57.3  60%   9e-05  25.90  WP_157300100.1   
head outer capsid protein [Citrobacter phage Merlin]              56.2   56.2  12%   9e-05  35.82  YP_009203918.1   
SGNH/GDSL hydrolase family protein [Curtobacterium sp. 'Ferrero'] 56.2   56.2  33%   9e-05  25.28  WP_141399159.1   
SGNH/GDSL hydrolase family protein [Rhodococcus...                55.8   55.8  33%   9e-05  25.14  WP_068152286.1   
hypothetical protein G2248_00172 [Escherichia phage...            57.7   57.7  12%   9e-05  35.82  QBO62327.1       
head outer capsid decoration protein [Klebsiella phage Mineola]   56.9   56.9  12%   9e-05  38.81  AWY07081.1       
Lysophospholipase L1 [Rhodococcus kroppenstedtii]                 55.4   55.4  33%   1e-04  24.58  SFA58707.1       
lipolytic protein G-D-S-L family [Pseudarthrobacter...            56.2   56.2  35%   1e-04  26.67  ACL40850.1       
SGNH/GDSL hydrolase family protein [Pseudarthrobacter...          55.4   55.4  35%   1e-04  26.67  WP_139187589.1   
SGNH/GDSL hydrolase family protein [Pedobacter sp.]               56.9   56.9  49%   1e-04  23.66  RZK69332.1       
SGNH/GDSL hydrolase family protein [Arthrobacter sp. B6]          55.8   55.8  32%   1e-04  26.16  WP_066293787.1   
hypothetical protein [Brochothrix thermosphacta]                  55.4   55.4  35%   1e-04  25.84  WP_069137578.1   
lysophospholipase L1-like esterase [Actinoplanes italicus]        56.5   56.5  40%   1e-04  24.77  PRX17456.1       
Lipase/Acylhydrolase with GDSL-like motif [Brachybacterium...     55.4   55.4  35%   1e-04  25.84  SLN00837.1       
SGNH/GDSL hydrolase family protein [Rhodococcus kroppenstedtii]   55.4   55.4  33%   1e-04  24.58  WP_082895030.1   
endoglucanase [Actinoplanes italicus]                             56.2   56.2  40%   1e-04  24.77  WP_106325712.1   
hoc head outer capsid protein [Escherichia phage JS10]            56.9   56.9  12%   1e-04  40.91  YP_002922527.1   
SGNH/GDSL hydrolase family protein [Frigoribacterium sp. Leaf44]  55.0   55.0  40%   1e-04  23.58  WP_162235850.1   
TPA: hypothetical protein [Alcaligenes faecalis]                  56.2   56.2  22%   1e-04  31.40  HCA17210.1       
SGNH/GDSL hydrolase family protein [Microbacterium saperdae]      55.0   55.0  34%   1e-04  26.63  WP_141873350.1   
hypothetical protein [Brochothrix thermosphacta]                  55.0   55.0  35%   1e-04  26.32  WP_029092575.1   
SGNH/GDSL hydrolase family protein [Streptosporangiales...        55.0   55.0  36%   1e-04  25.00  MQA98636.1       
hypothetical protein [Brochothrix thermosphacta]                  55.0   55.0  35%   1e-04  25.84  WP_069132288.1   
hypothetical protein KPN1_60 [Klebsiella phage KPN1]              56.5   56.5  12%   1e-04  38.81  QEG10831.1       
hypothetical protein [Sphingomonas sp. BK235]                     56.9   56.9  16%   1e-04  33.33  WP_132910281.1   
hypothetical protein [Salmonella enterica]                        50.4   50.4  9%    2e-04  45.65  WP_159421279.1   
hypothetical protein [Sphingomonas sp. S-NIH.Pt1_0416]            56.9   56.9  15%   2e-04  35.44  WP_126053189.1   
hypothetical protein ASE87_02650 [Frigoribacterium sp. Leaf44]    55.0   55.0  40%   2e-04  23.36  KQN45508.1       
SGNH/GDSL hydrolase family protein [Rhodococcus fascians]         55.0   55.0  33%   2e-04  27.22  WP_080966175.1   
SGNH/GDSL hydrolase family protein [Cryobacterium sp. GCJ02]      55.4   55.4  33%   2e-04  27.87  WP_162942663.1   
hoc gene product [Enterobacteria phage IME08]                     55.8   55.8  12%   2e-04  39.39  YP_003734323.1   
hypothetical protein [Salmonella enterica subsp. salamae]         51.5   51.5  11%   2e-04  49.12  EDK4035489.1     
SGNH/GDSL hydrolase family protein [Actinomadura sp. NEAU-G17]    55.0   55.0  40%   2e-04  24.36  WP_117360395.1   
capsid and scaffold protein [Klebsiella phage KP1]                56.2   56.2  12%   2e-04  38.81  AUV57531.1       
SGNH/GDSL hydrolase family protein [Microbacterium oxydans]       55.0   55.0  37%   2e-04  27.31  WP_156149218.1   
SGNH/GDSL hydrolase family protein [Corynebacterium-like...       54.6   54.6  33%   2e-04  26.23  WP_085961955.1   
hypothetical protein [Klebsiella variicola]                       56.2   56.2  12%   2e-04  38.81  WP_110203003.1   
hypothetical protein RN51_03191 [Microbacterium oxydans]          55.0   55.0  37%   2e-04  27.31  KJL18358.1       
SGNH/GDSL hydrolase family protein [Actinomadura formosensis]     54.6   54.6  33%   2e-04  26.49  WP_067806689.1   
capsid and scaffold protein [Klebsiella phage JIPh_Kp122]         56.2   56.2  12%   2e-04  38.81  QGF21601.1       
hypothetical protein AB433_05825 [Croceicoccus naphthovorans]     55.8   55.8  59%   2e-04  22.54  AKM09605.1       
outer capsid protein Hoc II [Salmonella phage vB_SnwM_CGG4-1]     55.0   55.0  12%   2e-04  38.81  YP_009286536.1   
MULTISPECIES: SGNH/GDSL hydrolase family protein [unclassified... 55.0   55.0  34%   2e-04  27.46  WP_136170152.1   
lysophospholipase L1-like esterase [Curtobacterium sp. PhB171]    54.6   54.6  38%   2e-04  24.12  ROQ05064.1       
hypothetical protein [Bacillus endophyticus]                      54.2   54.2  35%   2e-04  25.89  WP_111922932.1   
hypothetical protein [Croceicoccus naphthovorans]                 55.4   55.4  59%   2e-04  22.54  WP_156170689.1   
SGNH/GDSL hydrolase family protein [Bradyrhizobium sp.]           55.8   55.8  59%   2e-04  22.84  WP_063994318.1   
putative split head outer capsid protein [Enterobacter phage PG7] 54.2   54.2  12%   3e-04  36.36  YP_009005462.1   
SGNH/GDSL hydrolase family protein [Curtobacterium sp....         54.6   54.6  36%   3e-04  23.96  WP_110895240.1   
MULTISPECIES: SGNH/GDSL hydrolase family protein [unclassified... 54.6   54.6  38%   3e-04  24.12  WP_148053892.1   
hypothetical protein AUK12_00690 [Candidatus Levybacteria...      55.4   55.4  38%   3e-04  24.19  OIP58219.1       
hypothetical protein [Tetragenococcus halophilus]                 54.2   54.2  32%   3e-04  27.87  WP_103097030.1   
sialate O-acetylesterase [Roseimicrobium gellanilyticum]          53.9   53.9  36%   3e-04  26.79  WP_113959863.1   
hypothetical protein [Tetragenococcus halophilus]                 54.2   54.2  32%   3e-04  27.87  WP_103103242.1   
hypothetical protein [Saccharothrix sp. ALI-22-I]                 55.4   55.4  37%   3e-04  22.66  WP_077011634.1   
MULTISPECIES: hypothetical protein [unclassified Modestobacter]   55.4   55.4  34%   3e-04  26.82  WP_152729429.1   
SGNH/GDSL hydrolase family protein [Nocardia sp. NRRL S-836]      55.0   55.0  37%   3e-04  24.27  WP_053731485.1   
head outer capsid protein [Shigella phage SP18]                   54.2   54.2  12%   3e-04  39.39  YP_003934817.1   
SGNH/GDSL hydrolase family protein [Paenarthrobacter aurescens]   54.2   54.2  33%   4e-04  25.56  WP_141281408.1   
arylesterase [Adhaeribacter sp. M2]                               53.1   53.1  35%   4e-04  31.38  WP_150904688.1   
head outer capsid protein [Acinetobacter phage ZZ1]               55.0   55.0  12%   4e-04  35.82  YP_008992069.1   
SGNH/GDSL hydrolase family protein [Curtobacterium sp....         54.2   54.2  34%   4e-04  24.86  WP_111100229.1   
SGNH/GDSL hydrolase family protein [Saccharothrix carnea]         54.6   54.6  37%   4e-04  26.21  WP_106619331.1   
SGNH/GDSL hydrolase family protein [Actinomyces massiliensis]     53.5   53.5  32%   4e-04  30.11  WP_008732919.1   
hypothetical protein [Brochothrix thermosphacta]                  53.9   53.9  35%   4e-04  25.48  WP_069136889.1   
hypothetical protein [Agromyces albus]                            54.6   54.6  34%   4e-04  24.87  WP_129521965.1   
head outer capsid protein [Klebsiella phage EI]                   53.5   53.5  12%   5e-04  36.36  QEM42401.1       
hypothetical protein [Tetragenococcus koreensis]                  52.3   52.3  25%   5e-04  28.17  WP_124007061.1   
SGNH/GDSL hydrolase family protein [Chitinophaga sancti]          54.2   54.2  55%   5e-04  23.51  WP_072365308.1   
hypothetical protein [Streptomyces sp. 3211]                      55.0   55.0  52%   5e-04  24.41  WP_159395614.1   
SGNH/GDSL hydrolase family protein [Novosphingobium sp. Rr 2-17]  55.0   55.0  69%   5e-04  23.38  WP_008995092.1   
SGNH/GDSL hydrolase family protein [Methylocella silvestris]      54.6   54.6  51%   5e-04  26.74  WP_012592041.1   
SGNH/GDSL hydrolase family protein [Arthrobacter sp. PGP41]       53.9   53.9  33%   5e-04  27.37  WP_104998790.1   
SGNH/GDSL hydrolase family protein [Curtobacterium sp....         53.9   53.9  36%   5e-04  25.13  WP_111233713.1   
SGNH/GDSL hydrolase family protein [Arthrobacter sp. S39]         53.9   53.9  32%   5e-04  26.16  WP_131131128.1   
hypothetical protein [Tetragenococcus halophilus]                 53.5   53.5  34%   5e-04  27.23  WP_061841069.1   
head outer capsid protein [Edwardsiella phage PEi20]              53.9   53.9  12%   5e-04  37.31  YP_009190356.1   
hypothetical protein [Blautia producta]                           53.5   53.5  31%   5e-04  28.02  WP_081960222.1   
hypothetical protein [Tetragenococcus halophilus]                 53.5   53.5  34%   5e-04  27.23  WP_014123942.1   
hypothetical protein BIU96_15135 [Curtobacterium sp. MCBA15_008]  53.5   53.5  39%   6e-04  24.15  OII12613.1       
hypothetical protein A7311_01160 [Paenibacillus polymyxa]         53.5   53.5  32%   6e-04  28.27  ODB56965.1       
head outer capsid protein [Escherichia phage AnYang]              53.9   53.9  12%   6e-04  37.88  QAU03654.1       
head outer capsid protein [Acinetobacter phage Henu6]             54.6   54.6  12%   6e-04  34.33  QAU03859.1       
arylesterase [Deltaproteobacteria bacterium RIFOXYD12_FULL_57_12] 52.7   52.7  39%   6e-04  28.22  OGQ99489.1       
SGNH/GDSL hydrolase family protein [Paenibacillus polymyxa]       53.5   53.5  32%   6e-04  28.27  WP_081317540.1   
SGNH/GDSL hydrolase family protein [Subtercola boreus]            53.1   53.1  32%   6e-04  29.41  WP_116283393.1   
capsid and scaffold protein [Phage NC-G]                          53.9   53.9  12%   6e-04  37.88  QBP35523.1       
MULTISPECIES: hypothetical protein [unclassified Blautia]         53.1   53.1  31%   6e-04  28.02  WP_052099238.1   
TPA: hypothetical protein [Brochothrix thermosphacta]             53.1   53.1  35%   6e-04  25.36  HCZ39552.1       
head outer capsid protein [Escherichia phage vB_EcoM_VR20]        54.2   54.2  12%   7e-04  39.39  YP_009207372.1   
Hoc head outer capsid protein [Escherichia phage vB_EcoM_VR7]     54.2   54.2  12%   7e-04  35.82  YP_004063879.1   
SGNH/GDSL hydrolase family protein [Subtercola boreus]            53.1   53.1  32%   7e-04  28.74  WP_116411599.1   
head outer capsid protein [Escherichia phage vB_EcoM_VR25]        53.9   53.9  12%   7e-04  35.82  YP_009209940.1   
hypothetical protein TKO01_23840 [Tetragenococcus koreensis]      51.5   51.5  26%   7e-04  27.21  GEN92338.1       
SGNH/GDSL hydrolase family protein [Arthrobacter sp. Leaf137]     53.5   53.5  35%   7e-04  27.18  WP_082497273.1   
head outer capsid protein [Escherichia phage vB_EcoM_VR26]        53.9   53.9  12%   7e-04  35.82  YP_009214032.1   
SGNH/GDSL hydrolase family protein [Salmonella enterica]          48.5   48.5  9%    7e-04  43.48  EAY5142970.1     
SGNH/GDSL hydrolase family protein [Streptomyces sp. NRRL S-378]  54.6   54.6  49%   7e-04  24.73  WP_030962673.1   
lipase [Burkholderiales bacterium PBB5]                           54.2   54.2  62%   7e-04  22.44  OYV02442.1       
SGNH/GDSL hydrolase family protein [Curtobacterium...             53.1   53.1  36%   7e-04  24.49  WP_152376916.1   
putative structural protein [Erwinia phage Cronus]                50.8   50.8  13%   7e-04  34.78  AWD90339.1       
SGNH/GDSL hydrolase family protein [Streptomyces sp. PCS3-D2]     54.6   54.6  52%   7e-04  23.84  WP_037924200.1   
SGNH/GDSL hydrolase family protein [Actinomadura sp. 7K534]       53.1   53.1  34%   7e-04  27.27  WP_132047971.1   
SGNH/GDSL hydrolase family protein [Pseudarthrobacter...          53.5   53.5  35%   7e-04  27.18  WP_045729434.1   
SGNH/GDSL hydrolase family protein [Curtobacterium sp....         53.1   53.1  39%   7e-04  24.15  WP_139199929.1   
hypothetical protein [Brochothrix campestris]                     53.1   53.1  34%   8e-04  27.23  WP_035315362.1   
SGNH/GDSL hydrolase family protein [Actinomadura amylolytica]     53.1   53.1  33%   8e-04  26.49  WP_119726994.1   
SGNH/GDSL hydrolase family protein [Microbacterium sp. Leaf203]   53.1   53.1  32%   8e-04  27.65  WP_056228832.1   
putative head outer capsid protein [Klebsiella phage...           53.9   53.9  12%   8e-04  36.36  QEG12842.1       
Hoc head outer capsid protein [Escherichia phage JS98]            53.5   53.5  12%   8e-04  37.88  YP_001595307.1   
hypothetical protein [Bradyrhizobium stylosanthis]                54.6   54.6  19%   8e-04  27.45  WP_145667348.1   
hypothetical protein [Bradyrhizobium stylosanthis]                54.2   54.2  19%   8e-04  27.45  WP_156528324.1   
SGNH/GDSL hydrolase family protein [Paenibacillus sp. VKM B-2647] 53.9   53.9  35%   8e-04  23.94  WP_041048057.1   
hypothetical protein FBZ96_107402 [Bradyrhizobium stylosanthis]   54.2   54.2  19%   8e-04  27.45  TWA96208.1       
SGNH/GDSL hydrolase family protein [Curtobacterium sp....         52.7   52.7  36%   9e-04  24.48  PZE65886.1       
SGNH/GDSL hydrolase family protein [Microbacterium sp. Ag1]       53.1   53.1  31%   9e-04  29.38  WP_046748219.1   
hypothetical protein [Bradyrhizobium sp. YR681]                   54.2   54.2  19%   9e-04  28.43  WP_008144772.1   
lipolytic protein G-D-S-L family [Actinoplanes sp. N902-109]      54.2   54.2  37%   9e-04  25.73  WP_015623610.1   
hypothetical protein DEJ04_10460 [Curtobacterium sp. MCLR17_044]  53.1   53.1  34%   0.001  25.41  PZE57913.1       
head outer capsid protein [Edwardsiella phage PEi26]              53.1   53.1  12%   0.001  37.31  BAQ23151.1       
SGNH/GDSL hydrolase family protein [Rhizobium sp. YR295]          53.9   53.9  14%   0.001  38.16  WP_037209811.1   
lysophospholipase L1-like esterase [Saccharothrix carnea]         54.2   54.2  37%   0.001  26.21  PSL52055.1       
SGNH/GDSL hydrolase family protein [Actinomadura sp. 6K520]       52.7   52.7  34%   0.001  27.27  WP_131986344.1   
GDSL family lipase [Arthrobacter sp. Leaf137]                     53.1   53.1  35%   0.001  27.18  KQQ90742.1       
MULTISPECIES: hypothetical protein [unclassified Blautia]         52.3   52.3  36%   0.001  26.96  WP_087271266.1   
hypothetical protein [Promicromonosporaceae bacterium CFH 30434]  54.2   54.2  46%   0.001  25.95  WP_125775827.1   
SGNH/GDSL hydrolase family protein [Curtobacterium sp....         53.1   53.1  36%   0.001  25.00  WP_146247734.1   
hypothetical protein DEJ21_09815 [Curtobacterium sp. MCSS17_006]  53.1   53.1  36%   0.001  25.00  PZE36005.1       
arylesterase [Psychroflexus tropicus]                             52.7   52.7  33%   0.001  28.65  WP_026302623.1   
SGNH/GDSL hydrolase family protein [Microbacterium sp. Root280D1] 52.3   52.3  34%   0.001  28.27  WP_082586621.1   
SGNH/GDSL hydrolase family protein [Curtobacterium...             52.7   52.7  36%   0.001  24.49  WP_163342892.1   
SGNH/GDSL hydrolase family protein [Curtobacterium sp....         52.7   52.7  36%   0.001  25.00  WP_111235655.1   
hypothetical protein BIU91_12685 [Curtobacterium sp. MMLR14_002]  52.7   52.7  34%   0.001  25.41  OII37219.1       
SGNH/GDSL hydrolase family protein [Paenibacillus koleovorans]    53.1   53.1  45%   0.001  25.30  WP_127580083.1   
MULTISPECIES: SGNH/GDSL hydrolase family protein [unclassified... 52.7   52.7  34%   0.001  25.41  WP_084740758.1   
SGNH/GDSL hydrolase family protein [Arthrobacter sp. Br18]        52.7   52.7  30%   0.001  26.67  WP_162149350.1   
endoglucanase [Saccharothrix sp. ALI-22-I]                        53.1   53.1  37%   0.001  26.79  ONI92605.1       
hypothetical protein ASE34_07805 [Microbacterium sp. Root280D1]   52.7   52.7  34%   0.001  28.27  KRD51820.1       
SGNH/GDSL hydrolase family protein [Actinomadura sp. NEAU-Ht49]   52.3   52.3  35%   0.001  25.13  WP_122194992.1   
hypothetical protein [Tetragenococcus koreensis]                  50.8   50.8  23%   0.001  25.37  WP_157977755.1   
endoglucanase [Saccharothrix sp. ALI-22-I]                        53.1   53.1  37%   0.001  26.79  WP_143531929.1   
SGNH/GDSL hydrolase family protein [Curtobacterium sp....         52.3   52.3  34%   0.001  25.41  WP_111052336.1   
SGNH/GDSL hydrolase family protein [Pseudarthrobacter equi]       52.7   52.7  36%   0.001  26.37  WP_091722420.1   
SGNH/GDSL hydrolase family protein [Curtobacterium sp....         52.7   52.7  34%   0.001  24.86  WP_146248692.1   
hypothetical protein [Curtobacterium pusillum]                    52.7   52.7  37%   0.001  23.23  WP_158521850.1   
capsid vertex protein [Panteoa phage Phynn]                       52.7   52.7  12%   0.001  34.33  QDH49239.1       
SGNH/GDSL hydrolase family protein [Salinibacterium xinjiangense] 52.3   52.3  34%   0.001  26.20  WP_097060248.1   
hypothetical protein [Chitinophaga sp. YR573]                     53.5   53.5  56%   0.001  25.49  WP_089783906.1   
MULTISPECIES: hypothetical protein [unclassified Streptomyces]    53.9   53.9  50%   0.001  24.03  WP_088802671.1   
Lysophospholipase L1 [Curtobacterium sp. 314Chir4.1]              51.9   51.9  37%   0.001  23.23  SOC89008.1       
SGNH/GDSL hydrolase family protein [Curtobacterium sp....         52.7   52.7  36%   0.001  23.96  WP_110863126.1   
SGNH/GDSL hydrolase family protein [Agromyces albus]              51.9   51.9  33%   0.001  23.46  WP_129519816.1   
SGNH/GDSL hydrolase family protein [Propionibacteriaceae...       52.3   52.3  32%   0.001  29.41  RYZ25772.1       
SGNH/GDSL hydrolase family protein [Microbacterium sp. CCH5-D1]   52.3   52.3  30%   0.002  30.30  WP_061015279.1   
Lysophospholipase L1 [Chitinophaga sp. YR573]                     53.5   53.5  56%   0.002  25.49  SEW35121.1       
SGNH/GDSL hydrolase family protein [Curtobacterium sp....         52.3   52.3  36%   0.002  24.62  WP_111092802.1   
hypothetical protein DEJ12_03625 [Curtobacterium sp. MCLR17_059]  52.3   52.3  36%   0.002  24.62  PZE72742.1       
acetylhydrolase [Dyadobacter jiangsuensis]                        53.5   53.5  22%   0.002  26.27  WP_106597376.1   
hypothetical protein DEI96_11770 [Curtobacterium sp. MCLR17_031]  52.3   52.3  36%   0.002  24.12  PZE55159.1       
SGNH/GDSL hydrolase family protein [Microbacterium sp. 1.5R]      52.3   52.3  34%   0.002  28.27  APH44670.1       
hypothetical protein [Okeania sp. SIO3C4]                         53.1   53.1  22%   0.002  27.56  NER04414.1       
lysophospholipase L1-like esterase [Tumebacillus sp. BK434]       52.7   52.7  53%   0.002  19.29  TCP57893.1       
SGNH/GDSL hydrolase family protein [Microbacterium sp. 1.5R]      51.9   51.9  34%   0.002  28.27  WP_083569444.1   
SGNH/GDSL hydrolase family protein [Curtobacterium sp....         52.3   52.3  36%   0.002  24.48  WP_146244706.1   
SGNH/GDSL hydrolase family protein [Agromyces sp. MMS17-SY077]    51.9   51.9  32%   0.002  25.29  WP_160423307.1   
SGNH/GDSL hydrolase family protein [Tumebacillus sp. BK434]       52.7   52.7  53%   0.002  19.29  WP_132944178.1   
MULTISPECIES: SGNH/GDSL hydrolase family protein [unclassified... 51.9   51.9  34%   0.002  24.86  WP_110861821.1   
hydrolase [Streptomyces phyllanthi]                               53.5   53.5  37%   0.002  28.29  WP_152791389.1   
hypothetical protein [Saccharothrix texasensis]                   53.1   53.1  37%   0.002  24.76  WP_123741848.1   
hypothetical protein [Nocardioides halotolerans]                  51.5   51.5  37%   0.002  23.74  WP_157544540.1   
putative outer capsid [Klebsiella phage vB_KpnM_KaAlpha]          52.7   52.7  12%   0.002  36.36  QEG13241.1       
SGNH/GDSL hydrolase family protein [Cellulomonas bogoriensis]     51.9   51.9  32%   0.002  27.22  WP_035062157.1   
SGNH/GDSL hydrolase family protein [Curtobacterium sp....         52.3   52.3  36%   0.002  24.62  WP_111102493.1   
GDSL family lipase [Actinomyces sp.]                              51.5   51.5  32%   0.002  31.07  PZU31756.1       
hypothetical protein [Bradyrhizobium sp. BK707]                   53.1   53.1  19%   0.002  26.47  WP_130365899.1   
SGNH/GDSL hydrolase family protein [Curtobacterium sp....         51.9   51.9  36%   0.002  24.62  WP_111089139.1   
SGNH/GDSL hydrolase family protein [Propionibacteriaceae...       53.1   53.1  33%   0.002  27.87  RYZ32201.1       
SGNH/GDSL hydrolase family protein [Curtobacterium sp....         51.9   51.9  36%   0.002  24.62  WP_111032320.1   
GDSL family lipase [Curtobacterium flaccumfaciens UCD-AKU]        51.9   51.9  37%   0.002  23.12  EYT65963.1       
MULTISPECIES: SGNH/GDSL hydrolase family protein [Microbacterium] 51.9   51.9  31%   0.002  28.81  WP_127012319.1   
hypothetical protein [[Ruminococcus] torques]                     53.5   53.5  47%   0.002  23.76  WP_055158740.1   
hypothetical protein [[Ruminococcus] torques]                     53.5   53.5  47%   0.002  23.76  WP_004845335.1   
MULTISPECIES: hypothetical protein [unclassified Lachnospiraceae] 53.5   53.5  47%   0.002  23.76  WP_009243174.1   
SGNH/GDSL hydrolase family protein [Frigoribacterium sp. MEB024]  51.9   51.9  40%   0.002  22.90  WP_082059865.1   
SGNH/GDSL hydrolase family protein [Rhodococcus sp. P1Y]          51.2   51.2  38%   0.002  26.77  WP_121111137.1   
SGNH/GDSL hydrolase family protein [Curtobacterium sp....         51.9   51.9  36%   0.002  24.12  WP_146246929.1   
MULTISPECIES: SGNH/GDSL hydrolase family protein [unclassified... 51.9   51.9  36%   0.002  24.62  WP_146245100.1   
head outer capsid protein [Acinetobacter phage vB_AbaP_Apostate]  51.9   51.9  12%   0.002  31.82  QGZ15772.1       
hypothetical protein [Streptomyces sp. SID7760]                   53.1   53.1  66%   0.002  21.28  MYT23167.1       
SGNH/GDSL hydrolase family protein [Mycolicibacterium sp....      51.5   51.5  30%   0.002  27.78  WP_135356788.1   
sialate O-acetylesterase [Anaerohalosphaera lusitana]             51.2   51.2  35%   0.002  27.98  WP_146658809.1   
SGNH/GDSL hydrolase family protein [Pseudarthrobacter sp. GA104]  51.9   51.9  33%   0.002  26.26  WP_157241460.1   
SGNH/GDSL hydrolase family protein [Curtobacterium sp....         51.9   51.9  37%   0.002  23.23  WP_141399770.1   
SGNH/GDSL hydrolase family protein [Mycobacterium sp. MS1601]     51.2   51.2  24%   0.002  30.22  WP_083735550.1   
SGNH/GDSL hydrolase family protein [Geodermatophilus sabuli]      51.2   51.2  41%   0.002  25.42  WP_163480424.1   
SGNH/GDSL hydrolase family protein [Microbacterium oxydans]       51.9   51.9  31%   0.002  28.81  WP_058631362.1   
SGNH/GDSL hydrolase family protein [Mycetocola manganoxydans]     51.2   51.2  31%   0.002  25.75  WP_121672856.1   
SGNH/GDSL hydrolase family protein [Promicromonospora sp. PT9]    51.5   51.5  32%   0.002  25.15  WP_129785076.1   
SGNH/GDSL hydrolase family protein [Actinomyces vulturis]         51.5   51.5  34%   0.003  26.98  WP_083090304.1   
capsid and scaffold protein [Klebsiella phage AmPh_EK29]          51.9   51.9  12%   0.003  36.36  QFR57172.1       
G-D-S-L family lipolytic protein [Leifsonia sp. SCN 70-46]        51.2   51.2  39%   0.003  25.47  ODU64153.1       
SGNH/GDSL hydrolase family protein [Dermacoccus sp. 147Ba]        51.2   51.2  33%   0.003  24.57  WP_129664717.1   
Sialidase B precursor [uncultured Ruminococcus sp.]               53.1   53.1  47%   0.003  23.76  SCH75564.1       
SGNH/GDSL hydrolase family protein [Saccharothrix syringae]       52.3   52.3  37%   0.003  26.21  WP_084716385.1   
SGNH/GDSL hydrolase family protein [Dermacoccus abyssi]           51.2   51.2  33%   0.003  24.00  QEH93826.1       
Phage head outer capsid protein [Cronobacter phage Pet-CM3-4]     51.9   51.9  12%   0.003  35.82  SCN45876.1       
MULTISPECIES: SGNH/GDSL hydrolase family protein [unclassified... 51.5   51.5  36%   0.003  24.62  WP_146245820.1   
hypothetical protein [Streptomyces sp. QHH-9511]                  52.3   52.3  50%   0.003  24.21  WP_158995269.1   
SGNH/GDSL hydrolase family protein [Amphibacillus marinus]        51.9   51.9  41%   0.003  25.00  WP_091497146.1   
hypothetical protein DEJ07_09710 [Curtobacterium sp. MCLR17_053]  51.5   51.5  36%   0.003  24.62  PZF41119.1       
MULTISPECIES: SGNH/GDSL hydrolase family protein [Curtobacterium] 51.5   51.5  37%   0.003  23.12  WP_081612335.1   
SGNH/GDSL hydrolase family protein [Rhodococcus rhodochrous]      50.0   50.0  30%   0.003  26.11  WP_145693502.1   
hypothetical protein [[Ruminococcus] gnavus]                      52.7   52.7  47%   0.003  23.76  WP_118445202.1   
SGNH/GDSL hydrolase family protein [Curtobacterium...             51.5   51.5  37%   0.003  23.12  WP_082046930.1   
Lysophospholipase L1 [Amphibacillus marinus]                      51.9   51.9  41%   0.003  25.00  SEO21940.1       
SGNH/GDSL hydrolase family protein [Actinoplanes globisporus]     51.9   51.9  37%   0.003  25.00  WP_020509065.1   
SGNH/GDSL hydrolase family protein [Curtobacterium sp. B18]       51.5   51.5  37%   0.003  23.86  WP_083857914.1   
SGNH/GDSL hydrolase family protein [Microbacterium sp. 10M-3C3]   52.3   52.3  61%   0.003  23.78  WP_125130764.1   
lysophospholipase L1-like esterase [Amnibacterium kyonggiense]    51.2   51.2  40%   0.004  23.47  TDS76894.1       
SGNH/GDSL hydrolase family protein [Curtobacterium sp. KBS0715]   51.2   51.2  36%   0.004  23.96  WP_138801982.1   
acyl-CoA thioesterase-1 [Chryseolinea serpens]                    50.4   50.4  33%   0.004  30.46  SHH74294.1       
SGNH/GDSL hydrolase family protein [Actinosynnema pretiosum]      51.5   51.5  39%   0.004  22.37  WP_118947317.1   
SGNH/GDSL hydrolase family protein [Streptomyces sp. PCS3-D2]     52.3   52.3  54%   0.004  22.29  WP_037930239.1   
prolyl oligopeptidase family serine peptidase [Rubritalea...      51.9   51.9  31%   0.004  25.41  WP_143183772.1   
hypothetical protein B5V03_32880 [Bradyrhizobium betae]           51.9   51.9  14%   0.004  35.06  RXT36458.1       
GDSL family lipase [Curtobacterium sp. 8I-2]                      51.5   51.5  37%   0.004  23.12  VXB29118.1       
SGNH/GDSL hydrolase family protein [Actinosynnema mirum]          51.5   51.5  39%   0.004  22.37  WP_015803393.1   
hypothetical protein [Promicromonospora sp. PT9]                  51.9   51.9  37%   0.004  27.67  WP_129787219.1   
SGNH/GDSL hydrolase family protein [Thermomonospora catenispora]  50.8   50.8  33%   0.004  27.87  WP_140178149.1   
SGNH/GDSL hydrolase family protein [Actinomadura oligospora]      50.8   50.8  37%   0.004  24.39  WP_051468355.1   
endoglucanase [Saccharothrix saharensis]                          51.5   51.5  37%   0.004  25.73  WP_141983802.1   
hypothetical protein [Bradyrhizobium betae]                       51.9   51.9  14%   0.004  35.06  WP_129274601.1   
SGNH/GDSL hydrolase family protein [Dermacoccus sp. PE3]          50.8   50.8  33%   0.004  24.57  WP_082128806.1   
arylesterase [Chryseolinea serpens]                               50.4   50.4  33%   0.004  30.46  WP_073140081.1   
SGNH/GDSL hydrolase family protein [Actinomyces urogenitalis]     50.4   50.4  32%   0.004  28.25  WP_040319872.1   
hypothetical protein EOP54_24775 [Sphingobacteriales bacterium]   51.9   51.9  53%   0.004  24.48  RYD89936.1       
SGNH/GDSL hydrolase family protein [Actinomadura umbrina]         50.8   50.8  35%   0.004  26.26  WP_116022132.1   
head outer capsid protein [Klebsiella phage Marfa]                51.9   51.9  12%   0.004  36.36  QDB71840.1       
endoglucanase [Saccharothrix deserti]                             51.5   51.5  39%   0.004  25.68  WP_158852587.1   
arylesterase [Desulfobacterales bacterium]                        50.0   50.0  34%   0.004  28.49  PIE64355.1       
hypothetical protein [Synechococcus sp. PCC 7502]                 52.7   52.7  21%   0.004  28.93  WP_015167254.1   
GDSL-like protein [Actinomyces urogenitalis DSM 15434]            50.4   50.4  32%   0.004  28.25  EEH66741.1       
SGNH/GDSL hydrolase family protein [Curtobacterium...             51.2   51.2  36%   0.004  24.62  WP_128780527.1   
lysophospholipase [Balneola sp.]                                  50.8   50.8  34%   0.004  27.86  MAO65166.1       
arylesterase [Planctomycetes bacterium]                           50.0   50.0  39%   0.004  29.13  PCJ54731.1       

Sequences with E-value WORSE than threshold
                                                                  Max    Total Query   E   Per.                  
Description                                                       Score  Score cover Value Ident  Accession        

hypothetical protein [Schlesneria paludicola]                     51.5   51.5  14%   0.005 35.80  WP_010583141.1   
SGNH/GDSL hydrolase family protein [Sphingosinithalassobacter...  51.5   51.5  42%   0.005 25.33  QIG79514.1       
SGNH/GDSL hydrolase family protein [Mycolicibacterium tokaiense]  50.0   50.0  32%   0.005 26.16  WP_068916139.1   
SGNH/GDSL hydrolase family protein [Streptomyces sp. NEAU-C151]   51.9   51.9  37%   0.005 25.85  WP_138045756.1   
hypothetical protein [Tetragenococcus solitarius]                 50.4   50.4  31%   0.005 26.52  WP_068710532.1   
SGNH/GDSL hydrolase family protein [Amnibacterium kyonggiense]    50.4   50.4  40%   0.005 23.47  WP_162850782.1   
large outer capsid protein [Aeromonas virus 25]                   49.2   49.2  14%   0.005 32.00  YP_656398.1      
SGNH/GDSL hydrolase family protein [Actinomyces urogenitalis]     50.0   50.0  32%   0.005 28.25  WP_034235515.1   
SGNH/GDSL hydrolase family protein [Actinomadura geliboluensis]   50.4   50.4  33%   0.005 26.09  WP_138641790.1   
SGNH/GDSL hydrolase family protein [Streptomyces sp. NEAU-SSA 1]  51.9   51.9  37%   0.006 25.85  WP_119099260.1   
arylesterase [bacterium]                                          50.0   50.0  35%   0.006 30.43  NCP67781.1       
MULTISPECIES: SGNH/GDSL hydrolase family protein [unclassified... 50.8   50.8  32%   0.006 28.00  WP_094619030.1   
SGNH/GDSL hydrolase family protein [Mycobacterium sp.]            50.0   50.0  37%   0.006 21.39  KAA8967063.1     
SGNH/GDSL hydrolase family protein [Lentzea aerocolonigenes]      50.8   50.8  37%   0.006 24.76  WP_045312578.1   
SGNH/GDSL hydrolase family protein [Lentzea terrae]               50.8   50.8  37%   0.006 24.27  WP_112261175.1   
SGNH/GDSL hydrolase family protein [Streptomyces yerevanensis]    51.5   51.5  40%   0.006 25.45  WP_033319745.1   
hypothetical protein MOX01_25760 [Microbacterium oxydans]         50.4   50.4  31%   0.006 28.25  GED39434.1       
SGNH/GDSL hydrolase family protein [Actinomadura pelletieri]      50.0   50.0  36%   0.006 25.26  WP_121436845.1   
SGNH/GDSL hydrolase family protein [Dermacoccus sp. Ellin185]     50.0   50.0  33%   0.006 24.00  WP_006945615.1   
SGNH/GDSL hydrolase family protein [Dermacoccus nishinomiyaensis] 50.0   50.0  33%   0.006 24.57  WP_074040323.1   
head outer capsid protein [Acinetobacter phage vB_AbaM_PhT2]      51.5   51.5  12%   0.007 34.78  QHJ75759.1       
SGNH/GDSL hydrolase family protein [Youhaiella tibetensis]        51.2   51.2  52%   0.007 24.40  WP_147655359.1   
head outer capsid protein [Acinetobacter phage KARL-1]            50.8   50.8  12%   0.007 34.85  AXY82716.1       
TPA: hypothetical protein [Flavobacteriales bacterium]            50.8   50.8  48%   0.007 22.87  HAW53261.1       
hypothetical protein [Salmonella enterica subsp. salamae]         45.8   45.8  9%    0.007 43.48  EDW2529057.1     
SGNH/GDSL hydrolase family protein [Dermacoccus nishinomiyaensis] 49.6   49.6  33%   0.007 24.00  WP_144708383.1   
capsid and scaffold protein [Aeromonas phage L9-6]                48.8   48.8  14%   0.007 34.25  APU01974.1       
Hoc [Aeromonas virus 44RR2]                                       48.8   48.8  14%   0.007 34.25  NP_932527.1      
SGNH/GDSL hydrolase family protein [Cryobacterium psychrophilum]  49.6   49.6  31%   0.007 25.73  WP_134174308.1   
SGNH/GDSL hydrolase family protein [Actinomadura sp. 14C53]       50.0   50.0  35%   0.008 24.49  WP_138648640.1   
hypothetical protein BIU89_12625 [Curtobacterium sp. MCBA15_005]  50.0   50.0  34%   0.008 24.32  OII06423.1       
lysophospholipase L1-like esterase [Saccharothrix saharensis]     51.2   51.2  37%   0.008 25.73  TQM79281.1       
hypothetical protein [Providencia stuartii]                       50.8   50.8  29%   0.008 25.71  WP_088498919.1   
MULTISPECIES: SGNH/GDSL hydrolase family protein [unclassified... 50.0   50.0  31%   0.008 25.43  WP_137838380.1   
SGNH/GDSL hydrolase family protein [Frigoribacterium faeni]       50.0   50.0  33%   0.008 25.14  WP_146854507.1   
conserved hypothetical protein [Methylocella tundrae]             50.8   50.8  38%   0.008 27.67  VTZ49246.1       
SGNH/GDSL hydrolase family protein [Rhodococcus kyotonensis]      49.6   49.6  35%   0.008 27.32  WP_089248500.1   
lysophospholipase L1-like esterase [Actinomadura pelletieri DS... 50.0   50.0  36%   0.008 25.26  RKS71661.1       
lysophospholipase L1-like esterase [Rhodococcus wratislaviensi... 50.0   50.0  33%   0.008 26.26  ELB87518.1       
SGNH/GDSL hydrolase family protein [Rhodococcus opacus]           50.0   50.0  33%   0.008 26.26  WP_162276249.1   
esterase [Actinoplanes rectilineatus]                             51.2   51.2  39%   0.009 25.11  WP_045748110.1   
SGNH/GDSL hydrolase family protein [Microbacterium oxydans]       50.0   50.0  31%   0.009 28.25  WP_141370004.1   
SGNH/GDSL hydrolase family protein [Curtobacterium sp....         49.6   49.6  34%   0.009 24.32  PZE92403.1       
head outer capsid protein [Aeromonas virus 31]                    48.8   48.8  14%   0.009 34.25  YP_238899.1      
SGNH/GDSL hydrolase family protein [Actinomyces gerencseriae]     49.2   49.2  33%   0.009 28.11  WP_026407007.1   
head outer capsid protein [Klebsiella phage PhiKpNIH-6]           50.8   50.8  12%   0.009 36.36  QHB49542.1       
hypothetical protein [Pseudomonas fluorescens]                    50.8   50.8  18%   0.010 30.10  WP_158158344.1   
SGNH/GDSL hydrolase family protein [Klebsiella grimontii]         50.8   50.8  48%   0.010 26.24  WP_142470850.1   
periplasmic protein [Providencia stuartii]                        50.4   50.4  29%   0.010 25.71  WP_040132721.1   
head outer capsid protein [Acinetobacter phage vB_AbaP_Kimel]     50.4   50.4  12%   0.010 33.33  QHB48342.1       
SGNH/GDSL hydrolase family protein [Lechevalieria deserti]        50.4   50.4  37%   0.010 23.79  WP_109639643.1   
hydrolase [Streptomyces spongiae]                                 50.8   50.8  37%   0.010 26.34  WP_152771353.1   
hypothetical protein [Dermacoccus sp. SAI-028]                    48.5   48.5  34%   0.010 23.46  WP_160126234.1   
hypothetical protein [Nevskia soli]                               50.8   50.8  23%   0.011 31.30  WP_157572645.1   
SGNH/GDSL hydrolase family protein [Enterococcus durans]          48.8   48.8  35%   0.011 25.51  WP_081133572.1   
SGNH/GDSL hydrolase family protein [Nonomuraea sp. KC712]         49.2   49.2  38%   0.011 25.93  WP_132516919.1   
SGNH/GDSL hydrolase family protein [Novosphingobium sp. CF614]    50.4   50.4  59%   0.012 25.40  WP_091144639.1   
SGNH/GDSL hydrolase family protein [Pseudacidovorax intermedius]  50.8   50.8  68%   0.012 25.25  WP_020380557.1   
conserved hypothetical protein [Aspergillus terreus NIH2624]      49.2   49.2  36%   0.012 28.43  XP_001211975.1   
SGNH/GDSL hydrolase family protein [Promicromonospora sp. AC04]   49.2   49.2  34%   0.012 24.31  WP_158281068.1   
SGNH/GDSL hydrolase family protein [Curtobacterium sp. UNCCL17]   49.6   49.6  34%   0.012 24.32  WP_155896895.1   
Lysophospholipase L1 [Rhodococcus kyotonensis]                    49.2   49.2  35%   0.012 27.32  SNT15909.1       
lipase [Vagococcus carniphilus]                                   48.5   48.5  35%   0.012 24.35  WP_126792895.1   
SGNH/GDSL hydrolase family protein [Methylocella tundrae]         50.4   50.4  38%   0.012 26.70  WP_134490957.1   
SGNH/GDSL hydrolase family protein [Curtobacterium sp....         49.6   49.6  34%   0.012 24.32  WP_139178854.1   
SGNH/GDSL hydrolase family protein [Microbacterium...             49.6   49.6  27%   0.012 27.59  WP_084695469.1   
SGNH/GDSL hydrolase family protein [Enterococcus durans]          48.5   48.5  35%   0.013 24.62  WP_053109003.1   
SGNH/GDSL hydrolase family protein [Streptomyces sp. cf386]       50.4   50.4  37%   0.013 27.36  WP_093903787.1   
SGNH/GDSL hydrolase family protein [Actinosynnema pretiosum]      50.0   50.0  39%   0.013 21.76  WP_096495674.1   
head outer capsid protein [Escherichia phage vb_EcoM-VR5]         50.0   50.0  12%   0.013 32.84  YP_009205875.1   
SGNH/GDSL hydrolase family protein [Curtobacterium sp. B8]        49.6   49.6  37%   0.013 24.12  WP_022903422.1   
lysophospholipase L1-like esterase [Williamsia limnetica]         49.2   49.2  32%   0.014 26.29  PYE20190.1       
hypothetical protein [Providencia stuartii]                       50.0   50.0  29%   0.014 25.14  WP_154625332.1   
SGNH/GDSL hydrolase family protein [Rhodococcus fascians]         49.2   49.2  34%   0.014 28.19  WP_052063109.1   
hypothetical protein [Providencia stuartii]                       50.0   50.0  29%   0.014 25.14  WP_014656917.1   
hypothetical protein [Providencia stuartii]                       50.0   50.0  29%   0.014 25.14  WP_060560905.1   
hypothetical protein [Providencia stuartii]                       50.0   50.0  29%   0.014 25.14  WP_004925969.1   
SGNH/GDSL hydrolase family protein [Skermania piniformis]         49.2   49.2  34%   0.014 22.28  WP_066471632.1   
SGNH/GDSL hydrolase family protein [Xanthobacter sp. 126]         50.0   50.0  53%   0.014 25.17  WP_024277886.1   
hypothetical protein AKG07_02080 [Microbacterium sp. CGR1]        49.2   49.2  34%   0.014 25.93  AKV85272.1       
SGNH/GDSL hydrolase family protein [Curtobacterium sp....         49.2   49.2  34%   0.015 24.32  WP_146247871.1   
hypothetical protein [Chloroflexi bacterium]                      49.6   49.6  50%   0.015 22.57  MBH39837.1       
SGNH/GDSL hydrolase family protein [Arthrobacter sp. AFG20]       48.8   48.8  27%   0.015 27.81  PNH85219.1       
esterase [Micromonospora sp. KC606]                               50.0   50.0  40%   0.015 24.66  WP_132179670.1   
SGNH/GDSL hydrolase family protein [Microbacterium sp. CGR1]      48.8   48.8  34%   0.015 25.93  WP_082298016.1   
SGNH/GDSL hydrolase family protein [Erythrobacter sp. HKB08]      50.0   50.0  33%   0.016 26.74  WP_128891300.1   
SGNH/GDSL hydrolase family protein [Streptomyces hoynatensis]     50.0   50.0  37%   0.016 24.88  WP_120682739.1   
hypothetical protein [Glycomyces harbinensis]                     50.4   50.4  39%   0.016 25.55  WP_143014828.1   
hypothetical protein [Williamsia limnetica]                       49.2   49.2  32%   0.016 26.29  WP_158539889.1   
SGNH/GDSL hydrolase family protein [Actinomadura sp. NEAU-AAG5]   48.8   48.8  33%   0.016 26.20  WP_156222005.1   
SGNH/GDSL hydrolase family protein [Cryobacterium sp. RHLT2-21]   48.8   48.8  31%   0.017 24.12  WP_134506984.1   
SGNH/GDSL hydrolase family protein [Actinomadura sp. DSM 109109]  48.8   48.8  35%   0.017 25.00  NDU72868.1       
SGNH/GDSL hydrolase family protein [Actinomyces radicidentis]     48.5   48.5  32%   0.017 30.51  WP_067943130.1   
SGNH/GDSL hydrolase family protein [Dermacoccus nishinomiyaensis] 48.5   48.5  33%   0.017 23.43  WP_074046136.1   
SGNH/GDSL hydrolase family protein [Cryobacterium sp. Sr59]       49.2   49.2  32%   0.018 26.01  WP_134640653.1   
hypothetical protein [Kiritimatiellales bacterium]                50.0   50.0  56%   0.019 23.10  WP_136080953.1   
SGNH/GDSL hydrolase family protein [Lentzea kentuckyensis]        49.2   49.2  37%   0.019 23.30  WP_086664060.1   
SGNH/GDSL hydrolase family protein [Cnuibacter physcomitrellae]   48.5   48.5  34%   0.019 23.35  WP_085021527.1   
right-handed parallel beta-helix repeat-containing protein...     50.0   50.0  21%   0.019 32.14  WP_038527970.1   
SGNH/GDSL hydrolase family protein [Curtobacterium sp....         48.8   48.8  32%   0.019 28.14  WP_111210910.1   
aromatic ring-opening dioxygenase LigA [Streptomyces galbus]      50.0   50.0  37%   0.020 24.27  WP_033528702.1   
arylesterase [Nitrosococcus oceani]                               48.5   48.5  40%   0.020 24.30  WP_002809554.1   
neck passage structure protein [Leuconostoc phage Ln-8]           50.0   50.0  56%   0.020 23.15  YP_009151939.1   
SGNH/GDSL hydrolase family protein [Friedmanniella flava]         50.0   50.0  35%   0.020 26.70  WP_091178630.1   
hypothetical protein [Cellulomonas oligotrophica]                 48.8   48.8  12%   0.020 33.82  WP_140460925.1   
SGNH/GDSL hydrolase family protein [Chryseoglobus frigidaquae]    48.5   48.5  31%   0.020 25.15  WP_153982194.1   
SGNH/GDSL hydrolase family protein [Arthrobacter sp. AFG20]       48.5   48.5  27%   0.020 27.81  WP_146033065.1   
Lysophospholipase L1 [Friedmanniella flava]                       49.6   49.6  35%   0.020 26.70  SEQ28257.1       
SGNH/GDSL hydrolase family protein [Geodermatophilus...           49.2   49.2  32%   0.021 29.34  WP_091108541.1   
SGNH/GDSL hydrolase family protein [Lentzea waywayandensis]       49.2   49.2  37%   0.021 24.27  WP_093590123.1   
hypothetical protein [Streptomyces sp. GKU 895]                   49.2   49.2  19%   0.021 29.70  WP_079308400.1   
hypothetical protein AWC31_35605 [Mycolicibacterium wolinskyi]    47.7   47.7  35%   0.022 25.14  ORX11960.1       
hypothetical protein BRD55_08415 [Bacteroidetes bacterium...      50.0   50.0  20%   0.022 37.38  PSQ96057.1       
SGNH/GDSL hydrolase family protein [Lechevalieria atacamensis]    49.2   49.2  37%   0.022 23.79  WP_112225575.1   
SGNH/GDSL hydrolase family protein [Lentzea aerocolonigenes]      49.2   49.2  37%   0.023 23.65  WP_030472384.1   
hypothetical protein ASF75_12430 [Curtobacterium sp. Leaf154]     48.5   48.5  37%   0.023 23.65  KQR27415.1       
PKD domain [Acinetobacter baumannii]                              49.2   49.2  12%   0.024 33.33  SSU39642.1       
arylesterase [Nitrosococcus oceani]                               48.1   48.1  40%   0.024 24.30  WP_036500114.1   
hypothetical protein B1R27_09755 [Streptomyces sp. GKU 895]       48.8   48.8  19%   0.025 29.70  OPG08499.1       
arylesterase [Verrucomicrobiaceae bacterium]                      48.1   48.1  21%   0.025 29.57  NCF86158.1       
SGNH/GDSL hydrolase family protein [Actinomyces urogenitalis]     48.1   48.1  32%   0.025 27.68  WP_048685089.1   
endoglucanase [Lentzea aerocolonigenes]                           48.8   48.8  37%   0.025 23.65  WP_156094297.1   
arylesterase [Formosa sp. L2A11]                                  48.5   48.5  33%   0.026 27.49  WP_159023329.1   
hypothetical protein [Kribbella albertanoniae]                    50.0   50.0  39%   0.026 23.39  WP_132407497.1   
SGNH/GDSL hydrolase family protein [Streptomyces sp. RV15]        49.6   49.6  37%   0.027 26.92  WP_067029757.1   
SGNH/GDSL hydrolase family protein [Microbacterium timonense]     48.5   48.5  27%   0.028 27.70  WP_106816089.1   
SGNH/GDSL hydrolase family protein [Dermacoccus nishinomiyaensis] 48.1   48.1  33%   0.028 24.00  WP_136788760.1   
hypothetical protein RN50_03134 [Microbacterium foliorum]         48.5   48.5  32%   0.028 28.65  KJL18028.1       
SGNH/GDSL hydrolase family protein [Frankiales bacterium]         48.1   48.1  22%   0.028 30.08  TAL26527.1       
SGNH hydrolase-type esterase domain-containing protein...         48.8   48.8  53%   0.028 21.36  RUS34179.1       
SGNH/GDSL hydrolase family protein [Microbacterium sp. RU33B]     48.1   48.1  31%   0.028 23.70  WP_076679677.1   
MULTISPECIES: SGNH/GDSL hydrolase family protein [unclassified... 48.5   48.5  35%   0.028 27.84  WP_110588351.1   
SGNH/GDSL hydrolase family protein [Cryobacterium arcticum]       48.5   48.5  32%   0.029 25.58  WP_110126510.1   
hypothetical protein [Streptomyces sp. Z26]                       49.2   49.2  53%   0.029 24.50  WP_121517017.1   
SGNH/GDSL hydrolase family protein [Humibacter sp. BT305]         48.1   48.1  31%   0.029 24.42  WP_115364984.1   
head outer capsid protein [Serratia phage X20]                    47.3   47.3  12%   0.029 30.88  ARW58161.1       
head outer capsid protein [Serratia phage CHI14]                  47.3   47.3  12%   0.029 30.88  YP_009609510.1   
SGNH/GDSL hydrolase family protein [Actinomyces gaoshouyii]       48.1   48.1  32%   0.029 29.38  WP_081171178.1   
lysophospholipase L1-like esterase [Dermacoccus sp. SAI-028]      47.7   47.7  33%   0.030 23.43  TCJ92326.1       
SGNH/GDSL hydrolase family protein [Klebsiella sp. FDAARGOS_511]  49.2   49.2  48%   0.030 25.86  WP_123829066.1   
SGNH/GDSL hydrolase family protein [Microbacterium sp. ANT_H45B]  47.7   47.7  32%   0.030 28.65  WP_149423522.1   
putative head outer capsid protein [Cronobacter phage S13]        48.5   48.5  14%   0.030 31.94  YP_009196451.1   
SGNH/GDSL hydrolase family protein [Actinomadura sp. LHW52907]    48.1   48.1  36%   0.031 24.35  WP_117405178.1   
hydrolase [Streptomyces scabiei]                                  49.2   49.2  37%   0.031 24.88  WP_086760543.1   
MULTISPECIES: SGNH/GDSL hydrolase family protein [Actinomyces]    47.7   47.7  32%   0.031 29.94  WP_111836926.1   
SGNH/GDSL hydrolase family protein [Mycolicibacterium wolinskyi]  48.1   48.1  35%   0.031 25.14  WP_085147078.1   
SGNH/GDSL hydrolase family protein [Promicromonospora sp. CF082]  48.1   48.1  34%   0.031 24.31  WP_132234384.1   
SGNH/GDSL hydrolase family protein [Jatrophihabitans sp.]         48.5   48.5  33%   0.031 25.57  TAM88932.1       
SGNH/GDSL hydrolase family protein [Klebsiella pneumoniae]        49.2   49.2  48%   0.031 25.67  WP_117085558.1   
endoglucanase [Saccharothrix sp. NRRL B-16348]                    48.5   48.5  37%   0.032 21.80  KOX12370.1       
hypothetical protein [Saccharothrix deserti]                      49.2   49.2  37%   0.032 24.40  WP_158843525.1   
SGNH/GDSL hydrolase family protein [Cryobacterium roopkundense]   47.3   47.3  31%   0.032 26.32  WP_084141034.1   
SGNH/GDSL hydrolase family protein [Pseudonocardiales bacterium]  47.7   47.7  32%   0.032 26.19  PZS29905.1       
hypothetical protein [Streptomyces virginiae]                     49.2   49.2  54%   0.032 23.17  WP_078906081.1   
head outer capsid protein [Acinetobacter phage vB_AbaP_Stupor]    48.8   48.8  12%   0.033 34.85  QGT54194.1       
Lysophospholipase L1 [Geodermatophilus dictyosporus]              47.7   47.7  32%   0.033 29.34  SFO94351.1       
SGNH/GDSL hydrolase family protein [Arthrobacter sp. HMWF013]     47.3   47.3  22%   0.033 26.50  WP_108600684.1   
SGNH/GDSL hydrolase family protein [Mycobacterium pseudokansasii] 47.7   47.7  39%   0.034 23.00  WP_063466973.1   
putative uncharacterized protein [Ruminococcus sp. CAG:382]       49.2   49.2  52%   0.034 22.03  CDD02791.1       
SGNH/GDSL hydrolase family protein [Cryobacterium sp. TMT4-31]    48.1   48.1  34%   0.034 25.00  WP_134409430.1   
SGNH/GDSL hydrolase family protein [Methylocella silvestris]      48.8   48.8  51%   0.034 25.60  WP_102842598.1   
SGNH/GDSL hydrolase family protein [Streptomyces regalis]         49.2   49.2  37%   0.035 26.09  WP_062705177.1   

Alignments:
>Head outer capsid protein (c-part SGNH hydrolase) [Cronobacter phage Pet-CM3-4]
Sequence ID: SCN45699.1 Length: 511 
Range 1: 1 to 511

Score:1012 bits(2616), Expect:0.0, 
Method:Composition-based stats., 
Identities:511/511(100%), Positives:511/511(100%), Gaps:0/511(0%)

Query  1    MAIDIWTTVHPIPWRNTSFLYLPWWIHNILIKAKEEGKDWREYADPQYALQIDTLKQAYV  60
            MAIDIWTTVHPIPWRNTSFLYLPWWIHNILIKAKEEGKDWREYADPQYALQIDTLKQAYV
Sbjct  1    MAIDIWTTVHPIPWRNTSFLYLPWWIHNILIKAKEEGKDWREYADPQYALQIDTLKQAYV  60

Query  61   DYGEVNFIESKNGYQYTLSEYTVDGPDPQPPLGPMLQPVDVMSNPPTQKLLKGVGLSGTA  120
            DYGEVNFIESKNGYQYTLSEYTVDGPDPQPPLGPMLQPVDVMSNPPTQKLLKGVGLSGTA
Sbjct  61   DYGEVNFIESKNGYQYTLSEYTVDGPDPQPPLGPMLQPVDVMSNPPTQKLLKGVGLSGTA  120

Query  121  TIVSGGTGYVFGDIVDIPGAEGDVPGQIRVTAVGSNGEITTAQIRKPGVYATAPAGEISA  180
            TIVSGGTGYVFGDIVDIPGAEGDVPGQIRVTAVGSNGEITTAQIRKPGVYATAPAGEISA
Sbjct  121  TIVSGGTGYVFGDIVDIPGAEGDVPGQIRVTAVGSNGEITTAQIRKPGVYATAPAGEISA  180

Query  181  TGGTGTGAKFTVTTNAGVASTIYAGVTISRTDSKITYWGSDIKDAVTGFRGNGTGNGTQC  240
            TGGTGTGAKFTVTTNAGVASTIYAGVTISRTDSKITYWGSDIKDAVTGFRGNGTGNGTQC
Sbjct  181  TGGTGTGAKFTVTTNAGVASTIYAGVTISRTDSKITYWGSDIKDAVTGFRGNGTGNGTQC  240

Query  241  RVNFKTDSSKIDFKLAANNSKYDLYVDGQRISATSVTTDSSGAVYIYSIDWNGVEQMREY  300
            RVNFKTDSSKIDFKLAANNSKYDLYVDGQRISATSVTTDSSGAVYIYSIDWNGVEQMREY
Sbjct  241  RVNFKTDSSKIDFKLAANNSKYDLYVDGQRISATSVTTDSSGAVYIYSIDWNGVEQMREY  300

Query  301  SLVGVNTAFGGIYVDTGKTITAITRPAKMIWQLGDSYTFGTMATQASFNDFRFYCDKLGL  360
            SLVGVNTAFGGIYVDTGKTITAITRPAKMIWQLGDSYTFGTMATQASFNDFRFYCDKLGL
Sbjct  301  SLVGVNTAFGGIYVDTGKTITAITRPAKMIWQLGDSYTFGTMATQASFNDFRFYCDKLGL  360

Query  361  VGLADGIGGSGWTSTTSTQPQARITAKLATLSFTPDIITLALGYNDAPAGRIDLLKTNFR  420
            VGLADGIGGSGWTSTTSTQPQARITAKLATLSFTPDIITLALGYNDAPAGRIDLLKTNFR
Sbjct  361  VGLADGIGGSGWTSTTSTQPQARITAKLATLSFTPDIITLALGYNDAPAGRIDLLKTNFR  420

Query  421  ESIDLIKQYQPQAKIIVFGPATPLGMTDQIAAVRDALIELTTELELEFIDVKGWVTAENS  480
            ESIDLIKQYQPQAKIIVFGPATPLGMTDQIAAVRDALIELTTELELEFIDVKGWVTAENS
Sbjct  421  ESIDLIKQYQPQAKIIVFGPATPLGMTDQIAAVRDALIELTTELELEFIDVKGWVTAENS  480

Query  481  NLYTSSDNVHPNDQGYFWRGSQFTNVLQDKV  511
            NLYTSSDNVHPNDQGYFWRGSQFTNVLQDKV
Sbjct  481  NLYTSSDNVHPNDQGYFWRGSQFTNVLQDKV  511


>hypothetical protein CC31p007 [Enterobacter phage CC31]
Sequence ID: YP_004009865.1 Length: 511 
>conserved hypothetical protein [Enterobacter phage CC31]
Sequence ID: ADB81503.1 Length: 511  
Range 1: 1 to 511

Score:1007 bits(2605), Expect:0.0, 
Method:Composition-based stats., 
Identities:485/511(95%), Positives:498/511(97%), Gaps:0/511(0%)

Query  1    MAIDIWTTVHPIPWRNTSFLYLPWWIHNILIKAKEEGKDWREYADPQYALQIDTLKQAYV  60
            MA DIWTTVHPIPWRNTSFLYLPWWIHNILIKAKEEGKDWREYADPQYALQIDTLKQAYV
Sbjct  1    MATDIWTTVHPIPWRNTSFLYLPWWIHNILIKAKEEGKDWREYADPQYALQIDTLKQAYV  60

Query  61   DYGEVNFIESKNGYQYTLSEYTVDGPDPQPPLGPMLQPVDVMSNPPTQKLLKGVGLSGTA  120
            DYGEVNFIES+NGYQYTLSEYTVDGPDPQPPLGPMLQPV VMSNPPTQKL+KGVG+SG A
Sbjct  61   DYGEVNFIESRNGYQYTLSEYTVDGPDPQPPLGPMLQPVAVMSNPPTQKLIKGVGISGNA  120

Query  121  TIVSGGTGYVFGDIVDIPGAEGDVPGQIRVTAVGSNGEITTAQIRKPGVYATAPAGEISA  180
            T+VSGGTGY FGDI+DIPGA GDV GQIRVTAVGSNGEITT Q+RKPGVYATAP GEISA
Sbjct  121  TLVSGGTGYTFGDILDIPGATGDVNGQIRVTAVGSNGEITTTQVRKPGVYATAPTGEISA  180

Query  181  TGGTGTGAKFTVTTNAGVASTIYAGVTISRTDSKITYWGSDIKDAVTGFRGNGTGNGTQC  240
            TGGTGTGAKFTVTTNAGVASTIYAGVTI+RTD+KITYWGSDIKDAV+GFRGNGTGNGTQC
Sbjct  181  TGGTGTGAKFTVTTNAGVASTIYAGVTIARTDAKITYWGSDIKDAVSGFRGNGTGNGTQC  240

Query  241  RVNFKTDSSKIDFKLAANNSKYDLYVDGQRISATSVTTDSSGAVYIYSIDWNGVEQMREY  300
            RVNFKTDSSKIDFKLA NNSKYDLYVDGQRISATSVTTDSSGAVYIYSIDWNGVEQMREY
Sbjct  241  RVNFKTDSSKIDFKLAGNNSKYDLYVDGQRISATSVTTDSSGAVYIYSIDWNGVEQMREY  300

Query  301  SLVGVNTAFGGIYVDTGKTITAITRPAKMIWQLGDSYTFGTMATQASFNDFRFYCDKLGL  360
            SLVGVNTAFGGIYVDTGKTITAITRPAKMIWQLGDSYTFGTMATQASFNDFRFYCDKLGL
Sbjct  301  SLVGVNTAFGGIYVDTGKTITAITRPAKMIWQLGDSYTFGTMATQASFNDFRFYCDKLGL  360

Query  361  VGLADGIGGSGWTSTTSTQPQARITAKLATLSFTPDIITLALGYNDAPAGRIDLLKTNFR  420
            VGLADGIGGSGWTST+STQPQARITAKLATLSFTPDIITLALGYNDAPAGRIDLLKTNFR
Sbjct  361  VGLADGIGGSGWTSTSSTQPQARITAKLATLSFTPDIITLALGYNDAPAGRIDLLKTNFR  420

Query  421  ESIDLIKQYQPQAKIIVFGPATPLGMTDQIAAVRDALIELTTELELEFIDVKGWVTAENS  480
            ESI LIKQYQP AKIIVFGPATPLGMTDQIAAVRDALIELTTEL LEF+DVKGWVTAEN+
Sbjct  421  ESIALIKQYQPAAKIIVFGPATPLGMTDQIAAVRDALIELTTELNLEFVDVKGWVTAENA  480

Query  481  NLYTSSDNVHPNDQGYFWRGSQFTNVLQDKV  511
            NLYTS+DNVHPNDQGYFWRGSQFTNVLQ KV
Sbjct  481  NLYTSNDNVHPNDQGYFWRGSQFTNVLQGKV  511


>putative head outer capsid protein [Klebsiella phage vB_KpnM_KaAlpha]
Sequence ID: QEG13048.1 Length: 511 
Range 1: 1 to 511

Score:1007 bits(2604), Expect:0.0, 
Method:Composition-based stats., 
Identities:501/511(98%), Positives:505/511(98%), Gaps:0/511(0%)

Query  1    MAIDIWTTVHPIPWRNTSFLYLPWWIHNILIKAKEEGKDWREYADPQYALQIDTLKQAYV  60
            MAIDIWTTVHPIPWRNTSFLYLPWWIHNILIKAKEEGKDWREYADPQYALQIDTLKQAYV
Sbjct  1    MAIDIWTTVHPIPWRNTSFLYLPWWIHNILIKAKEEGKDWREYADPQYALQIDTLKQAYV  60

Query  61   DYGEVNFIESKNGYQYTLSEYTVDGPDPQPPLGPMLQPVDVMSNPPTQKLLKGVGLSGTA  120
            DYGEVNFIESKNGYQYTLSEYTVDGPDPQPPLGPMLQPVDVMSNPPTQKLLKGVGLSGTA
Sbjct  61   DYGEVNFIESKNGYQYTLSEYTVDGPDPQPPLGPMLQPVDVMSNPPTQKLLKGVGLSGTA  120

Query  121  TIVSGGTGYVFGDIVDIPGAEGDVPGQIRVTAVGSNGEITTAQIRKPGVYATAPAGEISA  180
            TIVSGGTGYVFGDIVDIPGAEGDVPGQIRVTAVGSNGEITTAQIRKPGVYATAP GEISA
Sbjct  121  TIVSGGTGYVFGDIVDIPGAEGDVPGQIRVTAVGSNGEITTAQIRKPGVYATAPTGEISA  180

Query  181  TGGTGTGAKFTVTTNAGVASTIYAGVTISRTDSKITYWGSDIKDAVTGFRGNGTGNGTQC  240
            TGGTGTGAKFTVTTNAGVASTIYAGVTI+RTDSKITYWGSDIKDAV GFRGNGTGNGTQC
Sbjct  181  TGGTGTGAKFTVTTNAGVASTIYAGVTIARTDSKITYWGSDIKDAVAGFRGNGTGNGTQC  240

Query  241  RVNFKTDSSKIDFKLAANNSKYDLYVDGQRISATSVTTDSSGAVYIYSIDWNGVEQMREY  300
            RVNFKTDSSKIDFKLA NNSKYDLYVDGQRISATSVTTDSSGAVYIYSIDWNGVEQMREY
Sbjct  241  RVNFKTDSSKIDFKLAGNNSKYDLYVDGQRISATSVTTDSSGAVYIYSIDWNGVEQMREY  300

Query  301  SLVGVNTAFGGIYVDTGKTITAITRPAKMIWQLGDSYTFGTMATQASFNDFRFYCDKLGL  360
            SLVGVNTAFGGIYVDTGKTITAITRPAKMIWQLGDSYTFGTMATQASFNDFRFYCDKLGL
Sbjct  301  SLVGVNTAFGGIYVDTGKTITAITRPAKMIWQLGDSYTFGTMATQASFNDFRFYCDKLGL  360

Query  361  VGLADGIGGSGWTSTTSTQPQARITAKLATLSFTPDIITLALGYNDAPAGRIDLLKTNFR  420
            VGLADGIGGSGWTST STQPQARITAKLATLSFTPDIITLALGYNDAPAGRIDLLKTNFR
Sbjct  361  VGLADGIGGSGWTSTNSTQPQARITAKLATLSFTPDIITLALGYNDAPAGRIDLLKTNFR  420

Query  421  ESIDLIKQYQPQAKIIVFGPATPLGMTDQIAAVRDALIELTTELELEFIDVKGWVTAENS  480
            ESI LIKQYQPQAKIIVFGPATPLGMTDQIAAVRDALIELTTEL+LEF+DVKGWVTAEN+
Sbjct  421  ESIALIKQYQPQAKIIVFGPATPLGMTDQIAAVRDALIELTTELDLEFVDVKGWVTAENA  480

Query  481  NLYTSSDNVHPNDQGYFWRGSQFTNVLQDKV  511
            NLYTSSDNVHPNDQGYFWRGSQFTNVLQ KV
Sbjct  481  NLYTSSDNVHPNDQGYFWRGSQFTNVLQGKV  511


>hypothetical protein PSH1140_009 [Enterobacter phage myPSH1140]
Sequence ID: AVR55214.1 Length: 511 
>hypothetical protein prasa_gp9 [Enterobacter phage prasa_myo]
Sequence ID: QGH71584.1 Length: 511  
Range 1: 1 to 511

Score:993 bits(2568), Expect:0.0, 
Method:Composition-based stats., 
Identities:479/511(94%), Positives:496/511(97%), Gaps:0/511(0%)

Query  1    MAIDIWTTVHPIPWRNTSFLYLPWWIHNILIKAKEEGKDWREYADPQYALQIDTLKQAYV  60
            MA DIWTTVHPIPWRNTSFLYLPWWIHNILIKAKEEGKDWREYADPQYAL+IDTLKQAY 
Sbjct  1    MATDIWTTVHPIPWRNTSFLYLPWWIHNILIKAKEEGKDWREYADPQYALEIDTLKQAYT  60

Query  61   DYGEVNFIESKNGYQYTLSEYTVDGPDPQPPLGPMLQPVDVMSNPPTQKLLKGVGLSGTA  120
            DYGE+NFIES+NGYQYT+SEYTVD PDPQPPLGPMLQPV VMSNPPTQKL+KGVG+S  A
Sbjct  61   DYGEINFIESRNGYQYTVSEYTVDVPDPQPPLGPMLQPVAVMSNPPTQKLIKGVGISSNA  120

Query  121  TIVSGGTGYVFGDIVDIPGAEGDVPGQIRVTAVGSNGEITTAQIRKPGVYATAPAGEISA  180
            T+VSGGTGY FGDI+DIPGA GDVPGQ+RVTAVGSNGEITT Q+RKPGVYATAP GEISA
Sbjct  121  TLVSGGTGYTFGDILDIPGATGDVPGQLRVTAVGSNGEITTTQVRKPGVYATAPTGEISA  180

Query  181  TGGTGTGAKFTVTTNAGVASTIYAGVTISRTDSKITYWGSDIKDAVTGFRGNGTGNGTQC  240
            TGGTGTGAKFTVTTNAGVASTIYAGVTI+RTDSKITYWGSDIKD+V GFRGNGTGNGTQC
Sbjct  181  TGGTGTGAKFTVTTNAGVASTIYAGVTIARTDSKITYWGSDIKDSVAGFRGNGTGNGTQC  240

Query  241  RVNFKTDSSKIDFKLAANNSKYDLYVDGQRISATSVTTDSSGAVYIYSIDWNGVEQMREY  300
            RVNFKTDSSKIDFKLA NNSKYDLYVDGQRISATSV+TDSSGAVYIYSIDWNGVEQMREY
Sbjct  241  RVNFKTDSSKIDFKLAGNNSKYDLYVDGQRISATSVSTDSSGAVYIYSIDWNGVEQMREY  300

Query  301  SLVGVNTAFGGIYVDTGKTITAITRPAKMIWQLGDSYTFGTMATQASFNDFRFYCDKLGL  360
            SLVGVNTAFGGIYVDTGKTITAITRPAKMIWQLGDSYTFGTMATQASFNDFRFYCDKLGL
Sbjct  301  SLVGVNTAFGGIYVDTGKTITAITRPAKMIWQLGDSYTFGTMATQASFNDFRFYCDKLGL  360

Query  361  VGLADGIGGSGWTSTTSTQPQARITAKLATLSFTPDIITLALGYNDAPAGRIDLLKTNFR  420
            VGLADGIGGSGWTST STQPQARITAKLATLSFTPDIITLALGYNDAPAGRIDLLKTNFR
Sbjct  361  VGLADGIGGSGWTSTNSTQPQARITAKLATLSFTPDIITLALGYNDAPAGRIDLLKTNFR  420

Query  421  ESIDLIKQYQPQAKIIVFGPATPLGMTDQIAAVRDALIELTTELELEFIDVKGWVTAENS  480
            ESI LIKQYQPQAKIIVFGPATPLGMTDQIAAVRDALIELTTEL+LEF+DVKGWVTAEN+
Sbjct  421  ESIALIKQYQPQAKIIVFGPATPLGMTDQIAAVRDALIELTTELDLEFVDVKGWVTAENA  480

Query  481  NLYTSSDNVHPNDQGYFWRGSQFTNVLQDKV  511
            NLYTS+DNVHPNDQGYFWRGSQFTNVLQ KV
Sbjct  481  NLYTSNDNVHPNDQGYFWRGSQFTNVLQGKV  511


>head outer capsid protein [Enterobacter phage PG7]
Sequence ID: YP_009005270.1 Length: 511 
>head outer capsid protein [Enterobacter phage PG7]
Sequence ID: AHI60909.1 Length: 511  
Range 1: 1 to 511

Score:987 bits(2553), Expect:0.0, 
Method:Composition-based stats., 
Identities:486/511(95%), Positives:497/511(97%), Gaps:0/511(0%)

Query  1    MAIDIWTTVHPIPWRNTSFLYLPWWIHNILIKAKEEGKDWREYADPQYALQIDTLKQAYV  60
            MA DIWTTVHPIPWRNTSFLYLPWWIHNILIKAKEEGKDWREYADPQYALQIDTLKQAYV
Sbjct  1    MATDIWTTVHPIPWRNTSFLYLPWWIHNILIKAKEEGKDWREYADPQYALQIDTLKQAYV  60

Query  61   DYGEVNFIESKNGYQYTLSEYTVDGPDPQPPLGPMLQPVDVMSNPPTQKLLKGVGLSGTA  120
            DYGEVNFIES+NGYQYTLSEYTVDGPDPQPPLGPMLQPV VMSNPPTQKL KGVGLSG A
Sbjct  61   DYGEVNFIESRNGYQYTLSEYTVDGPDPQPPLGPMLQPVAVMSNPPTQKLAKGVGLSGAA  120

Query  121  TIVSGGTGYVFGDIVDIPGAEGDVPGQIRVTAVGSNGEITTAQIRKPGVYATAPAGEISA  180
            TI+SGGTGYVFGDIVDIPGAEG   GQIRVTAVG++G ITTAQIRKPGVYATAP GEISA
Sbjct  121  TIISGGTGYVFGDIVDIPGAEGVFLGQIRVTAVGADGAITTAQIRKPGVYATAPTGEISA  180

Query  181  TGGTGTGAKFTVTTNAGVASTIYAGVTISRTDSKITYWGSDIKDAVTGFRGNGTGNGTQC  240
            TGGTGTGAKFTVTTNAGVASTIYAGVTI+RTD+KITYWGSDIKDAV+GFRGNGTGNGTQC
Sbjct  181  TGGTGTGAKFTVTTNAGVASTIYAGVTIARTDAKITYWGSDIKDAVSGFRGNGTGNGTQC  240

Query  241  RVNFKTDSSKIDFKLAANNSKYDLYVDGQRISATSVTTDSSGAVYIYSIDWNGVEQMREY  300
            RVNFKTDSSKIDFKLA NNSKYDLYVDGQRISATSV+TDSSGAVYIYSID NGVEQMREY
Sbjct  241  RVNFKTDSSKIDFKLAGNNSKYDLYVDGQRISATSVSTDSSGAVYIYSIDRNGVEQMREY  300

Query  301  SLVGVNTAFGGIYVDTGKTITAITRPAKMIWQLGDSYTFGTMATQASFNDFRFYCDKLGL  360
            SLVGVNTAFGGIYVDTGKTITAITRPAKMIWQLGDSYTFGTMATQASFNDFRFYCDKLGL
Sbjct  301  SLVGVNTAFGGIYVDTGKTITAITRPAKMIWQLGDSYTFGTMATQASFNDFRFYCDKLGL  360

Query  361  VGLADGIGGSGWTSTTSTQPQARITAKLATLSFTPDIITLALGYNDAPAGRIDLLKTNFR  420
            VGLADGIGGSGWTST STQPQARITAKLATLSFTPDIITLALGYNDAPAGRIDLLKTNFR
Sbjct  361  VGLADGIGGSGWTSTNSTQPQARITAKLATLSFTPDIITLALGYNDAPAGRIDLLKTNFR  420

Query  421  ESIDLIKQYQPQAKIIVFGPATPLGMTDQIAAVRDALIELTTELELEFIDVKGWVTAENS  480
            ESI LIKQYQPQAKIIVFGPATPLGMTDQIAAVRDALIELTTEL+LEF+DVKGWVTAEN+
Sbjct  421  ESIALIKQYQPQAKIIVFGPATPLGMTDQIAAVRDALIELTTELDLEFVDVKGWVTAENA  480

Query  481  NLYTSSDNVHPNDQGYFWRGSQFTNVLQDKV  511
            NLYTSSDNVHPNDQGYFWRGSQFTNVLQ KV
Sbjct  481  NLYTSSDNVHPNDQGYFWRGSQFTNVLQGKV  511


>head outer capsid protein [Edwardsiella phage PEi20]
Sequence ID: YP_009190164.1 Length: 509 
>head outer capsid protein [Edwardsiella phage PEi20]
Sequence ID: BAQ22656.1 Length: 509  
Range 1: 1 to 505

Score:820 bits(2117), Expect:0.0, 
Method:Composition-based stats., 
Identities:414/507(82%), Positives:453/507(89%), Gaps:2/507(0%)

Query  1    MAIDIWTTVHPIPWRNTSFLYLPWWIHNILIKAKEEGKDWREYADPQYALQIDTLKQAYV  60
            MA   WTTVHPIPWRNTSFLYLP+WIH+ILI++K EGK W++YADP+YALQI+TLK AY 
Sbjct  1    MADQKWTTVHPIPWRNTSFLYLPYWIHDILIRSKNEGKKWQDYADPKYALQIETLKDAYA  60

Query  61   DYGEVNFIESKNGYQYTLSEYTVDGPDPQPPLGPMLQPVDVMSNPPTQKLLKGVGLSGTA  120
            DYGEV+FIES+NGY Y +S Y V     QPPLGPMLQPV VM++PPT KL KGVG+SGTA
Sbjct  61   DYGEVSFIESRNGYLYNISTYDVG--SVQPPLGPMLQPVAVMASPPTTKLTKGVGISGTA  118

Query  121  TIVSGGTGYVFGDIVDIPGAEGDVPGQIRVTAVGSNGEITTAQIRKPGVYATAPAGEISA  180
            T+VSGGTGYVFGDI+D+PGA GDVPGQ+RVTAVG+ G ITT Q+R PGVYATAP G  + 
Sbjct  119  TLVSGGTGYVFGDIIDVPGAAGDVPGQLRVTAVGTGGAITTTQVRTPGVYATAPTGTRAT  178

Query  181  TGGTGTGAKFTVTTNAGVASTIYAGVTISRTDSKITYWGSDIKDAVTGFRGNGTGNGTQC  240
            TGGTGTGA FTVTTNAGVAS IYAGVTI+R+D+K+T+WGSDIKDAV G+RGNG GNGTQC
Sbjct  179  TGGTGTGATFTVTTNAGVASGIYAGVTIARSDAKLTWWGSDIKDAVAGYRGNGVGNGTQC  238

Query  241  RVNFKTDSSKIDFKLAANNSKYDLYVDGQRISATSVTTDSSGAVYIYSIDWNGVEQMREY  300
            RV FKTDSSK++F+LA NNSKYDLYV+G R+S TSV+TDSSG  YIY+IDW G E  REY
Sbjct  239  RVTFKTDSSKVEFRLAGNNSKYDLYVNGARVSGTSVSTDSSGGTYIYNIDWAGSEVEREY  298

Query  301  SLVGVNTAFGGIYVDTGKTITAITRPAKMIWQLGDSYTFGTMATQASFNDFRFYCDKLGL  360
            SLVGVNTA G I VDTGKTITAITRPAKMIWQLGDSYTFGTMATQASFNDFRFYCDKLGL
Sbjct  299  SLVGVNTAVGAIIVDTGKTITAITRPAKMIWQLGDSYTFGTMATQASFNDFRFYCDKLGL  358

Query  361  VGLADGIGGSGWTSTTSTQPQARITAKLATLSFTPDIITLALGYNDAPAGRIDLLKTNFR  420
            VGLADGIGGSGWTST STQPQARIT+KL TLSF PDIITLALGYNDAPAGRI+ LKTNFR
Sbjct  359  VGLADGIGGSGWTSTASTQPQARITSKLQTLSFQPDIITLALGYNDAPAGRIEELKTNFR  418

Query  421  ESIDLIKQYQPQAKIIVFGPATPLGMTDQIAAVRDALIELTTELELEFIDVKGWVTAENS  480
            ESI LI QYQPQAKIIVFGPATPLGMTDQIAAVRDALIELTTEL L+F+DV GWVT ENS
Sbjct  419  ESITLINQYQPQAKIIVFGPATPLGMTDQIAAVRDALIELTTELGLDFVDVMGWVTEENS  478

Query  481  NLYTSSDNVHPNDQGYFWRGSQFTNVL  507
            NLYTS+DNVHPNDQGYFWRGSQFTNVL
Sbjct  479  NLYTSNDNVHPNDQGYFWRGSQFTNVL  505


>head outer capsid protein [Edwardsiella phage PEi26]
Sequence ID: BAQ22957.1 Length: 509 
Range 1: 1 to 505

Score:819 bits(2115), Expect:0.0, 
Method:Composition-based stats., 
Identities:413/507(81%), Positives:453/507(89%), Gaps:2/507(0%)

Query  1    MAIDIWTTVHPIPWRNTSFLYLPWWIHNILIKAKEEGKDWREYADPQYALQIDTLKQAYV  60
            MA   WTTVHPIPWRNTSFLYLP+WIH+ILI++K EGK W++YADP+YALQI+TLK AY 
Sbjct  1    MADQKWTTVHPIPWRNTSFLYLPYWIHDILIRSKNEGKKWQDYADPKYALQIETLKDAYA  60

Query  61   DYGEVNFIESKNGYQYTLSEYTVDGPDPQPPLGPMLQPVDVMSNPPTQKLLKGVGLSGTA  120
            DYGEV+FIES+NGY Y +S Y V     QPPLGPMLQPV VM++PPT KL KGVG+SGTA
Sbjct  61   DYGEVSFIESRNGYLYNISTYDVG--SVQPPLGPMLQPVAVMASPPTTKLTKGVGISGTA  118

Query  121  TIVSGGTGYVFGDIVDIPGAEGDVPGQIRVTAVGSNGEITTAQIRKPGVYATAPAGEISA  180
            T+VSGGTGYVFGD++D+PGA GDVPGQ+RVTAVG+ G ITT Q+R PGVYATAP G  + 
Sbjct  119  TLVSGGTGYVFGDVIDVPGAAGDVPGQLRVTAVGTGGAITTTQVRTPGVYATAPTGTRAT  178

Query  181  TGGTGTGAKFTVTTNAGVASTIYAGVTISRTDSKITYWGSDIKDAVTGFRGNGTGNGTQC  240
            TGGTGTGA FTVTTNAGVAS IYAGVTI+R+D+K+T+WGSDIKDAV G+RGNG GNGTQC
Sbjct  179  TGGTGTGATFTVTTNAGVASGIYAGVTIARSDAKLTWWGSDIKDAVAGYRGNGVGNGTQC  238

Query  241  RVNFKTDSSKIDFKLAANNSKYDLYVDGQRISATSVTTDSSGAVYIYSIDWNGVEQMREY  300
            RV FKTDSSK++F+LA NNSKYDLYV+G R+S TSV+TDSSG  YIY+IDW G E  REY
Sbjct  239  RVTFKTDSSKVEFRLAGNNSKYDLYVNGARVSGTSVSTDSSGGTYIYNIDWAGSEVEREY  298

Query  301  SLVGVNTAFGGIYVDTGKTITAITRPAKMIWQLGDSYTFGTMATQASFNDFRFYCDKLGL  360
            SLVGVNTA G I VDTGKTITAITRPAKMIWQLGDSYTFGTMATQASFNDFRFYCDKLGL
Sbjct  299  SLVGVNTAVGAIIVDTGKTITAITRPAKMIWQLGDSYTFGTMATQASFNDFRFYCDKLGL  358

Query  361  VGLADGIGGSGWTSTTSTQPQARITAKLATLSFTPDIITLALGYNDAPAGRIDLLKTNFR  420
            VGLADGIGGSGWTST STQPQARIT+KL TLSF PDIITLALGYNDAPAGRI+ LKTNFR
Sbjct  359  VGLADGIGGSGWTSTASTQPQARITSKLQTLSFQPDIITLALGYNDAPAGRIEELKTNFR  418

Query  421  ESIDLIKQYQPQAKIIVFGPATPLGMTDQIAAVRDALIELTTELELEFIDVKGWVTAENS  480
            ESI LI QYQPQAKIIVFGPATPLGMTDQIAAVRDALIELTTEL L+F+DV GWVT ENS
Sbjct  419  ESITLINQYQPQAKIIVFGPATPLGMTDQIAAVRDALIELTTELGLDFVDVMGWVTEENS  478

Query  481  NLYTSSDNVHPNDQGYFWRGSQFTNVL  507
            NLYTS+DNVHPNDQGYFWRGSQFTNVL
Sbjct  479  NLYTSNDNVHPNDQGYFWRGSQFTNVL  505


>SGNH hydrolase domain-containing protein [Cronobacter phage S13]
Sequence ID: YP_009196519.1 Length: 508 
>SGNH hydrolase domain-containing protein [Cronobacter phage S13]
Sequence ID: AIA64934.1 Length: 508  
Range 1: 6 to 505

Score:499 bits(1284), Expect:7e-170, 
Method:Composition-based stats., 
Identities:263/504(52%), Positives:348/504(69%), Gaps:7/504(1%)

Query  9    VHPIPWRNTSFLYLPWWIHNILIKAKEEGKDW-REYADPQYALQIDTLKQAYVDYGEVNF  67
            V P+PW +TSF  L +W+ + L    ++ K++  +YA+ +Y+ +++ L  A  +YGE + 
Sbjct  6    VFPMPWVHTSFRPLGYWVLDELESQFKKKKNFMTDYAEYKYSDEVEKLVCAMTNYGECHV  65

Query  68   IESKNGYQYTLSEY--TVDGPDPQPPLGPMLQPVDVMSNPPTQKLLKGVGLSGTATIVSG  125
             +S+NGY + LS++   +      P + P++ P  +MS  P    + G G + T TIV+G
Sbjct  66   QDSRNGYFHKLSKFLENLPIDPIDPVVPPIIPPRPIMSPAPKTTHIAGQGAT-TLTIVAG  124

Query  126  GTGYVFGDIVDIPGAEGDVPGQIRVTAVGSNGEITTAQIRKPGVYATAPAGEISATGGTG  185
            G+GY FGD++ +   + + P QIRVTAV ++G +TTAQ+R PGVY T    ++   GG G
Sbjct  125  GSGYKFGDVLTV-DTDVEYPAQIRVTAVDTSGAVTTAQVRTPGVYPTPITTDLDTKGGAG  183

Query  186  TGAKFTVTTNAGVASTIYAGVTISRTDSKITYWGSDIKDAVTGFRGNGTGNGTQCRVNFK  245
            TGAKF ++ NA   S+IYAG  I RTD+  TYWGSD+KD   G+RGNG GNGTQ RVN+K
Sbjct  184  TGAKFKLSYNASSGSSIYAGKAIGRTDASFTYWGSDVKDVTPGYRGNGVGNGTQMRVNWK  243

Query  246  TDSSKIDFKLAANNSKYDLYVDGQRISATSVTTDSSGAVYIYSIDWNGVEQMREYSLVGV  305
            TD+   D KLA  NSKY LYVDGQRISAT   T S+GA+ +Y++ +   ++MRE+SL G+
Sbjct  244  TDAQTFDIKLAGLNSKYTLYVDGQRISATPFETGSNGAISVYTVTFAD-KKMREFSLAGI  302

Query  306  NTAFGGIYVDTGKTITAITRPAKMIWQLGDSYTFGTMATQASFNDFRFYCDKLGLVGLAD  365
            N+AFGGI +    T+       K +WQ+GDSYTFGTMATQ SFNDFR  CD+L + GLAD
Sbjct  303  NSAFGGIIIGANDTVEKSDAVCK-VWQMGDSYTFGTMATQPSFNDFRVMCDQLNVNGLAD  361

Query  366  GIGGSGWTSTTSTQPQARITAKLATLSFTPDIITLALGYNDAPAGRIDLLKTNFRESIDL  425
            GIGGSGWTST ST PQ RIT+KL TL+FTP+ I L+LGYNDAPAGRIDLLKTNF ES DL
Sbjct  362  GIGGSGWTSTGSTAPQQRITSKLNTLTFTPEFIILSLGYNDAPAGRIDLLKTNFAESYDL  421

Query  426  IKQYQPQAKIIVFGPATPLGMTDQIAAVRDALIELTTELELEFIDVKGWVTAENSNLYTS  485
            IK   P A IIV GPATP G T ++ A+R+A + L  E  L+F+DV+  V  +N +LYTS
Sbjct  422  IKTKFPDATIIVIGPATPQGATPELDAIREATMGLAKERNLKFVDVRNLVNKDNEHLYTS  481

Query  486  SDNVHPNDQGYFWRGSQFTNVLQD  509
            +DNVHPND GY +RGS F   L+D
Sbjct  482  NDNVHPNDAGYAYRGSIFATELKD  505


>SGNH/GDSL hydrolase family protein [Kosakonia radicincitans]
Sequence ID: WP_144136162.1 Length: 450 
>hypothetical protein UYSO10_4962 [Kosakonia radicincitans]
Sequence ID: VVT53938.1 Length: 450  
Range 1: 36 to 446

Score:451 bits(1160), Expect:5e-152, 
Method:Composition-based stats., 
Identities:235/412(57%), Positives:294/412(71%), Gaps:1/412(0%)

Query  96   LQPVDVMSNPPTQKLLKGVGLSGTATIVSGGTGYVFGDIVDIPGAEGDVPGQIRVTAVGS  155
              PV VMS+PPT  L KG G+SG  +IVSGGTGY  G+++   G       +I VTAV +
Sbjct  36   FSPVPVMSSPPTATLTKGTGISG-LSIVSGGTGYTAGNVLTASGGTYAAQAKITVTAVNA  94

Query  156  NGEITTAQIRKPGVYATAPAGEISATGGTGTGAKFTVTTNAGVASTIYAGVTISRTDSKI  215
            NG IT+A + + GVY   P   +S TGG+G+GA F +T NA VAS+IY G T  RT S  
Sbjct  95   NGVITSAAVGQSGVYTATPTNPVSVTGGSGSGATFNLTWNAAVASSIYNGATWDRTGSWF  154

Query  216  TYWGSDIKDAVTGFRGNGTGNGTQCRVNFKTDSSKIDFKLAANNSKYDLYVDGQRISATS  275
            TY GS+++D   G+RGNG GNGTQC + F +D+  +DF+L   N +YDLYVDG RI++T+
Sbjct  155  TYLGSNVQDVTAGYRGNGNGNGTQCSITFCSDAPTLDFRLIGLNCQYDLYVDGARIASTA  214

Query  276  VTTDSSGAVYIYSIDWNGVEQMREYSLVGVNTAFGGIYVDTGKTITAITRPAKMIWQLGD  335
            VTTDSSGA YIY+IDW+GV + R Y+L GVNT+FGG+ V    T+ A  R    +WQLGD
Sbjct  215  VTTDSSGAPYIYTIDWSGVTKTRTYTLRGVNTSFGGVIVGQAYTLWAPNRWRPTVWQLGD  274

Query  336  SYTFGTMATQASFNDFRFYCDKLGLVGLADGIGGSGWTSTTSTQPQARITAKLATLSFTP  395
            SYTFGT ATQ+SFNDFR  CD LG  GLADGIGGSGWTST+STQPQ RIT+KLATL+  P
Sbjct  275  SYTFGTQATQSSFNDFRIICDTLGFDGLADGIGGSGWTSTSSTQPQQRITSKLATLTRAP  334

Query  396  DIITLALGYNDAPAGRIDLLKTNFRESIDLIKQYQPQAKIIVFGPATPLGMTDQIAAVRD  455
            + + L+LGYNDAP G I LL+TNF  S+ LI+QY P AKIIV GPATP+G T Q+ AVR 
Sbjct  335  EYVFLSLGYNDAPGGNITLLQTNFTASVALIRQYCPMAKIIVMGPATPIGSTTQLNAVRS  394

Query  456  ALIELTTELELEFIDVKGWVTAENSNLYTSSDNVHPNDQGYFWRGSQFTNVL  507
            A++ L + L L FIDV  WV + N  LYT++DN HPND GY +R ++F+  L
Sbjct  395  AVMALCSTLGLSFIDVADWVNSRNKTLYTANDNTHPNDAGYAFRAARFSQAL  446


>SGNH/GDSL hydrolase family protein [Kosakonia sp. H7A]
Sequence ID: PTA91294.1 Length: 476 
Range 1: 60 to 474

Score:436 bits(1121), Expect:1e-145, 
Method:Composition-based stats., 
Identities:226/416(54%), Positives:282/416(67%), Gaps:3/416(0%)

Query  96   LQPVDVMSNPPTQKLLKGVGLSGTATIVSGGTGYVFGDIVDIPGAEGDVPGQIRVTAVGS  155
              PV VMS+PP   L KG GLS    I SGGTGY  G+++ + G        I V +V S
Sbjct  60   FSPVPVMSSPPVYTLTKGTGLSAVG-ISSGGTGYTVGNVLTVVGGTSAAAASITVVSVSS  118

Query  156  NGEITTAQIRKPGVYATAPAGEISATGGTGTGAKFTVTTNAGVASTIYAGVTISRTDSKI  215
             G IT A + KPGVY   PA   S TGG+GTGA F +T NAGVAS+IY G T SR+ +  
Sbjct  119  EGAITAAAVGKPGVYTATPANPASVTGGSGTGATFNLTWNAGVASSIYNGATWSRSGAWF  178

Query  216  TYWGSDIKDA--VTGFRGNGTGNGTQCRVNFKTDSSKIDFKLAANNSKYDLYVDGQRISA  273
            +Y GS+I +    +G+ GNG GNGTQC ++F +D+  +DF+L   N +YDLYVDGQRIS+
Sbjct  179  SYLGSNIANLPDASGYMGNGNGNGTQCAISFCSDAPALDFRLIGFNCQYDLYVDGQRISS  238

Query  274  TSVTTDSSGAVYIYSIDWNGVEQMREYSLVGVNTAFGGIYVDTGKTITAITRPAKMIWQL  333
             +VTTD+SGA YIY+IDW GV + R Y+L GVNTAFGG+ V    T+ A TR    +WQL
Sbjct  239  AAVTTDTSGAPYIYTIDWGGVVKTRTYTLRGVNTAFGGVIVGQSYTLWAPTRWRPTVWQL  298

Query  334  GDSYTFGTMATQASFNDFRFYCDKLGLVGLADGIGGSGWTSTTSTQPQARITAKLATLSF  393
            GDSYTFGTMA+Q+SFNDFR  CD LG  GLADG+GGSGW ST S QPQ RI +KL TL+ 
Sbjct  299  GDSYTFGTMASQSSFNDFRIICDTLGFDGLADGVGGSGWVSTGSVQPQQRIMSKLWTLTR  358

Query  394  TPDIITLALGYNDAPAGRIDLLKTNFRESIDLIKQYQPQAKIIVFGPATPLGMTDQIAAV  453
             P+ + L+LGYND       LL+TNF ES+ LI+Q+ P AKIIV GPATP+G   Q+ A+
Sbjct  359  KPEYVFLSLGYNDWATTNFTLLQTNFTESVALIRQFCPMAKIIVMGPATPIGSNAQLNAI  418

Query  454  RDALIELTTELELEFIDVKGWVTAENSNLYTSSDNVHPNDQGYFWRGSQFTNVLQD  509
            R A++ L + L L FIDV  WV A N  LYT+ DNVHPND GY +R ++F+  L  
Sbjct  419  RSAIMALCSTLGLPFIDVSDWVNARNKTLYTAYDNVHPNDAGYAFRAARFSQALLG  474


>SGNH/GDSL hydrolase family protein [Phytobacter ursingii]
Sequence ID: WP_142516314.1 Length: 450 
>hypothetical protein PUATCC27989T_00488 [Phytobacter ursingii]
Sequence ID: VTP12676.1 Length: 450  
Range 1: 36 to 446

Score:431 bits(1108), Expect:4e-144, 
Method:Composition-based stats., 
Identities:236/412(57%), Positives:295/412(71%), Gaps:1/412(0%)

Query  96   LQPVDVMSNPPTQKLLKGVGLSGTATIVSGGTGYVFGDIVDIPGAEGDVPGQIRVTAVGS  155
              PV VMS+ P Q L KG G+SG  +IVSGGTGY  G+++ + G       +I +TAV +
Sbjct  36   FSPVPVMSSAPVQTLTKGTGISG-LSIVSGGTGYTSGNVLTVSGGTYAAQAKITITAVDA  94

Query  156  NGEITTAQIRKPGVYATAPAGEISATGGTGTGAKFTVTTNAGVASTIYAGVTISRTDSKI  215
            NG IT+A + + GVY T P    S TGG+G+GA F +T NA VAS+IY G T  RT S  
Sbjct  95   NGVITSAAVGQSGVYTTTPTNPASVTGGSGSGATFNLTWNAAVASSIYNGATWDRTGSWF  154

Query  216  TYWGSDIKDAVTGFRGNGTGNGTQCRVNFKTDSSKIDFKLAANNSKYDLYVDGQRISATS  275
            TY GS+I+D   G+RGNG GNGTQC + F +D+  +DF+L   N +YDLYVDG R++AT+
Sbjct  155  TYLGSNIQDVTAGYRGNGNGNGTQCSITFCSDAPTLDFRLIGLNCQYDLYVDGARVAATA  214

Query  276  VTTDSSGAVYIYSIDWNGVEQMREYSLVGVNTAFGGIYVDTGKTITAITRPAKMIWQLGD  335
            +TTDS+GA YIY+IDW+G+ + R Y+L GVNT+FGG+ V    T+ A +R    +WQLGD
Sbjct  215  ITTDSTGAPYIYTIDWSGLVKTRVYTLRGVNTSFGGVIVGQSYTLWAPSRWRPTVWQLGD  274

Query  336  SYTFGTMATQASFNDFRFYCDKLGLVGLADGIGGSGWTSTTSTQPQARITAKLATLSFTP  395
            SYTFGT ATQ+SFNDFR  CD LG  GLADGIGGSGWTS+ STQPQ RIT+KLATL+  P
Sbjct  275  SYTFGTQATQSSFNDFRIICDTLGFDGLADGIGGSGWTSSGSTQPQQRITSKLATLTRVP  334

Query  396  DIITLALGYNDAPAGRIDLLKTNFRESIDLIKQYQPQAKIIVFGPATPLGMTDQIAAVRD  455
            + I L+LGYNDAPAG I LL+TNF  S+ LI+QY P AKIIV GPATPLG T QI A+R 
Sbjct  335  EYIFLSLGYNDAPAGNITLLQTNFTASVALIRQYCPMAKIIVMGPATPLGSTTQINAIRS  394

Query  456  ALIELTTELELEFIDVKGWVTAENSNLYTSSDNVHPNDQGYFWRGSQFTNVL  507
            A++ L + L L FIDV  WV + N  LYTSSDN HPND GY +R ++F+  L
Sbjct  395  AVMTLCSTLGLTFIDVSDWVNSRNKTLYTSSDNTHPNDAGYAFRAARFSQAL  446


>head outer capsid protein [Enterobacter phage vB_EclM_CIP9]
Sequence ID: QHS01665.1 Length: 504 
Range 1: 68 to 503

Score:432 bits(1112), Expect:6e-144, 
Method:Composition-based stats., 
Identities:221/436(51%), Positives:282/436(64%), Gaps:10/436(2%)

Query  86   PDPQPPLGPMLQPVDVMSNPPTQKLLKGVGLSGTATIVSGGTGYVFGDIVDIPGAEGDVP  145
            P   P L  ++ P   +S  P   L KG G   TA IV GGTGY FGDI+ + G     P
Sbjct  68   PPIIPELPEIIPPFAPISPSPATNLYKGSGALDTAVIVDGGTGYKFGDIIHVSGGVKTSP  127

Query  146  GQIRVTAVGSNGEITTAQIRKPGVYATAPAGEISATGG---------TGTGAKFTVTTNA  196
              IRVTAVG+ G ITTA +R+ GVY T P    +   G         TGTGA F +T   
Sbjct  128  TLIRVTAVGAEGAITTASVRQGGVYTTPPTNPCATEAGNGNNGANITTGTGATFNLTYRG  187

Query  197  GVASTIYAGVTISRTDSKITYWGSDIKDAVTGFRGNGTGNGTQCRVNFKTDSSKIDFKLA  256
              A+++YAGV+  RTD+   YWGSD+KD+ +G+RGNGTGNGTQ R N+ TDS K + KLA
Sbjct  188  TNATSMYAGVSKERTDAAFDYWGSDVKDSTSGYRGNGTGNGTQFRANWVTDSPKFEIKLA  247

Query  257  ANNSKYDLYVDGQRISATSVTTDSSGAVYIYSIDWNGVEQMREYSLVGVNTAFGGIYV-D  315
              N+  +LYVDG R+   SVTTDSSGA ++Y +DW G  + R YSL GVN+AFGG+ +  
Sbjct  248  GLNTICELYVDGLRVGTQSVTTDSSGASFVYLVDWGGERKSRSYSLAGVNSAFGGLNLGS  307

Query  316  TGKTITAITRPAKMIWQLGDSYTFGTMATQASFNDFRFYCDKLGLVGLADGIGGSGWTST  375
            +  T+T   R  K +WQ+GDSYTFGT ATQ SFNDFR  CD LG+ GLADGIGGSGWTST
Sbjct  308  SSDTLTKPPRTRKFVWQMGDSYTFGTEATQPSFNDFRIMCDHLGVDGLADGIGGSGWTST  367

Query  376  TSTQPQARITAKLATLSFTPDIITLALGYNDAPAGRIDLLKTNFRESIDLIKQYQPQAKI  435
                P  R+T KL TLS  PD I  +LGYND+ AGR++ LKTN   +++++K   P   +
Sbjct  368  GERVPATRVTNKLLTLSRVPDYIIFSLGYNDSVAGRVEELKTNMDAALEIVKTNFPTVPV  427

Query  436  IVFGPATPLGMTDQIAAVRDALIELTTELELEFIDVKGWVTAENSNLYTSSDNVHPNDQG  495
            I+ GPATP G T+ I  +R A++E   +  L+F+DV+GW+T EN+  YTS D VHPND G
Sbjct  428  ILIGPATPQGETEAINKIRTAVMEQAEKHSLKFVDVQGWITKENAEEYTSHDLVHPNDAG  487

Query  496  YFWRGSQFTNVLQDKV  511
            Y  RGS F + L+D +
Sbjct  488  YARRGSLFASFLKDTI  503


>SGNH/GDSL hydrolase family protein [Kosakonia sp. H7A]
Sequence ID: WP_158262940.1 Length: 452 
Range 1: 36 to 450

Score:427 bits(1099), Expect:1e-142, 
Method:Composition-based stats., 
Identities:226/416(54%), Positives:282/416(67%), Gaps:3/416(0%)

Query  96   LQPVDVMSNPPTQKLLKGVGLSGTATIVSGGTGYVFGDIVDIPGAEGDVPGQIRVTAVGS  155
              PV VMS+PP   L KG GLS    I SGGTGY  G+++ + G        I V +V S
Sbjct  36   FSPVPVMSSPPVYTLTKGTGLSAVG-ISSGGTGYTVGNVLTVVGGTSAAAASITVVSVSS  94

Query  156  NGEITTAQIRKPGVYATAPAGEISATGGTGTGAKFTVTTNAGVASTIYAGVTISRTDSKI  215
             G IT A + KPGVY   PA   S TGG+GTGA F +T NAGVAS+IY G T SR+ +  
Sbjct  95   EGAITAAAVGKPGVYTATPANPASVTGGSGTGATFNLTWNAGVASSIYNGATWSRSGAWF  154

Query  216  TYWGSDIKDA--VTGFRGNGTGNGTQCRVNFKTDSSKIDFKLAANNSKYDLYVDGQRISA  273
            +Y GS+I +    +G+ GNG GNGTQC ++F +D+  +DF+L   N +YDLYVDGQRIS+
Sbjct  155  SYLGSNIANLPDASGYMGNGNGNGTQCAISFCSDAPALDFRLIGFNCQYDLYVDGQRISS  214

Query  274  TSVTTDSSGAVYIYSIDWNGVEQMREYSLVGVNTAFGGIYVDTGKTITAITRPAKMIWQL  333
             +VTTD+SGA YIY+IDW GV + R Y+L GVNTAFGG+ V    T+ A TR    +WQL
Sbjct  215  AAVTTDTSGAPYIYTIDWGGVVKTRTYTLRGVNTAFGGVIVGQSYTLWAPTRWRPTVWQL  274

Query  334  GDSYTFGTMATQASFNDFRFYCDKLGLVGLADGIGGSGWTSTTSTQPQARITAKLATLSF  393
            GDSYTFGTMA+Q+SFNDFR  CD LG  GLADG+GGSGW ST S QPQ RI +KL TL+ 
Sbjct  275  GDSYTFGTMASQSSFNDFRIICDTLGFDGLADGVGGSGWVSTGSVQPQQRIMSKLWTLTR  334

Query  394  TPDIITLALGYNDAPAGRIDLLKTNFRESIDLIKQYQPQAKIIVFGPATPLGMTDQIAAV  453
             P+ + L+LGYND       LL+TNF ES+ LI+Q+ P AKIIV GPATP+G   Q+ A+
Sbjct  335  KPEYVFLSLGYNDWATTNFTLLQTNFTESVALIRQFCPMAKIIVMGPATPIGSNAQLNAI  394

Query  454  RDALIELTTELELEFIDVKGWVTAENSNLYTSSDNVHPNDQGYFWRGSQFTNVLQD  509
            R A++ L + L L FIDV  WV A N  LYT+ DNVHPND GY +R ++F+  L  
Sbjct  395  RSAIMALCSTLGLPFIDVSDWVNARNKTLYTAYDNVHPNDAGYAFRAARFSQALLG  450


>Lysophospholipase L1 [Kosakonia sacchari]
Sequence ID: SEL24143.1 Length: 452 
Range 1: 38 to 450

Score:426 bits(1096), Expect:4e-142, 
Method:Composition-based stats., 
Identities:225/414(54%), Positives:283/414(68%), Gaps:3/414(0%)

Query  98   PVDVMSNPPTQKLLKGVGLSGTATIVSGGTGYVFGDIVDIPGAEGDVPGQIRVTAVGSNG  157
            PV VMSNPP   L KG GLS   +I SGGTGY  G+++ + G        I V +V S G
Sbjct  38   PVPVMSNPPAYTLTKGTGLSA-VSISSGGTGYTVGNVLTVVGGTSAAAASITVVSVSSEG  96

Query  158  EITTAQIRKPGVYATAPAGEISATGGTGTGAKFTVTTNAGVASTIYAGVTISRTDSKITY  217
             IT A + +PGVY   PA   S TGG+GTGA F +T NAGVAS+IY G T SR+ +  +Y
Sbjct  97   AITAAAVGRPGVYTATPANPASVTGGSGTGAIFNLTWNAGVASSIYNGATWSRSGAWFSY  156

Query  218  WGSDIKDA--VTGFRGNGTGNGTQCRVNFKTDSSKIDFKLAANNSKYDLYVDGQRISATS  275
             GS+I +    +G+ GNG GNGTQC ++F +D+  +DF+L   N +YDLYVDGQRIS+ +
Sbjct  157  LGSNIANLPDASGYMGNGNGNGTQCAISFCSDAPALDFRLIGFNCQYDLYVDGQRISSAA  216

Query  276  VTTDSSGAVYIYSIDWNGVEQMREYSLVGVNTAFGGIYVDTGKTITAITRPAKMIWQLGD  335
            VTTD+SGA YIY+IDW GV + R Y+L GVNTAFGG+ V    T+ A TR    +WQLGD
Sbjct  217  VTTDTSGAPYIYTIDWGGVVKTRTYTLRGVNTAFGGVIVGQAYTLWAPTRWRPTVWQLGD  276

Query  336  SYTFGTMATQASFNDFRFYCDKLGLVGLADGIGGSGWTSTTSTQPQARITAKLATLSFTP  395
            SYTFGTMA+Q+SFNDFR  CD LG  GLADG+GGSGW ST STQPQ RI +KL TL+  P
Sbjct  277  SYTFGTMASQSSFNDFRIICDTLGFDGLADGVGGSGWVSTGSTQPQQRIKSKLWTLTRKP  336

Query  396  DIITLALGYNDAPAGRIDLLKTNFRESIDLIKQYQPQAKIIVFGPATPLGMTDQIAAVRD  455
            + + L+LGYND     I LL+TNF ES+ LIKQ+ P+  I+V GPATP+G   Q+ A+R 
Sbjct  337  EYVFLSLGYNDWATTSIALLQTNFTESVALIKQHCPEVAIVVIGPATPIGSNAQLNAIRS  396

Query  456  ALIELTTELELEFIDVKGWVTAENSNLYTSSDNVHPNDQGYFWRGSQFTNVLQD  509
            A++ L + L L FIDV  WV A N  LYT+ DNVHPND GY +R ++ +  L  
Sbjct  397  AIMALCSTLGLPFIDVSDWVNARNKTLYTAYDNVHPNDAGYAFRAARLSQALLG  450


>putative SGNH/GDSL hydrolase family protein [Erwinia phage vB_EamM_Joad]
Sequence ID: ASU03778.1 Length: 493 
Range 1: 77 to 493

Score:412 bits(1060), Expect:3e-136, 
Method:Composition-based stats., 
Identities:210/419(50%), Positives:276/419(65%), Gaps:5/419(1%)

Query  96   LQPVDVMSNPPTQKLLKGVGLSGTATIVSGGTGYVFGDIVDIPGAEGDVPGQIRVTAVGS  155
             +PV VM+NPP   L+K  G+SG A I +GGTGY  GD + + G E  V  +IRVT V +
Sbjct  77   FRPVPVMANPPVTSLVKSQGVSG-AGIANGGTGYKVGDNLTVDGGEYGVAARIRVTTVDA  135

Query  156  NGEITTAQIRKPGVYATAPAGEISATG-GTGTGAKFTVTTNAGVASTIYAGVTISRTDSK  214
            +G+IT A ++  G Y T P   +S T  GTGTGA F ++ N G+ASTIY G T +RTD  
Sbjct  136  DGKITAAAVQLTGTYITKPTNPVSVTDDGTGTGATFNLSWNPGIASTIYNGKTWNRTDET  195

Query  215  I-TYWGSDIKDAVTGFRGNGTGNGTQCRVNFKTDSSKIDFKLAANNSKYDLYVDGQRISA  273
            +  Y G +IKD   G+RGNG GNGTQC + F  D+  IDF+    N++YDLYVDGQRIS 
Sbjct  196  LFKYLGYNIKDTSAGYRGNGIGNGTQCIIEFFCDADSIDFRFIGGNAQYDLYVDGQRISD  255

Query  274  TSVTTDSSGAVYIYSIDWNGVEQMREYSLVGVNTAFGGIYVDTGKTI-TAITRPAKMIWQ  332
              V TDSSGA YIY++ W      R Y L+G+NT FGGI      T+     R   ++WQ
Sbjct  256  KPVQTDSSGAPYIYNVSWP-TPVPRHYKLMGINTGFGGIITAQQYTVWHPGPRRRPLVWQ  314

Query  333  LGDSYTFGTMATQASFNDFRFYCDKLGLVGLADGIGGSGWTSTTSTQPQARITAKLATLS  392
            LGDSYT+GT ATQ SFNDF+   D LG   +ADGIGG GWTST S+ PQ R+  KLA L+
Sbjct  315  LGDSYTYGTGATQISFNDFKILADILGFDSIADGIGGKGWTSTDSSIPQQRVADKLAILN  374

Query  393  FTPDIITLALGYNDAPAGRIDLLKTNFRESIDLIKQYQPQAKIIVFGPATPLGMTDQIAA  452
             TP+ + L+LGYNDA AGR+++L+TNFR ++  + +  P AK++V GPATP+G T +I  
Sbjct  375  DTPEYVFLSLGYNDAAAGRLEVLETNFRATMAKLNEVVPNAKVVVIGPATPMGSTSKITD  434

Query  453  VRDALIELTTELELEFIDVKGWVTAENSNLYTSSDNVHPNDQGYFWRGSQFTNVLQDKV  511
            +R +LI+L+ E  L F+DV  WV+A N+ LYT +DN HPND GY +RG +    L  ++
Sbjct  435  IRASLIKLSAEFNLMFVDVDNWVSAANAKLYTLNDNTHPNDAGYIYRGVRLAQALASRI  493


>SGNH/GDSL hydrolase family protein [Salmonella enterica subsp. enterica serovar Minnesota]
Sequence ID: EBV8434149.1 Length: 493 
Range 1: 55 to 493

Score:412 bits(1059), Expect:4e-136, 
Method:Composition-based stats., 
Identities:213/441(48%), Positives:278/441(63%), Gaps:16/441(3%)

Query  85   GPDPQPPLGPML-----------QPVDVMSNPPTQKLLKGVGLSGTATIVSGGTGYVFGD  133
            G D Q P    L           +P  VM+NPPT  L+K  G+S  A +V+ GTGY  GD
Sbjct  55   GSDAQRPFAQWLSQLERVTTYDFRPRPVMANPPTTSLVKAQGVSA-AALVTAGTGYKAGD  113

Query  134  IVDIPGAEGDVPGQIRVTAVGSNGEITTAQIRKPGVYATAPAGEISATGGT-GTGAKFTV  192
             V I G E     +IRV +V +NG IT   ++ PG Y+T P    S    T G GA F +
Sbjct  114  NVTIAGGEFGSAARIRVISVDANGAITAFAVQLPGTYSTKPTNPASVIDDTDGRGATFNL  173

Query  193  TTNAGVASTIYAGVTISRTDSKI-TYWGSDIKDAVTGFRGNGTGNGTQCRVNFKTDSSKI  251
            T NAGVA+TIY G T +RTD  +  Y G +IKD  +G+RGNG GNGTQC + F  D+  I
Sbjct  174  TWNAGVATTIYNGKTWNRTDETLFKYLGYNIKDTASGYRGNGVGNGTQCVIEFFCDADSI  233

Query  252  DFKLAANNSKYDLYVDGQRISATSVTTDSSGAVYIYSIDWNGVEQMREYSLVGVNTAFGG  311
            DF+    N++YDLYVDGQRIS   V TDSSGA YIY++ W      R Y L+G+NT FGG
Sbjct  234  DFRFIGGNAQYDLYVDGQRISDKPVQTDSSGAPYIYNVSWP-TSVPRHYKLMGINTGFGG  292

Query  312  IYVDTGKTI-TAITRPAKMIWQLGDSYTFGTMATQASFNDFRFYCDKLGLVGLADGIGGS  370
            +      T+     R   ++WQLGDSYT+GT ATQ SFNDF+   D LG   +ADGIGG 
Sbjct  293  VITAQQHTVWHPGPRRRPLVWQLGDSYTYGTGATQISFNDFKILADILGFDSIADGIGGK  352

Query  371  GWTSTTSTQPQARITAKLATLSFTPDIITLALGYNDAPAGRIDLLKTNFRESIDLIKQYQ  430
            GWTS+ S+ PQ R+  KLA L+ TP+ + L+LGYNDA AG +D+L+TNFR +I  + +  
Sbjct  353  GWTSSDSSMPQQRVADKLAILNDTPEYVFLSLGYNDAAAGHLDVLETNFRATIAKLNEVV  412

Query  431  PQAKIIVFGPATPLGMTDQIAAVRDALIELTTELELEFIDVKGWVTAENSNLYTSSDNVH  490
            P AK++V GPATP+G T +I  +R +LI+L+ E  L F+DV  WV+A N+NLYT +DN H
Sbjct  413  PNAKVVVIGPATPMGSTSKITDIRASLIKLSAEFNLMFVDVDNWVSAANANLYTLNDNTH  472

Query  491  PNDQGYFWRGSQFTNVLQDKV  511
            PND GY +RG +    L +++
Sbjct  473  PNDAGYIYRGVRLAQALANRI  493


>SGNH/GDSL hydrolase family protein [Escherichia coli]
Sequence ID: WP_157702361.1 Length: 456 
>SGNH/GDSL hydrolase family protein [Escherichia coli]
Sequence ID: KAE9730180.1 Length: 456 >SGNH/GDSL hydrolase family protein [Escherichia coli]
Sequence ID: KAE9737106.1 Length: 456 >SGNH/GDSL hydrolase family protein [Escherichia coli]
Sequence ID: MVV60812.1 Length: 456 >SGNH/GDSL hydrolase family protein [Escherichia coli]
Sequence ID: MVV68139.1 Length: 456 >SGNH/GDSL hydrolase family protein [Escherichia coli]
Sequence ID: MWN41459.1 Length: 456  
Range 1: 31 to 447

Score:402 bits(1033), Expect:1e-132, 
Method:Composition-based stats., 
Identities:213/420(51%), Positives:270/420(64%), Gaps:9/420(2%)

Query  89   QPPLGPMLQPVDVMSNPPTQKLLKGVGLSGTATIVSGGTGYVFGDIVDIPGAEGDVPGQI  148
            Q P+     PV    + P   L K  G+SG  TIVSGGTGY  GD +        VP +I
Sbjct  31   QQPVMMSAIPVMAEGDAPLCTLTKATGVSG-VTIVSGGTGYAAGDNLTQESGVYAVPARI  89

Query  149  RVTAVGSNGEITTAQIRKPGVYATAPA-GEISATGGTGTGAKFTVTTNAGVASTIYAGVT  207
            RV +V   G +T A ++  GVY+  P   E+S TGG+G GA F +T NAGVA++IY G T
Sbjct  90   RVMSVDDAGAVTRAAVQLSGVYSQKPEEDEVSVTGGSGNGAVFRLTWNAGVATSIYNGKT  149

Query  208  ISRTD-SKITYWGSDIKDAVTGFRGNGTGNGTQCRVNFKTDSSKIDFKLAANNSKYDLYV  266
             SRTD S   Y G   KD+V+G+RGNG  NGTQC V F +D+  +DF+    N +YDLYV
Sbjct  150  TSRTDTSAFEYTGYSPKDSVSGYRGNGVQNGTQCIVEFISDAPVLDFRFVGGNGQYDLYV  209

Query  267  DGQRISATSVTTDSSGAVYIYSIDWNGVEQMREYSLVGVNTAFGGIYVDTGKTITAIT--  324
            DG+RI   SV TDSSG+ YIY++DW    ++R Y L G+NT FGGI      T+ A    
Sbjct  210  DGERIQKQSVKTDSSGSPYIYTVDWGNTVKLRHYRLCGINTGFGGIITGQAYTVMAPQGN  269

Query  325  -RPAKMIWQLGDSYTFGTMATQASFNDFRFYCDKLGLVGLADGIGGSGWTSTTSTQ-PQA  382
             RP  + WQ+GDSYT G  ATQAS+NDFR  CD LG+ G+ADGI GSGWTST   + P+ 
Sbjct  270  RRP--LAWQMGDSYTVGIGATQASYNDFRVMCDALGIDGIADGISGSGWTSTQDGRVPRE  327

Query  383  RITAKLATLSFTPDIITLALGYNDAPAGRIDLLKTNFRESIDLIKQYQPQAKIIVFGPAT  442
            R+  KL  ++  P  + L+LGYNDAPAGR +LLKTNF ES+  I++  P AKIIV GPAT
Sbjct  328  RVRLKLGNITRQPQYVFLSLGYNDAPAGRTELLKTNFTESVAEIRRLCPLAKIIVIGPAT  387

Query  443  PLGMTDQIAAVRDALIELTTELELEFIDVKGWVTAENSNLYTSSDNVHPNDQGYFWRGSQ  502
            PLG T Q+ AVR A++E  TEL L F+DV+  V + N  LYT SD VHP++ G+ +RG Q
Sbjct  388  PLGHTAQLDAVRTAIMECCTELNLPFVDVRNVVNSANKQLYTGSDLVHPSNDGHIFRGLQ  447


>putative SGNH/GDSL hydrolase family protein [Erwinia phage vB_EamM_RisingSun]
Sequence ID: YP_009612880.1 Length: 493 
>putative SGNH/GDSL hydrolase family protein [Erwinia phage vB_EamM_RisingSun]
Sequence ID: ASU03534.1 Length: 493  
Range 1: 77 to 493

Score:403 bits(1036), Expect:1e-132, 
Method:Composition-based stats., 
Identities:206/419(49%), Positives:272/419(64%), Gaps:5/419(1%)

Query  96   LQPVDVMSNPPTQKLLKGVGLSGTATIVSGGTGYVFGDIVDIPGAEGDVPGQIRVTAVGS  155
             +PV VM+NPP   L+K  G+SG  ++V+GG GY  GD + + G E  V  ++RVT+V  
Sbjct  77   FRPVPVMTNPPVTSLVKSQGVSG-VSVVNGGAGYKVGDNLTVDGGEFGVAARLRVTSVDG  135

Query  156  NGEITTAQIRKPGVYATAPAGEISATG-GTGTGAKFTVTTNAGVASTIYAGVTISRTDSK  214
            +G+I    ++  G Y T P   +S T   TGTGA F +T N GV STIY G T +RTD  
Sbjct  136  DGKILAVAVQLTGTYITKPVNPVSTTDDSTGTGATFNLTWNPGVGSTIYNGKTWNRTDET  195

Query  215  I-TYWGSDIKDAVTGFRGNGTGNGTQCRVNFKTDSSKIDFKLAANNSKYDLYVDGQRISA  273
            +  Y G +IKD  +G+RGNG GNGTQC + F  D+  IDF+    N++YDLYVDGQRIS 
Sbjct  196  LFKYLGYNIKDTSSGYRGNGIGNGTQCVIEFFCDADAIDFRFIGGNAQYDLYVDGQRISD  255

Query  274  TSVTTDSSGAVYIYSIDWNGVEQMREYSLVGVNTAFGGIYVDTGKTI-TAITRPAKMIWQ  332
              + TDSSGA YIY++ W      R Y L+G+NT FGGI      T+     R   +IWQ
Sbjct  256  KPIQTDSSGAPYIYNVTWP-TSVPRHYKLMGINTGFGGIITAQQYTVWHPGPRRRPLIWQ  314

Query  333  LGDSYTFGTMATQASFNDFRFYCDKLGLVGLADGIGGSGWTSTTSTQPQARITAKLATLS  392
            +GDSYT+GT ATQ SFND +   D LG   +ADGIGG GWTST ST PQ R+  KLA L+
Sbjct  315  MGDSYTYGTGATQISFNDLKVMADILGFDSIADGIGGKGWTSTDSTIPQQRVADKLAILN  374

Query  393  FTPDIITLALGYNDAPAGRIDLLKTNFRESIDLIKQYQPQAKIIVFGPATPLGMTDQIAA  452
             TP+ + L+LGYNDA AGR+++L+TNFR +I  + +  P AK++V GPATP+G T +I  
Sbjct  375  DTPEYVFLSLGYNDAAAGRLEVLETNFRATIAKLNEVVPNAKVVVIGPATPMGSTSKITD  434

Query  453  VRDALIELTTELELEFIDVKGWVTAENSNLYTSSDNVHPNDQGYFWRGSQFTNVLQDKV  511
            +R +LI+L+ E  L F+DV  WV+A N+ LYT SDN HPND GY +RG +    L  ++
Sbjct  435  IRASLIKLSAEFNLMFVDVDNWVSAANAKLYTLSDNTHPNDAGYIYRGVRLAQALASRI  493


>SGNH/GDSL hydrolase family protein [Escherichia coli]
Sequence ID: WP_096837002.1 Length: 456 
Range 1: 31 to 447

Score:400 bits(1028), Expect:6e-132, 
Method:Composition-based stats., 
Identities:212/422(50%), Positives:271/422(64%), Gaps:13/422(3%)

Query  89   QPPLGPMLQPVDVMSNPPTQKLLKGVGLSGTATIVSGGTGYVFGDIVDIPGAEGDVPGQI  148
            Q P+     PV    + P   L K  G+SG  TIVSGGTGY  GD +        VP +I
Sbjct  31   QQPVMMSAIPVMAEGDAPLCTLTKATGVSG-VTIVSGGTGYAAGDNLTPESGVYAVPARI  89

Query  149  RVTAVGSNGEITTAQIRKPGVYATAPA-GEISATGGTGTGAKFTVTTNAGVASTIYAGVT  207
            RV +V   G +T A ++  GVY+  P   ++S TGG+G GA F +T NAGVA++IY G T
Sbjct  90   RVMSVDEAGAVTLAAVQLSGVYSQKPEEDDVSVTGGSGNGAVFRLTWNAGVATSIYNGKT  149

Query  208  ISRTD-SKITYWGSDIKDAVTGFRGNGTGNGTQCRVNFKTDSSKIDFKLAANNSKYDLYV  266
             SRTD S   Y G   KD+V+G+RGNG  NGTQC V F +D+  +DF+    N +YDLYV
Sbjct  150  TSRTDTSAFEYTGYSPKDSVSGYRGNGVQNGTQCIVEFISDAPVLDFRFVGGNGQYDLYV  209

Query  267  DGQRISATSVTTDSSGAVYIYSIDWNGVEQMREYSLVGVNTAFGGIYVDTGKTITAIT--  324
            DGQRI    V TDSSG+ YIY++DW+   ++R Y L G+NT FGG+   TG+  T +   
Sbjct  210  DGQRIQEQPVKTDSSGSPYIYTVDWSNTVKLRHYRLCGINTGFGGVI--TGQAYTVMPPQ  267

Query  325  ---RPAKMIWQLGDSYTFGTMATQASFNDFRFYCDKLGLVGLADGIGGSGWTSTTSTQ-P  380
               RP  + WQ+GDSYT G  A Q S+NDFR  CD LG+ G+ADGI GSGWTST   + P
Sbjct  268  GNRRP--LAWQMGDSYTVGIGAVQPSYNDFRVMCDALGIDGIADGISGSGWTSTQDGRVP  325

Query  381  QARITAKLATLSFTPDIITLALGYNDAPAGRIDLLKTNFRESIDLIKQYQPQAKIIVFGP  440
            Q R+  KL  ++  P  + L+LGYNDAPAGR +LLKTNF ES+  I++  P AKIIV GP
Sbjct  326  QERVRLKLGNITRQPQYVFLSLGYNDAPAGRTELLKTNFTESVAEIRRLCPLAKIIVIGP  385

Query  441  ATPLGMTDQIAAVRDALIELTTELELEFIDVKGWVTAENSNLYTSSDNVHPNDQGYFWRG  500
            ATPLG T Q+ AVR A++E  TEL L F+DV+  V + N  LYT SDNVHP++ G+ +RG
Sbjct  386  ATPLGHTAQLDAVRTAIMECCTELNLPFVDVRNVVNSANKQLYTGSDNVHPSNDGHIFRG  445

Query  501  SQ  502
             Q
Sbjct  446  LQ  447


>SGNH/GDSL hydrolase family protein [Escherichia coli]
Sequence ID: WP_161622431.1 Length: 456 
>SGNH/GDSL hydrolase family protein [Escherichia coli]
Sequence ID: QHR60796.1 Length: 456  
Range 1: 31 to 447

Score:396 bits(1018), Expect:2e-130, 
Method:Composition-based stats., 
Identities:210/422(50%), Positives:269/422(63%), Gaps:13/422(3%)

Query  89   QPPLGPMLQPVDVMSNPPTQKLLKGVGLSGTATIVSGGTGYVFGDIVDIPGAEGDVPGQI  148
            Q P+     PV    + P   L K  G+SG  TIVSGGTGY  GD +        VP +I
Sbjct  31   QQPVMMSAIPVMAEGDAPLCTLTKATGVSG-VTIVSGGTGYAAGDNLTPESGVYAVPARI  89

Query  149  RVTAVGSNGEITTAQIRKPGVYATAPA-GEISATGGTGTGAKFTVTTNAGVASTIYAGVT  207
            RV +V   G +T A ++  GVY+  P   ++S  GG+G GA F +T NAGVA++IY G T
Sbjct  90   RVMSVDDAGAVTRAAVQLSGVYSQKPEEDDVSVIGGSGNGAVFRLTWNAGVATSIYNGKT  149

Query  208  ISRTD-SKITYWGSDIKDAVTGFRGNGTGNGTQCRVNFKTDSSKIDFKLAANNSKYDLYV  266
             SRTD S   Y G   KD+V+G+RGNG  NGTQC V F +D+  +DF+    N +YDLYV
Sbjct  150  TSRTDTSAFEYTGYSPKDSVSGYRGNGVQNGTQCIVEFISDAPVLDFRFVGGNGQYDLYV  209

Query  267  DGQRISATSVTTDSSGAVYIYSIDWNGVEQMREYSLVGVNTAFGGIYVDTGKTITAIT--  324
            DGQRI    V TDSSG+ YIY++DW+   ++R Y L G+NT FGG+   TG+  T +   
Sbjct  210  DGQRIQEQPVKTDSSGSPYIYTVDWSNTVKLRHYRLCGINTGFGGVI--TGQAYTVMPPQ  267

Query  325  ---RPAKMIWQLGDSYTFGTMATQASFNDFRFYCDKLGLVGLADGIGGSGWTSTTSTQ-P  380
               RP  + WQ+GDSYT G  A Q S+NDFR  CD LG+ G+ADGI GSGWTS    + P
Sbjct  268  GNRRP--LAWQMGDSYTVGIGAVQPSYNDFRVMCDALGIDGIADGISGSGWTSIQDGRVP  325

Query  381  QARITAKLATLSFTPDIITLALGYNDAPAGRIDLLKTNFRESIDLIKQYQPQAKIIVFGP  440
            Q R+  KL  ++  P  + L+LGYNDAPAGR +LLKTNF ES+  I++  P AKIIV GP
Sbjct  326  QERVRLKLGNITRQPQYVFLSLGYNDAPAGRTELLKTNFTESVAEIRRLCPLAKIIVIGP  385

Query  441  ATPLGMTDQIAAVRDALIELTTELELEFIDVKGWVTAENSNLYTSSDNVHPNDQGYFWRG  500
            ATPLG T Q+ AVR A++E  TEL L F+DV+  V + N  LYT SDNVHP++ G+ +RG
Sbjct  386  ATPLGHTAQLDAVRTAIMECCTELNLPFVDVRNIVNSTNKQLYTGSDNVHPSNDGHIFRG  445

Query  501  SQ  502
             Q
Sbjct  446  LQ  447


>SGNH/GDSL hydrolase family protein, partial [Escherichia coli]
Sequence ID: WP_157914717.1 Length: 405 
Range 1: 1 to 396

Score:387 bits(995), Expect:1e-127, 
Method:Composition-based stats., 
Identities:205/401(51%), Positives:262/401(65%), Gaps:13/401(3%)

Query  110  LLKGVGLSGTATIVSGGTGYVFGDIVDIPGAEGDVPGQIRVTAVGSNGEITTAQIRKPGV  169
            L K  G+SG  TIVSGGTGY  GD +         P +IRV +V   G +T A ++  GV
Sbjct  1    LTKATGVSG-VTIVSGGTGYAAGDNLTPESGVYAAPARIRVMSVDDAGAVTLAAVQLSGV  59

Query  170  YATAPA-GEISATGGTGTGAKFTVTTNAGVASTIYAGVTISRTD-SKITYWGSDIKDAVT  227
            Y+  P   ++S TGG+G GA F +T NAGVA++IY G T SRTD S   Y G   KD+V+
Sbjct  60   YSQKPEEDDVSVTGGSGNGAVFRLTWNAGVATSIYNGKTTSRTDTSAFEYTGYSPKDSVS  119

Query  228  GFRGNGTGNGTQCRVNFKTDSSKIDFKLAANNSKYDLYVDGQRISATSVTTDSSGAVYIY  287
            G+RGNG  NGTQC V F +D+  +DF+    N +YDLYVDGQRI    V TDSSG+ YIY
Sbjct  120  GYRGNGVQNGTQCIVEFISDAPVLDFRFVGGNGQYDLYVDGQRIQEQPVKTDSSGSPYIY  179

Query  288  SIDWNGVEQMREYSLVGVNTAFGGIYVDTGKTITAIT-----RPAKMIWQLGDSYTFGTM  342
            ++DW+   ++R Y L G+NT FGG+   TG+  T +      RP  + WQ+GDSYT G  
Sbjct  180  TVDWSNTVKLRHYRLCGINTGFGGVI--TGQAYTVMPPQGNRRP--LAWQMGDSYTVGIG  235

Query  343  ATQASFNDFRFYCDKLGLVGLADGIGGSGWTSTTSTQ-PQARITAKLATLSFTPDIITLA  401
            A Q S+NDFR  CD LG+ G+ADGI GSGWTST   + PQ R+  KL  ++  P  + L+
Sbjct  236  AVQPSYNDFRVMCDALGIDGIADGISGSGWTSTQDGRVPQERVRLKLGNITRQPQYVFLS  295

Query  402  LGYNDAPAGRIDLLKTNFRESIDLIKQYQPQAKIIVFGPATPLGMTDQIAAVRDALIELT  461
            LGYNDAPAGR +LLKTNF ES+  I++  P AKIIV GPATPLG T Q+ AVR A++E  
Sbjct  296  LGYNDAPAGRTELLKTNFTESVAEIRRLCPLAKIIVIGPATPLGHTAQLDAVRTAIMECC  355

Query  462  TELELEFIDVKGWVTAENSNLYTSSDNVHPNDQGYFWRGSQ  502
            TEL L F+DV+  V + N  LYT SD VHP++ G+ +RG Q
Sbjct  356  TELNLPFVDVRNVVNSANKQLYTGSDGVHPSNDGHIFRGLQ  396


>SGNH/GDSL hydrolase family protein [Salmonella enterica]
Sequence ID: ECL1760755.1 Length: 451 
Range 1: 36 to 442

Score:381 bits(979), Expect:1e-124, 
Method:Composition-based stats., 
Identities:202/411(49%), Positives:264/411(64%), Gaps:8/411(1%)

Query  96   LQPVDVMSNPPTQKLLKGVGLSGTATIVSGGTGYVFGDIVDIPGAEGDVPGQIRVTAVGS  155
            ++PV VMS PP   L K  G++ TATI   GTGY  GD +   G    VPG+IRVT V  
Sbjct  36   IRPVPVMSEPPATTLTKAAGMA-TATITEAGTGYAVGDNLTPAGGNFAVPGRIRVTGVDG  94

Query  156  NGEITTAQIRKPGVYATAPAGEISATGGTGTGAKFTVTTNAGVASTIYAGVTISRTDSKI  215
             G IT A +++PGVY   P   ++ TGG+G+GA FTV+ NAGVAS++Y G T SRTD+  
Sbjct  95   AGAITGAAVQQPGVYTDKPTNPVATTGGSGSGASFTVSWNAGVASSVYNGKTWSRTDAAF  154

Query  216  TYWGSDIKDAVTGFRGNGTGNGTQCRVNFKTDSSKIDFKLAANNSKYDLYVDGQRISATS  275
             Y G +I D V+G+RGNG  NGTQC + F +D+  +DF+L   N + DLYVDGQRIS  S
Sbjct  155  LYTGYNIMDTVSGYRGNGIQNGTQCIIEFISDAPSLDFRLVGGNYQGDLYVDGQRISGIS  214

Query  276  VTTDSSGAVYIYSIDWNGVEQMREYSLVGVNTAFGGIYVDTGKTITAITRPAK---MIWQ  332
            + TDSSGA YIY++DW G  ++R Y LVG+NT FGG+   TGK  T    P     + WQ
Sbjct  215  MKTDSSGAPYIYTVDWAGEVKIRSYRLVGINTGFGGVI--TGKAYTVQAPPGTLRPLAWQ  272

Query  333  LGDSYTFGTMATQASFNDFRFYCDKLGLVGLADGIGGSGWTSTTSTQ-PQARITAKLATL  391
            +GDSYT G  A Q S+NDFR  CD LGL G+ADGI GSGWTS    + P+ R+  KL ++
Sbjct  273  MGDSYTVGIGAKQGSYNDFRVMCDALGLDGIADGISGSGWTSLQEGRVPEWRVENKLGSI  332

Query  392  SFTPDIITLALGYNDAPAGRIDLLKTNFRESIDLIKQYQPQAKIIVFGPATPLGMTDQIA  451
            +  P  I  +LGYND  A  I  ++  F  ++   ++  P AKIIV GPATP+G T Q+ 
Sbjct  333  TRKPQYIFFSLGYNDWSAD-IARVRAAFPPAVAAARRICPLAKIIVIGPATPVGSTTQLN  391

Query  452  AVRDALIELTTELELEFIDVKGWVTAENSNLYTSSDNVHPNDQGYFWRGSQ  502
            A+R+A+ E+   L++ F+DV   V A N  LYT SD VHP+D G+ +RG Q
Sbjct  392  AIREAMAEMCASLDIAFVDVSDVVNAANKGLYTGSDRVHPSDAGHIYRGVQ  442


>SGNH/GDSL hydrolase family protein [Salmonella enterica subsp. salamae]
Sequence ID: ECC9542506.1 Length: 452 
>SGNH/GDSL hydrolase family protein [Salmonella enterica subsp. salamae]
Sequence ID: EDV9722867.1 Length: 452  
Range 1: 36 to 443

Score:381 bits(979), Expect:2e-124, 
Method:Composition-based stats., 
Identities:201/412(49%), Positives:269/412(65%), Gaps:9/412(2%)

Query  96   LQPVDVMSNPPTQKLLKGVGLSGTATIVSGGTGYVFGDIVDIPGAEGDVPGQIRVTAVGS  155
            ++PV VMS PPT  L K  G++ TATI   G+GY  GD +   G    VPG+IRVT V  
Sbjct  36   IRPVPVMSEPPTTTLTKATGMA-TATITDAGSGYAVGDNLTPAGGNFAVPGRIRVTGVDD  94

Query  156  NGEITTAQIRKPGVYATAPAGEISATGGTGTGAKFTVTTNAGVASTIYAGVTISRTDSK-  214
             G IT+A +++PGVY   P   ++ TGG+G+GA FT++ NAGVAS++Y G T SRTD+  
Sbjct  95   AGAITSAAVQQPGVYTDKPTNPVATTGGSGSGAVFTLSWNAGVASSVYNGKTWSRTDASA  154

Query  215  ITYWGSDIKDAVTGFRGNGTGNGTQCRVNFKTDSSKIDFKLAANNSKYDLYVDGQRISAT  274
              Y G +I+D V+G+RGNG  NGTQC + F +D+  +DF+L   N   DLYVDGQRIS  
Sbjct  155  FLYTGYNIRDTVSGYRGNGIQNGTQCIIEFMSDAPSLDFRLVGGNYLGDLYVDGQRISEI  214

Query  275  SVTTDSSGAVYIYSIDWNGVEQMREYSLVGVNTAFGGIYVDTGKTITA---ITRPAKMIW  331
            SV TD+SGA YIY++DW G  ++R Y LVG+NT FGG+      T+ A     RP  + W
Sbjct  215  SVNTDTSGAPYIYTVDWAGEVKIRSYRLVGINTGFGGVITGQAYTVQAPPGTLRP--LAW  272

Query  332  QLGDSYTFGTMATQASFNDFRFYCDKLGLVGLADGIGGSGWTSTTSTQ-PQARITAKLAT  390
            Q+GDSYT G  A Q S+NDFR  CD LGL G+ADGI GSGWTS    + P+ R+  KL +
Sbjct  273  QMGDSYTVGIGARQGSYNDFRVMCDALGLDGIADGISGSGWTSVQEGRVPEWRVENKLGS  332

Query  391  LSFTPDIITLALGYNDAPAGRIDLLKTNFRESIDLIKQYQPQAKIIVFGPATPLGMTDQI  450
            ++  P  I  +LGYND  A  I+ ++  F  ++   ++  P AKIIV GPATP+G T Q+
Sbjct  333  ITRKPQYIFFSLGYNDWSAD-IERVRAAFPPAVAAARRICPLAKIIVIGPATPVGATTQL  391

Query  451  AAVRDALIELTTELELEFIDVKGWVTAENSNLYTSSDNVHPNDQGYFWRGSQ  502
             A+R+A+ E+   L++ F+DV+  V A N NLYT SD VHP+D G+ +RG Q
Sbjct  392  NAIREAMAEMCAGLDIAFVDVRDVVNAANKNLYTGSDRVHPSDAGHIYRGIQ  443


>SGNH/GDSL hydrolase family protein [Salmonella enterica]
Sequence ID: EAP7917196.1 Length: 451 
>SGNH/GDSL hydrolase family protein [Salmonella enterica subsp. enterica]
Sequence ID: ECC3307990.1 Length: 451 >SGNH/GDSL hydrolase family protein [Salmonella enterica subsp. enterica serovar Carmel]
Sequence ID: ECF3812514.1 Length: 451 >SGNH/GDSL hydrolase family protein [Salmonella enterica]
Sequence ID: EAR7206132.1 Length: 451 >SGNH/GDSL hydrolase family protein [Salmonella enterica]
Sequence ID: EBB7459511.1 Length: 451  
Range 1: 36 to 442

Score:381 bits(978), Expect:2e-124, 
Method:Composition-based stats., 
Identities:201/411(49%), Positives:264/411(64%), Gaps:8/411(1%)

Query  96   LQPVDVMSNPPTQKLLKGVGLSGTATIVSGGTGYVFGDIVDIPGAEGDVPGQIRVTAVGS  155
            ++PV VMS PP   L K  G++ TATI   GTGY  GD +   G    VPG+IRVT V  
Sbjct  36   IRPVPVMSEPPATTLTKATGMA-TATITEAGTGYAVGDNLTPAGGNFAVPGRIRVTGVDG  94

Query  156  NGEITTAQIRKPGVYATAPAGEISATGGTGTGAKFTVTTNAGVASTIYAGVTISRTDSKI  215
             G IT A +++PGVY   P   ++ TGG+G+GA FTV+ NAGVAS++Y G T SRTD+  
Sbjct  95   AGAITGAAVQQPGVYTDKPTNPVATTGGSGSGASFTVSWNAGVASSVYNGKTWSRTDAAF  154

Query  216  TYWGSDIKDAVTGFRGNGTGNGTQCRVNFKTDSSKIDFKLAANNSKYDLYVDGQRISATS  275
             Y G +I D V+G+RGNG  NGTQC + F +D+  +DF+L   N + DLYVDGQRIS  S
Sbjct  155  LYTGYNIMDTVSGYRGNGIQNGTQCIIEFISDAPSLDFRLVGGNYQGDLYVDGQRISGIS  214

Query  276  VTTDSSGAVYIYSIDWNGVEQMREYSLVGVNTAFGGIYVDTGKTITA---ITRPAKMIWQ  332
            + TDSSGA YIY++DW G  ++R Y LVG+NT FGG+      T+ A     RP  + WQ
Sbjct  215  IKTDSSGAPYIYTVDWAGEVKIRSYRLVGINTGFGGVITGQAYTVQAPPGTLRP--LAWQ  272

Query  333  LGDSYTFGTMATQASFNDFRFYCDKLGLVGLADGIGGSGWTSTTSTQ-PQARITAKLATL  391
            +GDSYT G  A Q S+NDFR  CD LGL G+ADGI GSGWTS    + P+ R+  KL ++
Sbjct  273  MGDSYTVGIGAKQGSYNDFRVMCDALGLDGIADGISGSGWTSLQEGRVPEWRVENKLGSI  332

Query  392  SFTPDIITLALGYNDAPAGRIDLLKTNFRESIDLIKQYQPQAKIIVFGPATPLGMTDQIA  451
            +  P  I  +LGYND  A  I  ++  F  ++   ++  P AKIIV GPATP+G T Q+ 
Sbjct  333  TRKPQYIFFSLGYNDWSAD-IARVRAAFPPAVAAARRICPLAKIIVIGPATPVGSTTQLN  391

Query  452  AVRDALIELTTELELEFIDVKGWVTAENSNLYTSSDNVHPNDQGYFWRGSQ  502
            A+R+A+ E+   L + F+DV+  V A N  LYT SD VHP+D G+ +RG Q
Sbjct  392  AIREAMAEMCASLGVAFVDVRDVVNAANKGLYTGSDRVHPSDAGHIYRGVQ  442


>SGNH/GDSL hydrolase family protein [Salmonella enterica subsp. salamae]
Sequence ID: ECC9540348.1 Length: 516 
Range 1: 101 to 507

Score:383 bits(983), Expect:3e-124, 
Method:Composition-based stats., 
Identities:199/411(48%), Positives:263/411(63%), Gaps:8/411(1%)

Query  96   LQPVDVMSNPPTQKLLKGVGLSGTATIVSGGTGYVFGDIVDIPGAEGDVPGQIRVTAVGS  155
            ++PV VMS PP   L K  G++ TATI   GTGY  GD +   G    VPG+IRVT V  
Sbjct  101  IRPVPVMSEPPATTLTKAAGMA-TATITEAGTGYAVGDNLTPAGGNFAVPGRIRVTGVDG  159

Query  156  NGEITTAQIRKPGVYATAPAGEISATGGTGTGAKFTVTTNAGVASTIYAGVTISRTDSKI  215
             G IT A +++PGVY+  P   ++ TGG+G+GA FTV+ NAGVAS++Y G T SRTD+  
Sbjct  160  AGAITGAAVQQPGVYSDKPTNPVATTGGSGSGASFTVSWNAGVASSVYNGKTWSRTDAAF  219

Query  216  TYWGSDIKDAVTGFRGNGTGNGTQCRVNFKTDSSKIDFKLAANNSKYDLYVDGQRISATS  275
             Y G +I D V+G+RGNG  NGTQC + F +D+  +DF+L   N + DLYVDGQRIS  S
Sbjct  220  LYTGYNIMDTVSGYRGNGIQNGTQCIIEFISDAPSLDFRLVGGNYQGDLYVDGQRISGIS  279

Query  276  VTTDSSGAVYIYSIDWNGVEQMREYSLVGVNTAFGGIYVDTGKTITA---ITRPAKMIWQ  332
            + TDSSGA YIY++DW G  ++R Y LVG+NT FGG+      T+ A     RP  + WQ
Sbjct  280  IKTDSSGAPYIYTVDWAGEVKIRSYRLVGINTGFGGVITGQAYTVQAPPGTLRP--LAWQ  337

Query  333  LGDSYTFGTMATQASFNDFRFYCDKLGLVGLADGIGGSGWTSTTSTQ-PQARITAKLATL  391
            +GDSYT G  A Q S+NDFR  CD LGL G+ADGI GSGWTS    + P+ R+  KL ++
Sbjct  338  MGDSYTVGIGAKQGSYNDFRVMCDALGLDGIADGISGSGWTSLQEGRVPEWRVENKLGSI  397

Query  392  SFTPDIITLALGYNDAPAGRIDLLKTNFRESIDLIKQYQPQAKIIVFGPATPLGMTDQIA  451
            +  P  I  +LGYND  A  I  ++  F  ++   ++  P AKIIV GPATP+G T  + 
Sbjct  398  TRKPQYIFFSLGYNDWSAD-IGRVRAAFPPAVAAARRICPLAKIIVIGPATPVGSTTHLN  456

Query  452  AVRDALIELTTELELEFIDVKGWVTAENSNLYTSSDNVHPNDQGYFWRGSQ  502
            A+R+A+ E+   L++ F+DV   V   N  LYT SD VHP+D G+ +RG Q
Sbjct  457  AIREAVAEMCASLDIAFVDVSDVVNTANKGLYTGSDMVHPSDAGHIYRGGQ  507


>SGNH/GDSL hydrolase family protein [Salmonella enterica subsp. salamae]
Sequence ID: ECI4704075.1 Length: 451 
>SGNH/GDSL hydrolase family protein [Salmonella enterica subsp. enterica serovar London]
Sequence ID: ECL3998863.1 Length: 451 >SGNH/GDSL hydrolase family protein [Salmonella enterica subsp. enterica]
Sequence ID: EDV3123832.1 Length: 451  
Range 1: 36 to 442

Score:380 bits(975), Expect:5e-124, 
Method:Composition-based stats., 
Identities:201/411(49%), Positives:264/411(64%), Gaps:8/411(1%)

Query  96   LQPVDVMSNPPTQKLLKGVGLSGTATIVSGGTGYVFGDIVDIPGAEGDVPGQIRVTAVGS  155
            ++PV VMS PP   L K  G++ TATI   GTGY  GD +   G    VPG+IRVT V  
Sbjct  36   IRPVPVMSEPPATTLTKATGMA-TATITGAGTGYAVGDNLTPAGGNFAVPGRIRVTGVDG  94

Query  156  NGEITTAQIRKPGVYATAPAGEISATGGTGTGAKFTVTTNAGVASTIYAGVTISRTDSKI  215
             G IT A +++PGVY   P   ++ TGG+G+GA FTV+ NAGVAS++Y G T SRTD+  
Sbjct  95   AGAITGAAVQQPGVYTDKPTNPVATTGGSGSGASFTVSWNAGVASSVYNGKTWSRTDAAF  154

Query  216  TYWGSDIKDAVTGFRGNGTGNGTQCRVNFKTDSSKIDFKLAANNSKYDLYVDGQRISATS  275
             Y G +I D V+G+RGNG  NGTQC + F +D+  +DF+L   N + DLYVDGQRIS  S
Sbjct  155  LYTGYNIMDTVSGYRGNGIQNGTQCIIEFISDAPSLDFRLVGGNYQGDLYVDGQRISGIS  214

Query  276  VTTDSSGAVYIYSIDWNGVEQMREYSLVGVNTAFGGIYVDTGKTITA---ITRPAKMIWQ  332
            + TDSSGA YIY++DW G  ++R Y LVG+NT FGG+      T+ A     RP  + WQ
Sbjct  215  IKTDSSGAPYIYTVDWAGEVKIRSYRLVGINTGFGGVITGQAYTVQAPPGTLRP--LAWQ  272

Query  333  LGDSYTFGTMATQASFNDFRFYCDKLGLVGLADGIGGSGWTSTTSTQ-PQARITAKLATL  391
            +GDSYT G  A Q S+NDFR  CD LGL G+ADGI GSGWTS    + P+ R+  KL ++
Sbjct  273  MGDSYTVGIGAKQGSYNDFRVMCDALGLDGIADGISGSGWTSLQEGRVPEWRVENKLGSI  332

Query  392  SFTPDIITLALGYNDAPAGRIDLLKTNFRESIDLIKQYQPQAKIIVFGPATPLGMTDQIA  451
            +  P  I  +LGYND  A  I  ++  F  ++   ++  P AKIIV GPATP+G T Q+ 
Sbjct  333  TRKPQYIFFSLGYNDWSAD-ITRVRAAFPPAVAAARRICPLAKIIVIGPATPVGSTTQLN  391

Query  452  AVRDALIELTTELELEFIDVKGWVTAENSNLYTSSDNVHPNDQGYFWRGSQ  502
            A+R+A+ E+   L + F+DV+  V A N  LYT SD VHP+D G+ +RG Q
Sbjct  392  AIREAMAEMCASLGVAFVDVRDVVNAANKGLYTGSDRVHPSDAGHIYRGVQ  442


>SGNH/GDSL hydrolase family protein [Salmonella enterica]
Sequence ID: EBA4611786.1 Length: 451 
Range 1: 36 to 442

Score:380 bits(975), Expect:6e-124, 
Method:Composition-based stats., 
Identities:201/411(49%), Positives:264/411(64%), Gaps:8/411(1%)

Query  96   LQPVDVMSNPPTQKLLKGVGLSGTATIVSGGTGYVFGDIVDIPGAEGDVPGQIRVTAVGS  155
            ++PV VMS PP   L K  G++ TATI   GTGY  GD +   G    VPG+IRVT V  
Sbjct  36   IRPVPVMSEPPATTLTKATGMA-TATITGAGTGYAVGDNLTPAGGNFAVPGRIRVTGVDG  94

Query  156  NGEITTAQIRKPGVYATAPAGEISATGGTGTGAKFTVTTNAGVASTIYAGVTISRTDSKI  215
             G IT A +++PGVY   P   ++ TGG+G+GA FTV+ NAGVAS++Y G T SRTD+  
Sbjct  95   AGAITGAAVQQPGVYTDKPTNPVATTGGSGSGASFTVSWNAGVASSVYNGKTWSRTDAAF  154

Query  216  TYWGSDIKDAVTGFRGNGTGNGTQCRVNFKTDSSKIDFKLAANNSKYDLYVDGQRISATS  275
             Y G +I D V+G+RGNG  NGTQC + F +D+  +DF+L   N + DLYVDGQRIS  S
Sbjct  155  LYTGYNIMDTVSGYRGNGIQNGTQCIIEFISDAPSLDFRLVGGNYQGDLYVDGQRISGIS  214

Query  276  VTTDSSGAVYIYSIDWNGVEQMREYSLVGVNTAFGGIYVDTGKTITA---ITRPAKMIWQ  332
            + TDSSGA YIY++DW G  ++R Y LVG+NT FGG+      T+ A     RP  + WQ
Sbjct  215  IKTDSSGAPYIYTVDWAGEVKIRSYRLVGINTGFGGVITGQAYTVQAPPGTLRP--LAWQ  272

Query  333  LGDSYTFGTMATQASFNDFRFYCDKLGLVGLADGIGGSGWTSTTSTQ-PQARITAKLATL  391
            +GDSYT G  A Q S+NDFR  CD LGL G+ADGI GSGWTS    + P+ R+  KL ++
Sbjct  273  MGDSYTVGIGAKQGSYNDFRVMCDALGLDGIADGISGSGWTSLQEGRVPEWRVENKLGSI  332

Query  392  SFTPDIITLALGYNDAPAGRIDLLKTNFRESIDLIKQYQPQAKIIVFGPATPLGMTDQIA  451
            +  P  I  +LGYND  A  I  ++  F  ++   ++  P AKIIV GPATP+G T Q+ 
Sbjct  333  TRKPQYIFFSLGYNDWSAD-IARVRAAFPPAVAAARRICPLAKIIVIGPATPVGSTTQLN  391

Query  452  AVRDALIELTTELELEFIDVKGWVTAENSNLYTSSDNVHPNDQGYFWRGSQ  502
            A+R+A+ E+   L + F+DV+  V A N  LYT SD VHP+D G+ +RG Q
Sbjct  392  AIREAMAEMCASLGVAFVDVRDVVNAANKGLYTGSDRVHPSDAGHIYRGVQ  442


>SGNH/GDSL hydrolase family protein [Salmonella enterica subsp. enterica serovar Bispebjerg]
Sequence ID: EBX0279796.1 Length: 451 
Range 1: 36 to 442

Score:379 bits(974), Expect:8e-124, 
Method:Composition-based stats., 
Identities:200/411(49%), Positives:264/411(64%), Gaps:8/411(1%)

Query  96   LQPVDVMSNPPTQKLLKGVGLSGTATIVSGGTGYVFGDIVDIPGAEGDVPGQIRVTAVGS  155
            ++PV VMS PP   L K  G++ TATI   GTGY  GD +   G    VPG+IRVT V  
Sbjct  36   IRPVPVMSEPPATTLTKAAGMA-TATITGAGTGYSVGDNLTPAGGNFAVPGRIRVTGVDG  94

Query  156  NGEITTAQIRKPGVYATAPAGEISATGGTGTGAKFTVTTNAGVASTIYAGVTISRTDSKI  215
             G IT A +++PGVY   P   ++ TGG+G+GA FTV+ NAGVAS++Y G T SRTD+  
Sbjct  95   AGAITGAAVQQPGVYTDKPTNPVATTGGSGSGASFTVSWNAGVASSVYNGKTWSRTDAAF  154

Query  216  TYWGSDIKDAVTGFRGNGTGNGTQCRVNFKTDSSKIDFKLAANNSKYDLYVDGQRISATS  275
             Y G +I D V+G+RGNG  NGTQC + F +D+  +DF+L   N + DLYVDGQRIS  S
Sbjct  155  LYTGYNIMDTVSGYRGNGIQNGTQCIIEFISDAPSLDFRLVGGNYQGDLYVDGQRISGIS  214

Query  276  VTTDSSGAVYIYSIDWNGVEQMREYSLVGVNTAFGGIYVDTGKTITA---ITRPAKMIWQ  332
            + TDSSGA YIY++DW G  ++R Y LVG+NT FGG+      T+ A     RP  + WQ
Sbjct  215  IKTDSSGAPYIYTVDWAGEVKIRSYRLVGINTGFGGVITGQAYTVQAPPGTLRP--LAWQ  272

Query  333  LGDSYTFGTMATQASFNDFRFYCDKLGLVGLADGIGGSGWTSTTSTQ-PQARITAKLATL  391
            +GDSYT G  A Q S+NDFR  CD LGL G+ADGI GSGWTS    + P+ R+  KL ++
Sbjct  273  MGDSYTVGIGAKQGSYNDFRVMCDALGLDGIADGISGSGWTSLQEGRVPEWRVENKLGSI  332

Query  392  SFTPDIITLALGYNDAPAGRIDLLKTNFRESIDLIKQYQPQAKIIVFGPATPLGMTDQIA  451
            +  P  I  +LGYND  A  I  ++  F  ++   ++  P AKIIV GPATP+G T Q+ 
Sbjct  333  TRKPQYIFFSLGYNDWSAD-IGRVRAAFPPAVAAARRICPLAKIIVIGPATPVGSTTQLN  391

Query  452  AVRDALIELTTELELEFIDVKGWVTAENSNLYTSSDNVHPNDQGYFWRGSQ  502
            A+R+A+ E+   L++ F+DV+  V   N  LYT SD VHP+D G+ +RG Q
Sbjct  392  AIREAMAEMCASLDIAFVDVRDVVNTTNKGLYTGSDRVHPSDAGHIYRGVQ  442


>SGNH/GDSL hydrolase family protein [Salmonella enterica subsp. enterica serovar Oranienburg]
Sequence ID: EDS3849429.1 Length: 451 
Range 1: 36 to 442

Score:379 bits(974), Expect:8e-124, 
Method:Composition-based stats., 
Identities:200/411(49%), Positives:264/411(64%), Gaps:8/411(1%)

Query  96   LQPVDVMSNPPTQKLLKGVGLSGTATIVSGGTGYVFGDIVDIPGAEGDVPGQIRVTAVGS  155
            ++PV VMS PP   L K  G++ TATI   GTGY  GD +   G    VPG+IRVT V  
Sbjct  36   IRPVPVMSEPPATTLTKAAGMA-TATITGAGTGYAVGDNLTPAGGNFAVPGRIRVTGVDG  94

Query  156  NGEITTAQIRKPGVYATAPAGEISATGGTGTGAKFTVTTNAGVASTIYAGVTISRTDSKI  215
             G IT A +++PGVY   P   ++ TGG+G+GA FTV+ NAGVAS++Y G T SRTD+  
Sbjct  95   AGAITGAAVQQPGVYTDKPTNPVATTGGSGSGASFTVSWNAGVASSVYNGKTWSRTDAAF  154

Query  216  TYWGSDIKDAVTGFRGNGTGNGTQCRVNFKTDSSKIDFKLAANNSKYDLYVDGQRISATS  275
             Y G +I D V+G+RGNG  NGTQC + F +D+  +DF+L   N + DLYVDGQRIS  S
Sbjct  155  LYTGYNIMDTVSGYRGNGIQNGTQCIIEFISDAPSLDFRLVGGNYQGDLYVDGQRISGIS  214

Query  276  VTTDSSGAVYIYSIDWNGVEQMREYSLVGVNTAFGGIYVDTGKTITA---ITRPAKMIWQ  332
            + TDSSGA YIY++DW G  ++R Y LVG+NT FGG+      T+ A     RP  + WQ
Sbjct  215  IKTDSSGAPYIYTVDWAGEVKIRSYRLVGINTGFGGVITGQAYTVQAPPGTLRP--LAWQ  272

Query  333  LGDSYTFGTMATQASFNDFRFYCDKLGLVGLADGIGGSGWTSTTSTQ-PQARITAKLATL  391
            +GDSYT G  A Q S+NDFR  CD LGL G+ADGI GSGWTS    + P+ R+  KL ++
Sbjct  273  MGDSYTVGIGAKQGSYNDFRVMCDALGLDGIADGISGSGWTSLQEGRVPEWRVENKLGSI  332

Query  392  SFTPDIITLALGYNDAPAGRIDLLKTNFRESIDLIKQYQPQAKIIVFGPATPLGMTDQIA  451
            +  P  I  +LGYND  A  I  ++  F  ++   ++  P AKIIV GPATP+G T Q+ 
Sbjct  333  TRKPQYIFFSLGYNDWSAD-IGRVRAAFPPAVAAARRICPLAKIIVIGPATPVGSTTQLN  391

Query  452  AVRDALIELTTELELEFIDVKGWVTAENSNLYTSSDNVHPNDQGYFWRGSQ  502
            A+R+A+ E+   L++ F+DV+  V   N  LYT SD VHP+D G+ +RG Q
Sbjct  392  AIREAMAEMCASLDIAFVDVRDVVNTTNKGLYTGSDRVHPSDAGHIYRGVQ  442


>SGNH/GDSL hydrolase family protein [Salmonella enterica]
Sequence ID: EAP4931237.1 Length: 451 
>SGNH/GDSL hydrolase family protein [Salmonella enterica subsp. salamae]
Sequence ID: EBQ4921001.1 Length: 451 >SGNH/GDSL hydrolase family protein [Salmonella enterica]
Sequence ID: EAP9950371.1 Length: 451 >SGNH/GDSL hydrolase family protein [Salmonella enterica]
Sequence ID: EAW0073681.1 Length: 451 >SGNH/GDSL hydrolase family protein [Salmonella enterica]
Sequence ID: EAZ9187133.1 Length: 451  
Range 1: 36 to 442

Score:379 bits(973), Expect:1e-123, 
Method:Composition-based stats., 
Identities:201/411(49%), Positives:265/411(64%), Gaps:8/411(1%)

Query  96   LQPVDVMSNPPTQKLLKGVGLSGTATIVSGGTGYVFGDIVDIPGAEGDVPGQIRVTAVGS  155
            ++PV VMS PP   L K  G++ TATI   GTGY  GD +   G    VPG+IRVT V  
Sbjct  36   IRPVPVMSEPPATTLTKATGMA-TATITGAGTGYAVGDNLTPAGGNFAVPGRIRVTGVDG  94

Query  156  NGEITTAQIRKPGVYATAPAGEISATGGTGTGAKFTVTTNAGVASTIYAGVTISRTDSKI  215
             G IT A +++PGVY+  P   ++ TGG+G+GA FTV+ NAGVAS++Y G T SRTD+  
Sbjct  95   AGAITGAAVQQPGVYSDKPTNPVATTGGSGSGASFTVSWNAGVASSVYNGKTWSRTDAAF  154

Query  216  TYWGSDIKDAVTGFRGNGTGNGTQCRVNFKTDSSKIDFKLAANNSKYDLYVDGQRISATS  275
             Y G +I D V+G+RGNG  NGTQC + F +D+  +DF+L   N + DLYVDGQRIS  S
Sbjct  155  LYTGYNIMDTVSGYRGNGIQNGTQCIIEFISDAPSLDFRLVGGNYQGDLYVDGQRISGIS  214

Query  276  VTTDSSGAVYIYSIDWNGVEQMREYSLVGVNTAFGGIYVDTGKTITA---ITRPAKMIWQ  332
            + TDSSGA YIY++DW G  ++R Y LVG+NT FGG+      T+ A     RP  + WQ
Sbjct  215  IKTDSSGAPYIYTVDWAGEVKIRSYRLVGINTGFGGVITGQAYTVQAPPGTLRP--LAWQ  272

Query  333  LGDSYTFGTMATQASFNDFRFYCDKLGLVGLADGIGGSGWTSTTSTQ-PQARITAKLATL  391
            +GDSYT G  A Q S+NDFR  CD LGL G+ADGI GSGWTS    + P+ R+  KL ++
Sbjct  273  MGDSYTVGIGAKQGSYNDFRVMCDALGLDGIADGISGSGWTSLQEGRVPEWRVENKLGSI  332

Query  392  SFTPDIITLALGYNDAPAGRIDLLKTNFRESIDLIKQYQPQAKIIVFGPATPLGMTDQIA  451
            +  P  I  +LGYND  A  I  ++  F  ++   ++  P AKIIV GPATP+G T Q+ 
Sbjct  333  TRKPQYIFFSLGYNDWSAD-IGRVRAAFPPAVAAARRICPLAKIIVIGPATPVGSTTQLN  391

Query  452  AVRDALIELTTELELEFIDVKGWVTAENSNLYTSSDNVHPNDQGYFWRGSQ  502
            A+R+A+ E+   L++ F+DV   V A N  LYT SD VHP+D G+ +RG Q
Sbjct  392  AIREAMAEMCAGLDIAFVDVSDVVNAANKGLYTGSDMVHPSDAGHIYRGVQ  442


>SGNH/GDSL hydrolase family protein [Salmonella enterica subsp. salamae]
Sequence ID: ECD9419088.1 Length: 451 
>SGNH/GDSL hydrolase family protein [Salmonella enterica subsp. salamae]
Sequence ID: ECJ2429819.1 Length: 451 >SGNH/GDSL hydrolase family protein [Salmonella enterica subsp. salamae]
Sequence ID: EDB1778867.1 Length: 451 >SGNH/GDSL hydrolase family protein [Salmonella enterica subsp. salamae]
Sequence ID: EDZ7160121.1 Length: 451 >SGNH/GDSL hydrolase family protein [Salmonella enterica subsp. salamae]
Sequence ID: MJK46930.1 Length: 451  
Range 1: 36 to 442

Score:379 bits(973), Expect:1e-123, 
Method:Composition-based stats., 
Identities:201/411(49%), Positives:264/411(64%), Gaps:8/411(1%)

Query  96   LQPVDVMSNPPTQKLLKGVGLSGTATIVSGGTGYVFGDIVDIPGAEGDVPGQIRVTAVGS  155
            ++PV VMS PP   L K VG++ TATI   GTGY  GD +   G    VPG+IRVT V  
Sbjct  36   IRPVPVMSEPPATTLTKAVGMA-TATITGAGTGYSVGDNLTPAGGNFAVPGRIRVTGVDG  94

Query  156  NGEITTAQIRKPGVYATAPAGEISATGGTGTGAKFTVTTNAGVASTIYAGVTISRTDSKI  215
             G IT A +++PGVY   P   ++ TGG+G+GA FTV+ NAGVAS++Y G T SRTD+  
Sbjct  95   AGAITGAAVQQPGVYTDKPTNPVATTGGSGSGASFTVSWNAGVASSVYNGKTWSRTDAAF  154

Query  216  TYWGSDIKDAVTGFRGNGTGNGTQCRVNFKTDSSKIDFKLAANNSKYDLYVDGQRISATS  275
             Y G +I D V+G+RGNG  NGTQC + F +D+  +DF+L   N + DLYVDGQRIS  S
Sbjct  155  LYTGYNIMDTVSGYRGNGIQNGTQCIIEFISDAPSLDFRLVGGNYQGDLYVDGQRISGIS  214

Query  276  VTTDSSGAVYIYSIDWNGVEQMREYSLVGVNTAFGGIYVDTGKTITA---ITRPAKMIWQ  332
            + TDSSGA YIY++DW G  ++R Y LVG+NT FGG+      T+ A     RP  + WQ
Sbjct  215  IKTDSSGAPYIYTVDWAGEVKIRSYRLVGINTGFGGVITGQAYTVQAPPGTLRP--LAWQ  272

Query  333  LGDSYTFGTMATQASFNDFRFYCDKLGLVGLADGIGGSGWTSTTSTQ-PQARITAKLATL  391
            +GDSYT G  A Q S+NDFR  CD LGL G+ADGI GSGWTS    + P+ R+  KL ++
Sbjct  273  MGDSYTVGIGAKQGSYNDFRVMCDALGLDGIADGISGSGWTSLQEGRVPEWRVENKLGSI  332

Query  392  SFTPDIITLALGYNDAPAGRIDLLKTNFRESIDLIKQYQPQAKIIVFGPATPLGMTDQIA  451
            +  P  I  +LGYND  A  I  ++  F  ++   ++  P AKIIV GPATP+G T Q+ 
Sbjct  333  TRKPQYIFFSLGYNDWSAD-IARVRAAFPPAVAAARRICPLAKIIVIGPATPVGSTTQLN  391

Query  452  AVRDALIELTTELELEFIDVKGWVTAENSNLYTSSDNVHPNDQGYFWRGSQ  502
            A+R+A+ E+   L++ F+DV   V   N  LYT SD VHP+D G+ +RG Q
Sbjct  392  AIREAVAEMCASLDIAFVDVSDVVNTANKGLYTGSDMVHPSDAGHIYRGVQ  442


>SGNH/GDSL hydrolase family protein [Salmonella enterica]
Sequence ID: EAW0759600.1 Length: 451 
>SGNH/GDSL hydrolase family protein [Salmonella enterica]
Sequence ID: EAW0958041.1 Length: 451  
Range 1: 36 to 442

Score:379 bits(973), Expect:1e-123, 
Method:Composition-based stats., 
Identities:200/411(49%), Positives:263/411(63%), Gaps:8/411(1%)

Query  96   LQPVDVMSNPPTQKLLKGVGLSGTATIVSGGTGYVFGDIVDIPGAEGDVPGQIRVTAVGS  155
            ++PV VMS PP   L K  G++ TATI   GTGY  GD +   G    VPG+IRVT V  
Sbjct  36   IRPVPVMSEPPATTLTKAAGMA-TATITEAGTGYAVGDNLTPAGGNFAVPGRIRVTGVDG  94

Query  156  NGEITTAQIRKPGVYATAPAGEISATGGTGTGAKFTVTTNAGVASTIYAGVTISRTDSKI  215
             G IT A +++PGVY   P   ++ TGG+G+GA  TV+ NAGVAS++Y G T SRTD+  
Sbjct  95   AGAITGAAVQQPGVYTDKPTNPVATTGGSGSGASLTVSWNAGVASSVYNGKTWSRTDAAF  154

Query  216  TYWGSDIKDAVTGFRGNGTGNGTQCRVNFKTDSSKIDFKLAANNSKYDLYVDGQRISATS  275
             Y G +I D V+G+RGNG  NGTQC + F +D+  +DF+L   N + DLYVDGQRIS  S
Sbjct  155  LYTGYNIMDTVSGYRGNGIQNGTQCIIEFISDAPSLDFRLVGGNYQGDLYVDGQRISGIS  214

Query  276  VTTDSSGAVYIYSIDWNGVEQMREYSLVGVNTAFGGIYVDTGKTITA---ITRPAKMIWQ  332
            + TDSSGA YIY++DW G  ++R Y LVG+NT FGG+      T+ A     RP  + WQ
Sbjct  215  IKTDSSGAPYIYTVDWAGEVKIRSYRLVGINTGFGGVITGQAYTVQAPPGTLRP--LAWQ  272

Query  333  LGDSYTFGTMATQASFNDFRFYCDKLGLVGLADGIGGSGWTSTTSTQ-PQARITAKLATL  391
            +GDSYT G  A Q S+NDFR  CD LGL G+ADGI GSGWTS    + P+ R+  KL ++
Sbjct  273  MGDSYTVGIGAKQGSYNDFRVMCDALGLDGIADGISGSGWTSLQEGRVPEWRVENKLGSI  332

Query  392  SFTPDIITLALGYNDAPAGRIDLLKTNFRESIDLIKQYQPQAKIIVFGPATPLGMTDQIA  451
            +  P  I  +LGYND  A  I  ++  F  ++   ++  P AKIIV GPATP+G T Q+ 
Sbjct  333  TRKPQYIFFSLGYNDWSAD-IARVRAAFPPAVAAARRICPLAKIIVIGPATPVGSTTQLN  391

Query  452  AVRDALIELTTELELEFIDVKGWVTAENSNLYTSSDNVHPNDQGYFWRGSQ  502
            A+R+A+ E+   L + F+DV+  V A N  LYT SD VHP+D G+ +RG Q
Sbjct  392  AIREAMAEMCASLGVAFVDVRDVVNAANKGLYTGSDRVHPSDAGHIYRGVQ  442


>SGNH/GDSL hydrolase family protein [Salmonella enterica]
Sequence ID: EAA9518739.1 Length: 451 
>SGNH/GDSL hydrolase family protein [Salmonella enterica]
Sequence ID: EAR7738119.1 Length: 451 >SGNH/GDSL hydrolase family protein [Salmonella enterica subsp. salamae]
Sequence ID: ECC9462056.1 Length: 451 >SGNH/GDSL hydrolase family protein [Salmonella enterica subsp. salamae]
Sequence ID: ECG1464658.1 Length: 451  
Range 1: 36 to 442

Score:378 bits(972), Expect:1e-123, 
Method:Composition-based stats., 
Identities:200/411(49%), Positives:264/411(64%), Gaps:8/411(1%)

Query  96   LQPVDVMSNPPTQKLLKGVGLSGTATIVSGGTGYVFGDIVDIPGAEGDVPGQIRVTAVGS  155
            ++PV VMS PP   L K  G++ TATI   GTGY  GD +   G    VPG+IRVT V  
Sbjct  36   IRPVPVMSEPPATTLTKAAGMA-TATITEAGTGYAVGDNLTPAGGNFAVPGRIRVTGVDG  94

Query  156  NGEITTAQIRKPGVYATAPAGEISATGGTGTGAKFTVTTNAGVASTIYAGVTISRTDSKI  215
             G IT A +++PGVY+  P   ++ TGG+G+GA FTV+ NAGVAS++Y G T SRTD+  
Sbjct  95   AGAITGAAVQQPGVYSDKPTNPVATTGGSGSGASFTVSWNAGVASSVYNGKTWSRTDAAF  154

Query  216  TYWGSDIKDAVTGFRGNGTGNGTQCRVNFKTDSSKIDFKLAANNSKYDLYVDGQRISATS  275
             Y G +I D V+G+RGNG  NGTQC + F +D+  +DF+L   N + DLYVDGQRIS  S
Sbjct  155  LYTGYNIMDTVSGYRGNGIQNGTQCIIEFISDAPSLDFRLVGGNYQGDLYVDGQRISGIS  214

Query  276  VTTDSSGAVYIYSIDWNGVEQMREYSLVGVNTAFGGIYVDTGKTITA---ITRPAKMIWQ  332
            + TDSSGA YIY++DW G  ++R Y LVG+NT FGG+      T+ A     RP  + WQ
Sbjct  215  IKTDSSGAPYIYTVDWAGEVKIRSYRLVGINTGFGGVITGQAYTVQAPPGTLRP--LAWQ  272

Query  333  LGDSYTFGTMATQASFNDFRFYCDKLGLVGLADGIGGSGWTSTTSTQ-PQARITAKLATL  391
            +GDSYT G  A Q S+NDFR  CD LGL G+ADGI GSGWTS    + P+ R+  KL ++
Sbjct  273  MGDSYTVGIGAKQGSYNDFRVMCDALGLDGIADGISGSGWTSLQEGRVPEWRVENKLGSI  332

Query  392  SFTPDIITLALGYNDAPAGRIDLLKTNFRESIDLIKQYQPQAKIIVFGPATPLGMTDQIA  451
            +  P  I  +LGYND  A  I  ++  F  ++   ++  P AKIIV GPATP+G T Q+ 
Sbjct  333  TRKPQYIFFSLGYNDWSAD-IARVRAAFPPAVAAARRICPLAKIIVIGPATPVGSTTQLN  391

Query  452  AVRDALIELTTELELEFIDVKGWVTAENSNLYTSSDNVHPNDQGYFWRGSQ  502
            A+R+A+ E+   L++ F+DV   V   N  LYT SD VHP+D G+ +RG Q
Sbjct  392  AIREAVAEMCASLDIAFVDVSDVVNTANKGLYTGSDMVHPSDAGHIYRGVQ  442


>SGNH/GDSL hydrolase family protein [Salmonella enterica]
Sequence ID: EBE1546448.1 Length: 451 
Range 1: 36 to 442

Score:378 bits(972), Expect:1e-123, 
Method:Composition-based stats., 
Identities:201/411(49%), Positives:265/411(64%), Gaps:8/411(1%)

Query  96   LQPVDVMSNPPTQKLLKGVGLSGTATIVSGGTGYVFGDIVDIPGAEGDVPGQIRVTAVGS  155
            ++PV VMS PP   L K  G++ TATI   GTGY  GD +   G    VPG+IRVT V S
Sbjct  36   IRPVPVMSEPPATTLTKATGMA-TATITGAGTGYAVGDNLTPAGGNFAVPGRIRVTGVDS  94

Query  156  NGEITTAQIRKPGVYATAPAGEISATGGTGTGAKFTVTTNAGVASTIYAGVTISRTDSKI  215
             G IT A +++PG+YA  P   ++ TGG+G+GA FTV+ NAGVAS++Y G T SRTD+  
Sbjct  95   AGAITGAAVQQPGMYADKPTNPVATTGGSGSGASFTVSWNAGVASSVYNGKTWSRTDAAF  154

Query  216  TYWGSDIKDAVTGFRGNGTGNGTQCRVNFKTDSSKIDFKLAANNSKYDLYVDGQRISATS  275
             Y G +I D V+G+RGNG  NGTQC + F +D+  +DF+L   N + DLYVDGQRIS  S
Sbjct  155  LYTGYNIMDTVSGYRGNGIQNGTQCIIEFISDAPSLDFRLVGGNYQGDLYVDGQRISGIS  214

Query  276  VTTDSSGAVYIYSIDWNGVEQMREYSLVGVNTAFGGIYVDTGKTITA---ITRPAKMIWQ  332
            + TDSSGA YIY++DW G  ++R Y LVG+NT FGG+      T+ A     RP  + WQ
Sbjct  215  MKTDSSGAPYIYTVDWAGEVKIRSYRLVGINTGFGGVITGQAYTVQAPPGTLRP--LAWQ  272

Query  333  LGDSYTFGTMATQASFNDFRFYCDKLGLVGLADGIGGSGWTSTTSTQ-PQARITAKLATL  391
            +GDSYT G  A Q S+NDFR  CD LGL G+ADGI GSGWTS    + P+ R+  KL ++
Sbjct  273  MGDSYTVGIGAKQGSYNDFRVMCDALGLDGIADGISGSGWTSLQEGRVPEWRVENKLGSI  332

Query  392  SFTPDIITLALGYNDAPAGRIDLLKTNFRESIDLIKQYQPQAKIIVFGPATPLGMTDQIA  451
            +  P  I  +LGYND  A  I  ++  F  ++   ++  P AKIIV GPATP+G T Q+ 
Sbjct  333  TRKPQYIFFSLGYNDWSAD-IGRVRAAFPPAVAAARRICPLAKIIVIGPATPVGSTTQLN  391

Query  452  AVRDALIELTTELELEFIDVKGWVTAENSNLYTSSDNVHPNDQGYFWRGSQ  502
            A+R+A+ E+   L++ F+DV   V   N  LYT SD VHP+D G+ +RG Q
Sbjct  392  AIREAVAEMCASLDIAFVDVSDVVNTANKGLYTGSDMVHPSDAGHIYRGVQ  442


>SGNH/GDSL hydrolase family protein [Salmonella enterica]
Sequence ID: EBP0096494.1 Length: 451 
Range 1: 36 to 442

Score:378 bits(972), Expect:2e-123, 
Method:Composition-based stats., 
Identities:201/411(49%), Positives:264/411(64%), Gaps:8/411(1%)

Query  96   LQPVDVMSNPPTQKLLKGVGLSGTATIVSGGTGYVFGDIVDIPGAEGDVPGQIRVTAVGS  155
            ++PV VMS PP   L K  G++ TATI   GTGY  GD +   G    VPG+IRVT V  
Sbjct  36   IRPVPVMSEPPATTLTKAAGMA-TATITGAGTGYAVGDNLTPAGGNFAVPGRIRVTGVDG  94

Query  156  NGEITTAQIRKPGVYATAPAGEISATGGTGTGAKFTVTTNAGVASTIYAGVTISRTDSKI  215
             G IT A +++PGVY   P   ++ TGG+G+GA FTV+ NAGVAS++Y G T SRTD+  
Sbjct  95   AGAITGAAVQQPGVYTDKPTNPVATTGGSGSGASFTVSWNAGVASSVYNGKTWSRTDAAF  154

Query  216  TYWGSDIKDAVTGFRGNGTGNGTQCRVNFKTDSSKIDFKLAANNSKYDLYVDGQRISATS  275
             Y G +I D V+G+RGNG  NGTQC + F +D+  +DF+L   N + DLYVDGQRIS  S
Sbjct  155  LYTGYNIMDTVSGYRGNGIQNGTQCIIEFISDAPSLDFRLVGGNYQGDLYVDGQRISGIS  214

Query  276  VTTDSSGAVYIYSIDWNGVEQMREYSLVGVNTAFGGIYVDTGKTITAITRPAK---MIWQ  332
            + TDSSGA YIY++DW G  ++R Y LVG+NT FGG+   TG+  T  T P     + WQ
Sbjct  215  IKTDSSGAPYIYTVDWAGEVKIRSYRLVGINTGFGGVI--TGQAYTVQTPPGTLRPLAWQ  272

Query  333  LGDSYTFGTMATQASFNDFRFYCDKLGLVGLADGIGGSGWTSTTSTQ-PQARITAKLATL  391
            +GDSYT G  A Q S+NDFR  CD LGL G+ADGI GSGWTS    + P+ R+  KL ++
Sbjct  273  MGDSYTVGIGAKQGSYNDFRVMCDALGLDGIADGISGSGWTSLQEGRVPEWRVENKLGSI  332

Query  392  SFTPDIITLALGYNDAPAGRIDLLKTNFRESIDLIKQYQPQAKIIVFGPATPLGMTDQIA  451
            +  P  I  +LGYND  A  I  ++  F  ++   ++  P AKIIV GPATP+G T Q+ 
Sbjct  333  TRKPQYIFFSLGYNDWSAD-IGRVRAAFPPAVAAARRICPLAKIIVIGPATPVGSTTQLN  391

Query  452  AVRDALIELTTELELEFIDVKGWVTAENSNLYTSSDNVHPNDQGYFWRGSQ  502
            A+R+A+ E+   L++ F+DV   V   N  LYT SD VHP+D G+ +RG Q
Sbjct  392  AIREAMAEMCAGLDIAFVDVSDVVNTANKGLYTGSDRVHPSDAGHIYRGVQ  442


>SGNH/GDSL hydrolase family protein [Salmonella enterica subsp. salamae]
Sequence ID: ECW0137655.1 Length: 451 
Range 1: 36 to 442

Score:378 bits(972), Expect:2e-123, 
Method:Composition-based stats., 
Identities:201/411(49%), Positives:265/411(64%), Gaps:8/411(1%)

Query  96   LQPVDVMSNPPTQKLLKGVGLSGTATIVSGGTGYVFGDIVDIPGAEGDVPGQIRVTAVGS  155
            ++PV VMS PP   L K  G++ TATI   GTGY  GD +   G    VPG+IRVT V  
Sbjct  36   IRPVPVMSEPPATTLTKATGMA-TATITGAGTGYAVGDNLTPAGGNVAVPGRIRVTGVDG  94

Query  156  NGEITTAQIRKPGVYATAPAGEISATGGTGTGAKFTVTTNAGVASTIYAGVTISRTDSKI  215
             G IT A +++PGVY+  P   ++ TGG+G+GA FTV+ NAGVAS++Y G T SRTD+  
Sbjct  95   AGAITGAAVQQPGVYSDKPTNPVATTGGSGSGASFTVSWNAGVASSVYNGKTWSRTDAAF  154

Query  216  TYWGSDIKDAVTGFRGNGTGNGTQCRVNFKTDSSKIDFKLAANNSKYDLYVDGQRISATS  275
             Y G +I D V+G+RGNG  NGTQC + F +D+  +DF+L   N + DLYVDGQRIS  S
Sbjct  155  LYTGYNIMDTVSGYRGNGIQNGTQCIIEFISDAPSLDFRLVGGNYQGDLYVDGQRISGIS  214

Query  276  VTTDSSGAVYIYSIDWNGVEQMREYSLVGVNTAFGGIYVDTGKTITAITRPAK---MIWQ  332
            + TDSSGA YIY++DW G  ++R Y LVG+NT FGG+   TG+  T  T P     + WQ
Sbjct  215  IKTDSSGAPYIYTVDWAGEVKIRSYRLVGINTGFGGVI--TGQAYTVQTPPGTLRPLAWQ  272

Query  333  LGDSYTFGTMATQASFNDFRFYCDKLGLVGLADGIGGSGWTSTTSTQ-PQARITAKLATL  391
            +GDSYT G  A Q S+NDFR  CD LGL G+ADGI GSGWTS    + P+ R+  KL ++
Sbjct  273  MGDSYTVGIGAKQGSYNDFRVMCDALGLDGIADGISGSGWTSLQEGRVPEWRVENKLGSI  332

Query  392  SFTPDIITLALGYNDAPAGRIDLLKTNFRESIDLIKQYQPQAKIIVFGPATPLGMTDQIA  451
            +  P  I  +LGYND  A  I  ++  F  ++   ++  P AKIIV GPATP+G T Q+ 
Sbjct  333  TRKPQYIFFSLGYNDWSAD-IARVRAAFPPAVAAARRICPLAKIIVIGPATPVGSTTQLN  391

Query  452  AVRDALIELTTELELEFIDVKGWVTAENSNLYTSSDNVHPNDQGYFWRGSQ  502
            A+R+A+ E+   L++ F+DV   V   N  LYT SD VHP+D G+ +RG Q
Sbjct  392  AIREAVAEMCASLDIAFVDVSDVVNTANKGLYTGSDMVHPSDAGHIYRGVQ  442


>SGNH/GDSL hydrolase family protein [Salmonella enterica subsp. salamae]
Sequence ID: EDW2529048.1 Length: 451 
Range 1: 36 to 442

Score:378 bits(972), Expect:2e-123, 
Method:Composition-based stats., 
Identities:201/411(49%), Positives:264/411(64%), Gaps:8/411(1%)

Query  96   LQPVDVMSNPPTQKLLKGVGLSGTATIVSGGTGYVFGDIVDIPGAEGDVPGQIRVTAVGS  155
            ++PV VMS PP   L K  G++ TATI   GTGY  GD +   G    VPG+IRVT V  
Sbjct  36   IRPVPVMSEPPATTLTKATGMA-TATITGAGTGYAVGDNLTPAGGNFAVPGRIRVTGVDG  94

Query  156  NGEITTAQIRKPGVYATAPAGEISATGGTGTGAKFTVTTNAGVASTIYAGVTISRTDSKI  215
             G IT A +++PGVY   P   ++ TGG+G+GA FTV+ NAGVAS++Y G T SRTD+  
Sbjct  95   AGAITGAAVQQPGVYTDKPTNPVATTGGSGSGASFTVSWNAGVASSVYNGKTWSRTDAAF  154

Query  216  TYWGSDIKDAVTGFRGNGTGNGTQCRVNFKTDSSKIDFKLAANNSKYDLYVDGQRISATS  275
             Y G +I D V+G+RGNG  NGTQC + F +D+  +DF+L   N + DLYVDGQRIS  S
Sbjct  155  LYTGYNIMDTVSGYRGNGIQNGTQCIIEFISDAPSLDFRLVGGNYQGDLYVDGQRISGIS  214

Query  276  VTTDSSGAVYIYSIDWNGVEQMREYSLVGVNTAFGGIYVDTGKTITA---ITRPAKMIWQ  332
            + TDSSGA YIY++DW G  ++R Y LVG+NT FGG+      T+ A     RP  + WQ
Sbjct  215  IKTDSSGAPYIYTVDWAGEVKIRSYRLVGINTGFGGVITGQAYTVQAPPGTLRP--LAWQ  272

Query  333  LGDSYTFGTMATQASFNDFRFYCDKLGLVGLADGIGGSGWTSTTSTQ-PQARITAKLATL  391
            +GDSYT G  A Q S+NDFR  CD LGL G+ADGI GSGWTS    + P+ R+  KL ++
Sbjct  273  MGDSYTVGIGAKQGSYNDFRVMCDALGLDGIADGISGSGWTSLQEGRVPEWRVENKLGSI  332

Query  392  SFTPDIITLALGYNDAPAGRIDLLKTNFRESIDLIKQYQPQAKIIVFGPATPLGMTDQIA  451
            +  P  I  +LGYND  A  I  ++  F  ++   ++  P AKIIV GPATP+G T Q+ 
Sbjct  333  TRKPQYIFFSLGYNDWSAD-ITRVRAAFPPAVAAARRICPLAKIIVIGPATPVGSTTQLN  391

Query  452  AVRDALIELTTELELEFIDVKGWVTAENSNLYTSSDNVHPNDQGYFWRGSQ  502
            A+R+A+ E+   L++ F+DV   V A N  LYT SD VHP+D G+ +RG Q
Sbjct  392  AIREAVAEMCAGLDIAFVDVSDVVNAANKGLYTGSDRVHPSDAGHIYRGVQ  442


>SGNH/GDSL hydrolase family protein [Salmonella enterica]
Sequence ID: EBN8531820.1 Length: 451 
Range 1: 36 to 442

Score:378 bits(971), Expect:2e-123, 
Method:Composition-based stats., 
Identities:201/411(49%), Positives:265/411(64%), Gaps:8/411(1%)

Query  96   LQPVDVMSNPPTQKLLKGVGLSGTATIVSGGTGYVFGDIVDIPGAEGDVPGQIRVTAVGS  155
            ++PV VMS PP   L K  G++ TATI   GTGY  GD +   G    VPG+IRVT V S
Sbjct  36   IRPVPVMSEPPATTLTKATGMA-TATITGAGTGYAVGDNLTPAGGNFAVPGRIRVTGVDS  94

Query  156  NGEITTAQIRKPGVYATAPAGEISATGGTGTGAKFTVTTNAGVASTIYAGVTISRTDSKI  215
             G IT A +++PG+YA  P   ++ TGG+G+GA FTV+ NAGVAS++Y G T SRTD+  
Sbjct  95   AGAITGAAVQQPGMYADKPTNPVATTGGSGSGASFTVSWNAGVASSVYNGKTWSRTDAAF  154

Query  216  TYWGSDIKDAVTGFRGNGTGNGTQCRVNFKTDSSKIDFKLAANNSKYDLYVDGQRISATS  275
             Y G +I D V+G+RGNG  NGTQC + F +D+  +DF+L   N + DLYVDGQRIS  S
Sbjct  155  LYTGYNIMDTVSGYRGNGIQNGTQCIIEFISDAPSLDFRLVGGNYQGDLYVDGQRISGIS  214

Query  276  VTTDSSGAVYIYSIDWNGVEQMREYSLVGVNTAFGGIYVDTGKTITA---ITRPAKMIWQ  332
            + TDSSGA YIY++DW G  ++R Y LVG+NT FGG+      T+ A     RP  + WQ
Sbjct  215  MKTDSSGAPYIYTVDWAGEVKIRSYRLVGINTGFGGVISGQAYTVQAPPGTLRP--LAWQ  272

Query  333  LGDSYTFGTMATQASFNDFRFYCDKLGLVGLADGIGGSGWTSTTSTQ-PQARITAKLATL  391
            +GDSYT G  A Q S+NDFR  CD LGL G+ADGI GSGWTS    + P+ R+  KL ++
Sbjct  273  MGDSYTVGIGAKQGSYNDFRVMCDALGLDGIADGISGSGWTSLQEGRVPEWRVENKLGSI  332

Query  392  SFTPDIITLALGYNDAPAGRIDLLKTNFRESIDLIKQYQPQAKIIVFGPATPLGMTDQIA  451
            +  P  I  +LGYND  A  I  ++  F  ++   ++  P AKIIV GPATP+G T Q+ 
Sbjct  333  TRKPQYIFFSLGYNDWSAD-IGRVRAAFPPAVAAARRICPLAKIIVIGPATPVGSTTQLN  391

Query  452  AVRDALIELTTELELEFIDVKGWVTAENSNLYTSSDNVHPNDQGYFWRGSQ  502
            A+R+A+ E+   L++ F+DV   V   N  LYT SD VHP+D G+ +RG Q
Sbjct  392  AIREAVAEMCASLDIAFVDVSDVVNTANKGLYTGSDMVHPSDAGHIYRGVQ  442


>SGNH/GDSL hydrolase family protein [Salmonella enterica subsp. salamae]
Sequence ID: EAA4084715.1 Length: 451 
>SGNH/GDSL hydrolase family protein [Salmonella enterica subsp. salamae serovar Sofia]
Sequence ID: EBS4544066.1 Length: 451 >SGNH/GDSL hydrolase family protein [Salmonella enterica subsp. salamae serovar Sofia]
Sequence ID: EBW9496318.1 Length: 451 >SGNH/GDSL hydrolase family protein [Salmonella enterica subsp. salamae serovar Sofia]
Sequence ID: EBX6689377.1 Length: 451 >SGNH/GDSL hydrolase family protein [Salmonella enterica subsp. salamae]
Sequence ID: ECJ2323633.1 Length: 451  
Range 1: 36 to 442

Score:378 bits(971), Expect:2e-123, 
Method:Composition-based stats., 
Identities:200/411(49%), Positives:263/411(63%), Gaps:8/411(1%)

Query  96   LQPVDVMSNPPTQKLLKGVGLSGTATIVSGGTGYVFGDIVDIPGAEGDVPGQIRVTAVGS  155
            ++PV VMS PP   L K  G++ TATI   GTGY  GD +   G    VPG+IRVT V  
Sbjct  36   IRPVPVMSEPPATTLTKAAGMA-TATITGAGTGYAVGDNLTPAGGNFAVPGRIRVTGVDG  94

Query  156  NGEITTAQIRKPGVYATAPAGEISATGGTGTGAKFTVTTNAGVASTIYAGVTISRTDSKI  215
             G IT A +++PGVY   P   ++ TGG+G+GA FTV+ NAGVAS++Y G T SRTD+  
Sbjct  95   AGAITGAAVQQPGVYTDKPTNPVTTTGGSGSGASFTVSWNAGVASSVYNGKTWSRTDAAF  154

Query  216  TYWGSDIKDAVTGFRGNGTGNGTQCRVNFKTDSSKIDFKLAANNSKYDLYVDGQRISATS  275
             Y G +I D V+G+RGNG  NGTQC + F +D+  +DF+L   N + DLYVDGQRIS  S
Sbjct  155  LYTGYNIMDTVSGYRGNGIQNGTQCIIEFISDAPSLDFRLVGGNYQGDLYVDGQRISGIS  214

Query  276  VTTDSSGAVYIYSIDWNGVEQMREYSLVGVNTAFGGIYVDTGKTITA---ITRPAKMIWQ  332
            + TDSSGA YIY++DW G  ++R Y LVG+NT FGG+      T+ A     RP  + WQ
Sbjct  215  IKTDSSGAPYIYTVDWAGEVKIRSYRLVGINTGFGGVITGQAYTVQAPPGTLRP--LAWQ  272

Query  333  LGDSYTFGTMATQASFNDFRFYCDKLGLVGLADGIGGSGWTSTTSTQ-PQARITAKLATL  391
            +GDSYT G  A Q S+NDFR  CD LGL G+ADGI GSGWTS    + P+ R+  KL ++
Sbjct  273  MGDSYTVGIGAKQGSYNDFRVMCDALGLDGIADGISGSGWTSLQEGRVPEWRVENKLGSI  332

Query  392  SFTPDIITLALGYNDAPAGRIDLLKTNFRESIDLIKQYQPQAKIIVFGPATPLGMTDQIA  451
            +  P  I  +LGYND  A  I  ++  F  ++   ++  P AKIIV GPATP+G T Q+ 
Sbjct  333  TRKPQYIFFSLGYNDWSAD-IARVRAAFPPAVAAARRICPLAKIIVIGPATPVGSTTQLN  391

Query  452  AVRDALIELTTELELEFIDVKGWVTAENSNLYTSSDNVHPNDQGYFWRGSQ  502
            A+R+A+ E+   L++ F+DV   V   N  LYT SD VHP+D G+ +RG Q
Sbjct  392  AIREAMAEMCASLDIAFVDVSDVVNVTNKGLYTGSDRVHPSDAGHIYRGVQ  442


>hypothetical protein [Salmonella enterica]
Sequence ID: WP_079806238.1 Length: 451 
>SGNH/GDSL hydrolase family protein [Salmonella enterica subsp. salamae]
Sequence ID: EAA4437730.1 Length: 451 >SGNH/GDSL hydrolase family protein [Salmonella enterica subsp. salamae str. CFSAN000559]
Sequence ID: ECG1422283.1 Length: 451 >SGNH/GDSL hydrolase family protein [Salmonella enterica subsp. salamae serovar 58:d:z6]
Sequence ID: HAE2717303.1 Length: 451 >SGNH/GDSL hydrolase family protein [Salmonella enterica subsp. salamae]
Sequence ID: EBQ4856035.1 Length: 451 >SGNH/GDSL hydrolase family protein [Salmonella enterica subsp. salamae]
Sequence ID: ECJ2519550.1 Length: 451  
Range 1: 36 to 442

Score:378 bits(971), Expect:2e-123, 
Method:Composition-based stats., 
Identities:200/411(49%), Positives:264/411(64%), Gaps:8/411(1%)

Query  96   LQPVDVMSNPPTQKLLKGVGLSGTATIVSGGTGYVFGDIVDIPGAEGDVPGQIRVTAVGS  155
            ++PV VMS PP   L K  G++ TATI   GTGY  GD +   G    VPG+IRVT V  
Sbjct  36   IRPVPVMSEPPATTLTKAAGMA-TATITEAGTGYAVGDNLTPAGGNFAVPGRIRVTGVDG  94

Query  156  NGEITTAQIRKPGVYATAPAGEISATGGTGTGAKFTVTTNAGVASTIYAGVTISRTDSKI  215
             G IT A +++PGVY+  P   ++ TGG+G+GA FTV+ NAGVAS++Y G T SRTD+  
Sbjct  95   AGAITGAAVQQPGVYSDKPTNPVATTGGSGSGASFTVSWNAGVASSVYNGKTWSRTDAAF  154

Query  216  TYWGSDIKDAVTGFRGNGTGNGTQCRVNFKTDSSKIDFKLAANNSKYDLYVDGQRISATS  275
             Y G +I D V+G+RGNG  NGTQC + F +D+  +DF+L   N + DLYVDGQRIS  S
Sbjct  155  LYTGYNIMDTVSGYRGNGIQNGTQCIIEFISDAPSLDFRLVGGNYQGDLYVDGQRISGIS  214

Query  276  VTTDSSGAVYIYSIDWNGVEQMREYSLVGVNTAFGGIYVDTGKTITA---ITRPAKMIWQ  332
            + TDSSGA YIY++DW G  ++R Y LVG+NT FGG+      T+ A     RP  + WQ
Sbjct  215  IKTDSSGAPYIYTVDWAGEVKIRSYRLVGINTGFGGVITGQAYTVQAPPGTLRP--LAWQ  272

Query  333  LGDSYTFGTMATQASFNDFRFYCDKLGLVGLADGIGGSGWTSTTSTQ-PQARITAKLATL  391
            +GDSYT G  A Q S+NDFR  CD LGL G+ADGI GSGWTS    + P+ R+  KL ++
Sbjct  273  MGDSYTVGIGAKQGSYNDFRVMCDALGLDGIADGISGSGWTSLQEGRVPEWRVENKLGSI  332

Query  392  SFTPDIITLALGYNDAPAGRIDLLKTNFRESIDLIKQYQPQAKIIVFGPATPLGMTDQIA  451
            +  P  I  +LGYND  A  I  ++  F  ++   ++  P AKIIV GPATP+G T Q+ 
Sbjct  333  TRKPQYIFFSLGYNDWSAD-IGRVRAAFPPAVAAARRICPLAKIIVIGPATPVGSTTQLN  391

Query  452  AVRDALIELTTELELEFIDVKGWVTAENSNLYTSSDNVHPNDQGYFWRGSQ  502
            A+R+A+ E+   L++ F+DV   V   N  LYT SD VHP+D G+ +RG Q
Sbjct  392  AIREAVAEMCASLDIAFVDVSDVVNTANKGLYTGSDMVHPSDAGHIYRGVQ  442


>SGNH/GDSL hydrolase family protein [Salmonella enterica subsp. salamae]
Sequence ID: EAA6226600.1 Length: 451 
Range 1: 36 to 442

Score:378 bits(970), Expect:3e-123, 
Method:Composition-based stats., 
Identities:201/411(49%), Positives:264/411(64%), Gaps:8/411(1%)

Query  96   LQPVDVMSNPPTQKLLKGVGLSGTATIVSGGTGYVFGDIVDIPGAEGDVPGQIRVTAVGS  155
            ++PV VMS PP   L K  G++ TATI   GTGY  GD +   G    VPG+IRVT V  
Sbjct  36   IRPVPVMSEPPATTLTKATGMA-TATITGAGTGYAVGDNLTPAGGNFAVPGRIRVTGVDG  94

Query  156  NGEITTAQIRKPGVYATAPAGEISATGGTGTGAKFTVTTNAGVASTIYAGVTISRTDSKI  215
             G IT A +++PGVY   P   ++ TGG+G+GA FTV+ NAGVAS++Y G T SRTD+  
Sbjct  95   AGAITGAAVQQPGVYTDKPTNPVATTGGSGSGASFTVSWNAGVASSVYNGKTWSRTDAAF  154

Query  216  TYWGSDIKDAVTGFRGNGTGNGTQCRVNFKTDSSKIDFKLAANNSKYDLYVDGQRISATS  275
             Y G +I D V+G+RGNG  NGTQC + F +D+  +DF+L   N + DLYVDGQRIS  S
Sbjct  155  LYTGYNIMDTVSGYRGNGIQNGTQCIIEFISDAPSLDFRLVGGNYQGDLYVDGQRISGIS  214

Query  276  VTTDSSGAVYIYSIDWNGVEQMREYSLVGVNTAFGGIYVDTGKTITAITRPAK---MIWQ  332
            + TDSSGA YIY++DW G  ++R Y LVG+NT FGG+   TG+  T  T P     + WQ
Sbjct  215  IKTDSSGAPYIYTVDWAGEVKIRAYRLVGINTGFGGVI--TGQAYTVQTPPGTLRPLAWQ  272

Query  333  LGDSYTFGTMATQASFNDFRFYCDKLGLVGLADGIGGSGWTSTTSTQ-PQARITAKLATL  391
            +GDSYT G  A Q S+NDFR  CD LGL G+ADGI GSGWTS    + P+ R+  KL ++
Sbjct  273  MGDSYTVGIGAKQGSYNDFRVMCDALGLDGIADGISGSGWTSLQEGRVPEWRVENKLGSI  332

Query  392  SFTPDIITLALGYNDAPAGRIDLLKTNFRESIDLIKQYQPQAKIIVFGPATPLGMTDQIA  451
            +  P  I  +LGYND  A  I  ++  F  ++   ++  P AKIIV GPATP+G T Q+ 
Sbjct  333  TRKPQYIFFSLGYNDWSAD-IARVRAAFPPAVAAARRICPLAKIIVIGPATPVGSTTQLN  391

Query  452  AVRDALIELTTELELEFIDVKGWVTAENSNLYTSSDNVHPNDQGYFWRGSQ  502
            A+R+A+ E+   L++ F+DV   V   N  LYT SD VHP+D G+ +RG Q
Sbjct  392  AIREAMAEMCAGLDIAFVDVSDVVNTTNKGLYTGSDRVHPSDAGHIYRGVQ  442


>SGNH/GDSL hydrolase family protein [Salmonella enterica]
Sequence ID: EBA4610721.1 Length: 451 
Range 1: 36 to 442

Score:377 bits(969), Expect:4e-123, 
Method:Composition-based stats., 
Identities:200/411(49%), Positives:263/411(63%), Gaps:8/411(1%)

Query  96   LQPVDVMSNPPTQKLLKGVGLSGTATIVSGGTGYVFGDIVDIPGAEGDVPGQIRVTAVGS  155
            ++PV VMS PP   L K  G++ TATI   GTGY  GD +   G    VPG+IRVT V  
Sbjct  36   IRPVPVMSEPPATTLTKAAGMA-TATITGAGTGYSVGDNLTPAGGNFAVPGRIRVTGVDG  94

Query  156  NGEITTAQIRKPGVYATAPAGEISATGGTGTGAKFTVTTNAGVASTIYAGVTISRTDSKI  215
             G IT A +++PGVY   P   ++ TGG+G+GA FTV+ NAGVAS++Y G T SRTD+  
Sbjct  95   AGAITGAAVQQPGVYTDKPTNPVATTGGSGSGASFTVSWNAGVASSVYNGKTWSRTDAAF  154

Query  216  TYWGSDIKDAVTGFRGNGTGNGTQCRVNFKTDSSKIDFKLAANNSKYDLYVDGQRISATS  275
             Y G +I D V+G+RGNG  NGTQC + F +D+  +DF+L   N + DLYVDGQRIS  S
Sbjct  155  LYTGYNIMDTVSGYRGNGIQNGTQCIIEFISDAPSLDFRLVGGNYQGDLYVDGQRISGIS  214

Query  276  VTTDSSGAVYIYSIDWNGVEQMREYSLVGVNTAFGGIYVDTGKTITA---ITRPAKMIWQ  332
            + TDSSGA YIY++DW G  ++R Y LVG+NT FGG+      T+ A     RP  + WQ
Sbjct  215  IKTDSSGAPYIYTVDWAGEVKIRSYRLVGINTGFGGVITGQAYTVQAPPGTLRP--LAWQ  272

Query  333  LGDSYTFGTMATQASFNDFRFYCDKLGLVGLADGIGGSGWTSTTSTQ-PQARITAKLATL  391
            +GDSYT G  A Q S+NDFR  CD LGL G+ADGI GSGWTS    + P+ R+  KL ++
Sbjct  273  MGDSYTVGIGAKQGSYNDFRVMCDALGLDGIADGISGSGWTSLQEGRVPEWRVENKLGSI  332

Query  392  SFTPDIITLALGYNDAPAGRIDLLKTNFRESIDLIKQYQPQAKIIVFGPATPLGMTDQIA  451
            +  P  I  +LGYND  A  I  ++  F  ++   ++  P AKIIV GPATP+G T Q+ 
Sbjct  333  TRKPQYIFFSLGYNDWSAD-IARVRAAFPPAVAAARRICPLAKIIVIGPATPVGSTTQLN  391

Query  452  AVRDALIELTTELELEFIDVKGWVTAENSNLYTSSDNVHPNDQGYFWRGSQ  502
            A+R+A+ E+   L++ F+DV   V   N  LYT SD VHP+D G+ +RG Q
Sbjct  392  AIREAMAEMCAGLDIAFVDVSDVVNTANKGLYTGSDRVHPSDAGHIYRGVQ  442


>SGNH/GDSL hydrolase family protein [Salmonella enterica subsp. enterica serovar Enteritidis]
Sequence ID: ECI2499607.1 Length: 451 
>SGNH/GDSL hydrolase family protein [Salmonella enterica subsp. enterica serovar Enteritidis]
Sequence ID: EDE1794061.1 Length: 451  
Range 1: 36 to 442

Score:377 bits(969), Expect:4e-123, 
Method:Composition-based stats., 
Identities:201/411(49%), Positives:263/411(63%), Gaps:8/411(1%)

Query  96   LQPVDVMSNPPTQKLLKGVGLSGTATIVSGGTGYVFGDIVDIPGAEGDVPGQIRVTAVGS  155
            ++PV VMS PP   L K  G++ TATI   GTGY  GD +   G    VPG+IRVT V  
Sbjct  36   IRPVPVMSEPPATTLTKATGMA-TATITGAGTGYAVGDNLTPAGGNFAVPGRIRVTGVDG  94

Query  156  NGEITTAQIRKPGVYATAPAGEISATGGTGTGAKFTVTTNAGVASTIYAGVTISRTDSKI  215
             G IT A +++PGVY   P   ++ TGG+G+GA FTV+ NAGVAS++Y G T SRTD+  
Sbjct  95   AGAITGAAVQQPGVYTDKPTNPVATTGGSGSGASFTVSWNAGVASSVYNGKTWSRTDAAF  154

Query  216  TYWGSDIKDAVTGFRGNGTGNGTQCRVNFKTDSSKIDFKLAANNSKYDLYVDGQRISATS  275
             Y G +I D V+G+RGNG  NGTQC + F +D+  +DF+L   N + DLYVDGQRIS  S
Sbjct  155  LYTGYNIMDTVSGYRGNGIQNGTQCIIEFISDAPSLDFRLVGGNYQGDLYVDGQRISGIS  214

Query  276  VTTDSSGAVYIYSIDWNGVEQMREYSLVGVNTAFGGIYVDTGKTITAITRPAK---MIWQ  332
            + TDSSGA YIY++DW G  ++R Y LVG+NT FGG+   TGK  T    P     + WQ
Sbjct  215  MKTDSSGAPYIYTVDWAGEVKIRSYRLVGINTGFGGVI--TGKAYTVQAPPGTLRPLAWQ  272

Query  333  LGDSYTFGTMATQASFNDFRFYCDKLGLVGLADGIGGSGWTSTTSTQ-PQARITAKLATL  391
            +GDSYT G  A Q S+NDFR  CD LGL G+ADGI GSGWTS    + P+ R+  KL ++
Sbjct  273  MGDSYTVGIGAKQGSYNDFRVMCDALGLDGIADGISGSGWTSLQEGRVPEWRVENKLGSI  332

Query  392  SFTPDIITLALGYNDAPAGRIDLLKTNFRESIDLIKQYQPQAKIIVFGPATPLGMTDQIA  451
            +  P  I  +LGYND  A  I  ++  F  ++   ++  P AKIIV GPATP+G T Q+ 
Sbjct  333  TRKPQYIFFSLGYNDWSAD-IARVRAAFPPAVAAARRICPLAKIIVIGPATPVGSTTQLN  391

Query  452  AVRDALIELTTELELEFIDVKGWVTAENSNLYTSSDNVHPNDQGYFWRGSQ  502
            A+R+A+ E+   L++ F+DV   V   N  LYT SD VHP+D G+ +RG Q
Sbjct  392  AIREAMAEMCAGLDIAFVDVSDVVNTANKGLYTGSDRVHPSDAGHIYRGVQ  442


>SGNH/GDSL hydrolase family protein [Salmonella enterica subsp. salamae serovar 50:b:z6]
Sequence ID: ECT8649874.1 Length: 451 
Range 1: 36 to 442

Score:377 bits(969), Expect:5e-123, 
Method:Composition-based stats., 
Identities:200/411(49%), Positives:263/411(63%), Gaps:8/411(1%)

Query  96   LQPVDVMSNPPTQKLLKGVGLSGTATIVSGGTGYVFGDIVDIPGAEGDVPGQIRVTAVGS  155
            ++PV VMS PP   L K  G++ TATI   GTGY  GD +   G    VPG+IRVT V  
Sbjct  36   IRPVPVMSEPPATTLTKAAGMA-TATITEAGTGYAVGDNLTPAGGNFAVPGRIRVTGVDG  94

Query  156  NGEITTAQIRKPGVYATAPAGEISATGGTGTGAKFTVTTNAGVASTIYAGVTISRTDSKI  215
             G IT A +++PGVY+  P   ++ TGG+G+GA FTV+ NAGVAS++Y G T SRTD+  
Sbjct  95   AGAITGAAVQQPGVYSDKPTNPVATTGGSGSGASFTVSWNAGVASSVYNGKTWSRTDAAF  154

Query  216  TYWGSDIKDAVTGFRGNGTGNGTQCRVNFKTDSSKIDFKLAANNSKYDLYVDGQRISATS  275
             Y G +I D V G+RGNG  NGTQC + F +D+  +DF+L   N + DLYVDGQRIS  S
Sbjct  155  LYTGYNIMDTVAGYRGNGIQNGTQCIIEFISDAPSLDFRLVGGNYQGDLYVDGQRISGIS  214

Query  276  VTTDSSGAVYIYSIDWNGVEQMREYSLVGVNTAFGGIYVDTGKTITA---ITRPAKMIWQ  332
            + TDSSGA YIY++DW G  ++R Y LVG+NT FGG+      T+ A     RP  + WQ
Sbjct  215  IKTDSSGAPYIYTVDWAGEVKIRSYRLVGINTGFGGVITGQAYTVQAPPGTLRP--LAWQ  272

Query  333  LGDSYTFGTMATQASFNDFRFYCDKLGLVGLADGIGGSGWTSTTSTQ-PQARITAKLATL  391
            +GDSYT G  A Q S+NDFR  CD LGL G+ADGI GSGWTS    + P+ R+  KL ++
Sbjct  273  MGDSYTVGIGAKQGSYNDFRVMCDALGLDGIADGISGSGWTSLQEGRVPEWRVENKLGSI  332

Query  392  SFTPDIITLALGYNDAPAGRIDLLKTNFRESIDLIKQYQPQAKIIVFGPATPLGMTDQIA  451
            +  P  I  +LGYND  A  I  ++  F  ++   ++  P AKIIV GPATP+G T Q+ 
Sbjct  333  TRKPQYIFFSLGYNDWSAD-IGRVRAAFPPAVAAARRICPLAKIIVIGPATPVGSTTQLN  391

Query  452  AVRDALIELTTELELEFIDVKGWVTAENSNLYTSSDNVHPNDQGYFWRGSQ  502
            A+R+A+ E+   L++ F+DV   V   N  LYT SD VHP+D G+ +RG Q
Sbjct  392  AIREAVAEMCASLDIAFVDVSDVVNTANKGLYTGSDMVHPSDAGHIYRGVQ  442


>SGNH/GDSL hydrolase family protein [Salmonella enterica subsp. salamae]
Sequence ID: ECJ5846428.1 Length: 451 
Range 1: 36 to 442

Score:377 bits(968), Expect:6e-123, 
Method:Composition-based stats., 
Identities:199/411(48%), Positives:263/411(63%), Gaps:8/411(1%)

Query  96   LQPVDVMSNPPTQKLLKGVGLSGTATIVSGGTGYVFGDIVDIPGAEGDVPGQIRVTAVGS  155
            ++PV VMS PP   L K  G++ TATI   GTGY  GD +   G    VPG+IRVT V  
Sbjct  36   IRPVPVMSEPPATTLTKAAGMA-TATITGAGTGYAVGDNLTPAGGNVAVPGRIRVTGVDG  94

Query  156  NGEITTAQIRKPGVYATAPAGEISATGGTGTGAKFTVTTNAGVASTIYAGVTISRTDSKI  215
             G IT A +++PGVY+  P   ++ TGG+G+GA FTV+ NAGVAS++Y G T SRTD+  
Sbjct  95   AGAITGAAVQQPGVYSDKPTNPVATTGGSGSGASFTVSWNAGVASSVYNGKTWSRTDAAF  154

Query  216  TYWGSDIKDAVTGFRGNGTGNGTQCRVNFKTDSSKIDFKLAANNSKYDLYVDGQRISATS  275
             Y G +I D V+G+RGNG  NGTQC + F +D+  +DF+L   N + DLYVDGQRIS  S
Sbjct  155  LYTGYNIMDTVSGYRGNGIQNGTQCIIEFISDAPSLDFRLVGGNYQGDLYVDGQRISGIS  214

Query  276  VTTDSSGAVYIYSIDWNGVEQMREYSLVGVNTAFGGIYVDTGKTITA---ITRPAKMIWQ  332
            + TDSSGA YIY++DW G  ++R Y LVG+NT FGG+      T+ A     RP  + WQ
Sbjct  215  IKTDSSGAPYIYTVDWAGEVKIRSYRLVGINTGFGGVITGQAYTVQAPPGTLRP--LAWQ  272

Query  333  LGDSYTFGTMATQASFNDFRFYCDKLGLVGLADGIGGSGWTSTTSTQ-PQARITAKLATL  391
            +GDSYT G  A Q S+NDFR  CD LGL G+ADGI GSGWTS    + P+ R+  KL ++
Sbjct  273  MGDSYTVGIGAKQGSYNDFRVMCDALGLDGIADGISGSGWTSLQEGRVPEWRVENKLGSI  332

Query  392  SFTPDIITLALGYNDAPAGRIDLLKTNFRESIDLIKQYQPQAKIIVFGPATPLGMTDQIA  451
            +  P  I  +LGYND  A  I  ++  F  ++   ++  P AKIIV GPATP+G T Q+ 
Sbjct  333  TRKPQYIFFSLGYNDWSAD-IGRVRAAFPPAVAAARRICPLAKIIVIGPATPVGSTTQLN  391

Query  452  AVRDALIELTTELELEFIDVKGWVTAENSNLYTSSDNVHPNDQGYFWRGSQ  502
            A+R+A+ E+   L++ F+DV   V   N  LYT  D VHP+D G+ +RG Q
Sbjct  392  AIREAVAEMCASLDIAFVDVSDVVNTANKGLYTGGDRVHPSDAGHIYRGVQ  442


>SGNH/GDSL hydrolase family protein [Salmonella enterica subsp. enterica serovar Saintpaul]
Sequence ID: EDU4962240.1 Length: 451 
Range 1: 36 to 442

Score:377 bits(968), Expect:6e-123, 
Method:Composition-based stats., 
Identities:200/411(49%), Positives:263/411(63%), Gaps:8/411(1%)

Query  96   LQPVDVMSNPPTQKLLKGVGLSGTATIVSGGTGYVFGDIVDIPGAEGDVPGQIRVTAVGS  155
            ++PV VMS PP   L K  G++ TATI   GTGY  GD +   G    VPG+IRVT V  
Sbjct  36   IRPVPVMSEPPATTLTKATGMA-TATITGAGTGYAVGDNLTPAGGNFAVPGRIRVTGVDG  94

Query  156  NGEITTAQIRKPGVYATAPAGEISATGGTGTGAKFTVTTNAGVASTIYAGVTISRTDSKI  215
             G IT A +++PGVY   P   ++ TGG+G+GA FTV+ NAGVAS++Y G T SRTD+  
Sbjct  95   AGAITGAAVQQPGVYTDKPTNPVATTGGSGSGASFTVSWNAGVASSVYNGKTWSRTDAAF  154

Query  216  TYWGSDIKDAVTGFRGNGTGNGTQCRVNFKTDSSKIDFKLAANNSKYDLYVDGQRISATS  275
             Y G +I D V+G+RGNG  NGTQC + F +D+  +DF+L   N + DLYVDGQRIS  S
Sbjct  155  LYTGYNIMDTVSGYRGNGIQNGTQCIIEFISDAPSLDFRLVGGNYQGDLYVDGQRISGIS  214

Query  276  VTTDSSGAVYIYSIDWNGVEQMREYSLVGVNTAFGGIYVDTGKTITA---ITRPAKMIWQ  332
            + TDSSGA YIY++DW G  ++R Y LVG+NT FGG+      T+ A     RP  + WQ
Sbjct  215  IKTDSSGAPYIYTVDWAGEVKIRSYRLVGINTGFGGVITGQAYTVQAPPGTLRP--LAWQ  272

Query  333  LGDSYTFGTMATQASFNDFRFYCDKLGLVGLADGIGGSGWTSTTSTQ-PQARITAKLATL  391
            +GDSYT G  A Q S+NDFR  CD LGL G+ADGI GSGWTS    + P+ R+  KL ++
Sbjct  273  MGDSYTVGIGAKQGSYNDFRVMCDALGLDGIADGISGSGWTSLQEGRVPEWRVENKLGSI  332

Query  392  SFTPDIITLALGYNDAPAGRIDLLKTNFRESIDLIKQYQPQAKIIVFGPATPLGMTDQIA  451
            +  P  I  +LGYND  A  I  ++  F  ++   ++  P AKIIV GPATP+G T Q+ 
Sbjct  333  TRKPQYIFFSLGYNDWSAD-IGRVRAAFPPAVAAARRICPLAKIIVIGPATPVGSTTQLN  391

Query  452  AVRDALIELTTELELEFIDVKGWVTAENSNLYTSSDNVHPNDQGYFWRGSQ  502
            A+R+A+ E+   L++ F+DV   V   N  LYT SD VHP+D G+ +RG Q
Sbjct  392  AIREAMAEMCAGLDIAFVDVSDVVNTANKGLYTGSDRVHPSDAGHVYRGVQ  442


>SGNH/GDSL hydrolase family protein [Salmonella enterica subsp. salamae]
Sequence ID: ECI4012594.1 Length: 452 
Range 1: 36 to 443

Score:377 bits(968), Expect:7e-123, 
Method:Composition-based stats., 
Identities:201/412(49%), Positives:265/412(64%), Gaps:9/412(2%)

Query  96   LQPVDVMSNPPTQKLLKGVGLSGTATIVSGGTGYVFGDIVDIPGAEGDVPGQIRVTAVGS  155
            ++PV VMS PP   L K  G++ TATI   GTGY  GD +   G    VPG+IRVT V  
Sbjct  36   IRPVPVMSEPPATTLTKAAGMA-TATITEAGTGYAVGDNLTPAGGNFAVPGRIRVTGVDG  94

Query  156  NGEITTAQIRKPGVYATAPAGEISATGGTGTGAKFTVTTNAGVASTIYAGVTISRTDS-K  214
             G IT A +++PGVY+  P   ++ TGG+G+GA FTV+ NAGVAS++Y G T SRTD+  
Sbjct  95   AGAITGAAVQQPGVYSDKPTNPVATTGGSGSGASFTVSWNAGVASSVYNGKTWSRTDAGA  154

Query  215  ITYWGSDIKDAVTGFRGNGTGNGTQCRVNFKTDSSKIDFKLAANNSKYDLYVDGQRISAT  274
              Y G +I D V+G+RGNG  NGTQC + F +D+  +DF+L   N + DLYVDGQRIS  
Sbjct  155  FLYTGYNIMDTVSGYRGNGIQNGTQCIIEFISDAPSLDFRLVGGNYQGDLYVDGQRISGI  214

Query  275  SVTTDSSGAVYIYSIDWNGVEQMREYSLVGVNTAFGGIYVDTGKTITA---ITRPAKMIW  331
            S+ TDSSGA YIY++DW G  ++R Y LVG+NT FGG+      T+ A     RP  + W
Sbjct  215  SIKTDSSGAPYIYTVDWAGEVKIRSYRLVGINTGFGGVITGQAYTVQAPPGTLRP--LAW  272

Query  332  QLGDSYTFGTMATQASFNDFRFYCDKLGLVGLADGIGGSGWTSTTSTQ-PQARITAKLAT  390
            Q+GDSYT G  A Q S+NDFR  CD LGL G+ADGI GSGWTS    + P+ R+  KL +
Sbjct  273  QMGDSYTVGIGAKQGSYNDFRVMCDALGLDGIADGISGSGWTSLQEGRVPEWRVENKLGS  332

Query  391  LSFTPDIITLALGYNDAPAGRIDLLKTNFRESIDLIKQYQPQAKIIVFGPATPLGMTDQI  450
            ++  P  I  +LGYND  A  I  ++  F  ++   ++  P AKIIV GPATP+G T Q+
Sbjct  333  ITRKPQYIFFSLGYNDWSAD-IARVRAAFPPAVAAARRICPLAKIIVIGPATPVGSTTQL  391

Query  451  AAVRDALIELTTELELEFIDVKGWVTAENSNLYTSSDNVHPNDQGYFWRGSQ  502
             A+R+A+ E+   L++ F+DV   V A N  LYT SD VHP+D G+ +RG Q
Sbjct  392  NAIREAMAEMCASLDIAFVDVSDVVNAANKGLYTGSDRVHPSDAGHIYRGVQ  443


>SGNH/GDSL hydrolase family protein [Salmonella enterica subsp. enterica]
Sequence ID: EAB8936445.1 Length: 451 
>SGNH/GDSL hydrolase family protein [Salmonella enterica]
Sequence ID: EAM6310527.1 Length: 451 >SGNH/GDSL hydrolase family protein [Salmonella enterica subsp. enterica serovar Monschaui]
Sequence ID: EBS4064618.1 Length: 451 >SGNH/GDSL hydrolase family protein [Salmonella enterica subsp. enterica serovar Cerro]
Sequence ID: ECG2182383.1 Length: 451 >SGNH/GDSL hydrolase family protein [Salmonella enterica subsp. salamae]
Sequence ID: ECG8610281.1 Length: 451 >SGNH/GDSL hydrolase family protein [Salmonella enterica subsp. houtenae]
Sequence ID: EDW4709644.1 Length: 451  
Range 1: 36 to 442

Score:377 bits(968), Expect:7e-123, 
Method:Composition-based stats., 
Identities:200/411(49%), Positives:263/411(63%), Gaps:8/411(1%)

Query  96   LQPVDVMSNPPTQKLLKGVGLSGTATIVSGGTGYVFGDIVDIPGAEGDVPGQIRVTAVGS  155
            ++PV VMS PP   L K  G++ TATI   GTGY  GD +   G    VPG+IRVT V  
Sbjct  36   IRPVPVMSEPPATTLTKAAGMA-TATITGAGTGYSVGDNLTPAGGNFAVPGRIRVTGVDG  94

Query  156  NGEITTAQIRKPGVYATAPAGEISATGGTGTGAKFTVTTNAGVASTIYAGVTISRTDSKI  215
             G IT A +++PGVY   P   ++ TGG+G+GA FTV+ NAGVAS++Y G T SRTD+  
Sbjct  95   AGAITGAAVQQPGVYTDKPTNPVATTGGSGSGASFTVSWNAGVASSVYNGKTWSRTDAAF  154

Query  216  TYWGSDIKDAVTGFRGNGTGNGTQCRVNFKTDSSKIDFKLAANNSKYDLYVDGQRISATS  275
             Y G +I D V+G+RGNG  NGTQC + F +D+  +DF+L   N + DLYVDGQRIS  S
Sbjct  155  LYTGYNIMDTVSGYRGNGIQNGTQCIIEFISDAPSLDFRLVGGNYQGDLYVDGQRISGIS  214

Query  276  VTTDSSGAVYIYSIDWNGVEQMREYSLVGVNTAFGGIYVDTGKTITA---ITRPAKMIWQ  332
            + TDSSGA YIY++DW G  ++R Y LVG+NT FGG+      T+ A     RP  + WQ
Sbjct  215  MKTDSSGAPYIYTVDWAGEVKIRSYRLVGINTGFGGVITGQAYTVQAPPGTLRP--LAWQ  272

Query  333  LGDSYTFGTMATQASFNDFRFYCDKLGLVGLADGIGGSGWTSTTSTQ-PQARITAKLATL  391
            +GDSYT G  A Q S+NDFR  CD LGL G+ADGI GSGWTS    + P+ R+  KL ++
Sbjct  273  MGDSYTVGIGAKQGSYNDFRVMCDALGLDGIADGISGSGWTSLQEGRVPEWRVENKLGSI  332

Query  392  SFTPDIITLALGYNDAPAGRIDLLKTNFRESIDLIKQYQPQAKIIVFGPATPLGMTDQIA  451
            +  P  I  +LGYND  A  I  ++  F  ++   ++  P AKIIV GPATP+G T Q+ 
Sbjct  333  TRKPQYIFFSLGYNDWSAD-IGRVRAAFPPAVAAARRICPLAKIIVIGPATPVGSTTQLN  391

Query  452  AVRDALIELTTELELEFIDVKGWVTAENSNLYTSSDNVHPNDQGYFWRGSQ  502
            A+R+A+ E+   L++ F+DV   V   N  LYT SD VHP+D G+ +RG Q
Sbjct  392  AIREAMAEMCAGLDIAFVDVSDVVNTANKGLYTGSDRVHPSDAGHIYRGVQ  442


>SGNH/GDSL hydrolase family protein [Salmonella enterica]
Sequence ID: EAZ5330893.1 Length: 451 
>SGNH/GDSL hydrolase family protein [Salmonella enterica]
Sequence ID: ECU9838947.1 Length: 451  
Range 1: 36 to 442

Score:377 bits(967), Expect:7e-123, 
Method:Composition-based stats., 
Identities:200/411(49%), Positives:263/411(63%), Gaps:8/411(1%)

Query  96   LQPVDVMSNPPTQKLLKGVGLSGTATIVSGGTGYVFGDIVDIPGAEGDVPGQIRVTAVGS  155
            ++PV VMS PP   L K  G++ TATI   GTGY  GD +   G    VPG+IRVT V  
Sbjct  36   IRPVPVMSEPPATTLTKAAGMA-TATITGAGTGYSVGDNLTPAGGNFAVPGRIRVTGVDG  94

Query  156  NGEITTAQIRKPGVYATAPAGEISATGGTGTGAKFTVTTNAGVASTIYAGVTISRTDSKI  215
             G IT A +++PGVY   P   ++ TGG+G+GA FTV+ NAGVAS++Y G T SRTD+  
Sbjct  95   AGAITGAAVQQPGVYTDKPTNPVAPTGGSGSGASFTVSWNAGVASSVYNGKTWSRTDAAF  154

Query  216  TYWGSDIKDAVTGFRGNGTGNGTQCRVNFKTDSSKIDFKLAANNSKYDLYVDGQRISATS  275
             Y G +I D V+G+RGNG  NGTQC + F +D+  +DF+L   N + DLYVDGQRIS  S
Sbjct  155  LYTGYNIMDTVSGYRGNGIQNGTQCIIEFISDAPSLDFRLVGGNYQGDLYVDGQRISGIS  214

Query  276  VTTDSSGAVYIYSIDWNGVEQMREYSLVGVNTAFGGIYVDTGKTITA---ITRPAKMIWQ  332
            + TDSSGA YIY++DW G  ++R Y LVG+NT FGG+      T+ A     RP  + WQ
Sbjct  215  MKTDSSGAPYIYTVDWAGEVKIRSYRLVGINTGFGGVITGQAYTVQAPPGTLRP--LAWQ  272

Query  333  LGDSYTFGTMATQASFNDFRFYCDKLGLVGLADGIGGSGWTSTTSTQ-PQARITAKLATL  391
            +GDSYT G  A Q S+NDFR  CD LGL G+ADGI GSGWTS    + P+ R+  KL ++
Sbjct  273  MGDSYTVGIGAKQGSYNDFRVMCDALGLDGIADGISGSGWTSLQEGRVPEWRVENKLGSI  332

Query  392  SFTPDIITLALGYNDAPAGRIDLLKTNFRESIDLIKQYQPQAKIIVFGPATPLGMTDQIA  451
            +  P  I  +LGYND  A  I  ++  F  ++   ++  P AKIIV GPATP+G T Q+ 
Sbjct  333  TRKPQYIFFSLGYNDWSAD-IGRVRAAFPPAVAAARRICPLAKIIVIGPATPVGSTTQLN  391

Query  452  AVRDALIELTTELELEFIDVKGWVTAENSNLYTSSDNVHPNDQGYFWRGSQ  502
            A+R+A+ E+   L++ F+DV   V   N  LYT SD VHP+D G+ +RG Q
Sbjct  392  AIREAMAEMCAGLDIAFVDVSDVVNTANKGLYTGSDRVHPSDAGHIYRGVQ  442


>SGNH/GDSL hydrolase family protein [Salmonella enterica]
Sequence ID: WP_111760652.1 Length: 451 
>SGNH/GDSL hydrolase family protein [Salmonella enterica subsp. salamae]
Sequence ID: ECD9441205.1 Length: 451 >Uncharacterised protein [Salmonella enterica subsp. salamae]
Sequence ID: SQH94372.1 Length: 451  
Range 1: 36 to 442

Score:377 bits(967), Expect:9e-123, 
Method:Composition-based stats., 
Identities:200/411(49%), Positives:263/411(63%), Gaps:8/411(1%)

Query  96   LQPVDVMSNPPTQKLLKGVGLSGTATIVSGGTGYVFGDIVDIPGAEGDVPGQIRVTAVGS  155
            ++PV VMS PP   L K  G++ TATI   GTGY  GD +   G    VPG+IRVT V  
Sbjct  36   IRPVPVMSEPPATTLTKAAGMA-TATITGAGTGYSVGDNLTPAGGNFAVPGRIRVTGVDG  94

Query  156  NGEITTAQIRKPGVYATAPAGEISATGGTGTGAKFTVTTNAGVASTIYAGVTISRTDSKI  215
             G IT A +++PGVY   P   ++ TGG+G+GA FTV+ NAGVAS++Y G T SRTD+  
Sbjct  95   AGAITGAAVQQPGVYTDKPTNPVATTGGSGSGASFTVSWNAGVASSVYNGKTWSRTDAAF  154

Query  216  TYWGSDIKDAVTGFRGNGTGNGTQCRVNFKTDSSKIDFKLAANNSKYDLYVDGQRISATS  275
             Y G +I D V+G+RGNG  NGTQC + F +D+  +DF+L   N + DLYVDGQRIS  S
Sbjct  155  LYTGYNIMDTVSGYRGNGIQNGTQCIIEFISDAPSLDFRLVGGNYQGDLYVDGQRISGIS  214

Query  276  VTTDSSGAVYIYSIDWNGVEQMREYSLVGVNTAFGGIYVDTGKTITA---ITRPAKMIWQ  332
            + TDSSGA YIY++DW G  ++R Y LVG+NT FGG+      T+ A     RP  + WQ
Sbjct  215  MKTDSSGAPYIYTVDWAGEVKIRAYRLVGINTGFGGVITGQAYTVQAPPGTLRP--LAWQ  272

Query  333  LGDSYTFGTMATQASFNDFRFYCDKLGLVGLADGIGGSGWTSTTSTQ-PQARITAKLATL  391
            +GDSYT G  A Q S+NDFR  CD LGL G+ADGI GSGWTS    + P+ R+  KL ++
Sbjct  273  MGDSYTVGIGAKQGSYNDFRVMCDALGLDGIADGISGSGWTSLQEGRVPEWRVENKLGSI  332

Query  392  SFTPDIITLALGYNDAPAGRIDLLKTNFRESIDLIKQYQPQAKIIVFGPATPLGMTDQIA  451
            +  P  I  +LGYND  A  I  ++  F  ++   ++  P AKIIV GPATP+G T Q+ 
Sbjct  333  TRKPQYIFFSLGYNDWSAD-IARVRAAFPPAVAAARRICPLAKIIVIGPATPVGSTTQLN  391

Query  452  AVRDALIELTTELELEFIDVKGWVTAENSNLYTSSDNVHPNDQGYFWRGSQ  502
            A+R+A+ E+   L++ F+DV   V   N  LYT SD VHP+D G+ +RG Q
Sbjct  392  AIREAMAEMCAGLDIAFVDVSDVVNTANKGLYTGSDRVHPSDAGHIYRGVQ  442


		
