# Supplementary material for: Influence of Non-canonical DNA Bases on the Genomic Diversity of Tevenvirinae
Source: Front Microbiol. 2021 Apr 6;12:632686. doi: 10.3389/fmicb.2021.632686 (PMC8056088; doi:10.3389/fmicb.2021.632686)
Supplement: Supplementary Data Sheet 2 — The results of the BLAST-assisted (“txt” files) and HMMER-assisted (“xlsx” files) searches for GSC homologs. The clusters containing homologs of proteins from other organisms are listed. [file Data_Sheet_2.ZIP › Data sheet 2/Group VIII/8564.xlsx]

## Sheet: Лист1
	ID	Title	E-value	Ind. E-value	Bitscore	Aligned Positions
1	ASU03778.1	putative SGNH/GDSL hydrolase family protein [Erwinia phage vB_EamM_Joad]	2.6e-132	3.2e-132	452.5	415
2	WP_143344706.1	SGNH/GDSL hydrolase family protein [Enterobacter sp. 18A13]BBJ66316.1 hypothetical p	1e-130	1e-130	447.5	414
3	WP_096976068.1	SGNH/GDSL hydrolase family protein [Escherichia coli]	2.8e-113	3.4e-113	389.7	357
4	SDH08706.1	Lysophospholipase L1 [Paraburkholderia phenazinium]	3.4e-76	4.4e-76	267.3	415
5	WP_000541784.1	hypothetical protein, partial [Salmonella enterica]	4.7e-68	5.7e-68	240.5	251
6	YP_009004264.1	tail fiber protein [Clavibacter phage CN1A]AGY47161.1 tail fiber protein [Clavibacte	9.4e-55	1.5e-54	196.2	312
7	WP_151236135.1	SGNH/GDSL hydrolase family protein [Citrobacter freundii]	1.9e-46	2.3e-46	169.2	194
8	QAU04418.1	hypothetical protein [Enterobacteria phage vB_EcoS_IME542]	2.2e-45	3e-45	165.5	280
9	ATE86112.1	hypothetical protein Sd1_gp46 [Shigella phage Sd1]	5.5e-40	7.3e-40	147.8	334
10	WP_132882750.1	SGNH/GDSL hydrolase family protein [Sphingomonas sp. JUb134]TCQ78873.1 lysophospholi	9.6e-40	1.2e-39	147.1	327
11	YP_009285763.1	large outer capsid protein [Citrobacter phage vB_CfrM_CfP1]ANS05991.1 large outer ca	2.8e-34	2.8e-34	129.4	166
12	WP_000641545.1	hypothetical protein, partial [Salmonella enterica]	2e-31	2.4e-31	119.7	145
13	YP_009626464.1	Phage capsid and scaffold [Klebsiella phage PMBT1]SCO64805.1 Phage capsid and scaffo	1.3e-28	1.4e-28	110.5	82
14	BBC78247.1	Hoc large outer capsid protein [Escherichia phage EcS1]	2e-26	2.2e-26	103.3	138
15	YP_239213.1	Hoc large outer capsid [Escherichia virus RB43]AAX78759.1 Hoc large outer capsid [Es	4.5e-22	4.9e-22	88.9	62
16	WP_141023419.1	SGNH/GDSL hydrolase family protein, partial [Salmonella enterica]	9.7e-21	1.1e-20	84.5	110
17	WP_000509399.1	hypothetical protein, partial [Salmonella enterica]	1.2e-20	1.3e-20	84.3	86
18	WP_000502876.1	hypothetical protein, partial [Salmonella enterica]	9.5e-18	1e-17	74.7	80
19	WP_124685741.1	SGNH/GDSL hydrolase family protein [Cupriavidus pauculus]AZG16010.1 SGNH/GDSL hydrol	4.6e-15	6.1e-15	65.5	286
20	QBO64767.1	hypothetical protein G37_3_00167 [Escherichia phage vB_EcoM_G37-3]	8.5e-14	1.1e-13	61.4	81
21	TXH03800.1	hypothetical protein E6R07_10335 [Sinobacteraceae bacterium]	1e-13	0.0000059	35.9	89
22	YP_003580071.1	Hoc head outer capsid protein [Klebsiella phage KP15]YP_007348863.1 Hoc head outer c	1.8e-13	1.8e-13	60.7	76
23	QBQ74348.1	capsid and scaffold protein [Escherichia phage vB_EcoM_PHB13]	4.5e-13	7.6e-13	58.6	81
24	YP_009607146.1	whisker protein [Enterobacter phage phiEap-3]ALA45334.1 whisker protein [Enterobacte	6.8e-13	6.8e-13	58.8	76
25	YP_009151128.1	hypothetical protein CPT_Mater169 [Bacillus phage Mater]AIW03326.1 hypothetical prot	6.9e-13	5.4e-11	52.5	183
26	BBC78246.1	Phage tail fibers [Escherichia phage EcS1]	6.7e-12	6.7e-12	55.5	77
27	WP_014922552.1	SGNH/GDSL hydrolase family protein [Arthrobacter sp. Rue61a]AFR30204.1 lipolytic pro	6.8e-12	8.3e-12	55.2	187
28	WP_019290989.1	SGNH/GDSL hydrolase family protein [Rhodococcus biphenylivorans]AWZ26461.1 SGNH/GDSL	1.2e-11	1.3e-11	54.6	290
29	QBQ79508.1	hypothetical protein OE5505_00193 [Escherichia phage vB_EcoM_OE5505]	7.5e-11	8.3e-11	51.9	69
30	RCL84560.1	SGNH/GDSL hydrolase family protein [Microbacterium sp.]	1.2e-10	1.2e-10	51.4	291
31	WP_068152286.1	SGNH/GDSL hydrolase family protein [Rhodococcus corynebacterioides]	1.6e-10	1.9e-10	50.7	210
32	WP_093316446.1	SGNH/GDSL hydrolase family protein [Sphingomonas jatrophae]SFS10895.1 GDSL-like Lipa	2.3e-10	2.9e-10	50.1	227
33	QBQ76940.1	hypothetical protein WFL6982_00179 [Escherichia phage vB_EcoM_WFL6982]QBQ77201.1 hyp	3.4e-10	5.1e-10	49.3	69
34	AWD90326.1	putative structural protein [Erwinia phage Cronus]	1.5e-9	2.3e-9	47.1	79
35	YP_009153778.1	head outer capsid protein [Yersinia phage PST]AGR46126.1 head outer capsid protein [	2.1e-9	2.1e-9	47.3	69
36	ARM70740.1	head outer capsid protein [Escherichia phage phiC120]	3.7e-9	3.7e-9	46.5	69
37	WP_000580040.1	hypothetical protein [Salmonella enterica]KKA52666.1 hypothetical protein TM63_07615	5.9e-9	6.3e-9	45.7	57
38	YP_007501213.1	head outer capsid protein [Salmonella phage vB_SenM-S16]YP_009126378.1 head outer ca	7.9e-9	2.5e-8	43.7	72
39	VUF55740.1	hypothetical protein [Escherichia virus T4]	1e-08	1e-08	45	69
40	WP_136777001.1	SGNH/GDSL hydrolase family protein [Cohnella sp. CAU 1483]TJY42582.1 SGNH/GDSL hydro	1.4e-8	1.7e-8	44.2	276
41	RZS64668.1	lysophospholipase L1-like esterase [Agromyces ramosus]	1.7e-8	2.5e-8	43.7	182
42	WP_136170152.1	MULTISPECIES: SGNH/GDSL hydrolase family protein [unclassified Rhodococcus]QCB49913.	3e-08	3.9e-8	43.1	181
43	WP_134564839.1	SGNH/GDSL hydrolase family protein [Cryobacterium sp. MDT1-3]TFC20057.1 SGNH/GDSL hy	3.9e-8	5.5e-8	42.6	259
44	WP_124258623.1	SGNH/GDSL hydrolase family protein [Rhodococcus ruber]	5.5e-8	6.8e-8	42.3	180
45	OGE32372.1	hypothetical protein A3C59_05250 [Candidatus Daviesbacteria bacterium RIFCSPHIGHO2_0	6.1e-8	6.1e-8	42.4	99
46	WP_066552650.1	SGNH/GDSL hydrolase family protein [Croceicoccus sp. H4]	7.5e-8	9.4e-8	41.8	191
47	WP_052063109.1	SGNH/GDSL hydrolase family protein [Rhodococcus fascians]	8.3e-8	1.1e-7	41.6	187
48	YP_004009803.1	Hoc head outer capsid protein [Acinetobacter phage Acj61]ADG36151.1 Hoc head outer c	1.2e-7	1.4e-7	41.3	69
49	KQM38378.1	hypothetical protein ASE56_13930 [Microbacterium sp. Leaf203]	1.5e-7	2.1e-7	40.6	167
50	WP_104044938.1	SGNH/GDSL hydrolase family protein [Arthrobacter sp. ZGTC412]	2.1e-7	2.6e-7	40.3	183
51	WP_068955560.1	SGNH/GDSL hydrolase family protein [Pararhizobium polonicum]OBZ94116.1 hypothetical	2.4e-7	0.0004	29.9	81
52	YP_009618263.1	head outer capsid protein [Citrobacter phage CF1 ERZ-2017]AUE23077.1 head outer caps	3.1e-7	6.2e-7	39.1	70
53	AWD90340.1	putative structural protein [Erwinia phage Cronus]	3.3e-7	3.3e-7	40	72
54	WP_082450406.1	SGNH/GDSL hydrolase family protein [Microbacterium sp. Leaf203]	4e-07	6e-07	39.2	167
55	QFR56138.1	putative hoc protein [Serratia phage Muldoon]	4.8e-7	8.4e-7	38.7	71
56	PYY20430.1	hypothetical protein DMG62_23650 [Acidobacteria bacterium]	7.5e-7	7.5e-7	38.9	100
57	YP_009286536.1	outer capsid protein Hoc II [Salmonella phage vB_SnwM_CGG4-1]ANA49524.1 outer capsid	7.5e-7	7.5e-7	38.9	70
58	QEG05481.1	head outer capsid protein [Shigella phage JK32]	0.000001	0.0000017	37.7	71
59	WP_142064107.1	SGNH/GDSL hydrolase family protein, partial [Pseudarthrobacter sp. B4EP4b]	0.0000014	0.0000016	37.8	148
60	WP_001132002.1	hypothetical protein, partial [Salmonella enterica]	0.0000017	0.0000018	37.6	59
61	TAL26527.1	SGNH/GDSL hydrolase family protein [Frankiales bacterium]	0.0000019	0.0000022	37.3	180
62	YP_009211623.1	head outer capsid protein [Pectobacterium bacteriophage PM2]AHY25164.1 head outer ca	0.000002	0.0000037	36.6	69
63	WP_147655359.1	SGNH/GDSL hydrolase family protein [Youhaiella tibetensis]QEE19703.1 SGNH/GDSL hydro	0.0000021	0.0000027	37	294
64	YP_009030243.1	head outer capsid protein [Serratia phage PS2]AHY25438.1 head outer capsid protein [	0.0000021	0.0000021	37.4	70
65	WP_152729429.1	hypothetical protein [Modestobacter sp. I12A-02628]	0.0000023	0.0000032	36.8	181
66	WP_082059865.1	SGNH/GDSL hydrolase family protein [Frigoribacterium sp. MEB024]	0.0000023	0.000003	36.9	210
67	WP_083869911.1	SGNH/GDSL hydrolase family protein [Modestobacter marinus]	0.0000026	0.0000034	36.7	166
68	PCN48366.1	GDSL family lipase [Curtobacterium sp. 'Ferrero']	0.0000029	0.0000036	36.6	182
69	WP_091144639.1	SGNH/GDSL hydrolase family protein [Novosphingobium sp. CF614]SFF94722.1 GDSL-like L	0.0000029	0.0000053	36.1	242
70	WP_012592041.1	SGNH/GDSL hydrolase family protein [Methylocella silvestris]ACK51972.1 hypothetical	0.0000035	0.0000062	35.8	208
71	QAU03859.1	head outer capsid protein [Acinetobacter phage Henu6]	0.0000037	0.000025	33.8	76
72	WP_139209830.1	SGNH/GDSL hydrolase family protein [Friedmanniella flava]SEQ58693.1 Lysophospholipas	0.000004	0.0000052	36.1	185
73	WP_087455760.1	SGNH/GDSL hydrolase family protein [Tumebacillus avium]ARU60370.1 hypothetical prote	0.0000042	0.0000051	36.1	271
74	YP_008992069.1	head outer capsid protein [Acinetobacter phage ZZ1]AHE63443.1 head outer capsid prot	0.0000043	0.0000043	36.3	76
75	SFO94351.1	Lysophospholipase L1 [Geodermatophilus dictyosporus]	0.0000049	0.000006	35.9	169
76	WP_079237280.1	SGNH/GDSL hydrolase family protein [Curtobacterium pusillum]	0.000005	0.0000067	35.7	191
77	WP_141281408.1	SGNH/GDSL hydrolase family protein [Paenarthrobacter aurescens]GEB17782.1 hypothetic	0.0000051	0.0000063	35.8	136
78	WP_116283393.1	SGNH/GDSL hydrolase family protein [Subtercola boreus]RFA11955.1 hypothetical protei	0.000006	0.0000074	35.6	176
79	QFR56139.1	hoc protein [Serratia phage Muldoon]	0.000006	0.000006	35.9	73
80	RKZ20196.1	hypothetical protein DRQ50_00120 [bacterium]	0.0000062	0.0000095	35.2	88
81	YP_009005462.1	putative split head outer capsid protein [Enterobacter phage PG7]AHI61101.1 putative	0.0000083	0.0000083	35.4	68
82	WP_008710474.1	SGNH/GDSL hydrolase family protein [Rhodococcus sp. AW25M09]CCQ13630.1 Lipolytic pro	0.00001	0.000014	34.6	183
83	WP_082331769.1	SGNH/GDSL hydrolase family protein [Rhodococcus pyridinivorans]	0.000011	0.000013	34.7	360
84	YP_004300980.1	Hoc head outer capsid protein [Aeromonas virus 65]ADQ53151.1 Hoc head outer capsid p	0.000013	0.000013	34.7	71
85	WP_091108541.1	SGNH/GDSL hydrolase family protein [Geodermatophilus dictyosporus]	0.000014	0.000017	34.4	169
86	WP_133248741.1	SGNH/GDSL hydrolase family protein [Williamsia marianensis]	0.000021	0.000027	33.7	148
87	WP_146854507.1	SGNH/GDSL hydrolase family protein [Frigoribacterium faeni]GEK83145.1 hypothetical p	0.000024	0.000025	33.8	174
88	WP_133399821.1	SGNH/GDSL hydrolase family protein [Microbacterium oleivorans]TDL43820.1 SGNH/GDSL h	0.000025	0.000031	33.5	182
89	WP_111210910.1	SGNH/GDSL hydrolase family protein [Curtobacterium sp. MCSS17_015]PZE49200.1 hypothe	0.000034	0.000044	33	166
90	WP_028650243.1	SGNH/GDSL hydrolase family protein [Nocardioides halotolerans]	0.000035	0.000039	33.2	181
91	QDB71840.1	head outer capsid protein [Klebsiella phage Marfa]	0.000036	0.000036	33.3	69
92	WP_109601238.1	carbohydrate-binding protein [Actinoplanes xinjiangensis]PWK36116.1 lysophospholipas	0.000044	0.000044	33	207
93	WP_146905568.1	SGNH/GDSL hydrolase family protein [Cellulomonas aerilata]GEO35017.1 hypothetical pr	0.000048	0.00006	32.6	171
94	AWD90339.1	putative structural protein [Erwinia phage Cronus]	0.00005	0.000063	32.5	71
95	WP_066763261.1	SGNH/GDSL hydrolase family protein [Croceicoccus pelagius]	0.000051	0.000063	32.5	223
96	WP_043778884.1	SGNH/GDSL hydrolase family protein [Amycolatopsis rifamycinica]KDN22385.1 aromatic r	0.000054	0.026	23.8	194
97	RYZ25772.1	SGNH/GDSL hydrolase family protein [Propionibacteriaceae bacterium]	0.000055	0.000075	32.3	173
98	EKE03671.1	GDSL-like protein Lipase/Acylhydrolase [uncultured bacterium]	0.000058	0.000064	32.5	126
99	QDH49239.1	capsid vertex protein [Panteoa phage Phynn]	0.000061	0.00024	30.6	68
100	WP_072636859.1	hypothetical protein [Rhodococcus sp. M8]OLL21251.1 hypothetical protein BKE56_01570	0.000062	0.000069	32.4	184
101	WP_087074743.1	SGNH/GDSL hydrolase family protein [Arthrobacter agilis]OUM40853.1 hypothetical prot	0.000075	0.000098	31.9	188
102	WP_068151807.1	SGNH/GDSL hydrolase family protein [Rhodococcus corynebacterioides]	0.000076	0.000095	31.9	187
103	WP_072365308.1	SGNH/GDSL hydrolase family protein [Chitinophaga sancti]SFW86139.1 Lysophospholipase	0.000091	0.00017	31.1	273
104	WP_141861707.1	SGNH/GDSL hydrolase family protein [Curtobacterium citreum]TQJ28190.1 lysophospholip	0.000094	0.00012	31.6	173
105	WP_129521965.1	hypothetical protein [Agromyces albus]RXZ67797.1 hypothetical protein ESP51_16260 [A	0.000095	0.00013	31.4	181
106	WP_081747350.1	SGNH/GDSL hydrolase family protein [Arthrobacter sp. Br18]	0.0001	0.00014	31.3	166
107	AUM58430.1	head outer capsid protein [Proteus phage phiP4-3]	0.00011	0.00017	31.1	71
108	WP_135356788.1	SGNH/GDSL hydrolase family protein [Mycolicibacterium sp. NCC-Tsukiji]GCA99484.1 hyp	0.00011	0.00014	31.3	164
109	YP_009195607.1	head outer capsid protein [Proteus phage vB_PmiM_Pm5461]AKA62051.1 head outer capsid	0.00012	0.00022	30.7	71
110	WP_110126510.1	SGNH/GDSL hydrolase family protein [Cryobacterium arcticum]PXA70036.1 hypothetical p	0.00013	0.00017	31.1	177
111	WP_129274601.1	hypothetical protein [Bradyrhizobium betae]	0.00016	0.00031	30.2	80
112	WP_040963578.1	SGNH/GDSL hydrolase family protein [Erythrobacter vulgaris]	0.00018	0.00024	30.6	233
113	YP_009196451.1	putative head outer capsid protein [Cronobacter phage S13]AIA64866.1 putative head o	0.00019	0.00019	31	69
114	GEN92338.1	hypothetical protein TKO01_23840 [Tetragenococcus koreensis]	0.00023	0.00026	30.5	140
115	QDP52414.1	putative GDSL-like lipase/acylhydrolase family protein [Prokaryotic dsDNA virus sp.]	0.00025	0.00035	30.1	227
116	YP_009609510.1	head outer capsid protein [Serratia phage CHI14]ARW57608.1 head outer capsid protein	0.00027	0.00049	29.6	71
117	WP_110904477.1	SGNH/GDSL hydrolase family protein [Curtobacterium sp. MCBD17_030]PYY32339.1 SGNH/GD	0.00029	0.00037	30	185
118	WP_035035729.1	hypothetical protein [Caulobacter sp. AP07]	0.0003	0.00055	29.4	96
119	WP_108494649.1	SGNH/GDSL hydrolase family protein [Promicromonospora sp. AC04]	0.00034	0.0005	29.5	169
120	WP_136534895.1	SGNH/GDSL hydrolase family protein [Glycomyces sp. 18]THV41263.1 endoglucanase [Glyc	0.00037	0.00054	29.4	240
121	NP_932527.1	Hoc [Aeromonas virus 44RR2]AAQ81490.1 head outer capsid protein [Aeromonas virus 44R	0.0004	0.0004	29.9	71
122	WP_145693502.1	SGNH/GDSL hydrolase family protein, partial [Rhodococcus rhodochrous]	0.00045	0.00051	29.5	106
123	WP_008732919.1	SGNH/GDSL hydrolase family protein [Actinomyces massiliensis]EJF38701.1 GDSL-like li	0.00052	0.00063	29.2	176
124	WP_063994318.1	SGNH/GDSL hydrolase family protein [Bradyrhizobium sp.]CUT12549.1 hypothetical prote	0.00052	0.00052	29.5	293
125	WP_139115582.1	hypothetical protein [Nocardia farcinica]	0.00053	0.00058	29.3	125
126	ATI17724.1	head outer capsid protein [Aeromonas phage AS-yj]QAX99134.1 head outer capsid protei	0.00061	0.0011	28.3	72
127	WP_128891300.1	SGNH/GDSL hydrolase family protein [Erythrobacter sp. HKB08]	0.00061	0.0024	27.3	163
128	WP_084356389.1	SGNH/GDSL hydrolase family protein [Mycolicibacterium wolinskyi]	0.00068	0.00085	28.8	178
129	WP_035315362.1	hypothetical protein [Brochothrix campestris]EUJ36298.1 GDSL-like Lipase/Acylhydrola	0.00069	0.0028	27	202
130	RYZ32201.1	SGNH/GDSL hydrolase family protein [Propionibacteriaceae bacterium]	0.00072	0.003	26.9	178
131	WP_062527384.1	SGNH/GDSL hydrolase family protein [Lysinimicrobium rhizosphaerae]	0.00072	0.00092	28.7	166
132	WP_132910281.1	hypothetical protein [Sphingomonas sp. BK235]TCP33282.1 hypothetical protein EV292_1	0.00076	0.0014	28	82
133	WP_120749944.1	SGNH/GDSL hydrolase family protein [Paenibacillus ginsengarvi]RKN76012.1 SGNH/GDSL h	0.00079	0.0014	28	268
134	PYE20190.1	lysophospholipase L1-like esterase [Williamsia limnetica]	0.00084	0.001	28.5	178
135	ODB56965.1	hypothetical protein A7311_01160 [Paenibacillus polymyxa]	0.00094	0.0013	28.1	189
136	WP_061974040.1	SGNH/GDSL hydrolase family protein [Fictibacillus enclensis]KSU82090.1 hypothetical	0.00099	0.001	28.5	108
