# Supplementary material for: Influence of Non-canonical DNA Bases on the Genomic Diversity of Tevenvirinae
Source: Front Microbiol. 2021 Apr 6;12:632686. doi: 10.3389/fmicb.2021.632686 (PMC8056088; doi:10.3389/fmicb.2021.632686)
Supplement: Supplementary Data Sheet 2 — The results of the BLAST-assisted (“txt” files) and HMMER-assisted (“xlsx” files) searches for GSC homologs. The clusters containing homologs of proteins from other organisms are listed. [file Data_Sheet_2.ZIP › Data sheet 2/Group VIII/8623.txt]

RID: 6JEY07ZS014	
Job Title:Protein Sequence				
Program: BLASTP 
Query: None ID: lcl|Query_78572(amino acid) Length: 91
Database: nr All non-redundant GenBank CDS translations+PDB+SwissProt+PIR+PRF excluding environmental samples from WGS projects
	
Sequences producing significant alignments:

Sequences  with  E-value BETTER than threshold
                                                                  Max    Total Query   E   Per.                  
Description                                                       Score  Score cover Value Ident  Accession        

hypothetical protein PG7_066 [Enterobacter phage PG7]             166    166   100%  2e-52 97.80  YP_009005330.1   
hypothetical protein CC31p066 [Enterobacter phage CC31]           165    165   100%  1e-51 94.51  YP_004009924.1   
hypothetical protein [Cronobacter phage Pet-CM3-4]                163    163   100%  5e-51 100.00 SCN45754.1       
hypothetical protein [Serratia phage CHI14]                       42.7   42.7  90%   0.003 31.71  YP_009609394.1   

Sequences with E-value WORSE than threshold
                                                                  Max    Total Query   E   Per.                  
Description                                                       Score  Score cover Value Ident  Accession        

Hypothetical protein [Escherichia phage EcS1]                     38.3   38.3  90%   0.11  28.05  BBC78118.1       

Alignments:
>hypothetical protein PG7_066 [Enterobacter phage PG7]
Sequence ID: YP_009005330.1 Length: 91 
>hypothetical protein PG7_066 [Enterobacter phage PG7]
Sequence ID: AHI60969.1 Length: 91 >hypothetical protein PSH1140_055 [Enterobacter phage myPSH1140]
Sequence ID: AVR55260.1 Length: 91 >hypothetical protein KAALPHA_70 [Klebsiella phage vB_KpnM_KaAlpha]
Sequence ID: QEG13107.1 Length: 91 >hypothetical protein prasa_gp68 [Enterobacter phage prasa_myo]
Sequence ID: QGH71643.1 Length: 91  
Range 1: 1 to 91

Score:166 bits(556), Expect:2e-52, 
Method:Composition-based stats., 
Identities:89/91(98%), Positives:89/91(97%), Gaps:0/91(0%)

Query  1   MKYIKSFFNSTRTALSKLLAYLVIAYGIIVAVPALLVFGLAVIIAPKTDDKSKLSPEEVT  60
           MKYIKSFFN TRTALSKLLAYLVIAYGIIVAVPALLVFGLAVIIAPKTDDK KLSPEEVT
Sbjct  1   MKYIKSFFNGTRTALSKLLAYLVIAYGIIVAVPALLVFGLAVIIAPKTDDKPKLSPEEVT  60

Query  61  ARIRRMTDALKDIGLDDKLEVTVNGKLTTKS  91
           ARIRRMTDALKDIGLDDKLEVTVNGKLTTKS
Sbjct  61  ARIRRMTDALKDIGLDDKLEVTVNGKLTTKS  91


>hypothetical protein CC31p066 [Enterobacter phage CC31]
Sequence ID: YP_004009924.1 Length: 91 
>hypothetical protein CC31p066 [Enterobacter phage CC31]
Sequence ID: ADB81562.1 Length: 91  
Range 1: 1 to 91

Score:165 bits(550), Expect:1e-51, 
Method:Composition-based stats., 
Identities:86/91(95%), Positives:89/91(97%), Gaps:0/91(0%)

Query  1   MKYIKSFFNSTRTALSKLLAYLVIAYGIIVAVPALLVFGLAVIIAPKTDDKSKLSPEEVT  60
           MK+IKSFFN TRTALSKLLAY+VIAYGIIVAVPALLVFG+AVIIAPKTDDK KLSPEEVT
Sbjct  1   MKHIKSFFNGTRTALSKLLAYIVIAYGIIVAVPALLVFGMAVIIAPKTDDKPKLSPEEVT  60

Query  61  ARIRRMTDALKDIGLDDKLEVTVNGKLTTKS  91
           ARIRRMTDALKDIGLDDKLEVTVNGKLTTKS
Sbjct  61  ARIRRMTDALKDIGLDDKLEVTVNGKLTTKS  91


>hypothetical protein [Cronobacter phage Pet-CM3-4]
Sequence ID: SCN45754.1 Length: 91 
Range 1: 1 to 91

Score:163 bits(544), Expect:5e-51, 
Method:Composition-based stats., 
Identities:91/91(100%), Positives:91/91(100%), Gaps:0/91(0%)

Query  1   MKYIKSFFNSTRTALSKLLAYLVIAYGIIVAVPALLVFGLAVIIAPKTDDKSKLSPEEVT  60
           MKYIKSFFNSTRTALSKLLAYLVIAYGIIVAVPALLVFGLAVIIAPKTDDKSKLSPEEVT
Sbjct  1   MKYIKSFFNSTRTALSKLLAYLVIAYGIIVAVPALLVFGLAVIIAPKTDDKSKLSPEEVT  60

Query  61  ARIRRMTDALKDIGLDDKLEVTVNGKLTTKS  91
           ARIRRMTDALKDIGLDDKLEVTVNGKLTTKS
Sbjct  61  ARIRRMTDALKDIGLDDKLEVTVNGKLTTKS  91


>hypothetical protein [Serratia phage CHI14]
Sequence ID: YP_009609394.1 Length: 80 
>hypothetical protein [Serratia phage CHI14]
Sequence ID: ARW57492.1 Length: 80 >hypothetical protein [Serratia phage CBH8]
Sequence ID: ARW57767.1 Length: 80 >hypothetical protein [Serratia phage X20]
Sequence ID: ARW58039.1 Length: 80  
Range 1: 1 to 80

Score:42.7 bits(132), Expect:0.003, 
Method:Composition-based stats., 
Identities:26/82(32%), Positives:44/82(53%), Gaps:2/82(2%)

Query  4   IKSFFNSTRTALSKLLAYLVIAYGIIVAVPALLVFGLAVIIAPKTDDKSKLSPEEVTARI  63
           +K FF+  RT +S  L  + +  G+I  +P  LV  LA +I+P   +   +S E V A  
Sbjct  1   MKKFFDKIRTGISLTLLAIALLSGVICLIPIGLVIMLAGLISPS--ESKTISKERVEALT  58

Query  64  RRMTDALKDIGLDDKLEVTVNG  85
           +++ DA K+     K+E+ + G
Sbjct  59  KKIEDATKNFDKTGKFEIKIEG  80


>Hypothetical protein [Escherichia phage EcS1]
Sequence ID: BBC78118.1 Length: 80 
Range 1: 1 to 80

Score:38.3 bits(117), Expect:0.11, 
Method:Composition-based stats., 
Identities:23/82(28%), Positives:45/82(54%), Gaps:2/82(2%)

Query  4   IKSFFNSTRTALSKLLAYLVIAYGIIVAVPALLVFGLAVIIAPKTDDKSKLSPEEVTARI  63
           +K FF+  R A++ +L  + +  G++  +P  L+  L  +I+P  D    L+ E++ A  
Sbjct  1   MKKFFDKIRIAIAMILLAIAMTAGVLCLIPIGLLIMLVGLISPSAD--KILTKEKLEALT  58

Query  64  RRMTDALKDIGLDDKLEVTVNG  85
           +++ DA K I    K+E+ + G
Sbjct  59  KKLEDATKSIDKTGKFEIKIKG  80


		
