# Supplementary material for: Influence of Non-canonical DNA Bases on the Genomic Diversity of Tevenvirinae
Source: Front Microbiol. 2021 Apr 6;12:632686. doi: 10.3389/fmicb.2021.632686 (PMC8056088; doi:10.3389/fmicb.2021.632686)
Supplement: Supplementary Data Sheet 2 — The results of the BLAST-assisted (“txt” files) and HMMER-assisted (“xlsx” files) searches for GSC homologs. The clusters containing homologs of proteins from other organisms are listed. [file Data_Sheet_2.ZIP › Data sheet 2/Group VIII/8623.xlsx]

## Sheet: Лист1
	ID	Title	E-value	Ind. E-value	Bitscore	Aligned Positions
1	YP_004009924.1	hypothetical protein CC31p066 [Enterobacter phage CC31]ADB81562.1 hypothetical prote	1.8e-57	2e-57	201.8	92
2	KAB5561494.1	hypothetical protein DKX38_006451 [Salix brachista]	7e-08	3600	8.7	35
3	YP_009609394.1	hypothetical protein [Serratia phage CHI14]ARW57492.1 hypothetical protein [Serratia	0.0002	0.00022	31.8	81
