# Supplementary material for: Influence of Non-canonical DNA Bases on the Genomic Diversity of Tevenvirinae
Source: Front Microbiol. 2021 Apr 6;12:632686. doi: 10.3389/fmicb.2021.632686 (PMC8056088; doi:10.3389/fmicb.2021.632686)
Supplement: Supplementary Data Sheet 2 — The results of the BLAST-assisted (“txt” files) and HMMER-assisted (“xlsx” files) searches for GSC homologs. The clusters containing homologs of proteins from other organisms are listed. [file Data_Sheet_2.ZIP › Data sheet 2/Group VIII/8642.txt]

RID: 6JEYVTEK01R	
Job Title:Protein Sequence				
Program: BLASTP 
Query: None ID: lcl|Query_22457(amino acid) Length: 68
Database: nr All non-redundant GenBank CDS translations+PDB+SwissProt+PIR+PRF excluding environmental samples from WGS projects
	
Sequences producing significant alignments:

Sequences  with  E-value BETTER than threshold
                                                                  Max    Total Query   E   Per.                  
Description                                                       Score  Score cover Value Ident  Accession        

hypothetical protein PSH1140_067 [Enterobacter phage myPSH1140]   84.2   84.2  100%  4e-20 88.24  AVR55272.1       
hypothetical protein CC31p083 [Enterobacter phage CC31]           82.4   82.4  100%  2e-19 95.59  YP_004009941.1   
hypothetical protein PG7_083 [Enterobacter phage PG7]             82.1   82.1  100%  3e-19 86.76  YP_009005347.1   
hypothetical protein [Cronobacter phage Pet-CM3-4]                81.2   81.2  100%  5e-19 100.00 SCN45770.1       
conserved hypothetical protein [Edwardsiella phage PEi26]         66.0   66.0  100%  5e-13 66.18  BAQ23041.1       
conserved hypothetical protein [Edwardsiella phage PEi20]         42.9   42.9  100%  8e-04 44.93  YP_009190248.1   
hypothetical protein CPT_CIP9_195 [Enterobacter phage...          42.3   42.3  100%  0.001 43.48  QHS01731.1       

Sequences with E-value WORSE than threshold


Alignments:
>hypothetical protein PSH1140_067 [Enterobacter phage myPSH1140]
Sequence ID: AVR55272.1 Length: 68 
>hypothetical protein prasa_gp82 [Enterobacter phage prasa_myo]
Sequence ID: QGH71657.1 Length: 68  
Range 1: 1 to 68

Score:84.2 bits(274), Expect:4e-20, 
Method:Composition-based stats., 
Identities:60/68(88%), Positives:64/68(94%), Gaps:0/68(0%)

Query  1   MEIIGVILVYLAIGTVSTGFFKLVEDWFIDIDGDTAALIIMTWPIVWVIFIFKVATWPLF  60
           MEI+G ILVYLAIG VSTGFFKLVEDWFIDIDGDTAA+I+M WP VWVIFIFKVATWPLF
Sbjct  1   MEIVGAILVYLAIGAVSTGFFKLVEDWFIDIDGDTAAFIMMLWPAVWVIFIFKVATWPLF  60

Query  61  WICAIIFD  68
           WIC+IIFD
Sbjct  61  WICSIIFD  68


>hypothetical protein CC31p083 [Enterobacter phage CC31]
Sequence ID: YP_004009941.1 Length: 68 
>hypothetical protein CC31p083 [Enterobacter phage CC31]
Sequence ID: ADB81579.1 Length: 68  
Range 1: 1 to 68

Score:82.4 bits(268), Expect:2e-19, 
Method:Composition-based stats., 
Identities:65/68(96%), Positives:65/68(95%), Gaps:0/68(0%)

Query  1   MEIIGVILVYLAIGTVSTGFFKLVEDWFIDIDGDTAALIIMTWPIVWVIFIFKVATWPLF  60
           MEIIG ILVYLAIG VSTGFFKLVEDWFIDIDGDTAA IIMTWPIVWVIFIFKVATWPLF
Sbjct  1   MEIIGAILVYLAIGAVSTGFFKLVEDWFIDIDGDTAAWIIMTWPIVWVIFIFKVATWPLF  60

Query  61  WICAIIFD  68
           WICAIIFD
Sbjct  61  WICAIIFD  68


>hypothetical protein PG7_083 [Enterobacter phage PG7]
Sequence ID: YP_009005347.1 Length: 68 
>hypothetical protein PG7_083 [Enterobacter phage PG7]
Sequence ID: AHI60986.1 Length: 68 >hypothetical protein KAALPHA_87 [Klebsiella phage vB_KpnM_KaAlpha]
Sequence ID: QEG13124.1 Length: 68  
Range 1: 1 to 68

Score:82.1 bits(267), Expect:3e-19, 
Method:Composition-based stats., 
Identities:59/68(87%), Positives:65/68(95%), Gaps:0/68(0%)

Query  1   MEIIGVILVYLAIGTVSTGFFKLVEDWFIDIDGDTAALIIMTWPIVWVIFIFKVATWPLF  60
           MEI+G ILVYLAIG VSTGFFKLVEDWFIDIDGDTAA+I+M WP+VWVIFI+KVATWPLF
Sbjct  1   MEIVGAILVYLAIGAVSTGFFKLVEDWFIDIDGDTAAFIMMLWPVVWVIFILKVATWPLF  60

Query  61  WICAIIFD  68
           WICA+IFD
Sbjct  61  WICAVIFD  68


>hypothetical protein [Cronobacter phage Pet-CM3-4]
Sequence ID: SCN45770.1 Length: 68 
Range 1: 1 to 68

Score:81.2 bits(264), Expect:5e-19, 
Method:Composition-based stats., 
Identities:68/68(100%), Positives:68/68(100%), Gaps:0/68(0%)

Query  1   MEIIGVILVYLAIGTVSTGFFKLVEDWFIDIDGDTAALIIMTWPIVWVIFIFKVATWPLF  60
           MEIIGVILVYLAIGTVSTGFFKLVEDWFIDIDGDTAALIIMTWPIVWVIFIFKVATWPLF
Sbjct  1   MEIIGVILVYLAIGTVSTGFFKLVEDWFIDIDGDTAALIIMTWPIVWVIFIFKVATWPLF  60

Query  61  WICAIIFD  68
           WICAIIFD
Sbjct  61  WICAIIFD  68


>conserved hypothetical protein [Edwardsiella phage PEi26]
Sequence ID: BAQ23041.1 Length: 68 
Range 1: 1 to 68

Score:66.0 bits(212), Expect:5e-13, 
Method:Composition-based stats., 
Identities:45/68(66%), Positives:57/68(83%), Gaps:0/68(0%)

Query  1   MEIIGVILVYLAIGTVSTGFFKLVEDWFIDIDGDTAALIIMTWPIVWVIFIFKVATWPLF  60
           MEII  I +YLAIG VST FFKLVED+FI+ID DTAA++++ WPI W+ FI+KV T+P+F
Sbjct  1   MEIIAGIAIYLAIGAVSTAFFKLVEDFFIEIDSDTAAFVVLGWPIFWLFFILKVVTYPIF  60

Query  61  WICAIIFD  68
           W+CA IFD
Sbjct  61  WLCAAIFD  68


>conserved hypothetical protein [Edwardsiella phage PEi20]
Sequence ID: YP_009190248.1 Length: 69 
>conserved hypothetical protein [Edwardsiella phage PEi20]
Sequence ID: BAQ22740.1 Length: 69  
Range 1: 1 to 69

Score:42.9 bits(133), Expect:8e-04, 
Method:Composition-based stats., 
Identities:31/69(45%), Positives:48/69(69%), Gaps:1/69(1%)

Query  1   MEIIGVILVYLAIGTVSTGFFKLVEDWFID-IDGDTAALIIMTWPIVWVIFIFKVATWPL  59
           ME+I   + Y+ IG  S  +F+ V DWF+D  DG+TAA++++ WP+ W+ +I+KV   P+
Sbjct  1   MEVILFAVAYIVIGFASAFYFRWVGDWFLDDFDGNTAAMVVVMWPVFWIFYILKVLISPF  60

Query  60  FWICAIIFD  68
            WIC +IFD
Sbjct  61  IWICEMIFD  69


>hypothetical protein CPT_CIP9_195 [Enterobacter phage vB_EclM_CIP9]
Sequence ID: QHS01731.1 Length: 69 
Range 1: 1 to 69

Score:42.3 bits(131), Expect:0.001, 
Method:Composition-based stats., 
Identities:30/69(43%), Positives:48/69(69%), Gaps:1/69(1%)

Query  1   MEIIGVILVYLAIGTVSTGFFKLVEDWFID-IDGDTAALIIMTWPIVWVIFIFKVATWPL  59
           ME+I   + Y+ +G  S  +F+ V DWF+D  DG+TAA++++ WP+ W+ +I+KV   P+
Sbjct  1   MEVILFAVAYVIVGFASAFYFRWVGDWFLDDFDGNTAAMVVVMWPVFWIFYILKVLISPF  60

Query  60  FWICAIIFD  68
            WIC +IFD
Sbjct  61  VWICEMIFD  69


		
