# Supplementary material for: Influence of Non-canonical DNA Bases on the Genomic Diversity of Tevenvirinae
Source: Front Microbiol. 2021 Apr 6;12:632686. doi: 10.3389/fmicb.2021.632686 (PMC8056088; doi:10.3389/fmicb.2021.632686)
Supplement: Supplementary Data Sheet 2 — The results of the BLAST-assisted (“txt” files) and HMMER-assisted (“xlsx” files) searches for GSC homologs. The clusters containing homologs of proteins from other organisms are listed. [file Data_Sheet_2.ZIP › Data sheet 2/Group VIII/8642.xlsx]

## Sheet: Лист1
	ID	Title	E-value	Ind. E-value	Bitscore	Aligned Positions
1	BAQ23041.1	conserved hypothetical protein [Edwardsiella phage PEi26]	5.8e-28	6.4e-28	107.5	69
2	YP_009190248.1	conserved hypothetical protein [Edwardsiella phage PEi20]BAQ22740.1 conserved hypoth	1.4e-13	1.5e-13	61.4	70
3	WP_098142203.1	RICIN domain-containing protein [Bacillus toyonensis]PEI93894.1 hypothetical protein	0.0002	340	12.2	17
4	WP_156037952.1	hypothetical protein [Brevibacillus laterosporus]	0.0003	2600	9.4	17
