# Supplementary material for: Influence of Non-canonical DNA Bases on the Genomic Diversity of Tevenvirinae
Source: Front Microbiol. 2021 Apr 6;12:632686. doi: 10.3389/fmicb.2021.632686 (PMC8056088; doi:10.3389/fmicb.2021.632686)
Supplement: Supplementary Data Sheet 2 — The results of the BLAST-assisted (“txt” files) and HMMER-assisted (“xlsx” files) searches for GSC homologs. The clusters containing homologs of proteins from other organisms are listed. [file Data_Sheet_2.ZIP › Data sheet 2/Group VIII/8645.txt]

RID: 6JGBHC55016	
Job Title:Protein Sequence				
Program: BLASTP 
Query: None ID: lcl|Query_83219(amino acid) Length: 113
Database: nr All non-redundant GenBank CDS translations+PDB+SwissProt+PIR+PRF excluding environmental samples from WGS projects
	
Sequences producing significant alignments:

Sequences  with  E-value BETTER than threshold
                                                                  Max    Total Query   E   Per.                  
Description                                                       Score  Score cover Value Ident  Accession        

hypothetical protein [Cronobacter phage Pet-CM3-4]                208    208   100%  5e-68 100.00 SCN45773.1       
hypothetical protein CC31p086 [Enterobacter phage CC31]           206    206   100%  3e-67 98.23  YP_004009944.1   
hypothetical protein prasa_gp85 [Enterobacter phage prasa_myo]    203    203   100%  4e-66 96.46  QGH71660.1       
hypothetical protein PSH1140_070 [Enterobacter phage myPSH1140]   202    202   100%  1e-65 96.46  AVR55275.1       
hypothetical protein PG7_086 [Enterobacter phage PG7]             168    168   90%   3e-52 37.25  YP_009005350.1   
hypothetical protein [Serratia phage CHI14]                       53.4   53.4  94%   6e-07 29.36  YP_009609415.1   
hypothetical protein [Serratia phage X20]                         51.9   51.9  94%   2e-06 28.44  ARW58061.1       
Hypothetical protein [Escherichia phage EcS1]                     51.9   51.9  88%   3e-06 28.16  BBC78142.1       

Sequences with E-value WORSE than threshold


Alignments:
>hypothetical protein [Cronobacter phage Pet-CM3-4]
Sequence ID: SCN45773.1 Length: 122 
Range 1: 10 to 122

Score:208 bits(696), Expect:5e-68, 
Method:Composition-based stats., 
Identities:113/113(100%), Positives:113/113(100%), Gaps:0/113(0%)

Query  1    MFQKNNREAKLDFYNRMTDSIVEYKNAIDEASDDWIRNATACDDTPDNNTGKRLYHKKRC  60
            MFQKNNREAKLDFYNRMTDSIVEYKNAIDEASDDWIRNATACDDTPDNNTGKRLYHKKRC
Sbjct  10   MFQKNNREAKLDFYNRMTDSIVEYKNAIDEASDDWIRNATACDDTPDNNTGKRLYHKKRC  69

Query  61   KALIAMDREQLQAAHLFEMEKIINETLYNNQLQTAVIEKSVWFSGDPNTPAYH  113
            KALIAMDREQLQAAHLFEMEKIINETLYNNQLQTAVIEKSVWFSGDPNTPAYH
Sbjct  70   KALIAMDREQLQAAHLFEMEKIINETLYNNQLQTAVIEKSVWFSGDPNTPAYH  122


>hypothetical protein CC31p086 [Enterobacter phage CC31]
Sequence ID: YP_004009944.1 Length: 113 
>hypothetical protein CC31p086 [Enterobacter phage CC31]
Sequence ID: ADB81582.1 Length: 113  
Range 1: 1 to 113

Score:206 bits(690), Expect:3e-67, 
Method:Composition-based stats., 
Identities:111/113(98%), Positives:113/113(100%), Gaps:0/113(0%)

Query  1    MFQKNNREAKLDFYNRMTDSIVEYKNAIDEASDDWIRNATACDDTPDNNTGKRLYHKKRC  60
            MFQKNN+EAKLDFYNRMTDSIVEYKNAIDEASDDWIRNATACDDTPDNNTGKRLYHKKRC
Sbjct  1    MFQKNNKEAKLDFYNRMTDSIVEYKNAIDEASDDWIRNATACDDTPDNNTGKRLYHKKRC  60

Query  61   KALIAMDREQLQAAHLFEMEKIINETLYNNQLQTAVIEKSVWFSGDPNTPAYH  113
            KALI+MDREQLQAAHLFEMEKIINETLYNNQLQTAVIEKSVWFSGDPNTPAYH
Sbjct  61   KALISMDREQLQAAHLFEMEKIINETLYNNQLQTAVIEKSVWFSGDPNTPAYH  113


>hypothetical protein prasa_gp85 [Enterobacter phage prasa_myo]
Sequence ID: QGH71660.1 Length: 122 
Range 1: 10 to 122

Score:203 bits(680), Expect:4e-66, 
Method:Composition-based stats., 
Identities:109/113(96%), Positives:113/113(100%), Gaps:0/113(0%)

Query  1    MFQKNNREAKLDFYNRMTDSIVEYKNAIDEASDDWIRNATACDDTPDNNTGKRLYHKKRC  60
            M++KNNREAKLDFYNRMTDSIVEYKN+IDEASDDWIRNATACDDTPDNNTGKRLYHKKRC
Sbjct  10   MLRKNNREAKLDFYNRMTDSIVEYKNSIDEASDDWIRNATACDDTPDNNTGKRLYHKKRC  69

Query  61   KALIAMDREQLQAAHLFEMEKIINETLYNNQLQTAVIEKSVWFSGDPNTPAYH  113
            KALIAMDREQLQAAHLFEMEKIINETLYNNQ+QTAVIEKSVWFSGDPNTPAYH
Sbjct  70   KALIAMDREQLQAAHLFEMEKIINETLYNNQMQTAVIEKSVWFSGDPNTPAYH  122


>hypothetical protein PSH1140_070 [Enterobacter phage myPSH1140]
Sequence ID: AVR55275.1 Length: 113 
Range 1: 1 to 113

Score:202 bits(676), Expect:1e-65, 
Method:Composition-based stats., 
Identities:109/113(96%), Positives:113/113(100%), Gaps:0/113(0%)

Query  1    MFQKNNREAKLDFYNRMTDSIVEYKNAIDEASDDWIRNATACDDTPDNNTGKRLYHKKRC  60
            M++KNNREAKLDFYNRMTDSIVEYKN+IDEASDDWIRNATACDDTPDNNTGKRLYHKKRC
Sbjct  1    MLRKNNREAKLDFYNRMTDSIVEYKNSIDEASDDWIRNATACDDTPDNNTGKRLYHKKRC  60

Query  61   KALIAMDREQLQAAHLFEMEKIINETLYNNQLQTAVIEKSVWFSGDPNTPAYH  113
            KALIAMDREQLQAAHLFEMEKIINETLYNNQ+QTAVIEKSVWFSGDPNTPAYH
Sbjct  61   KALIAMDREQLQAAHLFEMEKIINETLYNNQMQTAVIEKSVWFSGDPNTPAYH  113


>hypothetical protein PG7_086 [Enterobacter phage PG7]
Sequence ID: YP_009005350.1 Length: 121 
>hypothetical protein PG7_086 [Enterobacter phage PG7]
Sequence ID: AHI60989.1 Length: 121 >hypothetical protein KAALPHA_90 [Klebsiella phage vB_KpnM_KaAlpha]
Sequence ID: QEG13127.1 Length: 121  
Range 1: 21 to 121

Score:168 bits(560), Expect:3e-52, 
Method:Composition-based stats., 
Identities:38/102(37%), Positives:54/102(52%), Gaps:1/102(0%)

Query  12   DFYNRMTDSIVEYKNAIDEASDDWIRNATACDDTPDNNTGKRLYHKKRCKALIAMDREQL  71
            +F  RM  ++  Y+   D   +  ++  T  D        K  + + +   LI MDR Q+
Sbjct  21   NFIRRMVGAVELYEKQYDRGFELLVKYPTVID-IKGRMAAKSEFIRLKTIGLIEMDRMQI  79

Query  72   QAAHLFEMEKIINETLYNNQLQTAVIEKSVWFSGDPNTPAYH  113
            +A  LFE EK INE  +  Q++   +  SVWFSGDPNTPAYH
Sbjct  80   HAQRLFEKEKAINEEAFETQMKATEVSTSVWFSGDPNTPAYH  121


>hypothetical protein [Serratia phage CHI14]
Sequence ID: YP_009609415.1 Length: 122 
>hypothetical protein [Serratia phage CHI14]
Sequence ID: ARW57513.1 Length: 122 >hypothetical protein [Serratia phage CBH8]
Sequence ID: ARW57788.1 Length: 122  
Range 1: 16 to 122

Score:53.4 bits(168), Expect:6e-07, 
Method:Composition-based stats., 
Identities:32/109(29%), Positives:52/109(47%), Gaps:4/109(3%)

Query  7    REAKLDFYNRMTDSIVEYKNAIDEASDDWIRNATACDDTPDNNTGKRLYHKKRCKA--LI  64
            + AK  F   M  +IV+Y N  +    D I +           T +    K +CKA  LI
Sbjct  16   KGAKQKFCLAMNKAIVKYDN--ERLITDVIMDEERLQTESGELTPELKRFKLKCKAQDLI  73

Query  65   AMDREQLQAAHLFEMEKIINETLYNNQLQTAVIEKSVWFSGDPNTPAYH  113
             MD+ Q++AA  +++EKI     ++   Q   I  S WF+G+P+   ++
Sbjct  74   EMDKAQIEAATDWKLEKIGINVSFDLAEQARAISTSAWFTGEPSNRTFY  122


>hypothetical protein [Serratia phage X20]
Sequence ID: ARW58061.1 Length: 122 
Range 1: 16 to 122

Score:51.9 bits(163), Expect:2e-06, 
Method:Composition-based stats., 
Identities:31/109(28%), Positives:51/109(46%), Gaps:4/109(3%)

Query  7    REAKLDFYNRMTDSIVEYKNAIDEASDDWIRNATACDDTPDNNTGKRLYHKKRCKA--LI  64
            + AK  F   M  +IV+Y N  +    D I +           T +    K +CK   LI
Sbjct  16   KGAKQKFCLAMNKAIVKYDN--ERLITDVIMDEERLQTESGELTPELKRFKLKCKVQDLI  73

Query  65   AMDREQLQAAHLFEMEKIINETLYNNQLQTAVIEKSVWFSGDPNTPAYH  113
             MD+ Q++AA  +++EKI     ++   Q   I  S WF+G+P+   ++
Sbjct  74   EMDKAQIEAATDWKLEKIGINVSFDLAEQARAISTSAWFTGEPSNRTFY  122


>Hypothetical protein [Escherichia phage EcS1]
Sequence ID: BBC78142.1 Length: 119 
Range 1: 17 to 113

Score:51.9 bits(163), Expect:3e-06, 
Method:Composition-based stats., 
Identities:29/103(28%), Positives:51/103(49%), Gaps:9/103(8%)

Query  8    EAKLDFYNRMTDSIVEYKNAIDEASDDWIRNATACDDTPDNN---TGKRLYHKKRCKALI  64
            EA+ DF   M  +I +Y+N      + WI +    ++  +N+     KR+  K     LI
Sbjct  17   EAREDFRAEMQKAIDKYEN------EKWITSVIVDEELENNSFQPKHKRFKLKCNTLDLI  70

Query  65   AMDREQLQAAHLFEMEKIINETLYNNQLQTAVIEKSVWFSGDP  107
             MDR Q++A  +++  KI+     +  L+   +  S WF+G+P
Sbjct  71   EMDRAQIKATEFLDARKIVIVASRDTALKGQELMTSAWFTGEP  113


		
