# Supplementary material for: Influence of Non-canonical DNA Bases on the Genomic Diversity of Tevenvirinae
Source: Front Microbiol. 2021 Apr 6;12:632686. doi: 10.3389/fmicb.2021.632686 (PMC8056088; doi:10.3389/fmicb.2021.632686)
Supplement: Supplementary Data Sheet 2 — The results of the BLAST-assisted (“txt” files) and HMMER-assisted (“xlsx” files) searches for GSC homologs. The clusters containing homologs of proteins from other organisms are listed. [file Data_Sheet_2.ZIP › Data sheet 2/Group VIII/8645.xlsx]

## Sheet: Лист1
	ID	Title	E-value	Ind. E-value	Bitscore	Aligned Positions
1	AVR55275.1	hypothetical protein PSH1140_070 [Enterobacter phage myPSH1140]	5.7e-67	6.3e-67	234	114
2	YP_009005350.1	hypothetical protein PG7_086 [Enterobacter phage PG7]AHI60989.1 hypothetical protein	1.3e-60	1.4e-60	213.5	122
3	BBC78142.1	Hypothetical protein [Escherichia phage EcS1]	6.3e-10	7.9e-10	49.7	115
4	YP_009618151.1	hypothetical protein Cf1_00092 [Citrobacter phage CF1 ERZ-2017]AUE22965.1 hypothetic	0.0000023	0.0000025	38.4	54
5	YP_009190251.1	conserved hypothetical protein [Edwardsiella phage PEi20]BAQ22743.1 conserved hypoth	0.0000056	0.0000074	36.9	98
6	YP_004063778.1	NrdC.9 conserved hypothetical protein [Escherichia phage vB_EcoM_VR7]YP_009209837.1	0.00063	0.00074	30.4	62
7	YP_003734235.1	unnamed protein product [Enterobacteria phage IME08]ADI55414.1 hypothetical protein	0.00065	0.00072	30.4	108
8	AUO78676.1	hypothetical protein vBKpnF48_51 [Klebsiella phage vB_Kpn_F48]QEG12663.1 hypothetica	0.0007	0.00099	30	93
9	XP_018289328.1	hypothetical protein PHYBLDRAFT_147788 [Phycomyces blakesleeanus NRRL 1555(-)]OAD712	0.00077	52	14.8	61
