# Supplementary material for: Influence of Non-canonical DNA Bases on the Genomic Diversity of Tevenvirinae
Source: Front Microbiol. 2021 Apr 6;12:632686. doi: 10.3389/fmicb.2021.632686 (PMC8056088; doi:10.3389/fmicb.2021.632686)
Supplement: Supplementary Data Sheet 2 — The results of the BLAST-assisted (“txt” files) and HMMER-assisted (“xlsx” files) searches for GSC homologs. The clusters containing homologs of proteins from other organisms are listed. [file Data_Sheet_2.ZIP › Data sheet 2/Group VIII/8729.txt]

RID: 6JGDEAA4014	
Job Title:Protein Sequence				
Program: BLASTP 
Query: None ID: lcl|Query_44375(amino acid) Length: 65
Database: nr All non-redundant GenBank CDS translations+PDB+SwissProt+PIR+PRF excluding environmental samples from WGS projects
	
Sequences producing significant alignments:

Sequences  with  E-value BETTER than threshold
                                                                  Max    Total Query   E   Per.                  
Description                                                       Score  Score cover Value Ident  Accession        

hypothetical protein [Cronobacter phage Pet-CM3-4]                97.8   97.8  100%  1e-25 100.00 SCN45834.1       
hypothetical protein PG7_158 [Enterobacter phage PG7]             97.2   97.2  100%  2e-25 84.62  YP_009005422.1   
hypothetical protein CC31p144 [Enterobacter phage CC31]           96.6   96.6  100%  4e-25 84.62  YP_004010002.1   
hypothetical protein KAALPHA_182 [Klebsiella phage...             91.3   91.3  100%  7e-23 76.92  QEG13200.1       
hypothetical protein CGG41_123 [Salmonella phage vB_SnwM_CGG4-1]  74.6   74.6  98%   2e-16 32.31  YP_009286490.1   
hypothetical protein STP4a_126 [Salmonella phage STP4-a]          71.4   71.4  98%   3e-15 30.77  YP_009126333.1   
hypothetical protein [Salmonella phage vB_SenM-S16]               69.7   69.7  98%   2e-14 30.77  YP_007501169.1   
hypothetical protein prasa_gp176 [Enterobacter phage prasa_myo]   63.8   63.8  69%   2e-12 82.22  QGH71732.1       
hypothetical protein [Serratia phage CHI14]                       57.9   57.9  98%   9e-10 43.75  YP_009609472.1   
hypothetical protein [Serratia phage X20]                         53.0   53.0  98%   7e-08 41.54  ARW58118.1       
Hypothetical protein [Escherichia phage EcS1]                     51.5   51.5  98%   3e-07 35.94  BBC78208.1       

Sequences with E-value WORSE than threshold


Alignments:
>hypothetical protein [Cronobacter phage Pet-CM3-4]
Sequence ID: SCN45834.1 Length: 65 
Range 1: 1 to 65

Score:97.8 bits(320), Expect:1e-25, 
Method:Composition-based stats., 
Identities:65/65(100%), Positives:65/65(100%), Gaps:0/65(0%)

Query  1   MTQIKELYTKAKAWVKKTYDADTPMNKFDWILIGVATGCVLTAIKSVILSVGVVAILAHH  60
           MTQIKELYTKAKAWVKKTYDADTPMNKFDWILIGVATGCVLTAIKSVILSVGVVAILAHH
Sbjct  1   MTQIKELYTKAKAWVKKTYDADTPMNKFDWILIGVATGCVLTAIKSVILSVGVVAILAHH  60

Query  61  AYKRG  65
           AYKRG
Sbjct  61  AYKRG  65


>hypothetical protein PG7_158 [Enterobacter phage PG7]
Sequence ID: YP_009005422.1 Length: 65 
>hypothetical protein PG7_158 [Enterobacter phage PG7]
Sequence ID: AHI61061.1 Length: 65  
Range 1: 1 to 65

Score:97.2 bits(318), Expect:2e-25, 
Method:Composition-based stats., 
Identities:55/65(85%), Positives:58/65(89%), Gaps:0/65(0%)

Query  1   MTQIKELYTKAKAWVKKTYDADTPMNKFDWILIGVATGCVLTAIKSVILSVGVVAILAHH  60
           M QIKELYTKAKAWVKKTYD D+PMNKFDWILIGVATG VLT IKSVI+S GV+ IL HH
Sbjct  1   MNQIKELYTKAKAWVKKTYDVDSPMNKFDWILIGVATGVVLTVIKSVIVSCGVLGILIHH  60

Query  61  AYKRG  65
           AYKRG
Sbjct  61  AYKRG  65


>hypothetical protein CC31p144 [Enterobacter phage CC31]
Sequence ID: YP_004010002.1 Length: 65 
>hypothetical protein CC31p144 [Enterobacter phage CC31]
Sequence ID: ADB81640.1 Length: 65  
Range 1: 1 to 65

Score:96.6 bits(316), Expect:4e-25, 
Method:Composition-based stats., 
Identities:55/65(85%), Positives:58/65(89%), Gaps:0/65(0%)

Query  1   MTQIKELYTKAKAWVKKTYDADTPMNKFDWILIGVATGCVLTAIKSVILSVGVVAILAHH  60
           M QIKELYTKAKAWVKKTYD D+PMNKFDWILIGVATG VLT IKSVI+S GV+ IL HH
Sbjct  1   MNQIKELYTKAKAWVKKTYDVDSPMNKFDWILIGVATGVVLTFIKSVIVSCGVLGILIHH  60

Query  61  AYKRG  65
           AYKRG
Sbjct  61  AYKRG  65


>hypothetical protein KAALPHA_182 [Klebsiella phage vB_KpnM_KaAlpha]
Sequence ID: QEG13200.1 Length: 78 
Range 1: 14 to 78

Score:91.3 bits(298), Expect:7e-23, 
Method:Composition-based stats., 
Identities:50/65(77%), Positives:55/65(84%), Gaps:0/65(0%)

Query  1   MTQIKELYTKAKAWVKKTYDADTPMNKFDWILIGVATGCVLTAIKSVILSVGVVAILAHH  60
           M QIKEL+TKAK W KKTYD ++PMNKFDWILIGVATG VLT IKS I+S GV+ IL HH
Sbjct  14  MNQIKELFTKAKEWAKKTYDVESPMNKFDWILIGVATGVVLTVIKSAIVSCGVLGILIHH  73

Query  61  AYKRG  65
           AYKRG
Sbjct  74  AYKRG  78


>hypothetical protein CGG41_123 [Salmonella phage vB_SnwM_CGG4-1]
Sequence ID: YP_009286490.1 Length: 61 
>hypothetical protein CGG41_123 [Salmonella phage vB_SnwM_CGG4-1]
Sequence ID: ANA49478.1 Length: 61  
Range 1: 1 to 61

Score:74.6 bits(241), Expect:2e-16, 
Method:Composition-based stats., 
Identities:21/65(32%), Positives:41/65(63%), Gaps:5/65(7%)

Query  1   MTQIKELYTKAKAWVKKTYDADT-PMNKFDWILIGVATGCVLTAIKSVILSVGVVAILAH  59
           M ++KE+    + +++K Y+ D     ++D+ + G+ TG VLT+I SV L + V+  ++H
Sbjct  1   MKKLKEI----QKYIRKNYNFDKKEFTEWDFAFAGIITGLVLTSINSVFLWLAVIVYMSH  56

Query  60  HAYKR  64
           + +KR
Sbjct  57  QMFKR  61


>hypothetical protein STP4a_126 [Salmonella phage STP4-a]
Sequence ID: YP_009126333.1 Length: 61 
>hypothetical protein [Salmonella phage STML-198]
Sequence ID: YP_009148121.1 Length: 61 >hypothetical protein CPT_Melville_141 [Salmonella phage Melville]
Sequence ID: YP_009615616.1 Length: 61 >hypothetical protein [Salmonella phage STML-198]
Sequence ID: AFU64079.1 Length: 61 >hypothetical protein STP4a_126 [Salmonella phage STP4-a]
Sequence ID: AHJ86980.1 Length: 61 >hypothetical protein CPT_Melville_141 [Salmonella phage Melville]
Sequence ID: ATN93104.1 Length: 61  
Range 1: 1 to 61

Score:71.4 bits(230), Expect:3e-15, 
Method:Composition-based stats., 
Identities:20/65(31%), Positives:38/65(58%), Gaps:5/65(7%)

Query  1   MTQIKELYTKAKAWVKKTYDADT-PMNKFDWILIGVATGCVLTAIKSVILSVGVVAILAH  59
           M ++KE+    + + +K Y+ D     ++D+ + G+  G VLT+I SV L + V+  + H
Sbjct  1   MKKLKEI----QKYFRKNYNFDKKEFTEWDFAFAGIIAGLVLTSINSVFLWLAVIVYMTH  56

Query  60  HAYKR  64
           + +KR
Sbjct  57  QMFKR  61


>hypothetical protein [Salmonella phage vB_SenM-S16]
Sequence ID: YP_007501169.1 Length: 68 
>hypothetical protein [Salmonella phage vB_SenM-S16]
Sequence ID: AGE48188.1 Length: 68  
Range 1: 8 to 68

Score:69.7 bits(224), Expect:2e-14, 
Method:Composition-based stats., 
Identities:20/65(31%), Positives:38/65(58%), Gaps:5/65(7%)

Query  1   MTQIKELYTKAKAWVKKTYDADT-PMNKFDWILIGVATGCVLTAIKSVILSVGVVAILAH  59
           M ++KE+    + + +K Y+ D     ++D+ + G+  G VLT+I SV L + V+  + H
Sbjct  8   MKKLKEI----QKYFRKNYNFDKKEFTEWDFAFAGIIAGLVLTSINSVFLWLAVIVYMTH  63

Query  60  HAYKR  64
           + +KR
Sbjct  64  QMFKR  68


>hypothetical protein prasa_gp176 [Enterobacter phage prasa_myo]
Sequence ID: QGH71732.1 Length: 46 
Range 1: 1 to 45

Score:63.8 bits(204), Expect:2e-12, 
Method:Composition-based stats., 
Identities:37/45(82%), Positives:39/45(86%), Gaps:0/45(0%)

Query  1   MTQIKELYTKAKAWVKKTYDADTPMNKFDWILIGVATGCVLTAIK  45
           M QIKELYTKAKAWV KTYD  +PMNKFDWILIG+ATGCVLT  K
Sbjct  1   MNQIKELYTKAKAWVNKTYDNKSPMNKFDWILIGIATGCVLTGTK  45


>hypothetical protein [Serratia phage CHI14]
Sequence ID: YP_009609472.1 Length: 67 
>hypothetical protein [Serratia phage CHI14]
Sequence ID: ARW57570.1 Length: 67 >hypothetical protein [Serratia phage CBH8]
Sequence ID: ARW57845.1 Length: 67  
Range 1: 1 to 64

Score:57.9 bits(184), Expect:9e-10, 
Method:Composition-based stats., 
Identities:28/64(44%), Positives:40/64(62%), Gaps:0/64(0%)

Query  1   MTQIKELYTKAKAWVKKTYDADTPMNKFDWILIGVATGCVLTAIKSVILSVGVVAILAHH  60
           M +I EL+ KAK W  K Y+    + K+D+ ++G+ATG VL  I S ILSV V   + H 
Sbjct  1   MQKINELFLKAKTWFNKNYEIPDELGKWDYAILGMATGSVLLVINSFILSVLVGLFMLHK  60

Query  61  AYKR  64
           A++R
Sbjct  61  AWER  64


>hypothetical protein [Serratia phage X20]
Sequence ID: ARW58118.1 Length: 68 
Range 1: 1 to 65

Score:53.0 bits(167), Expect:7e-08, 
Method:Composition-based stats., 
Identities:27/65(42%), Positives:39/65(60%), Gaps:1/65(1%)

Query  1   MTQIKELYTKAKAWVKKTYDADTPMNKFDWILIGVATGCVLTAIKSVI-LSVGVVAILAH  59
           M +I EL+ KAK W  K Y+    + K+D+ ++G+ATG VL  I S   LSV V   + H
Sbjct  1   MQKINELFLKAKTWFNKNYEIPDELGKWDYAILGMATGSVLLVINSSFILSVLVGLFMLH  60

Query  60  HAYKR  64
            A++R
Sbjct  61  KAWER  65


>Hypothetical protein [Escherichia phage EcS1]
Sequence ID: BBC78208.1 Length: 69 
Range 1: 3 to 66

Score:51.5 bits(162), Expect:3e-07, 
Method:Composition-based stats., 
Identities:23/64(36%), Positives:39/64(60%), Gaps:0/64(0%)

Query  1   MTQIKELYTKAKAWVKKTYDADTPMNKFDWILIGVATGCVLTAIKSVILSVGVVAILAHH  60
           M ++ EL+ KAK W KK Y+    + K+D+ ++G+A G  L  I S +L++ V   + H 
Sbjct  3   MQKVNELFLKAKTWFKKNYEVKDELGKWDYAMMGMAAGATLVNIGSFMLALLVGLFVIHM  62

Query  61  AYKR  64
           ++KR
Sbjct  63  SWKR  66


		
