# Supplementary material for: Influence of Non-canonical DNA Bases on the Genomic Diversity of Tevenvirinae
Source: Front Microbiol. 2021 Apr 6;12:632686. doi: 10.3389/fmicb.2021.632686 (PMC8056088; doi:10.3389/fmicb.2021.632686)
Supplement: Supplementary Data Sheet 2 — The results of the BLAST-assisted (“txt” files) and HMMER-assisted (“xlsx” files) searches for GSC homologs. The clusters containing homologs of proteins from other organisms are listed. [file Data_Sheet_2.ZIP › Data sheet 2/Group VIII/8729.xlsx]

## Sheet: Лист1
	ID	Title	E-value	Ind. E-value	Bitscore	Aligned Positions
1	SCN45834.1	hypothetical protein [Cronobacter phage Pet-CM3-4]	9.4e-43	1e-42	154.4	66
2	QGH71732.1	hypothetical protein prasa_gp176 [Enterobacter phage prasa_myo]	1.2e-28	1.3e-28	109.3	47
3	YP_009609472.1	hypothetical protein [Serratia phage CHI14]ARW57570.1 hypothetical protein [Serratia	3.1e-12	3.4e-12	56.7	65
4	YP_009190716.1	hypothetical protein JD18_135 [Klebsiella phage JD18]AKY02006.1 hypothetical protein	0.0000023	0.0000025	37.9	57
