# Supplementary material for: Influence of Non-canonical DNA Bases on the Genomic Diversity of Tevenvirinae
Source: Front Microbiol. 2021 Apr 6;12:632686. doi: 10.3389/fmicb.2021.632686 (PMC8056088; doi:10.3389/fmicb.2021.632686)
Supplement: Supplementary Data Sheet 2 — The results of the BLAST-assisted (“txt” files) and HMMER-assisted (“xlsx” files) searches for GSC homologs. The clusters containing homologs of proteins from other organisms are listed. [file Data_Sheet_2.ZIP › Data sheet 2/Group VIII/8805.txt]

RID: 6JJ1KXHW016	
Job Title:Protein Sequence				
Program: BLASTP 
Query: None ID: lcl|Query_39890(amino acid) Length: 67
Database: nr All non-redundant GenBank CDS translations+PDB+SwissProt+PIR+PRF excluding environmental samples from WGS projects
	
Sequences producing significant alignments:

Sequences  with  E-value BETTER than threshold
                                                                  Max    Total Query   E   Per.                  
Description                                                       Score  Score cover Value Ident  Accession        

hypothetical protein [Cronobacter phage Pet-CM3-4]                133    133   100%  1e-39 100.00 SCN45904.1       
hypothetical protein prasa_gp246 [Enterobacter phage prasa_myo]   132    132   100%  2e-39 98.51  QGH71802.1       
hypothetical protein KAALPHA_251 [Klebsiella phage...             132    132   100%  2e-39 97.01  QEG13269.1       
hypothetical protein CC31p211 [Enterobacter phage CC31]           130    130   100%  1e-38 86.57  YP_004010069.1   
hypothetical protein PG7_226 [Enterobacter phage PG7]             96.9   96.9  70%   2e-25 100.00 YP_009005490.1   
hypothetical protein PSH1140_189 [Enterobacter phage myPSH1140]   96.6   96.6  70%   3e-25 97.87  AVR55394.1       
Hypothetical protein [Escherichia phage EcS1]                     44.8   44.8  91%   1e-04 34.43  BBC78275.1       
hypothetical protein CPT_CIP9_029 [Enterobacter phage...          43.0   43.0  100%  6e-04 34.33  QHS01565.1       

Sequences with E-value WORSE than threshold


Alignments:
>hypothetical protein [Cronobacter phage Pet-CM3-4]
Sequence ID: SCN45904.1 Length: 67 
Range 1: 1 to 67

Score:133 bits(441), Expect:1e-39, 
Method:Composition-based stats., 
Identities:67/67(100%), Positives:67/67(100%), Gaps:0/67(0%)

Query  1   MFKRKFIFKVISEYPAEYSHMDSVFFYEKIATLWPWEDPIEVGNSMLESLPAFGIWADAE  60
           MFKRKFIFKVISEYPAEYSHMDSVFFYEKIATLWPWEDPIEVGNSMLESLPAFGIWADAE
Sbjct  1   MFKRKFIFKVISEYPAEYSHMDSVFFYEKIATLWPWEDPIEVGNSMLESLPAFGIWADAE  60

Query  61  YHSCEKL  67
           YHSCEKL
Sbjct  61  YHSCEKL  67


>hypothetical protein prasa_gp246 [Enterobacter phage prasa_myo]
Sequence ID: QGH71802.1 Length: 67 
Range 1: 1 to 67

Score:132 bits(440), Expect:2e-39, 
Method:Composition-based stats., 
Identities:66/67(99%), Positives:67/67(100%), Gaps:0/67(0%)

Query  1   MFKRKFIFKVISEYPAEYSHMDSVFFYEKIATLWPWEDPIEVGNSMLESLPAFGIWADAE  60
           MFKRKFIFKVISEYPAEYSHMDSVFFYEKIATLWPWEDPIEVGNSMLESLPAFG+WADAE
Sbjct  1   MFKRKFIFKVISEYPAEYSHMDSVFFYEKIATLWPWEDPIEVGNSMLESLPAFGVWADAE  60

Query  61  YHSCEKL  67
           YHSCEKL
Sbjct  61  YHSCEKL  67


>hypothetical protein KAALPHA_251 [Klebsiella phage vB_KpnM_KaAlpha]
Sequence ID: QEG13269.1 Length: 73 
Range 1: 7 to 73

Score:132 bits(439), Expect:2e-39, 
Method:Composition-based stats., 
Identities:65/67(97%), Positives:66/67(98%), Gaps:0/67(0%)

Query  1   MFKRKFIFKVISEYPAEYSHMDSVFFYEKIATLWPWEDPIEVGNSMLESLPAFGIWADAE  60
           MFKRKFIFKV SEYPAEYSHMDS+FFYEKIATLWPWEDPIEVGNSMLESLPAFGIWADAE
Sbjct  7   MFKRKFIFKVTSEYPAEYSHMDSIFFYEKIATLWPWEDPIEVGNSMLESLPAFGIWADAE  66

Query  61  YHSCEKL  67
           YHSCEKL
Sbjct  67  YHSCEKL  73


>hypothetical protein CC31p211 [Enterobacter phage CC31]
Sequence ID: YP_004010069.1 Length: 67 
>hypothetical protein CC31p211 [Enterobacter phage CC31]
Sequence ID: ADB81707.1 Length: 67  
Range 1: 1 to 67

Score:130 bits(432), Expect:1e-38, 
Method:Composition-based stats., 
Identities:58/67(87%), Positives:63/67(94%), Gaps:0/67(0%)

Query  1   MFKRKFIFKVISEYPAEYSHMDSVFFYEKIATLWPWEDPIEVGNSMLESLPAFGIWADAE  60
           MFKRKFIFKV SEYPAEYSHMDS+FFYEK+ATLWPWED ++VGNSMLESLP+FGIW D E
Sbjct  1   MFKRKFIFKVTSEYPAEYSHMDSIFFYEKVATLWPWEDAVKVGNSMLESLPSFGIWTDTE  60

Query  61  YHSCEKL  67
           YHSCEKL
Sbjct  61  YHSCEKL  67


>hypothetical protein PG7_226 [Enterobacter phage PG7]
Sequence ID: YP_009005490.1 Length: 47 
>hypothetical protein PG7_226 [Enterobacter phage PG7]
Sequence ID: AHI61129.1 Length: 47  
Range 1: 1 to 47

Score:96.9 bits(317), Expect:2e-25, 
Method:Composition-based stats., 
Identities:47/47(100%), Positives:47/47(100%), Gaps:0/47(0%)

Query  21  MDSVFFYEKIATLWPWEDPIEVGNSMLESLPAFGIWADAEYHSCEKL  67
           MDSVFFYEKIATLWPWEDPIEVGNSMLESLPAFGIWADAEYHSCEKL
Sbjct  1   MDSVFFYEKIATLWPWEDPIEVGNSMLESLPAFGIWADAEYHSCEKL  47


>hypothetical protein PSH1140_189 [Enterobacter phage myPSH1140]
Sequence ID: AVR55394.1 Length: 47 
Range 1: 1 to 47

Score:96.6 bits(316), Expect:3e-25, 
Method:Composition-based stats., 
Identities:46/47(98%), Positives:47/47(100%), Gaps:0/47(0%)

Query  21  MDSVFFYEKIATLWPWEDPIEVGNSMLESLPAFGIWADAEYHSCEKL  67
           MDSVFFYEKIATLWPWEDPIEVGNSMLESLPAFG+WADAEYHSCEKL
Sbjct  1   MDSVFFYEKIATLWPWEDPIEVGNSMLESLPAFGVWADAEYHSCEKL  47


>Hypothetical protein [Escherichia phage EcS1]
Sequence ID: BBC78275.1 Length: 64 
Range 1: 1 to 60

Score:44.8 bits(139), Expect:1e-04, 
Method:Composition-based stats., 
Identities:21/61(34%), Positives:35/61(57%), Gaps:1/61(1%)

Query  1   MFKRKFIFKVISEYPAEYSHMDSVFFYEKIATLWPWEDPIEVGNSMLESLPAFGIWADAE  60
           MFK+ +++K+I  +P E     + ++YE     WPW D  ++      +LP FGIW+D E
Sbjct  1   MFKKTLVYKIIEMHP-ESPLQGTCWLYEHEVCCWPWTDVKKLAFKEEPNLPPFGIWSDVE  59

Query  61  Y  61
           +
Sbjct  60  F  60


>hypothetical protein CPT_CIP9_029 [Enterobacter phage vB_EclM_CIP9]
Sequence ID: QHS01565.1 Length: 65 
Range 1: 1 to 65

Score:43.0 bits(133), Expect:6e-04, 
Method:Composition-based stats., 
Identities:23/67(34%), Positives:34/67(50%), Gaps:2/67(2%)

Query  1   MFKRKFIFKVISEYPAEYSHMDSVFFYEKIATLWPWEDPIEVGNSMLESLPAFGIWADAE  60
           M K  + F+V+S +P    H++  F  E    +WPWED        +E+L   G W+D +
Sbjct  1   MAKYLLKFEVVSRHPRSDGHIEDEF--ETTINVWPWEDVNREIEKKIENLHPVGYWSDLD  58

Query  61  YHSCEKL  67
             SC KL
Sbjct  59  LISCTKL  65


		
