# Supplementary material for: Influence of Non-canonical DNA Bases on the Genomic Diversity of Tevenvirinae
Source: Front Microbiol. 2021 Apr 6;12:632686. doi: 10.3389/fmicb.2021.632686 (PMC8056088; doi:10.3389/fmicb.2021.632686)
Supplement: Supplementary Data Sheet 2 — The results of the BLAST-assisted (“txt” files) and HMMER-assisted (“xlsx” files) searches for GSC homologs. The clusters containing homologs of proteins from other organisms are listed. [file Data_Sheet_2.ZIP › Data sheet 2/Group VIII/8805.xlsx]

## Sheet: Лист1
	ID	Title	E-value	Ind. E-value	Bitscore	Aligned Positions
1	YP_004010069.1	hypothetical protein CC31p211 [Enterobacter phage CC31]ADB81707.1 hypothetical prote	2.2e-46	2.4e-46	166.2	68
2	AVR55394.1	hypothetical protein PSH1140_189 [Enterobacter phage myPSH1140]	9.9e-32	1.1e-31	119.3	48
3	BBC78275.1	Hypothetical protein [Escherichia phage EcS1]	0.000022	0.000025	34.8	62
