# Supplementary material for: Influence of Non-canonical DNA Bases on the Genomic Diversity of Tevenvirinae
Source: Front Microbiol. 2021 Apr 6;12:632686. doi: 10.3389/fmicb.2021.632686 (PMC8056088; doi:10.3389/fmicb.2021.632686)
Supplement: Supplementary Data Sheet 2 — The results of the BLAST-assisted (“txt” files) and HMMER-assisted (“xlsx” files) searches for GSC homologs. The clusters containing homologs of proteins from other organisms are listed. [file Data_Sheet_2.ZIP › Data sheet 2/Group VIII/8843.txt]

RID: 6JJ0EGPS014	
Job Title:Protein Sequence				
Program: BLASTP 
Query: None ID: lcl|Query_64457(amino acid) Length: 74
Database: nr All non-redundant GenBank CDS translations+PDB+SwissProt+PIR+PRF excluding environmental samples from WGS projects
	
Sequences producing significant alignments:

Sequences  with  E-value BETTER than threshold
                                                                  Max    Total Query   E   Per.                  
Description                                                       Score  Score cover Value Ident  Accession        

hypothetical protein PG7_263 [Enterobacter phage PG7]             133    133   100%  2e-39 83.78  YP_009005527.1   
hypothetical protein CC31p248 [Enterobacter phage CC31]           131    131   100%  5e-39 82.43  YP_004010106.1   
hypothetical protein KAALPHA_290 [Klebsiella phage...             131    131   100%  8e-39 82.43  QEG13308.1       
hypothetical protein [Cronobacter phage Pet-CM3-4]                130    130   100%  2e-38 100.00 SCN45939.1       
hypothetical protein CPT_CIP9_070 [Enterobacter phage...          122    122   97%   2e-35 97.22  QHS01606.1       
hypothetical protein prasa_gp281 [Enterobacter phage prasa_myo]   116    116   97%   7e-33 75.00  QGH71837.1       
hypothetical protein [Serratia phage X20]                         73.4   73.4  97%   8e-16 52.78  ARW58218.1       
hypothetical protein [Serratia phage CHI14]                       73.1   73.1  97%   1e-15 52.78  YP_009609567.1   

Sequences with E-value WORSE than threshold
                                                                  Max    Total Query   E   Per.                  
Description                                                       Score  Score cover Value Ident  Accession        

hypothetical protein [Klebsiella phage PhiKpNIH-6]                38.0   38.0  82%   0.082 34.43  QHB49318.1       
putative acylphosphatase [Klebsiella phage EI]                    37.7   37.7  82%   0.11  34.43  QEM42464.1       

Alignments:
>hypothetical protein PG7_263 [Enterobacter phage PG7]
Sequence ID: YP_009005527.1 Length: 74 
>hypothetical protein PG7_263 [Enterobacter phage PG7]
Sequence ID: AHI61166.1 Length: 74  
Range 1: 1 to 74

Score:133 bits(441), Expect:2e-39, 
Method:Composition-based stats., 
Identities:62/74(84%), Positives:66/74(89%), Gaps:0/74(0%)

Query  1   MAHIYLGVADEEHFENEVEKFGLECKFAGDIAWGFEYKVSGSHEAIVKFLTESYCVGADE  60
           MAHIYLGVADEEHFE EVEKFGL C++AGD+ WG+EYKV G  E IVKFLTESYCVGADE
Sbjct  1   MAHIYLGVADEEHFEAEVEKFGLNCELAGDVEWGYEYKVFGPREKIVKFLTESYCVGADE  60

Query  61  DGEFLADTISEICN  74
            GEFLADTISEICN
Sbjct  61  TGEFLADTISEICN  74


>hypothetical protein CC31p248 [Enterobacter phage CC31]
Sequence ID: YP_004010106.1 Length: 74 
>hypothetical protein CC31p248 [Enterobacter phage CC31]
Sequence ID: ADB81744.1 Length: 74  
Range 1: 1 to 74

Score:131 bits(437), Expect:5e-39, 
Method:Composition-based stats., 
Identities:61/74(82%), Positives:66/74(89%), Gaps:0/74(0%)

Query  1   MAHIYLGVADEEHFENEVEKFGLECKFAGDIAWGFEYKVSGSHEAIVKFLTESYCVGADE  60
           MAHIYLGVADEEHFE EVE+FGL C++AGD+ WG+EYKV G  E IVKFLTESYCVGADE
Sbjct  1   MAHIYLGVADEEHFEAEVEQFGLNCELAGDVEWGYEYKVFGPREKIVKFLTESYCVGADE  60

Query  61  DGEFLADTISEICN  74
            GEFLADTISEICN
Sbjct  61  TGEFLADTISEICN  74


>hypothetical protein KAALPHA_290 [Klebsiella phage vB_KpnM_KaAlpha]
Sequence ID: QEG13308.1 Length: 74 
Range 1: 1 to 74

Score:131 bits(435), Expect:8e-39, 
Method:Composition-based stats., 
Identities:61/74(82%), Positives:66/74(89%), Gaps:0/74(0%)

Query  1   MAHIYLGVADEEHFENEVEKFGLECKFAGDIAWGFEYKVSGSHEAIVKFLTESYCVGADE  60
           MAHIYLGVADEEHFE EVEKFGL C++AGD+ WG+EY+V G  E IVKFLTESYCVGADE
Sbjct  1   MAHIYLGVADEEHFEAEVEKFGLSCELAGDVEWGYEYRVFGPREKIVKFLTESYCVGADE  60

Query  61  DGEFLADTISEICN  74
            GEFLADTISEICN
Sbjct  61  TGEFLADTISEICN  74


>hypothetical protein [Cronobacter phage Pet-CM3-4]
Sequence ID: SCN45939.1 Length: 74 
Range 1: 1 to 74

Score:130 bits(432), Expect:2e-38, 
Method:Composition-based stats., 
Identities:74/74(100%), Positives:74/74(100%), Gaps:0/74(0%)

Query  1   MAHIYLGVADEEHFENEVEKFGLECKFAGDIAWGFEYKVSGSHEAIVKFLTESYCVGADE  60
           MAHIYLGVADEEHFENEVEKFGLECKFAGDIAWGFEYKVSGSHEAIVKFLTESYCVGADE
Sbjct  1   MAHIYLGVADEEHFENEVEKFGLECKFAGDIAWGFEYKVSGSHEAIVKFLTESYCVGADE  60

Query  61  DGEFLADTISEICN  74
           DGEFLADTISEICN
Sbjct  61  DGEFLADTISEICN  74


>hypothetical protein CPT_CIP9_070 [Enterobacter phage vB_EclM_CIP9]
Sequence ID: QHS01606.1 Length: 74 
Range 1: 1 to 72

Score:122 bits(406), Expect:2e-35, 
Method:Composition-based stats., 
Identities:70/72(97%), Positives:71/72(98%), Gaps:0/72(0%)

Query  1   MAHIYLGVADEEHFENEVEKFGLECKFAGDIAWGFEYKVSGSHEAIVKFLTESYCVGADE  60
           MAHIYLGVAD+EHFENEVEKFGLECKFAGDIAWGFEYKVSGS EAIVKFLTESYCVGADE
Sbjct  1   MAHIYLGVADDEHFENEVEKFGLECKFAGDIAWGFEYKVSGSREAIVKFLTESYCVGADE  60

Query  61  DGEFLADTISEI  72
           DGEFLADTISEI
Sbjct  61  DGEFLADTISEI  72


>hypothetical protein prasa_gp281 [Enterobacter phage prasa_myo]
Sequence ID: QGH71837.1 Length: 75 
Range 1: 1 to 72

Score:116 bits(385), Expect:7e-33, 
Method:Composition-based stats., 
Identities:54/72(75%), Positives:60/72(83%), Gaps:0/72(0%)

Query  1   MAHIYLGVADEEHFENEVEKFGLECKFAGDIAWGFEYKVSGSHEAIVKFLTESYCVGADE  60
           MA IYLGVAD E+FE EVEKFGL C++AGD+ WG+EYKV G  + I KFL ESYCVGADE
Sbjct  1   MARIYLGVADTEYFEAEVEKFGLNCELAGDVEWGYEYKVFGPRDKIKKFLAESYCVGADE  60

Query  61  DGEFLADTISEI  72
            GEFLADTISEI
Sbjct  61  TGEFLADTISEI  72


>hypothetical protein [Serratia phage X20]
Sequence ID: ARW58218.1 Length: 74 
Range 1: 1 to 72

Score:73.4 bits(237), Expect:8e-16, 
Method:Composition-based stats., 
Identities:38/72(53%), Positives:44/72(61%), Gaps:0/72(0%)

Query  1   MAHIYLGVADEEHFENEVEKFGLECKFAGDIAWGFEYKVSGSHEAIVKFLTESYCVGADE  60
           MA IYLGVAD EHFE  +  + L    A    WG+EY + G    I  +L E YCVGADE
Sbjct  1   MARIYLGVADTEHFEATIADYSLREISAESCGWGWEYYIEGDRSQIEAYLREQYCVGADE  60

Query  61  DGEFLADTISEI  72
           DG FL DT+ EI
Sbjct  61  DGTFLRDTLKEI  72


>hypothetical protein [Serratia phage CHI14]
Sequence ID: YP_009609567.1 Length: 74 
>hypothetical protein [Serratia phage CHI14]
Sequence ID: ARW57665.1 Length: 74 >hypothetical protein [Serratia phage CBH8]
Sequence ID: ARW57940.1 Length: 74  
Range 1: 1 to 72

Score:73.1 bits(236), Expect:1e-15, 
Method:Composition-based stats., 
Identities:38/72(53%), Positives:44/72(61%), Gaps:0/72(0%)

Query  1   MAHIYLGVADEEHFENEVEKFGLECKFAGDIAWGFEYKVSGSHEAIVKFLTESYCVGADE  60
           MA IYLGVAD EHFE  +  + L    A    WG+EY + G    I  +L E YCVGADE
Sbjct  1   MARIYLGVADTEHFEATIADYSLREISAESCGWGWEYCIEGDRSQIEAYLREQYCVGADE  60

Query  61  DGEFLADTISEI  72
           DG FL DT+ EI
Sbjct  61  DGTFLRDTLKEI  72


>hypothetical protein [Klebsiella phage PhiKpNIH-6]
Sequence ID: QHB49318.1 Length: 73 
Range 1: 1 to 61

Score:38.0 bits(116), Expect:0.082, 
Method:Composition-based stats., 
Identities:21/61(34%), Positives:33/61(54%), Gaps:0/61(0%)

Query  1   MAHIYLGVADEEHFENEVEKFGLECKFAGDIAWGFEYKVSGSHEAIVKFLTESYCVGADE  60
           MA I L V   + FE +++ +GL          G++  + G++  I KFLTE YC G D+
Sbjct  1   MAKISLFVVLIDKFEEDIKTYGLNIVNLSQECAGYDVTIEGTYPMIHKFLTELYCQGMDD  60

Query  61  D  61
           +
Sbjct  61  E  61


>putative acylphosphatase [Klebsiella phage EI]
Sequence ID: QEM42464.1 Length: 73 
Range 1: 1 to 61

Score:37.7 bits(115), Expect:0.11, 
Method:Composition-based stats., 
Identities:21/61(34%), Positives:33/61(54%), Gaps:0/61(0%)

Query  1   MAHIYLGVADEEHFENEVEKFGLECKFAGDIAWGFEYKVSGSHEAIVKFLTESYCVGADE  60
           MA I L V   + FE +++ +GL          G++  + G++  I KFLTE YC G D+
Sbjct  1   MAKISLFVVLIDKFEEDIKTYGLNIVNLSQECAGYDATIEGTYPMIHKFLTELYCQGMDD  60

Query  61  D  61
           +
Sbjct  61  E  61


		
