# Supplementary material for: Influence of Non-canonical DNA Bases on the Genomic Diversity of Tevenvirinae
Source: Front Microbiol. 2021 Apr 6;12:632686. doi: 10.3389/fmicb.2021.632686 (PMC8056088; doi:10.3389/fmicb.2021.632686)
Supplement: Supplementary Data Sheet 2 — The results of the BLAST-assisted (“txt” files) and HMMER-assisted (“xlsx” files) searches for GSC homologs. The clusters containing homologs of proteins from other organisms are listed. [file Data_Sheet_2.ZIP › Data sheet 2/Group VIII/8843.xlsx]

## Sheet: Лист1
	ID	Title	E-value	Ind. E-value	Bitscore	Aligned Positions
1	ARW58218.1	hypothetical protein [Serratia phage X20]	3.7e-22	4e-22	88.8	74
2	AUO78790.1	hypothetical protein vBKpnF48_165 [Klebsiella phage vB_Kpn_F48]QEG12781.1 hypothetic	0.000076	0.000086	33.2	62
3	XP_013793249.1	uncharacterized protein LOC106477204, partial [Limulus polyphemus]	0.00035	1900	9.7	33
