# Supplementary material for: Influence of Non-canonical DNA Bases on the Genomic Diversity of Tevenvirinae
Source: Front Microbiol. 2021 Apr 6;12:632686. doi: 10.3389/fmicb.2021.632686 (PMC8056088; doi:10.3389/fmicb.2021.632686)
Supplement: Supplementary Data Sheet 2 — The results of the BLAST-assisted (“txt” files) and HMMER-assisted (“xlsx” files) searches for GSC homologs. The clusters containing homologs of proteins from other organisms are listed. [file Data_Sheet_2.ZIP › Data sheet 2/Group VII/7482.txt]

RID: 6JXPS0E9014	
Job Title:Protein Sequence				
Program: BLASTP 
Query: None ID: lcl|Query_47888(amino acid) Length: 75
Database: nr All non-redundant GenBank CDS translations+PDB+SwissProt+PIR+PRF excluding environmental samples from WGS projects
	
Sequences producing significant alignments:

Sequences  with  E-value BETTER than threshold
                                                                  Max    Total Query   E   Per.                  
Description                                                       Score  Score cover Value Ident  Accession        

hypothetical protein CPT_Merlin86 [Citrobacter phage Merlin]      144    144   100%  6e-44 100.00 YP_009203800.1   
hypothetical protein Cf1_00085 [Citrobacter phage CF1 ERZ-2017]   143    143   100%  2e-43 96.00  YP_009618144.1   
hypothetical protein [Candidatus Nomurabacteria bacterium]        142    142   100%  4e-43 96.00  NCU27946.1       
hypothetical protein CPT_Moon86 [Citrobacter phage Moon]          132    132   89%   4e-39 92.54  YP_009146519.1   
hypothetical protein [Cronobacter phage Pet-CM3-4]                46.1   46.1  85%   1e-04 30.77  SCN45764.1       
hypothetical protein CC31p076 [Enterobacter phage CC31]           45.5   45.5  82%   2e-04 37.88  YP_004009934.1   
hypothetical protein PG7_076 [Enterobacter phage PG7]             44.6   44.6  82%   4e-04 37.88  YP_009005340.1   

Sequences with E-value WORSE than threshold


Alignments:
>hypothetical protein CPT_Merlin86 [Citrobacter phage Merlin]
Sequence ID: YP_009203800.1 Length: 75 
>hypothetical protein CPT_Merlin86 [Citrobacter phage Merlin]
Sequence ID: AKU43732.1 Length: 75  
Range 1: 1 to 75

Score:144 bits(479), Expect:6e-44, 
Method:Composition-based stats., 
Identities:75/75(100%), Positives:75/75(100%), Gaps:0/75(0%)

Query  1   MLTAEEALMSVYRAYFAEHGDIPSSPAVIKAAMTKAHNAFHARVSEAARKKFGKRYYNSP  60
           MLTAEEALMSVYRAYFAEHGDIPSSPAVIKAAMTKAHNAFHARVSEAARKKFGKRYYNSP
Sbjct  1   MLTAEEALMSVYRAYFAEHGDIPSSPAVIKAAMTKAHNAFHARVSEAARKKFGKRYYNSP  60

Query  61  NYFDELDQIKREMLC  75
           NYFDELDQIKREMLC
Sbjct  61  NYFDELDQIKREMLC  75


>hypothetical protein Cf1_00085 [Citrobacter phage CF1 ERZ-2017]
Sequence ID: YP_009618144.1 Length: 82 
>hypothetical protein Cf1_00085 [Citrobacter phage CF1 ERZ-2017]
Sequence ID: AUE22958.1 Length: 82  
Range 1: 8 to 82

Score:143 bits(475), Expect:2e-43, 
Method:Composition-based stats., 
Identities:72/75(96%), Positives:74/75(98%), Gaps:0/75(0%)

Query  1   MLTAEEALMSVYRAYFAEHGDIPSSPAVIKAAMTKAHNAFHARVSEAARKKFGKRYYNSP  60
           MLTAEEALMSVYRAYFAEHGDIPSSPAVIKAAMTKAHNAFHARVSEAAR+KFGK YYN+P
Sbjct  8   MLTAEEALMSVYRAYFAEHGDIPSSPAVIKAAMTKAHNAFHARVSEAAREKFGKGYYNNP  67

Query  61  NYFDELDQIKREMLC  75
           NYFDELDQIKREMLC
Sbjct  68  NYFDELDQIKREMLC  82


>hypothetical protein [Candidatus Nomurabacteria bacterium]
Sequence ID: NCU27946.1 Length: 82 
Range 1: 8 to 82

Score:142 bits(473), Expect:4e-43, 
Method:Composition-based stats., 
Identities:72/75(96%), Positives:74/75(98%), Gaps:0/75(0%)

Query  1   MLTAEEALMSVYRAYFAEHGDIPSSPAVIKAAMTKAHNAFHARVSEAARKKFGKRYYNSP  60
           M+TAEEALMSVYRAYFAEHGDIPSSPAVIKAAMTKAHNAFHARVSEAARKKFGK YYN+P
Sbjct  8   MFTAEEALMSVYRAYFAEHGDIPSSPAVIKAAMTKAHNAFHARVSEAARKKFGKGYYNNP  67

Query  61  NYFDELDQIKREMLC  75
           NYFDELDQIKREMLC
Sbjct  68  NYFDELDQIKREMLC  82


>hypothetical protein CPT_Moon86 [Citrobacter phage Moon]
Sequence ID: YP_009146519.1 Length: 67 
>hypothetical protein CPT_Moon86 [Citrobacter phage Moon]
Sequence ID: AIX12057.1 Length: 67  
Range 1: 1 to 67

Score:132 bits(438), Expect:4e-39, 
Method:Composition-based stats., 
Identities:62/67(93%), Positives:64/67(95%), Gaps:0/67(0%)

Query  9   MSVYRAYFAEHGDIPSSPAVIKAAMTKAHNAFHARVSEAARKKFGKRYYNSPNYFDELDQ  68
           MSVYRAYFAEHGDIPSS AVIKAAMTKAHNAFHA+VSEAA KKFGK YYN+PNYFDELDQ
Sbjct  1   MSVYRAYFAEHGDIPSSSAVIKAAMTKAHNAFHAKVSEAAMKKFGKGYYNNPNYFDELDQ  60

Query  69  IKREMLC  75
           IKREMLC
Sbjct  61  IKREMLC  67


>hypothetical protein [Cronobacter phage Pet-CM3-4]
Sequence ID: SCN45764.1 Length: 97 
Range 1: 7 to 71

Score:46.1 bits(143), Expect:1e-04, 
Method:Composition-based stats., 
Identities:20/65(31%), Positives:43/65(66%), Gaps:1/65(1%)

Query  1   MLTAEEALMSVYRAYFAEHGDIPSSPAVIKAAMTKAHNAFHARVSEAARKKFGKRY-YNS  59
           M+ AE++L+ +  AY  +HG +P S +++K+A+T+AH+     ++    K++G ++ + +
Sbjct  7   MMEAEDSLLRMMVAYHKDHGKMPDSYSILKSALTRAHSFAFGSINREVAKRLGVKWDHRT  66

Query  60  PNYFD  64
           PN+ D
Sbjct  67  PNHPD  71


>hypothetical protein CC31p076 [Enterobacter phage CC31]
Sequence ID: YP_004009934.1 Length: 97 
>conserved hypothetical protein [Enterobacter phage CC31]
Sequence ID: ADB81572.1 Length: 97 >hypothetical protein PSH1140_063 [Enterobacter phage myPSH1140]
Sequence ID: AVR55268.1 Length: 97 >hypothetical protein prasa_gp76 [Enterobacter phage prasa_myo]
Sequence ID: QGH71651.1 Length: 97  
Range 1: 7 to 72

Score:45.5 bits(141), Expect:2e-04, 
Method:Composition-based stats., 
Identities:25/66(38%), Positives:43/66(65%), Gaps:4/66(6%)

Query  1   MLTAEEALMSVYRAYFAEHGDIPSSPAVIKAAMTKAHN-AFHARVSEAARK---KFGKRY  56
           M+ AE++L+ +  AY  +HG +P S +V+K+A+T+AH+ AF +   E A++   K+  R 
Sbjct  7   MMEAEDSLLRMMVAYHKDHGKMPDSYSVLKSALTRAHSFAFGSINREVAKRLGVKWDHRT  66

Query  57  YNSPNY  62
            N P+Y
Sbjct  67  QNHPDY  72


>hypothetical protein PG7_076 [Enterobacter phage PG7]
Sequence ID: YP_009005340.1 Length: 97 
>hypothetical protein PG7_076 [Enterobacter phage PG7]
Sequence ID: AHI60979.1 Length: 97 >hypothetical protein KAALPHA_80 [Klebsiella phage vB_KpnM_KaAlpha]
Sequence ID: QEG13117.1 Length: 97  
Range 1: 7 to 72

Score:44.6 bits(138), Expect:4e-04, 
Method:Composition-based stats., 
Identities:25/66(38%), Positives:43/66(65%), Gaps:4/66(6%)

Query  1   MLTAEEALMSVYRAYFAEHGDIPSSPAVIKAAMTKAHN-AFHARVSEAARK---KFGKRY  56
           M+ AE++L+ +  AY  +HG +P S +V+K+A+T+AH+ AF +   E A++   K+  R 
Sbjct  7   MIEAEDSLLRMMVAYHKDHGKMPYSYSVLKSALTRAHSFAFGSINREVAKRLGVKWDHRT  66

Query  57  YNSPNY  62
            N P+Y
Sbjct  67  QNHPDY  72


		
