# Supplementary material for: Influence of Non-canonical DNA Bases on the Genomic Diversity of Tevenvirinae
Source: Front Microbiol. 2021 Apr 6;12:632686. doi: 10.3389/fmicb.2021.632686 (PMC8056088; doi:10.3389/fmicb.2021.632686)
Supplement: Supplementary Data Sheet 2 — The results of the BLAST-assisted (“txt” files) and HMMER-assisted (“xlsx” files) searches for GSC homologs. The clusters containing homologs of proteins from other organisms are listed. [file Data_Sheet_2.ZIP › Data sheet 2/Group VII/7482.xlsx]

## Sheet: Лист1
	ID	Title	E-value	Ind. E-value	Bitscore	Aligned Positions
1	YP_009146519.1	hypothetical protein CPT_Moon86 [Citrobacter phage Moon]AIX12057.1 hypothetical prot	7.6e-47	8.4e-47	167.8	68
2	YP_004009934.1	hypothetical protein CC31p076 [Enterobacter phage CC31]ADB81572.1 conserved hypothet	0.000041	0.000051	33.9	67
3	YP_009211507.1	hypothetical protein PM2_086 [Pectobacterium bacteriophage PM2]AHY25048.1 hypothetic	0.000042	0.000052	33.9	80
