# Supplementary material for: Influence of Non-canonical DNA Bases on the Genomic Diversity of Tevenvirinae
Source: Front Microbiol. 2021 Apr 6;12:632686. doi: 10.3389/fmicb.2021.632686 (PMC8056088; doi:10.3389/fmicb.2021.632686)
Supplement: Supplementary Data Sheet 2 — The results of the BLAST-assisted (“txt” files) and HMMER-assisted (“xlsx” files) searches for GSC homologs. The clusters containing homologs of proteins from other organisms are listed. [file Data_Sheet_2.ZIP › Data sheet 2/Group VII/7494.txt]

RID: 6JY7ZCXK016	
Job Title:Protein Sequence				
Program: BLASTP 
Query: None ID: lcl|Query_1577(amino acid) Length: 49
Database: nr All non-redundant GenBank CDS translations+PDB+SwissProt+PIR+PRF excluding environmental samples from WGS projects
	
Sequences producing significant alignments:

Sequences  with  E-value BETTER than threshold
                                                                  Max    Total Query   E   Per.                  
Description                                                       Score  Score cover Value Ident  Accession        

hypothetical protein CPT_Merlin98 [Citrobacter phage Merlin]      89.0   89.0  100%  1e-22 100.00 YP_009203812.1   
hypothetical protein CPT_Moon98 [Citrobacter phage Moon]          87.0   87.0  100%  9e-22 71.43  YP_009146531.1   
hypothetical protein JC221_087 [Yersinia phage JC221]             40.4   40.4  100%  0.003 40.82  QFR55733.1       

Sequences with E-value WORSE than threshold


Alignments:
>hypothetical protein CPT_Merlin98 [Citrobacter phage Merlin]
Sequence ID: YP_009203812.1 Length: 49 
>hypothetical protein Cf1_00097 [Citrobacter phage CF1 ERZ-2017]
Sequence ID: YP_009618156.1 Length: 49 >hypothetical protein CPT_Merlin98 [Citrobacter phage Merlin]
Sequence ID: AKU43744.1 Length: 49 >hypothetical protein Cf1_00097 [Citrobacter phage CF1 ERZ-2017]
Sequence ID: AUE22970.1 Length: 49  
Range 1: 1 to 49

Score:89.0 bits(290), Expect:1e-22, 
Method:Composition-based stats., 
Identities:49/49(100%), Positives:49/49(100%), Gaps:0/49(0%)

Query  1   MAHLISYQTKIVLFRNGSFVCDSKSRESLKYMSDATAISYIDLNGSWVQ  49
           MAHLISYQTKIVLFRNGSFVCDSKSRESLKYMSDATAISYIDLNGSWVQ
Sbjct  1   MAHLISYQTKIVLFRNGSFVCDSKSRESLKYMSDATAISYIDLNGSWVQ  49


>hypothetical protein CPT_Moon98 [Citrobacter phage Moon]
Sequence ID: YP_009146531.1 Length: 49 
>hypothetical protein CPT_Moon98 [Citrobacter phage Moon]
Sequence ID: AIX12069.1 Length: 49  
Range 1: 1 to 49

Score:87.0 bits(283), Expect:9e-22, 
Method:Composition-based stats., 
Identities:35/49(71%), Positives:40/49(81%), Gaps:0/49(0%)

Query  1   MAHLISYQTKIVLFRNGSFVCDSKSRESLKYMSDATAISYIDLNGSWVQ  49
           M +LISYQTKI+LFRN S+VCDS +R SL+ M    AISYIDLNGSWVQ
Sbjct  1   MTQLISYQTKIILFRNNSYVCDSLTRNSLRKMHTEDAISYIDLNGSWVQ  49


>hypothetical protein JC221_087 [Yersinia phage JC221]
Sequence ID: QFR55733.1 Length: 48 
Range 1: 1 to 48

Score:40.4 bits(124), Expect:0.003, 
Method:Composition-based stats., 
Identities:20/49(41%), Positives:31/49(63%), Gaps:1/49(2%)

Query  1   MAHLISYQTKIVLFRNGSFVCDSKSRESLKYMSDATAISYIDLNGSWVQ  49
           M+ LI  +TK +LF+ GS+  ++    + K+ S    I+YID+NG WVQ
Sbjct  1   MSELILNETKRILFKAGSYRVETPKGNTSKW-SINDWINYIDVNGEWVQ  48


		
