# Supplementary material for: Influence of Non-canonical DNA Bases on the Genomic Diversity of Tevenvirinae
Source: Front Microbiol. 2021 Apr 6;12:632686. doi: 10.3389/fmicb.2021.632686 (PMC8056088; doi:10.3389/fmicb.2021.632686)
Supplement: Supplementary Data Sheet 2 — The results of the BLAST-assisted (“txt” files) and HMMER-assisted (“xlsx” files) searches for GSC homologs. The clusters containing homologs of proteins from other organisms are listed. [file Data_Sheet_2.ZIP › Data sheet 2/Group VII/7548.txt]

RID: 6JYCKY0P016	
Job Title:Protein Sequence				
Program: BLASTP 
Query: None ID: lcl|Query_94817(amino acid) Length: 192
Database: nr All non-redundant GenBank CDS translations+PDB+SwissProt+PIR+PRF excluding environmental samples from WGS projects
	
Sequences producing significant alignments:

Sequences  with  E-value BETTER than threshold
                                                                  Max    Total Query    E    Per.                  
Description                                                       Score  Score cover Value  Ident  Accession        

putative lipoprotein [Citrobacter phage Merlin]                   374    374   100%  8e-132 100.00 YP_009203866.1   
putative lipoprotein [Citrobacter phage Moon]                     374    374   100%  8e-132 97.92  YP_009146581.1   
putative lipoprotein [Citrobacter phage CF1 ERZ-2017]             371    371   100%  1e-130 97.92  YP_009618206.1   
hypothetical protein CR9_125 [Cronobacter phage CR9]              132    132   85%   5e-36  46.24  YP_009015087.1   
hypothetical protein ADU18_0232 [Cronobacter phage PBES 02]       129    129   85%   9e-35  45.14  YP_009189090.1   
hypothetical protein CR8_115 [Cronobacter phage CR8]              129    129   85%   9e-35  43.43  YP_009042352.1   
hypothetical protein CR3_111 [Cronobacter phage CR3]              129    129   85%   1e-34  45.14  YP_006383126.1   
DUF1190 domain-containing protein [Escherichia coli]              128    128   85%   2e-34  45.14  KAB3178540.1     
hypothetical protein OMEGA_122 [Klebsiella phage vB_KpnM_KaOmega] 126    126   85%   7e-34  44.57  QEG12190.1       
conserved outer membrane protein [Dickeya dadantii 3937]          128    128   95%   1e-33  39.13  ADM96563.1       
DUF1190 family protein [Dickeya dadantii]                         127    127   95%   1e-33  39.13  WP_161450629.1   
DUF1190 family protein [Dickeya dadantii]                         127    127   95%   1e-33  39.13  WP_033111540.1   
DUF1190 family protein [Dickeya dadantii]                         126    126   95%   4e-33  39.13  WP_038910052.1   
DUF1190 family protein [Dickeya dadantii]                         126    126   95%   5e-33  39.13  WP_038921433.1   
DUF1190 family protein [Dickeya fangzhongdai]                     123    123   95%   9e-32  40.00  WP_100848732.1   
DUF1190 family protein [Dickeya fangzhongdai]                     122    122   95%   1e-31  40.00  WP_049854019.1   
MULTISPECIES: DUF1190 family protein [Dickeya]                    122    122   95%   1e-31  40.00  WP_038917583.1   
DUF1190 family protein [Dickeya fangzhongdai]                     122    122   95%   1e-31  39.07  WP_121479575.1   
DUF1190 family protein [Dickeya sp. Secpp 1600]                   121    121   95%   5e-31  39.07  WP_107758570.1   
DUF1190 family protein [Leminorella grimontii]                    120    120   95%   6e-31  36.95  WP_036024058.1   
DUF1190 family protein [Dickeya chrysanthemi]                     120    120   95%   6e-31  37.20  WP_015848087.1   
DUF1190 family protein [Leminorella richardii]                    119    119   95%   9e-31  38.12  WP_111741154.1   
DUF1190 family protein [Klebsiella pneumoniae]                    126    126   98%   9e-31  38.53  WP_151366452.1   
DUF1190 family protein [Dickeya chrysanthemi]                     120    120   95%   1e-30  37.32  WP_040002760.1   
outer membrane protein [Escherichia coli HVH 70 (4-2963531)]      119    119   98%   1e-30  37.90  EQP45819.1       
DUF1190 family protein [Cronobacter muytjensii]                   119    119   95%   1e-30  38.24  WP_161579734.1   
DUF1190 family protein [Dickeya fangzhongdai]                     119    119   95%   2e-30  38.14  WP_039694559.1   
lipoprotein [Salmonella enterica subsp. enterica serovar...       119    119   95%   2e-30  37.85  CRE57624.1       
DUF1190 family protein [Dickeya chrysanthemi]                     119    119   95%   2e-30  36.84  WP_033577561.1   
DUF1190 family protein [Dickeya fangzhongdai]                     119    119   95%   2e-30  38.14  WP_038663085.1   
DUF1190 family protein [Erwinia tracheiphila]                     118    118   98%   2e-30  38.25  WP_016190458.1   
DUF1190 family protein [Erwinia tracheiphila]                     118    118   98%   3e-30  38.25  AXF78377.1       
putative inner membrane protein [Escherichia coli]                119    119   98%   3e-30  37.90  STM53308.1       
DUF1190 family protein [Dickeya dianthicola]                      119    119   95%   3e-30  39.15  WP_024104273.1   
DUF1190 family protein [Klebsiella aerogenes]                     118    118   98%   4e-30  38.07  WP_047065621.1   
Protein of uncharacterised function (DUF1190) [Shigella flexneri] 119    119   98%   4e-30  37.90  SPZ75029.1       
DUF1190 family protein [Dickeya sp. NCPPB 3274]                   118    118   95%   5e-30  37.74  WP_042858362.1   
hypothetical protein D083_2921 [Dickeya solani RNS 08.23.3.1.A]   118    118   95%   5e-30  38.10  AUC43270.1       
hypothetical protein BIS47_10 [Klebsiella phage vB_KpnM_BIS47]    116    116   89%   5e-30  40.12  ARB12514.1       
DUF1190 family protein [Dickeya sp. ws52]                         118    118   95%   6e-30  36.49  WP_143839886.1   
putative lipoprotein [Salmonella enterica subsp. enterica...      118    118   98%   6e-30  37.44  EHC46914.1       
DUF1190 family protein [Dickeya solani]                           118    118   95%   6e-30  38.10  WP_057084343.1   
DUF1190 family protein [Dickeya solani]                           118    118   95%   6e-30  38.10  WP_022631860.1   
DUF1190 family protein [Biostraticola sp. BGMRC 2031]             117    117   94%   6e-30  38.00  WP_136991249.1   
putative lipoprotein [Salmonella enterica subsp. enterica...      117    117   95%   6e-30  37.85  EHC80164.1       
DUF1190 family protein [Shigella flexneri]                        116    116   95%   8e-30  38.32  WP_064734507.1   
DUF1190 family protein [Nissabacter archeti]                      116    116   94%   1e-29  38.69  WP_072927257.1   
MULTISPECIES: DUF1190 family protein [Dickeya]                    117    117   95%   1e-29  39.81  WP_016943074.1   
DUF1190 family protein [Erwinia sp. 198]                          116    116   98%   1e-29  37.33  WP_125287203.1   
putative lipoprotein [Klebsiella phage vB_KpnM_KB57]              115    115   89%   2e-29  40.34  YP_009187646.1   
DUF1190 family protein [Brenneria roseae]                         116    116   94%   2e-29  37.75  WP_109053797.1   
DUF1190 family protein [Escherichia coli]                         116    116   98%   2e-29  39.15  WP_029305532.1   
hypothetical protein CPT_Mydo_267 [Proteus phage Mydo]            115    115   89%   2e-29  40.12  AZF87819.1       
putative lipoprotein [Salmonella enterica subsp. enterica...      116    116   95%   2e-29  37.85  EHC67395.1       
DUF1190 family protein [Escherichia coli]                         116    116   99%   2e-29  38.46  WP_020232443.1   
DUF1190 family protein [Shigella sonnei]                          115    115   95%   2e-29  38.32  WP_052970085.1   
DUF1190 family protein [Kosakonia arachidis]                      115    115   95%   3e-29  39.44  WP_090121451.1   
putative inner membrane protein [Escherichia coli]                116    116   98%   3e-29  37.90  SPX17531.1       
MULTISPECIES: DUF1190 family protein [Kosakonia]                  115    115   95%   3e-29  39.44  WP_007370085.1   
DUF1190 family protein [Dickeya zeae]                             116    116   95%   3e-29  40.78  WP_038903104.1   
MULTISPECIES: DUF1190 family protein [Kosakonia]                  115    115   95%   3e-29  39.44  WP_035887827.1   
DUF1190 family protein [Salmonella enterica subsp. enterica...    114    114   95%   3e-29  38.32  ECV8459870.1     
hypothetical protein GAP31_241 [Cronobacter phage vB_CsaM_GAP31]  114    114   89%   4e-29  40.34  YP_006987077.1   
DUF1190 family protein [Kosakonia sp. CCTCC M2018092]             115    115   95%   4e-29  39.35  WP_124967240.1   
DUF1190 family protein [Dickeya undicola]                         116    116   95%   4e-29  38.60  WP_033570427.1   
hypothetical protein ST4MG_029 [Escherichia phage 4MG]            114    114   86%   4e-29  40.35  YP_008857245.1   
putative inner membrane protein [Escherichia coli]                114    114   94%   5e-29  37.91  VDY82624.1       
DUF1190 family protein [Escherichia coli]                         114    114   98%   5e-29  37.90  WP_140027581.1   
DUF1190 family protein [Xenorhabdus innexi]                       115    115   98%   6e-29  39.44  WP_086955233.1   
DUF1190 family protein [Escherichia coli]                         114    114   98%   6e-29  37.90  NAI03113.1       
MULTISPECIES: DUF1190 family protein [Buttiauxella]               114    114   98%   6e-29  38.81  WP_064540103.1   
UPF0441 protein ygiB [Salmonella enterica subsp. enterica...      114    114   94%   7e-29  37.44  CBY97403.1       
DUF1190 family protein [Salmonella enterica subsp. enterica]      114    114   98%   7e-29  38.32  ECW0327432.1     
DUF1190 family protein [Kosakonia cowanii]                        114    114   95%   7e-29  39.81  WP_054803016.1   
DUF1190 family protein [Salmonella enterica]                      114    114   95%   9e-29  37.85  EBH4674214.1     
DUF1190 family protein [Pantoea sp. CCBC3-3-1]                    114    114   98%   1e-28  37.33  WP_147199881.1   
DUF1190 family protein [Xenorhabdus sp. KK7.4]                    114    114   98%   1e-28  39.34  WP_099120108.1   
DUF1190 family protein [Escherichia coli]                         114    114   98%   1e-28  37.90  WP_069199249.1   
MULTISPECIES: DUF1190 family protein [Shigella]                   114    114   98%   1e-28  37.90  WP_000831544.1   
DUF1190 family protein [Enterobacter cloacae]                     114    114   95%   1e-28  39.35  WP_023480787.1   
DUF1190 family protein [Kosakonia oryzendophytica]                114    114   95%   1e-28  38.97  WP_061493105.1   
DUF1190 family protein [Buttiauxella agrestis]                    114    114   98%   1e-28  38.36  WP_115630963.1   
DUF1190 family protein [Mixta intestinalis]                       114    114   95%   1e-28  40.19  WP_160622315.1   
conserved hypothetical protein; putative exported protein...      114    114   98%   1e-28  39.91  CBJ80941.1       
conserved hypothetical protein [Shigella dysenteriae Sd197]       114    114   98%   1e-28  37.90  ABB63212.1       
DUF1190 family protein [Edwardsiella ictaluri]                    113    113   94%   2e-28  39.61  WP_015869744.1   
DUF1190 family protein [Escherichia coli]                         113    113   98%   2e-28  37.90  WP_000831541.1   
putative inner membrane protein [Escherichia coli TA464]          114    114   98%   2e-28  37.90  OSL35779.1       
DUF1190 family protein [Mixta gaviniae]                           113    113   98%   2e-28  38.32  WP_104958566.1   
DUF1190 family protein [Klebsiella pneumoniae]                    113    113   98%   2e-28  38.53  WP_139033286.1   
MULTISPECIES: DUF1190 family protein [Xenorhabdus]                113    113   98%   2e-28  39.44  WP_099108982.1   
DUF1190 family protein [Escherichia coli]                         113    113   98%   2e-28  38.36  WP_137541447.1   
DUF1190 family protein [Escherichia coli]                         113    113   98%   2e-28  38.36  WP_114494014.1   
hypothetical protein [Salmonella enterica subsp. enterica...      113    113   98%   2e-28  37.44  EDI0288607.1     
MULTISPECIES: DUF1190 family protein [Enterobacteriaceae]         113    113   98%   2e-28  37.90  WP_000831546.1   
DUF1190 family protein [Escherichia coli]                         113    113   98%   2e-28  37.90  WP_033554193.1   
DUF1190 family protein [Enterobacteriaceae bacterium ENNIH1]      113    113   95%   2e-28  39.72  WP_103278111.1   
DUF1190 family protein [Mixta calida]                             113    113   98%   3e-28  37.85  WP_038624095.1   
DUF1190 family protein [Enterobacter sp. SA187]                   113    113   98%   3e-28  38.99  WP_072569739.1   
DUF1190 family protein [Buttiauxella agrestis]                    113    113   98%   3e-28  38.36  WP_034493233.1   
DUF1190 family protein [Klebsiella pneumoniae]                    113    113   98%   3e-28  38.53  WP_156728495.1   
putative inner membrane protein [Escherichia coli 536]            113    113   98%   3e-28  37.90  ABG71111.1       
DUF1190 family protein [Salmonella enterica subsp. enterica]      113    113   98%   3e-28  38.60  EDV7055104.1     
DUF1190 family protein [Phytobacter ursingii]                     113    113   95%   3e-28  39.72  WP_142517472.1   
DUF1190 family protein [Erwinia sp. CPCC 100877]                  113    113   98%   3e-28  37.38  WP_154775251.1   
putative inner membrane protein [Escherichia coli M605]           113    113   98%   3e-28  37.90  EGI14725.1       
DUF1190 family protein [Klebsiella pneumoniae]                    113    113   98%   3e-28  38.50  WP_155026842.1   
putative inner membrane protein [Escherichia coli M718]           113    113   98%   3e-28  37.90  EGI20100.1       
DUF1190 family protein [Salmonella enterica]                      112    112   98%   3e-28  37.90  ECP2772489.1     
DUF1190 family protein [Escherichia coli]                         112    112   98%   4e-28  38.36  WP_021530701.1   
DUF1190 family protein [Enterobacter bugandensis]                 112    112   95%   4e-28  39.34  WP_045261128.1   
DUF1190 family protein [Dickeya zeae]                             113    113   95%   4e-28  40.58  WP_012883071.1   
DUF1190 family protein [Shigella flexneri]                        113    113   98%   4e-28  37.90  WP_001305108.1   
DUF1190 family protein [Dickeya zeae]                             113    113   95%   5e-28  40.29  WP_038912931.1   
DUF1190 family protein [Escherichia coli]                         112    112   98%   5e-28  37.90  WP_109554458.1   
outer membrane protein [Escherichia albertii KF1]                 112    112   98%   5e-28  37.90  AHE60757.1       
DUF1190 family protein [Salmonella enterica subsp. enterica...    112    112   98%   5e-28  37.90  EDH7473115.1     
hypothetical protein HMPREF9550_04138 [Escherichia coli MS 187-1] 112    112   98%   5e-28  37.90  EFK23838.1       
DUF1190 family protein [Dickeya zeae]                             112    112   95%   5e-28  39.32  WP_023638730.1   
DUF1190 family protein [Enterobacteriaceae bacterium LSJC7]       112    112   95%   5e-28  38.46  WP_017374985.1   
DUF1190 family protein [Escherichia coli]                         112    112   98%   5e-28  37.90  WP_115800304.1   
DUF1190 family protein [Escherichia coli]                         112    112   95%   5e-28  38.32  WP_163516156.1   
DUF1190 family protein [Salmonella enterica subsp. enterica...    112    112   98%   6e-28  37.79  EBV2386862.1     
DUF1190 family protein [Escherichia coli]                         112    112   98%   6e-28  38.36  WP_135961338.1   
DUF1190 family protein [Escherichia coli]                         112    112   98%   6e-28  37.90  WP_119457832.1   
DUF1190 family protein [Kosakonia oryziphila]                     112    112   95%   6e-28  39.44  WP_090136715.1   
DUF1190 family protein [Escherichia coli]                         112    112   98%   7e-28  36.99  WP_021823954.1   
DUF1190 family protein [Dickeya zeae]                             112    112   95%   7e-28  39.32  WP_038915428.1   
DUF1190 family protein [Escherichia coli]                         112    112   98%   7e-28  38.36  WP_137527707.1   
DUF1190 family protein [Escherichia coli]                         112    112   98%   7e-28  38.36  WP_089560134.1   
DUF1190 family protein [Escherichia albertii]                     112    112   98%   7e-28  37.90  WP_149992681.1   
DUF1190 family protein [Salmonella enterica subsp. enterica]      112    112   98%   7e-28  37.90  EDT0918905.1     
DUF1190 family protein [Escherichia coli]                         112    112   98%   7e-28  37.90  WP_072667067.1   
DUF1190 family protein [Escherichia coli]                         111    111   98%   7e-28  37.90  WP_094318591.1   
DUF1190 family protein [Escherichia coli]                         111    111   98%   8e-28  37.90  WP_113383146.1   
DUF1190 family protein [Shigella dysenteriae]                     111    111   98%   8e-28  37.90  WP_000831535.1   
DUF1190 family protein [Salmonella enterica]                      111    111   98%   8e-28  37.90  WP_020937183.1   
DUF1190 family protein [Siccibacter colletis]                     111    111   95%   8e-28  37.67  WP_031518741.1   
DUF1190 family protein [Escherichia coli]                         111    111   98%   8e-28  37.90  WP_137573558.1   
DUF1190 family protein [Escherichia coli]                         111    111   98%   8e-28  37.90  WP_136762080.1   
MULTISPECIES: DUF1190 family protein [Shigella]                   111    111   98%   8e-28  37.90  WP_000831542.1   
DUF1190 family protein [Escherichia coli]                         111    111   98%   8e-28  37.90  WP_021531594.1   
DUF1190 family protein [Escherichia coli]                         111    111   98%   8e-28  37.90  WP_032298449.1   
DUF1190 family protein [Escherichia coli]                         111    111   98%   8e-28  37.90  WP_074463755.1   
DUF1190 family protein [Escherichia coli]                         111    111   98%   9e-28  37.90  WP_089571753.1   
DUF1190 family protein [Escherichia coli]                         111    111   98%   9e-28  37.90  WP_097471020.1   
DUF1190 family protein [Escherichia coli]                         111    111   98%   9e-28  37.90  WP_089627449.1   
DUF1190 family protein [Escherichia coli]                         111    111   98%   9e-28  37.90  WP_062872025.1   
DUF1190 family protein [Escherichia coli]                         111    111   98%   9e-28  37.90  WP_000831550.1   
DUF1190 family protein [Escherichia coli]                         111    111   98%   9e-28  37.90  MGQ46268.1       
DUF1190 family protein [Escherichia albertii]                     111    111   98%   9e-28  37.90  WP_102203935.1   
DUF1190 family protein [Salmonella enterica]                      111    111   98%   9e-28  37.90  EAW8021354.1     
DUF1190 family protein [Enterobacter asburiae]                    111    111   95%   9e-28  38.86  WP_163329697.1   
MULTISPECIES: DUF1190 family protein [Mixta]                      111    111   95%   9e-28  40.19  WP_141177729.1   
DUF1190 family protein [Xenorhabdus budapestensis]                111    111   98%   9e-28  38.03  WP_099135089.1   
DUF1190 family protein [Escherichia coli]                         111    111   98%   9e-28  37.90  MIA79259.1       
DUF1190 family protein [Escherichia coli]                         111    111   98%   9e-28  37.90  WP_097748180.1   
MULTISPECIES: DUF1190 family protein [Escherichia]                111    111   98%   9e-28  37.90  WP_054411820.1   
DUF1190 family protein [Dickeya lacustris]                        113    113   90%   9e-28  40.00  WP_125258021.1   
DUF1190 family protein [Dickeya zeae]                             112    112   95%   9e-28  39.81  WP_102800891.1   
DUF1190 family protein [Escherichia coli]                         111    111   95%   1e-27  38.32  WP_096983822.1   
DUF1190 family protein [Escherichia coli]                         111    111   98%   1e-27  37.90  WP_139566651.1   
DUF1190 family protein [Escherichia coli]                         111    111   98%   1e-27  37.90  WP_000831538.1   
DUF1190 family protein [Escherichia coli]                         111    111   98%   1e-27  37.90  WP_112042833.1   
DUF1190 family protein [Salmonella enterica subsp. enterica...    111    111   98%   1e-27  37.90  ECD4595976.1     
MULTISPECIES: DUF1190 family protein [Enterobacterales]           111    111   95%   1e-27  39.25  WP_047373086.1   
DUF1190 family protein [Escherichia coli]                         111    111   98%   1e-27  37.90  WP_057697666.1   
DUF1190 family protein [Salmonella enterica]                      111    111   98%   1e-27  37.90  WP_058113521.1   
DUF1190 family protein [Escherichia coli]                         111    111   98%   1e-27  38.36  WP_115914856.1   
orf, hypothetical protein [Escherichia coli O157:H7 str. EDL933]  111    111   98%   1e-27  37.90  AAG58176.1       
DUF1190 family protein [Escherichia coli]                         111    111   98%   1e-27  37.90  WP_088540771.1   
DUF1190 family protein [Escherichia coli]                         111    111   98%   1e-27  37.90  WP_097729567.1   
DUF1190 family protein [Salmonella enterica]                      111    111   98%   1e-27  37.90  WP_058215510.1   
DUF1190 family protein [Escherichia sp. ESNIH1]                   111    111   98%   1e-27  38.36  WP_103820786.1   
DUF1190 family protein [Salmonella enterica subsp. enterica]      111    111   98%   1e-27  37.44  EAB5582976.1     
DUF1190 family protein [Escherichia coli]                         111    111   98%   1e-27  37.90  WP_096973898.1   
DUF1190 family protein [Escherichia coli]                         111    111   98%   1e-27  37.90  WP_097316953.1   
DUF1190 family protein [Dickeya zeae]                             111    111   95%   1e-27  39.81  WP_019843587.1   
DUF1190 family protein [[Enterobacter] lignolyticus]              111    111   98%   1e-27  38.53  WP_062742054.1   
DUF1190 family protein [Escherichia coli]                         111    111   98%   1e-27  37.90  WP_032289863.1   
DUF1190 family protein [Escherichia coli]                         111    111   98%   1e-27  37.90  WP_063269719.1   
DUF1190 family protein [Escherichia coli]                         111    111   98%   1e-27  37.90  WP_135941305.1   
DUF1190 family protein [Escherichia coli]                         111    111   98%   1e-27  37.90  WP_124053425.1   
MULTISPECIES: DUF1190 family protein [Klebsiella]                 111    111   98%   1e-27  38.50  WP_065696804.1   
DUF1190 family protein [Shigella sonnei]                          111    111   98%   1e-27  37.90  WP_052978289.1   
DUF1190 family protein [Escherichia coli]                         111    111   98%   1e-27  37.90  WP_137494400.1   
TPA: DUF1190 domain-containing protein [Shigella sp.]             111    111   98%   1e-27  38.01  HBV58468.1       
DUF1190 family protein [Escherichia coli]                         111    111   98%   1e-27  37.90  WP_136144868.1   
DUF1190 family protein [Escherichia coli]                         111    111   98%   1e-27  37.90  WP_000831539.1   
DUF1190 family protein [Escherichia coli]                         111    111   98%   1e-27  37.90  WP_001474642.1   
DUF1190 family protein [Escherichia coli]                         111    111   98%   1e-27  37.90  WP_097436013.1   
DUF1190 family protein [Escherichia coli]                         111    111   98%   1e-27  37.90  WP_137557609.1   
DUF1190 family protein [Escherichia coli]                         111    111   98%   1e-27  38.36  WP_135247378.1   
DUF1190 family protein [Salmonella enterica]                      111    111   98%   1e-27  37.90  EAM3124485.1     
DUF1190 family protein [Escherichia coli]                         111    111   98%   1e-27  38.36  WP_097421457.1   
DUF1190 family protein [[Enterobacter] lignolyticus]              111    111   98%   1e-27  38.53  WP_013364743.1   
DUF1190 family protein [Escherichia coli]                         111    111   98%   1e-27  37.90  WP_077738369.1   
DUF1190 family protein [Escherichia coli]                         111    111   98%   1e-27  37.90  WP_124238128.1   
DUF1190 family protein [Escherichia coli]                         111    111   98%   1e-27  37.90  WP_063115930.1   
DUF1190 family protein [Escherichia albertii]                     111    111   98%   1e-27  37.90  WP_137653913.1   
DUF1190 family protein [Escherichia coli]                         111    111   95%   1e-27  38.32  WP_112844590.1   
DUF1190 family protein [Escherichia coli]                         111    111   95%   1e-27  38.32  WP_065222448.1   
DUF1190 family protein [Salmonella enterica]                      111    111   98%   1e-27  37.44  ECS8086419.1     
DUF1190 family protein [Escherichia coli]                         111    111   98%   1e-27  37.44  MGJ44201.1       
DUF1190 family protein [Escherichia coli]                         111    111   98%   1e-27  37.90  WP_096840932.1   
DUF1190 family protein [Salmonella enterica subsp. enterica...    111    111   98%   1e-27  37.44  ECN2803603.1     
DUF1190 family protein [Klebsiella sp. RIT-PI-d]                  111    111   98%   1e-27  37.16  WP_049838785.1   
DUF1190 family protein [Salmonella enterica]                      111    111   95%   1e-27  37.85  ECO4043210.1     
DUF1190 family protein [Escherichia coli]                         111    111   98%   1e-27  37.90  WP_096002102.1   
DUF1190 family protein [Escherichia coli]                         111    111   98%   1e-27  37.90  WP_137526554.1   
DUF1190 family protein [Salmonella enterica subsp. enterica...    111    111   98%   1e-27  37.90  ECA8923295.1     
DUF1190 family protein [Escherichia coli]                         111    111   98%   1e-27  37.90  WP_001494456.1   
DUF1190 family protein [Salmonella enterica]                      111    111   98%   2e-27  36.99  EBN4343512.1     
DUF1190 family protein [Edwardsiella hoshinae]                    111    111   94%   2e-27  38.65  WP_024524519.1   
DUF1190 family protein [Salmonella enterica subsp. enterica...    111    111   98%   2e-27  37.44  EBW2288761.1     
DUF1190 family protein [Pantoea brenneri]                         117    117   94%   2e-27  38.39  WP_094106128.1   
DUF1190 family protein [Escherichia coli]                         111    111   98%   2e-27  37.90  WP_065106401.1   
DUF1190 family protein [Escherichia coli]                         111    111   98%   2e-27  37.44  WP_123893859.1   
DUF1190 family protein [Salmonella enterica]                      111    111   98%   2e-27  37.44  WP_000831523.1   
DUF1190 family protein [Escherichia coli]                         111    111   98%   2e-27  37.90  WP_097475903.1   
DUF1190 family protein [Salmonella enterica]                      111    111   98%   2e-27  37.44  ECQ4788509.1     
DUF1190 family protein [Escherichia sp. E13S3]                    111    111   98%   2e-27  37.90  WP_130223920.1   
DUF1190 family protein [Escherichia coli]                         111    111   98%   2e-27  37.90  WP_001634724.1   
DUF1190 family protein [Salmonella enterica]                      111    111   95%   2e-27  37.85  EBA4456114.1     
DUF1190 family protein [Salmonella enterica subsp. enterica...    111    111   98%   2e-27  37.90  ECS3352042.1     
DUF1190 family protein [Salmonella enterica]                      111    111   98%   2e-27  37.90  WP_000831524.1   
DUF1190 family protein [Salmonella enterica]                      111    111   98%   2e-27  37.90  EAZ7774744.1     
DUF1190 family protein [Escherichia coli]                         111    111   98%   2e-27  37.90  WP_097439720.1   
DUF1190 family protein [Escherichia coli]                         111    111   98%   2e-27  37.90  WP_000831555.1   
DUF1190 family protein [Escherichia fergusonii]                   111    111   98%   2e-27  37.90  WP_046080719.1   
DUF1190 family protein [Escherichia coli]                         111    111   98%   2e-27  37.90  WP_112928193.1   
DUF1190 family protein [Kluyvera intermedia]                      111    111   95%   2e-27  38.79  WP_085005789.1   
DUF1190 family protein [Escherichia coli]                         111    111   98%   2e-27  37.90  WP_073860218.1   
DUF1190 family protein [Salmonella enterica]                      111    111   98%   2e-27  37.44  EBE1547032.1     
DUF1190 family protein [Escherichia coli]                         111    111   98%   2e-27  37.90  WP_042003615.1   
DUF1190 family protein [Shigella sonnei]                          111    111   98%   2e-27  37.90  WP_094321154.1   
DUF1190 family protein [Escherichia coli]                         111    111   98%   2e-27  37.90  WP_127662084.1   
DUF1190 family protein [Escherichia coli]                         111    111   98%   2e-27  37.90  WP_088552206.1   
DUF1190 family protein [Salmonella enterica subsp. enterica]      111    111   98%   2e-27  37.44  EAA4070838.1     
DUF1190 family protein [Salmonella enterica]                      111    111   98%   2e-27  37.44  WP_045722903.1   
MULTISPECIES: DUF1190 family protein [Escherichia]                111    111   98%   2e-27  37.90  WP_000831556.1   
DUF1190 family protein [Escherichia coli]                         111    111   98%   2e-27  37.90  WP_032250334.1   
DUF1190 family protein [Escherichia coli]                         111    111   98%   2e-27  37.90  WP_000831545.1   
DUF1190 family protein [Escherichia coli]                         111    111   98%   2e-27  37.90  WP_021539777.1   
DUF1190 family protein [Xenorhabdus cabanillasii]                 111    111   98%   2e-27  38.03  WP_038259828.1   
DUF1190 family protein [Escherichia coli]                         111    111   98%   2e-27  37.90  WP_084818621.1   
MULTISPECIES: DUF1190 family protein [Enterobacteriaceae]         111    111   98%   2e-27  37.90  WP_039066569.1   
DUF1190 family protein [Xenorhabdus khoisanae]                    111    111   98%   2e-27  39.91  WP_047963977.1   
DUF1190 family protein [Escherichia albertii]                     111    111   98%   2e-27  37.44  WP_151401809.1   
DUF1190 family protein [Escherichia coli]                         111    111   98%   2e-27  37.90  WP_052935143.1   
DUF1190 family protein [Salmonella enterica subsp. enterica]      111    111   98%   2e-27  37.90  EAB6711108.1     
MULTISPECIES: DUF1190 family protein [Enterobacteriaceae]         111    111   98%   2e-27  37.90  WP_000831534.1   
DUF1190 family protein [Budvicia diplopodorum]                    111    111   95%   2e-27  35.29  WP_159565732.1   
DUF1190 family protein [Escherichia fergusonii]                   111    111   98%   2e-27  37.90  WP_000831540.1   
DUF1190 family protein [Salmonella enterica]                      111    111   98%   2e-27  37.44  WP_058344274.1   
DUF1190 family protein [Escherichia coli]                         111    111   98%   2e-27  37.90  WP_115439155.1   
MULTISPECIES: DUF1190 family protein [Proteobacteria]             111    111   98%   2e-27  37.90  WP_000831543.1   
DUF1190 family protein [Escherichia coli]                         111    111   98%   2e-27  37.90  WP_072859410.1   
DUF1190 family protein [Escherichia albertii]                     111    111   98%   2e-27  37.90  WP_000831548.1   
DUF1190 family protein [Escherichia albertii]                     111    111   98%   2e-27  37.90  WP_085456617.1   
DUF1190 family protein [Escherichia coli]                         110    110   98%   2e-27  37.90  WP_001718878.1   
hypothetical protein EDWATA_00183 [Edwardsiella tarda ATCC 23685] 111    111   94%   2e-27  38.16  EFE24761.1       
DUF1190 family protein [Erwinia iniecta]                          110    110   95%   2e-27  37.98  WP_052899162.1   
DUF1190 family protein [Shigella flexneri]                        110    110   98%   2e-27  37.90  WP_039060167.1   
DUF1190 family protein [Salmonella enterica]                      110    110   98%   2e-27  37.44  EAO9769852.1     
MULTISPECIES: DUF1190 family protein [unclassified Escherichia]   110    110   98%   2e-27  37.90  WP_130237319.1   
DUF1190 family protein [Escherichia coli]                         110    110   98%   2e-27  37.90  WP_001481814.1   
DUF1190 family protein [Salmonella enterica]                      110    110   98%   2e-27  37.44  ECZ6580929.1     
DUF1190 family protein [Salmonella enterica subsp. enterica...    110    110   98%   2e-27  37.44  EBM9091057.1     
DUF1190 family protein [Escherichia coli]                         110    110   98%   2e-27  37.90  WP_097465754.1   
DUF1190 family protein [Salmonella enterica]                      110    110   98%   2e-27  37.44  EAZ4752052.1     
DUF1190 family protein [Escherichia coli]                         110    110   98%   2e-27  37.90  WP_061357867.1   
DUF1190 family protein [Escherichia coli]                         110    110   93%   2e-27  37.62  WP_001320669.1   
DUF1190 family protein [Escherichia coli]                         110    110   98%   2e-27  37.90  WP_103724142.1   
DUF1190 family protein [Salmonella enterica]                      110    110   98%   2e-27  37.44  WP_079806081.1   
DUF1190 family protein [Escherichia sp. E4742]                    110    110   98%   2e-27  37.90  WP_135523996.1   
DUF1190 family protein [Salmonella enterica subsp. enterica]      110    110   98%   2e-27  37.44  EAA9294118.1     
DUF1190 family protein [Escherichia coli]                         110    110   98%   2e-27  37.44  WP_024226678.1   
DUF1190 family protein [Salmonella enterica]                      110    110   98%   2e-27  37.44  EBR2832135.1     
DUF1190 family protein [Escherichia coli]                         110    110   98%   2e-27  37.44  EAB6767540.1     
DUF1190 family protein [Enterobacter cloacae]                     110    110   95%   2e-27  38.50  WP_116342082.1   
DUF1190 family protein [Erwinia sp. Leaf53]                       111    111   95%   2e-27  40.38  WP_056231426.1   
DUF1190 domain-containing protein [Shigella sonnei]               110    110   98%   2e-27  37.90  MJC14677.1       
DUF1190 family protein [Escherichia sp. 20412-1]                  110    110   98%   3e-27  37.90  WP_107179610.1   
DUF1190 family protein [Escherichia coli]                         110    110   98%   3e-27  37.90  WP_097453249.1   
lipoprotein [Citrobacter koseri]                                  110    110   98%   3e-27  38.53  CDZ85855.1       
DUF1190 family protein [Enterobacter cloacae]                     110    110   95%   3e-27  37.91  WP_048990506.1   
DUF1190 family protein [Escherichia coli]                         110    110   98%   3e-27  37.90  WP_137522752.1   
DUF1190 family protein [Escherichia coli]                         110    110   98%   3e-27  37.90  EAB9733291.1     
DUF1190 family protein [Escherichia albertii]                     110    110   98%   3e-27  37.90  WP_000831547.1   
MULTISPECIES: DUF1190 family protein [Escherichia]                110    110   98%   3e-27  37.90  WP_000831533.1   
DUF1190 family protein [Metakosakonia massiliensis]               110    110   95%   3e-27  39.25  WP_156564404.1   
DUF1190 family protein [Escherichia coli]                         110    110   98%   3e-27  37.90  WP_087892049.1   
DUF1190 family protein [Salmonella enterica]                      110    110   98%   3e-27  37.44  EAR6786085.1     
DUF1190 family protein [Escherichia coli]                         110    110   98%   3e-27  37.90  WP_103856126.1   
DUF1190 family protein [Escherichia albertii]                     110    110   98%   3e-27  37.90  WP_149451029.1   
MULTISPECIES: DUF1190 family protein [Enterobacter]               110    110   95%   3e-27  38.50  WP_049000611.1   
DUF1190 family protein [Escherichia coli]                         110    110   98%   3e-27  37.90  WP_152659878.1   
DUF1190 family protein [Salmonella enterica]                      110    110   98%   3e-27  37.44  ECE5058409.1     
DUF1190 family protein [Salmonella enterica]                      110    110   98%   3e-27  37.44  EAA7606773.1     
DUF1190 family protein [Salmonella enterica]                      110    110   98%   3e-27  37.44  EDO3535823.1     
DUF1190 family protein [Salmonella enterica subsp. enterica]      110    110   98%   3e-27  37.44  ECE0285731.1     
DUF1190 family protein [Salmonella enterica subsp. enterica]      110    110   98%   3e-27  37.44  EDV1252234.1     
DUF1190 family protein [Escherichia coli]                         110    110   98%   3e-27  37.90  WP_044061301.1   
DUF1190 family protein [Escherichia albertii]                     110    110   98%   3e-27  37.90  WP_149450868.1   
DUF1190 family protein [Salmonella bongori]                       110    110   98%   3e-27  37.90  WP_079793482.1   
DUF1190 family protein [Escherichia coli]                         110    110   98%   3e-27  37.90  WP_147699650.1   
DUF1190 family protein [Escherichia coli]                         110    110   98%   3e-27  37.90  WP_071342835.1   
DUF1190 family protein [Shigella flexneri]                        110    110   98%   3e-27  37.90  WP_025766175.1   
DUF1190 family protein [Erwinia psidii]                           110    110   98%   3e-27  37.33  WP_124232978.1   
DUF1190 family protein [Enterobacter bugandensis]                 110    110   95%   3e-27  38.50  WP_120764055.1   
DUF1190 family protein [Erwinia sp. B116]                         110    110   95%   3e-27  40.38  WP_101505985.1   
DUF1190 family protein [Salmonella enterica]                      110    110   98%   3e-27  37.44  WP_079946679.1   
DUF1190 family protein [Salmonella enterica subsp. enterica]      110    110   98%   3e-27  37.44  EAA3411068.1     
DUF1190 family protein [Escherichia coli]                         110    110   98%   3e-27  37.44  WP_137659796.1   
DUF1190 family protein [Salmonella enterica]                      110    110   98%   3e-27  37.44  EAO1958425.1     
DUF1190 family protein [Salmonella enterica]                      110    110   98%   3e-27  37.44  WP_048590871.1   
DUF1190 family protein [Salmonella enterica subsp. enterica...    110    110   98%   3e-27  37.44  EDD8367179.1     
DUF1190 family protein [Salmonella enterica]                      110    110   98%   3e-27  37.44  EBB2967343.1     
DUF1190 family protein [Salmonella enterica]                      110    110   98%   3e-27  37.44  EAN6188927.1     
DUF1190 family protein [[Erwinia] teleogrylli]                    110    110   98%   3e-27  37.61  WP_058911012.1   
DUF1190 family protein [Salmonella enterica]                      110    110   98%   3e-27  36.07  EBO6210276.1     
DUF1190 family protein [Escherichia coli]                         110    110   98%   3e-27  37.90  WP_115728912.1   
DUF1190 family protein [Escherichia albertii]                     110    110   98%   3e-27  37.44  WP_137649824.1   
DUF1190 family protein [Salmonella enterica]                      110    110   98%   3e-27  37.44  EAM4468699.1     
DUF1190 family protein [Salmonella enterica]                      110    110   98%   3e-27  37.44  EAM9236590.1     
DUF1190 family protein [Escherichia coli]                         110    110   98%   3e-27  37.90  WP_096318363.1   
DUF1190 family protein [Escherichia coli]                         110    110   98%   3e-27  37.90  QEP82870.1       
DUF1190 family protein [Escherichia coli]                         110    110   98%   3e-27  37.90  WP_113334245.1   
DUF1190 family protein [Salmonella enterica subsp. enterica...    110    110   95%   3e-27  37.85  EDE6874372.1     
DUF1190 family protein [Salmonella enterica]                      110    110   98%   3e-27  37.44  WP_052921436.1   
DUF1190 family protein [Salmonella enterica subsp. houtenae]      110    110   98%   3e-27  37.90  EDP9263720.1     
DUF1190 family protein [Salmonella enterica subsp. enterica...    110    110   98%   3e-27  37.44  EDF4013126.1     
DUF1190 family protein [Salmonella enterica]                      110    110   98%   3e-27  37.44  EAP5001526.1     
DUF1190 family protein [Escherichia coli]                         110    110   98%   3e-27  37.90  WP_137497346.1   
DUF1190 family protein [Escherichia coli]                         110    110   98%   3e-27  37.90  WP_042964172.1   
DUF1190 family protein [Escherichia coli]                         110    110   98%   3e-27  37.90  WP_097760108.1   
DUF1190 family protein [Enterobacter cloacae]                     110    110   95%   3e-27  37.91  WP_128339609.1   
DUF1190 family protein [Salmonella enterica]                      110    110   98%   3e-27  37.44  WP_000831525.1   
DUF1190 family protein [Salmonella enterica subsp. enterica]      110    110   98%   3e-27  37.44  EAW1742263.1     
DUF1190 family protein [Salmonella enterica]                      110    110   98%   3e-27  37.44  WP_023250163.1   
DUF1190 family protein [Salmonella enterica]                      110    110   98%   3e-27  37.44  EAM3028840.1     
DUF1190 family protein [Salmonella enterica]                      110    110   98%   3e-27  37.44  EBR5310777.1     
DUF1190 family protein [Salmonella enterica subsp. enterica...    110    110   98%   3e-27  37.44  EBX5811756.1     
DUF1190 family protein [Salmonella enterica]                      110    110   98%   3e-27  37.44  EBF2151281.1     
DUF1190 family protein [Salmonella enterica]                      110    110   98%   3e-27  37.44  EAO4249757.1     
DUF1190 family protein [Escherichia coli]                         110    110   98%   3e-27  37.90  WP_032303792.1   
DUF1190 family protein [Metakosakonia sp. MRY16-398]              110    110   95%   3e-27  38.79  WP_039078099.1   
DUF1190 family protein [Escherichia coli]                         110    110   98%   3e-27  37.90  WP_000831549.1   
DUF1190 family protein [Salmonella enterica subsp. enterica...    110    110   98%   3e-27  37.90  EBX0888127.1     
DUF1190 family protein [Escherichia coli]                         110    110   98%   3e-27  37.90  MLE11251.1       
DUF1190 family protein [Escherichia coli]                         110    110   98%   3e-27  37.90  MHO16919.1       
DUF1190 family protein [Salmonella enterica]                      110    110   98%   3e-27  37.90  WP_079790591.1   
DUF1190 family protein [Buttiauxella warmboldiae]                 110    110   98%   3e-27  38.36  WP_124022420.1   
DUF1190 family protein [Salmonella enterica subsp. enterica...    110    110   98%   3e-27  37.44  EBW5579451.1     
MULTISPECIES: DUF1190 family protein [Enterobacter]               110    110   95%   3e-27  38.50  WP_028014445.1   
DUF1190 family protein [Metakosakonia massiliensis]               110    110   95%   3e-27  39.25  WP_044179864.1   
DUF1190 family protein [Escherichia coli]                         110    110   98%   3e-27  37.44  WP_148487649.1   
DUF1190 family protein [Escherichia coli]                         110    110   98%   3e-27  37.90  WP_151311459.1   
DUF1190 family protein [Salmonella enterica subsp. enterica]      110    110   98%   3e-27  36.07  ECY9927990.1     
DUF1190 family protein [Pantoea dispersa]                         110    110   94%   3e-27  37.26  WP_145889552.1   
DUF1190 family protein [Salmonella enterica]                      110    110   98%   3e-27  37.44  EAU7850117.1     
DUF1190 family protein [Escherichia coli]                         110    110   98%   3e-27  37.44  WP_027662734.1   
MULTISPECIES: DUF1190 family protein [Enterobacteriaceae]         110    110   98%   3e-27  39.09  WP_008460913.1   
DUF1190 family protein [Shigella sonnei]                          110    110   98%   3e-27  37.44  WP_053002013.1   
DUF1190 family protein [Escherichia coli]                         110    110   98%   3e-27  37.90  WP_089563221.1   
DUF1190 family protein [Salmonella enterica]                      110    110   98%   3e-27  37.44  EBL7587191.1     
DUF1190 family protein [Escherichia coli]                         110    110   98%   3e-27  36.53  WP_033865745.1   
DUF1190 family protein [Escherichia coli]                         110    110   98%   3e-27  37.90  WP_137560343.1   
DUF1190 family protein [Salmonella enterica]                      110    110   98%   3e-27  37.90  EAZ4701644.1     
DUF1190 family protein [Salmonella enterica]                      110    110   98%   3e-27  37.44  EAX9771838.1     
DUF1190 family protein [Phytobacter palmae]                       110    110   95%   3e-27  39.25  WP_090083292.1   
DUF1190 family protein [Budvicia aquatica]                        110    110   95%   3e-27  35.82  WP_029094617.1   
DUF1190 family protein [Salmonella enterica]                      110    110   98%   3e-27  37.44  WP_080244492.1   
DUF1190 family protein [Salmonella enterica]                      110    110   98%   3e-27  37.44  ECJ6960079.1     
DUF1190 family protein [Salmonella enterica]                      110    110   98%   3e-27  37.44  EBA1131943.1     
DUF1190 family protein [Salmonella enterica]                      110    110   98%   3e-27  37.44  WP_001626745.1   
DUF1190 family protein [Escherichia coli]                         110    110   98%   3e-27  37.90  WP_139551782.1   
DUF1190 family protein [Salmonella enterica]                      110    110   98%   3e-27  37.44  WP_000831519.1   
DUF1190 family protein [Salmonella enterica]                      110    110   98%   4e-27  37.44  EAB0051542.1     
DUF1190 family protein [Salmonella enterica]                      110    110   98%   4e-27  37.44  EAS3205984.1     
DUF1190 family protein [Escherichia coli]                         110    110   98%   4e-27  37.44  WP_001507921.1   
DUF1190 family protein [Phytobacter sp. SCO41]                    110    110   95%   4e-27  38.79  WP_108700625.1   
DUF1190 family protein [Escherichia sp. MOD1-EC5495]              110    110   98%   4e-27  37.90  WP_105285412.1   
DUF1190 family protein [Salmonella enterica]                      110    110   98%   4e-27  37.44  EDX9917537.1     
DUF1190 family protein [Salmonella enterica]                      110    110   98%   4e-27  37.44  EAP3675384.1     
DUF1190 family protein [Salmonella enterica subsp. enterica...    110    110   98%   4e-27  37.44  ECT0653643.1     
DUF1190 family protein [Escherichia coli]                         110    110   98%   4e-27  37.44  WP_063614862.1   
DUF1190 family protein [Escherichia coli]                         110    110   98%   4e-27  37.90  WP_089628707.1   
DUF1190 family protein [Escherichia coli]                         110    110   98%   4e-27  37.44  WP_001399404.1   
DUF1190 family protein [Escherichia coli]                         110    110   98%   4e-27  37.90  WP_112929698.1   
DUF1190 family protein [Salmonella enterica]                      110    110   98%   4e-27  37.44  EDY3149622.1     
DUF1190 family protein [Buttiauxella noackiae]                    110    110   98%   4e-27  38.36  WP_034461022.1   
DUF1190 family protein [Salmonella enterica]                      110    110   98%   4e-27  37.44  EAB4377436.1     
DUF1190 family protein [Salmonella enterica subsp. enterica]      110    110   98%   4e-27  37.44  ECL4489043.1     
DUF1190 family protein [Salmonella enterica]                      110    110   98%   4e-27  37.44  WP_022742826.1   
DUF1190 family protein [Salmonella enterica]                      110    110   98%   4e-27  37.44  EAT4486559.1     
hypothetical protein [Salmonella enterica]                        110    110   98%   4e-27  37.44  EDK4738555.1     
DUF1190 family protein [Salmonella enterica]                      110    110   98%   4e-27  37.44  EAM8511832.1     
DUF1190 family protein [Escherichia coli]                         110    110   98%   4e-27  37.90  WP_096093808.1   
DUF1190 family protein [Salmonella enterica]                      110    110   98%   4e-27  37.90  EBB0359622.1     
DUF1190 family protein [Salmonella enterica]                      110    110   98%   4e-27  37.90  ECK5045888.1     
DUF1190 family protein [Salmonella enterica]                      110    110   98%   4e-27  37.44  EAB3749498.1     
MULTISPECIES: DUF1190 family protein [unclassified Enterobacter]  110    110   95%   4e-27  38.16  WP_123349297.1   
DUF1190 family protein [Escherichia coli]                         110    110   98%   4e-27  37.90  WP_115196376.1   
DUF1190 family protein [Salmonella enterica]                      110    110   98%   4e-27  37.44  EAM7432263.1     
DUF1190 family protein [Salmonella enterica]                      110    110   98%   4e-27  37.44  EAR5802215.1     
DUF1190 family protein [Salmonella enterica]                      110    110   98%   4e-27  37.44  ECD9543775.1     
DUF1190 family protein [Salmonella enterica subsp. enterica...    110    110   98%   4e-27  37.44  EDT6116870.1     
DUF1190 family protein [Salmonella enterica subsp. enterica]      110    110   98%   4e-27  37.44  EDV1003862.1     
DUF1190 family protein [Salmonella enterica]                      110    110   98%   4e-27  37.44  WP_079963613.1   
DUF1190 family protein [Salmonella enterica]                      110    110   98%   4e-27  37.44  EAY1040566.1     
DUF1190 family protein [Salmonella enterica subsp. enterica...    110    110   98%   4e-27  37.44  EBX0311011.1     
DUF1190 family protein [Salmonella enterica]                      110    110   98%   4e-27  37.44  WP_079803315.1   
DUF1190 family protein [Salmonella enterica subsp. enterica...    110    110   98%   4e-27  37.44  ECF0141920.1     
DUF1190 family protein [Salmonella enterica]                      110    110   98%   4e-27  37.44  EBJ2068666.1     
DUF1190 family protein [Salmonella enterica]                      110    110   98%   4e-27  37.44  WP_079815670.1   
TPA: DUF1190 family protein [Salmonella enterica subsp. enteri... 110    110   98%   4e-27  37.44  HAB4519194.1     
DUF1190 family protein [Salmonella enterica]                      110    110   98%   4e-27  37.44  WP_080214765.1   
DUF1190 family protein [Enterobacteriaceae bacterium RIT711]      110    110   98%   4e-27  38.36  WP_154151577.1   
MULTISPECIES: DUF1190 family protein [unclassified Enterobacter]  110    110   95%   4e-27  37.91  WP_121932179.1   
DUF1190 family protein [Salmonella enterica subsp. enterica...    110    110   98%   4e-27  37.44  EBV5483577.1     
MULTISPECIES: DUF1190 family protein [Enterobacter cloacae...     110    110   95%   4e-27  38.50  WP_045268648.1   
DUF1190 family protein [Salmonella enterica subsp. enterica...    110    110   98%   4e-27  37.44  ECI6981250.1     
DUF1190 domain-containing protein [Salmonella enterica subsp....  110    110   98%   4e-27  37.44  EAA1886032.1     
DUF1190 family protein [Salmonella enterica]                      110    110   98%   4e-27  37.44  WP_000831532.1   
DUF1190 family protein [Salmonella enterica]                      110    110   98%   4e-27  37.44  EBD7260329.1     
DUF1190 family protein [Salmonella enterica]                      110    110   98%   4e-27  37.90  WP_048889246.1   
DUF1190 family protein [Salmonella enterica]                      110    110   98%   4e-27  37.44  EBI6640204.1     
DUF1190 family protein [Salmonella enterica]                      110    110   98%   4e-27  37.44  EAM5881523.1     
DUF1190 family protein [Enterobacter sp. Bisph1]                  110    110   95%   4e-27  38.97  WP_039056944.1   
DUF1190 family protein [Edwardsiella piscicida]                   110    110   94%   4e-27  39.61  WP_015460761.1   
DUF1190 family protein [Edwardsiella tarda]                       110    110   94%   4e-27  38.16  WP_035598754.1   
DUF1190 family protein [Salmonella enterica]                      110    110   98%   4e-27  37.44  ECL4445066.1     
DUF1190 family protein [Salmonella enterica]                      110    110   98%   5e-27  37.44  EAA3384021.1     
DUF1190 family protein [Salmonella enterica]                      110    110   98%   5e-27  37.44  ECP2095844.1     
DUF1190 family protein [Salmonella enterica]                      110    110   98%   5e-27  37.44  EBE2635806.1     
DUF1190 family protein [Salmonella enterica subsp. enterica...    110    110   98%   5e-27  37.44  EDE1525707.1     
DUF1190 family protein [Salmonella enterica]                      110    110   98%   5e-27  37.44  EBJ3258307.1     
DUF1190 family protein [Salmonella enterica]                      110    110   98%   5e-27  37.44  EAQ8105778.1     
MULTISPECIES: DUF1190 family protein [Edwardsiella]               110    110   94%   5e-27  39.61  WP_034165625.1   
DUF1190 family protein [Escherichia coli]                         110    110   98%   5e-27  37.44  WP_001668872.1   
DUF1190 family protein [Cedecea sp. NFIX57]                       110    110   95%   5e-27  39.53  WP_085542030.1   
conserved hypothetical protein [Shigella boydii Sb227]            110    110   95%   5e-27  37.85  ABB67413.1       
DUF1190 family protein [Escherichia coli]                         109    109   98%   5e-27  37.44  WP_033883229.1   
DUF1190 family protein [Escherichia coli]                         109    109   98%   5e-27  37.44  WP_053881125.1   
DUF1190 family protein [Escherichia coli]                         109    109   98%   5e-27  37.44  WP_033553347.1   
DUF1190 family protein [Salmonella enterica subsp. enterica]      109    109   98%   5e-27  37.44  ECH1133416.1     
DUF1190 family protein [Salmonella enterica]                      109    109   98%   5e-27  37.44  EAX8471561.1     
DUF1190 family protein [Escherichia coli]                         109    109   98%   5e-27  37.44  WP_115208908.1   
DUF1190 family protein [Enterobacter cancerogenus]                109    109   95%   5e-27  37.56  WP_141114114.1   
DUF1190 family protein [Salmonella enterica]                      109    109   98%   5e-27  37.44  EAT5378573.1     
DUF1190 family protein [Xenorhabdus kozodoii]                     109    109   95%   5e-27  38.65  WP_099142463.1   
DUF1190 family protein [Buttiauxella brennerae]                   109    109   98%   5e-27  38.36  WP_064556574.1   
TPA: DUF1190 family protein [Salmonella enterica subsp. enteri... 109    109   98%   5e-27  37.44  HAD0003734.1     
putative lipoprotein [Salmonella enterica subsp. enterica...      110    110   99%   5e-27  37.67  EHC32230.1       
DUF1190 family protein [Salmonella enterica]                      109    109   98%   5e-27  37.44  MHZ29692.1       
DUF1190 family protein [Salmonella enterica subsp. enterica...    109    109   98%   5e-27  37.44  EEB1637130.1     
DUF1190 family protein [Salmonella enterica]                      109    109   98%   5e-27  37.44  MER42640.1       
DUF1190 family protein [Salmonella enterica subsp. diarizonae]    109    109   98%   5e-27  37.44  EEC7123973.1     
DUF1190 family protein [Salmonella enterica]                      109    109   98%   5e-27  37.44  WP_000831520.1   
DUF1190 family protein [Escherichia coli]                         109    109   98%   5e-27  37.44  WP_146368077.1   
DUF1190 family protein [Enterobacter roggenkampii]                109    109   95%   5e-27  37.09  WP_126349373.1   
DUF1190 family protein [Salmonella enterica]                      109    109   98%   5e-27  37.44  EBM1726509.1     
hypothetical protein [Salmonella enterica subsp. enterica...      109    109   98%   5e-27  37.44  EDK2579663.1     
DUF1190 family protein [Escherichia coli]                         109    109   98%   5e-27  36.53  WP_040091940.1   
putative lipoprotein [Salmonella enterica subsp. enterica...      110    110   99%   5e-27  37.67  EHJ80924.1       
DUF1190 family protein [Enterobacter cloacae]                     109    109   95%   5e-27  37.09  WP_129994951.1   
DUF1190 family protein [Salmonella enterica]                      109    109   98%   5e-27  37.44  WP_094914042.1   
DUF1190 family protein [Salmonella enterica]                      109    109   98%   5e-27  37.44  WP_023180662.1   
DUF1190 family protein [Escherichia coli]                         109    109   98%   5e-27  37.90  WP_139550251.1   
DUF1190 family protein [Enterobacter roggenkampii]                109    109   95%   5e-27  37.09  WP_150319380.1   
DUF1190 family protein [Enterobacter sp. 9-2]                     109    109   95%   5e-27  37.09  WP_114979963.1   
DUF1190 family protein [Escherichia coli]                         109    109   98%   5e-27  37.44  WP_042021578.1   
DUF1190 family protein [Salmonella enterica subsp. enterica...    109    109   98%   5e-27  37.44  EBL6088934.1     
DUF1190 family protein [Salmonella enterica]                      109    109   98%   5e-27  37.44  EBR1502799.1     
DUF1190 family protein [Enterobacter cloacae]                     109    109   95%   6e-27  38.50  WP_078310339.1   
DUF1190 family protein [Shigella flexneri]                        109    109   95%   6e-27  38.32  WP_152064900.1   
DUF1190 family protein [Salmonella enterica]                      109    109   94%   6e-27  37.74  WP_050954970.1   
DUF1190 family protein [Salmonella enterica]                      109    109   98%   6e-27  37.44  WP_094884395.1   
DUF1190 family protein [Salmonella enterica]                      109    109   98%   6e-27  37.44  EAR2923561.1     
hypothetical protein [Salmonella enterica subsp. enterica...      109    109   98%   6e-27  38.36  EDI2641090.1     
DUF1190 family protein [Salmonella enterica]                      109    109   98%   6e-27  37.44  EBM6188238.1     
DUF1190 domain-containing protein [Salmonella enterica]           109    109   98%   6e-27  37.44  EBO4502502.1     
DUF1190 family protein [Salmonella enterica]                      109    109   98%   6e-27  37.44  EAT6676131.1     
DUF1190 family protein [Salmonella enterica]                      109    109   98%   6e-27  37.44  WP_119544641.1   
DUF1190 family protein [Salmonella enterica]                      109    109   95%   6e-27  37.85  EAV7067121.1     
DUF1190 family protein [Salmonella enterica]                      109    109   98%   6e-27  37.44  EAA8740544.1     
DUF1190 family protein [Salmonella enterica]                      109    109   98%   6e-27  37.44  WP_024792656.1   
DUF1190 family protein [Enterobacter sp. kpr-6]                   109    109   95%   6e-27  38.50  WP_090461826.1   
DUF1190 family protein [Salmonella enterica subsp. enterica]      109    109   98%   6e-27  37.44  ECW0909462.1     
DUF1190 family protein [Escherichia coli]                         109    109   98%   6e-27  37.90  WP_001562122.1   
MULTISPECIES: DUF1190 family protein [Salmonella]                 109    109   98%   6e-27  37.44  WP_000831528.1   
DUF1190 family protein [Salmonella enterica]                      109    109   98%   6e-27  37.44  WP_079918152.1   
DUF1190 family protein [Salmonella enterica]                      109    109   98%   6e-27  36.99  EAX5914721.1     
DUF1190 family protein [Salmonella enterica]                      109    109   98%   6e-27  37.44  EBJ3854426.1     
DUF1190 family protein [Enterobacter asburiae]                    109    109   95%   6e-27  37.09  WP_126785777.1   
DUF1190 family protein [Salmonella enterica]                      109    109   98%   6e-27  37.44  EBR5024824.1     
DUF1190 family protein [Shigella flexneri]                        109    109   98%   6e-27  37.90  WP_152061757.1   
DUF1190 family protein [Salmonella enterica]                      109    109   95%   6e-27  37.85  WP_053508222.1   
DUF1190 family protein [Salmonella enterica subsp. enterica]      109    109   98%   6e-27  37.44  EAA5131081.1     
DUF1190 family protein [Salmonella enterica subsp. enterica...    109    109   98%   7e-27  37.44  EDE0366354.1     
DUF1190 family protein [Salmonella enterica]                      109    109   98%   7e-27  37.44  EBO3588652.1     
MULTISPECIES: DUF1190 family protein [Enterobacter]               109    109   95%   7e-27  38.50  WP_041908098.1   
DUF1190 family protein [Salmonella enterica]                      109    109   98%   7e-27  37.44  ECE1998611.1     
DUF1190 family protein [Salmonella enterica]                      109    109   98%   7e-27  37.44  WP_000831527.1   
DUF1190 family protein [Salmonella enterica subsp. enterica...    109    109   98%   7e-27  37.44  ECB4209055.1     
DUF1190 family protein [Salmonella enterica]                      109    109   98%   7e-27  37.44  WP_116723172.1   
DUF1190 family protein [Enterobacter kobei]                       109    109   95%   7e-27  38.50  WP_058690389.1   
DUF1190 family protein [Enterobacter asburiae]                    109    109   95%   7e-27  37.09  WP_149367618.1   
DUF1190 family protein [Cronobacter sakazakii]                    109    109   95%   7e-27  38.24  WP_076726235.1   
DUF1190 family protein [Salmonella enterica]                      109    109   95%   7e-27  37.85  EBR0501138.1     
DUF1190 family protein [Cedecea neteri]                           109    109   98%   7e-27  38.64  WP_061277252.1   
DUF1190 family protein [Salmonella enterica]                      109    109   98%   7e-27  36.99  EAW6957588.1     
DUF1190 family protein [Buttiauxella noackiae]                    109    109   98%   7e-27  38.36  WP_064556250.1   
DUF1190 family protein [Escherichia coli]                         109    109   98%   7e-27  37.44  WP_137490810.1   
MULTISPECIES: DUF1190 family protein [Enterobacter]               109    109   95%   7e-27  38.50  WP_014885260.1   
DUF1190 family protein [Salmonella enterica]                      109    109   98%   7e-27  35.81  WP_000831531.1   
DUF1190 family protein [Salmonella enterica]                      109    109   98%   7e-27  37.44  WP_080070517.1   
DUF1190 family protein [Enterobacter cloacae]                     109    109   95%   7e-27  37.09  WP_049005061.1   
DUF1190 family protein [Salmonella enterica]                      109    109   98%   7e-27  37.44  EBB4934199.1     
DUF1190 family protein [Salmonella enterica subsp. enterica]      109    109   98%   7e-27  37.44  EAA6142716.1     
DUF1190 family protein [Salmonella enterica]                      109    109   98%   7e-27  37.44  WP_115388432.1   
DUF1190 family protein [Escherichia coli]                         109    109   98%   7e-27  37.44  WP_088542495.1   
DUF1190 family protein [Salmonella enterica]                      109    109   98%   7e-27  37.44  WP_121528333.1   
DUF1190 family protein [Salmonella enterica subsp. enterica]      109    109   98%   7e-27  37.44  MLO54604.1       
DUF1190 family protein [Escherichia coli]                         109    109   98%   7e-27  37.44  WP_137539504.1   
DUF1190 family protein [Salmonella enterica]                      109    109   98%   7e-27  37.44  WP_063812737.1   
DUF1190 family protein [Escherichia coli]                         109    109   98%   7e-27  37.44  WP_053896196.1   
DUF1190 family protein [Salmonella enterica]                      109    109   98%   7e-27  37.44  ECV6092966.1     
DUF1190 family protein [Buttiauxella izardii]                     109    109   98%   8e-27  38.36  WP_120063101.1   
DUF1190 family protein [Salmonella enterica subsp. enterica...    109    109   98%   8e-27  37.44  EDW7123406.1     
DUF1190 family protein [Salmonella enterica subsp. enterica]      109    109   98%   8e-27  37.90  EDH3762059.1     
DUF1190 family protein [Salmonella enterica subsp. enterica]      109    109   98%   8e-27  37.44  EDQ0654522.1     
DUF1190 family protein [Escherichia coli]                         109    109   98%   8e-27  37.44  WP_021517306.1   
DUF1190 domain-containing protein [Salmonella enterica subsp....  109    109   98%   8e-27  37.44  EBH8448101.1     
DUF1190 family protein [Salmonella enterica]                      109    109   98%   8e-27  37.90  EDY6410378.1     
MULTISPECIES: DUF1190 family protein [Enterobacteriaceae]         109    109   95%   8e-27  37.09  WP_048028997.1   
DUF1190 family protein [Salmonella enterica]                      109    109   95%   8e-27  37.85  EAS1007100.1     
DUF1190 family protein [Salmonella enterica]                      109    109   98%   8e-27  37.44  EBB1686977.1     
DUF1190 family protein [Salmonella enterica]                      109    109   98%   8e-27  37.44  EBT6689783.1     
DUF1190 family protein [Salmonella bongori]                       109    109   98%   8e-27  37.90  WP_000831530.1   
putative lipoprotein [Salmonella enterica subsp. enterica...      108    108   93%   8e-27  37.14  EHC59779.1       
DUF1190 family protein [Salmonella enterica]                      109    109   98%   8e-27  37.44  WP_020437867.1   
DUF1190 family protein [Salmonella enterica]                      109    109   98%   8e-27  37.44  EAR7457352.1     
DUF1190 family protein [Salmonella enterica]                      109    109   98%   8e-27  37.44  WP_052901730.1   
DUF1190 family protein [Salmonella enterica]                      109    109   98%   8e-27  37.44  EAX9866335.1     
DUF1190 family protein [Salmonella enterica]                      109    109   98%   8e-27  37.44  EDC1791986.1     
DUF1190 family protein [Salmonella enterica subsp. enterica...    109    109   98%   8e-27  37.44  ECU3945569.1     
hypothetical protein YgiB [Escherichia albertii NBRC 107761]      109    109   98%   9e-27  36.07  GAL54454.1       
DUF1190 family protein [Salmonella enterica]                      109    109   98%   9e-27  37.44  EDW2793981.1     
MULTISPECIES: DUF1190 family protein [Enterobacteriaceae]         109    109   98%   9e-27  37.44  WP_069101201.1   
DUF1190 family protein [Xenorhabdus sp. NBAII XenSa04]            109    109   98%   9e-27  37.56  WP_047679303.1   
DUF1190 family protein [Edwardsiella tarda]                       109    109   94%   9e-27  38.16  WP_109579246.1   
DUF1190 family protein [Salmonella enterica subsp. enterica...    109    109   98%   9e-27  37.90  ECD6565466.1     
DUF1190 family protein [Salmonella enterica]                      109    109   98%   9e-27  37.90  EAZ4748002.1     
DUF1190 family protein [Salmonella enterica]                      109    109   98%   9e-27  37.44  WP_000831522.1   
DUF1190 family protein [Escherichia coli]                         109    109   98%   9e-27  37.44  WP_097426436.1   
DUF1190 family protein [Salmonella enterica]                      109    109   98%   9e-27  37.44  WP_023891049.1   
DUF1190 family protein [Salmonella enterica]                      109    109   98%   9e-27  37.44  WP_080207695.1   
DUF1190 family protein [Salmonella enterica]                      109    109   98%   9e-27  37.44  EAQ2108241.1     
DUF1190 family protein [Salmonella enterica subsp. enterica]      109    109   98%   9e-27  37.44  EDW2640088.1     
DUF1190 family protein [Salmonella enterica]                      109    109   98%   9e-27  37.44  ECR3852239.1     
DUF1190 family protein [Salmonella enterica subsp. enterica]      109    109   98%   9e-27  37.44  EBG5615061.1     
DUF1190 family protein [Salmonella enterica]                      109    109   98%   9e-27  37.44  WP_110281249.1   
DUF1190 family protein [Enterobacter mori]                        109    109   95%   9e-27  37.56  WP_126545234.1   
DUF1190 family protein [Salmonella enterica]                      109    109   98%   9e-27  36.07  ECC6292234.1     
DUF1190 family protein [Enterobacter sp. UCD-UG_FMILLET]          109    109   95%   9e-27  37.09  WP_047650100.1   
DUF1190 family protein [Xenorhabdus ishibashii]                   109    109   95%   9e-27  38.16  WP_099117057.1   
DUF1190 family protein [Cronobacter sakazakii]                    109    109   95%   1e-26  38.24  WP_105944538.1   
DUF1190 family protein [Edwardsiella tarda]                       109    109   94%   1e-26  38.16  WP_005296059.1   
DUF1190 family protein [Escherichia coli]                         109    109   98%   1e-26  37.44  WP_117355238.1   
DUF1190 family protein [Salmonella enterica subsp. enterica...    109    109   98%   1e-26  37.44  EBR9588778.1     
DUF1190 family protein [Salmonella enterica]                      109    109   98%   1e-26  37.90  ECK3207273.1     
DUF1190 family protein [Escherichia coli]                         109    109   98%   1e-26  37.44  WP_137536940.1   
DUF1190 family protein [Enterobacter cloacae]                     109    109   95%   1e-26  37.09  WP_111963288.1   
MULTISPECIES: DUF1190 family protein [Enterobacter cloacae...     109    109   95%   1e-26  38.50  WP_047027878.1   
DUF1190 family protein [Enterobacter roggenkampii]                109    109   95%   1e-26  37.09  WP_126324746.1   
DUF1190 family protein [Salmonella enterica subsp. enterica]      109    109   98%   1e-26  36.99  EBG2635036.1     
DUF1190 family protein [Salmonella enterica subsp. enterica...    109    109   98%   1e-26  37.44  EBM8076254.1     
DUF1190 family protein [Salmonella enterica subsp. enterica...    109    109   98%   1e-26  37.44  EBW9245619.1     
DUF1190 family protein [Salmonella enterica]                      109    109   98%   1e-26  37.44  EAM7499693.1     
DUF1190 family protein [Salmonella enterica]                      109    109   98%   1e-26  37.44  WP_110294356.1   
DUF1190 family protein [Salmonella enterica subsp. enterica]      109    109   98%   1e-26  36.99  ECI6406145.1     
MULTISPECIES: DUF1190 family protein [Enterobacter]               109    109   95%   1e-26  37.56  WP_006178573.1   
MULTISPECIES: DUF1190 family protein [Enterobacter]               109    109   95%   1e-26  37.09  WP_008502972.1   
MULTISPECIES: DUF1190 family protein [Enterobacter]               109    109   95%   1e-26  37.09  WP_045909980.1   
MULTISPECIES: DUF1190 family protein [Enterobacter]               109    109   95%   1e-26  37.09  WP_045330076.1   
MULTISPECIES: DUF1190 family protein [Enterobacter cloacae...     109    109   95%   1e-26  37.09  WP_032642078.1   
DUF1190 family protein [Salmonella enterica subsp. salamae]       109    109   98%   1e-26  36.99  ECH1405955.1     
DUF1190 family protein [Salmonella enterica]                      109    109   98%   1e-26  37.44  EAM5955255.1     
DUF1190 family protein [Salmonella enterica subsp. enterica...    109    109   98%   1e-26  36.99  MIX99025.1       
DUF1190 family protein [Salmonella enterica subsp. enterica...    109    109   98%   1e-26  36.99  ECT7852086.1     
DUF1190 family protein [Enterobacter oligotrophica]               109    109   95%   1e-26  36.62  WP_152082256.1   
DUF1190 family protein [Salmonella enterica]                      109    109   98%   1e-26  37.44  WP_053528753.1   
DUF1190 family protein [Izhakiella sp. KSNA2]                     109    109   98%   1e-26  36.92  WP_138093849.1   
DUF1190 family protein [Enterobacter sp. DE0047]                  109    109   98%   1e-26  37.90  WP_144817578.1   
DUF1190 family protein [Escherichia coli]                         109    109   98%   1e-26  37.44  WP_112933496.1   
DUF1190 family protein [Escherichia coli]                         109    109   98%   1e-26  37.44  WP_046880955.1   
DUF1190 family protein [Salmonella enterica subsp. enterica...    109    109   98%   1e-26  36.99  ECF2103812.1     
DUF1190 family protein [Xenorhabdus doucetiae]                    109    109   98%   1e-26  37.74  WP_045972638.1   
DUF1190 family protein [Enterobacter sp. 638]                     109    109   98%   1e-26  38.99  WP_015960436.1   
DUF1190 family protein [Escherichia coli]                         109    109   98%   1e-26  37.44  WP_058101238.1   
TPA: DUF1190 family protein [Salmonella enterica subsp. enteri... 109    109   98%   1e-26  36.99  HAE4632067.1     
DUF1190 family protein [Salmonella enterica]                      109    109   98%   1e-26  36.99  EAO1621899.1     
TPA: DUF1190 family protein [Salmonella enterica subsp. enteri... 109    109   98%   1e-26  36.99  HAE5590717.1     
DUF1190 family protein [Dickeya sp. NCPPB 569]                    109    109   88%   1e-26  40.96  WP_042868014.1   
DUF1190 family protein [Salmonella enterica subsp. enterica...    109    109   98%   1e-26  38.36  EBW7489058.1     
DUF1190 family protein [Salmonella enterica subsp. arizonae...    109    109   98%   1e-26  36.99  EDU6452490.1     
DUF1190 family protein [Dickeya sp. NCPPB 569]                    109    109   88%   1e-26  40.96  WP_146411627.1   
DUF1190 family protein [Xenorhabdus bovienii]                     109    109   95%   1e-26  38.94  WP_046335864.1   
DUF1190 family protein [Xenorhabdus mauleonii]                    109    109   95%   1e-26  38.16  WP_092510769.1   
DUF1190 family protein [Enterobacter sp. OV724]                   108    108   98%   1e-26  38.53  WP_133631439.1   
DUF1190 family protein [Trabulsiella guamensis]                   108    108   95%   1e-26  38.50  WP_038161818.1   
DUF1190 family protein [Escherichia coli]                         109    109   98%   1e-26  37.44  WP_096843130.1   
DUF1190 family protein [Enterobacter hormaechei]                  108    108   95%   1e-26  37.09  WP_148385275.1   
MULTISPECIES: DUF1190 family protein [Buttiauxella]               109    109   98%   1e-26  37.90  WP_064516077.1   
DUF1190 family protein [Escherichia coli]                         108    108   98%   1e-26  37.44  WP_089587801.1   
DUF1190 family protein [Salmonella enterica]                      108    108   98%   1e-26  36.99  EAU6664117.1     
MULTISPECIES: DUF1190 family protein [Enterobacterales]           108    108   95%   1e-26  37.09  WP_029740695.1   
DUF1190 family protein [Salmonella enterica subsp. enterica...    108    108   98%   1e-26  36.99  EBZ3683135.1     
DUF1190 family protein [Salmonella enterica subsp. enterica...    108    108   98%   1e-26  36.99  EDG7835035.1     
DUF1190 family protein [Salmonella enterica]                      108    108   98%   1e-26  36.99  EAS8578747.1     
DUF1190 family protein [Enterobacter roggenkampii]                108    108   95%   1e-26  37.09  WP_110915163.1   
DUF1190 family protein [Salmonella enterica]                      108    108   98%   1e-26  37.44  EAP1214219.1     
DUF1190 family protein [Buttiauxella sp. B2]                      108    108   98%   1e-26  38.36  WP_139878765.1   
MULTISPECIES: DUF1190 family protein [unclassified Enterobacter]  108    108   95%   1e-26  37.09  WP_032650260.1   
putative lipoprotein [Salmonella enterica subsp. enterica...      108    108   93%   1e-26  37.32  EHC82453.1       
DUF1190 family protein [Salmonella enterica]                      108    108   98%   1e-26  37.44  WP_038390460.1   
DUF1190 family protein [Cronobacter sakazakii]                    108    108   95%   1e-26  38.24  WP_007895221.1   
DUF1190 family protein [Escherichia coli]                         108    108   98%   1e-26  37.44  WP_128446773.1   
DUF1190 family protein [Salmonella enterica]                      108    108   98%   1e-26  37.44  WP_061377614.1   
DUF1190 family protein [Escherichia coli]                         108    108   98%   2e-26  37.44  WP_001394848.1   
DUF1190 family protein [Escherichia coli]                         108    108   98%   2e-26  37.44  WP_032341109.1   
DUF1190 family protein [Pseudescherichia vulneris]                108    108   98%   2e-26  37.90  WP_042390313.1   
DUF1190 family protein [Xenorhabdus bovienii]                     108    108   98%   2e-26  38.50  WP_038186324.1   
DUF1190 family protein [Enterobacter sp. ku-bf2]                  108    108   95%   2e-26  37.09  WP_069719956.1   
DUF1190 family protein [Salmonella enterica]                      108    108   98%   2e-26  37.44  EAB2994874.1     
DUF1190 family protein [Escherichia coli]                         108    108   98%   2e-26  37.44  WP_059339405.1   
DUF1190 family protein [Escherichia coli]                         108    108   98%   2e-26  37.44  WP_000831537.1   
DUF1190 family protein [Enterobacter roggenkampii]                108    108   95%   2e-26  37.09  WP_126306957.1   
DUF1190 family protein [Cronobacter sakazakii]                    108    108   95%   2e-26  38.24  WP_069681662.1   
DUF1190 family protein [Enterobacter sp. WCHEs120002]             108    108   95%   2e-26  38.03  WP_131633487.1   
DUF1190 family protein [Escherichia albertii]                     108    108   98%   2e-26  37.44  WP_059215554.1   
DUF1190 family protein [Salmonella enterica subsp. enterica...    108    108   98%   2e-26  36.07  EDW0329201.1     
DUF1190 family protein [Escherichia coli]                         108    108   98%   2e-26  37.44  WP_074530122.1   
DUF1190 family protein [Salmonella enterica]                      108    108   98%   2e-26  38.01  EAZ4692823.1     
MULTISPECIES: DUF1190 family protein [Edwardsiella]               108    108   94%   2e-26  39.13  WP_012847163.1   
DUF1190 family protein [Cronobacter sakazakii]                    108    108   95%   2e-26  37.75  WP_161582745.1   
DUF1190 family protein [Salmonella enterica]                      108    108   98%   2e-26  37.44  EAO9606476.1     
DUF1190 family protein [Cronobacter sakazakii]                    108    108   95%   2e-26  38.24  WP_085046292.1   
DUF1190 family protein [Escherichia coli]                         108    108   94%   2e-26  37.91  WP_046122714.1   
DUF1190 family protein [Pantoea eucrina]                          114    114   94%   2e-26  36.79  WP_094110973.1   
DUF1190 family protein [Salmonella enterica]                      108    108   98%   2e-26  37.44  EBA6065262.1     
MULTISPECIES: DUF1190 family protein [Enterobacter]               108    108   95%   2e-26  37.09  WP_028017154.1   
DUF1190 family protein [Enterobacter sp. FS01]                    108    108   95%   2e-26  38.03  WP_106995841.1   
MULTISPECIES: DUF1190 family protein [Enterobacter]               108    108   95%   2e-26  37.09  WP_023309204.1   
DUF1190 family protein [Escherichia coli]                         108    108   98%   2e-26  37.90  NAJ38502.1       
DUF1190 family protein [Escherichia coli]                         108    108   98%   2e-26  37.44  WP_134316532.1   
MULTISPECIES: DUF1190 family protein [Cronobacter]                108    108   95%   2e-26  38.24  WP_007778113.1   
MULTISPECIES: DUF1190 family protein [Cronobacter]                108    108   95%   2e-26  38.24  WP_004385609.1   
DUF1190 family protein [Salmonella enterica]                      108    108   98%   2e-26  36.99  EBB9684405.1     
DUF1190 family protein [Salmonella enterica subsp. enterica...    108    108   98%   2e-26  36.99  EDS7604783.1     
DUF1190 family protein [Salmonella enterica]                      108    108   98%   2e-26  36.99  WP_024159121.1   
DUF1190 family protein [Escherichia coli]                         108    108   98%   2e-26  37.44  EAA2936473.1     
DUF1190 family protein [Lelliottia amnigena]                      108    108   98%   2e-26  37.61  WP_064327450.1   
DUF1190 family protein [Salmonella enterica subsp. enterica...    108    108   98%   2e-26  36.99  EBW2698576.1     
DUF1190 family protein [Salmonella enterica]                      108    108   98%   2e-26  37.44  WP_119479814.1   
DUF1190 family protein [Cronobacter sakazakii]                    108    108   95%   2e-26  38.24  WP_110805187.1   
DUF1190 family protein [Salmonella enterica subsp. enterica...    108    108   98%   2e-26  37.44  EDR4571207.1     
DUF1190 family protein [Lelliottia nimipressuralis]               108    108   95%   2e-26  37.09  WP_134348725.1   
DUF1190 family protein [Escherichia coli]                         108    108   98%   2e-26  37.90  WP_128475371.1   
DUF1190 family protein [Escherichia coli]                         108    108   98%   2e-26  37.44  WP_097501537.1   
DUF1190 family protein [Salmonella enterica]                      108    108   98%   2e-26  37.44  WP_116525519.1   
DUF1190 family protein [Salmonella enterica subsp. enterica...    108    108   98%   2e-26  36.99  EBW0819028.1     
DUF1190 family protein [Shigella boydii]                          108    108   98%   2e-26  37.44  WP_073691732.1   
DUF1190 family protein [Salmonella enterica]                      108    108   98%   2e-26  36.99  EAV3586468.1     
DUF1190 family protein [Salmonella enterica]                      108    108   98%   2e-26  37.44  EAY3563432.1     
DUF1190 family protein [Cronobacter sakazakii]                    108    108   95%   2e-26  38.24  WP_124752859.1   
DUF1190 family protein [Escherichia coli]                         108    108   98%   2e-26  37.44  WP_134881081.1   
DUF1190 family protein [Escherichia coli]                         108    108   98%   2e-26  37.44  WP_134743546.1   
DUF1190 family protein [Salmonella enterica]                      108    108   98%   2e-26  36.99  ECZ4827101.1     
DUF1190 family protein [Salmonella enterica]                      108    108   98%   2e-26  36.99  ECS0453477.1     
DUF1190 family protein [Salmonella enterica subsp. enterica...    108    108   98%   2e-26  36.99  EDF7991853.1     
DUF1190 family protein [Salmonella enterica]                      108    108   98%   2e-26  36.99  EAR4382604.1     
DUF1190 family protein [Enterobacter cloacae]                     108    108   95%   2e-26  37.09  WP_063145595.1   
DUF1190 family protein [Xenorhabdus eapokensis]                   108    108   95%   2e-26  36.71  WP_074024534.1   
DUF1190 family protein [Escherichia coli]                         107    107   87%   2e-26  37.37  WP_146883186.1   
DUF1190 family protein [Escherichia coli]                         108    108   98%   2e-26  37.90  WP_137509042.1   
DUF1190 family protein [Shigella boydii]                          108    108   95%   2e-26  37.85  WP_000831553.1   
DUF1190 family protein [Escherichia coli]                         108    108   98%   2e-26  37.44  WP_152919876.1   
DUF1190 family protein [Enterobacter cloacae]                     108    108   95%   2e-26  36.62  WP_057072279.1   
MULTISPECIES: DUF1190 family protein [Enterobacter]               108    108   95%   2e-26  37.09  WP_025758515.1   
MULTISPECIES: DUF1190 family protein [Enterobacteriaceae]         108    108   98%   2e-26  37.44  WP_000831554.1   
DUF1190 family protein [Escherichia coli]                         108    108   98%   2e-26  37.44  WP_089642298.1   
MULTISPECIES: DUF1190 family protein [Xenorhabdus]                108    108   95%   2e-26  37.02  WP_047766663.1   
DUF1190 family protein [Xenorhabdus miraniensis]                  108    108   95%   2e-26  37.50  WP_099113974.1   
DUF1190 family protein [Cronobacter muytjensii]                   108    108   95%   2e-26  38.24  WP_038867852.1   
DUF1190 family protein [Enterobacter cloacae]                     108    108   95%   2e-26  36.62  WP_063426683.1   
DUF1190 family protein [Cronobacter malonaticus]                  107    107   95%   3e-26  38.24  WP_007796212.1   
DUF1190 family protein [Salmonella enterica subsp. enterica]      108    108   98%   3e-26  36.99  EBC1699800.1     
DUF1190 family protein [Escherichia coli]                         108    108   98%   3e-26  37.90  WP_062862251.1   
DUF1190 family protein [Enterobacter sp. RIT 418]                 108    108   98%   3e-26  36.45  WP_112010779.1   
DUF1190 family protein [Salmonella enterica]                      108    108   98%   3e-26  36.99  WP_065618941.1   
MULTISPECIES: DUF1190 family protein [Enterobacter]               108    108   95%   3e-26  37.09  WP_024906490.1   
DUF1190 family protein [Escherichia coli]                         108    108   98%   3e-26  37.44  WP_097477265.1   
DUF1190 family protein [Xenorhabdus japonica]                     108    108   95%   3e-26  38.94  WP_092517590.1   
DUF1190 family protein [Enterobacter roggenkampii]                107    107   95%   3e-26  37.09  WP_047072841.1   
DUF1190 family protein [Salmonella enterica]                      108    108   98%   3e-26  37.44  EAY0415102.1     
DUF1190 family protein [Xenorhabdus bovienii]                     107    107   98%   3e-26  38.50  WP_038196628.1   
DUF1190 family protein [Escherichia coli]                         107    107   98%   3e-26  37.44  WP_115734793.1   
MULTISPECIES: DUF1190 family protein [Enterobacter]               107    107   95%   3e-26  36.62  WP_020689477.1   
DUF1190 family protein [Salmonella enterica subsp. enterica...    107    107   98%   3e-26  36.99  ECG5321486.1     
DUF1190 family protein [Pseudescherichia vulneris]                107    107   98%   3e-26  37.44  WP_154057866.1   
DUF1190 family protein [Enterobacter cloacae]                     107    107   95%   3e-26  36.62  WP_038420600.1   
DUF1190 family protein [Salmonella sp. SSDFZ54]                   107    107   98%   3e-26  36.99  WP_127836127.1   
DUF1190 family protein [Salmonella enterica]                      107    107   98%   3e-26  36.99  EBE8177601.1     
hypothetical protein [Salmonella enterica subsp. enterica...      107    107   98%   3e-26  36.99  EDL2516155.1     
DUF1190 family protein [Salmonella enterica]                      107    107   98%   3e-26  37.44  WP_097367713.1   
DUF1190 family protein [Cronobacter malonaticus]                  107    107   95%   3e-26  38.24  WP_105610179.1   
TPA: DUF1190 family protein [Salmonella enterica]                 107    107   98%   3e-26  36.99  HAC7692983.1     
hypothetical protein [Salmonella enterica subsp. enterica...      107    107   98%   3e-26  36.99  EDL6068629.1     
DUF1190 family protein [Salmonella enterica]                      107    107   98%   3e-26  36.99  EAW6593149.1     
DUF1190 family protein [Enterobacter sp. EGD-HP1]                 107    107   95%   3e-26  36.62  WP_032640549.1   
DUF1190 family protein [Enterobacter roggenkampii]                107    107   95%   3e-26  37.62  WP_058657787.1   
MULTISPECIES: DUF1190 family protein [Enterobacteriaceae]         107    107   95%   3e-26  36.62  WP_013098745.1   
DUF1190 family protein [Salmonella enterica]                      107    107   98%   4e-26  36.99  WP_111768939.1   
DUF1190 family protein [Pectobacterium wasabiae]                  107    107   94%   4e-26  37.25  WP_005975541.1   
DUF1190 family protein [Enterobacter sp. CGMCC 5087]              107    107   95%   4e-26  37.09  WP_109845782.1   
DUF1190 family protein [Salmonella enterica]                      107    107   98%   4e-26  36.99  ECP4440184.1     
DUF1190 family protein [Enterobacter genomosp. O]                 107    107   95%   4e-26  37.56  WP_047347826.1   
DUF1190 family protein [Enterobacillus tribolii]                  107    107   95%   4e-26  38.05  WP_115457503.1   
DUF1190 family protein [Enterobacter cloacae]                     107    107   95%   4e-26  36.62  WP_050860589.1   
MULTISPECIES: DUF1190 family protein [unclassified...             107    107   95%   4e-26  36.45  WP_097095983.1   
DUF1190 family protein [Salmonella enterica]                      107    107   98%   4e-26  36.99  EAQ6136191.1     
DUF1190 family protein [Enterobacter soli]                        107    107   95%   4e-26  36.15  WP_014071787.1   
DUF1190 family protein [Proteus sp. TJ1640]                       108    108   95%   4e-26  34.25  WP_109399980.1   
hypothetical protein Ea357_091 [Erwinia phage Ea35-70]            107    107   95%   4e-26  36.92  YP_009004884.1   
MULTISPECIES: DUF1190 family protein [Pseudocitrobacter]          107    107   95%   4e-26  38.03  WP_108475094.1   
DUF1190 family protein [Escherichia coli]                         107    107   98%   4e-26  37.44  WP_040077985.1   
DUF1190 family protein [Shigella boydii]                          107    107   98%   4e-26  37.44  WP_152064593.1   
DUF1190 domain-containing protein [Buttiauxella sp. A111]         107    107   98%   4e-26  38.36  GDX07575.1       
DUF1190 family protein [Escherichia albertii]                     107    107   98%   4e-26  36.07  WP_000831552.1   
DUF1190 family protein [Enterobacter genomosp. O]                 107    107   95%   5e-26  37.56  WP_059310592.1   
DUF1190 family protein [Pectobacterium polonicum]                 107    107   94%   5e-26  37.25  WP_137740641.1   
DUF1190 family protein [Salmonella enterica]                      107    107   98%   5e-26  36.99  EAQ0894414.1     
DUF1190 family protein [Salmonella enterica]                      107    107   98%   5e-26  36.99  EAN0733633.1     
hypothetical protein [Salmonella enterica]                        107    107   98%   5e-26  36.99  EDI7449079.1     
hypothetical protein [Salmonella enterica]                        107    107   98%   5e-26  36.99  EDI8255156.1     
MULTISPECIES: DUF1190 family protein [Enterobacteriaceae]         107    107   98%   5e-26  37.44  WP_053880869.1   
DUF1190 family protein [Salmonella enterica]                      107    107   94%   5e-26  37.44  WP_086813531.1   
DUF1190 family protein [Shigella boydii]                          107    107   98%   5e-26  37.44  WP_073883105.1   
DUF1190 family protein [Salmonella enterica]                      107    107   98%   5e-26  36.99  WP_000831521.1   
DUF1190 family protein [Salmonella enterica subsp. enterica]      107    107   98%   5e-26  36.99  ECE0546264.1     
DUF1190 family protein [Salmonella enterica subsp. enterica...    107    107   98%   5e-26  36.99  EDT6029963.1     
DUF1190 family protein [Enterobacter cloacae]                     107    107   95%   5e-26  35.89  WP_063957098.1   
DUF1190 family protein [Salmonella enterica]                      107    107   98%   5e-26  36.99  EAA8370608.1     
DUF1190 family protein [Pantoea sp. PSNIH6]                       107    107   94%   5e-26  37.44  WP_103794640.1   
DUF1190 family protein [Salmonella enterica subsp. enterica...    107    107   98%   5e-26  36.99  EDA7583594.1     
DUF1190 family protein [Enterobacter timonensis]                  107    107   98%   5e-26  38.53  WP_061707190.1   
MULTISPECIES: DUF1190 family protein [Enterobacter cloacae...     107    107   95%   5e-26  37.56  WP_080328226.1   
DUF1190 family protein [Enterobacter genomosp. O]                 107    107   95%   5e-26  37.56  WP_063432431.1   
DUF1190 family protein [Xenorhabdus ehlersii]                     107    107   95%   5e-26  36.71  WP_099133010.1   
DUF1190 family protein [Xenorhabdus thuongxuanensis]              107    107   95%   5e-26  36.23  WP_074020288.1   
DUF1190 family protein [Citrobacter sp. 18056]                    107    107   98%   5e-26  37.67  WP_159771791.1   
DUF1190 family protein [Salmonella enterica]                      107    107   98%   6e-26  37.90  WP_119505488.1   
lipoprotein [Salmonella enterica subsp. enterica serovar...       107    107   86%   6e-26  36.73  CNT84531.1       
DUF1190 family protein [Xenorhabdus hominickii]                   107    107   97%   6e-26  36.97  WP_069317901.1   
DUF1190 family protein [Pectobacterium parmentieri]               107    107   94%   6e-26  36.59  WP_033072299.1   
DUF1190 family protein [Xenorhabdus beddingii]                    107    107   98%   6e-26  38.32  WP_086112774.1   
putative membrane protein [Erwinia phage vB_EamM_Special G]       106    106   95%   7e-26  37.44  YP_009606200.1   
TPA: DUF1190 family protein [Salmonella enterica]                 106    106   98%   7e-26  36.99  HAC8238361.1     
DUF1190 family protein [Salmonella enterica subsp. enterica...    106    106   98%   7e-26  36.99  EBK1744204.1     
DUF1190 family protein [Enterobacter huaxiensis]                  106    106   98%   7e-26  37.16  WP_119936957.1   
DUF1190 family protein [Salmonella enterica]                      106    106   98%   7e-26  36.99  WP_061836933.1   
DUF1190 family protein [Salmonella enterica]                      106    106   98%   7e-26  36.99  EAR5869409.1     
DUF1190 family protein [Salmonella enterica]                      106    106   98%   7e-26  36.99  EAU3307474.1     
DUF1190 family protein [Salmonella enterica]                      106    106   98%   7e-26  36.99  EBE2875961.1     
DUF1190 family protein [Pectobacterium parmentieri]               106    106   94%   7e-26  37.25  WP_012822126.1   
DUF1190 family protein [Salmonella enterica]                      106    106   87%   8e-26  36.87  WP_122071518.1   
DUF1190 family protein [Salmonella enterica]                      106    106   98%   8e-26  36.99  EBI8169010.1     
putative membrane protein [Erwinia phage vB_EamM_Desertfox]       106    106   95%   8e-26  36.41  YP_009621832.1   
DUF1190 family protein [Salmonella enterica]                      106    106   98%   9e-26  36.99  EAX4618871.1     
DUF1190 family protein [Salmonella enterica]                      106    106   98%   9e-26  36.99  ECY2413002.1     
MULTISPECIES: DUF1190 family protein [Enterobacter]               106    106   95%   9e-26  36.62  WP_138278311.1   
DUF1190 family protein [Pectobacterium punjabense]                106    106   94%   9e-26  37.25  WP_107170913.1   
DUF1190 family protein [Enterobacteriaceae bacterium strain FG... 106    106   98%   1e-25  36.24  WP_015962969.1   
DUF1190 family protein [Escherichia coli]                         106    106   98%   1e-25  36.99  WP_137432009.1   
DUF1190 family protein [Xenorhabdus bovienii]                     106    106   95%   1e-25  38.10  WP_038217262.1   
DUF1190 family protein [Salmonella enterica]                      106    106   98%   1e-25  36.99  EEC2225517.1     
DUF1190 family protein [Salmonella enterica]                      106    106   98%   1e-25  36.99  EAY1598007.1     
DUF1190 family protein [Pectobacterium polaris]                   106    106   94%   1e-25  34.47  WP_095701321.1   
hypothetical protein [Salmonella enterica]                        106    106   98%   1e-25  36.99  EDJ5214791.1     
hypothetical protein PROPEN_01021 [Proteus penneri ATCC 35198]    106    106   95%   1e-25  34.25  EEG86728.1       
DUF1190 family protein [Enterobacter sp. BIDMC 30]                106    106   95%   1e-25  36.62  WP_032680276.1   
hypothetical protein HMPREF9532_04993 [Escherichia coli MS 57-2]  106    106   98%   1e-25  36.99  EGB74608.1       
MULTISPECIES: DUF1190 family protein [Enterobacter cloacae...     106    106   95%   1e-25  36.62  WP_062933781.1   
DUF1190 family protein [Salmonella enterica]                      106    106   98%   1e-25  37.44  WP_046597095.1   
DUF1190 family protein [Enterobacter mori]                        106    106   95%   1e-25  37.09  WP_108416218.1   
DUF1190 family protein [Xenorhabdus vietnamensis]                 106    106   95%   1e-25  38.46  WP_086108230.1   
DUF1190 family protein [Superficieibacter electus]                106    106   98%   1e-25  36.24  WP_103676955.1   
MULTISPECIES: DUF1190 family protein [Pectobacterium]             106    106   94%   1e-25  35.44  WP_103861630.1   
DUF1190 family protein [Cronobacter universalis]                  106    106   95%   1e-25  36.59  WP_038856338.1   
DUF1190 family protein [Xenorhabdus nematophila]                  106    106   95%   1e-25  38.28  WP_038219569.1   
DUF1190 family protein [Pseudocitrobacter sp. 73]                 106    106   98%   1e-25  36.24  WP_149463874.1   
DUF1190 family protein [Enterobacteriaceae bacterium CCUG 66741]  106    106   98%   1e-25  37.67  WP_125353318.1   
putative inner membrane protein [Escherichia coli]                105    105   85%   1e-25  36.60  STH37473.1       
DUF1190 family protein [Enterobacter ludwigii]                    106    106   95%   1e-25  36.62  WP_138614644.1   
DUF1190 family protein [Cronobacter dublinensis]                  106    106   95%   1e-25  38.54  WP_161590559.1   
DUF1190 family protein [Enterobacter cloacae]                     106    106   95%   1e-25  36.15  WP_063841082.1   
MULTISPECIES: DUF1190 family protein [unclassified Shigella]      106    106   95%   1e-25  34.25  WP_069369638.1   
MULTISPECIES: DUF1190 family protein [Bacteria]                   106    106   98%   1e-25  37.67  WP_110510427.1   
MULTISPECIES: DUF1190 family protein [Proteus]                    106    106   95%   1e-25  34.25  WP_075672908.1   
DUF1190 family protein [Xenorhabdus bovienii]                     106    106   95%   1e-25  38.10  WP_038209291.1   
DUF1190 family protein [Cronobacter sakazakii]                    106    106   95%   1e-25  37.75  WP_097578195.1   
MULTISPECIES: DUF1190 family protein [unclassified Pantoea]       106    106   95%   1e-25  37.38  WP_008103408.1   
putative membrane protein [Erwinia phage vB_EamM_Deimos-Minion]   105    105   95%   2e-25  36.41  YP_009605239.1   
MULTISPECIES: DUF1190 family protein [Pantoea]                    106    106   94%   2e-25  37.44  WP_033792232.1   
DUF1190 family protein [Xenorhabdus nematophila]                  106    106   95%   2e-25  38.28  WP_010847825.1   
DUF1190 family protein [Salmonella enterica subsp. enterica...    106    106   98%   2e-25  35.81  ECS2780146.1     
MULTISPECIES: DUF1190 family protein [Proteus]                    106    106   95%   2e-25  34.25  WP_036934149.1   
DUF1190 family protein [Escherichia coli]                         106    106   98%   2e-25  36.73  WP_107127722.1   
DUF1190 family protein [Enterobacter cloacae]                     106    106   95%   2e-25  36.62  WP_063214082.1   
DUF1190 family protein [Enterobacteriaceae bacterium RIT693]      106    106   98%   2e-25  38.64  WP_154189366.1   
MULTISPECIES: DUF1190 family protein [Enterobacteriaceae]         106    106   95%   2e-25  36.62  WP_047051997.1   
DUF1190 family protein [Enterobacter cloacae]                     106    106   95%   2e-25  36.28  WP_040073988.1   
DUF1190 family protein [Salmonella enterica]                      106    106   98%   2e-25  36.99  EAV1071912.1     
hypothetical protein [Salmonella enterica]                        106    106   98%   2e-25  36.99  EDK0176592.1     
DUF1190 family protein [Trabulsiella odontotermitis]              105    105   95%   2e-25  37.09  WP_054178868.1   
DUF1190 family protein [Pectobacterium fontis]                    105    105   94%   2e-25  36.76  WP_039352422.1   
DUF1190 domain-containing protein [Microbulbifer sp. A4B17]       105    105   98%   2e-25  35.03  WP_108732694.1   
DUF1190 family protein [Proteus genomosp. 4]                      106    106   95%   2e-25  34.25  WP_109409115.1   
DUF1190 family protein [Enterobacter mori]                        105    105   95%   2e-25  37.09  WP_148400559.1   
MULTISPECIES: DUF1190 family protein [Enterobacter]               105    105   95%   2e-25  36.62  WP_014171645.1   
DUF1190 family protein [Proteus sp. G2615]                        106    106   95%   2e-25  36.53  WP_161749765.1   
DUF1190 family protein [Shigella dysenteriae]                     105    105   98%   2e-25  37.44  WP_128881185.1   
hypothetical protein DR95_2422 [Proteus vulgaris]                 106    106   95%   2e-25  34.25  KGA57149.1       
DUF1190 family protein [Salmonella enterica]                      105    105   98%   2e-25  36.99  WP_098097173.1   
DUF1190 family protein [Enterobacter mori]                        105    105   95%   2e-25  37.09  WP_010435649.1   
DUF1190 family protein [Enterobacteriaceae bacterium NFIX31]      105    105   95%   2e-25  36.62  WP_134179687.1   
MULTISPECIES: DUF1190 family protein [Proteus]                    106    106   95%   2e-25  34.25  WP_072064305.1   
TPA: DUF1190 domain-containing protein [Pantoea sp.]              105    105   94%   2e-25  37.44  HAB25463.1       
DUF1190 family protein [Cedecea neteri]                           105    105   98%   2e-25  38.18  WP_038478815.1   
MULTISPECIES: DUF1190 family protein [unclassified Pantoea]       105    105   95%   2e-25  36.92  WP_009127679.1   
DUF1190 family protein [Leclercia adecarboxylata]                 105    105   95%   2e-25  37.50  WP_144883377.1   
DUF1190 family protein [Enterobacter cloacae]                     105    105   95%   3e-25  36.15  WP_063160749.1   
MULTISPECIES: DUF1190 family protein [Enterobacterales]           105    105   95%   3e-25  36.92  WP_061720467.1   
DUF1190 family protein [Cedecea davisae]                          105    105   98%   3e-25  38.18  WP_016538234.1   
MULTISPECIES: DUF1190 family protein [Enterobacter]               105    105   98%   3e-25  36.70  WP_042718999.1   
TPA: DUF1190 domain-containing protein [Shigella sp.]             105    105   98%   3e-25  37.90  HAH41628.1       
DUF1190 family protein [Salmonella enterica]                      105    105   98%   3e-25  36.99  EBP5167094.1     
DUF1190 family protein [Salmonella enterica]                      105    105   98%   3e-25  36.99  WP_085347802.1   
DUF1190 family protein [Salmonella enterica subsp. enterica]      105    105   98%   3e-25  36.99  EAB9897533.1     
DUF1190 family protein [Xenorhabdus bovienii]                     105    105   98%   3e-25  37.67  WP_038221749.1   
membrane protein [Erwinia phage vB_EamM_Simmy50]                  104    104   95%   3e-25  35.90  YP_009605878.1   
DUF1190 family protein [Enterobacter mori]                        105    105   95%   3e-25  37.09  WP_126815538.1   
DUF1190 family protein [Cronobacter dublinensis]                  105    105   95%   3e-25  38.05  WP_105640078.1   
DUF1190 family protein [Cedecea lapagei]                          105    105   98%   3e-25  38.64  WP_126354519.1   
MULTISPECIES: DUF1190 family protein [Enterobacter]               105    105   95%   3e-25  36.62  WP_063867719.1   
DUF1190 family protein [Superficieibacter electus]                105    105   98%   3e-25  36.24  WP_103750875.1   
DUF1190 family protein [Enterobacter sp. ABFQC]                   105    105   95%   3e-25  35.41  WP_160890520.1   
DUF1190 family protein [Salmonella enterica]                      105    105   98%   3e-25  36.99  WP_070129564.1   
DUF1190 family protein [Proteus sp. G4390]                        105    105   95%   3e-25  33.80  WP_161731160.1   
DUF1190 family protein [Proteus mirabilis]                        105    105   95%   4e-25  34.25  WP_151261028.1   
DUF1190 family protein [Cronobacter turicensis]                   104    104   95%   4e-25  37.56  WP_015742454.1   
DUF1190 family protein [Chryseobacterium sp. 18061]               104    104   98%   4e-25  37.21  WP_159759946.1   
DUF1190 family protein [Cronobacter turicensis]                   104    104   95%   4e-25  37.56  WP_105538505.1   
DUF1190 family protein [Nissabacter sp. SGAir0207]                104    104   95%   4e-25  37.19  WP_137762130.1   
DUF1190 family protein [Serratia marcescens]                      104    104   94%   5e-25  37.98  WP_103773174.1   
hypothetical protein K151_2293 [Proteus hauseri ZMd44]            105    105   95%   5e-25  33.79  EST57873.1       
MULTISPECIES: DUF1190 family protein [Pantoea]                    104    104   94%   5e-25  36.97  WP_096073820.1   
DUF1190 family protein [Escherichia coli]                         104    104   98%   5e-25  36.99  WP_000831551.1   
hypothetical protein BB2000_2488 [Proteus mirabilis BB2000]       105    105   95%   5e-25  34.25  AGS60944.1       
DUF1190 family protein [Cronobacter sakazakii]                    104    104   95%   5e-25  37.25  WP_105608369.1   
Uncharacterized conserved protein YgiB, involved in bioifilm...   104    104   94%   5e-25  42.05  SFN05700.1       
DUF1190 family protein [Shigella flexneri]                        104    104   98%   6e-25  36.99  EAA3112511.1     
MULTISPECIES: DUF1190 family protein [Enterobacteriaceae]         104    104   98%   6e-25  36.82  WP_138370236.1   
DUF1190 family protein [Trabulsiella odontotermitis]              104    104   95%   6e-25  35.41  WP_049857567.1   
DUF1190 family protein [Pantoea sp. NGS-ED-1003]                  104    104   94%   6e-25  36.49  WP_033752472.1   
DUF1190 family protein [Izhakiella australiensis]                 104    104   94%   6e-25  42.05  WP_078000952.1   
DUF1190 family protein [Cronobacter turicensis]                   104    104   95%   6e-25  37.56  WP_105581782.1   
DUF1190 family protein [Izhakiella capsodis]                      104    104   94%   6e-25  42.05  WP_092875432.1   
DUF1190 family protein [Cronobacter dublinensis]                  104    104   95%   6e-25  38.05  WP_161585645.1   
DUF1190 family protein [Serratia sp. ATCC 39006]                  104    104   94%   7e-25  36.71  WP_021014190.1   
DUF1190 family protein [Serratia marcescens]                      104    104   94%   7e-25  37.50  WP_118891686.1   
DUF1190 family protein [Enterobacter hormaechei]                  104    104   95%   7e-25  36.15  WP_045265575.1   
DUF1190 family protein [Salmonella enterica]                      104    104   95%   7e-25  34.25  WP_117348174.1   
DUF1190 family protein [Enterobacter cloacae]                     104    104   95%   7e-25  36.15  WP_063867204.1   
MULTISPECIES: DUF1190 family protein [Enterobacter]               104    104   95%   7e-25  36.15  WP_006811983.1   
MULTISPECIES: DUF1190 family protein [Enterobacter cloacae...     104    104   95%   8e-25  36.62  WP_047719093.1   
DUF1190 family protein [Enterobacter cloacae]                     104    104   95%   8e-25  36.15  WP_063855296.1   
MULTISPECIES: DUF1190 family protein [Enterobacter cloacae...     104    104   95%   8e-25  36.15  WP_063451150.1   
MULTISPECIES: DUF1190 family protein [Enterobacteriaceae]         104    104   95%   8e-25  36.15  WP_063150196.1   
DUF1190 family protein [Leclercia adecarboxylata]                 104    104   98%   8e-25  36.82  WP_039031767.1   
DUF1190 family protein [Enterobacter sp. R1(2018)]                104    104   98%   8e-25  37.61  WP_121267636.1   
DUF1190 family protein [Pantoea sp. VS1]                          104    104   94%   8e-25  37.74  WP_088517847.1   
DUF1190 family protein [Enterobacter cloacae]                     104    104   95%   8e-25  35.68  WP_155024447.1   
MULTISPECIES: DUF1190 family protein [Enterobacter cloacae...     104    104   95%   9e-25  36.15  WP_045307990.1   
DUF1190 family protein [Enterobacter cloacae]                     104    104   95%   9e-25  34.93  WP_063935794.1   
DUF1190 family protein [Cronobacter dublinensis]                  104    104   95%   9e-25  38.05  WP_007729561.1   
DUF1190 family protein [Proteus sp. G4377]                        104    104   94%   9e-25  34.56  WP_161772793.1   
DUF1190 family protein [Brenneria rubrifaciens]                   104    104   94%   1e-24  37.07  WP_137712390.1   
MULTISPECIES: DUF1190 family protein [Enterobacter]               104    104   95%   1e-24  34.93  WP_017384040.1   
DUF1190 family protein [Proteus mirabilis]                        104    104   95%   1e-24  34.25  WP_163907401.1   
MULTISPECIES: DUF1190 family protein [Serratia]                   104    104   94%   1e-24  38.94  WP_105232671.1   
hypothetical protein CSC16_0107 [Proteus mirabilis]               104    104   95%   1e-24  34.25  AWF41471.1       
ygiB [Klebsiella pneumoniae]                                      105    105   98%   1e-24  38.53  STT46378.1       
DUF1190 family protein [Pantoea dispersa]                         104    104   94%   1e-24  37.74  WP_141496443.1   
MULTISPECIES: DUF1190 family protein [Pantoea]                    104    104   94%   1e-24  37.74  WP_021509614.1   
MULTISPECIES: DUF1190 family protein [Enterobacter cloacae...     104    104   95%   1e-24  36.15  WP_032649565.1   
MULTISPECIES: DUF1190 family protein [Enterobacteriaceae]         104    104   95%   1e-24  36.15  WP_003862522.1   
MULTISPECIES: DUF1190 family protein [Proteus]                    104    104   95%   1e-24  34.25  WP_004249472.1   
MULTISPECIES: DUF1190 family protein [Enterobacter cloacae...     103    103   95%   1e-24  36.15  WP_045141812.1   
DUF1190 family protein [Klebsiella michiganensis]                 104    104   98%   1e-24  37.50  WP_045783994.1   
MULTISPECIES: DUF1190 family protein [Enterobacter]               103    103   95%   1e-24  35.68  WP_045332893.1   
DUF1190 family protein [Pantoea dispersa]                         103    103   94%   1e-24  37.74  WP_058771367.1   
uncharacterized protein YgiB involved in biofilm formation...     105    105   95%   1e-24  36.49  TDU33047.1       
DUF1190 domain-containing protein [Photobacterium damselae]       103    103   97%   1e-24  32.66  WP_138240735.1   
DUF1190 family protein [Pantoea dispersa]                         103    103   94%   1e-24  37.74  WP_058780510.1   
MULTISPECIES: DUF1190 family protein [Enterobacter cloacae...     103    103   95%   2e-24  36.15  WP_032619006.1   
DUF1190 domain-containing protein [Photobacterium damselae]       102    102   97%   2e-24  32.66  WP_115425653.1   
DUF1190 family protein [Brenneria goodwinii]                      103    103   94%   2e-24  34.78  WP_048636484.1   
MULTISPECIES: DUF1190 family protein [Proteus]                    103    103   95%   2e-24  33.79  WP_072070058.1   
putative membrane protein [Erwinia phage vB_EamM_RAY]             102    102   95%   2e-24  35.53  YP_009605558.1   
Uncharacterized conserved protein YgiB, involved in bioifilm...   103    103   97%   2e-24  36.32  SFU85405.1       
DUF1190 family protein [Enterobacter hormaechei]                  103    103   95%   2e-24  35.68  WP_058700596.1   
MULTISPECIES: DUF1190 family protein [Enterobacteriaceae]         103    103   95%   2e-24  35.68  WP_063847823.1   
MULTISPECIES: DUF1190 family protein [Serratia]                   103    103   94%   2e-24  38.46  WP_015674018.1   
MULTISPECIES: DUF1190 family protein [Proteus]                    103    103   95%   2e-24  33.79  WP_036913841.1   
DUF1190 family protein [Leclercia adecarboxylata]                 103    103   95%   2e-24  37.04  WP_151586427.1   
DUF1190 family protein [Brenneria alni]                           103    103   94%   2e-24  35.55  WP_121573594.1   
DUF1190 family protein [Proteus alimentorum]                      103    103   95%   2e-24  33.79  WP_099074460.1   
DUF1190 family protein [Enterobacter hormaechei]                  103    103   95%   2e-24  36.15  WP_032669217.1   
MULTISPECIES: DUF1190 family protein [Leclercia]                  103    103   95%   2e-24  37.04  WP_032614188.1   
DUF1190 family protein [Klebsiella pneumoniae]                    102    102   95%   2e-24  38.97  WP_134894657.1   
MULTISPECIES: DUF1190 family protein [Serratia]                   103    103   94%   2e-24  37.14  WP_019453072.1   
DUF1190 family protein [Plautia stali symbiont]                   103    103   94%   2e-24  37.74  WP_010618699.1   
Uncharacterised protein [Serratia marcescens]                     102    102   94%   3e-24  37.14  SAY45104.1       
DUF1190 family protein [Brenneria salicis]                        102    102   94%   3e-24  36.10  WP_113865341.1   
DUF1190 family protein [Salmonella enterica subsp. enterica...    102    102   98%   3e-24  37.90  EBB4786353.1     
MULTISPECIES: DUF1190 family protein [Brenneria]                  102    102   94%   3e-24  34.60  WP_009114715.1   
DUF1190 family protein [Pluralibacter gergoviae]                  102    102   95%   3e-24  37.56  WP_043081949.1   
MULTISPECIES: DUF1190 family protein [Enterobacter cloacae...     102    102   95%   4e-24  35.68  WP_148746192.1   
DUF1190 family protein [Pluralibacter gergoviae]                  102    102   95%   4e-24  37.56  WP_086500041.1   
DUF1190 family protein [Salmonella enterica]                      102    102   98%   4e-24  36.53  WP_080111074.1   
DUF1190 family protein [Xenorhabdus poinarii]                     102    102   97%   4e-24  36.15  WP_045959518.1   
DUF1190 family protein [Salmonella enterica]                      102    102   98%   4e-24  36.53  WP_097360201.1   
DUF1190 family protein [Cronobacter dublinensis]                  102    102   95%   4e-24  35.61  WP_105637731.1   
DUF1190 domain-containing protein [Oceanisphaera arctica]         102    102   97%   4e-24  34.54  WP_104486713.1   
DUF1190 family protein [Escherichia coli]                         102    102   98%   4e-24  35.93  WP_147716898.1   
DUF1190 family protein [Escherichia coli]                         102    102   89%   4e-24  37.76  WP_139245094.1   
DUF1190 family protein [Photorhabdus heterorhabditis]             102    102   98%   5e-24  35.43  WP_054476018.1   
MULTISPECIES: DUF1190 family protein [Photorhabdus]               102    102   98%   5e-24  35.43  WP_011148090.1   
Membrane protein [Serratia marcescens SMB2099]                    102    102   94%   6e-24  37.98  CDJ78703.1       
DUF1190 family protein [Escherichia coli]                         100    100   85%   7e-24  36.60  WP_044726582.1   
MULTISPECIES: DUF1190 family protein [Leclercia]                  101    101   95%   7e-24  36.57  WP_142487120.1   
DUF1190 family protein [Photorhabdus laumondii]                   102    102   98%   7e-24  35.43  WP_113026184.1   
DUF1190 family protein [Edwardsiella tarda]                       101    101   94%   8e-24  37.20  WP_047060582.1   
DUF1190 family protein [Dickeya paradisiaca]                      102    102   85%   8e-24  37.91  WP_015855275.1   
DUF1190 family protein [Xenorhabdus koppenhoeferi]                101    101   97%   8e-24  36.32  WP_092553076.1   
DUF1190 family protein [Serratia microhaemolytica]                102    102   98%   8e-24  34.68  WP_127959208.1   
DUF1190 family protein [Enterobacter cloacae]                     101    101   95%   8e-24  35.68  WP_063864396.1   
hypothetical protein BFR92_24955 [Acinetobacter pittii]           100    100   83%   9e-24  38.04  OCY90509.1       
DUF1190 family protein [Photorhabdus luminescens]                 101    101   98%   9e-24  34.68  WP_040148865.1   
DUF1190 family protein [Brenneria sp. CFCC 11842]                 101    101   94%   1e-23  35.07  WP_136167540.1   
hypothetical protein HMPREF9538_04034 [Klebsiella sp. MS 92-3]    102    102   98%   1e-23  38.53  EGF61543.1       
DUF1190 family protein [Photorhabdus sp. HUG-39]                  101    101   98%   1e-23  35.87  WP_113042394.1   
DUF1190 domain-containing protein [Motiliproteus sp. MSK22-1]     100    100   96%   1e-23  35.75  WP_076714764.1   
UPF0441 protein [Serratia marcescens]                             101    101   94%   1e-23  37.50  BBO64845.1       
MULTISPECIES: DUF1190 family protein [Pantoea]                    101    101   94%   1e-23  36.79  WP_039328569.1   
DUF1190 family protein [Pantoea sp. BK028]                        101    101   94%   1e-23  37.26  WP_132464276.1   
DUF1190 family protein [Enterobacter cloacae]                     101    101   95%   1e-23  35.43  WP_155033145.1   
DUF1190 family protein [Klebsiella aerogenes]                     101    101   98%   1e-23  38.89  WP_063447604.1   
DUF1190 family protein [Photorhabdus luminescens]                 101    101   98%   1e-23  34.53  WP_046397007.1   
DUF1190 family protein [Salmonella enterica]                      101    101   89%   1e-23  37.24  WP_151339488.1   
putative inner membrane protein [Escherichia fergusonii]          100    100   89%   1e-23  37.76  STN23782.1       
DUF1190 family protein [Photorhabdus luminescens]                 101    101   98%   1e-23  34.53  WP_110086193.1   
DUF1190 family protein [Serratia marcescens]                      100    100   94%   1e-23  37.31  WP_163966452.1   
MULTISPECIES: DUF1190 family protein [Erwiniaceae]                101    101   94%   2e-23  36.97  WP_120454789.1   
MULTISPECIES: DUF1190 family protein [Rahnella]                   100    100   95%   2e-23  36.23  WP_095923555.1   
DUF1190 family protein [Photorhabdus luminescens]                 101    101   98%   2e-23  34.68  WP_036808677.1   
putative lipoprotein [Salmonella enterica subsp. enterica...       99     99   81%   2e-23  38.12  EHC81660.1       
DUF1190 family protein [Mixta theicola]                           100    100   94%   2e-23  38.83  WP_103059274.1   
DUF1190 family protein [Serratia marcescens]                      100    100   94%   2e-23  37.44  WP_164097514.1   
DUF1190 family protein [Photorhabdus thracensis]                  101    101   98%   2e-23  35.68  WP_046975345.1   
MULTISPECIES: DUF1190 family protein [Serratia]                   100    100   94%   2e-23  37.44  WP_015379087.1   
DUF1190 family protein [Serratia sp. FDAARGOS_506]                100    100   94%   2e-23  37.50  WP_123892676.1   
DUF1190 family protein [Salmonella enterica]                      100    100   89%   2e-23  37.24  WP_079947077.1   
TPA: DUF1190 domain-containing protein [Salmonella bongori]       100    100   89%   2e-23  37.76  HAK47837.1       
MULTISPECIES: DUF1190 family protein [Serratia]                   100    100   94%   3e-23  37.44  WP_025304315.1   
DUF1190 family protein [Photorhabdus luminescens]                 100    100   98%   3e-23  34.08  WP_105396750.1   
DUF1190 family protein [Serratia marcescens]                      100    100   94%   3e-23  36.95  WP_084827520.1   
DUF1190 family protein [Serratia marcescens]                      100    100   94%   3e-23  37.44  WP_060417891.1   
DUF1190 family protein [Tatumella saanichensis]                    99     99   98%   3e-23  36.76  WP_029684263.1   
uncharacterized UPF0441 family protein [Serratia marcescens]      100    100   94%   3e-23  37.14  OJH85040.1       
MULTISPECIES: DUF1190 family protein [Serratia]                    99     99   94%   4e-23  37.50  WP_033632059.1   
predicted integral membrane protein [uncultured...                99.1   99.1  81%   4e-23  38.12  ADI23363.1       
DUF1190 family protein [Klebsiella oxytoca]                        99     99   98%   4e-23  34.25  WP_142472336.1   
hypothetical protein C5K19_14960 [Shigella flexneri]              99.4   99.4  89%   4e-23  37.95  PQO08912.1       
protein YgiB [Klebsiella aerogenes]                               100    100   98%   4e-23  38.53  VEC49359.1       

Sequences with E-value WORSE than threshold


Alignments:
>putative lipoprotein [Citrobacter phage Merlin]
Sequence ID: YP_009203866.1 Length: 192 
>putative lipoprotein [Citrobacter phage Merlin]
Sequence ID: AKU43798.1 Length: 192  
Range 1: 1 to 192

Score:374 bits(1264), Expect:8e-132, 
Method:Composition-based stats., 
Identities:192/192(100%), Positives:192/192(100%), Gaps:0/192(0%)

Query  1    MKRTKVINKSRFRKGFVLASVVASTFALSGCEVADQTVKMYQTVDECSTIEATEYQSAEQ  60
            MKRTKVINKSRFRKGFVLASVVASTFALSGCEVADQTVKMYQTVDECSTIEATEYQSAEQ
Sbjct  1    MKRTKVINKSRFRKGFVLASVVASTFALSGCEVADQTVKMYQTVDECSTIEATEYQSAEQ  60

Query  61   CKASFEAAKAEHEKSAPKFQGYNDCSAEFGNCNYDSSTGSFMPAMMGFMVGQMMGNMQAN  120
            CKASFEAAKAEHEKSAPKFQGYNDCSAEFGNCNYDSSTGSFMPAMMGFMVGQMMGNMQAN
Sbjct  61   CKASFEAAKAEHEKSAPKFQGYNDCSAEFGNCNYDSSTGSFMPAMMGFMVGQMMGNMQAN  120

Query  121  SNFRASQPMYNNPNGGYKDISGKSYSNIKPGKPFQVTRSAMSSKPASTIQARSTTSSRGG  180
            SNFRASQPMYNNPNGGYKDISGKSYSNIKPGKPFQVTRSAMSSKPASTIQARSTTSSRGG
Sbjct  121  SNFRASQPMYNNPNGGYKDISGKSYSNIKPGKPFQVTRSAMSSKPASTIQARSTTSSRGG  180

Query  181  FGGSARSGSFGG  192
            FGGSARSGSFGG
Sbjct  181  FGGSARSGSFGG  192


>putative lipoprotein [Citrobacter phage Moon]
Sequence ID: YP_009146581.1 Length: 192 
>putative lipoprotein [Citrobacter phage Moon]
Sequence ID: AIX12119.1 Length: 192  
Range 1: 1 to 192

Score:374 bits(1264), Expect:8e-132, 
Method:Composition-based stats., 
Identities:188/192(98%), Positives:190/192(98%), Gaps:0/192(0%)

Query  1    MKRTKVINKSRFRKGFVLASVVASTFALSGCEVADQTVKMYQTVDECSTIEATEYQSAEQ  60
            MKRTKVINKSRFRKGFVLASVVASTFALSGCEVADQTVKMYQTVDECSTIEATEYQSAEQ
Sbjct  1    MKRTKVINKSRFRKGFVLASVVASTFALSGCEVADQTVKMYQTVDECSTIEATEYQSAEQ  60

Query  61   CKASFEAAKAEHEKSAPKFQGYNDCSAEFGNCNYDSSTGSFMPAMMGFMVGQMMGNMQAN  120
            CKASFEAAKAEHEKSAPKFQGYNDCSAEF NCNYDSSTGSFMPAMMGFMVGQMMGNMQAN
Sbjct  61   CKASFEAAKAEHEKSAPKFQGYNDCSAEFDNCNYDSSTGSFMPAMMGFMVGQMMGNMQAN  120

Query  121  SNFRASQPMYNNPNGGYKDISGKSYSNIKPGKPFQVTRSAMSSKPASTIQARSTTSSRGG  180
            SNFRASQP+YNNPNGGYKDISGKSYSNIKPGKPFQ TRSAMSSKPAST+QARSTTSSRGG
Sbjct  121  SNFRASQPLYNNPNGGYKDISGKSYSNIKPGKPFQATRSAMSSKPASTVQARSTTSSRGG  180

Query  181  FGGSARSGSFGG  192
            FGGSARSGSFGG
Sbjct  181  FGGSARSGSFGG  192


>putative lipoprotein [Citrobacter phage CF1 ERZ-2017]
Sequence ID: YP_009618206.1 Length: 192 
>putative lipoprotein [Citrobacter phage CF1 ERZ-2017]
Sequence ID: AUE23020.1 Length: 192  
Range 1: 1 to 192

Score:371 bits(1254), Expect:1e-130, 
Method:Composition-based stats., 
Identities:188/192(98%), Positives:191/192(99%), Gaps:0/192(0%)

Query  1    MKRTKVINKSRFRKGFVLASVVASTFALSGCEVADQTVKMYQTVDECSTIEATEYQSAEQ  60
            MKRTKVINKSRFRKGFVLASVVASTFALSGCEVADQTVKMYQTVDECSTIEATEYQSAEQ
Sbjct  1    MKRTKVINKSRFRKGFVLASVVASTFALSGCEVADQTVKMYQTVDECSTIEATEYQSAEQ  60

Query  61   CKASFEAAKAEHEKSAPKFQGYNDCSAEFGNCNYDSSTGSFMPAMMGFMVGQMMGNMQAN  120
            CKASFEAAKAEHEKSAPKFQGYNDCSAEFGNCNYDS TGSFMPAMMGFMVGQMMGNMQAN
Sbjct  61   CKASFEAAKAEHEKSAPKFQGYNDCSAEFGNCNYDSGTGSFMPAMMGFMVGQMMGNMQAN  120

Query  121  SNFRASQPMYNNPNGGYKDISGKSYSNIKPGKPFQVTRSAMSSKPASTIQARSTTSSRGG  180
            SNFRA+QPMYNNPNGGYKDISGKSYSNIKPGKPFQVTRSAMSSKP+ST+QARSTTSSRGG
Sbjct  121  SNFRAAQPMYNNPNGGYKDISGKSYSNIKPGKPFQVTRSAMSSKPSSTVQARSTTSSRGG  180

Query  181  FGGSARSGSFGG  192
            FGGSARSGSFGG
Sbjct  181  FGGSARSGSFGG  192


>hypothetical protein CR9_125 [Cronobacter phage CR9]
Sequence ID: YP_009015087.1 Length: 204 
>hypothetical protein CR9_125 [Cronobacter phage CR9]
Sequence ID: AFH21009.1 Length: 204  
Range 1: 1 to 165

Score:132 bits(438), Expect:5e-36, 
Method:Composition-based stats., 
Identities:80/173(46%), Positives:110/173(63%), Gaps:17/173(9%)

Query  1    MKRTKVINKSRFRKGFV-LASVVASTFALSGCEVADQTVKMYQTVDECSTIEATEYQSAE  59
            MKRTKV+NKSRFRK F+ +A   A TF LSGCE AD+TVK+Y   ++C+        + E
Sbjct  1    MKRTKVMNKSRFRKSFIGFAVAAAVTFTLSGCEKADETVKLYTNSEQCAKESG---NTLE  57

Query  60   QCKASFEAAKAEHEKSAPKFQGYNDCSAEFGN-CNYDS----STGS---FMPAMMGFMVG  111
            QCK + + A+    ++APKF  Y +C  EFGN C ++S    STG    +MP MMG+M+G
Sbjct  58   QCKTAEKEAQKVAAETAPKFGTYAECYEEFGNMCQHNSAAAASTGGESPWMPLMMGYMLG  117

Query  112  QMMGNMQANSNFRASQPMYNNPNGGYKDISGKSYSNIKPGKPFQVTRSAMSSK  164
             MMG    +SN   + PMY + +G + D   +SY +IKPGK F+VT+SA+  K
Sbjct  118  NMMG----SSNSYHAAPMYQSRSGKWVDNKARSY-DIKPGKSFKVTKSAIKPK  165


>hypothetical protein ADU18_0232 [Cronobacter phage PBES 02]
Sequence ID: YP_009189090.1 Length: 206 
>hypothetical protein ADU18_0232 [Cronobacter phage PBES 02]
Sequence ID: AKY04129.1 Length: 206  
Range 1: 3 to 167

Score:129 bits(427), Expect:9e-35, 
Method:Composition-based stats., 
Identities:79/175(45%), Positives:112/175(64%), Gaps:21/175(12%)

Query  1    MKRTKVINKSRFRK---GFVLASVVASTFALSGCEVADQTVKMYQTVDECSTIEATEYQS  57
            MKRTKVINK+RFRK   GF +A+VV  TF LSGCE AD+TVK+Y   ++C+        +
Sbjct  3    MKRTKVINKARFRKSFLGFAVAAVV--TFTLSGCEQADETVKLYMNSEQCAKESG---NT  57

Query  58   AEQCKASFEAAKAEHEKSAPKFQGYNDCSAEFGN-CNYDS----STGS---FMPAMMGFM  109
             EQC+ + + A+    ++APKF  Y +C  EFG+ C ++S    STG    +MP MMG+M
Sbjct  58   LEQCQTAEKEAQKVAAETAPKFGTYAECYEEFGSMCQHNSAAAASTGGESPWMPLMMGYM  117

Query  110  VGQMMGNMQANSNFRASQPMYNNPNGGYKDISGKSYSNIKPGKPFQVTRSAMSSK  164
            +G MMG    +SN   + PMY + +G + D   +SY ++KPGK F+VT+SA+  K
Sbjct  118  LGNMMG----SSNSYHAAPMYQSRSGQWVDNKARSY-DVKPGKSFKVTKSAIKPK  167


>hypothetical protein CR8_115 [Cronobacter phage CR8]
Sequence ID: YP_009042352.1 Length: 204 
>hypothetical protein CR8_115 [Cronobacter phage CR8]
Sequence ID: AIA64645.1 Length: 204  
Range 1: 1 to 165

Score:129 bits(427), Expect:9e-35, 
Method:Composition-based stats., 
Identities:76/175(43%), Positives:111/175(63%), Gaps:21/175(12%)

Query  1    MKRTKVINKSRFRK---GFVLASVVASTFALSGCEVADQTVKMYQTVDECSTIEATEYQS  57
            MKRTKVINK+RFRK   GF +A+VV  TF LSGCE AD+TVK+Y   ++C+        +
Sbjct  1    MKRTKVINKARFRKSFLGFAVAAVV--TFTLSGCEQADETVKLYMNSEQCAKESG---NT  55

Query  58   AEQCKASFEAAKAEHEKSAPKFQGYNDCSAEFGN-CNYDSSTGS-------FMPAMMGFM  109
             EQC+ + + A+    ++APKF  Y +C  EFG+ C ++S+  +       +MP MMG+M
Sbjct  56   LEQCQTAEKEAQKVAAETAPKFGTYAECYEEFGSMCQHNSAAAANTGGESPWMPLMMGYM  115

Query  110  VGQMMGNMQANSNFRASQPMYNNPNGGYKDISGKSYSNIKPGKPFQVTRSAMSSK  164
            +G MMG    +SN   + PMY + +G + D   +SY ++KPGK F+VT+SA+  K
Sbjct  116  LGNMMG----SSNSYHAAPMYQSRSGQWVDNKARSY-DVKPGKSFKVTKSAIKPK  165


>hypothetical protein CR3_111 [Cronobacter phage CR3]
Sequence ID: YP_006383126.1 Length: 204 
>hypothetical protein CR3_111 [Cronobacter phage CR3]
Sequence ID: AFH21276.1 Length: 204  
Range 1: 1 to 165

Score:129 bits(427), Expect:1e-34, 
Method:Composition-based stats., 
Identities:79/175(45%), Positives:112/175(64%), Gaps:21/175(12%)

Query  1    MKRTKVINKSRFRK---GFVLASVVASTFALSGCEVADQTVKMYQTVDECSTIEATEYQS  57
            MKRTKVINK+RFRK   GF +A+VV  TF LSGCE AD+TVK+Y   ++C+        +
Sbjct  1    MKRTKVINKARFRKSFLGFAVAAVV--TFTLSGCEQADETVKLYMNSEQCAKESG---NT  55

Query  58   AEQCKASFEAAKAEHEKSAPKFQGYNDCSAEFGN-CNYDS----STGS---FMPAMMGFM  109
             EQC+ + + A+    ++APKF  Y +C  EFG+ C ++S    STG    +MP MMG+M
Sbjct  56   LEQCQTAEKEAQKVAAETAPKFGTYAECYEEFGSMCQHNSAAAASTGGESPWMPLMMGYM  115

Query  110  VGQMMGNMQANSNFRASQPMYNNPNGGYKDISGKSYSNIKPGKPFQVTRSAMSSK  164
            +G MMG    +SN   + PMY + +G + D   +SY ++KPGK F+VT+SA+  K
Sbjct  116  LGNMMG----SSNSYHAAPMYQSRSGQWVDNKARSY-DVKPGKSFKVTKSAIKPK  165


>DUF1190 domain-containing protein [Escherichia coli]
Sequence ID: KAB3178540.1 Length: 204 
Range 1: 1 to 165

Score:128 bits(424), Expect:2e-34, 
Method:Composition-based stats., 
Identities:79/175(45%), Positives:112/175(64%), Gaps:21/175(12%)

Query  1    MKRTKVINKSRFRK---GFVLASVVASTFALSGCEVADQTVKMYQTVDECSTIEATEYQS  57
            MKRTKVINK+RFRK   GF +A+VV  TF LSGCE AD+TVK+Y   ++C+        +
Sbjct  1    MKRTKVINKARFRKSFLGFAVAAVV--TFTLSGCEQADETVKLYMNSEQCAKESG---NT  55

Query  58   AEQCKASFEAAKAEHEKSAPKFQGYNDCSAEFGN-CNYDS----STGS---FMPAMMGFM  109
             EQC+ + + A+    ++APKF  Y +C  EFG+ C ++S    STG    +MP MMG+M
Sbjct  56   LEQCQTAEKEAQKVAAETAPKFGTYAECYEEFGSMCQHNSAAAASTGGESPWMPLMMGYM  115

Query  110  VGQMMGNMQANSNFRASQPMYNNPNGGYKDISGKSYSNIKPGKPFQVTRSAMSSK  164
            +G MMG    +SN   + PMY + +G + D   +SY ++KPGK F+VT+SA+  K
Sbjct  116  LGNMMG----SSNSYHAAPMYQSRSGQWVDNKARSY-DVKPGKSFKVTKSAIKPK  165


>hypothetical protein OMEGA_122 [Klebsiella phage vB_KpnM_KaOmega]
Sequence ID: QEG12190.1 Length: 204 
Range 1: 1 to 165

Score:126 bits(419), Expect:7e-34, 
Method:Composition-based stats., 
Identities:78/175(45%), Positives:112/175(64%), Gaps:21/175(12%)

Query  1    MKRTKVINKSRFRK---GFVLASVVASTFALSGCEVADQTVKMYQTVDECSTIEATEYQS  57
            MKRTKV+NK+RFRK   GF +A+VV  TF LSGCE AD+TVK+Y   ++C+        +
Sbjct  1    MKRTKVMNKARFRKSFLGFAVAAVV--TFTLSGCEQADETVKLYMNSEQCAKESG---NT  55

Query  58   AEQCKASFEAAKAEHEKSAPKFQGYNDCSAEFGN-CNYDS----STGS---FMPAMMGFM  109
             EQC+ + + A+    ++APKF  Y +C  EFG+ C +++    STG    +MP MMG+M
Sbjct  56   LEQCQTAEKEAQKVAAETAPKFGTYAECYEEFGSMCQHNTAAAASTGGESPWMPLMMGYM  115

Query  110  VGQMMGNMQANSNFRASQPMYNNPNGGYKDISGKSYSNIKPGKPFQVTRSAMSSK  164
            +G MMG    +SN   + PMY + +G + D   +SY +IKPGK F+VT+SA+  K
Sbjct  116  LGNMMG----SSNSYHAAPMYQSRSGKWVDNKARSY-DIKPGKSFKVTKSAIKPK  165


>conserved outer membrane protein [Dickeya dadantii 3937]
Sequence ID: ADM96563.1 Length: 272 
Range 1: 20 to 220

Score:128 bits(424), Expect:1e-33, 
Method:Composition-based stats., 
Identities:81/207(39%), Positives:112/207(54%), Gaps:29/207(14%)

Query  1    MKRTKVINKSRFRK--GFVLASV---VASTFALSGCEVADQTVKMYQTVDECSTIEATEY  55
            MKRT  IN +RFRK  G+ +A +   V + F LSGCE  D+TV +YQ  D+CS       
Sbjct  20   MKRTSNINHARFRKRWGYRIAPIALAVGAVFILSGCEKTDETVSLYQNADDCSRANPA--  77

Query  56   QSAEQCKASFEAAKAEHEKSAPKFQGYNDCSAEFGNCN--------------YDSSTGSF  101
               +QC  ++  A+ E E++APK+    +C A FG                     +GSF
Sbjct  78   -MKDQCTTTYNNARKEAERTAPKYATREECVAAFGESQCTQSATTSTTASAAAPQQSGSF  136

Query  102  -MPAMMGFMVGQMMG--NMQANSNFRASQPMYNNP-NGGYKDISGKSYSNIKPGKPFQVT  157
             MP M GFM+G++MG  N      FR + P  NNP NG Y D SGK+Y +   G+   V 
Sbjct  137  WMPLMAGFMMGKLMGGNNFAQQPVFRPNTP--NNPANGSYVDASGKNYGS-ATGRTITVP  193

Query  158  RSAMSSKPASTIQARSTTSSRGGFGGS  184
            + AM+ KP S+++  S T++RGGFG S
Sbjct  194  KDAMTPKPTSSVRPSSITTTRGGFGDS  220


>DUF1190 family protein [Dickeya dadantii]
Sequence ID: WP_161450629.1 Length: 253 
>hypothetical protein [Dickeya dadantii]
Sequence ID: NAT76414.1 Length: 253  
Range 1: 1 to 201

Score:127 bits(421), Expect:1e-33, 
Method:Composition-based stats., 
Identities:81/207(39%), Positives:112/207(54%), Gaps:29/207(14%)

Query  1    MKRTKVINKSRFRK--GFVLASV---VASTFALSGCEVADQTVKMYQTVDECSTIEATEY  55
            MKRT  IN +RFRK  G+ +A +   V + F LSGCE  D+TV +YQ  D+CS       
Sbjct  1    MKRTSNINHARFRKRWGYRIAPIALAVGAVFILSGCEKTDETVSLYQNADDCSRANPA--  58

Query  56   QSAEQCKASFEAAKAEHEKSAPKFQGYNDCSAEFGNCN--------------YDSSTGSF  101
               +QC  ++  A+ E E++APK+    +C A FG                     +GSF
Sbjct  59   -MKDQCTTTYNNARKEAERTAPKYATREECVAAFGESQCTQSATTSTTASAAAPQQSGSF  117

Query  102  -MPAMMGFMVGQMMG--NMQANSNFRASQPMYNNP-NGGYKDISGKSYSNIKPGKPFQVT  157
             MP M GFM+G++MG  N      FR + P  NNP NG Y D SGK+Y +   G+   V 
Sbjct  118  WMPLMAGFMMGKLMGGNNFAQQPVFRPNTP--NNPANGSYVDASGKNYGS-ATGRTITVP  174

Query  158  RSAMSSKPASTIQARSTTSSRGGFGGS  184
            + AM+ KP S+++  S T++RGGFG S
Sbjct  175  KDAMTPKPTSSVRPSSITTTRGGFGDS  201


>DUF1190 family protein [Dickeya dadantii]
Sequence ID: WP_033111540.1 Length: 253 
>hypothetical protein BM451_02765 [Dickeya dadantii]
Sequence ID: OOC15133.1 Length: 253  
Range 1: 1 to 201

Score:127 bits(421), Expect:1e-33, 
Method:Composition-based stats., 
Identities:81/207(39%), Positives:112/207(54%), Gaps:29/207(14%)

Query  1    MKRTKVINKSRFRK--GFVLASV---VASTFALSGCEVADQTVKMYQTVDECSTIEATEY  55
            MKRT  IN +RFRK  G+ +A +   V + F LSGCE  D+TV +YQ  D+CS       
Sbjct  1    MKRTSNINHARFRKRWGYRIAPIALAVGAVFILSGCEKTDETVSLYQNADDCSRANPA--  58

Query  56   QSAEQCKASFEAAKAEHEKSAPKFQGYNDCSAEFGNCN--------------YDSSTGSF  101
               +QC  ++  A+ E E++APK+    +C A FG                     +GSF
Sbjct  59   -MKDQCTTTYNNARKEAERTAPKYATREECVAAFGESQCTQSATTSTTASAAAPQQSGSF  117

Query  102  -MPAMMGFMVGQMMG--NMQANSNFRASQPMYNNP-NGGYKDISGKSYSNIKPGKPFQVT  157
             MP M GFM+G++MG  N      FR + P  NNP NG Y D SGK+Y +   G+   V 
Sbjct  118  WMPLMAGFMMGKLMGGNNFAQQPVFRPNTP--NNPANGSYVDASGKNYGS-ATGRTITVP  174

Query  158  RSAMSSKPASTIQARSTTSSRGGFGGS  184
            + AM+ KP S+++  S T++RGGFG S
Sbjct  175  KDAMTPKPTSSVRPSSITTTRGGFGDS  201


>DUF1190 family protein [Dickeya dadantii]
Sequence ID: WP_038910052.1 Length: 253 
Range 1: 1 to 201

Score:126 bits(417), Expect:4e-33, 
Method:Composition-based stats., 
Identities:81/207(39%), Positives:113/207(54%), Gaps:29/207(14%)

Query  1    MKRTKVINKSRFRK--GFVLASV---VASTFALSGCEVADQTVKMYQTVDECSTIEATEY  55
            MKRT  IN +RFRK  G+ +A +   V + F LSGCE  D+TV +YQ  D+CS       
Sbjct  1    MKRTSNINHARFRKRCGYRIAPIALAVGAVFILSGCEKTDETVSLYQNADDCSRANPA--  58

Query  56   QSAEQCKASFEAAKAEHEKSAPKFQGYNDCSAEFGNCN--------------YDSSTGSF  101
               +QC  ++  A+ E E++APK+    +C A FG                     +GSF
Sbjct  59   -MKDQCTTTYNNARKEAERTAPKYATREECVAAFGESQCTQSATTSTTASAAAPQQSGSF  117

Query  102  -MPAMMGFMVGQMMG--NMQANSNFRASQPMYNNP-NGGYKDISGKSYSNIKPGKPFQVT  157
             MP M GFM+G++MG  N      FR + P  NNP NG Y D SGK+Y +   G+   V 
Sbjct  118  WMPLMAGFMMGKLMGGNNFAQQPVFRPNTP--NNPANGSYVDASGKNYGS-ATGRTITVP  174

Query  158  RSAMSSKPASTIQARSTTSSRGGFGGS  184
            + AM+ KP S++++ S T++RGGFG S
Sbjct  175  KDAMTPKPTSSVRSSSITTTRGGFGDS  201


>DUF1190 family protein [Dickeya dadantii]
Sequence ID: WP_038921433.1 Length: 253 
Range 1: 1 to 201

Score:126 bits(416), Expect:5e-33, 
Method:Composition-based stats., 
Identities:81/207(39%), Positives:110/207(53%), Gaps:29/207(14%)

Query  1    MKRTKVINKSRFRK--GFVLASV---VASTFALSGCEVADQTVKMYQTVDECSTIEATEY  55
            MKRT  IN +RFRK  G+ +A +   V + F LSGCE  D+TV +YQ  D+CS       
Sbjct  1    MKRTSNINHARFRKRWGYRIAPIALAVGAVFILSGCEKTDETVSLYQNADDCSRANPA--  58

Query  56   QSAEQCKASFEAAKAEHEKSAPKFQGYNDCSAEFGNCN--------------YDSSTGSF  101
               +QC  ++  A+ E E++APK+    +C A FG                     +GSF
Sbjct  59   -MKDQCTTTYNNARKEAERTAPKYATREECVAAFGESQCTQSATTSTTASAAAPQQSGSF  117

Query  102  -MPAMMGFMVGQMMG--NMQANSNFRASQPMYNNP-NGGYKDISGKSYSNIKPGKPFQVT  157
             MP M GFM+G++MG  N      FR + P  NNP NG Y D SGK+Y +   G+   V 
Sbjct  118  WMPLMAGFMMGKLMGGNNFAQQPVFRPNTP--NNPANGSYVDASGKNYGS-ATGRTITVP  174

Query  158  RSAMSSKPASTIQARSTTSSRGGFGGS  184
            + AM+ KP S +   S T++RGGFG S
Sbjct  175  KDAMTPKPTSGVTPSSITTTRGGFGDS  201


>DUF1190 family protein [Dickeya fangzhongdai]
Sequence ID: WP_100848732.1 Length: 257 
>hypothetical protein CVE23_01780 [Dickeya fangzhongdai]
Sequence ID: ATZ92813.1 Length: 257  
Range 1: 1 to 206

Score:123 bits(406), Expect:9e-32, 
Method:Composition-based stats., 
Identities:86/215(40%), Positives:118/215(54%), Gaps:40/215(18%)

Query  1    MKRTKVINKSRFRK--GFVLASV---VASTFALSGCEVADQTVKMYQTVDECSTIEATEY  55
            MKRT  IN +RFRK  G+ +A +   V + F LSGCE  D+TV +YQ  D+CS       
Sbjct  1    MKRTSNINHARFRKRWGYRIAPIALAVGAVFVLSGCEKTDETVSLYQNADDCSRANPA--  58

Query  56   QSAEQCKASFEAAKAEHEKSAPKFQGYNDCSAEFG--NCNYDSS----------------  97
               +QC A++  A  E E++APK+    +C A FG   C   S+                
Sbjct  59   -MKDQCAATYNNALKEAERTAPKYATREECVAAFGESQCTQSSATGTTSATNTTASAAPQ  117

Query  98   -TGSF-MPAMMGFMVGQMMGNMQANSNFRASQPMY-----NNP-NGGYKDISGKSYSNIK  149
             +GSF MP M GFM+G++MG     +NF A QP++     N+P NG Y D SGKSY +  
Sbjct  118  QSGSFWMPLMAGFMMGKLMG----GNNF-AQQPVFSPRTPNSPANGSYVDASGKSYGS-A  171

Query  150  PGKPFQVTRSAMSSKPASTIQARSTTSSRGGFGGS  184
             G+P  V + AM+ KP S++   S T++RGGFG S
Sbjct  172  TGRPITVPKDAMTPKPTSSVAPSSITTTRGGFGDS  206


>DUF1190 family protein [Dickeya fangzhongdai]
Sequence ID: WP_049854019.1 Length: 257 
Range 1: 1 to 206

Score:122 bits(405), Expect:1e-31, 
Method:Composition-based stats., 
Identities:86/215(40%), Positives:118/215(54%), Gaps:40/215(18%)

Query  1    MKRTKVINKSRFRK--GFVLASV---VASTFALSGCEVADQTVKMYQTVDECSTIEATEY  55
            MKRT  IN +RFRK  G+ +A +   V + F LSGCE  D+TV +YQ  D+CS       
Sbjct  1    MKRTSNINHARFRKRWGYRIAPIALAVGAVFVLSGCEKTDETVSLYQNADDCSRANPA--  58

Query  56   QSAEQCKASFEAAKAEHEKSAPKFQGYNDCSAEFG--NCNYDSS----------------  97
               +QC A++  A  E E++APK+    +C A FG   C   S+                
Sbjct  59   -MKDQCAATYNNALKEAERTAPKYATREECVAAFGESQCTQSSATGTTSATNTTASAAPQ  117

Query  98   -TGSF-MPAMMGFMVGQMMGNMQANSNFRASQPMY-----NNP-NGGYKDISGKSYSNIK  149
             +GSF MP M GFM+G++MG     +NF A QP++     N+P NG Y D SGKSY +  
Sbjct  118  QSGSFWMPLMAGFMMGKLMG----GNNF-AQQPVFSPRTPNSPANGSYVDASGKSYGS-A  171

Query  150  PGKPFQVTRSAMSSKPASTIQARSTTSSRGGFGGS  184
             G+P  V + AM+ KP S++   S T++RGGFG S
Sbjct  172  TGRPITVPKDAMTPKPTSSVAPSSITTTRGGFGDS  206


>MULTISPECIES: DUF1190 family protein [Dickeya]
Sequence ID: WP_038917583.1 Length: 257 
>DUF1190 family protein [Dickeya fangzhongdai]
Sequence ID: MZG08155.1 Length: 257  
Range 1: 1 to 206

Score:122 bits(405), Expect:1e-31, 
Method:Composition-based stats., 
Identities:86/215(40%), Positives:118/215(54%), Gaps:40/215(18%)

Query  1    MKRTKVINKSRFRK--GFVLASV---VASTFALSGCEVADQTVKMYQTVDECSTIEATEY  55
            MKRT  IN +RFRK  G+ +A +   V + F LSGCE  D+TV +YQ  D+CS       
Sbjct  1    MKRTSNINHARFRKRWGYRIAPIALAVGAVFVLSGCEKTDETVSLYQNADDCSRANPA--  58

Query  56   QSAEQCKASFEAAKAEHEKSAPKFQGYNDCSAEFG--NCNYDSS----------------  97
               +QC A++  A  E E++APK+    +C A FG   C   S+                
Sbjct  59   -MKDQCAATYNNALKEAERTAPKYATREECVAAFGESQCTQSSAAGTTSATNTTASAAPQ  117

Query  98   -TGSF-MPAMMGFMVGQMMGNMQANSNFRASQPMY-----NNP-NGGYKDISGKSYSNIK  149
             +GSF MP M GFM+G++MG     +NF A QP++     N+P NG Y D SGKSY +  
Sbjct  118  QSGSFWMPLMAGFMMGKLMG----GNNF-AQQPVFSPRTPNSPANGSYVDASGKSYGS-A  171

Query  150  PGKPFQVTRSAMSSKPASTIQARSTTSSRGGFGGS  184
             G+P  V + AM+ KP S++   S T++RGGFG S
Sbjct  172  TGRPITVPKDAMTPKPTSSVAPSSITTTRGGFGDS  206


>DUF1190 family protein [Dickeya fangzhongdai]
Sequence ID: WP_121479575.1 Length: 257 
>hypothetical protein B6N31_01815 [Dickeya fangzhongdai]
Sequence ID: AYH46540.1 Length: 257  
Range 1: 1 to 206

Score:122 bits(405), Expect:1e-31, 
Method:Composition-based stats., 
Identities:84/215(39%), Positives:115/215(53%), Gaps:40/215(18%)

Query  1    MKRTKVINKSRFRK--GFVLASV---VASTFALSGCEVADQTVKMYQTVDECSTIEATEY  55
            MKRT  IN +RFRK  G+ +A +   V + F LSGCE  D+TV +YQ  D+CS       
Sbjct  1    MKRTSNINHARFRKRWGYRIAPIALAVGAVFVLSGCEKTDETVSLYQNADDCSRANPA--  58

Query  56   QSAEQCKASFEAAKAEHEKSAPKFQGYNDCSAEFGNCN-------------------YDS  96
               +QC A++  A  E E++APK+    +C A FG                         
Sbjct  59   -MKDQCAATYNNALKEAERTAPKYATREECVAAFGESQCTQSSTTSTTSATNTTASAAPQ  117

Query  97   STGSF-MPAMMGFMVGQMMGNMQANSNFRASQPMY-----NNP-NGGYKDISGKSYSNIK  149
             +GSF MP M GFM+G++MG     +NF A QP++     N+P NG Y D SGKSY +  
Sbjct  118  QSGSFWMPLMAGFMMGKLMG----GNNF-AQQPVFSPRTPNSPANGSYVDASGKSYGS-A  171

Query  150  PGKPFQVTRSAMSSKPASTIQARSTTSSRGGFGGS  184
             G+P  V + AM+ KP S++   S T++RGGFG S
Sbjct  172  TGRPITVPKDAMTPKPTSSVAPSSITTTRGGFGDS  206


>DUF1190 family protein [Dickeya sp. Secpp 1600]
Sequence ID: WP_107758570.1 Length: 257 
Range 1: 1 to 206

Score:121 bits(399), Expect:5e-31, 
Method:Composition-based stats., 
Identities:84/215(39%), Positives:118/215(54%), Gaps:40/215(18%)

Query  1    MKRTKVINKSRFRK--GFVLASV---VASTFALSGCEVADQTVKMYQTVDECSTIEATEY  55
            MKRT  IN +RFRK  G+ +A +   V + F LSGCE  D+TV +YQ  D+CS       
Sbjct  1    MKRTSNINHARFRKRWGYRIAPIALAVGAVFVLSGCEKTDETVSLYQNADDCSRANPA--  58

Query  56   QSAEQCKASFEAAKAEHEKSAPKFQGYNDCSAEFG--NCNYDSS----------------  97
               +QC  ++  A  E E++APK+    +C A FG   C   S+                
Sbjct  59   -MKDQCATTYNNALKEAERTAPKYATREECVAAFGESQCTQSSATGTTSATNTTASAAPQ  117

Query  98   -TGSF-MPAMMGFMVGQMMGNMQANSNFRASQPMY-----NNP-NGGYKDISGKSYSNIK  149
             +GSF MP M GFM+G++MG     +NF A QP++     N+P NG Y D SGKSY +  
Sbjct  118  QSGSFWMPLMAGFMMGKLMG----GNNF-AQQPVFSPRTPNSPANGSYVDASGKSYGS-A  171

Query  150  PGKPFQVTRSAMSSKPASTIQARSTTSSRGGFGGS  184
             G+P  +++ AM+ KP S++   S T++RGGFG S
Sbjct  172  TGRPITISKDAMTPKPTSSVAPSSITTTRGGFGDS  206


>DUF1190 family protein [Leminorella grimontii]
Sequence ID: WP_036024058.1 Length: 223 
>uncharacterized UPF0441 family protein [Leminorella grimontii ATCC 33999 = DSM 5078]
Sequence ID: KFC94902.1 Length: 223 >Protein of uncharacterised function (DUF1190) [Leminorella grimontii]
Sequence ID: VFS61050.1 Length: 223  
Range 1: 1 to 195

Score:120 bits(396), Expect:6e-31, 
Method:Composition-based stats., 
Identities:75/203(37%), Positives:109/203(53%), Gaps:27/203(13%)

Query  1    MKRTKVINKSRFRKGF------VLASVVASTFALSGCEVADQTVKMYQTVDECSTIEATE  54
            MKRTK IN+  FRK F       +A  V++ F LSGCE AD++V +++  +EC  +  + 
Sbjct  1    MKRTKHINRDSFRKSFRTYRLAPVALAVSAVFMLSGCEQADESVSLFKDAEECKQVNPS-  59

Query  55   YQSAEQCKASFEAAKAEHEKSAPKFQGYNDCSAEFGN-------------CNYDSSTGSF  101
               AEQC  ++  A+AE  K+APK+    DC AEFG                  SS  ++
Sbjct  60   --LAEQCTTAYNTAQAEAVKTAPKYASREDCVAEFGESQCVETPAQAGVGATSQSSHSTW  117

Query  102  MPAMMGFMVGQMMGNMQANSNFRASQPMYNNPNGGYKDISGKSYSNIKPGKPFQVTRSAM  161
            MP M G+M+G+MM      S +  S    +   G + D +GKS+ N   G+  +V +SA+
Sbjct  118  MPLMAGYMMGRMMSGGYGQSPLFTSNSPNSPARGKFVDATGKSFGNATTGRTMKVDKSAL  177

Query  162  SSKPASTIQARSTTSSRGGFGGS  184
            + KPA+T     TT +RGGFG S
Sbjct  178  APKPATT-----TTVTRGGFGES  195


>DUF1190 family protein [Dickeya chrysanthemi]
Sequence ID: WP_015848087.1 Length: 254 
>protein of unknown function DUF1190 [Dickeya chrysanthemi Ech1591]
Sequence ID: ACT08578.1 Length: 254  
Range 1: 1 to 201

Score:120 bits(398), Expect:6e-31, 
Method:Composition-based stats., 
Identities:77/207(37%), Positives:112/207(54%), Gaps:29/207(14%)

Query  1    MKRTKVINKSRFRK--GFVLASV---VASTFALSGCEVADQTVKMYQTVDECSTIEATEY  55
            MKRT  IN +RFRK  G+ +A +   V++ F L+GCE +D+TV +YQ  D+CS    +  
Sbjct  1    MKRTSDINHARFRKRWGYRIAPMALAVSTVFILAGCEKSDETVSLYQNADDCSRANPS--  58

Query  56   QSAEQCKASFEAAKAEHEKSAPKFQGYNDCSAEFGNCN--------------YDSSTGSF  101
               +QC A++  A  E E++APK+    +C A FG                     +GSF
Sbjct  59   -MKDQCAATYNNALKEAERTAPKYATREECVAAFGESQCTQSGSGSSTTASAAPQQSGSF  117

Query  102  -MPAMMGFMVGQMMG--NMQANSNFRASQPMYNNP-NGGYKDISGKSYSNIKPGKPFQVT  157
             MP M GFM+G++MG  N      FR + P  NNP +G Y D  GKSY     G+   V 
Sbjct  118  WMPLMAGFMMGKLMGGNNFAQQPVFRPNTP--NNPASGSYVDAGGKSYGATT-GQNISVP  174

Query  158  RSAMSSKPASTIQARSTTSSRGGFGGS  184
            +  ++ KP S+++  S T++RGGFG +
Sbjct  175  KDTLTPKPTSSVKPSSITTTRGGFGDT  201


>DUF1190 family protein [Leminorella richardii]
Sequence ID: WP_111741154.1 Length: 220 
>Protein of uncharacterised function (DUF1190) [Leminorella richardii]
Sequence ID: SQI42871.1 Length: 220  
Range 1: 1 to 194

Score:119 bits(394), Expect:9e-31, 
Method:Composition-based stats., 
Identities:77/202(38%), Positives:110/202(54%), Gaps:26/202(12%)

Query  1    MKRTKVINKSRFRKGFVL------ASVVASTFALSGCEVADQTVKMYQTVDECSTIEATE  54
            MKRTK IN+  FRK   +      A  V++ F LSGCE AD++V +++  +EC  +  + 
Sbjct  1    MKRTKHINRDSFRKASPIYRVAPVALAVSAVFMLSGCEQADESVSLFKNAEECQQVNPS-  59

Query  55   YQSAEQCKASFEAAKAEHEKSAPKFQGYNDCSAEFGNCN------------YDSSTGSFM  102
               AEQC  ++ AA+AE  K+APK+    DC AEFG                 SS  ++M
Sbjct  60   --MAEQCTTAYNAAQAEAVKTAPKYASRADCVAEFGESQCVETPAQAGMSSSQSSHSTWM  117

Query  103  PAMMGFMVGQMMGNMQANSNFRASQPMYNNPNGGYKDISGKSYSNIKPGKPFQVTRSAMS  162
            P M G+M+G+MM    A S +  S    +   G + D SGKS+ N   G+  +V +SA++
Sbjct  118  PLMAGYMMGRMMSGSYAQSPLFTSNSPNSPARGKFVDASGKSFGNATTGRTMKVDKSALA  177

Query  163  SKPASTIQARSTTSSRGGFGGS  184
             KPA+T     TT +RGGFG S
Sbjct  178  PKPATT-----TTVTRGGFGES  194


>DUF1190 family protein [Klebsiella pneumoniae]
Sequence ID: WP_151366452.1 Length: 612 
Range 1: 1 to 205

Score:126 bits(417), Expect:9e-31, 
Method:Composition-based stats., 
Identities:84/218(39%), Positives:114/218(52%), Gaps:42/218(19%)

Query  1    MKRTKVINKSRFRKGFV------LASVVASTFALSGCEVADQTVKMYQTVDECSTIEATE  54
            MKRTK IN S FRK +       +A  V + F L+GCE +D+TV +YQ  D+CS   A  
Sbjct  1    MKRTKNINHSSFRKSWSARHLTPVALAVTAVFMLAGCEKSDETVSLYQNADDCS---AAN  57

Query  55   YQSAEQCKASFEAAKAEHEKSAPKFQGYNDCSAEFG----------------NCNYDSST  98
               A +C  ++  A  E E++APK+    DC AEFG                N     S+
Sbjct  58   PGKAAECTTAYTNAVKEAERTAPKYATREDCVAEFGEGQCQQTPAQAGVAPENQAQAQSS  117

Query  99   GSF-MPAMMGFMVGQMMGNMQANSNFRASQPMYNNPN------GGYKDISGKSYSNIKPG  151
            GSF MP M G+M+G++MG   A       QP++++ N      G Y D SGKSY   +PG
Sbjct  118  GSFWMPLMAGYMMGRLMGGGMAQ-----QQPLFSSKNPASPAYGQYTDASGKSYGAAQPG  172

Query  152  KPFQVTRSAMSSKPASTIQARSTTSSRGGFGGSARSGS  189
            +   V ++AM+ KPA+T     TT +RGGFG S    S
Sbjct  173  RTMNVPKTAMAPKPATT-----TTVTRGGFGESVAKQS  205


>DUF1190 family protein [Dickeya chrysanthemi]
Sequence ID: WP_040002760.1 Length: 249 
Range 1: 1 to 203

Score:120 bits(396), Expect:1e-30, 
Method:Composition-based stats., 
Identities:78/209(37%), Positives:113/209(54%), Gaps:31/209(14%)

Query  1    MKRTKVINKSRFRK--GFVLASV---VASTFALSGCEVADQTVKMYQTVDECSTIEATEY  55
            MKRT  IN +RFRK  G+ +A +   V++ F L+GCE +D+TV +YQ  D+CS    +  
Sbjct  1    MKRTSDINHARFRKRWGYRIAPMALAVSTVFILAGCEKSDETVSLYQNADDCSRANPS--  58

Query  56   QSAEQCKASFEAAKAEHEKSAPKFQGYNDCSAEFGNCN----------------YDSSTG  99
               +QC A++  A  E E++APK+    +C A FG                       +G
Sbjct  59   -MKDQCSATYNNALKEAERTAPKYATREECVAAFGESQCTQSGSGSGSSTTASAAPQQSG  117

Query  100  SF-MPAMMGFMVGQMMG--NMQANSNFRASQPMYNNP-NGGYKDISGKSYSNIKPGKPFQ  155
            SF MP M GFM+G++MG  N      FR + P  NNP +G Y D SGKSY     G+   
Sbjct  118  SFWMPLMAGFMMGKLMGGNNFAQQPVFRPNTP--NNPASGSYVDASGKSYGATT-GQNIS  174

Query  156  VTRSAMSSKPASTIQARSTTSSRGGFGGS  184
            V +  ++ KP S+++  S T++RGGFG +
Sbjct  175  VPKDTLTPKPTSSVKPSSITTTRGGFGDT  203


>outer membrane protein [Escherichia coli HVH 70 (4-2963531)]
Sequence ID: EQP45819.1 Length: 256 
>outer membrane protein [Escherichia coli HVH 158 (4-3224287)]
Sequence ID: EQS60070.1 Length: 256 >outer membrane protein [Escherichia coli HVH 175 (4-3405184)]
Sequence ID: EQT21284.1 Length: 256 >outer membrane protein [Escherichia coli HVH 184 (4-3343286)]
Sequence ID: EQT42803.1 Length: 256 >outer membrane protein [Escherichia coli HVH 194 (4-2356805)]
Sequence ID: EQU02461.1 Length: 256 >outer membrane protein [Escherichia coli KOEGE 10 (25a)]
Sequence ID: ERB03191.1 Length: 256 >hypothetical protein HmCmsJML300_03819 [Escherichia coli]
Sequence ID: GDE53370.1 Length: 256  
Range 1: 34 to 240

Score:119 bits(395), Expect:1e-30, 
Method:Composition-based stats., 
Identities:83/219(38%), Positives:117/219(53%), Gaps:42/219(19%)

Query  1    MKRTKVINKSRFRKGFV------LASVVASTFALSGCEVADQTVKMYQTVDECSTIEATE  54
            MKRTK I  + FRK +       +A  VA+ F L+GCE +D+TV +YQ  D+CS   A  
Sbjct  34   MKRTKSIRHASFRKNWSARHLTPVALAVATVFMLAGCEKSDETVSLYQNADDCSA--ANP  91

Query  55   YQSAEQCKASFEAAKAEHEKSAPKFQGYNDCSAEFG-----------------NCNYDSS  97
             +SAE C  ++  A  E E++APK+    DC AEFG                       S
Sbjct  92   GKSAE-CTTAYNNALKEAERTAPKYATREDCVAEFGEGQCQQAPAQAGMAPENQAQAQQS  150

Query  98   TGSF-MPAMMGFMVGQMMGNMQANSNFRASQPMYNNPN------GGYKDISGKSYSNIKP  150
            +GSF MP M G+M+G++MG     + F A QP++++ N      G Y D +GK+Y   +P
Sbjct  151  SGSFWMPLMAGYMMGRLMG---GGAGF-AQQPLFSSKNPASPAYGKYTDATGKNYGAAQP  206

Query  151  GKPFQVTRSAMSSKPASTIQARSTTSSRGGFGGSARSGS  189
            G+   V ++AM+ KPA+T     TT +RGGFG S    S
Sbjct  207  GRTMTVPKTAMAPKPATT-----TTVTRGGFGESVAKQS  240


>DUF1190 family protein [Cronobacter muytjensii]
Sequence ID: WP_161579734.1 Length: 217 
>DUF1190 family protein [Cronobacter muytjensii]
Sequence ID: NCI17056.1 Length: 217  
Range 1: 1 to 196

Score:119 bits(392), Expect:1e-30, 
Method:Composition-based stats., 
Identities:78/204(38%), Positives:112/204(54%), Gaps:28/204(13%)

Query  1    MKRTKVINKSRFRKGF------VLASVVASTFALSGCEVADQTVKMYQTVDECSTIEATE  54
            MKRTK IN++ FRK +       +A  V + F L+GCE +D+TV++YQ  D+C+   A  
Sbjct  1    MKRTKHINRAMFRKSWNARHLTPVAFAVTAAFMLAGCEKSDETVQLYQNADDCAA--ANP  58

Query  55   YQSAEQCKASFEAAKAEHEKSAPKFQGYNDCSAEFG--------NCNYDSSTGSFMPAMM  106
             +SAE C  S+  A  E E++APK+    DC AEFG        N N   +T       M
Sbjct  59   GKSAE-CTTSYNNALKEAERTAPKYATREDCVAEFGEDQCQQVSNTNTSQATQQTGSMWM  117

Query  107  GFMVGQMMGNMQANSNFRASQPMYNNPN------GGYKDISGKSYSNIKPGKPFQVTRSA  160
             +M G MMG +  +    A QP++++ N      G Y D SG++Y   +PG+   V +SA
Sbjct  118  PLMAGYMMGRLMGSGMGFAQQPLFSSRNPASPAYGKYTDASGRNYGAAQPGRTMTVPKSA  177

Query  161  MSSKPASTIQARSTTSSRGGFGGS  184
            M+ KPA+T     +T +RGGFG S
Sbjct  178  MAPKPATT-----STITRGGFGDS  196


>DUF1190 family protein [Dickeya fangzhongdai]
Sequence ID: WP_039694559.1 Length: 257 
>hypothetical protein OI70_16720 [Dickeya fangzhongdai]
Sequence ID: KHN54081.1 Length: 257  
Range 1: 1 to 206

Score:119 bits(395), Expect:2e-30, 
Method:Composition-based stats., 
Identities:82/215(38%), Positives:113/215(52%), Gaps:40/215(18%)

Query  1    MKRTKVINKSRFRK--GFVLASV---VASTFALSGCEVADQTVKMYQTVDECSTIEATEY  55
            MKRT  IN +RFRK  G+ +A +   V + F LSGCE  D+TV +YQ  D+CS       
Sbjct  1    MKRTSNINHARFRKRWGYRIAPIALAVGAVFVLSGCEKTDETVSLYQNADDCSRANPA--  58

Query  56   QSAEQCKASFEAAKAEHEKSAPKFQGYNDCSAEFGNCN-------------------YDS  96
               +QC  ++  A  E E++APK+    +C A FG                         
Sbjct  59   -MKDQCTTTYNNALKEAERTAPKYATREECVAAFGESQCTQSSTTSTTSATNTTASAAPQ  117

Query  97   STGSF-MPAMMGFMVGQMMGNMQANSNFRASQPMY-----NNP-NGGYKDISGKSYSNIK  149
             +GSF MP M GFM+G++MG     +NF A QP++     N+P NG Y D SGKSY +  
Sbjct  118  QSGSFWMPLMAGFMMGKLMG----GNNF-AQQPVFSPRTPNSPANGSYVDASGKSYGS-A  171

Query  150  PGKPFQVTRSAMSSKPASTIQARSTTSSRGGFGGS  184
             G+P  V +  M+ KP S++   S T++RGGFG S
Sbjct  172  TGRPITVPKDTMAPKPTSSVTPSSITTTRGGFGDS  206


>lipoprotein [Salmonella enterica subsp. enterica serovar Typhimurium str. DT104]
Sequence ID: CRE57624.1 Length: 239 
Range 1: 1 to 202

Score:119 bits(393), Expect:2e-30, 
Method:Composition-based stats., 
Identities:81/214(38%), Positives:116/214(54%), Gaps:42/214(19%)

Query  1    MKRTKVINKSRFRKGFV------LASVVASTFALSGCEVADQTVKMYQTVDECSTIEATE  54
            MKRTK I+ + FRK +       +A  V + F L+GCE +D+TV +YQ  D+CS   A  
Sbjct  1    MKRTKSIHHASFRKSWSARHLTPVALAVTAVFMLAGCEKSDETVSLYQNADDCSA--ANP  58

Query  55   YQSAEQCKASFEAAKAEHEKSAPKFQGYNDCSAEFG-----------------NCNYDSS  97
             +SAE C  ++  A  E E++APK+    DC AEFG                       S
Sbjct  59   GKSAE-CTTAYNNALKEAERTAPKYATREDCVAEFGEGQCQQAPAQAGMAPENQAQAQQS  117

Query  98   TGSF-MPAMMGFMVGQMMGNMQANSNFRASQPMYNNPN------GGYKDISGKSYSNIKP  150
            +GSF MP M G+M+G++MG     + F A QP++++ N      G Y D +GK+Y   +P
Sbjct  118  SGSFWMPLMAGYMMGRLMG---GGAGF-AQQPLFSSKNPASPAYGKYTDAAGKNYGAAQP  173

Query  151  GKPFQVTRSAMSSKPASTIQARSTTSSRGGFGGS  184
            G+   V ++AM+ KPA+T     TT +RGGFG S
Sbjct  174  GRTMTVPKTAMAPKPATT-----TTVTRGGFGES  202


>DUF1190 family protein [Dickeya chrysanthemi]
Sequence ID: WP_033577561.1 Length: 256 
Range 1: 1 to 203

Score:119 bits(394), Expect:2e-30, 
Method:Composition-based stats., 
Identities:77/209(37%), Positives:112/209(53%), Gaps:31/209(14%)

Query  1    MKRTKVINKSRFRK--GFVLASV---VASTFALSGCEVADQTVKMYQTVDECSTIEATEY  55
            MKRT  IN +RFRK  G+ +A +   V++ F L+GCE +D+TV +YQ  D+CS    +  
Sbjct  1    MKRTSDINHARFRKRWGYRIAPMALAVSTVFILAGCEKSDETVSLYQNADDCSRANPS--  58

Query  56   QSAEQCKASFEAAKAEHEKSAPKFQGYNDCSAEFGNCN----------------YDSSTG  99
               +QC A++  A  E E++APK+    +C A FG                       +G
Sbjct  59   -MKDQCAATYNNALKEAERTAPKYATREECVAAFGESQCTQSGSGSGSSTTASAAPQQSG  117

Query  100  SF-MPAMMGFMVGQMMG--NMQANSNFRASQPMYNNP-NGGYKDISGKSYSNIKPGKPFQ  155
            SF MP M GFM+G++MG  N      FR + P  NNP +G Y D  GKSY     G+   
Sbjct  118  SFWMPLMAGFMMGKLMGGNNFAQQPVFRPNTP--NNPASGSYVDAGGKSYGATT-GQNIS  174

Query  156  VTRSAMSSKPASTIQARSTTSSRGGFGGS  184
            V +  ++ KP S+++  S T++RGGFG +
Sbjct  175  VPKDTLTPKPTSSVKPSSITTTRGGFGDT  203


>DUF1190 family protein [Dickeya fangzhongdai]
Sequence ID: WP_038663085.1 Length: 257 
>hypothetical protein LH89_10490 [Dickeya fangzhongdai]
Sequence ID: AIR69613.1 Length: 257 >hypothetical protein NM75_08640 [Dickeya fangzhongdai]
Sequence ID: KGT98662.1 Length: 257  
Range 1: 1 to 206

Score:119 bits(394), Expect:2e-30, 
Method:Composition-based stats., 
Identities:82/215(38%), Positives:113/215(52%), Gaps:40/215(18%)

Query  1    MKRTKVINKSRFRK--GFVLASV---VASTFALSGCEVADQTVKMYQTVDECSTIEATEY  55
            MKRT  IN +RFRK  G+ +A +   V + F LSGCE  D+TV +YQ  D+CS       
Sbjct  1    MKRTSNINHARFRKRWGYRIAPIALAVGAVFVLSGCEKTDETVSLYQNADDCSRANPA--  58

Query  56   QSAEQCKASFEAAKAEHEKSAPKFQGYNDCSAEFGNCN-------------------YDS  96
               +QC  ++  A  E E++APK+    +C A FG                         
Sbjct  59   -MKDQCTTTYNNALKEAERTAPKYATREECVAAFGESQCTQSSTTSTTSATNTTASAAPQ  117

Query  97   STGSF-MPAMMGFMVGQMMGNMQANSNFRASQPMY-----NNP-NGGYKDISGKSYSNIK  149
             +GSF MP M GFM+G++MG     +NF A QP++     N+P NG Y D SGKSY +  
Sbjct  118  QSGSFWMPLMAGFMMGKLMG----GNNF-AQQPVFSPRTPNSPANGSYVDASGKSYGS-A  171

Query  150  PGKPFQVTRSAMSSKPASTIQARSTTSSRGGFGGS  184
             G+P  V +  M+ KP S++   S T++RGGFG S
Sbjct  172  TGRPITVPKDTMAPKPTSSVAPSSITTTRGGFGDS  206


>DUF1190 family protein [Erwinia tracheiphila]
Sequence ID: WP_016190458.1 Length: 218 
>hypothetical protein ETR_06670 [Erwinia tracheiphila PSU-1]
Sequence ID: EOS95769.1 Length: 218 >hypothetical protein SY86_21720 [Erwinia tracheiphila]
Sequence ID: KKF37433.1 Length: 218  
Range 1: 1 to 205

Score:118 bits(390), Expect:2e-30, 
Method:Composition-based stats., 
Identities:83/217(38%), Positives:115/217(52%), Gaps:40/217(18%)

Query  1    MKRTKVINKSRFRKGF------VLASVVASTFALSGCEVADQTVKMYQTVDECSTIEATE  54
            MKRTK IN + FRK +       +A  V + F L+GCE +D+TV +YQ  D+CS     +
Sbjct  1    MKRTKKINHASFRKHWRARHLTPVALAVTAVFMLAGCEQSDETVALYQNADDCSQANPGK  60

Query  55   YQSAEQCKASFEAAKAEHEKSAPKFQGYNDCSAEFG---------------NCNYDSSTG  99
               +EQCK ++ +AK E +++APKF    DC AEFG               N       G
Sbjct  61   ---SEQCKTTYSSAKKEADRTAPKFATREDCIAEFGEGQCQQTPAQAGLGMNDAESQQGG  117

Query  100  SF-MPAMMGFMVGQMMGNMQANSNFRASQPMYNN------PNGGYKDISGKSYSNIKPGK  152
            SF MP M G+M+G++MG     + F A QP++ +       NG + D SGKS+ N   G+
Sbjct  118  SFWMPLMAGYMMGRLMG---GGAGF-AQQPLFTSRAPGSPANGKFVDASGKSFGNATTGR  173

Query  153  PFQVTRSAMSSKPASTIQARSTTSSRGGFGGSARSGS  189
               V ++AM  KPA+T     TT +RGGFG S    S
Sbjct  174  TMNVPKTAMVPKPATT-----TTITRGGFGESVAKQS  205


>DUF1190 family protein [Erwinia tracheiphila]
Sequence ID: AXF78377.1 Length: 218 
Range 1: 1 to 205

Score:118 bits(390), Expect:3e-30, 
Method:Composition-based stats., 
Identities:83/217(38%), Positives:115/217(52%), Gaps:40/217(18%)

Query  1    MKRTKVINKSRFRKGF------VLASVVASTFALSGCEVADQTVKMYQTVDECSTIEATE  54
            MKRTK IN + FRK +       +A  V + F L+GCE +D+TV +YQ  D+CS     +
Sbjct  1    MKRTKKINHASFRKHWRARHLTPVALAVTAVFMLAGCEQSDETVALYQNADDCSQANPGK  60

Query  55   YQSAEQCKASFEAAKAEHEKSAPKFQGYNDCSAEFG---------------NCNYDSSTG  99
               +EQCK ++ +AK E +++APKF    DC AEFG               N       G
Sbjct  61   ---SEQCKTTYSSAKKEADRTAPKFATREDCIAEFGEGQCQQAPAQAGLGMNDAESQQGG  117

Query  100  SF-MPAMMGFMVGQMMGNMQANSNFRASQPMYNN------PNGGYKDISGKSYSNIKPGK  152
            SF MP M G+M+G++MG     + F A QP++ +       NG + D SGKS+ N   G+
Sbjct  118  SFWMPLMAGYMMGRLMG---GGAGF-AQQPLFTSRAPGSPANGKFVDASGKSFGNATTGR  173

Query  153  PFQVTRSAMSSKPASTIQARSTTSSRGGFGGSARSGS  189
               V ++AM  KPA+T     TT +RGGFG S    S
Sbjct  174  TMNVPKTAMVPKPATT-----TTITRGGFGESVAKQS  205


>putative inner membrane protein [Escherichia coli]
Sequence ID: STM53308.1 Length: 256 
Range 1: 34 to 240

Score:119 bits(393), Expect:3e-30, 
Method:Composition-based stats., 
Identities:83/219(38%), Positives:117/219(53%), Gaps:42/219(19%)

Query  1    MKRTKVINKSRFRKGFV------LASVVASTFALSGCEVADQTVKMYQTVDECSTIEATE  54
            MKRTK I  + FRK +       +A  VA+ F L+GCE +D+TV +YQ  D+CS   A  
Sbjct  34   MKRTKSIRHASFRKNWSARHLTPVALAVATVFMLAGCEKSDETVSLYQNADDCSA--ANP  91

Query  55   YQSAEQCKASFEAAKAEHEKSAPKFQGYNDCSAEFG-----------------NCNYDSS  97
             +SAE C  ++  A  E E++APK+    DC AEFG                       S
Sbjct  92   GKSAE-CTTAYNNALKEAERTAPKYATREDCVAEFGEGQCQQAPAQAGMAPENQAQAQQS  150

Query  98   TGSF-MPAMMGFMVGQMMGNMQANSNFRASQPMYNNPN------GGYKDISGKSYSNIKP  150
            +GSF MP M G+M+G++MG     + F A QP++++ N      G Y D +GK+Y   +P
Sbjct  151  SGSFWMPLMAGYMMGRLMG---GGAGF-AQQPLFSSKNPASPAYGKYTDATGKNYGAAQP  206

Query  151  GKPFQVTRSAMSSKPASTIQARSTTSSRGGFGGSARSGS  189
            G+   V ++AM+ KPA+T     TT +RGGFG S    S
Sbjct  207  GRTMTVPKTAMAPKPATT-----TTVTRGGFGESVAKQS  240


>DUF1190 family protein [Dickeya dianthicola]
Sequence ID: WP_024104273.1 Length: 254 
>hypothetical protein DDI_0088 [Dickeya dianthicola RNS04.9]
Sequence ID: ATO31256.1 Length: 254 >hypothetical protein DZA65_00338 [Dickeya dianthicola]
Sequence ID: AYC17253.1 Length: 254 >DUF1190 family protein [Dickeya dianthicola]
Sequence ID: MZG22583.1 Length: 254 >DUF1190 family protein [Dickeya dianthicola]
Sequence ID: MZG32261.1 Length: 254 >DUF1190 family protein [Dickeya dianthicola]
Sequence ID: MZG42386.1 Length: 254  
Range 1: 1 to 203

Score:119 bits(392), Expect:3e-30, 
Method:Composition-based stats., 
Identities:83/212(39%), Positives:113/212(53%), Gaps:37/212(17%)

Query  1    MKRTKVINKSRFRK--GFVLASV---VASTFALSGCEVADQTVKMYQTVDECSTIEATEY  55
            MKRT  IN +RFRK  G+ +A +   V + F LSGCE  D+TV +YQ  D+CS       
Sbjct  1    MKRTSNINHARFRKRWGYRIAPIALAVGAVFILSGCEKTDETVSLYQNADDCSRANPA--  58

Query  56   QSAEQCKASFEAAKAEHEKSAPKFQGYNDCSAEFGNCN----------------YDSSTG  99
               +QC A++  A  E E++APK+    +C A FG                       +G
Sbjct  59   -MKDQCTATYNNALKEAERTAPKYATREECVAAFGESQCTQPGTTASTTASASAAPQQSG  117

Query  100  SF-MPAMMGFMVGQMMGNMQANSNFRASQPMY-----NNP-NGGYKDISGKSYSNIKPGK  152
            SF MP M GFM+G++MG     +NF A QP++     N+P NG Y D SGKSY +   G+
Sbjct  118  SFWMPLMAGFMMGKLMG----GNNF-AQQPVFSPRTPNSPANGSYVDASGKSYGS-ATGR  171

Query  153  PFQVTRSAMSSKPASTIQARSTTSSRGGFGGS  184
               V +  M+ KP S+I   S T++RGGFG S
Sbjct  172  TITVPKDTMTPKPTSSITPSSITTTRGGFGDS  203


>DUF1190 family protein [Klebsiella aerogenes]
Sequence ID: WP_047065621.1 Length: 223 
>hypothetical protein YA38_06060 [[Enterobacter] aerogenes] [Klebsiella aerogenes]
Sequence ID: KLF73034.1 Length: 223  
Range 1: 1 to 205

Score:118 bits(389), Expect:4e-30, 
Method:Composition-based stats., 
Identities:83/218(38%), Positives:113/218(51%), Gaps:42/218(19%)

Query  1    MKRTKVINKSRFRKGFV------LASVVASTFALSGCEVADQTVKMYQTVDECSTIEATE  54
            MKRTK IN + FRK +       +A  V + F L+GCE  D+TV +YQ  D+CS   A  
Sbjct  1    MKRTKNINHASFRKSWSARHLTPVALAVTAVFMLAGCEKTDETVSLYQNADDCS---AAN  57

Query  55   YQSAEQCKASFEAAKAEHEKSAPKFQGYNDCSAEFG----------------NCNYDSST  98
               A +C  ++  A  E  ++APK+    DC AEFG                N     S+
Sbjct  58   PSKAAECTTAYNNAVKEAARTAPKYATREDCVAEFGEGQCQQAPAQAGVAPENQAQAQSS  117

Query  99   GSF-MPAMMGFMVGQMMGNMQANSNFRASQPMYNNPN------GGYKDISGKSYSNIKPG  151
            GSF MP M G+M+G++MG   A     A QP++++ N      G Y D SGKSY   +PG
Sbjct  118  GSFWMPLMAGYMIGRLMGGGMA-----AQQPLFSSKNPASPAYGQYTDASGKSYGAAQPG  172

Query  152  KPFQVTRSAMSSKPASTIQARSTTSSRGGFGGSARSGS  189
            +   V ++AM+ KPA+T     TT +RGGFG S    S
Sbjct  173  RTMNVPKTAMAPKPATT-----TTVTRGGFGESVAKQS  205


>Protein of uncharacterised function (DUF1190) [Shigella flexneri]
Sequence ID: SPZ75029.1 Length: 272 
Range 1: 50 to 256

Score:119 bits(392), Expect:4e-30, 
Method:Composition-based stats., 
Identities:83/219(38%), Positives:117/219(53%), Gaps:42/219(19%)

Query  1    MKRTKVINKSRFRKGFV------LASVVASTFALSGCEVADQTVKMYQTVDECSTIEATE  54
            MKRTK I  + FRK +       +A  VA+ F L+GCE +D+TV +YQ  D+CS   A  
Sbjct  50   MKRTKSIRHASFRKNWSARHLTPVALAVATVFMLAGCEKSDETVSLYQNADDCSA--ANP  107

Query  55   YQSAEQCKASFEAAKAEHEKSAPKFQGYNDCSAEFG-----------------NCNYDSS  97
             +SAE C  ++  A  E E++APK+    DC AEFG                       S
Sbjct  108  GKSAE-CTTAYNNALKEAERTAPKYATREDCVAEFGEGQCQQAPAQAGMAPENQAQAQQS  166

Query  98   TGSF-MPAMMGFMVGQMMGNMQANSNFRASQPMYNNPN------GGYKDISGKSYSNIKP  150
            +GSF MP M G+M+G++MG     + F A QP++++ N      G Y D +GK+Y   +P
Sbjct  167  SGSFWMPLMAGYMMGRLMG---GGAGF-AQQPLFSSKNPASPAYGKYTDATGKNYGAAQP  222

Query  151  GKPFQVTRSAMSSKPASTIQARSTTSSRGGFGGSARSGS  189
            G+   V ++AM+ KPA+T     TT +RGGFG S    S
Sbjct  223  GRTMTVPKTAMAPKPATT-----TTVTRGGFGESVAKQS  256


>DUF1190 family protein [Dickeya sp. NCPPB 3274]
Sequence ID: WP_042858362.1 Length: 257 
Range 1: 1 to 206

Score:118 bits(391), Expect:5e-30, 
Method:Composition-based stats., 
Identities:80/212(38%), Positives:109/212(51%), Gaps:34/212(16%)

Query  1    MKRTKVINKSRFRK--GFVLASV---VASTFALSGCEVADQTVKMYQTVDECSTIEATEY  55
            MKRT  IN +RFRK  G+ +A +   V + F LSGCE  D+TV +YQ  D+CS    +  
Sbjct  1    MKRTSNINHARFRKRWGYRIAPIALAVGAVFVLSGCEKTDETVSLYQNADDCSRANPS--  58

Query  56   QSAEQCKASFEAAKAEHEKSAPKFQGYNDCSAEFGNCN-------------------YDS  96
               +QC  ++  A  E E++APK+    +C A FG                         
Sbjct  59   -MKDQCTTTYNNAVKEAERTAPKYATREECVAAFGESQCTQSSTTGTTSATNTTASAAPQ  117

Query  97   STGSF-MPAMMGFMVGQMMG--NMQANSNFRASQPMYNNP-NGGYKDISGKSYSNIKPGK  152
             +GSF MP M GFM+G++MG  N      F    P  N+P NG Y D SGKSY +   G+
Sbjct  118  QSGSFWMPLMAGFMMGKLMGGNNFSQQPVFSPRTP--NSPANGSYVDASGKSYGS-ATGR  174

Query  153  PFQVTRSAMSSKPASTIQARSTTSSRGGFGGS  184
            P  V + AM+ KP S++     T++RGGFG S
Sbjct  175  PITVPKDAMAPKPTSSVTPSGITTTRGGFGDS  206


>hypothetical protein D083_2921 [Dickeya solani RNS 08.23.3.1.A]
Sequence ID: AUC43270.1 Length: 268 
Range 1: 16 to 216

Score:118 bits(391), Expect:5e-30, 
Method:Composition-based stats., 
Identities:80/210(38%), Positives:111/210(52%), Gaps:35/210(16%)

Query  1    MKRTKVINKSRFRKGF-----VLASVVASTFALSGCEVADQTVKMYQTVDECSTIEATEY  55
            MKRT  IN +RFRK +      +A  V + F L+GCE  D+TV +YQ  D+CS       
Sbjct  16   MKRTSNINHARFRKRWDYRIAPIALAVGAVFILAGCEKTDETVSLYQNADDCSRANPA--  73

Query  56   QSAEQCKASFEAAKAEHEKSAPKFQGYNDCSAEFGNCN--------------YDSSTGSF  101
               +QC  ++  A+ E E++APK+    +C A FG                     +GSF
Sbjct  74   -MKDQCTTTYNNARKEAERTAPKYATREECVAAFGESQCTQSSTTSTTASAAAPQQSGSF  132

Query  102  -MPAMMGFMVGQMMGNMQANSNFRASQPMY-----NNP-NGGYKDISGKSYSNIKPGKPF  154
             MP M GFM+G++MG     +NF A QP++     N+P NG Y D SGKSY +   G   
Sbjct  133  WMPLMAGFMMGKLMG----GNNF-AQQPVFSPRTPNSPANGSYVDASGKSYGS-ATGHAI  186

Query  155  QVTRSAMSSKPASTIQARSTTSSRGGFGGS  184
             V + AM+ KP S++   S T++RGGFG S
Sbjct  187  NVPKDAMAPKPTSSVAPSSITTTRGGFGDS  216


>hypothetical protein BIS47_10 [Klebsiella phage vB_KpnM_BIS47]
Sequence ID: ARB12514.1 Length: 189 
Range 1: 1 to 161

Score:116 bits(384), Expect:5e-30, 
Method:Composition-based stats., 
Identities:69/172(40%), Positives:105/172(61%), Gaps:12/172(6%)

Query  1    MKRTKVINKSRFRKGFVLASVVASTFALSGCEVADQTVKMYQTVDECSTIEATEYQSAEQ  60
            MKRTK INK+ FRK    A   A    ++GCE AD  +KMY+ VDEC      + +  +Q
Sbjct  1    MKRTKHINKNAFRKVGRYALPFAVAITVAGCEQADIDMKMYKNVDEC----IADTHKPDQ  56

Query  61   CKASFEAAKAEHEKSAPKFQGYNDCSAEFGN-CNYDSSTGSFMPAMMGFMVGQMMGNMQA  119
            C+A+ + A+    ++AP++  Y+DC AEFG+ C+++ S+     + M +M+G MMGN   
Sbjct  57   CRAARQEAEKVANETAPRYATYSDCYAEFGDQCHHNPSSSDSGSSWMPLMMGYMMGN-SM  115

Query  120  NSNFRASQPMYNNPNGGYKDISGKSYSNIKPGKPFQVTRSAMSSKPASTIQA  171
            NS +  S P+Y N +G Y D   ++Y N +PG+ F+VT SA  +KP  T+Q+
Sbjct  116  NSGYH-SAPLYQNRSGQYMDNKFRNY-NARPGQTFKVTSSA--AKP--TVQS  161


>DUF1190 family protein [Dickeya sp. ws52]
Sequence ID: WP_143839886.1 Length: 258 
>DUF1190 family protein [Dickeya sp. ws52]
Sequence ID: TYL41721.1 Length: 258  
Range 1: 1 to 205

Score:118 bits(390), Expect:6e-30, 
Method:Composition-based stats., 
Identities:77/211(36%), Positives:112/211(53%), Gaps:33/211(15%)

Query  1    MKRTKVINKSRFRK--GFVLASV---VASTFALSGCEVADQTVKMYQTVDECSTIEATEY  55
            MKRT  IN +RFRK  G+ +A +   V++ F L+GCE +D+TV +YQ  D+CS    +  
Sbjct  1    MKRTSDINHARFRKRWGYRIAPMALAVSTVFILAGCEKSDETVSLYQNADDCSRANPS--  58

Query  56   QSAEQCKASFEAAKAEHEKSAPKFQGYNDCSAEFGNCN------------------YDSS  97
               +QC A++  A  E E++APK+    +C A FG                         
Sbjct  59   -MKDQCAATYNNALKEAERTAPKYATREECVAAFGESQCTQSGSGSGSGSSTTASAAPQQ  117

Query  98   TGSF-MPAMMGFMVGQMMG--NMQANSNFRASQPMYNNP-NGGYKDISGKSYSNIKPGKP  153
            +GSF MP M GFM+G++MG  N      FR + P  NNP +G Y D  GKSY     G+ 
Sbjct  118  SGSFWMPLMAGFMMGKLMGGNNFAQQPVFRPNTP--NNPASGSYVDAGGKSYGATT-GQN  174

Query  154  FQVTRSAMSSKPASTIQARSTTSSRGGFGGS  184
              V +  ++ KP S+++  S T++RGGFG +
Sbjct  175  ISVPKDTLTPKPTSSVKPSSITTTRGGFGDT  205


>putative lipoprotein [Salmonella enterica subsp. enterica serovar Hvittingfoss str. A4-620]
Sequence ID: EHC46914.1 Length: 252 
Range 1: 1 to 207

Score:118 bits(389), Expect:6e-30, 
Method:Composition-based stats., 
Identities:82/219(37%), Positives:118/219(53%), Gaps:42/219(19%)

Query  1    MKRTKVINKSRFRKGFV------LASVVASTFALSGCEVADQTVKMYQTVDECSTIEATE  54
            MKRTK I+ + FRK +       +A  V + F L+GCE +D+TV +YQ  D+CS   A  
Sbjct  1    MKRTKSIHHASFRKSWSARHLTPVALAVTAVFMLAGCEKSDETVSLYQNADDCSA--ANP  58

Query  55   YQSAEQCKASFEAAKAEHEKSAPKFQGYNDCSAEFG-----------------NCNYDSS  97
             +SAE C  ++  A  E E++APK+    DC AEFG                       S
Sbjct  59   GKSAE-CTTAYNNALKEAERTAPKYATREDCVAEFGEGQCQQAPAQAGMAPENQAQAQQS  117

Query  98   TGSF-MPAMMGFMVGQMMGNMQANSNFRASQPMYNNPN------GGYKDISGKSYSNIKP  150
            +GSF MP M G+M+G++MG     + F A QP++++ N      G Y D +GK+Y   +P
Sbjct  118  SGSFWMPLMAGYMMGRLMG---GGAGF-AQQPLFSSKNPASPAYGKYTDAAGKNYGAAQP  173

Query  151  GKPFQVTRSAMSSKPASTIQARSTTSSRGGFGGSARSGS  189
            G+   V ++AM+ KPA+T     TT +RGGFG S  + S
Sbjct  174  GRTMTVPKTAMAPKPATT-----TTVTRGGFGESVANPS  207


>DUF1190 family protein [Dickeya solani]
Sequence ID: WP_057084343.1 Length: 253 
Range 1: 1 to 201

Score:118 bits(389), Expect:6e-30, 
Method:Composition-based stats., 
Identities:80/210(38%), Positives:111/210(52%), Gaps:35/210(16%)

Query  1    MKRTKVINKSRFRKGF-----VLASVVASTFALSGCEVADQTVKMYQTVDECSTIEATEY  55
            MKRT  IN +RFRK +      +A  V + F L+GCE  D+TV +YQ  D+CS       
Sbjct  1    MKRTSNINHARFRKRWDYRIAPIALAVGAVFILAGCEKTDETVSLYQNADDCSRANPA--  58

Query  56   QSAEQCKASFEAAKAEHEKSAPKFQGYNDCSAEFGNCN--------------YDSSTGSF  101
               +QC  ++  A+ E E++APK+    +C A FG                     +GSF
Sbjct  59   -MKDQCTTTYNNARKEAERTAPKYATREECVAAFGESQCTQSATTSTTASAASPQQSGSF  117

Query  102  -MPAMMGFMVGQMMGNMQANSNFRASQPMY-----NNP-NGGYKDISGKSYSNIKPGKPF  154
             MP M GFM+G++MG     +NF A QP++     N+P NG Y D SGKSY +   G   
Sbjct  118  WMPLMAGFMMGKLMG----GNNF-AQQPVFSPRTPNSPANGSYVDASGKSYGS-ATGHAI  171

Query  155  QVTRSAMSSKPASTIQARSTTSSRGGFGGS  184
             V + AM+ KP S++   S T++RGGFG S
Sbjct  172  NVPKDAMAPKPTSSVAPSSITTTRGGFGDS  201


>DUF1190 family protein [Dickeya solani]
Sequence ID: WP_022631860.1 Length: 253 
>hypothetical protein A4U42_10855 [Dickeya solani IPO 2222]
Sequence ID: ANE75791.1 Length: 253 >hypothetical protein BJD21_10185 [Dickeya solani D s0432-1]
Sequence ID: AUH08798.1 Length: 253 >hypothetical protein BJJ98_10150 [Dickeya solani]
Sequence ID: AUH12786.1 Length: 253 >hypothetical protein CTB91_00349 [Dickeya solani]
Sequence ID: AYQ46208.1 Length: 253 >hypothetical protein DSOL99_00354 [Dickeya solani]
Sequence ID: AYQ50379.1 Length: 253  
Range 1: 1 to 201

Score:118 bits(389), Expect:6e-30, 
Method:Composition-based stats., 
Identities:80/210(38%), Positives:111/210(52%), Gaps:35/210(16%)

Query  1    MKRTKVINKSRFRKGF-----VLASVVASTFALSGCEVADQTVKMYQTVDECSTIEATEY  55
            MKRT  IN +RFRK +      +A  V + F L+GCE  D+TV +YQ  D+CS       
Sbjct  1    MKRTSNINHARFRKRWDYRIAPIALAVGAVFILAGCEKTDETVSLYQNADDCSRANPA--  58

Query  56   QSAEQCKASFEAAKAEHEKSAPKFQGYNDCSAEFGNCN--------------YDSSTGSF  101
               +QC  ++  A+ E E++APK+    +C A FG                     +GSF
Sbjct  59   -MKDQCTTTYNNARKEAERTAPKYATREECVAAFGESQCTQSSTTSTTASAAAPQQSGSF  117

Query  102  -MPAMMGFMVGQMMGNMQANSNFRASQPMY-----NNP-NGGYKDISGKSYSNIKPGKPF  154
             MP M GFM+G++MG     +NF A QP++     N+P NG Y D SGKSY +   G   
Sbjct  118  WMPLMAGFMMGKLMG----GNNF-AQQPVFSPRTPNSPANGSYVDASGKSYGS-ATGHAI  171

Query  155  QVTRSAMSSKPASTIQARSTTSSRGGFGGS  184
             V + AM+ KP S++   S T++RGGFG S
Sbjct  172  NVPKDAMAPKPTSSVAPSSITTTRGGFGDS  201


>DUF1190 family protein [Biostraticola sp. BGMRC 2031]
Sequence ID: WP_136991249.1 Length: 216 
>DUF1190 family protein [Biostraticola sp. BGMRC 2031]
Sequence ID: TKI04900.1 Length: 216  
Range 1: 1 to 192

Score:117 bits(386), Expect:6e-30, 
Method:Composition-based stats., 
Identities:76/200(38%), Positives:111/200(55%), Gaps:26/200(13%)

Query  1    MKRTKVINKSRFRKGFVL------ASVVASTFALSGCEVADQTVKMYQTVDECSTIEATE  54
            MKRT+ I+ + FRK + L      A  V + FAL+GCE +D+ V +YQ  D+CS    + 
Sbjct  1    MKRTQHIHHAGFRKRWRLSRAAPVALAVGAVFALAGCEKSDENVTLYQNSDDCSRANPS-  59

Query  55   YQSAEQCKASFEAAKAEHEKSAPKFQGYNDCSAEF--GNCNY---------DSSTGSF-M  102
               AEQC  ++  A+ E EK+APK++   DC A+F    C           +SS+GSF M
Sbjct  60   --MAEQCATAYRNAQQEAEKTAPKYRSRADCVADFGEDQCTRAPAQAGMAAESSSGSFWM  117

Query  103  PAMMGFMVGQMMGNMQANSNFRASQPMYNNPNGGYKDISGKSYSNIKPGKPFQVTRSAMS  162
            P M G+M+G++M    A   +  S+   +  NG + D SG+ Y  +  G+   V +SAM+
Sbjct  118  PLMAGYMMGRLMNGGYAQQPLFTSRAPGSPANGKFVDASGRGYGPVASGRSMAVPKSAMA  177

Query  163  SKPASTIQARSTTSSRGGFG  182
             KPA+T     TT +RGGFG
Sbjct  178  PKPATT-----TTITRGGFG  192


>putative lipoprotein [Salmonella enterica subsp. enterica serovar Montevideo str. S5-403]
Sequence ID: EHC80164.1 Length: 224 
Range 1: 1 to 202

Score:117 bits(387), Expect:6e-30, 
Method:Composition-based stats., 
Identities:81/214(38%), Positives:116/214(54%), Gaps:42/214(19%)

Query  1    MKRTKVINKSRFRKGFV------LASVVASTFALSGCEVADQTVKMYQTVDECSTIEATE  54
            MKRTK I+ + FRK +       +A  V + F L+GCE +D+TV +YQ  D+CS   A  
Sbjct  1    MKRTKSIHHASFRKSWSARHLTPVALAVTAVFMLAGCEKSDETVSLYQNADDCSA--ANP  58

Query  55   YQSAEQCKASFEAAKAEHEKSAPKFQGYNDCSAEFG-----------------NCNYDSS  97
             +SAE C  ++  A  E E++APK+    DC AEFG                       S
Sbjct  59   GKSAE-CTTAYNNALKEAERTAPKYATREDCVAEFGEGQCQQAPAQAGMAPENQAQAQQS  117

Query  98   TGSF-MPAMMGFMVGQMMGNMQANSNFRASQPMYNNPN------GGYKDISGKSYSNIKP  150
            +GSF MP M G+M+G++MG     + F A QP++++ N      G Y D +GK+Y   +P
Sbjct  118  SGSFWMPLMAGYMMGRLMG---GGAGF-AQQPLFSSKNPASPAYGKYTDAAGKNYGAAQP  173

Query  151  GKPFQVTRSAMSSKPASTIQARSTTSSRGGFGGS  184
            G+   V ++AM+ KPA+T     TT +RGGFG S
Sbjct  174  GRTMTVPKTAMAPKPATT-----TTVTRGGFGES  202


>DUF1190 family protein, partial [Shigella flexneri]
Sequence ID: WP_064734507.1 Length: 203 
Range 1: 1 to 202

Score:116 bits(384), Expect:8e-30, 
Method:Composition-based stats., 
Identities:82/214(38%), Positives:116/214(54%), Gaps:42/214(19%)

Query  1    MKRTKVINKSRFRKGFV------LASVVASTFALSGCEVADQTVKMYQTVDECSTIEATE  54
            MKRTK I  + FRK +       +A  VA+ F L+GCE +D+TV +YQ  D+CS   A  
Sbjct  1    MKRTKSIRHASFRKNWSARHLTPVALAVATVFMLAGCEKSDETVSLYQNADDCSA--ANP  58

Query  55   YQSAEQCKASFEAAKAEHEKSAPKFQGYNDCSAEFG-----------------NCNYDSS  97
             +SAE C  ++  A  E E++APK+    DC AEFG                       S
Sbjct  59   GKSAE-CTTAYNNALKEAERTAPKYATREDCVAEFGEGQCQQAPAQAGMAPENQAQAQQS  117

Query  98   TGSF-MPAMMGFMVGQMMGNMQANSNFRASQPMYNNPN------GGYKDISGKSYSNIKP  150
            +GSF MP M G+M+G++MG     + F A QP++++ N      G Y D +GK+Y   +P
Sbjct  118  SGSFWMPLMAGYMMGRLMG---GGAGF-AQQPLFSSKNPASPAYGKYTDATGKNYGAAQP  173

Query  151  GKPFQVTRSAMSSKPASTIQARSTTSSRGGFGGS  184
            G+   V ++AM+ KPA+T     TT +RGGF GS
Sbjct  174  GRTMTVPKTAMAPKPATT-----TTVTRGGFWGS  202


>DUF1190 family protein [Nissabacter archeti]
Sequence ID: WP_072927257.1 Length: 214 
>DUF1190 domain-containing protein [Yersiniaceae bacterium 2016Iso3]
Sequence ID: PLR31084.1 Length: 214 >DUF1190 domain-containing protein [Yersiniaceae bacterium 2016Iso3]
Sequence ID: PLR42271.1 Length: 214 >DUF1190 domain-containing protein [Yersiniaceae bacterium 2016Iso3]
Sequence ID: PLR45903.1 Length: 214 >DUF1190 domain-containing protein [Yersiniaceae bacterium 2016Iso3]
Sequence ID: PLR52031.1 Length: 214  
Range 1: 1 to 191

Score:116 bits(384), Expect:1e-29, 
Method:Composition-based stats., 
Identities:77/199(39%), Positives:110/199(55%), Gaps:25/199(12%)

Query  1    MKRTKVINKSRFRKGFVLASV---VASTFALSGCEVADQTVKMYQTVDECSTIEATEYQS  57
            MKRT+ IN S FRK   +A +   V + F L+GCE AD+TV MYQ  D+C+    +   +
Sbjct  1    MKRTQQINLSAFRKCCRMAPLALAVGAAFTLAGCEKADETVSMYQNADDCTRANPS---N  57

Query  58   AEQCKASFEAAKAEHEKSAPKFQGYNDCSAEF--GNCNYDSS----------TGSF-MPA  104
            A QC A++  A+ E  ++APK+    DC AEF  G C    +          +GSF MP 
Sbjct  58   AAQCNAAYTEAQKEAARTAPKYASREDCVAEFGEGQCTQAPAQAGAVAQPHESGSFWMPL  117

Query  105  MMGFMVGQMM-GNMQANSNFRASQPMYNNPNGGYKDISGKSYSNIKPGKPFQVTRSAMSS  163
            M G+M+G+MM G   A   +  S+   N  NG + D SG++Y    PG+   V ++A++ 
Sbjct  118  MAGYMMGRMMSGGSYAQQPLFTSRAPNNPANGKFVDASGRNYGAATPGRTVTVPKTALAP  177

Query  164  KPASTIQARSTTSSRGGFG  182
            KPA+T      T +RGGFG
Sbjct  178  KPATT-----RTITRGGFG  191


>MULTISPECIES: DUF1190 family protein [Dickeya]
Sequence ID: WP_016943074.1 Length: 242 
>hypothetical protein W909_01675 [Dickeya zeae EC1]
Sequence ID: AJC64884.1 Length: 242  
Range 1: 1 to 195

Score:117 bits(386), Expect:1e-29, 
Method:Composition-based stats., 
Identities:82/206(40%), Positives:111/206(53%), Gaps:33/206(16%)

Query  1    MKRTKVINKSRFRKGFV-----LASVVASTFALSGCEVADQTVKMYQTVDECSTIEATEY  55
            MKRT  IN +RFRK +      +A  V++TF LSGCE  D+TV +YQ  D+CS    T  
Sbjct  1    MKRTSDINHARFRKRWSYRIAPIALAVSATFILSGCEKTDETVSLYQNADDCSR---TNP  57

Query  56   QSAEQCKASFEAAKAEHEKSAPKFQGYNDCSAEFGNCN-------------YDSSTGSF-  101
               +QC  ++  A+ E E++APKF    +C A FG                    +GSF 
Sbjct  58   SMKDQCTTTYNNARKEAERTAPKFATREECVAAFGESQCTQSSAGATTASAAPQQSGSFW  117

Query  102  MPAMMGFMVGQMMG--NMQANSNFRASQPMYNNP-NGGYKDISGKSYSNIKPGKPFQVTR  158
            MP M GFM+G++MG  N      FR + P  N+P NG Y D SGKSY +   G+   V +
Sbjct  118  MPLMAGFMMGKLMGGNNFAQQPVFRPNTP--NSPANGSYVDASGKSYGSTT-GRTITVPK  174

Query  159  SAMSSKPASTIQARSTTSSRGGFGGS  184
             AM+ KP S+I     T++RGGFG +
Sbjct  175  DAMTPKPTSSI-----TTTRGGFGDT  195


>DUF1190 family protein [Erwinia sp. 198]
Sequence ID: WP_125287203.1 Length: 222 
>DUF1190 family protein [Erwinia sp. 198]
Sequence ID: RRZ96901.1 Length: 222  
Range 1: 1 to 205

Score:116 bits(383), Expect:1e-29, 
Method:Composition-based stats., 
Identities:81/217(37%), Positives:115/217(52%), Gaps:40/217(18%)

Query  1    MKRTKVINKSRFRKGFV------LASVVASTFALSGCEVADQTVKMYQTVDECSTIEATE  54
            MKRTK IN + FRK +       +A  V + F L+GCE +D+TV +YQ  D+CST    +
Sbjct  1    MKRTKKINHASFRKSWSARHLTPVALAVTAVFMLAGCEQSDETVSLYQNADDCSTANPGK  60

Query  55   YQSAEQCKASFEAAKAEHEKSAPKFQGYNDCSAEFG----------------NCNYDSST  98
               +EQC  ++  AK E EK+APK+    DC AEFG                N     S 
Sbjct  61   ---SEQCTTAYNNAKKEAEKTAPKYATREDCVAEFGEGQCQQAPAQAGVGTTNAESQQSG  117

Query  99   GSFMPAMMGFMVGQMMGNMQANSNFRASQPMYN--NPN----GGYKDISGKSYSNIKPGK  152
              +MP M G+M+G++MG     + F A QP++   +PN    G + D SGKS+    PG+
Sbjct  118  SFWMPLMAGYMMGRLMG---GGAGF-AQQPLFTSRSPNSPARGQFVDASGKSFGTATPGR  173

Query  153  PFQVTRSAMSSKPASTIQARSTTSSRGGFGGSARSGS  189
               V ++A++ KPA+T     +T +RGGFG S    S
Sbjct  174  TMTVPKTALAPKPATT-----STVTRGGFGESVAKQS  205


>putative lipoprotein [Klebsiella phage vB_KpnM_KB57]
Sequence ID: YP_009187646.1 Length: 189 
>putative lipoprotein [Klebsiella phage vB_KpnM_KB57]
Sequence ID: ALM02426.1 Length: 189  
Range 1: 1 to 161

Score:115 bits(380), Expect:2e-29, 
Method:Composition-based stats., 
Identities:71/176(40%), Positives:106/176(60%), Gaps:20/176(11%)

Query  1    MKRTKVINKSRFRKGFVLASVVASTFALSGCEVADQTVKMYQTVDECSTIEATEYQSAEQ  60
            MKRTK INK+ FRK    A   A    ++GCE AD  +KMY+ VDEC      + +  +Q
Sbjct  1    MKRTKHINKNAFRKVGRYALPFAVAITVAGCEQADIDMKMYKNVDEC----IADTHKPDQ  56

Query  61   CKASFEAAKAEHEKSAPKFQGYNDCSAEFGN-CNYDSST----GSFMPAMMGFMVGQMMG  115
            C+A+ + A+    ++AP++  Y+DC AEFG+ C ++ S+     S+MP MMG+M+G  M 
Sbjct  57   CRAARQEAEKVANETAPRYATYSDCYAEFGDQCRHNPSSSDGGSSWMPLMMGYMMGNSM-  115

Query  116  NMQANSNFRASQPMYNNPNGGYKDISGKSYSNIKPGKPFQVTRSAMSSKPASTIQA  171
                NS +  S P+Y N +G Y D   ++Y N +PG+ F+VT SA  +KP  T+Q+
Sbjct  116  ----NSGYH-SAPLYQNRSGQYMDNKFRNY-NTRPGQTFKVTSSA--AKP--TVQS  161


>DUF1190 family protein [Brenneria roseae]
Sequence ID: WP_109053797.1 Length: 221 
>DUF1190 domain-containing protein [Brenneria roseae subsp. americana]
Sequence ID: PWC13131.1 Length: 221 >DUF1190 domain-containing protein [Brenneria roseae subsp. roseae]
Sequence ID: PWC20235.1 Length: 221  
Range 1: 1 to 196

Score:116 bits(382), Expect:2e-29, 
Method:Composition-based stats., 
Identities:77/204(38%), Positives:109/204(53%), Gaps:30/204(14%)

Query  1    MKRTKVINKSRFRKGF------VLASVVASTFALSGCEVADQTVKMYQTVDECSTIEATE  54
            MKRTK IN+  FRKG+       +A  V++ F L+ CE AD+TV +YQ  D+CS   A  
Sbjct  1    MKRTKDINQETFRKGWRTYRMAPIALAVSAVFVLASCEQADETVSLYQNADDCS---AAN  57

Query  55   YQSAEQCKASFEAAKAEHEKSAPKFQGYNDCSAEFGNCN--------------YDSSTGS  100
               +EQC  ++  A  E EK+APK+    DC AEFG                     +GS
Sbjct  58   PSMSEQCTTAYNNALKEAEKTAPKYATREDCVAEFGEAQCTPAPAPAQAGMAAESQQSGS  117

Query  101  F-MPAMMGFMVGQMM-GNMQANSNFRASQPMYNNPNGGYKDISGKSYSNIKPGKPFQVTR  158
            F MP M G+M+G+MM G   A   +  S+   +  NG + D +GK+Y N   G+   V +
Sbjct  118  FWMPLMAGYMMGRMMSGAGYAQQPLFTSKSPTSPANGKFVDATGKNYGNATTGRTINVPK  177

Query  159  SAMSSKPASTIQARSTTSSRGGFG  182
            +A++ KPA+T     +T +RGGFG
Sbjct  178  TALAPKPATT-----STITRGGFG  196


>DUF1190 family protein [Escherichia coli]
Sequence ID: WP_029305532.1 Length: 216 
>outer membrane protein [Escherichia coli]
Sequence ID: OYC32643.1 Length: 216 >DUF1190 family protein [Escherichia coli]
Sequence ID: TFR62518.1 Length: 216  
Range 1: 1 to 200

Score:116 bits(382), Expect:2e-29, 
Method:Composition-based stats., 
Identities:83/212(39%), Positives:117/212(55%), Gaps:35/212(16%)

Query  1    MKRTKVINKSRFRKGFV------LASVVASTFALSGCEVADQTVKMYQTVDECSTIEATE  54
            MKRTK I  + FRK +       +A  VA+ F L+GCE +D+TV +YQ  D+CS   A  
Sbjct  1    MKRTKSIRHASFRKNWSARHLTPVALAVATVFMLAGCEKSDETVSLYQNADDCSA--ANP  58

Query  55   YQSAEQCKASFEAAKAEHEKSAPKFQGYNDCSAEFG----------NCNYDSSTGSF-MP  103
             +SAE C  ++  A  E E++APK+    DC AEFG                S+GSF MP
Sbjct  59   GKSAE-CTTAYNNALKEAERTAPKYATREDCVAEFGEGQCQQAPENQAQAQQSSGSFWMP  117

Query  104  AMMGFMVGQMMGNMQANSNFRASQPMYNNPN------GGYKDISGKSYSNIKPGKPFQVT  157
             M G+M+G++MG     + F A QP++++ N      G Y D +GK+Y   +PG+   V 
Sbjct  118  LMAGYMMGRLMG---GGAGF-AQQPLFSSKNPASPAYGKYTDATGKNYGAAQPGRTMTVP  173

Query  158  RSAMSSKPASTIQARSTTSSRGGFGGSARSGS  189
            ++AM+ KPA+T     TT +RGGFG S    S
Sbjct  174  KTAMAPKPATT-----TTVTRGGFGESVAKQS  200


>hypothetical protein CPT_Mydo_267 [Proteus phage Mydo]
Sequence ID: AZF87819.1 Length: 189 
Range 1: 1 to 161

Score:115 bits(379), Expect:2e-29, 
Method:Composition-based stats., 
Identities:69/172(40%), Positives:104/172(60%), Gaps:12/172(6%)

Query  1    MKRTKVINKSRFRKGFVLASVVASTFALSGCEVADQTVKMYQTVDECSTIEATEYQSAEQ  60
            MKRTK INK+ FRK    A   A    ++GCE AD  +KMY+ VDEC      + +  +Q
Sbjct  1    MKRTKHINKNAFRKVGRYALPFAVAITVAGCEQADIDMKMYKNVDEC----IADTHKPDQ  56

Query  61   CKASFEAAKAEHEKSAPKFQGYNDCSAEFGN-CNYDSSTGSFMPAMMGFMVGQMMGNMQA  119
            C+A+ + A+    ++AP+   Y+DC AEFG+ C+++ S+     + M +M+G MMGN   
Sbjct  57   CRAARQEAEKVANETAPRHATYSDCYAEFGDQCHHNPSSSDSGSSWMPLMMGYMMGN-SM  115

Query  120  NSNFRASQPMYNNPNGGYKDISGKSYSNIKPGKPFQVTRSAMSSKPASTIQA  171
            NS +  S P+Y N +G Y D   ++Y N +PG+ F+VT SA  +KP  T+Q+
Sbjct  116  NSGYH-SAPLYQNRSGQYMDNKFRNY-NARPGQTFKVTSSA--AKP--TVQS  161


>putative lipoprotein [Salmonella enterica subsp. enterica serovar Mississippi str. A4-633]
Sequence ID: EHC67395.1 Length: 220 
Range 1: 1 to 202

Score:116 bits(382), Expect:2e-29, 
Method:Composition-based stats., 
Identities:81/214(38%), Positives:116/214(54%), Gaps:42/214(19%)

Query  1    MKRTKVINKSRFRKGFV------LASVVASTFALSGCEVADQTVKMYQTVDECSTIEATE  54
            MKRTK I+ + FRK +       +A  V + F L+GCE +D+TV +YQ  D+CS   A  
Sbjct  1    MKRTKSIHHASFRKNWSARHLTPVALAVTAVFMLAGCEKSDETVSLYQNADDCSA--ANP  58

Query  55   YQSAEQCKASFEAAKAEHEKSAPKFQGYNDCSAEFG-----------------NCNYDSS  97
             +SAE C  ++  A  E E++APK+    DC AEFG                       S
Sbjct  59   GKSAE-CTTAYNNALKEAERTAPKYATREDCVAEFGEGQCQQAPAQAGMAPENQAQAQQS  117

Query  98   TGSF-MPAMMGFMVGQMMGNMQANSNFRASQPMYNNPN------GGYKDISGKSYSNIKP  150
            +GSF MP M G+M+G++MG     + F A QP++++ N      G Y D +GK+Y   +P
Sbjct  118  SGSFWMPLMAGYMMGRLMG---GGAGF-AQQPLFSSKNPASPAYGKYTDAAGKNYGAAQP  173

Query  151  GKPFQVTRSAMSSKPASTIQARSTTSSRGGFGGS  184
            G+   V ++AM+ KPA+T     TT +RGGFG S
Sbjct  174  GRTMTVPKTAMAPKPATT-----TTVTRGGFGES  202


>DUF1190 family protein [Escherichia coli]
Sequence ID: WP_020232443.1 Length: 232 
Range 1: 1 to 209

Score:116 bits(383), Expect:2e-29, 
Method:Composition-based stats., 
Identities:85/221(38%), Positives:119/221(53%), Gaps:42/221(19%)

Query  1    MKRTKVINKSRFRKGFV------LASVVASTFALSGCEVADQTVKMYQTVDECSTIEATE  54
            MKRTK I  + FRK +       +A  VA+ F L+GCE +D+TV +YQ  D+CS   A  
Sbjct  1    MKRTKSIRHASFRKNWSARHLTPVALAVATVFMLAGCEKSDETVSLYQNADDCSA--ANP  58

Query  55   YQSAEQCKASFEAAKAEHEKSAPKFQGYNDCSAEFG-----------------NCNYDSS  97
             +SAE C  ++  A  E E++APK+    DC AEFG                       S
Sbjct  59   GKSAE-CTTAYNNALKEAERTAPKYATREDCVAEFGEGQCQQAPAQAGMAPENQAQAQQS  117

Query  98   TGSF-MPAMMGFMVGQMMGNMQANSNFRASQPMYNNPN------GGYKDISGKSYSNIKP  150
            +GSF MP M G+M+G++MG     + F A QP++++ N      G Y D +GK+Y   +P
Sbjct  118  SGSFWMPLMAGYMMGRLMG---GGAGF-AQQPLFSSKNPASPAYGKYTDATGKNYGAAQP  173

Query  151  GKPFQVTRSAMSSKPASTIQARSTTSSRGGFGGSARSGSFG  191
            G+   V ++AM+ KPA+T     TT +RGGFG S   G FG
Sbjct  174  GRTMTVPKTAMAPKPATT-----TTVTRGGFGESVARGGFG  209


>DUF1190 family protein, partial [Shigella sonnei]
Sequence ID: WP_052970085.1 Length: 204 
Range 1: 1 to 202

Score:115 bits(380), Expect:2e-29, 
Method:Composition-based stats., 
Identities:82/214(38%), Positives:116/214(54%), Gaps:42/214(19%)

Query  1    MKRTKVINKSRFRKGFV------LASVVASTFALSGCEVADQTVKMYQTVDECSTIEATE  54
            MKRTK I  + FRK +       +A  VA+ F L+GCE +D+TV +YQ  D+CS   A  
Sbjct  1    MKRTKSIRHASFRKNWSARHLTPVALAVATVFMLAGCEKSDETVSLYQNADDCSA--ANP  58

Query  55   YQSAEQCKASFEAAKAEHEKSAPKFQGYNDCSAEFG-----------------NCNYDSS  97
             +SAE C  ++  A  E E++APK+    DC AEFG                       S
Sbjct  59   GKSAE-CTTAYNNALKEAERTAPKYATREDCVAEFGEGQCQQAPAQAGMAPENQAQAQQS  117

Query  98   TGSF-MPAMMGFMVGQMMGNMQANSNFRASQPMYNNPN------GGYKDISGKSYSNIKP  150
            +GSF MP M G+M+G++MG     + F A QP++++ N      G Y D +GK+Y   +P
Sbjct  118  SGSFWMPLMAGYMMGRLMG---GGAGF-AQQPLFSSKNPASPAYGKYTDATGKNYGAAQP  173

Query  151  GKPFQVTRSAMSSKPASTIQARSTTSSRGGFGGS  184
            G+   V ++AM+ KPA+T     TT +RGGFG S
Sbjct  174  GRTMTVPKTAMAPKPATT-----TTVTRGGFGES  202


>DUF1190 family protein [Kosakonia arachidis]
Sequence ID: WP_090121451.1 Length: 222 
>Uncharacterized conserved protein YgiB, involved in bioifilm formation, UPF0441/DUF1190 family [Kosakonia arachidis]
Sequence ID: SFT85590.1 Length: 222  
Range 1: 1 to 201

Score:115 bits(381), Expect:3e-29, 
Method:Composition-based stats., 
Identities:84/213(39%), Positives:117/213(54%), Gaps:41/213(19%)

Query  1    MKRTKVINKSRFRKGF------VLASVVASTFALSGCEVADQTVKMYQTVDECSTIEATE  54
            MKRTK I  + FRK +       +A  V + F L+GCE +D+TV +YQ  D+CS+  A  
Sbjct  1    MKRTKNIQHATFRKSWGARHLTPVALAVTAVFMLAGCEKSDETVSLYQNADDCSS--ANP  58

Query  55   YQSAEQCKASFEAAKAEHEKSAPKFQGYNDCSAEFG----------------NCNYDSST  98
             +SAE CK ++  A  E E++APK+    DC AEFG                N     S 
Sbjct  59   GKSAE-CKTAYNNALKEAERTAPKYATREDCVAEFGEGQCQQTPVQAGMAPENQAQAQSG  117

Query  99   GSF-MPAMMGFMVGQMMGNMQANSNFRASQPMYNNPN------GGYKDISGKSYSNIKPG  151
            GSF MP M G+M+G++MG    ++ F A QP++++ N      G Y D SGK Y   +PG
Sbjct  118  GSFWMPLMAGYMMGRLMG---GSAGF-AQQPLFSSRNPASPAYGQYTDASGKGYGAAQPG  173

Query  152  KPFQVTRSAMSSKPASTIQARSTTSSRGGFGGS  184
            +   V ++AM+ KPA+T     TT +RGGFG S
Sbjct  174  RTMTVPKTAMAPKPATT-----TTVTRGGFGES  201


>putative inner membrane protein [Escherichia coli]
Sequence ID: SPX17531.1 Length: 272 
>putative inner membrane protein [Escherichia coli]
Sequence ID: STK19117.1 Length: 272  
Range 1: 50 to 256

Score:116 bits(385), Expect:3e-29, 
Method:Composition-based stats., 
Identities:83/219(38%), Positives:117/219(53%), Gaps:42/219(19%)

Query  1    MKRTKVINKSRFRKGFV------LASVVASTFALSGCEVADQTVKMYQTVDECSTIEATE  54
            MKRTK I  + FRK +       +A  VA+ F L+GCE +D+TV +YQ  D+CS   A  
Sbjct  50   MKRTKSIRHASFRKNWSARHLTPVALAVATVFMLAGCEKSDETVSLYQNADDCSA--ANP  107

Query  55   YQSAEQCKASFEAAKAEHEKSAPKFQGYNDCSAEFG-----------------NCNYDSS  97
             +SAE C  ++  A  E E++APK+    DC AEFG                       S
Sbjct  108  GKSAE-CTTAYNNALKEAERTAPKYATREDCVAEFGEGQCQQAPAQAGMAPENQAQAQQS  166

Query  98   TGSF-MPAMMGFMVGQMMGNMQANSNFRASQPMYNNPN------GGYKDISGKSYSNIKP  150
            +GSF MP M G+M+G++MG     + F A QP++++ N      G Y D +GK+Y   +P
Sbjct  167  SGSFWMPLMAGYMMGRLMG---GGAGF-AQQPLFSSKNPASPAYGKYTDATGKNYGAAQP  222

Query  151  GKPFQVTRSAMSSKPASTIQARSTTSSRGGFGGSARSGS  189
            G+   V ++AM+ KPA+T     TT +RGGFG S    S
Sbjct  223  GRTMTVPKTAMAPKPATT-----TTVTRGGFGESVAKQS  256


>MULTISPECIES: DUF1190 family protein [Kosakonia]
Sequence ID: WP_007370085.1 Length: 222 
>hypothetical protein Y71_03405 [Kosakonia radicincitans DSM 16656]
Sequence ID: ARD59008.1 Length: 222 >hypothetical protein [Kosakonia radicincitans DSM 16656]
Sequence ID: EJI92027.1 Length: 222 >DUF1190 domain-containing protein [Kosakonia sp. H7A]
Sequence ID: PTA89663.1 Length: 222 >Uncharacterized conserved protein YgiB, involved in bioifilm formation, UPF0441/DUF1190 family [Kosakonia radicincitans]
Sequence ID: SFE31119.1 Length: 222 >Uncharacterized conserved protein YgiB, involved in bioifilm formation, UPF0441/DUF1190 family [Kosakonia radicincitans]
Sequence ID: SFR16989.1 Length: 222  
Range 1: 1 to 201

Score:115 bits(381), Expect:3e-29, 
Method:Composition-based stats., 
Identities:84/213(39%), Positives:116/213(54%), Gaps:41/213(19%)

Query  1    MKRTKVINKSRFRKGFV------LASVVASTFALSGCEVADQTVKMYQTVDECSTIEATE  54
            MKRTK I  + FRK +       +A  V + F L+GCE +D+TV +YQ  D+CS+  A  
Sbjct  1    MKRTKNIQHATFRKSWSARHLTPVALAVTAVFMLAGCEKSDETVSLYQNADDCSS--ANP  58

Query  55   YQSAEQCKASFEAAKAEHEKSAPKFQGYNDCSAEFG----------------NCNYDSST  98
             +SAE CK ++  A  E E++APK+    DC AEFG                N     S 
Sbjct  59   GKSAE-CKTAYNNALKEAERTAPKYATREDCVAEFGEGQCQQTPVQAGMTPENQAQAQSG  117

Query  99   GSF-MPAMMGFMVGQMMGNMQANSNFRASQPMYNNPN------GGYKDISGKSYSNIKPG  151
            GSF MP M G+M+G++MG     + F A QP++++ N      G Y D SGK Y   +PG
Sbjct  118  GSFWMPLMAGYMMGRLMG---GGAGF-AQQPLFSSRNPASPAYGQYTDASGKGYGAAQPG  173

Query  152  KPFQVTRSAMSSKPASTIQARSTTSSRGGFGGS  184
            +   V ++AM+ KPA+T     TT +RGGFG S
Sbjct  174  RTMTVPKTAMAPKPATT-----TTVTRGGFGES  201


>DUF1190 family protein [Dickeya zeae]
Sequence ID: WP_038903104.1 Length: 242 
Range 1: 1 to 195

Score:116 bits(382), Expect:3e-29, 
Method:Composition-based stats., 
Identities:84/206(41%), Positives:116/206(56%), Gaps:33/206(16%)

Query  1    MKRTKVINKSRFRK--GFVLASV---VASTFALSGCEVADQTVKMYQTVDECSTIEATEY  55
            MKRT  IN +RFRK  G+ +A +   V++TF LSGCE  D+TV +YQ  D+CS    +  
Sbjct  1    MKRTSDINHARFRKRWGYRIAPIALAVSATFILSGCEKTDETVSLYQNADDCSRANPS--  58

Query  56   QSAEQCKASFEAAKAEHEKSAPKFQGYNDCSAEFG--NCNYDSS-----------TGSF-  101
               +QC  ++  A+ E E++APKF    +C A FG   C   S+           +GSF 
Sbjct  59   -MKDQCTTTYNNARKEAERTAPKFATREECVAAFGESQCTQSSAGATTASATPQQSGSFW  117

Query  102  MPAMMGFMVGQMMG--NMQANSNFRASQPMYNNP-NGGYKDISGKSYSNIKPGKPFQVTR  158
            MP M GFM+G++MG  N      FR + P  N+P NG Y D SGKSY +   G+   V +
Sbjct  118  MPLMAGFMMGKLMGGNNFAQQPVFRPNTP--NSPANGSYVDASGKSYGSTT-GRTITVPK  174

Query  159  SAMSSKPASTIQARSTTSSRGGFGGS  184
             AM+ KP S+I     T++RGGFG +
Sbjct  175  DAMTPKPTSSI-----TTTRGGFGDT  195


>MULTISPECIES: DUF1190 family protein [Kosakonia]
Sequence ID: WP_035887827.1 Length: 222 
>hypothetical protein AW40_15805 [Kosakonia radicincitans UMEnt01/12]
Sequence ID: KDE35363.1 Length: 222 >hypothetical protein LG58_4628 [Kosakonia radicincitans YD4]
Sequence ID: KIS43354.1 Length: 222 >Uncharacterized conserved protein YgiB, involved in bioifilm formation, UPF0441/DUF1190 family [Kosakonia sacchari]
Sequence ID: SEK20080.1 Length: 222 >hypothetical protein AWR26_03245 [Kosakonia oryzae]
Sequence ID: ANI81208.1 Length: 222 >hypothetical protein A3780_21280 [Kosakonia radicincitans]
Sequence ID: APG19972.1 Length: 222  
Range 1: 1 to 201

Score:115 bits(380), Expect:3e-29, 
Method:Composition-based stats., 
Identities:84/213(39%), Positives:116/213(54%), Gaps:41/213(19%)

Query  1    MKRTKVINKSRFRKGFV------LASVVASTFALSGCEVADQTVKMYQTVDECSTIEATE  54
            MKRTK I  + FRK +       +A  V + F L+GCE +D+TV +YQ  D+CS+  A  
Sbjct  1    MKRTKNIQHATFRKSWSARHLTPVALAVTAVFMLAGCEKSDETVSLYQNADDCSS--ANP  58

Query  55   YQSAEQCKASFEAAKAEHEKSAPKFQGYNDCSAEFG----------------NCNYDSST  98
             +SAE CK ++  A  E E++APK+    DC AEFG                N     S 
Sbjct  59   GKSAE-CKTAYNNALKEAERTAPKYATREDCVAEFGEGQCQQTPVQAGMAPENQAQAQSG  117

Query  99   GSF-MPAMMGFMVGQMMGNMQANSNFRASQPMYNNPN------GGYKDISGKSYSNIKPG  151
            GSF MP M G+M+G++MG     + F A QP++++ N      G Y D SGK Y   +PG
Sbjct  118  GSFWMPLMAGYMMGRLMG---GGAGF-AQQPLFSSRNPASPAYGQYTDASGKGYGAAQPG  173

Query  152  KPFQVTRSAMSSKPASTIQARSTTSSRGGFGGS  184
            +   V ++AM+ KPA+T     TT +RGGFG S
Sbjct  174  RTMTVPKTAMAPKPATT-----TTVTRGGFGES  201


>DUF1190 family protein [Salmonella enterica subsp. enterica serovar Typhimurium]
Sequence ID: ECV8459870.1 Length: 202 
Range 1: 1 to 202

Score:114 bits(378), Expect:3e-29, 
Method:Composition-based stats., 
Identities:82/214(38%), Positives:117/214(54%), Gaps:42/214(19%)

Query  1    MKRTKVINKSRFRKGFV------LASVVASTFALSGCEVADQTVKMYQTVDECSTIEATE  54
            MKRTK I+ + FRK +       +A  V + F L+GCE +D+TV +YQ  D+CS   A  
Sbjct  1    MKRTKSIHHASFRKSWSARHLTPVALAVTAVFMLAGCEKSDETVSLYQNADDCSA--ANP  58

Query  55   YQSAEQCKASFEAAKAEHEKSAPKFQGYNDCSAEFG-----------------NCNYDSS  97
             +SAE C A++  A  E E++APK+    DC AEFG                       S
Sbjct  59   GKSAE-CTAAYNNALKEAERTAPKYATREDCVAEFGEGQCQQAPAQAGMAPENQAQAQQS  117

Query  98   TGSF-MPAMMGFMVGQMMGNMQANSNFRASQPMYNNPN------GGYKDISGKSYSNIKP  150
            +GSF MP M G+M+G++MG     + F A QP++++ N      G Y D +GK+Y   +P
Sbjct  118  SGSFWMPLMAGYMMGRLMG---GGAGF-AQQPLFSSKNPASPAYGKYTDAAGKNYGAAQP  173

Query  151  GKPFQVTRSAMSSKPASTIQARSTTSSRGGFGGS  184
            G+   V ++AM+ KPA+T     TT +RGGFG S
Sbjct  174  GRTMTVPKTAMAPKPATT-----TTVTRGGFGES  202


>hypothetical protein GAP31_241 [Cronobacter phage vB_CsaM_GAP31]
Sequence ID: YP_006987077.1 Length: 189 
>hypothetical protein GAP31_241 [Cronobacter phage vB_CsaM_GAP31]
Sequence ID: AFC21422.1 Length: 189  
Range 1: 1 to 161

Score:114 bits(377), Expect:4e-29, 
Method:Composition-based stats., 
Identities:71/176(40%), Positives:106/176(60%), Gaps:20/176(11%)

Query  1    MKRTKVINKSRFRKGFVLASVVASTFALSGCEVADQTVKMYQTVDECSTIEATEYQSAEQ  60
            MKRTK INK+ FRK    A   A    ++GCE AD  +KMY+ VDEC      + +  +Q
Sbjct  1    MKRTKHINKNAFRKVGRYALPFAVAITVAGCEQADIDMKMYKNVDEC----IADTHKPDQ  56

Query  61   CKASFEAAKAEHEKSAPKFQGYNDCSAEFGN-CNYDSST----GSFMPAMMGFMVGQMMG  115
            C+A+ + A+    ++AP++  Y+DC AEFG+ C ++ S+     S+MP MMG+M+G  M 
Sbjct  57   CRAARQEAEKVANETAPRYATYSDCYAEFGDQCRHNPSSSDGGSSWMPLMMGYMMGNSM-  115

Query  116  NMQANSNFRASQPMYNNPNGGYKDISGKSYSNIKPGKPFQVTRSAMSSKPASTIQA  171
                NS +  S P+Y + +G Y D   +SY N +PG+ F+VT SA  +KP  T+Q+
Sbjct  116  ----NSGYH-SAPLYQDRSGQYMDNKFRSY-NARPGQTFKVTSSA--AKP--TVQS  161


>DUF1190 family protein [Kosakonia sp. CCTCC M2018092]
Sequence ID: WP_124967240.1 Length: 226 
>DUF1190 family protein [Kosakonia sp. CCTCC M2018092]
Sequence ID: AZI86100.1 Length: 226  
Range 1: 1 to 204

Score:115 bits(380), Expect:4e-29, 
Method:Composition-based stats., 
Identities:85/216(39%), Positives:119/216(55%), Gaps:44/216(20%)

Query  1    MKRTKVINKSRFRKGFV------LASVVASTFALSGCEVADQTVKMYQTVDECSTIEATE  54
            MKRTK IN + FRK +       +A  V++ F L+ CE  D+TV MYQ  D+CS+  A  
Sbjct  1    MKRTKTINHAMFRKSWSARHLTPVALAVSAVFMLAACEQNDETVSMYQNADDCSS--ANP  58

Query  55   YQSAEQCKASFEAAKAEHEKSAPKFQGYNDCSAEFG-------------------NCNYD  95
             +SAE CKA++  A  E E++APK+    DC AEFG                   N   +
Sbjct  59   GKSAE-CKAAYNNALKEAERTAPKYASREDCVAEFGEGQCQQAPAQAGVGAAGTENQAQN  117

Query  96   SSTGSF-MPAMMGFMVGQMMGNMQANSNFRASQPMYNNPN------GGYKDISGKSYSNI  148
             S+GSF MP M G+M+G++MG     + F A QP++++ N      G Y D SGK Y   
Sbjct  118  QSSGSFWMPLMAGYMMGRLMG---GGAGF-AQQPLFSSRNPASPAYGQYTDASGKGYGAA  173

Query  149  KPGKPFQVTRSAMSSKPASTIQARSTTSSRGGFGGS  184
            +PG+   V ++A++ KPA+T     TT +RGGFG S
Sbjct  174  QPGRTATVPKTALAPKPATT-----TTVTRGGFGES  204


>DUF1190 family protein [Dickeya undicola]
Sequence ID: WP_033570427.1 Length: 259 
>DUF1190 family protein [Dickeya undicola]
Sequence ID: RNM06576.1 Length: 259 >DUF1190 family protein [Dickeya undicola]
Sequence ID: RNM25425.1 Length: 259  
Range 1: 1 to 206

Score:116 bits(382), Expect:4e-29, 
Method:Composition-based stats., 
Identities:83/215(39%), Positives:115/215(53%), Gaps:40/215(18%)

Query  1    MKRTKVINKSRFRK--GFVLASV---VASTFALSGCEVADQTVKMYQTVDECSTIEATEY  55
            MKRT  IN +RFRK  G+ +A +   V + F LSGCE  D+TV +YQ  D+CS    +  
Sbjct  1    MKRTSNINHARFRKRWGYRIAPIALAVGAVFILSGCEKTDETVSLYQNADDCSRANPS--  58

Query  56   QSAEQCKASFEAAKAEHEKSAPKFQGYNDCSAEFGNCN-------------------YDS  96
               +QC A++ +A  E E++APK+    +C A FG                         
Sbjct  59   -MKDQCTATYNSALKEAERTAPKYATREECVAAFGESQCTQSSTTSTTSAANTTASAAPQ  117

Query  97   STGSF-MPAMMGFMVGQMMGNMQANSNFRASQPMY-----NNP-NGGYKDISGKSYSNIK  149
             +GSF MP M GFM+G++MG     S+F A QP++     N+P NG Y D SGKSY    
Sbjct  118  QSGSFWMPLMAGFMMGKLMG----GSSF-AQQPVFSPRTPNSPANGSYVDASGKSYGT-A  171

Query  150  PGKPFQVTRSAMSSKPASTIQARSTTSSRGGFGGS  184
             G+   V + AM+ KP S++   S T++RGGFG S
Sbjct  172  TGRSITVPKDAMAPKPTSSVAPSSITTTRGGFGDS  206


>hypothetical protein ST4MG_029 [Escherichia phage 4MG]
Sequence ID: YP_008857245.1 Length: 189 
>hyphothetical protein [Escherichia phage 4MG]
Sequence ID: AGZ17503.1 Length: 189  
Range 1: 1 to 158

Score:114 bits(376), Expect:4e-29, 
Method:Composition-based stats., 
Identities:69/171(40%), Positives:103/171(60%), Gaps:18/171(10%)

Query  1    MKRTKVINKSRFRKGFVLASVVASTFALSGCEVADQTVKMYQTVDECSTIEATEYQSAEQ  60
            MKRTK INK+ FRK    A   A    ++GCE AD  +KMY+ VDEC      + +  +Q
Sbjct  1    MKRTKHINKNAFRKVGRYALPFAVAITVAGCEQADIDMKMYKNVDEC----IADTHKPDQ  56

Query  61   CKASFEAAKAEHEKSAPKFQGYNDCSAEFGN-CNYDSST----GSFMPAMMGFMVGQMMG  115
            C+A+ + A+    ++AP++  Y+DC AEFG+ C ++ S+     S+MP MMG+M+G  M 
Sbjct  57   CRAARQEAEKVANETAPRYATYSDCYAEFGDQCRHNPSSSDGGSSWMPLMMGYMMGNSM-  115

Query  116  NMQANSNFRASQPMYNNPNGGYKDISGKSYSNIKPGKPFQVTRSAMSSKPA  166
                NS +  S P+Y + +G Y D   +SY N +PG+ F+VT SA  +KP+
Sbjct  116  ----NSGYH-SAPLYQDRSGQYMDNKFRSY-NARPGQTFKVTSSA--AKPS  158


>putative inner membrane protein [Escherichia coli]
Sequence ID: VDY82624.1 Length: 200 
Range 1: 1 to 199

Score:114 bits(377), Expect:5e-29, 
Method:Composition-based stats., 
Identities:80/211(38%), Positives:114/211(54%), Gaps:42/211(19%)

Query  1    MKRTKVINKSRFRKGFV------LASVVASTFALSGCEVADQTVKMYQTVDECSTIEATE  54
            MKRTK I  + FRK +       +A  VA+ F L+GCE +D+TV +YQ  D+CS   A  
Sbjct  1    MKRTKSIRHASFRKNWSARHLTPVALAVATVFMLAGCEKSDETVSLYQNADDCSA--ANP  58

Query  55   YQSAEQCKASFEAAKAEHEKSAPKFQGYNDCSAEFG-----------------NCNYDSS  97
             +SAE C  ++  A  E E++APK+    DC AEFG                       S
Sbjct  59   GKSAE-CTTAYNNALKEAERTAPKYATREDCVAEFGEGQCQQAPAQAGMAPENQAQAQQS  117

Query  98   TGSF-MPAMMGFMVGQMMGNMQANSNFRASQPMYNNPN------GGYKDISGKSYSNIKP  150
            +GSF MP M G+M+G++MG     + F A QP++++ N      G Y D +GK+Y   +P
Sbjct  118  SGSFWMPLMAGYMMGRLMG---GGAGF-AQQPLFSSKNPASPAYGKYTDATGKNYGAAQP  173

Query  151  GKPFQVTRSAMSSKPASTIQARSTTSSRGGF  181
            G+   V ++AM+ KPA+T     TT +RGGF
Sbjct  174  GRTMTVPKTAMAPKPATT-----TTVTRGGF  199


>DUF1190 family protein, partial [Escherichia coli]
Sequence ID: WP_140027581.1 Length: 211 
>DUF1190 family protein, partial [Escherichia coli]
Sequence ID: TNU35368.1 Length: 211  
Range 1: 1 to 207

Score:114 bits(377), Expect:5e-29, 
Method:Composition-based stats., 
Identities:83/219(38%), Positives:117/219(53%), Gaps:42/219(19%)

Query  1    MKRTKVINKSRFRKGFV------LASVVASTFALSGCEVADQTVKMYQTVDECSTIEATE  54
            MKRTK I  + FRK +       +A  VA+ F L+GCE +D+TV +YQ  D+CS   A  
Sbjct  1    MKRTKSIRHASFRKNWSARHLTPVALAVATVFMLAGCEKSDETVSLYQNADDCSA--ANP  58

Query  55   YQSAEQCKASFEAAKAEHEKSAPKFQGYNDCSAEFG-----------------NCNYDSS  97
             +SAE C  ++  A  E E++APK+    DC AEFG                       S
Sbjct  59   GKSAE-CTTAYNNALKEAERTAPKYATREDCVAEFGEGQCQQAPAQAGMAPENQAQAQQS  117

Query  98   TGSF-MPAMMGFMVGQMMGNMQANSNFRASQPMYNNPN------GGYKDISGKSYSNIKP  150
            +GSF MP M G+M+G++MG     + F A QP++++ N      G Y D +GK+Y   +P
Sbjct  118  SGSFWMPLMAGYMMGRLMG---GGAGF-AQQPLFSSKNPASPAYGKYTDATGKNYGAAQP  173

Query  151  GKPFQVTRSAMSSKPASTIQARSTTSSRGGFGGSARSGS  189
            G+   V ++AM+ KPA+T     TT +RGGFG S    S
Sbjct  174  GRTMTVPKTAMAPKPATT-----TTVTRGGFGESVAKQS  207


>DUF1190 family protein [Xenorhabdus innexi]
Sequence ID: WP_086955233.1 Length: 226 
>membrane protein [Xenorhabdus innexi]
Sequence ID: PHM36708.1 Length: 226 >conserved exported hypothetical protein [Xenorhabdus innexi]
Sequence ID: SIP71968.1 Length: 226  
Range 1: 3 to 207

Score:115 bits(379), Expect:6e-29, 
Method:Composition-based stats., 
Identities:84/213(39%), Positives:111/213(52%), Gaps:32/213(15%)

Query  1    MKRTKVINKSRFRKGFV------LASVVASTFALSGCEVADQTVKMYQTVDECSTIEATE  54
            MKRTK IN+  FRK +       +A  V++ F LS CE  D+TV +Y   DECS    ++
Sbjct  3    MKRTKEINRDSFRKAWKHYRLAPVALAVSAVFMLSACEQNDETVSLYTNADECSKANPSQ  62

Query  55   YQSAEQCKASFEAAKAEHEKSAPKFQGYNDCSAEFG---------------NCNYDSSTG  99
               +EQC  ++  A  E EK+APK+    DC AEFG                    SS G
Sbjct  63   ---SEQCTIAYNNALKEAEKTAPKYATREDCVAEFGEQQCTQAPAQAGVGTQAQAQSSGG  119

Query  100  SF-MPAMMGFMVGQMMGNMQANSNFRASQPMYNNP-NGGYKDISGKSYSNIKP-GKPFQV  156
            SF MP M G+M+GQ+MGN  A S    S    ++P NG + D +GKSY      G+   V
Sbjct  120  SFWMPLMAGYMMGQLMGNRSAPSQPLFSSKSASSPANGKFVDATGKSYGPATAGGRSMSV  179

Query  157  TRSAMSSKPASTIQARSTTSSRGGFGGSARSGS  189
             ++AM+ KPA+T     TT +RGGFG S    S
Sbjct  180  PKTAMAPKPATT-----TTITRGGFGDSVAKQS  207


>DUF1190 family protein [Escherichia coli]
Sequence ID: NAI03113.1 Length: 211 
Range 1: 1 to 207

Score:114 bits(377), Expect:6e-29, 
Method:Composition-based stats., 
Identities:83/219(38%), Positives:117/219(53%), Gaps:42/219(19%)

Query  1    MKRTKVINKSRFRKGFV------LASVVASTFALSGCEVADQTVKMYQTVDECSTIEATE  54
            MKRTK I  + FRK +       +A  VA+ F L+GCE +D+TV +YQ  D+CS   A  
Sbjct  1    MKRTKSIRHASFRKNWSARHLTPVALAVATVFMLAGCEKSDETVSLYQNADDCSA--ANP  58

Query  55   YQSAEQCKASFEAAKAEHEKSAPKFQGYNDCSAEFG-----------------NCNYDSS  97
             +SAE C  ++  A  E E++APK+    DC AEFG                       S
Sbjct  59   GKSAE-CTTAYNNALKEAERTAPKYATREDCVAEFGEGQCQQAPAQAGMAPENQAQAQQS  117

Query  98   TGSF-MPAMMGFMVGQMMGNMQANSNFRASQPMYNNPN------GGYKDISGKSYSNIKP  150
            +GSF MP M G+M+G++MG     + F A QP++++ N      G Y D +GK+Y   +P
Sbjct  118  SGSFWMPLMAGYMMGRLMG---GGAGF-AQQPLFSSKNPASPAYGKYTDATGKNYGAAQP  173

Query  151  GKPFQVTRSAMSSKPASTIQARSTTSSRGGFGGSARSGS  189
            G+   V ++AM+ KPA+T     TT +RGGFG S    S
Sbjct  174  GRTMTVPKTAMAPKPATT-----TTVTRGGFGESVAKQS  207


>MULTISPECIES: DUF1190 family protein [Buttiauxella]
Sequence ID: WP_064540103.1 Length: 224 
>DUF1190 family protein [Buttiauxella sp. 3AFRM03]
Sequence ID: AYN27639.1 Length: 224 >putative lipoprotein [Buttiauxella ferragutiae ATCC 51602]
Sequence ID: OAT33466.1 Length: 224 >uncharacterized protein YgiB involved in biofilm formation [Buttiauxella sp. JUb87]
Sequence ID: TDN50589.1 Length: 224  
Range 1: 1 to 207

Score:114 bits(378), Expect:6e-29, 
Method:Composition-based stats., 
Identities:85/219(39%), Positives:116/219(52%), Gaps:42/219(19%)

Query  1    MKRTKVINKSRFRKGF------VLASVVASTFALSGCEVADQTVKMYQTVDECSTIEATE  54
            MKRTK+IN + FRK +       +A  V + F L+GCE  D+TV MYQ  D+CS  +A  
Sbjct  1    MKRTKIINHASFRKSWNARHLTPVALAVTAVFMLAGCEQNDETVSMYQNADDCS--QANP  58

Query  55   YQSAEQCKASFEAAKAEHEKSAPKFQGYNDCSAEFGNCNYDSS-----------------  97
             +SAE C  SF  A  E E++APK+    +C AEFG      +                 
Sbjct  59   GKSAE-CTTSFNNALKEAERTAPKYASREECIAEFGEGQCQQAPAQASVAGEQAQAQPQQ  117

Query  98   TGSF-MPAMMGFMVGQMMGNMQANSNFRASQPMYNNPN------GGYKDISGKSYSNIKP  150
            +GSF MP M G+M+G++MG     + F A QP++ + N      G Y D SGKSY    P
Sbjct  118  SGSFWMPLMAGYMMGRLMG---GGAGF-AQQPLFTSKNPASPAYGKYADASGKSYGAATP  173

Query  151  GKPFQVTRSAMSSKPASTIQARSTTSSRGGFGGSARSGS  189
            G+   V ++AM+ KPA+T     +T +RGGFG S    S
Sbjct  174  GRTTTVPKTAMAPKPATT-----STVTRGGFGDSVAKQS  207


>UPF0441 protein ygiB [Salmonella enterica subsp. enterica serovar Weltevreden str. 2007-60-3289-1]
Sequence ID: CBY97403.1 Length: 211 
Range 1: 1 to 199

Score:114 bits(376), Expect:7e-29, 
Method:Composition-based stats., 
Identities:79/211(37%), Positives:114/211(54%), Gaps:42/211(19%)

Query  1    MKRTKVINKSRFRKGFV------LASVVASTFALSGCEVADQTVKMYQTVDECSTIEATE  54
            MKRTK I+ + FRK +       +A  V + F L+GCE +D+TV +YQ  D+CS   A  
Sbjct  1    MKRTKSIHHASFRKSWSARHLTPVALAVTAVFMLAGCEKSDETVSLYQNADDCSA--ANP  58

Query  55   YQSAEQCKASFEAAKAEHEKSAPKFQGYNDCSAEFG-----------------NCNYDSS  97
             +SAE C  ++  A  E E++APK+    DC AEFG                       S
Sbjct  59   GKSAE-CTTAYNNALKEAERTAPKYATREDCVAEFGEGQCQQAPAQAGMAPENQAQAQQS  117

Query  98   TGSF-MPAMMGFMVGQMMGNMQANSNFRASQPMYNNPN------GGYKDISGKSYSNIKP  150
            +GSF MP M G+M+G++MG     + F A QP++++ N      G Y D +GK+Y   +P
Sbjct  118  SGSFWMPLMAGYMMGRLMG---GGAGF-AQQPLFSSKNPASPAYGKYTDAAGKNYGAAQP  173

Query  151  GKPFQVTRSAMSSKPASTIQARSTTSSRGGF  181
            G+   V ++AM+ KPA+T     TT +RGGF
Sbjct  174  GRTMTVPKTAMAPKPATT-----TTVTRGGF  199


>DUF1190 family protein [Salmonella enterica subsp. enterica]
Sequence ID: ECW0327432.1 Length: 218 
>DUF1190 family protein [Salmonella enterica subsp. enterica]
Sequence ID: ECW0359951.1 Length: 218 >DUF1190 family protein [Salmonella enterica subsp. enterica]
Sequence ID: ECW0523996.1 Length: 218 >DUF1190 family protein [Salmonella enterica subsp. enterica]
Sequence ID: ECW0836455.1 Length: 218 >DUF1190 family protein [Salmonella enterica subsp. enterica]
Sequence ID: ECW0961008.1 Length: 218  
Range 1: 1 to 202

Score:114 bits(377), Expect:7e-29, 
Method:Composition-based stats., 
Identities:82/214(38%), Positives:117/214(54%), Gaps:37/214(17%)

Query  1    MKRTKVINKSRFRKGFV------LASVVASTFALSGCEVADQTVKMYQTVDECSTIEATE  54
            MKRTK I+ + FRK +       +A  V + F L+GCE +D+TV +YQ  D+CS   A  
Sbjct  1    MKRTKSIHHASFRKNWSARHLTPVALAVTAVFMLAGCEKSDETVSLYQNADDCSA--ANP  58

Query  55   YQSAEQCKASFEAAKAEHEKSAPKFQGYNDCSAEFGN------------CNYDSSTGSF-  101
             +SAE C  ++  A  E E++APK+    DC AEFG                  S+GSF 
Sbjct  59   GKSAE-CTTAYNNALKEAERTAPKYATREDCVAEFGEGQCQQAPAQAGMAQAQQSSGSFW  117

Query  102  MPAMMGFMVGQMMGNMQANSNFRASQPMYNNPN------GGYKDISGKSYSNIKPGKPFQ  155
            MP M G+M+G++MG     + F A QP++++ N      G Y D +GK+Y   +PG+   
Sbjct  118  MPLMAGYMMGRLMG---GGAGF-AQQPLFSSKNPASPAYGKYTDAAGKNYGAAQPGRTMT  173

Query  156  VTRSAMSSKPASTIQARSTTSSRGGFGGSARSGS  189
            V ++AM+ KPA+T     TT +RGGFG S    S
Sbjct  174  VPKTAMAPKPATT-----TTVTRGGFGESVAKQS  202


>DUF1190 family protein [Kosakonia cowanii]
Sequence ID: WP_054803016.1 Length: 226 
>hypothetical protein BWI95_06770 [Kosakonia cowanii JCM 10956 = DSM 18146]
Sequence ID: APZ04781.1 Length: 226 >hypothetical protein BFG07_20865 [Kosakonia cowanii]
Sequence ID: AST70890.1 Length: 226 >DUF1190 family protein [Kosakonia cowanii]
Sequence ID: QAR44806.1 Length: 226 >DUF1190 domain-containing protein [Kosakonia cowanii]
Sequence ID: TNL13029.1 Length: 226 >DUF1190 family protein [Kosakonia cowanii]
Sequence ID: TPD64664.1 Length: 226  
Range 1: 1 to 204

Score:114 bits(377), Expect:7e-29, 
Method:Composition-based stats., 
Identities:86/216(40%), Positives:119/216(55%), Gaps:44/216(20%)

Query  1    MKRTKVINKSRFRKGFV------LASVVASTFALSGCEVADQTVKMYQTVDECSTIEATE  54
            MKRTK IN + FRK +       +A  V++ F L+ CE  D+TV MYQ  D+CS+  A  
Sbjct  1    MKRTKNINHATFRKSWSARHLTPVALAVSAVFMLAACEQNDETVSMYQNADDCSS--ANP  58

Query  55   YQSAEQCKASFEAAKAEHEKSAPKFQGYNDCSAEFG-------------------NCNYD  95
             +SAE CKA++  A  E E++APK+    DC AEFG                   N   +
Sbjct  59   GKSAE-CKAAYNNALKEAERTAPKYASREDCVAEFGEGQCQQAPAQAGVGAAGTENQAQN  117

Query  96   SSTGSF-MPAMMGFMVGQMMGNMQANSNFRASQPMYNNPN------GGYKDISGKSYSNI  148
             S+GSF MP M G+M+G++MG     + F A QP++++ N      G Y D SGK Y   
Sbjct  118  QSSGSFWMPLMAGYMMGRLMG---GGAGF-AQQPLFSSRNPASPAYGQYTDASGKGYGAA  173

Query  149  KPGKPFQVTRSAMSSKPASTIQARSTTSSRGGFGGS  184
            +PG+   V ++AM+ KPA+T     TT +RGGFG S
Sbjct  174  QPGRTATVPKTAMAPKPATT-----TTVTRGGFGES  204


>DUF1190 family protein [Salmonella enterica]
Sequence ID: EBH4674214.1 Length: 204 
>putative lipoprotein, partial [Salmonella enterica subsp. enterica serovar Urbana str. R8-2977]
Sequence ID: EHC99411.1 Length: 204 >putative lipoprotein, partial [Salmonella enterica subsp. enterica serovar Wandsworth str. A4-580]
Sequence ID: EHC99769.1 Length: 204  
Range 1: 1 to 202

Score:114 bits(375), Expect:9e-29, 
Method:Composition-based stats., 
Identities:81/214(38%), Positives:116/214(54%), Gaps:42/214(19%)

Query  1    MKRTKVINKSRFRKGFV------LASVVASTFALSGCEVADQTVKMYQTVDECSTIEATE  54
            MKRTK I+ + FRK +       +A  V + F L+GCE +D+TV +YQ  D+CS   A  
Sbjct  1    MKRTKSIHHASFRKSWSARHLTPVALAVTAVFMLAGCEKSDETVSLYQNADDCSA--ANP  58

Query  55   YQSAEQCKASFEAAKAEHEKSAPKFQGYNDCSAEFG-----------------NCNYDSS  97
             +SAE C  ++  A  E E++APK+    DC AEFG                       S
Sbjct  59   GKSAE-CTTAYNNALKEAERTAPKYATREDCVAEFGEGQCQQAPAQAGMAPENQAQAQQS  117

Query  98   TGSF-MPAMMGFMVGQMMGNMQANSNFRASQPMYNNPN------GGYKDISGKSYSNIKP  150
            +GSF MP M G+M+G++MG     + F A QP++++ N      G Y D +GK+Y   +P
Sbjct  118  SGSFWMPLMAGYMMGRLMG---GGAGF-AQQPLFSSKNPASPAYGKYTDAAGKNYGAAQP  173

Query  151  GKPFQVTRSAMSSKPASTIQARSTTSSRGGFGGS  184
            G+   V ++AM+ KPA+T     TT +RGGFG S
Sbjct  174  GRTMTVPKTAMAPKPATT-----TTVTRGGFGES  202


>DUF1190 family protein [Pantoea sp. CCBC3-3-1]
Sequence ID: WP_147199881.1 Length: 222 
Range 1: 1 to 205

Score:114 bits(376), Expect:1e-28, 
Method:Composition-based stats., 
Identities:81/217(37%), Positives:119/217(54%), Gaps:40/217(18%)

Query  1    MKRTKVINKSRFRKGFV------LASVVASTFALSGCEVADQTVKMYQTVDECSTIEATE  54
            MKRTK IN + FRK +       +A  V + F L+GCE +D+TV +YQ  D+CS+    +
Sbjct  1    MKRTKTINHASFRKSWSARHLTPVALAVTAVFMLAGCEQSDETVSLYQNADDCSSANPGK  60

Query  55   YQSAEQCKASFEAAKAEHEKSAPKFQGYNDCSAEF--------------GNCNYDS-STG  99
               +EQC  ++  AK E EK+APK+    +C AEF              G+ N +S  +G
Sbjct  61   ---SEQCTTAYNNAKKEAEKTAPKYASREECVAEFGEGQCQQAPAQAGVGSTNAESQQSG  117

Query  100  SF-MPAMMGFMVGQMMGNMQANSNFRASQPMYNN------PNGGYKDISGKSYSNIKPGK  152
            SF MP M G+M+G++MG     + F A QP++ +       NG + D SGKS+    PG+
Sbjct  118  SFWMPLMAGYMMGRLMG---GGAGF-AQQPLFTSRAPGSPANGKFVDASGKSFGTATPGR  173

Query  153  PFQVTRSAMSSKPASTIQARSTTSSRGGFGGSARSGS  189
               V ++A++ KPA+T     +T +RGGFG S    S
Sbjct  174  TMTVPKTALAPKPATT-----STVTRGGFGESVAKQS  205


>DUF1190 family protein [Xenorhabdus sp. KK7.4]
Sequence ID: WP_099120108.1 Length: 224 
>membrane protein [Xenorhabdus sp. KK7.4]
Sequence ID: PHM59921.1 Length: 224  
Range 1: 3 to 205

Score:114 bits(376), Expect:1e-28, 
Method:Composition-based stats., 
Identities:83/211(39%), Positives:112/211(53%), Gaps:30/211(14%)

Query  1    MKRTKVINKSRFRKGFV------LASVVASTFALSGCEVADQTVKMYQTVDECSTIEATE  54
            MKRTK IN+  FRK +       +A  V++ F LS CE  D+TV +Y   DECS    ++
Sbjct  3    MKRTKEINRDSFRKSWKQYRLAPVALAVSAVFMLSACEQNDETVSLYTNADECSKANPSQ  62

Query  55   YQSAEQCKASFEAAKAEHEKSAPKFQGYNDCSAEFGN-------------CNYDSSTGSF  101
               +EQC  ++  A  E EK+APK+    DC AEFG                  SS+GSF
Sbjct  63   ---SEQCTIAYNNALKEAEKTAPKYATREDCVAEFGEQQCTQAPAQAGVGTQAQSSSGSF  119

Query  102  -MPAMMGFMVGQMMGNMQANSNFRASQPMYNNP-NGGYKDISGKSYSNIKP-GKPFQVTR  158
             MP M G+M+G++MGN  A S    S    ++P NG + D +GKSY      G+   V +
Sbjct  120  WMPLMAGYMMGHLMGNRSAPSQPLFSSKSASSPANGKFVDATGKSYGPATAGGRSMSVPK  179

Query  159  SAMSSKPASTIQARSTTSSRGGFGGSARSGS  189
            +AM+ KPA+T     TT +RGGFG S    S
Sbjct  180  TAMAPKPATT-----TTITRGGFGDSVAKQS  205


>DUF1190 family protein, partial [Escherichia coli]
Sequence ID: WP_069199249.1 Length: 212 
Range 1: 1 to 207

Score:114 bits(375), Expect:1e-28, 
Method:Composition-based stats., 
Identities:83/219(38%), Positives:117/219(53%), Gaps:42/219(19%)

Query  1    MKRTKVINKSRFRKGFV------LASVVASTFALSGCEVADQTVKMYQTVDECSTIEATE  54
            MKRTK I  + FRK +       +A  VA+ F L+GCE +D+TV +YQ  D+CS   A  
Sbjct  1    MKRTKSIRHASFRKNWSARHLTPVALAVATVFMLAGCEKSDETVSLYQNADDCSA--ANP  58

Query  55   YQSAEQCKASFEAAKAEHEKSAPKFQGYNDCSAEFG-----------------NCNYDSS  97
             +SAE C  ++  A  E E++APK+    DC AEFG                       S
Sbjct  59   GKSAE-CTTAYNNALKEAERTAPKYATREDCVAEFGEGQCQQAPAQAGMAPENQAQAQQS  117

Query  98   TGSF-MPAMMGFMVGQMMGNMQANSNFRASQPMYNNPN------GGYKDISGKSYSNIKP  150
            +GSF MP M G+M+G++MG     + F A QP++++ N      G Y D +GK+Y   +P
Sbjct  118  SGSFWMPLMAGYMMGRLMG---GGAGF-AQQPLFSSKNPASPAYGKYTDATGKNYGAAQP  173

Query  151  GKPFQVTRSAMSSKPASTIQARSTTSSRGGFGGSARSGS  189
            G+   V ++AM+ KPA+T     TT +RGGFG S    S
Sbjct  174  GRTMTVPKTAMAPKPATT-----TTVTRGGFGESVAKQS  207


>MULTISPECIES: DUF1190 family protein [Shigella]
Sequence ID: WP_000831544.1 Length: 223 
>DUF1190 family protein [Shigella boydii]
Sequence ID: EAA4812593.1 Length: 223 >hypothetical protein SB521682_3628 [Shigella boydii 5216-82]
Sequence ID: EGI91834.1 Length: 223 >DUF1190 family protein [Shigella boydii]
Sequence ID: RIF89971.1 Length: 223  
Range 1: 1 to 207

Score:114 bits(375), Expect:1e-28, 
Method:Composition-based stats., 
Identities:83/219(38%), Positives:117/219(53%), Gaps:42/219(19%)

Query  1    MKRTKVINKSRFRKGFV------LASVVASTFALSGCEVADQTVKMYQTVDECSTIEATE  54
            MKRTK I  + FRK +       +A  VA+ F L+GCE +D+TV +YQ  D+CS   A  
Sbjct  1    MKRTKSIRHASFRKNWSARHLTPVALAVATVFMLAGCEKSDETVSLYQNADDCSA--ANP  58

Query  55   YQSAEQCKASFEAAKAEHEKSAPKFQGYNDCSAEFG-----------------NCNYDSS  97
             +SAE C  ++  A  E E++APK+    DC AEFG                       S
Sbjct  59   GKSAE-CTTAYNNALKEAERTAPKYATREDCVAEFGEGQCQQAPAQAGMAPENQAQAQQS  117

Query  98   TGSF-MPAMMGFMVGQMMGNMQANSNFRASQPMYNNPN------GGYKDISGKSYSNIKP  150
            +GSF MP M G+M+G++MG     + F A QP++++ N      G Y D +GK+Y   +P
Sbjct  118  SGSFWMPLMAGYMMGRLMG---GGAGF-AQQPLFSSKNPASPAYGKYTDATGKNYGAAQP  173

Query  151  GKPFQVTRSAMSSKPASTIQARSTTSSRGGFGGSARSGS  189
            G+   V ++AM+ KPA+T     TT +RGGFG S    S
Sbjct  174  GRTMTVPKTAMAPKPATT-----TTVTRGGFGESVAKQS  207


>DUF1190 family protein [Enterobacter cloacae]
Sequence ID: WP_023480787.1 Length: 226 
>hypothetical protein EDP2_802 [Enterobacter cloacae S611]
Sequence ID: ESS57244.1 Length: 226  
Range 1: 1 to 204

Score:114 bits(375), Expect:1e-28, 
Method:Composition-based stats., 
Identities:85/216(39%), Positives:119/216(55%), Gaps:44/216(20%)

Query  1    MKRTKVINKSRFRKGFV------LASVVASTFALSGCEVADQTVKMYQTVDECSTIEATE  54
            MKRTK IN + FRK +       +A  V++ F L+ CE  D+TV MYQ  D+CS+  A  
Sbjct  1    MKRTKNINHATFRKSWSARHLTPVALAVSAVFMLAACEQNDETVSMYQNADDCSS--ANP  58

Query  55   YQSAEQCKASFEAAKAEHEKSAPKFQGYNDCSAEFG-------------------NCNYD  95
             +SAE CKA++  A  E E++APK+    DC AEFG                   N   +
Sbjct  59   GKSAE-CKAAYNNALKEAERTAPKYASREDCVAEFGEGQCQQAPAQAGVGAAGTENQAQN  117

Query  96   SSTGSF-MPAMMGFMVGQMMGNMQANSNFRASQPMYNNPN------GGYKDISGKSYSNI  148
             S+GSF MP M G+M+G++MG     + F A QP++++ N      G Y D SGK Y   
Sbjct  118  QSSGSFWMPLMAGYMMGRLMG---GGAGF-AQQPLFSSRNPASPAYGQYTDASGKGYGAA  173

Query  149  KPGKPFQVTRSAMSSKPASTIQARSTTSSRGGFGGS  184
            +PG+   V ++A++ KPA+T     TT +RGGFG S
Sbjct  174  QPGRTATVPKTALAPKPATT-----TTVTRGGFGES  204


>DUF1190 family protein [Kosakonia oryzendophytica]
Sequence ID: WP_061493105.1 Length: 222 
>Conserved outer membrane protein [Enterobacter sp. FY-07]
Sequence ID: AMO47126.1 Length: 222 >uncharacterized protein YgiB involved in biofilm formation [Enterobacter sp. AG5470]
Sequence ID: TDT56712.1 Length: 222 >Uncharacterized conserved protein YgiB, involved in bioifilm formation, UPF0441/DUF1190 family [Kosakonia oryzendophytica]
Sequence ID: SCC35266.1 Length: 222  
Range 1: 1 to 201

Score:114 bits(375), Expect:1e-28, 
Method:Composition-based stats., 
Identities:83/213(39%), Positives:116/213(54%), Gaps:41/213(19%)

Query  1    MKRTKVINKSRFRKGF------VLASVVASTFALSGCEVADQTVKMYQTVDECSTIEATE  54
            MKRTK I  + FRK +       +A  V + F L+GCE +D+TV +YQ  D+CS+  A  
Sbjct  1    MKRTKNIQHATFRKSWGARHLTPVALAVTAVFMLAGCEKSDETVSLYQNADDCSS--ANP  58

Query  55   YQSAEQCKASFEAAKAEHEKSAPKFQGYNDCSAEFG----------------NCNYDSST  98
             +SAE C  ++  A  E E++APK+    DC AEFG                N     S+
Sbjct  59   GKSAE-CTTAYNNALKEAERTAPKYATREDCVAEFGEGQCQKTPVQAGTAPENQAQAQSS  117

Query  99   GSF-MPAMMGFMVGQMMGNMQANSNFRASQPMYNNPN------GGYKDISGKSYSNIKPG  151
            GSF MP M G+M+G++MG     + F A QP++++ N      G Y D SGK Y   +PG
Sbjct  118  GSFWMPLMAGYMMGRLMG---GGAGF-AQQPLFSSRNPASPAYGQYTDASGKGYGAAQPG  173

Query  152  KPFQVTRSAMSSKPASTIQARSTTSSRGGFGGS  184
            +   V ++AM+ KPA+T     TT +RGGFG S
Sbjct  174  RTMTVPKTAMAPKPATT-----TTVTRGGFGES  201


>DUF1190 family protein [Buttiauxella agrestis]
Sequence ID: WP_115630963.1 Length: 224 
>Protein of uncharacterised function (DUF1190) [Buttiauxella agrestis]
Sequence ID: SUW65396.1 Length: 224  
Range 1: 1 to 207

Score:114 bits(375), Expect:1e-28, 
Method:Composition-based stats., 
Identities:84/219(38%), Positives:117/219(53%), Gaps:42/219(19%)

Query  1    MKRTKVINKSRFRKGF------VLASVVASTFALSGCEVADQTVKMYQTVDECSTIEATE  54
            MKRTK+IN + FRK +       +A  V + F L+GCE  D+TV MYQ  D+CS  +A  
Sbjct  1    MKRTKIINHASFRKSWNARHLTPVALAVTAVFMLAGCEQNDETVSMYQNADDCS--QANP  58

Query  55   YQSAEQCKASFEAAKAEHEKSAPKFQGYNDCSAEFGNCNYDSS-----------------  97
             +SAE C  +F +A  E E++APK+    +C AEFG      +                 
Sbjct  59   GKSAE-CTTAFNSALKEAERTAPKYASREECIAEFGEGQCQQAPAQASMAGEQAQAQPQQ  117

Query  98   TGSF-MPAMMGFMVGQMMGNMQANSNFRASQPMYNNPN------GGYKDISGKSYSNIKP  150
            +GSF MP M G+M+G++MG     + F A QP++ + N      G Y D SGKSY    P
Sbjct  118  SGSFWMPLMAGYMMGRLMG---GGAGF-AQQPLFTSKNPASPAYGKYADASGKSYGAATP  173

Query  151  GKPFQVTRSAMSSKPASTIQARSTTSSRGGFGGSARSGS  189
            G+   V ++AM+ KPA+T     +T +RGGFG S    S
Sbjct  174  GRTATVPKTAMAPKPATT-----STVTRGGFGDSVAKQS  207


>DUF1190 family protein [Mixta intestinalis]
Sequence ID: WP_160622315.1 Length: 219 
>hypothetical protein C7M51_02754 [Mixta intestinalis]
Sequence ID: QHM72442.1 Length: 219  
Range 1: 1 to 197

Score:114 bits(375), Expect:1e-28, 
Method:Composition-based stats., 
Identities:84/209(40%), Positives:118/209(56%), Gaps:37/209(17%)

Query  1    MKRTKVINKSRFRKGF------VLASVVASTFALSGCEVADQTVKMYQTVDECSTIEATE  54
            MKRTK IN+  FRK +       +A  V + F L+GCE  D+TV +YQ  ++CS  +A  
Sbjct  1    MKRTKNINRDAFRKSWRARHLTPVALAVTAVFMLAGCEKTDETVSLYQNAEDCS--KANP  58

Query  55   YQSAEQCKASFEAAKAEHEKSAPKFQGYNDCSAEF--GNCNY-DSSTGS----------F  101
             QSA QC  ++  A  E EK+APK+    DC AEF  G C    SSTG+          +
Sbjct  59   DQSA-QCTTAYNNALKEAEKTAPKYATREDCVAEFGEGQCQQAPSSTGANAEAHQSGSFW  117

Query  102  MPAMMGFMVGQMMGNMQANSNFRASQPMYN--NP----NGGYKDISGKSYSNIKPGKPFQ  155
            MP M G+M+ +MMG     + F A QP+++  NP    NG + D SG+SY +  PG+   
Sbjct  118  MPLMAGYMMARMMG---GGAGF-APQPLFSSKNPASPMNGKFVDASGRSYGSATPGRTMT  173

Query  156  VTRSAMSSKPASTIQARSTTSSRGGFGGS  184
            V ++A++ KPA+T     +T +RGGFG S
Sbjct  174  VPKTALAPKPATT-----STVTRGGFGES  197


>conserved hypothetical protein; putative exported protein [Xenorhabdus bovienii SS-2004]
Sequence ID: CBJ80941.1 Length: 238 
Range 1: 18 to 222

Score:114 bits(376), Expect:1e-28, 
Method:Composition-based stats., 
Identities:85/213(40%), Positives:113/213(53%), Gaps:32/213(15%)

Query  1    MKRTKVINKSRFRK---GFVLASV---VASTFALSGCEVADQTVKMYQTVDECSTIEATE  54
            MKRTK IN   FRK    + LA V   +++ F LS CE  D+TV +Y   DECS  +A  
Sbjct  18   MKRTKEINHDTFRKTWRNYRLAPVALAISAVFMLSACEQNDETVSLYTNADECS--QANP  75

Query  55   YQSAEQCKASFEAAKAEHEKSAPKFQGYNDCSAEFG---------------NCNYDSSTG  99
             QS EQCK ++  A  E EK+APK+    +C AEFG                    SS+G
Sbjct  76   SQS-EQCKTAYNNALKEAEKTAPKYASREECVAEFGEQQCTQTPAQAGVGTQAQAQSSSG  134

Query  100  SF-MPAMMGFMVGQMMGNMQANSN-FRASQPMYNNPNGGYKDISGKSY-SNIKPGKPFQV  156
            SF MP M G+M+G++MG     S  +  S+   +  NG + D +GKSY S    G+   V
Sbjct  135  SFWMPLMAGYMMGRLMGGSSTPSQPLFTSKSATSPANGKFVDATGKSYGSAAAGGRTMTV  194

Query  157  TRSAMSSKPASTIQARSTTSSRGGFGGSARSGS  189
             ++AM+ KPA+T     TT +RGGFG S    S
Sbjct  195  PKTAMAPKPATT-----TTVTRGGFGDSVAKQS  222


>conserved hypothetical protein [Shigella dysenteriae Sd197]
Sequence ID: ABB63212.1 Length: 234 
>Surface protein [Shigella dysenteriae 1617]
Sequence ID: AHA67106.1 Length: 234 >Surface protein [Shigella dysenteriae WRSd3]
Sequence ID: ESU79906.1 Length: 234 >Surface protein [Shigella dysenteriae WRSd5]
Sequence ID: ESU84300.1 Length: 234  
Range 1: 12 to 218

Score:114 bits(376), Expect:1e-28, 
Method:Composition-based stats., 
Identities:83/219(38%), Positives:117/219(53%), Gaps:42/219(19%)

Query  1    MKRTKVINKSRFRKGFV------LASVVASTFALSGCEVADQTVKMYQTVDECSTIEATE  54
            MKRTK I  + FRK +       +A  VA+ F L+GCE +D+TV +YQ  D+CS   A  
Sbjct  12   MKRTKSIRHASFRKNWSARHLTPVALAVATVFMLAGCEKSDETVSLYQNADDCSA--ANP  69

Query  55   YQSAEQCKASFEAAKAEHEKSAPKFQGYNDCSAEFG-----------------NCNYDSS  97
             +SAE C  ++  A  E E++APK+    DC AEFG                       S
Sbjct  70   GKSAE-CTTAYNNALKEAERTAPKYATREDCVAEFGEGLCQQAPAKAGMAPENQAQAQQS  128

Query  98   TGSF-MPAMMGFMVGQMMGNMQANSNFRASQPMYNNPN------GGYKDISGKSYSNIKP  150
            +GSF MP M G+M+G++MG     + F A QP++++ N      G Y D +GK+Y   +P
Sbjct  129  SGSFWMPLMAGYMMGRLMG---GGAGF-AQQPLFSSKNPASPAYGKYTDATGKNYGAAQP  184

Query  151  GKPFQVTRSAMSSKPASTIQARSTTSSRGGFGGSARSGS  189
            G+   V ++AM+ KPA+T     TT +RGGFG S    S
Sbjct  185  GRTMTVPKTAMAPKPATT-----TTVTRGGFGESVAKQS  218


>DUF1190 family protein [Edwardsiella ictaluri]
Sequence ID: WP_015869744.1 Length: 225 
>hypothetical protein NT01EI_0293 [Edwardsiella ictaluri 93-146]
Sequence ID: ACR67535.1 Length: 225 >hypothetical protein B6E78_12565 [Edwardsiella ictaluri]
Sequence ID: ARD40095.1 Length: 225 >DUF1190 domain-containing protein [Edwardsiella ictaluri]
Sequence ID: AVZ81982.1 Length: 225 >hypothetical protein ABY58_11265 [Edwardsiella ictaluri]
Sequence ID: KMQ78022.1 Length: 225 >hypothetical protein ACS33_11455 [Edwardsiella ictaluri]
Sequence ID: KOO54809.1 Length: 225  
Range 1: 1 to 199

Score:113 bits(374), Expect:2e-28, 
Method:Composition-based stats., 
Identities:82/207(40%), Positives:113/207(54%), Gaps:33/207(15%)

Query  1    MKRTKVINKSRFRKGFVLASV---VASTFALSGCEVADQTVKMYQTVDECSTIEATEYQS  57
            MKRTK IN+S FRK + +A +   V++ F L+GCE +D+TV +YQ  D+CS  +A    S
Sbjct  1    MKRTKHINRSAFRKRWQMAPLALAVSAVFLLAGCEKSDETVSLYQNADDCS--KANPSMS  58

Query  58   AEQCKASFEAAKAEHEKSAPKFQGYNDCSAEFG--------------------NCNYDSS  97
            A QCKAS++ A  E  K+APK+    DC AEFG                    N     S
Sbjct  59   A-QCKASYDDALKEAAKTAPKYATREDCIAEFGEGQCTQTPAQAGMAPTTGNTNAEAAQS  117

Query  98   TGSF-MPAMMGFMVGQMMGNMQANSNFRASQPMYNNPNGGYKDISGKSYSNIKP-GKPFQ  155
            +GSF MP M G+M+G++MG       +   +   +  NG + D SGKSY      G+   
Sbjct  118  SGSFWMPLMAGYMMGRLMGGGFNQQPLFTPRGAASPANGQFVDASGKSYGPATAGGRTMN  177

Query  156  VTRSAMSSKPASTIQARSTTSSRGGFG  182
            V ++AM+ KPA+T     TT +RGGFG
Sbjct  178  VPKTAMAPKPATT-----TTVTRGGFG  199


>DUF1190 family protein [Escherichia coli]
Sequence ID: WP_000831541.1 Length: 217 
>hypothetical protein i01_04316 [Escherichia coli cloneA_i1]
Sequence ID: EHF99409.1 Length: 217  
Range 1: 1 to 207

Score:113 bits(374), Expect:2e-28, 
Method:Composition-based stats., 
Identities:83/219(38%), Positives:117/219(53%), Gaps:42/219(19%)

Query  1    MKRTKVINKSRFRKGFV------LASVVASTFALSGCEVADQTVKMYQTVDECSTIEATE  54
            MKRTK I  + FRK +       +A  VA+ F L+GCE +D+TV +YQ  D+CS   A  
Sbjct  1    MKRTKSIRHASFRKNWSARHLTPVALAVATVFMLAGCEKSDETVSLYQNADDCSA--ANP  58

Query  55   YQSAEQCKASFEAAKAEHEKSAPKFQGYNDCSAEFG-----------------NCNYDSS  97
             +SAE C  ++  A  E E++APK+    DC AEFG                       S
Sbjct  59   GKSAE-CTTAYNNALKEAERTAPKYATREDCVAEFGEGQCQQAPAQAGMAPENQAQAQQS  117

Query  98   TGSF-MPAMMGFMVGQMMGNMQANSNFRASQPMYNNPN------GGYKDISGKSYSNIKP  150
            +GSF MP M G+M+G++MG     + F A QP++++ N      G Y D +GK+Y   +P
Sbjct  118  SGSFWMPLMAGYMMGRLMG---GGAGF-AQQPLFSSKNPASPAYGKYTDATGKNYGAAQP  173

Query  151  GKPFQVTRSAMSSKPASTIQARSTTSSRGGFGGSARSGS  189
            G+   V ++AM+ KPA+T     TT +RGGFG S    S
Sbjct  174  GRTMTVPKTAMAPKPATT-----TTVTRGGFGESVAKQS  207


>putative inner membrane protein [Escherichia coli TA464]
Sequence ID: OSL35779.1 Length: 234 
Range 1: 12 to 218

Score:114 bits(375), Expect:2e-28, 
Method:Composition-based stats., 
Identities:83/219(38%), Positives:117/219(53%), Gaps:42/219(19%)

Query  1    MKRTKVINKSRFRKGFV------LASVVASTFALSGCEVADQTVKMYQTVDECSTIEATE  54
            MKRTK I  + FRK +       +A  VA+ F L+GCE +D+TV +YQ  D+CS   A  
Sbjct  12   MKRTKSIRHASFRKNWSARHLTPVALAVATVFMLAGCEKSDETVSLYQNADDCSA--ANP  69

Query  55   YQSAEQCKASFEAAKAEHEKSAPKFQGYNDCSAEFG-----------------NCNYDSS  97
             +SAE C  ++  A  E E++APK+    DC AEFG                       S
Sbjct  70   GKSAE-CTTAYNNALKEAERTAPKYATREDCVAEFGEGQCQQAPAQAGMAPENQAQAQQS  128

Query  98   TGSF-MPAMMGFMVGQMMGNMQANSNFRASQPMYNNPN------GGYKDISGKSYSNIKP  150
            +GSF MP M G+M+G++MG     + F A QP++++ N      G Y D +GK+Y   +P
Sbjct  129  SGSFWMPLMAGYMMGRLMG---GGAGF-AQQPLFSSKNPASPAYGKYTDATGKNYGAAQP  184

Query  151  GKPFQVTRSAMSSKPASTIQARSTTSSRGGFGGSARSGS  189
            G+   V ++AM+ KPA+T     TT +RGGFG S    S
Sbjct  185  GRTMTVPKTAMAPKPATT-----TTVTRGGFGESVAKQS  218


>DUF1190 family protein [Mixta gaviniae]
Sequence ID: WP_104958566.1 Length: 219 
>hypothetical protein C2E15_17840 [Mixta gaviniae]
Sequence ID: AUX94754.1 Length: 219 >hypothetical protein HA44_14220 [Mixta gaviniae]
Sequence ID: ORM77365.1 Length: 219  
Range 1: 1 to 202

Score:113 bits(374), Expect:2e-28, 
Method:Composition-based stats., 
Identities:82/214(38%), Positives:115/214(53%), Gaps:37/214(17%)

Query  1    MKRTKVINKSRFRKGF------VLASVVASTFALSGCEVADQTVKMYQTVDECSTIEATE  54
            MKRTK I+   FRK +       +A  V + F L+GCE AD+TV +YQ  D+CS  +A  
Sbjct  1    MKRTKNIHLDAFRKSWRARHLTPVALAVTAVFMLAGCEQADETVSLYQNADDCS--KANP  58

Query  55   YQSAEQCKASFEAAKAEHEKSAPKFQGYNDCSAEFG-------------NCNYDSSTGSF  101
             QSA QC  ++  A  E EK+APK+    DC AEFG             N     S   +
Sbjct  59   GQSA-QCTTTYNNALKEAEKTAPKYASREDCVAEFGEGQCQQAPTQAGTNAEAHQSGSFW  117

Query  102  MPAMMGFMVGQMMGNMQANSNFRASQPMYN--NP----NGGYKDISGKSYSNIKPGKPFQ  155
            MP M G+M+G++MG     + F A+QP+++  NP    NG + D SG++Y    PG+   
Sbjct  118  MPLMAGYMMGRLMG---GGAGF-AAQPLFSSKNPASPMNGKFVDASGRNYGTATPGRTMT  173

Query  156  VTRSAMSSKPASTIQARSTTSSRGGFGGSARSGS  189
            V ++A++ KPA+T      T +RGGFG S    S
Sbjct  174  VPKTALAPKPATT-----RTVTRGGFGESVAKQS  202


>DUF1190 family protein [Klebsiella pneumoniae]
Sequence ID: WP_139033286.1 Length: 223 
>DUF1190 family protein [Klebsiella pneumoniae]
Sequence ID: TNB84451.1 Length: 223  
Range 1: 1 to 205

Score:113 bits(373), Expect:2e-28, 
Method:Composition-based stats., 
Identities:84/218(39%), Positives:114/218(52%), Gaps:42/218(19%)

Query  1    MKRTKVINKSRFRKGFV------LASVVASTFALSGCEVADQTVKMYQTVDECSTIEATE  54
            MKRTK IN S FRK +       +A  V + F L+GCE +D+TV +YQ  D+CS   A  
Sbjct  1    MKRTKNINHSSFRKSWSARHLTPVALAVTAVFMLAGCEKSDETVSLYQNADDCS---AAN  57

Query  55   YQSAEQCKASFEAAKAEHEKSAPKFQGYNDCSAEFG----------------NCNYDSST  98
               A +C  ++  A  E E++APK+    DC AEFG                N     S+
Sbjct  58   PGKAAECTTAYTNAVKEAERTAPKYATREDCVAEFGEGQCQQTPAQAGVAPENQAQAQSS  117

Query  99   GSF-MPAMMGFMVGQMMGNMQANSNFRASQPMYNNPN------GGYKDISGKSYSNIKPG  151
            GSF MP M G+M+G++MG   A       QP++++ N      G Y D SGKSY   +PG
Sbjct  118  GSFWMPLMAGYMMGRLMGGGLAQ-----QQPLFSSKNPASPAYGQYTDASGKSYGAAQPG  172

Query  152  KPFQVTRSAMSSKPASTIQARSTTSSRGGFGGSARSGS  189
            +   V ++AM+ KPA+T     TT +RGGFG S    S
Sbjct  173  RTMNVPKTAMAPKPATT-----TTVTRGGFGESVAKQS  205


>MULTISPECIES: DUF1190 family protein [Xenorhabdus]
Sequence ID: WP_099108982.1 Length: 226 
>membrane protein [Xenorhabdus stockiae]
Sequence ID: PHM66469.1 Length: 226 >membrane protein [Xenorhabdus sp. KJ12.1]
Sequence ID: PHM71751.1 Length: 226  
Range 1: 3 to 207

Score:113 bits(374), Expect:2e-28, 
Method:Composition-based stats., 
Identities:84/213(39%), Positives:111/213(52%), Gaps:32/213(15%)

Query  1    MKRTKVINKSRFRKGFV------LASVVASTFALSGCEVADQTVKMYQTVDECSTIEATE  54
            MKRTK IN+  FRK +       +A  V++ F LS CE  D+TV +Y   DECS    ++
Sbjct  3    MKRTKEINRDSFRKAWKQYRLAPVALAVSAVFMLSACEQNDETVSLYTNADECSKANPSQ  62

Query  55   YQSAEQCKASFEAAKAEHEKSAPKFQGYNDCSAEFG---------------NCNYDSSTG  99
               +EQC  ++  A  E EK+APK+    DC AEFG                    SS G
Sbjct  63   ---SEQCTIAYNNALKEAEKTAPKYATREDCVAEFGEQQCTQAPAQAGVGSQAEAQSSGG  119

Query  100  SF-MPAMMGFMVGQMMGNMQANSNFRASQPMYNNP-NGGYKDISGKSYSNIKP-GKPFQV  156
            SF MP M G+M+GQ+MGN  A S    S    ++P NG + D +GKSY      G+   V
Sbjct  120  SFWMPLMAGYMMGQLMGNRSAPSQPLFSSKSASSPANGKFVDATGKSYGPATAGGRSMSV  179

Query  157  TRSAMSSKPASTIQARSTTSSRGGFGGSARSGS  189
             ++AM+ KPA+T     TT +RGGFG S    S
Sbjct  180  PKTAMAPKPATT-----TTITRGGFGDSVAKQS  207


>DUF1190 family protein [Escherichia coli]
Sequence ID: WP_137541447.1 Length: 223 
>hypothetical protein BvCmsNSNP022_04272 [Escherichia coli]
Sequence ID: GDP08723.1 Length: 223  
Range 1: 1 to 207

Score:113 bits(373), Expect:2e-28, 
Method:Composition-based stats., 
Identities:84/219(38%), Positives:118/219(53%), Gaps:42/219(19%)

Query  1    MKRTKVINKSRFRKGFV------LASVVASTFALSGCEVADQTVKMYQTVDECSTIEATE  54
            MKRTK I  + FRK +       +A VVA+ F L+GCE +D+TV +YQ  D+CS   A  
Sbjct  1    MKRTKSIRHASFRKNWSARHLTPVALVVATVFMLAGCEKSDETVSLYQNADDCSA--ANP  58

Query  55   YQSAEQCKASFEAAKAEHEKSAPKFQGYNDCSAEFG-----------------NCNYDSS  97
             +SAE C  ++  A  E E++APK+    DC AEFG                       S
Sbjct  59   GKSAE-CTTAYNNALKEAERTAPKYATREDCVAEFGEGQCQQAPAQAGMAPENQAQAQQS  117

Query  98   TGSF-MPAMMGFMVGQMMGNMQANSNFRASQPMYNNPN------GGYKDISGKSYSNIKP  150
            +GSF MP M G+M+G++MG     + F A QP++++ N      G Y D +GK+Y   +P
Sbjct  118  SGSFWMPLMAGYMMGRLMG---GGAGF-AQQPLFSSKNPASPAYGKYTDATGKNYGAAQP  173

Query  151  GKPFQVTRSAMSSKPASTIQARSTTSSRGGFGGSARSGS  189
            G+   V ++AM+ KPA+T     TT +RGGFG S    S
Sbjct  174  GRTMTVPKTAMAPKPATT-----TTVTRGGFGESVAKQS  207


>DUF1190 family protein [Escherichia coli]
Sequence ID: WP_114494014.1 Length: 223 
>DUF1190 family protein [Escherichia coli]
Sequence ID: RCY47754.1 Length: 223  
Range 1: 1 to 207

Score:113 bits(373), Expect:2e-28, 
Method:Composition-based stats., 
Identities:84/219(38%), Positives:118/219(53%), Gaps:42/219(19%)

Query  1    MKRTKVINKSRFRKGFV------LASVVASTFALSGCEVADQTVKMYQTVDECSTIEATE  54
            MKRTK I  + FRK +       +A  VA+ F L+GCE +D+TV +YQ VD+CS   A  
Sbjct  1    MKRTKSIRHASFRKNWSARHLTPVALAVATVFMLAGCEKSDETVSLYQNVDDCSA--ANP  58

Query  55   YQSAEQCKASFEAAKAEHEKSAPKFQGYNDCSAEFG-----------------NCNYDSS  97
             +SAE C  ++  A  E E++APK+    DC AEFG                       S
Sbjct  59   GKSAE-CTTAYNNALKEAERTAPKYATREDCVAEFGEGQCQQAPAQAGMAPENQAQAQQS  117

Query  98   TGSF-MPAMMGFMVGQMMGNMQANSNFRASQPMYNNPN------GGYKDISGKSYSNIKP  150
            +GSF MP M G+M+G++MG     + F A QP++++ N      G Y D +GK+Y   +P
Sbjct  118  SGSFWMPLMAGYMMGRLMG---GGAGF-AQQPLFSSKNPASPAYGKYTDATGKNYGAAQP  173

Query  151  GKPFQVTRSAMSSKPASTIQARSTTSSRGGFGGSARSGS  189
            G+   V ++AM+ KPA+T     TT +RGGFG S    S
Sbjct  174  GRTMTVPKTAMAPKPATT-----TTVTRGGFGESVAKQS  207


>hypothetical protein [Salmonella enterica subsp. enterica serovar Typhimurium]
Sequence ID: EDI0288607.1 Length: 209 
Range 1: 1 to 207

Score:113 bits(372), Expect:2e-28, 
Method:Composition-based stats., 
Identities:82/219(37%), Positives:117/219(53%), Gaps:42/219(19%)

Query  1    MKRTKVINKSRFRKGFV------LASVVASTFALSGCEVADQTVKMYQTVDECSTIEATE  54
            MKRTK I+ + FRK +       +A  V + F L+GCE +D+TV +YQ  D+CS   A  
Sbjct  1    MKRTKSIHHASFRKSWSARHLTPVALAVTAVFMLAGCEKSDETVSLYQNADDCSA--ANP  58

Query  55   YQSAEQCKASFEAAKAEHEKSAPKFQGYNDCSAEFG-----------------NCNYDSS  97
             +SAE C  ++  A  E E++APK+    DC AEFG                       S
Sbjct  59   GKSAE-CTTAYNNALKEAERTAPKYATREDCVAEFGEGQCQQAPAQAGMAPENQAQAQQS  117

Query  98   TGSF-MPAMMGFMVGQMMGNMQANSNFRASQPMYNNPN------GGYKDISGKSYSNIKP  150
            +GSF MP M G+M+G++MG     + F A QP++++ N      G Y D +GK+Y   +P
Sbjct  118  SGSFWMPLMAGYMMGRLMG---GGAGF-AQQPLFSSKNPASPAYGKYTDAAGKNYGAAQP  173

Query  151  GKPFQVTRSAMSSKPASTIQARSTTSSRGGFGGSARSGS  189
            G+   V ++AM+ KPA+T     TT +RGGFG S    S
Sbjct  174  GRTMTVPKTAMAPKPATT-----TTVTRGGFGESVAKQS  207


>MULTISPECIES: DUF1190 family protein [Enterobacteriaceae]
Sequence ID: WP_000831546.1 Length: 223 
>hypothetical protein SFK272_3871 [Shigella flexneri K-272]
Sequence ID: EGK19371.1 Length: 223 >hypothetical protein SFK227_3557 [Shigella flexneri K-227]
Sequence ID: EGK34994.1 Length: 223 >hypothetical protein CBL31_06065 [Shigella flexneri]
Sequence ID: OUZ90731.1 Length: 223  
Range 1: 1 to 207

Score:113 bits(373), Expect:2e-28, 
Method:Composition-based stats., 
Identities:83/219(38%), Positives:118/219(53%), Gaps:42/219(19%)

Query  1    MKRTKVINKSRFRKGFV------LASVVASTFALSGCEVADQTVKMYQTVDECSTIEATE  54
            MKRTK I  + FRK +       +A  VA+ F L+GCE +D+TV +YQ  D+CS   A  
Sbjct  1    MKRTKSIRHASFRKNWSARHLTPVALAVATVFMLAGCEKSDETVSLYQNADDCSA--ANP  58

Query  55   YQSAEQCKASFEAAKAEHEKSAPKFQGYNDCSAEFG-----------------NCNYDSS  97
             +SAE C  ++  A  E E++APK+    DC AEFG                       S
Sbjct  59   GKSAE-CTTAYNNALKEAERTAPKYATREDCVAEFGEGQCQQAPAQAGMAPENQAQAQQS  117

Query  98   TGSF-MPAMMGFMVGQMMGNMQANSNFRASQPMYNNPN------GGYKDISGKSYSNIKP  150
            +GSF MP M G+M+G++MG     + F A QP++++ N      G Y D +GK+Y  ++P
Sbjct  118  SGSFWMPLMAGYMMGRLMG---GGAGF-AQQPLFSSKNPASPAYGKYTDATGKNYGAVQP  173

Query  151  GKPFQVTRSAMSSKPASTIQARSTTSSRGGFGGSARSGS  189
            G+   V ++AM+ KPA+T     TT +RGGFG S    S
Sbjct  174  GRTMTVPKTAMAPKPATT-----TTVTRGGFGESVAKQS  207


>DUF1190 family protein [Escherichia coli]
Sequence ID: WP_033554193.1 Length: 223 
>DUF1190 family protein [Escherichia coli]
Sequence ID: MGP72158.1 Length: 223 >DUF1190 family protein [Escherichia coli]
Sequence ID: MGR64316.1 Length: 223 >DUF1190 family protein [Escherichia coli]
Sequence ID: MHX93528.1 Length: 223 >DUF1190 family protein [Escherichia coli]
Sequence ID: TMW27638.1 Length: 223  
Range 1: 1 to 207

Score:113 bits(373), Expect:2e-28, 
Method:Composition-based stats., 
Identities:83/219(38%), Positives:118/219(53%), Gaps:42/219(19%)

Query  1    MKRTKVINKSRFRKGFV------LASVVASTFALSGCEVADQTVKMYQTVDECSTIEATE  54
            MKRTK I  + FRK +       +A  VA+ F L+GCE +D+TV +YQ  D+CS   A  
Sbjct  1    MKRTKSIRHASFRKNWSARHLTPVALAVATVFMLAGCEKSDETVSLYQNADDCSA--ANP  58

Query  55   YQSAEQCKASFEAAKAEHEKSAPKFQGYNDCSAEFG-----------------NCNYDSS  97
             +SAE C  ++  A  E E++APK+    DC AEFG                       S
Sbjct  59   GKSAE-CTTAYNNALKEAERTAPKYATREDCVAEFGEGQCQQAPAQAGMAPENQAQAQQS  117

Query  98   TGSF-MPAMMGFMVGQMMGNMQANSNFRASQPMYNNPN------GGYKDISGKSYSNIKP  150
            +GSF MP M G+M+G++MG     + F A QP++++ N      G Y D++GK+Y   +P
Sbjct  118  SGSFWMPLMAGYMMGRLMG---GGAGF-AQQPLFSSKNPASPAYGKYTDVTGKNYGAAQP  173

Query  151  GKPFQVTRSAMSSKPASTIQARSTTSSRGGFGGSARSGS  189
            G+   V ++AM+ KPA+T     TT +RGGFG S    S
Sbjct  174  GRTMTVPKTAMAPKPATT-----TTVTRGGFGESVAKQS  207


>DUF1190 family protein [Enterobacteriaceae bacterium ENNIH1]
Sequence ID: WP_103278111.1 Length: 223 
>hypothetical protein C2U51_00250 [Enterobacteriaceae bacterium ENNIH1]
Sequence ID: AUU99549.1 Length: 223 >DUF1190 family protein [Escherichia coli]
Sequence ID: RDT52658.1 Length: 223  
Range 1: 1 to 202

Score:113 bits(373), Expect:2e-28, 
Method:Composition-based stats., 
Identities:85/214(40%), Positives:116/214(54%), Gaps:42/214(19%)

Query  1    MKRTKVINKSRFRKGF------VLASVVASTFALSGCEVADQTVKMYQTVDECSTIEATE  54
            MKRTK IN + FRK +       +A  V + F L+GCE  D+TVKMYQ  D+CS+  A  
Sbjct  1    MKRTKNINHAMFRKSWGARHLTPVALAVTAVFMLAGCEQNDETVKMYQNADDCSS--ANP  58

Query  55   YQSAEQCKASFEAAKAEHEKSAPKFQGYNDCSAEFG-----------------NCNYDSS  97
             +SAE CK +++ A  E  ++APK+    DC AEFG                       S
Sbjct  59   GKSAE-CKTTYDNALKEAARTAPKYASREDCVAEFGEGQCQQAPAQAGVATENQAQAQQS  117

Query  98   TGSF-MPAMMGFMVGQMMGNMQANSNFRASQPMYNNPN------GGYKDISGKSYSNIKP  150
             GSF MP M G+M+G++MG         A QP++++ N      G Y D SGKSY   +P
Sbjct  118  GGSFWMPLMAGYMMGRLMGGGAG----YAQQPLFSSKNPASPAYGQYTDASGKSYGAAQP  173

Query  151  GKPFQVTRSAMSSKPASTIQARSTTSSRGGFGGS  184
            G+   V+++AM+ KPA+T     TT +RGGFG S
Sbjct  174  GRSATVSKTAMAPKPATT-----TTVTRGGFGES  202


>DUF1190 family protein [Mixta calida]
Sequence ID: WP_038624095.1 Length: 219 
>hypothetical protein PSNIH2_01235 [Pantoea sp. PSNIH2]
Sequence ID: AIX72529.1 Length: 219 >membrane protein [Pantoea calida B021323]
Sequence ID: KAF0860149.1 Length: 219 >DUF1190 domain-containing protein [Pantoea sp. PSNIH5]
Sequence ID: POU52253.1 Length: 219 >DUF1190 domain-containing protein [Pantoea sp. PSNIH4]
Sequence ID: POU69751.1 Length: 219 >DUF1190 domain-containing protein [Pantoea sp. PSNIH3]
Sequence ID: POY69844.1 Length: 219 >DUF1190 domain-containing protein [Erwiniaceae bacterium]
Sequence ID: HCW47647.1 Length: 219  
Range 1: 1 to 202

Score:113 bits(372), Expect:3e-28, 
Method:Composition-based stats., 
Identities:81/214(38%), Positives:113/214(52%), Gaps:37/214(17%)

Query  1    MKRTKVINKSRFRKGF------VLASVVASTFALSGCEVADQTVKMYQTVDECSTIEATE  54
            MKRTK I+   FRK +       +A  V + F L+GCE AD+TV +YQ  D+CS  +A  
Sbjct  1    MKRTKNIHLDAFRKSWRARHLTPVALAVTAVFMLAGCEQADETVSLYQNADDCS--KANP  58

Query  55   YQSAEQCKASFEAAKAEHEKSAPKFQGYNDCSAEFG-------------NCNYDSSTGSF  101
             QSA QC  ++  A  E EK+APK+    DC AEFG             N     S   +
Sbjct  59   GQSA-QCTTAYNNALKEAEKTAPKYATREDCVAEFGEDQCQQAPTQAGTNAEAHQSGSFW  117

Query  102  MPAMMGFMVGQMMGNMQANSNFRASQPMYN--NP----NGGYKDISGKSYSNIKPGKPFQ  155
            MP M G+M+G++MG         ASQP+++  NP    NG + D +G++Y    PG+   
Sbjct  118  MPLMAGYMMGRLMGGGAG----MASQPLFSSKNPASPMNGKFVDATGRNYGAATPGRTMT  173

Query  156  VTRSAMSSKPASTIQARSTTSSRGGFGGSARSGS  189
            V ++A++ KPA+T      T +RGGFG S    S
Sbjct  174  VPKTALAPKPATT-----RTVTRGGFGESVAKQS  202


>DUF1190 family protein [Enterobacter sp. SA187]
Sequence ID: WP_072569739.1 Length: 222 
Range 1: 1 to 206

Score:113 bits(372), Expect:3e-28, 
Method:Composition-based stats., 
Identities:85/218(39%), Positives:117/218(53%), Gaps:41/218(18%)

Query  1    MKRTKVINKSRFRKGFV------LASVVASTFALSGCEVADQTVKMYQTVDECSTIEATE  54
            MKRTK IN + FRK +       +A  V + F L+GCE +D+TV MYQ  D+C++  A  
Sbjct  1    MKRTKTINHATFRKSWSARHLTPVAFAVTAVFMLAGCEQSDETVSMYQNADDCTS--ANP  58

Query  55   YQSAEQCKASFEAAKAEHEKSAPKFQGYNDCSAEFG----------------NCNYDSST  98
             +SAE C  +F  AK E E++APK+    DC AEFG                N      +
Sbjct  59   GKSAE-CTTAFNNAKKEAERTAPKYATREDCVAEFGEGQCQQAPAQAGMAPENQAQTQQS  117

Query  99   GSF-MPAMMGFMVGQMMGNMQANSNFRASQPMYNNPN------GGYKDISGKSYSNIKPG  151
            GSF MP M G+M+G++MG     + F A QP++ + N      G Y D SGK Y   +PG
Sbjct  118  GSFWMPLMAGYMMGRLMG---GGAGF-AQQPLFTSRNPASPAYGQYTDASGKGYGAAQPG  173

Query  152  KPFQVTRSAMSSKPASTIQARSTTSSRGGFGGSARSGS  189
            +   V ++A++ KPA+T     TT +RGGFG S    S
Sbjct  174  RTATVPKTALAPKPATT-----TTVTRGGFGESVAKQS  206


>DUF1190 family protein [Buttiauxella agrestis]
Sequence ID: WP_034493233.1 Length: 224 
>uncharacterized UPF0441 family protein [Buttiauxella agrestis ATCC 33320]
Sequence ID: KFC84065.1 Length: 224  
Range 1: 1 to 207

Score:113 bits(373), Expect:3e-28, 
Method:Composition-based stats., 
Identities:84/219(38%), Positives:116/219(52%), Gaps:42/219(19%)

Query  1    MKRTKVINKSRFRKGF------VLASVVASTFALSGCEVADQTVKMYQTVDECSTIEATE  54
            MKRTK+IN + FRK +       +A  V + F L+GCE  D+TV MYQ  D+CS  +A  
Sbjct  1    MKRTKIINHASFRKSWNARHLTPVALAVTAVFMLAGCEQNDETVSMYQNADDCS--QANP  58

Query  55   YQSAEQCKASFEAAKAEHEKSAPKFQGYNDCSAEFGNCNYDSS-----------------  97
             +SAE C  +F  A  E E++APK+    +C AEFG      +                 
Sbjct  59   GKSAE-CTTAFNNAVKEAERTAPKYASREECIAEFGEGQCQQAPAQASMAGEQAQAQPQQ  117

Query  98   TGSF-MPAMMGFMVGQMMGNMQANSNFRASQPMYNNPN------GGYKDISGKSYSNIKP  150
            +GSF MP M G+M+G++MG     + F A QP++ + N      G Y D SGKSY    P
Sbjct  118  SGSFWMPLMAGYMMGRLMG---GGAGF-AQQPLFTSKNPASPAYGKYADASGKSYGAATP  173

Query  151  GKPFQVTRSAMSSKPASTIQARSTTSSRGGFGGSARSGS  189
            G+   V ++AM+ KPA+T     +T +RGGFG S    S
Sbjct  174  GRTATVPKTAMAPKPATT-----STVTRGGFGDSVAKQS  207


		
