# Supplementary material for: Influence of Non-canonical DNA Bases on the Genomic Diversity of Tevenvirinae
Source: Front Microbiol. 2021 Apr 6;12:632686. doi: 10.3389/fmicb.2021.632686 (PMC8056088; doi:10.3389/fmicb.2021.632686)
Supplement: Supplementary Data Sheet 2 — The results of the BLAST-assisted (“txt” files) and HMMER-assisted (“xlsx” files) searches for GSC homologs. The clusters containing homologs of proteins from other organisms are listed. [file Data_Sheet_2.ZIP › Data sheet 2/Group VII/7548.xlsx]

## Sheet: Лист1
	ID	Title	E-value	Ind. E-value	Bitscore	Aligned Positions
1	YP_009146581.1	putative lipoprotein [Citrobacter phage Moon]AIX12119.1 putative lipoprotein [Citrob	4e-132	4.4e-132	448.3	193
2	ARB12514.1	hypothetical protein BIS47_10 [Klebsiella phage vB_KpnM_BIS47]	4e-33	4.6e-33	125.4	190
3	ADM96563.1	conserved outer membrane protein [Dickeya dadantii 3937]	1.9e-27	1.9e-27	107.1	203
4	WP_151366452.1	DUF1190 family protein [Klebsiella pneumoniae]	1.4e-25	2e-24	97.2	204
5	YP_009004884.1	hypothetical protein Ea357_091 [Erwinia phage Ea35-70]AHI60242.1 hypothetical protei	8.8e-22	1.1e-21	88.2	185
6	WP_138235390.1	DUF1190 domain-containing protein [Microbulbifer sp. HB161719]TLM77713.1 DUF1190 dom	3.7e-19	4.6e-19	79.7	189
7	WP_155411778.1	DUF1190 domain-containing protein [Rhodospirillaceae bacterium]	4.5e-19	5.7e-19	79.4	184
8	WP_029588919.1	DUF1190 family protein [Candidatus Hamiltonella defensa]CED78623.1 Biofilm formation	6.3e-19	2.5e-12	57.7	99
9	WP_155136893.1	DUF1190 domain-containing protein [Roseibium sp. RKSG952]	1e-18	1.3e-18	78.2	177
10	WP_094568344.1	DUF1190 domain-containing protein [Ignatzschineria sp. F8392]OYQ77948.1 hypothetical	4.9e-18	9.4e-18	75.4	177
11	PUA29199.1	hypothetical protein B0W54_00915 [Cellvibrio sp. 79]	9.5e-18	1.4e-17	74.9	200
12	WP_006004372.1	DUF1190 domain-containing protein [Glaciecola punicea]GAB55359.1 hypothetical protei	5.9e-17	7.6e-17	72.4	188
13	WP_034475303.1	DUF1190 family protein [Aestuariibacter salexigens]	7.3e-17	1e-16	72	186
14	PPR62189.1	hypothetical protein CFH10_00907 [Alphaproteobacteria bacterium MarineAlpha4_Bin2]	1.2e-16	1.5e-16	71.5	173
15	VFS47507.1	Protein of uncharacterised function (DUF1190) [Budvicia aquatica]	2.3e-16	1.2e-15	68.6	133
16	WP_094058987.1	DUF1190 domain-containing protein [Bacterioplanes sanyensis]ASP37778.1 hypothetical	1.1e-15	1.5e-15	68.2	194
17	WP_067219627.1	DUF1190 domain-containing protein [Marinomonas gallaica]	1.2e-15	1.4e-15	68.3	187
18	WP_020407398.1	DUF1190 domain-containing protein [Hahella ganghwensis]	1.8e-15	2.3e-15	67.6	204
19	WP_150423112.1	DUF1190 domain-containing protein [Rhodobacteraceae bacterium LNNU 3342]	2.4e-15	2.9e-15	67.3	191
20	WP_137671854.1	DUF1190 domain-containing protein [Agarivorans sp. Toyoura001]GDY24682.1 UPF0441 pro	3.4e-15	4.1e-15	66.8	192
21	WP_155411365.1	DUF1190 domain-containing protein [Rhodospirillaceae bacterium]	4.3e-15	5.6e-15	66.4	182
22	WP_152107928.1	DUF1190 domain-containing protein [Plesiomonas shigelloides]KAB7689607.1 DUF1190 dom	6.9e-15	6.9e-15	66.1	194
23	QDH46767.1	putative DUF1190 domain-containing protein [Aeromonas phage LAh_8]	7.6e-15	1.1e-14	65.4	170
24	SUC38302.1	Protein of uncharacterised function (DUF1190) [Proteus mirabilis]	8.2e-15	8.9e-15	65.7	97
25	RYZ89033.1	DUF1190 domain-containing protein [Moraxellaceae bacterium]	2.2e-14	3.1e-14	63.9	192
26	WP_017034946.1	DUF1190 domain-containing protein [Vibrio genomosp. F10]OCH78194.1 hypothetical prot	3.5e-14	4e-14	63.6	160
27	ODU34587.1	hypothetical protein ABS97_08340 [Xanthomonadaceae bacterium SCN 69-320]	1.1e-13	1.5e-13	61.7	161
28	WP_142848856.1	DUF1190 domain-containing protein [Telmatospirillum sp. J64-1]	1.3e-13	2.3e-13	61.1	171
29	WP_147081093.1	DUF1190 domain-containing protein [Sphingomonas ginsenosidivorax]TXC70635.1 DUF1190	1.4e-13	1.6e-13	61.6	182
30	WP_136736539.1	DUF1190 domain-containing protein [Thalassotalea mangrovi]TKB44268.1 DUF1190 domain-	1.5e-13	2.2e-13	61.1	194
31	STL81493.1	putative inner membrane protein [Escherichia coli]	1.8e-13	2.2e-13	61.2	97
32	WP_128490788.1	DUF1190 domain-containing protein [Gemmobacter intermedius]RWY36650.1 DUF1190 domain	2.3e-13	2.7e-13	60.9	179
33	WP_115383709.1	DUF1190 domain-containing protein [Jannaschia sp. 12N15]TFL16835.1 DUF1190 domain-co	2.4e-13	3.1e-13	60.7	168
34	YP_009624136.1	Possible lipoprotein [Yersinia phage fHe-Yen9-04]SOK58803.1 Possible lipoprotein [Ye	2.6e-13	3.1e-13	60.7	190
35	WP_087113190.1	DUF1190 domain-containing protein [Parendozoicomonas haliclonae]SMA50751.1 hypotheti	3.2e-13	4e-13	60.3	172
36	WP_077929295.1	DUF1190 domain-containing protein [Wohlfahrtiimonas populi]	3.3e-13	0.000016	35.5	99
37	WP_046980721.1	DUF1190 domain-containing protein [Xanthomonas hyacinthi]KLD74887.1 hypothetical pro	3.6e-13	2.8e-12	57.5	173
38	PCH63528.1	hypothetical protein COC09_05685 [Gammaproteobacteria bacterium]	5.2e-13	8e-13	59.3	204
39	ADO43558.1	conserved hypothetical protein [Ketogulonicigenium vulgare Y25]	1.2e-12	6.2e-11	53.2	193
40	WP_136864769.1	DUF1190 domain-containing protein [Ferrimonas sp. IMCC35002]TKB51680.1 DUF1190 domai	1.2e-12	3e-12	57.5	194
41	TDJ64125.1	DUF1190 domain-containing protein [Proteobacteria bacterium]	2.4e-12	6.8e-12	56.3	166
42	WP_094788860.1	DUF1190 domain-containing protein [Zooshikella ganghwensis]RDH46029.1 DUF1190 domain	4.1e-12	5.9e-12	56.5	188
43	WP_086938494.1	DUF1190 family protein [Thaumasiovibrio occultus]	4.3e-12	4.3e-12	57	199
44	WP_142596637.1	DUF1190 domain-containing protein [Teredinibacter sp. ISS155]VUD58625.1 hypothetical	6e-12	7.2e-12	56.2	199
45	WP_119393637.1	DUF1190 domain-containing protein [Oceanospirillales bacterium WDS2A16A]	7.3e-12	1.1e-11	55.7	197
46	WP_150137389.1	DUF1190 domain-containing protein [Candidatus Enterovibrio luxaltus]	9e-12	1.2e-11	55.5	182
47	WP_148683343.1	DUF1190 domain-containing protein [Serratia symbiotica]	1.3e-11	1.9e-11	54.8	197
48	ODU53085.1	hypothetical protein ABS98_01935 [Xanthomonadaceae bacterium SCN 69-48]	1.5e-11	1.7e-11	55	155
49	WP_006787139.1	DUF1190 domain-containing protein [Thiorhodospira sibirica]EGZ47709.1 protein of unk	8.6e-11	1.5e-10	51.9	153
50	WP_110018307.1	DUF1190 domain-containing protein [Plasticicumulans acidivorans]PWV62490.1 uncharact	9.2e-11	2.5e-10	51.2	191
51	WP_051785988.1	DUF1190 domain-containing protein [Endozoicomonas numazuensis]	1e-10	1.3e-10	52.1	171
52	WP_146637638.1	DUF1190 domain-containing protein, partial [Salmonella enterica]	1.1e-10	1.2e-10	52.2	74
53	WP_067662068.1	DUF1190 domain-containing protein [Ferrimonas marina]SHI19681.1 Uncharacterized cons	1.2e-10	0.0000095	36.3	96
54	PHY00447.1	hypothetical protein CK529_05645 [Rhodospirillaceae bacterium]	1.9e-10	3.2e-10	50.9	193
55	WP_135509796.1	DUF1190 domain-containing protein [Oceanospirillales bacterium]	2e-10	2.4e-10	51.3	165
56	WP_000831110.1	DUF1190 domain-containing protein [Vibrio mimicus]AMG04437.1 DUF1190 domain-containi	2e-10	2.6e-10	51.2	184
57	WP_085046003.1	DUF1190 domain-containing protein, partial [Cronobacter sakazakii]	2.4e-10	2.9e-10	51	149
58	RZJ86731.1	DUF1190 domain-containing protein [Brevundimonas sp.]	2.9e-10	2.9e-10	51	103
59	WP_103334515.1	DUF1190 domain-containing protein [Tabrizicola sp. XJSP]	4.1e-10	4.9e-10	50.2	182
60	WP_136679966.1	DUF1190 domain-containing protein [Neptunomonas sp. XY-337]	4.5e-10	6.8e-10	49.8	184
61	PNS09166.1	hypothetical protein Lysil_0795 [Lysobacter silvestris]	5.7e-10	7.6e-10	49.6	173
62	WP_014747897.1	DUF1190 domain-containing protein [Tistrella mobilis]AFK56908.1 hypothetical protein	6e-10	9.3e-10	49.3	181
63	WP_103074976.1	DUF1190 domain-containing protein [Lysobacter silvestris]	6.4e-10	1e-09	49.2	174
64	AND67736.1	hypothetical protein ATSB10_02820 [Dyella thiooxydans]	1.1e-9	1.3e-9	48.9	153
65	PCI65647.1	hypothetical protein COB33_17425 [Thiotrichaceae bacterium]	1.2e-9	1.5e-9	48.7	174
66	WP_036792205.1	MULTISPECIES: DUF1190 domain-containing protein [Photobacterium]CEO41766.1 conserved	1.5e-9	2e-09	48.2	192
67	WP_052380923.1	DUF1190 domain-containing protein, partial [Sphingomonas sp. FUKUSWIS1]	2.4e-9	2.9e-9	47.7	141
68	WP_028685105.1	DUF1190 domain-containing protein [Phaseolibacter flectens]	2.7e-9	2.7e-9	47.8	181
69	WP_099621150.1	DUF1190 domain-containing protein [Caulobacter mirabilis]ATQ41892.1 hypothetical pro	2.7e-9	3.6e-9	47.4	195
70	WP_113559907.1	DUF1190 domain-containing protein [Rhizobiales bacterium]	3.2e-9	3.8e-9	47.3	157
71	WP_072011127.1	DUF1190 domain-containing protein [Buttiauxella agrestis]	6.1e-9	6.7e-8	43.3	165
72	WP_083702860.1	MULTISPECIES: DUF1190 domain-containing protein [unclassified Vibrio]	1.2e-8	0.000024	35	134
73	WP_132651564.1	DUF1190 domain-containing protein [Rhizobium sp. BK418]TCS08868.1 uncharacterized pr	1.4e-8	2.3e-8	44.8	180
74	WP_082496264.1	DUF1190 domain-containing protein [Brevundimonas sp. Leaf363]	2.4e-8	2.9e-8	44.4	142
75	WP_092859476.1	DUF1190 domain-containing protein [Albimonas pacifica]SFI08584.1 Uncharacterized con	2.5e-8	4.8e-8	43.8	189
76	WP_086479060.1	DUF1190 domain-containing protein [Oceanospirillum sanctuarii]	2.6e-8	4.7e-8	43.8	203
77	WP_118986629.1	DUF1190 domain-containing protein [Photorhabdus sp. CRCIA-P01]	2.9e-8	2.9e-8	44.5	146
78	WP_128268597.1	DUF1190 domain-containing protein [Sinirhodobacter populi]RWR15590.1 DUF1190 domain-	3.1e-8	3.7e-8	44.1	186
79	WP_092406380.1	DUF1190 domain-containing protein [Dokdonella immobilis]SFN18323.1 Uncharacterized c	4.3e-8	7.2e-8	43.2	162
80	EIQ70475.1	hypothetical protein SF123566_5222, partial [Shigella flexneri 1235-66]	4.9e-8	0.0000032	37.8	141
81	WP_127959704.1	DUF1190 domain-containing protein [Serratia microhaemolytica]	4.9e-8	6.6e-8	43.3	169
82	WP_152503894.1	DUF1190 domain-containing protein [Labrenzia sp. THAF82]QFT34664.1 hypothetical prot	5.4e-8	6.1e-8	43.4	182
83	NP_932451.1	hypothetical protein ST44RRORF096c [Aeromonas virus 44RR2]AAQ81415.1 hypothetical pr	7.4e-8	1.4e-7	42.3	188
84	WP_119680849.1	DUF1190 domain-containing protein [Indioceanicola profundi]	8.3e-8	1.5e-7	42.1	184
85	WP_102853816.1	DUF1190 domain-containing protein [Phaeobacter inhibens]AUR13929.1 hypothetical prot	8.7e-8	9.9e-8	42.7	178
86	RBD59549.1	DUF1190 domain-containing protein, partial [Xanthomonas oryzae pv. oryzae]	1e-07	1.1e-7	42.5	103
87	WP_081938712.1	MULTISPECIES: DUF1190 domain-containing protein [Rhizobium]SCB51986.1 Uncharacterize	1.2e-7	1.8e-7	41.9	107
88	WP_008899224.1	DUF1190 domain-containing protein [Rheinheimera sp. A13L]EGM77561.1 Putative integra	1.3e-7	0.000022	35.1	193
89	WP_092682778.1	DUF1190 domain-containing protein [Albimonas donghaensis]SDX34878.1 Uncharacterized	1.8e-7	0.000064	33.6	91
90	WP_143925884.1	DUF1190 domain-containing protein [Xanthomonadaceae bacterium CU05-9]	2e-07	2.3e-7	41.5	143
91	WP_061778582.1	DUF1190 domain-containing protein, partial [Vibrio vulnificus]	2.1e-7	2.4e-7	41.4	127
92	WP_012567200.1	DUF1190 domain-containing protein [Rhodospirillum centenum]ACI99415.1 conserved hypo	2.3e-7	0.000016	35.5	152
93	WP_133459478.1	DUF1190 family protein [Candidatus Schmidhempelia bombi]TEA26266.1 DUF1190 family pr	2.4e-7	3.4e-7	41	197
94	WP_114395309.1	DUF1190 domain-containing protein [Rhodospirillaceae bacterium NAU-10]	2.4e-7	0.000001	39.4	120
95	WP_155696259.1	DUF1190 domain-containing protein [Psychrosphaera haliotis]	3.3e-7	5.7e-7	40.2	160
96	WP_144131214.1	DUF1190 domain-containing protein [Atlantibacter subterranea]TSJ55554.1 DUF1190 doma	4.2e-7	0.0000013	39.1	157
97	WP_114845616.1	DUF1190 domain-containing protein [Dyella sp. L4-6]RDD81750.1 DUF1190 domain-contain	4.2e-7	5.5e-7	40.3	137
98	WP_052208251.1	DUF1190 domain-containing protein [Porphyrobacter mercurialis]	5.3e-7	0.000002	38.4	157
99	WP_009542185.1	DUF1190 domain-containing protein [Caenispirillum salinarum]EKV27287.1 hypothetical	5.6e-7	0.0000045	37.3	185
100	WP_116304028.1	DUF1190 domain-containing protein [Alkalilimnicola ehrlichii]RFA24731.1 hypothetical	6.2e-7	0.0000028	38	158
101	TCI20149.1	hypothetical protein EVJ34_15485, partial [Exiguobacterium sp. SL-9]	7.7e-7	8.1e-7	39.7	59
102	WP_009506512.1	DUF1190 domain-containing protein, partial [Citreicella sp. 357]EIE49277.1 hypotheti	7.9e-7	9.2e-7	39.6	124
103	OHC81731.1	hypothetical protein A3G73_01880 [Rhodospirillales bacterium RIFCSPLOWO2_12_FULL_67_	0.0000013	0.000008	36.5	118
104	WP_107334027.1	DUF1190 domain-containing protein [Klebsiella pneumoniae]	0.0000013	0.000017	35.5	105
105	WP_060764032.1	DUF1190 domain-containing protein, partial [Pseudomonas fluorescens]	0.0000019	0.000015	35.6	123
106	WP_083000923.1	DUF1190 domain-containing protein [Halomonas sp. GT]	0.0000019	0.0000025	38.1	152
107	TDJ67553.1	DUF1190 domain-containing protein, partial [Proteobacteria bacterium]	0.0000031	0.0000036	37.6	104
108	WP_088559912.1	DUF1190 domain-containing protein [Arboricoccus pini]SNB60669.1 Uncharacterized cons	0.0000033	0.0000048	37.2	157
109	VUC74879.1	lipoprotein [Salmonella sp. NCTC 11881]	0.0000034	0.00016	32.2	135
110	OWK41987.1	hypothetical protein FRUB_04065 [Fimbriiglobus ruber]	0.0000035	0.000014	35.7	148
111	WP_027859203.1	DUF1190 domain-containing protein [Marinobacterium jannaschii]	0.000004	0.000015	35.6	170
112	WP_149815253.1	DUF1190 domain-containing protein [Salinarimonas sp. BN140002]KAA2243941.1 DUF1190 d	0.0000044	0.000045	34	199
113	WP_152388566.1	DUF1190 domain-containing protein [Azotobacter salinestris]	0.0000054	0.00008	33.2	90
114	KZD01039.1	hypothetical protein AUP43_03625 [Oceanibaculum pacificum]	0.0000057	0.000038	34.3	171
115	WP_053408845.1	MULTISPECIES: DUF1190 domain-containing protein [Vibrio]KOO07907.1 hypothetical prot	0.0000072	0.00058	30.4	115
116	YP_007007472.1	hypothetical protein RaK2_00317 [Klebsiella phage vB_KleM_RaK2]AFA44590.1 hypothetic	0.0000073	0.000013	35.8	192
117	WP_138454155.1	DUF1190 domain-containing protein, partial [Pseudomonas sp. RD25]TLG87240.1 DUF1190	0.0000077	0.0000084	36.4	102
118	KQR82118.1	hypothetical protein ASG07_10450 [Sphingomonas sp. Leaf343]	0.000011	0.000021	35.2	157
119	WP_137914233.1	DUF1190 domain-containing protein [Rudaea sp. 3F27F6]	0.000012	0.000026	34.8	169
120	WP_136484358.1	DUF1190 domain-containing protein [Vibrio sp. H11]	0.000014	0.036	24.6	99
121	WP_114338493.1	MULTISPECIES: DUF1190 domain-containing protein [Corallincola]RCU49497.1 DUF1190 dom	0.000014	0.00002	35.2	172
122	PKL75175.1	hypothetical protein CVV27_16715 [Candidatus Melainabacteria bacterium HGW-Melainaba	0.000019	0.00004	34.2	167
123	WP_058541810.1	MULTISPECIES: DUF1190 domain-containing protein [Pseudomonas]KTC18964.1 hypothetical	0.00002	0.000039	34.3	73
124	STQ42903.1	Protein of uncharacterised function (DUF1190) [Ewingella americana]	0.000021	0.000028	34.7	88
125	WP_143993856.1	DUF1190 domain-containing protein, partial [Stenotrophomonas maltophilia]	0.000025	0.000032	34.5	142
126	CCQ10778.1	predicted integral membrane protein [Pseudoalteromonas luteoviolacea B = ATCC 29581]	0.000029	0.00018	32.1	183
127	WP_024372717.1	DUF1190 domain-containing protein, partial [Vibrio natriegens]	0.000039	0.000047	34	122
128	WP_085688058.1	MULTISPECIES: DUF1190 domain-containing protein [unclassified Pseudomonas]	0.00004	0.0072	26.9	94
129	BBI71853.2	hypothetical protein HAALTHF_16620n [Halomonas axialensis]	0.000042	0.000059	33.7	103
130	PJN95453.1	hypothetical protein CNY89_08400, partial [Amaricoccus sp. HAR-UPW-R2A-40]	0.000042	0.00047	30.7	167
131	WP_108651817.1	DUF1190 domain-containing protein [Gammaproteobacteria bacterium DM2]	0.000046	0.000053	33.8	93
132	WP_019646378.1	DUF1190 domain-containing protein [Novispirillum itersonii]	0.000048	0.000072	33.4	151
133	STW03553.1	ygiB [Klebsiella pneumoniae subsp. rhinoscleromatis]	0.000057	0.000065	33.5	84
134	WP_141057689.1	DUF1190 domain-containing protein [Stenotrophomonas rhizophila]	0.000062	0.0041	27.7	119
135	PPC79944.1	hypothetical protein CTY40_10195 [Hyphomicrobium sp.]	0.000076	0.00012	32.6	102
136	WP_062714348.1	DUF1190 domain-containing protein [Grimontia marina]CZF86451.1 hypothetical protein	0.000079	0.000095	33	157
137	WP_093272712.1	DUF1190 domain-containing protein [Vibrio xiamenensis]SDH14503.1 Protein of unknown	0.00008	0.00024	31.7	91
138	RYF93479.1	DUF1190 domain-containing protein [Caulobacteraceae bacterium]	0.000091	0.00023	31.8	150
139	STF08259.1	glutathionylspermidine synthase YjfC [Escherichia coli]	0.000098	0.00015	32.3	132
140	WP_014401923.1	DUF1190 domain-containing protein [Frateuria aurantia]AFC84917.1 putative integral m	0.0001	0.00024	31.7	177
141	WP_087504840.1	DUF1190 domain-containing protein [Neiella marina]	0.00012	0.00014	32.4	157
142	RYE86438.1	DUF1190 domain-containing protein, partial [Rhizobiales bacterium]	0.00014	0.00016	32.2	91
143	CQB46771.1	probable exported protein YPO0661 (plasmid) [Vibrio cholerae]	0.00016	0.00024	31.7	117
144	WP_108787074.1	DUF1190 domain-containing protein [Erythrobacter sp. Alg231-14]	0.00016	0.0023	28.5	177
145	YP_009217519.1	hypothetical protein [Stenotrophomonas phage IME13]AFQ22599.1 hypothetical protein [	0.00018	0.00034	31.2	113
146	WP_125888655.1	DUF1190 domain-containing protein [Pseudomonas luteola]RRW44092.1 DUF1190 domain-con	0.00018	0.0024	28.4	137
147	WP_092020370.1	DUF1190 domain-containing protein [Marinobacter zhejiangensis]SFL92566.1 Uncharacter	0.0002	0.00051	30.6	194
148	WP_123522609.1	DUF1190 domain-containing protein [Pseudofulvimonas gallinarii]TCS98497.1 uncharacte	0.00021	0.0003	31.4	149
149	WP_122770838.1	DUF1190 domain-containing protein, partial [Pseudomonas viridiflava]	0.00021	0.00023	31.7	106
150	WP_139078202.1	DUF1190 domain-containing protein [Rubellimicrobium sp. YIM 131921]TNC47401.1 DUF119	0.00021	0.00028	31.5	166
151	WP_018632257.1	DUF1190 domain-containing protein [Neomegalonema perideroedes]	0.00021	0.00021	31.8	72
152	WP_152585629.1	DUF1190 domain-containing protein [Microvirga sp. HR1]QFU15984.1 DUF1190 domain-cont	0.00022	0.00035	31.2	158
153	WP_017373761.1	DUF1190 domain-containing protein [Enterobacteriaceae bacterium LSJC7]	0.00023	0.00032	31.3	170
154	WP_131345217.1	DUF1190 domain-containing protein [Azotobacter chroococcum]TBW06643.1 DUF1190 domain	0.00029	0.0051	27.3	101
155	WP_046941802.1	DUF1190 domain-containing protein, partial [Xanthomonas gardneri]KLB29049.1 lipoprot	0.00031	0.00059	30.4	121
156	VDR24599.1	Protein of uncharacterised function (DUF1190) [Raoultella terrigena]	0.00034	0.00045	30.8	75
157	WP_046941809.1	DUF1190 domain-containing protein, partial [Xanthomonas gardneri]KLB29018.1 lipoprot	0.00048	0.0005	30.6	75
158	WP_068898429.1	DUF1190 domain-containing protein [Enterovibrio pacificus]ODA36278.1 hypothetical pr	0.0005	0.035	24.6	96
159	WP_093378773.1	DUF1190 domain-containing protein [Pseudomonas sp. UC 17F4]SDQ31656.1 Uncharacterize	0.00054	0.00075	30.1	89
160	WP_058791767.1	DUF1190 domain-containing protein [Pseudomonas psychrotolerans]KTT53710.1 hypothetic	0.00068	0.0022	28.5	165
161	WP_031553458.1	DUF1190 domain-containing protein [Parvularcula oceani]	0.00074	0.0098	26.4	170
162	WP_024557208.1	DUF1190 domain-containing protein [Franconibacter pulveris]	0.00081	0.015	25.8	162
163	WP_132329911.1	DUF1190 domain-containing protein [Lysobacter sp. N42]TCZ84315.1 DUF1190 domain-cont	0.00087	0.0029	28.1	145
