# Supplementary material for: Influence of Non-canonical DNA Bases on the Genomic Diversity of Tevenvirinae
Source: Front Microbiol. 2021 Apr 6;12:632686. doi: 10.3389/fmicb.2021.632686 (PMC8056088; doi:10.3389/fmicb.2021.632686)
Supplement: Supplementary Data Sheet 2 — The results of the BLAST-assisted (“txt” files) and HMMER-assisted (“xlsx” files) searches for GSC homologs. The clusters containing homologs of proteins from other organisms are listed. [file Data_Sheet_2.ZIP › Data sheet 2/Group VII/7633.txt]

RID: 6JYDDU96014	
Job Title:Protein Sequence				
Program: BLASTP 
Query: None ID: lcl|Query_72851(amino acid) Length: 100
Database: nr All non-redundant GenBank CDS translations+PDB+SwissProt+PIR+PRF excluding environmental samples from WGS projects
	
Sequences producing significant alignments:

Sequences  with  E-value BETTER than threshold
                                                                  Max    Total Query   E   Per.                  
Description                                                       Score  Score cover Value Ident  Accession        

hypothetical protein CPT_Moon232 [Citrobacter phage Moon]         171    171   100%  4e-54 82.00  YP_009146665.1   
hypothetical protein CPT_Merlin237 [Citrobacter phage Merlin]     168    168   100%  7e-53 100.00 YP_009203951.1   
hypothetical protein [Enterobacteria phage vB_EcoM_IME281]        88.9   88.9  98%   3e-21 47.96  AWD91072.1       

Sequences with E-value WORSE than threshold


Alignments:
>hypothetical protein CPT_Moon232 [Citrobacter phage Moon]
Sequence ID: YP_009146665.1 Length: 101 
>hypothetical protein Cf1_00248 [Citrobacter phage CF1 ERZ-2017]
Sequence ID: YP_009618297.1 Length: 101 >hypothetical protein CPT_Moon232 [Citrobacter phage Moon]
Sequence ID: AIX12203.1 Length: 101 >hypothetical protein Cf1_00248 [Citrobacter phage CF1 ERZ-2017]
Sequence ID: AUE23111.1 Length: 101  
Range 1: 1 to 100

Score:171 bits(573), Expect:4e-54, 
Method:Composition-based stats., 
Identities:82/100(82%), Positives:88/100(88%), Gaps:0/100(0%)

Query  1   MITFEKTPEVVVSDMTEEFIFTMEANNIRCIKVQPTFVIEHLEKQFGCEILSKSTTDYDY  60
           MITFEKTPEVVVSDMTEEFIF ME NNIRCIKV PT+VIE L  Q   EI+SK+TTDYDY
Sbjct  1   MITFEKTPEVVVSDMTEEFIFVMETNNIRCIKVPPTYVIERLNCQNAGEIMSKTTTDYDY  60

Query  61  VIKQFVELKPELVLVREVKEECIGDDVRYIFRVDYIKVKA  100
           V+ QFV LKP+LVLVREVKEECIGDDVRYIFRVDYIKV+ 
Sbjct  61  VVNQFVALKPDLVLVREVKEECIGDDVRYIFRVDYIKVRV  100


>hypothetical protein CPT_Merlin237 [Citrobacter phage Merlin]
Sequence ID: YP_009203951.1 Length: 100 
>hypothetical protein CPT_Merlin237 [Citrobacter phage Merlin]
Sequence ID: AKU43883.1 Length: 100  
Range 1: 1 to 100

Score:168 bits(563), Expect:7e-53, 
Method:Composition-based stats., 
Identities:100/100(100%), Positives:100/100(100%), Gaps:0/100(0%)

Query  1   MITFEKTPEVVVSDMTEEFIFTMEANNIRCIKVQPTFVIEHLEKQFGCEILSKSTTDYDY  60
           MITFEKTPEVVVSDMTEEFIFTMEANNIRCIKVQPTFVIEHLEKQFGCEILSKSTTDYDY
Sbjct  1   MITFEKTPEVVVSDMTEEFIFTMEANNIRCIKVQPTFVIEHLEKQFGCEILSKSTTDYDY  60

Query  61  VIKQFVELKPELVLVREVKEECIGDDVRYIFRVDYIKVKA  100
           VIKQFVELKPELVLVREVKEECIGDDVRYIFRVDYIKVKA
Sbjct  61  VIKQFVELKPELVLVREVKEECIGDDVRYIFRVDYIKVKA  100


>hypothetical protein [Enterobacteria phage vB_EcoM_IME281]
Sequence ID: AWD91072.1 Length: 101 
Range 1: 3 to 100

Score:88.9 bits(290), Expect:3e-21, 
Method:Composition-based stats., 
Identities:47/98(48%), Positives:66/98(67%), Gaps:0/98(0%)

Query  2   ITFEKTPEVVVSDMTEEFIFTMEANNIRCIKVQPTFVIEHLEKQFGCEILSKSTTDYDYV  61
           I FEK  +VV  D T+ FI  +    I+ IKV P +VIE+L+     EI + ST+D +YV
Sbjct  3   ILFEKPKQVVTVDYTDTFIDALLQKGIKSIKVGPLYVIEQLKGNSTGEISTHSTSDIEYV  62

Query  62  IKQFVELKPELVLVREVKEECIGDDVRYIFRVDYIKVK  99
           I Q+V + PELVLVREV++E  G + +YI R+DYIK++
Sbjct  63  IDQLVNVNPELVLVREVRKETRGGETKYIVRIDYIKIE  100


		
