# Supplementary material for: Influence of Non-canonical DNA Bases on the Genomic Diversity of Tevenvirinae
Source: Front Microbiol. 2021 Apr 6;12:632686. doi: 10.3389/fmicb.2021.632686 (PMC8056088; doi:10.3389/fmicb.2021.632686)
Supplement: Supplementary Data Sheet 2 — The results of the BLAST-assisted (“txt” files) and HMMER-assisted (“xlsx” files) searches for GSC homologs. The clusters containing homologs of proteins from other organisms are listed. [file Data_Sheet_2.ZIP › Data sheet 2/Group VII/7633.xlsx]

## Sheet: Лист1
	ID	Title	E-value	Ind. E-value	Bitscore	Aligned Positions
1	YP_009203951.1	hypothetical protein CPT_Merlin237 [Citrobacter phage Merlin]AKU43883.1 hypothetical	1.4e-61	1.5e-61	215.3	101
2	AWD91072.1	hypothetical protein [Enterobacteria phage vB_EcoM_IME281]	5.5e-25	6.4e-25	97.7	99
3	QEM42432.1	hypothetical protein CPTPhageEI1_227 [Klebsiella phage EI]	0.000011	0.000013	35.7	92
4	OAO89406.1	hypothetical protein AXX17_ATUG00790 [Arabidopsis thaliana]	0.00052	4900	8.2	33
