# Supplementary material for: Influence of Non-canonical DNA Bases on the Genomic Diversity of Tevenvirinae
Source: Front Microbiol. 2021 Apr 6;12:632686. doi: 10.3389/fmicb.2021.632686 (PMC8056088; doi:10.3389/fmicb.2021.632686)
Supplement: Supplementary Data Sheet 2 — The results of the BLAST-assisted (“txt” files) and HMMER-assisted (“xlsx” files) searches for GSC homologs. The clusters containing homologs of proteins from other organisms are listed. [file Data_Sheet_2.ZIP › Data sheet 2/Group VII/7664.txt]

RID: 6JYEEW9U014	
Job Title:Protein Sequence				
Program: BLASTP 
Query: None ID: lcl|Query_3716(amino acid) Length: 74
Database: nr All non-redundant GenBank CDS translations+PDB+SwissProt+PIR+PRF excluding environmental samples from WGS projects
	
Sequences producing significant alignments:

Sequences  with  E-value BETTER than threshold
                                                                  Max    Total Query   E   Per.                  
Description                                                       Score  Score cover Value Ident  Accession        

hypothetical protein CPT_Merlin268 [Citrobacter phage Merlin]     141    141   100%  7e-43 100.00 YP_009203982.1   
hypothetical protein CPT_Moon261 [Citrobacter phage Moon]         139    139   100%  6e-42 95.95  YP_009146694.1   
hypothetical protein Cf1_00279 [Citrobacter phage CF1 ERZ-2017]   137    137   100%  4e-41 97.30  YP_009618328.1   
hypothetical protein [Escherichia phage Henu7]                    48.8   48.8  100%  6e-06 35.00  QEA09686.1       
hypothetical protein [Escherichia phage vB_EcoS_PHB17]            47.9   47.9  67%   1e-05 42.00  QDH94210.1       
hypothetical protein [Morganella morganii]                        42.3   42.3  95%   0.002 38.89  WP_025155269.1   

Sequences with E-value WORSE than threshold
                                                                  Max    Total Query   E   Per.                  
Description                                                       Score  Score cover Value Ident  Accession        

hypothetical protein AL531_18660 [Morganella morganii]            40.9   40.9  63%   0.007 45.83  AVH81415.1       
hypothetical protein [Morganella morganii]                        40.3   40.3  95%   0.010 36.11  WP_123568983.1   

Alignments:
>hypothetical protein CPT_Merlin268 [Citrobacter phage Merlin]
Sequence ID: YP_009203982.1 Length: 74 
>hypothetical protein CPT_Merlin268 [Citrobacter phage Merlin]
Sequence ID: AKU43914.1 Length: 74  
Range 1: 1 to 74

Score:141 bits(471), Expect:7e-43, 
Method:Composition-based stats., 
Identities:74/74(100%), Positives:74/74(100%), Gaps:0/74(0%)

Query  1   MSLVKVRLLNDGGFNGFVDTKFPVVVMGQLEEDYGAVIIKPDELRRVGYDVDNYMNNTVN  60
           MSLVKVRLLNDGGFNGFVDTKFPVVVMGQLEEDYGAVIIKPDELRRVGYDVDNYMNNTVN
Sbjct  1   MSLVKVRLLNDGGFNGFVDTKFPVVVMGQLEEDYGAVIIKPDELRRVGYDVDNYMNNTVN  60

Query  61  GTRTFFLDAEAELI  74
           GTRTFFLDAEAELI
Sbjct  61  GTRTFFLDAEAELI  74


>hypothetical protein CPT_Moon261 [Citrobacter phage Moon]
Sequence ID: YP_009146694.1 Length: 74 
>hypothetical protein CPT_Moon261 [Citrobacter phage Moon]
Sequence ID: AIX12232.1 Length: 74  
Range 1: 1 to 74

Score:139 bits(463), Expect:6e-42, 
Method:Composition-based stats., 
Identities:71/74(96%), Positives:71/74(95%), Gaps:0/74(0%)

Query  1   MSLVKVRLLNDGGFNGFVDTKFPVVVMGQLEEDYGAVIIKPDELRRVGYDVDNYMNNTVN  60
           MSLVKVRLLNDGGFNGFVDTKFPVVVMGQLEEDYGAVIIK DELRRVGYDVDNYM NTVN
Sbjct  1   MSLVKVRLLNDGGFNGFVDTKFPVVVMGQLEEDYGAVIIKSDELRRVGYDVDNYMINTVN  60

Query  61  GTRTFFLDAEAELI  74
            TRTFFLDAEAELI
Sbjct  61  STRTFFLDAEAELI  74


>hypothetical protein Cf1_00279 [Citrobacter phage CF1 ERZ-2017]
Sequence ID: YP_009618328.1 Length: 74 
>hypothetical protein Cf1_00279 [Citrobacter phage CF1 ERZ-2017]
Sequence ID: AUE23142.1 Length: 74  
Range 1: 1 to 74

Score:137 bits(456), Expect:4e-41, 
Method:Composition-based stats., 
Identities:72/74(97%), Positives:72/74(97%), Gaps:0/74(0%)

Query  1   MSLVKVRLLNDGGFNGFVDTKFPVVVMGQLEEDYGAVIIKPDELRRVGYDVDNYMNNTVN  60
           MSLVKVRLLNDGGFNGFVDTKFPVVVMGQLEEDYG VIIKPDEL RVGYDVDNYMNNTVN
Sbjct  1   MSLVKVRLLNDGGFNGFVDTKFPVVVMGQLEEDYGTVIIKPDELARVGYDVDNYMNNTVN  60

Query  61  GTRTFFLDAEAELI  74
           GTRTFFLDAEAELI
Sbjct  61  GTRTFFLDAEAELI  74


>hypothetical protein [Escherichia phage Henu7]
Sequence ID: QEA09686.1 Length: 81 
Range 1: 1 to 80

Score:48.8 bits(153), Expect:6e-06, 
Method:Composition-based stats., 
Identities:28/80(35%), Positives:43/80(53%), Gaps:6/80(7%)

Query  1   MSLVKVRLLNDGGFNGFVDTKFPVVVMGQLEEDYGAVIIKPDELRRVGYDVDNYMNNTV-  59
           M  VKV+L+++GG+NG+    FP+VV G +    G V +   EL RVGYD +      + 
Sbjct  1   MEQVKVKLISNGGYNGLKHLSFPIVVDGFVHPVLGYVDVTMRELERVGYDFEKGQIGEIA  60

Query  60  -----NGTRTFFLDAEAELI  74
                + + TFF   E E++
Sbjct  61  DCAKDSDSLTFFQGGECEVL  80


>hypothetical protein [Escherichia phage vB_EcoS_PHB17]
Sequence ID: QDH94210.1 Length: 81 
Range 1: 1 to 50

Score:47.9 bits(150), Expect:1e-05, 
Method:Composition-based stats., 
Identities:21/50(42%), Positives:32/50(64%), Gaps:0/50(0%)

Query  1   MSLVKVRLLNDGGFNGFVDTKFPVVVMGQLEEDYGAVIIKPDELRRVGYD  50
           M  V V+L+N GG++G+   +FP+ V G+L E  G + +   EL R+GYD
Sbjct  1   MKNVTVKLINHGGYDGLKHLEFPIEVQGKLHEALGYIDVPMSELERIGYD  50


>hypothetical protein [Morganella morganii]
Sequence ID: WP_025155269.1 Length: 74 
Range 1: 1 to 69

Score:42.3 bits(131), Expect:0.002, 
Method:Composition-based stats., 
Identities:28/72(39%), Positives:40/72(55%), Gaps:4/72(5%)

Query  4   VKVRLLNDGGFNGFVDTKFPVVVMGQLEEDYGAVI-IKPDELRRVGYDVDNYMNNTVNGT  62
           +KVRLLNDG + G  +T+FP VV G   +    V+ +   EL RVG D D +    + G 
Sbjct  1   MKVRLLNDGDYGGMKNTEFPAVVDGFYYDGLDHVVGVSCSELIRVGADKDTF---CIGGD  57

Query  63  RTFFLDAEAELI  74
             F++  E E+I
Sbjct  58  LAFLIGEECEVI  69


>hypothetical protein AL531_18660 [Morganella morganii]
Sequence ID: AVH81415.1 Length: 74 
Range 1: 1 to 48

Score:40.9 bits(126), Expect:0.007, 
Method:Composition-based stats., 
Identities:22/48(46%), Positives:31/48(64%), Gaps:1/48(2%)

Query  4   VKVRLLNDGGFNGFVDTKFPVVVMGQLEEDYGAVI-IKPDELRRVGYD  50
           +KVRLLNDGG+N +   +FPV+V G   +D    I ++ DEL  +G D
Sbjct  1   MKVRLLNDGGYNSLETVEFPVIVDGFYYDDVKHCIGVRGDELLSIGGD  48


>hypothetical protein [Morganella morganii]
Sequence ID: WP_123568983.1 Length: 74 
>hypothetical protein BFD15_09600 [Morganella morganii]
Sequence ID: ROJ32372.1 Length: 74  
Range 1: 1 to 69

Score:40.3 bits(124), Expect:0.010, 
Method:Composition-based stats., 
Identities:26/72(36%), Positives:41/72(56%), Gaps:4/72(5%)

Query  4   VKVRLLNDGGFNGFVDTKFPVVVMGQLEEDYGAVI-IKPDELRRVGYDVDNYMNNTVNGT  62
           +KV+LLNDG + G  +T+FPV++ G   +    V+ +   EL RVG D D +    + G 
Sbjct  1   MKVKLLNDGDYGGMKNTEFPVIINGFYYDWLDHVVGVSCSELIRVGADKDGF---DIGGD  57

Query  63  RTFFLDAEAELI  74
             F++  E E+I
Sbjct  58  LAFLIGEECEVI  69


		
