# Supplementary material for: Influence of Non-canonical DNA Bases on the Genomic Diversity of Tevenvirinae
Source: Front Microbiol. 2021 Apr 6;12:632686. doi: 10.3389/fmicb.2021.632686 (PMC8056088; doi:10.3389/fmicb.2021.632686)
Supplement: Supplementary Data Sheet 2 — The results of the BLAST-assisted (“txt” files) and HMMER-assisted (“xlsx” files) searches for GSC homologs. The clusters containing homologs of proteins from other organisms are listed. [file Data_Sheet_2.ZIP › Data sheet 2/Group VII/7664.xlsx]

## Sheet: Лист1
	ID	Title	E-value	Ind. E-value	Bitscore	Aligned Positions
1	YP_009203982.1	hypothetical protein CPT_Merlin268 [Citrobacter phage Merlin]AKU43914.1 hypothetical	2.3e-50	2.5e-50	178.9	75
2	TEY45169.1	hypothetical protein Saspl_023189 [Salvia splendens]	2.9e-7	1500	9.7	27
3	QEA09686.1	hypothetical protein [Escherichia phage Henu7]	6.2e-7	7.1e-7	39.6	57
