# Supplementary material for: Influence of Non-canonical DNA Bases on the Genomic Diversity of Tevenvirinae
Source: Front Microbiol. 2021 Apr 6;12:632686. doi: 10.3389/fmicb.2021.632686 (PMC8056088; doi:10.3389/fmicb.2021.632686)
Supplement: Supplementary Data Sheet 2 — The results of the BLAST-assisted (“txt” files) and HMMER-assisted (“xlsx” files) searches for GSC homologs. The clusters containing homologs of proteins from other organisms are listed. [file Data_Sheet_2.ZIP › Data sheet 2/Group VI/48951.txt]

RID: 6MNGURN701R	
Job Title:Protein Sequence				
Program: BLASTP 
Query: None ID: lcl|Query_28958(amino acid) Length: 75
Database: nr All non-redundant GenBank CDS translations+PDB+SwissProt+PIR+PRF excluding environmental samples from WGS projects
	
Sequences producing significant alignments:

Sequences  with  E-value BETTER than threshold
                                                                  Max    Total Query   E   Per.                  
Description                                                       Score  Score cover Value Ident  Accession        

hypothetical protein [Salmonella phage STML-198]                  156    156   100%  7e-48 100.00 YP_009148070.1   
hypothetical protein [Salmonella phage vB_SenM-S16]               156    156   100%  7e-48 98.67  YP_007501120.1   
hypothetical protein CGG41_075 [Salmonella phage vB_SnwM_CGG4-1]  155    155   100%  2e-47 97.33  YP_009286441.1   
hypothetical protein [Serratia phage X20]                         107    107   97%   6e-29 63.01  ARW58056.1       
hypothetical protein [Serratia phage CHI14]                       104    104   97%   8e-28 61.64  YP_009609410.1   
hypothetical protein BN80_083 [Yersinia phage phiR1-RT]           90.1   90.1  97%   6e-22 53.42  YP_007235916.1   
Hypothetical protein [Escherichia phage EcS1]                     87.7   87.7  97%   6e-21 56.16  BBC78136.1       
hypothetical protein [Burkholderia pseudomallei]                  72.4   72.4  76%   6e-15 54.39  WP_133670695.1   
hypothetical protein JIPhKp127_0025 [Klebsiella phage JIPh_Kp127] 48.6   48.6  76%   2e-05 38.60  QFR57455.1       
hypothetical protein KPN4_126 [Klebsiella phage KPN4]             47.4   47.4  64%   5e-05 41.67  QEG11312.1       
hypothetical protein AmPhEK80_0025 [Klebsiella phage AmPh_EK80]   46.2   46.2  64%   1e-04 39.58  QFR57295.1       
hypothetical protein CPT_Spivey_182 [Klebsiella phage Spivey]     46.2   46.2  64%   2e-04 39.58  QBX07017.1       
hypothetical protein [Klebsiella phage vB_Kpn_IME260]             45.3   45.3  62%   3e-04 40.43  YP_009597398.1   
hypothetical protein CPT_Sugarland_025 [Klebsiella phage...       45.0   45.0  62%   4e-04 40.43  YP_009620944.1   

Sequences with E-value WORSE than threshold


Alignments:
>hypothetical protein [Salmonella phage STML-198]
Sequence ID: YP_009148070.1 Length: 75 
>hypothetical protein CPT_Melville_077 [Salmonella phage Melville]
Sequence ID: YP_009615563.1 Length: 75 >hypothetical protein [Salmonella phage STML-198]
Sequence ID: AFU64028.1 Length: 75 >hypothetical protein CPT_Melville_077 [Salmonella phage Melville]
Sequence ID: ATN93051.1 Length: 75  
Range 1: 1 to 75

Score:156 bits(511), Expect:7e-48, 
Method:Composition-based stats., 
Identities:75/75(100%), Positives:75/75(100%), Gaps:0/75(0%)

Query  1   MKIEVTKLYADSGDCDLGCWNSAEGYDVVIDGVQYNELHPFASCCSSSNFTEEDLLNLIF  60
           MKIEVTKLYADSGDCDLGCWNSAEGYDVVIDGVQYNELHPFASCCSSSNFTEEDLLNLIF
Sbjct  1   MKIEVTKLYADSGDCDLGCWNSAEGYDVVIDGVQYNELHPFASCCSSSNFTEEDLLNLIF  60

Query  61  REIGQFDIEVSYESL  75
           REIGQFDIEVSYESL
Sbjct  61  REIGQFDIEVSYESL  75


>hypothetical protein [Salmonella phage vB_SenM-S16]
Sequence ID: YP_007501120.1 Length: 75 
>hypothetical protein STP4a_079 [Salmonella phage STP4-a]
Sequence ID: YP_009126287.1 Length: 75 >hypothetical protein [Salmonella phage vB_SenM-S16]
Sequence ID: AGE48162.1 Length: 75 >hypothetical protein STP4a_079 [Salmonella phage STP4-a]
Sequence ID: AHJ86934.1 Length: 75  
Range 1: 1 to 75

Score:156 bits(511), Expect:7e-48, 
Method:Composition-based stats., 
Identities:74/75(99%), Positives:75/75(100%), Gaps:0/75(0%)

Query  1   MKIEVTKLYADSGDCDLGCWNSAEGYDVVIDGVQYNELHPFASCCSSSNFTEEDLLNLIF  60
           MKIEVTKLYADSGDCDLGCWNSAEGYDVVIDGVQYNELHPFASCCSSSNFTEEDLLNLIF
Sbjct  1   MKIEVTKLYADSGDCDLGCWNSAEGYDVVIDGVQYNELHPFASCCSSSNFTEEDLLNLIF  60

Query  61  REIGQFDIEVSYESL  75
           REIG+FDIEVSYESL
Sbjct  61  REIGKFDIEVSYESL  75


>hypothetical protein CGG41_075 [Salmonella phage vB_SnwM_CGG4-1]
Sequence ID: YP_009286441.1 Length: 75 
>hypothetical protein CGG41_075 [Salmonella phage vB_SnwM_CGG4-1]
Sequence ID: ANA49429.1 Length: 75  
Range 1: 1 to 75

Score:155 bits(508), Expect:2e-47, 
Method:Composition-based stats., 
Identities:73/75(97%), Positives:75/75(100%), Gaps:0/75(0%)

Query  1   MKIEVTKLYADSGDCDLGCWNSAEGYDVVIDGVQYNELHPFASCCSSSNFTEEDLLNLIF  60
           MKIEVTKLYADSGDCDLGCWNSAEGYDVVIDGVQYNELHPFASCCSSSNFTEE+LLNLIF
Sbjct  1   MKIEVTKLYADSGDCDLGCWNSAEGYDVVIDGVQYNELHPFASCCSSSNFTEENLLNLIF  60

Query  61  REIGQFDIEVSYESL  75
           REIG+FDIEVSYESL
Sbjct  61  REIGKFDIEVSYESL  75


>hypothetical protein [Serratia phage X20]
Sequence ID: ARW58056.1 Length: 74 
Range 1: 1 to 73

Score:107 bits(349), Expect:6e-29, 
Method:Composition-based stats., 
Identities:46/73(63%), Positives:62/73(84%), Gaps:0/73(0%)

Query  1   MKIEVTKLYADSGDCDLGCWNSAEGYDVVIDGVQYNELHPFASCCSSSNFTEEDLLNLIF  60
           M IEV K+YA+SGDCDLGCWNSA+GY V IDGV+Y++LHP+ASCC+S +F E DLLN+I 
Sbjct  1   MNIEVKKIYAESGDCDLGCWNSADGYLVTIDGVEYDDLHPYASCCNSDSFNEGDLLNFIM  60

Query  61  REIGQFDIEVSYE  73
            ++G+ DI +++E
Sbjct  61  SKVGRTDIHINFE  73


>hypothetical protein [Serratia phage CHI14]
Sequence ID: YP_009609410.1 Length: 74 
>hypothetical protein [Serratia phage CHI14]
Sequence ID: ARW57508.1 Length: 74 >hypothetical protein [Serratia phage CBH8]
Sequence ID: ARW57783.1 Length: 74  
Range 1: 1 to 73

Score:104 bits(339), Expect:8e-28, 
Method:Composition-based stats., 
Identities:45/73(62%), Positives:61/73(83%), Gaps:0/73(0%)

Query  1   MKIEVTKLYADSGDCDLGCWNSAEGYDVVIDGVQYNELHPFASCCSSSNFTEEDLLNLIF  60
           M IEV K+YA+SGDCDLGCWNSA+GY V IDGV+Y++L P+ASCC+S +F E DLLN+I 
Sbjct  1   MNIEVKKIYAESGDCDLGCWNSADGYLVTIDGVEYDDLRPYASCCNSDSFNEGDLLNFIM  60

Query  61  REIGQFDIEVSYE  73
            ++G+ DI +++E
Sbjct  61  SKVGRTDIHINFE  73


>hypothetical protein BN80_083 [Yersinia phage phiR1-RT]
Sequence ID: YP_007235916.1 Length: 74 
>hypothetical protein YenMTG1_089 [Yersinia phage vB_YenM_TG1]
Sequence ID: YP_009200350.1 Length: 74 >hypothetical protein YenMTG1_089 [Yersinia phage vB_YenM_TG1]
Sequence ID: AJD81899.1 Length: 74 >hypothetical protein fHeYen901_90 [Yersinia phage fHe-Yen9-01]
Sequence ID: ARB05863.1 Length: 74 >hypothetical protein BN80_083 [Yersinia phage phiR1-RT]
Sequence ID: CCI88657.1 Length: 74  
Range 1: 1 to 73

Score:90.1 bits(289), Expect:6e-22, 
Method:Composition-based stats., 
Identities:39/73(53%), Positives:57/73(78%), Gaps:0/73(0%)

Query  1   MKIEVTKLYADSGDCDLGCWNSAEGYDVVIDGVQYNELHPFASCCSSSNFTEEDLLNLIF  60
           M+I+V ++Y +SGDC+LGCWNSA GY V IDG+ Y++L PFASCC S+N+    LL++I+
Sbjct  1   MEIKVDEIYTESGDCELGCWNSATGYKVEIDGIVYDDLMPFASCCDSTNYNPGHLLDFIL  60

Query  61  REIGQFDIEVSYE  73
            +IG+ DI + Y+
Sbjct  61  CKIGRPDIYIEYK  73


>Hypothetical protein [Escherichia phage EcS1]
Sequence ID: BBC78136.1 Length: 73 
Range 1: 1 to 72

Score:87.7 bits(281), Expect:6e-21, 
Method:Composition-based stats., 
Identities:41/73(56%), Positives:57/73(78%), Gaps:1/73(1%)

Query  1   MKIEVTKLYADSGDCDLGCWNSAEGYDVVIDGVQYNELHPFASCCSSSNFTEEDLLNLIF  60
           M I+V KLY D  +C+LGC N AEGY+++IDGV+Y++L P ASCCSSS+F E DLL LI 
Sbjct  1   MNIKVQKLY-DYSECELGCSNDAEGYNIIIDGVEYDDLTPHASCCSSSSFNEGDLLKLIM  59

Query  61  REIGQFDIEVSYE  73
            ++G+ DI++ +E
Sbjct  60  SKMGRPDIKIDFE  72


>hypothetical protein [Burkholderia pseudomallei]
Sequence ID: WP_133670695.1 Length: 79 
Range 1: 6 to 62

Score:72.4 bits(230), Expect:6e-15, 
Method:Composition-based stats., 
Identities:31/57(54%), Positives:44/57(77%), Gaps:0/57(0%)

Query  5   VTKLYADSGDCDLGCWNSAEGYDVVIDGVQYNELHPFASCCSSSNFTEEDLLNLIFR  61
           +T + ADSGDC+LGCWNSA G+ V   GV+Y++L P+A+C S+S+ +  DLLNL+ R
Sbjct  6   ITPMEADSGDCELGCWNSASGWLVEYKGVEYDDLVPWATCTSNSDVSLADLLNLVIR  62


>hypothetical protein JIPhKp127_0025 [Klebsiella phage JIPh_Kp127]
Sequence ID: QFR57455.1 Length: 95 
Range 1: 6 to 62

Score:48.6 bits(150), Expect:2e-05, 
Method:Composition-based stats., 
Identities:22/57(39%), Positives:35/57(61%), Gaps:0/57(0%)

Query  3   IEVTKLYADSGDCDLGCWNSAEGYDVVIDGVQYNELHPFASCCSSSNFTEEDLLNLI  59
           + V  L  DSGDC+ GCWN+  G +V++DG   +    +ASC ++SN   + L N++
Sbjct  6   VVVNFLEQDSGDCEYGCWNTGYGVEVMVDGKCIHHQEAWASCINNSNVDFDVLANVL  62


>hypothetical protein KPN4_126 [Klebsiella phage KPN4]
Sequence ID: QEG11312.1 Length: 95 
Range 1: 5 to 52

Score:47.4 bits(146), Expect:5e-05, 
Method:Composition-based stats., 
Identities:20/48(42%), Positives:31/48(64%), Gaps:0/48(0%)

Query  2   KIEVTKLYADSGDCDLGCWNSAEGYDVVIDGVQYNELHPFASCCSSSN  49
           ++ V  L  DSGDC+ GCWN+  G +VV+DG   +    +ASC ++S+
Sbjct  5   RVVVNFLEEDSGDCEYGCWNTGYGVEVVVDGKCVHRQEAWASCTNNSS  52


>hypothetical protein AmPhEK80_0025 [Klebsiella phage AmPh_EK80]
Sequence ID: QFR57295.1 Length: 95 
Range 1: 5 to 52

Score:46.2 bits(142), Expect:1e-04, 
Method:Composition-based stats., 
Identities:19/48(40%), Positives:31/48(64%), Gaps:0/48(0%)

Query  2   KIEVTKLYADSGDCDLGCWNSAEGYDVVIDGVQYNELHPFASCCSSSN  49
           ++ V  L  DSGDC+ GCWN+  G +V++DG   +    +ASC ++S+
Sbjct  5   RVVVNFLEQDSGDCEYGCWNTGYGVEVMVDGKCVHRQEAWASCTNNSS  52


>hypothetical protein CPT_Spivey_182 [Klebsiella phage Spivey]
Sequence ID: QBX07017.1 Length: 95 
>hypothetical protein [Klebsiella phage KpGranit]
Sequence ID: QEA03246.1 Length: 95  
Range 1: 5 to 52

Score:46.2 bits(142), Expect:2e-04, 
Method:Composition-based stats., 
Identities:19/48(40%), Positives:31/48(64%), Gaps:0/48(0%)

Query  2   KIEVTKLYADSGDCDLGCWNSAEGYDVVIDGVQYNELHPFASCCSSSN  49
           ++ V  L  DSGDC+ GCWN+  G +V++DG   +    +ASC ++S+
Sbjct  5   RVVVNFLEEDSGDCEYGCWNTGYGVEVMVDGKCVHRQEAWASCTNNSS  52


>hypothetical protein [Klebsiella phage vB_Kpn_IME260]
Sequence ID: YP_009597398.1 Length: 95 
>hypothetical protein [Klebsiella phage vB_Kpn_IME260]
Sequence ID: APT41065.1 Length: 95  
Range 1: 6 to 52

Score:45.3 bits(139), Expect:3e-04, 
Method:Composition-based stats., 
Identities:19/47(40%), Positives:30/47(63%), Gaps:0/47(0%)

Query  3   IEVTKLYADSGDCDLGCWNSAEGYDVVIDGVQYNELHPFASCCSSSN  49
           + V  L  DSGDC+ GCWN+  G +V++DG   +    +ASC ++S+
Sbjct  6   VVVNFLEEDSGDCEYGCWNTGYGVEVMVDGKCVHRQEAWASCTNNSS  52


>hypothetical protein CPT_Sugarland_025 [Klebsiella phage Sugarland]
Sequence ID: YP_009620944.1 Length: 95 
>hypothetical protein CPT_Sugarland_025 [Klebsiella phage Sugarland]
Sequence ID: ATW61862.1 Length: 95  
Range 1: 6 to 52

Score:45.0 bits(138), Expect:4e-04, 
Method:Composition-based stats., 
Identities:19/47(40%), Positives:30/47(63%), Gaps:0/47(0%)

Query  3   IEVTKLYADSGDCDLGCWNSAEGYDVVIDGVQYNELHPFASCCSSSN  49
           + V  L  DSGDC+ GCWN+  G +V++DG   +    +ASC ++S+
Sbjct  6   VVVNFLEEDSGDCEYGCWNTGYGVEVMVDGKCVHRQEAWASCTNNSS  52


		
