# Supplementary material for: Influence of Non-canonical DNA Bases on the Genomic Diversity of Tevenvirinae
Source: Front Microbiol. 2021 Apr 6;12:632686. doi: 10.3389/fmicb.2021.632686 (PMC8056088; doi:10.3389/fmicb.2021.632686)
Supplement: Supplementary Data Sheet 2 — The results of the BLAST-assisted (“txt” files) and HMMER-assisted (“xlsx” files) searches for GSC homologs. The clusters containing homologs of proteins from other organisms are listed. [file Data_Sheet_2.ZIP › Data sheet 2/Group VI/48951.xlsx]

## Sheet: Лист1
	ID	Title	E-value	Ind. E-value	Bitscore	Aligned Positions
1	ARW58056.1	hypothetical protein [Serratia phage X20]	5.8e-31	6.3e-31	117	74
2	WP_133670695.1	hypothetical protein [Burkholderia pseudomallei]	1.4e-15	1.6e-15	67.7	58
3	QEG11312.1	hypothetical protein KPN4_126 [Klebsiella phage KPN4]	0.000004	0.000005	37.2	48
