# Supplementary material for: Influence of Non-canonical DNA Bases on the Genomic Diversity of Tevenvirinae
Source: Front Microbiol. 2021 Apr 6;12:632686. doi: 10.3389/fmicb.2021.632686 (PMC8056088; doi:10.3389/fmicb.2021.632686)
Supplement: Supplementary Data Sheet 2 — The results of the BLAST-assisted (“txt” files) and HMMER-assisted (“xlsx” files) searches for GSC homologs. The clusters containing homologs of proteins from other organisms are listed. [file Data_Sheet_2.ZIP › Data sheet 2/Group V/47538.txt]

RID: 6HXPD3T301R	
Job Title:Protein Sequence				
Program: BLASTP 
Query: None ID: lcl|Query_59267(amino acid) Length: 66
Database: nr All non-redundant GenBank CDS translations+PDB+SwissProt+PIR+PRF excluding environmental samples from WGS projects
	
Sequences producing significant alignments:
                                                                  Max    Total Query   E   Per.                  
Description                                                       Score  Score cover Value Ident  Accession        
hypothetical protein PM2_016 [Pectobacterium bacteriophage PM2]   139    139   100%  7e-42 100.00 YP_009211437.1   
hypothetical protein CPT_CIP9_121 [Enterobacter phage...          45.0   45.0  93%   2e-04 38.71  QHS01657.1       
hypothetical protein [Erwinia phage Cronus]                       39.2   39.2  74%   0.039 44.90  AWD90453.1       
conserved hypothetical protein [Edwardsiella phage PEi20]         36.8   36.8  93%   0.38  33.87  YP_009190176.1   
28S ribosomal protein S29, mitochondrial-like [Temnothorax...     37.4   37.4  95%   0.82  29.85  XP_024879783.1   
Tetratricopeptide repeat protein 39B [Temnothorax longispinosus]  36.5   36.5  95%   1.4   34.78  TGZ38030.1       
28S ribosomal protein S29, mitochondrial [Asbolus verrucosus]     36.2   36.2  59%   2.1   46.15  RZC38742.1       
helix-turn-helix domain-containing protein [Rhodocyclaceae...     35.1   35.1  60%   4.0   37.50  RTL24368.1       
MULTISPECIES: alpha/beta fold hydrolase [unclassified Variovorax] 35.4   35.4  68%   4.0   33.33  WP_116913727.1   
Ketohexokinase [Hordeum vulgare]                                  34.8   34.8  57%   6.9   36.84  KAE8797118.1     
Gfo/Idh/MocA family oxidoreductase [Aliifodinibius sediminis]     34.5   34.5  56%   7.5   47.37  WP_142713728.1   
hypothetical protein [Prevotella bivia]                           34.5   34.5  46%   9.0   32.26  WP_004335907.1   
hypothetical protein [Prevotella bivia]                           34.2   34.2  42%   9.4   35.71  WP_036865876.1   

Alignments:
>hypothetical protein PM2_016 [Pectobacterium bacteriophage PM2]
Sequence ID: YP_009211437.1 Length: 66 
>hypothetical protein PM2_016 [Pectobacterium bacteriophage PM2]
Sequence ID: AHY24978.1 Length: 66  
Range 1: 1 to 66

Score:139 bits(459), Expect:7e-42, 
Method:Compositional matrix adjust., 
Identities:66/66(100%), Positives:66/66(100%), Gaps:0/66(0%)

Query  1   MVEIWLEEYKDQLTKLLHPKPYKISTGHLWWKREETIKSTPETTPEELALFSRISATAFI  60
           MVEIWLEEYKDQLTKLLHPKPYKISTGHLWWKREETIKSTPETTPEELALFSRISATAFI
Sbjct  1   MVEIWLEEYKDQLTKLLHPKPYKISTGHLWWKREETIKSTPETTPEELALFSRISATAFI  60

Query  61  KKVKMV  66
           KKVKMV
Sbjct  61  KKVKMV  66


>hypothetical protein CPT_CIP9_121 [Enterobacter phage vB_EclM_CIP9]
Sequence ID: QHS01657.1 Length: 101 
Range 1: 41 to 101

Score:45.0 bits(138), Expect:2e-04, 
Method:Compositional matrix adjust., 
Identities:24/62(39%), Positives:36/62(58%), Gaps:1/62(1%)

Query  5    WLEEYKDQLTKLLHPKPYKISTGHLWWKREETIKSTPETTPEELALFSRISATAFIKKVK  64
            W++   + L K L+PKP K+ TG  +WK+E           EE+ + +R+  T FIKKVK
Sbjct  41   WFDAEHEALNKELNPKPVKVVTGFWFWKKEMNFPGK-VLNHEEFMFKARVFNTLFIKKVK  99

Query  65   MV  66
            +V
Sbjct  100  LV  101


>hypothetical protein [Erwinia phage Cronus]
Sequence ID: AWD90453.1 Length: 96 
Range 1: 50 to 96

Score:39.2 bits(118), Expect:0.039, 
Method:Compositional matrix adjust., 
Identities:22/49(45%), Positives:29/49(59%), Gaps:2/49(4%)

Query  18  HPKPYKISTGHLWWKREETIKSTPETTPEELALFSRISATAFIKKVKMV  66
            P+P K + G LWWK E  + S  + +P E AL  +I  T  IKKVK+V
Sbjct  50  RPEPVKHTKGMLWWKEEYYVSS--KISPVEAALGRQIYTTIGIKKVKVV  96


>conserved hypothetical protein [Edwardsiella phage PEi20]
Sequence ID: YP_009190176.1 Length: 101 
>conserved hypothetical protein [Edwardsiella phage PEi20]
Sequence ID: BAQ22668.1 Length: 101 >conserved hypothetical protein [Edwardsiella phage PEi26]
Sequence ID: BAQ22969.1 Length: 101  
Range 1: 41 to 101

Score:36.8 bits(110), Expect:0.38, 
Method:Compositional matrix adjust., 
Identities:21/62(34%), Positives:35/62(56%), Gaps:1/62(1%)

Query  5    WLEEYKDQLTKLLHPKPYKISTGHLWWKREETIKSTPETTPEELALFSRISATAFIKKVK  64
            W++E  + L   L+PK   +++G  +WK+  T         EE+ + +R+  T FIKKVK
Sbjct  41   WFDEEHEALNSELNPKVTVVTSGFWFWKKTMTFPGR-ALRHEEFMFKARVFNTMFIKKVK  99

Query  65   MV  66
            +V
Sbjct  100  LV  101


>28S ribosomal protein S29, mitochondrial-like [Temnothorax curvispinosus]
Sequence ID: XP_024879783.1 Length: 386 
Range 1: 175 to 241

Score:37.4 bits(112), Expect:0.82, 
Method:Compositional matrix adjust., 
Identities:20/67(30%), Positives:40/67(59%), Gaps:4/67(5%)

Query  4    IWLEEYKDQLTKLLHPKPYKISTGHLWWKREETIKSTPETTPEELAL----FSRISATAF  59
            +WL+++K Q +KLL     K+S  ++W +RE T + TP +   ++ +    ++   A A+
Sbjct  175  MWLKQFKSQNSKLLSQLDLKVSKDYVWNQREMTAQGTPISELIDFGISRMKYACGVADAL  234

Query  60   IKKVKMV  66
            IK++K+ 
Sbjct  235  IKELKLA  241


>Tetratricopeptide repeat protein 39B [Temnothorax longispinosus]
Sequence ID: TGZ38030.1 Length: 942 
Range 1: 731 to 797

Score:36.5 bits(109), Expect:1.4, 
Method:Compositional matrix adjust., 
Identities:24/69(35%), Positives:41/69(59%), Gaps:8/69(11%)

Query  4    IWLEEYKDQLTKLLHPKPYKISTGHLWWKREETIKSTPETTPEELAL-FSRIS-----AT  57
            +WL+++K Q +KLL     K+S  ++W +RE T + TP   PE + +  SR+      A 
Sbjct  731  MWLKQFKSQNSKLLSQLDLKVSKDYVWNQREMTAQGTP--IPELIDFGISRMKYACGVAD  788

Query  58   AFIKKVKMV  66
            A+IK++K+ 
Sbjct  789  ALIKELKLA  797


>28S ribosomal protein S29, mitochondrial [Asbolus verrucosus]
Sequence ID: RZC38742.1 Length: 324 
Range 1: 176 to 214

Score:36.2 bits(108), Expect:2.1, 
Method:Compositional matrix adjust., 
Identities:18/39(46%), Positives:21/39(53%), Gaps:0/39(0%)

Query  5    WLEEYKDQLTKLLHPKPYKISTGHLWWKREETIKSTPET  43
            WL  +K Q   LL+    KIS  H+W KRE T K  P T
Sbjct  176  WLVHFKSQNEHLLNNPELKISKDHVWSKRENTPKGAPLT  214


>helix-turn-helix domain-containing protein [Rhodocyclaceae bacterium]
Sequence ID: RTL24368.1 Length: 174 
Range 1: 108 to 147

Score:35.1 bits(104), Expect:4.0, 
Method:Compositional matrix adjust., 
Identities:15/40(38%), Positives:24/40(60%), Gaps:0/40(0%)

Query  13   LTKLLHPKPYKISTGHLWWKREETIKSTPETTPEELALFS  52
            L K L+PKP +I+   L    E   K+ P+ +PE++A F+
Sbjct  108  LLKDLQPKPMRINVHALAAILEGATKALPDASPEDVAQFA  147


>MULTISPECIES: alpha/beta fold hydrolase [unclassified Variovorax]
Sequence ID: WP_116913727.1 Length: 373 
>pimeloyl-ACP methyl ester carboxylesterase [Variovorax sp. GV014]
Sequence ID: PVY03431.1 Length: 373 >pimeloyl-ACP methyl ester carboxylesterase [Variovorax sp. GV008]
Sequence ID: TCR19208.1 Length: 373  
Range 1: 194 to 238

Score:35.4 bits(105), Expect:4.0, 
Method:Composition-based stats., 
Identities:15/45(33%), Positives:23/45(51%), Gaps:0/45(0%)

Query  21   PYKISTGHLWWKREETIKSTPETTPEELALFSRISATAFIKKVKM  65
            P    T H WW   E + ++PE     L  F RI  TA+ ++V++
Sbjct  194  PGGTPTQHQWWNELERLTASPENAARTLEAFHRIDVTALARQVRV  238


>Ketohexokinase [Hordeum vulgare]
Sequence ID: KAE8797118.1 Length: 244 
Range 1: 31 to 68

Score:34.8 bits(103), Expect:6.9, 
Method:Composition-based stats., 
Identities:14/38(37%), Positives:25/38(65%), Gaps:0/38(0%)

Query  24  ISTGHLWWKREETIKSTPETTPEELALFSRISATAFIK  61
           +++ ++WW+R + +K     TPE+ AL  R+ AT FI+
Sbjct  31  VASWYIWWQRRQLVKDVAIQTPEKTALSMRVLATNFIR  68


>Gfo/Idh/MocA family oxidoreductase [Aliifodinibius sediminis]
Sequence ID: WP_142713728.1 Length: 476 
>Predicted dehydrogenase [Aliifodinibius sediminis]
Sequence ID: SMO52686.1 Length: 476  
Range 1: 347 to 384

Score:34.5 bits(102), Expect:7.5, 
Method:Composition-based stats., 
Identities:18/38(47%), Positives:23/38(60%), Gaps:1/38(2%)

Query  18   HPKPYKISTGH-LWWKREETIKSTPETTPEELALFSRI  54
            HP P +I+TGH  W  REET     E TPE +  F+R+
Sbjct  347  HPSPVRIATGHDDWLSREETEALVEEYTPEMIKRFNRM  384


>hypothetical protein [Prevotella bivia]
Sequence ID: WP_004335907.1 Length: 299 
>hypothetical protein HMPREF0648_0200 [Prevotella bivia JCVIHMP010]
Sequence ID: EFB94011.1 Length: 299 >hypothetical protein PrebiDRAFT_0899 [Prevotella bivia DSM 20514]
Sequence ID: EIM32636.1 Length: 299  
Range 1: 186 to 216

Score:34.5 bits(102), Expect:9.0, 
Method:Compositional matrix adjust., 
Identities:10/31(32%), Positives:19/31(61%), Gaps:0/31(0%)

Query  19   PKPYKISTGHLWWKREETIKSTPETTPEELA  49
            PK YK+ +G +WW R + +++ P   P  ++
Sbjct  186  PKNYKMYSGSFWWARTDFVRTLPNFDPNIIS  216


>hypothetical protein [Prevotella bivia]
Sequence ID: WP_036865876.1 Length: 299 
>hypothetical protein HMPREF0647_01205 [Prevotella bivia DNF00320]
Sequence ID: KGF45759.1 Length: 299 >hypothetical protein HMPREF3218_0200193 [Prevotella bivia]
Sequence ID: KXU60038.1 Length: 299  
Range 1: 186 to 213

Score:34.2 bits(101), Expect:9.4, 
Method:Compositional matrix adjust., 
Identities:10/28(36%), Positives:17/28(60%), Gaps:0/28(0%)

Query  19   PKPYKISTGHLWWKREETIKSTPETTPE  46
            PK YK+ +G +WW R + +++ P   P 
Sbjct  186  PKNYKMYSGSFWWARTDFVRTLPNFDPN  213


		
