# Supplementary material for: Influence of Non-canonical DNA Bases on the Genomic Diversity of Tevenvirinae
Source: Front Microbiol. 2021 Apr 6;12:632686. doi: 10.3389/fmicb.2021.632686 (PMC8056088; doi:10.3389/fmicb.2021.632686)
Supplement: Supplementary Data Sheet 2 — The results of the BLAST-assisted (“txt” files) and HMMER-assisted (“xlsx” files) searches for GSC homologs. The clusters containing homologs of proteins from other organisms are listed. [file Data_Sheet_2.ZIP › Data sheet 2/Group V/47542.txt]

RID: 6HXRWF7A01R	
Job Title:Protein Sequence				
Program: BLASTP 
Query: None ID: lcl|Query_64175(amino acid) Length: 141
Database: nr All non-redundant GenBank CDS translations+PDB+SwissProt+PIR+PRF excluding environmental samples from WGS projects
	
Sequences producing significant alignments:
                                                                  Max    Total Query    E    Per.                  
Description                                                       Score  Score cover Value  Ident  Accession        
hypothetical protein PM2_020 [Pectobacterium bacteriophage PM2]   302    302   100%  1e-104 100.00 YP_009211441.1   
conserved hypothetical protein [Edwardsiella phage PEi20]         55.3   55.3  78%   7e-07  29.17  YP_009190180.1   
hypothetical protein CPT_CIP9_126 [Enterobacter phage...          54.1   54.1  78%   2e-06  27.50  QHS01662.1       
SAM-dependent chlorinase/fluorinase [Desulfonatronum sp. SC1]     42.7   42.7  44%   0.079  35.82  WP_107739831.1   
phosphatase PAP2 family protein [Providencia sp. wls1943]         39.2   39.2  34%   1.3    32.65  WP_154626959.1   
hypothetical protein UT39_C0020G0014 [Candidatus Woesebacteria... 39.2   39.2  46%   1.5    32.86  KKR10366.1       
MULTISPECIES: GNAT family N-acetyltransferase [unclassified...    38.3   38.3  79%   1.8    23.01  WP_145120163.1   
MULTISPECIES: NADH peroxidase [Bacteroides]                       38.0   38.0  54%   2.7    31.71  WP_117887551.1   
recombination regulator RecX [Geobacillus stearothermophilus]     38.0   38.0  43%   3.2    30.43  WP_053414404.1   
amidophosphoribosyltransferase [Chitinophagaceae bacterium]       38.3   38.3  43%   3.5    28.12  TXH20978.1       
hypothetical protein [Moraxella oblonga]                          38.0   38.0  38%   4.0    37.04  WP_066801863.1   
alpha/beta hydrolase [Desulfovibrio salexigens]                   37.7   37.7  62%   4.5    31.82  WP_015851387.1   
DNA polymerase I [Candidatus Accumulibacter sp. BA-92]            37.4   37.4  51%   6.6    25.68  WP_042331943.1   
GntR family transcriptional regulator [Micromonospora sp. BL4]    36.5   36.5  48%   6.6    37.50  WP_158610763.1   
PREDICTED: utrophin isoform X4 [Tursiops truncatus]               37.4   37.4  38%   7.6    35.19  XP_019807094.1   
PREDICTED: utrophin isoform X2 [Tursiops truncatus]               37.4   37.4  38%   7.7    35.19  XP_019807091.1   
PREDICTED: utrophin isoform X5 [Tursiops truncatus]               37.4   37.4  38%   7.9    35.19  XP_019807095.1   
PREDICTED: utrophin isoform X1 [Tursiops truncatus]               37.4   37.4  38%   7.9    35.19  XP_019807090.1   
PREDICTED: utrophin isoform X7 [Tursiops truncatus]               37.4   37.4  38%   7.9    35.19  XP_019807098.1   
PREDICTED: utrophin isoform X6 [Tursiops truncatus]               37.4   37.4  38%   7.9    35.19  XP_019807096.1   
PREDICTED: utrophin isoform X3 [Tursiops truncatus]               37.4   37.4  38%   7.9    35.19  XP_019807093.1   
PAS domain S-box-containing protein [Catalinimonas alkaloidigena] 37.4   37.4  58%   8.2    31.40  SDK37814.1       
response regulator [Catalinimonas alkaloidigena]                  37.4   37.4  58%   8.2    31.40  WP_089680380.1   
Chain A, UTROPHIN [Homo sapiens]                                  35.7   35.7  38%   8.7    33.33  1BHD_A           

Alignments:
>hypothetical protein PM2_020 [Pectobacterium bacteriophage PM2]
Sequence ID: YP_009211441.1 Length: 141 
>hypothetical protein PM2_020 [Pectobacterium bacteriophage PM2]
Sequence ID: AHY24982.1 Length: 141  
Range 1: 1 to 141

Score:302 bits(1016), Expect:1e-104, 
Method:Compositional matrix adjust., 
Identities:141/141(100%), Positives:141/141(100%), Gaps:0/141(0%)

Query  1    MANLKRYNVILLRHKNNQWQKDKVIFELCIIENSGYNFTIDQLYEKINSIVLPEDIKIQL  60
            MANLKRYNVILLRHKNNQWQKDKVIFELCIIENSGYNFTIDQLYEKINSIVLPEDIKIQL
Sbjct  1    MANLKRYNVILLRHKNNQWQKDKVIFELCIIENSGYNFTIDQLYEKINSIVLPEDIKIQL  60

Query  61   KLTHSAMPRRGYPGSIIDALKKEGWKSTENIGLGTYKFYVYLGDCVLNLKKALWEESMLS  120
            KLTHSAMPRRGYPGSIIDALKKEGWKSTENIGLGTYKFYVYLGDCVLNLKKALWEESMLS
Sbjct  61   KLTHSAMPRRGYPGSIIDALKKEGWKSTENIGLGTYKFYVYLGDCVLNLKKALWEESMLS  120

Query  121  RIEWTFLSFLILVKKKKSQWT  141
            RIEWTFLSFLILVKKKKSQWT
Sbjct  121  RIEWTFLSFLILVKKKKSQWT  141


>conserved hypothetical protein [Edwardsiella phage PEi20]
Sequence ID: YP_009190180.1 Length: 169 
>conserved hypothetical protein [Edwardsiella phage PEi20]
Sequence ID: BAQ22672.1 Length: 169 >conserved hypothetical protein [Edwardsiella phage PEi26]
Sequence ID: BAQ22973.1 Length: 169  
Range 1: 22 to 141

Score:55.3 bits(173), Expect:7e-07, 
Method:Compositional matrix adjust., 
Identities:35/120(29%), Positives:59/120(49%), Gaps:10/120(8%)

Query  15   KNNQWQKDKVIFELCIIENSGYNFTIDQLYEKINSIVLPEDIKIQLKLTHSAMPRRGYPG  74
            + N+W +D+++ E+  +E   YN  I+ L ++   I LP+DI ++L    + +   G P 
Sbjct  22   RGNEWIEDEIVNEIAFVEGDRYNCKIEDLVQEFKKIPLPKDIMVELVHNFTGVLPPGCPW  81

Query  75   SIIDALKKEGWKSTEN-IGLGTY---------KFYVYLGDCVLNLKKALWEESMLSRIEW  124
             I+ +L K G+    N +G   Y         KF V   D +  +   LW ES LS ++W
Sbjct  82   GIMTSLSKNGYIYPGNAVGWFAYDPEEKAMSQKFVVQCSDDLSYFSYKLWAESSLSYVDW  141


>hypothetical protein CPT_CIP9_126 [Enterobacter phage vB_EclM_CIP9]
Sequence ID: QHS01662.1 Length: 169 
Range 1: 22 to 141

Score:54.1 bits(169), Expect:2e-06, 
Method:Compositional matrix adjust., 
Identities:33/120(28%), Positives:58/120(48%), Gaps:10/120(8%)

Query  15   KNNQWQKDKVIFELCIIENSGYNFTIDQLYEKINSIVLPEDIKIQLKLTHSAMPRRGYPG  74
            + N+W +D+++ E+  +E   Y   I+ L ++   I LP+DI ++L   ++     G P 
Sbjct  22   RGNEWAEDEIVNEIAFVEGDRYTCKIEDLVQEFKKIPLPKDIMVELAHNYTGTLPSGCPW  81

Query  75   SIIDALKKEGW-KSTENIGLGTY---------KFYVYLGDCVLNLKKALWEESMLSRIEW  124
             I+ +L K G+    + IG   Y         KF V   D +  +   +W ES LS ++W
Sbjct  82   GIMTSLTKNGYIYPGDAIGWFAYDSEEKAMRQKFIVQCEDDLSYFSYKFWAESSLSYVDW  141


>SAM-dependent chlorinase/fluorinase [Desulfonatronum sp. SC1]
Sequence ID: WP_107739831.1 Length: 277 
>hypothetical protein C6366_16220 [Desulfonatronum sp. SC1]
Sequence ID: PTN32567.1 Length: 277  
Range 1: 144 to 209

Score:42.7 bits(130), Expect:0.079, 
Method:Compositional matrix adjust., 
Identities:24/67(36%), Positives:37/67(55%), Gaps:5/67(7%)

Query  61   KLTHSAMPRR-GYPGSIIDALKKEGWKSTENIGLGTYKFYVYL---GDCVLNLKKALWEE  116
            KL +   PRR G P    +AL +  W + E  G  T    +++   G+C+LNL ++LW E
Sbjct  144  KLAQGVDPRRLGRPLDP-EALHRPAWAAPEQRGRETMAHILHVDRFGNCLLNLPESLWPE  202

Query  117  SMLSRIE  123
            + L R+E
Sbjct  203  AGLERVE  209


>phosphatase PAP2 family protein [Providencia sp. wls1943]
Sequence ID: WP_154626959.1 Length: 236 
>phosphatase PAP2 family protein [Providencia sp. wls1943]
Sequence ID: MTB65850.1 Length: 236  
Range 1: 59 to 107

Score:39.2 bits(118), Expect:1.3, 
Method:Compositional matrix adjust., 
Identities:16/49(33%), Positives:26/49(53%), Gaps:0/49(0%)

Query  4    LKRYNVILLRHKNNQWQKDKVIFELCIIENSGYNFTIDQLYEKINSIVL  52
            L    +I++RHK NQWQK  V+  LCI+   G    +   +++    V+
Sbjct  59   LTLLTLIVFRHKRNQWQKLLVVIALCILGAQGVKTLMKSAFQEPRPYVV  107


>hypothetical protein UT39_C0020G0014 [Candidatus Woesebacteria bacterium GW2011_GWA1_39_21]
Sequence ID: KKR10366.1 Length: 564 
Range 1: 104 to 164

Score:39.2 bits(118), Expect:1.5, 
Method:Compositional matrix adjust., 
Identities:23/70(33%), Positives:37/70(52%), Gaps:13/70(18%)

Query  18   QWQKDKVIFELCIIENSGYNFTIDQLYEKINSIVLPEDIKIQLKLTHSAMPR----RGYP  73
            +W +D++   L + E  GYNFT+D+L+  +N  + PE       L H +M R    R  P
Sbjct  104  EWNRDEIQKTLGLYE--GYNFTLDRLHLILNKNIDPE-------LVHLSMERYIRKRNLP  154

Query  74   GSIIDALKKE  83
            G ++D L  +
Sbjct  155  GEVVDVLNSD  164


>MULTISPECIES: GNAT family N-acetyltransferase [unclassified Planctomycetes]
Sequence ID: WP_145120163.1 Length: 185 
>putative acetyltransferase [Planctomycetes bacterium CA51]
Sequence ID: QDV12193.1 Length: 185 >putative acetyltransferase [Planctomycetes bacterium Mal33]
Sequence ID: QDV56193.1 Length: 185  
Range 1: 44 to 150

Score:38.3 bits(115), Expect:1.8, 
Method:Compositional matrix adjust., 
Identities:26/113(23%), Positives:56/113(49%), Gaps:7/113(6%)

Query  11   LLRHKNNQWQKDKVIFELCIIENSGYNFTIDQLYEKINSIVLPEDI-KIQLKLTHSAMPR  69
            L +H+  QW+ D  +F  C+ +  G    + ++  + N +  PE    ++++   S  P+
Sbjct  44   LAKHEAFQWELDANVFP-CLGQRDGCLRLMQEIAGRSNFV--PEATWLLRFREPDSRKPQ  100

Query  70   RGYPGSIIDALKKEGWKSTENIGLGTYKFYVYLGDCVLNLKKALWEESMLSRI  122
               P   +  ++ EGW + +N+G+      + LG  +LNL    +++  L+R+
Sbjct  101  ---PVGTVQGIQSEGWGALQNLGIAKPHRGLGLGTILLNLATQGFQKIGLTRM  150


>MULTISPECIES: NADH peroxidase [Bacteroides]
Sequence ID: WP_117887551.1 Length: 185 
>NADH peroxidase [Bacteroides sp. A1C1]
Sequence ID: QBJ19602.1 Length: 185 >NADH peroxidase [Bacteroides sp. 4_1_36]
Sequence ID: RGJ34323.1 Length: 185 >NADH peroxidase [Bacteroides sp. D20]
Sequence ID: RGJ50645.1 Length: 185 >NADH peroxidase [Bacteroides uniformis]
Sequence ID: RGQ52082.1 Length: 185 >NADH peroxidase [Bacteroides uniformis]
Sequence ID: RGT12954.1 Length: 185  
Range 1: 60 to 136

Score:38.0 bits(114), Expect:2.7, 
Method:Compositional matrix adjust., 
Identities:26/82(32%), Positives:42/82(51%), Gaps:10/82(12%)

Query  41   DQLYEKINSIVLPEDIKIQLKLTHS-AMPRRGYPGSIIDALKKEGWKSTENIGLGTYKFY  99
            D++ + +N+  + E  ++ + L  S    R GYP  + DA+K+  W+  E+      KF 
Sbjct  60   DEMIKDLNNHFMGECTEVGMYLAMSRQADREGYP-EVADAFKRYAWEEAEHAA----KFA  114

Query  100  VYLGDCV----LNLKKALWEES  117
              LGDCV     NL+K +  ES
Sbjct  115  ELLGDCVWDTKTNLEKRMNAES  136


>recombination regulator RecX [Geobacillus stearothermophilus]
Sequence ID: WP_053414404.1 Length: 269 
>recombinase RecX [Geobacillus stearothermophilus 10]
Sequence ID: ALA70831.1 Length: 269  
Range 1: 147 to 215

Score:38.0 bits(114), Expect:3.2, 
Method:Compositional matrix adjust., 
Identities:21/69(30%), Positives:33/69(47%), Gaps:7/69(10%)

Query  29   CIIENSGYNFTIDQ-------LYEKINSIVLPEDIKIQLKLTHSAMPRRGYPGSIIDALK  81
            C+IE S   +T+D+       LYEK     L E  +  L+     + R+G+P  +I A+ 
Sbjct  147  CLIEQSLAEYTLDEQMAIARSLYEKAKKQRLAESARAFLERVRQQLMRKGFPHEVIAAVL  206

Query  82   KEGWKSTEN  90
             +G   TE 
Sbjct  207  ADGGAHTEQ  215


>amidophosphoribosyltransferase [Chitinophagaceae bacterium]
Sequence ID: TXH20978.1 Length: 615 
Range 1: 520 to 583

Score:38.3 bits(115), Expect:3.5, 
Method:Compositional matrix adjust., 
Identities:18/64(28%), Positives:39/64(60%), Gaps:2/64(3%)

Query  17   NQWQKDKVIFELCIIENSGYNFTIDQLYEKINSIVLPEDIKIQLKLTHSAMP--RRGYPG  74
            NQ +++  + E  +++    N++IDQ+  +I S+V PED+KI +++   ++    +  PG
Sbjct  520  NQLKEENRLHEYNVVKKLYKNYSIDQITTEIASLVTPEDVKIPVEMIFQSIEDLHKSCPG  579

Query  75   SIID  78
            ++ D
Sbjct  580  NLGD  583


>hypothetical protein [Moraxella oblonga]
Sequence ID: WP_066801863.1 Length: 471 
Range 1: 308 to 361

Score:38.0 bits(114), Expect:4.0, 
Method:Compositional matrix adjust., 
Identities:20/54(37%), Positives:30/54(55%), Gaps:0/54(0%)

Query  27   ELCIIENSGYNFTIDQLYEKINSIVLPEDIKIQLKLTHSAMPRRGYPGSIIDAL  80
            EL  I+N  Y F  +Q Y++  +IV   D+ I ++  HS + R   P  +IDAL
Sbjct  308  ELLAIDNVRYMFLPNQPYDQAKNIVAMGDMCILMQDEHSEIARYQLPAKLIDAL  361


>alpha/beta hydrolase [Desulfovibrio salexigens]
Sequence ID: WP_015851387.1 Length: 292 
>alpha/beta hydrolase fold protein [Desulfovibrio salexigens DSM 2638]
Sequence ID: ACS79569.1 Length: 292  
Range 1: 183 to 263

Score:37.7 bits(113), Expect:4.5, 
Method:Compositional matrix adjust., 
Identities:28/88(32%), Positives:44/88(50%), Gaps:7/88(7%)

Query  40   IDQLYEKINSIVLPEDIKIQLKLTHSAMPRRGYPGSIIDALKKEGWKSTENIGLGTYKFY  99
            ID L+ K+     PE++K+ +K    A P +    S+I+ L KE W   +   L T   Y
Sbjct  183  IDSLHGKMT----PENLKVDIKHKMMATPAKVRTSSMINFLVKETWNLPQQ-ELPTMAVY  237

Query  100  VYLGDCVLNLKKALWEESMLSRIEWTFL  127
                D   NL + L  ESM+  +E+T++
Sbjct  238  AMSPDSPPNLNEML--ESMFKGVEYTLF  263


>DNA polymerase I [Candidatus Accumulibacter sp. BA-92]
Sequence ID: WP_042331943.1 Length: 933 
>DNA polymerase I [Candidatus Accumulibacter sp. BA-92]
Sequence ID: EXI81234.1 Length: 933  
Range 1: 40 to 113

Score:37.4 bits(112), Expect:6.6, 
Method:Composition-based stats., 
Identities:19/74(26%), Positives:39/74(52%), Gaps:1/74(1%)

Query  11   LLRHKNNQWQKDKVIFELCIIENSGYNFTIDQLYE-KINSIVLPEDIKIQLKLTHSAMPR  69
            +LR   + +Q   V F+ C+ +  G  F  D   + K N   +P+D+  Q++  H+A+  
Sbjct  40   MLRRLESDYQAQDVAFKACVFDAKGKTFRDDWYPQYKANRPPMPDDMVSQIEPLHAAITA  99

Query  70   RGYPGSIIDALKKE  83
             G+P  ++D ++ +
Sbjct  100  LGWPLLMVDGVEAD  113


>GntR family transcriptional regulator [Micromonospora sp. BL4]
Sequence ID: WP_158610763.1 Length: 163 
Range 1: 11 to 81

Score:36.5 bits(109), Expect:6.6, 
Method:Compositional matrix adjust., 
Identities:27/72(38%), Positives:36/72(50%), Gaps:4/72(5%)

Query  36   YNFTIDQLYEKINSIVLPED--IKIQLKLTHSAMPRRGYPGSIIDALKKEGWKSTENIGL  93
            Y    D+L E+I S V+P    +  +  LT      RG     IDAL+KEG   TE+ G 
Sbjct  11   YRVIADKLRERIESGVIPPGALLPAESALTSEFRASRGTVRKAIDALRKEGLAHTEH-GR  69

Query  94   GTY-KFYVYLGD  104
            GT+ + Y Y  D
Sbjct  70   GTFVRAYSYDHD  81


>PREDICTED: utrophin isoform X4 [Tursiops truncatus]
Sequence ID: XP_019807094.1 Length: 3451 
Range 1: 202 to 254

Score:37.4 bits(112), Expect:7.6, 
Method:Compositional matrix adjust., 
Identities:19/54(35%), Positives:32/54(59%), Gaps:1/54(1%)

Query  7    YNVILLRHKNNQWQKDKVIFELCIIENSGYNFTIDQLYEKINSIVLPEDIKIQL  60
            +N +L RHK N +  D+V+ ++  IE   + F+  Q Y  I  ++ PED+ +QL
Sbjct  202  FNAVLHRHKPNLFSWDRVV-KMSPIERLEHAFSKAQTYLGIEKLLDPEDVAVQL  254


>PREDICTED: utrophin isoform X2 [Tursiops truncatus]
Sequence ID: XP_019807091.1 Length: 3475 
Range 1: 228 to 280

Score:37.4 bits(112), Expect:7.7, 
Method:Compositional matrix adjust., 
Identities:19/54(35%), Positives:32/54(59%), Gaps:1/54(1%)

Query  7    YNVILLRHKNNQWQKDKVIFELCIIENSGYNFTIDQLYEKINSIVLPEDIKIQL  60
            +N +L RHK N +  D+V+ ++  IE   + F+  Q Y  I  ++ PED+ +QL
Sbjct  228  FNAVLHRHKPNLFSWDRVV-KMSPIERLEHAFSKAQTYLGIEKLLDPEDVAVQL  280


>PREDICTED: utrophin isoform X5 [Tursiops truncatus]
Sequence ID: XP_019807095.1 Length: 3439 
Range 1: 190 to 242

Score:37.4 bits(112), Expect:7.9, 
Method:Compositional matrix adjust., 
Identities:19/54(35%), Positives:32/54(59%), Gaps:1/54(1%)

Query  7    YNVILLRHKNNQWQKDKVIFELCIIENSGYNFTIDQLYEKINSIVLPEDIKIQL  60
            +N +L RHK N +  D+V+ ++  IE   + F+  Q Y  I  ++ PED+ +QL
Sbjct  190  FNAVLHRHKPNLFSWDRVV-KMSPIERLEHAFSKAQTYLGIEKLLDPEDVAVQL  242


>PREDICTED: utrophin isoform X1 [Tursiops truncatus]
Sequence ID: XP_019807090.1 Length: 3477 
Range 1: 228 to 280

Score:37.4 bits(112), Expect:7.9, 
Method:Compositional matrix adjust., 
Identities:19/54(35%), Positives:32/54(59%), Gaps:1/54(1%)

Query  7    YNVILLRHKNNQWQKDKVIFELCIIENSGYNFTIDQLYEKINSIVLPEDIKIQL  60
            +N +L RHK N +  D+V+ ++  IE   + F+  Q Y  I  ++ PED+ +QL
Sbjct  228  FNAVLHRHKPNLFSWDRVV-KMSPIERLEHAFSKAQTYLGIEKLLDPEDVAVQL  280


>PREDICTED: utrophin isoform X7 [Tursiops truncatus]
Sequence ID: XP_019807098.1 Length: 3432 
Range 1: 185 to 237

Score:37.4 bits(112), Expect:7.9, 
Method:Compositional matrix adjust., 
Identities:19/54(35%), Positives:32/54(59%), Gaps:1/54(1%)

Query  7    YNVILLRHKNNQWQKDKVIFELCIIENSGYNFTIDQLYEKINSIVLPEDIKIQL  60
            +N +L RHK N +  D+V+ ++  IE   + F+  Q Y  I  ++ PED+ +QL
Sbjct  185  FNAVLHRHKPNLFSWDRVV-KMSPIERLEHAFSKAQTYLGIEKLLDPEDVAVQL  237


>PREDICTED: utrophin isoform X6 [Tursiops truncatus]
Sequence ID: XP_019807096.1 Length: 3434 
>PREDICTED: utrophin isoform X6 [Tursiops truncatus]
Sequence ID: XP_019807097.1 Length: 3434  
Range 1: 185 to 237

Score:37.4 bits(112), Expect:7.9, 
Method:Compositional matrix adjust., 
Identities:19/54(35%), Positives:32/54(59%), Gaps:1/54(1%)

Query  7    YNVILLRHKNNQWQKDKVIFELCIIENSGYNFTIDQLYEKINSIVLPEDIKIQL  60
            +N +L RHK N +  D+V+ ++  IE   + F+  Q Y  I  ++ PED+ +QL
Sbjct  185  FNAVLHRHKPNLFSWDRVV-KMSPIERLEHAFSKAQTYLGIEKLLDPEDVAVQL  237


>PREDICTED: utrophin isoform X3 [Tursiops truncatus]
Sequence ID: XP_019807093.1 Length: 3464 
Range 1: 228 to 280

Score:37.4 bits(112), Expect:7.9, 
Method:Compositional matrix adjust., 
Identities:19/54(35%), Positives:32/54(59%), Gaps:1/54(1%)

Query  7    YNVILLRHKNNQWQKDKVIFELCIIENSGYNFTIDQLYEKINSIVLPEDIKIQL  60
            +N +L RHK N +  D+V+ ++  IE   + F+  Q Y  I  ++ PED+ +QL
Sbjct  228  FNAVLHRHKPNLFSWDRVV-KMSPIERLEHAFSKAQTYLGIEKLLDPEDVAVQL  280


>PAS domain S-box-containing protein [Catalinimonas alkaloidigena]
Sequence ID: SDK37814.1 Length: 1261 
Range 1: 107 to 192

Score:37.4 bits(112), Expect:8.2, 
Method:Composition-based stats., 
Identities:27/86(31%), Positives:42/86(48%), Gaps:4/86(4%)

Query  21   KDKVIFELCIIENSGYNFTIDQLYEK---INSIVLPEDIKIQLKLTH-SAMPRRGYPGSI  76
            ++ VIFE C++      F I   + K   + SI L   + I +++TH S  P    P S+
Sbjct  107  REDVIFEACVLSGLFLPFLIFDAHHKTARLASIALVIGVVITMEMTHYSLFPAATLPASL  166

Query  77   IDALKKEGWKSTENIGLGTYKFYVYL  102
               L+K    S+  +GLGT   Y +L
Sbjct  167  ASLLRKIVLVSSSCVGLGTVGVYAWL  192


>response regulator [Catalinimonas alkaloidigena]
Sequence ID: WP_089680380.1 Length: 1270 
Range 1: 116 to 201

Score:37.4 bits(112), Expect:8.2, 
Method:Composition-based stats., 
Identities:27/86(31%), Positives:42/86(48%), Gaps:4/86(4%)

Query  21   KDKVIFELCIIENSGYNFTIDQLYEK---INSIVLPEDIKIQLKLTH-SAMPRRGYPGSI  76
            ++ VIFE C++      F I   + K   + SI L   + I +++TH S  P    P S+
Sbjct  116  REDVIFEACVLSGLFLPFLIFDAHHKTARLASIALVIGVVITMEMTHYSLFPAATLPASL  175

Query  77   IDALKKEGWKSTENIGLGTYKFYVYL  102
               L+K    S+  +GLGT   Y +L
Sbjct  176  ASLLRKIVLVSSSCVGLGTVGVYAWL  201


>Chain A, UTROPHIN [Homo sapiens]
Sequence ID: 1BHD_A Length: 118 
>Chain B, UTROPHIN [Homo sapiens]
Sequence ID: 1BHD_B Length: 118  
Range 1: 42 to 94

Score:35.7 bits(106), Expect:8.7, 
Method:Compositional matrix adjust., 
Identities:18/54(33%), Positives:32/54(59%), Gaps:1/54(1%)

Query  7   YNVILLRHKNNQWQKDKVIFELCIIENSGYNFTIDQLYEKINSIVLPEDIKIQL  60
           +N +L RHK + +  DKV+ ++  IE   + F+  Q Y  I  ++ PED+ ++L
Sbjct  42  FNAVLHRHKPDLFSWDKVV-KMSPIERLEHAFSKAQTYLGIEKLLDPEDVAVRL  94


		
