# Supplementary material for: Influence of Non-canonical DNA Bases on the Genomic Diversity of Tevenvirinae
Source: Front Microbiol. 2021 Apr 6;12:632686. doi: 10.3389/fmicb.2021.632686 (PMC8056088; doi:10.3389/fmicb.2021.632686)
Supplement: Supplementary Data Sheet 2 — The results of the BLAST-assisted (“txt” files) and HMMER-assisted (“xlsx” files) searches for GSC homologs. The clusters containing homologs of proteins from other organisms are listed. [file Data_Sheet_2.ZIP › Data sheet 2/Group V/47542.xlsx]

## Sheet: Лист1
	ID	Title	E-value	Ind. E-value	Bitscore	Aligned Positions
1	YP_009211441.1	hypothetical protein PM2_020 [Pectobacterium bacteriophage PM2]AHY24982.1 hypothetic	3.4e-96	3.7e-96	329.3	142
2	YP_009190180.1	conserved hypothetical protein [Edwardsiella phage PEi20]BAQ22672.1 conserved hypoth	0.0000023	0.0000048	37.2	122
