# Supplementary material for: Influence of Non-canonical DNA Bases on the Genomic Diversity of Tevenvirinae
Source: Front Microbiol. 2021 Apr 6;12:632686. doi: 10.3389/fmicb.2021.632686 (PMC8056088; doi:10.3389/fmicb.2021.632686)
Supplement: Supplementary Data Sheet 2 — The results of the BLAST-assisted (“txt” files) and HMMER-assisted (“xlsx” files) searches for GSC homologs. The clusters containing homologs of proteins from other organisms are listed. [file Data_Sheet_2.ZIP › Data sheet 2/Group V/47595.txt]

RID: 6HXMAB0P01R	
Job Title:Protein Sequence				
Program: BLASTP 
Query: None ID: lcl|Query_37025(amino acid) Length: 80
Database: nr All non-redundant GenBank CDS translations+PDB+SwissProt+PIR+PRF excluding environmental samples from WGS projects
	
Sequences producing significant alignments:
                                                                  Max    Total Query   E   Per.                  
Description                                                       Score  Score cover Value Ident  Accession        
hypothetical protein PM2_073 [Pectobacterium bacteriophage PM2]   174    174   100%  1e-55 100.00 YP_009211494.1   
hypothetical protein FFEPELFE_00032 [Shigella phage phi25-307]    41.2   41.2  98%   0.007 27.85  AYD79274.1       
hypothetical protein JS09_0111 [Escherichia phage vB_EcoM_JS09]   39.8   39.8  95%   0.028 31.58  YP_009037434.1   
hypothetical protein KEPCLCAE_00172 [Escherichia phage p000v]     39.8   39.8  95%   0.029 31.58  AYN56347.1       
hypothetical protein [Escherichia phage FP43]                     34.2   34.2  88%   4.3   22.54  QGT55248.1       
SpoIIIAH-like family protein [Solibacillus kalamii]               34.8   34.8  93%   8.0   29.49  WP_087616182.1   
hypothetical protein [Clostridioides difficile]                   33.3   33.3  77%   8.4   25.40  WP_074146744.1   
MULTISPECIES: SpoIIIAH-like family protein [Solibacillus]         34.8   34.8  93%   8.7   29.49  WP_008404261.1   
hypothetical protein [Pediococcus pentosaceus]                    34.8   34.8  70%   9.1   33.33  WP_094104448.1   
hypothetical protein [Rhizobiales bacterium]                      34.8   34.8  61%   9.2   26.53  WP_113208492.1   
hypothetical protein [Rhizobiales bacterium]                      34.8   34.8  61%   9.3   26.53  WP_113146155.1   

Alignments:
>hypothetical protein PM2_073 [Pectobacterium bacteriophage PM2]
Sequence ID: YP_009211494.1 Length: 80 
>hypothetical protein PM2_073 [Pectobacterium bacteriophage PM2]
Sequence ID: AHY25035.1 Length: 80  
Range 1: 1 to 80

Score:174 bits(580), Expect:1e-55, 
Method:Compositional matrix adjust., 
Identities:80/80(100%), Positives:80/80(100%), Gaps:0/80(0%)

Query  1   MQLKLTSKVRSLEFKVENGPRIFVKFDELTKTLSVECNLEHIIMSGNELMDTFAFWRNLK  60
           MQLKLTSKVRSLEFKVENGPRIFVKFDELTKTLSVECNLEHIIMSGNELMDTFAFWRNLK
Sbjct  1   MQLKLTSKVRSLEFKVENGPRIFVKFDELTKTLSVECNLEHIIMSGNELMDTFAFWRNLK  60

Query  61  VLGIDITPREADHFLYICTR  80
           VLGIDITPREADHFLYICTR
Sbjct  61  VLGIDITPREADHFLYICTR  80


>hypothetical protein FFEPELFE_00032 [Shigella phage phi25-307]
Sequence ID: AYD79274.1 Length: 79 
Range 1: 4 to 79

Score:41.2 bits(125), Expect:0.007, 
Method:Compositional matrix adjust., 
Identities:22/79(28%), Positives:45/79(56%), Gaps:3/79(3%)

Query  2   QLKLTSKVRSLEFKVENGPRIFVKFDELTKTLSVECNLEHIIMSGNELMDTFAFWRNLKV  61
           +L +T+  + LE  V NG  I   +D LT  ++V C  +   +   E  + + F++ +  
Sbjct  4   ELDITTSKKRLEVVV-NGSTIKFVYDTLTDAITVSCGGKAFSLDSTE--NKYPFYKGIFD  60

Query  62  LGIDITPREADHFLYICTR  80
           +G+DI+ R+A+++ Y+ T+
Sbjct  61  MGVDISVRQANYLHYLITK  79


>hypothetical protein JS09_0111 [Escherichia phage vB_EcoM_JS09]
Sequence ID: YP_009037434.1 Length: 79 
>hypothetical protein JS09_0111 [Escherichia phage vB_EcoM_JS09]
Sequence ID: AIA80078.1 Length: 79  
Range 1: 8 to 79

Score:39.8 bits(120), Expect:0.028, 
Method:Compositional matrix adjust., 
Identities:24/76(32%), Positives:44/76(57%), Gaps:4/76(5%)

Query  5   LTSKVRSLEFKVENGPRIFVKFDELTKTLSVECNLEHIIMSGNELMDTFAFWRNLKVLGI  64
           +TSK R LE  V NG  I   +D LT  ++V C  +   +   E  + + F++ +  +G+
Sbjct  8   ITSKKR-LEVVV-NGSTIKFVYDTLTDAITVSCGGKAFSLDSTE--NKYPFYKGIFDMGV  63

Query  65  DITPREADHFLYICTR  80
           DI+ R+A+++ Y+ T+
Sbjct  64  DISVRQANYLHYLITK  79


>hypothetical protein KEPCLCAE_00172 [Escherichia phage p000v]
Sequence ID: AYN56347.1 Length: 79 
Range 1: 8 to 79

Score:39.8 bits(120), Expect:0.029, 
Method:Compositional matrix adjust., 
Identities:24/76(32%), Positives:44/76(57%), Gaps:4/76(5%)

Query  5   LTSKVRSLEFKVENGPRIFVKFDELTKTLSVECNLEHIIMSGNELMDTFAFWRNLKVLGI  64
           +TSK R LE  V NG  I   +D LT  ++V C  +   +   E  + + F++ +  +G+
Sbjct  8   ITSKKR-LEVVV-NGSTIKFVYDTLTDAITVSCGGKAFSLDSTE--NKYPFYKGIFDMGV  63

Query  65  DITPREADHFLYICTR  80
           DI+ R+A+++ Y+ T+
Sbjct  64  DISVRQANYLHYLITK  79


>hypothetical protein [Escherichia phage FP43]
Sequence ID: QGT55248.1 Length: 79 
Range 1: 12 to 79

Score:34.2 bits(101), Expect:4.3, 
Method:Compositional matrix adjust., 
Identities:16/71(23%), Positives:40/71(56%), Gaps:3/71(4%)

Query  10  RSLEFKVENGPRIFVKFDELTKTLSVECNLEHIIMSGNELMDTFAFWRNLKVLGIDITPR  69
           + L+ K+ N   + +++D LT  ++V C+         E  + +  ++ +  +G+DITPR
Sbjct  12  KHLDVKIGNSI-VRIEYDILTDAITVSCDGNSFSFDTTE--NKYPIYKGIFDMGVDITPR  68

Query  70  EADHFLYICTR  80
           + +++L++  +
Sbjct  69  DTNYLLFMLKK  79


>SpoIIIAH-like family protein [Solibacillus kalamii]
Sequence ID: WP_087616182.1 Length: 177 
>stage III sporulation protein AH [Solibacillus kalamii]
Sequence ID: OUZ40027.1 Length: 177  
Range 1: 82 to 159

Score:34.8 bits(103), Expect:8.0, 
Method:Compositional matrix adjust., 
Identities:23/78(29%), Positives:38/78(48%), Gaps:3/78(3%)

Query  4    KLTSKVRSLEFKVENGPRIFVKFDELTKTLSVECNLEHIIMS---GNELMDTFAFWRNLK  60
            +LT K+ + EF  E     F + DEL K  S E  LE +I S    + L+        ++
Sbjct  82   QLTQKIAADEFTAEEKNEAFNEMDELIKLESSEAMLEMLIKSIGYSDALVRIEGDKVAVR  141

Query  61   VLGIDITPREADHFLYIC  78
            V+  +++ + AD  LY+ 
Sbjct  142  VMSDEVSEKLADEILYVV  159


>hypothetical protein [Clostridioides difficile]
Sequence ID: WP_074146744.1 Length: 79 
Range 1: 16 to 76

Score:33.3 bits(98), Expect:8.4, 
Method:Compositional matrix adjust., 
Identities:16/63(25%), Positives:36/63(57%), Gaps:3/63(4%)

Query  16  VENGPRIF-VKFDELTKTLSVECNLEHIIMSGNELMDTFAFWRNLKVLGIDITPREADHF  74
           V+ G  I  +++D LT  ++V C+         E  + +  ++ +  +G+DITPR+ +++
Sbjct  16  VKTGDSIVRIEYDILTDAITVSCDGNSFSFDTTE--NKYPIYKGIFDMGVDITPRDTNYL  73

Query  75  LYI  77
           L++
Sbjct  74  LFM  76


>MULTISPECIES: SpoIIIAH-like family protein [Solibacillus]
Sequence ID: WP_008404261.1 Length: 177 
>stage III sporulation protein AH [Solibacillus silvestris]
Sequence ID: AMO85980.1 Length: 177 >Stage III sporulation protein AH [Solibacillus isronensis B3W22]
Sequence ID: EKB46652.1 Length: 177 >stage III sporulation protein AH [Solibacillus silvestris]
Sequence ID: OBW60075.1 Length: 177 >hypothetical protein SSIL_1682 [Solibacillus silvestris StLB046]
Sequence ID: BAK16105.1 Length: 177  
Range 1: 82 to 159

Score:34.8 bits(103), Expect:8.7, 
Method:Compositional matrix adjust., 
Identities:23/78(29%), Positives:38/78(48%), Gaps:3/78(3%)

Query  4    KLTSKVRSLEFKVENGPRIFVKFDELTKTLSVECNLEHIIMS---GNELMDTFAFWRNLK  60
            +LT K+ + EF  E     F + DEL K  S E  LE +I S    + L+        ++
Sbjct  82   QLTQKIAADEFTAEEKNEAFNEMDELIKLESSEAMLEMLIKSIGYSDALVRIEGDKVAVR  141

Query  61   VLGIDITPREADHFLYIC  78
            V+  +++ + AD  LY+ 
Sbjct  142  VMSDEVSEKLADEILYVV  159


>hypothetical protein [Pediococcus pentosaceus]
Sequence ID: WP_094104448.1 Length: 225 
>hypothetical protein S100892_01120 [Pediococcus pentosaceus]
Sequence ID: ARW19693.1 Length: 225  
Range 1: 83 to 142

Score:34.8 bits(103), Expect:9.1, 
Method:Compositional matrix adjust., 
Identities:20/60(33%), Positives:30/60(50%), Gaps:4/60(6%)

Query  25   KFDELTKTLSVECNLEHIIMSGNELMD---TFAF-WRNLKVLGIDITPREADHFLYICTR  80
            +F    K++S+    E  +   N L+D    F F WR     G D+ P+E D++LY C R
Sbjct  83   EFYTAGKSISLSDATESSVSDANTLLDLVIDFMFEWRVPFKKGYDLLPKEEDYYLYQCCR  142


>hypothetical protein [Rhizobiales bacterium]
Sequence ID: WP_113208492.1 Length: 193 
Range 1: 95 to 143

Score:34.8 bits(103), Expect:9.2, 
Method:Compositional matrix adjust., 
Identities:13/49(27%), Positives:30/49(61%), Gaps:0/49(0%)

Query  3    LKLTSKVRSLEFKVENGPRIFVKFDELTKTLSVECNLEHIIMSGNELMD  51
            L++  + RS++F  ++G  ++V   EL  ++  EC++ H++   + L+D
Sbjct  95   LQIPDQRRSIDFGRQHGLAVYVNGAELPASVYEECDINHVVAEFSRLLD  143


>hypothetical protein [Rhizobiales bacterium]
Sequence ID: WP_113146155.1 Length: 193 
Range 1: 95 to 143

Score:34.8 bits(103), Expect:9.3, 
Method:Compositional matrix adjust., 
Identities:13/49(27%), Positives:30/49(61%), Gaps:0/49(0%)

Query  3    LKLTSKVRSLEFKVENGPRIFVKFDELTKTLSVECNLEHIIMSGNELMD  51
            L++  + RS++F  ++G  ++V   EL  ++  EC++ H++   + L+D
Sbjct  95   LQIPDQRRSIDFGRQHGLAVYVNGAELPASVYEECDINHVVAEFSRLLD  143


		
