# Supplementary material for: Influence of Non-canonical DNA Bases on the Genomic Diversity of Tevenvirinae
Source: Front Microbiol. 2021 Apr 6;12:632686. doi: 10.3389/fmicb.2021.632686 (PMC8056088; doi:10.3389/fmicb.2021.632686)
Supplement: Supplementary Data Sheet 2 — The results of the BLAST-assisted (“txt” files) and HMMER-assisted (“xlsx” files) searches for GSC homologs. The clusters containing homologs of proteins from other organisms are listed. [file Data_Sheet_2.ZIP › Data sheet 2/Group V/47600.txt]

RID: 6HYJYHSU01R	
Job Title:Protein Sequence				
Program: BLASTP 
Query: None ID: lcl|Query_4955(amino acid) Length: 67
Database: nr All non-redundant GenBank CDS translations+PDB+SwissProt+PIR+PRF excluding environmental samples from WGS projects
	
Sequences producing significant alignments:
                                                                  Max    Total Query   E   Per.                  
Description                                                       Score  Score cover Value Ident  Accession        
hypothetical protein PM2_078 [Pectobacterium bacteriophage PM2]   142    142   100%  3e-43 100.00 YP_009211499.1   
putative membrane protein [Enterobacter phage vB_EclM_CIP9]       64.1   64.1  100%  4e-12 41.79  QHS01717.1       
conserved hypothetical predicted membrane protein [Edwardsiell... 59.7   59.7  100%  2e-10 40.30  YP_009190235.1   
conserved hypothetical predicted membrane protein [Edwardsiell... 59.1   59.1  100%  4e-10 38.81  BAQ23028.1       
hypothetical protein HX01_098 [Escherichia phage HX01]            38.0   38.0  97%   0.078 33.33  YP_006907242.1   
hypothetical protein [Escherichia phage ST0]                      37.7   37.7  97%   0.10  33.33  YP_009608325.1   
hypothetical protein KAW1E185_00078 [Escherichia phage...         37.7   37.7  97%   0.11  31.88  QBQ78361.1       
hypothetical protein [Escherichia phage wV7]                      37.4   37.4  97%   0.13  31.88  YP_007004817.1   
hypothetical protein G2540_00078 [Escherichia phage...            37.4   37.4  97%   0.14  31.88  QBO63320.1       
hypothetical protein FFEPELFE_00040 [Shigella phage phi25-307]    37.4   37.4  97%   0.14  31.88  AYD79282.1       
hypothetical protein [Shigella phage SSE1]                        37.1   37.1  97%   0.16  31.88  QBZ70975.1       
hypothetical protein [Vibrio aestivus]                            37.1   37.1  71%   0.17  27.08  WP_112419236.1   
hypothetical protein [Vibrio mexicanus]                           37.1   37.1  71%   0.18  27.08  WP_047044268.1   
hypothetical protein [Escherichia phage SF]                       36.5   36.5  97%   0.27  31.88  AWY07922.1       
hypothetical protein [Salmonella enterica subsp. enterica]        36.5   36.5  97%   0.28  31.88  EAA6275544.1     
MULTISPECIES: hypothetical protein [Klebsiella]                   36.5   36.5  94%   0.32  26.98  WP_110203390.1   
hypothetical protein [Shigella phage SHBML-50-1]                  36.2   36.2  89%   0.38  32.81  YP_009288443.1   
hypothetical protein [Escherichia phage slur07]                   35.9   35.9  89%   0.44  32.81  YP_009197378.1   
hypothetical protein e112_078 [Escherichia phage vB_EcoM_112]     35.9   35.9  97%   0.47  31.88  YP_009030683.1   
hypothetical protein [Escherichia coli]                           35.9   35.9  97%   0.54  31.88  WP_015995924.1   
hypothetical protein [Salmonella phage SG1]                       35.7   35.7  97%   0.59  31.88  ASZ76257.1       
hypothetical protein JD18_051 [Klebsiella phage JD18]             35.7   35.7  94%   0.63  25.40  YP_009190632.1   
hypothetical protein G2285_00080 [Escherichia phage...            35.4   35.4  97%   0.84  31.88  QBO62508.1       
hypothetical protein Sf23_gp197 [Shigella phage Sf23]             35.1   35.1  97%   1.00  30.43  ATE86607.1       
hypothetical protein [Klebsiella phage KP1]                       35.1   35.1  94%   1.1   25.40  AUV57409.1       
hypothetical protein [Escherichia phage EC121]                    35.1   35.1  97%   1.2   31.88  ASZ76911.1       
hypothetical protein PG7_066 [Enterobacter phage PG7]             35.4   35.4  88%   1.4   30.16  YP_009005330.1   
hypothetical protein [Cronobacter phage Pet-CM3-4]                35.1   35.1  88%   1.5   30.16  SCN45754.1       
hypothetical protein CC31p066 [Enterobacter phage CC31]           35.1   35.1  88%   1.5   28.57  YP_004009924.1   
MULTISPECIES: hypothetical protein [Bacteria]                     34.5   34.5  89%   1.8   32.81  WP_015969234.1   
hypothetical protein G10400_00077 [Escherichia phage...           34.5   34.5  89%   1.9   32.81  QBO63592.1       
gp55.8 conserved hypothetical predicted membrane protein...       34.2   34.2  97%   2.4   31.88  NP_861773.1      
Phage protein [Yersinia phage fPS-90]                             34.2   34.2  89%   2.5   32.81  VEV88919.1       
hypothetical protein [Enterobacteria phage Aplg8]                 34.2   34.2  89%   2.5   31.25  ANZ50925.1       
hypothetical protein [Methanococcus maripaludis]                  33.9   33.9  37%   2.5   56.00  WP_013999057.1   
acyl-CoA thioesterase [Candidatus Marinimicrobia bacterium]       35.4   35.4  85%   2.7   34.48  MBI44730.1       
hypothetical protein [Escherichia phage OLB35]                    34.2   34.2  97%   2.8   31.88  AYR03992.1       
MMPL family transporter [Bradyrhizobium lablabi]                  35.9   35.9  71%   2.8   37.50  WP_100418834.1   
gp55.8 hypothetical protein [Enterobacteria phage RB51]           33.9   33.9  97%   2.9   30.43  YP_002854033.1   
glycerol-3-phosphate 1-O-acyltransferase PlsY [Legionella...      35.7   35.7  76%   3.1   33.33  WP_058520958.1   
putative membrane protein [Escherichia phage APCEc01]             33.9   33.9  97%   3.6   31.88  YP_009225183.1   
MULTISPECIES: glycerol-3-phosphate 1-O-acyltransferase PlsY...    35.1   35.1  76%   4.7   33.33  WP_110143926.1   
glycerol-3-phosphate 1-O-acyltransferase PlsY [Fluoribacter...    35.1   35.1  76%   5.3   35.29  WP_131794050.1   
glycerol-3-phosphate 1-O-acyltransferase PlsY [Fluoribacter...    35.1   35.1  76%   5.3   35.29  WP_058468151.1   
DUF2273 domain-containing protein [Lactobacillus hokkaidonensis]  33.0   33.0  67%   5.6   28.89  WP_041093166.1   
aspartate/glutamate racemase family protein [Sinorhizobium...     34.2   34.2  62%   7.9   38.10  WP_127666505.1   
hypothetical protein [Cronobacter sakazakii]                      34.5   34.5  59%   8.2   41.86  WP_104673237.1   
aspartate/glutamate racemase family protein [Sinorhizobium...     33.9   33.9  62%   8.2   38.10  RVH83022.1       
glycerol-3-phosphate 1-O-acyltransferase PlsY [Legionella anisa]  34.5   34.5  76%   9.3   33.33  WP_019234723.1   
aspartate/glutamate racemase family protein [Sinorhizobium...     33.9   33.9  62%   9.6   38.10  WP_153416750.1   
aspartate/glutamate racemase family protein [Sinorhizobium...     33.9   33.9  62%   9.9   38.10  WP_153320437.1   

Alignments:
>hypothetical protein PM2_078 [Pectobacterium bacteriophage PM2]
Sequence ID: YP_009211499.1 Length: 67 
>hypothetical protein PM2_078 [Pectobacterium bacteriophage PM2]
Sequence ID: AHY25040.1 Length: 67  
Range 1: 1 to 67

Score:142 bits(470), Expect:3e-43, 
Method:Compositional matrix adjust., 
Identities:67/67(100%), Positives:67/67(100%), Gaps:0/67(0%)

Query  1   MTKFRNFLVMFVFFVAIAYGFIAIIPFVIMCQLASLIDPASDGEKFDIKETTRRLSDKIN  60
           MTKFRNFLVMFVFFVAIAYGFIAIIPFVIMCQLASLIDPASDGEKFDIKETTRRLSDKIN
Sbjct  1   MTKFRNFLVMFVFFVAIAYGFIAIIPFVIMCQLASLIDPASDGEKFDIKETTRRLSDKIN  60

Query  61  ELSEKLK  67
           ELSEKLK
Sbjct  61  ELSEKLK  67


>putative membrane protein [Enterobacter phage vB_EclM_CIP9]
Sequence ID: QHS01717.1 Length: 71 
Range 1: 1 to 67

Score:64.1 bits(203), Expect:4e-12, 
Method:Compositional matrix adjust., 
Identities:28/67(42%), Positives:42/67(62%), Gaps:0/67(0%)

Query  1   MTKFRNFLVMFVFFVAIAYGFIAIIPFVIMCQLASLIDPASDGEKFDIKETTRRLSDKIN  60
           MT+FR +LV+ +F + +AY  +A+IP VI+  L   IDP  DGEKFD K +  +   K+ 
Sbjct  1   MTQFRKYLVVILFVILMAYAMVAMIPVVIVAALIHYIDPKIDGEKFDFKASIDKAISKVE  60

Query  61  ELSEKLK  67
             +E +K
Sbjct  61  AKAEAMK  67


>conserved hypothetical predicted membrane protein [Edwardsiella phage PEi20]
Sequence ID: YP_009190235.1 Length: 71 
>conserved hypothetical predicted membrane protein [Edwardsiella phage PEi20]
Sequence ID: BAQ22727.1 Length: 71  
Range 1: 1 to 67

Score:59.7 bits(188), Expect:2e-10, 
Method:Compositional matrix adjust., 
Identities:27/67(40%), Positives:41/67(61%), Gaps:0/67(0%)

Query  1   MTKFRNFLVMFVFFVAIAYGFIAIIPFVIMCQLASLIDPASDGEKFDIKETTRRLSDKIN  60
           M +FR +LV+ +F + +AY + A+IP VI   L   IDP  DG+KFD K +  +   K+ 
Sbjct  1   MIQFRKYLVVVLFVILMAYALTAMIPVVIFAALIHYIDPKVDGQKFDFKASIDKAIAKVE  60

Query  61  ELSEKLK  67
             +E+LK
Sbjct  61  AKAEELK  67


>conserved hypothetical predicted membrane protein [Edwardsiella phage PEi26]
Sequence ID: BAQ23028.1 Length: 71 
Range 1: 1 to 67

Score:59.1 bits(186), Expect:4e-10, 
Method:Compositional matrix adjust., 
Identities:26/67(39%), Positives:41/67(61%), Gaps:0/67(0%)

Query  1   MTKFRNFLVMFVFFVAIAYGFIAIIPFVIMCQLASLIDPASDGEKFDIKETTRRLSDKIN  60
           M +FR +LV+ +F + +AY + A+IP +I   L   IDP  DG+KFD K +  +   K+ 
Sbjct  1   MIQFRKYLVVVLFVILMAYALTAMIPVIIFAALIHYIDPKVDGQKFDFKASIDKAIAKVE  60

Query  61  ELSEKLK  67
             +E+LK
Sbjct  61  AKAEELK  67


>hypothetical protein HX01_098 [Escherichia phage HX01]
Sequence ID: YP_006907242.1 Length: 71 
>hypothetical protein JS09_0103 [Escherichia phage vB_EcoM_JS09]
Sequence ID: YP_009037426.1 Length: 71 >hypothetical protein [Shigella phage Shf125875]
Sequence ID: YP_009100621.1 Length: 71 >hypothetical protein DPMPNEAM_00097 [Escherichia phage p000y]
Sequence ID: AYN56526.1 Length: 71 >hypothetical protein HX01_098 [Escherichia phage HX01]
Sequence ID: AFU20405.1 Length: 71 >hypothetical protein JS09_0103 [Escherichia phage vB_EcoM_JS09]
Sequence ID: AIA80070.1 Length: 71 >hypothetical protein [Shigella phage Shf125875]
Sequence ID: AIM50661.1 Length: 71  
Range 1: 1 to 69

Score:38.0 bits(114), Expect:0.078, 
Method:Compositional matrix adjust., 
Identities:23/69(33%), Positives:37/69(53%), Gaps:4/69(5%)

Query  1   MTKFR----NFLVMFVFFVAIAYGFIAIIPFVIMCQLASLIDPASDGEKFDIKETTRRLS  56
           M KFR    +FL    FF+ +A G I +IPF ++  L SLI P       +  E   +++
Sbjct  1   MYKFRKGLADFLTTVTFFLFMAVGAIFLIPFTVVFFLISLISPEKGLSSSEFNERLDKIT  60

Query  57  DKINELSEK  65
           +K+N + +K
Sbjct  61  NKLNSVLDK  69


>hypothetical protein [Escherichia phage ST0]
Sequence ID: YP_009608325.1 Length: 71 
>hypothetical protein [Escherichia phage ST0]
Sequence ID: ASD53747.1 Length: 71  
Range 1: 1 to 69

Score:37.7 bits(113), Expect:0.10, 
Method:Compositional matrix adjust., 
Identities:23/69(33%), Positives:37/69(53%), Gaps:4/69(5%)

Query  1   MTKFR----NFLVMFVFFVAIAYGFIAIIPFVIMCQLASLIDPASDGEKFDIKETTRRLS  56
           M KFR    +FL    FF+ +A G I +IPF ++  L SLI P       +  E   +++
Sbjct  1   MCKFRKGLADFLTTVTFFLFMAVGAIFLIPFTVVFFLISLISPEKGLSSSEFNERLDKIT  60

Query  57  DKINELSEK  65
           +K+N + +K
Sbjct  61  NKLNSVLDK  69


>hypothetical protein KAW1E185_00078 [Escherichia phage vB_EcoM_KAW1E185]
Sequence ID: QBQ78361.1 Length: 71 
Range 1: 1 to 69

Score:37.7 bits(113), Expect:0.11, 
Method:Compositional matrix adjust., 
Identities:22/69(32%), Positives:38/69(55%), Gaps:4/69(5%)

Query  1   MTKFR----NFLVMFVFFVAIAYGFIAIIPFVIMCQLASLIDPASDGEKFDIKETTRRLS  56
           M KFR    +FL    FF+ +A G I +IPF+++  + SLI P       +  E   +++
Sbjct  1   MYKFRKGLADFLTTVTFFLFMAVGAIFLIPFIVVFFVISLISPEKGLSSSEFNERLDKIT  60

Query  57  DKINELSEK  65
           +K+N + +K
Sbjct  61  NKLNSVLDK  69


>hypothetical protein [Escherichia phage wV7]
Sequence ID: YP_007004817.1 Length: 71 
>conserved hypothetical protein [Escherichia phage AR1]
Sequence ID: YP_009167889.1 Length: 71 >hypothetical protein ECTP7_01223 [Escherichia coli O157 typing phage 7]
Sequence ID: AKE46090.1 Length: 71 >hypothetical protein [Escherichia phage MLF4]
Sequence ID: AYR03814.1 Length: 71 >hypothetical protein [Salmonella enterica]
Sequence ID: EBJ7676701.1 Length: 71 >hypothetical protein [Salmonella enterica subsp. enterica serovar Braenderup]
Sequence ID: EDB5153651.1 Length: 71 >hypothetical protein [Salmonella enterica subsp. enterica]
Sequence ID: EDU9380905.1 Length: 71 >hypothetical protein G4507_00077 [Escherichia phage vB_EcoM_G4507]
Sequence ID: QBO66044.1 Length: 71  
Range 1: 1 to 69

Score:37.4 bits(112), Expect:0.13, 
Method:Compositional matrix adjust., 
Identities:22/69(32%), Positives:38/69(55%), Gaps:4/69(5%)

Query  1   MTKFR----NFLVMFVFFVAIAYGFIAIIPFVIMCQLASLIDPASDGEKFDIKETTRRLS  56
           M KFR    +FL    FF+ +A G I +IPF+++  + SLI P       +  E   +++
Sbjct  1   MYKFRKGLADFLTTVTFFLFMAVGAIFLIPFIVVFFVISLISPEKGLSSSEFNERLDKIT  60

Query  57  DKINELSEK  65
           +K+N + +K
Sbjct  61  NKLNAVLDK  69


>hypothetical protein G2540_00078 [Escherichia phage vB_EcoM_G2540]
Sequence ID: QBO63320.1 Length: 71 
>hypothetical protein R5505_00078 [Escherichia phage vB_EcoM_R5505]
Sequence ID: QBQ79684.1 Length: 71  
Range 1: 1 to 69

Score:37.4 bits(112), Expect:0.14, 
Method:Compositional matrix adjust., 
Identities:22/69(32%), Positives:38/69(55%), Gaps:4/69(5%)

Query  1   MTKFR----NFLVMFVFFVAIAYGFIAIIPFVIMCQLASLIDPASDGEKFDIKETTRRLS  56
           M KFR    +FL    FF+ +A G I +IPF+++  + SLI P       +  E   +++
Sbjct  1   MYKFRKGLADFLTTVTFFLFMAVGAIFLIPFIVVFFVISLISPEKGLSSSEFNERLDKIT  60

Query  57  DKINELSEK  65
           +K+N + +K
Sbjct  61  NKLNAVLDK  69


>hypothetical protein FFEPELFE_00040 [Shigella phage phi25-307]
Sequence ID: AYD79282.1 Length: 71 
Range 1: 1 to 69

Score:37.4 bits(112), Expect:0.14, 
Method:Compositional matrix adjust., 
Identities:22/69(32%), Positives:38/69(55%), Gaps:4/69(5%)

Query  1   MTKFR----NFLVMFVFFVAIAYGFIAIIPFVIMCQLASLIDPASDGEKFDIKETTRRLS  56
           M KFR    +FL    FF+ +A G I +IPF ++  + SLI P       +  E   +++
Sbjct  1   MYKFRKGLADFLTTVTFFLFMAVGAIFLIPFTVVFFVISLISPEKGLSSSEFNERLDKIT  60

Query  57  DKINELSEK  65
           +K+N++ +K
Sbjct  61  NKLNDVLDK  69


>hypothetical protein [Shigella phage SSE1]
Sequence ID: QBZ70975.1 Length: 71 
Range 1: 1 to 69

Score:37.1 bits(111), Expect:0.16, 
Method:Compositional matrix adjust., 
Identities:22/69(32%), Positives:37/69(53%), Gaps:4/69(5%)

Query  1   MTKFR----NFLVMFVFFVAIAYGFIAIIPFVIMCQLASLIDPASDGEKFDIKETTRRLS  56
           M KFR    +FL    FF+ +A G I +IPF ++  + SLI P       +  E   +++
Sbjct  1   MYKFRKGLADFLTTVTFFLFMAVGAIILIPFTVVFFVISLISPEKGLSSSEFNERLGKIT  60

Query  57  DKINELSEK  65
           +K+N + +K
Sbjct  61  NKLNSVLDK  69


>hypothetical protein [Vibrio aestivus]
Sequence ID: WP_112419236.1 Length: 74 
Range 1: 6 to 53

Score:37.1 bits(111), Expect:0.17, 
Method:Compositional matrix adjust., 
Identities:13/48(27%), Positives:31/48(64%), Gaps:0/48(0%)

Query  12  VFFVAIAYGFIAIIPFVIMCQLASLIDPASDGEKFDIKETTRRLSDKI  59
           VF VAI +G++A++ +    Q  S I+ + + E  +++E  ++L++++
Sbjct  6   VFIVAIVFGWLALMKYFNHQQAMSKINESQNAESEELREQVQQLTERV  53


>hypothetical protein [Vibrio mexicanus]
Sequence ID: WP_047044268.1 Length: 74 
Range 1: 6 to 53

Score:37.1 bits(111), Expect:0.18, 
Method:Compositional matrix adjust., 
Identities:13/48(27%), Positives:30/48(62%), Gaps:0/48(0%)

Query  12  VFFVAIAYGFIAIIPFVIMCQLASLIDPASDGEKFDIKETTRRLSDKI  59
           VF VAI +G++A++ +    Q  S I+ +   E  +++E  ++L++++
Sbjct  6   VFIVAIVFGWLALMKYFNHQQAMSKINESQSAENEELREQVKQLTERV  53


>hypothetical protein [Escherichia phage SF]
Sequence ID: AWY07922.1 Length: 71 
>hypothetical protein [Escherichia phage PHB12]
Sequence ID: QBP05695.1 Length: 71  
Range 1: 1 to 69

Score:36.5 bits(109), Expect:0.27, 
Method:Compositional matrix adjust., 
Identities:22/69(32%), Positives:37/69(53%), Gaps:4/69(5%)

Query  1   MTKFR----NFLVMFVFFVAIAYGFIAIIPFVIMCQLASLIDPASDGEKFDIKETTRRLS  56
           M KFR    +FL    FF+ +A G I +IPF ++  + SLI P       +  E   +++
Sbjct  1   MYKFRKGLADFLTTVTFFLFMAVGAIFLIPFTVVFFVISLISPEKGLSSSEFNERLDKIT  60

Query  57  DKINELSEK  65
           +K+N + +K
Sbjct  61  NKLNSVLDK  69


>hypothetical protein [Salmonella enterica subsp. enterica]
Sequence ID: EAA6275544.1 Length: 71 
Range 1: 1 to 69

Score:36.5 bits(109), Expect:0.28, 
Method:Compositional matrix adjust., 
Identities:22/69(32%), Positives:37/69(53%), Gaps:4/69(5%)

Query  1   MTKFR----NFLVMFVFFVAIAYGFIAIIPFVIMCQLASLIDPASDGEKFDIKETTRRLS  56
           M KFR    +FL    FF+ +A G I +IPF ++  + SLI P       +  E   +++
Sbjct  1   MYKFRKGLADFLTTVTFFLFMAVGAIFLIPFTVVFFVISLISPEKGLSSSEFNERLDKIT  60

Query  57  DKINELSEK  65
           +K+N + +K
Sbjct  61  NKLNSVLDK  69


>MULTISPECIES: hypothetical protein [Klebsiella]
Sequence ID: WP_110203390.1 Length: 70 
>putative membrane protein [Klebsiella phage vB_KpnM_KpV477]
Sequence ID: YP_009288745.1 Length: 70 >hypothetical protein [Klebsiella phage KPV15]
Sequence ID: APD20449.1 Length: 70 >hypothetical protein CPT_Mineola_065 [Klebsiella phage Mineola]
Sequence ID: AWY06960.1 Length: 70 >hypothetical protein [Klebsiella phage KP179]
Sequence ID: AYD80817.1 Length: 70 >hypothetical protein KPN2_59 [Klebsiella phage KPN2 HKu-2019]
Sequence ID: QEG10983.1 Length: 70 >hypothetical protein KPN6_169 [Klebsiella phage KPN6]
Sequence ID: QEG11802.1 Length: 70  
Range 1: 8 to 70

Score:36.5 bits(109), Expect:0.32, 
Method:Compositional matrix adjust., 
Identities:17/63(27%), Positives:34/63(53%), Gaps:0/63(0%)

Query  5   RNFLVMFVFFVAIAYGFIAIIPFVIMCQLASLIDPASDGEKFDIKETTRRLSDKINELSE  64
           R F+   + +VA+  G    IPF+++  +A  I+P    EK+  +E  +R++    +L +
Sbjct  8   RKFISNVIALVALTAGAFVAIPFIVLIIIADWINPTKKDEKLSNEEFQKRVNTLTAKLQQ  67

Query  65  KLK  67
            +K
Sbjct  68  VMK  70


>hypothetical protein [Shigella phage SHBML-50-1]
Sequence ID: YP_009288443.1 Length: 70 
>hypothetical protein [Shigella phage SHBML-50-1]
Sequence ID: ANN87282.1 Length: 70 >hypothetical protein [Enterobacteria phage vB_EcoM_IME339]
Sequence ID: AWD91600.1 Length: 70  
Range 1: 1 to 64

Score:36.2 bits(108), Expect:0.38, 
Method:Compositional matrix adjust., 
Identities:21/64(33%), Positives:35/64(54%), Gaps:4/64(6%)

Query  1   MTKFR----NFLVMFVFFVAIAYGFIAIIPFVIMCQLASLIDPASDGEKFDIKETTRRLS  56
           M KFR    +FL    FF+ +A G I +IPF+++  + SLI P       +  E   +++
Sbjct  1   MYKFRKGLADFLTTVTFFLFMAVGAIFLIPFIVIFFVISLISPEKGLSSSEFNERLDKIT  60

Query  57  DKIN  60
           +K+N
Sbjct  61  NKLN  64


>hypothetical protein [Escherichia phage slur07]
Sequence ID: YP_009197378.1 Length: 70 
>hypothetical protein G28_00076 [Escherichia phage vB_EcoM-G28]
Sequence ID: AVH85910.1 Length: 70 >hypothetical protein G50_00074 [Escherichia phage vB_EcoM_G50]
Sequence ID: QBO64948.1 Length: 70 >hypothetical protein CM8_00070 [Shigella phage CM8]
Sequence ID: QEG04756.1 Length: 70 >hypothetical protein [Escherichia phage slur07]
Sequence ID: CUL02436.1 Length: 70  
Range 1: 1 to 64

Score:35.9 bits(107), Expect:0.44, 
Method:Compositional matrix adjust., 
Identities:21/64(33%), Positives:35/64(54%), Gaps:4/64(6%)

Query  1   MTKFR----NFLVMFVFFVAIAYGFIAIIPFVIMCQLASLIDPASDGEKFDIKETTRRLS  56
           M KFR    +FL    FF+ +A G I +IPF+++  + SLI P       +  E   +++
Sbjct  1   MYKFRKGLADFLTTVTFFLFMAVGAIFLIPFIVVFFVISLISPEKGLSSSEFNERLDKIT  60

Query  57  DKIN  60
           +K+N
Sbjct  61  NKLN  64


>hypothetical protein e112_078 [Escherichia phage vB_EcoM_112]
Sequence ID: YP_009030683.1 Length: 71 
>putative membrane protein [Yersinia phage PST]
Sequence ID: YP_009153674.1 Length: 71 >unnamed protein product [Escherichia phage slur02]
Sequence ID: YP_009210265.1 Length: 71 >hypothetical protein [Shigella phage SHFML-11]
Sequence ID: YP_009277717.1 Length: 71 >hypothetical protein [Escherichia phage slur04]
Sequence ID: YP_009625296.1 Length: 71 >hypothetical protein FE6_074 [Escherichia phage vB_EcoM-fFiEco06]
Sequence ID: AUV60937.1 Length: 71 >hypothetical protein HE2_073 [Escherichia phage vB_EcoM-fHoEco02]
Sequence ID: AUV61210.1 Length: 71 >putative membrane protein [Escherichia phage vB_EcoM_JB75]
Sequence ID: AXC34195.1 Length: 71 >hypothetical protein D5505_00073 [Escherichia phage D5505]
Sequence ID: QBO61085.1 Length: 71 >hypothetical protein G8_00075 [Escherichia phage vB_EcoM_G8]
Sequence ID: QBQ79960.1 Length: 71 >hypothetical protein [Escherichia virus VEc20]
Sequence ID: QDK04204.1 Length: 71 >hypothetical protein JK38_00073 [Shigella phage JK38]
Sequence ID: QEG05923.1 Length: 71 >putative membrane protein [Escherichia phage teqhad]
Sequence ID: QHR63430.1 Length: 71 >putative membrane protein [Escherichia phage teqhal]
Sequence ID: QHR63872.1 Length: 71 >hypothetical protein [Escherichia phage slur11]
Sequence ID: CUL02850.1 Length: 71 >hypothetical protein [Escherichia phage slur13]
Sequence ID: CUL03636.1 Length: 71 >Phage protein [Escherichia virus T4]
Sequence ID: VUF55157.1 Length: 71 >hypothetical protein [Shigella phage SfPhi01]
Sequence ID: BBI58198.1 Length: 71  
Range 1: 1 to 69

Score:35.9 bits(107), Expect:0.47, 
Method:Compositional matrix adjust., 
Identities:22/69(32%), Positives:37/69(53%), Gaps:4/69(5%)

Query  1   MTKFR----NFLVMFVFFVAIAYGFIAIIPFVIMCQLASLIDPASDGEKFDIKETTRRLS  56
           M KFR    +FL    FF+ +A G I +IPF+ +  + SLI P       +  E   +++
Sbjct  1   MYKFRKGLADFLTTVTFFLFMAVGAIFLIPFIAIFFVISLISPEKGLSSSEFNERLDKIT  60

Query  57  DKINELSEK  65
           +K+N + +K
Sbjct  61  NKLNSVLDK  69


>hypothetical protein [Escherichia coli]
Sequence ID: WP_015995924.1 Length: 71 
>gp55.8 hypothetical protein [Escherichia virus RB14]
Sequence ID: YP_002854411.1 Length: 71 >hypothetical protein [Shigella phage SHFML-26]
Sequence ID: YP_009279069.1 Length: 71 >hypothetical protein Sf21_gp73 [Shigella phage Sf21]
Sequence ID: YP_009618887.1 Length: 71 >gp55.8 hypothetical protein [Escherichia phage RB14]
Sequence ID: ACP30719.1 Length: 71 >hypothetical protein EPG_076 [Escherichia phage YUEEL01]
Sequence ID: APU02707.1 Length: 71 >hypothetical protein [Escherichia phage ECO4]
Sequence ID: ASZ77201.1 Length: 71 >hypothetical protein [Enterobacteria phage vB_EcoM_IME340]
Sequence ID: AWD91860.1 Length: 71 >hypothetical protein [Escherichia phage vB_vPM_PD112]
Sequence ID: AYD85340.1 Length: 71 >glutaredoxin [Yersinia phage PYPS2T]
Sequence ID: AYJ74591.1 Length: 71 >hypothetical protein DalCa_075 [Escherichia phage vB_EcoM_DalCa]
Sequence ID: AYP69932.1 Length: 71 >hypothetical protein G29_00077 [Escherichia phage vB_EcoM_G29]
Sequence ID: QBO64396.1 Length: 71 >hypothetical protein G25403_00077 [Escherichia phage vB_EcoM_G2540-3]
Sequence ID: QBO65489.1 Length: 71 >hypothetical protein G4500_00078 [Escherichia phage vB_EcoM_G4500]
Sequence ID: QBO65766.1 Length: 71 >hypothetical protein G9062_00078 [Escherichia phage vB_EcoM_G9062]
Sequence ID: QBQ77860.1 Length: 71 >hypothetical protein OE5505_00079 [Escherichia phage vB_EcoM_OE5505]
Sequence ID: QBQ79403.1 Length: 71 >hypothetical protein EcNP1_gp032 [Escherichia phage EcNP1]
Sequence ID: QCQ57054.1 Length: 71 >Phage protein [Yersinia phage fPS-65]
Sequence ID: VEV89267.1 Length: 71 >Phage protein [Yersinia phage fPS-2]
Sequence ID: VEV89689.1 Length: 71 >gp55.8 conserved hypothetical predicted membrane protein [Escherichia phage PP01]
Sequence ID: BBC14412.1 Length: 71  
Range 1: 1 to 69

Score:35.9 bits(107), Expect:0.54, 
Method:Compositional matrix adjust., 
Identities:22/69(32%), Positives:37/69(53%), Gaps:4/69(5%)

Query  1   MTKFR----NFLVMFVFFVAIAYGFIAIIPFVIMCQLASLIDPASDGEKFDIKETTRRLS  56
           M KFR    +FL    FF+ +A G I +IPF+ +  + SLI P       +  E   +++
Sbjct  1   MYKFRKGLADFLTTVTFFLFMAVGAIFLIPFIAIFFVISLISPEKGLSSSEFNERLDKIT  60

Query  57  DKINELSEK  65
           +K+N + +K
Sbjct  61  NKLNAVLDK  69


>hypothetical protein [Salmonella phage SG1]
Sequence ID: ASZ76257.1 Length: 71 
>hypothetical protein CrRp10_cds28 [Citrobacter phage vB_CroM_CrRp10]
Sequence ID: AUV59445.1 Length: 71 >hypothetical protein [Salmonella enterica]
Sequence ID: EBK7480146.1 Length: 71 >hypothetical protein JK23_00076 [Shigella phage JK23]
Sequence ID: QEG05115.1 Length: 71 >putative membrane protein [Escherichia phage teqdroes]
Sequence ID: QHR64430.1 Length: 71  
Range 1: 1 to 69

Score:35.7 bits(106), Expect:0.59, 
Method:Compositional matrix adjust., 
Identities:22/69(32%), Positives:37/69(53%), Gaps:4/69(5%)

Query  1   MTKFR----NFLVMFVFFVAIAYGFIAIIPFVIMCQLASLIDPASDGEKFDIKETTRRLS  56
           M KFR    +FL    FF+ +A G I +IPF+ +  + SLI P       +  E   +++
Sbjct  1   MYKFRKGLADFLTTVTFFLFMAVGAIFLIPFIAIFFVISLISPEKGLSSSEFNERLDKIT  60

Query  57  DKINELSEK  65
           +K+N + +K
Sbjct  61  NKLNAVLDK  69


>hypothetical protein JD18_051 [Klebsiella phage JD18]
Sequence ID: YP_009190632.1 Length: 70 
>hypothetical protein JD18_051 [Klebsiella phage JD18]
Sequence ID: AKY01922.1 Length: 70  
Range 1: 8 to 70

Score:35.7 bits(106), Expect:0.63, 
Method:Compositional matrix adjust., 
Identities:16/63(25%), Positives:34/63(53%), Gaps:0/63(0%)

Query  5   RNFLVMFVFFVAIAYGFIAIIPFVIMCQLASLIDPASDGEKFDIKETTRRLSDKINELSE  64
           R F+   + +VA+  G    IPF+++  ++  I+P    EK+  +E  +R++    +L +
Sbjct  8   RKFISNVIALVALTAGAFVAIPFIVLIIISDWINPTKKDEKLSNEELQKRVNTLTAKLQQ  67

Query  65  KLK  67
            +K
Sbjct  68  VMK  70


>hypothetical protein G2285_00080 [Escherichia phage vB_EcoM_G2285]
Sequence ID: QBO62508.1 Length: 70 
Range 1: 1 to 69

Score:35.4 bits(105), Expect:0.84, 
Method:Compositional matrix adjust., 
Identities:22/69(32%), Positives:36/69(52%), Gaps:4/69(5%)

Query  1   MTKFR----NFLVMFVFFVAIAYGFIAIIPFVIMCQLASLIDPASDGEKFDIKETTRRLS  56
           M KFR    +FL    FF+ +A G I +IPF ++  + SLI P       +  E   +++
Sbjct  1   MYKFRKGLADFLTTVTFFLFMAVGAIFLIPFTVVFFVISLISPEKGLSSSEFNERLDKIT  60

Query  57  DKINELSEK  65
           +K+N +  K
Sbjct  61  NKLNSVLGK  69


>hypothetical protein Sf23_gp197 [Shigella phage Sf23]
Sequence ID: ATE86607.1 Length: 71 
Range 1: 1 to 69

Score:35.1 bits(104), Expect:1.00, 
Method:Compositional matrix adjust., 
Identities:21/69(30%), Positives:38/69(55%), Gaps:4/69(5%)

Query  1   MTKFR----NFLVMFVFFVAIAYGFIAIIPFVIMCQLASLIDPASDGEKFDIKETTRRLS  56
           M KFR    +FL    +F+ +A G I +IPF+++  + SLI P       +  E   +++
Sbjct  1   MYKFRKGLADFLTTVTLFLFMAVGAIFLIPFIVVFFVISLISPEKGLSSSEFNERLDKIT  60

Query  57  DKINELSEK  65
           +K+N + +K
Sbjct  61  NKLNAVLDK  69


>hypothetical protein [Klebsiella phage KP1]
Sequence ID: AUV57409.1 Length: 70 
>hypothetical protein KPN5_152 [Klebsiella phage KPN5]
Sequence ID: QEG11483.1 Length: 70 >hypothetical protein JIPhKp122_0050 [Klebsiella phage JIPh_Kp122]
Sequence ID: QGF21482.1 Length: 70  
Range 1: 8 to 70

Score:35.1 bits(104), Expect:1.1, 
Method:Compositional matrix adjust., 
Identities:16/63(25%), Positives:34/63(53%), Gaps:0/63(0%)

Query  5   RNFLVMFVFFVAIAYGFIAIIPFVIMCQLASLIDPASDGEKFDIKETTRRLSDKINELSE  64
           R F+   + +VA+  G    IPF+++  ++  I+P    EK+  +E  +R++    +L +
Sbjct  8   RKFISNVIALVALTAGAFVAIPFIVLIIISDWINPTKKDEKLSNEEFQKRVNTLTAKLQQ  67

Query  65  KLK  67
            +K
Sbjct  68  VMK  70


>hypothetical protein [Escherichia phage EC121]
Sequence ID: ASZ76911.1 Length: 71 
Range 1: 1 to 69

Score:35.1 bits(104), Expect:1.2, 
Method:Compositional matrix adjust., 
Identities:22/69(32%), Positives:36/69(52%), Gaps:4/69(5%)

Query  1   MTKFR----NFLVMFVFFVAIAYGFIAIIPFVIMCQLASLIDPASDGEKFDIKETTRRLS  56
           M KFR    +FL    FF+ +A G I +IPF+ +  + SLI P       +  E   +++
Sbjct  1   MYKFRKGLADFLTTVTFFLFMAVGAIFLIPFIAIFFVISLISPEKGLSSSEFNERLDKIT  60

Query  57  DKINELSEK  65
            K+N + +K
Sbjct  61  SKLNAVLDK  69


>hypothetical protein PG7_066 [Enterobacter phage PG7]
Sequence ID: YP_009005330.1 Length: 91 
>hypothetical protein PG7_066 [Enterobacter phage PG7]
Sequence ID: AHI60969.1 Length: 91 >hypothetical protein PSH1140_055 [Enterobacter phage myPSH1140]
Sequence ID: AVR55260.1 Length: 91 >hypothetical protein KAALPHA_70 [Klebsiella phage vB_KpnM_KaAlpha]
Sequence ID: QEG13107.1 Length: 91 >hypothetical protein prasa_gp68 [Enterobacter phage prasa_myo]
Sequence ID: QGH71643.1 Length: 91  
Range 1: 12 to 74

Score:35.4 bits(105), Expect:1.4, 
Method:Compositional matrix adjust., 
Identities:19/63(30%), Positives:37/63(58%), Gaps:4/63(6%)

Query  5   RNFLVMFVFFVAIAYGFIAIIPFVIMCQLASLIDPASDGE-KFDIKETT---RRLSDKIN  60
           R  L  ++ ++ IAYG I  +P +++  LA +I P +D + K+  +E T   RR++D + 
Sbjct  12  RTALSKLLAYLVIAYGIIVAVPALLVFGLAVIIAPKTDDKPKLSPEEVTARIRRMTDALK  71

Query  61  ELS  63
           ++ 
Sbjct  72  DIG  74


>hypothetical protein [Cronobacter phage Pet-CM3-4]
Sequence ID: SCN45754.1 Length: 91 
Range 1: 12 to 74

Score:35.1 bits(104), Expect:1.5, 
Method:Compositional matrix adjust., 
Identities:19/63(30%), Positives:37/63(58%), Gaps:4/63(6%)

Query  5   RNFLVMFVFFVAIAYGFIAIIPFVIMCQLASLIDPASDGE-KFDIKETT---RRLSDKIN  60
           R  L  ++ ++ IAYG I  +P +++  LA +I P +D + K+  +E T   RR++D + 
Sbjct  12  RTALSKLLAYLVIAYGIIVAVPALLVFGLAVIIAPKTDDKSKLSPEEVTARIRRMTDALK  71

Query  61  ELS  63
           ++ 
Sbjct  72  DIG  74


>hypothetical protein CC31p066 [Enterobacter phage CC31]
Sequence ID: YP_004009924.1 Length: 91 
>hypothetical protein CC31p066 [Enterobacter phage CC31]
Sequence ID: ADB81562.1 Length: 91  
Range 1: 12 to 74

Score:35.1 bits(104), Expect:1.5, 
Method:Compositional matrix adjust., 
Identities:18/63(29%), Positives:37/63(58%), Gaps:4/63(6%)

Query  5   RNFLVMFVFFVAIAYGFIAIIPFVIMCQLASLIDPASDGE-KFDIKETT---RRLSDKIN  60
           R  L  ++ ++ IAYG I  +P +++  +A +I P +D + K+  +E T   RR++D + 
Sbjct  12  RTALSKLLAYIVIAYGIIVAVPALLVFGMAVIIAPKTDDKPKLSPEEVTARIRRMTDALK  71

Query  61  ELS  63
           ++ 
Sbjct  72  DIG  74


>MULTISPECIES: hypothetical protein [Bacteria]
Sequence ID: WP_015969234.1 Length: 70 
>gp55.8 conserved hypothetical predicted membrane protein [Escherichia virus T4]
Sequence ID: NP_049687.1 Length: 70 >hypothetical protein Shfl2p077 [Shigella phage Shfl2]
Sequence ID: YP_004414974.1 Length: 70 >hypothetical protein ACG-C40_0074 [Escherichia phage vB_EcoM_ACG-C40]
Sequence ID: YP_006986627.1 Length: 70 >predicted membrane protein [Escherichia phage ime09]
Sequence ID: YP_007004457.1 Length: 70 >putative membrane protein [Escherichia phage RB3]
Sequence ID: YP_009098460.1 Length: 70 >putative membrane protein [Enterobacteria phage RB27]
Sequence ID: YP_009102281.1 Length: 70 >hypothetical protein ECML134_073 [Escherichia phage ECML-134]
Sequence ID: YP_009102548.1 Length: 70 >gp86 [Shigella phage pSs-1]
Sequence ID: YP_009110893.1 Length: 70 >hypothetical protein HY01_0069 [Escherichia phage HY01]
Sequence ID: YP_009148520.1 Length: 70 >protein of unknown function [Yersinia phage phiD1]
Sequence ID: YP_009149317.1 Length: 70 >hypothetical protein [Escherichia phage slur14]
Sequence ID: YP_009180847.1 Length: 70 >putative membrane protein [Escherichia phage HY03]
Sequence ID: YP_009284116.1 Length: 70 >hypothetical protein vBEcoMUFV13_g077 [Escherichia phage vB_EcoM-UFV13]
Sequence ID: YP_009290342.1 Length: 70 >hypothetical protein Sf22_gp245 [Shigella phage Sf22]
Sequence ID: YP_009614997.1 Length: 70 >hypothetical protein Sf24_gp202 [Shigella phage Sf24]
Sequence ID: YP_009619282.1 Length: 70 >hypothetical protein Shfl2p077 [Shigella phage Shfl2] [Escherichia phage slur03]
Sequence ID: YP_009625175.1 Length: 70 >hypothetical protein RB32ORF073c [Escherichia virus RB32]
Sequence ID: YP_803015.1 Length: 70 >RecName: Full=Uncharacterized 7.9 kDa protein in Gp55-nrdG intergenic region [Escherichia virus T4]
Sequence ID: P07076.1 Length: 70 >gp55.8 conserved hypothetical predicted membrane protein [Escherichia phage T4]
Sequence ID: AAD42498.1 Length: 70 >hypothetical protein RB32ORF073c [Escherichia phage RB32]
Sequence ID: ABI94897.1 Length: 70 >hypothetical protein T4Tp075 [Enterobacteria phage T4T]
Sequence ID: ADJ39792.1 Length: 70 >putative membrane protein [Enterobacteria phage RB5]
Sequence ID: AIT73083.1 Length: 70 >putative membrane protein [Enterobacteria phage RB6]
Sequence ID: AIT73354.1 Length: 70 >putative membrane protein [Enterobacteria phage RB7]
Sequence ID: AIT73625.1 Length: 70 >putative membrane protein [Enterobacteria phage RB9]
Sequence ID: AIT73897.1 Length: 70 >putative membrane protein [Enterobacteria phage RB10]
Sequence ID: AIT74169.1 Length: 70 >putative membrane protein [Enterobacteria phage RB33]
Sequence ID: AIT74713.1 Length: 70 >putative membrane protein [Enterobacteria phage RB55]
Sequence ID: AIT74988.1 Length: 70 >putative membrane protein [Enterobacteria phage RB59]
Sequence ID: AIT75260.1 Length: 70 >hypothetical protein PEC04_0057 [Escherichia phage PEC04]
Sequence ID: AKN44544.1 Length: 70 >hypothetical protein SH7_0070 [Shigella phage SH7]
Sequence ID: APC45037.1 Length: 70 >hypothetical protein Sf25_gp204 [Shigella phage Sf25]
Sequence ID: AUV63484.1 Length: 70 >hypothetical protein vBEcoMNBG2_070 [Escherichia phage vB_EcoM_NBG2]
Sequence ID: AWM12172.1 Length: 70 >hypothetical protein [Enterobacteria phage RB18]
Sequence ID: AXF42384.1 Length: 70 >hypothetical protein [Enterobacteria phage T6]
Sequence ID: AXN58112.1 Length: 70 >hypothetical protein [Escherichia phage T2]
Sequence ID: AYD82670.1 Length: 70 >hypothetical protein G2133_00078 [Escherichia phage vB_EcoM_G2133]
Sequence ID: QBO60817.1 Length: 70 >hypothetical protein G4498_00075 [Escherichia phage vB_EcoM_G4498]
Sequence ID: QBO64115.1 Length: 70 >hypothetical protein pSeSNUABM01_075 [Salmonella phage pSe_SNUABM_01]
Sequence ID: QHA33448.1 Length: 70 >putative membrane protein [Escherichia phage teqskov]
Sequence ID: QHR64370.1 Length: 70 >hypothetical protein [Escherichia phage slur08]
Sequence ID: CUL02719.1 Length: 70 >hypothetical protein KIT03_76 [Escherichia phage KIT03]
Sequence ID: BBG28596.1 Length: 70  
Range 1: 1 to 64

Score:34.5 bits(102), Expect:1.8, 
Method:Compositional matrix adjust., 
Identities:21/64(33%), Positives:34/64(53%), Gaps:4/64(6%)

Query  1   MTKFR----NFLVMFVFFVAIAYGFIAIIPFVIMCQLASLIDPASDGEKFDIKETTRRLS  56
           M KFR    +FL    FF+ +A G I +IPF+ +  + SLI P       +  E   +++
Sbjct  1   MYKFRKGLADFLTTVTFFLFMAVGAIFLIPFIAIFFVISLISPEKGLSSSEFNERLDKIT  60

Query  57  DKIN  60
           +K+N
Sbjct  61  NKLN  64


>hypothetical protein G10400_00077 [Escherichia phage vB_EcoM_G10400]
Sequence ID: QBO63592.1 Length: 70 
Range 1: 1 to 64

Score:34.5 bits(102), Expect:1.9, 
Method:Compositional matrix adjust., 
Identities:21/64(33%), Positives:34/64(53%), Gaps:4/64(6%)

Query  1   MTKFR----NFLVMFVFFVAIAYGFIAIIPFVIMCQLASLIDPASDGEKFDIKETTRRLS  56
           M KFR    +FL    FF+ +A G I +IPF+ +  + SLI P       +  E   +++
Sbjct  1   MYKFRKGLADFLTTVTFFLFMAVGAIFLIPFIAIFFVISLISPEKGLSSSEFNERLDKIT  60

Query  57  DKIN  60
           +K+N
Sbjct  61  NKLN  64


>gp55.8 conserved hypothetical predicted membrane protein [Escherichia phage RB69]
Sequence ID: NP_861773.1 Length: 71 
>hypothetical protein PhAPEC2_72 [Escherichia phage vB_EcoM_PhAPEC2]
Sequence ID: YP_009056664.1 Length: 71 >hypothetical protein [Shigella phage SHSML-52-1]
Sequence ID: YP_009289211.1 Length: 71 >hypothetical protein ECTP3_00328 [Escherichia coli O157 typing phage 3]
Sequence ID: YP_009592885.1 Length: 71 >hypothetical protein ECTP6_00973 [Escherichia coli O157 typing phage 6]
Sequence ID: YP_009593090.1 Length: 71 >hypothetical protein ECTP13_02056 [Escherichia coli O157 typing phage 13]
Sequence ID: AKE46832.1 Length: 71 >hypothetical protein phiE142_98 [Escherichia phage phiE142]
Sequence ID: ALY07903.1 Length: 71 >putative membrane protein [Enterobacteria phage ATK47]
Sequence ID: ANZ51102.1 Length: 71 >putative membrane protein [Enterobacteria phage ATK48]
Sequence ID: ANZ51232.1 Length: 71 >hypothetical protein phiC120_c192 [Escherichia phage phiC120]
Sequence ID: ARM70897.1 Length: 71 >hypothetical protein vBEcoMNBG1_076 [Escherichia phage vB_EcoM_NBG1]
Sequence ID: AWM11914.1 Length: 71 >hypothetical protein KEPCLCAE_00165 [Escherichia phage p000v]
Sequence ID: AYN56340.1 Length: 71 >hypothetical protein G2469_00080 [Escherichia phage vB_EcoM_G2469]
Sequence ID: QBO62774.1 Length: 71 >hypothetical protein WFL6982_00078 [Escherichia phage vB_EcoM_WFL6982]
Sequence ID: QBQ76842.1 Length: 71 >hypothetical protein WFK_00078 [Escherichia phage vB_EcoM_WFK]
Sequence ID: QBQ77103.1 Length: 71 >hypothetical protein WFbE185_00079 [Escherichia phage vB_EcoM_WFbE185]
Sequence ID: QBQ77584.1 Length: 71 >hypothetical protein KAW3E185_00080 [Escherichia phage vB_EcoM_KAW3E185]
Sequence ID: QBQ78637.1 Length: 71 >hypothetical protein MM02_00078 [Escherichia phage vB_EcoM_MM02]
Sequence ID: QBQ79128.1 Length: 71 >hypothetical protein JK36_00078 [Shigella phage JK36]
Sequence ID: QEG05658.1 Length: 71 >hypothetical protein JK42_00077 [Shigella phage JK42]
Sequence ID: QEG06195.1 Length: 71 >hypothetical protein JK45_00077 [Shigella phage JK45]
Sequence ID: QEG06466.1 Length: 71 >hypothetical protein [Escherichia phage FP43]
Sequence ID: QGT55240.1 Length: 71 >putative membrane protein [Escherichia phage mogra]
Sequence ID: QHR67107.1 Length: 71 >putative membrane protein [Escherichia phage moha]
Sequence ID: QHR68238.1 Length: 71 >putative membrane protein [Escherichia phage mobillu]
Sequence ID: QHR72733.1 Length: 71 >putative membrane protein [Escherichia phage moskry]
Sequence ID: QHR76538.1 Length: 71 >hypothetical protein MAR008P4_00235 [Escherichia virus vB_Eco_mar005P1]
Sequence ID: VCU44131.1 Length: 71  
Range 1: 1 to 69

Score:34.2 bits(101), Expect:2.4, 
Method:Compositional matrix adjust., 
Identities:22/69(32%), Positives:36/69(52%), Gaps:4/69(5%)

Query  1   MTKFR----NFLVMFVFFVAIAYGFIAIIPFVIMCQLASLIDPASDGEKFDIKETTRRLS  56
           M KFR    +FL    FF+ +A G I +IPF  +  + SLI P       +  E   +++
Sbjct  1   MYKFRKGLADFLTTVTFFLFMAVGAIFLIPFTGVFFVISLISPEKGLSSSEFNERLDKIT  60

Query  57  DKINELSEK  65
           +K+N + +K
Sbjct  61  NKLNSVLDK  69


>Phage protein [Yersinia phage fPS-90]
Sequence ID: VEV88919.1 Length: 70 
Range 1: 1 to 64

Score:34.2 bits(101), Expect:2.5, 
Method:Compositional matrix adjust., 
Identities:21/64(33%), Positives:34/64(53%), Gaps:4/64(6%)

Query  1   MTKFR----NFLVMFVFFVAIAYGFIAIIPFVIMCQLASLIDPASDGEKFDIKETTRRLS  56
           M KFR    +FL    FF+ +A G I +IPF+ +  + SLI P       +  E   +++
Sbjct  1   MYKFRKGLADFLTTVTFFLFMAVGAIFLIPFIAIFFVISLISPEKGLSSSEFSERLDKIT  60

Query  57  DKIN  60
           +K+N
Sbjct  61  NKLN  64


>hypothetical protein [Enterobacteria phage Aplg8]
Sequence ID: ANZ50925.1 Length: 70 
>hypothetical protein [Enterobacteria phage GiZh]
Sequence ID: ANZ51513.1 Length: 70  
Range 1: 1 to 64

Score:34.2 bits(101), Expect:2.5, 
Method:Compositional matrix adjust., 
Identities:20/64(31%), Positives:35/64(54%), Gaps:4/64(6%)

Query  1   MTKFR----NFLVMFVFFVAIAYGFIAIIPFVIMCQLASLIDPASDGEKFDIKETTRRLS  56
           M KFR    +FL    FF+ +A G I +IPF+++  + SLI P       +  +   +++
Sbjct  1   MYKFRKGLADFLTTVTFFLFMAVGAIFLIPFIVVFFVISLISPEKGLSSSEFNKRLDKIT  60

Query  57  DKIN  60
           +K+N
Sbjct  61  NKLN  64


>hypothetical protein [Methanococcus maripaludis]
Sequence ID: WP_013999057.1 Length: 60 
>hypothetical protein GYY_03515 [Methanococcus maripaludis X1]
Sequence ID: AEK19582.1 Length: 60 >hypothetical protein MMKA1_06410 [Methanococcus maripaludis KA1]
Sequence ID: BAP60758.1 Length: 60 >hypothetical protein MMOS7_06360 [Methanococcus maripaludis OS7]
Sequence ID: BAP62722.1 Length: 60  
Range 1: 31 to 55

Score:33.9 bits(100), Expect:2.5, 
Method:Compositional matrix adjust., 
Identities:14/25(56%), Positives:21/25(84%), Gaps:0/25(0%)

Query  43  GEKFDIKETTRRLSDKINELSEKLK  67
           GE  DIK++TR  SD++N+L+E+LK
Sbjct  31  GELEDIKQSTRLTSDEVNKLNERLK  55


>acyl-CoA thioesterase [Candidatus Marinimicrobia bacterium]
Sequence ID: MBI44730.1 Length: 148 
Range 1: 87 to 143

Score:35.4 bits(105), Expect:2.7, 
Method:Compositional matrix adjust., 
Identities:20/58(34%), Positives:31/58(53%), Gaps:2/58(3%)

Query  8    LVMFVFFVAIAY-GFIAIIPFVIMCQLASLIDPASDGEKFDIKETTRRLSDKINELSE  64
            L   V+  A AY  F+A+       ++  L++P +D EK+  KE  RR  ++IN L E
Sbjct  87   LTGKVYHTATAYLTFVALNDNNKPTRI-PLVNPETDKEKYRFKEAQRRHKERINRLKE  143


>hypothetical protein [Escherichia phage OLB35]
Sequence ID: AYR03992.1 Length: 71 
Range 1: 1 to 69

Score:34.2 bits(101), Expect:2.8, 
Method:Compositional matrix adjust., 
Identities:22/69(32%), Positives:36/69(52%), Gaps:4/69(5%)

Query  1   MTKFR----NFLVMFVFFVAIAYGFIAIIPFVIMCQLASLIDPASDGEKFDIKETTRRLS  56
           M KFR    +FL    FF+ +A G I +IPF  +  + SLI P       +  E   +++
Sbjct  1   MYKFRKGLADFLTTVTFFLFMAVGAIFLIPFTGVFFVISLISPEKGLSSNEFNERLDKIT  60

Query  57  DKINELSEK  65
           +K+N + +K
Sbjct  61  NKLNSVLDK  69


>MMPL family transporter [Bradyrhizobium lablabi]
Sequence ID: WP_100418834.1 Length: 862 
>hypothetical protein BKA76_3770 [Bradyrhizobium lablabi]
Sequence ID: PJJ14822.1 Length: 862  
Range 1: 14 to 61

Score:35.9 bits(107), Expect:2.8, 
Method:Compositional matrix adjust., 
Identities:18/48(38%), Positives:27/48(56%), Gaps:0/48(0%)

Query  2   TKFRNFLVMFVFFVAIAYGFIAIIPFVIMCQLASLIDPASDGEKFDIK  49
           T+F  F+V+F + +A+A GF     F I   + +LI P  D  K DI+
Sbjct  14  TRFAPFVVVFSLILAVAAGFYTARHFAINTDINTLISPDLDWRKRDIQ  61


>gp55.8 hypothetical protein [Enterobacteria phage RB51]
Sequence ID: YP_002854033.1 Length: 71 
>hypothetical protein RB68_078 [Enterobacteria phage RB68]
Sequence ID: YP_009167447.1 Length: 71 >hypothetical protein PE37_0185 [Escherichia phage PE37]
Sequence ID: ANH49788.1 Length: 71 >hypothetical protein Sa45lw_77 [Escherichia phage vB_EcoM-Sa45lw]
Sequence ID: QDF15102.1 Length: 71 >gp55.8 hypothetical protein [Enterobacteria phage RB51]
Sequence ID: ACP30996.1 Length: 71 >hypothetical protein RB68_078 [Enterobacteria phage RB68]
Sequence ID: AIT75538.1 Length: 71  
Range 1: 1 to 69

Score:33.9 bits(100), Expect:2.9, 
Method:Compositional matrix adjust., 
Identities:21/69(30%), Positives:37/69(53%), Gaps:4/69(5%)

Query  1   MTKFR----NFLVMFVFFVAIAYGFIAIIPFVIMCQLASLIDPASDGEKFDIKETTRRLS  56
           M KFR    +FL    FF+ +A G I +IPF+ +  + SLI P       +  +   +++
Sbjct  1   MYKFRKGLADFLTTVTFFLFMAVGAIFLIPFIAIFFVISLISPEKGLSSSEFNKRLDKIT  60

Query  57  DKINELSEK  65
           +K+N + +K
Sbjct  61  NKLNAVLDK  69


>glycerol-3-phosphate 1-O-acyltransferase PlsY [Legionella tucsonensis]
Sequence ID: WP_058520958.1 Length: 278 
>transmembrane protein [Legionella tucsonensis]
Sequence ID: KTD73970.1 Length: 278  
Range 1: 1 to 51

Score:35.7 bits(106), Expect:3.1, 
Method:Compositional matrix adjust., 
Identities:17/51(33%), Positives:30/51(58%), Gaps:0/51(0%)

Query  8   LVMFVFFVAIAYGFIAIIPFVIMCQLASLIDPASDGEKFDIKETTRRLSDK  58
           +++F+F+V +AY   +I   VI+C+  SL DP ++G K        R++ K
Sbjct  1   MILFIFLVVLAYLMGSICSAVIVCKACSLPDPRTEGSKNPGATNVLRIAGK  51


>putative membrane protein [Escherichia phage APCEc01]
Sequence ID: YP_009225183.1 Length: 71 
>putative membrane protein [Escherichia phage APCEc01]
Sequence ID: AKO61276.1 Length: 71  
Range 1: 1 to 69

Score:33.9 bits(100), Expect:3.6, 
Method:Compositional matrix adjust., 
Identities:22/69(32%), Positives:36/69(52%), Gaps:4/69(5%)

Query  1   MTKFR----NFLVMFVFFVAIAYGFIAIIPFVIMCQLASLIDPASDGEKFDIKETTRRLS  56
           M KFR    +FL    FF+ +A G I +IPF  +  + SLI P       +  E   +++
Sbjct  1   MYKFRKGLADFLTSVTFFLFMAVGAIFLIPFTGVFFVISLISPEKGLSSSEFNERLDKIT  60

Query  57  DKINELSEK  65
           +K+N + +K
Sbjct  61  NKLNSVLDK  69


>MULTISPECIES: glycerol-3-phosphate 1-O-acyltransferase PlsY [unclassified Legionella]
Sequence ID: WP_110143926.1 Length: 280 
>acyl-phosphate glycerol 3-phosphate acyltransferase [Legionella sp. km488]
Sequence ID: PWY54270.1 Length: 280 >glycerol-3-phosphate 1-O-acyltransferase [Legionella sp. km489]
Sequence ID: RUR20120.1 Length: 280 >glycerol-3-phosphate 1-O-acyltransferase [Legionella sp. km521]
Sequence ID: RUR22381.1 Length: 280  
Range 1: 1 to 51

Score:35.1 bits(104), Expect:4.7, 
Method:Compositional matrix adjust., 
Identities:17/51(33%), Positives:30/51(58%), Gaps:0/51(0%)

Query  8   LVMFVFFVAIAYGFIAIIPFVIMCQLASLIDPASDGEKFDIKETTRRLSDK  58
           +++F+F+V +AY   +I   VI+C+  SL DP ++G K        R++ K
Sbjct  1   MMLFIFLVVLAYLMGSICSAVIVCKACSLPDPRTEGSKNPGATNVLRIAGK  51


>glycerol-3-phosphate 1-O-acyltransferase PlsY [Fluoribacter gormanii]
Sequence ID: WP_131794050.1 Length: 277 
Range 1: 1 to 51

Score:35.1 bits(104), Expect:5.3, 
Method:Compositional matrix adjust., 
Identities:18/51(35%), Positives:29/51(56%), Gaps:0/51(0%)

Query  8   LVMFVFFVAIAYGFIAIIPFVIMCQLASLIDPASDGEKFDIKETTRRLSDK  58
           ++ FVF+V +AY   +I   VI+C+  SL DP ++G K        R++ K
Sbjct  1   MISFVFLVVLAYLMGSICSAVIVCKACSLPDPRTEGSKNPGATNVLRIAGK  51


>glycerol-3-phosphate 1-O-acyltransferase PlsY [Fluoribacter gormanii]
Sequence ID: WP_058468151.1 Length: 277 
>transmembrane protein [Fluoribacter gormanii]
Sequence ID: KTD02777.1 Length: 277 >acyl-phosphate glycerol-3-phosphate acyltransferase [Fluoribacter gormanii]
Sequence ID: SIR58677.1 Length: 277 >G3P acyltransferase [Fluoribacter gormanii]
Sequence ID: STO23794.1 Length: 277  
Range 1: 1 to 51

Score:35.1 bits(104), Expect:5.3, 
Method:Compositional matrix adjust., 
Identities:18/51(35%), Positives:29/51(56%), Gaps:0/51(0%)

Query  8   LVMFVFFVAIAYGFIAIIPFVIMCQLASLIDPASDGEKFDIKETTRRLSDK  58
           ++ FVF+V +AY   +I   VI+C+  SL DP ++G K        R++ K
Sbjct  1   MISFVFLVVLAYLMGSICSAVIVCKACSLPDPRTEGSKNPGATNVLRIAGK  51


>DUF2273 domain-containing protein [Lactobacillus hokkaidonensis]
Sequence ID: WP_041093166.1 Length: 63 
>hypothetical protein IV59_GL002171 [Lactobacillus hokkaidonensis]
Sequence ID: KRO10150.1 Length: 63 >hypothetical protein LOOC260_107970 [Lactobacillus hokkaidonensis JCM 18461]
Sequence ID: BAP85337.1 Length: 63  
Range 1: 19 to 63

Score:33.0 bits(97), Expect:5.6, 
Method:Compositional matrix adjust., 
Identities:13/45(29%), Positives:28/45(62%), Gaps:0/45(0%)

Query  17  IAYGFIAIIPFVIMCQLASLIDPASDGEKFDIKETTRRLSDKINE  61
           +A+GF+ +I  V++  + ++I    + ++FD K+  R+L  K+ E
Sbjct  19  MAFGFLQMIFIVLLTLVGTVIGYWLESKQFDFKQFLRQLVTKVTE  63


>aspartate/glutamate racemase family protein, partial [Sinorhizobium meliloti]
Sequence ID: WP_127666505.1 Length: 149 
>aspartate/glutamate racemase family protein, partial [Sinorhizobium meliloti]
Sequence ID: RVG00002.1 Length: 149  
Range 1: 22 to 62

Score:34.2 bits(101), Expect:7.9, 
Method:Compositional matrix adjust., 
Identities:16/42(38%), Positives:26/42(61%), Gaps:1/42(2%)

Query  25  IPFVIMCQLASLIDPASDGEKFDIKETTRRLSDKINELSEKL  66
           IP V +C+ AS+++ + DG +F +  TT  L+D I E +  L
Sbjct  22  IPVVGICE-ASMLEASRDGRRFGVATTTPDLADAIAERARHL  62


>hypothetical protein [Cronobacter sakazakii]
Sequence ID: WP_104673237.1 Length: 240 
>hypothetical protein C3D65_07435 [Cronobacter sakazakii]
Sequence ID: PPY38594.1 Length: 240 >hypothetical protein C3D64_07460 [Cronobacter sakazakii]
Sequence ID: PPY52235.1 Length: 240 >hypothetical protein C5956_19470 [Cronobacter sakazakii]
Sequence ID: PQY04488.1 Length: 240 >hypothetical protein C5946_19105 [Cronobacter sakazakii]
Sequence ID: PQY25304.1 Length: 240  
Range 1: 155 to 197

Score:34.5 bits(102), Expect:8.2, 
Method:Compositional matrix adjust., 
Identities:18/43(42%), Positives:27/43(62%), Gaps:3/43(6%)

Query  6    NFLVMFVFFVAIAYGFIAIIPFVIMCQL---ASLIDPASDGEK  45
            NFL   VF   +A G++  IP++I+ +L   A+ + P SDGEK
Sbjct  155  NFLGRNVFPDRLAVGWMLYIPYIILTELVPEAAKVVPVSDGEK  197


>aspartate/glutamate racemase family protein, partial [Sinorhizobium meliloti]
Sequence ID: RVH83022.1 Length: 134 
Range 1: 7 to 47

Score:33.9 bits(100), Expect:8.2, 
Method:Compositional matrix adjust., 
Identities:16/42(38%), Positives:26/42(61%), Gaps:1/42(2%)

Query  25  IPFVIMCQLASLIDPASDGEKFDIKETTRRLSDKINELSEKL  66
           IP V +C+ AS+++ + DG +F +  TT  L+D I E +  L
Sbjct  7   IPVVGICE-ASMLEASRDGRRFGVATTTPDLADAIAERARHL  47


>glycerol-3-phosphate 1-O-acyltransferase PlsY [Legionella anisa]
Sequence ID: WP_019234723.1 Length: 282 
>acyl-phosphate glycerol 3-phosphate acyltransferase [Legionella anisa]
Sequence ID: AWN73280.1 Length: 282 >transmembrane protein [Legionella anisa]
Sequence ID: KTC69908.1 Length: 282 >acyl-phosphate glycerol 3-phosphate acyltransferase [Legionella anisa]
Sequence ID: PNL62811.1 Length: 282  
Range 1: 1 to 51

Score:34.5 bits(102), Expect:9.3, 
Method:Compositional matrix adjust., 
Identities:17/51(33%), Positives:29/51(56%), Gaps:0/51(0%)

Query  8   LVMFVFFVAIAYGFIAIIPFVIMCQLASLIDPASDGEKFDIKETTRRLSDK  58
           +++F+F+V +AY   +I   VI+C+  SL DP + G K        R++ K
Sbjct  1   MILFIFLVVLAYLMGSICSAVIVCKACSLPDPRTAGSKNPGATNVLRIAGK  51


>aspartate/glutamate racemase family protein, partial [Sinorhizobium meliloti]
Sequence ID: WP_153416750.1 Length: 160 
>aspartate/glutamate racemase family protein [Sinorhizobium meliloti]
Sequence ID: MQX38671.1 Length: 160 >aspartate/glutamate racemase family protein [Sinorhizobium meliloti]
Sequence ID: MQX54987.1 Length: 160 >aspartate/glutamate racemase family protein [Sinorhizobium meliloti]
Sequence ID: MQX61553.1 Length: 160  
Range 1: 33 to 73

Score:33.9 bits(100), Expect:9.6, 
Method:Compositional matrix adjust., 
Identities:16/42(38%), Positives:26/42(61%), Gaps:1/42(2%)

Query  25  IPFVIMCQLASLIDPASDGEKFDIKETTRRLSDKINELSEKL  66
           IP V +C+ AS+++ + DG +F +  TT  L+D I E +  L
Sbjct  33  IPVVGICE-ASMLEASRDGRRFGVATTTPDLADAIAERARHL  73


>aspartate/glutamate racemase family protein, partial [Sinorhizobium meliloti]
Sequence ID: WP_153320437.1 Length: 160 
>aspartate/glutamate racemase family protein [Sinorhizobium meliloti]
Sequence ID: MQV57538.1 Length: 160 >aspartate/glutamate racemase family protein [Sinorhizobium meliloti]
Sequence ID: MQW08816.1 Length: 160  
Range 1: 33 to 73

Score:33.9 bits(100), Expect:9.9, 
Method:Compositional matrix adjust., 
Identities:16/42(38%), Positives:26/42(61%), Gaps:1/42(2%)

Query  25  IPFVIMCQLASLIDPASDGEKFDIKETTRRLSDKINELSEKL  66
           IP V +C+ AS+++ + DG +F +  TT  L+D I E +  L
Sbjct  33  IPVVGICE-ASMLEASRDGRRFGVATTTPDLADAIAERARHL  73


		
