# Supplementary material for: Influence of Non-canonical DNA Bases on the Genomic Diversity of Tevenvirinae
Source: Front Microbiol. 2021 Apr 6;12:632686. doi: 10.3389/fmicb.2021.632686 (PMC8056088; doi:10.3389/fmicb.2021.632686)
Supplement: Supplementary Data Sheet 2 — The results of the BLAST-assisted (“txt” files) and HMMER-assisted (“xlsx” files) searches for GSC homologs. The clusters containing homologs of proteins from other organisms are listed. [file Data_Sheet_2.ZIP › Data sheet 2/Group V/47600.xlsx]

## Sheet: Лист1
	ID	Title	E-value	Ind. E-value	Bitscore	Aligned Positions
1	YP_009211499.1	hypothetical protein PM2_078 [Pectobacterium bacteriophage PM2]AHY25040.1 hypothetic	2.3e-38	2.5e-38	140.4	68
2	YP_009190235.1	conserved hypothetical predicted membrane protein [Edwardsiella phage PEi20]BAQ22727	8.4e-37	9.4e-37	135.4	68
3	WP_131539652.1	hypothetical protein [Pedobacter sp. 36B243]	0.000011	2300	9.2	33
4	YP_007004817.1	hypothetical protein [Escherichia phage wV7]YP_009167889.1 conserved hypothetical pr	0.000044	0.000053	33.7	67
