# Supplementary material for: Influence of Non-canonical DNA Bases on the Genomic Diversity of Tevenvirinae
Source: Front Microbiol. 2021 Apr 6;12:632686. doi: 10.3389/fmicb.2021.632686 (PMC8056088; doi:10.3389/fmicb.2021.632686)
Supplement: Supplementary Data Sheet 2 — The results of the BLAST-assisted (“txt” files) and HMMER-assisted (“xlsx” files) searches for GSC homologs. The clusters containing homologs of proteins from other organisms are listed. [file Data_Sheet_2.ZIP › Data sheet 2/Group V/47614.txt]

RID: 6HW6WMHF01R	
Job Title:Protein Sequence				
Program: BLASTP 
Query: None ID: lcl|Query_25823(amino acid) Length: 309
Database: nr All non-redundant GenBank CDS translations+PDB+SwissProt+PIR+PRF excluding environmental samples from WGS projects
	
Sequences producing significant alignments:
                                                                  Max    Total Query   E   Per.                  
Description                                                       Score  Score cover Value Ident  Accession        
hypothetical protein PM2_092 [Pectobacterium bacteriophage PM2]   669    669   100%  0.0   100.00 YP_009211513.1   
conserved hypothetical protein [Edwardsiella phage PEi20]         77.8   77.8  49%   8e-13 33.54  YP_009190247.1   
conserved hypothetical protein [Edwardsiella phage PEi26]         77.5   77.5  49%   8e-13 32.50  BAQ23040.1       
hypothetical protein CPT_CIP9_194 [Enterobacter phage...          76.7   76.7  54%   2e-12 30.06  QHS01730.1       
GNAT family N-acetyltransferase [Streptomyces sp. YC504]          44.4   44.4  25%   0.17  29.11  NGO74542.1       
membrane-associated phosphatidylinositol transfer protein 3...    42.7   42.7  39%   1.3   26.23  XP_026527430.1   
hypothetical protein [Rhodobacteraceae bacterium HTCC2083]        40.0   40.0  23%   1.8   34.67  WP_040777544.1   
Membrane-associated phosphatidylinositol transfer protein 3...    41.8   41.8  39%   2.4   26.83  KFZ51889.1       
PREDICTED: membrane-associated phosphatidylinositol transfer...   41.8   41.8  40%   2.7   25.81  XP_010013255.1   
Membrane-associated phosphatidylinositol transfer protein 3...    41.8   41.8  40%   2.8   25.81  KFQ49962.1       
Membrane-associated phosphatidylinositol transfer protein 3...    41.8   41.8  39%   2.8   26.02  KFP18532.1       
PREDICTED: membrane-associated phosphatidylinositol transfer...   41.5   41.5  39%   2.9   26.83  XP_009581679.1   
PREDICTED: membrane-associated phosphatidylinositol transfer...   41.5   41.5  39%   3.2   26.02  XP_009696657.1   
membrane-associated phosphatidylinositol transfer protein 3...    41.5   41.5  39%   3.2   26.02  XP_026717541.1   
membrane-associated phosphatidylinositol transfer protein 3...    41.5   41.5  39%   3.3   26.02  XP_026717539.1   
Membrane-associated phosphatidylinositol transfer protein 3...    41.5   41.5  39%   3.3   26.02  KFP44063.1       
Membrane-associated phosphatidylinositol transfer protein 3...    41.5   41.5  39%   3.3   27.64  KFP27154.1       
membrane-associated phosphatidylinositol transfer protein 3...    41.5   41.5  39%   3.4   26.02  XP_026717535.1   
putative non-specific lipid-transfer protein 14 [Spinacia...      38.9   38.9  17%   3.4   30.91  XP_021842054.1   
PREDICTED: membrane-associated phosphatidylinositol transfer...   41.2   41.2  39%   3.4   26.02  XP_010123108.1   
membrane-associated phosphatidylinositol transfer protein 3...    41.5   41.5  39%   3.5   26.02  XP_026717537.1   
Membrane-associated phosphatidylinositol transfer protein 3...    41.2   41.2  39%   3.5   26.02  KFP64154.1       
Membrane-associated phosphatidylinositol transfer protein 3...    41.2   41.2  39%   3.5   26.02  KFQ09100.1       
PREDICTED: membrane-associated phosphatidylinositol transfer...   41.2   41.2  39%   3.7   26.02  XP_009923541.1   
membrane-associated phosphatidylinositol transfer protein 3...    41.2   41.2  39%   3.8   26.02  XP_026717544.1   
membrane-associated phosphatidylinositol transfer protein 3...    41.2   41.2  39%   3.8   26.02  XP_026717538.1   
PREDICTED: membrane-associated phosphatidylinositol transfer...   41.2   41.2  39%   3.9   27.64  XP_010206356.1   
membrane-associated phosphatidylinositol transfer protein 3...    41.2   41.2  39%   4.0   26.02  XP_026717542.1   
membrane-associated phosphatidylinositol transfer protein 3...    41.2   41.2  39%   4.0   26.02  XP_026717543.1   
membrane-associated phosphatidylinositol transfer protein 3...    41.2   41.2  39%   4.0   26.02  XP_030915712.1   
membrane-associated phosphatidylinositol transfer protein 3...    41.2   41.2  39%   4.0   26.02  XP_026717536.1   
PREDICTED: membrane-associated phosphatidylinositol transfer...   41.2   41.2  39%   4.1   26.02  XP_009507690.1   
membrane-associated phosphatidylinositol transfer protein 3...    41.2   41.2  40%   4.1   25.81  XP_030328820.1   
PREDICTED: membrane-associated phosphatidylinositol transfer...   41.2   41.2  39%   4.1   26.02  XP_009640137.1   
Membrane-associated phosphatidylinositol transfer protein 3...    41.2   41.2  39%   4.2   26.02  KFZ55302.1       
membrane-associated phosphatidylinositol transfer protein 3...    41.2   41.2  40%   4.3   25.81  KQK80249.1       
Membrane-associated phosphatidylinositol transfer protein 3...    41.2   41.2  39%   4.3   26.02  KFR01253.1       
Membrane-associated phosphatidylinositol transfer protein 3...    41.2   41.2  39%   4.3   26.02  KFW93568.1       
membrane-associated phosphatidylinositol transfer protein 3...    41.2   41.2  39%   4.4   26.02  XP_028940075.1   
Membrane-associated phosphatidylinositol transfer protein 3...    40.9   40.9  39%   4.4   26.02  KGL90395.1       
membrane-associated phosphatidylinositol transfer protein 3...    40.9   40.9  39%   4.5   26.02  XP_029883564.1   
membrane-associated phosphatidylinositol transfer protein 3...    40.9   40.9  39%   4.6   26.02  XP_029883565.1   
PREDICTED: membrane-associated phosphatidylinositol transfer...   40.9   40.9  39%   4.7   26.02  XP_009482101.1   
Membrane-associated phosphatidylinositol transfer protein 3...    40.9   40.9  39%   4.7   26.02  KFQ61732.1       
hypothetical protein EK904_010838 [Melospiza melodia maxima]      40.9   40.9  39%   4.7   26.02  KAF2975394.1     
membrane-associated phosphatidylinositol transfer protein 3...    40.9   40.9  39%   4.7   26.02  XP_029883567.1   
membrane-associated phosphatidylinositol transfer protein 3...    40.9   40.9  39%   4.8   26.02  XP_029883566.1   
membrane-associated phosphatidylinositol transfer protein 3...    40.9   40.9  39%   4.8   26.02  XP_031362315.1   
Membrane-associated phosphatidylinositol transfer protein 3...    40.9   40.9  39%   5.0   26.02  KFQ34608.1       
PREDICTED: membrane-associated phosphatidylinositol transfer...   40.9   40.9  39%   5.0   26.02  XP_010181646.1   
PREDICTED: membrane-associated phosphatidylinositol transfer...   40.9   40.9  39%   5.1   26.02  XP_010572189.1   
Membrane-associated phosphatidylinositol transfer protein 3...    40.9   40.9  39%   5.1   26.02  KFV51747.1       
PREDICTED: membrane-associated phosphatidylinositol transfer...   40.9   40.9  39%   5.3   26.02  XP_009807719.1   
PREDICTED: membrane-associated phosphatidylinositol transfer...   40.6   40.6  39%   5.5   26.02  XP_009879740.1   
Membrane-associated phosphatidylinositol transfer protein 3...    40.6   40.6  39%   5.5   26.02  KFV12450.1       
membrane-associated phosphatidylinositol transfer protein 3...    40.6   40.6  39%   5.6   26.02  XP_029883568.1   
membrane-associated phosphatidylinositol transfer protein 3...    40.6   40.6  39%   5.7   26.02  XP_023795329.1   
membrane-associated phosphatidylinositol transfer protein 3...    40.6   40.6  39%   5.8   26.02  XP_027607392.1   
Membrane-associated phosphatidylinositol transfer protein 3...    40.6   40.6  39%   5.9   26.02  KFO12607.1       
membrane-associated phosphatidylinositol transfer protein 3...    40.6   40.6  39%   5.9   26.02  OPJ78411.1       
membrane-associated phosphatidylinositol transfer protein 3...    40.6   40.6  39%   5.9   26.02  XP_027607386.1   
membrane-associated phosphatidylinositol transfer protein 3...    40.6   40.6  39%   5.9   26.02  XP_027524622.1   
membrane-associated phosphatidylinositol transfer protein 3...    40.6   40.6  39%   6.0   26.02  XP_027607394.1   
Membrane-associated phosphatidylinositol transfer protein 3...    40.6   40.6  39%   6.0   26.02  KFP49587.1       
membrane-associated phosphatidylinositol transfer protein 3...    40.6   40.6  39%   6.0   26.02  XP_027739632.1   
membrane-associated phosphatidylinositol transfer protein 3...    40.6   40.6  39%   6.1   26.02  XP_030915711.1   
membrane-associated phosphatidylinositol transfer protein 3...    40.6   40.6  39%   6.2   26.02  XP_030144070.1   
PREDICTED: membrane-associated phosphatidylinositol transfer...   40.6   40.6  39%   6.2   26.02  XP_010304285.1   
membrane-associated phosphatidylinositol transfer protein 3...    40.6   40.6  39%   6.2   26.02  XP_012424175.2   
membrane-associated phosphatidylinositol transfer protein 3...    40.6   40.6  39%   6.3   26.02  XP_030144068.1   
PREDICTED: membrane-associated phosphatidylinositol transfer...   40.3   40.3  39%   6.3   26.02  XP_010078283.1   
membrane-associated phosphatidylinositol transfer protein 3...    40.6   40.6  39%   6.4   26.02  XP_021388771.1   
PREDICTED: membrane-associated phosphatidylinositol transfer...   40.6   40.6  39%   6.5   26.02  XP_009467227.1   
membrane-associated phosphatidylinositol transfer protein 3...    40.6   40.6  39%   6.5   26.02  XP_030144069.1   
membrane-associated phosphatidylinositol transfer protein 3...    40.6   40.6  39%   6.5   26.02  XP_021388772.1   
hypothetical protein DV515_00016178 [Erythrura gouldiae]          40.6   40.6  39%   6.5   26.02  RLV84488.1       
membrane-associated phosphatidylinositol transfer protein 3...    40.6   40.6  39%   6.5   26.02  XP_031362313.1   
membrane-associated phosphatidylinositol transfer protein 3...    40.6   40.6  39%   6.5   26.02  XP_012424176.2   
LOW QUALITY PROTEIN: membrane-associated phosphatidylinositol...  40.6   40.6  39%   6.6   26.02  XP_032563308.1   
membrane-associated phosphatidylinositol transfer protein 3...    40.3   40.3  39%   6.6   26.02  XP_027739631.1   
membrane-associated phosphatidylinositol transfer protein 3...    40.6   40.6  39%   6.7   26.02  XP_030818317.1   
membrane-associated phosphatidylinositol transfer protein 3...    40.6   40.6  39%   6.7   26.02  XP_027524619.1   
membrane-associated phosphatidylinositol transfer protein 3...    40.3   40.3  39%   6.8   26.02  XP_014129392.1   
hypothetical protein [Shigella phage SSE1]                        40.0   40.0  27%   6.8   28.24  QBZ70960.1       
membrane-associated phosphatidylinositol transfer protein 3...    40.3   40.3  39%   6.8   26.02  XP_021388773.1   
membrane-associated phosphatidylinositol transfer protein 3...    40.3   40.3  39%   6.9   26.02  XP_030818316.1   
PREDICTED: membrane-associated phosphatidylinositol transfer...   40.3   40.3  39%   7.0   26.02  XP_017678248.1   
membrane-associated phosphatidylinositol transfer protein 3...    40.3   40.3  39%   7.0   26.02  XP_027607391.1   
membrane-associated phosphatidylinositol transfer protein 3...    40.3   40.3  39%   7.1   26.02  XP_030087297.1   
PREDICTED: membrane-associated phosphatidylinositol transfer...   40.3   40.3  39%   7.1   26.83  XP_009980213.1   
Membrane-associated phosphatidylinositol transfer protein 3...    40.3   40.3  39%   7.1   26.02  OWK54728.1       
Membrane-associated phosphatidylinositol transfer protein 3...    40.3   40.3  39%   7.2   26.83  KFV13620.1       
PREDICTED: membrane-associated phosphatidylinositol transfer...   40.3   40.3  39%   7.3   25.20  XP_009931840.1   
membrane-associated phosphatidylinositol transfer protein 3...    40.3   40.3  39%   7.3   26.02  XP_017940318.1   
PREDICTED: membrane-associated phosphatidylinositol transfer...   40.3   40.3  39%   7.3   26.02  XP_017678247.1   
membrane-associated phosphatidylinositol transfer protein 3...    40.3   40.3  39%   7.3   26.02  XP_026654553.1   
membrane-associated phosphatidylinositol transfer protein 3...    40.3   40.3  39%   7.3   26.02  XP_017940317.1   
PREDICTED: membrane-associated phosphatidylinositol transfer...   40.3   40.3  39%   7.4   26.02  XP_015501794.1   
membrane-associated phosphatidylinositol transfer protein 3...    40.3   40.3  39%   7.5   26.02  XP_027524623.1   
Membrane-associated phosphatidylinositol transfer protein 3...    40.3   40.3  39%   7.5   25.20  KFR09868.1       
PREDICTED: membrane-associated phosphatidylinositol transfer...   40.3   40.3  39%   7.5   26.83  XP_010144830.1   
Membrane-associated phosphatidylinositol transfer protein 3...    40.3   40.3  39%   7.6   26.83  KFW00416.1       
membrane-associated phosphatidylinositol transfer protein 3...    40.3   40.3  39%   7.6   26.02  XP_027524618.1   
membrane-associated phosphatidylinositol transfer protein 3...    40.3   40.3  39%   7.6   26.02  XP_027524617.1   
membrane-associated phosphatidylinositol transfer protein 3...    40.3   40.3  39%   7.6   26.02  XP_030087298.1   
membrane-associated phosphatidylinositol transfer protein 3...    40.3   40.3  39%   7.7   26.02  XP_030818318.1   
PREDICTED: membrane-associated phosphatidylinositol transfer...   40.3   40.3  39%   7.7   26.02  XP_005525962.1   
PREDICTED: membrane-associated phosphatidylinositol transfer...   40.3   40.3  39%   7.7   26.02  XP_015501793.1   
membrane-associated phosphatidylinositol transfer protein 3...    40.3   40.3  39%   7.8   26.02  XP_014163873.1   
membrane-associated phosphatidylinositol transfer protein 3...    40.3   40.3  39%   7.8   26.02  XP_027607387.1   
membrane-associated phosphatidylinositol transfer protein 3...    40.3   40.3  39%   8.3   26.02  XP_021144461.1   
membrane-associated phosphatidylinositol transfer protein 3...    40.3   40.3  39%   8.3   26.02  XP_027739629.1   
membrane-associated phosphatidylinositol transfer protein 3...    40.3   40.3  39%   8.4   26.02  XP_026717540.1   
hypothetical protein [Alcanivorax sp. S71-1-4]                    39.8   39.8  16%   8.7   34.00  WP_159561424.1   
membrane-associated phosphatidylinositol transfer protein 3...    40.0   40.0  39%   8.8   26.02  XP_021144460.1   
HipA N-terminal domain-containing protein [Alcanivorax sp....     39.8   39.8  16%   8.8   34.00  KAF0805523.1     
PREDICTED: membrane-associated phosphatidylinositol transfer...   40.0   40.0  39%   8.9   26.02  XP_009971072.1   
membrane-associated phosphatidylinositol transfer protein 3...    40.0   40.0  39%   9.0   26.02  XP_013222702.1   
xanthine dehydrogenase family protein molybdopterin-binding...    40.0   40.0  22%   9.0   28.95  WP_092203893.1   
Membrane-associated phosphatidylinositol transfer protein 3...    39.8   39.8  39%   9.3   25.20  KFQ68526.1       
membrane-associated phosphatidylinositol transfer protein 3...    40.0   40.0  39%   9.3   26.02  XP_027524624.1   
PREDICTED: membrane-associated phosphatidylinositol transfer...   39.8   39.8  39%   9.4   25.20  XP_010292048.1   
Membrane-associated phosphatidylinositol transfer protein 3...    40.0   40.0  39%   9.5   26.02  KFV58535.1       
xanthine dehydrogenase family protein molybdopterin-binding...    40.0   40.0  22%   9.8   28.95  WP_097208806.1   

Alignments:
>hypothetical protein PM2_092 [Pectobacterium bacteriophage PM2]
Sequence ID: YP_009211513.1 Length: 309 
>hypothetical protein PM2_092 [Pectobacterium bacteriophage PM2]
Sequence ID: AHY25054.1 Length: 309  
Range 1: 1 to 309

Score:669 bits(2269), Expect:0.0, 
Method:Compositional matrix adjust., 
Identities:309/309(100%), Positives:309/309(100%), Gaps:0/309(0%)

Query  1    MSVKVIKSKSKQATIERVLKDCERTLTDVEHPYGLKSELTQFISKTHVHEFLISLKNCYN  60
            MSVKVIKSKSKQATIERVLKDCERTLTDVEHPYGLKSELTQFISKTHVHEFLISLKNCYN
Sbjct  1    MSVKVIKSKSKQATIERVLKDCERTLTDVEHPYGLKSELTQFISKTHVHEFLISLKNCYN  60

Query  61   RNIWERCENDIVKNIVYAMKRSTNGKLCSFDFYKAIKKSGYFGIERASNRLSQFGVSESS  120
            RNIWERCENDIVKNIVYAMKRSTNGKLCSFDFYKAIKKSGYFGIERASNRLSQFGVSESS
Sbjct  61   RNIWERCENDIVKNIVYAMKRSTNGKLCSFDFYKAIKKSGYFGIERASNRLSQFGVSESS  120

Query  121  NVRKNFYGHSKFIDKSNMDADVFWFITQLRVNWKMFLALGARCQFGKYSDTSWKTDQRRP  180
            NVRKNFYGHSKFIDKSNMDADVFWFITQLRVNWKMFLALGARCQFGKYSDTSWKTDQRRP
Sbjct  121  NVRKNFYGHSKFIDKSNMDADVFWFITQLRVNWKMFLALGARCQFGKYSDTSWKTDQRRP  180

Query  181  DCPYNLFKVNNNTFKIVFSSSGPRPDTIKAQVISALSNVSKDVFSNVIKITEDSVQIKIA  240
            DCPYNLFKVNNNTFKIVFSSSGPRPDTIKAQVISALSNVSKDVFSNVIKITEDSVQIKIA
Sbjct  181  DCPYNLFKVNNNTFKIVFSSSGPRPDTIKAQVISALSNVSKDVFSNVIKITEDSVQIKIA  240

Query  241  QSVKHIDFSKVDENAYSPVEGIKLDIEKELDKISKHVIYLETEISNMNGELKHNKEQYDK  300
            QSVKHIDFSKVDENAYSPVEGIKLDIEKELDKISKHVIYLETEISNMNGELKHNKEQYDK
Sbjct  241  QSVKHIDFSKVDENAYSPVEGIKLDIEKELDKISKHVIYLETEISNMNGELKHNKEQYDK  300

Query  301  LFAALSALK  309
            LFAALSALK
Sbjct  301  LFAALSALK  309


>conserved hypothetical protein [Edwardsiella phage PEi20]
Sequence ID: YP_009190247.1 Length: 337 
>conserved hypothetical protein [Edwardsiella phage PEi20]
Sequence ID: BAQ22739.1 Length: 337  
Range 1: 87 to 244

Score:77.8 bits(250), Expect:8e-13, 
Method:Compositional matrix adjust., 
Identities:55/164(34%), Positives:78/164(47%), Gaps:18/164(10%)

Query  87   LCSFDFYKAIKKSGYFGIERASNRLSQFGVSESSN--VRKNFYGHSKFIDKSNMDADVFW  144
            LC +DFYKA++ S YF ++RA  R+SQFGV +      RKN  GH        M A    
Sbjct  87   LCVYDFYKALRDSKYFAVDRALKRISQFGVRKEGMKFTRKNARGHFTSACSPTMKAYTQS  146

Query  145  FITQLRVNWKMFLALGARCQFGKYSDTSWKTDQRRPDC----PYNLFK-VNNNTFKIVFS  199
            F +++  NW+M L LG+R   G+  +  +KT      C    PY   K V     K    
Sbjct  147  FCSEFNYNWRMILTLGSRLCVGRSRELVFKT------CGGILPYIDAKMVAGYDNKFTVQ  200

Query  200  SSGPRPDTIKAQVISALSNVSKDVF-----SNVIKITEDSVQIK  238
              G  PD   AQ+ + L +V++D++      N   IT    Q+K
Sbjct  201  VMGHAPDQAFAQLRAFLDSVNEDLLHYTFVGNTFTITVRQAQVK  244


>conserved hypothetical protein [Edwardsiella phage PEi26]
Sequence ID: BAQ23040.1 Length: 337 
Range 1: 87 to 244

Score:77.5 bits(249), Expect:8e-13, 
Method:Compositional matrix adjust., 
Identities:52/160(33%), Positives:77/160(48%), Gaps:10/160(6%)

Query  87   LCSFDFYKAIKKSGYFGIERASNRLSQFGVSESSN--VRKNFYGHSKFIDKSNMDADVFW  144
            LC +DFYKA++ S YF ++RA  R+SQFGV +      RKN  GH        M A    
Sbjct  87   LCVYDFYKALRDSKYFAVDRALKRISQFGVRKEGMKFTRKNARGHFTSACSPTMKAYTQS  146

Query  145  FITQLRVNWKMFLALGARCQFGKYSDTSWKT-DQRRPDCPYNLFKVNNNTFKIVFSSSGP  203
            F +++  NW+M L LG+R   G+  +  +KT     P     +    +N F +     G 
Sbjct  147  FCSEFNYNWRMILTLGSRLCVGRSRELVFKTCGGIMPYIDAKMVAGYDNKFTV--QVMGH  204

Query  204  RPDTIKAQVISALSNVSKDVF-----SNVIKITEDSVQIK  238
             PD   AQ+ + L  V++D++      N   IT    Q+K
Sbjct  205  APDQAFAQLRAFLDAVNEDLLHYTFVGNTFTITVRQAQVK  244


>hypothetical protein CPT_CIP9_194 [Enterobacter phage vB_EclM_CIP9]
Sequence ID: QHS01730.1 Length: 338 
Range 1: 89 to 260

Score:76.7 bits(246), Expect:2e-12, 
Method:Compositional matrix adjust., 
Identities:52/173(30%), Positives:80/173(46%), Gaps:7/173(4%)

Query  87   LCSFDFYKAIKKSGYFGIERASNRLSQFGVSESSN--VRKNFYGHSKFIDKSNMDADVFW  144
            LC +DFYKA++ S YF +ERA  R+SQFG  +      RKN  GH        M A    
Sbjct  89   LCVYDFYKALRDSKYFSVERALKRISQFGERKEGMKFTRKNARGHYTSACSPTMKAYTQS  148

Query  145  FITQLRVNWKMFLALGARCQFGKYSDTSWKT-DQRRPDCPYNLFKVNNNTFKIVFSSSGP  203
            F +++  NW+M L LG+R   G   +  +KT  +  P     +    +N F +   +  P
Sbjct  149  FCSEFNYNWRMILTLGSRLCVGSSRELEFKTGPEPLPYLDAKMIPGYDNKFTVTIVNHAP  208

Query  204  RPDTIKAQVISALSNVSKDVFSNVIKITEDSVQIKI---AQSVKHIDFSKVDE  253
               T  AQ+ + ++  + ++F    +    SV   +   A  VK  DF +  E
Sbjct  209  EEKTF-AQLRAFMNATNPELFHYTFRRFGSSVVFTVTVRAPQVKAPDFDEPKE  260


>GNAT family N-acetyltransferase [Streptomyces sp. YC504]
Sequence ID: NGO74542.1 Length: 251 
Range 1: 5 to 80

Score:44.4 bits(136), Expect:0.17, 
Method:Compositional matrix adjust., 
Identities:23/79(29%), Positives:41/79(51%), Gaps:4/79(5%)

Query  215  ALSNVSKDVFSNVIKITEDSVQIKIAQSVKHIDF-SKVDENAYSPVEGIKLDIEKELDKI  273
            ALS V+ D  +  + I +   Q++ AQ ++H  F  ++    +SP  G+ +D   E+D I
Sbjct  5    ALSTVTVDAAAYTVTIADTPAQVRAAQRLRHDVFGGELGARLHSPEPGLDID---EFDAI  61

Query  274  SKHVIYLETEISNMNGELK  292
            + H+I  ET    + G  +
Sbjct  62   ADHLIVTETGSGEVVGTYR  80


>membrane-associated phosphatidylinositol transfer protein 3 [Notechis scutatus]
Sequence ID: XP_026527430.1 Length: 970 
Range 1: 596 to 710

Score:42.7 bits(130), Expect:1.3, 
Method:Composition-based stats., 
Identities:32/122(26%), Positives:62/122(50%), Gaps:7/122(5%)

Query  188  KVNNNTFKIVFSSSGPRPDTIKAQVISALSNVSKDVFSNVIKITEDSVQIKIAQSVKHID  247
            K +N+   + +S S PR   ++ +    L NV+ +  SN + + ED  Q+ + + +    
Sbjct  596  KESNSLDPVTLSPSNPREKWLRKRTQVKLRNVTSNHRSNDVIVAEDGPQLLVGRFM----  651

Query  248  FSKVDENAYSPVEGIKLDIEKELDKISKHVIYLETEISNMNGELKHNKEQYDKLFAALSA  307
            +  +D  A +   G K+DI    +  S H +YL+TEI+N +G + +N  +  +L   +  
Sbjct  652  YGPLDMVALT---GEKVDIFIITEPSSGHWVYLDTEITNSSGRISYNVPKDKRLAVGVYP  708

Query  308  LK  309
            +K
Sbjct  709  IK  710


>hypothetical protein [Rhodobacteraceae bacterium HTCC2083]
Sequence ID: WP_040777544.1 Length: 142 
>excinuclease ABC subunit B [Rhodobacteraceae bacterium]
Sequence ID: HCW83213.1 Length: 142  
Range 1: 62 to 133

Score:40.0 bits(121), Expect:1.8, 
Method:Compositional matrix adjust., 
Identities:26/75(35%), Positives:39/75(52%), Gaps:4/75(5%)

Query  190  NNNTFKIVFSSSGPRPDTIKAQVISALSNVSKDVFSNVIKITEDSVQIKIAQSVKHIDFS  249
            N   F I F+ +GP   T   Q+     +VS   F NV+K  +D+   ++AQ +    F 
Sbjct  62   NAEVFAIRFAPNGPFIQTTWHQIDGQTLSVSDAGFGNVLKGLQDN---QVAQVLLDETFR  118

Query  250  KVDEN-AYSPVEGIK  263
            ++D N AY+PVE  K
Sbjct  119  EIDLNGAYTPVENFK  133


>Membrane-associated phosphatidylinositol transfer protein 3, partial [Podiceps cristatus]
Sequence ID: KFZ51889.1 Length: 880 
Range 1: 505 to 620

Score:41.8 bits(127), Expect:2.4, 
Method:Compositional matrix adjust., 
Identities:33/123(27%), Positives:60/123(48%), Gaps:7/123(5%)

Query  187  FKVNNNTFKIVFSSSGPRPDTIKAQVISALSNVSKDVFSNVIKITEDSVQIKIAQSVKHI  246
            FK N+N     +S S PR   ++ +    L NV+ +  +N +   ED  Q+ I + +   
Sbjct  505  FKENDNLDPATLSPSNPREKWLRKRTQVKLRNVTANHRANDVIAAEDGPQVLIGRFM---  561

Query  247  DFSKVDENAYSPVEGIKLDIEKELDKISKHVIYLETEISNMNGELKHNKEQYDKLFAALS  306
             +  +D  A +   G K+DI    +  S   +Y++TEISN +G + +N  +  +L   + 
Sbjct  562  -YGPLDMVALT---GEKVDILIMTEPSSGRWVYFDTEISNSSGRISYNIPKEKRLRVGVY  617

Query  307  ALK  309
             +K
Sbjct  618  PIK  620


>PREDICTED: membrane-associated phosphatidylinositol transfer protein 3 [Nestor notabilis]
Sequence ID: XP_010013255.1 Length: 956 
Range 1: 580 to 696

Score:41.8 bits(127), Expect:2.7, 
Method:Compositional matrix adjust., 
Identities:32/124(26%), Positives:61/124(49%), Gaps:7/124(5%)

Query  186  LFKVNNNTFKIVFSSSGPRPDTIKAQVISALSNVSKDVFSNVIKITEDSVQIKIAQSVKH  245
            +FK N+N     +S S PR   ++ +    L NV+ +  +N +   ED  Q+ + + +  
Sbjct  580  IFKENDNLDPATLSPSNPREKWLRKRTHVKLRNVTANHRANDVIAAEDGPQVLVGRFM--  637

Query  246  IDFSKVDENAYSPVEGIKLDIEKELDKISKHVIYLETEISNMNGELKHNKEQYDKLFAAL  305
              +  +D  A +   G K+DI    +  S   +Y++TEISN +G + +N  +  +L   +
Sbjct  638  --YGPLDMVALT---GEKVDIFIMTEPSSGRWVYFDTEISNSSGRISYNIPKQKRLRVGV  692

Query  306  SALK  309
              +K
Sbjct  693  YPIK  696


>Membrane-associated phosphatidylinositol transfer protein 3, partial [Nestor notabilis]
Sequence ID: KFQ49962.1 Length: 964 
Range 1: 588 to 704

Score:41.8 bits(127), Expect:2.8, 
Method:Compositional matrix adjust., 
Identities:32/124(26%), Positives:61/124(49%), Gaps:7/124(5%)

Query  186  LFKVNNNTFKIVFSSSGPRPDTIKAQVISALSNVSKDVFSNVIKITEDSVQIKIAQSVKH  245
            +FK N+N     +S S PR   ++ +    L NV+ +  +N +   ED  Q+ + + +  
Sbjct  588  IFKENDNLDPATLSPSNPREKWLRKRTHVKLRNVTANHRANDVIAAEDGPQVLVGRFM--  645

Query  246  IDFSKVDENAYSPVEGIKLDIEKELDKISKHVIYLETEISNMNGELKHNKEQYDKLFAAL  305
              +  +D  A +   G K+DI    +  S   +Y++TEISN +G + +N  +  +L   +
Sbjct  646  --YGPLDMVALT---GEKVDIFIMTEPSSGRWVYFDTEISNSSGRISYNIPKQKRLRVGV  700

Query  306  SALK  309
              +K
Sbjct  701  YPIK  704


>Membrane-associated phosphatidylinositol transfer protein 3, partial [Egretta garzetta]
Sequence ID: KFP18532.1 Length: 966 
Range 1: 591 to 706

Score:41.8 bits(127), Expect:2.8, 
Method:Compositional matrix adjust., 
Identities:32/123(26%), Positives:60/123(48%), Gaps:7/123(5%)

Query  187  FKVNNNTFKIVFSSSGPRPDTIKAQVISALSNVSKDVFSNVIKITEDSVQIKIAQSVKHI  246
            FK N+N     +S S PR   ++ +    L NV+ +  +N +   ED  Q+ + + +   
Sbjct  591  FKENDNLDPATLSQSNPREKWLRKRTHVKLRNVTANHRANDVIAAEDGPQVLVGRFM---  647

Query  247  DFSKVDENAYSPVEGIKLDIEKELDKISKHVIYLETEISNMNGELKHNKEQYDKLFAALS  306
             +  +D  A +   G K+DI    +  S   +Y++TEISN +G + +N  +  +L   + 
Sbjct  648  -YGPLDMVALT---GEKVDIFVMTEPSSGRWVYFDTEISNSSGRISYNIPKQKRLRVGVY  703

Query  307  ALK  309
             +K
Sbjct  704  PIK  706


>PREDICTED: membrane-associated phosphatidylinositol transfer protein 3, partial [Fulmarus glacialis]
Sequence ID: XP_009581679.1 Length: 880 
>Membrane-associated phosphatidylinositol transfer protein 3, partial [Fulmarus glacialis]
Sequence ID: KFW09948.1 Length: 880  
Range 1: 505 to 620

Score:41.5 bits(126), Expect:2.9, 
Method:Compositional matrix adjust., 
Identities:33/123(27%), Positives:60/123(48%), Gaps:7/123(5%)

Query  187  FKVNNNTFKIVFSSSGPRPDTIKAQVISALSNVSKDVFSNVIKITEDSVQIKIAQSVKHI  246
            FK N+N     +S S PR   ++ +    L NV+ +  +N I   ED  Q+ + + +   
Sbjct  505  FKENDNLDPATLSPSNPREKWLRKRTHVKLRNVTANHRANDIIAAEDGPQVLVGRFM---  561

Query  247  DFSKVDENAYSPVEGIKLDIEKELDKISKHVIYLETEISNMNGELKHNKEQYDKLFAALS  306
             +  +D  A +   G K+DI    +  S   +Y++TEISN +G + +N  +  +L   + 
Sbjct  562  -YGPLDMVALT---GEKVDIFIMTEPSSGRWVYFDTEISNSSGRISYNIPKQKRLRVGVY  617

Query  307  ALK  309
             +K
Sbjct  618  PIK  620


>PREDICTED: membrane-associated phosphatidylinositol transfer protein 3 [Cariama cristata]
Sequence ID: XP_009696657.1 Length: 699 
Range 1: 324 to 439

Score:41.5 bits(126), Expect:3.2, 
Method:Compositional matrix adjust., 
Identities:32/123(26%), Positives:60/123(48%), Gaps:7/123(5%)

Query  187  FKVNNNTFKIVFSSSGPRPDTIKAQVISALSNVSKDVFSNVIKITEDSVQIKIAQSVKHI  246
            FK N+N     +S S PR   ++ +    L NV+ +  +N +   ED  Q+ + + +   
Sbjct  324  FKENDNLDPATLSPSNPREKWLRKRTHVKLRNVTANHRANDVIAAEDGPQVLVGRFM---  380

Query  247  DFSKVDENAYSPVEGIKLDIEKELDKISKHVIYLETEISNMNGELKHNKEQYDKLFAALS  306
             +  +D  A +   G K+DI    +  S   +Y++TEISN +G + +N  +  +L   + 
Sbjct  381  -YGPLDMVALT---GEKVDIFIMTEPSSGRWVYFDTEISNSSGRISYNIPKPKRLRVGVY  436

Query  307  ALK  309
             +K
Sbjct  437  PIK  439


>membrane-associated phosphatidylinositol transfer protein 3 isoform X7 [Athene cunicularia]
Sequence ID: XP_026717541.1 Length: 1000 
Range 1: 609 to 724

Score:41.5 bits(126), Expect:3.2, 
Method:Compositional matrix adjust., 
Identities:32/123(26%), Positives:60/123(48%), Gaps:7/123(5%)

Query  187  FKVNNNTFKIVFSSSGPRPDTIKAQVISALSNVSKDVFSNVIKITEDSVQIKIAQSVKHI  246
            FK N+N     +S S PR   ++ +    L NV+ +  +N +   ED  Q+ + + +   
Sbjct  609  FKENDNLDPATLSPSNPREKWLRKRTHVKLRNVTANHRANDVIAAEDGPQVLVGRFM---  665

Query  247  DFSKVDENAYSPVEGIKLDIEKELDKISKHVIYLETEISNMNGELKHNKEQYDKLFAALS  306
             +  +D  A +   G K+DI    +  S   +Y++TEISN +G + +N  +  +L   + 
Sbjct  666  -YGPLDMVALT---GEKVDIFIMTEPSSGRWVYFDTEISNSSGRISYNIPKQKRLRVGVY  721

Query  307  ALK  309
             +K
Sbjct  722  PIK  724


>membrane-associated phosphatidylinositol transfer protein 3 isoform X5 [Athene cunicularia]
Sequence ID: XP_026717539.1 Length: 1022 
Range 1: 631 to 746

Score:41.5 bits(126), Expect:3.3, 
Method:Compositional matrix adjust., 
Identities:32/123(26%), Positives:60/123(48%), Gaps:7/123(5%)

Query  187  FKVNNNTFKIVFSSSGPRPDTIKAQVISALSNVSKDVFSNVIKITEDSVQIKIAQSVKHI  246
            FK N+N     +S S PR   ++ +    L NV+ +  +N +   ED  Q+ + + +   
Sbjct  631  FKENDNLDPATLSPSNPREKWLRKRTHVKLRNVTANHRANDVIAAEDGPQVLVGRFM---  687

Query  247  DFSKVDENAYSPVEGIKLDIEKELDKISKHVIYLETEISNMNGELKHNKEQYDKLFAALS  306
             +  +D  A +   G K+DI    +  S   +Y++TEISN +G + +N  +  +L   + 
Sbjct  688  -YGPLDMVALT---GEKVDIFIMTEPSSGRWVYFDTEISNSSGRISYNIPKQKRLRVGVY  743

Query  307  ALK  309
             +K
Sbjct  744  PIK  746


>Membrane-associated phosphatidylinositol transfer protein 3, partial [Chlamydotis macqueenii]
Sequence ID: KFP44063.1 Length: 778 
Range 1: 403 to 518

Score:41.5 bits(126), Expect:3.3, 
Method:Compositional matrix adjust., 
Identities:32/123(26%), Positives:60/123(48%), Gaps:7/123(5%)

Query  187  FKVNNNTFKIVFSSSGPRPDTIKAQVISALSNVSKDVFSNVIKITEDSVQIKIAQSVKHI  246
            FK N+N     +S S PR   ++ +    L NV+ +  +N +   ED  Q+ + + +   
Sbjct  403  FKENDNLDAATLSPSNPREKWLRKRTHVKLRNVTANHRANDVIAAEDGPQVLVGRFM---  459

Query  247  DFSKVDENAYSPVEGIKLDIEKELDKISKHVIYLETEISNMNGELKHNKEQYDKLFAALS  306
             +  +D  A +   G K+DI    +  S   +Y++TEISN +G + +N  +  +L   + 
Sbjct  460  -YGPLDMVALT---GEKVDIFIMTEPPSGRWVYFDTEISNSSGRISYNIPKQKRLRVGVY  515

Query  307  ALK  309
             +K
Sbjct  516  PIK  518


>Membrane-associated phosphatidylinositol transfer protein 3, partial [Colius striatus]
Sequence ID: KFP27154.1 Length: 955 
Range 1: 580 to 695

Score:41.5 bits(126), Expect:3.3, 
Method:Compositional matrix adjust., 
Identities:34/123(28%), Positives:59/123(47%), Gaps:7/123(5%)

Query  187  FKVNNNTFKIVFSSSGPRPDTIKAQVISALSNVSKDVFSNVIKITEDSVQIKIAQSVKHI  246
            FK N N     +S S PR   ++ +    L NV+ +  +N I   ED  QI + + +   
Sbjct  580  FKENENLDPATLSPSNPREKWLRKRTHVKLRNVTANHRANDIIAAEDGPQILVGRFM---  636

Query  247  DFSKVDENAYSPVEGIKLDIEKELDKISKHVIYLETEISNMNGELKHNKEQYDKLFAALS  306
             +  +D  A +   G K+DI    +  S   +Y++TEISN +G + +N  +  +L   + 
Sbjct  637  -YGPLDMVALT---GEKVDIFIMTEPSSGRWVYFDTEISNSSGRISYNIPKQKRLRVGVY  692

Query  307  ALK  309
             +K
Sbjct  693  PIK  695


>membrane-associated phosphatidylinositol transfer protein 3 isoform X1 [Athene cunicularia]
Sequence ID: XP_026717535.1 Length: 1051 
Range 1: 660 to 775

Score:41.5 bits(126), Expect:3.4, 
Method:Compositional matrix adjust., 
Identities:32/123(26%), Positives:60/123(48%), Gaps:7/123(5%)

Query  187  FKVNNNTFKIVFSSSGPRPDTIKAQVISALSNVSKDVFSNVIKITEDSVQIKIAQSVKHI  246
            FK N+N     +S S PR   ++ +    L NV+ +  +N +   ED  Q+ + + +   
Sbjct  660  FKENDNLDPATLSPSNPREKWLRKRTHVKLRNVTANHRANDVIAAEDGPQVLVGRFM---  716

Query  247  DFSKVDENAYSPVEGIKLDIEKELDKISKHVIYLETEISNMNGELKHNKEQYDKLFAALS  306
             +  +D  A +   G K+DI    +  S   +Y++TEISN +G + +N  +  +L   + 
Sbjct  717  -YGPLDMVALT---GEKVDIFIMTEPSSGRWVYFDTEISNSSGRISYNIPKQKRLRVGVY  772

Query  307  ALK  309
             +K
Sbjct  773  PIK  775


>putative non-specific lipid-transfer protein 14 [Spinacia oleracea]
Sequence ID: XP_021842054.1 Length: 125 
Range 1: 22 to 76

Score:38.9 bits(117), Expect:3.4, 
Method:Compositional matrix adjust., 
Identities:17/55(31%), Positives:28/55(50%), Gaps:0/55(0%)

Query  169  SDTSWKTDQRRPDCPYNLFKVNNNTFKIVFSSSGPRPDTIKAQVISALSNVSKDV  223
            S  +WKT + + DCP    ++N  +  I + S  P PD+   + I  LSN+   +
Sbjct  22   SSATWKTVEAQVDCPAVTQQLNTCSVFISYGSPDPMPDSPCCEAIMGLSNMGDTI  76


>PREDICTED: membrane-associated phosphatidylinositol transfer protein 3 [Chlamydotis macqueenii]
Sequence ID: XP_010123108.1 Length: 781 
Range 1: 406 to 521

Score:41.2 bits(125), Expect:3.4, 
Method:Compositional matrix adjust., 
Identities:32/123(26%), Positives:60/123(48%), Gaps:7/123(5%)

Query  187  FKVNNNTFKIVFSSSGPRPDTIKAQVISALSNVSKDVFSNVIKITEDSVQIKIAQSVKHI  246
            FK N+N     +S S PR   ++ +    L NV+ +  +N +   ED  Q+ + + +   
Sbjct  406  FKENDNLDAATLSPSNPREKWLRKRTHVKLRNVTANHRANDVIAAEDGPQVLVGRFM---  462

Query  247  DFSKVDENAYSPVEGIKLDIEKELDKISKHVIYLETEISNMNGELKHNKEQYDKLFAALS  306
             +  +D  A +   G K+DI    +  S   +Y++TEISN +G + +N  +  +L   + 
Sbjct  463  -YGPLDMVALT---GEKVDIFIMTEPPSGRWVYFDTEISNSSGRISYNIPKQKRLRVGVY  518

Query  307  ALK  309
             +K
Sbjct  519  PIK  521


>membrane-associated phosphatidylinositol transfer protein 3 isoform X3 [Athene cunicularia]
Sequence ID: XP_026717537.1 Length: 1035 
Range 1: 644 to 759

Score:41.5 bits(126), Expect:3.5, 
Method:Compositional matrix adjust., 
Identities:32/123(26%), Positives:60/123(48%), Gaps:7/123(5%)

Query  187  FKVNNNTFKIVFSSSGPRPDTIKAQVISALSNVSKDVFSNVIKITEDSVQIKIAQSVKHI  246
            FK N+N     +S S PR   ++ +    L NV+ +  +N +   ED  Q+ + + +   
Sbjct  644  FKENDNLDPATLSPSNPREKWLRKRTHVKLRNVTANHRANDVIAAEDGPQVLVGRFM---  700

Query  247  DFSKVDENAYSPVEGIKLDIEKELDKISKHVIYLETEISNMNGELKHNKEQYDKLFAALS  306
             +  +D  A +   G K+DI    +  S   +Y++TEISN +G + +N  +  +L   + 
Sbjct  701  -YGPLDMVALT---GEKVDIFIMTEPSSGRWVYFDTEISNSSGRISYNIPKQKRLRVGVY  756

Query  307  ALK  309
             +K
Sbjct  757  PIK  759


>Membrane-associated phosphatidylinositol transfer protein 3, partial [Cariama cristata]
Sequence ID: KFP64154.1 Length: 679 
Range 1: 304 to 419

Score:41.2 bits(125), Expect:3.5, 
Method:Compositional matrix adjust., 
Identities:32/123(26%), Positives:60/123(48%), Gaps:7/123(5%)

Query  187  FKVNNNTFKIVFSSSGPRPDTIKAQVISALSNVSKDVFSNVIKITEDSVQIKIAQSVKHI  246
            FK N+N     +S S PR   ++ +    L NV+ +  +N +   ED  Q+ + + +   
Sbjct  304  FKENDNLDPATLSPSNPREKWLRKRTHVKLRNVTANHRANDVIAAEDGPQVLVGRFM---  360

Query  247  DFSKVDENAYSPVEGIKLDIEKELDKISKHVIYLETEISNMNGELKHNKEQYDKLFAALS  306
             +  +D  A +   G K+DI    +  S   +Y++TEISN +G + +N  +  +L   + 
Sbjct  361  -YGPLDMVALT---GEKVDIFIMTEPSSGRWVYFDTEISNSSGRISYNIPKPKRLRVGVY  416

Query  307  ALK  309
             +K
Sbjct  417  PIK  419


>Membrane-associated phosphatidylinositol transfer protein 3, partial [Haliaeetus albicilla]
Sequence ID: KFQ09100.1 Length: 778 
Range 1: 403 to 518

Score:41.2 bits(125), Expect:3.5, 
Method:Compositional matrix adjust., 
Identities:32/123(26%), Positives:60/123(48%), Gaps:7/123(5%)

Query  187  FKVNNNTFKIVFSSSGPRPDTIKAQVISALSNVSKDVFSNVIKITEDSVQIKIAQSVKHI  246
            FK N+N     +S S PR   ++ +    L NV+ +  +N +   ED  Q+ + + +   
Sbjct  403  FKENDNLDPATLSPSNPREKWLRKRTHVKLRNVTANHRANDVIAAEDGPQVLVGRFM---  459

Query  247  DFSKVDENAYSPVEGIKLDIEKELDKISKHVIYLETEISNMNGELKHNKEQYDKLFAALS  306
             +  +D  A +   G K+DI    +  S   +Y++TEISN +G + +N  +  +L   + 
Sbjct  460  -YGPLDMVALT---GEKVDIFIMTEPSSGRWVYFDTEISNSSGRISYNIPKQKRLRVGVY  515

Query  307  ALK  309
             +K
Sbjct  516  PIK  518


>PREDICTED: membrane-associated phosphatidylinositol transfer protein 3 [Haliaeetus albicilla]
Sequence ID: XP_009923541.1 Length: 781 
Range 1: 406 to 521

Score:41.2 bits(125), Expect:3.7, 
Method:Compositional matrix adjust., 
Identities:32/123(26%), Positives:60/123(48%), Gaps:7/123(5%)

Query  187  FKVNNNTFKIVFSSSGPRPDTIKAQVISALSNVSKDVFSNVIKITEDSVQIKIAQSVKHI  246
            FK N+N     +S S PR   ++ +    L NV+ +  +N +   ED  Q+ + + +   
Sbjct  406  FKENDNLDPATLSPSNPREKWLRKRTHVKLRNVTANHRANDVIAAEDGPQVLVGRFM---  462

Query  247  DFSKVDENAYSPVEGIKLDIEKELDKISKHVIYLETEISNMNGELKHNKEQYDKLFAALS  306
             +  +D  A +   G K+DI    +  S   +Y++TEISN +G + +N  +  +L   + 
Sbjct  463  -YGPLDMVALT---GEKVDIFIMTEPSSGRWVYFDTEISNSSGRISYNIPKQKRLRVGVY  518

Query  307  ALK  309
             +K
Sbjct  519  PIK  521


>membrane-associated phosphatidylinositol transfer protein 3 isoform X10 [Athene cunicularia]
Sequence ID: XP_026717544.1 Length: 948 
Range 1: 573 to 688

Score:41.2 bits(125), Expect:3.8, 
Method:Compositional matrix adjust., 
Identities:32/123(26%), Positives:60/123(48%), Gaps:7/123(5%)

Query  187  FKVNNNTFKIVFSSSGPRPDTIKAQVISALSNVSKDVFSNVIKITEDSVQIKIAQSVKHI  246
            FK N+N     +S S PR   ++ +    L NV+ +  +N +   ED  Q+ + + +   
Sbjct  573  FKENDNLDPATLSPSNPREKWLRKRTHVKLRNVTANHRANDVIAAEDGPQVLVGRFM---  629

Query  247  DFSKVDENAYSPVEGIKLDIEKELDKISKHVIYLETEISNMNGELKHNKEQYDKLFAALS  306
             +  +D  A +   G K+DI    +  S   +Y++TEISN +G + +N  +  +L   + 
Sbjct  630  -YGPLDMVALT---GEKVDIFIMTEPSSGRWVYFDTEISNSSGRISYNIPKQKRLRVGVY  685

Query  307  ALK  309
             +K
Sbjct  686  PIK  688


>membrane-associated phosphatidylinositol transfer protein 3 isoform X4 [Athene cunicularia]
Sequence ID: XP_026717538.1 Length: 1029 
Range 1: 638 to 753

Score:41.2 bits(125), Expect:3.8, 
Method:Compositional matrix adjust., 
Identities:32/123(26%), Positives:60/123(48%), Gaps:7/123(5%)

Query  187  FKVNNNTFKIVFSSSGPRPDTIKAQVISALSNVSKDVFSNVIKITEDSVQIKIAQSVKHI  246
            FK N+N     +S S PR   ++ +    L NV+ +  +N +   ED  Q+ + + +   
Sbjct  638  FKENDNLDPATLSPSNPREKWLRKRTHVKLRNVTANHRANDVIAAEDGPQVLVGRFM---  694

Query  247  DFSKVDENAYSPVEGIKLDIEKELDKISKHVIYLETEISNMNGELKHNKEQYDKLFAALS  306
             +  +D  A +   G K+DI    +  S   +Y++TEISN +G + +N  +  +L   + 
Sbjct  695  -YGPLDMVALT---GEKVDIFIMTEPSSGRWVYFDTEISNSSGRISYNIPKQKRLRVGVY  750

Query  307  ALK  309
             +K
Sbjct  751  PIK  753


>PREDICTED: membrane-associated phosphatidylinositol transfer protein 3 [Colius striatus]
Sequence ID: XP_010206356.1 Length: 952 
Range 1: 577 to 692

Score:41.2 bits(125), Expect:3.9, 
Method:Compositional matrix adjust., 
Identities:34/123(28%), Positives:59/123(47%), Gaps:7/123(5%)

Query  187  FKVNNNTFKIVFSSSGPRPDTIKAQVISALSNVSKDVFSNVIKITEDSVQIKIAQSVKHI  246
            FK N N     +S S PR   ++ +    L NV+ +  +N I   ED  QI + + +   
Sbjct  577  FKENENLDPATLSPSNPREKWLRKRTHVKLRNVTANHRANDIIAAEDGPQILVGRFM---  633

Query  247  DFSKVDENAYSPVEGIKLDIEKELDKISKHVIYLETEISNMNGELKHNKEQYDKLFAALS  306
             +  +D  A +   G K+DI    +  S   +Y++TEISN +G + +N  +  +L   + 
Sbjct  634  -YGPLDMVALT---GEKVDIFIMTEPSSGRWVYFDTEISNSSGRISYNIPKQKRLRVGVY  689

Query  307  ALK  309
             +K
Sbjct  690  PIK  692


>membrane-associated phosphatidylinositol transfer protein 3 isoform X8 [Athene cunicularia]
Sequence ID: XP_026717542.1 Length: 984 
Range 1: 609 to 724

Score:41.2 bits(125), Expect:4.0, 
Method:Compositional matrix adjust., 
Identities:32/123(26%), Positives:60/123(48%), Gaps:7/123(5%)

Query  187  FKVNNNTFKIVFSSSGPRPDTIKAQVISALSNVSKDVFSNVIKITEDSVQIKIAQSVKHI  246
            FK N+N     +S S PR   ++ +    L NV+ +  +N +   ED  Q+ + + +   
Sbjct  609  FKENDNLDPATLSPSNPREKWLRKRTHVKLRNVTANHRANDVIAAEDGPQVLVGRFM---  665

Query  247  DFSKVDENAYSPVEGIKLDIEKELDKISKHVIYLETEISNMNGELKHNKEQYDKLFAALS  306
             +  +D  A +   G K+DI    +  S   +Y++TEISN +G + +N  +  +L   + 
Sbjct  666  -YGPLDMVALT---GEKVDIFIMTEPSSGRWVYFDTEISNSSGRISYNIPKQKRLRVGVY  721

Query  307  ALK  309
             +K
Sbjct  722  PIK  724


>membrane-associated phosphatidylinositol transfer protein 3 isoform X9 [Athene cunicularia]
Sequence ID: XP_026717543.1 Length: 968 
Range 1: 593 to 708

Score:41.2 bits(125), Expect:4.0, 
Method:Compositional matrix adjust., 
Identities:32/123(26%), Positives:60/123(48%), Gaps:7/123(5%)

Query  187  FKVNNNTFKIVFSSSGPRPDTIKAQVISALSNVSKDVFSNVIKITEDSVQIKIAQSVKHI  246
            FK N+N     +S S PR   ++ +    L NV+ +  +N +   ED  Q+ + + +   
Sbjct  593  FKENDNLDPATLSPSNPREKWLRKRTHVKLRNVTANHRANDVIAAEDGPQVLVGRFM---  649

Query  247  DFSKVDENAYSPVEGIKLDIEKELDKISKHVIYLETEISNMNGELKHNKEQYDKLFAALS  306
             +  +D  A +   G K+DI    +  S   +Y++TEISN +G + +N  +  +L   + 
Sbjct  650  -YGPLDMVALT---GEKVDIFIMTEPSSGRWVYFDTEISNSSGRISYNIPKQKRLRVGVY  705

Query  307  ALK  309
             +K
Sbjct  706  PIK  708


>membrane-associated phosphatidylinositol transfer protein 3 isoform X3 [Geospiza fortis]
Sequence ID: XP_030915712.1 Length: 825 
Range 1: 420 to 535

Score:41.2 bits(125), Expect:4.0, 
Method:Compositional matrix adjust., 
Identities:32/123(26%), Positives:60/123(48%), Gaps:7/123(5%)

Query  187  FKVNNNTFKIVFSSSGPRPDTIKAQVISALSNVSKDVFSNVIKITEDSVQIKIAQSVKHI  246
            FK N+N     +S S PR   ++ +    L NV+ +  +N +   ED  Q+ + + +   
Sbjct  420  FKENDNLDPETLSPSNPREKWLRKRTHVKLRNVTANHRANDVIAAEDGPQVLVGRFM---  476

Query  247  DFSKVDENAYSPVEGIKLDIEKELDKISKHVIYLETEISNMNGELKHNKEQYDKLFAALS  306
             +  +D  A +   G K+DI    +  S   +Y++TEISN +G + +N  +  +L   + 
Sbjct  477  -YGPLDMVALT---GEKVDIFIMTEPSSGRWVYFDTEISNSSGRISYNIPEQKRLRVGVY  532

Query  307  ALK  309
             +K
Sbjct  533  PIK  535


>membrane-associated phosphatidylinositol transfer protein 3 isoform X2 [Athene cunicularia]
Sequence ID: XP_026717536.1 Length: 1035 
Range 1: 660 to 775

Score:41.2 bits(125), Expect:4.0, 
Method:Compositional matrix adjust., 
Identities:32/123(26%), Positives:60/123(48%), Gaps:7/123(5%)

Query  187  FKVNNNTFKIVFSSSGPRPDTIKAQVISALSNVSKDVFSNVIKITEDSVQIKIAQSVKHI  246
            FK N+N     +S S PR   ++ +    L NV+ +  +N +   ED  Q+ + + +   
Sbjct  660  FKENDNLDPATLSPSNPREKWLRKRTHVKLRNVTANHRANDVIAAEDGPQVLVGRFM---  716

Query  247  DFSKVDENAYSPVEGIKLDIEKELDKISKHVIYLETEISNMNGELKHNKEQYDKLFAALS  306
             +  +D  A +   G K+DI    +  S   +Y++TEISN +G + +N  +  +L   + 
Sbjct  717  -YGPLDMVALT---GEKVDIFIMTEPSSGRWVYFDTEISNSSGRISYNIPKQKRLRVGVY  772

Query  307  ALK  309
             +K
Sbjct  773  PIK  775


>PREDICTED: membrane-associated phosphatidylinositol transfer protein 3 [Phalacrocorax carbo]
Sequence ID: XP_009507690.1 Length: 972 
Range 1: 597 to 712

Score:41.2 bits(125), Expect:4.1, 
Method:Compositional matrix adjust., 
Identities:32/123(26%), Positives:60/123(48%), Gaps:7/123(5%)

Query  187  FKVNNNTFKIVFSSSGPRPDTIKAQVISALSNVSKDVFSNVIKITEDSVQIKIAQSVKHI  246
            FK N+N     +S S PR   ++ +    L NV+ +  +N +   ED  Q+ + + +   
Sbjct  597  FKENDNLDPATLSPSNPREKWLRKRTHVKLRNVTANHRANDVIAAEDGPQVLVGRFM---  653

Query  247  DFSKVDENAYSPVEGIKLDIEKELDKISKHVIYLETEISNMNGELKHNKEQYDKLFAALS  306
             +  +D  A +   G K+DI    +  S   +Y++TEISN +G + +N  +  +L   + 
Sbjct  654  -YGPLDMVALT---GEKVDIFIMTEPSSGRWVYFDTEISNSSGRISYNIPKQKRLRVGVY  709

Query  307  ALK  309
             +K
Sbjct  710  PIK  712


>membrane-associated phosphatidylinositol transfer protein 3 [Strigops habroptila]
Sequence ID: XP_030328820.1 Length: 1090 
Range 1: 714 to 830

Score:41.2 bits(125), Expect:4.1, 
Method:Composition-based stats., 
Identities:32/124(26%), Positives:61/124(49%), Gaps:7/124(5%)

Query  186  LFKVNNNTFKIVFSSSGPRPDTIKAQVISALSNVSKDVFSNVIKITEDSVQIKIAQSVKH  245
            +FK N+N     +S S PR   ++ +    L NV+ +  +N +   ED  Q+ + + +  
Sbjct  714  IFKENDNLDPATLSPSNPREKWLRKRTHVKLRNVTANHRANDVIAAEDGPQVLVGRFM--  771

Query  246  IDFSKVDENAYSPVEGIKLDIEKELDKISKHVIYLETEISNMNGELKHNKEQYDKLFAAL  305
              +  +D  A +   G K+DI    +  S   +Y++TEISN +G + +N  +  +L   +
Sbjct  772  --YGPLDMVALT---GEKVDIFIMTEPSSGRWVYFDTEISNSSGRISYNIPKQKRLRVGV  826

Query  306  SALK  309
              +K
Sbjct  827  YPIK  830


>PREDICTED: membrane-associated phosphatidylinositol transfer protein 3 [Egretta garzetta]
Sequence ID: XP_009640137.1 Length: 937 
Range 1: 562 to 677

Score:41.2 bits(125), Expect:4.1, 
Method:Compositional matrix adjust., 
Identities:32/123(26%), Positives:60/123(48%), Gaps:7/123(5%)

Query  187  FKVNNNTFKIVFSSSGPRPDTIKAQVISALSNVSKDVFSNVIKITEDSVQIKIAQSVKHI  246
            FK N+N     +S S PR   ++ +    L NV+ +  +N +   ED  Q+ + + +   
Sbjct  562  FKENDNLDPATLSQSNPREKWLRKRTHVKLRNVTANHRANDVIAAEDGPQVLVGRFM---  618

Query  247  DFSKVDENAYSPVEGIKLDIEKELDKISKHVIYLETEISNMNGELKHNKEQYDKLFAALS  306
             +  +D  A +   G K+DI    +  S   +Y++TEISN +G + +N  +  +L   + 
Sbjct  619  -YGPLDMVALT---GEKVDIFVMTEPSSGRWVYFDTEISNSSGRISYNIPKQKRLRVGVY  674

Query  307  ALK  309
             +K
Sbjct  675  PIK  677


>Membrane-associated phosphatidylinositol transfer protein 3, partial [Antrostomus carolinensis]
Sequence ID: KFZ55302.1 Length: 965 
Range 1: 590 to 705

Score:41.2 bits(125), Expect:4.2, 
Method:Compositional matrix adjust., 
Identities:32/123(26%), Positives:60/123(48%), Gaps:7/123(5%)

Query  187  FKVNNNTFKIVFSSSGPRPDTIKAQVISALSNVSKDVFSNVIKITEDSVQIKIAQSVKHI  246
            FK N+N     +S S PR   ++ +    L NV+ +  +N +   ED  Q+ + + +   
Sbjct  590  FKENDNLDPATLSPSNPREKWLRRRTHVKLRNVTANHRANDVIAAEDGPQVLVGRFM---  646

Query  247  DFSKVDENAYSPVEGIKLDIEKELDKISKHVIYLETEISNMNGELKHNKEQYDKLFAALS  306
             +  +D  A +   G K+DI    +  S   +Y++TEISN +G + +N  +  +L   + 
Sbjct  647  -YGPLDMVALT---GEKVDIFIMTEPSSGRWVYFDTEISNSSGRISYNIPKQKRLRVGVY  702

Query  307  ALK  309
             +K
Sbjct  703  PIK  705


>membrane-associated phosphatidylinositol transfer protein 3 [Amazona aestiva]
Sequence ID: KQK80249.1 Length: 946 
Range 1: 570 to 686

Score:41.2 bits(125), Expect:4.3, 
Method:Compositional matrix adjust., 
Identities:32/124(26%), Positives:61/124(49%), Gaps:7/124(5%)

Query  186  LFKVNNNTFKIVFSSSGPRPDTIKAQVISALSNVSKDVFSNVIKITEDSVQIKIAQSVKH  245
            +FK N+N     +S S PR   ++ +    L NV+ +  +N +   ED  Q+ + + +  
Sbjct  570  IFKENDNLDPATLSLSNPREKWLRKRTHVKLRNVTANHRANDVIAAEDGPQVLVGRFM--  627

Query  246  IDFSKVDENAYSPVEGIKLDIEKELDKISKHVIYLETEISNMNGELKHNKEQYDKLFAAL  305
              +  +D  A +   G K+DI    +  S   +Y++TEISN +G + +N  +  +L   +
Sbjct  628  --YGPLDMVALT---GEKVDIFIMTEPSSGRWVYFDTEISNSSGRISYNIPKQKRLRVGV  682

Query  306  SALK  309
              +K
Sbjct  683  YPIK  686


>Membrane-associated phosphatidylinositol transfer protein 3, partial [Nipponia nippon]
Sequence ID: KFR01253.1 Length: 965 
Range 1: 590 to 705

Score:41.2 bits(125), Expect:4.3, 
Method:Compositional matrix adjust., 
Identities:32/123(26%), Positives:60/123(48%), Gaps:7/123(5%)

Query  187  FKVNNNTFKIVFSSSGPRPDTIKAQVISALSNVSKDVFSNVIKITEDSVQIKIAQSVKHI  246
            FK N+N     +S S PR   ++ +    L NV+ +  +N +   ED  Q+ + + +   
Sbjct  590  FKENDNLDPATLSPSNPREKWLRKRTHVKLRNVTANHRANDVIAAEDGPQVLVGRFM---  646

Query  247  DFSKVDENAYSPVEGIKLDIEKELDKISKHVIYLETEISNMNGELKHNKEQYDKLFAALS  306
             +  +D  A +   G K+DI    +  S   +Y++TEISN +G + +N  +  +L   + 
Sbjct  647  -YGPLDMVALT---GEKVDIFIMTEPSSGRWVYFDTEISNSSGRISYNIPKQKRLRVGVY  702

Query  307  ALK  309
             +K
Sbjct  703  PIK  705


>Membrane-associated phosphatidylinositol transfer protein 3, partial [Phalacrocorax carbo]
Sequence ID: KFW93568.1 Length: 965 
Range 1: 590 to 705

Score:41.2 bits(125), Expect:4.3, 
Method:Compositional matrix adjust., 
Identities:32/123(26%), Positives:60/123(48%), Gaps:7/123(5%)

Query  187  FKVNNNTFKIVFSSSGPRPDTIKAQVISALSNVSKDVFSNVIKITEDSVQIKIAQSVKHI  246
            FK N+N     +S S PR   ++ +    L NV+ +  +N +   ED  Q+ + + +   
Sbjct  590  FKENDNLDPATLSPSNPREKWLRKRTHVKLRNVTANHRANDVIAAEDGPQVLVGRFM---  646

Query  247  DFSKVDENAYSPVEGIKLDIEKELDKISKHVIYLETEISNMNGELKHNKEQYDKLFAALS  306
             +  +D  A +   G K+DI    +  S   +Y++TEISN +G + +N  +  +L   + 
Sbjct  647  -YGPLDMVALT---GEKVDIFIMTEPSSGRWVYFDTEISNSSGRISYNIPKQKRLRVGVY  702

Query  307  ALK  309
             +K
Sbjct  703  PIK  705


>membrane-associated phosphatidylinositol transfer protein 3, partial [Antrostomus carolinensis]
Sequence ID: XP_028940075.1 Length: 970 
Range 1: 595 to 710

Score:41.2 bits(125), Expect:4.4, 
Method:Compositional matrix adjust., 
Identities:32/123(26%), Positives:60/123(48%), Gaps:7/123(5%)

Query  187  FKVNNNTFKIVFSSSGPRPDTIKAQVISALSNVSKDVFSNVIKITEDSVQIKIAQSVKHI  246
            FK N+N     +S S PR   ++ +    L NV+ +  +N +   ED  Q+ + + +   
Sbjct  595  FKENDNLDPATLSPSNPREKWLRRRTHVKLRNVTANHRANDVIAAEDGPQVLVGRFM---  651

Query  247  DFSKVDENAYSPVEGIKLDIEKELDKISKHVIYLETEISNMNGELKHNKEQYDKLFAALS  306
             +  +D  A +   G K+DI    +  S   +Y++TEISN +G + +N  +  +L   + 
Sbjct  652  -YGPLDMVALT---GEKVDIFIMTEPSSGRWVYFDTEISNSSGRISYNIPKQKRLRVGVY  707

Query  307  ALK  309
             +K
Sbjct  708  PIK  710


>Membrane-associated phosphatidylinositol transfer protein 3, partial [Charadrius vociferus]
Sequence ID: KGL90395.1 Length: 962 
Range 1: 587 to 702

Score:40.9 bits(124), Expect:4.4, 
Method:Compositional matrix adjust., 
Identities:32/123(26%), Positives:60/123(48%), Gaps:7/123(5%)

Query  187  FKVNNNTFKIVFSSSGPRPDTIKAQVISALSNVSKDVFSNVIKITEDSVQIKIAQSVKHI  246
            FK N+N     +S S PR   ++ +    L NV+ +  +N +   ED  Q+ + + +   
Sbjct  587  FKENDNLDPATLSPSNPREKWLRKRTHVKLRNVTANHRANDVIAAEDGPQVLVGRFM---  643

Query  247  DFSKVDENAYSPVEGIKLDIEKELDKISKHVIYLETEISNMNGELKHNKEQYDKLFAALS  306
             +  +D  A +   G K+DI    +  S   +Y++TEISN +G + +N  +  +L   + 
Sbjct  644  -YGPLDMVALT---GEKVDIFIMTEPSSGRWVYFDTEISNSSGRISYNIPKQKRLRVGVY  699

Query  307  ALK  309
             +K
Sbjct  700  PIK  702


>membrane-associated phosphatidylinositol transfer protein 3 isoform X1 [Aquila chrysaetos chrysaetos]
Sequence ID: XP_029883564.1 Length: 1018 
Range 1: 643 to 758

Score:40.9 bits(124), Expect:4.5, 
Method:Compositional matrix adjust., 
Identities:32/123(26%), Positives:60/123(48%), Gaps:7/123(5%)

Query  187  FKVNNNTFKIVFSSSGPRPDTIKAQVISALSNVSKDVFSNVIKITEDSVQIKIAQSVKHI  246
            FK N+N     +S S PR   ++ +    L NV+ +  +N +   ED  Q+ + + +   
Sbjct  643  FKENDNLDPATLSPSNPREKWLRKRTHVKLRNVTANHRANDVIAAEDGPQVLVGRFM---  699

Query  247  DFSKVDENAYSPVEGIKLDIEKELDKISKHVIYLETEISNMNGELKHNKEQYDKLFAALS  306
             +  +D  A +   G K+DI    +  S   +Y++TEISN +G + +N  +  +L   + 
Sbjct  700  -YGPLDMVALT---GEKVDIFIMTEPSSGRWVYFDTEISNSSGRISYNIPKQKRLRVGVY  755

Query  307  ALK  309
             +K
Sbjct  756  PVK  758


>membrane-associated phosphatidylinositol transfer protein 3 isoform X2 [Aquila chrysaetos chrysaetos]
Sequence ID: XP_029883565.1 Length: 1002 
Range 1: 627 to 742

Score:40.9 bits(124), Expect:4.6, 
Method:Compositional matrix adjust., 
Identities:32/123(26%), Positives:60/123(48%), Gaps:7/123(5%)

Query  187  FKVNNNTFKIVFSSSGPRPDTIKAQVISALSNVSKDVFSNVIKITEDSVQIKIAQSVKHI  246
            FK N+N     +S S PR   ++ +    L NV+ +  +N +   ED  Q+ + + +   
Sbjct  627  FKENDNLDPATLSPSNPREKWLRKRTHVKLRNVTANHRANDVIAAEDGPQVLVGRFM---  683

Query  247  DFSKVDENAYSPVEGIKLDIEKELDKISKHVIYLETEISNMNGELKHNKEQYDKLFAALS  306
             +  +D  A +   G K+DI    +  S   +Y++TEISN +G + +N  +  +L   + 
Sbjct  684  -YGPLDMVALT---GEKVDIFIMTEPSSGRWVYFDTEISNSSGRISYNIPKQKRLRVGVY  739

Query  307  ALK  309
             +K
Sbjct  740  PVK  742


>PREDICTED: membrane-associated phosphatidylinositol transfer protein 3, partial [Pelecanus crispus]
Sequence ID: XP_009482101.1 Length: 880 
Range 1: 505 to 620

Score:40.9 bits(124), Expect:4.7, 
Method:Compositional matrix adjust., 
Identities:32/123(26%), Positives:60/123(48%), Gaps:7/123(5%)

Query  187  FKVNNNTFKIVFSSSGPRPDTIKAQVISALSNVSKDVFSNVIKITEDSVQIKIAQSVKHI  246
            FK N+N     +S S PR   ++ +    L NV+ +  +N +   ED  Q+ + + +   
Sbjct  505  FKENDNLDPATLSPSNPREKWLRKRTHVKLRNVTANHRANDVIAAEDGPQVLVGRFM---  561

Query  247  DFSKVDENAYSPVEGIKLDIEKELDKISKHVIYLETEISNMNGELKHNKEQYDKLFAALS  306
             +  +D  A +   G K+DI    +  S   +Y++TEISN +G + +N  +  +L   + 
Sbjct  562  -YGPLDMVALT---GEKVDIFIMTEPSSGRWVYFDTEISNSSGRISYNIPKQKRLRVGVY  617

Query  307  ALK  309
             +K
Sbjct  618  PIK  620


>Membrane-associated phosphatidylinositol transfer protein 3, partial [Pelecanus crispus]
Sequence ID: KFQ61732.1 Length: 897 
Range 1: 522 to 637

Score:40.9 bits(124), Expect:4.7, 
Method:Compositional matrix adjust., 
Identities:32/123(26%), Positives:60/123(48%), Gaps:7/123(5%)

Query  187  FKVNNNTFKIVFSSSGPRPDTIKAQVISALSNVSKDVFSNVIKITEDSVQIKIAQSVKHI  246
            FK N+N     +S S PR   ++ +    L NV+ +  +N +   ED  Q+ + + +   
Sbjct  522  FKENDNLDPATLSPSNPREKWLRKRTHVKLRNVTANHRANDVIAAEDGPQVLVGRFM---  578

Query  247  DFSKVDENAYSPVEGIKLDIEKELDKISKHVIYLETEISNMNGELKHNKEQYDKLFAALS  306
             +  +D  A +   G K+DI    +  S   +Y++TEISN +G + +N  +  +L   + 
Sbjct  579  -YGPLDMVALT---GEKVDIFIMTEPSSGRWVYFDTEISNSSGRISYNIPKQKRLRVGVY  634

Query  307  ALK  309
             +K
Sbjct  635  PIK  637


>hypothetical protein EK904_010838 [Melospiza melodia maxima]
Sequence ID: KAF2975394.1 Length: 910 
Range 1: 535 to 650

Score:40.9 bits(124), Expect:4.7, 
Method:Compositional matrix adjust., 
Identities:32/123(26%), Positives:60/123(48%), Gaps:7/123(5%)

Query  187  FKVNNNTFKIVFSSSGPRPDTIKAQVISALSNVSKDVFSNVIKITEDSVQIKIAQSVKHI  246
            FK N+N     +S S PR   ++ +    L NV+ +  +N +   ED  Q+ + + +   
Sbjct  535  FKENDNLDPETLSPSNPREKWLRKRTHVKLRNVTANHRANDVIAAEDGPQVLVGRFM---  591

Query  247  DFSKVDENAYSPVEGIKLDIEKELDKISKHVIYLETEISNMNGELKHNKEQYDKLFAALS  306
             +  +D  A +   G K+DI    +  S   +Y++TEISN +G + +N  +  +L   + 
Sbjct  592  -YGPLDMVALT---GEKVDIFIMTEPSSGRWVYFDTEISNSSGRISYNIPEQKRLRVGVY  647

Query  307  ALK  309
             +K
Sbjct  648  PIK  650


>membrane-associated phosphatidylinositol transfer protein 3 isoform X4 [Aquila chrysaetos chrysaetos]
Sequence ID: XP_029883567.1 Length: 956 
Range 1: 581 to 696

Score:40.9 bits(124), Expect:4.7, 
Method:Compositional matrix adjust., 
Identities:32/123(26%), Positives:60/123(48%), Gaps:7/123(5%)

Query  187  FKVNNNTFKIVFSSSGPRPDTIKAQVISALSNVSKDVFSNVIKITEDSVQIKIAQSVKHI  246
            FK N+N     +S S PR   ++ +    L NV+ +  +N +   ED  Q+ + + +   
Sbjct  581  FKENDNLDPATLSPSNPREKWLRKRTHVKLRNVTANHRANDVIAAEDGPQVLVGRFM---  637

Query  247  DFSKVDENAYSPVEGIKLDIEKELDKISKHVIYLETEISNMNGELKHNKEQYDKLFAALS  306
             +  +D  A +   G K+DI    +  S   +Y++TEISN +G + +N  +  +L   + 
Sbjct  638  -YGPLDMVALT---GEKVDIFIMTEPSSGRWVYFDTEISNSSGRISYNIPKQKRLRVGVY  693

Query  307  ALK  309
             +K
Sbjct  694  PVK  696


>membrane-associated phosphatidylinositol transfer protein 3 isoform X3 [Aquila chrysaetos chrysaetos]
Sequence ID: XP_029883566.1 Length: 972 
Range 1: 597 to 712

Score:40.9 bits(124), Expect:4.8, 
Method:Compositional matrix adjust., 
Identities:32/123(26%), Positives:60/123(48%), Gaps:7/123(5%)

Query  187  FKVNNNTFKIVFSSSGPRPDTIKAQVISALSNVSKDVFSNVIKITEDSVQIKIAQSVKHI  246
            FK N+N     +S S PR   ++ +    L NV+ +  +N +   ED  Q+ + + +   
Sbjct  597  FKENDNLDPATLSPSNPREKWLRKRTHVKLRNVTANHRANDVIAAEDGPQVLVGRFM---  653

Query  247  DFSKVDENAYSPVEGIKLDIEKELDKISKHVIYLETEISNMNGELKHNKEQYDKLFAALS  306
             +  +D  A +   G K+DI    +  S   +Y++TEISN +G + +N  +  +L   + 
Sbjct  654  -YGPLDMVALT---GEKVDIFIMTEPSSGRWVYFDTEISNSSGRISYNIPKQKRLRVGVY  709

Query  307  ALK  309
             +K
Sbjct  710  PVK  712


>membrane-associated phosphatidylinositol transfer protein 3 isoform X5 [Lonchura striata domestica]
Sequence ID: XP_031362315.1 Length: 795 
Range 1: 420 to 535

Score:40.9 bits(124), Expect:4.8, 
Method:Compositional matrix adjust., 
Identities:32/123(26%), Positives:60/123(48%), Gaps:7/123(5%)

Query  187  FKVNNNTFKIVFSSSGPRPDTIKAQVISALSNVSKDVFSNVIKITEDSVQIKIAQSVKHI  246
            FK N+N     +S S PR   ++ +    L NV+ +  +N +   ED  Q+ + + +   
Sbjct  420  FKENDNLDPETLSPSNPREKWLRKRTHVKLRNVTANHRANDVIAAEDGPQVLVGRFM---  476

Query  247  DFSKVDENAYSPVEGIKLDIEKELDKISKHVIYLETEISNMNGELKHNKEQYDKLFAALS  306
             +  +D  A +   G K+DI    +  S   +Y++TEISN +G + +N  +  +L   + 
Sbjct  477  -YGPLDMVALT---GEKVDIFIMTEPSSGRWVYFDTEISNSSGRISYNIPEQKRLRVGVY  532

Query  307  ALK  309
             +K
Sbjct  533  PIK  535


>Membrane-associated phosphatidylinositol transfer protein 3, partial [Mesitornis unicolor]
Sequence ID: KFQ34608.1 Length: 938 
Range 1: 563 to 678

Score:40.9 bits(124), Expect:5.0, 
Method:Compositional matrix adjust., 
Identities:32/123(26%), Positives:60/123(48%), Gaps:7/123(5%)

Query  187  FKVNNNTFKIVFSSSGPRPDTIKAQVISALSNVSKDVFSNVIKITEDSVQIKIAQSVKHI  246
            FK N+N     +S S PR   ++ +    L NV+ +  +N +   ED  Q+ + + +   
Sbjct  563  FKENDNLDPATLSPSNPREKWLRKRTHVKLRNVTANHRANDVIAAEDGPQVLVGRFM---  619

Query  247  DFSKVDENAYSPVEGIKLDIEKELDKISKHVIYLETEISNMNGELKHNKEQYDKLFAALS  306
             +  +D  A +   G K+DI    +  S   +Y++TEISN +G + +N  +  +L   + 
Sbjct  620  -YGPLDMVALT---GEKVDIFIMTEPSSGRWVYFDTEISNSSGRISYNIPKQKRLRVGVY  675

Query  307  ALK  309
             +K
Sbjct  676  PIK  678


>PREDICTED: membrane-associated phosphatidylinositol transfer protein 3 [Mesitornis unicolor]
Sequence ID: XP_010181646.1 Length: 931 
Range 1: 556 to 671

Score:40.9 bits(124), Expect:5.0, 
Method:Compositional matrix adjust., 
Identities:32/123(26%), Positives:60/123(48%), Gaps:7/123(5%)

Query  187  FKVNNNTFKIVFSSSGPRPDTIKAQVISALSNVSKDVFSNVIKITEDSVQIKIAQSVKHI  246
            FK N+N     +S S PR   ++ +    L NV+ +  +N +   ED  Q+ + + +   
Sbjct  556  FKENDNLDPATLSPSNPREKWLRKRTHVKLRNVTANHRANDVIAAEDGPQVLVGRFM---  612

Query  247  DFSKVDENAYSPVEGIKLDIEKELDKISKHVIYLETEISNMNGELKHNKEQYDKLFAALS  306
             +  +D  A +   G K+DI    +  S   +Y++TEISN +G + +N  +  +L   + 
Sbjct  613  -YGPLDMVALT---GEKVDIFIMTEPSSGRWVYFDTEISNSSGRISYNIPKQKRLRVGVY  668

Query  307  ALK  309
             +K
Sbjct  669  PIK  671


>PREDICTED: membrane-associated phosphatidylinositol transfer protein 3 [Haliaeetus leucocephalus]
Sequence ID: XP_010572189.1 Length: 953 
Range 1: 578 to 693

Score:40.9 bits(124), Expect:5.1, 
Method:Compositional matrix adjust., 
Identities:32/123(26%), Positives:60/123(48%), Gaps:7/123(5%)

Query  187  FKVNNNTFKIVFSSSGPRPDTIKAQVISALSNVSKDVFSNVIKITEDSVQIKIAQSVKHI  246
            FK N+N     +S S PR   ++ +    L NV+ +  +N +   ED  Q+ + + +   
Sbjct  578  FKENDNLDPATLSPSNPREKWLRKRTHVKLRNVTANHRANDVIAAEDGPQVLVGRFM---  634

Query  247  DFSKVDENAYSPVEGIKLDIEKELDKISKHVIYLETEISNMNGELKHNKEQYDKLFAALS  306
             +  +D  A +   G K+DI    +  S   +Y++TEISN +G + +N  +  +L   + 
Sbjct  635  -YGPLDMVALT---GEKVDIFIMTEPSSGRWVYFDTEISNSSGRISYNIPKQKRLRVGVY  690

Query  307  ALK  309
             +K
Sbjct  691  PIK  693


>Membrane-associated phosphatidylinositol transfer protein 3, partial [Gavia stellata]
Sequence ID: KFV51747.1 Length: 938 
Range 1: 563 to 678

Score:40.9 bits(124), Expect:5.1, 
Method:Compositional matrix adjust., 
Identities:32/123(26%), Positives:60/123(48%), Gaps:7/123(5%)

Query  187  FKVNNNTFKIVFSSSGPRPDTIKAQVISALSNVSKDVFSNVIKITEDSVQIKIAQSVKHI  246
            FK N+N     +S S PR   ++ +    L NV+ +  +N +   ED  Q+ + + +   
Sbjct  563  FKENDNLDPATLSPSNPREKWLRKRTHVKLRNVTANHRANDVIAAEDGPQVLVGRFM---  619

Query  247  DFSKVDENAYSPVEGIKLDIEKELDKISKHVIYLETEISNMNGELKHNKEQYDKLFAALS  306
             +  +D  A +   G K+DI    +  S   +Y++TEISN +G + +N  +  +L   + 
Sbjct  620  -YGPLDMVALT---GEKVDIFIMTEPSSGRWVYFDTEISNSSGRISYNIPKQKRLRVGVY  675

Query  307  ALK  309
             +K
Sbjct  676  PIK  678


>PREDICTED: membrane-associated phosphatidylinositol transfer protein 3, partial [Gavia stellata]
Sequence ID: XP_009807719.1 Length: 937 
Range 1: 562 to 677

Score:40.9 bits(124), Expect:5.3, 
Method:Compositional matrix adjust., 
Identities:32/123(26%), Positives:60/123(48%), Gaps:7/123(5%)

Query  187  FKVNNNTFKIVFSSSGPRPDTIKAQVISALSNVSKDVFSNVIKITEDSVQIKIAQSVKHI  246
            FK N+N     +S S PR   ++ +    L NV+ +  +N +   ED  Q+ + + +   
Sbjct  562  FKENDNLDPATLSPSNPREKWLRKRTHVKLRNVTANHRANDVIAAEDGPQVLVGRFM---  618

Query  247  DFSKVDENAYSPVEGIKLDIEKELDKISKHVIYLETEISNMNGELKHNKEQYDKLFAALS  306
             +  +D  A +   G K+DI    +  S   +Y++TEISN +G + +N  +  +L   + 
Sbjct  619  -YGPLDMVALT---GEKVDIFIMTEPSSGRWVYFDTEISNSSGRISYNIPKQKRLRVGVY  674

Query  307  ALK  309
             +K
Sbjct  675  PIK  677


>PREDICTED: membrane-associated phosphatidylinositol transfer protein 3 [Charadrius vociferus]
Sequence ID: XP_009879740.1 Length: 950 
Range 1: 575 to 690

Score:40.6 bits(123), Expect:5.5, 
Method:Compositional matrix adjust., 
Identities:32/123(26%), Positives:60/123(48%), Gaps:7/123(5%)

Query  187  FKVNNNTFKIVFSSSGPRPDTIKAQVISALSNVSKDVFSNVIKITEDSVQIKIAQSVKHI  246
            FK N+N     +S S PR   ++ +    L NV+ +  +N +   ED  Q+ + + +   
Sbjct  575  FKENDNLDPATLSPSNPREKWLRKRTHVKLRNVTANHRANDVIAAEDGPQVLVGRFM---  631

Query  247  DFSKVDENAYSPVEGIKLDIEKELDKISKHVIYLETEISNMNGELKHNKEQYDKLFAALS  306
             +  +D  A +   G K+DI    +  S   +Y++TEISN +G + +N  +  +L   + 
Sbjct  632  -YGPLDMVALT---GEKVDIFIMTEPSSGRWVYFDTEISNSSGRISYNIPKQKRLRVGVY  687

Query  307  ALK  309
             +K
Sbjct  688  PIK  690


>Membrane-associated phosphatidylinositol transfer protein 3, partial [Pterocles gutturalis]
Sequence ID: KFV12450.1 Length: 679 
Range 1: 304 to 419

Score:40.6 bits(123), Expect:5.5, 
Method:Compositional matrix adjust., 
Identities:32/123(26%), Positives:59/123(47%), Gaps:7/123(5%)

Query  187  FKVNNNTFKIVFSSSGPRPDTIKAQVISALSNVSKDVFSNVIKITEDSVQIKIAQSVKHI  246
            FK N+N     +S S PR   ++ +    L NV+ +  +N +   ED  Q+ + + +   
Sbjct  304  FKDNDNLDPATLSPSNPREKWLRKRTHVKLRNVTANHRANDVIAAEDGPQVLVGRFM---  360

Query  247  DFSKVDENAYSPVEGIKLDIEKELDKISKHVIYLETEISNMNGELKHNKEQYDKLFAALS  306
             +  +D  A +   G K+DI    +  S   +Y++TEISN +G + +N     +L   + 
Sbjct  361  -YGPLDMVALT---GEKVDIFIMTEPSSGRWVYFDTEISNSSGRISYNIPTQKRLRVGVY  416

Query  307  ALK  309
             +K
Sbjct  417  PIK  419


>membrane-associated phosphatidylinositol transfer protein 3 isoform X5 [Aquila chrysaetos chrysaetos]
Sequence ID: XP_029883568.1 Length: 999 
Range 1: 624 to 739

Score:40.6 bits(123), Expect:5.6, 
Method:Compositional matrix adjust., 
Identities:32/123(26%), Positives:60/123(48%), Gaps:7/123(5%)

Query  187  FKVNNNTFKIVFSSSGPRPDTIKAQVISALSNVSKDVFSNVIKITEDSVQIKIAQSVKHI  246
            FK N+N     +S S PR   ++ +    L NV+ +  +N +   ED  Q+ + + +   
Sbjct  624  FKENDNLDPATLSPSNPREKWLRKRTHVKLRNVTANHRANDVIAAEDGPQVLVGRFM---  680

Query  247  DFSKVDENAYSPVEGIKLDIEKELDKISKHVIYLETEISNMNGELKHNKEQYDKLFAALS  306
             +  +D  A +   G K+DI    +  S   +Y++TEISN +G + +N  +  +L   + 
Sbjct  681  -YGPLDMVALT---GEKVDIFIMTEPSSGRWVYFDTEISNSSGRISYNIPKQKRLRVGVY  736

Query  307  ALK  309
             +K
Sbjct  737  PVK  739


>membrane-associated phosphatidylinositol transfer protein 3 [Cyanistes caeruleus]
Sequence ID: XP_023795329.1 Length: 1022 
Range 1: 647 to 762

Score:40.6 bits(123), Expect:5.7, 
Method:Compositional matrix adjust., 
Identities:32/123(26%), Positives:60/123(48%), Gaps:7/123(5%)

Query  187  FKVNNNTFKIVFSSSGPRPDTIKAQVISALSNVSKDVFSNVIKITEDSVQIKIAQSVKHI  246
            FK N+N     +S S PR   ++ +    L NV+ +  +N +   ED  Q+ + + +   
Sbjct  647  FKENDNLDPETLSPSNPREKWLRKRTHVKLRNVTANHRANDVIAAEDGPQVLVGRFM---  703

Query  247  DFSKVDENAYSPVEGIKLDIEKELDKISKHVIYLETEISNMNGELKHNKEQYDKLFAALS  306
             +  +D  A +   G K+DI    +  S   +Y++TEISN +G + +N  +  +L   + 
Sbjct  704  -YGPLDMVALT---GEKVDIFIMTEPSSGRWVYFDTEISNSSGRISYNIPEQKRLRVGVY  759

Query  307  ALK  309
             +K
Sbjct  760  PIK  762


>membrane-associated phosphatidylinositol transfer protein 3 isoform X4 [Pipra filicauda]
Sequence ID: XP_027607392.1 Length: 866 
Range 1: 609 to 724

Score:40.6 bits(123), Expect:5.8, 
Method:Compositional matrix adjust., 
Identities:32/123(26%), Positives:60/123(48%), Gaps:7/123(5%)

Query  187  FKVNNNTFKIVFSSSGPRPDTIKAQVISALSNVSKDVFSNVIKITEDSVQIKIAQSVKHI  246
            FK N+N     +S S PR   ++ +    L NV+ +  +N +   ED  Q+ + + +   
Sbjct  609  FKENDNLDPETLSPSNPREKWLRKRTHVKLRNVTANHRANDVIAAEDGPQVLVGRFM---  665

Query  247  DFSKVDENAYSPVEGIKLDIEKELDKISKHVIYLETEISNMNGELKHNKEQYDKLFAALS  306
             +  +D  A +   G K+DI    +  S   +Y++TEISN +G + +N  +  +L   + 
Sbjct  666  -YGPLDMVALT---GEKVDIFIMTEPSSGRWVYFDTEISNSSGRISYNIPEQKRLRVGVY  721

Query  307  ALK  309
             +K
Sbjct  722  PIK  724


>Membrane-associated phosphatidylinositol transfer protein 3, partial [Balearica regulorum gibbericeps]
Sequence ID: KFO12607.1 Length: 880 
Range 1: 505 to 620

Score:40.6 bits(123), Expect:5.9, 
Method:Compositional matrix adjust., 
Identities:32/123(26%), Positives:59/123(47%), Gaps:7/123(5%)

Query  187  FKVNNNTFKIVFSSSGPRPDTIKAQVISALSNVSKDVFSNVIKITEDSVQIKIAQSVKHI  246
            FK N+N     +S S PR   ++ +    L NV+ +  +N +   ED  Q+ + + +   
Sbjct  505  FKENDNLDPATLSPSNPREKWLRKRTHVKLRNVTANHRANDVIAAEDGPQVLVGRFM---  561

Query  247  DFSKVDENAYSPVEGIKLDIEKELDKISKHVIYLETEISNMNGELKHNKEQYDKLFAALS  306
             +  +D  A +   G K+DI    +  S   +Y++TEISN +G + +N     +L   + 
Sbjct  562  -YGPLDMVALT---GEKVDIFIMTEPSSGRWVYFDTEISNSSGRISYNIPNQKRLRVGVY  617

Query  307  ALK  309
             +K
Sbjct  618  PIK  620


>membrane-associated phosphatidylinositol transfer protein 3 [Patagioenas fasciata monilis]
Sequence ID: OPJ78411.1 Length: 972 
Range 1: 597 to 712

Score:40.6 bits(123), Expect:5.9, 
Method:Compositional matrix adjust., 
Identities:32/123(26%), Positives:59/123(47%), Gaps:7/123(5%)

Query  187  FKVNNNTFKIVFSSSGPRPDTIKAQVISALSNVSKDVFSNVIKITEDSVQIKIAQSVKHI  246
            FK N+N     +S S PR   ++ +    L NV+ +  +N +   ED  Q+ + + +   
Sbjct  597  FKENDNLDPATLSPSNPREKWLRKRTHVKLRNVTANHRANDVIAAEDGPQVLVGRFM---  653

Query  247  DFSKVDENAYSPVEGIKLDIEKELDKISKHVIYLETEISNMNGELKHNKEQYDKLFAALS  306
             +  +D  A +   G K+DI    +  S   +Y++TEISN +G + +N     +L   + 
Sbjct  654  -YGPLDMVALT---GEKVDIFIMTEPSSGRWVYFDTEISNSSGRISYNIPTQKRLRVGVY  709

Query  307  ALK  309
             +K
Sbjct  710  PIK  712


>membrane-associated phosphatidylinositol transfer protein 3 isoform X1 [Pipra filicauda]
Sequence ID: XP_027607386.1 Length: 983 
Range 1: 609 to 724

Score:40.6 bits(123), Expect:5.9, 
Method:Compositional matrix adjust., 
Identities:32/123(26%), Positives:60/123(48%), Gaps:7/123(5%)

Query  187  FKVNNNTFKIVFSSSGPRPDTIKAQVISALSNVSKDVFSNVIKITEDSVQIKIAQSVKHI  246
            FK N+N     +S S PR   ++ +    L NV+ +  +N +   ED  Q+ + + +   
Sbjct  609  FKENDNLDPETLSPSNPREKWLRKRTHVKLRNVTANHRANDVIAAEDGPQVLVGRFM---  665

Query  247  DFSKVDENAYSPVEGIKLDIEKELDKISKHVIYLETEISNMNGELKHNKEQYDKLFAALS  306
             +  +D  A +   G K+DI    +  S   +Y++TEISN +G + +N  +  +L   + 
Sbjct  666  -YGPLDMVALT---GEKVDIFIMTEPSSGRWVYFDTEISNSSGRISYNIPEQKRLRVGVY  721

Query  307  ALK  309
             +K
Sbjct  722  PIK  724


>membrane-associated phosphatidylinositol transfer protein 3 isoform X4 [Corapipo altera]
Sequence ID: XP_027524622.1 Length: 939 
Range 1: 565 to 680

Score:40.6 bits(123), Expect:5.9, 
Method:Compositional matrix adjust., 
Identities:32/123(26%), Positives:60/123(48%), Gaps:7/123(5%)

Query  187  FKVNNNTFKIVFSSSGPRPDTIKAQVISALSNVSKDVFSNVIKITEDSVQIKIAQSVKHI  246
            FK N+N     +S S PR   ++ +    L NV+ +  +N +   ED  Q+ + + +   
Sbjct  565  FKENDNMDPETLSPSNPREKWLRKRTHVKLRNVTANHRANDVIAAEDGPQVLVGRFM---  621

Query  247  DFSKVDENAYSPVEGIKLDIEKELDKISKHVIYLETEISNMNGELKHNKEQYDKLFAALS  306
             +  +D  A +   G K+DI    +  S   +Y++TEISN +G + +N  +  +L   + 
Sbjct  622  -YGPLDMVALT---GEKVDIFIMTEPSSGRWVYFDTEISNSSGRISYNIPEQKRLRVGVY  677

Query  307  ALK  309
             +K
Sbjct  678  PIK  680


>membrane-associated phosphatidylinositol transfer protein 3 isoform X6 [Pipra filicauda]
Sequence ID: XP_027607394.1 Length: 794 
Range 1: 420 to 535

Score:40.6 bits(123), Expect:6.0, 
Method:Compositional matrix adjust., 
Identities:32/123(26%), Positives:60/123(48%), Gaps:7/123(5%)

Query  187  FKVNNNTFKIVFSSSGPRPDTIKAQVISALSNVSKDVFSNVIKITEDSVQIKIAQSVKHI  246
            FK N+N     +S S PR   ++ +    L NV+ +  +N +   ED  Q+ + + +   
Sbjct  420  FKENDNLDPETLSPSNPREKWLRKRTHVKLRNVTANHRANDVIAAEDGPQVLVGRFM---  476

Query  247  DFSKVDENAYSPVEGIKLDIEKELDKISKHVIYLETEISNMNGELKHNKEQYDKLFAALS  306
             +  +D  A +   G K+DI    +  S   +Y++TEISN +G + +N  +  +L   + 
Sbjct  477  -YGPLDMVALT---GEKVDIFIMTEPSSGRWVYFDTEISNSSGRISYNIPEQKRLRVGVY  532

Query  307  ALK  309
             +K
Sbjct  533  PIK  535


>Membrane-associated phosphatidylinositol transfer protein 3, partial [Cathartes aura]
Sequence ID: KFP49587.1 Length: 641 
Range 1: 522 to 637

Score:40.6 bits(123), Expect:6.0, 
Method:Compositional matrix adjust., 
Identities:32/123(26%), Positives:60/123(48%), Gaps:7/123(5%)

Query  187  FKVNNNTFKIVFSSSGPRPDTIKAQVISALSNVSKDVFSNVIKITEDSVQIKIAQSVKHI  246
            FK N+N     +S S PR   ++ +    L NV+ +  +N +   ED  Q+ + + +   
Sbjct  522  FKENDNLDPATLSPSNPREKWLRKRTHVKLRNVTANHRANDVIAAEDGPQVLVGRFM---  578

Query  247  DFSKVDENAYSPVEGIKLDIEKELDKISKHVIYLETEISNMNGELKHNKEQYDKLFAALS  306
             +  +D  A +   G K+DI    +  S   +Y++TEISN +G + +N  +  +L   + 
Sbjct  579  -YGPLDMVALT---GEKVDIFIMTEPSSGRWVYFDTEISNSSGRISYNIPKQKRLRVGVY  634

Query  307  ALK  309
             +K
Sbjct  635  PIK  637


>membrane-associated phosphatidylinositol transfer protein 3 isoform X5 [Empidonax traillii]
Sequence ID: XP_027739632.1 Length: 794 
Range 1: 420 to 535

Score:40.6 bits(123), Expect:6.0, 
Method:Compositional matrix adjust., 
Identities:32/123(26%), Positives:60/123(48%), Gaps:7/123(5%)

Query  187  FKVNNNTFKIVFSSSGPRPDTIKAQVISALSNVSKDVFSNVIKITEDSVQIKIAQSVKHI  246
            FK N+N     +S S PR   ++ +    L NV+ +  +N +   ED  Q+ + + +   
Sbjct  420  FKENDNLDPETLSPSNPREKWLRKRTHVKLRNVTANHRANDVIAAEDGPQVLVGRFM---  476

Query  247  DFSKVDENAYSPVEGIKLDIEKELDKISKHVIYLETEISNMNGELKHNKEQYDKLFAALS  306
             +  +D  A +   G K+DI    +  S   +Y++TEISN +G + +N  +  +L   + 
Sbjct  477  -YGPLDMVALT---GEKVDIFIMTEPSSGRWVYFDTEISNSSGRISYNIPEQKRLRVGVY  532

Query  307  ALK  309
             +K
Sbjct  533  PIK  535


>membrane-associated phosphatidylinositol transfer protein 3 isoform X1 [Geospiza fortis]
Sequence ID: XP_030915711.1 Length: 991 
Range 1: 586 to 701

Score:40.6 bits(123), Expect:6.1, 
Method:Compositional matrix adjust., 
Identities:32/123(26%), Positives:60/123(48%), Gaps:7/123(5%)

Query  187  FKVNNNTFKIVFSSSGPRPDTIKAQVISALSNVSKDVFSNVIKITEDSVQIKIAQSVKHI  246
            FK N+N     +S S PR   ++ +    L NV+ +  +N +   ED  Q+ + + +   
Sbjct  586  FKENDNLDPETLSPSNPREKWLRKRTHVKLRNVTANHRANDVIAAEDGPQVLVGRFM---  642

Query  247  DFSKVDENAYSPVEGIKLDIEKELDKISKHVIYLETEISNMNGELKHNKEQYDKLFAALS  306
             +  +D  A +   G K+DI    +  S   +Y++TEISN +G + +N  +  +L   + 
Sbjct  643  -YGPLDMVALT---GEKVDIFIMTEPSSGRWVYFDTEISNSSGRISYNIPEQKRLRVGVY  698

Query  307  ALK  309
             +K
Sbjct  699  PIK  701


>membrane-associated phosphatidylinositol transfer protein 3 isoform X4 [Taeniopygia guttata]
Sequence ID: XP_030144070.1 Length: 878 
Range 1: 621 to 736

Score:40.6 bits(123), Expect:6.2, 
Method:Compositional matrix adjust., 
Identities:32/123(26%), Positives:60/123(48%), Gaps:7/123(5%)

Query  187  FKVNNNTFKIVFSSSGPRPDTIKAQVISALSNVSKDVFSNVIKITEDSVQIKIAQSVKHI  246
            FK N+N     +S S PR   ++ +    L NV+ +  +N +   ED  Q+ + + +   
Sbjct  621  FKENDNLDPETLSPSNPREKWLRKRTHVKLRNVTANHRANDVIAAEDGPQVLVGRFM---  677

Query  247  DFSKVDENAYSPVEGIKLDIEKELDKISKHVIYLETEISNMNGELKHNKEQYDKLFAALS  306
             +  +D  A +   G K+DI    +  S   +Y++TEISN +G + +N  +  +L   + 
Sbjct  678  -YGPLDMVALT---GEKVDIFIMTEPSSGRWVYFDTEISNSSGRISYNIPEQKRLRVGVY  733

Query  307  ALK  309
             +K
Sbjct  734  PIK  736


>PREDICTED: membrane-associated phosphatidylinositol transfer protein 3, partial [Balearica regulorum gibbericeps]
Sequence ID: XP_010304285.1 Length: 885 
Range 1: 510 to 625

Score:40.6 bits(123), Expect:6.2, 
Method:Compositional matrix adjust., 
Identities:32/123(26%), Positives:59/123(47%), Gaps:7/123(5%)

Query  187  FKVNNNTFKIVFSSSGPRPDTIKAQVISALSNVSKDVFSNVIKITEDSVQIKIAQSVKHI  246
            FK N+N     +S S PR   ++ +    L NV+ +  +N +   ED  Q+ + + +   
Sbjct  510  FKENDNLDPATLSPSNPREKWLRKRTHVKLRNVTANHRANDVIAAEDGPQVLVGRFM---  566

Query  247  DFSKVDENAYSPVEGIKLDIEKELDKISKHVIYLETEISNMNGELKHNKEQYDKLFAALS  306
             +  +D  A +   G K+DI    +  S   +Y++TEISN +G + +N     +L   + 
Sbjct  567  -YGPLDMVALT---GEKVDIFIMTEPSSGRWVYFDTEISNSSGRISYNIPNQKRLRVGVY  622

Query  307  ALK  309
             +K
Sbjct  623  PIK  625


>membrane-associated phosphatidylinositol transfer protein 3 isoform X3 [Taeniopygia guttata]
Sequence ID: XP_012424175.2 Length: 972 
Range 1: 597 to 712

Score:40.6 bits(123), Expect:6.2, 
Method:Compositional matrix adjust., 
Identities:32/123(26%), Positives:60/123(48%), Gaps:7/123(5%)

Query  187  FKVNNNTFKIVFSSSGPRPDTIKAQVISALSNVSKDVFSNVIKITEDSVQIKIAQSVKHI  246
            FK N+N     +S S PR   ++ +    L NV+ +  +N +   ED  Q+ + + +   
Sbjct  597  FKENDNLDPETLSPSNPREKWLRKRTHVKLRNVTANHRANDVIAAEDGPQVLVGRFM---  653

Query  247  DFSKVDENAYSPVEGIKLDIEKELDKISKHVIYLETEISNMNGELKHNKEQYDKLFAALS  306
             +  +D  A +   G K+DI    +  S   +Y++TEISN +G + +N  +  +L   + 
Sbjct  654  -YGPLDMVALT---GEKVDIFIMTEPSSGRWVYFDTEISNSSGRISYNIPEQKRLRVGVY  709

Query  307  ALK  309
             +K
Sbjct  710  PIK  712


>membrane-associated phosphatidylinositol transfer protein 3 isoform X1 [Taeniopygia guttata]
Sequence ID: XP_030144068.1 Length: 996 
Range 1: 621 to 736

Score:40.6 bits(123), Expect:6.3, 
Method:Compositional matrix adjust., 
Identities:32/123(26%), Positives:60/123(48%), Gaps:7/123(5%)

Query  187  FKVNNNTFKIVFSSSGPRPDTIKAQVISALSNVSKDVFSNVIKITEDSVQIKIAQSVKHI  246
            FK N+N     +S S PR   ++ +    L NV+ +  +N +   ED  Q+ + + +   
Sbjct  621  FKENDNLDPETLSPSNPREKWLRKRTHVKLRNVTANHRANDVIAAEDGPQVLVGRFM---  677

Query  247  DFSKVDENAYSPVEGIKLDIEKELDKISKHVIYLETEISNMNGELKHNKEQYDKLFAALS  306
             +  +D  A +   G K+DI    +  S   +Y++TEISN +G + +N  +  +L   + 
Sbjct  678  -YGPLDMVALT---GEKVDIFIMTEPSSGRWVYFDTEISNSSGRISYNIPEQKRLRVGVY  733

Query  307  ALK  309
             +K
Sbjct  734  PIK  736


>PREDICTED: membrane-associated phosphatidylinositol transfer protein 3 [Pterocles gutturalis]
Sequence ID: XP_010078283.1 Length: 711 
Range 1: 336 to 451

Score:40.3 bits(122), Expect:6.3, 
Method:Compositional matrix adjust., 
Identities:32/123(26%), Positives:59/123(47%), Gaps:7/123(5%)

Query  187  FKVNNNTFKIVFSSSGPRPDTIKAQVISALSNVSKDVFSNVIKITEDSVQIKIAQSVKHI  246
            FK N+N     +S S PR   ++ +    L NV+ +  +N +   ED  Q+ + + +   
Sbjct  336  FKDNDNLDPATLSPSNPREKWLRKRTHVKLRNVTANHRANDVIAAEDGPQVLVGRFM---  392

Query  247  DFSKVDENAYSPVEGIKLDIEKELDKISKHVIYLETEISNMNGELKHNKEQYDKLFAALS  306
             +  +D  A +   G K+DI    +  S   +Y++TEISN +G + +N     +L   + 
Sbjct  393  -YGPLDMVALT---GEKVDIFIMTEPSSGRWVYFDTEISNSSGRISYNIPTQKRLRVGVY  448

Query  307  ALK  309
             +K
Sbjct  449  PIK  451


>membrane-associated phosphatidylinositol transfer protein 3 isoform X3 [Lonchura striata domestica]
Sequence ID: XP_021388771.1 Length: 878 
Range 1: 621 to 736

Score:40.6 bits(123), Expect:6.4, 
Method:Compositional matrix adjust., 
Identities:32/123(26%), Positives:60/123(48%), Gaps:7/123(5%)

Query  187  FKVNNNTFKIVFSSSGPRPDTIKAQVISALSNVSKDVFSNVIKITEDSVQIKIAQSVKHI  246
            FK N+N     +S S PR   ++ +    L NV+ +  +N +   ED  Q+ + + +   
Sbjct  621  FKENDNLDPETLSPSNPREKWLRKRTHVKLRNVTANHRANDVIAAEDGPQVLVGRFM---  677

Query  247  DFSKVDENAYSPVEGIKLDIEKELDKISKHVIYLETEISNMNGELKHNKEQYDKLFAALS  306
             +  +D  A +   G K+DI    +  S   +Y++TEISN +G + +N  +  +L   + 
Sbjct  678  -YGPLDMVALT---GEKVDIFIMTEPSSGRWVYFDTEISNSSGRISYNIPEQKRLRVGVY  733

Query  307  ALK  309
             +K
Sbjct  734  PIK  736


>PREDICTED: membrane-associated phosphatidylinositol transfer protein 3 [Nipponia nippon]
Sequence ID: XP_009467227.1 Length: 1186 
Range 1: 811 to 926

Score:40.6 bits(123), Expect:6.5, 
Method:Composition-based stats., 
Identities:32/123(26%), Positives:60/123(48%), Gaps:7/123(5%)

Query  187  FKVNNNTFKIVFSSSGPRPDTIKAQVISALSNVSKDVFSNVIKITEDSVQIKIAQSVKHI  246
            FK N+N     +S S PR   ++ +    L NV+ +  +N +   ED  Q+ + + +   
Sbjct  811  FKENDNLDPATLSPSNPREKWLRKRTHVKLRNVTANHRANDVIAAEDGPQVLVGRFM---  867

Query  247  DFSKVDENAYSPVEGIKLDIEKELDKISKHVIYLETEISNMNGELKHNKEQYDKLFAALS  306
             +  +D  A +   G K+DI    +  S   +Y++TEISN +G + +N  +  +L   + 
Sbjct  868  -YGPLDMVALT---GEKVDIFIMTEPSSGRWVYFDTEISNSSGRISYNIPKQKRLRVGVY  923

Query  307  ALK  309
             +K
Sbjct  924  PIK  926


>membrane-associated phosphatidylinositol transfer protein 3 isoform X2 [Taeniopygia guttata]
Sequence ID: XP_030144069.1 Length: 977 
Range 1: 602 to 717

Score:40.6 bits(123), Expect:6.5, 
Method:Compositional matrix adjust., 
Identities:32/123(26%), Positives:60/123(48%), Gaps:7/123(5%)

Query  187  FKVNNNTFKIVFSSSGPRPDTIKAQVISALSNVSKDVFSNVIKITEDSVQIKIAQSVKHI  246
            FK N+N     +S S PR   ++ +    L NV+ +  +N +   ED  Q+ + + +   
Sbjct  602  FKENDNLDPETLSPSNPREKWLRKRTHVKLRNVTANHRANDVIAAEDGPQVLVGRFM---  658

Query  247  DFSKVDENAYSPVEGIKLDIEKELDKISKHVIYLETEISNMNGELKHNKEQYDKLFAALS  306
             +  +D  A +   G K+DI    +  S   +Y++TEISN +G + +N  +  +L   + 
Sbjct  659  -YGPLDMVALT---GEKVDIFIMTEPSSGRWVYFDTEISNSSGRISYNIPEQKRLRVGVY  714

Query  307  ALK  309
             +K
Sbjct  715  PIK  717


>membrane-associated phosphatidylinositol transfer protein 3 isoform X1 [Lonchura striata domestica]
Sequence ID: XP_021388772.1 Length: 996 
Range 1: 621 to 736

Score:40.6 bits(123), Expect:6.5, 
Method:Compositional matrix adjust., 
Identities:32/123(26%), Positives:60/123(48%), Gaps:7/123(5%)

Query  187  FKVNNNTFKIVFSSSGPRPDTIKAQVISALSNVSKDVFSNVIKITEDSVQIKIAQSVKHI  246
            FK N+N     +S S PR   ++ +    L NV+ +  +N +   ED  Q+ + + +   
Sbjct  621  FKENDNLDPETLSPSNPREKWLRKRTHVKLRNVTANHRANDVIAAEDGPQVLVGRFM---  677

Query  247  DFSKVDENAYSPVEGIKLDIEKELDKISKHVIYLETEISNMNGELKHNKEQYDKLFAALS  306
             +  +D  A +   G K+DI    +  S   +Y++TEISN +G + +N  +  +L   + 
Sbjct  678  -YGPLDMVALT---GEKVDIFIMTEPSSGRWVYFDTEISNSSGRISYNIPEQKRLRVGVY  733

Query  307  ALK  309
             +K
Sbjct  734  PIK  736


>hypothetical protein DV515_00016178 [Erythrura gouldiae]
Sequence ID: RLV84488.1 Length: 972 
Range 1: 597 to 712

Score:40.6 bits(123), Expect:6.5, 
Method:Compositional matrix adjust., 
Identities:32/123(26%), Positives:60/123(48%), Gaps:7/123(5%)

Query  187  FKVNNNTFKIVFSSSGPRPDTIKAQVISALSNVSKDVFSNVIKITEDSVQIKIAQSVKHI  246
            FK N+N     +S S PR   ++ +    L NV+ +  +N +   ED  Q+ + + +   
Sbjct  597  FKENDNLDPETLSPSNPREKWLRKRTHVKLRNVTANHRANDVIAAEDGPQVLVGRFM---  653

Query  247  DFSKVDENAYSPVEGIKLDIEKELDKISKHVIYLETEISNMNGELKHNKEQYDKLFAALS  306
             +  +D  A +   G K+DI    +  S   +Y++TEISN +G + +N  +  +L   + 
Sbjct  654  -YGPLDMVALT---GEKVDIFIMTEPSSGRWVYFDTEISNSSGRISYNIPEQKRLRVGVY  709

Query  307  ALK  309
             +K
Sbjct  710  PIK  712


>membrane-associated phosphatidylinositol transfer protein 3 isoform X2 [Lonchura striata domestica]
Sequence ID: XP_031362313.1 Length: 972 
Range 1: 597 to 712

Score:40.6 bits(123), Expect:6.5, 
Method:Compositional matrix adjust., 
Identities:32/123(26%), Positives:60/123(48%), Gaps:7/123(5%)

Query  187  FKVNNNTFKIVFSSSGPRPDTIKAQVISALSNVSKDVFSNVIKITEDSVQIKIAQSVKHI  246
            FK N+N     +S S PR   ++ +    L NV+ +  +N +   ED  Q+ + + +   
Sbjct  597  FKENDNLDPETLSPSNPREKWLRKRTHVKLRNVTANHRANDVIAAEDGPQVLVGRFM---  653

Query  247  DFSKVDENAYSPVEGIKLDIEKELDKISKHVIYLETEISNMNGELKHNKEQYDKLFAALS  306
             +  +D  A +   G K+DI    +  S   +Y++TEISN +G + +N  +  +L   + 
Sbjct  654  -YGPLDMVALT---GEKVDIFIMTEPSSGRWVYFDTEISNSSGRISYNIPEQKRLRVGVY  709

Query  307  ALK  309
             +K
Sbjct  710  PIK  712


>membrane-associated phosphatidylinositol transfer protein 3 isoform X5 [Taeniopygia guttata]
Sequence ID: XP_012424176.2 Length: 854 
Range 1: 597 to 712

Score:40.6 bits(123), Expect:6.5, 
Method:Compositional matrix adjust., 
Identities:32/123(26%), Positives:60/123(48%), Gaps:7/123(5%)

Query  187  FKVNNNTFKIVFSSSGPRPDTIKAQVISALSNVSKDVFSNVIKITEDSVQIKIAQSVKHI  246
            FK N+N     +S S PR   ++ +    L NV+ +  +N +   ED  Q+ + + +   
Sbjct  597  FKENDNLDPETLSPSNPREKWLRKRTHVKLRNVTANHRANDVIAAEDGPQVLVGRFM---  653

Query  247  DFSKVDENAYSPVEGIKLDIEKELDKISKHVIYLETEISNMNGELKHNKEQYDKLFAALS  306
             +  +D  A +   G K+DI    +  S   +Y++TEISN +G + +N  +  +L   + 
Sbjct  654  -YGPLDMVALT---GEKVDIFIMTEPSSGRWVYFDTEISNSSGRISYNIPEQKRLRVGVY  709

Query  307  ALK  309
             +K
Sbjct  710  PIK  712


>LOW QUALITY PROTEIN: membrane-associated phosphatidylinositol transfer protein 3 [Chiroxiphia lanceolata]
Sequence ID: XP_032563308.1 Length: 1005 
Range 1: 631 to 746

Score:40.6 bits(123), Expect:6.6, 
Method:Composition-based stats., 
Identities:32/123(26%), Positives:60/123(48%), Gaps:7/123(5%)

Query  187  FKVNNNTFKIVFSSSGPRPDTIKAQVISALSNVSKDVFSNVIKITEDSVQIKIAQSVKHI  246
            FK N+N     +S S PR   ++ +    L NV+ +  +N +   ED  Q+ + + +   
Sbjct  631  FKENDNVDPETLSPSNPREKWLRKRTHVKLRNVTANHRANDVIAAEDGPQVLVGRFM---  687

Query  247  DFSKVDENAYSPVEGIKLDIEKELDKISKHVIYLETEISNMNGELKHNKEQYDKLFAALS  306
             +  +D  A +   G K+DI    +  S   +Y++TEISN +G + +N  +  +L   + 
Sbjct  688  -YGPLDMVALT---GEKVDIFIMTEPSSGRWVYFDTEISNSSGRISYNIPEQKRLRVGVY  743

Query  307  ALK  309
             +K
Sbjct  744  PIK  746


>membrane-associated phosphatidylinositol transfer protein 3 isoform X4 [Empidonax traillii]
Sequence ID: XP_027739631.1 Length: 854 
Range 1: 597 to 712

Score:40.3 bits(122), Expect:6.6, 
Method:Compositional matrix adjust., 
Identities:32/123(26%), Positives:60/123(48%), Gaps:7/123(5%)

Query  187  FKVNNNTFKIVFSSSGPRPDTIKAQVISALSNVSKDVFSNVIKITEDSVQIKIAQSVKHI  246
            FK N+N     +S S PR   ++ +    L NV+ +  +N +   ED  Q+ + + +   
Sbjct  597  FKENDNLDPETLSPSNPREKWLRKRTHVKLRNVTANHRANDVIAAEDGPQVLVGRFM---  653

Query  247  DFSKVDENAYSPVEGIKLDIEKELDKISKHVIYLETEISNMNGELKHNKEQYDKLFAALS  306
             +  +D  A +   G K+DI    +  S   +Y++TEISN +G + +N  +  +L   + 
Sbjct  654  -YGPLDMVALT---GEKVDIFIMTEPSSGRWVYFDTEISNSSGRISYNIPEQKRLRVGVY  709

Query  307  ALK  309
             +K
Sbjct  710  PIK  712


>membrane-associated phosphatidylinositol transfer protein 3 isoform X2 [Camarhynchus parvulus]
Sequence ID: XP_030818317.1 Length: 956 
Range 1: 581 to 696

Score:40.6 bits(123), Expect:6.7, 
Method:Compositional matrix adjust., 
Identities:32/123(26%), Positives:60/123(48%), Gaps:7/123(5%)

Query  187  FKVNNNTFKIVFSSSGPRPDTIKAQVISALSNVSKDVFSNVIKITEDSVQIKIAQSVKHI  246
            FK N+N     +S S PR   ++ +    L NV+ +  +N +   ED  Q+ + + +   
Sbjct  581  FKENDNLDPETLSPSNPREKWLRKRTHVKLRNVTANHRANDVIAAEDGPQVLVGRFM---  637

Query  247  DFSKVDENAYSPVEGIKLDIEKELDKISKHVIYLETEISNMNGELKHNKEQYDKLFAALS  306
             +  +D  A +   G K+DI    +  S   +Y++TEISN +G + +N  +  +L   + 
Sbjct  638  -YGPLDMVALT---GEKVDIFIMTEPSSGRWVYFDTEISNSSGRISYNIPEQKRLRVGVY  693

Query  307  ALK  309
             +K
Sbjct  694  PIK  696


>membrane-associated phosphatidylinositol transfer protein 3 isoform X3 [Corapipo altera]
Sequence ID: XP_027524619.1 Length: 952 
>membrane-associated phosphatidylinositol transfer protein 3 isoform X3 [Corapipo altera]
Sequence ID: XP_027524621.1 Length: 952  
Range 1: 578 to 693

Score:40.6 bits(123), Expect:6.7, 
Method:Compositional matrix adjust., 
Identities:32/123(26%), Positives:60/123(48%), Gaps:7/123(5%)

Query  187  FKVNNNTFKIVFSSSGPRPDTIKAQVISALSNVSKDVFSNVIKITEDSVQIKIAQSVKHI  246
            FK N+N     +S S PR   ++ +    L NV+ +  +N +   ED  Q+ + + +   
Sbjct  578  FKENDNMDPETLSPSNPREKWLRKRTHVKLRNVTANHRANDVIAAEDGPQVLVGRFM---  634

Query  247  DFSKVDENAYSPVEGIKLDIEKELDKISKHVIYLETEISNMNGELKHNKEQYDKLFAALS  306
             +  +D  A +   G K+DI    +  S   +Y++TEISN +G + +N  +  +L   + 
Sbjct  635  -YGPLDMVALT---GEKVDIFIMTEPSSGRWVYFDTEISNSSGRISYNIPEQKRLRVGVY  690

Query  307  ALK  309
             +K
Sbjct  691  PIK  693


>membrane-associated phosphatidylinositol transfer protein 3 isoform X1 [Zonotrichia albicollis]
Sequence ID: XP_014129392.1 Length: 956 
Range 1: 581 to 696

Score:40.3 bits(122), Expect:6.8, 
Method:Compositional matrix adjust., 
Identities:32/123(26%), Positives:60/123(48%), Gaps:7/123(5%)

Query  187  FKVNNNTFKIVFSSSGPRPDTIKAQVISALSNVSKDVFSNVIKITEDSVQIKIAQSVKHI  246
            FK N+N     +S S PR   ++ +    L NV+ +  +N +   ED  Q+ + + +   
Sbjct  581  FKENDNLDPETLSPSNPREKWLRKRTHVKLRNVTANHRANDVIAAEDGPQVLVGRFM---  637

Query  247  DFSKVDENAYSPVEGIKLDIEKELDKISKHVIYLETEISNMNGELKHNKEQYDKLFAALS  306
             +  +D  A +   G K+DI    +  S   +Y++TEISN +G + +N  +  +L   + 
Sbjct  638  -YGPLDMVALT---GEKVDIFIMTEPSSGRWVYFDTEISNSSGRISYNIPEQKRLRVGVY  693

Query  307  ALK  309
             +K
Sbjct  694  PIK  696


>hypothetical protein [Shigella phage SSE1]
Sequence ID: QBZ70960.1 Length: 331 
Range 1: 71 to 154

Score:40.0 bits(121), Expect:6.8, 
Method:Compositional matrix adjust., 
Identities:24/85(28%), Positives:43/85(50%), Gaps:1/85(1%)

Query  94   KAIKKSGYFGIERASNRLSQFGVSESSNVRKNFYGHSKFIDKSNMDADVFWFITQLRVNW  153
            K   KS   GI  A N+L+ + +  S+N+ +N+ G++ +  +      + W + +L  N 
Sbjct  71   KGYGKSMADGIFSALNKLNVLSMINSNNILRNL-GYTDLFGREQCKMPLKWIVAHLNENQ  129

Query  154  KMFLALGARCQFGKYSDTSWKTDQR  178
              F+A+ AR Q G     ++KT  R
Sbjct  130  TRFMAVSARLQMGLDRQMNFKTHPR  154


>membrane-associated phosphatidylinositol transfer protein 3 isoform X4 [Lonchura striata domestica]
Sequence ID: XP_021388773.1 Length: 977 
Range 1: 602 to 717

Score:40.3 bits(122), Expect:6.8, 
Method:Compositional matrix adjust., 
Identities:32/123(26%), Positives:60/123(48%), Gaps:7/123(5%)

Query  187  FKVNNNTFKIVFSSSGPRPDTIKAQVISALSNVSKDVFSNVIKITEDSVQIKIAQSVKHI  246
            FK N+N     +S S PR   ++ +    L NV+ +  +N +   ED  Q+ + + +   
Sbjct  602  FKENDNLDPETLSPSNPREKWLRKRTHVKLRNVTANHRANDVIAAEDGPQVLVGRFM---  658

Query  247  DFSKVDENAYSPVEGIKLDIEKELDKISKHVIYLETEISNMNGELKHNKEQYDKLFAALS  306
             +  +D  A +   G K+DI    +  S   +Y++TEISN +G + +N  +  +L   + 
Sbjct  659  -YGPLDMVALT---GEKVDIFIMTEPSSGRWVYFDTEISNSSGRISYNIPEQKRLRVGVY  714

Query  307  ALK  309
             +K
Sbjct  715  PIK  717


>membrane-associated phosphatidylinositol transfer protein 3 isoform X1 [Camarhynchus parvulus]
Sequence ID: XP_030818316.1 Length: 980 
Range 1: 605 to 720

Score:40.3 bits(122), Expect:6.9, 
Method:Compositional matrix adjust., 
Identities:32/123(26%), Positives:60/123(48%), Gaps:7/123(5%)

Query  187  FKVNNNTFKIVFSSSGPRPDTIKAQVISALSNVSKDVFSNVIKITEDSVQIKIAQSVKHI  246
            FK N+N     +S S PR   ++ +    L NV+ +  +N +   ED  Q+ + + +   
Sbjct  605  FKENDNLDPETLSPSNPREKWLRKRTHVKLRNVTANHRANDVIAAEDGPQVLVGRFM---  661

Query  247  DFSKVDENAYSPVEGIKLDIEKELDKISKHVIYLETEISNMNGELKHNKEQYDKLFAALS  306
             +  +D  A +   G K+DI    +  S   +Y++TEISN +G + +N  +  +L   + 
Sbjct  662  -YGPLDMVALT---GEKVDIFIMTEPSSGRWVYFDTEISNSSGRISYNIPEQKRLRVGVY  717

Query  307  ALK  309
             +K
Sbjct  718  PIK  720


>PREDICTED: membrane-associated phosphatidylinositol transfer protein 3 isoform X3 [Lepidothrix coronata]
Sequence ID: XP_017678248.1 Length: 939 
Range 1: 565 to 680

Score:40.3 bits(122), Expect:7.0, 
Method:Compositional matrix adjust., 
Identities:32/123(26%), Positives:60/123(48%), Gaps:7/123(5%)

Query  187  FKVNNNTFKIVFSSSGPRPDTIKAQVISALSNVSKDVFSNVIKITEDSVQIKIAQSVKHI  246
            FK N+N     +S S PR   ++ +    L NV+ +  +N +   ED  Q+ + + +   
Sbjct  565  FKENDNLDPETLSPSNPREKWLRKRTHVKLRNVTANHRANDVIAAEDGPQVLVGRFM---  621

Query  247  DFSKVDENAYSPVEGIKLDIEKELDKISKHVIYLETEISNMNGELKHNKEQYDKLFAALS  306
             +  +D  A +   G K+DI    +  S   +Y++TEISN +G + +N  +  +L   + 
Sbjct  622  -YGPLDMVALT---GEKVDIFIMTEPSSGRWVYFDTEISNSSGRISYNIPEQKRLRVGVY  677

Query  307  ALK  309
             +K
Sbjct  678  PIK  680


>membrane-associated phosphatidylinositol transfer protein 3 isoform X3 [Pipra filicauda]
Sequence ID: XP_027607391.1 Length: 939 
Range 1: 565 to 680

Score:40.3 bits(122), Expect:7.0, 
Method:Compositional matrix adjust., 
Identities:32/123(26%), Positives:60/123(48%), Gaps:7/123(5%)

Query  187  FKVNNNTFKIVFSSSGPRPDTIKAQVISALSNVSKDVFSNVIKITEDSVQIKIAQSVKHI  246
            FK N+N     +S S PR   ++ +    L NV+ +  +N +   ED  Q+ + + +   
Sbjct  565  FKENDNLDPETLSPSNPREKWLRKRTHVKLRNVTANHRANDVIAAEDGPQVLVGRFM---  621

Query  247  DFSKVDENAYSPVEGIKLDIEKELDKISKHVIYLETEISNMNGELKHNKEQYDKLFAALS  306
             +  +D  A +   G K+DI    +  S   +Y++TEISN +G + +N  +  +L   + 
Sbjct  622  -YGPLDMVALT---GEKVDIFIMTEPSSGRWVYFDTEISNSSGRISYNIPEQKRLRVGVY  677

Query  307  ALK  309
             +K
Sbjct  678  PIK  680


>membrane-associated phosphatidylinositol transfer protein 3 isoform X1 [Serinus canaria]
Sequence ID: XP_030087297.1 Length: 937 
Range 1: 562 to 677

Score:40.3 bits(122), Expect:7.1, 
Method:Compositional matrix adjust., 
Identities:32/123(26%), Positives:60/123(48%), Gaps:7/123(5%)

Query  187  FKVNNNTFKIVFSSSGPRPDTIKAQVISALSNVSKDVFSNVIKITEDSVQIKIAQSVKHI  246
            FK N+N     +S S PR   ++ +    L NV+ +  +N +   ED  Q+ + + +   
Sbjct  562  FKENDNLDPETLSPSNPREKWLRKRTHVKLRNVTANHRANDVIAAEDGPQVLVGRFM---  618

Query  247  DFSKVDENAYSPVEGIKLDIEKELDKISKHVIYLETEISNMNGELKHNKEQYDKLFAALS  306
             +  +D  A +   G K+DI    +  S   +Y++TEISN +G + +N  +  +L   + 
Sbjct  619  -YGPLDMVALT---GEKVDIFIMTEPSSGRWVYFDTEISNSSGRISYNIPEQKRLRVGVY  674

Query  307  ALK  309
             +K
Sbjct  675  PIK  677


>PREDICTED: membrane-associated phosphatidylinositol transfer protein 3-like [Tauraco erythrolophus]
Sequence ID: XP_009980213.1 Length: 799 
Range 1: 630 to 745

Score:40.3 bits(122), Expect:7.1, 
Method:Compositional matrix adjust., 
Identities:33/123(27%), Positives:59/123(47%), Gaps:7/123(5%)

Query  187  FKVNNNTFKIVFSSSGPRPDTIKAQVISALSNVSKDVFSNVIKITEDSVQIKIAQSVKHI  246
            FK N N     +S S PR   ++ +    L NV+ +  +N +   ED  Q+ I + +   
Sbjct  630  FKENENLDPATLSPSNPREKWLRKRTHVKLRNVTANHRANDVIAAEDGPQVLIGRFM---  686

Query  247  DFSKVDENAYSPVEGIKLDIEKELDKISKHVIYLETEISNMNGELKHNKEQYDKLFAALS  306
             +  +D  A +   G K+DI    +  S   +Y++TEISN +G + +N  +  +L   + 
Sbjct  687  -YGPLDMVALT---GEKVDIFVMTEPSSGRWVYFDTEISNSSGRISYNIPKQKRLRVGVY  742

Query  307  ALK  309
             +K
Sbjct  743  PIK  745


>Membrane-associated phosphatidylinositol transfer protein 3 [Lonchura striata domestica]
Sequence ID: OWK54728.1 Length: 953 
Range 1: 578 to 693

Score:40.3 bits(122), Expect:7.1, 
Method:Compositional matrix adjust., 
Identities:32/123(26%), Positives:60/123(48%), Gaps:7/123(5%)

Query  187  FKVNNNTFKIVFSSSGPRPDTIKAQVISALSNVSKDVFSNVIKITEDSVQIKIAQSVKHI  246
            FK N+N     +S S PR   ++ +    L NV+ +  +N +   ED  Q+ + + +   
Sbjct  578  FKENDNLDPETLSPSNPREKWLRKRTHVKLRNVTANHRANDVIAAEDGPQVLVGRFM---  634

Query  247  DFSKVDENAYSPVEGIKLDIEKELDKISKHVIYLETEISNMNGELKHNKEQYDKLFAALS  306
             +  +D  A +   G K+DI    +  S   +Y++TEISN +G + +N  +  +L   + 
Sbjct  635  -YGPLDMVALT---GEKVDIFIMTEPSSGRWVYFDTEISNSSGRISYNIPEQKRLRVGVY  690

Query  307  ALK  309
             +K
Sbjct  691  PIK  693


>Membrane-associated phosphatidylinositol transfer protein 3, partial [Tauraco erythrolophus]
Sequence ID: KFV13620.1 Length: 759 
Range 1: 590 to 705

Score:40.3 bits(122), Expect:7.2, 
Method:Compositional matrix adjust., 
Identities:33/123(27%), Positives:59/123(47%), Gaps:7/123(5%)

Query  187  FKVNNNTFKIVFSSSGPRPDTIKAQVISALSNVSKDVFSNVIKITEDSVQIKIAQSVKHI  246
            FK N N     +S S PR   ++ +    L NV+ +  +N +   ED  Q+ I + +   
Sbjct  590  FKENENLDPATLSPSNPREKWLRKRTHVKLRNVTANHRANDVIAAEDGPQVLIGRFM---  646

Query  247  DFSKVDENAYSPVEGIKLDIEKELDKISKHVIYLETEISNMNGELKHNKEQYDKLFAALS  306
             +  +D  A +   G K+DI    +  S   +Y++TEISN +G + +N  +  +L   + 
Sbjct  647  -YGPLDMVALT---GEKVDIFVMTEPSSGRWVYFDTEISNSSGRISYNIPKQKRLRVGVY  702

Query  307  ALK  309
             +K
Sbjct  703  PIK  705


>PREDICTED: membrane-associated phosphatidylinositol transfer protein 3 [Opisthocomus hoazin]
Sequence ID: XP_009931840.1 Length: 999 
Range 1: 624 to 739

Score:40.3 bits(122), Expect:7.3, 
Method:Compositional matrix adjust., 
Identities:31/123(25%), Positives:60/123(48%), Gaps:7/123(5%)

Query  187  FKVNNNTFKIVFSSSGPRPDTIKAQVISALSNVSKDVFSNVIKITEDSVQIKIAQSVKHI  246
            FK N+N     +S S PR   ++ +    L NV+ +  +N +   ED  Q+ + + +   
Sbjct  624  FKENDNLDPATLSPSNPREKWLRKRTHVKLRNVTANHRANDVIAAEDGPQVLVGRFM---  680

Query  247  DFSKVDENAYSPVEGIKLDIEKELDKISKHVIYLETEISNMNGELKHNKEQYDKLFAALS  306
             +  +D  A +   G K+D+    +  S   +Y++TEISN +G + +N  +  +L   + 
Sbjct  681  -YGPLDMVALT---GEKVDVFIMTEPSSGRWVYFDTEISNSSGRISYNIPKQKRLRVGVY  736

Query  307  ALK  309
             +K
Sbjct  737  PIK  739


>membrane-associated phosphatidylinositol transfer protein 3 isoform X2 [Manacus vitellinus]
Sequence ID: XP_017940318.1 Length: 909 
Range 1: 578 to 693

Score:40.3 bits(122), Expect:7.3, 
Method:Compositional matrix adjust., 
Identities:32/123(26%), Positives:60/123(48%), Gaps:7/123(5%)

Query  187  FKVNNNTFKIVFSSSGPRPDTIKAQVISALSNVSKDVFSNVIKITEDSVQIKIAQSVKHI  246
            FK N+N     +S S PR   ++ +    L NV+ +  +N +   ED  Q+ + + +   
Sbjct  578  FKENDNLDPETLSPSNPREKWLRKRTHVKLRNVTANHRANDVIAAEDGPQVLVGRFM---  634

Query  247  DFSKVDENAYSPVEGIKLDIEKELDKISKHVIYLETEISNMNGELKHNKEQYDKLFAALS  306
             +  +D  A +   G K+DI    +  S   +Y++TEISN +G + +N  +  +L   + 
Sbjct  635  -YGPLDMVALT---GEKVDIFIMTEPSSGRWVYFDTEISNSSGRISYNIPEQKRLRVGVY  690

Query  307  ALK  309
             +K
Sbjct  691  PIK  693


>PREDICTED: membrane-associated phosphatidylinositol transfer protein 3 isoform X2 [Lepidothrix coronata]
Sequence ID: XP_017678247.1 Length: 952 
Range 1: 578 to 693

Score:40.3 bits(122), Expect:7.3, 
Method:Compositional matrix adjust., 
Identities:32/123(26%), Positives:60/123(48%), Gaps:7/123(5%)

Query  187  FKVNNNTFKIVFSSSGPRPDTIKAQVISALSNVSKDVFSNVIKITEDSVQIKIAQSVKHI  246
            FK N+N     +S S PR   ++ +    L NV+ +  +N +   ED  Q+ + + +   
Sbjct  578  FKENDNLDPETLSPSNPREKWLRKRTHVKLRNVTANHRANDVIAAEDGPQVLVGRFM---  634

Query  247  DFSKVDENAYSPVEGIKLDIEKELDKISKHVIYLETEISNMNGELKHNKEQYDKLFAALS  306
             +  +D  A +   G K+DI    +  S   +Y++TEISN +G + +N  +  +L   + 
Sbjct  635  -YGPLDMVALT---GEKVDIFIMTEPSSGRWVYFDTEISNSSGRISYNIPEQKRLRVGVY  690

Query  307  ALK  309
             +K
Sbjct  691  PIK  693


>membrane-associated phosphatidylinositol transfer protein 3 isoform X2 [Zonotrichia albicollis]
Sequence ID: XP_026654553.1 Length: 937 
Range 1: 562 to 677

Score:40.3 bits(122), Expect:7.3, 
Method:Compositional matrix adjust., 
Identities:32/123(26%), Positives:60/123(48%), Gaps:7/123(5%)

Query  187  FKVNNNTFKIVFSSSGPRPDTIKAQVISALSNVSKDVFSNVIKITEDSVQIKIAQSVKHI  246
            FK N+N     +S S PR   ++ +    L NV+ +  +N +   ED  Q+ + + +   
Sbjct  562  FKENDNLDPETLSPSNPREKWLRKRTHVKLRNVTANHRANDVIAAEDGPQVLVGRFM---  618

Query  247  DFSKVDENAYSPVEGIKLDIEKELDKISKHVIYLETEISNMNGELKHNKEQYDKLFAALS  306
             +  +D  A +   G K+DI    +  S   +Y++TEISN +G + +N  +  +L   + 
Sbjct  619  -YGPLDMVALT---GEKVDIFIMTEPSSGRWVYFDTEISNSSGRISYNIPEQKRLRVGVY  674

Query  307  ALK  309
             +K
Sbjct  675  PIK  677


>membrane-associated phosphatidylinositol transfer protein 3 isoform X1 [Manacus vitellinus]
Sequence ID: XP_017940317.1 Length: 952 
Range 1: 578 to 693

Score:40.3 bits(122), Expect:7.3, 
Method:Compositional matrix adjust., 
Identities:32/123(26%), Positives:60/123(48%), Gaps:7/123(5%)

Query  187  FKVNNNTFKIVFSSSGPRPDTIKAQVISALSNVSKDVFSNVIKITEDSVQIKIAQSVKHI  246
            FK N+N     +S S PR   ++ +    L NV+ +  +N +   ED  Q+ + + +   
Sbjct  578  FKENDNLDPETLSPSNPREKWLRKRTHVKLRNVTANHRANDVIAAEDGPQVLVGRFM---  634

Query  247  DFSKVDENAYSPVEGIKLDIEKELDKISKHVIYLETEISNMNGELKHNKEQYDKLFAALS  306
             +  +D  A +   G K+DI    +  S   +Y++TEISN +G + +N  +  +L   + 
Sbjct  635  -YGPLDMVALT---GEKVDIFIMTEPSSGRWVYFDTEISNSSGRISYNIPEQKRLRVGVY  690

Query  307  ALK  309
             +K
Sbjct  691  PIK  693


>PREDICTED: membrane-associated phosphatidylinositol transfer protein 3 isoform X2 [Parus major]
Sequence ID: XP_015501794.1 Length: 936 
Range 1: 561 to 676

Score:40.3 bits(122), Expect:7.4, 
Method:Compositional matrix adjust., 
Identities:32/123(26%), Positives:60/123(48%), Gaps:7/123(5%)

Query  187  FKVNNNTFKIVFSSSGPRPDTIKAQVISALSNVSKDVFSNVIKITEDSVQIKIAQSVKHI  246
            FK N+N     +S S PR   ++ +    L NV+ +  +N +   ED  Q+ + + +   
Sbjct  561  FKENDNLDPETLSPSNPREKWLRKRTHVKLRNVTANHRANDVIAAEDGPQVLVGRFM---  617

Query  247  DFSKVDENAYSPVEGIKLDIEKELDKISKHVIYLETEISNMNGELKHNKEQYDKLFAALS  306
             +  +D  A +   G K+DI    +  S   +Y++TEISN +G + +N  +  +L   + 
Sbjct  618  -YGPLDMVALT---GEKVDIFIMTEPSSGRWVYFDTEISNNSGRISYNIPEQKRLRVGVY  673

Query  307  ALK  309
             +K
Sbjct  674  PIK  676


>membrane-associated phosphatidylinositol transfer protein 3 isoform X5 [Corapipo altera]
Sequence ID: XP_027524623.1 Length: 933 
Range 1: 676 to 791

Score:40.3 bits(122), Expect:7.5, 
Method:Composition-based stats., 
Identities:32/123(26%), Positives:60/123(48%), Gaps:7/123(5%)

Query  187  FKVNNNTFKIVFSSSGPRPDTIKAQVISALSNVSKDVFSNVIKITEDSVQIKIAQSVKHI  246
            FK N+N     +S S PR   ++ +    L NV+ +  +N +   ED  Q+ + + +   
Sbjct  676  FKENDNMDPETLSPSNPREKWLRKRTHVKLRNVTANHRANDVIAAEDGPQVLVGRFM---  732

Query  247  DFSKVDENAYSPVEGIKLDIEKELDKISKHVIYLETEISNMNGELKHNKEQYDKLFAALS  306
             +  +D  A +   G K+DI    +  S   +Y++TEISN +G + +N  +  +L   + 
Sbjct  733  -YGPLDMVALT---GEKVDIFIMTEPSSGRWVYFDTEISNSSGRISYNIPEQKRLRVGVY  788

Query  307  ALK  309
             +K
Sbjct  789  PIK  791


>Membrane-associated phosphatidylinositol transfer protein 3, partial [Opisthocomus hoazin]
Sequence ID: KFR09868.1 Length: 965 
Range 1: 590 to 705

Score:40.3 bits(122), Expect:7.5, 
Method:Compositional matrix adjust., 
Identities:31/123(25%), Positives:60/123(48%), Gaps:7/123(5%)

Query  187  FKVNNNTFKIVFSSSGPRPDTIKAQVISALSNVSKDVFSNVIKITEDSVQIKIAQSVKHI  246
            FK N+N     +S S PR   ++ +    L NV+ +  +N +   ED  Q+ + + +   
Sbjct  590  FKENDNLDPATLSPSNPREKWLRKRTHVKLRNVTANHRANDVIAAEDGPQVLVGRFM---  646

Query  247  DFSKVDENAYSPVEGIKLDIEKELDKISKHVIYLETEISNMNGELKHNKEQYDKLFAALS  306
             +  +D  A +   G K+D+    +  S   +Y++TEISN +G + +N  +  +L   + 
Sbjct  647  -YGPLDMVALT---GEKVDVFIMTEPSSGRWVYFDTEISNSSGRISYNIPKQKRLRVGVY  702

Query  307  ALK  309
             +K
Sbjct  703  PIK  705


>PREDICTED: membrane-associated phosphatidylinositol transfer protein 3 [Eurypyga helias]
Sequence ID: XP_010144830.1 Length: 972 
Range 1: 597 to 712

Score:40.3 bits(122), Expect:7.5, 
Method:Compositional matrix adjust., 
Identities:33/123(27%), Positives:60/123(48%), Gaps:7/123(5%)

Query  187  FKVNNNTFKIVFSSSGPRPDTIKAQVISALSNVSKDVFSNVIKITEDSVQIKIAQSVKHI  246
            FK N+N    ++S S PR   ++ +    L NV+ +  +N I   ED  Q+ + + +   
Sbjct  597  FKENDNLDPAMLSPSNPREKWLRKRTHVKLRNVTANHRANDIIAAEDGPQVLVGRFM---  653

Query  247  DFSKVDENAYSPVEGIKLDIEKELDKISKHVIYLETEISNMNGELKHNKEQYDKLFAALS  306
             +  +D  A +   G K+DI    +  S   +Y++TEISN +G + +N     +L   + 
Sbjct  654  -YGPLDMVALT---GEKVDIFIMTEPSSGRWVYFDTEISNSSGRVSYNIPTEKRLRVGVY  709

Query  307  ALK  309
             +K
Sbjct  710  PVK  712


>Membrane-associated phosphatidylinositol transfer protein 3, partial [Eurypyga helias]
Sequence ID: KFW00416.1 Length: 965 
Range 1: 590 to 705

Score:40.3 bits(122), Expect:7.6, 
Method:Compositional matrix adjust., 
Identities:33/123(27%), Positives:60/123(48%), Gaps:7/123(5%)

Query  187  FKVNNNTFKIVFSSSGPRPDTIKAQVISALSNVSKDVFSNVIKITEDSVQIKIAQSVKHI  246
            FK N+N    ++S S PR   ++ +    L NV+ +  +N I   ED  Q+ + + +   
Sbjct  590  FKENDNLDPAMLSPSNPREKWLRKRTHVKLRNVTANHRANDIIAAEDGPQVLVGRFM---  646

Query  247  DFSKVDENAYSPVEGIKLDIEKELDKISKHVIYLETEISNMNGELKHNKEQYDKLFAALS  306
             +  +D  A +   G K+DI    +  S   +Y++TEISN +G + +N     +L   + 
Sbjct  647  -YGPLDMVALT---GEKVDIFIMTEPSSGRWVYFDTEISNSSGRVSYNIPTEKRLRVGVY  702

Query  307  ALK  309
             +K
Sbjct  703  PVK  705


>membrane-associated phosphatidylinositol transfer protein 3 isoform X2 [Corapipo altera]
Sequence ID: XP_027524618.1 Length: 1007 
Range 1: 676 to 791

Score:40.3 bits(122), Expect:7.6, 
Method:Composition-based stats., 
Identities:32/123(26%), Positives:60/123(48%), Gaps:7/123(5%)

Query  187  FKVNNNTFKIVFSSSGPRPDTIKAQVISALSNVSKDVFSNVIKITEDSVQIKIAQSVKHI  246
            FK N+N     +S S PR   ++ +    L NV+ +  +N +   ED  Q+ + + +   
Sbjct  676  FKENDNMDPETLSPSNPREKWLRKRTHVKLRNVTANHRANDVIAAEDGPQVLVGRFM---  732

Query  247  DFSKVDENAYSPVEGIKLDIEKELDKISKHVIYLETEISNMNGELKHNKEQYDKLFAALS  306
             +  +D  A +   G K+DI    +  S   +Y++TEISN +G + +N  +  +L   + 
Sbjct  733  -YGPLDMVALT---GEKVDIFIMTEPSSGRWVYFDTEISNSSGRISYNIPEQKRLRVGVY  788

Query  307  ALK  309
             +K
Sbjct  789  PIK  791


>membrane-associated phosphatidylinositol transfer protein 3 isoform X1 [Corapipo altera]
Sequence ID: XP_027524617.1 Length: 1050 
Range 1: 676 to 791

Score:40.3 bits(122), Expect:7.6, 
Method:Composition-based stats., 
Identities:32/123(26%), Positives:60/123(48%), Gaps:7/123(5%)

Query  187  FKVNNNTFKIVFSSSGPRPDTIKAQVISALSNVSKDVFSNVIKITEDSVQIKIAQSVKHI  246
            FK N+N     +S S PR   ++ +    L NV+ +  +N +   ED  Q+ + + +   
Sbjct  676  FKENDNMDPETLSPSNPREKWLRKRTHVKLRNVTANHRANDVIAAEDGPQVLVGRFM---  732

Query  247  DFSKVDENAYSPVEGIKLDIEKELDKISKHVIYLETEISNMNGELKHNKEQYDKLFAALS  306
             +  +D  A +   G K+DI    +  S   +Y++TEISN +G + +N  +  +L   + 
Sbjct  733  -YGPLDMVALT---GEKVDIFIMTEPSSGRWVYFDTEISNSSGRISYNIPEQKRLRVGVY  788

Query  307  ALK  309
             +K
Sbjct  789  PIK  791


>membrane-associated phosphatidylinositol transfer protein 3 isoform X2 [Serinus canaria]
Sequence ID: XP_030087298.1 Length: 819 
Range 1: 562 to 677

Score:40.3 bits(122), Expect:7.6, 
Method:Compositional matrix adjust., 
Identities:32/123(26%), Positives:60/123(48%), Gaps:7/123(5%)

Query  187  FKVNNNTFKIVFSSSGPRPDTIKAQVISALSNVSKDVFSNVIKITEDSVQIKIAQSVKHI  246
            FK N+N     +S S PR   ++ +    L NV+ +  +N +   ED  Q+ + + +   
Sbjct  562  FKENDNLDPETLSPSNPREKWLRKRTHVKLRNVTANHRANDVIAAEDGPQVLVGRFM---  618

Query  247  DFSKVDENAYSPVEGIKLDIEKELDKISKHVIYLETEISNMNGELKHNKEQYDKLFAALS  306
             +  +D  A +   G K+DI    +  S   +Y++TEISN +G + +N  +  +L   + 
Sbjct  619  -YGPLDMVALT---GEKVDIFIMTEPSSGRWVYFDTEISNSSGRISYNIPEQKRLRVGVY  674

Query  307  ALK  309
             +K
Sbjct  675  PIK  677


>membrane-associated phosphatidylinositol transfer protein 3 isoform X3 [Camarhynchus parvulus]
Sequence ID: XP_030818318.1 Length: 862 
Range 1: 605 to 720

Score:40.3 bits(122), Expect:7.7, 
Method:Compositional matrix adjust., 
Identities:32/123(26%), Positives:60/123(48%), Gaps:7/123(5%)

Query  187  FKVNNNTFKIVFSSSGPRPDTIKAQVISALSNVSKDVFSNVIKITEDSVQIKIAQSVKHI  246
            FK N+N     +S S PR   ++ +    L NV+ +  +N +   ED  Q+ + + +   
Sbjct  605  FKENDNLDPETLSPSNPREKWLRKRTHVKLRNVTANHRANDVIAAEDGPQVLVGRFM---  661

Query  247  DFSKVDENAYSPVEGIKLDIEKELDKISKHVIYLETEISNMNGELKHNKEQYDKLFAALS  306
             +  +D  A +   G K+DI    +  S   +Y++TEISN +G + +N  +  +L   + 
Sbjct  662  -YGPLDMVALT---GEKVDIFIMTEPSSGRWVYFDTEISNSSGRISYNIPEQKRLRVGVY  717

Query  307  ALK  309
             +K
Sbjct  718  PIK  720


>PREDICTED: membrane-associated phosphatidylinositol transfer protein 3 [Pseudopodoces humilis]
Sequence ID: XP_005525962.1 Length: 1004 
Range 1: 629 to 744

Score:40.3 bits(122), Expect:7.7, 
Method:Compositional matrix adjust., 
Identities:32/123(26%), Positives:60/123(48%), Gaps:7/123(5%)

Query  187  FKVNNNTFKIVFSSSGPRPDTIKAQVISALSNVSKDVFSNVIKITEDSVQIKIAQSVKHI  246
            FK N+N     +S S PR   ++ +    L NV+ +  +N +   ED  Q+ + + +   
Sbjct  629  FKENDNLDPETLSPSNPREKWLRKRTHVKLRNVTANHRANDVIAAEDGPQVLVGRFM---  685

Query  247  DFSKVDENAYSPVEGIKLDIEKELDKISKHVIYLETEISNMNGELKHNKEQYDKLFAALS  306
             +  +D  A +   G K+DI    +  S   +Y++TEISN +G + +N  +  +L   + 
Sbjct  686  -YGPLDMVALT---GEKVDIFIMTEPSSGRWVYFDTEISNSSGRISYNIPEQKRLRVGVY  741

Query  307  ALK  309
             +K
Sbjct  742  PIK  744


>PREDICTED: membrane-associated phosphatidylinositol transfer protein 3 isoform X1 [Parus major]
Sequence ID: XP_015501793.1 Length: 972 
Range 1: 597 to 712

Score:40.3 bits(122), Expect:7.7, 
Method:Compositional matrix adjust., 
Identities:32/123(26%), Positives:60/123(48%), Gaps:7/123(5%)

Query  187  FKVNNNTFKIVFSSSGPRPDTIKAQVISALSNVSKDVFSNVIKITEDSVQIKIAQSVKHI  246
            FK N+N     +S S PR   ++ +    L NV+ +  +N +   ED  Q+ + + +   
Sbjct  597  FKENDNLDPETLSPSNPREKWLRKRTHVKLRNVTANHRANDVIAAEDGPQVLVGRFM---  653

Query  247  DFSKVDENAYSPVEGIKLDIEKELDKISKHVIYLETEISNMNGELKHNKEQYDKLFAALS  306
             +  +D  A +   G K+DI    +  S   +Y++TEISN +G + +N  +  +L   + 
Sbjct  654  -YGPLDMVALT---GEKVDIFIMTEPSSGRWVYFDTEISNNSGRISYNIPEQKRLRVGVY  709

Query  307  ALK  309
             +K
Sbjct  710  PIK  712


>membrane-associated phosphatidylinositol transfer protein 3 isoform X2 [Geospiza fortis]
Sequence ID: XP_014163873.1 Length: 937 
Range 1: 562 to 677

Score:40.3 bits(122), Expect:7.8, 
Method:Compositional matrix adjust., 
Identities:32/123(26%), Positives:60/123(48%), Gaps:7/123(5%)

Query  187  FKVNNNTFKIVFSSSGPRPDTIKAQVISALSNVSKDVFSNVIKITEDSVQIKIAQSVKHI  246
            FK N+N     +S S PR   ++ +    L NV+ +  +N +   ED  Q+ + + +   
Sbjct  562  FKENDNLDPETLSPSNPREKWLRKRTHVKLRNVTANHRANDVIAAEDGPQVLVGRFM---  618

Query  247  DFSKVDENAYSPVEGIKLDIEKELDKISKHVIYLETEISNMNGELKHNKEQYDKLFAALS  306
             +  +D  A +   G K+DI    +  S   +Y++TEISN +G + +N  +  +L   + 
Sbjct  619  -YGPLDMVALT---GEKVDIFIMTEPSSGRWVYFDTEISNSSGRISYNIPEQKRLRVGVY  674

Query  307  ALK  309
             +K
Sbjct  675  PIK  677


>membrane-associated phosphatidylinositol transfer protein 3 isoform X2 [Pipra filicauda]
Sequence ID: XP_027607387.1 Length: 952 
>membrane-associated phosphatidylinositol transfer protein 3 isoform X2 [Pipra filicauda]
Sequence ID: XP_027607389.1 Length: 952 >membrane-associated phosphatidylinositol transfer protein 3 isoform X2 [Pipra filicauda]
Sequence ID: XP_027607390.1 Length: 952  
Range 1: 578 to 693

Score:40.3 bits(122), Expect:7.8, 
Method:Compositional matrix adjust., 
Identities:32/123(26%), Positives:60/123(48%), Gaps:7/123(5%)

Query  187  FKVNNNTFKIVFSSSGPRPDTIKAQVISALSNVSKDVFSNVIKITEDSVQIKIAQSVKHI  246
            FK N+N     +S S PR   ++ +    L NV+ +  +N +   ED  Q+ + + +   
Sbjct  578  FKENDNLDPETLSPSNPREKWLRKRTHVKLRNVTANHRANDVIAAEDGPQVLVGRFM---  634

Query  247  DFSKVDENAYSPVEGIKLDIEKELDKISKHVIYLETEISNMNGELKHNKEQYDKLFAALS  306
             +  +D  A +   G K+DI    +  S   +Y++TEISN +G + +N  +  +L   + 
Sbjct  635  -YGPLDMVALT---GEKVDIFIMTEPSSGRWVYFDTEISNSSGRISYNIPEQKRLRVGVY  690

Query  307  ALK  309
             +K
Sbjct  691  PIK  693


>membrane-associated phosphatidylinositol transfer protein 3 isoform X5 [Columba livia]
Sequence ID: XP_021144461.1 Length: 901 
Range 1: 526 to 641

Score:40.3 bits(122), Expect:8.3, 
Method:Compositional matrix adjust., 
Identities:32/123(26%), Positives:59/123(47%), Gaps:7/123(5%)

Query  187  FKVNNNTFKIVFSSSGPRPDTIKAQVISALSNVSKDVFSNVIKITEDSVQIKIAQSVKHI  246
            FK N+N     +S S PR   ++ +    L NV+ +  +N +   ED  Q+ + + +   
Sbjct  526  FKENDNLDPATLSPSNPREKWLRKRTHVKLRNVTANHRANDVIAAEDGPQVLVGRFM---  582

Query  247  DFSKVDENAYSPVEGIKLDIEKELDKISKHVIYLETEISNMNGELKHNKEQYDKLFAALS  306
             +  +D  A +   G K+DI    +  S   +Y++TEISN +G + +N     +L   + 
Sbjct  583  -YGPLDMVALT---GEKVDIFIMTEPSSGRWVYFDTEISNSSGRISYNIPTQKRLRVGVY  638

Query  307  ALK  309
             +K
Sbjct  639  PIK  641


>membrane-associated phosphatidylinositol transfer protein 3 isoform X2 [Empidonax traillii]
Sequence ID: XP_027739629.1 Length: 952 
Range 1: 578 to 693

Score:40.3 bits(122), Expect:8.3, 
Method:Compositional matrix adjust., 
Identities:32/123(26%), Positives:60/123(48%), Gaps:7/123(5%)

Query  187  FKVNNNTFKIVFSSSGPRPDTIKAQVISALSNVSKDVFSNVIKITEDSVQIKIAQSVKHI  246
            FK N+N     +S S PR   ++ +    L NV+ +  +N +   ED  Q+ + + +   
Sbjct  578  FKENDNLDPETLSPSNPREKWLRKRTHVKLRNVTANHRANDVIAAEDGPQVLVGRFM---  634

Query  247  DFSKVDENAYSPVEGIKLDIEKELDKISKHVIYLETEISNMNGELKHNKEQYDKLFAALS  306
             +  +D  A +   G K+DI    +  S   +Y++TEISN +G + +N  +  +L   + 
Sbjct  635  -YGPLDMVALT---GEKVDIFIMTEPSSGRWVYFDTEISNSSGRISYNIPEQKRLRVGVY  690

Query  307  ALK  309
             +K
Sbjct  691  PIK  693


>membrane-associated phosphatidylinositol transfer protein 3 isoform X6 [Athene cunicularia]
Sequence ID: XP_026717540.1 Length: 1015 
Range 1: 624 to 739

Score:40.3 bits(122), Expect:8.4, 
Method:Composition-based stats., 
Identities:32/123(26%), Positives:60/123(48%), Gaps:7/123(5%)

Query  187  FKVNNNTFKIVFSSSGPRPDTIKAQVISALSNVSKDVFSNVIKITEDSVQIKIAQSVKHI  246
            FK N+N     +S S PR   ++ +    L NV+ +  +N +   ED  Q+ + + +   
Sbjct  624  FKENDNLDPATLSPSNPREKWLRKRTHVKLRNVTANHRANDVIAAEDGPQVLVGRFM---  680

Query  247  DFSKVDENAYSPVEGIKLDIEKELDKISKHVIYLETEISNMNGELKHNKEQYDKLFAALS  306
             +  +D  A +   G K+DI    +  S   +Y++TEISN +G + +N  +  +L   + 
Sbjct  681  -YGPLDMVALT---GEKVDIFIMTEPSSGRWVYFDTEISNSSGRISYNIPKQKRLRVGVY  736

Query  307  ALK  309
             +K
Sbjct  737  PIK  739


>hypothetical protein [Alcanivorax sp. S71-1-4]
Sequence ID: WP_159561424.1 Length: 349 
Range 1: 156 to 205

Score:39.8 bits(120), Expect:8.7, 
Method:Compositional matrix adjust., 
Identities:17/50(34%), Positives:25/50(50%), Gaps:0/50(0%)

Query  167  KYSDTSWKTDQRRPDCPYNLFKVNNNTFKIVFSSSGPRPDTIKAQVISAL  216
            + +DT W    RR DC  N  +++  T++  +  S PRPDT    V   L
Sbjct  156  QRTDTGWALLSRRTDCDENGARLHAETLRQALGLSPPRPDTTLGSVARLL  205


>membrane-associated phosphatidylinositol transfer protein 3 isoform X3 [Columba livia]
Sequence ID: XP_021144460.1 Length: 953 
Range 1: 578 to 693

Score:40.0 bits(121), Expect:8.8, 
Method:Compositional matrix adjust., 
Identities:32/123(26%), Positives:59/123(47%), Gaps:7/123(5%)

Query  187  FKVNNNTFKIVFSSSGPRPDTIKAQVISALSNVSKDVFSNVIKITEDSVQIKIAQSVKHI  246
            FK N+N     +S S PR   ++ +    L NV+ +  +N +   ED  Q+ + + +   
Sbjct  578  FKENDNLDPATLSPSNPREKWLRKRTHVKLRNVTANHRANDVIAAEDGPQVLVGRFM---  634

Query  247  DFSKVDENAYSPVEGIKLDIEKELDKISKHVIYLETEISNMNGELKHNKEQYDKLFAALS  306
             +  +D  A +   G K+DI    +  S   +Y++TEISN +G + +N     +L   + 
Sbjct  635  -YGPLDMVALT---GEKVDIFIMTEPSSGRWVYFDTEISNSSGRISYNIPTQKRLRVGVY  690

Query  307  ALK  309
             +K
Sbjct  691  PIK  693


>HipA N-terminal domain-containing protein [Alcanivorax sp. S71-1-4]
Sequence ID: KAF0805523.1 Length: 346 
Range 1: 153 to 202

Score:39.8 bits(120), Expect:8.8, 
Method:Compositional matrix adjust., 
Identities:17/50(34%), Positives:25/50(50%), Gaps:0/50(0%)

Query  167  KYSDTSWKTDQRRPDCPYNLFKVNNNTFKIVFSSSGPRPDTIKAQVISAL  216
            + +DT W    RR DC  N  +++  T++  +  S PRPDT    V   L
Sbjct  153  QRTDTGWALLSRRTDCDENGARLHAETLRQALGLSPPRPDTTLGSVARLL  202


>PREDICTED: membrane-associated phosphatidylinositol transfer protein 3, partial [Tyto alba]
Sequence ID: XP_009971072.1 Length: 855 
Range 1: 480 to 595

Score:40.0 bits(121), Expect:8.9, 
Method:Compositional matrix adjust., 
Identities:32/123(26%), Positives:60/123(48%), Gaps:7/123(5%)

Query  187  FKVNNNTFKIVFSSSGPRPDTIKAQVISALSNVSKDVFSNVIKITEDSVQIKIAQSVKHI  246
            FK N+N     +S S PR   ++ +    L NV+ +  +N +   ED  Q+ + + +   
Sbjct  480  FKENDNLDPATLSLSNPREKWLRKRTHVKLRNVTANHRANDVIAAEDGPQVLVGRFM---  536

Query  247  DFSKVDENAYSPVEGIKLDIEKELDKISKHVIYLETEISNMNGELKHNKEQYDKLFAALS  306
             +  +D  A +   G K+DI    +  S   +Y++TEISN +G + +N  +  +L   + 
Sbjct  537  -YGPLDMVALT---GEKVDIFIMTEPSSGRWVYFDTEISNSSGRISYNIPKQKRLRVGVY  592

Query  307  ALK  309
             +K
Sbjct  593  PIK  595


>membrane-associated phosphatidylinositol transfer protein 3 isoform X4 [Columba livia]
Sequence ID: XP_013222702.1 Length: 937 
>membrane-associated phosphatidylinositol transfer protein 3 isoform X4 [Columba livia]
Sequence ID: XP_021144464.1 Length: 937 >PITPNM family member 3 [Columba livia]
Sequence ID: PKK22458.1 Length: 937  
Range 1: 562 to 677

Score:40.0 bits(121), Expect:9.0, 
Method:Compositional matrix adjust., 
Identities:32/123(26%), Positives:59/123(47%), Gaps:7/123(5%)

Query  187  FKVNNNTFKIVFSSSGPRPDTIKAQVISALSNVSKDVFSNVIKITEDSVQIKIAQSVKHI  246
            FK N+N     +S S PR   ++ +    L NV+ +  +N +   ED  Q+ + + +   
Sbjct  562  FKENDNLDPATLSPSNPREKWLRKRTHVKLRNVTANHRANDVIAAEDGPQVLVGRFM---  618

Query  247  DFSKVDENAYSPVEGIKLDIEKELDKISKHVIYLETEISNMNGELKHNKEQYDKLFAALS  306
             +  +D  A +   G K+DI    +  S   +Y++TEISN +G + +N     +L   + 
Sbjct  619  -YGPLDMVALT---GEKVDIFIMTEPSSGRWVYFDTEISNSSGRISYNIPTQKRLRVGVY  674

Query  307  ALK  309
             +K
Sbjct  675  PIK  677


>xanthine dehydrogenase family protein molybdopterin-binding subunit [Blastococcus sp. DSM 46838]
Sequence ID: WP_092203893.1 Length: 816 
>carbon-monoxide dehydrogenase large subunit [Blastococcus sp. DSM 46838]
Sequence ID: SFF92067.1 Length: 816  
Range 1: 426 to 501

Score:40.0 bits(121), Expect:9.0, 
Method:Compositional matrix adjust., 
Identities:22/76(29%), Positives:35/76(46%), Gaps:6/76(7%)

Query  59   YNRNIWERCENDIVKNIVYAMKRST------NGKLCSFDFYKAIKKSGYFGIERASNRLS  112
            Y+   +ERC     + I ++  R T      +G+L    F   ++++GY      + R S
Sbjct  426  YDSGDYERCLRMAAEAIGWSEHRDTGRVPRADGRLAGIGFSSFVERTGYASARFLARRGS  485

Query  113  QFGVSESSNVRKNFYG  128
            QFG  ES  +R N  G
Sbjct  486  QFGAHESVTLRANRSG  501


>Membrane-associated phosphatidylinositol transfer protein 3, partial [Phaethon lepturus]
Sequence ID: KFQ68526.1 Length: 499 
Range 1: 124 to 239

Score:39.8 bits(120), Expect:9.3, 
Method:Compositional matrix adjust., 
Identities:31/123(25%), Positives:60/123(48%), Gaps:7/123(5%)

Query  187  FKVNNNTFKIVFSSSGPRPDTIKAQVISALSNVSKDVFSNVIKITEDSVQIKIAQSVKHI  246
            FK N+N     +S S PR   ++ +    L NV+ +  +N +   ED  Q+ + + +   
Sbjct  124  FKENDNLDPATLSPSNPREKWLRKRTHVKLRNVTANHRANDVIAAEDGPQVLVGRFM---  180

Query  247  DFSKVDENAYSPVEGIKLDIEKELDKISKHVIYLETEISNMNGELKHNKEQYDKLFAALS  306
             +  +D  A +   G K+DI    +  S   +Y++TEISN +G + ++  +  +L   + 
Sbjct  181  -YGPLDMVALT---GEKVDIFIMTEPSSGRWVYFDTEISNSSGRVSYSIPKQKRLRVGVY  236

Query  307  ALK  309
             +K
Sbjct  237  PIK  239


>membrane-associated phosphatidylinositol transfer protein 3 isoform X6 [Corapipo altera]
Sequence ID: XP_027524624.1 Length: 971 
Range 1: 597 to 712

Score:40.0 bits(121), Expect:9.3, 
Method:Composition-based stats., 
Identities:32/123(26%), Positives:60/123(48%), Gaps:7/123(5%)

Query  187  FKVNNNTFKIVFSSSGPRPDTIKAQVISALSNVSKDVFSNVIKITEDSVQIKIAQSVKHI  246
            FK N+N     +S S PR   ++ +    L NV+ +  +N +   ED  Q+ + + +   
Sbjct  597  FKENDNMDPETLSPSNPREKWLRKRTHVKLRNVTANHRANDVIAAEDGPQVLVGRFM---  653

Query  247  DFSKVDENAYSPVEGIKLDIEKELDKISKHVIYLETEISNMNGELKHNKEQYDKLFAALS  306
             +  +D  A +   G K+DI    +  S   +Y++TEISN +G + +N  +  +L   + 
Sbjct  654  -YGPLDMVALT---GEKVDIFIMTEPSSGRWVYFDTEISNSSGRISYNIPEQKRLRVGVY  709

Query  307  ALK  309
             +K
Sbjct  710  PIK  712


>PREDICTED: membrane-associated phosphatidylinositol transfer protein 3, partial [Phaethon lepturus]
Sequence ID: XP_010292048.1 Length: 498 
Range 1: 123 to 238

Score:39.8 bits(120), Expect:9.4, 
Method:Compositional matrix adjust., 
Identities:31/123(25%), Positives:60/123(48%), Gaps:7/123(5%)

Query  187  FKVNNNTFKIVFSSSGPRPDTIKAQVISALSNVSKDVFSNVIKITEDSVQIKIAQSVKHI  246
            FK N+N     +S S PR   ++ +    L NV+ +  +N +   ED  Q+ + + +   
Sbjct  123  FKENDNLDPATLSPSNPREKWLRKRTHVKLRNVTANHRANDVIAAEDGPQVLVGRFM---  179

Query  247  DFSKVDENAYSPVEGIKLDIEKELDKISKHVIYLETEISNMNGELKHNKEQYDKLFAALS  306
             +  +D  A +   G K+DI    +  S   +Y++TEISN +G + ++  +  +L   + 
Sbjct  180  -YGPLDMVALT---GEKVDIFIMTEPSSGRWVYFDTEISNSSGRVSYSIPKQKRLRVGVY  235

Query  307  ALK  309
             +K
Sbjct  236  PIK  238


>Membrane-associated phosphatidylinositol transfer protein 3, partial [Tyto alba]
Sequence ID: KFV58535.1 Length: 857 
Range 1: 482 to 597

Score:40.0 bits(121), Expect:9.5, 
Method:Compositional matrix adjust., 
Identities:32/123(26%), Positives:60/123(48%), Gaps:7/123(5%)

Query  187  FKVNNNTFKIVFSSSGPRPDTIKAQVISALSNVSKDVFSNVIKITEDSVQIKIAQSVKHI  246
            FK N+N     +S S PR   ++ +    L NV+ +  +N +   ED  Q+ + + +   
Sbjct  482  FKENDNLDPATLSLSNPREKWLRKRTHVKLRNVTANHRANDVIAAEDGPQVLVGRFM---  538

Query  247  DFSKVDENAYSPVEGIKLDIEKELDKISKHVIYLETEISNMNGELKHNKEQYDKLFAALS  306
             +  +D  A +   G K+DI    +  S   +Y++TEISN +G + +N  +  +L   + 
Sbjct  539  -YGPLDMVALT---GEKVDIFIMTEPSSGRWVYFDTEISNSSGRISYNIPKQKRLRVGVY  594

Query  307  ALK  309
             +K
Sbjct  595  PIK  597


>xanthine dehydrogenase family protein molybdopterin-binding subunit [Geodermatophilus sabuli]
Sequence ID: WP_097208806.1 Length: 813 
>carbon-monoxide dehydrogenase large subunit [Geodermatophilus sabuli]
Sequence ID: SNX98909.1 Length: 813  
Range 1: 425 to 500

Score:40.0 bits(121), Expect:9.8, 
Method:Compositional matrix adjust., 
Identities:22/76(29%), Positives:34/76(44%), Gaps:6/76(7%)

Query  59   YNRNIWERCENDIVKNIVYAMKRST------NGKLCSFDFYKAIKKSGYFGIERASNRLS  112
            Y+   +ERC     + I +   R        +G+L    F   ++++GY      +NR S
Sbjct  425  YDSGDYERCLRMAAEAIGWDAHRDAPRVPRADGRLVGIGFSSFVERTGYASARFLANRGS  484

Query  113  QFGVSESSNVRKNFYG  128
            QFG  ES  +R N  G
Sbjct  485  QFGAHESVTLRANRSG  500


		
