# Supplementary material for: Influence of Non-canonical DNA Bases on the Genomic Diversity of Tevenvirinae
Source: Front Microbiol. 2021 Apr 6;12:632686. doi: 10.3389/fmicb.2021.632686 (PMC8056088; doi:10.3389/fmicb.2021.632686)
Supplement: Supplementary Data Sheet 2 — The results of the BLAST-assisted (“txt” files) and HMMER-assisted (“xlsx” files) searches for GSC homologs. The clusters containing homologs of proteins from other organisms are listed. [file Data_Sheet_2.ZIP › Data sheet 2/Group V/47630.txt]

RID: 6HW6EBJJ01R	
Job Title:Protein Sequence				
Program: BLASTP 
Query: None ID: lcl|Query_20177(amino acid) Length: 65
Database: nr All non-redundant GenBank CDS translations+PDB+SwissProt+PIR+PRF excluding environmental samples from WGS projects
	
Sequences producing significant alignments:
                                                                  Max    Total Query   E   Per.                  
Description                                                       Score  Score cover Value Ident  Accession        
hypothetical protein PM2_108 [Pectobacterium bacteriophage PM2]   138    138   100%  7e-42 100.00 YP_009211529.1   
Hypothetical protein [Escherichia phage EcS1]                     48.0   48.0  96%   1e-05 38.81  BBC78158.1       
hypothetical protein CPT_CIP9_210 [Enterobacter phage...          41.5   41.5  100%  0.003 31.94  QHS01746.1       
hypothetical protein YenMTG1_109 [Yersinia phage vB_YenM_TG1]     38.3   38.3  47%   0.067 45.16  YP_009200370.1   
hypothetical protein [Edwardsiella phage PEi20]                   37.4   37.4  100%  0.12  28.99  YP_009190262.1   
hypothetical protein BN80_106 [Yersinia phage phiR1-RT]           37.1   37.1  47%   0.17  38.71  YP_007235939.1   
hypothetical protein [Edwardsiella phage PEi26]                   36.5   36.5  100%  0.30  28.99  BAQ23056.1       
hypothetical protein [Salmonella enterica]                        35.9   35.9  47%   0.64  48.39  EBJ7676681.1     
hypothetical protein fHeYen901_119 [Yersinia phage fHe-Yen9-01]   35.1   35.1  63%   1.2   31.71  ARB05892.1       
unnamed protein product [Oikopleura dioica]                       36.2   36.2  58%   1.4   42.11  CBY22426.1       
hypothetical protein OE5505_00101 [Escherichia phage...           35.9   35.9  47%   1.8   48.39  QBQ79425.1       
hypothetical protein [Bacillus cereus]                            35.9   35.9  47%   1.9   48.39  WP_100771285.1   
hypothetical protein FE6_099 [Escherichia phage vB_EcoM-fFiEco06] 35.9   35.9  47%   1.9   48.39  AUV60962.1       
hypothetical protein [Enterobacteria phage vB_EcoM_IME340]        35.9   35.9  47%   1.9   48.39  AWD91837.1       
hypothetical protein Sf23_gp219 [Shigella phage Sf23]             35.9   35.9  47%   1.9   48.39  ATE86629.1       
hypothetical protein D5505_00096 [Escherichia phage D5505]        35.7   35.7  47%   2.0   48.39  QBO61108.1       
hypothetical protein Sf21_gp95 [Shigella phage Sf21]              35.7   35.7  47%   2.0   48.39  YP_009618909.1   
hypothetical protein G29_00102 [Escherichia phage vB_EcoM_G29]    35.7   35.7  47%   2.0   48.39  QBO64421.1       
hypothetical protein [Escherichia phage ECO4]                     33.6   33.6  47%   3.0   45.16  ASZ77224.1       
hypothetical protein [Serratia phage X20]                         33.9   33.9  53%   3.6   45.71  ARW58074.1       
hypothetical protein [Escherichia phage T2]                       33.0   33.0  47%   4.2   45.16  AYD82695.1       
TPA: histidine kinase [Planktothrix sp. UBA10369]                 34.2   34.2  46%   9.8   50.00  HBK23051.1       
TPA: hypothetical protein [Planktothrix sp. UBA8407]              34.2   34.2  46%   9.9   50.00  HAO09984.1       

Alignments:
>hypothetical protein PM2_108 [Pectobacterium bacteriophage PM2]
Sequence ID: YP_009211529.1 Length: 65 
>hypothetical protein PM2_108 [Pectobacterium bacteriophage PM2]
Sequence ID: AHY25070.1 Length: 65  
Range 1: 1 to 65

Score:138 bits(458), Expect:7e-42, 
Method:Compositional matrix adjust., 
Identities:65/65(100%), Positives:65/65(100%), Gaps:0/65(0%)

Query  1   MSLKFDGIGTRAVIEPDDAADTETICSTNSRLKCVLIEQDNELVCLSKNEATALKNYLTQ  60
           MSLKFDGIGTRAVIEPDDAADTETICSTNSRLKCVLIEQDNELVCLSKNEATALKNYLTQ
Sbjct  1   MSLKFDGIGTRAVIEPDDAADTETICSTNSRLKCVLIEQDNELVCLSKNEATALKNYLTQ  60

Query  61  ILPSL  65
           ILPSL
Sbjct  61  ILPSL  65


>Hypothetical protein [Escherichia phage EcS1]
Sequence ID: BBC78158.1 Length: 75 
Range 1: 2 to 68

Score:48.0 bits(148), Expect:1e-05, 
Method:Compositional matrix adjust., 
Identities:26/67(39%), Positives:41/67(61%), Gaps:4/67(5%)

Query  3   LKFDGIGTRAVIEPDDA-ADTETICSTNSRLKCV---LIEQDNELVCLSKNEATALKNYL  58
           L + GIGT+AVI+ D      ET   + S++K V   +I QD + + ++K EA A+  YL
Sbjct  2   LLWTGIGTKAVIKSDVGPFKNETTHLSRSKFKNVDIVIIGQDRDTITFTKQEAEAMVRYL  61

Query  59  TQILPSL  65
           T ++PS+
Sbjct  62  TSVIPSM  68


>hypothetical protein CPT_CIP9_210 [Enterobacter phage vB_EclM_CIP9]
Sequence ID: QHS01746.1 Length: 72 
Range 1: 3 to 72

Score:41.5 bits(126), Expect:0.003, 
Method:Compositional matrix adjust., 
Identities:23/72(32%), Positives:39/72(54%), Gaps:9/72(12%)

Query  1   MSLKFDGIGTRAVIEPDDAADTETICSTNSRLK-------CVLIEQDNELVCLSKNEATA  53
           + L ++G+G  A I  DD  D + I     +          + I+QD++++ L KN+  A
Sbjct  3   VGLNYEGVGYAATIHNDD--DVQDIFLKVKKTNEPGFGGTIMTIKQDSDIIALDKNDIIA  60

Query  54  LKNYLTQILPSL  65
           L++YL QI P+L
Sbjct  61  LRDYLVQITPTL  72


>hypothetical protein YenMTG1_109 [Yersinia phage vB_YenM_TG1]
Sequence ID: YP_009200370.1 Length: 74 
>hypothetical protein YenMTG1_109 [Yersinia phage vB_YenM_TG1]
Sequence ID: AJD81919.1 Length: 74  
Range 1: 40 to 70

Score:38.3 bits(115), Expect:0.067, 
Method:Compositional matrix adjust., 
Identities:14/31(45%), Positives:24/31(77%), Gaps:0/31(0%)

Query  35  VLIEQDNELVCLSKNEATALKNYLTQILPSL  65
           + + QD + V ++K+EATAL NYL+ I+P++
Sbjct  40  IHLHQDGDHVAFTKDEATALLNYLSAIIPTM  70


>hypothetical protein [Edwardsiella phage PEi20]
Sequence ID: YP_009190262.1 Length: 71 
>hypothetical protein [Edwardsiella phage PEi20]
Sequence ID: BAQ22754.1 Length: 71  
Range 1: 3 to 71

Score:37.4 bits(112), Expect:0.12, 
Method:Compositional matrix adjust., 
Identities:20/69(29%), Positives:34/69(49%), Gaps:4/69(5%)

Query  1   MSLKFDGIGTRAVIEPDDAADTETI----CSTNSRLKCVLIEQDNELVCLSKNEATALKN  56
           + L ++G G  A I  DD  D   +        SR   + I+Q  +++ L K +  AL++
Sbjct  3   VGLNYEGYGYGATIHNDDGDDDIRLNIKKTYDTSRNAIMTIKQGTDIIALDKRDIMALRD  62

Query  57  YLTQILPSL  65
           YL Q+  +L
Sbjct  63  YLVQVTSTL  71


>hypothetical protein BN80_106 [Yersinia phage phiR1-RT]
Sequence ID: YP_007235939.1 Length: 74 
>hypothetical protein BN80_106 [Yersinia phage phiR1-RT]
Sequence ID: CCI88680.1 Length: 74  
Range 1: 40 to 70

Score:37.1 bits(111), Expect:0.17, 
Method:Compositional matrix adjust., 
Identities:12/31(39%), Positives:25/31(80%), Gaps:0/31(0%)

Query  35  VLIEQDNELVCLSKNEATALKNYLTQILPSL  65
           + + QD++ + ++K+EATAL NYL+ ++P++
Sbjct  40  IHLHQDSDHIAFTKDEATALLNYLSAVIPTM  70


>hypothetical protein [Edwardsiella phage PEi26]
Sequence ID: BAQ23056.1 Length: 71 
Range 1: 3 to 71

Score:36.5 bits(109), Expect:0.30, 
Method:Compositional matrix adjust., 
Identities:20/69(29%), Positives:34/69(49%), Gaps:4/69(5%)

Query  1   MSLKFDGIGTRAVIEPDDAADTETI----CSTNSRLKCVLIEQDNELVCLSKNEATALKN  56
           + L ++G G  A I  DD  D   +        SR   + I+Q  +++ L K +  AL++
Sbjct  3   VGLNYEGYGYGATIYNDDGDDDIRLNIKKTYDTSRNAIMTIKQGTDIIALDKRDIIALRD  62

Query  57  YLTQILPSL  65
           YL Q+  +L
Sbjct  63  YLVQVTSTL  71


>hypothetical protein [Salmonella enterica]
Sequence ID: EBJ7676681.1 Length: 89 
Range 1: 57 to 87

Score:35.9 bits(107), Expect:0.64, 
Method:Compositional matrix adjust., 
Identities:15/31(48%), Positives:22/31(70%), Gaps:0/31(0%)

Query  35  VLIEQDNELVCLSKNEATALKNYLTQILPSL  65
           + I Q+NE + LSK+EA A+  YLT + PS+
Sbjct  57  ISIRQNNEEISLSKSEAEAMIKYLTTVTPSM  87


>hypothetical protein fHeYen901_119 [Yersinia phage fHe-Yen9-01]
Sequence ID: ARB05892.1 Length: 74 
Range 1: 30 to 70

Score:35.1 bits(104), Expect:1.2, 
Method:Compositional matrix adjust., 
Identities:13/41(32%), Positives:28/41(68%), Gaps:0/41(0%)

Query  25  ICSTNSRLKCVLIEQDNELVCLSKNEATALKNYLTQILPSL  65
           I S ++    + + QD++ V ++K EA+AL +YL+ ++P++
Sbjct  30  ITSPDTVRDLIHLRQDDDYVAFTKAEASALLSYLSAVIPTM  70


>unnamed protein product [Oikopleura dioica]
Sequence ID: CBY22426.1 Length: 185 
>unnamed protein product [Oikopleura dioica]
Sequence ID: CBY42653.1 Length: 185  
Range 1: 51 to 88

Score:36.2 bits(108), Expect:1.4, 
Method:Compositional matrix adjust., 
Identities:16/38(42%), Positives:22/38(57%), Gaps:0/38(0%)

Query  5   FDGIGTRAVIEPDDAADTETICSTNSRLKCVLIEQDNE  42
           FD  G  A+IEP + +D  T+CS   +  C LI+ D E
Sbjct  51  FDFRGKAALIEPGEHSDISTLCSFKVKSMCELIDTDKE  88


>hypothetical protein OE5505_00101 [Escherichia phage vB_EcoM_OE5505]
Sequence ID: QBQ79425.1 Length: 173 
Range 1: 141 to 171

Score:35.9 bits(107), Expect:1.8, 
Method:Compositional matrix adjust., 
Identities:15/31(48%), Positives:22/31(70%), Gaps:0/31(0%)

Query  35   VLIEQDNELVCLSKNEATALKNYLTQILPSL  65
            + I Q+NE + LSK+EA A+  YLT + PS+
Sbjct  141  ISIRQNNEEISLSKSEAEAMIKYLTTVTPSM  171


>hypothetical protein [Bacillus cereus]
Sequence ID: WP_100771285.1 Length: 173 
>hypothetical protein CEW46_08695 [Bacillus cereus]
Sequence ID: PJZ22008.1 Length: 173  
Range 1: 141 to 171

Score:35.9 bits(107), Expect:1.9, 
Method:Compositional matrix adjust., 
Identities:15/31(48%), Positives:22/31(70%), Gaps:0/31(0%)

Query  35   VLIEQDNELVCLSKNEATALKNYLTQILPSL  65
            + I Q+NE + LSK+EA A+  YLT + PS+
Sbjct  141  ISIRQNNEEISLSKSEAEAMIKYLTTVTPSM  171


>hypothetical protein FE6_099 [Escherichia phage vB_EcoM-fFiEco06]
Sequence ID: AUV60962.1 Length: 173 
>hypothetical protein HE2_098 [Escherichia phage vB_EcoM-fHoEco02]
Sequence ID: AUV61235.1 Length: 173  
Range 1: 141 to 171

Score:35.9 bits(107), Expect:1.9, 
Method:Compositional matrix adjust., 
Identities:15/31(48%), Positives:22/31(70%), Gaps:0/31(0%)

Query  35   VLIEQDNELVCLSKNEATALKNYLTQILPSL  65
            + I Q+NE + LSK+EA A+  YLT + PS+
Sbjct  141  ISIRQNNEEISLSKSEAEAMIKYLTTVTPSM  171


>hypothetical protein [Enterobacteria phage vB_EcoM_IME340]
Sequence ID: AWD91837.1 Length: 173 
Range 1: 141 to 171

Score:35.9 bits(107), Expect:1.9, 
Method:Compositional matrix adjust., 
Identities:15/31(48%), Positives:22/31(70%), Gaps:0/31(0%)

Query  35   VLIEQDNELVCLSKNEATALKNYLTQILPSL  65
            + I Q+NE + LSK+EA A+  YLT + PS+
Sbjct  141  ISIRQNNEEISLSKSEAEAMIKYLTTVTPSM  171


>hypothetical protein Sf23_gp219 [Shigella phage Sf23]
Sequence ID: ATE86629.1 Length: 173 
>hypothetical protein [Shigella phage SfPhi01]
Sequence ID: BBI58224.1 Length: 173 >Phage protein [Yersinia phage fPS-90]
Sequence ID: VEV88945.1 Length: 173  
Range 1: 141 to 171

Score:35.9 bits(107), Expect:1.9, 
Method:Compositional matrix adjust., 
Identities:15/31(48%), Positives:22/31(70%), Gaps:0/31(0%)

Query  35   VLIEQDNELVCLSKNEATALKNYLTQILPSL  65
            + I Q+NE + LSK+EA A+  YLT + PS+
Sbjct  141  ISIRQNNEEISLSKSEAEAMIKYLTTVTPSM  171


>hypothetical protein D5505_00096 [Escherichia phage D5505]
Sequence ID: QBO61108.1 Length: 173 
Range 1: 141 to 171

Score:35.7 bits(106), Expect:2.0, 
Method:Compositional matrix adjust., 
Identities:15/31(48%), Positives:22/31(70%), Gaps:0/31(0%)

Query  35   VLIEQDNELVCLSKNEATALKNYLTQILPSL  65
            + I Q+NE + LSK+EA A+  YLT + PS+
Sbjct  141  ISIRQNNEEISLSKSEAEAMIKYLTTVTPSM  171


>hypothetical protein Sf21_gp95 [Shigella phage Sf21]
Sequence ID: YP_009618909.1 Length: 173 
>hypothetical protein EPG_101 [Escherichia phage YUEEL01]
Sequence ID: APU02732.1 Length: 173 >hypothetical protein Sf21_gp95 [Shigella phage Sf21]
Sequence ID: AUV63648.1 Length: 173 >Phage protein [Yersinia phage fPS-65]
Sequence ID: VEV89320.1 Length: 173  
Range 1: 141 to 171

Score:35.7 bits(106), Expect:2.0, 
Method:Compositional matrix adjust., 
Identities:15/31(48%), Positives:22/31(70%), Gaps:0/31(0%)

Query  35   VLIEQDNELVCLSKNEATALKNYLTQILPSL  65
            + I Q+NE + LSK+EA A+  YLT + PS+
Sbjct  141  ISIRQNNEEISLSKSEAEAMIKYLTTVTPSM  171


>hypothetical protein G29_00102 [Escherichia phage vB_EcoM_G29]
Sequence ID: QBO64421.1 Length: 173 
>hypothetical protein G4500_00104 [Escherichia phage vB_EcoM_G4500]
Sequence ID: QBO65792.1 Length: 173  
Range 1: 141 to 171

Score:35.7 bits(106), Expect:2.0, 
Method:Compositional matrix adjust., 
Identities:15/31(48%), Positives:22/31(70%), Gaps:0/31(0%)

Query  35   VLIEQDNELVCLSKNEATALKNYLTQILPSL  65
            + I Q+NE + LSK+EA A+  YLT + PS+
Sbjct  141  ISIRQNNEEISLSKSEAEAMIKYLTTVTPSM  171


>hypothetical protein [Escherichia phage ECO4]
Sequence ID: ASZ77224.1 Length: 47 
Range 1: 15 to 45

Score:33.6 bits(99), Expect:3.0, 
Method:Compositional matrix adjust., 
Identities:14/31(45%), Positives:21/31(67%), Gaps:0/31(0%)

Query  35  VLIEQDNELVCLSKNEATALKNYLTQILPSL  65
           + I Q+N  + LSK+EA A+  YLT + PS+
Sbjct  15  ISIRQNNGEISLSKSEAEAMIKYLTTVTPSM  45


>hypothetical protein [Serratia phage X20]
Sequence ID: ARW58074.1 Length: 74 
Range 1: 36 to 70

Score:33.9 bits(100), Expect:3.6, 
Method:Compositional matrix adjust., 
Identities:16/35(46%), Positives:22/35(62%), Gaps:0/35(0%)

Query  31  RLKCVLIEQDNELVCLSKNEATALKNYLTQILPSL  65
           R++   + Q    V LSK EA AL NYLT ++PS+
Sbjct  36  RIEGNELNQGPPQVVLSKQEAQALVNYLTSVIPSM  70


>hypothetical protein [Escherichia phage T2]
Sequence ID: AYD82695.1 Length: 50 
Range 1: 18 to 48

Score:33.0 bits(97), Expect:4.2, 
Method:Compositional matrix adjust., 
Identities:14/31(45%), Positives:21/31(67%), Gaps:0/31(0%)

Query  35  VLIEQDNELVCLSKNEATALKNYLTQILPSL  65
           + I Q+N  + LSK+EA A+  YLT + PS+
Sbjct  18  ISIRQNNGEISLSKSEAEAMIKYLTTVTPSM  48


>histidine kinase [Planktothrix sp. UBA10369]
Sequence ID: HBK23051.1 Length: 1093 
Range 1: 523 to 552

Score:34.2 bits(101), Expect:9.8, 
Method:Compositional matrix adjust., 
Identities:15/30(50%), Positives:19/30(63%), Gaps:0/30(0%)

Query  25   ICSTNSRLKCVLIEQDNELVCLSKNEATAL  54
            IC T  RL CVLI QD++L+ +  N A  L
Sbjct  523  ICFTEQRLTCVLINQDSQLLHIFYNSANLL  552


>hypothetical protein [Planktothrix sp. UBA8407]
Sequence ID: HAO09984.1 Length: 897 
Range 1: 523 to 552

Score:34.2 bits(101), Expect:9.9, 
Method:Compositional matrix adjust., 
Identities:15/30(50%), Positives:19/30(63%), Gaps:0/30(0%)

Query  25   ICSTNSRLKCVLIEQDNELVCLSKNEATAL  54
            IC T  RL CVLI QD++L+ +  N A  L
Sbjct  523  ICFTEQRLTCVLINQDSQLLHIFYNSANLL  552


		
