# Supplementary material for: Influence of Non-canonical DNA Bases on the Genomic Diversity of Tevenvirinae
Source: Front Microbiol. 2021 Apr 6;12:632686. doi: 10.3389/fmicb.2021.632686 (PMC8056088; doi:10.3389/fmicb.2021.632686)
Supplement: Supplementary Data Sheet 2 — The results of the BLAST-assisted (“txt” files) and HMMER-assisted (“xlsx” files) searches for GSC homologs. The clusters containing homologs of proteins from other organisms are listed. [file Data_Sheet_2.ZIP › Data sheet 2/Group V/47636.txt]

RID: 6HWGZ4M6016	
Job Title:Protein Sequence				
Program: BLASTP 
Query: None ID: lcl|Query_60113(amino acid) Length: 66
Database: nr All non-redundant GenBank CDS translations+PDB+SwissProt+PIR+PRF excluding environmental samples from WGS projects
	
Sequences producing significant alignments:
                                                                  Max    Total Query   E   Per.                  
Description                                                       Score  Score cover Value Ident  Accession        
hypothetical protein PM2_114 [Pectobacterium bacteriophage PM2]   145    145   100%  2e-44 100.00 YP_009211535.1   
hypothetical protein [Serratia sp. 506_PEND]                      81.3   81.3  98%   5e-19 53.85  WP_152929763.1   
hypothetical protein PaMx28_17 [Pseudomonas phage PaMx28]         61.7   61.7  81%   3e-11 50.00  YP_009210629.1   
hypothetical protein AAT1_02013 [Pseudomonas phage AAT-1]         59.7   59.7  81%   2e-10 48.15  AME18038.1       
hypothetical protein Xoosp2_30 [Xanthomonas phage Xoo-sp2]        56.2   56.2  90%   5e-09 43.33  ANT45252.1       
hypothetical protein [Stenotrophomonas phage DLP4]                48.2   48.2  84%   6e-06 39.29  ATS92263.1       
hypothetical protein COA71_14635 [SAR86 cluster bacterium]        47.1   47.1  86%   2e-05 43.10  PCJ39021.1       
MULTISPECIES: hypothetical protein [Vibrio]                       46.8   46.8  86%   3e-05 40.35  WP_094125949.1   
hypothetical protein [Vibrio splendidus]                          45.6   45.6  86%   8e-05 40.35  AKN36618.1       
TPA: hypothetical protein [Rhodobacteraceae bacterium]            43.6   43.6  69%   5e-04 45.65  HAB36825.1       
MULTISPECIES: hypothetical protein [Vibrio harveyi group]         43.3   43.3  86%   7e-04 40.35  WP_086485188.1   
alpha-galactosidase [Blautia sp. N6H1-15]                         37.7   37.7  80%   0.63  32.08  WP_111920762.1   
MULTISPECIES: NAD(P)-binding protein [Streptomyces]               37.1   37.1  90%   1.1   34.43  WP_005473509.1   
alpha-galactosidase [[Clostridium] clostridioforme]               35.7   35.7  80%   3.6   28.30  WP_027640736.1   
alpha-galactosidase [[Clostridium] clostridioforme]               35.7   35.7  80%   3.6   28.30  WP_112481578.1   
MULTISPECIES: alpha-galactosidase [Clostridiales]                 35.7   35.7  80%   3.6   28.30  WP_057571674.1   
MULTISPECIES: alpha-galactosidase [Lachnoclostridium]             35.7   35.7  80%   3.7   28.30  WP_065550146.1   
NAD(P)-binding protein [Streptomyces griseorubiginosus]           34.5   34.5  89%   8.1   31.67  WP_120049481.1   
hypothetical protein [Deltaproteobacteria bacterium]              32.7   32.7  81%   8.3   29.63  MAD86924.1       
hypothetical protein [Microbispora sp. ATCC PTA-5024]             33.9   33.9  54%   8.3   36.11  WP_051458125.1   
alpha-galactosidase [Firmicutes bacterium]                        34.5   34.5  66%   8.6   34.09  WP_147577672.1   
alpha-galactosidase [Firmicutes bacterium CAG:424]                34.5   34.5  66%   8.9   34.09  CDC43023.1       
hypothetical protein [Streptomyces sp. 3213.3]                    34.2   34.2  77%   9.8   41.18  WP_093628850.1   

Alignments:
>hypothetical protein PM2_114 [Pectobacterium bacteriophage PM2]
Sequence ID: YP_009211535.1 Length: 66 
>hypothetical protein PM2_114 [Pectobacterium bacteriophage PM2]
Sequence ID: AHY25076.1 Length: 66  
Range 1: 1 to 66

Score:145 bits(482), Expect:2e-44, 
Method:Compositional matrix adjust., 
Identities:66/66(100%), Positives:66/66(100%), Gaps:0/66(0%)

Query  1   MQLTENAKKFMSRNPQLIAVVGDHRFYEHPVHGDEVDLVVITPDGRKKSSGFYDVPSLQE  60
           MQLTENAKKFMSRNPQLIAVVGDHRFYEHPVHGDEVDLVVITPDGRKKSSGFYDVPSLQE
Sbjct  1   MQLTENAKKFMSRNPQLIAVVGDHRFYEHPVHGDEVDLVVITPDGRKKSSGFYDVPSLQE  60

Query  61  VLDSNF  66
           VLDSNF
Sbjct  61  VLDSNF  66


>hypothetical protein [Serratia sp. 506_PEND]
Sequence ID: WP_152929763.1 Length: 67 
Range 1: 3 to 67

Score:81.3 bits(262), Expect:5e-19, 
Method:Compositional matrix adjust., 
Identities:35/65(54%), Positives:47/65(72%), Gaps:0/65(0%)

Query  2   QLTENAKKFMSRNPQLIAVVGDHRFYEHPVHGDEVDLVVITPDGRKKSSGFYDVPSLQEV  61
           +LT+NAK+F+   P LI  V  +RFYEHP  GDE DL V+TPDGR  SSG+Y++PS  E+
Sbjct  3   KLTDNAKRFLENKPVLIGSVLGYRFYEHPKLGDETDLKVLTPDGRIVSSGYYELPSKSEL  62

Query  62  LDSNF  66
           ++  F
Sbjct  63  MNIKF  67


>hypothetical protein PaMx28_17 [Pseudomonas phage PaMx28]
Sequence ID: YP_009210629.1 Length: 70 
>hypothetical protein PaMx28_17 [Pseudomonas phage PaMx28]
Sequence ID: ALH23617.1 Length: 70  
Range 1: 7 to 60

Score:61.7 bits(195), Expect:3e-11, 
Method:Compositional matrix adjust., 
Identities:27/54(50%), Positives:37/54(68%), Gaps:0/54(0%)

Query  4   TENAKKFMSRNPQLIAVVGDHRFYEHPVHGDEVDLVVITPDGRKKSSGFYDVPS  57
           T+NAK F+++NP LI  V    +YEHP  GDE  L+ IT DGRKK +  +++PS
Sbjct  7   TDNAKAFLAKNPTLIGRVHGVDLYEHPTLGDESTLIAITADGRKKHTDHWELPS  60


>hypothetical protein AAT1_02013 [Pseudomonas phage AAT-1]
Sequence ID: AME18038.1 Length: 70 
Range 1: 7 to 60

Score:59.7 bits(188), Expect:2e-10, 
Method:Compositional matrix adjust., 
Identities:26/54(48%), Positives:36/54(66%), Gaps:0/54(0%)

Query  4   TENAKKFMSRNPQLIAVVGDHRFYEHPVHGDEVDLVVITPDGRKKSSGFYDVPS  57
           T+ AK F+++NP LI  V    +YEHP  GDE  L+ IT DGRKK +  +++PS
Sbjct  7   TDKAKAFLAKNPTLIGRVHGVDLYEHPTLGDESTLIAITADGRKKHTDHWELPS  60


>hypothetical protein Xoosp2_30 [Xanthomonas phage Xoo-sp2]
Sequence ID: ANT45252.1 Length: 69 
Range 1: 6 to 65

Score:56.2 bits(176), Expect:5e-09, 
Method:Compositional matrix adjust., 
Identities:26/60(43%), Positives:37/60(61%), Gaps:0/60(0%)

Query  4   TENAKKFMSRNPQLIAVVGDHRFYEHPVHGDEVDLVVITPDGRKKSSGFYDVPSLQEVLD  63
           T+ AK F+++NP ++  V    +YEHP  GDE   V IT DGR KS+  ++VPS  +  D
Sbjct  6   TDKAKAFLAKNPTFLGRVHGVDLYEHPTMGDESPCVAITADGRVKSTDHWEVPSAADGED  65


>hypothetical protein [Stenotrophomonas phage DLP4]
Sequence ID: ATS92263.1 Length: 70 
>hypothetical protein [Xanthomonas phage Bosa]
Sequence ID: CAA2409802.1 Length: 70  
Range 1: 6 to 61

Score:48.2 bits(149), Expect:6e-06, 
Method:Compositional matrix adjust., 
Identities:22/56(39%), Positives:30/56(53%), Gaps:0/56(0%)

Query  4   TENAKKFMSRNPQLIAVVGDHRFYEHPVHGDEVDLVVITPDGRKKSSGFYDVPSLQ  59
           TE A  F+++NP     V    +YEHP  GDE  ++ IT DGR K +  Y +   Q
Sbjct  6   TEKAIAFLAKNPTYFGTVAGVDLYEHPTLGDESPIMAITADGRVKRTHCYCMSDAQ  61


>hypothetical protein COA71_14635 [SAR86 cluster bacterium]
Sequence ID: PCJ39021.1 Length: 65 
Range 1: 10 to 65

Score:47.1 bits(145), Expect:2e-05, 
Method:Compositional matrix adjust., 
Identities:25/58(43%), Positives:37/58(63%), Gaps:3/58(5%)

Query  6   NAKKFMSRNPQLIAVVGDHRFYEHPVHGDEVDLVVITPDGRKKS-SGFYDVPSLQEVL  62
           N +K M+  P L+ VV   +FYEHPV GDEV L+  T  G++   S F+++P L E++
Sbjct  10  NKQKVMATKPTLMGVVIGIKFYEHPVFGDEVPLIADT--GKQFGLSEFWEIPPLIELI  65


>MULTISPECIES: hypothetical protein [Vibrio]
Sequence ID: WP_094125949.1 Length: 72 
>hypothetical protein CMV05_22950 [Vibrio anguillarum]
Sequence ID: ATC60251.1 Length: 72 >hypothetical protein [Vibrio sp. V24_P1S3T111]
Sequence ID: NAW91722.1 Length: 72 >hypothetical protein B9J86_16285 [Vibrio sp. V06_P1A73T115]
Sequence ID: OXX19163.1 Length: 72 >hypothetical protein B9J88_04720 [Vibrio sp. V05_P4A8T149]
Sequence ID: OXX24941.1 Length: 72 >hypothetical protein B9J81_06215 [Vibrio sp. V04_P4A5T148]
Sequence ID: OXX36263.1 Length: 72  
Range 1: 17 to 72

Score:46.8 bits(144), Expect:3e-05, 
Method:Compositional matrix adjust., 
Identities:23/57(40%), Positives:32/57(56%), Gaps:1/57(1%)

Query  6   NAKKFMSRNPQLIAVVGDHRFYEHPVHGDEVDLVVITPDGRKKSSGFYDVPSLQEVL  62
           N K F++ NP  +  V D RFYE PV GDE  L+ I  +    +S F D+P   E++
Sbjct  17  NKKDFLASNPTYVGTVADIRFYECPVRGDESPLIAIKGEHCVLTSDF-DMPCADEMF  72


>hypothetical protein [Vibrio splendidus]
Sequence ID: AKN36618.1 Length: 73 
>hypothetical protein [Enterovibrio norvegicus]
Sequence ID: AKN40563.1 Length: 73  
Range 1: 18 to 73

Score:45.6 bits(140), Expect:8e-05, 
Method:Compositional matrix adjust., 
Identities:23/57(40%), Positives:32/57(56%), Gaps:1/57(1%)

Query  6   NAKKFMSRNPQLIAVVGDHRFYEHPVHGDEVDLVVITPDGRKKSSGFYDVPSLQEVL  62
           N K F++ NP  +  V D RFYE PV GDE  L+ I  +    +S F D+P   E++
Sbjct  18  NKKDFLASNPTHVGTVADIRFYECPVRGDESPLIAIKGEHCVLTSDF-DMPCADEMF  73


>hypothetical protein [Rhodobacteraceae bacterium]
Sequence ID: HAB36825.1 Length: 77 
Range 1: 17 to 61

Score:43.6 bits(133), Expect:5e-04, 
Method:Compositional matrix adjust., 
Identities:21/46(46%), Positives:28/46(60%), Gaps:1/46(2%)

Query  18  IAVVGDHRFYEHPVHGDEVDLVVITPDGRKKSSGFYDVPSLQEVLD  63
           +A V    FYEH  +GDE  LV +  DG+  S+ FYD+P +QE  D
Sbjct  17  LASVAGLSFYEHGTYGDEYGLV-LKWDGKFYSTDFYDMPDFQEAED  61


>MULTISPECIES: hypothetical protein [Vibrio harveyi group]
Sequence ID: WP_086485188.1 Length: 73 
>hypothetical protein BUN10_22145 [Vibrio parahaemolyticus]
Sequence ID: OUD22187.1 Length: 73 >hypothetical protein CGI90_03545 [Vibrio parahaemolyticus]
Sequence ID: TOH19421.1 Length: 73 >hypothetical protein CGG93_00270 [Vibrio parahaemolyticus]
Sequence ID: TOQ85860.1 Length: 73  
Range 1: 18 to 73

Score:43.3 bits(132), Expect:7e-04, 
Method:Compositional matrix adjust., 
Identities:23/57(40%), Positives:31/57(54%), Gaps:1/57(1%)

Query  6   NAKKFMSRNPQLIAVVGDHRFYEHPVHGDEVDLVVITPDGRKKSSGFYDVPSLQEVL  62
           N K F+  NP  +  V D RFYE PV GDE  L+ I  +    +S F D+P   E++
Sbjct  18  NKKDFLDSNPTHVGTVADIRFYECPVRGDESPLIAIKGEHCVLTSDF-DMPFADEMF  73


>alpha-galactosidase [Blautia sp. N6H1-15]
Sequence ID: WP_111920762.1 Length: 738 
>alpha-galactosidase [Blautia sp. N6H1-15]
Sequence ID: AWY99321.1 Length: 738  
Range 1: 617 to 669

Score:37.7 bits(113), Expect:0.63, 
Method:Compositional matrix adjust., 
Identities:17/53(32%), Positives:27/53(50%), Gaps:0/53(0%)

Query  1    MQLTENAKKFMSRNPQLIAVVGDHRFYEHPVHGDEVDLVVITPDGRKKSSGFY  53
            M+  +    FM R  +LI V GD      P  G+E   +V++PD ++  + FY
Sbjct  617  MEQVKEQVAFMKRYRRLIQVEGDFYRLLSPFEGNETAWIVVSPDKKQAVAAFY  669


>MULTISPECIES: NAD(P)-binding protein [Streptomyces]
Sequence ID: WP_005473509.1 Length: 399 
>salicylate 1-monooxygenase [Streptomyces bottropensis ATCC 25435]
Sequence ID: EMF57408.1 Length: 399 >NAD(P)-binding protein [Streptomyces sp. SID5476]
Sequence ID: MZD17979.1 Length: 399  
Range 1: 193 to 253

Score:37.1 bits(111), Expect:1.1, 
Method:Composition-based stats., 
Identities:21/61(34%), Positives:31/61(50%), Gaps:1/61(1%)

Query  4    TENAKKFMSRNPQLIAVVGDHRFYEHPVHGDE-VDLVVITPDGRKKSSGFYDVPSLQEVL  62
            TE A  F  R  Q + +  DH +  +PV G+E V+LV   P G      +    +L+E+L
Sbjct  193  TEKAPDFARRRAQTLWIGPDHHLVHYPVSGEEYVNLVAFAPAGANNVESWTATATLRELL  252

Query  63   D  63
            D
Sbjct  253  D  253


>alpha-galactosidase [[Clostridium] clostridioforme]
Sequence ID: WP_027640736.1 Length: 740 
Range 1: 617 to 669

Score:35.7 bits(106), Expect:3.6, 
Method:Compositional matrix adjust., 
Identities:15/53(28%), Positives:29/53(54%), Gaps:0/53(0%)

Query  1    MQLTENAKKFMSRNPQLIAVVGDHRFYEHPVHGDEVDLVVITPDGRKKSSGFY  53
            M++ +   +FM  N +LI + GD      P  G++   +V++ D ++  +GFY
Sbjct  617  MEMVKEQIEFMKENRELIQMDGDFYRLRSPFEGNDTAWMVVSQDKKQAIAGFY  669


>alpha-galactosidase [[Clostridium] clostridioforme]
Sequence ID: WP_112481578.1 Length: 740 
>glycoside hydrolase [[Clostridium] clostridioforme]
Sequence ID: SQB04870.1 Length: 740  
Range 1: 617 to 669

Score:35.7 bits(106), Expect:3.6, 
Method:Compositional matrix adjust., 
Identities:15/53(28%), Positives:29/53(54%), Gaps:0/53(0%)

Query  1    MQLTENAKKFMSRNPQLIAVVGDHRFYEHPVHGDEVDLVVITPDGRKKSSGFY  53
            M++ +   +FM  N +LI + GD      P  G++   +V++ D ++  +GFY
Sbjct  617  MEMVKEQIEFMKENRELIQMDGDFYRLRSPFEGNDTAWMVVSQDKKQAIAGFY  669


>MULTISPECIES: alpha-galactosidase [Clostridiales]
Sequence ID: WP_057571674.1 Length: 740 
>glycoside hydrolase [[Clostridium] clostridioforme]
Sequence ID: CUO71076.1 Length: 740 >Alpha-galactosidase [Clostridium sp. C105KSO14]
Sequence ID: CUX65010.1 Length: 740  
Range 1: 617 to 669

Score:35.7 bits(106), Expect:3.6, 
Method:Compositional matrix adjust., 
Identities:15/53(28%), Positives:29/53(54%), Gaps:0/53(0%)

Query  1    MQLTENAKKFMSRNPQLIAVVGDHRFYEHPVHGDEVDLVVITPDGRKKSSGFY  53
            M++ +   +FM  N +LI + GD      P  G++   +V++ D ++  +GFY
Sbjct  617  MEMVKEQIEFMKENRELIQMDGDFYRLRSPFEGNDTAWMVVSQDKKQAIAGFY  669


>MULTISPECIES: alpha-galactosidase [Lachnoclostridium]
Sequence ID: WP_065550146.1 Length: 740 
>alpha-galactosidase [Lachnoclostridium sp. YL32]
Sequence ID: ANU48401.1 Length: 740 >alpha-galactosidase [[Clostridium] clostridioforme]
Sequence ID: NDO29344.1 Length: 740 >alpha-galactosidase [[Clostridium] clostridioforme]
Sequence ID: OXE68897.1 Length: 740  
Range 1: 617 to 669

Score:35.7 bits(106), Expect:3.7, 
Method:Compositional matrix adjust., 
Identities:15/53(28%), Positives:29/53(54%), Gaps:0/53(0%)

Query  1    MQLTENAKKFMSRNPQLIAVVGDHRFYEHPVHGDEVDLVVITPDGRKKSSGFY  53
            M++ +   +FM  N +LI + GD      P  G++   +V++ D ++  +GFY
Sbjct  617  MEMVKEQIEFMKENRELIQMDGDFYRLRSPFEGNDTAWMVVSQDKKQAIAGFY  669


>NAD(P)-binding protein [Streptomyces griseorubiginosus]
Sequence ID: WP_120049481.1 Length: 406 
>6-hydroxynicotinate 3-monooxygenase [Streptomyces griseorubiginosus]
Sequence ID: AYC35833.1 Length: 406  
Range 1: 194 to 253

Score:34.5 bits(102), Expect:8.1, 
Method:Composition-based stats., 
Identities:19/60(32%), Positives:30/60(50%), Gaps:1/60(1%)

Query  5    ENAKKFMSRNPQLIAVVGDHRFYEHPVHGDE-VDLVVITPDGRKKSSGFYDVPSLQEVLD  63
            + A  F  R  Q + +  DH +  +PV G+E V+LV   P G      +    +L+E+LD
Sbjct  194  QKAPDFARRRAQTLWIGPDHHLVHYPVSGEEYVNLVAFAPAGANSVESWTATATLEELLD  253


>hypothetical protein [Deltaproteobacteria bacterium]
Sequence ID: MAD86924.1 Length: 63 
Range 1: 10 to 63

Score:32.7 bits(96), Expect:8.3, 
Method:Compositional matrix adjust., 
Identities:16/54(30%), Positives:29/54(53%), Gaps:0/54(0%)

Query  12  SRNPQLIAVVGDHRFYEHPVHGDEVDLVVITPDGRKKSSGFYDVPSLQEVLDSN  65
           SR   L A++ DHR +E   HG+  DL ++ P  ++     YD   +  +++S+
Sbjct  10  SRKKTLKALILDHRSWEALRHGELNDLFILLPALQEIILPIYDWGDMVRIFESD  63


>hypothetical protein [Microbispora sp. ATCC PTA-5024]
Sequence ID: WP_051458125.1 Length: 131 
>hypothetical protein MPTA5024_13655 [Microbispora sp. ATCC PTA-5024]
Sequence ID: ETK35590.1 Length: 131  
Range 1: 28 to 63

Score:33.9 bits(100), Expect:8.3, 
Method:Compositional matrix adjust., 
Identities:13/36(36%), Positives:21/36(58%), Gaps:0/36(0%)

Query  30  PVHGDEVDLVVITPDGRKKSSGFYDVPSLQEVLDSN  65
           P   DE D+ +  PDG ++ + F  V  +Q+V+D N
Sbjct  28  PDTADEADVTITFPDGSRRYATFMTVDVIQKVIDKN  63


>alpha-galactosidase [Firmicutes bacterium]
Sequence ID: WP_147577672.1 Length: 740 
Range 1: 626 to 669

Score:34.5 bits(102), Expect:8.6, 
Method:Compositional matrix adjust., 
Identities:15/44(34%), Positives:23/44(52%), Gaps:0/44(0%)

Query  10   FMSRNPQLIAVVGDHRFYEHPVHGDEVDLVVITPDGRKKSSGFY  53
            FM +  +LI V GD      P  G+E   +V++PD  +  + FY
Sbjct  626  FMKKYRRLIQVEGDFYRLLSPFKGNETAWIVVSPDKNQAVAAFY  669


>alpha-galactosidase [Firmicutes bacterium CAG:424]
Sequence ID: CDC43023.1 Length: 740 
Range 1: 626 to 669

Score:34.5 bits(102), Expect:8.9, 
Method:Compositional matrix adjust., 
Identities:15/44(34%), Positives:23/44(52%), Gaps:0/44(0%)

Query  10   FMSRNPQLIAVVGDHRFYEHPVHGDEVDLVVITPDGRKKSSGFY  53
            FM +  +LI V GD      P  G+E   +V++PD  +  + FY
Sbjct  626  FMKKYRRLIQVEGDFYRLLSPFKGNETAWIVVSPDKNQAVAAFY  669


>hypothetical protein [Streptomyces sp. 3213.3]
Sequence ID: WP_093628850.1 Length: 252 
>cyanophycinase [Streptomyces sp. 3213] [Streptomyces sp. 3213.3]
Sequence ID: SEE38040.1 Length: 252  
Range 1: 188 to 237

Score:34.2 bits(101), Expect:9.8, 
Method:Composition-based stats., 
Identities:21/51(41%), Positives:27/51(52%), Gaps:1/51(1%)

Query  15   PQLIAVVGDHRFYEHPVHGDEVDLVVITPDGRKKSSGFYDVPSLQEVLDSN  65
            P+LIA VG HR+  H V  DE  LV +  DGR   SG+    S++   D  
Sbjct  188  PRLIAAVGRHRL-PHGVALDENTLVEVAADGRAHVSGLGRAHSVRPAADGG  237


		
