# Supplementary material for: Influence of Non-canonical DNA Bases on the Genomic Diversity of Tevenvirinae
Source: Front Microbiol. 2021 Apr 6;12:632686. doi: 10.3389/fmicb.2021.632686 (PMC8056088; doi:10.3389/fmicb.2021.632686)
Supplement: Supplementary Data Sheet 2 — The results of the BLAST-assisted (“txt” files) and HMMER-assisted (“xlsx” files) searches for GSC homologs. The clusters containing homologs of proteins from other organisms are listed. [file Data_Sheet_2.ZIP › Data sheet 2/Group V/47636.xlsx]

## Sheet: Лист1
	ID	Title	E-value	Ind. E-value	Bitscore	Aligned Positions
1	YP_009211535.1	hypothetical protein PM2_114 [Pectobacterium bacteriophage PM2]AHY25076.1 hypothetic	1.4e-31	1.5e-31	118.2	64
2	ANT45252.1	hypothetical protein Xoosp2_30 [Xanthomonas phage Xoo-sp2]	2.7e-31	3.1e-31	117.2	62
3	PCJ39021.1	hypothetical protein COA71_14635 [SAR86 cluster bacterium]	1.9e-25	2e-25	98.6	64
4	AKN36618.1	hypothetical protein [Vibrio splendidus]AKN40563.1 hypothetical protein [Enterovibri	5.6e-12	6.7e-12	55.3	56
5	KPQ38215.1	WD40 repeat protein [Phormidium sp. OSCR]	1.1e-9	190	12.2	24
6	RYX80226.1	hypothetical protein EON73_05595 [bacterium]	0.00012	0.00018	31.5	59
7	SHH86897.1	hypothetical protein SAMN05444481_13624 [Flavobacterium frigidimaris]	0.00046	0.00073	29.5	38
8	WP_015185927.1	WD40 repeat domain-containing protein [Microcoleus sp. PCC 7113]AFZ21798.1 WD40 repe	0.00056	720	10.3	22
