# Supplementary material for: Influence of Non-canonical DNA Bases on the Genomic Diversity of Tevenvirinae
Source: Front Microbiol. 2021 Apr 6;12:632686. doi: 10.3389/fmicb.2021.632686 (PMC8056088; doi:10.3389/fmicb.2021.632686)
Supplement: Supplementary Data Sheet 2 — The results of the BLAST-assisted (“txt” files) and HMMER-assisted (“xlsx” files) searches for GSC homologs. The clusters containing homologs of proteins from other organisms are listed. [file Data_Sheet_2.ZIP › Data sheet 2/Group V/47643.txt]

RID: 6HYTC36901R	
Job Title:Protein Sequence				
Program: BLASTP 
Query: None ID: lcl|Query_85775(amino acid) Length: 59
Database: nr All non-redundant GenBank CDS translations+PDB+SwissProt+PIR+PRF excluding environmental samples from WGS projects
	
Sequences producing significant alignments:
                                                                  Max    Total Query   E   Per.                  
Description                                                       Score  Score cover Value Ident  Accession        
hypothetical protein PM2_121 [Pectobacterium bacteriophage PM2]   118    118   100%  6e-34 100.00 YP_009211542.1   
hypothetical protein dhaeg_163 [Escherichia phage dhaeg]          43.6   43.6  100%  3e-04 40.68  QHR70707.1       
molybdopterin-guanine dinucleotide biosynthesis protein MobD...   40.6   40.6  100%  0.005 37.29  EDB5153628.1     
hypothetical protein VR25_105 [Escherichia phage vB_EcoM_VR25]    40.3   40.3  100%  0.005 38.98  YP_009209847.1   
hypothetical protein WG01_98 [Escherichia phage WG01]             39.8   39.8  100%  0.009 37.29  YP_009323297.1   
MobD.3 hypothetical protein [Escherichia phage vB_EcoM_VR7]       39.8   39.8  100%  0.010 38.98  YP_004063788.1   
hypothetical protein VR20_100 [Escherichia phage vB_EcoM_VR20]    39.8   39.8  100%  0.011 38.98  YP_009207279.1   
mobD.3 gene product [Enterobacteria phage IME08]                  39.5   39.5  100%  0.012 38.98  YP_003734241.1   
hypothetical protein MX01_94 [Escherichia phage MX01]             39.5   39.5  100%  0.012 38.98  YP_009323991.1   
hypothetical protein [Phage NC-G]                                 39.2   39.2  98%   0.016 36.21  QBP35710.1       
hypothetical protein SHP1_059 [Salmonella phage SHP1]             39.2   39.2  100%  0.018 38.98  ASJ79381.1       
hypothetical protein [Enterobacteria phage vB_EcoM_IME281]        38.9   38.9  100%  0.020 38.98  AWD91190.1       
hypothetical protein vBEcoMUFV13_g103 [Escherichia phage...       38.9   38.9  100%  0.022 37.29  YP_009290368.1   
hypothetical protein VR5_099 [Escherichia phage vb_EcoM-VR5]      38.9   38.9  100%  0.023 37.29  YP_009205793.1   
hypothetical protein vBEcoM005_134 [Escherichia phage...          38.3   38.3  100%  0.041 35.59  AZV01021.1       
Phage protein [Yersinia phage fPS-90]                             38.3   38.3  100%  0.044 35.59  VEV88949.1       
hypothetical protein SP18_gp104 [Shigella phage SP18]             38.0   38.0  100%  0.051 38.98  YP_003934729.1   
hypothetical protein Sf23_gp225 [Shigella phage Sf23]             38.0   38.0  100%  0.054 35.59  ATE86635.1       
hypothetical protein [Escherichia phage EC121]                    38.0   38.0  100%  0.056 35.59  ASZ76937.1       
hypothetical protein RB3_105 [Escherichia phage RB3]              37.7   37.7  100%  0.068 35.59  YP_009098491.1   
hypothetical protein Sf21_gp98 [Shigella phage Sf21]              37.7   37.7  100%  0.073 35.59  YP_009618912.1   
molybdopterin-guanine dinucleotide biosynthesis protein MobD...   37.7   37.7  100%  0.077 35.59  WP_074146480.1   
MobD.3 hypothetical protein [Escherichia phage JS10]              37.4   37.4  100%  0.077 37.29  YP_002922443.1   
hypothetical protein HY03_0101 [Escherichia phage HY03]           37.4   37.4  100%  0.083 35.59  YP_009284091.1   
hypothetical protein G8_00100 [Escherichia phage vB_EcoM_G8]      37.4   37.4  100%  0.090 35.59  QBQ79984.1       
hypothetical protein pSs1_00115 [Shigella phage pSs-1]            37.4   37.4  100%  0.093 35.59  YP_009110923.1   
hypothetical protein [Bacillus cereus]                            37.4   37.4  100%  0.098 35.59  WP_015995740.1   
hypothetical protein RB32ORF101c [Escherichia virus RB32]         37.4   37.4  100%  0.10  33.90  YP_803043.1      
MobD.3 hypothetical protein [Escherichia virus T4]                37.1   37.1  100%  0.12  33.90  NP_049713.1      
hypothetical protein RB27_105 [Enterobacteria phage RB27]         36.8   36.8  100%  0.14  35.59  YP_009102310.1   
hypothetical protein ECML134_100 [Escherichia phage ECML-134]     36.8   36.8  100%  0.14  35.59  YP_009102575.1   
MobD.3 hypothetical protein [Escherichia phage JS98]              36.8   36.8  100%  0.15  38.98  YP_001595225.1   
hypothetical protein [Salmonella enterica]                        36.5   36.5  100%  0.18  33.90  WP_016059295.1   
hypothetical protein [Shigella phage SHFML-26]                    36.5   36.5  100%  0.18  33.90  YP_009279096.1   
Phage protein [Yersinia phage fPS-2]                              36.5   36.5  94%   0.22  37.50  VEV89716.1       
hypothetical protein e112_105 [Escherichia phage vB_EcoM_112]     36.2   36.2  100%  0.24  33.90  YP_009030710.1   
hypothetical protein EpBp7_0035 [Enterobacteria phage Bp7]        36.2   36.2  100%  0.28  35.59  YP_007004076.1   
hypothetical protein VR26_103 [Escherichia phage vB_EcoM_VR26]    35.7   35.7  100%  0.37  37.29  YP_009213940.1   
hypothetical protein [Shigella phage SHFML-11]                    35.9   35.9  100%  0.38  33.90  YP_009277478.1   
molybdopterin-guanine dinucleotide biosynthesis protein MobD...   35.7   35.7  100%  0.42  33.90  EDP8999434.1     
hypothetical protein [Escherichia phage ECO4]                     34.8   34.8  100%  0.91  33.90  ASZ77231.1       
hypothetical protein EcNP1_gp059 [Escherichia phage EcNP1]        34.2   34.2  100%  1.9   33.90  QCQ57081.1       
molybdopterin-guanine dinucleotide biosynthesis protein MobD...   33.9   33.9  100%  2.0   33.90  WP_088209744.1   
TPA: hypothetical protein [Spirochaetaceae bacterium]             35.1   35.1  83%   2.9   30.61  HCX95588.1       
hypothetical protein [Enterobacteria phage vB_EcoM_IME340]        33.3   33.3  100%  3.6   32.20  AWD91833.1       
molybdopterin-guanine dinucleotide biosynthesis protein...        32.7   32.7  89%   5.3   35.85  AYJ74618.1       
hypothetical protein SPIROBIBN47_380040 [uncultured spirochete]   34.8   34.8  83%   5.5   30.61  SLM15035.1       
DUF3298 domain-containing protein [Rectinema sp. SURF-ANA-1]      33.9   33.9  83%   9.9   30.61  WP_158907976.1   

Alignments:
>hypothetical protein PM2_121 [Pectobacterium bacteriophage PM2]
Sequence ID: YP_009211542.1 Length: 59 
>hypothetical protein PM2_121 [Pectobacterium bacteriophage PM2]
Sequence ID: AHY25083.1 Length: 59  
Range 1: 1 to 59

Score:118 bits(389), Expect:6e-34, 
Method:Compositional matrix adjust., 
Identities:59/59(100%), Positives:59/59(100%), Gaps:0/59(0%)

Query  1   MLSEEEIKNIIYLANEYASESAELALEEMNGHSASALEFKIKERADAKKLLIQYLEGLK  59
           MLSEEEIKNIIYLANEYASESAELALEEMNGHSASALEFKIKERADAKKLLIQYLEGLK
Sbjct  1   MLSEEEIKNIIYLANEYASESAELALEEMNGHSASALEFKIKERADAKKLLIQYLEGLK  59


>hypothetical protein dhaeg_163 [Escherichia phage dhaeg]
Sequence ID: QHR70707.1 Length: 60 
>hypothetical protein dhabil_160 [Escherichia phage dhabil]
Sequence ID: QHR72503.1 Length: 60  
Range 1: 1 to 59

Score:43.6 bits(133), Expect:3e-04, 
Method:Compositional matrix adjust., 
Identities:24/59(41%), Positives:38/59(64%), Gaps:0/59(0%)

Query  1   MLSEEEIKNIIYLANEYASESAELALEEMNGHSASALEFKIKERADAKKLLIQYLEGLK  59
           ML+ E+I+ II LA    + S +LA+E   G+S S +E   ++ A++K  L++YL GLK
Sbjct  1   MLTTEQIEKIIKLAQHIENASNDLAVEYCEGYSYSGIEQCKRDLANSKAALVEYLNGLK  59


>molybdopterin-guanine dinucleotide biosynthesis protein MobD [Salmonella enterica subsp. enterica serovar Braenderup]
Sequence ID: EDB5153628.1 Length: 64 
Range 1: 1 to 59

Score:40.6 bits(123), Expect:0.005, 
Method:Compositional matrix adjust., 
Identities:22/59(37%), Positives:35/59(59%), Gaps:0/59(0%)

Query  1   MLSEEEIKNIIYLANEYASESAELALEEMNGHSASALEFKIKERADAKKLLIQYLEGLK  59
           ML+ E+ + II LA +   +S +LA+E   GHS   +E   K+   +K  L+QYLE ++
Sbjct  1   MLTREQFEKIIKLARDIEIDSYQLAVEHCEGHSYDGIEAAKKDLDKSKAKLVQYLEMIR  59


>hypothetical protein VR25_105 [Escherichia phage vB_EcoM_VR25]
Sequence ID: YP_009209847.1 Length: 60 
>hypothetical protein VR25_105 [Escherichia phage vB_EcoM_VR25]
Sequence ID: AIZ02449.1 Length: 60  
Range 1: 1 to 59

Score:40.3 bits(122), Expect:0.005, 
Method:Compositional matrix adjust., 
Identities:23/59(39%), Positives:37/59(62%), Gaps:0/59(0%)

Query  1   MLSEEEIKNIIYLANEYASESAELALEEMNGHSASALEFKIKERADAKKLLIQYLEGLK  59
           M++ E+I+ II LA +   +S ELA+E   G+S S +E   ++   +K  L++YL GLK
Sbjct  1   MITLEQIEKIIKLARDIEIDSYELAVEHCEGYSYSGIEQCKRDLNSSKANLVEYLNGLK  59


>hypothetical protein WG01_98 [Escherichia phage WG01]
Sequence ID: YP_009323297.1 Length: 60 
>hypothetical protein WG01_98 [Escherichia phage WG01]
Sequence ID: AND75770.1 Length: 60  
Range 1: 1 to 59

Score:39.8 bits(120), Expect:0.009, 
Method:Compositional matrix adjust., 
Identities:22/59(37%), Positives:37/59(62%), Gaps:0/59(0%)

Query  1   MLSEEEIKNIIYLANEYASESAELALEEMNGHSASALEFKIKERADAKKLLIQYLEGLK  59
           ML+ E+I+ I+ LA     +S + A+E   G+S SA+E   ++  ++K  L++YL GLK
Sbjct  1   MLTTEQIEQILKLATAIERDSYDSAVEHCEGYSYSAIEQCKRDLDNSKAALVEYLNGLK  59


>MobD.3 hypothetical protein [Escherichia phage vB_EcoM_VR7]
Sequence ID: YP_004063788.1 Length: 60 
>MobD.3 hypothetical protein [Escherichia phage vB_EcoM_VR7]
Sequence ID: ADR32482.1 Length: 60  
Range 1: 1 to 59

Score:39.8 bits(120), Expect:0.010, 
Method:Compositional matrix adjust., 
Identities:23/59(39%), Positives:37/59(62%), Gaps:0/59(0%)

Query  1   MLSEEEIKNIIYLANEYASESAELALEEMNGHSASALEFKIKERADAKKLLIQYLEGLK  59
           ML+ E+I+ II LA    + S +LA+E   G+S S +E   ++  ++K  L++YL GLK
Sbjct  1   MLTTEQIEKIIKLAWHIENASNDLAVELCEGYSYSGIEQCKRDLNNSKANLVEYLNGLK  59


>hypothetical protein VR20_100 [Escherichia phage vB_EcoM_VR20]
Sequence ID: YP_009207279.1 Length: 60 
>hypothetical protein VR20_100 [Escherichia phage vB_EcoM_VR20]
Sequence ID: AIZ02158.1 Length: 60  
Range 1: 1 to 59

Score:39.8 bits(120), Expect:0.011, 
Method:Compositional matrix adjust., 
Identities:23/59(39%), Positives:37/59(62%), Gaps:0/59(0%)

Query  1   MLSEEEIKNIIYLANEYASESAELALEEMNGHSASALEFKIKERADAKKLLIQYLEGLK  59
           ML+ E+I+ II LA    + S +LA+E   G+S S +E   ++  ++K  L++YL GLK
Sbjct  1   MLTTEQIEKIIKLAWHIENASNDLAVELCEGYSYSGIEQCKRDLNNSKANLVEYLNGLK  59


>mobD.3 gene product [Enterobacteria phage IME08]
Sequence ID: YP_003734241.1 Length: 61 
>hypothetical protein [Enterobacteria phage IME08]
Sequence ID: ADI55420.1 Length: 61  
Range 1: 2 to 60

Score:39.5 bits(119), Expect:0.012, 
Method:Compositional matrix adjust., 
Identities:23/59(39%), Positives:36/59(61%), Gaps:0/59(0%)

Query  1   MLSEEEIKNIIYLANEYASESAELALEEMNGHSASALEFKIKERADAKKLLIQYLEGLK  59
           ML+ E+   I+ LA E   +S +LA+E   G+S S +E   ++ A +K+ L+ YLE LK
Sbjct  2   MLTTEQCAKILKLAIEIERDSNDLAVEMCEGYSYSGIERCKRDLAKSKQALVDYLEELK  60


>hypothetical protein MX01_94 [Escherichia phage MX01]
Sequence ID: YP_009323991.1 Length: 60 
>hypothetical protein MX01_94 [Escherichia phage MX01]
Sequence ID: AND76039.1 Length: 60 >hypothetical protein [Enterobacteria phage vB_EcoM_IME341]
Sequence ID: AWD92106.1 Length: 60 >hypothetical protein EcWhh1_197 [Escherichia phage EcWhh-1]
Sequence ID: QAY00127.1 Length: 60  
Range 1: 1 to 59

Score:39.5 bits(119), Expect:0.012, 
Method:Compositional matrix adjust., 
Identities:23/59(39%), Positives:36/59(61%), Gaps:0/59(0%)

Query  1   MLSEEEIKNIIYLANEYASESAELALEEMNGHSASALEFKIKERADAKKLLIQYLEGLK  59
           ML+ E+   I+ LA E   +S +LA+E   G+S S +E   ++ A +K+ L+ YLE LK
Sbjct  1   MLTTEQCAKILKLAIEIERDSNDLAVEMCEGYSYSGIERCKRDLAKSKQALVDYLEELK  59


>hypothetical protein [Phage NC-G]
Sequence ID: QBP35710.1 Length: 60 
Range 1: 1 to 58

Score:39.2 bits(118), Expect:0.016, 
Method:Compositional matrix adjust., 
Identities:21/58(36%), Positives:36/58(62%), Gaps:0/58(0%)

Query  1   MLSEEEIKNIIYLANEYASESAELALEEMNGHSASALEFKIKERADAKKLLIQYLEGL  58
           ML+ E+I+ I+ LA     +S + A+E   G+S S +E   ++ A++K  L++YL GL
Sbjct  1   MLTTEQIEQILKLATSIERDSYDSAVEHCEGYSYSGIEQCKRDLANSKAALVEYLNGL  58


>hypothetical protein SHP1_059 [Salmonella phage SHP1]
Sequence ID: ASJ79381.1 Length: 60 
Range 1: 1 to 59

Score:39.2 bits(118), Expect:0.018, 
Method:Compositional matrix adjust., 
Identities:23/59(39%), Positives:36/59(61%), Gaps:0/59(0%)

Query  1   MLSEEEIKNIIYLANEYASESAELALEEMNGHSASALEFKIKERADAKKLLIQYLEGLK  59
           ML+ E+   I+ LA E   +S +LA+E   G+S S +E   ++ A +K+ L+ YLE LK
Sbjct  1   MLTAEQCAKILKLAIEIERDSNDLAVEMCEGYSYSGIERCKRDLAKSKQALVDYLEELK  59


>hypothetical protein [Enterobacteria phage vB_EcoM_IME281]
Sequence ID: AWD91190.1 Length: 60 
Range 1: 1 to 59

Score:38.9 bits(117), Expect:0.020, 
Method:Compositional matrix adjust., 
Identities:23/59(39%), Positives:37/59(62%), Gaps:0/59(0%)

Query  1   MLSEEEIKNIIYLANEYASESAELALEEMNGHSASALEFKIKERADAKKLLIQYLEGLK  59
           ML+ E+I+ II LA    + S +LA+E   G+S S +E   ++ A++K  L++YL  LK
Sbjct  1   MLTTEQIEKIIKLAQHIENASNDLAVEYCEGYSYSGIEQCKRDLANSKAALVEYLNELK  59


>hypothetical protein vBEcoMUFV13_g103 [Escherichia phage vB_EcoM-UFV13]
Sequence ID: YP_009290368.1 Length: 64 
>hypothetical protein vBEcoMUFV13_g103 [Escherichia phage vB_EcoM-UFV13]
Sequence ID: ANA50134.1 Length: 64  
Range 1: 1 to 59

Score:38.9 bits(117), Expect:0.022, 
Method:Compositional matrix adjust., 
Identities:22/59(37%), Positives:36/59(61%), Gaps:0/59(0%)

Query  1   MLSEEEIKNIIYLANEYASESAELALEEMNGHSASALEFKIKERADAKKLLIQYLEGLK  59
           ML+ E+ + II LA +   +S +LA+E   G+S  A+E   K+   +K  L+QYLE ++
Sbjct  1   MLTREQFEKIIKLARDIEIDSYQLAVEHCEGYSYDAIEAAKKDLDKSKAKLVQYLEMIR  59


>hypothetical protein VR5_099 [Escherichia phage vb_EcoM-VR5]
Sequence ID: YP_009205793.1 Length: 60 
>hypothetical protein VR5_099 [Escherichia phage vb_EcoM-VR5]
Sequence ID: AIZ01886.1 Length: 60  
Range 1: 1 to 59

Score:38.9 bits(117), Expect:0.023, 
Method:Compositional matrix adjust., 
Identities:22/59(37%), Positives:37/59(62%), Gaps:0/59(0%)

Query  1   MLSEEEIKNIIYLANEYASESAELALEEMNGHSASALEFKIKERADAKKLLIQYLEGLK  59
           ML+ E+I+ II LA     +S ++A+E   G+S S +E   ++ A++K  L++YL  LK
Sbjct  1   MLTAEQIEKIIKLATAIERDSYDIAVEHCEGYSYSGIEQCKRDLANSKAALVEYLNELK  59


>hypothetical protein vBEcoM005_134 [Escherichia phage vB_EcoM_005]
Sequence ID: AZV01021.1 Length: 60 
Range 1: 1 to 59

Score:38.3 bits(115), Expect:0.041, 
Method:Compositional matrix adjust., 
Identities:21/59(36%), Positives:37/59(62%), Gaps:0/59(0%)

Query  1   MLSEEEIKNIIYLANEYASESAELALEEMNGHSASALEFKIKERADAKKLLIQYLEGLK  59
           ML+ E+I+ I+ LA     +S ++A+E+  G+S S +E   ++ A++K  L+ YL  LK
Sbjct  1   MLTTEQIEQILKLATAVERDSYDIAVEQCEGYSYSGIEQCKRDLANSKAALVGYLNELK  59


>Phage protein [Yersinia phage fPS-90]
Sequence ID: VEV88949.1 Length: 64 
Range 1: 1 to 59

Score:38.3 bits(115), Expect:0.044, 
Method:Compositional matrix adjust., 
Identities:21/59(36%), Positives:35/59(59%), Gaps:0/59(0%)

Query  1   MLSEEEIKNIIYLANEYASESAELALEEMNGHSASALEFKIKERADAKKLLIQYLEGLK  59
           ML+ E+ + II LA +   +S +LA+E   G+S   +E   K+   +K  L+QYLE ++
Sbjct  1   MLTREQFEKIIKLARDIEIDSYQLAVEHCEGYSYDGIETAKKDLDKSKAKLVQYLEMIR  59


>hypothetical protein SP18_gp104 [Shigella phage SP18]
Sequence ID: YP_003934729.1 Length: 60 
>hypothetical protein SP18gp104 [Shigella phage SP18]
Sequence ID: ADO19446.1 Length: 60  
Range 1: 1 to 59

Score:38.0 bits(114), Expect:0.051, 
Method:Compositional matrix adjust., 
Identities:23/59(39%), Positives:37/59(62%), Gaps:0/59(0%)

Query  1   MLSEEEIKNIIYLANEYASESAELALEEMNGHSASALEFKIKERADAKKLLIQYLEGLK  59
           ML+ E+I+ II LA    + S +LA+E   G+S S +E   ++ A++K  L++YL  LK
Sbjct  1   MLTTEQIEKIIKLAWHIENASNDLAVEYCEGYSYSGIEQCKRDLANSKAALVEYLNELK  59


>hypothetical protein Sf23_gp225 [Shigella phage Sf23]
Sequence ID: ATE86635.1 Length: 64 
>molybdopterin-guanine dinucleotide biosynthesis protein MobD [Salmonella enterica]
Sequence ID: EBJ7676786.1 Length: 64 >hypothetical protein [Shigella phage SfPhi01]
Sequence ID: BBI58230.1 Length: 64  
Range 1: 1 to 59

Score:38.0 bits(114), Expect:0.054, 
Method:Compositional matrix adjust., 
Identities:21/59(36%), Positives:35/59(59%), Gaps:0/59(0%)

Query  1   MLSEEEIKNIIYLANEYASESAELALEEMNGHSASALEFKIKERADAKKLLIQYLEGLK  59
           ML+ E+ + II LA +   +S +LA+E   G+S   +E   K+   +K  L+QYLE ++
Sbjct  1   MLTHEQFEKIIKLARDIEIDSYQLAVEHCEGYSYDGIETAKKDLDKSKAKLVQYLEMIR  59


>hypothetical protein [Escherichia phage EC121]
Sequence ID: ASZ76937.1 Length: 64 
>hypothetical protein G4507_00103 [Escherichia phage vB_EcoM_G4507]
Sequence ID: QBO66070.1 Length: 64  
Range 1: 1 to 59

Score:38.0 bits(114), Expect:0.056, 
Method:Compositional matrix adjust., 
Identities:21/59(36%), Positives:35/59(59%), Gaps:0/59(0%)

Query  1   MLSEEEIKNIIYLANEYASESAELALEEMNGHSASALEFKIKERADAKKLLIQYLEGLK  59
           ML+ E+ + II LA +   +S +LA+E   G+S   +E   K+   +K  L+QYLE ++
Sbjct  1   MLTHEQFEKIIKLARDVEIDSYQLAVEHCEGYSYDGIETAKKDLDKSKAKLVQYLEMIR  59


>hypothetical protein RB3_105 [Escherichia phage RB3]
Sequence ID: YP_009098491.1 Length: 64 
>hypothetical protein [Yersinia phage PST]
Sequence ID: YP_009153705.1 Length: 64 >hypothetical protein Sf22_gp5 [Shigella phage Sf22]
Sequence ID: YP_009614757.1 Length: 64 >hypothetical protein RB5_104 [Enterobacteria phage RB5]
Sequence ID: AIT73113.1 Length: 64 >hypothetical protein RB6_104 [Enterobacteria phage RB6]
Sequence ID: AIT73384.1 Length: 64 >hypothetical protein RB7_104 [Enterobacteria phage RB7]
Sequence ID: AIT73655.1 Length: 64 >hypothetical protein RB9_104 [Enterobacteria phage RB9]
Sequence ID: AIT73927.1 Length: 64 >hypothetical protein RB10_105 [Enterobacteria phage RB10]
Sequence ID: AIT74200.1 Length: 64 >hypothetical protein [Enterobacteria phage GiZh]
Sequence ID: ANZ51537.1 Length: 64 >hypothetical protein [Enterobacteria phage Kha5h]
Sequence ID: ANZ51737.1 Length: 64 >hypothetical protein G28_00101 [Escherichia phage vB_EcoM-G28]
Sequence ID: AVH85935.1 Length: 64  
Range 1: 1 to 59

Score:37.7 bits(113), Expect:0.068, 
Method:Compositional matrix adjust., 
Identities:21/59(36%), Positives:36/59(61%), Gaps:0/59(0%)

Query  1   MLSEEEIKNIIYLANEYASESAELALEEMNGHSASALEFKIKERADAKKLLIQYLEGLK  59
           ML+ E+ + II LA++   +S +LA+E   G+S   +E   K+   +K  L+QYLE ++
Sbjct  1   MLTREQFEKIIKLAHDIEIDSYQLAVEHCEGYSYDGIEAAKKDLDKSKAKLVQYLEMIR  59


>hypothetical protein Sf21_gp98 [Shigella phage Sf21]
Sequence ID: YP_009618912.1 Length: 64 
>hypothetical protein Sf21_gp98 [Shigella phage Sf21]
Sequence ID: AUV63651.1 Length: 64  
Range 1: 1 to 59

Score:37.7 bits(113), Expect:0.073, 
Method:Compositional matrix adjust., 
Identities:21/59(36%), Positives:35/59(59%), Gaps:0/59(0%)

Query  1   MLSEEEIKNIIYLANEYASESAELALEEMNGHSASALEFKIKERADAKKLLIQYLEGLK  59
           ML+ E+ + II LA +   +S +LA+E   G+S   +E   K+   +K  L+QYLE ++
Sbjct  1   MLTSEQFEKIIKLARDIEIDSYQLAVEHCEGYSYDGIEAAKKDLDKSKTKLVQYLEMIR  59


>molybdopterin-guanine dinucleotide biosynthesis protein MobD [Clostridioides difficile]
Sequence ID: WP_074146480.1 Length: 64 
>hypothetical protein DalCa_103 [Escherichia phage vB_EcoM_DalCa]
Sequence ID: AYP69953.1 Length: 64  
Range 1: 1 to 59

Score:37.7 bits(113), Expect:0.077, 
Method:Compositional matrix adjust., 
Identities:21/59(36%), Positives:35/59(59%), Gaps:0/59(0%)

Query  1   MLSEEEIKNIIYLANEYASESAELALEEMNGHSASALEFKIKERADAKKLLIQYLEGLK  59
           ML+ E+ + II LA +   +S +LA+E   G+S   +E   K+   +K  L+QYLE ++
Sbjct  1   MLTREQFEKIIKLARDIEIDSYQLAVEHCEGYSYDGIESAKKDLDKSKAKLVQYLEMIR  59


>MobD.3 hypothetical protein [Escherichia phage JS10]
Sequence ID: YP_002922443.1 Length: 60 
>MobD.3 hypothetical protein [Escherichia phage JS10]
Sequence ID: ACL78320.1 Length: 60  
Range 1: 1 to 59

Score:37.4 bits(112), Expect:0.077, 
Method:Compositional matrix adjust., 
Identities:22/59(37%), Positives:36/59(61%), Gaps:0/59(0%)

Query  1   MLSEEEIKNIIYLANEYASESAELALEEMNGHSASALEFKIKERADAKKLLIQYLEGLK  59
           ML+ E+I+ II LA    + S +LA+E   G+S S +E   ++  ++K  L++YL  LK
Sbjct  1   MLTTEQIEKIIKLAQHIENASNDLAVEYCEGYSYSGIEQCKRDLTNSKAALVEYLNELK  59


>hypothetical protein HY03_0101 [Escherichia phage HY03]
Sequence ID: YP_009284091.1 Length: 66 
>hypothetical protein HY03_0101 [Escherichia phage HY03]
Sequence ID: AKJ72760.1 Length: 66  
Range 1: 1 to 59

Score:37.4 bits(112), Expect:0.083, 
Method:Compositional matrix adjust., 
Identities:21/59(36%), Positives:35/59(59%), Gaps:0/59(0%)

Query  1   MLSEEEIKNIIYLANEYASESAELALEEMNGHSASALEFKIKERADAKKLLIQYLEGLK  59
           ML+ E+ + II LA +   +S +LA+E   G+S   +E   K+   +K  L+QYLE ++
Sbjct  1   MLTREQFEKIIKLARDVEIDSYQLAVEHCEGYSYDGIEAAKKDLDKSKAKLVQYLEMIR  59


>hypothetical protein G8_00100 [Escherichia phage vB_EcoM_G8]
Sequence ID: QBQ79984.1 Length: 66 
Range 1: 1 to 59

Score:37.4 bits(112), Expect:0.090, 
Method:Compositional matrix adjust., 
Identities:21/59(36%), Positives:35/59(59%), Gaps:0/59(0%)

Query  1   MLSEEEIKNIIYLANEYASESAELALEEMNGHSASALEFKIKERADAKKLLIQYLEGLK  59
           ML+ E+ + II LA +   +S +LA+E   G+S   +E   K+   +K  L+QYLE ++
Sbjct  1   MLTREQFEKIIKLARDIEIDSYQLAVEHCEGYSYDGIEAAKKDLDKSKAKLVQYLEMIR  59


>hypothetical protein pSs1_00115 [Shigella phage pSs-1]
Sequence ID: YP_009110923.1 Length: 64 
>hypothetical protein pSs1_00115 [Shigella phage pSs-1]
Sequence ID: AIS73425.1 Length: 64  
Range 1: 1 to 59

Score:37.4 bits(112), Expect:0.093, 
Method:Compositional matrix adjust., 
Identities:21/59(36%), Positives:35/59(59%), Gaps:0/59(0%)

Query  1   MLSEEEIKNIIYLANEYASESAELALEEMNGHSASALEFKIKERADAKKLLIQYLEGLK  59
           ML+ E+ + II LA +   +S +LA+E   G+S   +E   K+   +K  L+QYLE ++
Sbjct  1   MLTREQFEKIIKLARDVEIDSYQLAVEHCEGYSYDGIEAAKKDLDKSKAKLVQYLEMIR  59


>hypothetical protein [Bacillus cereus]
Sequence ID: WP_015995740.1 Length: 64 
>mobD.3 hypothetical protein [Enterobacteria phage RB51]
Sequence ID: YP_002854061.1 Length: 64 >mobD.3 hypothetical protein [Escherichia virus RB14]
Sequence ID: YP_002854440.1 Length: 64 >hypothetical protein MobD.3 [Shigella phage Shfl2]
Sequence ID: YP_004414999.1 Length: 64 >hypothetical protein ACG-C40_0102 [Escherichia phage vB_EcoM_ACG-C40]
Sequence ID: YP_006986656.1 Length: 64 >hypothetical protein [Escherichia phage ime09]
Sequence ID: YP_007004483.1 Length: 64 >hypothetical protein HY01_0094 [Escherichia phage HY01]
Sequence ID: YP_009148545.1 Length: 64 >protein of unknown function [Yersinia phage phiD1]
Sequence ID: YP_009149347.1 Length: 64 >hypothetical protein RB68_106 [Enterobacteria phage RB68]
Sequence ID: YP_009167475.1 Length: 64 >conserved hypothetical protein [Escherichia phage AR1]
Sequence ID: YP_009167915.1 Length: 64 >hypothetical protein [Escherichia phage slur14]
Sequence ID: YP_009180876.1 Length: 64 >hypothetical protein [Escherichia phage slur07]
Sequence ID: YP_009197353.1 Length: 64 >unnamed protein product [Escherichia phage slur02]
Sequence ID: YP_009210290.1 Length: 64 >hypothetical protein AREG1_g099 [Escherichia phage UFV-AREG1]
Sequence ID: YP_009281439.1 Length: 64 >hypothetical protein MobD.3 [Shigella phage Shfl2] [Escherichia phage slur03]
Sequence ID: YP_009625146.1 Length: 64 >hypothetical protein [Escherichia phage slur04]
Sequence ID: YP_009625321.1 Length: 64 >mobD.3 hypothetical protein [Escherichia phage RB14]
Sequence ID: ACP30748.1 Length: 64 >hypothetical protein PEC04_0033 [Escherichia phage PEC04]
Sequence ID: AKN44520.1 Length: 64 >hypothetical protein PE37_0158 [Escherichia phage PE37]
Sequence ID: ANH49761.1 Length: 64 >hypothetical protein [Enterobacteria phage Aplg8]
Sequence ID: ANZ50716.1 Length: 64 >hypothetical protein SH7_0097 [Shigella phage SH7]
Sequence ID: APC45131.1 Length: 64 >hypothetical protein EPG_105 [Escherichia phage YUEEL01]
Sequence ID: APU02736.1 Length: 64 >hypothetical protein CrRp10_cds56 [Citrobacter phage vB_CroM_CrRp10]
Sequence ID: AUV59472.1 Length: 64 >hypothetical protein FE6_103 [Escherichia phage vB_EcoM-fFiEco06]
Sequence ID: AUV60966.1 Length: 64 >hypothetical protein HE2_102 [Escherichia phage vB_EcoM-fHoEco02]
Sequence ID: AUV61239.1 Length: 64 >hypothetical protein [Enterobacteria phage vB_EcoM_IME339]
Sequence ID: AWD91575.1 Length: 64 >hypothetical protein vBEcoMNBG2_096 [Escherichia phage vB_EcoM_NBG2]
Sequence ID: AWM12189.1 Length: 64 >hypothetical protein JB75_0166 [Escherichia phage vB_EcoM_JB75]
Sequence ID: AXC34216.1 Length: 64 >hypothetical protein [Enterobacteria phage T6]
Sequence ID: AXN58142.1 Length: 64 >hypothetical protein [Escherichia phage vB_vPM_PD112]
Sequence ID: AYD85370.1 Length: 64 >hypothetical protein [Escherichia phage MLF4]
Sequence ID: AYR03785.1 Length: 64 >hypothetical protein G2133_00104 [Escherichia phage vB_EcoM_G2133]
Sequence ID: QBO60843.1 Length: 64 >hypothetical protein D5505_00100 [Escherichia phage D5505]
Sequence ID: QBO61112.1 Length: 64 >hypothetical protein G2540_00105 [Escherichia phage vB_EcoM_G2540]
Sequence ID: QBO63347.1 Length: 64 >hypothetical protein G4498_00103 [Escherichia phage vB_EcoM_G4498]
Sequence ID: QBO64143.1 Length: 64 >hypothetical protein G29_00106 [Escherichia phage vB_EcoM_G29]
Sequence ID: QBO64425.1 Length: 64 >hypothetical protein G25403_00100 [Escherichia phage vB_EcoM_G2540-3]
Sequence ID: QBO65512.1 Length: 64 >hypothetical protein G4500_00108 [Escherichia phage vB_EcoM_G4500]
Sequence ID: QBO65796.1 Length: 64 >hypothetical protein G9062_00105 [Escherichia phage vB_EcoM_G9062]
Sequence ID: QBQ77887.1 Length: 64 >hypothetical protein OE5505_00106 [Escherichia phage vB_EcoM_OE5505]
Sequence ID: QBQ79430.1 Length: 64 >hypothetical protein R5505_00106 [Escherichia phage vB_EcoM_R5505]
Sequence ID: QBQ79712.1 Length: 64 >hypothetical protein Sa45lw_103 [Escherichia phage vB_EcoM-Sa45lw]
Sequence ID: QDF15128.1 Length: 64 >hypothetical protein [Escherichia virus VEc20]
Sequence ID: QDK04233.1 Length: 64 >hypothetical protein CM8_00096 [Shigella phage CM8]
Sequence ID: QEG04782.1 Length: 64 >hypothetical protein JK23_00104 [Shigella phage JK23]
Sequence ID: QEG05143.1 Length: 64 >hypothetical protein JK38_00098 [Shigella phage JK38]
Sequence ID: QEG05948.1 Length: 64 >hypothetical protein pSeSNUABM01_103 [Salmonella phage pSe_SNUABM_01]
Sequence ID: QHA33476.1 Length: 64 >hypothetical protein teqhad_114 [Escherichia phage teqhad]
Sequence ID: QHR63456.1 Length: 64 >hypothetical protein teqsoen_73 [Escherichia phage teqsoen]
Sequence ID: QHR63950.1 Length: 64 >hypothetical protein teqskov_202 [Escherichia phage teqskov]
Sequence ID: QHR64346.1 Length: 64 >hypothetical protein [Escherichia phage slur08]
Sequence ID: CUL02690.1 Length: 64 >hypothetical protein [Escherichia phage slur11]
Sequence ID: CUL02875.1 Length: 64 >hypothetical protein [Escherichia phage slur13]
Sequence ID: CUL03661.1 Length: 64 >Phage protein [Yersinia phage fPS-65]
Sequence ID: VEV89326.1 Length: 64 >Phage protein [Escherichia virus T4]
Sequence ID: VUF55366.1 Length: 64 >MobD.3 hypothetical protein [Escherichia phage PP01]
Sequence ID: BBC14441.1 Length: 64 >hypothetical protein KIT03_101 [Escherichia phage KIT03]
Sequence ID: BBG28621.1 Length: 64  
Range 1: 1 to 59

Score:37.4 bits(112), Expect:0.098, 
Method:Compositional matrix adjust., 
Identities:21/59(36%), Positives:35/59(59%), Gaps:0/59(0%)

Query  1   MLSEEEIKNIIYLANEYASESAELALEEMNGHSASALEFKIKERADAKKLLIQYLEGLK  59
           ML+ E+ + II LA +   +S +LA+E   G+S   +E   K+   +K  L+QYLE ++
Sbjct  1   MLTREQFEKIIKLARDIEIDSYQLAVEHCEGYSYDGIEAAKKDLDKSKAKLVQYLEMIR  59


>hypothetical protein RB32ORF101c [Escherichia virus RB32]
Sequence ID: YP_803043.1 Length: 64 
>hypothetical protein RB32ORF101c [Escherichia phage RB32]
Sequence ID: ABI94925.1 Length: 64 >hypothetical protein RB33_103 [Enterobacteria phage RB33]
Sequence ID: AIT74741.1 Length: 64 >Phage protein [Escherichia virus T4]
Sequence ID: VUF55236.1 Length: 64  
Range 1: 1 to 59

Score:37.4 bits(112), Expect:0.10, 
Method:Compositional matrix adjust., 
Identities:20/59(34%), Positives:36/59(61%), Gaps:0/59(0%)

Query  1   MLSEEEIKNIIYLANEYASESAELALEEMNGHSASALEFKIKERADAKKLLIQYLEGLK  59
           ML+ E+ + II LA++   +S +LA+E   G+S   +E   ++   +K  L+QYLE ++
Sbjct  1   MLTREQFEKIIKLAHDIEIDSYQLAVEHCEGYSYDGIESAKRDLDKSKAKLVQYLEMIR  59


>MobD.3 hypothetical protein [Escherichia virus T4]
Sequence ID: NP_049713.1 Length: 64 
>RecName: Full=Uncharacterized 7.6 kDa protein in mobD-ri intergenic region [Escherichia virus T4]
Sequence ID: P39238.1 Length: 64 >MobD.3 hypothetical protein [Escherichia phage T4]
Sequence ID: AAD42595.1 Length: 64 >hypothetical protein T4Tp103 [Enterobacteria phage T4T]
Sequence ID: ADJ39820.1 Length: 64 >hypothetical protein RB55_p103 [Enterobacteria phage RB55]
Sequence ID: AIT75015.1 Length: 64 >hypothetical protein RB59_103 [Enterobacteria phage RB59]
Sequence ID: AIT75287.1 Length: 64 >unknown [Escherichia virus T4]
Sequence ID: AAB26966.1 Length: 64  
Range 1: 1 to 59

Score:37.1 bits(111), Expect:0.12, 
Method:Compositional matrix adjust., 
Identities:20/59(34%), Positives:36/59(61%), Gaps:0/59(0%)

Query  1   MLSEEEIKNIIYLANEYASESAELALEEMNGHSASALEFKIKERADAKKLLIQYLEGLK  59
           ML+ E+ + II LA++   +S +LA+E   G+S   +E   ++   +K  L+QYLE ++
Sbjct  1   MLTREQFEKIIKLAHDIEIDSYQLAVEHCEGYSYDGIEAAKRDLDKSKAKLVQYLEMIR  59


>hypothetical protein RB27_105 [Enterobacteria phage RB27]
Sequence ID: YP_009102310.1 Length: 64 
>hypothetical protein RB27_105 [Enterobacteria phage RB27]
Sequence ID: AIT74472.1 Length: 64  
Range 1: 1 to 59

Score:36.8 bits(110), Expect:0.14, 
Method:Compositional matrix adjust., 
Identities:21/59(36%), Positives:35/59(59%), Gaps:0/59(0%)

Query  1   MLSEEEIKNIIYLANEYASESAELALEEMNGHSASALEFKIKERADAKKLLIQYLEGLK  59
           ML+ E+ + II LA +   +S +LA+E   G+S   +E   K+   +K  L+QYLE ++
Sbjct  1   MLTCEQFEKIIKLARDVEIDSYQLAVEHCEGYSYDGIEAAKKDLDKSKAKLVQYLEMIR  59


>hypothetical protein ECML134_100 [Escherichia phage ECML-134]
Sequence ID: YP_009102575.1 Length: 64 
>hypothetical protein ECML134_100 [Escherichia phage ECML-134]
Sequence ID: AFO10626.1 Length: 64  
Range 1: 1 to 59

Score:36.8 bits(110), Expect:0.14, 
Method:Compositional matrix adjust., 
Identities:21/59(36%), Positives:35/59(59%), Gaps:0/59(0%)

Query  1   MLSEEEIKNIIYLANEYASESAELALEEMNGHSASALEFKIKERADAKKLLIQYLEGLK  59
           ML+ E+ + II LA +   +S +LA+E   G+S   +E   K+   +K  L+QYLE ++
Sbjct  1   MLTSEQFEKIIKLARDIEIDSYQLAVEHCEGYSYDGIEAAKKDLDKSKAKLVQYLEMIR  59


>MobD.3 hypothetical protein [Escherichia phage JS98]
Sequence ID: YP_001595225.1 Length: 60 
>MobD.3 hypothetical protein [Escherichia phage JS98]
Sequence ID: ABX11080.1 Length: 60  
Range 1: 1 to 59

Score:36.8 bits(110), Expect:0.15, 
Method:Compositional matrix adjust., 
Identities:23/59(39%), Positives:36/59(61%), Gaps:0/59(0%)

Query  1   MLSEEEIKNIIYLANEYASESAELALEEMNGHSASALEFKIKERADAKKLLIQYLEGLK  59
           ML+ E+I+ II LA    + S +LA+E   G+S S +E   ++ A++K  L +YL  LK
Sbjct  1   MLTTEQIEKIIKLAQHIENASNDLAVEYCEGYSYSGIEQCKRDLANSKAALAEYLNELK  59


>hypothetical protein [Salmonella enterica]
Sequence ID: WP_016059295.1 Length: 64 
>hypothetical phage protein [Escherichia phage wV7]
Sequence ID: YP_007004846.1 Length: 64 >hypothetical protein [Shigella phage SHBML-50-1]
Sequence ID: YP_009288470.1 Length: 64 >hypothetical protein Sf24_gp229 [Shigella phage Sf24]
Sequence ID: YP_009619309.1 Length: 64 >hypothetical protein ECTP7_01250 [Escherichia coli O157 typing phage 7]
Sequence ID: AKE46117.1 Length: 64 >hypothetical protein Sf25_gp230 [Shigella phage Sf25]
Sequence ID: AUV63510.1 Length: 64 >hypothetical protein [Enterobacteria phage RB18]
Sequence ID: AXF42412.1 Length: 64 >hypothetical protein [Escherichia phage T2]
Sequence ID: AYD82701.1 Length: 64 >hypothetical protein G10400_00102 [Escherichia phage vB_EcoM_G10400]
Sequence ID: QBO63617.1 Length: 64 >hypothetical protein G50_00103 [Escherichia phage vB_EcoM_G50]
Sequence ID: QBO64977.1 Length: 64 >hypothetical protein KAW1E185_00105 [Escherichia phage vB_EcoM_KAW1E185]
Sequence ID: QBQ78388.1 Length: 64 >hypothetical protein KRT47_gp101 [Shigella virus KRT47]
Sequence ID: QHB43129.1 Length: 64 >hypothetical protein teqhal_235 [Escherichia phage teqhal]
Sequence ID: QHR63846.1 Length: 64 >hypothetical protein teqdroes_265 [Escherichia phage teqdroes]
Sequence ID: QHR64672.1 Length: 64  
Range 1: 1 to 59

Score:36.5 bits(109), Expect:0.18, 
Method:Compositional matrix adjust., 
Identities:20/59(34%), Positives:35/59(59%), Gaps:0/59(0%)

Query  1   MLSEEEIKNIIYLANEYASESAELALEEMNGHSASALEFKIKERADAKKLLIQYLEGLK  59
           ML+ E+ + II LA +   +S +LA+E   G+S   +E   ++   +K  L+QYLE ++
Sbjct  1   MLTREQFEKIIKLARDIEIDSYQLAVEHCEGYSYDGIEAAKRDLDKSKAKLVQYLEMIR  59


>hypothetical protein [Shigella phage SHFML-26]
Sequence ID: YP_009279096.1 Length: 64 
>hypothetical protein [Shigella phage SHFML-26]
Sequence ID: ANN86995.1 Length: 64  
Range 1: 1 to 59

Score:36.5 bits(109), Expect:0.18, 
Method:Compositional matrix adjust., 
Identities:20/59(34%), Positives:35/59(59%), Gaps:0/59(0%)

Query  1   MLSEEEIKNIIYLANEYASESAELALEEMNGHSASALEFKIKERADAKKLLIQYLEGLK  59
           ML+ E+ + II LA +   +S +LA+E   G+S   +E   ++   +K  L+QYLE ++
Sbjct  1   MLTHEQFEKIIKLARDVEIDSYQLAVEHCEGYSYDGIESAKRDLDKSKAKLVQYLEMIR  59


>Phage protein [Yersinia phage fPS-2]
Sequence ID: VEV89716.1 Length: 64 
Range 1: 1 to 56

Score:36.5 bits(109), Expect:0.22, 
Method:Compositional matrix adjust., 
Identities:21/56(38%), Positives:33/56(58%), Gaps:0/56(0%)

Query  1   MLSEEEIKNIIYLANEYASESAELALEEMNGHSASALEFKIKERADAKKLLIQYLE  56
           ML+ E+ + II LA +   +S +LA+E   G+S   +E   K+   +K  L+QYLE
Sbjct  1   MLTHEQFEKIIKLARDIEIDSYQLAVEHCEGYSYDGIEAAKKDLDKSKAKLVQYLE  56


>hypothetical protein e112_105 [Escherichia phage vB_EcoM_112]
Sequence ID: YP_009030710.1 Length: 64 
>hypothetical protein e112_105 [Escherichia phage vB_EcoM_112]
Sequence ID: AHY83303.1 Length: 64  
Range 1: 1 to 59

Score:36.2 bits(108), Expect:0.24, 
Method:Compositional matrix adjust., 
Identities:20/59(34%), Positives:35/59(59%), Gaps:0/59(0%)

Query  1   MLSEEEIKNIIYLANEYASESAELALEEMNGHSASALEFKIKERADAKKLLIQYLEGLK  59
           ML+ E+ + II LA +   +S +LA+E   G+S   +E   ++   +K  L+QYLE ++
Sbjct  1   MLTREQFEKIIKLARDIEIDSYQLAVEHCEGYSYEGIESAKRDLDKSKAKLVQYLEMIR  59


>hypothetical protein EpBp7_0035 [Enterobacteria phage Bp7]
Sequence ID: YP_007004076.1 Length: 60 
>hypothetical protein QL01_96 [Escherichia phage QL01]
Sequence ID: YP_009202827.1 Length: 60 >hypothetical protein EpBp7_0035 [Enterobacteria phage Bp7]
Sequence ID: AEN93752.1 Length: 60 >hypothetical protein QL01_96 [Escherichia phage QL01]
Sequence ID: AKU42753.1 Length: 60  
Range 1: 1 to 59

Score:36.2 bits(108), Expect:0.28, 
Method:Compositional matrix adjust., 
Identities:21/59(36%), Positives:36/59(61%), Gaps:0/59(0%)

Query  1   MLSEEEIKNIIYLANEYASESAELALEEMNGHSASALEFKIKERADAKKLLIQYLEGLK  59
           ML+ E+I+ I+ LA     +S + A+E   G+S S +E   ++ A++K  L++YL  LK
Sbjct  1   MLTTEQIEQILKLATAIERDSYDSAVEHCEGYSYSGIEQCKRDLANSKAALVEYLNELK  59


>hypothetical protein VR26_103 [Escherichia phage vB_EcoM_VR26]
Sequence ID: YP_009213940.1 Length: 60 
>hypothetical protein VR26_103 [Escherichia phage vB_EcoM_VR26]
Sequence ID: AIZ02740.1 Length: 60  
Range 1: 1 to 59

Score:35.7 bits(106), Expect:0.37, 
Method:Compositional matrix adjust., 
Identities:22/59(37%), Positives:36/59(61%), Gaps:0/59(0%)

Query  1   MLSEEEIKNIIYLANEYASESAELALEEMNGHSASALEFKIKERADAKKLLIQYLEGLK  59
           M++ E+I+ II LA +   +S ELA+E   G+S S +E   ++   +K+ L+ YL  LK
Sbjct  1   MITLEQIEKIIKLARDIEIDSYELAVEHCEGYSYSGIEQCKRDLNGSKEKLVAYLNELK  59


>hypothetical protein [Shigella phage SHFML-11]
Sequence ID: YP_009277478.1 Length: 64 
>hypothetical protein [Shigella phage SHFML-11]
Sequence ID: ANN86536.1 Length: 64  
Range 1: 1 to 59

Score:35.9 bits(107), Expect:0.38, 
Method:Compositional matrix adjust., 
Identities:20/59(34%), Positives:35/59(59%), Gaps:0/59(0%)

Query  1   MLSEEEIKNIIYLANEYASESAELALEEMNGHSASALEFKIKERADAKKLLIQYLEGLK  59
           ML+ ++ + II LA +   +S +LA+E   G+S   +E   K+   +K  L+QYLE ++
Sbjct  1   MLTRKQFEKIIKLARDIEIDSYQLAVEHCEGYSYDGIEAAKKDLDKSKAKLVQYLEMIR  59


>molybdopterin-guanine dinucleotide biosynthesis protein MobD [Salmonella enterica subsp. enterica serovar Braenderup]
Sequence ID: EDP8999434.1 Length: 64 
>molybdopterin-guanine dinucleotide biosynthesis protein MobD [Salmonella enterica subsp. enterica]
Sequence ID: EDU9380929.1 Length: 64  
Range 1: 1 to 59

Score:35.7 bits(106), Expect:0.42, 
Method:Compositional matrix adjust., 
Identities:20/59(34%), Positives:34/59(57%), Gaps:0/59(0%)

Query  1   MLSEEEIKNIIYLANEYASESAELALEEMNGHSASALEFKIKERADAKKLLIQYLEGLK  59
           ML+ E+ + II LA +   +S +LA+E   G+S   +    K+   +K  L+QYLE ++
Sbjct  1   MLTREQFEKIIKLARDIEIDSYQLAVEHCEGYSYDGIATAKKDLDKSKAKLVQYLEMIR  59


>hypothetical protein [Escherichia phage ECO4]
Sequence ID: ASZ77231.1 Length: 64 
Range 1: 1 to 59

Score:34.8 bits(103), Expect:0.91, 
Method:Compositional matrix adjust., 
Identities:20/59(34%), Positives:34/59(57%), Gaps:0/59(0%)

Query  1   MLSEEEIKNIIYLANEYASESAELALEEMNGHSASALEFKIKERADAKKLLIQYLEGLK  59
           ML+ E+ + II LA +   +S +LA+E   G+S   +    K+   +K  L+QYLE ++
Sbjct  1   MLTHEQFEKIIKLARDVEIDSYQLAVEHCEGYSYEGIATAKKDLDKSKAKLVQYLEMIR  59


>hypothetical protein EcNP1_gp059 [Escherichia phage EcNP1]
Sequence ID: QCQ57081.1 Length: 64 
Range 1: 1 to 59

Score:34.2 bits(101), Expect:1.9, 
Method:Compositional matrix adjust., 
Identities:20/59(34%), Positives:34/59(57%), Gaps:0/59(0%)

Query  1   MLSEEEIKNIIYLANEYASESAELALEEMNGHSASALEFKIKERADAKKLLIQYLEGLK  59
           ML+ E+ + II LA +   +S +LA+E   G+S   +    K+   +K  L+QYLE ++
Sbjct  1   MLTHEQFEKIIKLARDVEIDSYQLAVEHCEGYSYEGIAAAKKDLDKSKAKLVQYLEMIR  59


>molybdopterin-guanine dinucleotide biosynthesis protein MobD [Escherichia coli]
Sequence ID: WP_088209744.1 Length: 64 
Range 1: 1 to 59

Score:33.9 bits(100), Expect:2.0, 
Method:Compositional matrix adjust., 
Identities:20/59(34%), Positives:33/59(55%), Gaps:0/59(0%)

Query  1   MLSEEEIKNIIYLANEYASESAELALEEMNGHSASALEFKIKERADAKKLLIQYLEGLK  59
           ML+ E+ + II LA +    S +LA+E   G+S   +    K+   +K  L+QYLE ++
Sbjct  1   MLTREQFEKIIKLARDIEKASYQLAVEHCEGYSYDGIAAAKKDLDKSKAKLVQYLEMIR  59


>hypothetical protein [Spirochaetaceae bacterium]
Sequence ID: HCX95588.1 Length: 171 
Range 1: 27 to 75

Score:35.1 bits(104), Expect:2.9, 
Method:Compositional matrix adjust., 
Identities:15/49(31%), Positives:30/49(61%), Gaps:0/49(0%)

Query  5   EEIKNIIYLANEYASESAELALEEMNGHSASALEFKIKERADAKKLLIQ  53
           EEI+  ++++++Y S + +  L +   H A++  F I +RA+ K+L  Q
Sbjct  27  EEIEYPVFISDQYLSIATQHYLFDGGAHGAASTTFDIIDRAEGKRLSAQ  75


>hypothetical protein [Enterobacteria phage vB_EcoM_IME340]
Sequence ID: AWD91833.1 Length: 64 
Range 1: 1 to 59

Score:33.3 bits(98), Expect:3.6, 
Method:Compositional matrix adjust., 
Identities:19/59(32%), Positives:34/59(57%), Gaps:0/59(0%)

Query  1   MLSEEEIKNIIYLANEYASESAELALEEMNGHSASALEFKIKERADAKKLLIQYLEGLK  59
           ML+ E+ + II LA +   +S +LA+E   G+S   +    ++   +K  L+QYLE ++
Sbjct  1   MLTHEQFEKIIKLARDVEIDSYQLAVEHCEGYSYEGIAAAKRDLDKSKAKLVQYLEMIR  59


>molybdopterin-guanine dinucleotide biosynthesis protein [Yersinia phage PYPS2T]
Sequence ID: AYJ74618.1 Length: 58 
Range 1: 1 to 53

Score:32.7 bits(96), Expect:5.3, 
Method:Compositional matrix adjust., 
Identities:19/53(36%), Positives:31/53(58%), Gaps:0/53(0%)

Query  7   IKNIIYLANEYASESAELALEEMNGHSASALEFKIKERADAKKLLIQYLEGLK  59
           +K II LA +   +S +LA+E   G+S   +E   K+   +K  L+QYLE ++
Sbjct  1   MKKIIKLARDIEIDSYQLAVEHCEGYSYDGIEAAKKDLDKSKAKLVQYLEMIR  53


>hypothetical protein SPIROBIBN47_380040 [uncultured spirochete]
Sequence ID: SLM15035.1 Length: 368 
Range 1: 224 to 272

Score:34.8 bits(103), Expect:5.5, 
Method:Compositional matrix adjust., 
Identities:15/49(31%), Positives:30/49(61%), Gaps:0/49(0%)

Query  5    EEIKNIIYLANEYASESAELALEEMNGHSASALEFKIKERADAKKLLIQ  53
            EEI+  ++++++Y S + +  L +   H A++  F I +RA+ K+L  Q
Sbjct  224  EEIEYPVFISDQYLSIATQHYLFDGGAHGAASTTFDIIDRAEGKRLSAQ  272


>DUF3298 domain-containing protein [Rectinema sp. SURF-ANA-1]
Sequence ID: WP_158907976.1 Length: 368 
Range 1: 224 to 272

Score:33.9 bits(100), Expect:9.9, 
Method:Compositional matrix adjust., 
Identities:15/49(31%), Positives:29/49(59%), Gaps:0/49(0%)

Query  5    EEIKNIIYLANEYASESAELALEEMNGHSASALEFKIKERADAKKLLIQ  53
            EEI+  ++++++Y S + +  L +   H A++  F I +RA  K+L  Q
Sbjct  224  EEIEYPVFISDQYLSIATQHYLFDGGAHGAASTTFDIIDRAKGKRLSAQ  272


		
