# Supplementary material for: Influence of Non-canonical DNA Bases on the Genomic Diversity of Tevenvirinae
Source: Front Microbiol. 2021 Apr 6;12:632686. doi: 10.3389/fmicb.2021.632686 (PMC8056088; doi:10.3389/fmicb.2021.632686)
Supplement: Supplementary Data Sheet 2 — The results of the BLAST-assisted (“txt” files) and HMMER-assisted (“xlsx” files) searches for GSC homologs. The clusters containing homologs of proteins from other organisms are listed. [file Data_Sheet_2.ZIP › Data sheet 2/Group V/47643.xlsx]

## Sheet: Лист1
	ID	Title	E-value	Ind. E-value	Bitscore	Aligned Positions
1	YP_009211542.1	hypothetical protein PM2_121 [Pectobacterium bacteriophage PM2]AHY25083.1 hypothetic	4.2e-39	4.5e-39	142.8	60
2	YP_009323991.1	hypothetical protein MX01_94 [Escherichia phage MX01]AND76039.1 hypothetical protein	0.00049	0.00054	30.5	60
