# Supplementary material for: Influence of Non-canonical DNA Bases on the Genomic Diversity of Tevenvirinae
Source: Front Microbiol. 2021 Apr 6;12:632686. doi: 10.3389/fmicb.2021.632686 (PMC8056088; doi:10.3389/fmicb.2021.632686)
Supplement: Supplementary Data Sheet 2 — The results of the BLAST-assisted (“txt” files) and HMMER-assisted (“xlsx” files) searches for GSC homologs. The clusters containing homologs of proteins from other organisms are listed. [file Data_Sheet_2.ZIP › Data sheet 2/Group V/47691.txt]

RID: 6HW35ZNV014	
Job Title:Protein Sequence				
Program: BLASTP 
Query: None ID: lcl|Query_82079(amino acid) Length: 36
Database: nr All non-redundant GenBank CDS translations+PDB+SwissProt+PIR+PRF excluding environmental samples from WGS projects
	
Sequences producing significant alignments:
                                                                  Max    Total Query   E   Per.                  
Description                                                       Score  Score cover Value Ident  Accession        
putative head completion protein [Pectobacterium bacteriophage... 80.8   80.8  100%  2e-19 100.00 YP_009211590.1   
head completion protein [Edwardsiella phage PEi20]                67.3   67.3  88%   4e-13 87.50  YP_009190324.1   
hypothetical protein fHeYen901_172 [Yersinia phage fHe-Yen9-01]   67.0   67.0  86%   4e-13 93.55  ARB05945.1       
head completion protein [Proteus phage PM2]                       66.4   66.4  94%   7e-13 82.35  ASZ76390.1       
head completion protein [Proteus phage vB_PmiM_Pm5461]            66.4   66.4  94%   7e-13 82.35  YP_009195553.1   
head completion protein [Cellulomonas oligotrophica]              66.4   66.4  94%   8e-13 82.35  WP_140461060.1   
head completion protein [Enterobacter phage vB_EclM_CIP9]         64.9   64.9  91%   3e-12 81.82  QHS01807.1       
head completion protein [Shigella phage vB_SdyM_006]              62.0   62.0  94%   4e-11 76.47  AZV01272.1       
head completion protein [Proteus phage phiP4-3]                   61.7   61.7  94%   5e-11 73.53  AUM58484.1       
head completion protein [Serratia phage PS2]                      58.5   58.5  86%   1e-09 80.65  YP_009030206.1   
head completion protein [Citrobacter phage Merlin]                57.9   57.9  94%   1e-09 73.53  YP_009203886.1   
head completion protein [Escherichia phage vB_EcoM_005]           57.9   57.9  88%   1e-09 78.12  AZV00969.1       
head completion protein [Enterobacteria phage Bp7]                57.9   57.9  88%   2e-09 78.12  YP_007004298.1   
4 gene product [Enterobacteria phage IME08]                       57.9   57.9  88%   2e-09 78.12  YP_003734289.1   
head completion protein [Escherichia phage AnYang]                57.9   57.9  88%   2e-09 78.12  QAU03624.1       
gp4 head completion protein [Escherichia phage vB_EcoM_VR7]       57.3   57.3  91%   2e-09 75.76  YP_004063844.1   
head completion protein [Salmonella phage vB_SnwM_CGG4-1]         57.3   57.3  91%   3e-09 72.73  YP_009286500.1   
head completion protein [Salmonella phage vB_SenM-S16]            57.3   57.3  91%   3e-09 72.73  YP_007501178.1   
head completion protein [Shigella phage SP18]                     57.3   57.3  91%   3e-09 75.76  YP_003934785.1   
gp4 head completion protein [Acinetobacter phage Ac42]            57.3   57.3  94%   3e-09 76.47  YP_004009520.1   
head completion protein [Escherichia phage vB_EcoM_VR20]          57.3   57.3  91%   3e-09 75.76  YP_009207340.1   
Head completion protein [Escherichia phage EcS1]                  57.0   57.0  94%   3e-09 73.53  BBC78216.1       
head completion protein [Citrobacter phage CF1 ERZ-2017]          56.4   56.4  94%   6e-09 70.59  YP_009618226.1   
head completion protein [Citrobacter phage Moon]                  56.4   56.4  94%   6e-09 70.59  YP_009146599.1   
head completion protein [Enterobacter phage myPSH1140]            56.4   56.4  94%   6e-09 73.53  AVR55339.1       
head completion protein [Enterobacter phage PG7]                  56.4   56.4  94%   6e-09 73.53  YP_009005430.1   
gp4 head completion protein [Enterobacter phage CC31]             56.4   56.4  94%   7e-09 73.53  YP_004010010.1   
putative head completion protein [Klebsiella phage...             56.4   56.4  94%   7e-09 73.53  QEG13209.1       
head completion protein [Phage NC-G]                              56.2   56.2  88%   7e-09 75.00  QBP35491.1       
gp4 head completion protein [Escherichia phage JS98]              56.2   56.2  88%   7e-09 75.00  YP_001595276.1   
head completion protein [Escherichia phage vb_EcoM-VR5]           56.2   56.2  88%   7e-09 75.00  YP_009205842.1   
head completion protein [Escherichia phage dhaeg]                 56.2   56.2  88%   8e-09 75.00  QHR70655.1       
putative head completion protein [Cronobacter phage S13]          56.2   56.2  97%   9e-09 65.71  YP_009196545.1   
Phage head completion protein [Cronobacter phage Pet-CM3-4]       55.6   55.6  94%   1e-08 70.59  SCN45842.1       
head completion protein [Serratia phage CHI14]                    55.6   55.6  94%   1e-08 73.53  YP_009609479.1   
head completion protein [Erwinia phage Cronus]                    54.4   54.4  86%   3e-08 74.19  AWD90588.1       
head completion protein [Klebsiella phage KP179]                  54.1   54.1  86%   4e-08 77.42  AYD80738.1       
decorative head protein [Serratia phage Muldoon]                  54.1   54.1  80%   5e-08 75.86  QFR56104.1       
gp4 head completion protein [Aeromonas phage PX29]                54.1   54.1  97%   5e-08 65.71  YP_009011615.1   
head completion protein [Klebsiella phage vB_KpnM_GF]             53.5   53.5  88%   9e-08 71.88  QBA85036.1       
head completion protein [Klebsiella phage PKO111]                 53.5   53.5  88%   9e-08 71.88  YP_009289410.1   
head completion protein [Klebsiella phage vB_Kpn_F48]             53.2   53.2  88%   9e-08 75.00  AUO78887.1       
head completion protein [Klebsiella variicola]                    53.2   53.2  88%   1e-07 71.88  WP_110203415.1   
head completion protein [Salmonella enterica subsp. enterica...   50.9   50.9  94%   1e-07 67.65  EDP8999305.1     
head completion protein [Vibrio phage phi-Grn1]                   53.2   53.2  88%   1e-07 71.88  ALP47127.1       
head completion protein [Vibrio phage ValKK3]                     53.2   53.2  88%   1e-07 71.88  YP_009201416.1   
head completion protein [Vibrio phage nt-1]                       52.9   52.9  88%   1e-07 71.88  YP_008125531.1   
endonuclease [Vibrio phage 1.081.O._10N.286.52.C2]                52.6   52.6  91%   2e-07 66.67  AUR86067.1       
gp4 [Vibrio phage KVP40]                                          52.3   52.3  91%   2e-07 66.67  NP_899577.1      
head completion protein [Escherichia phage teqsoen]               52.1   52.1  94%   3e-07 67.65  QHR63995.1       
head completion [Bacillus cereus]                                 52.1   52.1  94%   4e-07 67.65  WP_015983680.1   
head completion protein [Shigella virus KRT47]                    52.1   52.1  94%   4e-07 67.65  QHB43174.1       
putative head completion protein [Salmonella phage pSe_SNUABM_01] 51.8   51.8  94%   4e-07 67.65  QHA33519.1       
MULTISPECIES: head completion protein [Enterobacteriaceae]        51.8   51.8  94%   4e-07 67.65  WP_015995971.1   
head completion protein [Escherichia phage MLF4]                  51.8   51.8  94%   4e-07 67.65  AYR03739.1       
gp4 head completion protein [Escherichia virus T4]                51.8   51.8  94%   4e-07 67.65  NP_049755.1      
head completion protein [Klebsiella phage Marfa]                  51.5   51.5  88%   5e-07 71.88  QDB71809.1       
gp4 head completion protein [Aeromonas virus Aeh1]                51.2   51.2  94%   7e-07 64.71  NP_944080.1      
head completion protein [Aeromonas phage Ah1]                     51.2   51.2  94%   7e-07 64.71  AUE22725.1       
gp4 head completion protein [Acinetobacter phage Acj61]           50.9   50.9  91%   8e-07 66.67  YP_004009774.1   
head completion protein [Pseudomonas phage PspYZU05]              50.9   50.9  80%   9e-07 75.86  ASD52061.1       
head completion protein [Aeromonas phage Asfd_1]                  50.6   50.6  94%   1e-06 70.59  QBX32829.1       
head completion protein [Escherichia phage SF]                    50.6   50.6  94%   1e-06 67.65  AWY07846.1       
head completion protein [Escherichia phage vB_EcoM_PhAPEC2]       50.6   50.6  94%   1e-06 67.65  YP_009056738.1   
head completion protein [Escherichia phage vB_EcoM_JS09]          50.6   50.6  94%   1e-06 67.65  YP_009037346.1   
hypothetical protein KEPCLCAE_00089 [Escherichia phage p000v]     50.6   50.6  94%   1e-06 67.65  AYN56265.1       
head completion protein [Shigella phage Shf125875]                50.6   50.6  94%   1e-06 67.65  YP_009100695.1   
head completion protein [Shigella phage JK36]                     50.6   50.6  94%   1e-06 67.65  QEG05736.1       
putative head completion protein [Escherichia phage...            50.6   50.6  94%   1e-06 67.65  QBQ76909.1       
head completion protein [Escherichia phage RB69]                  50.6   50.6  94%   1e-06 67.65  NP_861852.1      
putative head completion protein [Escherichia phage...            50.3   50.3  77%   2e-06 78.57  QBO64729.1       
head completion protein [Escherichia phage RB49]                  50.3   50.3  77%   2e-06 78.57  NP_891703.1      
head completion protein [Escherichia phage vB_EcoM_PHB13]         50.3   50.3  77%   2e-06 78.57  QBQ74112.1       
head completion protein [Escherichia phage E26]                   50.3   50.3  77%   2e-06 78.57  QHB48730.1       
head completion protein [Acinetobacter phage ZZ1]                 49.7   49.7  94%   2e-06 61.76  YP_006489168.1   
head completion protein [Aeromonas phage AS-gz]                   49.4   49.4  83%   3e-06 80.00  YP_009613216.1   
gp4 head completion [Acinetobacter virus 133]                     49.4   49.4  94%   4e-06 61.76  YP_004300733.1   
gp4 head completion protein [Acinetobacter phage Acj9]            49.1   49.1  94%   4e-06 61.76  YP_004010295.1   
head completion protein [Salmonella enterica subsp. enterica]     49.1   49.1  94%   4e-06 67.65  EDU9380971.1     
head completion protein [Aeromonas phage Aes508]                  49.1   49.1  83%   4e-06 80.00  YP_007010813.1   
head completion protein [Aeromonas virus 44RR2]                   48.5   48.5  94%   7e-06 67.65  NP_932491.1      
gp4 head completion protein [Escherichia phage Phi1]              48.5   48.5  77%   8e-06 75.00  YP_001469477.1   
head completion protein [Morganella phage vB_MmoM_MP1]            48.2   48.2  91%   1e-05 63.64  YP_009280000.1   
head completion protein [Bacteroidetes bacterium]                 46.8   46.8  80%   3e-05 68.97  NBV58122.1       
head completion protein [Crocinitomicaceae bacterium]             46.5   46.5  83%   4e-05 63.33  NCA22665.1       
hypothetical protein [Flavobacteriaceae bacterium]                46.5   46.5  94%   4e-05 58.82  MAG19435.1       
head completion protein [Klebsiella phage KP15]                   46.5   46.5  94%   5e-05 58.82  YP_003580031.1   
head completion protein [Aeromonas phage Aes012]                  46.2   46.2  83%   6e-05 76.67  YP_007677851.1   
gp4 head completion protein [Aeromonas virus 25]                  46.2   46.2  83%   6e-05 76.67  YP_656361.1      
head completion protein [Yersinia phage JC221]                    45.9   45.9  91%   8e-05 60.61  QFR55787.1       
hypothetical protein [Acidobacteria bacterium]                    45.9   45.9  80%   9e-05 68.97  MBF84643.1       
head completion protein [Aeromonas phage AS-szw]                  44.7   44.7  94%   2e-04 55.88  ATI17396.1       
TPA: head completion protein [Dehalococcoidia bacterium]          44.4   44.4  88%   2e-04 65.62  HCG91929.1       
head completion protein [bacterium]                               44.4   44.4  83%   2e-04 60.00  NBP55081.1       
hypothetical protein N161109_007 [Synechococcus phage S-CAM9]     44.4   44.4  91%   3e-04 60.61  YP_009322442.1   
hypothetical protein [Synechococcus virus S-PRM1]                 44.4   44.4  91%   3e-04 60.61  AXN58413.1       
head completion protein [Alphaproteobacteria bacterium]           42.1   42.1  80%   3e-04 65.52  NDB85179.1       
head completion protein [Cyanophage P-RSM6]                       44.1   44.1  91%   4e-04 63.64  YP_007675247.1   
transposase [Panteoa phage Phynn]                                 44.1   44.1  88%   4e-04 62.50  QDH49044.1       
head completion protein [Acinetobacter phage AbTZA1]              43.9   43.9  94%   4e-04 58.82  AZU98646.1       
unnamed protein product [Aeromonas phage phiAS5]                  44.1   44.1  94%   4e-04 55.88  YP_003969618.1   
hypothetical protein [Candidatus Pelagibacter sp.]                43.9   43.9  80%   4e-04 68.97  MAJ66266.1       
head completion protein [Hyphomonas sp.]                          43.9   43.9  80%   5e-04 68.97  MAL42749.1       
head completion protein [bacterium]                               43.6   43.6  94%   5e-04 55.88  NDB57765.1       
head completion protein [Acinetobacter phage vB_ApiM_fHyAci03]    43.6   43.6  88%   5e-04 65.62  AXF40724.1       
hypothetical protein [Verrucomicrobiales bacterium]               43.6   43.6  88%   6e-04 59.38  MAD25437.1       
head completion protein [Rhodobacteraceae bacterium Water-Bin34]  43.6   43.6  80%   6e-04 62.07  WP_108866005.1   
head completion protein [Rhodobacteraceae bacterium Water-Bin34]  43.6   43.6  88%   6e-04 65.62  WP_108863550.1   
head completion protein [Aeromonas phage Aswh_1]                  43.6   43.6  94%   6e-04 52.94  QAY01315.1       
head completion protein [Acinetobacter phage KARL-1]              43.6   43.6  88%   6e-04 65.62  AXY82745.1       
head completion protein [Rhodobacteraceae bacterium Water-Bin34]  43.6   43.6  88%   6e-04 65.62  WP_108863577.1   
head completion protein [Synechococcus phage S-T4]                43.3   43.3  91%   7e-04 57.58  AXQ70445.1       
head completion protein [Chloroflexi bacterium]                   43.3   43.3  88%   7e-04 65.62  MAM98139.1       
head completion protein [Chloroflexi bacterium]                   43.3   43.3  94%   7e-04 58.82  MBM31232.1       
head completion protein [Aeromonas phage CC2]                     43.3   43.3  94%   7e-04 52.94  YP_007010368.1   
head completion protein [Aeromonas phage AS-zj]                   43.3   43.3  94%   8e-04 52.94  ASU00199.1       
hypothetical protein CBD54_002890 [Alphaproteobacteria bacteri... 43.3   43.3  80%   8e-04 65.52  RPH07665.1       
head completion protein [Pseudomonas sp.]                         41.2   41.2  88%   9e-04 56.25  MAL38255.1       
head completion protein [Gammaproteobacteria bacterium]           43.0   43.0  88%   0.001 59.38  MAS02250.1       
gp4 head completion protein [Aeromonas virus 65]                  43.0   43.0  94%   0.001 55.88  YP_004300951.1   
head completion protein [Euryarchaeota archaeon]                  42.7   42.7  88%   0.001 59.38  MBJ64779.1       
head completion protein [Rhodobacteraceae bacterium Water-Bin34]  43.0   43.0  88%   0.001 62.50  WP_108863342.1   
head completion protein [Prochlorococcus phage P-SSM4]            42.7   42.7  80%   0.001 65.52  YP_214573.1      
head completion protein [Hyphomonas sp.]                          42.7   42.7  80%   0.001 68.97  MAL44291.1       
head completion protein [Gammaproteobacteria bacterium]           42.4   42.4  88%   0.002 56.25  MAI56849.1       
head completion protein [Euryarchaeota archaeon]                  42.4   42.4  91%   0.002 57.58  MBG45634.1       
head completion protein [Rhodobacteraceae bacterium Water-Bin34]  42.1   42.1  83%   0.002 56.67  WP_108863774.1   
head completion protein [Synechococcus phage S-WAM1]              42.4   42.4  88%   0.002 59.38  YP_009324997.1   
head completion protein [bacterium]                               42.1   42.1  88%   0.002 59.38  MBG40630.1       
head completion protein [Euryarchaeota archaeon]                  42.4   42.4  94%   0.002 58.82  MBV22938.1       
head completion protein [Euryarchaeota archaeon]                  42.1   42.1  88%   0.002 59.38  MBG46605.1       
head completion protein [Rhodobacteraceae bacterium]              42.1   42.1  94%   0.002 55.88  MBT25752.1       
head completion protein [Euryarchaeota archaeon]                  42.1   42.1  94%   0.002 58.82  MBA86787.1       
TPA: head completion protein [Tenacibaculum sp.]                  41.8   41.8  91%   0.003 57.58  HAO14606.1       
head completion protein [Cyanophage S-SSM6a]                      41.8   41.8  94%   0.003 58.82  AGH07634.1       
head completion protein [Acinetobacter phage vB_AbaP_Stupor]      41.8   41.8  88%   0.003 62.50  QGT54165.1       
head completion protein [Synechococcus phage S-SSM7]              42.1   42.1  94%   0.003 58.82  YP_004324061.1   
head completion protein [Acinetobacter phage AM101]               41.8   41.8  88%   0.003 62.50  AWY10275.1       
head completion protein [Acinetobacter phage vB_AbaP_Kimel]       41.8   41.8  88%   0.003 62.50  QHB48313.1       
head completion protein [Acinetobacter phage vB_AbaP_Konradin]    41.8   41.8  88%   0.003 62.50  QGT53918.1       
head completion protein [Acinetobacter phage vB_AbaP_Berthold]    41.8   41.8  88%   0.003 62.50  QGZ15497.1       
head completion protein [Thermoplasmata archaeon M11B2D]          41.8   41.8  86%   0.003 58.06  PNX48685.1       
head completion protein [Alphaproteobacteria bacterium]           41.2   41.2  86%   0.004 54.84  MAS47863.1       
head completion protein [Alphaproteobacteria bacterium TMED194]   41.5   41.5  80%   0.004 65.52  RPH07848.1       
head completion protein [Alphaproteobacteria bacterium TMED62]    41.2   41.2  91%   0.004 57.58  OUU63775.1       
head completion protein [Chitinophagia bacterium]                 41.2   41.2  80%   0.004 65.52  NBV11465.1       
head completion protein [Hyphomonas sp.]                          40.9   40.9  80%   0.006 65.52  MAL45743.1       
head completion protein [bacterium]                               40.9   40.9  94%   0.006 58.82  MBG42083.1       
head completion protein [Proteobacteria bacterium]                40.9   40.9  88%   0.006 56.25  NDH49145.1       
head completion protein [Gammaproteobacteria bacterium]           40.6   40.6  94%   0.007 50.00  MAR77711.1       
head completion protein [Synechococcus phage S-H68]               40.9   40.9  83%   0.007 56.67  QBP05956.1       
head completion protein [bacterium]                               40.6   40.6  88%   0.007 56.25  MBC95982.1       
head completion protein [Acidimicrobiaceae bacterium]             40.6   40.6  88%   0.008 56.25  MBT69321.1       
putative head completion protein [Synechococcus phage S-B05]      40.9   40.9  83%   0.008 56.67  QCW22922.1       
head completion protein [Candidatus Pacearchaeota archaeon]       40.6   40.6  91%   0.008 54.55  MAG26629.1       
head completion protein [Nonlabens xiamenensis]                   40.3   40.3  88%   0.010 56.25  WP_124981650.1   
head completion protein [Synechococcus phage S-PM2]               40.3   40.3  100%  0.010 50.00  YP_195238.1      
hypothetical protein [Planctomycetes bacterium]                   40.3   40.3  83%   0.010 63.33  MAB90247.1       
head completion protein [Porticoccaceae bacterium]                40.3   40.3  88%   0.011 59.38  MAE56251.1       
hypothetical protein [bacterium]                                  40.0   40.0  88%   0.011 50.00  MBG40612.1       
head completion protein [Synechococcus phage ACG-2014h]           40.0   40.0  91%   0.012 51.52  YP_009008138.1   
head completion protein [Sinorhizobium phage phiM12]              40.0   40.0  88%   0.013 50.00  YP_009143036.1   
hypothetical protein CBE21_09545 [Proteobacteria bacterium...     40.0   40.0  88%   0.014 56.25  OUX37428.1       
putative head completion protein [Aeromonas phage phiA8-29]       40.6   40.6  80%   0.014 58.62  ARK07886.1       
head completion protein [bacterium]                               39.8   39.8  88%   0.014 56.25  MBG41844.1       
head completion protein [Candidatus Woesearchaeota archaeon]      38.3   38.3  91%   0.014 51.52  MAG49445.1       
TPA: head completion protein [Methylophilaceae bacterium]         39.8   39.8  80%   0.015 55.17  HCC73140.1       
head completion protein [Thaumarchaeota archaeon]                 39.8   39.8  94%   0.015 50.00  MBE45004.1       
hypothetical protein [Porticoccaceae bacterium]                   40.0   40.0  86%   0.016 54.84  MAH72827.1       
head completion protein [Candidatus Woesearchaeota archaeon]      40.0   40.0  86%   0.016 61.29  MAG49338.1       
head completion protein [Synechococcus phage S-SSM4]              39.8   39.8  94%   0.016 52.94  YP_007677404.1   
head completion protein [Spirochaetia bacterium]                  40.0   40.0  80%   0.016 65.52  NBU97935.1       
hypothetical protein [Flavobacteriaceae bacterium]                39.8   39.8  80%   0.017 62.07  MAW50940.1       
head completion protein [bacterium]                               39.8   39.8  83%   0.018 60.00  NDG29043.1       
hypothetical protein [Euryarchaeota archaeon]                     38.9   38.9  91%   0.019 51.52  MAH09390.1       
head completion protein [Euryarchaeota archaeon]                  39.5   39.5  88%   0.020 56.25  MAQ04894.1       
head completion protein [Candidatus Pacearchaeota archaeon]       39.5   39.5  88%   0.020 59.38  MAG26785.1       
head completion protein [Synechococcus phage ACG-2014b]           39.5   39.5  94%   0.020 55.88  YP_009140573.1   
head completion protein [Stenotrophomonas phage vB_SmaS-DLP_6]    39.5   39.5  80%   0.025 58.62  AMQ66009.1       
head completion protein [Citrobacter phage Margaery]              39.2   39.2  69%   0.026 68.00  YP_009195011.1   
head completion protein [Rhodobacteraceae bacterium Water-Bin34]  39.2   39.2  80%   0.026 62.07  WP_108865534.1   
phage head completion protein [Cronobacter phage vB_CsaM_GAP161]  39.2   39.2  69%   0.027 68.00  YP_006986465.1   
T4-like head completion protein [Synechococcus phage S-RSM4]      39.2   39.2  91%   0.028 48.48  YP_003097466.1   
head completion protein [Chitinophagia bacterium]                 39.5   39.5  80%   0.028 62.07  NDE10249.1       
head completion protein [Prochlorococcus phage P-SSM7]            39.2   39.2  94%   0.029 52.94  YP_004324838.1   
head completion protein [Salmonella phage BSP101]                 39.8   39.8  80%   0.029 58.62  ARM69842.1       
head completion protein [Salmonella phage 38]                     39.8   39.8  80%   0.030 58.62  YP_009220972.1   
head completion protein [Synechococcus phage S-WAM2]              39.5   39.5  91%   0.030 48.48  YP_009324169.1   
head completion protein [Prochlorococcus phage P-SSM2]            39.2   39.2  88%   0.030 56.25  YP_214244.1      
hypothetical protein [Salmonella enterica subsp. enterica...      39.8   39.8  80%   0.030 58.62  EDL0981988.1     
head completion protein [Salmonella phage S115]                   39.8   39.8  80%   0.030 58.62  AXC40383.1       
head completion protein [Salmonella phage vB-SalM-SJ2]            39.8   39.8  80%   0.030 58.62  YP_009021330.1   
unnamed protein product [Salmonella phage SFP10]                  39.8   39.8  80%   0.031 58.62  YP_004895202.1   
Gp4 head completion protein [Salmonella virus ViI]                39.5   39.5  80%   0.032 58.62  YP_004327404.1   
head completion protein [Legionellales bacterium]                 38.9   38.9  88%   0.032 53.12  MBL97115.1       
head completion protein [Synechococcus sp. CPC35]                 38.9   38.9  88%   0.033 53.12  MAB54308.1       
orf042 gene product [Escherichia virus CBA120]                    39.5   39.5  80%   0.033 58.62  YP_004957735.1   
hypothetical protein [Salmonella enterica]                        38.9   38.9  80%   0.036 58.62  EBI9227225.1     
head completion protein [archaeon]                                38.9   38.9  86%   0.037 54.84  NDB28676.1       
head completion protein [Flavobacteriales bacterium TMED228]      38.9   38.9  80%   0.037 51.72  OUW99148.1       
hypothetical protein [Ectothiorhodospiraceae bacterium]           38.6   38.6  88%   0.045 53.12  MAT39600.1       
hypothetical protein [Candidatus Pacearchaeota archaeon]          38.6   38.6  88%   0.046 53.12  MAG25166.1       
hypothetical protein [Hyphomonas sp.]                             38.3   38.3  80%   0.053 58.62  MAL45900.1       
head completion protein [Euryarchaeota archaeon]                  38.3   38.3  88%   0.057 53.12  MAR25435.1       
head completion protein [Rhodobacteraceae bacterium Water-Bin34]  38.3   38.3  80%   0.059 58.62  WP_108865212.1   
head completion protein [Escherichia phage Lw1]                   38.3   38.3  69%   0.060 68.00  YP_008060713.1   
gp4 head completion [Escherichia virus RB43]                      38.3   38.3  69%   0.061 68.00  YP_239178.1      
hypothetical protein [Rickettsiales bacterium]                    38.3   38.3  80%   0.064 55.17  MAZ07534.1       
gp4 head completion protein [Escherichia virus RB16]              38.3   38.3  69%   0.067 68.00  YP_003858488.1   
head completion protein [Stenotrophomonas phage IME-SM1]          38.3   38.3  80%   0.068 55.17  AKO61600.1       
TPA: head completion protein [Balneola sp.]                       38.0   38.0  80%   0.069 51.72  HCT51454.1       
head completion protein [Candidatus Marinimicrobia bacterium]     38.0   38.0  88%   0.071 56.25  MBO03142.1       
head completion protein [Synechococcus phage S-CAM3]              38.0   38.0  88%   0.075 53.12  YP_009321268.1   
head completion protein [Synechococcus phage S-B68]               38.0   38.0  83%   0.080 56.67  QBP06000.1       
head completion protein [Euryarchaeota archaeon]                  38.0   38.0  86%   0.086 54.84  MBU37943.1       
head completion protein [Cyanophage S-RIM4]                       38.0   38.0  94%   0.086 47.06  QBQ74892.1       
head completion protein [Flavobacteriaceae bacterium]             37.7   37.7  88%   0.091 56.25  MBA41858.1       
putative head completion protein [Escherichia phage...            38.3   38.3  80%   0.10  58.62  QBQ78898.1       
gp4 head completion protein [Synechococcus phage ACG-2014c]       37.7   37.7  88%   0.10  50.00  YP_007001731.1   
hypothetical protein [Klebsiella pneumoniae]                      38.3   38.3  80%   0.10  58.62  WP_097402859.1   
head completion protein [Klebsiella virus 0507KN21]               38.3   38.3  80%   0.10  58.62  YP_008532000.1   
head completion protein [Klebsiella virus UPM 2146]               38.3   38.3  80%   0.11  58.62  QGF20590.1       
head completion protein [Klebsiella phage Menlow]                 38.3   38.3  80%   0.11  58.62  AUG87893.1       
head completion protein [Euryarchaeota archaeon]                  37.4   37.4  88%   0.11  56.25  MBA86610.1       
head completion protein [Klebsiella phage Magnus]                 38.0   38.0  80%   0.11  58.62  QEG08070.1       
head completion protein [Flavobacteriaceae bacterium]             37.7   37.7  86%   0.11  51.61  MBA10925.1       
hypothetical protein PRAG_00135 [Prochlorococcus phage P-SSM3]    37.4   37.4  80%   0.12  58.62  YP_008130064.1   
head completion protein [Synechococcus phage Syn19]               37.4   37.4  94%   0.13  50.00  YP_004323848.1   
head completion protein [Rhodospirillaceae bacterium TMED8]       37.4   37.4  88%   0.14  50.00  OUT52766.1       
head completion protein [Synechococcus phage ACG-2014i]           37.1   37.1  91%   0.15  51.52  YP_009140794.1   
head completion protein [Pelagibacter phage HTVC008M]             37.4   37.4  80%   0.15  58.62  YP_007517892.1   
TPA: head completion protein [Saprospirales bacterium]            37.1   37.1  80%   0.15  58.62  HAW04160.1       
head completion protein [Shigella phage JK32]                     37.4   37.4  77%   0.15  65.52  QEG05440.1       
head completion protein [Synechococcus phage S-RIM8 A.HR1]        37.1   37.1  94%   0.16  50.00  YP_007518103.1   
head completion protein [Synechococcus phage ACG-2014j]           37.4   37.4  91%   0.16  51.52  YP_009133987.1   
head completion protein [Klebsiella phage May]                    37.7   37.7  80%   0.16  55.17  AUG88108.1       
head completion protein [Synechococcus phage ACG-2014j]           37.1   37.1  91%   0.16  51.52  AIX28349.1       
head completion protein [archaeon]                                37.1   37.1  88%   0.16  53.12  NDB30576.1       
head completion protein [Synechococcus phage ACG-2014e]           37.1   37.1  91%   0.17  51.52  YP_009134507.1   
head completion protein [Synechococcus phage S-CAM4]              37.1   37.1  91%   0.17  51.52  YP_009320439.1   
head completion protein [Euryarchaeota archaeon]                  36.8   36.8  83%   0.17  50.00  MAI05535.1       
head completion protein [Chitinophagia bacterium]                 37.1   37.1  83%   0.17  53.33  NBT09027.1       
hypothetical protein [Spirochaetia bacterium]                     35.9   35.9  86%   0.17  51.61  NBU98046.1       
hypothetical protein CBD61_00285 [Pelagibacteraceae bacterium...  37.1   37.1  77%   0.19  53.57  OUW64195.1       
putative head completion protein [Escherichia phage...            37.1   37.1  77%   0.19  65.52  QBO63095.1       
head completion protein [Cryomorphaceae bacterium]                37.1   37.1  88%   0.19  53.12  MAA58473.1       
head completion protein [bacterium]                               36.8   36.8  80%   0.20  58.62  NBP59205.1       
head completion protein [Cyanophage P-RSM1]                       36.8   36.8  94%   0.20  50.00  YP_007877629.1   
head completion protein [Chloroflexi bacterium]                   36.8   36.8  88%   0.20  53.12  MAT09082.1       
head completion protein [Synechococcus phage S-H35]               36.8   36.8  94%   0.21  50.00  ARW56951.1       
head completion protein [Flavobacteriales bacterium]              36.8   36.8  91%   0.21  51.52  MAO72035.1       
head completion protein [bacterium]                               36.8   36.8  86%   0.21  51.61  NDB60568.1       
head completion protein [Candidatus Woesearchaeota archaeon]      36.8   36.8  91%   0.22  51.52  MAG49324.1       
head completion protein [Cyanophage S-SSM2]                       36.8   36.8  94%   0.23  52.94  AGH57332.1       
head completion protein [Synechococcus phage S-ShM2]              36.8   36.8  94%   0.23  52.94  YP_004322674.1   
head completion protein [Synechococcus phage S-SM1]               36.8   36.8  94%   0.23  50.00  YP_004322907.1   
head completion protein [Synechococcus phage S-SSM5]              36.5   36.5  94%   0.24  50.00  YP_004324616.1   
head completion protein [Algoriphagus sp.]                        36.8   36.8  75%   0.24  62.96  MAL15050.1       
head completion protein [Synechococcus phage S-IOM18]             36.5   36.5  94%   0.25  50.00  YP_008126530.1   
head completion protein [Synechococcus phage S-MbCM100]           36.5   36.5  94%   0.25  50.00  YP_009007864.1   
head completion protein [Candidatus Marinimicrobia bacterium]     36.5   36.5  94%   0.25  50.00  MBF90095.1       
hypothetical protein [Ralstonia phage RSP15]                      36.8   36.8  75%   0.25  55.56  YP_009277050.1   
head completion protein [Parcubacteria group bacterium]           36.8   36.8  88%   0.25  50.00  MBO06620.1       
hypothetical protein pf16_204 [Pseudomonas phage pf16]            36.8   36.8  75%   0.25  55.56  YP_009595657.1   
head completion protein [Cytophagia bacterium]                    36.5   36.5  80%   0.25  51.72  NBW34064.1       
head completion protein [Rhodobiaceae bacterium]                  36.5   36.5  91%   0.25  51.52  MAX60197.1       
head completion protein [Maricaulis sp.]                          36.5   36.5  75%   0.26  62.96  MAL09469.1       
head completion protein [Prochlorococcus phage Syn33]             36.5   36.5  88%   0.27  53.12  YP_004323620.1   
head completion protein [bacterium]                               36.5   36.5  80%   0.29  58.62  NBO36218.1       
head completion protein [Porticoccaceae bacterium]                36.5   36.5  88%   0.30  56.25  MAE55206.1       
head completion protein [Synechococcus phage syn9]                36.2   36.2  94%   0.30  52.94  YP_717682.1      
head completion protein [Synechococcus phage ACG-2014g]           36.2   36.2  94%   0.30  50.00  YP_009133565.1   
head completion protein [Crocinitomicaceae bacterium]             36.5   36.5  80%   0.31  55.17  MBN30781.1       
head completion protein [Cyanophage S-RIM50]                      36.2   36.2  94%   0.31  50.00  YP_009302092.1   
head completion protein [bacterium]                               36.5   36.5  88%   0.32  56.25  MBG41932.1       
head completion protein [bacterium]                               36.8   36.8  83%   0.32  53.33  NDB58219.1       
head completion protein [Flavobacteriaceae bacterium]             36.5   36.5  75%   0.33  59.26  MAW49866.1       
head completion protein [Rhodopirellula sp.]                      36.2   36.2  88%   0.33  53.12  MAQ88893.1       
head completion protein [Prochlorococcus phage P-RSM4]            36.2   36.2  94%   0.33  50.00  YP_004323148.1   
head completion protein [Cyanophage Syn30]                        36.2   36.2  94%   0.34  50.00  YP_007877835.1   
head completion protein [Synechococcus phage S-CAM1]              36.5   36.5  94%   0.34  50.00  YP_007673002.1   
TPA: hypothetical protein [Balneola sp.]                          36.2   36.2  80%   0.37  55.17  HAW81272.1       
head completion protein [bacterium]                               36.2   36.2  83%   0.39  56.67  MBG41566.1       
head completion protein [Serratia phage vB-Sru-IME250]            36.5   36.5  80%   0.41  51.72  YP_009615950.1   
head completion protein [Pelagibacteraceae bacterium TMED287]     35.9   35.9  77%   0.41  57.14  OUX54428.1       
TPA: head completion protein [Saprospirales bacterium]            35.9   35.9  80%   0.45  55.17  HAI56778.1       
head completion protein [Rickettsiales bacterium]                 35.7   35.7  88%   0.55  53.12  MBD73918.1       
head completion protein [Synechococcus phage ACG-2014d]           35.7   35.7  88%   0.60  53.12  YP_009133349.1   
head completion protein [Actinobacteria bacterium]                35.7   35.7  80%   0.60  62.07  NDA77712.1       
head completion protein [bacterium]                               35.4   35.4  88%   0.73  56.25  NBV27455.1       
head completion protein [Alteromonas sp.]                         35.4   35.4  91%   0.77  48.48  MAI37803.1       
head completion protein [bacterium]                               35.4   35.4  88%   0.81  53.12  NBX50144.1       
head completion protein [Porticoccaceae bacterium]                35.4   35.4  86%   0.84  51.61  MAE55515.1       
hypothetical protein CBD41_08755 [bacterium TMED181]              35.4   35.4  80%   0.85  55.17  OUW42635.1       
head completion protein [Synechococcus phage S-CRM01]             35.1   35.1  75%   0.94  59.26  YP_004508497.1   
head completion protein [Actinobacteria bacterium]                35.1   35.1  83%   1.1   46.67  MBB38068.1       
head completion protein [Alphaproteobacteria bacterium]           35.1   35.1  80%   1.2   55.17  NBU53025.1       
head completion protein [Candidatus Thorarchaeota archaeon]       34.8   34.8  72%   1.2   57.69  TFH11185.1       
head completion protein [Candidatus Thorarchaeota archaeon]       34.8   34.8  86%   1.2   45.16  TFG94317.1       
head completion protein [Marinobacter sp.]                        35.1   35.1  91%   1.2   42.42  MAB51143.1       
head completion protein [archaeon]                                34.8   34.8  91%   1.3   48.48  MAH43596.1       
head completion protein [Cyanophage S-RIM32]                      35.1   35.1  88%   1.3   46.88  YP_009301514.1   
head completion protein [bacterium]                               34.8   34.8  88%   1.4   53.12  MBG40583.1       
head completion protein [Euryarchaeota archaeon]                  34.5   34.5  83%   1.5   46.67  MBR20035.1       
head completion protein [Robiginitomaculum sp.]                   34.8   34.8  75%   1.6   55.56  PHS22111.1       
gp4 head completion protein [Synechococcus phage metaG-MbCM1]     34.2   34.2  94%   1.9   47.06  YP_007001501.1   
head completion protein [Klebsiella virus vB_KpnM_KpS110]         34.8   34.8  80%   1.9   48.28  AUV59172.1       
head completion protein [bacterium]                               33.9   33.9  80%   1.9   56.25  NDB59780.1       
hypothetical protein [bacterium]                                  34.8   34.8  86%   2.2   51.61  NBW56884.1       
head completion protein [Flavobacteriaceae bacterium]             34.2   34.2  94%   2.2   50.00  MBB13293.1       
head completion protein [Vibrio phage VP-1]                       34.5   34.5  75%   2.3   55.56  AWY10175.1       
head completion protein [bacterium]                               34.2   34.2  88%   2.4   46.88  NBV28947.1       
gp4 head completion protein [Delftia phage PhiW-14]               34.2   34.2  72%   2.4   57.69  YP_003358864.1   
head completion protein [bacterium]                               33.9   33.9  80%   2.5   55.17  MBC95973.1       
head completion protein [Agrobacterium phage Atu_ph07]            33.9   33.9  91%   2.9   48.48  YP_009611790.1   
head completion protein [Erwinia phage phiEa2809]                 34.2   34.2  80%   3.2   48.28  YP_009147535.1   
head completion protein [Agrobacterium phage Atu_ph04]            33.9   33.9  86%   3.3   51.61  ASV44629.1       
head completion protein [Erwinia phage vB_EamM-Bue1]              34.2   34.2  80%   3.3   48.28  AVO22866.1       
head completion protein [Crocinitomicaceae bacterium]             33.6   33.6  91%   3.4   45.45  MBG27163.1       
hypothetical protein CBE35_01390 [Candidatus Pelagibacter sp....  33.6   33.6  86%   3.4   54.84  OUX46313.1       
head completion protein [Myoviridae sp.]                          33.6   33.6  75%   3.4   59.26  AXH72828.1       
head completion protein [Saprospirales bacterium]                 33.6   33.6  88%   3.5   46.88  MBB00707.1       
head completion protein [Flavobacteriales bacterium]              33.6   33.6  55%   3.8   75.00  NBU48100.1       
head completion protein [bacterium]                               33.6   33.6  88%   3.8   46.88  NBP55006.1       
head completion protein [Phenylobacterium sp.]                    33.3   33.3  80%   4.2   51.72  MAK80328.1       
head completion protein [Hyphomonas sp.]                          33.3   33.3  80%   4.4   51.72  MAL45494.1       
hypothetical protein CBC01_00340 [Betaproteobacteria bacterium... 33.3   33.3  86%   4.5   54.84  OUU00006.1       
head completion protein [Proteobacteria bacterium]                33.3   33.3  80%   4.6   48.28  NBO17539.1       
head completion protein [Rhizobium phage RL38J1]                  33.3   33.3  86%   4.9   51.61  QGZ13926.1       
TPA: peroxiredoxin [Xanthomonadaceae bacterium]                   31.8   31.8  61%   5.0   40.91  HAI58963.1       
head completion protein [Salicola phage SCTP-2]                   33.3   33.3  80%   5.1   62.07  ASV44467.1       
putative head completion protein [Prochlorococcus phage P-TIM68]  32.7   32.7  86%   7.8   51.61  YP_009213520.1   
hypothetical protein NVP2275O_384 [Vibrio phage...                32.7   32.7  80%   7.9   58.62  AUS02965.1       
TPA: head completion protein [Balneola sp.]                       32.7   32.7  80%   8.0   48.28  HAW80043.1       
head completion protein [Euryarchaeota archaeon]                  32.4   32.4  80%   9.2   48.28  MBI19525.1       
hypothetical protein [Lake Baikal phage Baikal-20-5m-C28]         32.4   32.4  77%   9.5   50.00  ATV46199.1       
head completion protein [Rhizobium phage RL2RES]                  32.4   32.4  61%   9.5   59.09  QGZ14193.1       

Alignments:
>putative head completion protein [Pectobacterium bacteriophage PM2]
Sequence ID: YP_009211590.1 Length: 36 
>putative head completion protein [Pectobacterium bacteriophage PM2]
Sequence ID: AHY25131.1 Length: 36  
Range 1: 1 to 36

Score:80.8 bits(260), Expect:2e-19, 
Method:Compositional matrix adjust., 
Identities:36/36(100%), Positives:36/36(100%), Gaps:0/36(0%)

Query  1   MAYSGKFIPVNKEKYKGDWRKITYRSSWEAFFHEVA  36
           MAYSGKFIPVNKEKYKGDWRKITYRSSWEAFFHEVA
Sbjct  1   MAYSGKFIPVNKEKYKGDWRKITYRSSWEAFFHEVA  36


>head completion protein [Edwardsiella phage PEi20]
Sequence ID: YP_009190324.1 Length: 149 
>head completion protein [Edwardsiella phage PEi20]
Sequence ID: BAQ22816.1 Length: 149 >head completion protein [Edwardsiella phage PEi26]
Sequence ID: BAQ23119.1 Length: 149  
Range 1: 1 to 32

Score:67.3 bits(214), Expect:4e-13, 
Method:Compositional matrix adjust., 
Identities:28/32(88%), Positives:31/32(96%), Gaps:0/32(0%)

Query  1   MAYSGKFIPVNKEKYKGDWRKITYRSSWEAFF  32
           MAYSGKF+PVNKEKYKGDW+KITYRSSWE +F
Sbjct  1   MAYSGKFVPVNKEKYKGDWKKITYRSSWEQYF  32


>hypothetical protein fHeYen901_172 [Yersinia phage fHe-Yen9-01]
Sequence ID: ARB05945.1 Length: 149 
Range 1: 1 to 31

Score:67.0 bits(213), Expect:4e-13, 
Method:Compositional matrix adjust., 
Identities:29/31(94%), Positives:30/31(96%), Gaps:0/31(0%)

Query  1   MAYSGKFIPVNKEKYKGDWRKITYRSSWEAF  31
           MAYSGKFIPVNKEKYKGDW+KITYRSSWE F
Sbjct  1   MAYSGKFIPVNKEKYKGDWKKITYRSSWEQF  31


>head completion protein [Proteus phage PM2]
Sequence ID: ASZ76390.1 Length: 149 
Range 1: 1 to 34

Score:66.4 bits(211), Expect:7e-13, 
Method:Compositional matrix adjust., 
Identities:28/34(82%), Positives:31/34(91%), Gaps:0/34(0%)

Query  1   MAYSGKFIPVNKEKYKGDWRKITYRSSWEAFFHE  34
           MAY GKF+PVNK+KYKGDWRKITYRSSWE FF +
Sbjct  1   MAYKGKFLPVNKDKYKGDWRKITYRSSWEHFFMK  34


>head completion protein [Proteus phage vB_PmiM_Pm5461]
Sequence ID: YP_009195553.1 Length: 149 
>head completion protein [Proteus phage vB_PmiM_Pm5461]
Sequence ID: AKA61997.1 Length: 149  
Range 1: 1 to 34

Score:66.4 bits(211), Expect:7e-13, 
Method:Compositional matrix adjust., 
Identities:28/34(82%), Positives:31/34(91%), Gaps:0/34(0%)

Query  1   MAYSGKFIPVNKEKYKGDWRKITYRSSWEAFFHE  34
           MAY GKF+PVNK+KYKGDWRKITYRSSWE FF +
Sbjct  1   MAYKGKFLPVNKDKYKGDWRKITYRSSWEHFFMK  34


>head completion protein [Cellulomonas oligotrophica]
Sequence ID: WP_140461060.1 Length: 149 
Range 1: 1 to 34

Score:66.4 bits(211), Expect:8e-13, 
Method:Compositional matrix adjust., 
Identities:28/34(82%), Positives:31/34(91%), Gaps:0/34(0%)

Query  1   MAYSGKFIPVNKEKYKGDWRKITYRSSWEAFFHE  34
           MAY GKF+PVNK+KYKGDWRKITYRSSWE FF +
Sbjct  1   MAYKGKFLPVNKDKYKGDWRKITYRSSWEHFFMK  34


>head completion protein [Enterobacter phage vB_EclM_CIP9]
Sequence ID: QHS01807.1 Length: 149 
Range 1: 1 to 33

Score:64.9 bits(206), Expect:3e-12, 
Method:Compositional matrix adjust., 
Identities:27/33(82%), Positives:30/33(90%), Gaps:0/33(0%)

Query  1   MAYSGKFIPVNKEKYKGDWRKITYRSSWEAFFH  33
           MAYSGKFIP NK+KYKGDW+KITYRSSWE +F 
Sbjct  1   MAYSGKFIPTNKQKYKGDWKKITYRSSWEQYFM  33


>head completion protein [Shigella phage vB_SdyM_006]
Sequence ID: AZV01272.1 Length: 149 
Range 1: 1 to 34

Score:62.0 bits(196), Expect:4e-11, 
Method:Compositional matrix adjust., 
Identities:26/34(76%), Positives:31/34(91%), Gaps:0/34(0%)

Query  1   MAYSGKFIPVNKEKYKGDWRKITYRSSWEAFFHE  34
           MAY GK++PV+K+KYKGDWRKITYRSSWE FF +
Sbjct  1   MAYKGKYLPVHKDKYKGDWRKITYRSSWEHFFMK  34


>head completion protein [Proteus phage phiP4-3]
Sequence ID: AUM58484.1 Length: 149 
Range 1: 1 to 34

Score:61.7 bits(195), Expect:5e-11, 
Method:Compositional matrix adjust., 
Identities:25/34(74%), Positives:31/34(91%), Gaps:0/34(0%)

Query  1   MAYSGKFIPVNKEKYKGDWRKITYRSSWEAFFHE  34
           MAY GK++P++K+KYKGDWRKITYRSSWE FF +
Sbjct  1   MAYKGKYLPIHKDKYKGDWRKITYRSSWEHFFMK  34


>head completion protein [Serratia phage PS2]
Sequence ID: YP_009030206.1 Length: 149 
>head completion protein [Serratia phage PS2]
Sequence ID: AHY25405.1 Length: 149  
Range 1: 1 to 31

Score:58.5 bits(184), Expect:1e-09, 
Method:Compositional matrix adjust., 
Identities:25/31(81%), Positives:28/31(90%), Gaps:0/31(0%)

Query  1   MAYSGKFIPVNKEKYKGDWRKITYRSSWEAF  31
           MAYSGKFIP N EKYKG+W+KITYRS+WE F
Sbjct  1   MAYSGKFIPKNLEKYKGNWQKITYRSTWEQF  31


>head completion protein [Citrobacter phage Merlin]
Sequence ID: YP_009203886.1 Length: 149 
>head completion protein [Citrobacter phage Merlin]
Sequence ID: AKU43818.1 Length: 149  
Range 1: 1 to 34

Score:57.9 bits(182), Expect:1e-09, 
Method:Compositional matrix adjust., 
Identities:25/34(74%), Positives:31/34(91%), Gaps:0/34(0%)

Query  1   MAYSGKFIPVNKEKYKGDWRKITYRSSWEAFFHE  34
           MAYSGKF+PVN +KY+GD RKITYRSSWE++F +
Sbjct  1   MAYSGKFMPVNHQKYRGDIRKITYRSSWESWFMK  34


>head completion protein [Escherichia phage vB_EcoM_005]
Sequence ID: AZV00969.1 Length: 149 
Range 1: 1 to 32

Score:57.9 bits(182), Expect:1e-09, 
Method:Compositional matrix adjust., 
Identities:25/32(78%), Positives:28/32(87%), Gaps:0/32(0%)

Query  1   MAYSGKFIPVNKEKYKGDWRKITYRSSWEAFF  32
           MAYSGKF P N +KYKGDW+KI YRSSWEA+F
Sbjct  1   MAYSGKFKPTNLQKYKGDWKKIQYRSSWEAWF  32


>head completion protein [Enterobacteria phage Bp7]
Sequence ID: YP_007004298.1 Length: 149 
>head completion protein [Enterobacteria phage Bp7]
Sequence ID: AEN93974.1 Length: 149 >base plate wedge protein [Salmonella phage SHP1]
Sequence ID: ASJ79325.1 Length: 149 >head completion protein [Enterobacteria phage vB_EcoM_IME341]
Sequence ID: AWD92053.1 Length: 149  
Range 1: 1 to 32

Score:57.9 bits(182), Expect:2e-09, 
Method:Compositional matrix adjust., 
Identities:25/32(78%), Positives:28/32(87%), Gaps:0/32(0%)

Query  1   MAYSGKFIPVNKEKYKGDWRKITYRSSWEAFF  32
           MAYSGKF P N +KYKGDW+KI YRSSWEA+F
Sbjct  1   MAYSGKFKPTNLQKYKGDWKKIQYRSSWEAWF  32


>4 gene product [Enterobacteria phage IME08]
Sequence ID: YP_003734289.1 Length: 173 
>gp4 head completion protein [Enterobacteria phage IME08]
Sequence ID: ADI55468.1 Length: 173  
Range 1: 25 to 56

Score:57.9 bits(182), Expect:2e-09, 
Method:Compositional matrix adjust., 
Identities:25/32(78%), Positives:28/32(87%), Gaps:0/32(0%)

Query  1   MAYSGKFIPVNKEKYKGDWRKITYRSSWEAFF  32
           MAYSGKF P N +KYKGDW+KI YRSSWEA+F
Sbjct  25  MAYSGKFKPTNLQKYKGDWKKIQYRSSWEAWF  56


>head completion protein [Escherichia phage AnYang]
Sequence ID: QAU03624.1 Length: 173 
Range 1: 25 to 56

Score:57.9 bits(182), Expect:2e-09, 
Method:Compositional matrix adjust., 
Identities:25/32(78%), Positives:28/32(87%), Gaps:0/32(0%)

Query  1   MAYSGKFIPVNKEKYKGDWRKITYRSSWEAFF  32
           MAYSGKF P N +KYKGDW+KI YRSSWEA+F
Sbjct  25  MAYSGKFKPTNLQKYKGDWKKIQYRSSWEAWF  56


>gp4 head completion protein [Escherichia phage vB_EcoM_VR7]
Sequence ID: YP_004063844.1 Length: 149 
>head completion protein [Escherichia phage vB_EcoM_VR25]
Sequence ID: YP_009209906.1 Length: 149 >head completion protein [Escherichia phage vB_EcoM_VR26]
Sequence ID: YP_009213995.1 Length: 149 >gp4 head completion protein [Escherichia phage vB_EcoM_VR7]
Sequence ID: ADR32538.1 Length: 149 >head completion protein [Escherichia phage vB_EcoM_VR25]
Sequence ID: AIZ02508.1 Length: 149 >head completion protein [Escherichia phage vB_EcoM_VR26]
Sequence ID: AIZ02795.1 Length: 149  
Range 1: 1 to 33

Score:57.3 bits(180), Expect:2e-09, 
Method:Compositional matrix adjust., 
Identities:25/33(76%), Positives:28/33(84%), Gaps:0/33(0%)

Query  1   MAYSGKFIPVNKEKYKGDWRKITYRSSWEAFFH  33
           MAYSGKF P N EKYKGDW+KI YRSSWEA++ 
Sbjct  1   MAYSGKFKPTNIEKYKGDWKKIQYRSSWEAWLM  33


>head completion protein [Salmonella phage vB_SnwM_CGG4-1]
Sequence ID: YP_009286500.1 Length: 149 
>head completion protein [Salmonella phage vB_SnwM_CGG4-1]
Sequence ID: ANA49488.1 Length: 149  
Range 1: 1 to 33

Score:57.3 bits(180), Expect:3e-09, 
Method:Compositional matrix adjust., 
Identities:24/33(73%), Positives:27/33(81%), Gaps:0/33(0%)

Query  1   MAYSGKFIPVNKEKYKGDWRKITYRSSWEAFFH  33
           MAYSG+F P N +KY+GD RKITYRSSWE FF 
Sbjct  1   MAYSGRFTPTNHQKYRGDIRKITYRSSWEQFFM  33


>head completion protein [Salmonella phage vB_SenM-S16]
Sequence ID: YP_007501178.1 Length: 149 
>head completion protein [Salmonella phage STP4-a]
Sequence ID: YP_009126343.1 Length: 149 >head completion protein [Salmonella phage STML-198]
Sequence ID: YP_009148130.1 Length: 149 >head completion protein [Salmonella phage Melville]
Sequence ID: YP_009615625.1 Length: 149 >head completion protein [Salmonella phage vB_SenM-S16]
Sequence ID: AEO97086.1 Length: 149 >head completion protein [Salmonella phage STML-198]
Sequence ID: AFU64088.1 Length: 149 >head completion protein [Salmonella phage STP4-a]
Sequence ID: AHJ86990.1 Length: 149 >head completion protein [Salmonella phage Melville]
Sequence ID: ATN93113.1 Length: 149  
Range 1: 1 to 33

Score:57.3 bits(180), Expect:3e-09, 
Method:Compositional matrix adjust., 
Identities:24/33(73%), Positives:27/33(81%), Gaps:0/33(0%)

Query  1   MAYSGKFIPVNKEKYKGDWRKITYRSSWEAFFH  33
           MAYSG+F P N +KY+GD RKITYRSSWE FF 
Sbjct  1   MAYSGRFTPTNHQKYRGDIRKITYRSSWEQFFM  33


>head completion protein [Shigella phage SP18]
Sequence ID: YP_003934785.1 Length: 149 
>head completion protein [Shigella phage SP18]
Sequence ID: ADO19502.1 Length: 149  
Range 1: 1 to 33

Score:57.3 bits(180), Expect:3e-09, 
Method:Compositional matrix adjust., 
Identities:25/33(76%), Positives:28/33(84%), Gaps:0/33(0%)

Query  1   MAYSGKFIPVNKEKYKGDWRKITYRSSWEAFFH  33
           MAYSGKF P N EKYKGDW+KI YRSSWEA++ 
Sbjct  1   MAYSGKFKPTNIEKYKGDWKKIQYRSSWEAWLM  33


>gp4 head completion protein [Acinetobacter phage Ac42]
Sequence ID: YP_004009520.1 Length: 153 
>gp4 head completion protein [Acinetobacter phage Ac42]
Sequence ID: ADI96396.1 Length: 153  
Range 1: 1 to 34

Score:57.3 bits(180), Expect:3e-09, 
Method:Compositional matrix adjust., 
Identities:26/34(76%), Positives:30/34(88%), Gaps:0/34(0%)

Query  1   MAYSGKFIPVNKEKYKGDWRKITYRSSWEAFFHE  34
           MAYSGKF+PVNKEKYKGD  KI+YRSSWE +F +
Sbjct  1   MAYSGKFMPVNKEKYKGDLYKISYRSSWEHWFMK  34


>head completion protein [Escherichia phage vB_EcoM_VR20]
Sequence ID: YP_009207340.1 Length: 149 
>head completion protein [Escherichia phage vB_EcoM_VR20]
Sequence ID: AIZ02219.1 Length: 149  
Range 1: 1 to 33

Score:57.3 bits(180), Expect:3e-09, 
Method:Compositional matrix adjust., 
Identities:25/33(76%), Positives:28/33(84%), Gaps:0/33(0%)

Query  1   MAYSGKFIPVNKEKYKGDWRKITYRSSWEAFFH  33
           MAYSGKF P N EKYKGDW+KI YRSSWEA++ 
Sbjct  1   MAYSGKFKPTNIEKYKGDWKKIQYRSSWEAWLM  33


>Head completion protein [Escherichia phage EcS1]
Sequence ID: BBC78216.1 Length: 149 
Range 1: 1 to 34

Score:57.0 bits(179), Expect:3e-09, 
Method:Compositional matrix adjust., 
Identities:25/34(74%), Positives:29/34(85%), Gaps:0/34(0%)

Query  1   MAYSGKFIPVNKEKYKGDWRKITYRSSWEAFFHE  34
           MAYSGKF+P   EKYKGD+RKITYRSSWE +F +
Sbjct  1   MAYSGKFLPTKLEKYKGDFRKITYRSSWEHYFMK  34


>head completion protein [Citrobacter phage CF1 ERZ-2017]
Sequence ID: YP_009618226.1 Length: 149 
>head completion protein [Citrobacter phage CF1 ERZ-2017]
Sequence ID: AUE23040.1 Length: 149  
Range 1: 1 to 34

Score:56.4 bits(177), Expect:6e-09, 
Method:Compositional matrix adjust., 
Identities:24/34(71%), Positives:30/34(88%), Gaps:0/34(0%)

Query  1   MAYSGKFIPVNKEKYKGDWRKITYRSSWEAFFHE  34
           MAYSG+F PVN +KY+GD RKITYRSSWE++F +
Sbjct  1   MAYSGRFTPVNHQKYRGDIRKITYRSSWESWFMK  34


>head completion protein [Citrobacter phage Moon]
Sequence ID: YP_009146599.1 Length: 149 
>head completion protein [Citrobacter phage Moon]
Sequence ID: AIX12137.1 Length: 149  
Range 1: 1 to 34

Score:56.4 bits(177), Expect:6e-09, 
Method:Compositional matrix adjust., 
Identities:24/34(71%), Positives:30/34(88%), Gaps:0/34(0%)

Query  1   MAYSGKFIPVNKEKYKGDWRKITYRSSWEAFFHE  34
           MAYSG+F PVN +KY+GD RKITYRSSWE++F +
Sbjct  1   MAYSGRFTPVNHQKYRGDIRKITYRSSWESWFMK  34


>head completion protein [Enterobacter phage myPSH1140]
Sequence ID: AVR55339.1 Length: 149 
>head completion protein [Enterobacter phage prasa_myo]
Sequence ID: QGH71740.1 Length: 149  
Range 1: 1 to 34

Score:56.4 bits(177), Expect:6e-09, 
Method:Compositional matrix adjust., 
Identities:25/34(74%), Positives:30/34(88%), Gaps:0/34(0%)

Query  1   MAYSGKFIPVNKEKYKGDWRKITYRSSWEAFFHE  34
           MAYSGKF+P N EKY+GD RKITYRSSWE++F +
Sbjct  1   MAYSGKFMPKNHEKYRGDIRKITYRSSWESWFMK  34


>head completion protein [Enterobacter phage PG7]
Sequence ID: YP_009005430.1 Length: 149 
>head completion protein [Enterobacter phage PG7]
Sequence ID: AHI61069.1 Length: 149  
Range 1: 1 to 34

Score:56.4 bits(177), Expect:6e-09, 
Method:Compositional matrix adjust., 
Identities:25/34(74%), Positives:30/34(88%), Gaps:0/34(0%)

Query  1   MAYSGKFIPVNKEKYKGDWRKITYRSSWEAFFHE  34
           MAYSGKF+P N EKY+GD RKITYRSSWE++F +
Sbjct  1   MAYSGKFMPKNHEKYRGDIRKITYRSSWESWFMK  34


>gp4 head completion protein [Enterobacter phage CC31]
Sequence ID: YP_004010010.1 Length: 149 
>gp4 head completion protein [Enterobacter phage CC31]
Sequence ID: ADB81648.1 Length: 149  
Range 1: 1 to 34

Score:56.4 bits(177), Expect:7e-09, 
Method:Compositional matrix adjust., 
Identities:25/34(74%), Positives:30/34(88%), Gaps:0/34(0%)

Query  1   MAYSGKFIPVNKEKYKGDWRKITYRSSWEAFFHE  34
           MAYSGKF+P N EKY+GD RKITYRSSWE++F +
Sbjct  1   MAYSGKFMPKNHEKYRGDIRKITYRSSWESWFMK  34


>putative head completion protein [Klebsiella phage vB_KpnM_KaAlpha]
Sequence ID: QEG13209.1 Length: 149 
Range 1: 1 to 34

Score:56.4 bits(177), Expect:7e-09, 
Method:Compositional matrix adjust., 
Identities:25/34(74%), Positives:30/34(88%), Gaps:0/34(0%)

Query  1   MAYSGKFIPVNKEKYKGDWRKITYRSSWEAFFHE  34
           MAYSGKF+P N EKY+GD RKITYRSSWE++F +
Sbjct  1   MAYSGKFMPKNHEKYRGDIRKITYRSSWESWFMK  34


>head completion protein [Phage NC-G]
Sequence ID: QBP35491.1 Length: 149 
Range 1: 1 to 32

Score:56.2 bits(176), Expect:7e-09, 
Method:Compositional matrix adjust., 
Identities:24/32(75%), Positives:28/32(87%), Gaps:0/32(0%)

Query  1   MAYSGKFIPVNKEKYKGDWRKITYRSSWEAFF  32
           MAYSGKF P N +KYKGDW+KI YRSSWEA++
Sbjct  1   MAYSGKFKPTNLQKYKGDWKKIQYRSSWEAWL  32


>gp4 head completion protein [Escherichia phage JS98]
Sequence ID: YP_001595276.1 Length: 149 
>gp4 head completion protein [Escherichia phage JS10]
Sequence ID: YP_002922492.1 Length: 149 >head completion protein [Escherichia phage QL01]
Sequence ID: YP_009202881.1 Length: 149 >head completion protein [Escherichia phage WG01]
Sequence ID: YP_009323352.1 Length: 149 >head completion protein [Escherichia phage MX01]
Sequence ID: YP_009324044.1 Length: 149 >head completion protein [Enterobacteria phage vB_EcoM_IME281]
Sequence ID: AWD91135.1 Length: 149 >head completion protein [Escherichia phage EcWhh-1]
Sequence ID: QAY00184.1 Length: 149 >gp4 head completion protein [Escherichia phage JS98]
Sequence ID: AAU29275.1 Length: 149 >gp4 head completion protein [Escherichia phage JS10]
Sequence ID: ACL78369.1 Length: 149 >head completion protein [Escherichia phage QL01]
Sequence ID: AKU42807.1 Length: 149  
Range 1: 1 to 32

Score:56.2 bits(176), Expect:7e-09, 
Method:Compositional matrix adjust., 
Identities:24/32(75%), Positives:28/32(87%), Gaps:0/32(0%)

Query  1   MAYSGKFIPVNKEKYKGDWRKITYRSSWEAFF  32
           MAYSGKF P N +KYKGDW+KI YRSSWEA++
Sbjct  1   MAYSGKFKPTNLQKYKGDWKKIQYRSSWEAWL  32


>head completion protein [Escherichia phage vb_EcoM-VR5]
Sequence ID: YP_009205842.1 Length: 149 
>head completion protein [Escherichia phage vb_EcoM-VR5]
Sequence ID: AIZ01935.1 Length: 149  
Range 1: 1 to 32

Score:56.2 bits(176), Expect:7e-09, 
Method:Compositional matrix adjust., 
Identities:24/32(75%), Positives:28/32(87%), Gaps:0/32(0%)

Query  1   MAYSGKFIPVNKEKYKGDWRKITYRSSWEAFF  32
           MAYSGKF P N +KYKGDW+KI YRSSWEA++
Sbjct  1   MAYSGKFKPTNLQKYKGDWKKIQYRSSWEAWL  32


>head completion protein [Escherichia phage dhaeg]
Sequence ID: QHR70655.1 Length: 149 
>head completion protein [Escherichia phage dhabil]
Sequence ID: QHR72553.1 Length: 149  
Range 1: 1 to 32

Score:56.2 bits(176), Expect:8e-09, 
Method:Compositional matrix adjust., 
Identities:24/32(75%), Positives:28/32(87%), Gaps:0/32(0%)

Query  1   MAYSGKFIPVNKEKYKGDWRKITYRSSWEAFF  32
           MAYSGKF P N +KYKGDW+KI YRSSWEA++
Sbjct  1   MAYSGKFKPTNLQKYKGDWKKIQYRSSWEAWL  32


>putative head completion protein [Cronobacter phage S13]
Sequence ID: YP_009196545.1 Length: 154 
>putative head completion protein [Cronobacter phage S13]
Sequence ID: AIA64960.1 Length: 154  
Range 1: 1 to 35

Score:56.2 bits(176), Expect:9e-09, 
Method:Compositional matrix adjust., 
Identities:23/35(66%), Positives:28/35(80%), Gaps:0/35(0%)

Query  1   MAYSGKFIPVNKEKYKGDWRKITYRSSWEAFFHEV  35
           M+Y GKF+P NK+KY+G W KITYRSSWE F  E+
Sbjct  1   MSYMGKFVPQNKQKYRGAWDKITYRSSWEKFIMEM  35


>Phage head completion protein [Cronobacter phage Pet-CM3-4]
Sequence ID: SCN45842.1 Length: 149 
Range 1: 1 to 34

Score:55.6 bits(174), Expect:1e-08, 
Method:Compositional matrix adjust., 
Identities:24/34(71%), Positives:30/34(88%), Gaps:0/34(0%)

Query  1   MAYSGKFIPVNKEKYKGDWRKITYRSSWEAFFHE  34
           MAYSG+F+P N EKY+GD RKITYRSSWE++F +
Sbjct  1   MAYSGRFMPKNHEKYRGDIRKITYRSSWESWFMK  34


>head completion protein [Serratia phage CHI14]
Sequence ID: YP_009609479.1 Length: 149 
>head completion protein [Serratia phage CHI14]
Sequence ID: ARW57577.1 Length: 149 >head completion protein [Serratia phage CBH8]
Sequence ID: ARW57852.1 Length: 149 >head completion protein [Serratia phage X20]
Sequence ID: ARW58127.1 Length: 149  
Range 1: 1 to 34

Score:55.6 bits(174), Expect:1e-08, 
Method:Compositional matrix adjust., 
Identities:25/34(74%), Positives:28/34(82%), Gaps:0/34(0%)

Query  1   MAYSGKFIPVNKEKYKGDWRKITYRSSWEAFFHE  34
           MAYSG+F+P   EKYKGD RKITYRSSWE FF +
Sbjct  1   MAYSGRFMPNKLEKYKGDPRKITYRSSWEHFFMK  34


>head completion protein [Erwinia phage Cronus]
Sequence ID: AWD90588.1 Length: 149 
Range 1: 1 to 31

Score:54.4 bits(170), Expect:3e-08, 
Method:Compositional matrix adjust., 
Identities:23/31(74%), Positives:28/31(90%), Gaps:0/31(0%)

Query  1   MAYSGKFIPVNKEKYKGDWRKITYRSSWEAF  31
           MAYSG+F+P N +KYKGD+RKITYRSSWE +
Sbjct  1   MAYSGRFMPQNLQKYKGDFRKITYRSSWEQY  31


>head completion protein [Klebsiella phage KP179]
Sequence ID: AYD80738.1 Length: 149 
Range 1: 1 to 31

Score:54.1 bits(169), Expect:4e-08, 
Method:Compositional matrix adjust., 
Identities:24/31(77%), Positives:27/31(87%), Gaps:0/31(0%)

Query  1   MAYSGKFIPVNKEKYKGDWRKITYRSSWEAF  31
           MAYSGKF+P N  KYKGD+RKITYRS+WE F
Sbjct  1   MAYSGKFMPQNLHKYKGDFRKITYRSTWEHF  31


>decorative head protein [Serratia phage Muldoon]
Sequence ID: QFR56104.1 Length: 149 
Range 1: 1 to 29

Score:54.1 bits(169), Expect:5e-08, 
Method:Compositional matrix adjust., 
Identities:22/29(76%), Positives:27/29(93%), Gaps:0/29(0%)

Query  1   MAYSGKFIPVNKEKYKGDWRKITYRSSWE  29
           MAYSG+FIP N +KYKG+W+KITYRS+WE
Sbjct  1   MAYSGRFIPKNLQKYKGNWQKITYRSNWE  29


>gp4 head completion protein [Aeromonas phage PX29]
Sequence ID: YP_009011615.1 Length: 156 
>gp4 head completion protein [Aeromonas phage PX29]
Sequence ID: ADQ52905.1 Length: 156 >head completion protein [Aeromonas phage AsFcp_2]
Sequence ID: QAX98448.1 Length: 156 >head completion protein [Aeromonas phage AsFcp_4]
Sequence ID: QAX99480.1 Length: 156  
Range 1: 3 to 37

Score:54.1 bits(169), Expect:5e-08, 
Method:Compositional matrix adjust., 
Identities:23/35(66%), Positives:28/35(80%), Gaps:0/35(0%)

Query  1   MAYSGKFIPVNKEKYKGDWRKITYRSSWEAFFHEV  35
            AY GKF+P NKEKY+GD+ KITYRSSWE F  ++
Sbjct  3   QAYKGKFVPENKEKYRGDYSKITYRSSWELFIMKM  37


>head completion protein [Klebsiella phage vB_KpnM_GF]
Sequence ID: QBA85036.1 Length: 149 
Range 1: 1 to 32

Score:53.5 bits(167), Expect:9e-08, 
Method:Compositional matrix adjust., 
Identities:23/32(72%), Positives:27/32(84%), Gaps:0/32(0%)

Query  1   MAYSGKFIPVNKEKYKGDWRKITYRSSWEAFF  32
           MAYSGKF+P N  KYKGD+RKITYRS+WE + 
Sbjct  1   MAYSGKFMPQNLHKYKGDFRKITYRSTWEQYM  32


>head completion protein [Klebsiella phage PKO111]
Sequence ID: YP_009289410.1 Length: 149 
>head completion protein [Klebsiella phage PKO111]
Sequence ID: AKJ73034.1 Length: 149 >head completion protein [Klebsiella phage KPV15]
Sequence ID: APD20542.1 Length: 149 >head completion protein [Klebsiella phage KPN1]
Sequence ID: QEG10863.1 Length: 149  
Range 1: 1 to 32

Score:53.5 bits(167), Expect:9e-08, 
Method:Compositional matrix adjust., 
Identities:23/32(72%), Positives:27/32(84%), Gaps:0/32(0%)

Query  1   MAYSGKFIPVNKEKYKGDWRKITYRSSWEAFF  32
           MAYSGKF+P N  KYKGD+RKITYRS+WE + 
Sbjct  1   MAYSGKFMPQNLHKYKGDFRKITYRSTWEQYM  32


>head completion protein [Klebsiella phage vB_Kpn_F48]
Sequence ID: AUO78887.1 Length: 149 
>putative head completion protein [Klebsiella phage vB_KpnM_Potts1]
Sequence ID: QEG12875.1 Length: 149 >head completion protein [Klebsiella phage EI]
Sequence ID: QEM42367.1 Length: 149 >head completion protein [Klebsiella phage AmPh_EK29]
Sequence ID: QFR57203.1 Length: 149 >head completion protein [Klebsiella phage vB_Kpn_P545]
Sequence ID: QGZ15202.1 Length: 149  
Range 1: 1 to 32

Score:53.2 bits(166), Expect:9e-08, 
Method:Compositional matrix adjust., 
Identities:24/32(75%), Positives:27/32(84%), Gaps:0/32(0%)

Query  1   MAYSGKFIPVNKEKYKGDWRKITYRSSWEAFF  32
           MAYSGKF+P N  KYKGD RKITYRSSWE ++
Sbjct  1   MAYSGKFMPENISKYKGDVRKITYRSSWEQYL  32


>head completion protein [Klebsiella variicola]
Sequence ID: WP_110203415.1 Length: 149 
>head completion protein [Klebsiella phage JD18]
Sequence ID: YP_009190723.1 Length: 149 >head completion protein [Klebsiella phage KP1]
Sequence ID: AUV57499.1 Length: 149 >head completion protein [Klebsiella phage Mineola]
Sequence ID: AWY07048.1 Length: 149 >head completion protein [Klebsiella phage KPN5]
Sequence ID: QEG11569.1 Length: 149 >head completion protein [Klebsiella phage KPN6]
Sequence ID: QEG11696.1 Length: 149 >head completion protein [Klebsiella phage JIPh_Kp122]
Sequence ID: QGF21569.1 Length: 149  
Range 1: 1 to 32

Score:53.2 bits(166), Expect:1e-07, 
Method:Compositional matrix adjust., 
Identities:23/32(72%), Positives:27/32(84%), Gaps:0/32(0%)

Query  1   MAYSGKFIPVNKEKYKGDWRKITYRSSWEAFF  32
           MAYSGKF+P N  KYKGD+RKITYRS+WE + 
Sbjct  1   MAYSGKFMPQNLHKYKGDFRKITYRSTWEQYM  32


>head completion protein [Salmonella enterica subsp. enterica serovar Braenderup]
Sequence ID: EDP8999305.1 Length: 36 
Range 1: 1 to 34

Score:50.9 bits(158), Expect:1e-07, 
Method:Compositional matrix adjust., 
Identities:23/34(68%), Positives:28/34(82%), Gaps:0/34(0%)

Query  1   MAYSGKFIPVNKEKYKGDWRKITYRSSWEAFFHE  34
           MAYSGK++P N  KY+GD +KITYRS+WE FF E
Sbjct  1   MAYSGKWVPKNISKYRGDPKKITYRSNWEKFFFE  34


>head completion protein [Vibrio phage phi-Grn1]
Sequence ID: ALP47127.1 Length: 151 
Range 1: 1 to 32

Score:53.2 bits(166), Expect:1e-07, 
Method:Compositional matrix adjust., 
Identities:23/32(72%), Positives:27/32(84%), Gaps:0/32(0%)

Query  1   MAYSGKFIPVNKEKYKGDWRKITYRSSWEAFF  32
           MAYSGKF+P NK KYKG+++KI YRSSWE  F
Sbjct  1   MAYSGKFVPSNKSKYKGNYQKIEYRSSWELSF  32


>head completion protein [Vibrio phage ValKK3]
Sequence ID: YP_009201416.1 Length: 151 
>head completion protein [Vibrio phage ValKK3]
Sequence ID: AJT61154.1 Length: 151 >head completion protein [Vibrio phage phi-ST2]
Sequence ID: ALP47512.1 Length: 151 >head completion protein [Vibrio phage ValB1 HC]
Sequence ID: QBX06142.1 Length: 151  
Range 1: 1 to 32

Score:53.2 bits(166), Expect:1e-07, 
Method:Compositional matrix adjust., 
Identities:23/32(72%), Positives:27/32(84%), Gaps:0/32(0%)

Query  1   MAYSGKFIPVNKEKYKGDWRKITYRSSWEAFF  32
           MAYSGKF+P NK KYKG+++KI YRSSWE  F
Sbjct  1   MAYSGKFVPSNKSKYKGNYQKIEYRSSWELSF  32


>head completion protein [Vibrio phage nt-1]
Sequence ID: YP_008125531.1 Length: 151 
>head completion protein [Vibrio phage nt-1]
Sequence ID: AGN30382.1 Length: 151  
Range 1: 1 to 32

Score:52.9 bits(165), Expect:1e-07, 
Method:Compositional matrix adjust., 
Identities:23/32(72%), Positives:27/32(84%), Gaps:0/32(0%)

Query  1   MAYSGKFIPVNKEKYKGDWRKITYRSSWEAFF  32
           MAYSGKF+P NK KYKG+++KI YRSSWE  F
Sbjct  1   MAYSGKFVPSNKSKYKGNYQKIEYRSSWELSF  32


>endonuclease [Vibrio phage 1.081.O._10N.286.52.C2]
Sequence ID: AUR86067.1 Length: 151 
Range 1: 1 to 33

Score:52.6 bits(164), Expect:2e-07, 
Method:Compositional matrix adjust., 
Identities:22/33(67%), Positives:27/33(81%), Gaps:0/33(0%)

Query  1   MAYSGKFIPVNKEKYKGDWRKITYRSSWEAFFH  33
           MAYSGK++P NK KYKG+++KI YRSSWE  F 
Sbjct  1   MAYSGKYVPTNKSKYKGNYQKIEYRSSWELSFM  33


>gp4 [Vibrio phage KVP40]
Sequence ID: NP_899577.1 Length: 151 
>gp4 [Vibrio phage KVP40]
Sequence ID: AAQ64400.1 Length: 151 >phage head completion protein [Vibriophage phi-pp2]
Sequence ID: AFN37563.1 Length: 151 >hypothetical protein VH12019_00213 [Vibrio phage VH1_2019]
Sequence ID: QHJ74513.1 Length: 151  
Range 1: 1 to 33

Score:52.3 bits(163), Expect:2e-07, 
Method:Compositional matrix adjust., 
Identities:22/33(67%), Positives:27/33(81%), Gaps:0/33(0%)

Query  1   MAYSGKFIPVNKEKYKGDWRKITYRSSWEAFFH  33
           MAYSGK++P NK KYKG+++KI YRSSWE  F 
Sbjct  1   MAYSGKYVPTNKSKYKGNYQKIEYRSSWELSFM  33


>head completion protein [Escherichia phage teqsoen]
Sequence ID: QHR63995.1 Length: 150 
Range 1: 1 to 34

Score:52.1 bits(162), Expect:3e-07, 
Method:Compositional matrix adjust., 
Identities:23/34(68%), Positives:28/34(82%), Gaps:0/34(0%)

Query  1   MAYSGKFIPVNKEKYKGDWRKITYRSSWEAFFHE  34
           MAYSGK++P N  KY+GD +KITYRS+WE FF E
Sbjct  1   MAYSGKWVPKNISKYRGDPKKITYRSNWEKFFFE  34


>head completion [Bacillus cereus]
Sequence ID: WP_015983680.1 Length: 150 
>phage head completion protein [Escherichia phage ime09]
Sequence ID: YP_007004526.1 Length: 150 >hypothetical protein pSs1_00159 [Shigella phage pSs-1]
Sequence ID: YP_009110967.1 Length: 150 >head completion protein [Escherichia phage HY01]
Sequence ID: YP_009148589.1 Length: 150 >phage head completion protein [Yersinia phage phiD1]
Sequence ID: YP_009149391.1 Length: 150 >head completion protein [Yersinia phage PST]
Sequence ID: YP_009153746.1 Length: 150 >head completion [Escherichia phage AR1]
Sequence ID: YP_009167964.1 Length: 150 >hypothetical protein [Escherichia phage slur14]
Sequence ID: YP_009180649.1 Length: 150 >head completion protein [Shigella phage SHFML-11]
Sequence ID: YP_009277520.1 Length: 150 >head completion protein [Escherichia phage UFV-AREG1]
Sequence ID: YP_009281483.1 Length: 150 >head completion protein [Shigella phage SHBML-50-1]
Sequence ID: YP_009288513.1 Length: 150 >head completion protein [Shigella phage Sf22]
Sequence ID: YP_009614800.1 Length: 150 >head completion protein [Shigella phage Sf24]
Sequence ID: YP_009619082.1 Length: 150 >head completion [Enterobacteria phage RB32] [Escherichia phage slur03]
Sequence ID: YP_009625101.1 Length: 150 >head completion [Escherichia virus RB32]
Sequence ID: YP_803090.1 Length: 150 >head completion [Escherichia phage RB32]
Sequence ID: ABI94972.1 Length: 150 >head completion protein [Enterobacteria phage RB33]
Sequence ID: AIT74787.1 Length: 150 >putative head completion [Escherichia phage PEC04]
Sequence ID: AKN44738.1 Length: 150 >head completion protein [Enterobacteria phage Kha5h]
Sequence ID: ANZ51773.1 Length: 150 >head completion protein [Shigella phage SH7]
Sequence ID: APC45015.1 Length: 150 >head completion protein [Salmonella phage SG1]
Sequence ID: ASZ76062.1 Length: 150 >head completion protein [Escherichia phage ECO4]
Sequence ID: ASZ77273.1 Length: 150 >head completion protein [Shigella phage Sf23]
Sequence ID: ATE86678.1 Length: 150 >head completion protein [Citrobacter phage vB_CroM_CrRp10]
Sequence ID: AUV59518.1 Length: 150 >head completion protein [Escherichia phage vB_EcoM-fFiEco06]
Sequence ID: AUV61010.1 Length: 150 >head completion protein [Escherichia phage vB_EcoM-fHoEco02]
Sequence ID: AUV61283.1 Length: 150 >head completion protein [Shigella phage Sf25]
Sequence ID: AUV63283.1 Length: 150 >head completion protein [Enterobacteria phage vB_EcoM_IME339]
Sequence ID: AWD91532.1 Length: 150 >head completion protein [Escherichia phage vB_EcoM_JB75]
Sequence ID: AXC34099.1 Length: 150 >head completion protein [Enterobacteria phage T6]
Sequence ID: AXN58178.1 Length: 150 >head completion protein [Escherichia phage vB_vPM_PD112]
Sequence ID: AYD85414.1 Length: 150 >head completion protein [Yersinia phage PYPS2T]
Sequence ID: AYJ74659.1 Length: 150 >head completion protein [Salmonella enterica]
Sequence ID: EBK7480214.1 Length: 150 >head completion protein [Salmonella enterica subsp. enterica serovar Braenderup]
Sequence ID: EDB5153586.1 Length: 150 >putative head completion protein [Escherichia phage vB_EcoM_G2133]
Sequence ID: QBO60889.1 Length: 150 >putative head completion protein [Escherichia phage vB_EcoM_G29]
Sequence ID: QBO64471.1 Length: 150 >putative head completion protein [Escherichia phage vB_EcoM_G4500]
Sequence ID: QBO65843.1 Length: 150 >putative head completion protein [Escherichia phage vB_EcoM_KAW1E185]
Sequence ID: QBQ78435.1 Length: 150 >putative head completion protein [Escherichia phage vB_EcoM_R5505]
Sequence ID: QBQ79760.1 Length: 150 >head completion protein [Escherichia phage vB_EcoM-Sa45lw]
Sequence ID: QDF15172.1 Length: 150 >head completion [Shigella phage JK23]
Sequence ID: QEG05188.1 Length: 150 >head completion [Shigella phage JK38]
Sequence ID: QEG05994.1 Length: 150 >head completion protein [Escherichia phage teqhad]
Sequence ID: QHR63502.1 Length: 150 >head completion protein [Escherichia phage teqhal]
Sequence ID: QHR63801.1 Length: 150 >head completion protein [Escherichia phage teqskov]
Sequence ID: QHR64301.1 Length: 150 >head completion protein [Escherichia phage teqdroes]
Sequence ID: QHR64628.1 Length: 150 >hypothetical protein [Escherichia phage slur08]
Sequence ID: CUL02645.1 Length: 150 >Phage head completion protein [Yersinia phage fPS-2]
Sequence ID: VEV89759.1 Length: 150 >head completion protein [Escherichia phage KIT03]
Sequence ID: BBG28665.1 Length: 150  
Range 1: 1 to 34

Score:52.1 bits(162), Expect:4e-07, 
Method:Compositional matrix adjust., 
Identities:23/34(68%), Positives:28/34(82%), Gaps:0/34(0%)

Query  1   MAYSGKFIPVNKEKYKGDWRKITYRSSWEAFFHE  34
           MAYSGK++P N  KY+GD +KITYRS+WE FF E
Sbjct  1   MAYSGKWVPKNISKYRGDPKKITYRSNWEKFFFE  34


>head completion protein [Shigella virus KRT47]
Sequence ID: QHB43174.1 Length: 150 
Range 1: 1 to 34

Score:52.1 bits(162), Expect:4e-07, 
Method:Compositional matrix adjust., 
Identities:23/34(68%), Positives:28/34(82%), Gaps:0/34(0%)

Query  1   MAYSGKFIPVNKEKYKGDWRKITYRSSWEAFFHE  34
           MAYSGK++P N  KY+GD +KITYRS+WE FF E
Sbjct  1   MAYSGKWVPKNISKYRGDPKKITYRSNWEKFFFE  34


>putative head completion protein [Salmonella phage pSe_SNUABM_01]
Sequence ID: QHA33519.1 Length: 150 
Range 1: 1 to 34

Score:51.8 bits(161), Expect:4e-07, 
Method:Compositional matrix adjust., 
Identities:23/34(68%), Positives:28/34(82%), Gaps:0/34(0%)

Query  1   MAYSGKFIPVNKEKYKGDWRKITYRSSWEAFFHE  34
           MAYSGK++P N  KY+GD +KITYRS+WE FF E
Sbjct  1   MAYSGKWVPKNISKYRGDPKKITYRSNWEKFFFE  34


>MULTISPECIES: head completion protein [Enterobacteriaceae]
Sequence ID: WP_015995971.1 Length: 150 
>gp4 head completion [Escherichia virus RB14]
Sequence ID: YP_002854483.1 Length: 150 >head completion protein [Enterobacteria phage RB27]
Sequence ID: YP_009102352.1 Length: 150 >phage head completion protein [Escherichia phage ECML-134]
Sequence ID: YP_009102619.1 Length: 150 >gp4 head completion [Enterobacteria phage RB14] [Escherichia phage slur02]
Sequence ID: YP_009210334.1 Length: 150 >head completion protein [Shigella phage SHFML-26]
Sequence ID: YP_009279139.1 Length: 150 >head completion [Escherichia phage HY03]
Sequence ID: YP_009284008.1 Length: 150 >head completion protein [Shigella phage Sf21]
Sequence ID: YP_009618957.1 Length: 150 >hypothetical protein [Escherichia phage slur04]
Sequence ID: YP_009625365.1 Length: 150 >gp4 head completion [Escherichia phage RB14]
Sequence ID: ACP30791.1 Length: 150 >head completion protein [Enterobacteria phage GiZh]
Sequence ID: ANZ51574.1 Length: 150 >putative head completion protein [Escherichia phage vB_EcoM-G28]
Sequence ID: AVH85977.1 Length: 150 >head completion protein [Enterobacteria phage vB_EcoM_IME340]
Sequence ID: AWD91788.1 Length: 150 >head completion protein [Escherichia phage vB_EcoM_NBG2]
Sequence ID: AWM12081.1 Length: 150 >head completion protein [Escherichia phage T2]
Sequence ID: AYD82745.1 Length: 150 >head completion protein [Escherichia phage vB_EcoM_DalCa]
Sequence ID: AYP69836.1 Length: 150 >putative head completion protein [Escherichia phage D5505]
Sequence ID: QBO61156.1 Length: 150 >putative head completion protein [Escherichia phage vB_EcoM_G4498]
Sequence ID: QBO64192.1 Length: 150 >putative head completion protein [Escherichia phage vB_EcoM_G50]
Sequence ID: QBO65019.1 Length: 150 >putative head completion protein [Escherichia phage vB_EcoM_G2540-3]
Sequence ID: QBO65554.1 Length: 150 >head completion protein [Escherichia phage EcNP1]
Sequence ID: QCQ57127.1 Length: 150 >head completion protein [Escherichia virus VEc20]
Sequence ID: QDK04275.1 Length: 150 >hypothetical protein [Escherichia phage slur11]
Sequence ID: CUL02919.1 Length: 150 >hypothetical protein [Escherichia phage slur13]
Sequence ID: CUL03705.1 Length: 150 >Phage head completion protein [Yersinia phage fPS-90]
Sequence ID: VEV88993.1 Length: 150 >Phage head completion protein [Yersinia phage fPS-65]
Sequence ID: VEV89410.1 Length: 150 >Phage head completion protein [Escherichia virus T4]
Sequence ID: VUF55530.1 Length: 150 >head completion protein [Escherichia phage PP01]
Sequence ID: BBC14482.1 Length: 150  
Range 1: 1 to 34

Score:51.8 bits(161), Expect:4e-07, 
Method:Compositional matrix adjust., 
Identities:23/34(68%), Positives:28/34(82%), Gaps:0/34(0%)

Query  1   MAYSGKFIPVNKEKYKGDWRKITYRSSWEAFFHE  34
           MAYSGK++P N  KY+GD +KITYRS+WE FF E
Sbjct  1   MAYSGKWVPKNISKYRGDPKKITYRSNWEKFFFE  34


>head completion protein [Escherichia phage MLF4]
Sequence ID: AYR03739.1 Length: 150 
>gp4 head completion protein [Shigella phage SfPhi01]
Sequence ID: BBI58276.1 Length: 150  
Range 1: 1 to 34

Score:51.8 bits(161), Expect:4e-07, 
Method:Compositional matrix adjust., 
Identities:23/34(68%), Positives:28/34(82%), Gaps:0/34(0%)

Query  1   MAYSGKFIPVNKEKYKGDWRKITYRSSWEAFFHE  34
           MAYSGK++P N  KY+GD +KITYRS+WE FF E
Sbjct  1   MAYSGKWVPKNISKYRGDPKKITYRSNWEKFFFE  34


>gp4 head completion protein [Escherichia virus T4]
Sequence ID: NP_049755.1 Length: 150 
>gp4 head completion [Enterobacteria phage RB51]
Sequence ID: YP_002854105.1 Length: 150 >putative head completion protein [Shigella phage Shfl2]
Sequence ID: YP_004415042.1 Length: 150 >head completion protein [Escherichia phage vB_EcoM_ACG-C40]
Sequence ID: YP_006986700.1 Length: 150 >head completion protein [Escherichia phage wV7]
Sequence ID: YP_007004890.1 Length: 150 >head completion protein [Escherichia phage vB_EcoM_112]
Sequence ID: YP_009030756.1 Length: 150 >head completion protein [Escherichia phage RB3]
Sequence ID: YP_009098532.1 Length: 150 >head completion protein [Enterobacteria phage RB68]
Sequence ID: YP_009167519.1 Length: 150 >hypothetical protein [Escherichia phage slur07]
Sequence ID: YP_009197307.1 Length: 150 >head completion protein [Escherichia phage vB_EcoM-UFV13]
Sequence ID: YP_009290416.1 Length: 150 >RecName: Full=Head completion protein Gp50; AltName: Full=Protein Gp4 [Escherichia virus T4]
Sequence ID: P15075.2 Length: 150 >gp4 head completion protein [Escherichia phage T4]
Sequence ID: AAD42481.1 Length: 150 >head completion protein [Enterobacteria phage T4T]
Sequence ID: ADJ39863.1 Length: 150 >head completion protein [Enterobacteria phage RB5]
Sequence ID: AIT73154.1 Length: 150 >head completion protein [Enterobacteria phage RB6]
Sequence ID: AIT73425.1 Length: 150 >head completion protein [Enterobacteria phage RB7]
Sequence ID: AIT73696.1 Length: 150 >head completion protein [Enterobacteria phage RB9]
Sequence ID: AIT73968.1 Length: 150 >head completion protein [Enterobacteria phage RB10]
Sequence ID: AIT74241.1 Length: 150 >head completion protein [Enterobacteria phage RB55]
Sequence ID: AIT75057.1 Length: 150 >head completion protein [Enterobacteria phage RB59]
Sequence ID: AIT75330.1 Length: 150 >hypothetical protein ECTP7_01305 [Escherichia coli O157 typing phage 7]
Sequence ID: AKE46161.1 Length: 150 >head completion protein [Escherichia phage PE37]
Sequence ID: ANH49718.1 Length: 150 >head completion protein [Enterobacteria phage Aplg8]
Sequence ID: ANZ50749.1 Length: 150 >head completion protein [Escherichia phage YUEEL01]
Sequence ID: APU02779.1 Length: 150 >head completion protein [Escherichia phage EC121]
Sequence ID: ASZ76979.1 Length: 150 >head completion protein [Enterobacteria phage RB18]
Sequence ID: AXF42457.1 Length: 150 >putative head completion protein [Escherichia phage vB_EcoM_G2540]
Sequence ID: QBO63386.1 Length: 150 >putative head completion protein [Escherichia phage vB_EcoM_G10400]
Sequence ID: QBO63664.1 Length: 150 >putative head completion protein [Escherichia phage vB_EcoM_G4507]
Sequence ID: QBO66116.1 Length: 150 >putative head completion protein [Escherichia phage vB_EcoM_G9062]
Sequence ID: QBQ77931.1 Length: 150 >putative head completion protein [Escherichia phage vB_EcoM_OE5505]
Sequence ID: QBQ79478.1 Length: 150 >putative head completion protein [Escherichia phage vB_EcoM_G8]
Sequence ID: QBQ80031.1 Length: 150 >head completion protein [Shigella phage CM8]
Sequence ID: QEG04832.1 Length: 150  
Range 1: 1 to 34

Score:51.8 bits(161), Expect:4e-07, 
Method:Compositional matrix adjust., 
Identities:23/34(68%), Positives:28/34(82%), Gaps:0/34(0%)

Query  1   MAYSGKFIPVNKEKYKGDWRKITYRSSWEAFFHE  34
           MAYSGK++P N  KY+GD +KITYRS+WE FF E
Sbjct  1   MAYSGKWVPKNISKYRGDPKKITYRSNWEKFFFE  34


>head completion protein [Klebsiella phage Marfa]
Sequence ID: QDB71809.1 Length: 149 
Range 1: 1 to 32

Score:51.5 bits(160), Expect:5e-07, 
Method:Compositional matrix adjust., 
Identities:23/32(72%), Positives:26/32(81%), Gaps:0/32(0%)

Query  1   MAYSGKFIPVNKEKYKGDWRKITYRSSWEAFF  32
           MAY GKF+P N  KYKGD RKITYRSSWE ++
Sbjct  1   MAYKGKFMPENISKYKGDVRKITYRSSWEQYL  32


>gp4 head completion protein [Aeromonas virus Aeh1]
Sequence ID: NP_944080.1 Length: 156 
>gp4 head completion protein [Aeromonas virus Aeh1]
Sequence ID: AAQ17857.1 Length: 156  
Range 1: 4 to 37

Score:51.2 bits(159), Expect:7e-07, 
Method:Compositional matrix adjust., 
Identities:22/34(65%), Positives:26/34(76%), Gaps:0/34(0%)

Query  2   AYSGKFIPVNKEKYKGDWRKITYRSSWEAFFHEV  35
            Y GKF+P NKEKY+GD  KITYRSSWE F  ++
Sbjct  4   TYKGKFVPENKEKYRGDASKITYRSSWELFIMKM  37


>head completion protein [Aeromonas phage Ah1]
Sequence ID: AUE22725.1 Length: 156 
Range 1: 4 to 37

Score:51.2 bits(159), Expect:7e-07, 
Method:Compositional matrix adjust., 
Identities:22/34(65%), Positives:26/34(76%), Gaps:0/34(0%)

Query  2   AYSGKFIPVNKEKYKGDWRKITYRSSWEAFFHEV  35
            Y GKF+P NKEKY+GD  KITYRSSWE F  ++
Sbjct  4   TYKGKFVPENKEKYRGDASKITYRSSWELFIMKM  37


>gp4 head completion protein [Acinetobacter phage Acj61]
Sequence ID: YP_004009774.1 Length: 149 
>gp4 head completion protein [Acinetobacter phage Acj61]
Sequence ID: ADG36122.1 Length: 149  
Range 1: 1 to 33

Score:50.9 bits(158), Expect:8e-07, 
Method:Compositional matrix adjust., 
Identities:22/33(67%), Positives:26/33(78%), Gaps:0/33(0%)

Query  1   MAYSGKFIPVNKEKYKGDWRKITYRSSWEAFFH  33
           MAYSG F+P N+EKYKG+  KI YRS+WE FF 
Sbjct  1   MAYSGSFMPKNREKYKGEITKIHYRSNWEKFFM  33


>head completion protein [Pseudomonas phage PspYZU05]
Sequence ID: ASD52061.1 Length: 149 
Range 1: 1 to 29

Score:50.9 bits(158), Expect:9e-07, 
Method:Compositional matrix adjust., 
Identities:22/29(76%), Positives:24/29(82%), Gaps:0/29(0%)

Query  1   MAYSGKFIPVNKEKYKGDWRKITYRSSWE  29
           MAYSG F+P N +KYKGD RKI YRSSWE
Sbjct  1   MAYSGGFMPTNHQKYKGDLRKIKYRSSWE  29


>head completion protein [Aeromonas phage Asfd_1]
Sequence ID: QBX32829.1 Length: 150 
Range 1: 1 to 34

Score:50.6 bits(157), Expect:1e-06, 
Method:Compositional matrix adjust., 
Identities:24/34(71%), Positives:28/34(82%), Gaps:0/34(0%)

Query  1   MAYSGKFIPVNKEKYKGDWRKITYRSSWEAFFHE  34
           MAYSGKF P N +KYKGD  KITYRSSWEA++ +
Sbjct  1   MAYSGKFRPKNLDKYKGDPTKITYRSSWEAWLMK  34


>head completion protein [Escherichia phage SF]
Sequence ID: AWY07846.1 Length: 149 
>hypothetical protein DPMPNEAM_00010 [Escherichia phage p000y]
Sequence ID: AYN56449.1 Length: 149 >head completion protein [Escherichia phage OLB35]
Sequence ID: AYR04067.1 Length: 149  
Range 1: 1 to 34

Score:50.6 bits(157), Expect:1e-06, 
Method:Compositional matrix adjust., 
Identities:23/34(68%), Positives:28/34(82%), Gaps:0/34(0%)

Query  1   MAYSGKFIPVNKEKYKGDWRKITYRSSWEAFFHE  34
           MAYSGK++P N +KY+GD  KITYRS+WE FF E
Sbjct  1   MAYSGKWVPKNLKKYRGDHTKITYRSNWEKFFFE  34


>head completion protein [Escherichia phage vB_EcoM_PhAPEC2]
Sequence ID: YP_009056738.1 Length: 149 
>head completion protein [Escherichia phage vB_EcoM_PhAPEC2]
Sequence ID: AHV82855.1 Length: 149 >head completion protein [Escherichia phage phiE142]
Sequence ID: ALY07979.1 Length: 149 >head completion protein [Escherichia phage phiC120]
Sequence ID: ARM70709.1 Length: 149 >head completion protein [Escherichia phage phiC120]
Sequence ID: ARM70975.1 Length: 149  
Range 1: 1 to 34

Score:50.6 bits(157), Expect:1e-06, 
Method:Compositional matrix adjust., 
Identities:23/34(68%), Positives:28/34(82%), Gaps:0/34(0%)

Query  1   MAYSGKFIPVNKEKYKGDWRKITYRSSWEAFFHE  34
           MAYSGK++P N +KY+GD  KITYRS+WE FF E
Sbjct  1   MAYSGKWVPKNLKKYRGDHTKITYRSNWEKFFFE  34


>head completion protein [Escherichia phage vB_EcoM_JS09]
Sequence ID: YP_009037346.1 Length: 149 
>head completion protein [Escherichia phage APCEc01]
Sequence ID: YP_009225105.1 Length: 149 >head completion protein [Shigella phage SHSML-52-1]
Sequence ID: YP_009289133.1 Length: 149 >head completion protein [Enterobacteria phage ATK47]
Sequence ID: ANZ51047.1 Length: 149 >head completion protein [Enterobacteria phage ATK48]
Sequence ID: ANZ51171.1 Length: 149 >putative head completion protein [Escherichia phage vB_EcoM_G2285]
Sequence ID: QBO62579.1 Length: 149 >putative head completion protein [Escherichia phage vB_EcoM_G2469]
Sequence ID: QBO62850.1 Length: 149 >putative head completion protein [Escherichia phage vB_EcoM_G53]
Sequence ID: QBO65296.1 Length: 149 >putative head completion protein [Escherichia phage vB_EcoM_KAW3E185]
Sequence ID: QBQ78710.1 Length: 149 >head completion protein [Shigella phage SSE1]
Sequence ID: QBZ70896.1 Length: 149 >head completion protein [Shigella phage JK42]
Sequence ID: QEG06273.1 Length: 149 >head completion protein [Shigella phage JK45]
Sequence ID: QEG06546.1 Length: 149 >head completion protein [Escherichia phage FP43]
Sequence ID: QGT55165.1 Length: 149 >head completion protein [Escherichia phage mogra]
Sequence ID: QHR67031.1 Length: 149 >head completion protein [Escherichia virus vB_Eco_mar005P1]
Sequence ID: VCU43225.1 Length: 149  
Range 1: 1 to 34

Score:50.6 bits(157), Expect:1e-06, 
Method:Compositional matrix adjust., 
Identities:23/34(68%), Positives:28/34(82%), Gaps:0/34(0%)

Query  1   MAYSGKFIPVNKEKYKGDWRKITYRSSWEAFFHE  34
           MAYSGK++P N +KY+GD  KITYRS+WE FF E
Sbjct  1   MAYSGKWVPKNLKKYRGDHTKITYRSNWEKFFFE  34


>hypothetical protein KEPCLCAE_00089 [Escherichia phage p000v]
Sequence ID: AYN56265.1 Length: 149 
Range 1: 1 to 34

Score:50.6 bits(157), Expect:1e-06, 
Method:Compositional matrix adjust., 
Identities:23/34(68%), Positives:28/34(82%), Gaps:0/34(0%)

Query  1   MAYSGKFIPVNKEKYKGDWRKITYRSSWEAFFHE  34
           MAYSGK++P N +KY+GD  KITYRS+WE FF E
Sbjct  1   MAYSGKWVPKNLKKYRGDHTKITYRSNWEKFFFE  34


>head completion protein [Shigella phage Shf125875]
Sequence ID: YP_009100695.1 Length: 149 
>hypothetical protein ECTP3_00249 [Escherichia coli O157 typing phage 3]
Sequence ID: YP_009592808.1 Length: 149 >hypothetical protein ECTP6_01031 [Escherichia coli O157 typing phage 6]
Sequence ID: YP_009593148.1 Length: 149 >head completion protein [Escherichia phage ST0]
Sequence ID: YP_009608515.1 Length: 149 >hypothetical protein ECTP13_02111 [Escherichia coli O157 typing phage 13]
Sequence ID: AKE46887.1 Length: 149 >head completion protein [Escherichia phage vB_EcoM_NBG1]
Sequence ID: AWM11813.1 Length: 149 >hypothetical protein FFEPELFE_00120 [Shigella phage phi25-307]
Sequence ID: AYD79360.1 Length: 149 >head completion protein [Salmonella enterica subsp. enterica]
Sequence ID: EAA6275616.1 Length: 149 >head completion protein [Escherichia phage PHB12]
Sequence ID: QBP05770.1 Length: 149 >putative head completion protein [Escherichia phage vB_EcoM_WFbE185]
Sequence ID: QBQ77662.1 Length: 149 >putative head completion protein [Escherichia phage vB_EcoM_MM02]
Sequence ID: QBQ79209.1 Length: 149 >head completion protein [Escherichia phage mobillu]
Sequence ID: QHR72656.1 Length: 149 >head completion protein [Escherichia phage moskry]
Sequence ID: QHR76614.1 Length: 149  
Range 1: 1 to 34

Score:50.6 bits(157), Expect:1e-06, 
Method:Compositional matrix adjust., 
Identities:23/34(68%), Positives:28/34(82%), Gaps:0/34(0%)

Query  1   MAYSGKFIPVNKEKYKGDWRKITYRSSWEAFFHE  34
           MAYSGK++P N +KY+GD  KITYRS+WE FF E
Sbjct  1   MAYSGKWVPKNLKKYRGDHTKITYRSNWEKFFFE  34


>head completion protein [Shigella phage JK36]
Sequence ID: QEG05736.1 Length: 149 
>head completion protein [Escherichia phage moha]
Sequence ID: QHR68162.1 Length: 149  
Range 1: 1 to 34

Score:50.6 bits(157), Expect:1e-06, 
Method:Compositional matrix adjust., 
Identities:23/34(68%), Positives:28/34(82%), Gaps:0/34(0%)

Query  1   MAYSGKFIPVNKEKYKGDWRKITYRSSWEAFFHE  34
           MAYSGK++P N +KY+GD  KITYRS+WE FF E
Sbjct  1   MAYSGKWVPKNLKKYRGDHTKITYRSNWEKFFFE  34


>putative head completion protein [Escherichia phage vB_EcoM_WFL6982]
Sequence ID: QBQ76909.1 Length: 149 
>putative head completion protein [Escherichia phage vB_EcoM_WFK]
Sequence ID: QBQ77170.1 Length: 149  
Range 1: 1 to 34

Score:50.6 bits(157), Expect:1e-06, 
Method:Compositional matrix adjust., 
Identities:23/34(68%), Positives:28/34(82%), Gaps:0/34(0%)

Query  1   MAYSGKFIPVNKEKYKGDWRKITYRSSWEAFFHE  34
           MAYSGK++P N +KY+GD  KITYRS+WE FF E
Sbjct  1   MAYSGKWVPKNLKKYRGDHTKITYRSNWEKFFFE  34


>head completion protein [Escherichia phage RB69]
Sequence ID: NP_861852.1 Length: 149 
>gp4 head completion protein [Escherichia phage RB69]
Sequence ID: AAP76061.1 Length: 149  
Range 1: 1 to 34

Score:50.6 bits(157), Expect:1e-06, 
Method:Compositional matrix adjust., 
Identities:23/34(68%), Positives:28/34(82%), Gaps:0/34(0%)

Query  1   MAYSGKFIPVNKEKYKGDWRKITYRSSWEAFFHE  34
           MAYSGK++P N +KY+GD  KITYRS+WE FF E
Sbjct  1   MAYSGKWVPKNLKKYRGDHTKITYRSNWEKFFFE  34


>putative head completion protein [Escherichia phage vB_EcoM_G37-3]
Sequence ID: QBO64729.1 Length: 157 
Range 1: 6 to 33

Score:50.3 bits(156), Expect:2e-06, 
Method:Compositional matrix adjust., 
Identities:22/28(79%), Positives:24/28(85%), Gaps:0/28(0%)

Query  2   AYSGKFIPVNKEKYKGDWRKITYRSSWE  29
            Y GK++P NKEKYKGD RKITYRSSWE
Sbjct  6   TYKGKYVPENKEKYKGDIRKITYRSSWE  33


>head completion protein [Escherichia phage RB49]
Sequence ID: NP_891703.1 Length: 157 
>head completion protein [Escherichia phage JSE]
Sequence ID: YP_002922208.1 Length: 157 >Putative head completion protein [Enterobacteria phage GEC-3S]
Sequence ID: YP_009118816.1 Length: 157 >head completion protein [Escherichia phage ECD7]
Sequence ID: YP_009602095.1 Length: 157 >head completion protein [Shigella phage Sf20]
Sequence ID: AUV63821.1 Length: 157 >hypothetical protein [Escherichia virus KFS-EC]
Sequence ID: AXF53169.1 Length: 157 >putative head completion protein [Escherichia phage vB_EcoM_G2248]
Sequence ID: QBO62287.1 Length: 157 >putative head completion protein [Escherichia phage vB_EcoM_G5211]
Sequence ID: QBO66374.1 Length: 157 >head completion protein [Escherichia virus Ec_Makalu_003]
Sequence ID: QHJ73080.1 Length: 157 >head completion protein [Escherichia virus Ec_Makalu_001]
Sequence ID: QHJ73351.1 Length: 157 >head completion protein [Escherichia phage kaaroe]
Sequence ID: QHR66081.1 Length: 157 >head completion protein [Escherichia phage kvi]
Sequence ID: QHR71482.1 Length: 157  
Range 1: 6 to 33

Score:50.3 bits(156), Expect:2e-06, 
Method:Compositional matrix adjust., 
Identities:22/28(79%), Positives:24/28(85%), Gaps:0/28(0%)

Query  2   AYSGKFIPVNKEKYKGDWRKITYRSSWE  29
            Y GK++P NKEKYKGD RKITYRSSWE
Sbjct  6   TYKGKYVPENKEKYKGDIRKITYRSSWE  33


>head completion protein [Escherichia phage vB_EcoM_PHB13]
Sequence ID: QBQ74112.1 Length: 157 
>head completion protein [Escherichia virus Ec_Makalu_002]
Sequence ID: QGS83737.1 Length: 157  
Range 1: 6 to 33

Score:50.3 bits(156), Expect:2e-06, 
Method:Compositional matrix adjust., 
Identities:22/28(79%), Positives:24/28(85%), Gaps:0/28(0%)

Query  2   AYSGKFIPVNKEKYKGDWRKITYRSSWE  29
            Y GK++P NKEKYKGD RKITYRSSWE
Sbjct  6   TYKGKYVPENKEKYKGDIRKITYRSSWE  33


>head completion protein [Escherichia phage E26]
Sequence ID: QHB48730.1 Length: 157 
Range 1: 6 to 33

Score:50.3 bits(156), Expect:2e-06, 
Method:Compositional matrix adjust., 
Identities:22/28(79%), Positives:24/28(85%), Gaps:0/28(0%)

Query  2   AYSGKFIPVNKEKYKGDWRKITYRSSWE  29
            Y GK++P NKEKYKGD RKITYRSSWE
Sbjct  6   TYKGKYVPENKEKYKGDIRKITYRSSWE  33


>head completion protein [Acinetobacter phage ZZ1]
Sequence ID: YP_006489168.1 Length: 149 
>head completion protein [Acinetobacter phage ZZ1]
Sequence ID: AEJ90213.1 Length: 149 >head completion protein [Acinetobacter phage Henu6]
Sequence ID: QAU04014.1 Length: 149  
Range 1: 1 to 34

Score:49.7 bits(154), Expect:2e-06, 
Method:Compositional matrix adjust., 
Identities:21/34(62%), Positives:26/34(76%), Gaps:0/34(0%)

Query  1   MAYSGKFIPVNKEKYKGDWRKITYRSSWEAFFHE  34
           MAYSG+FIP NK KY+G   KI YRS+WE F+ +
Sbjct  1   MAYSGRFIPKNKNKYRGKIDKIQYRSTWEKFYMD  34


>head completion protein [Aeromonas phage AS-gz]
Sequence ID: YP_009613216.1 Length: 150 
>head completion protein [Aeromonas phage AS-gz]
Sequence ID: ASU00765.1 Length: 150 >head completion protein [Aeromonas phage 60AhydR15PP]
Sequence ID: AWH15552.1 Length: 150  
Range 1: 1 to 30

Score:49.4 bits(153), Expect:3e-06, 
Method:Compositional matrix adjust., 
Identities:24/30(80%), Positives:25/30(83%), Gaps:0/30(0%)

Query  1   MAYSGKFIPVNKEKYKGDWRKITYRSSWEA  30
           MAYSGKF P N EKYKG+  KITYRSSWEA
Sbjct  1   MAYSGKFRPKNIEKYKGNADKITYRSSWEA  30


>gp4 head completion [Acinetobacter virus 133]
Sequence ID: YP_004300733.1 Length: 156 
>gp4 head completion [Acinetobacter virus 133]
Sequence ID: ADJ19467.1 Length: 156  
Range 1: 1 to 34

Score:49.4 bits(153), Expect:4e-06, 
Method:Compositional matrix adjust., 
Identities:21/34(62%), Positives:26/34(76%), Gaps:0/34(0%)

Query  1   MAYSGKFIPVNKEKYKGDWRKITYRSSWEAFFHE  34
           MAYSGK++  N  KY+GD+ KITYRS+WE F  E
Sbjct  1   MAYSGKYVVKNVHKYRGDYTKITYRSTWEKFMME  34


>gp4 head completion protein [Acinetobacter phage Acj9]
Sequence ID: YP_004010295.1 Length: 149 
>gp4 head completion protein [Acinetobacter phage Acj9]
Sequence ID: ADG60058.1 Length: 149  
Range 1: 1 to 34

Score:49.1 bits(152), Expect:4e-06, 
Method:Compositional matrix adjust., 
Identities:21/34(62%), Positives:27/34(79%), Gaps:0/34(0%)

Query  1   MAYSGKFIPVNKEKYKGDWRKITYRSSWEAFFHE  34
           MA+SG+F+P NK KY+G   KITYRSSWE F+ +
Sbjct  1   MAHSGRFVPKNKMKYRGHVDKITYRSSWELFYMK  34


>head completion protein [Salmonella enterica subsp. enterica]
Sequence ID: EDU9380971.1 Length: 150 
Range 1: 1 to 34

Score:49.1 bits(152), Expect:4e-06, 
Method:Compositional matrix adjust., 
Identities:23/34(68%), Positives:27/34(79%), Gaps:0/34(0%)

Query  1   MAYSGKFIPVNKEKYKGDWRKITYRSSWEAFFHE  34
           MAYSGK+ P N  KY+GD +KITYRS+WE FF E
Sbjct  1   MAYSGKWGPKNISKYRGDPKKITYRSNWEKFFFE  34


>head completion protein [Aeromonas phage Aes508]
Sequence ID: YP_007010813.1 Length: 150 
>head completion protein [Aeromonas phage Aes508]
Sequence ID: AFQ97206.1 Length: 150  
Range 1: 1 to 30

Score:49.1 bits(152), Expect:4e-06, 
Method:Compositional matrix adjust., 
Identities:24/30(80%), Positives:25/30(83%), Gaps:0/30(0%)

Query  1   MAYSGKFIPVNKEKYKGDWRKITYRSSWEA  30
           MAYSGKF P N EKYKG+  KITYRSSWEA
Sbjct  1   MAYSGKFRPKNIEKYKGNVDKITYRSSWEA  30


>head completion protein [Aeromonas virus 44RR2]
Sequence ID: NP_932491.1 Length: 150 
>gp4 [Aeromonas virus 31]
Sequence ID: YP_238863.1 Length: 150 >head completion protein [Aeromonas phage 44RR2.8t.2]
Sequence ID: APU00608.1 Length: 150 >head completion protein [Aeromonas phage 31.2]
Sequence ID: APU01029.1 Length: 150 >head completion protein [Aeromonas phage L9-6]
Sequence ID: APU01938.1 Length: 150 >head completion protein [Aeromonas phage Riv-10]
Sequence ID: APU02190.1 Length: 150 >head completion protein [Aeromonas phage SW69-9]
Sequence ID: APU02436.1 Length: 150  
Range 1: 1 to 34

Score:48.5 bits(150), Expect:7e-06, 
Method:Compositional matrix adjust., 
Identities:23/34(68%), Positives:26/34(76%), Gaps:0/34(0%)

Query  1   MAYSGKFIPVNKEKYKGDWRKITYRSSWEAFFHE  34
           MAYSGKF P N  KY GD  KITYRSSWEA++ +
Sbjct  1   MAYSGKFRPKNLSKYNGDPNKITYRSSWEAWLMK  34


>gp4 head completion protein [Escherichia phage Phi1]
Sequence ID: YP_001469477.1 Length: 157 
>gp4 head completion protein [Escherichia phage Phi1]
Sequence ID: ABR24643.1 Length: 157  
Range 1: 6 to 33

Score:48.5 bits(150), Expect:8e-06, 
Method:Compositional matrix adjust., 
Identities:21/28(75%), Positives:24/28(85%), Gaps:0/28(0%)

Query  2   AYSGKFIPVNKEKYKGDWRKITYRSSWE  29
            Y GK++P NK+KYKGD RKITYRSSWE
Sbjct  6   TYKGKYVPENKKKYKGDIRKITYRSSWE  33


>head completion protein [Morganella phage vB_MmoM_MP1]
Sequence ID: YP_009280000.1 Length: 149 
>head completion protein [Morganella phage vB_MmoM_MP1]
Sequence ID: ANM46509.1 Length: 149  
Range 1: 1 to 33

Score:48.2 bits(149), Expect:1e-05, 
Method:Compositional matrix adjust., 
Identities:21/33(64%), Positives:24/33(72%), Gaps:0/33(0%)

Query  1   MAYSGKFIPVNKEKYKGDWRKITYRSSWEAFFH  33
           MAYSG F+P N EKYKG+  KI YRS+WE F  
Sbjct  1   MAYSGSFMPTNIEKYKGEVSKIKYRSTWEQFVM  33


>head completion protein [Bacteroidetes bacterium]
Sequence ID: NBV58122.1 Length: 142 
Range 1: 1 to 29

Score:46.8 bits(144), Expect:3e-05, 
Method:Compositional matrix adjust., 
Identities:20/29(69%), Positives:22/29(75%), Gaps:0/29(0%)

Query  1   MAYSGKFIPVNKEKYKGDWRKITYRSSWE  29
           MAYSGKF+P N +KYKGD   I YRS WE
Sbjct  1   MAYSGKFVPRNPKKYKGDPTNIIYRSLWE  29


>head completion protein [Crocinitomicaceae bacterium]
Sequence ID: NCA22665.1 Length: 144 
Range 1: 1 to 30

Score:46.5 bits(143), Expect:4e-05, 
Method:Compositional matrix adjust., 
Identities:19/30(63%), Positives:23/30(76%), Gaps:0/30(0%)

Query  1   MAYSGKFIPVNKEKYKGDWRKITYRSSWEA  30
           MAYSG+F P N +KY GD++ I YRSSWE 
Sbjct  1   MAYSGRFRPSNPQKYAGDYKNIIYRSSWEC  30


>hypothetical protein [Flavobacteriaceae bacterium]
Sequence ID: MAG19435.1 Length: 146 
Range 1: 1 to 34

Score:46.5 bits(143), Expect:4e-05, 
Method:Compositional matrix adjust., 
Identities:20/34(59%), Positives:26/34(76%), Gaps:0/34(0%)

Query  1   MAYSGKFIPVNKEKYKGDWRKITYRSSWEAFFHE  34
           MAYSG++ PVN +KYKG+  +I YRSSWE  F +
Sbjct  1   MAYSGQYKPVNYQKYKGNPSRIFYRSSWELMFMK  34


>head completion protein [Klebsiella phage KP15]
Sequence ID: YP_003580031.1 Length: 155 
>head completion protein [Klebsiella phage KP27]
Sequence ID: YP_007348829.1 Length: 155 >head completion protein [Klebsiella phage Matisse]
Sequence ID: YP_009194441.1 Length: 155 >head completion protein [Enterobacter phage phiEap-3]
Sequence ID: YP_009607112.1 Length: 155 >restriction endonuclease [Klebsiella phage Miro]
Sequence ID: YP_009607390.1 Length: 155 >Phage head completion protein [Klebsiella phage PMBT1]
Sequence ID: YP_009626429.1 Length: 155 >head completion protein [Escherichia phage phT4A]
Sequence ID: ANN86449.1 Length: 155 >head completion protein [Klebsiella phage KOX8]
Sequence ID: QEG10340.1 Length: 155 >head completion protein [Klebsiella phage KOX10]
Sequence ID: QEG10670.1 Length: 155 >head completion protein [Klebsiella phage KP15]
Sequence ID: ADE34986.1 Length: 155 >head completion protein [Klebsiella phage KP27]
Sequence ID: AEX26673.1 Length: 155  
Range 1: 5 to 38

Score:46.5 bits(143), Expect:5e-05, 
Method:Compositional matrix adjust., 
Identities:20/34(59%), Positives:24/34(70%), Gaps:0/34(0%)

Query  1   MAYSGKFIPVNKEKYKGDWRKITYRSSWEAFFHE  34
             Y G F+P N +KYKGD RKITYRSSWE +  +
Sbjct  5   QTYKGSFVPENIQKYKGDPRKITYRSSWERYVMK  38


>head completion protein [Aeromonas phage Aes012]
Sequence ID: YP_007677851.1 Length: 150 
>head completion protein [Aeromonas phage Aes012]
Sequence ID: AFN69764.1 Length: 150  
Range 1: 1 to 30

Score:46.2 bits(142), Expect:6e-05, 
Method:Compositional matrix adjust., 
Identities:23/30(77%), Positives:24/30(80%), Gaps:0/30(0%)

Query  1   MAYSGKFIPVNKEKYKGDWRKITYRSSWEA  30
           MAYSGKF P N  KYKG+  KITYRSSWEA
Sbjct  1   MAYSGKFRPKNIGKYKGNVDKITYRSSWEA  30


>gp4 head completion protein [Aeromonas virus 25]
Sequence ID: YP_656361.1 Length: 150 
>gp4 head completion protein [Aeromonas virus 25]
Sequence ID: ABF72685.1 Length: 150  
Range 1: 1 to 30

Score:46.2 bits(142), Expect:6e-05, 
Method:Compositional matrix adjust., 
Identities:23/30(77%), Positives:24/30(80%), Gaps:0/30(0%)

Query  1   MAYSGKFIPVNKEKYKGDWRKITYRSSWEA  30
           MAYSGKF P N  KYKG+  KITYRSSWEA
Sbjct  1   MAYSGKFRPKNIGKYKGNVDKITYRSSWEA  30


>head completion protein [Yersinia phage JC221]
Sequence ID: QFR55787.1 Length: 154 
Range 1: 6 to 38

Score:45.9 bits(141), Expect:8e-05, 
Method:Compositional matrix adjust., 
Identities:20/33(61%), Positives:23/33(69%), Gaps:0/33(0%)

Query  2   AYSGKFIPVNKEKYKGDWRKITYRSSWEAFFHE  34
            Y G F+P N  KYKGD RKITYRSSWE +  +
Sbjct  6   TYRGSFVPQNIAKYKGDPRKITYRSSWEKYIMQ  38


>hypothetical protein [Acidobacteria bacterium]
Sequence ID: MBF84643.1 Length: 161 
Range 1: 1 to 29

Score:45.9 bits(141), Expect:9e-05, 
Method:Compositional matrix adjust., 
Identities:20/29(69%), Positives:22/29(75%), Gaps:0/29(0%)

Query  1   MAYSGKFIPVNKEKYKGDWRKITYRSSWE  29
           MAY GKF P N  KYKG+W+KI YRS WE
Sbjct  1   MAYKGKFRPTNIGKYKGNWKKIQYRSLWE  29


>head completion protein [Aeromonas phage AS-szw]
Sequence ID: ATI17396.1 Length: 156 
Range 1: 6 to 39

Score:44.7 bits(137), Expect:2e-04, 
Method:Compositional matrix adjust., 
Identities:19/34(56%), Positives:25/34(73%), Gaps:0/34(0%)

Query  2   AYSGKFIPVNKEKYKGDWRKITYRSSWEAFFHEV  35
            Y G+F   N+EKYKGD +K+TYRSSWE +  E+
Sbjct  6   TYKGQFFVKNREKYKGDPKKVTYRSSWEKYIMEM  39


>head completion protein [Dehalococcoidia bacterium]
Sequence ID: HCG91929.1 Length: 139 
Range 1: 1 to 32

Score:44.4 bits(136), Expect:2e-04, 
Method:Compositional matrix adjust., 
Identities:21/32(66%), Positives:23/32(71%), Gaps:0/32(0%)

Query  1   MAYSGKFIPVNKEKYKGDWRKITYRSSWEAFF  32
           MAY GKF P N +KYKGD+ KI YRS WE  F
Sbjct  1   MAYRGKFRPQNYKKYKGDYTKIIYRSGWELKF  32


>head completion protein [bacterium]
Sequence ID: NBP55081.1 Length: 144 
Range 1: 1 to 30

Score:44.4 bits(136), Expect:2e-04, 
Method:Compositional matrix adjust., 
Identities:18/30(60%), Positives:22/30(73%), Gaps:0/30(0%)

Query  1   MAYSGKFIPVNKEKYKGDWRKITYRSSWEA  30
           MAY+G+F P N +KY GD + I YRSSWE 
Sbjct  1   MAYNGRFTPSNPQKYVGDPKNIIYRSSWEC  30


>hypothetical protein N161109_007 [Synechococcus phage S-CAM9]
Sequence ID: YP_009322442.1 Length: 146 
>hypothetical protein S050808_007 [Synechococcus phage S-CAM9]
Sequence ID: AOV60154.1 Length: 146 >hypothetical protein S820908_007 [Synechococcus phage S-CAM9]
Sequence ID: AOV60382.1 Length: 146 >hypothetical protein N161109_007 [Synechococcus phage S-CAM9]
Sequence ID: AOV60610.1 Length: 146  
Range 1: 1 to 33

Score:44.4 bits(136), Expect:3e-04, 
Method:Compositional matrix adjust., 
Identities:20/33(61%), Positives:23/33(69%), Gaps:0/33(0%)

Query  1   MAYSGKFIPVNKEKYKGDWRKITYRSSWEAFFH  33
           MAYSG+F P N +KYKGD  +I YRS WE  F 
Sbjct  1   MAYSGRFKPSNPQKYKGDPTQIVYRSLWERKFM  33


>hypothetical protein [Synechococcus virus S-PRM1]
Sequence ID: AXN58413.1 Length: 146 
Range 1: 1 to 33

Score:44.4 bits(136), Expect:3e-04, 
Method:Compositional matrix adjust., 
Identities:20/33(61%), Positives:23/33(69%), Gaps:0/33(0%)

Query  1   MAYSGKFIPVNKEKYKGDWRKITYRSSWEAFFH  33
           MAYSG+F P N +KYKGD  +I YRS WE  F 
Sbjct  1   MAYSGRFKPSNPQKYKGDPTQIVYRSLWERKFM  33


>head completion protein [Alphaproteobacteria bacterium]
Sequence ID: NDB85179.1 Length: 30 
Range 1: 1 to 29

Score:42.1 bits(128), Expect:3e-04, 
Method:Compositional matrix adjust., 
Identities:19/29(66%), Positives:19/29(65%), Gaps:0/29(0%)

Query  1   MAYSGKFIPVNKEKYKGDWRKITYRSSWE  29
           MAY GKF P N  KYKGD   I YRS WE
Sbjct  1   MAYKGKFNPKNPNKYKGDPTNIIYRSRWE  29


>head completion protein [Cyanophage P-RSM6]
Sequence ID: YP_007675247.1 Length: 146 
>head completion protein [Cyanophage P-RSM6]
Sequence ID: AGH57013.1 Length: 146  
Range 1: 1 to 33

Score:44.1 bits(135), Expect:4e-04, 
Method:Compositional matrix adjust., 
Identities:21/33(64%), Positives:22/33(66%), Gaps:0/33(0%)

Query  1   MAYSGKFIPVNKEKYKGDWRKITYRSSWEAFFH  33
           MAYSGKF P N +KYKGD   I YRS WE  F 
Sbjct  1   MAYSGKFRPQNYKKYKGDPTNIIYRSLWEKKFM  33


>transposase [Panteoa phage Phynn]
Sequence ID: QDH49044.1 Length: 154 
Range 1: 6 to 37

Score:44.1 bits(135), Expect:4e-04, 
Method:Compositional matrix adjust., 
Identities:20/32(63%), Positives:22/32(68%), Gaps:0/32(0%)

Query  2   AYSGKFIPVNKEKYKGDWRKITYRSSWEAFFH  33
            Y G F P N +KYKGD RKITYRSSWE +  
Sbjct  6   TYKGSFTPENIQKYKGDVRKITYRSSWERYVM  37


>head completion protein [Acinetobacter phage AbTZA1]
Sequence ID: AZU98646.1 Length: 149 
>head completion protein [Acinetobacter phage vB_AbaM_PhT2]
Sequence ID: QHJ75787.1 Length: 149 >Uncharacterised protein [Acinetobacter baumannii]
Sequence ID: SSU39186.1 Length: 149  
Range 1: 1 to 34

Score:43.9 bits(134), Expect:4e-04, 
Method:Compositional matrix adjust., 
Identities:20/34(59%), Positives:27/34(79%), Gaps:0/34(0%)

Query  1   MAYSGKFIPVNKEKYKGDWRKITYRSSWEAFFHE  34
           MAYSGK+I  NK+KY+G   K+TYRS+WE ++ E
Sbjct  1   MAYSGKYIVKNKDKYRGHVDKVTYRSTWEKWYFE  34


>unnamed protein product [Aeromonas phage phiAS5]
Sequence ID: YP_003969618.1 Length: 154 
>head completion-like protein [Aeromonas phage phiAS5]
Sequence ID: ADM80172.1 Length: 154  
Range 1: 4 to 37

Score:44.1 bits(135), Expect:4e-04, 
Method:Compositional matrix adjust., 
Identities:19/34(56%), Positives:23/34(67%), Gaps:0/34(0%)

Query  2   AYSGKFIPVNKEKYKGDWRKITYRSSWEAFFHEV  35
            Y GK+ P +K KY+GD  KITYRSSWE F   +
Sbjct  4   TYKGKYTPEDKAKYRGDASKITYRSSWELFIMRM  37


>hypothetical protein [Candidatus Pelagibacter sp.]
Sequence ID: MAJ66266.1 Length: 146 
Range 1: 1 to 29

Score:43.9 bits(134), Expect:4e-04, 
Method:Compositional matrix adjust., 
Identities:20/29(69%), Positives:21/29(72%), Gaps:0/29(0%)

Query  1   MAYSGKFIPVNKEKYKGDWRKITYRSSWE  29
           M Y GKF P N  KYKGD R+I YRSSWE
Sbjct  1   MTYKGKFKPKNPAKYKGDVREIVYRSSWE  29


>head completion protein [Hyphomonas sp.]
Sequence ID: MAL42749.1 Length: 146 
Range 1: 1 to 29

Score:43.9 bits(134), Expect:5e-04, 
Method:Compositional matrix adjust., 
Identities:20/29(69%), Positives:21/29(72%), Gaps:0/29(0%)

Query  1   MAYSGKFIPVNKEKYKGDWRKITYRSSWE  29
           MAYSGK+ P N  KY GD  KITYRS WE
Sbjct  1   MAYSGKYTPKNPSKYYGDPTKITYRSLWE  29


>head completion protein [bacterium]
Sequence ID: NDB57765.1 Length: 145 
Range 1: 1 to 34

Score:43.6 bits(133), Expect:5e-04, 
Method:Compositional matrix adjust., 
Identities:19/34(56%), Positives:25/34(73%), Gaps:0/34(0%)

Query  1   MAYSGKFIPVNKEKYKGDWRKITYRSSWEAFFHE  34
           MAYSGK++P N +KYKG+  +I YRS WE  F +
Sbjct  1   MAYSGKYLPTNCKKYKGNPTQIYYRSLWELKFMK  34


>head completion protein [Acinetobacter phage vB_ApiM_fHyAci03]
Sequence ID: AXF40724.1 Length: 149 
Range 1: 1 to 32

Score:43.6 bits(133), Expect:5e-04, 
Method:Compositional matrix adjust., 
Identities:21/32(66%), Positives:25/32(78%), Gaps:0/32(0%)

Query  1   MAYSGKFIPVNKEKYKGDWRKITYRSSWEAFF  32
           MAYSGK+I  NK KYKG   K+TYRSSWE ++
Sbjct  1   MAYSGKYIVKNKSKYKGHVDKVTYRSSWEKWY  32


>hypothetical protein [Verrucomicrobiales bacterium]
Sequence ID: MAD25437.1 Length: 143 
Range 1: 1 to 32

Score:43.6 bits(133), Expect:6e-04, 
Method:Compositional matrix adjust., 
Identities:19/32(59%), Positives:24/32(75%), Gaps:0/32(0%)

Query  1   MAYSGKFIPVNKEKYKGDWRKITYRSSWEAFF  32
           MAYSG + PVN +KY+G+  +I YRSSWE  F
Sbjct  1   MAYSGLYKPVNPKKYRGNPTRIIYRSSWERKF  32


>head completion protein [Rhodobacteraceae bacterium Water-Bin34]
Sequence ID: WP_108866005.1 Length: 145 
Range 1: 1 to 29

Score:43.6 bits(133), Expect:6e-04, 
Method:Compositional matrix adjust., 
Identities:18/29(62%), Positives:21/29(72%), Gaps:0/29(0%)

Query  1   MAYSGKFIPVNKEKYKGDWRKITYRSSWE  29
           MAY G+F+P   EKYKGD  +I YRS WE
Sbjct  1   MAYKGRFVPKAPEKYKGDPTRIIYRSLWE  29


>head completion protein [Rhodobacteraceae bacterium Water-Bin34]
Sequence ID: WP_108863550.1 Length: 154 
Range 1: 1 to 32

Score:43.6 bits(133), Expect:6e-04, 
Method:Compositional matrix adjust., 
Identities:21/32(66%), Positives:22/32(68%), Gaps:0/32(0%)

Query  1   MAYSGKFIPVNKEKYKGDWRKITYRSSWEAFF  32
           MAYSG+F P N  KYKGD  KI YRS WE  F
Sbjct  1   MAYSGRFKPKNPSKYKGDPTKIIYRSMWEFKF  32


>head completion protein [Aeromonas phage Aswh_1]
Sequence ID: QAY01315.1 Length: 156 
Range 1: 6 to 39

Score:43.6 bits(133), Expect:6e-04, 
Method:Compositional matrix adjust., 
Identities:18/34(53%), Positives:25/34(73%), Gaps:0/34(0%)

Query  2   AYSGKFIPVNKEKYKGDWRKITYRSSWEAFFHEV  35
            Y G++   N+EKYKGD +K+TYRSSWE +  E+
Sbjct  6   TYKGQYFVKNREKYKGDPKKVTYRSSWEKYIMEM  39


>head completion protein [Acinetobacter phage KARL-1]
Sequence ID: AXY82745.1 Length: 149 
Range 1: 1 to 32

Score:43.6 bits(133), Expect:6e-04, 
Method:Compositional matrix adjust., 
Identities:21/32(66%), Positives:25/32(78%), Gaps:0/32(0%)

Query  1   MAYSGKFIPVNKEKYKGDWRKITYRSSWEAFF  32
           MAYSGK+I  NK KYKG   K+TYRSSWE ++
Sbjct  1   MAYSGKYIVKNKSKYKGHVDKVTYRSSWEKWY  32


>head completion protein [Rhodobacteraceae bacterium Water-Bin34]
Sequence ID: WP_108863577.1 Length: 154 
Range 1: 1 to 32

Score:43.6 bits(133), Expect:6e-04, 
Method:Compositional matrix adjust., 
Identities:21/32(66%), Positives:22/32(68%), Gaps:0/32(0%)

Query  1   MAYSGKFIPVNKEKYKGDWRKITYRSSWEAFF  32
           MAYSG+F P N  KYKGD  KI YRS WE  F
Sbjct  1   MAYSGRFKPKNPTKYKGDPSKIIYRSMWEFKF  32


>head completion protein [Synechococcus phage S-T4]
Sequence ID: AXQ70445.1 Length: 145 
Range 1: 1 to 33

Score:43.3 bits(132), Expect:7e-04, 
Method:Compositional matrix adjust., 
Identities:19/33(58%), Positives:22/33(66%), Gaps:0/33(0%)

Query  1   MAYSGKFIPVNKEKYKGDWRKITYRSSWEAFFH  33
           M+Y GKFIP N +KY+GD   I YRS WE  F 
Sbjct  1   MSYKGKFIPSNTKKYRGDPTNIIYRSLWERKFM  33


>head completion protein [Chloroflexi bacterium]
Sequence ID: MAM98139.1 Length: 140 
Range 1: 1 to 32

Score:43.3 bits(132), Expect:7e-04, 
Method:Compositional matrix adjust., 
Identities:21/32(66%), Positives:22/32(68%), Gaps:0/32(0%)

Query  1   MAYSGKFIPVNKEKYKGDWRKITYRSSWEAFF  32
           MAY GKF P N +KYKGD  KI YRS WE  F
Sbjct  1   MAYKGKFRPQNYKKYKGDHTKIIYRSGWELTF  32


>head completion protein [Chloroflexi bacterium]
Sequence ID: MBM31232.1 Length: 141 
Range 1: 1 to 34

Score:43.3 bits(132), Expect:7e-04, 
Method:Compositional matrix adjust., 
Identities:20/34(59%), Positives:23/34(67%), Gaps:0/34(0%)

Query  1   MAYSGKFIPVNKEKYKGDWRKITYRSSWEAFFHE  34
           MAY GKF P N++KYKGD   I YRS WE  F +
Sbjct  1   MAYKGKFRPQNRDKYKGDTSDIRYRSGWELKFMK  34


>head completion protein [Aeromonas phage CC2]
Sequence ID: YP_007010368.1 Length: 156 
>head completion protein [Aeromonas phage CC2]
Sequence ID: AFN39560.1 Length: 156  
Range 1: 6 to 39

Score:43.3 bits(132), Expect:7e-04, 
Method:Compositional matrix adjust., 
Identities:18/34(53%), Positives:25/34(73%), Gaps:0/34(0%)

Query  2   AYSGKFIPVNKEKYKGDWRKITYRSSWEAFFHEV  35
            Y G++   N+EKYKGD +K+TYRSSWE +  E+
Sbjct  6   TYKGQYFVKNREKYKGDPKKVTYRSSWEKYIMEM  39


>head completion protein [Aeromonas phage AS-zj]
Sequence ID: ASU00199.1 Length: 156 
>head completion protein [Aeromonas phage AS-yj]
Sequence ID: ATI17698.1 Length: 156 >head completion protein [Aeromonas phage AS-sw]
Sequence ID: ATI18235.1 Length: 156 >head completion protein [Aeromonas phage Asswx_1]
Sequence ID: QAX97837.1 Length: 156  
Range 1: 6 to 39

Score:43.3 bits(132), Expect:8e-04, 
Method:Compositional matrix adjust., 
Identities:18/34(53%), Positives:25/34(73%), Gaps:0/34(0%)

Query  2   AYSGKFIPVNKEKYKGDWRKITYRSSWEAFFHEV  35
            Y G++   N+EKYKGD +K+TYRSSWE +  E+
Sbjct  6   TYKGQYFVKNREKYKGDPKKVTYRSSWEKYIMEM  39


>hypothetical protein CBD54_002890 [Alphaproteobacteria bacterium TMED194]
Sequence ID: RPH07665.1 Length: 148 
Range 1: 1 to 29

Score:43.3 bits(132), Expect:8e-04, 
Method:Compositional matrix adjust., 
Identities:19/29(66%), Positives:22/29(75%), Gaps:0/29(0%)

Query  1   MAYSGKFIPVNKEKYKGDWRKITYRSSWE  29
           MAYSG+F P N  KYKG+  KI YRS+WE
Sbjct  1   MAYSGRFKPSNPIKYKGNPMKIIYRSTWE  29


>head completion protein [Pseudomonas sp.]
Sequence ID: MAL38255.1 Length: 39 
Range 1: 1 to 32

Score:41.2 bits(125), Expect:9e-04, 
Method:Compositional matrix adjust., 
Identities:18/32(56%), Positives:22/32(68%), Gaps:0/32(0%)

Query  1   MAYSGKFIPVNKEKYKGDWRKITYRSSWEAFF  32
           M+Y G+F P N +KYKGD  K+ YRS WE  F
Sbjct  1   MSYKGRFRPKNHKKYKGDPTKVYYRSLWERRF  32


>head completion protein [Gammaproteobacteria bacterium]
Sequence ID: MAS02250.1 Length: 150 
Range 1: 1 to 32

Score:43.0 bits(131), Expect:0.001, 
Method:Compositional matrix adjust., 
Identities:19/32(59%), Positives:24/32(75%), Gaps:0/32(0%)

Query  1   MAYSGKFIPVNKEKYKGDWRKITYRSSWEAFF  32
           M+YSG++IP NK+KYKG+   I YRS WE  F
Sbjct  1   MSYSGRYIPSNKKKYKGNPTTIYYRSLWERKF  32


>gp4 head completion protein [Aeromonas virus 65]
Sequence ID: YP_004300951.1 Length: 156 
>gp4 head completion protein [Aeromonas virus 65]
Sequence ID: ADQ53122.1 Length: 156 >head completion protein [Aeromonas phage 65.2]
Sequence ID: APU01501.1 Length: 156  
Range 1: 6 to 39

Score:43.0 bits(131), Expect:0.001, 
Method:Compositional matrix adjust., 
Identities:19/34(56%), Positives:25/34(73%), Gaps:0/34(0%)

Query  2   AYSGKFIPVNKEKYKGDWRKITYRSSWEAFFHEV  35
           A+ G++   N EKYKGD RK+TYRSSWE +  E+
Sbjct  6   AHKGQYFVKNPEKYKGDHRKVTYRSSWEKYIMEL  39


>head completion protein [Euryarchaeota archaeon]
Sequence ID: MBJ64779.1 Length: 144 
Range 1: 1 to 32

Score:42.7 bits(130), Expect:0.001, 
Method:Compositional matrix adjust., 
Identities:19/32(59%), Positives:22/32(68%), Gaps:0/32(0%)

Query  1   MAYSGKFIPVNKEKYKGDWRKITYRSSWEAFF  32
           M+Y GKF P N++KYKGD   I YRS WE  F
Sbjct  1   MSYKGKFRPSNRKKYKGDALDIVYRSLWELKF  32


>head completion protein [Rhodobacteraceae bacterium Water-Bin34]
Sequence ID: WP_108863342.1 Length: 151 
Range 1: 1 to 32

Score:43.0 bits(131), Expect:0.001, 
Method:Compositional matrix adjust., 
Identities:20/32(63%), Positives:22/32(68%), Gaps:0/32(0%)

Query  1   MAYSGKFIPVNKEKYKGDWRKITYRSSWEAFF  32
           MAYSG+F P N  KYKGD  +I YRS WE  F
Sbjct  1   MAYSGRFKPKNPSKYKGDPTRIIYRSMWEFKF  32


>head completion protein [Prochlorococcus phage P-SSM4]
Sequence ID: YP_214573.1 Length: 141 
>head completion protein [Prochlorococcus phage P-SSM4]
Sequence ID: AAX46813.1 Length: 141 >hypothetical protein CPYG_00080 [Cyanophage P-SS1]
Sequence ID: AGF91375.1 Length: 141 >hypothetical protein CPQG_00080 [Cyanophage P-RSM3]
Sequence ID: AGH26609.1 Length: 141  
Range 1: 5 to 33

Score:42.7 bits(130), Expect:0.001, 
Method:Compositional matrix adjust., 
Identities:19/29(66%), Positives:20/29(68%), Gaps:0/29(0%)

Query  4   SGKFIPVNKEKYKGDWRKITYRSSWEAFF  32
            GK+IP N  KYKGD R I YRSSWE  F
Sbjct  5   QGKYIPRNPNKYKGDPRNIVYRSSWEHKF  33


>head completion protein [Hyphomonas sp.]
Sequence ID: MAL44291.1 Length: 145 
Range 1: 1 to 29

Score:42.7 bits(130), Expect:0.001, 
Method:Compositional matrix adjust., 
Identities:20/29(69%), Positives:20/29(68%), Gaps:0/29(0%)

Query  1   MAYSGKFIPVNKEKYKGDWRKITYRSSWE  29
           MAY GKF P N  KY GD  KITYRS WE
Sbjct  1   MAYRGKFQPKNPSKYLGDPTKITYRSLWE  29


>head completion protein [Gammaproteobacteria bacterium]
Sequence ID: MAI56849.1 Length: 143 
Range 1: 1 to 32

Score:42.4 bits(129), Expect:0.002, 
Method:Compositional matrix adjust., 
Identities:18/32(56%), Positives:22/32(68%), Gaps:0/32(0%)

Query  1   MAYSGKFIPVNKEKYKGDWRKITYRSSWEAFF  32
           M+Y G+F P N +KYKGD  K+ YRS WE  F
Sbjct  1   MSYKGRFTPKNYKKYKGDPTKVVYRSMWELRF  32


>head completion protein [Euryarchaeota archaeon]
Sequence ID: MBG45634.1 Length: 144 
Range 1: 1 to 33

Score:42.4 bits(129), Expect:0.002, 
Method:Compositional matrix adjust., 
Identities:19/33(58%), Positives:22/33(66%), Gaps:0/33(0%)

Query  1   MAYSGKFIPVNKEKYKGDWRKITYRSSWEAFFH  33
           M+Y GKF P N +KYKGD  K+ YRS WE  F 
Sbjct  1   MSYKGKFRPSNPKKYKGDPTKVIYRSLWELKFM  33


>head completion protein [Rhodobacteraceae bacterium Water-Bin34]
Sequence ID: WP_108863774.1 Length: 126 
Range 1: 6 to 35

Score:42.1 bits(128), Expect:0.002, 
Method:Compositional matrix adjust., 
Identities:17/30(57%), Positives:23/30(76%), Gaps:0/30(0%)

Query  3   YSGKFIPVNKEKYKGDWRKITYRSSWEAFF  32
           + GK+IP N EKY G+ ++I YRSSWE +F
Sbjct  6   FKGKYIPKNPEKYTGNIKQIIYRSSWERLF  35


>head completion protein [Synechococcus phage S-WAM1]
Sequence ID: YP_009324997.1 Length: 144 
>head completion protein [Synechococcus phage S-WAM1]
Sequence ID: AOV61480.1 Length: 144  
Range 1: 1 to 32

Score:42.4 bits(129), Expect:0.002, 
Method:Compositional matrix adjust., 
Identities:19/32(59%), Positives:21/32(65%), Gaps:0/32(0%)

Query  1   MAYSGKFIPVNKEKYKGDWRKITYRSSWEAFF  32
           MAYSG++ P N  KYKGD   I YRS WE  F
Sbjct  1   MAYSGRYRPSNPHKYKGDPTNIIYRSLWERKF  32


>head completion protein [bacterium]
Sequence ID: MBG40630.1 Length: 144 
Range 1: 1 to 32

Score:42.1 bits(128), Expect:0.002, 
Method:Compositional matrix adjust., 
Identities:19/32(59%), Positives:22/32(68%), Gaps:0/32(0%)

Query  1   MAYSGKFIPVNKEKYKGDWRKITYRSSWEAFF  32
           M+YSGK+ P N+ KYKGD   I YRS WE  F
Sbjct  1   MSYSGKYKPTNRFKYKGDPTNIIYRSLWERKF  32


>head completion protein [Euryarchaeota archaeon]
Sequence ID: MBV22938.1 Length: 159 
Range 1: 8 to 41

Score:42.4 bits(129), Expect:0.002, 
Method:Compositional matrix adjust., 
Identities:20/34(59%), Positives:22/34(64%), Gaps:0/34(0%)

Query  1   MAYSGKFIPVNKEKYKGDWRKITYRSSWEAFFHE  34
           MAY GKF P   +KYKGD  +I YRS WE  F E
Sbjct  8   MAYQGKFKPKRPKKYKGDPTQIVYRSLWEKKFME  41


>head completion protein [Euryarchaeota archaeon]
Sequence ID: MBG46605.1 Length: 144 
Range 1: 1 to 32

Score:42.1 bits(128), Expect:0.002, 
Method:Compositional matrix adjust., 
Identities:19/32(59%), Positives:20/32(62%), Gaps:0/32(0%)

Query  1   MAYSGKFIPVNKEKYKGDWRKITYRSSWEAFF  32
           MAY G F P NK KYKGD   + YRS WE  F
Sbjct  1   MAYKGNFRPSNKHKYKGDHTNVIYRSLWEKKF  32


>head completion protein [Rhodobacteraceae bacterium]
Sequence ID: MBT25752.1 Length: 146 
Range 1: 1 to 34

Score:42.1 bits(128), Expect:0.002, 
Method:Compositional matrix adjust., 
Identities:19/34(56%), Positives:22/34(64%), Gaps:0/34(0%)

Query  1   MAYSGKFIPVNKEKYKGDWRKITYRSSWEAFFHE  34
           M+YSGKF P  + KYKGD   I YRS WE  F +
Sbjct  1   MSYSGKFRPSRRHKYKGDPTNIIYRSLWELKFMK  34


>head completion protein [Euryarchaeota archaeon]
Sequence ID: MBA86787.1 Length: 159 
Range 1: 8 to 41

Score:42.1 bits(128), Expect:0.002, 
Method:Compositional matrix adjust., 
Identities:20/34(59%), Positives:23/34(67%), Gaps:0/34(0%)

Query  1   MAYSGKFIPVNKEKYKGDWRKITYRSSWEAFFHE  34
           MAY GKF P + +KYKGD  +I YRS WE  F E
Sbjct  8   MAYQGKFKPRHVKKYKGDPTQIVYRSLWEKKFME  41


>head completion protein [Tenacibaculum sp.]
Sequence ID: HAO14606.1 Length: 144 
>head completion protein [Tenacibaculum sp.]
Sequence ID: HBI40351.1 Length: 144  
Range 1: 1 to 33

Score:41.8 bits(127), Expect:0.003, 
Method:Compositional matrix adjust., 
Identities:19/33(58%), Positives:21/33(63%), Gaps:0/33(0%)

Query  1   MAYSGKFIPVNKEKYKGDWRKITYRSSWEAFFH  33
           M+Y GKF P N  KYKGD  K+ YRS WE  F 
Sbjct  1   MSYKGKFRPSNPTKYKGDPTKVIYRSLWELKFM  33


>head completion protein [Cyanophage S-SSM6a]
Sequence ID: AGH07634.1 Length: 152 
Range 1: 1 to 34

Score:41.8 bits(127), Expect:0.003, 
Method:Compositional matrix adjust., 
Identities:20/34(59%), Positives:23/34(67%), Gaps:0/34(0%)

Query  1   MAYSGKFIPVNKEKYKGDWRKITYRSSWEAFFHE  34
           MAY GKF P + +KYKGD  +I YRS WE  F E
Sbjct  1   MAYKGKFKPKHTKKYKGDPTQIIYRSLWEKKFME  34


>head completion protein [Acinetobacter phage vB_AbaP_Stupor]
Sequence ID: QGT54165.1 Length: 151 
Range 1: 3 to 34

Score:41.8 bits(127), Expect:0.003, 
Method:Compositional matrix adjust., 
Identities:20/32(63%), Positives:25/32(78%), Gaps:0/32(0%)

Query  1   MAYSGKFIPVNKEKYKGDWRKITYRSSWEAFF  32
           +AYSGK+I  NK KYKG   K+TYRSSWE ++
Sbjct  3   VAYSGKYIVKNKSKYKGHVDKVTYRSSWEKWY  34


>head completion protein [Synechococcus phage S-SSM7]
Sequence ID: YP_004324061.1 Length: 159 
>head completion protein [Synechococcus phage S-SSM7]
Sequence ID: ADO98074.1 Length: 159  
Range 1: 8 to 41

Score:42.1 bits(128), Expect:0.003, 
Method:Compositional matrix adjust., 
Identities:20/34(59%), Positives:23/34(67%), Gaps:0/34(0%)

Query  1   MAYSGKFIPVNKEKYKGDWRKITYRSSWEAFFHE  34
           MAY GKF P + +KYKGD  +I YRS WE  F E
Sbjct  8   MAYKGKFKPKHTKKYKGDPTQIIYRSLWEKKFME  41


>head completion protein [Acinetobacter phage AM101]
Sequence ID: AWY10275.1 Length: 151 
>head completion protein [Acinetobacter phage vB_AbaP_Apostate]
Sequence ID: QGZ15742.1 Length: 151  
Range 1: 3 to 34

Score:41.8 bits(127), Expect:0.003, 
Method:Compositional matrix adjust., 
Identities:20/32(63%), Positives:25/32(78%), Gaps:0/32(0%)

Query  1   MAYSGKFIPVNKEKYKGDWRKITYRSSWEAFF  32
           +AYSGK+I  NK KYKG   K+TYRSSWE ++
Sbjct  3   VAYSGKYIVKNKSKYKGHVDKVTYRSSWEKWY  34


>head completion protein [Acinetobacter phage vB_AbaP_Kimel]
Sequence ID: QHB48313.1 Length: 151 
Range 1: 3 to 34

Score:41.8 bits(127), Expect:0.003, 
Method:Compositional matrix adjust., 
Identities:20/32(63%), Positives:25/32(78%), Gaps:0/32(0%)

Query  1   MAYSGKFIPVNKEKYKGDWRKITYRSSWEAFF  32
           +AYSGK+I  NK KYKG   K+TYRSSWE ++
Sbjct  3   VAYSGKYIVKNKSKYKGHVDKVTYRSSWEKWY  34


>head completion protein [Acinetobacter phage vB_AbaP_Konradin]
Sequence ID: QGT53918.1 Length: 151 
Range 1: 3 to 34

Score:41.8 bits(127), Expect:0.003, 
Method:Compositional matrix adjust., 
Identities:20/32(63%), Positives:25/32(78%), Gaps:0/32(0%)

Query  1   MAYSGKFIPVNKEKYKGDWRKITYRSSWEAFF  32
           +AYSGK+I  NK KYKG   K+TYRSSWE ++
Sbjct  3   VAYSGKYIVKNKSKYKGHVDKVTYRSSWEKWY  34


>head completion protein [Acinetobacter phage vB_AbaP_Berthold]
Sequence ID: QGZ15497.1 Length: 151 
>head completion protein [Acinetobacter phage vB_AbaP_Lazarus]
Sequence ID: QHJ74089.1 Length: 151  
Range 1: 3 to 34

Score:41.8 bits(127), Expect:0.003, 
Method:Compositional matrix adjust., 
Identities:20/32(63%), Positives:25/32(78%), Gaps:0/32(0%)

Query  1   MAYSGKFIPVNKEKYKGDWRKITYRSSWEAFF  32
           +AYSGK+I  NK KYKG   K+TYRSSWE ++
Sbjct  3   VAYSGKYIVKNKSKYKGHVDKVTYRSSWEKWY  34


>head completion protein [Thermoplasmata archaeon M11B2D]
Sequence ID: PNX48685.1 Length: 167 
Range 1: 8 to 38

Score:41.8 bits(127), Expect:0.003, 
Method:Compositional matrix adjust., 
Identities:18/31(58%), Positives:20/31(64%), Gaps:0/31(0%)

Query  3   YSGKFIPVNKEKYKGDWRKITYRSSWEAFFH  33
           Y GKF P N +KY+GD   I YRSSWE  F 
Sbjct  8   YQGKFYPKNPKKYRGDPNNIVYRSSWELKFM  38


>head completion protein [Alphaproteobacteria bacterium]
Sequence ID: MAS47863.1 Length: 140 
Range 1: 5 to 35

Score:41.2 bits(125), Expect:0.004, 
Method:Compositional matrix adjust., 
Identities:17/31(55%), Positives:20/31(64%), Gaps:0/31(0%)

Query  4   SGKFIPVNKEKYKGDWRKITYRSSWEAFFHE  34
            GK+ P    KYKGD+R ITYRS WE  F +
Sbjct  5   QGKYFPSKPRKYKGDYRNITYRSGWELKFMK  35


>head completion protein [Alphaproteobacteria bacterium TMED194]
Sequence ID: RPH07848.1 Length: 153 
Range 1: 1 to 29

Score:41.5 bits(126), Expect:0.004, 
Method:Compositional matrix adjust., 
Identities:19/29(66%), Positives:20/29(68%), Gaps:0/29(0%)

Query  1   MAYSGKFIPVNKEKYKGDWRKITYRSSWE  29
           MAY G+F P N  KYKGD  KI YRS WE
Sbjct  1   MAYKGRFRPKNPNKYKGDPTKIIYRSLWE  29


>head completion protein [Alphaproteobacteria bacterium TMED62]
Sequence ID: OUU63775.1 Length: 139 
>head completion protein [Flavobacteriaceae bacterium TMED212]
Sequence ID: OUW75738.1 Length: 139  
Range 1: 1 to 33

Score:41.2 bits(125), Expect:0.004, 
Method:Compositional matrix adjust., 
Identities:19/33(58%), Positives:21/33(63%), Gaps:0/33(0%)

Query  1   MAYSGKFIPVNKEKYKGDWRKITYRSSWEAFFH  33
           M+Y GKF P N +KYKGD   I YRS WE  F 
Sbjct  1   MSYKGKFRPKNYKKYKGDPTNIVYRSLWELKFM  33


>head completion protein [Chitinophagia bacterium]
Sequence ID: NBV11465.1 Length: 142 
Range 1: 1 to 29

Score:41.2 bits(125), Expect:0.004, 
Method:Compositional matrix adjust., 
Identities:19/29(66%), Positives:21/29(72%), Gaps:0/29(0%)

Query  1   MAYSGKFIPVNKEKYKGDWRKITYRSSWE  29
           M+YSG F P N +KYKGD   I YRSSWE
Sbjct  1   MSYSGWFKPKNPKKYKGDPNNIVYRSSWE  29


>head completion protein [Hyphomonas sp.]
Sequence ID: MAL45743.1 Length: 146 
Range 1: 1 to 29

Score:40.9 bits(124), Expect:0.006, 
Method:Compositional matrix adjust., 
Identities:19/29(66%), Positives:19/29(65%), Gaps:0/29(0%)

Query  1   MAYSGKFIPVNKEKYKGDWRKITYRSSWE  29
           MAY GKF P N  KY GD  KI YRS WE
Sbjct  1   MAYRGKFQPKNPSKYMGDPTKIQYRSLWE  29


>head completion protein [bacterium]
Sequence ID: MBG42083.1 Length: 152 
Range 1: 1 to 34

Score:40.9 bits(124), Expect:0.006, 
Method:Compositional matrix adjust., 
Identities:20/34(59%), Positives:23/34(67%), Gaps:0/34(0%)

Query  1   MAYSGKFIPVNKEKYKGDWRKITYRSSWEAFFHE  34
           MAY GKF P + +KYKGD  +I YRS WE  F E
Sbjct  1   MAYKGKFKPKHIKKYKGDPTQIIYRSLWEKKFME  34


>head completion protein [Proteobacteria bacterium]
Sequence ID: NDH49145.1 Length: 145 
Range 1: 1 to 32

Score:40.9 bits(124), Expect:0.006, 
Method:Compositional matrix adjust., 
Identities:18/32(56%), Positives:21/32(65%), Gaps:0/32(0%)

Query  1   MAYSGKFIPVNKEKYKGDWRKITYRSSWEAFF  32
           M+Y G+F P N  KYKG+   I YRSSWE  F
Sbjct  1   MSYKGRFSPKNPSKYKGNPTNIIYRSSWELKF  32


>head completion protein [Gammaproteobacteria bacterium]
Sequence ID: MAR77711.1 Length: 146 
Range 1: 1 to 34

Score:40.6 bits(123), Expect:0.007, 
Method:Compositional matrix adjust., 
Identities:17/34(50%), Positives:23/34(67%), Gaps:0/34(0%)

Query  1   MAYSGKFIPVNKEKYKGDWRKITYRSSWEAFFHE  34
           M+Y G++ P N  KYKG++R I YRS WE  F +
Sbjct  1   MSYKGRYQPNNPLKYKGNFRNIIYRSLWELKFMK  34


>head completion protein [Synechococcus phage S-H68]
Sequence ID: QBP05956.1 Length: 159 
>putative head completion protein [Synechococcus phage S-B43]
Sequence ID: QDH50637.1 Length: 159  
Range 1: 8 to 37

Score:40.9 bits(124), Expect:0.007, 
Method:Compositional matrix adjust., 
Identities:17/30(57%), Positives:20/30(66%), Gaps:0/30(0%)

Query  3   YSGKFIPVNKEKYKGDWRKITYRSSWEAFF  32
           + G+F P + EKY GD R I YRSSWE  F
Sbjct  8   HQGRFHPQHPEKYMGDARNIVYRSSWELHF  37


>head completion protein [bacterium]
Sequence ID: MBC95982.1 Length: 145 
Range 1: 1 to 32

Score:40.6 bits(123), Expect:0.007, 
Method:Compositional matrix adjust., 
Identities:18/32(56%), Positives:21/32(65%), Gaps:0/32(0%)

Query  1   MAYSGKFIPVNKEKYKGDWRKITYRSSWEAFF  32
           MAY GK+ P +  KYKGD   IT+RS WE  F
Sbjct  1   MAYKGKYYPTSPHKYKGDPTNITFRSLWERKF  32


>head completion protein [Acidimicrobiaceae bacterium]
Sequence ID: MBT69321.1 Length: 147 
Range 1: 1 to 32

Score:40.6 bits(123), Expect:0.008, 
Method:Compositional matrix adjust., 
Identities:18/32(56%), Positives:22/32(68%), Gaps:0/32(0%)

Query  1   MAYSGKFIPVNKEKYKGDWRKITYRSSWEAFF  32
           MAY GK+ P N++KYKG+   I YRS WE  F
Sbjct  1   MAYKGKYKPKNRDKYKGNPTNIIYRSLWERRF  32


>putative head completion protein [Synechococcus phage S-B05]
Sequence ID: QCW22922.1 Length: 159 
Range 1: 8 to 37

Score:40.9 bits(124), Expect:0.008, 
Method:Compositional matrix adjust., 
Identities:17/30(57%), Positives:20/30(66%), Gaps:0/30(0%)

Query  3   YSGKFIPVNKEKYKGDWRKITYRSSWEAFF  32
           + G+F P + EKY GD R I YRSSWE  F
Sbjct  8   HQGRFHPQHPEKYMGDARNIVYRSSWELHF  37


>head completion protein [Candidatus Pacearchaeota archaeon]
Sequence ID: MAG26629.1 Length: 146 
Range 1: 1 to 33

Score:40.6 bits(123), Expect:0.008, 
Method:Compositional matrix adjust., 
Identities:18/33(55%), Positives:24/33(72%), Gaps:0/33(0%)

Query  1   MAYSGKFIPVNKEKYKGDWRKITYRSSWEAFFH  33
           MAYSGK+  +N++KY G+  K+TYRS WE  F 
Sbjct  1   MAYSGKYPVINRDKYLGNPNKVTYRSLWEKDFM  33


>head completion protein [Nonlabens xiamenensis]
Sequence ID: WP_124981650.1 Length: 144 
>head completion protein [Cyanophage P-TIM40]
Sequence ID: YP_009188090.1 Length: 144 >head completion protein [Cyanophage P-TIM40]
Sequence ID: AJK27442.1 Length: 144  
Range 1: 1 to 32

Score:40.3 bits(122), Expect:0.010, 
Method:Compositional matrix adjust., 
Identities:18/32(56%), Positives:21/32(65%), Gaps:0/32(0%)

Query  1   MAYSGKFIPVNKEKYKGDWRKITYRSSWEAFF  32
           MAYSG++ P   +KYKGD   I YRS WE  F
Sbjct  1   MAYSGRYRPSQPKKYKGDPTNIIYRSLWERKF  32


>head completion protein [Synechococcus phage S-PM2]
Sequence ID: YP_195238.1 Length: 145 
>head completion protein [Synechococcus phage S-PM2]
Sequence ID: CAF34268.1 Length: 145 >head completion protein [Synechococcus phage S-PM2]
Sequence ID: CFW42425.1 Length: 145  
Range 1: 1 to 36

Score:40.3 bits(122), Expect:0.010, 
Method:Compositional matrix adjust., 
Identities:18/36(50%), Positives:23/36(63%), Gaps:0/36(0%)

Query  1   MAYSGKFIPVNKEKYKGDWRKITYRSSWEAFFHEVA  36
           MAYSG + P N +KYKG+  +I YRS WE  F  + 
Sbjct  1   MAYSGVYKPKNPQKYKGNPTRIIYRSMWERKFMHLC  36


>hypothetical protein [Planctomycetes bacterium]
Sequence ID: MAB90247.1 Length: 153 
Range 1: 12 to 41

Score:40.3 bits(122), Expect:0.010, 
Method:Compositional matrix adjust., 
Identities:19/30(63%), Positives:21/30(70%), Gaps:0/30(0%)

Query  3   YSGKFIPVNKEKYKGDWRKITYRSSWEAFF  32
           YSG F P NK+KYKG+   I YRSSWE  F
Sbjct  12  YSGIFKPFNKKKYKGNVNNIIYRSSWEKRF  41


>head completion protein [Porticoccaceae bacterium]
Sequence ID: MAE56251.1 Length: 147 
Range 1: 1 to 32

Score:40.3 bits(122), Expect:0.011, 
Method:Compositional matrix adjust., 
Identities:19/32(59%), Positives:21/32(65%), Gaps:0/32(0%)

Query  1   MAYSGKFIPVNKEKYKGDWRKITYRSSWEAFF  32
           MAY GK+ P  +EKY GD  KI YRS WE  F
Sbjct  1   MAYKGKYKPSYREKYVGDPTKIVYRSLWERRF  32


>hypothetical protein [bacterium]
Sequence ID: MBG40612.1 Length: 143 
Range 1: 1 to 32

Score:40.0 bits(121), Expect:0.011, 
Method:Compositional matrix adjust., 
Identities:16/32(50%), Positives:23/32(71%), Gaps:0/32(0%)

Query  1   MAYSGKFIPVNKEKYKGDWRKITYRSSWEAFF  32
           MAYSG + P+N +KY+G+  ++ YRS WE  F
Sbjct  1   MAYSGIYKPINPKKYRGNPTRVIYRSLWERKF  32


>head completion protein [Synechococcus phage ACG-2014h]
Sequence ID: YP_009008138.1 Length: 143 
>head completion protein [Synechococcus phage ACG-2014h]
Sequence ID: AHB80418.1 Length: 143  
Range 1: 1 to 33

Score:40.0 bits(121), Expect:0.012, 
Method:Compositional matrix adjust., 
Identities:17/33(52%), Positives:23/33(69%), Gaps:0/33(0%)

Query  1   MAYSGKFIPVNKEKYKGDWRKITYRSSWEAFFH  33
           MAYSG + PVN +KY+G+  ++ YRS WE  F 
Sbjct  1   MAYSGFYKPVNPKKYRGNPTRVIYRSLWERKFM  33


>head completion protein [Sinorhizobium phage phiM12]
Sequence ID: YP_009143036.1 Length: 154 
>head completion protein [Sinorhizobium phage phiN3]
Sequence ID: YP_009212356.1 Length: 154 >head completion protein [Sinorhizobium phage phiM7]
Sequence ID: YP_009601227.1 Length: 154 >head completion protein [Sinorhizobium phage phiM19]
Sequence ID: AKF13009.1 Length: 154 >head completion protein [Sinorhizobium phage phiM12]
Sequence ID: AGR47787.2 Length: 154 >head completion protein [Sinorhizobium phage phiM7]
Sequence ID: AKF12649.1 Length: 154 >head completion protein [Sinorhizobium phage phiN3]
Sequence ID: AKF13381.1 Length: 154  
Range 1: 1 to 32

Score:40.0 bits(121), Expect:0.013, 
Method:Compositional matrix adjust., 
Identities:16/32(50%), Positives:23/32(71%), Gaps:0/32(0%)

Query  1   MAYSGKFIPVNKEKYKGDWRKITYRSSWEAFF  32
           MA  G++ P+N +KYKGD   I +RS WEA++
Sbjct  1   MARKGRYKPINPKKYKGDPTNIVWRSQWEALL  32


>hypothetical protein CBE21_09545 [Proteobacteria bacterium TMED261]
Sequence ID: OUX37428.1 Length: 143 
Range 1: 1 to 32

Score:40.0 bits(121), Expect:0.014, 
Method:Compositional matrix adjust., 
Identities:18/32(56%), Positives:21/32(65%), Gaps:0/32(0%)

Query  1   MAYSGKFIPVNKEKYKGDWRKITYRSSWEAFF  32
           M+Y G+F P   +KYKGD  KI YRS WE  F
Sbjct  1   MSYKGRFKPKQYKKYKGDPTKIVYRSMWELRF  32


>putative head completion protein [Aeromonas phage phiA8-29]
Sequence ID: ARK07886.1 Length: 202 
Range 1: 4 to 32

Score:40.6 bits(123), Expect:0.014, 
Method:Compositional matrix adjust., 
Identities:17/29(59%), Positives:20/29(68%), Gaps:0/29(0%)

Query  1   MAYSGKFIPVNKEKYKGDWRKITYRSSWE  29
           M Y GKF P N+ KY+GD   I +RSSWE
Sbjct  4   MYYQGKFKPENRSKYRGDINNIIFRSSWE  32


>head completion protein [bacterium]
Sequence ID: MBG41844.1 Length: 139 
Range 1: 1 to 32

Score:39.8 bits(120), Expect:0.014, 
Method:Compositional matrix adjust., 
Identities:18/32(56%), Positives:21/32(65%), Gaps:0/32(0%)

Query  1   MAYSGKFIPVNKEKYKGDWRKITYRSSWEAFF  32
           M Y GK+ P   +KYKGD+  I YRSSWE  F
Sbjct  1   MRYQGKYRPTFPKKYKGDYHNIIYRSSWEYKF  32


>head completion protein [Candidatus Woesearchaeota archaeon]
Sequence ID: MAG49445.1 Length: 50 
Range 1: 1 to 33

Score:38.3 bits(115), Expect:0.014, 
Method:Compositional matrix adjust., 
Identities:17/33(52%), Positives:21/33(63%), Gaps:0/33(0%)

Query  1   MAYSGKFIPVNKEKYKGDWRKITYRSSWEAFFH  33
           M+Y GK+ P   +KYKGD + I YRS WE  F 
Sbjct  1   MSYKGKYQPSYPKKYKGDPKNIVYRSLWERKFM  33


>head completion protein [Methylophilaceae bacterium]
Sequence ID: HCC73140.1 Length: 143 
Range 1: 1 to 29

Score:39.8 bits(120), Expect:0.015, 
Method:Compositional matrix adjust., 
Identities:16/29(55%), Positives:21/29(72%), Gaps:0/29(0%)

Query  1   MAYSGKFIPVNKEKYKGDWRKITYRSSWE  29
           M+Y GKF P N +KYKG+   I +RS+WE
Sbjct  1   MSYKGKFTPKNPQKYKGNPSNIIFRSTWE  29


>head completion protein [Thaumarchaeota archaeon]
Sequence ID: MBE45004.1 Length: 148 
Range 1: 1 to 34

Score:39.8 bits(120), Expect:0.015, 
Method:Compositional matrix adjust., 
Identities:17/34(50%), Positives:23/34(67%), Gaps:0/34(0%)

Query  1   MAYSGKFIPVNKEKYKGDWRKITYRSSWEAFFHE  34
           M+Y G++IP N  KYKG+  +I YRS WE  F +
Sbjct  1   MSYKGRYIPTNPYKYKGNPNRIIYRSLWERKFMK  34


>hypothetical protein [Porticoccaceae bacterium]
Sequence ID: MAH72827.1 Length: 155 
>hypothetical protein CBD57_01175 [Candidatus Pelagibacter sp. TMED197]
Sequence ID: OUW59151.1 Length: 155  
Range 1: 13 to 43

Score:40.0 bits(121), Expect:0.016, 
Method:Compositional matrix adjust., 
Identities:17/31(55%), Positives:22/31(70%), Gaps:0/31(0%)

Query  2   AYSGKFIPVNKEKYKGDWRKITYRSSWEAFF  32
           AY G + P+N +KYKG+ + I YRSSWE  F
Sbjct  13  AYKGLYKPMNPQKYKGNVKNIVYRSSWEKRF  43


>head completion protein [Candidatus Woesearchaeota archaeon]
Sequence ID: MAG49338.1 Length: 155 
Range 1: 14 to 44

Score:40.0 bits(121), Expect:0.016, 
Method:Compositional matrix adjust., 
Identities:19/31(61%), Positives:20/31(64%), Gaps:0/31(0%)

Query  3   YSGKFIPVNKEKYKGDWRKITYRSSWEAFFH  33
           Y G F P N +KY GD RKI YRSSWE  F 
Sbjct  14  YKGVFRPNNPKKYVGDSRKIIYRSSWERKFM  44


>head completion protein [Synechococcus phage S-SSM4]
Sequence ID: YP_007677404.1 Length: 139 
>head completion protein [Synechococcus phage S-SSM4]
Sequence ID: AGG54279.1 Length: 139  
Range 1: 1 to 34

Score:39.8 bits(120), Expect:0.016, 
Method:Compositional matrix adjust., 
Identities:18/34(53%), Positives:21/34(61%), Gaps:0/34(0%)

Query  1   MAYSGKFIPVNKEKYKGDWRKITYRSSWEAFFHE  34
           M Y GK+ P    KY+GD R I YRSSWE  F +
Sbjct  1   MRYQGKYRPSFPRKYRGDVRNIVYRSSWEYKFMK  34


>head completion protein [Spirochaetia bacterium]
Sequence ID: NBU97935.1 Length: 162 
Range 1: 14 to 42

Score:40.0 bits(121), Expect:0.016, 
Method:Compositional matrix adjust., 
Identities:19/29(66%), Positives:20/29(68%), Gaps:0/29(0%)

Query  4   SGKFIPVNKEKYKGDWRKITYRSSWEAFF  32
           SGK+ PVN EKY GD   I YRSSWE  F
Sbjct  14  SGKYNPVNPEKYIGDIYNIIYRSSWERKF  42


>hypothetical protein [Flavobacteriaceae bacterium]
Sequence ID: MAW50940.1 Length: 146 
Range 1: 1 to 29

Score:39.8 bits(120), Expect:0.017, 
Method:Compositional matrix adjust., 
Identities:18/29(62%), Positives:20/29(68%), Gaps:0/29(0%)

Query  1   MAYSGKFIPVNKEKYKGDWRKITYRSSWE  29
           M Y GKF P    KYKGD ++I YRSSWE
Sbjct  1   MTYKGKFKPKYPTKYKGDLKEIVYRSSWE  29


>head completion protein [bacterium]
Sequence ID: NDG29043.1 Length: 147 
Range 1: 1 to 30

Score:39.8 bits(120), Expect:0.018, 
Method:Compositional matrix adjust., 
Identities:18/30(60%), Positives:19/30(63%), Gaps:0/30(0%)

Query  1   MAYSGKFIPVNKEKYKGDWRKITYRSSWEA  30
           M+Y G F P N  KY GD   I YRSSWEA
Sbjct  1   MSYKGYFKPRNPSKYNGDPTNIIYRSSWEA  30


>hypothetical protein [Euryarchaeota archaeon]
Sequence ID: MAH09390.1 Length: 92 
Range 1: 1 to 33

Score:38.9 bits(117), Expect:0.019, 
Method:Compositional matrix adjust., 
Identities:17/33(52%), Positives:22/33(66%), Gaps:0/33(0%)

Query  1   MAYSGKFIPVNKEKYKGDWRKITYRSSWEAFFH  33
           MAYSG + PVN  KY+G+  ++ YRS WE  F 
Sbjct  1   MAYSGFYKPVNPGKYRGNPTRVIYRSLWERKFM  33


>head completion protein [Euryarchaeota archaeon]
Sequence ID: MAQ04894.1 Length: 139 
>head completion protein [Euryarchaeota archaeon]
Sequence ID: MAQ63615.1 Length: 139  
Range 1: 1 to 32

Score:39.5 bits(119), Expect:0.020, 
Method:Compositional matrix adjust., 
Identities:18/32(56%), Positives:20/32(62%), Gaps:0/32(0%)

Query  1   MAYSGKFIPVNKEKYKGDWRKITYRSSWEAFF  32
           M Y GK+ P    KYKGD+  I YRSSWE  F
Sbjct  1   MRYQGKYRPTFPRKYKGDYHNIIYRSSWEYKF  32


>head completion protein [Candidatus Pacearchaeota archaeon]
Sequence ID: MAG26785.1 Length: 146 
Range 1: 1 to 32

Score:39.5 bits(119), Expect:0.020, 
Method:Compositional matrix adjust., 
Identities:19/32(59%), Positives:22/32(68%), Gaps:0/32(0%)

Query  1   MAYSGKFIPVNKEKYKGDWRKITYRSSWEAFF  32
           MAYSG +  VNK KY G+  K+ YRSSWE  F
Sbjct  1   MAYSGNYPVVNKNKYIGNPNKVIYRSSWEKDF  32


>head completion protein [Synechococcus phage ACG-2014b]
Sequence ID: YP_009140573.1 Length: 139 
>head completion protein [Synechococcus phage ACG-2014b]
Sequence ID: AIX17228.1 Length: 139 >head completion protein [Synechococcus phage ACG-2014b]
Sequence ID: AIX17442.1 Length: 139 >head completion protein [Synechococcus phage ACG-2014b]
Sequence ID: AIX17657.1 Length: 139 >head completion protein [Synechococcus phage ACG-2014b]
Sequence ID: AIX17874.1 Length: 139 >head completion protein [Synechococcus phage ACG-2014b]
Sequence ID: AIX18089.1 Length: 139  
Range 1: 1 to 34

Score:39.5 bits(119), Expect:0.020, 
Method:Compositional matrix adjust., 
Identities:19/34(56%), Positives:22/34(64%), Gaps:0/34(0%)

Query  1   MAYSGKFIPVNKEKYKGDWRKITYRSSWEAFFHE  34
           M Y+GK+ P    KYKGD R I YRSSWE  F +
Sbjct  1   MRYTGKYRPSFPGKYKGDPRNIIYRSSWEYKFMK  34


>head completion protein [Stenotrophomonas phage vB_SmaS-DLP_6]
Sequence ID: AMQ66009.1 Length: 148 
Range 1: 1 to 29

Score:39.5 bits(119), Expect:0.025, 
Method:Compositional matrix adjust., 
Identities:17/29(59%), Positives:21/29(72%), Gaps:0/29(0%)

Query  1   MAYSGKFIPVNKEKYKGDWRKITYRSSWE  29
           MAY GK+ P+N  KY GD  +ITYRS+ E
Sbjct  1   MAYRGKYKPINTSKYNGDPTQITYRSNLE  29


>head completion protein [Citrobacter phage Margaery]
Sequence ID: YP_009195011.1 Length: 144 
>head completion protein [Cronobacter phage vB_CsaM_leB]
Sequence ID: AOG16321.1 Length: 144 >head completion protein [Cronobacter phage vB_CsaM_leN]
Sequence ID: AOG16605.1 Length: 144 >head completion protein [Cronobacter phage vB_CsaM_leE]
Sequence ID: AON97206.1 Length: 144 >head completion protein [Citrobacter phage Maroon]
Sequence ID: AYJ73055.1 Length: 144 >head completion protein [Citrobacter phage Margaery]
Sequence ID: ALF01885.1 Length: 144  
Range 1: 1 to 25

Score:39.2 bits(118), Expect:0.026, 
Method:Compositional matrix adjust., 
Identities:17/25(68%), Positives:20/25(80%), Gaps:0/25(0%)

Query  8   IPVNKEKYKGDWRKITYRSSWEAFF  32
           +P N +KYKGD RKITYRSSWE + 
Sbjct  1   MPQNIQKYKGDPRKITYRSSWEKYI  25


>head completion protein [Rhodobacteraceae bacterium Water-Bin34]
Sequence ID: WP_108865534.1 Length: 147 
Range 1: 1 to 29

Score:39.2 bits(118), Expect:0.026, 
Method:Compositional matrix adjust., 
Identities:18/29(62%), Positives:21/29(72%), Gaps:0/29(0%)

Query  1   MAYSGKFIPVNKEKYKGDWRKITYRSSWE  29
           MAY GK+   NK+KY GD  K+TYRS WE
Sbjct  1   MAYKGKYTVKNKKKYAGDPTKVTYRSLWE  29


>phage head completion protein [Cronobacter phage vB_CsaM_GAP161]
Sequence ID: YP_006986465.1 Length: 146 
>phage head completion protein [Cronobacter phage vB_CsaM_GAP161]
Sequence ID: AFC22296.1 Length: 146  
Range 1: 1 to 25

Score:39.2 bits(118), Expect:0.027, 
Method:Compositional matrix adjust., 
Identities:17/25(68%), Positives:20/25(80%), Gaps:0/25(0%)

Query  8   IPVNKEKYKGDWRKITYRSSWEAFF  32
           +P N +KYKGD RKITYRSSWE + 
Sbjct  1   MPQNIQKYKGDPRKITYRSSWEKYI  25


>T4-like head completion protein [Synechococcus phage S-RSM4]
Sequence ID: YP_003097466.1 Length: 143 
>T4-like head completion protein [Synechococcus phage S-RSM4]
Sequence ID: CAR63429.1 Length: 143  
Range 1: 1 to 33

Score:39.2 bits(118), Expect:0.028, 
Method:Compositional matrix adjust., 
Identities:16/33(48%), Positives:22/33(66%), Gaps:0/33(0%)

Query  1   MAYSGKFIPVNKEKYKGDWRKITYRSSWEAFFH  33
           MAYSG + P+N  KY+G+  ++ YRS WE  F 
Sbjct  1   MAYSGLYKPINPGKYRGNPTRVIYRSLWERKFM  33


>head completion protein [Chitinophagia bacterium]
Sequence ID: NDE10249.1 Length: 161 
Range 1: 15 to 43

Score:39.5 bits(119), Expect:0.028, 
Method:Compositional matrix adjust., 
Identities:18/29(62%), Positives:20/29(68%), Gaps:0/29(0%)

Query  4   SGKFIPVNKEKYKGDWRKITYRSSWEAFF  32
           SGKF P N++KY GD   I YRSSWE  F
Sbjct  15  SGKFEPSNQDKYIGDIHNIIYRSSWEYRF  43


>head completion protein [Prochlorococcus phage P-SSM7]
Sequence ID: YP_004324838.1 Length: 139 
>head completion protein [Prochlorococcus phage P-SSM7]
Sequence ID: ADO99096.1 Length: 139  
Range 1: 1 to 34

Score:39.2 bits(118), Expect:0.029, 
Method:Compositional matrix adjust., 
Identities:18/34(53%), Positives:21/34(61%), Gaps:0/34(0%)

Query  1   MAYSGKFIPVNKEKYKGDWRKITYRSSWEAFFHE  34
           M Y GK+   N  KYKGD R + YRSSWE  F +
Sbjct  1   MRYRGKYRVSNPRKYKGDPRNVVYRSSWEYKFMQ  34


>head completion protein [Salmonella phage BSP101]
Sequence ID: ARM69842.1 Length: 206 
Range 1: 3 to 31

Score:39.8 bits(120), Expect:0.029, 
Method:Compositional matrix adjust., 
Identities:17/29(59%), Positives:21/29(72%), Gaps:0/29(0%)

Query  1   MAYSGKFIPVNKEKYKGDWRKITYRSSWE  29
           M   GK++PVN +KYKGD  KI +RSS E
Sbjct  3   MYLQGKYVPVNPKKYKGDVNKIVFRSSLE  31


>head completion protein [Salmonella phage 38]
Sequence ID: YP_009220972.1 Length: 206 
>head completion protein [Salmonella phage 38]
Sequence ID: AKJ73830.1 Length: 206  
Range 1: 3 to 31

Score:39.8 bits(120), Expect:0.030, 
Method:Compositional matrix adjust., 
Identities:17/29(59%), Positives:21/29(72%), Gaps:0/29(0%)

Query  1   MAYSGKFIPVNKEKYKGDWRKITYRSSWE  29
           M   GK++PVN +KYKGD  KI +RSS E
Sbjct  3   MYLQGKYVPVNPKKYKGDVNKIVFRSSLE  31


>head completion protein [Synechococcus phage S-WAM2]
Sequence ID: YP_009324169.1 Length: 173 
>head completion protein [Synechococcus phage S-WAM2]
Sequence ID: AOV61702.1 Length: 173  
Range 1: 31 to 63

Score:39.5 bits(119), Expect:0.030, 
Method:Compositional matrix adjust., 
Identities:16/33(48%), Positives:22/33(66%), Gaps:0/33(0%)

Query  1   MAYSGKFIPVNKEKYKGDWRKITYRSSWEAFFH  33
           MAYSG + P+N  KY+G+  ++ YRS WE  F 
Sbjct  31  MAYSGLYKPINPGKYRGNPTRVIYRSLWERKFM  63


>head completion protein [Prochlorococcus phage P-SSM2]
Sequence ID: YP_214244.1 Length: 145 
>head completion protein [Prochlorococcus phage P-SSM2]
Sequence ID: AAX44390.1 Length: 145 >head completion protein [Prochlorococcus phage P-SSM2]
Sequence ID: ACY75888.1 Length: 145 >head completion protein [Prochlorococcus phage P-SSM5]
Sequence ID: AGN12258.1 Length: 145  
Range 1: 1 to 32

Score:39.2 bits(118), Expect:0.030, 
Method:Compositional matrix adjust., 
Identities:18/32(56%), Positives:20/32(62%), Gaps:0/32(0%)

Query  1   MAYSGKFIPVNKEKYKGDWRKITYRSSWEAFF  32
           MAY GK+ P    KYKGD   IT+RS WE  F
Sbjct  1   MAYKGKYYPTFPHKYKGDPTNITFRSLWERKF  32


>hypothetical protein [Salmonella enterica subsp. enterica serovar Typhimurium]
Sequence ID: EDL0981988.1 Length: 206 
>head completion protein [Salmonella phage SeSz-1]
Sequence ID: QAX99311.1 Length: 206  
Range 1: 3 to 31

Score:39.8 bits(120), Expect:0.030, 
Method:Compositional matrix adjust., 
Identities:17/29(59%), Positives:21/29(72%), Gaps:0/29(0%)

Query  1   MAYSGKFIPVNKEKYKGDWRKITYRSSWE  29
           M   GK++PVN +KYKGD  KI +RSS E
Sbjct  3   MYLQGKYVPVNPKKYKGDVNKIVFRSSLE  31


>head completion protein [Salmonella phage S115]
Sequence ID: AXC40383.1 Length: 206 
>head completion protein [Salmonella phage S118]
Sequence ID: AXC40950.1 Length: 206 >head completion protein [Salmonella phage SS3]
Sequence ID: QEI23981.1 Length: 206 >head completion protein [Salmonella phage SS9]
Sequence ID: QEI24234.1 Length: 206  
Range 1: 3 to 31

Score:39.8 bits(120), Expect:0.030, 
Method:Compositional matrix adjust., 
Identities:17/29(59%), Positives:21/29(72%), Gaps:0/29(0%)

Query  1   MAYSGKFIPVNKEKYKGDWRKITYRSSWE  29
           M   GK++PVN +KYKGD  KI +RSS E
Sbjct  3   MYLQGKYVPVNPKKYKGDVNKIVFRSSLE  31


>head completion protein [Salmonella phage vB-SalM-SJ2]
Sequence ID: YP_009021330.1 Length: 206 
>head completion protein [Salmonella phage vB-SalM-SJ2]
Sequence ID: AHK61435.1 Length: 206  
Range 1: 3 to 31

Score:39.8 bits(120), Expect:0.030, 
Method:Compositional matrix adjust., 
Identities:17/29(59%), Positives:21/29(72%), Gaps:0/29(0%)

Query  1   MAYSGKFIPVNKEKYKGDWRKITYRSSWE  29
           M   GK++PVN +KYKGD  KI +RSS E
Sbjct  3   MYLQGKYVPVNPKKYKGDVNKIVFRSSLE  31


>unnamed protein product [Salmonella phage SFP10]
Sequence ID: YP_004895202.1 Length: 206 
>head completion protein [Escherichia phage PhaxI]
Sequence ID: YP_007002674.1 Length: 206 >head completion protein [Salmonella phage vB-SalM-SJ3]
Sequence ID: YP_009030382.1 Length: 206 >head completion protein [Salmonella phage GG32]
Sequence ID: YP_009283848.1 Length: 206 >head completion protein [Salmonella phage STP07]
Sequence ID: APD18340.1 Length: 206 >head completion protein [Salmonella phage SP1]
Sequence ID: ASZ77576.1 Length: 206 >head completion protein [Escherichia phage FEC14]
Sequence ID: ATW66901.1 Length: 206 >head completion protein [Salmonella phage S117]
Sequence ID: AXC40745.1 Length: 206 >head completion protein [Salmonella phage SenASZ3]
Sequence ID: AXY86516.1 Length: 206 >hypothetical protein [Salmonella enterica]
Sequence ID: ECW1086623.1 Length: 206  
Range 1: 3 to 31

Score:39.8 bits(120), Expect:0.031, 
Method:Compositional matrix adjust., 
Identities:17/29(59%), Positives:21/29(72%), Gaps:0/29(0%)

Query  1   MAYSGKFIPVNKEKYKGDWRKITYRSSWE  29
           M   GK++PVN +KYKGD  KI +RSS E
Sbjct  3   MYLQGKYVPVNPKKYKGDVNKIVFRSSLE  31


>Gp4 head completion protein [Salmonella virus ViI]
Sequence ID: YP_004327404.1 Length: 206 
>head completion protein [Salmonella phage Maynard]
Sequence ID: YP_008770998.1 Length: 206 >head completion protein [Salmonella phage Marshall]
Sequence ID: YP_008771791.1 Length: 206 >head completion protein [Escherichia phage ECML-4]
Sequence ID: YP_009101450.1 Length: 206 >hypothetical protein [Salmonella phage STML-13-1]
Sequence ID: YP_009617825.1 Length: 206 >head completion protein [Salmonella phage FSL SP-063]
Sequence ID: AGF88521.1 Length: 206 >head completion protein [Salmonella phage FSL SP-029]
Sequence ID: AGF89020.1 Length: 206 >head completion protein [Escherichia phage vB_EcoM_Sa157lw]
Sequence ID: AXF39256.1 Length: 206 >head completion protein [Salmonella phage Mooltan]
Sequence ID: AXY85288.1 Length: 206 >head completion protein [Salmonella phage PS5]
Sequence ID: AYJ73753.1 Length: 206 >hypothetical protein [Salmonella enterica subsp. enterica serovar Typhimurium]
Sequence ID: EDL7894911.1 Length: 206 >hypothetical protein [Salmonella enterica subsp. enterica]
Sequence ID: EDW4918060.1 Length: 206 >head completion protein [Salmonella phage Matapan]
Sequence ID: QEA10298.1 Length: 206  
Range 1: 3 to 31

Score:39.5 bits(119), Expect:0.032, 
Method:Compositional matrix adjust., 
Identities:17/29(59%), Positives:21/29(72%), Gaps:0/29(0%)

Query  1   MAYSGKFIPVNKEKYKGDWRKITYRSSWE  29
           M   GK++PVN +KYKGD  KI +RSS E
Sbjct  3   MYLQGKYVPVNPKKYKGDVNKIVFRSSLE  31


>head completion protein [Legionellales bacterium]
Sequence ID: MBL97115.1 Length: 144 
Range 1: 1 to 32

Score:38.9 bits(117), Expect:0.032, 
Method:Compositional matrix adjust., 
Identities:17/32(53%), Positives:22/32(68%), Gaps:0/32(0%)

Query  1   MAYSGKFIPVNKEKYKGDWRKITYRSSWEAFF  32
           M+YSG++ P + +KYKGD   I YRS WE  F
Sbjct  1   MSYSGRYRPSHPKKYKGDPTNIIYRSLWERKF  32


>head completion protein [Synechococcus sp. CPC35]
Sequence ID: MAB54308.1 Length: 144 
Range 1: 1 to 32

Score:38.9 bits(117), Expect:0.033, 
Method:Compositional matrix adjust., 
Identities:17/32(53%), Positives:21/32(65%), Gaps:0/32(0%)

Query  1   MAYSGKFIPVNKEKYKGDWRKITYRSSWEAFF  32
           M+Y G+F P   +KYKGD  K+ YRS WE  F
Sbjct  1   MSYKGRFKPKQYKKYKGDPTKVIYRSMWELRF  32


>orf042 gene product [Escherichia virus CBA120]
Sequence ID: YP_004957735.1 Length: 204 
>gp4 head completion protein [Escherichia virus CBA120]
Sequence ID: AEM91767.1 Length: 204  
Range 1: 1 to 29

Score:39.5 bits(119), Expect:0.033, 
Method:Compositional matrix adjust., 
Identities:17/29(59%), Positives:21/29(72%), Gaps:0/29(0%)

Query  1   MAYSGKFIPVNKEKYKGDWRKITYRSSWE  29
           M   GK++PVN +KYKGD  KI +RSS E
Sbjct  1   MYLQGKYVPVNPKKYKGDVNKIVFRSSLE  29


>hypothetical protein [Salmonella enterica]
Sequence ID: EBI9227225.1 Length: 154 
Range 1: 3 to 31

Score:38.9 bits(117), Expect:0.036, 
Method:Compositional matrix adjust., 
Identities:17/29(59%), Positives:21/29(72%), Gaps:0/29(0%)

Query  1   MAYSGKFIPVNKEKYKGDWRKITYRSSWE  29
           M   GK++PVN +KYKGD  KI +RSS E
Sbjct  3   MYLQGKYVPVNPKKYKGDVNKIVFRSSLE  31


>head completion protein [archaeon]
Sequence ID: NDB28676.1 Length: 148 
>head completion protein [archaeon]
Sequence ID: NDB55370.1 Length: 148 >head completion protein [archaeon]
Sequence ID: NDB78916.1 Length: 148  
Range 1: 6 to 36

Score:38.9 bits(117), Expect:0.037, 
Method:Compositional matrix adjust., 
Identities:17/31(55%), Positives:20/31(64%), Gaps:0/31(0%)

Query  2   AYSGKFIPVNKEKYKGDWRKITYRSSWEAFF  32
            Y GK+ P N EKYKG+ + I YRS WE  F
Sbjct  6   TYKGKYTPQNPEKYKGNSKNIIYRSMWERRF  36


>head completion protein [Flavobacteriales bacterium TMED228]
Sequence ID: OUW99148.1 Length: 140 
Range 1: 5 to 33

Score:38.9 bits(117), Expect:0.037, 
Method:Compositional matrix adjust., 
Identities:15/29(52%), Positives:19/29(65%), Gaps:0/29(0%)

Query  4   SGKFIPVNKEKYKGDWRKITYRSSWEAFF  32
            GK+ P N  KYKG++R + YRS WE  F
Sbjct  5   QGKYFPNNPRKYKGNYRNVVYRSGWELKF  33


>hypothetical protein [Ectothiorhodospiraceae bacterium]
Sequence ID: MAT39600.1 Length: 144 
Range 1: 1 to 32

Score:38.6 bits(116), Expect:0.045, 
Method:Compositional matrix adjust., 
Identities:17/32(53%), Positives:22/32(68%), Gaps:0/32(0%)

Query  1   MAYSGKFIPVNKEKYKGDWRKITYRSSWEAFF  32
           MAYSG + P N +KY+G+  +I YRS WE  F
Sbjct  1   MAYSGYYKPKNPKKYRGNPTRIVYRSLWERKF  32


>hypothetical protein [Candidatus Pacearchaeota archaeon]
Sequence ID: MAG25166.1 Length: 148 
Range 1: 1 to 32

Score:38.6 bits(116), Expect:0.046, 
Method:Compositional matrix adjust., 
Identities:17/32(53%), Positives:24/32(75%), Gaps:0/32(0%)

Query  1   MAYSGKFIPVNKEKYKGDWRKITYRSSWEAFF  32
           M+YSG++I  N +KY+GD R+I +RS WE  F
Sbjct  1   MSYSGRYIAKNPKKYRGDSRRIYFRSLWERRF  32


>hypothetical protein [Hyphomonas sp.]
Sequence ID: MAL45900.1 Length: 145 
Range 1: 1 to 29

Score:38.3 bits(115), Expect:0.053, 
Method:Compositional matrix adjust., 
Identities:17/29(59%), Positives:19/29(65%), Gaps:0/29(0%)

Query  1   MAYSGKFIPVNKEKYKGDWRKITYRSSWE  29
           MAY GK+ P N +KY GD  K  YRS WE
Sbjct  1   MAYKGKYKPANPQKYVGDATKXVYRSLWE  29


>head completion protein [Euryarchaeota archaeon]
Sequence ID: MAR25435.1 Length: 150 
Range 1: 1 to 32

Score:38.3 bits(115), Expect:0.057, 
Method:Compositional matrix adjust., 
Identities:17/32(53%), Positives:22/32(68%), Gaps:0/32(0%)

Query  1   MAYSGKFIPVNKEKYKGDWRKITYRSSWEAFF  32
           M+YSG++ P N +KYKG+   I YRS WE  F
Sbjct  1   MSYSGRYNPSNXKKYKGNPTTIYYRSLWERKF  32


>head completion protein [Rhodobacteraceae bacterium Water-Bin34]
Sequence ID: WP_108865212.1 Length: 147 
Range 1: 1 to 29

Score:38.3 bits(115), Expect:0.059, 
Method:Compositional matrix adjust., 
Identities:17/29(59%), Positives:19/29(65%), Gaps:0/29(0%)

Query  1   MAYSGKFIPVNKEKYKGDWRKITYRSSWE  29
           M Y GK+ P N +KYKGD   I YRS WE
Sbjct  1   MTYKGKYRPKNPQKYKGDPTTIVYRSLWE  29


>head completion protein [Escherichia phage Lw1]
Sequence ID: YP_008060713.1 Length: 144 
>head completion protein [Citrobacter phage Miller]
Sequence ID: YP_009097798.1 Length: 144 >head completion protein [Citrobacter phage IME-CF2]
Sequence ID: YP_009218549.1 Length: 144 >head completion protein [Citrobacter phage vB_CfrM_CfP1]
Sequence ID: YP_009285730.1 Length: 144 >head completion protein [Escherichia phage Lw1]
Sequence ID: AGJ71598.1 Length: 144 >head completion protein [Citrobacter phage Miller]
Sequence ID: AIK68132.1 Length: 144 >head completion protein [Citrobacter phage IME-CF2]
Sequence ID: AKR15857.1 Length: 144 >head completion protein [Citrobacter phage vB_CfrM_CfP1]
Sequence ID: ANS06051.1 Length: 144  
Range 1: 1 to 25

Score:38.3 bits(115), Expect:0.060, 
Method:Compositional matrix adjust., 
Identities:17/25(68%), Positives:19/25(76%), Gaps:0/25(0%)

Query  8   IPVNKEKYKGDWRKITYRSSWEAFF  32
           +P N  KYKGD RKITYRSSWE + 
Sbjct  1   MPQNITKYKGDPRKITYRSSWEKYI  25


>gp4 head completion [Escherichia virus RB43]
Sequence ID: YP_239178.1 Length: 144 
>gp4 head completion [Escherichia virus RB43]
Sequence ID: AAX78724.1 Length: 144 >protein of unknown function [Escherichia virus RB43]
Sequence ID: CCK74046.1 Length: 144 >protein of unknown function [Escherichia virus RB43]
Sequence ID: CCL97663.1 Length: 144  
Range 1: 1 to 25

Score:38.3 bits(115), Expect:0.061, 
Method:Compositional matrix adjust., 
Identities:17/25(68%), Positives:19/25(76%), Gaps:0/25(0%)

Query  8   IPVNKEKYKGDWRKITYRSSWEAFF  32
           +P N  KYKGD RKITYRSSWE + 
Sbjct  1   MPQNISKYKGDPRKITYRSSWEKYI  25


>hypothetical protein [Rickettsiales bacterium]
Sequence ID: MAZ07534.1 Length: 144 
Range 1: 1 to 29

Score:38.3 bits(115), Expect:0.064, 
Method:Compositional matrix adjust., 
Identities:16/29(55%), Positives:21/29(72%), Gaps:0/29(0%)

Query  1   MAYSGKFIPVNKEKYKGDWRKITYRSSWE  29
           MAYSG + P N +KY+G+  +I YRS WE
Sbjct  1   MAYSGTYKPKNPKKYRGNPTRIIYRSLWE  29


>gp4 head completion protein [Escherichia virus RB16]
Sequence ID: YP_003858488.1 Length: 146 
>gp4 head completion protein [Escherichia phage RB16]
Sequence ID: ADJ55492.1 Length: 146  
Range 1: 1 to 25

Score:38.3 bits(115), Expect:0.067, 
Method:Compositional matrix adjust., 
Identities:17/25(68%), Positives:19/25(76%), Gaps:0/25(0%)

Query  8   IPVNKEKYKGDWRKITYRSSWEAFF  32
           +P N  KYKGD RKITYRSSWE + 
Sbjct  1   MPQNITKYKGDPRKITYRSSWEKYI  25


>head completion protein [Stenotrophomonas phage IME-SM1]
Sequence ID: AKO61600.1 Length: 156 
>head completion protein [Stenotrophomonas phage YB07]
Sequence ID: QBP06384.1 Length: 156 >hypothetical protein CPT_Mendera_224 [Stenotrophomonas phage Mendera]
Sequence ID: QFR56750.1 Length: 156 >hypothetical protein CPT_Moby_217 [Stenotrophomonas phage Moby]
Sequence ID: QFR57942.1 Length: 156  
Range 1: 13 to 41

Score:38.3 bits(115), Expect:0.068, 
Method:Compositional matrix adjust., 
Identities:16/29(55%), Positives:20/29(68%), Gaps:0/29(0%)

Query  4   SGKFIPVNKEKYKGDWRKITYRSSWEAFF  32
            G+F+P N+ KY G   +ITYRSSWE  F
Sbjct  13  QGQFVPHNRHKYIGKLTEITYRSSWELKF  41


>head completion protein [Balneola sp.]
Sequence ID: HCT51454.1 Length: 142 
Range 1: 1 to 29

Score:38.0 bits(114), Expect:0.069, 
Method:Compositional matrix adjust., 
Identities:15/29(52%), Positives:21/29(72%), Gaps:0/29(0%)

Query  1   MAYSGKFIPVNKEKYKGDWRKITYRSSWE  29
           MAY  K++P N+EKY G++  I  RS+WE
Sbjct  1   MAYKSKYLPENREKYVGNFENIVCRSTWE  29


>head completion protein [Candidatus Marinimicrobia bacterium]
Sequence ID: MBO03142.1 Length: 144 
Range 1: 1 to 32

Score:38.0 bits(114), Expect:0.071, 
Method:Compositional matrix adjust., 
Identities:18/32(56%), Positives:20/32(62%), Gaps:0/32(0%)

Query  1   MAYSGKFIPVNKEKYKGDWRKITYRSSWEAFF  32
           MAY GK+ P   +KYKGD   I YRS WE  F
Sbjct  1   MAYRGKYYPSYPKKYKGDPTNIIYRSLWERKF  32


>head completion protein [Synechococcus phage S-CAM3]
Sequence ID: YP_009321268.1 Length: 153 
>head completion protein [Synechococcus phage S-CAM3]
Sequence ID: AOV58510.1 Length: 153 >head completion protein [Synechococcus phage S-CAM3]
Sequence ID: AOV58749.1 Length: 153 >head completion protein [Synechococcus phage S-CAM3]
Sequence ID: AOV58988.1 Length: 153  
Range 1: 1 to 32

Score:38.0 bits(114), Expect:0.075, 
Method:Compositional matrix adjust., 
Identities:17/32(53%), Positives:21/32(65%), Gaps:0/32(0%)

Query  1   MAYSGKFIPVNKEKYKGDWRKITYRSSWEAFF  32
           MAYSG + P N  KYKG+  +I +RS WE  F
Sbjct  1   MAYSGVYKPTNPRKYKGNPTRIIFRSLWERKF  32


>head completion protein [Synechococcus phage S-B68]
Sequence ID: QBP06000.1 Length: 152 
Range 1: 6 to 35

Score:38.0 bits(114), Expect:0.080, 
Method:Compositional matrix adjust., 
Identities:17/30(57%), Positives:20/30(66%), Gaps:0/30(0%)

Query  3   YSGKFIPVNKEKYKGDWRKITYRSSWEAFF  32
           + G + P N EKYKGD R I +RSSWE  F
Sbjct  6   HQGMYRPRNPEKYKGDPRGIVFRSSWERTF  35


>head completion protein [Euryarchaeota archaeon]
Sequence ID: MBU37943.1 Length: 146 
Range 1: 5 to 35

Score:38.0 bits(114), Expect:0.086, 
Method:Compositional matrix adjust., 
Identities:17/31(55%), Positives:19/31(61%), Gaps:0/31(0%)

Query  2   AYSGKFIPVNKEKYKGDWRKITYRSSWEAFF  32
           +Y G+F P N  KYKGD   I YRS WE  F
Sbjct  5   SYQGRFKPSNPGKYKGDPTNIIYRSLWERKF  35


>head completion protein [Cyanophage S-RIM4]
Sequence ID: QBQ74892.1 Length: 143 
Range 1: 5 to 38

Score:38.0 bits(114), Expect:0.086, 
Method:Compositional matrix adjust., 
Identities:16/34(47%), Positives:21/34(61%), Gaps:0/34(0%)

Query  1   MAYSGKFIPVNKEKYKGDWRKITYRSSWEAFFHE  34
           M Y G++ P    KYKGD + + YRSSWE  F +
Sbjct  5   MRYQGRYTPSFPRKYKGDPKNVIYRSSWEYKFMK  38


>head completion protein [Flavobacteriaceae bacterium]
Sequence ID: MBA41858.1 Length: 145 
Range 1: 1 to 32

Score:37.7 bits(113), Expect:0.091, 
Method:Compositional matrix adjust., 
Identities:18/32(56%), Positives:20/32(62%), Gaps:0/32(0%)

Query  1   MAYSGKFIPVNKEKYKGDWRKITYRSSWEAFF  32
           MAY GK+ P    KYKGD   IT+RS WE  F
Sbjct  1   MAYKGKYSPKFPRKYKGDPTNITFRSLWERKF  32


>putative head completion protein [Escherichia phage vB_EcoM_KWBSE43-6]
Sequence ID: QBQ78898.1 Length: 205 
Range 1: 3 to 31

Score:38.3 bits(115), Expect:0.10, 
Method:Compositional matrix adjust., 
Identities:17/29(59%), Positives:20/29(68%), Gaps:0/29(0%)

Query  1   MAYSGKFIPVNKEKYKGDWRKITYRSSWE  29
           M   GK+ PVN +KYKGD  KI +RSS E
Sbjct  3   MYLQGKYAPVNPKKYKGDIHKIVFRSSLE  31


>gp4 head completion protein [Synechococcus phage ACG-2014c]
Sequence ID: YP_007001731.1 Length: 139 
>head completion protein [Synechococcus phage S-MbCM25]
Sequence ID: AHB80640.1 Length: 139 >gp4 head completion protein [Synechococcus phage ACG-2014c]
Sequence ID: AFD02621.1 Length: 139 >head completion protein [Synechococcus phage ACG-2014c]
Sequence ID: AIX14399.1 Length: 139 >head completion protein [Synechococcus phage ACG-2014c]
Sequence ID: AIX22559.1 Length: 139 >head completion protein [Synechococcus phage ACG-2014c]
Sequence ID: AIX22773.1 Length: 139  
Range 1: 1 to 32

Score:37.7 bits(113), Expect:0.10, 
Method:Compositional matrix adjust., 
Identities:16/32(50%), Positives:19/32(59%), Gaps:0/32(0%)

Query  1   MAYSGKFIPVNKEKYKGDWRKITYRSSWEAFF  32
           M Y G++ P    KY+GD   I YRSSWE  F
Sbjct  1   MRYQGRYTPSMPHKYRGDPNNIVYRSSWEYKF  32


>hypothetical protein [Klebsiella pneumoniae]
Sequence ID: WP_097402859.1 Length: 205 
>hypothetical protein CQA65_29690 [Klebsiella pneumoniae]
Sequence ID: PCR16462.1 Length: 205  
Range 1: 3 to 31

Score:38.3 bits(115), Expect:0.10, 
Method:Compositional matrix adjust., 
Identities:17/29(59%), Positives:20/29(68%), Gaps:0/29(0%)

Query  1   MAYSGKFIPVNKEKYKGDWRKITYRSSWE  29
           M   GK+ PVN +KYKGD  KI +RSS E
Sbjct  3   MYLQGKYAPVNPKKYKGDIHKIVFRSSLE  31


>head completion protein [Klebsiella virus 0507KN21]
Sequence ID: YP_008532000.1 Length: 205 
>head completion protein [Klebsiella virus 0507KN21]
Sequence ID: BAN78399.1 Length: 205  
Range 1: 3 to 31

Score:38.3 bits(115), Expect:0.10, 
Method:Compositional matrix adjust., 
Identities:17/29(59%), Positives:20/29(68%), Gaps:0/29(0%)

Query  1   MAYSGKFIPVNKEKYKGDWRKITYRSSWE  29
           M   GK+ PVN +KYKGD  KI +RSS E
Sbjct  3   MYLQGKYAPVNPKKYKGDIHKIVFRSSLE  31


>head completion protein [Klebsiella virus UPM 2146]
Sequence ID: QGF20590.1 Length: 205 
Range 1: 3 to 31

Score:38.3 bits(115), Expect:0.11, 
Method:Compositional matrix adjust., 
Identities:17/29(59%), Positives:20/29(68%), Gaps:0/29(0%)

Query  1   MAYSGKFIPVNKEKYKGDWRKITYRSSWE  29
           M   GK+ PVN +KYKGD  KI +RSS E
Sbjct  3   MYLQGKYAPVNPKKYKGDIHKIVFRSSLE  31


>head completion protein [Klebsiella phage Menlow]
Sequence ID: AUG87893.1 Length: 205 
Range 1: 3 to 31

Score:38.3 bits(115), Expect:0.11, 
Method:Compositional matrix adjust., 
Identities:17/29(59%), Positives:20/29(68%), Gaps:0/29(0%)

Query  1   MAYSGKFIPVNKEKYKGDWRKITYRSSWE  29
           M   GK+ PVN +KYKGD  KI +RSS E
Sbjct  3   MYLQGKYAPVNPKKYKGDIHKIVFRSSLE  31


>head completion protein [Euryarchaeota archaeon]
Sequence ID: MBA86610.1 Length: 139 
Range 1: 1 to 32

Score:37.4 bits(112), Expect:0.11, 
Method:Compositional matrix adjust., 
Identities:18/32(56%), Positives:20/32(62%), Gaps:0/32(0%)

Query  1   MAYSGKFIPVNKEKYKGDWRKITYRSSWEAFF  32
           M Y GK+ P   +KYKGD   I YRSSWE  F
Sbjct  1   MRYQGKYRPSYPKKYKGDPSNIIYRSSWEYKF  32


>head completion protein [Klebsiella phage Magnus]
Sequence ID: QEG08070.1 Length: 205 
Range 1: 3 to 31

Score:38.0 bits(114), Expect:0.11, 
Method:Compositional matrix adjust., 
Identities:17/29(59%), Positives:20/29(68%), Gaps:0/29(0%)

Query  1   MAYSGKFIPVNKEKYKGDWRKITYRSSWE  29
           M   GK+ PVN +KYKGD  KI +RSS E
Sbjct  3   MYLQGKYAPVNPKKYKGDIHKIVFRSSLE  31


>head completion protein [Flavobacteriaceae bacterium]
Sequence ID: MBA10925.1 Length: 147 
Range 1: 6 to 36

Score:37.7 bits(113), Expect:0.11, 
Method:Compositional matrix adjust., 
Identities:16/31(52%), Positives:19/31(61%), Gaps:0/31(0%)

Query  2   AYSGKFIPVNKEKYKGDWRKITYRSSWEAFF  32
            Y GKF P+N  KY GD + I +RS WE  F
Sbjct  6   TYKGKFKPINPHKYAGDVKNIIFRSLWERRF  36


>hypothetical protein PRAG_00135 [Prochlorococcus phage P-SSM3]
Sequence ID: YP_008130064.1 Length: 141 
>hypothetical protein PRAG_00135 [Prochlorococcus phage P-SSM3]
Sequence ID: AGN12075.1 Length: 141  
Range 1: 5 to 33

Score:37.4 bits(112), Expect:0.12, 
Method:Compositional matrix adjust., 
Identities:17/29(59%), Positives:19/29(65%), Gaps:0/29(0%)

Query  4   SGKFIPVNKEKYKGDWRKITYRSSWEAFF  32
            GK+IP +  KYKGD   I YRSSWE  F
Sbjct  5   QGKYIPRHPNKYKGDPNNIIYRSSWEHKF  33


>head completion protein [Synechococcus phage Syn19]
Sequence ID: YP_004323848.1 Length: 139 
>head completion protein [Synechococcus phage Syn19]
Sequence ID: ADO99542.1 Length: 139 >head completion protein [Cyanophage Syn2]
Sequence ID: AGH56429.1 Length: 139  
Range 1: 1 to 34

Score:37.4 bits(112), Expect:0.13, 
Method:Compositional matrix adjust., 
Identities:17/34(50%), Positives:20/34(58%), Gaps:0/34(0%)

Query  1   MAYSGKFIPVNKEKYKGDWRKITYRSSWEAFFHE  34
           M Y GK+ P    KYKGD   + YRSSWE  F +
Sbjct  1   MRYQGKYTPSFPRKYKGDPSNVIYRSSWEYKFMK  34


>head completion protein [Rhodospirillaceae bacterium TMED8]
Sequence ID: OUT52766.1 Length: 147 
Range 1: 1 to 32

Score:37.4 bits(112), Expect:0.14, 
Method:Compositional matrix adjust., 
Identities:16/32(50%), Positives:20/32(62%), Gaps:0/32(0%)

Query  1   MAYSGKFIPVNKEKYKGDWRKITYRSSWEAFF  32
           MAY G++ P N  KY+G+   I YRS WE  F
Sbjct  1   MAYKGRYTPNNPSKYRGNPHNIIYRSLWERKF  32


>head completion protein [Synechococcus phage ACG-2014i]
Sequence ID: YP_009140794.1 Length: 143 
>head completion protein [Synechococcus phage ACG-2014i]
Sequence ID: AIX26726.1 Length: 143  
Range 1: 1 to 33

Score:37.1 bits(111), Expect:0.15, 
Method:Compositional matrix adjust., 
Identities:17/33(52%), Positives:20/33(60%), Gaps:0/33(0%)

Query  1   MAYSGKFIPVNKEKYKGDWRKITYRSSWEAFFH  33
           MAYSG + P N  KY+G+   I YRS WE  F 
Sbjct  1   MAYSGFYKPKNPTKYRGNPSNIVYRSLWERKFM  33


>head completion protein [Pelagibacter phage HTVC008M]
Sequence ID: YP_007517892.1 Length: 165 
>head completion protein [Pelagibacter phage HTVC008M]
Sequence ID: AGE60360.1 Length: 165  
Range 1: 15 to 43

Score:37.4 bits(112), Expect:0.15, 
Method:Compositional matrix adjust., 
Identities:17/29(59%), Positives:19/29(65%), Gaps:0/29(0%)

Query  1   MAYSGKFIPVNKEKYKGDWRKITYRSSWE  29
           MA   K+ P N EKYKGD   I +RSSWE
Sbjct  15  MAVKNKYRPYNPEKYKGDPTNIIFRSSWE  43


>head completion protein [Saprospirales bacterium]
Sequence ID: HAW04160.1 Length: 147 
Range 1: 1 to 29

Score:37.1 bits(111), Expect:0.15, 
Method:Compositional matrix adjust., 
Identities:17/29(59%), Positives:19/29(65%), Gaps:0/29(0%)

Query  1   MAYSGKFIPVNKEKYKGDWRKITYRSSWE  29
           M Y GK+ P N +KYKGD   I YRS WE
Sbjct  1   MTYKGKYRPKNPKKYKGDHTTIVYRSLWE  29


>head completion protein [Shigella phage JK32]
Sequence ID: QEG05440.1 Length: 158 
Range 1: 6 to 34

Score:37.4 bits(112), Expect:0.15, 
Method:Compositional matrix adjust., 
Identities:19/29(66%), Positives:21/29(72%), Gaps:1/29(3%)

Query  2   AYSGKFIPVNKEKYKG-DWRKITYRSSWE  29
            Y GK+ P N EKYKG +  KITYRSSWE
Sbjct  6   TYKGKYKPENPEKYKGNNLHKITYRSSWE  34


>head completion protein [Synechococcus phage S-RIM8 A.HR1]
Sequence ID: YP_007518103.1 Length: 139 
>head completion protein [Synechococcus phage S-RIM8 A.HR5]
Sequence ID: AFB15293.1 Length: 139 >head completion protein [Synechococcus phage S-RIM8 A.HR3]
Sequence ID: AFB17720.1 Length: 139 >head completion protein [Synechococcus phage KBS-M-1A]
Sequence ID: AGH57816.1 Length: 139 >head completion protein [Synechococcus phage S-RIM8]
Sequence ID: AOO10161.1 Length: 139 >head completion protein [Synechococcus phage S-RIM8 A.HR1]
Sequence ID: AFB17509.1 Length: 139  
Range 1: 1 to 34

Score:37.1 bits(111), Expect:0.16, 
Method:Compositional matrix adjust., 
Identities:17/34(50%), Positives:21/34(61%), Gaps:0/34(0%)

Query  1   MAYSGKFIPVNKEKYKGDWRKITYRSSWEAFFHE  34
           M Y GK+ P   +KYKGD   + YRSSWE  F +
Sbjct  1   MRYQGKYRPAFPKKYKGDPSNVIYRSSWEYKFMK  34


>head completion protein [Synechococcus phage ACG-2014j]
Sequence ID: YP_009133987.1 Length: 162 
>head completion protein [Synechococcus phage ACG-2014j]
Sequence ID: AIX23900.1 Length: 162  
Range 1: 20 to 52

Score:37.4 bits(112), Expect:0.16, 
Method:Compositional matrix adjust., 
Identities:17/33(52%), Positives:20/33(60%), Gaps:0/33(0%)

Query  1   MAYSGKFIPVNKEKYKGDWRKITYRSSWEAFFH  33
           MAYSG + P N  KY+G+   I YRS WE  F 
Sbjct  20  MAYSGFYKPKNPTKYRGNPSNIVYRSLWERKFM  52


>head completion protein [Klebsiella phage May]
Sequence ID: AUG88108.1 Length: 205 
Range 1: 3 to 31

Score:37.7 bits(113), Expect:0.16, 
Method:Compositional matrix adjust., 
Identities:16/29(55%), Positives:20/29(68%), Gaps:0/29(0%)

Query  1   MAYSGKFIPVNKEKYKGDWRKITYRSSWE  29
           M   GK+ P+N +KYKGD  KI +RSS E
Sbjct  3   MYLQGKYAPINPKKYKGDIHKIVFRSSLE  31


>head completion protein [Synechococcus phage ACG-2014j]
Sequence ID: AIX28349.1 Length: 143 
Range 1: 1 to 33

Score:37.1 bits(111), Expect:0.16, 
Method:Compositional matrix adjust., 
Identities:17/33(52%), Positives:20/33(60%), Gaps:0/33(0%)

Query  1   MAYSGKFIPVNKEKYKGDWRKITYRSSWEAFFH  33
           MAYSG + P N  KY+G+   I YRS WE  F 
Sbjct  1   MAYSGFYKPKNPTKYRGNPSNIVYRSLWERKFM  33


>head completion protein [archaeon]
Sequence ID: NDB30576.1 Length: 147 
Range 1: 1 to 32

Score:37.1 bits(111), Expect:0.16, 
Method:Compositional matrix adjust., 
Identities:17/32(53%), Positives:22/32(68%), Gaps:0/32(0%)

Query  1   MAYSGKFIPVNKEKYKGDWRKITYRSSWEAFF  32
           M+YSG++IP   +KYKG+   I YRS WE  F
Sbjct  1   MSYSGRYIPSYPKKYKGNPTTIYYRSLWERKF  32


>head completion protein [Synechococcus phage ACG-2014e]
Sequence ID: YP_009134507.1 Length: 143 
>head completion protein [Synechococcus phage ACG-2014e]
Sequence ID: AIX20468.1 Length: 143 >head completion protein [Synechococcus phage ACG-2014e]
Sequence ID: AIX29686.1 Length: 143 >head completion protein [Synechococcus phage ACG-2014e]
Sequence ID: AIX44924.1 Length: 143  
Range 1: 1 to 33

Score:37.1 bits(111), Expect:0.17, 
Method:Compositional matrix adjust., 
Identities:17/33(52%), Positives:20/33(60%), Gaps:0/33(0%)

Query  1   MAYSGKFIPVNKEKYKGDWRKITYRSSWEAFFH  33
           MAYSG + P N  KY+G+   I YRS WE  F 
Sbjct  1   MAYSGFYKPKNPTKYRGNPTNIVYRSLWERKFM  33


>head completion protein [Synechococcus phage S-CAM4]
Sequence ID: YP_009320439.1 Length: 157 
>head completion protein [Synechococcus phage S-CAM4]
Sequence ID: AOV59229.1 Length: 157 >head completion protein [Synechococcus phage S-CAM4]
Sequence ID: AOV59467.1 Length: 157 >head completion protein [Synechococcus phage S-CAM4]
Sequence ID: AOV59705.1 Length: 157  
Range 1: 15 to 47

Score:37.1 bits(111), Expect:0.17, 
Method:Compositional matrix adjust., 
Identities:17/33(52%), Positives:20/33(60%), Gaps:0/33(0%)

Query  1   MAYSGKFIPVNKEKYKGDWRKITYRSSWEAFFH  33
           MAYSG + P N  KY+G+   I YRS WE  F 
Sbjct  15  MAYSGFYKPKNPTKYRGNPSNIVYRSLWERKFM  47


>head completion protein [Euryarchaeota archaeon]
Sequence ID: MAI05535.1 Length: 125 
Range 1: 5 to 34

Score:36.8 bits(110), Expect:0.17, 
Method:Compositional matrix adjust., 
Identities:15/30(50%), Positives:21/30(70%), Gaps:0/30(0%)

Query  3   YSGKFIPVNKEKYKGDWRKITYRSSWEAFF  32
           + G+F P N +KY G+  +I YRSSWE +F
Sbjct  5   FKGRFTPKNPDKYHGNVNQIIYRSSWERLF  34


>head completion protein [Chitinophagia bacterium]
Sequence ID: NBT09027.1 Length: 143 
Range 1: 1 to 30

Score:37.1 bits(111), Expect:0.17, 
Method:Compositional matrix adjust., 
Identities:16/30(53%), Positives:20/30(66%), Gaps:0/30(0%)

Query  1   MAYSGKFIPVNKEKYKGDWRKITYRSSWEA  30
           M+Y G F P N +KY+G+   I YRSSWE 
Sbjct  1   MSYKGFFKPKNPQKYRGNPTNIVYRSSWEC  30


>hypothetical protein [Spirochaetia bacterium]
Sequence ID: NBU98046.1 Length: 69 
Range 1: 11 to 41

Score:35.9 bits(107), Expect:0.17, 
Method:Compositional matrix adjust., 
Identities:16/31(52%), Positives:19/31(61%), Gaps:0/31(0%)

Query  4   SGKFIPVNKEKYKGDWRKITYRSSWEAFFHE  34
            GK+ P N EKY GD   I YRSS+E  F +
Sbjct  11  QGKYRPQNPEKYNGDPTNIVYRSSYELKFMQ  41


>hypothetical protein CBD61_00285 [Pelagibacteraceae bacterium TMED201]
Sequence ID: OUW64195.1 Length: 149 
Range 1: 3 to 30

Score:37.1 bits(111), Expect:0.19, 
Method:Compositional matrix adjust., 
Identities:15/28(54%), Positives:21/28(75%), Gaps:0/28(0%)

Query  2   AYSGKFIPVNKEKYKGDWRKITYRSSWE  29
           +Y GK+ P+N +KYKGD  ++ YRS WE
Sbjct  3   SYKGKYKPMNPKKYKGDSSQVIYRSLWE  30


>putative head completion protein [Escherichia phage vB_EcoM_G2494]
Sequence ID: QBO63095.1 Length: 158 
Range 1: 6 to 34

Score:37.1 bits(111), Expect:0.19, 
Method:Compositional matrix adjust., 
Identities:19/29(66%), Positives:21/29(72%), Gaps:1/29(3%)

Query  2   AYSGKFIPVNKEKYKG-DWRKITYRSSWE  29
            Y GK+ P N EKYKG +  KITYRSSWE
Sbjct  6   TYKGKYRPENPEKYKGNNLHKITYRSSWE  34


>head completion protein [Cryomorphaceae bacterium]
Sequence ID: MAA58473.1 Length: 152 
Range 1: 8 to 39

Score:37.1 bits(111), Expect:0.19, 
Method:Compositional matrix adjust., 
Identities:17/32(53%), Positives:21/32(65%), Gaps:0/32(0%)

Query  1   MAYSGKFIPVNKEKYKGDWRKITYRSSWEAFF  32
           M+Y GK+ P + +KYKGD   I YRS WE  F
Sbjct  8   MSYKGKYKPEHPKKYKGDPTNIIYRSLWERKF  39


>head completion protein [bacterium]
Sequence ID: NBP59205.1 Length: 145 
Range 1: 1 to 29

Score:36.8 bits(110), Expect:0.20, 
Method:Compositional matrix adjust., 
Identities:17/29(59%), Positives:18/29(62%), Gaps:0/29(0%)

Query  1   MAYSGKFIPVNKEKYKGDWRKITYRSSWE  29
           M+Y G F P N  KY GD   I YRSSWE
Sbjct  1   MSYKGLFKPGNPGKYSGDPTNIIYRSSWE  29


>head completion protein [Cyanophage P-RSM1]
Sequence ID: YP_007877629.1 Length: 139 
>head completion protein [Cyanophage P-RSM1]
Sequence ID: AGH26394.1 Length: 139  
Range 1: 1 to 34

Score:36.8 bits(110), Expect:0.20, 
Method:Compositional matrix adjust., 
Identities:17/34(50%), Positives:20/34(58%), Gaps:0/34(0%)

Query  1   MAYSGKFIPVNKEKYKGDWRKITYRSSWEAFFHE  34
           M Y GK+ P    KYKGD   + YRSSWE  F +
Sbjct  1   MRYQGKYRPSFPRKYKGDPNNVIYRSSWEYKFMK  34


>head completion protein [Chloroflexi bacterium]
Sequence ID: MAT09082.1 Length: 143 
Range 1: 1 to 32

Score:36.8 bits(110), Expect:0.20, 
Method:Compositional matrix adjust., 
Identities:17/32(53%), Positives:22/32(68%), Gaps:0/32(0%)

Query  1   MAYSGKFIPVNKEKYKGDWRKITYRSSWEAFF  32
           M+Y GK+   N +KY+GD  K+TYRS WE  F
Sbjct  1   MSYKGKYKIKNLKKYRGDPTKVTYRSLWEKKF  32


>head completion protein [Synechococcus phage S-H35]
Sequence ID: ARW56951.1 Length: 139 
Range 1: 1 to 34

Score:36.8 bits(110), Expect:0.21, 
Method:Compositional matrix adjust., 
Identities:17/34(50%), Positives:20/34(58%), Gaps:0/34(0%)

Query  1   MAYSGKFIPVNKEKYKGDWRKITYRSSWEAFFHE  34
           M Y G++ P    KYKGD   I YRSSWE  F +
Sbjct  1   MRYQGRYTPSFPRKYKGDSNNIIYRSSWEYKFMK  34


>head completion protein [Flavobacteriales bacterium]
Sequence ID: MAO72035.1 Length: 145 
Range 1: 1 to 33

Score:36.8 bits(110), Expect:0.21, 
Method:Compositional matrix adjust., 
Identities:17/33(52%), Positives:20/33(60%), Gaps:0/33(0%)

Query  1   MAYSGKFIPVNKEKYKGDWRKITYRSSWEAFFH  33
           M+Y GK+ P   +KYKGD   I YRS WE  F 
Sbjct  1   MSYKGKYKPSYPKKYKGDPTNIVYRSLWERKFM  33


>head completion protein [bacterium]
Sequence ID: NDB60568.1 Length: 151 
Range 1: 7 to 37

Score:36.8 bits(110), Expect:0.21, 
Method:Compositional matrix adjust., 
Identities:16/31(52%), Positives:18/31(58%), Gaps:0/31(0%)

Query  4   SGKFIPVNKEKYKGDWRKITYRSSWEAFFHE  34
            G+FIP N +KY GD   I YRS WE    E
Sbjct  7   QGRFIPKNPKKYLGDPTNIIYRSGWEKRVME  37


>head completion protein [Candidatus Woesearchaeota archaeon]
Sequence ID: MAG49324.1 Length: 145 
Range 1: 1 to 33

Score:36.8 bits(110), Expect:0.22, 
Method:Compositional matrix adjust., 
Identities:17/33(52%), Positives:20/33(60%), Gaps:0/33(0%)

Query  1   MAYSGKFIPVNKEKYKGDWRKITYRSSWEAFFH  33
           M+Y GK+ P   +KYKGD   I YRS WE  F 
Sbjct  1   MSYKGKYKPSYPKKYKGDPTNIVYRSLWERKFM  33


>head completion protein [Cyanophage S-SSM2]
Sequence ID: AGH57332.1 Length: 140 
>head completion protein [Cyanophage S-RIM14]
Sequence ID: AOO13121.1 Length: 140 >head completion protein [Cyanophage S-RIM14]
Sequence ID: AOO13337.1 Length: 140 >head completion protein [Cyanophage S-RIM14]
Sequence ID: AOO13553.1 Length: 140 >head completion protein [Cyanophage S-RIM14]
Sequence ID: AOO13769.1 Length: 140  
Range 1: 1 to 34

Score:36.8 bits(110), Expect:0.23, 
Method:Compositional matrix adjust., 
Identities:18/34(53%), Positives:20/34(58%), Gaps:0/34(0%)

Query  1   MAYSGKFIPVNKEKYKGDWRKITYRSSWEAFFHE  34
           M Y GK+ P    KYKGD   I YRSSWE  F +
Sbjct  1   MRYQGKYRPSFPMKYKGDTTNIVYRSSWEYKFMK  34


>head completion protein [Synechococcus phage S-ShM2]
Sequence ID: YP_004322674.1 Length: 145 
>head completion protein [Synechococcus phage S-ShM2]
Sequence ID: ADO97619.1 Length: 145  
Range 1: 6 to 39

Score:36.8 bits(110), Expect:0.23, 
Method:Compositional matrix adjust., 
Identities:18/34(53%), Positives:20/34(58%), Gaps:0/34(0%)

Query  1   MAYSGKFIPVNKEKYKGDWRKITYRSSWEAFFHE  34
           M Y GK+ P    KYKGD   I YRSSWE  F +
Sbjct  6   MRYQGKYRPSFPMKYKGDTTNIVYRSSWEYKFMK  39


>head completion protein [Synechococcus phage S-SM1]
Sequence ID: YP_004322907.1 Length: 157 
>head completion protein [Synechococcus phage S-SM1]
Sequence ID: ADO97334.1 Length: 157  
Range 1: 19 to 52

Score:36.8 bits(110), Expect:0.23, 
Method:Compositional matrix adjust., 
Identities:17/34(50%), Positives:20/34(58%), Gaps:0/34(0%)

Query  1   MAYSGKFIPVNKEKYKGDWRKITYRSSWEAFFHE  34
           M Y GK+ P    KYKGD   + YRSSWE  F +
Sbjct  19  MRYQGKYRPSFPRKYKGDPNNVIYRSSWEYKFMK  52


>head completion protein [Synechococcus phage S-SSM5]
Sequence ID: YP_004324616.1 Length: 139 
>head completion protein [Synechococcus phage S-SSM5]
Sequence ID: ADO98057.1 Length: 139  
Range 1: 1 to 34

Score:36.5 bits(109), Expect:0.24, 
Method:Compositional matrix adjust., 
Identities:17/34(50%), Positives:20/34(58%), Gaps:0/34(0%)

Query  1   MAYSGKFIPVNKEKYKGDWRKITYRSSWEAFFHE  34
           M Y GK+ P    KYKGD   + YRSSWE  F +
Sbjct  1   MRYQGKYRPSFPRKYKGDPNNVIYRSSWEYKFMK  34


>head completion protein [Algoriphagus sp.]
Sequence ID: MAL15050.1 Length: 150 
Range 1: 6 to 32

Score:36.8 bits(110), Expect:0.24, 
Method:Compositional matrix adjust., 
Identities:17/27(63%), Positives:18/27(66%), Gaps:0/27(0%)

Query  3   YSGKFIPVNKEKYKGDWRKITYRSSWE  29
           Y G F P N +KYKGD   I YRSSWE
Sbjct  6   YKGLFKPKNPKKYKGDPTNIIYRSSWE  32


>head completion protein [Synechococcus phage S-IOM18]
Sequence ID: YP_008126530.1 Length: 139 
>head completion protein [Synechococcus phage S-IOM18]
Sequence ID: AGN33716.1 Length: 139  
Range 1: 1 to 34

Score:36.5 bits(109), Expect:0.25, 
Method:Compositional matrix adjust., 
Identities:17/34(50%), Positives:20/34(58%), Gaps:0/34(0%)

Query  1   MAYSGKFIPVNKEKYKGDWRKITYRSSWEAFFHE  34
           M Y GK+ P    KYKGD   + YRSSWE  F +
Sbjct  1   MRYQGKYRPSFPRKYKGDPSNVIYRSSWEYKFMK  34


>head completion protein [Synechococcus phage S-MbCM100]
Sequence ID: YP_009007864.1 Length: 139 
>head completion protein [Synechococcus phage ACG-2014a]
Sequence ID: AIX14190.1 Length: 139 >head completion protein [Synechococcus phage S-MbCM100]
Sequence ID: AHB80857.1 Length: 139 >head completion protein [Synechococcus phage ACG-2014a]
Sequence ID: AIX15054.1 Length: 139 >head completion protein [Synechococcus phage ACG-2014a]
Sequence ID: AIX15702.1 Length: 139 >head completion protein [Synechococcus phage ACG-2014a]
Sequence ID: AIX16812.1 Length: 139  
Range 1: 1 to 34

Score:36.5 bits(109), Expect:0.25, 
Method:Compositional matrix adjust., 
Identities:17/34(50%), Positives:21/34(61%), Gaps:0/34(0%)

Query  1   MAYSGKFIPVNKEKYKGDWRKITYRSSWEAFFHE  34
           M Y GK+ P   +KYKGD   + YRSSWE  F +
Sbjct  1   MRYQGKYRPSFPQKYKGDSSNVIYRSSWEYKFMK  34


>head completion protein [Candidatus Marinimicrobia bacterium]
Sequence ID: MBF90095.1 Length: 144 
Range 1: 1 to 34

Score:36.5 bits(109), Expect:0.25, 
Method:Compositional matrix adjust., 
Identities:17/34(50%), Positives:21/34(61%), Gaps:0/34(0%)

Query  1   MAYSGKFIPVNKEKYKGDWRKITYRSSWEAFFHE  34
           M+Y GK+ P   +KYKGD   I YRS WE  F +
Sbjct  1   MSYKGKYKPRLPKKYKGDPTNIIYRSLWERKFMQ  34


>hypothetical protein [Ralstonia phage RSP15]
Sequence ID: YP_009277050.1 Length: 162 
>hypothetical protein [Ralstonia phage RSP15]
Sequence ID: BAU40045.1 Length: 162  
Range 1: 6 to 32

Score:36.8 bits(110), Expect:0.25, 
Method:Compositional matrix adjust., 
Identities:15/27(56%), Positives:18/27(66%), Gaps:0/27(0%)

Query  3   YSGKFIPVNKEKYKGDWRKITYRSSWE  29
             GKF P N +KY+G+   I YRSSWE
Sbjct  6   MQGKFNPTNPKKYRGNVSNIVYRSSWE  32


>head completion protein [Parcubacteria group bacterium]
Sequence ID: MBO06620.1 Length: 148 
Range 1: 1 to 32

Score:36.8 bits(110), Expect:0.25, 
Method:Compositional matrix adjust., 
Identities:16/32(50%), Positives:22/32(68%), Gaps:0/32(0%)

Query  1   MAYSGKFIPVNKEKYKGDWRKITYRSSWEAFF  32
           M+Y G++ P N +KYKG+ + I YRS WE  F
Sbjct  1   MSYKGRYKPQNPKKYKGNPQNIIYRSLWERKF  32


>hypothetical protein pf16_204 [Pseudomonas phage pf16]
Sequence ID: YP_009595657.1 Length: 149 
>hypothetical protein pf16_204 [Pseudomonas phage pf16]
Sequence ID: AND75127.1 Length: 149  
Range 1: 7 to 33

Score:36.8 bits(110), Expect:0.25, 
Method:Compositional matrix adjust., 
Identities:15/27(56%), Positives:18/27(66%), Gaps:0/27(0%)

Query  4   SGKFIPVNKEKYKGDWRKITYRSSWEA  30
            GKF P N +KY GD  +I YRS WE+
Sbjct  7   QGKFKPTNPQKYIGDPTEIVYRSGWES  33


>head completion protein [Cytophagia bacterium]
Sequence ID: NBW34064.1 Length: 144 
Range 1: 1 to 29

Score:36.5 bits(109), Expect:0.25, 
Method:Compositional matrix adjust., 
Identities:15/29(52%), Positives:21/29(72%), Gaps:0/29(0%)

Query  1   MAYSGKFIPVNKEKYKGDWRKITYRSSWE  29
           M+Y G+FIP + +KY GD   I +RS+WE
Sbjct  1   MSYKGRFIPKHPKKYAGDANNIIWRSTWE  29


>head completion protein [Rhodobiaceae bacterium]
Sequence ID: MAX60197.1 Length: 144 
Range 1: 1 to 33

Score:36.5 bits(109), Expect:0.25, 
Method:Compositional matrix adjust., 
Identities:17/33(52%), Positives:19/33(57%), Gaps:0/33(0%)

Query  1   MAYSGKFIPVNKEKYKGDWRKITYRSSWEAFFH  33
           M+Y GK+ P    KYKGD   I YRS WE  F 
Sbjct  1   MSYKGKYYPSYPRKYKGDPTNIIYRSLWERKFM  33


>head completion protein [Maricaulis sp.]
Sequence ID: MAL09469.1 Length: 150 
Range 1: 6 to 32

Score:36.5 bits(109), Expect:0.26, 
Method:Compositional matrix adjust., 
Identities:17/27(63%), Positives:18/27(66%), Gaps:0/27(0%)

Query  3   YSGKFIPVNKEKYKGDWRKITYRSSWE  29
           Y G F P N +KYKGD   I YRSSWE
Sbjct  6   YKGLFKPKNPKKYKGDPTNIIYRSSWE  32


>head completion protein [Prochlorococcus phage Syn33]
Sequence ID: YP_004323620.1 Length: 139 
>head completion protein [Cyanophage S-RIM12]
Sequence ID: AOO15071.1 Length: 139 >head completion protein [Prochlorococcus phage Syn33]
Sequence ID: ADO99770.1 Length: 139 >head completion protein [Cyanophage S-RIM12]
Sequence ID: AOO15286.1 Length: 139 >head completion protein [Cyanophage S-RIM12]
Sequence ID: AOO15498.1 Length: 139 >head completion protein [Cyanophage S-RIM12]
Sequence ID: AOO15712.1 Length: 139  
Range 1: 1 to 32

Score:36.5 bits(109), Expect:0.27, 
Method:Compositional matrix adjust., 
Identities:17/32(53%), Positives:19/32(59%), Gaps:0/32(0%)

Query  1   MAYSGKFIPVNKEKYKGDWRKITYRSSWEAFF  32
           M Y GK+ P    KYKGD   + YRSSWE  F
Sbjct  1   MRYQGKYRPSFPRKYKGDPSNVIYRSSWEYKF  32


>head completion protein [bacterium]
Sequence ID: NBO36218.1 Length: 160 
Range 1: 15 to 43

Score:36.5 bits(109), Expect:0.29, 
Method:Compositional matrix adjust., 
Identities:17/29(59%), Positives:18/29(62%), Gaps:0/29(0%)

Query  4   SGKFIPVNKEKYKGDWRKITYRSSWEAFF  32
           SG F P+N EKY GD   I  RSSWE  F
Sbjct  15  SGLFAPLNPEKYIGDLNNIICRSSWEYRF  43


>head completion protein [Porticoccaceae bacterium]
Sequence ID: MAE55206.1 Length: 146 
Range 1: 4 to 35

Score:36.5 bits(109), Expect:0.30, 
Method:Compositional matrix adjust., 
Identities:18/32(56%), Positives:19/32(59%), Gaps:0/32(0%)

Query  2   AYSGKFIPVNKEKYKGDWRKITYRSSWEAFFH  33
           +YSGKF P    KYKGD   I YRS WE  F 
Sbjct  4   SYSGKFKPSYPGKYKGDPTNIIYRSLWERKFM  35


>head completion protein [Synechococcus phage syn9]
Sequence ID: YP_717682.1 Length: 139 
>head completion protein [Synechococcus phage syn9]
Sequence ID: ABA46984.1 Length: 139 >head completion protein [Cyanophage Syn10]
Sequence ID: AGH56646.1 Length: 139  
Range 1: 1 to 34

Score:36.2 bits(108), Expect:0.30, 
Method:Compositional matrix adjust., 
Identities:18/34(53%), Positives:20/34(58%), Gaps:0/34(0%)

Query  1   MAYSGKFIPVNKEKYKGDWRKITYRSSWEAFFHE  34
           M Y GK+ P    KYKGD   I YRSSWE  F +
Sbjct  1   MRYQGKYRPSFPGKYKGDPSNIVYRSSWEYKFMK  34


>head completion protein [Synechococcus phage ACG-2014g]
Sequence ID: YP_009133565.1 Length: 139 
>head completion protein [Synechococcus phage ACG-2014g]
Sequence ID: AIX24349.1 Length: 139  
Range 1: 1 to 34

Score:36.2 bits(108), Expect:0.30, 
Method:Compositional matrix adjust., 
Identities:17/34(50%), Positives:21/34(61%), Gaps:0/34(0%)

Query  1   MAYSGKFIPVNKEKYKGDWRKITYRSSWEAFFHE  34
           M Y GK+ P    KYKGD+  + YRSSWE  F +
Sbjct  1   MRYQGKYRPSFPGKYKGDFANVIYRSSWEYKFMK  34


>head completion protein [Crocinitomicaceae bacterium]
Sequence ID: MBN30781.1 Length: 148 
Range 1: 1 to 29

Score:36.5 bits(109), Expect:0.31, 
Method:Compositional matrix adjust., 
Identities:16/29(55%), Positives:20/29(68%), Gaps:0/29(0%)

Query  1   MAYSGKFIPVNKEKYKGDWRKITYRSSWE  29
           MAY G++   NK+KY GD  K+ YRS WE
Sbjct  1   MAYKGRYTIKNKDKYLGDPSKVIYRSLWE  29


>head completion protein [Cyanophage S-RIM50]
Sequence ID: YP_009302092.1 Length: 139 
>head completion protein [Cyanophage S-RIM50]
Sequence ID: AMO42793.1 Length: 139  
Range 1: 1 to 34

Score:36.2 bits(108), Expect:0.31, 
Method:Compositional matrix adjust., 
Identities:17/34(50%), Positives:20/34(58%), Gaps:0/34(0%)

Query  1   MAYSGKFIPVNKEKYKGDWRKITYRSSWEAFFHE  34
           M Y GK+ P    KYKGD   + YRSSWE  F +
Sbjct  1   MRYQGKYKPSFPRKYKGDPSNVIYRSSWEYKFMK  34


>head completion protein [bacterium]
Sequence ID: MBG41932.1 Length: 146 
Range 1: 4 to 35

Score:36.5 bits(109), Expect:0.32, 
Method:Compositional matrix adjust., 
Identities:18/32(56%), Positives:19/32(59%), Gaps:0/32(0%)

Query  2   AYSGKFIPVNKEKYKGDWRKITYRSSWEAFFH  33
           +YSGKF P    KYKGD   I YRS WE  F 
Sbjct  4   SYSGKFKPSYPGKYKGDPTNIIYRSLWERKFM  35


>head completion protein [bacterium]
Sequence ID: NDB58219.1 Length: 184 
Range 1: 41 to 70

Score:36.8 bits(110), Expect:0.32, 
Method:Compositional matrix adjust., 
Identities:16/30(53%), Positives:18/30(60%), Gaps:0/30(0%)

Query  5   GKFIPVNKEKYKGDWRKITYRSSWEAFFHE  34
           G+FIP N +KY GD   I YRS WE    E
Sbjct  41  GRFIPKNPKKYMGDPTNIIYRSMWEKKVME  70


>head completion protein [Flavobacteriaceae bacterium]
Sequence ID: MAW49866.1 Length: 152 
Range 1: 8 to 34

Score:36.5 bits(109), Expect:0.33, 
Method:Compositional matrix adjust., 
Identities:16/27(59%), Positives:17/27(62%), Gaps:0/27(0%)

Query  3   YSGKFIPVNKEKYKGDWRKITYRSSWE  29
           Y GKF P N +KY GD   I YRS WE
Sbjct  8   YKGKFTPENPQKYAGDCSNIIYRSMWE  34


>head completion protein [Rhodopirellula sp.]
Sequence ID: MAQ88893.1 Length: 139 
Range 1: 1 to 32

Score:36.2 bits(108), Expect:0.33, 
Method:Compositional matrix adjust., 
Identities:17/32(53%), Positives:20/32(62%), Gaps:0/32(0%)

Query  1   MAYSGKFIPVNKEKYKGDWRKITYRSSWEAFF  32
           M Y GK+     +KYKGD R + YRSSWE  F
Sbjct  1   MRYQGKYTVTFPKKYKGDHRNVIYRSSWEYKF  32


>head completion protein [Prochlorococcus phage P-RSM4]
Sequence ID: YP_004323148.1 Length: 139 
>head completion protein [Prochlorococcus phage P-RSM4]
Sequence ID: ADO98403.1 Length: 139 >head completion protein [Cyanophage S-TIM4]
Sequence ID: AXF41151.1 Length: 139  
Range 1: 1 to 34

Score:36.2 bits(108), Expect:0.33, 
Method:Compositional matrix adjust., 
Identities:17/34(50%), Positives:20/34(58%), Gaps:0/34(0%)

Query  1   MAYSGKFIPVNKEKYKGDWRKITYRSSWEAFFHE  34
           M Y GK+ P    KYKGD   + YRSSWE  F +
Sbjct  1   MRYQGKYRPNFPRKYKGDPNNVIYRSSWEYKFMK  34


>head completion protein [Cyanophage Syn30]
Sequence ID: YP_007877835.1 Length: 139 
>head completion protein [Cyanophage Syn30]
Sequence ID: AGH56155.1 Length: 139 >head completion protein [Synechococcus phage S-P4]
Sequence ID: AYR01967.1 Length: 139 >head completion protein [Synechococcus phage S-E7]
Sequence ID: AYR02126.1 Length: 139 >head completion protein [Candidatus Woesearchaeota archaeon]
Sequence ID: MAG49976.1 Length: 139  
Range 1: 1 to 34

Score:36.2 bits(108), Expect:0.34, 
Method:Compositional matrix adjust., 
Identities:17/34(50%), Positives:20/34(58%), Gaps:0/34(0%)

Query  1   MAYSGKFIPVNKEKYKGDWRKITYRSSWEAFFHE  34
           M Y GK+ P    KYKGD   + YRSSWE  F +
Sbjct  1   MRYQGKYRPSFPRKYKGDPTNVIYRSSWEYKFMK  34


>head completion protein [Synechococcus phage S-CAM1]
Sequence ID: YP_007673002.1 Length: 153 
>head completion protein [Synechococcus phage S-CAM1]
Sequence ID: AGH26824.1 Length: 153 >head completion protein [Synechococcus phage S-CAM1]
Sequence ID: AOV57260.1 Length: 153 >head completion protein [Synechococcus phage S-CAM1]
Sequence ID: AOV57510.1 Length: 153 >head completion protein [Synechococcus phage S-CAM1]
Sequence ID: AOV57760.1 Length: 153 >head completion protein [Synechococcus phage S-CAM1]
Sequence ID: AOV58010.1 Length: 153  
Range 1: 1 to 34

Score:36.5 bits(109), Expect:0.34, 
Method:Compositional matrix adjust., 
Identities:17/34(50%), Positives:20/34(58%), Gaps:0/34(0%)

Query  1   MAYSGKFIPVNKEKYKGDWRKITYRSSWEAFFHE  34
           M YSGK+ P    KYKG+   I YRS WE  F +
Sbjct  1   MPYSGKYKPAYPRKYKGNPTNIIYRSLWERKFMD  34


>hypothetical protein [Balneola sp.]
Sequence ID: HAW81272.1 Length: 149 
Range 1: 1 to 29

Score:36.2 bits(108), Expect:0.37, 
Method:Compositional matrix adjust., 
Identities:16/29(55%), Positives:19/29(65%), Gaps:0/29(0%)

Query  1   MAYSGKFIPVNKEKYKGDWRKITYRSSWE  29
           MAY GK+ P N  KY G+  K+ YRS WE
Sbjct  1   MAYKGKYTPKNPSKYIGNPTKVIYRSLWE  29


>head completion protein [bacterium]
Sequence ID: MBG41566.1 Length: 166 
Range 1: 5 to 34

Score:36.2 bits(108), Expect:0.39, 
Method:Compositional matrix adjust., 
Identities:17/30(57%), Positives:19/30(63%), Gaps:0/30(0%)

Query  4   SGKFIPVNKEKYKGDWRKITYRSSWEAFFH  33
            GKF P N +KYKGD  +I YRS WE  F 
Sbjct  5   QGKFKPKNYKKYKGDPTEIFYRSGWELKFM  34


>head completion protein [Serratia phage vB-Sru-IME250]
Sequence ID: YP_009615950.1 Length: 205 
>head completion protein [Serratia phage vB-Sru-IME250]
Sequence ID: ANM47149.1 Length: 205 >head completion protein [Serratia phage vB-Sru-IME250]
Sequence ID: APD20057.1 Length: 205  
Range 1: 3 to 31

Score:36.5 bits(109), Expect:0.41, 
Method:Compositional matrix adjust., 
Identities:15/29(52%), Positives:20/29(68%), Gaps:0/29(0%)

Query  1   MAYSGKFIPVNKEKYKGDWRKITYRSSWE  29
           M   GK+ P+N +KY+GD  KI +RSS E
Sbjct  3   MYLQGKYAPINPKKYRGDVHKIVFRSSLE  31


>head completion protein [Pelagibacteraceae bacterium TMED287]
Sequence ID: OUX54428.1 Length: 144 
Range 1: 3 to 30

Score:35.9 bits(107), Expect:0.41, 
Method:Compositional matrix adjust., 
Identities:16/28(57%), Positives:20/28(71%), Gaps:0/28(0%)

Query  5   GKFIPVNKEKYKGDWRKITYRSSWEAFF  32
           G+F P N +KYKG+ + I YRSSWE  F
Sbjct  3   GRFYPKNPQKYKGNSQYIVYRSSWEMKF  30


>head completion protein [Saprospirales bacterium]
Sequence ID: HAI56778.1 Length: 148 
Range 1: 1 to 29

Score:35.9 bits(107), Expect:0.45, 
Method:Compositional matrix adjust., 
Identities:16/29(55%), Positives:20/29(68%), Gaps:0/29(0%)

Query  1   MAYSGKFIPVNKEKYKGDWRKITYRSSWE  29
           M Y G++   N  KYKGD +K+ YRSSWE
Sbjct  1   MTYKGRYKVKNISKYKGDHKKVVYRSSWE  29


>head completion protein [Rickettsiales bacterium]
Sequence ID: MBD73918.1 Length: 144 
Range 1: 1 to 32

Score:35.7 bits(106), Expect:0.55, 
Method:Compositional matrix adjust., 
Identities:17/32(53%), Positives:19/32(59%), Gaps:0/32(0%)

Query  1   MAYSGKFIPVNKEKYKGDWRKITYRSSWEAFF  32
           M+Y GK+ P    KYKGD   I YRS WE  F
Sbjct  1   MSYKGKYHPSYPRKYKGDPTNIIYRSLWERKF  32


>head completion protein [Synechococcus phage ACG-2014d]
Sequence ID: YP_009133349.1 Length: 139 
>head completion protein [Synechococcus phage ACG-2014d]
Sequence ID: AIX14617.1 Length: 139 >head completion protein [Synechococcus phage ACG-2014d]
Sequence ID: AIX14837.1 Length: 139 >head completion protein [Synechococcus phage ACG-2014d]
Sequence ID: AIX15264.1 Length: 139 >head completion protein [Synechococcus phage ACG-2014d]
Sequence ID: AIX15482.1 Length: 139 >head completion protein [Synechococcus phage ACG-2014d]
Sequence ID: AIX15911.1 Length: 139  
Range 1: 1 to 32

Score:35.7 bits(106), Expect:0.60, 
Method:Compositional matrix adjust., 
Identities:17/32(53%), Positives:19/32(59%), Gaps:0/32(0%)

Query  1   MAYSGKFIPVNKEKYKGDWRKITYRSSWEAFF  32
           M Y GK+ P    KY+GD   I YRSSWE  F
Sbjct  1   MHYRGKYTPSFPAKYRGDVTGIVYRSSWEYKF  32


>head completion protein [Actinobacteria bacterium]
Sequence ID: NDA77712.1 Length: 144 
Range 1: 1 to 29

Score:35.7 bits(106), Expect:0.60, 
Method:Compositional matrix adjust., 
Identities:18/29(62%), Positives:19/29(65%), Gaps:0/29(0%)

Query  1   MAYSGKFIPVNKEKYKGDWRKITYRSSWE  29
           MAYSGK+ P N  KY GD   I YRS WE
Sbjct  1   MAYSGKYSPKNISKYLGDHSNIWYRSLWE  29


>head completion protein [bacterium]
Sequence ID: NBV27455.1 Length: 147 
Range 1: 1 to 32

Score:35.4 bits(105), Expect:0.73, 
Method:Compositional matrix adjust., 
Identities:18/32(56%), Positives:20/32(62%), Gaps:0/32(0%)

Query  1   MAYSGKFIPVNKEKYKGDWRKITYRSSWEAFF  32
           M+Y GKF P N +KYKGD   I YRS  E  F
Sbjct  1   MSYKGKFKPNNYQKYKGDSTNIIYRSLLERKF  32


>head completion protein [Alteromonas sp.]
Sequence ID: MAI37803.1 Length: 147 
>head completion protein [Alteromonadaceae bacterium TMED7]
Sequence ID: RPH20492.1 Length: 147  
Range 1: 7 to 39

Score:35.4 bits(105), Expect:0.77, 
Method:Compositional matrix adjust., 
Identities:16/33(48%), Positives:20/33(60%), Gaps:0/33(0%)

Query  2   AYSGKFIPVNKEKYKGDWRKITYRSSWEAFFHE  34
            Y G+F P N +KY GD   I YRSS+E  F +
Sbjct  7   VYKGRFKPTNPKKYCGDVSNIIYRSSYELKFMK  39


>head completion protein [bacterium]
Sequence ID: NBX50144.1 Length: 146 
Range 1: 1 to 32

Score:35.4 bits(105), Expect:0.81, 
Method:Compositional matrix adjust., 
Identities:17/32(53%), Positives:19/32(59%), Gaps:0/32(0%)

Query  1   MAYSGKFIPVNKEKYKGDWRKITYRSSWEAFF  32
           M+Y G F P +  KYKGD   I YRS WE  F
Sbjct  1   MSYKGFFRPRHPHKYKGDPTTIVYRSLWELKF  32


>head completion protein [Porticoccaceae bacterium]
Sequence ID: MAE55515.1 Length: 145 
Range 1: 3 to 33

Score:35.4 bits(105), Expect:0.84, 
Method:Compositional matrix adjust., 
Identities:16/31(52%), Positives:18/31(58%), Gaps:0/31(0%)

Query  2   AYSGKFIPVNKEKYKGDWRKITYRSSWEAFF  32
            + G + P N  KYKGD   I YRSSWE  F
Sbjct  3   THKGYYKPRNPNKYKGDPDCIIYRSSWERMF  33


>hypothetical protein CBD41_08755 [bacterium TMED181]
Sequence ID: OUW42635.1 Length: 148 
Range 1: 1 to 29

Score:35.4 bits(105), Expect:0.85, 
Method:Compositional matrix adjust., 
Identities:16/29(55%), Positives:19/29(65%), Gaps:0/29(0%)

Query  1   MAYSGKFIPVNKEKYKGDWRKITYRSSWE  29
           M+Y G +   NKEKY GD  K+ YRS WE
Sbjct  1   MSYKGNYTIKNKEKYIGDHTKVKYRSLWE  29


>head completion protein [Synechococcus phage S-CRM01]
Sequence ID: YP_004508497.1 Length: 139 
>head completion protein [Synechococcus phage S-CRM01]
Sequence ID: AEC53011.1 Length: 139  
Range 1: 5 to 31

Score:35.1 bits(104), Expect:0.94, 
Method:Compositional matrix adjust., 
Identities:16/27(59%), Positives:16/27(59%), Gaps:0/27(0%)

Query  3   YSGKFIPVNKEKYKGDWRKITYRSSWE  29
             GKF P N  KY GD   I YRSSWE
Sbjct  5   LQGKFKPKNPHKYIGDSSNIIYRSSWE  31


>head completion protein [Actinobacteria bacterium]
Sequence ID: MBB38068.1 Length: 147 
Range 1: 8 to 37

Score:35.1 bits(104), Expect:1.1, 
Method:Compositional matrix adjust., 
Identities:14/30(47%), Positives:22/30(73%), Gaps:0/30(0%)

Query  3   YSGKFIPVNKEKYKGDWRKITYRSSWEAFF  32
           + GKFIP N +KY+G+  ++ YRS++E  F
Sbjct  8   HQGKFIPKNAKKYRGNLNEVIYRSAYELKF  37


>head completion protein [Alphaproteobacteria bacterium]
Sequence ID: NBU53025.1 Length: 160 
Range 1: 15 to 43

Score:35.1 bits(104), Expect:1.2, 
Method:Compositional matrix adjust., 
Identities:16/29(55%), Positives:18/29(62%), Gaps:0/29(0%)

Query  4   SGKFIPVNKEKYKGDWRKITYRSSWEAFF  32
           SG + P N +KY GD   I YRSSWE  F
Sbjct  15  SGLYEPTNPDKYIGDIHNIIYRSSWEYRF  43


>head completion protein [Candidatus Thorarchaeota archaeon]
Sequence ID: TFH11185.1 Length: 144 
Range 1: 7 to 32

Score:34.8 bits(103), Expect:1.2, 
Method:Compositional matrix adjust., 
Identities:15/26(58%), Positives:18/26(69%), Gaps:0/26(0%)

Query  4   SGKFIPVNKEKYKGDWRKITYRSSWE  29
            G++ P N  KYKGD  KI YRSS+E
Sbjct  7   QGRYTPKNPHKYKGDLAKIIYRSSYE  32


>head completion protein [Candidatus Thorarchaeota archaeon]
Sequence ID: TFG94317.1 Length: 146 
Range 1: 9 to 39

Score:34.8 bits(103), Expect:1.2, 
Method:Compositional matrix adjust., 
Identities:14/31(45%), Positives:19/31(61%), Gaps:0/31(0%)

Query  4   SGKFIPVNKEKYKGDWRKITYRSSWEAFFHE  34
            G++ P N  KY GD  K+ YRSS+E   H+
Sbjct  9   QGRYTPKNPHKYVGDLSKVVYRSSYELQMHQ  39


>head completion protein [Marinobacter sp.]
Sequence ID: MAB51143.1 Length: 151 
Range 1: 5 to 37

Score:35.1 bits(104), Expect:1.2, 
Method:Compositional matrix adjust., 
Identities:14/33(42%), Positives:22/33(66%), Gaps:0/33(0%)

Query  2   AYSGKFIPVNKEKYKGDWRKITYRSSWEAFFHE  34
            Y G++   N +KY+GD +++ YRSSWE  F +
Sbjct  5   TYKGRYRVANPKKYRGDIKEVVYRSSWELKFMK  37


>head completion protein [archaeon]
Sequence ID: MAH43596.1 Length: 155 
Range 1: 1 to 33

Score:34.8 bits(103), Expect:1.3, 
Method:Compositional matrix adjust., 
Identities:16/33(48%), Positives:20/33(60%), Gaps:0/33(0%)

Query  1   MAYSGKFIPVNKEKYKGDWRKITYRSSWEAFFH  33
           M+Y GK+ P N  KY G+  K+ YRS WE  F 
Sbjct  1   MSYKGKYKPKNPSKYLGNPTKVIYRSLWERRFM  33


>head completion protein [Cyanophage S-RIM32]
Sequence ID: YP_009301514.1 Length: 162 
>head completion protein [Cyanophage S-RIM32]
Sequence ID: AMO43021.1 Length: 162  
Range 1: 18 to 49

Score:35.1 bits(104), Expect:1.3, 
Method:Compositional matrix adjust., 
Identities:15/32(47%), Positives:22/32(68%), Gaps:0/32(0%)

Query  1   MAYSGKFIPVNKEKYKGDWRKITYRSSWEAFF  32
           MAYSG + P + +KY+G+  +I +RS WE  F
Sbjct  18  MAYSGIYKPKHPQKYRGNPTRIIFRSLWERKF  49


>head completion protein [bacterium]
Sequence ID: MBG40583.1 Length: 147 
Range 1: 5 to 36

Score:34.8 bits(103), Expect:1.4, 
Method:Compositional matrix adjust., 
Identities:17/32(53%), Positives:18/32(56%), Gaps:0/32(0%)

Query  2   AYSGKFIPVNKEKYKGDWRKITYRSSWEAFFH  33
            YSG+F P    KYKGD   I YRS WE  F 
Sbjct  5   TYSGRFKPRYPGKYKGDPTNIIYRSLWERKFM  36


>head completion protein [Euryarchaeota archaeon]
Sequence ID: MBR20035.1 Length: 146 
Range 1: 8 to 37

Score:34.5 bits(102), Expect:1.5, 
Method:Compositional matrix adjust., 
Identities:14/30(47%), Positives:22/30(73%), Gaps:0/30(0%)

Query  3   YSGKFIPVNKEKYKGDWRKITYRSSWEAFF  32
           + GKFIP N +KY+G+  ++ YRS++E  F
Sbjct  8   HQGKFIPKNTKKYRGNISQVIYRSAYELKF  37


>head completion protein [Robiginitomaculum sp.]
Sequence ID: PHS22111.1 Length: 154 
Range 1: 5 to 31

Score:34.8 bits(103), Expect:1.6, 
Method:Compositional matrix adjust., 
Identities:15/27(56%), Positives:17/27(62%), Gaps:0/27(0%)

Query  3   YSGKFIPVNKEKYKGDWRKITYRSSWE  29
           + GKF P N +KY GD   I YRS WE
Sbjct  5   HQGKFKPRNPKKYMGDVTNIVYRSGWE  31


>gp4 head completion protein [Synechococcus phage metaG-MbCM1]
Sequence ID: YP_007001501.1 Length: 139 
>gp4 head completion protein [Synechococcus phage metaG-MbCM1]
Sequence ID: AFD02850.1 Length: 139  
Range 1: 1 to 34

Score:34.2 bits(101), Expect:1.9, 
Method:Compositional matrix adjust., 
Identities:16/34(47%), Positives:19/34(55%), Gaps:0/34(0%)

Query  1   MAYSGKFIPVNKEKYKGDWRKITYRSSWEAFFHE  34
           M Y GK+ P    KY GD   + YRSSWE  F +
Sbjct  1   MRYLGKYRPSFPRKYNGDPNNVIYRSSWEYKFMK  34


>head completion protein [Klebsiella virus vB_KpnM_KpS110]
Sequence ID: AUV59172.1 Length: 205 
Range 1: 3 to 31

Score:34.8 bits(103), Expect:1.9, 
Method:Compositional matrix adjust., 
Identities:14/29(48%), Positives:19/29(65%), Gaps:0/29(0%)

Query  1   MAYSGKFIPVNKEKYKGDWRKITYRSSWE  29
           M   GK+ P+N +KY GD + I +RSS E
Sbjct  3   MYLQGKYAPINPQKYVGDVKDIVFRSSLE  31


>head completion protein [bacterium]
Sequence ID: NDB59780.1 Length: 109 
Range 1: 1 to 32

Score:33.9 bits(100), Expect:1.9, 
Method:Compositional matrix adjust., 
Identities:18/32(56%), Positives:19/32(59%), Gaps:3/32(9%)

Query  1   MAY---SGKFIPVNKEKYKGDWRKITYRSSWE  29
           MAY    G F P + EKYKGD   I YRS WE
Sbjct  1   MAYEYKQGFFKPKHPEKYKGDANNIVYRSGWE  32


>hypothetical protein [bacterium]
Sequence ID: NBW56884.1 Length: 300 
Range 1: 159 to 189

Score:34.8 bits(103), Expect:2.2, 
Method:Compositional matrix adjust., 
Identities:16/31(52%), Positives:19/31(61%), Gaps:0/31(0%)

Query  2    AYSGKFIPVNKEKYKGDWRKITYRSSWEAFF  32
            AY GK+ P   +KY+GD   I YRS WE  F
Sbjct  159  AYKGKYKPSFPDKYRGDITSIIYRSLWERKF  189


>head completion protein [Flavobacteriaceae bacterium]
Sequence ID: MBB13293.1 Length: 144 
Range 1: 1 to 34

Score:34.2 bits(101), Expect:2.2, 
Method:Compositional matrix adjust., 
Identities:17/34(50%), Positives:20/34(58%), Gaps:0/34(0%)

Query  1   MAYSGKFIPVNKEKYKGDWRKITYRSSWEAFFHE  34
           MAY GK+   N  KYKGD   + YRS WE  F +
Sbjct  1   MAYKGKYRVRNYRKYKGDPTGVIYRSLWEKKFMD  34


>head completion protein [Vibrio phage VP-1]
Sequence ID: AWY10175.1 Length: 203 
Range 1: 11 to 37

Score:34.5 bits(102), Expect:2.3, 
Method:Compositional matrix adjust., 
Identities:15/27(56%), Positives:19/27(70%), Gaps:0/27(0%)

Query  3   YSGKFIPVNKEKYKGDWRKITYRSSWE  29
            SG F PVN EKY+G+   I +RSS+E
Sbjct  11  LSGDFKPVNPEKYRGNINDIIFRSSYE  37


>head completion protein [bacterium]
Sequence ID: NBV28947.1 Length: 144 
Range 1: 1 to 32

Score:34.2 bits(101), Expect:2.4, 
Method:Compositional matrix adjust., 
Identities:15/32(47%), Positives:20/32(62%), Gaps:0/32(0%)

Query  1   MAYSGKFIPVNKEKYKGDWRKITYRSSWEAFF  32
           M Y G++   + +KY+GD   I YRSSWE  F
Sbjct  1   MPYRGRYFIEHPQKYRGDANNIIYRSSWEFKF  32


>gp4 head completion protein [Delftia phage PhiW-14]
Sequence ID: YP_003358864.1 Length: 178 
>gp4 head completion protein [Delftia phage PhiW-14]
Sequence ID: ACV50032.1 Length: 178  
Range 1: 8 to 33

Score:34.2 bits(101), Expect:2.4, 
Method:Compositional matrix adjust., 
Identities:15/26(58%), Positives:18/26(69%), Gaps:0/26(0%)

Query  4   SGKFIPVNKEKYKGDWRKITYRSSWE  29
           +GKF P   +KY GD   ITYRSS+E
Sbjct  8   TGKFRPNRPDKYHGDVNNITYRSSYE  33


>head completion protein [bacterium]
Sequence ID: MBC95973.1 Length: 145 
Range 1: 1 to 29

Score:33.9 bits(100), Expect:2.5, 
Method:Compositional matrix adjust., 
Identities:16/29(55%), Positives:17/29(58%), Gaps:0/29(0%)

Query  1   MAYSGKFIPVNKEKYKGDWRKITYRSSWE  29
           MAY GK  P    KYKGD   I +RS WE
Sbjct  1   MAYKGKXQPSFPRKYKGDPTNIVFRSLWE  29


>head completion protein [Agrobacterium phage Atu_ph07]
Sequence ID: YP_009611790.1 Length: 160 
>head completion protein [Agrobacterium phage Atu_ph07]
Sequence ID: ASV44711.1 Length: 160  
Range 1: 7 to 38

Score:33.9 bits(100), Expect:2.9, 
Method:Compositional matrix adjust., 
Identities:16/33(48%), Positives:19/33(57%), Gaps:1/33(3%)

Query  4   SGKFIPVNKEKYKGDWRKITYRSSWEAFFHEVA  36
           SG F+P N  KYKG      YRS+WE  F +V 
Sbjct  7   SGVFVPTNPSKYKGT-SNPKYRSAWELTFCQVC  38


>head completion protein [Erwinia phage phiEa2809]
Sequence ID: YP_009147535.1 Length: 207 
>head completion protein [Erwinia phage phiEa2809]
Sequence ID: AIX13031.1 Length: 207  
Range 1: 3 to 31

Score:34.2 bits(101), Expect:3.2, 
Method:Compositional matrix adjust., 
Identities:14/29(48%), Positives:20/29(68%), Gaps:0/29(0%)

Query  1   MAYSGKFIPVNKEKYKGDWRKITYRSSWE  29
           M   G++ P+N +KY+GD  KI +RSS E
Sbjct  3   MYLQGRYRPLNPKKYRGDINKIVFRSSLE  31


>head completion protein [Agrobacterium phage Atu_ph04]
Sequence ID: ASV44629.1 Length: 152 
Range 1: 5 to 35

Score:33.9 bits(100), Expect:3.3, 
Method:Compositional matrix adjust., 
Identities:16/31(52%), Positives:16/31(51%), Gaps:0/31(0%)

Query  2   AYSGKFIPVNKEKYKGDWRKITYRSSWEAFF  32
            Y   F P N  KY GD   I  RSSWE FF
Sbjct  5   TYKSIFKPNNPSKYVGDSSNIVCRSSWERFF  35


>head completion protein [Erwinia phage vB_EamM-Bue1]
Sequence ID: AVO22866.1 Length: 207 
Range 1: 3 to 31

Score:34.2 bits(101), Expect:3.3, 
Method:Compositional matrix adjust., 
Identities:14/29(48%), Positives:20/29(68%), Gaps:0/29(0%)

Query  1   MAYSGKFIPVNKEKYKGDWRKITYRSSWE  29
           M   G++ P+N +KY+GD  KI +RSS E
Sbjct  3   MYLQGRYRPLNPKKYRGDINKIVFRSSLE  31


>head completion protein [Crocinitomicaceae bacterium]
Sequence ID: MBG27163.1 Length: 145 
Range 1: 1 to 33

Score:33.6 bits(99), Expect:3.4, 
Method:Compositional matrix adjust., 
Identities:15/33(45%), Positives:19/33(57%), Gaps:0/33(0%)

Query  1   MAYSGKFIPVNKEKYKGDWRKITYRSSWEAFFH  33
           M+Y G++ P    KYKG+   I YRS WE  F 
Sbjct  1   MSYKGRYQPSYPRKYKGNPSNIIYRSLWERKFM  33


>hypothetical protein CBE35_01390 [Candidatus Pelagibacter sp. TMED275]
Sequence ID: OUX46313.1 Length: 146 
Range 1: 8 to 37

Score:33.6 bits(99), Expect:3.4, 
Method:Compositional matrix adjust., 
Identities:17/31(55%), Positives:20/31(64%), Gaps:1/31(3%)

Query  5   GKFIPVNKEKYKGDWRKITYRSSWEAFFHEV  35
           GKF P N+EKY G  +  TYRSSWE  F  +
Sbjct  8   GKFSPKNQEKYVGT-KTPTYRSSWEHAFMRL  37


>head completion protein [Myoviridae sp.]
Sequence ID: AXH72828.1 Length: 147 
Range 1: 13 to 39

Score:33.6 bits(99), Expect:3.4, 
Method:Compositional matrix adjust., 
Identities:16/27(59%), Positives:18/27(66%), Gaps:0/27(0%)

Query  3   YSGKFIPVNKEKYKGDWRKITYRSSWE  29
           + GKF P NKEK+ G     TYRSSWE
Sbjct  13  HQGKFFPKNKEKFVGSNDFCTYRSSWE  39


>head completion protein [Saprospirales bacterium]
Sequence ID: MBB00707.1 Length: 145 
Range 1: 1 to 32

Score:33.6 bits(99), Expect:3.5, 
Method:Compositional matrix adjust., 
Identities:15/32(47%), Positives:19/32(59%), Gaps:0/32(0%)

Query  1   MAYSGKFIPVNKEKYKGDWRKITYRSSWEAFF  32
           M+Y G++ P    KYKG+   I YRS WE  F
Sbjct  1   MSYKGRYSPSYPRKYKGNPSNIIYRSLWERKF  32


>head completion protein [Flavobacteriales bacterium]
Sequence ID: NBU48100.1 Length: 139 
Range 1: 2 to 21

Score:33.6 bits(99), Expect:3.8, 
Method:Compositional matrix adjust., 
Identities:15/20(75%), Positives:15/20(75%), Gaps:0/20(0%)

Query  13  EKYKGDWRKITYRSSWEAFF  32
           EKYKGD  KI YRSSWE  F
Sbjct  2   EKYKGDITKIIYRSSWELKF  21


>head completion protein [bacterium]
Sequence ID: NBP55006.1 Length: 147 
Range 1: 1 to 32

Score:33.6 bits(99), Expect:3.8, 
Method:Compositional matrix adjust., 
Identities:15/32(47%), Positives:20/32(62%), Gaps:0/32(0%)

Query  1   MAYSGKFIPVNKEKYKGDWRKITYRSSWEAFF  32
           M +  K+ P++ EKY GD   I  RSSWE+ F
Sbjct  1   MFHKRKYKPIHPEKYAGDPTCIILRSSWESRF  32


>head completion protein [Phenylobacterium sp.]
Sequence ID: MAK80328.1 Length: 144 
Range 1: 1 to 29

Score:33.3 bits(98), Expect:4.2, 
Method:Compositional matrix adjust., 
Identities:15/29(52%), Positives:18/29(62%), Gaps:0/29(0%)

Query  1   MAYSGKFIPVNKEKYKGDWRKITYRSSWE  29
           MAY  K+ P+N+ KY GD   I  RS WE
Sbjct  1   MAYKTKYKPLNESKYVGDPTNIICRSLWE  29


>head completion protein [Hyphomonas sp.]
Sequence ID: MAL45494.1 Length: 149 
Range 1: 1 to 29

Score:33.3 bits(98), Expect:4.4, 
Method:Compositional matrix adjust., 
Identities:15/29(52%), Positives:18/29(62%), Gaps:0/29(0%)

Query  1   MAYSGKFIPVNKEKYKGDWRKITYRSSWE  29
           MAY  K+ P N  KY G+  KI  RS+WE
Sbjct  1   MAYKTKYTPDNPSKYIGNPTKIVCRSTWE  29


>hypothetical protein CBC01_00340 [Betaproteobacteria bacterium TMED41]
Sequence ID: OUU00006.1 Length: 146 
Range 1: 8 to 37

Score:33.3 bits(98), Expect:4.5, 
Method:Compositional matrix adjust., 
Identities:17/31(55%), Positives:20/31(64%), Gaps:1/31(3%)

Query  5   GKFIPVNKEKYKGDWRKITYRSSWEAFFHEV  35
           GKF P N+EKY G  +  TYRSSWE  F  +
Sbjct  8   GKFSPKNQEKYVG-LKTPTYRSSWEHAFMRL  37


>head completion protein [Proteobacteria bacterium]
Sequence ID: NBO17539.1 Length: 139 
Range 1: 1 to 29

Score:33.3 bits(98), Expect:4.6, 
Method:Compositional matrix adjust., 
Identities:14/29(48%), Positives:18/29(62%), Gaps:0/29(0%)

Query  1   MAYSGKFIPVNKEKYKGDWRKITYRSSWE  29
           MAY  +F P N  KY G  +++T RS WE
Sbjct  1   MAYKTRFTPKNPNKYIGTKKELTCRSLWE  29


>head completion protein [Rhizobium phage RL38J1]
Sequence ID: QGZ13926.1 Length: 153 
Range 1: 6 to 36

Score:33.3 bits(98), Expect:4.9, 
Method:Compositional matrix adjust., 
Identities:16/31(52%), Positives:18/31(58%), Gaps:0/31(0%)

Query  2   AYSGKFIPVNKEKYKGDWRKITYRSSWEAFF  32
           AY   F   N +KY GD + I  RSSWE FF
Sbjct  6   AYKTVFECKNPQKYAGDPKNIICRSSWERFF  36


>peroxiredoxin [Xanthomonadaceae bacterium]
Sequence ID: HAI58963.1 Length: 55 
Range 1: 17 to 38

Score:31.8 bits(93), Expect:5.0, 
Method:Compositional matrix adjust., 
Identities:9/22(41%), Positives:17/22(77%), Gaps:0/22(0%)

Query  3   YSGKFIPVNKEKYKGDWRKITY  24
           ++GKF+PV +E +KG+W  + +
Sbjct  17  HNGKFVPVTEESFKGEWSVLVF  38


>head completion protein [Salicola phage SCTP-2]
Sequence ID: ASV44467.1 Length: 156 
Range 1: 8 to 35

Score:33.3 bits(98), Expect:5.1, 
Method:Compositional matrix adjust., 
Identities:18/29(62%), Positives:20/29(68%), Gaps:1/29(3%)

Query  4   SGKFIPVNKEKYKGDWRKITYRSSWEAFF  32
           SG++IP NKEKY G     TYRSSWE  F
Sbjct  8   SGRYIPNNKEKYIGR-EFPTYRSSWEHKF  35


>putative head completion protein [Prochlorococcus phage P-TIM68]
Sequence ID: YP_009213520.1 Length: 162 
>putative head completion protein [Prochlorococcus phage P-TIM68]
Sequence ID: AIR93394.1 Length: 162  
Range 1: 4 to 34

Score:32.7 bits(96), Expect:7.8, 
Method:Compositional matrix adjust., 
Identities:16/31(52%), Positives:17/31(54%), Gaps:0/31(0%)

Query  2   AYSGKFIPVNKEKYKGDWRKITYRSSWEAFF  32
            Y   F P N EKY GD  KI  RS+WE  F
Sbjct  4   TYKSIFKPRNPEKYIGDPSKIICRSNWERTF  34


>hypothetical protein NVP2275O_384 [Vibrio phage 2.275.O._10N.286.54.E11]
Sequence ID: AUS02965.1 Length: 157 
Range 1: 20 to 48

Score:32.7 bits(96), Expect:7.9, 
Method:Composition-based stats., 
Identities:17/29(59%), Positives:18/29(62%), Gaps:0/29(0%)

Query  4   SGKFIPVNKEKYKGDWRKITYRSSWEAFF  32
            GKF+P N  KY GD   I YRSSWE  F
Sbjct  20  QGKFMPKNPSKYVGDLGSIIYRSSWERDF  48


>head completion protein [Balneola sp.]
Sequence ID: HAW80043.1 Length: 143 
Range 1: 1 to 29

Score:32.7 bits(96), Expect:8.0, 
Method:Compositional matrix adjust., 
Identities:14/29(48%), Positives:17/29(58%), Gaps:0/29(0%)

Query  1   MAYSGKFIPVNKEKYKGDWRKITYRSSWE  29
           MAY  K+ P N +KY G    I  RS+WE
Sbjct  1   MAYKSKYKPQNPDKYMGKLENIVCRSTWE  29


>head completion protein [Euryarchaeota archaeon]
Sequence ID: MBI19525.1 Length: 148 
Range 1: 1 to 29

Score:32.4 bits(95), Expect:9.2, 
Method:Compositional matrix adjust., 
Identities:14/29(48%), Positives:20/29(68%), Gaps:0/29(0%)

Query  1   MAYSGKFIPVNKEKYKGDWRKITYRSSWE  29
           M Y G++   N  KYKG+ +++ YRSSWE
Sbjct  1   MTYKGRYKVKNIAKYKGNHKEVVYRSSWE  29


>hypothetical protein [Lake Baikal phage Baikal-20-5m-C28]
Sequence ID: ATV46199.1 Length: 147 
Range 1: 3 to 30

Score:32.4 bits(95), Expect:9.5, 
Method:Compositional matrix adjust., 
Identities:14/28(50%), Positives:18/28(64%), Gaps:0/28(0%)

Query  2   AYSGKFIPVNKEKYKGDWRKITYRSSWE  29
            Y G +   N  KY+GD+RK+ YRS WE
Sbjct  3   TYKGSYKVRNPAKYEGDFRKVVYRSMWE  30


>head completion protein [Rhizobium phage RL2RES]
Sequence ID: QGZ14193.1 Length: 153 
Range 1: 15 to 36

Score:32.4 bits(95), Expect:9.5, 
Method:Compositional matrix adjust., 
Identities:13/22(59%), Positives:15/22(68%), Gaps:0/22(0%)

Query  11  NKEKYKGDWRKITYRSSWEAFF  32
           N +KY GD + I  RSSWE FF
Sbjct  15  NPQKYAGDPKNIICRSSWERFF  36


		
