# Supplementary material for: Influence of Non-canonical DNA Bases on the Genomic Diversity of Tevenvirinae
Source: Front Microbiol. 2021 Apr 6;12:632686. doi: 10.3389/fmicb.2021.632686 (PMC8056088; doi:10.3389/fmicb.2021.632686)
Supplement: Supplementary Data Sheet 2 — The results of the BLAST-assisted (“txt” files) and HMMER-assisted (“xlsx” files) searches for GSC homologs. The clusters containing homologs of proteins from other organisms are listed. [file Data_Sheet_2.ZIP › Data sheet 2/Group V/47691.xlsx]

## Sheet: Лист1
	ID	Title	E-value	Ind. E-value	Bitscore	Aligned Positions
1	YP_009211590.1	putative head completion protein [Pectobacterium bacteriophage PM2]AHY25131.1 putati	4.5e-17	4.8e-17	72	34
2	WP_108863577.1	head completion protein [Rhodobacteraceae bacterium Water-Bin34]	7.8e-15	1.6e-14	63.9	34
3	YP_214244.1	head completion protein [Prochlorococcus phage P-SSM2]AAX44390.1 head completion pro	1.2e-14	3.6e-14	62.8	34
4	YP_004508497.1	head completion protein [Synechococcus phage S-CRM01]AEC53011.1 head completion prot	7.5e-14	2e-13	60.4	34
5	WP_108863774.1	head completion protein [Rhodobacteraceae bacterium Water-Bin34]	3.1e-13	5.5e-13	59	32
6	AUS02965.1	hypothetical protein NVP2275O_384 [Vibrio phage 2.275.O._10N.286.54.E11]	3.6e-13	6.9e-13	58.7	31
7	YP_009277050.1	hypothetical protein [Ralstonia phage RSP15]BAU40045.1 hypothetical protein [Ralston	8e-13	1.9e-12	57.3	34
8	TFH11185.1	head completion protein [Candidatus Thorarchaeota archaeon]	1.5e-12	1.5e-12	57.6	31
9	QBP06000.1	head completion protein [Synechococcus phage S-B68]	2.3e-12	2.3e-12	57	33
10	AKO61600.1	head completion protein [Stenotrophomonas phage IME-SM1]QBP06384.1 head completion p	5.6e-12	1e-11	54.9	34
11	YP_004009774.1	gp4 head completion protein [Acinetobacter phage Acj61]ADG36122.1 gp4 head completio	1.1e-11	2.1e-11	53.9	34
12	OUV20473.1	hypothetical protein CBC55_09100 [Gammaproteobacteria bacterium TMED95]	1.4e-11	2.7e-11	53.6	34
13	QAU04541.1	head completion protein [Vibrio phage ValB1MD]	2.3e-11	5.3e-11	52.6	48
14	AXC34442.1	head completion [Vibrio phage YC]	4.3e-11	8.3e-11	52	31
15	YP_009189474.1	putative head completion protein [Sinorhizobium phage phiM9]AKE44720.1 putative head	5.4e-10	1.2e-9	48.4	30
16	ASZ78951.1	head completion protein [Serratia phage 2050H1]	6.7e-10	1.6e-9	47.9	33
17	RKX17758.1	hypothetical protein DRP51_10340 [candidate division Zixibacteria bacterium]	1.4e-9	1.4e-9	48.1	32
18	YP_003358864.1	gp4 head completion protein [Delftia phage PhiW-14]ACV50032.1 gp4 head completion pr	2.8e-9	1.9e-8	44.4	31
19	AWY10175.1	head completion protein [Vibrio phage VP-1]	5.8e-9	1.2e-8	45.1	31
20	AXH72828.1	head completion protein [Myoviridae sp.]	7.2e-9	7.2e-9	45.8	34
21	AXF41527.1	head completion protein [Acinetobacter phage SH-Ab 15599]	1.7e-8	3e-08	43.8	33
22	RYD50322.1	head completion protein [Verrucomicrobiaceae bacterium]	3.6e-8	7.6e-8	42.5	36
23	OUU25350.1	hypothetical protein CBB97_09975 [Candidatus Endolissoclinum sp. TMED37]	2.9e-7	0.000001	39	33
24	RMH13403.1	hypothetical protein D6698_14040 [Gammaproteobacteria bacterium]	5.6e-7	0.0000013	38.6	28
25	ASV44467.1	head completion protein [Salicola phage SCTP-2]	0.0000053	0.0000053	36.6	32
26	RLA01860.1	hypothetical protein DRQ47_07535 [Gammaproteobacteria bacterium]	0.000021	0.000027	34.4	34
27	YP_009168982.1	Possible phage head completion protein [Campylobacter virus CPt10]CBJ94247.1 Possibl	0.000061	0.000061	33.3	42
28	BBI90393.1	head completion protein [Tenacibaculum phage PTm1]BBI90701.1 head completion protein	0.00009	0.00022	31.4	33
29	VVC05199.1	Uncharacterised protein [uncultured archaeon]	0.0002	0.00039	30.7	32
30	DAB17649.1	TPA: head completion protein [Candidatus Gastranaerophilales bacterium HUM_18]	0.00064	0.0016	28.7	32
31	KFZ25661.1	hypothetical protein KQ78_02154 [Candidatus Izimaplasma sp. HR2]	0.00074	0.00074	29.8	30
