# Supplementary material for: Influence of Non-canonical DNA Bases on the Genomic Diversity of Tevenvirinae
Source: Front Microbiol. 2021 Apr 6;12:632686. doi: 10.3389/fmicb.2021.632686 (PMC8056088; doi:10.3389/fmicb.2021.632686)
Supplement: Supplementary Data Sheet 2 — The results of the BLAST-assisted (“txt” files) and HMMER-assisted (“xlsx” files) searches for GSC homologs. The clusters containing homologs of proteins from other organisms are listed. [file Data_Sheet_2.ZIP › Data sheet 2/Group V/47746.txt]

RID: 6HW63APX01R	
Job Title:Protein Sequence				
Program: BLASTP 
Query: None ID: lcl|Query_16070(amino acid) Length: 59
Database: nr All non-redundant GenBank CDS translations+PDB+SwissProt+PIR+PRF excluding environmental samples from WGS projects
	
Sequences producing significant alignments:
                                                                  Max    Total Query   E   Per.                  
Description                                                       Score  Score cover Value Ident  Accession        
hypothetical protein PM2_224 [Pectobacterium bacteriophage PM2]   119    119   100%  2e-34 100.00 YP_009211645.1   
hypothetical protein [Erwinia phage Cronus]                       42.7   42.7  91%   6e-04 42.59  AWD90368.1       
hypothetical protein CPT_Mineola_208 [Klebsiella phage Mineola]   41.2   41.2  91%   0.003 40.74  AWY07103.1       
hypothetical protein [Serratia phage CHI14]                       40.3   40.3  96%   0.005 36.84  YP_009609532.1   
Hypothetical protein [Escherichia phage EcS1]                     40.3   40.3  96%   0.005 36.84  BBC78270.1       
conserved hypothetical protein [Edwardsiella phage PEi26]         38.9   38.9  94%   0.020 35.71  BAQ23173.1       
conserved hypothetical protein [Edwardsiella phage PEi20]         38.9   38.9  94%   0.022 35.71  YP_009190379.1   
hypothetical protein CPT_CIP9_028 [Enterobacter phage...          38.3   38.3  94%   0.036 35.71  QHS01564.1       
hypothetical protein [Klebsiella phage KPV15]                     35.9   35.9  91%   0.29  38.89  APD20608.1       
hypothetical protein kpv477_215 [Klebsiella phage vB_KpnM_KpV477] 35.9   35.9  91%   0.29  38.89  YP_009288891.1   
hypothetical protein STP4a_196 [Salmonella phage STP4-a]          35.7   35.7  96%   0.38  38.60  YP_009126146.1   
hypothetical protein [Salmonella phage vB_SenM-S16]               35.7   35.7  96%   0.42  38.60  YP_007501236.1   
hypothetical protein JD18_196 [Klebsiella phage JD18]             35.7   35.7  91%   0.42  38.89  YP_009190777.1   
hypothetical protein CPT_Melville_205 [Salmonella phage Melville] 35.1   35.1  96%   0.57  38.60  YP_009615680.1   
hypothetical protein KAALPHA_246 [Klebsiella phage...             35.1   35.1  91%   0.59  32.73  QEG13264.1       
hypothetical protein PG7_221 [Enterobacter phage PG7]             35.1   35.1  91%   0.61  32.73  YP_009005485.1   
hypothetical protein KPN6_39 [Klebsiella phage KPN6]              35.1   35.1  91%   0.65  37.04  QEG11828.1       
hypothetical protein CC31p206 [Enterobacter phage CC31]           35.1   35.1  91%   0.68  32.73  YP_004010064.1   
hypothetical protein Cf1_00238 [Citrobacter phage CF1 ERZ-2017]   35.1   35.1  96%   0.68  36.84  YP_009618287.1   
hypothetical protein [Salmonella phage STML-198]                  35.1   35.1  96%   0.70  38.60  YP_009147929.1   
hypothetical protein [Serratia phage X20]                         35.1   35.1  96%   0.70  33.33  ARW58184.1       
hypothetical protein CGG41_191 [Salmonella phage vB_SnwM_CGG4-1]  34.5   34.5  96%   1.0   38.60  YP_009286558.1   
hypothetical protein KPN1_38 [Klebsiella phage KPN1]              33.6   33.6  91%   2.3   37.04  QEG10809.1       
TPA: ABC transporter [Erysipelotrichaceae bacterium]              35.1   35.1  77%   4.3   33.96  HAM30156.1       
endospore germination permease [Bacillus sp. AFS040349]           34.5   34.5  79%   6.0   36.17  WP_098795196.1   
hypothetical protein CPT_Moon222 [Citrobacter phage Moon]         32.4   32.4  96%   6.1   33.33  YP_009146655.1   
hypothetical protein [Lactobacillus reuteri]                      34.2   34.2  89%   7.5   41.51  MQB84180.1       
DUF5079 family protein [Staphylococcus gallinarum]                33.9   33.9  83%   7.8   36.73  WP_119480179.1   
hypothetical protein C819_03254 [Lachnospiraceae bacterium 10-1]  33.9   33.9  91%   9.3   40.00  EOS74500.1       

Alignments:
>hypothetical protein PM2_224 [Pectobacterium bacteriophage PM2]
Sequence ID: YP_009211645.1 Length: 59 
>hypothetical protein PM2_224 [Pectobacterium bacteriophage PM2]
Sequence ID: AHY25186.1 Length: 59  
Range 1: 1 to 59

Score:119 bits(394), Expect:2e-34, 
Method:Compositional matrix adjust., 
Identities:59/59(100%), Positives:59/59(100%), Gaps:0/59(0%)

Query  1   MIIWVSKEDNKKFIDFVSNNPMVEIIGAKVAATSLKNVLYVIDIPDFIDLPSYVKVVSV  59
           MIIWVSKEDNKKFIDFVSNNPMVEIIGAKVAATSLKNVLYVIDIPDFIDLPSYVKVVSV
Sbjct  1   MIIWVSKEDNKKFIDFVSNNPMVEIIGAKVAATSLKNVLYVIDIPDFIDLPSYVKVVSV  59


>hypothetical protein [Erwinia phage Cronus]
Sequence ID: AWD90368.1 Length: 56 
Range 1: 1 to 53

Score:42.7 bits(130), Expect:6e-04, 
Method:Compositional matrix adjust., 
Identities:23/54(43%), Positives:30/54(55%), Gaps:1/54(1%)

Query  1   MIIWVSKEDNKKFIDFVSNNPMVEIIGAKVAATSLKNVLYVIDIPDFIDLPSYV  54
           M I V   + +KF   +  NPMVEI+ A   A SL  V Y +D  DF +LP+Y 
Sbjct  1   MKIRVPMSEARKFERSMIENPMVEIVSANTQA-SLAFVHYELDASDFFELPTYA  53


>hypothetical protein CPT_Mineola_208 [Klebsiella phage Mineola]
Sequence ID: AWY07103.1 Length: 56 
Range 1: 1 to 51

Score:41.2 bits(125), Expect:0.003, 
Method:Compositional matrix adjust., 
Identities:22/54(41%), Positives:32/54(59%), Gaps:3/54(5%)

Query  1   MIIWVSKEDNKKFIDFVSNNPMVEIIGAKVAATSLKNVLYVIDIPDFIDLPSYV  54
           MI+ V K     F   ++N+PMV+II A V   S++   Y ID PDF++LP + 
Sbjct  1   MIVSVHKSKACVFASCLNNHPMVDIISADVKKNSVE---YEIDAPDFLELPEWA  51


>hypothetical protein [Serratia phage CHI14]
Sequence ID: YP_009609532.1 Length: 55 
>hypothetical protein [Serratia phage CHI14]
Sequence ID: ARW57630.1 Length: 55 >hypothetical protein [Serratia phage CBH8]
Sequence ID: ARW57905.1 Length: 55  
Range 1: 1 to 54

Score:40.3 bits(122), Expect:0.005, 
Method:Compositional matrix adjust., 
Identities:21/57(37%), Positives:34/57(59%), Gaps:3/57(5%)

Query  1   MIIWVSKEDNKKFIDFVSNNPMVEIIGAKVAATSLKNVLYVIDIPDFIDLPSYVKVV  57
           MI+ V   D K++   + NNPMVE+    + A  +   +  +D PDFID+P ++KV+
Sbjct  1   MILHVQIADAKRLSASLENNPMVEVSNITINAGVM---ICEVDAPDFIDFPEWIKVI  54


>Hypothetical protein [Escherichia phage EcS1]
Sequence ID: BBC78270.1 Length: 55 
Range 1: 1 to 54

Score:40.3 bits(122), Expect:0.005, 
Method:Compositional matrix adjust., 
Identities:21/57(37%), Positives:35/57(61%), Gaps:3/57(5%)

Query  1   MIIWVSKEDNKKFIDFVSNNPMVEIIGAKVAATSLKNVLYVIDIPDFIDLPSYVKVV  57
           MI++V   D K++   + +NPM+E+    V A  +   +  ID PDFI++P +VKV+
Sbjct  1   MILFVQVSDAKRLSQSLQSNPMIEVGNITVNAGMM---ICEIDAPDFIEFPEWVKVI  54


>conserved hypothetical protein [Edwardsiella phage PEi26]
Sequence ID: BAQ23173.1 Length: 55 
Range 1: 1 to 53

Score:38.9 bits(117), Expect:0.020, 
Method:Compositional matrix adjust., 
Identities:20/56(36%), Positives:31/56(55%), Gaps:3/56(5%)

Query  1   MIIWVSKEDNKKFIDFVSNNPMVEIIGAKVAATSLKNVLYVIDIPDFIDLPSYVKV  56
           M++  SK    K+   + NN MVE++G  V       V Y++D PDF  +P +V+V
Sbjct  1   MVVMTSKSRASKLARCLQNNEMVEVLGCLVKDD---KVCYMVDAPDFFVFPDWVEV  53


>conserved hypothetical protein [Edwardsiella phage PEi20]
Sequence ID: YP_009190379.1 Length: 55 
>conserved hypothetical protein [Edwardsiella phage PEi20]
Sequence ID: BAQ22871.1 Length: 55  
Range 1: 1 to 53

Score:38.9 bits(117), Expect:0.022, 
Method:Compositional matrix adjust., 
Identities:20/56(36%), Positives:31/56(55%), Gaps:3/56(5%)

Query  1   MIIWVSKEDNKKFIDFVSNNPMVEIIGAKVAATSLKNVLYVIDIPDFIDLPSYVKV  56
           M++  SK    K+   + NN MVE++G  V       V Y++D PDF  +P +V+V
Sbjct  1   MVVMTSKSRASKLARCLQNNEMVEVLGCLVKDD---KVCYMVDAPDFFVFPDWVEV  53


>hypothetical protein CPT_CIP9_028 [Enterobacter phage vB_EclM_CIP9]
Sequence ID: QHS01564.1 Length: 55 
Range 1: 1 to 53

Score:38.3 bits(115), Expect:0.036, 
Method:Compositional matrix adjust., 
Identities:20/56(36%), Positives:31/56(55%), Gaps:3/56(5%)

Query  1   MIIWVSKEDNKKFIDFVSNNPMVEIIGAKVAATSLKNVLYVIDIPDFIDLPSYVKV  56
           MI+  SK    K+   + NN M+E++G  V       V Y++D PDF  +P +V+V
Sbjct  1   MIVMTSKCKAPKLARCLMNNEMIEVLGCNVKDN---KVCYMVDAPDFFVFPDWVEV  53


>hypothetical protein [Klebsiella phage KPV15]
Sequence ID: APD20608.1 Length: 56 
>hypothetical protein [Klebsiella phage KP179]
Sequence ID: AYD80685.1 Length: 56 >hypothetical protein KPN2_189 [Klebsiella phage KPN2 HKu-2019]
Sequence ID: QEG11113.1 Length: 56  
Range 1: 1 to 51

Score:35.9 bits(107), Expect:0.29, 
Method:Compositional matrix adjust., 
Identities:21/54(39%), Positives:29/54(53%), Gaps:3/54(5%)

Query  1   MIIWVSKEDNKKFIDFVSNNPMVEIIGAKVAATSLKNVLYVIDIPDFIDLPSYV  54
           MI+ V K     F   + N+PMV+I+ A V   +   V Y ID PDF +LP + 
Sbjct  1   MIVSVPKSKAGIFSCGLKNHPMVDIMSANVKQHT---VEYEIDAPDFFELPEWT  51


>hypothetical protein kpv477_215 [Klebsiella phage vB_KpnM_KpV477]
Sequence ID: YP_009288891.1 Length: 56 
>hypothetical protein kpv477_215 [Klebsiella phage vB_KpnM_KpV477]
Sequence ID: ANT40652.1 Length: 56  
Range 1: 1 to 51

Score:35.9 bits(107), Expect:0.29, 
Method:Compositional matrix adjust., 
Identities:21/54(39%), Positives:29/54(53%), Gaps:3/54(5%)

Query  1   MIIWVSKEDNKKFIDFVSNNPMVEIIGAKVAATSLKNVLYVIDIPDFIDLPSYV  54
           MI+ V K     F   + N+PMV+I+ A V   +   V Y ID PDF +LP + 
Sbjct  1   MIVSVPKPKAGIFSCSLKNHPMVDIMSANVKQHT---VEYEIDAPDFFELPEWA  51


>hypothetical protein STP4a_196 [Salmonella phage STP4-a]
Sequence ID: YP_009126146.1 Length: 53 
>hypothetical protein STP4a_196 [Salmonella phage STP4-a]
Sequence ID: AHJ86793.1 Length: 53  
Range 1: 1 to 53

Score:35.7 bits(106), Expect:0.38, 
Method:Compositional matrix adjust., 
Identities:22/57(39%), Positives:35/57(61%), Gaps:4/57(7%)

Query  1   MIIWVSKEDNKKFIDFVSNNPMVEIIGAKVAATSLKNVLYVIDIPDFIDLPSYVKVV  57
           MI+ V+K    KF   + N PM+++I  +V   S++   Y ID PDF ++PS+V V+
Sbjct  1   MIVSVAKSVAAKFERMI-NCPMIDVIEVRVRNHSVE---YEIDAPDFFEIPSWVVVL  53


>hypothetical protein [Salmonella phage vB_SenM-S16]
Sequence ID: YP_007501236.1 Length: 55 
>hypothetical protein [Salmonella phage vB_SenM-S16]
Sequence ID: AGE48202.1 Length: 55  
Range 1: 3 to 55

Score:35.7 bits(106), Expect:0.42, 
Method:Compositional matrix adjust., 
Identities:22/57(39%), Positives:35/57(61%), Gaps:4/57(7%)

Query  1   MIIWVSKEDNKKFIDFVSNNPMVEIIGAKVAATSLKNVLYVIDIPDFIDLPSYVKVV  57
           MI+ V+K    KF   + N PM+++I  +V   S++   Y ID PDF ++PS+V V+
Sbjct  3   MIVSVAKSVAAKFERMI-NCPMIDVIEVRVRNHSVE---YEIDAPDFFEIPSWVVVL  55


>hypothetical protein JD18_196 [Klebsiella phage JD18]
Sequence ID: YP_009190777.1 Length: 56 
>hypothetical protein JD18_196 [Klebsiella phage JD18]
Sequence ID: AKY02067.1 Length: 56 >hypothetical protein [Klebsiella phage KP1]
Sequence ID: AUV57552.1 Length: 56 >hypothetical protein KPN5_39 [Klebsiella phage KPN5]
Sequence ID: QEG11370.1 Length: 56 >hypothetical protein JIPhKp122_0207 [Klebsiella phage JIPh_Kp122]
Sequence ID: QGF21621.1 Length: 56  
Range 1: 1 to 51

Score:35.7 bits(106), Expect:0.42, 
Method:Compositional matrix adjust., 
Identities:21/54(39%), Positives:29/54(53%), Gaps:3/54(5%)

Query  1   MIIWVSKEDNKKFIDFVSNNPMVEIIGAKVAATSLKNVLYVIDIPDFIDLPSYV  54
           MI+ V K     F   + N+PMV+I+ A V   +   V Y ID PDF +LP + 
Sbjct  1   MIVSVPKSKAGIFSCSLKNHPMVDIMSADVKQHT---VEYEIDAPDFFELPEWA  51


>hypothetical protein CPT_Melville_205 [Salmonella phage Melville]
Sequence ID: YP_009615680.1 Length: 53 
>hypothetical protein CPT_Melville_205 [Salmonella phage Melville]
Sequence ID: ATN93168.1 Length: 53  
Range 1: 1 to 53

Score:35.1 bits(104), Expect:0.57, 
Method:Compositional matrix adjust., 
Identities:22/57(39%), Positives:36/57(63%), Gaps:4/57(7%)

Query  1   MIIWVSKEDNKKFIDFVSNNPMVEIIGAKVAATSLKNVLYVIDIPDFIDLPSYVKVV  57
           MI+ V+K    KF + + N PM+++I  +V   S++   Y ID PDF ++PS+V V+
Sbjct  1   MIVSVTKSIAAKF-ERMINCPMIDVIEVRVRNYSVE---YEIDAPDFFEIPSWVVVL  53


>hypothetical protein KAALPHA_246 [Klebsiella phage vB_KpnM_KaAlpha]
Sequence ID: QEG13264.1 Length: 55 
Range 1: 1 to 52

Score:35.1 bits(104), Expect:0.59, 
Method:Compositional matrix adjust., 
Identities:18/55(33%), Positives:32/55(58%), Gaps:4/55(7%)

Query  1   MIIWVSKEDNKKFIDFVSNNPMVEIIGAKVAATSLKNVLYVIDIPDFID-LPSYV  54
           MII + +    +F   + +NPM+E++G  V+ T +K   Y ++ PDF   +P+Y 
Sbjct  1   MIITIPRNKAPEFERGMLSNPMIEVLGVTVSDTEVK---YQLECPDFFHQIPTYA  52


>hypothetical protein PG7_221 [Enterobacter phage PG7]
Sequence ID: YP_009005485.1 Length: 55 
>hypothetical protein PG7_221 [Enterobacter phage PG7]
Sequence ID: AHI61124.1 Length: 55 >hypothetical protein PSH1140_184 [Enterobacter phage myPSH1140]
Sequence ID: AVR55389.1 Length: 55 >hypothetical protein prasa_gp241 [Enterobacter phage prasa_myo]
Sequence ID: QGH71797.1 Length: 55 >hypothetical protein [Cronobacter phage Pet-CM3-4]
Sequence ID: SCN45899.1 Length: 55  
Range 1: 1 to 52

Score:35.1 bits(104), Expect:0.61, 
Method:Compositional matrix adjust., 
Identities:18/55(33%), Positives:32/55(58%), Gaps:4/55(7%)

Query  1   MIIWVSKEDNKKFIDFVSNNPMVEIIGAKVAATSLKNVLYVIDIPDFID-LPSYV  54
           MII + +    +F   + +NPM+E++G  V+ T +K   Y ++ PDF   +P+Y 
Sbjct  1   MIITIPRNKAPEFERGMLSNPMIEVLGVTVSDTEVK---YQLECPDFFHQIPTYA  52


>hypothetical protein KPN6_39 [Klebsiella phage KPN6]
Sequence ID: QEG11828.1 Length: 56 
Range 1: 1 to 51

Score:35.1 bits(104), Expect:0.65, 
Method:Compositional matrix adjust., 
Identities:20/54(37%), Positives:29/54(53%), Gaps:3/54(5%)

Query  1   MIIWVSKEDNKKFIDFVSNNPMVEIIGAKVAATSLKNVLYVIDIPDFIDLPSYV  54
           MI+ + K     F   + N+PMV+I+ A V   +   V Y ID PDF +LP + 
Sbjct  1   MIVSLPKPKAGIFSCSLKNHPMVDIMSANVKQHT---VEYEIDAPDFFELPEWA  51


>hypothetical protein CC31p206 [Enterobacter phage CC31]
Sequence ID: YP_004010064.1 Length: 55 
>hypothetical protein CC31p206 [Enterobacter phage CC31]
Sequence ID: ADB81702.1 Length: 55  
Range 1: 1 to 52

Score:35.1 bits(104), Expect:0.68, 
Method:Compositional matrix adjust., 
Identities:18/55(33%), Positives:32/55(58%), Gaps:4/55(7%)

Query  1   MIIWVSKEDNKKFIDFVSNNPMVEIIGAKVAATSLKNVLYVIDIPDFI-DLPSYV  54
           MII + +    +F   + +NPM+E++G  V+ T +K   Y ++ PDF   +P+Y 
Sbjct  1   MIITIPRNKAPEFERGMLSNPMIEVLGVTVSDTEVK---YQLECPDFFRQIPTYA  52


>hypothetical protein Cf1_00238 [Citrobacter phage CF1 ERZ-2017]
Sequence ID: YP_009618287.1 Length: 53 
>hypothetical protein Cf1_00238 [Citrobacter phage CF1 ERZ-2017]
Sequence ID: AUE23101.1 Length: 53  
Range 1: 1 to 53

Score:35.1 bits(104), Expect:0.68, 
Method:Compositional matrix adjust., 
Identities:21/57(37%), Positives:34/57(59%), Gaps:4/57(7%)

Query  1   MIIWVSKEDNKKFIDFVSNNPMVEIIGAKVAATSLKNVLYVIDIPDFIDLPSYVKVV  57
           MI+ ++K    KF + + N PM++II  +V   S++   Y ID PDF +LP +  V+
Sbjct  1   MIVSIAKSAAAKF-ERIINCPMIDIIEVRVRNHSVE---YEIDAPDFFELPDWAIVL  53


>hypothetical protein [Salmonella phage STML-198]
Sequence ID: YP_009147929.1 Length: 53 
>hypothetical protein [Salmonella phage STML-198]
Sequence ID: AFU63887.1 Length: 53  
Range 1: 1 to 53

Score:35.1 bits(104), Expect:0.70, 
Method:Compositional matrix adjust., 
Identities:22/57(39%), Positives:36/57(63%), Gaps:4/57(7%)

Query  1   MIIWVSKEDNKKFIDFVSNNPMVEIIGAKVAATSLKNVLYVIDIPDFIDLPSYVKVV  57
           MI+ V+K    KF + + N PM+++I  +V   S++   Y ID PDF ++PS+V V+
Sbjct  1   MIVSVAKSIAAKF-ERMINCPMIDVIEVRVRNYSVE---YEIDAPDFFEIPSWVVVL  53


>hypothetical protein [Serratia phage X20]
Sequence ID: ARW58184.1 Length: 55 
Range 1: 1 to 54

Score:35.1 bits(104), Expect:0.70, 
Method:Compositional matrix adjust., 
Identities:19/57(33%), Positives:33/57(57%), Gaps:3/57(5%)

Query  1   MIIWVSKEDNKKFIDFVSNNPMVEIIGAKVAATSLKNVLYVIDIPDFIDLPSYVKVV  57
           MI+ V   D K++   + +NPMVE+    + A  +   +  +D PDFI +P ++KV+
Sbjct  1   MILHVQIADAKRLSASLESNPMVEVSNITINAGVM---ICEVDAPDFIYFPEWIKVI  54


>hypothetical protein CGG41_191 [Salmonella phage vB_SnwM_CGG4-1]
Sequence ID: YP_009286558.1 Length: 53 
>hypothetical protein CGG41_191 [Salmonella phage vB_SnwM_CGG4-1]
Sequence ID: ANA49546.1 Length: 53  
Range 1: 1 to 53

Score:34.5 bits(102), Expect:1.0, 
Method:Compositional matrix adjust., 
Identities:22/57(39%), Positives:36/57(63%), Gaps:4/57(7%)

Query  1   MIIWVSKEDNKKFIDFVSNNPMVEIIGAKVAATSLKNVLYVIDIPDFIDLPSYVKVV  57
           MI+ V+K    KF + + N PM+++I  +V   S++   Y ID PDF ++PS+V V+
Sbjct  1   MIVSVAKYVAPKF-ERMINCPMIDVIEVRVRNHSVE---YEIDAPDFFEIPSWVVVL  53


>hypothetical protein KPN1_38 [Klebsiella phage KPN1]
Sequence ID: QEG10809.1 Length: 56 
Range 1: 1 to 51

Score:33.6 bits(99), Expect:2.3, 
Method:Compositional matrix adjust., 
Identities:20/54(37%), Positives:27/54(50%), Gaps:3/54(5%)

Query  1   MIIWVSKEDNKKFIDFVSNNPMVEIIGAKVAATSLKNVLYVIDIPDFIDLPSYV  54
           MI+ V K     F   +  +PMV+I+ A V       V Y ID PDF +LP + 
Sbjct  1   MIVSVPKSKAGIFSCSLKTHPMVDIMSADVKQ---HTVEYEIDAPDFFELPEWA  51


>ABC transporter [Erysipelotrichaceae bacterium]
Sequence ID: HAM30156.1 Length: 825 
Range 1: 538 to 590

Score:35.1 bits(104), Expect:4.3, 
Method:Compositional matrix adjust., 
Identities:18/53(34%), Positives:31/53(58%), Gaps:7/53(13%)

Query  3    IWVSKEDNKKFID-FVSNNPMVEIIG------AKVAATSLKNVLYVIDIPDFI  48
            +W+ K D+++F+D +V N P V+I G      A VA +S+  V Y   + D++
Sbjct  538  MWIDKSDDEEFVDRLVKNAPEVKITGIVRPADATVARSSMGGVYYTQAMQDYV  590


>endospore germination permease [Bacillus sp. AFS040349]
Sequence ID: WP_098795196.1 Length: 364 
>hypothetical protein COD11_02585 [Bacillus sp. AFS040349]
Sequence ID: PGT90568.1 Length: 364  
Range 1: 224 to 270

Score:34.5 bits(102), Expect:6.0, 
Method:Compositional matrix adjust., 
Identities:17/47(36%), Positives:32/47(68%), Gaps:0/47(0%)

Query  13   FIDFVSNNPMVEIIGAKVAATSLKNVLYVIDIPDFIDLPSYVKVVSV  59
            FI +V +  ++ I+GAKVAA     +L  I++ +FID+  +++++SV
Sbjct  224  FILLVVSETIIAILGAKVAAIFTFPLLKAIEMIEFIDVIQHIEIISV  270


>hypothetical protein CPT_Moon222 [Citrobacter phage Moon]
Sequence ID: YP_009146655.1 Length: 53 
>hypothetical protein CPT_Moon222 [Citrobacter phage Moon]
Sequence ID: AIX12193.1 Length: 53  
Range 1: 1 to 53

Score:32.4 bits(95), Expect:6.1, 
Method:Compositional matrix adjust., 
Identities:19/57(33%), Positives:34/57(59%), Gaps:4/57(7%)

Query  1   MIIWVSKEDNKKFIDFVSNNPMVEIIGAKVAATSLKNVLYVIDIPDFIDLPSYVKVV  57
           MI+ ++K    KF + + + PM++II  ++   S++   Y ID PDF +LP +  V+
Sbjct  1   MIVSIAKSAAAKF-ERIIDCPMIDIIEVRIRNHSVE---YEIDAPDFFELPDWAIVL  53


>hypothetical protein [Lactobacillus reuteri]
Sequence ID: MQB84180.1 Length: 844 
Range 1: 403 to 454

Score:34.2 bits(101), Expect:7.5, 
Method:Compositional matrix adjust., 
Identities:22/53(42%), Positives:29/53(54%), Gaps:1/53(1%)

Query  4    WVSKEDNKKFIDFVSNNPMVEIIGAKVAATSLKNVLYVIDIPDFIDLPSYVKV  56
            +V KED  +F    S+ P V +I    A  +L     VI+IPD +DL  YVKV
Sbjct  403  YVRKEDTAEFAKK-SDLPTVPVIALNTAKRTLTVNGNVINIPDSVDLSRYVKV  454


>DUF5079 family protein, partial [Staphylococcus gallinarum]
Sequence ID: WP_119480179.1 Length: 153 
>DUF5079 family protein, partial [Staphylococcus gallinarum]
Sequence ID: RIP01561.1 Length: 153  
Range 1: 4 to 49

Score:33.9 bits(100), Expect:7.8, 
Method:Compositional matrix adjust., 
Identities:18/49(37%), Positives:32/49(65%), Gaps:3/49(6%)

Query  5   VSKEDNKKFIDFVSNNPMVEIIGAKVAATSLKNVLYVIDIPDFIDLPSY  53
           V+K+  KK+  +++   ++ IIG   AA ++ NV+YV+ I +F+DL  Y
Sbjct  4   VNKKTLKKYAKLLT---IINIIGTYNAAFAFSNVFYVMAIQNFVDLYHY  49


>hypothetical protein C819_03254 [Lachnospiraceae bacterium 10-1]
Sequence ID: EOS74500.1 Length: 357 
Range 1: 18 to 64

Score:33.9 bits(100), Expect:9.3, 
Method:Compositional matrix adjust., 
Identities:22/55(40%), Positives:31/55(56%), Gaps:9/55(16%)

Query  6   SKEDNKKFIDFVSNNPMVEIIGAKVAATSLKNVLYV-IDIPDFIDLPSYVKVVSV  59
           +KE  KK  D++ NN M  II        +  V+YV I +P F+ LPS V V+S+
Sbjct  18  TKEKTKKITDLLLNNAMYIII--------ILAVIYVSIKVPAFLKLPSIVNVISL  64


		
