# Supplementary material for: Influence of Non-canonical DNA Bases on the Genomic Diversity of Tevenvirinae
Source: Front Microbiol. 2021 Apr 6;12:632686. doi: 10.3389/fmicb.2021.632686 (PMC8056088; doi:10.3389/fmicb.2021.632686)
Supplement: Supplementary Data Sheet 2 — The results of the BLAST-assisted (“txt” files) and HMMER-assisted (“xlsx” files) searches for GSC homologs. The clusters containing homologs of proteins from other organisms are listed. [file Data_Sheet_2.ZIP › Data sheet 2/Group V/47746.xlsx]

## Sheet: Лист1
	ID	Title	E-value	Ind. E-value	Bitscore	Aligned Positions
1	YP_009211645.1	hypothetical protein PM2_224 [Pectobacterium bacteriophage PM2]AHY25186.1 hypothetic	8.2e-41	9e-41	147.8	60
2	AWD90368.1	hypothetical protein [Erwinia phage Cronus]	0.000072	0.000074	32.8	54
3	BBC78270.1	Hypothetical protein [Escherichia phage EcS1]	0.000097	0.00014	31.9	55
