# Supplementary material for: Influence of Non-canonical DNA Bases on the Genomic Diversity of Tevenvirinae
Source: Front Microbiol. 2021 Apr 6;12:632686. doi: 10.3389/fmicb.2021.632686 (PMC8056088; doi:10.3389/fmicb.2021.632686)
Supplement: Supplementary Data Sheet 2 — The results of the BLAST-assisted (“txt” files) and HMMER-assisted (“xlsx” files) searches for GSC homologs. The clusters containing homologs of proteins from other organisms are listed. [file Data_Sheet_2.ZIP › Data sheet 2/Group V/47749.txt]

RID: 6HXR554101R	
Job Title:Protein Sequence				
Program: BLASTP 
Query: None ID: lcl|Query_65138(amino acid) Length: 169
Database: nr All non-redundant GenBank CDS translations+PDB+SwissProt+PIR+PRF excluding environmental samples from WGS projects
	
Sequences producing significant alignments:
                                                                  Max    Total Query    E    Per.                  
Description                                                       Score  Score cover Value  Ident  Accession        
hypothetical protein PM2_227 [Pectobacterium bacteriophage PM2]   358    358   100%  3e-126 100.00 YP_009211648.1   
hypothetical protein [Serratia phage X20]                         102    102   100%  1e-24  35.43  ARW58187.1       
hypothetical protein [Serratia phage CHI14]                       100    100   100%  7e-24  35.06  YP_009609535.1   
hypothetical protein [Serratia phage CBH8]                        97.7   97.7  99%   6e-23  34.68  ARW57908.1       
hypothetical protein CPT_CIP9_031 [Enterobacter phage...          60.0   60.0  97%   2e-08  28.57  QHS01567.1       
conserved hypothetical protein [Edwardsiella phage PEi26]         58.8   58.8  97%   6e-08  28.40  BAQ23176.1       
conserved hypothetical protein [Edwardsiella phage PEi20]         57.0   57.0  97%   2e-07  27.81  YP_009190382.1   
Hypothetical protein [Escherichia phage EcS1]                     48.5   48.5  94%   5e-04  30.41  BBC78273.1       
hypothetical protein BBJ28_00006517 [Nothophytophthora sp....     42.7   42.7  45%   0.16   34.18  RLN73809.1       
hypothetical protein VR26_230 [Escherichia phage vB_EcoM_VR26]    40.6   40.6  80%   0.41   33.11  YP_009214067.1   
hypothetical protein VR20_227 [Escherichia phage vB_EcoM_VR20]    40.3   40.3  80%   0.51   33.11  YP_009207406.1   
elongin-A-like [Amphiprion ocellaris]                             40.9   40.9  63%   0.78   28.70  XP_023122867.1   
hypothetical protein SP18_gp231 [Shigella phage SP18]             39.2   39.2  66%   1.6    33.86  YP_003934854.1   
uncharacterized protein LOC106476666 [Limulus polyphemus]         37.7   37.7  26%   2.6    38.64  XP_013792789.1   
hypothetical protein DWW75_03070 [Ruminococcus sp. AF17-11]       38.3   38.3  56%   3.7    30.39  RGG88541.1       
hypothetical protein [Ruminococcus sp. AF17-11]                   38.0   38.0  56%   4.1    30.39  WP_147337668.1   
hypothetical protein Eint_081200 [Encephalitozoon intestinalis... 37.7   37.7  50%   6.8    28.89  XP_003073412.1   
hypothetical protein VR7_gp232 [Escherichia phage vB_EcoM_VR7]    37.4   37.4  80%   6.9    32.45  YP_004063913.1   
oxidoreductase [Streptomyces rimosus]                             38.0   38.0  42%   7.4    27.78  WP_125056725.1   
solute carrier family 45 member 4 isoform X1 [Chrysemys picta...  38.0   38.0  56%   8.4    26.32  XP_005291112.1   
Solute carrier family 45 member 4 [Chelonia mydas]                38.0   38.0  56%   8.6    26.32  EMP32558.1       
solute carrier family 45 member 4 [Chelonia mydas]                38.0   38.0  56%   9.0    26.32  XP_027681464.1   
solute carrier family 45 member 4 [Terrapene carolina triunguis]  37.7   37.7  56%   9.1    26.32  XP_026502561.1   
Alanine racemase [Parcubacteria group bacterium...                37.1   37.1  40%   9.1    28.99  KKQ55308.1       
hypothetical protein [Acetatifactor muris]                        37.1   37.1  56%   9.2    25.51  WP_103238170.1   
PREDICTED: solute carrier family 45 member 4 [Nanorana parkeri]   37.7   37.7  51%   9.7    26.44  XP_018416435.1   

Alignments:
>hypothetical protein PM2_227 [Pectobacterium bacteriophage PM2]
Sequence ID: YP_009211648.1 Length: 169 
>hypothetical protein PM2_227 [Pectobacterium bacteriophage PM2]
Sequence ID: AHY25189.1 Length: 169  
Range 1: 1 to 169

Score:358 bits(1209), Expect:3e-126, 
Method:Compositional matrix adjust., 
Identities:169/169(100%), Positives:169/169(100%), Gaps:0/169(0%)

Query  1    MFVENVMYKLNEGSKGLFISEAKTINAAIVKFLNNKAFEVKINNDGDVTEIRLEDSEQFV  60
            MFVENVMYKLNEGSKGLFISEAKTINAAIVKFLNNKAFEVKINNDGDVTEIRLEDSEQFV
Sbjct  1    MFVENVMYKLNEGSKGLFISEAKTINAAIVKFLNNKAFEVKINNDGDVTEIRLEDSEQFV  60

Query  61   TRAQAIPNLSISNYGRHFMYGSDSVEFSYFDEIGPVEDHIEDKNCLVLVKNSKNIDEIAS  120
            TRAQAIPNLSISNYGRHFMYGSDSVEFSYFDEIGPVEDHIEDKNCLVLVKNSKNIDEIAS
Sbjct  61   TRAQAIPNLSISNYGRHFMYGSDSVEFSYFDEIGPVEDHIEDKNCLVLVKNSKNIDEIAS  120

Query  121  IDYTPRLFSLKEAEKFLKGLLQNEDEGIKSAKIFKLYKTAELVKEVKFS  169
            IDYTPRLFSLKEAEKFLKGLLQNEDEGIKSAKIFKLYKTAELVKEVKFS
Sbjct  121  IDYTPRLFSLKEAEKFLKGLLQNEDEGIKSAKIFKLYKTAELVKEVKFS  169


>hypothetical protein [Serratia phage X20]
Sequence ID: ARW58187.1 Length: 174 
Range 1: 4 to 174

Score:102 bits(333), Expect:1e-24, 
Method:Compositional matrix adjust., 
Identities:62/175(35%), Positives:96/175(54%), Gaps:10/175(5%)

Query  1    MFVENVMYKLNEGSKGLFISEAKTINAAIVKFLNNKAFEVKINNDGDVTEIRLEDSEQFV  60
             F E V Y LN+  K  FI  A  +N  I +++  K FEV++ ++ DV +IR++   +F+
Sbjct  4    FFKEGVWYTLNKADKEDFICCAPGVNKVIAEYIGTKPFEVQLGSENDVVKIRIQGEIEFI  63

Query  61   TRAQAIPNLSISNYGRHFMYGSDSVEFSYFDEIGPVEDHIEDKNCLVLVKNS------KN  114
             R  AIP ++ S+YG+ + Y     EF YF E G   D +E+ N +V+V  S       +
Sbjct  64   DRITAIPEFTSSSYGKFWFYYDTEEEFKYFTEDG---DVVEEHNYIVVVNESTESSYEHS  120

Query  115  IDEIASIDYTPRLFSLKEAEKFLKGLLQNEDEGIKSAKIFKLYKTAELVKEVKFS  169
               I  I   P +F+   AE F K +L+   +   S +IF+L  TA++VKE+KFS
Sbjct  121  ARRIVGIP-APTMFNKHSAENFAKEFLEKSSDPNASVEIFRLQSTAKVVKEIKFS  174


>hypothetical protein [Serratia phage CHI14]
Sequence ID: YP_009609535.1 Length: 174 
>hypothetical protein [Serratia phage CHI14]
Sequence ID: ARW57633.1 Length: 174  
Range 1: 4 to 174

Score:100 bits(326), Expect:7e-24, 
Method:Compositional matrix adjust., 
Identities:61/174(35%), Positives:96/174(55%), Gaps:8/174(4%)

Query  1    MFVENVMYKLNEGSKGLFISEAKTINAAIVKFLNNKAFEVKINNDGDVTEIRLEDSEQFV  60
             F E V Y LN+  K  FI  A  +N AI +++  K FEV++ ++ DV  IR++   +F+
Sbjct  4    FFKEGVWYTLNKADKEDFIDCAPGVNKAIAEYIGTKPFEVQLGSENDVVMIRIQGEIEFI  63

Query  61   TRAQAIPNLSISNYGRHFMYGSDSVEFSYFDEIGPVEDHIEDKNCLVLVKNS-----KNI  115
             R  AIP ++ S+YG+ + Y     EF YF E G   D +E+ + +V+V  S     ++ 
Sbjct  64   DRITAIPEFTSSSYGKFWFYYDAEEEFKYFTEDG---DVVEEHDYIVVVNESTESSYEHS  120

Query  116  DEIASIDYTPRLFSLKEAEKFLKGLLQNEDEGIKSAKIFKLYKTAELVKEVKFS  169
            D        P +F+   AE F K +L+   +   S +IF+L  TA++VKE+KFS
Sbjct  121  DRRVVGVPAPTMFNKHSAENFAKEFLEKSSDPNASVEIFRLQSTAKVVKEIKFS  174


>hypothetical protein [Serratia phage CBH8]
Sequence ID: ARW57908.1 Length: 174 
Range 1: 5 to 174

Score:97.7 bits(318), Expect:6e-23, 
Method:Compositional matrix adjust., 
Identities:60/173(35%), Positives:96/173(55%), Gaps:8/173(4%)

Query  2    FVENVMYKLNEGSKGLFISEAKTINAAIVKFLNNKAFEVKINNDGDVTEIRLEDSEQFVT  61
            F E V Y LN+  K  FI  A  +N AI +++  K FEV++ ++ DV  IR++   +F+ 
Sbjct  5    FKEGVWYTLNKADKEDFIDCAPGVNKAIAEYIGTKPFEVQLGSENDVVMIRIQGEIEFID  64

Query  62   RAQAIPNLSISNYGRHFMYGSDSVEFSYFDEIGPVEDHIEDKNCLVLVKNS-----KNID  116
            R  AIP ++ S+YG+ + Y     E+ YF E G   D +E+ + +V+V  S     ++ D
Sbjct  65   RITAIPEFTSSSYGKFWFYYDAEEELKYFTEDG---DVVEEHDYIVVVNESTESSYEHSD  121

Query  117  EIASIDYTPRLFSLKEAEKFLKGLLQNEDEGIKSAKIFKLYKTAELVKEVKFS  169
                    P +F+   AE F K +L+   +   S +IF+L  TA++VKE+KFS
Sbjct  122  RRVVGVPAPTMFNKHSAENFAKEFLEKSSDPNASVEIFRLQSTAKVVKEIKFS  174


>hypothetical protein CPT_CIP9_031 [Enterobacter phage vB_EclM_CIP9]
Sequence ID: QHS01567.1 Length: 167 
Range 1: 4 to 166

Score:60.0 bits(189), Expect:2e-08, 
Method:Compositional matrix adjust., 
Identities:48/168(29%), Positives:85/168(50%), Gaps:9/168(5%)

Query  5    NVMYKLNEGSKGLFISEAKTINAAIVKFLNNKAFEVKINNDGD---VTEIRLEDSEQFVT  61
            N  Y+L E +   FI +A T+N  IV +L  + FEV    DGD   V  IR++D E  ++
Sbjct  4    NKWYQLEEKNVQDFIEQAPTVNREIVAYLRGRKFEVISFEDGDPDGVYAIRFKD-EDAIS  62

Query  62   RAQAIPNLSISNYGRHFMYGSDSVEFSYFDEIGP-VEDHIEDKNCLVLVKNSKNIDEIAS  120
            R +A+P +  +++   + Y     E+  F E+ P +E++I   + +   +   +      
Sbjct  63   RLEALPQFKENDWSASWFYKD---EWDMFTEVDPDIEEYIVHVSGIEPTEYGGSTGYFVG  119

Query  121  IDYTPRLFSLKEAEKFLKGLLQNEDEGIKSAKIFKLYKTAELVKEVKF  168
             +  P  F+L+ A++  K +L  E+       IF+L  TA++V +V F
Sbjct  120  TNSNPHRFTLQAAKEHAKFVLA-EESSKAIVSIFRLETTAKVVTQVSF  166


>conserved hypothetical protein [Edwardsiella phage PEi26]
Sequence ID: BAQ23176.1 Length: 163 
Range 1: 4 to 162

Score:58.8 bits(185), Expect:6e-08, 
Method:Compositional matrix adjust., 
Identities:48/169(28%), Positives:90/169(53%), Gaps:15/169(8%)

Query  5    NVMYKLNEGSKGLFISEAKTINAAIVKFLNNKAFEV----KINNDGDVTEIRLEDSEQFV  60
            N  YKL+   +  FI  A  IN  I +++ N+ F+V    + +N+G +  IR+E+ E  +
Sbjct  4    NKWYKLDANMEDEFIRLAPKINREIARYMANRPFQVIELEQSDNNG-IYVIRFENEEP-I  61

Query  61   TRAQAIPNLSISNYGRHFMYGSDSVEFSYFDEIGPVE-DHIEDKNCLVLVKNSKNIDEIA  119
            TR +A+P +  +++   + Y     E+  F E+   + D +ED+  +V+V +   +  + 
Sbjct  62   TRLKALPQFKETDWSSSWFYAD---EYEMFTEVKVTDKDDVEDR--IVVVSSPGEVYTVG  116

Query  120  SIDYTPRLFSLKEAEKFLKGLLQNEDEGIKSAKIFKLYKTAELVKEVKF  168
                TP  F+L +A++  + +L+    G +   IF+L  TA +V E+KF
Sbjct  117  GA--TPTRFTLSKAKEHAEFVLKGNVPGTE-VNIFRLETTARVVSEIKF  162


>conserved hypothetical protein [Edwardsiella phage PEi20]
Sequence ID: YP_009190382.1 Length: 163 
>conserved hypothetical protein [Edwardsiella phage PEi20]
Sequence ID: BAQ22874.1 Length: 163  
Range 1: 4 to 162

Score:57.0 bits(179), Expect:2e-07, 
Method:Compositional matrix adjust., 
Identities:47/169(28%), Positives:90/169(53%), Gaps:15/169(8%)

Query  5    NVMYKLNEGSKGLFISEAKTINAAIVKFLNNKAFEV----KINNDGDVTEIRLEDSEQFV  60
            N  YKL+   +  FI  A  IN  I +++ N+ F+V    + +N+G +  IR+E+ E  +
Sbjct  4    NKWYKLDANMEDEFIRLAPKINREIARYMANRPFQVIELEQSDNNG-IYVIRFENEEP-I  61

Query  61   TRAQAIPNLSISNYGRHFMYGSDSVEFSYFDEIGPVE-DHIEDKNCLVLVKNSKNIDEIA  119
            TR +A+P +  +++   + Y     E+  F E+   + D +ED+  +V+V +   +  + 
Sbjct  62   TRLKALPQFKETDWSSSWFYAD---EYEMFTEVKVTDKDDVEDR--IVVVSSPGEVYTVG  116

Query  120  SIDYTPRLFSLKEAEKFLKGLLQNEDEGIKSAKIFKLYKTAELVKEVKF  168
                TP  F+L +A++  + +L+  +  +    IF+L  TA +V E+KF
Sbjct  117  GA--TPTRFTLSKAKEHAEFVLKG-NVPMTEVNIFRLETTARVVSEIKF  162


>Hypothetical protein [Escherichia phage EcS1]
Sequence ID: BBC78273.1 Length: 167 
Range 1: 4 to 164

Score:48.5 bits(150), Expect:5e-04, 
Method:Compositional matrix adjust., 
Identities:52/171(30%), Positives:88/171(51%), Gaps:21/171(12%)

Query  5    NVMYKLNEGSKGLFISEAKTINAAIVKFLNNKAFEV-KINNDGDVTEIRLEDSEQFVTRA  63
            N  YKL + ++  F+ EA TIN A+  +L+NK F + ++ N+ DV +I + D ++ + R 
Sbjct  4    NHWYKLADAAE--FVEEAPTINTAVANYLSNKPFMITELVNNTDVLKISF-DGKKELYRL  60

Query  64   QAIPNLSISNYGRHFMYGSDSVEFSYFDEI------GPVEDHIEDKNCLVLVKNSKNIDE  117
              +  +S   YG  ++YG+   E+ YF E+        VE  +ED +   LV   ++ D 
Sbjct  61   DELGQFSRQGYGDCWIYGN---EYQYFTEVKDYEPEKEVEPVLEDLDYGCLVAREEDTDF  117

Query  118  IASIDYTPRLFSLKEAEKFLKGLLQ--NEDEGI--KSAKIFKLYKTAELVK  164
            +       + +S K+AE++    L+    DE I  K    FKL K  ++VK
Sbjct  118  LIRA----KNLSEKQAEEWAAAWLHENTYDEVIVFKGISRFKLVKEPQVVK  164


>hypothetical protein BBJ28_00006517 [Nothophytophthora sp. Chile5]
Sequence ID: RLN73809.1 Length: 375 
Range 1: 120 to 197

Score:42.7 bits(130), Expect:0.16, 
Method:Compositional matrix adjust., 
Identities:27/79(34%), Positives:41/79(51%), Gaps:3/79(3%)

Query  50   EIRLEDSEQFVTRAQAIPNLSISNYGRHFMYGSDSVEFSYFDEIGPV--EDHIEDKNCLV  107
            E R E  E +V    A+P +S    G + +  S ++E     E  P+  E+  +D+N   
Sbjct  120  ESRQEGQETLVEGGAALPAVSGGELGIQGLI-SQTLEMPRRPETSPINEEEATQDENSEG  178

Query  108  LVKNSKNIDEIASIDYTPR  126
            LV NSKN++E A I+  PR
Sbjct  179  LVANSKNLNEEAEIETRPR  197


>hypothetical protein VR26_230 [Escherichia phage vB_EcoM_VR26]
Sequence ID: YP_009214067.1 Length: 180 
>hypothetical protein VR26_230 [Escherichia phage vB_EcoM_VR26]
Sequence ID: AIZ02867.1 Length: 180  
Range 1: 5 to 151

Score:40.6 bits(123), Expect:0.41, 
Method:Compositional matrix adjust., 
Identities:50/151(33%), Positives:71/151(47%), Gaps:19/151(12%)

Query  2    FVENVMYKL-NEGSKGLFISEAKTINAAIVKFLNNKAFEVKINNDG-----DVTEIRLED  55
            F E   YK+ +E +K  FI+     N  I  ++    FEVKI  D       V EIRL D
Sbjct  5    FEEGKFYKFTSENAKKQFIAGGWAANYQIAGYIGMTPFEVKIVPDAISGGKKVCEIRLID  64

Query  56   SEQFVTRAQAIPNLSISNYGRHFMY-GSDSVEFSYF--------DEIGPVEDHIEDKNCL  106
               FV  A+ I +    ++G  F+  G  S EF YF         E+ PV   +     L
Sbjct  65   ENDFVDLAK-ISSTQNRHHGAMFVSAGPLSDEFDYFIQAEVGVKPEVEPVPVKLASVWKL  123

Query  107  VLVKNSKNIDEIASIDYTPRLFSLKEAEKFL  137
            ++VKN K   EI S  +T + ++  EAE++L
Sbjct  124  LVVKNGKI--EINS-RHTSKEYAEDEAERLL  151


>hypothetical protein VR20_227 [Escherichia phage vB_EcoM_VR20]
Sequence ID: YP_009207406.1 Length: 180 
>hypothetical protein VR20_227 [Escherichia phage vB_EcoM_VR20]
Sequence ID: AIZ02285.1 Length: 180  
Range 1: 5 to 151

Score:40.3 bits(122), Expect:0.51, 
Method:Compositional matrix adjust., 
Identities:50/151(33%), Positives:71/151(47%), Gaps:19/151(12%)

Query  2    FVENVMYKL-NEGSKGLFISEAKTINAAIVKFLNNKAFEVKINNDG-----DVTEIRLED  55
            F E   YK+ +E +K  FI+     N  I K++    FEVKI  D       V EIRL D
Sbjct  5    FEEGKFYKFASENAKKQFIAGGWAANYQIAKYIGMTPFEVKIVPDTASGGRKVCEIRLID  64

Query  56   SEQFVTRAQAIPNLSISNYGRHFMY-GSDSVEFSYF--------DEIGPVEDHIEDKNCL  106
             + FV  A+ I      ++G  F+  G  S EF YF         E+ PV   +     L
Sbjct  65   EKNFVDLAK-ISGAENRHHGAMFVSAGPLSDEFDYFIQAEVGVKPEVEPVPVKLASVWKL  123

Query  107  VLVKNSKNIDEIASIDYTPRLFSLKEAEKFL  137
            ++VKN K   EI S  +  + ++  EAE++L
Sbjct  124  LVVKNGKI--EINS-RHVSKEYAEGEAERLL  151


>elongin-A-like [Amphiprion ocellaris]
Sequence ID: XP_023122867.1 Length: 642 
Range 1: 182 to 284

Score:40.9 bits(124), Expect:0.78, 
Method:Compositional matrix adjust., 
Identities:31/108(29%), Positives:52/108(48%), Gaps:5/108(4%)

Query  19   ISEAKTINAAIVKFLNNKAFEVKINNDGDVTEIRLEDSEQFVTRAQAIPNLSISNYGRHF  78
            I E KT N+A+ K   N   E K  +   + E  LED+ Q  +R  ++   ++S  GR  
Sbjct  182  IQENKTDNSAVSKRKKNCLSEKKAEDRDSLVEDNLEDTHQ-KSRCDSVEKRNVSESGR--  238

Query  79   MYGSDSVEFSYFDEIGPVEDHIEDKNCLVLVKNSKNIDEIASIDYTPR  126
              GS++      D  GP      D++C  ++K +K+ D  + I  +P+
Sbjct  239  -LGSNTKSKPSNDSKGPFSFECSDESCDKMLKQAKD-DRSSGISRSPK  284


>hypothetical protein SP18_gp231 [Shigella phage SP18]
Sequence ID: YP_003934854.1 Length: 180 
>hypothetical protein SP18gp231 [Shigella phage SP18]
Sequence ID: ADO19571.1 Length: 180  
Range 1: 5 to 130

Score:39.2 bits(118), Expect:1.6, 
Method:Compositional matrix adjust., 
Identities:43/127(34%), Positives:57/127(44%), Gaps:16/127(12%)

Query  2    FVENVMYK-LNEGSKGLFISEAKTINAAIVKFLNNKAFEVKINNDG-----DVTEIRLED  55
            F E   YK ++E +K  FI+     N  I K++    FEVKI  D       V EIRL D
Sbjct  5    FEEGKFYKFVSENAKKQFIAGGWAANYQIAKYIGMTPFEVKIVPDTASGGRKVCEIRLID  64

Query  56   SEQFVTRAQAIPNLSISNYGRHFMY-GSDSVEFSYF--------DEIGPVEDHIEDKNCL  106
               FV  A+ I      ++G  F+  G  S EF YF         E+ PV   +     L
Sbjct  65   ENDFVDLAK-ISGAENRHHGAMFVSAGPLSDEFDYFIRAEVGVKPEVEPVPVKLASVWKL  123

Query  107  VLVKNSK  113
            ++VKN K
Sbjct  124  LVVKNGK  130


>uncharacterized protein LOC106476666 [Limulus polyphemus]
Sequence ID: XP_013792789.1 Length: 123 
Range 1: 34 to 77

Score:37.7 bits(113), Expect:2.6, 
Method:Compositional matrix adjust., 
Identities:17/44(39%), Positives:26/44(59%), Gaps:0/44(0%)

Query  94   GPVEDHIEDKNCLVLVKNSKNIDEIASIDYTPRLFSLKEAEKFL  137
            GP E  I +K+ + L ++ +   EI S DY  RLF++KE  + L
Sbjct  34   GPYESRISEKHEIKLARHQELTKEIQSQDYGTRLFAVKEGVRRL  77


>hypothetical protein DWW75_03070 [Ruminococcus sp. AF17-11]
Sequence ID: RGG88541.1 Length: 195 
Range 1: 57 to 154

Score:38.3 bits(115), Expect:3.7, 
Method:Compositional matrix adjust., 
Identities:31/102(30%), Positives:51/102(50%), Gaps:11/102(10%)

Query  12   EGSKGLFISEAKTINAAIVKFLNNKAFEVKINNDGDVTEIRLEDSEQFVTRA---QAIPN  68
            EG + LF +E ++    I K+ N+  F + IN  G    I     E+F+T A     +P+
Sbjct  57   EGDETLFETEDESAGEIIQKLGNHGGFTIDINCSGKFVNIGNCSDEEFITMACFPDKVPS  116

Query  69   L--SISNYG-RHFMYGSDSVEFSYFDEIG-PVEDHIEDKNCL  106
            +   + N G + F YG    + +YFD I   +  +I+DK C+
Sbjct  117  IFDCLENSGEKDFKYG----KIAYFDGIDLWLSQYIDDKTCM  154


>hypothetical protein [Ruminococcus sp. AF17-11]
Sequence ID: WP_147337668.1 Length: 193 
Range 1: 55 to 152

Score:38.0 bits(114), Expect:4.1, 
Method:Compositional matrix adjust., 
Identities:31/102(30%), Positives:51/102(50%), Gaps:11/102(10%)

Query  12   EGSKGLFISEAKTINAAIVKFLNNKAFEVKINNDGDVTEIRLEDSEQFVTRA---QAIPN  68
            EG + LF +E ++    I K+ N+  F + IN  G    I     E+F+T A     +P+
Sbjct  55   EGDETLFETEDESAGEIIQKLGNHGGFTIDINCSGKFVNIGNCSDEEFITMACFPDKVPS  114

Query  69   L--SISNYG-RHFMYGSDSVEFSYFDEIG-PVEDHIEDKNCL  106
            +   + N G + F YG    + +YFD I   +  +I+DK C+
Sbjct  115  IFDCLENSGEKDFKYG----KIAYFDGIDLWLSQYIDDKTCM  152


>hypothetical protein Eint_081200 [Encephalitozoon intestinalis ATCC 50506]
Sequence ID: XP_003073412.1 Length: 217 
>hypothetical protein Eint_081200 [Encephalitozoon intestinalis ATCC 50506]
Sequence ID: ADM12052.1 Length: 217  
Range 1: 65 to 154

Score:37.7 bits(113), Expect:6.8, 
Method:Compositional matrix adjust., 
Identities:26/90(29%), Positives:44/90(48%), Gaps:4/90(4%)

Query  34   NNKAFEVKINNDGDVTEIRLEDSEQFVTRAQAIPNLSISNYGRHFMYGSD----SVEFSY  89
            N K  EV+   + DV  +R+E  E F    +  P++   +Y R F  G D    +V+ + 
Sbjct  65   NEKWSEVRKMVNPDVLSVRIEGVEDFKKALEVSPDVITFDYSRSFCLGKDEVFEAVKRNI  124

Query  90   FDEIGPVEDHIEDKNCLVLVKNSKNIDEIA  119
            F EI  V      +N +V ++N++ + EI 
Sbjct  125  FLEIPLVCGMYGQRNKVVWMRNARKLVEIT  154


>hypothetical protein VR7_gp232 [Escherichia phage vB_EcoM_VR7]
Sequence ID: YP_004063913.1 Length: 180 
>hypothetical protein VR7_gp232 [Escherichia phage vB_EcoM_VR7]
Sequence ID: ADR32607.1 Length: 180  
Range 1: 5 to 151

Score:37.4 bits(112), Expect:6.9, 
Method:Compositional matrix adjust., 
Identities:49/151(32%), Positives:70/151(46%), Gaps:19/151(12%)

Query  2    FVENVMYKL-NEGSKGLFISEAKTINAAIVKFLNNKAFEVKINNDG-----DVTEIRLED  55
            F E   YK+ +E +K  FI+     N  I  ++    FEVKI  D       V EIRL D
Sbjct  5    FEEGKFYKFTSENAKKQFIAGGWAANYQIAGYIGMTPFEVKIVPDTISGGRKVCEIRLID  64

Query  56   SEQFVTRAQAIPNLSISNYGRHFMY-GSDSVEFSYF--------DEIGPVEDHIEDKNCL  106
               FV  A+ I +    ++G  F+  G  S EF YF         E+ PV   +     L
Sbjct  65   ENDFVDLAK-ISSTQNRHHGALFVSAGPLSDEFDYFIQAEVGVKPEVEPVPVKLASVWKL  123

Query  107  VLVKNSKNIDEIASIDYTPRLFSLKEAEKFL  137
            ++VKN K   EI S  +  + ++  EAE++L
Sbjct  124  LVVKNGKI--EINS-RHVSKEYAEDEAERLL  151


>oxidoreductase [Streptomyces rimosus]
Sequence ID: WP_125056725.1 Length: 364 
>iron-sulfur protein [Streptomyces rimosus subsp. paromomycinus]
Sequence ID: GCD46335.1 Length: 364  
Range 1: 244 to 315

Score:38.0 bits(114), Expect:7.4, 
Method:Compositional matrix adjust., 
Identities:20/72(28%), Positives:33/72(45%), Gaps:0/72(0%)

Query  2    FVENVMYKLNEGSKGLFISEAKTINAAIVKFLNNKAFEVKINNDGDVTEIRLEDSEQFVT  61
            +++ V   L +G++GL +   +   AA      N  FEV++   G    +  + S     
Sbjct  244  LMDAVAGLLPQGARGLALYTERFAPAAATAPGENTEFEVELRRTGRTVTVPADGSALRAI  303

Query  62   RAQAIPNLSISN  73
            R QA+PNL  S 
Sbjct  304  REQALPNLPYSC  315


>solute carrier family 45 member 4 isoform X1 [Chrysemys picta bellii]
Sequence ID: XP_005291112.1 Length: 786 
>solute carrier family 45 member 4 isoform X1 [Chrysemys picta bellii]
Sequence ID: XP_005291113.1 Length: 786 >solute carrier family 45 member 4 isoform X1 [Chrysemys picta bellii]
Sequence ID: XP_008163348.1 Length: 786  
Range 1: 391 to 484

Score:38.0 bits(114), Expect:8.4, 
Method:Composition-based stats., 
Identities:25/95(26%), Positives:44/95(46%), Gaps:1/95(1%)

Query  32   FLNNKAFEVKINNDGDVTEIRLEDSEQFVTRAQAIPNLSISNYGRHFMYGSDSVEFSYFD  91
            +L+N   E K+ ND       L +    +   Q+  + S+    RH  Y   S  FSY+ 
Sbjct  391  LLDNHLNEAKVPNDNGSLPKDLLNGHARIGMKQSSTSNSMHRR-RHMFYRQPSYTFSYYG  449

Query  92   EIGPVEDHIEDKNCLVLVKNSKNIDEIASIDYTPR  126
            +IG         N +VL+K+S+++++I  +    R
Sbjct  450  KIGSHRYRFRRANAIVLIKSSRSMNDIYDMQKRQR  484


>Solute carrier family 45 member 4, partial [Chelonia mydas]
Sequence ID: EMP32558.1 Length: 704 
Range 1: 311 to 404

Score:38.0 bits(114), Expect:8.6, 
Method:Composition-based stats., 
Identities:25/95(26%), Positives:44/95(46%), Gaps:1/95(1%)

Query  32   FLNNKAFEVKINNDGDVTEIRLEDSEQFVTRAQAIPNLSISNYGRHFMYGSDSVEFSYFD  91
            +L+N   E K+ ND       L +    +   Q+  + S+    RH  Y   S  FSY+ 
Sbjct  311  LLDNHLNEAKVPNDNGSLPKDLLNGHARIGMKQSSTSNSMRRR-RHMFYRQPSYTFSYYG  369

Query  92   EIGPVEDHIEDKNCLVLVKNSKNIDEIASIDYTPR  126
            +IG         N +VL+K+S+++++I  +    R
Sbjct  370  KIGSHRYRFRRANAIVLIKSSRSMNDIYDMQKRQR  404


>solute carrier family 45 member 4 [Chelonia mydas]
Sequence ID: XP_027681464.1 Length: 786 
Range 1: 391 to 484

Score:38.0 bits(114), Expect:9.0, 
Method:Composition-based stats., 
Identities:25/95(26%), Positives:44/95(46%), Gaps:1/95(1%)

Query  32   FLNNKAFEVKINNDGDVTEIRLEDSEQFVTRAQAIPNLSISNYGRHFMYGSDSVEFSYFD  91
            +L+N   E K+ ND       L +    +   Q+  + S+    RH  Y   S  FSY+ 
Sbjct  391  LLDNHLNEAKVPNDNGSLPKDLLNGHARIGMKQSSTSNSMRRR-RHMFYRQPSYTFSYYG  449

Query  92   EIGPVEDHIEDKNCLVLVKNSKNIDEIASIDYTPR  126
            +IG         N +VL+K+S+++++I  +    R
Sbjct  450  KIGSHRYRFRRANAIVLIKSSRSMNDIYDMQKRQR  484


>solute carrier family 45 member 4 [Terrapene carolina triunguis]
Sequence ID: XP_026502561.1 Length: 786 
>solute carrier family 45 member 4 [Terrapene carolina triunguis]
Sequence ID: XP_026502566.1 Length: 786  
Range 1: 391 to 484

Score:37.7 bits(113), Expect:9.1, 
Method:Composition-based stats., 
Identities:25/95(26%), Positives:44/95(46%), Gaps:1/95(1%)

Query  32   FLNNKAFEVKINNDGDVTEIRLEDSEQFVTRAQAIPNLSISNYGRHFMYGSDSVEFSYFD  91
            +L+N   E K+ ND       L +    +   Q+  + S+    RH  Y   S  FSY+ 
Sbjct  391  LLDNHLNEAKVPNDNGSLPKDLLNGHARIGMKQSSTSNSMRRR-RHMFYRQPSYTFSYYG  449

Query  92   EIGPVEDHIEDKNCLVLVKNSKNIDEIASIDYTPR  126
            +IG         N +VL+K+S+++++I  +    R
Sbjct  450  KIGSHRYRFRRANAIVLIKSSRSMNDIYDMQKRQR  484


>Alanine racemase, partial [Parcubacteria group bacterium GW2011_GWA2_38_13]
Sequence ID: KKQ55308.1 Length: 216 
Range 1: 58 to 126

Score:37.1 bits(111), Expect:9.1, 
Method:Compositional matrix adjust., 
Identities:20/69(29%), Positives:33/69(47%), Gaps:0/69(0%)

Query  22   AKTINAAIVKFLNNKAFEVKINNDGDVTEIRLEDSEQFVTRAQAIPNLSISNYGRHFMYG  81
            AK ++   VK   +    +K++       IRLED E F+   Q +PNL+I     HF   
Sbjct  58   AKLLSGEAVKKKVDVFIHMKVDTGMSRQGIRLEDLENFLNAIQLLPNLTIEGLATHFATS  117

Query  82   SDSVEFSYF  90
             +  + +Y+
Sbjct  118  DEISDRAYY  126


>hypothetical protein [Acetatifactor muris]
Sequence ID: WP_103238170.1 Length: 187 
>hypothetical protein AMURIS_00773 [Acetatifactor muris]
Sequence ID: SOY28068.1 Length: 187  
Range 1: 83 to 176

Score:37.1 bits(111), Expect:9.2, 
Method:Compositional matrix adjust., 
Identities:25/98(26%), Positives:46/98(46%), Gaps:6/98(6%)

Query  31   KFLNNKAFEVKINNDGDVTEIRLEDSEQFVTRAQAIPNLSISNYGRHFMYG--SDSVEFS  88
            K+L N+ F+   N      E+ + D    V     IP ++   YG + +YG    S E++
Sbjct  83   KLLKNREFQALFNEITAYKELDIGDGRGIVLSHYPIPCFNHHYYGWYHLYGHVHSSFEWN  142

Query  89   YFDEIGPVEDHIEDKNCLVLVKNSKNIDEIASIDYTPR  126
              + +    +++ DK C ++   +     +A +DYTPR
Sbjct  143  MMERVKFEMEQLYDKPCQMFNCGAM----MAYMDYTPR  176


>PREDICTED: solute carrier family 45 member 4 [Nanorana parkeri]
Sequence ID: XP_018416435.1 Length: 728 
Range 1: 334 to 419

Score:37.7 bits(113), Expect:9.7, 
Method:Composition-based stats., 
Identities:23/87(26%), Positives:42/87(48%), Gaps:1/87(1%)

Query  32   FLNNKAFEVKINNDGDVTEIRLEDSEQFVTRAQAIPNLSISNYGRHFMYGSDSVEFSYFD  91
            +L+N   E K+ N GD  +    +    +   Q+    S+    RH  Y   S  FSYF 
Sbjct  334  LLDNHINECKVPNGGDALQNENMNGHTRIGMKQSCTASSMRRR-RHMFYRQPSYTFSYFG  392

Query  92   EIGPVEDHIEDKNCLVLVKNSKNIDEI  118
            ++G         N ++L+K+S+++++I
Sbjct  393  KVGTHRYRYRRANAILLIKSSRSMNDI  419


		
