# Supplementary material for: Influence of Non-canonical DNA Bases on the Genomic Diversity of Tevenvirinae
Source: Front Microbiol. 2021 Apr 6;12:632686. doi: 10.3389/fmicb.2021.632686 (PMC8056088; doi:10.3389/fmicb.2021.632686)
Supplement: Supplementary Data Sheet 2 — The results of the BLAST-assisted (“txt” files) and HMMER-assisted (“xlsx” files) searches for GSC homologs. The clusters containing homologs of proteins from other organisms are listed. [file Data_Sheet_2.ZIP › Data sheet 2/Group V/47749.xlsx]

## Sheet: Лист1
	ID	Title	E-value	Ind. E-value	Bitscore	Aligned Positions
1	YP_009609535.1	hypothetical protein [Serratia phage CHI14]ARW57633.1 hypothetical protein [Serratia	2.1e-82	2.3e-82	285.7	171
2	YP_009211648.1	hypothetical protein PM2_227 [Pectobacterium bacteriophage PM2]AHY25189.1 hypothetic	3.3e-76	3.7e-76	265.5	169
3	BAQ23176.1	conserved hypothetical protein [Edwardsiella phage PEi26]	1.1e-67	1.2e-67	237.8	164
4	BBC78273.1	Hypothetical protein [Escherichia phage EcS1]	2.4e-19	8.7e-19	78.8	160
5	AUV57556.1	hypothetical protein [Klebsiella phage KP1]	3.8e-10	1.8e-9	48.5	150
6	YP_009207406.1	hypothetical protein VR20_227 [Escherichia phage vB_EcoM_VR20]AIZ02285.1 hypothetica	0.0000015	0.0000019	38.7	147
7	YP_009211649.1	hypothetical protein PM2_228 [Pectobacterium bacteriophage PM2]AHY25190.1 hypothetic	0.000002	0.0000025	38.3	152
8	WP_140460861.1	hypothetical protein [Cellulomonas oligotrophica]	0.00023	0.0022	28.7	149
9	YP_003734357.1	unnamed protein product [Enterobacteria phage IME08]ADI55536.1 hypothetical protein	0.00047	0.00069	30.4	105
