# Supplementary material for: Influence of Non-canonical DNA Bases on the Genomic Diversity of Tevenvirinae
Source: Front Microbiol. 2021 Apr 6;12:632686. doi: 10.3389/fmicb.2021.632686 (PMC8056088; doi:10.3389/fmicb.2021.632686)
Supplement: Supplementary Data Sheet 2 — The results of the BLAST-assisted (“txt” files) and HMMER-assisted (“xlsx” files) searches for GSC homologs. The clusters containing homologs of proteins from other organisms are listed. [file Data_Sheet_2.ZIP › Data sheet 2/Group V/47750.txt]

RID: 6HXNMHP501R	
Job Title:Protein Sequence				
Program: BLASTP 
Query: None ID: lcl|Query_45917(amino acid) Length: 161
Database: nr All non-redundant GenBank CDS translations+PDB+SwissProt+PIR+PRF excluding environmental samples from WGS projects
	
Sequences producing significant alignments:
                                                                  Max    Total Query    E    Per.                  
Description                                                       Score  Score cover Value  Ident  Accession        
hypothetical protein PM2_228 [Pectobacterium bacteriophage PM2]   343    343   100%  3e-120 100.00 YP_009211649.1   
conserved hypothetical protein [Edwardsiella phage PEi26]         63.5   63.5  97%   7e-10  29.81  BAQ23177.1       
conserved hypothetical protein [Edwardsiella phage PEi20]         62.9   62.9  97%   1e-09  28.57  YP_009190383.1   
hypothetical protein CPT_CIP9_032 [Enterobacter phage...          56.7   56.7  97%   2e-07  27.22  QHS01568.1       
hypothetical protein teqhal_64 [Escherichia phage teqhal]         42.1   42.1  66%   0.053  32.11  QHR63675.1       
cytochrome c [Flavisolibacter ginsenosidimutans]                  43.6   43.6  39%   0.068  32.81  WP_146789027.1   
hypothetical protein JK38_00005 [Shigella phage JK38]             41.2   41.2  66%   0.10   28.44  QEG05855.1       
hypothetical protein [Escherichia phage slur14]                   41.2   41.2  66%   0.11   28.44  YP_009180777.1   
hypothetical protein teqdroes_93 [Escherichia phage teqdroes]     40.9   40.9  66%   0.15   28.44  QHR64500.1       
hypothetical protein Sf23_gp125 [Shigella phage Sf23]             40.9   40.9  66%   0.16   30.28  ATE86535.1       
RB32ORF005c hypothetical protein [Enterobacteria phage RB51]      40.6   40.6  66%   0.21   28.97  YP_002853960.1   
hypothetical protein [Escherichia phage slur07]                   40.3   40.3  66%   0.26   28.44  YP_009197447.1   
hypothetical protein [Salmonella enterica subsp. enterica...      40.0   40.0  66%   0.29   30.28  EDB5153719.1     
hypothetical protein [Rhodobiaceae bacterium]                     40.9   40.9  55%   0.37   30.00  WP_116928456.1   
hypothetical protein Sf21_gp5 [Shigella phage Sf21]               39.8   39.8  66%   0.40   31.19  YP_009618819.1   
hypothetical protein [Escherichia phage T2]                       39.2   39.2  66%   0.50   28.44  AYD82602.1       
hypothetical protein PYPS2T_116 [Yersinia phage PYPS2T]           39.5   39.5  66%   0.52   30.84  AYJ74522.1       
hypothetical protein PM2_008 [Pectobacterium bacteriophage PM2]   40.3   40.3  57%   0.70   29.03  YP_009211429.1   
hypothetical protein CrRp10_cds225 [Citrobacter phage...          39.2   39.2  66%   0.73   27.52  AUV59376.1       
hypothetical protein AC631_00660 [Debaryomyces fabryi]            39.8   39.8  44%   0.79   38.03  XP_015469623.1   
hypothetical protein R5505_00005 [Escherichia phage...            38.9   38.9  66%   0.92   28.44  QBQ79611.1       
DUF4142 domain-containing protein [Collimonas sp. OK307]          39.5   39.5  31%   1.0    32.69  WP_092416907.1   
DUF4142 domain-containing protein [Collimonas sp. OK607]          39.5   39.5  31%   1.0    32.69  WP_092439685.1   
putative membrane protein [Collimonas sp. OK307]                  39.5   39.5  31%   1.0    32.69  SFI40136.1       
putative membrane protein [Collimonas sp. OK242]                  39.5   39.5  31%   1.1    32.69  SDY26587.1       
hypothetical protein ESCO5_00020 [Escherichia phage ESCO5]        38.9   38.9  55%   1.1    27.47  AOT23314.1       
hypothetical protein ECGD1_021 [Enterobacteria phage ECGD1]       38.9   38.9  53%   1.1    35.23  AMM43347.1       
DUF4142 domain-containing protein [Collimonas sp. OK242]          39.2   39.2  31%   1.2    32.69  WP_092357429.1   
hypothetical protein [Escherichia phage vB_EcoM_PHB05]            38.9   38.9  53%   1.2    35.23  ATI15745.1       
hypothetical protein KIT03_05 [Escherichia phage KIT03]           38.6   38.6  66%   1.2    28.04  BBG28525.1       
hypothetical protein PE37_0255 [Escherichia phage PE37]           38.6   38.6  66%   1.2    30.28  ANH49858.1       
hypothetical protein [Escherichia phage vB_vPM_PD06]              38.9   38.9  53%   1.3    35.23  AYD85156.1       
hypothetical protein arall_116 [Escherichia phage arall]          38.6   38.6  53%   1.4    35.23  QHR67560.1       
hypothetical protein G2133_00006 [Escherichia phage...            38.3   38.3  66%   1.5    29.91  QBO60745.1       
hypothetical protein RB32ORF005c [Escherichia virus RB32]         38.3   38.3  66%   1.5    30.28  YP_802947.1      
hypothetical protein [Escherichia phage EC121]                    38.3   38.3  66%   1.6    30.28  ASZ76843.1       
hypothetical phage protein [Escherichia phage wV7]                38.3   38.3  66%   1.6    30.28  YP_007004747.1   
hypothetical protein EcNP1_gp228 [Escherichia phage EcNP1]        38.0   38.0  66%   1.7    30.28  QCQ57250.1       
hypothetical protein outra_175 [Escherichia phage outra]          38.3   38.3  53%   1.9    35.23  QHR75496.1       
hypothetical protein [Escherichia phage ECO4]                     37.7   37.7  66%   2.0    30.28  ASZ77133.1       
hypothetical protein alia_131 [Escherichia phage alia]            38.3   38.3  53%   2.0    35.23  QHR73845.1       
Phi92_gp003 [Enterobacteria phage phi92]                          38.0   38.0  53%   2.3    35.23  YP_009012334.1   
protein of unknown function [Yersinia phage phiD1]                37.7   37.7  66%   2.4    27.52  YP_009149244.1   
hypothetical protein [Escherichia phage MLF4]                     37.4   37.4  66%   3.1    30.28  AYR03884.1       
DNA topoisomerase IV subunit A [Clostridium sp. N3C]              38.6   38.6  44%   4.2    33.33  WP_074364034.1   
hypothetical protein teqskov_31 [Escherichia phage teqskov]       36.8   36.8  66%   4.6    27.52  QHR64175.1       
RB32ORF005c hypothetical protein [Escherichia virus RB14]         36.5   36.5  66%   5.7    30.84  YP_002854341.1   
hypothetical protein Sf25_gp131 [Shigella phage Sf25]             36.5   36.5  66%   6.5    28.97  AUV63411.1       
bifunctional hydroxymethylpyrimidine...                           37.4   37.4  61%   7.9    22.86  WP_157582153.1   
hypothetical protein muut_118 [Escherichia phage muut]            36.5   36.5  53%   8.0    34.09  QHR65915.1       
hypothetical protein JK32_00051 [Shigella phage JK32]             37.4   37.4  56%   8.0    29.79  QEG05362.1       
DNA polymerase III subunit beta [unicellular cyanobacterium SU3]  37.7   37.7  72%   8.2    27.35  WP_087593165.1   
hypothetical protein Sf24_gp129 [Shigella phage Sf24]             36.2   36.2  66%   8.3    29.91  YP_009619209.1   
aminopeptidase [Salinibacter altiplanensis]                       37.4   37.4  65%   9.6    24.53  WP_103030228.1   
aminopeptidase [Salinibacter altiplanensis]                       37.4   37.4  65%   9.9    24.53  WP_103020889.1   

Alignments:
>hypothetical protein PM2_228 [Pectobacterium bacteriophage PM2]
Sequence ID: YP_009211649.1 Length: 161 
>hypothetical protein PM2_228 [Pectobacterium bacteriophage PM2]
Sequence ID: AHY25190.1 Length: 161  
Range 1: 1 to 161

Score:343 bits(1156), Expect:3e-120, 
Method:Compositional matrix adjust., 
Identities:161/161(100%), Positives:161/161(100%), Gaps:0/161(0%)

Query  1    MQINKAYKFKDVDSQLEFARESNTNTGIAIFLSTNSFFVRDMSAAGVTGISMTEDGEIIR  60
            MQINKAYKFKDVDSQLEFARESNTNTGIAIFLSTNSFFVRDMSAAGVTGISMTEDGEIIR
Sbjct  1    MQINKAYKFKDVDSQLEFARESNTNTGIAIFLSTNSFFVRDMSAAGVTGISMTEDGEIIR  60

Query  61   GGKVSFREADDGVAFIAKSEYYYFEEIDTAEENDYGCFIASANEDPSSGFFLRSKGHKKS  120
            GGKVSFREADDGVAFIAKSEYYYFEEIDTAEENDYGCFIASANEDPSSGFFLRSKGHKKS
Sbjct  61   GGKVSFREADDGVAFIAKSEYYYFEEIDTAEENDYGCFIASANEDPSSGFFLRSKGHKKS  120

Query  121  VEEFAKKWLTDENNKNDDVIIARLESRVKISFEPTFIFGKI  161
            VEEFAKKWLTDENNKNDDVIIARLESRVKISFEPTFIFGKI
Sbjct  121  VEEFAKKWLTDENNKNDDVIIARLESRVKISFEPTFIFGKI  161


>conserved hypothetical protein [Edwardsiella phage PEi26]
Sequence ID: BAQ23177.1 Length: 156 
Range 1: 1 to 151

Score:63.5 bits(201), Expect:7e-10, 
Method:Compositional matrix adjust., 
Identities:48/161(30%), Positives:81/161(50%), Gaps:14/161(8%)

Query  1    MQINKAYKFKDVDSQLEFARESNTNTGIAIFLSTNSFFVRDMSAAGVTGISM-TEDGEII  59
            MQ+ K Y+FKD +S+  F   +  N      LS     +    +  VT + +  E+G++ 
Sbjct  1    MQVQKTYRFKDEESRESFINSATQNIKYVDVLSGEFIVIETRQSGSVTKVGVKNENGQVR  60

Query  60   RGGKVSFREADDGVAFIAKSEYYYFEEIDTAEENDYGCFIASANEDPSSGFFLRSKGHKK  119
                 S+R   +GV     SE++ FEE+    ENDYGC++ S  E P  G+++R K   K
Sbjct  61   VHDTYSLRGEMNGVIISFDSEFHLFEEVG---ENDYGCLVCSP-EVP--GYLIREK--NK  112

Query  120  SVEE---FAKKWLTDENNKNDDVIIARLESRVKISFEPTFI  157
            S ++   + + WL  +N+ +D VI+ +   R+    EP  +
Sbjct  113  SYDDAVAYGEMWL--KNHPDDTVIVFKGIDRMTTRKEPKVV  151


>conserved hypothetical protein [Edwardsiella phage PEi20]
Sequence ID: YP_009190383.1 Length: 156 
>conserved hypothetical protein [Edwardsiella phage PEi20]
Sequence ID: BAQ22875.1 Length: 156  
Range 1: 1 to 151

Score:62.9 bits(199), Expect:1e-09, 
Method:Compositional matrix adjust., 
Identities:46/161(29%), Positives:80/161(49%), Gaps:14/161(8%)

Query  1    MQINKAYKFKDVDSQLEFARESNTNTGIAIFLSTNSFFVRDMSAAGVTGISM-TEDGEII  59
            MQ+ K Y+FKD +S+  F   +  N      LS     +    +  VT + +  E+G++ 
Sbjct  1    MQVQKTYRFKDEESREAFINSATQNIKYVDVLSGEFIVIETRQSGSVTKVGVKNENGQVR  60

Query  60   RGGKVSFREADDGVAFIAKSEYYYFEEIDTAEENDYGCFIASANEDPSSGFFLRSKGHKK  119
                 S+R   +GV     SE++ FEE+    ENDYGC++ S      +G+++R K   K
Sbjct  61   VHDTYSLRGEMNGVIISFDSEFHLFEEVG---ENDYGCLVCSP---EVTGYLIREK--NK  112

Query  120  SVEE---FAKKWLTDENNKNDDVIIARLESRVKISFEPTFI  157
            S ++   + + WL  +N+ +D VI+ +   R+    EP  +
Sbjct  113  SYDDAVAYGEMWL--KNHPDDTVIVFKGIDRMTTRKEPKVV  151


>hypothetical protein CPT_CIP9_032 [Enterobacter phage vB_EclM_CIP9]
Sequence ID: QHS01568.1 Length: 162 
Range 1: 1 to 158

Score:56.7 bits(178), Expect:2e-07, 
Method:Compositional matrix adjust., 
Identities:46/169(27%), Positives:79/169(46%), Gaps:23/169(13%)

Query  1    MQINKAYKFKDVDSQLEFARESNTNTGIAIFLSTNSFFVRDMSAAGVTGISM-TEDGEII  59
            M++ K+Y+FK+ ++   F   +  N   A +L       +   A  VT + +  E+G  +
Sbjct  1    MEVEKSYRFKNDEAMNNFIASAARNRLFAPYLEKGFKVCKVTDAGSVTSVVVENENGSTV  60

Query  60   ----------RGGKVSFREADDGVAFIAKSEYYYFEEIDTAEENDYGCFIASANEDPSSG  109
                       GG V  R     V +    E+ +FEEI  A +NDY C++ S  +    G
Sbjct  61   VLDSKAMGYTYGGPVISR-----VLLTGDDEFRFFEEIVEA-DNDYACLVLSVGD---GG  111

Query  110  FFLRSKG-HKKSVEEFAKKWLTDENNKNDDVIIARLESRVKISFEPTFI  157
            +++R     K+  E FA +WL D  N  D+V+I R  +R+ +   P+ +
Sbjct  112  YLIRQHHCTKEEAEGFASRWLHD--NPKDEVVIIRALTRMTLKTTPSIV  158


>hypothetical protein teqhal_64 [Escherichia phage teqhal]
Sequence ID: QHR63675.1 Length: 123 
Range 1: 3 to 101

Score:42.1 bits(128), Expect:0.053, 
Method:Compositional matrix adjust., 
Identities:35/109(32%), Positives:52/109(47%), Gaps:12/109(11%)

Query  2    QINKAYKFKDVDSQLEFARESNTNTGIAIFLSTNSFFVRDMSAAGVTGISMTE--DGEII  59
            +I K Y  ++ + Q  +   SN N+ I   +ST+ F V DM    VT IS     DG+I+
Sbjct  3    KIGKKYCIREGEEQKYLLSASNRNSSINAVISTSEFIVEDMKGNNVTMISTASGNDGKIL  62

Query  60   RGGKVSFREADDGVAFIAKSEYYYFEEIDTAEENDYGCFIASANEDPSS  108
                 SF+       +I   E+  FEE+   E+ D+ C I   + DP S
Sbjct  63   H----SFQSN----VLIYDEEFDLFEEV--TEDFDFECTITMKSGDPLS  101


>cytochrome c [Flavisolibacter ginsenosidimutans]
Sequence ID: WP_146789027.1 Length: 313 
>cytochrome c [Flavisolibacter ginsenosidimutans]
Sequence ID: QEC57094.1 Length: 313  
Range 1: 69 to 132

Score:43.6 bits(133), Expect:0.068, 
Method:Compositional matrix adjust., 
Identities:21/64(33%), Positives:36/64(56%), Gaps:0/64(0%)

Query  10   KDVDSQLEFARESNTNTGIAIFLSTNSFFVRDMSAAGVTGISMTEDGEIIRGGKVSFREA  69
            K+VDS L++ +E + + G+   L   +F+ R+++   VTGI    DGEI R  + S +  
Sbjct  69   KNVDSLLKLEQEPSLSGGVPFKLPFGTFYTRNLTPDSVTGIGRYTDGEIARVLRHSVKPN  128

Query  70   DDGV  73
             + V
Sbjct  129  GEAV  132


>hypothetical protein JK38_00005 [Shigella phage JK38]
Sequence ID: QEG05855.1 Length: 123 
Range 1: 3 to 101

Score:41.2 bits(125), Expect:0.10, 
Method:Compositional matrix adjust., 
Identities:31/109(28%), Positives:53/109(48%), Gaps:12/109(11%)

Query  2    QINKAYKFKDVDSQLEFARESNTNTGIAIFLSTNSFFVRDMSAAGVTGISMTE--DGEII  59
            +I K Y+ ++ + Q  +   SN N+ I   + T+ F V DM    VT IS     DG+I+
Sbjct  3    KIGKKYRIREGEEQKYLLSASNRNSSINAVILTSEFIVEDMKGHNVTMISTASGNDGKIL  62

Query  60   RGGKVSFREADDGVAFIAKSEYYYFEEIDTAEENDYGCFIASANEDPSS  108
               + +         +I   E+ +F+E+  +E+ D+ C I   + DP S
Sbjct  63   HSCQSN--------VLIYDEEFDFFKEV--SEDFDFECTITMKSGDPLS  101


>hypothetical protein [Escherichia phage slur14]
Sequence ID: YP_009180777.1 Length: 123 
>hypothetical protein Shfl2p005 [Shigella phage Shfl2] [Escherichia phage slur03]
Sequence ID: YP_009625245.1 Length: 123 >hypothetical protein G10400_00005 [Escherichia phage vB_EcoM_G10400]
Sequence ID: QBO63520.1 Length: 123 >hypothetical protein [Escherichia phage slur08]
Sequence ID: CUL02790.1 Length: 123 >hypothetical protein Shfl2p005 [Shigella phage Shfl2] [Escherichia phage slur03]
Sequence ID: CUL01871.1 Length: 123 >hypothetical protein [Escherichia phage slur14]
Sequence ID: CUL03433.1 Length: 123  
Range 1: 3 to 101

Score:41.2 bits(125), Expect:0.11, 
Method:Compositional matrix adjust., 
Identities:31/109(28%), Positives:53/109(48%), Gaps:12/109(11%)

Query  2    QINKAYKFKDVDSQLEFARESNTNTGIAIFLSTNSFFVRDMSAAGVTGISMTE--DGEII  59
            +I K Y+ ++ + Q  +   SN N+ I   + T+ F V DM    VT IS     DG+I+
Sbjct  3    KIGKKYRIREGEEQKYLLSASNRNSSINAVILTSEFIVEDMKGHNVTMISTASGNDGKIL  62

Query  60   RGGKVSFREADDGVAFIAKSEYYYFEEIDTAEENDYGCFIASANEDPSS  108
               + +         +I   E+ +F+E+  +E+ D+ C I   + DP S
Sbjct  63   HSCQSN--------VLIYDEEFDFFKEV--SEDFDFECTITMKSGDPLS  101


>hypothetical protein teqdroes_93 [Escherichia phage teqdroes]
Sequence ID: QHR64500.1 Length: 123 
Range 1: 3 to 101

Score:40.9 bits(124), Expect:0.15, 
Method:Compositional matrix adjust., 
Identities:31/109(28%), Positives:51/109(46%), Gaps:12/109(11%)

Query  2    QINKAYKFKDVDSQLEFARESNTNTGIAIFLSTNSFFVRDMSAAGVTGISMTE--DGEII  59
            +I K Y  ++ + Q  +   SN N+ I + + T+ F V DM    V  IS     DG+I+
Sbjct  3    KIGKKYCIREGEEQKYLLSASNRNSSINVVILTSEFIVEDMKGHNVIMISTASGNDGKIL  62

Query  60   RGGKVSFREADDGVAFIAKSEYYYFEEIDTAEENDYGCFIASANEDPSS  108
               + +         +I   E+ +FEE+   E+ D+ C I   + DP S
Sbjct  63   HSCQSN--------VLIYDEEFDFFEEV--TEDFDFECTITMKSGDPLS  101


>hypothetical protein Sf23_gp125 [Shigella phage Sf23]
Sequence ID: ATE86535.1 Length: 123 
Range 1: 3 to 101

Score:40.9 bits(124), Expect:0.16, 
Method:Compositional matrix adjust., 
Identities:33/109(30%), Positives:53/109(48%), Gaps:12/109(11%)

Query  2    QINKAYKFKDVDSQLEFARESNTNTGIAIFLSTNSFFVRDMSAAGVTGISMTE--DGEII  59
            +I K Y+ ++ + +  +    + N  I   +ST+ F V DM    VT IS     DG+I+
Sbjct  3    KIGKKYRVREGEEKKYLFSAIHRNGSINAVISTSEFIVEDMKGHNVTMISTASGNDGKIL  62

Query  60   RGGKVSFREADDGVAFIAKSEYYYFEEIDTAEENDYGCFIASANEDPSS  108
                 SF+       +I   E+ +FEE+   E+ D+GC I   + DP S
Sbjct  63   H----SFQSN----VLIYDEEFDFFEEV--TEDFDFGCIITMKSGDPLS  101


>RB32ORF005c hypothetical protein [Enterobacteria phage RB51]
Sequence ID: YP_002853960.1 Length: 124 
>hypothetical protein RB68_005 [Enterobacteria phage RB68]
Sequence ID: YP_009167374.1 Length: 124 >RB32ORF005c hypothetical protein [Enterobacteria phage RB51]
Sequence ID: ACP30923.1 Length: 124 >hypothetical protein RB68_005 [Enterobacteria phage RB68]
Sequence ID: AIT75465.1 Length: 124  
Range 1: 3 to 102

Score:40.6 bits(123), Expect:0.21, 
Method:Compositional matrix adjust., 
Identities:31/107(29%), Positives:50/107(46%), Gaps:7/107(6%)

Query  2    QINKAYKFKDVDSQLEFARESNTNTGIAIFLSTNSFFVRDMSAAGVTGISMTEDGEIIRG  61
            +I K Y+ ++ + Q  +   SN N+ I   + T+ F V DM    VT IS      + R 
Sbjct  3    KIGKKYRIREGEEQKFLLSASNRNSSINAVILTSEFIVEDMKGHNVTMISTA----VSRN  58

Query  62   GKVSFREADDGVAFIAKSEYYYFEEIDTAEENDYGCFIASANEDPSS  108
               ++      V +I   E+ +FEE+   E+ D+ C I   + DP S
Sbjct  59   AGKTLHSLQSSV-LIYDEEFDFFEEV--TEDFDFECTITMKSGDPLS  102


>hypothetical protein [Escherichia phage slur07]
Sequence ID: YP_009197447.1 Length: 123 
>hypothetical protein [Escherichia phage slur07]
Sequence ID: CUL02505.1 Length: 123  
Range 1: 3 to 101

Score:40.3 bits(122), Expect:0.26, 
Method:Compositional matrix adjust., 
Identities:31/109(28%), Positives:53/109(48%), Gaps:12/109(11%)

Query  2    QINKAYKFKDVDSQLEFARESNTNTGIAIFLSTNSFFVRDMSAAGVTGISMTE--DGEII  59
            +I K Y+ ++ + Q  +   SN N+ I   + T+ F V DM    VT IS     DG+I+
Sbjct  3    KIGKKYRIREGEEQKYLFSASNRNSSINAVILTSEFIVEDMKGHNVTMISTASGNDGKIL  62

Query  60   RGGKVSFREADDGVAFIAKSEYYYFEEIDTAEENDYGCFIASANEDPSS  108
               + +         +I   E+ +F+E+  +E+ D+ C I   + DP S
Sbjct  63   HSCQSN--------VLIYDEEFDFFKEV--SEDFDFECTITMKSGDPLS  101


>hypothetical protein [Salmonella enterica subsp. enterica serovar Braenderup]
Sequence ID: EDB5153719.1 Length: 123 
>hypothetical protein [Salmonella enterica subsp. enterica]
Sequence ID: EDU9380840.1 Length: 123  
Range 1: 3 to 101

Score:40.0 bits(121), Expect:0.29, 
Method:Compositional matrix adjust., 
Identities:33/109(30%), Positives:53/109(48%), Gaps:12/109(11%)

Query  2    QINKAYKFKDVDSQLEFARESNTNTGIAIFLSTNSFFVRDMSAAGVTGISMTE--DGEII  59
            +I K Y+ ++ + +  +    + N  I   +ST+ F V DM    VT IS     DG+I+
Sbjct  3    KIGKKYRVREGEEKKYLFSAIHRNGSINAVISTSEFIVEDMKGHNVTMISTASGNDGKIL  62

Query  60   RGGKVSFREADDGVAFIAKSEYYYFEEIDTAEENDYGCFIASANEDPSS  108
                 SF+       +I   E+ +FEE+   E+ D+GC I   + DP S
Sbjct  63   H----SFQSN----VLIYDEEFDFFEEV--TEDFDFGCTITMKSGDPLS  101


>hypothetical protein [Rhodobiaceae bacterium]
Sequence ID: WP_116928456.1 Length: 209 
>hypothetical protein RHODOSMS8_00367 [Rhodobiaceae bacterium]
Sequence ID: AWY99921.1 Length: 209  
Range 1: 59 to 147

Score:40.9 bits(124), Expect:0.37, 
Method:Compositional matrix adjust., 
Identities:27/90(30%), Positives:38/90(42%), Gaps:1/90(1%)

Query  61   GGKVSFREADDGVAFIAKSEYYYFEEIDTAEENDYGCFIASANEDPSSGFFLRSKGHKKS  120
            G    F E DDG  F   + Y +FE+ D A +   G     A  D  SG  +R    + S
Sbjct  59   GSLRRFLEEDDGQPFYTVNLYKFFEQADYASDVPVGGTGREAF-DRFSGVMIRLLAARAS  117

Query  121  VEEFAKKWLTDENNKNDDVIIARLESRVKI  150
               F   W+  +  + D ++I R  SR  I
Sbjct  118  HPIFGSDWVVSDGTRWDRIVIVRYRSRRDI  147


>hypothetical protein Sf21_gp5 [Shigella phage Sf21]
Sequence ID: YP_009618819.1 Length: 123 
>hypothetical protein Sf21_gp5 [Shigella phage Sf21]
Sequence ID: AUV63558.1 Length: 123  
Range 1: 3 to 101

Score:39.8 bits(120), Expect:0.40, 
Method:Compositional matrix adjust., 
Identities:34/109(31%), Positives:51/109(46%), Gaps:12/109(11%)

Query  2    QINKAYKFKDVDSQLEFARESNTNTGIAIFLSTNSFFVRDMSAAGVTGISMTE--DGEII  59
            +I K Y+ ++ + Q  +   SN N+ I   + T+ F V DM    VT IS     DG+I+
Sbjct  3    KIGKKYRIREGEEQKYLLSASNRNSSINAVILTSEFIVEDMKGHNVTMISTASGNDGKIL  62

Query  60   RGGKVSFREADDGVAFIAKSEYYYFEEIDTAEENDYGCFIASANEDPSS  108
                 SF+       +I   E+  FEE+   E  D+ C I   + DP S
Sbjct  63   H----SFQSN----VLIYDEEFDLFEEV--PEGFDFECTITMKSGDPLS  101


>hypothetical protein [Escherichia phage T2]
Sequence ID: AYD82602.1 Length: 105 
>hypothetical protein [Escherichia phage T2]
Sequence ID: BBC14620.1 Length: 105  
Range 1: 3 to 101

Score:39.2 bits(118), Expect:0.50, 
Method:Compositional matrix adjust., 
Identities:31/109(28%), Positives:52/109(47%), Gaps:12/109(11%)

Query  2    QINKAYKFKDVDSQLEFARESNTNTGIAIFLSTNSFFVRDMSAAGVTGISMTE--DGEII  59
            +I K Y  ++ + Q  +   SN N+ I   + T+ F V DM    VT IS     DG+I+
Sbjct  3    KIGKKYCIREGEEQKYLLSASNRNSSINAVILTSEFIVEDMKGHNVTMISTASGNDGKIL  62

Query  60   RGGKVSFREADDGVAFIAKSEYYYFEEIDTAEENDYGCFIASANEDPSS  108
               + +         +I   E+ +F+E+  +E+ D+ C I   + DP S
Sbjct  63   HSCQSN--------VLIYDEEFDFFKEV--SEDFDFECTITMKSGDPLS  101


>hypothetical protein PYPS2T_116 [Yersinia phage PYPS2T]
Sequence ID: AYJ74522.1 Length: 123 
>hypothetical protein KAW1E185_00005 [Escherichia phage vB_EcoM_KAW1E185]
Sequence ID: QBQ78288.1 Length: 123  
Range 1: 3 to 101

Score:39.5 bits(119), Expect:0.52, 
Method:Compositional matrix adjust., 
Identities:33/107(31%), Positives:49/107(45%), Gaps:8/107(7%)

Query  2    QINKAYKFKDVDSQLEFARESNTNTGIAIFLSTNSFFVRDMSAAGVTGISMTEDGEIIRG  61
            +I K Y+ ++ + Q  +   SN N+ I   + TN F V DM    VT I  T  G     
Sbjct  3    KIGKKYRIREGEEQKFLLSVSNRNSSINAVILTNEFIVEDMKGHNVTMIG-TASG---NA  58

Query  62   GKVSFREADDGVAFIAKSEYYYFEEIDTAEENDYGCFIASANEDPSS  108
            GK     +     +I   E+ +FEE+   E+ D+ C I   + DP S
Sbjct  59   GKT--LHSLQSSVLIYDEEFDFFEEV--TEDFDFECTITMKSGDPLS  101


>hypothetical protein PM2_008 [Pectobacterium bacteriophage PM2]
Sequence ID: YP_009211429.1 Length: 225 
>hypothetical protein PM2_008 [Pectobacterium bacteriophage PM2]
Sequence ID: AHY24970.1 Length: 225  
Range 1: 3 to 88

Score:40.3 bits(122), Expect:0.70, 
Method:Compositional matrix adjust., 
Identities:27/93(29%), Positives:42/93(45%), Gaps:7/93(7%)

Query  2   QINKAYKFKDVDSQLEFARESNTNTGIAIFLSTNSFFVRDMSAAGVTGISMTEDGEIIRG  61
           ++N  Y FKD  S   F   S  N     +  TN+F V+ ++ +G   + M  DG+    
Sbjct  3   KLNHWYSFKDTQSMDFFMDSSIYNEDFLNWAGTNNFVVKRLTVSGYPDLFMNNDGDF---  59

Query  62  GKVSFREADDGVAFIAKSEYYYFEEIDTAEEND  94
               F E ++    I   E+ YF+E+D    ND
Sbjct  60  ----FPEEENEGFIIRDGEFKYFKEVDGQWTND  88


>hypothetical protein CrRp10_cds225 [Citrobacter phage vB_CroM_CrRp10]
Sequence ID: AUV59376.1 Length: 123 
>hypothetical protein [Enterobacteria phage RB18]
Sequence ID: AXF42313.1 Length: 123  
Range 1: 3 to 101

Score:39.2 bits(118), Expect:0.73, 
Method:Compositional matrix adjust., 
Identities:30/109(28%), Positives:52/109(47%), Gaps:12/109(11%)

Query  2    QINKAYKFKDVDSQLEFARESNTNTGIAIFLSTNSFFVRDMSAAGVTGISMTE--DGEII  59
            +I K Y  ++ + Q  +   SN N+ I   + T+ F + DM    VT IS     DG+I+
Sbjct  3    KIGKKYCIREGEEQKYLLSASNRNSSINAVILTSEFIIEDMKGHNVTMISTASGNDGKIL  62

Query  60   RGGKVSFREADDGVAFIAKSEYYYFEEIDTAEENDYGCFIASANEDPSS  108
               + +         +I   E+ +F+E+  +E+ D+ C I   + DP S
Sbjct  63   HSCQSN--------VLIYDEEFDFFKEV--SEDFDFECTITMKSGDPLS  101


>hypothetical protein AC631_00660 [Debaryomyces fabryi]
Sequence ID: XP_015469623.1 Length: 173 
>hypothetical protein AC631_00660 [Debaryomyces fabryi]
Sequence ID: KSA03521.1 Length: 173  
Range 1: 95 to 160

Score:39.8 bits(120), Expect:0.79, 
Method:Compositional matrix adjust., 
Identities:27/71(38%), Positives:41/71(57%), Gaps:5/71(7%)

Query  5    KAYKFKDVDSQLEFARESNTNTGIAIFLSTNSFFVRDMSAAGVTGISMTEDGEIIRGGKV  64
            KA  +KD  + + FA  S+ N  ++  L  N  FV D++ AG+ G+       II+ GKV
Sbjct  95   KALGYKDESNYVIFA--SDPNAALSKELGDN--FVADLTKAGL-GVRTARYTSIIKDGKV  149

Query  65   SFREADDGVAF  75
            SF E++DG+ F
Sbjct  150  SFLESEDGLGF  160


>hypothetical protein R5505_00005 [Escherichia phage vB_EcoM_R5505]
Sequence ID: QBQ79611.1 Length: 123 
>Phage protein [Escherichia virus T4]
Sequence ID: VUF54599.1 Length: 123  
Range 1: 3 to 101

Score:38.9 bits(117), Expect:0.92, 
Method:Compositional matrix adjust., 
Identities:31/109(28%), Positives:50/109(45%), Gaps:12/109(11%)

Query  2    QINKAYKFKDVDSQLEFARESNTNTGIAIFLSTNSFFVRDMSAAGVTGISMTE--DGEII  59
            +I K Y  ++ + Q  +   SN N+ I   + T+ F V DM    V  IS     DG+I+
Sbjct  3    KIGKKYCIREGEEQKYLLSASNRNSSINAVILTSEFIVEDMKGHNVIMISTASGNDGKIL  62

Query  60   RGGKVSFREADDGVAFIAKSEYYYFEEIDTAEENDYGCFIASANEDPSS  108
               + +         +I   E+ +FEE+   E+ D+ C I   + DP S
Sbjct  63   HSCQSN--------VLIYDEEFDFFEEV--TEDFDFECTITMKSGDPLS  101


>DUF4142 domain-containing protein [Collimonas sp. OK307]
Sequence ID: WP_092416907.1 Length: 174 
Range 1: 34 to 85

Score:39.5 bits(119), Expect:1.0, 
Method:Compositional matrix adjust., 
Identities:17/52(33%), Positives:30/52(57%), Gaps:2/52(3%)

Query  96   GCFIASANEDPSSGFFLRSKGHKKSVEEFAKKWLTDEN--NKNDDVIIARLE  145
            G  +A+   D ++G   +SK H K V+EFA++ +TD +  NK    ++ +L 
Sbjct  34   GIVVAANTVDINAGMVAKSKSHNKEVKEFAQRMITDHSGVNKQATALVTKLH  85


>DUF4142 domain-containing protein [Collimonas sp. OK607]
Sequence ID: WP_092439685.1 Length: 174 
>putative membrane protein [Collimonas sp. OK607]
Sequence ID: SFB33421.1 Length: 174  
Range 1: 34 to 85

Score:39.5 bits(119), Expect:1.0, 
Method:Compositional matrix adjust., 
Identities:17/52(33%), Positives:30/52(57%), Gaps:2/52(3%)

Query  96   GCFIASANEDPSSGFFLRSKGHKKSVEEFAKKWLTDEN--NKNDDVIIARLE  145
            G  +A+   D ++G   +SK H K V+EFA++ +TD +  NK    ++ +L 
Sbjct  34   GIVVAANTVDINAGMVAKSKSHNKEVKEFAQRMITDHSGVNKQATALVTKLH  85


>putative membrane protein [Collimonas sp. OK307]
Sequence ID: SFI40136.1 Length: 178 
Range 1: 38 to 89

Score:39.5 bits(119), Expect:1.0, 
Method:Compositional matrix adjust., 
Identities:17/52(33%), Positives:30/52(57%), Gaps:2/52(3%)

Query  96   GCFIASANEDPSSGFFLRSKGHKKSVEEFAKKWLTDEN--NKNDDVIIARLE  145
            G  +A+   D ++G   +SK H K V+EFA++ +TD +  NK    ++ +L 
Sbjct  38   GIVVAANTVDINAGMVAKSKSHNKEVKEFAQRMITDHSGVNKQATALVTKLH  89


>putative membrane protein [Collimonas sp. OK242]
Sequence ID: SDY26587.1 Length: 178 
Range 1: 38 to 89

Score:39.5 bits(119), Expect:1.1, 
Method:Compositional matrix adjust., 
Identities:17/52(33%), Positives:30/52(57%), Gaps:2/52(3%)

Query  96   GCFIASANEDPSSGFFLRSKGHKKSVEEFAKKWLTDEN--NKNDDVIIARLE  145
            G  +A+   D ++G   +SK H K V+EFA++ +TD +  NK    ++ +L 
Sbjct  38   GIVVAANTVDINAGMVAKSKSHNKEVKEFAQRMVTDHSGVNKQATALVTKLH  89


>hypothetical protein ESCO5_00020 [Escherichia phage ESCO5]
Sequence ID: AOT23314.1 Length: 145 
>hypothetical protein [Escherichia phage vB_EcoM-Ro121c4YLVW]
Sequence ID: AVZ45461.1 Length: 145  
Range 1: 3 to 90

Score:38.9 bits(117), Expect:1.1, 
Method:Compositional matrix adjust., 
Identities:25/91(27%), Positives:47/91(51%), Gaps:4/91(4%)

Query  2   QINKAYKFKDVDSQLEFARESNTNTGIAIFLSTNSFFVRDMSAAG-VTGISMTEDGEIIR  60
           +IN  Y FK   +   F+  S+ N  +A ++  + F V D+S +G V  +++ + G+II 
Sbjct  3   KINAVYCFKSKAACEAFSMISDENFKMAALIEGSCFRVEDVSESGSVCSLTLLDSGDIIE  62

Query  61  GGKVSFREADDGVAFIAKSEYYYFEEIDTAE  91
            G+  FR  +    ++A+ E  +F  +   E
Sbjct  63  AGQYPFRSWE---ILLARGERNFFMCVSAGE  90


>hypothetical protein ECGD1_021 [Enterobacteria phage ECGD1]
Sequence ID: AMM43347.1 Length: 150 
Range 1: 3 to 87

Score:38.9 bits(117), Expect:1.1, 
Method:Compositional matrix adjust., 
Identities:31/88(35%), Positives:47/88(53%), Gaps:5/88(5%)

Query  2   QINKAYKFKDVDSQLEFARESNTNTGIAIFLSTNSFFVRDMSA-AGVTGI-SMTEDGEII  59
           +I K Y+FK+     +FA  S  N+ IA FL  + F V D+    GVT + S+  + EII
Sbjct  3   EIGKVYRFKNASYIRKFANMSECNSRIASFLGDSYFRVLDVDDWYGVTALQSLAGEQEII  62

Query  60  RGGKVSFREADDGVAFIAKSEYYYFEEI  87
              +  F +      ++AKSE+ YF E+
Sbjct  63  AQNEGDFLQC---YTLLAKSEFEYFVEV  87


>DUF4142 domain-containing protein [Collimonas sp. OK242]
Sequence ID: WP_092357429.1 Length: 174 
Range 1: 34 to 85

Score:39.2 bits(118), Expect:1.2, 
Method:Compositional matrix adjust., 
Identities:17/52(33%), Positives:30/52(57%), Gaps:2/52(3%)

Query  96   GCFIASANEDPSSGFFLRSKGHKKSVEEFAKKWLTDEN--NKNDDVIIARLE  145
            G  +A+   D ++G   +SK H K V+EFA++ +TD +  NK    ++ +L 
Sbjct  34   GIVVAANTVDINAGMVAKSKSHNKEVKEFAQRMVTDHSGVNKQATALVTKLH  85


>hypothetical protein [Escherichia phage vB_EcoM_PHB05]
Sequence ID: ATI15745.1 Length: 150 
Range 1: 3 to 87

Score:38.9 bits(117), Expect:1.2, 
Method:Compositional matrix adjust., 
Identities:31/88(35%), Positives:47/88(53%), Gaps:5/88(5%)

Query  2   QINKAYKFKDVDSQLEFARESNTNTGIAIFLSTNSFFVRDMSA-AGVTGI-SMTEDGEII  59
           +I K Y+FK+     +FA  S  N+ IA FL  + F V D+    GVT + S+  + EII
Sbjct  3   EIGKVYRFKNASYIRKFANVSECNSKIASFLGDSYFRVLDVDDWYGVTALQSLAGEQEII  62

Query  60  RGGKVSFREADDGVAFIAKSEYYYFEEI  87
              +  F +      ++AKSE+ YF E+
Sbjct  63  AQNEGDFLQC---YTLLAKSEFEYFVEV  87


>hypothetical protein KIT03_05 [Escherichia phage KIT03]
Sequence ID: BBG28525.1 Length: 124 
Range 1: 3 to 102

Score:38.6 bits(116), Expect:1.2, 
Method:Compositional matrix adjust., 
Identities:30/107(28%), Positives:50/107(46%), Gaps:7/107(6%)

Query  2    QINKAYKFKDVDSQLEFARESNTNTGIAIFLSTNSFFVRDMSAAGVTGISMTEDGEIIRG  61
            +I K Y+ ++ + +  +   SN N+ I   + T+ F V DM    VT IS      + R 
Sbjct  3    KIGKKYRIREGEEKKFLLSASNRNSSINAVILTSEFIVEDMKGHNVTMISTA----VSRN  58

Query  62   GKVSFREADDGVAFIAKSEYYYFEEIDTAEENDYGCFIASANEDPSS  108
               ++      V +I   E+ +FEE+   E+ D+ C I   + DP S
Sbjct  59   AGKTLHSLQSSV-LIYDEEFDFFEEV--TEDFDFECTITMKSGDPLS  102


>hypothetical protein PE37_0255 [Escherichia phage PE37]
Sequence ID: ANH49858.1 Length: 124 
Range 1: 3 to 102

Score:38.6 bits(116), Expect:1.2, 
Method:Compositional matrix adjust., 
Identities:33/109(30%), Positives:51/109(46%), Gaps:11/109(10%)

Query  2    QINKAYKFKDVDSQLEFARESNTNTGIAIFLSTNSFFVRDMSAAGVTGISMTEDGEIIRG  61
            +I K Y+ ++ + +  +   SN N  I   +ST+ F V DM    VT IS          
Sbjct  3    KIGKKYRVREGEEKKYLLSASNRNGSINAVISTSEFIVEDMKGHNVTMISTATSRN---A  59

Query  62   GKV--SFREADDGVAFIAKSEYYYFEEIDTAEENDYGCFIASANEDPSS  108
            GK+  S+R       +I   E+ +FEE+   E+ D+ C I   + DP S
Sbjct  60   GKILHSLRSE----VLIYDEEFDFFEEV--TEDFDFECTITMKSGDPLS  102


>hypothetical protein [Escherichia phage vB_vPM_PD06]
Sequence ID: AYD85156.1 Length: 150 
Range 1: 3 to 87

Score:38.9 bits(117), Expect:1.3, 
Method:Compositional matrix adjust., 
Identities:31/88(35%), Positives:47/88(53%), Gaps:5/88(5%)

Query  2   QINKAYKFKDVDSQLEFARESNTNTGIAIFLSTNSFFVRDM-SAAGVTGI-SMTEDGEII  59
           +I K Y+FK+     +FA  S  N+ IA FL  + F V D+    GVT + S+  + EII
Sbjct  3   EIGKVYRFKNASYIRKFANVSECNSKIASFLGDSYFRVLDVDDWYGVTALQSLAGEQEII  62

Query  60  RGGKVSFREADDGVAFIAKSEYYYFEEI  87
              +  F +      ++AKSE+ YF E+
Sbjct  63  AQNEGDFLQC---YTLLAKSEFEYFVEV  87


>hypothetical protein arall_116 [Escherichia phage arall]
Sequence ID: QHR67560.1 Length: 150 
Range 1: 3 to 87

Score:38.6 bits(116), Expect:1.4, 
Method:Compositional matrix adjust., 
Identities:31/88(35%), Positives:47/88(53%), Gaps:5/88(5%)

Query  2   QINKAYKFKDVDSQLEFARESNTNTGIAIFLSTNSFFVRDMSA-AGVTGI-SMTEDGEII  59
           +I K Y+FK+     +FA  S  N+ IA FL  + F V D+    GVT + S+  + EII
Sbjct  3   EIGKVYRFKNASYIRKFANVSECNSRIASFLGDSYFRVLDVDDWYGVTALQSLAGEQEII  62

Query  60  RGGKVSFREADDGVAFIAKSEYYYFEEI  87
              +  F +      ++AKSE+ YF E+
Sbjct  63  AQNEGDFLQC---YTLLAKSEFEYFVEV  87


>hypothetical protein G2133_00006 [Escherichia phage vB_EcoM_G2133]
Sequence ID: QBO60745.1 Length: 123 
Range 1: 3 to 101

Score:38.3 bits(115), Expect:1.5, 
Method:Compositional matrix adjust., 
Identities:32/107(30%), Positives:49/107(45%), Gaps:8/107(7%)

Query  2    QINKAYKFKDVDSQLEFARESNTNTGIAIFLSTNSFFVRDMSAAGVTGISMTEDGEIIRG  61
            ++ K Y+ ++ + Q  +   SN N+ I   + T+ F V DM    VT I  T  G     
Sbjct  3    KMGKKYRIREGEEQKFLLSASNRNSSINAVILTSEFIVEDMKGHNVTMIG-TASG---NA  58

Query  62   GKVSFREADDGVAFIAKSEYYYFEEIDTAEENDYGCFIASANEDPSS  108
            GK     +     +I   E+ +FEEI   E+ D+ C I   + DP S
Sbjct  59   GKT--LHSLQSSVLIYDEEFDFFEEI--TEDFDFACTITMKSGDPLS  101


>hypothetical protein RB32ORF005c [Escherichia virus RB32]
Sequence ID: YP_802947.1 Length: 123 
>hypothetical protein RB32ORF005c [Escherichia phage RB32]
Sequence ID: ABI94829.1 Length: 123 >hypothetical protein RB33_005 [Enterobacteria phage RB33]
Sequence ID: AIT74643.1 Length: 123  
Range 1: 3 to 101

Score:38.3 bits(115), Expect:1.5, 
Method:Compositional matrix adjust., 
Identities:33/109(30%), Positives:52/109(47%), Gaps:12/109(11%)

Query  2    QINKAYKFKDVDSQLEFARESNTNTGIAIFLSTNSFFVRDMSAAGVTGISMTE--DGEII  59
            +I K Y+ ++ + +  +      N  I+  +ST+ F V DM    VT IS     DG+I+
Sbjct  3    KIGKKYRIREGEEKKYLFSAIYRNGSISNVISTSEFIVEDMKGNNVTMISTASGNDGKIL  62

Query  60   RGGKVSFREADDGVAFIAKSEYYYFEEIDTAEENDYGCFIASANEDPSS  108
                 SF+       +I   E+  FEE+   E+ D+GC I   + DP S
Sbjct  63   H----SFQSN----VLIYDEEFDLFEEV--TEDFDFGCTITMKSGDPLS  101


>hypothetical protein [Escherichia phage EC121]
Sequence ID: ASZ76843.1 Length: 124 
Range 1: 3 to 102

Score:38.3 bits(115), Expect:1.6, 
Method:Compositional matrix adjust., 
Identities:33/109(30%), Positives:51/109(46%), Gaps:11/109(10%)

Query  2    QINKAYKFKDVDSQLEFARESNTNTGIAIFLSTNSFFVRDMSAAGVTGISMTEDGEIIRG  61
            +I K Y+ ++ + +  +   SN N  I   +ST+ F V DM    VT IS          
Sbjct  3    KIGKKYRIREGEEKKYLLSASNRNGSINAVISTSEFIVEDMKGHNVTMISTATSR---NA  59

Query  62   GKV--SFREADDGVAFIAKSEYYYFEEIDTAEENDYGCFIASANEDPSS  108
            GK+  S+R       +I   E+ +FEE+   E+ D+ C I   + DP S
Sbjct  60   GKILHSLRSE----VLIYDEEFDFFEEV--PEDFDFECTITMKSGDPLS  102


>hypothetical phage protein [Escherichia phage wV7]
Sequence ID: YP_007004747.1 Length: 124 
>hypothetical phage protein [Escherichia phage wV7]
Sequence ID: AEM00668.1 Length: 124 >hypothetical protein ECTP7_01153 [Escherichia coli O157 typing phage 7]
Sequence ID: AKE46020.1 Length: 124 >hypothetical protein Sa45lw_5 [Escherichia phage vB_EcoM-Sa45lw]
Sequence ID: QDF15030.1 Length: 124  
Range 1: 3 to 102

Score:38.3 bits(115), Expect:1.6, 
Method:Compositional matrix adjust., 
Identities:33/109(30%), Positives:51/109(46%), Gaps:11/109(10%)

Query  2    QINKAYKFKDVDSQLEFARESNTNTGIAIFLSTNSFFVRDMSAAGVTGISMTEDGEIIRG  61
            +I K Y+ ++ + +  +   SN N  I   +ST+ F V DM    VT IS          
Sbjct  3    KIGKKYRVREGEEKKYLLSASNRNGSINAVISTSEFIVEDMKGHNVTMISTATSRN---A  59

Query  62   GKV--SFREADDGVAFIAKSEYYYFEEIDTAEENDYGCFIASANEDPSS  108
            GK+  S+R       +I   E+ +FEE+   E+ D+ C I   + DP S
Sbjct  60   GKILHSLRSE----VLIYDEEFDFFEEV--PEDFDFECTITMKSGDPLS  102


>hypothetical protein EcNP1_gp228 [Escherichia phage EcNP1]
Sequence ID: QCQ57250.1 Length: 123 
Range 1: 3 to 101

Score:38.0 bits(114), Expect:1.7, 
Method:Compositional matrix adjust., 
Identities:33/109(30%), Positives:51/109(46%), Gaps:12/109(11%)

Query  2    QINKAYKFKDVDSQLEFARESNTNTGIAIFLSTNSFFVRDMSAAGVTGISMTE--DGEII  59
            +I K Y+ ++ + +  +      N  I+  +ST  F V DM    VT IS     DG+I+
Sbjct  3    KIGKKYRIREGEEKKYLFSAIYRNGSISNVISTGEFIVEDMKGNNVTMISTASGNDGKIL  62

Query  60   RGGKVSFREADDGVAFIAKSEYYYFEEIDTAEENDYGCFIASANEDPSS  108
                 SF+       +I   E+  FEE+   E+ D+GC I   + DP S
Sbjct  63   H----SFQSN----VLIYDEEFDLFEEV--TEDFDFGCTITMKSGDPLS  101


>hypothetical protein outra_175 [Escherichia phage outra]
Sequence ID: QHR75496.1 Length: 150 
Range 1: 3 to 87

Score:38.3 bits(115), Expect:1.9, 
Method:Compositional matrix adjust., 
Identities:31/88(35%), Positives:47/88(53%), Gaps:5/88(5%)

Query  2   QINKAYKFKDVDSQLEFARESNTNTGIAIFLSTNSFFVRDMSA-AGVTGI-SMTEDGEII  59
           +I K Y+FK+     +FA  S  N+ IA FL  + F V D+    GVT + S+  + EII
Sbjct  3   EIGKVYRFKNPSYIRKFANMSECNSRIASFLGDSYFRVLDVDDWYGVTALQSLAGEQEII  62

Query  60  RGGKVSFREADDGVAFIAKSEYYYFEEI  87
              +  F +      ++AKSE+ YF E+
Sbjct  63  AQNEGDFLQC---YTLLAKSEFEYFVEV  87


>hypothetical protein [Escherichia phage ECO4]
Sequence ID: ASZ77133.1 Length: 115 
Range 1: 3 to 102

Score:37.7 bits(113), Expect:2.0, 
Method:Compositional matrix adjust., 
Identities:33/109(30%), Positives:51/109(46%), Gaps:11/109(10%)

Query  2    QINKAYKFKDVDSQLEFARESNTNTGIAIFLSTNSFFVRDMSAAGVTGISMTEDGEIIRG  61
            +I K Y+ ++ + +  +   SN N  I   +ST+ F V DM    VT IS          
Sbjct  3    KIGKKYRVREGEEKKYLLSASNRNGSINAVISTSEFIVEDMKGHNVTMISTATSR---NA  59

Query  62   GKV--SFREADDGVAFIAKSEYYYFEEIDTAEENDYGCFIASANEDPSS  108
            GK+  S+R       +I   E+ +FEE+   E+ D+ C I   + DP S
Sbjct  60   GKILHSLRSE----VLIYDEEFDFFEEV--PEDFDFECTITMKSGDPLS  102


>hypothetical protein alia_131 [Escherichia phage alia]
Sequence ID: QHR73845.1 Length: 150 
Range 1: 3 to 87

Score:38.3 bits(115), Expect:2.0, 
Method:Compositional matrix adjust., 
Identities:31/88(35%), Positives:47/88(53%), Gaps:5/88(5%)

Query  2   QINKAYKFKDVDSQLEFARESNTNTGIAIFLSTNSFFVRDMSA-AGVTGI-SMTEDGEII  59
           +I K Y+FK+     +FA  S  N+ IA FL  + F V D+    GVT + S+  + EII
Sbjct  3   EIGKVYRFKNPSYIRKFANMSECNSRIASFLGDSYFRVLDVDDWYGVTALQSLAGEQEII  62

Query  60  RGGKVSFREADDGVAFIAKSEYYYFEEI  87
              +  F +      ++AKSE+ YF E+
Sbjct  63  AQNEGDFLQC---YTLLAKSEFEYFVEV  87


>Phi92_gp003 [Enterobacteria phage phi92]
Sequence ID: YP_009012334.1 Length: 150 
>hypothetical protein inny_225 [Escherichia phage inny]
Sequence ID: QHR69895.1 Length: 150 >Phi92_gp003 [Enterobacteria phage phi92]
Sequence ID: CBY99431.1 Length: 150  
Range 1: 3 to 87

Score:38.0 bits(114), Expect:2.3, 
Method:Compositional matrix adjust., 
Identities:31/88(35%), Positives:47/88(53%), Gaps:5/88(5%)

Query  2   QINKAYKFKDVDSQLEFARESNTNTGIAIFLSTNSFFVRDMSA-AGVTGI-SMTEDGEII  59
           +I K Y+FK+     +FA  S  N+ IA FL  + F V D+    GVT + S+  + EII
Sbjct  3   EIGKVYRFKNPSYIRKFANVSECNSRIASFLGDSYFRVLDVDDWYGVTALQSLAGEQEII  62

Query  60  RGGKVSFREADDGVAFIAKSEYYYFEEI  87
              +  F +      ++AKSE+ YF E+
Sbjct  63  AQNEGDFLQC---YTLLAKSEFEYFVEV  87


>protein of unknown function [Yersinia phage phiD1]
Sequence ID: YP_009149244.1 Length: 123 
>protein of unknown function [Yersinia phage phiD1]
Sequence ID: CCI88896.1 Length: 123  
Range 1: 3 to 101

Score:37.7 bits(113), Expect:2.4, 
Method:Compositional matrix adjust., 
Identities:30/109(28%), Positives:51/109(46%), Gaps:12/109(11%)

Query  2    QINKAYKFKDVDSQLEFARESNTNTGIAIFLSTNSFFVRDMSAAGVTGISMTE--DGEII  59
            +I K Y  ++ + Q  +   SN N+ I   + T+ F V DM     T IS     DG+I+
Sbjct  3    KIGKKYCIREGEEQKYLLSASNRNSSINAVILTSEFIVEDMKGHNATMISTASGNDGKIL  62

Query  60   RGGKVSFREADDGVAFIAKSEYYYFEEIDTAEENDYGCFIASANEDPSS  108
               + +         +I   E+ +F+E+  +E+ D+ C I   + DP S
Sbjct  63   HSCQSN--------VLIYDEEFDFFKEV--SEDFDFECTITMKSGDPLS  101


>hypothetical protein [Escherichia phage MLF4]
Sequence ID: AYR03884.1 Length: 123 
Range 1: 3 to 101

Score:37.4 bits(112), Expect:3.1, 
Method:Compositional matrix adjust., 
Identities:33/109(30%), Positives:50/109(45%), Gaps:12/109(11%)

Query  2    QINKAYKFKDVDSQLEFARESNTNTGIAIFLSTNSFFVRDMSAAGVTGISMTE--DGEII  59
            +I K Y+ +  + +  +      N  I   +STN F V DM    VT IS     DG+I+
Sbjct  3    KIGKKYRIRKGEEKKYLMSAIYRNGSINAVISTNEFIVEDMKGHNVTMISTASGNDGKIL  62

Query  60   RGGKVSFREADDGVAFIAKSEYYYFEEIDTAEENDYGCFIASANEDPSS  108
                 SF+       +I   E+ +FEE+   E+ D+ C I   + DP S
Sbjct  63   H----SFQSN----VLIYDEEFDFFEEV--TEDFDFECTITMKSGDPLS  101


>DNA topoisomerase IV subunit A [Clostridium sp. N3C]
Sequence ID: WP_074364034.1 Length: 970 
>DNA gyrase subunit A [Clostridium sp. N3C]
Sequence ID: SCN21259.1 Length: 970  
Range 1: 838 to 918

Score:38.6 bits(116), Expect:4.2, 
Method:Compositional matrix adjust., 
Identities:27/81(33%), Positives:38/81(46%), Gaps:9/81(11%)

Query  4    NKAYKFKDVDSQLEFARESNTNTGIAIFLSTNSFFVRDMS---------AAGVTGISMTE  54
             +AYKFK     L     S      AI ++  +  +R +          A+GVTGIS+ E
Sbjct  838  TQAYKFKTATDSLVSITSSKQEDSSAIIVTKKAMSIRFLVSSINTMGKIASGVTGISLKE  897

Query  55   DGEIIRGGKVSFREADDGVAF  75
            D E+I GG ++  E D  VA 
Sbjct  898  DDEVIFGGIINAGEKDSEVAV  918


>hypothetical protein teqskov_31 [Escherichia phage teqskov]
Sequence ID: QHR64175.1 Length: 123 
Range 1: 3 to 101

Score:36.8 bits(110), Expect:4.6, 
Method:Compositional matrix adjust., 
Identities:30/109(28%), Positives:52/109(47%), Gaps:12/109(11%)

Query  2    QINKAYKFKDVDSQLEFARESNTNTGIAIFLSTNSFFVRDMSAAGVTGISMTE--DGEII  59
            +I K Y+ ++ + Q  +      N  I+  +ST+ F V DM    VT IS     DG+I+
Sbjct  3    KIGKKYRIREGEEQKYLLSAIYRNGSISNVISTSEFIVEDMKGHNVTMISTASGNDGKIL  62

Query  60   RGGKVSFREADDGVAFIAKSEYYYFEEIDTAEENDYGCFIASANEDPSS  108
               + +         +I   E+ +F+E+  +E+ D+ C I   + DP S
Sbjct  63   HSCQSN--------VLIYDEEFDFFKEV--SEDFDFECTITMKSGDPLS  101


>RB32ORF005c hypothetical protein [Escherichia virus RB14]
Sequence ID: YP_002854341.1 Length: 123 
>RB32ORF005c hypothetical protein [Escherichia phage RB14]
Sequence ID: ACP30649.1 Length: 123  
Range 1: 3 to 101

Score:36.5 bits(109), Expect:5.7, 
Method:Compositional matrix adjust., 
Identities:33/107(31%), Positives:50/107(46%), Gaps:8/107(7%)

Query  2    QINKAYKFKDVDSQLEFARESNTNTGIAIFLSTNSFFVRDMSAAGVTGISMTEDGEIIRG  61
            +I K Y+ ++ + +  +      N  I   +ST+ F V DM    VT IS T  G     
Sbjct  3    KIGKKYRIREGEEKKYLMSAIYRNGSINAVISTSEFIVEDMKGHNVTMIS-TASGN---N  58

Query  62   GKVSFREADDGVAFIAKSEYYYFEEIDTAEENDYGCFIASANEDPSS  108
            GK+ +      V   A+ E+ +FEE+   E  D+GC I   + DP S
Sbjct  59   GKI-LHSMQSNVLIYAE-EFDFFEEV--PENFDFGCTITMKSGDPLS  101


>hypothetical protein Sf25_gp131 [Shigella phage Sf25]
Sequence ID: AUV63411.1 Length: 123 
Range 1: 3 to 101

Score:36.5 bits(109), Expect:6.5, 
Method:Compositional matrix adjust., 
Identities:31/107(29%), Positives:49/107(45%), Gaps:8/107(7%)

Query  2    QINKAYKFKDVDSQLEFARESNTNTGIAIFLSTNSFFVRDMSAAGVTGISMTEDGEIIRG  61
            ++ K Y+ ++ + Q  +   SN N+ I   + T+ F V DM    VT I  T  G     
Sbjct  3    KMGKKYRIREGEEQKFLLSASNRNSSINAVILTSEFIVEDMKGHNVTMIG-TASG---NA  58

Query  62   GKVSFREADDGVAFIAKSEYYYFEEIDTAEENDYGCFIASANEDPSS  108
            GK     +     +I   E+ +FEE+   E+ D+ C I   + DP S
Sbjct  59   GKT--LHSLQSSVLIYDEEFDFFEEV--TEDFDFECTITMKSGDPLS  101


>bifunctional hydroxymethylpyrimidine kinase/phosphomethylpyrimidine kinase [Rhodanobacter spathiphylli]
Sequence ID: WP_157582153.1 Length: 302 
Range 1: 170 to 274

Score:37.4 bits(112), Expect:7.9, 
Method:Compositional matrix adjust., 
Identities:24/105(23%), Positives:50/105(47%), Gaps:6/105(5%)

Query  23   NTNTGIAIFLSTNSFFVRDMSAAGVTGISMTEDGEIIRGGKVSFREADDGVAFIAKSEYY  82
            N     A++ +T +    DM+A G   +++     +++GG  ++ EA D +     ++ +
Sbjct  170  NLAEAAALLGTTCAQGEPDMAAQGRALLALGARAVLMKGGHAALPEAVDLLVTADGTQRF  229

Query  83   YFEEIDTAEENDYGCFIAS------ANEDPSSGFFLRSKGHKKSV  121
                +DT E +  GC +++      A  DP +    R+K H ++V
Sbjct  230  AAAWVDTGELHGTGCMLSAGIAAGMARGDPLADAVGRAKAHVRAV  274


>hypothetical protein muut_118 [Escherichia phage muut]
Sequence ID: QHR65915.1 Length: 150 
Range 1: 3 to 87

Score:36.5 bits(109), Expect:8.0, 
Method:Compositional matrix adjust., 
Identities:30/88(34%), Positives:46/88(52%), Gaps:5/88(5%)

Query  2   QINKAYKFKDVDSQLEFARESNTNTGIAIFLSTNSFFVRDM-SAAGVTGI-SMTEDGEII  59
           +I K Y+FK+     +FA  S  N+ IA FL  + F V D+    GVT + S+  + EII
Sbjct  3   EIGKVYRFKNPSYIRKFANMSECNSRIASFLGDSYFRVLDVDDWYGVTALQSLAGEQEII  62

Query  60  RGGKVSFREADDGVAFIAKSEYYYFEEI  87
              +  F +      ++ KSE+ YF E+
Sbjct  63  AQNEGDFLQC---YTLLVKSEFEYFVEV  87


>hypothetical protein JK32_00051 [Shigella phage JK32]
Sequence ID: QEG05362.1 Length: 277 
Range 1: 101 to 193

Score:37.4 bits(112), Expect:8.0, 
Method:Compositional matrix adjust., 
Identities:28/94(30%), Positives:47/94(50%), Gaps:4/94(4%)

Query  2    QINKAYKFKDVDSQLEFARESNTNTGIAIFLSTNSFFVRDMSAAG-VTGISMTEDGE--I  58
            ++ K Y +KDV++++ F+  SN N  IA ++   +F V  + + G VT I +  D     
Sbjct  101  EVGKTYIWKDVNAKVTFSHCSNINRKIADWIGDETFTVSSVDSVGFVTMIDVNNDNVCGT  160

Query  59   IRGGKVSFREADDGVAFIAKSEYYYFEEIDTAEE  92
                     +  D V F+   E  YF E++TA+E
Sbjct  161  FNPHSAGVDDDVDAVWFVG-LERKYFREVETAKE  193


>DNA polymerase III subunit beta [unicellular cyanobacterium SU3]
Sequence ID: WP_087593165.1 Length: 393 
Range 1: 96 to 201

Score:37.7 bits(113), Expect:8.2, 
Method:Compositional matrix adjust., 
Identities:32/117(27%), Positives:50/117(42%), Gaps:11/117(9%)

Query  21   ESNTNTGIAIFLSTNSFFVRDMSAAGVTGISMTEDGEIIRGGKVSFREADDGVAFIAKSE  80
            E N N  +A+  ++  F VR M A     +   E+GE ++   V + E   G  F A S 
Sbjct  96   EDNDNHIVALKCASGQFQVRAMDAEEFPPLPTVEEGESVQLPIVMLTEGLKGALFAASS-  154

Query  81   YYYFEEIDTAEENDYGCFIASANEDPSSGFFLRSKGHKKSVEEFAKKWLTDENNKND  137
                   D  ++   G  +      P S  F  + GH+ SV E      TDE+N+++
Sbjct  155  -------DETKQILTGVHLTGT---PDSLEFAATDGHRLSVVETTLPPQTDEDNEDE  201


>hypothetical protein Sf24_gp129 [Shigella phage Sf24]
Sequence ID: YP_009619209.1 Length: 123 
>hypothetical protein Sf24_gp129 [Shigella phage Sf24]
Sequence ID: AUV63138.1 Length: 123  
Range 1: 3 to 101

Score:36.2 bits(108), Expect:8.3, 
Method:Compositional matrix adjust., 
Identities:32/107(30%), Positives:48/107(44%), Gaps:8/107(7%)

Query  2    QINKAYKFKDVDSQLEFARESNTNTGIAIFLSTNSFFVRDMSAAGVTGISMTEDGEIIRG  61
            +I K Y+  + + Q  +   SN N+ I   + T+ F V DM    VT I  T  G     
Sbjct  3    KIGKKYRICEGEEQKYLLSASNRNSSINAVILTSEFIVEDMKGHNVTMIG-TASG---NA  58

Query  62   GKVSFREADDGVAFIAKSEYYYFEEIDTAEENDYGCFIASANEDPSS  108
            GK     +     +I   E+ +FEE+   E+ D+ C I   + DP S
Sbjct  59   GKT--LHSLQSSVLIYDEEFDFFEEV--TEDFDFECTITMKSGDPLS  101


>aminopeptidase [Salinibacter altiplanensis]
Sequence ID: WP_103030228.1 Length: 355 
Range 1: 42 to 143

Score:37.4 bits(112), Expect:9.6, 
Method:Compositional matrix adjust., 
Identities:26/106(25%), Positives:48/106(45%), Gaps:5/106(4%)

Query  40   RDMSAAGVTGISMTEDGEIIRGGKVSFREADDGVAFIAKSEYYYFEEIDTAEENDYGCFI  99
            R++ A G   +++   GE  R    +  +A DG   + +     +E  D A        +
Sbjct  42   RELGARGANPMTLYTSGEASR----AHLQAHDGDFTLPEHTLALYETCDVAIHVRSSPNL  97

Query  100  ASANEDPSSGFFLRSKGHKKSVEE-FAKKWLTDENNKNDDVIIARL  144
            A+ N+ P + +  RS+ HK  +EE ++K+W   ++  N     A L
Sbjct  98   AALNDVPGTHLAERSRVHKPIIEERLSKRWCLTQHPTNAHAQAADL  143


>aminopeptidase [Salinibacter altiplanensis]
Sequence ID: WP_103020889.1 Length: 355 
Range 1: 42 to 143

Score:37.4 bits(112), Expect:9.9, 
Method:Compositional matrix adjust., 
Identities:26/106(25%), Positives:48/106(45%), Gaps:5/106(4%)

Query  40   RDMSAAGVTGISMTEDGEIIRGGKVSFREADDGVAFIAKSEYYYFEEIDTAEENDYGCFI  99
            R++ A G   +++   GE  R    +  +A DG   + +     +E  D A        +
Sbjct  42   RELGARGANPMTLYTSGEASR----AHLQAHDGDFTLPEHTLALYETCDVAIHVRSSPNL  97

Query  100  ASANEDPSSGFFLRSKGHKKSVEE-FAKKWLTDENNKNDDVIIARL  144
            A+ N+ P + +  RS+ HK  +EE ++K+W   ++  N     A L
Sbjct  98   AALNDVPGTHLAERSRVHKPIIEERLSKRWCLTQHPTNAHAQAADL  143


		
