# Supplementary material for: Influence of Non-canonical DNA Bases on the Genomic Diversity of Tevenvirinae
Source: Front Microbiol. 2021 Apr 6;12:632686. doi: 10.3389/fmicb.2021.632686 (PMC8056088; doi:10.3389/fmicb.2021.632686)
Supplement: Supplementary Data Sheet 2 — The results of the BLAST-assisted (“txt” files) and HMMER-assisted (“xlsx” files) searches for GSC homologs. The clusters containing homologs of proteins from other organisms are listed. [file Data_Sheet_2.ZIP › Data sheet 2/Group V/47750.xlsx]

## Sheet: Лист1
	ID	Title	E-value	Ind. E-value	Bitscore	Aligned Positions
1	YP_009211649.1	hypothetical protein PM2_228 [Pectobacterium bacteriophage PM2]AHY25190.1 hypothetic	2.1e-108	2.4e-108	369.6	162
2	BAQ23177.1	conserved hypothetical protein [Edwardsiella phage PEi26]	4.5e-9	5e-09	46.8	152
3	BBC78273.1	Hypothetical protein [Escherichia phage EcS1]	7e-09	1.2e-8	45.5	164
4	XP_031275717.1	uncharacterized protein LOC116134173 [Pistacia vera]	1.6e-8	4900	7.8	70
5	XP_022257992.1	zinc finger protein 585A-like [Limulus polyphemus]	0.0000045	1600	9.4	72
