# Supplementary material for: Influence of Non-canonical DNA Bases on the Genomic Diversity of Tevenvirinae
Source: Front Microbiol. 2021 Apr 6;12:632686. doi: 10.3389/fmicb.2021.632686 (PMC8056088; doi:10.3389/fmicb.2021.632686)
Supplement: Supplementary Data Sheet 2 — The results of the BLAST-assisted (“txt” files) and HMMER-assisted (“xlsx” files) searches for GSC homologs. The clusters containing homologs of proteins from other organisms are listed. [file Data_Sheet_2.ZIP › Data sheet 2/Group V/47764.txt]

RID: 6HYNUZPT01R	
Job Title:Protein Sequence				
Program: BLASTP 
Query: None ID: lcl|Query_42734(amino acid) Length: 71
Database: nr All non-redundant GenBank CDS translations+PDB+SwissProt+PIR+PRF excluding environmental samples from WGS projects
	
Sequences producing significant alignments:
                                                                  Max    Total Query   E   Per.                  
Description                                                       Score  Score cover Value Ident  Accession        
hypothetical protein PM2_242 [Pectobacterium bacteriophage PM2]   150    150   100%  2e-46 100.00 YP_009211663.1   
conserved hypothetical protein [Edwardsiella phage PEi20]         84.0   84.0  76%   4e-19 66.67  YP_009190397.1   
conserved hypothetical protein [Edwardsiella phage PEi26]         83.7   83.7  76%   6e-19 66.67  BAQ23191.1       
hypothetical protein [Serratia phage X20]                         65.2   65.2  81%   9e-12 48.28  ARW58201.1       
hypothetical protein [Serratia phage CHI14]                       63.8   63.8  81%   4e-11 46.55  YP_009609549.1   
hypothetical protein [Phage NC-G]                                 63.5   63.5  76%   5e-11 53.70  QBP35565.1       
hypothetical protein VR5_225 [Escherichia phage vb_EcoM-VR5]      60.8   60.8  76%   5e-10 50.00  YP_009205919.1   
hypothetical protein VR7_gp239 [Escherichia phage vB_EcoM_VR7]    60.5   60.5  76%   6e-10 50.00  YP_004063920.1   
hypothetical protein EcWhh1_44 [Escherichia phage EcWhh-1]        60.8   60.8  76%   6e-10 51.85  QAX99976.1       
hypothetical protein vBEcoM005_006 [Escherichia phage...          60.5   60.5  76%   7e-10 50.00  AZV00893.1       
hypothetical protein VR26_236 [Escherichia phage vB_EcoM_VR26]    60.5   60.5  76%   7e-10 50.00  YP_009214073.1   
hypothetical protein VR20_233 [Escherichia phage vB_EcoM_VR20]    60.5   60.5  76%   7e-10 50.00  YP_009207412.1   
hypothetical protein dhaeg_37 [Escherichia phage dhaeg]           59.1   59.1  76%   2e-09 50.00  QHR70581.1       
hypothetical protein QL01_227 [Escherichia phage QL01]            58.2   58.2  80%   5e-09 47.37  YP_009202958.1   
hypothetical protein [Enterobacteria phage vB_EcoM_IME341]        58.2   58.2  76%   5e-09 50.00  AWD91979.1       
hypothetical protein MX01_220 [Escherichia phage MX01]            58.2   58.2  76%   6e-09 50.00  YP_009324117.1   
hypothetical protein dhabil_13 [Escherichia phage dhabil]         58.2   58.2  76%   6e-09 50.00  QHR72356.1       
hypothetical protein CPT_Merlin247 [Citrobacter phage Merlin]     55.0   55.0  83%   1e-07 49.18  YP_009203961.1   
hypothetical protein CPT_Moon241 [Citrobacter phage Moon]         54.4   54.4  83%   2e-07 49.18  YP_009146674.1   
hypothetical protein CPT_CIP9_046 [Enterobacter phage...          46.8   46.8  73%   1e-04 42.59  QHS01582.1       
hypothetical protein YenMTG1_223 [Yersinia phage vB_YenM_TG1]     45.3   45.3  73%   5e-04 38.46  YP_009200484.1   
hypothetical protein BN80_229 [Yersinia phage phiR1-RT]           44.7   44.7  70%   0.001 40.00  YP_007236058.1   
hypothetical protein vBKpnF48_185 [Klebsiella phage vB_Kpn_F48]   44.1   44.1  66%   0.002 44.90  AUO78810.1       
hypothetical protein [Klebsiella phage PhiKpNIH-6]                43.3   43.3  66%   0.003 44.90  QHB49584.1       
hypothetical protein CPT_Marfa_238 [Klebsiella phage Marfa]       43.3   43.3  66%   0.003 44.90  QDB71883.1       
hypothetical protein AmPhEK29_0192 [Klebsiella phage AmPh_EK29]   41.5   41.5  66%   0.017 44.90  QFR57129.1       
TPA: cation transporter [Ignisphaera sp.]                         41.8   41.8  64%   0.022 46.81  HDI02318.1       
Hypothetical protein [Escherichia phage EcS1]                     38.3   38.3  76%   0.061 37.04  BBC78289.1       
hypothetical protein CC31p226 [Enterobacter phage CC31]           39.5   39.5  71%   0.080 43.40  YP_004010084.1   
hypothetical protein [Alphaproteobacteria bacterium]              38.6   38.6  87%   0.17  25.81  MBH61556.1       
helix-turn-helix transcriptional regulator [Microbacterium sp.... 37.1   37.1  67%   0.85  35.42  WP_056509619.1   
hypothetical protein [Cronobacter phage Pet-CM3-4]                36.8   36.8  71%   0.93  39.62  SCN45919.1       
FCD domain-containing protein [Methylobacterium dankookense]      37.1   37.1  40%   1.1   55.17  WP_144762869.1   
hypothetical protein PG7_240 [Enterobacter phage PG7]             36.2   36.2  71%   1.3   39.62  YP_009005504.1   
TIGR00269 family protein [Methanosarcina spelaei]                 36.8   36.8  80%   1.5   40.35  WP_095643410.1   
MULTISPECIES: helix-turn-helix domain-containing protein...       36.2   36.2  67%   1.8   33.33  WP_056308008.1   
TIGR00269 family protein [Methanosarcina sp. Ant1]                36.5   36.5  95%   2.0   29.41  OEU42527.1       
transcriptional regulator, GntR family [Methylobacterium...       35.9   35.9  40%   2.4   51.72  ACL63038.1       
FCD domain-containing protein [Methylobacterium nodulans]         36.2   36.2  40%   2.4   51.72  WP_157091840.1   
helix-turn-helix transcriptional regulator [Microbacterium sp.... 35.7   35.7  73%   2.9   30.77  WP_105673376.1   
hypothetical protein [Acinetobacter baumannii]                    33.9   33.9  85%   3.2   29.51  WP_000418558.1   
acyl-CoA dehydrogenase [Hyperthermus sp.]                         35.7   35.7  49%   3.7   37.14  RUM47893.1       
PREDICTED: uncharacterized protein LOC105625619 [Atta cephalotes] 35.7   35.7  59%   3.8   45.24  XP_012062331.1   
PREDICTED: uncharacterized protein LOC108685856 isoform X1 [At... 35.7   35.7  59%   3.8   45.24  XP_018046343.1   
PREDICTED: uncharacterized protein LOC108685856 isoform X2 [At... 35.7   35.7  59%   3.9   45.24  XP_018046345.1   
DUF1430 domain-containing protein [Holdemanella biformis]         35.4   35.4  88%   4.5   34.72  WP_118324659.1   
TIGR00269 family protein [Methanosarcina barkeri]                 35.4   35.4  80%   5.0   40.35  WP_048107032.1   
MULTISPECIES: TIGR00269 family protein [Methanosarcina]           35.1   35.1  80%   5.9   38.60  WP_048157060.1   
hypothetical protein X777_09153 [Ooceraea biroi]                  33.9   33.9  87%   7.9   37.10  EZA61828.1       
TIGR00269 family protein [Methanosarcina sp. Kolksee]             34.5   34.5  80%   9.4   38.60  WP_048156744.1   

Alignments:
>hypothetical protein PM2_242 [Pectobacterium bacteriophage PM2]
Sequence ID: YP_009211663.1 Length: 71 
>hypothetical protein PM2_242 [Pectobacterium bacteriophage PM2]
Sequence ID: AHY25204.1 Length: 71  
Range 1: 1 to 71

Score:150 bits(499), Expect:2e-46, 
Method:Compositional matrix adjust., 
Identities:71/71(100%), Positives:71/71(100%), Gaps:0/71(0%)

Query  1   MLYRPNQLTVESSVSKDENIRIIIKRFEEAAKYHGATQRSVADANISESSAYASAKVLRD  60
           MLYRPNQLTVESSVSKDENIRIIIKRFEEAAKYHGATQRSVADANISESSAYASAKVLRD
Sbjct  1   MLYRPNQLTVESSVSKDENIRIIIKRFEEAAKYHGATQRSVADANISESSAYASAKVLRD  60

Query  61  IRKELYEELGL  71
           IRKELYEELGL
Sbjct  61  IRKELYEELGL  71


>conserved hypothetical protein [Edwardsiella phage PEi20]
Sequence ID: YP_009190397.1 Length: 160 
>conserved hypothetical protein [Edwardsiella phage PEi20]
Sequence ID: BAQ22889.1 Length: 160  
Range 1: 107 to 160

Score:84.0 bits(271), Expect:4e-19, 
Method:Compositional matrix adjust., 
Identities:36/54(67%), Positives:44/54(81%), Gaps:0/54(0%)

Query  18   ENIRIIIKRFEEAAKYHGATQRSVADANISESSAYASAKVLRDIRKELYEELGL  71
            E +R I+KRFEEAAK+HGATQRSVAD NI E  AY + K+L+ +R ELYEELG+
Sbjct  107  ERVRDIVKRFEEAAKHHGATQRSVADGNIGEHHAYETGKLLKTLRTELYEELGV  160


>conserved hypothetical protein [Edwardsiella phage PEi26]
Sequence ID: BAQ23191.1 Length: 160 
Range 1: 107 to 160

Score:83.7 bits(270), Expect:6e-19, 
Method:Compositional matrix adjust., 
Identities:36/54(67%), Positives:44/54(81%), Gaps:0/54(0%)

Query  18   ENIRIIIKRFEEAAKYHGATQRSVADANISESSAYASAKVLRDIRKELYEELGL  71
            E +R I+KRFEEAAK+HGATQRSVAD NI E  AY + K+L+ +R ELYEELG+
Sbjct  107  ERVRDIVKRFEEAAKHHGATQRSVADGNIGEHHAYETGKLLKTLRAELYEELGV  160


>hypothetical protein [Serratia phage X20]
Sequence ID: ARW58201.1 Length: 160 
Range 1: 103 to 160

Score:65.2 bits(207), Expect:9e-12, 
Method:Compositional matrix adjust., 
Identities:28/58(48%), Positives:44/58(75%), Gaps:0/58(0%)

Query  14   VSKDENIRIIIKRFEEAAKYHGATQRSVADANISESSAYASAKVLRDIRKELYEELGL  71
            V++ + IR I+K FEE+AK HG  Q++ A  ++SE+SAY + K+L++ R+ LYEELG+
Sbjct  103  VTERKRIRDIVKHFEESAKRHGQMQQAAALGDVSENSAYETGKILKEARRALYEELGV  160


>hypothetical protein [Serratia phage CHI14]
Sequence ID: YP_009609549.1 Length: 160 
>hypothetical protein [Serratia phage CHI14]
Sequence ID: ARW57647.1 Length: 160 >hypothetical protein [Serratia phage CBH8]
Sequence ID: ARW57922.1 Length: 160  
Range 1: 103 to 160

Score:63.8 bits(202), Expect:4e-11, 
Method:Compositional matrix adjust., 
Identities:27/58(47%), Positives:43/58(74%), Gaps:0/58(0%)

Query  14   VSKDENIRIIIKRFEEAAKYHGATQRSVADANISESSAYASAKVLRDIRKELYEELGL  71
            V++ + IR I+K FEE+AK HG  Q++    ++SE+SAY + K+L++ R+ LYEELG+
Sbjct  103  VTERKRIRDIVKHFEESAKRHGQMQQAAVLGDVSENSAYETGKILKEARRALYEELGV  160


>hypothetical protein [Phage NC-G]
Sequence ID: QBP35565.1 Length: 160 
Range 1: 107 to 160

Score:63.5 bits(201), Expect:5e-11, 
Method:Compositional matrix adjust., 
Identities:29/54(54%), Positives:40/54(74%), Gaps:0/54(0%)

Query  18   ENIRIIIKRFEEAAKYHGATQRSVADANISESSAYASAKVLRDIRKELYEELGL  71
            E IR ++K FE AAK HG  Q +VA  ++SES+AY S K+L+  R+ELY+ELG+
Sbjct  107  ERIRELVKSFEYAAKRHGQMQSAVALGDVSESAAYESGKILKTCREELYKELGV  160


>hypothetical protein VR5_225 [Escherichia phage vb_EcoM-VR5]
Sequence ID: YP_009205919.1 Length: 160 
>hypothetical protein VR5_225 [Escherichia phage vb_EcoM-VR5]
Sequence ID: AIZ02012.1 Length: 160  
Range 1: 107 to 160

Score:60.8 bits(192), Expect:5e-10, 
Method:Compositional matrix adjust., 
Identities:27/54(50%), Positives:39/54(72%), Gaps:0/54(0%)

Query  18   ENIRIIIKRFEEAAKYHGATQRSVADANISESSAYASAKVLRDIRKELYEELGL  71
            E IR ++K FE AAK HG  Q + A  ++SES+AY + K+L+  R+ELY+ELG+
Sbjct  107  ERIRELVKSFEYAAKRHGQMQAAAALGDVSESTAYETGKILKTCREELYKELGV  160


>hypothetical protein VR7_gp239 [Escherichia phage vB_EcoM_VR7]
Sequence ID: YP_004063920.1 Length: 160 
>hypothetical protein VR25_239 [Escherichia phage vB_EcoM_VR25]
Sequence ID: YP_009209981.1 Length: 160 >hypothetical protein VR7_gp239 [Escherichia phage vB_EcoM_VR7]
Sequence ID: ADR32614.1 Length: 160 >hypothetical protein VR25_239 [Escherichia phage vB_EcoM_VR25]
Sequence ID: AIZ02583.1 Length: 160  
Range 1: 107 to 160

Score:60.5 bits(191), Expect:6e-10, 
Method:Compositional matrix adjust., 
Identities:27/54(50%), Positives:39/54(72%), Gaps:0/54(0%)

Query  18   ENIRIIIKRFEEAAKYHGATQRSVADANISESSAYASAKVLRDIRKELYEELGL  71
            E IR ++K FE AAK HG  Q + A  ++SES+AY + K+L+  R+ELY+ELG+
Sbjct  107  ERIRELVKSFEYAAKRHGQMQAAAALGDVSESTAYETGKILKTCREELYKELGV  160


>hypothetical protein EcWhh1_44 [Escherichia phage EcWhh-1]
Sequence ID: QAX99976.1 Length: 172 
Range 1: 119 to 172

Score:60.8 bits(192), Expect:6e-10, 
Method:Compositional matrix adjust., 
Identities:28/54(52%), Positives:39/54(72%), Gaps:0/54(0%)

Query  18   ENIRIIIKRFEEAAKYHGATQRSVADANISESSAYASAKVLRDIRKELYEELGL  71
            E IR ++K FE AAK HG  Q++VA  ++ E SAY S K+L+  R+ELY+ELG+
Sbjct  119  ERIRELVKSFEYAAKRHGQMQQAVALGDVDEKSAYESGKLLKTCREELYKELGV  172


>hypothetical protein vBEcoM005_006 [Escherichia phage vB_EcoM_005]
Sequence ID: AZV00893.1 Length: 160 
Range 1: 107 to 160

Score:60.5 bits(191), Expect:7e-10, 
Method:Compositional matrix adjust., 
Identities:27/54(50%), Positives:39/54(72%), Gaps:0/54(0%)

Query  18   ENIRIIIKRFEEAAKYHGATQRSVADANISESSAYASAKVLRDIRKELYEELGL  71
            E IR ++K FE AAK HG  Q + A  ++SES+AY + K+L+  R+ELY+ELG+
Sbjct  107  ERIRELVKSFEYAAKRHGQMQAAAALGDVSESAAYETGKILKTCREELYKELGV  160


>hypothetical protein VR26_236 [Escherichia phage vB_EcoM_VR26]
Sequence ID: YP_009214073.1 Length: 160 
>hypothetical protein VR26_236 [Escherichia phage vB_EcoM_VR26]
Sequence ID: AIZ02873.1 Length: 160  
Range 1: 107 to 160

Score:60.5 bits(191), Expect:7e-10, 
Method:Compositional matrix adjust., 
Identities:27/54(50%), Positives:39/54(72%), Gaps:0/54(0%)

Query  18   ENIRIIIKRFEEAAKYHGATQRSVADANISESSAYASAKVLRDIRKELYEELGL  71
            E IR ++K FE AAK HG  Q + A  ++SES+AY + K+L+  R+ELY+ELG+
Sbjct  107  ERIRELVKSFEYAAKRHGQMQSAAALGDVSESAAYETGKILKTCREELYKELGV  160


>hypothetical protein VR20_233 [Escherichia phage vB_EcoM_VR20]
Sequence ID: YP_009207412.1 Length: 160 
>hypothetical protein VR20_233 [Escherichia phage vB_EcoM_VR20]
Sequence ID: AIZ02291.1 Length: 160  
Range 1: 107 to 160

Score:60.5 bits(191), Expect:7e-10, 
Method:Compositional matrix adjust., 
Identities:27/54(50%), Positives:39/54(72%), Gaps:0/54(0%)

Query  18   ENIRIIIKRFEEAAKYHGATQRSVADANISESSAYASAKVLRDIRKELYEELGL  71
            E IR ++K FE AAK HG  Q + A  ++SES+AY + K+L+  R+ELY+ELG+
Sbjct  107  ERIRELVKSFEYAAKRHGQMQSAAALGDVSESAAYETGKILKTCREELYKELGV  160


>hypothetical protein dhaeg_37 [Escherichia phage dhaeg]
Sequence ID: QHR70581.1 Length: 165 
Range 1: 112 to 165

Score:59.1 bits(186), Expect:2e-09, 
Method:Compositional matrix adjust., 
Identities:27/54(50%), Positives:37/54(68%), Gaps:0/54(0%)

Query  18   ENIRIIIKRFEEAAKYHGATQRSVADANISESSAYASAKVLRDIRKELYEELGL  71
            E IR ++K FE AAK HG  Q +V   ++ ES AY S K+L+  R+ELY+ELG+
Sbjct  112  ERIRELVKSFEYAAKRHGQMQSAVTLGDVPESVAYESGKILKTCREELYKELGV  165


>hypothetical protein QL01_227 [Escherichia phage QL01]
Sequence ID: YP_009202958.1 Length: 160 
>hypothetical protein WG01_226 [Escherichia phage WG01]
Sequence ID: YP_009323425.1 Length: 160 >hypothetical protein QL01_227 [Escherichia phage QL01]
Sequence ID: AKU42884.1 Length: 160 >hypothetical protein WG01_226 [Escherichia phage WG01]
Sequence ID: AND75898.1 Length: 160  
Range 1: 104 to 160

Score:58.2 bits(183), Expect:5e-09, 
Method:Compositional matrix adjust., 
Identities:27/57(47%), Positives:38/57(66%), Gaps:0/57(0%)

Query  15   SKDENIRIIIKRFEEAAKYHGATQRSVADANISESSAYASAKVLRDIRKELYEELGL  71
            ++ E IR ++K FE AAK HG  Q +V   ++ ES AY S K L+  R+ELY+ELG+
Sbjct  104  NEKERIRELVKSFEYAAKRHGQMQSAVTLGDVPESVAYESGKTLKTCREELYKELGV  160


>hypothetical protein [Enterobacteria phage vB_EcoM_IME341]
Sequence ID: AWD91979.1 Length: 160 
Range 1: 107 to 160

Score:58.2 bits(183), Expect:5e-09, 
Method:Compositional matrix adjust., 
Identities:27/54(50%), Positives:36/54(66%), Gaps:0/54(0%)

Query  18   ENIRIIIKRFEEAAKYHGATQRSVADANISESSAYASAKVLRDIRKELYEELGL  71
            E IR ++K FE AAK HG  Q +V   ++ ES AY S K L+  R+ELY+ELG+
Sbjct  107  ERIRELVKSFEYAAKRHGQMQSAVTLGDVPESVAYESGKTLKTCREELYKELGV  160


>hypothetical protein MX01_220 [Escherichia phage MX01]
Sequence ID: YP_009324117.1 Length: 160 
>hypothetical protein MX01_220 [Escherichia phage MX01]
Sequence ID: AND76165.1 Length: 160  
Range 1: 107 to 160

Score:58.2 bits(183), Expect:6e-09, 
Method:Compositional matrix adjust., 
Identities:27/54(50%), Positives:36/54(66%), Gaps:0/54(0%)

Query  18   ENIRIIIKRFEEAAKYHGATQRSVADANISESSAYASAKVLRDIRKELYEELGL  71
            E IR ++K FE AAK HG  Q +V   ++ ES AY S K L+  R+ELY+ELG+
Sbjct  107  ERIRELVKSFEYAAKRHGQMQSAVTLGDVPESVAYESGKTLKTCREELYKELGV  160


>hypothetical protein dhabil_13 [Escherichia phage dhabil]
Sequence ID: QHR72356.1 Length: 165 
Range 1: 112 to 165

Score:58.2 bits(183), Expect:6e-09, 
Method:Compositional matrix adjust., 
Identities:27/54(50%), Positives:36/54(66%), Gaps:0/54(0%)

Query  18   ENIRIIIKRFEEAAKYHGATQRSVADANISESSAYASAKVLRDIRKELYEELGL  71
            E IR ++K FE AAK HG  Q +V   ++ ES AY S K L+  R+ELY+ELG+
Sbjct  112  ERIRELVKSFEYAAKRHGQMQSAVTLGDVPESVAYESGKTLKTCREELYKELGV  165


>hypothetical protein CPT_Merlin247 [Citrobacter phage Merlin]
Sequence ID: YP_009203961.1 Length: 158 
>hypothetical protein CPT_Merlin247 [Citrobacter phage Merlin]
Sequence ID: AKU43893.1 Length: 158  
Range 1: 97 to 156

Score:55.0 bits(172), Expect:1e-07, 
Method:Compositional matrix adjust., 
Identities:30/61(49%), Positives:40/61(65%), Gaps:3/61(4%)

Query  11   ESSVSKDENIRIIIKRFEEAAKYHGATQRSVADANISESSAY--ASAKVLRDIRKELYEE  68
            E  + KD  IR +IK FEEAAK HGA Q +VA+  IS++  +   S K+L+D R  LYEE
Sbjct  97   EEVIEKDR-IRSVIKTFEEAAKIHGARQATVANGFISDAEPFLRESGKILKDARAALYEE  155

Query  69   L  69
            +
Sbjct  156  F  156


>hypothetical protein CPT_Moon241 [Citrobacter phage Moon]
Sequence ID: YP_009146674.1 Length: 158 
>hypothetical protein Cf1_00258 [Citrobacter phage CF1 ERZ-2017]
Sequence ID: YP_009618307.1 Length: 158 >hypothetical protein CPT_Moon241 [Citrobacter phage Moon]
Sequence ID: AIX12212.1 Length: 158 >hypothetical protein Cf1_00258 [Citrobacter phage CF1 ERZ-2017]
Sequence ID: AUE23121.1 Length: 158  
Range 1: 97 to 156

Score:54.4 bits(170), Expect:2e-07, 
Method:Compositional matrix adjust., 
Identities:30/61(49%), Positives:39/61(63%), Gaps:3/61(4%)

Query  11   ESSVSKDENIRIIIKRFEEAAKYHGATQRSVADANISESSAY--ASAKVLRDIRKELYEE  68
            E  + KD  IR +IK FEEAAK HGA Q +VA+  IS+   +   S K+L+D R  LYEE
Sbjct  97   EEVIEKDR-IRSVIKTFEEAAKIHGARQATVANGFISDPEPFLRESGKILKDARAALYEE  155

Query  69   L  69
            +
Sbjct  156  F  156


>hypothetical protein CPT_CIP9_046 [Enterobacter phage vB_EclM_CIP9]
Sequence ID: QHS01582.1 Length: 162 
Range 1: 109 to 162

Score:46.8 bits(144), Expect:1e-04, 
Method:Compositional matrix adjust., 
Identities:23/54(43%), Positives:35/54(64%), Gaps:2/54(3%)

Query  20   IRIIIKRFEEAAKYHGATQRSVADANISESSAYA--SAKVLRDIRKELYEELGL  71
            +R I++RFE+AAK HG    + A   +SE   Y   S + L++ R+ELY+ELG+
Sbjct  109  VRDIVRRFEDAAKNHGMRLATAAAGFVSEPLPYLKESGETLKECREELYKELGV  162


>hypothetical protein YenMTG1_223 [Yersinia phage vB_YenM_TG1]
Sequence ID: YP_009200484.1 Length: 159 
>hypothetical protein YenMTG1_223 [Yersinia phage vB_YenM_TG1]
Sequence ID: AJD82033.1 Length: 159  
Range 1: 107 to 158

Score:45.3 bits(139), Expect:5e-04, 
Method:Compositional matrix adjust., 
Identities:20/52(38%), Positives:32/52(61%), Gaps:0/52(0%)

Query  20   IRIIIKRFEEAAKYHGATQRSVADANISESSAYASAKVLRDIRKELYEELGL  71
            IR ++K FE+A++ HG  Q  V    I ES+A+ S + L+  R+ +YE L +
Sbjct  107  IRKLVKDFEDASRLHGVRQLQVTSGLIDESAAFESGRALKKARESIYELLDI  158


>hypothetical protein BN80_229 [Yersinia phage phiR1-RT]
Sequence ID: YP_007236058.1 Length: 158 
>hypothetical protein BN80_229 [Yersinia phage phiR1-RT]
Sequence ID: CCI88799.1 Length: 158  
Range 1: 106 to 155

Score:44.7 bits(137), Expect:0.001, 
Method:Compositional matrix adjust., 
Identities:20/50(40%), Positives:30/50(60%), Gaps:0/50(0%)

Query  20   IRIIIKRFEEAAKYHGATQRSVADANISESSAYASAKVLRDIRKELYEEL  69
            IR ++K FE+A+K HG  Q  V    I ES+ + S + L+  R+ +YE L
Sbjct  106  IRKLVKDFEDASKLHGVRQLQVTSGLIDESAVFESGRALKKARESIYELL  155


>hypothetical protein vBKpnF48_185 [Klebsiella phage vB_Kpn_F48]
Sequence ID: AUO78810.1 Length: 161 
>hypothetical protein POTTS_191 [Klebsiella phage vB_KpnM_Potts1]
Sequence ID: QEG12800.1 Length: 161 >hypothetical protein [Klebsiella phage vB_Kpn_P545]
Sequence ID: QGZ15213.1 Length: 161  
Range 1: 112 to 160

Score:44.1 bits(135), Expect:0.002, 
Method:Compositional matrix adjust., 
Identities:22/49(45%), Positives:33/49(67%), Gaps:2/49(4%)

Query  23   IIKRFEEAAKYHGATQRSVADANISESSAY--ASAKVLRDIRKELYEEL  69
            ++K FEEAA  HG  + +VA+  IS+  +Y   S K+L++ R+ LYEEL
Sbjct  112  VVKCFEEAAIQHGQRKAAVANGFISDVESYLRGSGKILKEAREALYEEL  160


>hypothetical protein [Klebsiella phage PhiKpNIH-6]
Sequence ID: QHB49584.1 Length: 161 
Range 1: 112 to 160

Score:43.3 bits(132), Expect:0.003, 
Method:Compositional matrix adjust., 
Identities:22/49(45%), Positives:33/49(67%), Gaps:2/49(4%)

Query  23   IIKRFEEAAKYHGATQRSVADANISESSAYA--SAKVLRDIRKELYEEL  69
            ++K FEEAA  HG  + +VA+  IS+  +Y   S K+L++ R+ LYEEL
Sbjct  112  VVKCFEEAAIQHGQRKAAVANGFISDVESYLRESGKILKNAREALYEEL  160


>hypothetical protein CPT_Marfa_238 [Klebsiella phage Marfa]
Sequence ID: QDB71883.1 Length: 161 
Range 1: 112 to 160

Score:43.3 bits(132), Expect:0.003, 
Method:Compositional matrix adjust., 
Identities:22/49(45%), Positives:33/49(67%), Gaps:2/49(4%)

Query  23   IIKRFEEAAKYHGATQRSVADANISESSAYA--SAKVLRDIRKELYEEL  69
            ++K FEEAA  HG  + +VA+  IS+  +Y   S K+L++ R+ LYEEL
Sbjct  112  VVKCFEEAAIQHGQRKAAVANGFISDVESYLRESGKILKNAREALYEEL  160


>hypothetical protein AmPhEK29_0192 [Klebsiella phage AmPh_EK29]
Sequence ID: QFR57129.1 Length: 179 
Range 1: 130 to 178

Score:41.5 bits(126), Expect:0.017, 
Method:Compositional matrix adjust., 
Identities:22/49(45%), Positives:32/49(65%), Gaps:2/49(4%)

Query  23   IIKRFEEAAKYHGATQRSVADANISESSAYA--SAKVLRDIRKELYEEL  69
            ++K FEEAA  HG  + +VA+  IS   +Y   S K+L++ R+ LYEEL
Sbjct  130  VVKCFEEAAIQHGRRKAAVANGFISNVESYLRESGKILKNAREALYEEL  178


>cation transporter [Ignisphaera sp.]
Sequence ID: HDI02318.1 Length: 271 
Range 1: 222 to 263

Score:41.8 bits(127), Expect:0.022, 
Method:Compositional matrix adjust., 
Identities:22/47(47%), Positives:29/47(61%), Gaps:6/47(12%)

Query  26   RFEEAAKYHGATQRSVA-DANISESSAYASAKVLRDIRKELYEELGL  71
            RF E  +YHG  + S+  D NI E       K+LR ++KELYEELG+
Sbjct  222  RFLEPGRYHGDIKVSIPRDINIDEL-----IKILRSLKKELYEELGV  263


>Hypothetical protein [Escherichia phage EcS1]
Sequence ID: BBC78289.1 Length: 59 
Range 1: 2 to 55

Score:38.3 bits(115), Expect:0.061, 
Method:Compositional matrix adjust., 
Identities:20/54(37%), Positives:31/54(57%), Gaps:0/54(0%)

Query  17  DENIRIIIKRFEEAAKYHGATQRSVADANISESSAYASAKVLRDIRKELYEELG  70
           ++ ++ +   +E  AK HG  Q  VA + I +  AY SAK L+  R+ LY+EL 
Sbjct  2   NDKLKDLFAAYELKAKLHGQRQTQVAMSLIDDKCAYESAKELKAAREALYKELS  55


>hypothetical protein CC31p226 [Enterobacter phage CC31]
Sequence ID: YP_004010084.1 Length: 159 
>hypothetical protein CC31p226 [Enterobacter phage CC31]
Sequence ID: ADB81722.1 Length: 159 >hypothetical protein KAALPHA_266 [Klebsiella phage vB_KpnM_KaAlpha]
Sequence ID: QEG13284.1 Length: 159  
Range 1: 107 to 159

Score:39.5 bits(119), Expect:0.080, 
Method:Compositional matrix adjust., 
Identities:23/53(43%), Positives:32/53(60%), Gaps:2/53(3%)

Query  21   RIIIKRFEEAAKYHGATQRSVADANIS--ESSAYASAKVLRDIRKELYEELGL  71
            R +I ++ EAA  +G  + + A+  IS  E S   + K +RDIRK LYE LGL
Sbjct  107  RDLIDKLIEAASIYGQIKSNCANGFISDVEGSMRPAGKDVRDIRKSLYEALGL  159


>hypothetical protein [Alphaproteobacteria bacterium]
Sequence ID: MBH61556.1 Length: 139 
Range 1: 48 to 109

Score:38.6 bits(116), Expect:0.17, 
Method:Compositional matrix adjust., 
Identities:16/62(26%), Positives:32/62(51%), Gaps:0/62(0%)

Query  6    NQLTVESSVSKDENIRIIIKRFEEAAKYHGATQRSVADANISESSAYASAKVLRDIRKEL  65
            + +T E   + +E +R+I + FE A   HGAT + +    +  +   A   ++  +R+E+
Sbjct  48   HPVTHELGETPEEQVRLIFQHFEGAFGVHGATLQDIVHMTLYFTDREAHWPIFDKVRREI  107

Query  66   YE  67
            Y 
Sbjct  108  YP  109


>helix-turn-helix transcriptional regulator [Microbacterium sp. Leaf320]
Sequence ID: WP_056509619.1 Length: 182 
>hypothetical protein ASF63_03525 [Microbacterium sp. Leaf320]
Sequence ID: KQQ69050.1 Length: 182  
Range 1: 102 to 149

Score:37.1 bits(111), Expect:0.85, 
Method:Compositional matrix adjust., 
Identities:17/48(35%), Positives:28/48(58%), Gaps:0/48(0%)

Query  18   ENIRIIIKRFEEAAKYHGATQRSVADANISESSAYASAKVLRDIRKEL  65
            + IR+ I R++   + HG    +  DA+ +ES+A+AS   LRD+   L
Sbjct  102  QGIRMQIDRLQRWQRRHGDPAYAAYDASNTESTAWASPDELRDLSARL  149


>hypothetical protein [Cronobacter phage Pet-CM3-4]
Sequence ID: SCN45919.1 Length: 159 
Range 1: 107 to 159

Score:36.8 bits(110), Expect:0.93, 
Method:Compositional matrix adjust., 
Identities:21/53(40%), Positives:32/53(60%), Gaps:2/53(3%)

Query  21   RIIIKRFEEAAKYHGATQRSVADANIS--ESSAYASAKVLRDIRKELYEELGL  71
            R +I ++ EAA  +G  + + A+  IS  E +   + K +R+IRK LYE LGL
Sbjct  107  RDLIDKLIEAASIYGQVKSNCANGFISDVEGTMRPAGKDVREIRKSLYEALGL  159


>FCD domain-containing protein [Methylobacterium dankookense]
Sequence ID: WP_144762869.1 Length: 224 
>HTH-type transcriptional regulator McbR [Methylobacterium dankookense]
Sequence ID: VUF12081.1 Length: 224  
Range 1: 174 to 202

Score:37.1 bits(111), Expect:1.1, 
Method:Compositional matrix adjust., 
Identities:16/29(55%), Positives:22/29(75%), Gaps:0/29(0%)

Query  27   FEEAAKYHGATQRSVADANISESSAYASA  55
            FE+AA  HGAT R+VAD +I  +S +A+A
Sbjct  174  FEQAAHLHGATLRAVADGSIEAASRHAAA  202


>hypothetical protein PG7_240 [Enterobacter phage PG7]
Sequence ID: YP_009005504.1 Length: 159 
>hypothetical protein PG7_240 [Enterobacter phage PG7]
Sequence ID: AHI61143.1 Length: 159 >hypothetical protein PSH1140_202 [Enterobacter phage myPSH1140]
Sequence ID: AVR55407.1 Length: 159 >hypothetical protein prasa_gp260 [Enterobacter phage prasa_myo]
Sequence ID: QGH71816.1 Length: 159  
Range 1: 107 to 159

Score:36.2 bits(108), Expect:1.3, 
Method:Compositional matrix adjust., 
Identities:21/53(40%), Positives:32/53(60%), Gaps:2/53(3%)

Query  21   RIIIKRFEEAAKYHGATQRSVADANIS--ESSAYASAKVLRDIRKELYEELGL  71
            R +I ++ EAA  +G  + + A+  IS  E +   + K +R+IRK LYE LGL
Sbjct  107  RDLIDKLIEAASIYGQVKSNCANGFISDVEGAMRPAGKDVREIRKSLYEALGL  159


>TIGR00269 family protein [Methanosarcina spelaei]
Sequence ID: WP_095643410.1 Length: 302 
>ATP pyrophosphatase [Methanosarcina spelaei]
Sequence ID: PAV13810.1 Length: 302  
Range 1: 93 to 145

Score:36.8 bits(110), Expect:1.5, 
Method:Compositional matrix adjust., 
Identities:23/57(40%), Positives:30/57(52%), Gaps:4/57(7%)

Query  3    YRPNQLTVESSVSKDENIRIIIKRFEEAAKYHGATQRSVADANISESSAYASAKVLR  59
            YRPN L V  S++K   +R IIK F+   K HG T   +A  +  E  A +   VLR
Sbjct  93   YRPNSLEVAKSLTKMLGVRHIIKSFK---KVHGVTMDELAAMD-REKGACSYCGVLR  145


>MULTISPECIES: helix-turn-helix domain-containing protein [Microbacterium]
Sequence ID: WP_056308008.1 Length: 182 
>hypothetical protein ASF80_03440 [Microbacterium sp. Leaf159]
Sequence ID: KQR38566.1 Length: 182  
Range 1: 102 to 149

Score:36.2 bits(108), Expect:1.8, 
Method:Compositional matrix adjust., 
Identities:16/48(33%), Positives:28/48(58%), Gaps:0/48(0%)

Query  18   ENIRIIIKRFEEAAKYHGATQRSVADANISESSAYASAKVLRDIRKEL  65
            + IR+ I R++   + HG    +  DA+ +E++A+AS   LRD+   L
Sbjct  102  QGIRMQIDRLQRWQRRHGDPAYAAYDASNTETTAWASPDELRDLSARL  149


>TIGR00269 family protein [Methanosarcina sp. Ant1]
Sequence ID: OEU42527.1 Length: 302 
Range 1: 93 to 157

Score:36.5 bits(109), Expect:2.0, 
Method:Compositional matrix adjust., 
Identities:20/68(29%), Positives:36/68(52%), Gaps:3/68(4%)

Query  3    YRPNQLTVESSVSKDENIRIIIKRFEEAAKYHGATQRSVADANISESSAYASAKVLRDIR  62
            YRPN L +  +++K   IR II+ F+EA   HG T   +A ++  + +      + ++I 
Sbjct  93   YRPNSLELAKNLTKTLGIRHIIRSFKEA---HGVTMDELAASDREKGTCSYCGVLRKNIL  149

Query  63   KELYEELG  70
             +   E+G
Sbjct  150  NKAAREIG  157


>transcriptional regulator, GntR family [Methylobacterium nodulans ORS 2060]
Sequence ID: ACL63038.1 Length: 224 
Range 1: 174 to 202

Score:35.9 bits(107), Expect:2.4, 
Method:Compositional matrix adjust., 
Identities:15/29(52%), Positives:22/29(75%), Gaps:0/29(0%)

Query  27   FEEAAKYHGATQRSVADANISESSAYASA  55
            FE+AA++HGAT  +VA  N  E+S +A+A
Sbjct  174  FEQAARFHGATLEAVAGGNADEASRHAAA  202


>FCD domain-containing protein [Methylobacterium nodulans]
Sequence ID: WP_157091840.1 Length: 273 
Range 1: 223 to 251

Score:36.2 bits(108), Expect:2.4, 
Method:Compositional matrix adjust., 
Identities:15/29(52%), Positives:22/29(75%), Gaps:0/29(0%)

Query  27   FEEAAKYHGATQRSVADANISESSAYASA  55
            FE+AA++HGAT  +VA  N  E+S +A+A
Sbjct  223  FEQAARFHGATLEAVAGGNADEASRHAAA  251


>helix-turn-helix transcriptional regulator [Microbacterium sp. MYb72]
Sequence ID: WP_105673376.1 Length: 182 
>transcriptional regulator [Microbacterium sp. MYb72]
Sequence ID: PRB11021.1 Length: 182  
Range 1: 102 to 153

Score:35.7 bits(106), Expect:2.9, 
Method:Compositional matrix adjust., 
Identities:16/52(31%), Positives:29/52(55%), Gaps:0/52(0%)

Query  18   ENIRIIIKRFEEAAKYHGATQRSVADANISESSAYASAKVLRDIRKELYEEL  69
            + IR+ I+R++   + HG    +  D + +E++A+AS   LRD+   L   L
Sbjct  102  QGIRMQIERLQRWHRRHGDPAMAAYDGSNTETTAWASPDELRDLSARLLTTL  153


>hypothetical protein [Acinetobacter baumannii]
Sequence ID: WP_000418558.1 Length: 67 
>hypothetical protein DVA80_14930 [Acinetobacter baumannii]
Sequence ID: RCU23836.1 Length: 67 >hypothetical protein DVA79_00195 [Acinetobacter baumannii]
Sequence ID: RCU31497.1 Length: 67 >hypothetical protein EA744_08010 [Acinetobacter baumannii]
Sequence ID: RSP02008.1 Length: 67 >hypothetical protein EA740_12990 [Acinetobacter baumannii]
Sequence ID: RSP11345.1 Length: 67 >hypothetical protein EA725_08020 [Acinetobacter baumannii]
Sequence ID: RSP64159.1 Length: 67  
Range 1: 3 to 62

Score:33.9 bits(100), Expect:3.2, 
Method:Compositional matrix adjust., 
Identities:18/61(30%), Positives:32/61(52%), Gaps:1/61(1%)

Query  2   LYRPNQLTVESSVSKDENIRIIIKRFEEAAKYHGATQRSVADANISESSAYASAKVLRDI  61
           L++P +  +   +   EN  +I+  F  +A  HG +Q  V +  ISE+S     K++R +
Sbjct  3   LFKPEKRLMNHPIHFGENPLVILSNFSHSALKHGWSQAEV-ETVISEASQGDYMKLIRTL  61

Query  62  R  62
           R
Sbjct  62  R  62


>acyl-CoA dehydrogenase [Hyperthermus sp.]
Sequence ID: RUM47893.1 Length: 415 
Range 1: 335 to 369

Score:35.7 bits(106), Expect:3.7, 
Method:Compositional matrix adjust., 
Identities:13/35(37%), Positives:23/35(65%), Gaps:0/35(0%)

Query  2    LYRPNQLTVESSVSKDENIRIIIKRFEEAAKYHGA  36
            L++P  L + S+++K +  R  +K +EE  K+HGA
Sbjct  335  LFKPKDLNIPSAMAKLKAPRTALKVYEEVMKWHGA  369


>PREDICTED: uncharacterized protein LOC105625619 [Atta cephalotes]
Sequence ID: XP_012062331.1 Length: 827 
Range 1: 83 to 124

Score:35.7 bits(106), Expect:3.8, 
Method:Compositional matrix adjust., 
Identities:19/42(45%), Positives:24/42(57%), Gaps:0/42(0%)

Query  4    RPNQLTVESSVSKDENIRIIIKRFEEAAKYHGATQRSVADAN  45
            R NQL+ E SV+KDENI +I K   E  K   A Q ++   N
Sbjct  83   RVNQLSSEFSVNKDENIEVIYKSQSENQKNLNAAQGNITCNN  124


>PREDICTED: uncharacterized protein LOC108685856 isoform X1 [Atta colombica]
Sequence ID: XP_018046343.1 Length: 827 
Range 1: 83 to 124

Score:35.7 bits(106), Expect:3.8, 
Method:Compositional matrix adjust., 
Identities:19/42(45%), Positives:24/42(57%), Gaps:0/42(0%)

Query  4    RPNQLTVESSVSKDENIRIIIKRFEEAAKYHGATQRSVADAN  45
            R NQL+ E SV+KDENI +I K   E  K   A Q ++   N
Sbjct  83   RVNQLSSEFSVNKDENIEVIYKSQSENQKNLNAAQGNITCNN  124


>PREDICTED: uncharacterized protein LOC108685856 isoform X2 [Atta colombica]
Sequence ID: XP_018046345.1 Length: 803 
Range 1: 83 to 124

Score:35.7 bits(106), Expect:3.9, 
Method:Compositional matrix adjust., 
Identities:19/42(45%), Positives:24/42(57%), Gaps:0/42(0%)

Query  4    RPNQLTVESSVSKDENIRIIIKRFEEAAKYHGATQRSVADAN  45
            R NQL+ E SV+KDENI +I K   E  K   A Q ++   N
Sbjct  83   RVNQLSSEFSVNKDENIEVIYKSQSENQKNLNAAQGNITCNN  124


>DUF1430 domain-containing protein [Holdemanella biformis]
Sequence ID: WP_118324659.1 Length: 717 
>DUF1430 domain-containing protein [Holdemanella biformis]
Sequence ID: RGU73229.1 Length: 717 >DUF1430 domain-containing protein [Holdemanella biformis]
Sequence ID: RGU93236.1 Length: 717  
Range 1: 449 to 520

Score:35.4 bits(105), Expect:4.5, 
Method:Compositional matrix adjust., 
Identities:25/72(35%), Positives:39/72(54%), Gaps:9/72(12%)

Query  6    NQLTVESSVSK----DENIRII-----IKRFEEAAKYHGATQRSVADANISESSAYASAK  56
            ++L  +SSVSK    D++  +I     +K+ E   KY G TQ   AD+NI  S+     K
Sbjct  449  DRLQFDSSVSKEELFDQDSLVIFAPESMKQKEATLKYFGQTQIYSADSNIKMSADDVCVK  508

Query  57   VLRDIRKELYEE  68
              +D RK+++ E
Sbjct  509  YYKDNRKQIFSE  520


>TIGR00269 family protein [Methanosarcina barkeri]
Sequence ID: WP_048107032.1 Length: 302 
>n-type ATP pyrophosphatase superfamily [Methanosarcina barkeri 3]
Sequence ID: AKB81610.1 Length: 302  
Range 1: 93 to 145

Score:35.4 bits(105), Expect:5.0, 
Method:Compositional matrix adjust., 
Identities:23/57(40%), Positives:30/57(52%), Gaps:4/57(7%)

Query  3    YRPNQLTVESSVSKDENIRIIIKRFEEAAKYHGATQRSVADANISESSAYASAKVLR  59
            YRP+ L V  S++K   +R IIK F+E    HG T   +A A   E  A +   VLR
Sbjct  93   YRPHSLEVAKSLTKILGVRHIIKSFKEV---HGVTMDELA-ATDREKGACSYCGVLR  145


>MULTISPECIES: TIGR00269 family protein [Methanosarcina]
Sequence ID: WP_048157060.1 Length: 302 
>n-type ATP pyrophosphatase superfamily [Methanosarcina barkeri MS]
Sequence ID: AKB55221.1 Length: 302 >TIGR00269 family protein [Methanosarcina sp. A14]
Sequence ID: OED04327.1 Length: 302  
Range 1: 93 to 145

Score:35.1 bits(104), Expect:5.9, 
Method:Compositional matrix adjust., 
Identities:22/57(39%), Positives:30/57(52%), Gaps:4/57(7%)

Query  3    YRPNQLTVESSVSKDENIRIIIKRFEEAAKYHGATQRSVADANISESSAYASAKVLR  59
            YRP+ L V  S++K   +R IIK F+E    HG T   +A  +  E  A +   VLR
Sbjct  93   YRPHSLEVAKSLTKMLGVRHIIKSFKEV---HGVTMDELAAMD-REKGACSYCGVLR  145


>hypothetical protein X777_09153, partial [Ooceraea biroi]
Sequence ID: EZA61828.1 Length: 112 
Range 1: 34 to 91

Score:33.9 bits(100), Expect:7.9, 
Method:Compositional matrix adjust., 
Identities:23/62(37%), Positives:31/62(50%), Gaps:4/62(6%)

Query  7   QLTVESSVSKDENIRIIIKRFEEAAKYHGATQRSVADANISESSAYASAKVLRDIRKELY  66
           QL +  S+ KDE I I+IK  + A KY  A   SVA+    E    A+ ++  D R  L 
Sbjct  34  QLVINDSIFKDEEITILIKLKKVATKYLSAPPTSVAN----EQLFSAAGQIYADRRANLL  89

Query  67  EE  68
            E
Sbjct  90  GE  91


>TIGR00269 family protein [Methanosarcina sp. Kolksee]
Sequence ID: WP_048156744.1 Length: 302 
Range 1: 93 to 145

Score:34.5 bits(102), Expect:9.4, 
Method:Compositional matrix adjust., 
Identities:22/57(39%), Positives:29/57(50%), Gaps:4/57(7%)

Query  3    YRPNQLTVESSVSKDENIRIIIKRFEEAAKYHGATQRSVADANISESSAYASAKVLR  59
            YRP+ L V  S++K   +R IIK F E    HG T   +A  +  E  A +   VLR
Sbjct  93   YRPHSLEVAKSLTKMLGVRHIIKSFTEV---HGVTMDELAAMD-REKGACSYCGVLR  145


		
