# Supplementary material for: Influence of Non-canonical DNA Bases on the Genomic Diversity of Tevenvirinae
Source: Front Microbiol. 2021 Apr 6;12:632686. doi: 10.3389/fmicb.2021.632686 (PMC8056088; doi:10.3389/fmicb.2021.632686)
Supplement: Supplementary Data Sheet 2 — The results of the BLAST-assisted (“txt” files) and HMMER-assisted (“xlsx” files) searches for GSC homologs. The clusters containing homologs of proteins from other organisms are listed. [file Data_Sheet_2.ZIP › Data sheet 2/Group V/47764.xlsx]

## Sheet: Лист1
	ID	Title	E-value	Ind. E-value	Bitscore	Aligned Positions
1	YP_009211663.1	hypothetical protein PM2_242 [Pectobacterium bacteriophage PM2]AHY25204.1 hypothetic	7.6e-27	8.9e-27	103.6	59
2	YP_009203961.1	hypothetical protein CPT_Merlin247 [Citrobacter phage Merlin]AKU43893.1 hypothetical	2.9e-25	8.1e-25	97.4	61
3	YP_009190397.1	conserved hypothetical protein [Edwardsiella phage PEi20]BAQ22889.1 conserved hypoth	4.1e-24	5.7e-24	94.7	59
4	YP_007236056.1	hypothetical protein BN80_227 [Yersinia phage phiR1-RT]CCI88797.1 hypothetical prote	1e-17	1.6e-17	74	67
5	YP_007236058.1	hypothetical protein BN80_229 [Yersinia phage phiR1-RT]CCI88799.1 hypothetical prote	1.1e-17	2.2e-17	73.6	59
6	YP_004010084.1	hypothetical protein CC31p226 [Enterobacter phage CC31]ADB81722.1 hypothetical prote	1.2e-17	1.7e-17	73.9	60
7	ARB06016.1	hypothetical protein fHeYen901_243 [Yersinia phage fHe-Yen9-01]	1.8e-16	2.2e-16	70.4	67
8	YP_009211661.1	hypothetical protein PM2_240 [Pectobacterium bacteriophage PM2]AHY25202.1 hypothetic	1.1e-12	1.5e-12	58.1	60
9	BBC78289.1	Hypothetical protein [Escherichia phage EcS1]	2.4e-10	2.8e-10	50.8	50
