# Supplementary material for: Influence of Non-canonical DNA Bases on the Genomic Diversity of Tevenvirinae
Source: Front Microbiol. 2021 Apr 6;12:632686. doi: 10.3389/fmicb.2021.632686 (PMC8056088; doi:10.3389/fmicb.2021.632686)
Supplement: Supplementary Data Sheet 2 — The results of the BLAST-assisted (“txt” files) and HMMER-assisted (“xlsx” files) searches for GSC homologs. The clusters containing homologs of proteins from other organisms are listed. [file Data_Sheet_2.ZIP › Data sheet 2/Group V/47773.txt]

RID: 6HYUJVHS01R	
Job Title:Protein Sequence				
Program: BLASTP 
Query: None ID: lcl|Query_4802(amino acid) Length: 77
Database: nr All non-redundant GenBank CDS translations+PDB+SwissProt+PIR+PRF excluding environmental samples from WGS projects
	
Sequences producing significant alignments:
                                                                  Max    Total Query   E   Per.                  
Description                                                       Score  Score cover Value Ident  Accession        
hypothetical protein PM2_251 [Pectobacterium bacteriophage PM2]   165    165   100%  6e-52 100.00 YP_009211672.1   
conserved hypothetical protein [Edwardsiella phage PEi20]         112    112   88%   4e-31 76.47  YP_009190405.1   
hypothetical protein [Serratia phage CHI14]                       77.2   77.2  81%   3e-17 54.69  YP_009609556.1   
Hypothetical protein [Escherichia phage EcS1]                     71.4   71.4  81%   7e-15 50.00  BBC78298.1       
ROK family protein [Fusobacterium perfoetens]                     35.7   35.7  79%   4.4   36.07  WP_027129314.1   
hypothetical protein [Caulobacter sp. CCH5-E12]                   35.7   35.7  41%   5.3   53.12  WP_062100054.1   
hypothetical protein [Caulobacter sp. CCH9-E1]                    35.4   35.4  41%   5.7   53.12  WP_066730265.1   
rNA polymerase sigma factor [Clostridium sp. CAG:1000]            35.4   35.4  88%   5.9   29.41  CCX35491.1       

Alignments:
>hypothetical protein PM2_251 [Pectobacterium bacteriophage PM2]
Sequence ID: YP_009211672.1 Length: 77 
>hypothetical protein PM2_251 [Pectobacterium bacteriophage PM2]
Sequence ID: AHY25213.1 Length: 77  
Range 1: 1 to 77

Score:165 bits(548), Expect:6e-52, 
Method:Compositional matrix adjust., 
Identities:77/77(100%), Positives:77/77(100%), Gaps:0/77(0%)

Query  1   MEEPFEKNIMKHIKKKYNIWMDIDGKERLLTEAYLREVPIAKKHHTSLYNLMEGIKIGVV  60
           MEEPFEKNIMKHIKKKYNIWMDIDGKERLLTEAYLREVPIAKKHHTSLYNLMEGIKIGVV
Sbjct  1   MEEPFEKNIMKHIKKKYNIWMDIDGKERLLTEAYLREVPIAKKHHTSLYNLMEGIKIGVV  60

Query  61  FSNKQYKSVKFRYEEIK  77
           FSNKQYKSVKFRYEEIK
Sbjct  61  FSNKQYKSVKFRYEEIK  77


>conserved hypothetical protein [Edwardsiella phage PEi20]
Sequence ID: YP_009190405.1 Length: 68 
>conserved hypothetical protein [Edwardsiella phage PEi20]
Sequence ID: BAQ22897.1 Length: 68  
Range 1: 1 to 68

Score:112 bits(367), Expect:4e-31, 
Method:Compositional matrix adjust., 
Identities:52/68(76%), Positives:58/68(85%), Gaps:0/68(0%)

Query  10  MKHIKKKYNIWMDIDGKERLLTEAYLREVPIAKKHHTSLYNLMEGIKIGVVFSNKQYKSV  69
           MKHIKK Y+I+M IDG +RLLT A LREVPI  KHHTSLYNLMEGIKIGVVFSNK YK +
Sbjct  1   MKHIKKTYDIYMVIDGDKRLLTRANLREVPIQAKHHTSLYNLMEGIKIGVVFSNKNYKHL  60

Query  70  KFRYEEIK  77
           +F YEE+K
Sbjct  61  EFAYEEVK  68


>hypothetical protein [Serratia phage CHI14]
Sequence ID: YP_009609556.1 Length: 65 
>hypothetical protein [Serratia phage CHI14]
Sequence ID: ARW57654.1 Length: 65 >hypothetical protein [Serratia phage CBH8]
Sequence ID: ARW57929.1 Length: 65  
Range 1: 2 to 65

Score:77.2 bits(248), Expect:3e-17, 
Method:Compositional matrix adjust., 
Identities:35/64(55%), Positives:49/64(76%), Gaps:1/64(1%)

Query  15  KKYNIWMDIDGK-ERLLTEAYLREVPIAKKHHTSLYNLMEGIKIGVVFSNKQYKSVKFRY  73
           ++Y I++   GK ERLLT A L+ VPI +  H++LYN++EGIKIG  F+ K+Y SV+FRY
Sbjct  2   REYKIYIKFSGKNERLLTIAKLKSVPIKRNEHSALYNMLEGIKIGTAFAPKEYVSVEFRY  61

Query  74  EEIK  77
           EE+K
Sbjct  62  EEVK  65


>Hypothetical protein [Escherichia phage EcS1]
Sequence ID: BBC78298.1 Length: 67 
Range 1: 2 to 65

Score:71.4 bits(228), Expect:7e-15, 
Method:Compositional matrix adjust., 
Identities:32/64(50%), Positives:46/64(71%), Gaps:1/64(1%)

Query  15  KKYNIWMDID-GKERLLTEAYLREVPIAKKHHTSLYNLMEGIKIGVVFSNKQYKSVKFRY  73
           K+Y I++      ERL+T A L+ VPI +  H++LYN++EGI+IG  F+ K+Y SV FRY
Sbjct  2   KEYKIYIKFSRQNERLFTIAKLKSVPIKRNEHSALYNMLEGIRIGTAFAPKEYTSVDFRY  61

Query  74  EEIK  77
           EE+K
Sbjct  62  EEVK  65


>ROK family protein [Fusobacterium perfoetens]
Sequence ID: WP_027129314.1 Length: 349 
Range 1: 171 to 230

Score:35.7 bits(106), Expect:4.4, 
Method:Compositional matrix adjust., 
Identities:22/61(36%), Positives:33/61(54%), Gaps:1/61(1%)

Query  8    NIMKHIKKKYNIWMDIDGKERLLTEAYLREVPIAKKHHTSLYNLMEGIKIGVVFSNKQYK  67
            N+ K I++KYNI + I+    L+    L +VP   K+   L+ L EGI  G++   K YK
Sbjct  171  NLQKIIEEKYNIEVKIENDVNLIAIGLLEKVPSDIKNLVYLF-LGEGIGTGILIDKKLYK  229

Query  68   S  68
             
Sbjct  230  G  230


>hypothetical protein [Caulobacter sp. CCH5-E12]
Sequence ID: WP_062100054.1 Length: 711 
Range 1: 63 to 94

Score:35.7 bits(106), Expect:5.3, 
Method:Composition-based stats., 
Identities:17/32(53%), Positives:21/32(65%), Gaps:0/32(0%)

Query  14  KKKYNIWMDIDGKERLLTEAYLREVPIAKKHH  45
           KKK NIWM +DG+ RLL  AYL E  + +  H
Sbjct  63  KKKENIWMALDGRRRLLAFAYLLENGLIQNDH  94


>hypothetical protein [Caulobacter sp. CCH9-E1]
Sequence ID: WP_066730265.1 Length: 721 
Range 1: 63 to 94

Score:35.4 bits(105), Expect:5.7, 
Method:Composition-based stats., 
Identities:17/32(53%), Positives:21/32(65%), Gaps:0/32(0%)

Query  14  KKKYNIWMDIDGKERLLTEAYLREVPIAKKHH  45
           KKK NIWM +DG+ RLL  AYL E  + +  H
Sbjct  63  KKKENIWMALDGRRRLLAFAYLLENGLIQNDH  94


>rNA polymerase sigma factor [Clostridium sp. CAG:1000]
Sequence ID: CCX35491.1 Length: 226 
Range 1: 27 to 93

Score:35.4 bits(105), Expect:5.9, 
Method:Compositional matrix adjust., 
Identities:20/68(29%), Positives:40/68(58%), Gaps:1/68(1%)

Query  4   PFEKNIMKHIKKKYNIWMDIDGKERLLTEAYLREVPIAKKHHTSLYNLMEGIKIGVVFSN  63
           P++KNI + + +K N+  D+D + +L+       V +AKK+  ++Y+L + + IG +   
Sbjct  27  PLKKNIEEDLVRKSNLG-DLDARNKLIEHNLRLVVFLAKKYDNTMYDLEDLVSIGTIGLI  85

Query  64  KQYKSVKF  71
           K  K+ K+
Sbjct  86  KGIKTYKL  93


		
