# Supplementary material for: Influence of Non-canonical DNA Bases on the Genomic Diversity of Tevenvirinae
Source: Front Microbiol. 2021 Apr 6;12:632686. doi: 10.3389/fmicb.2021.632686 (PMC8056088; doi:10.3389/fmicb.2021.632686)
Supplement: Supplementary Data Sheet 2 — The results of the BLAST-assisted (“txt” files) and HMMER-assisted (“xlsx” files) searches for GSC homologs. The clusters containing homologs of proteins from other organisms are listed. [file Data_Sheet_2.ZIP › Data sheet 2/Group V/47773.xlsx]

## Sheet: Лист1
	ID	Title	E-value	Ind. E-value	Bitscore	Aligned Positions
1	YP_009609556.1	hypothetical protein [Serratia phage CHI14]ARW57654.1 hypothetical protein [Serratia	6.4e-35	6.9e-35	129.6	66
2	XP_009975469.1	PREDICTED: uncharacterized protein C12orf45 homolog, partial [Tauraco erythrolophus]	0.0000011	8100	7.6	16
