# Supplementary material for: Influence of Non-canonical DNA Bases on the Genomic Diversity of Tevenvirinae
Source: Front Microbiol. 2021 Apr 6;12:632686. doi: 10.3389/fmicb.2021.632686 (PMC8056088; doi:10.3389/fmicb.2021.632686)
Supplement: Supplementary Data Sheet 2 — The results of the BLAST-assisted (“txt” files) and HMMER-assisted (“xlsx” files) searches for GSC homologs. The clusters containing homologs of proteins from other organisms are listed. [file Data_Sheet_2.ZIP › Data sheet 2/Group V/47806.txt]

RID: 6HYJRBTF01R	
Job Title:Protein Sequence				
Program: BLASTP 
Query: None ID: lcl|Query_94217(amino acid) Length: 47
Database: nr All non-redundant GenBank CDS translations+PDB+SwissProt+PIR+PRF excluding environmental samples from WGS projects
	
Sequences producing significant alignments:
                                                                  Max    Total Query   E   Per.                  
Description                                                       Score  Score cover Value Ident  Accession        
hypothetical protein PM2_284 [Pectobacterium bacteriophage PM2]   104    104   100%  1e-28 100.00 YP_009211705.1   
hypothetical protein [Aeromonas phage 60AhydR15PP]                54.1   54.1  85%   2e-08 60.00  AWH15682.1       
putative phage protein [Aeromonas phage Aes508]                   53.5   53.5  85%   3e-08 60.00  YP_007010696.1   
unnamed protein product [Aeromonas phage phiAS4]                  52.9   52.9  85%   4e-08 60.00  YP_003969024.1   
putative phage protein [Aeromonas phage Aes012]                   52.6   52.6  85%   5e-08 57.50  YP_007677722.1   
hypothetical protein [Aeromonas phage 50AhydR13PP]                48.0   48.0  70%   4e-06 63.64  AWH14860.1       
hypothetical protein G53_00150 [Escherichia phage vB_EcoM_G53]    40.0   40.0  85%   0.007 47.62  QBO65289.1       
hypothetical protein WFbE185_00152 [Escherichia phage...          40.0   40.0  85%   0.007 47.62  QBQ77655.1       
hypothetical protein [Escherichia phage ST0]                      40.0   40.0  85%   0.008 47.62  YP_009608521.1   
hypothetical protein ECTP3_00256 [Escherichia coli O157 typing... 40.0   40.0  85%   0.008 47.62  YP_009592815.1   
hypothetical protein [Enterobacteria phage vB_EcoM_IME341]        37.7   37.7  85%   0.051 52.38  AWD91942.1       

Alignments:
>hypothetical protein PM2_284 [Pectobacterium bacteriophage PM2]
Sequence ID: YP_009211705.1 Length: 47 
>hypothetical protein PM2_284 [Pectobacterium bacteriophage PM2]
Sequence ID: AHY25246.1 Length: 47  
Range 1: 1 to 47

Score:104 bits(341), Expect:1e-28, 
Method:Compositional matrix adjust., 
Identities:47/47(100%), Positives:47/47(100%), Gaps:0/47(0%)

Query  1   MFFDAASDTYIHVWGVETATPVVKMNIKDTKRQKKLTGKKQRHSLNL  47
           MFFDAASDTYIHVWGVETATPVVKMNIKDTKRQKKLTGKKQRHSLNL
Sbjct  1   MFFDAASDTYIHVWGVETATPVVKMNIKDTKRQKKLTGKKQRHSLNL  47


>hypothetical protein [Aeromonas phage 60AhydR15PP]
Sequence ID: AWH15682.1 Length: 71 
Range 1: 16 to 55

Score:54.1 bits(169), Expect:2e-08, 
Method:Compositional matrix adjust., 
Identities:24/40(60%), Positives:30/40(75%), Gaps:0/40(0%)

Query  1   MFFDAASDTYIHVWGVETATPVVKMNIKDTKRQKKLTGKK  40
           MFF    DT+I+V+GVET +P V MNIK TK+ K+L GKK
Sbjct  16  MFFSTYLDTFINVYGVETDSPSVFMNIKGTKKAKRLGGKK  55


>putative phage protein [Aeromonas phage Aes508]
Sequence ID: YP_007010696.1 Length: 71 
>hypothetical protein [Aeromonas phage AS-gz]
Sequence ID: YP_009613092.1 Length: 71 >hypothetical protein PHG25p005nc [Aeromonas virus 25]
Sequence ID: YP_656236.1 Length: 71 >hypothetical protein [Aeromonas phage Aes516]
Sequence ID: AFN69960.1 Length: 71 >hypothetical protein PHG25p005nc [Aeromonas virus 25]
Sequence ID: ABF72564.1 Length: 71 >putative phage protein [Aeromonas phage Aes508]
Sequence ID: AFQ97089.1 Length: 71 >hypothetical protein [Aeromonas phage AS-gz]
Sequence ID: ASU00641.1 Length: 71  
Range 1: 16 to 55

Score:53.5 bits(167), Expect:3e-08, 
Method:Compositional matrix adjust., 
Identities:24/40(60%), Positives:30/40(75%), Gaps:0/40(0%)

Query  1   MFFDAASDTYIHVWGVETATPVVKMNIKDTKRQKKLTGKK  40
           MFF    DT+I+V+GVET +P V MNIK TK+ K+L GKK
Sbjct  16  MFFSPYLDTFINVYGVETDSPSVFMNIKGTKKAKRLGGKK  55


>unnamed protein product [Aeromonas phage phiAS4]
Sequence ID: YP_003969024.1 Length: 71 
>hypothetical protein phiAS4_ORF0006 [Aeromonas phage phiAS4]
Sequence ID: ADM79578.1 Length: 71  
Range 1: 16 to 55

Score:52.9 bits(165), Expect:4e-08, 
Method:Compositional matrix adjust., 
Identities:24/40(60%), Positives:29/40(72%), Gaps:0/40(0%)

Query  1   MFFDAASDTYIHVWGVETATPVVKMNIKDTKRQKKLTGKK  40
           MFF    DT+I V+GVET +P V MNIK TK+ K+L GKK
Sbjct  16  MFFSPYLDTFISVYGVETDSPSVFMNIKGTKKAKRLGGKK  55


>putative phage protein [Aeromonas phage Aes012]
Sequence ID: YP_007677722.1 Length: 71 
>putative phage protein [Aeromonas phage Aes012]
Sequence ID: AFN69635.1 Length: 71  
Range 1: 16 to 55

Score:52.6 bits(164), Expect:5e-08, 
Method:Compositional matrix adjust., 
Identities:23/40(58%), Positives:30/40(75%), Gaps:0/40(0%)

Query  1   MFFDAASDTYIHVWGVETATPVVKMNIKDTKRQKKLTGKK  40
           MFF    DT+++V+GVET +P V MNIK TK+ K+L GKK
Sbjct  16  MFFSPYLDTFVNVYGVETDSPSVFMNIKGTKKAKRLGGKK  55


>hypothetical protein [Aeromonas phage 50AhydR13PP]
Sequence ID: AWH14860.1 Length: 58 
Range 1: 10 to 42

Score:48.0 bits(148), Expect:4e-06, 
Method:Compositional matrix adjust., 
Identities:21/33(64%), Positives:26/33(78%), Gaps:0/33(0%)

Query  8   DTYIHVWGVETATPVVKMNIKDTKRQKKLTGKK  40
           DT+I V+GVET +P V MNIK TK+ K+L GKK
Sbjct  10  DTFISVYGVETDSPSVFMNIKGTKKAKRLGGKK  42


>hypothetical protein G53_00150 [Escherichia phage vB_EcoM_G53]
Sequence ID: QBO65289.1 Length: 87 
>hypothetical protein [Escherichia phage FP43]
Sequence ID: QGT55172.1 Length: 87  
Range 1: 31 to 72

Score:40.0 bits(121), Expect:0.007, 
Method:Compositional matrix adjust., 
Identities:20/42(48%), Positives:26/42(61%), Gaps:2/42(4%)

Query  1   MFFDAASDTYIHVWGVETATPVVKMNIKD--TKRQKKLTGKK  40
           MF+D    TY+HVWGV+    VVK N K+   + Q K+T KK
Sbjct  31  MFYDRNIGTYVHVWGVKDGNVVVKKNSKEGNGRGQVKITSKK  72


>hypothetical protein WFbE185_00152 [Escherichia phage vB_EcoM_WFbE185]
Sequence ID: QBQ77655.1 Length: 87 
>hypothetical protein JK45_00150 [Shigella phage JK45]
Sequence ID: QEG06539.1 Length: 87  
Range 1: 31 to 72

Score:40.0 bits(121), Expect:0.007, 
Method:Compositional matrix adjust., 
Identities:20/42(48%), Positives:26/42(61%), Gaps:2/42(4%)

Query  1   MFFDAASDTYIHVWGVETATPVVKMNIKD--TKRQKKLTGKK  40
           MF+D    TY+HVWGV+    VVK N K+   + Q K+T KK
Sbjct  31  MFYDRNIGTYVHVWGVKDGNVVVKKNSKEGNGRGQVKITSKK  72


>hypothetical protein [Escherichia phage ST0]
Sequence ID: YP_009608521.1 Length: 87 
>hypothetical protein [Escherichia phage ST0]
Sequence ID: ASD53943.1 Length: 87  
Range 1: 31 to 72

Score:40.0 bits(121), Expect:0.008, 
Method:Compositional matrix adjust., 
Identities:20/42(48%), Positives:26/42(61%), Gaps:2/42(4%)

Query  1   MFFDAASDTYIHVWGVETATPVVKMNIKD--TKRQKKLTGKK  40
           MF+D    TY+HVWGV+    VVK N K+   + Q K+T KK
Sbjct  31  MFYDRNIGTYVHVWGVKDGNVVVKKNSKEGNGRGQVKITSKK  72


>hypothetical protein ECTP3_00256 [Escherichia coli O157 typing phage 3]
Sequence ID: YP_009592815.1 Length: 87 
>hypothetical protein ECTP6_01024 [Escherichia coli O157 typing phage 6]
Sequence ID: YP_009593141.1 Length: 87 >hypothetical protein ECTP3_00256 [Escherichia coli O157 typing phage 3]
Sequence ID: AKE45136.1 Length: 87 >hypothetical protein ECTP6_01024 [Escherichia coli O157 typing phage 6]
Sequence ID: AKE45891.1 Length: 87  
Range 1: 31 to 72

Score:40.0 bits(121), Expect:0.008, 
Method:Compositional matrix adjust., 
Identities:20/42(48%), Positives:26/42(61%), Gaps:2/42(4%)

Query  1   MFFDAASDTYIHVWGVETATPVVKMNIKD--TKRQKKLTGKK  40
           MF+D    TY+HVWGV+    VVK N K+   + Q K+T KK
Sbjct  31  MFYDRNIGTYVHVWGVKDGNVVVKKNSKEGNGRGQVKITSKK  72


>hypothetical protein [Enterobacteria phage vB_EcoM_IME341]
Sequence ID: AWD91942.1 Length: 73 
>hypothetical protein [Escherichia phage AnYang]
Sequence ID: QAU03701.1 Length: 73  
Range 1: 19 to 60

Score:37.7 bits(113), Expect:0.051, 
Method:Compositional matrix adjust., 
Identities:22/42(52%), Positives:29/42(69%), Gaps:2/42(4%)

Query  1   MFFDAASDTYIHVWGVETATPVVKMNIK--DTKRQKKLTGKK  40
           MFFD   DTYIHVWGV++   VVK N+K  + + Q K++ KK
Sbjct  19  MFFDCDLDTYIHVWGVKSDKVVVKKNLKTGNGRGQAKISSKK  60


		
