# Supplementary material for: Influence of Non-canonical DNA Bases on the Genomic Diversity of Tevenvirinae
Source: Front Microbiol. 2021 Apr 6;12:632686. doi: 10.3389/fmicb.2021.632686 (PMC8056088; doi:10.3389/fmicb.2021.632686)
Supplement: Supplementary Data Sheet 2 — The results of the BLAST-assisted (“txt” files) and HMMER-assisted (“xlsx” files) searches for GSC homologs. The clusters containing homologs of proteins from other organisms are listed. [file Data_Sheet_2.ZIP › Data sheet 2/Group V/47806.xlsx]

## Sheet: Лист1
	ID	Title	E-value	Ind. E-value	Bitscore	Aligned Positions
1	YP_009211705.1	hypothetical protein PM2_284 [Pectobacterium bacteriophage PM2]AHY25246.1 hypothetic	1.6e-36	1.8e-36	134.3	48
2	AWH14860.1	hypothetical protein [Aeromonas phage 50AhydR13PP]	7e-09	9.1e-9	45.6	35
3	AWD91942.1	hypothetical protein [Enterobacteria phage vB_EcoM_IME341]QAU03701.1 hypothetical pr	9.4e-8	1.5e-7	41.8	43
4	QBQ77655.1	hypothetical protein WFbE185_00152 [Escherichia phage vB_EcoM_WFbE185]QEG06539.1 hyp	0.000031	0.000044	33.8	43
