# Supplementary material for: Influence of Non-canonical DNA Bases on the Genomic Diversity of Tevenvirinae
Source: Front Microbiol. 2021 Apr 6;12:632686. doi: 10.3389/fmicb.2021.632686 (PMC8056088; doi:10.3389/fmicb.2021.632686)
Supplement: Supplementary Data Sheet 2 — The results of the BLAST-assisted (“txt” files) and HMMER-assisted (“xlsx” files) searches for GSC homologs. The clusters containing homologs of proteins from other organisms are listed. [file Data_Sheet_2.ZIP › Data sheet 2/Group V/47808.txt]

RID: 6HW40ND1014	
Job Title:Protein Sequence				
Program: BLASTP 
Query: None ID: lcl|Query_73508(amino acid) Length: 57
Database: nr All non-redundant GenBank CDS translations+PDB+SwissProt+PIR+PRF excluding environmental samples from WGS projects
	
Sequences producing significant alignments:
                                                                  Max    Total Query   E   Per.                  
Description                                                       Score  Score cover Value Ident  Accession        
hypothetical protein PM2_286 [Pectobacterium bacteriophage PM2]   112    112   100%  1e-31 100.00 YP_009211707.1   
hypothetical protein [Serratia phage X20]                         51.2   51.2  100%  2e-07 45.61  ARW58243.1       
hypothetical protein [Klebsiella phage vB_Kpn_P545]               43.0   43.0  100%  5e-04 40.35  QGZ15069.1       
hypothetical protein CPTPhageEI1_286 [Klebsiella phage EI]        42.4   42.4  100%  8e-04 38.60  QEM42491.1       
hypothetical protein CPT_Marfa_280 [Klebsiella phage Marfa]       42.1   42.1  100%  0.001 38.60  QDB71925.1       
hypothetical protein CPT_CIP9_094 [Enterobacter phage...          40.3   40.3  100%  0.006 33.33  QHS01630.1       
hypothetical protein [Edwardsiella phage PEi20]                   39.2   39.2  89%   0.013 33.33  YP_009190449.1   
hypothetical protein [Edwardsiella phage PEi26]                   39.2   39.2  89%   0.014 33.33  BAQ23241.1       
hypothetical protein Shfl2p268 [Shigella phage Shfl2]             38.0   38.0  100%  0.039 42.11  YP_004415155.1   
Hypothetical protein [Escherichia phage EcS1]                     37.4   37.4  77%   0.058 43.18  BBC78337.1       
hypothetical protein [Enterobacteria phage vB_EcoM_IME341]        37.1   37.1  100%  0.092 40.35  AWD91939.1       
twin-arginine translocase subunit TatC [Proteobacteria bacterium] 35.7   35.7  54%   2.4   51.61  NBX68442.1       
hypothetical protein dhaeg_269 [Escherichia phage dhaeg]          32.7   32.7  100%  5.1   35.09  QHR70813.1       
hypothetical protein [Klebsiella phage KP1]                       32.4   32.4  100%  7.7   32.76  AUV57615.1       

Alignments:
>hypothetical protein PM2_286 [Pectobacterium bacteriophage PM2]
Sequence ID: YP_009211707.1 Length: 57 
>hypothetical protein PM2_286 [Pectobacterium bacteriophage PM2]
Sequence ID: AHY25248.1 Length: 57  
Range 1: 1 to 57

Score:112 bits(369), Expect:1e-31, 
Method:Compositional matrix adjust., 
Identities:57/57(100%), Positives:57/57(100%), Gaps:0/57(0%)

Query  1   MKSFFAMGYLFCLALIFNMAILLFLGAPINSFVIAVGFLAICFVMIERLFILCGVIQ  57
           MKSFFAMGYLFCLALIFNMAILLFLGAPINSFVIAVGFLAICFVMIERLFILCGVIQ
Sbjct  1   MKSFFAMGYLFCLALIFNMAILLFLGAPINSFVIAVGFLAICFVMIERLFILCGVIQ  57


>hypothetical protein [Serratia phage X20]
Sequence ID: ARW58243.1 Length: 57 
Range 1: 1 to 57

Score:51.2 bits(159), Expect:2e-07, 
Method:Compositional matrix adjust., 
Identities:26/57(46%), Positives:37/57(64%), Gaps:0/57(0%)

Query  1   MKSFFAMGYLFCLALIFNMAILLFLGAPINSFVIAVGFLAICFVMIERLFILCGVIQ  57
           M+ FFAM YLF L ++     +LFLGAP+N  V  + F+ +  +  ERL +LCGVI+
Sbjct  1   MREFFAMAYLFVLGIVTVAGAFLFLGAPLNEEVALIPFIGVFVLAFERLCVLCGVIK  57


>hypothetical protein [Klebsiella phage vB_Kpn_P545]
Sequence ID: QGZ15069.1 Length: 61 
Range 1: 5 to 61

Score:43.0 bits(131), Expect:5e-04, 
Method:Compositional matrix adjust., 
Identities:23/57(40%), Positives:37/57(64%), Gaps:0/57(0%)

Query  1   MKSFFAMGYLFCLALIFNMAILLFLGAPINSFVIAVGFLAICFVMIERLFILCGVIQ  57
           MK FFAMGYL  LAL+      + LG P+ S +I++ ++++ F+  ER+  +CGV +
Sbjct  5   MKMFFAMGYLVVLALMICAGTYVALGLPVTSKLISLVLFSVGFICFERISKMCGVYK  61


>hypothetical protein CPTPhageEI1_286 [Klebsiella phage EI]
Sequence ID: QEM42491.1 Length: 61 
>hypothetical protein AmPhEK29_0146 [Klebsiella phage AmPh_EK29]
Sequence ID: QFR57083.1 Length: 61  
Range 1: 5 to 61

Score:42.4 bits(129), Expect:8e-04, 
Method:Compositional matrix adjust., 
Identities:22/57(39%), Positives:38/57(66%), Gaps:0/57(0%)

Query  1   MKSFFAMGYLFCLALIFNMAILLFLGAPINSFVIAVGFLAICFVMIERLFILCGVIQ  57
           MK +FAMGYL+ LAL+      + LG P+ S +I++ ++++ F+  ER+  +CGV +
Sbjct  5   MKMLFAMGYLLVLALMICAGTYVTLGLPVTSKLISLMLFSVGFICFERISKMCGVYK  61


>hypothetical protein CPT_Marfa_280 [Klebsiella phage Marfa]
Sequence ID: QDB71925.1 Length: 61 
Range 1: 5 to 61

Score:42.1 bits(128), Expect:0.001, 
Method:Compositional matrix adjust., 
Identities:22/57(39%), Positives:37/57(64%), Gaps:0/57(0%)

Query  1   MKSFFAMGYLFCLALIFNMAILLFLGAPINSFVIAVGFLAICFVMIERLFILCGVIQ  57
           MK +FAMGYL  LAL+      + LG P+ S +I++ ++++ F+  ER+  +CGV +
Sbjct  5   MKMLFAMGYLVALALMICAGTYVTLGLPVTSKLISLVLFSVGFICFERISKMCGVYK  61


>hypothetical protein CPT_CIP9_094 [Enterobacter phage vB_EclM_CIP9]
Sequence ID: QHS01630.1 Length: 57 
Range 1: 1 to 57

Score:40.3 bits(122), Expect:0.006, 
Method:Compositional matrix adjust., 
Identities:19/57(33%), Positives:37/57(64%), Gaps:0/57(0%)

Query  1   MKSFFAMGYLFCLALIFNMAILLFLGAPINSFVIAVGFLAICFVMIERLFILCGVIQ  57
           M ++  M YL+ + ++F +  +LFLGAP+   ++ +   ++  + +ERL ILCGV++
Sbjct  1   MDALRCMAYLYLIGMMFVVGTFLFLGAPLTPGIVGMVAYSVAILALERLAILCGVLK  57


>hypothetical protein [Edwardsiella phage PEi20]
Sequence ID: YP_009190449.1 Length: 51 
>hypothetical protein [Edwardsiella phage PEi20]
Sequence ID: BAQ22941.1 Length: 51  
Range 1: 1 to 51

Score:39.2 bits(118), Expect:0.013, 
Method:Compositional matrix adjust., 
Identities:17/51(33%), Positives:32/51(62%), Gaps:0/51(0%)

Query  7   MGYLFCLALIFNMAILLFLGAPINSFVIAVGFLAICFVMIERLFILCGVIQ  57
           M YL+ + ++F    +LFLG P+   ++ +    + ++ +ER+ ILCGVI+
Sbjct  1   MAYLYLIGIMFVAGTFLFLGLPVTPEIVGLTAYGVALIALERVAILCGVIK  51


>hypothetical protein [Edwardsiella phage PEi26]
Sequence ID: BAQ23241.1 Length: 57 
Range 1: 7 to 57

Score:39.2 bits(118), Expect:0.014, 
Method:Compositional matrix adjust., 
Identities:17/51(33%), Positives:32/51(62%), Gaps:0/51(0%)

Query  7   MGYLFCLALIFNMAILLFLGAPINSFVIAVGFLAICFVMIERLFILCGVIQ  57
           M YL+ +  +F +  +LFLG P+   ++ +    + ++ +ER+ ILCGVI+
Sbjct  7   MAYLYLIGTMFVVGTFLFLGLPVTPEIVGLTAYGVALIALERVAILCGVIK  57


>hypothetical protein Shfl2p268 [Shigella phage Shfl2]
Sequence ID: YP_004415155.1 Length: 57 
>hypothetical protein [Escherichia phage ime09]
Sequence ID: YP_007004638.1 Length: 57 >hypothetical protein Sf24_gp113 [Shigella phage Sf24]
Sequence ID: YP_009619193.1 Length: 57 >hypothetical protein Shfl2p268 [Shigella phage Shfl2]
Sequence ID: AEA73216.1 Length: 57 >hypothetical protein [Escherichia phage ime09]
Sequence ID: AEK12517.1 Length: 57 >hypothetical protein Sf24_gp113 [Shigella phage Sf24]
Sequence ID: AUV63122.1 Length: 57  
Range 1: 1 to 57

Score:38.0 bits(114), Expect:0.039, 
Method:Compositional matrix adjust., 
Identities:24/57(42%), Positives:33/57(57%), Gaps:0/57(0%)

Query  1   MKSFFAMGYLFCLALIFNMAILLFLGAPINSFVIAVGFLAICFVMIERLFILCGVIQ  57
           MK++F MGYL+ LAL     I+  LG P+N  V  V  +   F+  ERL  +CGV +
Sbjct  1   MKALFVMGYLLVLALFTLTGIFTALGLPLNDNVAVVMCVGGGFICFERLCKMCGVYE  57


>Hypothetical protein [Escherichia phage EcS1]
Sequence ID: BBC78337.1 Length: 47 
Range 1: 3 to 46

Score:37.4 bits(112), Expect:0.058, 
Method:Compositional matrix adjust., 
Identities:19/44(43%), Positives:30/44(68%), Gaps:0/44(0%)

Query  14  ALIFNMAILLFLGAPINSFVIAVGFLAICFVMIERLFILCGVIQ  57
           A++  M  +L+ G P+ S V+AV  +++ F+  ERL ILCGVI+
Sbjct  3   AVMTCMGTFLWAGLPVTSTVVAVICFSVAFIGFERLAILCGVIK  46


>hypothetical protein [Enterobacteria phage vB_EcoM_IME341]
Sequence ID: AWD91939.1 Length: 57 
Range 1: 1 to 57

Score:37.1 bits(111), Expect:0.092, 
Method:Compositional matrix adjust., 
Identities:23/57(40%), Positives:33/57(57%), Gaps:0/57(0%)

Query  1   MKSFFAMGYLFCLALIFNMAILLFLGAPINSFVIAVGFLAICFVMIERLFILCGVIQ  57
           MK++F MGYL+ LAL      ++ LG P+N  V  V  +   F+  ERL  +CGV +
Sbjct  1   MKALFVMGYLLVLALFTVTGAFMALGLPLNDNVAVVMCVGGGFICFERLCKMCGVYE  57


>twin-arginine translocase subunit TatC [Proteobacteria bacterium]
Sequence ID: NBX68442.1 Length: 256 
>twin-arginine translocase subunit TatC [bacterium]
Sequence ID: NBY20394.1 Length: 256  
Range 1: 36 to 66

Score:35.7 bits(106), Expect:2.4, 
Method:Compositional matrix adjust., 
Identities:16/31(52%), Positives:23/31(74%), Gaps:0/31(0%)

Query  1   MKSFFAMGYLFCLALIFNMAILLFLGAPINS  31
           +KSF+A+G +FC+   FN +I+ FL API S
Sbjct  36  VKSFLALGMVFCVTYYFNESIIRFLEAPILS  66


>hypothetical protein dhaeg_269 [Escherichia phage dhaeg]
Sequence ID: QHR70813.1 Length: 57 
Range 1: 1 to 57

Score:32.7 bits(96), Expect:5.1, 
Method:Compositional matrix adjust., 
Identities:20/57(35%), Positives:32/57(56%), Gaps:0/57(0%)

Query  1   MKSFFAMGYLFCLALIFNMAILLFLGAPINSFVIAVGFLAICFVMIERLFILCGVIQ  57
           M++FF MGYLF LAL+     ++ +G P N  V  +  L   ++  E L  +CG+ +
Sbjct  1   MRTFFVMGYLFVLALLVVTGAFMAFGMPFNDKVAVMMCLCGGYICFECLCKMCGIYE  57


>hypothetical protein [Klebsiella phage KP1]
Sequence ID: AUV57615.1 Length: 57 
>hypothetical protein KPN6_96 [Klebsiella phage KPN6]
Sequence ID: QEG11825.1 Length: 57 >hypothetical protein JIPhKp122_0265 [Klebsiella phage JIPh_Kp122]
Sequence ID: QGF21678.1 Length: 57  
Range 1: 1 to 57

Score:32.4 bits(95), Expect:7.7, 
Method:Compositional matrix adjust., 
Identities:19/58(33%), Positives:34/58(58%), Gaps:2/58(3%)

Query  1   MKSFFAMGYLFCLALIFNMAILLFLG-APINSFVIAVGFLAICFVMIERLFILCGVIQ  57
           M++FF MGY+F +AL+     +++ G  P    + ++ F A  F+M ER+  + GV +
Sbjct  1   MRTFFVMGYVFLMALMICSGTFMWYGLVPTTKVIGSIAFTA-AFIMFERICKIVGVYK  57


		
