# Supplementary material for: Influence of Non-canonical DNA Bases on the Genomic Diversity of Tevenvirinae
Source: Front Microbiol. 2021 Apr 6;12:632686. doi: 10.3389/fmicb.2021.632686 (PMC8056088; doi:10.3389/fmicb.2021.632686)
Supplement: Supplementary Data Sheet 2 — The results of the BLAST-assisted (“txt” files) and HMMER-assisted (“xlsx” files) searches for GSC homologs. The clusters containing homologs of proteins from other organisms are listed. [file Data_Sheet_2.ZIP › Data sheet 2/Group V/47808.xlsx]

## Sheet: Лист1
	ID	Title	E-value	Ind. E-value	Bitscore	Aligned Positions
1	YP_009211707.1	hypothetical protein PM2_286 [Pectobacterium bacteriophage PM2]AHY25248.1 hypothetic	5.8e-31	6.3e-31	116.9	58
2	ARW58243.1	hypothetical protein [Serratia phage X20]	1e-30	1.1e-30	116.1	58
3	YP_009190449.1	hypothetical protein [Edwardsiella phage PEi20]BAQ22941.1 hypothetical protein [Edwa	5.9e-11	6.4e-11	52.8	52
4	QEM42491.1	hypothetical protein CPTPhageEI1_286 [Klebsiella phage EI]QFR57083.1 hypothetical pr	7.5e-9	8.4e-9	46	58
5	QEG05300.1	hypothetical protein JK23_00261 [Shigella phage JK23]	1e-07	1.1e-7	42.5	56
6	BBC78337.1	Hypothetical protein [Escherichia phage EcS1]	1.1e-7	1.1e-7	42.4	45
7	YP_009205957.1	hypothetical protein VR5_263 [Escherichia phage vb_EcoM-VR5]AIZ02050.1 hypothetical	0.000017	0.000019	35.3	60
