# Supplementary material for: Influence of Non-canonical DNA Bases on the Genomic Diversity of Tevenvirinae
Source: Front Microbiol. 2021 Apr 6;12:632686. doi: 10.3389/fmicb.2021.632686 (PMC8056088; doi:10.3389/fmicb.2021.632686)
Supplement: Supplementary Data Sheet 2 — The results of the BLAST-assisted (“txt” files) and HMMER-assisted (“xlsx” files) searches for GSC homologs. The clusters containing homologs of proteins from other organisms are listed. [file Data_Sheet_2.ZIP › Data sheet 2/Group XIII/110.txt]

RID: 6MTRGP9S014	
Job Title:Protein Sequence				
Program: BLASTP 
Query: None ID: lcl|Query_68048(amino acid) Length: 239
Database: nr All non-redundant GenBank CDS translations+PDB+SwissProt+PIR+PRF excluding environmental samples from WGS projects
	
Sequences producing significant alignments:

Sequences  with  E-value BETTER than threshold
                                                                  Max    Total Query    E    Per.                  
Description                                                       Score  Score cover Value  Ident  Accession        

hypothetical protein Acj133p109 [Acinetobacter virus 133]         371    371   100%  6e-127 100.00 YP_004300690.1   
hypothetical protein ZZ1p0125 [Acinetobacter phage ZZ1]           294    294   94%   3e-97  32.48  YP_006488821.1   
hypothetical protein Ac3_122 [Acinetobacter phage...              285    285   93%   2e-93  40.53  AXF40691.1       
hypothetical protein Berthold_122 [Acinetobacter phage...         282    282   93%   1e-92  40.09  QGZ15463.1       
hypothetical protein Stupor_119 [Acinetobacter phage...           282    282   93%   2e-92  39.65  QGT54132.1       
hypothetical protein Kimel_122 [Acinetobacter phage...            282    282   93%   2e-92  40.09  QHB48277.1       
hypothetical protein AM101_119 [Acinetobacter phage AM101]        281    281   93%   4e-92  40.09  AWY10311.1       
hypothetical protein Konradin_120 [Acinetobacter phage...         281    281   93%   5e-92  40.09  QGT53883.1       
hypothetical protein KARL1_160 [Acinetobacter phage KARL-1]       278    278   93%   1e-90  39.65  AXY82779.1       
hypothetical protein Apostate_117 [Acinetobacter phage...         274    274   93%   3e-89  39.65  QGZ15708.1       
hypothetical protein vBAbaMPhT2_217 [Acinetobacter phage...       231    231   93%   1e-72  36.00  QHJ75820.1       
hypothetical protein [Acinetobacter phage AbTZA1]                 228    228   93%   2e-71  36.00  AZU98592.1       
hypothetical protein Lazarus_120 [Acinetobacter phage...          228    228   93%   2e-71  35.56  QHJ74056.1       
hypothetical protein Acj9p124 [Acinetobacter phage Acj9]          209    209   91%   3e-64  30.49  YP_004010261.1   
hypothetical protein Acj61p125 [Acinetobacter phage Acj61]        181    181   63%   5e-54  34.19  YP_004009742.1   
hypothetical protein Ac42p122 [Acinetobacter phage Ac42]          162    162   64%   9e-47  37.18  YP_004009484.1   
hypothetical protein AB9_135 [Acinetobacter phage vB_AbaM_B9]     56.5   56.5  61%   3e-06  27.65  AWD93237.1       

Sequences with E-value WORSE than threshold


Alignments:
>hypothetical protein Acj133p109 [Acinetobacter virus 133]
Sequence ID: YP_004300690.1 Length: 239 
>hypothetical protein Acj133p109 [Acinetobacter virus 133]
Sequence ID: ADJ19424.1 Length: 239  
Range 1: 1 to 239

Score:371 bits(1229), Expect:6e-127, 
Method:Composition-based stats., 
Identities:239/239(100%), Positives:239/239(100%), Gaps:0/239(0%)

Query  1    MNNHTHECIIRGDTNDGDYIDTSFTFNPHEPDPILFEENKFFDGHPSVGTMEFLNTLGTT  60
            MNNHTHECIIRGDTNDGDYIDTSFTFNPHEPDPILFEENKFFDGHPSVGTMEFLNTLGTT
Sbjct  1    MNNHTHECIIRGDTNDGDYIDTSFTFNPHEPDPILFEENKFFDGHPSVGTMEFLNTLGTT  60

Query  61   LLFPREDYHNWSRQEYDNRKASNETITHVFSMLFGVDLNSEEFQSKFDDDFSKYEDIFDT  120
            LLFPREDYHNWSRQEYDNRKASNETITHVFSMLFGVDLNSEEFQSKFDDDFSKYEDIFDT
Sbjct  61   LLFPREDYHNWSRQEYDNRKASNETITHVFSMLFGVDLNSEEFQSKFDDDFSKYEDIFDT  120

Query  121  AYEEISELLPFGEFGIHTIDSIKVRPIPQVGHTIFGSPGYRKNNARVQKLNKADFAILMI  180
            AYEEISELLPFGEFGIHTIDSIKVRPIPQVGHTIFGSPGYRKNNARVQKLNKADFAILMI
Sbjct  121  AYEEISELLPFGEFGIHTIDSIKVRPIPQVGHTIFGSPGYRKNNARVQKLNKADFAILMI  180

Query  181  SHAGVKQVAFYDTSSIPFRVCSNLEKAEWKVTEITSITHVLQLGNVIWVANGFDMGALI  239
            SHAGVKQVAFYDTSSIPFRVCSNLEKAEWKVTEITSITHVLQLGNVIWVANGFDMGALI
Sbjct  181  SHAGVKQVAFYDTSSIPFRVCSNLEKAEWKVTEITSITHVLQLGNVIWVANGFDMGALI  239


>hypothetical protein ZZ1p0125 [Acinetobacter phage ZZ1]
Sequence ID: YP_006488821.1 Length: 237 
>hypothetical protein ZZ1p0125 [Acinetobacter phage ZZ1]
Sequence ID: AFL47459.1 Length: 237 >hypothetical protein Henu6_gp174 [Acinetobacter phage Henu6]
Sequence ID: QAU03977.1 Length: 237  
Range 1: 2 to 232

Score:294 bits(974), Expect:3e-97, 
Method:Composition-based stats., 
Identities:76/234(32%), Positives:110/234(47%), Gaps:10/234(4%)

Query  3    NHTHECIIRGDTNDGDYIDTSFTFNPHEPDPILFEENKFFDGHPSV---GTMEFLNTLGT  59
             HTHE +I GDTND DYI+T+  + P + +  +      F   P V      EF+  L  
Sbjct  2    KHTHEYLITGDTNDADYINTTIDYTPGDTEVFIKASEYSFANVPGVVDKTFEEFMAALIV  61

Query  60   TLLFPREDY-HNWSRQEYDNRKASNETITHVFSMLFGVDLNSEEFQSKFDDDFSKYEDIF  118
             L  P+ D  HNW R EYD+R  + +T+      L+G+DL S+E   ++ DD    E+I 
Sbjct  62   ALQMPKVDTLHNWGRDEYDDRDEAYKTVRWTALALYGIDLESDEAYEEYGDDI--LEEIR  119

Query  119  DTAYEEISELLPFGEFGIHTIDSIKVRPIPQVGHTIFGSPGYRKNNARVQKLNKADFAIL  178
            DT YE I++ +P+GEFGIHTI SI+ RP       +F  P Y          NK ++ + 
Sbjct  120  DTIYECIADNVPYGEFGIHTIISIESRP-KSSKTVLFKKPEYWDWQKFKDNHNKVEYVLQ  178

Query  179  MISHAGVKQVAFYDTSSIPFR---VCSNLEKAEWKVTEITSITHVLQLGNVIWV  229
              +     Q   Y       +   +  N  K EW  T   +I   +  G  I +
Sbjct  179  WPTRGSWHQRTVYQYRQCRIKNILLVWNSAKNEWHDTRFANIDVAVAAGASILI  232


>hypothetical protein Ac3_122 [Acinetobacter phage vB_ApiM_fHyAci03]
Sequence ID: AXF40691.1 Length: 232 
Range 1: 8 to 229

Score:285 bits(941), Expect:2e-93, 
Method:Composition-based stats., 
Identities:92/227(41%), Positives:130/227(57%), Gaps:8/227(3%)

Query  5    THECIIRGDTNDGDYIDTSFTFNPHEPDPILFEENKFFDGHPSVGTMEFLNTLGTTLLFP  64
            TH   I GD ND D I+     NP  P+ I FE N+ F G  +V  ME++N L ++L +P
Sbjct  8    THILKIEGDENDADMINIEHRINPEFPNRI-FEPNEVFKGSRAVNFMELINALASSLHLP  66

Query  65   REDYHNWSRQEYDNRKASNETITHVFSMLFGVDLNSEEFQSKFDDDFSKYEDIFDTAYEE  124
            R+  H WSR E+D+  A+ ET T VF  LFG+D N  EF  K  D+ + YE I+    E 
Sbjct  67   RKTTHTWSRSEFDDVSAAIETSTWVFITLFGIDPNGHEFIEKHGDEKA-YEAILRVK-EA  124

Query  125  ISELLPFGEFGIHTIDSIKVRPIPQVGHTIFGSPGYRKNNARVQKLNKADFAILMISH--  182
            + + LPFGEFGIHTIDSI +RPI     T++ +PGY +N    ++L +A  A+  +    
Sbjct  125  LDDNLPFGEFGIHTIDSITMRPITS-EETLYSNPGYWENQKIKKQLERATVAVHFMDEED  183

Query  183  AGVKQVAFYDTSSIPFRVCSNLEKAEWKVTEITSITHVLQL-GNVIW  228
            +   QVA YDT+  PF++  N EK EW+       ++  Q  G ++W
Sbjct  184  SSKDQVAVYDTTQKPFKM-WNPEKHEWEDNGYEYRSQFAQYGGKIVW  229


>hypothetical protein Berthold_122 [Acinetobacter phage vB_AbaP_Berthold]
Sequence ID: QGZ15463.1 Length: 232 
Range 1: 8 to 229

Score:282 bits(933), Expect:1e-92, 
Method:Composition-based stats., 
Identities:91/227(40%), Positives:130/227(57%), Gaps:8/227(3%)

Query  5    THECIIRGDTNDGDYIDTSFTFNPHEPDPILFEENKFFDGHPSVGTMEFLNTLGTTLLFP  64
            TH   I GD ND D I+     NP  P+ I FE N+ F G  +V  ME++N L ++L +P
Sbjct  8    THIIKIEGDENDADMINIEHRINPEFPNRI-FEPNEVFKGSRAVNFMELINALASSLHLP  66

Query  65   REDYHNWSRQEYDNRKASNETITHVFSMLFGVDLNSEEFQSKFDDDFSKYEDIFDTAYEE  124
            R+  H WSR E+D+  A+ ET T VF  LFG+D N  EF  K  D+ + YE I+    E 
Sbjct  67   RKTTHTWSRSEFDDVSAAIETSTWVFITLFGIDPNGHEFIEKHGDEKA-YEAILRVK-EA  124

Query  125  ISELLPFGEFGIHTIDSIKVRPIPQVGHTIFGSPGYRKNNARVQKLNKADFAILMISH--  182
            + + LPFGEFGIHTIDSI +RPI     T++ +PGY +N    ++L +A  A+  +    
Sbjct  125  LDDNLPFGEFGIHTIDSITMRPITS-EETLYSNPGYWENQKIKKQLERATVAVHFMDEED  183

Query  183  AGVKQVAFYDTSSIPFRVCSNLEKAEWKVTEITSITHVLQL-GNVIW  228
            +   QVA YDT+  PF++  N EK +W+       ++  Q  G ++W
Sbjct  184  SSKDQVAVYDTTQKPFKM-WNPEKHKWEDNGYEYRSQFAQYGGKIVW  229


>hypothetical protein Stupor_119 [Acinetobacter phage vB_AbaP_Stupor]
Sequence ID: QGT54132.1 Length: 232 
Range 1: 8 to 229

Score:282 bits(933), Expect:2e-92, 
Method:Composition-based stats., 
Identities:90/227(40%), Positives:130/227(57%), Gaps:8/227(3%)

Query  5    THECIIRGDTNDGDYIDTSFTFNPHEPDPILFEENKFFDGHPSVGTMEFLNTLGTTLLFP  64
            TH   I GD ND D I+     NP  P+ I FE N+ F G  +V  ME++N L ++L +P
Sbjct  8    THILKIEGDENDADMINIEHRINPEFPNRI-FEPNEVFKGSRAVNFMELINALASSLHLP  66

Query  65   REDYHNWSRQEYDNRKASNETITHVFSMLFGVDLNSEEFQSKFDDDFSKYEDIFDTAYEE  124
            R+  H W+R E+D+  A+ ET T VF  LFG+D N  EF  K  D+ + YE I+    E 
Sbjct  67   RKTTHTWTRSEFDDVSAAIETSTWVFITLFGIDPNGHEFIEKHGDEKA-YEAILRVK-EA  124

Query  125  ISELLPFGEFGIHTIDSIKVRPIPQVGHTIFGSPGYRKNNARVQKLNKADFAILMISH--  182
            + + LPFGEFGIHTIDSI +RPI     T++ +PGY +N    ++L +A  A+  +    
Sbjct  125  LDDNLPFGEFGIHTIDSITMRPITS-EETLYSNPGYWENQKIKKQLERATVAVHFMDEED  183

Query  183  AGVKQVAFYDTSSIPFRVCSNLEKAEWKVTEITSITHVLQL-GNVIW  228
            +   QVA YDT+  PF++  N EK +W+       ++  Q  G ++W
Sbjct  184  SSKDQVAVYDTTQKPFKM-WNPEKHKWEDNGYEYRSQFAQYGGKIVW  229


>hypothetical protein Kimel_122 [Acinetobacter phage vB_AbaP_Kimel]
Sequence ID: QHB48277.1 Length: 232 
Range 1: 8 to 229

Score:282 bits(933), Expect:2e-92, 
Method:Composition-based stats., 
Identities:91/227(40%), Positives:130/227(57%), Gaps:8/227(3%)

Query  5    THECIIRGDTNDGDYIDTSFTFNPHEPDPILFEENKFFDGHPSVGTMEFLNTLGTTLLFP  64
            TH   I GD ND D I+     NP  P+ I FE N+ F G  +V  ME++N L ++L +P
Sbjct  8    THIIKIEGDENDADMINIEHRINPEFPNRI-FEPNEVFKGSRAVNFMELINALASSLHLP  66

Query  65   REDYHNWSRQEYDNRKASNETITHVFSMLFGVDLNSEEFQSKFDDDFSKYEDIFDTAYEE  124
            R+  H WSR E+D+  A+ ET T VF  LFG+D N  EF  K  D+ + YE I+    E 
Sbjct  67   RKTTHTWSRSEFDDVSAAIETSTWVFIALFGIDPNGHEFIEKHGDEKA-YEAILRVK-EA  124

Query  125  ISELLPFGEFGIHTIDSIKVRPIPQVGHTIFGSPGYRKNNARVQKLNKADFAILMISH--  182
            + + LPFGEFGIHTIDSI +RPI     T++ +PGY +N    ++L +A  A+  +    
Sbjct  125  LDDNLPFGEFGIHTIDSITMRPITS-EETLYSNPGYWENQKIKKRLERATVAVHFMDEED  183

Query  183  AGVKQVAFYDTSSIPFRVCSNLEKAEWKVTEITSITHVLQL-GNVIW  228
            +   QVA YDT+  PF++  N EK +W+       ++  Q  G ++W
Sbjct  184  SSKDQVAVYDTTQKPFKM-WNPEKHKWEDNGYEYRSQFAQYGGKIVW  229


>hypothetical protein AM101_119 [Acinetobacter phage AM101]
Sequence ID: AWY10311.1 Length: 232 
Range 1: 8 to 229

Score:281 bits(929), Expect:4e-92, 
Method:Composition-based stats., 
Identities:91/227(40%), Positives:129/227(56%), Gaps:8/227(3%)

Query  5    THECIIRGDTNDGDYIDTSFTFNPHEPDPILFEENKFFDGHPSVGTMEFLNTLGTTLLFP  64
            TH   I GD ND D I+     NP  P+ I FE N+ F G  +V  ME++N L ++L +P
Sbjct  8    THILKIEGDENDADMINIEHRINPEFPNRI-FEPNEVFKGSRAVNFMELINALASSLHLP  66

Query  65   REDYHNWSRQEYDNRKASNETITHVFSMLFGVDLNSEEFQSKFDDDFSKYEDIFDTAYEE  124
            R+  H WSR E+D+  A+ ET T VF  LFG+D N  EF  K  D+ + YE I+    E 
Sbjct  67   RKTTHTWSRSEFDDVSAAIETSTWVFITLFGIDPNGHEFIEKHGDEKA-YEAILRVK-EA  124

Query  125  ISELLPFGEFGIHTIDSIKVRPIPQVGHTIFGSPGYRKNNARVQKLNKADFAILMISH--  182
            +   LPFGEFGIHTIDSI +RPI     T++ +PGY +N    ++L +A  A+  +    
Sbjct  125  LDVNLPFGEFGIHTIDSITMRPITS-EETLYSNPGYWENQKIKKQLERASVAVHFMDEED  183

Query  183  AGVKQVAFYDTSSIPFRVCSNLEKAEWKVTEITSITHVLQL-GNVIW  228
            +   QVA YDT+  PF++  N EK +W+       ++  Q  G ++W
Sbjct  184  SSKDQVAVYDTTQKPFKM-WNPEKHKWEDNGYEYRSQFAQYGGKIVW  229


>hypothetical protein Konradin_120 [Acinetobacter phage vB_AbaP_Konradin]
Sequence ID: QGT53883.1 Length: 232 
Range 1: 8 to 229

Score:281 bits(929), Expect:5e-92, 
Method:Composition-based stats., 
Identities:91/227(40%), Positives:130/227(57%), Gaps:8/227(3%)

Query  5    THECIIRGDTNDGDYIDTSFTFNPHEPDPILFEENKFFDGHPSVGTMEFLNTLGTTLLFP  64
            TH   I GD ND D I+     NP  P+ I FE N+ F G  +V  ME++N L ++L +P
Sbjct  8    THILKIEGDENDADMINIEHRINPEFPNRI-FEPNEVFKGSRAVNFMELINALASSLHLP  66

Query  65   REDYHNWSRQEYDNRKASNETITHVFSMLFGVDLNSEEFQSKFDDDFSKYEDIFDTAYEE  124
            R+  H WSR E+D+  A+ ET T VF  LFG+D N  EF  K  D+ + YE I+    E 
Sbjct  67   RKTTHTWSRSEFDDVDAAIETSTWVFITLFGIDPNGHEFIEKHGDEKA-YEAILRVK-EA  124

Query  125  ISELLPFGEFGIHTIDSIKVRPIPQVGHTIFGSPGYRKNNARVQKLNKADFAILMISH--  182
            + + LPFGEFGIHTIDSI +RPI     T++ +PGY +N    ++L +A  A+  +    
Sbjct  125  LDDNLPFGEFGIHTIDSITMRPI-SSEETLYSNPGYWENQEIKKRLKRATVAVHFMDEED  183

Query  183  AGVKQVAFYDTSSIPFRVCSNLEKAEWKVTEITSITHVLQL-GNVIW  228
            +   QVA YDT+  PF++  N EK +W+       ++  Q  G ++W
Sbjct  184  SSKDQVAVYDTTQKPFKM-WNPEKHDWEDNGYEYRSQFAQYGGKIVW  229


>hypothetical protein KARL1_160 [Acinetobacter phage KARL-1]
Sequence ID: AXY82779.1 Length: 232 
Range 1: 8 to 229

Score:278 bits(918), Expect:1e-90, 
Method:Composition-based stats., 
Identities:90/227(40%), Positives:131/227(57%), Gaps:8/227(3%)

Query  5    THECIIRGDTNDGDYIDTSFTFNPHEPDPILFEENKFFDGHPSVGTMEFLNTLGTTLLFP  64
            TH   I GD ND D I+     NP  P+ I FE N+ F G+ +V  ME++N L ++L +P
Sbjct  8    THILKIEGDENDADMINIEHRINPEFPNRI-FEPNEVFKGNRAVNFMELINALASSLHLP  66

Query  65   REDYHNWSRQEYDNRKASNETITHVFSMLFGVDLNSEEFQSKFDDDFSKYEDIFDTAYEE  124
            R+  H W+R E+D+  A+ ET T VF  LFG+D N  EF  K  D+ + YE I+    E 
Sbjct  67   RKTTHTWTRSEFDDVSAAIETSTWVFITLFGIDPNGHEFIEKHGDEKA-YEAILRVK-EA  124

Query  125  ISELLPFGEFGIHTIDSIKVRPIPQVGHTIFGSPGYRKNNARVQKLNKADFAILMISH--  182
            + + LPFGEFGIHTIDSI +RPI     T++ +PGY +N    ++L +A  A+  +    
Sbjct  125  LDDNLPFGEFGIHTIDSITMRPITS-EETLYSNPGYWENQEIKKRLKRATVAVHFMDEED  183

Query  183  AGVKQVAFYDTSSIPFRVCSNLEKAEWKVTEITSITHVLQL-GNVIW  228
            +   QVA YDT+  PF++  N EK +W+       ++  Q  G ++W
Sbjct  184  SSKDQVAVYDTTQKPFKM-WNPEKHDWEDNGYEYRSQFAQYGGKIVW  229


>hypothetical protein Apostate_117 [Acinetobacter phage vB_AbaP_Apostate]
Sequence ID: QGZ15708.1 Length: 232 
Range 1: 8 to 229

Score:274 bits(905), Expect:3e-89, 
Method:Composition-based stats., 
Identities:90/227(40%), Positives:131/227(57%), Gaps:8/227(3%)

Query  5    THECIIRGDTNDGDYIDTSFTFNPHEPDPILFEENKFFDGHPSVGTMEFLNTLGTTLLFP  64
            TH   I GD ND D I+     NP  P+ I FE N+ F G  +V  ME++N L ++L +P
Sbjct  8    THILKIEGDENDADMINIEHRINPEFPNQI-FEPNEVFKGSRAVNFMELINALASSLHLP  66

Query  65   REDYHNWSRQEYDNRKASNETITHVFSMLFGVDLNSEEFQSKFDDDFSKYEDIFDTAYEE  124
            R+  H+W+R E+D+  A+ ET T VF  LFG+D N  EF  K  D+ + YE I+    E 
Sbjct  67   RKTTHSWTRSEFDDVSAAIETSTWVFITLFGIDPNGHEFIEKHGDEKA-YEAILRVK-EA  124

Query  125  ISELLPFGEFGIHTIDSIKVRPIPQVGHTIFGSPGYRKNNARVQKLNKADFAILMISH--  182
            + + LPFGEFGIHTIDSI +RPI     T++ +PGY +N    ++L +A  A+  +    
Sbjct  125  LDDNLPFGEFGIHTIDSITLRPI-SSEETLYSNPGYWENQEIKKRLKRATVAVHFMDEED  183

Query  183  AGVKQVAFYDTSSIPFRVCSNLEKAEWKVTEITSITHVLQL-GNVIW  228
            +   QVA YDT+  PF++  N EK +W+       ++  Q  G ++W
Sbjct  184  SSKDQVAVYDTTQKPFKM-WNPEKHDWEDNGYEYHSQFAQYGGKIVW  229


>hypothetical protein vBAbaMPhT2_217 [Acinetobacter phage vB_AbaM_PhT2]
Sequence ID: QHJ75820.1 Length: 233 
>Uncharacterised protein [Acinetobacter baumannii]
Sequence ID: SSU39220.1 Length: 233  
Range 1: 9 to 228

Score:231 bits(762), Expect:1e-72, 
Method:Composition-based stats., 
Identities:81/225(36%), Positives:121/225(53%), Gaps:7/225(3%)

Query  5    THECIIRGDTNDGDYIDTSFTFNPHEPDPILFEENKFFDGHPSVGTMEFLNTLGTTLLFP  64
            TH   I GDTND DYID     NP  P+ + FE  ++F G  SV  ME++  L   L +P
Sbjct  9    THILKISGDTNDADYIDIEHKVNPKYPNRV-FEPGELFKGSRSVNFMELIQALCNALHLP  67

Query  65   REDYHNWSRQEYDNRKASNETITHVFSMLFGVDLNSEEFQSKFDDDFSKYEDIFDTAYEE  124
            R+  H WSR EYD+  A+ ET   VF++L G   + EE  +K  ++     D      E 
Sbjct  68   RKTRHTWSRDEYDDVSAAMETSEWVFTILAGFHPDDEEISAKIGEEEVY--DAVRKIKEA  125

Query  125  ISELLPFGEFGIHTIDSIKVRPIPQVGHTIFGSPGYRKNNARVQKLNKADFAILMISHA-  183
            +S+ LP+GE GIHTI+SI +RPI     T++ +PGY KN    ++  +A  A+  +    
Sbjct  126  LSDNLPYGEIGIHTIESITLRPITSDK-TLYSNPGYWKNQDIAKEHKRATIAVHFMDENE  184

Query  184  -GVKQVAFYDTSSIPFRVCSNLEKAEWKVTEITSITHVLQLGNVI  227
                 +A+YDT+S+PF++  N++ + W      S+ +    G  I
Sbjct  185  PAKDDIALYDTTSLPFKL-WNVKDSTWDDNAYESVDQFALYGGKI  228


>hypothetical protein [Acinetobacter phage AbTZA1]
Sequence ID: AZU98592.1 Length: 233 
Range 1: 9 to 228

Score:228 bits(752), Expect:2e-71, 
Method:Composition-based stats., 
Identities:81/225(36%), Positives:119/225(52%), Gaps:7/225(3%)

Query  5    THECIIRGDTNDGDYIDTSFTFNPHEPDPILFEENKFFDGHPSVGTMEFLNTLGTTLLFP  64
            TH   I GDTND DYID     NP  P+ + FE  ++F G  SV  ME++  L   L +P
Sbjct  9    THILKISGDTNDADYIDIEHKVNPKYPNRV-FEPGELFKGSRSVNFMELIQALCNALHLP  67

Query  65   REDYHNWSRQEYDNRKASNETITHVFSMLFGVDLNSEEFQSKFDDDFSKYEDIFDTAYEE  124
            R+  H WSR EYD+  A+ ET   VF++L G   + EE  +K  ++     D      E 
Sbjct  68   RKTRHTWSRDEYDDVSAAMETSEWVFTILAGFHPDDEEISAKIGEEEVY--DAVRKIKEA  125

Query  125  ISELLPFGEFGIHTIDSIKVRPIPQVGHTIFGSPGYRKNNARVQKLNKADFAILMISHA-  183
            +S+ LP+GE GIHTI+SI +RPI     T++ +PGY KN    ++  +A  A+  +    
Sbjct  126  LSDNLPYGEIGIHTIESITLRPITSDK-TLYSNPGYWKNQNIAKEHKRATIAVHFMDENE  184

Query  184  -GVKQVAFYDTSSIPFRVCSNLEKAEWKVTEITSITHVLQLGNVI  227
                 +A+YDT+S PF+   N++ + W      S+ +    G  I
Sbjct  185  PAKDDIALYDTTSSPFKH-WNVKNSTWDDNAYESVDQFALYGGKI  228


>hypothetical protein Lazarus_120 [Acinetobacter phage vB_AbaP_Lazarus]
Sequence ID: QHJ74056.1 Length: 233 
Range 1: 9 to 228

Score:228 bits(751), Expect:2e-71, 
Method:Composition-based stats., 
Identities:80/225(36%), Positives:120/225(53%), Gaps:7/225(3%)

Query  5    THECIIRGDTNDGDYIDTSFTFNPHEPDPILFEENKFFDGHPSVGTMEFLNTLGTTLLFP  64
            TH   I GDTND DYID     N   P+ + FE  ++F G  SV  ME++  L   L +P
Sbjct  9    THILKISGDTNDADYIDIEHKVNLKYPNRV-FEPGELFKGSRSVNFMELIQALCNALHLP  67

Query  65   REDYHNWSRQEYDNRKASNETITHVFSMLFGVDLNSEEFQSKFDDDFSKYEDIFDTAYEE  124
            R+  H WSR EYD+  A+ ET   VF++L G   + EE  +K  ++     D      E 
Sbjct  68   RKTRHTWSRDEYDDVSAAMETSEWVFTILAGFHPDDEEISAKIGEEEVY--DAVRKIKEA  125

Query  125  ISELLPFGEFGIHTIDSIKVRPIPQVGHTIFGSPGYRKNNARVQKLNKADFAILMISHA-  183
            +S+ LP+GE GIHTI+SI +RPI     T++ +PGY KN    ++  +A  A+  +    
Sbjct  126  LSDNLPYGEIGIHTIESITLRPITSDK-TLYSNPGYWKNQHIAKEHKRATIAVHFMDENE  184

Query  184  -GVKQVAFYDTSSIPFRVCSNLEKAEWKVTEITSITHVLQLGNVI  227
                 +A+YDT+S+PF++  N++ + W      S+ +    G  I
Sbjct  185  PAKDNIALYDTTSLPFKL-WNVKDSTWDDNAYESVDQFALYGGKI  228


>hypothetical protein Acj9p124 [Acinetobacter phage Acj9]
Sequence ID: YP_004010261.1 Length: 221 
>hypothetical protein Acj9p124 [Acinetobacter phage Acj9]
Sequence ID: ADG60024.1 Length: 221  
Range 1: 2 to 212

Score:209 bits(689), Expect:3e-64, 
Method:Composition-based stats., 
Identities:68/223(30%), Positives:117/223(52%), Gaps:17/223(7%)

Query  3    NHTHECIIRGDTNDGDYIDTSFTFNPHEPDPILFEENKFFDGHPSVGTMEFLNTLGT--T  60
            NHTHEC+I+ DTNDGD+   SF F P   D I  E N+FF    ++   E L  L     
Sbjct  2    NHTHECVIKFDTNDGDFETNSFKFTPGR-DEICIEANRFFPNTRALTMREVLFALINIEK  60

Query  61   LLFPREDYHNWSRQEYDNRKASNETITHVFSMLFGVDLNSEEFQSKFDDDFSKYEDIFDT  120
            +  PR+  + WSR EYD+ + +NETI+ +F +L+G+D+ ++E     D++F + ++I + 
Sbjct  61   MTVPRKTDYLWSRCEYDDMRCANETISWIFKLLYGIDVYADEVT---DENFERVDEIMEG  117

Query  121  AYEEISELLPFGEFGIHTIDSIKVRPIPQVGHTIFGSPGY---RKNNARVQKLNKADFAI  177
             YE IS+ +   E   H+++ +  RP+     T+F SP Y   + N AR +++   D  +
Sbjct  118  MYELISDQFLSPE--AHSLEQVIERPLASTI-TVFESPKYDVEQHNAARSREIT--DVVL  172

Query  178  LMISHAGVKQVAFYDTSSIPFRVCSNLEKAEWKVTEITSITHV  220
            +        +V    +  + +      E+ +W+ +   SI  +
Sbjct  173  IAPGTHDSYRVT---SLGLEYLHTWKGERHQWQPSTYKSIDEI  212


>hypothetical protein Acj61p125 [Acinetobacter phage Acj61]
Sequence ID: YP_004009742.1 Length: 158 
>hypothetical protein Acj61p125 [Acinetobacter phage Acj61]
Sequence ID: ADG36090.1 Length: 158  
Range 1: 5 to 158

Score:181 bits(594), Expect:5e-54, 
Method:Composition-based stats., 
Identities:53/155(34%), Positives:73/155(47%), Gaps:5/155(3%)

Query  7    ECIIRGDTNDGDYIDTSFTFNPHEPD--PILFEEN-KFFDGHPSVGTMEFLNTLGTTLLF  63
               I GDTND DYI  + T N  +    P L   N   +        +EF+  L   L  
Sbjct  5    ILTIVGDTNDADYITATNTINDVDTMELPALTASNGTVYQTIQDYTELEFIEALAKVLKM  64

Query  64   PREDYHNWSRQEYDNRKA-SNETITHVFSMLFGVDLNSEEFQSKFDDDFSKYEDIFDTAY  122
            PRE  HNW++ EYD       ETI  +   L+ +D+   +     D+    YE  F+   
Sbjct  65   PRETRHNWAQFEYDCTDLPVRETIRMLAQELYNIDITLLDEDEDADNPEEYYEAAFEILR  124

Query  123  EEISELLPFGEFGIHTIDSIKVRPIPQVGHTIFGS  157
            E + E+LP+GEFGIH+I SI   P  +    +FGS
Sbjct  125  EYVQEFLPYGEFGIHSIVSISYCPATE-RTVLFGS  158


>hypothetical protein Ac42p122 [Acinetobacter phage Ac42]
Sequence ID: YP_004009484.1 Length: 144 
>hypothetical protein Ac42p122 [Acinetobacter phage Ac42]
Sequence ID: ADI96360.1 Length: 144  
Range 1: 2 to 144

Score:162 bits(530), Expect:9e-47, 
Method:Composition-based stats., 
Identities:58/156(37%), Positives:82/156(52%), Gaps:16/156(10%)

Query  3    NHTHECIIRGDTNDGDYIDTSFTFNPHEPDPILFEENKFFDGHPSVGTMEFLNTLGTTLL  62
              THE +I+ DTND DYI  +  F   +   + FE N+FF G PS+   EFL+ L + L 
Sbjct  2    KDTHELVIKADTNDADYITQTTGFVDGQ---VQFELNEFFSGSPSLTMREFLDGLVSALK  58

Query  63   FPRED---YHNWSRQEYDNRKASNETITHVFSMLFGVDLNSEEFQSKFDDDFSKYEDIFD  119
                D    HNWS +  D+  A   +   +F+ LFG        Q +   D  K ED  +
Sbjct  59   ALHLDSPSQHNWSNEYCDDGDAEKTSERTLFA-LFGA-------QYEGLHDHQK-EDAIE  109

Query  120  TAYEEISELLPFGEFGIHTIDSIKVRPIPQVGHTIF  155
             A E ISE LP+G++G+HTI+SI ++PI      +F
Sbjct  110  KAREAISEYLPYGDYGVHTIESIHIQPIA-FKEVLF  144


>hypothetical protein AB9_135 [Acinetobacter phage vB_AbaM_B9]
Sequence ID: AWD93237.1 Length: 171 
Range 1: 3 to 171

Score:56.5 bits(176), Expect:3e-06, 
Method:Composition-based stats., 
Identities:47/170(28%), Positives:75/170(44%), Gaps:23/170(13%)

Query  7    ECIIRGDTNDGDYIDTSFTFNPHEPDPILFEENKFFDG---HPSVGTMEFLNTLG-----  58
            E  I GD ND DY     T +  E + +L+  N   D      S    E+L  L      
Sbjct  3    EVKIIGDGNDADYEYWMHTISSLE-ETVLYTLNLEHDDLILSISFTWDELLKHLAYSFNK  61

Query  59   TTLLFPRE-DYHNWSRQEYDNRKAS--------NETITHVFSMLFGVDLNSEEFQSKFDD  109
            T+   P + D HNW R E+D  +           E+I      +   D+  + +  + DD
Sbjct  62   TSETNPEKWDKHNWYRPEFDEFEEHAMRTCLHFLESIGWSELYIEPDDIEEKYYMEEIDD  121

Query  110  DF-----SKYEDIFDTAYEEISELLPFGEFGIHTIDSIKVRPIPQVGHTI  154
            +       + E ++D   + I  +LP+GEFG+HT++SI+V PI +    +
Sbjct  122  EEHERLIEQNEILLDQVQDYIQSFLPYGEFGVHTVESIEVIPIGEKVTYL  171


		
