# Supplementary material for: Influence of Non-canonical DNA Bases on the Genomic Diversity of Tevenvirinae
Source: Front Microbiol. 2021 Apr 6;12:632686. doi: 10.3389/fmicb.2021.632686 (PMC8056088; doi:10.3389/fmicb.2021.632686)
Supplement: Supplementary Data Sheet 2 — The results of the BLAST-assisted (“txt” files) and HMMER-assisted (“xlsx” files) searches for GSC homologs. The clusters containing homologs of proteins from other organisms are listed. [file Data_Sheet_2.ZIP › Data sheet 2/Group XIII/110.xlsx]

## Sheet: Лист1
	ID	Title	E-value	Ind. E-value	Bitscore	Aligned Positions
1	AWY10311.1	hypothetical protein AM101_119 [Acinetobacter phage AM101]	6.6e-110	7.5e-110	376.6	228
2	YP_004300690.1	hypothetical protein Acj133p109 [Acinetobacter virus 133]ADJ19424.1 hypothetical pro	1.2e-100	1.3e-100	346.3	231
3	YP_006488821.1	hypothetical protein ZZ1p0125 [Acinetobacter phage ZZ1]AFL47459.1 hypothetical prote	3.6e-98	4.1e-98	338.2	235
4	YP_004010261.1	hypothetical protein Acj9p124 [Acinetobacter phage Acj9]ADG60024.1 hypothetical prot	1.7e-82	1.9e-82	287	222
5	YP_004009742.1	hypothetical protein Acj61p125 [Acinetobacter phage Acj61]ADG36090.1 hypothetical pr	1.8e-59	2e-59	211.6	158
6	YP_004009484.1	hypothetical protein Ac42p122 [Acinetobacter phage Ac42]ADI96360.1 hypothetical prot	3e-54	3.4e-54	194.5	145
7	AWD93237.1	hypothetical protein AB9_135 [Acinetobacter phage vB_AbaM_B9]	7.1e-14	1e-13	62.1	168
8	PCI45910.1	hypothetical protein COB41_00540 [Proteobacteria bacterium]	4.9e-10	0.00037	30.8	43
9	YP_009595992.1	hypothetical protein ME3_160 [Acinetobacter phage vB_AbaM_ME3]AND75321.1 hypothetica	0.000084	0.009	26.2	138
10	WP_016094840.1	hypothetical protein [Bacillus cereus]EOO11344.1 hypothetical protein IGA_05607 [Bac	0.00097	0.71	20	27
