# Supplementary material for: Influence of Non-canonical DNA Bases on the Genomic Diversity of Tevenvirinae
Source: Front Microbiol. 2021 Apr 6;12:632686. doi: 10.3389/fmicb.2021.632686 (PMC8056088; doi:10.3389/fmicb.2021.632686)
Supplement: Supplementary Data Sheet 2 — The results of the BLAST-assisted (“txt” files) and HMMER-assisted (“xlsx” files) searches for GSC homologs. The clusters containing homologs of proteins from other organisms are listed. [file Data_Sheet_2.ZIP › Data sheet 2/Group XIII/233.txt]

RID: 6MTZXDFV016	
Job Title:Protein Sequence				
Program: BLASTP 
Query: None ID: lcl|Query_33698(amino acid) Length: 180
Database: nr All non-redundant GenBank CDS translations+PDB+SwissProt+PIR+PRF excluding environmental samples from WGS projects
	
Sequences producing significant alignments:

Sequences  with  E-value BETTER than threshold
                                                                  Max    Total Query    E    Per.                  
Description                                                       Score  Score cover Value  Ident  Accession        

putative bacterial NUDIX hydrolase [Acinetobacter virus 133]      296    296   97%   8e-100 100.00 YP_004300795.1   
putative ADP-ribose pyrophosphatase protein [Acinetobacter pha... 282    282   97%   4e-94  45.25  QHB48370.1       
putative ADP-ribose pyrophosphatase protein [Acinetobacter pha... 278    278   97%   9e-93  44.13  QGT54222.1       
putative ADP-ribose pyrophosphatase protein [Acinetobacter pha... 278    278   97%   9e-93  44.13  QHJ74147.1       
putative NUDIX hydrolase [Acinetobacter phage vB_ApiM_fHyAci03]   276    276   97%   6e-92  43.58  AXF40780.1       
putative ADP-ribose pyrophosphatase protein [Acinetobacter pha... 275    275   97%   2e-91  43.58  QGZ15554.1       
putative ADP-ribose pyrophosphatase protein [Acinetobacter pha... 273    273   97%   9e-91  43.33  AWY10223.1       
putative ADP-ribose pyrophosphatase protein [Acinetobacter pha... 270    270   97%   1e-89  44.44  QHJ75731.1       
putative ADP-ribose pyrophosphatase protein [Acinetobacter pha... 269    269   97%   2e-89  43.89  AZU98623.1       
putative bacterial NUDIX hydrolase [Acinetobacter phage KARL-1]   269    269   97%   6e-89  45.25  AXY82688.1       
putative ADP-ribose pyrophosphatase protein [Acinetobacter pha... 268    268   97%   9e-89  45.25  QGT53976.1       
putative ADP-ribose pyrophosphatase protein [Acinetobacter pha... 266    266   97%   4e-88  44.13  QGZ15800.1       
putative bacterial NUDIX hydrolase [Acinetobacter phage ZZ1]      259    259   96%   2e-85  41.81  YP_006489065.1   
putative ADP-ribose pyrophosphatase protein [Acinetobacter pha... 192    192   70%   6e-60  52.76  YP_004010354.1   
putative hydrolase [Acinetobacter phage Acj61]                    183    183   71%   2e-56  39.06  YP_004009830.1   
putative NUDIX hydrolase [Acinetobacter phage Ac42]               164    164   68%   3e-47  37.01  YP_004009577.1   
NUDIX hydrolase [Candidatus Odyssella thessalonicensis]           105    105   67%   4e-25  35.20  WP_010302317.1   
NUDIX hydrolase [Spirochaetes bacterium]                          99.2   99.2  71%   2e-23  37.59  TXG82057.1       
NUDIX hydrolase [Candidatus Paracaedibacter acanthamoebae]        98.3   98.3  89%   2e-22  31.52  WP_051908692.1   
Hypothetical protein CAP_7676 [Chondromyces apiculatus DSM 436]   94.4   94.4  59%   2e-21  39.64  EYF01908.1       
NUDIX hydrolase [Spirochaetes bacterium]                          93.8   93.8  71%   8e-21  29.63  TXH08137.1       
putative ADP-ribose pyrophosphatase protein [Acinetobacter pha... 83.9   83.9  68%   3e-17  31.25  YP_009596046.1   
NUDIX hydrolase [Spirochaetes bacterium]                          83.9   83.9  70%   1e-16  31.82  TXG80031.1       
MULTISPECIES: NUDIX hydrolase [unclassified Variovorax]           78.9   78.9  58%   2e-15  31.03  WP_068674439.1   
hypothetical protein UY76_C0019G0009 [Candidatus Uhrbacteria...   75.9   75.9  69%   4e-14  32.81  KKW32699.1       
NUDIX hydrolase [Ectothiorhodospira haloalkaliphila]              73.2   73.2  56%   3e-13  30.10  WP_029762614.1   
NUDIX hydrolase [Ectothiorhodospira haloalkaliphila]              73.2   73.2  56%   4e-13  30.10  AHK80013.1       
hypothetical protein [Acidobacteria bacterium]                    74.1   74.1  58%   5e-13  31.43  MBF84942.1       
NUDIX hydrolase [Neorhizobium alkalisoli]                         72.0   72.0  53%   9e-13  31.37  WP_105385222.1   
hypothetical protein [Micrococcales bacterium]                    74.4   74.4  68%   2e-12  31.20  MBM02559.1       
hypothetical protein CBC75_04500 [Actinomycetales bacterium...    74.1   74.1  68%   3e-12  30.40  OUV52320.1       
NUDIX hydrolase [Acidimicrobiales bacterium]                      74.1   74.1  68%   3e-12  30.40  RZP26566.1       
NUDIX hydrolase [Actinobacteria bacterium]                        73.5   73.5  68%   4e-12  30.40  NDH18769.1       
NUDIX hydrolase [Actinobacteria bacterium]                        73.5   73.5  68%   4e-12  30.40  NDA11191.1       
NUDIX hydrolase [Actinobacteria bacterium]                        73.5   73.5  68%   4e-12  30.40  NDG94507.1       
NUDIX hydrolase [Actinobacteria bacterium]                        73.2   73.2  68%   5e-12  30.40  NDA49185.1       
8-oxo-dGTP diphosphatase MutT [Bacillus subtilis]                 70.2   70.2  52%   5e-12  30.53  WP_144527488.1   
NUDIX domain-containing protein [Gordonia effusa]                 70.2   70.2  65%   5e-12  25.81  WP_007318301.1   
probable 8-oxo-dGTP diphosphatase 1 [Actinobacteria bacterium]    72.3   72.3  58%   5e-12  29.63  GBL28533.1       
NUDIX hydrolase [Actinobacteria bacterium]                        72.9   72.9  68%   6e-12  30.40  NDA58444.1       
NUDIX hydrolase [Ectothiorhodospira marina]                       69.3   69.3  57%   9e-12  27.88  WP_090253153.1   
hypothetical protein [Micrococcales bacterium]                    71.1   71.1  68%   1e-11  30.40  MBR93524.1       
Nudix family hydrolase [Marinobacter confluentis]                 72.3   72.3  76%   1e-11  22.70  WP_135804540.1   
NUDIX hydrolase [Actinobacteria bacterium]                        72.0   72.0  58%   1e-11  29.63  NCV07520.1       
8-oxo-dGTPase [Marinobacter segnicrescens]                        72.0   72.0  63%   1e-11  30.43  SET64534.1       
MULTISPECIES: 8-oxo-dGTP diphosphatase MutT [Bacillus]            69.3   69.3  52%   1e-11  30.53  WP_046160069.1   
8-oxo-dGTP diphosphatase MutT [Bacillus subtilis]                 69.3   69.3  52%   1e-11  30.53  WP_163182409.1   
NUDIX domain-containing protein [Kallotenue sp. CFH 73958]        69.9   69.9  60%   1e-11  35.45  WP_152672168.1   
TPA: NUDIX hydrolase [Actinobacteria bacterium]                   72.0   72.0  68%   1e-11  30.40  HBF26742.1       
hypothetical protein [Micrococcales bacterium]                    72.0   72.0  68%   1e-11  30.40  MAF72868.1       
putative hydrolase MutT/NUDIX [Actinobacteria bacterium]          71.7   71.7  58%   1e-11  29.63  GDX25564.1       
MULTISPECIES: NUDIX hydrolase [Bacillus]                          69.0   69.0  52%   1e-11  29.47  WP_072565763.1   
putative 8-oxo-dGTP diphosphatase [Bacillus subtilis]             69.3   69.3  52%   2e-11  30.53  KAF1340939.1     
Nudix family hydrolase [Marinobacter segnicrescens]               72.0   72.0  72%   2e-11  29.85  WP_091853358.1   
8-oxo-dGTP diphosphatase MutT [Bacillus subtilis]                 68.7   68.7  52%   2e-11  29.47  WP_049141405.1   
NUDIX hydrolase [Neorhizobium sp. T6_25]                          68.4   68.4  53%   2e-11  32.35  WP_105433142.1   
8-oxo-dGTP diphosphatase MutT [Bacillus subtilis]                 68.7   68.7  52%   2e-11  29.47  WP_029726552.1   
8-oxo-dGTP diphosphatase MutT [Bacillus subtilis]                 68.7   68.7  52%   2e-11  28.42  WP_163131618.1   
8-oxo-dGTP diphosphatase MutT [Bacillus subtilis]                 68.7   68.7  52%   2e-11  30.53  WP_052476570.1   
8-oxo-dGTP diphosphatase MutT [Bacillus subtilis]                 68.4   68.4  52%   2e-11  30.53  WP_038428376.1   
8-oxo-dGTP diphosphatase MutT [Bacillus subtilis]                 68.4   68.4  52%   3e-11  30.53  WP_134982055.1   
8-oxo-dGTP diphosphatase MutT [Bacillus sp. Rc4]                  68.4   68.4  52%   3e-11  30.53  WP_108029048.1   
8-oxo-dGTP diphosphatase MutT [Bacillus subtilis]                 68.4   68.4  52%   3e-11  30.53  WP_160244249.1   
NUDIX hydrolase [Candidatus Planktophila vernalis]                71.1   71.1  58%   3e-11  27.78  WP_095686303.1   
8-oxo-dGTP diphosphatase MutT [Bacillus subtilis]                 68.1   68.1  52%   3e-11  29.47  WP_123372826.1   
8-oxo-dGTP diphosphatase MutT [Bacillus subtilis]                 68.1   68.1  52%   4e-11  29.47  WP_021481719.1   
NUDIX hydrolase [Rhizobium sp. BK315]                             67.8   67.8  53%   4e-11  31.37  WP_132720868.1   
MULTISPECIES: 8-oxo-dGTP diphosphatase MutT [Bacillus]            68.1   68.1  52%   4e-11  29.47  WP_003246544.1   
NUDIX hydrolase [Rhizobiales bacterium]                           67.5   67.5  58%   4e-11  31.25  WP_111791119.1   
NUDIX hydrolase [Bradyrhizobium sp. MOS002]                       68.7   68.7  61%   4e-11  28.83  WP_106945320.1   
8-oxo-dGTP diphosphatase MutT [Bacillus subtilis]                 67.8   67.8  52%   4e-11  29.47  WP_134155751.1   
8-oxo-dGTP diphosphatase MutT [Bacillus subtilis]                 67.8   67.8  52%   5e-11  29.47  WP_163190392.1   
8-oxo-dGTP diphosphatase MutT [Bacillus subtilis]                 67.8   67.8  52%   5e-11  30.53  WP_101172139.1   
8-oxo-dGTP diphosphatase MutT [Bacillus subtilis]                 67.8   67.8  52%   5e-11  30.53  WP_029317318.1   
8-oxo-dGTP diphosphatase MutT [Bacillus subtilis]                 68.1   68.1  52%   5e-11  29.47  WP_048217621.1   
8-oxo-dGTP diphosphatase MutT [Bacillus subtilis]                 67.8   67.8  52%   5e-11  30.53  WP_116316427.1   
MULTISPECIES: 8-oxo-dGTP diphosphatase MutT [Bacillus]            67.8   67.8  52%   5e-11  29.47  WP_015715262.1   
putative NTP pyrophosphohydrolase [Bacillus subtilis subsp....    67.8   67.8  52%   5e-11  29.47  EHA28931.1       
8-oxo-dGTP diphosphatase MutT [Bacillus subtilis]                 67.5   67.5  52%   6e-11  30.53  WP_064671964.1   
ADP-ribose pyrophosphatase YjhB (NUDIX family) [Bacillus...       67.8   67.8  52%   6e-11  29.47  TWG61538.1       
NUDIX hydrolase [Rhizobium wuzhouense]                            67.2   67.2  58%   6e-11  31.25  WP_110792625.1   
NUDIX hydrolase [Actinokineospora inagensis]                      67.5   67.5  26%   6e-11  53.19  WP_026421896.1   
NUDIX domain-containing protein [Bradyrhizobium guangdongense]    68.4   68.4  69%   6e-11  27.56  WP_140979896.1   
8-oxo-dGTP diphosphatase MutT [Bacillus subtilis]                 67.5   67.5  52%   6e-11  29.47  WP_041850716.1   
Putative NTP pyrophosphohydrolase [Bacillus subtilis QB928]       68.1   68.1  52%   7e-11  29.47  AFQ56372.1       
8-oxo-dGTP diphosphatase MutT [Bacillus sp. SJZ110]               67.8   67.8  52%   7e-11  29.47  WP_141949505.1   
MULTISPECIES: 8-oxo-dGTP diphosphatase MutT [Bacillus]            67.2   67.2  52%   7e-11  29.47  WP_046380790.1   
8-oxo-dGTP diphosphatase MutT [Bacillus subtilis]                 67.2   67.2  52%   7e-11  29.47  WP_087614310.1   
8-oxo-dGTP diphosphatase MutT [Bacillus subtilis]                 67.2   67.2  52%   7e-11  30.53  WP_129092251.1   
putative NTP pyrophosphohydrolase [Bacillus sp. LM 4-2]           67.2   67.2  52%   7e-11  29.47  AKE22256.1       
NUDIX hydrolase [Caulobacteraceae bacterium]                      68.1   68.1  60%   8e-11  28.70  NBW09569.1       
NUDIX hydrolase [Actinobacteria bacterium IMCC19121]              69.6   69.6  58%   8e-11  28.70  WP_095657979.1   
hypothetical protein DICPUDRAFT_46996 [Dictyostelium purpureum]   70.5   70.5  77%   9e-11  21.92  XP_003286765.1   
8-oxo-dGTP diphosphatase MutT [Bacillus subtilis]                 66.9   66.9  52%   9e-11  30.53  WP_134991877.1   
acetyl-CoA carboxylase carboxyl transferase subunit beta...       66.6   66.6  53%   9e-11  30.39  TWI19505.1       
8-oxo-dGTP diphosphatase MutT [Bacillus subtilis]                 66.9   66.9  52%   1e-10  29.47  WP_159376657.1   
NUDIX domain-containing protein [Anaerolineales bacterium]        66.3   66.3  66%   1e-10  25.60  TEU11085.1       
45.4 kDa protein in thiaminase I 5'region [Bacillus subtilis]     66.9   66.9  52%   1e-10  29.47  QHF56314.1       
NUDIX hydrolase [Desulfobulbaceae bacterium]                      66.9   66.9  60%   1e-10  30.00  TBV80130.1       
NUDIX domain-containing protein [Actinobacteria bacterium]        69.3   69.3  58%   1e-10  28.70  MSW72362.1       
NUDIX domain-containing protein [Brachybacterium...               66.6   66.6  62%   1e-10  25.66  WP_038372760.1   
NUDIX domain-containing protein [Actinobacteria bacterium]        69.3   69.3  61%   1e-10  28.57  MTA16549.1       
NUDIX domain-containing protein [Actinobacteria bacterium]        69.3   69.3  58%   1e-10  30.56  MSV63591.1       
DNA mismatch repair protein MutT [Marinobacter sp.]               69.3   69.3  65%   1e-10  23.77  MBE96408.1       
8-oxo-dGTP diphosphatase MutT [Bacillus subtilis]                 66.6   66.6  52%   1e-10  29.47  WP_133953662.1   
putative 8-oxo-dGTP diphosphatase 1 [Bacillus subtilis]           66.9   66.9  55%   1e-10  28.28  QHM83094.1       
NUDIX hydrolase [Bradyrhizobium sp. Ghvi]                         67.5   67.5  69%   1e-10  24.60  WP_092297920.1   
NUDIX hydrolase [Bradyrhizobium japonicum]                        67.5   67.5  63%   1e-10  29.06  WP_028178087.1   
NUDIX hydrolase [Bradyrhizobium liaoningense]                     67.5   67.5  63%   1e-10  29.06  WP_035676931.1   
mutT/nudix family protein [Bacillus subtilis E1]                  66.0   66.0  50%   1e-10  30.77  CCU59661.1       
8-oxo-dGTP diphosphatase MutT [Bacillus subtilis]                 66.6   66.6  52%   1e-10  30.53  WP_161619509.1   
NUDIX hydrolase [Deinococcus sp. K2S05-167]                       66.6   66.6  53%   1e-10  32.32  WP_119763640.1   
NUDIX hydrolase [Bacillus fastidiosus]                            66.0   66.0  51%   2e-10  32.29  WP_066234667.1   
MULTISPECIES: Nudix family hydrolase [unclassified Marinobacter]  69.0   69.0  65%   2e-10  24.59  WP_036203770.1   
Nudix family hydrolase [Marinobacter salarius]                    69.0   69.0  65%   2e-10  24.59  WP_126810556.1   
8-oxo-dGTP diphosphatase MutT [Bacillus subtilis]                 66.3   66.3  52%   2e-10  29.17  WP_100506707.1   
8-oxo-dGTP diphosphatase MutT [Bacillus subtilis]                 66.3   66.3  52%   2e-10  29.17  WP_015482819.1   
8-oxo-dGTP diphosphatase MutT [Bacillus subtilis]                 66.3   66.3  52%   2e-10  29.17  WP_063336084.1   
NUDIX hydrolase [Bacillus subtilis]                               66.3   66.3  53%   2e-10  29.90  WP_103747844.1   
8-oxo-dGTP diphosphatase MutT [Bacillus subtilis]                 66.3   66.3  52%   2e-10  29.17  WP_015382806.1   
NUDIX hydrolase [Dissulfurirhabdus thermomarina]                  66.3   66.3  51%   2e-10  36.84  WP_163297805.1   
NUDIX hydrolase [Nocardioides jensenii]                           65.7   65.7  60%   2e-10  27.43  WP_082748209.1   
NUDIX hydrolase [Bacillus subtilis]                               66.3   66.3  52%   2e-10  30.53  WP_119995247.1   
NUDIX hydrolase [Pseudoclavibacter alba]                          68.7   68.7  60%   2e-10  27.83  WP_066082162.1   
NUDIX domain-containing protein [Chitinophagaceae bacterium]      65.7   65.7  45%   2e-10  35.16  NBX10883.1       
NUDIX hydrolase [Myxococcales bacterium]                          67.8   67.8  32%   2e-10  33.90  TFH28658.1       
NUDIX domain-containing protein [Actinobacteria bacterium]        66.9   66.9  58%   2e-10  25.93  MSV39942.1       
Nudix family hydrolase [Marinobacter sp. W62]                     68.7   68.7  65%   2e-10  23.58  WP_135955200.1   
NUDIX hydrolase [Eisenibacter elegans]                            65.7   65.7  57%   2e-10  28.83  WP_026999998.1   
NUDIX domain-containing protein [Rhizobium sp. TCK]               66.3   66.3  53%   2e-10  29.63  WP_152335859.1   
NUDIX domain-containing protein [Bradyrhizobium symbiodeficiens]  66.9   66.9  78%   2e-10  25.17  WP_140480899.1   
NUDIX domain-containing protein [Actinobacteria bacterium]        68.4   68.4  58%   2e-10  29.63  MSY37439.1       
NUDIX domain-containing protein [Actinobacteria bacterium]        68.4   68.4  58%   2e-10  29.63  MSX52451.1       
NUDIX hydrolase [Bacillus subtilis]                               66.0   66.0  52%   2e-10  32.63  WP_151267336.1   
NUDIX domain-containing protein [Mesorhizobium tianshanense]      66.6   66.6  53%   2e-10  30.39  WP_145723081.1   
NUDIX hydrolase [Pandoraea apista]                                65.4   65.4  43%   3e-10  29.49  WP_104927218.1   
TPA: NUDIX hydrolase [Alphaproteobacteria bacterium]              65.7   65.7  67%   3e-10  22.13  HAT48980.1       
8-oxo-dGTP diphosphatase MutT [Bacillus subtilis]                 65.7   65.7  52%   3e-10  29.47  WP_129133879.1   
NUDIX domain-containing protein [Gordonia shandongensis]          65.1   65.1  63%   3e-10  28.10  WP_026918033.1   
NUDIX domain-containing protein [Paenibacillus sp. XY044]         65.7   65.7  26%   3e-10  48.94  WP_094595487.1   
NUDIX hydrolase [Bacillus subtilis]                               65.7   65.7  52%   3e-10  30.53  WP_124044331.1   
probable 8-oxo-dGTP diphosphatase 1 [Arthrobacter sp. Hiyo6]      66.6   66.6  58%   3e-10  33.64  GAP55708.1       
8-oxo-dGTP diphosphatase MutT [Bacillus subtilis]                 65.7   65.7  52%   3e-10  30.53  WP_043858101.1   
NUDIX domain-containing protein [Actinobacteria bacterium]        68.1   68.1  58%   3e-10  28.04  MSW07174.1       
NUDIX domain-containing protein [Agromyces sp. H66]               64.8   64.8  53%   3e-10  26.47  WP_136709046.1   
NUDIX hydrolase [Bradyrhizobium symbiodeficiens]                  66.3   66.3  78%   3e-10  24.48  WP_094977312.1   
NUDIX hydrolase [Bacillus vallismortis]                           65.4   65.4  52%   3e-10  31.58  WP_010331284.1   
NUDIX hydrolase [Bacillus vallismortis]                           65.4   65.4  52%   3e-10  31.58  WP_121641921.1   
DNA mismatch repair protein MutT [Marinobacter sp.]               68.1   68.1  59%   4e-10  27.03  MAP31642.1       
DNA mismatch repair protein MutT [Marinobacter sp.]               68.1   68.1  65%   4e-10  24.59  MBL83963.1       
MULTISPECIES: Nudix family hydrolase [Marinobacter]               68.1   68.1  59%   4e-10  27.03  WP_023011436.1   
8-oxo-dGTP diphosphatase MutT [Bacillus subtilis]                 65.4   65.4  52%   4e-10  29.47  WP_163117841.1   
NUDIX hydrolase [Rhizobiales bacterium]                           64.8   64.8  53%   4e-10  31.37  WP_111797044.1   
Nudix family hydrolase [Thiomicrorhabdus sp. Milos-T2]            68.1   68.1  74%   4e-10  23.74  WP_029407993.1   
NUDIX hydrolase [Oxalobacteraceae bacterium]                      65.4   65.4  45%   4e-10  32.18  NDG05780.1       
hypothetical protein DSY55_03945 [Clostridia bacterium]           66.3   66.3  52%   4e-10  30.21  RUA16526.1       
MULTISPECIES: 8-oxo-dGTP diphosphatase MutT [Bacillus]            65.1   65.1  52%   4e-10  30.53  WP_017697018.1   
MULTISPECIES: 8-oxo-dGTP diphosphatase MutT [Bacillus]            65.1   65.1  52%   4e-10  30.53  WP_014478871.1   
8-oxo-dGTP diphosphatase MutT [Bacillus subtilis]                 65.1   65.1  52%   4e-10  30.53  WP_103330338.1   
8-oxo-dGTP diphosphatase MutT [Bacillus subtilis]                 65.1   65.1  52%   4e-10  30.53  WP_041339609.1   
NUDIX hydrolase [Bradyrhizobium sp. MOS003]                       66.0   66.0  78%   4e-10  23.24  WP_106948638.1   
8-oxo-dGTP diphosphatase MutT [Hahella sp. KA22]                  64.8   64.8  66%   4e-10  25.40  WP_127968645.1   
mutator protein [Bacillus subtilis subsp. natto BEST195]          65.1   65.1  52%   4e-10  30.53  BAI83910.2       
Nudix family hydrolase [Marinobacter lutaoensis]                  67.8   67.8  61%   4e-10  27.83  WP_076725147.1   
MULTISPECIES: 8-oxo-dGTP diphosphatase MutT [Bacillus]            65.1   65.1  52%   5e-10  29.47  WP_029946252.1   
NUDIX hydrolase [Bradyrhizobium guangdongense]                    66.0   66.0  69%   5e-10  23.81  WP_128964671.1   
NUDIX domain-containing protein [Agrococcus carbonis]             64.8   64.8  35%   5e-10  35.38  WP_092666434.1   
NUDIX domain-containing protein [Streptacidiphilus albus]         65.4   65.4  53%   5e-10  28.57  WP_034090652.1   
NUDIX hydrolase [Streptacidiphilus oryzae]                        64.8   64.8  68%   5e-10  27.78  WP_037573951.1   
NUDIX hydrolase [Gordonia sp. NB4-1Y]                             64.5   64.5  53%   5e-10  28.43  EMP12355.2       
8-oxo-dGTP diphosphatase MutT [Bacillus subtilis]                 65.1   65.1  52%   5e-10  29.47  WP_129110448.1   
NUDIX hydrolase [Bradyrhizobium sp. DOA1]                         64.5   64.5  61%   5e-10  27.93  KYH03464.1       
NUDIX hydrolase [Streptomycetaceae bacterium]                     67.5   67.5  58%   5e-10  24.07  TRZ73302.1       
hypothetical protein B4068_0430 [Bacillus subtilis]               65.1   65.1  52%   5e-10  30.53  KIN28804.1       
8-oxo-dGTP diphosphatase MutT [Bacillus subtilis]                 65.1   65.1  52%   5e-10  30.53  WP_128473612.1   
NUDIX hydrolase [Streptomycetaceae bacterium]                     67.5   67.5  58%   5e-10  30.56  TRZ87613.1       
NUDIX hydrolase [Actinobacteria bacterium IMCC25003]              67.2   67.2  72%   6e-10  25.56  WP_095531728.1   
MULTISPECIES: NUDIX hydrolase [unclassified Bradyrhizobium]       65.7   65.7  63%   6e-10  26.72  WP_131869703.1   
NUDIX hydrolase [Candidatus Planktophila dulcis]                  67.2   67.2  69%   6e-10  24.41  WP_095675905.1   
NUDIX hydrolase [Bradyrhizobium huanghuaihaiense]                 65.7   65.7  61%   6e-10  27.93  WP_018640966.1   
NUDIX hydrolase [Bradyrhizobium zhanjiangense]                    65.7   65.7  63%   6e-10  27.59  WP_128937792.1   
NUDIX hydrolase [Bradyrhizobium sp. Rc2d]                         65.7   65.7  63%   6e-10  27.59  WP_091879286.1   
NUDIX domain-containing protein [Aeromicrobium flavum]            64.5   64.5  53%   6e-10  33.33  WP_146826805.1   
Nudix family hydrolase [Marinobacter sp. C18]                     67.5   67.5  65%   6e-10  23.77  WP_075194904.1   
NUDIX domain-containing protein [Saccharopolyspora spinosa]       64.8   64.8  61%   7e-10  26.05  WP_010312837.1   
NUDIX domain-containing protein [Gordonia desulfuricans]          64.2   64.2  53%   7e-10  28.43  WP_059037844.1   
NUDIX domain-containing protein [Streptomyces sp. TLI_053]        65.1   65.1  53%   7e-10  33.98  WP_093859378.1   
NUDIX domain-containing protein [Paenibacillus assamensis]        64.8   64.8  30%   7e-10  40.74  WP_157283019.1   
8-oxo-dGTP diphosphatase MutT [Microcoleus vaginatus]             64.2   64.2  51%   7e-10  24.73  WP_006633884.1   
NUDIX domain-containing protein [Paenibacillus sp. Y412MC10]      64.8   64.8  26%   7e-10  48.94  WP_145946840.1   
NUDIX domain-containing protein [Paenibacillus sp. VMFN-D1]       64.8   64.8  26%   7e-10  48.94  WP_116232088.1   
NUDIX domain-containing protein [Bradyrhizobium guangxiense]      65.4   65.4  61%   7e-10  27.03  WP_128927338.1   
NUDIX domain-containing protein [Paenibacillus sp. Y412MC10]      64.5   64.5  26%   7e-10  48.94  WP_145025623.1   
NUDIX domain-containing protein [Streptomyces cinnamoneus]        64.8   64.8  60%   7e-10  28.18  WP_099200698.1   
NUDIX hydrolase [Arthrobacter sp. UCD-GKA]                        67.2   67.2  57%   8e-10  31.13  OIH87008.1       
NUDIX hydrolase [Arthrobacter sp. UCD-GKA]                        67.2   67.2  57%   8e-10  31.13  WP_083410925.1   
NUDIX hydrolase [Streptomyces sp. RFCAC02]                        64.2   64.2  67%   8e-10  28.23  WP_129844080.1   
NUDIX hydrolase [Bacillus licheniformis]                          64.5   64.5  52%   9e-10  30.53  WP_075750028.1   
NUDIX domain-containing protein [Actinobacteria bacterium]        66.9   66.9  58%   9e-10  26.85  MTA79993.1       
NUDIX domain-containing protein [Paenibacillus sp. Y412MC10]      64.5   64.5  27%   9e-10  46.00  WP_145136458.1   
putative mutT-like protein [Nonomuraea gerenzanensis]             64.5   64.5  56%   9e-10  30.63  SBP01102.1       
NUDIX domain-containing protein [Actinobacteria bacterium]        66.6   66.6  58%   9e-10  26.85  MSW03275.1       
NUDIX hydrolase [Bradyrhizobium sp.]                              65.1   65.1  78%   1e-09  26.76  WP_063995208.1   
NUDIX domain-containing protein [Kocuria rosea]                   63.9   63.9  51%   1e-09  39.39  WP_109221823.1   
NUDIX domain-containing protein [Nocardioides sp. KC13]           64.5   64.5  27%   1e-09  42.00  NGN91290.1       
MULTISPECIES: NUDIX domain-containing protein [Kitasatospora]     64.5   64.5  53%   1e-09  33.98  WP_030396883.1   
Nudix family hydrolase [Marinobacter salsuginis]                  66.9   66.9  65%   1e-09  22.95  WP_153634600.1   
Nudix family hydrolase [Marinobacter adhaerens]                   66.9   66.9  65%   1e-09  22.95  WP_069183988.1   
NUDIX hydrolase [Actinobacteria bacterium]                        66.6   66.6  60%   1e-09  29.09  NBU57724.1       
ADP-ribose pyrophosphatase YjhB (NUDIX family) [Blastococcus...   63.6   63.6  53%   1e-09  31.68  TYP89913.1       
Nudix family hydrolase [Marinobacter guineae]                     66.6   66.6  78%   1e-09  21.09  WP_099619440.1   
Nudix family hydrolase [Marinobacter pelagius]                    66.6   66.6  59%   1e-09  25.89  WP_113860897.1   
(deoxy)nucleoside triphosphate pyrophosphohydrolase...            63.9   63.9  52%   1e-09  27.37  WP_156513006.1   
NUDIX hydrolase [Bradyrhizobium liaoningense]                     64.8   64.8  63%   1e-09  26.72  WP_061877546.1   
8-oxo-dGTP diphosphatase MutT [Oscillatoriales cyanobacterium]    63.9   63.9  51%   1e-09  27.96  TAG90993.1       
NUDIX hydrolase [Bacillus niameyensis]                            64.2   64.2  67%   1e-09  32.58  WP_062109095.1   
Nudix family hydrolase [Mangrovitalea sediminis]                  66.6   66.6  65%   1e-09  25.20  WP_097460942.1   
NUDIX domain-containing protein [Nocardioides sp. SLBN-169]       64.2   64.2  27%   1e-09  42.00  WP_141804111.1   
NUDIX hydrolase [Mycobacterium malmoense]                         66.3   66.3  70%   1e-09  27.48  WP_065478942.1   
NUDIX hydrolase [Bradyrhizobium sp. CCBAU 43298]                  64.8   64.8  63%   1e-09  26.72  WP_035712472.1   
NUDIX domain-containing protein [Bradyrhizobium guangdongense]    64.8   64.8  63%   1e-09  26.72  WP_158669475.1   
NUDIX hydrolase [Ectothiorhodospira sp. BSL-9]                    63.6   63.6  56%   1e-09  28.16  WP_063464824.1   
NUDIX hydrolase [Bradyrhizobium sp. cf659]                        64.8   64.8  61%   1e-09  27.03  WP_092186135.1   
NUDIX hydrolase [Bradyrhizobium sp. CNPSo 3448]                   64.8   64.8  61%   1e-09  29.73  WP_135175951.1   
NUDIX hydrolase [Streptomyces sp. NRRL S-118]                     63.6   63.6  37%   1e-09  37.31  WP_031073414.1   
NUDIX hydrolase [Bacillus megaterium]                             63.6   63.6  53%   1e-09  29.41  WP_098997994.1   
NUDIX domain-containing protein [Bradyrhizobium daqingense]       64.8   64.8  63%   1e-09  26.72  WP_145634807.1   
8-oxo-dGTP diphosphatase MutT [Oscillatoria nigro-viridis]        63.6   63.6  51%   1e-09  24.73  WP_150111477.1   
Nudix family hydrolase [Marinobacter sp. EVN1]                    66.6   66.6  70%   1e-09  25.95  WP_023008909.1   
NUDIX hydrolase [Bradyrhizobiaceae bacterium]                     64.5   64.5  63%   1e-09  26.72  RTM13034.1       
NUDIX domain-containing protein [Bacillus velezensis]             63.9   63.9  60%   1e-09  29.36  WP_150940997.1   
MULTISPECIES: NUDIX hydrolase [Bacillus]                          63.9   63.9  60%   1e-09  29.36  WP_038456993.1   
NUDIX hydrolase [Bacillus velezensis]                             63.9   63.9  60%   1e-09  29.36  WP_025284256.1   
MULTISPECIES: NUDIX hydrolase [Bacillus]                          63.9   63.9  60%   1e-09  29.36  WP_015239176.1   
NUDIX hydrolase [Bacillus velezensis]                             63.9   63.9  60%   1e-09  29.36  WP_039062635.1   
NUDIX domain-containing protein [Bacillus megaterium]             63.6   63.6  53%   1e-09  29.41  WP_161515492.1   
NUDIX domain-containing protein [Desulfurellales bacterium]       63.3   63.3  68%   1e-09  21.95  TXH56767.1       
NUDIX hydrolase [Mycolicibacterium phocaicum]                     66.3   66.3  68%   1e-09  21.14  WP_138248785.1   
NUDIX hydrolase [Bradyrhizobium sp. CCGE-LA001]                   64.5   64.5  61%   1e-09  27.93  WP_008556258.1   
NUDIX domain-containing protein [Streptomyces tateyamensis]       64.5   64.5  58%   1e-09  28.95  WP_110668217.1   
mutator MutT protein [Oscillatoria nigro-viridis PCC 7112]        63.3   63.3  51%   1e-09  24.73  AFZ05143.1       
NUDIX hydrolase [Bradyrhizobium sp.]                              64.5   64.5  61%   2e-09  27.93  WP_063981515.1   
NUDIX hydrolase [Bradyrhizobium japonicum]                        64.5   64.5  60%   2e-09  28.44  WP_028156346.1   
NUDIX hydrolase [Bradyrhizobium japonicum]                        64.5   64.5  61%   2e-09  27.93  WP_071910344.1   
NUDIX hydrolase [Bradyrhizobium japonicum]                        64.5   64.5  61%   2e-09  27.93  WP_028153180.1   
MULTISPECIES: NUDIX hydrolase [Bradyrhizobium]                    64.5   64.5  61%   2e-09  27.93  WP_085405121.1   
NUDIX hydrolase [Mycobacterium scrofulaceum]                      66.3   66.3  70%   2e-09  27.48  WP_083179622.1   
NUDIX hydrolase [Candidatus Planktophila versatilis]              66.0   66.0  61%   2e-09  28.32  WP_095696822.1   
TPA: hypothetical protein [Verrucomicrobiales bacterium]          63.6   63.6  67%   2e-09  26.40  HAB17133.1       
NUDIX domain-containing protein [Actinobacteria bacterium]        66.0   66.0  60%   2e-09  28.18  MTA41057.1       
NUDIX domain-containing protein [Streptomyces sp. NRRL F-6131]    63.9   63.9  51%   2e-09  34.34  WP_051770264.1   
NUDIX hydrolase [Bradyrhizobium zhanjiangense]                    64.5   64.5  63%   2e-09  26.72  WP_128936055.1   
NUDIX hydrolase [Thioalkalivibrio sp.]                            63.3   63.3  57%   2e-09  25.71  TVP80049.1       
TPA: DNA mismatch repair protein MutT [Marinobacter adhaerens]    64.8   64.8  69%   2e-09  22.31  HAS77217.1       
mutator MutT protein [Marinobacter santoriniensis NKSG1]          66.3   66.3  61%   2e-09  25.22  EMP57522.1       
Nudix family hydrolase [Marinobacter hydrocarbonoclasticus]       66.3   66.3  59%   2e-09  27.03  WP_014420642.1   
Nudix family hydrolase [Marinobacter hydrocarbonoclasticus]       66.3   66.3  59%   2e-09  27.03  WP_153740863.1   
DNA mismatch repair protein MutT [Marinobacter sp.]               66.3   66.3  59%   2e-09  27.03  MAC24311.1       
Nudix family hydrolase [Marinobacter santoriniensis]              66.3   66.3  61%   2e-09  25.22  WP_152638678.1   
hypothetical protein MDG893_12635 [Marinobacter algicola DG893]   66.0   66.0  65%   2e-09  23.77  EDM46913.1       
NUDIX hydrolase [Mycobacterium malmoense]                         66.0   66.0  70%   2e-09  27.48  WP_065472298.1   
NUDIX hydrolase [Bradyrhizobium sp. DOA9]                         64.5   64.5  61%   2e-09  27.93  WP_025034510.1   
NUDIX hydrolase [Bradyrhizobium sp. INPA54B]                      64.5   64.5  63%   2e-09  26.72  WP_100235880.1   
NUDIX hydrolase [Candidatus Rhodoluna limnophila]                 66.0   66.0  68%   2e-09  26.36  WP_138316533.1   
NUDIX domain-containing protein [Paenibacillus rhizosphaerae]     63.6   63.6  26%   2e-09  46.81  WP_076173298.1   
NUDIX domain-containing protein [Paenibacillus sp. SSG-1]         63.6   63.6  26%   2e-09  46.81  WP_089545664.1   
Nudix family hydrolase [Marinobacter algicola]                    66.0   66.0  65%   2e-09  23.77  WP_040474643.1   
hypothetical protein AKJ56_00470 [candidate division MSBL1...     63.0   63.0  60%   2e-09  26.79  KXB08734.1       
NUDIX hydrolase [Bradyrhizobium diazoefficiens]                   64.2   64.2  60%   2e-09  27.52  WP_011089370.1   
8-oxo-dGTP diphosphatase MutT [Bacillus subtilis]                 63.6   63.6  52%   2e-09  28.42  WP_106074078.1   
NUDIX hydrolase [Mycolicibacterium mucogenicum]                   66.0   66.0  67%   2e-09  22.13  WP_064982277.1   
MULTISPECIES: NUDIX hydrolase [unclassified Mycobacterium]        66.0   66.0  67%   2e-09  22.13  WP_029118438.1   
NUDIX hydrolase [Mycobacterium sp. 360MFTsu5.1]                   66.0   66.0  67%   2e-09  22.13  WP_020103816.1   
NUDIX hydrolase [Mycolicibacterium mucogenicum]                   66.0   66.0  67%   2e-09  22.13  WP_053853831.1   
NUDIX domain-containing protein [Actinobacteria bacterium]        66.0   66.0  58%   2e-09  30.09  MSV76590.1       
Nudix family hydrolase [Marinobacter hydrocarbonoclasticus]       66.0   66.0  59%   2e-09  27.03  WP_113879821.1   
Nudix family hydrolase [Marinobacter hydrocarbonoclasticus]       66.0   66.0  59%   2e-09  27.03  WP_121208352.1   
Nudix family hydrolase [Marinobacter hydrocarbonoclasticus]       66.0   66.0  59%   2e-09  27.03  WP_011785900.1   
NUDIX domain-containing protein [Kocuria rosea]                   63.0   63.0  51%   2e-09  39.39  WP_109243029.1   
NUDIX domain-containing protein [Kocuria rosea]                   63.0   63.0  51%   2e-09  39.39  WP_144836407.1   
NUDIX domain-containing protein [Kocuria sp. UCD-OTCP]            63.0   63.0  51%   2e-09  39.39  WP_017832977.1   
NUDIX hydrolase [Rhizobiales bacterium]                           63.0   63.0  53%   2e-09  30.39  WP_112515073.1   
NUDIX domain-containing protein [Bradyrhizobium sp. AS23.2]       64.5   64.5  61%   2e-09  27.93  WP_074123869.1   
NUDIX domain-containing protein [Nocardia sp. CFHS0054]           63.6   63.6  32%   2e-09  49.15  WP_120739157.1   
NUDIX hydrolase [Microbispora triticiradicis]                     63.3   63.3  65%   2e-09  26.02  WP_117409115.1   
NUDIX hydrolase [Bacillus tequilensis]                            63.3   63.3  52%   2e-09  30.21  WP_024714477.1   
NUDIX hydrolase [Bradyrhizobium shewense]                         64.2   64.2  61%   2e-09  27.03  WP_091961810.1   
NUDIX domain-containing protein [Nocardioides luteus]             63.6   63.6  52%   2e-09  32.41  WP_045547476.1   
NUDIX domain-containing protein [Salmonella enterica subsp....    63.0   63.0  53%   2e-09  35.05  EEC5591352.1     
NUDIX hydrolase [Mycolicibacterium aubagnense]                    65.7   65.7  68%   2e-09  21.95  WP_138229918.1   
NUDIX hydrolase [Acidimicrobiia bacterium]                        63.3   63.3  43%   2e-09  37.35  NDH85078.1       
NUDIX hydrolase [Bradyrhizobium yuanmingense]                     64.2   64.2  61%   2e-09  27.93  WP_036038396.1   
NUDIX domain-containing protein [Actinobacteria bacterium]        65.7   65.7  58%   2e-09  29.82  MSZ22954.1       
NUDIX domain-containing protein [Salmonella enterica]             63.0   63.0  53%   2e-09  35.05  ECP2883027.1     
NUDIX hydrolase [Streptomyces sp. WAC05374]                       63.0   63.0  34%   2e-09  38.71  WP_126884688.1   
NUDIX domain-containing protein [Salmonella enterica]             62.1   62.1  53%   2e-09  35.05  WP_141026526.1   
NUDIX domain-containing protein [Actinobacteria bacterium]        65.7   65.7  58%   2e-09  28.70  MSX23440.1       
NUDIX hydrolase [Bacillus tequilensis]                            63.3   63.3  50%   2e-09  28.89  MUG02341.1       
8-oxo-dGTP diphosphatase [Bradyrhizobium arachidis]               63.9   63.9  63%   2e-09  25.86  SFU51259.1       
MULTISPECIES: NUDIX domain-containing protein [unclassified...    63.6   63.6  60%   2e-09  26.50  WP_151203891.1   
TPA: Nudix family hydrolase [Marinobacter hydrocarbonoclasticus]  66.0   66.0  59%   2e-09  27.03  HAC26857.1       
Nudix family hydrolase [Marinobacter salarius]                    65.7   65.7  65%   2e-09  23.77  WP_085681567.1   
MULTISPECIES: Nudix family hydrolase [unclassified Marinobacter]  65.7   65.7  65%   2e-09  23.77  WP_127400798.1   
NUDIX domain-containing protein [Salmonella enterica]             62.4   62.4  53%   2e-09  35.05  WP_139762813.1   
NUDIX domain-containing protein [Streptomyces sp. XY431]          63.6   63.6  53%   2e-09  31.43  WP_053649579.1   
TPA: DNA mismatch repair protein MutT [Acidimicrobiaceae...       63.0   63.0  70%   2e-09  24.81  HAM01992.1       
MULTISPECIES: NUDIX hydrolase [unclassified Cohnella]             63.3   63.3  61%   2e-09  32.43  WP_090111438.1   
NUDIX hydrolase [Bacillus velezensis]                             63.3   63.3  60%   2e-09  29.36  WP_069007213.1   
NUDIX hydrolase [Bradyrhizobium sp. BK707]                        63.9   63.9  63%   2e-09  26.72  WP_130365049.1   
NUDIX hydrolase [Bradyrhizobium japonicum]                        63.9   63.9  60%   2e-09  28.44  WP_038935080.1   
NUDIX hydrolase [Bradyrhizobium sacchari]                         63.9   63.9  63%   2e-09  26.72  WP_080139475.1   
MULTISPECIES: NUDIX hydrolase [Bacillus amyloliquefaciens group]  63.3   63.3  60%   2e-09  29.36  WP_033575061.1   
NUDIX hydrolase [Bacillus velezensis]                             63.3   63.3  60%   2e-09  29.36  WP_031378656.1   
NUDIX hydrolase [Bradyrhizobium sp. WSM2254]                      63.9   63.9  60%   2e-09  31.82  WP_027547956.1   
NUDIX domain-containing protein [Microbacteriaceae bacterium]     63.0   63.0  53%   2e-09  32.69  TAM70441.1       
NUDIX hydrolase [Bradyrhizobium yuanmingense]                     64.2   64.2  61%   2e-09  27.93  WP_036028428.1   
NUDIX domain-containing protein [Vibrio campbellii]               63.0   63.0  63%   2e-09  29.17  WP_152685206.1   
NUDIX hydrolase [Bradyrhizobium yuanmingense]                     64.2   64.2  61%   2e-09  27.93  WP_128263735.1   
MULTISPECIES: NUDIX hydrolase [Bradyrhizobium]                    63.9   63.9  63%   3e-09  25.86  WP_027560659.1   
NUDIX hydrolase [Bacillus subtilis]                               63.0   63.0  52%   3e-09  29.47  WP_090557302.1   
NUDIX domain-containing protein [Streptacidiphilus anmyonensis]   63.0   63.0  53%   3e-09  30.93  WP_042419048.1   
NUDIX hydrolase [Mycolicibacterium sp. NCC-Tsukiji]               65.7   65.7  67%   3e-09  21.31  WP_135357176.1   
Nudix family hydrolase [Marinobacter sp. C1S70]                   65.7   65.7  59%   3e-09  27.03  WP_022991982.1   
NUDIX hydrolase [Arthrobacter sp. MYb227]                         65.7   65.7  57%   3e-09  33.33  WP_105548346.1   
NUDIX domain-containing protein [Nonomuraea sp. ATCC 55076]       63.3   63.3  56%   3e-09  29.73  WP_080044963.1   
NUDIX domain-containing protein [Salmonella enterica subsp....    62.7   62.7  53%   3e-09  35.05  MIO93319.1       
NUDIX domain-containing protein [Kocuria rosea]                   62.7   62.7  51%   3e-09  39.39  WP_109269235.1   
MULTISPECIES: NUDIX domain-containing protein [Kocuria]           62.7   62.7  51%   3e-09  39.39  WP_035925442.1   
NUDIX domain-containing protein [Kocuria rosea]                   62.7   62.7  51%   3e-09  39.39  WP_115163120.1   
Nudix family hydrolase [Marinobacter halotolerans]                65.7   65.7  68%   3e-09  22.66  WP_150912523.1   
NUDIX domain-containing protein [Vibrio campbellii]               62.7   62.7  63%   3e-09  29.17  WP_103414128.1   
hypothetical protein A3765_25615 [Oleiphilus sp. HI0130]          64.5   64.5  70%   3e-09  22.14  KZZ74653.1       
NUDIX domain-containing protein [Actinobacteria bacterium]        65.4   65.4  58%   3e-09  25.93  MSY49354.1       
NUDIX hydrolase [Salmonella enterica subsp. enterica]             61.8   61.8  53%   3e-09  35.05  ECH8305862.1     
NUDIX hydrolase [Mycobacterium basiliense]                        65.4   65.4  68%   3e-09  23.39  WP_158016024.1   
NUDIX domain-containing protein [Actinobacteria bacterium]        65.4   65.4  58%   3e-09  28.70  MSW47204.1       
NUDIX domain-containing protein [Cryobacterium sp. Sr8]           63.0   63.0  54%   3e-09  29.81  WP_134474161.1   
NUDIX hydrolase [Arthrobacter sp. Leaf337]                        65.7   65.7  58%   3e-09  35.51  WP_055799549.1   
NUDIX hydrolase [Desertimonas flava]                              63.6   63.6  62%   3e-09  28.70  WP_116998475.1   
NUDIX domain-containing protein [Streptomyces eurocidicus]        63.0   63.0  70%   3e-09  23.44  WP_102916506.1   
NUDIX domain-containing protein [Streptosporangium sp. 'caverna'] 62.7   62.7  53%   3e-09  28.16  WP_110703502.1   
Nudix family hydrolase [Marinobacter gudaonensis]                 65.7   65.7  58%   3e-09  29.73  WP_091991801.1   
NUDIX hydrolase [Salmonella enterica subsp. enterica]             62.4   62.4  53%   3e-09  35.05  EDT3663829.1     
NUDIX domain-containing protein [Pseudonocardia hierapolitana]    63.0   63.0  40%   3e-09  33.33  WP_147255109.1   
NUDIX hydrolase [Bradyrhizobium sp. WSM1417]                      63.9   63.9  61%   3e-09  28.83  WP_027519658.1   
NUDIX hydrolase [Acinetobacter variabilis]                        63.3   63.3  60%   3e-09  26.50  WP_125278408.1   
hypothetical protein AKJ61_01805 [candidate division MSBL1...     62.4   62.4  53%   3e-09  26.26  KXA89943.1       
NUDIX hydrolase [Bradyrhizobium yuanmingense]                     63.9   63.9  61%   3e-09  27.93  WP_036003441.1   
mutT-like protein [Bradyrhizobium sp. DOA9]                       64.5   64.5  61%   3e-09  27.93  GAJ33518.1       
NUDIX hydrolase [Bradyrhizobium japonicum]                        63.6   63.6  60%   3e-09  28.44  WP_039153068.1   
NUDIX hydrolase [Bradyrhizobium sp. RP6]                          63.6   63.6  63%   3e-09  26.72  WP_124160039.1   
NUDIX hydrolase [Bradyrhizobium japonicum]                        63.6   63.6  60%   3e-09  28.44  WP_014492928.1   
NUDIX hydrolase [Bradyrhizobium japonicum]                        63.6   63.6  60%   3e-09  28.44  WP_038956812.1   
MULTISPECIES: NUDIX hydrolase [Mycobacterium]                     65.4   65.4  70%   3e-09  27.48  WP_040623837.1   
Nudix family hydrolase [Marinobacter vulgaris]                    65.4   65.4  62%   3e-09  23.08  WP_114613380.1   
NUDIX hydrolase [Bradyrhizobium sp. CCBAU 15615]                  63.6   63.6  61%   3e-09  27.03  WP_038974561.1   
NUDIX domain-containing protein [Acinetobacter variabilis]        63.0   63.0  60%   3e-09  26.50  WP_159123129.1   
hypothetical protein BJS_01128 [Bradyrhizobium japonicum SEMIA... 63.6   63.6  60%   3e-09  28.44  AHY53747.1       
hypothetical protein A3742_29225 [Oleiphilus sp. HI0071]          64.5   64.5  70%   3e-09  22.14  KZY85666.1       
NUDIX domain-containing protein [Vibrio campbellii]               62.7   62.7  63%   3e-09  29.17  WP_005533196.1   
NUDIX hydrolase [Clostridium chromiireducens]                     62.7   62.7  59%   3e-09  25.23  WP_119366494.1   
NUDIX hydrolase [Salmonella enterica]                             66.0   66.0  55%   3e-09  34.34  WP_023246075.1   
NUDIX domain-containing protein [Streptomyces sp. NRRL S-87]      63.0   63.0  53%   3e-09  31.73  WP_030207907.1   
NUDIX hydrolase [Acinetobacter sp. LoGeW2-3]                      63.0   63.0  60%   3e-09  27.35  WP_099339529.1   
DNA mismatch repair protein MutT [Chloroflexi bacterium...        62.7   62.7  58%   3e-09  29.46  PKO03266.1       
NUDIX hydrolase [Salmonella enterica subsp. enterica]             61.5   61.5  53%   3e-09  35.05  EBG5746781.1     
NUDIX hydrolase [Mycolicibacterium sp.]                           65.4   65.4  68%   3e-09  22.76  RUP28844.1       
NUDIX domain-containing protein [Streptomyces ipomoeae]           63.0   63.0  67%   3e-09  27.91  WP_141581336.1   
Nudix family hydrolase [Marinobacter subterrani]                  65.4   65.4  59%   3e-09  25.89  WP_048497914.1   
NUDIX domain-containing protein [Actinobacteria bacterium]        65.4   65.4  58%   3e-09  29.82  MSZ10140.1       
Nudix family hydrolase [Marinobacter flavimaris]                  65.4   65.4  69%   3e-09  22.31  WP_014576113.1   
Nudix family hydrolase [Marinobacter sp. DSM 26671]               65.4   65.4  69%   3e-09  22.31  WP_092030353.1   
Nudix family hydrolase [Marinobacter bohaiensis]                  65.1   65.1  63%   4e-09  22.88  WP_111497320.1   
CTP pyrophosphohydrolase [Candidatus Woesebacteria bacterium...   62.4   62.4  71%   4e-09  27.27  KKR69959.1       
NUDIX domain-containing protein [Bradyrhizobium sp. LCT2]         63.6   63.6  60%   4e-09  27.52  WP_161533679.1   
8-oxo-dGTP diphosphatase MutT [Hahella chejuensis]                62.4   62.4  66%   4e-09  23.81  WP_011399580.1   
8-oxo-dGTP diphosphatase [Bradyrhizobium stylosanthis]            63.6   63.6  63%   4e-09  25.86  TWA98525.1       
NUDIX hydrolase [Candidatus Planktophila sp.]                     65.1   65.1  61%   4e-09  27.43  MSO16856.1       
NUDIX hydrolase [Bradyrhizobium diazoefficiens]                   63.6   63.6  60%   4e-09  27.52  WP_060908619.1   
NUDIX hydrolase [Bradyrhizobium amphicarpaeae]                    63.6   63.6  61%   4e-09  26.13  WP_094893853.1   
MULTISPECIES: Nudix family hydrolase [Gammaproteobacteria]        65.1   65.1  69%   4e-09  22.31  WP_053114564.1   
NUDIX domain-containing protein [Bradyrhizobium stylosanthis]     63.6   63.6  63%   4e-09  25.86  WP_145664611.1   
NUDIX hydrolase [Bradyrhizobium stylosanthis]                     63.6   63.6  63%   4e-09  25.86  WP_063689391.1   
NUDIX domain-containing protein [Nocardia seriolae]               62.7   62.7  32%   4e-09  49.15  WP_033088236.1   
NUDIX hydrolase [Proteobacteria bacterium]                        61.8   61.8  51%   4e-09  30.00  NDD31158.1       
NUDIX hydrolase [Bacillus megaterium]                             62.1   62.1  53%   4e-09  29.41  WP_098324948.1   
8-oxo-dGTP diphosphatase MutT [Calothrix elsteri]                 62.1   62.1  56%   4e-09  28.04  WP_095722589.1   
NUDIX domain-containing protein [Vibrio campbellii]               62.1   62.1  63%   4e-09  28.33  WP_105066107.1   
Nudix family hydrolase [Marinobacter sp. YWL01]                   65.1   65.1  65%   4e-09  23.77  WP_062785666.1   
TPA: Nudix family hydrolase [Marinobacter adhaerens]              65.1   65.1  65%   4e-09  23.77  HAP54204.1       
NUDIX domain-containing protein [Ferrimonas sediminum]            62.4   62.4  62%   5e-09  26.89  WP_090365499.1   
NUDIX domain-containing protein [Streptomyces argenteolus]        62.1   62.1  61%   5e-09  28.07  WP_145804677.1   
NUDIX domain-containing protein [Nocardia mexicana]               62.7   62.7  32%   5e-09  47.46  WP_068016109.1   
NUDIX hydrolase [Bradyrhizobium sp. WSM471]                       63.3   63.3  61%   5e-09  27.93  WP_007613623.1   
NUDIX domain-containing protein [Actinocorallia herbida]          62.7   62.7  53%   5e-09  30.48  WP_123668651.1   
NUDIX hydrolase [Bradyrhizobium japonicum]                        63.0   63.0  63%   5e-09  26.72  WP_028138096.1   
NUDIX hydrolase [Bacillus sp. FMQ74]                              62.4   62.4  52%   5e-09  28.12  WP_071578379.1   
NUDIX domain-containing protein [Pantoea coffeiphila]             62.1   62.1  63%   5e-09  31.40  WP_105592148.1   
NUDIX hydrolase [Bradyrhizobium sp. WSM1253]                      63.3   63.3  61%   5e-09  27.93  WP_007600816.1   
NUDIX domain-containing protein [actinobacterium LLX17]           65.1   65.1  63%   5e-09  28.81  WP_155977643.1   
hypothetical protein YBY_07990 [Marinobacter...                   64.8   64.8  65%   5e-09  22.95  BBJ02951.1       
NUDIX domain-containing protein [Nocardia ninae]                  62.4   62.4  32%   5e-09  45.76  WP_147130170.1   
NUDIX hydrolase [archaeon]                                        62.1   62.1  70%   5e-09  25.76  NCQ51654.1       
NUDIX hydrolase [Streptomyces lavendulae]                         62.7   62.7  60%   5e-09  24.55  WP_030242392.1   
NUDIX domain-containing protein [Actinobacteria bacterium]        65.1   65.1  61%   5e-09  30.09  MSW80085.1       
NUDIX hydrolase [Salmonella enterica subsp. enterica]             61.2   61.2  53%   5e-09  35.05  ECH8305864.1     
NUDIX hydrolase [Mycolicibacterium mucogenicum]                   64.8   64.8  67%   5e-09  21.31  WP_133425932.1   
NUDIX hydrolase [Mycolicibacterium mucogenicum]                   64.8   64.8  67%   5e-09  21.31  WP_064860459.1   
ADP-ribose pyrophosphatase [Mycobacteroides abscessus subsp....   64.8   64.8  67%   5e-09  21.31  SHU31741.1       
Nudix family hydrolase [Marinobacter sp. lvr2a5a20]               64.8   64.8  59%   5e-09  23.42  WP_134032765.1   
NUDIX hydrolase [Bacillus subtilis]                               61.8   61.8  52%   5e-09  29.47  WP_014112703.1   
NUDIX hydrolase [Bradyrhizobium genosp. SA-3]                     63.0   63.0  63%   5e-09  27.59  WP_130217489.1   
MULTISPECIES: NUDIX domain-containing protein [Bacillus cereus... 62.4   62.4  60%   5e-09  25.69  WP_144492297.1   
NUDIX domain-containing protein [Agrococcus lahaulensis]          62.1   62.1  36%   5e-09  33.33  WP_026372960.1   
NUDIX domain-containing protein [Streptomyces sp. NRRL S-495]     61.8   61.8  50%   5e-09  32.32  WP_045942749.1   
NUDIX domain-containing protein [Photobacterium damselae]         62.1   62.1  52%   5e-09  29.47  WP_158134892.1   
NUDIX hydrolase [Candidatus Rhodoluna limnophila]                 65.1   65.1  68%   5e-09  25.58  WP_138315753.1   
NUDIX domain-containing protein [Bradyrhizobium betae]            63.0   63.0  69%   5e-09  23.81  WP_151648361.1   
NUDIX domain-containing protein [Arthrobacter sp. UKPF54-2]       64.8   64.8  58%   5e-09  36.45  WP_146336839.1   
8-oxo-dGTP diphosphatase MutT [Candidatus Competibacter...        62.1   62.1  52%   5e-09  29.17  WP_048670482.1   
NUDIX hydrolase [Bradyrhizobium sp. S23321]                       63.0   63.0  69%   5e-09  23.81  WP_015684229.1   
NUDIX domain-containing protein [Bradyrhizobium sp. 58S1]         63.0   63.0  69%   5e-09  23.81  WP_143841344.1   
NUDIX hydrolase [Bradyrhizobium sp. TSA1]                         63.3   63.3  61%   5e-09  27.93  WP_100178457.1   
NUDIX domain-containing protein [Bradyrhizobium sp. UNPF46]       63.3   63.3  61%   5e-09  27.93  WP_142248894.1   
TPA: NUDIX hydrolase [Desulfobulbaceae bacterium]                 62.1   62.1  53%   5e-09  26.80  HBT96243.1       
NUDIX hydrolase [Proteobacteria bacterium]                        62.4   62.4  50%   6e-09  30.21  NBP03513.1       
TPA: Nudix family hydrolase [Marinobacter adhaerens]              64.8   64.8  69%   6e-09  22.31  HAZ89088.1       
NUDIX domain-containing protein [Paeniglutamicibacter...          64.8   64.8  58%   6e-09  31.78  WP_149619043.1   
NUDIX hydrolase [Bradyrhizobium sp. NAS80.1]                      63.0   63.0  61%   6e-09  27.03  WP_084809651.1   
8-oxo-dGTP diphosphatase MutT [Oscillatoriales cyanobacterium]    61.8   61.8  51%   6e-09  23.66  TAE81972.1       
NUDIX domain-containing protein [Bradyrhizobium cytisi]           63.0   63.0  69%   6e-09  23.81  WP_148750527.1   
NUDIX hydrolase [Agrobacterium tumefaciens]                       61.8   61.8  53%   6e-09  30.39  WP_080850437.1   
NUDIX hydrolase [Mycolicibacterium mucogenicum]                   64.5   64.5  68%   6e-09  21.14  WP_060999590.1   
MULTISPECIES: NUDIX hydrolase [unclassified Bradyrhizobium]       63.0   63.0  61%   6e-09  27.03  WP_018318648.1   
NUDIX domain-containing protein [Streptosporangium subroseum]     61.8   61.8  53%   6e-09  27.18  WP_089211858.1   
NUDIX hydrolase [Bradyrhizobium sp. SUTN9-2]                      63.0   63.0  61%   6e-09  27.93  WP_109144690.1   
NUDIX domain-containing protein [Paenibacillus odorifer]          62.1   62.1  26%   6e-09  43.75  WP_076286185.1   
NUDIX domain-containing protein [Actinobacteria bacterium]        62.1   62.1  47%   6e-09  33.33  MSX60148.1       
Nudix family hydrolase [Marinobacter daepoensis]                  64.8   64.8  65%   6e-09  26.23  WP_051146548.1   
NUDIX hydrolase [Bradyrhizobium sp. AC87j1]                       63.0   63.0  61%   6e-09  26.13  WP_104464840.1   
NUDIX domain-containing protein [Arthrobacter sp. KBS0702]        64.8   64.8  58%   6e-09  36.45  WP_138768539.1   
TPA: NUDIX hydrolase [Propionibacteriaceae bacterium]             63.9   63.9  62%   6e-09  28.70  HBX80989.1       
MULTISPECIES: NUDIX hydrolase [unclassified Thioalkalivibrio]     62.1   62.1  57%   6e-09  24.76  WP_018871155.1   
MULTISPECIES: NUDIX hydrolase [unclassified Bradyrhizobium]       63.0   63.0  61%   6e-09  26.13  WP_038947705.1   
MULTISPECIES: NUDIX hydrolase [Bradyrhizobium]                    63.0   63.0  61%   6e-09  26.13  WP_028145555.1   
NUDIX domain-containing protein [Actinobacteria bacterium]        62.1   62.1  47%   6e-09  33.33  MSW04342.1       
Nudix family hydrolase [Marinobacter sp. Arc7-DN-1]               64.5   64.5  62%   6e-09  22.22  WP_117619636.1   
TPA: 8-oxo-dGTP diphosphatase MutT [Microcoleaceae bacterium...   61.8   61.8  51%   6e-09  25.81  HBK96198.1       
MULTISPECIES: Nudix family hydrolase [Marinobacter]               64.5   64.5  65%   6e-09  22.95  WP_061333020.1   
NUDIX domain-containing protein [Pseudoalteromonas sp. H105]      61.8   61.8  63%   6e-09  29.17  WP_058562078.1   
NUDIX domain-containing protein [Candidatus Dadabacteria...       61.8   61.8  62%   6e-09  29.57  MYG83515.1       
NUDIX domain-containing protein [Candidatus Dadabacteria...       61.8   61.8  62%   6e-09  29.57  MXW22145.1       
Nudix family hydrolase [Marinobacter sp. es.042]                  64.5   64.5  69%   6e-09  21.54  WP_088558029.1   
hypothetical protein A3767_01130 [Oleiphilus sp. HI0133]          64.5   64.5  70%   6e-09  22.14  KZZ78816.1       
MULTISPECIES: Nudix family hydrolase [unclassified Oleiphilus]    64.5   64.5  70%   6e-09  22.14  WP_068451408.1   
NUDIX domain-containing protein [Plantactinospora sp. CNZ321]     62.1   62.1  58%   6e-09  32.48  WP_130460861.1   
NUDIX hydrolase [Chloroflexi bacterium]                           62.1   62.1  55%   6e-09  32.04  RLC97711.1       
NUDIX domain-containing protein [Actinobacteria bacterium]        64.2   64.2  58%   7e-09  31.78  MSV92710.1       
NUDIX domain-containing protein [Streptomyces sp. Mg1]            62.1   62.1  53%   7e-09  31.73  WP_008743987.1   
NUDIX hydrolase [Actinobacteria bacterium]                        64.2   64.2  58%   7e-09  26.85  NDF03174.1       
NUDIX domain-containing protein [Paenibacillus sp. B2(2019)]      62.1   62.1  26%   7e-09  43.75  WP_149646019.1   
NUDIX hydrolase [Bradyrhizobium sp. OK095]                        63.0   63.0  61%   7e-09  25.23  WP_092023288.1   
hypothetical protein [Anaerolineaceae bacterium]                  64.5   64.5  62%   7e-09  30.70  MAU09313.1       
NUDIX domain-containing protein [Nocardia sp. BMG51109]           62.1   62.1  32%   7e-09  45.76  WP_024800175.1   
8-oxo-dGTP diphosphatase MutT [Oscillatoriales cyanobacterium]    61.8   61.8  51%   7e-09  23.66  TAE15110.1       
NUDIX hydrolase [Bradyrhizobium nanningense]                      62.7   62.7  63%   7e-09  26.72  WP_128917306.1   
NUDIX domain-containing protein [Bradyrhizobium sp. aSej3]        62.7   62.7  61%   7e-09  27.03  WP_148742656.1   
Nudix family hydrolase [Marinobacter nanhaiticus]                 64.5   64.5  72%   7e-09  20.59  WP_004583360.1   
NUDIX hydrolase [Arthrobacter sp. UNC362MFTsu5.1]                 64.5   64.5  58%   7e-09  35.51  WP_051628709.1   
NUDIX hydrolase [Bradyrhizobium ottawaense]                       63.0   63.0  61%   7e-09  26.13  WP_095426053.1   
TPA: 8-oxo-dGTP diphosphatase MutT [Microcoleaceae bacterium...   61.5   61.5  51%   7e-09  25.81  HCV29235.1       
NUDIX domain-containing protein [Nocardioides zeae]               61.8   61.8  55%   7e-09  31.68  WP_163773122.1   
TPA: Nudix family hydrolase [Marinobacter adhaerens]              64.5   64.5  65%   7e-09  23.77  HBC32922.1       
NUDIX domain-containing protein [Nocardiopsis salina]             64.5   64.5  68%   7e-09  25.20  WP_152477046.1   
NUDIX domain-containing protein [Kocuria turfanensis]             61.5   61.5  51%   7e-09  36.36  WP_062735453.1   
NUDIX domain-containing protein [Streptomyces luteoverticillatus] 62.1   62.1  60%   7e-09  27.27  WP_126916189.1   
NUDIX domain-containing protein [Paenibacillus sp. N4]            62.1   62.1  30%   7e-09  38.89  WP_144988317.1   
NUDIX domain-containing protein [Actinobacteria bacterium]        64.2   64.2  58%   7e-09  31.78  MSX49181.1       
NUDIX hydrolase [Rhodopseudomonas palustris]                      63.3   63.3  68%   7e-09  25.81  WP_011156538.1   
NUDIX hydrolase [Candidatus Planktophila versatilis]              64.2   64.2  69%   7e-09  25.20  WP_095693403.1   
NUDIX hydrolase [Bradyrhizobium diazoefficiens]                   62.7   62.7  61%   7e-09  27.03  WP_028176268.1   
NUDIX hydrolase [Paenibacillus sp. MS74]                          61.8   61.8  61%   7e-09  24.14  WP_133234674.1   
8-oxo-dGTP diphosphatase MutT [Oscillatoriales cyanobacterium]    61.5   61.5  51%   7e-09  23.66  TAG07763.1       
NUDIX hydrolase [Desulfobulbaceae bacterium]                      61.8   61.8  56%   7e-09  26.47  KAB2891236.1     
DNA mismatch repair protein MutT [Marinobacter sp.]               64.5   64.5  69%   7e-09  22.31  PHS43056.1       
Nudix family hydrolase [Marinobacter sp.]                         64.5   64.5  69%   7e-09  22.31  MTI78788.1       
NUDIX hydrolase [Brachybacterium nesterenkovii]                   64.2   64.2  57%   7e-09  30.56  WP_087104406.1   
NUDIX hydrolase [Candidatus Planktophila versatilis]              64.2   64.2  61%   7e-09  28.32  WP_095674507.1   
hypothetical protein BJA5080_03658 [Bradyrhizobium...             62.7   62.7  61%   7e-09  27.03  KGJ67038.1       
hypothetical protein EH11_03820 [Bacillus subtilis]               61.2   61.2  42%   8e-09  28.57  RPJ98968.1       
NUDIX hydrolase [Mycobacterium parmense]                          64.2   64.2  70%   8e-09  26.72  WP_085268006.1   
NUDIX hydrolase [Bacillus intestinalis]                           61.8   61.8  52%   8e-09  29.47  WP_061186227.1   
NUDIX domain-containing protein [Brevibacillus fluminis]          61.8   61.8  26%   8e-09  44.68  WP_122916209.1   
8-oxo-dGTP diphosphatase MutT [Tychonema bourrellyi]              61.5   61.5  51%   8e-09  27.96  WP_096831885.1   
NUDIX hydrolase [[Propionibacterium] namnetense]                  64.2   64.2  69%   8e-09  23.02  WP_002549736.1   
NUDIX hydrolase [Rhodopseudomonas sp. BR0G17]                     63.0   63.0  68%   8e-09  25.81  NEW97771.1       
MULTISPECIES: NUDIX hydrolase [Bacillus]                          61.8   61.8  52%   8e-09  30.53  WP_039075810.1   
Hydrolase MutT1 [Corynebacterium xerosis]                         64.2   64.2  58%   8e-09  28.44  SLN00946.1       
8-oxo-dGTP diphosphatase MutT [Thiomicrorhabdus sp. G1]           61.5   61.5  60%   8e-09  28.83  WP_138565291.1   
NUDIX domain-containing protein [Vibrio campbellii]               61.5   61.5  63%   8e-09  29.17  WP_012129551.1   
hydrolase, NUDIX family [Bacillus megaterium QM B1551]            61.5   61.5  53%   8e-09  28.43  ADE72646.1       
NUDIX domain-containing protein [Streptomyces sp. C]              61.8   61.8  54%   8e-09  28.28  WP_050779932.1   
NUDIX domain-containing protein [Bacillus sp. Marseille-P3800]    62.1   62.1  27%   8e-09  48.98  WP_099305135.1   
NUDIX domain-containing protein [Tsukamurella tyrosinosolvens]    61.8   61.8  53%   8e-09  27.88  WP_102102623.1   
MULTISPECIES: Nudix family hydrolase [unclassified Marinobacter]  64.2   64.2  65%   8e-09  23.77  WP_064227018.1   
TPA: DNA mismatch repair protein MutT [Marinobacter adhaerens]    64.5   64.5  65%   8e-09  23.77  HBX40883.1       
NUDIX hydrolase [Bradyrhizobium betae]                            62.7   62.7  61%   8e-09  25.23  WP_129274282.1   
NUDIX domain-containing protein [Streptomyces sp. CB01881]        62.1   62.1  53%   8e-09  30.19  WP_148641530.1   
NUDIX domain-containing protein [Sorangium cellulosum]            61.8   61.8  51%   8e-09  27.37  WP_020733504.1   
NUDIX domain-containing protein [Mycolicibacterium sp. CBMA 226]  63.9   63.9  67%   8e-09  21.31  WP_155899641.1   
NUDIX hydrolase [Arthrobacter sp. AQ5-05]                         64.2   64.2  57%   9e-09  31.13  WP_113762267.1   
MULTISPECIES: NUDIX domain-containing protein [unclassified...    61.8   61.8  26%   9e-09  46.81  WP_076354945.1   
MULTISPECIES: NUDIX hydrolase [unclassified Mycobacterium]        64.2   64.2  70%   9e-09  25.95  WP_066952503.1   
NUDIX hydrolase [Mycobacterium sp. 852002-51613_SCH5001154]       64.2   64.2  70%   9e-09  25.95  WP_067266121.1   
NUDIX hydrolase [Nocardioidaceae bacterium Broad-1]               61.8   61.8  52%   9e-09  32.41  EGD41655.1       
NUDIX hydrolase [Streptomyces sp. C]                              61.8   61.8  54%   9e-09  28.28  EFL18452.1       
NUDIX hydrolase [Actinobacteria bacterium]                        63.9   63.9  60%   9e-09  27.68  NBQ35534.1       
NUDIX hydrolase [Bacillus subtilis]                               61.8   61.8  52%   9e-09  29.47  WP_087992989.1   
NUDIX domain-containing protein [Vibrio campbellii]               61.5   61.5  63%   9e-09  29.17  WP_045382335.1   
TPA: Nudix family hydrolase [Marinobacter adhaerens]              64.2   64.2  69%   9e-09  22.31  HAU18422.1       
TPA: Nudix family hydrolase [Marinobacter adhaerens]              64.2   64.2  69%   9e-09  22.31  HBF93074.1       
DNA mismatch repair protein MutT [Marinobacter sp.]               64.2   64.2  69%   9e-09  22.31  MBI48148.1       
MULTISPECIES: NUDIX domain-containing protein [Vibrio harveyi...  61.5   61.5  63%   9e-09  29.17  WP_045373379.1   
MULTISPECIES: NUDIX hydrolase [Bacillus]                          61.5   61.5  52%   9e-09  28.42  WP_072181706.1   
NUDIX hydrolase [Citricoccus sp. CH26A]                           64.2   64.2  60%   9e-09  29.09  WP_010143209.1   
NUDIX domain-containing protein [Vibrio campbellii]               61.5   61.5  63%   9e-09  29.17  WP_050905875.1   
NUDIX hydrolase [Bradyrhizobium sp. AT1]                          62.7   62.7  61%   9e-09  27.93  WP_063202038.1   
NUDIX hydrolase [Streptomyces albulus]                            61.5   61.5  32%   9e-09  40.68  WP_064067612.1   
NUDIX hydrolase [Mycolicibacterium sp. CBMA 226]                  63.9   63.9  67%   9e-09  21.31  MUL75370.1       
NUDIX domain-containing protein [Nocardia panacis]                61.8   61.8  32%   9e-09  45.76  WP_120036733.1   
NUDIX domain-containing protein [Bradyrhizobium sp. UNPA324]      62.4   62.4  63%   9e-09  26.72  WP_141934615.1   
NUDIX hydrolase [Lentzea aerocolonigenes]                         63.9   63.9  69%   9e-09  26.77  KJK51322.1       
NUDIX domain-containing protein [Vibrio campbellii]               61.2   61.2  63%   9e-09  29.17  WP_050909557.1   
NUDIX hydrolase [Allorhizocola rhizosphaerae]                     61.2   61.2  53%   9e-09  23.76  WP_117214733.1   
NUDIX domain-containing protein [Pseudonocardia...                61.2   61.2  56%   9e-09  28.04  WP_141281285.1   
NUDIX domain-containing protein [Vibrio campbellii]               61.2   61.2  63%   1e-08  29.17  WP_077263154.1   
NUDIX hydrolase [Mycobacterium sp. AB308]                         63.9   63.9  70%   1e-08  23.26  WP_077098257.1   
NUDIX domain-containing protein [Vibrio campbellii]               61.2   61.2  63%   1e-08  29.17  WP_081233287.1   
MULTISPECIES: Nudix family hydrolase [unclassified Marinobacter]  64.2   64.2  65%   1e-08  23.77  WP_108018743.1   
NUDIX domain-containing protein [Aeromicrobium sp. zg-629]        61.2   61.2  44%   1e-08  31.40  WP_154596177.1   
NUDIX hydrolase [[Propionibacterium] namnetense]                  63.9   63.9  69%   1e-08  23.02  WP_063810832.1   
NUDIX domain-containing protein [Vibrio campbellii]               61.2   61.2  63%   1e-08  29.17  WP_079401720.1   
DNA mismatch repair protein MutT [Marinobacter sp.]               63.9   63.9  69%   1e-08  22.31  MBQ92791.1       
NUDIX hydrolase [Bradyrhizobium sp. Y36]                          62.4   62.4  61%   1e-08  27.93  WP_097663137.1   
NUDIX domain-containing protein [Prauserella muralis]             63.9   63.9  43%   1e-08  36.25  WP_112282055.1   
NUDIX hydrolase [Bacillus solimangrovi]                           61.2   61.2  60%   1e-08  29.20  WP_069718931.1   
hypothetical protein [Acidimicrobiaceae bacterium]                61.2   61.2  43%   1e-08  36.14  MAM32763.1       
NUDIX hydrolase [Bradyrhizobium sp. CCH5-F6]                      62.4   62.4  63%   1e-08  26.72  WP_061022214.1   
NUDIX domain-containing protein [Nocardia jiangxiensis]           61.5   61.5  32%   1e-08  47.46  WP_040829623.1   
NUDIX domain-containing protein [Bacillus subtilis]               61.5   61.5  52%   1e-08  29.47  WP_148963033.1   
NUDIX domain-containing protein [Kocuria rosea]                   61.2   61.2  51%   1e-08  39.39  WP_133408883.1   
mRNA-decapping enzyme 2 [Dictyostelium discoideum AX4]            64.5   64.5  76%   1e-08  22.22  XP_639160.2      
NUDIX hydrolase [Bacillus niameyensis]                            61.5   61.5  56%   1e-08  29.09  WP_062106393.1   
NUDIX hydrolase [Rhodopseudomonas palustris DX-1]                 62.7   62.7  68%   1e-08  27.42  ADU42793.1       
NUDIX domain-containing protein [Paenibacillus glycanilyticus]    61.5   61.5  26%   1e-08  44.68  WP_127496760.1   
NUDIX domain-containing protein [Streptomyces sp. CNS606]         61.5   61.5  62%   1e-08  26.32  WP_027765678.1   
Nudix family hydrolase [Marinobacter pelagius]                    63.9   63.9  59%   1e-08  26.79  WP_092005274.1   
NUDIX domain-containing protein [Vibrio campbellii]               61.2   61.2  63%   1e-08  29.17  WP_045420694.1   
NUDIX hydrolase [Sorangium cellulosum]                            61.5   61.5  51%   1e-08  27.37  WP_129573637.1   
hydrolase, NUDIX family [Mycobacterium parascrofulaceum ATCC...   63.6   63.6  68%   1e-08  27.56  EFG74012.1       
NUDIX hydrolase [Lentzea kentuckyensis]                           63.9   63.9  68%   1e-08  27.42  WP_086660723.1   
NUDIX domain-containing protein [Vibrio campbellii]               61.2   61.2  63%   1e-08  29.17  WP_038889299.1   
NUDIX hydrolase [Bradyrhizobium yuanmingense]                     62.4   62.4  61%   1e-08  27.03  WP_057026945.1   
NUDIX domain-containing protein [Vibrio campbellii]               61.2   61.2  63%   1e-08  29.17  WP_086370030.1   
NUDIX hydrolase [Mycobacterium kansasii]                          63.9   63.9  70%   1e-08  24.62  WP_023372193.1   
NUDIX domain-containing protein [Vibrio campbellii]               61.2   61.2  63%   1e-08  29.17  WP_045395686.1   
NUDIX domain-containing protein [Vibrio sp. LB10LO1]              61.2   61.2  47%   1e-08  32.22  WP_162092839.1   
TPA: NUDIX hydrolase [Deltaproteobacteria bacterium]              61.2   61.2  47%   1e-08  26.97  HBX42715.1       
NUDIX domain-containing protein [Streptomyces sp. BK215]          61.2   61.2  27%   1e-08  52.00  WP_132917668.1   
(deoxy)nucleoside triphosphate pyrophosphohydrolase...            60.9   60.9  52%   1e-08  28.42  NCO57501.1       
DNA mismatch repair protein MutT [Marinobacter sp.]               63.9   63.9  65%   1e-08  23.77  MAM53125.1       
NUDIX domain-containing protein [Nocardia vaccinii]               61.5   61.5  32%   1e-08  49.15  WP_067904785.1   
NUDIX domain protein [Mycobacterium kansasii]                     62.4   62.4  68%   1e-08  24.60  OOK81633.1       
NUDIX hydrolase [Mycobacterium malmoense]                         63.6   63.6  70%   1e-08  26.72  WP_065442070.1   
NUDIX domain-containing protein [Arthrobacter globiformis]        63.9   63.9  57%   1e-08  33.96  WP_139023351.1   
8-oxo-dGTP diphosphatase MutT [Nostoc sp. 'Peltigera membranac... 60.9   60.9  51%   1e-08  26.88  WP_094345301.1   
NUDIX hydrolase [Bacillus subtilis]                               61.2   61.2  52%   1e-08  30.53  WP_064814633.1   
MULTISPECIES: 8-oxo-dGTP diphosphatase MutT [unclassified...      60.9   60.9  43%   1e-08  29.63  WP_047410250.1   
NUDIX hydrolase [Bradyrhizobium centrolobii]                      62.1   62.1  61%   1e-08  27.03  WP_063699368.1   
NUDIX domain-containing protein [Bradyrhizobium cajani]           62.1   62.1  61%   1e-08  28.83  WP_157337211.1   
NUDIX hydrolase [Sorangium cellulosum]                            61.5   61.5  51%   1e-08  27.37  KYF86558.1       
NTP pyrophosphohydrolase MutT [Arthrobacter globiformis NBRC...   63.9   63.9  57%   1e-08  33.96  GAB14906.1       
NUDIX hydrolase [Arthrobacter sp. Alg241-R88]                     63.9   63.9  58%   1e-08  32.71  WP_163161840.1   
NUDIX hydrolase [Paenibacillus odorifer]                          61.2   61.2  40%   1e-08  36.99  WP_038574424.1   
NUDIX hydrolase [Mycobacterium paraffinicum]                      63.6   63.6  70%   1e-08  25.95  WP_073871813.1   
NUDIX hydrolase [Roseofilum reptotaenium AO1-A]                   61.2   61.2  25%   1e-08  50.00  OJJ24203.1       
MULTISPECIES: NUDIX hydrolase [Paenibacillus]                     61.2   61.2  40%   1e-08  36.99  WP_036686746.1   
NUDIX hydrolase [Bacillus tuaregi]                                61.2   61.2  60%   1e-08  27.19  WP_071394252.1   
NUDIX domain-containing protein [Streptomyces sp. GP55]           61.5   61.5  53%   1e-08  37.14  WP_101381123.1   
NUDIX hydrolase [Mycobacterium scrofulaceum]                      63.6   63.6  70%   1e-08  25.95  WP_067276442.1   
NUDIX hydrolase [Mycobacterium scrofulaceum]                      63.6   63.6  70%   1e-08  25.95  WP_067306990.1   
NUDIX domain-containing protein [Vibrio campbellii]               60.9   60.9  47%   1e-08  32.22  RDX36138.1       
NUDIX hydrolase [Actinobacteria bacterium]                        61.5   61.5  57%   1e-08  27.36  TML20015.1       
NUDIX hydrolase [Bradyrhizobium manausense]                       62.1   62.1  69%   1e-08  22.22  WP_057754323.1   
NUDIX hydrolase [Thioalkalivibrio paradoxus ARh 1]                61.2   61.2  57%   1e-08  27.62  AHE99131.1       
NUDIX hydrolase [Rhodopseudomonas palustris]                      62.7   62.7  68%   1e-08  27.42  WP_041807091.1   
NUDIX hydrolase [Rhodopseudomonas palustris]                      62.7   62.7  68%   1e-08  27.42  WP_047307727.1   
NUDIX domain-containing protein [Rhodopseudomonas palustris]      62.7   62.7  68%   1e-08  27.42  WP_142884143.1   
NUDIX domain-containing protein [Vibrio campbellii]               60.9   60.9  47%   1e-08  32.22  WP_134977523.1   
NUDIX domain-containing protein [Streptomyces sp. WAC04189]       60.9   60.9  53%   1e-08  25.51  WP_127440087.1   
NUDIX hydrolase [Thioalkalivibrio paradoxus]                      61.2   61.2  57%   1e-08  27.62  WP_006748914.1   
DNA mismatch repair protein MutT [Oscillatoriales cyanobacteri... 60.9   60.9  51%   1e-08  27.37  OCR02157.1       
NUDIX hydrolase [Acidimicrobiia bacterium]                        60.9   60.9  28%   1e-08  50.98  MYH71501.1       
TPA: NUDIX hydrolase [Cyanobacteria bacterium UBA11372]           61.2   61.2  51%   1e-08  25.51  HAX76324.1       
NUDIX domain-containing protein [Frankia asymbiotica]             61.2   61.2  60%   1e-08  23.64  WP_076818738.1   
NUDIX domain-containing protein [Actinobacteria bacterium]        63.6   63.6  58%   1e-08  28.70  MSX14602.1       
NUDIX domain-containing protein [Bradyrhizobium yuanmingense]     62.1   62.1  61%   1e-08  27.93  WP_157287795.1   
NUDIX domain-containing protein [Nocardia sp. Root136]            61.2   61.2  32%   1e-08  45.76  WP_056812029.1   
MULTISPECIES: 8-oxo-dGTP diphosphatase MutT [unclassified...      60.9   60.9  51%   1e-08  22.58  WP_106149161.1   
NUDIX hydrolase [Arthrobacter sp. RT-1]                           63.6   63.6  58%   1e-08  32.71  WP_115525248.1   
NUDIX domain-containing protein [Vibrio campbellii]               60.9   60.9  47%   1e-08  32.22  WP_005431358.1   
NUDIX hydrolase [Mycolicibacterium llatzerense]                   63.6   63.6  67%   1e-08  24.19  WP_071286009.1   
NUDIX domain-containing protein [Serinibacter arcticus]           61.2   61.2  27%   1e-08  50.00  WP_135850192.1   
NUDIX domain-containing protein [Dictyobacter aurantiacus]        60.9   60.9  56%   1e-08  29.91  WP_126598672.1   
NUDIX domain-containing protein [Actinobacteria bacterium]        63.3   63.3  69%   1e-08  25.20  MSV61470.1       
NUDIX hydrolase [Arthrobacter sp. QXT-31]                         63.6   63.6  57%   1e-08  33.96  WP_076801159.1   
MULTISPECIES: NUDIX domain-containing protein [unclassified...    61.2   61.2  27%   1e-08  48.00  WP_033825815.1   
ntp pyrophosphohydrolase [Paenibacillus sp. FSL H8-237]           61.2   61.2  40%   1e-08  36.99  ETT48832.1       
NUDIX domain-containing protein [Vibrio campbellii]               60.6   60.6  63%   1e-08  29.17  WP_051118236.1   
8-oxo-dGTP diphosphatase MutT [Scytonema millei]                  60.9   60.9  51%   2e-08  26.88  WP_039716967.1   
NUDIX domain-containing protein [Methylibium sp. CF059]           61.2   61.2  55%   2e-08  32.38  WP_082000717.1   
NUDIX domain-containing protein [Vibrio campbellii]               60.6   60.6  47%   2e-08  32.22  WP_077201777.1   
NUDIX hydrolase [Mycobacterium sp. ST-F2]                         63.3   63.3  67%   2e-08  22.13  WP_073695267.1   
NUDIX hydrolase [Rhodopseudomonas palustris]                      62.4   62.4  69%   2e-08  25.40  WP_107354414.1   
NUDIX domain-containing protein [Streptomyces sp. SID685]         61.2   61.2  27%   2e-08  54.00  WP_161251776.1   
hypothetical protein DIU67_03160 [Actinobacteria bacterium]       60.6   60.6  57%   2e-08  30.84  PZN35526.1       
NUDIX domain-containing protein [Microbacterium mitrae]           63.3   63.3  60%   2e-08  26.96  WP_147825559.1   
NUDIX hydrolase [Mycobacterium sp. E1747]                         63.3   63.3  70%   2e-08  25.95  WP_068078729.1   
NUDIX hydrolase [Pseudarthrobacter phenanthrenivorans]            63.3   63.3  58%   2e-08  32.71  WP_120692012.1   
NUDIX hydrolase [Pseudarthrobacter phenanthrenivorans]            63.3   63.3  58%   2e-08  32.71  WP_013601865.1   
NUDIX domain-containing protein [Streptomyces sp. SID486]         61.2   61.2  27%   2e-08  54.00  WP_161336768.1   
Nudix family hydrolase [Marinobacter adhaerens]                   63.3   63.3  65%   2e-08  22.95  MTJ00009.1       
NUDIX hydrolase [Bacillus subtilis]                               60.3   60.3  42%   2e-08  28.57  WP_015252788.1   
MULTISPECIES: NUDIX domain-containing protein [Bacillales]        60.9   60.9  26%   2e-08  46.81  WP_007127895.1   
NUDIX domain-containing protein [Kitasatospora sp. MMS16-CNU292]  61.2   61.2  27%   2e-08  50.00  WP_141632676.1   
NUDIX hydrolase [Arthrobacter sp. FB24]                           63.3   63.3  58%   2e-08  36.45  WP_052309799.1   
NUDIX domain-containing protein [Streptomyces sp. CNH099]         61.2   61.2  58%   2e-08  32.48  WP_027756306.1   
NUDIX domain-containing protein [Vibrio campbellii]               60.6   60.6  45%   2e-08  32.94  WP_045454470.1   
NUDIX hydrolase [Bradyrhizobium sp. WSM3983]                      61.8   61.8  75%   2e-08  22.63  WP_027529452.1   
NUDIX hydrolase [Mycobacterium kansasii]                          63.3   63.3  70%   2e-08  24.62  WP_075511688.1   
NUDIX hydrolase [Mycolicibacterium llatzerense]                   63.3   63.3  67%   2e-08  22.13  WP_043988234.1   
NUDIX hydrolase [Mycobacterium sp. UNC280MFTsu5.1]                63.3   63.3  67%   2e-08  22.13  WP_043393336.1   
mutT-like protein [Thermobifida fusca TM51]                       60.6   60.6  60%   2e-08  25.45  EOR69883.1       
Nudix family hydrolase [Marinobacter manganoxydans]               63.3   63.3  69%   2e-08  22.31  WP_008176488.1   
NUDIX hydrolase [Thioalkalivibrio sp. ALSr1]                      60.9   60.9  57%   2e-08  24.76  WP_019641708.1   
NUDIX hydrolase [Thioalkalivibrio sp. ALE16]                      60.9   60.9  57%   2e-08  27.62  WP_019583919.1   
MULTISPECIES: NUDIX domain-containing protein [unclassified...    60.6   60.6  54%   2e-08  30.77  WP_102432505.1   
NUDIX hydrolase [Arthrobacter sp. FB24]                           63.3   63.3  58%   2e-08  36.45  ABK04394.1       
NUDIX domain-containing protein [Actinobacteria bacterium]        62.4   62.4  58%   2e-08  27.10  MSV50550.1       
DNA mismatch repair protein MutT [cyanobacterium TDX16]           60.6   60.6  51%   2e-08  26.88  OWY68529.1       
MULTISPECIES: 8-oxo-dGTP diphosphatase MutT [unclassified Nostoc] 60.6   60.6  51%   2e-08  29.90  WP_094327785.1   
NUDIX domain protein [Mycobacterium kansasii]                     62.4   62.4  68%   2e-08  24.60  OOK83818.1       
NUDIX hydrolase [Candidatus Planktophila versatilis]              63.0   63.0  69%   2e-08  25.20  WP_095684442.1   
NUDIX hydrolase [Rhodopseudomonas sp. BR0C11]                     62.1   62.1  68%   2e-08  25.81  NEV78832.1       
NUDIX hydrolase [Rhodopseudomonas palustris]                      62.1   62.1  68%   2e-08  25.81  WP_012494744.1   
NUDIX hydrolase [Rhodopseudomonas palustris]                      62.1   62.1  68%   2e-08  25.81  WP_119019291.1   
NUDIX hydrolase [Rhodopseudomonas palustris]                      62.1   62.1  68%   2e-08  25.81  WP_107343183.1   
NUDIX hydrolase [Actinobacteria bacterium]                        59.8   59.8  43%   2e-08  34.57  NDH24160.1       
NUDIX domain-containing protein [Actinobacteria bacterium]        61.2   61.2  43%   2e-08  36.14  WP_154104660.1   
Nudix family hydrolase [Marinobacter sp. N4]                      63.3   63.3  73%   2e-08  24.82  WP_104323265.1   
NUDIX domain-containing protein [Gordonia rhizosphera]            60.3   60.3  43%   2e-08  31.76  WP_006331476.1   
MULTISPECIES: NUDIX hydrolase [Bradyrhizobium]                    61.5   61.5  61%   2e-08  27.03  WP_024339514.1   
Nudix family hydrolase [Marinobacter salsuginis]                  63.3   63.3  65%   2e-08  23.77  WP_136631486.1   
NUDIX domain-containing protein [Nocardiopsis alba]               60.6   60.6  54%   2e-08  31.37  WP_017533806.1   
NUDIX hydrolase [Paenibacillus thermophilus]                      60.9   60.9  57%   2e-08  28.57  WP_124332076.1   
MULTISPECIES: NUDIX domain-containing protein [Streptomyces]      60.9   60.9  27%   2e-08  50.00  WP_030666188.1   
NUDIX hydrolase [Arthrobacter sp. SPG23]                          63.3   63.3  58%   2e-08  36.45  WP_082049781.1   
NUDIX domain-containing protein [Actinobacteria bacterium]        60.6   60.6  67%   2e-08  29.27  WP_155421583.1   
(deoxy)nucleoside triphosphate pyrophosphohydrolase...            60.3   60.3  43%   2e-08  36.25  WP_092657476.1   
MULTISPECIES: NUDIX domain-containing protein [Paenibacillus]     60.9   60.9  26%   2e-08  46.81  WP_144879707.1   
NUDIX hydrolase [Bradyrhizobium sp. YR681]                        61.5   61.5  61%   2e-08  27.03  WP_035967349.1   
NUDIX hydrolase [Geodermatophilus nigrescens]                     60.9   60.9  41%   2e-08  38.16  WP_083628411.1   
MULTISPECIES: NUDIX domain-containing protein [unclassified...    60.9   60.9  27%   2e-08  54.00  WP_112472182.1   
NUDIX domain-containing protein [Nocardiopsis alba]               60.6   60.6  54%   2e-08  31.37  WP_042284829.1   
NUDIX hydrolase [Desulfobacterales bacterium SG8_35]              60.6   60.6  53%   2e-08  26.80  KPJ99020.1       
NUDIX hydrolase [Streptomyces fragilis]                           60.6   60.6  57%   2e-08  28.30  WP_108951886.1   
DNA mismatch repair protein MutT [Marinobacter sp.]               63.0   63.0  77%   2e-08  21.38  MAK49916.1       
NUDIX hydrolase [Arthrobacter sp. PAMC25564]                      63.3   63.3  55%   2e-08  36.27  WP_136324001.1   
MULTISPECIES: NUDIX hydrolase [unclassified Thioalkalivibrio]     60.6   60.6  33%   2e-08  36.67  WP_019024901.1   
NUDIX domain-containing protein [Streptomyces ficellus]           63.3   63.3  37%   2e-08  37.31  WP_156696452.1   
NUDIX domain-containing protein [Bradyrhizobium sp. TM102]        61.5   61.5  61%   2e-08  25.23  WP_152102489.1   
8-oxo-dGTP diphosphatase [Bacillus subtilis subsp. subtilis]      58.9   58.9  27%   2e-08  42.86  ASB92016.1       
NUDIX domain-containing protein [Actinobacteria bacterium]        61.2   61.2  43%   2e-08  33.73  WP_155526798.1   
NUDIX hydrolase [Arthrobacter globiformis]                        63.0   63.0  57%   2e-08  33.96  WP_087873979.1   
NUDIX domain-containing protein [Erwinia typographi]              60.3   60.3  55%   2e-08  33.33  WP_034894434.1   
NUDIX domain-containing protein [Streptomyces sp. TRM49041]       60.9   60.9  27%   2e-08  52.00  WP_149182601.1   
NUDIX hydrolase [Bradyrhizobium canariense]                       61.5   61.5  61%   2e-08  28.83  WP_085364698.1   
NUDIX hydrolase [Bradyrhizobium canariense]                       61.5   61.5  61%   2e-08  28.83  WP_085361426.1   
NUDIX hydrolase [Mycobacterium marinum]                           63.0   63.0  70%   2e-08  26.92  WP_117435848.1   
NUDIX hydrolase [Mycobacterium marinum]                           63.0   63.0  70%   2e-08  26.92  WP_117426401.1   
NUDIX hydrolase [Mycobacterium marinum]                           63.0   63.0  70%   2e-08  26.92  WP_117428982.1   
NUDIX hydrolase [Mycobacterium marinum]                           63.0   63.0  70%   2e-08  26.92  WP_036455356.1   
MULTISPECIES: NUDIX hydrolase [Mycobacterium]                     63.0   63.0  70%   2e-08  26.92  WP_011740037.1   
NUDIX hydrolase [Mycobacterium marinum]                           63.0   63.0  70%   2e-08  26.92  WP_117431780.1   
NUDIX hydrolase [Bradyrhizobium neotropicale]                     61.5   61.5  69%   2e-08  25.40  WP_063677991.1   
NUDIX domain-containing protein [Fontibacillus phaseoli]          60.6   60.6  26%   2e-08  44.68  WP_114498379.1   
NUDIX hydrolase [Saccharomonospora paurometabolica]               63.0   63.0  55%   2e-08  33.65  WP_007024856.1   
MULTISPECIES: NUDIX hydrolase [Bacillus]                          60.6   60.6  27%   2e-08  42.86  WP_035393149.1   
NUDIX domain-containing protein [Sorangium cellulosum]            60.6   60.6  53%   2e-08  27.27  WP_104977957.1   
MULTISPECIES: NUDIX hydrolase [unclassified Thioalkalivibrio]     60.6   60.6  33%   2e-08  36.67  WP_017925775.1   
NUDIX hydrolase [[Actinopolyspora] iraqiensis]                    63.0   63.0  55%   2e-08  33.65  WP_026455188.1   
NUDIX hydrolase [Acidobacteria bacterium]                         60.3   60.3  32%   2e-08  37.93  TDI33388.1       
MULTISPECIES: NUDIX domain-containing protein [unclassified...    60.6   60.6  26%   2e-08  46.81  WP_028531142.1   
NUDIX domain-containing protein [Streptomyces venezuelae]         60.6   60.6  27%   2e-08  52.00  WP_150170468.1   
MULTISPECIES: NUDIX domain-containing protein [unclassified...    60.6   60.6  27%   2e-08  52.00  WP_071277892.1   
NUDIX domain-containing protein [Geodermatophilus sp. DSM 45219]  60.6   60.6  60%   2e-08  30.97  WP_091373704.1   
NUDIX hydrolase [Bradyrhizobium sp. WSM1743]                      61.5   61.5  61%   2e-08  26.13  WP_027572602.1   
8-oxo-dGTP diphosphatase [Actinopolymorpha singaporensis]         60.3   60.3  43%   2e-08  36.25  SDS21942.1       
NUDIX hydrolase [Pseudoclavibacter bifida]                        63.0   63.0  66%   2e-08  28.80  WP_083524492.1   
NUDIX domain-containing protein [Frankia sp. BMG5.23]             60.6   60.6  27%   2e-08  48.00  WP_043592040.1   
TPA: NUDIX domain-containing protein [Chloroflexi bacterium]      63.0   63.0  60%   2e-08  31.19  HDW29446.1       
NUDIX hydrolase [Corynebacterium auriscanis]                      63.0   63.0  61%   2e-08  30.63  WP_035115012.1   
NUDIX hydrolase [Bradyrhizobium sp. Cp5.3]                        61.2   61.2  61%   2e-08  27.93  WP_027556864.1   
NUDIX hydrolase [Mycobacterium attenuatum]                        63.0   63.0  70%   2e-08  24.62  WP_122441894.1   
ADP-ribose pyrophosphatase [Bradyrhizobium sp. YR681]             61.5   61.5  61%   2e-08  27.03  EJN08230.1       
NUDIX hydrolase [Streptomyces rubellomurinus subsp. indigoferus]  60.6   60.6  27%   2e-08  52.00  KJS52622.1       
NUDIX domain-containing protein [Streptomyces kaniharaensis]      60.6   60.6  27%   2e-08  52.00  WP_153461097.1   
putative 8-oxo-dGTP diphosphatase 1 [Mycobacterium attenuatum]    63.0   63.0  70%   2e-08  24.62  VBA36941.1       
NUDIX domain-containing protein [Geodermatophilus nigrescens]     60.9   60.9  41%   2e-08  38.16  SHF60708.1       
(deoxy)nucleoside triphosphate pyrophosphohydrolase...            60.3   60.3  58%   2e-08  26.36  WP_095493384.1   
NUDIX domain-containing protein [Nocardiopsis alba]               60.3   60.3  54%   2e-08  31.37  WP_161110338.1   
NUDIX hydrolase [Streptomycetaceae bacterium]                     62.7   62.7  58%   3e-08  25.00  TRZ58085.1       
NUDIX hydrolase [Streptomyces globosus]                           60.6   60.6  60%   3e-08  28.18  WP_114057563.1   
MULTISPECIES: NUDIX hydrolase [unclassified Nocardioides]         60.6   60.6  32%   3e-08  50.00  WP_128219441.1   
NUDIX domain-containing protein [Paenibacillus ihbetae]           60.9   60.9  26%   3e-08  46.81  WP_144873571.1   
NUDIX domain-containing protein [Frankia sp. Cc1.17]              60.6   60.6  27%   3e-08  50.00  WP_071091731.1   
MutT family protein [Ferroplasma sp. Type II]                     60.3   60.3  43%   3e-08  31.33  EQB73392.1       
putative 8-oxo-dGTP diphosphatase 1 [Mycobacterium parmense]      62.7   62.7  68%   3e-08  26.77  BBZ45089.1       
NUDIX hydrolase [Thioalkalivibrio sp. K90mix]                     60.6   60.6  33%   3e-08  36.67  ADC72538.1       
Nudix hydrolase 1 [Penicillium subrubescens]                      59.8   59.8  44%   3e-08  32.56  OKO91587.1       
Nudix family hydrolase [Marinobacter salexigens]                  63.0   63.0  59%   3e-08  25.00  WP_100640140.1   
hypothetical protein B7Y94_03475 [Candidatus Saccharibacteria...  60.3   60.3  61%   3e-08  26.50  OYX42415.1       
NUDIX hydrolase [Bacillus megaterium]                             59.8   59.8  47%   3e-08  28.89  WP_070809494.1   
MULTISPECIES: Nudix family hydrolase [unclassified Marinobacter]  62.7   62.7  59%   3e-08  23.42  WP_096277763.1   
8-oxo-dGTP diphosphatase [Arthrobacter sp. RC1.1 241]             62.7   62.7  58%   3e-08  30.84  PYG75037.1       
NUDIX hydrolase [Acidimicrobiia bacterium]                        60.3   60.3  28%   3e-08  50.98  MXW59484.1       
NUDIX domain-containing protein [Paenibacillus sp. NAIST15-1]     60.6   60.6  26%   3e-08  46.81  WP_072728692.1   
NUDIX domain-containing protein [Pseudoclavibacter faecalis]      62.7   62.7  33%   3e-08  36.07  WP_019618946.1   
NUDIX domain-containing protein [Paenibacillus sp. 7516]          60.6   60.6  27%   3e-08  44.90  WP_095289435.1   
NUDIX domain-containing protein [Vibrio aquaticus]                60.0   60.0  63%   3e-08  29.17  WP_126575955.1   
NUDIX hydrolase [Arthrobacter sp. RIT-PI-e]                       62.7   62.7  58%   3e-08  29.25  WP_049829213.1   
NUDIX domain-containing protein [Plantactinospora sp. BB1]        60.6   60.6  58%   3e-08  32.48  WP_107264331.1   
MULTISPECIES: NUDIX hydrolase [unclassified Bradyrhizobium]       61.2   61.2  63%   3e-08  27.59  WP_126255244.1   
hydrolase, NUDIX family protein [Mycobacterium sp. AB308]         62.7   62.7  68%   3e-08  23.20  SPM27373.1       
ADP-ribose pyrophosphatase [Paenibacillus macerans]               60.3   60.3  57%   3e-08  28.57  OMG51250.1       
NUDIX domain-containing protein [Actinobacteria bacterium]        60.6   60.6  46%   3e-08  28.24  MTA80205.1       
MULTISPECIES: NUDIX domain-containing protein [Streptomyces]      60.6   60.6  27%   3e-08  52.00  WP_030058496.1   
NUDIX hydrolase [Crossiella equi]                                 62.7   62.7  44%   3e-08  33.75  WP_086783167.1   
NUDIX hydrolase [Mycobacterium gastri]                            62.7   62.7  70%   3e-08  24.62  WP_036410619.1   
NUDIX domain-containing protein [Streptomyces sp. NRRL S-350]     60.3   60.3  27%   3e-08  52.00  WP_030240885.1   
NUDIX domain-containing protein [Streptomyces sp. H021]           60.3   60.3  27%   3e-08  50.00  WP_053632539.1   
8-oxo-dGTP diphosphatase MutT [Sphaerospermopsis sp. SIO1G2]      60.0   60.0  52%   3e-08  27.37  NET70840.1       
hypothetical protein JCM19045_2545 [Bacillus sp. JCM 19045]       58.0   58.0  26%   3e-08  41.67  GAF13305.1       
TPA: 8-oxo-dGTP diphosphatase MutT [Microcoleaceae bacterium...   60.0   60.0  51%   3e-08  25.81  HAT14994.1       
NUDIX domain-containing protein [Thermanaerothrix daxensis]       60.3   60.3  53%   3e-08  24.00  WP_054522438.1   
NUDIX hydrolase [Pseudarthrobacter phenanthrenivorans]            62.7   62.7  58%   3e-08  30.84  WP_043456037.1   
NUDIX hydrolase [Arthrobacter sp. RC1.1 241]                      62.7   62.7  58%   3e-08  30.84  WP_110541353.1   
MULTISPECIES: NUDIX hydrolase [unclassified Streptomyces]         60.0   60.0  59%   3e-08  27.52  WP_099281100.1   
NUDIX domain-containing protein [Streptomyces sp. CC77]           60.3   60.3  27%   3e-08  52.00  WP_071266521.1   
NUDIX hydrolase [Bacillus aryabhattai]                            60.0   60.0  53%   3e-08  25.49  WP_047752034.1   
MULTISPECIES: NUDIX domain-containing protein [unclassified...    60.3   60.3  27%   3e-08  50.00  WP_053634329.1   
NUDIX domain-containing protein [Streptomyces sp. CG 926]         60.3   60.3  27%   3e-08  48.00  WP_109780126.1   
NUDIX domain-containing protein [Vibrio campbellii]               60.0   60.0  63%   3e-08  28.33  WP_050918353.1   
NUDIX domain-containing protein [Actinobacteria bacterium]        60.3   60.3  45%   3e-08  28.92  MTB03551.1       
NUDIX domain-containing protein [Erwinia sp. JUb26]               60.0   60.0  63%   3e-08  32.50  WP_123331760.1   
NUDIX domain-containing protein [Streptomyces sp. NRRL B-24572]   60.3   60.3  27%   3e-08  52.00  WP_086827345.1   
MULTISPECIES: NUDIX domain-containing protein [Streptomyces]      60.3   60.3  27%   3e-08  52.00  WP_024755851.1   
8-oxo-dGTP diphosphatase MutT [Sphaerospermopsis sp. SIO1G1]      60.0   60.0  52%   3e-08  27.37  NET01329.1       
NUDIX domain-containing protein [Streptomyces griseus]            60.3   60.3  27%   3e-08  52.00  WP_030749344.1   
NUDIX domain protein [Mycobacterium kansasii 824]                 62.4   62.4  68%   3e-08  24.60  EUA03747.1       
TPA: hypothetical protein [Planctomycetaceae bacterium]           60.3   60.3  47%   3e-08  33.33  HBU38618.1       
NUDIX hydrolase [Mycobacterium ulcerans]                          62.4   62.4  70%   3e-08  23.44  WP_134427193.1   
8-oxo-dGTP diphosphatase MutT [Nostocales cyanobacterium]         60.0   60.0  52%   3e-08  29.47  TAE53088.1       
NUDIX domain-containing protein [Vibrio chagasii]                 60.0   60.0  54%   3e-08  31.73  WP_128163973.1   
NUDIX hydrolase [archaeon]                                        60.3   60.3  50%   3e-08  28.42  NCP72272.1       
NUDIX hydrolase [Mycobacterium riyadhense]                        62.4   62.4  70%   3e-08  23.85  WP_085253577.1   
NUDIX hydrolase [Arthrobacter sp. Y81]                            62.7   62.7  58%   3e-08  36.45  WP_104172000.1   
NUDIX hydrolase [Actinobacteria bacterium]                        59.8   59.8  62%   3e-08  29.57  TMK17766.1       
NUDIX domain-containing protein [Nocardia sp. CNY236]             59.8   59.8  32%   3e-08  45.76  WP_028478655.1   
NUDIX hydrolase [Candidatus Planktophila dulcis]                  62.4   62.4  69%   3e-08  23.62  WP_095692283.1   
TPA: NUDIX hydrolase [Cyanobacteria bacterium UBA11691]           60.3   60.3  25%   3e-08  50.00  HBQ97928.1       
MULTISPECIES: NUDIX domain-containing protein [unclassified...    60.3   60.3  27%   3e-08  52.00  WP_062754272.1   
NUDIX domain-containing protein [Actinomadura sp. NEAU-Ht49]      60.3   60.3  45%   3e-08  38.10  WP_122198635.1   
NUDIX hydrolase [Pseudonocardia asaccharolytica]                  62.4   62.4  67%   3e-08  23.39  WP_028931192.1   
NUDIX hydrolase [Roseobacter sp. CCS2]                            59.8   59.8  51%   3e-08  29.00  WP_008232598.1   
hypothetical protein A3744_30490 [Oleiphilus sp. HI0073]          62.4   62.4  57%   3e-08  24.04  KZY99424.1       
NUDIX domain-containing protein [Pseudomonas viridiflava]         59.8   59.8  60%   3e-08  30.28  WP_122589719.1   
NUDIX domain-containing protein [Acinetobacter baylyi]            59.8   59.8  53%   3e-08  25.77  WP_120429281.1   
NUDIX hydrolase [Paenibacillus sp. CAA11]                         60.0   60.0  63%   3e-08  31.30  WP_108466603.1   
NUDIX domain-containing protein [Paenibacillus etheri]            60.0   60.0  25%   3e-08  46.67  WP_060626931.1   
NUDIX hydrolase [Bacillus sp. OV194]                              60.0   60.0  31%   4e-08  42.86  WP_091007764.1   
putative hydrolase MutT/NUDIX [Pseudonocardia asaccharolytica...  62.4   62.4  67%   4e-08  23.39  GEL20063.1       
NUDIX hydrolase [Arthrobacter globiformis]                        62.4   62.4  57%   4e-08  33.96  WP_111905164.1   
NUDIX hydrolase [Arthrobacter sp. AFG20]                          62.4   62.4  57%   4e-08  33.96  WP_102973718.1   
NUDIX hydrolase [Bacillus sp. FJAT-26652]                         60.0   60.0  31%   4e-08  42.86  WP_053355756.1   
NUDIX hydrolase [Haematomicrobium sanguinis]                      62.4   62.4  58%   4e-08  33.33  WP_084156876.1   
NUDIX hydrolase [Mycobacterium sp. E3198]                         62.4   62.4  70%   4e-08  24.03  WP_068227324.1   
Nudix family hydrolase [Marinobacter sp. F3R11]                   62.4   62.4  65%   4e-08  24.59  WP_113815506.1   
TPA: DNA mismatch repair protein MutT [Marinobacter sp.]          62.4   62.4  70%   4e-08  22.31  HBM50366.1       
8-oxo-dGTP diphosphatase [Rhodopseudomonas thermotolerans]        61.2   61.2  60%   4e-08  28.44  REF93402.1       
NUDIX hydrolase [Streptomyces uncialis]                           59.8   59.8  58%   4e-08  27.78  WP_073783216.1   
NUDIX hydrolase [Rhodopseudomonas palustris]                      61.2   61.2  68%   4e-08  25.81  WP_104512000.1   
NUDIX domain-containing protein [Actinobacteria bacterium]        62.1   62.1  69%   4e-08  24.22  MSW58869.1       
NUDIX hydrolase [Bradyrhizobium sp. CNPSo 3426]                   60.6   60.6  63%   4e-08  26.72  WP_135162854.1   
8-oxo-dGTP diphosphatase MutT [Calothrix sp. NIES-2098]           59.8   59.8  51%   4e-08  26.88  WP_096589356.1   
NUDIX domain-containing protein [Amycolatopsis rifamycinica]      62.1   62.1  43%   4e-08  31.25  WP_043783424.1   
hypothetical protein JCM19046_1481 [Bacillus sp. JCM 19046]       58.3   58.3  26%   4e-08  41.67  GAF17010.1       
NUDIX domain-containing protein [Streptomyces davaonensis]        60.0   60.0  58%   4e-08  29.20  WP_015662497.1   
NUDIX hydrolase [Sulfolobus islandicus]                           59.8   59.8  46%   4e-08  28.41  WP_048051810.1   
NUDIX domain-containing protein [Streptomyces virginiae]          60.0   60.0  27%   4e-08  50.00  WP_033219445.1   
NUDIX hydrolase [Arthrobacter pityocampae]                        62.4   62.4  58%   4e-08  29.25  WP_104121401.1   
NUDIX domain-containing protein [Pseudomonas viridiflava]         59.5   59.5  60%   4e-08  30.28  WP_122578369.1   
NUDIX domain-containing protein [Vibrio splendidus]               59.8   59.8  54%   4e-08  31.73  WP_105058060.1   
NUDIX hydrolase [Paenibacillus terrigena]                         60.0   60.0  54%   4e-08  25.24  WP_018758096.1   
MULTISPECIES: NUDIX domain-containing protein [Pseudomonas]       59.8   59.8  60%   4e-08  30.28  WP_010433765.1   
NUDIX hydrolase [Bacillus sp. C1-1]                               60.0   60.0  27%   4e-08  46.94  WP_124741663.1   
NUDIX hydrolase [Sulfolobus islandicus]                           59.8   59.8  46%   4e-08  28.41  WP_015580603.1   
NUDIX hydrolase [Fictibacillus sp. FJAT-27399]                    60.0   60.0  31%   4e-08  42.86  WP_062238700.1   
NUDIX domain-containing protein [Streptomyces sp. Tu 6176]        60.0   60.0  27%   4e-08  52.00  WP_037894689.1   
NUDIX hydrolase [Actinobacteria bacterium]                        60.0   60.0  47%   4e-08  31.03  NBU57391.1       
NUDIX domain-containing protein [Bradyrhizobium rifense]          60.9   60.9  69%   4e-08  22.22  WP_148775722.1   
NUDIX domain-containing protein [Actinobacteria bacterium]        59.2   59.2  45%   4e-08  34.15  MTA94903.1       
NUDIX domain-containing protein [Streptomyces sp. PsTaAH-124]     60.0   60.0  27%   4e-08  52.00  WP_018566404.1   
NUDIX hydrolase [Rhodopseudomonas sp. WA056]                      61.2   61.2  62%   4e-08  27.19  NEW88898.1       
NUDIX domain-containing protein [Streptomyces sp. ZS0098]         60.0   60.0  27%   4e-08  52.00  WP_122215933.1   
NUDIX hydrolase [Bradyrhizobium sp. LTSP857]                      60.6   60.6  61%   4e-08  25.23  WP_045002267.1   
NUDIX domain-containing protein [Streptomyces spongiicola]        60.0   60.0  27%   4e-08  52.00  WP_109294901.1   
NUDIX hydrolase [Pseudarthrobacter equi]                          62.4   62.4  45%   4e-08  36.14  WP_091722044.1   
NUDIX domain-containing protein [Nocardia miyunensis]             60.0   60.0  32%   4e-08  47.46  WP_067682365.1   
NUDIX hydrolase [Frankia inefficax]                               59.8   59.8  60%   4e-08  22.73  ADP79018.1       
TPA: Nudix family hydrolase [Marinobacter adhaerens]              62.1   62.1  60%   4e-08  20.91  HCA11686.1       
NUDIX domain-containing protein [Actinobacteria bacterium]        62.1   62.1  61%   4e-08  27.43  MSZ44348.1       
NUDIX domain-containing protein [Vibrio sp. 10N.286.48.B8]        59.8   59.8  54%   4e-08  31.73  WP_108020040.1   
MULTISPECIES: NUDIX domain-containing protein [Vibrio]            59.8   59.8  54%   4e-08  31.73  WP_004739394.1   
NUDIX domain-containing protein [Actinobacteria bacterium]        62.1   62.1  60%   4e-08  29.20  MSW93405.1       
MULTISPECIES: NUDIX hydrolase [Bradyrhizobium]                    60.9   60.9  60%   4e-08  26.36  WP_122401948.1   
NUDIX hydrolase [Lentzea aerocolonigenes]                         62.4   62.4  68%   4e-08  26.40  WP_082114481.1   
NUDIX domain-containing protein [Isosphaera pallida]              60.0   60.0  51%   4e-08  28.87  WP_013562891.1   
MULTISPECIES: NUDIX hydrolase [Rhodopseudomonas]                  61.2   61.2  60%   4e-08  28.44  WP_114358766.1   
MULTISPECIES: NUDIX domain-containing protein [unclassified...    60.0   60.0  61%   4e-08  25.00  WP_153371150.1   
hypothetical protein A2X32_08180 [Elusimicrobia bacterium...      59.8   59.8  48%   4e-08  32.95  OGR81703.1       
NUDIX hydrolase [Mycobacterium interjectum]                       62.1   62.1  70%   4e-08  23.26  ORV85231.1       
NUDIX hydrolase [Saccharomonospora sp. CNQ490]                    62.1   62.1  58%   4e-08  28.70  WP_024876657.1   
NUDIX hydrolase [Saccharomonospora sp. LRS4.154]                  62.1   62.1  58%   4e-08  28.70  WP_081194383.1   
NUDIX hydrolase [Saccharomonospora piscinae]                      62.1   62.1  58%   4e-08  28.70  WP_138383252.1   
NUDIX domain-containing protein [Vibrio coralliirubri]            59.8   59.8  63%   4e-08  28.33  WP_061039053.1   
DNA mismatch repair protein MutT [Microbacterium sp. 14-71-5]     61.8   61.8  60%   4e-08  29.57  OZB88760.1       
NUDIX domain-containing protein [Actinobacteria bacterium]        62.1   62.1  71%   4e-08  24.43  MTA24826.1       
NUDIX domain-containing protein [Pseudonocardia hierapolitana]    63.0   123   48%   4e-08  34.78  WP_147257087.1   
MULTISPECIES: NUDIX hydrolase [unclassified Mycobacterium]        62.1   62.1  32%   4e-08  35.59  WP_133762552.1   
NUDIX hydrolase [Mycobacterium paraense]                          62.1   62.1  70%   5e-08  24.81  WP_085102469.1   
NUDIX hydrolase [Mycobacterium paraense]                          62.1   62.1  70%   5e-08  24.81  WP_085177350.1   
MULTISPECIES: NUDIX hydrolase [unclassified Thioalkalivibrio]     60.0   60.0  57%   5e-08  26.67  WP_017940404.1   
NUDIX hydrolase [Thioalkalivibrio sp. ALE31]                      60.0   60.0  57%   5e-08  26.67  WP_026280259.1   
NUDIX domain-containing protein [Geothermobacter ehrlichii]       60.0   60.0  53%   5e-08  24.74  WP_148894166.1   
NUDIX hydrolase [Bacillus lehensis]                               59.8   59.8  27%   5e-08  46.94  WP_038478130.1   
MULTISPECIES: NUDIX hydrolase [Bacillus]                          59.8   59.8  27%   5e-08  46.94  WP_055735174.1   
NUDIX domain-containing protein [Streptomyces sp. Mg1]            60.0   60.0  27%   5e-08  50.00  WP_008741959.1   
NUDIX hydrolase [Sorangium cellulosum]                            59.8   59.8  53%   5e-08  28.71  KYF70666.1       
NUDIX hydrolase [Saccharomonospora halophila]                     62.1   62.1  62%   5e-08  30.70  WP_028663257.1   
NUDIX hydrolase [Acidimicrobiia bacterium]                        60.0   60.0  43%   5e-08  32.10  NDH84828.1       
NUDIX domain-containing protein [Vibrio sp. 10N.261.52.A1]        59.5   59.5  54%   5e-08  31.73  WP_102423931.1   
MULTISPECIES: NUDIX domain-containing protein [Agrococcus]        59.8   59.8  36%   5e-08  33.33  WP_128190394.1   
NUDIX domain-containing protein [Pseudoclavibacter chungangensis] 62.1   62.1  68%   5e-08  27.13  WP_158039430.1   
NUDIX hydrolase [Lysinimicrobium soli]                            62.1   62.1  32%   5e-08  44.07  WP_062465199.1   
NUDIX domain-containing protein [Frankia inefficax]               59.8   59.8  60%   5e-08  22.73  WP_041258869.1   
NUDIX domain-containing protein [Actinobacteria bacterium]        59.8   59.8  47%   5e-08  32.18  MSW18282.1       
NUDIX hydrolase [Mycobacterium uberis]                            62.1   62.1  68%   5e-08  22.58  WP_116540309.1   
NUDIX domain-containing protein [Streptomyces sp. WAC08241]       59.8   59.8  27%   5e-08  52.00  WP_125660912.1   
TPA: NUDIX hydrolase [Acidimicrobiaceae bacterium]                59.8   59.8  43%   5e-08  34.57  HBH76501.1       
NUDIX hydrolase [Micrococcus terreus]                             62.1   62.1  58%   5e-08  28.97  WP_091692775.1   
NUDIX domain-containing protein [Streptomyces katsurahamanus]     59.8   59.8  27%   5e-08  50.00  WP_153486956.1   
MULTISPECIES: NUDIX domain-containing protein [Streptomyces]      59.8   59.8  27%   5e-08  50.00  WP_030724794.1   
8-oxo-dGTP diphosphatase MutT [Alishewanella jeotgali]            59.5   59.5  52%   5e-08  29.17  WP_008950264.1   
NUDIX hydrolase [Candidatus Planktophila sulfonica]               61.8   61.8  69%   5e-08  26.77  WP_095673256.1   
8-oxo-dGTP diphosphatase [Micrococcus terreus]                    62.1   62.1  58%   5e-08  28.97  SFV20077.1       
Nudix family hydrolase [Marinobacter profundi]                    61.8   61.8  63%   5e-08  21.85  WP_099614928.1   
NUDIX domain-containing protein [Streptomyces sp. WAC07061]       59.8   59.8  27%   5e-08  48.00  WP_125596913.1   
NUDIX hydrolase [Bradyrhizobium sp. LTSP849]                      60.3   60.3  61%   5e-08  27.03  WP_045013904.1   
NUDIX domain-containing protein, partial [Mycolicibacterium sp... 60.0   60.0  67%   5e-08  22.13  WP_162529131.1   
NUDIX domain-containing protein [Vibrio ouci]                     59.5   59.5  63%   5e-08  29.17  WP_134837598.1   
NUDIX hydrolase [Thioalkalivibrio sp. ALE21]                      59.8   59.8  57%   5e-08  24.76  WP_110619384.1   
NUDIX hydrolase [Thioalkalivibrio halophilus]                     59.8   59.8  57%   5e-08  24.76  WP_077244107.1   
NUDIX domain-containing protein [Asanoa ferruginea]               59.5   59.5  22%   5e-08  50.00  WP_116070324.1   
MULTISPECIES: NUDIX domain-containing protein [Streptomyces]      59.8   59.8  27%   5e-08  52.00  WP_058080688.1   
8-oxo-dGTP diphosphatase MutT [Geminocystis herdmanii]            59.2   59.2  52%   5e-08  26.04  WP_017296328.1   
DNA mismatch repair protein MutT [Candidatus Magasanikbacteria... 59.5   59.5  60%   5e-08  29.57  OGH78070.1       
NUDIX hydrolase [Actinobacteria bacterium]                        61.8   61.8  71%   5e-08  23.66  REK37447.1       
NUDIX domain-containing protein [Streptomyces sp. SID6648]        59.8   59.8  27%   5e-08  50.00  NED03556.1       
MULTISPECIES: NUDIX domain-containing protein [unclassified...    59.5   59.5  54%   5e-08  31.73  WP_102479339.1   
hypothetical protein A4E19_08745 [Nitrospira sp. SG-bin1]         59.8   59.8  26%   5e-08  40.43  OQW30827.1       
8-oxo-dGTP diphosphatase [Butyrivibrio sp. WCD3002]               59.8   59.8  47%   5e-08  32.95  WP_035794627.1   
TPA: NUDIX hydrolase [Propionibacteriaceae bacterium]             61.8   61.8  60%   5e-08  27.27  HBX80988.1       
NUDIX hydrolase [Arthrobacter alpinus]                            61.8   61.8  58%   5e-08  30.56  WP_044576334.1   
Nudix family hydrolase [Marinobacter sp. LV10R520-4]              61.8   61.8  59%   6e-08  26.13  WP_143751521.1   
MULTISPECIES: NUDIX domain-containing protein [Vibrio]            59.5   59.5  54%   6e-08  31.73  WP_102442411.1   
hypothetical protein Q666_08870 [Marinobacter sp. ES-1]           61.8   61.8  70%   6e-08  22.31  ERP94368.1       
NUDIX domain-containing protein [Paenibacillus sp. AD87]          59.8   59.8  27%   6e-08  44.90  WP_064639704.1   
8-oxo-dGTP diphosphatase MutT [Okeania sp. SIO2C9]                59.2   59.2  51%   6e-08  26.88  NEQ71875.1       
NUDIX domain-containing protein [Streptomyces sp. A0958]          59.8   59.8  27%   6e-08  50.00  WP_136201470.1   
NUDIX domain-containing protein [Streptomyces spongiicola]        59.8   59.8  27%   6e-08  52.00  WP_116428454.1   
NUDIX domain-containing protein [Streptomyces sp. CB02923]        59.8   59.8  27%   6e-08  52.00  WP_073764782.1   
NUDIX domain-containing protein [Streptomyces sp. SDr-06]         59.8   59.8  68%   6e-08  28.15  WP_114039560.1   
NUDIX hydrolase [Actinobacteria bacterium]                        61.8   61.8  71%   6e-08  23.66  REK21974.1       
NUDIX domain-containing protein [Nocardia salmonicida]            59.8   59.8  32%   6e-08  44.83  WP_062986892.1   
Nudix family hydrolase [Marinobacter lipolyticus]                 61.8   61.8  59%   6e-08  25.00  WP_018404866.1   
NUDIX domain-containing protein [Paenibacillus sp. YH-JAE5]       59.8   59.8  26%   6e-08  41.67  WP_136603930.1   
NUDIX domain-containing protein [Catellatospora sp. H14505]       59.5   59.5  56%   6e-08  30.63  WP_144122514.1   
Nudix family hydrolase [Marinobacter sp. ES-1]                    61.8   61.8  70%   6e-08  22.31  WP_052009678.1   
NUDIX domain-containing protein [Actinobacteria bacterium]        61.8   61.8  58%   6e-08  33.33  MSZ50292.1       
NUDIX domain-containing protein [Nocardia yamanashiensis]         59.8   59.8  32%   6e-08  45.76  WP_067714117.1   
NUDIX domain-containing protein [Streptomyces sp. or20]           59.8   59.8  27%   6e-08  50.00  WP_097963593.1   
NUDIX domain-containing protein [Streptomyces sp. S8]             59.8   59.8  27%   6e-08  50.00  WP_084994242.1   
putative MutT/NUDIX-like protein [Streptomyces diastaticus...     59.8   59.8  27%   6e-08  50.00  GFH70540.1       
NUDIX domain-containing protein [Streptomyces sp. SID13031]       59.8   59.8  54%   6e-08  33.02  NEA34316.1       
NUDIX hydrolase [Actinomadura flavalba]                           61.5   61.5  68%   6e-08  24.80  WP_018654518.1   
NUDIX hydrolase [Bradyrhizobium guangzhouense]                    60.3   60.3  61%   6e-08  26.13  WP_128950251.1   
Mutator mutT protein [Marinobacter sp. BSs20148]                  61.8   61.8  59%   6e-08  25.89  AFP29722.1       
NUDIX hydrolase [Mycolicibacterium moriokaense]                   61.8   61.8  67%   6e-08  21.31  WP_110314931.1   
NUDIX domain-containing protein [Streptomyces sp. MNU77]          59.8   59.8  27%   6e-08  50.00  WP_047177962.1   
NUDIX domain-containing protein [Streptomyces luridiscabiei]      59.8   59.8  27%   6e-08  50.00  WP_055559456.1   
NUDIX hydrolase [Actinobacteria bacterium]                        60.0   60.0  43%   6e-08  32.10  NDH98139.1       
NUDIX hydrolase [Bradyrhizobium erythrophlei]                     61.2   61.2  60%   6e-08  28.44  WP_079564430.1   
Adenine DNA glycosylase [uncultured Desulfobacteraceae bacterium] 62.1   62.1  52%   6e-08  28.57  VEN72718.1       
DNA mismatch repair protein MutT [Microbacterium sp. 13-71-7]     61.8   61.8  60%   6e-08  29.57  OZB84138.1       
NUDIX domain-containing protein [Streptomyces acidiscabies]       59.8   59.8  27%   6e-08  52.00  WP_010351173.1   
NUDIX domain-containing protein [Actinobacteria bacterium]        59.5   59.5  46%   6e-08  28.24  MSV39760.1       
NUDIX hydrolase [Streptomyces sp. ADI97-07]                       59.2   59.2  61%   6e-08  29.20  WP_124281533.1   
NUDIX domain-containing protein [Streptomyces griseochromogenes]  59.5   59.5  27%   6e-08  52.00  WP_067314963.1   
MULTISPECIES: NUDIX domain-containing protein [Pseudomonas]       59.2   59.2  28%   6e-08  40.38  WP_028687533.1   
8-oxo-dGTPase [Marinobacter sp. LV10R520-4]                       61.8   61.8  59%   6e-08  26.13  PFG51726.1       
NUDIX domain-containing protein [Streptomyces sp. CNR698]         59.5   59.5  27%   6e-08  52.00  WP_027734581.1   
MULTISPECIES: NUDIX hydrolase [unclassified Mycobacterium]        61.8   61.8  68%   6e-08  23.20  WP_076126011.1   
8-oxo-dGTP diphosphatase [Butyrivibrio sp. MB2005]                59.8   59.8  48%   6e-08  33.33  WP_035797757.1   
MULTISPECIES: NUDIX domain-containing protein [Streptomyces]      59.5   59.5  27%   6e-08  50.00  WP_018489396.1   
NUDIX domain-containing protein [Streptomyces sp. 2R]             59.5   59.5  27%   6e-08  50.00  WP_094213317.1   
MULTISPECIES: NUDIX domain-containing protein [unclassified...    59.5   59.5  27%   6e-08  50.00  WP_028419574.1   
NUDIX domain-containing protein [Streptomyces acidiscabies]       59.5   59.5  27%   6e-08  52.00  WP_059045887.1   
NUDIX domain-containing protein [Actinomadura sp. CYP1-5]         59.8   59.8  52%   6e-08  29.81  WP_148758590.1   
NUDIX domain-containing protein [Streptomyces sp. S063]           59.5   59.5  27%   6e-08  50.00  WP_128818220.1   
8-oxo-dGTP diphosphatase MutT [Nostoc sp. PCC 7524]               59.2   59.2  51%   7e-08  23.66  WP_015141010.1   
NUDIX domain-containing protein [Streptomyces sp. SID3212]        59.5   59.5  27%   7e-08  50.00  WP_161308188.1   
NUDIX domain-containing protein [Streptomyces nanshensis]         59.5   59.5  27%   7e-08  50.00  WP_070204455.1   
NUDIX domain-containing protein [Streptomyces sp. NRRL F-5065]    59.5   59.5  27%   7e-08  50.00  WP_030419934.1   
NUDIX domain-containing protein [Aquisphaera sp. JC650]           59.2   59.2  51%   7e-08  27.17  WP_152050971.1   
NUDIX hydrolase [Arthrobacter psychrolactophilus]                 61.8   61.8  58%   7e-08  27.10  WP_110483735.1   
8-oxo-dGTP diphosphatase [Butyrivibrio sp. AE3006]                59.5   59.5  48%   7e-08  33.33  WP_035791536.1   
NUDIX domain-containing protein [Streptomyces sp. S1]             59.5   59.5  27%   7e-08  51.02  WP_121830542.1   
Nudix family hydrolase [Marinobacter sp. BSs20148]                61.8   61.8  59%   7e-08  25.89  WP_041635454.1   
NUDIX hydrolase [Deltaproteobacteria bacterium]                   59.2   59.2  65%   7e-08  23.73  RMG58427.1       
MULTISPECIES: NUDIX domain-containing protein [unclassified...    59.5   59.5  27%   7e-08  50.00  WP_103503189.1   
MULTISPECIES: NUDIX domain-containing protein [unclassified...    59.5   59.5  27%   7e-08  50.00  WP_093683246.1   
NUDIX domain-containing protein [Streptomyces sp. NRRL F-5065]    59.5   59.5  27%   7e-08  50.00  WP_030422587.1   
NUDIX domain-containing protein [Methylopila sp. 73B]             58.9   58.9  63%   7e-08  28.81  WP_036306655.1   
NUDIX domain-containing protein [Streptomyces sp. NP10]           59.5   59.5  27%   7e-08  50.00  WP_126931042.1   
Nudix family hydrolase [Marinobacter psychrophilus]               61.8   61.8  59%   7e-08  25.89  WP_048388659.1   
MULTISPECIES: NUDIX domain-containing protein [Streptomyces]      59.5   59.5  27%   7e-08  50.00  WP_007493464.1   
NUDIX domain-containing protein [Agrococcus pavilionensis]        59.2   59.2  36%   7e-08  31.82  WP_021010617.1   
NUDIX hydrolase [Nitrospira bacterium SG8_35_1]                   59.2   59.2  53%   7e-08  26.80  KPK34507.1       
NUDIX domain-containing protein [Streptomyces sp. st140]          59.5   59.5  27%   7e-08  50.00  WP_097880980.1   
MULTISPECIES: NUDIX domain-containing protein [unclassified...    59.5   59.5  27%   7e-08  50.00  WP_073219342.1   
NUDIX domain-containing protein [Streptomyces sp. TSRI0281]       59.5   59.5  27%   7e-08  50.00  WP_073722050.1   
NUDIX hydrolase [Paenibacillus sp. VTT E-133280]                  59.5   59.5  40%   7e-08  36.99  WP_094874099.1   
8-oxo-dGTP diphosphatase MutT [Okeania sp. SIO2F4]                58.9   58.9  51%   7e-08  26.88  NES03196.1       
NUDIX domain-containing protein [Streptomyces sp. t39]            59.5   59.5  27%   7e-08  50.00  WP_147987457.1   
MULTISPECIES: NUDIX domain-containing protein [Pseudomonas]       58.9   58.9  28%   7e-08  40.38  WP_027915587.1   
MULTISPECIES: NUDIX domain-containing protein [Gordonia]          59.2   59.2  52%   7e-08  30.30  WP_109239895.1   
TPA: NUDIX hydrolase [Acidimicrobiaceae bacterium]                59.8   59.8  43%   7e-08  34.57  HAI65887.1       
NUDIX hydrolase [Actinobacteria bacterium]                        59.8   59.8  43%   7e-08  34.57  NDH11320.1       
NUDIX hydrolase [Acidimicrobiaceae bacterium]                     59.8   59.8  43%   7e-08  34.57  MAT21181.1       
NUDIX hydrolase [Acidimicrobiaceae bacterium]                     59.8   59.8  43%   7e-08  34.57  MAM32529.1       
8-oxo-dGTP diphosphatase MutT [Okeania hirsuta]                   58.9   58.9  51%   7e-08  26.88  WP_124144410.1   
NUDIX domain-containing protein [Bacillus caseinilyticus]         59.5   59.5  27%   7e-08  50.00  WP_139189656.1   
NUDIX domain-containing protein [Streptomyces sp. 196(2019)]      59.5   59.5  27%   7e-08  50.00  NGO82338.1       
NUDIX hydrolase [Streptomyces sp. RSD-27]                         59.5   59.5  27%   7e-08  48.00  KIF02019.1       
DNA mismatch repair protein MutT [Omnitrophica bacterium...       59.5   59.5  41%   7e-08  28.95  OGW82085.1       
ADP-ribose pyrophosphatase [Planctomycetaceae bacterium]          58.9   58.9  52%   7e-08  29.79  MAZ94655.1       
NUDIX domain-containing protein [Streptomyces sp. t99]            59.5   59.5  27%   7e-08  50.00  WP_098893782.1   
ADP-ribose pyrophosphatase YjhB, NUDIX family [Bacillus...        59.5   59.5  27%   7e-08  50.00  SDZ29132.1       
NUDIX domain-containing protein [Streptomyces sp. NRRL F-5123]    59.5   59.5  27%   8e-08  52.00  WP_031512983.1   
NUDIX domain-containing protein [Streptomyces sp. Ru87]           59.5   59.5  27%   8e-08  50.00  WP_098752593.1   
NUDIX hydrolase [Streptomyces sp. RSD-27]                         59.5   59.5  27%   8e-08  48.00  KIF03814.1       
hydrolase [Streptomyces sp. NRRL S-495]                           59.2   59.2  49%   8e-08  29.35  KJY33240.1       
MULTISPECIES: NUDIX hydrolase [Kitasatospora]                     59.2   59.2  49%   8e-08  29.35  WP_051743065.1   
MULTISPECIES: NUDIX domain-containing protein [Streptomyces]      59.5   59.5  27%   8e-08  50.00  WP_097921667.1   
MULTISPECIES: NUDIX domain-containing protein [unclassified...    59.5   59.5  27%   8e-08  50.00  WP_073800293.1   
NUDIX domain-containing protein [Streptomyces alboviridis]        59.5   59.5  27%   8e-08  50.00  WP_032760170.1   
NUDIX domain-containing protein [Streptomyces sp. or43]           58.9   58.9  58%   8e-08  29.36  WP_148019492.1   
NUDIX domain-containing protein [Streptomyces bikiniensis]        59.5   59.5  27%   8e-08  50.00  WP_033208153.1   
NUDIX domain-containing protein [Streptomyces sp. Ncost-T10-10d]  59.5   59.5  27%   8e-08  50.00  WP_093895867.1   
NUDIX hydrolase [Arthrobacter livingstonensis]                    61.5   61.5  58%   8e-08  31.48  WP_110501091.1   
MULTISPECIES: NUDIX hydrolase [Dermabacter]                       61.5   61.5  67%   8e-08  24.80  WP_016663258.1   
NUDIX hydrolase [Dermabacter jinjuensis]                          61.5   61.5  67%   8e-08  24.80  WP_096882497.1   
MULTISPECIES: NUDIX domain-containing protein [Vibrio]            58.9   58.9  46%   8e-08  29.55  WP_076647014.1   
NUDIX domain-containing protein [Kitasatospora phosalacinea]      59.2   59.2  27%   8e-08  50.00  WP_033218457.1   
NUDIX domain-containing protein [Kitasatospora sp. NRRL B-11411]  59.2   59.2  27%   8e-08  50.00  WP_030458880.1   
NUDIX domain-containing protein [Streptomyces sp. IGB124]         59.2   59.2  27%   8e-08  48.00  WP_053687336.1   
MULTISPECIES: NUDIX domain-containing protein [Kitasatospora]     59.2   59.2  27%   8e-08  50.00  WP_014134217.1   
NUDIX domain-containing protein [Streptomyces sp. WM6373]         59.2   59.2  27%   8e-08  48.00  WP_053705639.1   
MULTISPECIES: NUDIX domain-containing protein [Streptomyces]      59.2   59.2  27%   8e-08  50.00  WP_006126442.1   

Sequences with E-value WORSE than threshold


Alignments:
>putative bacterial NUDIX hydrolase [Acinetobacter virus 133]
Sequence ID: YP_004300795.1 Length: 176 
>putative bacterial NUDIX hydrolase [Acinetobacter virus 133]
Sequence ID: ADJ19529.1 Length: 176  
Range 1: 1 to 176

Score:296 bits(981), Expect:8e-100, 
Method:Composition-based stats., 
Identities:176/176(100%), Positives:176/176(100%), Gaps:0/176(0%)

Query  5    MKQSACVLMAQPYKDTYRFLSVSRKHDHNDWGLPGGKLDLGETIAECAYRECLEETGMKL  64
            MKQSACVLMAQPYKDTYRFLSVSRKHDHNDWGLPGGKLDLGETIAECAYRECLEETGMKL
Sbjct  1    MKQSACVLMAQPYKDTYRFLSVSRKHDHNDWGLPGGKLDLGETIAECAYRECLEETGMKL  60

Query  65   SIDMGNPFVQVEGGWEVTTYHATDLIGVDNAYPKEDEAGKVGWRSMEDLIRGSFGAYNAD  124
            SIDMGNPFVQVEGGWEVTTYHATDLIGVDNAYPKEDEAGKVGWRSMEDLIRGSFGAYNAD
Sbjct  61   SIDMGNPFVQVEGGWEVTTYHATDLIGVDNAYPKEDEAGKVGWRSMEDLIRGSFGAYNAD  120

Query  125  MFCHFGYLKKFLIYYTGYSKSLPDVVYAKNAVEASKQFIRNTKGIANIVKCEEVQC  180
            MFCHFGYLKKFLIYYTGYSKSLPDVVYAKNAVEASKQFIRNTKGIANIVKCEEVQC
Sbjct  121  MFCHFGYLKKFLIYYTGYSKSLPDVVYAKNAVEASKQFIRNTKGIANIVKCEEVQC  176


>putative ADP-ribose pyrophosphatase protein [Acinetobacter phage vB_AbaP_Kimel]
Sequence ID: QHB48370.1 Length: 175 
Range 1: 1 to 175

Score:282 bits(932), Expect:4e-94, 
Method:Composition-based stats., 
Identities:81/179(45%), Positives:117/179(65%), Gaps:8/179(4%)

Query  5    MKQSACVLMAQPYKDTYRFLSVSRKHDHNDWGLPGGKLDLGETIAECAYRECLEETGM-K  63
            M+ +ACVL+    ++  +FL+VSRK D  D+GLPGGK++LGETI E A RECLEETG+  
Sbjct  1    MRYAACVLI----ENNGKFLAVSRKDDLTDFGLPGGKVNLGETIVEGAKRECLEETGIWP  56

Query  64   LSIDMGNPFVQVEGGWEVTTYHATDLIGVDNAYPKEDEAGKVGWRSMEDLIRGSFGAYNA  123
              +D+ +P++ ++G +EV+T+HA            E E G V W + + L+ G+FG YN 
Sbjct  57   TVLDLSDPYIAIDGEFEVSTFHAIPSSMKPYQPLAESETGLVEWVTADKLMEGTFGEYNR  116

Query  124  DMFCHFGYLKKFLIYYTG-YSKSLP--DVVYAKNAVEASKQFIRNTKGIANIVKCEEVQ  179
            D + HFGY+KK+LI+YT     + P  D++YA ++ EA K+FIR T G   +  CEEVQ
Sbjct  117  DALLHFGYIKKYLIWYTHDRKLNNPPNDLIYASSSTEAIKKFIRATAGQYYVHHCEEVQ  175


>putative ADP-ribose pyrophosphatase protein [Acinetobacter phage vB_AbaP_Stupor]
Sequence ID: QGT54222.1 Length: 175 
Range 1: 1 to 175

Score:278 bits(920), Expect:9e-93, 
Method:Composition-based stats., 
Identities:79/179(44%), Positives:115/179(64%), Gaps:8/179(4%)

Query  5    MKQSACVLMAQPYKDTYRFLSVSRKHDHNDWGLPGGKLDLGETIAECAYRECLEETGM-K  63
            M+ +ACVL+    ++  +FL+VSRK D  D+GLPGGK++LGETI E A RECLEETG+  
Sbjct  1    MRYAACVLI----ENNGKFLAVSRKDDLTDFGLPGGKVNLGETIVEGAKRECLEETGIWP  56

Query  64   LSIDMGNPFVQVEGGWEVTTYHATDLIGVDNAYPKEDEAGKVGWRSMEDLIRGSFGAYNA  123
              +D+ +P++ ++G +EV+T+HA            E E G V W + + L+ G+FG YN 
Sbjct  57   TVLDLNDPYIAIDGEFEVSTFHAIPSSMKPYQPLAESETGLVEWVTADKLMEGTFGKYNR  116

Query  124  DMFCHFGYLKKFLIYYTGYSK-SLP--DVVYAKNAVEASKQFIRNTKGIANIVKCEEVQ  179
            D + HFGY+KK+ I+YT  +K   P  D  YA +AVEA K+F+R + G   +   EE+Q
Sbjct  117  DALIHFGYIKKYQIWYTHDTKLKYPPQDEFYATSAVEAIKKFLRASAGQYYVHHVEEIQ  175


>putative ADP-ribose pyrophosphatase protein [Acinetobacter phage vB_AbaP_Lazarus]
Sequence ID: QHJ74147.1 Length: 175 
Range 1: 1 to 175

Score:278 bits(920), Expect:9e-93, 
Method:Composition-based stats., 
Identities:79/179(44%), Positives:115/179(64%), Gaps:8/179(4%)

Query  5    MKQSACVLMAQPYKDTYRFLSVSRKHDHNDWGLPGGKLDLGETIAECAYRECLEETGM-K  63
            M+ +ACVL+    ++  +FL+VSRK D  D+GLPGGK++LGETI E A RECLEETG+  
Sbjct  1    MRYAACVLI----ENNGKFLAVSRKDDLTDFGLPGGKVNLGETIVEGAKRECLEETGIWP  56

Query  64   LSIDMGNPFVQVEGGWEVTTYHATDLIGVDNAYPKEDEAGKVGWRSMEDLIRGSFGAYNA  123
              +D+ +P++ ++G +EV+T+HA            E E G V W + + L+ G+FG YN 
Sbjct  57   TVLDLSDPYIAIDGEFEVSTFHAIPSSMKPYQPLAESETGLVEWVTADKLMEGTFGKYNR  116

Query  124  DMFCHFGYLKKFLIYYTGYSK-SLP--DVVYAKNAVEASKQFIRNTKGIANIVKCEEVQ  179
            D + HFGY+KK+ I+YT  +K   P  D  YA +AVEA K+F+R + G   +   EE+Q
Sbjct  117  DALIHFGYIKKYQIWYTHDTKLKYPPQDEFYATSAVEAIKKFLRASAGQYYVHHVEEIQ  175


>putative NUDIX hydrolase [Acinetobacter phage vB_ApiM_fHyAci03]
Sequence ID: AXF40780.1 Length: 175 
>putative NUDIX hydrolase [Acinetobacter phage Henu6]
Sequence ID: QAU03879.1 Length: 175  
Range 1: 1 to 175

Score:276 bits(913), Expect:6e-92, 
Method:Composition-based stats., 
Identities:78/179(44%), Positives:114/179(63%), Gaps:8/179(4%)

Query  5    MKQSACVLMAQPYKDTYRFLSVSRKHDHNDWGLPGGKLDLGETIAECAYRECLEETGM-K  63
            M+ +ACVL+    ++  +FL+VSRK D  D+GLPGGK++LGETI E A RECLEETG+  
Sbjct  1    MRYAACVLI----ENNGKFLAVSRKDDLTDFGLPGGKVNLGETIVEGAKRECLEETGIWP  56

Query  64   LSIDMGNPFVQVEGGWEVTTYHATDLIGVDNAYPKEDEAGKVGWRSMEDLIRGSFGAYNA  123
              +D+ +P++ ++G +EV+T+HA            E E G V W + + L+ G+FG YN 
Sbjct  57   TVLDLSDPYIAIDGEFEVSTFHAIPSSMKPYQPLAESETGLVEWVTADKLMEGTFGKYNR  116

Query  124  DMFCHFGYLKKFLIYYTGYSK-SLP--DVVYAKNAVEASKQFIRNTKGIANIVKCEEVQ  179
            D + HFGY+KK+ I+YT  +K   P  D  YA +AVEA K+F+  + G   +   EE+Q
Sbjct  117  DALIHFGYIKKYQIWYTHDTKLKYPPQDEFYATSAVEAIKKFLVASAGQYYVHHVEEIQ  175


>putative ADP-ribose pyrophosphatase protein [Acinetobacter phage vB_AbaP_Berthold]
Sequence ID: QGZ15554.1 Length: 175 
Range 1: 1 to 175

Score:275 bits(908), Expect:2e-91, 
Method:Composition-based stats., 
Identities:78/179(44%), Positives:116/179(64%), Gaps:8/179(4%)

Query  5    MKQSACVLMAQPYKDTYRFLSVSRKHDHNDWGLPGGKLDLGETIAECAYRECLEETGM-K  63
            M+ +ACVL+    ++  +FL+VSRK D  D+GLPGGK++LGETIAE A REC+EETG+  
Sbjct  1    MRYAACVLI----ENNGKFLAVSRKDDLTDFGLPGGKVELGETIAEGAKRECFEETGIWP  56

Query  64   LSIDMGNPFVQVEGGWEVTTYHATDLIGVDNAYPKEDEAGKVGWRSMEDLIRGSFGAYNA  123
              +D+ +P++ ++G +EV+T+HA            E E G V W + + L+ G+FG YN 
Sbjct  57   TVLDLSDPYIAIDGEFEVSTFHAIPSSMKPYQPLAESETGLVEWVTADKLMEGTFGKYNR  116

Query  124  DMFCHFGYLKKFLIYYTGYSK-SLP--DVVYAKNAVEASKQFIRNTKGIANIVKCEEVQ  179
            D + HFGY+KK+ I+YT  +K   P  D  YA +AVEA K+F++ + G   +   EE+Q
Sbjct  117  DALIHFGYIKKYQIWYTHDTKLKYPPQDEFYATSAVEAIKKFLKASAGQYYVHHVEEIQ  175


>putative ADP-ribose pyrophosphatase protein [Acinetobacter phage AM101]
Sequence ID: AWY10223.1 Length: 176 
Range 1: 1 to 176

Score:273 bits(903), Expect:9e-91, 
Method:Composition-based stats., 
Identities:78/180(43%), Positives:114/180(63%), Gaps:9/180(5%)

Query  5    MKQSACVLMAQPYKDTYRFLSVSRKHDHNDWGLPGGKLDLGETIAECAYRECLEETGM-K  63
            M+ +ACVL+    ++  +FL+VSRK D  D+GLPGGK++LGETI E A RECLEETG+  
Sbjct  1    MRYAACVLI----ENKGKFLAVSRKDDLTDFGLPGGKVNLGETIVEGAKRECLEETGIWP  56

Query  64   LSIDMGNPFVQVEGGWEVTTYHATDLIGV-DNAYPKEDEAGKVGWRSMEDLIRGSFGAYN  122
              +D+ +P++ ++G +EV+T+HA             E E G V W + + L+ G+FG YN
Sbjct  57   TVLDLSDPYIAIDGEFEVSTFHAIPSSMKEPYQPLAETETGLVEWVTADKLMEGTFGKYN  116

Query  123  ADMFCHFGYLKKFLIYYT-GYSKSLP--DVVYAKNAVEASKQFIRNTKGIANIVKCEEVQ  179
             D + HFGY+KK+LI+YT G     P  D  YA + VEA K+F++ + G   +   EE+Q
Sbjct  117  RDALIHFGYIKKYLIWYTHGTKLKYPPQDEFYATSPVEAIKKFLKASAGQYYVHHVEEIQ  176


>putative ADP-ribose pyrophosphatase protein [Acinetobacter phage vB_AbaM_PhT2]
Sequence ID: QHJ75731.1 Length: 176 
>MutT/nudix family protein [Acinetobacter baumannii]
Sequence ID: SSU39610.1 Length: 176  
Range 1: 1 to 176

Score:270 bits(894), Expect:1e-89, 
Method:Composition-based stats., 
Identities:80/180(44%), Positives:115/180(63%), Gaps:9/180(5%)

Query  5    MKQSACVLMAQPYKDTYRFLSVSRKHDHNDWGLPGGKLDLGETIAECAYRECLEETGM-K  63
            M+ +ACVL+    ++  +FL+VSRK D  D+GLPGGK+DLGETI E A RECLEETG+  
Sbjct  1    MRYAACVLI----ENKGKFLAVSRKDDLTDFGLPGGKIDLGETIVEGAKRECLEETGIWP  56

Query  64   LSIDMGNPFVQVEGGWEVTTYHATDLIGV-DNAYPKEDEAGKVGWRSMEDLIRGSFGAYN  122
              +D+ +P+V ++G +EV+T+HA             E E G V W + + L+ G+FG YN
Sbjct  57   TVLDLSDPYVAIDGDFEVSTFHAIPSSMKEPYQPLAESETGLVEWVTADKLMEGTFGKYN  116

Query  123  ADMFCHFGYLKKFLIYYTGYSK-SLP--DVVYAKNAVEASKQFIRNTKGIANIVKCEEVQ  179
             D + HFGY+KK+ I+YT  +K   P  D  YA +AVEA K+F++ + G   +   EE+Q
Sbjct  117  RDALIHFGYIKKYQIWYTHDTKLKYPPQDEFYATSAVEAIKKFLKASAGQYYVHHVEEIQ  176


>putative ADP-ribose pyrophosphatase protein [Acinetobacter phage AbTZA1]
Sequence ID: AZU98623.1 Length: 176 
Range 1: 1 to 176

Score:269 bits(891), Expect:2e-89, 
Method:Composition-based stats., 
Identities:79/180(44%), Positives:114/180(63%), Gaps:9/180(5%)

Query  5    MKQSACVLMAQPYKDTYRFLSVSRKHDHNDWGLPGGKLDLGETIAECAYRECLEETGM-K  63
            M+ +AC+L+    ++  +FL+VSRK D  D+GLPGGK+DLGETI E A RECLEETG+  
Sbjct  1    MRYAACILI----ENNGKFLAVSRKDDLTDFGLPGGKIDLGETIVEGAKRECLEETGIWP  56

Query  64   LSIDMGNPFVQVEGGWEVTTYHATDLIGV-DNAYPKEDEAGKVGWRSMEDLIRGSFGAYN  122
              +D+ +P+V ++G +EV+T+HA             E E G V W + + L+ G+FG YN
Sbjct  57   TVLDLSDPYVAIDGDFEVSTFHAIPSSMKEPYQPLAESETGLVEWVTADKLMEGTFGKYN  116

Query  123  ADMFCHFGYLKKFLIYYTGYSK-SLP--DVVYAKNAVEASKQFIRNTKGIANIVKCEEVQ  179
             D + HFGY+KK+ I+YT  +K   P  D  YA +AVEA K+F+  + G   +   EE+Q
Sbjct  117  RDALIHFGYIKKYQIWYTHDTKLKYPPQDEFYATSAVEAIKKFLVASAGQYYVHHVEEIQ  176


>putative bacterial NUDIX hydrolase [Acinetobacter phage KARL-1]
Sequence ID: AXY82688.1 Length: 174 
Range 1: 1 to 174

Score:269 bits(888), Expect:6e-89, 
Method:Composition-based stats., 
Identities:81/179(45%), Positives:117/179(65%), Gaps:9/179(5%)

Query  5    MKQSACVLMAQPYKDTYRFLSVSRKHDHNDWGLPGGKLDLGETIAECAYRECLEETG-MK  63
            M+ +ACVL+    ++  +FL+VSRK D  D+GLPGGK++LGET+AE A REC+EETG   
Sbjct  1    MRYAACVLI----ENKGKFLAVSRKDDLTDFGLPGGKVELGETVAEGAKRECFEETGIYP  56

Query  64   LSIDMGNPFVQVEGGWEVTTYHATDLIGVDNAYPKEDEAGKVGWRSMEDLIRGSFGAYNA  123
              +D+ + FV ++G +EV T+H+     + +    E E G V W   + L+ G+FG YN 
Sbjct  57   TILDLNDSFVAIDGEFEVHTFHSIP-SQIKSGEIAESETGIVAWVDADKLMAGTFGEYNR  115

Query  124  DMFCHFGYLKKFLIYYT-GYSKSLP--DVVYAKNAVEASKQFIRNTKGIANIVKCEEVQ  179
            D + HFGY+KK+LI+YT G   + P  D++YA ++ EA K+FIR T G   +  CEEVQ
Sbjct  116  DALLHFGYIKKYLIWYTHGRKLNNPPNDLIYASSSTEAIKKFIRATAGQYYVHHCEEVQ  174


>putative ADP-ribose pyrophosphatase protein [Acinetobacter phage vB_AbaP_Konradin]
Sequence ID: QGT53976.1 Length: 174 
Range 1: 1 to 174

Score:268 bits(886), Expect:9e-89, 
Method:Composition-based stats., 
Identities:81/179(45%), Positives:117/179(65%), Gaps:9/179(5%)

Query  5    MKQSACVLMAQPYKDTYRFLSVSRKHDHNDWGLPGGKLDLGETIAECAYRECLEETG-MK  63
            M+ +ACVL+    ++  +FL+VSRK D  D+GLPGGK++LGET+AE A REC+EETG   
Sbjct  1    MRYAACVLI----ENKGKFLAVSRKDDLTDFGLPGGKVELGETVAEGAKRECFEETGIYP  56

Query  64   LSIDMGNPFVQVEGGWEVTTYHATDLIGVDNAYPKEDEAGKVGWRSMEDLIRGSFGAYNA  123
              +D+ + FV ++G +EV T+H+     + +    E E G V W   + L+ G+FG YN 
Sbjct  57   TILDLNDSFVAIDGEFEVHTFHSIP-SQIKSGKIAESETGIVAWVDADKLMSGTFGEYNR  115

Query  124  DMFCHFGYLKKFLIYYT-GYSKSLP--DVVYAKNAVEASKQFIRNTKGIANIVKCEEVQ  179
            D + HFGY+KK+LI+YT G   + P  D++YA ++ EA K+FIR T G   +  CEEVQ
Sbjct  116  DALLHFGYIKKYLIWYTHGRKLNNPPNDLIYASSSTEAIKKFIRATAGQYYVHHCEEVQ  174


>putative ADP-ribose pyrophosphatase protein [Acinetobacter phage vB_AbaP_Apostate]
Sequence ID: QGZ15800.1 Length: 174 
Range 1: 1 to 174

Score:266 bits(880), Expect:4e-88, 
Method:Composition-based stats., 
Identities:79/179(44%), Positives:115/179(64%), Gaps:9/179(5%)

Query  5    MKQSACVLMAQPYKDTYRFLSVSRKHDHNDWGLPGGKLDLGETIAECAYRECLEETG-MK  63
            M+ +ACVL+    ++  +FL+VSRK D  D+GLPGGK++LGET+AE A RECLEETG   
Sbjct  1    MRYAACVLI----ENKGKFLAVSRKDDLTDFGLPGGKVELGETVAEGAKRECLEETGIYP  56

Query  64   LSIDMGNPFVQVEGGWEVTTYHATDLIGVDNAYPKEDEAGKVGWRSMEDLIRGSFGAYNA  123
              +D+ + FV ++G +EV T+H+     + +    E E G V W   + L+ G+FG YN 
Sbjct  57   TILDLNDSFVAIDGEFEVHTFHSIP-SQIKSGEIAESETGIVAWVDADKLMAGTFGKYNR  115

Query  124  DMFCHFGYLKKFLIYYT-GYSKSLP--DVVYAKNAVEASKQFIRNTKGIANIVKCEEVQ  179
            D + HFGY+KK+ I+YT G   + P  D++YA ++ EA K+FIR T G   +   EE+Q
Sbjct  116  DALIHFGYIKKYQIWYTHGRKLNNPPNDLIYASSSTEAIKKFIRATAGQYYVHHVEEIQ  174


>putative bacterial NUDIX hydrolase [Acinetobacter phage ZZ1]
Sequence ID: YP_006489065.1 Length: 177 
>putative bacterial NUDIX hydrolase [Acinetobacter phage ZZ1]
Sequence ID: AFL47702.1 Length: 177  
Range 1: 1 to 175

Score:259 bits(857), Expect:2e-85, 
Method:Composition-based stats., 
Identities:74/177(42%), Positives:101/177(57%), Gaps:5/177(2%)

Query  5    MKQSACVLMAQPYKDTYRFLSVSRKHDHNDWGLPGGKLDLGETIAECAYRECLEETGMKL  64
            M+ SAC L+  P   T + L VSRK+DHND+GLPGGK D GET  ECA RE LEETG  +
Sbjct  1    MRYSACTLIIDP--KTNKILGVSRKNDHNDFGLPGGKADPGETPEECAIRETLEETGYTV  58

Query  65   SIDMGNPFVQVEG--GWEVTTYHATDLIGVDNAYPKEDEAGKVGWRSMEDLIRGSFGAYN  122
            ++   + FV+ +    WEV+T+ A     V      E E G V W    DL++G F  YN
Sbjct  59   NLVNSDRFVECDNSSEWEVSTFLAVIDYTVPRQEVAESETGLVKWVDPLDLMQGHFKDYN  118

Query  123  ADMFCHFGYLKKF-LIYYTGYSKSLPDVVYAKNAVEASKQFIRNTKGIANIVKCEEV  178
            A M+ HFG  +++ LI    Y      +V   N +EA K+++ + KG A I++ E V
Sbjct  119  ARMLRHFGLAEQYRLICENNYGYEETWLVIHVNKIEAIKELLHHKKGKATIIRSEVV  175


>putative ADP-ribose pyrophosphatase protein [Acinetobacter phage Acj9]
Sequence ID: YP_004010354.1 Length: 122 
>putative ADP-ribose pyrophosphatase protein [Acinetobacter phage Acj9]
Sequence ID: ADG60117.1 Length: 122  
Range 1: 1 to 122

Score:192 bits(633), Expect:6e-60, 
Method:Composition-based stats., 
Identities:67/127(53%), Positives:86/127(67%), Gaps:6/127(4%)

Query  5    MKQSACVLMAQPYKDTYRFLSVSRKHDHNDWGLPGGKLDLGETIAECAYRECLEETGMKL  64
            MK SACVL+ +      +FL VSRK D ND+GLPGGK+D GETI++CA RECLEETG+  
Sbjct  1    MKYSACVLIERD----GKFLGVSRKDDPNDFGLPGGKMDPGETISQCAKRECLEETGVVA  56

Query  65   SI-DMGNPFVQVEGGWEVTTYHATDLIGVDNAYPKEDEAGKVGWRSMEDLIRGSFGAYNA  123
            SI D+ +PFV +EG +EV+T+HA        A   + E G V W + ++LI   FG YNA
Sbjct  57   SILDLDDPFVAIEGEYEVSTFHAIAATEKRTAISAQ-ETGVVKWVTADELINSYFGEYNA  115

Query  124  DMFCHFG  130
             M+CHFG
Sbjct  116  AMLCHFG  122


>putative hydrolase [Acinetobacter phage Acj61]
Sequence ID: YP_004009830.1 Length: 122 
>putative hydrolase [Acinetobacter phage Acj61]
Sequence ID: ADG36178.1 Length: 122  
Range 1: 1 to 122

Score:183 bits(603), Expect:2e-56, 
Method:Composition-based stats., 
Identities:50/128(39%), Positives:68/128(53%), Gaps:6/128(4%)

Query  5    MKQSACVLMAQPYKDTYRFLSVSRKHDHNDWGLPGGKLDLGETIAECAYRECLEETGMKL  64
            MK++ C L+ +      + L VSRK DHND+G+PGGK+D  E++ +   RE LEETG  +
Sbjct  1    MKKAVCALILRN----GKALCVSRKDDHNDFGMPGGKVDGNESLEDAMEREVLEETGYSV  56

Query  65   SIDMGNPFVQVEGGWEVTTYHATDLIGVDNAYPKEDEAGKVGWRSMEDLIRGSFGAYNAD  124
                   F +  G  EVTT+     I   NA   + E G V W     L+ GSF AYN  
Sbjct  57   IHTSEMTFTHQCGSHEVTTFLCR--ISDINAGVDDTETGLVEWLDPTVLLTGSFAAYNNL  114

Query  125  MFCHFGYL  132
             + HFG +
Sbjct  115  ALKHFGVI  122


>putative NUDIX hydrolase [Acinetobacter phage Ac42]
Sequence ID: YP_004009577.1 Length: 237 
>putative NUDIX hydrolase [Acinetobacter phage Ac42]
Sequence ID: ADI96453.1 Length: 237  
Range 1: 114 to 237

Score:164 bits(537), Expect:3e-47, 
Method:Composition-based stats., 
Identities:47/127(37%), Positives:73/127(57%), Gaps:7/127(5%)

Query  7    QSACVLMAQPYKDTYRFLSVSRKHDHNDWGLPGGKLDLGETIAECAYRECLEETGMKLSI  66
            ++ACVL+      + + ++VSRK+DHND+G+PGGK+D GE     A RE LEETG  +S 
Sbjct  114  KAACVLI---MDASGKIVTVSRKNDHNDFGMPGGKVDPGEDELTSAVREVLEETGYDISS  170

Query  67   DMGNPFVQVEG--GWEVTTYHA--TDLIGVDNAYPKEDEAGKVGWRSMEDLIRGSFGAYN  122
             +    ++V    G++ +T+ A  T     +     E E GKV  + M  L+ GSF AYN
Sbjct  171  TIIEKPIHVGMCCGYKTSTFLAFLTKEAKANQVMVHESETGKVVLQDMSVLLTGSFAAYN  230

Query  123  ADMFCHF  129
              ++ ++
Sbjct  231  QQVLNQL  237


>NUDIX hydrolase [Candidatus Odyssella thessalonicensis]
Sequence ID: WP_010302317.1 Length: 176 
Range 1: 17 to 137

Score:105 bits(339), Expect:4e-25, 
Method:Composition-based stats., 
Identities:44/125(35%), Positives:67/125(53%), Gaps:7/125(5%)

Query  6    KQSACVLMAQPYKDTYRFLSVSRKHDHNDWGLPGGKLDLGETIAECAYRECLEETGMKLS  65
            K ++CVL+   +      L+ +RK+D   +G+PGGKL++G+   + A RE  EETG++LS
Sbjct  17   KFASCVLI---FDANGYILATARKNDPTAFGMPGGKLEIGDDFYQAAIRETQEETGVELS  73

Query  66   IDMGNP-FVQVEGGWEVTTY-HAT-DLIGVDNAYPKEDEAGKVGWRSMEDLIRGSFGAYN  122
                 P F   +G +EV T+  +T  L       P+E E G   W + +DL  G F  YN
Sbjct  74   ASQLIPVFTAYDGPYEVITFTLSTGALASRPPLAPREGE-GICRWITPKDLATGFFPVYN  132

Query  123  ADMFC  127
              +F 
Sbjct  133  VSLFK  137


>NUDIX hydrolase [Spirochaetes bacterium]
Sequence ID: TXG82057.1 Length: 127 
Range 1: 4 to 127

Score:99.2 bits(319), Expect:2e-23, 
Method:Composition-based stats., 
Identities:50/133(38%), Positives:72/133(54%), Gaps:13/133(9%)

Query  5    MKQSACVLMAQPYKDTYRFLSVSRKHDHNDWGLPGGKLDLGE-TIAECAYRECLEETGMK  63
            MK  ACV++     D  + L VSRK DHN+WGLPGGK +  + T  + AYRE LEETG++
Sbjct  4    MKNVACVVLIN---DQGQVLCVSRKDDHNNWGLPGGKSEPEDLTELDTAYRETLEETGLE  60

Query  64   LSIDMGNPFVQVEGGWEVTTYHATDLIGVDNAYPKEDEAGKVGWRSMEDLIRGSFGAYNA  123
            +   +   F   + G+   TY A  +  +++  P       V W + +DLI GSFG YN 
Sbjct  61   V-FGLRLVFATHKDGYMSYTYLAKYMGEINHNEPH-----VVKWGTWDDLIAGSFGKYNQ  114

Query  124  DM---FCHFGYLK  133
             +   +   G +K
Sbjct  115  LVYESLVDMGVIK  127


>NUDIX hydrolase [Candidatus Paracaedibacter acanthamoebae]
Sequence ID: WP_051908692.1 Length: 178 
Range 1: 14 to 173

Score:98.3 bits(316), Expect:2e-22, 
Method:Composition-based stats., 
Identities:52/165(32%), Positives:83/165(50%), Gaps:9/165(5%)

Query  6    KQSACVLMAQPYKDTYRFLSVSRKHDHNDWGLPGGKLDLGETIAECAYRECLEETGMKLS  65
            K  +CVL+   +      L  +RK+D   +G+PGGKL++G+   + A RE LEETG+ L+
Sbjct  14   KMVSCVLI---FDKDGYVLGTARKNDPTAFGMPGGKLEIGDNFYQAAIRETLEETGVDLT  70

Query  66   IDMGNP-FVQVEGGWEVTTYHATDLIGVDNAYPKEDE-AGKVGWRSMEDLIRGSFGAYNA  123
            +    P F   +  ++V T++  D I ++    K     G   W + ++L  G F  YN 
Sbjct  71   LYKLTPIFRAADSPFDVITFYVDDGILLERPLLKPGHGEGVCRWITFKELASGFFPVYNM  130

Query  124  DMFCHF-GYLKKFLIYYTGY-SKSLPDVVYAKNAVEASKQFIRNT  166
             ++ ++  +LKKF      Y S    DV+   N  E  +Q I NT
Sbjct  131  ALLKNLPAHLKKFYQKENWYESLENQDVMAMSN--EEVRQVILNT  173


>Hypothetical protein CAP_7676 [Chondromyces apiculatus DSM 436]
Sequence ID: EYF01908.1 Length: 139 
Range 1: 19 to 127

Score:94.4 bits(303), Expect:2e-21, 
Method:Composition-based stats., 
Identities:44/111(40%), Positives:54/111(48%), Gaps:6/111(5%)

Query  23   FLSVSRKHDHNDWGLPGGKLDLGETIAECAYRECLEETGMKL---SIDMGNPFVQVEGGW  79
             L VSRKHD  DWGLPGGK++LGET  E A RE  EETG ++   S  + +  V+   G 
Sbjct  19   VLCVSRKHDSTDWGLPGGKVELGETPLEAAVRELQEETGRRVPASSFKLAHEGVERRSGT  78

Query  80   EVTTYHATDLIGVDNAYPKEDEAGKVGWRSMEDLIR-GSFGAYNADMFCHF  129
             V TY A              E G V W     L+  GSF  YN   +  +
Sbjct  79   RVVTYAALGDFSTTPFP--RTEEGDVAWLHFGVLLVGGSFAEYNRRALISL  127


>NUDIX hydrolase [Spirochaetes bacterium]
Sequence ID: TXH08137.1 Length: 161 
Range 1: 7 to 136

Score:93.8 bits(301), Expect:8e-21, 
Method:Composition-based stats., 
Identities:40/135(30%), Positives:55/135(40%), Gaps:11/135(8%)

Query  1    MVARMKQSACVLMAQPYKDTYRFLSVSRKHDHNDWGLPGGKLDLGETIAECAYRECLEET  60
             V     +   L+     +    L+VSRK++H+D+GLPGGKLD GE   E   RE +EET
Sbjct  7    YVGEAPYAVSALII----NGDSILAVSRKNNHDDFGLPGGKLDPGENFKEALIREVMEET  62

Query  61   GMKLSIDMGNPFVQVEGGWEVTTYHATDLIGVD-NAYPKEDEAGKVGWRSMEDLIRG---  116
            G+ +   +   +    G       H T              EAG   W     +I     
Sbjct  63   GLTVV-GLEPVYGAYCGTPGRHVVHWTMTYLCRVTGEINTKEAGLPRWVDPNRIIVNKGV  121

Query  117  --SFGAYNADMFCHF  129
              SF  YN  MF  +
Sbjct  122  PCSFAEYNIQMFKSL  136


>putative ADP-ribose pyrophosphatase protein [Acinetobacter phage vB_AbaM_ME3]
Sequence ID: YP_009596046.1 Length: 146 
>putative ADP-ribose pyrophosphatase protein [Acinetobacter phage vB_AbaM_ME3]
Sequence ID: AND75375.1 Length: 146  
Range 1: 5 to 132

Score:83.9 bits(268), Expect:3e-17, 
Method:Composition-based stats., 
Identities:40/128(31%), Positives:59/128(46%), Gaps:5/128(3%)

Query  7    QSACVLMAQPYKDTYRFLSVSRKHDHNDWGLPGGKLDLGETIAECAYRECLEETGMKLSI  66
            + A +L+    +   + LSVSRK +HN  GLPGGK +  ET+ +   RE  EE G++L  
Sbjct  5    KQAILLLYPDPETGSKVLSVSRKDNHNLLGLPGGKAEEEETLIQGLVREVREEVGIELDP  64

Query  67   D-MGNPFVQVEGGWEVTTYHATDLIGV-DNAYPKEDEAGKVGWRSMEDLIRGS---FGAY  121
              +   F   +G ++  TY    ++           E  KV + + E L   S   F  Y
Sbjct  65   TKLMFLFQDWDGEYDTLTYVYDGVVKDLPKLPFVNKEGAKVEYVTPEQLTNPSSSPFSEY  124

Query  122  NADMFCHF  129
            N  MF  F
Sbjct  125  NLKMFKRF  132


>NUDIX hydrolase [Spirochaetes bacterium]
Sequence ID: TXG80031.1 Length: 210 
Range 1: 12 to 137

Score:83.9 bits(268), Expect:1e-16, 
Method:Composition-based stats., 
Identities:42/132(32%), Positives:56/132(42%), Gaps:11/132(8%)

Query  20   TYRFLSVSRKHDHNDWGLPGGKLDL--GETIAECAYRECLEETGMKLSIDMGNPFVQVEG  77
                L VSRK +H D+GLPGGK+D          A REC EETG+ ++       ++  G
Sbjct  12   QGLVLGVSRKDNHKDFGLPGGKMDPEDNNDPMATAIRECKEETGLDITNLRLVFAIHKSG  71

Query  78   GWEVTTYHATDLIGVDNAYPKEDEAGKVGWRSMEDLIRGSFGAYN---ADMFCHFGYLKK  134
                 TY A             +E   V W   + LI GSFG YN   ++ +   G + K
Sbjct  72   NMG-YTYLA-----DYTGEINHNEPHVVKWVPFQVLINGSFGRYNEMVSESLTSMGVVYK  125

Query  135  FLIYYTGYSKSL  146
              I      K L
Sbjct  126  SDIDEIALKKEL  137


>MULTISPECIES: NUDIX hydrolase [unclassified Variovorax]
Sequence ID: WP_068674439.1 Length: 144 
>hypothetical protein APY03_0897 [Variovorax sp. WDL1]
Sequence ID: KWT98226.1 Length: 144 >Dihydroneopterin triphosphate diphosphatase [Variovorax sp. B2]
Sequence ID: PNG50275.1 Length: 144 >Dihydroneopterin triphosphate diphosphatase [Variovorax sp. B4]
Sequence ID: PNG51148.1 Length: 144 >Dihydroneopterin triphosphate pyrophosphatase [Variovorax sp. SRS16]
Sequence ID: VTU42608.1 Length: 144 >Dihydroneopterin triphosphate pyrophosphatase [Variovorax sp. PBL-E5]
Sequence ID: VTU42633.1 Length: 144  
Range 1: 18 to 131

Score:78.9 bits(251), Expect:2e-15, 
Method:Composition-based stats., 
Identities:36/116(31%), Positives:49/116(42%), Gaps:13/116(11%)

Query  21   YRFLSVSRKHDHNDWGLPGGKLDLGETIAECAYRECLEETGMKL-SIDMGNPFVQVEGG-  78
               ++VSR+ D   WGLPGGK+D GET  +   RE  EE G+ + + D+   FV   GG 
Sbjct  18   NHVVAVSRRDDPTQWGLPGGKVDPGETELQALLRETKEEIGLDVRTSDVVPLFVGPCGGE  77

Query  79   -----WEVTTYHATDLIGVDNAYPKEDEAGKVGWRSMEDLI----RGSFGAYNADM  125
                 + VTTY              + E G         L+       F AYN  +
Sbjct  78   NGTRRFLVTTYL--LNAPAPELSALQAEEGLAVALQPIALLLRPDTSPFAAYNQQV  131


>hypothetical protein UY76_C0019G0009 [Candidatus Uhrbacteria bacterium GW2011_GWA2_52_8d]
Sequence ID: KKW32699.1 Length: 151 
Range 1: 1 to 121

Score:75.9 bits(241), Expect:4e-14, 
Method:Composition-based stats., 
Identities:42/128(33%), Positives:59/128(46%), Gaps:10/128(7%)

Query  5    MKQSACVLMAQPYKDTYRFLSVSRKHDHNDWGLPGGKLDLGETIAECAYRECLEETGMKL  64
            M ++A VL+ Q       ++   R+ D   + LP G +D GET A+ A RE  EETG+ +
Sbjct  1    MGRAAGVLVFQ-----GSLVLAFRRFDREGFALPCGSIDEGETPAQAAVREAKEETGLDV  55

Query  65   SIDMGN-PFVQVE--GGWEVTTYHATDLIGVDNAYPKEDEAGKVGWRSMEDLIRGSFGAY  121
             +     PFV  +  G   VTT+ A  + G         E G   W S   L  G +G Y
Sbjct  56   ELVPAQIPFVGFDTVGNNLVTTFLARVVGGKLIDE-APGE-GMPLWASPYALTTGPYGHY  113

Query  122  NADMFCHF  129
            N   + HF
Sbjct  114  NMRALRHF  121


>NUDIX hydrolase [Ectothiorhodospira haloalkaliphila]
Sequence ID: WP_029762614.1 Length: 136 
Range 1: 10 to 112

Score:73.2 bits(232), Expect:3e-13, 
Method:Composition-based stats., 
Identities:31/103(30%), Positives:48/103(46%), Gaps:1/103(0%)

Query  9    ACVLMAQPYKDTYRFLSVSRKHDHNDWGLPGGKLDLGETIAECAYRECLEETGMKLSID-  67
            A  L+ +      R L + R+H  + W LPGG +D+GET+ + A RE LEETG+++S++ 
Sbjct  10   AADLIIRREDGGARILLIERRHPPHGWALPGGFVDVGETVEQAAVREALEETGLEVSLEG  69

Query  68   MGNPFVQVEGGWEVTTYHATDLIGVDNAYPKEDEAGKVGWRSM  110
            +   +          T  A  L          D+A  V W   
Sbjct  70   LLGLYSDPGRDPRGHTVSAVYLASARGEPEAADDAASVRWVDP  112


>NUDIX hydrolase [Ectothiorhodospira haloalkaliphila]
Sequence ID: AHK80013.1 Length: 143 
Range 1: 17 to 119

Score:73.2 bits(232), Expect:4e-13, 
Method:Composition-based stats., 
Identities:31/103(30%), Positives:48/103(46%), Gaps:1/103(0%)

Query  9    ACVLMAQPYKDTYRFLSVSRKHDHNDWGLPGGKLDLGETIAECAYRECLEETGMKLSID-  67
            A  L+ +      R L + R+H  + W LPGG +D+GET+ + A RE LEETG+++S++ 
Sbjct  17   AADLIIRREDGGARILLIERRHPPHGWALPGGFVDVGETVEQAAVREALEETGLEVSLEG  76

Query  68   MGNPFVQVEGGWEVTTYHATDLIGVDNAYPKEDEAGKVGWRSM  110
            +   +          T  A  L          D+A  V W   
Sbjct  77   LLGLYSDPGRDPRGHTVSAVYLASARGEPEAADDAASVRWVDP  119


>hypothetical protein [Acidobacteria bacterium]
Sequence ID: MBF84942.1 Length: 189 
Range 1: 25 to 126

Score:74.1 bits(235), Expect:5e-13, 
Method:Composition-based stats., 
Identities:33/105(31%), Positives:53/105(50%), Gaps:3/105(2%)

Query  23   FLSVSRKHDHNDWGLPGGKLDLGETIAECAYRECLEETGMKLSIDMGNPFVQVEGGWEVT  82
            F++VSRK + +D+G+PGGK++ GET      RE  EE G+  +  +   +V  +   +V 
Sbjct  25   FVAVSRKDNPDDFGFPGGKVEDGETPLAGVIREVYEEIGLFPN-KLEKLLVLHDAEQDV-  82

Query  83   TYHATDLIGVDNAYPKEDEAGKVGWRSMEDLIRGSFGAYNADMFC  127
              H    +       + +E  ++   S  DL RG FG  N D+F 
Sbjct  83   VLHCF-YMEPCEKEIQTEEIHRICKVSPTDLSRGVFGRINQDIFK  126


>NUDIX hydrolase [Neorhizobium alkalisoli]
Sequence ID: WP_105385222.1 Length: 134 
Range 1: 16 to 114

Score:72.0 bits(228), Expect:9e-13, 
Method:Composition-based stats., 
Identities:32/102(31%), Positives:51/102(50%), Gaps:9/102(8%)

Query  18   KDTYRFLSVSRKH--DHNDWGLPGGKLDLGETIAECAYRECLEETGMKLSIDMG----NP  71
             ++ R L V R +  D   W LPGG++D GET+ + A RE +EETG+ +SI       + 
Sbjct  16   DESSRILLVQRANPPDMGCWTLPGGRVDPGETLEQAAIREVFEETGLTISIVRELGQLDV  75

Query  72   FVQVEGGWEVTTYHATDLIGVDNAYPKEDEAGKVGWRSMEDL  113
                 G +E+  + A  + G        D+A  +GW   ++L
Sbjct  76   PDGKGGVYEIHDFLAEKMSGE---AVAGDDAAAIGWFRSDEL  114


>hypothetical protein [Micrococcales bacterium]
Sequence ID: MBM02559.1 Length: 328 
Range 1: 24 to 145

Score:74.4 bits(236), Expect:2e-12, 
Method:Composition-based stats., 
Identities:39/125(31%), Positives:61/125(48%), Gaps:5/125(4%)

Query  3    ARMKQSACVLMAQPYKDTYR-FLSVSRKHDHNDWGLPGGKLDLGETIAECAYRECLEETG  61
            A ++ +  V+   P + T R FL+V R H H DW LP GK+D GET    A REC EETG
Sbjct  24   ASIRAAGVVVFDSPAEATERRFLAVHRPHRH-DWSLPKGKVDPGETTPYTAVRECDEETG  82

Query  62   MKLSIDMGNPFVQ-VEGGWEVTTYHATDLIGVDNAYPKEDEAGKVGWRSMEDLIRGSFGA  120
             ++ +    P  + V G    +  +    +  D  +  ++E  K+ W  + +    +F  
Sbjct  83   YRVVLGAPLPSTHYVSGDAHKSVDYWVGHVREDEGFAPDEEVDKIRWVPVSE--ASAFLT  140

Query  121  YNADM  125
            Y+ D 
Sbjct  141  YSDDA  145


>hypothetical protein CBC75_04500 [Actinomycetales bacterium TMED115]
Sequence ID: OUV52320.1 Length: 328 
Range 1: 24 to 145

Score:74.1 bits(235), Expect:3e-12, 
Method:Composition-based stats., 
Identities:38/125(30%), Positives:62/125(49%), Gaps:5/125(4%)

Query  3    ARMKQSACVLMAQPYKDTYR-FLSVSRKHDHNDWGLPGGKLDLGETIAECAYRECLEETG  61
            A ++ +  V++  P + T R FL+V R H H DW LP GK+D GET    A REC EETG
Sbjct  24   ASIRAAGVVVLDSPAEATERRFLAVHRPHRH-DWSLPKGKVDPGETTPCTAVRECDEETG  82

Query  62   MKLSIDMGNPFVQ-VEGGWEVTTYHATDLIGVDNAYPKEDEAGKVGWRSMEDLIRGSFGA  120
             ++ +    P  + V G    +  +    +  D  +  ++E  ++ W  + +    +F  
Sbjct  83   YRVVLGARLPSTHYVSGDAHKSVDYWVGHVRADEGFAPDEEVDEIRWVPVSE--ASAFLT  140

Query  121  YNADM  125
            Y+ D 
Sbjct  141  YSDDA  145


>NUDIX hydrolase [Acidimicrobiales bacterium]
Sequence ID: RZP26566.1 Length: 328 
Range 1: 24 to 145

Score:74.1 bits(235), Expect:3e-12, 
Method:Composition-based stats., 
Identities:38/125(30%), Positives:62/125(49%), Gaps:5/125(4%)

Query  3    ARMKQSACVLMAQPYKDTYR-FLSVSRKHDHNDWGLPGGKLDLGETIAECAYRECLEETG  61
            A ++ +  V++  P + T R FL+V R H H DW LP GK+D GET    A REC EETG
Sbjct  24   ASIRAAGVVVLDSPAEATERRFLAVHRPHRH-DWSLPKGKVDPGETTPCTAVRECDEETG  82

Query  62   MKLSIDMGNPFVQ-VEGGWEVTTYHATDLIGVDNAYPKEDEAGKVGWRSMEDLIRGSFGA  120
             ++ +    P  + V G    +  +    +  D  +  ++E  ++ W  + +    +F  
Sbjct  83   YRVVLGARLPSTHYVSGDAHKSVDYWVGHVRADEGFAPDEEVDEIRWVPVSE--ASAFLT  140

Query  121  YNADM  125
            Y+ D 
Sbjct  141  YSDDA  145


>NUDIX hydrolase [Actinobacteria bacterium]
Sequence ID: NDH18769.1 Length: 312 
Range 1: 8 to 129

Score:73.5 bits(233), Expect:4e-12, 
Method:Composition-based stats., 
Identities:38/125(30%), Positives:62/125(49%), Gaps:5/125(4%)

Query  3    ARMKQSACVLMAQPYKDTYR-FLSVSRKHDHNDWGLPGGKLDLGETIAECAYRECLEETG  61
            A ++ +  V+   P + T R FL+V R H H DW LP GK+D GET    A REC EETG
Sbjct  8    ASIRAAGVVVFDSPGEATERRFLAVHRPHRH-DWSLPKGKVDPGETTPCTAVRECDEETG  66

Query  62   MKLSIDMGNPFVQ-VEGGWEVTTYHATDLIGVDNAYPKEDEAGKVGWRSMEDLIRGSFGA  120
             ++++    P  + V G    +  +    +  D  +  ++E  ++ W  + +    +F  
Sbjct  67   YRVTLGARLPSTHYVSGDMNKSVDYWVGHVREDEGFAPDEEVDEIRWVPVPE--ASAFLT  124

Query  121  YNADM  125
            Y+ D 
Sbjct  125  YSDDA  129


>NUDIX hydrolase [Actinobacteria bacterium]
Sequence ID: NDA11191.1 Length: 312 
>NUDIX hydrolase [Actinobacteria bacterium]
Sequence ID: NDH14325.1 Length: 312  
Range 1: 8 to 129

Score:73.5 bits(233), Expect:4e-12, 
Method:Composition-based stats., 
Identities:38/125(30%), Positives:62/125(49%), Gaps:5/125(4%)

Query  3    ARMKQSACVLMAQPYKDTYR-FLSVSRKHDHNDWGLPGGKLDLGETIAECAYRECLEETG  61
            A ++ +  V+   P + T R FL+V R H H DW LP GK+D GET    A REC EETG
Sbjct  8    ASIRAAGVVVFDSPGEATERRFLAVHRPHRH-DWSLPKGKVDPGETTPCTAVRECDEETG  66

Query  62   MKLSIDMGNPFVQ-VEGGWEVTTYHATDLIGVDNAYPKEDEAGKVGWRSMEDLIRGSFGA  120
             ++++    P  + V G    +  +    +  D  +  ++E  ++ W  + +    +F  
Sbjct  67   YRVTLGARLPSTHYVSGDMNKSVDYWVGHVREDEGFAPDEEVDEIRWVPVPE--ASAFLT  124

Query  121  YNADM  125
            Y+ D 
Sbjct  125  YSDDA  129


>NUDIX hydrolase [Actinobacteria bacterium]
Sequence ID: NDG94507.1 Length: 312 
Range 1: 8 to 129

Score:73.5 bits(233), Expect:4e-12, 
Method:Composition-based stats., 
Identities:38/125(30%), Positives:62/125(49%), Gaps:5/125(4%)

Query  3    ARMKQSACVLMAQPYKDTYR-FLSVSRKHDHNDWGLPGGKLDLGETIAECAYRECLEETG  61
            A ++ +  V+   P + T R FL+V R H H DW LP GK+D GET    A REC EETG
Sbjct  8    ASIRAAGVVVFDSPGEATERRFLAVHRPHRH-DWSLPKGKVDPGETTPCTAVRECDEETG  66

Query  62   MKLSIDMGNPFVQ-VEGGWEVTTYHATDLIGVDNAYPKEDEAGKVGWRSMEDLIRGSFGA  120
             ++++    P  + V G    +  +    +  D  +  ++E  ++ W  + +    +F  
Sbjct  67   YRVTLGARLPSTHYVSGDMNKSVDYWVGHVREDEGFAPDEEVDEIRWVPVPE--ASAFLT  124

Query  121  YNADM  125
            Y+ D 
Sbjct  125  YSDDA  129


>NUDIX hydrolase [Actinobacteria bacterium]
Sequence ID: NDA49185.1 Length: 312 
Range 1: 8 to 129

Score:73.2 bits(232), Expect:5e-12, 
Method:Composition-based stats., 
Identities:38/125(30%), Positives:61/125(48%), Gaps:5/125(4%)

Query  3    ARMKQSACVLMAQPYKDTYR-FLSVSRKHDHNDWGLPGGKLDLGETIAECAYRECLEETG  61
            A ++ +  V+   P + T R FL+V R H H DW LP GK+D GET    A REC EETG
Sbjct  8    ASIRAAGVVVFDSPGEATERRFLAVHRPHRH-DWSLPKGKVDPGETTPCTAVRECDEETG  66

Query  62   MKLSIDMGNPFVQ-VEGGWEVTTYHATDLIGVDNAYPKEDEAGKVGWRSMEDLIRGSFGA  120
             ++++    P  + V G    +  +       D  +  ++E  ++ W  + +    +F  
Sbjct  67   YRVALGARLPSTHYVSGDMNKSVDYWVGHAREDEGFAPDEEVDEIRWVPVPE--ASAFLT  124

Query  121  YNADM  125
            Y+ D 
Sbjct  125  YSDDA  129


>8-oxo-dGTP diphosphatase MutT [Bacillus subtilis]
Sequence ID: WP_144527488.1 Length: 149 
>NUDIX hydrolase [Bacillus subtilis]
Sequence ID: TVX85817.1 Length: 149  
Range 1: 13 to 105

Score:70.2 bits(222), Expect:5e-12, 
Method:Composition-based stats., 
Identities:29/95(31%), Positives:41/95(43%), Gaps:2/95(2%)

Query  19   DTYRFLSVSRKHDHNDWGLPGGKLDLGETIAECAYRECLEETGMKLSIDMGNPFVQVEGG  78
            ++ + L V RK     W LPGG++D GE+  E A RE LEETG   ++      V     
Sbjct  13   ESQQILLVKRKDVPL-WDLPGGRVDPGESAEEAAVREVLEETGYNAALSAKIG-VYQRPK  70

Query  79   WEVTTYHATDLIGVDNAYPKEDEAGKVGWRSMEDL  113
            ++   +     I    A     E   + W S E L
Sbjct  71   FQDEQHLFFGSITGGQAMADGTETAGLKWVSPERL  105


>NUDIX domain-containing protein [Gordonia effusa]
Sequence ID: WP_007318301.1 Length: 142 
>putative ADP-ribose pyrophosphatase [Gordonia effusa NBRC 100432]
Sequence ID: GAB18965.1 Length: 142  
Range 1: 21 to 141

Score:70.2 bits(222), Expect:5e-12, 
Method:Composition-based stats., 
Identities:32/124(26%), Positives:60/124(48%), Gaps:9/124(7%)

Query  18   KDTYRFLSVSRKHDHN--DWGLPGGKLDLGETIAECAYRECLEETGMKLS----IDMGNP  71
              T RFL V R+++     W +PGGK++ GE++A    RE LEETG+++S    + + + 
Sbjct  21   DTTGRFLLVLRRNEPQAGTWTIPGGKVEKGESLATAVVREVLEETGLRVSCGELLWVVDL  80

Query  72   FVQVEGGWEVTTYHATDLIGVDNAYPKEDEAGKVGWRSMEDLIRGSFGAYNADMFCHFGY  131
                 G +EV  + AT +          D+A   GW +  ++   ++      ++ H+  
Sbjct  81   PDGTGGVYEVHDFLATPVDPHPGEVRAGDDAADAGWFTSSEMETMALTD---RLLHHLRI  137

Query  132  LKKF  135
              ++
Sbjct  138  AGQY  141


>probable 8-oxo-dGTP diphosphatase 1 [Actinobacteria bacterium]
Sequence ID: GBL28533.1 Length: 259 
Range 1: 9 to 116

Score:72.3 bits(229), Expect:5e-12, 
Method:Composition-based stats., 
Identities:32/108(30%), Positives:52/108(48%), Gaps:2/108(1%)

Query  7    QSACVLMAQPYKDTYRFLSVSRKHDHNDWGLPGGKLDLGETIAECAYRECLEETGMKLSI  66
             +A  ++ +        L+V  +  ++DW LP GKLD  ET+  CAYRE +EETG     
Sbjct  9    YAAGAVLWRQVGKKRLELAVIHRPRYDDWSLPKGKLDPNETMIGCAYREVMEETGYTPLF  68

Query  67   --DMGNPFVQVEGGWEVTTYHATDLIGVDNAYPKEDEAGKVGWRSMED  112
              ++G+   +V+G  ++  Y +   IG         E  ++ W S  D
Sbjct  69   GPEIGDVTYEVDGIRKIVKYWSAQAIGEPTGTADPLEVDQLLWLSPAD  116


>NUDIX hydrolase [Actinobacteria bacterium]
Sequence ID: NDA58444.1 Length: 312 
Range 1: 8 to 129

Score:72.9 bits(231), Expect:6e-12, 
Method:Composition-based stats., 
Identities:38/125(30%), Positives:62/125(49%), Gaps:5/125(4%)

Query  3    ARMKQSACVLMAQPYKDTYR-FLSVSRKHDHNDWGLPGGKLDLGETIAECAYRECLEETG  61
            A ++ +  V+   P + T R FL+V R H H DW LP GK+D GET    A REC EETG
Sbjct  8    ASIRAAGVVVFDSPGEATERRFLAVHRPHRH-DWSLPKGKVDPGETTPCTAVRECDEETG  66

Query  62   MKLSIDMGNPFVQ-VEGGWEVTTYHATDLIGVDNAYPKEDEAGKVGWRSMEDLIRGSFGA  120
             ++++    P  + V G    +  +    +  D  +  ++E  ++ W  + +    +F  
Sbjct  67   YRVALGARLPSTHYVSGDMNKSVDYWVGHVREDEGFAPDEEVDEIRWVPVPE--ASAFLT  124

Query  121  YNADM  125
            Y+ D 
Sbjct  125  YSDDA  129


>NUDIX hydrolase [Ectothiorhodospira marina]
Sequence ID: WP_090253153.1 Length: 137 
>8-oxo-dGTP diphosphatase [Ectothiorhodospira marina]
Sequence ID: SEK97713.1 Length: 137  
Range 1: 10 to 113

Score:69.3 bits(219), Expect:9e-12, 
Method:Composition-based stats., 
Identities:29/104(28%), Positives:49/104(47%), Gaps:1/104(0%)

Query  8    SACVLMAQPYKDTYRFLSVSRKHDHNDWGLPGGKLDLGETIAECAYRECLEETGMKLSID  67
            +A +++ +   +  R L + R H  + W LPGG +D+GET+ + A RE LEET +++S++
Sbjct  10   AADLIIRRHEDEDGRILLIERLHPPHGWALPGGFVDVGETVEQAAVREALEETRLEVSLE  69

Query  68   -MGNPFVQVEGGWEVTTYHATDLIGVDNAYPKEDEAGKVGWRSM  110
             +   +          T  A  L          D+A  V W   
Sbjct  70   GLLGLYSDPGRDPRGHTVSAVYLASARGEPQAADDAAAVRWVDP  113


>hypothetical protein [Micrococcales bacterium]
Sequence ID: MBR93524.1 Length: 220 
Range 1: 8 to 129

Score:71.1 bits(225), Expect:1e-11, 
Method:Composition-based stats., 
Identities:38/125(30%), Positives:61/125(48%), Gaps:5/125(4%)

Query  3    ARMKQSACVLMAQPYKDTYR-FLSVSRKHDHNDWGLPGGKLDLGETIAECAYRECLEETG  61
            A ++ +  V    P + T R FL+V R H H DW LP GK+D GET    A REC EETG
Sbjct  8    ASIRAAGVVAFDSPGEATERRFLAVHRPHRH-DWSLPKGKVDPGETTPCTAVRECDEETG  66

Query  62   MKLSIDMGNPFVQ-VEGGWEVTTYHATDLIGVDNAYPKEDEAGKVGWRSMEDLIRGSFGA  120
             ++++    P  + V G    +  +    +  D  +  ++E  ++ W  + +    +F  
Sbjct  67   YRVALGARLPSTHYVSGDMNKSVDYWVGHVREDEGFAPDEEVDEIRWVPVPE--ASAFLT  124

Query  121  YNADM  125
            Y+ D 
Sbjct  125  YSDDA  129


>Nudix family hydrolase [Marinobacter confluentis]
Sequence ID: WP_135804540.1 Length: 317 
>Nudix family hydrolase [Marinobacter confluentis]
Sequence ID: TGN38160.1 Length: 317  
Range 1: 1 to 137

Score:72.3 bits(229), Expect:1e-11, 
Method:Composition-based stats., 
Identities:32/141(23%), Positives:57/141(40%), Gaps:8/141(5%)

Query  1    MVARMKQSACVLMAQPYKDTYRFLSVSRKHDHNDWGL---PGGKLDLGETIAECAYRECL  57
            M A M + A  ++ +      R L   R    +  GL   PGGK++ GE++     RE  
Sbjct  1    MSATMIHVAVGVIRRN----GRVLIARRPDHLHQGGLLEFPGGKVEPGESVQAALVREIR  56

Query  58   EETGMKLSIDMGNPFVQVEGGW-EVTTYHATDLIGVDNAYPKEDEAGKVGWRSMEDLIRG  116
            EETG+ +      P++ +   + +   +       +    P+  E   V WR    L+  
Sbjct  57   EETGLGIVGSELRPLIGIRHDYGDKCVFLDVWETFISEGEPEGREGQLVEWREPSKLVDR  116

Query  117  SFGAYNADMFCHFGYLKKFLI  137
             F A N  +   +   +++ I
Sbjct  117  DFPAANRPIIRALNLPRRYAI  137


>NUDIX hydrolase [Actinobacteria bacterium]
Sequence ID: NCV07520.1 Length: 299 
>NUDIX hydrolase [Actinobacteria bacterium]
Sequence ID: NCV42476.1 Length: 299 >NUDIX hydrolase [Actinobacteria bacterium]
Sequence ID: NCV82647.1 Length: 299 >NUDIX hydrolase [Actinobacteria bacterium]
Sequence ID: NCW43275.1 Length: 299 >NUDIX hydrolase [Actinobacteria bacterium]
Sequence ID: NCW71882.1 Length: 299  
Range 1: 9 to 116

Score:72.0 bits(228), Expect:1e-11, 
Method:Composition-based stats., 
Identities:32/108(30%), Positives:52/108(48%), Gaps:2/108(1%)

Query  7    QSACVLMAQPYKDTYRFLSVSRKHDHNDWGLPGGKLDLGETIAECAYRECLEETGMKLSI  66
             +A  ++ +        L+V  +  ++DW LP GKLD  ET+  CAYRE +EETG     
Sbjct  9    YAAGAVLWRQVGKKKIELAVIHRPRYDDWSLPKGKLDPNETMIGCAYREVMEETGYAPIF  68

Query  67   --DMGNPFVQVEGGWEVTTYHATDLIGVDNAYPKEDEAGKVGWRSMED  112
              ++G+   +V+G  ++  Y +   IG         E  ++ W S  D
Sbjct  69   GPEIGDVTYEVDGIRKIVKYWSAQAIGEPTGTTDVQEVDQLLWLSPAD  116


>8-oxo-dGTPase [Marinobacter segnicrescens]
Sequence ID: SET64534.1 Length: 303 
Range 1: 18 to 130

Score:72.0 bits(228), Expect:1e-11, 
Method:Composition-based stats., 
Identities:35/115(30%), Positives:56/115(48%), Gaps:3/115(2%)

Query  37   LPGGKLDLGETIAECAYRECLEETGMKLSIDMGNPFVQVEGGW-EVTTYHATDLIGVDNA  95
            +PGGK++ GET+ +   RE LEET + +S     P++ +   + +   +       V + 
Sbjct  18   FPGGKVEPGETVQQALVRELLEETAVTVSPGDLQPLIGIRHDYGDKEVFLDVWEARVSSG  77

Query  96   YPKEDEAGKVGWRSMEDLIRGSFGAYNADMFCHFGYLKKFLIYYTGYSKSLPDVV  150
             P+  E   V W S +DL+ G F A N  +       +++ I  TG S SL D V
Sbjct  78   EPRGLEGQPVFWLSPDDLLAGDFPAANRPIIGAIRLPRQLAI--TGESTSLKDAV  130


>MULTISPECIES: 8-oxo-dGTP diphosphatase MutT [Bacillus]
Sequence ID: WP_046160069.1 Length: 149 
>8-oxo-dGTP diphosphatase [Bacillus subtilis subsp. subtilis]
Sequence ID: ARW30090.1 Length: 149 >8-oxo-dGTP diphosphatase [Bacillus subtilis]
Sequence ID: AOR96813.1 Length: 149 >DNA mismatch repair protein MutT [Bacillus subtilis]
Sequence ID: AOS66609.1 Length: 149 >8-oxo-dGTP diphosphatase [Bacillus subtilis subsp. subtilis]
Sequence ID: ASB68428.1 Length: 149 >NUDIX hydrolase [Bacillus subtilis]
Sequence ID: ASV00006.1 Length: 149  
Range 1: 13 to 105

Score:69.3 bits(219), Expect:1e-11, 
Method:Composition-based stats., 
Identities:29/95(31%), Positives:40/95(42%), Gaps:2/95(2%)

Query  19   DTYRFLSVSRKHDHNDWGLPGGKLDLGETIAECAYRECLEETGMKLSIDMGNPFVQVEGG  78
            ++ + L V RK     W LPGGK+D GE+  E A RE LEETG   ++      V     
Sbjct  13   ESQQILLVKRKDVPL-WDLPGGKVDPGESAEEAAVREVLEETGYNAALSAKIG-VYQRPK  70

Query  79   WEVTTYHATDLIGVDNAYPKEDEAGKVGWRSMEDL  113
            ++   +     I    A     E   + W S   L
Sbjct  71   FQDEQHLFFGSITGGQAVADGTETAGLKWVSPGRL  105


>8-oxo-dGTP diphosphatase MutT [Bacillus subtilis]
Sequence ID: WP_163182409.1 Length: 149 
Range 1: 13 to 105

Score:69.3 bits(219), Expect:1e-11, 
Method:Composition-based stats., 
Identities:29/95(31%), Positives:41/95(43%), Gaps:2/95(2%)

Query  19   DTYRFLSVSRKHDHNDWGLPGGKLDLGETIAECAYRECLEETGMKLSIDMGNPFVQVEGG  78
            ++ + L V RK     W LPGG++D GE+  E A RE LEETG   ++      V     
Sbjct  13   ESQQILLVKRKDVPL-WDLPGGRVDPGESAEEAAVREVLEETGYNAALSAKIG-VYQRPK  70

Query  79   WEVTTYHATDLIGVDNAYPKEDEAGKVGWRSMEDL  113
            ++   +     I    A     E   + W S E L
Sbjct  71   FQDEQHLFFGSITGGQAVADGTETAGLKWVSPERL  105


>NUDIX domain-containing protein [Kallotenue sp. CFH 73958]
Sequence ID: WP_152672168.1 Length: 177 
Range 1: 48 to 150

Score:69.9 bits(221), Expect:1e-11, 
Method:Composition-based stats., 
Identities:39/110(35%), Positives:52/110(47%), Gaps:9/110(8%)

Query  6    KQSACVLMAQPYKDTYRFLSVSRKHDHND--WGLPGGKLDLGETIAECAYRECLEETGMK  63
            K +A VL+ +      R L   R+ D     W +PGG +D+GE  AE A REC EETG+ 
Sbjct  48   KVAATVLIERN----GRILLTRRRIDPGKGHWCFPGGYVDFGEDPAEAARRECREETGLT  103

Query  64   LSIDMGNPFVQVEGGWEVTTYHATDLIGVDNAYPKEDEAGKVGWRSMEDL  113
            L+  +    V   G   V TYHA      D      D+A    W + +DL
Sbjct  104  LNH-LELLDVSFNGRVIVITYHAIAA--DDAQPTPGDDADLAAWFAPDDL  150


>NUDIX hydrolase [Actinobacteria bacterium]
Sequence ID: HBF26742.1 Length: 311 
Range 1: 8 to 129

Score:72.0 bits(228), Expect:1e-11, 
Method:Composition-based stats., 
Identities:38/125(30%), Positives:61/125(48%), Gaps:5/125(4%)

Query  3    ARMKQSACVLMAQPYKDTY-RFLSVSRKHDHNDWGLPGGKLDLGETIAECAYRECLEETG  61
            A ++ +  V+   P + T  RFL+V R H   DW LP GK+D GET    A REC EETG
Sbjct  8    ASIRAAGVVVFDSPGEATEPRFLAVHRPH-RQDWSLPKGKVDPGETTPCTAVRECDEETG  66

Query  62   MKLSIDMGNPFVQ-VEGGWEVTTYHATDLIGVDNAYPKEDEAGKVGWRSMEDLIRGSFGA  120
             ++ +    P  + V G    +  +    +  D  +  ++E  ++ W S+ +    +F  
Sbjct  67   YRVVLGARLPSTHYVSGDMNKSVDYWVGHVREDEGFAPDEEVDEIRWVSVPE--ASAFLT  124

Query  121  YNADM  125
            Y+ D 
Sbjct  125  YSDDA  129


>hypothetical protein [Micrococcales bacterium]
Sequence ID: MAF72868.1 Length: 311 
Range 1: 8 to 129

Score:72.0 bits(228), Expect:1e-11, 
Method:Composition-based stats., 
Identities:38/125(30%), Positives:61/125(48%), Gaps:5/125(4%)

Query  3    ARMKQSACVLMAQPYKDTYR-FLSVSRKHDHNDWGLPGGKLDLGETIAECAYRECLEETG  61
            A ++ +  V+   P + T R FL+V R H   DW LP GK+D GET    A REC EETG
Sbjct  8    ASIRAAGVVVFDSPGEATERRFLAVHRPH-RQDWSLPKGKVDPGETTPCTAVRECDEETG  66

Query  62   MKLSIDMGNPFVQ-VEGGWEVTTYHATDLIGVDNAYPKEDEAGKVGWRSMEDLIRGSFGA  120
             ++ +    P  + V G    +  +    +  D  +  ++E  ++ W S+ +    +F  
Sbjct  67   YRVVLGARLPSTHYVSGDMNKSVDYWVGHVREDEGFAPDEEVDEIRWVSVPE--ASAFLT  124

Query  121  YNADM  125
            Y+ D 
Sbjct  125  YSDDA  129


>putative hydrolase MutT/NUDIX [Actinobacteria bacterium]
Sequence ID: GDX25564.1 Length: 299 
Range 1: 9 to 116

Score:71.7 bits(227), Expect:1e-11, 
Method:Composition-based stats., 
Identities:32/108(30%), Positives:52/108(48%), Gaps:2/108(1%)

Query  7    QSACVLMAQPYKDTYRFLSVSRKHDHNDWGLPGGKLDLGETIAECAYRECLEETGMKLSI  66
             +A  ++ +        L+V  +  ++DW LP GKLD  ET+  CAYRE +EETG     
Sbjct  9    YAAGAVLWRQVGKKKLELAVIHRPRYDDWSLPKGKLDPNETMIGCAYREVMEETGYTPLF  68

Query  67   --DMGNPFVQVEGGWEVTTYHATDLIGVDNAYPKEDEAGKVGWRSMED  112
              ++G+   +V+G  ++  Y +   IG         E  ++ W S  D
Sbjct  69   GPEIGDVTYEVDGIRKIVKYWSAQAIGEPTGTADPLEVDQLLWLSPAD  116


>MULTISPECIES: NUDIX hydrolase [Bacillus]
Sequence ID: WP_072565763.1 Length: 149 
>DNA mismatch repair protein MutT [Bacillus subtilis]
Sequence ID: APH67361.1 Length: 149 >NUDIX hydrolase [Bacillus intestinalis]
Sequence ID: OWV35613.1 Length: 149  
Range 1: 13 to 105

Score:69.0 bits(218), Expect:1e-11, 
Method:Composition-based stats., 
Identities:28/95(29%), Positives:40/95(42%), Gaps:2/95(2%)

Query  19   DTYRFLSVSRKHDHNDWGLPGGKLDLGETIAECAYRECLEETGMKLSIDMGNPFVQVEGG  78
            +  + L V RK     W LPGG++D GET    A RE LEETG   ++      V     
Sbjct  13   NNQQILLVKRKDVPL-WDLPGGRVDPGETAEAAAVREVLEETGYSATLSAKIG-VYQRPK  70

Query  79   WEVTTYHATDLIGVDNAYPKEDEAGKVGWRSMEDL  113
            ++   +     I    A     E  ++ W S + L
Sbjct  71   FQDEQHVFFASITGGQAIVNGTETARLKWFSPQRL  105


>putative 8-oxo-dGTP diphosphatase [Bacillus subtilis]
Sequence ID: KAF1340939.1 Length: 156 
Range 1: 13 to 105

Score:69.3 bits(219), Expect:2e-11, 
Method:Composition-based stats., 
Identities:29/95(31%), Positives:40/95(42%), Gaps:2/95(2%)

Query  19   DTYRFLSVSRKHDHNDWGLPGGKLDLGETIAECAYRECLEETGMKLSIDMGNPFVQVEGG  78
            ++ + L V RK     W LPGGK+D GE+  E A RE LEETG   ++      V     
Sbjct  13   ESQQILLVKRKDVPL-WDLPGGKVDPGESAEEAAVREVLEETGYNAALSAKIG-VYQRPK  70

Query  79   WEVTTYHATDLIGVDNAYPKEDEAGKVGWRSMEDL  113
            ++   +     I    A     E   + W S   L
Sbjct  71   FQDEQHLFFGSITGGQAVADGTETAGLKWVSPGRL  105


>Nudix family hydrolase [Marinobacter segnicrescens]
Sequence ID: WP_091853358.1 Length: 331 
Range 1: 27 to 158

Score:72.0 bits(228), Expect:2e-11, 
Method:Composition-based stats., 
Identities:40/134(30%), Positives:61/134(45%), Gaps:6/134(4%)

Query  21   YRFLSVSRKHDHNDWGL---PGGKLDLGETIAECAYRECLEETGMKLSIDMGNPFVQVEG  77
             R L   R    +  GL   PGGK++ GET+ +   RE LEET + +S     P++ +  
Sbjct  27   GRVLIARRPEGAHQGGLLEFPGGKVEPGETVQQALVRELLEETAVTVSPGDLQPLIGIRH  86

Query  78   GW-EVTTYHATDLIGVDNAYPKEDEAGKVGWRSMEDLIRGSFGAYNADMFCHFGYLKKFL  136
             + +   +       V +  P+  E   V W S +DL+ G F A N  +       +++ 
Sbjct  87   DYGDKEVFLDVWEARVSSGEPRGLEGQPVFWLSPDDLLAGDFPAANRPIIGAIRLPRQLA  146

Query  137  IYYTGYSKSLPDVV  150
            I  TG S SL D V
Sbjct  147  I--TGESTSLKDAV  158


>8-oxo-dGTP diphosphatase MutT [Bacillus subtilis]
Sequence ID: WP_049141405.1 Length: 149 
>NUDIX hydrolase [Bacillus subtilis]
Sequence ID: PAC84391.1 Length: 149 >NUDIX hydrolase [Bacillus subtilis]
Sequence ID: PAE66635.1 Length: 149  
Range 1: 13 to 105

Score:68.7 bits(217), Expect:2e-11, 
Method:Composition-based stats., 
Identities:28/95(29%), Positives:40/95(42%), Gaps:2/95(2%)

Query  19   DTYRFLSVSRKHDHNDWGLPGGKLDLGETIAECAYRECLEETGMKLSIDMGNPFVQVEGG  78
            ++ + L V RK     W LPGG++D GE+  E A RE LEETG   ++      V     
Sbjct  13   ESQQILLVKRKDVPL-WDLPGGRVDPGESAEEAAVREVLEETGYNAALSAKIG-VYQRPK  70

Query  79   WEVTTYHATDLIGVDNAYPKEDEAGKVGWRSMEDL  113
            ++   +     I    A     E   + W S   L
Sbjct  71   FQDEQHLFFGSITGGQAEADGTETAGLKWVSPGRL  105


>NUDIX hydrolase [Neorhizobium sp. T6_25]
Sequence ID: WP_105433142.1 Length: 134 
Range 1: 16 to 114

Score:68.4 bits(216), Expect:2e-11, 
Method:Composition-based stats., 
Identities:33/102(32%), Positives:51/102(50%), Gaps:9/102(8%)

Query  18   KDTYRFLSVSRKH--DHNDWGLPGGKLDLGETIAECAYRECLEETGMKLSIDMG----NP  71
             ++ R L V R +  D   W LPGG++D GET+ + A RE +EETG+ +SI       + 
Sbjct  16   DESSRILLVQRANPPDMGCWTLPGGRVDPGETLEQAAIREVFEETGLTISIIRELGQLDL  75

Query  72   FVQVEGGWEVTTYHATDLIGVDNAYPKEDEAGKVGWRSMEDL  113
                 G +E+  + A  L G        D+A  +GW   ++L
Sbjct  76   SDGKGGVYEIHDFLAEKLSGE---AVAGDDATAIGWFRSDEL  114


>8-oxo-dGTP diphosphatase MutT [Bacillus subtilis]
Sequence ID: WP_029726552.1 Length: 149 
>DNA mismatch repair protein MutT [Bacillus subtilis subsp. subtilis str. OH 131.1]
Sequence ID: AIC97057.1 Length: 149 >NUDIX hydrolase [Bacillus subtilis subsp. subtilis]
Sequence ID: AYK61771.1 Length: 149 >8-oxo-dGTP diphosphatase [Bacillus subtilis]
Sequence ID: AOA53092.1 Length: 149 >NUDIX hydrolase [Bacillus subtilis]
Sequence ID: AWM19727.1 Length: 149 >NUDIX hydrolase [Bacillus subtilis]
Sequence ID: NEX10303.1 Length: 149  
Range 1: 13 to 105

Score:68.7 bits(217), Expect:2e-11, 
Method:Composition-based stats., 
Identities:28/95(29%), Positives:40/95(42%), Gaps:2/95(2%)

Query  19   DTYRFLSVSRKHDHNDWGLPGGKLDLGETIAECAYRECLEETGMKLSIDMGNPFVQVEGG  78
            ++ + L V RK     W LPGG++D GE+  E A RE LEETG   ++      V     
Sbjct  13   ESQQILLVKRKDVPL-WDLPGGRVDPGESAEEAAVREVLEETGYNAALSAKIG-VYQRPK  70

Query  79   WEVTTYHATDLIGVDNAYPKEDEAGKVGWRSMEDL  113
            ++   +     I    A     E   + W S   L
Sbjct  71   FQDEQHLFFGSITGGQAMADGTETAGLKWVSPGRL  105


>8-oxo-dGTP diphosphatase MutT [Bacillus subtilis]
Sequence ID: WP_163131618.1 Length: 149 
Range 1: 13 to 105

Score:68.7 bits(217), Expect:2e-11, 
Method:Composition-based stats., 
Identities:27/95(28%), Positives:39/95(41%), Gaps:2/95(2%)

Query  19   DTYRFLSVSRKHDHNDWGLPGGKLDLGETIAECAYRECLEETGMKLSIDMGNPFVQVEGG  78
            ++ + L V RK     W LPGG++D GE+  E A RE LEETG   ++      V     
Sbjct  13   ESQQILLVKRKDVPL-WDLPGGRVDPGESAEEAAVREVLEETGYNAALSAKIG-VYQRPK  70

Query  79   WEVTTYHATDLIGVDNAYPKEDEAGKVGWRSMEDL  113
            ++   +          A     E   + W S   L
Sbjct  71   FQDEQHLFFGSTTGGQAMADGTETAGLKWVSPGRL  105


>8-oxo-dGTP diphosphatase MutT [Bacillus subtilis]
Sequence ID: WP_052476570.1 Length: 163 
>hypothetical protein B4146_0337 [Bacillus subtilis]
Sequence ID: KIN50889.1 Length: 163 >mutT/nudix family protein [Bacillus subtilis]
Sequence ID: KZD94199.1 Length: 163  
Range 1: 13 to 105

Score:68.7 bits(217), Expect:2e-11, 
Method:Composition-based stats., 
Identities:29/95(31%), Positives:40/95(42%), Gaps:2/95(2%)

Query  19   DTYRFLSVSRKHDHNDWGLPGGKLDLGETIAECAYRECLEETGMKLSIDMGNPFVQVEGG  78
            ++ R L V RK     W LPGG++D GE+  E A RE LEETG   ++      V     
Sbjct  13   ESQRILLVKRKDVPL-WDLPGGRVDPGESAEEAAVREILEETGYNAALSAKIG-VYQRPK  70

Query  79   WEVTTYHATDLIGVDNAYPKEDEAGKVGWRSMEDL  113
            ++   +     I    A     E   + W S   L
Sbjct  71   FQDEQHLFFGSITGGQAMADGTETAGLKWVSPGRL  105


>8-oxo-dGTP diphosphatase MutT [Bacillus subtilis]
Sequence ID: WP_038428376.1 Length: 149 
>Diadenosine hexaphosphate hydrolase [Bacillus subtilis]
Sequence ID: AIX06154.1 Length: 149  
Range 1: 13 to 105

Score:68.4 bits(216), Expect:2e-11, 
Method:Composition-based stats., 
Identities:29/95(31%), Positives:41/95(43%), Gaps:2/95(2%)

Query  19   DTYRFLSVSRKHDHNDWGLPGGKLDLGETIAECAYRECLEETGMKLSIDMGNPFVQVEGG  78
            ++ + L V RK     W LPGG++D GE+  E A RE LEETG   ++      V     
Sbjct  13   ESQQVLLVKRKDVPL-WDLPGGRVDPGESAEEAAVREVLEETGYNAALSAKIG-VYQRPK  70

Query  79   WEVTTYHATDLIGVDNAYPKEDEAGKVGWRSMEDL  113
            ++   +     I    A     E   + W S E L
Sbjct  71   FQDEQHLFFGSITGGQAVADGTETAGLKWVSPERL  105


>8-oxo-dGTP diphosphatase MutT [Bacillus subtilis]
Sequence ID: WP_134982055.1 Length: 150 
Range 1: 13 to 105

Score:68.4 bits(216), Expect:3e-11, 
Method:Composition-based stats., 
Identities:29/95(31%), Positives:41/95(43%), Gaps:2/95(2%)

Query  19   DTYRFLSVSRKHDHNDWGLPGGKLDLGETIAECAYRECLEETGMKLSIDMGNPFVQVEGG  78
            ++ + L V RK     W LPGG++D GE+  E A RE LEETG   ++      V     
Sbjct  13   ESQQVLLVKRKDVPL-WDLPGGRVDPGESAEEAAVREVLEETGYNAALSAKIG-VYQRPK  70

Query  79   WEVTTYHATDLIGVDNAYPKEDEAGKVGWRSMEDL  113
            ++   +     I    A     E   + W S E L
Sbjct  71   FQDEQHLFFGSITGGQAVADGTETAGLKWVSPERL  105


>8-oxo-dGTP diphosphatase MutT [Bacillus sp. Rc4]
Sequence ID: WP_108029048.1 Length: 149 
>DNA mismatch repair protein MutT [Bacillus sp. Rc4]
Sequence ID: PTN36617.1 Length: 149  
Range 1: 13 to 105

Score:68.4 bits(216), Expect:3e-11, 
Method:Composition-based stats., 
Identities:29/95(31%), Positives:42/95(44%), Gaps:2/95(2%)

Query  19   DTYRFLSVSRKHDHNDWGLPGGKLDLGETIAECAYRECLEETGMKLSIDMGNPFVQVEGG  78
            ++ + L V RK     W LPGG++D GE+  E A RE LEETG  +++      V     
Sbjct  13   ESQQILLVKRKDVPL-WDLPGGRVDPGESAEEAAVREVLEETGYNVALSAKIG-VYQRPK  70

Query  79   WEVTTYHATDLIGVDNAYPKEDEAGKVGWRSMEDL  113
            ++   +     I    A     E   + W S E L
Sbjct  71   FQDEQHVFFGSITGGQAVADGTETAGLKWVSPERL  105


>8-oxo-dGTP diphosphatase MutT [Bacillus subtilis]
Sequence ID: WP_160244249.1 Length: 150 
>Diadenosine hexaphosphate hydrolase [Bacillus subtilis]
Sequence ID: QHM17993.1 Length: 150  
Range 1: 13 to 105

Score:68.4 bits(216), Expect:3e-11, 
Method:Composition-based stats., 
Identities:29/95(31%), Positives:42/95(44%), Gaps:2/95(2%)

Query  19   DTYRFLSVSRKHDHNDWGLPGGKLDLGETIAECAYRECLEETGMKLSIDMGNPFVQVEGG  78
            ++ + L V RK     W LPGG++D GE+  E A RE LEETG  +++      V     
Sbjct  13   ESQQILLVKRKDVPL-WDLPGGRVDPGESAEESAVREVLEETGYNVALSAKIG-VYQRPK  70

Query  79   WEVTTYHATDLIGVDNAYPKEDEAGKVGWRSMEDL  113
            ++   +     I    A     E   + W S E L
Sbjct  71   FQDEQHVFFGSITGGQAVADGTETAGLKWVSPERL  105


>NUDIX hydrolase [Candidatus Planktophila vernalis]
Sequence ID: WP_095686303.1 Length: 299 
>8-oxo-dGTP diphosphatase [Candidatus Planktophila vernalis]
Sequence ID: ASY20452.1 Length: 299  
Range 1: 9 to 116

Score:71.1 bits(225), Expect:3e-11, 
Method:Composition-based stats., 
Identities:30/108(28%), Positives:52/108(48%), Gaps:2/108(1%)

Query  7    QSACVLMAQPYKDTYRFLSVSRKHDHNDWGLPGGKLDLGETIAECAYRECLEETGMKLSI  66
             +A  ++ +        L++  +  ++DW LP GKLD  ET+  CAYRE +EETG     
Sbjct  9    YAAGAVLWREVGKKKLELAIIHRPRYDDWSLPKGKLDPNETMIGCAYREVMEETGYAPIF  68

Query  67   --DMGNPFVQVEGGWEVTTYHATDLIGVDNAYPKEDEAGKVGWRSMED  112
              ++G+   +V+G  ++  Y +   +G         E  ++ W S  D
Sbjct  69   GPEIGDVTYEVDGIRKIVKYWSAQAVGEPTGTTDLHEVDQILWLSPAD  116


>8-oxo-dGTP diphosphatase MutT [Bacillus subtilis]
Sequence ID: WP_123372826.1 Length: 150 
>NUDIX hydrolase [Bacillus subtilis]
Sequence ID: ROT29983.1 Length: 150  
Range 1: 13 to 105

Score:68.1 bits(215), Expect:3e-11, 
Method:Composition-based stats., 
Identities:28/95(29%), Positives:40/95(42%), Gaps:2/95(2%)

Query  19   DTYRFLSVSRKHDHNDWGLPGGKLDLGETIAECAYRECLEETGMKLSIDMGNPFVQVEGG  78
            ++ + L V RK     W LPGG++D GE+  E A RE LEETG   ++      V     
Sbjct  13   ESQQILLVKRKDVPL-WDLPGGRVDPGESAEEAAVREVLEETGYNAALSAKIG-VYQRPK  70

Query  79   WEVTTYHATDLIGVDNAYPKEDEAGKVGWRSMEDL  113
            ++   +     I    A     E   + W S   L
Sbjct  71   FQDEQHLFFVSITGGQAMANGTETAGLKWVSPGRL  105


>8-oxo-dGTP diphosphatase MutT [Bacillus subtilis]
Sequence ID: WP_021481719.1 Length: 149 
>NUDIX hydrolase [Bacillus subtilis]
Sequence ID: QAT56296.1 Length: 149 >NUDIX hydrolase [Bacillus subtilis]
Sequence ID: QFY87389.1 Length: 149 >Diadenosine hexaphosphate hydrolase [Bacillus subtilis]
Sequence ID: QHM07337.1 Length: 149 >hypothetical protein EH5_03985 [Bacillus subtilis]
Sequence ID: RPK08583.1 Length: 149 >DNA mismatch repair protein MutT [Bacillus subtilis]
Sequence ID: RXF79129.1 Length: 149  
Range 1: 13 to 105

Score:68.1 bits(215), Expect:4e-11, 
Method:Composition-based stats., 
Identities:28/95(29%), Positives:39/95(41%), Gaps:2/95(2%)

Query  19   DTYRFLSVSRKHDHNDWGLPGGKLDLGETIAECAYRECLEETGMKLSIDMGNPFVQVEGG  78
             + + L V RK     W LPGG++D GE+  E A RE LEETG   ++      V     
Sbjct  13   KSQQILLVKRKDVPL-WDLPGGRVDPGESAEEAAVREVLEETGYNAALSAKIG-VYQRPK  70

Query  79   WEVTTYHATDLIGVDNAYPKEDEAGKVGWRSMEDL  113
            ++   +     I    A     E   + W S   L
Sbjct  71   FQDEQHLFFGSITGGQAVADGTETAGLKWVSPGRL  105


>NUDIX hydrolase [Rhizobium sp. BK315]
Sequence ID: WP_132720868.1 Length: 135 
>ADP-ribose pyrophosphatase YjhB (NUDIX family) [Rhizobium sp. BK315]
Sequence ID: TCR88138.1 Length: 135  
Range 1: 16 to 114

Score:67.8 bits(214), Expect:4e-11, 
Method:Composition-based stats., 
Identities:32/102(31%), Positives:47/102(46%), Gaps:9/102(8%)

Query  18   KDTYRFLSVSRKHDHND--WGLPGGKLDLGETIAECAYRECLEETGMKLSIDMGNPFVQV  75
                RFL V R +      W LPGG++D GET+ + A RE  EET + + I      + V
Sbjct  16   DSAGRFLLVQRANPPEQGHWTLPGGRVDPGETLEKAAIREVYEETRVTIRIVRELGQLTV  75

Query  76   ----EGGWEVTTYHATDLIGVDNAYPKEDEAGKVGWRSMEDL  113
                 G +E+  + A  + G        D+A  VGW   ++L
Sbjct  76   PDGKGGTYEIHDFLAEWVTGEP---VAGDDAADVGWFRPDEL  114


>MULTISPECIES: 8-oxo-dGTP diphosphatase MutT [Bacillus]
Sequence ID: WP_003246544.1 Length: 149 
>putative NTP pyrophosphohydrolase [Bacillus subtilis subsp. subtilis str. 168]
Sequence ID: NP_388314.1 Length: 149 >RecName: Full=Putative 8-oxo-dGTP diphosphatase; Short=8-oxo-dGTPase; AltName: Full=7,8-dihydro-8-oxoguanine-triphosphatase; AltName: Full=Mutator protein MutT; AltName: Full=dGTP pyrophosphohydrolase [Bacillus subtilis subsp. subtilis str. 168]
Sequence ID: P96590.1 Length: 149 >putative NTP pyrophosphohydrolase MutT [Bacillus subtilis subsp. subtilis 6051-HGW]
Sequence ID: AGG59781.1 Length: 149 >DNA mismatch repair protein MutT [Bacillus subtilis subsp. subtilis]
Sequence ID: AJE93115.1 Length: 149 >DNA mismatch repair protein MutT [Bacillus subtilis KCTC 1028] [Bacillus subtilis KCTC 1028 = ATCC 6051a]
Sequence ID: AKC45966.1 Length: 149 >NUDIX domain protein [Bacillus subtilis MB73/2]
Sequence ID: EME04968.1 Length: 149 >UNVERIFIED_ORG: DNA mismatch repair protein MutT [Bacillus murimartini]
Sequence ID: KON99081.1 Length: 149 >8-oxo-dGTP diphosphatase [Bacillus subtilis subsp. subtilis NCIB 3610 = ATCC 6051]
Sequence ID: QCX88159.1 Length: 149 >NTP pyrophosphohydrolase [Bacillus subtilis BEST7613]
Sequence ID: BAM49368.1 Length: 149 >NTP pyrophosphohydrolase [Bacillus subtilis BEST7003]
Sequence ID: BAM56638.1 Length: 149  
Range 1: 13 to 105

Score:68.1 bits(215), Expect:4e-11, 
Method:Composition-based stats., 
Identities:28/95(29%), Positives:40/95(42%), Gaps:2/95(2%)

Query  19   DTYRFLSVSRKHDHNDWGLPGGKLDLGETIAECAYRECLEETGMKLSIDMGNPFVQVEGG  78
            ++ + L V RK     W LPGG++D GE+  E A RE LEETG   ++      V     
Sbjct  13   ESQQILLVKRKDVPL-WDLPGGRVDPGESAEEAAVREILEETGYNAALSAKIG-VYQRPK  70

Query  79   WEVTTYHATDLIGVDNAYPKEDEAGKVGWRSMEDL  113
            ++   +     I    A     E   + W S   L
Sbjct  71   FQDEQHLFFGSITGGQAMADGTETAGLKWVSPGRL  105


>NUDIX hydrolase [Rhizobiales bacterium]
Sequence ID: WP_111791119.1 Length: 134 
Range 1: 9 to 114

Score:67.5 bits(213), Expect:4e-11, 
Method:Composition-based stats., 
Identities:35/112(31%), Positives:55/112(49%), Gaps:12/112(10%)

Query  8    SACVLMAQPYKDTYRFLSVSRKH--DHNDWGLPGGKLDLGETIAECAYRECLEETGMKLS  65
            +A  ++    K   R L V R +  D   W LPGG++D GET+   A RE +EETG+ + 
Sbjct  9    AASAVILDGQK---RILLVQRANPPDEGSWTLPGGRVDPGETLELAAIREVFEETGLVIR  65

Query  66   IDMGNPFVQV----EGGWEVTTYHATDLIGVDNAYPKEDEAGKVGWRSMEDL  113
            I      ++V     G +E+  + A  + G  +A    D+A  +GW    +L
Sbjct  66   IVSELGKLHVPDGKGGIYEIHDFLAEKISGEASAG---DDAAAIGWFRKNEL  114


>NUDIX hydrolase [Bradyrhizobium sp. MOS002]
Sequence ID: WP_106945320.1 Length: 186 
>NUDIX hydrolase [Bradyrhizobium sp. MOS002]
Sequence ID: PSO27505.1 Length: 186  
Range 1: 21 to 131

Score:68.7 bits(217), Expect:4e-11, 
Method:Composition-based stats., 
Identities:32/111(29%), Positives:51/111(45%), Gaps:1/111(0%)

Query  23   FLSVSRKHDHNDWGLPGGKLDLGETIAECAYRECLEETGMKL-SIDMGNPFVQVEGGWEV  81
            +++V R+   N+WGLP GKLD GET  + A+RE LEETG  +   +    +V   GG   
Sbjct  21   LIAVVRQRKRNEWGLPKGKLDDGETPKQAAHREVLEETGHDVAIHEFLGTLVYQSGGRSK  80

Query  82   TTYHATDLIGVDNAYPKEDEAGKVGWRSMEDLIRGSFGAYNADMFCHFGYL  132
              +      G        ++   V W ++ED +      Y    + + G +
Sbjct  81   VVHFWRMEAGDGPVRKLMNDIKAVDWLTLEDALARLSREYERVFLTQIGPI  131


>8-oxo-dGTP diphosphatase MutT [Bacillus subtilis]
Sequence ID: WP_134155751.1 Length: 150 
>ADP-ribose pyrophosphatase YjhB (NUDIX family) [Bacillus subtilis]
Sequence ID: TDY56260.1 Length: 150  
Range 1: 13 to 105

Score:67.8 bits(214), Expect:4e-11, 
Method:Composition-based stats., 
Identities:28/95(29%), Positives:40/95(42%), Gaps:2/95(2%)

Query  19   DTYRFLSVSRKHDHNDWGLPGGKLDLGETIAECAYRECLEETGMKLSIDMGNPFVQVEGG  78
            ++ + L V RK     W LPGG++D GE+  E A RE LEETG   ++      V     
Sbjct  13   ESQQILLVKRKDVPL-WDLPGGRVDPGESAEEAAVREVLEETGYNAALSAKIG-VYQRPK  70

Query  79   WEVTTYHATDLIGVDNAYPKEDEAGKVGWRSMEDL  113
            ++   +     I    A     E   + W S   L
Sbjct  71   FQDEQHLFFGSITGGQAMANGTETAGLKWVSPGRL  105


>8-oxo-dGTP diphosphatase MutT [Bacillus subtilis]
Sequence ID: WP_163190392.1 Length: 150 
>DNA mismatch repair protein MutT [Bacillus subtilis]
Sequence ID: KAF2421344.1 Length: 150  
Range 1: 13 to 105

Score:67.8 bits(214), Expect:5e-11, 
Method:Composition-based stats., 
Identities:28/95(29%), Positives:40/95(42%), Gaps:2/95(2%)

Query  19   DTYRFLSVSRKHDHNDWGLPGGKLDLGETIAECAYRECLEETGMKLSIDMGNPFVQVEGG  78
            ++ + L V RK     W LPGG++D GE+  E A RE LEETG   ++      V     
Sbjct  13   ESQQILLVKRKDVPL-WDLPGGRVDPGESAEEAAVREVLEETGYNAALSAKIG-VYQRPK  70

Query  79   WEVTTYHATDLIGVDNAYPKEDEAGKVGWRSMEDL  113
            ++   +     I    A     E   + W S   L
Sbjct  71   FQDKQHLFFGSITGGQAMANGTETAGLKWVSPGRL  105


>8-oxo-dGTP diphosphatase MutT [Bacillus subtilis]
Sequence ID: WP_101172139.1 Length: 149 
>DNA mismatch repair protein MutT [Bacillus subtilis]
Sequence ID: PKF94221.1 Length: 149 >NUDIX hydrolase [Bacillus subtilis]
Sequence ID: QAW40423.1 Length: 149 >DNA mismatch repair protein MutT [Bacillus subtilis]
Sequence ID: QCY76391.1 Length: 149  
Range 1: 13 to 105

Score:67.8 bits(214), Expect:5e-11, 
Method:Composition-based stats., 
Identities:29/95(31%), Positives:41/95(43%), Gaps:2/95(2%)

Query  19   DTYRFLSVSRKHDHNDWGLPGGKLDLGETIAECAYRECLEETGMKLSIDMGNPFVQVEGG  78
            ++ + L V RK     W LPGG++D GE+  E A RE LEETG   ++      V     
Sbjct  13   ESQQILLVKRKDVPL-WDLPGGRVDPGESAEEAAVREVLEETGYNAALSAKIG-VYQRPK  70

Query  79   WEVTTYHATDLIGVDNAYPKEDEAGKVGWRSMEDL  113
            ++   +     I    A     E   + W S E L
Sbjct  71   FQDEQHVFFGSITGGQAVADGTETAGLKWVSPERL  105


>8-oxo-dGTP diphosphatase MutT [Bacillus subtilis]
Sequence ID: WP_029317318.1 Length: 150 
>hypothetical protein EH2_03962 [Bacillus subtilis]
Sequence ID: RPK16329.1 Length: 150 >ADP-ribose pyrophosphatase YjhB, NUDIX family [Bacillus subtilis]
Sequence ID: SIR31434.1 Length: 150  
Range 1: 13 to 105

Score:67.8 bits(214), Expect:5e-11, 
Method:Composition-based stats., 
Identities:29/95(31%), Positives:41/95(43%), Gaps:2/95(2%)

Query  19   DTYRFLSVSRKHDHNDWGLPGGKLDLGETIAECAYRECLEETGMKLSIDMGNPFVQVEGG  78
            ++ + L V RK     W LPGG++D GE+  E A RE LEETG   ++      V     
Sbjct  13   ESQQILLVKRKDVPL-WDLPGGRVDPGESAEEAAVREVLEETGYNAALSAKIG-VYQRPK  70

Query  79   WEVTTYHATDLIGVDNAYPKEDEAGKVGWRSMEDL  113
            ++   +     I    A     E   + W S E L
Sbjct  71   FQDEQHVFFGSITGGQAVADGTETAGLKWVSPERL  105


>8-oxo-dGTP diphosphatase MutT [Bacillus subtilis]
Sequence ID: WP_048217621.1 Length: 163 
>DNA mismatch repair protein MutT [Bacillus subtilis TO-A]
Sequence ID: AII34559.1 Length: 163 >DNA mismatch repair protein MutT [Bacillus subtilis QH-1]
Sequence ID: EXF52162.1 Length: 163 >mutT/nudix family protein [Bacillus subtilis]
Sequence ID: AKN12519.1 Length: 163 >8-oxo-dGTP diphosphatase MutT [Bacillus subtilis]
Sequence ID: QHE16178.1 Length: 163 >Diadenosine hexaphosphate hydrolase [Bacillus subtilis]
Sequence ID: QHM02189.1 Length: 163  
Range 1: 13 to 105

Score:68.1 bits(215), Expect:5e-11, 
Method:Composition-based stats., 
Identities:28/95(29%), Positives:40/95(42%), Gaps:2/95(2%)

Query  19   DTYRFLSVSRKHDHNDWGLPGGKLDLGETIAECAYRECLEETGMKLSIDMGNPFVQVEGG  78
            ++ + L V RK     W LPGG++D GE+  E A RE LEETG   ++      V     
Sbjct  13   ESQQILLVKRKDVPL-WDLPGGRVDPGESAEEAAVREILEETGYNAALSAKIG-VYQRPK  70

Query  79   WEVTTYHATDLIGVDNAYPKEDEAGKVGWRSMEDL  113
            ++   +     I    A     E   + W S   L
Sbjct  71   FQDEQHLFFGSITGGQAMADGTETAGLKWVSPGRL  105


>8-oxo-dGTP diphosphatase MutT [Bacillus subtilis]
Sequence ID: WP_116316427.1 Length: 149 
Range 1: 13 to 105

Score:67.8 bits(214), Expect:5e-11, 
Method:Composition-based stats., 
Identities:29/95(31%), Positives:41/95(43%), Gaps:2/95(2%)

Query  19   DTYRFLSVSRKHDHNDWGLPGGKLDLGETIAECAYRECLEETGMKLSIDMGNPFVQVEGG  78
            ++ + L V RK     W LPGG++D GE+  E A RE LEETG   ++      V     
Sbjct  13   ESQQILLVKRKDVPL-WDLPGGRVDPGESAEESAVREVLEETGYNAALSAKIG-VYQRPK  70

Query  79   WEVTTYHATDLIGVDNAYPKEDEAGKVGWRSMEDL  113
            ++   +     I    A     E   + W S E L
Sbjct  71   FQDEQHVFFGSITGGQAVADGTETAGLKWVSPERL  105


>MULTISPECIES: 8-oxo-dGTP diphosphatase MutT [Bacillus]
Sequence ID: WP_015715262.1 Length: 149 
>putative NTP pyrophosphohydrolase [Bacillus subtilis BSn5]
Sequence ID: ADV95365.1 Length: 149 >NUDIX hydrolase [Bacillus subtilis subsp. spizizenii]
Sequence ID: AXC51757.1 Length: 149 >DNA mismatch repair protein MutT [Bacillus subtilis subsp. subtilis]
Sequence ID: OTQ83597.1 Length: 149 >ADP-ribose pyrophosphatase YjhB (NUDIX family) [Bacillus subtilis J22]
Sequence ID: TWH25613.1 Length: 149 >DNA mismatch repair protein MutT [Bacillus sp. FJAT-14266]
Sequence ID: AOL28679.1 Length: 149  
Range 1: 13 to 105

Score:67.8 bits(214), Expect:5e-11, 
Method:Composition-based stats., 
Identities:28/95(29%), Positives:40/95(42%), Gaps:2/95(2%)

Query  19   DTYRFLSVSRKHDHNDWGLPGGKLDLGETIAECAYRECLEETGMKLSIDMGNPFVQVEGG  78
            ++ + L V RK     W LPGG++D GE+  E A RE LEETG   ++      V     
Sbjct  13   ESQQILLVKRKDVPL-WDLPGGRVDPGESAEEAAVREVLEETGYNAALSAKIG-VYQRPK  70

Query  79   WEVTTYHATDLIGVDNAYPKEDEAGKVGWRSMEDL  113
            ++   +     I    A     E   + W S   L
Sbjct  71   FQDEQHLFFGSITGGQAVADGTETAGLKWVSPGRL  105


>putative NTP pyrophosphohydrolase [Bacillus subtilis subsp. subtilis str. SC-8]
Sequence ID: EHA28931.1 Length: 151 
Range 1: 15 to 107

Score:67.8 bits(214), Expect:5e-11, 
Method:Composition-based stats., 
Identities:28/95(29%), Positives:40/95(42%), Gaps:2/95(2%)

Query  19   DTYRFLSVSRKHDHNDWGLPGGKLDLGETIAECAYRECLEETGMKLSIDMGNPFVQVEGG  78
            ++ + L V RK     W LPGG++D GE+  E A RE LEETG   ++      V     
Sbjct  15   ESQQILLVKRKDVPL-WDLPGGRVDPGESAEEAAVREVLEETGYNAALSAKIG-VYQRPK  72

Query  79   WEVTTYHATDLIGVDNAYPKEDEAGKVGWRSMEDL  113
            ++   +     I    A     E   + W S   L
Sbjct  73   FQDEQHLFFGSITGGQAVADGTETAGLKWVSPGRL  107


>8-oxo-dGTP diphosphatase MutT [Bacillus subtilis]
Sequence ID: WP_064671964.1 Length: 149 
>DNA mismatch repair protein MutT [Bacillus subtilis subsp. subtilis]
Sequence ID: OAY86528.1 Length: 149 >NUDIX hydrolase [Bacillus subtilis]
Sequence ID: RJS51437.1 Length: 149  
Range 1: 13 to 105

Score:67.5 bits(213), Expect:6e-11, 
Method:Composition-based stats., 
Identities:29/95(31%), Positives:39/95(41%), Gaps:2/95(2%)

Query  19   DTYRFLSVSRKHDHNDWGLPGGKLDLGETIAECAYRECLEETGMKLSIDMGNPFVQVEGG  78
            ++ + L V RK     W LPGGK+D GE   E A RE LEETG   ++      V     
Sbjct  13   ESQQILLVKRKDVPL-WDLPGGKVDPGELAEEAAVREVLEETGYNAALSAKIG-VYQRPK  70

Query  79   WEVTTYHATDLIGVDNAYPKEDEAGKVGWRSMEDL  113
            ++   +     I    A     E   + W S   L
Sbjct  71   FQDEQHLFFGSITGGQAVADGTETAGLKWVSPGRL  105


>ADP-ribose pyrophosphatase YjhB (NUDIX family) [Bacillus subtilis J24]
Sequence ID: TWG61538.1 Length: 156 
>ADP-ribose pyrophosphatase YjhB (NUDIX family) [Bacillus subtilis J26]
Sequence ID: TWG69098.1 Length: 156  
Range 1: 13 to 105

Score:67.8 bits(214), Expect:6e-11, 
Method:Composition-based stats., 
Identities:28/95(29%), Positives:40/95(42%), Gaps:2/95(2%)

Query  19   DTYRFLSVSRKHDHNDWGLPGGKLDLGETIAECAYRECLEETGMKLSIDMGNPFVQVEGG  78
            ++ + L V RK     W LPGG++D GE+  E A RE LEETG   ++      V     
Sbjct  13   ESQQILLVKRKDVPL-WDLPGGRVDPGESAEEAAVREVLEETGYNAALSAKIG-VYQRPK  70

Query  79   WEVTTYHATDLIGVDNAYPKEDEAGKVGWRSMEDL  113
            ++   +     I    A     E   + W S   L
Sbjct  71   FQDEQHLFFGSITGGQAVADGTETAGLKWVSPGRL  105


>NUDIX hydrolase [Rhizobium wuzhouense]
Sequence ID: WP_110792625.1 Length: 133 
>NUDIX hydrolase [Rhizobium wuzhouense]
Sequence ID: PYB72621.1 Length: 133  
Range 1: 8 to 113

Score:67.2 bits(212), Expect:6e-11, 
Method:Composition-based stats., 
Identities:35/112(31%), Positives:56/112(50%), Gaps:12/112(10%)

Query  8    SACVLMAQPYKDTYRFLSVSRKH--DHNDWGLPGGKLDLGETIAECAYRECLEETGMKLS  65
            +A  ++    K   R L V R +  D   W LPGG++D GET+   A RE +EETG+ + 
Sbjct  8    AASAVILDGQK---RILLVQRANPPDKGCWTLPGGRVDPGETLELAAIRETFEETGLVIK  64

Query  66   IDMGNPFVQV----EGGWEVTTYHATDLIGVDNAYPKEDEAGKVGWRSMEDL  113
            I      ++V     G +E+  + A  + G  +A    D+A  +GW   ++L
Sbjct  65   IVNELGRLHVPDGKGGIYEIHDFLAEKISGEASAG---DDAAAIGWFRNDEL  113


>NUDIX hydrolase [Actinokineospora inagensis]
Sequence ID: WP_026421896.1 Length: 153 
Range 1: 28 to 73

Score:67.5 bits(213), Expect:6e-11, 
Method:Composition-based stats., 
Identities:25/47(53%), Positives:34/47(72%), Gaps:1/47(2%)

Query  18  KDTYRFLSVSRKHDHNDWGLPGGKLDLGETIAECAYRECLEETGMKL  64
            +T R L + R  D NDWGLPGG +D GE++ +CA RE +EETG+K+
Sbjct  28  DETGRVLLIERA-DTNDWGLPGGLMDPGESLEDCARREVFEETGVKV  73


>NUDIX domain-containing protein [Bradyrhizobium guangdongense]
Sequence ID: WP_140979896.1 Length: 188 
>NUDIX hydrolase [Bradyrhizobium guangdongense]
Sequence ID: TPQ33663.1 Length: 188  
Range 1: 8 to 131

Score:68.4 bits(216), Expect:6e-11, 
Method:Composition-based stats., 
Identities:35/127(28%), Positives:61/127(48%), Gaps:5/127(3%)

Query  8    SACVLMAQPYKDTYRFLSVSRKHDHNDWGLPGGKLDLGETIAECAYRECLEETGMKLSID  67
            +A  ++ +  +    +++V R+   N+W LP GKLD GET  E A+RE LEETG  + + 
Sbjct  8    AAGGIVLRRGETP--LIAVVRQRKRNEWVLPKGKLDDGETPREAAHREVLEETGHDVVVH  65

Query  68   --MGNPFVQVEGGWEVTTYHATDLIGVDNAYPKEDEAGKVGWRSMEDLIRGSFGAYNADM  125
              +G    Q+ GG +V  +   +  G        D    V W ++++ ++     Y    
Sbjct  66   EFVGTLAYQMGGGTKVVHFWRMEAGGAPVRKLSND-IKAVDWVTLDEALKRLSREYERAF  124

Query  126  FCHFGYL  132
            + H G +
Sbjct  125  LSHVGPI  131


>8-oxo-dGTP diphosphatase MutT [Bacillus subtilis]
Sequence ID: WP_041850716.1 Length: 149 
>hypothetical protein B4143_0449 [Bacillus subtilis]
Sequence ID: KIO57021.1 Length: 149 >NUDIX hydrolase [Bacillus subtilis subsp. subtilis]
Sequence ID: QBJ81056.1 Length: 149 >8-oxo-dGTP diphosphatase MutT [Bacillus subtilis]
Sequence ID: QGI29556.1 Length: 149 >Diadenosine hexaphosphate hydrolase [Bacillus subtilis]
Sequence ID: QHL53156.1 Length: 149  
Range 1: 13 to 105

Score:67.5 bits(213), Expect:6e-11, 
Method:Composition-based stats., 
Identities:28/95(29%), Positives:40/95(42%), Gaps:2/95(2%)

Query  19   DTYRFLSVSRKHDHNDWGLPGGKLDLGETIAECAYRECLEETGMKLSIDMGNPFVQVEGG  78
            ++ + L V RK     W LPGG++D GE+  E A RE LEETG   ++      V     
Sbjct  13   ESQQILLVKRKDVPL-WDLPGGRVDPGESAEEAAVREVLEETGYNAALSAKIG-VYQRPK  70

Query  79   WEVTTYHATDLIGVDNAYPKEDEAGKVGWRSMEDL  113
            ++   +     I    A     E   + W S   L
Sbjct  71   FQDEQHLFFGSITGGQAVADGTETAGLKWVSPGSL  105


>Putative NTP pyrophosphohydrolase [Bacillus subtilis QB928]
Sequence ID: AFQ56372.1 Length: 179 
Range 1: 43 to 135

Score:68.1 bits(215), Expect:7e-11, 
Method:Composition-based stats., 
Identities:28/95(29%), Positives:40/95(42%), Gaps:2/95(2%)

Query  19   DTYRFLSVSRKHDHNDWGLPGGKLDLGETIAECAYRECLEETGMKLSIDMGNPFVQVEGG  78
            ++ + L V RK     W LPGG++D GE+  E A RE LEETG   ++      V     
Sbjct  43   ESQQILLVKRKDVPL-WDLPGGRVDPGESAEEAAVREILEETGYNAALSAKIG-VYQRPK  100

Query  79   WEVTTYHATDLIGVDNAYPKEDEAGKVGWRSMEDL  113
            ++   +     I    A     E   + W S   L
Sbjct  101  FQDEQHLFFGSITGGQAMADGTETAGLKWVSPGRL  135


>8-oxo-dGTP diphosphatase MutT [Bacillus sp. SJZ110]
Sequence ID: WP_141949505.1 Length: 163 
>ADP-ribose pyrophosphatase YjhB (NUDIX family) [Bacillus sp. SJZ110]
Sequence ID: TQJ99724.1 Length: 163  
Range 1: 13 to 105

Score:67.8 bits(214), Expect:7e-11, 
Method:Composition-based stats., 
Identities:28/95(29%), Positives:40/95(42%), Gaps:2/95(2%)

Query  19   DTYRFLSVSRKHDHNDWGLPGGKLDLGETIAECAYRECLEETGMKLSIDMGNPFVQVEGG  78
            ++ + L V RK     W LPGG++D GE+  E A RE LEETG   ++      V     
Sbjct  13   ESQQILLVKRKDVPL-WDLPGGRVDPGESAEEAAVREVLEETGYNAALSAKIG-VYQRPK  70

Query  79   WEVTTYHATDLIGVDNAYPKEDEAGKVGWRSMEDL  113
            ++   +     I    A     E   + W S   L
Sbjct  71   FQDEQHLFFGSITGGQAVADGTETAGLKWVSPGRL  105


>MULTISPECIES: 8-oxo-dGTP diphosphatase MutT [Bacillus]
Sequence ID: WP_046380790.1 Length: 149 
>putative 8-oxo-dGTP diphosphatase [Bacillus subtilis subsp. subtilis]
Sequence ID: NDK02438.1 Length: 149 >NUDIX hydrolase [Bacillus subtilis]
Sequence ID: QAR91449.1 Length: 149 >NUDIX hydrolase [Bacillus subtilis]
Sequence ID: QAT35121.1 Length: 149 >8-oxo-dGTP diphosphatase MutT [Bacillus subtilis]
Sequence ID: QHH18858.1 Length: 149 >Diadenosine hexaphosphate hydrolase [Bacillus subtilis]
Sequence ID: QHM11017.1 Length: 149  
Range 1: 13 to 105

Score:67.2 bits(212), Expect:7e-11, 
Method:Composition-based stats., 
Identities:28/95(29%), Positives:40/95(42%), Gaps:2/95(2%)

Query  19   DTYRFLSVSRKHDHNDWGLPGGKLDLGETIAECAYRECLEETGMKLSIDMGNPFVQVEGG  78
            ++ + L V RK     W LPGG++D GE+  E A RE LEETG   ++      V     
Sbjct  13   ESQQILLVKRKDVPL-WDLPGGRVDPGESAEEAAVREVLEETGYNAALSAKIG-VYQRPK  70

Query  79   WEVTTYHATDLIGVDNAYPKEDEAGKVGWRSMEDL  113
            ++   +     I    A     E   + W S   L
Sbjct  71   FQDEQHVFFGSITGGQAMADGTETAGLKWVSPGRL  105


>8-oxo-dGTP diphosphatase MutT [Bacillus subtilis]
Sequence ID: WP_087614310.1 Length: 150 
>8-oxo-dGTP diphosphatase [Bacillus subtilis subsp. subtilis]
Sequence ID: ARV97368.1 Length: 150 >8-oxo-dGTP diphosphatase [Bacillus subtilis subsp. subtilis]
Sequence ID: ARW01450.1 Length: 150 >8-oxo-dGTP diphosphatase [Bacillus subtilis subsp. subtilis]
Sequence ID: ASB55849.1 Length: 150 >NUDIX hydrolase [Bacillus subtilis]
Sequence ID: QAW52747.1 Length: 150 >Diadenosine hexaphosphate hydrolase [Bacillus subtilis]
Sequence ID: QHJ99512.1 Length: 150  
Range 1: 13 to 105

Score:67.2 bits(212), Expect:7e-11, 
Method:Composition-based stats., 
Identities:28/95(29%), Positives:40/95(42%), Gaps:2/95(2%)

Query  19   DTYRFLSVSRKHDHNDWGLPGGKLDLGETIAECAYRECLEETGMKLSIDMGNPFVQVEGG  78
            ++ + L V RK     W LPGG++D GE+  E A RE LEETG   ++      V     
Sbjct  13   ESQQILLVKRKDVPL-WDLPGGRVDPGESAEEAAVREVLEETGYNAALSAKIG-VYQRPK  70

Query  79   WEVTTYHATDLIGVDNAYPKEDEAGKVGWRSMEDL  113
            ++   +     I    A     E   + W S   L
Sbjct  71   FQDEQHVFFGSITGGQAMADGTETAGLKWVSPGRL  105


>8-oxo-dGTP diphosphatase MutT [Bacillus subtilis]
Sequence ID: WP_129092251.1 Length: 150 
>8-oxo-dGTP diphosphatase MutT [Bacillus subtilis]
Sequence ID: MXV43228.1 Length: 150 >NUDIX hydrolase [Bacillus subtilis]
Sequence ID: QAV82990.1 Length: 150 >NUDIX hydrolase [Bacillus subtilis]
Sequence ID: TAH79464.1 Length: 150 >NUDIX hydrolase [Bacillus subtilis]
Sequence ID: TAH86454.1 Length: 150  
Range 1: 13 to 105

Score:67.2 bits(212), Expect:7e-11, 
Method:Composition-based stats., 
Identities:29/95(31%), Positives:41/95(43%), Gaps:2/95(2%)

Query  19   DTYRFLSVSRKHDHNDWGLPGGKLDLGETIAECAYRECLEETGMKLSIDMGNPFVQVEGG  78
            ++ + L V RK     W LPGG++D GE+  E A RE LEETG   ++      V     
Sbjct  13   ESQQILLVKRKDVPL-WDLPGGRVDPGESAEEAAVREVLEETGYNAALSAKIG-VYQRPK  70

Query  79   WEVTTYHATDLIGVDNAYPKEDEAGKVGWRSMEDL  113
            ++   +     I    A     E   + W S E L
Sbjct  71   FQDEQHLFFGSITGGQAVADGIETAGLKWVSPERL  105


>putative NTP pyrophosphohydrolase [Bacillus sp. LM 4-2]
Sequence ID: AKE22256.1 Length: 151 
Range 1: 15 to 107

Score:67.2 bits(212), Expect:7e-11, 
Method:Composition-based stats., 
Identities:28/95(29%), Positives:40/95(42%), Gaps:2/95(2%)

Query  19   DTYRFLSVSRKHDHNDWGLPGGKLDLGETIAECAYRECLEETGMKLSIDMGNPFVQVEGG  78
            ++ + L V RK     W LPGG++D GE+  E A RE LEETG   ++      V     
Sbjct  15   ESQQILLVKRKDVPL-WDLPGGRVDPGESAEEAAVREVLEETGYNAALSAKIG-VYQRPK  72

Query  79   WEVTTYHATDLIGVDNAYPKEDEAGKVGWRSMEDL  113
            ++   +     I    A     E   + W S   L
Sbjct  73   FQDEQHVFFGSITGGQAMADGTETAGLKWVSPGRL  107


>NUDIX hydrolase [Caulobacteraceae bacterium]
Sequence ID: NBW09569.1 Length: 190 
Range 1: 54 to 156

Score:68.1 bits(215), Expect:8e-11, 
Method:Composition-based stats., 
Identities:31/108(29%), Positives:54/108(50%), Gaps:5/108(4%)

Query  19   DTYRFLSVSRKHDHNDWGLPGGKLDLGETIAECAYRECLEETGMKLSIDMGNPFVQVEGG  78
               + L+VSR  + +D  LPGG ++ GE   + A RE  EETG++   ++   F +++GG
Sbjct  54   KDGKVLAVSRGSNTSDLNLPGGGVNPGEDPKDAAGRELWEETGLRAG-ELVQIFKKIQGG  112

Query  79   WEVTTYHATDLIGVDNAYPKEDEAGKVGWRSMEDLIRGSFGAYNADMF  126
              VT Y    L G  ++  +        W   E L +G +G +  +++
Sbjct  113  KLVTVYRGAHLKGKLSSSSEGSA----SWEDPEALFQGRYGDFFREIL  156


>NUDIX hydrolase [Actinobacteria bacterium IMCC19121]
Sequence ID: WP_095657979.1 Length: 299 
Range 1: 9 to 116

Score:69.6 bits(220), Expect:8e-11, 
Method:Composition-based stats., 
Identities:31/108(29%), Positives:51/108(47%), Gaps:2/108(1%)

Query  7    QSACVLMAQPYKDTYRFLSVSRKHDHNDWGLPGGKLDLGETIAECAYRECLEETGMKLSI  66
             +A  ++ +        L+V  +  ++DW LP GKLD  E +  CAYRE +EETG     
Sbjct  9    YAAGAVLWRQVGKKKLELAVIHRPRYDDWSLPKGKLDPNEIMIGCAYREVMEETGYTPLF  68

Query  67   --DMGNPFVQVEGGWEVTTYHATDLIGVDNAYPKEDEAGKVGWRSMED  112
              ++G+   +V+G  ++  Y +   IG         E  ++ W S  D
Sbjct  69   GPEIGDVTYEVDGIRKIVKYWSAQAIGEPTGTTDPLEVDQLLWLSPAD  116


>hypothetical protein DICPUDRAFT_46996, partial [Dictyostelium purpureum]
Sequence ID: XP_003286765.1 Length: 473 
>hypothetical protein DICPUDRAFT_46996, partial [Dictyostelium purpureum]
Sequence ID: EGC36740.1 Length: 473  
Range 1: 246 to 391

Score:70.5 bits(223), Expect:9e-11, 
Method:Composition-based stats., 
Identities:32/146(22%), Positives:65/146(44%), Gaps:7/146(4%)

Query  18   KDTYRFLSVSRKHDHNDWGLPGGKLDLGETIAECAYRECLEETGMKLSIDMGNP-FVQVE  76
            +D  + L V     +N WG+P GK++  E+ A+CA RE +EET   ++  +    F+++ 
Sbjct  246  QDLDKALFVRGYGSNNSWGFPKGKVNKDESDADCAVREVFEETSFDIAPYLNERHFIELN  305

Query  77   GGWEVTTYHATDLIGVDNAYPKED--EAGKVGWRSMEDL--IRG--SFGAYNADMFCHFG  130
               +    +    +     +      E GK+ W  ++DL  I G  + G+   + +  F 
Sbjct  306  IKEQKIKLYIVAGVPEPTQFYPRTRKEIGKIEWVLIDDLPTIGGKKTSGSKERNFYRSFP  365

Query  131  YLKKFLIYYTGYSKSLPDVVYAKNAV  156
            ++ ++  +        P  +YA   +
Sbjct  366  FFNRLRKWVQLRKLKYPKELYATTPI  391


>8-oxo-dGTP diphosphatase MutT [Bacillus subtilis]
Sequence ID: WP_134991877.1 Length: 150 
>DNA mismatch repair protein MutT [Bacillus subtilis]
Sequence ID: PWI59775.1 Length: 150 >NUDIX hydrolase [Bacillus subtilis]
Sequence ID: QFY80823.1 Length: 150  
Range 1: 13 to 105

Score:66.9 bits(211), Expect:9e-11, 
Method:Composition-based stats., 
Identities:29/95(31%), Positives:41/95(43%), Gaps:2/95(2%)

Query  19   DTYRFLSVSRKHDHNDWGLPGGKLDLGETIAECAYRECLEETGMKLSIDMGNPFVQVEGG  78
            ++ + L V RK     W LPGG++D GE+  E A RE LEETG   ++      V     
Sbjct  13   ESQQILLVKRKDVPL-WDLPGGRVDPGESAEEAAVREILEETGYNAALSAKIG-VYQRPK  70

Query  79   WEVTTYHATDLIGVDNAYPKEDEAGKVGWRSMEDL  113
            ++   +     I    A     E   + W S E L
Sbjct  71   FQDEQHVFFGSITGGQAVADGTETAGLKWVSPERL  105


>acetyl-CoA carboxylase carboxyl transferase subunit beta [Mesorhizobium tianshanense]
Sequence ID: TWI19505.1 Length: 134 
Range 1: 16 to 114

Score:66.6 bits(210), Expect:9e-11, 
Method:Composition-based stats., 
Identities:31/102(30%), Positives:49/102(48%), Gaps:9/102(8%)

Query  18   KDTYRFLSVSRKH--DHNDWGLPGGKLDLGETIAECAYRECLEETGMKLSIDMG----NP  71
             +  R L V R +  D   W LPGG++D GET+ + A RE +EETG+ + I       + 
Sbjct  16   DEQERILLVQRANPPDKGCWTLPGGRVDPGETLEQAAIREVFEETGLVIRIVRELGQLDV  75

Query  72   FVQVEGGWEVTTYHATDLIGVDNAYPKEDEAGKVGWRSMEDL  113
                 G +E+  + A     +D      D+A  +GW   ++L
Sbjct  76   PDGKGGIYEIHDFLA---EKIDGKAVAGDDAAAIGWFRNDEL  114


>8-oxo-dGTP diphosphatase MutT [Bacillus subtilis]
Sequence ID: WP_159376657.1 Length: 149 
>Diadenosine hexaphosphate hydrolase [Bacillus subtilis]
Sequence ID: QHM12858.1 Length: 149  
Range 1: 13 to 105

Score:66.9 bits(211), Expect:1e-10, 
Method:Composition-based stats., 
Identities:28/95(29%), Positives:40/95(42%), Gaps:2/95(2%)

Query  19   DTYRFLSVSRKHDHNDWGLPGGKLDLGETIAECAYRECLEETGMKLSIDMGNPFVQVEGG  78
            ++ + L V RK     W LPGG++D GE+  E A RE LEETG   ++      V     
Sbjct  13   ESQQILLVKRKDVPL-WDLPGGRVDPGESAEEAAVREILEETGYNAALSAKIG-VYQRPK  70

Query  79   WEVTTYHATDLIGVDNAYPKEDEAGKVGWRSMEDL  113
            ++   +     I    A     E   + W S   L
Sbjct  71   FQDEQHLFFGSITGGQAVADGTETAGLKWVSPGRL  105


>NUDIX domain-containing protein, partial [Anaerolineales bacterium]
Sequence ID: TEU11085.1 Length: 127 
Range 1: 5 to 125

Score:66.3 bits(209), Expect:1e-10, 
Method:Composition-based stats., 
Identities:32/125(26%), Positives:53/125(42%), Gaps:9/125(7%)

Query  7    QSACVLMAQPYKDTYRFLSVSRKHDHNDWGLPGGKLDLGETIAECAYRECLEETGMKLSI  66
            ++A  ++ +      R LSVSR HD  +W LPGG ++ GE + E   RE  EETG+   +
Sbjct  5    RAAVAIIMRN----GRVLSVSRGHDVKNWALPGGHVERGEALPEAMSRELREETGVLADM  60

Query  67   DM---GNPFVQVEGGWEVTTYHATDLIGVDNAYPKEDEAGKVGWRSMEDLIRGS--FGAY  121
             +       +  + G   T +     +            G V W+  E+++     F  Y
Sbjct  61   HLQWRSLGTILTDSGTRCTYFLPQGRLHFPQVMRSVPFEGYVKWKLPEEMMTPECIFRDY  120

Query  122  NADMF  126
            +   F
Sbjct  121  HRMAF  125


>45.4 kDa protein in thiaminase I 5'region [Bacillus subtilis]
Sequence ID: QHF56314.1 Length: 151 
Range 1: 15 to 107

Score:66.9 bits(211), Expect:1e-10, 
Method:Composition-based stats., 
Identities:28/95(29%), Positives:40/95(42%), Gaps:2/95(2%)

Query  19   DTYRFLSVSRKHDHNDWGLPGGKLDLGETIAECAYRECLEETGMKLSIDMGNPFVQVEGG  78
            ++ + L V RK     W LPGG++D GE+  E A RE LEETG   ++      V     
Sbjct  15   ESQQILLVKRKDVPL-WDLPGGRVDPGESAEEAAVREILEETGYNAALSAKIG-VYQRPK  72

Query  79   WEVTTYHATDLIGVDNAYPKEDEAGKVGWRSMEDL  113
            ++   +     I    A     E   + W S   L
Sbjct  73   FQDEQHLFFGSITGGQAVADGTETAGLKWVSPGRL  107


>NUDIX hydrolase [Desulfobulbaceae bacterium]
Sequence ID: TBV80130.1 Length: 153 
Range 1: 2 to 111

Score:66.9 bits(211), Expect:1e-10, 
Method:Composition-based stats., 
Identities:33/110(30%), Positives:52/110(47%), Gaps:2/110(1%)

Query  8    SACVLMAQPYKDTYRFLSVSRKHDHNDWGLPGGKLDLGETIAECAYRECLEETGMKLSID  67
            +A  L+ +    + R   + R+  HNDW LP GK D GE + E A RE  EETG ++ ++
Sbjct  2    AAGGLIERGQGVSLRIAVIHRRRYHNDWSLPKGKQDPGENLMETARREIYEETGCRVQLN  61

Query  68   MGNPFVQ--VEGGWEVTTYHATDLIGVDNAYPKEDEAGKVGWRSMEDLIR  115
                 +Q  VE   +V  Y     I   N +    E  K+ W +  + ++
Sbjct  62   GFAGCIQYFVEETPKVVLYWKMLEINSINIFKPSSEVAKLDWLTPAEALQ  111


>NUDIX domain-containing protein [Actinobacteria bacterium]
Sequence ID: MSW72362.1 Length: 299 
Range 1: 9 to 116

Score:69.3 bits(219), Expect:1e-10, 
Method:Composition-based stats., 
Identities:31/108(29%), Positives:53/108(49%), Gaps:2/108(1%)

Query  7    QSACVLMAQPYKDTYRFLSVSRKHDHNDWGLPGGKLDLGETIAECAYRECLEETGMKLSI  66
             +A  ++ +  K     +++  +  ++DW LP GKLD  ET+  CAYRE +EETG     
Sbjct  9    YAAGAVLWRTSKSNKVEIALIHRPRYDDWSLPKGKLDPNETMIGCAYREVMEETGYSAVF  68

Query  67   --DMGNPFVQVEGGWEVTTYHATDLIGVDNAYPKEDEAGKVGWRSMED  112
              ++G+    V+G  ++  Y +    G  +  P   E  ++ W S  D
Sbjct  69   GPELGHATYVVDGVSKIVKYWSAQADGEPSGKPNPQEVDEILWLSPAD  116


		
