# Supplementary material for: Influence of Non-canonical DNA Bases on the Genomic Diversity of Tevenvirinae
Source: Front Microbiol. 2021 Apr 6;12:632686. doi: 10.3389/fmicb.2021.632686 (PMC8056088; doi:10.3389/fmicb.2021.632686)
Supplement: Supplementary Data Sheet 2 — The results of the BLAST-assisted (“txt” files) and HMMER-assisted (“xlsx” files) searches for GSC homologs. The clusters containing homologs of proteins from other organisms are listed. [file Data_Sheet_2.ZIP › Data sheet 2/Group XIII/233.xlsx]

## Sheet: Лист1
	ID	Title	E-value	Ind. E-value	Bitscore	Aligned Positions
1	AXY82688.1	putative bacterial NUDIX hydrolase [Acinetobacter phage KARL-1]	2.7e-76	3e-76	265.7	175
2	YP_006489065.1	putative bacterial NUDIX hydrolase [Acinetobacter phage ZZ1]AFL47702.1 putative bact	7e-74	7.8e-74	257.9	176
3	YP_004300795.1	putative bacterial NUDIX hydrolase [Acinetobacter virus 133]ADJ19529.1 putative bact	1.3e-72	1.5e-72	253.7	176
4	YP_004009577.1	putative NUDIX hydrolase [Acinetobacter phage Ac42]ADI96453.1 putative NUDIX hydrola	1.4e-67	1.8e-67	237.1	131
5	YP_004010354.1	putative ADP-ribose pyrophosphatase protein [Acinetobacter phage Acj9]ADG60117.1 put	2.4e-55	2.6e-55	197.5	123
6	YP_004009830.1	putative hydrolase [Acinetobacter phage Acj61]ADG36178.1 putative hydrolase [Acineto	1.4e-49	1.5e-49	178.7	123
7	TXG82057.1	NUDIX hydrolase [Spirochaetes bacterium]	1.7e-27	1.9e-27	106.7	119
8	WP_147257087.1	NUDIX domain-containing protein [Pseudonocardia hierapolitana]TWF78008.1 preprotein	1.2e-26	0.0000016	38.6	93
9	TXH08137.1	NUDIX hydrolase [Spirochaetes bacterium]	7.1e-24	8.4e-24	94.9	129
10	WP_084676037.1	NUDIX hydrolase [Candidatus Paracaedibacter acanthamoebae]	8.9e-24	1.1e-23	94.5	152
11	EYF01908.1	Hypothetical protein CAP_7676 [Chondromyces apiculatus DSM 436]	2.1e-23	2.5e-23	93.3	118
12	WP_091201109.1	NUDIX domain-containing protein [Nocardioides alpinus]SFB43556.1 ADP-ribose pyrophos	1.2e-22	0.000087	32.9	66
13	TXG80031.1	NUDIX hydrolase [Spirochaetes bacterium]	2.2e-22	2.6e-22	90	134
14	XP_001031653.1	NUDIX hydrolase [Tetrahymena thermophila SB210]EAR83990.1 NUDIX hydrolase [Tetrahyme	4.3e-21	1e-07	42.5	103
15	SNB60736.1	ADP-ribose pyrophosphatase YjhB, NUDIX family [Thermoflexus hugenholtzii JAD2]	3.1e-19	1.1e-7	42.3	55
16	OGO71888.1	hypothetical protein A2Z49_04320 [Chloroflexi bacterium RBG_19FT_COMBO_56_12]	6.9e-19	3.7e-8	43.9	53
17	KUJ43318.1	hypothetical protein ACZ90_67430 [Streptomyces albus subsp. albus]	8.2e-19	0.0083	26.5	56
18	KAA3656209.1	NUDIX domain-containing protein [Chloroflexi bacterium]	4.3e-18	2.4e-7	41.3	52
19	KAA0229689.1	NUDIX domain-containing protein [candidate division KSB1 bacterium]	6.5e-18	8.5e-7	39.5	55
20	WP_068674439.1	MULTISPECIES: NUDIX hydrolase [unclassified Variovorax]KWT98226.1 hypothetical prote	1.5e-17	1.9e-17	74.2	124
21	PKO15247.1	hypothetical protein CVU39_11620 [Chloroflexi bacterium HGW-Chloroflexi-10]	1.9e-17	0.0000047	37	59
22	YP_009596046.1	putative ADP-ribose pyrophosphatase protein [Acinetobacter phage vB_AbaM_ME3]AND7537	2.4e-17	2.8e-17	73.6	118
23	TEU00178.1	NUDIX domain-containing protein, partial [Dehalococcoidia bacterium]	8.7e-17	0.000018	35.1	44
24	WP_138195770.1	NUDIX hydrolase [Paenibacillus sp. SYSU_K30003]TLS50737.1 NUDIX hydrolase [Paenibaci	2.5e-16	2.2e-7	41.4	85
25	WP_107767341.1	NUDIX domain-containing protein [Nocardioides terrigena]	3.9e-16	0.0000044	37.1	59
26	WP_119069006.1	NUDIX domain-containing protein [anaerobic bacterium MO-CFX2]	5.9e-16	0.0000014	38.7	55
27	WP_151866086.1	NUDIX domain-containing protein [Alkaliphilus sp. LacT]KAB3529423.1 NUDIX domain-con	1.1e-15	0.000048	33.8	55
28	OGO35214.1	hypothetical protein A2W35_10940 [Chloroflexi bacterium RBG_16_57_11]	4e-15	0.0000097	36	54
29	RLC97711.1	NUDIX hydrolase [Chloroflexi bacterium]	6.1e-15	7.4e-15	65.7	114
30	WP_143448624.1	NUDIX domain-containing protein [Kineosporia sp. A_224]	1e-14	0.0001	32.7	57
31	OFZ38029.1	hypothetical protein A3D92_23140, partial [Bacteroidetes bacterium RIFCSPHIGHO2_02_F	2e-14	0.000018	35.2	52
32	TFH28658.1	NUDIX hydrolase [Myxococcales bacterium]	5.2e-14	1.9e-8	44.8	44
33	PJF44851.1	hypothetical protein CUN55_01880 [Candidatus Thermofonsia Clade 2 bacterium]	9.8e-14	0.0000034	37.5	53
34	KKW32699.1	hypothetical protein UY76_C0019G0009 [Candidatus Uhrbacteria bacterium GW2011_GWA2_5	1e-13	1.2e-13	61.8	123
35	PJI51485.1	hypothetical protein CTI14_59500, partial [Methylobacterium radiotolerans]	1.3e-13	0.00003	34.4	33
36	CUI15692.1	NUDIX hydrolase [Candidatus Protochlamydia naegleriophila]	1.4e-13	0.000014	35.5	61
37	WP_124331474.1	NUDIX domain-containing protein [Desulfonema ishimotonii]GBC64144.1 hypothetical pro	3.2e-13	0.000013	35.6	56
38	KYM94740.1	mRNA-decapping enzyme 2 [Cyphomyrmex costatus]	5e-13	0.00083	29.7	62
39	WP_109508122.1	NUDIX domain-containing protein [Nocardioides speluncae]	7.7e-13	0.0012	29.2	44
40	KLD59110.1	hypothetical protein WP50_21000 [Lactobacillus plantarum]	8.2e-13	0.000014	35.5	57
41	CCY94399.1	hydrolase NUDIX family protein [Firmicutes bacterium CAG:884]	8.5e-13	9.7e-13	58.8	109
42	WP_148614922.1	NUDIX domain-containing protein [Nocardioides rubriscoriae]	9.3e-13	0.000096	32.8	67
43	RXH70094.1	hypothetical protein DVH24_007350 [Malus domestica]	1.2e-12	0.0003	31.2	58
44	PKL01581.1	hypothetical protein CVV56_00945 [Tenericutes bacterium HGW-Tenericutes-1]	1.5e-12	1.8e-12	57.9	96
45	XP_021348447.1	uncharacterized protein LOC110447230 isoform X1 [Mizuhopecten yessoensis]	1.5e-12	0.0014	29	36
46	WP_034360661.1	NUDIX domain-containing protein [Deinococcus phoenicis]	1.5e-12	0.0023	28.3	35
47	OGG06179.1	hypothetical protein A2872_04385 [Candidatus Gottesmanbacteria bacterium RIFCSPHIGHO	3.3e-12	4.6e-12	56.6	141
48	RMG94235.1	NUDIX domain-containing protein [Chloroflexi bacterium]	4.4e-12	0.00057	30.3	77
49	EPD97355.1	hypothetical protein HMPREF1486_00141 [Streptomyces sp. HPH0547]	4.6e-12	0.0034	27.7	54
50	VVB81581.1	ADP-ribose pyrophosphatase [uncultured archaeon]	5.4e-12	8.1e-12	55.8	112
51	WP_085254266.1	NUDIX domain-containing protein [Mycobacterium saskatchewanense]ORW74080.1 hypotheti	5.8e-12	0.0021	28.4	78
52	RKR88381.1	NUDIX domain-containing protein [Micromonospora pisi]	1e-11	0.00034	31	64
53	WP_117485810.1	NUDIX hydrolase [Streptomyces xanthocidicus]RGD57065.1 NUDIX hydrolase [Kitasatospor	1e-11	0.021	25.2	56
54	WP_145723081.1	NUDIX domain-containing protein [Mesorhizobium tianshanense]	1.1e-11	1.3e-11	55.1	107
55	TEU11085.1	NUDIX domain-containing protein, partial [Anaerolineales bacterium]	1.1e-11	1.5e-11	54.9	122
56	PIE90230.1	8-oxo-dGTP diphosphatase MutT [Acidobacteria bacterium]	1.1e-11	1.4e-11	55.1	123
57	WP_124066355.1	NUDIX domain-containing protein [Clostridium sp. E02]	1.2e-11	0.00011	32.6	63
58	WP_012726265.1	MULTISPECIES: NUDIX hydrolase [unclassified Exiguobacterium]ACQ69146.1 NUDIX hydrola	1.2e-11	1.4e-11	55	100
59	WP_132690164.1	NUDIX hydrolase [Rubrobacter taiwanensis]TCJ18075.1 NUDIX hydrolase [Rubrobacter tai	1.4e-11	0.0023	28.3	50
60	WP_138275730.1	NUDIX hydrolase [Candidatus Rhodoluna limnophila]	1.7e-11	2.7e-11	54.1	129
61	WP_012833204.1	NUDIX domain-containing protein [Gordonia bronchialis]ACY20634.1 NUDIX hydrolase [Go	1.7e-11	2e-11	54.5	73
62	WP_022912388.1	NUDIX domain-containing protein [Frankia sp. Iso899]	1.9e-11	0.00012	32.4	111
63	TET61909.1	NUDIX hydrolase [Candidatus Aerophobetes bacterium]	2.2e-11	0.000039	34.1	52
64	RLE54296.1	hypothetical protein DRJ40_11170 [Thermoprotei archaeon]	2.2e-11	2.9e-11	54	126
65	PCI25456.1	hypothetical protein COB57_01925 [Candidatus Peregrinibacteria bacterium]	2.2e-11	3.1e-11	53.9	110
66	WP_028830189.1	8-oxo-dGTP diphosphatase [Proteocatella sphenisci]	2.4e-11	2.8e-11	54.1	125
67	OGO39441.1	hypothetical protein A2147_09655 [Chloroflexi bacterium RBG_16_57_8]	3.5e-11	0.0028	28	79
68	AZZ36427.1	NUDIX hydrolase [Bdellovibrio sp. qaytius]	3.7e-11	4.2e-11	53.5	71
69	KAA3658425.1	NUDIX domain-containing protein [Chloroflexi bacterium]	4.6e-11	0.0018	28.6	77
70	PIW40767.1	hypothetical protein COW21_05505, partial [Candidatus Aenigmarchaeota archaeon CG15_	8.4e-11	0.000019	35.1	130
71	KXZ56934.1	hypothetical protein GPECTOR_1g842 [Gonium pectorale]	1.2e-10	0.017	25.5	54
72	WP_093726174.1	NUDIX hydrolase [Terribacillus halophilus]SDC41367.1 8-oxo-dGTP diphosphatase [Terri	1.4e-10	1.7e-10	51.5	95
73	WP_078346153.1	NUDIX hydrolase [Mucilaginibacter pedocola]OOQ61967.1 hypothetical protein BC343_026	1.5e-10	1.8e-10	51.4	109
74	CDE14838.1	hydrolase NUDIX family [Clostridium sp. CAG:470]	1.9e-10	0.000093	32.8	107
75	PIY34886.1	hypothetical protein COZ04_05300, partial [Candidatus Aenigmarchaeota archaeon CG_4_	1.9e-10	0.000035	34.2	130
76	OLA80788.1	hypothetical protein BHW58_06855 [Azospirillum sp. 51_20]	2.2e-10	0.0045	27.3	49
77	PVU91445.1	hypothetical protein BB559_004135 [Furculomyces boomerangus]	2.3e-10	4e-10	50.3	116
78	WP_089194168.1	NUDIX domain-containing protein [Vibrio parahaemolyticus]	2.7e-10	0.012	26	32
79	RYX78722.1	NUDIX domain-containing protein [bacterium]	2.9e-10	4.1e-10	50.3	94
80	RUA16526.1	hypothetical protein DSY55_03945 [Clostridia bacterium]	3.4e-10	4.3e-10	50.2	56
81	KQM10668.1	hypothetical protein AOA81_02000 [Methanomassiliicoccales archaeon RumEn M2]	3.5e-10	5.4e-10	49.9	66
82	GAF13305.1	hypothetical protein JCM19045_2545 [Bacillus sp. JCM 19045]	3.8e-10	3.9e-10	50.3	50
83	OFZ35914.1	hypothetical protein A2385_12730 [Bdellovibrionales bacterium RIFOXYB1_FULL_39_21]OF	3.8e-10	6.2e-10	49.7	56
84	SEA90402.1	mutator mutT protein [Oribacterium sp. KHPX15]	4.1e-10	0.000013	35.6	87
85	SDA37729.1	ADP-ribose pyrophosphatase YjhB, NUDIX family [Lachnospiraceae bacterium G11]	4.4e-10	0.039	24.3	60
86	WP_122916209.1	NUDIX domain-containing protein [Brevibacillus fluminis]RNB92504.1 NUDIX domain-cont	4.5e-10	7.3e-10	49.4	52
87	EKD43741.1	hypothetical protein ACD_72C00148G0001, partial [uncultured bacterium]	4.6e-10	5.6e-10	49.8	127
88	WP_078806238.1	HAD-IA family hydrolase [Pilibacter termitis]SJZ42066.1 mutator mutT protein/haloaci	4.7e-10	8.8e-10	49.2	128
89	WP_022784694.1	NUDIX domain-containing protein [Lachnospiraceae bacterium NK4A179]	4.8e-10	0.0039	27.5	79
90	WP_002465094.1	NUDIX hydrolase [Staphylococcus simiae]EHJ06876.1 hypothetical protein SS7213T_12057	5e-10	5.9e-10	49.7	118
91	XP_001428570.1	hypothetical protein [Paramecium tetraurelia strain d4-2]CAK61172.1 unnamed protein	5.1e-10	6.7e-10	49.6	108
92	XP_001447278.1	hypothetical protein [Paramecium tetraurelia strain d4-2]CAK79881.1 unnamed protein	5.1e-10	1e-09	48.9	124
93	OIN87439.1	hypothetical protein AUJ12_01505 [Alphaproteobacteria bacterium CG1_02_46_17]	5.3e-10	7.1e-10	49.5	105
94	ADX84183.1	Nudix hydrolase [Sulfolobus islandicus REY15A]	5.5e-10	7.1e-10	49.5	73
95	RLT52289.1	NUDIX domain-containing protein [Chloroflexi bacterium]	5.5e-10	0.0053	27.1	38
96	WP_155421583.1	NUDIX domain-containing protein [Actinobacteria bacterium]	5.6e-10	6.3e-10	49.7	121
97	WP_144458251.1	NUDIX domain-containing protein [Bacillus sp. DE0587]	6.4e-10	7.3e-10	49.5	59
98	PLW79660.1	hypothetical protein C0585_06725 [Candidatus Woesearchaeota archaeon]	6.5e-10	8.2e-10	49.3	120
99	WP_133628118.1	8-oxo-dGTP diphosphatase [Fonticella tunisiensis]TDT60943.1 8-oxo-dGTP diphosphatase	6.7e-10	8.3e-10	49.3	138
100	WP_031423713.1	MULTISPECIES: NUDIX hydrolase [unclassified Exiguobacterium]	6.9e-10	9.5e-10	49.1	56
101	PIT87863.1	hypothetical protein COU31_00840 [Candidatus Magasanikbacteria bacterium CG10_big_fi	7e-10	1.3e-9	48.7	125
102	WP_052609319.1	NUDIX domain-containing protein [Candidatus Izimaplasma sp. HR1]AIO19222.1 RNA pyrop	7.7e-10	9.4e-10	49.1	112
103	OGJ19943.1	hypothetical protein A3K73_03205 [Candidatus Pacearchaeota archaeon RBG_13_36_9]	7.9e-10	9e-10	49.2	111
104	PKK90439.1	hypothetical protein CVV64_08725 [Candidatus Wallbacteria bacterium HGW-Wallbacteria	8e-10	1e-09	48.9	55
105	KGA09864.1	hypothetical protein GM45_0460 [actinobacterium acAMD-5]	8.1e-10	1.1e-9	48.9	105
106	KAE8075512.1	hypothetical protein FH972_014221 [Carpinus fangiana]	8.3e-10	0.03	24.7	36
107	KAB8240735.1	NUDIX hydrolase domain-like protein [Aspergillus parvisclerotigenus]	8.4e-10	1e-09	49	93
108	OGM61403.1	hypothetical protein A3A52_01030 [Candidatus Woesebacteria bacterium RIFCSPLOWO2_01_	8.6e-10	0.0053	27.1	81
109	WP_051914184.1	NUDIX domain-containing protein [Nitratireductor basaltis]	8.8e-10	8.8e-10	49.2	66
110	CDE53061.1	putative HAM1 protein [Roseburia sp. CAG:303]	8.8e-10	0.02	25.2	77
111	ADD24260.1	Nudix hydrolase 8 [Lepeophtheirus salmonis]	8.8e-10	1.4e-9	48.5	118
112	WP_120786924.1	NUDIX hydrolase [Macrococcus caseolyticus]RKO13443.1 NUDIX hydrolase [Macrococcus ca	8.9e-10	1.3e-9	48.7	78
113	WP_009838057.1	NUDIX domain-containing protein [Pseudoalteromonas tunicata]EAR28795.1 mutT domain p	9.5e-10	1.3e-9	48.6	124
114	WP_115940470.1	NUDIX hydrolase [Bacillus velezensis]RDY90032.1 RNA pyrophosphohydrolase [Bacillus v	1e-09	1.3e-9	48.7	102
115	WP_011010996.1	NUDIX domain-containing protein, partial [Clostridium perfringens]BAB82327.1 hypothe	1e-09	1.2e-9	48.8	65
116	OLV17117.1	Nudix hydrolase family protein [Deinococcus marmoris]	1e-09	0.047	24	52
117	WP_098038002.1	NUDIX hydrolase [Estrella lausannensis]CRX38153.1 Nudix hydrolase [Estrella lausanne	1.1e-9	1.3e-9	48.6	107
118	KRT78043.1	NUDIX domain-containing protein [Armatimonadetes bacterium CSP1-3]	1.2e-9	0.00096	29.5	48
119	EKE06985.1	hypothetical protein ACD_18C00219G0001, partial [uncultured bacterium]	1.2e-9	1.6e-9	48.3	109
120	WP_081410933.1	NUDIX hydrolase [Desulfallas alcoholivorax]	1.2e-9	1.4e-9	48.5	74
121	WP_082562348.1	NUDIX hydrolase [Paenibacillus sp. Root444D2]	1.3e-9	0.044	24.1	48
122	OQY68731.1	hypothetical protein B6D29_00540 [Microgenomates bacterium UTCPR1]	1.3e-9	1.5e-9	48.4	93
123	AGL16120.1	NUDIX hydrolase [Actinoplanes sp. N902-109]	1.3e-9	1.4e-9	48.6	58
124	EUJ42637.1	NUDIX domain-containing protein [Listeria rocourtiae FSL F6-920]	1.5e-9	2e-09	48	80
125	WP_083442782.1	NUDIX domain-containing protein [Paenibacillus sp. IHB B 3415]	1.5e-9	1.7e-9	48.3	55
126	WP_095693403.1	NUDIX hydrolase [Candidatus Planktophila versatilis]ASY26121.1 8-oxo-dGTP diphosphat	1.5e-9	3.6e-9	47.2	105
127	WP_110379491.1	CoA pyrophosphatase [Acidianus sulfidivorans]AWR96601.1 coenzyme A pyrophosphatase [	1.8e-9	2.1e-9	48	120
128	WP_128423219.1	NUDIX domain-containing protein [Frankia sp. EI5c]	1.8e-9	2.6e-9	47.6	109
129	KKS48922.1	NUDIX hydrolase [Candidatus Giovannonibacteria bacterium GW2011_GWF2_42_19]	1.9e-9	0.033	24.5	59
130	CCY71860.1	nucleoside triphosphate pyrophosphohydrolase [Clostridium sp. CAG:921]	1.9e-9	2.5e-9	47.7	119
131	WP_133463638.1	NUDIX domain-containing protein [Sunxiuqinia elliptica]TDO05610.1 8-oxo-dGTP diphosp	1.9e-9	2.8e-9	47.6	116
132	KXB08734.1	hypothetical protein AKJ56_00470 [candidate division MSBL1 archaeon SCGC-AAA382N08]	2.1e-9	2.5e-9	47.7	115
133	WP_135850192.1	NUDIX domain-containing protein [Serinibacter sp. K3-2]	2.1e-9	2.5e-9	47.7	54
134	OGY81001.1	hypothetical protein A2445_05575, partial [Candidatus Jacksonbacteria bacterium RIFO	2.4e-9	0.0046	27.3	38
135	WP_052194782.1	NUDIX hydrolase [Aureimonas altamirensis]	2.4e-9	2.7e-9	47.6	86
136	RJR29361.1	NUDIX hydrolase [Candidatus Microgenomates bacterium]	2.5e-9	9.3e-9	45.8	73
137	WP_052354585.1	NUDIX domain-containing protein [Neochlamydia sp. S13]BBI17513.1 Uncharacterized pro	2.5e-9	0.014	25.8	36
138	CDE90582.1	mutator MutT protein [Clostridium sp. CAG:389]	2.5e-9	3e-09	47.5	125
139	XP_018278382.1	uncharacterized protein CC85DRAFT_226881, partial [Cutaneotrichosporon oleaginosum]K	2.6e-9	3.8e-9	47.1	104
140	WP_006927658.1	NUDIX hydrolase [Caldithrix abyssi]EHO40633.1 NUDIX hydrolase [Caldithrix abyssi DSM	2.7e-9	3.6e-9	47.2	121
141	WP_092266507.1	MULTISPECIES: NUDIX hydrolase [Brevibacillus]SFI73950.1 8-oxo-dGTP diphosphatase [Br	2.7e-9	3.5e-9	47.2	104
142	PZN35526.1	hypothetical protein DIU67_03160, partial [Actinobacteria bacterium]	2.7e-9	3.2e-9	47.4	81
143	KND50061.1	pyrophosphohydrolase [Parcubacteria bacterium C7867-008]	2.7e-9	3e-09	47.5	95
144	TMK76797.1	NUDIX domain-containing protein [Actinobacteria bacterium]	2.8e-9	0.026	24.9	32
145	XP_001692547.1	decapping enzyme complex catalytic component [Chlamydomonas reinhardtii]	2.9e-9	4e-09	47.1	61
146	PYY11165.1	hypothetical protein DMG61_19900 [Acidobacteria bacterium]	3e-09	4.1e-9	47	96
147	XP_026478865.1	nudix hydrolase 8 [Ctenocephalides felis]	3.1e-9	4.6e-9	46.8	138
148	EKN42356.1	MutT/nudix family protein, partial [Clostridium botulinum CFSAN001627]	3.1e-9	3.6e-9	47.2	54
149	WP_114440817.1	NUDIX domain-containing protein [Phyllobacterium salinisoli]RCS23202.1 NUDIX domain-	3.2e-9	4e-09	47.1	111
150	XP_005103121.1	PREDICTED: 8-oxo-dGDP phosphatase NUDT18-like [Aplysia californica]	3.3e-9	4.8e-9	46.8	95
151	WP_040909006.1	NUDIX domain-containing protein [Succinatimonas hippei]	3.3e-9	3.8e-9	47.1	90
152	KMK75821.1	hypothetical protein AB990_11180 [Bacillus pseudalcaliphilus]	3.5e-9	4.3e-9	47	97
153	WP_138326682.1	NUDIX hydrolase [Acetobacteraceae bacterium KEBCLARHB70R]TLU72276.1 NUDIX domain-con	3.5e-9	4.3e-9	46.9	64
154	OKZ62503.1	hypothetical protein BHW03_04120 [Clostridium sp. 28_17]	3.5e-9	4.4e-9	46.9	127
155	KKU03840.1	NTP pyrophosphohydrolases including oxidative damage repair enzyme [Candidatus Woese	3.5e-9	3.9e-9	47.1	129
156	KAA6358638.1	putative m7GpppN-mRNA hydrolase, partial [Streblomastix strix]	3.5e-9	5.2e-9	46.7	95
157	EJY83028.1	NUDIX hydrolase family protein (macronuclear) [Oxytricha trifallax]	3.6e-9	5.9e-9	46.5	91
158	PIE45687.1	DNA mismatch repair protein MutT [Gammaproteobacteria bacterium]	3.6e-9	5.1e-9	46.7	133
159	SJN47151.1	NUDIX hydrolase [Microbacterium esteraromaticum]	3.6e-9	4.2e-9	47	85
160	OWR42705.1	Nudix hydrolase 8 [Danaus plexippus plexippus]	3.6e-9	5.7e-9	46.6	105
161	PIP27540.1	hypothetical protein COX30_01335 [Candidatus Moranbacteria bacterium CG23_combo_of_C	3.9e-9	0.068	23.5	80
162	WP_053956556.1	NUDIX hydrolase [Inediibacterium massiliense]	3.9e-9	4.6e-9	46.8	99
163	KAB2603809.1	nudix hydrolase 1-like [Pyrus ussuriensis x Pyrus communis]	3.9e-9	0.000053	33.6	62
164	WP_066709068.1	NUDIX hydrolase [Celeribacter ethanolicus]	4.1e-9	7.2e-9	46.2	106
165	ORZ11255.1	NUDIX hydrolase domain-like protein [Absidia repens]	4.1e-9	4.4e-9	46.9	77
166	CBY15917.1	unnamed protein product [Oikopleura dioica]	4.3e-9	6e-09	46.5	119
167	KKQ79276.1	Hemolysin A [Candidatus Daviesbacteria bacterium GW2011_GWA1_38_7]	4.3e-9	6e-09	46.5	115
168	PID52395.1	ADP-ribose pyrophosphatase [Candidatus Moranbacteria bacterium]	4.4e-9	5.8e-9	46.5	83
169	WP_142106865.1	NUDIX domain-containing protein [Pseudonocardia cypriaca]TQM35538.1 preprotein trans	4.4e-9	0.00058	30.2	71
170	XP_014672411.1	PREDICTED: 8-oxo-dGDP phosphatase NUDT18-like [Priapulus caudatus]	4.4e-9	5.6e-9	46.6	108
171	PJE77125.1	NUDIX hydrolase [Candidatus Uhrbacteria bacterium CG10_big_fil_rev_8_21_14_0_10_48_1	4.5e-9	5.5e-9	46.6	123
172	RJP49728.1	NUDIX domain-containing protein [Anaerolineaceae bacterium]	4.7e-9	6.1e-9	46.4	67
173	RLI98249.1	NUDIX hydrolase [Candidatus Aenigmarchaeota archaeon]	4.8e-9	5.4e-9	46.6	55
174	PCI17628.1	hypothetical protein COB70_02225 [Rhodobiaceae bacterium]	4.9e-9	0.0075	26.6	54
175	RJQ11255.1	N-acetyl-alpha-D-glucosaminyl L-malate synthase BshA [Firmicutes bacterium]	5.1e-9	9.6e-9	45.8	57
176	WP_101381158.1	NUDIX hydrolase [Streptomyces sp. GP55]PKV70909.1 8-oxo-dGTP pyrophosphatase MutT (N	5.1e-9	0.021	25.1	61
177	PKB79261.1	hypothetical protein BZY88_14275 [SAR202 cluster bacterium Io17-Chloro-G9]	5.2e-9	7.1e-9	46.2	54
178	WP_138565291.1	8-oxo-dGTP diphosphatase MutT [Thiomicrorhabdus sp. G1]QCU90617.1 8-oxo-dGTP diphosp	5.3e-9	6.1e-9	46.4	118
179	OGO36629.1	hypothetical protein A2W35_16585 [Chloroflexi bacterium RBG_16_57_11]	5.3e-9	0.000001	39.2	56
180	PIR77639.1	hypothetical protein COU30_01330 [Candidatus Magasanikbacteria bacterium CG10_big_fi	5.3e-9	6.7e-9	46.3	128
181	AIY04630.1	hydrolase, NUDIX family protein [Planococcus sp. PAMC 21323]	5.4e-9	7.3e-9	46.2	60
182	PNW81161.1	hypothetical protein CHLRE_07g344850v5 [Chlamydomonas reinhardtii]	5.4e-9	8.8e-9	45.9	66
183	WP_114380173.1	NUDIX hydrolase [Paenibacillus prosopidis]RCW48587.1 8-oxo-dGTP diphosphatase [Paeni	5.4e-9	6.6e-9	46.3	100
184	XP_024774560.1	hypothetical protein M431DRAFT_432690 [Trichoderma harzianum CBS 226.95]PKK52075.1 h	5.5e-9	7e-09	46.3	112
185	WP_126594844.1	NUDIX hydrolase [Dictyobacter aurantiacus]GCE03589.1 NUDIX hydrolase [Dictyobacter a	5.6e-9	6.7e-9	46.3	104
186	REF31598.1	dihydrofolate reductase [Calidifontibacter indicus]	5.6e-9	8.1e-9	46	49
187	BAL58709.1	hypothetical conserved protein [Candidatus Acetothermum autotrophicum]	5.7e-9	7.2e-9	46.2	122
188	WP_013173340.1	NUDIX domain-containing protein [[Bacillus] selenitireducens]ADH99918.1 NUDIX hydrol	5.9e-9	7.3e-9	46.2	98
189	OGM18966.1	hypothetical protein A2771_01865 [Candidatus Woesebacteria bacterium RIFCSPHIGHO2_01	6.1e-9	1e-08	45.7	87
190	WP_119016484.1	NUDIX domain-containing protein [Anaeroplasma bactoclasticum]RIA75618.1 ADP-ribose p	6.4e-9	8.3e-9	46	54
191	OFY69847.1	hypothetical protein A3G23_07440 [Bacteroidetes bacterium RIFCSPLOWO2_12_FULL_37_12]	6.6e-9	8.4e-9	46	121
192	OIO22284.1	hypothetical protein AUJ65_06520 [Candidatus Micrarchaeota archaeon CG1_02_51_15]	6.7e-9	8.1e-9	46.1	86
193	CCM62385.1	hypothetical protein BN381_110051 [Candidatus Microthrix parvicella RN1]	6.7e-9	0.012	25.9	35
194	WP_141026526.1	NUDIX domain-containing protein, partial [Salmonella enterica]	6.7e-9	7.6e-9	46.1	57
195	WP_093578009.1	NUDIX domain-containing protein [Geodermatophilus amargosae]	6.9e-9	8.9e-9	45.9	109
196	OCA88328.1	hypothetical protein A8F94_08015 [Bacillus sp. FJAT-27225]	7e-09	9.9e-9	45.8	62
197	WP_068881494.1	NUDIX domain-containing protein [Paramesorhizobium deserti]KXF77308.1 DNA mismatch r	7.1e-9	8.7e-9	45.9	108
198	KKP69343.1	hypothetical protein UR67_C0007G0048 [candidate division CPR3 bacterium GW2011_GWF2_	7.4e-9	7.7e-9	46.1	76
199	PIE00426.1	hypothetical protein CSA81_13750 [Acidobacteria bacterium]	7.6e-9	9.8e-9	45.8	76
200	WP_051382441.1	NUDIX domain-containing protein [Bradyrhizobium sp. Tv2a-2]	7.7e-9	1.9e-8	44.8	85
201	ODS06165.1	8-oxo-dGTP diphosphatase [Bacillus velezensis]	7.7e-9	8.2e-9	46	63
202	WP_017733536.1	(deoxy)nucleoside triphosphate pyrophosphohydrolase [Nafulsella turpanensis]	8e-09	9.6e-9	45.8	60
203	WP_068920864.1	NUDIX domain-containing protein, partial [Planobispora rosea]	8.3e-9	9.8e-9	45.8	58
204	TSC56126.1	NUDIX hydrolase [Parcubacteria group bacterium Greene0416_36]TSC81080.1 NUDIX hydrol	8.3e-9	1.2e-8	45.5	54
205	PIY68560.1	DNA mismatch repair protein MutT [Candidatus Roizmanbacteria bacterium CG_4_10_14_0_	8.3e-9	1e-08	45.7	66
206	CDE07307.1	putative hydrolase [Bacillus sp. CAG:988]	8.4e-9	2.4e-8	44.5	56
207	WP_146473712.1	NUDIX domain-containing protein [TM7 phylum sp. oral taxon 351]TWO99478.1 NUDIX hydr	8.6e-9	1.5e-8	45.2	70
208	WP_090927676.1	NUDIX domain-containing protein [Salibacterium qingdaonense]	8.7e-9	1.2e-8	45.5	61
209	CCY79760.1	mutT/nudix family phosphohydrolase [Mycoplasma sp. CAG:877]	8.7e-9	1.1e-8	45.6	58
210	RYE96199.1	NUDIX domain-containing protein, partial [Oxalobacteraceae bacterium]	8.8e-9	1e-08	45.7	56
211	WP_025487521.1	8-oxo-dGTP diphosphatase [Eisenbergiella massiliensis]RGE72377.1 8-oxo-dGTP diphosph	8.8e-9	1.2e-8	45.5	105
212	XP_011299148.1	PREDICTED: m7GpppN-mRNA hydrolase isoform X2 [Fopius arisanus]	9.1e-9	1.5e-8	45.1	65
213	WP_011177764.1	MULTISPECIES: NUDIX hydrolase [Picrophilus]AAT43548.1 MutT/NUCliX family hydrolase [	9.1e-9	9.8e-9	45.8	70
214	ROT70655.1	putative diphosphoinositol polyphosphate phosphohydrolase 3-beta-like [Penaeus vanna	9.2e-9	1.3e-8	45.3	61
215	PKL31837.1	hypothetical protein CVV43_00060 [Candidatus Saccharibacteria bacterium HGW-Sacchari	9.4e-9	1.1e-8	45.6	66
216	OGM27036.1	hypothetical protein A2692_03625, partial [Candidatus Woesebacteria bacterium RIFCSP	9.6e-9	1.2e-8	45.4	107
217	WP_060687138.1	NUDIX domain-containing protein [Ardenticatena maritima]	9.7e-9	0.000039	34	56
218	RME90325.1	NUDIX domain-containing protein [Anaerolineae bacterium]	9.7e-9	1.4e-8	45.3	58
219	WP_026654767.1	NUDIX domain-containing protein [Acholeplasma palmae]CCV63734.1 MutT/nudix family pr	9.7e-9	1.2e-8	45.5	59
220	KYM99239.1	mRNA-decapping enzyme 2 [Cyphomyrmex costatus]	9.9e-9	5.9e-8	43.2	67
221	KND47639.1	hypothetical protein AB201_01750 [Parcubacteria bacterium C7867-006]	1.1e-8	1.1e-8	45.6	59
222	WP_142826665.1	NUDIX domain-containing protein [Planococcus sp. NJC23]	1.1e-8	1.2e-8	45.5	100
223	KKR18491.1	hypothetical protein UT47_C0002G0230 [candidate division CPR2 bacterium GW2011_GWC2_	1.1e-8	1.5e-8	45.2	59
224	WP_120751826.1	NUDIX hydrolase [Paenibacillus ginsengarvi]RKN62999.1 NUDIX hydrolase [Paenibacillus	1.2e-8	1.2e-8	45.4	81
225	WP_126557063.1	NUDIX domain-containing protein [Dictyobacter kobayashii]GCE23677.1 hypothetical pro	1.2e-8	1.6e-8	45	52
226	PTW20885.1	NUDIX domain-containing protein [Bacillus sp. OV186]	1.2e-8	1.3e-8	45.4	58
227	KDD76438.1	hypothetical protein H632_c226p2 [Helicosporidium sp. ATCC 50920]	1.2e-8	1.9e-8	44.9	59
228	WP_045802416.1	NUDIX domain-containing protein [Muricauda lutaonensis]AKA35800.1 NUDIX hydrolase [M	1.3e-8	1.7e-8	45	117
229	PJA83950.1	NUDIX hydrolase [Candidatus Nealsonbacteria bacterium CG_4_9_14_3_um_filter_37_29]	1.3e-8	1.7e-8	45	125
230	OLY82973.1	mRNA decapping complex subunit 2 [Smittium mucronatum]	1.3e-8	2.1e-8	44.7	88
231	WP_152361213.1	NUDIX domain-containing protein [Microlunatus speluncae]	1.3e-8	1.5e-8	45.1	101
232	WP_048628844.1	NUDIX hydrolase [Pandoraea apista]CFB62743.1 Diadenosine hexaphosphate hydrolase [Pa	1.3e-8	1.4e-8	45.2	67
233	KRZ66638.1	Ral GTPase-activating protein subunit beta [Trichinella papuae]	1.3e-8	3.1e-8	44.1	84
234	XP_013172722.1	PREDICTED: m7GpppN-mRNA hydrolase-like [Papilio xuthus]	1.4e-8	2e-08	44.8	100
235	XP_014367459.1	PREDICTED: nudix hydrolase 8-like, partial [Papilio machaon]	1.4e-8	1.8e-8	45	126
236	KRX90703.1	m7GpppN-mRNA hydrolase, partial [Trichinella pseudospiralis]	1.4e-8	3.2e-8	44.1	84
237	XP_022108148.1	m7GpppN-mRNA hydrolase-like [Acanthaster planci]XP_022108149.1 m7GpppN-mRNA hydrolas	1.4e-8	6.3e-8	43.2	55
238	CDE48773.1	mutT/NUDIX family protein [Firmicutes bacterium CAG:460]	1.5e-8	1.8e-8	44.9	86
239	WP_007908062.1	NUDIX hydrolase [Ktedonobacter racemifer]EFH90580.1 NUDIX hydrolase [Ktedonobacter r	1.6e-8	2e-08	44.8	66
240	WP_013182027.1	NUDIX domain-containing protein [Waddlia chondrophila]ADI38313.1 conserved hypotheti	1.6e-8	1.8e-8	44.9	62
241	WP_051951888.1	NUDIX domain-containing protein [Streptomyces yeochonensis]	1.6e-8	0.00027	31.3	63
242	TMA60728.1	NUDIX domain-containing protein, partial [Deltaproteobacteria bacterium]	1.7e-8	2e-08	44.8	55
243	SHN58959.1	ADP-ribose pyrophosphatase YjhB, NUDIX family [Butyrivibrio hungatei DSM 14810]	1.7e-8	0.02	25.2	53
244	XP_002426226.1	mRNA decapping enzyme, putative [Pediculus humanus corporis]EEB13488.1 mRNA decappin	1.7e-8	2.4e-8	44.5	107
245	PIR86959.1	NUDIX hydrolase [Candidatus Harrisonbacteria bacterium CG10_big_fil_rev_8_21_14_0_10	1.7e-8	2.2e-8	44.7	106
246	KAB2860235.1	NUDIX hydrolase [Anaerolineae bacterium]	1.7e-8	2.2e-8	44.6	114
247	WP_067841445.1	NUDIX domain-containing protein [Nocardia lijiangensis]	1.7e-8	2.1e-8	44.7	58
248	RXG62330.1	m7GpppN-mRNA hydrolase [Armadillidium vulgare]	1.7e-8	1.9e-8	44.8	56
249	WP_128658575.1	NUDIX hydrolase [Paenibacillus sp. 598K]GBF75600.1 hypothetical protein PA598K_04018	1.8e-8	1.9e-8	44.8	105
250	OJV07336.1	hypothetical protein BGO14_00505 [Chlamydiales bacterium 38-26]	1.8e-8	2.1e-8	44.7	110
