# Supplementary material for: Influence of Non-canonical DNA Bases on the Genomic Diversity of Tevenvirinae
Source: Front Microbiol. 2021 Apr 6;12:632686. doi: 10.3389/fmicb.2021.632686 (PMC8056088; doi:10.3389/fmicb.2021.632686)
Supplement: Supplementary Data Sheet 2 — The results of the BLAST-assisted (“txt” files) and HMMER-assisted (“xlsx” files) searches for GSC homologs. The clusters containing homologs of proteins from other organisms are listed. [file Data_Sheet_2.ZIP › Data sheet 2/Group XIII/86.txt]

RID: 6MTJXSRJ014	
Job Title:Protein Sequence				
Program: BLASTP 
Query: None ID: lcl|Query_11486(amino acid) Length: 167
Database: nr All non-redundant GenBank CDS translations+PDB+SwissProt+PIR+PRF excluding environmental samples from WGS projects
	
Sequences producing significant alignments:

Sequences  with  E-value BETTER than threshold
                                                                  Max    Total Query    E    Per.                  
Description                                                       Score  Score cover Value  Ident  Accession        

hypothetical protein Acj133p035 [Acinetobacter virus 133]         302    302   100%  2e-102 100.00 YP_004300616.1   
hypothetical protein Acj61p089 [Acinetobacter phage Acj61]        283    283   95%   6e-95  55.62  YP_004009706.1   
hypothetical protein ZZ1p0074 [Acinetobacter phage ZZ1]           276    276   95%   2e-92  61.01  YP_006488902.1   
hypothetical protein KARL1_247 [Acinetobacter phage KARL-1]       275    275   95%   4e-92  62.89  AXY82866.1       
hypothetical protein Acj9p096 [Acinetobacter phage Acj9]          275    275   95%   6e-92  52.80  YP_004010233.1   
putative endonuclease V [Acinetobacter phage AM101]               273    273   95%   3e-91  62.26  AWY10392.1       
putative endonuclease V [Acinetobacter phage vB_AbaP_Konradin]    272    272   95%   6e-91  62.89  QGT53796.1       
hypothetical protein Ac3_038 [Acinetobacter phage...              272    272   95%   1e-90  61.64  AXF40607.1       
hypothetical protein Ac42p092 [Acinetobacter phage Ac42]          264    264   95%   9e-88  53.46  YP_004009454.1   
hypothetical protein [Acinetobacter phage AbTZA1]                 264    264   94%   2e-87  62.66  AZU98639.1       
hypothetical protein [Parvibaculum sp.]                           159    159   97%   2e-46  42.68  MAN64767.1       
hypothetical protein [Methanococcus vannielii]                    157    157   96%   2e-45  44.44  WP_011972380.1   
hypothetical protein [Methanococcus maripaludis]                  157    157   96%   2e-45  43.83  WP_011976903.1   
hypothetical protein [Photobacterium swingsii]                    155    155   95%   3e-45  41.36  WP_048898297.1   
hypothetical protein [Methanococcus maripaludis]                  152    152   96%   6e-44  43.83  WP_011868106.1   
hypothetical protein [Photobacterium sanguinicancri]              151    151   95%   2e-43  39.51  WP_062689131.1   
hypothetical protein [Photobacterium sanguinicancri]              150    150   95%   4e-43  39.51  WP_094956390.1   
hypothetical protein [Methanococcus maripaludis]                  149    149   96%   8e-43  41.98  WP_012194150.1   
hypothetical protein [Photobacterium phosphoreum]                 149    149   95%   2e-42  38.99  WP_107211765.1   
hypothetical protein [Ferrimonas kyonanensis]                     148    148   96%   4e-42  37.89  WP_028111631.1   
hypothetical protein [Alteromonas pelagimontana]                  147    147   95%   4e-42  36.48  WP_075608247.1   
hypothetical protein [Photobacterium phosphoreum]                 148    148   95%   4e-42  38.99  WP_107197460.1   
hypothetical protein AYY25_02370 [Photobacterium phosphoreum]     148    148   95%   4e-42  38.36  OBU39674.1       
hypothetical protein [bacterium]                                  148    148   97%   4e-42  42.33  NBO72528.1       
hypothetical protein [Photobacterium phosphoreum]                 147    147   95%   5e-42  38.99  WP_107228877.1   
hypothetical protein AMJ43_00820 [Coxiella sp. DG_40]             147    147   95%   7e-42  41.36  KPJ67992.1       
hypothetical protein [Photobacterium phosphoreum]                 147    147   95%   7e-42  38.99  WP_107303796.1   
hypothetical protein [Acetohalobium arabaticum]                   147    147   95%   8e-42  39.62  WP_013278183.1   
hypothetical protein [Photobacterium phosphoreum]                 147    147   95%   8e-42  40.00  WP_107190868.1   
hypothetical protein [Photobacterium phosphoreum]                 146    146   95%   9e-42  38.99  WP_107188136.1   
hypothetical protein [Photobacterium phosphoreum]                 146    146   95%   9e-42  38.99  WP_107239160.1   
hypothetical protein [Photobacterium phosphoreum]                 146    146   95%   1e-41  38.99  WP_107273549.1   
hypothetical protein [Vibrio taketomensis]                        146    146   95%   1e-41  35.85  WP_162046671.1   
hypothetical protein [Vibrio taketomensis]                        146    146   95%   1e-41  35.22  WP_162062717.1   
hypothetical protein [Photobacterium phosphoreum]                 146    146   95%   2e-41  38.99  WP_105026885.1   
hypothetical protein [Photobacterium phosphoreum]                 146    146   95%   2e-41  38.36  WP_107295991.1   
hypothetical protein [Psychromonas arctica]                       146    146   95%   2e-41  38.36  WP_028870159.1   
hypothetical protein [Photobacterium phosphoreum]                 146    146   95%   2e-41  38.99  WP_107295397.1   
TPA: hypothetical protein [Deltaproteobacteria bacterium]         146    146   95%   2e-41  40.25  HET58638.1       
MULTISPECIES: hypothetical protein [Photobacterium]               146    146   95%   2e-41  37.74  WP_080156148.1   
hypothetical protein [Photobacterium iliopiscarium]               146    146   95%   2e-41  37.74  WP_045040949.1   
hypothetical protein ABT58_09075 [Photobacterium aphoticum]       146    146   100%  3e-41  34.73  KLV01263.1       
hypothetical protein [Photobacterium iliopiscarium]               145    145   95%   3e-41  36.48  WP_107236581.1   
hypothetical protein [Photobacterium kishitanii]                  146    146   95%   3e-41  36.88  WP_045041488.1   
hypothetical protein AYY24_00970 [Photobacterium phosphoreum]     145    145   95%   3e-41  38.99  OBU37852.1       
hypothetical protein [Photobacterium toruni]                      145    145   95%   3e-41  37.74  WP_080176543.1   
hypothetical protein [Photobacterium kishitanii]                  146    146   95%   4e-41  36.88  WP_107194378.1   
hypothetical protein [Photobacterium phosphoreum]                 145    145   95%   4e-41  38.36  WP_065207564.1   
hypothetical protein [Photobacterium kishitanii]                  146    146   95%   5e-41  36.88  WP_065173376.1   
hypothetical protein [Marinobacter mobilis]                       145    145   95%   5e-41  35.80  WP_091811608.1   
hypothetical protein [Bacteroidia bacterium]                      145    145   95%   5e-41  38.27  NCA96602.1       
hypothetical protein [Photobacterium kishitanii]                  145    145   95%   6e-41  36.88  WP_065191209.1   
hypothetical protein [bacterium]                                  144    144   95%   7e-41  43.40  NBQ16744.1       
conserved hypothetical protein [Photobacterium phosphoreum...     144    144   95%   8e-41  38.12  CEO41084.1       
hypothetical protein [Psychromonas sp. psych-6C06]                144    144   98%   8e-41  35.76  WP_101108477.1   
hypothetical protein [Photobacterium aphoticum]                   144    144   100%  9e-41  34.73  WP_107205083.1   
hypothetical protein [Methanococcus maripaludis]                  144    144   96%   1e-40  43.21  WP_104838343.1   
hypothetical protein [Photobacterium kishitanii]                  144    144   95%   1e-40  36.88  WP_107209540.1   
hypothetical protein [Gemmatimonadetes bacterium]                 144    144   95%   1e-40  42.14  MBE85170.1       
hypothetical protein [bacterium]                                  144    144   95%   2e-40  40.24  NBS88462.1       
hypothetical protein [Photobacterium aquimaris]                   143    143   96%   2e-40  36.65  WP_107204486.1   
hypothetical protein [Photobacterium sp. CECT 9190]               143    143   96%   2e-40  36.65  WP_087844294.1   
hypothetical protein [Actinobacteria bacterium]                   143    143   98%   2e-40  37.65  NDG66593.1       
hypothetical protein AYY19_18310 [Photobacterium aquimaris]       143    143   96%   3e-40  36.65  OBU14975.1       
hypothetical protein [Epsilonproteobacteria bacterium]            143    143   95%   3e-40  37.42  NCA95231.1       
hypothetical protein [Photobacterium aquimaris]                   143    143   95%   3e-40  37.50  WP_087820066.1   
hypothetical protein [[Clostridium] cellulosi]                    143    143   95%   3e-40  42.77  WP_034842017.1   
hypothetical protein [Photobacterium aquimaris]                   143    143   95%   3e-40  38.12  WP_061000382.1   
MULTISPECIES: hypothetical protein [Photobacterium]               143    143   95%   4e-40  38.12  WP_036790759.1   
hypothetical protein [Photobacterium sp. CECT 9192]               143    143   95%   4e-40  37.50  WP_087852974.1   
MULTISPECIES: hypothetical protein [unclassified Vibrio]          142    142   97%   5e-40  35.58  WP_102469181.1   
hypothetical protein [Moraxella bovoculi]                         142    142   95%   5e-40  40.85  WP_036361964.1   
hypothetical protein [Photobacterium sp. Alg240-V54]              142    142   95%   5e-40  38.12  WP_163920098.1   
hypothetical protein [Moritella marina]                           143    143   96%   6e-40  37.27  WP_019441775.1   
hypothetical protein [Photobacterium carnosum]                    142    142   95%   8e-40  37.74  WP_152653587.1   
hypothetical protein [Moraxella bovoculi]                         142    142   95%   9e-40  40.24  WP_046700993.1   
hypothetical protein [Vibrio fluvialis]                           141    141   97%   1e-39  37.80  WP_143683300.1   
hypothetical protein [Vibrio fluvialis]                           141    141   97%   1e-39  37.80  WP_024374540.1   
hypothetical protein [Acidiferrobacteraceae bacterium]            141    141   95%   1e-39  37.65  MBL11083.1       
hypothetical protein [Thalassotalea agarivorans]                  141    141   95%   1e-39  37.04  WP_093328122.1   
hypothetical protein EHM68_04205 [Xanthomonadales bacterium]      141    141   97%   1e-39  36.81  RPH98530.1       
hypothetical protein [Vibrio fluvialis]                           141    141   97%   1e-39  37.80  WP_061055741.1   
hypothetical protein [bacterium]                                  141    141   97%   1e-39  43.20  NBQ17286.1       
hypothetical protein [Bacteroidetes bacterium]                    142    142   95%   1e-39  37.02  NBP66524.1       
hypothetical protein [Vibrio fluvialis]                           141    141   97%   2e-39  38.04  WP_154182396.1   
hypothetical protein [Vibrio fluvialis]                           141    141   97%   2e-39  38.41  WP_055452662.1   
hypothetical protein [Photobacterium phosphoreum]                 141    141   95%   2e-39  38.36  WP_107293272.1   
hypothetical protein [Moraxella bovoculi]                         140    140   95%   2e-39  41.46  WP_046699817.1   
hypothetical protein [Parashewanella sp. MEBiC05444]              140    140   94%   2e-39  38.12  WP_133406513.1   
hypothetical protein [Vibrio fluvialis]                           140    140   97%   3e-39  37.80  WP_158146290.1   
hypothetical protein [Psychromonas sp. MB-3u-54]                  140    140   95%   3e-39  39.13  WP_101040856.1   
hypothetical protein [Alteromonadaceae bacterium]                 140    140   98%   3e-39  32.12  MAA64179.1       
hypothetical protein [Marinobacterium rhizophilum]                140    140   94%   3e-39  38.12  WP_020683917.1   
hypothetical protein [Vibrio fluvialis]                           140    140   97%   3e-39  37.80  WP_158152065.1   
hypothetical protein [Vibrio fluvialis]                           140    140   97%   3e-39  37.80  WP_047462325.1   
hypothetical protein [Nitrosomonas marina]                        140    140   94%   3e-39  40.62  WP_090631564.1   
hypothetical protein [Moraxella bovis]                            140    140   95%   3e-39  39.63  WP_115369819.1   
hypothetical protein [Moraxella lacunata]                         140    140   95%   3e-39  39.63  WP_143821898.1   
hypothetical protein [Vibrio fluvialis]                           140    140   97%   3e-39  37.80  WP_020328384.1   
hypothetical protein imdm_1690 [gamma proteobacterium IMCC2047]   140    140   95%   3e-39  35.00  EGG98954.1       
hypothetical protein SAMN04488136_13559 [Vibrio xiamenensis]      140    140   95%   4e-39  36.42  SDH91194.1       
hypothetical protein [Oceanimonas marisflavi]                     140    140   94%   5e-39  39.24  WP_107850888.1   
hypothetical protein [Vibrio xiamenensis]                         140    140   95%   5e-39  36.42  WP_093278856.1   
hypothetical protein E6R04_02605 [Spirochaetes bacterium]         139    139   95%   5e-39  39.38  TXH11494.1       
hypothetical protein [Moraxella equi]                             140    140   95%   5e-39  39.63  WP_079325999.1   
hypothetical protein [Candidatus Poribacteria bacterium]          140    140   95%   6e-39  35.80  MAP91996.1       
hypothetical protein A2X77_00460 [Gammaproteobacteria bacteriu... 139    139   95%   7e-39  39.62  OGT10804.1       
hypothetical protein [Moraxella bovis]                            139    139   95%   7e-39  39.63  WP_112742196.1   
hypothetical protein [Moraxella bovoculi]                         139    139   95%   8e-39  40.85  WP_046696823.1   
hypothetical protein [Moraxella lacunata]                         139    139   95%   9e-39  38.41  WP_115004375.1   
hypothetical protein [Vibrio fluvialis]                           139    139   97%   9e-39  37.80  WP_158129140.1   
hypothetical protein [Vibrio fluvialis]                           139    139   97%   9e-39  37.20  WP_044367239.1   
hypothetical protein [Moritella dasanensis]                       139    139   96%   9e-39  36.65  WP_017221522.1   
hypothetical protein AHAT_13890 [Agarivorans sp. Toyoura001]      139    139   97%   9e-39  38.04  GDY25499.1       
hypothetical protein [Oceanimonas doudoroffii]                    139    139   94%   1e-38  36.71  WP_094201386.1   
hypothetical protein [Nitrosomonas marina]                        139    139   94%   1e-38  38.61  WP_090658221.1   
hypothetical protein [Photobacterium kishitanii]                  139    139   95%   1e-38  36.25  WP_107225542.1   
TPA: hypothetical protein [Porticoccaceae bacterium]              138    138   97%   1e-38  35.19  HCO61423.1       
hypothetical protein [Moraxella bovoculi]                         138    138   95%   1e-38  40.85  WP_046699189.1   
hypothetical protein [Moraxella lacunata]                         138    138   95%   2e-38  40.24  WP_065255614.1   
hypothetical protein [Moraxella nonliquefaciens]                  138    138   95%   2e-38  39.63  WP_066890669.1   
hypothetical protein [Nitrococcus mobilis]                        139    139   95%   2e-38  36.48  WP_005001933.1   
hypothetical protein [Moraxella lacunata]                         138    138   95%   2e-38  39.02  WP_147285306.1   
hypothetical protein [Agarivorans sp. Toyoura001]                 139    139   97%   2e-38  38.04  WP_137672677.1   
hypothetical protein [Methanococcus maripaludis]                  138    138   96%   2e-38  41.36  WP_013999649.1   
hypothetical protein [Moraxella nonliquefaciens]                  138    138   95%   2e-38  38.41  WP_066887463.1   
hypothetical protein [Methanococcus maripaludis]                  138    138   96%   2e-38  41.98  WP_011171200.1   
hypothetical protein [Planctomycetes bacterium]                   138    138   95%   2e-38  43.40  MAU93935.1       
hypothetical protein [Vibrio fluvialis]                           138    138   97%   3e-38  34.97  WP_075989576.1   
hypothetical protein [Moraxella ovis]                             138    138   95%   3e-38  40.85  WP_063513828.1   
hypothetical protein [Moraxella ovis]                             137    137   95%   3e-38  40.85  WP_112744004.1   
hypothetical protein [Candidatus Poribacteria bacterium]          138    138   95%   3e-38  35.19  MBR52596.1       
hypothetical protein [Oceanicoccus sagamiensis]                   137    137   95%   4e-38  38.99  WP_085759477.1   
hypothetical protein [Flavobacteriales bacterium]                 137    137   95%   4e-38  40.88  MAR20558.1       
hypothetical protein [Candidatus Poribacteria bacterium]          137    137   95%   4e-38  35.19  MAJ74772.1       
hypothetical protein [Moraxella caprae]                           137    137   95%   5e-38  39.63  WP_029102120.1   
hypothetical protein [Vibrio fluvialis]                           137    137   97%   5e-38  34.97  WP_032080376.1   
hypothetical protein [Moritella sp. Urea-trap-13]                 137    137   96%   6e-38  36.02  WP_101061943.1   
hypothetical protein Unbinned97contig1000_22 [Prokaryotic dsDN... 137    137   96%   7e-38  42.86  QDP48637.1       
hypothetical protein [Gammaproteobacteria bacterium]              137    137   95%   7e-38  34.59  MAM71566.1       
hypothetical protein [Psychromonas ingrahamii]                    137    137   95%   7e-38  36.48  WP_011770814.1   
hypothetical protein [Candidatus Poribacteria bacterium]          136    136   97%   1e-37  33.54  MBP96970.1       
hypothetical protein [Candidatus Poribacteria bacterium]          136    136   95%   1e-37  35.19  MBF73914.1       
hypothetical protein [Marinobacter piscensis]                     136    136   94%   1e-37  36.71  WP_144820852.1   
hypothetical protein [Paraferrimonas sedimenticola]               136    136   95%   1e-37  33.96  WP_095505850.1   
hypothetical protein [Shewanella mangrovi]                        136    136   95%   1e-37  33.12  WP_037444501.1   
hypothetical protein [Moraxella oblonga]                          136    136   95%   1e-37  40.37  WP_066805567.1   
hypothetical protein [Deltaproteobacteria bacterium]              136    136   95%   1e-37  41.51  MBB82182.1       
hypothetical protein Tp1102DCM295711_13 [Prokaryotic dsDNA vir... 136    136   98%   1e-37  39.39  QDP50170.1       
hypothetical protein EDC27_2217 [Desulfosoma caldarium]           136    136   95%   2e-37  37.89  ROQ90947.1       
hypothetical protein [Agarivorans sp. Alg241-V36]                 136    136   97%   2e-37  36.20  WP_163132624.1   
hypothetical protein [Oceanimonas sp. GK1]                        135    135   94%   2e-37  35.44  WP_014291385.1   
hypothetical protein AVO35_05565 [Candidatus Aegiribacteria...    136    136   95%   2e-37  37.42  OPL18422.1       
conserved hypothetical protein [uncultured Desulfobacteraceae...  136    136   97%   2e-37  41.10  VEN72546.1       
hypothetical protein [Reinekea marinisedimentorum]                136    136   94%   3e-37  34.38  WP_132703519.1   
hypothetical protein [Moraxella nonliquefaciens]                  135    135   95%   3e-37  38.41  WP_067009282.1   
hypothetical protein [Oceanimonas baumannii]                      135    135   94%   3e-37  35.44  WP_094278047.1   
hypothetical protein [Vibrio furnissii]                           135    135   95%   3e-37  35.62  WP_004727979.1   
hypothetical protein [Kiritimatiellales bacterium]                135    135   94%   3e-37  36.88  WP_136082497.1   
hypothetical protein [Proteobacteria bacterium]                   136    136   96%   3e-37  37.43  NBP01797.1       
hypothetical protein [bacterium]                                  136    136   98%   4e-37  32.80  NBP54975.1       
hypothetical protein [Nitrosomonas aestuarii]                     135    135   94%   4e-37  36.71  WP_107796428.1   
hypothetical protein [Vibrio furnissii]                           135    135   95%   4e-37  35.85  WP_157628559.1   
TPA: hypothetical protein [Balneola sp.]                          134    134   95%   5e-37  38.75  HCT55050.1       
hypothetical protein [Oceanospirillales bacterium]                134    134   95%   5e-37  35.22  WP_135510582.1   
hypothetical protein [Vibrio furnissii]                           134    134   95%   5e-37  35.85  WP_014257188.1   
hypothetical protein [Oceanimonas smirnovii]                      134    134   94%   6e-37  35.44  WP_019934988.1   
hypothetical protein [Vibrio furnissii]                           134    134   95%   6e-37  35.85  WP_158141967.1   
hypothetical protein [bacterium]                                  135    135   97%   7e-37  37.30  NBO71119.1       
hypothetical protein [Actinobacteria bacterium]                   134    134   96%   1e-36  39.76  MBB37924.1       
hypothetical protein AVO38_01655 [delta proteobacterium ML8_D]    134    134   94%   1e-36  36.71  OPL15993.1       
hypothetical protein [Nitrosomonas aestuarii]                     133    133   94%   1e-36  36.08  WP_090703014.1   
TPA: hypothetical protein [Porticoccaceae bacterium]              133    133   97%   2e-36  34.97  HBD10578.1       
TPA: hypothetical protein [Proteobacteria bacterium]              133    133   96%   2e-36  34.16  HDS16200.1       
hypothetical protein [bacterium]                                  134    134   94%   2e-36  36.46  NDB57484.1       
hypothetical protein [Piscirickettsia litoralis]                  133    133   97%   2e-36  37.42  WP_069314216.1   
hypothetical protein AMR76_19775 [Vibrio furnissii]               133    133   95%   3e-36  35.22  KQH84084.1       
hypothetical protein [Endozoicomonas sp. OPT23]                   132    132   95%   3e-36  33.96  WP_153765521.1   
hypothetical protein [Agarivorans gilvus]                         132    132   95%   3e-36  35.85  WP_055734777.1   
hypothetical protein [Desulfococcus oleovorans]                   132    132   98%   3e-36  35.54  WP_012174281.1   
TPA: hypothetical protein [Gammaproteobacteria bacterium]         132    132   95%   3e-36  37.11  HCC45411.1       
hypothetical protein [Candidatus Pelagibacter sp.]                133    133   95%   5e-36  35.36  MAJ66202.1       
hypothetical protein BCS42_07635 [Crenothrix sp. D3]              132    132   94%   6e-36  36.11  OTE98253.1       
hypothetical protein [Kangiella koreensis]                        132    132   94%   6e-36  33.54  WP_012800220.1   
hypothetical protein [bacterium]                                  134    134   90%   6e-36  38.15  NBX50932.1       
hypothetical protein [Bacteroidetes bacterium]                    132    132   96%   6e-36  35.71  NBV35854.1       
hypothetical protein [Flavobacteriaceae bacterium]                132    132   98%   7e-36  38.46  MAZ73702.1       
hypothetical protein [bacterium]                                  131    131   91%   7e-36  39.47  NBO22037.1       
hypothetical protein [Moraxella sp. VT-16-12]                     131    131   95%   1e-35  36.97  WP_089539344.1   
hypothetical protein [Halopiger goleimassiliensis]                131    131   95%   1e-35  35.40  WP_049925826.1   
hypothetical protein [Gammaproteobacteria bacterium]              130    130   96%   2e-35  35.76  MBM30498.1       
hypothetical protein [Gammaproteobacteria bacterium]              130    130   97%   2e-35  39.16  MBQ82457.1       
hypothetical protein [Gammaproteobacteria bacterium]              130    130   95%   3e-35  34.76  MBE19508.1       
hypothetical protein [Euryarchaeota archaeon]                     130    130   94%   3e-35  34.59  MBO58416.1       
hypothetical protein [Azospirillum sp. CFH 70021]                 130    130   95%   6e-35  32.92  WP_109329196.1   
hypothetical protein [Nitrospinae bacterium]                      129    129   94%   6e-35  41.88  MZG54681.1       
hypothetical protein [Chloroflexi bacterium]                      129    129   95%   7e-35  37.65  MAT07611.1       
hypothetical protein [Clostridium paraputrificum]                 129    129   97%   1e-34  38.65  WP_156561768.1   
hypothetical protein [Methylococcales bacterium]                  129    129   94%   1e-34  33.33  MSP28145.1       
hypothetical protein Unbinned8472contig1000_52 [Prokaryotic...    128    128   95%   1e-34  36.25  QDP62352.1       
hypothetical protein [Gammaproteobacteria bacterium]              128    128   95%   1e-34  38.41  MBT09815.1       
Uncharacterised protein [Legionella beliardensis]                 129    129   96%   1e-34  36.65  STX27926.1       
hypothetical protein [uncultured marine thaumarchaeote...         128    128   95%   1e-34  38.99  AIF16993.1       
hypothetical protein [Nitrospinae bacterium]                      128    128   94%   2e-34  41.25  MZH14670.1       
hypothetical protein [Lake Baikal phage Baikal-20-5m-C28]         128    128   94%   3e-34  34.25  ATV46347.1       
hypothetical protein A3E88_06240 [Legionellales bacterium...      127    127   96%   3e-34  37.89  OGV30603.1       
hypothetical protein [Haloterrigena salifodinae]                  127    127   95%   3e-34  34.78  WP_126661469.1   
hypothetical protein [Natrinema altunense]                        127    127   95%   4e-34  34.16  WP_007109132.1   
hypothetical protein [Candidatus Woesearchaeota archaeon]         127    127   95%   5e-34  32.22  MAG48850.1       
hypothetical protein [Legionella beliardensis]                    126    126   96%   6e-34  36.65  WP_115303984.1   
hypothetical protein [Natronolimnobius aegyptiacus]               127    127   95%   7e-34  34.16  WP_086886900.1   
hypothetical protein [Betaproteobacteria bacterium]               126    126   95%   8e-34  39.38  NCA17086.1       
hypothetical protein [Halopiger xanaduensis]                      126    126   95%   8e-34  33.54  WP_013880258.1   
hypothetical protein [Legionellales bacterium]                    127    127   98%   9e-34  34.59  MAV28698.1       
hypothetical protein [Methylococcaceae bacterium]                 126    126   94%   1e-33  35.00  MSR16950.1       
MULTISPECIES: hypothetical protein [Wolbachia]                    126    126   97%   1e-33  35.63  WP_015588298.1   
hypothetical protein [Wolbachia endosymbiont of Trichogramma...   126    126   97%   1e-33  36.21  WP_068651918.1   
MULTISPECIES: hypothetical protein [Natrinema]                    126    126   95%   1e-33  34.16  WP_008453452.1   
hypothetical protein SteCoe_22791 [Stentor coeruleus]             129    129   95%   2e-33  35.62  OMJ77583.1       
hypothetical protein [Candidatus Marinimicrobia bacterium]        126    126   95%   2e-33  37.20  MBD23982.1       
hypothetical protein [Haloterrigena turkmenica]                   126    126   96%   2e-33  31.29  WP_058865461.1   
hypothetical protein [Alteromonas sp.]                            126    126   95%   2e-33  35.37  MAI39648.1       
hypothetical protein [Natrarchaeobius chitinivorans]              126    126   95%   2e-33  35.40  WP_124192453.1   
hypothetical protein [Euryarchaeota archaeon]                     126    126   99%   2e-33  39.88  MBT61119.1       
hypothetical protein [Actinobacteria bacterium]                   125    125   95%   2e-33  32.93  NBR00424.1       
hypothetical protein [Halopiger aswanensis]                       125    125   95%   2e-33  33.54  WP_120243159.1   
hypothetical protein [Haloterrigena salina]                       125    125   95%   2e-33  33.54  WP_008894648.1   
hypothetical protein [Natrialba aegyptia]                         125    125   95%   2e-33  34.16  WP_006666324.1   
hypothetical protein [Gammaproteobacteria bacterium]              125    125   95%   3e-33  36.59  MAM96437.1       
hypothetical protein [Natrinema pallidum]                         125    125   95%   3e-33  33.54  WP_006184338.1   
hypothetical protein [Fastidiosibacter lacustris]                 125    125   96%   3e-33  37.65  WP_116964615.1   
hypothetical protein [uncultured marine thaumarchaeote...         125    125   95%   3e-33  38.36  AIE99100.1       
hypothetical protein [uncultured marine thaumarchaeote...         125    125   95%   3e-33  38.36  AIF14860.1       
MULTISPECIES: hypothetical protein [Wolbachia]                    125    125   97%   3e-33  35.63  WP_006013204.1   
hypothetical protein [Wolbachia pipientis]                        125    125   97%   3e-33  35.63  WP_155968729.1   
hypothetical protein [Halobiforma haloterrestris]                 125    125   95%   3e-33  34.16  WP_089788829.1   
hypothetical protein [Natrinema altunense]                        125    125   95%   3e-33  34.16  WP_130171298.1   
hypothetical protein [Natrialba chahannaoensis]                   125    125   96%   3e-33  32.12  WP_006167862.1   
hypothetical protein [bacterium]                                  126    126   91%   4e-33  38.07  NBP55102.1       
TPA: hypothetical protein [Alteromonas australica]                125    125   95%   4e-33  36.42  HAW77476.1       
hypothetical protein [Proteobacteria bacterium]                   125    125   95%   4e-33  36.09  NBO98527.1       
hypothetical protein [Natrialba sp. SSL1]                         125    125   96%   4e-33  32.73  WP_071399971.1   
hypothetical protein AAY80_230 [Stenotrophomonas phage...         124    124   95%   5e-33  37.65  AMQ66001.1       
hypothetical protein [Alphaproteobacteria bacterium]              125    125   95%   5e-33  33.33  NDB83194.1       
hypothetical protein SteCoe_15285 [Stentor coeruleus]             128    128   96%   5e-33  33.54  OMJ83743.1       
hypothetical protein [Haloterrigena saccharevitans]               124    124   95%   5e-33  34.16  WP_076144255.1   
MULTISPECIES: hypothetical protein [Wolbachia]                    125    125   97%   5e-33  35.63  WP_007302421.1   
hypothetical protein [Natrinema ejinorense]                       124    124   95%   5e-33  34.78  WP_097379458.1   
hypothetical protein [uncultured marine thaumarchaeote...         124    124   95%   6e-33  37.11  AIF05083.1       
hypothetical protein [Natrialba asiatica]                         124    124   95%   6e-33  33.54  WP_006108596.1   
hypothetical protein [uncultured microorganism]                   125    125   96%   6e-33  37.58  AWM95339.1       
MULTISPECIES: hypothetical protein [Wolbachia]                    125    125   95%   6e-33  36.26  WP_010082266.1   
hypothetical protein [Haloterrigena daqingensis]                  124    124   95%   6e-33  36.65  WP_076580369.1   
hypothetical protein [Myxococcales bacterium]                     124    124   86%   7e-33  36.91  MBP48471.1       
hypothetical protein [uncultured marine thaumarchaeote...         124    124   95%   7e-33  37.11  AIF13264.1       
hypothetical protein [Wolbachia endosymbiont of Bemisia tabaci]   124    124   97%   8e-33  35.63  WP_127464069.1   
hypothetical protein [Natrinema versiforme]                       124    124   95%   8e-33  34.78  WP_006431336.1   
hypothetical protein [Haloterrigena mahii]                        124    124   95%   8e-33  33.54  WP_066297952.1   
hypothetical protein [Candidatus Pacearchaeota archaeon]          124    124   98%   9e-33  37.71  MAG39516.1       
MULTISPECIES: hypothetical protein [Wolbachia]                    124    124   95%   9e-33  36.26  WP_138264914.1   
hypothetical protein ATJ93_0636 [Halopiger aswanensis]            124    124   95%   1e-32  32.92  RKD97646.1       
MULTISPECIES: hypothetical protein [Wolbachia]                    123    123   95%   1e-32  34.50  WP_065095448.1   
hypothetical protein [Halopiger salifodinae]                      123    123   95%   2e-32  35.62  WP_049990302.1   
hypothetical protein [Natronorubrum sulfidifaciens]               123    123   95%   2e-32  34.16  WP_008159639.1   
hypothetical protein [Natrialba hulunbeirensis]                   123    123   96%   2e-32  31.29  WP_006651771.1   
hypothetical protein [Natrialba magadii]                          123    123   96%   2e-32  31.29  WP_049916125.1   
hypothetical protein CXX67_06780 [Thaumarchaeota archaeon]        123    123   95%   2e-32  36.48  PXF26991.1       
hypothetical protein [Natronorubrum sediminis]                    123    123   95%   2e-32  35.40  WP_090506995.1   
hypothetical protein [Natrinema salaciae]                         123    123   97%   2e-32  34.55  WP_090611993.1   
hypothetical protein [Natrialba swarupiae]                        123    123   95%   2e-32  34.78  WP_149081242.1   
hypothetical protein [Wolbachia endosymbiont of Nilaparvata...    123    123   97%   2e-32  35.63  WP_143689218.1   
hypothetical protein [Natrinema versiforme]                       123    123   95%   2e-32  34.78  WP_138244492.1   
hypothetical protein [Halalkalicoccus subterraneus]               123    123   98%   2e-32  34.73  WP_122090418.1   
hypothetical protein [Wolbachia endosymbiont of Folsomia candida] 123    123   96%   2e-32  37.79  WP_110410169.1   
hypothetical protein [Candidatus Woesearchaeota archaeon]         123    123   95%   3e-32  30.22  MAG49796.1       
hypothetical protein [Legionella parisiensis]                     122    122   97%   3e-32  39.26  WP_058518496.1   
hypothetical protein [Alphaproteobacteria bacterium]              123    123   94%   3e-32  32.40  NDB81219.1       
hypothetical protein CBE14_001980 [Rickettsiales bacterium...     123    123   95%   3e-32  32.79  RPF76759.1       
hypothetical protein [Haloterrigena thermotolerans]               122    122   95%   4e-32  34.38  WP_049905664.1   
hypothetical protein [Wolbachia endosymbiont of Carposina...      123    123   95%   4e-32  36.05  WP_141456706.1   
hypothetical protein [Haloterrigena turkmenica]                   122    122   95%   4e-32  34.78  WP_012943609.1   
hypothetical protein [Natronorubrum texcoconense]                 122    122   95%   5e-32  34.78  WP_090303470.1   
hypothetical protein [Caulobacter phage Cr30]                     123    123   95%   5e-32  36.00  YP_009098835.1   
hypothetical protein LBMAG43_03860 [Methylococcaceae bacterium]   122    122   94%   5e-32  35.00  GDX84344.1       
hypothetical protein [Wolbachia pipientis]                        122    122   95%   5e-32  35.47  WP_019236576.1   
MULTISPECIES: hypothetical protein [Wolbachia]                    122    122   95%   6e-32  35.47  WP_007549769.1   
hypothetical protein [Rhodospirillaceae bacterium]                122    122   97%   6e-32  35.71  MBH98501.1       
hypothetical protein [Proteobacteria bacterium]                   122    122   95%   6e-32  33.33  NBO99947.1       
hypothetical protein [Halopiger djelfimassiliensis]               122    122   95%   6e-32  34.78  WP_049920938.1   
hypothetical protein [Natronolimnobius baerhuensis]               122    122   95%   6e-32  34.78  WP_087713896.1   
hypothetical protein HTG_02925 [Haloterrigena mahii]              122    122   95%   6e-32  32.92  OAQ54522.1       
hypothetical protein [Woeseia sp.]                                122    122   98%   8e-32  34.59  MBM37958.1       
hypothetical protein [Natronorubrum tibetense]                    121    121   96%   8e-32  33.13  WP_006090688.1   
hypothetical protein [halophilic archaeon NEN6]                   121    121   97%   9e-32  36.36  WP_137288744.1   
hypothetical protein C478_08938 [Haloterrigena thermotolerans...  122    122   95%   1e-31  33.75  ELZ13033.1       
hypothetical protein [uncultured marine thaumarchaeote...         121    121   95%   1e-31  37.74  AIE96396.1       
hypothetical protein CBD63_00575 [Candidatus Pelagibacter sp....  121    121   95%   1e-31  35.91  OUW61818.1       
hypothetical protein [uncultured marine thaumarchaeote...         120    120   95%   1e-31  37.74  AIE97668.1       
hypothetical protein CBD54_002790 [Alphaproteobacteria bacteri... 121    121   96%   1e-31  33.52  RPH07647.1       
hypothetical protein [Proteobacteria bacterium]                   121    121   97%   1e-31  33.52  NDH49048.1       
hypothetical protein [Wolbachia endosymbiont of Carposina...      123    123   95%   1e-31  34.88  WP_141457129.1   
hypothetical protein CBB70_00050 [Planctomycetaceae bacterium...  121    121   95%   1e-31  36.26  OUT71701.1       
hypothetical protein [Natrialba sp. INN-245]                      121    121   95%   1e-31  34.16  MWV39747.1       
hypothetical protein [Natronorubrum sp. JWXQ-INN-674]             121    121   95%   1e-31  34.16  MXV62429.1       
hypothetical protein [Pelagibacter phage HTVC008M]                121    121   95%   1e-31  31.32  YP_007518055.1   
uncharacterized protein Nmag_0519 [Natrialba magadii ATCC 43099]  121    121   96%   1e-31  30.67  ADD04106.1       
hypothetical protein [uncultured marine thaumarchaeote...         120    120   95%   1e-31  38.36  AIE95676.1       
hypothetical protein [Haloterrigena jeotgali]                     120    120   95%   1e-31  33.54  WP_049966903.1   
hypothetical protein [Halobacteriaceae archaeon SHR37]            120    120   97%   1e-31  36.36  WP_121741166.1   
hypothetical protein wHa_02710 [Wolbachia endosymbiont of...      123    123   95%   2e-31  34.88  AGJ99745.1       
hypothetical protein DRJ03_26245 [Chloroflexi bacterium]          120    120   97%   2e-31  33.54  RLC77807.1       
hypothetical protein [Chitinophagia bacterium]                    121    121   95%   2e-31  34.78  NDF98583.1       
hypothetical protein [Natronobacterium texcoconense]              120    120   96%   2e-31  33.13  WP_090378929.1   
hypothetical protein AVO39_02655 [delta proteobacterium MLS_D]    120    120   88%   2e-31  37.84  OPL15311.1       
TPA: hypothetical protein [Flavobacteriaceae bacterium]           120    120   94%   2e-31  37.04  HAT65743.1       
hypothetical protein [Rhodospirillaceae bacterium]                120    120   95%   2e-31  35.98  MBC93432.1       
hypothetical protein [Natronolimnobius sp. XQ-INN 246]            120    120   95%   2e-31  31.68  WP_141466054.1   
hypothetical protein [uncultured marine thaumarchaeote...         120    120   95%   2e-31  37.74  AIF04591.1       
hypothetical protein [Marine Group I thaumarchaeote SCGC...       120    120   95%   2e-31  37.74  WP_048083808.1   
hypothetical protein [Wolbachia endosymbiont of Armadillidium...  122    122   95%   3e-31  34.30  WP_047759647.1   
hypothetical protein [Natronolimnobius sp. AArcel1]               120    120   95%   3e-31  34.16  NGM67654.1       
hypothetical protein [Natronorubrum bangense]                     120    120   95%   4e-31  34.16  WP_006064240.1   
hypothetical protein [Rhodobacteraceae bacterium]                 120    120   95%   4e-31  36.59  MXZ51242.1       
hypothetical protein [Rhodobacteraceae bacterium Water-Bin34]     120    120   95%   4e-31  32.26  WP_108865226.1   
hypothetical protein [Halalkalicoccus jeotgali]                   119    119   95%   5e-31  36.65  WP_008417286.1   
hypothetical protein [Natronorubrum aibiense]                     119    119   95%   5e-31  34.16  WP_152938534.1   
hypothetical protein WH35_02670 [Wolbachia endosymbiont of...     120    120   95%   5e-31  35.67  AOV88192.1       
hypothetical protein [Wolbachia endosymbiont of Dactylopius...    121    121   95%   5e-31  36.05  WP_064085760.1   
hypothetical protein [Parvularcula oceani]                        120    120   94%   5e-31  30.82  WP_051881372.1   
hypothetical protein Wxf_00380 [Wolbachia endosymbiont of...      122    122   95%   6e-31  34.30  OJH31006.1       
hypothetical protein [Halostagnicola larsenii]                    119    119   95%   6e-31  34.78  WP_049953047.1   
hypothetical protein KKIINIFJ_00155 [Pseudomonas phage PN05]      119    119   93%   6e-31  36.54  QHJ86067.1       
hypothetical protein [Natronococcus amylolyticus]                 119    119   95%   7e-31  34.16  WP_005555883.1   
hypothetical protein HTVC115P_gp12 [Pelagibacter phage HTVC115P]  119    119   96%   8e-31  36.36  QGZ18247.1       
hypothetical protein [Halostagnicola kamekurae]                   119    119   95%   8e-31  34.16  WP_092902429.1   
hypothetical protein [Halalkalicoccus paucihalophilus]            119    119   95%   9e-31  35.40  WP_066382108.1   
hypothetical protein [Wolbachia pipientis]                        119    119   93%   9e-31  33.93  WP_155968684.1   
hypothetical protein [Rhodobacteraceae bacterium]                 119    119   95%   1e-30  37.20  MYE36326.1       
hypothetical protein CBC33_000190 [Coraliomargarita sp. TMED73]   119    119   95%   1e-30  31.84  RPG87619.1       
hypothetical protein [Natrinema pellirubrum]                      118    118   95%   1e-30  31.68  WP_049804834.1   
hypothetical protein [Cytophagia bacterium]                       119    119   100%  1e-30  32.80  NBP69586.1       
hypothetical protein AAT1_02011 [Pseudomonas phage AAT-1]         119    119   94%   1e-30  34.27  AME18036.1       
hypothetical protein [Rickettsiales bacterium]                    118    118   95%   1e-30  32.97  MAR63773.1       
hypothetical protein [Halobiforma lacisalsi]                      118    118   95%   2e-30  34.16  WP_007141702.1   
hypothetical protein [Natrarchaeobius chitinivorans]              118    118   95%   2e-30  32.10  WP_124193655.1   
hypothetical protein A4E68_01621 [Syntrophaceae bacterium...      117    117   96%   2e-30  34.97  OPY07759.1       
hypothetical protein CBE07_003545 [Pelagibacteraceae bacterium... 118    118   95%   2e-30  33.88  RPG04911.1       
hypothetical protein GOVbin1753_82 [Prokaryotic dsDNA virus sp.]  118    118   94%   2e-30  33.94  QDP59649.1       
Hypothetical protein SS50377_13156 [Spironucleus salmonicida]     118    118   97%   2e-30  32.35  EST46826.1       
hypothetical protein [Euryarchaeota archaeon]                     117    117   94%   2e-30  35.98  MAK89532.1       
hypothetical protein [Natronorubrum sp. JWXQ-INN-674]             118    118   95%   2e-30  33.54  WP_160065215.1   
hypothetical protein PaMx28_15 [Pseudomonas phage PaMx28]         118    118   95%   2e-30  33.52  YP_009210627.1   
hypothetical protein GOVbin556_36 [Prokaryotic dsDNA virus sp.]   118    118   94%   2e-30  33.75  QDP53572.1       
hypothetical protein [Porticoccaceae bacterium]                   117    117   94%   2e-30  35.98  MAE54592.1       
hypothetical protein [Natronorubrum thiooxidans]                  117    117   95%   2e-30  35.40  WP_076607355.1   
hypothetical protein [Natronococcus sp. LS1_42]                   117    117   96%   3e-30  33.74  WP_148857471.1   
hypothetical protein C488_01904 [Natrinema pellirubrum DSM 15624] 118    118   95%   3e-30  31.06  ELY81235.1       
hypothetical protein CBD54_004275 [Alphaproteobacteria bacteri... 118    118   95%   3e-30  34.07  RPH07100.1       
hypothetical protein [Piscirickettsia salmonis]                   117    117   94%   4e-30  37.74  WP_155068959.1   
hypothetical protein [Rhodospirillales bacterium]                 117    117   95%   4e-30  35.37  MAQ56075.1       
hypothetical protein [Natronolimnobius innermongolicus]           117    117   96%   5e-30  34.36  WP_007261354.1   
hypothetical protein [Natronococcus jeotgali]                     117    117   95%   5e-30  34.78  WP_008426182.1   
conserved hypothetical protein [Magnetospirillum sp. SS-4]        117    117   94%   5e-30  35.58  CAA7625700.1     
hypothetical protein [Gammaproteobacteria bacterium]              117    117   94%   5e-30  33.89  MAU90752.1       
hypothetical protein [Halostagnicola sp. A56]                     117    117   95%   6e-30  34.16  WP_050049889.1   
hypothetical protein [Wolbachia endosymbiont of Dactylopius...    117    117   95%   6e-30  34.30  WP_064124988.1   
hypothetical protein PaMx74_16 [Pseudomonas phage PaMx74]         118    118   97%   6e-30  32.79  YP_009199455.1   
hypothetical protein Natpe_1208 [Natrinema pellirubrum DSM 15624] 117    117   95%   7e-30  31.06  AGB31114.1       
hypothetical protein [Lachnoclostridium phytofermentans]          116    116   95%   7e-30  35.80  WP_029501799.1   
hypothetical protein CBE37_05865 [bacterium TMED277]              117    117   95%   7e-30  32.42  OUX40812.1       
hypothetical protein [Rhodobacteraceae bacterium Water-Bin34]     117    117   95%   9e-30  36.22  WP_108865691.1   
hypothetical protein [Piscirickettsia salmonis]                   116    116   94%   1e-29  37.74  WP_036774631.1   
hypothetical protein [Alphaproteobacteria bacterium]              115    115   95%   1e-29  36.42  NDB82464.1       
hypothetical protein C446_15548 [Halobiforma nitratireducens J... 116    116   95%   2e-29  34.78  EMA31395.1       
hypothetical protein [Halovivax ruber]                            115    115   95%   2e-29  32.92  WP_015301355.1   
hypothetical protein [Gammaproteobacteria bacterium]              115    115   95%   2e-29  33.74  MBD07116.1       
hypothetical protein [Magnetospirillum sp. XM-1]                  115    115   93%   2e-29  33.54  WP_068432650.1   
hypothetical protein GOVbin140_5 [Prokaryotic dsDNA virus sp.]    116    116   95%   2e-29  36.14  QDP65104.1       
hypothetical protein [bacterium]                                  115    115   94%   3e-29  36.11  NDB61677.1       
hypothetical protein [Micrococcales bacterium]                    115    115   95%   3e-29  32.04  NBR24779.1       
hypothetical protein DRO61_03785 [Candidatus Bathyarchaeota...    115    115   95%   3e-29  37.28  RLI50521.1       
hypothetical protein CBD99_001625 [Candidatus Pelagibacter sp.... 115    115   95%   3e-29  30.05  RPG97092.1       
hypothetical protein [Euryarchaeota archaeon]                     114    114   95%   4e-29  33.14  MAI40432.1       
hypothetical protein DWQ49_11575 [Bacteroidetes bacterium]        114    114   96%   5e-29  34.12  REK53782.1       
hypothetical protein CBB97_21280 [Candidatus Endolissoclinum s... 114    114   98%   5e-29  33.51  OUU18136.1       
hypothetical protein [Magnetospirillum magneticum]                113    113   93%   7e-29  34.78  WP_011385986.1   
hypothetical protein [Myoviridae sp. ctThM1]                      114    114   95%   7e-29  33.33  QGH72633.1       
hypothetical protein [bacterium]                                  114    114   95%   8e-29  34.44  NDB60192.1       
hypothetical protein [Magnetospirillum sp. 15-1]                  113    113   95%   9e-29  33.94  WP_096701600.1   
hypothetical protein [archaeon]                                   113    113   94%   1e-28  33.33  NDB28898.1       
hypothetical protein [Altibacter sp.]                             113    113   95%   1e-28  31.52  MAP53723.1       
hypothetical protein [Halovivax asiaticus]                        113    113   95%   2e-28  31.68  WP_049907406.1   
hypothetical protein [Marivivens sp.]                             113    113   95%   2e-28  36.81  NBX10349.1       
hypothetical protein [Orientia tsutsugamushi]                     113    113   94%   2e-28  37.06  WP_064591561.1   
hypothetical protein [Orientia tsutsugamushi]                     112    112   94%   2e-28  37.06  WP_150340010.1   
hypothetical protein [Micrococcales bacterium]                    113    113   95%   2e-28  34.24  NBR26296.1       
hypothetical protein [Rhodobiaceae bacterium]                     113    113   95%   2e-28  33.12  MAV98303.1       
hypothetical protein [Rickettsiales bacterium]                    113    113   96%   2e-28  34.95  MBA94922.1       
hypothetical protein CBE47_00865 [Pelagibacteraceae bacterium...  112    112   95%   3e-28  32.24  OUX54416.1       
hypothetical protein [Orientia tsutsugamushi]                     112    112   94%   4e-28  36.47  WP_045915006.1   
hypothetical protein [Orientia tsutsugamushi]                     112    112   94%   4e-28  36.47  WP_012461702.1   
hypothetical protein [Orientia tsutsugamushi]                     112    112   94%   4e-28  36.47  WP_045918414.1   
hypothetical protein [Natronococcus occultus]                     112    112   95%   4e-28  31.68  WP_015320627.1   
hypothetical protein [Rickettsia endosymbiont of Culicoides...    112    112   95%   5e-28  33.53  WP_094649220.1   
hypothetical protein [Orientia tsutsugamushi]                     111    111   94%   5e-28  36.47  WP_109489740.1   
hypothetical protein C479_13748 [Halovivax asiaticus JCM 14624]   112    112   95%   5e-28  31.06  ELZ08407.1       
hypothetical protein [Orientia tsutsugamushi]                     111    111   94%   5e-28  36.47  WP_108839805.1   
hypothetical protein [bacterium]                                  111    111   94%   6e-28  33.54  NDD84132.1       
hypothetical protein [Orientia tsutsugamushi]                     111    111   94%   6e-28  36.47  WP_045913665.1   
hypothetical protein VPIG_00062 [Vibrio phage PWH3a-P1]           111    111   93%   7e-28  36.08  YP_007675922.1   
hypothetical protein PPL_03977 [Heterostelium album PN500]        112    112   97%   7e-28  32.95  XP_020435304.1   
hypothetical protein [Magnetospirillum caucaseum]                 111    111   94%   7e-28  33.74  WP_008614182.1   
hypothetical protein [Orientia tsutsugamushi]                     111    111   94%   7e-28  36.47  WP_064643962.1   
hypothetical protein [bacterium]                                  111    111   93%   8e-28  34.55  NBO22875.1       
hypothetical protein [Rhodobacteraceae bacterium Water-Bin34]     111    111   95%   8e-28  33.15  WP_108865734.1   
hypothetical protein [Maricaulis sp.]                             111    111   95%   8e-28  32.58  MAL10503.1       
hypothetical protein PBRA_005001 [Plasmodiophora brassicae]       112    112   97%   9e-28  30.36  CEO96330.1       
unnamed protein product [Plasmodiophora brassicae]                111    111   97%   1e-27  30.36  SPQ99269.1       
hypothetical protein [Orientia chuto]                             111    111   95%   1e-27  36.05  WP_045797052.1   
TPA: hypothetical protein [Saprospirales bacterium]               111    111   95%   1e-27  34.24  HAW04539.1       
hypothetical protein [Cryomorphaceae bacterium]                   111    111   95%   1e-27  32.61  MAA57251.1       
hypothetical protein CRP1_gp10 [Roseobacter phage CRP-1]          111    111   95%   1e-27  35.37  QBQ72419.1       
hypothetical protein [Orientia tsutsugamushi]                     110    110   94%   1e-27  35.88  WP_011945038.1   
hypothetical protein Unbinned80contig1000_42 [Prokaryotic dsDN... 110    110   95%   2e-27  32.50  QDP58833.1       
hypothetical protein [Caulobacteraceae bacterium]                 110    110   94%   2e-27  35.98  NBW14882.1       
gp194; hypothetical cyanophage protein; hypothetical protein;...  110    110   99%   2e-27  36.31  VOH55891.1       
hypothetical protein [Crocinitomicaceae bacterium]                110    110   96%   2e-27  33.14  MAR65695.1       
hypothetical protein E6R03_01085 [Hyphomicrobiaceae bacterium]    110    110   98%   2e-27  36.84  TXH19133.1       
hypothetical protein [archaeon]                                   110    110   97%   3e-27  33.87  NDB78583.1       
hypothetical protein [Rhodospirillaceae bacterium]                109    109   93%   4e-27  34.78  MAO56833.1       
hypothetical protein [Proteobacteria bacterium]                   109    109   70%   4e-27  38.33  NBP01979.1       
hypothetical protein [bacterium]                                  109    109   94%   4e-27  33.52  NBX50548.1       
hypothetical protein [Wolbachia endosymbiont of Drosophila...     109    109   88%   5e-27  35.85  WP_147737885.1   
hypothetical protein [Alphaproteobacteria bacterium]              109    109   95%   5e-27  32.09  NDB84553.1       
hypothetical protein EST35_0099 [Pseudomonas phage...             109    109   99%   5e-27  35.33  QCG75981.1       
TPA: hypothetical protein [Rhodospirillaceae bacterium]           109    109   93%   7e-27  34.16  HAD86643.1       
hypothetical protein [Magnetospirillum sp. ME-1]                  108    108   95%   7e-27  32.12  WP_085374716.1   
hypothetical protein [Euryarchaeota archaeon]                     109    109   98%   1e-26  31.55  MAR25600.1       
hypothetical protein [Rhodospirillaceae bacterium]                108    108   94%   1e-26  34.81  MBT06544.1       
hypothetical protein qdvp001_036 [Vibrio phage qdvp001]           108    108   93%   2e-26  34.18  YP_009222047.1   
hypothetical protein [Saliphagus sp. LR7]                         108    108   95%   2e-26  33.75  WP_114577612.1   
hypothetical protein MBO_00585 [Moraxella bovoculi 237]           107    107   82%   2e-26  37.06  KDN25655.1       
TPA: hypothetical protein [Saprospirales bacterium]               108    108   95%   2e-26  30.60  HAW05730.1       
hypothetical protein [Magnetospirillum magnetotacticum]           107    107   93%   3e-26  34.16  WP_009868610.1   
hypothetical protein [Candidatus Poribacteria bacterium]          107    107   95%   4e-26  34.52  MXV82908.1       
hypothetical protein CYXG_00134 [Synechococcus phage S-SSM4]      107    107   94%   4e-26  36.63  YP_007677323.1   
hypothetical protein [Cyanophage S-TIM5]                          107    107   95%   4e-26  32.53  YP_007006065.1   
hypothetical protein [archaeon]                                   111    111   98%   5e-26  31.91  NDB80596.1       
hypothetical protein [Marinovum sp.]                              107    107   95%   6e-26  30.05  MAJ03215.1       
hypothetical protein [Flavobacteriaceae bacterium]                106    106   95%   1e-25  32.79  MBA10738.1       
hypothetical protein [Rhodobacteraceae bacterium]                 106    106   96%   1e-25  34.73  MAR17844.1       
hypothetical protein JCM19237_4969 [Photobacterium aphoticum]     103    103   52%   1e-25  48.86  GAL02076.1       
conserved hypothetical protein [Candidatus Terasakiella...        105    105   62%   1e-25  43.27  CAA7627685.1     
hypothetical protein [bacterium]                                  106    106   95%   2e-25  31.11  NDB61942.1       
hypothetical protein PROFUN_03969 [Planoprotostelium fungivorum]  112    112   97%   2e-25  29.07  PRP75133.1       
possible DNA binding protein [Xanthomonas phage Xp15]             105    105   94%   2e-25  33.71  YP_239315.1      
hypothetical protein CBC57_01935 [Euryarchaeota archaeon TMED97]  104    104   95%   2e-25  36.14  OUV26616.1       
hypothetical protein [Gammaproteobacteria bacterium]              105    105   92%   4e-25  30.49  NCW09667.1       
hypothetical protein NVP1197A_55 [Vibrio phage...                 104    104   93%   4e-25  34.81  AUR94693.1       
hypothetical protein [Candidatus Woesearchaeota archaeon]         104    104   95%   6e-25  29.28  MAG48560.1       
hypothetical protein [Euryarchaeota archaeon]                     103    103   94%   7e-25  32.52  MAI40395.1       
hypothetical protein NVP1170O_098 [Vibrio phage...                103    103   93%   7e-25  32.28  AUR92211.1       
hypothetical protein CHOED_074 [Vibrio phage CHOED]               103    103   95%   1e-24  32.10  YP_009021740.1   
hypothetical protein [Euryarchaeota archaeon]                     103    103   94%   1e-24  30.60  MBR19444.1       
hypothetical protein [Alphaproteobacteria bacterium]              103    103   96%   1e-24  30.46  NDA89640.1       
hypothetical protein AAX10_03190 [Moraxella bovoculi]             102    102   80%   1e-24  37.14  AKG16822.2       
hypothetical protein NVP1223O_34 [Vibrio phage...                 103    103   93%   1e-24  34.81  AUR96331.1       
hypothetical protein [Flavobacteriia bacterium]                   103    103   98%   1e-24  37.13  NDG53564.1       
Uncharacterised protein [Moraxella caprae]                        101    101   80%   2e-24  35.00  STZ09037.1       
TPA: hypothetical protein [Xanthomarina gelatinilytica]           101    101   56%   2e-24  42.86  HAI17688.1       
hypothetical protein CYY_006342 [Polysphondylium violaceum]       104    104   95%   2e-24  32.75  KAF2072347.1     
hypothetical protein B5J94_04520 [Moraxella lacunata]             101    101   80%   2e-24  35.71  OPH38096.1       
hypothetical protein DICPUDRAFT_92059 [Dictyostelium purpureum]   105    105   95%   2e-24  32.54  XP_003288234.1   
Uncharacterised protein [Moraxella lacunata]                      101    101   80%   3e-24  33.57  STZ55423.1       
hypothetical protein CBD84_05400 [Acidimicrobiaceae bacterium...  102    102   100%  3e-24  30.53  OUW86450.1       
hypothetical protein PBI_SCTP2_273 [Salicola phage SCTP-2]        103    103   70%   3e-24  43.22  ASV44288.1       
uncharacterized protein A8A55_2163 [Amphiamblys sp. WSBS2006]     101    101   97%   4e-24  33.54  OIR57082.1       
hypothetical protein Tp1100DCM51572_64 [Prokaryotic dsDNA viru... 102    102   95%   4e-24  30.77  QDP64067.1       
hypothetical protein [Rhodobacteraceae bacterium]                 100    100   72%   4e-24  41.60  MYG43270.1       
hypothetical protein GOVbin630_162 [Prokaryotic dsDNA virus sp.]  101    101   96%   5e-24  28.31  QDP51464.1       
hypothetical protein [Rickettsiales bacterium Ac37b]              101    101   95%   5e-24  31.74  WP_053239309.1   
hypothetical protein NVP1225O_41 [Vibrio phage...                 102    102   93%   6e-24  35.44  AUR96493.1       
hypothetical protein DDB_G0281281 [Dictyostelium discoideum AX4]  103    103   98%   6e-24  32.00  XP_640929.1      
hypothetical protein E6R13_03850 [Spirochaetes bacterium]         101    101   94%   6e-24  31.52  TXG83544.1       
Uncharacterised protein [Moraxella ovis]                          100    100   80%   7e-24  36.43  SPX84996.1       
hypothetical protein [Candidatus Sneabacter namystus]             101    101   98%   7e-24  33.14  WP_148951726.1   
hypothetical protein [Legionellales bacterium]                    101    101   95%   8e-24  33.92  MAR83785.1       
hypothetical protein [Pseudoalteromonas phage PH357]              100    100   91%   2e-23  33.55  APC44283.1       
TPA: hypothetical protein [Balneola sp.]                          98.3   98.3  57%   2e-23  42.71  HAW80963.1       
hypothetical protein DFA_10885 [Cavenderia fasciculata]           101    101   95%   2e-23  31.76  XP_004351135.1   
hypothetical protein CBC27_08115 [Opitutae bacterium TMED67]      100    100   86%   2e-23  34.48  OUU70778.1       
hypothetical protein [Rhodobacteraceae bacterium]                 100    100   93%   2e-23  32.08  MAR18679.1       
hypothetical protein [uncultured Mediterranean phage uvMED]       100    100   94%   2e-23  38.73  BAR29084.1       
hypothetical protein [Actinobacteria bacterium]                   100    100   95%   2e-23  33.92  NBR61142.1       
hypothetical protein [Balneola sp.]                               100    100   95%   3e-23  31.15  MBU95111.1       
hypothetical protein wVul_1557 [Wolbachia endosymbiont of...      100    100   85%   5e-23  32.90  KLT21812.1       
hypothetical protein [Aestuariivita sp.]                          99.5   99.5  95%   5e-23  32.92  MAT87040.1       
hypothetical protein DLAC_05801 [Tieghemostelium lacteum]         100    100   94%   7e-23  33.14  KYQ93167.1       
hypothetical protein DRO61_00740 [Candidatus Bathyarchaeota...    98.6   98.6  86%   1e-22  34.93  RLI52036.1       
hypothetical protein [Flavobacteriia bacterium]                   98.6   149   88%   1e-22  39.29  NDG52673.1       
hypothetical protein [uncultured virus]                           98.0   98.0  92%   1e-22  34.59  ASF00049.1       
TPA: hypothetical protein [Balneola sp.]                          97.4   97.4  67%   1e-22  38.05  HCT54590.1       
hypothetical protein [Marivivens sp.]                             95.6   95.6  54%   1e-22  41.76  NCW69856.1       
hypothetical protein E6R03_07865 [Hyphomicrobiaceae bacterium]    98.0   98.0  95%   2e-22  32.35  TXH15123.1       
hypothetical protein Wcon_01860 [Wolbachia endosymbiont of...     96.5   96.5  58%   2e-22  41.67  RDD34090.1       
hypothetical protein [Phycisphaerae bacterium]                    98.3   98.3  96%   2e-22  36.31  MAO21595.1       
hypothetical protein [Chloroflexi bacterium]                      96.8   96.8  80%   2e-22  34.53  MAO76005.1       
hypothetical protein [Synechococcus phage S-H35]                  97.4   97.4  94%   3e-22  34.30  ARW57033.1       
hypothetical protein CETO_153 [Vibrio phage Ceto]                 100    100   98%   3e-22  34.25  YP_009621216.1   
hypothetical protein CR9_146 [Cronobacter phage CR9]              96.8   96.8  95%   3e-22  33.94  YP_009015108.1   
hypothetical protein [Euryarchaeota archaeon]                     97.4   159   96%   4e-22  35.04  MAI05270.1       
hypothetical protein [Rhodobacteraceae bacterium Water-Bin34]     97.4   97.4  95%   4e-22  31.35  WP_108864972.1   
hypothetical protein [Euryarchaeota archaeon]                     97.1   97.1  100%  5e-22  31.58  MBR19339.1       
hypothetical protein PHM1_139 [Prochlorococcus phage P-HM1]       96.5   96.5  95%   5e-22  37.14  YP_004322564.1   
hypothetical protein GOVbin1511_4 [Prokaryotic dsDNA virus sp.]   96.5   96.5  97%   7e-22  30.77  QDP49794.1       
hypothetical protein CBC06_004415 [bacterium TMED46]              93.8   93.8  52%   9e-22  46.67  RPH05666.1       
hypothetical protein [Phycisphaerae bacterium]                    95.0   95.0  87%   1e-21  38.78  MAO21493.1       
hypothetical protein DRO67_06550 [Candidatus Thorarchaeota...     95.0   95.0  88%   1e-21  34.90  RLI62953.1       
hypothetical protein CPMG_00203 [Prochlorococcus phage MED4-213]  95.3   95.3  95%   1e-21  37.36  YP_007673948.1   
hypothetical protein [Rickettsia aeschlimannii]                   95.0   95.0  95%   2e-21  28.74  WP_048751079.1   
hypothetical protein CBC89_02605 [Euryarchaeota archaeon TMED129] 94.7   94.7  97%   3e-21  33.52  OUV68342.1       
hypothetical protein E6Q97_16550 [Desulfurellales bacterium]      92.0   92.0  60%   4e-21  42.16  TXH52253.1       
hypothetical protein Unbinned2404contig1000_63 [Prokaryotic...    94.4   94.4  87%   4e-21  32.26  QDP62586.1       
conserved hypothetical protein [Nitrospina gracilis 3/211]        93.2   93.2  79%   5e-21  34.09  CCQ90872.1       
hypothetical protein SWZG_00121 [Synechococcus phage S-SKS1]      94.1   94.1  94%   5e-21  33.72  YP_007674484.1   
hypothetical protein [Legionellales bacterium]                    94.1   94.1  95%   5e-21  29.83  MAR83272.1       
hypothetical protein [Euryarchaeota archaeon]                     93.8   161   95%   7e-21  34.21  MAI05403.1       
gp194 [Sphingomonas phage PAU]                                    93.8   93.8  94%   8e-21  34.38  YP_007006801.1   
hypothetical protein PSSM7_154 [Prochlorococcus phage P-SSM7]     93.5   93.5  95%   8e-21  33.71  YP_004324981.1   
hypothetical protein [Euryarchaeota archaeon]                     93.8   143   92%   8e-21  35.83  MAD72590.1       
hypothetical protein [Spirochaetia bacterium]                     94.1   94.1  94%   9e-21  31.79  NCD06662.1       
hypothetical protein [bacterium]                                  93.2   93.2  94%   1e-20  34.88  MBG41892.1       
hypothetical protein [Proteobacteria bacterium]                   92.9   92.9  94%   1e-20  31.06  NDC22749.1       
hypothetical protein [Alteromonadaceae bacterium]                 93.2   93.2  86%   1e-20  31.17  MAA64985.1       
hypothetical protein [Pusillimonas sp.]                           92.0   92.0  83%   1e-20  34.25  MBC40709.1       
hypothetical protein BAJALOKI3v1_50043 [Candidatus Lokiarchaeo... 92.9   92.9  94%   1e-20  33.33  TXT66044.1       
hypothetical protein [Prochlorococcus phage P-TIM68]              92.3   92.3  94%   2e-20  33.14  YP_009213645.1   
hypothetical protein [Synechococcus phage S-T4]                   92.3   92.3  94%   2e-20  37.14  AXQ70556.1       
hypothetical protein CBE37_04550 [bacterium TMED277]              92.6   143   92%   3e-20  38.66  OUX41683.1       
hypothetical protein [Verrucomicrobiales bacterium]               91.7   91.7  88%   3e-20  35.81  MAJ15857.1       
hypothetical protein [Alphaproteobacteria bacterium]              90.5   90.5  53%   3e-20  38.74  NDB85342.1       
hypothetical protein GOVbin568_41 [Prokaryotic dsDNA virus sp.]   91.7   91.7  88%   4e-20  34.64  QDP67602.1       
hypothetical protein [Synechococcus phage S-B05]                  91.7   91.7  94%   4e-20  36.21  QCW23091.1       
hypothetical protein RHORCCE3_1666 [Rickettsia hoogstraalii st... 91.7   91.7  95%   5e-20  30.54  KJV80064.1       
hypothetical protein GOVbin4206_26 [Prokaryotic dsDNA virus sp.]  92.0   92.0  98%   6e-20  31.22  QDP51859.1       
hypothetical protein DRO61_09570 [Candidatus Bathyarchaeota...    91.1   91.1  89%   6e-20  31.85  RLI46186.1       
hypothetical protein [Rickettsiales endosymbiont of Peranema...   91.7   91.7  94%   7e-20  32.93  WP_130122682.1   
hypothetical protein [Rickettsia argasii]                         91.1   91.1  95%   7e-20  30.54  WP_052692007.1   
hypothetical protein PSSM4_127 [Prochlorococcus phage P-SSM4]     90.5   90.5  94%   1e-19  33.91  YP_214688.1      
hypothetical protein [Aeromonas phage 4_L372D]                    90.2   90.2  92%   1e-19  32.05  QEG08471.1       
hypothetical protein A3770_04p30810 [Chloropicon primus]          91.7   91.7  96%   1e-19  28.92  QDZ20563.1       
hypothetical protein [Wolbachia endosymbiont of Nomada...         89.3   89.3  72%   1e-19  31.15  WP_065106882.1   
hypothetical protein [Flavobacteriaceae bacterium]                90.5   90.5  95%   2e-19  31.69  MBR48493.1       
hypothetical protein [Bacteroidetes bacterium]                    90.5   147   92%   2e-19  35.83  NBX88052.1       
hypothetical protein THALASSA_158 [Vibrio phage Thalassa]         93.5   93.5  88%   2e-19  35.58  YP_009621418.1   
hypothetical protein [Actinobacteria bacterium]                   89.9   89.9  94%   2e-19  31.03  NBT48411.1       
hypothetical protein [cyanobiont of Ornithocercus magnificus]     89.3   89.3  82%   3e-19  31.94  WP_147013961.1   
hypothetical protein SBVP3_0043 [Vibrio phage phi 3]              93.2   93.2  89%   3e-19  29.88  YP_009207508.1   
hypothetical protein [Synechococcus phage S-B68]                  89.3   89.3  82%   3e-19  34.03  QBP06064.1       
hypothetical protein SCBWM1_gp147 [Synechococcus phage S-CBWM1]   89.9   89.9  97%   3e-19  30.95  ATW62831.1       
hypothetical protein [bacterium]                                  89.3   89.3  87%   3e-19  33.53  NBP56044.1       
hypothetical protein ValB1MD_155 [Vibrio phage ValB1MD]           89.9   140   92%   3e-19  37.07  QAU04505.1       
hypothetical protein [Candidatus Marinimicrobia bacterium]        89.3   89.3  96%   4e-19  30.60  MAZ68804.1       
hypothetical protein Unbinned4264contig1000_48 [Prokaryotic...    88.7   88.7  91%   4e-19  32.68  QDP46336.1       
hypothetical protein [Planctomycetaceae bacterium]                90.2   90.2  53%   5e-19  40.00  MAP73545.1       
hypothetical protein SWPG_00049 [Synechococcus phage S-CBM2]      88.7   88.7  95%   5e-19  32.18  AFK66299.1       
hypothetical protein KIT04_060 [Vibrio phage KIT04]               92.3   92.3  89%   6e-19  33.54  BBL19229.1       
hypothetical protein [Escherichia phage vB_EcoM_IME392]           88.4   88.4  83%   6e-19  29.17  AXY86098.1       
hypothetical protein DWQ49_07600 [Bacteroidetes bacterium]        88.4   88.4  88%   6e-19  29.22  REK59788.1       
hypothetical protein [Flavobacteriaceae bacterium]                89.6   156   98%   6e-19  32.20  MBK55922.1       
hypothetical protein [Salinivibrio phage CW02]                    88.1   88.1  95%   7e-19  31.29  YP_007010574.1   
TPA: hypothetical protein [Alteromonas macleodii]                 88.1   88.1  94%   9e-19  29.70  HAG29500.1       
hypothetical protein Unbinned3806contig1000_75 [Prokaryotic...    88.4   88.4  95%   9e-19  30.95  QDP67202.1       
hypothetical protein [bacterium]                                  89.0   89.0  96%   1e-18  28.35  NBO71483.1       
hypothetical protein [Legionellales bacterium]                    88.4   88.4  59%   1e-18  40.19  MAJ82131.1       
hypothetical protein BRIZO_146 [Vibrio phage Brizo]               91.4   91.4  88%   1e-18  34.97  QDF14543.1       
hypothetical protein Syn7803US103_148 [Synechococcus phage...     87.8   87.8  86%   1e-18  34.84  YP_009134130.1   
hypothetical protein Np150310_132 [Cyanophage S-RIM12]            87.8   87.8  94%   1e-18  33.72  AOO15406.1       
hypothetical protein CML40_10895 [Rhodobacteraceae bacterium]     87.2   87.2  94%   2e-18  34.88  PQM57988.1       
hypothetical protein pVp-1_0085 [Vibrio phage pVp-1]              90.8   90.8  88%   2e-18  34.36  YP_007007908.1   
hypothetical protein [Cytophagaceae bacterium]                    87.2   87.2  96%   2e-18  30.95  MBE16846.1       
hypothetical protein CBE24_04105 [bacterium TMED264]              87.5   87.5  71%   2e-18  36.97  OUX31998.1       
hypothetical protein [Nitrospina gracilis]                        85.7   85.7  69%   2e-18  36.21  WP_144079129.1   
hypothetical protein [Altibacter sp.]                             87.8   87.8  95%   3e-18  29.35  MAP54043.1       
hypothetical protein Syn7803C57_118 [Synechococcus phage...       86.6   86.6  94%   3e-18  32.56  AIX16425.1       
hypothetical protein Syn7803C60_126 [Synechococcus phage...       86.6   86.6  94%   3e-18  34.68  AIX17142.1       
hypothetical protein PHM2_139 [Prochlorococcus phage P-HM2]       86.3   86.3  95%   4e-18  34.10  YP_004323508.1   
hypothetical protein [Magnetococcales bacterium]                  89.3   89.3  95%   4e-18  36.36  MBA42491.1       
hypothetical protein [Verrucomicrobiales bacterium]               86.6   86.6  86%   4e-18  33.54  MAD25425.1       
hypothetical protein S-MbCM100_134 [Synechococcus phage...        86.6   86.6  94%   4e-18  34.68  YP_009007991.1   
hypothetical protein Syn7803C42_128 [Synechococcus phage...       86.3   86.3  94%   4e-18  34.68  AIX14313.1       
hypothetical protein Syn7803US120_129 [Synechococcus phage...     86.3   86.3  86%   5e-18  34.62  YP_009140918.1   
hypothetical protein Syn7803C88_118 [Synechococcus phage...       86.3   86.3  94%   5e-18  32.56  AIX21006.1       
hypothetical protein [Bacteroidetes bacterium]                    90.5   90.5  96%   5e-18  28.93  NBP66494.1       
hypothetical protein Syn7803US95_119 [Synechococcus phage...      86.0   86.0  94%   5e-18  32.56  AIX38769.1       
hypothetical protein Syn7803C97_134 [Synechococcus phage...       86.6   86.6  94%   6e-18  33.72  AIX22687.1       
hypothetical protein [Rickettsia parkeri]                         86.3   86.3  95%   6e-18  29.94  WP_146709150.1   
hypothetical protein Syn7803C43_135 [Synechococcus phage...       86.3   86.3  94%   6e-18  33.72  AIX14530.1       
hypothetical protein Syn7803US115_117 [Synechococcus phage...     86.0   86.0  86%   6e-18  33.55  AIX26197.1       
hypothetical protein Syn7803C102_118 [Synechococcus phage...      85.7   85.7  86%   7e-18  33.55  YP_009133461.1   
hypothetical protein COM42_004485 [Wolbachia pipientis]           84.2   84.2  65%   8e-18  31.53  TVS93744.1       
hypothetical protein [Euryarchaeota archaeon]                     86.6   86.6  53%   8e-18  38.95  MBD40732.1       
hypothetical protein [bacterium]                                  85.4   85.4  94%   9e-18  34.88  MBG41797.1       
hypothetical protein COM43_004120 [Wolbachia pipientis]           83.9   83.9  65%   1e-17  33.33  TVS85850.1       
hypothetical protein Syn7803C108_119 [Synechococcus phage...      85.1   85.1  86%   1e-17  33.55  AIX40481.1       
hypothetical protein [Synechococcus phage ACG-2014c]              85.7   85.7  94%   1e-17  34.30  YP_007001863.1   
hypothetical protein [Candidatus Woesearchaeota archaeon]         85.1   85.1  86%   1e-17  36.71  MAG48408.1       
hypothetical protein Syn7803US105_131 [Synechococcus phage...     85.1   85.1  94%   1e-17  35.26  YP_009133691.1   
hypothetical protein Syn7803C59_127 [Synechococcus phage...       85.1   85.1  86%   1e-17  35.26  AIX16934.1       
hypothetical protein S-MbCM25_134 [Synechococcus phage S-MbCM25]  85.4   85.4  94%   2e-17  33.72  AHB80769.1       
hypothetical protein [Porticoccaceae bacterium]                   85.4   85.4  95%   2e-17  27.87  MAH72814.1       
hypothetical protein Syn7803US88_133 [Synechococcus phage...      84.8   84.8  94%   2e-17  33.72  AIX38134.1       
hypothetical protein SXCG_00161 [Synechococcus phage S-CAM8]      84.8   84.8  94%   2e-17  35.84  YP_008125660.1   
hypothetical protein [bacterium]                                  84.5   84.5  95%   2e-17  32.76  MBG41826.1       
hypothetical protein EKK57_05010 [Proteobacteria bacterium]       85.1   85.1  99%   2e-17  26.63  RTL01319.1       
hypothetical protein [Verrucomicrobia bacterium]                  86.3   86.3  55%   2e-17  42.11  MAH13949.1       
TPA: hypothetical protein [Maribacter sp.]                        84.5   84.5  95%   2e-17  27.01  HAI43005.1       
hypothetical protein [Rickettsia hoogstraalii]                    83.9   83.9  90%   2e-17  30.92  WP_052454793.1   
hypothetical protein [bacterium]                                  84.2   84.2  94%   3e-17  35.26  NBX71371.1       
hypothetical protein [Halostella sp. LT12]                        84.2   84.2  94%   3e-17  29.45  WP_121818067.1   
hypothetical protein [Rickettsia endosymbiont of Ixodes...        84.5   84.5  95%   3e-17  29.34  WP_008580577.1   
hypothetical protein [Halieaceae bacterium]                       84.8   84.8  67%   3e-17  36.84  MAJ53586.1       
hypothetical protein P29A0810_128 [Synechococcus phage S-CAM8]    83.9   83.9  94%   3e-17  35.84  AOV60064.1       
hypothetical protein [uncultured Mediterranean phage uvMED]       83.9   83.9  94%   4e-17  34.29  BAR31365.1       
hypothetical protein [Candidatus Woesearchaeota archaeon]         83.9   83.9  94%   4e-17  34.29  MAG49880.1       
hypothetical protein [bacterium]                                  83.6   83.6  95%   4e-17  32.95  MBG40651.1       
hypothetical protein Syn33_146 [Prochlorococcus phage Syn33]      83.6   83.6  94%   4e-17  34.68  YP_004323753.1   
hypothetical protein Np140310_138 [Cyanophage S-RIM12]            83.6   83.6  94%   4e-17  34.68  AOO15197.1       
hypothetical protein [Flavobacteriaceae bacterium]                83.6   83.6  94%   5e-17  34.10  NBT89197.1       
hypothetical protein [Parvibaculum sp.]                           83.9   83.9  96%   5e-17  30.51  MAN62086.1       
hypothetical protein [Synechococcus phage metaG-MbCM1]            83.9   83.9  86%   5e-17  33.12  YP_007001677.1   
hypothetical protein [Planctomycetaceae bacterium]                85.1   85.1  53%   5e-17  37.14  MAP73253.1       
hypothetical protein CPXG_00070 [Cyanophage P-RSM6]               83.3   83.3  94%   6e-17  33.14  YP_007675107.1   
hypothetical protein wVul_0674 [Wolbachia endosymbiont of...      81.8   81.8  64%   7e-17  34.75  KLT22755.1       
hypothetical protein [Actinobacteria bacterium]                   83.6   83.6  95%   7e-17  28.96  MBN75775.1       
hypothetical protein [Nonlabens xiamenensis]                      83.3   83.3  98%   8e-17  34.08  WP_124981573.1   
hypothetical protein [Bacteroidetes bacterium]                    83.9   83.9  95%   8e-17  27.60  NBP67051.1       
hypothetical protein PRAG_00040 [Prochlorococcus phage P-SSM3]    83.0   83.0  94%   8e-17  34.30  YP_008129971.1   
TPA: hypothetical protein [Tenacibaculum sp.]                     82.7   82.7  94%   8e-17  34.88  HBI40491.1       
hypothetical protein [Halopelagius longus]                        83.0   83.0  96%   9e-17  27.27  WP_092532203.1   
hypothetical protein [Hyphomonas sp.]                             83.0   136   92%   1e-16  31.93  MAL44227.1       
hypothetical protein [Candidatus Woesearchaeota archaeon]         82.7   82.7  95%   1e-16  28.80  MAG49629.1       
hypothetical protein [Euryarchaeota archaeon]                     82.4   82.4  95%   2e-16  33.14  MBU38052.1       
hypothetical protein [Pusillimonas sp.]                           82.1   82.1  95%   2e-16  29.82  MAK54469.1       
hypothetical protein CBD74_13030 [Saprospirales bacterium...      82.4   82.4  94%   2e-16  33.14  OUW76469.1       
hypothetical protein DRO67_02250 [Candidatus Thorarchaeota...     82.1   82.1  53%   2e-16  44.21  RLI65741.1       
hypothetical protein [Rhodobacteraceae bacterium Water-Bin34]     82.4   82.4  95%   2e-16  27.17  WP_108864915.1   
hypothetical protein Syn7803C2_135 [Synechococcus phage...        81.8   81.8  86%   2e-16  33.55  YP_009134637.1   
TPA: hypothetical protein [Flavobacteriaceae bacterium]           81.5   81.5  86%   3e-16  28.77  HBY70152.1       
hypothetical protein MPXG_00195 [Micromonas pusilla virus SP1]    82.1   82.1  91%   3e-16  33.93  YP_009665066.1   
hypothetical protein UR43_C0005G0112 [candidate division TM6...   80.9   80.9  65%   3e-16  35.45  KKP53403.1       
hypothetical protein BU14_0861s0003 [Porphyra umbilicalis]        85.4   85.4  72%   3e-16  28.23  OSX70191.1       
TPA: hypothetical protein [Balneola sp.]                          81.8   140   91%   4e-16  33.63  HAW79197.1       
hypothetical protein SSSM7_168 [Synechococcus phage S-SSM7]       81.2   81.2  95%   4e-16  32.58  YP_004324221.1   
hypothetical protein MPWG_00214 [Micromonas pusilla virus PL1]    81.5   81.5  91%   5e-16  33.33  AET43701.1       
hypothetical protein [Alphaproteobacteria bacterium]              80.6   80.6  86%   6e-16  36.13  NDB86371.1       
hypothetical protein [Pusillimonas sp.]                           80.3   80.3  92%   8e-16  33.54  MAK54949.1       
hypothetical protein [Halostella pelagica]                        80.6   80.6  94%   8e-16  28.22  WP_138796726.1   
hypothetical protein [Halostella pelagica]                        80.3   80.3  94%   1e-15  28.22  WP_135533740.1   
hypothetical protein [Gammaproteobacteria bacterium]              80.0   80.0  95%   1e-15  32.58  MBT23935.1       
hypothetical protein [Halopelagius inordinatus]                   80.0   80.0  94%   2e-15  26.25  WP_092892479.1   
hypothetical protein [Altibacter sp.]                             80.9   80.9  95%   2e-15  30.65  MAP53979.1       
hypothetical protein [Verrucomicrobiales bacterium]               80.0   131   91%   2e-15  31.40  MAD25203.1       
hypothetical protein S250808_043 [Synechococcus phage S-CAM3]     79.4   79.4  94%   2e-15  29.31  AOV58548.1       
hypothetical protein C421010_043 [Synechococcus phage S-CAM3]     79.4   79.4  94%   2e-15  29.31  YP_009321306.1   
hypothetical protein CBC24_07070 [Candidatus Pelagibacter sp....  79.1   79.1  88%   2e-15  28.57  OUU64454.1       
hypothetical protein SXBG_00052 [Synechococcus phage S-CAM1]      79.1   79.1  82%   3e-15  34.46  YP_007672967.1   
hypothetical protein ES420910_153 [Cyanophage S-RIM44]            78.8   78.8  86%   3e-15  33.97  AOO11634.1       
hypothetical protein b3_0377 [Synechococcus phage B3]             78.5   78.5  94%   4e-15  33.14  QGT54612.1       
hypothetical protein [uncultured Mediterranean phage uvMED]       78.5   78.5  94%   4e-15  31.21  BAR32926.1       
hypothetical cyanophage protein [Synechococcus phage S-CRM01]     78.8   78.8  86%   4e-15  34.76  YP_004508667.1   
hypothetical protein [Porticoccaceae bacterium]                   79.4   128   91%   4e-15  34.26  MAD67640.1       
hypothetical protein [Dehalococcoidia bacterium]                  78.5   78.5  95%   4e-15  29.14  MAR31339.1       
hypothetical protein [bacterium]                                  78.5   78.5  94%   4e-15  33.72  NBV27489.1       
hypothetical protein [Rhodobacteraceae bacterium Water-Bin34]     77.7   77.7  70%   5e-15  33.05  WP_159085509.1   
hypothetical protein [bacterium]                                  78.0   78.0  95%   8e-15  28.65  NDE17106.1       
hypothetical protein [bacterium]                                  77.7   77.7  94%   9e-15  32.56  NDB57800.1       
hypothetical protein [Gammaproteobacteria bacterium]              76.2   76.2  65%   1e-14  36.61  NDH69595.1       
hypothetical protein [Marinovum sp.]                              77.7   134   92%   2e-14  32.48  MAI17779.1       
hypothetical protein [Candidatus Pelagibacter sp.]                77.4   77.4  96%   2e-14  29.79  MAJ57740.1       
hypothetical protein CBC24_09255 [Candidatus Pelagibacter sp....  77.4   77.4  63%   2e-14  36.79  OUU63260.1       
hypothetical protein [Phycisphaerae bacterium]                    77.4   77.4  63%   2e-14  36.79  MAO20462.1       
hypothetical protein [uncultured Mediterranean phage uvMED]       76.8   76.8  89%   2e-14  31.71  BAR30747.1       
hypothetical protein S-MbCM7_129 [Synechococcus phage ACG-2014h]  76.5   76.5  86%   2e-14  35.90  YP_009008263.1   
hypothetical protein [Marinovum sp.]                              77.1   77.1  96%   3e-14  24.61  MAJ03152.1       
hypothetical protein [Euryarchaeota archaeon]                     76.5   76.5  97%   3e-14  26.37  MAH30068.1       
TPA: hypothetical protein [Bacteroidetes bacterium]               76.8   123   89%   3e-14  33.63  HCD67930.1       
TPA: hypothetical protein [Saprospirales bacterium]               76.8   124   89%   4e-14  32.20  HCV51563.1       
MULTISPECIES: hypothetical protein [unclassified Haloferacaceae]  76.2   76.2  94%   4e-14  31.33  WP_129116549.1   
hypothetical protein [uncultured Mediterranean phage uvMED]       77.1   77.1  72%   4e-14  34.62  BAR35870.1       
hypothetical protein [Alphaproteobacteria bacterium]              75.9   75.9  94%   5e-14  32.56  NDB84470.1       
hypothetical protein [Halomicrobium zhouii]                       75.9   75.9  94%   5e-14  26.71  WP_089814500.1   
hypothetical protein [Halorussus salinus]                         75.9   75.9  95%   5e-14  26.67  WP_135854045.1   
hypothetical protein BRC81_11040 [Halobacteriales archaeon...     75.9   75.9  94%   5e-14  26.09  PSP76883.1       
hypothetical protein GOVbin1782_47 [Prokaryotic dsDNA virus sp.]  76.8   76.8  97%   6e-14  30.20  QDP57040.1       
hypothetical protein [Dehalococcoidia bacterium]                  75.6   75.6  94%   6e-14  27.01  MAT63968.1       
hypothetical protein [uncultured microorganism]                   75.0   75.0  95%   7e-14  24.69  AWM95334.1       
hypothetical protein [Actinobacteria bacterium]                   74.4   74.4  78%   9e-14  36.36  NDD52091.1       
hypothetical protein [Proteobacteria bacterium]                   75.0   75.0  97%   1e-13  33.15  NBO99063.1       
hypothetical protein CPPG_00132 [Cyanophage P-RSM1]               74.7   74.7  82%   2e-13  32.47  YP_007877683.1   
hypothetical protein Tp138OMZ00d2C19078261_20 [Prokaryotic dsD... 74.4   74.4  94%   2e-13  25.82  QDP61559.1       
hypothetical protein [Porticoccaceae bacterium]                   73.2   73.2  70%   2e-13  33.90  MBV32895.1       
hypothetical protein OlV7_012c [Ostreococcus lucimarinus virus 7] 73.8   73.8  90%   3e-13  32.34  YP_009173024.1   
hypothetical protein [Legionellales bacterium]                    74.1   74.1  95%   3e-13  24.43  MBL98056.1       
hypothetical protein [Gammaproteobacteria bacterium]              73.8   73.8  57%   3e-13  33.03  MAR77916.1       
TPA: hypothetical protein [Xanthomarina gelatinilytica]           72.0   72.0  43%   4e-13  44.00  HAI16902.1       
hypothetical protein [Rhodobacteraceae bacterium Water-Bin34]     73.8   124   91%   4e-13  31.03  WP_108863055.1   
hypothetical protein [Gammaproteobacteria bacterium]              73.5   73.5  94%   4e-13  31.61  MAA92079.1       
hypothetical protein PSSM2_151 [Prochlorococcus phage P-SSM2]     73.5   73.5  94%   4e-13  32.57  YP_214383.1      
hypothetical protein OLOG_00006 [Ostreococcus lucimarinus viru... 73.2   73.2  90%   4e-13  32.34  AET84472.1       
hypothetical protein [Vibrio phage vB_VpS_PG07]                   76.2   76.2  52%   4e-13  38.04  AXQ66654.1       
hypothetical protein OlV1_021c [Ostreococcus lucimarinus virus 1] 72.9   72.9  90%   5e-13  32.34  YP_004061654.1   
hypothetical protein [uncultured Mediterranean phage uvMED]       72.9   72.9  94%   6e-13  29.14  BAR40035.1       
hypothetical protein [Phenylobacterium sp.]                       70.8   70.8  50%   7e-13  38.71  MAK82787.1       
hypothetical protein MpV1_016c [Micromonas sp. RCC1109 virus...   72.9   72.9  53%   7e-13  38.83  YP_004061899.1   
hypothetical protein [Porticoccaceae bacterium]                   73.2   121   89%   8e-13  34.51  MAH72712.1       
TPA: hypothetical protein [Bacteroidetes bacterium]               73.2   121   89%   8e-13  28.32  HAY88642.1       
hypothetical protein BRC94_09075 [Halobacteriales archaeon...     72.3   72.3  94%   1e-12  26.06  PSP98211.1       
hypothetical protein [Halobacterium sp. DL1]                      72.3   72.3  96%   1e-12  24.54  WP_009487659.1   
hypothetical protein BpV1_012c [Bathycoccus sp. RCC1105 virus...  72.3   72.3  61%   1e-12  31.30  YP_004061442.1   
hypothetical protein CBE33_03635 [Candidatus Pelagibacter sp....  72.6   120   91%   1e-12  30.97  OUX37315.1       
hypothetical protein [Candidatus Marinimicrobia bacterium]        72.0   72.0  94%   1e-12  30.86  MAR97420.1       
hypothetical protein [Halorussus amylolyticus]                    71.7   71.7  94%   2e-12  27.38  WP_132058814.1   
hypothetical protein Syn7803US42_159 [Synechococcus phage...      71.4   71.4  94%   3e-12  30.29  AIX31787.1       
hypothetical protein DWQ49_02720 [Bacteroidetes bacterium]        71.7   120   85%   3e-12  33.64  REK63540.1       
hypothetical protein [Halopiger xanaduensis]                      71.1   71.1  96%   3e-12  26.83  WP_013875882.1   
hypothetical protein E6Q89_00305 [Bacteroidia bacterium]          70.2   70.2  68%   3e-12  30.17  TXH60765.1       
hypothetical protein [bacterium]                                  73.8   73.8  85%   4e-12  27.53  NBO72350.1       
hypothetical protein OtV5_015c [Ostreococcus tauri virus OtV5]    70.8   70.8  60%   4e-12  35.96  YP_001648092.1   
TPA: hypothetical protein [Gammaproteobacteria bacterium]         69.9   69.9  80%   4e-12  28.36  HCC44677.1       
hypothetical protein [Idiomarinaceae bacterium]                   70.8   70.8  95%   5e-12  28.90  MBG24156.1       
hypothetical protein [Halorussus ruber]                           70.5   70.5  95%   6e-12  28.07  WP_135825116.1   
hypothetical protein SHOU24_01 [Vibrio phage SHOU24]              69.6   69.6  97%   9e-12  26.83  YP_009006402.1   
TPA: hypothetical protein [Maribacter sp.]                        67.2   67.2  38%   9e-12  41.18  HAI41266.1       
TPA: hypothetical protein [Maribacter sp.]                        70.2   122   92%   1e-11  32.48  HAI39332.1       
hypothetical protein Syn7803US50_157 [Synechococcus phage...      69.9   69.9  94%   1e-11  29.71  AIX33141.1       
hypothetical protein OLNG_00245 [Ostreococcus lucimarinus viru... 69.6   69.6  53%   1e-11  37.86  YP_007674883.1   
unnamed protein product [Ralstonia phage phiRSL1]                 70.2   70.2  60%   1e-11  36.27  YP_001949940.1   
hypothetical protein [Kiritimatiellaceae bacterium]               69.3   69.3  98%   1e-11  25.41  MAS98937.1       
hypothetical protein OtV2_011 [Ostreococcus tauri virus 2]        69.0   69.0  53%   2e-11  37.86  YP_004063444.1   
hypothetical protein Syn7803US30_155 [Synechococcus phage...      69.0   69.0  94%   2e-11  29.14  AIX29551.1       
hypothetical protein [Proteobacteria bacterium]                   68.7   68.7  71%   2e-11  30.33  NDG26855.1       
hypothetical protein [Halorussus rarus]                           69.0   69.0  95%   2e-11  25.45  WP_115799157.1   
hypothetical protein CBD57_04700 [Candidatus Pelagibacter sp....  69.3   69.3  95%   2e-11  28.49  OUW57575.1       
hypothetical protein BRD56_06210 [Thermoplasmatales archaeon...   68.7   68.7  95%   2e-11  24.54  PSG97251.1       
hypothetical protein [Verrucomicrobiales bacterium]               68.7   68.7  94%   2e-11  25.42  MAH40624.1       
hypothetical protein [Halorussus sp. MSC15.2]                     68.4   68.4  95%   3e-11  24.70  WP_163522910.1   
hypothetical protein Syn7803C8_158 [Synechococcus phage...        68.1   68.1  94%   4e-11  29.14  AIX21482.1       
hypothetical protein Syn7803US7_150 [Synechococcus phage...       68.1   68.1  94%   4e-11  29.14  AIX36996.1       
hypothetical protein [Halegenticoccus soli]                       68.1   68.1  94%   4e-11  28.31  WP_101297951.1   
hypothetical protein E6Q97_35470 [Desulfurellales bacterium]      69.0   69.0  67%   4e-11  26.52  TXH42616.1       
hypothetical protein Syn7803US40_157 [Synechococcus phage...      68.1   68.1  94%   5e-11  29.14  AIX31501.1       
hypothetical protein [Actinobacteria bacterium]                   68.1   120   92%   5e-11  30.33  NBR60118.1       
hypothetical protein Syn7803C90_161 [Synechococcus phage...       67.2   67.2  94%   8e-11  29.14  YP_009134372.1   
hypothetical protein [Euryarchaeota archaeon]                     67.8   114   89%   9e-11  29.82  MAI05172.1       
hypothetical protein Syn7803US3_157 [Synechococcus phage...       67.2   67.2  94%   1e-10  29.14  AIX31214.1       
hypothetical protein [Halosimplex sp. YPL4]                       67.2   67.2  94%   1e-10  28.05  WP_123537493.1   
hypothetical protein Syn7803US44_157 [Synechococcus phage...      67.2   67.2  94%   1e-10  28.57  AIX32357.1       
hypothetical protein [bacterium]                                  67.2   67.2  95%   1e-10  29.94  NBW58436.1       
hypothetical protein [Halorussus sp. HD8-51]                      67.2   67.2  95%   1e-10  25.29  WP_115864960.1   
hypothetical protein [Phycisphaerae bacterium]                    66.3   66.3  39%   1e-10  35.71  MBG79171.1       
hypothetical protein [Alcaligenaceae bacterium]                   67.2   67.2  97%   1e-10  27.07  MAL01053.1       
hypothetical protein C474_03900 [Halogeometricum pallidum JCM...  66.6   66.6  96%   2e-10  25.77  ELZ34071.1       
hypothetical protein Syn7803C15_157 [Synechococcus phage...       66.3   66.3  86%   2e-10  29.11  AIX42088.1       
hypothetical protein [bacterium]                                  63.9   63.9  61%   3e-10  29.41  NBO23498.1       
hypothetical protein [uncultured Mediterranean phage uvMED]       65.1   65.1  66%   3e-10  32.46  BAR35476.1       
hypothetical protein OtV6_015c [Ostreococcus tauri virus RT-2011] 65.4   65.4  91%   4e-10  30.36  AFC34923.1       
hypothetical protein [bacterium]                                  65.7   119   89%   4e-10  26.27  NBO71873.1       
hypothetical protein Syn7803US17_156 [Synechococcus phage...      65.1   65.1  94%   6e-10  28.57  AIX27797.1       
hypothetical protein EOO38_02760 [Cytophagaceae bacterium]        65.7   65.7  71%   6e-10  30.58  RYF51626.1       
hypothetical protein OTSKATO_1071 [Orientia tsutsugamushi str.... 62.4   62.4  38%   7e-10  46.67  KJV54448.1       
hypothetical protein HGTV1_153 [Halovirus HGTV-1]                 64.5   64.5  52%   9e-10  35.63  YP_008059328.1   
protein of unknown function DUF4385 [Catovirus CTV1]              66.6   66.6  65%   1e-09  31.19  ARF08288.1       
hypothetical protein [Actinobacteria bacterium]                   64.5   118   88%   1e-09  26.72  NBO53024.1       
hypothetical protein CBC09_00130 [Cellvibrionales bacterium...    61.5   61.5  23%   1e-09  53.85  OUU40680.1       
hypothetical protein DWQ49_08100 [Bacteroidetes bacterium]        62.4   62.4  58%   1e-09  28.28  REK58964.1       
hypothetical protein [halophilic archaeon]                        63.9   63.9  95%   2e-09  24.39  WP_113276721.1   
hypothetical protein [halophilic archaeon LT46]                   63.0   63.0  98%   4e-09  23.84  WP_137285994.1   
hypothetical protein [Haloterrigena salifodinae]                  62.7   62.7  91%   4e-09  24.68  WP_126662499.1   
hypothetical protein Syn7803C25_157 [Synechococcus phage...       62.7   62.7  94%   4e-09  28.57  AIX44080.1       
hypothetical protein [Dehalococcoidia bacterium]                  62.4   62.4  85%   5e-09  28.48  MAT63796.1       
hypothetical protein [Alphaproteobacteria bacterium]              61.8   61.8  77%   5e-09  26.72  NDB82665.1       
hypothetical protein COM42_005160 [Wolbachia pipientis]           58.2   58.2  33%   2e-08  46.27  TVS92938.1       
hypothetical protein Syn7803C55_115 [Synechococcus phage...       59.4   59.4  57%   4e-08  31.25  AIX16240.1       
hypothetical protein Syn7803C100_134 [Synechococcus phage...      59.1   59.1  65%   5e-08  34.21  YP_009140702.1   
hypothetical protein OlV7_gene11 [Ostreococcus lucimarinus vir... 58.5   58.5  81%   1e-07  29.61  QBP06705.1       
TPA: hypothetical protein [Maribacter sp.]                        57.3   57.3  61%   1e-07  31.73  HAI41267.1       
hypothetical protein [bacterium]                                  58.2   58.2  64%   1e-07  29.36  NBO71089.1       
hypothetical protein OlV1_gene227 [Ostreococcus lucimarinus...    57.6   57.6  81%   2e-07  29.61  QBP06679.1       
hypothetical protein [Natrinema sp. CBA1119]                      57.0   57.0  94%   6e-07  26.09  WP_098725846.1   
conserved hypothetical protein [Wolbachia endosymbiont of...      55.3   55.3  53%   6e-07  30.77  EAL58483.1       
hypothetical protein P090810_139 [Synechococcus phage S-WAM1]     56.2   56.2  65%   8e-07  28.45  YP_009325128.1   
hypothetical protein OTV1_016 [Ostreococcus tauri virus 1]        56.2   56.2  44%   1e-06  34.09  YP_003212840.1   
conserved hypothetical protein [Wolbachia endosymbiont of...      53.8   53.8  21%   1e-06  55.56  EAL58219.1       
hypothetical protein SAMN05421690_10568 [Nitrosomonas sp. Nm51]   54.4   54.4  21%   1e-06  52.78  SER70381.1       
hypothetical protein [Alphaproteobacteria bacterium]              56.2   109   96%   2e-06  26.50  NDB84628.1       
hypothetical protein Kuja_0880 [Vibrio phage vB_VchM_Kuja]        54.4   54.4  56%   9e-06  24.47  QGZ16079.1       
hypothetical protein [bacterium]                                  54.1   104   94%   1e-05  27.34  NDD82958.1       
hypothetical protein OTSKATO_0216 [Orientia tsutsugamushi str.... 51.4   51.4  54%   2e-05  28.26  KJV56596.1       
hypothetical protein NVP1031O_116 [Vibrio phage...                52.9   52.9  26%   5e-05  48.89  AUR83098.1       
hypothetical protein [bacterium]                                  51.1   51.1  21%   6e-05  50.00  NDC96415.1       
hypothetical protein [bacterium]                                  50.8   50.8  21%   1e-04  50.00  NDG33572.1       
TPA: hypothetical protein [Maribacter sp.]                        48.1   48.1  37%   2e-04  34.85  HAI38232.1       
TPA: hypothetical protein [Balneola sp.]                          47.5   47.5  23%   4e-04  43.59  HCT53354.1       
hypothetical protein [bacterium]                                  46.3   46.3  23%   8e-04  41.03  NDB61434.1       

Sequences with E-value WORSE than threshold


Alignments:
>hypothetical protein Acj133p035 [Acinetobacter virus 133]
Sequence ID: YP_004300616.1 Length: 167 
>conserved hypothetical protein [Acinetobacter virus 133]
Sequence ID: ADJ19382.1 Length: 167  
Range 1: 1 to 167

Score:302 bits(1000), Expect:2e-102, 
Method:Composition-based stats., 
Identities:167/167(100%), Positives:167/167(100%), Gaps:0/167(0%)

Query  1    MNIFHLDLDPRMSAQFHCDKHVVKMCTEYCQILSSVCHFFNLDTDGLYKKTHINHPCVVW  60
            MNIFHLDLDPRMSAQFHCDKHVVKMCTEYCQILSSVCHFFNLDTDGLYKKTHINHPCVVW
Sbjct  1    MNIFHLDLDPRMSAQFHCDKHVVKMCTEYCQILSSVCHFFNLDTDGLYKKTHINHPCVVW  60

Query  61   ARQSRNNYEYLLNLAIELFDEYSYRYGKVHAASRTIPKLIDNTAHIPGGENKLTPFVSVL  120
            ARQSRNNYEYLLNLAIELFDEYSYRYGKVHAASRTIPKLIDNTAHIPGGENKLTPFVSVL
Sbjct  61   ARQSRNNYEYLLNLAIELFDEYSYRYGKVHAASRTIPKLIDNTAHIPGGENKLTPFVSVL  120

Query  121  PGMISTSTSENAVKQYRDLYMNEKRHITSWKLRNIPSWFTKESHGYN  167
            PGMISTSTSENAVKQYRDLYMNEKRHITSWKLRNIPSWFTKESHGYN
Sbjct  121  PGMISTSTSENAVKQYRDLYMNEKRHITSWKLRNIPSWFTKESHGYN  167


>hypothetical protein Acj61p089 [Acinetobacter phage Acj61]
Sequence ID: YP_004009706.1 Length: 158 
>conserved hypothetical protein [Acinetobacter phage Acj61]
Sequence ID: ADG36054.1 Length: 158  
Range 1: 1 to 158

Score:283 bits(935), Expect:6e-95, 
Method:Composition-based stats., 
Identities:89/160(56%), Positives:115/160(71%), Gaps:2/160(1%)

Query  1    MNIFHLDLDPRMSAQFHCDKHVVKMCTEYCQILSSVCHFFNLDTDGLYKKTHINHPCVVW  60
            MNIF LD D  + AQ H +KHVVKM TEY Q+LS+ CH F L T+ +Y+KTH+NHP  VW
Sbjct  1    MNIFLLDHDINLCAQAHGNKHVVKMITEYNQLLSTACHVFGLATEDMYRKTHVNHPSAVW  60

Query  61   ARQSRNNYEYLLNLAIELFDEYSYRYGKVHAASRTIPKLIDNTAHIPGGENKLTPFVSVL  120
             R+S+ N+EYLL L + L+DEY++RYGKVHA SR IP +ID    IP G+ +LTPFV+VL
Sbjct  61   VRESKANFEYLLELNMALLDEYTHRYGKVHAGSRLIPLFIDVLDKIPDGKGELTPFVAVL  120

Query  121  PGMISTSTSENAVKQYRDLYMNEKRHITSWKLRNIPSWFT  160
            PG +  +   + V+ YR+LYM EKR++  WK RN P WF 
Sbjct  121  PGRVVHNA--DTVQLYRELYMTEKRNLAEWKNRNQPEWFV  158


>hypothetical protein ZZ1p0074 [Acinetobacter phage ZZ1]
Sequence ID: YP_006488902.1 Length: 157 
>hypothetical protein ZZ1p0074 [Acinetobacter phage ZZ1]
Sequence ID: AFL47539.1 Length: 157 >hypothetical protein Henu6_gp127 [Acinetobacter phage Henu6]
Sequence ID: QAU03932.1 Length: 157  
Range 1: 1 to 156

Score:276 bits(913), Expect:2e-92, 
Method:Composition-based stats., 
Identities:97/159(61%), Positives:121/159(76%), Gaps:3/159(1%)

Query  1    MNIFHLDLDPRMSAQFHCDKHVVKMCTEYCQILSSVCHFFNLDTDGLYKKTHINHPCVVW  60
            MNIF +D++P  +AQ HCDKHVVKMC EYCQILS+VC +  ++++ LYK TH NHP V+W
Sbjct  1    MNIFLFDVNPSFNAQAHCDKHVVKMCVEYCQILSTVCRLNGIESETLYKATHKNHPSVLW  60

Query  61   ARQSRNNYEYLLNLAIELFDEYSYRYGKVHAASRTIPKLIDNTAHIPGGENKLTPFVSVL  120
              +SR N+EYLLNL IELF EY++RYGKVHA+SR IP+LID+   IP G+NKLT FV+V+
Sbjct  61   VMESRQNFEYLLNLVIELFAEYTHRYGKVHASSRLIPELIDSIERIPVGKNKLTEFVAVM  120

Query  121  PGMISTSTSENAVKQYRDLYMNEKRHITSWKLRNIPSWF  159
            PG I     +NAVK+YR LY NEK H+  W  RN P WF
Sbjct  121  PGKIHY---QNAVKHYRSLYSNEKAHLAKWSKRNPPKWF  156


>hypothetical protein KARL1_247 [Acinetobacter phage KARL-1]
Sequence ID: AXY82866.1 Length: 157 
>putative endonuclease V [Acinetobacter phage vB_AbaP_Stupor]
Sequence ID: QGT54048.1 Length: 157 >putative endonuclease V [Acinetobacter phage vB_AbaP_Lazarus]
Sequence ID: QHJ73971.1 Length: 157  
Range 1: 1 to 156

Score:275 bits(911), Expect:4e-92, 
Method:Composition-based stats., 
Identities:100/159(63%), Positives:121/159(76%), Gaps:3/159(1%)

Query  1    MNIFHLDLDPRMSAQFHCDKHVVKMCTEYCQILSSVCHFFNLDTDGLYKKTHINHPCVVW  60
            MNIFH+D +P  SAQ+HCDKHVVKMC EYCQILS+V  +  +++D LY+ TH NHPCVVW
Sbjct  1    MNIFHFDANPAKSAQYHCDKHVVKMCVEYCQILSTVSRLNGIESDILYRATHKNHPCVVW  60

Query  61   ARQSRNNYEYLLNLAIELFDEYSYRYGKVHAASRTIPKLIDNTAHIPGGENKLTPFVSVL  120
            A QSR NYE+LL+L IELF EY+YRYGKVHA+SR IP LIDN   IP G NKLTPFV+V+
Sbjct  61   AMQSRQNYEFLLDLVIELFGEYTYRYGKVHASSRLIPALIDNIDKIPLGANKLTPFVAVM  120

Query  121  PGMISTSTSENAVKQYRDLYMNEKRHITSWKLRNIPSWF  159
            PG I      NA+ +YR LY NEK H+  W  R+IP ++
Sbjct  121  PGRILH---TNAIAEYRTLYKNEKAHMAKWTGRDIPFFL  156


>hypothetical protein Acj9p096 [Acinetobacter phage Acj9]
Sequence ID: YP_004010233.1 Length: 162 
>conserved hypothetical protein [Acinetobacter phage Acj9]
Sequence ID: ADG59996.1 Length: 162  
Range 1: 1 to 161

Score:275 bits(910), Expect:6e-92, 
Method:Composition-based stats., 
Identities:85/161(53%), Positives:112/161(69%), Gaps:2/161(1%)

Query  1    MNIFHLDLDPRMSAQFHCDKHVVKMCTEYCQILSSVCHFFNLDTDGLYKKTHINHPCVVW  60
            MNIF +D     +AQ+H +KHVVKM TEY Q+LS+ CH   LDT G+YKKTH++HP   W
Sbjct  1    MNIFIFDECVVRNAQYHGNKHVVKMITEYNQLLSTACHVHGLDTTGMYKKTHVHHPSAQW  60

Query  61   ARQSRNNYEYLLNLAIELFDEYSYRYGKVHAASRTIPKLIDNTAHIPGGENKLTPFVSVL  120
             R+SR N+EYLL+L I L+ EY++RYGKVHA SR I  +ID   ++P G  + T FV+VL
Sbjct  61   VRESRANFEYLLDLNISLLQEYTHRYGKVHAGSRLIDLFIDQIENVPVGSGERTDFVAVL  120

Query  121  PG--MISTSTSENAVKQYRDLYMNEKRHITSWKLRNIPSWF  159
            PG  +  T T    V+ YR+LYMN+KR++  WK R +P WF
Sbjct  121  PGEPVDRTKTDSAVVRAYRNLYMNQKRNLAEWKNREVPYWF  161


>putative endonuclease V [Acinetobacter phage AM101]
Sequence ID: AWY10392.1 Length: 157 
>putative endonuclease V [Acinetobacter phage vB_AbaP_Berthold]
Sequence ID: QGZ15377.1 Length: 157 >putative endonuclease V [Acinetobacter phage vB_AbaP_Apostate]
Sequence ID: QGZ15624.1 Length: 157 >putative endonuclease V [Acinetobacter phage vB_AbaP_Kimel]
Sequence ID: QHB48191.1 Length: 157  
Range 1: 1 to 156

Score:273 bits(903), Expect:3e-91, 
Method:Composition-based stats., 
Identities:99/159(62%), Positives:121/159(76%), Gaps:3/159(1%)

Query  1    MNIFHLDLDPRMSAQFHCDKHVVKMCTEYCQILSSVCHFFNLDTDGLYKKTHINHPCVVW  60
            MNIFH+D +P  SAQ+HCDKHVVKMC EYCQILS+V  +  +++D LY+ TH NHPCVVW
Sbjct  1    MNIFHFDANPAKSAQYHCDKHVVKMCVEYCQILSTVSRLNGIESDILYRATHKNHPCVVW  60

Query  61   ARQSRNNYEYLLNLAIELFDEYSYRYGKVHAASRTIPKLIDNTAHIPGGENKLTPFVSVL  120
            A QSR NYE+LL+L IEL+ EY+YRYGKVHA+SR IP LIDN   IP G NKLTPFV+V+
Sbjct  61   AMQSRQNYEFLLDLVIELLSEYTYRYGKVHASSRLIPALIDNIDKIPLGANKLTPFVAVM  120

Query  121  PGMISTSTSENAVKQYRDLYMNEKRHITSWKLRNIPSWF  159
            PG I      NA+ +YR LY NEK H+  W  R+IP ++
Sbjct  121  PGRILH---TNAIAEYRTLYKNEKAHMAKWTGRDIPFFL  156


>putative endonuclease V [Acinetobacter phage vB_AbaP_Konradin]
Sequence ID: QGT53796.1 Length: 157 
Range 1: 1 to 156

Score:272 bits(901), Expect:6e-91, 
Method:Composition-based stats., 
Identities:100/159(63%), Positives:120/159(75%), Gaps:3/159(1%)

Query  1    MNIFHLDLDPRMSAQFHCDKHVVKMCTEYCQILSSVCHFFNLDTDGLYKKTHINHPCVVW  60
            MNIFH+D +P  SAQ+HCDKHVVKMC EYCQILS+V  +  +++D LY  TH NHPCVVW
Sbjct  1    MNIFHFDANPAKSAQYHCDKHVVKMCVEYCQILSTVSRLNGIESDILYCATHKNHPCVVW  60

Query  61   ARQSRNNYEYLLNLAIELFDEYSYRYGKVHAASRTIPKLIDNTAHIPGGENKLTPFVSVL  120
            A QSR NYE+LL+L IELF EY+YRYGKVHA+SR IP LIDN   IP G NKLTPFV+V+
Sbjct  61   AMQSRQNYEFLLDLVIELFGEYTYRYGKVHASSRLIPALIDNIDKIPLGANKLTPFVAVM  120

Query  121  PGMISTSTSENAVKQYRDLYMNEKRHITSWKLRNIPSWF  159
            PG I      NA+ +YR LY NEK H+  W  R+IP ++
Sbjct  121  PGRIL---RTNAIAEYRTLYKNEKAHMAKWTGRDIPFFL  156


>hypothetical protein Ac3_038 [Acinetobacter phage vB_ApiM_fHyAci03]
Sequence ID: AXF40607.1 Length: 157 
Range 1: 1 to 156

Score:272 bits(898), Expect:1e-90, 
Method:Composition-based stats., 
Identities:98/159(62%), Positives:120/159(75%), Gaps:3/159(1%)

Query  1    MNIFHLDLDPRMSAQFHCDKHVVKMCTEYCQILSSVCHFFNLDTDGLYKKTHINHPCVVW  60
            MNIFH+D +P  SAQ+HCDKHVVKMC EYCQILS+V  +  +++D LY+ TH NHPCVVW
Sbjct  1    MNIFHFDANPAKSAQYHCDKHVVKMCVEYCQILSTVSRLNGIESDILYRATHKNHPCVVW  60

Query  61   ARQSRNNYEYLLNLAIELFDEYSYRYGKVHAASRTIPKLIDNTAHIPGGENKLTPFVSVL  120
              QSR NYE+LL+L IEL+ EY+YRYGKVHA+SR IP LIDN   IP G NKLTPFV+V+
Sbjct  61   TMQSRQNYEFLLDLVIELLSEYTYRYGKVHASSRLIPALIDNIDKIPLGANKLTPFVAVM  120

Query  121  PGMISTSTSENAVKQYRDLYMNEKRHITSWKLRNIPSWF  159
            PG I      NA+ +YR LY NEK H+  W  R+IP ++
Sbjct  121  PGRIVH---TNAIAEYRTLYKNEKAHMAKWTGRDIPFFL  156


>hypothetical protein Ac42p092 [Acinetobacter phage Ac42]
Sequence ID: YP_004009454.1 Length: 156 
>conserved hypothetical protein [Acinetobacter phage Ac42]
Sequence ID: ADI96330.1 Length: 156  
Range 1: 1 to 156

Score:264 bits(874), Expect:9e-88, 
Method:Composition-based stats., 
Identities:85/159(53%), Positives:113/159(71%), Gaps:3/159(1%)

Query  1    MNIFHLDLDPRMSAQFHCDKHVVKMCTEYCQILSSVCHFFNLDTDGLYKKTHINHPCVVW  60
            MNIF LD +  ++AQ H DKHVVKM  EYCQ+LS+ CH  N+  +G+Y+KTH+NHP  VW
Sbjct  1    MNIFILDQNTVLNAQMHADKHVVKMIVEYCQLLSTSCHVHNVAVEGMYRKTHVNHPSAVW  60

Query  61   ARQSRNNYEYLLNLAIELFDEYSYRYGKVHAASRTIPKLIDNTAHIPGGENKLTPFVSVL  120
            AR++R+N+EYLL L I+L++EY++RYGKVHA+SR IP +ID  + IP G   LTPF  V+
Sbjct  61   ARETRSNFEYLLTLTIDLLNEYTHRYGKVHASSRLIPLFIDAISKIPAGP--LTPFAIVV  118

Query  121  PGMISTSTSENAVKQYRDLYMNEKRHITSWKLRNIPSWF  159
                +   S +AV +YR LY   KR + +WK RN P WF
Sbjct  119  -NKENNLGSTDAVAEYRHLYKTSKREMCTWKNRNQPEWF  156


>hypothetical protein [Acinetobacter phage AbTZA1]
Sequence ID: AZU98639.1 Length: 157 
>putative DNA binding protein [Acinetobacter phage vB_AbaM_PhT2]
Sequence ID: QHJ75663.1 Length: 157 >Uncharacterised protein [Acinetobacter baumannii]
Sequence ID: SSU39421.1 Length: 157  
Range 1: 1 to 155

Score:264 bits(871), Expect:2e-87, 
Method:Composition-based stats., 
Identities:99/158(63%), Positives:116/158(73%), Gaps:3/158(1%)

Query  1    MNIFHLDLDPRMSAQFHCDKHVVKMCTEYCQILSSVCHFFNLDTDGLYKKTHINHPCVVW  60
            MNIFH+D +P  SAQ+HCDKHVVKMC EYCQILS+V  +   D + LYK TH NHPCVVW
Sbjct  1    MNIFHFDTNPAKSAQYHCDKHVVKMCVEYCQILSTVSRLNGCDQEILYKATHKNHPCVVW  60

Query  61   ARQSRNNYEYLLNLAIELFDEYSYRYGKVHAASRTIPKLIDNTAHIPGGENKLTPFVSVL  120
              QSR NYE+LL+L IELF EY+YRYGKVHA+SR IP LIDN + IP G NKLTPFV+V+
Sbjct  61   TMQSRQNYEFLLDLVIELFGEYTYRYGKVHASSRVIPALIDNISKIPLGANKLTPFVAVM  120

Query  121  PGMISTSTSENAVKQYRDLYMNEKRHITSWKLRNIPSW  158
            PG I      N + +YR LY NEK H+  W  R IP +
Sbjct  121  PGRILH---TNVINEYRSLYKNEKAHMAKWTGRGIPFF  155


>hypothetical protein [Parvibaculum sp.]
Sequence ID: MAN64767.1 Length: 163 
Range 1: 1 to 160

Score:159 bits(520), Expect:2e-46, 
Method:Composition-based stats., 
Identities:70/164(43%), Positives:90/164(54%), Gaps:6/164(3%)

Query  1    MNIFHLDLDPRMSAQFHCDKHVVKMCTEYCQILSSVCHFFNLDT--DGLYKKTHINHPCV  58
            MNIF+L  DP+  A+ HCDKH+VKM  EY Q+LS+  H  + +    G+YKKTH+NHP  
Sbjct  1    MNIFQLADDPKQCAEDHCDKHIVKMILEYGQLLSTAHHVIDGEDAPKGIYKKTHVNHPSA  60

Query  59   VWARQSRNNYEYLLNLAIELFDEYSYRYGKVHAASRTIPKLIDNTAHIPGGENKLTPFVS  118
            VWAR+S  NY +L  L  E  DEY+ RYGK HA  R +P L     ++P G   LT    
Sbjct  61   VWARKSSMNYLWLYTLMGECMDEYTRRYGKDHATERLVPMLCRKPKNMPFG--HLTEIPQ  118

Query  119  VLPGMISTSTSENAVKQYRDLYMNEKRHITSWKLRNIPSWFTKE  162
             +P         + V  YR  Y  EK H  +WK    P W+  E
Sbjct  119  CMP--DEYKREGDPVGAYRAYYKGEKAHFATWKYTATPLWWDNE  160


>hypothetical protein [Methanococcus vannielii]
Sequence ID: WP_011972380.1 Length: 163 
>conserved hypothetical protein [Methanococcus vannielii SB]
Sequence ID: ABR54477.1 Length: 163  
Range 1: 1 to 157

Score:157 bits(513), Expect:2e-45, 
Method:Composition-based stats., 
Identities:72/162(44%), Positives:99/162(61%), Gaps:6/162(3%)

Query  1    MNIFHLDLDPRMSAQFHCDKHVVKMCTEYCQILSSVCHFFN-LDTDGLYKKTHINHPCVV  59
            M +F LD DP+ +A+ HCDKHVVKM  E  QILS+V H+ N +  +  YKKTH  HPCV+
Sbjct  1    MQLFILDNDPKRAAKMHCDKHVVKMTLETAQILSTVHHLHNSIYAEKCYKKTHEKHPCVL  60

Query  60   WARQSRNNYEYLLNLAIELFDEYSYRYGKVHAASRTIPKLIDNTAHIPGGENKLTPFVSV  119
            WA ++R NYE+ L L  EL+ EY+YRY K+H +S  +P L  N   +   +N+LTPF   
Sbjct  61   WASKTRKNYEWALELFKELLKEYTYRYKKIHKSSEILPYLKHN--PVYSEKNELTPFAKA  118

Query  120  LPGMISTSTSENAVKQYRDLYMNEKRHITSWKLRNIPSWFTK  161
            +P +      ++AV  YR  Y+ EK     W  R +P W+ K
Sbjct  119  IPEL---YWEDDAVLAYRKYYILEKSKFCKWSKRKVPEWYLK  157


>hypothetical protein [Methanococcus maripaludis]
Sequence ID: WP_011976903.1 Length: 165 
>conserved hypothetical protein [Methanococcus maripaludis C7]
Sequence ID: ABR65571.1 Length: 165  
Range 1: 1 to 157

Score:157 bits(513), Expect:2e-45, 
Method:Composition-based stats., 
Identities:71/162(44%), Positives:94/162(58%), Gaps:6/162(3%)

Query  1    MNIFHLDLDPRMSAQFHCDKHVVKMCTEYCQILSSVCHFF-NLDTDGLYKKTHINHPCVV  59
            M +F LD DP  +A+ HCDKHVVKM  E  QILS+V H   ++  +  YKKTH  HPCV+
Sbjct  1    MQLFILDSDPAKAAKMHCDKHVVKMPLEAAQILSTVHHIHASIYKEKCYKKTHEKHPCVI  60

Query  60   WARQSRNNYEYLLNLAIELFDEYSYRYGKVHAASRTIPKLIDNTAHIPGGENKLTPFVSV  119
            WA ++R NYE+ LNL   L+ EY+YRYGK+H +S  +  L      +    N+LTPF   
Sbjct  61   WASKTRKNYEWTLNLLKALLAEYTYRYGKIHKSSEILNYL--EYNPVKSDLNELTPFAQA  118

Query  120  LPGMISTSTSENAVKQYRDLYMNEKRHITSWKLRNIPSWFTK  161
            +P   +   S +AV  YR  Y+ EK     W  R  P W+ K
Sbjct  119  IP---TEYISNDAVSAYRKYYIAEKSRFCKWTKRKAPDWYLK  157


>hypothetical protein [Photobacterium swingsii]
Sequence ID: WP_048898297.1 Length: 156 
>hypothetical protein AB733_08060 [Photobacterium swingsii]
Sequence ID: KMV30957.1 Length: 156 >hypothetical protein C9I94_15010 [Photobacterium swingsii]
Sequence ID: PSW23434.1 Length: 156  
Range 1: 1 to 154

Score:155 bits(509), Expect:3e-45, 
Method:Composition-based stats., 
Identities:67/162(41%), Positives:90/162(55%), Gaps:10/162(6%)

Query  1    MNIFHLDLDPRMSAQFHCDKHVVKMCTEYCQILSSVCHFFNLDTDGLYKKTHINHPCVVW  60
            MNIF LD D +  AQ+HCD+HVVKM  E  QIL +  +   + T   YK TH+ HPCV+W
Sbjct  1    MNIFILDQDIKQCAQYHCDQHVVKMILESVQILCTALNKKGFVTP--YKSTHVKHPCVLW  58

Query  61   ARQSRNNYEYLLNLAIELFDEYSYRYGK--VHAASRTIPKLIDNTAHIPGGENKLTPFVS  118
               S +N+ +L +LAIEL  EY YRYGK   H +   +P+++D     P     LTPF  
Sbjct  59   VEASYDNFIWLRDLAIELNKEYKYRYGKDTDHKSIAVLPQIVDLV--FP--SIGLTPFPQ  114

Query  119  VLPGMISTSTSENAVKQYRDLYMNEKRHITSWKLRNIPSWFT  160
             +P        ++ +  YR +YM +K     W  RN P WFT
Sbjct  115  AMP--DIYKVDDDPILAYRQFYMGDKAKFAKWTKRNPPPWFT  154


>hypothetical protein [Methanococcus maripaludis]
Sequence ID: WP_011868106.1 Length: 165 
>conserved hypothetical protein [Methanococcus maripaludis C5]
Sequence ID: ABO34651.1 Length: 165  
Range 1: 1 to 157

Score:152 bits(499), Expect:6e-44, 
Method:Composition-based stats., 
Identities:71/162(44%), Positives:93/162(57%), Gaps:6/162(3%)

Query  1    MNIFHLDLDPRMSAQFHCDKHVVKMCTEYCQILSSVCHFFN-LDTDGLYKKTHINHPCVV  59
            M +F LD DP  +A+ HCDKHVVKM  E  QILS+V H  N +  +  YKKTH  HPCV+
Sbjct  1    MQLFILDADPEKAAKMHCDKHVVKMPLEAAQILSTVQHIHNSIYKEKCYKKTHEKHPCVL  60

Query  60   WARQSRNNYEYLLNLAIELFDEYSYRYGKVHAASRTIPKLIDNTAHIPGGENKLTPFVSV  119
            WA ++R NYE+ L+L   L+ EYSYRY K+H +S  +  L      +    N+LTPF   
Sbjct  61   WASKTRKNYEWALHLLKALLSEYSYRYKKMHKSSELLKYL--EYNPVKSDLNELTPFAQA  118

Query  120  LPGMISTSTSENAVKQYRDLYMNEKRHITSWKLRNIPSWFTK  161
            +P       S++AV  YR  Y+ EK     W  R  P W+ K
Sbjct  119  IP---EEYVSDDAVSSYRKYYIAEKSSFCKWTKRKAPEWYLK  157


>hypothetical protein [Photobacterium sanguinicancri]
Sequence ID: WP_062689131.1 Length: 157 
>hypothetical protein AS132_07035 [Photobacterium sanguinicancri]
Sequence ID: KXI23570.1 Length: 157  
Range 1: 1 to 154

Score:151 bits(494), Expect:2e-43, 
Method:Composition-based stats., 
Identities:64/162(40%), Positives:87/162(53%), Gaps:10/162(6%)

Query  1    MNIFHLDLDPRMSAQFHCDKHVVKMCTEYCQILSSVCHFFNLDTDGLYKKTHINHPCVVW  60
            MNIF LD D +  AQ+HCD+HVVKM  E  Q+L +  +   + T   YK THI HPCV+W
Sbjct  1    MNIFILDQDIKQCAQYHCDQHVVKMILESVQMLCTALNKKGFVTP--YKSTHIKHPCVLW  58

Query  61   ARQSRNNYEYLLNLAIELFDEYSYRYGK--VHAASRTIPKLIDNTAHIPGGENKLTPFVS  118
               S +N+ +L +L IEL  EY YRYGK   H +   +P++ D     P     LTPF  
Sbjct  59   VEASYDNFIWLRDLTIELNKEYKYRYGKDTDHKSMAVLPQIADLV--FP--SIGLTPFPQ  114

Query  119  VLPGMISTSTSENAVKQYRDLYMNEKRHITSWKLRNIPSWFT  160
             +P        ++ +  YR +YM +K     W  R+ P WF 
Sbjct  115  AMP--DIYKVDDDPILAYRQFYMGDKAKFAKWTKRSPPQWFI  154


>hypothetical protein [Photobacterium sanguinicancri]
Sequence ID: WP_094956390.1 Length: 157 
>hypothetical protein ASV53_05670 [Photobacterium sanguinicancri]
Sequence ID: OZS44901.1 Length: 157  
Range 1: 1 to 154

Score:150 bits(491), Expect:4e-43, 
Method:Composition-based stats., 
Identities:64/162(40%), Positives:87/162(53%), Gaps:10/162(6%)

Query  1    MNIFHLDLDPRMSAQFHCDKHVVKMCTEYCQILSSVCHFFNLDTDGLYKKTHINHPCVVW  60
            MNIF LD D +  AQ+HCD+HVVKM  E  Q+L +  +   + T   YK TH  HPCV+W
Sbjct  1    MNIFILDQDIKQCAQYHCDQHVVKMILESVQMLCTALNKKGFVTP--YKSTHTKHPCVLW  58

Query  61   ARQSRNNYEYLLNLAIELFDEYSYRYGK--VHAASRTIPKLIDNTAHIPGGENKLTPFVS  118
               S +N+ +L +LAIEL  EY YRYGK   H +   +P++ D     P     LTPF  
Sbjct  59   VEASYDNFIWLRDLAIELNKEYKYRYGKDTDHKSMAVLPQIADLV--FP--SIGLTPFPQ  114

Query  119  VLPGMISTSTSENAVKQYRDLYMNEKRHITSWKLRNIPSWFT  160
             +P        ++ +  YR +YM +K     W  R+ P WF 
Sbjct  115  AMP--DIYKVDDDPILAYRQFYMGDKAKFAKWTKRSPPQWFV  154


>hypothetical protein [Methanococcus maripaludis]
Sequence ID: WP_012194150.1 Length: 165 
>conserved hypothetical protein [Methanococcus maripaludis C6]
Sequence ID: ABX02230.1 Length: 165  
Range 1: 1 to 157

Score:149 bits(489), Expect:8e-43, 
Method:Composition-based stats., 
Identities:68/162(42%), Positives:95/162(58%), Gaps:6/162(3%)

Query  1    MNIFHLDLDPRMSAQFHCDKHVVKMCTEYCQILSSVCHFF-NLDTDGLYKKTHINHPCVV  59
            M +F LD++P  +A+ HCDKHVVKM  E  QILS+V H   ++  +  YKKTH  HPCV+
Sbjct  1    MQLFILDINPEKAAKMHCDKHVVKMPLEAAQILSTVHHIHDSVYKEKCYKKTHERHPCVL  60

Query  60   WARQSRNNYEYLLNLAIELFDEYSYRYGKVHAASRTIPKLIDNTAHIPGGENKLTPFVSV  119
            WA ++R NYE+ L L   L+ EY+YRY K+H +S  +  L      +    ++LTPFV  
Sbjct  61   WASKTRKNYEWALYLLKALLSEYTYRYKKIHKSSELLKYL--EYNPVKSDLDELTPFVQA  118

Query  120  LPGMISTSTSENAVKQYRDLYMNEKRHITSWKLRNIPSWFTK  161
            +P       S++AV  YR  Y+ EK    +W  R  P W+ K
Sbjct  119  IP---EEYVSDDAVTAYRRYYIAEKSRFCNWTKRKAPEWYLK  157


>hypothetical protein [Photobacterium phosphoreum]
Sequence ID: WP_107211765.1 Length: 164 
>hypothetical protein CTM67_07425 [Photobacterium phosphoreum]
Sequence ID: PSU81627.1 Length: 164  
Range 1: 9 to 161

Score:149 bits(486), Expect:2e-42, 
Method:Composition-based stats., 
Identities:62/159(39%), Positives:86/159(54%), Gaps:6/159(3%)

Query  1    MNIFHLDLDPRMSAQFHCDKHVVKMCTEYCQILSSVCHFFNLDTDGLYKKTHINHPCVVW  60
            MNIF LD D    AQ+HCD+HVVKM  E  Q+L +  +   + T   YK THINHPCV+W
Sbjct  9    MNIFILDQDIEKCAQYHCDQHVVKMILESVQLLCTALNKKGFTTP--YKSTHINHPCVLW  66

Query  61   ARQSRNNYEYLLNLAIELFDEYSYRYGKVHAASRTIPKLIDNTAHIPGGENKLTPFVSVL  120
              QS +N+ +L  L + L  EY YRY K +   ++I  ++   +        LTPFV  +
Sbjct  67   VEQSYDNFLWLKALTLALNKEYKYRYDK-NIDHKSI-AVLSQISTYSYDAIGLTPFVQAM  124

Query  121  PGMISTSTSENAVKQYRDLYMNEKRHITSWKLRNIPSWF  159
            P         +A++ YR++Y  +K     W  R  PSWF
Sbjct  125  P--DDYKVKSDAIEAYRNFYRGDKAAFAKWTKRAPPSWF  161


>hypothetical protein [Ferrimonas kyonanensis]
Sequence ID: WP_028111631.1 Length: 162 
Range 1: 1 to 155

Score:148 bits(483), Expect:4e-42, 
Method:Composition-based stats., 
Identities:61/161(38%), Positives:86/161(53%), Gaps:6/161(3%)

Query  1    MNIFHLDLDPRMSAQFHCDKHVVKMCTEYCQILSSVCHFFNLDTDGLYKKTHINHPCVVW  60
            MNIF LD D    A+ HCD+HVVKM  E  Q+L +  +   +DT   Y+ TH+ HPCV+W
Sbjct  1    MNIFVLDDDIERCARSHCDQHVVKMILESVQLLCTALNKKGFDTP--YRSTHLKHPCVLW  58

Query  61   ARQSRNNYEYLLNLAIELFDEYSYRYGKVHAASRTIPKLIDNTAHIPGGENKLTPFVSVL  120
              +S +N+ +L +LA+ L DEY +RYGK +         I     +P     LTPF   +
Sbjct  59   VEESYDNFCWLRDLAVALNDEYRFRYGKPQDHKSMAALSI--IEAMPFARRGLTPFAQAM  116

Query  121  PGMISTSTSENAVKQYRDLYMNEKRHITSWKLRNIPSWFTK  161
            P         NAV  YR +Y+ +K     W +R  P W+T+
Sbjct  117  P--EPFKVQGNAVLAYRRFYVQDKSRFARWTVRPQPDWYTQ  155


>hypothetical protein [Alteromonas pelagimontana]
Sequence ID: WP_075608247.1 Length: 155 
>hypothetical protein CA267_04475 [Alteromonas pelagimontana]
Sequence ID: PDM59321.1 Length: 155  
Range 1: 1 to 153

Score:147 bits(482), Expect:4e-42, 
Method:Composition-based stats., 
Identities:58/159(36%), Positives:83/159(52%), Gaps:6/159(3%)

Query  1    MNIFHLDLDPRMSAQFHCDKHVVKMCTEYCQILSSVCHFFNLDTDGLYKKTHINHPCVVW  60
            MNIF LD D    AQ+HCD+HVVKM  E  Q+L +  +   + T   YK TH+ HPCV W
Sbjct  1    MNIFVLDTDIEKCAQYHCDQHVVKMILESVQLLCTALNKKGFSTP--YKSTHVKHPCVYW  58

Query  61   ARQSRNNYEYLLNLAIELFDEYSYRYGKVHAASRTIPKLIDNTAHIPGGENKLTPFVSVL  120
              +S +N+++L NL + L  EY YRY K +        +++    +      L+PF   +
Sbjct  59   VEESYDNFQWLCNLTLALNAEYQYRYEKAQGHKSI--AVLNEIRDLRYSSKGLSPFAQAM  116

Query  121  PGMISTSTSENAVKQYRDLYMNEKRHITSWKLRNIPSWF  159
            P        ++ V  YR +Y+ EK H   W  R +P WF
Sbjct  117  P--DEYKVKDDPVSAYRQFYIGEKAHFAKWTKRKMPDWF  153


>hypothetical protein [Photobacterium phosphoreum]
Sequence ID: WP_107197460.1 Length: 164 
>hypothetical protein CTM79_07820 [Photobacterium phosphoreum]
Sequence ID: PSU71380.1 Length: 164 >hypothetical protein C9J20_19205 [Photobacterium phosphoreum]
Sequence ID: PSW08119.1 Length: 164  
Range 1: 9 to 161

Score:148 bits(483), Expect:4e-42, 
Method:Composition-based stats., 
Identities:62/159(39%), Positives:86/159(54%), Gaps:6/159(3%)

Query  1    MNIFHLDLDPRMSAQFHCDKHVVKMCTEYCQILSSVCHFFNLDTDGLYKKTHINHPCVVW  60
            MNIF LD D    AQ+HCD+HVVKM  E  Q+L +  +   + T   YK THINHPCV+W
Sbjct  9    MNIFILDQDIEKCAQYHCDQHVVKMILESVQLLCTALNKKGFTTP--YKSTHINHPCVLW  66

Query  61   ARQSRNNYEYLLNLAIELFDEYSYRYGKVHAASRTIPKLIDNTAHIPGGENKLTPFVSVL  120
              QS +N+ +L  L + L  EY YRY K +   ++I  ++   +        LTPFV  +
Sbjct  67   VEQSYDNFLWLKALTLALNKEYKYRYNK-NIDHKSI-AVLAQISTYSYDAIGLTPFVQAM  124

Query  121  PGMISTSTSENAVKQYRDLYMNEKRHITSWKLRNIPSWF  159
            P         +A++ YR++Y  +K     W  R  PSWF
Sbjct  125  P--DDYKVKSDAIEAYRNFYRGDKAAFAKWTKRAPPSWF  161


>hypothetical protein AYY25_02370 [Photobacterium phosphoreum]
Sequence ID: OBU39674.1 Length: 164 
Range 1: 9 to 161

Score:148 bits(483), Expect:4e-42, 
Method:Composition-based stats., 
Identities:61/159(38%), Positives:84/159(52%), Gaps:6/159(3%)

Query  1    MNIFHLDLDPRMSAQFHCDKHVVKMCTEYCQILSSVCHFFNLDTDGLYKKTHINHPCVVW  60
            MNIF LD D    AQ+HCD+HVVKM  E  Q+L +  +   + T   YK THINHPCV+W
Sbjct  9    MNIFILDQDIEKCAQYHCDQHVVKMILESVQLLCTALNKKGFTTP--YKSTHINHPCVLW  66

Query  61   ARQSRNNYEYLLNLAIELFDEYSYRYGKVHAASRTIPKLIDNTAHIPGGENKLTPFVSVL  120
              QS +N+ +L  L + L  EY YRY K     ++I  ++   +        LTPFV  +
Sbjct  67   VEQSYDNFLWLKALTLALNKEYKYRYNK-SIDHKSI-AVLAQISTYSYDAIGLTPFVQAM  124

Query  121  PGMISTSTSENAVKQYRDLYMNEKRHITSWKLRNIPSWF  159
            P         +A++ YR++Y  +K     W  R  P WF
Sbjct  125  P--DDYKVKSDAIEAYRNFYRGDKAAFAKWTKRAPPYWF  161


>hypothetical protein [bacterium]
Sequence ID: NBO72528.1 Length: 165 
Range 1: 1 to 158

Score:148 bits(483), Expect:4e-42, 
Method:Composition-based stats., 
Identities:69/163(42%), Positives:88/163(53%), Gaps:6/163(3%)

Query  1    MNIFHLDLDPRMSAQFHCDKHVVKMCTEYCQILSSVCHF-FNLDTDGLYKKTHINHPCVV  59
            MNIF LD +P +SAQ+H DKHVVKM  E  Q+L  V H    +     YK +H NHPC +
Sbjct  1    MNIFFLDENPTLSAQYHVDKHVVKMILETAQLLCGVHHMTHQVTHQVPYKLSHKNHPCAI  60

Query  60   WARQSRNNYEYLLNLAIELFDEYSYRYGKVHAASRTIPKLIDNTAHIPGGENKLTPFVSV  119
            WAR+S +NY YL  + +EL  EY+YRYGK H +   I   I N  +IP     +T     
Sbjct  61   WARESLSNYLYLCEMGLELGKEYTYRYGKKHKSIEVIEWCIVNKPNIPD--IGFTEPAKA  118

Query  120  LPGMISTSTSENAVKQYRDLYMNEKRHITSWKLRNIPSWFTKE  162
            +P           V+ YR+ YM  K    SWK R  P WF K+
Sbjct  119  MP--DEYKVDS-VVESYRNYYMGAKNGFASWKKREKPFWFEKK  158


>hypothetical protein [Photobacterium phosphoreum]
Sequence ID: WP_107228877.1 Length: 164 
>hypothetical protein C9J19_10195 [Photobacterium phosphoreum]
Sequence ID: PSW28835.1 Length: 164 >hypothetical protein C9J21_13450 [Photobacterium phosphoreum]
Sequence ID: PSW32131.1 Length: 164  
Range 1: 9 to 161

Score:147 bits(482), Expect:5e-42, 
Method:Composition-based stats., 
Identities:62/159(39%), Positives:85/159(53%), Gaps:6/159(3%)

Query  1    MNIFHLDLDPRMSAQFHCDKHVVKMCTEYCQILSSVCHFFNLDTDGLYKKTHINHPCVVW  60
            MNIF LD D    AQ+HCD+HVVKM  E  Q+L +  +   + T   YK THINHPCV+W
Sbjct  9    MNIFILDQDIEKCAQYHCDQHVVKMILESVQLLCTALNKKGFTTP--YKSTHINHPCVLW  66

Query  61   ARQSRNNYEYLLNLAIELFDEYSYRYGKVHAASRTIPKLIDNTAHIPGGENKLTPFVSVL  120
              QS +N+ +L  L + L  EY YRY K     ++I  ++   +        LTPFV  +
Sbjct  67   VEQSYDNFLWLKALTLALNKEYKYRYNK-SIDHKSI-AVLAQISTYSYDAIGLTPFVQAM  124

Query  121  PGMISTSTSENAVKQYRDLYMNEKRHITSWKLRNIPSWF  159
            P         +A++ YR++Y  +K     W  R  PSWF
Sbjct  125  P--DDYKVKSDAIEAYRNFYRGDKAAFAKWTKRAPPSWF  161


>hypothetical protein AMJ43_00820 [Coxiella sp. DG_40]
Sequence ID: KPJ67992.1 Length: 164 
Range 1: 1 to 153

Score:147 bits(481), Expect:7e-42, 
Method:Composition-based stats., 
Identities:67/162(41%), Positives:87/162(53%), Gaps:12/162(7%)

Query  1    MNIFHLDLDPRMSAQFHCDKHVVKMCTEYCQILSSVCHFFNLDTDGLYKKTHINHPCVVW  60
            MNIF LD + +  A++HCDKHVVKM  EY QIL ++C+   L T   YK THI HPCV W
Sbjct  1    MNIFVLDKNIKKCARYHCDKHVVKMILEYAQILCTICNQHGLKTP--YKSTHIKHPCVKW  58

Query  61   ARQSRNNYEYLLNLAIELFDEYSYRYG--KVHAASRTIPKLIDNTAHIPGGEN-KLTPFV  117
            A +S  N+ +L  L + L  EY YRY   + H A R +  L       P   N  LT F 
Sbjct  59   AGESLQNWLWLKELTVALNGEYKYRYDTQRNHEAYRVVTLL-----KTPVLPNIGLTEFA  113

Query  118  SVLPGMISTSTSENAVKQYRDLYMNEKRHITSWKLRNIPSWF  159
              +P         NAV  YR +Y+  K+   +WK R +P W+
Sbjct  114  QAMPQK--YKVKNNAVLAYRKFYVGMKKSFATWKKRRVPKWY  153


>hypothetical protein [Photobacterium phosphoreum]
Sequence ID: WP_107303796.1 Length: 156 
>hypothetical protein CTM85_13555 [Photobacterium phosphoreum]
Sequence ID: PSU37344.1 Length: 156  
Range 1: 1 to 153

Score:147 bits(480), Expect:7e-42, 
Method:Composition-based stats., 
Identities:62/159(39%), Positives:83/159(52%), Gaps:6/159(3%)

Query  1    MNIFHLDLDPRMSAQFHCDKHVVKMCTEYCQILSSVCHFFNLDTDGLYKKTHINHPCVVW  60
            MNIF LD D    AQ+HCD+HVVKM  E  Q+L +  +   + T   YK THINHPCV+W
Sbjct  1    MNIFILDQDIERCAQYHCDQHVVKMILESVQLLCTALNKKGFTTP--YKSTHINHPCVLW  58

Query  61   ARQSRNNYEYLLNLAIELFDEYSYRYGKVHAASRTIPKLIDNTAHIPGGENKLTPFVSVL  120
              QS +N+ +L  L + L  EY YRY K     ++I  L    +        LTPFV  +
Sbjct  59   VEQSYDNFLWLKALTLALNKEYKYRYNK-SIDHKSIAVLA-QISTYSYDAIGLTPFVQAM  116

Query  121  PGMISTSTSENAVKQYRDLYMNEKRHITSWKLRNIPSWF  159
            P         +A++ YR++Y  +K     W  R  P WF
Sbjct  117  P--DDYKVKSDAIEAYRNFYRGDKAAFAKWTKRAPPYWF  153


>hypothetical protein [Acetohalobium arabaticum]
Sequence ID: WP_013278183.1 Length: 155 
>conserved hypothetical protein [Acetohalobium arabaticum DSM 5501]
Sequence ID: ADL12737.1 Length: 155  
Range 1: 1 to 152

Score:147 bits(480), Expect:8e-42, 
Method:Composition-based stats., 
Identities:63/159(40%), Positives:84/159(52%), Gaps:7/159(4%)

Query  1    MNIFHLDLDPRMSAQFHCDKHVVKMCTEYCQILSSVCHFFNLDTDGLYKKTHINHPCVVW  60
            MNIF LD + +  A++H DKHV+KM  E  Q+L S         +  Y+ TH NHPC  W
Sbjct  1    MNIFVLDENIQKCAKYHADKHVIKMILESAQLLCSAHWMTG--NEAPYRLTHKNHPCSKW  58

Query  61   ARQSRNNYEYLLNLAIELFDEYSYRYGKVHAASRTIPKLIDNTAHIPGGENKLTPFVSVL  120
             R S  NY +L+ L + L  EY+YRY + H     +  L DN  ++P    + T FV V+
Sbjct  59   VRNSIENYRWLVRLGLALCKEYTYRYNRTHKTEEKLKWLRDNEPNLPD--KEKTDFVLVM  116

Query  121  PGMISTSTSENAVKQYRDLYMNEKRHITSWKLRNIPSWF  159
            P        E+ V+ YR  Y  EK  I +WK R IP WF
Sbjct  117  PDK---YKCEDPVEAYRTYYRQEKEDIAAWKNRPIPDWF  152


>hypothetical protein [Photobacterium phosphoreum]
Sequence ID: WP_107190868.1 Length: 164 
>hypothetical protein CTM96_15810 [Photobacterium phosphoreum]
Sequence ID: PSU22740.1 Length: 164 >hypothetical protein CTM97_14185 [Photobacterium phosphoreum]
Sequence ID: PSU41215.1 Length: 164 >hypothetical protein C9J18_17195 [Photobacterium phosphoreum]
Sequence ID: PSU48461.1 Length: 164  
Range 1: 9 to 161

Score:147 bits(480), Expect:8e-42, 
Method:Composition-based stats., 
Identities:64/160(40%), Positives:86/160(53%), Gaps:8/160(5%)

Query  1    MNIFHLDLDPRMSAQFHCDKHVVKMCTEYCQILSSVCHFFNLDTDGLYKKTHINHPCVVW  60
            MNIF LD D    AQ+HCD+HVVKM  E  Q+L +  +   + T   YK THINHPCV+W
Sbjct  9    MNIFILDQDIEKCAQYHCDQHVVKMILESVQLLCTALNKKGFTTP--YKSTHINHPCVLW  66

Query  61   ARQSRNNYEYLLNLAIELFDEYSYRYGK-VHAASRTIPKLIDNTAHIPGGENKLTPFVSV  119
              QS +N+ +L  L + L  EY YRY K +   S  +   I   ++   G   LTPFV  
Sbjct  67   VEQSYDNFLWLKALTLALNKEYKYRYNKSIDHKSIAVLAKISTYSYDAIG---LTPFVQA  123

Query  120  LPGMISTSTSENAVKQYRDLYMNEKRHITSWKLRNIPSWF  159
            +P         +A++ YR++Y  +K     W  R  PSWF
Sbjct  124  MP--DDYKVKSDAIEAYRNFYRGDKAAFAKWTKRAPPSWF  161


>hypothetical protein [Photobacterium phosphoreum]
Sequence ID: WP_107188136.1 Length: 156 
>hypothetical protein CTM76_08660 [Photobacterium phosphoreum]
Sequence ID: PSU78219.1 Length: 156  
Range 1: 1 to 153

Score:146 bits(479), Expect:9e-42, 
Method:Composition-based stats., 
Identities:62/159(39%), Positives:83/159(52%), Gaps:6/159(3%)

Query  1    MNIFHLDLDPRMSAQFHCDKHVVKMCTEYCQILSSVCHFFNLDTDGLYKKTHINHPCVVW  60
            MNIF LD D    AQ+HCD+HVVKM  E  Q+L +  +   + T   YK THINHPCV+W
Sbjct  1    MNIFILDQDIEKCAQYHCDQHVVKMILESVQLLCTALNKKGFTTP--YKSTHINHPCVLW  58

Query  61   ARQSRNNYEYLLNLAIELFDEYSYRYGKVHAASRTIPKLIDNTAHIPGGENKLTPFVSVL  120
              QS +N+ +L  L + L  EY YRY K     ++I  L    +        LTPFV  +
Sbjct  59   VEQSYDNFLWLKALTLALNKEYKYRYNK-SIDHKSIAVLA-QISTYSYDAIGLTPFVQAM  116

Query  121  PGMISTSTSENAVKQYRDLYMNEKRHITSWKLRNIPSWF  159
            P         +A++ YR++Y  +K     W  R  P WF
Sbjct  117  P--DDYKVKSDAIEAYRNFYRGDKAAFAKWTKRAPPYWF  153


>hypothetical protein [Photobacterium phosphoreum]
Sequence ID: WP_107239160.1 Length: 156 
>hypothetical protein C9J22_04795 [Photobacterium phosphoreum]
Sequence ID: PSU73257.1 Length: 156  
Range 1: 1 to 153

Score:146 bits(479), Expect:9e-42, 
Method:Composition-based stats., 
Identities:62/159(39%), Positives:85/159(53%), Gaps:6/159(3%)

Query  1    MNIFHLDLDPRMSAQFHCDKHVVKMCTEYCQILSSVCHFFNLDTDGLYKKTHINHPCVVW  60
            MNIF LD D    AQ+HCD+HVVKM  E  Q+L +  +   + T   YK THINHPCV+W
Sbjct  1    MNIFILDQDIEKCAQYHCDQHVVKMILESVQLLCTALNKKGFTTP--YKSTHINHPCVLW  58

Query  61   ARQSRNNYEYLLNLAIELFDEYSYRYGKVHAASRTIPKLIDNTAHIPGGENKLTPFVSVL  120
              QS +N+ +L  L + L  EY YRY K     ++I  ++   +        LTPFV  +
Sbjct  59   VEQSYDNFLWLKALTLALNKEYKYRYNK-SIDHKSI-AVLAQISTYSYDAIGLTPFVQAM  116

Query  121  PGMISTSTSENAVKQYRDLYMNEKRHITSWKLRNIPSWF  159
            P         +A++ YR++Y  +K     W  R  PSWF
Sbjct  117  P--DDYKVKSDAIEAYRNFYRGDKAAFAKWTKRAPPSWF  153


>hypothetical protein [Photobacterium phosphoreum]
Sequence ID: WP_107273549.1 Length: 156 
>hypothetical protein DAT36_08315 [Photobacterium phosphoreum]
Sequence ID: PTB33042.1 Length: 156  
Range 1: 1 to 153

Score:146 bits(479), Expect:1e-41, 
Method:Composition-based stats., 
Identities:62/159(39%), Positives:86/159(54%), Gaps:6/159(3%)

Query  1    MNIFHLDLDPRMSAQFHCDKHVVKMCTEYCQILSSVCHFFNLDTDGLYKKTHINHPCVVW  60
            MNIF LD D    AQ+HCD+HVVKM  E  Q+L +  +   + T   YK THINHPCV+W
Sbjct  1    MNIFILDKDIEKCAQYHCDQHVVKMILESVQLLCTALNKKGFTTP--YKSTHINHPCVLW  58

Query  61   ARQSRNNYEYLLNLAIELFDEYSYRYGKVHAASRTIPKLIDNTAHIPGGENKLTPFVSVL  120
              QS +N+ +L  L + L  EY YRY K +   ++I  ++   +        LTPFV  +
Sbjct  59   VEQSYDNFLWLKALTLALNKEYKYRYDK-NIDHKSI-AVLSQISTYSYDAIGLTPFVQAM  116

Query  121  PGMISTSTSENAVKQYRDLYMNEKRHITSWKLRNIPSWF  159
            P         +A++ YR++Y  +K     W  R  PSWF
Sbjct  117  P--DDYKVKSDAIEAYRNFYRGDKAAFAKWTKRAPPSWF  153


>hypothetical protein [Vibrio taketomensis]
Sequence ID: WP_162046671.1 Length: 156 
Range 1: 1 to 153

Score:146 bits(478), Expect:1e-41, 
Method:Composition-based stats., 
Identities:57/159(36%), Positives:85/159(53%), Gaps:6/159(3%)

Query  1    MNIFHLDLDPRMSAQFHCDKHVVKMCTEYCQILSSVCHFFNLDTDGLYKKTHINHPCVVW  60
            MNIF LD +    AQ+HCD+HVVKM  E  Q+L +  +   + T   YK TH+ HPCV W
Sbjct  1    MNIFVLDNNINKCAQYHCDQHVVKMILESVQLLCTALNKKGFTTP--YKSTHVKHPCVYW  58

Query  61   ARQSRNNYEYLLNLAIELFDEYSYRYGKVHAASRTIPKLIDNTAHIPGGENKLTPFVSVL  120
              +S +N+ +L +L + L  EY YRY K +        +++  +HI      LTPF   +
Sbjct  59   VEESYDNFLWLKDLTLALNKEYKYRYRKEQDHKSI--AVLEQISHIQFPAKGLTPFPQAM  116

Query  121  PGMISTSTSENAVKQYRDLYMNEKRHITSWKLRNIPSWF  159
            P         + ++ YR++Y+ +K     W  R+IP WF
Sbjct  117  PNE--YKVENDPIQAYRNFYLGDKAKFAKWTRRSIPEWF  153


>hypothetical protein [Vibrio taketomensis]
Sequence ID: WP_162062717.1 Length: 156 
Range 1: 1 to 153

Score:146 bits(478), Expect:1e-41, 
Method:Composition-based stats., 
Identities:56/159(35%), Positives:85/159(53%), Gaps:6/159(3%)

Query  1    MNIFHLDLDPRMSAQFHCDKHVVKMCTEYCQILSSVCHFFNLDTDGLYKKTHINHPCVVW  60
            MNIF LD +    AQ+HCD+HVVKM  E  Q+L +  +   + T   YK TH+ HPCV W
Sbjct  1    MNIFVLDNNINKCAQYHCDQHVVKMILESVQLLCTALNKKGFTTP--YKSTHVKHPCVYW  58

Query  61   ARQSRNNYEYLLNLAIELFDEYSYRYGKVHAASRTIPKLIDNTAHIPGGENKLTPFVSVL  120
              +S +N+ +L +L + L  EY YRY K +        +++  +HI      LTPF   +
Sbjct  59   VEESYDNFLWLKDLTLALNKEYKYRYRKEQDHKSI--AVLEQISHIQFPAKGLTPFPQAM  116

Query  121  PGMISTSTSENAVKQYRDLYMNEKRHITSWKLRNIPSWF  159
            P         + ++ YR++Y+ +K     W  R++P WF
Sbjct  117  P--DEYKVENDPIQAYRNFYLGDKAKFAKWTRRSVPEWF  153


>hypothetical protein [Photobacterium phosphoreum]
Sequence ID: WP_105026885.1 Length: 164 
>hypothetical protein BTO21_14815 [Photobacterium phosphoreum]
Sequence ID: PQJ86092.1 Length: 164 >hypothetical protein CTM75_12600 [Photobacterium phosphoreum]
Sequence ID: PSU61496.1 Length: 164 >hypothetical protein CTM77_13465 [Photobacterium phosphoreum]
Sequence ID: PSV70192.1 Length: 164  
Range 1: 9 to 161

Score:146 bits(478), Expect:2e-41, 
Method:Composition-based stats., 
Identities:62/159(39%), Positives:85/159(53%), Gaps:6/159(3%)

Query  1    MNIFHLDLDPRMSAQFHCDKHVVKMCTEYCQILSSVCHFFNLDTDGLYKKTHINHPCVVW  60
            MNIF LD D    AQ+HCD+HVVKM  E  Q+L +  +   + T   YK THINHPCV+W
Sbjct  9    MNIFILDQDIEKCAQYHCDQHVVKMILESVQLLCTALNKKGFTTP--YKSTHINHPCVLW  66

Query  61   ARQSRNNYEYLLNLAIELFDEYSYRYGKVHAASRTIPKLIDNTAHIPGGENKLTPFVSVL  120
              QS +N+ +L  L + L  EY YRY K     ++I  ++   +        LTPFV  +
Sbjct  67   VEQSYDNFLWLKALTLALNKEYKYRYNK-SIDHKSI-AVLAQISTYSYDAIGLTPFVQAM  124

Query  121  PGMISTSTSENAVKQYRDLYMNEKRHITSWKLRNIPSWF  159
            P         +A++ YR++Y  +K     W  R  PSWF
Sbjct  125  P--DDYKVKFDAIEAYRNFYRGDKAAFAKWTKRAPPSWF  161


>hypothetical protein [Photobacterium phosphoreum]
Sequence ID: WP_107295991.1 Length: 164 
>hypothetical protein CTM93_12325 [Photobacterium phosphoreum]
Sequence ID: PSU82867.1 Length: 164 >hypothetical protein CTM87_01570 [Photobacterium phosphoreum]
Sequence ID: PSW39004.1 Length: 164  
Range 1: 9 to 161

Score:146 bits(478), Expect:2e-41, 
Method:Composition-based stats., 
Identities:61/159(38%), Positives:84/159(52%), Gaps:6/159(3%)

Query  1    MNIFHLDLDPRMSAQFHCDKHVVKMCTEYCQILSSVCHFFNLDTDGLYKKTHINHPCVVW  60
            MNIF LD D    AQ+HCD+HVVKM  E  Q+L +  +   + T   YK THINHPCV+W
Sbjct  9    MNIFILDPDIEKCAQYHCDQHVVKMILESVQLLCTALNKKGFTTP--YKSTHINHPCVLW  66

Query  61   ARQSRNNYEYLLNLAIELFDEYSYRYGKVHAASRTIPKLIDNTAHIPGGENKLTPFVSVL  120
              QS +N+ +L  L + L  EY YRY K     ++I  ++   +        LTPFV  +
Sbjct  67   VEQSYDNFLWLKALTLALNKEYKYRYNK-SIDHKSI-AVLAQISTYSYDAIGLTPFVQAM  124

Query  121  PGMISTSTSENAVKQYRDLYMNEKRHITSWKLRNIPSWF  159
            P         +A++ YR++Y  +K     W  R  P WF
Sbjct  125  P--DDYKVKSDAIEAYRNFYRGDKAAFAKWTKRAPPYWF  161


>hypothetical protein [Psychromonas arctica]
Sequence ID: WP_028870159.1 Length: 156 
Range 1: 1 to 153

Score:146 bits(477), Expect:2e-41, 
Method:Composition-based stats., 
Identities:61/159(38%), Positives:82/159(51%), Gaps:6/159(3%)

Query  1    MNIFHLDLDPRMSAQFHCDKHVVKMCTEYCQILSSVCHFFNLDTDGLYKKTHINHPCVVW  60
            MNIF LD D +  AQ+HCD+HVVKM  E  Q+L +  +   + T   YK THI HP V+W
Sbjct  1    MNIFILDKDIKQCAQYHCDQHVVKMILESVQLLCTALNKKGFVTP--YKSTHIKHPSVLW  58

Query  61   ARQSRNNYEYLLNLAIELFDEYSYRYGKVHAASRTIPKLIDNTAHIPGGENKLTPFVSVL  120
              +S +N+ +L +L++ L DEY YRY K H         I    +       LTPF   +
Sbjct  59   VEESYDNFIWLRDLSVALNDEYKYRYNKQHDHKSMAVLPI--IEQYTFPAIGLTPFPQAM  116

Query  121  PGMISTSTSENAVKQYRDLYMNEKRHITSWKLRNIPSWF  159
            P         NAV+ YR +Y  +K     W  R +P WF
Sbjct  117  P--DIYKVEGNAVEAYRQFYRGDKAKFAKWTKRAVPDWF  153


>hypothetical protein [Photobacterium phosphoreum]
Sequence ID: WP_107295397.1 Length: 164 
>hypothetical protein CTM70_09710 [Photobacterium phosphoreum]
Sequence ID: PSW40803.1 Length: 164  
Range 1: 9 to 161

Score:146 bits(478), Expect:2e-41, 
Method:Composition-based stats., 
Identities:62/159(39%), Positives:85/159(53%), Gaps:6/159(3%)

Query  1    MNIFHLDLDPRMSAQFHCDKHVVKMCTEYCQILSSVCHFFNLDTDGLYKKTHINHPCVVW  60
            MNIF LD D    AQ+HCD+HVVKM  E  Q+L +  +   + T   YK THINHPCV+W
Sbjct  9    MNIFILDPDIEKCAQYHCDQHVVKMILESVQLLCTALNKKGFTTP--YKSTHINHPCVLW  66

Query  61   ARQSRNNYEYLLNLAIELFDEYSYRYGKVHAASRTIPKLIDNTAHIPGGENKLTPFVSVL  120
              QS +N+ +L  L + L  EY YRY K     ++I  ++   +        LTPFV  +
Sbjct  67   VEQSYDNFLWLKALTLALNKEYKYRYNK-SIDHKSI-AVLAQISTYSYDAIGLTPFVQAM  124

Query  121  PGMISTSTSENAVKQYRDLYMNEKRHITSWKLRNIPSWF  159
            P         +A++ YR++Y  +K     W  R  PSWF
Sbjct  125  P--DDYKVKSDAIEAYRNFYRGDKAAFAKWTKRAPPSWF  161


>hypothetical protein [Deltaproteobacteria bacterium]
Sequence ID: HET58638.1 Length: 168 
Range 1: 1 to 153

Score:146 bits(477), Expect:2e-41, 
Method:Composition-based stats., 
Identities:64/159(40%), Positives:86/159(54%), Gaps:6/159(3%)

Query  1    MNIFHLDLDPRMSAQFHCDKHVVKMCTEYCQILSSVCHFFNLDTDGLYKKTHINHPCVVW  60
            MNIF LD + R  A++H D+HVVKM  E  QIL ++     L++   Y+ TH NHPCV+W
Sbjct  1    MNIFILDRNIRTCARYHADRHVVKMILESAQILCTIVSREGLESS--YRPTHRNHPCVLW  58

Query  61   ARQSRNNYEYLLNLAIELFDEYSYRYGKVHAASRTIPKLIDNTAHIPGGENKLTPFVSVL  120
            A +SR N+ +L  L + L DEY YR+G+    S  +         +PGG   LT FV  +
Sbjct  59   AGRSRENWLWLKELTLRLNDEYRYRFGRSDDHSSAVVVRDLECPSLPGGG--LTEFVQAM  116

Query  121  PGMISTSTSENAVKQYRDLYMNEKRHITSWKLRNIPSWF  159
            P         +AV  YR  Y+ EK  I  W  R IP W+
Sbjct  117  P--EQYRVPGDAVSAYRAYYVGEKSEIARWTRRRIPRWY  153


>MULTISPECIES: hypothetical protein [Photobacterium]
Sequence ID: WP_080156148.1 Length: 156 
>hypothetical protein C9I86_19200 [Photobacterium sp. NCIMB 13483]
Sequence ID: PST85399.1 Length: 156 >hypothetical protein CZ809_00832 [Photobacterium piscicola]
Sequence ID: SKC31354.1 Length: 156  
Range 1: 1 to 153

Score:146 bits(476), Expect:2e-41, 
Method:Composition-based stats., 
Identities:60/159(38%), Positives:84/159(52%), Gaps:6/159(3%)

Query  1    MNIFHLDLDPRMSAQFHCDKHVVKMCTEYCQILSSVCHFFNLDTDGLYKKTHINHPCVVW  60
            MNIF LD D    AQ+HCD+HVVKM  E  Q+L +  +   + T   YK TH+NHPCV+W
Sbjct  1    MNIFILDHDIEKCAQYHCDQHVVKMILESVQLLCTALNKKGFTTP--YKSTHMNHPCVLW  58

Query  61   ARQSRNNYEYLLNLAIELFDEYSYRYGKVHAASRTIPKLIDNTAHIPGGENKLTPFVSVL  120
              QS +N+ +L  L + L  EY +RY K     ++I  L++           LTPF   +
Sbjct  59   VEQSYDNFLWLKALTLALNKEYKFRYNKT-TDHKSIAVLVE-IERHSYDAIGLTPFAQAM  116

Query  121  PGMISTSTSENAVKQYRDLYMNEKRHITSWKLRNIPSWF  159
            P         NA++ YR++Y  +K     W  R+ P WF
Sbjct  117  PN--DYKVEANAIEAYRNFYRGDKAAFAKWTKRSPPEWF  153


>hypothetical protein [Photobacterium iliopiscarium]
Sequence ID: WP_045040949.1 Length: 156 
>hypothetical protein UB38_18475 [Photobacterium iliopiscarium]
Sequence ID: KJG11925.1 Length: 156 >hypothetical protein C9I87_05390 [Photobacterium iliopiscarium]
Sequence ID: PST95978.1 Length: 156 >hypothetical protein C9I85_10840 [Photobacterium iliopiscarium]
Sequence ID: PST99700.1 Length: 156 >hypothetical protein C9J51_10865 [Photobacterium iliopiscarium]
Sequence ID: PSV83024.1 Length: 156  
Range 1: 1 to 153

Score:146 bits(476), Expect:2e-41, 
Method:Composition-based stats., 
Identities:60/159(38%), Positives:84/159(52%), Gaps:6/159(3%)

Query  1    MNIFHLDLDPRMSAQFHCDKHVVKMCTEYCQILSSVCHFFNLDTDGLYKKTHINHPCVVW  60
            MNIF LD D    AQ+HCD+HVVKM  E  Q+L +  +   + T   YK TH+NHPCV+W
Sbjct  1    MNIFILDHDIEKCAQYHCDQHVVKMILESVQLLCTALNKKGFTTP--YKSTHMNHPCVLW  58

Query  61   ARQSRNNYEYLLNLAIELFDEYSYRYGKVHAASRTIPKLIDNTAHIPGGENKLTPFVSVL  120
              QS +N+ +L  L + L  EY +RY K     ++I  L++           LTPF   +
Sbjct  59   VEQSYDNFLWLKALTLALNKEYKFRYNKT-TDHKSIAVLVE-IERHSYDAVGLTPFAQAM  116

Query  121  PGMISTSTSENAVKQYRDLYMNEKRHITSWKLRNIPSWF  159
            P         NA++ YR++Y  +K     W  R+ P WF
Sbjct  117  PN--DYKVEANAIEAYRNFYRGDKAAFAKWTKRSPPEWF  153


>hypothetical protein ABT58_09075 [Photobacterium aphoticum]
Sequence ID: KLV01263.1 Length: 178 
Range 1: 14 to 174

Score:146 bits(477), Expect:3e-41, 
Method:Composition-based stats., 
Identities:58/167(35%), Positives:89/167(53%), Gaps:6/167(3%)

Query  1    MNIFHLDLDPRMSAQFHCDKHVVKMCTEYCQILSSVCHFFNLDTDGLYKKTHINHPCVVW  60
            MNIF LD D +  AQ HCD+HVVKM  E  Q+L +  +   ++T   YK TH+ HPCV+W
Sbjct  14   MNIFVLDEDIQTCAQAHCDQHVVKMILESVQMLCTALNKKGFETP--YKSTHVKHPCVLW  71

Query  61   ARQSRNNYEYLLNLAIELFDEYSYRYGKVHAASRTIPKLIDNTAHIPGGENKLTPFVSVL  120
               S +N+ +L +LA+ L +EY YRY K     ++I  ++     +    + LTPF   +
Sbjct  72   VEASYDNFLWLRDLALALNEEYKYRYDKT-VDHKSI-AVLATIEPLTFPSHGLTPFAQAM  129

Query  121  PGMISTSTSENAVKQYRDLYMNEKRHITSWKLRNIPSWFTKESHGYN  167
            P         + ++ YR +Y+ +K     W  R  P+W+   +H  N
Sbjct  130  P--DEYKVEGDPIEAYRRFYLGDKAAFAKWTKRQPPAWYLSSAHALN  174


>hypothetical protein [Photobacterium iliopiscarium]
Sequence ID: WP_107236581.1 Length: 156 
>hypothetical protein C9I88_01615 [Photobacterium iliopiscarium]
Sequence ID: PSV99878.1 Length: 156  
Range 1: 1 to 153

Score:145 bits(475), Expect:3e-41, 
Method:Composition-based stats., 
Identities:58/159(36%), Positives:81/159(50%), Gaps:6/159(3%)

Query  1    MNIFHLDLDPRMSAQFHCDKHVVKMCTEYCQILSSVCHFFNLDTDGLYKKTHINHPCVVW  60
            MNIF LD D    AQ+HCD+HVVKM  E  Q+L +  +   + T   YK TH+NHPCV+W
Sbjct  1    MNIFILDHDIEKCAQYHCDQHVVKMILESVQLLCTALNKKGFTTP--YKSTHMNHPCVLW  58

Query  61   ARQSRNNYEYLLNLAIELFDEYSYRYGKVHAASRTIPKLIDNTAHIPGGENKLTPFVSVL  120
              QS +N+ +L  L + L  EY +RY K       +  ++            LTPF   +
Sbjct  59   VEQSYDNFLWLKALTLALNKEYKFRYNKTIDHKSIV--VLAEIERYSYDAVGLTPFAQAM  116

Query  121  PGMISTSTSENAVKQYRDLYMNEKRHITSWKLRNIPSWF  159
            P         NA++ YR++Y  +K     W  R+ P WF
Sbjct  117  PN--DYKVEANAIEAYRNFYRGDKAAFAKWTKRSPPEWF  153


>hypothetical protein [Photobacterium kishitanii]
Sequence ID: WP_045041488.1 Length: 180 
>hypothetical protein UB40_06330 [Photobacterium kishitanii]
Sequence ID: KJG11032.1 Length: 180 >hypothetical protein UA38_02065 [Photobacterium kishitanii]
Sequence ID: KJG60037.1 Length: 180 >hypothetical protein UA42_02450 [Photobacterium kishitanii]
Sequence ID: KJG63318.1 Length: 180 >hypothetical protein UA40_00395 [Photobacterium kishitanii]
Sequence ID: KJG68100.1 Length: 180 >hypothetical protein UA41_02085 [Photobacterium kishitanii]
Sequence ID: KJG71485.1 Length: 180  
Range 1: 25 to 178

Score:146 bits(477), Expect:3e-41, 
Method:Composition-based stats., 
Identities:59/160(37%), Positives:84/160(52%), Gaps:6/160(3%)

Query  1    MNIFHLDLDPRMSAQFHCDKHVVKMCTEYCQILSSVCHFFNLDTDGLYKKTHINHPCVVW  60
            MNIF LD D    AQ+HCD+HVVKM  E  Q+L +  +   + T   YK THINHPCV+W
Sbjct  25   MNIFILDDDIEKCAQYHCDQHVVKMILESVQLLCTALNKKGFTTP--YKSTHINHPCVLW  82

Query  61   ARQSRNNYEYLLNLAIELFDEYSYRYGKVHAASRTIPKLIDNTAHIPGGENKLTPFVSVL  120
              QS +N+ +L  L + L  EY +RY K       +  ++ + +        LTPFV  +
Sbjct  83   VEQSYDNFLWLKALTLALNKEYKFRYDKPDDHKSIV--VLSDISAFSYDAIGLTPFVQAM  140

Query  121  PGMISTSTSENAVKQYRDLYMNEKRHITSWKLRNIPSWFT  160
            P         +A+  YR++Y  +K     W  R+ P WF+
Sbjct  141  P--DDFKVEGDAIAAYRNFYRGDKSAFAKWTKRSPPYWFS  178


>hypothetical protein AYY24_00970 [Photobacterium phosphoreum]
Sequence ID: OBU37852.1 Length: 156 
Range 1: 1 to 153

Score:145 bits(474), Expect:3e-41, 
Method:Composition-based stats., 
Identities:62/159(39%), Positives:83/159(52%), Gaps:6/159(3%)

Query  1    MNIFHLDLDPRMSAQFHCDKHVVKMCTEYCQILSSVCHFFNLDTDGLYKKTHINHPCVVW  60
            MNIF LD D    AQ+HCD+HVVKM  E  Q+L +  +   + T   YK THINHPCV+W
Sbjct  1    MNIFILDPDIEKCAQYHCDQHVVKMILESVQLLCTALNKKGFTTP--YKSTHINHPCVLW  58

Query  61   ARQSRNNYEYLLNLAIELFDEYSYRYGKVHAASRTIPKLIDNTAHIPGGENKLTPFVSVL  120
              QS +N+ +L  L + L  EY YRY K     ++I  L    +        LTPFV  +
Sbjct  59   VEQSYDNFLWLKALTLALNKEYKYRYNK-SIDHKSIAVLA-QISTYSYDAIGLTPFVQAM  116

Query  121  PGMISTSTSENAVKQYRDLYMNEKRHITSWKLRNIPSWF  159
            P         +A++ YR++Y  +K     W  R  P WF
Sbjct  117  P--DDYKVKSDAIEAYRNFYRGDKAAFAKWTKRAPPYWF  153


>hypothetical protein [Photobacterium toruni]
Sequence ID: WP_080176543.1 Length: 156 
>hypothetical protein CZ814_03923 [Photobacterium toruni]
Sequence ID: SKA58065.1 Length: 156  
Range 1: 1 to 153

Score:145 bits(474), Expect:3e-41, 
Method:Composition-based stats., 
Identities:60/159(38%), Positives:83/159(52%), Gaps:6/159(3%)

Query  1    MNIFHLDLDPRMSAQFHCDKHVVKMCTEYCQILSSVCHFFNLDTDGLYKKTHINHPCVVW  60
            MNIF LD D    AQ+HCD+HVVKM  E  Q+L +  +   + T   YK TH+NHPCV+W
Sbjct  1    MNIFILDHDIEKCAQYHCDQHVVKMILESVQLLCTALNKKGFTTP--YKSTHMNHPCVLW  58

Query  61   ARQSRNNYEYLLNLAIELFDEYSYRYGKVHAASRTIPKLIDNTAHIPGGENKLTPFVSVL  120
              QS +N+ +L  L I L  EY +RY K     ++I  L +           LTPF   +
Sbjct  59   VEQSYDNFLWLKALTIALNKEYKFRYNKT-TDHKSITVLAE-IERHSYDAIGLTPFAQAM  116

Query  121  PGMISTSTSENAVKQYRDLYMNEKRHITSWKLRNIPSWF  159
            P         +A++ YR++Y  +K     W  R+ P WF
Sbjct  117  PN--DYKVEADAIEAYRNFYRGDKAAFAKWTKRSPPEWF  153


>hypothetical protein [Photobacterium kishitanii]
Sequence ID: WP_107194378.1 Length: 180 
>hypothetical protein C0W59_03915 [Photobacterium kishitanii]
Sequence ID: PSV17496.1 Length: 180  
Range 1: 25 to 178

Score:146 bits(477), Expect:4e-41, 
Method:Composition-based stats., 
Identities:59/160(37%), Positives:84/160(52%), Gaps:6/160(3%)

Query  1    MNIFHLDLDPRMSAQFHCDKHVVKMCTEYCQILSSVCHFFNLDTDGLYKKTHINHPCVVW  60
            MNIF LD D    AQ+HCD+HVVKM  E  Q+L +  +   + T   YK THINHPCV+W
Sbjct  25   MNIFILDDDIEKCAQYHCDQHVVKMILESVQLLCTALNKKGFTTP--YKSTHINHPCVLW  82

Query  61   ARQSRNNYEYLLNLAIELFDEYSYRYGKVHAASRTIPKLIDNTAHIPGGENKLTPFVSVL  120
              QS +N+ +L  L + L  EY +RY K       +  ++ + +        LTPFV  +
Sbjct  83   VEQSYDNFLWLKALTLALNKEYKFRYDKPDDHKSIV--VLSDISAFSYDAIGLTPFVQAM  140

Query  121  PGMISTSTSENAVKQYRDLYMNEKRHITSWKLRNIPSWFT  160
            P         +A+  YR++Y  +K     W  R+ P WF+
Sbjct  141  P--DDFKVEGDAIAAYRNFYRGDKSAFAKWTKRSPPYWFS  178


>hypothetical protein [Photobacterium phosphoreum]
Sequence ID: WP_065207564.1 Length: 164 
>hypothetical protein AYY26_01085 [Photobacterium phosphoreum]
Sequence ID: OBU47630.1 Length: 164  
Range 1: 9 to 161

Score:145 bits(475), Expect:4e-41, 
Method:Composition-based stats., 
Identities:61/159(38%), Positives:85/159(53%), Gaps:6/159(3%)

Query  1    MNIFHLDLDPRMSAQFHCDKHVVKMCTEYCQILSSVCHFFNLDTDGLYKKTHINHPCVVW  60
            MNIF LD D    AQ+HCD+HVVKM  E  Q+L +  +   + T   YK THIN+PCV+W
Sbjct  9    MNIFILDQDIEKCAQYHCDQHVVKMILESVQLLCTALNKKGFTTP--YKSTHINYPCVLW  66

Query  61   ARQSRNNYEYLLNLAIELFDEYSYRYGKVHAASRTIPKLIDNTAHIPGGENKLTPFVSVL  120
              QS +N+ +L  L + L  EY YRY K     ++I  ++   +        LTPFV  +
Sbjct  67   VEQSYDNFLWLKALTLALNKEYKYRYNK-SIDHKSI-AVLAQISTYSYDAIGLTPFVQAM  124

Query  121  PGMISTSTSENAVKQYRDLYMNEKRHITSWKLRNIPSWF  159
            P         +A++ YR++Y  +K     W  R  PSWF
Sbjct  125  P--DDYKVKSDAIEAYRNFYRGDKAAFAKWTKRAPPSWF  161


>hypothetical protein [Photobacterium kishitanii]
Sequence ID: WP_065173376.1 Length: 180 
>hypothetical protein AYY22_03840 [Photobacterium kishitanii]
Sequence ID: OBU27458.1 Length: 180 >hypothetical protein C0Z01_20540 [Photobacterium kishitanii]
Sequence ID: PSW65704.1 Length: 180  
Range 1: 25 to 178

Score:146 bits(476), Expect:5e-41, 
Method:Composition-based stats., 
Identities:59/160(37%), Positives:84/160(52%), Gaps:6/160(3%)

Query  1    MNIFHLDLDPRMSAQFHCDKHVVKMCTEYCQILSSVCHFFNLDTDGLYKKTHINHPCVVW  60
            MNIF LD D    AQ+HCD+HVVKM  E  Q+L +  +   + T   YK THINHPCV+W
Sbjct  25   MNIFILDDDIEKCAQYHCDQHVVKMILESVQLLCTALNKKGFMTP--YKSTHINHPCVLW  82

Query  61   ARQSRNNYEYLLNLAIELFDEYSYRYGKVHAASRTIPKLIDNTAHIPGGENKLTPFVSVL  120
              QS +N+ +L  L + L  EY +RY K       +  ++ + +        LTPFV  +
Sbjct  83   VEQSYDNFLWLKALTLALNKEYKFRYDKSDDHKSIV--VLSDISAFSYDAIGLTPFVQAM  140

Query  121  PGMISTSTSENAVKQYRDLYMNEKRHITSWKLRNIPSWFT  160
            P         +A+  YR++Y  +K     W  R+ P WF+
Sbjct  141  P--DDFKVEGDAIAAYRNFYRGDKSAFAKWTKRSPPYWFS  178


>hypothetical protein [Marinobacter mobilis]
Sequence ID: WP_091811608.1 Length: 158 
>hypothetical protein SAMN04487960_102251 [Marinobacter mobilis]
Sequence ID: SDW35590.1 Length: 158  
Range 1: 1 to 154

Score:145 bits(473), Expect:5e-41, 
Method:Composition-based stats., 
Identities:58/162(36%), Positives:86/162(53%), Gaps:10/162(6%)

Query  1    MNIFHLDLDPRMSAQFHCDKHVVKMCTEYCQILSSVCHFFNLDTDGLYKKTHINHPCVVW  60
            MNIF LD D +  A++HCD+H +KM  E  Q+L +  +   + T   Y+ TH+ HPCV+W
Sbjct  1    MNIFVLDDDIQTCAEYHCDQHAIKMILESVQLLCTALNKKGFSTP--YRSTHVKHPCVLW  58

Query  61   ARQSRNNYEYLLNLAIELFDEYSYRYGKV--HAASRTIPKLIDNTAHIPGGENKLTPFVS  118
              +S +N+E+L  L + L  EY YR+ K   H +   +P             N LTPF  
Sbjct  59   VEESYDNFEWLQQLTVALNTEYRYRFDKTQDHKSISVLP----AIEPFRYARNGLTPFPQ  114

Query  119  VLPGMISTSTSENAVKQYRDLYMNEKRHITSWKLRNIPSWFT  160
             +P       S +AV+ YR++Y+ EK     W  R +P+W T
Sbjct  115  AMP--DPYKVSGDAVQAYRNFYIGEKLKFAKWTKREVPAWVT  154


>hypothetical protein [Bacteroidia bacterium]
Sequence ID: NCA96602.1 Length: 159 
Range 1: 1 to 157

Score:145 bits(473), Expect:5e-41, 
Method:Composition-based stats., 
Identities:62/162(38%), Positives:93/162(57%), Gaps:8/162(4%)

Query  1    MNIFHLDLDPRMSAQFHCDKHVVKMCTEYCQILSSVCHFFN---LDTDGLYKKTHINHPC  57
            MNIF+LD +P ++A +H D HV+KM  E  Q+LSS  H      L T  +Y+ TH+NHPC
Sbjct  1    MNIFYLDSNPALAASYHGDAHVLKMILESAQLLSSAHHVAGSSSLITSNIYRLTHVNHPC  60

Query  58   VVWARQSRNNYEYLLNLAIELFDEYSYRYGKVHAASRTIPKLIDNTAHIPGGENKLTPFV  117
             +W R+S+ NYE+L+ L   L+DEYS+RYGK+H +   IP L      +   +  +T   
Sbjct  61   AIWTRKSKQNYEWLFALFTALLDEYSFRYGKLHKSRLLIPYL--AIPPVSLSDEAFTTPP  118

Query  118  SVLPGMISTSTSENAVKQYRDLYMNEKRHITSWKLRNIPSWF  159
             V+         ++AV+ YR+ Y   K H+  +  R+ P W+
Sbjct  119  LVM---DVAFIKDDAVESYREYYRLAKSHLHRYTKRDWPFWL  157


>hypothetical protein [Photobacterium kishitanii]
Sequence ID: WP_065191209.1 Length: 180 
>hypothetical protein AYY23_05175 [Photobacterium kishitanii]
Sequence ID: OBU30973.1 Length: 180 >hypothetical protein CTM84_18150 [Photobacterium kishitanii]
Sequence ID: PSU17670.1 Length: 180 >hypothetical protein C0W66_12905 [Photobacterium kishitanii]
Sequence ID: PSW48742.1 Length: 180  
Range 1: 25 to 178

Score:145 bits(475), Expect:6e-41, 
Method:Composition-based stats., 
Identities:59/160(37%), Positives:84/160(52%), Gaps:6/160(3%)

Query  1    MNIFHLDLDPRMSAQFHCDKHVVKMCTEYCQILSSVCHFFNLDTDGLYKKTHINHPCVVW  60
            MNIF LD D    AQ+HCD+HVVKM  E  Q+L +  +   + T   YK THINHPCV+W
Sbjct  25   MNIFILDDDIEKCAQYHCDQHVVKMILESVQLLCTALNKKGFMTP--YKSTHINHPCVLW  82

Query  61   ARQSRNNYEYLLNLAIELFDEYSYRYGKVHAASRTIPKLIDNTAHIPGGENKLTPFVSVL  120
              QS +N+ +L  L + L  EY +RY K       +  ++ + +        LTPFV  +
Sbjct  83   VEQSYDNFLWLKALTLALNKEYKFRYDKPDDHKSIV--VLSDISAFSYDAIGLTPFVQAM  140

Query  121  PGMISTSTSENAVKQYRDLYMNEKRHITSWKLRNIPSWFT  160
            P         +A+  YR++Y  +K     W  R+ P WF+
Sbjct  141  P--DDFKVEGDAIAAYRNFYRGDKSAFAKWTKRSPPYWFS  178


>hypothetical protein [bacterium]
Sequence ID: NBQ16744.1 Length: 156 
Range 1: 1 to 152

Score:144 bits(472), Expect:7e-41, 
Method:Composition-based stats., 
Identities:69/159(43%), Positives:95/159(59%), Gaps:7/159(4%)

Query  1    MNIFHLDLDPRMSAQFHCDKHVVKMCTEYCQILSSVCHFFNLDTDGLYKKTHINHPCVVW  60
            MNIF LD +P+ +A++H DKH+VKM  E  QIL +V +   + T   YK TH+NHPC +W
Sbjct  1    MNIFVLDKNPKQAAEWHMDKHIVKMPLETAQILCTVLNGHGVMTP--YKSTHVNHPCTIW  58

Query  61   ARQSRNNYEYLLNLAIELFDEYSYRYGKVHAASRTIPKLIDNTAHIPGGENKLTPFVSVL  120
            A +S  N+ +L  L I L DEYSYRY K HA  + I + +  +  IP    ++T FV  +
Sbjct  59   AGKSMGNFIWLCELGIHLCDEYSYRYEKEHACKKIIQECLTYSCKIP--NTEMTEFVQAM  116

Query  121  PGMISTSTSENAVKQYRDLYMNEKRHITSWKLRNIPSWF  159
            P  I    S N ++ Y+  Y+  K HI  WK RNIP W+
Sbjct  117  PDEIK---SNNTIESYKKYYIKFKSHIAKWKKRNIPIWY  152


>conserved hypothetical protein [Photobacterium phosphoreum ANT-2200]
Sequence ID: CEO41084.1 Length: 156 
Range 1: 1 to 154

Score:144 bits(471), Expect:8e-41, 
Method:Composition-based stats., 
Identities:61/160(38%), Positives:85/160(53%), Gaps:6/160(3%)

Query  1    MNIFHLDLDPRMSAQFHCDKHVVKMCTEYCQILSSVCHFFNLDTDGLYKKTHINHPCVVW  60
            MNIF LD D    AQ+HCD+HVVKM  E  Q+L +  +   + T   YK THINHPCV+W
Sbjct  1    MNIFILDDDIEKCAQYHCDQHVVKMILESVQLLCTALNKKGFTTP--YKSTHINHPCVLW  58

Query  61   ARQSRNNYEYLLNLAIELFDEYSYRYGKVHAASRTIPKLIDNTAHIPGGENKLTPFVSVL  120
              QS +N+ +L  L + L  EY +RY K +   ++I  L D  +        LT FV  +
Sbjct  59   VEQSYDNFLWLKALTLALNKEYKFRYNK-QDDHKSIAVLSD-ISAFSYDAIGLTAFVQAM  116

Query  121  PGMISTSTSENAVKQYRDLYMNEKRHITSWKLRNIPSWFT  160
            P         +A+  YR++Y  +K     W  R+ P WF+
Sbjct  117  P--DDFKVEGDAIAAYRNFYRGDKSAFAKWTKRSPPYWFS  154


>hypothetical protein [Psychromonas sp. psych-6C06]
Sequence ID: WP_101108477.1 Length: 159 
>hypothetical protein CW745_09855 [Psychromonas sp. psych-6C06]
Sequence ID: PKF61619.1 Length: 159  
Range 1: 1 to 159

Score:144 bits(472), Expect:8e-41, 
Method:Composition-based stats., 
Identities:59/165(36%), Positives:80/165(48%), Gaps:6/165(3%)

Query  1    MNIFHLDLDPRMSAQFHCDKHVVKMCTEYCQILSSVCHFFNLDTDGLYKKTHINHPCVVW  60
            MNIF LD +    AQ+HCD+HVVKM  E  Q+L +  +   ++T   YK THI HP V+W
Sbjct  1    MNIFILDDEITRCAQYHCDQHVVKMILESVQLLCTALNKKGFETP--YKSTHIKHPSVLW  58

Query  61   ARQSRNNYEYLLNLAIELFDEYSYRYGKVHAASRTIPKLIDNTAHIPGGENKLTPFVSVL  120
              +S +N+ +L  L I L DEY +RY K           +     I      LTPF   +
Sbjct  59   VEKSYDNFLWLKALTIALNDEYKFRYDKTEDHKSM--ATLKKIEGITFPAIGLTPFPQAM  116

Query  121  PGMISTSTSENAVKQYRDLYMNEKRHITSWKLRNIPSWFTKESHG  165
            P         +A+  YR++Y  +K     W  RN P WF     G
Sbjct  117  P--EQFKVPNDAITAYRNFYNGDKARFAKWTKRNPPHWFNSSFDG  159


>hypothetical protein [Photobacterium aphoticum]
Sequence ID: WP_107205083.1 Length: 165 
>hypothetical protein C9I90_13395 [Photobacterium aphoticum]
Sequence ID: PSU56305.1 Length: 165  
Range 1: 1 to 161

Score:144 bits(472), Expect:9e-41, 
Method:Composition-based stats., 
Identities:58/167(35%), Positives:89/167(53%), Gaps:6/167(3%)

Query  1    MNIFHLDLDPRMSAQFHCDKHVVKMCTEYCQILSSVCHFFNLDTDGLYKKTHINHPCVVW  60
            MNIF LD D +  AQ HCD+HVVKM  E  Q+L +  +   ++T   YK TH+ HPCV+W
Sbjct  1    MNIFVLDEDIQTCAQAHCDQHVVKMILESVQMLCTALNKKGFETP--YKSTHVKHPCVLW  58

Query  61   ARQSRNNYEYLLNLAIELFDEYSYRYGKVHAASRTIPKLIDNTAHIPGGENKLTPFVSVL  120
               S +N+ +L +LA+ L +EY YRY K     ++I  ++     +    + LTPF   +
Sbjct  59   VEASYDNFLWLRDLALALNEEYKYRYDKT-VDHKSI-AVLATIEPLTFPSHGLTPFAQAM  116

Query  121  PGMISTSTSENAVKQYRDLYMNEKRHITSWKLRNIPSWFTKESHGYN  167
            P         + ++ YR +Y+ +K     W  R  P+W+   +H  N
Sbjct  117  P--DEYKVEGDPIEAYRRFYLGDKAAFAKWTKRQPPAWYLSSAHALN  161


>hypothetical protein [Methanococcus maripaludis]
Sequence ID: WP_104838343.1 Length: 167 
>hypothetical protein MMJJ_15890 [Methanococcus maripaludis]
Sequence ID: AVB76960.1 Length: 167  
Range 1: 1 to 157

Score:144 bits(470), Expect:1e-40, 
Method:Composition-based stats., 
Identities:70/162(43%), Positives:95/162(58%), Gaps:6/162(3%)

Query  1    MNIFHLDLDPRMSAQFHCDKHVVKMCTEYCQILSSVCHFF-NLDTDGLYKKTHINHPCVV  59
            M +F LD DP  +A+ HCDKHVVKM  E  QILS+V H   ++  +  YKKTH  HPCV+
Sbjct  1    MQLFILDSDPLKAAKMHCDKHVVKMPLEAAQILSTVHHIHDSIYKEKCYKKTHEKHPCVI  60

Query  60   WARQSRNNYEYLLNLAIELFDEYSYRYGKVHAASRTIPKLIDNTAHIPGGENKLTPFVSV  119
            WA +S  NYE+ L+L   L+ EY++RYGK+H +S  +  L      +     +LTPF   
Sbjct  61   WASKSPKNYEWALSLLKALLSEYTFRYGKIHKSSELLKYL--EYNPVKSDITELTPFAQA  118

Query  120  LPGMISTSTSENAVKQYRDLYMNEKRHITSWKLRNIPSWFTK  161
            +P      TS+NAV  YR+ Y++EK     W  R  P W+ K
Sbjct  119  IP---KEYTSDNAVTAYRNYYISEKSSFCKWSKRKAPEWYLK  157


>hypothetical protein [Photobacterium kishitanii]
Sequence ID: WP_107209540.1 Length: 180 
>hypothetical protein C0W54_04065 [Photobacterium kishitanii]
Sequence ID: PSW63003.1 Length: 180  
Range 1: 25 to 178

Score:144 bits(472), Expect:1e-40, 
Method:Composition-based stats., 
Identities:59/160(37%), Positives:83/160(51%), Gaps:6/160(3%)

Query  1    MNIFHLDLDPRMSAQFHCDKHVVKMCTEYCQILSSVCHFFNLDTDGLYKKTHINHPCVVW  60
            MNIF LD D    AQ+HCD+HVVKM  E  Q+L +  +   + T   YK THINHPCV+W
Sbjct  25   MNIFILDDDIEKCAQYHCDQHVVKMILESVQLLCTALNKKGFTTP--YKSTHINHPCVLW  82

Query  61   ARQSRNNYEYLLNLAIELFDEYSYRYGKVHAASRTIPKLIDNTAHIPGGENKLTPFVSVL  120
              QS +N+ +L  L + L  EY +RY K       +  ++ + +        LTPFV  +
Sbjct  83   VEQSYDNFLWLKALTLALNKEYKFRYDKPDDHKSIV--VLSDISAFSYDAIGLTPFVQAM  140

Query  121  PGMISTSTSENAVKQYRDLYMNEKRHITSWKLRNIPSWFT  160
            P         +A+  YR +Y  +K     W  R+ P WF+
Sbjct  141  P--DDFKVEGDAIAAYRYFYRGDKSAFAKWTKRSPPYWFS  178


>hypothetical protein [Gemmatimonadetes bacterium]
Sequence ID: MBE85170.1 Length: 161 
Range 1: 1 to 152

Score:144 bits(470), Expect:1e-40, 
Method:Composition-based stats., 
Identities:67/159(42%), Positives:83/159(52%), Gaps:7/159(4%)

Query  1    MNIFHLDLDPRMSAQFHCDKHVVKMCTEYCQILSSVCHFFNLDTDGLYKKTHINHPCVVW  60
            MNIF +D DP  +AQ  CDKHVVKM  E  Q+L S         +  YK+   NHPC VW
Sbjct  1    MNIFIVDKDPTTAAQQLCDKHVVKMILESAQMLCSAYP----KGEAPYKRAFYNHPCTVW  56

Query  61   ARQSRNNYEYLLNLAIELFDEYSYRYGKVHAASRTIPKLIDNTAHIPGGENKLTPFVSVL  120
            AR+S  NYE+LL  A E+  EY++RYGK H +S  I    DN+ H+       TPF   +
Sbjct  57   ARESAANYEWLLTHANEMCREYTHRYGKAHKSSDAIQWCGDNSPHLNLSGLGQTPFAQAM  116

Query  121  PGMISTSTSENAVKQYRDLYMNEKRHITSWKLRNIPSWF  159
            P     +    AV  YR  Y  EK +   W  R  P WF
Sbjct  117  PDEFKNAC---AVTAYRAYYNAEKAYFAKWTRREQPEWF  152


>hypothetical protein [bacterium]
Sequence ID: NBS88462.1 Length: 168 
>hypothetical protein [Planctomycetia bacterium]
Sequence ID: NBT60208.1 Length: 168  
Range 1: 1 to 159

Score:144 bits(470), Expect:2e-40, 
Method:Composition-based stats., 
Identities:66/164(40%), Positives:92/164(56%), Gaps:10/164(6%)

Query  1    MNIFHLDLDPRMSAQFHCDKHVVKMCTEYCQILSSVCH--FFNLDTD---GLYKKTHINH  55
            MN F LD DP ++A +H +KHVVKM  E  Q+LS+  H  F  +  +    +YK TH NH
Sbjct  1    MNRFVLDEDPAVAATYHNNKHVVKMILEEAQMLSTAHHLSFSGISEEFASHIYKPTHKNH  60

Query  56   PCVVWARQSRNNYEYLLNLAIELFDEYSYRYGKVHAASRTIPKLIDNTAHIPGGENKLTP  115
            PC VW RQS  NY + L+L   L  EYS+RYGK+H +    P L     ++P     LTP
Sbjct  61   PCSVWVRQSEQNYLWALSLFTSLCKEYSHRYGKIHKSFSLYPWLSQMPKNMP--STGLTP  118

Query  116  FVSVLPGMISTSTSENAVKQYRDLYMNEKRHITSWKLRNIPSWF  159
            F   +P         ++V+ YR+ Y+ EK  I +W  R++P W+
Sbjct  119  FPQAMP---EYCKRPSSVEAYREYYIMEKFDIANWTKRDVPEWW  159


>hypothetical protein [Photobacterium aquimaris]
Sequence ID: WP_107204486.1 Length: 161 
>hypothetical protein CTM88_03855 [Photobacterium aquimaris]
Sequence ID: PSU30747.1 Length: 161 >hypothetical protein CTM91_13910 [Photobacterium aquimaris]
Sequence ID: PSW00075.1 Length: 161  
Range 1: 6 to 160

Score:143 bits(468), Expect:2e-40, 
Method:Composition-based stats., 
Identities:59/161(37%), Positives:80/161(49%), Gaps:6/161(3%)

Query  1    MNIFHLDLDPRMSAQFHCDKHVVKMCTEYCQILSSVCHFFNLDTDGLYKKTHINHPCVVW  60
            MNIF LD D    AQ+HCD+HVVKM  E  Q+L +  +   + T   YK THINHPCV+W
Sbjct  6    MNIFILDDDIEKCAQYHCDQHVVKMILESVQLLCTALNKKGFTTP--YKSTHINHPCVLW  63

Query  61   ARQSRNNYEYLLNLAIELFDEYSYRYGKVHAASRTIPKLIDNTAHIPGGENKLTPFVSVL  120
              QS +N+ +L  L + L  EY YRY K +        +++  +        LT F   +
Sbjct  64   VEQSYDNFLWLKALTLALNKEYKYRYDKDNDHKSI--AVLNAISTFSYESIGLTTFAQAM  121

Query  121  PGMISTSTSENAVKQYRDLYMNEKRHITSWKLRNIPSWFTK  161
            P         +A+  YR +Y  +K     W  R  PSWF  
Sbjct  122  P--DIYKVEGDAIAAYRYFYRGDKSAFAKWTKRAPPSWFVN  160


>hypothetical protein [Photobacterium sp. CECT 9190]
Sequence ID: WP_087844294.1 Length: 161 
Range 1: 6 to 160

Score:143 bits(468), Expect:2e-40, 
Method:Composition-based stats., 
Identities:59/161(37%), Positives:80/161(49%), Gaps:6/161(3%)

Query  1    MNIFHLDLDPRMSAQFHCDKHVVKMCTEYCQILSSVCHFFNLDTDGLYKKTHINHPCVVW  60
            MNIF LD D    AQ+HCD+HVVKM  E  Q+L +  +   + T   YK THINHPCV+W
Sbjct  6    MNIFILDDDIEKCAQYHCDQHVVKMILESVQLLCTALNKKGFTTP--YKSTHINHPCVLW  63

Query  61   ARQSRNNYEYLLNLAIELFDEYSYRYGKVHAASRTIPKLIDNTAHIPGGENKLTPFVSVL  120
              QS +N+ +L  L + L  EY YRY K +        +++  +        LT F   +
Sbjct  64   VEQSYDNFLWLKALTLALNKEYKYRYDKDNDHKSI--AVLNAISTFSYESIGLTTFAQAM  121

Query  121  PGMISTSTSENAVKQYRDLYMNEKRHITSWKLRNIPSWFTK  161
            P         +A+  YR +Y  +K     W  R  PSWF  
Sbjct  122  P--DIYKVEGDAIAAYRYFYRGDKSAFAKWTKRAPPSWFVN  160


>hypothetical protein [Actinobacteria bacterium]
Sequence ID: NDG66593.1 Length: 167 
Range 1: 1 to 165

Score:143 bits(468), Expect:2e-40, 
Method:Composition-based stats., 
Identities:64/170(38%), Positives:89/170(52%), Gaps:10/170(5%)

Query  1    MNIFHLDLDPRMSAQFHCDKHVVKMCTEYCQILSSVCHFFNLDTDG-----LYKKTHINH  55
            MN F L   P  +A+ H DKHVVKM  E  Q+L +    ++ D        LY+ TH NH
Sbjct  1    MNRFILSEIPEQAAKAHNDKHVVKMILEEAQMLCTAHRVLSPDMTDQVSSALYRATHRNH  60

Query  56   PCVVWARQSRNNYEYLLNLAIELFDEYSYRYGKVHAASRTIPKLIDNTAHIPGGENKLTP  115
            PC VW R+S++NY++   L   L  EY++RYGK+H +    P L   +A I   +   TP
Sbjct  61   PCSVWVRESKSNYDWAYQLFESLCTEYAFRYGKIHKSWDLAPLL--KSAPIGIADIGRTP  118

Query  116  FVSVLPGMISTSTSENAVKQYRDLYMNEKRHITSWKLRNIPSWFTKESHG  165
            F   +P        ++A++ YR  YMNEK  +  W LR  P W+  ES  
Sbjct  119  FPQAMPD---YCKKDDAIEAYRVYYMNEKHALAKWTLRGQPDWWNVESDS  165


>hypothetical protein AYY19_18310 [Photobacterium aquimaris]
Sequence ID: OBU14975.1 Length: 156 
>hypothetical protein AYY20_18475 [Photobacterium aquimaris]
Sequence ID: OBU18081.1 Length: 156 >hypothetical protein PMAL9190_01124 [Photobacterium sp. CECT 9190]
Sequence ID: SMY33665.1 Length: 156  
Range 1: 1 to 155

Score:143 bits(466), Expect:3e-40, 
Method:Composition-based stats., 
Identities:59/161(37%), Positives:80/161(49%), Gaps:6/161(3%)

Query  1    MNIFHLDLDPRMSAQFHCDKHVVKMCTEYCQILSSVCHFFNLDTDGLYKKTHINHPCVVW  60
            MNIF LD D    AQ+HCD+HVVKM  E  Q+L +  +   + T   YK THINHPCV+W
Sbjct  1    MNIFILDDDIEKCAQYHCDQHVVKMILESVQLLCTALNKKGFTTP--YKSTHINHPCVLW  58

Query  61   ARQSRNNYEYLLNLAIELFDEYSYRYGKVHAASRTIPKLIDNTAHIPGGENKLTPFVSVL  120
              QS +N+ +L  L + L  EY YRY K +        +++  +        LT F   +
Sbjct  59   VEQSYDNFLWLKALTLALNKEYKYRYDKDNDHKSI--AVLNAISTFSYESIGLTTFAQAM  116

Query  121  PGMISTSTSENAVKQYRDLYMNEKRHITSWKLRNIPSWFTK  161
            P         +A+  YR +Y  +K     W  R  PSWF  
Sbjct  117  P--DIYKVEGDAIAAYRYFYRGDKSAFAKWTKRAPPSWFVN  155


>hypothetical protein [Epsilonproteobacteria bacterium]
Sequence ID: NCA95231.1 Length: 160 
Range 1: 1 to 158

Score:143 bits(467), Expect:3e-40, 
Method:Composition-based stats., 
Identities:61/163(37%), Positives:89/163(54%), Gaps:9/163(5%)

Query  1    MNIFHLDLDPRMSAQFHCDKHVVKMCTEYCQILSSVCHFFNLDTDGL---YKKTHINHPC  57
            MNIF+LD DP ++A++H DKHV+KM  E  Q+LS+  H      + L   YK TH NHP 
Sbjct  1    MNIFYLDPDPVIAARYHADKHVIKMILESAQLLSTTHHIAQSSQETLDNIYKPTHFNHPS  60

Query  58   VVWARQSRNNYEYLLNLAIELFDEYSYRYGKVHAASRTIPKLIDNTAHIPGGENKLTPFV  117
             +W RQS+ NY +L++L + L DEY++R+GK H ++  IP L       P   +    F 
Sbjct  61   TIWVRQSKANYLWLFSLFLALIDEYAFRFGKTHKSAELIPYL----EKAPDALSDAL-FS  115

Query  118  SVLPGM-ISTSTSENAVKQYRDLYMNEKRHITSWKLRNIPSWF  159
               P M        +++  YR+ Y   K H+ +W  R  P W+
Sbjct  116  PPTPAMNEEYLVDGDSLLSYRNYYRLAKSHLFAWTKRERPEWL  158


>hypothetical protein [Photobacterium aquimaris]
Sequence ID: WP_087820066.1 Length: 156 
>hypothetical protein PAQU9191_01132 [Photobacterium aquimaris]
Sequence ID: SMY15901.1 Length: 156  
Range 1: 1 to 154

Score:143 bits(466), Expect:3e-40, 
Method:Composition-based stats., 
Identities:60/160(38%), Positives:81/160(50%), Gaps:6/160(3%)

Query  1    MNIFHLDLDPRMSAQFHCDKHVVKMCTEYCQILSSVCHFFNLDTDGLYKKTHINHPCVVW  60
            MNIF LD D    AQ+HCD+HVVKM  E  Q+L +  +   + T   YK THINHPCV+W
Sbjct  1    MNIFILDDDIEKCAQYHCDQHVVKMILESVQLLCTALNKKGFTTP--YKSTHINHPCVLW  58

Query  61   ARQSRNNYEYLLNLAIELFDEYSYRYGKVHAASRTIPKLIDNTAHIPGGENKLTPFVSVL  120
              QS +N+ +L  L I L  EY +RY K +        +++  A        LT F   +
Sbjct  59   VEQSYDNFLWLKALTIALNKEYKFRYDKDNDHKSI--AVLNTIAACSYDAIGLTAFAQAM  116

Query  121  PGMISTSTSENAVKQYRDLYMNEKRHITSWKLRNIPSWFT  160
            P   +     +A+  YRD+Y  +K     W  R  P WF 
Sbjct  117  P--DTYKVEGDAITAYRDFYRGDKSTFAKWTKRAPPPWFV  154


>hypothetical protein [[Clostridium] cellulosi]
Sequence ID: WP_034842017.1 Length: 157 
>hypothetical protein DIU81_06855 [[Clostridium] cellulosi]
Sequence ID: PZM88091.1 Length: 157 >hypothetical protein CCDG5_1123 [[Clostridium] cellulosi]
Sequence ID: CDZ24240.1 Length: 157  
Range 1: 1 to 153

Score:143 bits(466), Expect:3e-40, 
Method:Composition-based stats., 
Identities:68/159(43%), Positives:92/159(57%), Gaps:6/159(3%)

Query  1    MNIFHLDLDPRMSAQFHCDKHVVKMCTEYCQILSSVCHFFNLDTDGLYKKTHINHPCVVW  60
            MNIF+LD D    A+FHCDKHVVKM  EY QILSS  +F        YK TH NHPC  W
Sbjct  1    MNIFYLDHDVNKCARFHCDKHVVKMIVEYTQILSSAYYFTGESNLAPYKLTHANHPCCRW  60

Query  61   ARQSRNNYEYLLNLAIELFDEYSYRYGKVHAASRTIPKLIDNTAHIPGGENKLTPFVSVL  120
            AR S +N+ +L NLA+ L  EY++R+GK H   +     + +       +  +T  + V+
Sbjct  61   ARTSLSNWIWLRNLALSLCKEYTFRFGKKHKCEKI----LKSMKPPSLIDRGFTNIICVM  116

Query  121  PGMISTSTSENAVKQYRDLYMNEKRHITSWKLRNIPSWF  159
                   T  +AV+ YR+LY + KRH+ S+K R IP W+
Sbjct  117  DNE--YITGSDAVENYRNLYRHGKRHLLSYKRREIPEWL  153


>hypothetical protein [Photobacterium aquimaris]
Sequence ID: WP_061000382.1 Length: 156 
>hypothetical protein AYY21_11285 [Photobacterium aquimaris]
Sequence ID: OBU24674.1 Length: 156 >hypothetical protein BTN98_13840 [Photobacterium aquimaris]
Sequence ID: PQJ38490.1 Length: 156 >hypothetical protein C0W81_11365 [Photobacterium aquimaris]
Sequence ID: PSU03791.1 Length: 156  
Range 1: 1 to 154

Score:143 bits(466), Expect:3e-40, 
Method:Composition-based stats., 
Identities:61/160(38%), Positives:82/160(51%), Gaps:6/160(3%)

Query  1    MNIFHLDLDPRMSAQFHCDKHVVKMCTEYCQILSSVCHFFNLDTDGLYKKTHINHPCVVW  60
            MNIF LD D    AQ+HCD+HVVKM  E  Q+L +  +   + T   YK THINHPCV+W
Sbjct  1    MNIFILDDDIEKCAQYHCDQHVVKMILESVQLLCTALNKKGFTTP--YKSTHINHPCVLW  58

Query  61   ARQSRNNYEYLLNLAIELFDEYSYRYGKVHAASRTIPKLIDNTAHIPGGENKLTPFVSVL  120
              QS +N+ +L  LAI L  EY +RY K +        +++  A        LT F   +
Sbjct  59   VEQSYDNFLWLKALAIALNKEYKFRYDKDNDHKSI--AVLNTIAACSYDAIGLTAFAQAM  116

Query  121  PGMISTSTSENAVKQYRDLYMNEKRHITSWKLRNIPSWFT  160
            P   +     +A+  YRD+Y  +K     W  R  P WF 
Sbjct  117  P--DTYKVEGDAITAYRDFYRGDKSTFAKWTKRAPPPWFV  154


>MULTISPECIES: hypothetical protein [Photobacterium]
Sequence ID: WP_036790759.1 Length: 180 
>hypothetical protein C9J27_07195 [Photobacterium kishitanii]
Sequence ID: PSV00021.1 Length: 180 >hypothetical protein C0W28_19380 [Photobacterium kishitanii]
Sequence ID: PSV10701.1 Length: 180  
Range 1: 25 to 178

Score:143 bits(468), Expect:4e-40, 
Method:Composition-based stats., 
Identities:61/160(38%), Positives:85/160(53%), Gaps:6/160(3%)

Query  1    MNIFHLDLDPRMSAQFHCDKHVVKMCTEYCQILSSVCHFFNLDTDGLYKKTHINHPCVVW  60
            MNIF LD D    AQ+HCD+HVVKM  E  Q+L +  +   + T   YK THINHPCV+W
Sbjct  25   MNIFILDDDIEKCAQYHCDQHVVKMILESVQLLCTALNKKGFTTP--YKSTHINHPCVLW  82

Query  61   ARQSRNNYEYLLNLAIELFDEYSYRYGKVHAASRTIPKLIDNTAHIPGGENKLTPFVSVL  120
              QS +N+ +L  L + L  EY +RY K +   ++I  L D  +        LT FV  +
Sbjct  83   VEQSYDNFLWLKALTLALNKEYKFRYNK-QDDHKSIAVLSD-ISAFSYDAIGLTAFVQAM  140

Query  121  PGMISTSTSENAVKQYRDLYMNEKRHITSWKLRNIPSWFT  160
            P         +A+  YR++Y  +K     W  R+ P WF+
Sbjct  141  P--DDFKVEGDAIAAYRNFYRGDKSAFAKWTKRSPPYWFS  178


>hypothetical protein [Photobacterium sp. CECT 9192]
Sequence ID: WP_087852974.1 Length: 156 
>hypothetical protein PAND9192_01185 [Photobacterium sp. CECT 9192]
Sequence ID: SMY34148.1 Length: 156  
Range 1: 1 to 154

Score:143 bits(466), Expect:4e-40, 
Method:Composition-based stats., 
Identities:60/160(38%), Positives:81/160(50%), Gaps:6/160(3%)

Query  1    MNIFHLDLDPRMSAQFHCDKHVVKMCTEYCQILSSVCHFFNLDTDGLYKKTHINHPCVVW  60
            MNIF LD D    AQ+HCD+HVVKM  E  Q+L +  +   + T   YK THINHPCV+W
Sbjct  1    MNIFILDDDIEKCAQYHCDQHVVKMILESVQLLCTALNKKGFTTP--YKSTHINHPCVLW  58

Query  61   ARQSRNNYEYLLNLAIELFDEYSYRYGKVHAASRTIPKLIDNTAHIPGGENKLTPFVSVL  120
              QS +N+ +L  L I L  EY +RY K +        +++  A        LT F   +
Sbjct  59   VEQSYDNFLWLKALTIALNKEYKFRYDKDNDHKSI--AVLNTIAACSYDAIGLTTFAQAM  116

Query  121  PGMISTSTSENAVKQYRDLYMNEKRHITSWKLRNIPSWFT  160
            P   +     +A+  YRD+Y  +K     W  R  P WF 
Sbjct  117  P--DTYKVEGDAITAYRDFYRGDKSTFAKWTKRAPPPWFV  154


>MULTISPECIES: hypothetical protein [unclassified Vibrio]
Sequence ID: WP_102469181.1 Length: 156 
>hypothetical protein BCU70_13055 [Vibrio sp. 10N.286.49.C2]
Sequence ID: PMH39307.1 Length: 156 >hypothetical protein BCU66_11900 [Vibrio sp. 10N.286.49.B1]
Sequence ID: PMH54343.1 Length: 156 >hypothetical protein BCU58_00975 [Vibrio sp. 10N.286.48.B7]
Sequence ID: PMH78485.1 Length: 156  
Range 1: 1 to 156

Score:142 bits(465), Expect:5e-40, 
Method:Composition-based stats., 
Identities:58/163(36%), Positives:87/163(53%), Gaps:8/163(4%)

Query  1    MNIFHLDLDPRMSAQFHCDKHVVKMCTEYCQILSSVCHFFNLDTDGLYKKTHINHPCVVW  60
            MNIF LD +    A++HCD+HV+KM  E  QIL +  +   ++T   YK TH+ HP V+W
Sbjct  1    MNIFVLDENVSRCARYHCDQHVIKMILESVQILCTALNKKGFETP--YKSTHVKHPSVLW  58

Query  61   ARQSRNNYEYLLNLAIELFDEYSYRYGK-VHAASRTIPKLIDNTAHIPGGENKLTPFVSV  119
               S +N+ +L +L + L DEY +RY K V   S ++   I   +    G   LTPF   
Sbjct  59   VEASYDNFLWLKSLTVALNDEYRFRYNKDVDHKSMSVLSQISAFSFPAVG---LTPFPQA  115

Query  120  LPGMISTSTSENAVKQYRDLYMNEKRHITSWKLRNIPSWFTKE  162
            +P   +    ++ V+ YR++Y+ +K     W  R  P WF  E
Sbjct  116  MP--DAYKVIDDPVQAYRNFYLGDKARFAKWTKRTPPQWFLGE  156


>hypothetical protein [Moraxella bovoculi]
Sequence ID: WP_036361964.1 Length: 159 
>hypothetical protein AAX08_03255 [Moraxella bovoculi]
Sequence ID: AKG15135.1 Length: 159  
Range 1: 1 to 159

Score:142 bits(465), Expect:5e-40, 
Method:Composition-based stats., 
Identities:67/164(41%), Positives:90/164(54%), Gaps:10/164(6%)

Query  1    MNIFHLDLDPRMSAQFHCDKHVVKMCTEYCQILSSVCHF-FNLDTDG----LYKKTHINH  55
            MNIF+LD DP   A FH +KHVVKM  EY Q+L +  H+  N+  D     LYK TH NH
Sbjct  1    MNIFYLDHDPIRCASFHGNKHVVKMILEYAQLLCTAHHLCDNVLCDDEQAVLYKCTHQNH  60

Query  56   PCVVWARQSRNNYEYLLNLAIELFDEYSYRYGKVHAASRTIPKLIDNTAHIPGGENKLTP  115
            PC VW R S+++Y++L  L I L DEY++RYGKVH   +   KL     + P   N  TP
Sbjct  61   PCAVWVRGSKSHYDWLYRLFIALCDEYTHRYGKVHLTDQ---KLRHILLNCPISTN--TP  115

Query  116  FVSVLPGMISTSTSENAVKQYRDLYMNEKRHITSWKLRNIPSWF  159
            F++    M      ++ V  YR  Y   K  + ++  R  P W+
Sbjct  116  FIAPPQVMPDEYQGDDTVGAYRTYYRCGKADVLAYTNRPTPDWL  159


>hypothetical protein [Photobacterium sp. Alg240-V54]
Sequence ID: WP_163920098.1 Length: 156 
Range 1: 1 to 154

Score:142 bits(465), Expect:5e-40, 
Method:Composition-based stats., 
Identities:61/160(38%), Positives:81/160(50%), Gaps:6/160(3%)

Query  1    MNIFHLDLDPRMSAQFHCDKHVVKMCTEYCQILSSVCHFFNLDTDGLYKKTHINHPCVVW  60
            MNIF LD D    AQ+HCD+HVVKM  E  Q+L +  +   + T   YK THINHPCV+W
Sbjct  1    MNIFILDDDIEKCAQYHCDQHVVKMILESVQLLCTALNKKGFTTP--YKSTHINHPCVLW  58

Query  61   ARQSRNNYEYLLNLAIELFDEYSYRYGKVHAASRTIPKLIDNTAHIPGGENKLTPFVSVL  120
              QS +N+ +L  L + L  EY YRY K +        +++  A        LT F   +
Sbjct  59   VEQSYDNFLWLKALTLALNKEYKYRYNKDNDHKSI--AVLNTIAACSYEAIGLTAFAQAM  116

Query  121  PGMISTSTSENAVKQYRDLYMNEKRHITSWKLRNIPSWFT  160
            P   +     +AV  YRD+Y  +K     W  R  P WF 
Sbjct  117  P--DTYKVEGDAVTAYRDFYRGDKSAFAKWTKRAPPPWFV  154


>hypothetical protein [Moritella marina]
Sequence ID: WP_019441775.1 Length: 184 
>hypothetical protein FR932_09405 [Moritella marina ATCC 15381]
Sequence ID: QFI38050.1 Length: 184  
Range 1: 28 to 182

Score:143 bits(467), Expect:6e-40, 
Method:Composition-based stats., 
Identities:60/161(37%), Positives:86/161(53%), Gaps:6/161(3%)

Query  1    MNIFHLDLDPRMSAQFHCDKHVVKMCTEYCQILSSVCHFFNLDTDGLYKKTHINHPCVVW  60
            MNIF LD D +  AQ+HCD+HVVKM  E  Q+L +  +   + T   YK TH NHP V+W
Sbjct  28   MNIFILDTDIQKCAQYHCDQHVVKMILESVQLLCTALNKKGFITP--YKSTHSNHPSVLW  85

Query  61   ARQSRNNYEYLLNLAIELFDEYSYRYGKVHAASRTIPKLIDNTAHIPGGENKLTPFVSVL  120
              +S +N+ +L  L + L  EY YRY K     ++I  L +  +H       LT F   +
Sbjct  86   VEESYDNFLWLKQLTLALNKEYKYRYNK-EVDHKSIAAL-NEISHYSFPAIGLTAFPQAM  143

Query  121  PGMISTSTSENAVKQYRDLYMNEKRHITSWKLRNIPSWFTK  161
            P   +     +AV  YR++Y+ +K     W  R +P WFT+
Sbjct  144  P--DNYKVDNDAVSAYRNFYIGDKSKFAKWTKRVVPKWFTE  182


>hypothetical protein [Photobacterium carnosum]
Sequence ID: WP_152653587.1 Length: 156 
>hypothetical protein CIT27_08940 [Photobacterium carnosum]
Sequence ID: KAE8177075.1 Length: 156  
Range 1: 1 to 153

Score:142 bits(463), Expect:8e-40, 
Method:Composition-based stats., 
Identities:60/159(38%), Positives:83/159(52%), Gaps:6/159(3%)

Query  1    MNIFHLDLDPRMSAQFHCDKHVVKMCTEYCQILSSVCHFFNLDTDGLYKKTHINHPCVVW  60
            MNIF LD D    AQ+HCD+HVVKM  E  QIL +  +   + T   YK T++NHPCV+W
Sbjct  1    MNIFILDHDIEKCAQYHCDQHVVKMILESVQILCTALNKKGFTTP--YKSTNMNHPCVLW  58

Query  61   ARQSRNNYEYLLNLAIELFDEYSYRYGKVHAASRTIPKLIDNTAHIPGGENKLTPFVSVL  120
              QS +N+ +L  L + L  EY +RY K     ++I  L +           LTPF   +
Sbjct  59   VEQSYDNFLWLKALTLALNKEYKFRYNKT-TDHKSIAVLAE-IERHSYDAVGLTPFAQAM  116

Query  121  PGMISTSTSENAVKQYRDLYMNEKRHITSWKLRNIPSWF  159
            P         NA++ YR++Y  +K     W  R+ P WF
Sbjct  117  PN--DYKVEANAIEAYRNFYRGDKAAFAKWTKRSPPEWF  153


>hypothetical protein [Moraxella bovoculi]
Sequence ID: WP_046700993.1 Length: 159 
>hypothetical protein AAX09_03220 [Moraxella bovoculi]
Sequence ID: AKG18560.1 Length: 159  
Range 1: 1 to 159

Score:142 bits(463), Expect:9e-40, 
Method:Composition-based stats., 
Identities:66/164(40%), Positives:90/164(54%), Gaps:10/164(6%)

Query  1    MNIFHLDLDPRMSAQFHCDKHVVKMCTEYCQILSSVCHF-FNLDTDG----LYKKTHINH  55
            MNIF+LD DP   A FH +KHVVKM  EY Q+L +  H+  N+  D     LYK TH NH
Sbjct  1    MNIFYLDHDPIRCASFHGNKHVVKMILEYAQLLCTAHHLCDNVLCDDERAVLYKCTHQNH  60

Query  56   PCVVWARQSRNNYEYLLNLAIELFDEYSYRYGKVHAASRTIPKLIDNTAHIPGGENKLTP  115
            PC VW R S+++Y++L  L I L DEY++RYGKVH   +   KL     + P   +  TP
Sbjct  61   PCAVWVRGSKSHYDWLYRLFIALCDEYTHRYGKVHLTDQ---KLRRILLNCPISTD--TP  115

Query  116  FVSVLPGMISTSTSENAVKQYRDLYMNEKRHITSWKLRNIPSWF  159
            F++    +      ++ V  YR  Y   K  I ++  R  P W+
Sbjct  116  FIAPPQVVPDEYQGDDTVDAYRTYYRCGKADILAYTNRPTPDWL  159


>hypothetical protein [Vibrio fluvialis]
Sequence ID: WP_143683300.1 Length: 158 
>hypothetical protein DM586_13315 [Vibrio fluvialis]
Sequence ID: TRN11855.1 Length: 158  
Range 1: 1 to 157

Score:141 bits(462), Expect:1e-39, 
Method:Composition-based stats., 
Identities:62/164(38%), Positives:89/164(54%), Gaps:8/164(4%)

Query  1    MNIFHLDLDPRMSAQFHCDKHVVKMCTEYCQILSSVCHFFNLDTDGLYKKTHINHPCVVW  60
            MNIF LD D ++ AQ+HCD+HVVKM  E  Q+L +  +   ++T   YK TH+ HPCV+W
Sbjct  1    MNIFILDDDIKLCAQYHCDQHVVKMILESVQLLCTALNKKGFETP--YKSTHVKHPCVLW  58

Query  61   ARQSRNNYEYLLNLAIELFDEYSYRYGK-VHAASRTIPKLIDNTAHIPGGENKLTPFVSV  119
              +S +N+ +L  L  EL  EY +RY K V   S  +  LI    +   G   LT F   
Sbjct  59   VEESYDNFLWLTELVRELNTEYKFRYDKSVDHKSMAVLALIQQHTYPSIG---LTEFAQA  115

Query  120  LPGMISTSTSENAVKQYRDLYMNEKRHITSWKLRNIPSWFTKES  163
            +P         +AV  YR +Y+ EK     W  R +P+W+T ++
Sbjct  116  MP--DEYKIRGDAVSAYRRFYLAEKMGFARWTKRELPAWLTAQT  157


>hypothetical protein [Vibrio fluvialis]
Sequence ID: WP_024374540.1 Length: 158 
Range 1: 1 to 157

Score:141 bits(462), Expect:1e-39, 
Method:Composition-based stats., 
Identities:62/164(38%), Positives:90/164(54%), Gaps:8/164(4%)

Query  1    MNIFHLDLDPRMSAQFHCDKHVVKMCTEYCQILSSVCHFFNLDTDGLYKKTHINHPCVVW  60
            MNIF LD D ++ AQ+HCD+HVVKM  E  Q+L +  +   ++T   YK TH+ HPCV+W
Sbjct  1    MNIFILDDDIKLCAQYHCDQHVVKMILESVQLLCTALNKKGFETP--YKSTHVKHPCVLW  58

Query  61   ARQSRNNYEYLLNLAIELFDEYSYRYGK-VHAASRTIPKLIDNTAHIPGGENKLTPFVSV  119
              +S +N+ +L  L  EL  EY +RY K V   S  + +LI    +   G   LT F   
Sbjct  59   VEESYDNFLWLTELVRELNTEYKFRYDKSVDHKSMAVLELIQQHTYPSIG---LTEFAQA  115

Query  120  LPGMISTSTSENAVKQYRDLYMNEKRHITSWKLRNIPSWFTKES  163
            +P         +AV  YR +Y+ EK     W  R +P+W+T ++
Sbjct  116  MP--DEYKIRGDAVSAYRRFYLAEKMGFARWTKRELPAWLTAQT  157


>hypothetical protein [Acidiferrobacteraceae bacterium]
Sequence ID: MBL11083.1 Length: 158 
Range 1: 1 to 157

Score:141 bits(462), Expect:1e-39, 
Method:Composition-based stats., 
Identities:61/162(38%), Positives:88/162(54%), Gaps:8/162(4%)

Query  1    MNIFHLDLDPRMSAQFHCDKHVVKMCTEYCQILSSVCHFFNLDT--DGLYKKTHINHPCV  58
            MNIF+LD D   +A++H DKH VKM  EY Q+L +    ++ D   + LYK TH NHP  
Sbjct  1    MNIFYLDKDINKAAEYHNDKHCVKMILEYAQLLCTAHRELDGDNANENLYKSTHKNHPSA  60

Query  59   VWARQSRNNYEYLLNLAIELFDEYSYRYGKVHAA-SRTIPKLIDNTAHIPGGENKLTPFV  117
             W R+S+ NYEYL  L   L +EY++RYGK H    +    L     +IP    ++T   
Sbjct  61   KWVRESKANYEYLYRLFNALCNEYTHRYGKTHLTYQKLHNVLATPPQNIPD--KEFTEPT  118

Query  118  SVLPGMISTSTSENAVKQYRDLYMNEKRHITSWKLRNIPSWF  159
              +P  +  +   +++K YRD Y   K H+  W  R+ P W+
Sbjct  119  PAMPDDVKNN---DSLKAYRDYYKKYKSHLAVWTKRDTPEWY  157


>hypothetical protein [Thalassotalea agarivorans]
Sequence ID: WP_093328122.1 Length: 158 
>hypothetical protein SAMN05660429_00954 [Thalassotalea agarivorans]
Sequence ID: SET06435.1 Length: 158  
Range 1: 1 to 154

Score:141 bits(462), Expect:1e-39, 
Method:Composition-based stats., 
Identities:60/162(37%), Positives:85/162(52%), Gaps:10/162(6%)

Query  1    MNIFHLDLDPRMSAQFHCDKHVVKMCTEYCQILSSVCHFFNLDTDGLYKKTHINHPCVVW  60
            MNIF LD D    AQ+HCD+HVVKM  E  Q+L +  +   + T   YK TH  HPCV+W
Sbjct  1    MNIFILDEDITRCAQYHCDQHVVKMILESVQLLCTALNKKGFSTP--YKSTHAKHPCVLW  58

Query  61   ARQSRNNYEYLLNLAIELFDEYSYRYGKV--HAASRTIPKLIDNTAHIPGGENKLTPFVS  118
              +S +N+ +L+ L   L  EY YRY K   H +   + K++D     P     LT F  
Sbjct  59   VEESYDNFLWLVELTRALNTEYQYRYDKTTDHKSMAVLEKILD----YPYESKGLTEFAQ  114

Query  119  VLPGMISTSTSENAVKQYRDLYMNEKRHITSWKLRNIPSWFT  160
             +P        +NAV  YR++Y  +K    +W+ R  P W++
Sbjct  115  AMP--DDYKVKQNAVDAYRNFYREDKMKFATWRKRQPPVWLS  154


>hypothetical protein EHM68_04205 [Xanthomonadales bacterium]
Sequence ID: RPH98530.1 Length: 158 
Range 1: 1 to 157

Score:141 bits(461), Expect:1e-39, 
Method:Composition-based stats., 
Identities:60/163(37%), Positives:83/163(50%), Gaps:6/163(3%)

Query  1    MNIFHLDLDPRMSAQFHCDKHVVKMCTEYCQILSSVCHFFNLDTDGLYKKTHINHPCVVW  60
            MNIF LD D    A+ HCD HV KM  E  QIL +  +    +T   Y+ TH+NHPCV+W
Sbjct  1    MNIFVLDQDIARCARHHCDAHVSKMILESVQILCTALNKKGCNTP--YRSTHVNHPCVLW  58

Query  61   ARQSRNNYEYLLNLAIELFDEYSYRYGKVHAASRTIPKLIDNTAHIPGGENKLTPFVSVL  120
            A QS +N+ +L  LA  L  EY YRYG+    +     ++D    +      LT F   +
Sbjct  59   AEQSWDNFRWLARLARALNAEYRYRYGRQRDHASI--AVLDQVEELRFESRGLTEFAQAM  116

Query  121  PGMISTSTSENAVKQYRDLYMNEKRHITSWKLRNIPSWFTKES  163
            P         +AV  YR +Y+ EK     W  R  P W+T+++
Sbjct  117  P--EQYKVPGHAVAAYRSFYLAEKHAFARWTRRAPPDWWTRDA  157


>hypothetical protein [Vibrio fluvialis]
Sequence ID: WP_061055741.1 Length: 158 
>hypothetical protein AL536_04610 [Vibrio fluvialis]
Sequence ID: AMF92760.1 Length: 158 >Uncharacterised protein [Vibrio fluvialis]
Sequence ID: SUQ27642.1 Length: 158  
Range 1: 1 to 157

Score:141 bits(461), Expect:1e-39, 
Method:Composition-based stats., 
Identities:62/164(38%), Positives:90/164(54%), Gaps:8/164(4%)

Query  1    MNIFHLDLDPRMSAQFHCDKHVVKMCTEYCQILSSVCHFFNLDTDGLYKKTHINHPCVVW  60
            MNIF LD D ++ AQ+HCD+HVVKM  E  Q+L +  +   ++T   YK TH+ HPCV+W
Sbjct  1    MNIFILDDDIKLCAQYHCDQHVVKMILESVQLLCTALNKKGFETP--YKSTHVKHPCVLW  58

Query  61   ARQSRNNYEYLLNLAIELFDEYSYRYGK-VHAASRTIPKLIDNTAHIPGGENKLTPFVSV  119
              +S +N+ +L  L  EL  EY +RY K V   S  + +LI    +   G   LT F   
Sbjct  59   VEESYDNFLWLTELVRELNTEYKFRYDKSVDHKSMAVLELIQQHTYPLIG---LTEFAQA  115

Query  120  LPGMISTSTSENAVKQYRDLYMNEKRHITSWKLRNIPSWFTKES  163
            +P         +AV  YR +Y+ EK     W  R +P+W+T ++
Sbjct  116  MP--DEYKIRGDAVSAYRRFYLAEKMGFARWTKREVPAWLTAQT  157


>hypothetical protein [bacterium]
Sequence ID: NBQ17286.1 Length: 165 
Range 1: 1 to 165

Score:141 bits(462), Expect:1e-39, 
Method:Composition-based stats., 
Identities:73/169(43%), Positives:95/169(56%), Gaps:10/169(5%)

Query  1    MNIFHLDLDPRMSAQFHCDKHVVKMCTEYCQILSSVCHFFN----LDTDGLYKKTHINHP  56
            MNIF+LD DP++ A  H DKH VKM  EY Q+LS+    ++     D + LYK THINHP
Sbjct  1    MNIFYLDNDPKVCATMHLDKHCVKMILEYAQLLSTAHRVLDGDDYADNNNLYKATHINHP  60

Query  57   CVVWARQSRNNYEYLLNLAIELFDEYSYRYGKVHA--ASRTIPKLIDNTAHIPGGENKLT  114
              VW R SR NY +L NL  EL  EY+YRY K+H    S  + KL     +IP     +T
Sbjct  61   SAVWVRNSRENYIWLHNLLTELCSEYTYRYKKIHKVQESGLLNKLFMFPFNIPY--RSFT  118

Query  115  PFVSVLPGMISTSTSENAVKQYRDLYMNEKRHITSWKLRNIPSWFTKES  163
                 +P       + +A+  YR  Y   K HI +WK+RNIPSW+  E+
Sbjct  119  EPTPAMP--DDCKIANDAIASYRKYYQLYKSHIANWKMRNIPSWYVMEA  165


>hypothetical protein [Bacteroidetes bacterium]
Sequence ID: NBP66524.1 Length: 182 
Range 1: 1 to 177

Score:142 bits(463), Expect:1e-39, 
Method:Composition-based stats., 
Identities:67/181(37%), Positives:91/181(50%), Gaps:26/181(14%)

Query  1    MNIFHLDLDPRMSAQFHCDKHVVKMCTEYCQILSSVCHF-FNLD----------------  43
            MNIF+LD D    A++H DKHVVKM  EY Q+LS+       ++                
Sbjct  1    MNIFYLDRDVAKCAEYHNDKHVVKMILEYAQLLSTAHRVIDGVEYLDKTANGRSIKRWRL  60

Query  44   -----TDGLYKKTHINHPCVVWARQSRNNYEYLLNLAIELFDEYSYRYGKVHAASRTIPK  98
                    LYK THINHP  VW RQS NNY +L+ L   L+ EY+YRYGK HA  R +  
Sbjct  61   EDNTLEQELYKATHINHPSAVWVRQSNNNYNWLMCLFQSLLTEYTYRYGKHHATERLVYF  120

Query  99   LIDNTAHIPGGENKLTPFVSVLPGMISTSTSENAVKQYRDLYMNEKRHITSWKLRNIPSW  158
            L     +IP   + LT     +P         ++++ YR+ Y+  K ++  WK R IP W
Sbjct  121  LRKPPKNIPV--SHLTQPTPAMP--DEYKVPGDSLQSYRNYYIGAKNNMAKWKNREIPDW  176

Query  159  F  159
            +
Sbjct  177  W  177


>hypothetical protein [Vibrio fluvialis]
Sequence ID: WP_154182396.1 Length: 158 
Range 1: 1 to 156

Score:141 bits(460), Expect:2e-39, 
Method:Composition-based stats., 
Identities:62/163(38%), Positives:89/163(54%), Gaps:8/163(4%)

Query  1    MNIFHLDLDPRMSAQFHCDKHVVKMCTEYCQILSSVCHFFNLDTDGLYKKTHINHPCVVW  60
            MNIF LD D ++ AQ+HCD+HVVKM  E  Q+L +  +   ++T   YK TH+ HPCV+W
Sbjct  1    MNIFILDDDIKLCAQYHCDQHVVKMILESVQLLCTALNKKGFETP--YKSTHVKHPCVLW  58

Query  61   ARQSRNNYEYLLNLAIELFDEYSYRYGK-VHAASRTIPKLIDNTAHIPGGENKLTPFVSV  119
              +S +N+ +L  L  EL  EY +RY K V   S  + +LI    +   G   LT F   
Sbjct  59   VEESYDNFLWLTELVRELNTEYKFRYDKSVDHKSMAVLELIQQHTYPSIG---LTEFAQA  115

Query  120  LPGMISTSTSENAVKQYRDLYMNEKRHITSWKLRNIPSWFTKE  162
            +P         +AV  YR +Y+ EK     W  R +P+W+T +
Sbjct  116  MP--DEYKIRGDAVSAYRRFYLAEKMGFARWTKRELPAWLTAQ  156


>hypothetical protein [Vibrio fluvialis]
Sequence ID: WP_055452662.1 Length: 158 
>hypothetical protein AMR75_09305 [Vibrio fluvialis]
Sequence ID: KQH90093.1 Length: 158  
Range 1: 1 to 157

Score:141 bits(460), Expect:2e-39, 
Method:Composition-based stats., 
Identities:63/164(38%), Positives:89/164(54%), Gaps:8/164(4%)

Query  1    MNIFHLDLDPRMSAQFHCDKHVVKMCTEYCQILSSVCHFFNLDTDGLYKKTHINHPCVVW  60
            MNIF LD D ++ AQ+HCD+HVVKM  E  Q+L +  +    DT   YK TH+ HPCV+W
Sbjct  1    MNIFILDDDIKLCAQYHCDQHVVKMILESVQLLCTALNKKGYDTP--YKSTHVKHPCVLW  58

Query  61   ARQSRNNYEYLLNLAIELFDEYSYRYGK-VHAASRTIPKLIDNTAHIPGGENKLTPFVSV  119
              +S +N+ +L  L  EL  EY +RY K V   S  + +LI    +   G   LT F   
Sbjct  59   VEESYDNFLWLTELVRELNTEYKFRYDKSVDHKSMAVLELIQQHTYPSIG---LTEFAQA  115

Query  120  LPGMISTSTSENAVKQYRDLYMNEKRHITSWKLRNIPSWFTKES  163
            +P         +AV  YR +Y+ EK     W  R +P+W+T ++
Sbjct  116  MP--DEYKIRGDAVSAYRRFYLAEKMGFARWTKRELPAWLTAQT  157


>hypothetical protein [Photobacterium phosphoreum]
Sequence ID: WP_107293272.1 Length: 164 
>hypothetical protein CTM80_04870 [Photobacterium phosphoreum]
Sequence ID: PSU64071.1 Length: 164  
Range 1: 9 to 161

Score:141 bits(460), Expect:2e-39, 
Method:Composition-based stats., 
Identities:61/159(38%), Positives:84/159(52%), Gaps:6/159(3%)

Query  1    MNIFHLDLDPRMSAQFHCDKHVVKMCTEYCQILSSVCHFFNLDTDGLYKKTHINHPCVVW  60
            MNIF LD D    AQ+H D+HVVKM  E  Q+L +  +   + T   YK THINHPCV+W
Sbjct  9    MNIFILDQDIEKCAQYHYDQHVVKMILESVQLLCTALNKKGFTTP--YKSTHINHPCVLW  66

Query  61   ARQSRNNYEYLLNLAIELFDEYSYRYGKVHAASRTIPKLIDNTAHIPGGENKLTPFVSVL  120
              QS +N+ +L  L + L  EY YRY K     ++I  ++   +        LTPFV  +
Sbjct  67   VEQSYDNFLWLKALTLALNKEYKYRYNK-SIDHKSI-AVLAQISTYSYDAIGLTPFVQAM  124

Query  121  PGMISTSTSENAVKQYRDLYMNEKRHITSWKLRNIPSWF  159
            P         +A++ YR++Y  +K     W  R  PSWF
Sbjct  125  P--DDYKVKFDAIEAYRNFYRGDKAVFAKWTKRAPPSWF  161


>hypothetical protein [Moraxella bovoculi]
Sequence ID: WP_046699817.1 Length: 159 
Range 1: 1 to 159

Score:140 bits(459), Expect:2e-39, 
Method:Composition-based stats., 
Identities:68/164(41%), Positives:90/164(54%), Gaps:10/164(6%)

Query  1    MNIFHLDLDPRMSAQFHCDKHVVKMCTEYCQILSSVCHF-FNLDTDG----LYKKTHINH  55
            MNIF+LD DP   A FH +KHVVKM  EY Q+L +  H+  N+  D     LYK TH NH
Sbjct  1    MNIFYLDPDPIRCASFHGNKHVVKMILEYAQLLCTAHHLCDNVLCDDEQAVLYKCTHQNH  60

Query  56   PCVVWARQSRNNYEYLLNLAIELFDEYSYRYGKVHAASRTIPKLIDNTAHIPGGENKLTP  115
            PC VW R S+++Y++L  L I L DEY++RYGKVH   +   KL     + P   N  TP
Sbjct  61   PCTVWVRGSKSHYDWLYRLFIALCDEYTHRYGKVHLTDQ---KLRHILLNCPISTN--TP  115

Query  116  FVSVLPGMISTSTSENAVKQYRDLYMNEKRHITSWKLRNIPSWF  159
            F++    M      ++ V  YR  Y   K  I ++  R  P W+
Sbjct  116  FIAPPQVMPDEYQGDDTVGAYRTYYRCGKADILAYTNRPTPDWL  159


>hypothetical protein [Parashewanella sp. MEBiC05444]
Sequence ID: WP_133406513.1 Length: 154 
Range 1: 1 to 152

Score:140 bits(458), Expect:2e-39, 
Method:Composition-based stats., 
Identities:61/160(38%), Positives:87/160(54%), Gaps:10/160(6%)

Query  1    MNIFHLDLDPRMSAQFHCDKHVVKMCTEYCQILSSVCHFFNLDTDGLYKKTHINHPCVVW  60
            MNIF LD + +  AQ+HCD+H +KM  E  Q+L +  +   + T   YK TH+NHPCV+W
Sbjct  1    MNIFILDTNIKKCAQYHCDQHAIKMILESVQLLCTALNKKGFVTP--YKSTHMNHPCVLW  58

Query  61   ARQSRNNYEYLLNLAIELFDEYSYRYGKV--HAASRTIPKLIDNTAHIPGGENKLTPFVS  118
              +S +N+E+L  LA+EL +EY YR+ K   H +   +P+L             LTPF  
Sbjct  59   VEESYDNFEWLRTLAVELNNEYRYRFDKANDHKSISVLPEL----EEFKYERKGLTPFPQ  114

Query  119  VLPGMISTSTSENAVKQYRDLYMNEKRHITSWKLRNIPSW  158
             +P         +AV  YR +Y+ EK +   W  R IP W
Sbjct  115  AMP--EKYKNINDAVLAYRQFYIGEKMQFAKWTKRKIPFW  152


>hypothetical protein [Vibrio fluvialis]
Sequence ID: WP_158146290.1 Length: 158 
Range 1: 1 to 157

Score:140 bits(459), Expect:3e-39, 
Method:Composition-based stats., 
Identities:62/164(38%), Positives:90/164(54%), Gaps:8/164(4%)

Query  1    MNIFHLDLDPRMSAQFHCDKHVVKMCTEYCQILSSVCHFFNLDTDGLYKKTHINHPCVVW  60
            MNIF LD D ++ AQ+HCD+HVVKM  E  Q+L +  +   ++T   YK TH+ HPCV+W
Sbjct  1    MNIFILDDDIKLCAQYHCDQHVVKMILESVQLLCTALNKKGFETP--YKSTHLKHPCVLW  58

Query  61   ARQSRNNYEYLLNLAIELFDEYSYRYGK-VHAASRTIPKLIDNTAHIPGGENKLTPFVSV  119
              +S +N+ +L  L  EL  EY +RY K V   S  + +LI    +   G   LT F   
Sbjct  59   VEESYDNFLWLTELVRELNTEYKFRYDKSVDHKSMAVLELIQQHTYPSIG---LTEFAQA  115

Query  120  LPGMISTSTSENAVKQYRDLYMNEKRHITSWKLRNIPSWFTKES  163
            +P         +AV  YR +Y+ EK     W  R +P+W+T ++
Sbjct  116  MP--DEYKIRGDAVSAYRRFYLAEKMGFARWTKRELPAWLTAQT  157


>hypothetical protein [Psychromonas sp. MB-3u-54]
Sequence ID: WP_101040856.1 Length: 158 
>hypothetical protein CXF72_16960 [Psychromonas sp. MB-3u-54]
Sequence ID: PKH01362.1 Length: 158  
Range 1: 1 to 154

Score:140 bits(459), Expect:3e-39, 
Method:Composition-based stats., 
Identities:63/161(39%), Positives:85/161(52%), Gaps:8/161(4%)

Query  1    MNIFHLDLDPRMSAQFHCDKHVVKMCTEYCQILSSVCHFFNLDTDGLYKKTHINHPCVVW  60
            MNIF LD D +  AQ+HCD+HVVKM  E  QIL +V +   + T   YK TH+NHP V+W
Sbjct  1    MNIFILDNDIKTCAQYHCDQHVVKMILESVQILCTVLNKKGFSTP--YKSTHVNHPSVLW  58

Query  61   ARQSRNNYEYLLNLAIELFDEYSYRYGK-VHAASRTIPKLIDNTAHIPGGENKLTPFVSV  119
            A  S +N+ +L  L +EL  EY YRY K     S  +  +I   + +  G   LT F   
Sbjct  59   AEASFDNFLWLSELTLELNKEYKYRYDKQTDHKSIAVLTVISQYSFLSIG---LTTFPQA  115

Query  120  LPGMISTSTSENAVKQYRDLYMNEKRHITSWKLRNIPSWFT  160
            +P   S   + + V  YR++Y  +K     W  R  P WF 
Sbjct  116  MP--DSYKVANDPVSAYRNFYRGDKAKFAKWTKRAPPEWFI  154


>hypothetical protein [Alteromonadaceae bacterium]
Sequence ID: MAA64179.1 Length: 161 
>hypothetical protein [Alteromonadaceae bacterium]
Sequence ID: MBH86963.1 Length: 161  
Range 1: 1 to 159

Score:140 bits(459), Expect:3e-39, 
Method:Composition-based stats., 
Identities:53/165(32%), Positives:78/165(47%), Gaps:6/165(3%)

Query  1    MNIFHLDLDPRMSAQFHCDKHVVKMCTEYCQILSSVCHFFNLDTDGLYKKTHINHPCVVW  60
            MNIF LD D    A++HCD+H +KM  E  Q+L +  +   + T   YK TH  HPCV+W
Sbjct  1    MNIFVLDDDITKCAEYHCDQHAIKMILESVQLLCTALNKKGFSTP--YKSTHAKHPCVLW  58

Query  61   ARQSRNNYEYLLNLAIELFDEYSYRYGKVHAASRTIPKLIDNTAHIPGGENKLTPFVSVL  120
               S +N+E+L+ L + L  EY +R+ K          ++            LTPF   +
Sbjct  59   VEASYDNFEWLVQLTLALNAEYRFRFDK--TGDHKSIAVLSEIDKFRFERLGLTPFAQAM  116

Query  121  PGMISTSTSENAVKQYRDLYMNEKRHITSWKLRNIPSWFTKESHG  165
            P         + V  YR +Y+ EK     W  R +P W ++   G
Sbjct  117  P--DQYKQVGDPVSAYRQFYLGEKMGFAKWTKREVPFWISQHVEG  159


>hypothetical protein [Marinobacterium rhizophilum]
Sequence ID: WP_020683917.1 Length: 154 
Range 1: 1 to 152

Score:140 bits(458), Expect:3e-39, 
Method:Composition-based stats., 
Identities:61/160(38%), Positives:83/160(51%), Gaps:10/160(6%)

Query  1    MNIFHLDLDPRMSAQFHCDKHVVKMCTEYCQILSSVCHFFNLDTDGLYKKTHINHPCVVW  60
            MNIF LD D  + AQ+HCD+HVVKM  E  Q+L +V +   + T   YK TH+ HPCV+W
Sbjct  1    MNIFILDNDIELCAQYHCDQHVVKMILESAQMLCTVLNKKGFTTP--YKSTHMKHPCVLW  58

Query  61   ARQSRNNYEYLLNLAIELFDEYSYRY--GKVHAASRTIPKLIDNTAHIPGGENKLTPFVS  118
              +S  N+ +L NLA  L  EY +R+  G  H +       I N ++       LT F  
Sbjct  59   VEESYENFTWLKNLAFALNAEYRFRFERGTDHKSISV----IQNISNFDYESRGLTEFAQ  114

Query  119  VLPGMISTSTSENAVKQYRDLYMNEKRHITSWKLRNIPSW  158
             +P         +AV+ YR +YM EK     W  R +P W
Sbjct  115  AMP--DEYKIPGDAVEAYRQFYMGEKMGFAKWTKRGVPEW  152


>hypothetical protein [Vibrio fluvialis]
Sequence ID: WP_158152065.1 Length: 158 
Range 1: 1 to 157

Score:140 bits(458), Expect:3e-39, 
Method:Composition-based stats., 
Identities:62/164(38%), Positives:89/164(54%), Gaps:8/164(4%)

Query  1    MNIFHLDLDPRMSAQFHCDKHVVKMCTEYCQILSSVCHFFNLDTDGLYKKTHINHPCVVW  60
            MNIF LD D ++ AQ+HCD+HVVKM  E  Q+L +  +    +T   YK TH+ HPCV+W
Sbjct  1    MNIFILDDDIKLCAQYHCDQHVVKMILESVQLLCTALNKKGYETP--YKSTHVKHPCVLW  58

Query  61   ARQSRNNYEYLLNLAIELFDEYSYRYGK-VHAASRTIPKLIDNTAHIPGGENKLTPFVSV  119
              +S +N+ +L  L  EL  EY +RY K V   S  + +LI    +   G   LT F   
Sbjct  59   VEESYDNFLWLTELVRELNTEYKFRYDKSVDHKSMAVLELIQQHTYPSIG---LTEFAQA  115

Query  120  LPGMISTSTSENAVKQYRDLYMNEKRHITSWKLRNIPSWFTKES  163
            +P         +AV  YR +Y+ EK     W  R +P+W+T ++
Sbjct  116  MP--DEYKIRGDAVSAYRRFYLAEKMGFARWTKRELPAWLTAQT  157


>hypothetical protein [Vibrio fluvialis]
Sequence ID: WP_047462325.1 Length: 158 
Range 1: 1 to 157

Score:140 bits(458), Expect:3e-39, 
Method:Composition-based stats., 
Identities:62/164(38%), Positives:90/164(54%), Gaps:8/164(4%)

Query  1    MNIFHLDLDPRMSAQFHCDKHVVKMCTEYCQILSSVCHFFNLDTDGLYKKTHINHPCVVW  60
            MNIF LD D ++ AQ+HCD+HVVKM  E  Q+L +  +   ++T   YK TH+ HPCV+W
Sbjct  1    MNIFILDDDIKLCAQYHCDQHVVKMILESVQLLCTALNKKGFETP--YKSTHVKHPCVLW  58

Query  61   ARQSRNNYEYLLNLAIELFDEYSYRYGK-VHAASRTIPKLIDNTAHIPGGENKLTPFVSV  119
              +S +N+ +L  L  EL  EY +RY K V   S  + +LI    +   G   LT F   
Sbjct  59   VEESYDNFLWLTELVRELNTEYKFRYDKSVDHKSMAVLELIQQHTYPSIG---LTEFAQA  115

Query  120  LPGMISTSTSENAVKQYRDLYMNEKRHITSWKLRNIPSWFTKES  163
            +P         +AV  YR +Y+ EK     W  R +P+W+T ++
Sbjct  116  MP--DEYKIRGDAVSAYRRFYLAEKMVFARWTKRELPAWLTAQT  157


>hypothetical protein [Nitrosomonas marina]
Sequence ID: WP_090631564.1 Length: 163 
>hypothetical protein SAMN05216325_11120 [Nitrosomonas marina]
Sequence ID: SEN24480.1 Length: 163  
Range 1: 1 to 152

Score:140 bits(459), Expect:3e-39, 
Method:Composition-based stats., 
Identities:65/160(41%), Positives:88/160(55%), Gaps:10/160(6%)

Query  1    MNIFHLDLDPRMSAQFHCDKHVVKMCTEYCQILSSVCHFFNLDTDGLYKKTHINHPCVVW  60
            MNIF LDLD +  A++HCD+HV KM  E  Q+L +  +   + T   Y+ THINHPC  W
Sbjct  1    MNIFVLDLDIKKCARYHCDQHVSKMILESAQLLCTALNKKGFQTP--YRPTHINHPCTQW  58

Query  61   ARQSRNNYEYLLNLAIELFDEYSYRYGKV--HAASRTIPKLIDNTAHIPGGENKLTPFVS  118
              +S +N+ +L NLA+ L  EY +R+ K   H +   I ++ D T  + G    LTPF  
Sbjct  59   IAESYDNFVWLRNLAMALNSEYRFRFNKTGDHKSISVIREISDLTYELVG----LTPFAQ  114

Query  119  VLPGMISTSTSENAVKQYRDLYMNEKRHITSWKLRNIPSW  158
             +P         NAVK YR +Y+ EK     W  RNIP W
Sbjct  115  AMPDK--YKVPGNAVKAYRQFYVGEKLGFAKWTKRNIPKW  152


>hypothetical protein [Moraxella bovis]
Sequence ID: WP_115369819.1 Length: 159 
>Uncharacterised protein [Moraxella bovis]
Sequence ID: STY93520.1 Length: 159  
Range 1: 1 to 159

Score:140 bits(458), Expect:3e-39, 
Method:Composition-based stats., 
Identities:65/164(40%), Positives:89/164(54%), Gaps:10/164(6%)

Query  1    MNIFHLDLDPRMSAQFHCDKHVVKMCTEYCQILSSVCHFFNL-----DTDGLYKKTHINH  55
            MNIF+LD DP   A FH +KHVVKM  EY Q+L +  H+ +      +   LYK TH NH
Sbjct  1    MNIFYLDPDPIRCAIFHGNKHVVKMILEYAQLLCTAHHLGDSVLCDDERAILYKCTHQNH  60

Query  56   PCVVWARQSRNNYEYLLNLAIELFDEYSYRYGKVHAASRTIPKLIDNTAHIPGGENKLTP  115
            PC VW R S+++Y++L  L + L DEY++RYGKVH   +   KL     + P   +  TP
Sbjct  61   PCAVWVRGSKSHYDWLYQLFVALCDEYTHRYGKVHLTDQ---KLRHILINCPISAD--TP  115

Query  116  FVSVLPGMISTSTSENAVKQYRDLYMNEKRHITSWKLRNIPSWF  159
            FV+    M      ++ V  YR  Y   K  I ++  R  P W+
Sbjct  116  FVAPPQVMPDEYQDDDTVTAYRAYYRCGKADILAYTGRPSPDWL  159


>hypothetical protein [Moraxella lacunata]
Sequence ID: WP_143821898.1 Length: 159 
Range 1: 1 to 159

Score:140 bits(458), Expect:3e-39, 
Method:Composition-based stats., 
Identities:65/164(40%), Positives:91/164(55%), Gaps:10/164(6%)

Query  1    MNIFHLDLDPRMSAQFHCDKHVVKMCTEYCQILSSVCHF-FNLDTDG----LYKKTHINH  55
            MNIF+LD +P   A FH +KHVVKM  EY Q+L +  H+  N+ +D     LYK TH NH
Sbjct  1    MNIFYLDPNPVRCASFHGNKHVVKMILEYAQLLCTAHHLCDNVLSDDERAVLYKCTHQNH  60

Query  56   PCVVWARQSRNNYEYLLNLAIELFDEYSYRYGKVHAASRTIPKLIDNTAHIPGGENKLTP  115
            PC +W R S+++Y++L  L I L DEY++RYGKVH   +   KL     + P   +  TP
Sbjct  61   PCAMWVRGSKSHYDWLYRLFIALCDEYTHRYGKVHLTDQ---KLRHILINCPISTD--TP  115

Query  116  FVSVLPGMISTSTSENAVKQYRDLYMNEKRHITSWKLRNIPSWF  159
            F++    M      ++ V  YR  Y   K  I ++  R  P W+
Sbjct  116  FIAPPQVMPDEYQGDDTVSAYRAYYRCGKADILAYTGRPSPDWL  159


>hypothetical protein [Vibrio fluvialis]
Sequence ID: WP_020328384.1 Length: 158 
>hypothetical protein L911_2786 [Vibrio fluvialis I21563]
Sequence ID: EPP21448.1 Length: 158 >hypothetical protein L910_2888 [Vibrio fluvialis PG41]
Sequence ID: EPP24062.1 Length: 158  
Range 1: 1 to 157

Score:140 bits(458), Expect:3e-39, 
Method:Composition-based stats., 
Identities:62/164(38%), Positives:89/164(54%), Gaps:8/164(4%)

Query  1    MNIFHLDLDPRMSAQFHCDKHVVKMCTEYCQILSSVCHFFNLDTDGLYKKTHINHPCVVW  60
            MNIF LD D ++ AQ+HCD+HVVKM  E  Q+L +  +   ++T   YK TH  HPCV+W
Sbjct  1    MNIFILDDDIKLCAQYHCDQHVVKMILESVQLLCTALNKKGFETP--YKSTHAKHPCVLW  58

Query  61   ARQSRNNYEYLLNLAIELFDEYSYRYGK-VHAASRTIPKLIDNTAHIPGGENKLTPFVSV  119
              +S +N+ +L  L  EL  EY +RY K V   S  + +LI    +   G   LT F   
Sbjct  59   VEESYDNFLWLTELVRELNTEYKFRYDKSVDHKSMAVLELIQQHTYPSIG---LTEFAQA  115

Query  120  LPGMISTSTSENAVKQYRDLYMNEKRHITSWKLRNIPSWFTKES  163
            +P         +AV  YR +Y+ EK     W  R +P+W+T ++
Sbjct  116  MP--DEYKIRGDAVSAYRRFYLAEKMGFARWTKRELPAWLTAQT  157


>hypothetical protein imdm_1690 [gamma proteobacterium IMCC2047]
Sequence ID: EGG98954.1 Length: 163 
Range 1: 1 to 154

Score:140 bits(458), Expect:3e-39, 
Method:Composition-based stats., 
Identities:56/160(35%), Positives:83/160(51%), Gaps:6/160(3%)

Query  1    MNIFHLDLDPRMSAQFHCDKHVVKMCTEYCQILSSVCHFFNLDTDGLYKKTHINHPCVVW  60
            MNIF LD D    A+FHCD+HV KM  E  QIL +  ++  + T   Y+ TH++HPCV W
Sbjct  1    MNIFVLDNDIDQCARFHCDQHVGKMVLESTQILCTALNLRGVKTP--YRSTHVHHPCVHW  58

Query  61   ARQSRNNYEYLLNLAIELFDEYSYRYGKVHAASRTIPKLIDNTAHIPGGENKLTPFVSVL  120
            A +S+ N+ +L+ L   L  E+ +RY +    +  +  ++    +       LTPF   +
Sbjct  59   AGESQENFRWLVALTEALNREFCWRYQRAKDHASMV--VLREIKNQKFESRGLTPFAQAM  116

Query  121  PGMISTSTSENAVKQYRDLYMNEKRHITSWKLRNIPSWFT  160
            P         +AV  YR +Y  EK    +WK R +P WF 
Sbjct  117  P--DQYKVPGDAVAAYRAFYCGEKAGFATWKRRAMPDWFV  154


		
