# Supplementary material for: Influence of Non-canonical DNA Bases on the Genomic Diversity of Tevenvirinae
Source: Front Microbiol. 2021 Apr 6;12:632686. doi: 10.3389/fmicb.2021.632686 (PMC8056088; doi:10.3389/fmicb.2021.632686)
Supplement: Supplementary Data Sheet 2 — The results of the BLAST-assisted (“txt” files) and HMMER-assisted (“xlsx” files) searches for GSC homologs. The clusters containing homologs of proteins from other organisms are listed. [file Data_Sheet_2.ZIP › Data sheet 2/Group XIII/86.xlsx]

## Sheet: Лист1
	ID	Title	E-value	Ind. E-value	Bitscore	Aligned Positions
1	AXF40759.1	hypothetical protein Ac3_198 [Acinetobacter phage vB_ApiM_fHyAci03]	1.4e-51	1.6e-51	183.5	106
2	YP_004009550.1	hypothetical protein Ac42p188 [Acinetobacter phage Ac42]ADI96426.1 conserved hypothe	2.2e-45	2.4e-45	163.6	103
3	AXY82711.1	hypothetical protein KARL1_92 [Acinetobacter phage KARL-1]	5.4e-28	5.8e-28	107.7	68
4	RXN33138.1	hypothetical protein ROHU_004392 [Labeo rohita]	0.000013	450	11.7	45
