# Supplementary material for: Influence of Non-canonical DNA Bases on the Genomic Diversity of Tevenvirinae
Source: Front Microbiol. 2021 Apr 6;12:632686. doi: 10.3389/fmicb.2021.632686 (PMC8056088; doi:10.3389/fmicb.2021.632686)
Supplement: Supplementary Data Sheet 2 — The results of the BLAST-assisted (“txt” files) and HMMER-assisted (“xlsx” files) searches for GSC homologs. The clusters containing homologs of proteins from other organisms are listed. [file Data_Sheet_2.ZIP › Data sheet 2/Group XII/50256.txt]

RID: 5XNH2EAC014	
Job Title:Protein Sequence				
Program: BLASTP 
Query: None ID: lcl|Query_50723(amino acid) Length: 216
Database: nr All non-redundant GenBank CDS translations+PDB+SwissProt+PIR+PRF excluding environmental samples from WGS projects
	
Sequences producing significant alignments:
                                                                  Max    Total Query    E    Per.                  
Description                                                       Score  Score cover Value  Ident  Accession        
hypothetical protein PS2_012 [Serratia phage PS2]                 474    474   100%  2e-170 100.00 YP_009030059.1   
hypothetical protein CPT_Muldoon_011 [Serratia phage Muldoon]     259    259   99%   2e-85  54.55  QFR55968.1       
hypothetical protein S13_218 [Cronobacter phage S13]              91.0   91.0  87%   3e-19  33.33  YP_009196600.1   
toxin-antitoxin system HicB family antitoxin...                   39.2   39.2  31%   1.0    32.35  PKN68300.1       
hypothetical protein [bacterium]                                  40.3   40.3  35%   2.8    35.44  NBV77504.1       
MCE family protein [Rhodococcus sp. WAY2]                         40.0   40.0  44%   2.9    30.93  WP_159925620.1   
YggS family pyridoxal phosphate-dependent enzyme...               39.5   39.5  43%   3.2    23.76  RYD18923.1       
dNA polymerase III subunit beta [Firmicutes bacterium CAG:822]    39.8   39.8  35%   3.8    35.53  CCY46132.1       
molecular chaperone DnaK [Prevotella sp. KH2C16]                  39.8   39.8  36%   4.1    32.05  WP_092114275.1   
hypothetical protein [Marinobacter nanhaiticus]                   37.4   37.4  41%   5.1    25.56  WP_004582833.1   
MCE family protein [Rhodococcus sp. S2-17]                        39.2   39.2  44%   5.3    30.93  WP_109331616.1   
hypothetical protein [Pseudomonas entomophila]                    38.9   38.9  48%   9.4    23.15  WP_125465431.1   
hypothetical protein CVU60_03970 [Deltaproteobacteria bacteriu... 38.6   38.6  26%   9.4    35.59  PKN42955.1       

Alignments:
>hypothetical protein PS2_012 [Serratia phage PS2]
Sequence ID: YP_009030059.1 Length: 216 
>hypothetical protein PS2_012 [Serratia phage PS2]
Sequence ID: AHY25263.1 Length: 216  
Range 1: 1 to 216

Score:474 bits(1603), Expect:2e-170, 
Method:Compositional matrix adjust., 
Identities:216/216(100%), Positives:216/216(100%), Gaps:0/216(0%)

Query  1    MNYFDFGKVADGFYPLPYKGSENPLYKIKWSEFHDLHCLPEMFDNNIILNDWFFNTIASQ  60
            MNYFDFGKVADGFYPLPYKGSENPLYKIKWSEFHDLHCLPEMFDNNIILNDWFFNTIASQ
Sbjct  1    MNYFDFGKVADGFYPLPYKGSENPLYKIKWSEFHDLHCLPEMFDNNIILNDWFFNTIASQ  60

Query  61   SGIGTPFSKNARNRTRLYFASESNTLTLTGTKTYSRRIERIEGETGIPRTYVSQVLSDRI  120
            SGIGTPFSKNARNRTRLYFASESNTLTLTGTKTYSRRIERIEGETGIPRTYVSQVLSDRI
Sbjct  61   SGIGTPFSKNARNRTRLYFASESNTLTLTGTKTYSRRIERIEGETGIPRTYVSQVLSDRI  120

Query  121  KWFLDKSPYVISYKVIKQDLNYKFRINFKSQMSANAHRRTAIRNATDQLRTLEFQISKIE  180
            KWFLDKSPYVISYKVIKQDLNYKFRINFKSQMSANAHRRTAIRNATDQLRTLEFQISKIE
Sbjct  121  KWFLDKSPYVISYKVIKQDLNYKFRINFKSQMSANAHRRTAIRNATDQLRTLEFQISKIE  180

Query  181  NQIFHHVSLDTLKRQLALVKNKANETRQNLDKLKGY  216
            NQIFHHVSLDTLKRQLALVKNKANETRQNLDKLKGY
Sbjct  181  NQIFHHVSLDTLKRQLALVKNKANETRQNLDKLKGY  216


>hypothetical protein CPT_Muldoon_011 [Serratia phage Muldoon]
Sequence ID: QFR55968.1 Length: 220 
Range 1: 1 to 220

Score:259 bits(870), Expect:2e-85, 
Method:Compositional matrix adjust., 
Identities:120/220(55%), Positives:158/220(71%), Gaps:5/220(2%)

Query  1    MNYFDFGKVADGFYPLPYKGSENPLYKIKWSEFHDLHCLPEMFDNNIILNDWFFNTIASQ  60
            MNYFDFGKV +G YPLPYKGSENP+Y+IKW +++D+HC+PEM+ N II NDWFFNTIASQ
Sbjct  1    MNYFDFGKVVEGVYPLPYKGSENPIYRIKWDDLNDVHCVPEMLSNEIIRNDWFFNTIASQ  60

Query  61   SGIGTPFSKNARNRTRLYFASES-----NTLTLTGTKTYSRRIERIEGETGIPRTYVSQV  115
            SGIGTPFSKNAR  TR+++  ++     + L ++G K YSRR ERI+  TGIPR YVSQV
Sbjct  61   SGIGTPFSKNARYWTRIHYTKDAIGIGVDVLRISGHKAYSRRSERIQSRTGIPRRYVSQV  120

Query  116  LSDRIKWFLDKSPYVISYKVIKQDLNYKFRINFKSQMSANAHRRTAIRNATDQLRTLEFQ  175
            L DRI WFL  SP+V S+      +N++FRI +K Q S  A R   IR+   + + LE  
Sbjct  121  LHDRIGWFLKNSPFVESFTSTGSGVNFQFRIKYKKQQSDQAERWAKIRDLKLRKQQLENS  180

Query  176  ISKIENQIFHHVSLDTLKRQLALVKNKANETRQNLDKLKG  215
            ++  E  + +++SLDTL  Q  L+K + +ET ++LDKLKG
Sbjct  181  LAAAERSVKNYISLDTLIFQRNLIKVRLSETNESLDKLKG  220


>hypothetical protein S13_218 [Cronobacter phage S13]
Sequence ID: YP_009196600.1 Length: 228 
>hypothetical protein S13_218 [Cronobacter phage S13]
Sequence ID: AIA65015.1 Length: 228  
Range 1: 30 to 220

Score:91.0 bits(295), Expect:3e-19, 
Method:Compositional matrix adjust., 
Identities:67/201(33%), Positives:104/201(51%), Gaps:21/201(10%)

Query  23   NPLYKIKWSEFHDLHCLPEMFDNNIILNDWFFNTI--------ASQSGIGTPFSKNARNR  74
            NPL++ +   + ++H L ++  N+  L   +F  +          +  +G  F KNA++R
Sbjct  30   NPLFQYETDRLKNIHRLDDLMANDKCLKRLLFVELYFLMIGHDVPEKDVGPCFGKNAQSR  89

Query  75   TRLYFASESNTLTLTGTKTYSRRIERIEGETGIPRTYVSQVLSDRIKWFLDKSPYVISYK  134
            T +YF   +  LT+ GTKTYSRR E         RTY +Q L+ R++WFL +S YV S+K
Sbjct  90   TSVYFNKSTGRLTIHGTKTYSRRSE------SKSRTYPAQWLAKRLEWFLKQSQYVESFK  143

Query  135  VIK---QDLNYKFRINFKSQMSANAHRRTAIRNATDQLRTLEFQISKIENQIFHHVSLDT  191
              K   +D+   F I FKS  +A   +    R    +  +L F I K+E  I ++ SL+ 
Sbjct  144  RAKGHPEDVMISFDIKFKSCYTAERIKMIEKRKCLTEKTSLNFLIHKLEFAIENYDSLEN  203

Query  192  LKRQLALVKNKANETRQNLDK  212
            LK +LA    K  E R N ++
Sbjct  204  LKSRLA----KVIELRDNAER  220


>toxin-antitoxin system HicB family antitoxin [Deltaproteobacteria bacterium HGW-Deltaproteobacteria-12]
Sequence ID: PKN68300.1 Length: 109 
Range 1: 47 to 109

Score:39.2 bits(118), Expect:1.0, 
Method:Compositional matrix adjust., 
Identities:22/68(32%), Positives:38/68(55%), Gaps:5/68(7%)

Query  112  VSQVLSDRIKWFLDKSPYVISYKVIKQDLNYKFRINFKSQMSANAHRRTAIRNATDQLRT  171
            + QV++  IKW+L++   V     +K     KFR N+  ++ A  HR  AIR+A + +  
Sbjct  47   IDQVVAQSIKWLLEEGEPVPEPLGLK-----KFRGNLTLRVPAEKHRELAIRSAEEGVSV  101

Query  172  LEFQISKI  179
             +F +SK+
Sbjct  102  NQFILSKL  109


>hypothetical protein [bacterium]
Sequence ID: NBV77504.1 Length: 502 
Range 1: 46 to 120

Score:40.3 bits(122), Expect:2.8, 
Method:Compositional matrix adjust., 
Identities:28/79(35%), Positives:41/79(51%), Gaps:6/79(7%)

Query  54   FNTIASQSGI-GTPFSKNARNRTRLYFASES-NTLTLTGTKTYSRRIERIEGETGIPRTY  111
            F TI+SQSG+ G P +    +  +LY A+ S +T+  T   T S +I    GE GIP + 
Sbjct  46   FQTISSQSGLAGVPINYLPSSFMQLYGAASSISTIVATSYSTLSTQI----GEGGIPGSI  101

Query  112  VSQVLSDRIKWFLDKSPYV  130
             S  L   ++W    S Y+
Sbjct  102  TSYQLQSTVQWIQGPSKYI  120


>MCE family protein [Rhodococcus sp. WAY2]
Sequence ID: WP_159925620.1 Length: 346 
Range 1: 207 to 301

Score:40.0 bits(121), Expect:2.9, 
Method:Compositional matrix adjust., 
Identities:30/97(31%), Positives:43/97(44%), Gaps:2/97(2%)

Query  117  SDRIKWFLDKSPYVISYKVIKQDLNYKFRINFKSQMSANAHRRTAIRNATDQLRTLEFQI  176
            +D+I  +LD S  V    V +QD    +  N +  +   A RR AIR   D L +L  Q 
Sbjct  207  ADQITQLLDSSRTVTDVLVSQQDQLSTLLGNAEVVIKTLATRREAIRQMVDDLESLVAQA  266

Query  177  SKIENQIFHHVSLDTLKRQLALVKNKANETRQNLDKL  213
            S+   +  H   LD L      V ++ N    N+D L
Sbjct  267  SQFLGENTHD--LDLLLANARAVTDRLNANLGNIDTL  301


>YggS family pyridoxal phosphate-dependent enzyme [Verrucomicrobiaceae bacterium]
Sequence ID: RYD18923.1 Length: 235 
Range 1: 135 to 235

Score:39.5 bits(119), Expect:3.2, 
Method:Compositional matrix adjust., 
Identities:24/101(24%), Positives:40/101(39%), Gaps:6/101(5%)

Query  12   GFYPLPYKGSENPLYKIKWSEFHDLHCLPEMFDNNIILNDWFF------NTIASQSGIGT  65
            GF P   +G    L ++K  E   L C+P    +      WF       +++ ++ GIG 
Sbjct  135  GFEPDVLRGEIEGLMELKRLEILGLMCIPPAGPDAESSRPWFAALRVMRDSLQTEFGIGL  194

Query  66   PFSKNARNRTRLYFASESNTLTLTGTKTYSRRIERIEGETG  106
            P      +        E  T    G+  + +R  R++GE G
Sbjct  195  PDLSMGMSGDYEVAVEEGATHVRVGSAIFGKRAYRVDGELG  235


>dNA polymerase III subunit beta [Firmicutes bacterium CAG:822]
Sequence ID: CCY46132.1 Length: 373 
Range 1: 117 to 190

Score:39.8 bits(120), Expect:3.8, 
Method:Compositional matrix adjust., 
Identities:27/76(36%), Positives:38/76(50%), Gaps:2/76(2%)

Query  31   SEFHDLHCLPEMFDNNIILNDWFFNTIASQSGIGTPFSKNARNRTRLYFASESNTLTLTG  90
            +EF DL    E   N IILN  +F TI +Q+   T  S+     T + F  E NTL  T 
Sbjct  117  NEFPDLEL--EFNQNPIILNQKLFKTIINQTSFATSTSETRPVLTGINFKIEGNTLECTA  174

Query  91   TKTYSRRIERIEGETG  106
            T +Y   +++I  E+ 
Sbjct  175  TDSYRLAVKKITLESN  190


>molecular chaperone DnaK [Prevotella sp. KH2C16]
Sequence ID: WP_092114275.1 Length: 639 
>molecular chaperone DnaK [Prevotella sp. KH2C16]
Sequence ID: SFG76242.1 Length: 639  
Range 1: 216 to 289

Score:39.8 bits(120), Expect:4.1, 
Method:Compositional matrix adjust., 
Identities:25/78(32%), Positives:37/78(47%), Gaps:4/78(5%)

Query  35   DLHCLPEMFDNNIILNDWFFNTIASQSGIGTPFSKNARNRTRLYFASESNTLTLTGTKTY  94
            D H   + FD  II  DW+ N   S  GI   +SK++    RL  A+E   + L+ + T 
Sbjct  216  DTHLGGDDFDQVII--DWLVNDFKSAEGI--DLSKDSMAMQRLKEAAEKAKIELSSSTTT  271

Query  95   SRRIERIEGETGIPRTYV  112
               +  I  E G+P+  V
Sbjct  272  EINLPYISAEGGVPKHLV  289


>hypothetical protein [Marinobacter nanhaiticus]
Sequence ID: WP_004582833.1 Length: 114 
>flagellar protein FhlB [Marinobacter nanhaiticus D15-8W]
Sequence ID: ENO17060.1 Length: 114  
Range 1: 9 to 97

Score:37.4 bits(112), Expect:5.1, 
Method:Compositional matrix adjust., 
Identities:23/90(26%), Positives:44/90(48%), Gaps:1/90(1%)

Query  66   PFSKNARNRTRLYFASESNTLTLTGTKTYSRRIERIEGETGIPRTYVSQVLSDRIKWFLD  125
            PF+++A    + Y  S + T+  TGT   +R I RI  E G+P    +++     +  LD
Sbjct  9    PFNRDAAVALK-YDGSRAPTVAATGTDELAREIIRIAKENGVPLYENAELAGILARLDLD  67

Query  126  KSPYVISYKVIKQDLNYKFRINFKSQMSAN  155
            +      Y++I + L++ F +  ++   A 
Sbjct  68   EEIPETLYRIIAEILSFAFHLQGRTPEDAG  97


>MCE family protein [Rhodococcus sp. S2-17]
Sequence ID: WP_109331616.1 Length: 346 
>virulence factor Mce [Rhodococcus sp. S2-17]
Sequence ID: AWK73539.1 Length: 346  
Range 1: 207 to 301

Score:39.2 bits(118), Expect:5.3, 
Method:Compositional matrix adjust., 
Identities:30/97(31%), Positives:43/97(44%), Gaps:2/97(2%)

Query  117  SDRIKWFLDKSPYVISYKVIKQDLNYKFRINFKSQMSANAHRRTAIRNATDQLRTLEFQI  176
            +D+I  +LD S  V    V +QD    +  N +  M   A RR AIR   + L +L  Q 
Sbjct  207  ADQITQLLDSSRTVTDVLVSQQDQLSTLLGNAEVVMKTLATRREAIRQMVEDLESLVAQA  266

Query  177  SKIENQIFHHVSLDTLKRQLALVKNKANETRQNLDKL  213
            S+   +  H   LD L      V ++ N    N+D L
Sbjct  267  SQFLGENTHD--LDLLLANAREVTDRLNANLGNIDTL  301


>hypothetical protein [Pseudomonas entomophila]
Sequence ID: WP_125465431.1 Length: 817 
>hypothetical protein EI693_21585 [Pseudomonas entomophila]
Sequence ID: AZL75531.1 Length: 817  
Range 1: 235 to 342

Score:38.9 bits(117), Expect:9.4, 
Method:Composition-based stats., 
Identities:25/108(23%), Positives:50/108(46%), Gaps:4/108(3%)

Query  19   KGSENPLYKIKWSEFH---DLHCLPEM-FDNNIILNDWFFNTIASQSGIGTPFSKNARNR  74
            +G E   Y ++    H   DLH  P+  F N ++   + FN +  ++ I + F+  +R+ 
Sbjct  235  QGEETFAYDLRGRLVHYRADLHAAPQAPFGNRVVEQRFSFNALNGHTQIISAFADGSRDE  294

Query  75   TRLYFASESNTLTLTGTKTYSRRIERIEGETGIPRTYVSQVLSDRIKW  122
             R+ +A+   T  ++ T T+    ERI+         ++  L  ++ W
Sbjct  295  ARFSYAAHDPTQVVSITHTHPSWPERIDLTYDACGRLIADSLGRQLAW  342


>hypothetical protein CVU60_03970 [Deltaproteobacteria bacterium HGW-Deltaproteobacteria-18]
Sequence ID: PKN42955.1 Length: 373 
Range 1: 46 to 104

Score:38.6 bits(116), Expect:9.4, 
Method:Compositional matrix adjust., 
Identities:21/59(36%), Positives:39/59(66%), Gaps:1/59(1%)

Query  156  AHRRTAIRNATDQLRTLEFQISKIENQIFHH-VSLDTLKRQLALVKNKANETRQNLDKL  213
            A R+ AI++ T++ R+L   ++K+E+ + +  VSL+TL+  LA +K + +E  + LD L
Sbjct  46   AERKKAIQSLTEKERSLHKDLAKLESSVKQAAVSLETLEDGLATLKKEQSEGAERLDAL  104


		
