# Supplementary material for: Influence of Non-canonical DNA Bases on the Genomic Diversity of Tevenvirinae
Source: Front Microbiol. 2021 Apr 6;12:632686. doi: 10.3389/fmicb.2021.632686 (PMC8056088; doi:10.3389/fmicb.2021.632686)
Supplement: Supplementary Data Sheet 2 — The results of the BLAST-assisted (“txt” files) and HMMER-assisted (“xlsx” files) searches for GSC homologs. The clusters containing homologs of proteins from other organisms are listed. [file Data_Sheet_2.ZIP › Data sheet 2/Group XII/50256.xlsx]

## Sheet: Лист1
	ID	Title	E-value	Ind. E-value	Bitscore	Aligned Positions
1	YP_009030059.1	hypothetical protein PS2_012 [Serratia phage PS2]AHY25263.1 hypothetical protein PS2	5.7e-121	6.4e-121	412.5	216
2	YP_009196600.1	hypothetical protein S13_218 [Cronobacter phage S13]AIA65015.1 hypothetical protein	2.1e-82	2.7e-82	286.3	191
