# Supplementary material for: Influence of Non-canonical DNA Bases on the Genomic Diversity of Tevenvirinae
Source: Front Microbiol. 2021 Apr 6;12:632686. doi: 10.3389/fmicb.2021.632686 (PMC8056088; doi:10.3389/fmicb.2021.632686)
Supplement: Supplementary Data Sheet 2 — The results of the BLAST-assisted (“txt” files) and HMMER-assisted (“xlsx” files) searches for GSC homologs. The clusters containing homologs of proteins from other organisms are listed. [file Data_Sheet_2.ZIP › Data sheet 2/Group XII/50294.txt]

RID: 5XN7G55D016	
Job Title:Protein Sequence				
Program: BLASTP 
Query: None ID: lcl|Query_96851(amino acid) Length: 83
Database: nr All non-redundant GenBank CDS translations+PDB+SwissProt+PIR+PRF excluding environmental samples from WGS projects
	
Sequences producing significant alignments:
                                                                  Max    Total Query   E   Per.                  
Description                                                       Score  Score cover Value Ident  Accession        
hypothetical protein PS2_050 [Serratia phage PS2]                 123    123   67%   2e-35 100.00 YP_009030097.1   
hypothetical protein CPT_Muldoon_047 [Serratia phage Muldoon]     116    116   67%   8e-33 94.64  QFR56003.1       
hypothetical protein S13_136 [Cronobacter phage S13]              49.4   49.4  61%   3e-06 50.98  YP_009196520.1   
hypothetical protein MP1_gp0083 [Morganella phage vB_MmoM_MP1]    41.2   41.2  66%   0.005 43.64  YP_009279941.1   
DNA primase [Sporolactobacillus shoreae]                          37.4   37.4  89%   1.5   27.03  WP_135348110.1   
putative RFC5-DNA replication factor C, 40 kd subunit...          35.9   35.9  71%   4.5   38.98  XP_025345852.1   
hypothetical protein BB561_001671 [Smittium simulii]              35.7   35.7  86%   5.3   28.00  PVU95655.1       
hypothetical protein FGO68_gene1177 [Halteria grandinella]        35.1   35.1  51%   9.4   32.56  TNV87594.1       

Alignments:
>hypothetical protein PS2_050 [Serratia phage PS2]
Sequence ID: YP_009030097.1 Length: 56 
>hypothetical protein PS2_050 [Serratia phage PS2]
Sequence ID: AHY25300.1 Length: 56  
Range 1: 1 to 56

Score:123 bits(405), Expect:2e-35, 
Method:Compositional matrix adjust., 
Identities:56/56(100%), Positives:56/56(100%), Gaps:0/56(0%)

Query  28  MNMYELLVGQYEPKKMTASERKDKLTTRSTGKIGIGKPGQRSSKADSNYSTRSFKW  83
           MNMYELLVGQYEPKKMTASERKDKLTTRSTGKIGIGKPGQRSSKADSNYSTRSFKW
Sbjct  1   MNMYELLVGQYEPKKMTASERKDKLTTRSTGKIGIGKPGQRSSKADSNYSTRSFKW  56


>hypothetical protein CPT_Muldoon_047 [Serratia phage Muldoon]
Sequence ID: QFR56003.1 Length: 56 
Range 1: 1 to 56

Score:116 bits(382), Expect:8e-33, 
Method:Compositional matrix adjust., 
Identities:53/56(95%), Positives:54/56(96%), Gaps:0/56(0%)

Query  28  MNMYELLVGQYEPKKMTASERKDKLTTRSTGKIGIGKPGQRSSKADSNYSTRSFKW  83
           MNMYELLVGQYEPKKMTASERKDKLTTRST KIGIGKPGQ+SSKADSNYS RSFKW
Sbjct  1   MNMYELLVGQYEPKKMTASERKDKLTTRSTVKIGIGKPGQKSSKADSNYSNRSFKW  56


>hypothetical protein S13_136 [Cronobacter phage S13]
Sequence ID: YP_009196520.1 Length: 55 
>hypothetical protein S13_136 [Cronobacter phage S13]
Sequence ID: AIA64935.1 Length: 55  
Range 1: 9 to 55

Score:49.4 bits(153), Expect:3e-06, 
Method:Compositional matrix adjust., 
Identities:26/51(51%), Positives:32/51(62%), Gaps:4/51(7%)

Query  33  LLVGQYEPKKMTASERKDKLTTRSTGKIGIGKPGQRSSKADSNYSTRSFKW  83
           LLVGQ+E K   A   KDKLTT+   K+GI  PG +  KAD +Y  + FKW
Sbjct  9   LLVGQFEQK---AVNVKDKLTTK-PAKLGIASPGVKVVKADPSYHNKGFKW  55


>hypothetical protein MP1_gp0083 [Morganella phage vB_MmoM_MP1]
Sequence ID: YP_009279941.1 Length: 53 
>hypothetical protein MP1_gp0083 [Morganella phage vB_MmoM_MP1]
Sequence ID: ANM46659.1 Length: 53  
Range 1: 1 to 52

Score:41.2 bits(125), Expect:0.005, 
Method:Compositional matrix adjust., 
Identities:24/55(44%), Positives:33/55(60%), Gaps:3/55(5%)

Query  28  MNMYELLVGQYEPKKMTASERKDKLTTRSTGKIGIGKPGQRSSKADSNYSTRSFK  82
           MN Y LLVG+YE K+    + KD+L+ R   KIGI   G++    D  Y T++FK
Sbjct  1   MNYYYLLVGRYEEKQPI--DVKDRLSARPV-KIGIDSVGEKIVGQDKAYHTKNFK  52


>DNA primase [Sporolactobacillus shoreae]
Sequence ID: WP_135348110.1 Length: 731 
>DNA primase [Sporolactobacillus shoreae]
Sequence ID: TGA98631.1 Length: 731  
Range 1: 204 to 277

Score:37.4 bits(112), Expect:1.5, 
Method:Composition-based stats., 
Identities:20/74(27%), Positives:33/74(44%), Gaps:0/74(0%)

Query  9    QGCDIIALSKTKQQLRSIKMNMYELLVGQYEPKKMTASERKDKLTTRSTGKIGIGKPGQR  68
            + C ++ L  T  Q+R I   M   +     P    A      L  +++GKI  G P ++
Sbjct  204  HACRLVELGYTADQIRQITTFMNRYFFSPALPADEVAHSIDSALNKQASGKIYAGSPPEK  263

Query  69   SSKADSNYSTRSFK  82
             + A    +T+SFK
Sbjct  264  QTAAVDQEATKSFK  277


>putative RFC5-DNA replication factor C, 40 kd subunit [Pseudomicrostroma glucosiphilum]
Sequence ID: XP_025345852.1 Length: 353 
>putative RFC5-DNA replication factor C, 40 kd subunit [Pseudomicrostroma glucosiphilum]
Sequence ID: PWN18692.1 Length: 353  
Range 1: 252 to 309

Score:35.9 bits(107), Expect:4.5, 
Method:Composition-based stats., 
Identities:23/59(39%), Positives:33/59(55%), Gaps:1/59(1%)

Query  5    VYISQGCDIIALSKTKQQLRSIKMNMYELLVGQYEPKKMTASERKDKLTTRSTGKIGIG  63
            +YI + CD +   +T Q+L +I+ N+YELLV    PK +  S   D L TR    + IG
Sbjct  252  LYIHKMCDSLLSEQTPQRLLAIRNNLYELLVHAIPPKTIIKS-MVDYLVTRVDESLRIG  309


>hypothetical protein BB561_001671 [Smittium simulii]
Sequence ID: PVU95655.1 Length: 708 
Range 1: 556 to 630

Score:35.7 bits(106), Expect:5.3, 
Method:Compositional matrix adjust., 
Identities:21/75(28%), Positives:37/75(49%), Gaps:3/75(4%)

Query  12   DIIALSKTKQQLRSIKMNMY-ELLVGQYEP--KKMTASERKDKLTTRSTGKIGIGKPGQR  68
            ++I + K   ++R I++ +Y  LL+ QY     K      KDK+    +GK+   +  Q 
Sbjct  556  ELINFYKNNTEIRIIRLKVYGSLLISQYFIVFNKRFKDSSKDKFLPSYSGKLATSEATQL  615

Query  69   SSKADSNYSTRSFKW  83
               AD+  S  +F+W
Sbjct  616  VRSADAKKSVFTFRW  630


>hypothetical protein FGO68_gene1177 [Halteria grandinella]
Sequence ID: TNV87594.1 Length: 1687 
Range 1: 1577 to 1619

Score:35.1 bits(104), Expect:9.4, 
Method:Compositional matrix adjust., 
Identities:14/43(33%), Positives:28/43(65%), Gaps:0/43(0%)

Query  30    MYELLVGQYEPKKMTASERKDKLTTRSTGKIGIGKPGQRSSKA  72
             + E+L+ Q++PK++T++    ++TT+    + I KPG  S+ A
Sbjct  1577  LNEILMAQHQPKQITSTLSHHRVTTQPQMHVTISKPGALSTAA  1619


		
