# Supplementary material for: Influence of Non-canonical DNA Bases on the Genomic Diversity of Tevenvirinae
Source: Front Microbiol. 2021 Apr 6;12:632686. doi: 10.3389/fmicb.2021.632686 (PMC8056088; doi:10.3389/fmicb.2021.632686)
Supplement: Supplementary Data Sheet 2 — The results of the BLAST-assisted (“txt” files) and HMMER-assisted (“xlsx” files) searches for GSC homologs. The clusters containing homologs of proteins from other organisms are listed. [file Data_Sheet_2.ZIP › Data sheet 2/Group XII/50294.xlsx]

## Sheet: Лист1
	ID	Title	E-value	Ind. E-value	Bitscore	Aligned Positions
1	YP_009030097.1	hypothetical protein PS2_050 [Serratia phage PS2]AHY25300.1 hypothetical protein PS2	1.2e-35	1.3e-35	132.2	57
2	XP_009064052.1	hypothetical protein LOTGIDRAFT_235841 [Lottia gigantea]ESO85356.1 hypothetical prot	0.0016	15000	7	28
3	YP_009279941.1	hypothetical protein MP1_gp0083 [Morganella phage vB_MmoM_MP1]ANM46659.1 hypothetica	0.0029	0.0032	28.4	53
4	WP_126277473.1	HEAT repeat domain-containing protein [Arthrospira platensis]	0.0066	6700	8.2	26
