# Supplementary material for: Influence of Non-canonical DNA Bases on the Genomic Diversity of Tevenvirinae
Source: Front Microbiol. 2021 Apr 6;12:632686. doi: 10.3389/fmicb.2021.632686 (PMC8056088; doi:10.3389/fmicb.2021.632686)
Supplement: Supplementary Data Sheet 2 — The results of the BLAST-assisted (“txt” files) and HMMER-assisted (“xlsx” files) searches for GSC homologs. The clusters containing homologs of proteins from other organisms are listed. [file Data_Sheet_2.ZIP › Data sheet 2/Group XII/50327.txt]

RID: 5XYM0AK1016	
Job Title:Protein Sequence				
Program: BLASTP 
Query: None ID: lcl|Query_84953(amino acid) Length: 143
Database: nr All non-redundant GenBank CDS translations+PDB+SwissProt+PIR+PRF excluding environmental samples from WGS projects
	
Sequences producing significant alignments:
                                                                  Max    Total Query    E    Per.                  
Description                                                       Score  Score cover Value  Ident  Accession        
hypothetical protein PS2_080 [Serratia phage PS2]                 311    311   100%  2e-108 100.00 YP_009030127.1   
hypothetical protein CPT_Muldoon_072 [Serratia phage Muldoon]     105    105   89%   3e-26  42.64  QFR56028.1       
hypothetical protein CPT_CIP9_032 [Enterobacter phage...          49.4   49.4  64%   1e-04  43.30  QHS01568.1       
hypothetical protein CPT_Muldoon_071 [Serratia phage Muldoon]     43.3   43.3  87%   0.023  28.80  QFR56027.1       
methylmalonyl-CoA mutase family protein [Selenomonas sp. F0473]   41.8   41.8  70%   0.22   29.63  WP_009728519.1   
methylmalonyl-CoA mutase family protein [Selenomonas sp. oral...  40.9   40.9  70%   0.41   29.63  WP_021684573.1   
methylmalonyl-CoA mutase family protein [Selenomonas sp. FOBRC6]  40.6   40.6  70%   0.51   29.63  WP_009656340.1   
methylmalonyl-CoA mutase family protein [Selenomonas infelix]     40.6   40.6  70%   0.52   29.63  WP_006692995.1   
methylmalonyl-CoA mutase family protein [Selenomonas sp. oral...  40.6   40.6  70%   0.53   29.63  WP_009441357.1   
methylmalonyl-CoA mutase family protein [Selenomonas sp. oral...  40.6   40.6  70%   0.53   29.63  WP_066846363.1   
MULTISPECIES: methylmalonyl-CoA mutase family protein...          40.6   40.6  70%   0.58   30.56  WP_006690227.1   
methylmalonyl-CoA mutase family protein [Selenomonas sp. oral...  40.0   40.0  70%   0.83   29.63  WP_069181206.1   
methylmalonyl-CoA mutase family protein [Centipeda periodontii]   40.0   40.0  70%   0.84   29.63  WP_006304863.1   
D-alanyl-D-alanine carboxypeptidase [Moorea sp. SIO4G3]           38.6   38.6  59%   1.8    25.58  NEO81009.1       
D-alanyl-D-alanine carboxypeptidase [Moorea sp. SIO3E8]           38.9   38.9  59%   2.3    26.74  NEO16263.1       
D-alanyl-D-alanine carboxypeptidase [Moorea sp. SIO3C2]           38.6   38.6  59%   2.6    26.74  NEP53121.1       
TPA: DUF1538 domain-containing protein [Ruminococcaceae...        38.6   38.6  53%   2.6    32.89  HAB00753.1       
aBC-type metal ion transporter periplasmic subunit [Clostridiu... 38.3   38.3  37%   2.9    33.33  CCY45245.1       
FABP family protein [Polynucleobacter necessarius]                37.7   37.7  62%   4.1    25.56  WP_128113332.1   
TonB-dependent receptor [Filimonas lacunae]                       38.0   38.0  55%   4.6    27.16  WP_150847601.1   
tyrosine--tRNA ligase [Sphingomonas sp. YJ09]                     38.0   38.0  53%   4.6    37.04  WP_155263748.1   
hypothetical protein COW65_10855 [Cytophagales bacterium...       37.7   37.7  43%   4.8    27.42  PIQ21146.1       
ATP-binding protein [Euryarchaeota archaeon TMED192]              38.0   38.0  63%   4.9    27.96  RPG72495.1       
hypothetical protein COA71_06655 [SAR86 cluster bacterium]        36.5   36.5  24%   5.4    34.29  PCJ41689.1       
DUF1538 domain-containing protein [Clostridiales bacterium...     37.7   37.7  61%   5.5    26.14  WP_089822546.1   
hypothetical protein NDGK_00714 [Clostridiales bacterium...       37.7   37.7  61%   5.5    26.14  CVI66930.1       
antibiotic biosynthesis monooxygenase [K189A clade bacterium]     35.9   35.9  20%   5.8    46.67  WP_154021794.1   
antibiotic biosynthesis monooxygenase [Proteobacteria bacterium]  35.7   35.7  20%   6.0    46.67  NCF78237.1       
hypothetical protein [Sideroxydans sp. CL21]                      37.1   37.1  62%   6.9    26.67  VVC85461.1       
methyltransferase [Acidiplasma sp. MBA-1]                         36.8   36.8  52%   7.1    32.00  KJE50072.1       
MULTISPECIES: methyltransferase [Acidiplasma]                     36.5   36.5  52%   7.7    32.00  WP_052656719.1   
D-alanyl-D-alanine carboxypeptidase [Moorea sp. SIO4E2]           37.1   37.1  59%   8.3    25.58  NEQ09318.1       
D-alanyl-D-alanine carboxypeptidase [Moorea sp. SIO4A3]           36.8   36.8  59%   9.9    25.58  NEO44845.1       

Alignments:
>hypothetical protein PS2_080 [Serratia phage PS2]
Sequence ID: YP_009030127.1 Length: 143 
>hypothetical protein PS2_080 [Serratia phage PS2]
Sequence ID: AHY25327.1 Length: 143  
Range 1: 1 to 143

Score:311 bits(1049), Expect:2e-108, 
Method:Compositional matrix adjust., 
Identities:143/143(100%), Positives:143/143(100%), Gaps:0/143(0%)

Query  1    MKTGVWYRFKNQQAYNNFRERASFNDAVGPYLAGGFKVHSVTTPPGSVSPYVASLGFGVT  60
            MKTGVWYRFKNQQAYNNFRERASFNDAVGPYLAGGFKVHSVTTPPGSVSPYVASLGFGVT
Sbjct  1    MKTGVWYRFKNQQAYNNFRERASFNDAVGPYLAGGFKVHSVTTPPGSVSPYVASLGFGVT  60

Query  61   EVKLDNKRHDDALKLLMDNASGGNVIISSKEFEFFEEIPSTHLTVKNDPTLGEKIKTIME  120
            EVKLDNKRHDDALKLLMDNASGGNVIISSKEFEFFEEIPSTHLTVKNDPTLGEKIKTIME
Sbjct  61   EVKLDNKRHDDALKLLMDNASGGNVIISSKEFEFFEEIPSTHLTVKNDPTLGEKIKTIME  120

Query  121  SGRAFYIGTTAGGSLYYSDYSDF  143
            SGRAFYIGTTAGGSLYYSDYSDF
Sbjct  121  SGRAFYIGTTAGGSLYYSDYSDF  143


>hypothetical protein CPT_Muldoon_072 [Serratia phage Muldoon]
Sequence ID: QFR56028.1 Length: 179 
Range 1: 8 to 133

Score:105 bits(344), Expect:3e-26, 
Method:Compositional matrix adjust., 
Identities:55/129(43%), Positives:77/129(59%), Gaps:4/129(3%)

Query  1    MKTGVWYRFKNQQAYNNFRERASFNDAVGPYLAGGFKVHSVTTPPGSVSPYVASLGFGVT  60
            MK G+WYRFK+   Y++FR+RAS NDA+ P+LAGGFKV S     G    + A +  GVT
Sbjct  8    MKPGIWYRFKSLDDYDSFRKRASINDAIAPFLAGGFKVLSAKRNAGQ---FCAGMQAGVT  64

Query  61   EVKLDNKRHDDALKLLMDNASGGNVIISSKEFEFFEEIPSTHLTVKND-PTLGEKIKTIM  119
             V L N+     L+ L   A  GN++I+  EF FFEEIP     + ++ PT+   I  +M
Sbjct  65   GVHLVNEEASRNLETLFHGAGVGNIMIAPPEFVFFEEIPGMPAKIVDEKPTVENMICELM  124

Query  120  ESGRAFYIG  128
             +G +F +G
Sbjct  125  SNGVSFKLG  133


>hypothetical protein CPT_CIP9_032 [Enterobacter phage vB_EclM_CIP9]
Sequence ID: QHS01568.1 Length: 162 
Range 1: 7 to 93

Score:49.4 bits(153), Expect:1e-04, 
Method:Compositional matrix adjust., 
Identities:42/97(43%), Positives:46/97(47%), Gaps:15/97(15%)

Query  7   YRFKNQQAYNNFRERASFNDAVGPYLAGGFKVHSVTTPPGSVSPYVASLGFGVTEVKLDN  66
           YRFKN +A NNF   A+ N    PYL  GFKV  VT   GSV+  V     G T V LD+
Sbjct  7   YRFKNDEAMNNFIASAARNRLFAPYLEKGFKVCKVTD-AGSVTSVVVENENGST-VVLDS  64

Query  67  KRHDDALKLLMDNASGGNVI-----ISSKEFEFFEEI  98
           K         M    GG VI         EF FFEEI
Sbjct  65  K--------AMGYTYGGPVISRVLLTGDDEFRFFEEI  93


>hypothetical protein CPT_Muldoon_071 [Serratia phage Muldoon]
Sequence ID: QFR56027.1 Length: 171 
Range 1: 6 to 119

Score:43.3 bits(132), Expect:0.023, 
Method:Compositional matrix adjust., 
Identities:36/125(29%), Positives:56/125(44%), Gaps:11/125(8%)

Query  4    GVWYRFKNQQAYNNFRERASFNDAVGPYLAGGFKVHSVTTPPGSVSPYVASLGFGVTEVK  63
            G  Y+FK+  A  +FR+   +N  +   L  GFKV  + +    V   V  LG       
Sbjct  6    GKCYKFKDADAEADFRDYCDLNVKLANILHDGFKVTKLCSGDEDVHD-VELLG-------  57

Query  64   LDNKRHDDALKLLMDNASGGNVIISSKEFEFFEEIPSTHLTVKNDPTLGEKIKTIMESGR  123
            ++ ++  + L+ L+D  SGG  I+   E EFF+E     L    D  L  KI   +E G 
Sbjct  58   VNREKDYETLRALVDARSGG-CILEHDEIEFFKECDEYELKPVRD--LASKITAALEYGV  114

Query  124  AFYIG  128
              ++ 
Sbjct  115  EIHVS  119


>methylmalonyl-CoA mutase family protein [Selenomonas sp. F0473]
Sequence ID: WP_009728519.1 Length: 548 
>methylmalonyl-CoA mutase domain-containing protein [Selenomonas sp. F0473]
Sequence ID: EKU72231.1 Length: 548  
Range 1: 385 to 489

Score:41.8 bits(127), Expect:0.22, 
Method:Compositional matrix adjust., 
Identities:32/108(30%), Positives:54/108(50%), Gaps:10/108(9%)

Query  24   FNDAVGPYLAGGFKVHSVTTPPGSVS----PYVASLGFGVTEVK---LDNKRHDDALKLL  76
            + D + P LAG + V ++T    + +      +  +G  VT ++   +  + +D A K  
Sbjct  385  LADVIDP-LAGSYYVEAMTNRIEAEAWEYIKKIDDIGGAVTAIEKGYIQKEIQDSAYKWQ  443

Query  77   MDNASGGNVIISSKEFEFFEEIPSTHLTVKNDPTLGEKIKTIMESGRA  124
            MD  SG  VI+   +F+  EE P   L V  D ++GEK K  +E+ +A
Sbjct  444  MDVESGARVIVGVNKFQVEEEAPKNLLKV--DASVGEKQKAKVEAMKA  489


>methylmalonyl-CoA mutase family protein [Selenomonas sp. oral taxon 892]
Sequence ID: WP_021684573.1 Length: 548 
>methylmalonyl-CoA mutase family protein [Selenomonas sp. oral taxon 892 str. F0426]
Sequence ID: ERJ90401.1 Length: 548  
Range 1: 385 to 489

Score:40.9 bits(124), Expect:0.41, 
Method:Compositional matrix adjust., 
Identities:32/108(30%), Positives:53/108(49%), Gaps:10/108(9%)

Query  24   FNDAVGPYLAGGFKVHSVTTPPGSVS----PYVASLGFGVTEVK---LDNKRHDDALKLL  76
            + D + P LAG + V ++T    + +      +  LG  V  ++   +  + +D A K  
Sbjct  385  LADVIDP-LAGSYYVEAMTNRIEAEAWEYIKKIDDLGGAVAAIEKGYIQKEIQDSAYKWQ  443

Query  77   MDNASGGNVIISSKEFEFFEEIPSTHLTVKNDPTLGEKIKTIMESGRA  124
            MD  SG  VI+   +F+  EE P   L V  D ++GEK K  +E+ +A
Sbjct  444  MDVESGARVIVGVNKFQVEEEAPKNLLRV--DASVGEKQKAKVEAMKA  489


>methylmalonyl-CoA mutase family protein [Selenomonas sp. FOBRC6]
Sequence ID: WP_009656340.1 Length: 548 
>methylmalonyl-CoA mutase [Selenomonas sp. FOBRC6]
Sequence ID: EJO22347.1 Length: 548  
Range 1: 385 to 489

Score:40.6 bits(123), Expect:0.51, 
Method:Compositional matrix adjust., 
Identities:32/108(30%), Positives:53/108(49%), Gaps:10/108(9%)

Query  24   FNDAVGPYLAGGFKVHSVTTPPGSVS----PYVASLGFGVTEVK---LDNKRHDDALKLL  76
            + D + P LAG + V ++T    + +      +  LG  V  ++   +  + +D A K  
Sbjct  385  LADVIDP-LAGSYYVEAMTNRIEAEAWEYIKKIDDLGGAVAAIEKGYIQKEIQDSAYKWQ  443

Query  77   MDNASGGNVIISSKEFEFFEEIPSTHLTVKNDPTLGEKIKTIMESGRA  124
            MD  SG  VI+   +F+  EE P   L V  D ++GEK K  +E+ +A
Sbjct  444  MDVESGARVIVGVNKFQVEEEAPKNLLRV--DASVGEKQKAKVEAMKA  489


>methylmalonyl-CoA mutase family protein [Selenomonas infelix]
Sequence ID: WP_006692995.1 Length: 548 
>hypothetical protein HMPREF9334_01559 [Selenomonas infelix ATCC 43532]
Sequence ID: EHG20663.1 Length: 548  
Range 1: 385 to 489

Score:40.6 bits(123), Expect:0.52, 
Method:Compositional matrix adjust., 
Identities:32/108(30%), Positives:53/108(49%), Gaps:10/108(9%)

Query  24   FNDAVGPYLAGGFKVHSVTTPPGSVS----PYVASLGFGVTEVK---LDNKRHDDALKLL  76
            + D + P LAG + V ++T    + +      +  LG  V  ++   +  + +D A K  
Sbjct  385  LADVIDP-LAGSYYVEAMTNRIEAEAWEYIKKIDDLGGAVAAIEKGYIQKEIQDSAYKWQ  443

Query  77   MDNASGGNVIISSKEFEFFEEIPSTHLTVKNDPTLGEKIKTIMESGRA  124
            MD  SG  VI+   +F+  EE P   L V  D ++GEK K  +E+ +A
Sbjct  444  MDVESGARVIVGVNKFQVEEEAPKNLLRV--DASVGEKQKAKVEAMKA  489


>methylmalonyl-CoA mutase family protein [Selenomonas sp. oral taxon 138]
Sequence ID: WP_009441357.1 Length: 548 
>methylmalonyl-CoA mutase family protein [Selenomonas sp. oral taxon 138 str. F0429]
Sequence ID: EKX95942.1 Length: 548  
Range 1: 385 to 489

Score:40.6 bits(123), Expect:0.53, 
Method:Compositional matrix adjust., 
Identities:32/108(30%), Positives:53/108(49%), Gaps:10/108(9%)

Query  24   FNDAVGPYLAGGFKVHSVTTPPGSVS----PYVASLGFGVTEVK---LDNKRHDDALKLL  76
            + D + P LAG + V ++T    + +      +  LG  V  ++   +  + +D A K  
Sbjct  385  LADVIDP-LAGSYYVEAMTNRIEAEAWEYIKKIDDLGGAVAAIEKGYIQKEIQDSAYKWQ  443

Query  77   MDNASGGNVIISSKEFEFFEEIPSTHLTVKNDPTLGEKIKTIMESGRA  124
            MD  SG  VI+   +F+  EE P   L V  D ++GEK K  +E+ +A
Sbjct  444  MDVESGARVIVGVNKFQVEEEAPKNLLRV--DASVGEKQKAKVEAMKA  489


>methylmalonyl-CoA mutase family protein [Selenomonas sp. oral taxon 126]
Sequence ID: WP_066846363.1 Length: 548 
>methylmalonyl-CoA mutase [Selenomonas sp. oral taxon 126]
Sequence ID: ANR70561.1 Length: 548  
Range 1: 385 to 489

Score:40.6 bits(123), Expect:0.53, 
Method:Compositional matrix adjust., 
Identities:32/108(30%), Positives:53/108(49%), Gaps:10/108(9%)

Query  24   FNDAVGPYLAGGFKVHSVTTPPGSVS----PYVASLGFGVTEVK---LDNKRHDDALKLL  76
            + D + P LAG + V ++T    + +      +  LG  V  ++   +  + +D A K  
Sbjct  385  LADVIDP-LAGSYYVEAMTNRIEAEAWEYIKKIDDLGGAVAAIEKGYIQKEIQDSAYKWQ  443

Query  77   MDNASGGNVIISSKEFEFFEEIPSTHLTVKNDPTLGEKIKTIMESGRA  124
            MD  SG  VI+   +F+  EE P   L V  D ++GEK K  +E+ +A
Sbjct  444  MDVESGARVIVGVNKFQVEEEAPKNLLRV--DASVGEKQKAKVEAMKA  489


>MULTISPECIES: methylmalonyl-CoA mutase family protein [Selenomonas]
Sequence ID: WP_006690227.1 Length: 548 
>methylmalonyl-CoA mutase [Selenomonas sp. oral taxon 478]
Sequence ID: AKT53413.1 Length: 548 >methylmalonyl-CoA mutase [Selenomonas sp. oral taxon 136]
Sequence ID: AME03978.1 Length: 548 >methylmalonyl-CoA mutase domain protein [Selenomonas flueggei ATCC 43531]
Sequence ID: EEQ48156.1 Length: 548 >methylmalonyl-CoA mutase domain protein [Selenomonas sp. oral taxon 149 str. 67H29BP]
Sequence ID: EFM22389.1 Length: 548  
Range 1: 385 to 489

Score:40.6 bits(123), Expect:0.58, 
Method:Compositional matrix adjust., 
Identities:33/108(31%), Positives:51/108(47%), Gaps:10/108(9%)

Query  24   FNDAVGPYLAGGFKVHSVTT----PPGSVSPYVASLGFGVTEVK---LDNKRHDDALKLL  76
            + D V P LAG + V ++T             +  LG  V  ++   +  + +D A K  
Sbjct  385  LADVVDP-LAGSYYVEAMTNRIEKEAWEYIKKIDDLGGAVAAIEKGYIQKEIQDSAYKWQ  443

Query  77   MDNASGGNVIISSKEFEFFEEIPSTHLTVKNDPTLGEKIKTIMESGRA  124
            MD  SG  VI+   +F+  EE P   L V  D ++GEK K  +E+ +A
Sbjct  444  MDVESGARVIVGVNKFQVEEEAPKNLLKV--DASVGEKQKAKVEAMKA  489


>methylmalonyl-CoA mutase family protein [Selenomonas sp. oral taxon 920]
Sequence ID: WP_069181206.1 Length: 548 
>methylmalonyl-CoA mutase [Selenomonas sp. oral taxon 920]
Sequence ID: AOH48665.1 Length: 548  
Range 1: 385 to 489

Score:40.0 bits(121), Expect:0.83, 
Method:Compositional matrix adjust., 
Identities:32/108(30%), Positives:51/108(47%), Gaps:10/108(9%)

Query  24   FNDAVGPYLAGGFKVHSVTT----PPGSVSPYVASLGFGVTEVK---LDNKRHDDALKLL  76
            + D + P LAG + V ++T             +  LG  V  ++   +  + +D A K  
Sbjct  385  LADVIDP-LAGSYYVEAMTNRIEKEAWEYIKKIDDLGGAVAAIEKGYIQKEIQDSAYKWQ  443

Query  77   MDNASGGNVIISSKEFEFFEEIPSTHLTVKNDPTLGEKIKTIMESGRA  124
            MD  SG  VI+   +F+  EE P   L V  D ++GEK K  +E+ +A
Sbjct  444  MDVESGARVIVGVNKFQVEEEAPKNLLRV--DASVGEKQKAKVEAMKA  489


>methylmalonyl-CoA mutase family protein [Centipeda periodontii]
Sequence ID: WP_006304863.1 Length: 548 
>methylmalonyl-CoA mutase [Centipeda periodontii DSM 2778]
Sequence ID: EGK62577.1 Length: 548  
Range 1: 385 to 489

Score:40.0 bits(121), Expect:0.84, 
Method:Compositional matrix adjust., 
Identities:32/108(30%), Positives:51/108(47%), Gaps:10/108(9%)

Query  24   FNDAVGPYLAGGFKVHSVTT----PPGSVSPYVASLGFGVTEVK---LDNKRHDDALKLL  76
            + D + P LAG + V ++T             +  LG  V  ++   +  + +D A K  
Sbjct  385  LADVIDP-LAGSYYVEAMTNRIEKEAWEYIKKIDDLGGAVAAIEKGYIQKEIQDSAYKWQ  443

Query  77   MDNASGGNVIISSKEFEFFEEIPSTHLTVKNDPTLGEKIKTIMESGRA  124
            MD  SG  VI+   +F+  EE P   L V  D ++GEK K  +E+ +A
Sbjct  444  MDVESGARVIVGVNKFQVEEEAPKNLLRV--DASVGEKQKAKVEAMKA  489


>D-alanyl-D-alanine carboxypeptidase [Moorea sp. SIO4G3]
Sequence ID: NEO81009.1 Length: 217 
Range 1: 3 to 87

Score:38.6 bits(116), Expect:1.8, 
Method:Compositional matrix adjust., 
Identities:22/86(26%), Positives:45/86(52%), Gaps:2/86(2%)

Query  30   PYLAGGFKVHSVTTPPGSVSPYVASLGFGVTE-VKLDNKRHDDALKLLMDNASGGNVIIS  88
            P +A    V+ V +PP ++ P V    F + E +K  N+  ++ +  ++ N +GG  +++
Sbjct  3    PEIAIAGSVQVVASPPDNLQPLVRQYSFPLAELLKKMNRYSNNKMAEMLANTAGGAKVVA  62

Query  89   SKEFEFFEEIPSTHLTVKNDPTLGEK  114
             K  E    +P + +++ N   LGE+
Sbjct  63   RKAAE-AAGVPQSEISLINGSGLGEE  87


>D-alanyl-D-alanine carboxypeptidase [Moorea sp. SIO3E8]
Sequence ID: NEO16263.1 Length: 449 
>D-alanyl-D-alanine carboxypeptidase [Moorea sp. SIO3F7]
Sequence ID: NEQ02784.1 Length: 449  
Range 1: 235 to 319

Score:38.9 bits(117), Expect:2.3, 
Method:Compositional matrix adjust., 
Identities:23/86(27%), Positives:45/86(52%), Gaps:2/86(2%)

Query  30   PYLAGGFKVHSVTTPPGSVSPYVASLGFGVTE-VKLDNKRHDDALKLLMDNASGGNVIIS  88
            P +A    V+ V +PP ++ P V    F + E +K  N+  ++ +  ++ N +GG  +++
Sbjct  235  PEIAIAGSVQVVASPPDNLQPLVRQYSFPLAELLKKMNRYSNNKMAEMLANTAGGAKVVA  294

Query  89   SKEFEFFEEIPSTHLTVKNDPTLGEK  114
             K  E    +P + +T+ N   LGE+
Sbjct  295  RKAAE-AAGVPQSEITLINGSGLGEE  319


>D-alanyl-D-alanine carboxypeptidase [Moorea sp. SIO3C2]
Sequence ID: NEP53121.1 Length: 362 
Range 1: 148 to 232

Score:38.6 bits(116), Expect:2.6, 
Method:Compositional matrix adjust., 
Identities:23/86(27%), Positives:45/86(52%), Gaps:2/86(2%)

Query  30   PYLAGGFKVHSVTTPPGSVSPYVASLGFGVTE-VKLDNKRHDDALKLLMDNASGGNVIIS  88
            P +A    V+ V +PP +V P V    F + E +K  N+  ++ +  ++ N +GG  +++
Sbjct  148  PEIAIAGSVQVVASPPDNVQPLVRQYSFPLAELLKKMNRYSNNKMAEMLANTAGGAKVVA  207

Query  89   SKEFEFFEEIPSTHLTVKNDPTLGEK  114
             K  E    +P + +++ N   LGE+
Sbjct  208  RKAAE-AAGVPPSEISLINGSGLGEE  232


>DUF1538 domain-containing protein [Ruminococcaceae bacterium]
Sequence ID: HAB00753.1 Length: 421 
Range 1: 89 to 161

Score:38.6 bits(116), Expect:2.6, 
Method:Compositional matrix adjust., 
Identities:25/76(33%), Positives:41/76(53%), Gaps:3/76(3%)

Query  1    MKTGVWYRFKNQQAYNNFRERASFNDAVGPYLAGGFKVHSVTTPPGSVSPYVASLGFGVT  60
            + TGV  R+     Y      A+F+DA   +L+  F    VTT P +V P++ +LG GV+
Sbjct  89   ILTGVHLRWLLIAFYGIIFLLAAFSDA--DFLSIAFDSGGVTTGPMTV-PFILALGVGVS  145

Query  61   EVKLDNKRHDDALKLL  76
             ++ D K   D++ L+
Sbjct  146  HIRSDKKAEADSFGLV  161


>aBC-type metal ion transporter periplasmic subunit [Clostridium sp. CAG:1193]
Sequence ID: CCY45245.1 Length: 297 
Range 1: 165 to 218

Score:38.3 bits(115), Expect:2.9, 
Method:Compositional matrix adjust., 
Identities:18/54(33%), Positives:33/54(61%), Gaps:0/54(0%)

Query  61   EVKLDNKRHDDALKLLMDNASGGNVIISSKEFEFFEEIPSTHLTVKNDPTLGEK  114
            ++KL+    D  +KLL++NA    +++S+  F+FFE+     ++V ND  L +K
Sbjct  165  KLKLEISELDAEIKLLIENADSKTILVSNNVFKFFEKYGLEVISVFNDENLTDK  218


>FABP family protein [Polynucleobacter necessarius]
Sequence ID: WP_128113332.1 Length: 209 
Range 1: 68 to 157

Score:37.7 bits(113), Expect:4.1, 
Method:Compositional matrix adjust., 
Identities:23/90(26%), Positives:41/90(45%), Gaps:0/90(0%)

Query  29   GPYLAGGFKVHSVTTPPGSVSPYVASLGFGVTEVKLDNKRHDDALKLLMDNASGGNVIIS  88
            GP L  G++ H+  T P  V  Y   +G+ + E    N  H   +   M   + GN + +
Sbjct  68   GPQLFYGLRYHTHITKPDQVKTYHDQVGYWLWEPANGNLIHTLTIPRGMTTMASGNALPT  127

Query  89   SKEFEFFEEIPSTHLTVKNDPTLGEKIKTI  118
            +K+FE+F +       +  +P L    +T+
Sbjct  128  AKQFELFAKEGDPSAGMSANPFLNYAFRTV  157


>TonB-dependent receptor [Filimonas lacunae]
Sequence ID: WP_150847601.1 Length: 850 
Range 1: 47 to 120

Score:38.0 bits(114), Expect:4.6, 
Method:Compositional matrix adjust., 
Identities:22/81(27%), Positives:43/81(53%), Gaps:8/81(9%)

Query  20   ERASFNDAVGPYLAGGFKVHSVTTPPGSVSPYVASLGFGVTEVKLDNKRHDDALKLLMDN  79
            +R++  DA G ++  G+       PP   +  ++S GF  +EV L+  R      +L++N
Sbjct  47   KRSTVADAKGQFILTGL-------PPLPFTLQISSAGFAPSEVALEQLRDSTITIILLEN  99

Query  80   ASGGNVIISS-KEFEFFEEIP  99
            +   +V+I+S +  E  +E+P
Sbjct  100  SQLSDVVITSRRRVESAQEVP  120


>tyrosine--tRNA ligase [Sphingomonas sp. YJ09]
Sequence ID: WP_155263748.1 Length: 407 
Range 1: 71 to 150

Score:38.0 bits(114), Expect:4.6, 
Method:Compositional matrix adjust., 
Identities:30/81(37%), Positives:39/81(48%), Gaps:6/81(7%)

Query  52   VASLGFGVTEVKLDNKRHDDALKLLMDNASGGNVIISSKEFEFFE---EIPSTHLTVKND  108
            +  +G G T+V  D    D+A KLL D   G N+    + FE F    E P+  + V ND
Sbjct  71   IVVMGGGTTKVG-DPSGKDEARKLLTDETIGANIASIRRCFERFLTFGEGPTDAVMVNND  129

Query  109  PTLG--EKIKTIMESGRAFYI  127
              LG  E I  + E GR F I
Sbjct  130  EWLGGLEYIPFLREVGRHFTI  150


>hypothetical protein COW65_10855 [Cytophagales bacterium CG18_big_fil_WC_8_21_14_2_50_42_9]
Sequence ID: PIQ21146.1 Length: 302 
Range 1: 227 to 288

Score:37.7 bits(113), Expect:4.8, 
Method:Compositional matrix adjust., 
Identities:17/62(27%), Positives:32/62(51%), Gaps:0/62(0%)

Query  8    RFKNQQAYNNFRERASFNDAVGPYLAGGFKVHSVTTPPGSVSPYVASLGFGVTEVKLDNK  67
            ++KN  +  +FR + +FN  +   +   F  H +  P G V+ Y + L   + E K++ K
Sbjct  227  KLKNFLSKRSFRYQQTFNKELATIFGESFPKHVIVNPQGIVTYYSSGLEMEMVEGKVEMK  286

Query  68   RH  69
            +H
Sbjct  287  KH  288


>ATP-binding protein [Euryarchaeota archaeon TMED192]
Sequence ID: RPG72495.1 Length: 706 
Range 1: 176 to 268

Score:38.0 bits(114), Expect:4.9, 
Method:Composition-based stats., 
Identities:26/93(28%), Positives:46/93(49%), Gaps:2/93(2%)

Query  43   TPPGSVSPYVASLGFGVTEVKLDNKRHDDALKLLMDNASGGNVIISSKEFEFFEEIPS-T  101
            +P  S S     + + + E +  ++RH D++K ++ NAS   +++ ++    F  IPS T
Sbjct  176  SPKLSASRLEEDFIYVLDEAQEIHRRHADSIKSMIQNASQATILVITRTPSIFSTIPSAT  235

Query  102  HLTVKN-DPTLGEKIKTIMESGRAFYIGTTAGG  133
               ++  D  +  KI   +E  RA  I T  GG
Sbjct  236  RYPLEGVDIEVAPKIAPHLEKKRATQIATALGG  268


>hypothetical protein COA71_06655 [SAR86 cluster bacterium]
Sequence ID: PCJ41689.1 Length: 128 
Range 1: 87 to 121

Score:36.5 bits(109), Expect:5.4, 
Method:Compositional matrix adjust., 
Identities:12/35(34%), Positives:20/35(57%), Gaps:0/35(0%)

Query  5    VWYRFKNQQAYNNFRERASFNDAVGPYLAGGFKVH  39
            +W   +++QAY  +R    F + +GPYL G  + H
Sbjct  87   IWDSMEHHQAYRAWRNEMGFGELIGPYLMGATESH  121


>DUF1538 domain-containing protein [Clostridiales bacterium CHKCI001]
Sequence ID: WP_089822546.1 Length: 508 
Range 1: 161 to 245

Score:37.7 bits(113), Expect:5.5, 
Method:Composition-based stats., 
Identities:23/88(26%), Positives:46/88(52%), Gaps:3/88(3%)

Query  29   GPYLAGGFKVHSVTTPPGSVSPYVASLGFGVTEVKLDNKRHDDALKLLMDNASGGNVIIS  88
            G ++A  F    VTT P +V P++ +LG G++ ++ D +  DD++ L+  ++ G   I+S
Sbjct  161  GDFIAVAFDSGGVTTGPMTV-PFIMALGIGISSIRSDKRAEDDSFGLVALSSIGP--ILS  217

Query  89   SKEFEFFEEIPSTHLTVKNDPTLGEKIK  116
               + +     ST    +  P +G  ++
Sbjct  218  VLVLGLIYHPESTEYAAETVPEIGNSVE  245


>hypothetical protein NDGK_00714 [Clostridiales bacterium CHKCI001]
Sequence ID: CVI66930.1 Length: 515 
Range 1: 168 to 252

Score:37.7 bits(113), Expect:5.5, 
Method:Composition-based stats., 
Identities:23/88(26%), Positives:46/88(52%), Gaps:3/88(3%)

Query  29   GPYLAGGFKVHSVTTPPGSVSPYVASLGFGVTEVKLDNKRHDDALKLLMDNASGGNVIIS  88
            G ++A  F    VTT P +V P++ +LG G++ ++ D +  DD++ L+  ++ G   I+S
Sbjct  168  GDFIAVAFDSGGVTTGPMTV-PFIMALGIGISSIRSDKRAEDDSFGLVALSSIGP--ILS  224

Query  89   SKEFEFFEEIPSTHLTVKNDPTLGEKIK  116
               + +     ST    +  P +G  ++
Sbjct  225  VLVLGLIYHPESTEYAAETVPEIGNSVE  252


>antibiotic biosynthesis monooxygenase [K189A clade bacterium]
Sequence ID: WP_154021794.1 Length: 97 
>antibiotic biosynthesis monooxygenase [Gammaproteobacteria bacterium]
Sequence ID: MAW43185.1 Length: 97 >antibiotic biosynthesis monooxygenase [Gammaproteobacteria bacterium TMED243]
Sequence ID: RPG32839.1 Length: 97  
Range 1: 56 to 85

Score:35.9 bits(107), Expect:5.8, 
Method:Compositional matrix adjust., 
Identities:14/30(47%), Positives:17/30(56%), Gaps:0/30(0%)

Query  6   WYRFKNQQAYNNFRERASFNDAVGPYLAGG  35
           W   ++QQAY  +R    F DAVGP L G 
Sbjct  56  WESAEHQQAYMGWRVETGFMDAVGPLLDGA  85


>antibiotic biosynthesis monooxygenase [Proteobacteria bacterium]
Sequence ID: NCF78237.1 Length: 97 
Range 1: 56 to 85

Score:35.7 bits(106), Expect:6.0, 
Method:Compositional matrix adjust., 
Identities:14/30(47%), Positives:17/30(56%), Gaps:0/30(0%)

Query  6   WYRFKNQQAYNNFRERASFNDAVGPYLAGG  35
           W   ++QQAY  +R    F DAVGP L G 
Sbjct  56  WESAEHQQAYMGWRVETGFMDAVGPLLDGA  85


>hypothetical protein [Sideroxydans sp. CL21]
Sequence ID: VVC85461.1 Length: 210 
Range 1: 68 to 157

Score:37.1 bits(111), Expect:6.9, 
Method:Compositional matrix adjust., 
Identities:24/90(27%), Positives:41/90(45%), Gaps:0/90(0%)

Query  29   GPYLAGGFKVHSVTTPPGSVSPYVASLGFGVTEVKLDNKRHDDALKLLMDNASGGNVIIS  88
            GP L  G++ H+  T P  V  Y   +G+ + E   +   H   +       + GN    
Sbjct  68   GPQLLYGLRYHTHVTKPDQVKTYHEQVGYWLWEPATNTVIHSLTIPRGEIVMAAGNASED  127

Query  89   SKEFEFFEEIPSTHLTVKNDPTLGEKIKTI  118
            +KEFE+     ST++ +++ P L    KT+
Sbjct  128  AKEFELIATHDSTNFGIRSAPFLDHAFKTV  157


>methyltransferase [Acidiplasma sp. MBA-1]
Sequence ID: KJE50072.1 Length: 178 
>methyltransferase [Acidiplasma aeolicum]
Sequence ID: KPV45863.1 Length: 178  
Range 1: 24 to 94

Score:36.8 bits(110), Expect:7.1, 
Method:Compositional matrix adjust., 
Identities:24/75(32%), Positives:39/75(52%), Gaps:4/75(5%)

Query  35   GFKVHSVTTPPGSVSPYVASLGFGVTEVKLDNKRHDDALKLLMDNASGGNVIISSKEFEF  94
            G ++  +    G +S Y ASLG  VT   +     +DA+KL+  NA   NV I+  E ++
Sbjct  24   GARMLEIGAGSGIISIYFASLGKIVTATDI----SEDAIKLIKHNAEKNNVRINVIESDL  79

Query  95   FEEIPSTHLTVKNDP  109
            FE +   + T+  +P
Sbjct  80   FENVNGKYNTIIFNP  94


>MULTISPECIES: methyltransferase [Acidiplasma]
Sequence ID: WP_052656719.1 Length: 181 
>methyltransferase [Acidiplasma cupricumulans]
Sequence ID: KQB34329.1 Length: 181 >methyltransferase [Acidiplasma aeolicum]
Sequence ID: KQB35962.1 Length: 181  
Range 1: 27 to 97

Score:36.5 bits(109), Expect:7.7, 
Method:Compositional matrix adjust., 
Identities:24/75(32%), Positives:39/75(52%), Gaps:4/75(5%)

Query  35   GFKVHSVTTPPGSVSPYVASLGFGVTEVKLDNKRHDDALKLLMDNASGGNVIISSKEFEF  94
            G ++  +    G +S Y ASLG  VT   +     +DA+KL+  NA   NV I+  E ++
Sbjct  27   GARMLEIGAGSGIISIYFASLGKIVTATDI----SEDAIKLIKHNAEKNNVRINVIESDL  82

Query  95   FEEIPSTHLTVKNDP  109
            FE +   + T+  +P
Sbjct  83   FENVNGKYNTIIFNP  97


>D-alanyl-D-alanine carboxypeptidase [Moorea sp. SIO4E2]
Sequence ID: NEQ09318.1 Length: 417 
Range 1: 237 to 321

Score:37.1 bits(111), Expect:8.3, 
Method:Compositional matrix adjust., 
Identities:22/86(26%), Positives:45/86(52%), Gaps:2/86(2%)

Query  30   PYLAGGFKVHSVTTPPGSVSPYVASLGFGVTE-VKLDNKRHDDALKLLMDNASGGNVIIS  88
            P +A    V+ V +PP ++ P V    F + E +K  N+  ++ +  ++ N +GG  +++
Sbjct  237  PEIAIAGSVQVVASPPDNLQPLVRQYSFPLAELLKKMNRYSNNKMADMLANTAGGAKVVA  296

Query  89   SKEFEFFEEIPSTHLTVKNDPTLGEK  114
             K  E    +P + +++ N   LGE+
Sbjct  297  RKAAE-AAGVPQSEISLINGSGLGEE  321


>D-alanyl-D-alanine carboxypeptidase [Moorea sp. SIO4A3]
Sequence ID: NEO44845.1 Length: 449 
Range 1: 235 to 319

Score:36.8 bits(110), Expect:9.9, 
Method:Compositional matrix adjust., 
Identities:22/86(26%), Positives:45/86(52%), Gaps:2/86(2%)

Query  30   PYLAGGFKVHSVTTPPGSVSPYVASLGFGVTE-VKLDNKRHDDALKLLMDNASGGNVIIS  88
            P +A    V+ V +PP ++ P V    F + E +K  N+  ++ +  ++ N +GG  +++
Sbjct  235  PEIAIAGTVQVVASPPDNLQPLVRQYSFPLAELLKKMNRYSNNKMAEMLANTAGGAKVVA  294

Query  89   SKEFEFFEEIPSTHLTVKNDPTLGEK  114
             K  E    +P + +++ N   LGE+
Sbjct  295  RKAAE-AAGVPPSEISLINGSGLGEE  319


		
