# Supplementary material for: Influence of Non-canonical DNA Bases on the Genomic Diversity of Tevenvirinae
Source: Front Microbiol. 2021 Apr 6;12:632686. doi: 10.3389/fmicb.2021.632686 (PMC8056088; doi:10.3389/fmicb.2021.632686)
Supplement: Supplementary Data Sheet 2 — The results of the BLAST-assisted (“txt” files) and HMMER-assisted (“xlsx” files) searches for GSC homologs. The clusters containing homologs of proteins from other organisms are listed. [file Data_Sheet_2.ZIP › Data sheet 2/Group XII/50327.xlsx]

## Sheet: Лист1
	ID	Title	E-value	Ind. E-value	Bitscore	Aligned Positions
1	YP_009030127.1	hypothetical protein PS2_080 [Serratia phage PS2]AHY25327.1 hypothetical protein PS2	3.4e-84	3.8e-84	290.7	144
2	QFR56028.1	hypothetical protein CPT_Muldoon_072 [Serratia phage Muldoon]	2.5e-68	3.1e-68	239.1	128
3	WP_125611123.1	non-ribosomal peptide synthetase [Actinomadura sp. WAC 06369]RSN71759.1 non-ribosoma	4e-07	8100	7.6	54
