# Supplementary material for: Influence of Non-canonical DNA Bases on the Genomic Diversity of Tevenvirinae
Source: Front Microbiol. 2021 Apr 6;12:632686. doi: 10.3389/fmicb.2021.632686 (PMC8056088; doi:10.3389/fmicb.2021.632686)
Supplement: Supplementary Data Sheet 2 — The results of the BLAST-assisted (“txt” files) and HMMER-assisted (“xlsx” files) searches for GSC homologs. The clusters containing homologs of proteins from other organisms are listed. [file Data_Sheet_2.ZIP › Data sheet 2/Group XII/50333.txt]

RID: 5XNZ5GK5014	
Job Title:Protein Sequence				
Program: BLASTP 
Query: None ID: lcl|Query_65282(amino acid) Length: 102
Database: nr All non-redundant GenBank CDS translations+PDB+SwissProt+PIR+PRF excluding environmental samples from WGS projects
	
Sequences producing significant alignments:
                                                                  Max    Total Query   E   Per.                  
Description                                                       Score  Score cover Value Ident  Accession        
hypothetical protein PS2_086 [Serratia phage PS2]                 222    222   100%  6e-74 100.00 YP_009030133.1   
hypothetical protein CPT_Muldoon_077 [Serratia phage Muldoon]     209    209   100%  6e-69 94.12  QFR56033.1       
hypothetical protein PHYNN_40 [Panteoa phage Phynn]               44.1   44.1  93%   0.001 31.58  QDH49242.1       
hypothetical protein C4548_10585 [Desulfobacteraceae bacterium]   36.5   36.5  50%   5.3   35.09  RJP40426.1       
ligase-associated DNA damage response DEXH box helicase...        36.5   36.5  80%   5.4   30.95  WP_132840378.1   
alpha-tocopherol transfer protein-like isoform X2 [Photinus...    36.2   36.2  75%   6.5   25.00  XP_031343396.1   
alpha-tocopherol transfer protein-like isoform X1 [Photinus...    36.2   36.2  75%   6.5   25.00  XP_031343395.1   
hypothetical protein DAPPUDRAFT_201511 [Daphnia pulex]            35.7   35.7  44%   6.6   37.78  EFX71705.1       
ligase-associated DNA damage response DEXH box helicase...        36.2   36.2  80%   6.9   30.95  WP_132767636.1   
MULTISPECIES: hypothetical protein [unclassified Flavobacterium]  35.7   35.7  56%   7.7   34.48  WP_158729984.1   

Alignments:
>hypothetical protein PS2_086 [Serratia phage PS2]
Sequence ID: YP_009030133.1 Length: 102 
>hypothetical protein PS2_086 [Serratia phage PS2]
Sequence ID: AHY25333.1 Length: 102  
Range 1: 1 to 102

Score:222 bits(743), Expect:6e-74, 
Method:Compositional matrix adjust., 
Identities:102/102(100%), Positives:102/102(100%), Gaps:0/102(0%)

Query  1    MIWKVTKSGRVFMDGDLPLVLNKGTTYRISRSWITFYEVNDPILVKKIIYIAHKFKHLER  60
            MIWKVTKSGRVFMDGDLPLVLNKGTTYRISRSWITFYEVNDPILVKKIIYIAHKFKHLER
Sbjct  1    MIWKVTKSGRVFMDGDLPLVLNKGTTYRISRSWITFYEVNDPILVKKIIYIAHKFKHLER  60

Query  61   LDSVLVYDYITALLAYHDFSYSFGGFIWNSVMQAEREMYEFN  102
            LDSVLVYDYITALLAYHDFSYSFGGFIWNSVMQAEREMYEFN
Sbjct  61   LDSVLVYDYITALLAYHDFSYSFGGFIWNSVMQAEREMYEFN  102


>hypothetical protein CPT_Muldoon_077 [Serratia phage Muldoon]
Sequence ID: QFR56033.1 Length: 102 
Range 1: 1 to 102

Score:209 bits(700), Expect:6e-69, 
Method:Compositional matrix adjust., 
Identities:96/102(94%), Positives:100/102(98%), Gaps:0/102(0%)

Query  1    MIWKVTKSGRVFMDGDLPLVLNKGTTYRISRSWITFYEVNDPILVKKIIYIAHKFKHLER  60
            M WKVTKSGRVFMDGDLPLVLNKGTTYRI+RSWITFY V+DPILVKKIIYI++KFKHLER
Sbjct  1    MSWKVTKSGRVFMDGDLPLVLNKGTTYRIARSWITFYGVDDPILVKKIIYISNKFKHLER  60

Query  61   LDSVLVYDYITALLAYHDFSYSFGGFIWNSVMQAEREMYEFN  102
            LDSVLVYDYITALLAYHDFSYSFGGFIWNSVMQAEREMYEFN
Sbjct  61   LDSVLVYDYITALLAYHDFSYSFGGFIWNSVMQAEREMYEFN  102


>hypothetical protein PHYNN_40 [Panteoa phage Phynn]
Sequence ID: QDH49242.1 Length: 101 
Range 1: 7 to 98

Score:44.1 bits(135), Expect:0.001, 
Method:Compositional matrix adjust., 
Identities:30/95(32%), Positives:49/95(51%), Gaps:3/95(3%)

Query  4   KVTKSGRVFMDGDLPLVLNKGTTYRISRSWITFYEVNDPILVKKIIYIAHKFKHLERLDS  63
           + +  G V   GD PLVL KG   ++      +  V    L ++++ IA++ KHL+R D 
Sbjct  7   RTSDKGSVVFHGDQPLVLCKGFFAKLVGHSFKLEGVEKATL-RELVRIAYETKHLDR-DH  64

Query  64  VLVYDYITALLAYHDFSYSFGGFIWNSVMQAEREM  98
            +V+D I  L   H F     GF ++S+   ER++
Sbjct  65  RIVFDKIHKLGETHCFVIRR-GFSYDSIALFERDL  98


>hypothetical protein C4548_10585 [Desulfobacteraceae bacterium]
Sequence ID: RJP40426.1 Length: 363 
Range 1: 198 to 254

Score:36.5 bits(109), Expect:5.3, 
Method:Compositional matrix adjust., 
Identities:20/57(35%), Positives:31/57(54%), Gaps:5/57(8%)

Query  37   YEVNDPILVKKIIYIAHKFK-----HLERLDSVLVYDYITALLAYHDFSYSFGGFIW  88
            +E+ D ++ K  I+I HKFK     ++E  D+ L    ++ LLA+H F  S    IW
Sbjct  198  FEMPDTLINKCTIFILHKFKESDQYNIEISDTDLNLKKVSILLAFHHFQTSTAPDIW  254


>ligase-associated DNA damage response DEXH box helicase [Sphingobacterium sp. JUb20]
Sequence ID: WP_132840378.1 Length: 826 
>ATP-dependent Lhr-like helicase [Sphingobacterium sp. JUb20]
Sequence ID: TCR10755.1 Length: 826  
Range 1: 560 to 642

Score:36.5 bits(109), Expect:5.4, 
Method:Compositional matrix adjust., 
Identities:26/84(31%), Positives:37/84(44%), Gaps:3/84(3%)

Query  13   MDGDLPLVLNKGTTYRISRSWITFYEVNDPIL--VKKIIYIAHKFKHLERLDSVLVYDYI  70
            + G LPL  N G   R   S +   E  +  L  +K +  +     H+ R D  LV + I
Sbjct  560  LGGRLPLSSNLGAILRQKYSQVLVGEHKEEELKVMKPLFELQESITHVPRADEFLV-ELI  618

Query  71   TALLAYHDFSYSFGGFIWNSVMQA  94
                 YH F+Y F G + + VM A
Sbjct  619  HTKEGYHLFAYPFEGRLVHEVMAA  642


>alpha-tocopherol transfer protein-like isoform X2 [Photinus pyralis]
Sequence ID: XP_031343396.1 Length: 312 
Range 1: 81 to 160

Score:36.2 bits(108), Expect:6.5, 
Method:Compositional matrix adjust., 
Identities:20/80(25%), Positives:37/80(46%), Gaps:3/80(3%)

Query  10   RVFMDGDLPLVLNKGTTYRISRSWITFYEVNDPILVKKIIYIAHKFKHLERLDSVLVYDY  69
            R + DG  PL      T    R W+ + +  +P+  + ++Y ++ +K  E+L+ V+    
Sbjct  81   RELFDGRDPLSEEMQYTLNAGRYWLPLPKSKNPLAPRTLLYQSNPYKPSEKLNPVIQMKT  140

Query  70   I---TALLAYHDFSYSFGGF  86
            I     +L   D S+   GF
Sbjct  141  ILMVMDVLVQEDDSFVINGF  160


>alpha-tocopherol transfer protein-like isoform X1 [Photinus pyralis]
Sequence ID: XP_031343395.1 Length: 313 
Range 1: 82 to 161

Score:36.2 bits(108), Expect:6.5, 
Method:Compositional matrix adjust., 
Identities:20/80(25%), Positives:37/80(46%), Gaps:3/80(3%)

Query  10   RVFMDGDLPLVLNKGTTYRISRSWITFYEVNDPILVKKIIYIAHKFKHLERLDSVLVYDY  69
            R + DG  PL      T    R W+ + +  +P+  + ++Y ++ +K  E+L+ V+    
Sbjct  82   RELFDGRDPLSEEMQYTLNAGRYWLPLPKSKNPLAPRTLLYQSNPYKPSEKLNPVIQMKT  141

Query  70   I---TALLAYHDFSYSFGGF  86
            I     +L   D S+   GF
Sbjct  142  ILMVMDVLVQEDDSFVINGF  161


>hypothetical protein DAPPUDRAFT_201511 [Daphnia pulex]
Sequence ID: EFX71705.1 Length: 159 
Range 1: 56 to 100

Score:35.7 bits(106), Expect:6.6, 
Method:Compositional matrix adjust., 
Identities:17/45(38%), Positives:26/45(57%), Gaps:0/45(0%)

Query  5   VTKSGRVFMDGDLPLVLNKGTTYRISRSWITFYEVNDPILVKKII  49
           V K G V M   LP  L K  T+++++   TF ++ DPI  KK++
Sbjct  56  VCKPGDVVMIDLLPKKLTKNITHQVNKIVYTFGDITDPITGKKVV  100


>ligase-associated DNA damage response DEXH box helicase [Sphingobacterium sp. JUb78]
Sequence ID: WP_132767636.1 Length: 826 
>ATP-dependent Lhr-like helicase [Sphingobacterium sp. JUb78]
Sequence ID: TCR14163.1 Length: 826  
Range 1: 560 to 642

Score:36.2 bits(108), Expect:6.9, 
Method:Compositional matrix adjust., 
Identities:26/84(31%), Positives:37/84(44%), Gaps:3/84(3%)

Query  13   MDGDLPLVLNKGTTYRISRSWITFYEVNDPIL--VKKIIYIAHKFKHLERLDSVLVYDYI  70
            + G LPL  N G   R   S +   E  +  L  +K +  +     H+ R D  LV + I
Sbjct  560  LGGRLPLSSNLGAILRQKYSQVLVGEHEEEELKVMKPLFELQESITHVPRADEFLV-ELI  618

Query  71   TALLAYHDFSYSFGGFIWNSVMQA  94
                 YH F+Y F G + + VM A
Sbjct  619  HTKEGYHLFAYPFEGRLVHEVMAA  642


>MULTISPECIES: hypothetical protein [unclassified Flavobacterium]
Sequence ID: WP_158729984.1 Length: 206 
Range 1: 134 to 189

Score:35.7 bits(106), Expect:7.7, 
Method:Compositional matrix adjust., 
Identities:20/58(34%), Positives:32/58(55%), Gaps:2/58(3%)

Query  34   ITFYEVNDPILVKKIIYIAHKFKHLERLDSVLVYDYITALLAYHDFSYSFGGFIWNSV  91
            I F+  N+ IL++  +Y    FK L  +++VL  +  TA+L   D   SFG +I N +
Sbjct  134  IIFFNKNNEILIENQVYKKENFKDL--INNVLPKEVATAFLFRFDKDLSFGSYIQNKI  189


		
