# Supplementary material for: Influence of Non-canonical DNA Bases on the Genomic Diversity of Tevenvirinae
Source: Front Microbiol. 2021 Apr 6;12:632686. doi: 10.3389/fmicb.2021.632686 (PMC8056088; doi:10.3389/fmicb.2021.632686)
Supplement: Supplementary Data Sheet 2 — The results of the BLAST-assisted (“txt” files) and HMMER-assisted (“xlsx” files) searches for GSC homologs. The clusters containing homologs of proteins from other organisms are listed. [file Data_Sheet_2.ZIP › Data sheet 2/Group XII/50333.xlsx]

## Sheet: Лист1
	ID	Title	E-value	Ind. E-value	Bitscore	Aligned Positions
1	YP_009030320.1	hypothetical protein PS2_273 [Serratia phage PS2]AHY25511.1 hypothetical protein PS2	1.3e-39	1.5e-39	144	54
2	XP_029103087.1	titin-like isoform X1 [Scleropages formosus]	0.0000034	64000	4.2	15
3	XP_009047110.1	hypothetical protein LOTGIDRAFT_88306, partial [Lottia gigantea]ESP01952.1 hypotheti	0.00081	85000	3.8	17
4	CJO44508.1	signal peptide [Streptococcus pneumoniae]	0.002	52	14.1	26
