# Supplementary material for: Influence of Non-canonical DNA Bases on the Genomic Diversity of Tevenvirinae
Source: Front Microbiol. 2021 Apr 6;12:632686. doi: 10.3389/fmicb.2021.632686 (PMC8056088; doi:10.3389/fmicb.2021.632686)
Supplement: Supplementary Data Sheet 2 — The results of the BLAST-assisted (“txt” files) and HMMER-assisted (“xlsx” files) searches for GSC homologs. The clusters containing homologs of proteins from other organisms are listed. [file Data_Sheet_2.ZIP › Data sheet 2/Group XII/50345.txt]

RID: 5XNA0MAX016	
Job Title:Protein Sequence				
Program: BLASTP 
Query: None ID: lcl|Query_69215(amino acid) Length: 100
Database: nr All non-redundant GenBank CDS translations+PDB+SwissProt+PIR+PRF excluding environmental samples from WGS projects
	
Sequences producing significant alignments:
                                                                  Max    Total Query   E   Per.                  
Description                                                       Score  Score cover Value Ident  Accession        
hypothetical protein PS2_98 [Serratia phage PS2]                  206    206   94%   4e-68 100.00 YP_009030145.1   
hypothetical protein CPT_Muldoon_088 [Serratia phage Muldoon]     111    111   90%   4e-30 56.67  QFR56043.1       
hypothetical protein fHeYen901_97 [Yersinia phage fHe-Yen9-01]    44.1   44.1  66%   0.001 30.30  ARB05870.1       
hypothetical protein PM2_110 [Pectobacterium bacteriophage PM2]   41.2   41.2  63%   0.016 31.25  YP_009211531.1   
hypothetical protein [Erwinia phage Cronus]                       40.9   40.9  74%   0.018 33.78  AWD90530.1       
hypothetical protein RB14ORF100 [Escherichia virus RB14]          38.3   38.3  85%   0.20  31.40  YP_002854436.1   
hypothetical protein [Yersinia phage PST]                         38.0   38.0  80%   0.28  32.10  YP_009153701.1   
hypothetical protein [Salmonella enterica]                        37.4   37.4  80%   0.45  32.10  EBJ7676783.1     
hypothetical protein pSs1_00112 [Shigella phage pSs-1]            36.8   36.8  83%   0.77  29.76  YP_009110920.1   
hypothetical protein [Escherichia coli]                           36.5   36.5  84%   1.0   28.24  WP_088209745.1   
hypothetical protein Sf23_gp221 [Shigella phage Sf23]             36.2   36.2  71%   1.2   31.94  ATE86631.1       
hypothetical protein [Shigella phage SHFML-11]                    36.2   36.2  71%   1.3   31.94  YP_009277476.1   
hypothetical protein KAALPHA_107 [Klebsiella phage...             36.2   36.2  95%   1.4   28.12  QEG13144.1       
hypothetical protein ACG-C40_0099 [Escherichia phage...           35.7   35.7  71%   2.0   31.94  YP_006986652.1   
hypothetical protein [Escherichia phage slur14]                   35.7   35.7  71%   2.1   31.94  YP_009180873.1   
hypothetical protein [Tessaracoccus aquimaris]                    36.2   36.2  53%   2.2   30.19  WP_077687421.1   
hypothetical protein PG7_104 [Enterobacter phage PG7]             35.7   35.7  92%   2.5   29.03  YP_009005368.1   
hypothetical protein [bacterium]                                  36.2   36.2  84%   2.8   29.21  NDB57454.1       
radical SAM protein [Pseudoflavonifractor sp. 60]                 36.5   36.5  60%   4.1   33.33  WP_160635540.1   
helix-turn-helix transcriptional regulator [Haladaptatus...       35.4   35.4  58%   4.4   33.33  WP_007979274.1   
protein of unknown function [Yersinia phage phiD1]                34.8   34.8  71%   4.5   31.94  YP_009149343.1   
hypothetical protein H257_07060 [Aphanomyces astaci]              35.1   35.1  47%   4.7   38.30  XP_009830780.1   
hypothetical protein PF003_g20634 [Phytophthora fragariae]        36.2   36.2  76%   5.5   35.06  KAE8895235.1     
hypothetical protein PF010_g81 [Phytophthora fragariae]           36.2   36.2  76%   5.5   35.06  KAE9140635.1     
NADH-quinone oxidoreductase subunit C [Rhodobacter johrii]        35.9   35.9  61%   6.1   32.79  WP_112328607.1   
oxidoreductase [Streptomyces bottropensis ATCC 25435]             35.9   35.9  65%   6.6   27.69  EMF51062.1       
acyl-CoA dehydrogenase [Streptomyces stelliscabiei]               35.9   35.9  65%   6.9   27.69  KND45728.1       
Polymerase delta-interacting protein 2 [Tupaia chinensis]         35.9   35.9  56%   7.3   35.09  ELW67197.1       
hypothetical protein CC31p104 [Enterobacter phage CC31]           34.5   34.5  92%   7.5   27.17  YP_004009962.1   
NADH-quinone oxidoreductase subunit C [Rhodobacter sphaeroides]   35.7   35.7  61%   7.9   32.79  WP_115474064.1   
MULTISPECIES: NADH-quinone oxidoreductase subunit C [Rhodobacter] 35.7   35.7  61%   8.0   32.79  WP_069333067.1   
NADH-quinone oxidoreductase subunit C [Rhodobacter sphaeroides]   35.7   35.7  61%   8.1   32.79  WP_002719666.1   
MULTISPECIES: NADH-quinone oxidoreductase subunit C [Rhodobacter] 35.4   35.4  61%   8.4   32.79  WP_011337546.1   
MULTISPECIES: NADH-quinone oxidoreductase subunit C [Rhodobacter] 35.4   35.4  61%   8.5   32.79  WP_009564439.1   
hypothetical protein AREG1_g273 [Escherichia phage UFV-AREG1]     33.9   33.9  64%   9.7   30.77  YP_009281613.1   

Alignments:
>hypothetical protein PS2_98 [Serratia phage PS2]
Sequence ID: YP_009030145.1 Length: 94 
>hypothetical protein PS2_98 [Serratia phage PS2]
Sequence ID: AHY25345.1 Length: 94  
Range 1: 1 to 94

Score:206 bits(691), Expect:4e-68, 
Method:Compositional matrix adjust., 
Identities:94/94(100%), Positives:94/94(100%), Gaps:0/94(0%)

Query  7   MRHELEVGYCVVTEEYNHTRIEIVTHKLSEGYVLLDITPAMPKITGHLERYVKNNHSWAY  66
           MRHELEVGYCVVTEEYNHTRIEIVTHKLSEGYVLLDITPAMPKITGHLERYVKNNHSWAY
Sbjct  1   MRHELEVGYCVVTEEYNHTRIEIVTHKLSEGYVLLDITPAMPKITGHLERYVKNNHSWAY  60

Query  67  SSTVHRFATDNPEYHAKFAELMHKIHDENSGRNS  100
           SSTVHRFATDNPEYHAKFAELMHKIHDENSGRNS
Sbjct  61  SSTVHRFATDNPEYHAKFAELMHKIHDENSGRNS  94


>hypothetical protein CPT_Muldoon_088 [Serratia phage Muldoon]
Sequence ID: QFR56043.1 Length: 93 
Range 1: 1 to 90

Score:111 bits(364), Expect:4e-30, 
Method:Compositional matrix adjust., 
Identities:51/90(57%), Positives:66/90(73%), Gaps:0/90(0%)

Query  7   MRHELEVGYCVVTEEYNHTRIEIVTHKLSEGYVLLDITPAMPKITGHLERYVKNNHSWAY  66
           M H+L+VGY +VT  Y+HT++EIVTH L EG+VLLDITPAMPKI  + ERYVK NHSW Y
Sbjct  1   MTHDLKVGYWIVTRAYDHTQVEIVTHDLVEGHVLLDITPAMPKIKNNTERYVKKNHSWTY  60

Query  67  SSTVHRFATDNPEYHAKFAELMHKIHDENS  96
           +ST++RF           A+L+ +IH +NS
Sbjct  61  ASTIYRFDPSKSADCDYMADLLREIHVKNS  90


>hypothetical protein fHeYen901_97 [Yersinia phage fHe-Yen9-01]
Sequence ID: ARB05870.1 Length: 88 
Range 1: 1 to 66

Score:44.1 bits(135), Expect:0.001, 
Method:Compositional matrix adjust., 
Identities:20/66(30%), Positives:36/66(54%), Gaps:0/66(0%)

Query  7   MRHELEVGYCVVTEEYNHTRIEIVTHKLSEGYVLLDITPAMPKITGHLERYVKNNHSWAY  66
           MRH+L  G  +VT  ++  +++ V  ++ EG + +      P I G++E Y K  HS+ Y
Sbjct  1   MRHDLRPGDRIVTNTWDGIQVQTVLFRMLEGVITIITFSTDPLIKGQIENYYKYTHSFGY  60

Query  67  SSTVHR  72
            + + R
Sbjct  61  DTQIVR  66


>hypothetical protein PM2_110 [Pectobacterium bacteriophage PM2]
Sequence ID: YP_009211531.1 Length: 95 
>hypothetical protein PM2_110 [Pectobacterium bacteriophage PM2]
Sequence ID: AHY25072.1 Length: 95  
Range 1: 3 to 66

Score:41.2 bits(125), Expect:0.016, 
Method:Compositional matrix adjust., 
Identities:20/64(31%), Positives:38/64(59%), Gaps:1/64(1%)

Query  10  ELEVGYCVVTEEY-NHTRIEIVTHKLSEGYVLLDITPAMPKITGHLERYVKNNHSWAYSS  68
           +LEVG  ++T  Y ++TR+E+  ++   G ++  +     ++   LERY+K+  S  YSS
Sbjct  3   KLEVGDLILTNTYTDNTRVEVCQYRGQTGQLMYTLYDPECRMLSMLERYIKDTESLPYSS  62

Query  69  TVHR  72
           T+ +
Sbjct  63  TILK  66


>hypothetical protein [Erwinia phage Cronus]
Sequence ID: AWD90530.1 Length: 79 
Range 1: 1 to 70

Score:40.9 bits(124), Expect:0.018, 
Method:Compositional matrix adjust., 
Identities:25/74(34%), Positives:40/74(54%), Gaps:4/74(5%)

Query  7   MRHELEVGYCVVTEEYNHTRIEIVTHKLSEGYVLLDITPAMPKITGHLERYVKNNHSWAY  66
           M +  +VG  +VT+EY+  RIE+   K   G ++L +T  +     + ER+VKN+ S  Y
Sbjct  1   MSNTYDVGDLLVTQEYDGERIEVCIFKGKTGSLFLCVTTCL---ASQQERFVKNHESLPY  57

Query  67  SSTVHRFATDNPEY  80
            + V R   D P +
Sbjct  58  CTRVIR-EKDFPSF  70


>hypothetical protein RB14ORF100 [Escherichia virus RB14]
Sequence ID: YP_002854436.1 Length: 88 
>hypothetical phage protein [Escherichia phage wV7]
Sequence ID: YP_007004842.1 Length: 88 >hypothetical protein RB3_101 [Escherichia phage RB3]
Sequence ID: YP_009098487.1 Length: 88 >hypothetical protein RB14ORF100 [Escherichia phage RB14]
Sequence ID: ACP30744.1 Length: 88 >hypothetical protein RB5_100 [Enterobacteria phage RB5]
Sequence ID: AIT73109.1 Length: 88 >hypothetical protein RB6_100 [Enterobacteria phage RB6]
Sequence ID: AIT73380.1 Length: 88 >hypothetical protein RB7_100 [Enterobacteria phage RB7]
Sequence ID: AIT73651.1 Length: 88 >hypothetical protein RB9_100 [Enterobacteria phage RB9]
Sequence ID: AIT73923.1 Length: 88 >hypothetical protein RB10_101 [Enterobacteria phage RB10]
Sequence ID: AIT74196.1 Length: 88 >hypothetical protein ECTP7_01246 [Escherichia coli O157 typing phage 7]
Sequence ID: AKE46113.1 Length: 88  
Range 1: 5 to 88

Score:38.3 bits(115), Expect:0.20, 
Method:Compositional matrix adjust., 
Identities:27/86(31%), Positives:48/86(55%), Gaps:3/86(3%)

Query  10  ELEVGYCVVTEEYNHTR-IEIVTHKLSEGYVLLDITPAMPKITGHLERYVKNNHSWAYSS  68
           +LEVG  V+T+ +N  + +EI  ++ + G ++  I      +  HLER++K+  S  YS 
Sbjct  5   KLEVGDLVLTKLWNDAQSVEICQYRGATGNLMYTIYNPEILLECHLERFIKDTDSMPYSV  64

Query  69  TVHRFATDNPEYHAKFAELMHKIHDE  94
           ++ R  +D  EY +K  E +H I  +
Sbjct  65  SIVR-KSDIKEY-SKILEQIHAIKKD  88


>hypothetical protein [Yersinia phage PST]
Sequence ID: YP_009153701.1 Length: 88 
>hypothetical protein [Yersinia phage PST]
Sequence ID: AGR46049.1 Length: 88 >hypothetical protein [Enterobacteria phage T6]
Sequence ID: AXN58138.1 Length: 88  
Range 1: 5 to 83

Score:38.0 bits(114), Expect:0.28, 
Method:Compositional matrix adjust., 
Identities:26/81(32%), Positives:46/81(56%), Gaps:3/81(3%)

Query  10  ELEVGYCVVTEEYNHTR-IEIVTHKLSEGYVLLDITPAMPKITGHLERYVKNNHSWAYSS  68
           +LEVG  V+T+ +N  + +EI  ++ + G ++  I      +  HLER++K+  S  YS 
Sbjct  5   KLEVGDLVLTKLWNDVQSVEICQYRGATGNLMYTIYNPEILLECHLERFIKDTDSMPYSV  64

Query  69  TVHRFATDNPEYHAKFAELMH  89
           ++ R  +D  EY +K  E +H
Sbjct  65  SIVR-KSDTKEY-SKILEQIH  83


>hypothetical protein [Salmonella enterica]
Sequence ID: EBJ7676783.1 Length: 88 
>hypothetical protein [Shigella phage SfPhi01]
Sequence ID: BBI58226.1 Length: 88  
Range 1: 5 to 83

Score:37.4 bits(112), Expect:0.45, 
Method:Compositional matrix adjust., 
Identities:26/81(32%), Positives:46/81(56%), Gaps:3/81(3%)

Query  10  ELEVGYCVVTEEYNHTR-IEIVTHKLSEGYVLLDITPAMPKITGHLERYVKNNHSWAYSS  68
           +LEVG  V+T+ +N  + +EI  ++ + G ++  I      +  HLER++K+  S  YS 
Sbjct  5   KLEVGDLVLTKLWNGVQSVEICQYRGATGNLMYTIYNPEILLECHLERFIKDTDSMPYSV  64

Query  69  TVHRFATDNPEYHAKFAELMH  89
           ++ R  +D  EY +K  E +H
Sbjct  65  SIVR-KSDTKEY-SKILEQIH  83


>hypothetical protein pSs1_00112 [Shigella phage pSs-1]
Sequence ID: YP_009110920.1 Length: 88 
>hypothetical protein pSs1_00112 [Shigella phage pSs-1]
Sequence ID: AIS73422.1 Length: 88  
Range 1: 5 to 83

Score:36.8 bits(110), Expect:0.77, 
Method:Compositional matrix adjust., 
Identities:25/84(30%), Positives:48/84(57%), Gaps:6/84(7%)

Query  10  ELEVGYCVVTEEYNHTR-IEIVTHKLSEGYVLLDITPAMPKITGHLERYVKNNHSWAYSS  68
           +LEVG  V+T+ +N  + +EI  ++ + G ++  I      +  HLER++K+  S  YS 
Sbjct  5   KLEVGDLVLTKLWNDAQSVEICQYRGATGNLMYTIYNPEILLECHLERFIKDTDSMPYSV  64

Query  69  TVHRFATDNPEYHAKFAELMHKIH  92
           ++ R  +D  EY    ++++ +IH
Sbjct  65  SIVR-KSDTKEY----SKILKQIH  83


>hypothetical protein [Escherichia coli]
Sequence ID: WP_088209745.1 Length: 88 
>hypothetical protein G28_00097 [Escherichia phage vB_EcoM-G28]
Sequence ID: AVH85931.1 Length: 88  
Range 1: 5 to 88

Score:36.5 bits(109), Expect:1.0, 
Method:Compositional matrix adjust., 
Identities:24/85(28%), Positives:45/85(52%), Gaps:2/85(2%)

Query  10  ELEVGYCVVTEEYNHTR-IEIVTHKLSEGYVLLDITPAMPKITGHLERYVKNNHSWAYSS  68
           +LEVG  V+T+ +N  + +EI  ++ + G ++  I      +  HLER++K+  S  YS 
Sbjct  5   KLEVGDLVLTKLWNDAQSVEICQYRGATGNLMYTIYNPEILLECHLERFIKDTDSMPYSV  64

Query  69  TVHRFATDNPEYHAKFAELMHKIHD  93
           ++ R  +D  EY   + ++     D
Sbjct  65  SIVR-KSDTKEYSKILEQIRSNKKD  88


>hypothetical protein Sf23_gp221 [Shigella phage Sf23]
Sequence ID: ATE86631.1 Length: 88 
Range 1: 5 to 75

Score:36.2 bits(108), Expect:1.2, 
Method:Compositional matrix adjust., 
Identities:23/72(32%), Positives:41/72(56%), Gaps:2/72(2%)

Query  10  ELEVGYCVVTEEYNHTR-IEIVTHKLSEGYVLLDITPAMPKITGHLERYVKNNHSWAYSS  68
           +LEVG  V+T+ +N  + +EI  ++ + G ++  I      +  HLER++K+  S  YS 
Sbjct  5   KLEVGDLVLTKLWNDVQSVEICQYRGATGNLMYTIYNPEILLECHLERFIKDTDSMPYSV  64

Query  69  TVHRFATDNPEY  80
           ++ R  +D  EY
Sbjct  65  SIVR-KSDTKEY  75


>hypothetical protein [Shigella phage SHFML-11]
Sequence ID: YP_009277476.1 Length: 88 
>hypothetical protein [Shigella phage SHFML-11]
Sequence ID: ANN86534.1 Length: 88 >hypothetical protein G2133_00100 [Escherichia phage vB_EcoM_G2133]
Sequence ID: QBO60839.1 Length: 88  
Range 1: 5 to 75

Score:36.2 bits(108), Expect:1.3, 
Method:Compositional matrix adjust., 
Identities:23/72(32%), Positives:41/72(56%), Gaps:2/72(2%)

Query  10  ELEVGYCVVTEEYNHTR-IEIVTHKLSEGYVLLDITPAMPKITGHLERYVKNNHSWAYSS  68
           +LEVG  V+T+ +N  + +EI  ++ + G ++  I      +  HLER++K+  S  YS 
Sbjct  5   KLEVGDLVLTKLWNDVQSVEICQYRGATGNLMYTIYNPEILLECHLERFIKDTDSMPYSV  64

Query  69  TVHRFATDNPEY  80
           ++ R  +D  EY
Sbjct  65  SIVR-KSDTKEY  75


>hypothetical protein KAALPHA_107 [Klebsiella phage vB_KpnM_KaAlpha]
Sequence ID: QEG13144.1 Length: 97 
Range 1: 3 to 89

Score:36.2 bits(108), Expect:1.4, 
Method:Compositional matrix adjust., 
Identities:27/96(28%), Positives:53/96(55%), Gaps:10/96(10%)

Query  4   DSSMRHELEVGYCVVTEEYNHT-RIEIVTHKLSEGYVLLDITPAMPKITGHLERYVKNNH  62
           + SM   LE+   +VT +Y+ T + EI TH  + G+++ + +    +   HLER++K + 
Sbjct  3   EKSMSLSLELKDIIVTRQYDGTFQYEICTHVSATGFLMYNFST---QYKPHLERFLKYHE  59

Query  63  SWAYSSTVHRFATDNPEYHAKFAELMHKIHDENSGR  98
           S  YSS++ +  ++      ++ E M KI+++   R
Sbjct  60  SLPYSSSIVKANSE------EYTETMLKIQEQLKER  89


>hypothetical protein ACG-C40_0099 [Escherichia phage vB_EcoM_ACG-C40]
Sequence ID: YP_006986652.1 Length: 88 
>hypothetical protein [Salmonella phage SG1]
Sequence ID: ASZ76283.1 Length: 88 >hypothetical protein [Escherichia phage ECO4]
Sequence ID: ASZ77227.1 Length: 88 >hypothetical protein CrRp10_cds53 [Citrobacter phage vB_CroM_CrRp10]
Sequence ID: AUV59469.1 Length: 88 >hypothetical protein [Escherichia phage vB_vPM_PD112]
Sequence ID: AYD85367.1 Length: 88 >hypothetical protein PYPS2T_209 [Yersinia phage PYPS2T]
Sequence ID: AYJ74615.1 Length: 88 >hypothetical protein G50_00099 [Escherichia phage vB_EcoM_G50]
Sequence ID: QBO64973.1 Length: 88 >hypothetical protein OE5505_00103 [Escherichia phage vB_EcoM_OE5505]
Sequence ID: QBQ79427.1 Length: 88 >hypothetical protein R5505_00102 [Escherichia phage vB_EcoM_R5505]
Sequence ID: QBQ79708.1 Length: 88 >hypothetical protein teqhad_111 [Escherichia phage teqhad]
Sequence ID: QHR63453.1 Length: 88 >hypothetical protein teqsoen_70 [Escherichia phage teqsoen]
Sequence ID: QHR63947.1 Length: 88  
Range 1: 5 to 75

Score:35.7 bits(106), Expect:2.0, 
Method:Compositional matrix adjust., 
Identities:23/72(32%), Positives:41/72(56%), Gaps:2/72(2%)

Query  10  ELEVGYCVVTEEYNHTR-IEIVTHKLSEGYVLLDITPAMPKITGHLERYVKNNHSWAYSS  68
           +LEVG  V+T+ +N  + +EI  ++ + G ++  I      +  HLER++K+  S  YS 
Sbjct  5   KLEVGDLVLTKLWNGVQSVEICQYRGATGNLMYTIYNPEILLECHLERFIKDTDSMPYSV  64

Query  69  TVHRFATDNPEY  80
           ++ R  +D  EY
Sbjct  65  SIVR-KSDTKEY  75


>hypothetical protein [Escherichia phage slur14]
Sequence ID: YP_009180873.1 Length: 88 
>hypothetical protein ACG-C40_0099 [Enterobacteria phage vB_EcoM_ACG-C40] [Escherichia phage slur03]
Sequence ID: YP_009625149.1 Length: 88 >hypothetical protein ACG-C40_0099 [Enterobacteria phage vB_EcoM_ACG-C40] [Escherichia phage slur03]
Sequence ID: CUL01775.1 Length: 88 >hypothetical protein [Escherichia phage slur08]
Sequence ID: CUL02693.1 Length: 88 >hypothetical protein [Escherichia phage slur14]
Sequence ID: CUL03529.1 Length: 88  
Range 1: 5 to 75

Score:35.7 bits(106), Expect:2.1, 
Method:Compositional matrix adjust., 
Identities:23/72(32%), Positives:41/72(56%), Gaps:2/72(2%)

Query  10  ELEVGYCVVTEEYNHTR-IEIVTHKLSEGYVLLDITPAMPKITGHLERYVKNNHSWAYSS  68
           +LEVG  V+T+ +N  + +EI  ++ + G ++  I      +  HLER++K+  S  YS 
Sbjct  5   KLEVGDLVLTKLWNGVQSVEICQYRGATGNLMYTIYNPEILLECHLERFIKDTDSMPYSV  64

Query  69  TVHRFATDNPEY  80
           ++ R  +D  EY
Sbjct  65  SIVR-KSDTKEY  75


>hypothetical protein [Tessaracoccus aquimaris]
Sequence ID: WP_077687421.1 Length: 123 
>hypothetical protein BW730_17765 [Tessaracoccus aquimaris]
Sequence ID: AQP49065.1 Length: 123  
Range 1: 72 to 116

Score:36.2 bits(108), Expect:2.2, 
Method:Compositional matrix adjust., 
Identities:16/53(30%), Positives:27/53(50%), Gaps:8/53(15%)

Query  4    DSSMRHELEVGYCVVTEEYNHTRIEIVTHKLSEGYVLLDITPAMPKITGHLER  56
            +++ R+E+ V  C+V  E  H  +E+  H         D+TP +P + G L R
Sbjct  72   EAASRNEVSVADCIVRGEGRHVVVEVSVHA--------DLTPTLPGVPGSLTR  116


>hypothetical protein PG7_104 [Enterobacter phage PG7]
Sequence ID: YP_009005368.1 Length: 92 
>hypothetical protein PG7_104 [Enterobacter phage PG7]
Sequence ID: AHI61007.1 Length: 92 >hypothetical protein PSH1140_085 [Enterobacter phage myPSH1140]
Sequence ID: AVR55290.1 Length: 92  
Range 1: 1 to 84

Score:35.7 bits(106), Expect:2.5, 
Method:Compositional matrix adjust., 
Identities:27/93(29%), Positives:51/93(54%), Gaps:10/93(10%)

Query  7   MRHELEVGYCVVTEEYNHT-RIEIVTHKLSEGYVLLDITPAMPKITGHLERYVKNNHSWA  65
           M   LE+   +VT +Y+ T + EI TH  + G+++ + +    +   HLER++K + S  
Sbjct  1   MSLSLELKDIIVTRQYDGTFQYEICTHVSATGFLMYNFST---QYKPHLERFLKYHESLP  57

Query  66  YSSTVHRFATDNPEYHAKFAELMHKIHDENSGR  98
           YSS++ R  ++      ++ E M KI+++   R
Sbjct  58  YSSSIVRANSE------EYTETMLKIQEQLKER  84


>hypothetical protein [bacterium]
Sequence ID: NDB57454.1 Length: 140 
Range 1: 28 to 113

Score:36.2 bits(108), Expect:2.8, 
Method:Compositional matrix adjust., 
Identities:26/89(29%), Positives:42/89(47%), Gaps:8/89(8%)

Query  15   YCVVTEEYNHTRIEIVTHKLSEGYVLLDITPAMPKITGHLERYVKN----NH-SWAYSST  69
            Y  V  E N  +IE VT +L+E   L+ I   +   +  ++  VKN    NH  W +   
Sbjct  28   YGKVDNETNRIKIEYVTKELAE---LMKIIDGLEAPSAPIDDIVKNLKAVNHMIWRHEDV  84

Query  70   VHRFATDNPEYHAKFAELMHKIHDENSGR  98
            V  + +D   Y ++F +L+  +H  N  R
Sbjct  85   VRTYGSDLKPYDSEFIKLVTDVHQGNKDR  113


>radical SAM protein [Pseudoflavonifractor sp. 60]
Sequence ID: WP_160635540.1 Length: 283 
>radical SAM protein [Pseudoflavonifractor sp. 60]
Sequence ID: NBI66283.1 Length: 283  
Range 1: 219 to 275

Score:36.5 bits(109), Expect:4.1, 
Method:Compositional matrix adjust., 
Identities:20/60(33%), Positives:30/60(50%), Gaps:3/60(5%)

Query  19   TEEYNHTRIEIVTHKLSEGYVLLDITPAMPKITGHLERYVKNNHSWAYSSTVHRFATDNP  78
            T E +  R++ + H   + YV++   P  P +T HL+R+V N        TV RFA   P
Sbjct  219  THEQDLYRVDTLRHMGYDPYVMVYERPTAPPVTRHLQRWVNNKR---IFRTVERFADYEP  275


>helix-turn-helix transcriptional regulator [Haladaptatus paucihalophilus]
Sequence ID: WP_007979274.1 Length: 117 
>hypothetical protein ZOD2009_09780 [Haladaptatus paucihalophilus DX253]
Sequence ID: EFW92337.1 Length: 117 >Helix-turn-helix domain-containing protein [Haladaptatus paucihalophilus DX253]
Sequence ID: SHL60688.1 Length: 117  
Range 1: 53 to 115

Score:35.4 bits(105), Expect:4.4, 
Method:Compositional matrix adjust., 
Identities:21/63(33%), Positives:31/63(49%), Gaps:5/63(7%)

Query  3    VDSSMRHELEVGYCVVTEEYNH-----TRIEIVTHKLSEGYVLLDITPAMPKITGHLERY  57
            VD   RHEL      V  + NH      R++ VT +L +G   ++IT   P +   + RY
Sbjct  53   VDDLKRHELLTERVQVDPDGNHYAVYTARLDAVTVRLDDGKFTVEITRTEPDVADRFTRY  112

Query  58   VKN  60
            V+N
Sbjct  113  VEN  115


>protein of unknown function [Yersinia phage phiD1]
Sequence ID: YP_009149343.1 Length: 88 
>protein of unknown function [Yersinia phage phiD1]
Sequence ID: CCI88995.1 Length: 88  
Range 1: 5 to 75

Score:34.8 bits(103), Expect:4.5, 
Method:Compositional matrix adjust., 
Identities:23/72(32%), Positives:40/72(55%), Gaps:2/72(2%)

Query  10  ELEVGYCVVTEEYNHTR-IEIVTHKLSEGYVLLDITPAMPKITGHLERYVKNNHSWAYSS  68
           +LEVG  V+T+ +N  + +EI  ++ + G ++  I      +  HLER++K+  S  YS 
Sbjct  5   KLEVGDLVLTKLWNGVQSVEICQYRGATGNLMYTIYNPEILLECHLERFIKDTDSMPYSV  64

Query  69  TVHRFATDNPEY  80
            + R  +D  EY
Sbjct  65  LIVR-KSDTKEY  75


>hypothetical protein H257_07060 [Aphanomyces astaci]
Sequence ID: XP_009830780.1 Length: 104 
>hypothetical protein H257_07060 [Aphanomyces astaci]
Sequence ID: ETV79844.1 Length: 104  
Range 1: 52 to 98

Score:35.1 bits(104), Expect:4.7, 
Method:Compositional matrix adjust., 
Identities:18/47(38%), Positives:23/47(48%), Gaps:0/47(0%)

Query  32  HKLSEGYVLLDITPAMPKITGHLERYVKNNHSWAYSSTVHRFATDNP  78
           + L  G   L  T   P I   LERYV NN ++  ++T H  A D P
Sbjct  52  NNLPRGGTRLGRTKVTPAIREALERYVDNNCTYTLTATKHFIANDFP  98


>hypothetical protein PF003_g20634 [Phytophthora fragariae]
Sequence ID: KAE8895235.1 Length: 351 
>hypothetical protein PR002_g2650 [Phytophthora rubi]
Sequence ID: KAE9044688.1 Length: 351 >hypothetical protein PF009_g303 [Phytophthora fragariae]
Sequence ID: KAE8950196.1 Length: 351 >hypothetical protein PF011_g163 [Phytophthora fragariae]
Sequence ID: KAE9031350.1 Length: 351 >hypothetical protein PR001_g1928 [Phytophthora rubi]
Sequence ID: KAE9050944.1 Length: 351  
Range 1: 187 to 261

Score:36.2 bits(108), Expect:5.5, 
Method:Composition-based stats., 
Identities:27/77(35%), Positives:37/77(48%), Gaps:3/77(3%)

Query  13   VGYCVVTEEYNHTR-IEIVTHKLSEGYVLLDITPAMPKITGHLERYVKNNHSWAYSSTVH  71
            +G  VV  E  H R IEI  H L  G  +LD+ P +P    ++  YV  +   A +  VH
Sbjct  187  IGLSVVKIEAIHDRCIEISGHDLVNGTPVLDVKPYVP--ADYIPGYVVPDWVAAETDVVH  244

Query  72   RFATDNPEYHAKFAELM  88
            R     PE  A + EL+
Sbjct  245  RPVEFTPEATASLTELV  261


>hypothetical protein PF010_g81 [Phytophthora fragariae]
Sequence ID: KAE9140635.1 Length: 351 
>hypothetical protein PF004_g343 [Phytophthora fragariae]
Sequence ID: KAE9255953.1 Length: 351  
Range 1: 187 to 261

Score:36.2 bits(108), Expect:5.5, 
Method:Composition-based stats., 
Identities:27/77(35%), Positives:37/77(48%), Gaps:3/77(3%)

Query  13   VGYCVVTEEYNHTR-IEIVTHKLSEGYVLLDITPAMPKITGHLERYVKNNHSWAYSSTVH  71
            +G  VV  E  H R IEI  H L  G  +LD+ P +P    ++  YV  +   A +  VH
Sbjct  187  IGLSVVKIEAIHDRCIEISGHDLVNGTPVLDVKPYVP--ADYIPGYVVPDWVAAETDVVH  244

Query  72   RFATDNPEYHAKFAELM  88
            R     PE  A + EL+
Sbjct  245  RPVEFTPEATASLTELV  261


>NADH-quinone oxidoreductase subunit C [Rhodobacter johrii]
Sequence ID: WP_112328607.1 Length: 200 
>NADH-quinone oxidoreductase subunit C [Rhodobacter sphaeroides]
Sequence ID: QCP85831.1 Length: 200 >NADH-quinone oxidoreductase subunit C [Rhodobacter johrii]
Sequence ID: RAZ87978.1 Length: 200  
Range 1: 20 to 77

Score:35.9 bits(107), Expect:6.1, 
Method:Compositional matrix adjust., 
Identities:20/61(33%), Positives:36/61(59%), Gaps:3/61(4%)

Query  29  IVTHKLSEGYVLLDITPAMPKITGHLERYVKNNHSWAYSSTVHRFATDNPEYHAKFAELM  88
           I+ H++  G + LD+ P   +I G +E +++++ S  +SS V   A D+PE  A+F  + 
Sbjct  20  ILGHRVEFGELTLDVVPN--RIVGLVE-FLRSDSSCRFSSLVDITAIDHPERPARFDMVY  76

Query  89  H  89
           H
Sbjct  77  H  77


>oxidoreductase [Streptomyces bottropensis ATCC 25435]
Sequence ID: EMF51062.1 Length: 259 
Range 1: 105 to 169

Score:35.9 bits(107), Expect:6.6, 
Method:Compositional matrix adjust., 
Identities:18/65(28%), Positives:30/65(46%), Gaps:0/65(0%)

Query  18   VTEEYNHTRIEIVTHKLSEGYVLLDITPAMPKITGHLERYVKNNHSWAYSSTVHRFATDN  77
            V EE +  R+ +VT  +  G  ++    A  ++ G + R  + N  W  SS   R+   N
Sbjct  105  VGEENDGWRVTMVTLSFERGTAFVGEVVACRRVLGEVARQARANGRWDDSSVRRRLGRLN  164

Query  78   PEYHA  82
             E+ A
Sbjct  165  AEFRA  169


>acyl-CoA dehydrogenase, partial [Streptomyces stelliscabiei]
Sequence ID: KND45728.1 Length: 266 
Range 1: 115 to 179

Score:35.9 bits(107), Expect:6.9, 
Method:Compositional matrix adjust., 
Identities:18/65(28%), Positives:30/65(46%), Gaps:0/65(0%)

Query  18   VTEEYNHTRIEIVTHKLSEGYVLLDITPAMPKITGHLERYVKNNHSWAYSSTVHRFATDN  77
            V EE +  R+ +VT  +  G  ++    A  ++ G + R  + N  W  SS   R+   N
Sbjct  115  VGEENDGWRVTMVTLSFERGTAFVGEVVACRRVLGEVARQARANGRWDDSSVRRRLGRLN  174

Query  78   PEYHA  82
             E+ A
Sbjct  175  AEFRA  179


>Polymerase delta-interacting protein 2 [Tupaia chinensis]
Sequence ID: ELW67197.1 Length: 266 
Range 1: 183 to 239

Score:35.9 bits(107), Expect:7.3, 
Method:Compositional matrix adjust., 
Identities:20/57(35%), Positives:29/57(50%), Gaps:1/57(1%)

Query  22   YNHTRIEIVTHKLSEGYVLLDITPAMPKITGHLER-YVKNNHSWAYSSTVHRFATDN  77
            Y  T    + H+L E ++L D T A P +   + R + + NH W   S VHR  T+N
Sbjct  183  YTSTDQVPIQHELFERFLLYDQTKAPPFVAREMLRAWQEKNHPWLELSDVHRETTEN  239


>hypothetical protein CC31p104 [Enterobacter phage CC31]
Sequence ID: YP_004009962.1 Length: 91 
>conserved hypothetical protein [Enterobacter phage CC31]
Sequence ID: ADB81600.1 Length: 91  
Range 1: 1 to 83

Score:34.5 bits(102), Expect:7.5, 
Method:Compositional matrix adjust., 
Identities:25/92(27%), Positives:48/92(52%), Gaps:9/92(9%)

Query  7   MRHELEVGYCVVTEEYNHTRIEIVTHKLSEGYVLLDITPAMPKITGHLERYVKNNHSWAY  66
           M   LE+   +VT +Y+  + EI TH  + G+++ + +    +    LER++K + S  Y
Sbjct  1   MSLSLELKDIIVTRQYDGIQYEICTHVSATGFLMYNFS---TQYKPRLERFLKYHESLPY  57

Query  67  SSTVHRFATDNPEYHAKFAELMHKIHDENSGR  98
           SS + R  ++      ++ E M KI+++   R
Sbjct  58  SSRIVRANSE------EYTETMLKIQEQLKER  83


>NADH-quinone oxidoreductase subunit C [Rhodobacter sphaeroides]
Sequence ID: WP_115474064.1 Length: 200 
>NADH-quinone oxidoreductase subunit C [Rhodobacter sphaeroides f. sp. denitrificans]
Sequence ID: RDS96393.1 Length: 200  
Range 1: 20 to 77

Score:35.7 bits(106), Expect:7.9, 
Method:Compositional matrix adjust., 
Identities:20/61(33%), Positives:36/61(59%), Gaps:3/61(4%)

Query  29  IVTHKLSEGYVLLDITPAMPKITGHLERYVKNNHSWAYSSTVHRFATDNPEYHAKFAELM  88
           I+ H++  G + LD+ P   +I G +E +++++ S  +SS V   A D+PE  A+F  + 
Sbjct  20  ILGHRVEFGELTLDVVPN--RIVGLVE-FLRSDASCRFSSLVDITAIDHPERPARFDMVY  76

Query  89  H  89
           H
Sbjct  77  H  77


>MULTISPECIES: NADH-quinone oxidoreductase subunit C [Rhodobacter]
Sequence ID: WP_069333067.1 Length: 200 
>NADH-quinone oxidoreductase subunit C [Rhodobacter johrii]
Sequence ID: ODM41877.1 Length: 200 >NADH dehydrogenase subunit C [Rhodobacter johrii]
Sequence ID: PTM81893.1 Length: 200 >NADH-quinone oxidoreductase subunit C [Rhodobacter sphaeroides]
Sequence ID: RHZ93804.1 Length: 200  
Range 1: 20 to 77

Score:35.7 bits(106), Expect:8.0, 
Method:Compositional matrix adjust., 
Identities:20/61(33%), Positives:36/61(59%), Gaps:3/61(4%)

Query  29  IVTHKLSEGYVLLDITPAMPKITGHLERYVKNNHSWAYSSTVHRFATDNPEYHAKFAELM  88
           I+ H++  G + LD+ P   +I G +E +++++ S  +SS V   A D+PE  A+F  + 
Sbjct  20  ILGHRVEFGELTLDVVPN--RIVGLVE-FLRSDASCRFSSLVDITAIDHPERPARFDMVY  76

Query  89  H  89
           H
Sbjct  77  H  77


>NADH-quinone oxidoreductase subunit C [Rhodobacter sphaeroides]
Sequence ID: WP_002719666.1 Length: 200 
>NADH-quinone oxidoreductase subunit C [Rhodobacter sphaeroides]
Sequence ID: AZB55691.1 Length: 200 >NADH-quinone oxidoreductase subunit C [Rhodobacter sphaeroides]
Sequence ID: AZB59952.1 Length: 200 >NADH dehydrogenase subunit C [Rhodobacter sphaeroides WS8N]
Sequence ID: EGJ20972.1 Length: 200  
Range 1: 20 to 77

Score:35.7 bits(106), Expect:8.1, 
Method:Compositional matrix adjust., 
Identities:20/61(33%), Positives:36/61(59%), Gaps:3/61(4%)

Query  29  IVTHKLSEGYVLLDITPAMPKITGHLERYVKNNHSWAYSSTVHRFATDNPEYHAKFAELM  88
           I+ H++  G + LD+ P   +I G +E +++++ S  +SS V   A D+PE  A+F  + 
Sbjct  20  ILGHRVEFGELTLDVVPN--RIVGLVE-FLRSDASCRFSSLVDITAIDHPERPARFDMVY  76

Query  89  H  89
           H
Sbjct  77  H  77


>MULTISPECIES: NADH-quinone oxidoreductase subunit C [Rhodobacter]
Sequence ID: WP_011337546.1 Length: 200 
>NADH dehydrogenase subunit C [Rhodobacter sphaeroides 2.4.1]
Sequence ID: YP_352576.1 Length: 200 >RecName: Full=NADH-quinone oxidoreductase subunit C; AltName: Full=NADH dehydrogenase I subunit C; AltName: Full=NDH-1 subunit C [Rhodobacter sphaeroides ATCC 17029]
Sequence ID: A3PIX0.1 Length: 200 >RecName: Full=NADH-quinone oxidoreductase subunit C; AltName: Full=NADH dehydrogenase I subunit C; AltName: Full=NDH-1 subunit C [Rhodobacter sphaeroides 2.4.1]
Sequence ID: Q3J3F9.1 Length: 200 >NADH dehydrogenase subunit C [Rhodobacter sphaeroides 2.4.1]
Sequence ID: ABA78675.1 Length: 200 >NADH (or F420H2) dehydrogenase, subunit C [Rhodobacter sphaeroides ATCC 17029]
Sequence ID: ABN76286.1 Length: 200 >NADH-quinone oxidoreductase chain 5 [Rhodobacter sphaeroides]
Sequence ID: AMJ47014.1 Length: 200 >NADH-quinone oxidoreductase subunit C [Rhodobacter sphaeroides]
Sequence ID: ANS33728.1 Length: 200 >NADH-quinone oxidoreductase subunit C [Rhodobacter sphaeroides]
Sequence ID: ATN62771.1 Length: 200  
Range 1: 20 to 77

Score:35.4 bits(105), Expect:8.4, 
Method:Compositional matrix adjust., 
Identities:20/61(33%), Positives:36/61(59%), Gaps:3/61(4%)

Query  29  IVTHKLSEGYVLLDITPAMPKITGHLERYVKNNHSWAYSSTVHRFATDNPEYHAKFAELM  88
           I+ H++  G + LD+ P   +I G +E +++++ S  +SS V   A D+PE  A+F  + 
Sbjct  20  ILGHRVEFGELTLDVVPN--RIVGLVE-FLRSDASCRFSSLVDITAIDHPERPARFDVVY  76

Query  89  H  89
           H
Sbjct  77  H  77


>MULTISPECIES: NADH-quinone oxidoreductase subunit C [Rhodobacter]
Sequence ID: WP_009564439.1 Length: 200 
>RecName: Full=NADH-quinone oxidoreductase subunit C; AltName: Full=NADH dehydrogenase I subunit C; AltName: Full=NDH-1 subunit C [Rhodobacter sphaeroides KD131]
Sequence ID: B9KQW2.1 Length: 200 >NADH-quinone oxidoreductase [Rhodobacter sphaeroides KD131]
Sequence ID: ACM00689.1 Length: 200 >NADH-quinone oxidoreductase subunit C [Rhodobacter sphaeroides]
Sequence ID: AZB64134.1 Length: 200 >NADH-quinone oxidoreductase subunit C [Rhodobacter sphaeroides]
Sequence ID: AZB67945.1 Length: 200 >NADH-ubiquinone oxidoreductase chain C [Rhodobacter sp. AKP1]
Sequence ID: EKX57230.1 Length: 200 >NADH-quinone oxidoreductase subunit C [Rhodobacter sphaeroides]
Sequence ID: MWP37762.1 Length: 200  
Range 1: 20 to 77

Score:35.4 bits(105), Expect:8.5, 
Method:Compositional matrix adjust., 
Identities:20/61(33%), Positives:36/61(59%), Gaps:3/61(4%)

Query  29  IVTHKLSEGYVLLDITPAMPKITGHLERYVKNNHSWAYSSTVHRFATDNPEYHAKFAELM  88
           I+ H++  G + LD+ P   +I G +E +++++ S  +SS V   A D+PE  A+F  + 
Sbjct  20  ILGHRVEFGELTLDVVPN--RIVGLVE-FLRSDASCRFSSLVDITAIDHPERPARFDVVY  76

Query  89  H  89
           H
Sbjct  77  H  77


>hypothetical protein AREG1_g273 [Escherichia phage UFV-AREG1]
Sequence ID: YP_009281613.1 Length: 88 
>hypothetical protein AREG1_g273 [Escherichia phage UFV-AREG1]
Sequence ID: ANH50139.1 Length: 88  
Range 1: 5 to 69

Score:33.9 bits(100), Expect:9.7, 
Method:Compositional matrix adjust., 
Identities:20/65(31%), Positives:36/65(55%), Gaps:1/65(1%)

Query  10  ELEVGYCVVTEEYNHTR-IEIVTHKLSEGYVLLDITPAMPKITGHLERYVKNNHSWAYSS  68
           +LEVG  V+T+ +N  + +EI  ++ + G ++  I      +  HLER++K+  S  YS 
Sbjct  5   KLEVGDLVLTKLWNDAQSVEICQYRGATGNLMYTIYNPEILLECHLERFIKDTDSMPYSL  64

Query  69  TVHRF  73
           +   F
Sbjct  65  SSSEF  69


		
