# Supplementary material for: Influence of Non-canonical DNA Bases on the Genomic Diversity of Tevenvirinae
Source: Front Microbiol. 2021 Apr 6;12:632686. doi: 10.3389/fmicb.2021.632686 (PMC8056088; doi:10.3389/fmicb.2021.632686)
Supplement: Supplementary Data Sheet 2 — The results of the BLAST-assisted (“txt” files) and HMMER-assisted (“xlsx” files) searches for GSC homologs. The clusters containing homologs of proteins from other organisms are listed. [file Data_Sheet_2.ZIP › Data sheet 2/Group XII/50345.xlsx]

## Sheet: Лист1
	ID	Title	E-value	Ind. E-value	Bitscore	Aligned Positions
1	QFR56043.1	hypothetical protein CPT_Muldoon_088 [Serratia phage Muldoon]	2.1e-55	2.3e-55	195.4	94
2	ARB05870.1	hypothetical protein fHeYen901_97 [Yersinia phage fHe-Yen9-01]	0.0000015	0.0000018	38.5	71
3	YP_004009962.1	hypothetical protein CC31p104 [Enterobacter phage CC31]ADB81600.1 conserved hypothet	0.00014	0.00016	32.2	82
4	YP_009609429.1	hypothetical protein [Serratia phage CHI14]ARW57527.1 hypothetical protein [Serratia	0.00043	0.00047	30.7	70
5	YP_009211531.1	hypothetical protein PM2_110 [Pectobacterium bacteriophage PM2]AHY25072.1 hypothetic	0.00068	0.00076	30	66
6	OWF41346.1	hypothetical protein KP79_PYT25059 [Mizuhopecten yessoensis]	0.0028	9000	7.3	43
