# Supplementary material for: Influence of Non-canonical DNA Bases on the Genomic Diversity of Tevenvirinae
Source: Front Microbiol. 2021 Apr 6;12:632686. doi: 10.3389/fmicb.2021.632686 (PMC8056088; doi:10.3389/fmicb.2021.632686)
Supplement: Supplementary Data Sheet 2 — The results of the BLAST-assisted (“txt” files) and HMMER-assisted (“xlsx” files) searches for GSC homologs. The clusters containing homologs of proteins from other organisms are listed. [file Data_Sheet_2.ZIP › Data sheet 2/Group XII/50373.txt]

RID: 5XY3WMMK016	
Job Title:Protein Sequence				
Program: BLASTP 
Query: None ID: lcl|Query_37187(amino acid) Length: 75
Database: nr All non-redundant GenBank CDS translations+PDB+SwissProt+PIR+PRF excluding environmental samples from WGS projects
	
Sequences producing significant alignments:
                                                                  Max    Total Query   E   Per.                  
Description                                                       Score  Score cover Value Ident  Accession        
hypothetical protein PS2_123 [Serratia phage PS2]                 159    159   100%  8e-50 100.00 YP_009030170.1   
hypothetical protein CPT_Muldoon_112 [Serratia phage Muldoon]     138    138   98%   2e-41 83.78  QFR56067.1       
hypothetical protein S13_188 [Cronobacter phage S13]              52.3   52.3  45%   2e-07 67.65  YP_009196570.1   
SusD/RagB family nutrient-binding outer membrane lipoprotein...   39.2   39.2  77%   0.27  33.33  WP_040417870.1   
hypothetical protein ADICYQ_5485 [Cyclobacterium qasimii M12-11B] 38.9   38.9  77%   0.31  33.33  EPR65564.1       
SusD/RagB family nutrient-binding outer membrane lipoprotein...   38.9   38.9  77%   0.32  35.00  WP_149392445.1   
SusD/RagB family nutrient-binding outer membrane lipoprotein...   38.9   38.9  77%   0.34  35.00  WP_014021758.1   
hypothetical protein BN80_117 [Yersinia phage phiR1-RT]           35.7   35.7  90%   0.75  35.29  YP_007235950.1   
LPXTG cell wall anchor domain-containing protein [Demequina...    37.7   37.7  78%   0.95  33.90  WP_152649286.1   
putative phage protein [Aeromonas phage Aes508]                   34.2   34.2  64%   3.0   36.73  YP_007010800.1   
Transposase, IS30 family [Piscirickettsia salmonis]               34.5   34.5  65%   5.0   36.73  QGP48556.1       
Transposase, IS30 family [Piscirickettsia salmonis]               34.8   34.8  61%   7.5   36.96  QGN96849.1       

Alignments:
>hypothetical protein PS2_123 [Serratia phage PS2]
Sequence ID: YP_009030170.1 Length: 75 
>hypothetical protein PS2_123 [Serratia phage PS2]
Sequence ID: AHY25369.1 Length: 75  
Range 1: 1 to 75

Score:159 bits(529), Expect:8e-50, 
Method:Compositional matrix adjust., 
Identities:75/75(100%), Positives:75/75(100%), Gaps:0/75(0%)

Query  1   MTDRPGLNPQAEAIVPITINVPESLVEEFLGYMSDGGGEYGFMEAVSSMELGFGVTFNYS  60
           MTDRPGLNPQAEAIVPITINVPESLVEEFLGYMSDGGGEYGFMEAVSSMELGFGVTFNYS
Sbjct  1   MTDRPGLNPQAEAIVPITINVPESLVEEFLGYMSDGGGEYGFMEAVSSMELGFGVTFNYS  60

Query  61  FKNRTIEIEKVDNEE  75
           FKNRTIEIEKVDNEE
Sbjct  61  FKNRTIEIEKVDNEE  75


>hypothetical protein CPT_Muldoon_112 [Serratia phage Muldoon]
Sequence ID: QFR56067.1 Length: 74 
Range 1: 1 to 74

Score:138 bits(457), Expect:2e-41, 
Method:Compositional matrix adjust., 
Identities:62/74(84%), Positives:69/74(93%), Gaps:0/74(0%)

Query  1   MTDRPGLNPQAEAIVPITINVPESLVEEFLGYMSDGGGEYGFMEAVSSMELGFGVTFNYS  60
           MTD PGLNPQAEAIVPITIN+PESLV+EFLGYMSDGGGEYGFMEAV+  ELGFGVTF+YS
Sbjct  1   MTDHPGLNPQAEAIVPITINIPESLVKEFLGYMSDGGGEYGFMEAVADHELGFGVTFDYS  60

Query  61  FKNRTIEIEKVDNE  74
           FKNR IEI+KV ++
Sbjct  61  FKNRLIEIKKVCDD  74


>hypothetical protein S13_188 [Cronobacter phage S13]
Sequence ID: YP_009196570.1 Length: 62 
>hypothetical protein S13_188 [Cronobacter phage S13]
Sequence ID: AIA64985.1 Length: 62  
Range 1: 1 to 34

Score:52.3 bits(163), Expect:2e-07, 
Method:Compositional matrix adjust., 
Identities:23/34(68%), Positives:27/34(79%), Gaps:0/34(0%)

Query  14  IVPITINVPESLVEEFLGYMSDGGGEYGFMEAVS  47
           +  ITI +P+ LVEEFLGYMSDGGGE  +MEA S
Sbjct  1   MAQITIEIPDHLVEEFLGYMSDGGGEQMYMEAYS  34


>SusD/RagB family nutrient-binding outer membrane lipoprotein [Cyclobacterium qasimii]
Sequence ID: WP_040417870.1 Length: 472 
>hypothetical protein CQA01_01170 [Cyclobacterium qasimii]
Sequence ID: GEO19583.1 Length: 472  
Range 1: 26 to 85

Score:39.2 bits(118), Expect:0.27, 
Method:Compositional matrix adjust., 
Identities:20/60(33%), Positives:32/60(53%), Gaps:2/60(3%)

Query  1   MTDRPGLNPQAEAIVPITINVPESLVEEFLGYMSDGGGEYG--FMEAVSSMELGFGVTFN  58
           + D    NP A   VPI++ +P++ +    G   DGGGEY   F+E  +++ L   + FN
Sbjct  26  ILDEINTNPNASVDVPISLLLPQATISTIHGVAGDGGGEYACFFVEHNTNVHLNPRMPFN  85


>hypothetical protein ADICYQ_5485 [Cyclobacterium qasimii M12-11B]
Sequence ID: EPR65564.1 Length: 459 
Range 1: 13 to 72

Score:38.9 bits(117), Expect:0.31, 
Method:Compositional matrix adjust., 
Identities:20/60(33%), Positives:32/60(53%), Gaps:2/60(3%)

Query  1   MTDRPGLNPQAEAIVPITINVPESLVEEFLGYMSDGGGEYG--FMEAVSSMELGFGVTFN  58
           + D    NP A   VPI++ +P++ +    G   DGGGEY   F+E  +++ L   + FN
Sbjct  13  ILDEINTNPNASVDVPISLLLPQATISTIHGVAGDGGGEYACFFVEHNTNVHLNPRMPFN  72


>SusD/RagB family nutrient-binding outer membrane lipoprotein [Cyclobacterium marinum]
Sequence ID: WP_149392445.1 Length: 469 
>SusD/RagB family nutrient-binding outer membrane lipoprotein [Cyclobacterium marinum]
Sequence ID: TZG18030.1 Length: 469  
Range 1: 23 to 82

Score:38.9 bits(117), Expect:0.32, 
Method:Compositional matrix adjust., 
Identities:21/60(35%), Positives:31/60(51%), Gaps:2/60(3%)

Query  1   MTDRPGLNPQAEAIVPITINVPESLVEEFLGYMSDGGGEYG--FMEAVSSMELGFGVTFN  58
           + D    NP A   VPI++ +P+  V    G   DGGGEY   F+E  +++ L   + FN
Sbjct  23  ILDEINKNPNASTDVPISLLLPQVTVSTVHGVAGDGGGEYACFFVEHTTNVHLNPRMPFN  82


>SusD/RagB family nutrient-binding outer membrane lipoprotein [Cyclobacterium marinum]
Sequence ID: WP_014021758.1 Length: 469 
>hypothetical protein Cycma_3760 [Cyclobacterium marinum DSM 745]
Sequence ID: AEL27472.1 Length: 469  
Range 1: 23 to 82

Score:38.9 bits(117), Expect:0.34, 
Method:Compositional matrix adjust., 
Identities:21/60(35%), Positives:31/60(51%), Gaps:2/60(3%)

Query  1   MTDRPGLNPQAEAIVPITINVPESLVEEFLGYMSDGGGEYG--FMEAVSSMELGFGVTFN  58
           + D    NP A   VPI++ +P+  V    G   DGGGEY   F+E  +++ L   + FN
Sbjct  23  ILDEINKNPNASTDVPISLLLPQVTVSTVHGVAGDGGGEYACFFVEHTTNVHLNPRMPFN  82


>hypothetical protein BN80_117 [Yersinia phage phiR1-RT]
Sequence ID: YP_007235950.1 Length: 67 
>hypothetical protein BN80_117 [Yersinia phage phiR1-RT]
Sequence ID: CCI88691.1 Length: 67  
Range 1: 1 to 67

Score:35.7 bits(106), Expect:0.75, 
Method:Compositional matrix adjust., 
Identities:24/68(35%), Positives:35/68(51%), Gaps:1/68(1%)

Query  7   LNPQAEAIVPITINVPESLVEEFLGYMSDGGGEYGFMEAVSSMELGFGVTFNYSFKNRTI  66
           +  QA   V I I +PES+ + FLG+MS  G +Y F E+ +       V F Y   +  I
Sbjct  1   MGTQATENVQIIITLPESIRDSFLGWMSAAGEKY-FAESYADDHRETFVGFKYPDWHNQI  59

Query  67  EIEKVDNE  74
            IE+  N+
Sbjct  60  IIEEHLND  67


>LPXTG cell wall anchor domain-containing protein [Demequina flava]
Sequence ID: WP_152649286.1 Length: 1338 
Range 1: 760 to 816

Score:37.7 bits(113), Expect:0.95, 
Method:Compositional matrix adjust., 
Identities:20/59(34%), Positives:36/59(61%), Gaps:2/59(3%)

Query  13   AIVPITINVPESLVEEFLGYMSDGGGEYGFMEAVSSMELGFGVTFNYSFKNRTIEIEKV  71
            AI+P+   +PE +   F G++SD   E G +    S+++G  VT  ++ ++RT+EIE+ 
Sbjct  760  AIIPLEDVLPEGM--RFNGFVSDADLESGTVLPGDSVDMGGNVTATWNEQDRTVEIEQA  816


>putative phage protein [Aeromonas phage Aes508]
Sequence ID: YP_007010800.1 Length: 69 
>putative phage protein [Aeromonas phage Aes508]
Sequence ID: AFQ97193.1 Length: 69  
Range 1: 4 to 51

Score:34.2 bits(101), Expect:3.0, 
Method:Compositional matrix adjust., 
Identities:18/49(37%), Positives:26/49(53%), Gaps:2/49(4%)

Query  17  ITINVPESLVEEFLGYMSDGGGEYGFMEAVSSMEL-GFGVTFNYSFKNR  64
           + + +P  L E F+ YM D  GE  +MEA     + G GV F Y + +R
Sbjct  4   VVVKLPSHLKEWFISYMCD-SGEQHLMEAWHDEGIEGVGVDFRYPYYSR  51


>Transposase, IS30 family [Piscirickettsia salmonis]
Sequence ID: QGP48556.1 Length: 124 
Range 1: 1 to 49

Score:34.5 bits(102), Expect:5.0, 
Method:Compositional matrix adjust., 
Identities:18/49(37%), Positives:27/49(55%), Gaps:0/49(0%)

Query  1   MTDRPGLNPQAEAIVPITINVPESLVEEFLGYMSDGGGEYGFMEAVSSM  49
           MT+   LN QA+A++   +NV  S   +F    SD G E+   EA+S +
Sbjct  1   MTEGEMLNKQAKAVINTFMNVVGSTFFDFKTITSDNGTEFAGHEAISKI  49


>Transposase, IS30 family [Piscirickettsia salmonis]
Sequence ID: QGN96849.1 Length: 179 
>Transposase, IS30 family [Piscirickettsia salmonis]
Sequence ID: QGO04543.1 Length: 179 >Transposase, IS30 family [Piscirickettsia salmonis]
Sequence ID: QGO35933.1 Length: 179 >Transposase, IS30 family [Piscirickettsia salmonis]
Sequence ID: QGO39532.1 Length: 179 >Transposase, IS30 family [Piscirickettsia salmonis]
Sequence ID: QGO46897.1 Length: 179  
Range 1: 59 to 104

Score:34.8 bits(103), Expect:7.5, 
Method:Compositional matrix adjust., 
Identities:17/46(37%), Positives:25/46(54%), Gaps:0/46(0%)

Query  4    RPGLNPQAEAIVPITINVPESLVEEFLGYMSDGGGEYGFMEAVSSM  49
            R  LN QA+A++   +NV  S   +F    SD G E+   EA+S +
Sbjct  59   RKMLNKQAKAVINTFMNVVGSTFFDFKTITSDNGTEFAGHEAISKI  104


		
