# Supplementary material for: Influence of Non-canonical DNA Bases on the Genomic Diversity of Tevenvirinae
Source: Front Microbiol. 2021 Apr 6;12:632686. doi: 10.3389/fmicb.2021.632686 (PMC8056088; doi:10.3389/fmicb.2021.632686)
Supplement: Supplementary Data Sheet 2 — The results of the BLAST-assisted (“txt” files) and HMMER-assisted (“xlsx” files) searches for GSC homologs. The clusters containing homologs of proteins from other organisms are listed. [file Data_Sheet_2.ZIP › Data sheet 2/Group XII/50373.xlsx]

## Sheet: Лист1
	ID	Title	E-value	Ind. E-value	Bitscore	Aligned Positions
1	QFR56067.1	hypothetical protein CPT_Muldoon_112 [Serratia phage Muldoon]	7.2e-50	7.9e-50	177.6	75
2	YP_009196570.1	hypothetical protein S13_188 [Cronobacter phage S13]AIA64985.1 hypothetical protein	1.4e-10	1.5e-10	51.8	53
3	YP_007235950.1	hypothetical protein BN80_117 [Yersinia phage phiR1-RT]CCI88691.1 hypothetical prote	0.0008	0.00082	30.1	61
