# Supplementary material for: Influence of Non-canonical DNA Bases on the Genomic Diversity of Tevenvirinae
Source: Front Microbiol. 2021 Apr 6;12:632686. doi: 10.3389/fmicb.2021.632686 (PMC8056088; doi:10.3389/fmicb.2021.632686)
Supplement: Supplementary Data Sheet 2 — The results of the BLAST-assisted (“txt” files) and HMMER-assisted (“xlsx” files) searches for GSC homologs. The clusters containing homologs of proteins from other organisms are listed. [file Data_Sheet_2.ZIP › Data sheet 2/Group XII/50378.txt]

RID: 5XXESZTV016	
Job Title:Protein Sequence				
Program: BLASTP 
Query: None ID: lcl|Query_92447(amino acid) Length: 80
Database: nr All non-redundant GenBank CDS translations+PDB+SwissProt+PIR+PRF excluding environmental samples from WGS projects
	
Sequences producing significant alignments:
                                                                  Max    Total Query   E   Per.                  
Description                                                       Score  Score cover Value Ident  Accession        
hypothetical protein PS2_128 [Serratia phage PS2]                 168    168   95%   4e-53 100.00 YP_009030175.1   
hypothetical protein CPT_Muldoon_119 [Serratia phage Muldoon]     154    154   95%   7e-48 89.47  QFR56074.1       
HNH endonuclease [Burkholderiaceae bacterium]                     45.6   45.6  52%   7e-04 42.86  NCX56228.1       
hypothetical protein DRQ09_02965 [candidate division KSB1...      43.6   43.6  67%   0.002 29.63  RKY88361.1       
hypothetical protein [Candidatus Accumulibacter phosphatis]       40.3   40.3  51%   0.012 41.46  MQM34176.1       
TPA: hypothetical protein [Candidatus Accumulibacter sp.]         40.3   40.3  51%   0.014 41.46  HCZ14997.1       
hypothetical protein Pm5461_239 [Proteus phage vB_PmiM_Pm5461]    41.5   41.5  63%   0.018 37.25  YP_009195661.1   
hypothetical protein fHeYen901_140 [Yersinia phage fHe-Yen9-01]   39.2   39.2  55%   0.029 36.36  ARB05913.1       
hypothetical protein SO3561_08815 [Streptomyces olivochromogenes] 40.9   40.9  45%   0.029 41.67  GAX57245.1       
hypothetical protein AW08_01167 [Candidatus Accumulibacter sp.... 39.2   39.2  51%   0.047 39.02  EXI68385.1       
recombination endonuclease VII [Streptomyces sp. GY16]            40.6   40.6  66%   0.050 35.85  WP_152173743.1   
recombination endonuclease VII [Streptomyces sp. HUCO-GS316]      40.6   40.6  57%   0.053 34.78  WP_161064830.1   
hypothetical protein [Streptomyces lasaliensis]                   40.6   40.6  72%   0.070 34.92  WP_137309276.1   
hypothetical protein DVS81_00495 [Candidatus Accumulibacter...    39.8   39.8  51%   0.078 41.46  RDE52288.1       
hypothetical protein E6R04_00255 [Spirochaetes bacterium]         39.8   39.8  50%   0.085 40.00  TXH11892.1       
HNH endonuclease [Streptomyces phage Paradiddles]                 39.8   39.8  45%   0.087 41.67  YP_009611129.1   
hypothetical protein AW11_00802 [Candidatus Accumulibacter sp.... 39.5   39.5  51%   0.094 41.46  EXI90447.1       
HNH endonuclease [Streptomyces phage Sushi23]                     39.2   39.2  50%   0.11  40.00  ASR76570.1       
hypothetical protein [Candidatus Accumulibacter phosphatis]       39.2   39.2  51%   0.13  41.46  MQM32600.1       
recombination endonuclease VII [Streptomyces seoulensis]          39.5   39.5  57%   0.15  32.61  WP_107059528.1   
HNH endonuclease [Arthrobacter phage Powerpuff]                   38.0   38.0  52%   0.17  34.78  QGZ17367.1       
recombination endonuclease VII [Streptomyces bauhiniae]           39.2   39.2  57%   0.18  32.61  NEB95142.1       
recombination endonuclease VII [Actinobacteria bacterium OK006]   38.9   38.9  45%   0.25  41.67  WP_082416891.1   
hypothetical protein CAP2UW1_3852 [Candidatus Accumulibacter...   37.1   37.1  51%   0.25  39.02  ACV37102.1       
hypothetical protein MP1_gp0257 [Morganella phage vB_MmoM_MP1]    38.3   38.3  55%   0.30  38.64  YP_009280115.1   
hypothetical protein [Prevotella sp. tc2-28]                      37.4   37.4  52%   0.30  33.33  WP_091963248.1   
membrane protein [Streptomyces sp. FxanaA7]                       38.0   38.0  57%   0.34  36.96  WP_045557350.1   
hypothetical protein ABA2315_00380 [Acinetobacter phage...        38.6   38.6  66%   0.36  33.96  YP_009203557.1   
NUDIX domain-containing protein [Glycomyces tenuis]               38.3   38.3  80%   0.39  28.79  WP_081687524.1   
hypothetical protein SAMN04487851_11483 [Prevotella sp. tc2-28]   37.4   37.4  52%   0.40  33.33  SEA80212.1       
endonuclease VII [Streptomyces scabiei]                           38.3   38.3  68%   0.43  32.73  WP_037701808.1   
endonuclease VII [Streptomyces sp. NRRL F-5123]                   38.3   38.3  66%   0.49  28.30  WP_031515428.1   
endonuclease VII [Streptomyces phage Wipeout]                     38.0   38.0  46%   0.50  40.54  QGH74459.1       
endonuclease VII [Streptomyces phage TomSawyer]                   38.0   38.0  46%   0.51  37.84  QGH79108.1       
recombination endonuclease VII [Streptomyces longwoodensis]       38.0   38.0  45%   0.52  38.89  WP_079084140.1   
hypothetical protein AW09_003145 [Candidatus Accumulibacter sp... 36.5   36.5  71%   0.52  32.76  KFB71690.1       
hypothetical protein SaPh711_gp066 [Salmonella phage 7-11]        36.8   36.8  55%   0.53  36.36  YP_004782441.1   
endonuclease VII [Streptomyces phage Starbow]                     38.0   38.0  46%   0.53  37.84  AXH66720.1       
recombination endonuclease VII [Streptomyces sp. Amel2xC10]       38.0   38.0  67%   0.55  33.33  WP_085208275.1   
recombination endonuclease VII [Streptomyces antibioticus]        38.0   38.0  67%   0.55  33.33  WP_078632940.1   
conserved hypothetical protein [Candidatus Accumulibacter...      36.2   36.2  51%   0.56  39.02  SBT09174.1       
hypothetical protein [Virgibacillus necropolis]                   37.7   37.7  66%   0.66  28.30  WP_089533841.1   
hypothetical protein Unbinned2301contig1004_9 [Prokaryotic dsD... 37.4   37.4  42%   0.82  38.24  QDP64083.1       
hypothetical protein AW07_01818 [Candidatus Accumulibacter sp.... 36.2   36.2  51%   0.82  36.59  EXI74587.1       
hypothetical protein [Candidatus Accumulibacter phosphatis]       35.7   35.7  51%   0.82  36.59  WP_034944805.1   
hypothetical protein [Mycobacteroides abscessus]                  37.4   37.4  58%   0.83  36.17  WP_079886697.1   
Recombination endonuclease VII [Streptomyces sp. DI166]           37.4   37.4  57%   0.85  34.78  SBT93148.1       
hypothetical protein CAPSK01_003017 [Candidatus Accumulibacter... 35.7   35.7  51%   0.90  36.59  KFB67574.1       
recombination endonuclease VII [Streptomyces venezuelae]          37.1   37.1  67%   0.91  35.19  WP_150221517.1   
HNH endonuclease [Mycobacterium phage LilhomieP]                  36.8   36.8  50%   0.92  37.50  QDH93666.1       
recombination endonuclease VII [Streptomyces sp. K1PN6]           37.4   37.4  76%   0.95  31.75  WP_152863550.1   
hypothetical protein E3J82_02525 [Candidatus Thorarchaeota...     37.4   37.4  83%   0.97  29.85  TET13899.1       
TPA: hypothetical protein [Clostridiales bacterium]               37.4   37.4  56%   1.0   37.78  HAS91584.1       
hypothetical protein A2Z47_12695 [Thermodesulfovibrio sp....      37.4   37.4  51%   1.0   31.71  OHE60338.1       
hypothetical protein [Streptomyces sp. f150]                      36.8   36.8  65%   1.0   33.87  WP_143668311.1   
hypothetical protein BK008_11085 [Methanobacterium sp. MZ-A1]     37.7   37.7  56%   1.1   40.00  AUB58797.1       
recombination endonuclease VII [Streptomyces sp. DI166]           37.1   37.1  57%   1.1   34.78  WP_093722654.1   
recombination endonuclease VII [Streptomyces sp. K1PN6]           37.1   37.1  76%   1.1   31.75  MPY50168.1       
hypothetical protein [Salmonella enterica subsp. enterica]        35.4   35.4  55%   1.1   40.00  ECC9987780.1     
recombination endonuclease VII [Streptomyces sp. SAI-097]         37.1   37.1  68%   1.1   34.55  WP_123622699.1   
TPA: hypothetical protein [Candidatus Accumulibacter sp.]         35.4   35.4  51%   1.2   36.59  HAY26485.1       
recombination endonuclease VII [Streptomyces spectabilis]         37.4   37.4  68%   1.2   32.73  WP_144002507.1   
hypothetical protein FAZ92_01216 [Candidatus Accumulibacter sp.]  35.4   35.4  51%   1.2   34.15  TLD46513.1       
recombination endonuclease VII [Streptomyces sp. SYP-A7193]       37.1   37.1  68%   1.3   36.36  WP_153180641.1   
hypothetical protein [Methanobacterium sp. MZ-A1]                 37.4   37.4  56%   1.3   40.00  WP_157809483.1   
restriction endonuclease [Streptomyces phage Shawty]              36.5   36.5  65%   1.4   33.33  QAY26957.1       
hypothetical protein [Lysinimonas sp. KACC 19322]                 35.4   35.4  45%   1.4   36.11  WP_149325980.1   
hypothetical protein [Salmonella enterica]                        35.1   35.1  55%   1.5   37.78  WP_110275358.1   
Uncharacterized protein OS=Cyanothece sp. (strain ATCC 51142)...  37.1   37.1  53%   1.5   34.88  VTT96583.1       
TPA: hypothetical protein DSN98_08020 [Thermoplasmata archaeon]   37.1   37.1  48%   1.5   41.03  DAC71897.1       
recombination endonuclease VII [Streptomyces triticagri]          36.8   36.8  67%   1.5   33.33  WP_128555389.1   
hypothetical protein [Salmonella enterica]                        34.8   34.8  55%   1.7   40.00  EAW4195728.1     
MULTISPECIES: hypothetical protein [Staphylococcus]               35.1   35.1  45%   1.7   38.89  WP_060804527.1   
recombination endonuclease VII [Streptomyces sp. SA15]            36.8   36.8  68%   1.7   30.91  WP_095752686.1   
recombination endonuclease VII [Streptomyces turgidiscabies Car8] 35.9   35.9  57%   2.0   32.61  ELP65132.1       
hypothetical protein [Porticoccaceae bacterium]                   35.4   35.4  73%   2.1   33.90  MBV33221.1       
hypothetical protein E3J90_12440 [Candidatus Lokiarchaeota...     35.9   35.9  58%   2.1   40.00  TES94454.1       
hypothetical protein [Moraxellaceae bacterium 17A]                35.9   35.9  57%   2.1   32.61  WP_160001643.1   
recombination endonuclease VII [Streptomyces sp. MH60]            36.2   36.2  68%   2.3   34.55  WP_104633872.1   
HNH endonuclease [Bacillus cereus]                                36.2   36.2  41%   2.4   42.42  WP_047387643.1   
hypothetical protein [Microbacterium sp. K24]                     36.2   36.2  57%   2.4   28.26  WP_136056268.1   
recombination endonuclease VII [Streptomyces sp. BK022]           36.2   36.2  56%   2.4   31.11  WP_130339633.1   
recombination endonuclease VII [Streptomyces sp. BK239]           36.2   36.2  68%   2.4   32.73  RZU11800.1       
MULTISPECIES: hypothetical protein [Klebsiella]                   36.2   36.2  43%   2.4   42.86  WP_071609841.1   
recombination endonuclease VII [Streptomyces sp. BK022]           36.2   36.2  56%   2.4   31.11  RZU28627.1       
hypothetical protein [Klebsiella aerogenes]                       36.2   36.2  43%   2.4   42.86  WP_080973712.1   
hypothetical protein [Klebsiella pneumoniae]                      36.2   36.2  43%   2.5   42.86  WP_023316198.1   
recombination endonuclease VII [Streptomyces sp. MUSC 14]         36.2   36.2  57%   2.5   30.43  WP_079176992.1   
hypothetical protein [Streptomyces scopuliridis]                  35.9   35.9  51%   2.6   43.90  WP_157848405.1   
hypothetical protein [Salmonella enterica]                        34.2   34.2  55%   2.7   40.00  WP_142626235.1   
recombination endonuclease VII [Streptomyces sp. YIM 130001]      36.2   36.2  45%   2.7   36.11  WP_119288905.1   
hypothetical protein [Agromyces sp. NDB4Y10]                      35.9   35.9  48%   2.7   35.90  WP_157356794.1   
hypothetical protein [Betaproteobacteria bacterium SCN1]          35.9   35.9  48%   2.7   38.46  WP_151607727.1   
hypothetical protein [Salmonella enterica subsp. enterica...      34.2   34.2  55%   2.8   37.78  EBA0126168.1     
recombination endonuclease VII [Streptomyces sp. XY152]           36.2   36.2  68%   2.9   29.09  WP_078941092.1   
hypothetical protein [Salmonella enterica]                        34.2   34.2  46%   3.0   44.74  WP_150279610.1   
HNH endonuclease [Arthrobacter phage Adolin]                      35.7   35.7  52%   3.1   38.10  QHB36624.1       
recombination endonuclease VII [Streptomyces sp. BK239]           35.9   35.9  68%   3.1   32.73  WP_130444225.1   
recombination endonuclease VII [Streptomyces sp. Ru71]            35.9   35.9  67%   3.2   33.33  WP_103782223.1   
MULTISPECIES: recombination endonuclease VII [unclassified...     35.9   35.9  66%   3.3   32.08  WP_107103789.1   
endonuclease VII [Streptomyces sp. XY152]                         35.9   35.9  68%   3.3   29.09  KOV22118.1       
recombination endonuclease VII [Streptomyces sp. CB02414]         35.9   35.9  68%   3.3   34.55  WP_073730943.1   
MULTISPECIES: endonuclease VII [Streptomyces]                     35.9   35.9  67%   3.4   33.33  WP_030653980.1   
hypothetical protein K883_05122 [Mycobacterium sp. TKK-01-0059]   35.9   35.9  51%   3.5   33.33  KEF95166.1       
hypothetical protein [Streptomyces sp. cf124]                     35.4   35.4  45%   3.6   36.11  WP_093789399.1   
MULTISPECIES: hypothetical protein [Streptomyces]                 35.9   35.9  57%   3.6   32.61  WP_044473129.1   
recombination endonuclease VII [Streptomyces hundungensis]        35.7   35.7  45%   3.6   36.11  WP_120724971.1   
MULTISPECIES: hypothetical protein [Mycobacterium]                35.7   35.7  51%   3.9   33.33  WP_131820916.1   
hypothetical protein [Streptomyces scopuliridis]                  35.9   35.9  51%   3.9   43.90  WP_133243339.1   
Recombination endonuclease VII [Streptomyces sp. cf124]           35.4   35.4  45%   4.0   36.11  SFM79931.1       
recombination endonuclease VII [Actinobacteria bacterium OV450]   35.7   35.7  65%   4.0   28.85  WP_107096091.1   
hypothetical protein F9K25_07745 [Candidatus Contendobacter sp.]  35.7   35.7  51%   4.1   31.71  KAB2931657.1     
recombination endonuclease VII [Actinobacteria bacterium OV320]   35.7   35.7  68%   4.1   32.73  WP_107095522.1   
Recombination endonuclease VII [Actinobacteria bacterium OV450]   35.4   35.4  65%   4.2   28.85  KPI03438.1       
endonuclease VII [Streptomyces sp. NRRL S-646]                    35.7   35.7  68%   4.2   30.91  WP_030945983.1   
recombination endonuclease VII [Streptomyces sp. F001]            35.7   35.7  57%   4.2   30.43  WP_129796965.1   
hypothetical protein [Plantibacter flavus]                        35.4   35.4  40%   4.2   40.62  WP_079003862.1   
recombination endonuclease VII [Streptomyces sp. 303MFCol5.2]     35.7   35.7  68%   4.3   32.73  WP_108221777.1   
recombination endonuclease VII [Streptomyces cavernae]            35.7   35.7  67%   4.3   33.33  WP_128375614.1   
hypothetical protein AW10_03398 [Candidatus Accumulibacter sp.... 35.1   35.1  51%   4.4   39.02  EXI77911.1       
hypothetical protein [Chloroflexales bacterium ZM16-3]            35.7   35.7  43%   4.5   45.71  WP_129686573.1   
hypothetical protein [Gemmata massiliana]                         35.7   35.7  55%   4.6   31.82  WP_162668645.1   
MULTISPECIES: recombination endonuclease VII [unclassified...     35.7   35.7  56%   4.6   33.33  WP_093479041.1   
MULTISPECIES: recombination endonuclease VII [Streptomyces]       35.7   35.7  68%   4.6   29.09  WP_078661927.1   
hypothetical protein [Cellulomonas oligotrophica]                 35.1   35.1  76%   4.8   32.79  WP_140460996.1   
recombination endonuclease VII [Streptomyces sp. RB17]            35.4   35.4  57%   4.9   32.61  WP_153544463.1   
endonuclease VII [Streptomyces caelestis]                         35.4   35.4  68%   5.0   29.09  KOT46555.1       
hypothetical protein [Streptomyces sp. RB17]                      35.4   35.4  57%   5.0   32.61  MQY38917.1       
endonuclease VII [Streptomyces virginiae]                         35.4   35.4  52%   5.1   33.33  WP_030902150.1   
hypothetical protein [Streptomyces sp. SID1046]                   35.1   35.1  66%   5.2   28.30  WP_161288481.1   
recombination endonuclease VII [Streptomyces katsurahamanus]      35.4   35.4  73%   5.2   32.20  WP_153482820.1   
recombination endonuclease VII [Streptomyces sp. NL15-2K]         35.4   35.4  68%   5.3   30.91  WP_124443649.1   
recombination endonuclease VII [Streptomyces bobili]              35.4   35.4  68%   5.4   32.73  WP_086771595.1   
MULTISPECIES: endonuclease VII [Streptomyces]                     35.4   35.4  52%   5.5   33.33  WP_030655934.1   
recombination endonuclease VII [Streptomyces jumonjinensis]       35.4   35.4  73%   5.5   32.20  WP_153521257.1   
hypothetical protein DCF22_00575 [Leptolyngbya sp.]               35.4   35.4  60%   5.5   33.33  PZV19195.1       
recombination endonuclease VII [Streptomyces sp. NEAU-H2]         35.4   35.4  67%   5.6   33.33  WP_151468343.1   
unknown [Streptomyces coelicolor A3(2)]                           35.1   35.1  45%   5.7   36.11  AAC64277.1       
recombination endonuclease VII [Streptomyces sp. BK447]           35.4   35.4  68%   5.8   30.91  WP_134039228.1   
recombination endonuclease VII [Streptomyces bungoensis]          35.4   35.4  68%   5.9   30.91  WP_079060233.1   
hypothetical protein [bacterium]                                  35.1   35.1  42%   5.9   47.06  NDD52653.1       
recombination endonuclease VII [Streptomyces sp. CB09001]         35.4   35.4  68%   5.9   34.55  WP_115741284.1   
recombination endonuclease VII [Streptomyces sp. Ag82_G6-1]       35.1   35.1  57%   6.0   32.61  WP_097222897.1   
endonuclease VII [Streptomyces hygroscopicus]                     35.1   35.1  67%   6.1   33.33  WP_041665045.1   
MULTISPECIES: recombination endonuclease VII [unclassified...     35.1   35.1  68%   6.2   32.73  WP_093831773.1   
recombination endonuclease VII [Streptomyces sp. LUP47B]          35.1   35.1  68%   6.2   30.91  WP_079140890.1   
recombination endonuclease VII [Streptomyces sp. Tu 4128]         35.1   35.1  57%   6.3   34.78  WP_122617472.1   
hypothetical protein [Rufibacter sp. DG31D]                       35.4   35.4  63%   6.3   27.45  WP_048920738.1   
Uncharacterized protein BW664_05131 [Bacillus mycoides]           35.1   35.1  62%   6.3   37.25  SCC62883.1       
MULTISPECIES: recombination endonuclease VII [Streptomyces]       35.1   35.1  45%   6.3   36.11  WP_086785888.1   
HNH endonuclease [Streptomyces phage Tribute]                     34.8   34.8  50%   6.5   32.50  QGH78288.1       
membrane protein [Streptomyces nodosus]                           34.8   34.8  68%   6.6   30.91  AJE39877.1       
recombinase [Micromonospora sp. CNZ299]                           35.4   35.4  52%   6.6   34.09  WP_099853357.1   
endonuclease VII [Streptomyces sp. CNS606]                        35.1   35.1  43%   6.6   34.29  WP_027762737.1   
hypothetical protein [Escherichia coli]                           35.4   35.4  42%   6.7   44.12  WP_134274991.1   
hypothetical protein [Escherichia coli]                           35.1   35.1  42%   6.8   44.12  WP_106991944.1   
hypothetical protein [Escherichia coli]                           35.1   35.1  42%   6.8   44.12  WP_021518473.1   
hypothetical protein [Bacillus cereus]                            35.1   35.1  55%   6.9   40.91  WP_098358995.1   
recombination endonuclease VII [Streptomyces sp. HG99]            35.1   35.1  66%   7.0   33.96  PIB09721.1       
recombination endonuclease VII [Streptomyces sp. CT34]            34.8   34.8  68%   7.0   32.73  WP_078894578.1   
MULTISPECIES: HNH endonuclease [unclassified Staphylococcus]      35.1   35.1  45%   7.1   38.89  WP_070463308.1   
MULTISPECIES: recombination endonuclease VII [Streptomyces]       35.1   35.1  45%   7.1   36.11  WP_011027898.1   
MULTISPECIES: recombination endonuclease VII [Streptomyces]       34.8   34.8  66%   7.1   33.96  WP_099500459.1   
hypothetical protein BN159_6938 [Streptomyces davaonensis JCM...  34.8   34.8  73%   7.1   32.20  CCK31317.1       
HNH endonuclease [Staphylococcus schleiferi]                      35.1   35.1  45%   7.2   38.89  WP_128382873.1   
recombination endonuclease VII [Streptomyces puniciscabiei]       35.1   35.1  73%   7.2   30.51  WP_079161581.1   
hypothetical protein [Escherichia coli]                           35.1   35.1  42%   7.3   44.12  WP_137491945.1   
hypothetical protein [Methanobacterium subterraneum]              35.4   35.4  56%   7.3   40.00  WP_100909040.1   
Recombination endonuclease VII [Streptomyces sp. Ag82_G6-1]       35.1   35.1  57%   7.3   32.61  SOD44194.1       
hypothetical protein [Escherichia coli]                           35.1   35.1  42%   7.4   44.12  WP_000451764.1   
endonuclease VII [Streptomyces davaonensis]                       34.8   34.8  73%   7.5   32.20  WP_041822105.1   
hypothetical protein [Escherichia coli]                           35.1   35.1  42%   7.6   44.12  WP_021513152.1   
recombination endonuclease VII [Streptomyces sp. PanSC19]         35.1   35.1  65%   7.6   32.69  WP_123450588.1   
recombination endonuclease VII [Streptomyces sp. 2231.1]          34.8   34.8  56%   7.8   33.33  WP_093695797.1   
conserved hypothetical protein [Methanothermobacter marburgens... 35.1   35.1  91%   8.0   27.40  ADL58343.1       
hypothetical protein D6T65_05015 [Arthrobacter sp. MDT2-14]       34.8   34.8  61%   8.1   30.61  RJU01983.1       
hypothetical protein [Bacillus mycoides]                          34.8   34.8  62%   8.2   37.25  WP_088079651.1   
hypothetical protein BGO84_10040 [Dysgonomonas sp. 37-18]         33.6   33.6  42%   8.2   44.12  OJX64389.1       
MULTISPECIES: hypothetical protein [Mycobacterium]                34.8   34.8  51%   8.2   33.33  WP_136244863.1   
serine-tRNA(Ala) deacylase AlaX [Yersinia aldovae]                34.8   34.8  38%   8.3   38.71  WP_049688252.1   
recombination endonuclease VII [Streptomyces nodosus]             34.8   34.8  68%   8.4   30.91  WP_107070361.1   
HNH endonuclease [Romboutsia hominis]                             35.1   35.1  62%   8.4   32.00  CEI72925.1       
alanyl-tRNA editing protein [Yersinia aldovae]                    34.8   34.8  38%   8.4   38.71  WP_145521420.1   
HNH endonuclease [Arthrobacter sp. MDT2-14]                       34.8   34.8  61%   8.4   30.61  WP_147394786.1   
hypothetical protein [Escherichia coli]                           35.1   35.1  42%   8.4   44.12  WP_001561036.1   
hypothetical protein [Bacillus mycoides]                          34.8   34.8  48%   8.5   41.03  WP_002184905.1   
endonuclease VII [Streptomyces hygroscopicus subsp. limoneus]     34.5   34.5  57%   8.6   32.61  ALO92791.1       
endonuclease VII [Streptomyces erythrochromogenes]                34.8   34.8  56%   8.6   33.33  WP_031153854.1   
serine-tRNA(Ala) deacylase AlaX [Yersinia aldovae]                34.8   34.8  38%   8.8   38.71  WP_042546072.1   
recombination endonuclease VII [Streptomyces sp. NRRL S-475]      34.5   34.5  57%   8.8   32.61  WP_078615283.1   
recombination endonuclease VII [Streptomyces sp. BK561]           34.8   34.8  56%   8.9   28.89  WP_133913473.1   
Recombination endonuclease VII [Streptomyces sp. 3214.6]          34.8   34.8  45%   8.9   33.33  SHI32114.1       
recombination endonuclease VII [Streptomyces misionensis]         34.8   34.8  67%   8.9   31.48  WP_146463753.1   
recombination endonuclease VII [Streptomyces sp. 3214.6]          34.8   34.8  45%   8.9   33.33  WP_079665180.1   
endonuclease VII [Streptomyces sp. NRRL S-920]                    34.8   34.8  68%   9.0   32.73  WP_030783188.1   
MULTISPECIES: hypothetical protein [Bacillus cereus group]        34.8   34.8  48%   9.0   41.03  WP_016106252.1   
MULTISPECIES: hypothetical protein [Methanothermobacter]          35.1   35.1  91%   9.2   27.40  WP_147670950.1   
recombination endonuclease VII [Streptomyces nodosus]             34.8   34.8  68%   9.2   30.91  WP_079162051.1   
hypothetical protein [Bacillus cereus]                            34.5   34.5  62%   9.2   37.25  WP_098452833.1   
hypothetical protein [Escherichia coli]                           34.8   34.8  42%   9.3   44.12  WP_021524410.1   
hypothetical protein [Bacillus cereus]                            34.5   34.5  48%   9.4   41.03  WP_002160345.1   
hypothetical protein S13_120 [Cronobacter phage S13]              33.3   33.3  56%   9.5   35.56  YP_009196504.1   
endonuclease VII [Streptomyces sp. NRRL F-4474]                   34.8   34.8  52%   9.5   33.33  WP_030853046.1   
hypothetical protein [Acinetobacter baumannii]                    34.8   34.8  65%   9.6   30.77  WP_094474305.1   
recombination endonuclease VII [Streptomyces shenzhenensis]       34.5   34.5  68%   9.7   32.73  WP_121888497.1   
recombination endonuclease VII [Streptosporangiales bacterium]    34.8   34.8  43%   9.8   37.14  MQA83418.1       
recombination endonuclease VII [Streptomyces sp. IMTB 1903]       34.8   34.8  52%   9.8   33.33  WP_060178570.1   
recombination endonuclease VII [Streptomyces sp. BK308]           34.8   34.8  67%   9.9   33.33  WP_132853737.1   
hypothetical protein KFL_001310090 [Klebsormidium nitens]         34.8   34.8  45%   10.0  44.44  GAQ82978.1       

Alignments:
>hypothetical protein PS2_128 [Serratia phage PS2]
Sequence ID: YP_009030175.1 Length: 76 
>hypothetical protein PS2_128 [Serratia phage PS2]
Sequence ID: AHY25374.1 Length: 76  
Range 1: 1 to 76

Score:168 bits(558), Expect:4e-53, 
Method:Compositional matrix adjust., 
Identities:76/76(100%), Positives:76/76(100%), Gaps:0/76(0%)

Query  5   MIFTEMYEGKLEGRKLCKGCKQQKPYDLYDKSVNSDDGYHPICMRCKRKFVHAHMLKYLH  64
           MIFTEMYEGKLEGRKLCKGCKQQKPYDLYDKSVNSDDGYHPICMRCKRKFVHAHMLKYLH
Sbjct  1   MIFTEMYEGKLEGRKLCKGCKQQKPYDLYDKSVNSDDGYHPICMRCKRKFVHAHMLKYLH  60

Query  65  LIAQYGSRMATTYTVK  80
           LIAQYGSRMATTYTVK
Sbjct  61  LIAQYGSRMATTYTVK  76


>hypothetical protein CPT_Muldoon_119 [Serratia phage Muldoon]
Sequence ID: QFR56074.1 Length: 76 
Range 1: 1 to 76

Score:154 bits(513), Expect:7e-48, 
Method:Compositional matrix adjust., 
Identities:68/76(89%), Positives:73/76(96%), Gaps:0/76(0%)

Query  5   MIFTEMYEGKLEGRKLCKGCKQQKPYDLYDKSVNSDDGYHPICMRCKRKFVHAHMLKYLH  64
           MIFT+MYEG LEGRKLCKGCKQQKP+D+YD+SVNSDDGYHPIC RCKRKFVHAHM+KYLH
Sbjct  1   MIFTDMYEGPLEGRKLCKGCKQQKPFDMYDESVNSDDGYHPICKRCKRKFVHAHMIKYLH  60

Query  65  LIAQYGSRMATTYTVK  80
           LIA YGSRMATTYTVK
Sbjct  61  LIAPYGSRMATTYTVK  76


>HNH endonuclease [Burkholderiaceae bacterium]
Sequence ID: NCX56228.1 Length: 188 
Range 1: 4 to 45

Score:45.6 bits(140), Expect:7e-04, 
Method:Compositional matrix adjust., 
Identities:18/42(43%), Positives:24/42(57%), Gaps:0/42(0%)

Query  9   EMYEGKLEGRKLCKGCKQQKPYDLYDKSVNSDDGYHPICMRC  50
           E  +  LE  K CK CKQ+KP  ++   VN+ DG +P C  C
Sbjct  4   EAMKLALEALKPCKSCKQEKPTSMFGAKVNTKDGLQPYCKPC  45


>hypothetical protein DRQ09_02965 [candidate division KSB1 bacterium]
Sequence ID: RKY88361.1 Length: 123 
Range 1: 1 to 54

Score:43.6 bits(133), Expect:0.002, 
Method:Compositional matrix adjust., 
Identities:16/54(30%), Positives:32/54(59%), Gaps:0/54(0%)

Query  15  LEGRKLCKGCKQQKPYDLYDKSVNSDDGYHPICMRCKRKFVHAHMLKYLHLIAQ  68
           ++ +K C  CK+ KP++ +D+   S DG   IC  C+RK++  ++ K    +++
Sbjct  1   MDNKKQCSKCKEFKPFNEFDRDETSKDGLSKICKDCRRKYLIEYLRKKRETLSK  54


>hypothetical protein [Candidatus Accumulibacter phosphatis]
Sequence ID: MQM34176.1 Length: 65 
Range 1: 4 to 44

Score:40.3 bits(122), Expect:0.012, 
Method:Compositional matrix adjust., 
Identities:17/41(41%), Positives:22/41(53%), Gaps:0/41(0%)

Query  19  KLCKGCKQQKPYDLYDKSVNSDDGYHPICMRCKRKFVHAHM  59
           K+C  CKQ+KP   + K+  S DG H  C  C R    AH+
Sbjct  4   KVCVKCKQEKPLLEFHKNSRSADGLHSYCKECNRAQALAHI  44


>hypothetical protein [Candidatus Accumulibacter sp.]
Sequence ID: HCZ14997.1 Length: 65 
Range 1: 4 to 44

Score:40.3 bits(122), Expect:0.014, 
Method:Compositional matrix adjust., 
Identities:17/41(41%), Positives:22/41(53%), Gaps:0/41(0%)

Query  19  KLCKGCKQQKPYDLYDKSVNSDDGYHPICMRCKRKFVHAHM  59
           K+C  CKQ+KP   + K+  S DG H  C  C R    AH+
Sbjct  4   KVCVKCKQEKPVIEFHKNSRSTDGLHSYCKECNRAQALAHI  44


>hypothetical protein Pm5461_239 [Proteus phage vB_PmiM_Pm5461]
Sequence ID: YP_009195661.1 Length: 144 
>hypothetical protein Pm5461_239 [Proteus phage vB_PmiM_Pm5461]
Sequence ID: AKA62105.1 Length: 144  
Range 1: 89 to 139

Score:41.5 bits(126), Expect:0.018, 
Method:Compositional matrix adjust., 
Identities:19/51(37%), Positives:27/51(52%), Gaps:0/51(0%)

Query  12   EGKLEGRKLCKGCKQQKPYDLYDKSVNSDDGYHPICMRCKRKFVHAHMLKY  62
            E K+   K+CK CK+  P + + +S NS DGY P C  C   +   H  +Y
Sbjct  89   EIKIPLHKICKNCKEILPLEKFSESKNSKDGYFPYCKCCVESLQTQHKQQY  139


>hypothetical protein fHeYen901_140 [Yersinia phage fHe-Yen9-01]
Sequence ID: ARB05913.1 Length: 59 
Range 1: 13 to 56

Score:39.2 bits(118), Expect:0.029, 
Method:Compositional matrix adjust., 
Identities:16/44(36%), Positives:26/44(59%), Gaps:0/44(0%)

Query  21  CKGCKQQKPYDLYDKSVNSDDGYHPICMRCKRKFVHAHMLKYLH  64
           CK CK++     + KS NSD+G  PIC  C  +++  ++ K +H
Sbjct  13  CKQCKEKLSTKEFKKSANSDNGLFPICRNCVNELLTNQINKCVH  56


>hypothetical protein SO3561_08815 [Streptomyces olivochromogenes]
Sequence ID: GAX57245.1 Length: 156 
Range 1: 31 to 66

Score:40.9 bits(124), Expect:0.029, 
Method:Compositional matrix adjust., 
Identities:15/36(42%), Positives:21/36(58%), Gaps:0/36(0%)

Query  14  KLEGRKLCKGCKQQKPYDLYDKSVNSDDGYHPICMR  49
           K  G K C+ CK+ +P   Y  S ++DDG  P+C R
Sbjct  31  KDAGLKWCRACKEWRPLAEYKPSTSTDDGVRPLCTR  66


>hypothetical protein AW08_01167 [Candidatus Accumulibacter sp. SK-12]
Sequence ID: EXI68385.1 Length: 80 
Range 1: 19 to 59

Score:39.2 bits(118), Expect:0.047, 
Method:Compositional matrix adjust., 
Identities:16/41(39%), Positives:22/41(53%), Gaps:0/41(0%)

Query  19  KLCKGCKQQKPYDLYDKSVNSDDGYHPICMRCKRKFVHAHM  59
           K+C  CKQ+KP   + K+  S DG H  C  C +    AH+
Sbjct  19  KICVKCKQEKPVLDFHKNARSSDGLHSYCKECNKAQALAHI  59


>recombination endonuclease VII [Streptomyces sp. GY16]
Sequence ID: WP_152173743.1 Length: 170 
>recombination endonuclease VII [Streptomyces sp. GY16]
Sequence ID: QFR02426.1 Length: 170  
Range 1: 36 to 88

Score:40.6 bits(123), Expect:0.050, 
Method:Compositional matrix adjust., 
Identities:19/53(36%), Positives:28/53(52%), Gaps:0/53(0%)

Query  16  EGRKLCKGCKQQKPYDLYDKSVNSDDGYHPICMRCKRKFVHAHMLKYLHLIAQ  68
           EG K C+ C + KPY  + K+ ++ DG   +C  CK     AH LK  + I +
Sbjct  36  EGHKYCRTCGEIKPYSEWTKNRSASDGLATLCRTCKASKGRAHHLKREYGITE  88


>recombination endonuclease VII [Streptomyces sp. HUCO-GS316]
Sequence ID: WP_161064830.1 Length: 191 
>recombination endonuclease VII [Streptomyces sp. HUCO-GS316]
Sequence ID: MXM63639.1 Length: 191  
Range 1: 57 to 102

Score:40.6 bits(123), Expect:0.053, 
Method:Compositional matrix adjust., 
Identities:16/46(35%), Positives:25/46(54%), Gaps:0/46(0%)

Query  16   EGRKLCKGCKQQKPYDLYDKSVNSDDGYHPICMRCKRKFVHAHMLK  61
            EGRK+C+GC + KP+  + ++  + DG    C  C+     A  LK
Sbjct  57   EGRKFCRGCGEIKPHSEWHRNATASDGLSTSCKACRSSKSRAGHLK  102


>hypothetical protein [Streptomyces lasaliensis]
Sequence ID: WP_137309276.1 Length: 230 
>hypothetical protein E4U91_27260 [Streptomyces lasaliensis]
Sequence ID: TKT03428.1 Length: 230  
Range 1: 91 to 153

Score:40.6 bits(123), Expect:0.070, 
Method:Compositional matrix adjust., 
Identities:22/63(35%), Positives:31/63(49%), Gaps:5/63(7%)

Query  17   GRKLCKGCKQQKPYDLYDKSVNSDDGYHPICMRCKR-----KFVHAHMLKYLHLIAQYGS  71
            GRK C  C Q KP   Y K+  + DG  P C RC R     +  +  + +Y  L+A+ G 
Sbjct  91   GRKECSICTQWKPETEYTKTKQTSDGLSPYCKRCYRSQALKRSYNITLDEYEALLARQGG  150

Query  72   RMA  74
            + A
Sbjct  151  KCA  153


>hypothetical protein DVS81_00495 [Candidatus Accumulibacter phosphatis]
Sequence ID: RDE52288.1 Length: 135 
Range 1: 74 to 114

Score:39.8 bits(120), Expect:0.078, 
Method:Compositional matrix adjust., 
Identities:17/41(41%), Positives:22/41(53%), Gaps:0/41(0%)

Query  19   KLCKGCKQQKPYDLYDKSVNSDDGYHPICMRCKRKFVHAHM  59
            K+C  CKQ+KP   + K+  S DG H  C  C R    AH+
Sbjct  74   KVCVKCKQEKPLLEFHKNSRSADGLHSYCKECNRAQALAHI  114


>hypothetical protein E6R04_00255 [Spirochaetes bacterium]
Sequence ID: TXH11892.1 Length: 155 
Range 1: 2 to 41

Score:39.8 bits(120), Expect:0.085, 
Method:Compositional matrix adjust., 
Identities:16/40(40%), Positives:23/40(57%), Gaps:0/40(0%)

Query  19  KLCKGCKQQKPYDLYDKSVNSDDGYHPICMRCKRKFVHAH  58
           K C  CK+ K  DL+ K  N+ DG +  C+ C+R+ V  H
Sbjct  2   KTCSNCKENKNLDLFGKKTNAKDGKQSRCLTCQREKVKEH  41


>HNH endonuclease [Streptomyces phage Paradiddles]
Sequence ID: YP_009611129.1 Length: 147 
>HNH endonuclease [Streptomyces phage Paradiddles]
Sequence ID: ASR77707.1 Length: 147  
Range 1: 2 to 37

Score:39.8 bits(120), Expect:0.087, 
Method:Compositional matrix adjust., 
Identities:15/36(42%), Positives:22/36(61%), Gaps:0/36(0%)

Query  19  KLCKGCKQQKPYDLYDKSVNSDDGYHPICMRCKRKF  54
           K+C GCK+ KP + +     S DG +P C+ CKR +
Sbjct  2   KICTGCKESKPLNEFGNWKRSKDGKYPRCILCKRDY  37


>hypothetical protein AW11_00802 [Candidatus Accumulibacter sp. BA-93]
Sequence ID: EXI90447.1 Length: 136 
Range 1: 75 to 115

Score:39.5 bits(119), Expect:0.094, 
Method:Compositional matrix adjust., 
Identities:17/41(41%), Positives:22/41(53%), Gaps:0/41(0%)

Query  19   KLCKGCKQQKPYDLYDKSVNSDDGYHPICMRCKRKFVHAHM  59
            K+C  CKQ+KP   + K+  S DG H  C  C R    AH+
Sbjct  75   KVCVKCKQEKPLLEFHKNSRSADGLHSYCKECNRAQALAHI  115


>HNH endonuclease [Streptomyces phage Sushi23]
Sequence ID: ASR76570.1 Length: 142 
Range 1: 2 to 41

Score:39.2 bits(118), Expect:0.11, 
Method:Compositional matrix adjust., 
Identities:16/40(40%), Positives:24/40(60%), Gaps:0/40(0%)

Query  19  KLCKGCKQQKPYDLYDKSVNSDDGYHPICMRCKRKFVHAH  58
           K C GCK+ KP D +     S DG +P C  CKR++ +++
Sbjct  2   KTCTGCKESKPLDEFGNWKRSKDGKYPRCKLCKREYDNSY  41


>hypothetical protein [Candidatus Accumulibacter phosphatis]
Sequence ID: MQM32600.1 Length: 135 
Range 1: 74 to 114

Score:39.2 bits(118), Expect:0.13, 
Method:Compositional matrix adjust., 
Identities:17/41(41%), Positives:22/41(53%), Gaps:0/41(0%)

Query  19   KLCKGCKQQKPYDLYDKSVNSDDGYHPICMRCKRKFVHAHM  59
            K+C  CKQ+KP   + K+  S DG H  C  C R    AH+
Sbjct  74   KVCVKCKQEKPLLEFHKNSRSADGLHSYCKECNRAQALAHI  114


>recombination endonuclease VII [Streptomyces seoulensis]
Sequence ID: WP_107059528.1 Length: 196 
>recombination endonuclease VII [Streptomyces seoulensis]
Sequence ID: QBJ89750.1 Length: 196  
Range 1: 62 to 107

Score:39.5 bits(119), Expect:0.15, 
Method:Compositional matrix adjust., 
Identities:15/46(33%), Positives:24/46(52%), Gaps:0/46(0%)

Query  16   EGRKLCKGCKQQKPYDLYDKSVNSDDGYHPICMRCKRKFVHAHMLK  61
            EG K+C+ C   KP+  + ++ ++ DG    C  C+     AH LK
Sbjct  62   EGFKFCRSCNAVKPWSEWHRNASASDGLSTSCKACRAAKGRAHHLK  107


>HNH endonuclease [Arthrobacter phage Powerpuff]
Sequence ID: QGZ17367.1 Length: 87 
Range 1: 42 to 87

Score:38.0 bits(114), Expect:0.17, 
Method:Compositional matrix adjust., 
Identities:16/46(35%), Positives:24/46(52%), Gaps:4/46(8%)

Query  19  KLCKGCKQQKPYDLYDKSVNSDDGYHPICMRCK----RKFVHAHML  60
           K C+ C++ KP   +  SV   DG +P C  C+    R  +HA +L
Sbjct  42  KTCQTCREAKPLSAFGVSVREPDGLNPTCKPCRNAYERARLHADLL  87


>recombination endonuclease VII [Streptomyces bauhiniae]
Sequence ID: NEB95142.1 Length: 191 
Range 1: 57 to 102

Score:39.2 bits(118), Expect:0.18, 
Method:Compositional matrix adjust., 
Identities:15/46(33%), Positives:24/46(52%), Gaps:0/46(0%)

Query  16   EGRKLCKGCKQQKPYDLYDKSVNSDDGYHPICMRCKRKFVHAHMLK  61
            EG K+C+ C   KP+  + ++ ++ DG    C  C+     AH LK
Sbjct  57   EGFKFCRSCNAVKPWSEWHRNASASDGLSTSCKACRAAKGRAHHLK  102


>recombination endonuclease VII [Actinobacteria bacterium OK006]
Sequence ID: WP_082416891.1 Length: 170 
Range 1: 36 to 71

Score:38.9 bits(117), Expect:0.25, 
Method:Compositional matrix adjust., 
Identities:15/36(42%), Positives:21/36(58%), Gaps:0/36(0%)

Query  16  EGRKLCKGCKQQKPYDLYDKSVNSDDGYHPICMRCK  51
           EG KLC+GC + KP+  + +S  + DG    C  CK
Sbjct  36  EGHKLCRGCGEIKPHSEWHRSATASDGLATCCKACK  71


>hypothetical protein CAP2UW1_3852 [Candidatus Accumulibacter phosphatis clade IIA str. UW-1]
Sequence ID: ACV37102.1 Length: 66 
Range 1: 4 to 44

Score:37.1 bits(111), Expect:0.25, 
Method:Compositional matrix adjust., 
Identities:16/41(39%), Positives:21/41(51%), Gaps:0/41(0%)

Query  19  KLCKGCKQQKPYDLYDKSVNSDDGYHPICMRCKRKFVHAHM  59
           K+C  CKQ+K    + K+  S DG H  C  C R    AH+
Sbjct  4   KVCVKCKQEKSVLEFHKNSRSSDGLHSYCKECNRAQALAHI  44


>hypothetical protein MP1_gp0257 [Morganella phage vB_MmoM_MP1]
Sequence ID: YP_009280115.1 Length: 158 
>hypothetical protein MP1_gp0257 [Morganella phage vB_MmoM_MP1]
Sequence ID: ANM46500.1 Length: 158  
Range 1: 102 to 145

Score:38.3 bits(115), Expect:0.30, 
Method:Compositional matrix adjust., 
Identities:17/44(39%), Positives:24/44(54%), Gaps:0/44(0%)

Query  19   KLCKGCKQQKPYDLYDKSVNSDDGYHPICMRCKRKFVHAHMLKY  62
            K CK C  +K +  ++KS NS+DGY P C  C   F   H  ++
Sbjct  102  KKCKCCGNEKEFSQFEKSDNSEDGYFPYCKPCVDGFKTWHEDEW  145


>hypothetical protein [Prevotella sp. tc2-28]
Sequence ID: WP_091963248.1 Length: 99 
Range 1: 14 to 55

Score:37.4 bits(112), Expect:0.30, 
Method:Compositional matrix adjust., 
Identities:14/42(33%), Positives:24/42(57%), Gaps:0/42(0%)

Query  16  EGRKLCKGCKQQKPYDLYDKSVNSDDGYHPICMRCKRKFVHA  57
           E +K+C GC ++ P   ++K   S DG+   C  C R+ +H+
Sbjct  14  EQKKVCPGCGRELPLSAFNKHPRSADGHMKECKECTRRRLHS  55


>membrane protein [Streptomyces sp. FxanaA7]
Sequence ID: WP_045557350.1 Length: 139 
Range 1: 5 to 50

Score:38.0 bits(114), Expect:0.34, 
Method:Compositional matrix adjust., 
Identities:17/46(37%), Positives:25/46(54%), Gaps:0/46(0%)

Query  16  EGRKLCKGCKQQKPYDLYDKSVNSDDGYHPICMRCKRKFVHAHMLK  61
           EGRK+C+ C Q KP+  + ++V + DG    C  C+     A  LK
Sbjct  5   EGRKFCRCCGQVKPHSEWHRNVTASDGLSTSCEACRAVKGRAGHLK  50


>hypothetical protein ABA2315_00380 [Acinetobacter phage YMC11/12/R2315]
Sequence ID: YP_009203557.1 Length: 199 
>hypothetical protein ABA2315_00380 [Acinetobacter phage YMC11/12/R2315]
Sequence ID: AJT61269.1 Length: 199 >hypothetical protein ABA1215_00670 [Acinetobacter phage YMC11/12/R1215]
Sequence ID: AJT61463.1 Length: 199  
Range 1: 3 to 55

Score:38.6 bits(116), Expect:0.36, 
Method:Compositional matrix adjust., 
Identities:18/53(34%), Positives:27/53(50%), Gaps:0/53(0%)

Query  19  KLCKGCKQQKPYDLYDKSVNSDDGYHPICMRCKRKFVHAHMLKYLHLIAQYGS  71
           KLC  C  +KP+DL+ K  + +DG+  IC  C R    A   K    + +Y +
Sbjct  3   KLCNKCLIEKPFDLFSKDKSKNDGFCTICKDCARANRKAWYEKNKDKVKEYQA  55


>NUDIX domain-containing protein [Glycomyces tenuis]
Sequence ID: WP_081687524.1 Length: 164 
Range 1: 78 to 140

Score:38.3 bits(115), Expect:0.39, 
Method:Compositional matrix adjust., 
Identities:19/66(29%), Positives:34/66(51%), Gaps:5/66(7%)

Query  1    MGRTMIFTEMYEGKLEGRKLC--KGCKQQKPYDLYDKSVNSDDGYHPICMRCKRKFVHAH  58
            +G T++ T    G +EG ++        + P D +D ++ SDDG H I MRC+ +   + 
Sbjct  78   LGNTLLRTP---GSFEGVQVTTYSWLSTEDPRDAWDHTIVSDDGDHGIRMRCEFRPAASA  134

Query  59   MLKYLH  64
             + + H
Sbjct  135  AIDWGH  140


>hypothetical protein SAMN04487851_11483 [Prevotella sp. tc2-28]
Sequence ID: SEA80212.1 Length: 115 
Range 1: 30 to 71

Score:37.4 bits(112), Expect:0.40, 
Method:Compositional matrix adjust., 
Identities:14/42(33%), Positives:24/42(57%), Gaps:0/42(0%)

Query  16  EGRKLCKGCKQQKPYDLYDKSVNSDDGYHPICMRCKRKFVHA  57
           E +K+C GC ++ P   ++K   S DG+   C  C R+ +H+
Sbjct  30  EQKKVCPGCGRELPLSAFNKHPRSADGHMKECKECTRRRLHS  71


>endonuclease VII [Streptomyces scabiei]
Sequence ID: WP_037701808.1 Length: 197 
>endonuclease VII [Streptomyces scabiei]
Sequence ID: KFF97248.1 Length: 197  
Range 1: 63 to 112

Score:38.3 bits(115), Expect:0.43, 
Method:Compositional matrix adjust., 
Identities:18/55(33%), Positives:28/55(50%), Gaps:5/55(9%)

Query  16   EGRKLCKGCKQQKPYDLYDKSVNSDDGYHPICMRCKRKFVHAHMLKYLHLIAQYG  70
            EG K+C+ C + KP+D + ++  + DG    C  C+     A   +  HL  QYG
Sbjct  63   EGHKFCRSCGEIKPHDEWHRNATASDGLSTSCKACR-----ADKGRARHLKRQYG  112


>endonuclease VII [Streptomyces sp. NRRL F-5123]
Sequence ID: WP_031515428.1 Length: 195 
Range 1: 61 to 113

Score:38.3 bits(115), Expect:0.49, 
Method:Compositional matrix adjust., 
Identities:15/53(28%), Positives:29/53(54%), Gaps:0/53(0%)

Query  16   EGRKLCKGCKQQKPYDLYDKSVNSDDGYHPICMRCKRKFVHAHMLKYLHLIAQ  68
            EG K+C+ C   KP++ +D++ ++ DG+   C  C+     A  L+  + I +
Sbjct  61   EGHKFCRRCNTAKPFEEWDRNRSASDGFSTRCKACRVVESRASHLRRRYGITE  113


>endonuclease VII [Streptomyces phage Wipeout]
Sequence ID: QGH74459.1 Length: 180 
Range 1: 56 to 92

Score:38.0 bits(114), Expect:0.50, 
Method:Compositional matrix adjust., 
Identities:15/37(41%), Positives:21/37(56%), Gaps:0/37(0%)

Query  15  LEGRKLCKGCKQQKPYDLYDKSVNSDDGYHPICMRCK  51
           ++G+KLC GCK   P  ++DK   +  GY   C  CK
Sbjct  56  VDGKKLCTGCKNTYPLHVFDKQSTTKTGYSYYCKACK  92


>endonuclease VII [Streptomyces phage TomSawyer]
Sequence ID: QGH79108.1 Length: 180 
Range 1: 56 to 92

Score:38.0 bits(114), Expect:0.51, 
Method:Compositional matrix adjust., 
Identities:14/37(38%), Positives:21/37(56%), Gaps:0/37(0%)

Query  15  LEGRKLCKGCKQQKPYDLYDKSVNSDDGYHPICMRCK  51
           ++G+KLC GCK   P  ++D+   +  GY   C  CK
Sbjct  56  VDGKKLCTGCKNMYPLHVFDRQATTKTGYSYYCKACK  92


>recombination endonuclease VII [Streptomyces longwoodensis]
Sequence ID: WP_079084140.1 Length: 197 
Range 1: 63 to 98

Score:38.0 bits(114), Expect:0.52, 
Method:Compositional matrix adjust., 
Identities:14/36(39%), Positives:21/36(58%), Gaps:0/36(0%)

Query  16  EGRKLCKGCKQQKPYDLYDKSVNSDDGYHPICMRCK  51
           EG K+C+GC + KPY  + ++  + DG    C  CK
Sbjct  63  EGHKFCRGCGEVKPYSEWHRNATASDGLATCCKACK  98


>hypothetical protein AW09_003145 [Candidatus Accumulibacter sp. BA-91]
Sequence ID: KFB71690.1 Length: 80 
Range 1: 2 to 59

Score:36.5 bits(109), Expect:0.52, 
Method:Compositional matrix adjust., 
Identities:19/58(33%), Positives:28/58(48%), Gaps:1/58(1%)

Query  3   RTMIFTE-MYEGKLEGRKLCKGCKQQKPYDLYDKSVNSDDGYHPICMRCKRKFVHAHM  59
           +T+IF +  Y       K+C  CKQ+K    + K+  S DG H  C  C +    AH+
Sbjct  2   QTLIFLDSPYPLPPMNTKICVKCKQEKSILEFHKNSRSSDGLHSYCKECNKAQALAHI  59


>hypothetical protein SaPh711_gp066 [Salmonella phage 7-11]
Sequence ID: YP_004782441.1 Length: 97 
>hypothetical protein [Salmonella phage 7-11]
Sequence ID: AEK81981.1 Length: 97  
Range 1: 44 to 87

Score:36.8 bits(110), Expect:0.53, 
Method:Compositional matrix adjust., 
Identities:16/44(36%), Positives:23/44(52%), Gaps:0/44(0%)

Query  19  KLCKGCKQQKPYDLYDKSVNSDDGYHPICMRCKRKFVHAHMLKY  62
           K C  C+  +    +++S NSDDG  P+C +C  K   AH   Y
Sbjct  44  KRCSHCQNLRGVFHFEESSNSDDGLFPLCRQCVAKMETAHAKNY  87


>endonuclease VII [Streptomyces phage Starbow]
Sequence ID: AXH66720.1 Length: 180 
Range 1: 56 to 92

Score:38.0 bits(114), Expect:0.53, 
Method:Compositional matrix adjust., 
Identities:14/37(38%), Positives:21/37(56%), Gaps:0/37(0%)

Query  15  LEGRKLCKGCKQQKPYDLYDKSVNSDDGYHPICMRCK  51
           ++G+KLC GCK   P  ++D+   +  GY   C  CK
Sbjct  56  VDGKKLCTGCKNMYPLHVFDRQATTKTGYSYYCKACK  92


>recombination endonuclease VII [Streptomyces sp. Amel2xC10]
Sequence ID: WP_085208275.1 Length: 201 
>Recombination endonuclease VII [Streptomyces sp. Amel2xC10]
Sequence ID: SMF23207.1 Length: 201  
Range 1: 68 to 116

Score:38.0 bits(114), Expect:0.55, 
Method:Compositional matrix adjust., 
Identities:18/54(33%), Positives:28/54(51%), Gaps:5/54(9%)

Query  17   GRKLCKGCKQQKPYDLYDKSVNSDDGYHPICMRCKRKFVHAHMLKYLHLIAQYG  70
            G KLC+ C + KP+D + ++  + DG    C  C+     A   +  HL+ QYG
Sbjct  68   GHKLCRTCGEIKPHDAWHRNATASDGLSTRCKACR-----AERGRRDHLMRQYG  116


>recombination endonuclease VII [Streptomyces antibioticus]
Sequence ID: WP_078632940.1 Length: 201 
>recombination endonuclease VII [Streptomyces antibioticus]
Sequence ID: OOQ53785.1 Length: 201  
Range 1: 68 to 116

Score:38.0 bits(114), Expect:0.55, 
Method:Compositional matrix adjust., 
Identities:18/54(33%), Positives:28/54(51%), Gaps:5/54(9%)

Query  17   GRKLCKGCKQQKPYDLYDKSVNSDDGYHPICMRCKRKFVHAHMLKYLHLIAQYG  70
            G KLC+ C + KP+D + ++  + DG    C  C+     A   +  HL+ QYG
Sbjct  68   GHKLCRTCGEIKPHDAWHRNATASDGLSTRCKACR-----AERGRRDHLMRQYG  116


>conserved hypothetical protein [Candidatus Accumulibacter aalborgensis]
Sequence ID: SBT09174.1 Length: 66 
Range 1: 4 to 44

Score:36.2 bits(108), Expect:0.56, 
Method:Compositional matrix adjust., 
Identities:16/41(39%), Positives:21/41(51%), Gaps:0/41(0%)

Query  19  KLCKGCKQQKPYDLYDKSVNSDDGYHPICMRCKRKFVHAHM  59
           K+C  CKQ+K    + K+  S DG H  C  C R    AH+
Sbjct  4   KVCVKCKQEKTVLEFHKNSRSSDGLHSYCKDCNRAQALAHI  44


>hypothetical protein [Virgibacillus necropolis]
Sequence ID: WP_089533841.1 Length: 195 
>hypothetical protein CFK40_18370 [Virgibacillus necropolis]
Sequence ID: ASN06845.1 Length: 195  
Range 1: 6 to 58

Score:37.7 bits(113), Expect:0.66, 
Method:Compositional matrix adjust., 
Identities:15/53(28%), Positives:25/53(47%), Gaps:0/53(0%)

Query  19  KLCKGCKQQKPYDLYDKSVNSDDGYHPICMRCKRKFVHAHMLKYLHLIAQYGS  71
           K C  C + KP D ++K   + DGY   C  C+  + H +       +A+Y +
Sbjct  6   KKCTKCNEVKPLDAFNKHSKNKDGYRSYCRECQNNYDHQYRKDNADRLAEYNA  58


>hypothetical protein Unbinned2301contig1004_9 [Prokaryotic dsDNA virus sp.]
Sequence ID: QDP64083.1 Length: 161 
Range 1: 2 to 35

Score:37.4 bits(112), Expect:0.82, 
Method:Compositional matrix adjust., 
Identities:13/34(38%), Positives:18/34(52%), Gaps:0/34(0%)

Query  19  KLCKGCKQQKPYDLYDKSVNSDDGYHPICMRCKR  52
           K C  C +  P ++++K    DDG HP C  C R
Sbjct  2   KTCSKCGEAHPTEFFNKDRTRDDGLHPWCKTCSR  35


>hypothetical protein AW07_01818 [Candidatus Accumulibacter sp. SK-11]
Sequence ID: EXI74587.1 Length: 95 
Range 1: 34 to 74

Score:36.2 bits(108), Expect:0.82, 
Method:Compositional matrix adjust., 
Identities:15/41(37%), Positives:21/41(51%), Gaps:0/41(0%)

Query  19  KLCKGCKQQKPYDLYDKSVNSDDGYHPICMRCKRKFVHAHM  59
           K+C  CKQ+K    + K+  S DG H  C  C +    AH+
Sbjct  34  KICVKCKQEKSVLDFHKNARSSDGLHSYCKECNKAQALAHI  74


>hypothetical protein [Candidatus Accumulibacter phosphatis]
Sequence ID: WP_034944805.1 Length: 65 
>hypothetical protein AW06_000402 [Candidatus Accumulibacter sp. SK-02]
Sequence ID: KFB78180.1 Length: 65 >hypothetical protein ACCUM_0474 [Candidatus Accumulibacter phosphatis]
Sequence ID: TMQ75777.1 Length: 65  
Range 1: 4 to 44

Score:35.7 bits(106), Expect:0.82, 
Method:Compositional matrix adjust., 
Identities:15/41(37%), Positives:21/41(51%), Gaps:0/41(0%)

Query  19  KLCKGCKQQKPYDLYDKSVNSDDGYHPICMRCKRKFVHAHM  59
           K+C  CKQ+K    + K+  S DG H  C  C +    AH+
Sbjct  4   KICVKCKQEKSVLEFHKNSRSADGLHSYCKECNKAQALAHI  44


>hypothetical protein [Mycobacteroides abscessus]
Sequence ID: WP_079886697.1 Length: 180 
Range 1: 41 to 87

Score:37.4 bits(112), Expect:0.83, 
Method:Compositional matrix adjust., 
Identities:17/47(36%), Positives:23/47(48%), Gaps:0/47(0%)

Query  8   TEMYEGKLEGRKLCKGCKQQKPYDLYDKSVNSDDGYHPICMRCKRKF  54
           T++ +    G KLC  C+  KP   Y  +V+  DG  P C  C R F
Sbjct  41  TDVLKRDASGNKLCVRCRAWKPESEYYSNVSRKDGLAPYCASCMRVF  87


>Recombination endonuclease VII [Streptomyces sp. DI166]
Sequence ID: SBT93148.1 Length: 170 
Range 1: 36 to 81

Score:37.4 bits(112), Expect:0.85, 
Method:Compositional matrix adjust., 
Identities:16/46(35%), Positives:24/46(52%), Gaps:0/46(0%)

Query  16  EGRKLCKGCKQQKPYDLYDKSVNSDDGYHPICMRCKRKFVHAHMLK  61
           EG K C+ C + KP+  +D++  + DG    C  C+     AH LK
Sbjct  36  EGHKYCQRCGEIKPHSEWDRNKTASDGLSTACKACRAIAGRAHHLK  81


>hypothetical protein CAPSK01_003017 [Candidatus Accumulibacter sp. SK-01]
Sequence ID: KFB67574.1 Length: 65 
Range 1: 4 to 44

Score:35.7 bits(106), Expect:0.90, 
Method:Compositional matrix adjust., 
Identities:15/41(37%), Positives:21/41(51%), Gaps:0/41(0%)

Query  19  KLCKGCKQQKPYDLYDKSVNSDDGYHPICMRCKRKFVHAHM  59
           K+C  CKQ+K    + K+  S DG H  C  C +    AH+
Sbjct  4   KICVKCKQEKSMLEFHKNSRSADGLHSYCKECNKAQALAHI  44


>recombination endonuclease VII [Streptomyces venezuelae]
Sequence ID: WP_150221517.1 Length: 170 
>recombination endonuclease VII [Streptomyces venezuelae]
Sequence ID: QES39409.1 Length: 170  
Range 1: 37 to 85

Score:37.1 bits(111), Expect:0.91, 
Method:Compositional matrix adjust., 
Identities:19/54(35%), Positives:30/54(55%), Gaps:5/54(9%)

Query  17  GRKLCKGCKQQKPYDLYDKSVNSDDGYHPICMRCKRKFVHAHMLKYLHLIAQYG  70
           GRK+C+ C + KP+  +D++ ++ DG   +C  CK     A   +  HL  QYG
Sbjct  37  GRKFCRTCGEIKPHSEWDRNRSASDGLATLCKPCK-----AVKGRAGHLKRQYG  85


>HNH endonuclease [Mycobacterium phage LilhomieP]
Sequence ID: QDH93666.1 Length: 145 
Range 1: 7 to 46

Score:36.8 bits(110), Expect:0.92, 
Method:Compositional matrix adjust., 
Identities:15/40(38%), Positives:22/40(55%), Gaps:0/40(0%)

Query  19  KLCKGCKQQKPYDLYDKSVNSDDGYHPICMRCKRKFVHAH  58
           K C  CKQ KP D ++K+ ++ DG +  C  C+R     H
Sbjct  7   KTCNKCKQDKPVDQFNKNRSNADGLQRQCRDCQRDTDREH  46


>recombination endonuclease VII [Streptomyces sp. K1PN6]
Sequence ID: WP_152863550.1 Length: 195 
Range 1: 60 to 122

Score:37.4 bits(112), Expect:0.95, 
Method:Compositional matrix adjust., 
Identities:20/63(32%), Positives:32/63(50%), Gaps:2/63(3%)

Query  15   LEGRKLCKGCKQQKPYDLYDKSVNSDDGYHPICMRCKRKFVHAHML--KYLHLIAQYGSR  72
            LEG K C+GC + KP+  + +  ++ DG    C  CK     A+ L  KY   +A+    
Sbjct  60   LEGHKRCRGCGEVKPHSEWHRKSSAPDGLASRCKACKAAVAPAQHLRRKYGLTVAERDEM  119

Query  73   MAT  75
            +A+
Sbjct  120  IAS  122


>hypothetical protein E3J82_02525 [Candidatus Thorarchaeota archaeon]
Sequence ID: TET13899.1 Length: 203 
Range 1: 42 to 107

Score:37.4 bits(112), Expect:0.97, 
Method:Compositional matrix adjust., 
Identities:20/67(30%), Positives:33/67(49%), Gaps:1/67(1%)

Query  3    RTMIFTEMYEGKLEGRKLCKGCKQQKPYDLYDKSVNSDDGYHPICMRCKRKFVHAHMLKY  62
            R +   ++  G++E +K C  CK  KP   ++    + DG +PIC  CK+ + H +  K 
Sbjct  42   RKLRQKKLGRGQIESKK-CSTCKIVKPASEFNHKPGTKDGLQPICKPCKKIWNHNQRKKK  100

Query  63   LHLIAQY  69
            L     Y
Sbjct  101  LAENVDY  107


>hypothetical protein [Clostridiales bacterium]
Sequence ID: HAS91584.1 Length: 240 
Range 1: 5 to 49

Score:37.4 bits(112), Expect:1.0, 
Method:Compositional matrix adjust., 
Identities:17/45(38%), Positives:26/45(57%), Gaps:0/45(0%)

Query  19  KLCKGCKQQKPYDLYDKSVNSDDGYHPICMRCKRKFVHAHMLKYL  63
           K+C  C  +KP +L+ K  N  DG+   C +C R++ HA+  K L
Sbjct  5   KICYKCGVEKPIELFVKRKNHKDGFENRCKQCAREYYHANKEKCL  49


>hypothetical protein A2Z47_12695 [Thermodesulfovibrio sp. RBG_19FT_COMBO_42_12]
Sequence ID: OHE60338.1 Length: 206 
Range 1: 4 to 44

Score:37.4 bits(112), Expect:1.0, 
Method:Compositional matrix adjust., 
Identities:13/41(32%), Positives:23/41(56%), Gaps:0/41(0%)

Query  19  KLCKGCKQQKPYDLYDKSVNSDDGYHPICMRCKRKFVHAHM  59
           KLC  C  +KP   + ++  + DG+H  C +C ++   AH+
Sbjct  4   KLCVRCNLEKPVSDFHQNFRNKDGFHSYCKKCNKEKAAAHL  44


>hypothetical protein [Streptomyces sp. f150]
Sequence ID: WP_143668311.1 Length: 151 
Range 1: 3 to 64

Score:36.8 bits(110), Expect:1.0, 
Method:Compositional matrix adjust., 
Identities:21/62(34%), Positives:32/62(51%), Gaps:10/62(16%)

Query  19  KLCKGCKQQKPYDLYDKSVNSDDGYHPICMRCKRKFV------HAHMLKYLH----LIAQ  68
           K+C GC + KP D Y+K  NS DG +  C  C  ++       +   +K +H    L++Q
Sbjct  3   KVCTGCGEAKPLDQYNKKKNSKDGLNYQCRPCVNQYSITWYRNNLDRVKKVHREYMLVSQ  62

Query  69  YG  70
           YG
Sbjct  63  YG  64


>hypothetical protein BK008_11085 [Methanobacterium sp. MZ-A1]
Sequence ID: AUB58797.1 Length: 869 
Range 1: 480 to 524

Score:37.7 bits(113), Expect:1.1, 
Method:Composition-based stats., 
Identities:18/45(40%), Positives:24/45(53%), Gaps:0/45(0%)

Query  19   KLCKGCKQQKPYDLYDKSVNSDDGYHPICMRCKRKFVHAHMLKYL  63
            K+C+ C+Q  P   + KS  +DDGY   C  C RK   A  L+ L
Sbjct  480  KVCQICQQTLPISNFYKSTANDDGYSDKCKDCSRKSYAARALEAL  524


>recombination endonuclease VII [Streptomyces sp. DI166]
Sequence ID: WP_093722654.1 Length: 196 
Range 1: 62 to 107

Score:37.1 bits(111), Expect:1.1, 
Method:Compositional matrix adjust., 
Identities:16/46(35%), Positives:24/46(52%), Gaps:0/46(0%)

Query  16   EGRKLCKGCKQQKPYDLYDKSVNSDDGYHPICMRCKRKFVHAHMLK  61
            EG K C+ C + KP+  +D++  + DG    C  C+     AH LK
Sbjct  62   EGHKYCQRCGEIKPHSEWDRNKTASDGLSTACKACRAIAGRAHHLK  107


>recombination endonuclease VII [Streptomyces sp. K1PN6]
Sequence ID: MPY50168.1 Length: 189 
Range 1: 54 to 116

Score:37.1 bits(111), Expect:1.1, 
Method:Compositional matrix adjust., 
Identities:20/63(32%), Positives:32/63(50%), Gaps:2/63(3%)

Query  15   LEGRKLCKGCKQQKPYDLYDKSVNSDDGYHPICMRCKRKFVHAHML--KYLHLIAQYGSR  72
            LEG K C+GC + KP+  + +  ++ DG    C  CK     A+ L  KY   +A+    
Sbjct  54   LEGHKRCRGCGEVKPHSEWHRKSSAPDGLASRCKACKAAVAPAQHLRRKYGLTVAERDEM  113

Query  73   MAT  75
            +A+
Sbjct  114  IAS  116


>hypothetical protein [Salmonella enterica subsp. enterica]
Sequence ID: ECC9987780.1 Length: 60 
>hypothetical protein [Salmonella enterica subsp. enterica]
Sequence ID: EDQ9876448.1 Length: 60  
Range 1: 9 to 53

Score:35.4 bits(105), Expect:1.1, 
Method:Compositional matrix adjust., 
Identities:18/45(40%), Positives:24/45(53%), Gaps:1/45(2%)

Query  16  EGRKLCKGCKQQKPYDLYDKS-VNSDDGYHPICMRCKRKFVHAHM  59
           E RK C  C+++ P   + KS V S DGY  IC  C+R    A +
Sbjct  9   EPRKRCIQCRERLPLSAFHKSSVASIDGYRNICKSCRRSTEAARI  53


>recombination endonuclease VII [Streptomyces sp. SAI-097]
Sequence ID: WP_123622699.1 Length: 197 
>recombination endonuclease VII [Streptomyces sp. SAI-097]
Sequence ID: ROO92821.1 Length: 197  
Range 1: 63 to 112

Score:37.1 bits(111), Expect:1.1, 
Method:Compositional matrix adjust., 
Identities:19/55(35%), Positives:28/55(50%), Gaps:5/55(9%)

Query  16   EGRKLCKGCKQQKPYDLYDKSVNSDDGYHPICMRCKRKFVHAHMLKYLHLIAQYG  70
            EG KLC+ C + KP+  + ++  + DG   +C  CK     A   +  HL  QYG
Sbjct  63   EGHKLCRTCGEIKPHSEWTRNRTASDGLATLCKSCK-----AAQGRAGHLKRQYG  112


>hypothetical protein [Candidatus Accumulibacter sp.]
Sequence ID: HAY26485.1 Length: 68 
>hypothetical protein [Candidatus Accumulibacter sp.]
Sequence ID: HCN69104.1 Length: 68 >hypothetical protein [Candidatus Accumulibacter sp.]
Sequence ID: HCV14633.1 Length: 68  
Range 1: 7 to 47

Score:35.4 bits(105), Expect:1.2, 
Method:Compositional matrix adjust., 
Identities:15/41(37%), Positives:21/41(51%), Gaps:0/41(0%)

Query  19  KLCKGCKQQKPYDLYDKSVNSDDGYHPICMRCKRKFVHAHM  59
           K+C  CKQ+K    + K+  S DG H  C  C +    AH+
Sbjct  7   KICVKCKQEKSVLDFHKNARSSDGLHSYCKECNKAQALAHI  47


>recombination endonuclease VII [Streptomyces spectabilis]
Sequence ID: WP_144002507.1 Length: 232 
>recombination endonuclease VII [Streptomyces spectabilis]
Sequence ID: QDQ10585.1 Length: 232  
Range 1: 98 to 147

Score:37.4 bits(112), Expect:1.2, 
Method:Compositional matrix adjust., 
Identities:18/55(33%), Positives:29/55(52%), Gaps:5/55(9%)

Query  16   EGRKLCKGCKQQKPYDLYDKSVNSDDGYHPICMRCKRKFVHAHMLKYLHLIAQYG  70
            EG K+C+ C +  P+  +D++  + DG+  +C  CK     A   +  HL  QYG
Sbjct  98   EGHKFCRTCGEITPHSEWDRNRRASDGFASLCKPCK-----AAAGRAGHLKRQYG  147


>hypothetical protein FAZ92_01216 [Candidatus Accumulibacter sp.]
Sequence ID: TLD46513.1 Length: 72 
Range 1: 11 to 51

Score:35.4 bits(105), Expect:1.2, 
Method:Compositional matrix adjust., 
Identities:14/41(34%), Positives:21/41(51%), Gaps:0/41(0%)

Query  19  KLCKGCKQQKPYDLYDKSVNSDDGYHPICMRCKRKFVHAHM  59
           K+C  CKQ+K    + ++  S DG H  C  C +    AH+
Sbjct  11  KICVKCKQEKSVADFHRNARSSDGLHSYCKECNKAQALAHI  51


>recombination endonuclease VII [Streptomyces sp. SYP-A7193]
Sequence ID: WP_153180641.1 Length: 201 
>recombination endonuclease VII [Streptomyces sp. SYP-A7193]
Sequence ID: QFX84865.1 Length: 201  
Range 1: 67 to 116

Score:37.1 bits(111), Expect:1.3, 
Method:Compositional matrix adjust., 
Identities:20/55(36%), Positives:28/55(50%), Gaps:5/55(9%)

Query  16   EGRKLCKGCKQQKPYDLYDKSVNSDDGYHPICMRCKRKFVHAHMLKYLHLIAQYG  70
            EG KLC+GC Q KP   +    ++ DG    C  C+     A +L+  HL  +YG
Sbjct  67   EGHKLCRGCDQIKPRSEWHLKRSAPDGLSSRCKACR-----APLLRQDHLKRKYG  116


>hypothetical protein [Methanobacterium sp. MZ-A1]
Sequence ID: WP_157809483.1 Length: 726 
Range 1: 337 to 381

Score:37.4 bits(112), Expect:1.3, 
Method:Composition-based stats., 
Identities:18/45(40%), Positives:24/45(53%), Gaps:0/45(0%)

Query  19   KLCKGCKQQKPYDLYDKSVNSDDGYHPICMRCKRKFVHAHMLKYL  63
            K+C+ C+Q  P   + KS  +DDGY   C  C RK   A  L+ L
Sbjct  337  KVCQICQQTLPISNFYKSTANDDGYSDKCKDCSRKSYAARALEAL  381


>restriction endonuclease [Streptomyces phage Shawty]
Sequence ID: QAY26957.1 Length: 138 
Range 1: 2 to 55

Score:36.5 bits(109), Expect:1.4, 
Method:Compositional matrix adjust., 
Identities:18/54(33%), Positives:28/54(51%), Gaps:2/54(3%)

Query  19  KLCKGCKQQKPYDLYDKSVNSDDGYHPICMRCKRKFVHAH--MLKYLHLIAQYG  70
           KLC  C + KP D + +   S DG + +C  C + +  +H   L+  HL  +YG
Sbjct  2   KLCSTCGETKPLDEFYRRKASKDGRQHVCRVCSKAYNDSHPERLRASHLRQRYG  55


>hypothetical protein [Lysinimonas sp. KACC 19322]
Sequence ID: WP_149325980.1 Length: 79 
>hypothetical protein FLP23_11460 [Lysinimonas sp. KACC 19322]
Sequence ID: QEO10563.1 Length: 79  
Range 1: 34 to 69

Score:35.4 bits(105), Expect:1.4, 
Method:Compositional matrix adjust., 
Identities:13/36(36%), Positives:20/36(55%), Gaps:0/36(0%)

Query  16  EGRKLCKGCKQQKPYDLYDKSVNSDDGYHPICMRCK  51
           +G K C GC++Q P+  + +S    DG  P C  C+
Sbjct  34  DGLKWCPGCQRQLPFHAFAESRREVDGLSPRCFGCR  69


>hypothetical protein [Salmonella enterica]
Sequence ID: WP_110275358.1 Length: 61 
>hypothetical protein DLN05_23325 [Salmonella enterica subsp. enterica serovar Newport str. CFSAN000834]
Sequence ID: PXV46905.1 Length: 61 >hypothetical protein DLN06_23265 [Salmonella enterica subsp. enterica serovar Newport str. CFSAN000835]
Sequence ID: RIQ23775.1 Length: 61  
Range 1: 9 to 53

Score:35.1 bits(104), Expect:1.5, 
Method:Compositional matrix adjust., 
Identities:17/45(38%), Positives:24/45(53%), Gaps:1/45(2%)

Query  16  EGRKLCKGCKQQKPYDLYDKS-VNSDDGYHPICMRCKRKFVHAHM  59
           E RK C  C+++ P   + KS V S DGY  +C  C+R    A +
Sbjct  9   EPRKRCIQCRERLPLSAFHKSSVASIDGYRNVCKSCRRATEAARI  53


>Uncharacterized protein OS=Cyanothece sp. (strain ATCC 51142) GN=cce_3069 PE=4 SV=1: DUF3102 [Gemmataceae bacterium]
Sequence ID: VTT96583.1 Length: 310 
Range 1: 255 to 297

Score:37.1 bits(111), Expect:1.5, 
Method:Composition-based stats., 
Identities:15/43(35%), Positives:24/43(55%), Gaps:0/43(0%)

Query  15   LEGRKLCKGCKQQKPYDLYDKSVNSDDGYHPICMRCKRKFVHA  57
            LE  K+C GC++ KP  L+ ++    DG +  C  C+R  + A
Sbjct  255  LEPEKVCPGCQESKPLGLFSRNRKMADGANRYCKACERSRLAA  297


>TPA: hypothetical protein DSN98_08020 [Thermoplasmata archaeon]
Sequence ID: DAC71897.1 Length: 528 
Range 1: 9 to 47

Score:37.1 bits(111), Expect:1.5, 
Method:Compositional matrix adjust., 
Identities:16/39(41%), Positives:20/39(51%), Gaps:0/39(0%)

Query  19  KLCKGCKQQKPYDLYDKSVNSDDGYHPICMRCKRKFVHA  57
           K+C  C Q KP+   DK     DG  P+C  CK+K   A
Sbjct  9   KICTTCHQWKPFSELDKDQGYKDGVRPLCKDCKKKKNRA  47


>recombination endonuclease VII [Streptomyces triticagri]
Sequence ID: WP_128555389.1 Length: 197 
>recombination endonuclease VII [Streptomyces triticagri]
Sequence ID: RFU87072.1 Length: 197  
Range 1: 64 to 112

Score:36.8 bits(110), Expect:1.5, 
Method:Compositional matrix adjust., 
Identities:18/54(33%), Positives:28/54(51%), Gaps:5/54(9%)

Query  17   GRKLCKGCKQQKPYDLYDKSVNSDDGYHPICMRCKRKFVHAHMLKYLHLIAQYG  70
            G K+C+GC + KP+  + ++  + DG    C  CK     A   +  HL +QYG
Sbjct  64   GHKFCRGCGEIKPHSEWHRNATASDGLASCCKECK-----AARGRAGHLKSQYG  112


>hypothetical protein [Salmonella enterica]
Sequence ID: EAW4195728.1 Length: 59 
>hypothetical protein [Salmonella enterica subsp. enterica serovar Newport]
Sequence ID: EBN3433182.1 Length: 59 >hypothetical protein [Salmonella enterica subsp. enterica serovar Typhimurium]
Sequence ID: EEB3074818.1 Length: 59 >hypothetical protein [Salmonella enterica]
Sequence ID: EAW4292527.1 Length: 59 >hypothetical protein [Salmonella enterica]
Sequence ID: EAW4306465.1 Length: 59  
Range 1: 9 to 53

Score:34.8 bits(103), Expect:1.7, 
Method:Compositional matrix adjust., 
Identities:18/45(40%), Positives:24/45(53%), Gaps:1/45(2%)

Query  16  EGRKLCKGCKQQKPYDLYDKS-VNSDDGYHPICMRCKRKFVHAHM  59
           E RK C  C+++ P   + KS V S DGY  IC  C+R    A +
Sbjct  9   EPRKRCIQCRERLPLSAFHKSSVASIDGYRNICKSCRRATEAARI  53


>MULTISPECIES: hypothetical protein [Staphylococcus]
Sequence ID: WP_060804527.1 Length: 79 
>hypothetical protein HMPREF3215_02206 [Staphylococcus simulans]
Sequence ID: KXA42106.1 Length: 79 >hypothetical protein HMPREF2713_08875 [Staphylococcus sp. HMSC059E03]
Sequence ID: OFM15712.1 Length: 79 >hypothetical protein HMPREF2603_09475 [Staphylococcus sp. HMSC055C03]
Sequence ID: OFN23393.1 Length: 79 >hypothetical protein HMPREF3124_12460 [Staphylococcus sp. HMSC12H08]
Sequence ID: OFV03237.1 Length: 79 >hypothetical protein HMPREF3021_01575 [Staphylococcus sp. HMSC070A02]
Sequence ID: OHR53779.1 Length: 79  
Range 1: 2 to 37

Score:35.1 bits(104), Expect:1.7, 
Method:Compositional matrix adjust., 
Identities:14/36(39%), Positives:22/36(61%), Gaps:0/36(0%)

Query  19  KLCKGCKQQKPYDLYDKSVNSDDGYHPICMRCKRKF  54
           K C  CK++K ++ + K+ NS DGY   C +C  K+
Sbjct  2   KRCISCKEEKGFEHFSKNRNSKDGYKNYCKKCASKY  37


>recombination endonuclease VII [Streptomyces sp. SA15]
Sequence ID: WP_095752686.1 Length: 202 
>recombination endonuclease VII [Streptomyces sp. SA15]
Sequence ID: PAZ12769.1 Length: 202  
Range 1: 68 to 117

Score:36.8 bits(110), Expect:1.7, 
Method:Compositional matrix adjust., 
Identities:17/55(31%), Positives:28/55(50%), Gaps:5/55(9%)

Query  16   EGRKLCKGCKQQKPYDLYDKSVNSDDGYHPICMRCKRKFVHAHMLKYLHLIAQYG  70
            EG K+C+ C + KP+  + ++  + DG+   C  C+     A   +  HL  QYG
Sbjct  68   EGHKFCRSCAEIKPHSEWHRNSKASDGFATSCKACR-----ASKARADHLRRQYG  117


>recombination endonuclease VII [Streptomyces turgidiscabies Car8]
Sequence ID: ELP65132.1 Length: 139 
>recombination endonuclease VII [Streptomyces turgidiscabies]
Sequence ID: GAQ71640.1 Length: 139  
Range 1: 5 to 50

Score:35.9 bits(107), Expect:2.0, 
Method:Compositional matrix adjust., 
Identities:15/46(33%), Positives:24/46(52%), Gaps:0/46(0%)

Query  16  EGRKLCKGCKQQKPYDLYDKSVNSDDGYHPICMRCKRKFVHAHMLK  61
           EG K+C+ C+Q KP+  + ++  + DG    C  C+     A  LK
Sbjct  5   EGYKFCRSCEQIKPHGEWHRNATASDGLSTSCRACRAVKGRARHLK  50


>hypothetical protein [Porticoccaceae bacterium]
Sequence ID: MBV33221.1 Length: 108 
Range 1: 8 to 63

Score:35.4 bits(105), Expect:2.1, 
Method:Compositional matrix adjust., 
Identities:20/59(34%), Positives:26/59(44%), Gaps:3/59(5%)

Query  19  KLCKGCKQQKPYDLYDKSVNSDDGYHPICMRCKRKFVHAHMLKYLHLIAQYGSRMATTY  77
           KLC GCKQ+ P   +++     DG +  C  CKR    A+   YL     Y  R    Y
Sbjct  8   KLCSGCKQELPESDFNRDACKPDGLQTQCRDCKRA---AQRRDYLKKKGIYADRRRAAY  63


>hypothetical protein E3J90_12440 [Candidatus Lokiarchaeota archaeon]
Sequence ID: TES94454.1 Length: 149 
Range 1: 16 to 65

Score:35.9 bits(107), Expect:2.1, 
Method:Compositional matrix adjust., 
Identities:20/50(40%), Positives:30/50(60%), Gaps:3/50(6%)

Query  19  KLCKGCKQQKP--YDLYDKSVNSDDGYHPICMRCKRKFVHA-HMLKYLHL  65
           K C  CKQ+ P    ++ K  N +DG+ P C +CKRK+  + H+LK  +L
Sbjct  16  KQCTKCKQHYPATSKFFYKHRNRNDGFDPWCKQCKRKYDESYHLLKKYNL  65


>hypothetical protein [Moraxellaceae bacterium 17A]
Sequence ID: WP_160001643.1 Length: 150 
>conserved hypothetical protein [Moraxellaceae bacterium 17A]
Sequence ID: VWX31541.1 Length: 150  
Range 1: 5 to 50

Score:35.9 bits(107), Expect:2.1, 
Method:Compositional matrix adjust., 
Identities:15/46(33%), Positives:22/46(47%), Gaps:0/46(0%)

Query  17  GRKLCKGCKQQKPYDLYDKSVNSDDGYHPICMRCKRKFVHAHMLKY  62
            +K C  C + KP  ++ K   + DGY   C  CK  F+  +  KY
Sbjct  5   SKKTCSKCSETKPLTMFYKRSRNKDGYDGYCKACKNDFIRNYRQKY  50


>recombination endonuclease VII [Streptomyces sp. MH60]
Sequence ID: WP_104633872.1 Length: 197 
Range 1: 63 to 112

Score:36.2 bits(108), Expect:2.3, 
Method:Compositional matrix adjust., 
Identities:19/55(35%), Positives:27/55(49%), Gaps:5/55(9%)

Query  16   EGRKLCKGCKQQKPYDLYDKSVNSDDGYHPICMRCKRKFVHAHMLKYLHLIAQYG  70
            EG KLC+ C + KP+  +  +  + DG   +C  CK     A   +  HL  QYG
Sbjct  63   EGHKLCRTCGEIKPHRAWTTNRTASDGLATLCTSCK-----AAQGRAGHLKRQYG  112


>HNH endonuclease [Bacillus cereus]
Sequence ID: WP_047387643.1 Length: 207 
>hypothetical protein IY08_29145 [Bacillus cereus]
Sequence ID: KGT40546.1 Length: 207  
Range 1: 3 to 35

Score:36.2 bits(108), Expect:2.4, 
Method:Compositional matrix adjust., 
Identities:14/33(42%), Positives:20/33(60%), Gaps:0/33(0%)

Query  19  KLCKGCKQQKPYDLYDKSVNSDDGYHPICMRCK  51
           KLCK C + KP  ++ K+ N  DG+  +C  CK
Sbjct  3   KLCKKCNESKPLSMFVKNKNCKDGHEGVCKSCK  35


>hypothetical protein [Microbacterium sp. K24]
Sequence ID: WP_136056268.1 Length: 173 
Range 1: 12 to 57

Score:36.2 bits(108), Expect:2.4, 
Method:Compositional matrix adjust., 
Identities:13/46(28%), Positives:24/46(52%), Gaps:0/46(0%)

Query  16  EGRKLCKGCKQQKPYDLYDKSVNSDDGYHPICMRCKRKFVHAHMLK  61
           E RK C  C++ KP+  +++  +  DG + +C  C R    A+  +
Sbjct  12  EPRKRCGACREIKPFSDFNRKSSRTDGRQEVCRECNRASSRAYYAR  57


>recombination endonuclease VII [Streptomyces sp. BK022]
Sequence ID: WP_130339633.1 Length: 201 
Range 1: 68 to 112

Score:36.2 bits(108), Expect:2.4, 
Method:Compositional matrix adjust., 
Identities:14/45(31%), Positives:24/45(53%), Gaps:0/45(0%)

Query  17   GRKLCKGCKQQKPYDLYDKSVNSDDGYHPICMRCKRKFVHAHMLK  61
            GRKLC+ C + KP+  + ++ ++ DG    C  C+  +     LK
Sbjct  68   GRKLCRACGEVKPHSEWHRNASASDGLSTRCRSCRAAYGRQDHLK  112


>recombination endonuclease VII [Streptomyces sp. BK239]
Sequence ID: RZU11800.1 Length: 209 
Range 1: 75 to 124

Score:36.2 bits(108), Expect:2.4, 
Method:Compositional matrix adjust., 
Identities:18/55(33%), Positives:28/55(50%), Gaps:5/55(9%)

Query  16   EGRKLCKGCKQQKPYDLYDKSVNSDDGYHPICMRCKRKFVHAHMLKYLHLIAQYG  70
            EG K+C+ C + KPY  + ++ ++ DG    C  C+     A   +  HL  QYG
Sbjct  75   EGHKFCRSCCEIKPYSEWHRNASASDGLSTSCKACR-----AIKGRAGHLKRQYG  124


>MULTISPECIES: hypothetical protein [Klebsiella]
Sequence ID: WP_071609841.1 Length: 216 
>hypothetical protein P848_02629 [Klebsiella aerogenes UCI 45]
Sequence ID: EUL55968.1 Length: 216 >hypothetical protein P831_04374 [Klebsiella aerogenes UCI 28]
Sequence ID: EUL75798.1 Length: 216 >hypothetical protein P830_02349 [Klebsiella aerogenes UCI 27]
Sequence ID: EUL83334.1 Length: 216 >hypothetical protein DL562_22850 [Klebsiella aerogenes]
Sequence ID: TPW53101.1 Length: 216 >Uncharacterised protein [Klebsiella pneumoniae]
Sequence ID: STU35385.1 Length: 216  
Range 1: 132 to 166

Score:36.2 bits(108), Expect:2.4, 
Method:Compositional matrix adjust., 
Identities:15/35(43%), Positives:18/35(51%), Gaps:0/35(0%)

Query  16   EGRKLCKGCKQQKPYDLYDKSVNSDDGYHPICMRC  50
            +GRK+C  C +  P D Y KS    DGY   C  C
Sbjct  132  DGRKVCTRCSRNLPLDKYRKSSKHADGYTTWCAHC  166


>recombination endonuclease VII [Streptomyces sp. BK022]
Sequence ID: RZU28627.1 Length: 206 
Range 1: 73 to 117

Score:36.2 bits(108), Expect:2.4, 
Method:Compositional matrix adjust., 
Identities:14/45(31%), Positives:24/45(53%), Gaps:0/45(0%)

Query  17   GRKLCKGCKQQKPYDLYDKSVNSDDGYHPICMRCKRKFVHAHMLK  61
            GRKLC+ C + KP+  + ++ ++ DG    C  C+  +     LK
Sbjct  73   GRKLCRACGEVKPHSEWHRNASASDGLSTRCRSCRAAYGRQDHLK  117


>hypothetical protein [Klebsiella aerogenes]
Sequence ID: WP_080973712.1 Length: 216 
Range 1: 132 to 166

Score:36.2 bits(108), Expect:2.4, 
Method:Compositional matrix adjust., 
Identities:15/35(43%), Positives:18/35(51%), Gaps:0/35(0%)

Query  16   EGRKLCKGCKQQKPYDLYDKSVNSDDGYHPICMRC  50
            +GRK+C  C +  P D Y KS    DGY   C  C
Sbjct  132  DGRKVCTRCSRNLPLDKYRKSSKHADGYTTWCAHC  166


>hypothetical protein [Klebsiella pneumoniae]
Sequence ID: WP_023316198.1 Length: 216 
>hypothetical protein L399_01936 [Klebsiella pneumoniae BWH 28]
Sequence ID: ESM54005.1 Length: 216  
Range 1: 132 to 166

Score:36.2 bits(108), Expect:2.5, 
Method:Compositional matrix adjust., 
Identities:15/35(43%), Positives:18/35(51%), Gaps:0/35(0%)

Query  16   EGRKLCKGCKQQKPYDLYDKSVNSDDGYHPICMRC  50
            +GRK+C  C +  P D Y KS    DGY   C  C
Sbjct  132  DGRKVCTRCSRNLPLDKYRKSSKHADGYTTWCAHC  166


>recombination endonuclease VII [Streptomyces sp. MUSC 14]
Sequence ID: WP_079176992.1 Length: 197 
Range 1: 63 to 108

Score:36.2 bits(108), Expect:2.5, 
Method:Compositional matrix adjust., 
Identities:14/46(30%), Positives:24/46(52%), Gaps:0/46(0%)

Query  16   EGRKLCKGCKQQKPYDLYDKSVNSDDGYHPICMRCKRKFVHAHMLK  61
            EG K+C+ C + KP++ + ++  + DG    C  C+     A  LK
Sbjct  63   EGHKFCRSCGEIKPHNEWHRNATASDGLSTSCKACRAAKSRADHLK  108


>hypothetical protein [Streptomyces scopuliridis]
Sequence ID: WP_157848405.1 Length: 166 
Range 1: 27 to 66

Score:35.9 bits(107), Expect:2.6, 
Method:Compositional matrix adjust., 
Identities:18/41(44%), Positives:24/41(58%), Gaps:1/41(2%)

Query  16  EGRKLCKGCKQQKPYDLYDKSVNSDDGYHPICMRCKRKFVH  56
           +G K C  CKQ K ++ + KS  S D Y P C+ C  K+VH
Sbjct  27  QGLKQCCTCKQVKSFEEFYKSKTSADSYRPQCVSC-IKWVH  66


>hypothetical protein [Salmonella enterica]
Sequence ID: WP_142626235.1 Length: 59 
Range 1: 9 to 53

Score:34.2 bits(101), Expect:2.7, 
Method:Compositional matrix adjust., 
Identities:18/45(40%), Positives:24/45(53%), Gaps:1/45(2%)

Query  16  EGRKLCKGCKQQKPYDLYDKS-VNSDDGYHPICMRCKRKFVHAHM  59
           E RK C  C+++ P   + KS V S DGY  IC  C+R    A +
Sbjct  9   EPRKRCIQCRERLPLSSFHKSSVASIDGYRNICKSCRRATEAARI  53


>recombination endonuclease VII [Streptomyces sp. YIM 130001]
Sequence ID: WP_119288905.1 Length: 193 
>Recombination endonuclease VII [Streptomyces sp. YIM 130001]
Sequence ID: RII18757.1 Length: 193  
Range 1: 59 to 94

Score:36.2 bits(108), Expect:2.7, 
Method:Compositional matrix adjust., 
Identities:13/36(36%), Positives:22/36(61%), Gaps:0/36(0%)

Query  16  EGRKLCKGCKQQKPYDLYDKSVNSDDGYHPICMRCK  51
           EG K C  C+Q KP+  ++++ +S DG+   C  C+
Sbjct  59  EGHKRCPQCEQTKPHSEWERNKSSSDGWASYCRSCR  94


>hypothetical protein [Agromyces sp. NDB4Y10]
Sequence ID: WP_157356794.1 Length: 167 
Range 1: 5 to 43

Score:35.9 bits(107), Expect:2.7, 
Method:Compositional matrix adjust., 
Identities:14/39(36%), Positives:19/39(48%), Gaps:0/39(0%)

Query  19  KLCKGCKQQKPYDLYDKSVNSDDGYHPICMRCKRKFVHA  57
           K C  CKQ +P   Y++   S DG + +C  C R    A
Sbjct  5   KQCGRCKQSRPLVEYNRRTASQDGLQSLCRDCNRANARA  43


>hypothetical protein [Betaproteobacteria bacterium SCN1]
Sequence ID: WP_151607727.1 Length: 171 
>hypothetical protein F8A86_05330 [Betaproteobacteria bacterium SCN1]
Sequence ID: KAB2321304.1 Length: 171  
Range 1: 2 to 40

Score:35.9 bits(107), Expect:2.7, 
Method:Compositional matrix adjust., 
Identities:15/39(38%), Positives:20/39(51%), Gaps:0/39(0%)

Query  19  KLCKGCKQQKPYDLYDKSVNSDDGYHPICMRCKRKFVHA  57
           K CK C +QKP + + K   S DG H  C  C   ++ A
Sbjct  2   KQCKRCGEQKPLEAFSKRKASKDGLHYYCRECNSPLLKA  40


>hypothetical protein [Salmonella enterica subsp. enterica serovar Typhimurium]
Sequence ID: EBA0126168.1 Length: 59 
>hypothetical protein [Salmonella enterica]
Sequence ID: EBA9759990.1 Length: 59 >hypothetical protein [Salmonella enterica subsp. enterica]
Sequence ID: ECC0132090.1 Length: 59 >hypothetical protein [Salmonella enterica]
Sequence ID: EBS8537934.1 Length: 59 >hypothetical protein [Salmonella enterica subsp. enterica]
Sequence ID: EDQ2321208.1 Length: 59  
Range 1: 9 to 53

Score:34.2 bits(101), Expect:2.8, 
Method:Compositional matrix adjust., 
Identities:17/45(38%), Positives:24/45(53%), Gaps:1/45(2%)

Query  16  EGRKLCKGCKQQKPYDLYDKS-VNSDDGYHPICMRCKRKFVHAHM  59
           E RK C  C+++ P   + KS V S DGY  +C  C+R    A +
Sbjct  9   EPRKRCIQCRERLPLSAFHKSSVASIDGYRNVCKSCRRATEAARI  53


>recombination endonuclease VII [Streptomyces sp. XY152]
Sequence ID: WP_078941092.1 Length: 225 
Range 1: 91 to 145

Score:36.2 bits(108), Expect:2.9, 
Method:Compositional matrix adjust., 
Identities:16/55(29%), Positives:29/55(52%), Gaps:0/55(0%)

Query  16   EGRKLCKGCKQQKPYDLYDKSVNSDDGYHPICMRCKRKFVHAHMLKYLHLIAQYG  70
            EG + C+ C++ KP+  +D++  + DG    C  C+     A  LK  + +A+ G
Sbjct  91   EGHEYCRRCEKTKPHSEWDRNRTASDGLSKACKACRAIEGRARHLKRHYGLAEAG  145


>hypothetical protein [Salmonella enterica]
Sequence ID: WP_150279610.1 Length: 59 
>hypothetical protein E5A40_22925 [Salmonella enterica subsp. enterica serovar Montevideo]
Sequence ID: KAA6656024.1 Length: 59 >hypothetical protein E4957_23430 [Salmonella enterica subsp. enterica serovar Newport]
Sequence ID: KAA7030985.1 Length: 59 >hypothetical protein E5A41_05445 [Salmonella enterica subsp. enterica serovar Montevideo]
Sequence ID: KAA6658871.1 Length: 59 >hypothetical protein E5A35_22330 [Salmonella enterica subsp. enterica serovar Montevideo]
Sequence ID: KAA6669282.1 Length: 59 >hypothetical protein E5A33_10540 [Salmonella enterica subsp. enterica serovar Montevideo]
Sequence ID: KAA6686549.1 Length: 59  
Range 1: 9 to 46

Score:34.2 bits(101), Expect:3.0, 
Method:Compositional matrix adjust., 
Identities:17/38(45%), Positives:22/38(57%), Gaps:1/38(2%)

Query  16  EGRKLCKGCKQQKPYDLYDKS-VNSDDGYHPICMRCKR  52
           E RK C  C+++ P   + KS V S DGY  IC  C+R
Sbjct  9   EPRKRCIRCRERLPLSAFHKSSVASIDGYRNICKSCRR  46


>HNH endonuclease [Arthrobacter phage Adolin]
Sequence ID: QHB36624.1 Length: 157 
Range 1: 2 to 43

Score:35.7 bits(106), Expect:3.1, 
Method:Compositional matrix adjust., 
Identities:16/42(38%), Positives:21/42(50%), Gaps:0/42(0%)

Query  19  KLCKGCKQQKPYDLYDKSVNSDDGYHPICMRCKRKFVHAHML  60
           K C  C + KP D + K+ NS  G +  C  CKR+   A  L
Sbjct  2   KQCSKCLEDKPLDAFHKAANSKTGRQSQCKDCKREASRAWAL  43


>recombination endonuclease VII [Streptomyces sp. BK239]
Sequence ID: WP_130444225.1 Length: 191 
Range 1: 57 to 106

Score:35.9 bits(107), Expect:3.1, 
Method:Compositional matrix adjust., 
Identities:18/55(33%), Positives:28/55(50%), Gaps:5/55(9%)

Query  16   EGRKLCKGCKQQKPYDLYDKSVNSDDGYHPICMRCKRKFVHAHMLKYLHLIAQYG  70
            EG K+C+ C + KPY  + ++ ++ DG    C  C+     A   +  HL  QYG
Sbjct  57   EGHKFCRSCCEIKPYSEWHRNASASDGLSTSCKACR-----AIKGRAGHLKRQYG  106


>recombination endonuclease VII [Streptomyces sp. Ru71]
Sequence ID: WP_103782223.1 Length: 201 
>recombination endonuclease VII [Streptomyces sp. Ru71]
Sequence ID: POX54010.1 Length: 201  
Range 1: 68 to 116

Score:35.9 bits(107), Expect:3.2, 
Method:Compositional matrix adjust., 
Identities:18/54(33%), Positives:27/54(50%), Gaps:5/54(9%)

Query  17   GRKLCKGCKQQKPYDLYDKSVNSDDGYHPICMRCKRKFVHAHMLKYLHLIAQYG  70
            G KLC+ C + KP+  + ++  + DG    C  C+     A   + LHL  QYG
Sbjct  68   GHKLCRTCGEIKPHSEWHRNATASDGLSTRCKACR-----AAQGRELHLKRQYG  116


>MULTISPECIES: recombination endonuclease VII [unclassified Streptomyces]
Sequence ID: WP_107103789.1 Length: 199 
Range 1: 65 to 117

Score:35.9 bits(107), Expect:3.3, 
Method:Compositional matrix adjust., 
Identities:17/53(32%), Positives:27/53(50%), Gaps:0/53(0%)

Query  16   EGRKLCKGCKQQKPYDLYDKSVNSDDGYHPICMRCKRKFVHAHMLKYLHLIAQ  68
            EG KLC+ C + KP+  + ++  + DG    C  C+R    A  LK  + I +
Sbjct  65   EGWKLCRQCGEVKPHSEWHRNSTASDGLSTRCKVCRRAQGRAGHLKRSYGITE  117


>endonuclease VII [Streptomyces sp. XY152]
Sequence ID: KOV22118.1 Length: 196 
Range 1: 62 to 116

Score:35.9 bits(107), Expect:3.3, 
Method:Compositional matrix adjust., 
Identities:16/55(29%), Positives:29/55(52%), Gaps:0/55(0%)

Query  16   EGRKLCKGCKQQKPYDLYDKSVNSDDGYHPICMRCKRKFVHAHMLKYLHLIAQYG  70
            EG + C+ C++ KP+  +D++  + DG    C  C+     A  LK  + +A+ G
Sbjct  62   EGHEYCRRCEKTKPHSEWDRNRTASDGLSKACKACRAIEGRARHLKRHYGLAEAG  116


>recombination endonuclease VII [Streptomyces sp. CB02414]
Sequence ID: WP_073730943.1 Length: 197 
>endonuclease VII [Streptomyces sp. CB02414]
Sequence ID: OKI81028.1 Length: 197  
Range 1: 63 to 112

Score:35.9 bits(107), Expect:3.3, 
Method:Compositional matrix adjust., 
Identities:19/55(35%), Positives:27/55(49%), Gaps:5/55(9%)

Query  16   EGRKLCKGCKQQKPYDLYDKSVNSDDGYHPICMRCKRKFVHAHMLKYLHLIAQYG  70
            EG KLC+ C   KP+  + ++  + DG   +C  CK     A   +  HL  QYG
Sbjct  63   EGHKLCRTCGDIKPHSEWPRNRTASDGLATLCKSCK-----AAQGRAGHLKRQYG  112


>MULTISPECIES: endonuclease VII [Streptomyces]
Sequence ID: WP_030653980.1 Length: 201 
>endonuclease VII [Streptomyces antibioticus]
Sequence ID: KOG63622.1 Length: 201  
Range 1: 68 to 116

Score:35.9 bits(107), Expect:3.4, 
Method:Compositional matrix adjust., 
Identities:18/54(33%), Positives:27/54(50%), Gaps:5/54(9%)

Query  17   GRKLCKGCKQQKPYDLYDKSVNSDDGYHPICMRCKRKFVHAHMLKYLHLIAQYG  70
            G KLC+ C + KP+  + ++  + DG    C  C+     A   + LHL  QYG
Sbjct  68   GHKLCRTCGEIKPHSEWHRNATASDGLSTRCKACR-----AAQGRELHLKRQYG  116


>hypothetical protein K883_05122 [Mycobacterium sp. TKK-01-0059]
Sequence ID: KEF95166.1 Length: 197 
Range 1: 148 to 189

Score:35.9 bits(107), Expect:3.5, 
Method:Compositional matrix adjust., 
Identities:14/42(33%), Positives:24/42(57%), Gaps:1/42(2%)

Query  18   RKLCKG-CKQQKPYDLYDKSVNSDDGYHPICMRCKRKFVHAH  58
            RK CKG C + K  + +    ++ DG HP+C  C+++ V  +
Sbjct  148  RKTCKGPCGRSKGLECFSPKADAADGRHPVCKACRKEIVSQN  189


>hypothetical protein [Streptomyces sp. cf124]
Sequence ID: WP_093789399.1 Length: 139 
Range 1: 5 to 40

Score:35.4 bits(105), Expect:3.6, 
Method:Compositional matrix adjust., 
Identities:13/36(36%), Positives:21/36(58%), Gaps:0/36(0%)

Query  16  EGRKLCKGCKQQKPYDLYDKSVNSDDGYHPICMRCK  51
           EG K+C+ C Q KP+  + ++V + DG    C  C+
Sbjct  5   EGHKFCRCCGQVKPHSEWHRNVTASDGLSTSCEACR  40


>MULTISPECIES: hypothetical protein [Streptomyces]
Sequence ID: WP_044473129.1 Length: 197 
Range 1: 63 to 108

Score:35.9 bits(107), Expect:3.6, 
Method:Compositional matrix adjust., 
Identities:15/46(33%), Positives:24/46(52%), Gaps:0/46(0%)

Query  16   EGRKLCKGCKQQKPYDLYDKSVNSDDGYHPICMRCKRKFVHAHMLK  61
            EG K+C+ C+Q KP+  + ++  + DG    C  C+     A  LK
Sbjct  63   EGYKFCRSCEQIKPHGEWHRNATASDGLSTSCRACRAVKGRARHLK  108


>recombination endonuclease VII [Streptomyces hundungensis]
Sequence ID: WP_120724971.1 Length: 159 
Range 1: 48 to 83

Score:35.7 bits(106), Expect:3.6, 
Method:Compositional matrix adjust., 
Identities:13/36(36%), Positives:21/36(58%), Gaps:0/36(0%)

Query  16  EGRKLCKGCKQQKPYDLYDKSVNSDDGYHPICMRCK  51
           EG K+C+ C   KP+  + ++  S DG+  +C  CK
Sbjct  48  EGHKFCRTCGTTKPHSEWSRNRRSSDGFATLCKSCK  83


>MULTISPECIES: hypothetical protein [Mycobacterium]
Sequence ID: WP_131820916.1 Length: 195 
Range 1: 146 to 187

Score:35.7 bits(106), Expect:3.9, 
Method:Compositional matrix adjust., 
Identities:14/42(33%), Positives:24/42(57%), Gaps:1/42(2%)

Query  18   RKLCKG-CKQQKPYDLYDKSVNSDDGYHPICMRCKRKFVHAH  58
            RK CKG C + K  + +    ++ DG HP+C  C+++ V  +
Sbjct  146  RKTCKGPCGRSKGLECFSPKADAADGRHPVCKACRKEIVSQN  187


>hypothetical protein [Streptomyces scopuliridis]
Sequence ID: WP_133243339.1 Length: 222 
Range 1: 83 to 122

Score:35.9 bits(107), Expect:3.9, 
Method:Compositional matrix adjust., 
Identities:18/41(44%), Positives:24/41(58%), Gaps:1/41(2%)

Query  16   EGRKLCKGCKQQKPYDLYDKSVNSDDGYHPICMRCKRKFVH  56
            +G K C  CKQ K ++ + KS  S D Y P C+ C  K+VH
Sbjct  83   QGLKQCCTCKQVKSFEEFYKSKTSADSYRPQCVSCI-KWVH  122


>Recombination endonuclease VII [Streptomyces sp. cf124]
Sequence ID: SFM79931.1 Length: 143 
Range 1: 9 to 44

Score:35.4 bits(105), Expect:4.0, 
Method:Compositional matrix adjust., 
Identities:13/36(36%), Positives:21/36(58%), Gaps:0/36(0%)

Query  16  EGRKLCKGCKQQKPYDLYDKSVNSDDGYHPICMRCK  51
           EG K+C+ C Q KP+  + ++V + DG    C  C+
Sbjct  9   EGHKFCRCCGQVKPHSEWHRNVTASDGLSTSCEACR  44


>recombination endonuclease VII [Actinobacteria bacterium OV450]
Sequence ID: WP_107096091.1 Length: 203 
Range 1: 70 to 121

Score:35.7 bits(106), Expect:4.0, 
Method:Compositional matrix adjust., 
Identities:15/52(29%), Positives:27/52(51%), Gaps:0/52(0%)

Query  17   GRKLCKGCKQQKPYDLYDKSVNSDDGYHPICMRCKRKFVHAHMLKYLHLIAQ  68
            GRK C  C + KP+  ++++  S DG+   C  C+ +   A  +K  + I +
Sbjct  70   GRKRCPQCGEIKPHSEWERNKTSSDGWASYCRECRAQRNRASYFKRHYGITE  121


>hypothetical protein F9K25_07745 [Candidatus Contendobacter sp.]
Sequence ID: KAB2931657.1 Length: 206 
Range 1: 4 to 44

Score:35.7 bits(106), Expect:4.1, 
Method:Compositional matrix adjust., 
Identities:13/41(32%), Positives:22/41(53%), Gaps:0/41(0%)

Query  19  KLCKGCKQQKPYDLYDKSVNSDDGYHPICMRCKRKFVHAHM  59
           K+C  C ++K    + ++ NS DG H  C  C ++   AH+
Sbjct  4   KVCARCGEEKLISEFHRNANSKDGLHSYCKSCNKEKAAAHL  44


>recombination endonuclease VII [Actinobacteria bacterium OV320]
Sequence ID: WP_107095522.1 Length: 197 
Range 1: 63 to 112

Score:35.7 bits(106), Expect:4.1, 
Method:Compositional matrix adjust., 
Identities:18/55(33%), Positives:28/55(50%), Gaps:5/55(9%)

Query  16   EGRKLCKGCKQQKPYDLYDKSVNSDDGYHPICMRCKRKFVHAHMLKYLHLIAQYG  70
            EG K+C+ C++ KP+  + ++  + DG    C  CK     A   +  HL  QYG
Sbjct  63   EGHKFCRSCEEIKPHSEWHRNATASDGLATCCKACK-----AVKGRRGHLKRQYG  112


>Recombination endonuclease VII [Actinobacteria bacterium OV450]
Sequence ID: KPI03438.1 Length: 170 
Range 1: 37 to 88

Score:35.4 bits(105), Expect:4.2, 
Method:Compositional matrix adjust., 
Identities:15/52(29%), Positives:27/52(51%), Gaps:0/52(0%)

Query  17  GRKLCKGCKQQKPYDLYDKSVNSDDGYHPICMRCKRKFVHAHMLKYLHLIAQ  68
           GRK C  C + KP+  ++++  S DG+   C  C+ +   A  +K  + I +
Sbjct  37  GRKRCPQCGEIKPHSEWERNKTSSDGWASYCRECRAQRNRASYFKRHYGITE  88


>endonuclease VII [Streptomyces sp. NRRL S-646]
Sequence ID: WP_030945983.1 Length: 197 
Range 1: 63 to 112

Score:35.7 bits(106), Expect:4.2, 
Method:Compositional matrix adjust., 
Identities:17/55(31%), Positives:27/55(49%), Gaps:5/55(9%)

Query  16   EGRKLCKGCKQQKPYDLYDKSVNSDDGYHPICMRCKRKFVHAHMLKYLHLIAQYG  70
            EG K+C+ C + KP+  + ++  + DG    C  C+     A   +  HL  QYG
Sbjct  63   EGHKFCRSCGEVKPHSEWHRNATASDGLSTSCKACR-----AAKGRAGHLKRQYG  112


>recombination endonuclease VII [Streptomyces sp. F001]
Sequence ID: WP_129796965.1 Length: 197 
>recombination endonuclease VII [Streptomyces sp. F001]
Sequence ID: RZB20404.1 Length: 197  
Range 1: 63 to 108

Score:35.7 bits(106), Expect:4.2, 
Method:Compositional matrix adjust., 
Identities:14/46(30%), Positives:23/46(50%), Gaps:0/46(0%)

Query  16   EGRKLCKGCKQQKPYDLYDKSVNSDDGYHPICMRCKRKFVHAHMLK  61
            EG K+C+ C + KP+  + ++  + DG    C  C+     A  LK
Sbjct  63   EGHKFCRSCGEVKPHSEWHRNATASDGLSTSCKACRAAKSRARHLK  108


>hypothetical protein [Plantibacter flavus]
Sequence ID: WP_079003862.1 Length: 162 
>hypothetical protein BWO91_06290 [Plantibacter flavus]
Sequence ID: AQX82044.1 Length: 162  
Range 1: 2 to 33

Score:35.4 bits(105), Expect:4.2, 
Method:Compositional matrix adjust., 
Identities:13/32(41%), Positives:18/32(56%), Gaps:0/32(0%)

Query  19  KLCKGCKQQKPYDLYDKSVNSDDGYHPICMRC  50
           KLC+GC Q+KP DL+ +   +  G    C  C
Sbjct  2   KLCRGCGQRKPLDLFRRQAANRTGASHYCKSC  33


>recombination endonuclease VII [Streptomyces sp. 303MFCol5.2]
Sequence ID: WP_108221777.1 Length: 197 
Range 1: 63 to 112

Score:35.7 bits(106), Expect:4.3, 
Method:Compositional matrix adjust., 
Identities:18/55(33%), Positives:28/55(50%), Gaps:5/55(9%)

Query  16   EGRKLCKGCKQQKPYDLYDKSVNSDDGYHPICMRCKRKFVHAHMLKYLHLIAQYG  70
            EG K+C+ C++ KP+  + ++  + DG    C  CK     A   +  HL  QYG
Sbjct  63   EGHKFCRSCEEIKPHSEWHRNATASDGLATCCKACK-----AVKGRRGHLKRQYG  112


>recombination endonuclease VII [Streptomyces cavernae]
Sequence ID: WP_128375614.1 Length: 201 
Range 1: 68 to 116

Score:35.7 bits(106), Expect:4.3, 
Method:Compositional matrix adjust., 
Identities:18/54(33%), Positives:27/54(50%), Gaps:5/54(9%)

Query  17   GRKLCKGCKQQKPYDLYDKSVNSDDGYHPICMRCKRKFVHAHMLKYLHLIAQYG  70
            GRKLC+ C + KP+  + ++  + DG    C  C+     A   +  HL  QYG
Sbjct  68   GRKLCRTCGEIKPHSEWHRNATASDGLSTRCKACR-----AIQGRERHLKRQYG  116


>hypothetical protein AW10_03398 [Candidatus Accumulibacter sp. BA-92]
Sequence ID: EXI77911.1 Length: 136 
Range 1: 75 to 115

Score:35.1 bits(104), Expect:4.4, 
Method:Compositional matrix adjust., 
Identities:16/41(39%), Positives:21/41(51%), Gaps:0/41(0%)

Query  19   KLCKGCKQQKPYDLYDKSVNSDDGYHPICMRCKRKFVHAHM  59
            K+C  CKQ+K    + K+  S DG H  C  C R    AH+
Sbjct  75   KVCVKCKQEKSLLEFHKNSRSADGLHSYCKECNRAQALAHI  115


>hypothetical protein [Chloroflexales bacterium ZM16-3]
Sequence ID: WP_129686573.1 Length: 244 
Range 1: 9 to 43

Score:35.7 bits(106), Expect:4.5, 
Method:Compositional matrix adjust., 
Identities:16/35(46%), Positives:18/35(51%), Gaps:0/35(0%)

Query  16  EGRKLCKGCKQQKPYDLYDKSVNSDDGYHPICMRC  50
           E  K+C  C   KP DL+ KS  S D Y P C  C
Sbjct  9   EPGKICTYCNTWKPLDLFYKSKASKDSYRPDCKPC  43


>hypothetical protein [Gemmata massiliana]
Sequence ID: WP_162668645.1 Length: 280 
>Uncharacterized protein OS=Magnetococcus sp. (strain MC-1) GN=Mmc1_1231 PE=4 SV=1: DUF3102 [Gemmata massiliana]
Sequence ID: VTR94016.1 Length: 280  
Range 1: 232 to 275

Score:35.7 bits(106), Expect:4.6, 
Method:Composition-based stats., 
Identities:14/44(32%), Positives:24/44(54%), Gaps:0/44(0%)

Query  18   RKLCKGCKQQKPYDLYDKSVNSDDGYHPICMRCKRKFVHAHMLK  61
            +K+C  C++ KP D + +  +  DG    C  C+R+ V  H L+
Sbjct  232  KKVCVKCEENKPLDEFCRRSDLPDGGEYRCKVCERRRVKNHALR  275


>MULTISPECIES: recombination endonuclease VII [unclassified Streptomyces]
Sequence ID: WP_093479041.1 Length: 201 
>recombination endonuclease VII [Streptomyces sp. 5112.2]
Sequence ID: PKW06740.1 Length: 201 >Recombination endonuclease VII [Streptomyces sp. 1222.5]
Sequence ID: SED06090.1 Length: 201  
Range 1: 68 to 112

Score:35.7 bits(106), Expect:4.6, 
Method:Compositional matrix adjust., 
Identities:15/45(33%), Positives:23/45(51%), Gaps:0/45(0%)

Query  17   GRKLCKGCKQQKPYDLYDKSVNSDDGYHPICMRCKRKFVHAHMLK  61
            G KLC+ C + KP+  + ++  + DG    C  C+     AH LK
Sbjct  68   GHKLCRMCGEIKPHSEWHRNATASDGLSTRCKACRAAEGRAHHLK  112


>MULTISPECIES: recombination endonuclease VII [Streptomyces]
Sequence ID: WP_078661927.1 Length: 225 
Range 1: 91 to 145

Score:35.7 bits(106), Expect:4.6, 
Method:Compositional matrix adjust., 
Identities:16/55(29%), Positives:29/55(52%), Gaps:0/55(0%)

Query  16   EGRKLCKGCKQQKPYDLYDKSVNSDDGYHPICMRCKRKFVHAHMLKYLHLIAQYG  70
            EG + C+ C++ KP+  +D++  + DG    C  C+     A  LK  + +A+ G
Sbjct  91   EGHEYCRRCEKIKPHSEWDRNRTASDGLSKACKACRAIEGRARHLKRHYGLAEAG  145


>hypothetical protein [Cellulomonas oligotrophica]
Sequence ID: WP_140460996.1 Length: 148 
Range 1: 88 to 148

Score:35.1 bits(104), Expect:4.8, 
Method:Compositional matrix adjust., 
Identities:20/61(33%), Positives:28/61(45%), Gaps:0/61(0%)

Query  7    FTEMYEGKLEGRKLCKGCKQQKPYDLYDKSVNSDDGYHPICMRCKRKFVHAHMLKYLHLI  66
             +E    K+   K+CK C +    + Y KS NS DGY P C  C   +   H  +Y  L 
Sbjct  88   ISEFGCPKIPVHKVCKHCGELLLMEEYSKSKNSKDGYFPYCKCCVESLQTQHKQRYDSLY  147

Query  67   A  67
            +
Sbjct  148  S  148


>recombination endonuclease VII [Streptomyces sp. RB17]
Sequence ID: WP_153544463.1 Length: 202 
Range 1: 68 to 113

Score:35.4 bits(105), Expect:4.9, 
Method:Compositional matrix adjust., 
Identities:15/46(33%), Positives:24/46(52%), Gaps:0/46(0%)

Query  16   EGRKLCKGCKQQKPYDLYDKSVNSDDGYHPICMRCKRKFVHAHMLK  61
            +G KLC+ C + KP+  + ++  + DG    C  C+     AH LK
Sbjct  68   DGHKLCRMCGEVKPHSEWHRNATASDGLSTRCKACRSVEGRAHHLK  113


>endonuclease VII [Streptomyces caelestis]
Sequence ID: KOT46555.1 Length: 196 
Range 1: 62 to 116

Score:35.4 bits(105), Expect:5.0, 
Method:Compositional matrix adjust., 
Identities:16/55(29%), Positives:29/55(52%), Gaps:0/55(0%)

Query  16   EGRKLCKGCKQQKPYDLYDKSVNSDDGYHPICMRCKRKFVHAHMLKYLHLIAQYG  70
            EG + C+ C++ KP+  +D++  + DG    C  C+     A  LK  + +A+ G
Sbjct  62   EGHEYCRRCEKIKPHSEWDRNRTASDGLSKACKACRAIEGRARHLKRHYGLAEAG  116


>hypothetical protein [Streptomyces sp. RB17]
Sequence ID: MQY38917.1 Length: 201 
Range 1: 67 to 112

Score:35.4 bits(105), Expect:5.0, 
Method:Compositional matrix adjust., 
Identities:15/46(33%), Positives:24/46(52%), Gaps:0/46(0%)

Query  16   EGRKLCKGCKQQKPYDLYDKSVNSDDGYHPICMRCKRKFVHAHMLK  61
            +G KLC+ C + KP+  + ++  + DG    C  C+     AH LK
Sbjct  67   DGHKLCRMCGEVKPHSEWHRNATASDGLSTRCKACRSVEGRAHHLK  112


>endonuclease VII [Streptomyces virginiae]
Sequence ID: WP_030902150.1 Length: 199 
Range 1: 4 to 45

Score:35.4 bits(105), Expect:5.1, 
Method:Compositional matrix adjust., 
Identities:14/42(33%), Positives:21/42(50%), Gaps:0/42(0%)

Query  17  GRKLCKGCKQQKPYDLYDKSVNSDDGYHPICMRCKRKFVHAH  58
           G K C+GC +  P   +    N  DG++P C  C  ++  AH
Sbjct  4   GTKWCRGCSRDVPLSGFALDRNRGDGFQPRCRECVAEYSAAH  45


>hypothetical protein [Streptomyces sp. SID1046]
Sequence ID: WP_161288481.1 Length: 145 
Range 1: 11 to 63

Score:35.1 bits(104), Expect:5.2, 
Method:Compositional matrix adjust., 
Identities:15/53(28%), Positives:28/53(52%), Gaps:0/53(0%)

Query  16  EGRKLCKGCKQQKPYDLYDKSVNSDDGYHPICMRCKRKFVHAHMLKYLHLIAQ  68
           EG K+C GC +++P+  + ++ ++ DG    C  C+     A  LK  + I +
Sbjct  11  EGHKFCLGCGEERPHSEWHRNGSASDGLATRCKACRAIEGRAGHLKRAYGITE  63


>recombination endonuclease VII [Streptomyces katsurahamanus]
Sequence ID: WP_153482820.1 Length: 201 
>recombination endonuclease VII [Streptomyces katsurahamanus]
Sequence ID: MQS36182.1 Length: 201  
Range 1: 67 to 120

Score:35.4 bits(105), Expect:5.2, 
Method:Compositional matrix adjust., 
Identities:19/59(32%), Positives:29/59(49%), Gaps:5/59(8%)

Query  16   EGRKLCKGCKQQKPYDLYDKSVNSDDGYHPICMRCKRKFVHAHMLKYLHLIAQYGSRMA  74
             GRKLC+ C + KP+  + ++  + DG    C  C+     A   +  HL  QYG  +A
Sbjct  67   PGRKLCRACGEIKPHSDWHRNARASDGLSTRCKACR-----AVRGRADHLKRQYGITVA  120


>recombination endonuclease VII [Streptomyces sp. NL15-2K]
Sequence ID: WP_124443649.1 Length: 197 
>phage endonuclease VII [Streptomyces sp. NL15-2K]
Sequence ID: GCB50915.1 Length: 197  
Range 1: 63 to 112

Score:35.4 bits(105), Expect:5.3, 
Method:Compositional matrix adjust., 
Identities:17/55(31%), Positives:28/55(50%), Gaps:5/55(9%)

Query  16   EGRKLCKGCKQQKPYDLYDKSVNSDDGYHPICMRCKRKFVHAHMLKYLHLIAQYG  70
            EG K+C+ C + KP+  + ++  + DG    C  C+     A+  +  HL  QYG
Sbjct  63   EGHKFCRSCGEIKPHSEWHRNATASDGLSTSCKVCR-----ANKGRADHLKRQYG  112


>recombination endonuclease VII [Streptomyces bobili]
Sequence ID: WP_086771595.1 Length: 197 
Range 1: 63 to 112

Score:35.4 bits(105), Expect:5.4, 
Method:Compositional matrix adjust., 
Identities:18/55(33%), Positives:28/55(50%), Gaps:5/55(9%)

Query  16   EGRKLCKGCKQQKPYDLYDKSVNSDDGYHPICMRCKRKFVHAHMLKYLHLIAQYG  70
            EG K+C+ C++ KP+  + ++  + DG    C  CK     A   +  HL  QYG
Sbjct  63   EGHKFCRNCEEIKPHSEWHRNATASDGLATCCKACK-----AVKGRRGHLKRQYG  112


>MULTISPECIES: endonuclease VII [Streptomyces]
Sequence ID: WP_030655934.1 Length: 199 
>endonuclease VII [Streptomyces sp. WM6349]
Sequence ID: KOU18990.1 Length: 199 >endonuclease VII [Streptomyces sp. XY511]
Sequence ID: KOV09887.1 Length: 199 >endonuclease VII [Streptomyces sp. H036]
Sequence ID: KOV42992.1 Length: 199  
Range 1: 4 to 45

Score:35.4 bits(105), Expect:5.5, 
Method:Compositional matrix adjust., 
Identities:14/42(33%), Positives:21/42(50%), Gaps:0/42(0%)

Query  17  GRKLCKGCKQQKPYDLYDKSVNSDDGYHPICMRCKRKFVHAH  58
           G K C+GC +  P   +    N  DG++P C  C  ++  AH
Sbjct  4   GTKWCRGCSRDVPLSGFALDRNRGDGFQPRCRECVAEYSAAH  45


>recombination endonuclease VII [Streptomyces jumonjinensis]
Sequence ID: WP_153521257.1 Length: 201 
>recombination endonuclease VII [Streptomyces jumonjinensis]
Sequence ID: MQS99679.1 Length: 201  
Range 1: 67 to 120

Score:35.4 bits(105), Expect:5.5, 
Method:Compositional matrix adjust., 
Identities:19/59(32%), Positives:29/59(49%), Gaps:5/59(8%)

Query  16   EGRKLCKGCKQQKPYDLYDKSVNSDDGYHPICMRCKRKFVHAHMLKYLHLIAQYGSRMA  74
             GRKLC+ C + KP+  + ++  + DG    C  C+     A   +  HL  QYG  +A
Sbjct  67   PGRKLCRACGEIKPHSDWHRNARASDGLSTRCKACR-----AVRGRADHLKRQYGITVA  120


>hypothetical protein DCF22_00575 [Leptolyngbya sp.]
Sequence ID: PZV19195.1 Length: 227 
Range 1: 18 to 65

Score:35.4 bits(105), Expect:5.5, 
Method:Compositional matrix adjust., 
Identities:16/48(33%), Positives:23/48(47%), Gaps:0/48(0%)

Query  5   MIFTEMYEGKLEGRKLCKGCKQQKPYDLYDKSVNSDDGYHPICMRCKR  52
           + + E+ +   EG K C  CK  KP   + K     D  +P C+ CKR
Sbjct  18  IPLDELLQKTAEGLKRCTKCKDWKPISGFGKDRTRGDRLNPTCIGCKR  65


>recombination endonuclease VII [Streptomyces sp. NEAU-H2]
Sequence ID: WP_151468343.1 Length: 201 
>recombination endonuclease VII [Streptomyces sp. NEAU-H2]
Sequence ID: KAB1989357.1 Length: 201  
Range 1: 68 to 116

Score:35.4 bits(105), Expect:5.6, 
Method:Compositional matrix adjust., 
Identities:18/54(33%), Positives:27/54(50%), Gaps:5/54(9%)

Query  17   GRKLCKGCKQQKPYDLYDKSVNSDDGYHPICMRCKRKFVHAHMLKYLHLIAQYG  70
            G KLC+ C + KP+D + ++  + DG    C  C+     A   +  HL  QYG
Sbjct  68   GHKLCRTCGEVKPHDEWHRNATASDGLSTRCKACR-----AVQGRQDHLKRQYG  116


>unknown [Streptomyces coelicolor A3(2)]
Sequence ID: AAC64277.1 Length: 170 
>hypothetical protein B0E38_03757 [Streptomyces sp. 111WW2]
Sequence ID: PSK54387.1 Length: 170 >recombination endonuclease VII [Streptomyces coelicolor]
Sequence ID: TDY76814.1 Length: 170 >recombination endonuclease VII [Streptomyces coelicolor]
Sequence ID: TDY97822.1 Length: 170 >recombination endonuclease VII [Streptomyces coelicolor]
Sequence ID: TYP04147.1 Length: 170  
Range 1: 36 to 71

Score:35.1 bits(104), Expect:5.7, 
Method:Compositional matrix adjust., 
Identities:13/36(36%), Positives:21/36(58%), Gaps:0/36(0%)

Query  16  EGRKLCKGCKQQKPYDLYDKSVNSDDGYHPICMRCK  51
           EG KLC+ C + KP+  + ++  + DG   +C  CK
Sbjct  36  EGHKLCRTCGEIKPHSEWTRNRTASDGLATLCKTCK  71


>recombination endonuclease VII [Streptomyces sp. BK447]
Sequence ID: WP_134039228.1 Length: 197 
Range 1: 63 to 112

Score:35.4 bits(105), Expect:5.8, 
Method:Compositional matrix adjust., 
Identities:17/55(31%), Positives:27/55(49%), Gaps:5/55(9%)

Query  16   EGRKLCKGCKQQKPYDLYDKSVNSDDGYHPICMRCKRKFVHAHMLKYLHLIAQYG  70
            EG K+C+ C + KP+  + ++  + DG    C  C+     A   +  HL  QYG
Sbjct  63   EGHKFCRSCGEIKPHSEWHRNATASDGLSTSCKTCR-----AGKGRAGHLKRQYG  112


>recombination endonuclease VII [Streptomyces bungoensis]
Sequence ID: WP_079060233.1 Length: 200 
Range 1: 66 to 115

Score:35.4 bits(105), Expect:5.9, 
Method:Compositional matrix adjust., 
Identities:17/55(31%), Positives:27/55(49%), Gaps:5/55(9%)

Query  16   EGRKLCKGCKQQKPYDLYDKSVNSDDGYHPICMRCKRKFVHAHMLKYLHLIAQYG  70
            +G KLC+ C + KP+  + ++  + DG    C  C+     A   +  HL  QYG
Sbjct  66   DGHKLCRACGEVKPHSEWHRNATASDGLSTRCKACR-----AERGRQDHLKRQYG  115


>hypothetical protein [bacterium]
Sequence ID: NDD52653.1 Length: 165 
Range 1: 2 to 35

Score:35.1 bits(104), Expect:5.9, 
Method:Compositional matrix adjust., 
Identities:16/34(47%), Positives:19/34(55%), Gaps:0/34(0%)

Query  19  KLCKGCKQQKPYDLYDKSVNSDDGYHPICMRCKR  52
           K C  CK+ K YDL+ K   + DGYH  C  C R
Sbjct  2   KKCFRCKESKSYDLFFKHNQTVDGYHSWCKSCCR  35


>recombination endonuclease VII [Streptomyces sp. CB09001]
Sequence ID: WP_115741284.1 Length: 201 
>recombination endonuclease VII [Streptomyces sp. CB09001]
Sequence ID: AXL87746.1 Length: 201  
Range 1: 67 to 116

Score:35.4 bits(105), Expect:5.9, 
Method:Compositional matrix adjust., 
Identities:19/55(35%), Positives:26/55(47%), Gaps:5/55(9%)

Query  16   EGRKLCKGCKQQKPYDLYDKSVNSDDGYHPICMRCKRKFVHAHMLKYLHLIAQYG  70
            EG KLC+GC Q KP   +    ++ DG    C  C+       +L+  HL   YG
Sbjct  67   EGHKLCRGCDQIKPRSEWHLKRSAPDGLSSRCKACR-----VPLLRQDHLKRNYG  116


>recombination endonuclease VII [Streptomyces sp. Ag82_G6-1]
Sequence ID: WP_097222897.1 Length: 170 
Range 1: 36 to 81

Score:35.1 bits(104), Expect:6.0, 
Method:Compositional matrix adjust., 
Identities:15/46(33%), Positives:24/46(52%), Gaps:0/46(0%)

Query  16  EGRKLCKGCKQQKPYDLYDKSVNSDDGYHPICMRCKRKFVHAHMLK  61
           EG K C+ C++ KP+  +D++  + DG    C  C+     A  LK
Sbjct  36  EGHKYCQRCREIKPHSEWDRNRTASDGLSTACKACRAIEGRARHLK  81


>endonuclease VII [Streptomyces hygroscopicus]
Sequence ID: WP_041665045.1 Length: 201 
Range 1: 68 to 116

Score:35.1 bits(104), Expect:6.1, 
Method:Compositional matrix adjust., 
Identities:18/54(33%), Positives:27/54(50%), Gaps:5/54(9%)

Query  17   GRKLCKGCKQQKPYDLYDKSVNSDDGYHPICMRCKRKFVHAHMLKYLHLIAQYG  70
            G KLC+ C + KP+  + ++  + DG    C  C+     A   + LHL  QYG
Sbjct  68   GHKLCRTCGEIKPHSEWHRNATASDGLSTRCKACR-----AVQGRELHLKRQYG  116


>MULTISPECIES: recombination endonuclease VII [unclassified Streptomyces]
Sequence ID: WP_093831773.1 Length: 204 
>recombination endonuclease VII [Streptomyces sp. SID4950]
Sequence ID: MYQ66450.1 Length: 204 >Recombination endonuclease VII [Streptomyces sp. SolWspMP-5a-2]
Sequence ID: SCE20538.1 Length: 204  
Range 1: 70 to 119

Score:35.1 bits(104), Expect:6.2, 
Method:Compositional matrix adjust., 
Identities:18/55(33%), Positives:28/55(50%), Gaps:5/55(9%)

Query  16   EGRKLCKGCKQQKPYDLYDKSVNSDDGYHPICMRCKRKFVHAHMLKYLHLIAQYG  70
            EG KLC+ C + KP+  + ++  + DG    C  C+     A   +  HL+ QYG
Sbjct  70   EGHKLCRLCGEVKPHGEWHRNATASDGLSTRCKACR-----AVQGRQGHLMRQYG  119


>recombination endonuclease VII [Streptomyces sp. LUP47B]
Sequence ID: WP_079140890.1 Length: 201 
Range 1: 67 to 116

Score:35.1 bits(104), Expect:6.2, 
Method:Compositional matrix adjust., 
Identities:17/55(31%), Positives:27/55(49%), Gaps:5/55(9%)

Query  16   EGRKLCKGCKQQKPYDLYDKSVNSDDGYHPICMRCKRKFVHAHMLKYLHLIAQYG  70
            +G KLC+ C + KP+  + ++  + DG    C  C+     A   +  HL  QYG
Sbjct  67   DGHKLCRTCGEIKPWSEWHRNATASDGLSTRCKACR-----AAQGRRDHLKRQYG  116


>recombination endonuclease VII [Streptomyces sp. Tu 4128]
Sequence ID: WP_122617472.1 Length: 197 
Range 1: 63 to 108

Score:35.1 bits(104), Expect:6.3, 
Method:Compositional matrix adjust., 
Identities:16/46(35%), Positives:24/46(52%), Gaps:0/46(0%)

Query  16   EGRKLCKGCKQQKPYDLYDKSVNSDDGYHPICMRCKRKFVHAHMLK  61
            EG KLC+ C + KP+  + ++  + DG   +C  CK     A  LK
Sbjct  63   EGHKLCRTCGEIKPHSEWTRNRTASDGLATLCKPCKAAQGRAGHLK  108


>hypothetical protein [Rufibacter sp. DG31D]
Sequence ID: WP_048920738.1 Length: 315 
>hypothetical protein TH63_09485 [Rufibacter sp. DG31D]
Sequence ID: AKQ45822.1 Length: 315  
Range 1: 68 to 118

Score:35.4 bits(105), Expect:6.3, 
Method:Compositional matrix adjust., 
Identities:14/51(27%), Positives:25/51(49%), Gaps:0/51(0%)

Query  19   KLCKGCKQQKPYDLYDKSVNSDDGYHPICMRCKRKFVHAHMLKYLHLIAQY  69
            K C  C ++KP   ++ +  S DG  P C  C R++V  +    ++   +Y
Sbjct  68   KKCTVCLEEKPKSEFNIATKSRDGLSPWCKVCHRRWVEENKATLFYTWKEY  118


>Uncharacterized protein BW664_05131 [Bacillus mycoides]
Sequence ID: SCC62883.1 Length: 164 
Range 1: 44 to 92

Score:35.1 bits(104), Expect:6.3, 
Method:Compositional matrix adjust., 
Identities:19/51(37%), Positives:27/51(52%), Gaps:3/51(5%)

Query  12  EGKLEGRKLCKGCKQQKPYDLYDKSVNSDDGYHPICMRC-KRKFVHAHMLK  61
           +GK    K CK C ++ P D Y +  N   G+ PIC RC + K+  A  +K
Sbjct  44  DGKETEVKQCKSCAEKFPLDSYYR--NGRGGFKPICKRCYEAKYDRARAVK  92


>MULTISPECIES: recombination endonuclease VII [Streptomyces]
Sequence ID: WP_086785888.1 Length: 197 
Range 1: 63 to 98

Score:35.1 bits(104), Expect:6.3, 
Method:Compositional matrix adjust., 
Identities:13/36(36%), Positives:21/36(58%), Gaps:0/36(0%)

Query  16  EGRKLCKGCKQQKPYDLYDKSVNSDDGYHPICMRCK  51
           EG K+C+ C Q KP+  + ++V + DG    C  C+
Sbjct  63  EGHKFCRCCGQVKPHSEWHRNVTASDGLSTSCKACR  98


>HNH endonuclease [Streptomyces phage Tribute]
Sequence ID: QGH78288.1 Length: 146 
Range 1: 2 to 41

Score:34.8 bits(103), Expect:6.5, 
Method:Compositional matrix adjust., 
Identities:13/40(33%), Positives:23/40(57%), Gaps:0/40(0%)

Query  19  KLCKGCKQQKPYDLYDKSVNSDDGYHPICMRCKRKFVHAH  58
           K C  C + KP D + K  ++ DG  P C+ C++++ + H
Sbjct  2   KRCTKCGKDKPLDEFYKKSSAKDGKMPNCISCQKEYKQTH  41


>membrane protein [Streptomyces nodosus]
Sequence ID: AJE39877.1 Length: 139 
Range 1: 5 to 54

Score:34.8 bits(103), Expect:6.6, 
Method:Compositional matrix adjust., 
Identities:17/55(31%), Positives:27/55(49%), Gaps:5/55(9%)

Query  16  EGRKLCKGCKQQKPYDLYDKSVNSDDGYHPICMRCKRKFVHAHMLKYLHLIAQYG  70
           EG K+C+ C + KP+  + ++  + DG    C  C+     A   +  HL  QYG
Sbjct  5   EGHKFCRSCGEVKPHSEWHRNATASDGLSTSCKVCR-----AAKGRAGHLKRQYG  54


>recombinase [Micromonospora sp. CNZ299]
Sequence ID: WP_099853357.1 Length: 228 
>recombination endonuclease VII [Micromonospora sp. CNZ299]
Sequence ID: PIF83110.1 Length: 228  
Range 1: 63 to 106

Score:35.4 bits(105), Expect:6.6, 
Method:Compositional matrix adjust., 
Identities:15/44(34%), Positives:24/44(54%), Gaps:2/44(4%)

Query  9    EMYEGKL--EGRKLCKGCKQQKPYDLYDKSVNSDDGYHPICMRC  50
            E+ EG++  EG K+C  C   KP+D + ++   + GY   C  C
Sbjct  63   EVREGRVVPEGHKFCSACDAVKPFDAFPRNRADNSGYATYCKPC  106


>endonuclease VII [Streptomyces sp. CNS606]
Sequence ID: WP_027762737.1 Length: 197 
Range 1: 64 to 98

Score:35.1 bits(104), Expect:6.6, 
Method:Compositional matrix adjust., 
Identities:12/35(34%), Positives:22/35(62%), Gaps:0/35(0%)

Query  17  GRKLCKGCKQQKPYDLYDKSVNSDDGYHPICMRCK  51
           G K C  C++ KP+  ++++ +S DG+   C RC+
Sbjct  64  GSKRCPQCREVKPHAQWERNKSSSDGWASYCRRCR  98


>hypothetical protein [Escherichia coli]
Sequence ID: WP_134274991.1 Length: 242 
>hypothetical protein [Escherichia coli]
Sequence ID: MWE98725.1 Length: 242 >hypothetical protein BON89_18680 [Escherichia coli]
Sequence ID: TFA31268.1 Length: 242  
Range 1: 159 to 192

Score:35.4 bits(105), Expect:6.7, 
Method:Composition-based stats., 
Identities:15/34(44%), Positives:18/34(52%), Gaps:0/34(0%)

Query  17   GRKLCKGCKQQKPYDLYDKSVNSDDGYHPICMRC  50
            GRK C  C+   PYD + KS  + DG    C RC
Sbjct  159  GRKQCLRCRINLPYDKFRKSSKNPDGLTKWCARC  192


>hypothetical protein [Escherichia coli]
Sequence ID: WP_106991944.1 Length: 242 
>hypothetical protein DV870_25915 [Escherichia coli]
Sequence ID: AXH20967.1 Length: 242 >hypothetical protein [Escherichia coli]
Sequence ID: MPU76063.1 Length: 242 >hypothetical protein B2J75_14985 [Escherichia coli]
Sequence ID: PSS89941.1 Length: 242 >hypothetical protein C6X71_20625 [Escherichia coli]
Sequence ID: PST07797.1 Length: 242 >hypothetical protein C6X72_01245 [Escherichia coli]
Sequence ID: PST10591.1 Length: 242  
Range 1: 159 to 192

Score:35.1 bits(104), Expect:6.8, 
Method:Composition-based stats., 
Identities:15/34(44%), Positives:18/34(52%), Gaps:0/34(0%)

Query  17   GRKLCKGCKQQKPYDLYDKSVNSDDGYHPICMRC  50
            GRK C  C+   PYD + KS  + DG    C RC
Sbjct  159  GRKQCLRCRINLPYDKFRKSSKNPDGLTKWCARC  192


>hypothetical protein [Escherichia coli]
Sequence ID: WP_021518473.1 Length: 242 
>hypothetical protein G708_02518 [Escherichia coli HVH 32 (4-3773988)]
Sequence ID: EQO21545.1 Length: 242 >hypothetical protein [Escherichia coli]
Sequence ID: MSG80126.1 Length: 242 >hypothetical protein [Escherichia coli]
Sequence ID: MSG94504.1 Length: 242 >hypothetical protein [Escherichia coli]
Sequence ID: MSH03820.1 Length: 242 >hypothetical protein [Escherichia coli]
Sequence ID: MSH08395.1 Length: 242  
Range 1: 159 to 192

Score:35.1 bits(104), Expect:6.8, 
Method:Composition-based stats., 
Identities:15/34(44%), Positives:18/34(52%), Gaps:0/34(0%)

Query  17   GRKLCKGCKQQKPYDLYDKSVNSDDGYHPICMRC  50
            GRK C  C+   PYD + KS  + DG    C RC
Sbjct  159  GRKQCLRCRINLPYDKFRKSSKNPDGLTKWCARC  192


>hypothetical protein [Bacillus cereus]
Sequence ID: WP_098358995.1 Length: 178 
>hypothetical protein CN373_07020 [Bacillus cereus]
Sequence ID: PFA23126.1 Length: 178  
Range 1: 54 to 94

Score:35.1 bits(104), Expect:6.9, 
Method:Compositional matrix adjust., 
Identities:18/44(41%), Positives:24/44(54%), Gaps:3/44(6%)

Query  7   FTEMYEGKLEGRKLCKGCKQQKPYDLYDKSVNSDDGYHPICMRC  50
           F E+ +GK    K CK C ++ P D Y +  N   G+ PIC RC
Sbjct  54  FIEI-DGKETEVKQCKSCAEKFPLDSYYR--NGRGGFKPICKRC  94


>recombination endonuclease VII [Streptomyces sp. HG99]
Sequence ID: PIB09721.1 Length: 197 
Range 1: 65 to 112

Score:35.1 bits(104), Expect:7.0, 
Method:Compositional matrix adjust., 
Identities:18/53(34%), Positives:26/53(49%), Gaps:5/53(9%)

Query  18   RKLCKGCKQQKPYDLYDKSVNSDDGYHPICMRCKRKFVHAHMLKYLHLIAQYG  70
            +K C+GC + KP+  + +S  + DG    C  CK     A   +  HL  QYG
Sbjct  65   QKYCRGCGETKPHSEWHRSATASDGLATCCKACK-----AARGRQGHLKRQYG  112


>recombination endonuclease VII [Streptomyces sp. CT34]
Sequence ID: WP_078894578.1 Length: 170 
Range 1: 36 to 85

Score:34.8 bits(103), Expect:7.0, 
Method:Compositional matrix adjust., 
Identities:18/55(33%), Positives:28/55(50%), Gaps:5/55(9%)

Query  16  EGRKLCKGCKQQKPYDLYDKSVNSDDGYHPICMRCKRKFVHAHMLKYLHLIAQYG  70
           EG K C+ C + KP+  + ++  + DG+  +C  CK     A   +  HL  QYG
Sbjct  36  EGYKHCRTCGEAKPHSEWHRNRRTSDGFATLCKPCK-----AAKGRVRHLKRQYG  85


>MULTISPECIES: HNH endonuclease [unclassified Staphylococcus]
Sequence ID: WP_070463308.1 Length: 280 
>hypothetical protein HMPREF2997_11450 [Staphylococcus sp. HMSC057C08]
Sequence ID: OFP20235.1 Length: 280 >hypothetical protein HMPREF3110_07770 [Staphylococcus sp. HMSC10C03]
Sequence ID: OFU78048.1 Length: 280  
Range 1: 2 to 37

Score:35.1 bits(104), Expect:7.1, 
Method:Compositional matrix adjust., 
Identities:14/36(39%), Positives:22/36(61%), Gaps:0/36(0%)

Query  19  KLCKGCKQQKPYDLYDKSVNSDDGYHPICMRCKRKF  54
           K C  CK++K ++ + K+ NS DGY   C +C  K+
Sbjct  2   KRCISCKEEKGFEHFSKNRNSKDGYKNYCKKCASKY  37


>MULTISPECIES: recombination endonuclease VII [Streptomyces]
Sequence ID: WP_011027898.1 Length: 197 
>hypothetical protein SCO1645 [Streptomyces coelicolor A3(2)]
Sequence ID: NP_625920.1 Length: 197 >recombination endonuclease VII [Streptomyces sp. SID7813]
Sequence ID: MYU41167.1 Length: 197 >recombination endonuclease VII [Streptomyces coelicolor A3(2)]
Sequence ID: QFI41839.1 Length: 197 >recombination endonuclease VII [Streptomyces sp. LRa12]
Sequence ID: THA99100.1 Length: 197 >conserved hypothetical protein SCI41.28c [Streptomyces coelicolor A3(2)]
Sequence ID: CAB59498.1 Length: 197  
Range 1: 63 to 98

Score:35.1 bits(104), Expect:7.1, 
Method:Compositional matrix adjust., 
Identities:13/36(36%), Positives:21/36(58%), Gaps:0/36(0%)

Query  16  EGRKLCKGCKQQKPYDLYDKSVNSDDGYHPICMRCK  51
           EG KLC+ C + KP+  + ++  + DG   +C  CK
Sbjct  63  EGHKLCRTCGEIKPHSEWTRNRTASDGLATLCKTCK  98


>MULTISPECIES: recombination endonuclease VII [Streptomyces]
Sequence ID: WP_099500459.1 Length: 170 
>recombination endonuclease VII [Streptomyces dengpaensis]
Sequence ID: AVH61560.1 Length: 170  
Range 1: 38 to 85

Score:34.8 bits(103), Expect:7.1, 
Method:Compositional matrix adjust., 
Identities:18/53(34%), Positives:26/53(49%), Gaps:5/53(9%)

Query  18  RKLCKGCKQQKPYDLYDKSVNSDDGYHPICMRCKRKFVHAHMLKYLHLIAQYG  70
           +K C+GC + KP+  + +S  + DG    C  CK     A   +  HL  QYG
Sbjct  38  QKYCRGCGETKPHSEWHRSATASDGLATCCKACK-----AARGRQGHLKRQYG  85


>hypothetical protein BN159_6938 [Streptomyces davaonensis JCM 4913]
Sequence ID: CCK31317.1 Length: 175 
Range 1: 41 to 94

Score:34.8 bits(103), Expect:7.1, 
Method:Compositional matrix adjust., 
Identities:19/59(32%), Positives:29/59(49%), Gaps:5/59(8%)

Query  16  EGRKLCKGCKQQKPYDLYDKSVNSDDGYHPICMRCKRKFVHAHMLKYLHLIAQYGSRMA  74
           EG K+C+ C + KP+  + ++  + DG    C  CK     A   +  HL  QYG  +A
Sbjct  41  EGHKFCRSCGEIKPHREWHRNATASDGLATCCKACK-----AARGRQGHLKRQYGLTVA  94


>HNH endonuclease [Staphylococcus schleiferi]
Sequence ID: WP_128382873.1 Length: 280 
Range 1: 2 to 37

Score:35.1 bits(104), Expect:7.2, 
Method:Compositional matrix adjust., 
Identities:14/36(39%), Positives:22/36(61%), Gaps:0/36(0%)

Query  19  KLCKGCKQQKPYDLYDKSVNSDDGYHPICMRCKRKF  54
           K C  CK++K ++ + K+ NS DGY   C +C  K+
Sbjct  2   KRCISCKEEKGFEHFSKNRNSKDGYKNYCKKCASKY  37


>recombination endonuclease VII [Streptomyces puniciscabiei]
Sequence ID: WP_079161581.1 Length: 196 
Range 1: 50 to 107

Score:35.1 bits(104), Expect:7.2, 
Method:Compositional matrix adjust., 
Identities:18/59(31%), Positives:27/59(45%), Gaps:1/59(1%)

Query  3    RTMIFTEMYEGKLEGRKLCKGCKQQKPYDLYDKSVNSDDGYHPICMRCKRKFVHAHMLK  61
            R     E  EG  +G KLC+ C + KP+  + ++  + DG    C  C+     A  LK
Sbjct  50   RGKTVREKVEGP-DGHKLCRSCGEIKPHSEWHRNATASDGLSTRCKACRAVRGRADHLK  107


>hypothetical protein [Escherichia coli]
Sequence ID: WP_137491945.1 Length: 242 
>hypothetical protein HmCmsJML138_01934 [Escherichia coli]
Sequence ID: GDA28228.1 Length: 242  
Range 1: 159 to 192

Score:35.1 bits(104), Expect:7.3, 
Method:Composition-based stats., 
Identities:15/34(44%), Positives:18/34(52%), Gaps:0/34(0%)

Query  17   GRKLCKGCKQQKPYDLYDKSVNSDDGYHPICMRC  50
            GRK C  C+   PYD + KS  + DG    C RC
Sbjct  159  GRKQCLRCRINLPYDKFRKSSKNPDGLTKWCARC  192


>hypothetical protein [Methanobacterium subterraneum]
Sequence ID: WP_100909040.1 Length: 865 
>hypothetical protein BK009_03370 [Methanobacterium subterraneum]
Sequence ID: AUB59799.1 Length: 865  
Range 1: 480 to 524

Score:35.4 bits(105), Expect:7.3, 
Method:Composition-based stats., 
Identities:18/45(40%), Positives:22/45(48%), Gaps:0/45(0%)

Query  19   KLCKGCKQQKPYDLYDKSVNSDDGYHPICMRCKRKFVHAHMLKYL  63
            K C  C+Q  P   + KS  +DDGY   C  C RK   A  L+ L
Sbjct  480  KTCLICQQTLPISNFYKSQANDDGYSDKCKDCSRKSYAARALEAL  524


>Recombination endonuclease VII [Streptomyces sp. Ag82_G6-1]
Sequence ID: SOD44194.1 Length: 197 
Range 1: 63 to 108

Score:35.1 bits(104), Expect:7.3, 
Method:Compositional matrix adjust., 
Identities:15/46(33%), Positives:24/46(52%), Gaps:0/46(0%)

Query  16   EGRKLCKGCKQQKPYDLYDKSVNSDDGYHPICMRCKRKFVHAHMLK  61
            EG K C+ C++ KP+  +D++  + DG    C  C+     A  LK
Sbjct  63   EGHKYCQRCREIKPHSEWDRNRTASDGLSTACKACRAIEGRARHLK  108


>hypothetical protein [Escherichia coli]
Sequence ID: WP_000451764.1 Length: 242 
>hypothetical protein MS8345_02649 [Escherichia coli]
Sequence ID: AUG94240.1 Length: 242 >hypothetical protein OQA_12185 [Escherichia coli SCI-07]
Sequence ID: EIA35791.1 Length: 242 >hypothetical protein WGK_03056 [Escherichia coli KTE45]
Sequence ID: ELF65470.1 Length: 242 >hypothetical protein A1S1_02418 [Escherichia coli KTE46]
Sequence ID: ELF96230.1 Length: 242  
Range 1: 159 to 192

Score:35.1 bits(104), Expect:7.4, 
Method:Composition-based stats., 
Identities:15/34(44%), Positives:18/34(52%), Gaps:0/34(0%)

Query  17   GRKLCKGCKQQKPYDLYDKSVNSDDGYHPICMRC  50
            GRK C  C+   PYD + KS  + DG    C RC
Sbjct  159  GRKQCLRCRINLPYDKFRKSSKNPDGLTKWCARC  192


>endonuclease VII [Streptomyces davaonensis]
Sequence ID: WP_041822105.1 Length: 181 
Range 1: 47 to 100

Score:34.8 bits(103), Expect:7.5, 
Method:Compositional matrix adjust., 
Identities:19/59(32%), Positives:29/59(49%), Gaps:5/59(8%)

Query  16  EGRKLCKGCKQQKPYDLYDKSVNSDDGYHPICMRCKRKFVHAHMLKYLHLIAQYGSRMA  74
           EG K+C+ C + KP+  + ++  + DG    C  CK     A   +  HL  QYG  +A
Sbjct  47  EGHKFCRSCGEIKPHREWHRNATASDGLATCCKACK-----AARGRQGHLKRQYGLTVA  100


>hypothetical protein [Escherichia coli]
Sequence ID: WP_021513152.1 Length: 242 
>hypothetical protein G686_02594 [Escherichia coli HVH 6 (3-8296502)]
Sequence ID: EQN25489.1 Length: 242  
Range 1: 159 to 192

Score:35.1 bits(104), Expect:7.6, 
Method:Composition-based stats., 
Identities:15/34(44%), Positives:18/34(52%), Gaps:0/34(0%)

Query  17   GRKLCKGCKQQKPYDLYDKSVNSDDGYHPICMRC  50
            GRK C  C+   PYD + KS  + DG    C RC
Sbjct  159  GRKQCLRCRINLPYDKFRKSSKNPDGLTKWCARC  192


>recombination endonuclease VII [Streptomyces sp. PanSC19]
Sequence ID: WP_123450588.1 Length: 199 
>recombination endonuclease VII [Streptomyces sp. PanSC19]
Sequence ID: ROQ31309.1 Length: 199  
Range 1: 66 to 117

Score:35.1 bits(104), Expect:7.6, 
Method:Compositional matrix adjust., 
Identities:17/52(33%), Positives:26/52(50%), Gaps:0/52(0%)

Query  17   GRKLCKGCKQQKPYDLYDKSVNSDDGYHPICMRCKRKFVHAHMLKYLHLIAQ  68
            G KLC+ C Q KP+  + ++  + DG    C  CK+    A  LK  + I +
Sbjct  66   GHKLCRQCDQVKPHSEWHRNATASDGLATRCKACKKVQGRAGHLKRKYGITE  117


>recombination endonuclease VII [Streptomyces sp. 2231.1]
Sequence ID: WP_093695797.1 Length: 201 
>Recombination endonuclease VII [Streptomyces sp. 2231.1]
Sequence ID: SEC64328.1 Length: 201  
Range 1: 68 to 112

Score:34.8 bits(103), Expect:7.8, 
Method:Compositional matrix adjust., 
Identities:15/45(33%), Positives:23/45(51%), Gaps:0/45(0%)

Query  17   GRKLCKGCKQQKPYDLYDKSVNSDDGYHPICMRCKRKFVHAHMLK  61
            G KLC+ C + KP+  + ++  + DG    C  C+     AH LK
Sbjct  68   GHKLCRMCGEIKPHGEWHRNATASDGLSARCKACRAAEGRAHHLK  112


>conserved hypothetical protein [Methanothermobacter marburgensis str. Marburg]
Sequence ID: ADL58343.1 Length: 694 
Range 1: 342 to 410

Score:35.1 bits(104), Expect:8.0, 
Method:Composition-based stats., 
Identities:20/73(27%), Positives:30/73(41%), Gaps:4/73(5%)

Query  8    TEMYEGKLEGRKLCKGCKQQKPYDLYDKSVNSDDGYHPICMRCKRKFVHAHMLKYLHLIA  67
            TE      EG   C  C++ KP   +    NS DG  P+C  C R+   A  L  +  + 
Sbjct  342  TESTASSEEGELECSVCREVKPATEF----NSSDGTSPMCRECSRRRCAADALAEIRKLV  397

Query  68   QYGSRMATTYTVK  80
            + G   A    ++
Sbjct  398  EPGVEFAVDDIIE  410


>hypothetical protein D6T65_05015 [Arthrobacter sp. MDT2-14]
Sequence ID: RJU01983.1 Length: 192 
Range 1: 11 to 59

Score:34.8 bits(103), Expect:8.1, 
Method:Compositional matrix adjust., 
Identities:15/49(31%), Positives:25/49(51%), Gaps:0/49(0%)

Query  14  KLEGRKLCKGCKQQKPYDLYDKSVNSDDGYHPICMRCKRKFVHAHMLKY  62
            L   K+C  C+  K    ++K   S DG+   C  CKR++V ++  +Y
Sbjct  11  NLTASKICSKCRVDKTLAEFNKQAKSKDGHEYYCRPCKREYVASNKKRY  59


>hypothetical protein [Bacillus mycoides]
Sequence ID: WP_088079651.1 Length: 173 
Range 1: 53 to 101

Score:34.8 bits(103), Expect:8.2, 
Method:Compositional matrix adjust., 
Identities:19/51(37%), Positives:27/51(52%), Gaps:3/51(5%)

Query  12   EGKLEGRKLCKGCKQQKPYDLYDKSVNSDDGYHPICMRC-KRKFVHAHMLK  61
            +GK    K CK C ++ P D Y +  N   G+ PIC RC + K+  A  +K
Sbjct  53   DGKETEVKQCKSCAEKFPLDSYYR--NGRGGFKPICKRCYEAKYDRARAVK  101


>hypothetical protein BGO84_10040 [Dysgonomonas sp. 37-18]
Sequence ID: OJX64389.1 Length: 93 
Range 1: 2 to 35

Score:33.6 bits(99), Expect:8.2, 
Method:Compositional matrix adjust., 
Identities:15/34(44%), Positives:19/34(55%), Gaps:0/34(0%)

Query  19  KLCKGCKQQKPYDLYDKSVNSDDGYHPICMRCKR  52
           K C  CK +KP D +     S DGY+ +C  CKR
Sbjct  2   KTCAKCKVEKPIDNFGFKSRSKDGYNGVCKSCKR  35


>MULTISPECIES: hypothetical protein [Mycobacterium]
Sequence ID: WP_136244863.1 Length: 195 
Range 1: 146 to 187

Score:34.8 bits(103), Expect:8.2, 
Method:Compositional matrix adjust., 
Identities:14/42(33%), Positives:24/42(57%), Gaps:1/42(2%)

Query  18   RKLCKG-CKQQKPYDLYDKSVNSDDGYHPICMRCKRKFVHAH  58
            RK CKG C + K  + +    ++ DG HP+C  C+++ V  +
Sbjct  146  RKTCKGPCGRSKGPECFSPKADAADGRHPVCKACRKEIVSQN  187


>serine-tRNA(Ala) deacylase AlaX [Yersinia aldovae]
Sequence ID: WP_049688252.1 Length: 208 
>metal-dependent hydrolase related to alanyl-tRNA synthetase [Yersinia aldovae]
Sequence ID: CNJ35087.1 Length: 208  
Range 1: 77 to 107

Score:34.8 bits(103), Expect:8.3, 
Method:Compositional matrix adjust., 
Identities:12/31(39%), Positives:18/31(58%), Gaps:0/31(0%)

Query  42   GYHPICMRCKRKFVHAHMLKYLHLIAQYGSR  72
            G+HP C+  +R+F++  M    HLI   G R
Sbjct  77   GWHPACIDSERRFLNTRMHSAGHLIGNIGER  107


>recombination endonuclease VII [Streptomyces nodosus]
Sequence ID: WP_107070361.1 Length: 197 
>recombination endonuclease VII [Streptomyces nodosus]
Sequence ID: QEV38463.1 Length: 197  
Range 1: 63 to 112

Score:34.8 bits(103), Expect:8.4, 
Method:Compositional matrix adjust., 
Identities:17/55(31%), Positives:27/55(49%), Gaps:5/55(9%)

Query  16   EGRKLCKGCKQQKPYDLYDKSVNSDDGYHPICMRCKRKFVHAHMLKYLHLIAQYG  70
            EG K+C+ C + KP+  + ++  + DG    C  C+     A   +  HL  QYG
Sbjct  63   EGHKFCRSCGEVKPHSEWHRNATASDGLSTSCKVCR-----AAKGRAGHLKRQYG  112


>HNH endonuclease [Romboutsia hominis]
Sequence ID: CEI72925.1 Length: 231 
Range 1: 2 to 51

Score:35.1 bits(104), Expect:8.4, 
Method:Compositional matrix adjust., 
Identities:16/50(32%), Positives:24/50(48%), Gaps:0/50(0%)

Query  19  KLCKGCKQQKPYDLYDKSVNSDDGYHPICMRCKRKFVHAHMLKYLHLIAQ  68
           K C  C + K  +L+ K  NS DGY   C  C++K    +  KY   + +
Sbjct  2   KKCSKCGEYKELELFHKDKNSKDGYKTWCKDCRKKETKEYREKYKEKVLE  51


>alanyl-tRNA editing protein [Yersinia aldovae]
Sequence ID: WP_145521420.1 Length: 208 
Range 1: 77 to 107

Score:34.8 bits(103), Expect:8.4, 
Method:Compositional matrix adjust., 
Identities:12/31(39%), Positives:18/31(58%), Gaps:0/31(0%)

Query  42   GYHPICMRCKRKFVHAHMLKYLHLIAQYGSR  72
            G+HP C+  +R+F++  M    HLI   G R
Sbjct  77   GWHPACIDSERRFLNTRMHSAGHLIGNIGER  107


>HNH endonuclease [Arthrobacter sp. MDT2-14]
Sequence ID: WP_147394786.1 Length: 184 
Range 1: 3 to 51

Score:34.8 bits(103), Expect:8.4, 
Method:Compositional matrix adjust., 
Identities:15/49(31%), Positives:25/49(51%), Gaps:0/49(0%)

Query  14  KLEGRKLCKGCKQQKPYDLYDKSVNSDDGYHPICMRCKRKFVHAHMLKY  62
            L   K+C  C+  K    ++K   S DG+   C  CKR++V ++  +Y
Sbjct  3   NLTASKICSKCRVDKTLAEFNKQAKSKDGHEYYCRPCKREYVASNKKRY  51


>hypothetical protein [Escherichia coli]
Sequence ID: WP_001561036.1 Length: 242 
>hypothetical protein A1UG_02691 [Escherichia coli KTE72]
Sequence ID: ELE49790.1 Length: 242 >hypothetical protein BJK41_22560 [Escherichia coli]
Sequence ID: OIZ08064.1 Length: 242 >hypothetical protein A8M79_09335 [Escherichia coli]
Sequence ID: OWB93235.1 Length: 242 >hypothetical protein BEJ59_04455 [Escherichia coli]
Sequence ID: RCO34328.1 Length: 242  
Range 1: 159 to 192

Score:35.1 bits(104), Expect:8.4, 
Method:Composition-based stats., 
Identities:15/34(44%), Positives:18/34(52%), Gaps:0/34(0%)

Query  17   GRKLCKGCKQQKPYDLYDKSVNSDDGYHPICMRC  50
            GRK C  C+   PYD + KS  + DG    C RC
Sbjct  159  GRKQCLRCRINLPYDKFRKSSKNPDGLTKWCARC  192


>hypothetical protein [Bacillus mycoides]
Sequence ID: WP_002184905.1 Length: 182 
>hypothetical protein IKM_01080 [Bacillus mycoides]
Sequence ID: EJS07480.1 Length: 182  
Range 1: 62 to 98

Score:34.8 bits(103), Expect:8.5, 
Method:Compositional matrix adjust., 
Identities:16/39(41%), Positives:21/39(53%), Gaps:2/39(5%)

Query  12  EGKLEGRKLCKGCKQQKPYDLYDKSVNSDDGYHPICMRC  50
           +GK    K CK C ++ P D Y +  N   G+ PIC RC
Sbjct  62  DGKETEVKQCKSCAEKFPLDSYYR--NGRGGFKPICKRC  98


>endonuclease VII [Streptomyces hygroscopicus subsp. limoneus]
Sequence ID: ALO92791.1 Length: 170 
Range 1: 36 to 81

Score:34.5 bits(102), Expect:8.6, 
Method:Compositional matrix adjust., 
Identities:15/46(33%), Positives:23/46(50%), Gaps:0/46(0%)

Query  16  EGRKLCKGCKQQKPYDLYDKSVNSDDGYHPICMRCKRKFVHAHMLK  61
            G K C+ C Q KP+  + ++ ++ DG   +C  CK      H LK
Sbjct  36  PGHKYCRTCGQVKPHSEWTRNRSASDGLATLCRTCKAAKGREHHLK  81


>endonuclease VII [Streptomyces erythrochromogenes]
Sequence ID: WP_031153854.1 Length: 199 
Range 1: 66 to 110

Score:34.8 bits(103), Expect:8.6, 
Method:Compositional matrix adjust., 
Identities:15/45(33%), Positives:25/45(55%), Gaps:0/45(0%)

Query  17   GRKLCKGCKQQKPYDLYDKSVNSDDGYHPICMRCKRKFVHAHMLK  61
            G+KLC+ C + KP+  + K+ ++ DG    C  C+  +  A  LK
Sbjct  66   GQKLCRLCGEIKPHSEWHKNASASDGLSTRCKACRTALGRADHLK  110


>serine-tRNA(Ala) deacylase AlaX [Yersinia aldovae]
Sequence ID: WP_042546072.1 Length: 208 
>threonyl and Alanyl tRNA synthetase second additional domain protein [Yersinia aldovae 670-83]
Sequence ID: AJJ62458.1 Length: 208  
Range 1: 77 to 107

Score:34.8 bits(103), Expect:8.8, 
Method:Compositional matrix adjust., 
Identities:12/31(39%), Positives:18/31(58%), Gaps:0/31(0%)

Query  42   GYHPICMRCKRKFVHAHMLKYLHLIAQYGSR  72
            G+HP C+  +R+F++  M    HLI   G R
Sbjct  77   GWHPACIDSERRFLNTRMHSAGHLIGNIGER  107


>recombination endonuclease VII [Streptomyces sp. NRRL S-475]
Sequence ID: WP_078615283.1 Length: 170 
Range 1: 36 to 81

Score:34.5 bits(102), Expect:8.8, 
Method:Compositional matrix adjust., 
Identities:15/46(33%), Positives:24/46(52%), Gaps:0/46(0%)

Query  16  EGRKLCKGCKQQKPYDLYDKSVNSDDGYHPICMRCKRKFVHAHMLK  61
           EG K C+ C++ KP+  +D++  + DG    C  C+     A  LK
Sbjct  36  EGHKYCQRCREIKPHAEWDRNRTASDGLSTACKACRAIEGRARHLK  81


>recombination endonuclease VII [Streptomyces sp. BK561]
Sequence ID: WP_133913473.1 Length: 197 
Range 1: 64 to 108

Score:34.8 bits(103), Expect:8.9, 
Method:Compositional matrix adjust., 
Identities:13/45(29%), Positives:23/45(51%), Gaps:0/45(0%)

Query  17   GRKLCKGCKQQKPYDLYDKSVNSDDGYHPICMRCKRKFVHAHMLK  61
            G K+C+ C++ KP+  + ++  + DG    C  C+     A  LK
Sbjct  64   GHKFCRSCEEIKPHSEWHRNATASDGLSTSCKACRGAKARARHLK  108


>Recombination endonuclease VII [Streptomyces sp. 3214.6]
Sequence ID: SHI32114.1 Length: 197 
Range 1: 63 to 98

Score:34.8 bits(103), Expect:8.9, 
Method:Compositional matrix adjust., 
Identities:12/36(33%), Positives:21/36(58%), Gaps:0/36(0%)

Query  16  EGRKLCKGCKQQKPYDLYDKSVNSDDGYHPICMRCK  51
           EG K+C+ C++ KP+  + ++  + DG    C  CK
Sbjct  63  EGHKFCRSCEEIKPHSEWHRNATASDGLATCCKACK  98


>recombination endonuclease VII [Streptomyces misionensis]
Sequence ID: WP_146463753.1 Length: 201 
>recombination endonuclease VII [Streptomyces misionensis]
Sequence ID: TWV56521.1 Length: 201  
Range 1: 68 to 116

Score:34.8 bits(103), Expect:8.9, 
Method:Compositional matrix adjust., 
Identities:17/54(31%), Positives:26/54(48%), Gaps:5/54(9%)

Query  17   GRKLCKGCKQQKPYDLYDKSVNSDDGYHPICMRCKRKFVHAHMLKYLHLIAQYG  70
            G KLC+ C + KP+  + ++  + DG    C  C+     A   +  HL  QYG
Sbjct  68   GHKLCRACGEVKPWSDWHRNATASDGLSTRCKACR-----AAEGRADHLKRQYG  116


>recombination endonuclease VII [Streptomyces sp. 3214.6]
Sequence ID: WP_079665180.1 Length: 191 
Range 1: 57 to 92

Score:34.8 bits(103), Expect:8.9, 
Method:Compositional matrix adjust., 
Identities:12/36(33%), Positives:21/36(58%), Gaps:0/36(0%)

Query  16  EGRKLCKGCKQQKPYDLYDKSVNSDDGYHPICMRCK  51
           EG K+C+ C++ KP+  + ++  + DG    C  CK
Sbjct  57  EGHKFCRSCEEIKPHSEWHRNATASDGLATCCKACK  92


>endonuclease VII [Streptomyces sp. NRRL S-920]
Sequence ID: WP_030783188.1 Length: 197 
Range 1: 63 to 112

Score:34.8 bits(103), Expect:9.0, 
Method:Compositional matrix adjust., 
Identities:18/55(33%), Positives:27/55(49%), Gaps:5/55(9%)

Query  16   EGRKLCKGCKQQKPYDLYDKSVNSDDGYHPICMRCKRKFVHAHMLKYLHLIAQYG  70
            EG KLC+ C + KP+  + ++  + DG    C  C+     A   +  HL  QYG
Sbjct  63   EGHKLCRTCDEIKPHAEWHRNATASDGLSTRCKACR-----AIQGREGHLKRQYG  112


>MULTISPECIES: hypothetical protein [Bacillus cereus group]
Sequence ID: WP_016106252.1 Length: 182 
>hypothetical protein IIQ_03343 [Bacillus cereus VD118]
Sequence ID: EOP64626.1 Length: 182 >Uncharacterized protein BWGO95_04590 [Bacillus mycoides]
Sequence ID: SCB70420.1 Length: 182  
Range 1: 62 to 98

Score:34.8 bits(103), Expect:9.0, 
Method:Compositional matrix adjust., 
Identities:16/39(41%), Positives:21/39(53%), Gaps:2/39(5%)

Query  12  EGKLEGRKLCKGCKQQKPYDLYDKSVNSDDGYHPICMRC  50
           +GK    K CK C ++ P D Y +  N   G+ PIC RC
Sbjct  62  DGKETEVKQCKSCAEKFPLDSYYR--NGRGGFKPICKRC  98


>MULTISPECIES: hypothetical protein [Methanothermobacter]
Sequence ID: WP_147670950.1 Length: 700 
>hypothetical protein FVF72_00785 [Methanothermobacter sp. KEPCO-1]
Sequence ID: QEF93818.1 Length: 700  
Range 1: 348 to 416

Score:35.1 bits(104), Expect:9.2, 
Method:Composition-based stats., 
Identities:20/73(27%), Positives:30/73(41%), Gaps:4/73(5%)

Query  8    TEMYEGKLEGRKLCKGCKQQKPYDLYDKSVNSDDGYHPICMRCKRKFVHAHMLKYLHLIA  67
            TE      EG   C  C++ KP   +    NS DG  P+C  C R+   A  L  +  + 
Sbjct  348  TESTASSEEGELECSVCREVKPATEF----NSSDGTSPMCRECSRRRCAADALAEIRKLV  403

Query  68   QYGSRMATTYTVK  80
            + G   A    ++
Sbjct  404  EPGVEFAVDDIIE  416


>recombination endonuclease VII [Streptomyces nodosus]
Sequence ID: WP_079162051.1 Length: 191 
Range 1: 57 to 106

Score:34.8 bits(103), Expect:9.2, 
Method:Compositional matrix adjust., 
Identities:17/55(31%), Positives:27/55(49%), Gaps:5/55(9%)

Query  16   EGRKLCKGCKQQKPYDLYDKSVNSDDGYHPICMRCKRKFVHAHMLKYLHLIAQYG  70
            EG K+C+ C + KP+  + ++  + DG    C  C+     A   +  HL  QYG
Sbjct  57   EGHKFCRSCGEVKPHSEWHRNATASDGLSTSCKVCR-----AAKGRAGHLKRQYG  106


>hypothetical protein [Bacillus cereus]
Sequence ID: WP_098452833.1 Length: 179 
>hypothetical protein COI97_18955 [Bacillus cereus]
Sequence ID: PFJ98984.1 Length: 179  
Range 1: 62 to 110

Score:34.5 bits(102), Expect:9.2, 
Method:Compositional matrix adjust., 
Identities:19/51(37%), Positives:27/51(52%), Gaps:3/51(5%)

Query  12   EGKLEGRKLCKGCKQQKPYDLYDKSVNSDDGYHPICMRC-KRKFVHAHMLK  61
            +GK    K CK C ++ P D Y +  N   G+ PIC RC + K+  A  +K
Sbjct  62   DGKETEVKQCKSCAEKFPLDSYYR--NGRGGFKPICKRCYEAKYDRARAVK  110


>hypothetical protein [Escherichia coli]
Sequence ID: WP_021524410.1 Length: 242 
>hypothetical protein G736_02911 [Escherichia coli HVH 70 (4-2963531)]
Sequence ID: EQP49816.1 Length: 242  
Range 1: 159 to 192

Score:34.8 bits(103), Expect:9.3, 
Method:Composition-based stats., 
Identities:15/34(44%), Positives:18/34(52%), Gaps:0/34(0%)

Query  17   GRKLCKGCKQQKPYDLYDKSVNSDDGYHPICMRC  50
            GRK C  C+   PYD + KS  + DG    C RC
Sbjct  159  GRKQCLRCRINLPYDKFRKSSKNPDGLTKWCARC  192


>hypothetical protein [Bacillus cereus]
Sequence ID: WP_002160345.1 Length: 182 
>hypothetical protein II3_03147 [Bacillus cereus MC67]
Sequence ID: EJQ99167.1 Length: 182 >hypothetical protein II1_01716 [Bacillus cereus MC118]
Sequence ID: EOP17245.1 Length: 182  
Range 1: 62 to 98

Score:34.5 bits(102), Expect:9.4, 
Method:Compositional matrix adjust., 
Identities:16/39(41%), Positives:21/39(53%), Gaps:2/39(5%)

Query  12  EGKLEGRKLCKGCKQQKPYDLYDKSVNSDDGYHPICMRC  50
           +GK    K CK C ++ P D Y +  N   G+ PIC RC
Sbjct  62  DGKETEVKQCKSCAEKFPLDSYYR--NGRGGFKPICKRC  98


>hypothetical protein S13_120 [Cronobacter phage S13]
Sequence ID: YP_009196504.1 Length: 77 
>hypothetical protein S13_120 [Cronobacter phage S13]
Sequence ID: AIA64919.1 Length: 77  
Range 1: 3 to 47

Score:33.3 bits(98), Expect:9.5, 
Method:Compositional matrix adjust., 
Identities:16/45(36%), Positives:25/45(55%), Gaps:0/45(0%)

Query  19  KLCKGCKQQKPYDLYDKSVNSDDGYHPICMRCKRKFVHAHMLKYL  63
           K+C  CK++K    +  S NSDD   P+C  C  K  +A++  Y+
Sbjct  3   KICPDCKEEKSIWAFAISNNSDDMCFPLCKVCVSKRYQAQIKNYF  47


>endonuclease VII [Streptomyces sp. NRRL F-4474]
Sequence ID: WP_030853046.1 Length: 199 
Range 1: 4 to 45

Score:34.8 bits(103), Expect:9.5, 
Method:Compositional matrix adjust., 
Identities:14/42(33%), Positives:20/42(47%), Gaps:0/42(0%)

Query  17  GRKLCKGCKQQKPYDLYDKSVNSDDGYHPICMRCKRKFVHAH  58
           G K C+GC +  P   +    N  DG +P C  C  ++  AH
Sbjct  4   GTKWCRGCSRDVPLSGFALDRNRGDGLQPRCRECVAEYSAAH  45


>hypothetical protein [Acinetobacter baumannii]
Sequence ID: WP_094474305.1 Length: 260 
>hypothetical protein CEX94_09990 [Acinetobacter baumannii]
Sequence ID: OYN91938.1 Length: 260 >hypothetical protein FY524_12830 [Acinetobacter baumannii]
Sequence ID: TYR48108.1 Length: 260  
Range 1: 2 to 53

Score:34.8 bits(103), Expect:9.6, 
Method:Compositional matrix adjust., 
Identities:16/52(31%), Positives:27/52(51%), Gaps:0/52(0%)

Query  19  KLCKGCKQQKPYDLYDKSVNSDDGYHPICMRCKRKFVHAHMLKYLHLIAQYG  70
           K+C  CK +KP+  ++KS ++ DG+   C  C+++      LK       YG
Sbjct  2   KICSKCKVEKPFTDFNKSKSNKDGHGIYCTPCRKEKKRQEYLKNRDRYLSYG  53


>recombination endonuclease VII [Streptomyces shenzhenensis]
Sequence ID: WP_121888497.1 Length: 170 
>recombination endonuclease VII [Streptomyces shenzhenensis]
Sequence ID: RMB86916.1 Length: 170  
Range 1: 36 to 85

Score:34.5 bits(102), Expect:9.7, 
Method:Compositional matrix adjust., 
Identities:18/55(33%), Positives:28/55(50%), Gaps:5/55(9%)

Query  16  EGRKLCKGCKQQKPYDLYDKSVNSDDGYHPICMRCKRKFVHAHMLKYLHLIAQYG  70
           EG K C+ C + KP+  + ++ ++ DG   +C  CK     A   +  HL  QYG
Sbjct  36  EGHKYCRTCGEIKPHSEWQRNRSASDGLATLCRSCK-----ALKGRAGHLKRQYG  85


>recombination endonuclease VII [Streptosporangiales bacterium]
Sequence ID: MQA83418.1 Length: 203 
Range 1: 69 to 103

Score:34.8 bits(103), Expect:9.8, 
Method:Compositional matrix adjust., 
Identities:13/35(37%), Positives:21/35(60%), Gaps:0/35(0%)

Query  16   EGRKLCKGCKQQKPYDLYDKSVNSDDGYHPICMRC  50
            +G K C GC + KP+  + ++  S DGY+  C +C
Sbjct  69   DGHKRCPGCGETKPFSEWYRNRRSRDGYNTYCKKC  103


>recombination endonuclease VII [Streptomyces sp. IMTB 1903]
Sequence ID: WP_060178570.1 Length: 199 
Range 1: 4 to 45

Score:34.8 bits(103), Expect:9.8, 
Method:Compositional matrix adjust., 
Identities:14/42(33%), Positives:20/42(47%), Gaps:0/42(0%)

Query  17  GRKLCKGCKQQKPYDLYDKSVNSDDGYHPICMRCKRKFVHAH  58
           G K C+GC +  P   +    N  DG +P C  C  ++  AH
Sbjct  4   GTKWCRGCSRDVPLSGFALDRNRGDGLQPRCRECVAEYSAAH  45


>recombination endonuclease VII [Streptomyces sp. BK308]
Sequence ID: WP_132853737.1 Length: 200 
Range 1: 67 to 115

Score:34.8 bits(103), Expect:9.9, 
Method:Compositional matrix adjust., 
Identities:18/54(33%), Positives:26/54(48%), Gaps:5/54(9%)

Query  17   GRKLCKGCKQQKPYDLYDKSVNSDDGYHPICMRCKRKFVHAHMLKYLHLIAQYG  70
            G KLC+ C Q KP+  + ++  + DG    C  C+     A   +  HL  QYG
Sbjct  67   GHKLCRTCGQAKPHSEWHRNATASDGLSTRCKACR-----AIRGREDHLKRQYG  115


>hypothetical protein KFL_001310090 [Klebsormidium nitens]
Sequence ID: GAQ82978.1 Length: 331 
Range 1: 161 to 196

Score:34.8 bits(103), Expect:10.0, 
Method:Composition-based stats., 
Identities:16/36(44%), Positives:20/36(55%), Gaps:0/36(0%)

Query  18   RKLCKGCKQQKPYDLYDKSVNSDDGYHPICMRCKRK  53
            +KLC  C  QKP   + K V+S DG H +C  C  K
Sbjct  161  KKLCTECGVQKPLRNFGKLVSSADGRHLLCRACLAK  196


		
