# Supplementary material for: Influence of Non-canonical DNA Bases on the Genomic Diversity of Tevenvirinae
Source: Front Microbiol. 2021 Apr 6;12:632686. doi: 10.3389/fmicb.2021.632686 (PMC8056088; doi:10.3389/fmicb.2021.632686)
Supplement: Supplementary Data Sheet 2 — The results of the BLAST-assisted (“txt” files) and HMMER-assisted (“xlsx” files) searches for GSC homologs. The clusters containing homologs of proteins from other organisms are listed. [file Data_Sheet_2.ZIP › Data sheet 2/Group XII/50378.xlsx]

## Sheet: Лист1
	ID	Title	E-value	Ind. E-value	Bitscore	Aligned Positions
1	YP_009030175.1	hypothetical protein PS2_128 [Serratia phage PS2]AHY25374.1 hypothetical protein PS2	4.8e-53	5.2e-53	188.1	77
2	KYK22188.1	hypothetical protein AYK24_08440 [Thermoplasmatales archaeon SG8-52-4]	4.2e-12	11	17.2	40
3	KYK22187.1	hypothetical protein AYK24_08435 [Thermoplasmatales archaeon SG8-52-4]	1.5e-10	11	17.2	39
4	DAC71897.1	TPA: hypothetical protein DSN98_08020 [Thermoplasmata archaeon]	4.7e-8	0.081	24	42
5	KAA6419288.1	hypothetical protein FRX49_10812 [Trebouxia sp. A1-2]	3.3e-7	5.1	18.3	39
6	WP_100909040.1	hypothetical protein [Methanobacterium subterraneum]AUB59799.1 hypothetical protein	0.00015	3.5	18.8	44
7	XP_011558907.1	PREDICTED: uncharacterized protein LOC105389488 [Plutella xylostella]	0.00034	1700	10.2	23
8	RKY88361.1	hypothetical protein DRQ09_02965 [candidate division KSB1 bacterium]	0.00035	0.00052	31.1	47
9	WP_142744448.1	hypothetical protein [Bacillus mycoides]	0.00035	19	16.4	41
10	WP_098529808.1	MULTISPECIES: hypothetical protein [unclassified Bacillus]PFO03529.1 hypothetical pr	0.00042	5.2	18.2	37
11	GAQ91481.1	hypothetical protein KFL_007930040 [Klebsormidium nitens]	0.0005	2300	9.8	38
12	XP_005645183.1	hypothetical protein COCSUDRAFT_57208 [Coccomyxa subellipsoidea C-169]EIE20639.1 hyp	0.0007	36	15.5	38
13	KWX03717.1	hypothetical protein TH66_13035 [Streptomyces thermoautotrophicus]KWX08181.1 hypothe	0.00072	24	16.1	41
14	WP_052136646.1	hypothetical protein [Arthrobacter sp. PAMC 25486]AIY02947.1 hypothetical protein AR	0.0011	370	12.3	40
15	ARB05913.1	hypothetical protein fHeYen901_140 [Yersinia phage fHe-Yen9-01]	0.0016	0.0016	29.5	51
16	PKY54804.1	HCP-like protein [Rhizophagus irregularis]	0.0026	13000	7.3	23
17	YP_004782441.1	hypothetical protein SaPh711_gp066 [Salmonella phage 7-11]AEK81981.1 hypothetical pr	0.0028	0.004	28.2	47
18	WP_071906595.1	hypothetical protein [Methanobacterium congolense]SCG85432.1 putative protein [Metha	0.003	140	13.7	37
19	WP_062359599.1	hypothetical protein [Halomonas axialensis]	0.0032	8.5	17.6	36
20	YP_009280115.1	hypothetical protein MP1_gp0257 [Morganella phage vB_MmoM_MP1]ANM46500.1 hypothetica	0.0034	0.0047	28	39
21	RDE52288.1	hypothetical protein DVS81_00495 [Candidatus Accumulibacter phosphatis]	0.0039	0.0059	27.7	43
22	QGH79108.1	endonuclease VII [Streptomyces phage TomSawyer]	0.0043	0.031	25.4	39
23	WP_061333988.1	hypothetical protein [Clostridium botulinum]APH20928.1 stc1 domain protein (plasmid)	0.0047	4	18.6	38
24	AUM58371.1	hypothetical protein phiP43_013 [Proteus phage phiP4-3]	0.0077	0.013	26.6	50
