# Supplementary material for: Influence of Non-canonical DNA Bases on the Genomic Diversity of Tevenvirinae
Source: Front Microbiol. 2021 Apr 6;12:632686. doi: 10.3389/fmicb.2021.632686 (PMC8056088; doi:10.3389/fmicb.2021.632686)
Supplement: Supplementary Data Sheet 2 — The results of the BLAST-assisted (“txt” files) and HMMER-assisted (“xlsx” files) searches for GSC homologs. The clusters containing homologs of proteins from other organisms are listed. [file Data_Sheet_2.ZIP › Data sheet 2/Group XII/50384.txt]

RID: 5XNYDZ6X014	
Job Title:Protein Sequence				
Program: BLASTP 
Query: None ID: lcl|Query_27476(amino acid) Length: 85
Database: nr All non-redundant GenBank CDS translations+PDB+SwissProt+PIR+PRF excluding environmental samples from WGS projects
	
Sequences producing significant alignments:
                                                                  Max    Total Query   E   Per.                  
Description                                                       Score  Score cover Value Ident  Accession        
hypothetical protein PS2_134 [Serratia phage PS2]                 185    185   100%  6e-60 100.00 YP_009030181.1   
hypothetical protein CPT_Muldoon_125 [Serratia phage Muldoon]     142    142   100%  1e-42 76.74  QFR56080.1       
hypothetical protein MM01_00061 [Escherichia phage vB_EcoS_MM01]  91.9   91.9  97%   1e-22 57.65  QBQ80896.1       
hypothetical protein [Escherichia phage ECML-117]                 90.4   90.4  100%  3e-22 57.47  YP_009101071.1   
hypothetical protein CPT_Mansfield_061 [Escherichia phage...      90.4   90.4  100%  4e-22 57.47  QEG09886.1       
hypothetical protein SLURMMXVI_140035 [Escherichia phage...       90.1   90.1  100%  4e-22 54.02  SOE45268.1       
hypothetical protein vBEcoMRo157lw_00056 [Escherichia phage...    90.1   90.1  100%  4e-22 57.47  AVZ45704.1       
hypothetical protein [Salmonella enterica subsp. enterica]        88.7   88.7  100%  2e-21 56.32  EDX5637764.1     
hypothetical protein [Escherichia phage Greed]                    88.1   88.1  100%  3e-21 52.87  ANY29772.1       
hypothetical protein [Escherichia phage CAjan]                    85.7   85.7  100%  3e-20 52.87  YP_009196866.1   
GNAT family N-acetyltransferase [Bacteroidales bacterium]         36.5   36.5  58%   1.6   38.00  WP_135940285.1   
SDR family oxidoreductase [Caldibacillus debilis]                 36.5   36.5  71%   2.8   36.07  WP_020154460.1   
hypothetical protein [Streptococcus suis]                         36.5   36.5  77%   2.8   28.99  WP_024389920.1   
hypothetical protein [Streptococcus suis]                         36.2   36.2  77%   3.2   28.99  WP_024407299.1   
DUF1194 domain-containing protein [Methylobacterium sp. GXF4]     36.2   36.2  56%   3.6   33.33  WP_007561605.1   
hypothetical protein MBRA_00813 [Methylobacterium brachiatum]     36.2   36.2  56%   3.6   33.33  CAA2155138.1     
DUF1194 domain-containing protein [Methylobacterium brachiatum]   36.2   36.2  56%   3.6   33.33  WP_122162614.1   
DUF1194 domain-containing protein [Methylobacterium mesophilicum] 35.7   35.7  56%   5.6   29.17  WP_010682229.1   
hypothetical protein [Streptococcus suis]                         35.4   35.4  77%   5.9   28.99  WP_024393339.1   
hypothetical protein [Streptococcus suis]                         35.4   35.4  77%   6.0   28.99  WP_024411722.1   
hypothetical protein [Streptococcus suis]                         35.4   35.4  77%   6.0   28.99  WP_024395740.1   
hypothetical protein [Streptococcus suis]                         35.4   35.4  77%   6.1   28.99  WP_105256972.1   
GNAT family N-acetyltransferase [Turicimonas muris]               34.8   34.8  67%   7.0   36.84  WP_066594961.1   
PTS transporter subunit EIIC [Enterococcus sp. JM9B]              35.4   35.4  75%   7.6   31.25  WP_161526858.1   
DUF1194 domain-containing protein [Methylobacterium...            35.1   35.1  56%   8.1   29.17  WP_075380497.1   
MULTISPECIES: DUF1194 domain-containing protein [unclassified...  35.1   35.1  56%   8.6   29.17  WP_043352785.1   
DUF1194 domain-containing protein [Methylobacterium sp.]          35.1   35.1  56%   8.8   29.17  RUP15486.1       
DUF1194 domain-containing protein [Methylobacterium sp. XJLW]     35.1   35.1  56%   8.8   29.17  WP_111473834.1   
hypothetical protein [Boseongicola sp. SB0670_bin_30]             34.5   34.5  34%   8.8   41.38  MYK32026.1       
DUF1194 domain-containing protein [Methylobacterium oryzae]       35.1   35.1  56%   8.8   29.17  WP_043758311.1   
type II toxin-antitoxin system RelE/ParE family toxin...          33.9   33.9  67%   9.0   33.87  WP_106525721.1   
hypothetical protein ADL19_32550 [Streptomyces...                 35.1   35.1  56%   9.0   29.17  KOX40584.1       
hypothetical protein [Streptococcus suis]                         35.1   35.1  77%   9.3   27.54  WP_044678981.1   
hypothetical protein [Methylobacterium sp.]                       35.1   35.1  56%   9.4   29.17  MBP29251.1       
hypothetical protein [Streptococcus suis]                         35.1   35.1  77%   9.4   27.54  WP_024383288.1   
hypothetical protein [Streptococcus suis]                         35.1   35.1  77%   9.5   27.54  WP_024418225.1   
hypothetical protein [Streptococcus suis]                         34.8   34.8  77%   9.7   28.99  WP_105204119.1   
hypothetical protein [Streptococcus suis]                         34.8   34.8  77%   9.9   28.99  WP_044763878.1   

Alignments:
>hypothetical protein PS2_134 [Serratia phage PS2]
Sequence ID: YP_009030181.1 Length: 85 
>hypothetical protein PS2_134 [Serratia phage PS2]
Sequence ID: AHY25380.1 Length: 85  
Range 1: 1 to 85

Score:185 bits(618), Expect:6e-60, 
Method:Compositional matrix adjust., 
Identities:85/85(100%), Positives:85/85(100%), Gaps:0/85(0%)

Query  1   MQRYLERYTNPENGEECFKRLSVLEDDGFFRVVKETYRGYGTIVIANMPIRPYITRKGAE  60
           MQRYLERYTNPENGEECFKRLSVLEDDGFFRVVKETYRGYGTIVIANMPIRPYITRKGAE
Sbjct  1   MQRYLERYTNPENGEECFKRLSVLEDDGFFRVVKETYRGYGTIVIANMPIRPYITRKGAE  60

Query  61  KAMMKWQPKQYKMTLVEGLMQEGKI  85
           KAMMKWQPKQYKMTLVEGLMQEGKI
Sbjct  61  KAMMKWQPKQYKMTLVEGLMQEGKI  85


>hypothetical protein CPT_Muldoon_125 [Serratia phage Muldoon]
Sequence ID: QFR56080.1 Length: 86 
Range 1: 1 to 86

Score:142 bits(470), Expect:1e-42, 
Method:Compositional matrix adjust., 
Identities:66/86(77%), Positives:72/86(83%), Gaps:1/86(1%)

Query  1   MQRYLERYTNPENGEECFKRLSVLEDDGFFRVVKETYRGYGT-IVIANMPIRPYITRKGA  59
           MQRYL+RY NPE G+ CFKRLSVLED+G+FRVV E   G+G  I I  MPIRPY TRKGA
Sbjct  1   MQRYLKRYVNPETGKTCFKRLSVLEDNGLFRVVHECDYGFGAEISITKMPIRPYKTRKGA  60

Query  60  EKAMMKWQPKQYKMTLVEGLMQEGKI  85
           EKAMM WQPKQYKMTLVEGLM+EGKI
Sbjct  61  EKAMMAWQPKQYKMTLVEGLMHEGKI  86


>hypothetical protein MM01_00061 [Escherichia phage vB_EcoS_MM01]
Sequence ID: QBQ80896.1 Length: 88 
Range 1: 4 to 88

Score:91.9 bits(298), Expect:1e-22, 
Method:Compositional matrix adjust., 
Identities:49/85(58%), Positives:59/85(69%), Gaps:2/85(2%)

Query  3   RYLERYTNPENGEECFKRLSVLEDDGFFRVVKETYRGYGT-IVIANMP-IRPYITRKGAE  60
           RYL+RY N E G   FKRL V E DG+F VV+E   GYG  + +  +P I+ Y T  GAE
Sbjct  4   RYLKRYKNEETGNLAFKRLLVKEIDGLFWVVEEIDYGYGGGVSMTKVPSIKSYKTENGAE  63

Query  61  KAMMKWQPKQYKMTLVEGLMQEGKI  85
           KA+ KW+P +Y MTLVEGLMQEGKI
Sbjct  64  KALEKWKPARYCMTLVEGLMQEGKI  88


>hypothetical protein [Escherichia phage ECML-117]
Sequence ID: YP_009101071.1 Length: 87 
>hypothetical protein [Escherichia phage ECML-117]
Sequence ID: AFO10503.1 Length: 87  
Range 1: 1 to 87

Score:90.4 bits(293), Expect:3e-22, 
Method:Compositional matrix adjust., 
Identities:50/87(57%), Positives:57/87(65%), Gaps:2/87(2%)

Query  1   MQRYLERYTNPENGEECFKRLSVLEDDGFFRVVKETYRGYGT-IVIANMP-IRPYITRKG  58
           M R LERY N   G   FKRL V E DG FRVVKE   G G  +    MP I+ Y T KG
Sbjct  1   MVRILERYKNEATGAIAFKRLLVKEIDGIFRVVKEFDYGNGAGVNTVIMPGIKAYKTLKG  60

Query  59  AEKAMMKWQPKQYKMTLVEGLMQEGKI  85
           AEKA+  W+P++Y+MT VEGLMQEGKI
Sbjct  61  AEKALAAWKPERYQMTRVEGLMQEGKI  87


>hypothetical protein CPT_Mansfield_061 [Escherichia phage Mansfield]
Sequence ID: QEG09886.1 Length: 87 
Range 1: 1 to 87

Score:90.4 bits(293), Expect:4e-22, 
Method:Compositional matrix adjust., 
Identities:50/87(57%), Positives:57/87(65%), Gaps:2/87(2%)

Query  1   MQRYLERYTNPENGEECFKRLSVLEDDGFFRVVKETYRGYGT-IVIANMP-IRPYITRKG  58
           M R LERY N   G   FKRL V E DG FRVVKE   G G  +    MP I+ Y T KG
Sbjct  1   MVRILERYKNESTGAIAFKRLLVKEIDGMFRVVKEFDYGNGAGVNTVIMPGIKAYKTLKG  60

Query  59  AEKAMMKWQPKQYKMTLVEGLMQEGKI  85
           AEKA+  W+P++Y+MT VEGLMQEGKI
Sbjct  61  AEKALAAWKPERYQMTRVEGLMQEGKI  87


>hypothetical protein SLURMMXVI_140035 [Escherichia phage vB_Eco_SLUR25]
Sequence ID: SOE45268.1 Length: 87 
>hypothetical protein SLURMMXVI_10058 [Escherichia phage vB_Eco_SLUR63]
Sequence ID: VAY27849.1 Length: 87  
Range 1: 1 to 87

Score:90.1 bits(292), Expect:4e-22, 
Method:Compositional matrix adjust., 
Identities:47/87(54%), Positives:57/87(65%), Gaps:2/87(2%)

Query  1   MQRYLERYTNPENGEECFKRLSVLEDDGFFRVVKETYRGYGTIVIANM--PIRPYITRKG  58
           M R LERY N   G   FKR+ V + DG+FRVVKE   G G  V A +   I+ Y T KG
Sbjct  1   MIRILERYKNEATGAIAFKRMLVKQIDGLFRVVKEVDYGNGAGVSATIVPGIKAYKTLKG  60

Query  59  AEKAMMKWQPKQYKMTLVEGLMQEGKI  85
           AEKA+  W+P +Y+M+ VEGLMQEGKI
Sbjct  61  AEKALAAWKPARYQMSRVEGLMQEGKI  87


>hypothetical protein vBEcoMRo157lw_00056 [Escherichia phage vB_EcoM-Ro157lw]
Sequence ID: AVZ45704.1 Length: 87 
>hypothetical protein [Escherichia phage FEC19]
Sequence ID: AYD85472.1 Length: 87 >hypothetical protein [Escherichia coli]
Sequence ID: EAB6873200.1 Length: 87 >hypothetical protein WFH_00056 [Escherichia phage vB_EcoM_WFH]
Sequence ID: QBQ77344.1 Length: 87 >hypothetical protein WFC_00060 [Escherichia phage vB_EcoM_WFC]
Sequence ID: QBQ77452.1 Length: 87  
Range 1: 1 to 87

Score:90.1 bits(292), Expect:4e-22, 
Method:Compositional matrix adjust., 
Identities:50/87(57%), Positives:57/87(65%), Gaps:2/87(2%)

Query  1   MQRYLERYTNPENGEECFKRLSVLEDDGFFRVVKETYRGYGT-IVIANMP-IRPYITRKG  58
           M R LERY N   G   FKRL V E DG FRVVKE   G G  +    MP I+ Y T KG
Sbjct  1   MVRILERYKNEATGAIAFKRLLVKEIDGMFRVVKEFDYGNGAGVNTVIMPGIKAYKTLKG  60

Query  59  AEKAMMKWQPKQYKMTLVEGLMQEGKI  85
           AEKA+  W+P++Y+MT VEGLMQEGKI
Sbjct  61  AEKALAAWKPERYQMTRVEGLMQEGKI  87


>hypothetical protein [Salmonella enterica subsp. enterica]
Sequence ID: EDX5637764.1 Length: 87 
>hypothetical protein vBEco4M7_72 [Escherichia phage vB_Eco4M-7]
Sequence ID: QFG06893.1 Length: 87  
Range 1: 1 to 87

Score:88.7 bits(287), Expect:2e-21, 
Method:Compositional matrix adjust., 
Identities:49/87(56%), Positives:56/87(64%), Gaps:2/87(2%)

Query  1   MQRYLERYTNPENGEECFKRLSVLEDDGFFRVVKETYRGYGTIVIANM--PIRPYITRKG  58
           M R LERY N   G   FKRL V E DG FRVVKE   G G  V   +   I+ Y T KG
Sbjct  1   MVRILERYKNEATGAIAFKRLLVKEIDGMFRVVKEFDYGNGAGVNTVIVPGIKAYKTLKG  60

Query  59  AEKAMMKWQPKQYKMTLVEGLMQEGKI  85
           AEKA+  W+P++Y+MT VEGLMQEGKI
Sbjct  61  AEKALAAWKPERYQMTRVEGLMQEGKI  87


>hypothetical protein [Escherichia phage Greed]
Sequence ID: ANY29772.1 Length: 87 
Range 1: 1 to 87

Score:88.1 bits(285), Expect:3e-21, 
Method:Compositional matrix adjust., 
Identities:46/87(53%), Positives:56/87(64%), Gaps:2/87(2%)

Query  1   MQRYLERYTNPENGEECFKRLSVLEDDGFFRVVKETYRGYGTIVIANM--PIRPYITRKG  58
           M R LERY N   G   FKR+ V + DG+FRVVKE   G G  V   +   I+ Y T KG
Sbjct  1   MVRILERYKNEATGAIAFKRMLVKQIDGLFRVVKEVDYGNGAGVSTTIVPGIKAYKTLKG  60

Query  59  AEKAMMKWQPKQYKMTLVEGLMQEGKI  85
           AEKA+  W+P +Y+M+ VEGLMQEGKI
Sbjct  61  AEKALAAWKPARYQMSRVEGLMQEGKI  87


>hypothetical protein [Escherichia phage CAjan]
Sequence ID: YP_009196866.1 Length: 87 
>hypothetical protein [Escherichia phage CAjan]
Sequence ID: AJT60557.1 Length: 87  
Range 1: 1 to 87

Score:85.7 bits(277), Expect:3e-20, 
Method:Compositional matrix adjust., 
Identities:46/87(53%), Positives:56/87(64%), Gaps:2/87(2%)

Query  1   MQRYLERYTNPENGEECFKRLSVLEDDGFFRVVKETYRGYGTIVIANM--PIRPYITRKG  58
           M R LERY N   G   FKR+ V + DG+FRVVKE   G G  V   +   I+ Y T KG
Sbjct  1   MVRILERYKNEATGAIAFKRMLVKQIDGLFRVVKEVDYGNGAGVTTTIVPGIKAYKTLKG  60

Query  59  AEKAMMKWQPKQYKMTLVEGLMQEGKI  85
           AEKA+  W+P++Y+MT VE LMQEGKI
Sbjct  61  AEKALAAWKPERYQMTRVEWLMQEGKI  87


>GNAT family N-acetyltransferase [Bacteroidales bacterium]
Sequence ID: WP_135940285.1 Length: 152 
>N-acetyltransferase [Bacteroidales bacterium]
Sequence ID: TGX81190.1 Length: 152  
Range 1: 41 to 90

Score:36.5 bits(109), Expect:1.6, 
Method:Compositional matrix adjust., 
Identities:19/50(38%), Positives:29/50(58%), Gaps:0/50(0%)

Query  23  VLEDDGFFRVVKETYRGYGTIVIANMPIRPYITRKGAEKAMMKWQPKQYK  72
           +LED+G+      T  G GT+ I N+ + P   R+G  KAM+++  KQY 
Sbjct  41  MLEDNGLKATCVVTDEGNGTLEIKNLAVVPEHQRQGYGKAMVEFIAKQYN  90


>SDR family oxidoreductase [Caldibacillus debilis]
Sequence ID: WP_020154460.1 Length: 251 
>Dehydrogenase [Caldibacillus debilis GB1]
Sequence ID: RKO62064.1 Length: 251 >hypothetical protein B4135_1927 [Caldibacillus debilis]
Sequence ID: KYD20152.1 Length: 251 >short-chain dehydrogenase [Caldibacillus debilis]
Sequence ID: OUM87319.1 Length: 251 >SDR family oxidoreductase [Caldibacillus debilis]
Sequence ID: REJ14175.1 Length: 251 >SDR family oxidoreductase [Caldibacillus debilis]
Sequence ID: REJ25813.1 Length: 251  
Range 1: 47 to 107

Score:36.5 bits(109), Expect:2.8, 
Method:Compositional matrix adjust., 
Identities:22/61(36%), Positives:28/61(45%), Gaps:0/61(0%)

Query  7    RYTNPENGEECFKRLSVLEDDGFFRVVKETYRGYGTIVIANMPIRPYITRKGAEKAMMKW  66
            +  N  +GE  F R  V ++D + RVV ET   YGTI I       Y     AE  + KW
Sbjct  47   KSINGHSGEALFIRHDVSKEDEWIRVVNETMEKYGTIDILVNNAGVYYICPLAETTLEKW  106

Query  67   Q  67
             
Sbjct  107  N  107


>hypothetical protein [Streptococcus suis]
Sequence ID: WP_024389920.1 Length: 218 
>hypothetical protein A6M16_09485 [Streptococcus suis]
Sequence ID: AND00704.1 Length: 218 >hypothetical protein BFP66_09365 [Streptococcus suis]
Sequence ID: AOM75426.1 Length: 218 >Uncharacterised protein [Streptococcus suis]
Sequence ID: CYT87705.1 Length: 218 >Uncharacterised protein [Streptococcus suis]
Sequence ID: CYU58089.1 Length: 218 >Uncharacterised protein [Streptococcus suis]
Sequence ID: CYW20084.1 Length: 218  
Range 1: 96 to 164

Score:36.5 bits(109), Expect:2.8, 
Method:Compositional matrix adjust., 
Identities:20/69(29%), Positives:33/69(47%), Gaps:3/69(4%)

Query  18   FKRLSVL---EDDGFFRVVKETYRGYGTIVIANMPIRPYITRKGAEKAMMKWQPKQYKMT  74
            FKR S+L    D+G+F + +     +   ++   PI  ++  K  +  M +W PK +   
Sbjct  96   FKRYSILIKEVDEGLFVIERLASVWFLGFLLETHPILHHLDDKMKDYLMYEWSPKSHFSL  155

Query  75   LVEGLMQEG  83
            LVE    EG
Sbjct  156  LVEHGRSEG  164


>hypothetical protein [Streptococcus suis]
Sequence ID: WP_024407299.1 Length: 218 
>hypothetical protein A7J08_08960 [Streptococcus suis]
Sequence ID: ASW50394.1 Length: 218 >hypothetical protein WQ51_03485 [Streptococcus suis]
Sequence ID: KPA72412.1 Length: 218 >hypothetical protein E8L09_04695 [Streptococcus suis]
Sequence ID: TII04387.1 Length: 218 >Uncharacterised protein [Streptococcus suis]
Sequence ID: CYX02335.1 Length: 218  
Range 1: 96 to 164

Score:36.2 bits(108), Expect:3.2, 
Method:Compositional matrix adjust., 
Identities:20/69(29%), Positives:33/69(47%), Gaps:3/69(4%)

Query  18   FKRLSVL---EDDGFFRVVKETYRGYGTIVIANMPIRPYITRKGAEKAMMKWQPKQYKMT  74
            FKR S+L    D+G+F + +     +  +++   PI  ++  K  +  M  W PK +   
Sbjct  96   FKRYSILIKEVDEGLFVIERLASVWFLGLLLETHPILHHLDDKMKDYLMYDWTPKSHFSL  155

Query  75   LVEGLMQEG  83
            LVE    EG
Sbjct  156  LVEHGRSEG  164


>DUF1194 domain-containing protein [Methylobacterium sp. GXF4]
Sequence ID: WP_007561605.1 Length: 238 
>hypothetical protein WYO_1961 [Methylobacterium sp. GXF4]
Sequence ID: EIZ85593.1 Length: 238  
Range 1: 186 to 233

Score:36.2 bits(108), Expect:3.6, 
Method:Compositional matrix adjust., 
Identities:16/48(33%), Positives:26/48(54%), Gaps:0/48(0%)

Query  1    MQRYLERYTNPENGEECFKRLSVLEDDGFFRVVKETYRGYGTIVIANM  48
            M  YL  +TNP NG   + R +V+  +G F +  E +  +G  +IA +
Sbjct  186  MPGYLREHTNPPNGLAAYYRETVIGGEGAFVMTAEGFEAFGRALIAKL  233


>hypothetical protein MBRA_00813 [Methylobacterium brachiatum]
Sequence ID: CAA2155138.1 Length: 238 
Range 1: 186 to 233

Score:36.2 bits(108), Expect:3.6, 
Method:Compositional matrix adjust., 
Identities:16/48(33%), Positives:26/48(54%), Gaps:0/48(0%)

Query  1    MQRYLERYTNPENGEECFKRLSVLEDDGFFRVVKETYRGYGTIVIANM  48
            M  YL  +TNP NG   + R +V+  +G F +  E +  +G  +IA +
Sbjct  186  MPGYLREHTNPPNGLAAYYRDTVIGGEGAFVMTAEGFEAFGRALIAKL  233


>DUF1194 domain-containing protein [Methylobacterium brachiatum]
Sequence ID: WP_122162614.1 Length: 238 
>DUF1194 domain-containing protein [Methylobacterium brachiatum]
Sequence ID: AYO85778.1 Length: 238  
Range 1: 186 to 233

Score:36.2 bits(108), Expect:3.6, 
Method:Compositional matrix adjust., 
Identities:16/48(33%), Positives:26/48(54%), Gaps:0/48(0%)

Query  1    MQRYLERYTNPENGEECFKRLSVLEDDGFFRVVKETYRGYGTIVIANM  48
            M  YL  +TNP NG   + R +V+  +G F +  E +  +G  +IA +
Sbjct  186  MPGYLREHTNPPNGLAAYYRETVIGGEGAFVMTAEGFEAFGRALIAKL  233


>DUF1194 domain-containing protein [Methylobacterium mesophilicum]
Sequence ID: WP_010682229.1 Length: 242 
>DUF1194 domain-containing protein [Methylobacterium mesophilicum SR1.6/6]
Sequence ID: QGY03140.1 Length: 242  
Range 1: 190 to 237

Score:35.7 bits(106), Expect:5.6, 
Method:Compositional matrix adjust., 
Identities:14/48(29%), Positives:25/48(52%), Gaps:0/48(0%)

Query  1    MQRYLERYTNPENGEECFKRLSVLEDDGFFRVVKETYRGYGTIVIANM  48
            M  +L+ +TNP  G   + R  V+  DG F +  E +  +G  ++A +
Sbjct  190  MPSFLKDHTNPAGGLAAYYRAIVIGGDGAFVMTAENFEAFGRALVAKL  237


>hypothetical protein [Streptococcus suis]
Sequence ID: WP_024393339.1 Length: 218 
>Uncharacterised protein [Streptococcus suis]
Sequence ID: CYU39275.1 Length: 218 >Uncharacterised protein [Streptococcus suis]
Sequence ID: CYU93676.1 Length: 218 >Uncharacterised protein [Streptococcus suis]
Sequence ID: CYV26264.1 Length: 218 >Uncharacterised protein [Streptococcus suis]
Sequence ID: CYX87428.1 Length: 218  
Range 1: 96 to 164

Score:35.4 bits(105), Expect:5.9, 
Method:Compositional matrix adjust., 
Identities:20/69(29%), Positives:32/69(46%), Gaps:3/69(4%)

Query  18   FKRLSVL---EDDGFFRVVKETYRGYGTIVIANMPIRPYITRKGAEKAMMKWQPKQYKMT  74
            FKR S+L    D+G+F + +     +   ++   PI  ++  K  +  M  W PK +   
Sbjct  96   FKRYSILIKEVDEGLFVIERLASVWFLGFLLETHPILHHLDDKMKDYLMYDWTPKSHFSL  155

Query  75   LVEGLMQEG  83
            LVE    EG
Sbjct  156  LVEHGRSEG  164


>hypothetical protein [Streptococcus suis]
Sequence ID: WP_024411722.1 Length: 218 
Range 1: 96 to 164

Score:35.4 bits(105), Expect:6.0, 
Method:Compositional matrix adjust., 
Identities:20/69(29%), Positives:32/69(46%), Gaps:3/69(4%)

Query  18   FKRLSVL---EDDGFFRVVKETYRGYGTIVIANMPIRPYITRKGAEKAMMKWQPKQYKMT  74
            FKR S+L    D+G+F + +     +   ++   PI  ++  K  +  M  W PK +   
Sbjct  96   FKRYSILIKEVDEGLFVIERLASVWFLGFLLETHPILHHLDDKMKDYLMYDWTPKSHFSL  155

Query  75   LVEGLMQEG  83
            LVE    EG
Sbjct  156  LVEHGRSEG  164


>hypothetical protein [Streptococcus suis]
Sequence ID: WP_024395740.1 Length: 218 
>Uncharacterised protein [Streptococcus suis]
Sequence ID: CYV51004.1 Length: 218  
Range 1: 96 to 164

Score:35.4 bits(105), Expect:6.0, 
Method:Compositional matrix adjust., 
Identities:20/69(29%), Positives:32/69(46%), Gaps:3/69(4%)

Query  18   FKRLSVL---EDDGFFRVVKETYRGYGTIVIANMPIRPYITRKGAEKAMMKWQPKQYKMT  74
            FKR S+L    D+G+F + +     +   ++   PI  ++  K  +  M  W PK +   
Sbjct  96   FKRYSILIKEVDEGLFVIERLASVWFLGFLLETHPILHHLDDKMKDYLMYDWTPKSHFSL  155

Query  75   LVEGLMQEG  83
            LVE    EG
Sbjct  156  LVEHGRSEG  164


>hypothetical protein [Streptococcus suis]
Sequence ID: WP_105256972.1 Length: 218 
Range 1: 96 to 164

Score:35.4 bits(105), Expect:6.1, 
Method:Compositional matrix adjust., 
Identities:20/69(29%), Positives:32/69(46%), Gaps:3/69(4%)

Query  18   FKRLSVL---EDDGFFRVVKETYRGYGTIVIANMPIRPYITRKGAEKAMMKWQPKQYKMT  74
            FKR S+L    D+G+F + +     +   ++   PI  ++  K  +  M  W PK +   
Sbjct  96   FKRYSILIKEVDEGLFVIERLASVWFLGFLLETHPILHHLDDKMKDYLMYDWTPKSHFSL  155

Query  75   LVEGLMQEG  83
            LVE    EG
Sbjct  156  LVEHGRSEG  164


>GNAT family N-acetyltransferase [Turicimonas muris]
Sequence ID: WP_066594961.1 Length: 150 
>N-acetyltransferase [Burkholderiales bacterium YL45]
Sequence ID: ANU66960.1 Length: 150 >N-acetyltransferase [Turicimonas muris]
Sequence ID: OXE47588.1 Length: 150  
Range 1: 33 to 88

Score:34.8 bits(103), Expect:7.0, 
Method:Compositional matrix adjust., 
Identities:21/57(37%), Positives:31/57(54%), Gaps:1/57(1%)

Query  16  ECFKRLSVLEDDGFFRVVKETYRGYGTIVIANMPIRPYITRKGAEKAMMKWQPKQYK  72
           EC   L  L+D+G   V      G GT+ I N+ + P   RKG  KAM+++  ++YK
Sbjct  33  EC-GELWTLDDNGVKAVCVVADVGDGTLEIKNLAVVPNFQRKGYGKAMIEFIAERYK  88


>PTS transporter subunit EIIC [Enterococcus sp. JM9B]
Sequence ID: WP_161526858.1 Length: 427 
>PTS lactose transporter subunit IIC [Enterococcus sp. JM9B]
Sequence ID: KAF1301801.1 Length: 427  
Range 1: 7 to 70

Score:35.4 bits(105), Expect:7.6, 
Method:Composition-based stats., 
Identities:20/64(31%), Positives:29/64(45%), Gaps:0/64(0%)

Query  4   YLERYTNPENGEECFKRLSVLEDDGFFRVVKETYRGYGTIVIANMPIRPYITRKGAEKAM  63
           ++E+Y  P   +   +R  V   DGF   +     G   ++I N+PI PYIT        
Sbjct  7   FMEKYFIPVASKIGAQRHLVAIRDGFIVTMPLMILGSFGVLINNLPIPPYITFMNNLFGE  66

Query  64  MKWQ  67
            KWQ
Sbjct  67  GKWQ  70


>DUF1194 domain-containing protein [Methylobacterium phyllosphaerae]
Sequence ID: WP_075380497.1 Length: 238 
>membrane Transport [Methylobacterium phyllosphaerae]
Sequence ID: APT31768.1 Length: 238 >Protein of unknown function [Methylobacterium phyllosphaerae]
Sequence ID: SFH04352.1 Length: 238  
Range 1: 186 to 233

Score:35.1 bits(104), Expect:8.1, 
Method:Compositional matrix adjust., 
Identities:14/48(29%), Positives:26/48(54%), Gaps:0/48(0%)

Query  1    MQRYLERYTNPENGEECFKRLSVLEDDGFFRVVKETYRGYGTIVIANM  48
            M  +L+ +TNP  G   + R  V+  +G F +  E++  +G  +IA +
Sbjct  186  MPDFLKEHTNPSGGLAAYYRAVVIGGEGAFVMTAESFAAFGRALIAKL  233


>MULTISPECIES: DUF1194 domain-containing protein [unclassified Methylobacterium]
Sequence ID: WP_043352785.1 Length: 238 
>Protein of unknown function [Methylobacterium sp. UNCCL125]
Sequence ID: SFU48208.1 Length: 238  
Range 1: 186 to 233

Score:35.1 bits(104), Expect:8.6, 
Method:Compositional matrix adjust., 
Identities:14/48(29%), Positives:26/48(54%), Gaps:0/48(0%)

Query  1    MQRYLERYTNPENGEECFKRLSVLEDDGFFRVVKETYRGYGTIVIANM  48
            M  +L+ +TNP  G   + R  V+  +G F +  E++  +G  +IA +
Sbjct  186  MPDFLKEHTNPSGGLAAYYRAVVIGGEGAFVMTAESFAAFGRALIAKL  233


>DUF1194 domain-containing protein [Methylobacterium sp.]
Sequence ID: RUP15486.1 Length: 238 
Range 1: 186 to 233

Score:35.1 bits(104), Expect:8.8, 
Method:Compositional matrix adjust., 
Identities:14/48(29%), Positives:26/48(54%), Gaps:0/48(0%)

Query  1    MQRYLERYTNPENGEECFKRLSVLEDDGFFRVVKETYRGYGTIVIANM  48
            M  +L+ +TNP  G   + R  V+  +G F +  E++  +G  +IA +
Sbjct  186  MPDFLKEHTNPSGGLAAYYRAVVIGGEGAFVMTAESFAAFGRALIAKL  233


>DUF1194 domain-containing protein [Methylobacterium sp. XJLW]
Sequence ID: WP_111473834.1 Length: 238 
>hypothetical protein A3862_16630 [Methylobacterium sp. XJLW]
Sequence ID: AWV16926.1 Length: 238  
Range 1: 186 to 233

Score:35.1 bits(104), Expect:8.8, 
Method:Compositional matrix adjust., 
Identities:14/48(29%), Positives:26/48(54%), Gaps:0/48(0%)

Query  1    MQRYLERYTNPENGEECFKRLSVLEDDGFFRVVKETYRGYGTIVIANM  48
            M  +L+ +TNP  G   + R  V+  +G F +  E++  +G  +IA +
Sbjct  186  MPDFLKEHTNPSGGLAAYYRAVVIGGEGAFVMTAESFAAFGRALIAKL  233


>hypothetical protein [Boseongicola sp. SB0670_bin_30]
Sequence ID: MYK32026.1 Length: 153 
Range 1: 72 to 100

Score:34.5 bits(102), Expect:8.8, 
Method:Compositional matrix adjust., 
Identities:12/29(41%), Positives:18/29(62%), Gaps:0/29(0%)

Query  3   RYLERYTNPENGEECFKRLSVLEDDGFFR  31
           +  +R + P  G+ C  R+ VL DDGFF+
Sbjct  72  KRTKRTSRPPKGQSCADRIMVLRDDGFFK  100


>DUF1194 domain-containing protein [Methylobacterium oryzae]
Sequence ID: WP_043758311.1 Length: 238 
>protein of unassigned function [Methylobacterium oryzae CBMB20]
Sequence ID: AIQ91196.1 Length: 238  
Range 1: 186 to 233

Score:35.1 bits(104), Expect:8.8, 
Method:Compositional matrix adjust., 
Identities:14/48(29%), Positives:26/48(54%), Gaps:0/48(0%)

Query  1    MQRYLERYTNPENGEECFKRLSVLEDDGFFRVVKETYRGYGTIVIANM  48
            M  +L+ +TNP  G   + R  V+  +G F +  E++  +G  +IA +
Sbjct  186  MPDFLKEHTNPSGGLAAYYRAVVIGGEGAFVMTAESFAAFGRALIAKL  233


>type II toxin-antitoxin system RelE/ParE family toxin [Haliangium sp. UPWRP_2]
Sequence ID: WP_106525721.1 Length: 103 
>type II toxin-antitoxin system RelE/ParE family toxin [Haliangium sp. UPWRP_2]
Sequence ID: PSM31316.1 Length: 103  
Range 1: 42 to 103

Score:33.9 bits(100), Expect:9.0, 
Method:Compositional matrix adjust., 
Identities:21/62(34%), Positives:30/62(48%), Gaps:5/62(8%)

Query  5    LERYTN-----PENGEECFKRLSVLEDDGFFRVVKETYRGYGTIVIANMPIRPYITRKGA  59
            LERY N     PE     FK + VL    F+RVV +T    G    A +P  P+++   +
Sbjct  42   LERYPNLGHYIPEYPSRPFKEVIVLSHRFFYRVVGQTLWVVGVWHGAQIPAEPWLSDAPS  101

Query  60   EK  61
            E+
Sbjct  102  ER  103


>hypothetical protein ADL19_32550 [Streptomyces purpurogeneiscleroticus]
Sequence ID: KOX40584.1 Length: 238 
Range 1: 186 to 233

Score:35.1 bits(104), Expect:9.0, 
Method:Compositional matrix adjust., 
Identities:14/48(29%), Positives:26/48(54%), Gaps:0/48(0%)

Query  1    MQRYLERYTNPENGEECFKRLSVLEDDGFFRVVKETYRGYGTIVIANM  48
            M  +L+ +TNP  G   + R  V+  +G F +  E++  +G  +IA +
Sbjct  186  MPDFLKEHTNPSGGLAAYYRAVVIGGEGAFVMTAESFAAFGRALIAKL  233


>hypothetical protein [Streptococcus suis]
Sequence ID: WP_044678981.1 Length: 218 
>Uncharacterised protein [Streptococcus suis]
Sequence ID: CYV49518.1 Length: 218 >Uncharacterised protein [Streptococcus suis]
Sequence ID: CYW28650.1 Length: 218 >Uncharacterised protein [Streptococcus suis]
Sequence ID: CYX18292.1 Length: 218  
Range 1: 96 to 164

Score:35.1 bits(104), Expect:9.3, 
Method:Compositional matrix adjust., 
Identities:19/69(28%), Positives:32/69(46%), Gaps:3/69(4%)

Query  18   FKRLSVL---EDDGFFRVVKETYRGYGTIVIANMPIRPYITRKGAEKAMMKWQPKQYKMT  74
            FKR S+L    D+G+F + +     +   ++   PI  ++  K  +  M  W PK +   
Sbjct  96   FKRYSILIKEVDEGLFVIERLASVWFLGFLLETHPILHHLDDKMKDYLMYDWTPKSHFSL  155

Query  75   LVEGLMQEG  83
            L+E    EG
Sbjct  156  LIEHGRSEG  164


>hypothetical protein [Methylobacterium sp.]
Sequence ID: MBP29251.1 Length: 238 
Range 1: 186 to 233

Score:35.1 bits(104), Expect:9.4, 
Method:Compositional matrix adjust., 
Identities:14/48(29%), Positives:26/48(54%), Gaps:0/48(0%)

Query  1    MQRYLERYTNPENGEECFKRLSVLEDDGFFRVVKETYRGYGTIVIANM  48
            M  +L+ +TNP  G   + R  V+  +G F +  E++  +G  +IA +
Sbjct  186  MPDFLKEHTNPSGGLAAYYRAVVIGGEGAFVMTAESFAAFGRALIAKL  233


>hypothetical protein [Streptococcus suis]
Sequence ID: WP_024383288.1 Length: 218 
>hypothetical protein FH692_10550 [Streptococcus suis]
Sequence ID: TQE86409.1 Length: 218  
Range 1: 96 to 164

Score:35.1 bits(104), Expect:9.4, 
Method:Compositional matrix adjust., 
Identities:19/69(28%), Positives:32/69(46%), Gaps:3/69(4%)

Query  18   FKRLSVL---EDDGFFRVVKETYRGYGTIVIANMPIRPYITRKGAEKAMMKWQPKQYKMT  74
            FKR S+L    D+G+F + +     +   ++   PI  ++  K  +  M  W PK +   
Sbjct  96   FKRYSILIKEVDEGLFVIERLASVWFLGFLLETHPILHHLDDKMKDYLMYDWTPKSHFSL  155

Query  75   LVEGLMQEG  83
            L+E    EG
Sbjct  156  LIEHGRSEG  164


>hypothetical protein [Streptococcus suis]
Sequence ID: WP_024418225.1 Length: 218 
Range 1: 96 to 164

Score:35.1 bits(104), Expect:9.5, 
Method:Compositional matrix adjust., 
Identities:19/69(28%), Positives:32/69(46%), Gaps:3/69(4%)

Query  18   FKRLSVL---EDDGFFRVVKETYRGYGTIVIANMPIRPYITRKGAEKAMMKWQPKQYKMT  74
            FKR S+L    D+G+F + +     +   ++   PI  ++  K  +  M  W PK +   
Sbjct  96   FKRYSILIKEVDEGLFVIERLASVWFLGFLLETHPILHHLDDKMKDYLMYDWTPKSHFSL  155

Query  75   LVEGLMQEG  83
            L+E    EG
Sbjct  156  LIEHGRSEG  164


>hypothetical protein [Streptococcus suis]
Sequence ID: WP_105204119.1 Length: 218 
Range 1: 96 to 164

Score:34.8 bits(103), Expect:9.7, 
Method:Compositional matrix adjust., 
Identities:20/69(29%), Positives:31/69(44%), Gaps:3/69(4%)

Query  18   FKRLSVL---EDDGFFRVVKETYRGYGTIVIANMPIRPYITRKGAEKAMMKWQPKQYKMT  74
            FKR S+L    D+G F + +     +   ++   PI  ++  K  +  M  W PK +   
Sbjct  96   FKRYSILIKEVDEGVFVIERLASVWFFGFLLETHPILHHLDDKMKDYLMYDWTPKSHFSL  155

Query  75   LVEGLMQEG  83
            LVE    EG
Sbjct  156  LVEHGRSEG  164


>hypothetical protein [Streptococcus suis]
Sequence ID: WP_044763878.1 Length: 218 
>Uncharacterised protein [Streptococcus suis]
Sequence ID: CYT85728.1 Length: 218  
Range 1: 96 to 164

Score:34.8 bits(103), Expect:9.9, 
Method:Compositional matrix adjust., 
Identities:20/69(29%), Positives:31/69(44%), Gaps:3/69(4%)

Query  18   FKRLSVL---EDDGFFRVVKETYRGYGTIVIANMPIRPYITRKGAEKAMMKWQPKQYKMT  74
            FKR S+L    D+G F + +     +   ++   PI  ++  K  +  M  W PK +   
Sbjct  96   FKRYSILIKEVDEGVFVIERLASVWFLGFLLETHPILHHLDDKMKDYLMYDWTPKSHFSL  155

Query  75   LVEGLMQEG  83
            LVE    EG
Sbjct  156  LVEHGRSEG  164


		
