# Supplementary material for: Influence of Non-canonical DNA Bases on the Genomic Diversity of Tevenvirinae
Source: Front Microbiol. 2021 Apr 6;12:632686. doi: 10.3389/fmicb.2021.632686 (PMC8056088; doi:10.3389/fmicb.2021.632686)
Supplement: Supplementary Data Sheet 2 — The results of the BLAST-assisted (“txt” files) and HMMER-assisted (“xlsx” files) searches for GSC homologs. The clusters containing homologs of proteins from other organisms are listed. [file Data_Sheet_2.ZIP › Data sheet 2/Group XII/50386.txt]

RID: 5XN8FJAJ014	
Job Title:Protein Sequence				
Program: BLASTP 
Query: None ID: lcl|Query_48383(amino acid) Length: 110
Database: nr All non-redundant GenBank CDS translations+PDB+SwissProt+PIR+PRF excluding environmental samples from WGS projects
	
Sequences producing significant alignments:
                                                                  Max    Total Query   E   Per.                  
Description                                                       Score  Score cover Value Ident  Accession        
hypothetical protein PS2_136 [Serratia phage PS2]                 237    237   100%  7e-80 100.00 YP_009030183.1   
hypothetical protein CPT_Muldoon_127 [Serratia phage Muldoon]     184    184   100%  9e-59 75.68  QFR56082.1       
hypothetical protein [Halomonas sp. LBP4]                         58.8   58.8  66%   3e-09 35.62  WP_110284709.1   
hypothetical protein [Vibrio jasicida]                            51.8   51.8  52%   2e-06 37.93  WP_104046327.1   
hypothetical protein [Vibrio scophthalmi]                         49.1   49.1  60%   2e-05 35.82  WP_005594349.1   
hypothetical protein [Photobacterium phosphoreum]                 42.7   42.7  54%   0.006 36.67  WP_107266107.1   
hypothetical protein [Acinetobacter sp. TGL-Y2]                   41.8   41.8  64%   0.018 30.14  WP_067663635.1   
hypothetical protein [Halomonas endophytica]                      40.6   40.6  73%   0.037 27.16  WP_102655705.1   
hypothetical protein C9356_15090 [Oleiphilus sp.]                 39.8   39.8  57%   0.098 31.88  TNC80251.1       
hypothetical protein [Alteromonas mediterranea]                   39.2   39.2  52%   0.16  29.31  WP_020742547.1   
hypothetical protein [Vibrio alginolyticus]                       38.3   38.3  67%   0.28  28.38  WP_054578096.1   
MULTISPECIES: hypothetical protein [unclassified Vibrio]          37.4   37.4  49%   0.71  35.19  WP_076655792.1   
putative phage protein [Aeromonas phage Aes508]                   36.8   36.8  35%   0.89  35.90  YP_007010705.1   
hypothetical protein [Vibrio splendidus]                          37.7   37.7  57%   0.89  32.35  WP_102443977.1   
hypothetical protein [Limnoraphis robusta]                        37.1   37.1  50%   1.1   35.09  WP_046277376.1   
hypothetical protein [Pseudoalteromonas tunicata]                 38.0   38.0  63%   1.2   31.51  WP_009838153.1   
unnamed protein product [Aeromonas phage phiAS4]                  36.5   36.5  35%   1.4   35.90  YP_003969285.1   
ribosome-associated translation inhibitor RaiA...                 37.1   37.1  59%   1.5   29.23  RMG95097.1       
sulfatase-like hydrolase/transferase [Halobacillus litoralis]     38.3   38.3  74%   1.6   29.27  WP_160910646.1   
hypothetical protein PHG25p014nc [Aeromonas virus 25]             36.2   36.2  35%   1.7   35.90  YP_656246.1      
sulfatase-like hydrolase/transferase [Halobacillus halophilus]    38.0   38.0  74%   1.8   28.05  WP_160841265.1   
sulfatase-like hydrolase/transferase [Halobacillus litoralis]     38.0   38.0  74%   1.8   28.05  WP_160839421.1   
tRNA 4-thiouridine(8) synthase ThiI [Thermoanaerobacter...        37.7   37.7  78%   2.3   27.91  WP_004402403.1   
MULTISPECIES: tRNA 4-thiouridine(8) synthase ThiI...              37.7   37.7  78%   2.4   27.91  WP_019907799.1   
tRNA 4-thiouridine(8) synthase ThiI [Thermoanaerobacter...        37.7   37.7  78%   2.5   27.91  WP_003870159.1   
MULTISPECIES: tRNA 4-thiouridine(8) synthase ThiI [unclassifie... 37.7   37.7  78%   2.5   27.91  WP_009052559.1   
MULTISPECIES: tRNA 4-thiouridine(8) synthase ThiI...              37.7   37.7  78%   2.6   27.91  WP_012269178.1   
tRNA 4-thiouridine(8) synthase ThiI [Thermoanaerobacter...        37.7   37.7  78%   2.6   27.91  WP_006570238.1   
LTA synthase family protein [Halobacillus kuroshimensis]          37.4   37.4  74%   3.0   28.05  WP_084163157.1   
sulfatase-like hydrolase/transferase [Halobacillus litoralis]     37.4   37.4  74%   3.0   29.27  WP_160916762.1   
LTA synthase family protein [Halobacillus aidingensis]            37.4   37.4  74%   3.1   29.27  WP_089654672.1   
LTA synthase family protein [Halobacillus trueperi]               37.4   37.4  74%   3.1   29.27  WP_115823121.1   
LTA synthase family protein [Halobacillus trueperi]               37.4   37.4  74%   3.1   29.27  WP_115894121.1   
sulfatase-like hydrolase/transferase [Halobacillus faecis]        37.4   37.4  74%   3.3   29.27  WP_146814820.1   
hypothetical protein [Mucilaginibacter sp. JXJ CY 39]             35.9   35.9  44%   4.6   36.73  WP_158827673.1   
hypothetical protein DOTSEDRAFT_126730 [Dothistroma septosporu... 36.8   36.8  82%   4.7   21.98  EME46295.1       
hypothetical protein [Pseudomonas aeruginosa]                     35.7   35.7  66%   4.8   27.50  WP_143178772.1   
hypothetical protein [Aeromonas phage Aes516]                     34.8   34.8  35%   5.3   35.90  AFN69968.1       
hypothetical protein [Paeniclostridium sordellii]                 35.1   35.1  76%   5.3   23.53  WP_057587433.1   
hypothetical protein [Vibrio chagasii]                            35.1   35.1  69%   5.4   26.97  WP_137406507.1   
LTA synthase family protein [Halobacillus sp. Marseille-P3879]    36.8   36.8  74%   5.4   31.33  WP_101842131.1   
sigma-54-dependent Fis family transcriptional regulator...        36.5   36.5  50%   5.6   27.27  WP_086367335.1   
sigma-54-dependent Fis family transcriptional regulator...        36.5   36.5  40%   5.6   27.27  WP_042037098.1   
polysaccharide deacetylase [Bacillus thuringiensis]               36.5   36.5  40%   6.2   36.96  WP_017762441.1   
ribosome-associated translation inhibitor RaiA [Camelimonas...    35.9   35.9  69%   6.6   23.68  TCO12805.1       
polysaccharide deacetylase family protein [Bacillus cereus]       36.2   36.2  40%   6.8   36.96  WP_142950536.1   
polysaccharide deacetylase [Bacillus cereus]                      36.2   36.2  40%   7.4   36.96  WP_078438731.1   
IS66 family insertion sequence element accessory protein TnpB...  35.1   35.1  81%   7.5   26.21  WP_023355194.1   
sulfatase-like hydrolase/transferase [Halobacillus litoralis]     36.2   36.2  74%   7.7   28.05  WP_160837218.1   
sulfatase-like hydrolase/transferase [Halobacillus litoralis]     36.2   36.2  74%   7.8   28.05  WP_160888963.1   
sulfatase-like hydrolase/transferase [Halobacillus halophilus]    36.2   36.2  74%   7.8   28.05  WP_160840984.1   
HPF/RaiA family ribosome-associated protein [Camelimonas lactis]  35.9   35.9  71%   8.3   24.05  WP_132007254.1   
hypothetical protein [Aeromonas phage 50AhydR13PP]                34.5   34.5  33%   8.3   35.14  AWH14848.1       
tRNA 4-thiouridine(8) synthase ThiI [Thermoanaerobacter wiegelii] 35.9   35.9  78%   8.8   26.74  WP_014063060.1   
hypothetical protein EFK68_03730 [Pseudomonas aeruginosa]         34.5   34.5  61%   9.0   29.33  RNF58498.1       
putative phage protein [Aeromonas phage Aes012]                   34.2   34.2  33%   9.1   35.14  YP_007677732.1   

Alignments:
>hypothetical protein PS2_136 [Serratia phage PS2]
Sequence ID: YP_009030183.1 Length: 110 
>hypothetical protein PS2_136 [Serratia phage PS2]
Sequence ID: AHY25382.1 Length: 110  
Range 1: 1 to 110

Score:237 bits(796), Expect:7e-80, 
Method:Compositional matrix adjust., 
Identities:110/110(100%), Positives:110/110(100%), Gaps:0/110(0%)

Query  1    MKDINVMNKHGYIFVIQTNMDIAKLVERGCSIFPTIEDLYKAKCDKLDAEMDEVEGCEFT  60
            MKDINVMNKHGYIFVIQTNMDIAKLVERGCSIFPTIEDLYKAKCDKLDAEMDEVEGCEFT
Sbjct  1    MKDINVMNKHGYIFVIQTNMDIAKLVERGCSIFPTIEDLYKAKCDKLDAEMDEVEGCEFT  60

Query  61   ILNSHDGRTFITDAMLNQWELTINELDWLVNMDECEQPEILEDIIAEYQM  110
            ILNSHDGRTFITDAMLNQWELTINELDWLVNMDECEQPEILEDIIAEYQM
Sbjct  61   ILNSHDGRTFITDAMLNQWELTINELDWLVNMDECEQPEILEDIIAEYQM  110


>hypothetical protein CPT_Muldoon_127 [Serratia phage Muldoon]
Sequence ID: QFR56082.1 Length: 111 
Range 1: 1 to 111

Score:184 bits(614), Expect:9e-59, 
Method:Compositional matrix adjust., 
Identities:84/111(76%), Positives:94/111(84%), Gaps:1/111(0%)

Query  1    MKDINVMNKHGYIFVIQTN-MDIAKLVERGCSIFPTIEDLYKAKCDKLDAEMDEVEGCEF  59
            M  INVMNK+GYIFVIQ+N MDIAKLVERGC+IFP+IE LYK KCD L+ E DEVEGCEF
Sbjct  1    MNSINVMNKNGYIFVIQSNLMDIAKLVERGCTIFPSIEALYKGKCDFLEMETDEVEGCEF  60

Query  60   TILNSHDGRTFITDAMLNQWELTINELDWLVNMDECEQPEILEDIIAEYQM  110
            +IL SH G+T I D M NQWELTINELDWLV MD C QP+I+EDI+AEYQM
Sbjct  61   SILTSHSGKTVIDDGMCNQWELTINELDWLVKMDGCPQPQIIEDIVAEYQM  111


>hypothetical protein [Halomonas sp. LBP4]
Sequence ID: WP_110284709.1 Length: 90 
>hypothetical protein CR157_16825 [Halomonas sp. LBP4]
Sequence ID: PXX95863.1 Length: 90  
Range 1: 5 to 75

Score:58.8 bits(185), Expect:3e-09, 
Method:Compositional matrix adjust., 
Identities:26/73(36%), Positives:44/73(60%), Gaps:2/73(2%)

Query  6   VMNKHGYIFVIQTNMDIAKLVERGCSIFPTIEDLYKAKCDKLDAEMDEVEGCEFTILNSH  65
           VMN+HG+ FV++ ++D AKL   GC ++ T +DL  A C +     +EVE CE+ + ++ 
Sbjct  5   VMNEHGHFFVVELSIDEAKL--SGCELYDTYDDLMDAVCRRHSLSREEVEACEYVVKDTK  62

Query  66  DGRTFITDAMLNQ  78
           DG     D  +++
Sbjct  63  DGPAIFEDRGFSE  75


>hypothetical protein [Vibrio jasicida]
Sequence ID: WP_104046327.1 Length: 98 
Range 1: 7 to 62

Score:51.8 bits(161), Expect:2e-06, 
Method:Compositional matrix adjust., 
Identities:22/58(38%), Positives:40/58(68%), Gaps:2/58(3%)

Query  5   NVMNKHGYIFVIQTNMDIAKLVERGCSIFPTIEDLYKAKCDKLDAEMDEVEGCEFTIL  62
           NV+NKHG+ F +++ +D +KL   GC++F ++E+L +A  DK   E+DE+ G ++  +
Sbjct  7   NVLNKHGHYFKVRSKIDTSKL--EGCALFDSLEELLQAAADKQGLEIDEILGTDYLFF  62


>hypothetical protein [Vibrio scophthalmi]
Sequence ID: WP_005594349.1 Length: 92 
>hypothetical protein VIS19158_02530 [Vibrio scophthalmi LMG 19158]
Sequence ID: EGU38649.1 Length: 92  
Range 1: 3 to 66

Score:49.1 bits(152), Expect:2e-05, 
Method:Compositional matrix adjust., 
Identities:24/67(36%), Positives:43/67(64%), Gaps:3/67(4%)

Query  2   KDINVMNKHGYIFVIQTNMDIAKLVERGCSIFPTIEDLYKAKCDKLDAEMDEVEGCEFTI  61
           KD  ++NK+ + FV   ++D +KLV  GC+++ T+ DLY A  +  +  +DE+EG E+  
Sbjct  3   KDFFLLNKNKHYFVATGDVDTSKLV--GCTLYATLSDLYDAAANAHNLSVDEIEGTELG-  59

Query  62  LNSHDGR  68
           + + DG+
Sbjct  60  FTAFDGK  66


>hypothetical protein [Photobacterium phosphoreum]
Sequence ID: WP_107266107.1 Length: 99 
>hypothetical protein C9J21_20650 [Photobacterium phosphoreum]
Sequence ID: PSW28406.1 Length: 99  
Range 1: 3 to 61

Score:42.7 bits(130), Expect:0.006, 
Method:Compositional matrix adjust., 
Identities:22/60(37%), Positives:31/60(51%), Gaps:1/60(1%)

Query  2   KDINVMNKHGYIFVIQTNMDIAKLVERGCSIFPTIEDLYKAKCDKLDAEMDEVEGCEFTI  61
           K   ++N   Y FVI    D        CS++ ++EDLY+A C   D + DE+EG E T 
Sbjct  3   KKYFIINSKMYYFVINA-YDFNPTNLTNCSLYNSLEDLYEAVCQLEDLDHDEIEGNEITF  61


>hypothetical protein [Acinetobacter sp. TGL-Y2]
Sequence ID: WP_067663635.1 Length: 103 
>hypothetical protein AMD27_17070 [Acinetobacter sp. TGL-Y2]
Sequence ID: AMW80629.1 Length: 103  
Range 1: 12 to 83

Score:41.8 bits(127), Expect:0.018, 
Method:Compositional matrix adjust., 
Identities:22/73(30%), Positives:41/73(56%), Gaps:3/73(4%)

Query  3   DINVMNKHGYIFVIQTNM--DIAKLVERGCSIFPTIEDLYKAKCDKLDAEMDEVEGCEFT  60
           ++ ++N HGY F    ++  DI  ++  G S F T +++Y    ++    ++E+EG E+ 
Sbjct  12  EVYLVNPHGYFFAQYKSIAVDIEHFIRNGGSTFATQKEMYNFIIEEYKFFLEEIEGLEY-  70

Query  61  ILNSHDGRTFITD  73
           IL S DG  ++ D
Sbjct  71  ILQSKDGVPLLID  83


>hypothetical protein [Halomonas endophytica]
Sequence ID: WP_102655705.1 Length: 97 
>hypothetical protein C1H69_22955 [Halomonas endophytica]
Sequence ID: PMR71796.1 Length: 97  
Range 1: 3 to 82

Score:40.6 bits(123), Expect:0.037, 
Method:Compositional matrix adjust., 
Identities:22/81(27%), Positives:44/81(54%), Gaps:1/81(1%)

Query  6   VMNKHGYIFVIQTNMDIAKLVERGCSIFPTIEDLYKAKCDKLDAEMDEVEGCEFTILNSH  65
           ++N+ G+ F I +N+D+       C  F T E + +  C++ D EM+EVEG  ++++   
Sbjct  3   IINQFGHYFEIDSNLDVDTNAFYDCLFFDTEEAMLEKVCEQQDLEMEEVEGSTLSVV-EK  61

Query  66  DGRTFITDAMLNQWELTINEL  86
            G  F+ +   ++ E+ +  L
Sbjct  62  KGSIFVINDRCDKKEVELKYL  82


>hypothetical protein C9356_15090 [Oleiphilus sp.]
Sequence ID: TNC80251.1 Length: 100 
Range 1: 4 to 70

Score:39.8 bits(120), Expect:0.098, 
Method:Compositional matrix adjust., 
Identities:22/69(32%), Positives:35/69(50%), Gaps:8/69(11%)

Query  6   VMNKHGYIFVI------QTNMDIAKLVERGCSIFPTIEDLYKAKCDKLDAEMDEVEGCEF  59
           ++N  GY F +      Q ++D A+L    CS+F   E +Y   C + + ++DEVEG E 
Sbjct  4   IVNASGYYFKVLPDPQGQPSIDCAQL--NNCSVFENPEQMYATVCARQNLDLDEVEGFEI  61

Query  60  TILNSHDGR  68
            +    D R
Sbjct  62  GVRLGADRR  70


>hypothetical protein [Alteromonas mediterranea]
Sequence ID: WP_020742547.1 Length: 92 
>hypothetical protein I633_22786 [Alteromonas mediterranea 615]
Sequence ID: AGP79977.1 Length: 92  
Range 1: 5 to 60

Score:39.2 bits(118), Expect:0.16, 
Method:Compositional matrix adjust., 
Identities:17/58(29%), Positives:35/58(60%), Gaps:2/58(3%)

Query  6   VMNKHGYIFVIQTNMDIAKLVERGCSIFPTIEDLYKAKCDKLDAEMDEVEGCEFTILN  63
           +MN  G+ FV+++ +D +KL   GC+ F +++ L  A     +  +++++GCE  I+ 
Sbjct  5   IMNVLGHFFVVESEIDTSKL--DGCTCFDSLDTLLAAAAKNTECTIEDLQGCEIRIFK  60


>hypothetical protein [Vibrio alginolyticus]
Sequence ID: WP_054578096.1 Length: 94 
>hypothetical protein AOG25_08040 [Vibrio alginolyticus]
Sequence ID: KPM98387.1 Length: 94  
Range 1: 1 to 73

Score:38.3 bits(115), Expect:0.28, 
Method:Compositional matrix adjust., 
Identities:21/74(28%), Positives:36/74(48%), Gaps:1/74(1%)

Query  1   MKDINVMNKHGYIFVIQTNMDIAKLVERGCSIFPTIEDLYKAKCDKLDAEMDEVEGCEFT  60
           MK I ++N +G+ FV+     IA    +GC  F     +Y      L   ++E+EG EF 
Sbjct  1   MKKIFIINNQGHYFVVGAGA-IATKDLKGCETFEDQSKFYSRLSTVLGISLEEIEGTEFK  59

Query  61  ILNSHDGRTFITDA  74
           + +  D   F+ ++
Sbjct  60  VNSETDTPYFMNES  73


>MULTISPECIES: hypothetical protein [unclassified Vibrio]
Sequence ID: WP_076655792.1 Length: 93 
>hypothetical protein BH584_12710 [Vibrio sp. 10N.261.45.E1]
Sequence ID: OMO34483.1 Length: 93 >hypothetical protein BCU27_09575 [Vibrio sp. 10N.286.45.B6]
Sequence ID: PMJ26194.1 Length: 93 >hypothetical protein BCT66_20190 [Vibrio sp. 10N.261.49.E11]
Sequence ID: PML82812.1 Length: 93 >hypothetical protein BCT46_23615 [Vibrio sp. 10N.261.46.E8]
Sequence ID: PMM90336.1 Length: 93 >hypothetical protein BCT32_00895 [Vibrio sp. 10N.261.45.E11]
Sequence ID: PMN43956.1 Length: 93  
Range 1: 3 to 54

Score:37.4 bits(112), Expect:0.71, 
Method:Compositional matrix adjust., 
Identities:19/54(35%), Positives:31/54(57%), Gaps:2/54(3%)

Query  6   VMNKHGYIFVIQTNMDIAKLVERGCSIFPTIEDLYKAKCDKLDAEMDEVEGCEF  59
           +MNK G  F +Q +++I KLV+  CSIF    D+Y+         +++VE  E+
Sbjct  3   IMNKMGRYFTVQGDINIEKLVD--CSIFKDKADMYRIAAVNQGISLEDVEDTEY  54


>putative phage protein [Aeromonas phage Aes508]
Sequence ID: YP_007010705.1 Length: 83 
>putative phage protein [Aeromonas phage Aes508]
Sequence ID: AFQ97098.1 Length: 83  
Range 1: 2 to 40

Score:36.8 bits(110), Expect:0.89, 
Method:Compositional matrix adjust., 
Identities:14/39(36%), Positives:21/39(53%), Gaps:0/39(0%)

Query  4   INVMNKHGYIFVIQTNMDIAKLVERGCSIFPTIEDLYKA  42
           I  +NK G  F I+ N+    +  RGC +F   +D+Y A
Sbjct  2   IYAINKFGVAFAIEANICACSIASRGCQVFSCADDMYAA  40


>hypothetical protein [Vibrio splendidus]
Sequence ID: WP_102443977.1 Length: 132 
>hypothetical protein BCU98_00210 [Vibrio splendidus]
Sequence ID: PMG17790.1 Length: 132  
Range 1: 33 to 100

Score:37.7 bits(113), Expect:0.89, 
Method:Compositional matrix adjust., 
Identities:22/68(32%), Positives:34/68(50%), Gaps:5/68(7%)

Query  4   INVMNKHGYIFVIQ----TNMDIAKLVERGCSIFPTIEDLYKAKCDKLDAEMDEVEGCEF  59
           I ++N+HG+ F +        D   L+  GC I+ T + +Y A        +DE+EG E 
Sbjct  33  IYLINEHGHYFQVTKEAWNKFDSDYLLRAGCDIYSTKQSMYDAYMKSTGFALDEIEGSEI  92

Query  60  TI-LNSHD  66
            I LN +D
Sbjct  93  EITLNEQD  100


>hypothetical protein [Limnoraphis robusta]
Sequence ID: WP_046277376.1 Length: 108 
>hypothetical protein WN50_04820 [Limnoraphis robusta CS-951]
Sequence ID: KKD39161.1 Length: 108  
Range 1: 3 to 59

Score:37.1 bits(111), Expect:1.1, 
Method:Compositional matrix adjust., 
Identities:20/57(35%), Positives:28/57(49%), Gaps:2/57(3%)

Query  26  VERGCSIFPTIEDLYKAKCDKLDAEMDE--VEGCEFTILNSHDGRTFITDAMLNQWE  80
           V+ GCSI P I+   + KCDK+DA        GCE  I N  +   +     + +WE
Sbjct  3   VQGGCSIQPAIQVEVEGKCDKIDARSRRNLYCGCEDVIPNFDENGNLPPGVHFCEWE  59


>hypothetical protein [Pseudoalteromonas tunicata]
Sequence ID: WP_009838153.1 Length: 186 
>hypothetical protein PTUN_a0628 [Pseudoalteromonas tunicata]
Sequence ID: ATC93395.1 Length: 186 >hypothetical protein D1819_17470 [Pseudoalteromonas tunicata]
Sequence ID: AXT32439.1 Length: 186 >hypothetical protein PTD2_07604 [Pseudoalteromonas tunicata D2]
Sequence ID: EAR28891.1 Length: 186  
Range 1: 45 to 116

Score:38.0 bits(114), Expect:1.2, 
Method:Compositional matrix adjust., 
Identities:23/73(32%), Positives:37/73(50%), Gaps:4/73(5%)

Query  26   VERGCSIFPTIEDLYKAKCDKLDAEMDEVEGCEFTILNSHDGR---TFITDAMLNQWELT  82
            +E+  S++   E L + K  KL AE+ E+    +  +     +     I +A LNQ++LT
Sbjct  45   IEKSNSLLENKEQLIELKG-KLQAELSEISTFFYPYMEESRFKLEQQKIIEAQLNQYQLT  103

Query  83   INELDWLVNMDEC  95
               L WLVN +E 
Sbjct  104  SKRLGWLVNYEET  116


>unnamed protein product [Aeromonas phage phiAS4]
Sequence ID: YP_003969285.1 Length: 83 
>hypothetical protein [Aeromonas phage AS-gz]
Sequence ID: YP_009613104.1 Length: 83 >hypothetical protein phiAS4_ORF0267 [Aeromonas phage phiAS4]
Sequence ID: ADM79839.1 Length: 83 >hypothetical protein [Aeromonas phage AS-gz]
Sequence ID: ASU00653.1 Length: 83  
Range 1: 2 to 40

Score:36.5 bits(109), Expect:1.4, 
Method:Compositional matrix adjust., 
Identities:14/39(36%), Positives:21/39(53%), Gaps:0/39(0%)

Query  4   INVMNKHGYIFVIQTNMDIAKLVERGCSIFPTIEDLYKA  42
           I  +NK G  F I+ N+    +  RGC +F   +D+Y A
Sbjct  2   IYAINKFGVAFAIEANICAYSIASRGCQVFSCADDMYAA  40


>ribosome-associated translation inhibitor RaiA [Deltaproteobacteria bacterium]
Sequence ID: RMG95097.1 Length: 122 
Range 1: 17 to 80

Score:37.1 bits(111), Expect:1.5, 
Method:Compositional matrix adjust., 
Identities:19/65(29%), Positives:31/65(47%), Gaps:1/65(1%)

Query  35  TIEDLYKAKCDKLDAEMDEVEGCEFTILNSHDGRTFITDAMLNQWELTINELDWLVNMDE  94
            IED  +AK  KLD   D++ GC   +   H+ R    +    + +L++   D +VN + 
Sbjct  17  AIEDRIRAKAAKLDRFFDQITGCRVVVEAPHN-RHHKGNTYHVRIDLSVPGQDIVVNREP  75

Query  95  CEQPE  99
              PE
Sbjct  76  ERNPE  80


>sulfatase-like hydrolase/transferase [Halobacillus litoralis]
Sequence ID: WP_160910646.1 Length: 638 
>sulfatase-like hydrolase/transferase [Halobacillus litoralis]
Sequence ID: MYL69434.1 Length: 638  
Range 1: 194 to 275

Score:38.3 bits(115), Expect:1.6, 
Method:Compositional matrix adjust., 
Identities:24/82(29%), Positives:38/82(46%), Gaps:0/82(0%)

Query  1    MKDINVMNKHGYIFVIQTNMDIAKLVERGCSIFPTIEDLYKAKCDKLDAEMDEVEGCEFT  60
            +K I V+N H Y  V+Q   ++ K +     + P I  L + K +  D      EG    
Sbjct  194  VKYIGVINYHVYDVVLQGKTEMKKTLADSNELVPVINYLNENKSEDSDRLEGVAEGKNVI  253

Query  61   ILNSHDGRTFITDAMLNQWELT  82
            +L+    +TF+ D  L+  ELT
Sbjct  254  VLSLESTQTFVVDNTLHGEELT  275


>hypothetical protein PHG25p014nc [Aeromonas virus 25]
Sequence ID: YP_656246.1 Length: 83 
>hypothetical protein PHG25p014nc [Aeromonas virus 25]
Sequence ID: ABF72573.1 Length: 83  
Range 1: 2 to 40

Score:36.2 bits(108), Expect:1.7, 
Method:Compositional matrix adjust., 
Identities:14/39(36%), Positives:22/39(56%), Gaps:0/39(0%)

Query  4   INVMNKHGYIFVIQTNMDIAKLVERGCSIFPTIEDLYKA  42
           I  +NK G  F I+ ++    +  RGC +F  I+D+Y A
Sbjct  2   IYAINKFGVAFAIEAHICAYSIASRGCQVFSCIDDMYAA  40


>sulfatase-like hydrolase/transferase [Halobacillus halophilus]
Sequence ID: WP_160841265.1 Length: 634 
>sulfatase-like hydrolase/transferase [Halobacillus halophilus]
Sequence ID: MYL29955.1 Length: 634  
Range 1: 196 to 277

Score:38.0 bits(114), Expect:1.8, 
Method:Compositional matrix adjust., 
Identities:23/82(28%), Positives:35/82(42%), Gaps:0/82(0%)

Query  1    MKDINVMNKHGYIFVIQTNMDIAKLVERGCSIFPTIEDLYKAKCDKLDAEMDEVEGCEFT  60
            +K I V+N H Y  V+Q   +  K       + P +  L + K    +      EG    
Sbjct  196  VKYIGVLNFHAYDIVLQGQTEAKKTFADSNELVPVLNYLNETKSGAGEEMKGAAEGKNVI  255

Query  61   ILNSHDGRTFITDAMLNQWELT  82
            +L+    +TF+ D  LN  ELT
Sbjct  256  LLSLESTQTFVVDNTLNGEELT  277


>sulfatase-like hydrolase/transferase [Halobacillus litoralis]
Sequence ID: WP_160839421.1 Length: 634 
>sulfatase-like hydrolase/transferase [Halobacillus litoralis]
Sequence ID: MYL21591.1 Length: 634 >sulfatase-like hydrolase/transferase [Halobacillus litoralis]
Sequence ID: MYL37581.1 Length: 634  
Range 1: 196 to 277

Score:38.0 bits(114), Expect:1.8, 
Method:Compositional matrix adjust., 
Identities:23/82(28%), Positives:35/82(42%), Gaps:0/82(0%)

Query  1    MKDINVMNKHGYIFVIQTNMDIAKLVERGCSIFPTIEDLYKAKCDKLDAEMDEVEGCEFT  60
            +K I V+N H Y  V+Q   +  K       + P +  L + K    +      EG    
Sbjct  196  VKYIGVLNFHAYDIVLQGQTEAKKTFADSNELVPVLNYLNETKSGAGEEMKGAAEGKNVI  255

Query  61   ILNSHDGRTFITDAMLNQWELT  82
            +L+    +TF+ D  LN  ELT
Sbjct  256  LLSLESTQTFVVDNTLNGEELT  277


>tRNA 4-thiouridine(8) synthase ThiI [Thermoanaerobacter thermohydrosulfuricus]
Sequence ID: WP_004402403.1 Length: 380 
>thiazole biosynthesis/tRNA modification protein ThiI [Thermoanaerobacter thermohydrosulfuricus WC1]
Sequence ID: EMT38381.1 Length: 380  
Range 1: 38 to 119

Score:37.7 bits(113), Expect:2.3, 
Method:Compositional matrix adjust., 
Identities:24/86(28%), Positives:44/86(51%), Gaps:4/86(4%)

Query  2    KDINVMNKHGYIFVIQTNMDIAKLVERGCSIFPTIEDLYKAKCDKLDAEMDEVEGCEFTI  61
            K++ V   HG I+V + + DI +++ER   +F  I  + KAK  K D  +DE+      +
Sbjct  38   KEVKVEKTHGRIYV-ECDGDIEEVIERLKKVF-GIVGITKAK--KTDLNLDEIFKAAVEL  93

Query  62   LNSHDGRTFITDAMLNQWELTINELD  87
            +  H+G+TF  +       +  N ++
Sbjct  94   MKGHEGKTFKVETKRPNKSFPYNSME  119


>MULTISPECIES: tRNA 4-thiouridine(8) synthase ThiI [Thermoanaerobacter]
Sequence ID: WP_019907799.1 Length: 380 
>thiamine biosynthesis protein ThiI [Thermoanaerobacter thermohydrosulfuricus]
Sequence ID: SDF96794.1 Length: 380 >thiamine biosynthesis protein ThiI [Thermoanaerobacter thermohydrosulfuricus]
Sequence ID: SFE20739.1 Length: 380  
Range 1: 38 to 119

Score:37.7 bits(113), Expect:2.4, 
Method:Compositional matrix adjust., 
Identities:24/86(28%), Positives:44/86(51%), Gaps:4/86(4%)

Query  2    KDINVMNKHGYIFVIQTNMDIAKLVERGCSIFPTIEDLYKAKCDKLDAEMDEVEGCEFTI  61
            K++ V   HG I+V + + DI +++ER   +F  I  + KAK  K D  +DE+      +
Sbjct  38   KEVKVEKTHGRIYV-ECDGDIEEVIERLKKVF-GIVGITKAK--KTDLNLDEIFKAAVEL  93

Query  62   LNSHDGRTFITDAMLNQWELTINELD  87
            +  H+G+TF  +       +  N ++
Sbjct  94   MKGHEGKTFKVETKRPNKSFPYNSME  119


>tRNA 4-thiouridine(8) synthase ThiI [Thermoanaerobacter ethanolicus]
Sequence ID: WP_003870159.1 Length: 380 
>thiamine biosynthesis/tRNA modification protein ThiI [Thermoanaerobacter ethanolicus JW 200]
Sequence ID: EGD51798.1 Length: 380  
Range 1: 38 to 119

Score:37.7 bits(113), Expect:2.5, 
Method:Compositional matrix adjust., 
Identities:24/86(28%), Positives:44/86(51%), Gaps:4/86(4%)

Query  2    KDINVMNKHGYIFVIQTNMDIAKLVERGCSIFPTIEDLYKAKCDKLDAEMDEVEGCEFTI  61
            K++ V   HG I+V + + DI +++ER   +F  I  + KAK  K D  +DE+      +
Sbjct  38   KEVKVEKTHGRIYV-ECDGDIEEVIERLKKVF-GIVGITKAK--KTDLNLDEIFKAAVEL  93

Query  62   LNSHDGRTFITDAMLNQWELTINELD  87
            +  H+G+TF  +       +  N ++
Sbjct  94   MKGHEGKTFKVETKRPNKSFPYNSME  119


>MULTISPECIES: tRNA 4-thiouridine(8) synthase ThiI [unclassified Thermoanaerobacter]
Sequence ID: WP_009052559.1 Length: 380 
>RecName: Full=Probable tRNA sulfurtransferase; AltName: Full=Sulfur carrier protein ThiS sulfurtransferase; AltName: Full=Thiamine biosynthesis protein ThiI; AltName: Full=tRNA 4-thiouridine synthase [Thermoanaerobacter sp. X514]
Sequence ID: B0K3I5.1 Length: 380 >thiamine biosynthesis/tRNA modification protein ThiI [Thermoanaerobacter sp. X514]
Sequence ID: ABY93296.1 Length: 380 >thiamine biosynthesis/tRNA modification protein ThiI [Thermoanaerobacter sp. X513]
Sequence ID: ADN54538.1 Length: 380 >thiamine biosynthesis/tRNA modification protein ThiI [Thermoanaerobacter sp. X561]
Sequence ID: EFK84769.1 Length: 380  
Range 1: 38 to 119

Score:37.7 bits(113), Expect:2.5, 
Method:Compositional matrix adjust., 
Identities:24/86(28%), Positives:44/86(51%), Gaps:4/86(4%)

Query  2    KDINVMNKHGYIFVIQTNMDIAKLVERGCSIFPTIEDLYKAKCDKLDAEMDEVEGCEFTI  61
            K++ V   HG I+V + + DI +++ER   +F  I  + KAK  K D  +DE+      +
Sbjct  38   KEVKVEKTHGRIYV-ECDGDIEEVIERLKKVF-GIVGITKAK--KTDLNLDEIFKAAVEL  93

Query  62   LNSHDGRTFITDAMLNQWELTINELD  87
            +  H+G+TF  +       +  N ++
Sbjct  94   MKGHEGKTFKVETKRPNKSFPYNSME  119


>MULTISPECIES: tRNA 4-thiouridine(8) synthase ThiI [Thermoanaerobacter]
Sequence ID: WP_012269178.1 Length: 380 
>RecName: Full=Probable tRNA sulfurtransferase; AltName: Full=Sulfur carrier protein ThiS sulfurtransferase; AltName: Full=Thiamine biosynthesis protein ThiI; AltName: Full=tRNA 4-thiouridine synthase [Thermoanaerobacter pseudethanolicus ATCC 33223]
Sequence ID: B0K8J2.1 Length: 380 >thiamine biosynthesis/tRNA modification protein ThiI [Thermoanaerobacter pseudethanolicus ATCC 33223]
Sequence ID: ABY94455.1 Length: 380 >thiamine biosynthesis/tRNA modification protein ThiI [Thermoanaerobacter brockii subsp. finnii Ako-1]
Sequence ID: ADV79408.1 Length: 380 >tRNA 4-thiouridine(8) synthase ThiI [Thermoanaerobacter sp.]
Sequence ID: HBW59990.1 Length: 380  
Range 1: 38 to 119

Score:37.7 bits(113), Expect:2.6, 
Method:Compositional matrix adjust., 
Identities:24/86(28%), Positives:44/86(51%), Gaps:4/86(4%)

Query  2    KDINVMNKHGYIFVIQTNMDIAKLVERGCSIFPTIEDLYKAKCDKLDAEMDEVEGCEFTI  61
            K++ V   HG I+V + + DI +++ER   +F  I  + KAK  K D  +DE+      +
Sbjct  38   KEVKVEKTHGRIYV-ECDGDIEEVIERLKKVF-GIVGITKAK--KTDLNLDEIFKAAVEL  93

Query  62   LNSHDGRTFITDAMLNQWELTINELD  87
            +  H+G+TF  +       +  N ++
Sbjct  94   MKGHEGKTFKVETKRPNKSFPYNSME  119


>tRNA 4-thiouridine(8) synthase ThiI [Thermoanaerobacter siderophilus]
Sequence ID: WP_006570238.1 Length: 380 
>thiazole biosynthesis/tRNA modification protein ThiI [Thermoanaerobacter siderophilus SR4]
Sequence ID: EIW00861.1 Length: 380  
Range 1: 38 to 119

Score:37.7 bits(113), Expect:2.6, 
Method:Compositional matrix adjust., 
Identities:24/86(28%), Positives:44/86(51%), Gaps:4/86(4%)

Query  2    KDINVMNKHGYIFVIQTNMDIAKLVERGCSIFPTIEDLYKAKCDKLDAEMDEVEGCEFTI  61
            K++ V   HG I+V + + DI +++ER   +F  I  + KAK  K D  +DE+      +
Sbjct  38   KEVKVEKTHGRIYV-ECDGDIEEVIERLKKVF-GIVGITKAK--KTDLNLDEIFKAAVEL  93

Query  62   LNSHDGRTFITDAMLNQWELTINELD  87
            +  H+G+TF  +       +  N ++
Sbjct  94   MKGHEGKTFKVETKRPNKSFPYNSME  119


>LTA synthase family protein [Halobacillus kuroshimensis]
Sequence ID: WP_084163157.1 Length: 634 
Range 1: 196 to 277

Score:37.4 bits(112), Expect:3.0, 
Method:Compositional matrix adjust., 
Identities:23/82(28%), Positives:35/82(42%), Gaps:0/82(0%)

Query  1    MKDINVMNKHGYIFVIQTNMDIAKLVERGCSIFPTIEDLYKAKCDKLDAEMDEVEGCEFT  60
            +K I V+N H Y  V+Q   +  K       + P +  L + K    +      EG    
Sbjct  196  VKYIGVLNFHAYDIVLQGQTEAKKTFADSNELVPVLNYLNETKSGAGEEMEGAAEGKNVI  255

Query  61   ILNSHDGRTFITDAMLNQWELT  82
            +L+    +TF+ D  LN  ELT
Sbjct  256  LLSLESTQTFVVDNTLNGEELT  277


>sulfatase-like hydrolase/transferase [Halobacillus litoralis]
Sequence ID: WP_160916762.1 Length: 638 
>sulfatase-like hydrolase/transferase [Halobacillus litoralis]
Sequence ID: MYL50863.1 Length: 638  
Range 1: 194 to 275

Score:37.4 bits(112), Expect:3.0, 
Method:Compositional matrix adjust., 
Identities:24/82(29%), Positives:38/82(46%), Gaps:0/82(0%)

Query  1    MKDINVMNKHGYIFVIQTNMDIAKLVERGCSIFPTIEDLYKAKCDKLDAEMDEVEGCEFT  60
            +K I V+N H Y  V+Q   ++ K +     + P I  L + K +  D      EG    
Sbjct  194  VKYIGVINYHVYDVVLQGKTEMKKTLADSNELVPVINYLNENKSEDSDRLEGVAEGKNVI  253

Query  61   ILNSHDGRTFITDAMLNQWELT  82
            +L+    +TF+ D  L+  ELT
Sbjct  254  MLSLESTQTFVVDNTLHGEELT  275


>LTA synthase family protein [Halobacillus aidingensis]
Sequence ID: WP_089654672.1 Length: 638 
>uncharacterized sulfatase [Halobacillus aidingensis]
Sequence ID: SDP70755.1 Length: 638  
Range 1: 194 to 275

Score:37.4 bits(112), Expect:3.1, 
Method:Compositional matrix adjust., 
Identities:24/82(29%), Positives:38/82(46%), Gaps:0/82(0%)

Query  1    MKDINVMNKHGYIFVIQTNMDIAKLVERGCSIFPTIEDLYKAKCDKLDAEMDEVEGCEFT  60
            +K I V+N H Y  V+Q   ++ K +     + P I  L + K +  D      EG    
Sbjct  194  VKYIGVINYHVYDVVLQGKTEMKKTLADSNELVPVINYLNENKSEDSDRLEGVAEGKNVI  253

Query  61   ILNSHDGRTFITDAMLNQWELT  82
            +L+    +TF+ D  L+  ELT
Sbjct  254  MLSLESTQTFVVDNTLHGEELT  275


>LTA synthase family protein [Halobacillus trueperi]
Sequence ID: WP_115823121.1 Length: 638 
>LTA synthase family protein [Halobacillus trueperi]
Sequence ID: REJ09975.1 Length: 638  
Range 1: 194 to 275

Score:37.4 bits(112), Expect:3.1, 
Method:Compositional matrix adjust., 
Identities:24/82(29%), Positives:38/82(46%), Gaps:0/82(0%)

Query  1    MKDINVMNKHGYIFVIQTNMDIAKLVERGCSIFPTIEDLYKAKCDKLDAEMDEVEGCEFT  60
            +K I V+N H Y  V+Q   ++ K +     + P I  L + K +  D      EG    
Sbjct  194  VKYIGVINYHVYDVVLQGKTEMKKTLADSNELVPVINYLNENKSEDSDRLEGVAEGKNVI  253

Query  61   ILNSHDGRTFITDAMLNQWELT  82
            +L+    +TF+ D  L+  ELT
Sbjct  254  MLSLESTQTFVVDNTLHGEELT  275


>LTA synthase family protein [Halobacillus trueperi]
Sequence ID: WP_115894121.1 Length: 638 
>LTA synthase family protein [Halobacillus trueperi]
Sequence ID: RDY70994.1 Length: 638  
Range 1: 194 to 275

Score:37.4 bits(112), Expect:3.1, 
Method:Compositional matrix adjust., 
Identities:24/82(29%), Positives:38/82(46%), Gaps:0/82(0%)

Query  1    MKDINVMNKHGYIFVIQTNMDIAKLVERGCSIFPTIEDLYKAKCDKLDAEMDEVEGCEFT  60
            +K I V+N H Y  V+Q   ++ K +     + P I  L + K +  D      EG    
Sbjct  194  VKYIGVINYHVYDVVLQGKTEMKKTLADSNELVPVINYLNENKSEDSDRLEGVAEGKNVI  253

Query  61   ILNSHDGRTFITDAMLNQWELT  82
            +L+    +TF+ D  L+  ELT
Sbjct  254  MLSLESTQTFVVDNTLHGEELT  275


>sulfatase-like hydrolase/transferase [Halobacillus faecis]
Sequence ID: WP_146814820.1 Length: 638 
>lipoteichoic acid synthase-like YqgS [Halobacillus faecis]
Sequence ID: GEN53282.1 Length: 638  
Range 1: 194 to 275

Score:37.4 bits(112), Expect:3.3, 
Method:Compositional matrix adjust., 
Identities:24/82(29%), Positives:38/82(46%), Gaps:0/82(0%)

Query  1    MKDINVMNKHGYIFVIQTNMDIAKLVERGCSIFPTIEDLYKAKCDKLDAEMDEVEGCEFT  60
            +K I V+N H Y  V+Q   ++ K +     + P I  L + K +  D      EG    
Sbjct  194  VKYIGVINYHVYDVVLQGKTEMKKTLADSNELVPVINYLNENKTEDSDRLEGVAEGKNVI  253

Query  61   ILNSHDGRTFITDAMLNQWELT  82
            +L+    +TF+ D  L+  ELT
Sbjct  254  MLSLESTQTFVVDNTLHGEELT  275


>hypothetical protein [Mucilaginibacter sp. JXJ CY 39]
Sequence ID: WP_158827673.1 Length: 142 
Range 1: 63 to 110

Score:35.9 bits(107), Expect:4.6, 
Method:Compositional matrix adjust., 
Identities:18/49(37%), Positives:31/49(63%), Gaps:1/49(2%)

Query  53   EVEGCEFTILNSHDGRTFITDAMLNQWELTINELDWLVNMDECEQPEIL  101
            +V+G E TIL   DG T  +D +++ +EL I +   L+ +DE ++P I+
Sbjct  63   DVQGSEATILYDEDGFTGYSDRIFHIYELYIGK-QQLMTLDEAKHPNIV  110


>hypothetical protein DOTSEDRAFT_126730 [Dothistroma septosporum NZE10]
Sequence ID: EME46295.1 Length: 452 
Range 1: 44 to 133

Score:36.8 bits(110), Expect:4.7, 
Method:Composition-based stats., 
Identities:20/91(22%), Positives:42/91(46%), Gaps:1/91(1%)

Query  15   VIQTNMDIAKLVERGCSIFPTIEDLYKAKCDKLDAEMDEVEGCEFTILNSHDGRTFITDA  74
             ++ N  + +  E  CSI P+  D Y+   DK+D      +G  +  L+  DG   ++  
Sbjct  44   TLKYNAIVERAAEERCSIDPSENDQYQILLDKIDGSFSGAKGTTLE-LHYEDGENDLSLD  102

Query  75   MLNQWELTINELDWLVNMDECEQPEILEDII  105
            +       +  L W++  ++  Q +I E+++
Sbjct  103  LSAPLPGCLPPLKWMIRFEQRRQSDIAEELV  133


>hypothetical protein [Pseudomonas aeruginosa]
Sequence ID: WP_143178772.1 Length: 113 
Range 1: 20 to 99

Score:35.7 bits(106), Expect:4.8, 
Method:Compositional matrix adjust., 
Identities:22/80(28%), Positives:41/80(51%), Gaps:7/80(8%)

Query  1   MKDINVMNKHGYIFVIQTN-MDIAKLVERGCSIFPTIEDLYKAKCDKLDAEMDEVEGCEF  59
           ++ + V+N +G+ F +    +++++    GC  F   E L +A C ++D ++DEV G  F
Sbjct  20  LRRMFVLNPNGHYFEVDIQAINVSRDEMPGCRFFDDEEALLQAVCAEFDLDLDEVSGSTF  79

Query  60  TILNSH------DGRTFITD  73
            +  +       D R F TD
Sbjct  80  YVTMAKGKPVVIDDRGFATD  99


>hypothetical protein [Aeromonas phage Aes516]
Sequence ID: AFN69968.1 Length: 83 
Range 1: 2 to 40

Score:34.8 bits(103), Expect:5.3, 
Method:Compositional matrix adjust., 
Identities:14/39(36%), Positives:21/39(53%), Gaps:0/39(0%)

Query  4   INVMNKHGYIFVIQTNMDIAKLVERGCSIFPTIEDLYKA  42
           I  +NK G  F I+ N+    +  RGC +F   +D+Y A
Sbjct  2   IYAINKFGVAFAIEANICAYSIASRGCQVFSWADDMYAA  40


>hypothetical protein [Paeniclostridium sordellii]
Sequence ID: WP_057587433.1 Length: 86 
>acetamidase/formamidase family protein [[Clostridium] sordellii] [Paeniclostridium sordellii]
Sequence ID: CEN77191.1 Length: 86  
Range 1: 1 to 82

Score:35.1 bits(104), Expect:5.3, 
Method:Compositional matrix adjust., 
Identities:20/85(24%), Positives:42/85(49%), Gaps:4/85(4%)

Query  4   INVMNKHGYIFVIQTNMDIAKLVERGCSIFPTIEDLYKAKCDKLDAEMDEVEGCEFTILN  63
           +N++ K  Y F    +     +++ G +I   + + +   C ++  E D ++G +F  +N
Sbjct  1   MNIIRKENYTFTFSNSNKPVSFIKPGNNI---VFETHDCMCSQISCETDNLDGIDFDKVN  57

Query  64  SHDGRTFITDAMLNQ-WELTINELD  87
              G  +I  AM NQ  ++T+  +D
Sbjct  58  PATGPLYIEGAMPNQTLKVTVKSID  82


>hypothetical protein [Vibrio chagasii]
Sequence ID: WP_137406507.1 Length: 96 
>hypothetical protein F7Q91_02720 [Vibrio chagasii]
Sequence ID: KAB0482333.1 Length: 96  
Range 1: 2 to 90

Score:35.1 bits(104), Expect:5.4, 
Method:Compositional matrix adjust., 
Identities:24/89(27%), Positives:38/89(42%), Gaps:13/89(14%)

Query  4   INVMNKHGYIFVIQTN----MDIAKLVERGCSIFPTIEDLYKAKCDKLDAEMDEVEGCEF  59
           I ++N++G+ F I        D   L   GC I+ +   +Y+A       ++DE+EG E 
Sbjct  2   IYLVNEYGHYFEISAKAWEVFDSYYLQRAGCDIYTSKSSMYEAYMKSTGLKLDEIEGNEI  61

Query  60  T---------ILNSHDGRTFITDAMLNQW  79
                     I +SH   T I D   + W
Sbjct  62  KIDVNEKNELIESSHSKTTIIEDEEYDDW  90


>LTA synthase family protein [Halobacillus sp. Marseille-P3879]
Sequence ID: WP_101842131.1 Length: 636 
Range 1: 194 to 275

Score:36.8 bits(110), Expect:5.4, 
Method:Compositional matrix adjust., 
Identities:26/83(31%), Positives:41/83(49%), Gaps:2/83(2%)

Query  1    MKDINVMNKHGYIFVIQTNMDIAKLVERGCSIFPTIEDLYKAKCDKLDAEMDEV-EGCEF  59
            +K I V+N H Y  V+Q   ++ K       + P +  L + K +  ++EM  V EG   
Sbjct  194  VKYIGVINYHVYDIVLQGQTEMKKTFADSNELVPALNYLNEKKTEP-NSEMTGVAEGKNV  252

Query  60   TILNSHDGRTFITDAMLNQWELT  82
             +L+    +TF+ D  LN  ELT
Sbjct  253  IVLSLESTQTFVVDNELNGEELT  275


>sigma-54-dependent Fis family transcriptional regulator [Photobacterium damselae]
Sequence ID: WP_086367335.1 Length: 425 
>two-component system response regulator [Photobacterium damselae subsp. damselae]
Sequence ID: ARR49908.1 Length: 425 >sigma-54-dependent Fis family transcriptional regulator [Photobacterium damselae subsp. damselae]
Sequence ID: QAY35549.1 Length: 425  
Range 1: 276 to 330

Score:36.5 bits(109), Expect:5.6, 
Method:Compositional matrix adjust., 
Identities:15/55(27%), Positives:25/55(45%), Gaps:0/55(0%)

Query  12   YIFVIQTNMDIAKLVERGCSIFPTIEDLYKAKCDKLDAEMDEVEGCEFTILNSHD  66
            + F+ Q    +  L +R C I P  + + K  C KL+  +  V+      LN H+
Sbjct  276  FYFLSQVRFSLPTLRQRACDITPLFKHFLKLSCLKLNKPIPTVDKAYINTLNRHE  330


>sigma-54-dependent Fis family transcriptional regulator, partial [Aeromonas popoffii]
Sequence ID: WP_042037098.1 Length: 329 
Range 1: 278 to 321

Score:36.5 bits(109), Expect:5.6, 
Method:Compositional matrix adjust., 
Identities:12/44(27%), Positives:22/44(50%), Gaps:0/44(0%)

Query  12   YIFVIQTNMDIAKLVERGCSIFPTIEDLYKAKCDKLDAEMDEVE  55
            Y F+ Q  + + +LVER C I P    + +  C ++   +  V+
Sbjct  278  YYFLSQVRLKLPRLVERSCDIIPLFRAFLRQGCKRIGQPVPAVD  321


>polysaccharide deacetylase [Bacillus thuringiensis]
Sequence ID: WP_017762441.1 Length: 273 
>polysaccharide deacetylase [Bacillus cereus]
Sequence ID: PFA38682.1 Length: 273  
Range 1: 174 to 219

Score:36.5 bits(109), Expect:6.2, 
Method:Compositional matrix adjust., 
Identities:17/46(37%), Positives:29/46(63%), Gaps:2/46(4%)

Query  64   SHDGRTFITDAMLNQWELTINELDWLVNMDECEQ--PEILEDIIAE  107
            ++D R  + +A L  W+ TI+ LDW  N    EQ  P+I+E+I+++
Sbjct  174  TQDLRNQVAEAGLKIWDWTIDSLDWKYNKVPLEQSVPKIVENIVSQ  219


>ribosome-associated translation inhibitor RaiA [Camelimonas lactis]
Sequence ID: TCO12805.1 Length: 192 
Range 1: 10 to 85

Score:35.9 bits(107), Expect:6.6, 
Method:Compositional matrix adjust., 
Identities:18/76(24%), Positives:30/76(39%), Gaps:0/76(0%)

Query  28   RGCSIFPTIEDLYKAKCDKLDAEMDEVEGCEFTILNSHDGRTFITDAMLNQWELTINELD  87
            RG    P +E L + +  +L+ +   + GC   I   H G      A+    E  +    
Sbjct  10   RGMDSSPALEALARERVRRLEGQFPRLTGCRVVIEAPHRGAEAAKTAIAVSVEADVPGRG  69

Query  88   WLVNMDECEQPEILED  103
             ++  DE E+ E   D
Sbjct  70   PVIGKDEQERREAKND  85


>polysaccharide deacetylase family protein [Bacillus cereus]
Sequence ID: WP_142950536.1 Length: 267 
Range 1: 168 to 213

Score:36.2 bits(108), Expect:6.8, 
Method:Compositional matrix adjust., 
Identities:17/46(37%), Positives:29/46(63%), Gaps:2/46(4%)

Query  64   SHDGRTFITDAMLNQWELTINELDWLVNMDECEQ--PEILEDIIAE  107
            ++D R  + +A L  W+ TI+ LDW  N    EQ  P+I+E+I+++
Sbjct  168  TQDLRNQVAEAGLKIWDWTIDSLDWKYNKVPLEQSVPKIVENIVSQ  213


>polysaccharide deacetylase [Bacillus cereus]
Sequence ID: WP_078438731.1 Length: 271 
>peptidoglycan-N-acetylglucosamine deacetylase [Bacillus cereus]
Sequence ID: OPA11598.1 Length: 271  
Range 1: 172 to 217

Score:36.2 bits(108), Expect:7.4, 
Method:Compositional matrix adjust., 
Identities:17/46(37%), Positives:29/46(63%), Gaps:2/46(4%)

Query  64   SHDGRTFITDAMLNQWELTINELDWLVNMDECEQ--PEILEDIIAE  107
            ++D R  + +A L  W+ TI+ LDW  N    EQ  P+I+E+I+++
Sbjct  172  TQDLRNQVAEAGLKIWDWTIDSLDWKYNKVPLEQSVPKIVENIVSQ  217


>IS66 family insertion sequence element accessory protein TnpB [Catonella morbi]
Sequence ID: WP_023355194.1 Length: 114 
>element, Orf2 protein, IS66 family [Catonella morbi ATCC 51271]
Sequence ID: ESL02200.1 Length: 114  
Range 1: 11 to 111

Score:35.1 bits(104), Expect:7.5, 
Method:Compositional matrix adjust., 
Identities:27/103(26%), Positives:50/103(48%), Gaps:15/103(14%)

Query  13   IFVIQTNMDIAKLVERGCSIF-------PTIEDLY---KAKCDKLDAEMDEVEGCEFTIL  62
            I+++    D+ K ++  C+I        P    LY     +CD++ A + E +G  F +L
Sbjct  11   IYIVTGRTDMRKSIDGLCAIVEDQLHMDPRRSTLYLFCGKRCDRIKALLWESDG--FVLL  68

Query  63   NSH---DGRTFITDAMLNQWELTINELDWLVNMDECEQPEILE  102
                   GR  ++   L   +LT  ++DWL++  E EQP+ ++
Sbjct  69   YKRMEVQGRFRLSRNQLEVKQLTWQQFDWLMSGLEIEQPKAFK  111


>sulfatase-like hydrolase/transferase [Halobacillus litoralis]
Sequence ID: WP_160837218.1 Length: 636 
>sulfatase-like hydrolase/transferase [Halobacillus litoralis]
Sequence ID: MYL20481.1 Length: 636  
Range 1: 194 to 275

Score:36.2 bits(108), Expect:7.7, 
Method:Compositional matrix adjust., 
Identities:23/82(28%), Positives:37/82(45%), Gaps:0/82(0%)

Query  1    MKDINVMNKHGYIFVIQTNMDIAKLVERGCSIFPTIEDLYKAKCDKLDAEMDEVEGCEFT  60
            +K I V+N H Y  V+Q   ++ K +     + P I  L + K +  D      EG    
Sbjct  194  VKYIGVLNYHMYDIVLQGKTEMKKTLADSNELVPVINYLNENKKEDSDRLEGAAEGKNVI  253

Query  61   ILNSHDGRTFITDAMLNQWELT  82
             ++    +TF+ D  L+  ELT
Sbjct  254  AISLESTQTFVVDNTLHGEELT  275


>sulfatase-like hydrolase/transferase [Halobacillus litoralis]
Sequence ID: WP_160888963.1 Length: 636 
>sulfatase-like hydrolase/transferase [Halobacillus litoralis]
Sequence ID: MYL36790.1 Length: 636  
Range 1: 194 to 275

Score:36.2 bits(108), Expect:7.8, 
Method:Compositional matrix adjust., 
Identities:23/82(28%), Positives:37/82(45%), Gaps:0/82(0%)

Query  1    MKDINVMNKHGYIFVIQTNMDIAKLVERGCSIFPTIEDLYKAKCDKLDAEMDEVEGCEFT  60
            +K I V+N H Y  V+Q   ++ K +     + P I  L + K +  D      EG    
Sbjct  194  VKYIGVLNYHMYDIVLQGKTEMKKTLADSNELVPVINYLNENKKEDSDRLEGAAEGKNVI  253

Query  61   ILNSHDGRTFITDAMLNQWELT  82
             ++    +TF+ D  L+  ELT
Sbjct  254  AISLESTQTFVVDNTLHGEELT  275


>sulfatase-like hydrolase/transferase [Halobacillus halophilus]
Sequence ID: WP_160840984.1 Length: 636 
>sulfatase-like hydrolase/transferase [Halobacillus halophilus]
Sequence ID: MYL29574.1 Length: 636  
Range 1: 194 to 275

Score:36.2 bits(108), Expect:7.8, 
Method:Compositional matrix adjust., 
Identities:23/82(28%), Positives:37/82(45%), Gaps:0/82(0%)

Query  1    MKDINVMNKHGYIFVIQTNMDIAKLVERGCSIFPTIEDLYKAKCDKLDAEMDEVEGCEFT  60
            +K I V+N H Y  V+Q   ++ K +     + P I  L + K +  D      EG    
Sbjct  194  VKYIGVLNYHMYDIVLQGKTEMKKTLADSNELVPVINYLNENKKEDSDRLEGAAEGKNVI  253

Query  61   ILNSHDGRTFITDAMLNQWELT  82
             ++    +TF+ D  L+  ELT
Sbjct  254  AISLESTQTFVVDNTLHGEELT  275


>HPF/RaiA family ribosome-associated protein [Camelimonas lactis]
Sequence ID: WP_132007254.1 Length: 210 
Range 1: 28 to 106

Score:35.9 bits(107), Expect:8.3, 
Method:Compositional matrix adjust., 
Identities:19/79(24%), Positives:31/79(39%), Gaps:0/79(0%)

Query  28   RGCSIFPTIEDLYKAKCDKLDAEMDEVEGCEFTILNSHDGRTFITDAMLNQWELTINELD  87
            RG    P +E L + +  +L+ +   + GC   I   H G      A+    E  +    
Sbjct  28   RGMDSSPALEALARERVRRLEGQFPRLTGCRVVIEAPHRGAEAAKTAIAVSVEADVPGRG  87

Query  88   WLVNMDECEQPEILEDIIA  106
             ++  DE E+ E   D  A
Sbjct  88   PVIGKDEQERREAKNDHTA  106


>hypothetical protein [Aeromonas phage 50AhydR13PP]
Sequence ID: AWH14848.1 Length: 83 
>hypothetical protein [Aeromonas phage 60AhydR15PP]
Sequence ID: AWH15670.1 Length: 83  
Range 1: 2 to 38

Score:34.5 bits(102), Expect:8.3, 
Method:Compositional matrix adjust., 
Identities:13/37(35%), Positives:20/37(54%), Gaps:0/37(0%)

Query  4   INVMNKHGYIFVIQTNMDIAKLVERGCSIFPTIEDLY  40
           I  +NK G  F I+ N+    +  RGC +F   +D+Y
Sbjct  2   IYTINKFGVAFAIEANICAYSIASRGCQVFSCADDMY  38


>tRNA 4-thiouridine(8) synthase ThiI [Thermoanaerobacter wiegelii]
Sequence ID: WP_014063060.1 Length: 380 
>tRNA sulfurtransferase [Thermoanaerobacter wiegelii Rt8.B1]
Sequence ID: AEM79024.1 Length: 380  
Range 1: 38 to 119

Score:35.9 bits(107), Expect:8.8, 
Method:Compositional matrix adjust., 
Identities:23/86(27%), Positives:43/86(50%), Gaps:4/86(4%)

Query  2    KDINVMNKHGYIFVIQTNMDIAKLVERGCSIFPTIEDLYKAKCDKLDAEMDEVEGCEFTI  61
            K++     HG I+V + + DI +++ER   +F  I  + KAK  K D  +DE+      +
Sbjct  38   KEVKAEKTHGRIYV-ECDGDIEEVIERLKKVF-GIVGITKAK--KTDLNLDEIFKAAVEL  93

Query  62   LNSHDGRTFITDAMLNQWELTINELD  87
            +  H+G+TF  +       +  N ++
Sbjct  94   MKGHEGKTFKVETKRPNKSFPYNSME  119


>hypothetical protein EFK68_03730 [Pseudomonas aeruginosa]
Sequence ID: RNF58498.1 Length: 91 
Range 1: 3 to 77

Score:34.5 bits(102), Expect:9.0, 
Method:Compositional matrix adjust., 
Identities:22/75(29%), Positives:38/75(50%), Gaps:7/75(9%)

Query  6   VMNKHGYIFVIQTN-MDIAKLVERGCSIFPTIEDLYKAKCDKLDAEMDEVEGCEFTILNS  64
           V+N +G+ F +    +++++    GC  F   E L +A C ++D ++DEV G  F +  +
Sbjct  3   VLNPNGHYFEVDIQAINVSRDEMPGCRFFDDEEALLQAVCAEFDLDLDEVSGSTFYVTLA  62

Query  65  H------DGRTFITD  73
                  D R F TD
Sbjct  63  KGKPVVIDDRGFATD  77


>putative phage protein [Aeromonas phage Aes012]
Sequence ID: YP_007677732.1 Length: 83 
>putative phage protein [Aeromonas phage Aes012]
Sequence ID: AFN69645.1 Length: 83  
Range 1: 2 to 38

Score:34.2 bits(101), Expect:9.1, 
Method:Compositional matrix adjust., 
Identities:13/37(35%), Positives:20/37(54%), Gaps:0/37(0%)

Query  4   INVMNKHGYIFVIQTNMDIAKLVERGCSIFPTIEDLY  40
           I  +NK G  F I+ N+    +  RGC +F   +D+Y
Sbjct  2   IYTINKFGVAFAIEANICAYSIASRGCQVFSCADDMY  38


		
