# Supplementary material for: Influence of Non-canonical DNA Bases on the Genomic Diversity of Tevenvirinae
Source: Front Microbiol. 2021 Apr 6;12:632686. doi: 10.3389/fmicb.2021.632686 (PMC8056088; doi:10.3389/fmicb.2021.632686)
Supplement: Supplementary Data Sheet 2 — The results of the BLAST-assisted (“txt” files) and HMMER-assisted (“xlsx” files) searches for GSC homologs. The clusters containing homologs of proteins from other organisms are listed. [file Data_Sheet_2.ZIP › Data sheet 2/Group XII/50386.xlsx]

## Sheet: Лист1
	ID	Title	E-value	Ind. E-value	Bitscore	Aligned Positions
1	YP_009030183.1	hypothetical protein PS2_136 [Serratia phage PS2]AHY25382.1 hypothetical protein PS2	2.3e-68	2.6e-68	237.8	111
2	WP_110284709.1	hypothetical protein [Halomonas sp. LBP4]PXX95863.1 hypothetical protein CR157_16825	0.0000025	0.0000032	37.8	67
3	WP_104046327.1	hypothetical protein [Vibrio jasicida]	0.000028	0.000057	33.8	56
4	WP_005594349.1	hypothetical protein [Vibrio scophthalmi]EGU38649.1 hypothetical protein VIS19158_02	0.000042	0.000049	34	72
5	WP_107266107.1	hypothetical protein [Photobacterium phosphoreum]PSW28406.1 hypothetical protein C9J	0.00014	0.00029	31.5	60
6	WP_102655705.1	hypothetical protein [Halomonas endophytica]PMR71796.1 hypothetical protein C1H69_22	0.00014	0.00016	32.3	81
7	XP_028798978.1	uncharacterized protein LOC114754378 [Prosopis alba]	0.0023	920	10.6	23
8	OUX84050.1	hypothetical protein CBB95_17855 [Alteromonas sp. TMED35]	0.0027	0.0028	28.4	62
