# Supplementary material for: Influence of Non-canonical DNA Bases on the Genomic Diversity of Tevenvirinae
Source: Front Microbiol. 2021 Apr 6;12:632686. doi: 10.3389/fmicb.2021.632686 (PMC8056088; doi:10.3389/fmicb.2021.632686)
Supplement: Supplementary Data Sheet 2 — The results of the BLAST-assisted (“txt” files) and HMMER-assisted (“xlsx” files) searches for GSC homologs. The clusters containing homologs of proteins from other organisms are listed. [file Data_Sheet_2.ZIP › Data sheet 2/Group XII/50389.txt]

RID: 5XU7SDWJ016	
Job Title:Protein Sequence				
Program: BLASTP 
Query: None ID: lcl|Query_42086(amino acid) Length: 55
Database: nr All non-redundant GenBank CDS translations+PDB+SwissProt+PIR+PRF excluding environmental samples from WGS projects
	
Sequences producing significant alignments:
                                                                  Max    Total Query   E   Per.                  
Description                                                       Score  Score cover Value Ident  Accession        
hypothetical protein PS2_139 [Serratia phage PS2]                 119    119   100%  1e-34 100.00 YP_009030186.1   
hypothetical protein fHeYen901_164 [Yersinia phage fHe-Yen9-01]   40.0   40.0  78%   0.009 40.91  ARB05937.1       
polymerase [Cache Valley virus]                                   34.5   34.5  47%   5.1   61.54  ARI46678.1       
RNA-dependent RNA polymerase protein [Santa Rosa virus]           34.5   34.5  47%   5.6   65.38  AXP32054.1       
RNA-dependent RNA polymerase protein [Lokern virus]               34.5   34.5  47%   5.7   65.38  AXP32026.1       
L protein [Lokern virus]                                          34.2   34.2  47%   6.5   65.38  AXN72392.1       
RNA-dependent RNA polymerase [Main Drain orthobunyavirus]         34.2   34.2  47%   6.8   65.38  AVX27620.1       
insulinase family protein [Kordia jejudonensis]                   34.2   34.2  72%   7.1   40.00  WP_046756797.1   
RNA-dependent RNA polymerase [Northway virus]                     34.2   34.2  47%   7.7   57.69  AVX27622.1       
RNA-dependent RNA polymerase protein [Northway virus]             34.2   34.2  47%   7.7   57.69  AXP32038.1       
polymerase [Fort Sherman virus]                                   33.9   33.9  47%   9.9   57.69  YP_009666949.1   

Alignments:
>hypothetical protein PS2_139 [Serratia phage PS2]
Sequence ID: YP_009030186.1 Length: 55 
>hypothetical protein PS2_139 [Serratia phage PS2]
Sequence ID: AHY25385.1 Length: 55  
Range 1: 1 to 55

Score:119 bits(394), Expect:1e-34, 
Method:Compositional matrix adjust., 
Identities:55/55(100%), Positives:55/55(100%), Gaps:0/55(0%)

Query  1   MTTEQKRMNSWLKLVNNRYSGTAESKFQFSMDARFMKFHQSEIDYGWKKLMSKRK  55
           MTTEQKRMNSWLKLVNNRYSGTAESKFQFSMDARFMKFHQSEIDYGWKKLMSKRK
Sbjct  1   MTTEQKRMNSWLKLVNNRYSGTAESKFQFSMDARFMKFHQSEIDYGWKKLMSKRK  55


>hypothetical protein fHeYen901_164 [Yersinia phage fHe-Yen9-01]
Sequence ID: ARB05937.1 Length: 72 
Range 1: 19 to 62

Score:40.0 bits(121), Expect:0.009, 
Method:Compositional matrix adjust., 
Identities:18/44(41%), Positives:26/44(59%), Gaps:1/44(2%)

Query  5   QKRMNSWLKLVNNRYSGTAESKFQFSMDARFMK-FHQSEIDYGW  47
           +K++  W K V + YS +   +FQF M+ R    F Q E+DYGW
Sbjct  19  KKKVEEWTKKVMHNYSDSESGRFQFDMNGRTSNGFRQDELDYGW  62


>polymerase [Cache Valley virus]
Sequence ID: ARI46678.1 Length: 2238 
Range 1: 263 to 287

Score:34.5 bits(102), Expect:5.1, 
Method:Compositional matrix adjust., 
Identities:16/26(62%), Positives:20/26(76%), Gaps:1/26(3%)

Query  29   FSMDARFMKFHQSEIDYGWKKLMSKR  54
            FSM+  +MK  QSEID GW +LMS+R
Sbjct  263  FSMNGEYMKPTQSEIDKGW-ELMSRR  287


>RNA-dependent RNA polymerase protein [Santa Rosa virus]
Sequence ID: AXP32054.1 Length: 2238 
Range 1: 263 to 287

Score:34.5 bits(102), Expect:5.6, 
Method:Compositional matrix adjust., 
Identities:17/26(65%), Positives:18/26(69%), Gaps:1/26(3%)

Query  29   FSMDARFMKFHQSEIDYGWKKLMSKR  54
            F MD  +MK  QSEID GW  LMSKR
Sbjct  263  FKMDGNYMKPTQSEIDDGW-LLMSKR  287


>RNA-dependent RNA polymerase protein [Lokern virus]
Sequence ID: AXP32026.1 Length: 2238 
Range 1: 263 to 287

Score:34.5 bits(102), Expect:5.7, 
Method:Compositional matrix adjust., 
Identities:17/26(65%), Positives:18/26(69%), Gaps:1/26(3%)

Query  29   FSMDARFMKFHQSEIDYGWKKLMSKR  54
            F MD  +MK  QSEID GW  LMSKR
Sbjct  263  FKMDGNYMKPTQSEIDDGW-LLMSKR  287


>L protein [Lokern virus]
Sequence ID: AXN72392.1 Length: 2238 
Range 1: 263 to 287

Score:34.2 bits(101), Expect:6.5, 
Method:Compositional matrix adjust., 
Identities:17/26(65%), Positives:18/26(69%), Gaps:1/26(3%)

Query  29   FSMDARFMKFHQSEIDYGWKKLMSKR  54
            F MD  +MK  QSEID GW  LMSKR
Sbjct  263  FKMDGNYMKPTQSEIDNGW-LLMSKR  287


>RNA-dependent RNA polymerase [Main Drain orthobunyavirus]
Sequence ID: AVX27620.1 Length: 2236 
Range 1: 263 to 287

Score:34.2 bits(101), Expect:6.8, 
Method:Compositional matrix adjust., 
Identities:17/26(65%), Positives:18/26(69%), Gaps:1/26(3%)

Query  29   FSMDARFMKFHQSEIDYGWKKLMSKR  54
            F MD  +MK  QSEID GW  LMSKR
Sbjct  263  FKMDGNYMKPTQSEIDNGW-LLMSKR  287


>insulinase family protein [Kordia jejudonensis]
Sequence ID: WP_046756797.1 Length: 991 
Range 1: 198 to 237

Score:34.2 bits(101), Expect:7.1, 
Method:Compositional matrix adjust., 
Identities:16/40(40%), Positives:25/40(62%), Gaps:0/40(0%)

Query  9    NSWLKLVNNRYSGTAESKFQFSMDARFMKFHQSEIDYGWK  48
            N WLKL N R+S      F+  ++A F +F++S+ + GWK
Sbjct  198  NKWLKLENERFSQLVLRLFHTELEAVFEEFNRSQDNDGWK  237


>RNA-dependent RNA polymerase [Northway virus]
Sequence ID: AVX27622.1 Length: 2237 
Range 1: 263 to 287

Score:34.2 bits(101), Expect:7.7, 
Method:Compositional matrix adjust., 
Identities:15/26(58%), Positives:20/26(76%), Gaps:1/26(3%)

Query  29   FSMDARFMKFHQSEIDYGWKKLMSKR  54
            F+MD ++MK  Q EID GW +LMS+R
Sbjct  263  FNMDGKYMKPTQIEIDEGW-ELMSRR  287


>RNA-dependent RNA polymerase protein [Northway virus]
Sequence ID: AXP32038.1 Length: 2238 
Range 1: 263 to 287

Score:34.2 bits(101), Expect:7.7, 
Method:Compositional matrix adjust., 
Identities:15/26(58%), Positives:20/26(76%), Gaps:1/26(3%)

Query  29   FSMDARFMKFHQSEIDYGWKKLMSKR  54
            F+MD ++MK  Q EID GW +LMS+R
Sbjct  263  FNMDGKYMKPTQIEIDEGW-ELMSRR  287


>polymerase [Fort Sherman virus]
Sequence ID: YP_009666949.1 Length: 2238 
>polymerase [Fort Sherman virus]
Sequence ID: ARI46658.1 Length: 2238 >RNA-dependent RNA polymerase protein [Fort Sherman virus]
Sequence ID: AXP32014.1 Length: 2238  
Range 1: 263 to 287

Score:33.9 bits(100), Expect:9.9, 
Method:Compositional matrix adjust., 
Identities:15/26(58%), Positives:20/26(76%), Gaps:1/26(3%)

Query  29   FSMDARFMKFHQSEIDYGWKKLMSKR  54
            F+MD ++MK  Q EID GW +LMS+R
Sbjct  263  FNMDGKYMKPTQIEIDRGW-ELMSQR  287


		
