# Supplementary material for: Influence of Non-canonical DNA Bases on the Genomic Diversity of Tevenvirinae
Source: Front Microbiol. 2021 Apr 6;12:632686. doi: 10.3389/fmicb.2021.632686 (PMC8056088; doi:10.3389/fmicb.2021.632686)
Supplement: Supplementary Data Sheet 2 — The results of the BLAST-assisted (“txt” files) and HMMER-assisted (“xlsx” files) searches for GSC homologs. The clusters containing homologs of proteins from other organisms are listed. [file Data_Sheet_2.ZIP › Data sheet 2/Group XII/50389.xlsx]

## Sheet: Лист1
	ID	Title	E-value	Ind. E-value	Bitscore	Aligned Positions
1	YP_009030186.1	hypothetical protein PS2_139 [Serratia phage PS2]AHY25385.1 hypothetical protein PS2	4.3e-41	4.6e-41	149.2	56
2	WP_129648966.1	hypothetical protein [Mycoplasma arthritidis]VEU79039.1 lipoprotein [Mycoplasma arth	5.2e-12	64000	4.6	19
3	ARB05937.1	hypothetical protein fHeYen901_164 [Yersinia phage fHe-Yen9-01]	0.000081	0.00011	32.7	46
4	XP_022258889.1	uncharacterized protein LOC111089919, partial [Limulus polyphemus]	0.00042	24000	6	9
