# Supplementary material for: Influence of Non-canonical DNA Bases on the Genomic Diversity of Tevenvirinae
Source: Front Microbiol. 2021 Apr 6;12:632686. doi: 10.3389/fmicb.2021.632686 (PMC8056088; doi:10.3389/fmicb.2021.632686)
Supplement: Supplementary Data Sheet 2 — The results of the BLAST-assisted (“txt” files) and HMMER-assisted (“xlsx” files) searches for GSC homologs. The clusters containing homologs of proteins from other organisms are listed. [file Data_Sheet_2.ZIP › Data sheet 2/Group XII/50405.txt]

RID: 5XU6Y2MF014	
Job Title:Protein Sequence				
Program: BLASTP 
Query: None ID: lcl|Query_41708(amino acid) Length: 49
Database: nr All non-redundant GenBank CDS translations+PDB+SwissProt+PIR+PRF excluding environmental samples from WGS projects
	
Sequences producing significant alignments:
                                                                  Max    Total Query   E   Per.                  
Description                                                       Score  Score cover Value Ident  Accession        
hypothetical protein PS2_148 [Serratia phage PS2]                 102    102   100%  9e-28 100.00 YP_009030195.1   
hypothetical protein CPT_Muldoon_142 [Serratia phage Muldoon]     81.0   81.0  100%  2e-19 77.55  QFR56093.1       
hypothetical protein Eta_005 [Serratia phage Eta]                 51.5   51.5  87%   3e-07 48.84  YP_008130289.1   
hypothetical protein [Serratia liquefaciens]                      50.9   50.9  77%   8e-07 55.26  WP_046372850.1   
hypothetical protein [Rhodobacteraceae bacterium]                 34.5   34.5  95%   4.3   31.91  WP_120000944.1   

Alignments:
>hypothetical protein PS2_148 [Serratia phage PS2]
Sequence ID: YP_009030195.1 Length: 49 
>hypothetical protein PS2_148 [Serratia phage PS2]
Sequence ID: AHY25394.1 Length: 49  
Range 1: 1 to 49

Score:102 bits(334), Expect:9e-28, 
Method:Compositional matrix adjust., 
Identities:49/49(100%), Positives:49/49(100%), Gaps:0/49(0%)

Query  1   MNPWQFKDLDKEELGNLVLAIHSLGKDKLREMVMMMWAELERLELEKKQ  49
           MNPWQFKDLDKEELGNLVLAIHSLGKDKLREMVMMMWAELERLELEKKQ
Sbjct  1   MNPWQFKDLDKEELGNLVLAIHSLGKDKLREMVMMMWAELERLELEKKQ  49


>hypothetical protein CPT_Muldoon_142 [Serratia phage Muldoon]
Sequence ID: QFR56093.1 Length: 49 
Range 1: 1 to 49

Score:81.0 bits(261), Expect:2e-19, 
Method:Compositional matrix adjust., 
Identities:38/49(78%), Positives:45/49(91%), Gaps:0/49(0%)

Query  1   MNPWQFKDLDKEELGNLVLAIHSLGKDKLREMVMMMWAELERLELEKKQ  49
           MNPW++K L+KEELG  + +IHSLGKDKLREMV+MMWAELER+ELEKKQ
Sbjct  1   MNPWELKSLNKEELGEWMNSIHSLGKDKLREMVIMMWAELERIELEKKQ  49


>hypothetical protein Eta_005 [Serratia phage Eta]
Sequence ID: YP_008130289.1 Length: 104 
>hypothetical protein Eta_005 [Serratia phage Eta]
Sequence ID: AGN89451.1 Length: 104  
Range 1: 2 to 44

Score:51.5 bits(160), Expect:3e-07, 
Method:Compositional matrix adjust., 
Identities:21/43(49%), Positives:30/43(69%), Gaps:0/43(0%)

Query  7   KDLDKEELGNLVLAIHSLGKDKLREMVMMMWAELERLELEKKQ  49
           K LDK E G L+ AIHS+GKDK+RE+ ++MW  ++ L+    Q
Sbjct  2   KPLDKNETGELIAAIHSIGKDKVRELALLMWQHIQELQAANYQ  44


>hypothetical protein [Serratia liquefaciens]
Sequence ID: WP_046372850.1 Length: 112 
>hypothetical protein XJ20_04530 [Serratia liquefaciens]
Sequence ID: AKE09191.1 Length: 112  
Range 1: 2 to 39

Score:50.9 bits(158), Expect:8e-07, 
Method:Compositional matrix adjust., 
Identities:21/38(55%), Positives:29/38(76%), Gaps:0/38(0%)

Query  7   KDLDKEELGNLVLAIHSLGKDKLREMVMMMWAELERLE  44
           K +DK E G L+ AIHSLGKDK+RE+ ++MW  ++ LE
Sbjct  2   KPFDKNETGELIAAIHSLGKDKVRELALLMWERIKELE  39


>hypothetical protein [Rhodobacteraceae bacterium]
Sequence ID: WP_120000944.1 Length: 280 
Range 1: 11 to 57

Score:34.5 bits(102), Expect:4.3, 
Method:Compositional matrix adjust., 
Identities:15/47(32%), Positives:28/47(59%), Gaps:0/47(0%)

Query  1   MNPWQFKDLDKEELGNLVLAIHSLGKDKLREMVMMMWAELERLELEK  47
           + P   +     ELG LV+A H+L KD++  ++  +W E++ L +E+
Sbjct  11  LKPASVRPRRLSELGELVVARHALIKDRVAALMRGLWVEIQNLSVER  57


		
