# Supplementary material for: Influence of Non-canonical DNA Bases on the Genomic Diversity of Tevenvirinae
Source: Front Microbiol. 2021 Apr 6;12:632686. doi: 10.3389/fmicb.2021.632686 (PMC8056088; doi:10.3389/fmicb.2021.632686)
Supplement: Supplementary Data Sheet 2 — The results of the BLAST-assisted (“txt” files) and HMMER-assisted (“xlsx” files) searches for GSC homologs. The clusters containing homologs of proteins from other organisms are listed. [file Data_Sheet_2.ZIP › Data sheet 2/Group XII/50405.xlsx]

## Sheet: Лист1
	ID	Title	E-value	Ind. E-value	Bitscore	Aligned Positions
1	QFR56093.1	hypothetical protein CPT_Muldoon_142 [Serratia phage Muldoon]	3.5e-32	3.8e-32	120.5	50
2	WP_046372850.1	hypothetical protein [Serratia liquefaciens]AKE09191.1 hypothetical protein XJ20_045	1e-09	1.5e-9	48.1	40
3	YP_008130289.1	hypothetical protein Eta_005 [Serratia phage Eta]AGN89451.1 hypothetical protein Eta	1.2e-9	1.7e-9	48	39
4	OAV86492.1	hypothetical protein PTTG_05930 [Puccinia triticina 1-1 BBBD Race 1]	0.0094	25000	5.8	13
