# Supplementary material for: Influence of Non-canonical DNA Bases on the Genomic Diversity of Tevenvirinae
Source: Front Microbiol. 2021 Apr 6;12:632686. doi: 10.3389/fmicb.2021.632686 (PMC8056088; doi:10.3389/fmicb.2021.632686)
Supplement: Supplementary Data Sheet 2 — The results of the BLAST-assisted (“txt” files) and HMMER-assisted (“xlsx” files) searches for GSC homologs. The clusters containing homologs of proteins from other organisms are listed. [file Data_Sheet_2.ZIP › Data sheet 2/Group XII/50406.txt]

RID: 5XP45S2R014	
Job Title:Protein Sequence				
Program: BLASTP 
Query: None ID: lcl|Query_8876(amino acid) Length: 76
Database: nr All non-redundant GenBank CDS translations+PDB+SwissProt+PIR+PRF excluding environmental samples from WGS projects
	
Sequences producing significant alignments:
                                                                  Max    Total Query   E   Per.                  
Description                                                       Score  Score cover Value Ident  Accession        
hypothetical protein PS2_149 [Serratia phage PS2]                 165    165   100%  5e-52 100.00 YP_009030196.1   
hypothetical protein CPT_Muldoon_143 [Serratia phage Muldoon]     93.3   93.3  100%  2e-23 51.32  QFR56094.1       
hypothetical protein [Escherichia coli]                           64.9   64.9  100%  3e-12 38.96  WP_155956218.1   
hypothetical protein [Escherichia coli]                           64.6   64.6  100%  5e-12 38.96  WP_137592668.1   
hypothetical protein PBI_121Q_90 [Escherichia phage 121Q]         64.6   64.6  89%   5e-12 41.18  YP_009101684.1   
hypothetical protein [Escherichia phage PBECO4]                   64.6   64.6  89%   6e-12 41.18  YP_009150731.1   
hypothetical protein E0J33_14730 [Escherichia coli]               64.4   64.4  100%  7e-12 38.96  TZC62214.1       
hypothetical protein Ecwhy1_70 [Escherichia phage Ecwhy_1]        63.8   63.8  100%  1e-11 38.96  QAY00351.1       
Yke2 possible cytoskeletal modulator [Candida orthopsilosis Co... 38.9   38.9  90%   0.10  34.78  XP_003869079.1   
hypothetical protein [Dietzia sp. UCD-THP]                        37.4   37.4  78%   0.65  38.33  WP_152428043.1   
hypothetical protein [Streptomyces noursei]                       35.4   35.4  68%   1.2   26.92  WP_107489722.1   
hypothetical protein [Streptomyces yunnanensis]                   35.4   35.4  68%   1.8   26.92  WP_143179749.1   
hypothetical protein [Streptomyces sp. 769]                       35.4   35.4  68%   2.2   26.92  WP_039630887.1   
type II toxin-antitoxin system YafQ family toxin [Flexistipes...  34.2   34.2  85%   4.2   30.43  TYB33914.1       
hypothetical protein C922_04154 [Plasmodium inui San Antonio 1]   35.9   35.9  60%   4.2   32.61  XP_008817961.1   
hypothetical protein [Streptomyces sp. CB02959]                   34.2   34.2  68%   5.8   26.92  WP_100600193.1   
hypothetical protein [Streptomyces noursei]                       34.2   34.2  68%   6.2   25.00  WP_067345213.1   
hypothetical protein [Bacteroides mediterraneensis]               35.1   35.1  90%   7.1   27.54  WP_139255733.1   
hypothetical protein [Streptomyces albulus]                       33.9   33.9  68%   7.8   26.92  WP_016575551.1   

Alignments:
>hypothetical protein PS2_149 [Serratia phage PS2]
Sequence ID: YP_009030196.1 Length: 76 
>hypothetical protein PS2_149 [Serratia phage PS2]
Sequence ID: AHY25395.1 Length: 76  
Range 1: 1 to 76

Score:165 bits(548), Expect:5e-52, 
Method:Compositional matrix adjust., 
Identities:76/76(100%), Positives:76/76(100%), Gaps:0/76(0%)

Query  1   MKNFISEFSDLKLSDDEYNAWKEKFVQLSESDKLLNVVGPISQWMLCPESHAAGSIVAVV  60
           MKNFISEFSDLKLSDDEYNAWKEKFVQLSESDKLLNVVGPISQWMLCPESHAAGSIVAVV
Sbjct  1   MKNFISEFSDLKLSDDEYNAWKEKFVQLSESDKLLNVVGPISQWMLCPESHAAGSIVAVV  60

Query  61  MMCVNRYIEETSLEDF  76
           MMCVNRYIEETSLEDF
Sbjct  61  MMCVNRYIEETSLEDF  76


>hypothetical protein CPT_Muldoon_143 [Serratia phage Muldoon]
Sequence ID: QFR56094.1 Length: 79 
Range 1: 4 to 79

Score:93.3 bits(303), Expect:2e-23, 
Method:Compositional matrix adjust., 
Identities:39/76(51%), Positives:56/76(73%), Gaps:0/76(0%)

Query  1   MKNFISEFSDLKLSDDEYNAWKEKFVQLSESDKLLNVVGPISQWMLCPESHAAGSIVAVV  60
           MK+ +  + D+ + D +Y  WK KF+ +SESDKLLNVV P++Q++L PES+A  S++AV 
Sbjct  4   MKSVLESLHDFNVPDADYEEWKAKFMAMSESDKLLNVVAPVAQYLLDPESYATASVMAVA  63

Query  61  MMCVNRYIEETSLEDF  76
           ++CVNRYI E   EDF
Sbjct  64  IICVNRYISELEAEDF  79


>hypothetical protein [Escherichia coli]
Sequence ID: WP_155956218.1 Length: 83 
>hypothetical protein [Escherichia phage UB]
Sequence ID: AXC36674.1 Length: 83 >hypothetical protein G17_00217 [Escherichia phage vB_EcoM_G17]
Sequence ID: QBO61706.1 Length: 83 >hypothetical protein vBEcoMphAPEC6_gp124c [Escherichia phage vB_EcoM_phAPEC6]
Sequence ID: QDF13753.1 Length: 83 >hypothetical protein PSLUR01_00007 [Escherichia phage vB_Eco_slurp01]
Sequence ID: SCA79991.1 Length: 83 >hypothetical protein EO157G_0890 [Escherichia phage SP27]
Sequence ID: BBM61678.1 Length: 83  
Range 1: 8 to 83

Score:64.9 bits(206), Expect:3e-12, 
Method:Compositional matrix adjust., 
Identities:30/77(39%), Positives:54/77(70%), Gaps:2/77(2%)

Query  1   MKNFISEF-SDLKLSDDEYNAWKEKFVQLSESDKLLNVVGPISQWMLCPESHAAGSIVAV  59
           +K  + E+  ++ ++++EY  WK+ F QL+E DK++N++G ISQ++L     A+ SI+A 
Sbjct  8   LKKILKELDGEFNVTEEEYQHWKKGFEQLTEYDKVFNMIGVISQYLL-GGGRASASILAS  66

Query  60  VMMCVNRYIEETSLEDF  76
            ++C +R+ +E SLEDF
Sbjct  67  AIICTSRWCDEKSLEDF  83


>hypothetical protein [Escherichia coli]
Sequence ID: WP_137592668.1 Length: 91 
>hypothetical protein [Escherichia coli]
Sequence ID: MUM71388.1 Length: 91 >hypothetical protein [Escherichia coli]
Sequence ID: NES47771.1 Length: 91  
Range 1: 16 to 91

Score:64.6 bits(205), Expect:5e-12, 
Method:Compositional matrix adjust., 
Identities:30/77(39%), Positives:54/77(70%), Gaps:2/77(2%)

Query  1   MKNFISEF-SDLKLSDDEYNAWKEKFVQLSESDKLLNVVGPISQWMLCPESHAAGSIVAV  59
           +K  + E+  ++ ++++EY  WK+ F QL+E DK++N++G ISQ++L     A+ SI+A 
Sbjct  16  LKKILKELDGEFNVTEEEYQHWKKGFEQLTEYDKVFNMIGVISQYLLGG-GRASASILAS  74

Query  60  VMMCVNRYIEETSLEDF  76
            ++C +R+ +E SLEDF
Sbjct  75  AIICTSRWCDEKSLEDF  91


>hypothetical protein PBI_121Q_90 [Escherichia phage 121Q]
Sequence ID: YP_009101684.1 Length: 96 
>hypothetical protein PBI_121Q_90 [Escherichia phage 121Q]
Sequence ID: AIT13987.1 Length: 96  
Range 1: 30 to 96

Score:64.6 bits(205), Expect:5e-12, 
Method:Compositional matrix adjust., 
Identities:28/68(41%), Positives:49/68(72%), Gaps:1/68(1%)

Query  9   SDLKLSDDEYNAWKEKFVQLSESDKLLNVVGPISQWMLCPESHAAGSIVAVVMMCVNRYI  68
            ++ ++++EY  WK+ F QL+E DK++N++G ISQ++L     A+ SI+A  ++C +R+ 
Sbjct  30  GEFNVTEEEYQHWKKGFEQLTEYDKVFNMIGVISQYLLGG-GRASASILASAIICTSRWC  88

Query  69  EETSLEDF  76
           +E SLEDF
Sbjct  89  DEKSLEDF  96


>hypothetical protein [Escherichia phage PBECO4]
Sequence ID: YP_009150731.1 Length: 95 
>hypothetical protein [Escherichia phage PBECO4]
Sequence ID: AGC35097.1 Length: 95 >hypothetical protein B1K96_14710 [Escherichia coli]
Sequence ID: OTE92116.1 Length: 95  
Range 1: 29 to 95

Score:64.6 bits(205), Expect:6e-12, 
Method:Compositional matrix adjust., 
Identities:28/68(41%), Positives:49/68(72%), Gaps:1/68(1%)

Query  9   SDLKLSDDEYNAWKEKFVQLSESDKLLNVVGPISQWMLCPESHAAGSIVAVVMMCVNRYI  68
            ++ ++++EY  WK+ F QL+E DK++N++G ISQ++L     A+ SI+A  ++C +R+ 
Sbjct  29  GEFNVTEEEYQHWKKGFEQLTEYDKVFNMIGVISQYLLGG-GRASASILASAIICTSRWC  87

Query  69  EETSLEDF  76
           +E SLEDF
Sbjct  88  DEKSLEDF  95


>hypothetical protein E0J33_14730 [Escherichia coli]
Sequence ID: TZC62214.1 Length: 91 
Range 1: 16 to 91

Score:64.4 bits(204), Expect:7e-12, 
Method:Compositional matrix adjust., 
Identities:30/77(39%), Positives:54/77(70%), Gaps:2/77(2%)

Query  1   MKNFISEF-SDLKLSDDEYNAWKEKFVQLSESDKLLNVVGPISQWMLCPESHAAGSIVAV  59
           +K  + E+  ++ ++++EY  WK+ F QL+E DK++N++G ISQ++L     A+ SI+A 
Sbjct  16  LKKILKELDGEFNVTEEEYEHWKKGFEQLTEYDKVFNMIGVISQYLLGG-GRASASILAS  74

Query  60  VMMCVNRYIEETSLEDF  76
            ++C +R+ +E SLEDF
Sbjct  75  AIICTSRWCDEKSLEDF  91


>hypothetical protein Ecwhy1_70 [Escherichia phage Ecwhy_1]
Sequence ID: QAY00351.1 Length: 95 
Range 1: 20 to 95

Score:63.8 bits(202), Expect:1e-11, 
Method:Compositional matrix adjust., 
Identities:30/77(39%), Positives:54/77(70%), Gaps:2/77(2%)

Query  1   MKNFISEFSD-LKLSDDEYNAWKEKFVQLSESDKLLNVVGPISQWMLCPESHAAGSIVAV  59
           +K  ++E+ D + ++++EY  WK+ F  L+E DK++N++G ISQ++L     A+ SI+A 
Sbjct  20  LKKILNELGDEFNVTEEEYQCWKKDFELLAEYDKVFNMIGVISQYLL-GGGRASASILAS  78

Query  60  VMMCVNRYIEETSLEDF  76
            ++C +R+ +E SLEDF
Sbjct  79  AIICTSRWCDEKSLEDF  95


>Yke2 possible cytoskeletal modulator [Candida orthopsilosis Co 90-125]
Sequence ID: XP_003869079.1 Length: 116 
>Yke2 possible cytoskeletal modulator [Candida orthopsilosis Co 90-125]
Sequence ID: CCG22942.1 Length: 116  
Range 1: 22 to 80

Score:38.9 bits(117), Expect:0.10, 
Method:Compositional matrix adjust., 
Identities:24/69(35%), Positives:37/69(53%), Gaps:10/69(14%)

Query  1   MKNFISEFSDLKLSDDEYNAWKEKFVQLSESDKLLNVVGPISQWMLCPESHAAGSIVAVV  60
           + ++IS  S L+    E    +++F QLSESDK+  + GPI    L P+ ++  S     
Sbjct  22  LNDLISSRSTLETQLQENKIVEQEFTQLSESDKIYKLTGPI----LLPQDYSEAS-----  72

Query  61  MMCVNRYIE  69
            M VN+ IE
Sbjct  73  -MNVNKRIE  80


>hypothetical protein [Dietzia sp. UCD-THP]
Sequence ID: WP_152428043.1 Length: 167 
Range 1: 69 to 126

Score:37.4 bits(112), Expect:0.65, 
Method:Compositional matrix adjust., 
Identities:23/60(38%), Positives:37/60(61%), Gaps:2/60(3%)

Query  2    KNFISEFSDLKLSDDEYNAWKEKFVQLSESDKLLNVVGPISQWMLCPESHAAGSIVAVVM  61
            +NF+ EF  L   DD+Y A +E+  Q+SES KL+ V+G IS  ++ P    A +++  V+
Sbjct  69   ENFLMEFQKLLCVDDQYVAEQEQIRQVSESGKLM-VMGAISA-IVAPHVGVAATVLIPVI  126


>hypothetical protein [Streptomyces noursei]
Sequence ID: WP_107489722.1 Length: 79 
Range 1: 16 to 67

Score:35.4 bits(105), Expect:1.2, 
Method:Compositional matrix adjust., 
Identities:14/52(27%), Positives:32/52(61%), Gaps:0/52(0%)

Query  2   KNFISEFSDLKLSDDEYNAWKEKFVQLSESDKLLNVVGPISQWMLCPESHAA  53
            +F+ E++ +   DD+  AW++ + + S+  +L+   GP+++++L  E  AA
Sbjct  16  PHFVRELALIDTVDDDLAAWEDAYARASDGVRLIAPDGPVAEFLLHIEDDAA  67


>hypothetical protein [Streptomyces yunnanensis]
Sequence ID: WP_143179749.1 Length: 93 
Range 1: 30 to 81

Score:35.4 bits(105), Expect:1.8, 
Method:Compositional matrix adjust., 
Identities:14/52(27%), Positives:32/52(61%), Gaps:0/52(0%)

Query  2   KNFISEFSDLKLSDDEYNAWKEKFVQLSESDKLLNVVGPISQWMLCPESHAA  53
            +F+ E++ +   DD+  AW++ + + S+  +L+   GP+++++L  E  AA
Sbjct  30  PHFVRELALIDTVDDDLAAWEDAYARASDGVRLIAPDGPVAEFLLHIEDDAA  81


>hypothetical protein [Streptomyces sp. 769]
Sequence ID: WP_039630887.1 Length: 108 
>hypothetical protein GZL_02044 [Streptomyces sp. 769]
Sequence ID: AJC54638.1 Length: 108 >hypothetical protein AOB60_27810 [Streptomyces noursei]
Sequence ID: PNE37984.1 Length: 108 >hypothetical protein SAMN05216268_12254 [Streptomyces yunnanensis]
Sequence ID: SHN16995.1 Length: 108  
Range 1: 45 to 96

Score:35.4 bits(105), Expect:2.2, 
Method:Compositional matrix adjust., 
Identities:14/52(27%), Positives:32/52(61%), Gaps:0/52(0%)

Query  2   KNFISEFSDLKLSDDEYNAWKEKFVQLSESDKLLNVVGPISQWMLCPESHAA  53
            +F+ E++ +   DD+  AW++ + + S+  +L+   GP+++++L  E  AA
Sbjct  45  PHFVRELALIDTVDDDLAAWEDAYARASDGVRLIAPDGPVAEFLLHIEDDAA  96


>type II toxin-antitoxin system YafQ family toxin [Flexistipes sinusarabici]
Sequence ID: TYB33914.1 Length: 88 
Range 1: 7 to 72

Score:34.2 bits(101), Expect:4.2, 
Method:Compositional matrix adjust., 
Identities:21/69(30%), Positives:36/69(52%), Gaps:7/69(10%)

Query  2   KNFISEFSDLKLSDDEYNAWKEKFVQLSESDKLLNVVGP----ISQWMLCPESHAAGSIV  57
           K FI +F  LKL+D ++     K+++L + +K L V       + +W    E H  G + 
Sbjct  7   KKFIKDFKKLKLTDSQFEKL-IKYLHLLQEEKNLPVEAKDHELLGKWKNFREFHVGGDL-  64

Query  58  AVVMMCVNR  66
            +V+ C+NR
Sbjct  65  -IVIYCINR  72


>hypothetical protein C922_04154 [Plasmodium inui San Antonio 1]
Sequence ID: XP_008817961.1 Length: 5320 
>hypothetical protein C922_04154 [Plasmodium inui San Antonio 1]
Sequence ID: EUD65414.1 Length: 5320  
Range 1: 1254 to 1298

Score:35.9 bits(107), Expect:4.2, 
Method:Compositional matrix adjust., 
Identities:15/46(33%), Positives:32/46(69%), Gaps:1/46(2%)

Query  1     MKNFISEFSDLKLSDDEYNAWKEKFVQLSESDKLLNVVGPISQWML  46
             MKN+ +EF  +K+ D ++N WKE+  +L ++ K+++V+G + +  +
Sbjct  1254  MKNLQNEFKKIKV-DRKHNIWKEEMAKLKDTTKFVSVIGELKKPFI  1298


>hypothetical protein [Streptomyces sp. CB02959]
Sequence ID: WP_100600193.1 Length: 108 
>hypothetical protein CG747_03860 [Streptomyces sp. CB02959]
Sequence ID: PJN41811.1 Length: 108  
Range 1: 45 to 96

Score:34.2 bits(101), Expect:5.8, 
Method:Compositional matrix adjust., 
Identities:14/52(27%), Positives:32/52(61%), Gaps:0/52(0%)

Query  2   KNFISEFSDLKLSDDEYNAWKEKFVQLSESDKLLNVVGPISQWMLCPESHAA  53
            +F  E++    +DD++ AW++ + + S+  +L+   GP+++++L  E  AA
Sbjct  45  PHFARELALSDTADDDFAAWEDAYARASDGVRLIAPDGPVAEFLLHIEDDAA  96


>hypothetical protein [Streptomyces noursei]
Sequence ID: WP_067345213.1 Length: 108 
>hypothetical protein SNOUR_09160 [Streptomyces noursei ATCC 11455]
Sequence ID: ANZ15149.1 Length: 108  
Range 1: 45 to 96

Score:34.2 bits(101), Expect:6.2, 
Method:Compositional matrix adjust., 
Identities:13/52(25%), Positives:32/52(61%), Gaps:0/52(0%)

Query  2   KNFISEFSDLKLSDDEYNAWKEKFVQLSESDKLLNVVGPISQWMLCPESHAA  53
            +F+ E++ +   DD+  AW++ + + S+  +L+   GP+++++L  +  AA
Sbjct  45  PHFVRELALIDTVDDDLAAWEDAYARASDGVRLIAPDGPVAEFLLHIDDDAA  96


>hypothetical protein [Bacteroides mediterraneensis]
Sequence ID: WP_139255733.1 Length: 327 
Range 1: 231 to 299

Score:35.1 bits(104), Expect:7.1, 
Method:Composition-based stats., 
Identities:19/69(28%), Positives:36/69(52%), Gaps:0/69(0%)

Query  1    MKNFISEFSDLKLSDDEYNAWKEKFVQLSESDKLLNVVGPISQWMLCPESHAAGSIVAVV  60
            +K F+ ++ DL+LS DE   +   + ++ E DK LN++  IS   +  +S    S+   +
Sbjct  231  LKTFLDKYQDLELSKDETMNFARGYSKIGEQDKALNILAEISPAAFTMDSLKYASVKFNI  290

Query  61   MMCVNRYIE  69
            +    +Y E
Sbjct  291  LDEQGKYKE  299


>hypothetical protein [Streptomyces albulus]
Sequence ID: WP_016575551.1 Length: 108 
>hypothetical protein SAZ_34910 [Streptomyces albulus ZPM]
Sequence ID: AKA07009.1 Length: 108 >hypothetical protein K530_27114 [Streptomyces albulus CCRC 11814]
Sequence ID: EOT00776.1 Length: 108 >hypothetical protein P354_35775 [Streptomyces albulus PD-1]
Sequence ID: EXU91893.1 Length: 108 >hypothetical protein DC74_6721 [Streptomyces albulus]
Sequence ID: AIA07153.1 Length: 108 >hypothetical protein SALB_07684 [Streptomyces albulus]
Sequence ID: GCB94883.1 Length: 108  
Range 1: 45 to 96

Score:33.9 bits(100), Expect:7.8, 
Method:Compositional matrix adjust., 
Identities:14/52(27%), Positives:32/52(61%), Gaps:0/52(0%)

Query  2   KNFISEFSDLKLSDDEYNAWKEKFVQLSESDKLLNVVGPISQWMLCPESHAA  53
            +F  E++ +   DD+ +AW++ + + S+  +L+   GP+++++L  E  AA
Sbjct  45  PHFARELALVDTIDDDLSAWEDAYARASDGVRLIAPGGPVAEFLLHIEDDAA  96


		
