# Supplementary material for: Influence of Non-canonical DNA Bases on the Genomic Diversity of Tevenvirinae
Source: Front Microbiol. 2021 Apr 6;12:632686. doi: 10.3389/fmicb.2021.632686 (PMC8056088; doi:10.3389/fmicb.2021.632686)
Supplement: Supplementary Data Sheet 2 — The results of the BLAST-assisted (“txt” files) and HMMER-assisted (“xlsx” files) searches for GSC homologs. The clusters containing homologs of proteins from other organisms are listed. [file Data_Sheet_2.ZIP › Data sheet 2/Group XII/50406.xlsx]

## Sheet: Лист1
	ID	Title	E-value	Ind. E-value	Bitscore	Aligned Positions
1	YP_009030196.1	hypothetical protein PS2_149 [Serratia phage PS2]AHY25395.1 hypothetical protein PS2	3.1e-41	3.4e-41	149.9	77
2	QAY00351.1	hypothetical protein Ecwhy1_70 [Escherichia phage Ecwhy_1]	7.1e-34	8.8e-34	126.1	77
3	AXC39122.1	hypothetical protein [Escherichia phage CMSTMSU]	1.4e-11	1.5e-11	54.9	35
4	XP_030053506.1	zinc finger protein 493-like [Microcaecilia unicolor]	2.6e-7	17000	6.7	31
5	ODS32552.1	PEGA domain protein [Candidatus Scalindua rubra]	0.000077	48000	5.2	37
