# Supplementary material for: Influence of Non-canonical DNA Bases on the Genomic Diversity of Tevenvirinae
Source: Front Microbiol. 2021 Apr 6;12:632686. doi: 10.3389/fmicb.2021.632686 (PMC8056088; doi:10.3389/fmicb.2021.632686)
Supplement: Supplementary Data Sheet 2 — The results of the BLAST-assisted (“txt” files) and HMMER-assisted (“xlsx” files) searches for GSC homologs. The clusters containing homologs of proteins from other organisms are listed. [file Data_Sheet_2.ZIP › Data sheet 2/Group XII/50407.txt]

RID: 5XP5T18B016	
Job Title:Protein Sequence				
Program: BLASTP 
Query: None ID: lcl|Query_24362(amino acid) Length: 105
Database: nr All non-redundant GenBank CDS translations+PDB+SwissProt+PIR+PRF excluding environmental samples from WGS projects
	
Sequences producing significant alignments:
                                                                  Max    Total Query   E   Per.                  
Description                                                       Score  Score cover Value Ident  Accession        
hypothetical protein PS2_150 [Serratia phage PS2]                 218    218   100%  1e-72 100.00 YP_009030197.1   
hypothetical protein CPT_Muldoon_144 [Serratia phage Muldoon]     192    192   100%  4e-62 81.90  QFR56095.1       
hypothetical protein [Proteus phage 2207-N35]                     48.2   48.2  100%  5e-05 30.00  QHJ72882.1       
COQ9 family protein [Rhodospirillaceae bacterium]                 38.3   38.3  75%   0.92  27.85  MBO22960.1       
glutathione S-transferase [Hyphomicrobium denitrificans]          38.3   38.3  79%   0.94  26.51  WP_015596914.1   
glutathione S-transferase [Hyphomicrobium sp.]                    37.4   37.4  84%   1.8   22.47  RUO99680.1       
MULTISPECIES: glutathione S-transferase [unclassified...          37.4   37.4  84%   1.9   22.47  WP_013946661.1   
hypothetical protein F2Q70_00010174 [Brassica cretica]            37.1   37.1  61%   2.5   31.51  KAF2612233.1     
glutathione S-transferase [Hyphomicrobium sp. GJ21]               36.5   36.5  84%   3.6   25.84  WP_046845981.1   
glutathione S-transferase [Pseudomonas sabulinigri]               36.5   36.5  79%   3.6   26.51  WP_092283723.1   
GDP-fucose synthetase [candidate division WOR-1 bacterium...      36.8   36.8  45%   4.2   35.42  OGC22570.1       
chemoreceptor glutamine deamidase CheD [Xenophilus sp. AP218F]    35.9   35.9  63%   6.6   29.85  WP_088738653.1   
lipase [Pelodictyon luteolum]                                     35.9   35.9  77%   7.4   30.68  WP_049752360.1   
hypothetical protein Plut_0955 [Pelodictyon luteolum DSM 273]     35.9   35.9  77%   7.8   30.68  ABB23817.1       
hypothetical protein FD153_1378 [Rhodospirillaceae bacterium]     35.7   35.7  76%   8.2   27.16  KAF0138329.1     
hypothetical protein [Deltaproteobacteria bacterium]              35.9   35.9  71%   9.1   29.49  MBK06259.1       

Alignments:
>hypothetical protein PS2_150 [Serratia phage PS2]
Sequence ID: YP_009030197.1 Length: 105 
>hypothetical protein PS2_150 [Serratia phage PS2]
Sequence ID: AHY25396.1 Length: 105  
Range 1: 1 to 105

Score:218 bits(732), Expect:1e-72, 
Method:Compositional matrix adjust., 
Identities:105/105(100%), Positives:105/105(100%), Gaps:0/105(0%)

Query  1    MKKGDWVILKRDPRFIRQVVAVVDRGIATMAEDFHGKMGKKVTIFDVDELHLIPSLSRGD  60
            MKKGDWVILKRDPRFIRQVVAVVDRGIATMAEDFHGKMGKKVTIFDVDELHLIPSLSRGD
Sbjct  1    MKKGDWVILKRDPRFIRQVVAVVDRGIATMAEDFHGKMGKKVTIFDVDELHLIPSLSRGD  60

Query  61   IVTRNDSDSKGIVIGGTHRVTKIFWVDSAAEGNARTSQLIKVGRV  105
            IVTRNDSDSKGIVIGGTHRVTKIFWVDSAAEGNARTSQLIKVGRV
Sbjct  61   IVTRNDSDSKGIVIGGTHRVTKIFWVDSAAEGNARTSQLIKVGRV  105


>hypothetical protein CPT_Muldoon_144 [Serratia phage Muldoon]
Sequence ID: QFR56095.1 Length: 113 
Range 1: 1 to 105

Score:192 bits(642), Expect:4e-62, 
Method:Compositional matrix adjust., 
Identities:86/105(82%), Positives:98/105(93%), Gaps:0/105(0%)

Query  1    MKKGDWVILKRDPRFIRQVVAVVDRGIATMAEDFHGKMGKKVTIFDVDELHLIPSLSRGD  60
            MKK  WVILKRDPRF+RQ+VAV+DRGIAT+AEDFHGK+GKKVTIFDVDEL+LIPSL RGD
Sbjct  1    MKKKSWVILKRDPRFVRQIVAVIDRGIATVAEDFHGKLGKKVTIFDVDELQLIPSLKRGD  60

Query  61   IVTRNDSDSKGIVIGGTHRVTKIFWVDSAAEGNARTSQLIKVGRV  105
            IVTR D +S+G+VIGGTHRVTK+FWVD+A EGNARTSQL+KVG V
Sbjct  61   IVTRQDCESRGVVIGGTHRVTKVFWVDNAVEGNARTSQLVKVGSV  105


>hypothetical protein [Proteus phage 2207-N35]
Sequence ID: QHJ72882.1 Length: 110 
Range 1: 1 to 106

Score:48.2 bits(149), Expect:5e-05, 
Method:Compositional matrix adjust., 
Identities:33/110(30%), Positives:58/110(52%), Gaps:9/110(8%)

Query  1    MKKGDWVILKRDPRFIRQVVAVVDRGIATMAED-FHGKMGKKVTIFDVDELHLIPSLSRG  59
            MKK ++ IL R+ R   Q V    R +  + E+    ++   +  FD+DEL  +PS+ +G
Sbjct  1    MKKFNYYILAREVRKYNQKV----RQLVHINENRVTLRLTDNLNTFDIDELIGVPSFVKG  56

Query  60   DIVTRND----SDSKGIVIGGTHRVTKIFWVDSAAEGNARTSQLIKVGRV  105
            DI+T ++     ++  + +GG H+ TK++ V       A   ++ KVG V
Sbjct  57   DILTNSEISSLYNNTFVAVGGNHKYTKVLRVSDGRIITAANIEFKKVGSV  106


>COQ9 family protein [Rhodospirillaceae bacterium]
Sequence ID: MBO22960.1 Length: 223 
Range 1: 105 to 179

Score:38.3 bits(115), Expect:0.92, 
Method:Compositional matrix adjust., 
Identities:22/79(28%), Positives:39/79(49%), Gaps:4/79(5%)

Query  22   VVDRGIATMAEDFHGKMGKKVTIFDVDELHLIPSLSRGDIVTRNDSDSKGIVIGGTHRVT  81
             V R +  +A+  HG  G K     VDE+      + GD  T  +  +K + + G +  T
Sbjct  105  AVRRALTYLAQPQHGGRGLKCLYRTVDEMWY----AAGDRATDFNFYTKRLTLAGVYSAT  160

Query  82   KIFWVDSAAEGNARTSQLI  100
             +FW+D A+E +  T +++
Sbjct  161  LLFWLDDASEDSEATWEFL  179


>glutathione S-transferase [Hyphomicrobium denitrificans]
Sequence ID: WP_015596914.1 Length: 199 
>protein gstA [Hyphomicrobium denitrificans 1NES1]
Sequence ID: AGK56877.1 Length: 199  
Range 1: 17 to 96

Score:38.3 bits(115), Expect:0.94, 
Method:Compositional matrix adjust., 
Identities:22/83(27%), Positives:41/83(49%), Gaps:3/83(3%)

Query  16  IRQVVAVVDRGIATMAEDFHGKMGKKVTIFDVDELHLIPSLSRGDIVTRNDSDSKGIVIG  75
           +R + A++D  +  +  DF     KK  + D++ +  IP +  GD+V R   DS+ I++ 
Sbjct  17  VRLLCALLDVPLEIIPVDFLSGAHKKAPLIDLNPFGEIPIFQDGDLVLR---DSQAILVY  73

Query  76  GTHRVTKIFWVDSAAEGNARTSQ  98
              +     W+ +   G A+ SQ
Sbjct  74  VARKWGGESWLPTDPAGLAQVSQ  96


>glutathione S-transferase [Hyphomicrobium sp.]
Sequence ID: RUO99680.1 Length: 205 
Range 1: 15 to 100

Score:37.4 bits(112), Expect:1.8, 
Method:Compositional matrix adjust., 
Identities:20/89(22%), Positives:42/89(47%), Gaps:3/89(3%)

Query  16   IRQVVAVVDRGIATMAEDFHGKMGKKVTIFDVDELHLIPSLSRGDIVTRNDSDSKGIVIG  75
            +R + A++D  +  +  DF     K+  + D++ +  +P L  G+++ R   DS+ I++ 
Sbjct  15   VRLLCALLDLPVELVPVDFMSGAHKQSPLIDLNPFGQVPVLEDGNLILR---DSQAILVY  71

Query  76   GTHRVTKIFWVDSAAEGNARTSQLIKVGR  104
               +     W+ +  E  AR  Q + V  
Sbjct  72   IARKWGGETWLPTDPEPMARVMQWLMVAE  100


>MULTISPECIES: glutathione S-transferase [unclassified Hyphomicrobium]
Sequence ID: WP_013946661.1 Length: 197 
>Protein gstA [Hyphomicrobium sp. MC1]
Sequence ID: CCB64254.1 Length: 197  
Range 1: 15 to 100

Score:37.4 bits(112), Expect:1.9, 
Method:Compositional matrix adjust., 
Identities:20/89(22%), Positives:43/89(48%), Gaps:3/89(3%)

Query  16   IRQVVAVVDRGIATMAEDFHGKMGKKVTIFDVDELHLIPSLSRGDIVTRNDSDSKGIVIG  75
            +R + +++   +  +  DF G   K+  + D++ +  +P L  GD++ R   DS+ I++ 
Sbjct  15   VRLLCSLLGVPVELVPVDFMGGAHKRSPVIDLNAFCQLPVLEDGDVILR---DSQAILVY  71

Query  76   GTHRVTKIFWVDSAAEGNARTSQLIKVGR  104
               +     W+ + AE  A+  Q + V  
Sbjct  72   VARKWGGETWLPTDAESMAQVMQWLMVAE  100


>hypothetical protein F2Q70_00010174 [Brassica cretica]
Sequence ID: KAF2612233.1 Length: 221 
Range 1: 35 to 101

Score:37.1 bits(111), Expect:2.5, 
Method:Compositional matrix adjust., 
Identities:23/73(32%), Positives:35/73(47%), Gaps:14/73(19%)

Query  6    WVILKRDPRFIRQVVAVVDRGIAT--------MAEDFHGKMGKKVTIFDVDELHLIPSLS  57
            W  L RDP F ++ V  + R I          M+ DFHG +  K      D+L + P + 
Sbjct  35   WNTLSRDPDFAKHFVKGLSRLIIMRSQFRLWLMSVDFHGSLNHK------DDLDVAPYVK  88

Query  58   RGDIVTRNDSDSK  70
             G + +RN+SD +
Sbjct  89   EGKLTSRNNSDPE  101


>glutathione S-transferase [Hyphomicrobium sp. GJ21]
Sequence ID: WP_046845981.1 Length: 199 
>Protein gstA [Hyphomicrobium sp. GJ21]
Sequence ID: CEJ84283.1 Length: 199  
Range 1: 17 to 102

Score:36.5 bits(109), Expect:3.6, 
Method:Compositional matrix adjust., 
Identities:23/89(26%), Positives:42/89(47%), Gaps:3/89(3%)

Query  16   IRQVVAVVDRGIATMAEDFHGKMGKKVTIFDVDELHLIPSLSRGDIVTRNDSDSKGIVIG  75
            +R + A++   +  +  DF     KK  + +++ +  IP +  GD+V R   DS+ I+I 
Sbjct  17   VRLLCALLSVPLEIIPVDFLSGAHKKSPLIELNPFGEIPIFQDGDLVLR---DSQAILIY  73

Query  76   GTHRVTKIFWVDSAAEGNARTSQLIKVGR  104
               +     W+ +   G AR SQ + V  
Sbjct  74   IARKWGGENWLPTDPAGLARVSQWLAVAE  102


>glutathione S-transferase [Pseudomonas sabulinigri]
Sequence ID: WP_092283723.1 Length: 195 
>glutathione S-transferase [Pseudomonas sabulinigri]
Sequence ID: SDR86945.1 Length: 195  
Range 1: 15 to 94

Score:36.5 bits(109), Expect:3.6, 
Method:Compositional matrix adjust., 
Identities:22/83(27%), Positives:41/83(49%), Gaps:3/83(3%)

Query  16  IRQVVAVVDRGIATMAEDFHGKMGKKVTIFDVDELHLIPSLSRGDIVTRNDSDSKGIVIG  75
           +R + A+ +  +  +A DF     K+  + D++ L  +P L  GD+V R   DS+ I++ 
Sbjct  15  VRLLAALSNIELNLVAVDFANGEHKQPPLSDLNPLCQLPILHDGDLVLR---DSQAILVY  71

Query  76  GTHRVTKIFWVDSAAEGNARTSQ  98
              +   + W  + A+G A   Q
Sbjct  72  LAGQYGGLAWWPAHAQGQAEIMQ  94


>GDP-fucose synthetase [candidate division WOR-1 bacterium RIFOXYB2_FULL_37_13]
Sequence ID: OGC22570.1 Length: 313 
>GDP-fucose synthetase [candidate division WOR-1 bacterium RIFOXYC2_FULL_37_10]
Sequence ID: OGC33365.1 Length: 313  
Range 1: 176 to 223

Score:36.8 bits(110), Expect:4.2, 
Method:Compositional matrix adjust., 
Identities:17/48(35%), Positives:28/48(58%), Gaps:0/48(0%)

Query  45   FDVDELHLIPSLSRGDIVTRNDSDSKGIVIGGTHRVTKIFWVDSAAEG  92
            FD++  H+IP+L R  +   ND  ++ +V G      + F+V+ AAEG
Sbjct  176  FDLNTSHVIPALIRKCVEAVNDGKNEIVVWGTGEASREFFYVEDAAEG  223


>chemoreceptor glutamine deamidase CheD [Xenophilus sp. AP218F]
Sequence ID: WP_088738653.1 Length: 200 
>chemotaxis protein CheD [Xenophilus sp. AP218F]
Sequence ID: OWY38743.1 Length: 200  
Range 1: 124 to 188

Score:35.9 bits(107), Expect:6.6, 
Method:Compositional matrix adjust., 
Identities:20/67(30%), Positives:33/67(49%), Gaps:2/67(2%)

Query  10   KRDPRFIRQVVAVVDRGIATMAEDFHGKMGKKVTIFDVDELHLIPSLSRGDIVTRNDSDS  69
            +R+  FIR  ++    GI  +AED+ G+  +KV  F      L+  L R  +  + +   
Sbjct  124  ERNTNFIRSYLST--EGIPLLAEDLLGEFARKVYFFTETGKVLVKRLKRSAVAVKQEMPY  181

Query  70   KGIVIGG  76
            +G V GG
Sbjct  182  RGQVQGG  188


>lipase [Pelodictyon luteolum]
Sequence ID: WP_049752360.1 Length: 247 
Range 1: 46 to 130

Score:35.9 bits(107), Expect:7.4, 
Method:Compositional matrix adjust., 
Identities:27/88(31%), Positives:43/88(48%), Gaps:10/88(11%)

Query  4    GDWVILKRDP-RFIRQVVAVVDRGIATMAEDFHGKMGKKVTIF------DVDELHLIPSL  56
            GDW+ +   P R   +V+ V+DR +  MAE F    G+KVTI        V  ++L+   
Sbjct  46   GDWIGFPPSPERSTNRVMKVIDRSLKRMAERF---PGEKVTIVAHSGGGTVAMVYLLEKP  102

Query  57   SRGDIVTRNDSDSKGIVIGGTHRVTKIF  84
             +GD   R +  S+ I +G   R  + +
Sbjct  103  FQGDCYHRGEQVSRLITLGTPFRTHEQY  130


>hypothetical protein Plut_0955 [Pelodictyon luteolum DSM 273]
Sequence ID: ABB23817.1 Length: 251 
Range 1: 50 to 134

Score:35.9 bits(107), Expect:7.8, 
Method:Compositional matrix adjust., 
Identities:27/88(31%), Positives:43/88(48%), Gaps:10/88(11%)

Query  4    GDWVILKRDP-RFIRQVVAVVDRGIATMAEDFHGKMGKKVTIF------DVDELHLIPSL  56
            GDW+ +   P R   +V+ V+DR +  MAE F    G+KVTI        V  ++L+   
Sbjct  50   GDWIGFPPSPERSTNRVMKVIDRSLKRMAERF---PGEKVTIVAHSGGGTVAMVYLLEKP  106

Query  57   SRGDIVTRNDSDSKGIVIGGTHRVTKIF  84
             +GD   R +  S+ I +G   R  + +
Sbjct  107  FQGDCYHRGEQVSRLITLGTPFRTHEQY  134


>hypothetical protein FD153_1378 [Rhodospirillaceae bacterium]
Sequence ID: KAF0138329.1 Length: 203 
Range 1: 81 to 157

Score:35.7 bits(106), Expect:8.2, 
Method:Compositional matrix adjust., 
Identities:22/81(27%), Positives:45/81(55%), Gaps:5/81(6%)

Query  22   VVDRGIATMAE-DFHGKMGKKVTIFDVDELHLIPSLSRGDIVTRNDSDSKGIVIGGTHRV  80
            VV R ++ +A    H ++G ++T   VD L  +     GD  T  +  +K +++ G +  
Sbjct  81   VVRRTLSMLAALPMHVRLGLQITYRTVDTLWHVA----GDTTTDINFYTKRLLLVGVYTA  136

Query  81   TKIFWVDSAAEGNARTSQLIK  101
            T ++W+D A+E +A T ++++
Sbjct  137  TLLYWLDDASEDSADTHEFLE  157


>hypothetical protein [Deltaproteobacteria bacterium]
Sequence ID: MBK06259.1 Length: 653 
>hypothetical protein [Deltaproteobacteria bacterium]
Sequence ID: MBU52610.1 Length: 653  
Range 1: 170 to 245

Score:35.9 bits(107), Expect:9.1, 
Method:Compositional matrix adjust., 
Identities:23/78(29%), Positives:40/78(51%), Gaps:5/78(6%)

Query  17   RQVVAVVDRGIATMAEDFHGKMGKKVTIFDVDELHLIPSLSRG---DIVTRNDSDSKGIV  73
            R V+ ++D GIA++ +D HG       +   +  ++ P  + G   DI TR+D  S GI+
Sbjct  170  RNVLKILDFGIASLGDDDHGLTMTGTAMGSAN--YMSPEQALGNIRDIDTRSDLYSCGII  227

Query  74   IGGTHRVTKIFWVDSAAE  91
            +G     T +F  +S  +
Sbjct  228  LGKCLTGTNVFKAESPTQ  245


		
