# Supplementary material for: Influence of Non-canonical DNA Bases on the Genomic Diversity of Tevenvirinae
Source: Front Microbiol. 2021 Apr 6;12:632686. doi: 10.3389/fmicb.2021.632686 (PMC8056088; doi:10.3389/fmicb.2021.632686)
Supplement: Supplementary Data Sheet 2 — The results of the BLAST-assisted (“txt” files) and HMMER-assisted (“xlsx” files) searches for GSC homologs. The clusters containing homologs of proteins from other organisms are listed. [file Data_Sheet_2.ZIP › Data sheet 2/Group XII/50407.xlsx]

## Sheet: Лист1
	ID	Title	E-value	Ind. E-value	Bitscore	Aligned Positions
1	YP_009030197.1	hypothetical protein PS2_150 [Serratia phage PS2]AHY25396.1 hypothetical protein PS2	1.6e-64	1.8e-64	224.9	106
2	KOB89185.1	hypothetical protein PFDG_04733 [Plasmodium falciparum Dd2]	0.00012	45000	5.1	41
3	KNG78787.1	hypothetical protein PFMG_04955 [Plasmodium falciparum IGH-CR14]	0.0088	100000	3.9	41
