# Supplementary material for: Influence of Non-canonical DNA Bases on the Genomic Diversity of Tevenvirinae
Source: Front Microbiol. 2021 Apr 6;12:632686. doi: 10.3389/fmicb.2021.632686 (PMC8056088; doi:10.3389/fmicb.2021.632686)
Supplement: Supplementary Data Sheet 2 — The results of the BLAST-assisted (“txt” files) and HMMER-assisted (“xlsx” files) searches for GSC homologs. The clusters containing homologs of proteins from other organisms are listed. [file Data_Sheet_2.ZIP › Data sheet 2/Group XII/50470.txt]

RID: 5XP7U6DB016	
Job Title:Protein Sequence				
Program: BLASTP 
Query: None ID: lcl|Query_17240(amino acid) Length: 53
Database: nr All non-redundant GenBank CDS translations+PDB+SwissProt+PIR+PRF excluding environmental samples from WGS projects
	
Sequences producing significant alignments:
                                                                  Max    Total Query   E   Per.                  
Description                                                       Score  Score cover Value Ident  Accession        
hypothetical protein PS2_212 [Serratia phage PS2]                 117    117   100%  1e-33 100.00 YP_009030259.1   
hypothetical protein CPT_Muldoon_204 [Serratia phage Muldoon]     99.8   99.8  100%  1e-26 81.13  QFR56155.1       
hypothetical protein [Erwinia rhapontici]                         50.3   50.3  81%   6e-07 48.84  WP_159336206.1   
hypothetical protein [Escherichia coli]                           44.7   44.7  88%   2e-04 46.81  WP_134737461.1   
hypothetical protein [Escherichia coli]                           43.9   43.9  88%   3e-04 46.81  WP_053886638.1   
hypothetical protein [Escherichia coli]                           43.9   43.9  88%   3e-04 46.81  WP_112031056.1   
hypothetical protein [Escherichia coli]                           43.9   43.9  88%   3e-04 46.81  WP_053888228.1   
hypothetical protein RB49p005 [Escherichia phage RB49]            42.1   42.1  64%   0.002 52.94  NP_891576.1      
hypothetical protein EpJSE_00004 [Escherichia phage JSE]          42.1   42.1  64%   0.002 52.94  YP_002922076.1   
hypothetical protein Makalu002_005 [Escherichia virus...          42.1   42.1  64%   0.002 52.94  QGS83610.1       
hypothetical protein [Escherichia coli]                           41.8   41.8  88%   0.002 44.68  WP_130624268.1   
hypothetical protein kvi_145 [Escherichia phage kvi]              41.8   41.8  64%   0.003 52.94  QHR71624.1       
hypothetical protein BN201_0005 [Enterobacteria phage GEC-3S]     41.8   41.8  64%   0.003 52.94  YP_009118687.1   
hypothetical protein ECD7_00006 [Escherichia phage ECD7]          41.8   41.8  64%   0.003 52.94  YP_009601970.1   
hypothetical protein [Escherichia virus KFS-EC]                   41.8   41.8  64%   0.003 52.94  AXF53313.1       
hypothetical protein JK32_00005 [Shigella phage JK32]             41.8   41.8  64%   0.003 52.94  QEG05316.1       
hypothetical protein G2248_00005 [Escherichia phage...            41.8   41.8  64%   0.003 52.94  QBO62160.1       
hypothetical protein G37_3_00005 [Escherichia phage...            41.8   41.8  64%   0.003 52.94  QBO64600.1       
hypothetical protein kaaroe_166 [Escherichia phage kaaroe]        41.8   41.8  64%   0.003 52.94  QHR66202.1       
hypothetical protein G2494_00005 [Escherichia phage...            41.8   41.8  64%   0.003 52.94  QBO62970.1       
hypothetical protein phi1p005 [Escherichia phage Phi1]            41.2   41.2  64%   0.004 52.94  YP_001469347.1   
hypothetical protein [Escherichia coli]                           40.3   40.3  88%   0.009 42.55  WP_021524104.1   
hypothetical protein [Proteus phage vB_PmiP_RS8pmA]               37.4   37.4  71%   0.058 44.74  QDH85471.1       
hypothetical protein [Providencia stuartii]                       37.7   37.7  71%   0.089 39.47  WP_140180847.1   
hypothetical protein [Escherichia coli]                           37.4   37.4  88%   0.11  40.43  WP_021519016.1   
hypothetical protein CPT_Parlo_004 [Serratia phage Parlo]         37.1   37.1  60%   0.48  62.50  QBQ72153.1       
hypothetical protein [Escherichia coli]                           35.7   35.7  73%   0.60  43.59  WP_001532311.1   
hypothetical protein [Klebsiella oxytoca]                         35.7   35.7  66%   0.71  51.43  WP_154915536.1   
hypothetical protein [Salmonella enterica subsp. enterica]        35.1   35.1  67%   1.5   47.22  EDV2725996.1     
hypothetical protein KOCBH_05159 [Klebsiella michiganensis]       34.8   34.8  66%   2.9   51.43  QAS67589.1       
hypothetical protein [Escherichia coli]                           33.6   33.6  58%   3.3   51.61  WP_113442027.1   
hypothetical protein [Escherichia coli]                           33.6   33.6  58%   3.6   51.61  WP_065225589.1   
hypothetical protein CPT_Slocum_073 [Serratia phage Slocum]       33.9   33.9  67%   3.6   41.67  QFR57653.1       
hypothetical protein [Bacteriophage Eos]                          32.7   32.7  60%   4.2   50.00  QGH45245.1       
hypothetical protein [Salmonella enterica]                        33.9   33.9  67%   4.5   44.44  EBT5445584.1     
hypothetical protein [Klebsiella phage vB_Kpn_IME260]             32.4   32.4  67%   4.6   44.44  YP_009597477.1   
hypothetical protein [Salmonella enterica]                        33.9   33.9  67%   4.8   44.44  ECR5029156.1     
hypothetical protein [Salmonella enterica]                        33.9   33.9  67%   4.9   44.44  EBA4459147.1     
hypothetical protein [Salmonella enterica subsp. enterica...      33.6   33.6  67%   6.3   44.44  EBV2147822.1     
hypothetical protein [Salmonella enterica subsp. diarizonae]      33.6   33.6  67%   6.4   44.44  ECI4179032.1     
hypothetical protein [Salmonella enterica]                        33.3   33.3  66%   6.6   48.57  EDI4869773.1     
Eaa protein [Salmonella enterica subsp. enterica]                 33.6   33.6  66%   6.8   48.57  ECF7541060.1     
Eaa protein [Salmonella enterica]                                 33.6   33.6  66%   7.4   48.57  PVL73687.1       
DUF551 domain-containing protein [Klebsiella oxytoca]             33.0   33.0  66%   9.4   48.57  WP_154970843.1   

Alignments:
>hypothetical protein PS2_212 [Serratia phage PS2]
Sequence ID: YP_009030259.1 Length: 53 
>hypothetical protein PS2_212 [Serratia phage PS2]
Sequence ID: AHY25452.1 Length: 53  
Range 1: 1 to 53

Score:117 bits(385), Expect:1e-33, 
Method:Compositional matrix adjust., 
Identities:53/53(100%), Positives:53/53(100%), Gaps:0/53(0%)

Query  1   MKPHEFRILVNDLTAIARQYANFGCLREVISKRLREDVQLTEKCDTIKTNPKQ  53
           MKPHEFRILVNDLTAIARQYANFGCLREVISKRLREDVQLTEKCDTIKTNPKQ
Sbjct  1   MKPHEFRILVNDLTAIARQYANFGCLREVISKRLREDVQLTEKCDTIKTNPKQ  53


>hypothetical protein CPT_Muldoon_204 [Serratia phage Muldoon]
Sequence ID: QFR56155.1 Length: 57 
Range 1: 1 to 53

Score:99.8 bits(325), Expect:1e-26, 
Method:Compositional matrix adjust., 
Identities:43/53(81%), Positives:49/53(92%), Gaps:0/53(0%)

Query  1   MKPHEFRILVNDLTAIARQYANFGCLREVISKRLREDVQLTEKCDTIKTNPKQ  53
           MKPHEFRILVNDLTAI+RQYANFGCLR+VIS+RL +D++LTEK D I TNPKQ
Sbjct  1   MKPHEFRILVNDLTAISRQYANFGCLRDVISRRLSQDIKLTEKDDKISTNPKQ  53


>hypothetical protein [Erwinia rhapontici]
Sequence ID: WP_159336206.1 Length: 66 
Range 1: 18 to 60

Score:50.3 bits(156), Expect:6e-07, 
Method:Compositional matrix adjust., 
Identities:21/43(49%), Positives:32/43(74%), Gaps:0/43(0%)

Query  4   HEFRILVNDLTAIARQYANFGCLREVISKRLREDVQLTEKCDT  46
           HEFR +VND+  IA +Y NFGCLRE+I KR+ + ++ ++  +T
Sbjct  18  HEFREMVNDIRDIAIRYHNFGCLRELIRKRISDSLKRSDNGET  60


>hypothetical protein [Escherichia coli]
Sequence ID: WP_134737461.1 Length: 89 
Range 1: 5 to 51

Score:44.7 bits(137), Expect:2e-04, 
Method:Compositional matrix adjust., 
Identities:22/47(47%), Positives:29/47(61%), Gaps:0/47(0%)

Query  1   MKPHEFRILVNDLTAIARQYANFGCLREVISKRLREDVQLTEKCDTI  47
           +K HEFR LVN +T  AR Y+N   LR VI   LR+ + LT+  D +
Sbjct  5   LKGHEFRELVNGITDKARTYSNTQQLRAVIVTELRKYIDLTDPVDAM  51


>hypothetical protein [Escherichia coli]
Sequence ID: WP_053886638.1 Length: 89 
>Uncharacterised protein [Escherichia coli]
Sequence ID: CTU78745.1 Length: 89 >Uncharacterised protein [Escherichia coli]
Sequence ID: CTV94771.1 Length: 89 >Uncharacterised protein [Escherichia coli]
Sequence ID: CTX35230.1 Length: 89 >Uncharacterised protein [Escherichia coli]
Sequence ID: CTX69828.1 Length: 89 >Uncharacterised protein [Escherichia coli]
Sequence ID: CTY56083.1 Length: 89  
Range 1: 5 to 51

Score:43.9 bits(134), Expect:3e-04, 
Method:Compositional matrix adjust., 
Identities:22/47(47%), Positives:29/47(61%), Gaps:0/47(0%)

Query  1   MKPHEFRILVNDLTAIARQYANFGCLREVISKRLREDVQLTEKCDTI  47
           +K HEFR LVN +T  AR Y+N   LR VI   LR+ + LT+  D +
Sbjct  5   LKDHEFRELVNGITDKARTYSNAQQLRAVIVTELRKYIDLTDPVDAM  51


>hypothetical protein [Escherichia coli]
Sequence ID: WP_112031056.1 Length: 89 
Range 1: 5 to 51

Score:43.9 bits(134), Expect:3e-04, 
Method:Compositional matrix adjust., 
Identities:22/47(47%), Positives:29/47(61%), Gaps:0/47(0%)

Query  1   MKPHEFRILVNDLTAIARQYANFGCLREVISKRLREDVQLTEKCDTI  47
           +K HEFR LVN +T  AR Y+N   LR VI   LR+ + LT+  D +
Sbjct  5   LKDHEFRELVNGITDKARTYSNAQQLRAVIVTELRKYIDLTDPVDAM  51


>hypothetical protein [Escherichia coli]
Sequence ID: WP_053888228.1 Length: 89 
>hypothetical protein C5F40_00540 [Escherichia coli]
Sequence ID: PQA27414.1 Length: 89 >hypothetical protein C5F39_00540 [Escherichia coli]
Sequence ID: PQA30706.1 Length: 89 >hypothetical protein E0K57_17140 [Escherichia coli]
Sequence ID: TZB92689.1 Length: 89 >Uncharacterised protein [Escherichia coli]
Sequence ID: CTR38645.1 Length: 89 >Uncharacterised protein [Escherichia coli]
Sequence ID: CTR41345.1 Length: 89  
Range 1: 5 to 51

Score:43.9 bits(134), Expect:3e-04, 
Method:Compositional matrix adjust., 
Identities:22/47(47%), Positives:29/47(61%), Gaps:0/47(0%)

Query  1   MKPHEFRILVNDLTAIARQYANFGCLREVISKRLREDVQLTEKCDTI  47
           +K HEFR LVN +T  AR Y+N   LR VI   LR+ + LT+  D +
Sbjct  5   LKDHEFRELVNGITDKARTYSNAQQLRAVIVTELRKYIDLTDPVDAM  51


>hypothetical protein RB49p005 [Escherichia phage RB49]
Sequence ID: NP_891576.1 Length: 99 
>hypothetical protein RB49ORF005c [Escherichia phage RB49]
Sequence ID: AAQ15298.1 Length: 99  
Range 1: 59 to 92

Score:42.1 bits(128), Expect:0.002, 
Method:Compositional matrix adjust., 
Identities:18/34(53%), Positives:25/34(73%), Gaps:0/34(0%)

Query  1   MKPHEFRILVNDLTAIARQYANFGCLREVISKRL  34
           +K HE R LVNDL  IA +Y  + CLRE+I++R+
Sbjct  59  LKDHEVRELVNDLRDIAIKYHGYQCLRELIAERV  92


>hypothetical protein EpJSE_00004 [Escherichia phage JSE]
Sequence ID: YP_002922076.1 Length: 99 
>hypothetical protein EpJSE_00004 [Escherichia phage JSE]
Sequence ID: ACL77953.1 Length: 99 >hypothetical protein Sf20_gp147 [Shigella phage Sf20]
Sequence ID: AUV63966.1 Length: 99 >hypothetical protein G5211_00005 [Escherichia phage vB_EcoM_G5211]
Sequence ID: QBO66246.1 Length: 99 >hypothetical protein [Escherichia phage E26]
Sequence ID: QHB48604.1 Length: 99  
Range 1: 59 to 92

Score:42.1 bits(128), Expect:0.002, 
Method:Compositional matrix adjust., 
Identities:18/34(53%), Positives:25/34(73%), Gaps:0/34(0%)

Query  1   MKPHEFRILVNDLTAIARQYANFGCLREVISKRL  34
           +K HE R LVNDL  IA +Y  + CLRE+I++R+
Sbjct  59  LKDHEVRELVNDLRDIAIKYHGYQCLRELIAERV  92


>hypothetical protein Makalu002_005 [Escherichia virus Ec_Makalu_002]
Sequence ID: QGS83610.1 Length: 99 
>hypothetical protein Makalu003_005 [Escherichia virus Ec_Makalu_003]
Sequence ID: QHJ72953.1 Length: 99 >PmgU [Escherichia virus Ec_Makalu_001]
Sequence ID: QHJ73226.1 Length: 99  
Range 1: 59 to 92

Score:42.1 bits(128), Expect:0.002, 
Method:Compositional matrix adjust., 
Identities:18/34(53%), Positives:25/34(73%), Gaps:0/34(0%)

Query  1   MKPHEFRILVNDLTAIARQYANFGCLREVISKRL  34
           +K HE R LVNDL  IA +Y  + CLRE+I++R+
Sbjct  59  LKDHEVRELVNDLRDIAIKYHGYQCLRELIAERV  92


>hypothetical protein [Escherichia coli]
Sequence ID: WP_130624268.1 Length: 89 
>hypothetical protein EYD11_12240 [Escherichia coli]
Sequence ID: QBF91635.1 Length: 89  
Range 1: 5 to 51

Score:41.8 bits(127), Expect:0.002, 
Method:Compositional matrix adjust., 
Identities:21/47(45%), Positives:28/47(59%), Gaps:0/47(0%)

Query  1   MKPHEFRILVNDLTAIARQYANFGCLREVISKRLREDVQLTEKCDTI  47
           +K HEFR LVN +T  AR Y+N   LR VI   LR+ +  T+  D +
Sbjct  5   LKDHEFRDLVNGITDKARMYSNAQQLRAVIVTELRKYIDSTDPVDAM  51


>hypothetical protein kvi_145 [Escherichia phage kvi]
Sequence ID: QHR71624.1 Length: 111 
Range 1: 71 to 104

Score:41.8 bits(127), Expect:0.003, 
Method:Compositional matrix adjust., 
Identities:18/34(53%), Positives:25/34(73%), Gaps:0/34(0%)

Query  1    MKPHEFRILVNDLTAIARQYANFGCLREVISKRL  34
            +K HE R LVNDL  IA +Y  + CLRE+I++R+
Sbjct  71   LKDHEVRELVNDLRDIAIKYHGYQCLRELIAERV  104


>hypothetical protein BN201_0005 [Enterobacteria phage GEC-3S]
Sequence ID: YP_009118687.1 Length: 103 
>hypothetical protein BN201_0005 [Enterobacteria phage GEC-3S]
Sequence ID: CEO90607.1 Length: 103  
Range 1: 59 to 92

Score:41.8 bits(127), Expect:0.003, 
Method:Compositional matrix adjust., 
Identities:18/34(53%), Positives:25/34(73%), Gaps:0/34(0%)

Query  1   MKPHEFRILVNDLTAIARQYANFGCLREVISKRL  34
           +K HE R LVNDL  IA +Y  + CLRE+I++R+
Sbjct  59  LKDHEVRELVNDLRDIAIKYHGYQCLRELIAERV  92


>hypothetical protein ECD7_00006 [Escherichia phage ECD7]
Sequence ID: YP_009601970.1 Length: 111 
>hypothetical protein ECD7_00006 [Escherichia phage ECD7]
Sequence ID: ASJ80098.1 Length: 111  
Range 1: 71 to 104

Score:41.8 bits(127), Expect:0.003, 
Method:Compositional matrix adjust., 
Identities:18/34(53%), Positives:25/34(73%), Gaps:0/34(0%)

Query  1    MKPHEFRILVNDLTAIARQYANFGCLREVISKRL  34
            +K HE R LVNDL  IA +Y  + CLRE+I++R+
Sbjct  71   LKDHEVRELVNDLRDIAIKYHGYQCLRELIAERV  104


>hypothetical protein [Escherichia virus KFS-EC]
Sequence ID: AXF53313.1 Length: 111 
Range 1: 71 to 104

Score:41.8 bits(127), Expect:0.003, 
Method:Compositional matrix adjust., 
Identities:18/34(53%), Positives:25/34(73%), Gaps:0/34(0%)

Query  1    MKPHEFRILVNDLTAIARQYANFGCLREVISKRL  34
            +K HE R LVNDL  IA +Y  + CLRE+I++R+
Sbjct  71   LKDHEVRELVNDLRDIAIKYHGYQCLRELIAERV  104


>hypothetical protein JK32_00005 [Shigella phage JK32]
Sequence ID: QEG05316.1 Length: 111 
Range 1: 71 to 104

Score:41.8 bits(127), Expect:0.003, 
Method:Compositional matrix adjust., 
Identities:18/34(53%), Positives:25/34(73%), Gaps:0/34(0%)

Query  1    MKPHEFRILVNDLTAIARQYANFGCLREVISKRL  34
            +K HE R LVNDL  IA +Y  + CLRE+I++R+
Sbjct  71   LKDHEVRELVNDLRDIAIKYHGYQCLRELIAERV  104


>hypothetical protein G2248_00005 [Escherichia phage vB_EcoM_G2248]
Sequence ID: QBO62160.1 Length: 111 
>hypothetical protein [Escherichia phage vB_EcoM_PHB13]
Sequence ID: QBQ74241.1 Length: 111  
Range 1: 71 to 104

Score:41.8 bits(127), Expect:0.003, 
Method:Compositional matrix adjust., 
Identities:18/34(53%), Positives:25/34(73%), Gaps:0/34(0%)

Query  1    MKPHEFRILVNDLTAIARQYANFGCLREVISKRL  34
            +K HE R LVNDL  IA +Y  + CLRE+I++R+
Sbjct  71   LKDHEVRELVNDLRDIAIKYHGYQCLRELIAERV  104


>hypothetical protein G37_3_00005 [Escherichia phage vB_EcoM_G37-3]
Sequence ID: QBO64600.1 Length: 111 
Range 1: 71 to 104

Score:41.8 bits(127), Expect:0.003, 
Method:Compositional matrix adjust., 
Identities:18/34(53%), Positives:25/34(73%), Gaps:0/34(0%)

Query  1    MKPHEFRILVNDLTAIARQYANFGCLREVISKRL  34
            +K HE R LVNDL  IA +Y  + CLRE+I++R+
Sbjct  71   LKDHEVRELVNDLRDIAIKYHGYQCLRELIAERV  104


>hypothetical protein kaaroe_166 [Escherichia phage kaaroe]
Sequence ID: QHR66202.1 Length: 111 
Range 1: 71 to 104

Score:41.8 bits(127), Expect:0.003, 
Method:Compositional matrix adjust., 
Identities:18/34(53%), Positives:25/34(73%), Gaps:0/34(0%)

Query  1    MKPHEFRILVNDLTAIARQYANFGCLREVISKRL  34
            +K HE R LVNDL  IA +Y  + CLRE+I++R+
Sbjct  71   LKDHEVRELVNDLRDIAIKYHGYQCLRELIAERV  104


>hypothetical protein G2494_00005 [Escherichia phage vB_EcoM_G2494]
Sequence ID: QBO62970.1 Length: 111 
Range 1: 71 to 104

Score:41.8 bits(127), Expect:0.003, 
Method:Compositional matrix adjust., 
Identities:18/34(53%), Positives:25/34(73%), Gaps:0/34(0%)

Query  1    MKPHEFRILVNDLTAIARQYANFGCLREVISKRL  34
            +K HE R LVNDL  IA +Y  + CLRE+I++R+
Sbjct  71   LKDHEVRELVNDLRDIAIKYHGYQCLRELIAERV  104


>hypothetical protein phi1p005 [Escherichia phage Phi1]
Sequence ID: YP_001469347.1 Length: 99 
>hypothetical protein phi1p005 [Escherichia phage Phi1]
Sequence ID: ABR24513.1 Length: 99  
Range 1: 59 to 92

Score:41.2 bits(125), Expect:0.004, 
Method:Compositional matrix adjust., 
Identities:18/34(53%), Positives:24/34(70%), Gaps:0/34(0%)

Query  1   MKPHEFRILVNDLTAIARQYANFGCLREVISKRL  34
           +K HE R LVNDL  IA +Y  + CLRE+I+ R+
Sbjct  59  LKDHEVRELVNDLRDIAIKYHGYQCLRELIAARV  92


>hypothetical protein [Escherichia coli]
Sequence ID: WP_021524104.1 Length: 89 
>hypothetical protein G736_01590 [Escherichia coli HVH 70 (4-2963531)]
Sequence ID: EQP56708.1 Length: 89 >hypothetical protein G829_01396 [Escherichia coli HVH 175 (4-3405184)]
Sequence ID: EQT27241.1 Length: 89 >hypothetical protein G836_01402 [Escherichia coli HVH 184 (4-3343286)]
Sequence ID: EQT46714.1 Length: 89 >hypothetical protein BvCmsNSP045_00798 [Escherichia coli]
Sequence ID: GDQ62665.1 Length: 89  
Range 1: 5 to 51

Score:40.3 bits(122), Expect:0.009, 
Method:Compositional matrix adjust., 
Identities:20/47(43%), Positives:28/47(59%), Gaps:0/47(0%)

Query  1   MKPHEFRILVNDLTAIARQYANFGCLREVISKRLREDVQLTEKCDTI  47
           +K HEFR LVN +T  +R Y+N   LR VI   LR+ + L +  D +
Sbjct  5   LKEHEFRDLVNGITDKSRTYSNTQQLRAVIVTELRKYIDLRDPVDVM  51


>hypothetical protein [Proteus phage vB_PmiP_RS8pmA]
Sequence ID: QDH85471.1 Length: 58 
Range 1: 11 to 48

Score:37.4 bits(112), Expect:0.058, 
Method:Compositional matrix adjust., 
Identities:17/38(45%), Positives:23/38(60%), Gaps:0/38(0%)

Query  1   MKPHEFRILVNDLTAIARQYANFGCLREVISKRLREDV  38
           +KPHEFR L N LT+ A++Y     LRE I   L+  +
Sbjct  11  IKPHEFRELTNSLTSTAKKYKGCQSLREAIRATLQTQL  48


>hypothetical protein [Providencia stuartii]
Sequence ID: WP_140180847.1 Length: 84 
Range 1: 37 to 74

Score:37.7 bits(113), Expect:0.089, 
Method:Compositional matrix adjust., 
Identities:15/38(39%), Positives:25/38(65%), Gaps:0/38(0%)

Query  1   MKPHEFRILVNDLTAIARQYANFGCLREVISKRLREDV  38
           +KPH+F  LVND    A +Y +  CLR+ +S+ +R+ +
Sbjct  37  IKPHQFSQLVNDTKDAAIKYKDCQCLRDALSRVMRDSL  74


>hypothetical protein [Escherichia coli]
Sequence ID: WP_021519016.1 Length: 89 
>hypothetical protein G712_01358 [Escherichia coli HVH 37 (4-2773848)]
Sequence ID: EQO42937.1 Length: 89  
Range 1: 5 to 51

Score:37.4 bits(112), Expect:0.11, 
Method:Compositional matrix adjust., 
Identities:19/47(40%), Positives:27/47(57%), Gaps:0/47(0%)

Query  1   MKPHEFRILVNDLTAIARQYANFGCLREVISKRLREDVQLTEKCDTI  47
           +K HEF  LVN +T  +R Y+N   LR VI   LR+ + L +  D +
Sbjct  5   LKEHEFMDLVNGITDKSRTYSNTQQLRAVIVTELRKYIDLRDPVDVM  51


>hypothetical protein CPT_Parlo_004 [Serratia phage Parlo]
Sequence ID: QBQ72153.1 Length: 178 
Range 1: 1 to 32

Score:37.1 bits(111), Expect:0.48, 
Method:Compositional matrix adjust., 
Identities:20/32(63%), Positives:21/32(65%), Gaps:0/32(0%)

Query  1   MKPHEFRILVNDLTAIARQYANFGCLREVISK  32
           MK HE R LVN LTAIA  Y+    LRE ISK
Sbjct  1   MKDHEIRELVNTLTAIAVTYSGTQQLREHISK  32


>hypothetical protein [Escherichia coli]
Sequence ID: WP_001532311.1 Length: 89 
>hypothetical protein A139_01114 [Escherichia coli KTE181]
Sequence ID: ELC75913.1 Length: 89 >hypothetical protein A1W1_01538 [Escherichia coli KTE83]
Sequence ID: ELE82760.1 Length: 89 >hypothetical protein WGM_02391 [Escherichia coli KTE82]
Sequence ID: ELJ66735.1 Length: 89 >hypothetical protein G735_01553 [Escherichia coli HVH 69 (4-2837072)]
Sequence ID: EQP36437.1 Length: 89 >hypothetical protein G867_01617 [Escherichia coli HVH 215 (4-3008371)]
Sequence ID: EQU83243.1 Length: 89 >hypothetical protein G890_01634 [Escherichia coli KOEGE 62 (175a)]
Sequence ID: EQV86485.1 Length: 89  
Range 1: 5 to 43

Score:35.7 bits(106), Expect:0.60, 
Method:Compositional matrix adjust., 
Identities:17/39(44%), Positives:24/39(61%), Gaps:0/39(0%)

Query  1   MKPHEFRILVNDLTAIARQYANFGCLREVISKRLREDVQ  39
           +K HEFR L+N +T  AR Y+N   LR VI   L + ++
Sbjct  5   LKEHEFRDLINGITDKARMYSNAQQLRAVIVTELMKYIE  43


>hypothetical protein [Klebsiella oxytoca]
Sequence ID: WP_154915536.1 Length: 104 
Range 1: 1 to 35

Score:35.7 bits(106), Expect:0.71, 
Method:Compositional matrix adjust., 
Identities:18/35(51%), Positives:22/35(62%), Gaps:0/35(0%)

Query  1   MKPHEFRILVNDLTAIARQYANFGCLREVISKRLR  35
           MK HE R LVN L  +A +Y   G LRE IS+ +R
Sbjct  1   MKDHEIRELVNQLRDVAIKYHGAGQLREQISRVVR  35


>hypothetical protein [Salmonella enterica subsp. enterica]
Sequence ID: EDV2725996.1 Length: 123 
Range 1: 77 to 112

Score:35.1 bits(104), Expect:1.5, 
Method:Compositional matrix adjust., 
Identities:17/36(47%), Positives:24/36(66%), Gaps:0/36(0%)

Query  1    MKPHEFRILVNDLTAIARQYANFGCLREVISKRLRE  36
            +KPH +R LVN+L   A +YA    LRE +SK L++
Sbjct  77   LKPHIYRELVNNLRDTAVKYAGSQQLREQLSKTLQQ  112


>hypothetical protein KOCBH_05159 [Klebsiella michiganensis]
Sequence ID: QAS67589.1 Length: 155 
Range 1: 1 to 35

Score:34.8 bits(103), Expect:2.9, 
Method:Compositional matrix adjust., 
Identities:18/35(51%), Positives:22/35(62%), Gaps:0/35(0%)

Query  1   MKPHEFRILVNDLTAIARQYANFGCLREVISKRLR  35
           MK HE R LVN L  IA +Y   G LRE I++ +R
Sbjct  1   MKDHEIRELVNQLRDIAIKYHGAGQLREQIARTVR  35


>hypothetical protein [Escherichia coli]
Sequence ID: WP_113442027.1 Length: 90 
Range 1: 5 to 35

Score:33.6 bits(99), Expect:3.3, 
Method:Compositional matrix adjust., 
Identities:16/31(52%), Positives:20/31(64%), Gaps:0/31(0%)

Query  1   MKPHEFRILVNDLTAIARQYANFGCLREVIS  31
           +K H +R LVNDLT  AR+YA    LR  +S
Sbjct  5   LKEHIYRQLVNDLTETARHYAGTQQLRGRLS  35


>hypothetical protein [Escherichia coli]
Sequence ID: WP_065225589.1 Length: 90 
>hypothetical protein GJ12_08920 [Escherichia coli]
Sequence ID: ANP17833.1 Length: 90 >hypothetical protein C9300_03645 [Escherichia coli]
Sequence ID: TJB09440.1 Length: 90 >hypothetical protein C9114_04215 [Escherichia coli]
Sequence ID: TJJ44690.1 Length: 90  
Range 1: 5 to 35

Score:33.6 bits(99), Expect:3.6, 
Method:Compositional matrix adjust., 
Identities:16/31(52%), Positives:20/31(64%), Gaps:0/31(0%)

Query  1   MKPHEFRILVNDLTAIARQYANFGCLREVIS  31
           +K H +R LVNDLT  AR+YA    LR  +S
Sbjct  5   LKEHIYRQLVNDLTETARHYAGTQQLRGRLS  35


>hypothetical protein CPT_Slocum_073 [Serratia phage Slocum]
Sequence ID: QFR57653.1 Length: 113 
Range 1: 8 to 43

Score:33.9 bits(100), Expect:3.6, 
Method:Compositional matrix adjust., 
Identities:15/36(42%), Positives:24/36(66%), Gaps:0/36(0%)

Query  1   MKPHEFRILVNDLTAIARQYANFGCLREVISKRLRE  36
           +K HE R LV+ +T  A +Y   GC+R+V+S+ + E
Sbjct  8   IKDHEIRELVSAVTDAAVKYQGCGCMRDVMSRIVGE  43


>hypothetical protein [Bacteriophage Eos]
Sequence ID: QGH45245.1 Length: 47 
Range 1: 1 to 32

Score:32.7 bits(96), Expect:4.2, 
Method:Compositional matrix adjust., 
Identities:16/32(50%), Positives:18/32(56%), Gaps:0/32(0%)

Query  1   MKPHEFRILVNDLTAIARQYANFGCLREVISK  32
           MK HE R LVN LT  AR Y     LR  +S+
Sbjct  1   MKDHEIRELVNKLTEAARTYGQTQQLRAHMSR  32


>hypothetical protein [Salmonella enterica]
Sequence ID: EBT5445584.1 Length: 123 
>hypothetical protein [Salmonella enterica]
Sequence ID: ECP0775876.1 Length: 123  
Range 1: 77 to 112

Score:33.9 bits(100), Expect:4.5, 
Method:Compositional matrix adjust., 
Identities:16/36(44%), Positives:24/36(66%), Gaps:0/36(0%)

Query  1    MKPHEFRILVNDLTAIARQYANFGCLREVISKRLRE  36
            +KPH +R LVN+L   A +YA    LRE +S+ L++
Sbjct  77   LKPHIYRELVNNLRDTAVKYAGSQQLREQLSRTLQQ  112


>hypothetical protein [Klebsiella phage vB_Kpn_IME260]
Sequence ID: YP_009597477.1 Length: 45 
>hypothetical protein [Klebsiella phage vB_Kpn_IME260]
Sequence ID: AOZ65430.1 Length: 45  
Range 1: 1 to 36

Score:32.4 bits(95), Expect:4.6, 
Method:Compositional matrix adjust., 
Identities:16/36(44%), Positives:22/36(61%), Gaps:0/36(0%)

Query  1   MKPHEFRILVNDLTAIARQYANFGCLREVISKRLRE  36
           MK HE   LVN LT  A+ YA+   LR  +S+ ++E
Sbjct  1   MKDHEIAQLVNKLTEAAKTYAHTQQLRAHMSRIVKE  36


>hypothetical protein [Salmonella enterica]
Sequence ID: ECR5029156.1 Length: 123 
Range 1: 77 to 112

Score:33.9 bits(100), Expect:4.8, 
Method:Compositional matrix adjust., 
Identities:16/36(44%), Positives:24/36(66%), Gaps:0/36(0%)

Query  1    MKPHEFRILVNDLTAIARQYANFGCLREVISKRLRE  36
            +KPH +R LVN+L   A +YA    LRE +S+ L++
Sbjct  77   LKPHIYRELVNNLRDTAVKYAGSQQLREQLSRTLQQ  112


>hypothetical protein [Salmonella enterica]
Sequence ID: EBA4459147.1 Length: 123 
>hypothetical protein [Salmonella enterica subsp. enterica serovar Kokomlemle]
Sequence ID: EBQ9479116.1 Length: 123 >hypothetical protein [Salmonella enterica subsp. enterica serovar Bareilly]
Sequence ID: EDB5955391.1 Length: 123  
Range 1: 77 to 112

Score:33.9 bits(100), Expect:4.9, 
Method:Compositional matrix adjust., 
Identities:16/36(44%), Positives:24/36(66%), Gaps:0/36(0%)

Query  1    MKPHEFRILVNDLTAIARQYANFGCLREVISKRLRE  36
            +KPH +R LVN+L   A +YA    LRE +S+ L++
Sbjct  77   LKPHIYRELVNNLRDTAVKYAGSQQLREKLSRTLQQ  112


>hypothetical protein [Salmonella enterica subsp. enterica serovar Mikawasima]
Sequence ID: EBV2147822.1 Length: 123 
>hypothetical protein [Salmonella enterica subsp. enterica serovar Newport]
Sequence ID: ECZ0129567.1 Length: 123 >hypothetical protein [Salmonella enterica subsp. diarizonae]
Sequence ID: EDM1757094.1 Length: 123  
Range 1: 77 to 112

Score:33.6 bits(99), Expect:6.3, 
Method:Compositional matrix adjust., 
Identities:16/36(44%), Positives:24/36(66%), Gaps:0/36(0%)

Query  1    MKPHEFRILVNDLTAIARQYANFGCLREVISKRLRE  36
            +KPH +R LVN+L   A +YA    LRE +S+ L++
Sbjct  77   LKPHIYRELVNNLRDTAVKYAGSQQLREQLSRTLQQ  112


>hypothetical protein [Salmonella enterica subsp. diarizonae]
Sequence ID: ECI4179032.1 Length: 123 
>hypothetical protein [Salmonella enterica subsp. diarizonae]
Sequence ID: EDT7600653.1 Length: 123 >hypothetical protein [Salmonella enterica subsp. diarizonae]
Sequence ID: EDU8206784.1 Length: 123  
Range 1: 77 to 112

Score:33.6 bits(99), Expect:6.4, 
Method:Compositional matrix adjust., 
Identities:16/36(44%), Positives:24/36(66%), Gaps:0/36(0%)

Query  1    MKPHEFRILVNDLTAIARQYANFGCLREVISKRLRE  36
            +KPH +R LVN+L   A +YA    LRE +S+ L++
Sbjct  77   LKPHIYRELVNNLRDTAVKYAGSQQLREQLSRTLQQ  112


>hypothetical protein [Salmonella enterica]
Sequence ID: EDI4869773.1 Length: 116 
Range 1: 1 to 35

Score:33.3 bits(98), Expect:6.6, 
Method:Compositional matrix adjust., 
Identities:17/35(49%), Positives:22/35(62%), Gaps:0/35(0%)

Query  1   MKPHEFRILVNDLTAIARQYANFGCLREVISKRLR  35
           MK H+ R LVNDL  IA +Y     LRE I++ +R
Sbjct  1   MKAHQIRELVNDLRDIAIEYQGTQQLRERIARTVR  35


>Eaa protein [Salmonella enterica subsp. enterica]
Sequence ID: ECF7541060.1 Length: 141 
>Eaa protein [Salmonella enterica subsp. enterica]
Sequence ID: EDW2126930.1 Length: 141 >Eaa protein [Salmonella enterica subsp. enterica serovar Cubana]
Sequence ID: EDW9617025.1 Length: 141  
Range 1: 99 to 133

Score:33.6 bits(99), Expect:6.8, 
Method:Compositional matrix adjust., 
Identities:17/35(49%), Positives:22/35(62%), Gaps:0/35(0%)

Query  1    MKPHEFRILVNDLTAIARQYANFGCLREVISKRLR  35
            MK H+ R LVNDL  IA +Y     LRE I++ +R
Sbjct  99   MKDHQIRELVNDLRDIAVEYHGTQQLRERIARTVR  133


>Eaa protein, partial [Salmonella enterica]
Sequence ID: PVL73687.1 Length: 148 
Range 1: 99 to 133

Score:33.6 bits(99), Expect:7.4, 
Method:Compositional matrix adjust., 
Identities:17/35(49%), Positives:22/35(62%), Gaps:0/35(0%)

Query  1    MKPHEFRILVNDLTAIARQYANFGCLREVISKRLR  35
            MK H+ R LVNDL  IA +Y     LRE I++ +R
Sbjct  99   MKDHQIRELVNDLRDIAVEYHGTQQLRERIARTVR  133


>DUF551 domain-containing protein [Klebsiella oxytoca]
Sequence ID: WP_154970843.1 Length: 135 
Range 1: 1 to 35

Score:33.0 bits(97), Expect:9.4, 
Method:Compositional matrix adjust., 
Identities:17/35(49%), Positives:22/35(62%), Gaps:0/35(0%)

Query  1   MKPHEFRILVNDLTAIARQYANFGCLREVISKRLR  35
           MK H+ R LVN L  IA +Y   G LRE I++ +R
Sbjct  1   MKDHKIRELVNQLRDIAIEYHGTGQLREKIARVVR  35


		
