# Supplementary material for: Influence of Non-canonical DNA Bases on the Genomic Diversity of Tevenvirinae
Source: Front Microbiol. 2021 Apr 6;12:632686. doi: 10.3389/fmicb.2021.632686 (PMC8056088; doi:10.3389/fmicb.2021.632686)
Supplement: Supplementary Data Sheet 2 — The results of the BLAST-assisted (“txt” files) and HMMER-assisted (“xlsx” files) searches for GSC homologs. The clusters containing homologs of proteins from other organisms are listed. [file Data_Sheet_2.ZIP › Data sheet 2/Group XII/50470.xlsx]

## Sheet: Лист1
	ID	Title	E-value	Ind. E-value	Bitscore	Aligned Positions
1	YP_009030259.1	hypothetical protein PS2_212 [Serratia phage PS2]AHY25452.1 hypothetical protein PS2	6.2e-38	6.7e-38	139.2	54
2	RXN19413.1	CD209 antigen-like protein [Labeo rohita]	0.0000031	21000	6.3	24
3	RXM29398.1	hypothetical protein EOD39_19083 [Acipenser ruthenus]	0.0000073	28000	5.9	13
4	QBO62970.1	hypothetical protein G2494_00005 [Escherichia phage vB_EcoM_G2494]	0.000075	0.00014	32.4	38
5	QBQ72153.1	hypothetical protein CPT_Parlo_004 [Serratia phage Parlo]	0.00069	0.005	27.5	36
6	WP_021519016.1	hypothetical protein [Escherichia coli]EQO42937.1 hypothetical protein G712_01358 [E	0.0014	0.0019	28.9	47
7	QDH85471.1	hypothetical protein [Proteus phage vB_PmiP_RS8pmA]	0.003	0.0036	28	37
8	STP56556.1	choline binding protein [Enterococcus faecalis]STQ01912.1 choline binding protein [E	0.0088	12000	7	33
