# Supplementary material for: Influence of Non-canonical DNA Bases on the Genomic Diversity of Tevenvirinae
Source: Front Microbiol. 2021 Apr 6;12:632686. doi: 10.3389/fmicb.2021.632686 (PMC8056088; doi:10.3389/fmicb.2021.632686)
Supplement: Supplementary Data Sheet 2 — The results of the BLAST-assisted (“txt” files) and HMMER-assisted (“xlsx” files) searches for GSC homologs. The clusters containing homologs of proteins from other organisms are listed. [file Data_Sheet_2.ZIP › Data sheet 2/Group XII/50488.txt]

RID: 5XV6ZB73016	
Job Title:Protein Sequence				
Program: BLASTP 
Query: None ID: lcl|Query_19910(amino acid) Length: 77
Database: nr All non-redundant GenBank CDS translations+PDB+SwissProt+PIR+PRF excluding environmental samples from WGS projects
	
Sequences producing significant alignments:
                                                                  Max    Total Query   E   Per.                  
Description                                                       Score  Score cover Value Ident  Accession        
hypothetical protein PS2_227 [Serratia phage PS2]                 163    163   100%  3e-51 100.00 YP_009030274.1   
hypothetical protein CPT_Muldoon_219 [Serratia phage Muldoon]     128    128   100%  2e-37 77.92  QFR56170.1       
conserved hypothetical protein [Edwardsiella phage PEi20]         45.9   45.9  97%   1e-04 33.33  YP_009190392.1   
conserved hypothetical protein [Edwardsiella phage PEi26]         45.9   45.9  97%   1e-04 34.15  BAQ23186.1       
hypothetical protein CPT_CIP9_041 [Enterobacter phage...          40.6   40.6  97%   0.012 30.95  QHS01577.1       
hypothetical protein PM2_236 [Pectobacterium bacteriophage PM2]   36.8   36.8  100%  0.33  25.97  YP_009211657.1   
hypothetical protein CPTPhageEI1_232 [Klebsiella phage EI]        36.5   36.5  59%   0.48  32.61  QEM42437.1       
hypothetical protein CPT_Marfa_231 [Klebsiella phage Marfa]       36.2   36.2  59%   0.56  32.61  QDB71876.1       
type IV secretion protein Rhs [Chryseobacterium balustinum]       37.4   37.4  80%   1.2   41.27  WP_111944922.1   
hypothetical protein [Chryseobacterium sp. ISE14]                 37.1   37.1  77%   1.4   40.98  WP_109712450.1   
hypothetical protein PhAPEC2_206 [Escherichia phage...            35.1   35.1  98%   1.6   25.00  YP_009056798.1   
Trafficking kinesin-binding protein 1 [Araneus ventricosus]       36.5   36.5  72%   1.7   33.93  GBM02025.1       
sigma-70 family RNA polymerase sigma factor [Sphingomonas sp....  36.2   36.2  76%   2.6   37.70  MVW56175.1       
ribbon-helix-helix domain-containing protein [Paracoccus...       35.1   35.1  71%   2.6   30.91  WP_036704337.1   
hypothetical protein FFEPELFE_00184 [Shigella phage phi25-307]    34.5   34.5  98%   2.8   23.68  AYD79424.1       
ribbon-helix-helix domain-containing protein [Paracoccus...       35.1   35.1  71%   2.8   30.91  WP_036736864.1   
sigma-70 family RNA polymerase sigma factor [Sphingomonas sp....  35.9   35.9  76%   2.8   37.70  WP_160364672.1   
ribbon-helix-helix domain-containing protein [Paracoccus...       35.1   35.1  71%   2.9   30.91  WP_036707567.1   
hypothetical protein mobillu_256 [Escherichia phage mobillu]      34.5   34.5  100%  3.1   23.38  QHR72861.1       
hypothetical protein [Erwinia phage Cronus]                       34.5   34.5  100%  3.1   24.68  AWD90378.1       
ribbon-helix-helix domain-containing protein [Paracoccus...       34.8   34.8  71%   3.1   30.91  WP_036721928.1   
hypothetical protein JK36_00220 [Shigella phage JK36]             34.2   34.2  98%   3.6   23.68  QEG05800.1       
hypothetical protein VR26_229 [Escherichia phage vB_EcoM_VR26]    34.2   34.2  97%   3.8   25.33  YP_009214066.1   
hypothetical protein [Chryseobacterium indologenes]               35.9   35.9  77%   4.0   39.34  WP_088583222.1   
hypothetical protein [Chryseobacterium indologenes]               35.9   35.9  77%   4.1   39.34  WP_098970240.1   
hypothetical protein [Chryseobacterium indologenes]               35.9   35.9  77%   4.1   39.34  WP_082723032.1   
hypothetical protein [Chryseobacterium sp. UNC8MFCol]             35.9   35.9  77%   4.1   39.34  WP_081806360.1   
hypothetical protein [Chryseobacterium indologenes]               35.9   35.9  77%   4.2   39.34  WP_138402469.1   
hypothetical protein [Chryseobacterium indologenes]               35.9   35.9  77%   4.2   39.34  WP_081735545.1   
hypothetical protein [Chryseobacterium indologenes]               35.9   35.9  77%   4.2   39.34  WP_162149622.1   
hypothetical protein [Chryseobacterium indologenes]               35.9   35.9  77%   4.2   39.34  WP_123861891.1   
hybrid non-ribosomal peptide synthetase/type I polyketide...      35.7   35.7  46%   4.5   41.67  WP_092563199.1   
hypothetical protein [Chryseobacterium indologenes]               35.7   35.7  77%   4.5   39.34  WP_088584426.1   
hypothetical protein [Chryseobacterium taichungense]              35.7   35.7  77%   4.5   39.34  WP_090000329.1   
hypothetical protein G2285_00217 [Escherichia phage...            33.9   33.9  98%   4.8   23.68  QBO62643.1       
hypothetical protein phiC120_c66 [Escherichia phage phiC120]      33.9   33.9  98%   5.0   23.68  ARM70772.1       
hypothetical protein [Chryseobacterium gallinarum]                35.7   35.7  77%   5.4   39.34  WP_053327225.1   
hypothetical protein AmPhEK29_0199 [Klebsiella phage AmPh_EK29]   33.6   33.6  62%   5.8   31.25  QFR57136.1       
hypothetical protein BN80_221 [Yersinia phage phiR1-RT]           33.6   33.6  92%   6.4   30.56  YP_007236050.1   
hypothetical protein [Clostridioides difficile]                   33.6   33.6  98%   6.6   23.68  WP_016052246.1   
hypothetical protein DMF54_05580 [Acidobacteria bacterium]        34.8   34.8  87%   6.8   31.34  PYQ67099.1       
hypothetical protein [Yersinia phage PST]                         33.3   33.3  100%  7.7   30.00  YP_009153814.1   
VWA domain-containing protein [Gammaproteobacteria bacterium]     34.2   34.2  84%   7.9   30.77  RLA21883.1       
VWA domain-containing protein [Gammaproteobacteria bacterium]     34.5   34.5  84%   9.5   30.77  RLA27424.1       
hypothetical protein VR20_226 [Escherichia phage vB_EcoM_VR20]    33.3   33.3  49%   9.5   34.21  YP_009207405.1   

Alignments:
>hypothetical protein PS2_227 [Serratia phage PS2]
Sequence ID: YP_009030274.1 Length: 77 
>hypothetical protein PS2_227 [Serratia phage PS2]
Sequence ID: AHY25466.1 Length: 77  
Range 1: 1 to 77

Score:163 bits(542), Expect:3e-51, 
Method:Compositional matrix adjust., 
Identities:77/77(100%), Positives:77/77(100%), Gaps:0/77(0%)

Query  1   MITDKSFTIEEFAQKSNQLIQEVVKRMNERNERVTIQVERTGFAQYDIIAQEQGFTYGVT  60
           MITDKSFTIEEFAQKSNQLIQEVVKRMNERNERVTIQVERTGFAQYDIIAQEQGFTYGVT
Sbjct  1   MITDKSFTIEEFAQKSNQLIQEVVKRMNERNERVTIQVERTGFAQYDIIAQEQGFTYGVT  60

Query  61  ISRQKDGRVTTNRFYGA  77
           ISRQKDGRVTTNRFYGA
Sbjct  61  ISRQKDGRVTTNRFYGA  77


>hypothetical protein CPT_Muldoon_219 [Serratia phage Muldoon]
Sequence ID: QFR56170.1 Length: 77 
Range 1: 1 to 77

Score:128 bits(422), Expect:2e-37, 
Method:Compositional matrix adjust., 
Identities:60/77(78%), Positives:66/77(85%), Gaps:0/77(0%)

Query  1   MITDKSFTIEEFAQKSNQLIQEVVKRMNERNERVTIQVERTGFAQYDIIAQEQGFTYGVT  60
           MIT K FT+EEFAQKSNQLI+EVV+RM ER+ERVTIQVERTG  QYDIIA + GF YGVT
Sbjct  1   MITIKQFTVEEFAQKSNQLIHEVVRRMKERDERVTIQVERTGATQYDIIALDSGFIYGVT  60

Query  61  ISRQKDGRVTTNRFYGA  77
           ISRQ +G VTT RFYGA
Sbjct  61  ISRQANGHVTTTRFYGA  77


>conserved hypothetical protein [Edwardsiella phage PEi20]
Sequence ID: YP_009190392.1 Length: 83 
>conserved hypothetical protein [Edwardsiella phage PEi20]
Sequence ID: BAQ22884.1 Length: 83  
Range 1: 1 to 81

Score:45.9 bits(141), Expect:1e-04, 
Method:Compositional matrix adjust., 
Identities:27/81(33%), Positives:45/81(55%), Gaps:6/81(7%)

Query  1   MITDKSFTIEEFAQKSNQLIQEVVKRMNERNERVTIQVERTGFAQYDII---AQEQGFTY  57
           MI+DK F+IEEFA    Q+ Q ++ +++ER + V ++V++     Y II    ++  + Y
Sbjct  1   MISDKQFSIEEFAVAIPQFAQALINKISERRDDVKVRVQQESPVSYLIIIEKGEKDTLAY  60

Query  58  G---VTISRQKDGRVTTNRFY  75
                 I R+ DGRV +   Y
Sbjct  61  SEEYYNIVRHMDGRVESVSVY  81


>conserved hypothetical protein [Edwardsiella phage PEi26]
Sequence ID: BAQ23186.1 Length: 83 
Range 1: 1 to 81

Score:45.9 bits(141), Expect:1e-04, 
Method:Compositional matrix adjust., 
Identities:28/82(34%), Positives:46/82(56%), Gaps:8/82(9%)

Query  1   MITDKSFTIEEFAQKSNQLIQEVVKRMNERNERVTIQVERTGFAQYDIIAQEQG----FT  56
           MI+DK F+IEEFA    Q+ Q ++ +++ER + V ++V++     Y +I  E+G    + 
Sbjct  1   MISDKQFSIEEFAAAIPQFAQALINKISERRDDVKVRVQQESPVSY-LITIEKGEKDTLA  59

Query  57  YG---VTISRQKDGRVTTNRFY  75
           Y      I R+ DGRV +   Y
Sbjct  60  YSEEYYNIVRHMDGRVESVSVY  81


>hypothetical protein CPT_CIP9_041 [Enterobacter phage vB_EclM_CIP9]
Sequence ID: QHS01577.1 Length: 83 
Range 1: 1 to 81

Score:40.6 bits(123), Expect:0.012, 
Method:Compositional matrix adjust., 
Identities:26/84(31%), Positives:45/84(53%), Gaps:12/84(14%)

Query  1   MITDKSFTIEEFAQKSNQLIQEVVKRMNERNERVTIQVERTGFAQY---------DIIAQ  51
           MI+DK F IEEFA    ++ Q ++ +++E+   V ++V+      Y         D IA 
Sbjct  1   MISDKQFNIEEFAAAVPEFAQALINKISEQRNDVKVRVQAESPVSYLITIEKGTKDTIAY  60

Query  52  EQGFTYGVTISRQKDGRVTTNRFY  75
           ++ + Y +T+ R  DGRV ++  Y
Sbjct  61  KEEY-YNLTLGR--DGRVESHSVY  81


>hypothetical protein PM2_236 [Pectobacterium bacteriophage PM2]
Sequence ID: YP_009211657.1 Length: 78 
>hypothetical protein PM2_236 [Pectobacterium bacteriophage PM2]
Sequence ID: AHY25198.1 Length: 78  
Range 1: 1 to 77

Score:36.8 bits(110), Expect:0.33, 
Method:Compositional matrix adjust., 
Identities:20/77(26%), Positives:37/77(48%), Gaps:0/77(0%)

Query  1   MITDKSFTIEEFAQKSNQLIQEVVKRMNERNERVTIQVERTGFAQYDIIAQEQGFTYGVT  60
           MI+ + FT+EEF +K  ++ Q +V R  E+   V + +++     Y I       +    
Sbjct  1   MISIEKFTLEEFQKKIPEFGQALVNRCTEKVPGVVVNIKQESPYSYLISIDNNHKSEHYH  60

Query  61  ISRQKDGRVTTNRFYGA  77
           I+  K+G + +   YG 
Sbjct  61  IALDKEGHINSTSVYGV  77


>hypothetical protein CPTPhageEI1_232 [Klebsiella phage EI]
Sequence ID: QEM42437.1 Length: 76 
Range 1: 1 to 46

Score:36.5 bits(109), Expect:0.48, 
Method:Compositional matrix adjust., 
Identities:15/46(33%), Positives:27/46(58%), Gaps:0/46(0%)

Query  1   MITDKSFTIEEFAQKSNQLIQEVVKRMNERNERVTIQVERTGFAQY  46
           M +DK+FT  EFA+   ++ Q ++ +++ERN    + V +   A Y
Sbjct  1   MYSDKTFTTSEFAELIPKFAQSLINKISERNPSAKLNVTQETPASY  46


>hypothetical protein CPT_Marfa_231 [Klebsiella phage Marfa]
Sequence ID: QDB71876.1 Length: 76 
Range 1: 1 to 46

Score:36.2 bits(108), Expect:0.56, 
Method:Compositional matrix adjust., 
Identities:15/46(33%), Positives:27/46(58%), Gaps:0/46(0%)

Query  1   MITDKSFTIEEFAQKSNQLIQEVVKRMNERNERVTIQVERTGFAQY  46
           M +DK+FT  EFA+   ++ Q ++ +++ERN    + V +   A Y
Sbjct  1   MYSDKTFTTSEFAELIPKFAQSLINKISERNPNAKLNVTQETPASY  46


>type IV secretion protein Rhs [Chryseobacterium balustinum]
Sequence ID: WP_111944922.1 Length: 2246 
>type IV secretion protein Rhs [Chryseobacterium balustinum]
Sequence ID: AZB30341.1 Length: 2246 >RHS repeat-associated core domain-containing protein [Chryseobacterium balustinum]
Sequence ID: SKB45801.1 Length: 2246 >Cell wall-associated polypeptide CWBP200 [Chryseobacterium balustinum]
Sequence ID: SQA89261.1 Length: 2246  
Range 1: 1722 to 1780

Score:37.4 bits(112), Expect:1.2, 
Method:Compositional matrix adjust., 
Identities:26/63(41%), Positives:33/63(52%), Gaps:5/63(7%)

Query  16    SNQLIQEVVKRMNERNERVTIQVERTGFA-QYDIIAQEQGFTYGVTISRQKDGRVTTNRF  74
             +N LIQ VV   NE N+ V I  E+   A QY + A  Q  TYG   S   DG+ T  +F
Sbjct  1722  NNDLIQSVV--YNENNDPVFIDGEKGDVAFQYGLTAMRQRVTYGGNFSEDGDGKFT--KF  1777

Query  75    YGA  77
             Y +
Sbjct  1778  YSS  1780


>hypothetical protein [Chryseobacterium sp. ISE14]
Sequence ID: WP_109712450.1 Length: 2294 
>hypothetical protein C1631_012360 [Chryseobacterium sp. ISE14]
Sequence ID: PWN68868.1 Length: 2294  
Range 1: 1715 to 1771

Score:37.1 bits(111), Expect:1.4, 
Method:Compositional matrix adjust., 
Identities:25/61(41%), Positives:33/61(54%), Gaps:5/61(8%)

Query  16    SNQLIQEVVKRMNERNERVTIQVERTGFA-QYDIIAQEQGFTYGVTISRQKDGRVTTNRF  74
             +N LIQ +V   NE N+ V I  E+   A QY + A  Q  TYG   S + DG+ T  +F
Sbjct  1715  NNDLIQTIV--YNENNDPVFIDGEKGDVAFQYGLTAMRQRVTYGGNFSAEADGKFT--KF  1770

Query  75    Y  75
             Y
Sbjct  1771  Y  1771


>hypothetical protein PhAPEC2_206 [Escherichia phage vB_EcoM_PhAPEC2]
Sequence ID: YP_009056798.1 Length: 78 
>hypothetical protein PhAPEC2_206 [Escherichia phage vB_EcoM_PhAPEC2]
Sequence ID: AHV82915.1 Length: 78  
Range 1: 1 to 76

Score:35.1 bits(104), Expect:1.6, 
Method:Compositional matrix adjust., 
Identities:19/76(25%), Positives:38/76(50%), Gaps:0/76(0%)

Query  1   MITDKSFTIEEFAQKSNQLIQEVVKRMNERNERVTIQVERTGFAQYDIIAQEQGFTYGVT  60
           M+++K  T++EF  K  ++ Q ++ +++ER +  T++V +     + II   +       
Sbjct  1   MLSEKPITLQEFHVKVKEFAQTLINKVSERFQDATLRVIQESPRSFLIIVNPKDGDQITN  60

Query  61  ISRQKDGRVTTNRFYG  76
           +    DG V   R YG
Sbjct  61  LKLGSDGLVEATRVYG  76


>Trafficking kinesin-binding protein 1, partial [Araneus ventricosus]
Sequence ID: GBM02025.1 Length: 170 
Range 1: 104 to 159

Score:36.5 bits(109), Expect:1.7, 
Method:Compositional matrix adjust., 
Identities:19/56(34%), Positives:33/56(58%), Gaps:0/56(0%)

Query  5    KSFTIEEFAQKSNQLIQEVVKRMNERNERVTIQVERTGFAQYDIIAQEQGFTYGVT  60
            ++F IEE  QK  QLI + V+++ E N+++TI  +  G    D I Q++  T  ++
Sbjct  104  RTFDIEEEEQKEMQLISDCVRQLTEANKQLTILQDEVGRKSEDSIRQQEEITQLLS  159


>sigma-70 family RNA polymerase sigma factor [Sphingomonas sp. MAH-6]
Sequence ID: MVW56175.1 Length: 213 
Range 1: 135 to 190

Score:36.2 bits(108), Expect:2.6, 
Method:Compositional matrix adjust., 
Identities:23/61(38%), Positives:33/61(54%), Gaps:7/61(11%)

Query  4    DKSFTIEEF--AQKSNQLIQEVVKRMNERNERVTIQVERTGFAQYDIIAQEQGFTYGVTI  61
            D S T E    A++S   IQEV+KR+ ER + +  +    G AQ DI A+      G+T+
Sbjct  135  DPSPTPERVLEARRSLDAIQEVLKRLGERTDHIFRRHRVDGIAQRDIAAE-----LGITV  189

Query  62   S  62
            S
Sbjct  190  S  190


>ribbon-helix-helix domain-containing protein [Paracoccus sanguinis]
Sequence ID: WP_036704337.1 Length: 103 
>arylsulfate sulfotransferase [Paracoccus sanguinis]
Sequence ID: KGJ17815.1 Length: 103  
Range 1: 5 to 59

Score:35.1 bits(104), Expect:2.6, 
Method:Compositional matrix adjust., 
Identities:17/55(31%), Positives:29/55(52%), Gaps:0/55(0%)

Query  12  FAQKSNQLIQEVVKRMNERNERVTIQVERTGFAQYDIIAQEQGFTYGVTISRQKD  66
           FA++     Q + +R+    +  +I++ER  +   D IA E+G+T    ISR  D
Sbjct  5   FAHQDMSRYQPLTRRLRLNGQSTSIRLERAFWKILDQIAAEEGLTTPAFISRLHD  59


>hypothetical protein FFEPELFE_00184 [Shigella phage phi25-307]
Sequence ID: AYD79424.1 Length: 78 
Range 1: 1 to 76

Score:34.5 bits(102), Expect:2.8, 
Method:Compositional matrix adjust., 
Identities:18/76(24%), Positives:36/76(47%), Gaps:0/76(0%)

Query  1   MITDKSFTIEEFAQKSNQLIQEVVKRMNERNERVTIQVERTGFAQYDIIAQEQGFTYGVT  60
           M+++   T+ EF  K  ++ Q ++ +++ER +  T++V +     + II   +       
Sbjct  1   MLSENPITVHEFQIKVKEFAQALINKVSERFQDATLRVIKESPRSFLIIVNPKDGDQITN  60

Query  61  ISRQKDGRVTTNRFYG  76
           +    DG V   R YG
Sbjct  61  LKLGSDGLVEATRVYG  76


>ribbon-helix-helix domain-containing protein [Paracoccus sanguinis]
Sequence ID: WP_036736864.1 Length: 103 
>arylsulfate sulfotransferase [Paracoccus sanguinis]
Sequence ID: KGJ13151.1 Length: 103 >Predicted DNA-binding protein, contains Ribbon-helix-helix (RHH) domain [Paracoccus sanguinis]
Sequence ID: SDX28799.1 Length: 103  
Range 1: 5 to 59

Score:35.1 bits(104), Expect:2.8, 
Method:Compositional matrix adjust., 
Identities:17/55(31%), Positives:29/55(52%), Gaps:0/55(0%)

Query  12  FAQKSNQLIQEVVKRMNERNERVTIQVERTGFAQYDIIAQEQGFTYGVTISRQKD  66
           FA++     Q + +R+    +  +I++ER  +   D IA E+G+T    ISR  D
Sbjct  5   FAHQDMSRYQPLTRRLRLNGQSTSIRLERAFWKILDQIAAEEGLTTPAFISRLHD  59


>sigma-70 family RNA polymerase sigma factor [Sphingomonas sp. MAH-6]
Sequence ID: WP_160364672.1 Length: 176 
Range 1: 98 to 153

Score:35.9 bits(107), Expect:2.8, 
Method:Compositional matrix adjust., 
Identities:23/61(38%), Positives:33/61(54%), Gaps:7/61(11%)

Query  4    DKSFTIEEF--AQKSNQLIQEVVKRMNERNERVTIQVERTGFAQYDIIAQEQGFTYGVTI  61
            D S T E    A++S   IQEV+KR+ ER + +  +    G AQ DI A+      G+T+
Sbjct  98   DPSPTPERVLEARRSLDAIQEVLKRLGERTDHIFRRHRVDGIAQRDIAAE-----LGITV  152

Query  62   S  62
            S
Sbjct  153  S  153


>ribbon-helix-helix domain-containing protein [Paracoccus sanguinis]
Sequence ID: WP_036707567.1 Length: 103 
>arylsulfate sulfotransferase [Paracoccus sanguinis]
Sequence ID: KGJ12554.1 Length: 103 >arylsulfate sulfotransferase [Paracoccus sanguinis]
Sequence ID: KGJ23104.1 Length: 103  
Range 1: 5 to 59

Score:35.1 bits(104), Expect:2.9, 
Method:Compositional matrix adjust., 
Identities:17/55(31%), Positives:29/55(52%), Gaps:0/55(0%)

Query  12  FAQKSNQLIQEVVKRMNERNERVTIQVERTGFAQYDIIAQEQGFTYGVTISRQKD  66
           FA++     Q + +R+    +  +I++ER  +   D IA E+G+T    ISR  D
Sbjct  5   FAHQDMSRYQPLTRRLRLNGQSTSIRLERAFWKILDQIAAEEGLTTPAFISRLHD  59


>hypothetical protein mobillu_256 [Escherichia phage mobillu]
Sequence ID: QHR72861.1 Length: 78 
Range 1: 1 to 77

Score:34.5 bits(102), Expect:3.1, 
Method:Compositional matrix adjust., 
Identities:18/77(23%), Positives:37/77(48%), Gaps:0/77(0%)

Query  1   MITDKSFTIEEFAQKSNQLIQEVVKRMNERNERVTIQVERTGFAQYDIIAQEQGFTYGVT  60
           M+++   T+ EF  K  ++ Q ++ +++ER +  T++V +     + II   +       
Sbjct  1   MLSENPITVHEFQIKVKEFAQALINKVSERFQDATLRVIQESPRSFLIIVNPKDGDQITN  60

Query  61  ISRQKDGRVTTNRFYGA  77
           +    DG V   R YG+
Sbjct  61  LKLCSDGLVEATRVYGS  77


>hypothetical protein [Erwinia phage Cronus]
Sequence ID: AWD90378.1 Length: 75 
Range 1: 1 to 75

Score:34.5 bits(102), Expect:3.1, 
Method:Compositional matrix adjust., 
Identities:19/77(25%), Positives:39/77(50%), Gaps:2/77(2%)

Query  1   MITDKSFTIEEFAQKSNQLIQEVVKRMNERNERVTIQVERTGFAQYDIIAQEQGFTYGVT  60
           MI+DK++T +EF  K+ ++ Q  + ++N     V++ +++ G   Y I   +       +
Sbjct  1   MISDKTYTPDEFHTKAREFAQAFIDKINTVG--VSLSLKQEGPVNYLITLNKPNGKESYS  58

Query  61  ISRQKDGRVTTNRFYGA  77
           I    + ++ T   YGA
Sbjct  59  IFLNNESKIETISVYGA  75


>ribbon-helix-helix domain-containing protein [Paracoccus sphaerophysae]
Sequence ID: WP_036721928.1 Length: 103 
>arylsulfate sulfotransferase [Paracoccus sphaerophysae]
Sequence ID: KGJ01964.1 Length: 103  
Range 1: 5 to 59

Score:34.8 bits(103), Expect:3.1, 
Method:Compositional matrix adjust., 
Identities:17/55(31%), Positives:29/55(52%), Gaps:0/55(0%)

Query  12  FAQKSNQLIQEVVKRMNERNERVTIQVERTGFAQYDIIAQEQGFTYGVTISRQKD  66
           FA++     Q + +R+    +  +I++ER  +   D IA E+G+T    ISR  D
Sbjct  5   FAHQDMSRYQPLTRRLRLNGQSTSIRLERAFWKILDQIAAEEGLTTPAFISRLHD  59


>hypothetical protein JK36_00220 [Shigella phage JK36]
Sequence ID: QEG05800.1 Length: 78 
>hypothetical protein JK42_00219 [Shigella phage JK42]
Sequence ID: QEG06337.1 Length: 78 >hypothetical protein moha_236 [Escherichia phage moha]
Sequence ID: QHR68369.1 Length: 78 >hypothetical protein MAR007P3_00142 [Escherichia virus vB_Eco_mar005P1]
Sequence ID: VCU43288.1 Length: 78 >hypothetical protein MAR008P4_00107 [Escherichia virus vB_Eco_mar005P1]
Sequence ID: VCU43996.1 Length: 78  
Range 1: 1 to 76

Score:34.2 bits(101), Expect:3.6, 
Method:Compositional matrix adjust., 
Identities:18/76(24%), Positives:37/76(48%), Gaps:0/76(0%)

Query  1   MITDKSFTIEEFAQKSNQLIQEVVKRMNERNERVTIQVERTGFAQYDIIAQEQGFTYGVT  60
           M+++   T+ EF  K  ++ Q ++ +++ER +  T++V +     + II   +      +
Sbjct  1   MLSENPITVHEFQIKVKEFAQALINKVSERFQDATLRVIQESPRSFLIIVNPKDGDQITS  60

Query  61  ISRQKDGRVTTNRFYG  76
           +    DG V   R YG
Sbjct  61  LKLGSDGLVEATRVYG  76


>hypothetical protein VR26_229 [Escherichia phage vB_EcoM_VR26]
Sequence ID: YP_009214066.1 Length: 77 
>hypothetical protein VR26_229 [Escherichia phage vB_EcoM_VR26]
Sequence ID: AIZ02866.1 Length: 77  
Range 1: 1 to 75

Score:34.2 bits(101), Expect:3.8, 
Method:Compositional matrix adjust., 
Identities:19/75(25%), Positives:35/75(46%), Gaps:0/75(0%)

Query  1   MITDKSFTIEEFAQKSNQLIQEVVKRMNERNERVTIQVERTGFAQYDIIAQEQGFTYGVT  60
           M+++   T+EEF +K   + Q ++ R++ER    T+QV +     + I+   +       
Sbjct  1   MLSETPITVEEFHEKVKAFAQTMINRVSERFPNATLQVIQESARSFMIVINPKDGDQLTQ  60

Query  61  ISRQKDGRVTTNRFY  75
           +    DG V   R Y
Sbjct  61  LKLGSDGLVEAQRVY  75


>hypothetical protein [Chryseobacterium indologenes]
Sequence ID: WP_088583222.1 Length: 2296 
>hypothetical protein CEQ15_00590 [Chryseobacterium indologenes]
Sequence ID: ASE60120.1 Length: 2296  
Range 1: 1717 to 1773

Score:35.9 bits(107), Expect:4.0, 
Method:Compositional matrix adjust., 
Identities:24/61(39%), Positives:33/61(54%), Gaps:5/61(8%)

Query  16    SNQLIQEVVKRMNERNERVTIQVERTGFA-QYDIIAQEQGFTYGVTISRQKDGRVTTNRF  74
             +N LIQ +V   NE N+ V I  E+   A QY + A  Q  TYG   + + DG+ T  +F
Sbjct  1717  NNDLIQTIV--YNENNDPVFIDGEKGDVAFQYGLTAMRQRVTYGGNFAAEADGKFT--KF  1772

Query  75    Y  75
             Y
Sbjct  1773  Y  1773


>hypothetical protein [Chryseobacterium indologenes]
Sequence ID: WP_098970240.1 Length: 2296 
>hypothetical protein CRN76_02160 [Chryseobacterium indologenes]
Sequence ID: ATN04296.1 Length: 2296 >hypothetical protein EGX91_21600 [Chryseobacterium indologenes]
Sequence ID: AYY86954.1 Length: 2296  
Range 1: 1717 to 1773

Score:35.9 bits(107), Expect:4.1, 
Method:Compositional matrix adjust., 
Identities:24/61(39%), Positives:33/61(54%), Gaps:5/61(8%)

Query  16    SNQLIQEVVKRMNERNERVTIQVERTGFA-QYDIIAQEQGFTYGVTISRQKDGRVTTNRF  74
             +N LIQ +V   NE N+ V I  E+   A QY + A  Q  TYG   + + DG+ T  +F
Sbjct  1717  NNDLIQTIV--YNENNDPVFIDGEKGDVAFQYGLTAMRQRVTYGGNFAAEADGKFT--KF  1772

Query  75    Y  75
             Y
Sbjct  1773  Y  1773


>hypothetical protein [Chryseobacterium indologenes]
Sequence ID: WP_082723032.1 Length: 2296 
Range 1: 1717 to 1773

Score:35.9 bits(107), Expect:4.1, 
Method:Compositional matrix adjust., 
Identities:24/61(39%), Positives:33/61(54%), Gaps:5/61(8%)

Query  16    SNQLIQEVVKRMNERNERVTIQVERTGFA-QYDIIAQEQGFTYGVTISRQKDGRVTTNRF  74
             +N LIQ +V   NE N+ V I  E+   A QY + A  Q  TYG   + + DG+ T  +F
Sbjct  1717  NNDLIQTIV--YNENNDPVFIDGEKGDVAFQYGLTAMRQRVTYGGNFAAEADGKFT--KF  1772

Query  75    Y  75
             Y
Sbjct  1773  Y  1773


>hypothetical protein [Chryseobacterium sp. UNC8MFCol]
Sequence ID: WP_081806360.1 Length: 2296 
Range 1: 1717 to 1773

Score:35.9 bits(107), Expect:4.1, 
Method:Compositional matrix adjust., 
Identities:24/61(39%), Positives:33/61(54%), Gaps:5/61(8%)

Query  16    SNQLIQEVVKRMNERNERVTIQVERTGFA-QYDIIAQEQGFTYGVTISRQKDGRVTTNRF  74
             +N LIQ +V   NE N+ V I  E+   A QY + A  Q  TYG   + + DG+ T  +F
Sbjct  1717  NNDLIQTIV--YNENNDPVFIDGEKGDVAFQYGLTAMRQRVTYGGNFAAEADGKFT--KF  1772

Query  75    Y  75
             Y
Sbjct  1773  Y  1773


>hypothetical protein [Chryseobacterium indologenes]
Sequence ID: WP_138402469.1 Length: 2296 
>hypothetical protein FE904_12555 [Chryseobacterium indologenes]
Sequence ID: TLX25105.1 Length: 2296  
Range 1: 1717 to 1773

Score:35.9 bits(107), Expect:4.2, 
Method:Compositional matrix adjust., 
Identities:24/61(39%), Positives:33/61(54%), Gaps:5/61(8%)

Query  16    SNQLIQEVVKRMNERNERVTIQVERTGFA-QYDIIAQEQGFTYGVTISRQKDGRVTTNRF  74
             +N LIQ +V   NE N+ V I  E+   A QY + A  Q  TYG   + + DG+ T  +F
Sbjct  1717  NNDLIQTIV--YNENNDPVFIDGEKGDVAFQYGLTAMRQRVTYGGNFAAEADGKFT--KF  1772

Query  75    Y  75
             Y
Sbjct  1773  Y  1773


>hypothetical protein [Chryseobacterium indologenes]
Sequence ID: WP_081735545.1 Length: 2296 
>hypothetical protein CIN01S_02_00360 [Chryseobacterium indologenes NBRC 14944]
Sequence ID: GAE62914.1 Length: 2296 >RHS repeat-associated core domain-containing protein [Chryseobacterium indologenes]
Sequence ID: SFJ36539.1 Length: 2296 >Cell wall-associated polypeptide CWBP200 [Chryseobacterium indologenes]
Sequence ID: SUX53114.1 Length: 2296  
Range 1: 1717 to 1773

Score:35.9 bits(107), Expect:4.2, 
Method:Compositional matrix adjust., 
Identities:24/61(39%), Positives:33/61(54%), Gaps:5/61(8%)

Query  16    SNQLIQEVVKRMNERNERVTIQVERTGFA-QYDIIAQEQGFTYGVTISRQKDGRVTTNRF  74
             +N LIQ +V   NE N+ V I  E+   A QY + A  Q  TYG   + + DG+ T  +F
Sbjct  1717  NNDLIQTIV--YNENNDPVFIDGEKGDVAFQYGLTAMRQRVTYGGNFAAEADGKFT--KF  1772

Query  75    Y  75
             Y
Sbjct  1773  Y  1773


>hypothetical protein [Chryseobacterium indologenes]
Sequence ID: WP_162149622.1 Length: 2294 
Range 1: 1715 to 1771

Score:35.9 bits(107), Expect:4.2, 
Method:Compositional matrix adjust., 
Identities:24/61(39%), Positives:33/61(54%), Gaps:5/61(8%)

Query  16    SNQLIQEVVKRMNERNERVTIQVERTGFA-QYDIIAQEQGFTYGVTISRQKDGRVTTNRF  74
             +N LIQ +V   NE N+ V I  E+   A QY + A  Q  TYG   + + DG+ T  +F
Sbjct  1715  NNDLIQTIV--YNENNDPVFIDGEKGDVAFQYGLTAMRQRVTYGGNFAAEADGKFT--KF  1770

Query  75    Y  75
             Y
Sbjct  1771  Y  1771


>hypothetical protein [Chryseobacterium indologenes]
Sequence ID: WP_123861891.1 Length: 2296 
>hypothetical protein EG352_20830 [Chryseobacterium indologenes]
Sequence ID: AZB20018.1 Length: 2296  
Range 1: 1717 to 1773

Score:35.9 bits(107), Expect:4.2, 
Method:Compositional matrix adjust., 
Identities:24/61(39%), Positives:33/61(54%), Gaps:5/61(8%)

Query  16    SNQLIQEVVKRMNERNERVTIQVERTGFA-QYDIIAQEQGFTYGVTISRQKDGRVTTNRF  74
             +N LIQ +V   NE N+ V I  E+   A QY + A  Q  TYG   + + DG+ T  +F
Sbjct  1717  NNDLIQTIV--YNENNDPVFIDGEKGDVAFQYGLTAMRQRVTYGGNFAAEADGKFT--KF  1772

Query  75    Y  75
             Y
Sbjct  1773  Y  1773


>hybrid non-ribosomal peptide synthetase/type I polyketide synthase [[Clostridium] populeti]
Sequence ID: WP_092563199.1 Length: 5445 
>amino acid adenylation domain-containing protein [[Clostridium] populeti]
Sequence ID: SFS02400.1 Length: 5445  
Range 1: 491 to 526

Score:35.7 bits(106), Expect:4.5, 
Method:Compositional matrix adjust., 
Identities:15/36(42%), Positives:24/36(66%), Gaps:0/36(0%)

Query  15   KSNQLIQEVVKRMNERNERVTIQVERTGFAQYDIIA  50
            K+NQL Q+++KR    NE V IQ+ER+ +    ++A
Sbjct  491  KANQLAQQIIKRRKTPNEAVGIQLERSPYLVISLLA  526


>hypothetical protein [Chryseobacterium indologenes]
Sequence ID: WP_088584426.1 Length: 2367 
>hypothetical protein CEQ15_15010 [Chryseobacterium indologenes]
Sequence ID: ASE62716.1 Length: 2367 >Cell wall-associated polypeptide CWBP200 [Chryseobacterium indologenes]
Sequence ID: VFA42222.1 Length: 2367  
Range 1: 1793 to 1849

Score:35.7 bits(106), Expect:4.5, 
Method:Compositional matrix adjust., 
Identities:24/61(39%), Positives:32/61(52%), Gaps:5/61(8%)

Query  16    SNQLIQEVVKRMNERNERVTIQVERTGFA-QYDIIAQEQGFTYGVTISRQKDGRVTTNRF  74
             +N LIQ +V   NE N+ V I  E+   A QY + A  Q  TYG   +   DG+ T  +F
Sbjct  1793  TNDLIQSIV--YNENNDPVFIDGEKGDVAFQYGLTAMRQRVTYGGNFNPDADGKFT--KF  1848

Query  75    Y  75
             Y
Sbjct  1849  Y  1849


>hypothetical protein [Chryseobacterium taichungense]
Sequence ID: WP_090000329.1 Length: 2316 
>RHS repeat-associated core domain-containing protein [Chryseobacterium taichungense]
Sequence ID: SEM67696.1 Length: 2316  
Range 1: 1726 to 1782

Score:35.7 bits(106), Expect:4.5, 
Method:Compositional matrix adjust., 
Identities:24/61(39%), Positives:32/61(52%), Gaps:5/61(8%)

Query  16    SNQLIQEVVKRMNERNERVTIQVERTGFA-QYDIIAQEQGFTYGVTISRQKDGRVTTNRF  74
             +N LIQ +V   NE N+ V I  E+   A QY + +  Q  TYG      KDG+ T  +F
Sbjct  1726  NNDLIQSIV--YNENNDPVFINGEKGDVAFQYGLTSMRQRVTYGGNFDADKDGKFT--KF  1781

Query  75    Y  75
             Y
Sbjct  1782  Y  1782


>hypothetical protein G2285_00217 [Escherichia phage vB_EcoM_G2285]
Sequence ID: QBO62643.1 Length: 78 
>hypothetical protein WFL6982_00212 [Escherichia phage vB_EcoM_WFL6982]
Sequence ID: QBQ76973.1 Length: 78 >hypothetical protein WFK_00212 [Escherichia phage vB_EcoM_WFK]
Sequence ID: QBQ77234.1 Length: 78 >hypothetical protein KAW3E185_00224 [Escherichia phage vB_EcoM_KAW3E185]
Sequence ID: QBQ78777.1 Length: 78 >hypothetical protein MM02_00226 [Escherichia phage vB_EcoM_MM02]
Sequence ID: QBQ79274.1 Length: 78  
Range 1: 1 to 76

Score:33.9 bits(100), Expect:4.8, 
Method:Compositional matrix adjust., 
Identities:18/76(24%), Positives:36/76(47%), Gaps:0/76(0%)

Query  1   MITDKSFTIEEFAQKSNQLIQEVVKRMNERNERVTIQVERTGFAQYDIIAQEQGFTYGVT  60
           M+++   T+ EF  K  ++ Q ++ +++ER +  T++V +     + II   +       
Sbjct  1   MLSENPITVHEFQIKVKEFAQALINKVSERFQDATLRVIQESPRSFLIIVNPKDGDQITN  60

Query  61  ISRQKDGRVTTNRFYG  76
           +    DG V   R YG
Sbjct  61  LKLCSDGLVEATRVYG  76


>hypothetical protein phiC120_c66 [Escherichia phage phiC120]
Sequence ID: ARM70772.1 Length: 78 
>hypothetical protein KEPCLCAE_00025 [Escherichia phage p000v]
Sequence ID: AYN56201.1 Length: 78  
Range 1: 1 to 76

Score:33.9 bits(100), Expect:5.0, 
Method:Compositional matrix adjust., 
Identities:18/76(24%), Positives:37/76(48%), Gaps:0/76(0%)

Query  1   MITDKSFTIEEFAQKSNQLIQEVVKRMNERNERVTIQVERTGFAQYDIIAQEQGFTYGVT  60
           M+++   T+ EF  K  ++ Q ++ +++ER +  T++V +     + II   +      +
Sbjct  1   MLSETPITVHEFQIKVKEFAQALINKVSERFQDATLRVIQESPRSFLIIVNPKDGDQITS  60

Query  61  ISRQKDGRVTTNRFYG  76
           +    DG V   R YG
Sbjct  61  LKLGSDGLVEATRVYG  76


>hypothetical protein [Chryseobacterium gallinarum]
Sequence ID: WP_053327225.1 Length: 2359 
Range 1: 1795 to 1851

Score:35.7 bits(106), Expect:5.4, 
Method:Compositional matrix adjust., 
Identities:24/61(39%), Positives:32/61(52%), Gaps:5/61(8%)

Query  16    SNQLIQEVVKRMNERNERVTIQVERTGFA-QYDIIAQEQGFTYGVTISRQKDGRVTTNRF  74
             +N LIQ +V   NE N+ V I  E+   A QY + +  Q  TYG   S   DG+ T  +F
Sbjct  1795  TNDLIQSIV--YNENNDPVFIDGEKGDVAFQYGLTSMRQRVTYGGNFSTDADGKFT--KF  1850

Query  75    Y  75
             Y
Sbjct  1851  Y  1851


>hypothetical protein AmPhEK29_0199 [Klebsiella phage AmPh_EK29]
Sequence ID: QFR57136.1 Length: 76 
Range 1: 1 to 48

Score:33.6 bits(99), Expect:5.8, 
Method:Compositional matrix adjust., 
Identities:15/48(31%), Positives:27/48(56%), Gaps:0/48(0%)

Query  1   MITDKSFTIEEFAQKSNQLIQEVVKRMNERNERVTIQVERTGFAQYDI  48
           M ++K+FT+EEFA    Q+ Q ++ +++E N    + V +     Y I
Sbjct  1   MYSNKTFTLEEFAVVVPQFAQALINKVSESNPDAKLSVRQETPVSYLI  48


>hypothetical protein BN80_221 [Yersinia phage phiR1-RT]
Sequence ID: YP_007236050.1 Length: 76 
>hypothetical protein BN80_221 [Yersinia phage phiR1-RT]
Sequence ID: CCI88791.1 Length: 76  
Range 1: 1 to 72

Score:33.6 bits(99), Expect:6.4, 
Method:Compositional matrix adjust., 
Identities:22/72(31%), Positives:33/72(45%), Gaps:1/72(1%)

Query  1   MITDKSFTIEEFAQKSNQLIQEVVKRMNERNERVTIQVERTGFAQYDIIAQ-EQGFTYGV  59
           MIT+K+FT  EF  K  ++ QE V R+   N  V   + + G     +I +   G +   
Sbjct  1   MITNKTFTEAEFESKVKEFAQEFVNRLTPENPGVQASLIKQGPNTMVLITRLANGTSETC  60

Query  60  TISRQKDGRVTT  71
             +   DG V T
Sbjct  61  IFTLAPDGLVET  72


>hypothetical protein [Clostridioides difficile]
Sequence ID: WP_016052246.1 Length: 78 
>hypothetical protein HX01_0228 [Escherichia phage HX01]
Sequence ID: YP_006907280.1 Length: 78 >hypothetical protein JS09_0230 [Escherichia phage vB_EcoM_JS09]
Sequence ID: YP_009037553.1 Length: 78 >hypothetical protein [Shigella phage Shf125875]
Sequence ID: YP_009100757.1 Length: 78 >hypothetical protein APCEc01_080 [Escherichia phage APCEc01]
Sequence ID: YP_009225040.1 Length: 78 >hypothetical protein [Shigella phage SHSML-52-1]
Sequence ID: YP_009289069.1 Length: 78 >hypothetical protein ECTP3_00184 [Escherichia coli O157 typing phage 3]
Sequence ID: YP_009592743.1 Length: 78 >hypothetical protein ECTP6_01096 [Escherichia coli O157 typing phage 6]
Sequence ID: YP_009593213.1 Length: 78 >hypothetical protein [Escherichia phage ST0]
Sequence ID: YP_009608451.1 Length: 78 >hypothetical protein ECTP13_02176 [Escherichia coli O157 typing phage 13]
Sequence ID: AKE46952.1 Length: 78 >hypothetical protein vBEcoMNBG1_220 [Escherichia phage vB_EcoM_NBG1]
Sequence ID: AWM11903.1 Length: 78 >hypothetical protein [Escherichia phage SF]
Sequence ID: AWY07783.1 Length: 78 >hypothetical protein DPMPNEAM_00222 [Escherichia phage p000y]
Sequence ID: AYN56651.1 Length: 78 >hypothetical protein [Escherichia phage OLB35]
Sequence ID: AYR04131.1 Length: 78 >hypothetical protein [Salmonella enterica subsp. enterica]
Sequence ID: EAA6275680.1 Length: 78 >hypothetical protein G2469_00222 [Escherichia phage vB_EcoM_G2469]
Sequence ID: QBO62914.1 Length: 78 >hypothetical protein G53_00224 [Escherichia phage vB_EcoM_G53]
Sequence ID: QBO65361.1 Length: 78 >hypothetical protein [Escherichia phage PHB12]
Sequence ID: QBP05567.1 Length: 78 >hypothetical protein WFbE185_00224 [Escherichia phage vB_EcoM_WFbE185]
Sequence ID: QBQ77727.1 Length: 78 >hypothetical protein [Shigella phage SSE1]
Sequence ID: QBZ71098.1 Length: 78 >hypothetical protein JK45_00223 [Shigella phage JK45]
Sequence ID: QEG06612.1 Length: 78 >hypothetical protein [Escherichia phage FP43]
Sequence ID: QGT55365.1 Length: 78 >hypothetical protein moskry_241 [Escherichia phage moskry]
Sequence ID: QHR76679.1 Length: 78  
Range 1: 1 to 76

Score:33.6 bits(99), Expect:6.6, 
Method:Compositional matrix adjust., 
Identities:18/76(24%), Positives:36/76(47%), Gaps:0/76(0%)

Query  1   MITDKSFTIEEFAQKSNQLIQEVVKRMNERNERVTIQVERTGFAQYDIIAQEQGFTYGVT  60
           M+++   T+ EF  K  ++ Q ++ +++ER +  T++V +     + II   +       
Sbjct  1   MLSENPITVHEFQIKVKEFAQALINKVSERFQDATLRVIQESPRSFLIIVNPKDGDQITN  60

Query  61  ISRQKDGRVTTNRFYG  76
           +    DG V   R YG
Sbjct  61  LKLGSDGLVEATRVYG  76


>hypothetical protein DMF54_05580, partial [Acidobacteria bacterium]
Sequence ID: PYQ67099.1 Length: 176 
Range 1: 67 to 128

Score:34.8 bits(103), Expect:6.8, 
Method:Compositional matrix adjust., 
Identities:21/67(31%), Positives:33/67(49%), Gaps:5/67(7%)

Query  9    IEEFAQKSNQLIQEVVKRMNERNERVTIQVERTGFAQYDIIAQEQGFTYGVTISRQKDGR  68
            I E A  S+ L+     R+     +   QV+ TG+ QY +IA+E    Y   +   +DGR
Sbjct  67   IREIAGASDGLM-----RLRPVAYKYKPQVDPTGLTQYGLIAEEVADVYPDLVVYDRDGR  121

Query  69   VTTNRFY  75
              T R++
Sbjct  122  PETVRYH  128


>hypothetical protein [Yersinia phage PST]
Sequence ID: YP_009153814.1 Length: 78 
>hypothetical protein [Yersinia phage PST]
Sequence ID: AGR46162.1 Length: 78 >hypothetical protein CrRp10_cds168 [Citrobacter phage vB_CroM_CrRp10]
Sequence ID: AUV59585.1 Length: 78 >DinI family protein [Salmonella enterica subsp. enterica]
Sequence ID: EDU9380781.1 Length: 78 >hypothetical protein teqskov_92 [Escherichia phage teqskov]
Sequence ID: QHR64236.1 Length: 78  
Range 1: 1 to 77

Score:33.3 bits(98), Expect:7.7, 
Method:Compositional matrix adjust., 
Identities:24/80(30%), Positives:38/80(47%), Gaps:6/80(7%)

Query  1   MITDKSFTIEEFAQKSNQLIQEVVKRMNERNERVTIQVERTGFAQYDIIAQEQGFTYGVT  60
           M+++K  T++EF +K   + QE+V R++ER    +++V         +I        G  
Sbjct  1   MLSEKPITVKEFQEKVKLFAQELVNRVSERFPETSVRVITETPRSVLVIVNPGD---GDQ  57

Query  61  ISRQK---DGRVTTNRFYGA  77
           IS  K   DG V   R YG 
Sbjct  58  ISHLKLDFDGLVEAQRVYGV  77


>VWA domain-containing protein, partial [Gammaproteobacteria bacterium]
Sequence ID: RLA21883.1 Length: 134 
Range 1: 28 to 92

Score:34.2 bits(101), Expect:7.9, 
Method:Compositional matrix adjust., 
Identities:20/65(31%), Positives:35/65(53%), Gaps:0/65(0%)

Query  1   MITDKSFTIEEFAQKSNQLIQEVVKRMNERNERVTIQVERTGFAQYDIIAQEQGFTYGVT  60
           M+ D S T  E  QK+ Q+I+  + R++  +     +V+   F++ DI+A+        T
Sbjct  28  MLIDTSGTYREEMQKAEQIIRYTLSRLDATDSMAVARVDTGSFSEKDIVAKITFDDRPST  87

Query  61  ISRQK  65
           I+RQK
Sbjct  88  INRQK  92


>VWA domain-containing protein [Gammaproteobacteria bacterium]
Sequence ID: RLA27424.1 Length: 201 
Range 1: 18 to 82

Score:34.5 bits(102), Expect:9.5, 
Method:Compositional matrix adjust., 
Identities:20/65(31%), Positives:35/65(53%), Gaps:0/65(0%)

Query  1   MITDKSFTIEEFAQKSNQLIQEVVKRMNERNERVTIQVERTGFAQYDIIAQEQGFTYGVT  60
           M+ D S T  E  QK+ Q+I+  + R++  +     +V+   F++ DI+A+        T
Sbjct  18  MLIDTSGTYREEMQKAEQIIRYTLSRLDATDSMAVARVDTGSFSEKDIVAKITFDDRPST  77

Query  61  ISRQK  65
           I+RQK
Sbjct  78  INRQK  82


>hypothetical protein VR20_226 [Escherichia phage vB_EcoM_VR20]
Sequence ID: YP_009207405.1 Length: 81 
>hypothetical protein VR20_226 [Escherichia phage vB_EcoM_VR20]
Sequence ID: AIZ02284.1 Length: 81  
Range 1: 1 to 38

Score:33.3 bits(98), Expect:9.5, 
Method:Compositional matrix adjust., 
Identities:13/38(34%), Positives:25/38(65%), Gaps:0/38(0%)

Query  1   MITDKSFTIEEFAQKSNQLIQEVVKRMNERNERVTIQV  38
           M+++   T+EEF +K   + QE++ R+++R    T+QV
Sbjct  1   MLSETPITVEEFHEKVKAFAQEMINRVSQRFPAATLQV  38


		
