# Supplementary material for: Influence of Non-canonical DNA Bases on the Genomic Diversity of Tevenvirinae
Source: Front Microbiol. 2021 Apr 6;12:632686. doi: 10.3389/fmicb.2021.632686 (PMC8056088; doi:10.3389/fmicb.2021.632686)
Supplement: Supplementary Data Sheet 2 — The results of the BLAST-assisted (“txt” files) and HMMER-assisted (“xlsx” files) searches for GSC homologs. The clusters containing homologs of proteins from other organisms are listed. [file Data_Sheet_2.ZIP › Data sheet 2/Group XII/50488.xlsx]

## Sheet: Лист1
	ID	Title	E-value	Ind. E-value	Bitscore	Aligned Positions
1	QFR56170.1	hypothetical protein CPT_Muldoon_219 [Serratia phage Muldoon]	4e-49	4.4e-49	175	78
2	WP_086952977.1	non-ribosomal peptide synthetase [Xenorhabdus innexi]SIP72948.1 Peptide synthetase X	0.0000071	110	13.5	41
