# Supplementary material for: Influence of Non-canonical DNA Bases on the Genomic Diversity of Tevenvirinae
Source: Front Microbiol. 2021 Apr 6;12:632686. doi: 10.3389/fmicb.2021.632686 (PMC8056088; doi:10.3389/fmicb.2021.632686)
Supplement: Supplementary Data Sheet 2 — The results of the BLAST-assisted (“txt” files) and HMMER-assisted (“xlsx” files) searches for GSC homologs. The clusters containing homologs of proteins from other organisms are listed. [file Data_Sheet_2.ZIP › Data sheet 2/Group XII/50514.txt]

RID: 5XYXZYD401R	
Job Title:Protein Sequence				
Program: BLASTP 
Query: unnamed protein product ID: lcl|Query_18011(amino acid) Length: 460
Database: nr All non-redundant GenBank CDS translations+PDB+SwissProt+PIR+PRF excluding environmental samples from WGS projects
	
Sequences producing significant alignments:
                                                                  Max    Total Query   E   Per.                  
Description                                                       Score  Score cover Value Ident  Accession        
long tail fiber, distal subunit [Serratia phage PS2]              981    981   100%  0.0   100.00 YP_009030300.1   
putative long tail fiber protein [Serratia phage Muldoon]         914    914   95%   0.0   98.17  QFR56195.1       
L-shaped tail fiber protein [Klebsiella phage KOX8]               94.8   136   83%   6e-17 31.90  QEG10224.1       
L-shaped tail fiber protein [Enterobacter phage phiEap-3]         88.4   131   77%   8e-15 30.30  YP_009607183.1   
tail fiber domain-containing protein [Klebsiella aerogenes]       79.3   79.3  22%   3e-12 41.67  WP_162778472.1   
hypothetical protein ASV26_08615 [[Enterobacter] aerogenes]...    79.3   79.3  22%   3e-12 41.67  KTH33874.1       
long tail fiber distal subunit [Enterobacteria phage...           75.5   75.5  14%   1e-10 52.17  AWD91954.1       
hypothetical protein [Serratia marcescens]                        72.3   72.3  64%   1e-09 25.67  WP_147095397.1   
long tail fiber distal subunit [Escherichia phage dhabil]         72.0   72.0  14%   1e-09 50.72  QHR72382.1       
37 gene product [Enterobacteria phage IME08]                      72.0   72.0  14%   2e-09 51.47  YP_003734385.1   
hypothetical protein [Salmonella enterica]                        71.7   71.7  14%   2e-09 50.72  WP_146655738.1   
long tail fiber protein [Escherichia phage vB_EcoM_VR20]          71.7   71.7  14%   2e-09 50.72  YP_009207440.1   
long tail fiber distal subunit adhesine [Escherichia phage dhaeg] 71.1   71.1  14%   3e-09 52.17  QHR70554.1       
long tail fiber protein [Escherichia phage AnYang]                71.1   71.1  14%   3e-09 52.17  QAU03692.1       
tail fiber domain-containing protein [Serratia marcescens]        70.5   70.5  68%   5e-09 25.16  WP_080062270.1   
long tail fiber distal subunit [Salmonella phage vB_SenM-S16]     70.2   70.2  19%   5e-09 45.05  YP_007501288.1   
long tail fiber distal subunit [Salmonella phage STP4-a]          70.2   70.2  19%   5e-09 45.05  YP_009126190.1   
gp37 long tail fiber distal subunit [Escherichia phage...         69.6   69.6  18%   1e-08 43.02  YP_004063946.1   
long tail fiber distal subunit [Shigella phage SP18]              68.2   68.2  14%   3e-08 50.72  YP_003934886.1   
hypothetical protein [Serratia nematodiphila]                     67.9   67.9  64%   3e-08 24.92  WP_087763370.1   
hypothetical protein [Serratia marcescens]                        67.3   67.3  26%   4e-08 33.87  WP_117287337.1   
long tail fiber distal subunit [Salmonella phage vB_SnwM_CGG4-1]  67.0   67.0  19%   6e-08 43.33  YP_009286603.1   
tail fibers protein [Salmonella phage STML-198]                   66.4   66.4  19%   8e-08 42.86  YP_009147974.1   
long tail fiber distal subunit [Salmonella phage Melville]        66.4   66.4  19%   9e-08 42.86  YP_009615729.1   
long tail fiber distal subunit [Enterobacter phage PG7]           66.1   66.1  36%   1e-07 31.95  YP_009005536.1   
hypothetical protein [Serratia marcescens]                        65.8   65.8  23%   1e-07 36.04  WP_110158209.1   
long tail fiber distal subunit adhesine [Escherichia phage...     65.8   65.8  14%   2e-07 47.83  YP_009210007.1   
hypothetical protein [Escherichia coli]                           64.6   64.6  17%   4e-07 43.37  WP_088209667.1   
long tail fiber subunit, distal [Shigella phage Sf22]             64.6   64.6  17%   4e-07 43.37  YP_009614899.1   
putative long tail fiber protein [Shigella phage Shfl2]           64.4   64.4  17%   4e-07 43.37  YP_004415140.1   
long tail fiber distal subunit [Enterobacteria phage...           64.4   64.4  17%   4e-07 43.37  AWD91436.1       
tail fibers protein [Escherichia phage vB_EcoM-UFV13]             64.4   64.4  17%   5e-07 41.46  YP_009290511.1   
long tail fiber subunit, distal [Shigella virus KRT47]            64.1   64.1  17%   5e-07 43.37  QHB43273.1       
phage tail fiber protein [Escherichia phage ime09]                64.1   64.1  17%   6e-07 41.46  YP_007004623.1   
tail fibers protein [Enterobacteria phage Kha5h]                  63.5   63.5  17%   9e-07 42.17  ANZ51624.1       
unnamed protein product [Escherichia phage slur02]                63.5   63.5  17%   9e-07 41.46  YP_009210168.1   
long tail fiber distal subunit [Shigella phage JK45]              63.2   63.2  17%   1e-06 40.24  QEG06643.1       
tail fibers protein [Escherichia phage mogra]                     63.2   63.2  17%   1e-06 40.24  QHR66935.1       
putative tail collar domain protein [Escherichia phage...         63.2   63.2  17%   1e-06 40.24  QBO65391.1       
Phage Tail Collar Domain protein [Escherichia phage slur14]       63.2   63.2  17%   1e-06 41.46  YP_009180747.1   
long tail fiber distal subunit [Citrobacter phage Moon]           62.3   62.3  18%   1e-06 40.70  YP_009146705.1   
long tail fiber distal subunit [Citrobacter phage CF1 ERZ-2017]   62.3   62.3  18%   2e-06 40.70  YP_009618339.1   
long tail fiber distal subunit [Escherichia phage vB_EcoM_JS09]   62.3   62.3  16%   2e-06 44.74  YP_009037524.1   
tail fiber domain-containing protein [Serratia marcescens]        61.1   61.1  23%   2e-06 38.68  WP_134268086.1   
long tail fiber distal subunit [Enterobacteria phage T4T]         62.0   62.0  17%   3e-06 40.24  ADJ39972.1       
gp37 [Escherichia virus T4]                                       62.0   62.0  17%   3e-06 40.24  AJC64538.1       
gp37 [Escherichia virus T4]                                       62.0   62.0  17%   3e-06 40.24  AJC64544.1       
gp37 long tail fiber, distal subunit [Escherichia virus T4]       61.7   61.7  17%   3e-06 40.24  NP_049863.1      
hypothetical protein FFEPELFE_00214 [Shigella phage phi25-307]    61.4   61.4  16%   3e-06 43.42  AYD79454.1       
long-tail fiber protein [Escherichia phage p000y]                 61.4   61.4  16%   4e-06 43.42  AYN56621.1       
tail collar domain protein [Escherichia coli O157 typing phage 3] 61.4   61.4  16%   4e-06 43.42  YP_009592984.1   
long-tail fiber protein [Escherichia phage p000v]                 61.4   61.4  16%   4e-06 43.42  AYN56436.1       
putative long tail fiber protein [Escherichia phage moha]         61.4   61.4  16%   4e-06 43.42  QHR68339.1       
long tail fiber distal subunit [Enterobacteria phage...           61.1   61.1  24%   4e-06 33.91  AWD91036.1       
Phage tail fibers [Yersinia phage fPS-90]                         60.8   60.8  14%   5e-06 49.25  VEV89093.1       
Phage tail fiber protein [Escherichia virus T4]                   60.8   60.8  14%   6e-06 49.25  VUF56047.1       
long tail fiber, distal subunit [Escherichia phage EcWhh-1]       60.8   60.8  24%   6e-06 33.91  QAY00004.1       
long tail fiber distal subunit [Escherichia phage APCEc01]        60.5   60.5  14%   7e-06 43.48  YP_009225011.1   
hypothetical protein G2469_00255 [Escherichia phage...            60.5   60.5  14%   7e-06 43.48  QBO62945.1       
large distal tail fiber subunit [Shigella phage JK23]             59.4   59.4  14%   1e-05 48.48  QEG05285.1       
long tail fiber distal subunit [Escherichia phage MX01]           59.7   59.7  24%   1e-05 33.04  YP_009324141.1   
hypothetical protein G4498_00262 [Escherichia phage...            59.4   59.4  14%   2e-05 48.48  QBO64292.1       
hypothetical protein G2540_00257 [Escherichia phage...            59.4   59.4  14%   2e-05 48.48  QBO63491.1       
RecName: Full=Long tail fiber protein p37; Short=Protein Gp37;... 59.7   59.7  14%   2e-05 43.48  Q38394.1         
gp37 [Enterobacteria phage IP008]                                 59.4   59.4  14%   2e-05 48.48  ADD10651.1       
tail fiber protein [Enterobacteria phage KEP10]                   59.4   59.4  14%   2e-05 48.48  BAF95750.1       
hypothetical protein G25403_00256 [Escherichia phage...           59.4   59.4  14%   2e-05 48.48  QBO65660.1       
hypothetical protein WFbE185_00257 [Escherichia phage...          59.4   59.4  16%   2e-05 42.11  QBQ77760.1       
tail fibers protein [Escherichia phage mobillu]                   59.4   59.4  16%   2e-05 42.11  QHR72833.1       
large distal tail fiber subunit [Escherichia phage vB_EcoM_JB75]  59.4   59.4  14%   2e-05 48.48  AXC33980.1       
side tail fiber protein [Escherichia phage FP43]                  59.4   59.4  16%   2e-05 42.11  QGT55335.1       
hypothetical protein MM02_00255 [Escherichia phage vB_EcoM_MM02]  59.4   59.4  16%   2e-05 42.11  QBQ79303.1       
long tail fiber distal subunit [Escherichia phage YUEEL01]        59.4   59.4  14%   2e-05 47.83  APU02601.1       
tail fiber protein [Shigella phage SHSML-52-1]                    59.4   59.4  16%   2e-05 42.11  YP_009289040.1   
tail fiber protein [Shigella phage SSE1]                          59.4   59.4  16%   2e-05 42.11  QBZ71067.1       
long tail fiber distal subunit [Shigella phage JK42]              59.4   59.4  16%   2e-05 42.11  QEG06368.1       
tail fibers protein [Shigella phage SHFML-26]                     59.4   59.4  14%   2e-05 48.48  YP_009278975.1   
phage tail fibers [Yersinia phage phiD1]                          59.4   59.4  16%   2e-05 42.11  YP_009149493.1   
long tail fiber, distal subunit [Escherichia phage vB_EcoM_DalCa] 59.4   59.4  14%   2e-05 48.48  AYP69720.1       
tail fiber domain-containing protein [Bacillus cereus]            59.4   59.4  14%   2e-05 48.48  WP_100771397.1   
long tail fiber, distal subunit [Escherichia phage...             59.4   59.4  14%   2e-05 48.48  AUV61109.1       
tail fiber protein [Escherichia phage ECML-134]                   59.4   59.4  14%   2e-05 48.48  YP_009102721.1   
tail fibers protein [Escherichia phage EcNP1]                     59.1   59.1  14%   2e-05 48.48  QCQ57224.1       
long tail fiber, distal subunit [Escherichia phage...             59.1   59.1  14%   2e-05 48.48  AUV61381.1       
gp37 large distal tail fiber subunit [Escherichia virus RB14]     59.1   59.1  14%   2e-05 48.48  YP_002854581.1   
long tail fiber distal subunit [Escherichia phage RB3]            59.1   59.1  14%   2e-05 48.48  YP_009098633.1   
long tail fiber distal subunit [Yersinia phage PST]               59.1   59.1  14%   2e-05 48.48  YP_009153850.1   
large subunit distal tail fiber [Enterobacteria phage T6]         59.1   59.1  14%   2e-05 47.83  AAC61976.1       
putative tail collar domain protein [Escherichia phage...         59.1   59.1  16%   2e-05 42.11  QBQ78808.1       
large distal tail fiber subunit [Enterobacteria phage T6]         59.1   59.1  14%   2e-05 48.48  AXN58284.1       
large distal tail fiber subunit [Enterobacteria phage RB18]       58.8   58.8  14%   3e-05 44.78  AXF42557.1       
long tail fiber distal subunit [Pectobacterium bacteriophage PM2] 58.5   58.5  14%   3e-05 46.27  YP_009211694.1   
phage tail fiber-like protein [Yersinia phage phiR1-RT]           57.6   57.6  17%   4e-05 38.55  YP_007236083.1   
tail fiber domain-containing protein [Klebsiella aerogenes]       57.0   102   50%   5e-05 34.21  WP_101704182.1   
tail fiber protein [Escherichia phage vB_EcoM_NBG1]               57.6   57.6  16%   6e-05 41.56  AWM11692.1       
tail fibers protein [Citrobacter phage vB_CroM_CrRp10]            57.6   57.6  16%   6e-05 40.79  AUV59618.1       
hypothetical protein [Escherichia phage ST0]                      57.3   57.3  16%   8e-05 41.56  YP_009608422.1   
tail fiber protein [Enterobacteria phage ATK47]                   57.3   57.3  16%   8e-05 41.56  ANZ50972.1       
long tail fiber distal subunit [Escherichia phage vb_EcoM-VR5]    57.0   57.0  24%   9e-05 33.04  YP_009205944.1   
tail fibers protein [Escherichia virus VEc20]                     57.0   57.0  14%   1e-04 46.97  QDK04379.1       
long tail fiber distal subunit [Escherichia virus...              57.0   57.0  16%   1e-04 41.56  VCU43318.1       
tail fiber protein [Escherichia phage teqsoen]                    56.7   56.7  16%   1e-04 39.47  QHR64093.1       
long tail fiber subunit, distal [Shigella phage Sf24]             56.7   56.7  16%   1e-04 39.47  YP_009619179.1   
distal long tail fiber subunit [Shigella phage Sf25]              56.4   56.4  16%   1e-04 39.47  AUV63381.1       
large distal tail fiber subunit [Escherichia virus RB32]          56.7   56.7  14%   1e-04 46.27  YP_803185.1      
putative long tail fiber protein [Escherichia phage teqskov]      56.7   56.7  16%   1e-04 39.47  QHR64203.1       
long tail fiber distal subunit [Escherichia phage vB_EcoM_005]    56.4   56.4  17%   1e-04 36.59  AZV01135.1       
long tail fiber, distal subunit [Enterobacter phage vB_EclM_CIP9] 56.2   56.2  17%   1e-04 41.98  QHS01615.1       
hypothetical protein G8_00255 [Escherichia phage vB_EcoM_G8]      56.4   56.4  16%   1e-04 39.47  QBQ80131.1       
large distal tail fiber subunit [Shigella phage JK38]             56.2   56.2  14%   2e-04 43.28  QEG06093.1       
hypothetical protein G50_00255 [Escherichia phage vB_EcoM_G50]    56.4   56.4  14%   2e-04 43.28  QBO65118.1       
tail fiber protein [Escherichia phage teqhad]                     56.2   56.2  14%   2e-04 43.28  QHR63599.1       
putative tail collar domain protein [Escherichia phage...         56.2   56.2  14%   2e-04 43.28  QBQ79860.1       
tail fiber protein [Enterobacteria phage GiZh]                    56.2   56.2  14%   2e-04 43.28  ANZ51423.1       
RecName: Full=Long tail fiber protein p37; Short=Protein Gp37;... 56.2   56.2  14%   2e-04 43.28  P07067.1         
long tail fiber distal subunit [Escherichia phage QL01]           56.2   56.2  17%   2e-04 36.14  YP_009202982.1   
long tail fiber distal subunit [Enterobacteria phage Bp7]         55.9   55.9  17%   2e-04 36.59  YP_007004199.1   
gp37 long tail fiber distal subunit [Escherichia phage JS98]      55.9   55.9  17%   2e-04 36.59  YP_001595372.1   
tail fibers protein [Phage NC-G]                                  55.9   55.9  17%   2e-04 36.59  QBP35590.1       
putative tail collar domain protein [Escherichia phage...         55.6   55.6  16%   3e-04 40.79  QBO62673.1       
long tail fiber distal subunit [Shigella phage JK36]              55.3   55.3  14%   4e-04 41.79  QEG05829.1       
gp37 long tail fiber, distal subunit [Escherichia phage JS10]     55.0   55.0  17%   4e-04 36.59  YP_002922590.1   
hypothetical protein [Escherichia phage slur07]                   55.0   55.0  16%   4e-04 38.16  YP_009197209.1   
hypothetical protein [Atlantibacter hermannii]                    55.0   55.0  16%   4e-04 40.00  WP_002435577.1   
tail fiber protein [Escherichia phage teqdroes]                   54.7   54.7  14%   5e-04 41.79  QHR64529.1       
hypothetical protein OE5505_00263 [Escherichia phage...           54.4   54.4  14%   7e-04 44.78  QBQ79578.1       
tail fiber protein [Escherichia phage teqhal]                     54.1   54.1  14%   9e-04 41.79  QHR63703.1       
long tail fiber, distal subunit [Edwardsiella phage PEi20]        53.5   53.5  14%   0.001 41.18  YP_009190431.1   
long tail fiber distal subunit [Acinetobacter phage...            53.8   53.8  19%   0.001 38.04  QGT54004.1       
hypothetical protein KAW1E185_00260 [Escherichia phage...         53.5   53.5  14%   0.001 40.30  QBQ78533.1       
long tail fiber distal subunit [Citrobacter phage Merlin]         53.2   53.2  17%   0.001 36.25  YP_009203993.1   
hypothetical protein [Enterobacter hormaechei]                    52.9   52.9  25%   0.002 31.36  WP_160840645.1   
hypothetical protein [Enterobacter hormaechei]                    52.9   52.9  25%   0.002 31.36  WP_080348848.1   
long tail fiber distal subunit [Acinetobacter phage...            52.9   52.9  19%   0.002 39.13  QGT54250.1       
tail fiber protein [Enterobacteria phage Aplg8]                   52.6   52.6  14%   0.002 40.30  ANZ50834.1       
tail fiber protein [Shigella phage SHBML-50-1]                    52.6   52.6  14%   0.002 40.30  YP_009288611.1   
distal tail fiber large subunit gp37 [Enterobacteria phage Ac3]   52.1   52.1  17%   0.003 36.59  AAC62007.1       
probably gp37-like tail fiber protein [Acinetobacter virus 133]   52.1   52.1  21%   0.003 33.33  YP_004300829.1   
Long tail fiber, distal subunit [Cronobacter phage Pet-CM3-4]     52.1   52.1  17%   0.003 38.75  SCN45949.1       
hypothetical protein [Salmonella enterica subsp. enterica...      47.1   47.1  17%   0.004 32.93  EDP8999529.1     
long tail fiber distal subunit [Escherichia phage WG01]           51.8   51.8  17%   0.004 34.15  YP_009323449.1   
long tail fiber distal subunit [Escherichia phage SF]             51.8   51.8  16%   0.005 35.44  AWY07754.1       
putative tail fiber protein [Acinetobacter phage Ac42]            51.5   51.5  21%   0.005 29.29  YP_004009606.1   
long tail fiber distal subunit [Enterobacteria phage...           51.2   51.2  17%   0.006 35.37  AWD91690.1       
long tail fiber distal subunit [Escherichia phage vB_EcoM_NBG2]   51.2   51.2  17%   0.007 35.37  AWM11962.1       
long tail fiber, distal part [Acinetobacter phage vB_AbaP_Kimel]  50.9   50.9  19%   0.008 38.04  QHB48398.1       
long tail fiber distal subunit [Serratia phage CHI14]             50.6   50.6  18%   0.009 36.05  YP_009609578.1   
long tail fiber distal subunit [Serratia phage CBH8]              50.6   50.6  14%   0.009 40.30  ARW57951.1       
tail fiber domain-containing protein [Salmonella enterica subs... 50.6   50.6  17%   0.010 34.15  EDB5153488.1     
long tail fiber distal subunit [Escherichia phage phiC120]        50.6   50.6  17%   0.011 34.15  ARM70801.1       
putative long tail fiber distal subunit [Escherichia phage HY03]  50.6   50.6  17%   0.011 34.15  YP_009284210.1   
hypothetical protein G10400_00260 [Escherichia phage...           50.6   50.6  17%   0.011 34.15  QBO63768.1       
long distal tail fiber subunit [Acinetobacter phage ZZ1]          50.6   50.6  19%   0.011 39.33  YP_006489023.1   
long tail fiber distal subunit [Escherichia phage vB_EcoM_112]    50.6   50.6  17%   0.011 34.15  YP_009030860.1   
tail fibers protein [Escherichia phage EC121]                     50.3   50.3  17%   0.011 34.15  ASZ77080.1       
tail fiber domain-containing protein [Salmonella enterica subs... 50.3   50.3  17%   0.011 34.15  EAA6275711.1     
tail fibers protein [Escherichia phage PE37]                      50.3   50.3  17%   0.012 34.15  ANH49622.1       
gp37 long tail fiber distal subunit [Escherichia phage RB69]      50.3   50.3  17%   0.012 34.15  NP_861944.1      
hypothetical protein G2133_00257 [Escherichia phage...            50.3   50.3  17%   0.012 34.15  QBO60986.1       
tail fiber domain-containing protein [Salmonella enterica subs... 50.3   50.3  17%   0.012 34.15  EDU9380813.1     
long tail fiber distal subunit [Escherichia phage OLB35]          50.3   50.3  17%   0.012 34.15  AYR04162.1       
gp37 long tail fiber, distal subunit [Escherichia phage PP01]     50.3   50.3  17%   0.013 34.15  BBC14588.1       
distal tail fiber protein [Enterobacteria phage PP01]             50.3   50.3  17%   0.013 34.15  AAK30164.1       
hypothetical protein ECTP7_01125 [Escherichia coli O157 typing... 50.3   50.3  17%   0.013 34.15  AKE45992.1       
hypothetical protein WFK_00246 [Escherichia phage vB_EcoM_WFK]    50.3   50.3  17%   0.013 34.15  QBQ77268.1       
hypothetical protein G28_00253 [Escherichia phage vB_EcoM-G28]    50.3   50.3  17%   0.013 34.15  AVH86079.1       
hypothetical protein WFL6982_00244 [Escherichia phage...          50.3   50.3  17%   0.013 34.15  QBQ77005.1       
long tail fiber distal subunit [Escherichia phage wV7]            50.3   50.3  17%   0.014 34.15  YP_007004989.1   
long tail fiber distal subunit [Escherichia phage...              50.0   50.0  17%   0.014 34.15  YP_009056826.1   
hypothetical protein KAALPHA_299 [Klebsiella phage...             49.7   49.7  17%   0.017 37.50  QEG13317.1       
long distal tail fiber subunit [Acinetobacter phage Henu6]        49.7   49.7  19%   0.018 38.20  QAU03895.1       
hypothetical protein [Escherichia virus T4]                       49.7   49.7  17%   0.019 34.15  VUF56014.1       
hypothetical protein pSs1_00255 [Shigella phage pSs-1]            49.4   49.4  17%   0.023 34.15  YP_009111063.1   
long tail fiber distal subunit [Enterobacteria phage RB27]        49.4   49.4  17%   0.024 34.15  YP_009102449.1   
tail fibers protein [Escherichia phage PHB12]                     49.4   49.4  17%   0.025 34.15  QBP05601.1       
tail fibers protein [Escherichia phage vB_vPM_PD112]              49.4   49.4  17%   0.025 34.15  AYD85242.1       
long tail fiber distal subunit [Escherichia phage PEC04]          49.1   49.1  17%   0.026 34.15  AKN44640.1       
long tail fiber protein [Escherichia phage vB_EcoM_VR26]          49.1   49.1  17%   0.026 34.15  YP_009214101.1   
Phage tail fibers [Yersinia phage fPS-2]                          49.1   49.1  17%   0.028 34.15  VEV89861.1       
putative long tail fiber distal subunit [Escherichia phage HY01]  49.1   49.1  17%   0.029 34.15  YP_009148689.1   
tail fiber protein [Escherichia phage ECO4]                       48.8   48.8  17%   0.029 32.93  ASZ77375.1       
long tail fiber subunit, distal [Shigella phage Sf23]             48.5   48.5  17%   0.040 32.93  ATE86506.1       
large distal long tail fiber subunit [Escherichia phage KIT03]    48.5   48.5  17%   0.042 32.93  BBG28764.1       
long tail fiber distal subunit [Escherichia phage MLF4]           48.5   48.5  17%   0.042 32.93  AYR03640.1       
tail fiber domain-containing protein [Salmonella enterica]        48.5   48.5  17%   0.042 32.93  EBJ7676723.1     
long tail fiber distal subunit [Shigella phage SfPhi01]           48.5   48.5  17%   0.042 32.93  BBI58091.1       
hypothetical protein G4507_00264 [Escherichia phage...            48.5   48.5  17%   0.044 32.93  QBO66219.1       
long tail fiber distal subunit [Escherichia phage AR1]            48.5   48.5  17%   0.047 32.93  YP_009168069.1   
gp37 large distal tail fiber subunit [Enterobacteria phage RB51]  48.2   48.2  17%   0.052 32.93  YP_002854203.1   
large distal long tail fiber subunit [Escherichia phage...        48.2   48.2  17%   0.057 32.93  QDF15272.1       
hypothetical protein [Verrucomicrobiaceae bacterium]              43.3   43.3  16%   0.13  32.43  MBN77474.1       
long tail fiber distal subunit [Yersinia phage vB_YenM_TG1]       45.9   45.9  16%   0.24  34.21  YP_009200511.1   
hypothetical protein [Euryarchaeota archaeon]                     44.4   44.4  16%   0.70  32.43  MAY04318.1       
hypothetical protein BED41_14170 [Cloacibacillus porcorum]        43.3   43.3  31%   2.0   31.45  ANZ46142.1       
hypothetical protein [Cloacibacillus porcorum]                    43.0   43.0  31%   2.4   31.45  WP_084002491.1   
hypothetical protein KL86DPRO_11786 [uncultured delta...          42.4   42.4  14%   4.1   35.21  SBW00450.1       

Alignments:
>long tail fiber, distal subunit [Serratia phage PS2]
Sequence ID: YP_009030300.1 Length: 460 
>long tail fiber, distal subunit [Serratia phage PS2]
Sequence ID: AHY25491.1 Length: 460  
Range 1: 1 to 460

Score:981 bits(3336), Expect:0.0, 
Method:Compositional matrix adjust., 
Identities:460/460(100%), Positives:460/460(100%), Gaps:0/460(0%)

Query  1    MANNLSAIKFKRRISGAAPTAAQIQRGELFLHLGNRTIYTKNESDQVIELGVAGAGGTIG  60
            MANNLSAIKFKRRISGAAPTAAQIQRGELFLHLGNRTIYTKNESDQVIELGVAGAGGTIG
Sbjct  1    MANNLSAIKFKRRISGAAPTAAQIQRGELFLHLGNRTIYTKNESDQVIELGVAGAGGTIG  60

Query  61   GDLTVNGKLTVNQSTELKGALSAGGTTLSWLDVNQNLKVLGNTTLTGELTALNGQIKVAM  120
            GDLTVNGKLTVNQSTELKGALSAGGTTLSWLDVNQNLKVLGNTTLTGELTALNGQIKVAM
Sbjct  61   GDLTVNGKLTVNQSTELKGALSAGGTTLSWLDVNQNLKVLGNTTLTGELTALNGQIKVAM  120

Query  121  KGPDPYIGFSEPNTMLRSNANGLLVIGAKSTDAQQRAIIFRPQGESAPGGESHIKSDGSF  180
            KGPDPYIGFSEPNTMLRSNANGLLVIGAKSTDAQQRAIIFRPQGESAPGGESHIKSDGSF
Sbjct  121  KGPDPYIGFSEPNTMLRSNANGLLVIGAKSTDAQQRAIIFRPQGESAPGGESHIKSDGSF  180

Query  181  NIPGLNVANATVLKDLTTSGNVTTNGRFDAKGAFTVALGASFGSTVKSSGILTVGVGGER  240
            NIPGLNVANATVLKDLTTSGNVTTNGRFDAKGAFTVALGASFGSTVKSSGILTVGVGGER
Sbjct  181  NIPGLNVANATVLKDLTTSGNVTTNGRFDAKGAFTVALGASFGSTVKSSGILTVGVGGER  240

Query  241  VQIHPGNNASIKFYGGNAIRADIFGMTSGANAIQIRPGSNSTNDFNFGMDGTLSSLALVA  300
            VQIHPGNNASIKFYGGNAIRADIFGMTSGANAIQIRPGSNSTNDFNFGMDGTLSSLALVA
Sbjct  241  VQIHPGNNASIKFYGGNAIRADIFGMTSGANAIQIRPGSNSTNDFNFGMDGTLSSLALVA  300

Query  301  RTRFDVHATADTEWSAVNFRGAVNSSQKRGLVFADANGAVGFNNAKGSQATWTNDNGFII  360
            RTRFDVHATADTEWSAVNFRGAVNSSQKRGLVFADANGAVGFNNAKGSQATWTNDNGFII
Sbjct  301  RTRFDVHATADTEWSAVNFRGAVNSSQKRGLVFADANGAVGFNNAKGSQATWTNDNGFII  360

Query  361  GSGSLTVGNYAANGEQQEPGAKSYFRNKDWMYLEGTNVWQDPSLGWVRQVNGLRMDMKRP  420
            GSGSLTVGNYAANGEQQEPGAKSYFRNKDWMYLEGTNVWQDPSLGWVRQVNGLRMDMKRP
Sbjct  361  GSGSLTVGNYAANGEQQEPGAKSYFRNKDWMYLEGTNVWQDPSLGWVRQVNGLRMDMKRP  420

Query  421  GAAWYTEDCTLQSDGLGSSATPVCCVCRWSSRNFRDDSCR  460
            GAAWYTEDCTLQSDGLGSSATPVCCVCRWSSRNFRDDSCR
Sbjct  421  GAAWYTEDCTLQSDGLGSSATPVCCVCRWSSRNFRDDSCR  460


>putative long tail fiber protein [Serratia phage Muldoon]
Sequence ID: QFR56195.1 Length: 563 
Range 1: 1 to 438

Score:914 bits(3106), Expect:0.0, 
Method:Compositional matrix adjust., 
Identities:430/438(98%), Positives:431/438(98%), Gaps:0/438(0%)

Query  1    MANNLSAIKFKRRISGAAPTAAQIQRGELFLHLGNRTIYTKNESDQVIELGVAGAGGTIG  60
            MANNLSAIKFKRRISG APTA+QIQRGELFLHLGNRTIYTKNESDQVIELGVAGAGGTIG
Sbjct  1    MANNLSAIKFKRRISGDAPTASQIQRGELFLHLGNRTIYTKNESDQVIELGVAGAGGTIG  60

Query  61   GDLTVNGKLTVNQSTELKGALSAGGTTLSWLDVNQNLKVLGNTTLTGELTALNGQIKVAM  120
            GDLTVNGKLTVNQSTELKGALSAGGTTL WLDVNQNLKVLGNT LTGELTALNGQIKVAM
Sbjct  61   GDLTVNGKLTVNQSTELKGALSAGGTTLIWLDVNQNLKVLGNTALTGELTALNGQIKVAM  120

Query  121  KGPDPYIGFSEPNTMLRSNANGLLVIGAKSTDAQQRAIIFRPQGESAPGGESHIKSDGSF  180
            KGPDPYIGFSEPNTMLRSNANGLLVIGAKSTDAQQRAIIFRPQGESAPGGESHIKSDGSF
Sbjct  121  KGPDPYIGFSEPNTMLRSNANGLLVIGAKSTDAQQRAIIFRPQGESAPGGESHIKSDGSF  180

Query  181  NIPGLNVANATVLKDLTTSGNVTTNGRFDAKGAFTVALGASFGSTVKSSGILTVGVGGER  240
            NIPGLNVANATVLKDLTTSGNVTTNGRFDAKGAFTVALGASFGSTVKSSGILTVG GGER
Sbjct  181  NIPGLNVANATVLKDLTTSGNVTTNGRFDAKGAFTVALGASFGSTVKSSGILTVGDGGER  240

Query  241  VQIHPGNNASIKFYGGNAIRADIFGMTSGANAIQIRPGSNSTNDFNFGMDGTLSSLALVA  300
            VQIHPGNNASIKFYGGNAIRADIFGMTSGANAIQIRPGSNSTNDFNFGMDGTLSSLALVA
Sbjct  241  VQIHPGNNASIKFYGGNAIRADIFGMTSGANAIQIRPGSNSTNDFNFGMDGTLSSLALVA  300

Query  301  RTRFDVHATADTEWSAVNFRGAVNSSQKRGLVFADANGAVGFNNAKGSQATWTNDNGFII  360
            RTRFDVHATADTEWSAVNFRGAVNSSQKRGLVFADANGAVGFNNAKGSQATWTNDNGFII
Sbjct  301  RTRFDVHATADTEWSAVNFRGAVNSSQKRGLVFADANGAVGFNNAKGSQATWTNDNGFII  360

Query  361  GSGSLTVGNYAANGEQQEPGAKSYFRNKDWMYLEGTNVWQDPSLGWVRQVNGLRMDMKRP  420
            GSGSLTVGNYAANGEQQEPGAKSYFRNKDWMYLEGTN WQDPSLGWVRQVNGLRMDMKRP
Sbjct  361  GSGSLTVGNYAANGEQQEPGAKSYFRNKDWMYLEGTNAWQDPSLGWVRQVNGLRMDMKRP  420

Query  421  GAAWYTEDCTLQSDGLGS  438
            GAAWYTEDCTLQSDG G 
Sbjct  421  GAAWYTEDCTLQSDGWGQ  438


>L-shaped tail fiber protein [Klebsiella phage KOX8]
Sequence ID: QEG10224.1 Length: 1394 
Range 1: 944 to 1244

Score:94.8 bits(308), Expect:6e-17, 
Method:Compositional matrix adjust., 
Identities:104/326(32%), Positives:150/326(46%), Gaps:42/326(12%)

Query  110   TALNGQIKVAMK---GPDPYIGFSEPNTMLRSNANGLLVIGAKSTDAQQRAIIFRPQGES  166
             T  N  IKV      G D  I +++    +RSNA G L++ AK+     +AI +RPQG++
Sbjct  944   TQTNNGIKVTATSGSGGDTAIEYAQ-GVKIRSNAAGALIVSAKA----GQAIYLRPQGDT  998

Query  167   APGGESHIKSDGSFNIPGLNVANATVLKDLTTSGNVTTNGRFDAKGAFTVALGASFGSTV  226
             +   E+ I S+GS  I G   AN T    LT +G           G +TV    + G  +
Sbjct  999   SSTNETRIDSNGSITINGNINANGT----LTCTGGA-------VNGELTVN---NVGPLL  1044

Query  227   KSSGILTVGVGGERVQIHPGNNASIKFYGGNAIRAD--IFGMTSGANAIQIRPGSNSTND  284
             K  GI T   G   V    G    IK +G   I     +    +    I ++   N+  +
Sbjct  1045  KK-GIRTYADGSVTVNETDG----IKMFGNGTISGTMRLVERVNDTTFIGLQTSLNADTN  1099

Query  285   --FNFGMDGTLS------SLALVARTRFDVHATADTE-WSAVNFRGAVNSSQKRGLVFAD  335
               F F  +G L       +  L  +    V+ T+D   W+++NFR   + +  RG++FAD
Sbjct  1100  GWFEFHHNGMLRANHAELTTGLRVKGSPIVQPTSDNNAWASINFR-HTDGTTNRGILFAD  1158

Query  336   ANGAVGFNNAKGSQATWTNDNGFIIGSGSLTVG-NYAANGEQQEPGAKSYFRNKDWMYLE  394
             A G +GF+N  G    W   N FII  G L VG N    GE  E   K+ F NK  +   
Sbjct  1159  AAGNIGFSNINGKNVIWNTGNYFIIQQGELNVGVNNGGTGENNEDRNKANFYNKGSIDCA  1218

Query  395   GTNVWQDPSLG--WVRQVNGLRMDMK  418
             GT  +QD + G  WVR+V G+R  M+
Sbjct  1219  GTRAYQDANAGNRWVREVRGVRHLMQ  1244


Range 2: 3 to 76

Score:41.5 bits(126), Expect:7.6, 
Method:Compositional matrix adjust., 
Identities:25/75(33%), Positives:43/75(57%), Gaps:2/75(2%)

Query  4   NLSAIKFKRR-ISGAAPTAAQIQRGELFLHLGNRTIYTKNESDQVIELGVAGAGGTIGGD  62
           +L+ I+F R  ++G  PT +Q+  GEL +++ +  IYTKN S  +++L   G   T    
Sbjct  3   DLAKIQFLRSTVAGKTPTTSQLADGELAINMADYAIYTKNGS-SIVQLAGKGIPETNTKK  61

Query  63  LTVNGKLTVNQSTEL  77
           LTV+G   +N +  +
Sbjct  62  LTVDGPSALNDTVTV  76


>L-shaped tail fiber protein [Enterobacter phage phiEap-3]
Sequence ID: YP_009607183.1 Length: 1394 
>L-shaped tail fiber protein [Enterobacter phage phiEap-3]
Sequence ID: ALA45371.1 Length: 1394  
Range 1: 972 to 1244

Score:88.4 bits(286), Expect:8e-15, 
Method:Compositional matrix adjust., 
Identities:90/297(30%), Positives:134/297(45%), Gaps:38/297(12%)

Query  136   LRSNANGLLVIGAKSTDAQQRAIIFRPQGESAPGGESHIKSDGSFNIPGLNVANATVLKD  195
             +RSN  G L+I AK+     +AI +RPQG+++   E+ I S+GS  + G   AN T    
Sbjct  972   IRSNNGGALIISAKA----GQAIYLRPQGDTSSTNETRIDSNGSITVNGNINANGT----  1023

Query  196   LTTSGNVTTNGRFDAKGAFTVALGASFGSTVKSSGILTVGVGGERVQIHPGNNASIKFYG  255
             LT +G           GA    L  +    +   G+ T   G   V    G    IK +G
Sbjct  1024  LTCTG-----------GAVNGELTVNNVGPILKKGVRTYADGSVTVNETDG----IKMFG  1068

Query  256   GNAIRAD--IFGMTSGANAIQIRPGSNSTND--FNFGMDGTLS------SLALVARTRFD  305
                I     +    +    I ++   N+  +  F F  +G L       +  L  +    
Sbjct  1069  NGTISGTMRLVERVNDTTFIGLQTSLNADTNGWFEFHHNGMLRANHAELTTGLRVKGSPI  1128

Query  306   VHATADTE-WSAVNFRGAVNSSQKRGLVFADANGAVGFNNAKGSQATWTNDNGFIIGSGS  364
             ++ T+D   W+++NFR   + +  RG++FADA G +GF+N  G    W   N FII  G 
Sbjct  1129  IQPTSDNNAWASINFR-HTDGTTNRGILFADAAGNIGFSNINGKNVIWNTGNYFIIQQGE  1187

Query  365   LTVG-NYAANGEQQEPGAKSYFRNKDWMYLEGTNVWQDPSLG--WVRQVNGLRMDMK  418
             L VG N    GE  E   K+ F NK  +   GT  +QD +    WVR+V G+R  M+
Sbjct  1188  LNVGVNNGGTGEGNEDRNKANFYNKGSIDCAGTRAYQDTNDNNRWVREVRGVRHLMQ  1244


Range 2: 3 to 76

Score:43.0 bits(131), Expect:2.6, 
Method:Compositional matrix adjust., 
Identities:26/75(35%), Positives:43/75(57%), Gaps:2/75(2%)

Query  4   NLSAIKFKRR-ISGAAPTAAQIQRGELFLHLGNRTIYTKNESDQVIELGVAGAGGTIGGD  62
           +L+ I+F R  ++G  PT +Q+  GEL +++ +  IYTKN S  +++L   G   T    
Sbjct  3   DLAKIQFLRSTVAGKTPTTSQLADGELAINMADYAIYTKNGS-SIVQLAGKGIPETNTKK  61

Query  63  LTVNGKLTVNQSTEL  77
           LTVNG   +N +  +
Sbjct  62  LTVNGPSALNDTVTV  76


>tail fiber domain-containing protein [Klebsiella aerogenes]
Sequence ID: WP_162778472.1 Length: 461 
Range 1: 189 to 295

Score:79.3 bits(255), Expect:3e-12, 
Method:Compositional matrix adjust., 
Identities:45/108(42%), Positives:59/108(54%), Gaps:4/108(3%)

Query  311  DTEWSAVNFRGAVNSSQKRGLVFADANGAVGFNNAKGSQATWTNDNGFIIGSGSLTVG-N  369
            + +W+A++FR A N +  RG VFADA G +GFNN  G    W + N F+I  G L VG N
Sbjct  189  NNDWAAISFRHA-NGTTLRGTVFADAAGNIGFNNINGVNVIWNSGNYFVIQDGELVVGKN  247

Query  370  YAANGEQQEPGAKSYFRNKDWMYLEGTNVWQDPSLG--WVRQVNGLRM  415
                GE      K  F N   + + GT  +QDP+ G  WVR+V G R 
Sbjct  248  AGGTGEGNANRNKGAFYNTGSLDMNGTRAYQDPNDGNRWVREVRGTRH  295


>hypothetical protein ASV26_08615 [[Enterobacter] aerogenes] [Klebsiella aerogenes]
Sequence ID: KTH33874.1 Length: 470 
Range 1: 198 to 304

Score:79.3 bits(255), Expect:3e-12, 
Method:Compositional matrix adjust., 
Identities:45/108(42%), Positives:59/108(54%), Gaps:4/108(3%)

Query  311  DTEWSAVNFRGAVNSSQKRGLVFADANGAVGFNNAKGSQATWTNDNGFIIGSGSLTVG-N  369
            + +W+A++FR A N +  RG VFADA G +GFNN  G    W + N F+I  G L VG N
Sbjct  198  NNDWAAISFRHA-NGTTLRGTVFADAAGNIGFNNINGVNVIWNSGNYFVIQDGELVVGKN  256

Query  370  YAANGEQQEPGAKSYFRNKDWMYLEGTNVWQDPSLG--WVRQVNGLRM  415
                GE      K  F N   + + GT  +QDP+ G  WVR+V G R 
Sbjct  257  AGGTGEGNANRNKGAFYNTGSLDMNGTRAYQDPNDGNRWVREVRGTRH  304


>long tail fiber distal subunit [Enterobacteria phage vB_EcoM_IME341]
Sequence ID: AWD91954.1 Length: 1289 
Range 1: 4 to 71

Score:75.5 bits(242), Expect:1e-10, 
Method:Compositional matrix adjust., 
Identities:36/69(52%), Positives:55/69(79%), Gaps:2/69(2%)

Query  5   LSAIKFKR-RISGAAPTAAQIQRGELFLHLGNRTIYTKNESDQVIELGVAGAGGTIGGDL  63
           L +I+FKR +I+GA PTAAQ+  GEL ++L +RTI+TK++  Q+I+LG A  GG + GD+
Sbjct  4   LKSIQFKRSKIAGAKPTAAQLDEGELAINLRDRTIFTKSDQGQIIDLGFA-KGGQVDGDV  62

Query  64  TVNGKLTVN  72
           T+NG+LT++
Sbjct  63  TINGRLTLD  71


>hypothetical protein [Serratia marcescens]
Sequence ID: WP_147095397.1 Length: 1075 
>hypothetical protein FR965_16185 [Serratia marcescens]
Sequence ID: TWY28640.1 Length: 1075  
Range 1: 592 to 870

Score:72.3 bits(231), Expect:1e-09, 
Method:Compositional matrix adjust., 
Identities:77/300(26%), Positives:139/300(46%), Gaps:26/300(8%)

Query  124  DPYIGFSEPNTMLRSNANGLLVIGAKSTDAQQRAIIFRPQGESAPGGESHIKSDGSFNIP  183
            DP I + +  +++RSN+   +V+ A +       I  RP G++    +    +DG++   
Sbjct  592  DPTINLQQ--SIVRSNSANQMVLSAPA------GIFIRPNGDADSTKQMRYNNDGTLVFS  643

Query  184  GLNVANATVLKDLTTSGNVTTNGRFDAKGAFTVALGASFGSTVKSS--GILTVGVGGERV  241
            G  +   T+   L  +G +T+N       A T     + G  ++++  G+  +    + +
Sbjct  644  GTAI---TLNGSLAMNGGITSNNSITLTNASTDTAFTTNGFKIRATPAGVAVLSTVNKAI  700

Query  242  QIHPGNNASIKFYGGNAIRADIFGMTSGANAIQIRPGSNSTNDFNFGMDGTLSSLALVAR  301
             I P ++         A+  D          + +   +NST + N   +  L+ L    R
Sbjct  701  NIRPVSDTD----ATKAVVIDPATSLVNVTGMGLVVDNNSTFNANVTANNGLT-LRGSMR  755

Query  302  TRFDVHATADTEWSAVNFRGAVNSSQKRGLVFADANGAVGFNNAKGSQATWTNDNGFIIG  361
            TR       +T+W+ + F    N++Q RG ++ D +G +G     G   T+++D  + + 
Sbjct  756  TR----PVNNTDWANLGFFDMDNTTQ-RGALWCDKDGVMGMMAKGGKSVTYSSDGLLNVQ  810

Query  362  SGSLTVGNYAAN--GEQQEPGAKSYFRNKDWMYLEGTNVWQDPSLG-WVRQVNGLRMDMK  418
             G L+VG   +N  GE  +   K+ F NK WM L GTN +Q+   G WVRQ+NG+R+  K
Sbjct  811  YGYLSVGQDISNSVGEGNDSFIKAQFFNKGWMELYGTNPYQENGNGQWVRQINGMRLLQK  870


>long tail fiber distal subunit [Escherichia phage dhabil]
Sequence ID: QHR72382.1 Length: 1288 
Range 1: 4 to 71

Score:72.0 bits(230), Expect:1e-09, 
Method:Compositional matrix adjust., 
Identities:35/69(51%), Positives:52/69(75%), Gaps:2/69(2%)

Query  5   LSAIKFKR-RISGAAPTAAQIQRGELFLHLGNRTIYTKNESDQVIELGVAGAGGTIGGDL  63
           L +I+FKR +I+GA PTAAQ+  GEL ++L +RTI+TK++  Q+I+LG A  GG + GD+
Sbjct  4   LKSIQFKRSKIAGAKPTAAQLDEGELAINLRDRTIFTKSDQGQIIDLGFA-KGGQVDGDV  62

Query  64  TVNGKLTVN  72
            +NG L +N
Sbjct  63  NINGTLNLN  71


>37 gene product [Enterobacteria phage IME08]
Sequence ID: YP_003734385.1 Length: 1289 
>receptor-recognizing protein gp37 [Escherichia phage IME08]
Sequence ID: ADA59471.1 Length: 1289 >gp37 long tail fiber distal subunit [Enterobacteria phage IME08]
Sequence ID: ADI55564.1 Length: 1289  
Range 1: 4 to 70

Score:72.0 bits(230), Expect:2e-09, 
Method:Compositional matrix adjust., 
Identities:35/68(51%), Positives:52/68(76%), Gaps:2/68(2%)

Query  5   LSAIKFKR-RISGAAPTAAQIQRGELFLHLGNRTIYTKNESDQVIELGVAGAGGTIGGDL  63
           L +I+FKR +  GA PTAAQ+  GEL ++L +RTI+TK++  Q+I+LG A  GG + GD+
Sbjct  4   LKSIQFKRSKTPGAKPTAAQLDEGELAINLRDRTIFTKSDQGQIIDLGFA-KGGQVDGDV  62

Query  64  TVNGKLTV  71
           T+NG+LT+
Sbjct  63  TINGRLTL  70


>hypothetical protein [Salmonella enterica]
Sequence ID: WP_146655738.1 Length: 996 
Range 1: 4 to 71

Score:71.7 bits(229), Expect:2e-09, 
Method:Compositional matrix adjust., 
Identities:35/69(51%), Positives:53/69(76%), Gaps:2/69(2%)

Query  5   LSAIKFKR-RISGAAPTAAQIQRGELFLHLGNRTIYTKNESDQVIELGVAGAGGTIGGDL  63
           L  I+FKR +I+GA P A+ +  GEL ++L +RT++TKN++ Q+I+LG A  GG + GD+
Sbjct  4   LKQIQFKRSKIAGARPAASVLAEGELAINLKDRTLFTKNDAGQIIDLGFA-KGGQVDGDV  62

Query  64  TVNGKLTVN  72
           T+NGKLT+N
Sbjct  63  TINGKLTLN  71


>long tail fiber protein [Escherichia phage vB_EcoM_VR20]
Sequence ID: YP_009207440.1 Length: 1322 
>long tail fiber protein [Escherichia phage vB_EcoM_VR20]
Sequence ID: AIZ02319.1 Length: 1322  
Range 1: 4 to 71

Score:71.7 bits(229), Expect:2e-09, 
Method:Compositional matrix adjust., 
Identities:35/69(51%), Positives:51/69(73%), Gaps:2/69(2%)

Query  5   LSAIKFKR-RISGAAPTAAQIQRGELFLHLGNRTIYTKNESDQVIELGVAGAGGTIGGDL  63
           L +I+FKR +I+GA PTAAQ+  GEL ++L +RTIYTK + +Q+I+LG A  GG + GD+
Sbjct  4   LKSIQFKRSKIAGAKPTAAQLDEGELAINLRDRTIYTKTDQNQIIDLGFA-KGGQVDGDI  62

Query  64  TVNGKLTVN  72
             NG + +N
Sbjct  63  LQNGTFNLN  71


>long tail fiber distal subunit adhesine [Escherichia phage dhaeg]
Sequence ID: QHR70554.1 Length: 1324 
Range 1: 4 to 71

Score:71.1 bits(227), Expect:3e-09, 
Method:Compositional matrix adjust., 
Identities:36/69(52%), Positives:52/69(75%), Gaps:2/69(2%)

Query  5   LSAIKFKR-RISGAAPTAAQIQRGELFLHLGNRTIYTKNESDQVIELGVAGAGGTIGGDL  63
           L +I+FKR +I+GA PTAAQ+  GEL ++L +RTI+TK++  Q+I+LG A  GGTI GD+
Sbjct  4   LKSIQFKRSKIAGAKPTAAQLDEGELAINLRDRTIFTKSDQGQIIDLGFA-KGGTIDGDV  62

Query  64  TVNGKLTVN  72
             NG + +N
Sbjct  63  LQNGTFNLN  71


>long tail fiber protein [Escherichia phage AnYang]
Sequence ID: QAU03692.1 Length: 1323 
Range 1: 4 to 71

Score:71.1 bits(227), Expect:3e-09, 
Method:Compositional matrix adjust., 
Identities:36/69(52%), Positives:52/69(75%), Gaps:2/69(2%)

Query  5   LSAIKFKR-RISGAAPTAAQIQRGELFLHLGNRTIYTKNESDQVIELGVAGAGGTIGGDL  63
           L +I+FKR +I+GA PTAAQ+  GEL ++L +RTI+TK++  Q+I+LG A  GGTI GD+
Sbjct  4   LKSIQFKRSKIAGAKPTAAQLDEGELAINLRDRTIFTKSDQGQIIDLGFA-KGGTIDGDV  62

Query  64  TVNGKLTVN  72
             NG + +N
Sbjct  63  LQNGTFNLN  71


>tail fiber domain-containing protein [Serratia marcescens]
Sequence ID: WP_080062270.1 Length: 1067 
Range 1: 592 to 889

Score:70.5 bits(225), Expect:5e-09, 
Method:Compositional matrix adjust., 
Identities:81/322(25%), Positives:152/322(47%), Gaps:30/322(9%)

Query  124  DPYIGFSEPNTMLRSNANGLLVIGAKSTDAQQRAIIFRPQGESAPGGESHIKSDGSFNIP  183
            DP I +   ++++RSN+   +V+ A +       I  RP G++    +    +DG++   
Sbjct  592  DPTINLQ--SSIIRSNSANQMVLSAPA------GIFIRPNGDADSTKQMRYNNDGTLVFS  643

Query  184  GLNVANATVLKDLTTSGNVTTNGRFDAKGAFTVALGASFGSTVKSS--GILTVGVGGERV  241
            G  +   T+   L  +G +T+N       A T     + G  ++++  G+  +    + +
Sbjct  644  GTAI---TLNGSLAMNGGITSNNSITLTNASTDTSFTTNGFKIRATPAGVAVLSTVNKAI  700

Query  242  QIHPGNNASIKFYGGNAIRADIF-GMTSGANAIQIRPGSNSTNDFNFGMDGTLSSLALVA  300
             I P ++        +A +A +    TS  N   +  G  + N   F  + T+++  L  
Sbjct  701  NIRPVSDT-------DATKAVVIDPATSQVNLTGL--GLYADNAATFNANVTINN-GLAL  750

Query  301  RTRFDVHATADTEWSAVNFRGAVNSSQKRGLVFADANGAVGFNNAKGSQATWTNDNGFII  360
            R  + +    +T+W+ + F  A N++Q RG ++ D  G+VG     G   +++ +  F +
Sbjct  751  RASLRMRPVNNTDWANIGFFDADNTTQ-RGALWCDQTGSVGMMAKGGKSVSYSTNGAFNV  809

Query  361  GSGSLTVGNYAAN--GEQQEPGAKSYFRNKDWMYLEGTNVWQDPSLG-WVRQVNGLRMDM  417
              G L+VG   +N  GE  +   K+ + NK +M L G+N +Q+   G WVRQ+NG++M  
Sbjct  810  TYGYLSVGQDISNSVGEGNDGFIKAQYFNKGFMELYGSNSYQENGNGQWVRQLNGIKMIQ  869

Query  418  KRPGAAWYTEDCTLQSDGLGSS  439
            K  G    T+   +Q  G G+S
Sbjct  870  K--GTDNLTQHYMVQRTGTGNS  889


>long tail fiber distal subunit [Salmonella phage vB_SenM-S16]
Sequence ID: YP_007501288.1 Length: 749 
>long tail fiber distal subunit [Salmonella phage vB_SenM-S16]
Sequence ID: AEO97172.1 Length: 749  
Range 1: 4 to 93

Score:70.2 bits(224), Expect:5e-09, 
Method:Compositional matrix adjust., 
Identities:41/91(45%), Positives:61/91(67%), Gaps:3/91(3%)

Query  5   LSAIKFKR-RISGAAPTAAQIQRGELFLHLGNRTIYTKNESDQVIELGVAGAGGTIGGDL  63
           +  I+FKR +++G+ PTAAQ+  GEL ++L +RTI+TK++ +Q+I+LG A  GG + GD+
Sbjct  4   IKQIQFKRTKVAGSRPTAAQLAEGELAINLKDRTIFTKDDLNQIIDLGFA-KGGEVSGDI  62

Query  64  TVNGKLTVNQSTELKG-ALSAGGTTLSWLDV  93
           T  G  T   +  L G A  +G TT S LDV
Sbjct  63  TQIGNYTQTGNYNLTGDATISGKTTTSTLDV  93


>long tail fiber distal subunit [Salmonella phage STP4-a]
Sequence ID: YP_009126190.1 Length: 740 
>long tail fiber distal subunit [Salmonella phage STP4-a]
Sequence ID: AHJ86837.1 Length: 740  
Range 1: 4 to 93

Score:70.2 bits(224), Expect:5e-09, 
Method:Compositional matrix adjust., 
Identities:41/91(45%), Positives:61/91(67%), Gaps:3/91(3%)

Query  5   LSAIKFKR-RISGAAPTAAQIQRGELFLHLGNRTIYTKNESDQVIELGVAGAGGTIGGDL  63
           +  I+FKR +++G+ PTAAQ+  GEL ++L +RTI+TK++ +Q+I+LG A  GG + GD+
Sbjct  4   IKQIQFKRTKVAGSRPTAAQLAEGELAINLKDRTIFTKDDLNQIIDLGFA-KGGEVSGDI  62

Query  64  TVNGKLTVNQSTELKG-ALSAGGTTLSWLDV  93
           T  G  T   +  L G A  +G TT S LDV
Sbjct  63  TQIGNYTQTGNYNLTGDATISGKTTTSTLDV  93


>gp37 long tail fiber distal subunit [Escherichia phage vB_EcoM_VR7]
Sequence ID: YP_004063946.1 Length: 1046 
>gp37 long tail fiber distal subunit [Escherichia phage vB_EcoM_VR7]
Sequence ID: ADR32640.1 Length: 1046  
Range 1: 4 to 88

Score:69.6 bits(222), Expect:1e-08, 
Method:Compositional matrix adjust., 
Identities:37/86(43%), Positives:56/86(65%), Gaps:2/86(2%)

Query  5   LSAIKFKR-RISGAAPTAAQIQRGELFLHLGNRTIYTKNESDQVIELGVAGAGGTIGGDL  63
           L AI+FKR + +GA PT  Q+  GEL ++L +RTI+TK++ +Q+I+LG A  GG + G++
Sbjct  4   LKAIQFKRSKTAGAKPTVDQLVEGELAINLRDRTIFTKSDQNQIIDLGFA-KGGQVDGNV  62

Query  64  TVNGKLTVNQSTELKGALSAGGTTLS  89
           T+NG LT+N      G +   G   S
Sbjct  63  TINGLLTLNGDYTQTGGMQVTGDIYS  88


>long tail fiber distal subunit [Shigella phage SP18]
Sequence ID: YP_003934886.1 Length: 1009 
>long tail fiber distal subunit [Shigella phage SP18]
Sequence ID: ADO19603.1 Length: 1009  
Range 1: 4 to 71

Score:68.2 bits(217), Expect:3e-08, 
Method:Compositional matrix adjust., 
Identities:35/69(51%), Positives:50/69(72%), Gaps:2/69(2%)

Query  5   LSAIKFKR-RISGAAPTAAQIQRGELFLHLGNRTIYTKNESDQVIELGVAGAGGTIGGDL  63
           L +I+FKR +  GA PTAAQ+  GEL ++L +RTI+TK++  Q+I+LG A  GGTI GD+
Sbjct  4   LKSIQFKRSKTPGAKPTAAQLDEGELAINLRDRTIFTKSDQGQIIDLGFA-KGGTIDGDV  62

Query  64  TVNGKLTVN  72
             NG + +N
Sbjct  63  LQNGTFNLN  71


>hypothetical protein [Serratia nematodiphila]
Sequence ID: WP_087763370.1 Length: 1063 
>hypothetical protein CAG37_023575 [Serratia nematodiphila]
Sequence ID: RNW02723.1 Length: 1063  
Range 1: 580 to 858

Score:67.9 bits(216), Expect:3e-08, 
Method:Compositional matrix adjust., 
Identities:75/301(25%), Positives:135/301(44%), Gaps:28/301(9%)

Query  124  DPYIGFSEPNTMLRSNANGLLVIGAKSTDAQQRAIIFRPQGESAPGGESHIKSDGSFNIP  183
            DP I + +  +++RSN+   +V+ A +       I  RP G++    +    +DG++   
Sbjct  580  DPTITLQQ--SIVRSNSANQMVLSAPA------GIFIRPNGDADSTKQMRYNNDGTLVFS  631

Query  184  GLNVANATVLKDLTTSGNVTTNGR--FDAKGAFTVALGASFGSTVKSSGILTVGVGGERV  241
            G  +   T+   L  +G +T+N    +   G  T      F      +G+  +    + +
Sbjct  632  GTAI---TLNGSLAMNGGITSNNSITLTNTGTDTAFTTNGFKMCATPAGVGVLSTVNKAI  688

Query  242  QIHPGNNASIKFYGGNAIRADIFGMTSGANAIQIRPGSNSTNDFNFGMDGTLSSL-ALVA  300
             I P ++        +A +A +      A ++    G     D N    G++++   L+ 
Sbjct  689  NIRPVSDT-------DATKAVVI---DPATSLVNVTGMGLVVDNNSTFTGSITANNGLIL  738

Query  301  RTRFDVHATADTEWSAVNFRGAVNSSQKRGLVFADANGAVGFNNAKGSQATWTNDNGFII  360
            R         +T+W+ + F    N++Q RG ++ D +G  G     G   T++ D  + +
Sbjct  739  RGSMRTRPVNNTDWANIGFFDTDNTTQ-RGALWCDKDGVTGMMAKGGKSVTYSPDGLLNV  797

Query  361  GSGSLTVGNYAAN--GEQQEPGAKSYFRNKDWMYLEGTNVWQDPSLG-WVRQVNGLRMDM  417
              G L+VG   +N  GE  +   K+ F NK WM L GTN +Q+   G WVRQ+NG+R+  
Sbjct  798  QYGYLSVGQDISNSVGEGNDGFIKAQFFNKGWMELYGTNPYQENGNGQWVRQINGMRLLQ  857

Query  418  K  418
            K
Sbjct  858  K  858


>hypothetical protein [Serratia marcescens]
Sequence ID: WP_117287337.1 Length: 1013 
>hypothetical protein DX900_16700 [Serratia marcescens subsp. sakuensis]
Sequence ID: RFT79678.1 Length: 1013 >hypothetical protein SERAS_31080 [Serratia marcescens]
Sequence ID: BBG70305.1 Length: 1013  
Range 1: 686 to 808

Score:67.3 bits(214), Expect:4e-08, 
Method:Compositional matrix adjust., 
Identities:42/124(34%), Positives:66/124(53%), Gaps:4/124(3%)

Query  298  LVARTRFDVHATADTEWSAVNFRGAVNSSQKRGLVFADANGAVGFNNAKGSQATWTNDNG  357
            L  R         +T+W+ + F    N++Q RG ++ D +G +G     G   T+++D  
Sbjct  686  LALRGSMRTRPVNNTDWANIGFFDTDNTTQ-RGALWCDKDGVMGMMAKGGKSVTYSSDGL  744

Query  358  FIIGSGSLTVGNYAAN--GEQQEPGAKSYFRNKDWMYLEGTNVWQDPSLG-WVRQVNGLR  414
            + +  G L+VG   +N  GE  +   K+ F NK WM L GTN +Q+   G WVRQ+NG+R
Sbjct  745  LNVQYGYLSVGQDISNSVGEGNDSFIKAQFFNKGWMELYGTNPYQENGNGQWVRQINGMR  804

Query  415  MDMK  418
            +  K
Sbjct  805  LLQK  808


>long tail fiber distal subunit [Salmonella phage vB_SnwM_CGG4-1]
Sequence ID: YP_009286603.1 Length: 740 
>long tail fiber distal subunit [Salmonella phage vB_SnwM_CGG4-1]
Sequence ID: ANA49591.1 Length: 740  
Range 1: 4 to 92

Score:67.0 bits(213), Expect:6e-08, 
Method:Compositional matrix adjust., 
Identities:39/90(43%), Positives:60/90(66%), Gaps:3/90(3%)

Query  5   LSAIKFKR-RISGAAPTAAQIQRGELFLHLGNRTIYTKNESDQVIELGVAGAGGTIGGDL  63
           +  I+FKR +++G+ PTAAQ+  GEL ++L +RTI+TK++ +Q+I+LG A  GG + GD+
Sbjct  4   IKQIQFKRTKVAGSRPTAAQLAEGELAINLKDRTIFTKDDLNQIIDLGFA-KGGEVSGDI  62

Query  64  TVNGKLTVNQSTELKG-ALSAGGTTLSWLD  92
           T  G  T   +  L G A  +G TT + LD
Sbjct  63  TQVGNYTQTGNYNLTGNATISGKTTTNTLD  92


>tail fibers protein [Salmonella phage STML-198]
Sequence ID: YP_009147974.1 Length: 749 
>tail fibers protein [Salmonella phage STML-198]
Sequence ID: AFU63932.1 Length: 749  
Range 1: 4 to 93

Score:66.4 bits(211), Expect:8e-08, 
Method:Compositional matrix adjust., 
Identities:39/91(43%), Positives:60/91(65%), Gaps:3/91(3%)

Query  5   LSAIKFKR-RISGAAPTAAQIQRGELFLHLGNRTIYTKNESDQVIELGVAGAGGTIGGDL  63
           +  I+FKR +++G+ PTAAQ+  GEL ++L +RTI+TK++ +Q+I+LG A  GG + GD+
Sbjct  4   IKQIQFKRTKVAGSRPTAAQLAEGELAINLKDRTIFTKDDLNQIIDLGFA-KGGEVSGDI  62

Query  64  TVNGKLTVNQSTELKG-ALSAGGTTLSWLDV  93
           T  G  T   +  L G A  +G  T + LDV
Sbjct  63  TQIGNYTQTGNYNLTGDANVSGKITTNALDV  93


>long tail fiber distal subunit [Salmonella phage Melville]
Sequence ID: YP_009615729.1 Length: 740 
>long tail fiber distal subunit [Salmonella phage Melville]
Sequence ID: ATN93217.1 Length: 740  
Range 1: 4 to 93

Score:66.4 bits(211), Expect:9e-08, 
Method:Compositional matrix adjust., 
Identities:39/91(43%), Positives:60/91(65%), Gaps:3/91(3%)

Query  5   LSAIKFKR-RISGAAPTAAQIQRGELFLHLGNRTIYTKNESDQVIELGVAGAGGTIGGDL  63
           +  I+FKR +++G+ PTAAQ+  GEL ++L +RTI+TK++ +Q+I+LG A  GG + GD+
Sbjct  4   IKQIQFKRTKVAGSRPTAAQLAEGELAINLKDRTIFTKDDLNQIIDLGFA-KGGEVSGDI  62

Query  64  TVNGKLTVNQSTELKG-ALSAGGTTLSWLDV  93
           T  G  T   +  L G A  +G  T + LDV
Sbjct  63  TQIGNYTQTGNYNLTGDANVSGKITTNALDV  93


>long tail fiber distal subunit [Enterobacter phage PG7]
Sequence ID: YP_009005536.1 Length: 842 
>long tail fiber distal subunit [Enterobacter phage PG7]
Sequence ID: AHI61175.1 Length: 842  
Range 1: 4 to 152

Score:66.1 bits(210), Expect:1e-07, 
Method:Compositional matrix adjust., 
Identities:54/169(32%), Positives:85/169(50%), Gaps:23/169(13%)

Query  5    LSAIKFKR-RISGAAPTAAQIQRGELFLHLGNRTIYTKNESDQVIELGVAGAGGTIGGDL  63
            +  I+FKR  ++G  P  A I  GEL +++ + T++TKN   Q+I+LG A  GG I G++
Sbjct  4    IKQIQFKRSNVAGKRPLPADIAEGELAINIKDSTLFTKNADGQIIDLGFA-KGGKIDGNV  62

Query  64   TVNGKLTVNQSTELKGALSAGGTTLSWLDVNQNLKVLGNTTLTGELTALNGQIKV-AMKG  122
            T  G  T   ST +   L+ G      +   +N+ V G      ++ A+NG I+  A +G
Sbjct  63   TQVGNYTQTGSTTISNELTVGMD----ITAKRNVNVSGQVVADSDIRAMNGSIRTRAREG  118

Query  123  PDPYIGFSEPNTMLRSNANGLLVIGAKSTDAQQRAIIF-RPQGESAPGG  170
             + +I F E + M R N               +RA+++  PQ  SA GG
Sbjct  119  SNSHIWF-EGDEMTRIN--------------YERAVMYASPQTASADGG  152


>hypothetical protein [Serratia marcescens]
Sequence ID: WP_110158209.1 Length: 1001 
>hypothetical protein B1A42_16880 [Serratia marcescens]
Sequence ID: AWQ48916.1 Length: 1001  
Range 1: 687 to 796

Score:65.8 bits(209), Expect:1e-07, 
Method:Compositional matrix adjust., 
Identities:40/111(36%), Positives:64/111(57%), Gaps:4/111(3%)

Query  311  DTEWSAVNFRGAVNSSQKRGLVFADANGAVGFNNAKGSQATWTNDNGFIIGSGSLTVGNY  370
            +T+W+ + F    N++Q RG ++ D +G +G     G   T+++D  + +  G L+VG  
Sbjct  687  NTDWANLGFFDMDNTTQ-RGALWCDKDGVMGMMAKGGKSVTYSSDGLLNVQYGYLSVGQD  745

Query  371  AAN--GEQQEPGAKSYFRNKDWMYLEGTNVWQDPSLG-WVRQVNGLRMDMK  418
             +N  GE  +   K+ F NK WM L GTN +Q+   G WVRQ+NG+R+  K
Sbjct  746  ISNSVGEGNDSFIKAQFFNKGWMELYGTNPYQENGNGQWVRQINGMRLLQK  796


>long tail fiber distal subunit adhesine [Escherichia phage vB_EcoM_VR25]
Sequence ID: YP_009210007.1 Length: 1067 
>long tail fiber distal subunit adhesine [Escherichia phage vB_EcoM_VR25]
Sequence ID: AIZ02609.1 Length: 1067  
Range 1: 4 to 71

Score:65.8 bits(209), Expect:2e-07, 
Method:Compositional matrix adjust., 
Identities:33/69(48%), Positives:48/69(69%), Gaps:2/69(2%)

Query  5   LSAIKFKR-RISGAAPTAAQIQRGELFLHLGNRTIYTKNESDQVIELGVAGAGGTIGGDL  63
           L AI+FKR + +GA PT  Q+  GEL ++L +RTIYTK + +Q+I+LG A  GG + GD+
Sbjct  4   LKAIQFKRSKTAGAKPTVDQLVEGELAINLRDRTIYTKTDQNQIIDLGFA-KGGQVDGDI  62

Query  64  TVNGKLTVN  72
             NG + +N
Sbjct  63  LQNGTFNLN  71


>hypothetical protein [Escherichia coli]
Sequence ID: WP_088209667.1 Length: 1278 
Range 1: 4 to 85

Score:64.6 bits(205), Expect:4e-07, 
Method:Compositional matrix adjust., 
Identities:36/83(43%), Positives:55/83(66%), Gaps:2/83(2%)

Query  5   LSAIKFKR-RISGAAPTAAQIQRGELFLHLGNRTIYTKNESDQVIELGVAGAGGTIGGDL  63
           L  I+FKR + +GA P A+ +  GEL ++L +RTI+TK++S  +I+LG+A  GG I G++
Sbjct  4   LKQIQFKRSKTAGARPAASVLAEGELAINLKDRTIFTKDDSGNIIDLGIA-KGGQIDGNV  62

Query  64  TVNGKLTVNQSTELKGALSAGGT  86
           T++G L VN      G +S  GT
Sbjct  63  TIDGTLRVNGPINNFGNFSTSGT  85


>long tail fiber subunit, distal [Shigella phage Sf22]
Sequence ID: YP_009614899.1 Length: 1229 
>long tail fiber subunit, distal [Shigella phage Sf22]
Sequence ID: ATI16839.1 Length: 1229  
Range 1: 4 to 85

Score:64.6 bits(205), Expect:4e-07, 
Method:Compositional matrix adjust., 
Identities:36/83(43%), Positives:55/83(66%), Gaps:2/83(2%)

Query  5   LSAIKFKR-RISGAAPTAAQIQRGELFLHLGNRTIYTKNESDQVIELGVAGAGGTIGGDL  63
           L  I+FKR + +GA P A+ +  GEL ++L +RTI+TK++S  +I+LG+A  GG I G++
Sbjct  4   LKQIQFKRSKTAGARPAASVLAEGELAINLKDRTIFTKDDSGNIIDLGIA-KGGQIDGNV  62

Query  64  TVNGKLTVNQSTELKGALSAGGT  86
           T++G L VN      G +S  GT
Sbjct  63  TIDGTLRVNGPINNFGNFSTSGT  85


>putative long tail fiber protein [Shigella phage Shfl2]
Sequence ID: YP_004415140.1 Length: 1311 
>putative long tail fiber protein [Shigella phage Shfl2]
Sequence ID: AEA73201.1 Length: 1311  
Range 1: 4 to 85

Score:64.4 bits(204), Expect:4e-07, 
Method:Compositional matrix adjust., 
Identities:36/83(43%), Positives:55/83(66%), Gaps:2/83(2%)

Query  5   LSAIKFKR-RISGAAPTAAQIQRGELFLHLGNRTIYTKNESDQVIELGVAGAGGTIGGDL  63
           L  I+FKR + +GA P A+ +  GEL ++L +RTI+TK++S  +I+LG+A  GG I G++
Sbjct  4   LKQIQFKRSKTAGARPAASVLAEGELAINLKDRTIFTKDDSGNIIDLGIA-KGGQIDGNV  62

Query  64  TVNGKLTVNQSTELKGALSAGGT  86
           T++G L VN      G +S  GT
Sbjct  63  TIDGTLRVNGPINNFGNFSTSGT  85


>long tail fiber distal subunit [Enterobacteria phage vB_EcoM_IME339]
Sequence ID: AWD91436.1 Length: 1282 
Range 1: 4 to 85

Score:64.4 bits(204), Expect:4e-07, 
Method:Compositional matrix adjust., 
Identities:36/83(43%), Positives:55/83(66%), Gaps:2/83(2%)

Query  5   LSAIKFKR-RISGAAPTAAQIQRGELFLHLGNRTIYTKNESDQVIELGVAGAGGTIGGDL  63
           L  I+FKR + +GA P A+ +  GEL ++L +RTI+TK++S  +I+LG+A  GG I G++
Sbjct  4   LKQIQFKRSKTAGARPAASVLAEGELAINLKDRTIFTKDDSGNIIDLGIA-KGGQIDGNV  62

Query  64  TVNGKLTVNQSTELKGALSAGGT  86
           T++G L VN      G +S  GT
Sbjct  63  TIDGTLRVNGPINNFGNFSTSGT  85


>tail fibers protein [Escherichia phage vB_EcoM-UFV13]
Sequence ID: YP_009290511.1 Length: 1286 
>tail fibers protein [Escherichia phage vB_EcoM-UFV13]
Sequence ID: ANA50277.1 Length: 1286  
Range 1: 4 to 84

Score:64.4 bits(204), Expect:5e-07, 
Method:Compositional matrix adjust., 
Identities:34/82(41%), Positives:54/82(65%), Gaps:2/82(2%)

Query  5   LSAIKFKR-RISGAAPTAAQIQRGELFLHLGNRTIYTKNESDQVIELGVAGAGGTIGGDL  63
           L  I+FKR + +GA P A+ +  GEL ++L +RTI+TK++S  +I+LG+A  GG I G++
Sbjct  4   LKQIQFKRSKTAGARPAASVLAEGELAINLKDRTIFTKDDSGNIIDLGIA-KGGQIDGNV  62

Query  64  TVNGKLTVNQSTELKGALSAGG  85
           T+NG L +N      G ++  G
Sbjct  63  TINGLLRLNGDYTQTGGMTVNG  84


>long tail fiber subunit, distal [Shigella virus KRT47]
Sequence ID: QHB43273.1 Length: 1276 
Range 1: 4 to 85

Score:64.1 bits(203), Expect:5e-07, 
Method:Compositional matrix adjust., 
Identities:36/83(43%), Positives:55/83(66%), Gaps:2/83(2%)

Query  5   LSAIKFKR-RISGAAPTAAQIQRGELFLHLGNRTIYTKNESDQVIELGVAGAGGTIGGDL  63
           L  I+FKR + +GA P A+ +  GEL ++L +RTI+TK++S  +I+LG+A  GG I G++
Sbjct  4   LKQIQFKRSKTAGARPAASVLAEGELAINLKDRTIFTKDDSGNIIDLGIA-KGGQIDGNV  62

Query  64  TVNGKLTVNQSTELKGALSAGGT  86
           T++G L VN      G +S  GT
Sbjct  63  TIDGTLRVNGPINNFGNFSTSGT  85


>phage tail fiber protein [Escherichia phage ime09]
Sequence ID: YP_007004623.1 Length: 1282 
>phage tail fiber protein [Escherichia phage ime09]
Sequence ID: AEK12502.1 Length: 1282  
Range 1: 4 to 84

Score:64.1 bits(203), Expect:6e-07, 
Method:Compositional matrix adjust., 
Identities:34/82(41%), Positives:54/82(65%), Gaps:2/82(2%)

Query  5   LSAIKFKR-RISGAAPTAAQIQRGELFLHLGNRTIYTKNESDQVIELGVAGAGGTIGGDL  63
           L  I+FKR + +GA P A+ +  GEL ++L +RTI+TK++S  +I+LG+A  GG I G++
Sbjct  4   LKQIQFKRSKTAGARPAASVLAEGELAINLKDRTIFTKDDSGNIIDLGIA-KGGQIDGNV  62

Query  64  TVNGKLTVNQSTELKGALSAGG  85
           T+NG L +N      G ++  G
Sbjct  63  TINGLLRLNGDYTQTGGMTVNG  84


>tail fibers protein [Enterobacteria phage Kha5h]
Sequence ID: ANZ51624.1 Length: 1312 
Range 1: 4 to 85

Score:63.5 bits(201), Expect:9e-07, 
Method:Compositional matrix adjust., 
Identities:35/83(42%), Positives:55/83(66%), Gaps:2/83(2%)

Query  5   LSAIKFKR-RISGAAPTAAQIQRGELFLHLGNRTIYTKNESDQVIELGVAGAGGTIGGDL  63
           L  I+FKR + +GA P A+ +  GEL ++L +RTI+TK+++  +I+LG+A  GG I G++
Sbjct  4   LKQIQFKRSKTAGARPAASVLAEGELAINLKDRTIFTKDDTGNIIDLGIA-KGGQIDGNV  62

Query  64  TVNGKLTVNQSTELKGALSAGGT  86
           T++G L VN      G +S  GT
Sbjct  63  TIDGTLRVNGPINNFGNFSTSGT  85


>unnamed protein product [Escherichia phage slur02]
Sequence ID: YP_009210168.1 Length: 1273 
>hypothetical protein [Escherichia phage slur04]
Sequence ID: YP_009625465.1 Length: 1273 >unnamed protein product [Escherichia phage slur02]
Sequence ID: CUL01211.1 Length: 1273 >hypothetical protein [Escherichia phage slur04]
Sequence ID: CUL02091.1 Length: 1273 >hypothetical protein [Escherichia phage slur11]
Sequence ID: CUL03019.1 Length: 1273  
Range 1: 4 to 84

Score:63.5 bits(201), Expect:9e-07, 
Method:Compositional matrix adjust., 
Identities:34/82(41%), Positives:54/82(65%), Gaps:2/82(2%)

Query  5   LSAIKFKR-RISGAAPTAAQIQRGELFLHLGNRTIYTKNESDQVIELGVAGAGGTIGGDL  63
           L  I+FKR + +GA P A+ +  GEL ++L +RTI+TK++S  +I+LG+A  GG I G++
Sbjct  4   LKQIQFKRSKTAGARPAASVLAEGELAINLKDRTIFTKDDSGNIIDLGIA-KGGQIDGNV  62

Query  64  TVNGKLTVNQSTELKGALSAGG  85
           T+NG L +N      G ++  G
Sbjct  63  TINGLLRLNGDYVQTGGMTVNG  84


>long tail fiber distal subunit [Shigella phage JK45]
Sequence ID: QEG06643.1 Length: 1012 
Range 1: 4 to 84

Score:63.2 bits(200), Expect:1e-06, 
Method:Compositional matrix adjust., 
Identities:33/82(40%), Positives:52/82(63%), Gaps:2/82(2%)

Query  5   LSAIKFKR-RISGAAPTAAQIQRGELFLHLGNRTIYTKNESDQVIELGVAGAGGTIGGDL  63
           L  I+FKR +++G  PTAAQ+  GEL ++L +RT++TK++   +I LG A  GG + G++
Sbjct  4   LKQIQFKRSKVAGVNPTAAQLAEGELAINLKDRTLFTKDDLGNIISLGFA-KGGQVDGNV  62

Query  64  TVNGKLTVNQSTELKGALSAGG  85
           T+NG LT+       G +   G
Sbjct  63  TINGLLTLKGDYTQTGGMQVTG  84


>tail fibers protein [Escherichia phage mogra]
Sequence ID: QHR66935.1 Length: 1065 
Range 1: 4 to 84

Score:63.2 bits(200), Expect:1e-06, 
Method:Compositional matrix adjust., 
Identities:33/82(40%), Positives:52/82(63%), Gaps:2/82(2%)

Query  5   LSAIKFKR-RISGAAPTAAQIQRGELFLHLGNRTIYTKNESDQVIELGVAGAGGTIGGDL  63
           L  I+FKR +++G  PTAAQ+  GEL ++L +RT++TK++   +I LG A  GG + G++
Sbjct  4   LKQIQFKRSKVAGVNPTAAQLAEGELAINLKDRTLFTKDDLGNIISLGFA-KGGQVDGNV  62

Query  64  TVNGKLTVNQSTELKGALSAGG  85
           T+NG LT+       G +   G
Sbjct  63  TINGLLTLKGDYTQTGGMQVTG  84


>putative tail collar domain protein [Escherichia phage vB_EcoM_G53]
Sequence ID: QBO65391.1 Length: 1075 
Range 1: 4 to 84

Score:63.2 bits(200), Expect:1e-06, 
Method:Compositional matrix adjust., 
Identities:33/82(40%), Positives:53/82(64%), Gaps:2/82(2%)

Query  5   LSAIKFKR-RISGAAPTAAQIQRGELFLHLGNRTIYTKNESDQVIELGVAGAGGTIGGDL  63
           L  I+FKR +++G  PTAAQ+  GEL ++L +RT++TK++   +I LG A  GG + G++
Sbjct  4   LKQIQFKRSKVAGVNPTAAQLAEGELAINLKDRTLFTKDDLGNIISLGFA-KGGQVDGNV  62

Query  64  TVNGKLTVNQSTELKGALSAGG  85
           T+NG L +N      G ++  G
Sbjct  63  TINGLLRLNGDYVQTGGMTVNG  84


>Phage Tail Collar Domain protein [Escherichia phage slur14]
Sequence ID: YP_009180747.1 Length: 1007 
>phage tail fiber protein [Enterobacteria phage ime09] [Escherichia phage slur03]
Sequence ID: YP_009625003.1 Length: 1007 >phage tail fiber protein [Enterobacteria phage ime09] [Escherichia phage slur03]
Sequence ID: CUL01629.1 Length: 1007 >Phage Tail Collar Domain protein [Escherichia phage slur08]
Sequence ID: CUL02547.1 Length: 1007 >Phage Tail Collar Domain protein [Escherichia phage slur14]
Sequence ID: CUL03403.1 Length: 1007  
Range 1: 4 to 84

Score:63.2 bits(200), Expect:1e-06, 
Method:Compositional matrix adjust., 
Identities:34/82(41%), Positives:54/82(65%), Gaps:2/82(2%)

Query  5   LSAIKFKR-RISGAAPTAAQIQRGELFLHLGNRTIYTKNESDQVIELGVAGAGGTIGGDL  63
           L  I+FKR + +GA P A+ +  GEL ++L +RTI+TK++S  +I+LG+A  GG I G++
Sbjct  4   LKQIQFKRSKTAGARPAASVLAEGELAINLKDRTIFTKDDSGNIIDLGIA-KGGQIDGNV  62

Query  64  TVNGKLTVNQSTELKGALSAGG  85
           T+NG L +N      G ++  G
Sbjct  63  TINGLLRLNGDYVQTGGMTVNG  84


>long tail fiber distal subunit [Citrobacter phage Moon]
Sequence ID: YP_009146705.1 Length: 569 
>long tail fiber distal subunit [Citrobacter phage Moon]
Sequence ID: AIX12243.1 Length: 569  
Range 1: 4 to 88

Score:62.3 bits(197), Expect:1e-06, 
Method:Compositional matrix adjust., 
Identities:35/86(41%), Positives:49/86(56%), Gaps:2/86(2%)

Query  5   LSAIKFKRRI-SGAAPTAAQIQRGELFLHLGNRTIYTKNESDQVIELGVAGAGGTIGGDL  63
           +  I+FKR   SG  P  AQ+  GEL ++L +RTI+TK+ ++Q+I+LG A  GGTI GD+
Sbjct  4   IKQIQFKRSTASGTKPAVAQLAEGELAINLADRTIFTKDHNNQIIDLGFA-KGGTINGDV  62

Query  64  TVNGKLTVNQSTELKGALSAGGTTLS  89
              G         L G + A G   S
Sbjct  63  IQIGNYKQTGQYNLTGNIDASGDITS  88


>long tail fiber distal subunit [Citrobacter phage CF1 ERZ-2017]
Sequence ID: YP_009618339.1 Length: 784 
>long tail fiber distal subunit [Citrobacter phage CF1 ERZ-2017]
Sequence ID: AUE23153.1 Length: 784  
Range 1: 4 to 88

Score:62.3 bits(197), Expect:2e-06, 
Method:Compositional matrix adjust., 
Identities:35/86(41%), Positives:49/86(56%), Gaps:2/86(2%)

Query  5   LSAIKFKRRI-SGAAPTAAQIQRGELFLHLGNRTIYTKNESDQVIELGVAGAGGTIGGDL  63
           +  I+FKR   SG  P  AQ+  GEL ++L +RTI+TK+ ++Q+I+LG A  GGTI GD+
Sbjct  4   IKQIQFKRSTASGTKPAVAQLAEGELAINLADRTIFTKDHNNQIIDLGFA-KGGTINGDV  62

Query  64  TVNGKLTVNQSTELKGALSAGGTTLS  89
              G         L G + A G   S
Sbjct  63  IQIGNYKQTGQYTLTGNIDASGDITS  88


>long tail fiber distal subunit [Escherichia phage vB_EcoM_JS09]
Sequence ID: YP_009037524.1 Length: 1080 
>long tail fiber distal subunit [Escherichia phage vB_EcoM_JS09]
Sequence ID: AIA79974.1 Length: 1080  
Range 1: 4 to 78

Score:62.3 bits(197), Expect:2e-06, 
Method:Compositional matrix adjust., 
Identities:34/76(45%), Positives:49/76(64%), Gaps:2/76(2%)

Query  5   LSAIKFKR-RISGAAPTAAQIQRGELFLHLGNRTIYTKNESDQVIELGVAGAGGTIGGDL  63
           L  I+FKR +++G  PTAAQ+  GEL ++L +RT++TK++   +I LG A  GG I G++
Sbjct  4   LKQIQFKRSKVAGVNPTAAQLAEGELAINLKDRTLFTKDDLGNIISLGFA-KGGDINGNV  62

Query  64  TVNGKLTVNQSTELKG  79
           T NG    N S  L G
Sbjct  63  TQNGDYLQNGSYNLNG  78


>tail fiber domain-containing protein [Serratia marcescens]
Sequence ID: WP_134268086.1 Length: 384 
>tail fiber domain-containing protein [Serratia marcescens subsp. marcescens]
Sequence ID: TEW83376.1 Length: 384  
Range 1: 13 to 113

Score:61.1 bits(193), Expect:2e-06, 
Method:Compositional matrix adjust., 
Identities:41/106(39%), Positives:60/106(56%), Gaps:5/106(4%)

Query  1    MANNLSAIKFKRRISGAAPTAAQIQRGELFLHLGNRTIYTKNESDQVIELGVAGAGGTIG  60
            MANN     ++  ++G  P A+++  GE+ ++L ++ IY+K     +I +G  GA  TI 
Sbjct  13   MANN-KIQHYRTTVAGRQPDASKMLEGEIAINLSDKKIYSK-LGTSLISIG-HGADSTIN  69

Query  61   GDLTVNGKLTVNQSTELKGALSAGGTTLSWLDVNQNLKVLGNTTLT  106
            G  T  GK  V  +T   GA + GGT   W+DV Q+LKV G TT T
Sbjct  70   GSNTWTGK--VKSATLESGATTLGGTNAIWIDVKQDLKVTGKTTTT  113


>long tail fiber distal subunit [Enterobacteria phage T4T]
Sequence ID: ADJ39972.1 Length: 1026 
>long tail fiber distal subunit [Enterobacteria phage RB55]
Sequence ID: AIT75158.1 Length: 1026 >long tail fiber distal subunit [Enterobacteria phage RB59]
Sequence ID: AIT75433.1 Length: 1026  
Range 1: 4 to 84

Score:62.0 bits(196), Expect:3e-06, 
Method:Compositional matrix adjust., 
Identities:33/82(40%), Positives:53/82(64%), Gaps:2/82(2%)

Query  5   LSAIKFKR-RISGAAPTAAQIQRGELFLHLGNRTIYTKNESDQVIELGVAGAGGTIGGDL  63
           L  I+FKR +I+G  P A+ +  GEL ++L +RTI+TK++S  +I+LG A  GG + G++
Sbjct  4   LKQIQFKRSKIAGTRPAASVLAEGELAINLKDRTIFTKDDSGNIIDLGFA-KGGQVDGNV  62

Query  64  TVNGKLTVNQSTELKGALSAGG  85
           T+NG L +N      G ++  G
Sbjct  63  TINGLLRLNGDYVQTGGMTVNG  84


>gp37 [Escherichia virus T4]
Sequence ID: AJC64538.1 Length: 1026 
>gp37 [Escherichia virus T4]
Sequence ID: AJC64540.1 Length: 1026 >gp37 [Escherichia virus T4]
Sequence ID: AJC64542.1 Length: 1026  
Range 1: 4 to 84

Score:62.0 bits(196), Expect:3e-06, 
Method:Compositional matrix adjust., 
Identities:33/82(40%), Positives:53/82(64%), Gaps:2/82(2%)

Query  5   LSAIKFKR-RISGAAPTAAQIQRGELFLHLGNRTIYTKNESDQVIELGVAGAGGTIGGDL  63
           L  I+FKR +I+G  P A+ +  GEL ++L +RTI+TK++S  +I+LG A  GG + G++
Sbjct  4   LKQIQFKRSKIAGTRPAASVLAEGELAINLKDRTIFTKDDSGNIIDLGFA-KGGQVDGNV  62

Query  64  TVNGKLTVNQSTELKGALSAGG  85
           T+NG L +N      G ++  G
Sbjct  63  TINGLLRLNGDYVQTGGMTVNG  84


>gp37 [Escherichia virus T4]
Sequence ID: AJC64544.1 Length: 1026 
>gp37 [Escherichia virus T4]
Sequence ID: AJC64546.1 Length: 1026  
Range 1: 4 to 84

Score:62.0 bits(196), Expect:3e-06, 
Method:Compositional matrix adjust., 
Identities:33/82(40%), Positives:53/82(64%), Gaps:2/82(2%)

Query  5   LSAIKFKR-RISGAAPTAAQIQRGELFLHLGNRTIYTKNESDQVIELGVAGAGGTIGGDL  63
           L  I+FKR +I+G  P A+ +  GEL ++L +RTI+TK++S  +I+LG A  GG + G++
Sbjct  4   LKQIQFKRSKIAGTRPAASVLAEGELAINLKDRTIFTKDDSGNIIDLGFA-KGGQVDGNV  62

Query  64  TVNGKLTVNQSTELKGALSAGG  85
           T+NG L +N      G ++  G
Sbjct  63  TINGLLRLNGDYVQTGGMTVNG  84


>gp37 long tail fiber, distal subunit [Escherichia virus T4]
Sequence ID: NP_049863.1 Length: 1026 
>RecName: Full=Long-tail fiber protein gp37; AltName: Full=Gene product 37; Short=gp37; AltName: Full=Receptor-recognizing protein [Escherichia virus T4]
Sequence ID: P03744.1 Length: 1026 >tail fiber protein 37 [Escherichia virus T4]
Sequence ID: AAA32514.1 Length: 1026 >gp37 long tail fiber, distal subunit [Escherichia phage T4]
Sequence ID: AAD42460.1 Length: 1026  
Range 1: 4 to 84

Score:61.7 bits(195), Expect:3e-06, 
Method:Compositional matrix adjust., 
Identities:33/82(40%), Positives:53/82(64%), Gaps:2/82(2%)

Query  5   LSAIKFKR-RISGAAPTAAQIQRGELFLHLGNRTIYTKNESDQVIELGVAGAGGTIGGDL  63
           L  I+FKR +I+G  P A+ +  GEL ++L +RTI+TK++S  +I+LG A  GG + G++
Sbjct  4   LKQIQFKRSKIAGTRPAASVLAEGELAINLKDRTIFTKDDSGNIIDLGFA-KGGQVDGNV  62

Query  64  TVNGKLTVNQSTELKGALSAGG  85
           T+NG L +N      G ++  G
Sbjct  63  TINGLLRLNGDYVQTGGMTVNG  84


>hypothetical protein FFEPELFE_00214 [Shigella phage phi25-307]
Sequence ID: AYD79454.1 Length: 1085 
Range 1: 4 to 78

Score:61.4 bits(194), Expect:3e-06, 
Method:Compositional matrix adjust., 
Identities:33/76(43%), Positives:49/76(64%), Gaps:2/76(2%)

Query  5   LSAIKFKR-RISGAAPTAAQIQRGELFLHLGNRTIYTKNESDQVIELGVAGAGGTIGGDL  63
           L  I+FKR +++G  PTAAQ+  GEL ++L +RT++TK++   +I LG A  GG I G++
Sbjct  4   LKQIQFKRSKVAGVNPTAAQLAEGELAINLKDRTLFTKDDLGNIISLGFA-KGGDINGNV  62

Query  64  TVNGKLTVNQSTELKG  79
           T NG    N +  L G
Sbjct  63  TQNGDYLQNGTYNLNG  78


>long-tail fiber protein [Escherichia phage p000y]
Sequence ID: AYN56621.1 Length: 1091 
Range 1: 4 to 78

Score:61.4 bits(194), Expect:4e-06, 
Method:Compositional matrix adjust., 
Identities:33/76(43%), Positives:49/76(64%), Gaps:2/76(2%)

Query  5   LSAIKFKR-RISGAAPTAAQIQRGELFLHLGNRTIYTKNESDQVIELGVAGAGGTIGGDL  63
           L  I+FKR +++G  PTAAQ+  GEL ++L +RT++TK++   +I LG A  GG I G++
Sbjct  4   LKQIQFKRSKVAGVNPTAAQLAEGELAINLKDRTLFTKDDLGNIISLGFA-KGGDINGNV  62

Query  64  TVNGKLTVNQSTELKG  79
           T NG    N +  L G
Sbjct  63  TQNGDYLQNGTYNLNG  78


>tail collar domain protein [Escherichia coli O157 typing phage 3]
Sequence ID: YP_009592984.1 Length: 1093 
>tail collar domain protein [Escherichia coli O157 typing phage 6]
Sequence ID: YP_009592991.1 Length: 1093 >tail collar domain protein [Escherichia coli O157 typing phage 3]
Sequence ID: AKE45305.1 Length: 1093 >tail collar domain protein [Escherichia coli O157 typing phage 6]
Sequence ID: AKE45741.1 Length: 1093  
Range 1: 4 to 78

Score:61.4 bits(194), Expect:4e-06, 
Method:Compositional matrix adjust., 
Identities:33/76(43%), Positives:49/76(64%), Gaps:2/76(2%)

Query  5   LSAIKFKR-RISGAAPTAAQIQRGELFLHLGNRTIYTKNESDQVIELGVAGAGGTIGGDL  63
           L  I+FKR +++G  PTAAQ+  GEL ++L +RT++TK++   +I LG A  GG I G++
Sbjct  4   LKQIQFKRSKVAGVNPTAAQLAEGELAINLKDRTLFTKDDLGNIISLGFA-KGGDINGNV  62

Query  64  TVNGKLTVNQSTELKG  79
           T NG    N +  L G
Sbjct  63  TQNGDYLQNGTYNLNG  78


>long-tail fiber protein [Escherichia phage p000v]
Sequence ID: AYN56436.1 Length: 1032 
Range 1: 4 to 78

Score:61.4 bits(194), Expect:4e-06, 
Method:Compositional matrix adjust., 
Identities:33/76(43%), Positives:49/76(64%), Gaps:2/76(2%)

Query  5   LSAIKFKR-RISGAAPTAAQIQRGELFLHLGNRTIYTKNESDQVIELGVAGAGGTIGGDL  63
           L  I+FKR +++G  PTAAQ+  GEL ++L +RT++TK++   +I LG A  GG I G++
Sbjct  4   LKQIQFKRSKVAGVNPTAAQLAEGELAINLKDRTLFTKDDLGNIISLGFA-KGGDINGNV  62

Query  64  TVNGKLTVNQSTELKG  79
           T NG    N +  L G
Sbjct  63  TQNGDYLQNGTYNLNG  78


>putative long tail fiber protein [Escherichia phage moha]
Sequence ID: QHR68339.1 Length: 1163 
Range 1: 4 to 78

Score:61.4 bits(194), Expect:4e-06, 
Method:Compositional matrix adjust., 
Identities:33/76(43%), Positives:49/76(64%), Gaps:2/76(2%)

Query  5   LSAIKFKR-RISGAAPTAAQIQRGELFLHLGNRTIYTKNESDQVIELGVAGAGGTIGGDL  63
           L  I+FKR +++G  PTAAQ+  GEL ++L +RT++TK++   +I LG A  GG I G++
Sbjct  4   LKQIQFKRSKVAGVNPTAAQLAEGELAINLKDRTLFTKDDLGNIISLGFA-KGGDINGNV  62

Query  64  TVNGKLTVNQSTELKG  79
           T NG    N +  L G
Sbjct  63  TQNGDYLQNGTYNLNG  78


>long tail fiber distal subunit [Enterobacteria phage vB_EcoM_IME281]
Sequence ID: AWD91036.1 Length: 1106 
Range 1: 4 to 113

Score:61.1 bits(193), Expect:4e-06, 
Method:Compositional matrix adjust., 
Identities:39/115(34%), Positives:64/115(55%), Gaps:6/115(5%)

Query  5    LSAIKFKR-RISGAAPTAAQIQRGELFLHLGNRTIYTKNESDQVIELGVAGAGGTIGGDL  63
            L  I+FKR +++G  PT AQ+  GEL ++L +R ++TK+++  +I+LG A  GG I G++
Sbjct  4    LKQIQFKRSKVAGVRPTPAQLAEGELAINLKDRLLFTKDDTGAIIDLGFA-KGGNIDGNV  62

Query  64   TVNGKLTVNQSTELKGALSAGGTTLSWLDVNQNLKVLGNTTLTGELTALNGQIKV  118
              NG         LKGA++  G+  +   +  N    G+ T    L   NG++ V
Sbjct  63   IHNGNYNQTGDYALKGAFTQTGSYTTSGSITAN----GDITAKSRLMTDNGEVLV  113


>Phage tail fibers [Yersinia phage fPS-90]
Sequence ID: VEV89093.1 Length: 988 
Range 1: 4 to 69

Score:60.8 bits(192), Expect:5e-06, 
Method:Compositional matrix adjust., 
Identities:33/67(49%), Positives:47/67(70%), Gaps:2/67(2%)

Query  5   LSAIKFKR-RISGAAPTAAQIQRGELFLHLGNRTIYTKNESDQVIELGVAGAGGTIGGDL  63
           L  I+FKR + +G  P A+ +  GEL ++L ++TI+TK++S  VIELG+   GGTI G L
Sbjct  4   LKQIQFKRSKTAGQRPAASVLAEGELAINLKDKTIFTKDDSGSVIELGLK-YGGTIDGSL  62

Query  64  TVNGKLT  70
           TVNG +T
Sbjct  63  TVNGNIT  69


>Phage tail fiber protein [Escherichia virus T4]
Sequence ID: VUF56047.1 Length: 1027 
Range 1: 4 to 69

Score:60.8 bits(192), Expect:6e-06, 
Method:Compositional matrix adjust., 
Identities:33/67(49%), Positives:47/67(70%), Gaps:2/67(2%)

Query  5   LSAIKFKR-RISGAAPTAAQIQRGELFLHLGNRTIYTKNESDQVIELGVAGAGGTIGGDL  63
           L  I+FKR + +G  P A+ +  GEL ++L ++TI+TK++S  VIELG+   GGTI G L
Sbjct  4   LKQIQFKRSKTAGQLPAASVLAEGELAINLKDKTIFTKDDSGNVIELGLK-YGGTIDGSL  62

Query  64  TVNGKLT  70
           TVNG +T
Sbjct  63  TVNGNIT  69


>long tail fiber, distal subunit [Escherichia phage EcWhh-1]
Sequence ID: QAY00004.1 Length: 1101 
Range 1: 4 to 113

Score:60.8 bits(192), Expect:6e-06, 
Method:Compositional matrix adjust., 
Identities:39/115(34%), Positives:64/115(55%), Gaps:6/115(5%)

Query  5    LSAIKFKR-RISGAAPTAAQIQRGELFLHLGNRTIYTKNESDQVIELGVAGAGGTIGGDL  63
            L  I+FKR +++G  PT AQ+  GEL ++L +R ++TK+++  +I+LG A  GG I G++
Sbjct  4    LKQIQFKRSKVAGVRPTPAQLAEGELAINLKDRLLFTKDDTGAIIDLGFA-KGGNIDGNV  62

Query  64   TVNGKLTVNQSTELKGALSAGGTTLSWLDVNQNLKVLGNTTLTGELTALNGQIKV  118
              NG         LKGA++  G+  +   +  N    G+ T    L   NG++ V
Sbjct  63   IHNGNYNQTGDYALKGAFTQTGSYTTSGSITAN----GDITAKSRLMTDNGEVLV  113


>long tail fiber distal subunit [Escherichia phage APCEc01]
Sequence ID: YP_009225011.1 Length: 1016 
>long tail fiber distal subunit [Escherichia phage APCEc01]
Sequence ID: AKO61353.1 Length: 1016  
Range 1: 4 to 71

Score:60.5 bits(191), Expect:7e-06, 
Method:Compositional matrix adjust., 
Identities:30/69(43%), Positives:50/69(72%), Gaps:2/69(2%)

Query  5   LSAIKFKR-RISGAAPTAAQIQRGELFLHLGNRTIYTKNESDQVIELGVAGAGGTIGGDL  63
           L  I+FKR + +GA P A+ +  GEL ++L +RT++TK++S  +I+L ++ AGG I G++
Sbjct  4   LKQIQFKRSKTAGARPAASVLAEGELAINLKDRTLFTKDDSGNIIDLSIS-AGGNISGNV  62

Query  64  TVNGKLTVN  72
           T++G L VN
Sbjct  63  TIDGTLRVN  71


>hypothetical protein G2469_00255 [Escherichia phage vB_EcoM_G2469]
Sequence ID: QBO62945.1 Length: 1025 
Range 1: 4 to 71

Score:60.5 bits(191), Expect:7e-06, 
Method:Compositional matrix adjust., 
Identities:30/69(43%), Positives:50/69(72%), Gaps:2/69(2%)

Query  5   LSAIKFKR-RISGAAPTAAQIQRGELFLHLGNRTIYTKNESDQVIELGVAGAGGTIGGDL  63
           L  I+FKR + +GA P A+ +  GEL ++L +RT++TK++S  +I+L ++ AGG I G++
Sbjct  4   LKQIQFKRSKTAGARPAASVLAEGELAINLKDRTLFTKDDSGNIIDLSIS-AGGNISGNV  62

Query  64  TVNGKLTVN  72
           T++G L VN
Sbjct  63  TIDGTLRVN  71


>large distal tail fiber subunit [Shigella phage JK23]
Sequence ID: QEG05285.1 Length: 639 
Range 1: 4 to 68

Score:59.4 bits(187), Expect:1e-05, 
Method:Compositional matrix adjust., 
Identities:32/66(48%), Positives:46/66(69%), Gaps:2/66(3%)

Query  5   LSAIKFKR-RISGAAPTAAQIQRGELFLHLGNRTIYTKNESDQVIELGVAGAGGTIGGDL  63
           L  I+FKR + +G  P A+ +  GEL ++L ++TI+TK++S  VIELG+   GGTI G L
Sbjct  4   LKQIQFKRSKTAGQRPAASVLAEGELAINLKDKTIFTKDDSGSVIELGLK-YGGTIDGSL  62

Query  64  TVNGKL  69
           TVNG +
Sbjct  63  TVNGNI  68


>long tail fiber distal subunit [Escherichia phage MX01]
Sequence ID: YP_009324141.1 Length: 1085 
>long tail fiber distal subunit [Escherichia phage MX01]
Sequence ID: AND76189.1 Length: 1085  
Range 1: 4 to 114

Score:59.7 bits(188), Expect:1e-05, 
Method:Compositional matrix adjust., 
Identities:38/115(33%), Positives:63/115(54%), Gaps:5/115(4%)

Query  5    LSAIKFKR-RISGAAPTAAQIQRGELFLHLGNRTIYTKNESDQVIELGVAGAGGTIGGDL  63
            L  I+FKR +++G  PT AQ+  GEL ++L +R ++TK+++  +I+LG A  GG I G++
Sbjct  4    LKQIQFKRSKVAGVRPTPAQLAEGELAINLKDRLLFTKDDTGAIIDLGFA-KGGNIDGNV  62

Query  64   TVNGKLTVNQSTELKGALSAGGTTLSWLDVNQNLKVLGNTTLTGELTALNGQIKV  118
               G  T   +  + GA+S    T   +    N+   G+ T    L   NG++ V
Sbjct  63   IHKGNYTQTGNYTIAGAISQ---TSGHFTTTGNITATGDITAKARLMTDNGEVLV  114


>hypothetical protein G4498_00262 [Escherichia phage vB_EcoM_G4498]
Sequence ID: QBO64292.1 Length: 981 
Range 1: 4 to 68

Score:59.4 bits(187), Expect:2e-05, 
Method:Compositional matrix adjust., 
Identities:32/66(48%), Positives:46/66(69%), Gaps:2/66(3%)

Query  5   LSAIKFKR-RISGAAPTAAQIQRGELFLHLGNRTIYTKNESDQVIELGVAGAGGTIGGDL  63
           L  I+FKR + +G  P A+ +  GEL ++L ++TI+TK++S  VIELG+   GGTI G L
Sbjct  4   LKQIQFKRSKTAGQRPAASVLAEGELAINLKDKTIFTKDDSGSVIELGLK-YGGTIDGSL  62

Query  64  TVNGKL  69
           TVNG +
Sbjct  63  TVNGNI  68


>hypothetical protein G2540_00257 [Escherichia phage vB_EcoM_G2540]
Sequence ID: QBO63491.1 Length: 982 
Range 1: 4 to 68

Score:59.4 bits(187), Expect:2e-05, 
Method:Compositional matrix adjust., 
Identities:32/66(48%), Positives:46/66(69%), Gaps:2/66(3%)

Query  5   LSAIKFKR-RISGAAPTAAQIQRGELFLHLGNRTIYTKNESDQVIELGVAGAGGTIGGDL  63
           L  I+FKR + +G  P A+ +  GEL ++L ++TI+TK++S  VIELG+   GGTI G L
Sbjct  4   LKQIQFKRSKTAGQRPAASVLAEGELAINLKDKTIFTKDDSGSVIELGLK-YGGTIDGSL  62

Query  64  TVNGKL  69
           TVNG +
Sbjct  63  TVNGNI  68


>RecName: Full=Long tail fiber protein p37; Short=Protein Gp37; AltName: Full=Receptor-recognizing protein [Enterobacteria phage K3]
Sequence ID: Q38394.1 Length: 1243 
>unnamed protein product [Enterobacteria phage K3]
Sequence ID: CAA28445.1 Length: 1243  
Range 1: 4 to 71

Score:59.7 bits(188), Expect:2e-05, 
Method:Compositional matrix adjust., 
Identities:30/69(43%), Positives:49/69(71%), Gaps:2/69(2%)

Query  5   LSAIKFKR-RISGAAPTAAQIQRGELFLHLGNRTIYTKNESDQVIELGVAGAGGTIGGDL  63
           L  I+FKR +I+G  P A+ +  GEL ++L + TI+TK++S  +I+L ++ AGG I G++
Sbjct  4   LKQIQFKRSKIAGTRPAASVLAEGELAINLKDSTIFTKDDSGNIIDLSIS-AGGNISGNV  62

Query  64  TVNGKLTVN  72
           T++G L VN
Sbjct  63  TIDGTLRVN  71


>gp37 [Enterobacteria phage IP008]
Sequence ID: ADD10651.1 Length: 854 
Range 1: 4 to 68

Score:59.4 bits(187), Expect:2e-05, 
Method:Compositional matrix adjust., 
Identities:32/66(48%), Positives:46/66(69%), Gaps:2/66(3%)

Query  5   LSAIKFKR-RISGAAPTAAQIQRGELFLHLGNRTIYTKNESDQVIELGVAGAGGTIGGDL  63
           L  I+FKR + +G  P A+ +  GEL ++L ++TI+TK++S  VIELG+   GGTI G L
Sbjct  4   LKQIQFKRSKTAGQRPAASVLAEGELAINLKDKTIFTKDDSGSVIELGLK-YGGTIDGSL  62

Query  64  TVNGKL  69
           TVNG +
Sbjct  63  TVNGNI  68


>tail fiber protein [Enterobacteria phage KEP10]
Sequence ID: BAF95750.1 Length: 982 
Range 1: 4 to 68

Score:59.4 bits(187), Expect:2e-05, 
Method:Compositional matrix adjust., 
Identities:32/66(48%), Positives:46/66(69%), Gaps:2/66(3%)

Query  5   LSAIKFKR-RISGAAPTAAQIQRGELFLHLGNRTIYTKNESDQVIELGVAGAGGTIGGDL  63
           L  I+FKR + +G  P A+ +  GEL ++L ++TI+TK++S  VIELG+   GGTI G L
Sbjct  4   LKQIQFKRSKTAGQRPAASVLAEGELAINLKDKTIFTKDDSGSVIELGLK-YGGTIDGSL  62

Query  64  TVNGKL  69
           TVNG +
Sbjct  63  TVNGNI  68


>hypothetical protein G25403_00256 [Escherichia phage vB_EcoM_G2540-3]
Sequence ID: QBO65660.1 Length: 982 
Range 1: 4 to 68

Score:59.4 bits(187), Expect:2e-05, 
Method:Compositional matrix adjust., 
Identities:32/66(48%), Positives:46/66(69%), Gaps:2/66(3%)

Query  5   LSAIKFKR-RISGAAPTAAQIQRGELFLHLGNRTIYTKNESDQVIELGVAGAGGTIGGDL  63
           L  I+FKR + +G  P A+ +  GEL ++L ++TI+TK++S  VIELG+   GGTI G L
Sbjct  4   LKQIQFKRSKTAGQRPAASVLAEGELAINLKDKTIFTKDDSGSVIELGLK-YGGTIDGSL  62

Query  64  TVNGKL  69
           TVNG +
Sbjct  63  TVNGNI  68


>hypothetical protein WFbE185_00257 [Escherichia phage vB_EcoM_WFbE185]
Sequence ID: QBQ77760.1 Length: 1038 
Range 1: 4 to 78

Score:59.4 bits(187), Expect:2e-05, 
Method:Compositional matrix adjust., 
Identities:32/76(42%), Positives:48/76(63%), Gaps:2/76(2%)

Query  5   LSAIKFKR-RISGAAPTAAQIQRGELFLHLGNRTIYTKNESDQVIELGVAGAGGTIGGDL  63
           L  I+FKR +++G  PTAAQ+  GEL ++L +RT++TK++   +I LG A  GG I G++
Sbjct  4   LKQIQFKRSKVAGVNPTAAQLAEGELAINLKDRTLFTKDDLGNIISLGFA-KGGDINGNV  62

Query  64  TVNGKLTVNQSTELKG  79
           T  G    N +  L G
Sbjct  63  TQTGDYLQNGTYNLNG  78


>tail fibers protein [Escherichia phage mobillu]
Sequence ID: QHR72833.1 Length: 1038 
Range 1: 4 to 78

Score:59.4 bits(187), Expect:2e-05, 
Method:Compositional matrix adjust., 
Identities:32/76(42%), Positives:48/76(63%), Gaps:2/76(2%)

Query  5   LSAIKFKR-RISGAAPTAAQIQRGELFLHLGNRTIYTKNESDQVIELGVAGAGGTIGGDL  63
           L  I+FKR +++G  PTAAQ+  GEL ++L +RT++TK++   +I LG A  GG I G++
Sbjct  4   LKQIQFKRSKVAGVNPTAAQLAEGELAINLKDRTLFTKDDLGNIISLGFA-KGGDINGNV  62

Query  64  TVNGKLTVNQSTELKG  79
           T  G    N +  L G
Sbjct  63  TQTGDYLQNGTYNLNG  78


>large distal tail fiber subunit [Escherichia phage vB_EcoM_JB75]
Sequence ID: AXC33980.1 Length: 982 
Range 1: 4 to 68

Score:59.4 bits(187), Expect:2e-05, 
Method:Compositional matrix adjust., 
Identities:32/66(48%), Positives:46/66(69%), Gaps:2/66(3%)

Query  5   LSAIKFKR-RISGAAPTAAQIQRGELFLHLGNRTIYTKNESDQVIELGVAGAGGTIGGDL  63
           L  I+FKR + +G  P A+ +  GEL ++L ++TI+TK++S  VIELG+   GGTI G L
Sbjct  4   LKQIQFKRSKTAGQRPAASVLAEGELAINLKDKTIFTKDDSGSVIELGLK-YGGTIDGSL  62

Query  64  TVNGKL  69
           TVNG +
Sbjct  63  TVNGNI  68


>side tail fiber protein [Escherichia phage FP43]
Sequence ID: QGT55335.1 Length: 1038 
Range 1: 4 to 78

Score:59.4 bits(187), Expect:2e-05, 
Method:Compositional matrix adjust., 
Identities:32/76(42%), Positives:48/76(63%), Gaps:2/76(2%)

Query  5   LSAIKFKR-RISGAAPTAAQIQRGELFLHLGNRTIYTKNESDQVIELGVAGAGGTIGGDL  63
           L  I+FKR +++G  PTAAQ+  GEL ++L +RT++TK++   +I LG A  GG I G++
Sbjct  4   LKQIQFKRSKVAGVNPTAAQLAEGELAINLKDRTLFTKDDLGNIISLGFA-KGGDINGNV  62

Query  64  TVNGKLTVNQSTELKG  79
           T  G    N +  L G
Sbjct  63  TQTGDYLQNGTYNLNG  78


>hypothetical protein MM02_00255 [Escherichia phage vB_EcoM_MM02]
Sequence ID: QBQ79303.1 Length: 1045 
Range 1: 4 to 78

Score:59.4 bits(187), Expect:2e-05, 
Method:Compositional matrix adjust., 
Identities:32/76(42%), Positives:48/76(63%), Gaps:2/76(2%)

Query  5   LSAIKFKR-RISGAAPTAAQIQRGELFLHLGNRTIYTKNESDQVIELGVAGAGGTIGGDL  63
           L  I+FKR +++G  PTAAQ+  GEL ++L +RT++TK++   +I LG A  GG I G++
Sbjct  4   LKQIQFKRSKVAGVNPTAAQLAEGELAINLKDRTLFTKDDLGNIISLGFA-KGGDINGNV  62

Query  64  TVNGKLTVNQSTELKG  79
           T  G    N +  L G
Sbjct  63  TQTGDYLQNGTYNLNG  78


>long tail fiber distal subunit [Escherichia phage YUEEL01]
Sequence ID: APU02601.1 Length: 1025 
Range 1: 4 to 71

Score:59.4 bits(187), Expect:2e-05, 
Method:Compositional matrix adjust., 
Identities:33/69(48%), Positives:47/69(68%), Gaps:2/69(2%)

Query  5   LSAIKFKR-RISGAAPTAAQIQRGELFLHLGNRTIYTKNESDQVIELGVAGAGGTIGGDL  63
           L  I+FKR + +G  P A+ +  GEL ++L ++TI+TK++S  VIELG+   GGTI G L
Sbjct  4   LKQIQFKRSKTAGQRPAASVLAEGELAINLKDKTIFTKDDSGSVIELGLK-YGGTIDGSL  62

Query  64  TVNGKLTVN  72
           TVNG +  N
Sbjct  63  TVNGNIIGN  71


>tail fiber protein [Shigella phage SHSML-52-1]
Sequence ID: YP_009289040.1 Length: 1038 
>tail fiber protein [Shigella phage SHSML-52-1]
Sequence ID: ANN87549.1 Length: 1038  
Range 1: 4 to 78

Score:59.4 bits(187), Expect:2e-05, 
Method:Compositional matrix adjust., 
Identities:32/76(42%), Positives:48/76(63%), Gaps:2/76(2%)

Query  5   LSAIKFKR-RISGAAPTAAQIQRGELFLHLGNRTIYTKNESDQVIELGVAGAGGTIGGDL  63
           L  I+FKR +++G  PTAAQ+  GEL ++L +RT++TK++   +I LG A  GG I G++
Sbjct  4   LKQIQFKRSKVAGVNPTAAQLAEGELAINLKDRTLFTKDDLGNIISLGFA-KGGDINGNV  62

Query  64  TVNGKLTVNQSTELKG  79
           T  G    N +  L G
Sbjct  63  TQTGDYLQNGTYNLNG  78


>tail fiber protein [Shigella phage SSE1]
Sequence ID: QBZ71067.1 Length: 1037 
Range 1: 4 to 78

Score:59.4 bits(187), Expect:2e-05, 
Method:Compositional matrix adjust., 
Identities:32/76(42%), Positives:48/76(63%), Gaps:2/76(2%)

Query  5   LSAIKFKR-RISGAAPTAAQIQRGELFLHLGNRTIYTKNESDQVIELGVAGAGGTIGGDL  63
           L  I+FKR +++G  PTAAQ+  GEL ++L +RT++TK++   +I LG A  GG I G++
Sbjct  4   LKQIQFKRSKVAGVNPTAAQLAEGELAINLKDRTLFTKDDLGNIISLGFA-KGGDINGNV  62

Query  64  TVNGKLTVNQSTELKG  79
           T  G    N +  L G
Sbjct  63  TQTGDYLQNGTYNLNG  78


>long tail fiber distal subunit [Shigella phage JK42]
Sequence ID: QEG06368.1 Length: 1037 
Range 1: 4 to 78

Score:59.4 bits(187), Expect:2e-05, 
Method:Compositional matrix adjust., 
Identities:32/76(42%), Positives:48/76(63%), Gaps:2/76(2%)

Query  5   LSAIKFKR-RISGAAPTAAQIQRGELFLHLGNRTIYTKNESDQVIELGVAGAGGTIGGDL  63
           L  I+FKR +++G  PTAAQ+  GEL ++L +RT++TK++   +I LG A  GG I G++
Sbjct  4   LKQIQFKRSKVAGVNPTAAQLAEGELAINLKDRTLFTKDDLGNIISLGFA-KGGDINGNV  62

Query  64  TVNGKLTVNQSTELKG  79
           T  G    N +  L G
Sbjct  63  TQTGDYLQNGTYNLNG  78


>tail fibers protein [Shigella phage SHFML-26]
Sequence ID: YP_009278975.1 Length: 1024 
>tail fibers protein [Shigella phage SHFML-26]
Sequence ID: ANN86874.1 Length: 1024  
Range 1: 4 to 68

Score:59.4 bits(187), Expect:2e-05, 
Method:Compositional matrix adjust., 
Identities:32/66(48%), Positives:46/66(69%), Gaps:2/66(3%)

Query  5   LSAIKFKR-RISGAAPTAAQIQRGELFLHLGNRTIYTKNESDQVIELGVAGAGGTIGGDL  63
           L  I+FKR + +G  P A+ +  GEL ++L ++TI+TK++S  VIELG+   GGTI G L
Sbjct  4   LKQIQFKRSKTAGQLPAASVLAEGELAINLKDKTIFTKDDSGNVIELGLK-YGGTIDGSL  62

Query  64  TVNGKL  69
           TVNG +
Sbjct  63  TVNGNI  68


>phage tail fibers [Yersinia phage phiD1]
Sequence ID: YP_009149493.1 Length: 1038 
>phage tail fibers [Yersinia phage phiD1]
Sequence ID: CCI89145.1 Length: 1038  
Range 1: 4 to 78

Score:59.4 bits(187), Expect:2e-05, 
Method:Compositional matrix adjust., 
Identities:32/76(42%), Positives:48/76(63%), Gaps:2/76(2%)

Query  5   LSAIKFKR-RISGAAPTAAQIQRGELFLHLGNRTIYTKNESDQVIELGVAGAGGTIGGDL  63
           L  I+FKR +++G  PTAAQ+  GEL ++L +RT++TK++   +I LG A  GG I G++
Sbjct  4   LKQIQFKRSKVAGVNPTAAQLAEGELAINLKDRTLFTKDDLGNIISLGFA-KGGDINGNV  62

Query  64  TVNGKLTVNQSTELKG  79
           T  G    N +  L G
Sbjct  63  TQTGDYLQNGTYNLNG  78


>long tail fiber, distal subunit [Escherichia phage vB_EcoM_DalCa]
Sequence ID: AYP69720.1 Length: 988 
Range 1: 4 to 68

Score:59.4 bits(187), Expect:2e-05, 
Method:Compositional matrix adjust., 
Identities:32/66(48%), Positives:46/66(69%), Gaps:2/66(3%)

Query  5   LSAIKFKR-RISGAAPTAAQIQRGELFLHLGNRTIYTKNESDQVIELGVAGAGGTIGGDL  63
           L  I+FKR + +G  P A+ +  GEL ++L ++TI+TK++S  VIELG+   GGTI G L
Sbjct  4   LKQIQFKRSKTAGQRPAASVLAEGELAINLKDKTIFTKDDSGSVIELGLK-YGGTIDGSL  62

Query  64  TVNGKL  69
           TVNG +
Sbjct  63  TVNGNI  68


>tail fiber domain-containing protein [Bacillus cereus]
Sequence ID: WP_100771397.1 Length: 1028 
>peptidase S74 [Bacillus cereus]
Sequence ID: PJZ22120.1 Length: 1028  
Range 1: 4 to 68

Score:59.4 bits(187), Expect:2e-05, 
Method:Compositional matrix adjust., 
Identities:32/66(48%), Positives:46/66(69%), Gaps:2/66(3%)

Query  5   LSAIKFKR-RISGAAPTAAQIQRGELFLHLGNRTIYTKNESDQVIELGVAGAGGTIGGDL  63
           L  I+FKR + +G  P A+ +  GEL ++L ++TI+TK++S  VIELG+   GGTI G L
Sbjct  4   LKQIQFKRSKTAGQLPAASVLAEGELAINLKDKTIFTKDDSGNVIELGLK-YGGTIDGSL  62

Query  64  TVNGKL  69
           TVNG +
Sbjct  63  TVNGNI  68


>long tail fiber, distal subunit [Escherichia phage vB_EcoM-fFiEco06]
Sequence ID: AUV61109.1 Length: 994 
Range 1: 4 to 68

Score:59.4 bits(187), Expect:2e-05, 
Method:Compositional matrix adjust., 
Identities:32/66(48%), Positives:46/66(69%), Gaps:2/66(3%)

Query  5   LSAIKFKR-RISGAAPTAAQIQRGELFLHLGNRTIYTKNESDQVIELGVAGAGGTIGGDL  63
           L  I+FKR + +G  P A+ +  GEL ++L ++TI+TK++S  VIELG+   GGTI G L
Sbjct  4   LKQIQFKRSKTAGQRPAASVLAEGELAINLKDKTIFTKDDSGSVIELGLK-YGGTIDGSL  62

Query  64  TVNGKL  69
           TVNG +
Sbjct  63  TVNGNI  68


>tail fiber protein [Escherichia phage ECML-134]
Sequence ID: YP_009102721.1 Length: 1024 
>tail fiber protein [Escherichia phage ECML-134]
Sequence ID: AFO10772.1 Length: 1024  
Range 1: 4 to 68

Score:59.4 bits(187), Expect:2e-05, 
Method:Compositional matrix adjust., 
Identities:32/66(48%), Positives:46/66(69%), Gaps:2/66(3%)

Query  5   LSAIKFKR-RISGAAPTAAQIQRGELFLHLGNRTIYTKNESDQVIELGVAGAGGTIGGDL  63
           L  I+FKR + +G  P A+ +  GEL ++L ++TI+TK++S  VIELG+   GGTI G L
Sbjct  4   LKQIQFKRSKTAGQLPAASVLAEGELAINLKDKTIFTKDDSGNVIELGLK-YGGTIDGSL  62

Query  64  TVNGKL  69
           TVNG +
Sbjct  63  TVNGNI  68


>tail fibers protein [Escherichia phage EcNP1]
Sequence ID: QCQ57224.1 Length: 994 
Range 1: 4 to 68

Score:59.1 bits(186), Expect:2e-05, 
Method:Compositional matrix adjust., 
Identities:32/66(48%), Positives:46/66(69%), Gaps:2/66(3%)

Query  5   LSAIKFKR-RISGAAPTAAQIQRGELFLHLGNRTIYTKNESDQVIELGVAGAGGTIGGDL  63
           L  I+FKR + +G  P A+ +  GEL ++L ++TI+TK++S  VIELG+   GGTI G L
Sbjct  4   LKQIQFKRSKTAGQLPAASVLAEGELAINLKDKTIFTKDDSGNVIELGLK-YGGTIDGSL  62

Query  64  TVNGKL  69
           TVNG +
Sbjct  63  TVNGNI  68


>long tail fiber, distal subunit [Escherichia phage vB_EcoM-fHoEco02]
Sequence ID: AUV61381.1 Length: 994 
Range 1: 4 to 68

Score:59.1 bits(186), Expect:2e-05, 
Method:Compositional matrix adjust., 
Identities:32/66(48%), Positives:46/66(69%), Gaps:2/66(3%)

Query  5   LSAIKFKR-RISGAAPTAAQIQRGELFLHLGNRTIYTKNESDQVIELGVAGAGGTIGGDL  63
           L  I+FKR + +G  P A+ +  GEL ++L ++TI+TK++S  VIELG+   GGTI G L
Sbjct  4   LKQIQFKRSKTAGQRPAASVLAEGELAINLKDKTIFTKDDSGSVIELGLK-YGGTIDGSL  62

Query  64  TVNGKL  69
           TVNG +
Sbjct  63  TVNGNI  68


>gp37 large distal tail fiber subunit [Escherichia virus RB14]
Sequence ID: YP_002854581.1 Length: 981 
>gp37 large distal tail fiber subunit [Escherichia phage RB14]
Sequence ID: ACP30889.1 Length: 981  
Range 1: 4 to 68

Score:59.1 bits(186), Expect:2e-05, 
Method:Compositional matrix adjust., 
Identities:32/66(48%), Positives:46/66(69%), Gaps:2/66(3%)

Query  5   LSAIKFKR-RISGAAPTAAQIQRGELFLHLGNRTIYTKNESDQVIELGVAGAGGTIGGDL  63
           L  I+FKR + +G  P A+ +  GEL ++L ++TI+TK++S  VIELG+   GGTI G L
Sbjct  4   LKQIQFKRSKTAGQRPAASVLAEGELAINLKDKTIFTKDDSGSVIELGLK-YGGTIDGSL  62

Query  64  TVNGKL  69
           TVNG +
Sbjct  63  TVNGSI  68


>long tail fiber distal subunit [Escherichia phage RB3]
Sequence ID: YP_009098633.1 Length: 1030 
>long tail fiber distal subunit [Enterobacteria phage RB5]
Sequence ID: AIT73254.1 Length: 1030 >long tail fiber distal subunit [Enterobacteria phage RB6]
Sequence ID: AIT73525.1 Length: 1030 >long tail fiber distal subunit [Enterobacteria phage RB7]
Sequence ID: AIT73796.1 Length: 1030 >long tail fiber distal subunit [Enterobacteria phage RB9]
Sequence ID: AIT74068.1 Length: 1030 >long tail fiber distal subunit [Enterobacteria phage RB10]
Sequence ID: AIT74341.1 Length: 1030  
Range 1: 4 to 68

Score:59.1 bits(186), Expect:2e-05, 
Method:Compositional matrix adjust., 
Identities:32/66(48%), Positives:46/66(69%), Gaps:2/66(3%)

Query  5   LSAIKFKR-RISGAAPTAAQIQRGELFLHLGNRTIYTKNESDQVIELGVAGAGGTIGGDL  63
           L  I+FKR + +G  P A+ +  GEL ++L ++TI+TK++S  VIELG+   GGTI G L
Sbjct  4   LKQIQFKRSKTAGQRPAASVLAEGELAINLKDKTIFTKDDSGSVIELGLK-YGGTIDGSL  62

Query  64  TVNGKL  69
           TVNG +
Sbjct  63  TVNGSI  68


>long tail fiber distal subunit [Yersinia phage PST]
Sequence ID: YP_009153850.1 Length: 980 
>long tail fiber distal subunit [Yersinia phage PST]
Sequence ID: AGR46198.1 Length: 980  
Range 1: 4 to 68

Score:59.1 bits(186), Expect:2e-05, 
Method:Compositional matrix adjust., 
Identities:32/66(48%), Positives:46/66(69%), Gaps:2/66(3%)

Query  5   LSAIKFKR-RISGAAPTAAQIQRGELFLHLGNRTIYTKNESDQVIELGVAGAGGTIGGDL  63
           L  I+FKR + +G  P A+ +  GEL ++L ++TI+TK++S  VIELG+   GGTI G L
Sbjct  4   LKQIQFKRSKTAGQRPAASVLAEGELAINLKDKTIFTKDDSGSVIELGLK-YGGTIDGSL  62

Query  64  TVNGKL  69
           TVNG +
Sbjct  63  TVNGSI  68


>large subunit distal tail fiber [Enterobacteria phage T6]
Sequence ID: AAC61976.1 Length: 993 
Range 1: 4 to 71

Score:59.1 bits(186), Expect:2e-05, 
Method:Compositional matrix adjust., 
Identities:33/69(48%), Positives:47/69(68%), Gaps:2/69(2%)

Query  5   LSAIKFKR-RISGAAPTAAQIQRGELFLHLGNRTIYTKNESDQVIELGVAGAGGTIGGDL  63
           L  I+FKR + +G  P A+ +  GEL ++L ++TI+TK++S  VIELG+   GGTI G L
Sbjct  4   LKQIQFKRSKTAGQRPAASVLAEGELAINLKDKTIFTKDDSGSVIELGLK-YGGTIDGSL  62

Query  64  TVNGKLTVN  72
           TVNG +  N
Sbjct  63  TVNGSIIGN  71


>putative tail collar domain protein [Escherichia phage vB_EcoM_KAW3E185]
Sequence ID: QBQ78808.1 Length: 1038 
Range 1: 4 to 78

Score:59.1 bits(186), Expect:2e-05, 
Method:Compositional matrix adjust., 
Identities:32/76(42%), Positives:48/76(63%), Gaps:2/76(2%)

Query  5   LSAIKFKR-RISGAAPTAAQIQRGELFLHLGNRTIYTKNESDQVIELGVAGAGGTIGGDL  63
           L  I+FKR +++G  PTAAQ+  GEL ++L +RT++TK++   +I LG A  GG I G++
Sbjct  4   LKQIQFKRSKVAGVNPTAAQLAEGELAINLKDRTLFTKDDLGNIISLGFA-KGGDINGNV  62

Query  64  TVNGKLTVNQSTELKG  79
           T  G    N +  L G
Sbjct  63  TQTGDYLQNGAYNLNG  78


>large distal tail fiber subunit [Enterobacteria phage T6]
Sequence ID: AXN58284.1 Length: 994 
Range 1: 4 to 68

Score:59.1 bits(186), Expect:2e-05, 
Method:Compositional matrix adjust., 
Identities:32/66(48%), Positives:46/66(69%), Gaps:2/66(3%)

Query  5   LSAIKFKR-RISGAAPTAAQIQRGELFLHLGNRTIYTKNESDQVIELGVAGAGGTIGGDL  63
           L  I+FKR + +G  P A+ +  GEL ++L ++TI+TK++S  VIELG+   GGTI G L
Sbjct  4   LKQIQFKRSKTAGQRPAASVLAEGELAINLKDKTIFTKDDSGSVIELGLK-YGGTIDGSL  62

Query  64  TVNGKL  69
           TVNG +
Sbjct  63  TVNGSI  68


>large distal tail fiber subunit [Enterobacteria phage RB18]
Sequence ID: AXF42557.1 Length: 1261 
Range 1: 4 to 69

Score:58.8 bits(185), Expect:3e-05, 
Method:Compositional matrix adjust., 
Identities:30/67(45%), Positives:47/67(70%), Gaps:2/67(2%)

Query  5   LSAIKFKR-RISGAAPTAAQIQRGELFLHLGNRTIYTKNESDQVIELGVAGAGGTIGGDL  63
           L  I+FKR +I+GA P A+ +  GEL ++L +RTI+TK++S  +I+L ++ AGG I G++
Sbjct  4   LKQIQFKRSKIAGARPAASVLAEGELAINLKDRTIFTKDDSGNIIDLSIS-AGGNISGNI  62

Query  64  TVNGKLT  70
           T  G  T
Sbjct  63  TQTGDYT  69


>long tail fiber distal subunit [Pectobacterium bacteriophage PM2]
Sequence ID: YP_009211694.1 Length: 760 
>long tail fiber distal subunit [Pectobacterium bacteriophage PM2]
Sequence ID: AHY25235.1 Length: 760  
Range 1: 3 to 68

Score:58.5 bits(184), Expect:3e-05, 
Method:Compositional matrix adjust., 
Identities:31/67(46%), Positives:45/67(67%), Gaps:2/67(2%)

Query  4   NLSAIKFKR-RISGAAPTAAQIQRGELFLHLGNRTIYTKNESDQVIELGVAGAGGTIGGD  62
           ++  I+FKR   +GA PT+ QI  GEL ++L +RT++TKN   QVI+LG A  GGT+ GD
Sbjct  3   DIKQIQFKRSNTAGARPTSEQIAEGELAINLTDRTLFTKNTLGQVIDLGFA-KGGTVVGD  61

Query  63  LTVNGKL  69
           +   G +
Sbjct  62  INQTGNI  68


>phage tail fiber-like protein [Yersinia phage phiR1-RT]
Sequence ID: YP_007236083.1 Length: 503 
>phage tail fiber-like protein [Yersinia phage phiR1-RT]
Sequence ID: CCI88824.1 Length: 503  
Range 1: 3 to 84

Score:57.6 bits(181), Expect:4e-05, 
Method:Compositional matrix adjust., 
Identities:32/83(39%), Positives:48/83(57%), Gaps:2/83(2%)

Query  4   NLSAIKFKRR-ISGAAPTAAQIQRGELFLHLGNRTIYTKNESDQVIELGVAGAGGTIGGD  62
           +LS IKFKR  ++G  P  A I  GEL ++L +R ++TK++ + +I+LG A  GG + GD
Sbjct  3   DLSRIKFKRSSVAGKRPLPADIAEGELAINLKDRMLFTKDDQNLIIDLGFAN-GGNVDGD  61

Query  63  LTVNGKLTVNQSTELKGALSAGG  85
           +   GK T        G L+  G
Sbjct  62  IVHKGKYTQTGDYVQTGNLTTSG  84


>tail fiber domain-containing protein [Klebsiella aerogenes]
Sequence ID: WP_101704182.1 Length: 470 
>hypothetical protein C0Q87_02680 [Klebsiella aerogenes]
Sequence ID: PLC39111.1 Length: 470  
Range 1: 193 to 305

Score:57.0 bits(179), Expect:5e-05, 
Method:Compositional matrix adjust., 
Identities:39/114(34%), Positives:56/114(49%), Gaps:11/114(9%)

Query  314  WSAVNFRGAVNSSQKRGLVFADANGAVGFNNAKGSQATWTNDNGFIIGSGSLTVGNYA--  371
            W+A++FR   N +  RG VFADA+G +GFNN       WT +N +I+  G L VG     
Sbjct  193  WAAISFR-HTNGTTNRGGVFADASGNIGFNNMSNKNVIWTPNNYLIVQEGELRVGKDGND  251

Query  372  ANGEQQEPGAKSYFRNKDWMYLEGTNVWQD-----PSLG---WVRQVNGLRMDM  417
             NG   +   K  F NK  + + G   + D     P      +VRQ++G R  +
Sbjct  252  INGNGNDDRDKGAFFNKGALQFSGVRSYYDQNETIPGTNDKRFVRQIHGPRFYL  305


Range 2: 1 to 135

Score:45.9 bits(141), Expect:0.23, 
Method:Compositional matrix adjust., 
Identities:44/140(31%), Positives:72/140(51%), Gaps:16/140(11%)

Query  1    MANNLSAIKFKR-RISGAAPTAAQIQRGELFLHLGNRTIYTKNESDQVIELGVAGAGGTI  59
            MAN    I+F R  ++G+ PTAAQ+  G+L ++  +R ++TK  ++ V+ +G  GAG TI
Sbjct  1    MANIKLPIQFVRSDVAGSVPTAAQLLEGQLAINTTDRKLFTKVGTN-VVSIG-HGAGATI  58

Query  60   GGDLTVNGKLTVNQSTELKGALS----------AGGTTLSWLDVNQNLKVLGNTTLTGEL  109
             G+ T  G +  N+       +S          +G  TL+     +NLKV G   +TG  
Sbjct  59   NGNNTWTGTVKANRVETSSQVISGNASFNTFTASGAVTLNGGTNTKNLKVNGTLDVTG--  116

Query  110  TALNGQIKVAMKGPDPYIGF  129
             A++ +  V +    P+I F
Sbjct  117  -AFSTRSNVELYHATPFIDF  135


>tail fiber protein [Escherichia phage vB_EcoM_NBG1]
Sequence ID: AWM11692.1 Length: 1045 
Range 1: 4 to 79

Score:57.6 bits(181), Expect:6e-05, 
Method:Compositional matrix adjust., 
Identities:32/77(42%), Positives:49/77(63%), Gaps:2/77(2%)

Query  5   LSAIKFKR-RISGAAPTAAQIQRGELFLHLGNRTIYTKNESDQVIELGVAGAGGTIGGDL  63
           L  I+FKR +++G  PTAAQ+  GEL ++L +RT++TK++   +I LG A  GG I G++
Sbjct  4   LKQIQFKRSKVAGVNPTAAQLAEGELAINLKDRTLFTKDDLGNIISLGFA-KGGDINGNV  62

Query  64  TVNGKLTVNQSTELKGA  80
           T  G  T   +  L G+
Sbjct  63  THVGNYTQTGTFNLIGS  79


>tail fibers protein [Citrobacter phage vB_CroM_CrRp10]
Sequence ID: AUV59618.1 Length: 1292 
Range 1: 4 to 78

Score:57.6 bits(181), Expect:6e-05, 
Method:Compositional matrix adjust., 
Identities:31/76(41%), Positives:49/76(64%), Gaps:2/76(2%)

Query  5   LSAIKFKR-RISGAAPTAAQIQRGELFLHLGNRTIYTKNESDQVIELGVAGAGGTIGGDL  63
           L  I+FKR + +GA P A+ +  GEL ++L +RTI+TK++S  +I+L ++ AGG I G++
Sbjct  4   LKQIQFKRSKTAGARPAASVLAEGELAINLKDRTIFTKDDSGNIIDLSIS-AGGNISGNI  62

Query  64  TVNGKLTVNQSTELKG  79
           T  G    N +  L G
Sbjct  63  TQTGDYLQNGTYNLNG  78


>hypothetical protein [Escherichia phage ST0]
Sequence ID: YP_009608422.1 Length: 1090 
>hypothetical protein [Escherichia phage ST0]
Sequence ID: ASD53844.1 Length: 1090  
Range 1: 4 to 79

Score:57.3 bits(180), Expect:8e-05, 
Method:Compositional matrix adjust., 
Identities:32/77(42%), Positives:49/77(63%), Gaps:2/77(2%)

Query  5   LSAIKFKR-RISGAAPTAAQIQRGELFLHLGNRTIYTKNESDQVIELGVAGAGGTIGGDL  63
           L  I+FKR +++G  PTAAQ+  GEL ++L +RT++TK++   +I LG A  GG I G++
Sbjct  4   LKQIQFKRSKVAGVNPTAAQLAEGELAINLKDRTLFTKDDLGNIISLGFA-KGGDINGNV  62

Query  64  TVNGKLTVNQSTELKGA  80
           T  G  T   +  L G+
Sbjct  63  THVGNYTQTGTFNLIGS  79


>tail fiber protein [Enterobacteria phage ATK47]
Sequence ID: ANZ50972.1 Length: 1078 
>tail fiber protein [Enterobacteria phage ATK48]
Sequence ID: ANZ51314.1 Length: 1078  
Range 1: 4 to 79

Score:57.3 bits(180), Expect:8e-05, 
Method:Compositional matrix adjust., 
Identities:32/77(42%), Positives:49/77(63%), Gaps:2/77(2%)

Query  5   LSAIKFKR-RISGAAPTAAQIQRGELFLHLGNRTIYTKNESDQVIELGVAGAGGTIGGDL  63
           L  I+FKR +++G  PTAAQ+  GEL ++L +RT++TK++   +I LG A  GG I G++
Sbjct  4   LKQIQFKRSKVAGVNPTAAQLAEGELAINLKDRTLFTKDDLGNIISLGFA-KGGDINGNV  62

Query  64  TVNGKLTVNQSTELKGA  80
           T  G  T   +  L G+
Sbjct  63  THVGNYTQTGTFNLIGS  79


>long tail fiber distal subunit [Escherichia phage vb_EcoM-VR5]
Sequence ID: YP_009205944.1 Length: 1086 
>long tail fiber distal subunit [Escherichia phage vb_EcoM-VR5]
Sequence ID: AIZ02037.1 Length: 1086  
Range 1: 4 to 113

Score:57.0 bits(179), Expect:9e-05, 
Method:Compositional matrix adjust., 
Identities:38/115(33%), Positives:61/115(53%), Gaps:6/115(5%)

Query  5    LSAIKFKR-RISGAAPTAAQIQRGELFLHLGNRTIYTKNESDQVIELGVAGAGGTIGGDL  63
            L  I+FKR +++G  PT AQ+  GEL ++L +R ++TK++S  +I+LG A  GG I G++
Sbjct  4    LKQIQFKRSKVAGVRPTPAQLAEGELAINLKDRLLFTKDDSGAIIDLGFA-KGGNIDGNV  62

Query  64   TVNGKLTVNQSTELKGALSAGGTTLSWLDVNQNLKVLGNTTLTGELTALNGQIKV  118
               G      +  L G ++  G   +   V  N    G+ T    L   NG++ V
Sbjct  63   IHKGNYNQTGNYTLNGTFTQTGNYTTTGSVTAN----GDVTAKSRLMTDNGEVLV  113


>tail fibers protein [Escherichia virus VEc20]
Sequence ID: QDK04379.1 Length: 1027 
Range 1: 4 to 68

Score:57.0 bits(179), Expect:1e-04, 
Method:Compositional matrix adjust., 
Identities:31/66(47%), Positives:45/66(68%), Gaps:2/66(3%)

Query  5   LSAIKFKR-RISGAAPTAAQIQRGELFLHLGNRTIYTKNESDQVIELGVAGAGGTIGGDL  63
           L  I+FKR + +G  P A+ +  GEL ++L ++TI+TK++   VIELG+   GGTI G L
Sbjct  4   LKQIQFKRSKTAGQRPAASVLAEGELAINLKDKTIFTKDDLGSVIELGLK-YGGTIDGSL  62

Query  64  TVNGKL  69
           TVNG +
Sbjct  63  TVNGNI  68


>long tail fiber distal subunit [Escherichia virus vB_Eco_mar005P1]
Sequence ID: VCU43318.1 Length: 1079 
>long tail fiber distal subunit [Escherichia virus vB_Eco_mar005P1]
Sequence ID: VCU44026.1 Length: 1079 >long tail fiber distal subunit [Escherichia virus vB_Eco_mar005P1]
Sequence ID: VCU44189.1 Length: 1079 >long tail fiber distal subunit [Escherichia virus vB_Eco_mar005P1]
Sequence ID: VCU44546.1 Length: 1079 >long tail fiber distal subunit [Escherichia virus vB_Eco_mar005P1]
Sequence ID: VCU44755.1 Length: 1079  
Range 1: 4 to 79

Score:57.0 bits(179), Expect:1e-04, 
Method:Compositional matrix adjust., 
Identities:32/77(42%), Positives:49/77(63%), Gaps:2/77(2%)

Query  5   LSAIKFKR-RISGAAPTAAQIQRGELFLHLGNRTIYTKNESDQVIELGVAGAGGTIGGDL  63
           L  I+FKR +++G  PTAAQ+  GEL ++L +RT++TK++   +I LG A  GG I G++
Sbjct  4   LKQIQFKRSKVAGVNPTAAQLAEGELAINLKDRTLFTKDDLGNIISLGFA-KGGDINGNV  62

Query  64  TVNGKLTVNQSTELKGA  80
           T  G  T   +  L G+
Sbjct  63  THVGNYTQTGAFNLIGS  79


>tail fiber protein [Escherichia phage teqsoen]
Sequence ID: QHR64093.1 Length: 1287 
Range 1: 4 to 78

Score:56.7 bits(178), Expect:1e-04, 
Method:Compositional matrix adjust., 
Identities:30/76(39%), Positives:49/76(64%), Gaps:2/76(2%)

Query  5   LSAIKFKR-RISGAAPTAAQIQRGELFLHLGNRTIYTKNESDQVIELGVAGAGGTIGGDL  63
           L  I+FKR + +G  P A+ +  GEL ++L +RT++TK++S  +I+L ++ AGG I G++
Sbjct  4   LKQIQFKRSKTAGQRPAASVLAEGELAINLKDRTLFTKDDSGNIIDLSIS-AGGNISGNI  62

Query  64  TVNGKLTVNQSTELKG  79
           T NG    N +  L G
Sbjct  63  TQNGDYLQNGTYNLNG  78


>long tail fiber subunit, distal [Shigella phage Sf24]
Sequence ID: YP_009619179.1 Length: 1287 
>long tail fiber subunit, distal [Shigella phage Sf24]
Sequence ID: AUV63109.1 Length: 1287  
Range 1: 4 to 78

Score:56.7 bits(178), Expect:1e-04, 
Method:Compositional matrix adjust., 
Identities:30/76(39%), Positives:49/76(64%), Gaps:2/76(2%)

Query  5   LSAIKFKR-RISGAAPTAAQIQRGELFLHLGNRTIYTKNESDQVIELGVAGAGGTIGGDL  63
           L  I+FKR + +G  P A+ +  GEL ++L +RT++TK++S  +I+L ++ AGG I G++
Sbjct  4   LKQIQFKRSKTAGQRPAASVLAEGELAINLKDRTLFTKDDSGNIIDLSIS-AGGNISGNI  62

Query  64  TVNGKLTVNQSTELKG  79
           T NG    N +  L G
Sbjct  63  TQNGDYLQNGTYNLNG  78


>distal long tail fiber subunit [Shigella phage Sf25]
Sequence ID: AUV63381.1 Length: 683 
Range 1: 4 to 78

Score:56.4 bits(177), Expect:1e-04, 
Method:Compositional matrix adjust., 
Identities:30/76(39%), Positives:49/76(64%), Gaps:2/76(2%)

Query  5   LSAIKFKR-RISGAAPTAAQIQRGELFLHLGNRTIYTKNESDQVIELGVAGAGGTIGGDL  63
           L  I+FKR + +G  P A+ +  GEL ++L +RT++TK++S  +I+L ++ AGG I G++
Sbjct  4   LKQIQFKRSKTAGQRPAASVLAEGELAINLKDRTLFTKDDSGNIIDLSIS-AGGNISGNI  62

Query  64  TVNGKLTVNQSTELKG  79
           T NG    N +  L G
Sbjct  63  TQNGDYLQNGTYNLNG  78


>large distal tail fiber subunit [Escherichia virus RB32]
Sequence ID: YP_803185.1 Length: 1027 
>large distal tail fiber subunit [Escherichia phage RB32]
Sequence ID: ABI95067.1 Length: 1027 >long tail fiber distal subunit [Enterobacteria phage RB33]
Sequence ID: AIT74882.1 Length: 1027  
Range 1: 4 to 69

Score:56.7 bits(178), Expect:1e-04, 
Method:Compositional matrix adjust., 
Identities:31/67(46%), Positives:45/67(67%), Gaps:2/67(2%)

Query  5   LSAIKFKR-RISGAAPTAAQIQRGELFLHLGNRTIYTKNESDQVIELGVAGAGGTIGGDL  63
           L  I+FKR +I+G  P A+ +  GEL ++L ++TI+TK++S  VIELG+   GGTI G L
Sbjct  4   LKQIQFKRSKIAGQRPAASVLAEGELAINLKDKTIFTKDDSGSVIELGLK-YGGTINGSL  62

Query  64  TVNGKLT  70
            V   +T
Sbjct  63  EVTENIT  69


>putative long tail fiber protein [Escherichia phage teqskov]
Sequence ID: QHR64203.1 Length: 1080 
Range 1: 4 to 78

Score:56.7 bits(178), Expect:1e-04, 
Method:Compositional matrix adjust., 
Identities:30/76(39%), Positives:49/76(64%), Gaps:2/76(2%)

Query  5   LSAIKFKR-RISGAAPTAAQIQRGELFLHLGNRTIYTKNESDQVIELGVAGAGGTIGGDL  63
           L  I+FKR + +G  P A+ +  GEL ++L +RT++TK++S  +I+L ++ AGG I G++
Sbjct  4   LKQIQFKRSKTAGQRPAASVLAEGELAINLKDRTLFTKDDSGNIIDLSIS-AGGNISGNI  62

Query  64  TVNGKLTVNQSTELKG  79
           T NG    N +  L G
Sbjct  63  TQNGDYLQNGTYNLNG  78


>long tail fiber distal subunit [Escherichia phage vB_EcoM_005]
Sequence ID: AZV01135.1 Length: 754 
Range 1: 4 to 84

Score:56.4 bits(177), Expect:1e-04, 
Method:Compositional matrix adjust., 
Identities:30/82(37%), Positives:49/82(59%), Gaps:2/82(2%)

Query  5   LSAIKFKR-RISGAAPTAAQIQRGELFLHLGNRTIYTKNESDQVIELGVAGAGGTIGGDL  63
           L  I+FKR +++G  PT AQ+  GEL ++L +R ++TK+++  +I+LG A  GG I G++
Sbjct  4   LKQIQFKRSKVAGVRPTPAQLAEGELAINLKDRLLFTKDDTGAIIDLGFA-KGGNIDGNV  62

Query  64  TVNGKLTVNQSTELKGALSAGG  85
             NG         L G ++  G
Sbjct  63  IHNGNYNQTGDYTLNGTFTQTG  84


>long tail fiber, distal subunit [Enterobacter phage vB_EclM_CIP9]
Sequence ID: QHS01615.1 Length: 842 
Range 1: 3 to 81

Score:56.2 bits(176), Expect:1e-04, 
Method:Compositional matrix adjust., 
Identities:34/81(42%), Positives:51/81(62%), Gaps:3/81(3%)

Query  4   NLSAIKFKR-RISGAAPTAAQIQRGELFLHLGNRTIYTKNESDQVIELGVAGAGGTIGGD  62
           +L  I+FKR + +GA PT AQI  GEL ++L +RT +T ++  Q+I+LG+A  GG I G+
Sbjct  3   DLKQIQFKRSKTAGARPTTAQIAEGELAINLKDRTFFT-SDGTQIIDLGLA-KGGQIDGN  60

Query  63  LTVNGKLTVNQSTELKGALSA  83
           +T  G  T   +    G +SA
Sbjct  61  ITQTGNYTQTGNFSTSGDISA  81


>hypothetical protein G8_00255 [Escherichia phage vB_EcoM_G8]
Sequence ID: QBQ80131.1 Length: 1296 
Range 1: 4 to 78

Score:56.4 bits(177), Expect:1e-04, 
Method:Compositional matrix adjust., 
Identities:30/76(39%), Positives:49/76(64%), Gaps:2/76(2%)

Query  5   LSAIKFKR-RISGAAPTAAQIQRGELFLHLGNRTIYTKNESDQVIELGVAGAGGTIGGDL  63
           L  I+FKR +I+GA P  + +  GEL ++L +RT++TK++S  +I+L ++ AGG I G++
Sbjct  4   LKQIQFKRSKIAGARPADSVLAEGELAINLKDRTLFTKDDSGNIIDLSIS-AGGNISGNI  62

Query  64  TVNGKLTVNQSTELKG  79
           T  G    N +  L G
Sbjct  63  TQTGNYLQNGTYNLNG  78


>large distal tail fiber subunit [Shigella phage JK38]
Sequence ID: QEG06093.1 Length: 906 
Range 1: 4 to 69

Score:56.2 bits(176), Expect:2e-04, 
Method:Compositional matrix adjust., 
Identities:29/67(43%), Positives:46/67(68%), Gaps:2/67(2%)

Query  5   LSAIKFKR-RISGAAPTAAQIQRGELFLHLGNRTIYTKNESDQVIELGVAGAGGTIGGDL  63
           L  I+FKR + +GA P A+ +  GEL ++L +RTI+TK++S  +I+L ++ AGG I G++
Sbjct  4   LKQIQFKRSKTAGARPAASVLAEGELAINLKDRTIFTKDDSGNIIDLSIS-AGGNISGNI  62

Query  64  TVNGKLT  70
           T  G  T
Sbjct  63  TQTGDYT  69


>hypothetical protein G50_00255 [Escherichia phage vB_EcoM_G50]
Sequence ID: QBO65118.1 Length: 1251 
Range 1: 4 to 69

Score:56.4 bits(177), Expect:2e-04, 
Method:Compositional matrix adjust., 
Identities:29/67(43%), Positives:46/67(68%), Gaps:2/67(2%)

Query  5   LSAIKFKR-RISGAAPTAAQIQRGELFLHLGNRTIYTKNESDQVIELGVAGAGGTIGGDL  63
           L  I+FKR + +GA P A+ +  GEL ++L +RTI+TK++S  +I+L ++ AGG I G++
Sbjct  4   LKQIQFKRSKTAGARPAASVLAEGELAINLKDRTIFTKDDSGNIIDLSIS-AGGNISGNI  62

Query  64  TVNGKLT  70
           T  G  T
Sbjct  63  TQTGDYT  69


>tail fiber protein [Escherichia phage teqhad]
Sequence ID: QHR63599.1 Length: 1091 
Range 1: 4 to 69

Score:56.2 bits(176), Expect:2e-04, 
Method:Compositional matrix adjust., 
Identities:29/67(43%), Positives:46/67(68%), Gaps:2/67(2%)

Query  5   LSAIKFKR-RISGAAPTAAQIQRGELFLHLGNRTIYTKNESDQVIELGVAGAGGTIGGDL  63
           L  I+FKR + +GA P A+ +  GEL ++L +RTI+TK++S  +I+L ++ AGG I G++
Sbjct  4   LKQIQFKRSKTAGARPAASVLAEGELAINLKDRTIFTKDDSGNIIDLSIS-AGGNISGNI  62

Query  64  TVNGKLT  70
           T  G  T
Sbjct  63  TQTGDYT  69


>putative tail collar domain protein [Escherichia phage vB_EcoM_R5505]
Sequence ID: QBQ79860.1 Length: 1091 
Range 1: 4 to 69

Score:56.2 bits(176), Expect:2e-04, 
Method:Compositional matrix adjust., 
Identities:29/67(43%), Positives:46/67(68%), Gaps:2/67(2%)

Query  5   LSAIKFKR-RISGAAPTAAQIQRGELFLHLGNRTIYTKNESDQVIELGVAGAGGTIGGDL  63
           L  I+FKR + +GA P A+ +  GEL ++L +RTI+TK++S  +I+L ++ AGG I G++
Sbjct  4   LKQIQFKRSKTAGARPAASVLAEGELAINLKDRTIFTKDDSGNIIDLSIS-AGGNISGNI  62

Query  64  TVNGKLT  70
           T  G  T
Sbjct  63  TQTGDYT  69


>tail fiber protein [Enterobacteria phage GiZh]
Sequence ID: ANZ51423.1 Length: 1073 
Range 1: 4 to 69

Score:56.2 bits(176), Expect:2e-04, 
Method:Compositional matrix adjust., 
Identities:29/67(43%), Positives:46/67(68%), Gaps:2/67(2%)

Query  5   LSAIKFKR-RISGAAPTAAQIQRGELFLHLGNRTIYTKNESDQVIELGVAGAGGTIGGDL  63
           L  I+FKR + +GA P A+ +  GEL ++L +RTI+TK++S  +I+L ++ AGG I G++
Sbjct  4   LKQIQFKRSKTAGARPAASVLAEGELAINLKDRTIFTKDDSGNIIDLSIS-AGGNISGNI  62

Query  64  TVNGKLT  70
           T  G  T
Sbjct  63  TQTGDYT  69


>RecName: Full=Long tail fiber protein p37; Short=Protein Gp37; AltName: Full=Receptor-recognizing protein [Enterobacteria phage T2]
Sequence ID: P07067.1 Length: 1341 
>large distal tail fiber subunit [Escherichia phage T2]
Sequence ID: AYD82838.1 Length: 1341 >gp37 long tail fiber, distal subunit [Escherichia phage T2]
Sequence ID: BBC14864.1 Length: 1341 >unnamed protein product [Enterobacteria phage T2]
Sequence ID: CAA28038.1 Length: 1341  
Range 1: 4 to 69

Score:56.2 bits(176), Expect:2e-04, 
Method:Compositional matrix adjust., 
Identities:29/67(43%), Positives:46/67(68%), Gaps:2/67(2%)

Query  5   LSAIKFKR-RISGAAPTAAQIQRGELFLHLGNRTIYTKNESDQVIELGVAGAGGTIGGDL  63
           L  I+FKR + +GA P A+ +  GEL ++L +RTI+TK++S  +I+L ++ AGG I G++
Sbjct  4   LKQIQFKRSKTAGARPAASVLAEGELAINLKDRTIFTKDDSGNIIDLSIS-AGGNISGNI  62

Query  64  TVNGKLT  70
           T  G  T
Sbjct  63  TQTGDYT  69


>long tail fiber distal subunit [Escherichia phage QL01]
Sequence ID: YP_009202982.1 Length: 1107 
>long tail fiber distal subunit [Escherichia phage QL01]
Sequence ID: AKU42908.1 Length: 1107  
Range 1: 4 to 85

Score:56.2 bits(176), Expect:2e-04, 
Method:Compositional matrix adjust., 
Identities:30/83(36%), Positives:51/83(61%), Gaps:2/83(2%)

Query  5   LSAIKFKR-RISGAAPTAAQIQRGELFLHLGNRTIYTKNESDQVIELGVAGAGGTIGGDL  63
           L  I+FKR +++G  P  AQ+  GEL ++L +R ++TK+++  +I+LG A  GG I G++
Sbjct  4   LKQIQFKRSKVAGVRPAPAQLAEGELAINLKDRLLFTKDDTGAIIDLGFA-KGGNIDGNV  62

Query  64  TVNGKLTVNQSTELKGALSAGGT  86
             NG  T   +  L G ++  G+
Sbjct  63  IHNGNYTQTGNYNLSGTFTQTGS  85


>long tail fiber distal subunit [Enterobacteria phage Bp7]
Sequence ID: YP_007004199.1 Length: 1086 
>long tail fiber distal subunit [Enterobacteria phage Bp7]
Sequence ID: AEN93875.1 Length: 1086  
Range 1: 4 to 84

Score:55.9 bits(175), Expect:2e-04, 
Method:Compositional matrix adjust., 
Identities:30/82(37%), Positives:49/82(59%), Gaps:2/82(2%)

Query  5   LSAIKFKR-RISGAAPTAAQIQRGELFLHLGNRTIYTKNESDQVIELGVAGAGGTIGGDL  63
           L  I+FKR +++G  PT AQ+  GEL ++L +R ++TK+++  +I+LG A  GG I G++
Sbjct  4   LKQIQFKRSKVAGVRPTPAQLAEGELAINLKDRLLFTKDDTGAIIDLGFA-KGGNIDGNV  62

Query  64  TVNGKLTVNQSTELKGALSAGG  85
             NG         L G ++  G
Sbjct  63  IHNGNYNQTGDYTLNGTFTQTG  84


>gp37 long tail fiber distal subunit [Escherichia phage JS98]
Sequence ID: YP_001595372.1 Length: 1080 
>gp37 long tail fiber distal subunit [Escherichia phage JS98]
Sequence ID: AAU29223.1 Length: 1080  
Range 1: 4 to 84

Score:55.9 bits(175), Expect:2e-04, 
Method:Compositional matrix adjust., 
Identities:30/82(37%), Positives:49/82(59%), Gaps:2/82(2%)

Query  5   LSAIKFKR-RISGAAPTAAQIQRGELFLHLGNRTIYTKNESDQVIELGVAGAGGTIGGDL  63
           L  I+FKR +++G  PT AQ+  GEL ++L +R ++TK+++  +I+LG A  GG I G++
Sbjct  4   LKQIQFKRSKVAGVRPTPAQLAEGELAINLKDRLLFTKDDTGAIIDLGFA-KGGNIDGNV  62

Query  64  TVNGKLTVNQSTELKGALSAGG  85
             NG         L G ++  G
Sbjct  63  IHNGNYNQTGDYTLNGVFTQIG  84


>tail fibers protein [Phage NC-G]
Sequence ID: QBP35590.1 Length: 1092 
Range 1: 4 to 84

Score:55.9 bits(175), Expect:2e-04, 
Method:Compositional matrix adjust., 
Identities:30/82(37%), Positives:49/82(59%), Gaps:2/82(2%)

Query  5   LSAIKFKR-RISGAAPTAAQIQRGELFLHLGNRTIYTKNESDQVIELGVAGAGGTIGGDL  63
           L  I+FKR +++G  PT AQ+  GEL ++L +R ++TK+++  +I+LG A  GG I G++
Sbjct  4   LKQIQFKRSKVAGVRPTPAQLAEGELAINLKDRLLFTKDDTGAIIDLGFA-KGGNIDGNV  62

Query  64  TVNGKLTVNQSTELKGALSAGG  85
              G  T      L G ++  G
Sbjct  63  IHKGNYTQTGDYALNGTFTQTG  84


>putative tail collar domain protein [Escherichia phage vB_EcoM_G2285]
Sequence ID: QBO62673.1 Length: 1048 
Range 1: 4 to 78

Score:55.6 bits(174), Expect:3e-04, 
Method:Compositional matrix adjust., 
Identities:31/76(41%), Positives:48/76(63%), Gaps:2/76(2%)

Query  5   LSAIKFKR-RISGAAPTAAQIQRGELFLHLGNRTIYTKNESDQVIELGVAGAGGTIGGDL  63
           L  I+FKR +++GA P A+ +  GEL ++L +RT++TK++   +I LG A  GG I G++
Sbjct  4   LKQIQFKRSKVAGARPAASVLAEGELAINLKDRTLFTKDDLGNIISLGFA-KGGDINGNV  62

Query  64  TVNGKLTVNQSTELKG  79
           T NG    N +  L G
Sbjct  63  TQNGGYLQNGTYNLNG  78


>long tail fiber distal subunit [Shigella phage JK36]
Sequence ID: QEG05829.1 Length: 1091 
Range 1: 4 to 69

Score:55.3 bits(173), Expect:4e-04, 
Method:Compositional matrix adjust., 
Identities:28/67(42%), Positives:46/67(68%), Gaps:2/67(2%)

Query  5   LSAIKFKR-RISGAAPTAAQIQRGELFLHLGNRTIYTKNESDQVIELGVAGAGGTIGGDL  63
           L  I+FKR + +GA P A+ +  GEL ++L +RT++TK++S  +I+L ++ AGG I G++
Sbjct  4   LKQIQFKRSKTAGARPAASVLAEGELAINLKDRTLFTKDDSGNIIDLSIS-AGGNISGNI  62

Query  64  TVNGKLT  70
           T  G  T
Sbjct  63  TQTGDYT  69


>gp37 long tail fiber, distal subunit [Escherichia phage JS10]
Sequence ID: YP_002922590.1 Length: 1103 
>gp37 long tail fiber, distal subunit [Escherichia phage JS10]
Sequence ID: ACL78467.1 Length: 1103  
Range 1: 4 to 84

Score:55.0 bits(172), Expect:4e-04, 
Method:Compositional matrix adjust., 
Identities:30/82(37%), Positives:49/82(59%), Gaps:2/82(2%)

Query  5   LSAIKFKR-RISGAAPTAAQIQRGELFLHLGNRTIYTKNESDQVIELGVAGAGGTIGGDL  63
           L  I+FKR +++G  PT AQ+  GEL ++L +R ++TK+++  +I+LG A  GG I G++
Sbjct  4   LKQIQFKRSKVAGVRPTPAQLAEGELAINLKDRLLFTKDDTGAIIDLGFA-KGGNIDGNV  62

Query  64  TVNGKLTVNQSTELKGALSAGG  85
             NG         L G ++  G
Sbjct  63  IHNGNYNQTGDYTLTGVFTQIG  84


>hypothetical protein [Escherichia phage slur07]
Sequence ID: YP_009197209.1 Length: 1267 
>hypothetical protein [Escherichia phage slur07]
Sequence ID: CUL02267.1 Length: 1267  
Range 1: 4 to 78

Score:55.0 bits(172), Expect:4e-04, 
Method:Compositional matrix adjust., 
Identities:29/76(38%), Positives:48/76(63%), Gaps:2/76(2%)

Query  5   LSAIKFKR-RISGAAPTAAQIQRGELFLHLGNRTIYTKNESDQVIELGVAGAGGTIGGDL  63
           L  I+FKR + +GA P A+ +  GEL ++L +RT++TK++S  +I+L ++  GG I G++
Sbjct  4   LKQIQFKRSKTAGARPAASVLAEGELAINLKDRTLFTKDDSGNIIDLSIS-TGGNISGNI  62

Query  64  TVNGKLTVNQSTELKG  79
           T  G    N +  L G
Sbjct  63  TQTGDYLQNGTYNLNG  78


>hypothetical protein [Atlantibacter hermannii]
Sequence ID: WP_002435577.1 Length: 1081 
>hypothetical protein EH105704_05_00060 [Atlantibacter hermannii NBRC 105704]
Sequence ID: GAB52000.1 Length: 1081 >Uncharacterised protein [Atlantibacter hermannii]
Sequence ID: VDZ73277.1 Length: 1081  
Range 1: 1 to 85

Score:55.0 bits(172), Expect:4e-04, 
Method:Compositional matrix adjust., 
Identities:34/85(40%), Positives:50/85(58%), Gaps:9/85(10%)

Query  5   LSAIKFKR-RISGAAPTAAQIQRGELFLHLGNRTIYTKNESDQVIELG------VAGAGG  57
           ++ I+ +R + +G  PTAAQI  GEL ++L +R IYTKN++  +IELG           G
Sbjct  1   MAKIQMRRTKTAGQKPTAAQILEGELIINLPDRKIYTKNDAGGIIELGNPETADKLTVAG  60

Query  58  TI--GGDLTVNGKLTVNQSTELKGA  80
           T+  GG  T+NG  T+   T + GA
Sbjct  61  TLEAGGATTLNGGATIANKTNITGA  85


>tail fiber protein [Escherichia phage teqdroes]
Sequence ID: QHR64529.1 Length: 1085 
Range 1: 4 to 69

Score:54.7 bits(171), Expect:5e-04, 
Method:Compositional matrix adjust., 
Identities:28/67(42%), Positives:45/67(67%), Gaps:2/67(2%)

Query  5   LSAIKFKR-RISGAAPTAAQIQRGELFLHLGNRTIYTKNESDQVIELGVAGAGGTIGGDL  63
           L  I+FKR + +GA P A+ +  GEL ++L +RTI+TK++S  +I+L ++  GG I G++
Sbjct  4   LKQIQFKRSKTAGARPAASVLAEGELAINLKDRTIFTKDDSGNIIDLSIS-TGGNISGNI  62

Query  64  TVNGKLT  70
           T  G  T
Sbjct  63  TQTGDYT  69


>hypothetical protein OE5505_00263 [Escherichia phage vB_EcoM_OE5505]
Sequence ID: QBQ79578.1 Length: 994 
Range 1: 4 to 69

Score:54.4 bits(170), Expect:7e-04, 
Method:Compositional matrix adjust., 
Identities:30/67(45%), Positives:44/67(65%), Gaps:2/67(2%)

Query  5   LSAIKFKR-RISGAAPTAAQIQRGELFLHLGNRTIYTKNESDQVIELGVAGAGGTIGGDL  63
           L  I+FKR + +G  P A+ +  GEL ++L ++TI+TK++S  VIELG+   GGTI G L
Sbjct  4   LKQIQFKRSKTAGQLPAASVLAEGELAINLKDKTIFTKDDSGNVIELGLK-YGGTINGSL  62

Query  64  TVNGKLT  70
            V   +T
Sbjct  63  EVTENIT  69


>tail fiber protein [Escherichia phage teqhal]
Sequence ID: QHR63703.1 Length: 1260 
Range 1: 4 to 69

Score:54.1 bits(169), Expect:9e-04, 
Method:Compositional matrix adjust., 
Identities:28/67(42%), Positives:44/67(65%), Gaps:2/67(2%)

Query  5   LSAIKFKR-RISGAAPTAAQIQRGELFLHLGNRTIYTKNESDQVIELGVAGAGGTIGGDL  63
           L  I+FKR + +G  P A+ +  GEL ++L +RTI+TK++S  +I+L +  AGG I G++
Sbjct  4   LKQIQFKRSKTAGQRPAASVLAEGELAINLKDRTIFTKDDSGNIIDLSIT-AGGNISGNI  62

Query  64  TVNGKLT  70
           T  G  T
Sbjct  63  TQTGDYT  69


>long tail fiber, distal subunit [Edwardsiella phage PEi20]
Sequence ID: YP_009190431.1 Length: 936 
>long tail fiber, distal subunit [Edwardsiella phage PEi20]
Sequence ID: BAQ22923.1 Length: 936 >long tail fiber, distal subunit [Edwardsiella phage PEi26]
Sequence ID: BAQ23224.1 Length: 936  
Range 1: 3 to 69

Score:53.5 bits(167), Expect:0.001, 
Method:Compositional matrix adjust., 
Identities:28/68(41%), Positives:43/68(63%), Gaps:2/68(2%)

Query  4   NLSAIKFKRRIS-GAAPTAAQIQRGELFLHLGNRTIYTKNESDQVIELGVAGAGGTIGGD  62
           ++  I+FKR ++ G  P A  +  GEL ++L +RTI+TK+   QV++LG A  GG + GD
Sbjct  3   DIKQIQFKRSVTAGKKPAATDLVEGELAINLTDRTIFTKDRQGQVVDLGFA-KGGRVDGD  61

Query  63  LTVNGKLT  70
           +T  G  T
Sbjct  62  ITQVGSYT  69


>long tail fiber distal subunit [Acinetobacter phage vB_AbaP_Konradin]
Sequence ID: QGT54004.1 Length: 1283 
Range 1: 3 to 91

Score:53.8 bits(168), Expect:0.001, 
Method:Compositional matrix adjust., 
Identities:35/92(38%), Positives:57/92(61%), Gaps:4/92(4%)

Query  1   MANNLSAIKFKR-RISGAAPTAAQIQRGELFLHLGNRTIYTKNESDQVIELGVAGAGGTI  59
           + +N+  IKF R + +GA P+ + +  GEL ++L +RTI++KN+++ V ELG  G GGT+
Sbjct  3   LDSNIGRIKFMRSKTAGAVPSPSLLDEGELAINLVDRTIFSKNDANTV-ELGF-GKGGTV  60

Query  60  GGDLTVNGKLTVNQSTELKGALSAGGTTLSWL  91
            G + V G   V  + ++ GAL+    T S L
Sbjct  61  AGPINVTGGNAV-SAAQFNGALNGNAATASRL  91


>hypothetical protein KAW1E185_00260 [Escherichia phage vB_EcoM_KAW1E185]
Sequence ID: QBQ78533.1 Length: 1090 
Range 1: 4 to 69

Score:53.5 bits(167), Expect:0.001, 
Method:Compositional matrix adjust., 
Identities:27/67(40%), Positives:45/67(67%), Gaps:2/67(2%)

Query  5   LSAIKFKR-RISGAAPTAAQIQRGELFLHLGNRTIYTKNESDQVIELGVAGAGGTIGGDL  63
           L  I+FKR + +GA P A+ +  GEL ++L +RTI+TK+++  +I+L ++  GG I G++
Sbjct  4   LKQIQFKRSKTAGARPAASVLAEGELAINLKDRTIFTKDDTGNIIDLSIS-TGGNISGNI  62

Query  64  TVNGKLT  70
           T  G  T
Sbjct  63  TQTGDYT  69


>long tail fiber distal subunit [Citrobacter phage Merlin]
Sequence ID: YP_009203993.1 Length: 791 
>long tail fiber distal subunit [Citrobacter phage Merlin]
Sequence ID: AKU43925.1 Length: 791  
Range 1: 4 to 82

Score:53.2 bits(166), Expect:0.001, 
Method:Compositional matrix adjust., 
Identities:29/80(36%), Positives:48/80(60%), Gaps:2/80(2%)

Query  5   LSAIKFKRRI-SGAAPTAAQIQRGELFLHLGNRTIYTKNESDQVIELGVAGAGGTIGGDL  63
           +  I+FKR   +G  PTA Q+  GEL ++L +R ++TK+++  +I+LG A  GG I G++
Sbjct  4   IKQIQFKRTTKAGVKPTAVQLAEGELAINLTDRMLFTKDQNGAIIDLGFA-KGGNIDGNV  62

Query  64  TVNGKLTVNQSTELKGALSA  83
           T  G        +L G ++A
Sbjct  63  TQTGNYIQTGRYDLNGDMTA  82


>hypothetical protein [Enterobacter hormaechei]
Sequence ID: WP_160840645.1 Length: 845 
>hypothetical protein [Enterobacter hormaechei]
Sequence ID: MXS05037.1 Length: 845  
Range 1: 4 to 115

Score:52.9 bits(165), Expect:0.002, 
Method:Compositional matrix adjust., 
Identities:37/118(31%), Positives:63/118(53%), Gaps:7/118(5%)

Query  5    LSAIKFKR-RISGAAPTAAQIQRGELFLHLGNRTIYTKNESDQVIELGVAGAGGTIGGDL  63
            +S IKFKR + +G  P  A ++ GEL ++L ++ ++TK   D+V +L +  +GG I G +
Sbjct  4    ISEIKFKRSKTAGQKPAVASLKEGELAINLVDKKLFTKT-GDKVEDLTLR-SGGKIDGHI  61

Query  64   TVNGKLTVNQSTELKGALSAGGTTLSWLDVNQNLKVLGNTTLTGELTALNGQIKVAMK  121
            T  G  T   ST +   L+ G      +   +N+KV G    + ++ + NG I+   K
Sbjct  62   TQVGNYTQTGSTTISNELTVGMD----ITAKRNVKVSGQVVSSADIVSSNGVIRTRAK  115


>hypothetical protein [Enterobacter hormaechei]
Sequence ID: WP_080348848.1 Length: 845 
Range 1: 4 to 115

Score:52.9 bits(165), Expect:0.002, 
Method:Compositional matrix adjust., 
Identities:37/118(31%), Positives:63/118(53%), Gaps:7/118(5%)

Query  5    LSAIKFKR-RISGAAPTAAQIQRGELFLHLGNRTIYTKNESDQVIELGVAGAGGTIGGDL  63
            +S IKFKR + +G  P  A ++ GEL ++L ++ ++TK   D+V +L +  +GG I G +
Sbjct  4    ISEIKFKRSKTAGQKPAVASLKEGELAINLVDKKLFTKT-GDKVEDLTLR-SGGKIDGHI  61

Query  64   TVNGKLTVNQSTELKGALSAGGTTLSWLDVNQNLKVLGNTTLTGELTALNGQIKVAMK  121
            T  G  T   ST +   L+ G      +   +N+KV G    + ++ + NG I+   K
Sbjct  62   TQVGNYTQTGSTTISNELTVGMD----ITAKRNVKVSGQVVSSADIVSSNGVIRTRAK  115


>long tail fiber distal subunit [Acinetobacter phage vB_AbaP_Stupor]
Sequence ID: QGT54250.1 Length: 1408 
Range 1: 3 to 91

Score:52.9 bits(165), Expect:0.002, 
Method:Compositional matrix adjust., 
Identities:36/92(39%), Positives:56/92(60%), Gaps:4/92(4%)

Query  1   MANNLSAIKFKR-RISGAAPTAAQIQRGELFLHLGNRTIYTKNESDQVIELGVAGAGGTI  59
           + +N+S IKF R + +GA P+   +  GEL ++L +RTI++KN ++ V ELG  G GGT+
Sbjct  3   LDSNISRIKFMRSKTAGAVPSPTLLDEGELAINLVDRTIFSKNGANTV-ELGF-GKGGTV  60

Query  60  GGDLTVNGKLTVNQSTELKGALSAGGTTLSWL  91
            G + V G   V  + ++ GAL+    T S L
Sbjct  61  AGPINVTGGNAVTAA-QFNGALNGNAATASRL  91


>tail fiber protein [Enterobacteria phage Aplg8]
Sequence ID: ANZ50834.1 Length: 1078 
Range 1: 4 to 69

Score:52.6 bits(164), Expect:0.002, 
Method:Compositional matrix adjust., 
Identities:27/67(40%), Positives:44/67(65%), Gaps:2/67(2%)

Query  5   LSAIKFKR-RISGAAPTAAQIQRGELFLHLGNRTIYTKNESDQVIELGVAGAGGTIGGDL  63
           L  I+FKR + +G  P A+ +  GEL ++L +RT++TK++S  +I+L +  AGG I G++
Sbjct  4   LKQIQFKRSKTAGQRPAASVLAEGELAINLKDRTLFTKDDSGNIIDLSIT-AGGNISGNI  62

Query  64  TVNGKLT  70
           T  G  T
Sbjct  63  TQTGDYT  69


>tail fiber protein [Shigella phage SHBML-50-1]
Sequence ID: YP_009288611.1 Length: 1025 
>tail fiber protein [Shigella phage SHBML-50-1]
Sequence ID: ANN87450.1 Length: 1025  
Range 1: 4 to 69

Score:52.6 bits(164), Expect:0.002, 
Method:Compositional matrix adjust., 
Identities:27/67(40%), Positives:44/67(65%), Gaps:2/67(2%)

Query  5   LSAIKFKR-RISGAAPTAAQIQRGELFLHLGNRTIYTKNESDQVIELGVAGAGGTIGGDL  63
           L  I+FKR + +G  P A+ +  GEL ++L +RT++TK++S  +I+L +  AGG I G++
Sbjct  4   LKQIQFKRSKTAGQRPAASVLAEGELAINLKDRTLFTKDDSGNIIDLSIT-AGGNISGNI  62

Query  64  TVNGKLT  70
           T  G  T
Sbjct  63  TQTGDYT  69


>distal tail fiber large subunit gp37 [Enterobacteria phage Ac3]
Sequence ID: AAC62007.1 Length: 1103 
Range 1: 4 to 84

Score:52.1 bits(162), Expect:0.003, 
Method:Compositional matrix adjust., 
Identities:30/82(37%), Positives:48/82(58%), Gaps:2/82(2%)

Query  5   LSAIKFKR-RISGAAPTAAQIQRGELFLHLGNRTIYTKNESDQVIELGVAGAGGTIGGDL  63
           L  I+FKR + +GA P A+ +  GEL ++L +R ++TK++   +I+LG A  GG+I G++
Sbjct  4   LKQIQFKRSKTAGARPAASVLAEGELAINLKDRVLFTKDDQGNIIDLGFA-KGGSIDGNV  62

Query  64  TVNGKLTVNQSTELKGALSAGG  85
              G         L GAL+  G
Sbjct  63  IHIGNYNQTGDYTLNGALTQTG  84


>probably gp37-like tail fiber protein [Acinetobacter virus 133]
Sequence ID: YP_004300829.1 Length: 880 
>probably gp37-like tail fiber protein [Acinetobacter virus 133]
Sequence ID: ADJ19563.1 Length: 880  
Range 1: 6 to 108

Score:52.1 bits(162), Expect:0.003, 
Method:Compositional matrix adjust., 
Identities:35/105(33%), Positives:60/105(57%), Gaps:6/105(5%)

Query  4    NLSAIKFKR-RISGAAPTAAQIQRGELFLHLGNRTIYTKNESDQVIELGVAGAGGTIGGD  62
            N+  IKF R + +G  PT A +  GEL ++L +RT+YT   +  +++LG A  GG + GD
Sbjct  6    NIGRIKFLRSKTAGRKPTTADLDEGELAINLADRTLYTSTGT-AIVDLGFA-KGGEVNGD  63

Query  63   LTVNGKLTVN---QSTELKGALSAGGTTLSWLDVNQNLKVLGNTT  104
            +T  G +T +   ++T+L+G L+    + + L   + L   G+ T
Sbjct  64   ITQTGNITTSGTIKATKLEGPLTGNADSATKLQNTRTLSWTGDAT  108


>Long tail fiber, distal subunit [Cronobacter phage Pet-CM3-4]
Sequence ID: SCN45949.1 Length: 871 
Range 1: 4 to 82

Score:52.1 bits(162), Expect:0.003, 
Method:Compositional matrix adjust., 
Identities:31/80(39%), Positives:46/80(57%), Gaps:2/80(2%)

Query  5   LSAIKFKR-RISGAAPTAAQIQRGELFLHLGNRTIYTKNESDQVIELGVAGAGGTIGGDL  63
           +  I+FKR  ++G  P  A I  GEL +++ + T++TKN   Q+I+LG A  GG I GD+
Sbjct  4   IKQIQFKRSNVAGKRPLPADIAEGELAINIKDSTLFTKNADGQIIDLGFA-KGGKIDGDV  62

Query  64  TVNGKLTVNQSTELKGALSA  83
           T  G  T   +    G +SA
Sbjct  63  TQVGNYTQTGNYTTTGDISA  82


>hypothetical protein [Salmonella enterica subsp. enterica serovar Braenderup]
Sequence ID: EDP8999529.1 Length: 95 
Range 1: 4 to 84

Score:47.1 bits(145), Expect:0.004, 
Method:Compositional matrix adjust., 
Identities:27/82(33%), Positives:46/82(56%), Gaps:2/82(2%)

Query  5   LSAIKFKR-RISGAAPTAAQIQRGELFLHLGNRTIYTKNESDQVIELGVAGAGGTIGGDL  63
           L  I+FKR + +G  P A+ +  GEL ++L +R ++TK++   +I+LG A  GG+I G++
Sbjct  4   LKQIQFKRSKTAGQRPAASVLAEGELAINLKDRVLFTKDDQGNIIDLGFA-KGGSIDGNV  62

Query  64  TVNGKLTVNQSTELKGALSAGG  85
              G         L G ++  G
Sbjct  63  IHKGNYNQTGDYTLNGTFTQTG  84


>long tail fiber distal subunit [Escherichia phage WG01]
Sequence ID: YP_009323449.1 Length: 1100 
>long tail fiber distal subunit [Escherichia phage WG01]
Sequence ID: AND75922.1 Length: 1100  
Range 1: 4 to 84

Score:51.8 bits(161), Expect:0.004, 
Method:Compositional matrix adjust., 
Identities:28/82(34%), Positives:47/82(57%), Gaps:2/82(2%)

Query  5   LSAIKFKR-RISGAAPTAAQIQRGELFLHLGNRTIYTKNESDQVIELGVAGAGGTIGGDL  63
           L  I+FKR +++G  P  AQ+  GEL ++L +R ++TK+++  +I+LG A  GG I G++
Sbjct  4   LKQIQFKRSKVAGVRPAPAQLAEGELAINLKDRLLFTKDDTGAIIDLGFA-KGGNIDGNV  62

Query  64  TVNGKLTVNQSTELKGALSAGG  85
              G         L G ++  G
Sbjct  63  IHKGNYNQTGDYTLNGVFTQIG  84


>long tail fiber distal subunit [Escherichia phage SF]
Sequence ID: AWY07754.1 Length: 1102 
Range 1: 4 to 81

Score:51.8 bits(161), Expect:0.005, 
Method:Compositional matrix adjust., 
Identities:28/79(35%), Positives:47/79(59%), Gaps:2/79(2%)

Query  5   LSAIKFKR-RISGAAPTAAQIQRGELFLHLGNRTIYTKNESDQVIELGVAGAGGTIGGDL  63
           L  I+FKR + +GA P A+ +  GEL ++L +R ++TK++   +I+LG A  GG+I G++
Sbjct  4   LKQIQFKRSKTAGARPAASVLAEGELAINLKDRVLFTKDDQGNIIDLGFA-KGGSIDGNV  62

Query  64  TVNGKLTVNQSTELKGALS  82
             NG         L G ++
Sbjct  63  IHNGNYNQTGDYTLTGVFT  81


>putative tail fiber protein [Acinetobacter phage Ac42]
Sequence ID: YP_004009606.1 Length: 1001 
>putative tail fiber protein [Acinetobacter phage Ac42]
Sequence ID: ADI96482.1 Length: 1001  
Range 1: 6 to 102

Score:51.5 bits(160), Expect:0.005, 
Method:Compositional matrix adjust., 
Identities:29/99(29%), Positives:54/99(54%), Gaps:3/99(3%)

Query  4    NLSAIKFKRR-ISGAAPTAAQIQRGELFLHLGNRTIYTKNESDQVIELGVAGAGGTIGGD  62
            N++ IKF R  ++G  P  A +Q GEL L++ +R +YT+N  + ++++G  G GG + G 
Sbjct  6    NINRIKFLRTTVAGRKPALADLQDGELALNMADRVLYTRN-GNNIVDVGF-GLGGNVNGS  63

Query  63   LTVNGKLTVNQSTELKGALSAGGTTLSWLDVNQNLKVLG  101
            +   G+L   +        SA   ++ W++    L++ G
Sbjct  64   INATGELASTKVVTRNPNNSAANISVDWVNDEPRLRIGG  102


>long tail fiber distal subunit [Enterobacteria phage vB_EcoM_IME340]
Sequence ID: AWD91690.1 Length: 1080 
Range 1: 4 to 84

Score:51.2 bits(159), Expect:0.006, 
Method:Compositional matrix adjust., 
Identities:29/82(35%), Positives:48/82(58%), Gaps:2/82(2%)

Query  5   LSAIKFKR-RISGAAPTAAQIQRGELFLHLGNRTIYTKNESDQVIELGVAGAGGTIGGDL  63
           L  I+FKR + +GA P A+ +  GEL ++L +R ++TK++   +I+LG A  GG+I G++
Sbjct  4   LKQIQFKRSKTAGARPAASVLAEGELAINLKDRVLFTKDDQGNIIDLGFA-KGGSIDGNV  62

Query  64  TVNGKLTVNQSTELKGALSAGG  85
              G         L GA++  G
Sbjct  63  IHIGNYNQTGDYTLNGAFTQTG  84


>long tail fiber distal subunit [Escherichia phage vB_EcoM_NBG2]
Sequence ID: AWM11962.1 Length: 1080 
Range 1: 4 to 84

Score:51.2 bits(159), Expect:0.007, 
Method:Compositional matrix adjust., 
Identities:29/82(35%), Positives:48/82(58%), Gaps:2/82(2%)

Query  5   LSAIKFKR-RISGAAPTAAQIQRGELFLHLGNRTIYTKNESDQVIELGVAGAGGTIGGDL  63
           L  I+FKR + +GA P A+ +  GEL ++L +R ++TK++   +I+LG A  GG+I G++
Sbjct  4   LKQIQFKRSKTAGARPAASVLAEGELAINLKDRVLFTKDDQGNIIDLGFA-KGGSIDGNV  62

Query  64  TVNGKLTVNQSTELKGALSAGG  85
              G         L GA++  G
Sbjct  63  IHIGNYNQTGDYTLNGAFTQTG  84


>long tail fiber, distal part [Acinetobacter phage vB_AbaP_Kimel]
Sequence ID: QHB48398.1 Length: 1376 
Range 1: 3 to 91

Score:50.9 bits(158), Expect:0.008, 
Method:Compositional matrix adjust., 
Identities:35/92(38%), Positives:55/92(59%), Gaps:4/92(4%)

Query  1   MANNLSAIKFKR-RISGAAPTAAQIQRGELFLHLGNRTIYTKNESDQVIELGVAGAGGTI  59
           + +N+  IKF R + +GA P+   +  GEL ++L +RTI++KN ++ V ELG  G GGT+
Sbjct  3   LDSNIGRIKFMRSKTAGAVPSPTLLDEGELAINLVDRTIFSKNGANTV-ELGF-GKGGTV  60

Query  60  GGDLTVNGKLTVNQSTELKGALSAGGTTLSWL  91
            G + V G   V  + ++ GAL+    T S L
Sbjct  61  AGPINVTGGNAVTAA-QFNGALNGNAATASRL  91


>long tail fiber distal subunit [Serratia phage CHI14]
Sequence ID: YP_009609578.1 Length: 914 
>long tail fiber distal subunit [Serratia phage CHI14]
Sequence ID: ARW57676.1 Length: 914  
Range 1: 4 to 88

Score:50.6 bits(157), Expect:0.009, 
Method:Compositional matrix adjust., 
Identities:31/86(36%), Positives:47/86(54%), Gaps:2/86(2%)

Query  5   LSAIKFKR-RISGAAPTAAQIQRGELFLHLGNRTIYTKNESDQVIELGVAGAGGTIGGDL  63
           L  I+FKR + +G+ P   Q+  GEL L+L +R I+TK++   +I+LG A  GG + GD+
Sbjct  4   LKPIQFKRSKTAGSRPLPEQVLEGELALNLEDRMIFTKDDEGNIIDLGFA-KGGRVDGDI  62

Query  64  TVNGKLTVNQSTELKGALSAGGTTLS  89
              G  T        G ++A   T S
Sbjct  63  VQVGNYTQTGDYTTSGDINAKTITAS  88


>long tail fiber distal subunit [Serratia phage CBH8]
Sequence ID: ARW57951.1 Length: 914 
Range 1: 4 to 69

Score:50.6 bits(157), Expect:0.009, 
Method:Compositional matrix adjust., 
Identities:27/67(40%), Positives:41/67(61%), Gaps:2/67(2%)

Query  5   LSAIKFKR-RISGAAPTAAQIQRGELFLHLGNRTIYTKNESDQVIELGVAGAGGTIGGDL  63
           L  I+FKR + +G+ P   Q+  GEL L+L +R I+TK++   +I+LG A  GG + GD+
Sbjct  4   LKPIQFKRSKTAGSRPLPEQVLEGELALNLEDRMIFTKDDEGNIIDLGFA-KGGRVDGDI  62

Query  64  TVNGKLT  70
              G  T
Sbjct  63  VQVGNYT  69


>tail fiber domain-containing protein [Salmonella enterica subsp. enterica serovar Braenderup]
Sequence ID: EDB5153488.1 Length: 1109 
Range 1: 4 to 84

Score:50.6 bits(157), Expect:0.010, 
Method:Compositional matrix adjust., 
Identities:28/82(34%), Positives:47/82(57%), Gaps:2/82(2%)

Query  5   LSAIKFKR-RISGAAPTAAQIQRGELFLHLGNRTIYTKNESDQVIELGVAGAGGTIGGDL  63
           L  I+FKR + +GA P A+ +  GEL ++L +R ++TK++   +I+LG A  GG+I G++
Sbjct  4   LKQIQFKRSKTAGARPAASVLAEGELAINLKDRVLFTKDDQGNIIDLGFA-KGGSIDGNV  62

Query  64  TVNGKLTVNQSTELKGALSAGG  85
              G         L G ++  G
Sbjct  63  IHTGNYNQTGDYTLNGVFTQTG  84


>long tail fiber distal subunit [Escherichia phage phiC120]
Sequence ID: ARM70801.1 Length: 1077 
Range 1: 4 to 84

Score:50.6 bits(157), Expect:0.011, 
Method:Compositional matrix adjust., 
Identities:28/82(34%), Positives:47/82(57%), Gaps:2/82(2%)

Query  5   LSAIKFKR-RISGAAPTAAQIQRGELFLHLGNRTIYTKNESDQVIELGVAGAGGTIGGDL  63
           L  I+FKR + +GA P A+ +  GEL ++L +R ++TK++   +I+LG A  GG+I G++
Sbjct  4   LKQIQFKRSKTAGARPAASVLAEGELAINLKDRVLFTKDDQGNIIDLGFA-KGGSIDGNV  62

Query  64  TVNGKLTVNQSTELKGALSAGG  85
              G         L G ++  G
Sbjct  63  IHTGNYNQTGDYTLNGVFTQTG  84


>putative long tail fiber distal subunit [Escherichia phage HY03]
Sequence ID: YP_009284210.1 Length: 1109 
>putative long tail fiber distal subunit [Escherichia phage HY03]
Sequence ID: AKJ72879.1 Length: 1109  
Range 1: 4 to 84

Score:50.6 bits(157), Expect:0.011, 
Method:Compositional matrix adjust., 
Identities:28/82(34%), Positives:47/82(57%), Gaps:2/82(2%)

Query  5   LSAIKFKR-RISGAAPTAAQIQRGELFLHLGNRTIYTKNESDQVIELGVAGAGGTIGGDL  63
           L  I+FKR + +GA P A+ +  GEL ++L +R ++TK++   +I+LG A  GG+I G++
Sbjct  4   LKQIQFKRSKTAGARPAASVLAEGELAINLKDRVLFTKDDQGNIIDLGFA-KGGSIDGNV  62

Query  64  TVNGKLTVNQSTELKGALSAGG  85
              G         L G ++  G
Sbjct  63  IHKGNYNQTGDYTLNGTFTQTG  84


>hypothetical protein G10400_00260 [Escherichia phage vB_EcoM_G10400]
Sequence ID: QBO63768.1 Length: 1109 
Range 1: 4 to 84

Score:50.6 bits(157), Expect:0.011, 
Method:Compositional matrix adjust., 
Identities:28/82(34%), Positives:47/82(57%), Gaps:2/82(2%)

Query  5   LSAIKFKR-RISGAAPTAAQIQRGELFLHLGNRTIYTKNESDQVIELGVAGAGGTIGGDL  63
           L  I+FKR + +GA P A+ +  GEL ++L +R ++TK++   +I+LG A  GG+I G++
Sbjct  4   LKQIQFKRSKTAGARPAASVLAEGELAINLKDRVLFTKDDQGNIIDLGFA-KGGSIDGNV  62

Query  64  TVNGKLTVNQSTELKGALSAGG  85
              G         L G ++  G
Sbjct  63  IHTGNYNQTGDYTLNGVFTQTG  84


>long distal tail fiber subunit [Acinetobacter phage ZZ1]
Sequence ID: YP_006489023.1 Length: 1245 
>long distal tail fiber subunit [Acinetobacter phage ZZ1]
Sequence ID: AFL47660.1 Length: 1245  
Range 1: 6 to 91

Score:50.6 bits(157), Expect:0.011, 
Method:Compositional matrix adjust., 
Identities:35/89(39%), Positives:55/89(61%), Gaps:4/89(4%)

Query  4   NLSAIKFKRR-ISGAAPTAAQIQRGELFLHLGNRTIYTKNESDQVIELGVAGAGGTIGGD  62
           N++ IKF R   +GA P  + +  GE+ ++L +RTI++KN ++ V+ELG  G GGT+ G 
Sbjct  6   NINRIKFMRSSTAGAVPAPSLLDEGEIAVNLVDRTIFSKNGAN-VVELGF-GKGGTVTGP  63

Query  63  LTVNGKLTVNQSTELKGALSAGGTTLSWL  91
           + V G   V+ S ++ GAL+    T S L
Sbjct  64  INVTGGNAVSAS-QFNGALNGNAATASRL  91


>long tail fiber distal subunit [Escherichia phage vB_EcoM_112]
Sequence ID: YP_009030860.1 Length: 1114 
>long tail fiber distal subunit [Escherichia phage vB_EcoM_112]
Sequence ID: AHY83453.1 Length: 1114  
Range 1: 4 to 84

Score:50.6 bits(157), Expect:0.011, 
Method:Compositional matrix adjust., 
Identities:28/82(34%), Positives:47/82(57%), Gaps:2/82(2%)

Query  5   LSAIKFKR-RISGAAPTAAQIQRGELFLHLGNRTIYTKNESDQVIELGVAGAGGTIGGDL  63
           L  I+FKR + +GA P A+ +  GEL ++L +R ++TK++   +I+LG A  GG+I G++
Sbjct  4   LKQIQFKRSKTAGARPAASVLAEGELAINLKDRVLFTKDDQGNIIDLGFA-KGGSIDGNV  62

Query  64  TVNGKLTVNQSTELKGALSAGG  85
              G         L G ++  G
Sbjct  63  IHTGNYNQTGDYTLNGVFTQTG  84


>tail fibers protein [Escherichia phage EC121]
Sequence ID: ASZ77080.1 Length: 1103 
Range 1: 4 to 84

Score:50.3 bits(156), Expect:0.011, 
Method:Compositional matrix adjust., 
Identities:28/82(34%), Positives:47/82(57%), Gaps:2/82(2%)

Query  5   LSAIKFKR-RISGAAPTAAQIQRGELFLHLGNRTIYTKNESDQVIELGVAGAGGTIGGDL  63
           L  I+FKR + +GA P A+ +  GEL ++L +R ++TK++   +I+LG A  GG+I G++
Sbjct  4   LKQIQFKRSKTAGARPAASVLAEGELAINLKDRVLFTKDDQGNIIDLGFA-KGGSIDGNV  62

Query  64  TVNGKLTVNQSTELKGALSAGG  85
              G         L G ++  G
Sbjct  63  IHTGNYNQTGDYTLNGVFTQTG  84


>tail fiber domain-containing protein [Salmonella enterica subsp. enterica]
Sequence ID: EAA6275711.1 Length: 1077 
Range 1: 4 to 84

Score:50.3 bits(156), Expect:0.011, 
Method:Compositional matrix adjust., 
Identities:28/82(34%), Positives:47/82(57%), Gaps:2/82(2%)

Query  5   LSAIKFKR-RISGAAPTAAQIQRGELFLHLGNRTIYTKNESDQVIELGVAGAGGTIGGDL  63
           L  I+FKR + +GA P A+ +  GEL ++L +R ++TK++   +I+LG A  GG+I G++
Sbjct  4   LKQIQFKRSKTAGARPAASVLAEGELAINLKDRVLFTKDDQGNIIDLGFA-KGGSIDGNV  62

Query  64  TVNGKLTVNQSTELKGALSAGG  85
              G         L G ++  G
Sbjct  63  IHTGNYNQTGDYTLNGTFTQTG  84


>tail fibers protein [Escherichia phage PE37]
Sequence ID: ANH49622.1 Length: 1103 
Range 1: 4 to 84

Score:50.3 bits(156), Expect:0.012, 
Method:Compositional matrix adjust., 
Identities:28/82(34%), Positives:47/82(57%), Gaps:2/82(2%)

Query  5   LSAIKFKR-RISGAAPTAAQIQRGELFLHLGNRTIYTKNESDQVIELGVAGAGGTIGGDL  63
           L  I+FKR + +GA P A+ +  GEL ++L +R ++TK++   +I+LG A  GG+I G++
Sbjct  4   LKQIQFKRSKTAGARPAASVLAEGELAINLKDRVLFTKDDQGNIIDLGFA-KGGSIDGNV  62

Query  64  TVNGKLTVNQSTELKGALSAGG  85
              G         L G ++  G
Sbjct  63  IHTGNYNQTGDYTLNGVFTQTG  84


>gp37 long tail fiber distal subunit [Escherichia phage RB69]
Sequence ID: NP_861944.1 Length: 1103 
>gp37 long tail fiber distal subunit [Escherichia phage RB69]
Sequence ID: AAP76153.1 Length: 1103  
Range 1: 4 to 84

Score:50.3 bits(156), Expect:0.012, 
Method:Compositional matrix adjust., 
Identities:28/82(34%), Positives:47/82(57%), Gaps:2/82(2%)

Query  5   LSAIKFKR-RISGAAPTAAQIQRGELFLHLGNRTIYTKNESDQVIELGVAGAGGTIGGDL  63
           L  I+FKR + +GA P A+ +  GEL ++L +R ++TK++   +I+LG A  GG+I G++
Sbjct  4   LKQIQFKRSKTAGARPAASVLAEGELAINLKDRVLFTKDDQGNIIDLGFA-KGGSIDGNV  62

Query  64  TVNGKLTVNQSTELKGALSAGG  85
              G         L G ++  G
Sbjct  63  IHTGNYNQTGDYTLNGTFTQTG  84


>hypothetical protein G2133_00257 [Escherichia phage vB_EcoM_G2133]
Sequence ID: QBO60986.1 Length: 1103 
Range 1: 4 to 84

Score:50.3 bits(156), Expect:0.012, 
Method:Compositional matrix adjust., 
Identities:28/82(34%), Positives:47/82(57%), Gaps:2/82(2%)

Query  5   LSAIKFKR-RISGAAPTAAQIQRGELFLHLGNRTIYTKNESDQVIELGVAGAGGTIGGDL  63
           L  I+FKR + +GA P A+ +  GEL ++L +R ++TK++   +I+LG A  GG+I G++
Sbjct  4   LKQIQFKRSKTAGARPAASVLAEGELAINLKDRVLFTKDDQGNIIDLGFA-KGGSIDGNV  62

Query  64  TVNGKLTVNQSTELKGALSAGG  85
              G         L G ++  G
Sbjct  63  IHTGNYNQTGDYTLNGVFTQTG  84


>tail fiber domain-containing protein [Salmonella enterica subsp. enterica]
Sequence ID: EDU9380813.1 Length: 1083 
Range 1: 4 to 84

Score:50.3 bits(156), Expect:0.012, 
Method:Compositional matrix adjust., 
Identities:28/82(34%), Positives:47/82(57%), Gaps:2/82(2%)

Query  5   LSAIKFKR-RISGAAPTAAQIQRGELFLHLGNRTIYTKNESDQVIELGVAGAGGTIGGDL  63
           L  I+FKR + +GA P A+ +  GEL ++L +R ++TK++   +I+LG A  GG+I G++
Sbjct  4   LKQIQFKRSKTAGARPAASVLAEGELAINLKDRVLFTKDDQGNIIDLGFA-KGGSIDGNV  62

Query  64  TVNGKLTVNQSTELKGALSAGG  85
              G         L G ++  G
Sbjct  63  IHTGNYNQTGDYTLNGTFTQTG  84


>long tail fiber distal subunit [Escherichia phage OLB35]
Sequence ID: AYR04162.1 Length: 1083 
Range 1: 4 to 84

Score:50.3 bits(156), Expect:0.012, 
Method:Compositional matrix adjust., 
Identities:28/82(34%), Positives:47/82(57%), Gaps:2/82(2%)

Query  5   LSAIKFKR-RISGAAPTAAQIQRGELFLHLGNRTIYTKNESDQVIELGVAGAGGTIGGDL  63
           L  I+FKR + +GA P A+ +  GEL ++L +R ++TK++   +I+LG A  GG+I G++
Sbjct  4   LKQIQFKRSKTAGARPAASVLAEGELAINLKDRVLFTKDDQGNIIDLGFA-KGGSIDGNV  62

Query  64  TVNGKLTVNQSTELKGALSAGG  85
              G         L G ++  G
Sbjct  63  IHTGNYNQTGDYTLNGVFTQTG  84


>gp37 long tail fiber, distal subunit [Escherichia phage PP01]
Sequence ID: BBC14588.1 Length: 1109 
Range 1: 4 to 84

Score:50.3 bits(156), Expect:0.013, 
Method:Compositional matrix adjust., 
Identities:28/82(34%), Positives:47/82(57%), Gaps:2/82(2%)

Query  5   LSAIKFKR-RISGAAPTAAQIQRGELFLHLGNRTIYTKNESDQVIELGVAGAGGTIGGDL  63
           L  I+FKR + +GA P A+ +  GEL ++L +R ++TK++   +I+LG A  GG+I G++
Sbjct  4   LKQIQFKRSKTAGARPAASVLAEGELAINLKDRVLFTKDDQGNIIDLGFA-KGGSIDGNV  62

Query  64  TVNGKLTVNQSTELKGALSAGG  85
              G         L G ++  G
Sbjct  63  IHTGNYNQTGDYTLNGVFTQTG  84


>distal tail fiber protein [Enterobacteria phage PP01]
Sequence ID: AAK30164.1 Length: 1109 
Range 1: 4 to 84

Score:50.3 bits(156), Expect:0.013, 
Method:Compositional matrix adjust., 
Identities:28/82(34%), Positives:47/82(57%), Gaps:2/82(2%)

Query  5   LSAIKFKR-RISGAAPTAAQIQRGELFLHLGNRTIYTKNESDQVIELGVAGAGGTIGGDL  63
           L  I+FKR + +GA P A+ +  GEL ++L +R ++TK++   +I+LG A  GG+I G++
Sbjct  4   LKQIQFKRSKTAGARPAASVLAEGELAINLKDRVLFTKDDQGNIIDLGFA-KGGSIDGNV  62

Query  64  TVNGKLTVNQSTELKGALSAGG  85
              G         L G ++  G
Sbjct  63  IHTGNYNQTGDYTLNGVFTQTG  84


>hypothetical protein ECTP7_01125 [Escherichia coli O157 typing phage 7]
Sequence ID: AKE45992.1 Length: 1114 
Range 1: 4 to 84

Score:50.3 bits(156), Expect:0.013, 
Method:Compositional matrix adjust., 
Identities:28/82(34%), Positives:47/82(57%), Gaps:2/82(2%)

Query  5   LSAIKFKR-RISGAAPTAAQIQRGELFLHLGNRTIYTKNESDQVIELGVAGAGGTIGGDL  63
           L  I+FKR + +GA P A+ +  GEL ++L +R ++TK++   +I+LG A  GG+I G++
Sbjct  4   LKQIQFKRSKTAGARPAASVLAEGELAINLKDRVLFTKDDQGNIIDLGFA-KGGSIDGNV  62

Query  64  TVNGKLTVNQSTELKGALSAGG  85
              G         L G ++  G
Sbjct  63  IHTGNYNQTGDYTLNGTFTQTG  84


>hypothetical protein WFK_00246 [Escherichia phage vB_EcoM_WFK]
Sequence ID: QBQ77268.1 Length: 1103 
Range 1: 4 to 84

Score:50.3 bits(156), Expect:0.013, 
Method:Compositional matrix adjust., 
Identities:28/82(34%), Positives:47/82(57%), Gaps:2/82(2%)

Query  5   LSAIKFKR-RISGAAPTAAQIQRGELFLHLGNRTIYTKNESDQVIELGVAGAGGTIGGDL  63
           L  I+FKR + +GA P A+ +  GEL ++L +R ++TK++   +I+LG A  GG+I G++
Sbjct  4   LKQIQFKRSKTAGARPAASVLAEGELAINLKDRVLFTKDDQGNIIDLGFA-KGGSIDGNV  62

Query  64  TVNGKLTVNQSTELKGALSAGG  85
              G         L G ++  G
Sbjct  63  IHTGNYNQTGDYTLNGTFTQTG  84


>hypothetical protein G28_00253 [Escherichia phage vB_EcoM-G28]
Sequence ID: AVH86079.1 Length: 1104 
Range 1: 4 to 84

Score:50.3 bits(156), Expect:0.013, 
Method:Compositional matrix adjust., 
Identities:28/82(34%), Positives:47/82(57%), Gaps:2/82(2%)

Query  5   LSAIKFKR-RISGAAPTAAQIQRGELFLHLGNRTIYTKNESDQVIELGVAGAGGTIGGDL  63
           L  I+FKR + +GA P A+ +  GEL ++L +R ++TK++   +I+LG A  GG+I G++
Sbjct  4   LKQIQFKRSKTAGARPAASVLAEGELAINLKDRVLFTKDDQGNIIDLGFA-KGGSIDGNV  62

Query  64  TVNGKLTVNQSTELKGALSAGG  85
              G         L G ++  G
Sbjct  63  IHTGNYNQTGDYTLNGTFTQTG  84


>hypothetical protein WFL6982_00244 [Escherichia phage vB_EcoM_WFL6982]
Sequence ID: QBQ77005.1 Length: 1103 
Range 1: 4 to 84

Score:50.3 bits(156), Expect:0.013, 
Method:Compositional matrix adjust., 
Identities:28/82(34%), Positives:47/82(57%), Gaps:2/82(2%)

Query  5   LSAIKFKR-RISGAAPTAAQIQRGELFLHLGNRTIYTKNESDQVIELGVAGAGGTIGGDL  63
           L  I+FKR + +GA P A+ +  GEL ++L +R ++TK++   +I+LG A  GG+I G++
Sbjct  4   LKQIQFKRSKTAGARPAASVLAEGELAINLKDRVLFTKDDQGNIIDLGFA-KGGSIDGNV  62

Query  64  TVNGKLTVNQSTELKGALSAGG  85
              G         L G ++  G
Sbjct  63  IHTGNYNQTGDYTLNGTFTQTG  84


>long tail fiber distal subunit [Escherichia phage wV7]
Sequence ID: YP_007004989.1 Length: 1114 
>long tail fiber distal subunit [Escherichia phage wV7]
Sequence ID: AEM00909.1 Length: 1114  
Range 1: 4 to 84

Score:50.3 bits(156), Expect:0.014, 
Method:Compositional matrix adjust., 
Identities:28/82(34%), Positives:47/82(57%), Gaps:2/82(2%)

Query  5   LSAIKFKR-RISGAAPTAAQIQRGELFLHLGNRTIYTKNESDQVIELGVAGAGGTIGGDL  63
           L  I+FKR + +GA P A+ +  GEL ++L +R ++TK++   +I+LG A  GG+I G++
Sbjct  4   LKQIQFKRSKTAGARPAASVLAEGELAINLKDRVLFTKDDQGNIIDLGFA-KGGSIDGNV  62

Query  64  TVNGKLTVNQSTELKGALSAGG  85
              G         L G ++  G
Sbjct  63  IHTGNYNQTGDYTLNGTFTQTG  84


>long tail fiber distal subunit [Escherichia phage vB_EcoM_PhAPEC2]
Sequence ID: YP_009056826.1 Length: 1087 
>long tail fiber distal subunit [Escherichia phage vB_EcoM_PhAPEC2]
Sequence ID: AHV82943.1 Length: 1087  
Range 1: 4 to 84

Score:50.0 bits(155), Expect:0.014, 
Method:Compositional matrix adjust., 
Identities:28/82(34%), Positives:47/82(57%), Gaps:2/82(2%)

Query  5   LSAIKFKR-RISGAAPTAAQIQRGELFLHLGNRTIYTKNESDQVIELGVAGAGGTIGGDL  63
           L  I+FKR + +GA P A+ +  GEL ++L +R ++TK++   +I+LG A  GG+I G++
Sbjct  4   LKQIQFKRSKTAGARPAASVLAEGELAINLKDRVLFTKDDQGNIIDLGFA-KGGSIDGNV  62

Query  64  TVNGKLTVNQSTELKGALSAGG  85
              G         L G ++  G
Sbjct  63  IHTGNYNQTGDYTLNGTFTQTG  84


>hypothetical protein KAALPHA_299 [Klebsiella phage vB_KpnM_KaAlpha]
Sequence ID: QEG13317.1 Length: 871 
Range 1: 4 to 82

Score:49.7 bits(154), Expect:0.017, 
Method:Compositional matrix adjust., 
Identities:30/80(38%), Positives:46/80(57%), Gaps:2/80(2%)

Query  5   LSAIKFKR-RISGAAPTAAQIQRGELFLHLGNRTIYTKNESDQVIELGVAGAGGTIGGDL  63
           +  I+FKR  ++G  P  A I  GEL +++ + T++TKN   Q+I+LG A  GG I G++
Sbjct  4   IKQIQFKRSNVAGKRPLPADIAEGELAINIKDSTLFTKNADGQIIDLGFA-KGGKIDGNV  62

Query  64  TVNGKLTVNQSTELKGALSA  83
           T  G  T   +    G +SA
Sbjct  63  TQVGNYTQTGNFSTTGDISA  82


>long distal tail fiber subunit [Acinetobacter phage Henu6]
Sequence ID: QAU03895.1 Length: 1385 
Range 1: 6 to 91

Score:49.7 bits(154), Expect:0.018, 
Method:Compositional matrix adjust., 
Identities:34/89(38%), Positives:54/89(60%), Gaps:4/89(4%)

Query  4   NLSAIKFKRR-ISGAAPTAAQIQRGELFLHLGNRTIYTKNESDQVIELGVAGAGGTIGGD  62
           N++ IKF R   +GA P  + +  GE+ ++L +RTI++KN ++ V+ELG  G GGT+ G 
Sbjct  6   NINRIKFMRSSTAGAVPAPSLLDEGEIAVNLVDRTIFSKNGAN-VVELGF-GKGGTVAGP  63

Query  63  LTVNGKLTVNQSTELKGALSAGGTTLSWL  91
           + V G   V  + ++ GAL+    T S L
Sbjct  64  INVTGGNAVTAA-QFNGALNGNAATASRL  91


>hypothetical protein [Escherichia virus T4]
Sequence ID: VUF56014.1 Length: 1110 
Range 1: 4 to 84

Score:49.7 bits(154), Expect:0.019, 
Method:Compositional matrix adjust., 
Identities:28/82(34%), Positives:47/82(57%), Gaps:2/82(2%)

Query  5   LSAIKFKR-RISGAAPTAAQIQRGELFLHLGNRTIYTKNESDQVIELGVAGAGGTIGGDL  63
           L  I+FKR + +GA P A+ +  GEL ++L +R ++TK++   +I+LG A  GG+I G++
Sbjct  4   LKQIQFKRSKTAGARPAASVLAEGELAINLKDRVLFTKDDQGNIIDLGFA-KGGSIDGNV  62

Query  64  TVNGKLTVNQSTELKGALSAGG  85
              G         L G ++  G
Sbjct  63  IHTGNYNQTGDYILNGVFTQTG  84


>hypothetical protein pSs1_00255 [Shigella phage pSs-1]
Sequence ID: YP_009111063.1 Length: 1102 
>hypothetical protein pSs1_00255 [Shigella phage pSs-1]
Sequence ID: AIS73565.1 Length: 1102  
Range 1: 4 to 84

Score:49.4 bits(153), Expect:0.023, 
Method:Compositional matrix adjust., 
Identities:28/82(34%), Positives:47/82(57%), Gaps:2/82(2%)

Query  5   LSAIKFKR-RISGAAPTAAQIQRGELFLHLGNRTIYTKNESDQVIELGVAGAGGTIGGDL  63
           L  I+FKR + +GA P A+ +  GEL ++L +R ++TK++   +I+LG A  GG+I G++
Sbjct  4   LKQIQFKRSKTAGARPAASVLAEGELAINLKDRVLFTKDDQGNIIDLGFA-KGGSIDGNV  62

Query  64  TVNGKLTVNQSTELKGALSAGG  85
              G         L G ++  G
Sbjct  63  IHIGNYNQTGDYTLNGTFTQTG  84


>long tail fiber distal subunit [Enterobacteria phage RB27]
Sequence ID: YP_009102449.1 Length: 1104 
>long tail fiber distal subunit [Enterobacteria phage RB27]
Sequence ID: AIT74611.1 Length: 1104  
Range 1: 4 to 84

Score:49.4 bits(153), Expect:0.024, 
Method:Compositional matrix adjust., 
Identities:28/82(34%), Positives:47/82(57%), Gaps:2/82(2%)

Query  5   LSAIKFKR-RISGAAPTAAQIQRGELFLHLGNRTIYTKNESDQVIELGVAGAGGTIGGDL  63
           L  I+FKR + +GA P A+ +  GEL ++L +R ++TK++   +I+LG A  GG+I G++
Sbjct  4   LKQIQFKRSKTAGARPAASVLAEGELAINLKDRVLFTKDDQGNIIDLGFA-KGGSIDGNV  62

Query  64  TVNGKLTVNQSTELKGALSAGG  85
              G         L G ++  G
Sbjct  63  IHIGNYNQTGDYTLNGVFTQTG  84


>tail fibers protein [Escherichia phage PHB12]
Sequence ID: QBP05601.1 Length: 1088 
Range 1: 4 to 84

Score:49.4 bits(153), Expect:0.025, 
Method:Compositional matrix adjust., 
Identities:28/82(34%), Positives:47/82(57%), Gaps:2/82(2%)

Query  5   LSAIKFKR-RISGAAPTAAQIQRGELFLHLGNRTIYTKNESDQVIELGVAGAGGTIGGDL  63
           L  I+FKR + +GA P A+ +  GEL ++L +R ++TK++   +I+LG A  GG+I G++
Sbjct  4   LKQIQFKRSKTAGARPAASVLAEGELAINLKDRVLFTKDDQGNIIDLGFA-KGGSIDGNV  62

Query  64  TVNGKLTVNQSTELKGALSAGG  85
              G         L G ++  G
Sbjct  63  IHIGNYNQTGDYTLNGTFTQTG  84


>tail fibers protein [Escherichia phage vB_vPM_PD112]
Sequence ID: AYD85242.1 Length: 1108 
Range 1: 4 to 84

Score:49.4 bits(153), Expect:0.025, 
Method:Compositional matrix adjust., 
Identities:28/82(34%), Positives:47/82(57%), Gaps:2/82(2%)

Query  5   LSAIKFKR-RISGAAPTAAQIQRGELFLHLGNRTIYTKNESDQVIELGVAGAGGTIGGDL  63
           L  I+FKR + +GA P A+ +  GEL ++L +R ++TK++   +I+LG A  GG+I G++
Sbjct  4   LKQIQFKRSKTAGARPAASVLAEGELAINLKDRVLFTKDDQGNIIDLGFA-KGGSIDGNV  62

Query  64  TVNGKLTVNQSTELKGALSAGG  85
              G         L G ++  G
Sbjct  63  IHIGNYNQTGDYTLNGTFTQTG  84


>long tail fiber distal subunit [Escherichia phage PEC04]
Sequence ID: AKN44640.1 Length: 1104 
Range 1: 4 to 84

Score:49.1 bits(152), Expect:0.026, 
Method:Compositional matrix adjust., 
Identities:28/82(34%), Positives:47/82(57%), Gaps:2/82(2%)

Query  5   LSAIKFKR-RISGAAPTAAQIQRGELFLHLGNRTIYTKNESDQVIELGVAGAGGTIGGDL  63
           L  I+FKR + +GA P A+ +  GEL ++L +R ++TK++   +I+LG A  GG+I G++
Sbjct  4   LKQIQFKRSKTAGARPAASVLAEGELAINLKDRVLFTKDDQGNIIDLGFA-KGGSIDGNV  62

Query  64  TVNGKLTVNQSTELKGALSAGG  85
              G         L G ++  G
Sbjct  63  IHIGNYNQTGDYTLNGTFTQTG  84


>long tail fiber protein [Escherichia phage vB_EcoM_VR26]
Sequence ID: YP_009214101.1 Length: 1085 
>long tail fiber protein [Escherichia phage vB_EcoM_VR26]
Sequence ID: AIZ02901.1 Length: 1085  
Range 1: 4 to 84

Score:49.1 bits(152), Expect:0.026, 
Method:Compositional matrix adjust., 
Identities:28/82(34%), Positives:46/82(56%), Gaps:2/82(2%)

Query  5   LSAIKFKR-RISGAAPTAAQIQRGELFLHLGNRTIYTKNESDQVIELGVAGAGGTIGGDL  63
           L  I+FKR +I+G  PT   +  GEL ++L +R ++TK+++  +I+LG A  GG I G++
Sbjct  4   LKQIQFKRSKIAGVRPTPTVLAEGELAINLKDRLLFTKDDTGAIIDLGFA-KGGNIDGNV  62

Query  64  TVNGKLTVNQSTELKGALSAGG  85
              G         L G ++  G
Sbjct  63  IHKGNYNQTGDYTLNGTFTQTG  84


>Phage tail fibers [Yersinia phage fPS-2]
Sequence ID: VEV89861.1 Length: 1018 
Range 1: 4 to 84

Score:49.1 bits(152), Expect:0.028, 
Method:Compositional matrix adjust., 
Identities:28/82(34%), Positives:47/82(57%), Gaps:2/82(2%)

Query  5   LSAIKFKR-RISGAAPTAAQIQRGELFLHLGNRTIYTKNESDQVIELGVAGAGGTIGGDL  63
           L  I+FKR + +GA P A+ +  GEL ++L +R ++TK++   +I+LG A  GG+I G++
Sbjct  4   LKQIQFKRSKTAGARPAASVLAEGELAINLKDRVLFTKDDQGNIIDLGFA-KGGSIDGNV  62

Query  64  TVNGKLTVNQSTELKGALSAGG  85
              G         L G ++  G
Sbjct  63  IHIGNYNQTGDYTLNGTFTQTG  84


>putative long tail fiber distal subunit [Escherichia phage HY01]
Sequence ID: YP_009148689.1 Length: 912 
>putative long tail fiber distal subunit [Escherichia phage HY01]
Sequence ID: AHK11095.1 Length: 912  
Range 1: 4 to 84

Score:49.1 bits(152), Expect:0.029, 
Method:Compositional matrix adjust., 
Identities:28/82(34%), Positives:47/82(57%), Gaps:2/82(2%)

Query  5   LSAIKFKR-RISGAAPTAAQIQRGELFLHLGNRTIYTKNESDQVIELGVAGAGGTIGGDL  63
           L  I+FKR + +GA P A+ +  GEL ++L +R ++TK++   +I+LG A  GG+I G++
Sbjct  4   LKQIQFKRSKTAGARPAASVLAEGELAINLKDRVLFTKDDQGNIIDLGFA-KGGSIDGNV  62

Query  64  TVNGKLTVNQSTELKGALSAGG  85
              G         L G ++  G
Sbjct  63  IHIGNYNQTGDYTLNGTFTQTG  84


>tail fiber protein, partial [Escherichia phage ECO4]
Sequence ID: ASZ77375.1 Length: 624 
Range 1: 4 to 84

Score:48.8 bits(151), Expect:0.029, 
Method:Compositional matrix adjust., 
Identities:27/82(33%), Positives:46/82(56%), Gaps:2/82(2%)

Query  5   LSAIKFKR-RISGAAPTAAQIQRGELFLHLGNRTIYTKNESDQVIELGVAGAGGTIGGDL  63
           L  I+FKR + +G  P A+ +  GEL ++L +R ++TK++   +I+LG A  GG+I G++
Sbjct  4   LKQIQFKRSKTAGQRPAASVLAEGELAINLKDRVLFTKDDQGNIIDLGFA-KGGSIDGNV  62

Query  64  TVNGKLTVNQSTELKGALSAGG  85
              G         L G ++  G
Sbjct  63  IHTGNYNQTGDYTLNGVFTQTG  84


>long tail fiber subunit, distal [Shigella phage Sf23]
Sequence ID: ATE86506.1 Length: 1103 
Range 1: 4 to 84

Score:48.5 bits(150), Expect:0.040, 
Method:Compositional matrix adjust., 
Identities:27/82(33%), Positives:46/82(56%), Gaps:2/82(2%)

Query  5   LSAIKFKR-RISGAAPTAAQIQRGELFLHLGNRTIYTKNESDQVIELGVAGAGGTIGGDL  63
           L  I+FKR + +G  P A+ +  GEL ++L +R ++TK++   +I+LG A  GG+I G++
Sbjct  4   LKQIQFKRSKTAGQRPAASVLAEGELAINLKDRVLFTKDDQGNIIDLGFA-KGGSIDGNV  62

Query  64  TVNGKLTVNQSTELKGALSAGG  85
              G         L G ++  G
Sbjct  63  IHTGNYNQTGDYTLNGVFTQTG  84


>large distal long tail fiber subunit [Escherichia phage KIT03]
Sequence ID: BBG28764.1 Length: 1108 
Range 1: 4 to 84

Score:48.5 bits(150), Expect:0.042, 
Method:Compositional matrix adjust., 
Identities:27/82(33%), Positives:46/82(56%), Gaps:2/82(2%)

Query  5   LSAIKFKR-RISGAAPTAAQIQRGELFLHLGNRTIYTKNESDQVIELGVAGAGGTIGGDL  63
           L  I+FKR + +G  P A+ +  GEL ++L +R ++TK++   +I+LG A  GG+I G++
Sbjct  4   LKQIQFKRSKTAGQRPAASVLAEGELAINLKDRVLFTKDDQGNIIDLGFA-KGGSIDGNV  62

Query  64  TVNGKLTVNQSTELKGALSAGG  85
              G         L G ++  G
Sbjct  63  IHKGNYNQTGDYTLNGTFTQTG  84


>long tail fiber distal subunit [Escherichia phage MLF4]
Sequence ID: AYR03640.1 Length: 1109 
Range 1: 4 to 84

Score:48.5 bits(150), Expect:0.042, 
Method:Compositional matrix adjust., 
Identities:27/82(33%), Positives:46/82(56%), Gaps:2/82(2%)

Query  5   LSAIKFKR-RISGAAPTAAQIQRGELFLHLGNRTIYTKNESDQVIELGVAGAGGTIGGDL  63
           L  I+FKR + +G  P A+ +  GEL ++L +R ++TK++   +I+LG A  GG+I G++
Sbjct  4   LKQIQFKRSKTAGQRPAASVLAEGELAINLKDRVLFTKDDQGNIIDLGFA-KGGSIDGNV  62

Query  64  TVNGKLTVNQSTELKGALSAGG  85
              G         L G ++  G
Sbjct  63  IHKGNYNQTGDYTLNGTFTQTG  84


>tail fiber domain-containing protein [Salmonella enterica]
Sequence ID: EBJ7676723.1 Length: 1109 
Range 1: 4 to 84

Score:48.5 bits(150), Expect:0.042, 
Method:Compositional matrix adjust., 
Identities:27/82(33%), Positives:46/82(56%), Gaps:2/82(2%)

Query  5   LSAIKFKR-RISGAAPTAAQIQRGELFLHLGNRTIYTKNESDQVIELGVAGAGGTIGGDL  63
           L  I+FKR + +G  P A+ +  GEL ++L +R ++TK++   +I+LG A  GG+I G++
Sbjct  4   LKQIQFKRSKTAGQRPAASVLAEGELAINLKDRVLFTKDDQGNIIDLGFA-KGGSIDGNV  62

Query  64  TVNGKLTVNQSTELKGALSAGG  85
              G         L G ++  G
Sbjct  63  IHKGNYNQTGDYTLNGTFTQTG  84


>long tail fiber distal subunit [Shigella phage SfPhi01]
Sequence ID: BBI58091.1 Length: 1109 
Range 1: 4 to 84

Score:48.5 bits(150), Expect:0.042, 
Method:Compositional matrix adjust., 
Identities:27/82(33%), Positives:46/82(56%), Gaps:2/82(2%)

Query  5   LSAIKFKR-RISGAAPTAAQIQRGELFLHLGNRTIYTKNESDQVIELGVAGAGGTIGGDL  63
           L  I+FKR + +G  P A+ +  GEL ++L +R ++TK++   +I+LG A  GG+I G++
Sbjct  4   LKQIQFKRSKTAGQRPAASVLAEGELAINLKDRVLFTKDDQGNIIDLGFA-KGGSIDGNV  62

Query  64  TVNGKLTVNQSTELKGALSAGG  85
              G         L G ++  G
Sbjct  63  IHKGNYNQTGDYTLNGTFTQTG  84


>hypothetical protein G4507_00264 [Escherichia phage vB_EcoM_G4507]
Sequence ID: QBO66219.1 Length: 1103 
Range 1: 4 to 84

Score:48.5 bits(150), Expect:0.044, 
Method:Compositional matrix adjust., 
Identities:27/82(33%), Positives:46/82(56%), Gaps:2/82(2%)

Query  5   LSAIKFKR-RISGAAPTAAQIQRGELFLHLGNRTIYTKNESDQVIELGVAGAGGTIGGDL  63
           L  I+FKR + +G  P A+ +  GEL ++L +R ++TK++   +I+LG A  GG+I G++
Sbjct  4   LKQIQFKRSKTAGQRPAASVLAEGELAINLKDRVLFTKDDQGNIIDLGFA-KGGSIDGNV  62

Query  64  TVNGKLTVNQSTELKGALSAGG  85
              G         L G ++  G
Sbjct  63  IHKGNYNQTGDYTLNGTFTQTG  84


>long tail fiber distal subunit [Escherichia phage AR1]
Sequence ID: YP_009168069.1 Length: 1103 
>long tail fiber distal subunit [Escherichia phage AR1]
Sequence ID: BAI83266.1 Length: 1103  
Range 1: 4 to 84

Score:48.5 bits(150), Expect:0.047, 
Method:Compositional matrix adjust., 
Identities:27/82(33%), Positives:46/82(56%), Gaps:2/82(2%)

Query  5   LSAIKFKR-RISGAAPTAAQIQRGELFLHLGNRTIYTKNESDQVIELGVAGAGGTIGGDL  63
           L  I+FKR + +G  P A+ +  GEL ++L +R ++TK++   +I+LG A  GG+I G++
Sbjct  4   LKQIQFKRSKTAGQRPAASVLAEGELAINLKDRVLFTKDDQGNIIDLGFA-KGGSIDGNV  62

Query  64  TVNGKLTVNQSTELKGALSAGG  85
              G         L G ++  G
Sbjct  63  IHKGNYNQTGDYTLNGTFTQTG  84


>gp37 large distal tail fiber subunit [Enterobacteria phage RB51]
Sequence ID: YP_002854203.1 Length: 1103 
>long tail fiber distal subunit [Enterobacteria phage RB68]
Sequence ID: YP_009167617.1 Length: 1103 >gp37 large distal tail fiber subunit [Enterobacteria phage RB51]
Sequence ID: ACP31166.1 Length: 1103 >long tail fiber distal subunit [Enterobacteria phage RB68]
Sequence ID: AIT75708.1 Length: 1103  
Range 1: 4 to 84

Score:48.2 bits(149), Expect:0.052, 
Method:Compositional matrix adjust., 
Identities:27/82(33%), Positives:46/82(56%), Gaps:2/82(2%)

Query  5   LSAIKFKR-RISGAAPTAAQIQRGELFLHLGNRTIYTKNESDQVIELGVAGAGGTIGGDL  63
           L  I+FKR + +G  P A+ +  GEL ++L +R ++TK++   +I+LG A  GG+I G++
Sbjct  4   LKQIQFKRSKTAGQRPAASVLAEGELAINLKDRVLFTKDDQGNIIDLGFA-KGGSIDGNV  62

Query  64  TVNGKLTVNQSTELKGALSAGG  85
              G         L G ++  G
Sbjct  63  IHKGNYNQTGDYTLNGTFAQTG  84


>large distal long tail fiber subunit [Escherichia phage vB_EcoM-Sa45lw]
Sequence ID: QDF15272.1 Length: 1108 
Range 1: 4 to 84

Score:48.2 bits(149), Expect:0.057, 
Method:Compositional matrix adjust., 
Identities:27/82(33%), Positives:46/82(56%), Gaps:2/82(2%)

Query  5   LSAIKFKR-RISGAAPTAAQIQRGELFLHLGNRTIYTKNESDQVIELGVAGAGGTIGGDL  63
           L  I+FKR + +G  P A+ +  GEL ++L +R ++TK++   +I+LG A  GG+I G++
Sbjct  4   LKQIQFKRSKTAGQRPAASVLAEGELAINLKDRLLFTKDDQGNIIDLGFA-KGGSIDGNV  62

Query  64  TVNGKLTVNQSTELKGALSAGG  85
              G         L G ++  G
Sbjct  63  IHKGNYNQTGDYTLNGTFTQTG  84


>hypothetical protein [Verrucomicrobiaceae bacterium]
Sequence ID: MBN77474.1 Length: 121 
Range 1: 1 to 73

Score:43.3 bits(132), Expect:0.13, 
Method:Compositional matrix adjust., 
Identities:24/74(32%), Positives:40/74(54%), Gaps:1/74(1%)

Query  1   MANNLSAIKFKRRISGAAPTAAQIQRGELFLHLGNRTIYTKNESDQVIELGVAGAGGTIG  60
           MA     + F    +GA PT +Q+  GE+ L+  ++ ++T++ S  V+ELG   +  T G
Sbjct  1   MAKETEIVLFHTNTAGAVPTNSQLIEGEIALNTADKRLFTEDSSAVVVELGTNPSSITTG  60

Query  61  GDLTVNGKLTVNQS  74
             +T  G +T N S
Sbjct  61  A-ITATGVVTANNS  73


>long tail fiber distal subunit [Yersinia phage vB_YenM_TG1]
Sequence ID: YP_009200511.1 Length: 609 
>long tail fiber distal subunit [Yersinia phage vB_YenM_TG1]
Sequence ID: AJD82060.1 Length: 609  
Range 1: 3 to 78

Score:45.9 bits(141), Expect:0.24, 
Method:Compositional matrix adjust., 
Identities:26/76(34%), Positives:43/76(56%), Gaps:1/76(1%)

Query  4   NLSAIKFKRR-ISGAAPTAAQIQRGELFLHLGNRTIYTKNESDQVIELGVAGAGGTIGGD  62
           +LS IKFKR  ++G  P  A I  GEL ++L +  ++TK++ + +++LG A  G   G  
Sbjct  3   DLSRIKFKRSSVAGKRPLPADIAEGELAINLKDCMLFTKDDQNMIVDLGFAKGGNVDGNI  62

Query  63  LTVNGKLTVNQSTELK  78
             V+G +    + E K
Sbjct  63  NQVSGNFKTAGNVEGK  78


>hypothetical protein [Euryarchaeota archaeon]
Sequence ID: MAY04318.1 Length: 505 
Range 1: 1 to 73

Score:44.4 bits(136), Expect:0.70, 
Method:Compositional matrix adjust., 
Identities:24/74(32%), Positives:40/74(54%), Gaps:1/74(1%)

Query  1   MANNLSAIKFKRRISGAAPTAAQIQRGELFLHLGNRTIYTKNESDQVIELGVAGAGGTIG  60
           MA     + F    +GA PT +Q+  GE+ L+  ++ ++T++ S  V+ELG   +  T G
Sbjct  1   MAKETEIVLFHSNTAGAVPTNSQLIEGEIALNTADKRLFTEDSSAVVVELGTNPSSITTG  60

Query  61  GDLTVNGKLTVNQS  74
             +T  G +T N S
Sbjct  61  A-ITATGVVTANNS  73


>hypothetical protein BED41_14170 [Cloacibacillus porcorum]
Sequence ID: ANZ46142.1 Length: 961 
Range 1: 287 to 444

Score:43.3 bits(132), Expect:2.0, 
Method:Compositional matrix adjust., 
Identities:50/159(31%), Positives:77/159(48%), Gaps:16/159(10%)

Query  69   LTVNQSTELKGALSAGGTTLSWLDVNQNLKVLG-NTTLTGELTALNGQIKVAMKGPDPYI  127
            L VN +TEL GAL   G   +  +++ +  +   N T+TG+++A +G     M   D  I
Sbjct  287  LKVNGATELNGALGVNGNVHATGNISTDGNISAVNGTFTGDVSAKDGTFTGTMTAQDAVI  346

Query  128  GFSEPNTMLRSNANGLLVIGAKSTDAQQRAI-IFRPQGESAPGGES-----HIKSDGSFN  181
              +  N    +  +G L  GA +  A    + +       APG ++     +I +DG++ 
Sbjct  347  N-NNLNVGNDATIDGTLSAGAGNVVADSSGLTVGNKVTVGAPGSQTTIENGNITTDGNLG  405

Query  182  IPG-LNVA-------NATVLKDLTTSGNVTTNGRFDAKG  212
            I G L+VA       NATV KDLT +GN   NG +D  G
Sbjct  406  IGGTLDVAGDANFASNATVEKDLTVNGNTDLNGTLDVAG  444


>hypothetical protein [Cloacibacillus porcorum]
Sequence ID: WP_084002491.1 Length: 1016 
Range 1: 342 to 499

Score:43.0 bits(131), Expect:2.4, 
Method:Compositional matrix adjust., 
Identities:50/159(31%), Positives:77/159(48%), Gaps:16/159(10%)

Query  69   LTVNQSTELKGALSAGGTTLSWLDVNQNLKVLG-NTTLTGELTALNGQIKVAMKGPDPYI  127
            L VN +TEL GAL   G   +  +++ +  +   N T+TG+++A +G     M   D  I
Sbjct  342  LKVNGATELNGALGVNGNVHATGNISTDGNISAVNGTFTGDVSAKDGTFTGTMTAQDAVI  401

Query  128  GFSEPNTMLRSNANGLLVIGAKSTDAQQRAI-IFRPQGESAPGGES-----HIKSDGSFN  181
              +  N    +  +G L  GA +  A    + +       APG ++     +I +DG++ 
Sbjct  402  N-NNLNVGNDATIDGTLSAGAGNVVADSSGLTVGNKVTVGAPGSQTTIENGNITTDGNLG  460

Query  182  IPG-LNVA-------NATVLKDLTTSGNVTTNGRFDAKG  212
            I G L+VA       NATV KDLT +GN   NG +D  G
Sbjct  461  IGGTLDVAGDANFASNATVEKDLTVNGNTDLNGTLDVAG  499


>hypothetical protein KL86DPRO_11786 [uncultured delta proteobacterium]
Sequence ID: SBW00450.1 Length: 1645 
Range 1: 485 to 555

Score:42.4 bits(129), Expect:4.1, 
Method:Compositional matrix adjust., 
Identities:25/71(35%), Positives:40/71(56%), Gaps:3/71(4%)

Query  48   IELGVAGAGGTIGGDLTVNGKL---TVNQSTELKGALSAGGTTLSWLDVNQNLKVLGNTT  104
            +E G  G  G  GGD+TV G +   T + + E KG ++ GG   +W   + +LK  G+ T
Sbjct  485  VEAGTGGQNGLSGGDVTVGGYVYANTAHNTLESKGDMTVGGLVDAWYTGSNSLKSGGDMT  544

Query  105  LTGELTALNGQ  115
            + G + A+NG+
Sbjct  545  VGGRVYAVNGE  555


		
