# Supplementary material for: Influence of Non-canonical DNA Bases on the Genomic Diversity of Tevenvirinae
Source: Front Microbiol. 2021 Apr 6;12:632686. doi: 10.3389/fmicb.2021.632686 (PMC8056088; doi:10.3389/fmicb.2021.632686)
Supplement: Supplementary Data Sheet 2 — The results of the BLAST-assisted (“txt” files) and HMMER-assisted (“xlsx” files) searches for GSC homologs. The clusters containing homologs of proteins from other organisms are listed. [file Data_Sheet_2.ZIP › Data sheet 2/Group XII/50514.xlsx]

## Sheet: Лист1
	ID	Title	E-value	Ind. E-value	Bitscore	Aligned Positions
1	YP_009030300.1	long tail fiber, distal subunit [Serratia phage PS2]AHY25491.1 long tail fiber, dist	0	0	1090.1	461
2	WP_101704182.1	tail fiber domain-containing protein [Klebsiella aerogenes]PLC39111.1 hypothetical p	1.7e-11	0.0000012	38.2	94
3	WP_146655738.1	hypothetical protein [Salmonella enterica]	8.5e-11	8.5e-11	52	85
4	QAU03692.1	long tail fiber protein [Escherichia phage AnYang]	4.1e-10	4.1e-10	49.7	71
5	YP_004063946.1	gp37 long tail fiber distal subunit [Escherichia phage vB_EcoM_VR7]ADR32640.1 gp37 l	6.1e-10	6.1e-10	49.1	87
6	YP_007501288.1	long tail fiber distal subunit [Salmonella phage vB_SenM-S16]AEO97172.1 long tail fi	3.8e-9	3.8e-9	46.5	93
7	YP_009146705.1	long tail fiber distal subunit [Citrobacter phage Moon]AIX12243.1 long tail fiber di	7.7e-9	1.8e-8	44.3	87
8	WP_142085483.1	hypothetical protein [Roseinatronobacter monicus]TQM89907.1 trimeric autotransporter	2.1e-8	82	12.4	63
9	QEG05285.1	large distal tail fiber subunit [Shigella phage JK23]	6.8e-8	6.8e-8	42.4	84
10	APU02601.1	long tail fiber distal subunit [Escherichia phage YUEEL01]	1.3e-7	1.3e-7	41.4	84
11	WP_134268086.1	tail fiber domain-containing protein [Serratia marcescens]TEW83376.1 tail fiber doma	5.1e-7	7e-07	39	103
12	YP_009211694.1	long tail fiber distal subunit [Pectobacterium bacteriophage PM2]AHY25235.1 long tai	5.5e-7	5.5e-7	39.4	67
13	YP_009190431.1	long tail fiber, distal subunit [Edwardsiella phage PEi20]BAQ22923.1 long tail fiber	0.0000096	0.0000096	35.3	173
14	YP_003580110.1	L-shaped tail fiber protein [Klebsiella phage KP15]YP_009626501.1 Phage tail fiber p	0.000026	0.033	23.6	124
15	YP_009203993.1	long tail fiber distal subunit [Citrobacter phage Merlin]AKU43925.1 long tail fiber	0.000045	0.00016	31.3	86
16	AZV01135.1	long tail fiber distal subunit [Escherichia phage vB_EcoM_005]	0.000053	0.000053	32.8	83
