# Supplementary material for: Influence of Non-canonical DNA Bases on the Genomic Diversity of Tevenvirinae
Source: Front Microbiol. 2021 Apr 6;12:632686. doi: 10.3389/fmicb.2021.632686 (PMC8056088; doi:10.3389/fmicb.2021.632686)
Supplement: Supplementary Data Sheet 2 — The results of the BLAST-assisted (“txt” files) and HMMER-assisted (“xlsx” files) searches for GSC homologs. The clusters containing homologs of proteins from other organisms are listed. [file Data_Sheet_2.ZIP › Data sheet 2/Group XII/50516.txt]

RID: 5XTW0990014	
Job Title:Protein Sequence				
Program: BLASTP 
Query: None ID: lcl|Query_26516(amino acid) Length: 300
Database: nr All non-redundant GenBank CDS translations+PDB+SwissProt+PIR+PRF excluding environmental samples from WGS projects
	
Sequences producing significant alignments:
                                                                  Max    Total Query   E   Per.                  
Description                                                       Score  Score cover Value Ident  Accession        
distal long tail fiber assembly catalyst [Serratia phage PS2]     620    620   100%  0.0   100.00 YP_009030302.1   
distal tail fiber assembly catalyst protein [Serratia phage...    612    612   100%  0.0   98.33  QFR56196.1       
hypothetical protein [Chromobacterium violaceum]                  70.2   70.2  40%   2e-10 39.84  WP_081527176.1   
hypothetical protein [Chromobacterium haemolyticum]               64.4   64.4  54%   1e-08 35.26  WP_114153125.1   
distal long tail fiber assembly catalyst [Yersinia phage...       65.2   65.2  24%   1e-08 42.67  YP_007235867.1   
putative tail fiber protein [Cronobacter phage S13]               53.2   53.2  33%   1e-04 36.27  YP_009196390.1   
receptor-recognizing protein [Edwardsiella tarda]                 51.8   51.8  25%   5e-04 37.18  WP_098142576.1   
hypothetical protein fHeYen901_36 [Yersinia phage fHe-Yen9-01]    46.5   46.5  37%   0.036 34.48  ARB05809.1       
MULTISPECIES: receptor-recognizing protein [Enterobacter cloac... 43.3   43.3  16%   0.35  46.00  WP_072204480.1   
hypothetical protein [Chromobacterium sp. 257-1]                  43.3   43.3  49%   0.43  32.43  WP_149298288.1   
hypothetical protein prasa_gp291 [Enterobacter phage prasa_myo]   42.4   42.4  32%   0.75  27.55  QGH71847.1       
receptor-recognizing protein [Enterobacter hormaechei]            42.1   42.1  16%   0.98  46.00  WP_126775219.1   
tail fibers protein [Escherichia phage vB_EcoM_JB75]              40.3   40.3  20%   3.2   35.48  AXC34037.1       
receptor recognizing protein [Escherichia phage ECO4]             40.3   40.3  17%   3.3   34.62  ASZ77105.1       
putative tail fiber adhesin [Escherichia phage vB_EcoM_G29]       40.3   40.3  20%   3.7   37.10  QBO64572.1       
putative tail fiber adhesin [Escherichia phage vB_EcoM_OE5505]    40.0   40.0  20%   5.0   35.48  QBQ79579.1       
putative tail fiber adhesin [Escherichia phage vB_EcoM_G5211]     39.5   39.5  12%   6.1   41.67  QBO66489.1       
putative tail fiber adhesin [Escherichia phage EcNP1]             39.5   39.5  20%   7.3   35.48  QCQ57225.1       
hypothetical protein [Enterobacter cloacae]                       39.2   39.2  30%   8.8   33.70  WP_074173804.1   
Phage tail fibers [Yersinia phage fPS-90]                         39.2   39.2  20%   9.5   35.48  VEV89094.1       

Alignments:
>distal long tail fiber assembly catalyst [Serratia phage PS2]
Sequence ID: YP_009030302.1 Length: 300 
>distal long tail fiber assembly catalyst [Serratia phage PS2]
Sequence ID: AHY25493.1 Length: 300  
Range 1: 1 to 300

Score:620 bits(2103), Expect:0.0, 
Method:Compositional matrix adjust., 
Identities:300/300(100%), Positives:300/300(100%), Gaps:0/300(0%)

Query  1    MAGVVPNVPFWASDVRNVTGTGNMWDAGVWLLKRQPPFWMSEFAGKGEITINITSSNHNF  60
            MAGVVPNVPFWASDVRNVTGTGNMWDAGVWLLKRQPPFWMSEFAGKGEITINITSSNHNF
Sbjct  1    MAGVVPNVPFWASDVRNVTGTGNMWDAGVWLLKRQPPFWMSEFAGKGEITINITSSNHNF  60

Query  61   DPNWLVNHMSDLCAGNWAGQRFIINVMSGVQLVGMRKGIAYSATGDCMWFGGDMRLCESI  120
            DPNWLVNHMSDLCAGNWAGQRFIINVMSGVQLVGMRKGIAYSATGDCMWFGGDMRLCESI
Sbjct  61   DPNWLVNHMSDLCAGNWAGQRFIINVMSGVQLVGMRKGIAYSATGDCMWFGGDMRLCESI  120

Query  121  IINNWGDILGRGAQAIGVENFGSPNGAQNPPNRGGHAIIADGVGGILTINNHNNIGGGGG  180
            IINNWGDILGRGAQAIGVENFGSPNGAQNPPNRGGHAIIADGVGGILTINNHNNIGGGGG
Sbjct  121  IINNWGDILGRGAQAIGVENFGSPNGAQNPPNRGGHAIIADGVGGILTINNHNNIGGGGG  180

Query  181  AGMGDGPPEWWDGIPHGSLGGQGGAPFGESMSAPNLVSGGQFRRPPNAGYGPGGNGWYSY  240
            AGMGDGPPEWWDGIPHGSLGGQGGAPFGESMSAPNLVSGGQFRRPPNAGYGPGGNGWYSY
Sbjct  181  AGMGDGPPEWWDGIPHGSLGGQGGAPFGESMSAPNLVSGGQFRRPPNAGYGPGGNGWYSY  240

Query  241  EDGNSRIRYGQSGGWGEQGYTGSERGQDVQPISNPGRAVYWAGARPNIQGGGWYAGGDGQ  300
            EDGNSRIRYGQSGGWGEQGYTGSERGQDVQPISNPGRAVYWAGARPNIQGGGWYAGGDGQ
Sbjct  241  EDGNSRIRYGQSGGWGEQGYTGSERGQDVQPISNPGRAVYWAGARPNIQGGGWYAGGDGQ  300


>distal tail fiber assembly catalyst protein [Serratia phage Muldoon]
Sequence ID: QFR56196.1 Length: 300 
Range 1: 1 to 300

Score:612 bits(2076), Expect:0.0, 
Method:Compositional matrix adjust., 
Identities:295/300(98%), Positives:296/300(98%), Gaps:0/300(0%)

Query  1    MAGVVPNVPFWASDVRNVTGTGNMWDAGVWLLKRQPPFWMSEFAGKGEITINITSSNHNF  60
            MAGVVPNVPFWASDVRNVTGTGNMWDAGVWLLKRQPPFWMSEFAGKGEITINITSSNHNF
Sbjct  1    MAGVVPNVPFWASDVRNVTGTGNMWDAGVWLLKRQPPFWMSEFAGKGEITINITSSNHNF  60

Query  61   DPNWLVNHMSDLCAGNWAGQRFIINVMSGVQLVGMRKGIAYSATGDCMWFGGDMRLCESI  120
            DPNWLVNHMSDLCAGNWAGQRFIIN+ SGVQLVGMRKGIAYSATGDCMWFGGDMRLCESI
Sbjct  61   DPNWLVNHMSDLCAGNWAGQRFIINITSGVQLVGMRKGIAYSATGDCMWFGGDMRLCESI  120

Query  121  IINNWGDILGRGAQAIGVENFGSPNGAQNPPNRGGHAIIADGVGGILTINNHNNIGGGGG  180
            IINNWGDILGRGAQAIG ENFGSPNGAQNPPNRGGHAIIADGVGGILTINNHNNIGGGGG
Sbjct  121  IINNWGDILGRGAQAIGAENFGSPNGAQNPPNRGGHAIIADGVGGILTINNHNNIGGGGG  180

Query  181  AGMGDGPPEWWDGIPHGSLGGQGGAPFGESMSAPNLVSGGQFRRPPNAGYGPGGNGWYSY  240
            AGMGDGPPEWWDGIPHGSLGGQGGAPFGESMSAPN VSGGQFRRPPNAGYGPGGNGWYSY
Sbjct  181  AGMGDGPPEWWDGIPHGSLGGQGGAPFGESMSAPNRVSGGQFRRPPNAGYGPGGNGWYSY  240

Query  241  EDGNSRIRYGQSGGWGEQGYTGSERGQDVQPISNPGRAVYWAGARPNIQGGGWYAGGDGQ  300
            EDGNSRIRYGQSGGWGEQGYTGSERGQDVQPISNPGRAVYW GARPNIQGGGWYAGGDGQ
Sbjct  241  EDGNSRIRYGQSGGWGEQGYTGSERGQDVQPISNPGRAVYWTGARPNIQGGGWYAGGDGQ  300


>hypothetical protein [Chromobacterium violaceum]
Sequence ID: WP_081527176.1 Length: 279 
>hypothetical protein B0T48_12070 [Chromobacterium violaceum]
Sequence ID: OQS47812.1 Length: 279 >hypothetical protein B0T49_12785 [Chromobacterium violaceum]
Sequence ID: OQS49942.1 Length: 279  
Range 1: 47 to 159

Score:70.2 bits(224), Expect:2e-10, 
Method:Compositional matrix adjust., 
Identities:49/123(40%), Positives:66/123(53%), Gaps:11/123(8%)

Query  48   EITINITSSNHNFDPNWLVNHMSDLCAGNW-AGQRFIINVMSGVQLVGMRKGIAYSATGD  106
            EI +++T++NHNF+P  L   M     G W +G  FII +  GVQLV M +      T  
Sbjct  47   EILVDVTTTNHNFNPGDLHAMMLAAAGGAWPSGSTFIITIHEGVQLVSMNE------TSA  100

Query  107  CMWFGGDMRLCESIIINNWGDILGRGAQAIGVENFGSPNGAQNPPNRGGHAIIADGVGGI  166
            C+W+GG +     I I N G ILGRG +  G EN    NG     + GG AII D  GG+
Sbjct  101  CIWLGGAIAQNNLIRIINRGHILGRGGRGNGAEN----NGRVRWGSPGGPAIICDAAGGL  156

Query  167  LTI  169
            + +
Sbjct  157  MNV  159


>hypothetical protein [Chromobacterium haemolyticum]
Sequence ID: WP_114153125.1 Length: 230 
Range 1: 8 to 168

Score:64.4 bits(204), Expect:1e-08, 
Method:Compositional matrix adjust., 
Identities:61/173(35%), Positives:88/173(50%), Gaps:22/173(12%)

Query  9    PFWASDV-----RNVTGTGNMWDAGVWLLKRQPP--FWMSEFAGK-GEITINITSSNHNF  60
            PF A DV     R     G   D  V  L R+P   +  +++ G+  E+ I +++S+HNF
Sbjct  8    PFSAGDVNVELKRLKNQIGTPDDPLVRQLARKPSGMYSAADLRGRSAEVLIELSASDHNF  67

Query  61   DPNWLVNHMSDLCAGNW--AGQRFIINVMSGVQLVGMRKGIAYSATGDCMWFGGDMRLCE  118
            + + L   M +   G+W   G  F I V  GVQLV      + + T  C WFGG + +  
Sbjct  68   NTSTLHQLMVNAIGGDWGKKGNTFRIRVKPGVQLV------SANTTNACFWFGGGV-IGN  120

Query  119  SIIINNWGDILGRGAQAIGVENFGSPNGAQNPPNRGGHAIIADGVGGILTINN  171
            ++I+ N G ILGRG     + N     G QNP + GG AI++DG G  L I+N
Sbjct  121  TVIVENHGYILGRGGAGGIIPN----PGGQNPGSPGGVAILSDG-GVALVIDN  168


>distal long tail fiber assembly catalyst [Yersinia phage phiR1-RT]
Sequence ID: YP_007235867.1 Length: 285 
>distal long tail fiber assembly catalyst [Yersinia phage phiR1-RT]
Sequence ID: CCI88608.1 Length: 285  
Range 1: 16 to 90

Score:65.2 bits(207), Expect:1e-08, 
Method:Compositional matrix adjust., 
Identities:32/75(43%), Positives:43/75(57%), Gaps:2/75(2%)

Query  21  TGNMWDAGV-WLLKRQPPFWMSEFAGKG-EITINITSSNHNFDPNWLVNHMSDLCAGNWA  78
           TG  W A     L+   PF MS   GK  E+ +  T+SNHN +PN L+N M+  C GN+ 
Sbjct  16  TGQAWMAAAGAELRMATPFNMSAMVGKSKELPLTFTASNHNMNPNILLNMMTAACGGNFN  75

Query  79  GQRFIINVMSGVQLV  93
           G  F+I +  GVQL+
Sbjct  76  GASFVITINPGVQLI  90


>putative tail fiber protein [Cronobacter phage S13]
Sequence ID: YP_009196390.1 Length: 262 
>putative tail fiber protein [Cronobacter phage S13]
Sequence ID: AIA64805.1 Length: 262  
Range 1: 23 to 109

Score:53.2 bits(166), Expect:1e-04, 
Method:Compositional matrix adjust., 
Identities:37/102(36%), Positives:55/102(53%), Gaps:16/102(15%)

Query  24   MWDAGVWLLKRQPPFWMSEFAGKG-EITINITSSNHNFDPNWLVNHMSDLCAGNWAGQRF  82
            M+ AG  +L+  PPFWMS+ AG+  EITI +  +NHN+D N L+N +  +      G   
Sbjct  23   MYQAG-QVLRLTPPFWMSQMAGQSKEITIEL-GANHNYDRNDLINRLRSI------GATP  74

Query  83   IINVMSGVQLVGMRKGIAYSATGDCMWFGGDMRLCESIIINN  124
             + V+SG  LV M  G+       C+ F GD+     ++ NN
Sbjct  75   AVVVISG-DLVSMNTGV------PCLEFPGDLPNAYVVLRNN  109


>receptor-recognizing protein [Edwardsiella tarda]
Sequence ID: WP_098142576.1 Length: 256 
>receptor-recognizing protein [Edwardsiella tarda]
Sequence ID: PEH74290.1 Length: 256  
Range 1: 15 to 92

Score:51.8 bits(161), Expect:5e-04, 
Method:Compositional matrix adjust., 
Identities:29/78(37%), Positives:39/78(50%), Gaps:2/78(2%)

Query  18  VTGTGNMW-DAGVWLLKRQPPFWMSEFAGKG-EITINITSSNHNFDPNWLVNHMSDLCAG  75
           V  TG  W  A    ++  P  WMSE AG+  EI + +  SN+ F   WLV H+  L  G
Sbjct  15  VAETGERWMSAARRAVRLSPSGWMSEMAGRSKEILVTLNGSNNGFSSTWLVEHIEGLVNG  74

Query  76  NWAGQRFIINVMSGVQLV  93
           N  G+   I + SG  L+
Sbjct  75  NITGHVIKIVITSGTTLI  92


>hypothetical protein fHeYen901_36 [Yersinia phage fHe-Yen9-01]
Sequence ID: ARB05809.1 Length: 289 
Range 1: 16 to 124

Score:46.5 bits(143), Expect:0.036, 
Method:Compositional matrix adjust., 
Identities:40/116(34%), Positives:54/116(46%), Gaps:11/116(9%)

Query  21   TGNMWDAGV-WLLKRQPPFWMSEFAGKG-EITINITSSNHNFDPNWLVNHMSDLCAGNW-  77
            TG  W A     L+   PF MS   GK  E+ I  T+SNHN +PN LVN M     GN  
Sbjct  16   TGQAWMAAAGTALRMTTPFNMSAMIGKATEVRIVFTASNHNMNPNVLVN-MIQAATGNAG  74

Query  78   -AGQRFIINVMSGVQLVGMRKGIAYSATGDCMWFGGDMRLCESIIINNWGDILGRG  132
              G  + + +  GVQL+G      ++      ++        SI + N G I+GRG
Sbjct  75   PGGADLFVTINPGVQLIGAAGTFVFN------FYASYFGTARSITVINHGWIFGRG  124


>MULTISPECIES: receptor-recognizing protein [Enterobacter cloacae complex]
Sequence ID: WP_072204480.1 Length: 261 
>receptor-recognizing protein [Enterobacter hormaechei subsp. steigerwaltii]
Sequence ID: OYE50459.1 Length: 261 >receptor-recognizing protein [Enterobacter hormaechei]
Sequence ID: KAA0856712.1 Length: 261 >receptor-recognizing protein [Enterobacter hormaechei]
Sequence ID: KAA0870039.1 Length: 261 >receptor-recognizing protein [Enterobacter hormaechei]
Sequence ID: KAA0902195.1 Length: 261 >receptor-recognizing protein [Enterobacter hormaechei]
Sequence ID: KAA0905217.1 Length: 261  
Range 1: 23 to 70

Score:43.3 bits(132), Expect:0.35, 
Method:Compositional matrix adjust., 
Identities:23/50(46%), Positives:32/50(64%), Gaps:3/50(6%)

Query  24  MWDAGVWLLKRQPPFWMSEFAGKG-EITINITSSNHNFDPNWLVNHMSDL  72
           M +AG   L+   PFWMS+ AG+  EITI +  +NHN+D N L+N +  L
Sbjct  23  MKEAGA-ALRISVPFWMSQMAGQSKEITITL-GANHNYDRNDLINKLRAL  70


>hypothetical protein [Chromobacterium sp. 257-1]
Sequence ID: WP_149298288.1 Length: 278 
>hypothetical protein FYK34_16480 [Chromobacterium sp. 257-1]
Sequence ID: QEL57042.1 Length: 278  
Range 1: 20 to 153

Score:43.3 bits(132), Expect:0.43, 
Method:Compositional matrix adjust., 
Identities:48/148(32%), Positives:69/148(46%), Gaps:15/148(10%)

Query  33   KRQPPFWMSEFAGKGEITINITSSNHNFDPNWLVNHMSDLCAGNW-AGQRFIINVMSGVQ  91
            K Q  +    +  + E+ + + +SN+NFD   L  +M     G+W  G  F + V  GVQ
Sbjct  20   KVQKAYQGGRLVFQDELVVVLAASNYNFDTGSLHQQMVTAAGGSWPQGATFRVIVQPGVQ  79

Query  92   LVGMRKGIAYSATGDCMWFGGDMRLCESIIINNWGDILGRGAQAIGVENFGSPNGAQNPP  151
            LV      A      C WFGG + +  ++I+ N+G ILGRG +     N   P       
Sbjct  80   LVSKDTSNA------CFWFGGAI-VGNTVIVENYGQILGRGGKGGDCGNRPMPG------  126

Query  152  NRGGHAIIADGVGGILTINNHNNIGGGG  179
              G  AI  DG G  L ++N+  I GGG
Sbjct  127  ENGSAAIWVDG-GIKLFVSNQGLIAGGG  153


>hypothetical protein prasa_gp291 [Enterobacter phage prasa_myo]
Sequence ID: QGH71847.1 Length: 260 
Range 1: 13 to 97

Score:42.4 bits(129), Expect:0.75, 
Method:Compositional matrix adjust., 
Identities:27/98(28%), Positives:48/98(48%), Gaps:14/98(14%)

Query  18   VTGTGNMWDAGVW-LLKRQPPFWMSEFAGKGEITINITSSNHNFDPNWLVNHMSDLCAGN  76
            V  TG  W  G   +L+   PFW+ +  G+         ++HNF+P++++N++       
Sbjct  13   VAETGQRWAIGAASVLRLGTPFWLWQMVGRSREITFTYGADHNFNPDYVINQL-------  65

Query  77   WAGQRFIINVMSGVQLVGMRKGIAYSATGDCMWFGGDM  114
                R I +  + V++VG    +AYS    C+ F GD+
Sbjct  66   ----RSIGSTPARVEIVG--DLVAYSTGVPCLSFPGDL  97


>receptor-recognizing protein [Enterobacter hormaechei]
Sequence ID: WP_126775219.1 Length: 261 
>receptor-recognizing protein [Enterobacter hormaechei]
Sequence ID: RTP63591.1 Length: 261  
Range 1: 23 to 70

Score:42.1 bits(128), Expect:0.98, 
Method:Compositional matrix adjust., 
Identities:23/50(46%), Positives:32/50(64%), Gaps:3/50(6%)

Query  24  MWDAGVWLLKRQPPFWMSEFAGKG-EITINITSSNHNFDPNWLVNHMSDL  72
           M +AG   L+   PFWMS+ AG+  EITI +  +NHN+D N L+N +  L
Sbjct  23  MKEAGA-ALRIGVPFWMSQMAGQSKEITITL-GANHNYDRNDLINKLRAL  70


>tail fibers protein [Escherichia phage vB_EcoM_JB75]
Sequence ID: AXC34037.1 Length: 260 
Range 1: 3 to 63

Score:40.3 bits(122), Expect:3.2, 
Method:Compositional matrix adjust., 
Identities:22/62(35%), Positives:32/62(51%), Gaps:2/62(3%)

Query  5   VPNVPFWASDVRNVTGTGNMW-DAGVWLLKRQPPFWMSEFAGKGEITINITSSNHNFDPN  63
           V  VP W     +V  TG  W       L+   P WMS+FAG+ +  I+  ++NHNF+  
Sbjct  3   VVGVPGWIGS-SSVNETGQRWMSQAAGQLRLGVPCWMSQFAGRSKEIIHTVTANHNFNGQ  61

Query  64  WL  65
           W+
Sbjct  62  WF  63


>receptor recognizing protein [Escherichia phage ECO4]
Sequence ID: ASZ77105.1 Length: 258 
Range 1: 10 to 61

Score:40.3 bits(122), Expect:3.3, 
Method:Compositional matrix adjust., 
Identities:18/52(35%), Positives:29/52(55%), Gaps:1/52(1%)

Query  15  VRNVTGTGNMWDAGVWL-LKRQPPFWMSEFAGKGEITINITSSNHNFDPNWL  65
           +  +  TG+ W AG    L+   P WMS+FAG+    I+   ++HNF+  W+
Sbjct  10  ISALAQTGDHWMAGAAARLRLGVPCWMSQFAGRSREIIHTLGADHNFNGQWF  61


>putative tail fiber adhesin [Escherichia phage vB_EcoM_G29]
Sequence ID: QBO64572.1 Length: 266 
>putative tail fiber adhesin [Escherichia phage vB_EcoM_G4500]
Sequence ID: QBO65944.1 Length: 266 >putative tail fiber adhesin [Escherichia phage vB_EcoM_G9062]
Sequence ID: QBQ78033.1 Length: 266  
Range 1: 3 to 63

Score:40.3 bits(122), Expect:3.7, 
Method:Compositional matrix adjust., 
Identities:23/62(37%), Positives:31/62(50%), Gaps:2/62(3%)

Query  5   VPNVPFWASDVRNVTGTGNMW-DAGVWLLKRQPPFWMSEFAGKGEITINITSSNHNFDPN  63
           V  VP W     +V  TG  W       L+   P WMS+FAG+    I+  S+NHNF+  
Sbjct  3   VVGVPGWIGS-SSVNETGQRWMSQAAGQLRLGVPCWMSQFAGRSREIIHTVSANHNFNGQ  61

Query  64  WL  65
           W+
Sbjct  62  WF  63


>putative tail fiber adhesin [Escherichia phage vB_EcoM_OE5505]
Sequence ID: QBQ79579.1 Length: 266 
Range 1: 3 to 63

Score:40.0 bits(121), Expect:5.0, 
Method:Compositional matrix adjust., 
Identities:22/62(35%), Positives:32/62(51%), Gaps:2/62(3%)

Query  5   VPNVPFWASDVRNVTGTGNMW-DAGVWLLKRQPPFWMSEFAGKGEITINITSSNHNFDPN  63
           V  VP W     +V  TG  W       L+   P WMS+FAG+ +  I+  ++NHNF+  
Sbjct  3   VVGVPGWIGS-SSVNETGQRWMSQAAGQLRLGVPCWMSQFAGRSKEIIHTVTANHNFNGQ  61

Query  64  WL  65
           W+
Sbjct  62  WF  63


>putative tail fiber adhesin [Escherichia phage vB_EcoM_G5211]
Sequence ID: QBO66489.1 Length: 245 
Range 1: 7 to 42

Score:39.5 bits(119), Expect:6.1, 
Method:Compositional matrix adjust., 
Identities:15/36(42%), Positives:22/36(61%), Gaps:0/36(0%)

Query  30  WLLKRQPPFWMSEFAGKGEITINITSSNHNFDPNWL  65
           W +K   P WMS+FAG+    I+   +NHNF+  W+
Sbjct  7   WSIKIGVPCWMSQFAGRSREIIHTVGANHNFNGQWF  42


>putative tail fiber adhesin [Escherichia phage EcNP1]
Sequence ID: QCQ57225.1 Length: 266 
Range 1: 3 to 63

Score:39.5 bits(119), Expect:7.3, 
Method:Compositional matrix adjust., 
Identities:22/62(35%), Positives:31/62(50%), Gaps:2/62(3%)

Query  5   VPNVPFWASDVRNVTGTGNMW-DAGVWLLKRQPPFWMSEFAGKGEITINITSSNHNFDPN  63
           V  VP W     +V  TG  W       L+   P WMS+FAG+    I+  ++NHNF+  
Sbjct  3   VVGVPGWIGS-SSVNETGQRWMSQAAGQLRLGVPCWMSQFAGRSREIIHTVTANHNFNGQ  61

Query  64  WL  65
           W+
Sbjct  62  WF  63


>hypothetical protein [Enterobacter cloacae]
Sequence ID: WP_074173804.1 Length: 262 
>Phage tail fibre adhesin Gp38 [Enterobacter cloacae]
Sequence ID: SAA84516.1 Length: 262  
Range 1: 23 to 99

Score:39.2 bits(118), Expect:8.8, 
Method:Compositional matrix adjust., 
Identities:31/92(34%), Positives:47/92(51%), Gaps:16/92(17%)

Query  24   MWDAGVWLLKRQPPFWMSEFAGKG-EITINITSSNHNFDPNWLVNHMSDLCAGNWAGQRF  82
            M +AG   L+   PFWMS+ AG+  EITI +   NH++D N L+N +  +      G   
Sbjct  23   MKEAGA-ALRIGVPFWMSQMAGQSKEITITL-GQNHSYDRNDLINKLRAI------GATP  74

Query  83   IINVMSGVQLVGMRKGIAYSATGDCMWFGGDM  114
             + V+SG  LV M  G+       C+ F  ++
Sbjct  75   AVVVISG-DLVSMNTGV------PCLEFPANL  99


>Phage tail fibers [Yersinia phage fPS-90]
Sequence ID: VEV89094.1 Length: 259 
Range 1: 3 to 63

Score:39.2 bits(118), Expect:9.5, 
Method:Compositional matrix adjust., 
Identities:22/62(35%), Positives:31/62(50%), Gaps:2/62(3%)

Query  5   VPNVPFWASDVRNVTGTGNMW-DAGVWLLKRQPPFWMSEFAGKGEITINITSSNHNFDPN  63
           V  VP W     +V  TG  W       L+   P WMS+FAG+    I+  ++NHNF+  
Sbjct  3   VVGVPGWIGS-SSVNETGQRWMSQAAGQLRLGVPCWMSQFAGRSREIIHTVTANHNFNGQ  61

Query  64  WL  65
           W+
Sbjct  62  WF  63


		
