# Supplementary material for: Influence of Non-canonical DNA Bases on the Genomic Diversity of Tevenvirinae
Source: Front Microbiol. 2021 Apr 6;12:632686. doi: 10.3389/fmicb.2021.632686 (PMC8056088; doi:10.3389/fmicb.2021.632686)
Supplement: Supplementary Data Sheet 2 — The results of the BLAST-assisted (“txt” files) and HMMER-assisted (“xlsx” files) searches for GSC homologs. The clusters containing homologs of proteins from other organisms are listed. [file Data_Sheet_2.ZIP › Data sheet 2/Group XII/50516.xlsx]

## Sheet: Лист1
	ID	Title	E-value	Ind. E-value	Bitscore	Aligned Positions
1	YP_009030302.1	distal long tail fiber assembly catalyst [Serratia phage PS2]AHY25493.1 distal long	4e-80	4e-80	279.5	257
2	YP_009286604.1	long tail fiber adhesin [Salmonella phage vB_SnwM_CGG4-1]ANA49592.1 long tail fiber	5e-58	5e-58	207.2	215
3	YP_009618340.1	receptor recognition protein [Citrobacter phage CF1 ERZ-2017]AUE23154.1 receptor rec	1.5e-55	2.2e-55	198.6	219
4	WP_098142576.1	receptor-recognizing protein [Edwardsiella tarda]PEH74290.1 receptor-recognizing pro	1.1e-54	1.5e-54	195.9	222
5	WP_063134311.1	hypothetical protein, partial [Enterobacter cloacae]	6.3e-54	7.6e-54	193.6	213
6	YP_007235867.1	distal long tail fiber assembly catalyst [Yersinia phage phiR1-RT]CCI88608.1 distal	1.6e-51	2.1e-51	185.6	235
7	YP_009005537.1	hypothetical protein PG7_273 [Enterobacter phage PG7]AHI61176.1 hypothetical protein	5.3e-51	6.8e-51	183.9	213
8	WP_155022354.1	receptor-recognizing protein [Enterobacter kobei]VAC85717.1 Phage tail fibre adhesin	2.1e-50	2.1e-50	182.3	228
9	WP_052694301.1	hypothetical protein [Aquitalea magnusonii]	1.9e-48	1.9e-48	175.9	213
10	WP_149298288.1	hypothetical protein [Chromobacterium sp. 257-1]QEL57042.1 hypothetical protein FYK3	2.2e-47	2.8e-47	172.1	205
11	WP_081527176.1	hypothetical protein [Chromobacterium violaceum]OQS47812.1 hypothetical protein B0T4	1.1e-42	1.4e-42	156.7	199
12	AIT74883.1	tail fiber adhesin [Enterobacteria phage RB33]	3.6e-36	4.4e-36	135.5	113
13	WP_114153125.1	hypothetical protein [Chromobacterium haemolyticum]	1.3e-35	1.7e-35	133.6	185
14	YP_008125884.1	hypothetical protein CR5_144 [Cronobacter phage CR5]AFO71364.1 hypothetical protein	7.8e-22	1.3e-21	88.1	188
15	WP_055433456.1	hypothetical protein [Gulbenkiania indica]	5.8e-21	5.8e-21	86	202
16	AUV63384.1	tail fiber/host adhesion protein [Shigella phage Sf25]	1.9e-18	2.1e-18	77.7	61
17	WP_067337502.1	hypothetical protein [Moraxella atlantae]OBX79135.1 hypothetical protein A9306_08985	6.8e-18	6.8e-18	76	156
18	WP_140232293.1	hypothetical protein [Salmonella enterica]TRI86280.1 hypothetical protein FG610_0219	8.4e-17	8.4e-17	72.5	166
19	WP_004812461.1	hypothetical protein [Acinetobacter schindleri]ENV14241.1 hypothetical protein F965_	9.5e-17	9.5e-17	72.3	222
20	AUV63385.1	tail fiber/host adhesion protein [Shigella phage Sf25]	1.5e-16	1.5e-16	71.7	119
21	PIO07627.1	hypothetical protein COU59_03165 [Candidatus Pacearchaeota archaeon CG10_big_fil_rev	3.8e-15	3.8e-15	67	187
22	WP_010197078.1	hypothetical protein [Psychrobacter sp. PAMC 21119]	4.5e-15	4.5e-15	66.8	179
23	YP_009283634.1	hypothetical protein PHOBOS_145 [Erwinia phage vB_EamM_Phobos]ANZ50335.1 hypothetica	4e-14	8.2e-14	62.7	171
24	EXG31142.1	mu-like prophage I family protein [Acinetobacter sp. 263903-2]	1.9e-13	3.1e-13	60.8	184
25	WP_110021949.1	hypothetical protein [Prosthecochloris marina]PWW83065.1 hypothetical protein CR164_	2.8e-13	5.3e-13	60	186
26	WP_139127260.1	hypothetical protein [Vibrio scophthalmi]ODS09824.1 WAG22 antigen [Vibrio scophthalm	1.4e-12	1.4e-12	58.7	128
27	WP_095570092.1	hypothetical protein [Psychrobacter sp. JB193]PAT63144.1 hypothetical protein CIK80_	2.5e-12	2.5e-12	57.8	168
28	WP_151765779.1	hypothetical protein [Acinetobacter colistiniresistens]	2.5e-12	2.5e-12	57.8	142
29	RMF48396.1	hypothetical protein D6750_07795, partial [Bacteroidetes bacterium]	3.1e-12	5.1e-12	56.8	143
30	WP_048764878.1	tail protein [Acinetobacter sp. 243_ASPC]	3.7e-12	6e-12	56.6	162
31	PHS68225.1	hypothetical protein COB23_09635 [Methylophaga sp.]	1e-11	1e-11	55.8	197
32	WP_137464955.1	hypothetical protein [Escherichia coli]	3.1e-11	3.3e-11	54.1	43
33	QDH49179.1	tail fiber adhesin [Panteoa phage Phynn]	4.5e-11	6.8e-11	53.1	49
34	YP_009609580.1	receptor-recognizing protein [Serratia phage CHI14]ARW57678.1 receptor-recognizing p	9.7e-11	9.7e-11	52.6	52
35	AAO45297.1	tail fiber protein, partial [Escherichia phage AR1]	1.3e-10	1.5e-10	52	95
36	WP_146164427.1	hypothetical protein [Agitococcus lubricus]PTQ89790.1 hypothetical protein C8N29_105	1.8e-10	3.5e-10	50.8	204
37	KCX12107.1	phage tail fiber adhesin Gp38 domain protein [Acinetobacter sp. 1264765]	3.7e-10	5.1e-10	50.3	136
38	BAQ23226.1	distal long tail fiber assembly catalyst [Edwardsiella phage PEi26]	7.5e-10	8.9e-10	49.5	76
39	AXF41506.1	hypothetical protein SHAb15599_00152 [Acinetobacter phage SH-Ab 15599]	1.4e-9	7.1e-9	46.5	148
40	PKN54768.1	hypothetical protein CVU56_24815, partial [Deltaproteobacteria bacterium HGW-Deltapr	1.5e-9	1.5e-9	48.7	155
41	WP_033934233.1	hypothetical protein [Vibrio cholerae]	2.1e-9	2.1e-9	48.2	124
42	RYY79920.1	hypothetical protein EOO69_04440 [Moraxellaceae bacterium]	2.8e-9	2.8e-9	47.9	197
43	QEG10489.1	distal long tail fiber assembly catalyst [Klebsiella phage KOX10]	3.8e-9	5.7e-9	46.9	42
44	WP_047428654.1	bacteriophage protein [Acinetobacter sp. neg1]	4.6e-9	4.6e-9	47.2	173
45	WP_016806549.1	hypothetical protein, partial [Acinetobacter pittii]	5.7e-9	9.4e-9	46.1	108
46	QEG11397.1	distal long tail fiber assembly catalyst [Klebsiella phage KPN5]	6.2e-9	2e-08	45.1	53
47	WP_032339657.1	MULTISPECIES: receptor recognizing protein Gp38 [Enterobacteriaceae]OKU46371.1 hypot	8.1e-9	8.1e-9	46.3	58
48	CSN80177.1	putative receptor recognizing protein Gp38 [Shigella sonnei]	1e-08	1.3e-8	45.7	58
49	WP_113946347.1	hypothetical protein [Pseudochrobactrum asaccharolyticum]RBO89656.1 hypothetical pro	1.5e-8	2.8e-8	44.6	178
50	PIO08639.1	hypothetical protein COU59_00850 [Candidatus Pacearchaeota archaeon CG10_big_fil_rev	2e-08	2e-08	45	204
51	BBC78319.1	Distal long tail fiber assembly catalyst [Escherichia phage EcS1]	2.3e-8	7.3e-8	43.2	48
52	KDY50908.1	phage tail fiber adhesin Gp38 family protein [Escherichia coli 2-460-02_S3_C1]	4e-08	4e-08	44.1	41
53	TVR77755.1	hypothetical protein EA412_10105 [Chitinophagaceae bacterium]	5.2e-8	5.9e-8	43.5	215
54	QDB71909.1	hypothetical protein CPT_Marfa_264 [Klebsiella phage Marfa]	7.2e-8	9.2e-8	42.9	51
55	YP_009195659.1	distal long tail fiber assembly catalyst [Proteus phage vB_PmiM_Pm5461]AKA62103.1 di	1.4e-7	1.7e-7	42	55
56	WP_097334819.1	hypothetical protein, partial [Escherichia coli]	1.5e-7	1.6e-7	42.1	41
57	QEG10225.1	distal long tail fiber assembly catalyst [Klebsiella phage KOX8]	2.7e-7	3.3e-7	41.1	72
58	WP_060192682.1	hypothetical protein [Burkholderia ubonensis]KWA84285.1 hypothetical protein WL29_23	3.5e-7	3.5e-7	41	204
59	WP_085034549.1	hypothetical protein [Escherichia coli]ORS93469.1 hypothetical protein BHS87_25825 [	4.6e-7	9.2e-7	39.6	48
60	WP_142813879.1	hypothetical protein [Rhodoferax sp. Gr-4]QDL56444.1 hypothetical protein EXZ61_2105	6e-07	6e-07	40.2	173
61	WP_143182054.1	hypothetical protein [Thalassospira sp. TSL5-1]	8.7e-7	0.0000011	39.4	140
62	WP_090229711.1	hypothetical protein [Filomicrobium insigne]SDP40762.1 hypothetical protein SAMN0448	9.4e-7	0.0000017	38.8	197
63	CZV82199.1	Phage tail fibre adhesin Gp38 [Enterobacter cloacae]SAI48279.1 Phage tail fibre adhe	0.0000011	0.0000011	39.4	41
64	APC46582.1	PE family protein [Alteromonas phage PB15]	0.0000016	0.0000033	37.8	146
65	WP_060636762.1	MULTISPECIES: hypothetical protein [Enterobacteriaceae]KTX79627.1 hypothetical prote	0.0000017	0.0000035	37.7	51
66	BBC78320.1	Distal long tail fiber assembly catalyst [Escherichia phage EcS1]	0.000002	0.0000028	38.1	52
67	EGA65104.1	hypothetical protein VIBR0546_09167 [Vibrio brasiliensis LMG 20546]	0.0000028	0.0003	31.4	207
68	OTM13800.1	hypothetical protein B9X56_00055, partial [Acinetobacter baumannii]	0.0000045	0.0000045	37.4	171
69	PTU33700.1	hypothetical protein DBZ43_27875, partial [Salmonella enterica subsp. enterica]	0.0000057	0.0000079	36.6	38
70	KKI94303.1	bacteriophage protein, partial [Acinetobacter baumannii]	0.0000094	0.0000094	36.3	159
71	WP_005016275.1	hypothetical protein [Acinetobacter radioresistens]EET81298.1 hypothetical protein A	0.00001	0.00001	36.2	187
72	YP_009200295.1	distal long tail fiber assembly catalyst [Yersinia phage vB_YenM_TG1]AJD81843.1 dist	0.000012	0.000013	35.8	31
73	QBO66488.1	hypothetical protein G5211_00247 [Escherichia phage vB_EcoM_G5211]	0.000014	0.000015	35.7	28
74	WP_077595118.1	hypothetical protein [Polaromonas sp. A23]	0.000014	0.000014	35.7	204
75	WP_065822114.1	hypothetical protein [Photorhabdus australis]OCQ54128.1 Phage tail fiber adhesin Gp3	0.000015	0.000019	35.4	115
76	ALI55947.1	glycine-rich cell wall structural protein 1 precursor [Celeribacter marinus]SFL10356	0.000025	0.000025	34.9	185
77	WP_076399226.1	hypothetical protein [Insolitispirillum peregrinum]SIS49805.1 Phage tail fibre adhes	0.000031	0.000069	33.5	199
78	WP_122966955.1	hypothetical protein, partial [Acinetobacter baumannii]RND09447.1 hypothetical prote	0.000033	0.000042	34.2	113
79	OFZ66107.1	hypothetical protein A2V79_00230 [Betaproteobacteria bacterium RBG_16_56_24]	0.000043	0.000043	34.2	178
80	WP_146175792.1	hypothetical protein [Asticcacaulis sp. CF398]PTW96517.1 hypothetical protein C8K45_	0.000046	0.000065	33.6	145
81	YP_009100931.1	putative tail fiber adhesion protein [Idiomarinaceae phage 1N2-2]AIM40726.1 putative	0.000054	0.000054	33.8	203
82	YP_009189517.1	hypothetical protein Sm_phiM9_135 [Sinorhizobium phage phiM9]AKE44763.1 hypothetical	0.000058	0.000058	33.7	133
83	WP_020594103.1	hypothetical protein [Kiloniella laminariae]	0.000062	0.000062	33.6	186
84	GBG14309.1	uncharacterized protein NMK_1904 [Novimethylophilus kurashikiensis]	0.000064	0.000064	33.6	174
85	RTL50439.1	hypothetical protein EKK46_13350, partial [Rhodocyclaceae bacterium]	0.000077	0.000077	33.3	183
86	WP_062220638.1	hypothetical protein [Celeribacter marinus]	0.000078	0.000078	33.3	119
87	AUM58373.1	distal long tail fiber assembly catalyst [Proteus phage phiP4-3]	0.00012	0.00016	32.3	48
88	WP_081036701.1	tape measure protein [Acinetobacter pittii]	0.00016	0.00016	32.3	171
89	WP_153045032.1	hypothetical protein [Agrobacterium rhizogenes]	0.00021	0.00021	31.9	123
90	WP_068459962.1	hypothetical protein [Hyphomicrobium sulfonivorans]KWT70779.1 hypothetical protein A	0.00022	0.00022	31.9	191
91	YP_009021676.1	hypothetical protein CHOED_010 [Vibrio phage CHOED]AHK11870.1 hypothetical protein C	0.00024	0.00024	31.8	121
92	ASZ76506.1	hypothetical protein [Proteus phage PM2]	0.00024	0.00042	30.9	41
93	YP_004322457.1	hypothetical protein PHM1_032 [Prochlorococcus phage P-HM1]ADO98656.1 hypothetical p	0.00026	0.00026	31.6	80
94	AGI73822.1	hypothetical protein OA238_c38770 [Octadecabacter arcticus 238]	0.00029	0.00078	30	212
95	WP_051529187.1	hypothetical protein [Teredinibacter turnerae]	0.00029	0.00052	30.6	195
96	TAJ84558.1	hypothetical protein EPO50_17875 [Reyranella sp.]	0.0004	0.0092	26.6	215
97	TPT54657.1	hypothetical protein FJU60_19930, partial [Acinetobacter baumannii]	0.00043	0.00066	30.3	114
98	OTT40693.1	hypothetical protein CAS79_08460, partial [Acinetobacter pittii]	0.00057	0.00057	30.5	173
99	WP_156039829.1	hypothetical protein [Aureispira sp. CCB-QB1]	0.00066	0.0019	28.8	210
100	AKH46258.1	hypothetical protein [uncultured marine virus]	0.00084	0.00084	29.9	229
101	TAK18315.1	hypothetical protein EPO40_37705 [Myxococcaceae bacterium]	0.0011	0.0011	29.6	161
102	ABD72077.1	conserved hypothetical protein (plasmid) [Rhodoferax ferrireducens T118]	0.0013	0.0013	29.3	149
103	OJV29844.1	hypothetical protein BGO32_11895 [Bacteroidetes bacterium 37-13]	0.0015	0.0088	26.6	197
104	ASU03383.1	PE family protein [Pseudoalteromonas phage SL25]	0.0015	0.0015	29.1	120
105	RKH79813.1	hypothetical protein D7Y21_33160, partial [Corallococcus sp. AB045]	0.0043	0.0043	27.6	79
106	TKW60849.1	hypothetical protein DI628_08145 [Blastochloris viridis]	0.0061	0.0061	27.1	120
107	ATB31940.1	hypothetical protein MEBOL_005412 [Melittangium boletus DSM 14713]	0.0065	0.0065	27	187
108	WP_099139881.1	hypothetical protein [Xenorhabdus hominickii]ARD69654.1 hypothetical protein (plasmi	0.0093	0.012	26.1	41
109	KAA5555013.1	hypothetical protein F3G54_32355, partial [Pseudomonas aeruginosa]	0.0095	0.012	26.2	100
110	WP_013481146.1	RHS repeat protein [Asticcacaulis excentricus]ADU15333.1 YD repeat-containing protei	0.01	0.01	26.4	146
