# Supplementary material for: Influence of Non-canonical DNA Bases on the Genomic Diversity of Tevenvirinae
Source: Front Microbiol. 2021 Apr 6;12:632686. doi: 10.3389/fmicb.2021.632686 (PMC8056088; doi:10.3389/fmicb.2021.632686)
Supplement: Supplementary Data Sheet 2 — The results of the BLAST-assisted (“txt” files) and HMMER-assisted (“xlsx” files) searches for GSC homologs. The clusters containing homologs of proteins from other organisms are listed. [file Data_Sheet_2.ZIP › Data sheet 2/Group XII/50517.txt]

RID: 5XUB6S5X01R	
Job Title:Protein Sequence				
Program: BLASTP 
Query: None ID: lcl|Query_22355(amino acid) Length: 76
Database: nr All non-redundant GenBank CDS translations+PDB+SwissProt+PIR+PRF excluding environmental samples from WGS projects
	
Sequences producing significant alignments:
                                                                  Max    Total Query   E   Per.                  
Description                                                       Score  Score cover Value Ident  Accession        
putative holin or antiholin [Serratia phage Muldoon]              161    161   98%   7e-49 98.67  QFR56197.1       
t holin lysis mediator [Acinetobacter phage Acj61]                47.4   47.4  78%   2e-04 33.85  YP_004009851.1   
holin lysis mediator [Aeromonas virus 44RR2]                      45.3   45.3  85%   0.001 27.27  NP_932579.1      
holin [Klebsiella phage Marfa]                                    44.1   44.1  67%   0.003 32.69  QDB71910.1       
holin [Shigella phage Sf21]                                       43.3   43.3  73%   0.007 34.43  YP_009619057.1   
holin [Klebsiella phage vB_Kpn_F48]                               43.3   43.3  64%   0.007 34.00  AUO78779.1       
holin [Shigella phage JK38]                                       43.0   43.0  73%   0.008 34.43  QEG06096.1       
holin [Salmonella phage SG1]                                      43.0   43.0  73%   0.008 34.43  ASZ76163.1       
putative holin [Escherichia phage vB_EcoM_KAW1E185]               43.0   43.0  73%   0.009 34.43  QBQ78535.1       
putative holin [Escherichia phage vB_EcoM-G28]                    43.0   43.0  73%   0.009 34.43  AVH86081.1       
putative holin [Shigella phage Shfl2]                             43.0   43.0  73%   0.009 34.43  YP_004415142.1   
putative holin [Escherichia phage vB_EcoM_G2133]                  43.0   43.0  73%   0.009 34.43  QBO60988.1       
holin [Escherichia virus RB32]                                    43.0   43.0  73%   0.009 34.43  YP_803187.1      
RecName: Full=Holin; AltName: Full=Lysis protein [Enterobacter... 43.0   43.0  73%   0.009 34.43  P10393.1         
holin [Shigella phage SHBML-50-1]                                 43.0   43.0  73%   0.009 34.43  YP_009288613.1   
hypothetical protein ECML134_248 [Escherichia phage ECML-134]     43.0   43.0  73%   0.009 34.43  YP_009102723.1   
holin lysis mediator [Enterobacteria phage RB18]                  43.0   43.0  73%   0.009 34.43  AXF42559.1       
holin [Escherichia phage ECO4]                                    43.0   43.0  73%   0.009 34.43  ASZ77106.1       
hypothetical protein [Salmonella enterica subsp. enterica...      43.0   43.0  73%   0.009 34.43  EDB5153746.1     
hypothetical protein [Bacillus cereus]                            43.0   43.0  73%   0.009 34.43  WP_100771393.1   
holin [Enterobacteria phage RB51]                                 43.0   43.0  73%   0.009 34.43  YP_002854205.1   
hypothetical protein RB3_249 [Escherichia phage RB3]              43.0   43.0  73%   0.009 34.43  YP_009098635.1   
holin [Escherichia phage EC121]                                   43.0   43.0  73%   0.009 34.43  ASZ77082.1       
T [Escherichia phage AR1]                                         42.7   42.7  73%   0.009 34.43  AAG29756.1       
holin lysis mediator [Enterobacteria phage RB27]                  43.0   43.0  73%   0.009 34.43  YP_009102451.1   
holin lysis protein [Escherichia phage AR1]                       43.0   43.0  73%   0.009 34.43  YP_009168071.1   
putative holin [Shigella phage Shfl2] [Escherichia phage slur02]  43.0   43.0  73%   0.009 34.43  YP_009210170.1   
Bacteriophage T holin [Escherichia phage slur07]                  42.7   42.7  73%   0.009 34.43  YP_009197207.1   
holin lysis mediator [Aeromonas phage Aes012]                     42.7   42.7  88%   0.010 26.09  YP_007677936.1   
holin lysis mediator [Aeromonas phage 50AhydR13PP]                42.7   42.7  88%   0.010 26.09  AWH14888.1       
holin lysis mediator [Aeromonas phage Aes516]                     42.7   42.7  94%   0.011 25.68  AFN69933.1       
t holin lysis mediator [Escherichia phage wV7]                    42.7   42.7  73%   0.011 34.43  YP_007004991.1   
holin [Escherichia phage MLF4]                                    42.7   42.7  73%   0.011 34.43  AYR03911.1       
holin [Enterobacteria phage vB_EcoM_IME339]                       42.7   42.7  73%   0.012 34.43  AWD91434.1       
putative holin [Escherichia phage HY03]                           42.4   42.4  73%   0.012 32.79  YP_009284208.1   
hypothetical protein [Escherichia virus T4]                       42.4   42.4  73%   0.013 34.43  VUF56051.1       
putative holin [Escherichia phage vB_EcoM_G4498]                  42.4   42.4  73%   0.013 34.43  QBO64294.1       
holin lysis mediator [Yersinia phage PST]                         42.4   42.4  73%   0.013 34.43  YP_009153852.1   
holin [Escherichia phage UFV-AREG1]                               42.4   42.4  73%   0.013 34.43  YP_009281585.1   
holin lysis mediator t [Escherichia phage vB_EcoM_ACG-C40]        42.4   42.4  73%   0.013 34.43  YP_006986808.1   
hypothetical protein [Salmonella enterica]                        42.4   42.4  73%   0.013 34.43  WP_080181566.1   
putative holin [Escherichia phage EcNP1]                          42.4   42.4  73%   0.013 34.43  QCQ57226.1       
phage holin [Clostridioides difficile]                            42.4   42.4  73%   0.013 34.43  WP_016059137.1   
putative t holin lysis mediator [Escherichia phage HY01]          42.4   42.4  73%   0.013 34.43  YP_009148691.1   
holin T [Salmonella phage pSe_SNUABM_01]                          42.4   42.4  73%   0.013 34.43  QHA33628.1       
holin [Escherichia virus VEc20]                                   42.4   42.4  73%   0.014 34.43  QDK04381.1       
t holin lysis mediator [Escherichia phage PP01]                   42.4   42.4  73%   0.014 34.43  BBC14590.1       
holin [Escherichia virus RB14]                                    42.4   42.4  73%   0.014 34.43  YP_002854583.1   
holin lysis mediator [Enterobacteria phage Kha5h]                 42.4   42.4  73%   0.014 34.43  ANZ51626.1       
putative holin [Escherichia phage vB_EcoM_WFL6982]                42.4   42.4  73%   0.014 34.43  QBQ77007.1       
holin [Enterobacteria phage vB_EcoM_IME340]                       42.4   42.4  73%   0.014 34.43  AWD91688.1       
holin [Shigella phage SHFML-11]                                   42.4   42.4  73%   0.014 34.43  YP_009277624.1   
holin lysis mediator [Enterobacteria phage T6]                    42.4   42.4  73%   0.014 34.43  AXN58285.1       
holin [Escherichia phage vB_EcoM-UFV13]                           42.4   42.4  73%   0.014 34.43  YP_009290513.1   
hypothetical protein [Salmonella enterica subsp. enterica]        42.4   42.4  73%   0.014 34.43  EDU9380815.1     
holin [Shigella phage SHFML-26]                                   42.4   42.4  73%   0.015 34.43  YP_009278977.1   
holin lysis mediator [Escherichia phage phiE142]                  42.4   42.4  73%   0.015 34.43  ALY07809.1       
putative holin [Escherichia phage vB_EcoM_OE5505]                 42.4   42.4  73%   0.015 34.43  QBQ79580.1       
hypothetical protein [Escherichia coli]                           42.4   42.4  73%   0.015 34.43  WP_088209665.1   
t holin lysis mediator [Acinetobacter virus 133]                  42.4   42.4  81%   0.015 34.85  YP_004300830.1   
unnamed protein product [Aeromonas phage phiAS4]                  42.4   42.4  94%   0.015 25.68  YP_003969054.1   
holin [Stenotrophomonas phage IME13]                              42.1   42.1  94%   0.016 25.68  YP_009217624.1   
holin lysis mediator [Aeromonas phage AS-gz]                      42.1   42.1  88%   0.016 26.09  YP_009613064.1   
putative holin [Klebsiella phage vB_KpnM_Potts1]                  42.1   42.1  64%   0.019 32.00  QEG12769.1       
holin lysis mediator [Klebsiella phage EI]                        41.8   41.8  64%   0.020 32.00  QEM42475.1       
putative holin [Escherichia phage vB_EcoM_112]                    41.8   41.8  73%   0.021 34.43  YP_009030862.1   
holin [Cloning vector pBlueLysis]                                 41.2   41.2  73%   0.033 34.43  AAV85012.1       
t holin lysis mediator [Escherichia virus T4]                     41.2   41.2  73%   0.033 34.43  NP_049865.1      
holin lysis mediator [Escherichia phage T2]                       41.2   41.2  73%   0.034 34.43  AYD82840.1       
holin lysis mediator [Aeromonas phage Aes508]                     40.6   40.6  80%   0.058 24.19  YP_007010899.1   
holin lysis mediator [Escherichia phage vB_EcoM-fHoEco02]         40.6   40.6  72%   0.067 33.33  AUV61383.1       
holin lysis mediator [Edwardsiella phage PEi20]                   40.3   40.3  64%   0.077 36.73  YP_009190434.1   
holin [Shigella phage Sf25]                                       40.0   40.0  68%   0.077 33.33  AUV63386.1       
holin [Salmonella phage vB_SnwM_CGG4-1]                           39.8   39.8  68%   0.11  33.33  YP_009286605.1   
holin lysis mediator [Aeromonas phage Asfd_1]                     39.8   39.8  84%   0.11  27.69  QBX32658.1       
holin lysis mediator [Serratia phage X20]                         39.8   39.8  67%   0.13  32.69  ARW58231.1       
holin lysis mediator [Serratia phage CHI14]                       39.8   39.8  67%   0.14  32.69  YP_009609581.1   
envelope glycoprotein [Human immunodeficiency virus 1]            38.9   38.9  48%   0.17  37.84  ABM47094.1       
holin lysis mediator [Pectobacterium bacteriophage PM2]           39.2   39.2  64%   0.21  34.69  YP_009211695.1   
holin [Citrobacter phage Merlin]                                  38.6   38.6  68%   0.30  29.82  YP_009203995.1   
holin [Citrobacter phage Moon]                                    38.6   38.6  68%   0.30  29.82  YP_009146707.1   
DUF4383 domain-containing protein [Salinispora pacifica]          38.0   38.0  90%   0.37  33.33  WP_018729491.1   
holin [Erwinia phage Cronus]                                      37.7   37.7  73%   0.76  31.15  AWD90417.1       
MULTISPECIES: hypothetical protein [Rhodobacteraceae]             36.5   36.5  63%   1.3   36.54  WP_035838449.1   
holin lysis mediator [Enterobacter phage vB_EclM_CIP9]            36.8   36.8  64%   1.4   30.61  QHS01617.1       
Holin lysis mediator [Escherichia phage EcS1]                     36.8   36.8  73%   1.5   27.87  BBC78321.1       
hypothetical protein fHeYen901_270 [Yersinia phage fHe-Yen9-01]   36.5   36.5  73%   2.0   29.51  ARB06043.1       
holin [Yersinia phage vB_YenM_TG1]                                36.5   36.5  73%   2.0   29.51  YP_009200514.1   
phage holin [Yersinia phage phiR1-RT]                             36.5   36.5  73%   2.0   29.51  YP_007236086.1   
tRNA dihydrouridine synthase DusB [Planctomycetes bacterium...    35.9   35.9  51%   2.8   41.03  OHB93572.1       
hypothetical protein [Pseudomonas sp. CHM02]                      35.4   35.4  84%   3.1   31.25  WP_025859324.1   
Phage holin [Yersinia phage fPS-90]                               35.7   35.7  73%   3.9   34.43  VEV89095.1       
putative holin [Escherichia phage vB_EcoM_G10400]                 35.7   35.7  73%   3.9   34.43  QBO63770.1       
envelope glycoprotein [Human immunodeficiency virus 1]            35.4   35.4  39%   4.0   43.33  AQT02031.1       
t holin lysis mediator [Acinetobacter phage Ac42]                 35.1   35.1  90%   5.8   21.92  YP_004009609.1   
Chain A, Envelope Glycoprotein Gp160 [Human immunodeficiency...   33.9   33.9  44%   6.3   35.29  3WFV_A           
holin [Cronobacter phage vB_CsaM_leB]                             35.1   35.1  67%   6.6   29.41  AOG16397.1       
holin [Citrobacter phage Margaery]                                35.1   35.1  67%   6.7   29.41  YP_009195087.1   
MFS transporter, DHA1 family, bicyclomycin/chloramphenicol...     35.1   35.1  92%   6.9   29.87  SDK10233.1       
holin lysis mediator [Enterobacter phage PG7]                     34.8   34.8  67%   7.2   28.85  YP_009005538.1   
T holin lysis mediator [Cronobacter phage vB_CsaM_GAP161]         34.8   34.8  67%   7.7   29.41  YP_006986540.1   
putative holin [Klebsiella phage vB_KpnM_KaAlpha]                 34.8   34.8  67%   7.9   28.85  QEG13319.1       
TM2 domain protein [Amycolatopsis sp. YIM 10]                     34.5   34.5  60%   8.2   36.96  QFU91438.1       
holin [Citrobacter phage CF1 ERZ-2017]                            34.8   34.8  78%   8.5   26.15  YP_009618341.1   
DUF1707 domain-containing protein [Amycolatopsis sp. YIM 10]      34.5   34.5  60%   9.1   36.96  WP_153033720.1   
multidrug effflux MFS transporter [Pseudoruegeria lutimaris]      34.8   34.8  92%   9.1   29.87  WP_093157770.1   
hypothetical protein A2Z45_11945 [Chloroflexi bacterium...        34.8   34.8  68%   9.8   34.62  OGO64785.1       

Alignments:
>putative holin or antiholin [Serratia phage Muldoon]
Sequence ID: QFR56197.1 Length: 219 
Range 1: 1 to 75

Score:161 bits(535), Expect:7e-49, 
Method:Compositional matrix adjust., 
Identities:74/75(99%), Positives:75/75(100%), Gaps:0/75(0%)

Query  1   MEDRTQNQSSGRLGFVSDVLGMIFNSSSVGMMFAKLTIVLVIFGTGIVWLKWDSLTSTYT  60
           MEDRTQNQSSGRLGFVSDVLGMIFNSSSVGMMFAKLTIVLVIFGTGIVWLKWDSLTSTYT
Sbjct  1   MEDRTQNQSSGRLGFVSDVLGMIFNSSSVGMMFAKLTIVLVIFGTGIVWLKWDSLTSTYT  60

Query  61  NSRYEAYERARDARE  75
           NSRYEAYERARDAR+
Sbjct  61  NSRYEAYERARDARK  75


>t holin lysis mediator [Acinetobacter phage Acj61]
Sequence ID: YP_004009851.1 Length: 226 
>t holin lysis mediator [Acinetobacter phage Acj61]
Sequence ID: ADG36199.1 Length: 226  
Range 1: 21 to 85

Score:47.4 bits(146), Expect:2e-04, 
Method:Compositional matrix adjust., 
Identities:22/65(34%), Positives:39/65(60%), Gaps:5/65(7%)

Query  15  FVSDVLGMIFNSSSVGMMFA-KLTIVLVIFGTGIVWLKWDSLTSTYTNSRYEAY----ER  69
           F+  +L  IF  ++ G ++A ++ +++V+F  GI+W K D   + Y  SRYE Y    ++
Sbjct  21  FIFGLLDRIFKDNATGKILASRVVVLIVLFAMGIIWTKGDQYLALYKESRYETYAAIMQK  80

Query  70  ARDAR  74
            +DAR
Sbjct  81  DKDAR  85


>holin lysis mediator [Aeromonas virus 44RR2]
Sequence ID: NP_932579.1 Length: 221 
>holin lysis mediator [Aeromonas virus 31]
Sequence ID: YP_238950.1 Length: 221 >holin [Aeromonas phage 44RR2.8t.2]
Sequence ID: APU00696.1 Length: 221 >holin [Aeromonas phage 31.2]
Sequence ID: APU01115.1 Length: 221 >holin [Aeromonas phage L9-6]
Sequence ID: APU02025.1 Length: 221 >holin [Aeromonas phage Riv-10]
Sequence ID: APU02276.1 Length: 221 >holin [Aeromonas phage SW69-9]
Sequence ID: APU02524.1 Length: 221  
Range 1: 7 to 72

Score:45.3 bits(139), Expect:0.001, 
Method:Compositional matrix adjust., 
Identities:18/66(27%), Positives:38/66(57%), Gaps:1/66(1%)

Query  4   RTQNQSSGRLGFVSDVLGMIFNSSSVG-MMFAKLTIVLVIFGTGIVWLKWDSLTSTYTNS  62
           +T+NQ+ GR G + D+L  +F  +  G ++F +  ++ ++F  G  W   + + + Y  +
Sbjct  7   KTENQTGGRAGVLMDILDRLFKDAVTGEIVFYRAILLTLVFLMGFSWYSKEEIFALYKET  66

Query  63  RYEAYE  68
           R+E Y+
Sbjct  67  RFENYQ  72


>holin [Klebsiella phage Marfa]
Sequence ID: QDB71910.1 Length: 218 
Range 1: 16 to 67

Score:44.1 bits(135), Expect:0.003, 
Method:Compositional matrix adjust., 
Identities:17/52(33%), Positives:34/52(65%), Gaps:1/52(1%)

Query  19  VLGMIFNSSSVG-MMFAKLTIVLVIFGTGIVWLKWDSLTSTYTNSRYEAYER  69
           VL  +F  ++ G ++F+++ +V+++FG   +W K DS+ + Y  S YE+Y +
Sbjct  16  VLDRLFKDNASGKLLFSRVIVVVILFGLTFIWYKSDSIANAYVKSSYESYNK  67


>holin [Shigella phage Sf21]
Sequence ID: YP_009619057.1 Length: 218 
>holin [Shigella phage Sf21]
Sequence ID: AUV63796.1 Length: 218  
Range 1: 17 to 77

Score:43.3 bits(132), Expect:0.007, 
Method:Compositional matrix adjust., 
Identities:21/61(34%), Positives:37/61(60%), Gaps:5/61(8%)

Query  19  VLGMIFNSSSVGMMFA-KLTIVLVIFGTGIVWLKWDSLTSTYTNSRYEAY----ERARDA  73
           VL  +F  ++ G ++A ++ +V+++F   IVW + DS+   Y  S+YE Y    E+ R+A
Sbjct  17  VLDRLFKDNATGKVLASRIAVVILLFMMAIVWYRGDSFFEYYKQSKYETYSEIIEKERNA  76

Query  74  R  74
           R
Sbjct  77  R  77


>holin [Klebsiella phage vB_Kpn_F48]
Sequence ID: AUO78779.1 Length: 218 
>holin [Klebsiella phage vB_Kpn_P545]
Sequence ID: QGZ15296.1 Length: 218 >holin lysis mediator [Klebsiella phage PhiKpNIH-6]
Sequence ID: QHB49329.1 Length: 218  
Range 1: 16 to 65

Score:43.3 bits(132), Expect:0.007, 
Method:Compositional matrix adjust., 
Identities:17/50(34%), Positives:33/50(66%), Gaps:1/50(2%)

Query  19  VLGMIFNSSSVG-MMFAKLTIVLVIFGTGIVWLKWDSLTSTYTNSRYEAY  67
           VL  +F  ++ G ++F+++ +V+++FG   +W K DS+ + Y  S YE+Y
Sbjct  16  VLDRLFKDNASGKLLFSRVIVVVILFGLTFIWYKSDSIANAYVKSSYESY  65


>holin [Shigella phage JK38]
Sequence ID: QEG06096.1 Length: 218 
Range 1: 17 to 77

Score:43.0 bits(131), Expect:0.008, 
Method:Compositional matrix adjust., 
Identities:21/61(34%), Positives:37/61(60%), Gaps:5/61(8%)

Query  19  VLGMIFNSSSVGMMFA-KLTIVLVIFGTGIVWLKWDSLTSTYTNSRYEAY----ERARDA  73
           VL  +F  ++ G ++A ++ +V+++F   IVW + DS+   Y  S+YE Y    E+ R+A
Sbjct  17  VLDRLFKDNATGKVLASRVAVVILLFMMAIVWYRGDSFFEYYKQSKYETYSEIIEKERNA  76

Query  74  R  74
           R
Sbjct  77  R  77


>holin [Salmonella phage SG1]
Sequence ID: ASZ76163.1 Length: 218 
>holin [Escherichia phage vB_vPM_PD112]
Sequence ID: AYD85244.1 Length: 218  
Range 1: 17 to 77

Score:43.0 bits(131), Expect:0.008, 
Method:Compositional matrix adjust., 
Identities:21/61(34%), Positives:37/61(60%), Gaps:5/61(8%)

Query  19  VLGMIFNSSSVGMMFA-KLTIVLVIFGTGIVWLKWDSLTSTYTNSRYEAY----ERARDA  73
           VL  +F  ++ G ++A ++ +V+++F   IVW + DS+   Y  S+YE Y    E+ R+A
Sbjct  17  VLDRLFKDNATGKVLASRVAVVILLFMMAIVWYRGDSFFEYYKQSKYETYSEIIEKERNA  76

Query  74  R  74
           R
Sbjct  77  R  77


>putative holin [Escherichia phage vB_EcoM_KAW1E185]
Sequence ID: QBQ78535.1 Length: 218 
Range 1: 17 to 77

Score:43.0 bits(131), Expect:0.009, 
Method:Compositional matrix adjust., 
Identities:21/61(34%), Positives:37/61(60%), Gaps:5/61(8%)

Query  19  VLGMIFNSSSVGMMFA-KLTIVLVIFGTGIVWLKWDSLTSTYTNSRYEAY----ERARDA  73
           VL  +F  ++ G ++A ++ +V+++F   IVW + DS+   Y  S+YE Y    E+ R+A
Sbjct  17  VLDRLFKDNATGKVLASRVAVVILLFMMAIVWYRGDSFFEYYKQSKYETYSEIIEKERNA  76

Query  74  R  74
           R
Sbjct  77  R  77


>putative holin [Escherichia phage vB_EcoM-G28]
Sequence ID: AVH86081.1 Length: 218 
Range 1: 17 to 77

Score:43.0 bits(131), Expect:0.009, 
Method:Compositional matrix adjust., 
Identities:21/61(34%), Positives:37/61(60%), Gaps:5/61(8%)

Query  19  VLGMIFNSSSVGMMFA-KLTIVLVIFGTGIVWLKWDSLTSTYTNSRYEAY----ERARDA  73
           VL  +F  ++ G ++A ++ +V+++F   IVW + DS+   Y  S+YE Y    E+ R+A
Sbjct  17  VLDRLFKDNATGKVLASRVAVVILLFMMAIVWYRGDSFFEYYKQSKYETYSEIIEKERNA  76

Query  74  R  74
           R
Sbjct  77  R  77


>putative holin [Shigella phage Shfl2]
Sequence ID: YP_004415142.1 Length: 218 
>holin lysis mediator [Escherichia phage YUEEL01]
Sequence ID: APU02603.1 Length: 218 >holin lysis mediator [Escherichia phage vB_EcoM-fFiEco06]
Sequence ID: AUV61111.1 Length: 218 >holin [Yersinia phage PYPS2T]
Sequence ID: AYJ74496.1 Length: 218 >holin [Escherichia phage vB_EcoM_DalCa]
Sequence ID: AYP69787.1 Length: 218 >putative holin [Escherichia phage D5505]
Sequence ID: QBO61259.1 Length: 218 >putative holin [Escherichia phage vB_EcoM_G2540-3]
Sequence ID: QBO65662.1 Length: 218  
Range 1: 17 to 77

Score:43.0 bits(131), Expect:0.009, 
Method:Compositional matrix adjust., 
Identities:21/61(34%), Positives:37/61(60%), Gaps:5/61(8%)

Query  19  VLGMIFNSSSVGMMFA-KLTIVLVIFGTGIVWLKWDSLTSTYTNSRYEAY----ERARDA  73
           VL  +F  ++ G ++A ++ +V+++F   IVW + DS+   Y  S+YE Y    E+ R+A
Sbjct  17  VLDRLFKDNATGKVLASRVAVVILLFMMAIVWYRGDSFFEYYKQSKYETYSEIIEKERNA  76

Query  74  R  74
           R
Sbjct  77  R  77


>putative holin [Escherichia phage vB_EcoM_G2133]
Sequence ID: QBO60988.1 Length: 218 
Range 1: 17 to 77

Score:43.0 bits(131), Expect:0.009, 
Method:Compositional matrix adjust., 
Identities:21/61(34%), Positives:37/61(60%), Gaps:5/61(8%)

Query  19  VLGMIFNSSSVGMMFA-KLTIVLVIFGTGIVWLKWDSLTSTYTNSRYEAY----ERARDA  73
           VL  +F  ++ G ++A ++ +V+++F   IVW + DS+   Y  S+YE Y    E+ R+A
Sbjct  17  VLDRLFKDNATGKVLASRVAVVILLFMMAIVWYRGDSFFEYYKQSKYETYSEIIEKERNA  76

Query  74  R  74
           R
Sbjct  77  R  77


>holin [Escherichia virus RB32]
Sequence ID: YP_803187.1 Length: 218 
>holin [Escherichia phage RB32]
Sequence ID: ABI95069.1 Length: 218 >holin lysis mediator [Enterobacteria phage RB33]
Sequence ID: AIT74884.1 Length: 218 >holin [Escherichia phage PE37]
Sequence ID: ANH49620.1 Length: 218 >holin [Shigella phage Sf23]
Sequence ID: ATE86508.1 Length: 218 >putative holin [Escherichia phage vB_EcoM_G4507]
Sequence ID: QBO66221.1 Length: 218 >holin [Escherichia phage vB_EcoM-Sa45lw]
Sequence ID: QDF15274.1 Length: 218 >Phage holin [Escherichia virus T4]
Sequence ID: VUF56018.1 Length: 218 >holin [Escherichia phage KIT03]
Sequence ID: BBG28766.1 Length: 218  
Range 1: 17 to 77

Score:43.0 bits(131), Expect:0.009, 
Method:Compositional matrix adjust., 
Identities:21/61(34%), Positives:37/61(60%), Gaps:5/61(8%)

Query  19  VLGMIFNSSSVGMMFA-KLTIVLVIFGTGIVWLKWDSLTSTYTNSRYEAY----ERARDA  73
           VL  +F  ++ G ++A ++ +V+++F   IVW + DS+   Y  S+YE Y    E+ R+A
Sbjct  17  VLDRLFKDNATGKVLASRVAVVILLFMMAIVWYRGDSFFEYYKQSKYETYSEIIEKERNA  76

Query  74  R  74
           R
Sbjct  77  R  77


>RecName: Full=Holin; AltName: Full=Lysis protein [Enterobacteria phage K3]
Sequence ID: P10393.1 Length: 218 
>'t' lysis protein [Enterobacteria phage K3]
Sequence ID: AAA88415.1 Length: 218 >holin [Escherichia coli O157 typing phage 7]
Sequence ID: AKE45994.1 Length: 218  
Range 1: 17 to 77

Score:43.0 bits(131), Expect:0.009, 
Method:Compositional matrix adjust., 
Identities:21/61(34%), Positives:37/61(60%), Gaps:5/61(8%)

Query  19  VLGMIFNSSSVGMMFA-KLTIVLVIFGTGIVWLKWDSLTSTYTNSRYEAY----ERARDA  73
           VL  +F  ++ G ++A ++ +V+++F   IVW + DS+   Y  S+YE Y    E+ R+A
Sbjct  17  VLDRLFKDNATGKVLASRVAVVILLFMMAIVWYRGDSFFEYYKQSKYETYSEIIEKERNA  76

Query  74  R  74
           R
Sbjct  77  R  77


>holin [Shigella phage SHBML-50-1]
Sequence ID: YP_009288613.1 Length: 218 
>holin [Shigella phage Sf22]
Sequence ID: YP_009614901.1 Length: 218 >holin lysis mediator [Enterobacteria phage GiZh]
Sequence ID: ANZ51425.1 Length: 218 >holin [Escherichia phage vB_EcoM_JB75]
Sequence ID: AXC34049.1 Length: 218 >putative holin [Escherichia phage vB_EcoM_R5505]
Sequence ID: QBQ79862.1 Length: 218 >holin [Shigella phage JK23]
Sequence ID: QEG05288.1 Length: 218 >holin lysis mediator [Escherichia phage teqskov]
Sequence ID: QHR64201.1 Length: 218 >holin lysis mediator [Escherichia phage teqdroes]
Sequence ID: QHR64527.1 Length: 218 >Phage holin [Yersinia phage fPS-65]
Sequence ID: VEV89596.1 Length: 218  
Range 1: 17 to 77

Score:43.0 bits(131), Expect:0.009, 
Method:Compositional matrix adjust., 
Identities:21/61(34%), Positives:37/61(60%), Gaps:5/61(8%)

Query  19  VLGMIFNSSSVGMMFA-KLTIVLVIFGTGIVWLKWDSLTSTYTNSRYEAY----ERARDA  73
           VL  +F  ++ G ++A ++ +V+++F   IVW + DS+   Y  S+YE Y    E+ R+A
Sbjct  17  VLDRLFKDNATGKVLASRVAVVILLFMMAIVWYRGDSFFEYYKQSKYETYSEIIEKERNA  76

Query  74  R  74
           R
Sbjct  77  R  77


>hypothetical protein ECML134_248 [Escherichia phage ECML-134]
Sequence ID: YP_009102723.1 Length: 218 
>hypothetical protein ECML134_248 [Escherichia phage ECML-134]
Sequence ID: AFO10774.1 Length: 218  
Range 1: 17 to 77

Score:43.0 bits(131), Expect:0.009, 
Method:Compositional matrix adjust., 
Identities:21/61(34%), Positives:37/61(60%), Gaps:5/61(8%)

Query  19  VLGMIFNSSSVGMMFA-KLTIVLVIFGTGIVWLKWDSLTSTYTNSRYEAY----ERARDA  73
           VL  +F  ++ G ++A ++ +V+++F   IVW + DS+   Y  S+YE Y    E+ R+A
Sbjct  17  VLDRLFKDNATGKVLASRVAVVILLFMMAIVWYRGDSFFEYYKQSKYETYREIIEKERNA  76

Query  74  R  74
           R
Sbjct  77  R  77


>holin lysis mediator [Enterobacteria phage RB18]
Sequence ID: AXF42559.1 Length: 218 
Range 1: 17 to 77

Score:43.0 bits(131), Expect:0.009, 
Method:Compositional matrix adjust., 
Identities:21/61(34%), Positives:37/61(60%), Gaps:5/61(8%)

Query  19  VLGMIFNSSSVGMMFA-KLTIVLVIFGTGIVWLKWDSLTSTYTNSRYEAY----ERARDA  73
           VL  +F  ++ G ++A ++ +V+++F   IVW + DS+   Y  S+YE Y    E+ R+A
Sbjct  17  VLDRLFKDNATGKVLASRVAVVILLFMMAIVWYRGDSFFEYYKQSKYETYSEIIEKERNA  76

Query  74  R  74
           R
Sbjct  77  R  77


>holin [Escherichia phage ECO4]
Sequence ID: ASZ77106.1 Length: 218 
Range 1: 17 to 77

Score:43.0 bits(131), Expect:0.009, 
Method:Compositional matrix adjust., 
Identities:21/61(34%), Positives:37/61(60%), Gaps:5/61(8%)

Query  19  VLGMIFNSSSVGMMFA-KLTIVLVIFGTGIVWLKWDSLTSTYTNSRYEAY----ERARDA  73
           VL  +F  ++ G ++A ++ +V+++F   IVW + DS+   Y  S+YE Y    E+ R+A
Sbjct  17  VLDRLFKDNATGKVLASRVAVVILLFMMAIVWYRGDSFFEYYKQSKYETYSEIIEKERNA  76

Query  74  R  74
           R
Sbjct  77  R  77


>hypothetical protein [Salmonella enterica subsp. enterica serovar Braenderup]
Sequence ID: EDB5153746.1 Length: 218 
Range 1: 17 to 77

Score:43.0 bits(131), Expect:0.009, 
Method:Compositional matrix adjust., 
Identities:21/61(34%), Positives:37/61(60%), Gaps:5/61(8%)

Query  19  VLGMIFNSSSVGMMFA-KLTIVLVIFGTGIVWLKWDSLTSTYTNSRYEAY----ERARDA  73
           VL  +F  ++ G ++A ++ +V+++F   IVW + DS+   Y  S+YE Y    E+ R+A
Sbjct  17  VLDRLFKDNATGKVLASRVAVVILLFMMAIVWYRGDSFFEYYKQSKYETYSEIIEKERNA  76

Query  74  R  74
           R
Sbjct  77  R  77


>hypothetical protein [Bacillus cereus]
Sequence ID: WP_100771393.1 Length: 218 
>hypothetical protein CEW46_09260 [Bacillus cereus]
Sequence ID: PJZ22118.1 Length: 218  
Range 1: 17 to 77

Score:43.0 bits(131), Expect:0.009, 
Method:Compositional matrix adjust., 
Identities:21/61(34%), Positives:37/61(60%), Gaps:5/61(8%)

Query  19  VLGMIFNSSSVGMMFA-KLTIVLVIFGTGIVWLKWDSLTSTYTNSRYEAY----ERARDA  73
           VL  +F  ++ G ++A ++ +V+++F   IVW + DS+   Y  S+YE Y    E+ R+A
Sbjct  17  VLDRLFKDNATGKVLASRVAVVILLFMMAIVWYRGDSFFEYYKQSKYETYSEIIEKERNA  76

Query  74  R  74
           R
Sbjct  77  R  77


>holin [Enterobacteria phage RB51]
Sequence ID: YP_002854205.1 Length: 218 
>holin lysis mediator [Enterobacteria phage RB68]
Sequence ID: YP_009167619.1 Length: 218 >holin [Enterobacteria phage RB51]
Sequence ID: ACP31168.1 Length: 218 >holin lysis mediator [Enterobacteria phage RB68]
Sequence ID: AIT75710.1 Length: 218  
Range 1: 17 to 77

Score:43.0 bits(131), Expect:0.009, 
Method:Compositional matrix adjust., 
Identities:21/61(34%), Positives:37/61(60%), Gaps:5/61(8%)

Query  19  VLGMIFNSSSVGMMFA-KLTIVLVIFGTGIVWLKWDSLTSTYTNSRYEAY----ERARDA  73
           VL  +F  ++ G ++A ++ +V+++F   IVW + DS+   Y  S+YE Y    E+ R+A
Sbjct  17  VLDRLFKDNATGKVLASRVAVVILLFMMAIVWYRGDSFFEYYKQSKYETYSEIIEKERNA  76

Query  74  R  74
           R
Sbjct  77  R  77


>hypothetical protein RB3_249 [Escherichia phage RB3]
Sequence ID: YP_009098635.1 Length: 218 
>holin lysis mediator [Enterobacteria phage RB5]
Sequence ID: AIT73256.1 Length: 218 >holin lysis mediator [Enterobacteria phage RB6]
Sequence ID: AIT73527.1 Length: 218 >holin lysis mediator [Enterobacteria phage RB7]
Sequence ID: AIT73798.1 Length: 218 >holin lysis mediator [Enterobacteria phage RB9]
Sequence ID: AIT74070.1 Length: 218 >holin lysis mediator [Enterobacteria phage RB10]
Sequence ID: AIT74343.1 Length: 218  
Range 1: 17 to 77

Score:43.0 bits(131), Expect:0.009, 
Method:Compositional matrix adjust., 
Identities:21/61(34%), Positives:37/61(60%), Gaps:5/61(8%)

Query  19  VLGMIFNSSSVGMMFA-KLTIVLVIFGTGIVWLKWDSLTSTYTNSRYEAY----ERARDA  73
           VL  +F  ++ G ++A ++ +V+++F   IVW + DS+   Y  S+YE Y    E+ R+A
Sbjct  17  VLDRLFKDNATGKVLASRVAVVILLFMMAIVWYRGDSFFEYYKQSKYETYSEIIEKERNA  76

Query  74  R  74
           R
Sbjct  77  R  77


>holin [Escherichia phage EC121]
Sequence ID: ASZ77082.1 Length: 218 
>Phage holin [Yersinia phage fPS-2]
Sequence ID: VEV89863.1 Length: 218  
Range 1: 17 to 77

Score:43.0 bits(131), Expect:0.009, 
Method:Compositional matrix adjust., 
Identities:21/61(34%), Positives:37/61(60%), Gaps:5/61(8%)

Query  19  VLGMIFNSSSVGMMFA-KLTIVLVIFGTGIVWLKWDSLTSTYTNSRYEAY----ERARDA  73
           VL  +F  ++ G ++A ++ +V+++F   IVW + DS+   Y  S+YE Y    E+ R+A
Sbjct  17  VLDRLFKDNATGKVLASRVAVVILLFMMAIVWYRGDSFFEYYKQSKYETYSEIIEKERNA  76

Query  74  R  74
           R
Sbjct  77  R  77


>T, partial [Escherichia phage AR1]
Sequence ID: AAG29756.1 Length: 210 
Range 1: 17 to 77

Score:42.7 bits(130), Expect:0.009, 
Method:Compositional matrix adjust., 
Identities:21/61(34%), Positives:37/61(60%), Gaps:5/61(8%)

Query  19  VLGMIFNSSSVGMMFA-KLTIVLVIFGTGIVWLKWDSLTSTYTNSRYEAY----ERARDA  73
           VL  +F  ++ G ++A ++ +V+++F   IVW + DS+   Y  S+YE Y    E+ R+A
Sbjct  17  VLDRLFKDNATGKVLASRVAVVILLFMMAIVWYRGDSFFEYYKQSKYETYSEIIEKERNA  76

Query  74  R  74
           R
Sbjct  77  R  77


>holin lysis mediator [Enterobacteria phage RB27]
Sequence ID: YP_009102451.1 Length: 218 
>holin lysis mediator [Enterobacteria phage RB27]
Sequence ID: AIT74613.1 Length: 218 >hypothetical protein [Salmonella enterica]
Sequence ID: EBK7480056.1 Length: 218  
Range 1: 17 to 77

Score:43.0 bits(131), Expect:0.009, 
Method:Compositional matrix adjust., 
Identities:21/61(34%), Positives:37/61(60%), Gaps:5/61(8%)

Query  19  VLGMIFNSSSVGMMFA-KLTIVLVIFGTGIVWLKWDSLTSTYTNSRYEAY----ERARDA  73
           VL  +F  ++ G ++A ++ +V+++F   IVW + DS+   Y  S+YE Y    E+ R+A
Sbjct  17  VLDRLFKDNATGKVLASRVAVVILLFMMAIVWYRGDSFFEYYKQSKYETYSEIIEKERNA  76

Query  74  R  74
           R
Sbjct  77  R  77


>holin lysis protein [Escherichia phage AR1]
Sequence ID: YP_009168071.1 Length: 218 
>holin lysis protein [Escherichia phage AR1]
Sequence ID: BAI83268.1 Length: 218  
Range 1: 17 to 77

Score:43.0 bits(131), Expect:0.009, 
Method:Compositional matrix adjust., 
Identities:21/61(34%), Positives:37/61(60%), Gaps:5/61(8%)

Query  19  VLGMIFNSSSVGMMFA-KLTIVLVIFGTGIVWLKWDSLTSTYTNSRYEAY----ERARDA  73
           VL  +F  ++ G ++A ++ +V+++F   IVW + DS+   Y  S+YE Y    E+ R+A
Sbjct  17  VLDRLFKDNATGKVLASRVAVVILLFMMAIVWYRGDSFFEYYKQSKYETYSEIIEKERNA  76

Query  74  R  74
           R
Sbjct  77  R  77


>putative holin [Shigella phage Shfl2] [Escherichia phage slur02]
Sequence ID: YP_009210170.1 Length: 218 
>holin [Shigella phage Sf24]
Sequence ID: YP_009619181.1 Length: 218 >Bacteriophage T holin [Escherichia phage slur04]
Sequence ID: YP_009625467.1 Length: 218 >holin [Shigella virus KRT47]
Sequence ID: QHB43275.1 Length: 218 >holin lysis mediator [Escherichia phage teqhad]
Sequence ID: QHR63601.1 Length: 218 >holin lysis mediator [Escherichia phage teqhal]
Sequence ID: QHR63701.1 Length: 218 >holin lysis mediator [Escherichia phage teqsoen]
Sequence ID: QHR64095.1 Length: 218 >Bacteriophage T holin [Escherichia phage slur11]
Sequence ID: CUL03021.1 Length: 218 >Bacteriophage T holin [Escherichia phage slur13]
Sequence ID: CUL03541.1 Length: 218  
Range 1: 17 to 77

Score:43.0 bits(131), Expect:0.009, 
Method:Compositional matrix adjust., 
Identities:21/61(34%), Positives:37/61(60%), Gaps:5/61(8%)

Query  19  VLGMIFNSSSVGMMFA-KLTIVLVIFGTGIVWLKWDSLTSTYTNSRYEAY----ERARDA  73
           VL  +F  ++ G ++A ++ +V+++F   IVW + DS+   Y  S+YE Y    E+ R+A
Sbjct  17  VLDRLFKDNATGKVLASRVAVVILLFMMAIVWYRGDSFFEYYKQSKYETYSEIIEKERNA  76

Query  74  R  74
           R
Sbjct  77  R  77


>Bacteriophage T holin [Escherichia phage slur07]
Sequence ID: YP_009197207.1 Length: 218 
>Bacteriophage T holin [Escherichia phage slur07]
Sequence ID: CUL02265.1 Length: 218  
Range 1: 17 to 77

Score:42.7 bits(130), Expect:0.009, 
Method:Compositional matrix adjust., 
Identities:21/61(34%), Positives:37/61(60%), Gaps:5/61(8%)

Query  19  VLGMIFNSSSVGMMFA-KLTIVLVIFGTGIVWLKWDSLTSTYTNSRYEAY----ERARDA  73
           VL  +F  ++ G ++A ++ +V+++F   IVW + DS+   Y  S+YE Y    E+ R+A
Sbjct  17  VLDRLFKDNATGKVLASRVAVVILLFMMAIVWYRGDSFFEYYKQSKYETYSEIIEKERNA  76

Query  74  R  74
           R
Sbjct  77  R  77


>holin lysis mediator [Aeromonas phage Aes012]
Sequence ID: YP_007677936.1 Length: 221 
>holin lysis mediator [Aeromonas phage Aes012]
Sequence ID: AFN69849.1 Length: 221  
Range 1: 4 to 72

Score:42.7 bits(130), Expect:0.010, 
Method:Compositional matrix adjust., 
Identities:18/69(26%), Positives:41/69(59%), Gaps:2/69(2%)

Query  2   EDRTQ-NQSSGRLGFVSDVLGMIFNSSSVG-MMFAKLTIVLVIFGTGIVWLKWDSLTSTY  59
           E++TQ  Q+ GR G + ++L  +F  +  G ++F +  +++++F  G  W   D + + Y
Sbjct  4   ENQTQGTQTPGRAGILMEILDRLFKDAVTGEIVFYRAILLILVFVLGFSWYNKDEIFNVY  63

Query  60  TNSRYEAYE  68
            ++R++ Y+
Sbjct  64  RDTRFQNYQ  72


>holin lysis mediator [Aeromonas phage 50AhydR13PP]
Sequence ID: AWH14888.1 Length: 221 
Range 1: 4 to 72

Score:42.7 bits(130), Expect:0.010, 
Method:Compositional matrix adjust., 
Identities:18/69(26%), Positives:41/69(59%), Gaps:2/69(2%)

Query  2   EDRTQ-NQSSGRLGFVSDVLGMIFNSSSVG-MMFAKLTIVLVIFGTGIVWLKWDSLTSTY  59
           E++TQ  Q+ GR G + ++L  +F  +  G ++F +  +++++F  G  W   D + + Y
Sbjct  4   ENQTQGTQTPGRAGILMEILDRLFKDAVTGEIVFYRAILLILVFVLGFSWYNKDEIFNVY  63

Query  60  TNSRYEAYE  68
            ++R++ Y+
Sbjct  64  RDTRFQNYQ  72


>holin lysis mediator [Aeromonas phage Aes516]
Sequence ID: AFN69933.1 Length: 221 
Range 1: 4 to 77

Score:42.7 bits(130), Expect:0.011, 
Method:Compositional matrix adjust., 
Identities:19/74(26%), Positives:42/74(56%), Gaps:2/74(2%)

Query  2   EDRTQ-NQSSGRLGFVSDVLGMIFNSSSVG-MMFAKLTIVLVIFGTGIVWLKWDSLTSTY  59
           E++TQ  Q+ GR G + ++L  +F  +  G ++F +  +++++F  G  W   D + + Y
Sbjct  4   ENQTQGTQTPGRAGILMEILDRLFKDAVTGEIVFYRAILLILVFVLGFSWYNKDEIFNVY  63

Query  60  TNSRYEAYERARDA  73
            ++R++ Y+    A
Sbjct  64  RDTRFQNYQEILQA  77


>t holin lysis mediator [Escherichia phage wV7]
Sequence ID: YP_007004991.1 Length: 220 
>t holin lysis mediator [Escherichia phage wV7]
Sequence ID: AEM00911.1 Length: 220  
Range 1: 17 to 77

Score:42.7 bits(130), Expect:0.011, 
Method:Compositional matrix adjust., 
Identities:21/61(34%), Positives:37/61(60%), Gaps:5/61(8%)

Query  19  VLGMIFNSSSVGMMFA-KLTIVLVIFGTGIVWLKWDSLTSTYTNSRYEAY----ERARDA  73
           VL  +F  ++ G ++A ++ +V+++F   IVW + DS+   Y  S+YE Y    E+ R+A
Sbjct  17  VLDRLFKDNATGKVLASRVAVVILLFMMAIVWYRGDSFFEYYKQSKYETYSEIIEKERNA  76

Query  74  R  74
           R
Sbjct  77  R  77


>holin [Escherichia phage MLF4]
Sequence ID: AYR03911.1 Length: 218 
>hypothetical protein [Salmonella enterica]
Sequence ID: EBJ7676721.1 Length: 218 >hypothetical protein [Salmonella enterica subsp. enterica serovar Braenderup]
Sequence ID: EDP8999489.1 Length: 218  
Range 1: 17 to 77

Score:42.7 bits(130), Expect:0.011, 
Method:Compositional matrix adjust., 
Identities:21/61(34%), Positives:37/61(60%), Gaps:5/61(8%)

Query  19  VLGMIFNSSSVGMMFA-KLTIVLVIFGTGIVWLKWDSLTSTYTNSRYEAY----ERARDA  73
           VL  +F  ++ G ++A ++ +V+++F   IVW + DS+   Y  S+YE Y    E+ R+A
Sbjct  17  VLDRLFKDNATGKVLASRVAVVVLLFMMAIVWYRGDSFFEYYKQSKYETYSEIIEKERNA  76

Query  74  R  74
           R
Sbjct  77  R  77


>holin [Enterobacteria phage vB_EcoM_IME339]
Sequence ID: AWD91434.1 Length: 218 
Range 1: 17 to 77

Score:42.7 bits(130), Expect:0.012, 
Method:Compositional matrix adjust., 
Identities:21/61(34%), Positives:37/61(60%), Gaps:5/61(8%)

Query  19  VLGMIFNSSSVGMMFA-KLTIVLVIFGTGIVWLKWDSLTSTYTNSRYEAY----ERARDA  73
           VL  +F  ++ G ++A ++ +V+++F   IVW + DS+   Y  S+YE Y    E+ R+A
Sbjct  17  VLDRLFKDNATGNVLASRVAVVILLFMMAIVWYRGDSFFEYYKQSKYETYSEIIEKERNA  76

Query  74  R  74
           R
Sbjct  77  R  77


>putative holin [Escherichia phage HY03]
Sequence ID: YP_009284208.1 Length: 218 
>putative holin [Escherichia phage HY03]
Sequence ID: AKJ72877.1 Length: 218  
Range 1: 17 to 77

Score:42.4 bits(129), Expect:0.012, 
Method:Compositional matrix adjust., 
Identities:20/61(33%), Positives:37/61(60%), Gaps:5/61(8%)

Query  19  VLGMIFNSSSVGMMFA-KLTIVLVIFGTGIVWLKWDSLTSTYTNSRYEAY----ERARDA  73
           +L  +F  ++ G ++A ++ +V+++F   IVW + DS+   Y  S+YE Y    E+ R+A
Sbjct  17  ILDRLFKDNATGKVLASRVAVVILLFMMAIVWYRGDSFFEYYKQSKYETYSEIIEKERNA  76

Query  74  R  74
           R
Sbjct  77  R  77


>hypothetical protein [Escherichia virus T4]
Sequence ID: VUF56051.1 Length: 218 
Range 1: 17 to 77

Score:42.4 bits(129), Expect:0.013, 
Method:Compositional matrix adjust., 
Identities:21/61(34%), Positives:37/61(60%), Gaps:5/61(8%)

Query  19  VLGMIFNSSSVGMMFA-KLTIVLVIFGTGIVWLKWDSLTSTYTNSRYEAY----ERARDA  73
           VL  +F  ++ G ++A ++ +V+++F   IVW + DS+   Y  S+YE Y    E+ R+A
Sbjct  17  VLDRLFKDNATGKVLASRVAVVILLFIMAIVWYRGDSFFEYYKQSKYETYSEIIEKERNA  76

Query  74  R  74
           R
Sbjct  77  R  77


>putative holin [Escherichia phage vB_EcoM_G4498]
Sequence ID: QBO64294.1 Length: 218 
>holin lysis mediator [Shigella phage CM8]
Sequence ID: QEG04932.1 Length: 218  
Range 1: 17 to 77

Score:42.4 bits(129), Expect:0.013, 
Method:Compositional matrix adjust., 
Identities:21/61(34%), Positives:37/61(60%), Gaps:5/61(8%)

Query  19  VLGMIFNSSSVGMMFA-KLTIVLVIFGTGIVWLKWDSLTSTYTNSRYEAY----ERARDA  73
           VL  +F  ++ G ++A ++ +V+++F   IVW + DS+   Y  S+YE Y    E+ R+A
Sbjct  17  VLDRLFKDNATGKVLASRVAVVILLFIMAIVWYRGDSFFEYYKQSKYETYSEIIEKERNA  76

Query  74  R  74
           R
Sbjct  77  R  77


>holin lysis mediator [Yersinia phage PST]
Sequence ID: YP_009153852.1 Length: 218 
>holin lysis mediator [Yersinia phage PST]
Sequence ID: AGR46200.1 Length: 218  
Range 1: 17 to 77

Score:42.4 bits(129), Expect:0.013, 
Method:Compositional matrix adjust., 
Identities:21/61(34%), Positives:37/61(60%), Gaps:5/61(8%)

Query  19  VLGMIFNSSSVGMMFA-KLTIVLVIFGTGIVWLKWDSLTSTYTNSRYEAY----ERARDA  73
           VL  +F  ++ G ++A ++ +V+++F   IVW + DS+   Y  S+YE Y    E+ R+A
Sbjct  17  VLDRLFKDNATGKVLASRVAVVILLFIMAIVWYRGDSFFEYYKQSKYETYSEIIEKERNA  76

Query  74  R  74
           R
Sbjct  77  R  77


>holin [Escherichia phage UFV-AREG1]
Sequence ID: YP_009281585.1 Length: 218 
>holin [Escherichia phage UFV-AREG1]
Sequence ID: ANH50388.1 Length: 218  
Range 1: 17 to 77

Score:42.4 bits(129), Expect:0.013, 
Method:Compositional matrix adjust., 
Identities:21/61(34%), Positives:37/61(60%), Gaps:5/61(8%)

Query  19  VLGMIFNSSSVGMMFA-KLTIVLVIFGTGIVWLKWDSLTSTYTNSRYEAY----ERARDA  73
           VL  +F  ++ G ++A ++ +V+++F   IVW + DS+   Y  S+YE Y    E+ R+A
Sbjct  17  VLDRLFKDNATGKVLASRVAVVILLFIMAIVWYRGDSFFEYYKQSKYETYREIIEKERNA  76

Query  74  R  74
           R
Sbjct  77  R  77


>holin lysis mediator t [Escherichia phage vB_EcoM_ACG-C40]
Sequence ID: YP_006986808.1 Length: 218 
>holin lysis mediator t [Escherichia phage vB_EcoM_ACG-C40]
Sequence ID: AFH20216.1 Length: 218  
Range 1: 17 to 77

Score:42.4 bits(129), Expect:0.013, 
Method:Compositional matrix adjust., 
Identities:21/61(34%), Positives:37/61(60%), Gaps:5/61(8%)

Query  19  VLGMIFNSSSVGMMFA-KLTIVLVIFGTGIVWLKWDSLTSTYTNSRYEAY----ERARDA  73
           VL  +F  ++ G ++A ++ +V+++F   IVW + DS+   Y  S+YE Y    E+ R+A
Sbjct  17  VLDRLFKDNATGKVLASRVAVVILLFIMAIVWYRGDSFFEYYKQSKYETYSEIIEKERNA  76

Query  74  R  74
           R
Sbjct  77  R  77


>hypothetical protein [Salmonella enterica]
Sequence ID: WP_080181566.1 Length: 218 
Range 1: 17 to 77

Score:42.4 bits(129), Expect:0.013, 
Method:Compositional matrix adjust., 
Identities:21/61(34%), Positives:37/61(60%), Gaps:5/61(8%)

Query  19  VLGMIFNSSSVGMMFA-KLTIVLVIFGTGIVWLKWDSLTSTYTNSRYEAY----ERARDA  73
           VL  +F  ++ G ++A ++ +V+++F   IVW + DS+   Y  S+YE Y    E+ R+A
Sbjct  17  VLDRLFKDNATGKVLASRVAVVILLFIMAIVWYRGDSFFEYYKQSKYETYSEIIEKERNA  76

Query  74  R  74
           R
Sbjct  77  R  77


>putative holin [Escherichia phage EcNP1]
Sequence ID: QCQ57226.1 Length: 218 
Range 1: 17 to 77

Score:42.4 bits(129), Expect:0.013, 
Method:Compositional matrix adjust., 
Identities:21/61(34%), Positives:37/61(60%), Gaps:5/61(8%)

Query  19  VLGMIFNSSSVGMMFA-KLTIVLVIFGTGIVWLKWDSLTSTYTNSRYEAY----ERARDA  73
           VL  +F  ++ G ++A ++ +V+++F   IVW + DS+   Y  S+YE Y    E+ R+A
Sbjct  17  VLDRLFKDNATGKVLASRVAVVILLFIMAIVWYRGDSFFEYYKQSKYETYSEIIEKERNA  76

Query  74  R  74
           R
Sbjct  77  R  77


>phage holin [Clostridioides difficile]
Sequence ID: WP_016059137.1 Length: 218 
>phage holin [Escherichia phage ime09]
Sequence ID: YP_007004625.1 Length: 218 >hypothetical protein pSs1_00257 [Shigella phage pSs-1]
Sequence ID: YP_009111065.1 Length: 218 >holin lysis mediator [Shigella phage SH7]
Sequence ID: APC45053.1 Length: 218 >holin [Citrobacter phage vB_CroM_CrRp10]
Sequence ID: AUV59620.1 Length: 218 >phage holin [Escherichia phage ime09]
Sequence ID: AEK12504.1 Length: 218 >hypothetical protein pSs1_00257 [Shigella phage pSs-1]
Sequence ID: AIS73567.1 Length: 218  
Range 1: 17 to 77

Score:42.4 bits(129), Expect:0.013, 
Method:Compositional matrix adjust., 
Identities:21/61(34%), Positives:37/61(60%), Gaps:5/61(8%)

Query  19  VLGMIFNSSSVGMMFA-KLTIVLVIFGTGIVWLKWDSLTSTYTNSRYEAY----ERARDA  73
           VL  +F  ++ G ++A ++ +V+++F   IVW + DS+   Y  S+YE Y    E+ R+A
Sbjct  17  VLDRLFKDNATGKVLASRVAVVILLFIMAIVWYRGDSFFEYYKQSKYETYSEIIEKERNA  76

Query  74  R  74
           R
Sbjct  77  R  77


>putative t holin lysis mediator [Escherichia phage HY01]
Sequence ID: YP_009148691.1 Length: 218 
>putative t holin lysis mediator [Escherichia phage HY01]
Sequence ID: AHK11097.1 Length: 218 >putative t holin lysis mediator [Escherichia phage PEC04]
Sequence ID: AKN44638.1 Length: 218  
Range 1: 17 to 77

Score:42.4 bits(129), Expect:0.013, 
Method:Compositional matrix adjust., 
Identities:21/61(34%), Positives:37/61(60%), Gaps:5/61(8%)

Query  19  VLGMIFNSSSVGMMFA-KLTIVLVIFGTGIVWLKWDSLTSTYTNSRYEAY----ERARDA  73
           VL  +F  ++ G ++A ++ +V+++F   IVW + DS+   Y  S+YE Y    E+ R+A
Sbjct  17  VLDRLFKDNATGKVLASRVAVVILLFIMAIVWYRGDSFFEYYKQSKYETYREIIEKERNA  76

Query  74  R  74
           R
Sbjct  77  R  77


>holin T [Salmonella phage pSe_SNUABM_01]
Sequence ID: QHA33628.1 Length: 218 
Range 1: 17 to 77

Score:42.4 bits(129), Expect:0.013, 
Method:Compositional matrix adjust., 
Identities:21/61(34%), Positives:37/61(60%), Gaps:5/61(8%)

Query  19  VLGMIFNSSSVGMMFA-KLTIVLVIFGTGIVWLKWDSLTSTYTNSRYEAY----ERARDA  73
           VL  +F  ++ G ++A ++ +V+++F   IVW + DS+   Y  S+YE Y    E+ R+A
Sbjct  17  VLDRLFKDNATGKVLASRVAVVILLFIMAIVWYRGDSFFEYYKQSKYETYSEIIEKERNA  76

Query  74  R  74
           R
Sbjct  77  R  77


>holin [Escherichia virus VEc20]
Sequence ID: QDK04381.1 Length: 218 
>holin lysis mediator [Shigella phage SfPhi01]
Sequence ID: BBI58093.1 Length: 218  
Range 1: 17 to 77

Score:42.4 bits(129), Expect:0.014, 
Method:Compositional matrix adjust., 
Identities:21/61(34%), Positives:37/61(60%), Gaps:5/61(8%)

Query  19  VLGMIFNSSSVGMMFA-KLTIVLVIFGTGIVWLKWDSLTSTYTNSRYEAY----ERARDA  73
           VL  +F  ++ G ++A ++ +V+++F   IVW + DS+   Y  S+YE Y    E+ R+A
Sbjct  17  VLDRLFKDNATGKVLASRVAVVILLFIMAIVWYRGDSFFEYYKQSKYETYREIIEKERNA  76

Query  74  R  74
           R
Sbjct  77  R  77


>t holin lysis mediator [Escherichia phage PP01]
Sequence ID: BBC14590.1 Length: 218 
Range 1: 17 to 77

Score:42.4 bits(129), Expect:0.014, 
Method:Compositional matrix adjust., 
Identities:21/61(34%), Positives:37/61(60%), Gaps:5/61(8%)

Query  19  VLGMIFNSSSVGMMFA-KLTIVLVIFGTGIVWLKWDSLTSTYTNSRYEAY----ERARDA  73
           VL  +F  ++ G ++A ++ +V+++F   IVW + DS+   Y  S+YE Y    E+ R+A
Sbjct  17  VLDRLFKDNATGKVLASRVAVVILLFIMAIVWYRGDSFFEYYKQSKYETYSEIIEKERNA  76

Query  74  R  74
           R
Sbjct  77  R  77


>holin [Escherichia virus RB14]
Sequence ID: YP_002854583.1 Length: 218 
>holin [Escherichia phage RB14]
Sequence ID: ACP30891.1 Length: 218  
Range 1: 17 to 77

Score:42.4 bits(129), Expect:0.014, 
Method:Compositional matrix adjust., 
Identities:21/61(34%), Positives:37/61(60%), Gaps:5/61(8%)

Query  19  VLGMIFNSSSVGMMFA-KLTIVLVIFGTGIVWLKWDSLTSTYTNSRYEAY----ERARDA  73
           VL  +F  ++ G ++A ++ +V+++F   IVW + DS+   Y  S+YE Y    E+ R+A
Sbjct  17  VLDRLFKDNATGKVLASRVAVVILLFIMAIVWYRGDSFFEYYKQSKYETYSEIIEKERNA  76

Query  74  R  74
           R
Sbjct  77  R  77


>holin lysis mediator [Enterobacteria phage Kha5h]
Sequence ID: ANZ51626.1 Length: 218 
Range 1: 17 to 77

Score:42.4 bits(129), Expect:0.014, 
Method:Compositional matrix adjust., 
Identities:21/61(34%), Positives:37/61(60%), Gaps:5/61(8%)

Query  19  VLGMIFNSSSVGMMFA-KLTIVLVIFGTGIVWLKWDSLTSTYTNSRYEAY----ERARDA  73
           VL  +F  ++ G ++A ++ +V+++F   IVW + DS+   Y  S+YE Y    E+ R+A
Sbjct  17  VLDRLFKDNATGKVLASRVAVVILLFIMAIVWYRGDSFFEYYKQSKYETYSEIIEKERNA  76

Query  74  R  74
           R
Sbjct  77  R  77


>putative holin [Escherichia phage vB_EcoM_WFL6982]
Sequence ID: QBQ77007.1 Length: 218 
>putative holin [Escherichia phage vB_EcoM_WFK]
Sequence ID: QBQ77270.1 Length: 218  
Range 1: 17 to 77

Score:42.4 bits(129), Expect:0.014, 
Method:Compositional matrix adjust., 
Identities:21/61(34%), Positives:37/61(60%), Gaps:5/61(8%)

Query  19  VLGMIFNSSSVGMMFA-KLTIVLVIFGTGIVWLKWDSLTSTYTNSRYEAY----ERARDA  73
           VL  +F  ++ G ++A ++ +V+++F   IVW + DS+   Y  S+YE Y    E+ R+A
Sbjct  17  VLDRLFKDNATGKVLASRVAVVILLFIMAIVWYRGDSFFEYYKQSKYETYREIIEKERNA  76

Query  74  R  74
           R
Sbjct  77  R  77


>holin [Enterobacteria phage vB_EcoM_IME340]
Sequence ID: AWD91688.1 Length: 218 
>putative holin [Escherichia phage vB_EcoM_G50]
Sequence ID: QBO65120.1 Length: 218  
Range 1: 17 to 77

Score:42.4 bits(129), Expect:0.014, 
Method:Compositional matrix adjust., 
Identities:21/61(34%), Positives:37/61(60%), Gaps:5/61(8%)

Query  19  VLGMIFNSSSVGMMFA-KLTIVLVIFGTGIVWLKWDSLTSTYTNSRYEAY----ERARDA  73
           VL  +F  ++ G ++A ++ +V+++F   IVW + DS+   Y  S+YE Y    E+ R+A
Sbjct  17  VLDRLFKDNATGKVLASRVAVVILLFIMAIVWYRGDSFFEYYKQSKYETYSEIIEKERNA  76

Query  74  R  74
           R
Sbjct  77  R  77


>holin [Shigella phage SHFML-11]
Sequence ID: YP_009277624.1 Length: 218 
>holin [Shigella phage SHFML-11]
Sequence ID: ANN86682.1 Length: 218  
Range 1: 17 to 77

Score:42.4 bits(129), Expect:0.014, 
Method:Compositional matrix adjust., 
Identities:21/61(34%), Positives:37/61(60%), Gaps:5/61(8%)

Query  19  VLGMIFNSSSVGMMFA-KLTIVLVIFGTGIVWLKWDSLTSTYTNSRYEAY----ERARDA  73
           VL  +F  ++ G ++A ++ +V+++F   IVW + DS+   Y  S+YE Y    E+ R+A
Sbjct  17  VLDRLFKDNATGKVLASRVAVVILLFIMAIVWYRGDSFFEYYKQSKYETYSEIIEKERNA  76

Query  74  R  74
           R
Sbjct  77  R  77


>holin lysis mediator [Enterobacteria phage T6]
Sequence ID: AXN58285.1 Length: 218 
Range 1: 17 to 77

Score:42.4 bits(129), Expect:0.014, 
Method:Compositional matrix adjust., 
Identities:21/61(34%), Positives:37/61(60%), Gaps:5/61(8%)

Query  19  VLGMIFNSSSVGMMFA-KLTIVLVIFGTGIVWLKWDSLTSTYTNSRYEAY----ERARDA  73
           VL  +F  ++ G ++A ++ +V+++F   IVW + DS+   Y  S+YE Y    E+ R+A
Sbjct  17  VLDRLFKDNATGKVLASRVAVVILLFIMAIVWYRGDSFFEYYKQSKYETYSEIIEKERNA  76

Query  74  R  74
           R
Sbjct  77  R  77


>holin [Escherichia phage vB_EcoM-UFV13]
Sequence ID: YP_009290513.1 Length: 218 
>holin [Escherichia phage vB_EcoM-UFV13]
Sequence ID: ANA50279.1 Length: 218 >putative holin [Escherichia phage vB_EcoM_G29]
Sequence ID: QBO64573.1 Length: 218 >putative holin [Escherichia phage vB_EcoM_G4500]
Sequence ID: QBO65945.1 Length: 218 >putative holin [Escherichia phage vB_EcoM_G9062]
Sequence ID: QBQ78034.1 Length: 218  
Range 1: 17 to 77

Score:42.4 bits(129), Expect:0.014, 
Method:Compositional matrix adjust., 
Identities:21/61(34%), Positives:37/61(60%), Gaps:5/61(8%)

Query  19  VLGMIFNSSSVGMMFA-KLTIVLVIFGTGIVWLKWDSLTSTYTNSRYEAY----ERARDA  73
           VL  +F  ++ G ++A ++ +V+++F   IVW + DS+   Y  S+YE Y    E+ R+A
Sbjct  17  VLDRLFKDNATGKVLASRVAVVILLFIMAIVWYRGDSFFEYYKQSKYETYSEIIEKERNA  76

Query  74  R  74
           R
Sbjct  77  R  77


>hypothetical protein [Salmonella enterica subsp. enterica]
Sequence ID: EDU9380815.1 Length: 218 
Range 1: 17 to 77

Score:42.4 bits(129), Expect:0.014, 
Method:Compositional matrix adjust., 
Identities:21/61(34%), Positives:37/61(60%), Gaps:5/61(8%)

Query  19  VLGMIFNSSSVGMMFA-KLTIVLVIFGTGIVWLKWDSLTSTYTNSRYEAY----ERARDA  73
           VL  +F  ++ G ++A ++ +V+++F   IVW + DS+   Y  S+YE Y    E+ R+A
Sbjct  17  VLDRLFKDNATGKVLASRVAVVILLFIMAIVWYRGDSFFEYYKQSKYETYSEIIEKERNA  76

Query  74  R  74
           R
Sbjct  77  R  77


>holin [Shigella phage SHFML-26]
Sequence ID: YP_009278977.1 Length: 218 
>holin [Shigella phage SHFML-26]
Sequence ID: ANN86876.1 Length: 218  
Range 1: 17 to 77

Score:42.4 bits(129), Expect:0.015, 
Method:Compositional matrix adjust., 
Identities:21/61(34%), Positives:37/61(60%), Gaps:5/61(8%)

Query  19  VLGMIFNSSSVGMMFA-KLTIVLVIFGTGIVWLKWDSLTSTYTNSRYEAY----ERARDA  73
           VL  +F  ++ G ++A ++ +V+++F   IVW + DS+   Y  S+YE Y    E+ R+A
Sbjct  17  VLDRLFKDNATGKVLASRVAVVILLFIMAIVWYRGDSFFEYYKQSKYETYSEIIEKERNA  76

Query  74  R  74
           R
Sbjct  77  R  77


>holin lysis mediator [Escherichia phage phiE142]
Sequence ID: ALY07809.1 Length: 218 
Range 1: 17 to 77

Score:42.4 bits(129), Expect:0.015, 
Method:Compositional matrix adjust., 
Identities:21/61(34%), Positives:37/61(60%), Gaps:5/61(8%)

Query  19  VLGMIFNSSSVGMMFA-KLTIVLVIFGTGIVWLKWDSLTSTYTNSRYEAY----ERARDA  73
           VL  +F  ++ G ++A ++ +V+++F   IVW + DS+   Y  S+YE Y    E+ R+A
Sbjct  17  VLDRLFKDNATGKVLASRVAVVILLFIMAIVWYRGDSFFEYYKQSKYETYSEIIEKERNA  76

Query  74  R  74
           R
Sbjct  77  R  77


>putative holin [Escherichia phage vB_EcoM_OE5505]
Sequence ID: QBQ79580.1 Length: 218 
Range 1: 17 to 77

Score:42.4 bits(129), Expect:0.015, 
Method:Compositional matrix adjust., 
Identities:21/61(34%), Positives:37/61(60%), Gaps:5/61(8%)

Query  19  VLGMIFNSSSVGMMFA-KLTIVLVIFGTGIVWLKWDSLTSTYTNSRYEAY----ERARDA  73
           VL  +F  ++ G ++A ++ +V+++F   IVW + DS+   Y  S+YE Y    E+ R+A
Sbjct  17  VLDRLFKDNATGKVLASRVAVVILLFIMAIVWYRGDSFFEYYKQSKYETYSEIIEKERNA  76

Query  74  R  74
           R
Sbjct  77  R  77


>hypothetical protein [Escherichia coli]
Sequence ID: WP_088209665.1 Length: 218 
Range 1: 17 to 77

Score:42.4 bits(129), Expect:0.015, 
Method:Compositional matrix adjust., 
Identities:21/61(34%), Positives:37/61(60%), Gaps:5/61(8%)

Query  19  VLGMIFNSSSVGMMFA-KLTIVLVIFGTGIVWLKWDSLTSTYTNSRYEAY----ERARDA  73
           VL  +F  ++ G ++A ++ +V+++F   IVW + DS+   Y  S+YE Y    E+ R+A
Sbjct  17  VLDRLFKDNATGKVLASRVAVVILLFIMAIVWYRGDSFFEYYKQSKYETYSEIIEKERNA  76

Query  74  R  74
           R
Sbjct  77  R  77


>t holin lysis mediator [Acinetobacter virus 133]
Sequence ID: YP_004300830.1 Length: 225 
>t holin lysis mediator [Acinetobacter virus 133]
Sequence ID: ADJ19564.1 Length: 225  
Range 1: 9 to 73

Score:42.4 bits(129), Expect:0.015, 
Method:Compositional matrix adjust., 
Identities:23/66(35%), Positives:39/66(59%), Gaps:5/66(7%)

Query  6   QNQSSGRLGFVSDVLGMI---FNSSSVGMMFA-KLTIVLVIFGTGIVWLKWDSLTSTYTN  61
           QNQ+SG L     ++G++   F  ++ G ++A ++  V+V+F    VW+K + L + Y  
Sbjct  9   QNQTSG-LPITDVIFGLLDRLFKDNATGKVLASRVATVVVLFILAFVWVKGEQLMTVYKE  67

Query  62  SRYEAY  67
           SRYE Y
Sbjct  68  SRYETY  73


>unnamed protein product [Aeromonas phage phiAS4]
Sequence ID: YP_003969054.1 Length: 218 
>holin [Aeromonas phage phiAS4]
Sequence ID: ADM79608.1 Length: 218  
Range 1: 4 to 77

Score:42.4 bits(129), Expect:0.015, 
Method:Compositional matrix adjust., 
Identities:19/74(26%), Positives:42/74(56%), Gaps:2/74(2%)

Query  2   EDRTQ-NQSSGRLGFVSDVLGMIFNSSSVG-MMFAKLTIVLVIFGTGIVWLKWDSLTSTY  59
           E++TQ  Q+ GR G + ++L  +F  +  G ++F +  +++++F  G  W   D + + Y
Sbjct  4   ENQTQGTQTPGRAGILMEILDRLFKDAVTGEVVFYRAILLILVFILGFSWYNKDEIFNVY  63

Query  60  TNSRYEAYERARDA  73
            ++R++ Y+    A
Sbjct  64  RDTRFQNYQEILQA  77


>holin [Stenotrophomonas phage IME13]
Sequence ID: YP_009217624.1 Length: 221 
>holin [Stenotrophomonas phage IME13]
Sequence ID: AFQ22704.1 Length: 221  
Range 1: 4 to 77

Score:42.1 bits(128), Expect:0.016, 
Method:Compositional matrix adjust., 
Identities:19/74(26%), Positives:42/74(56%), Gaps:2/74(2%)

Query  2   EDRTQ-NQSSGRLGFVSDVLGMIFNSSSVG-MMFAKLTIVLVIFGTGIVWLKWDSLTSTY  59
           E++TQ  Q+ GR G + ++L  +F  +  G ++F +  +++++F  G  W   D + + Y
Sbjct  4   ENQTQGTQTPGRAGILMEILDRLFKDAVTGEVVFYRAILLILVFILGFSWYNKDEIFNVY  63

Query  60  TNSRYEAYERARDA  73
            ++R++ Y+    A
Sbjct  64  RDTRFQNYQEILQA  77


>holin lysis mediator [Aeromonas phage AS-gz]
Sequence ID: YP_009613064.1 Length: 221 
>holin lysis mediator [Aeromonas phage AS-gz]
Sequence ID: ASU00613.1 Length: 221 >holin lysis mediator [Aeromonas phage 60AhydR15PP]
Sequence ID: AWH15714.1 Length: 221  
Range 1: 4 to 72

Score:42.1 bits(128), Expect:0.016, 
Method:Compositional matrix adjust., 
Identities:18/69(26%), Positives:41/69(59%), Gaps:2/69(2%)

Query  2   EDRTQ-NQSSGRLGFVSDVLGMIFNSSSVG-MMFAKLTIVLVIFGTGIVWLKWDSLTSTY  59
           E++TQ  Q+ GR G + ++L  +F  +  G ++F +  +++++F  G  W   D + + Y
Sbjct  4   ENQTQGTQTPGRAGILMEILDRLFKDAVTGEVVFYRAILLILVFILGFSWYNKDEIFNVY  63

Query  60  TNSRYEAYE  68
            ++R++ Y+
Sbjct  64  RDTRFQNYQ  72


>putative holin [Klebsiella phage vB_KpnM_Potts1]
Sequence ID: QEG12769.1 Length: 218 
>holin [Klebsiella phage AmPh_EK29]
Sequence ID: QFR57100.1 Length: 218  
Range 1: 16 to 65

Score:42.1 bits(128), Expect:0.019, 
Method:Compositional matrix adjust., 
Identities:16/50(32%), Positives:33/50(66%), Gaps:1/50(2%)

Query  19  VLGMIFNSSSVG-MMFAKLTIVLVIFGTGIVWLKWDSLTSTYTNSRYEAY  67
           VL  +F  ++ G ++F+++ +V+++FG   +W K D++ + Y  S YE+Y
Sbjct  16  VLDRLFKDNASGKLLFSRVIVVVILFGLTFIWYKSDAIANAYVKSSYESY  65


>holin lysis mediator [Klebsiella phage EI]
Sequence ID: QEM42475.1 Length: 218 
Range 1: 16 to 65

Score:41.8 bits(127), Expect:0.020, 
Method:Compositional matrix adjust., 
Identities:16/50(32%), Positives:33/50(66%), Gaps:1/50(2%)

Query  19  VLGMIFNSSSVG-MMFAKLTIVLVIFGTGIVWLKWDSLTSTYTNSRYEAY  67
           VL  +F  ++ G ++F+++ +V+++FG   +W K D++ + Y  S YE+Y
Sbjct  16  VLDRLFKDNASGKLLFSRVIVVVILFGLTFIWYKSDAIANAYVKSSYESY  65


>putative holin [Escherichia phage vB_EcoM_112]
Sequence ID: YP_009030862.1 Length: 218 
>putative holin [Escherichia phage vB_EcoM_112]
Sequence ID: AHY83455.1 Length: 218  
Range 1: 17 to 77

Score:41.8 bits(127), Expect:0.021, 
Method:Compositional matrix adjust., 
Identities:21/61(34%), Positives:36/61(59%), Gaps:5/61(8%)

Query  19  VLGMIFNSSSVGMMFA-KLTIVLVIFGTGIVWLKWDSLTSTYTNSRYEAY----ERARDA  73
           VL  +F  ++ G ++A ++ +V+++F   IVW + DS+   Y  S+YE Y    E+ R A
Sbjct  17  VLDRLFKDNATGKVLASRVAVVILLFMMAIVWYRGDSFFEYYKQSKYETYSEIIEKERTA  76

Query  74  R  74
           R
Sbjct  77  R  77


>holin [Cloning vector pBlueLysis]
Sequence ID: AAV85012.1 Length: 217 
Range 1: 16 to 76

Score:41.2 bits(125), Expect:0.033, 
Method:Compositional matrix adjust., 
Identities:21/61(34%), Positives:36/61(59%), Gaps:5/61(8%)

Query  19  VLGMIFNSSSVGMMFA-KLTIVLVIFGTGIVWLKWDSLTSTYTNSRYEAY----ERARDA  73
           VL  +F  ++ G ++A ++ +V+++F   IVW + DS+   Y  S+YE Y    E+ R A
Sbjct  16  VLDRLFKDNATGKVLASRVAVVILLFIMAIVWYRGDSFFEYYKQSKYETYSEIIEKERTA  75

Query  74  R  74
           R
Sbjct  76  R  76


>t holin lysis mediator [Escherichia virus T4]
Sequence ID: NP_049865.1 Length: 218 
>RecName: Full=Holin; AltName: Full=Lysis protein; AltName: Full=Protein rV [Escherichia virus T4]
Sequence ID: P06808.1 Length: 218 >t holin lysis mediator [Escherichia phage T4]
Sequence ID: AAD42661.1 Length: 218 >holin lysis mediator [Enterobacteria phage T4T]
Sequence ID: ADJ39974.1 Length: 218 >holin lysis mediator [Enterobacteria phage RB55]
Sequence ID: AIT75160.1 Length: 218 >holin lysis mediator [Enterobacteria phage RB59]
Sequence ID: AIT75435.1 Length: 218 >holin [Escherichia phage vB_EcoM_NBG2]
Sequence ID: AWM12031.1 Length: 218 >putative holin [Escherichia phage vB_EcoM_G8]
Sequence ID: QBQ80133.1 Length: 218  
Range 1: 17 to 77

Score:41.2 bits(125), Expect:0.033, 
Method:Compositional matrix adjust., 
Identities:21/61(34%), Positives:36/61(59%), Gaps:5/61(8%)

Query  19  VLGMIFNSSSVGMMFA-KLTIVLVIFGTGIVWLKWDSLTSTYTNSRYEAY----ERARDA  73
           VL  +F  ++ G ++A ++ +V+++F   IVW + DS+   Y  S+YE Y    E+ R A
Sbjct  17  VLDRLFKDNATGKVLASRVAVVILLFIMAIVWYRGDSFFEYYKQSKYETYSEIIEKERTA  76

Query  74  R  74
           R
Sbjct  77  R  77


>holin lysis mediator [Escherichia phage T2]
Sequence ID: AYD82840.1 Length: 218 
>t holin lysis mediator [Escherichia phage T2]
Sequence ID: BBC14866.1 Length: 218  
Range 1: 17 to 77

Score:41.2 bits(125), Expect:0.034, 
Method:Compositional matrix adjust., 
Identities:21/61(34%), Positives:36/61(59%), Gaps:5/61(8%)

Query  19  VLGMIFNSSSVGMMFA-KLTIVLVIFGTGIVWLKWDSLTSTYTNSRYEAY----ERARDA  73
           VL  +F  ++ G ++A ++ +V+++F   IVW + DS+   Y  S+YE Y    E+ R A
Sbjct  17  VLDRLFKDNATGKVLASRVAVVILLFIMAIVWYRGDSFFEYYKQSKYETYSEIIEKERTA  76

Query  74  R  74
           R
Sbjct  77  R  77


>holin lysis mediator [Aeromonas phage Aes508]
Sequence ID: YP_007010899.1 Length: 221 
>holin lysis mediator [Aeromonas phage Aes508]
Sequence ID: AFQ97292.1 Length: 221  
Range 1: 11 to 72

Score:40.6 bits(123), Expect:0.058, 
Method:Compositional matrix adjust., 
Identities:15/62(24%), Positives:36/62(58%), Gaps:1/62(1%)

Query  8   QSSGRLGFVSDVLGMIFNSSSVG-MMFAKLTIVLVIFGTGIVWLKWDSLTSTYTNSRYEA  66
           Q+ GR G + ++L  +F  +  G ++F +  +++++F  G  W   D + + Y ++R++ 
Sbjct  11  QAPGRAGILMEILDRLFKDAVTGEIVFYRAILLILVFVLGFSWYNKDEIFNVYRDTRFQN  70

Query  67  YE  68
           Y+
Sbjct  71  YQ  72


>holin lysis mediator [Escherichia phage vB_EcoM-fHoEco02]
Sequence ID: AUV61383.1 Length: 218 
Range 1: 17 to 76

Score:40.6 bits(123), Expect:0.067, 
Method:Compositional matrix adjust., 
Identities:20/60(33%), Positives:36/60(60%), Gaps:5/60(8%)

Query  19  VLGMIFNSSSVGMMFA-KLTIVLVIFGTGIVWLKWDSLTSTYTNSRYEAY----ERARDA  73
           VL  +F  ++ G ++A ++ +V+++F   IVW + DS+   Y  S+YE Y    E+ R+A
Sbjct  17  VLDRLFKDNATGKVLASRVAVVILLFMMAIVWYRGDSFFEYYKQSKYETYSEIIEKERNA  76


>holin lysis mediator [Edwardsiella phage PEi20]
Sequence ID: YP_009190434.1 Length: 215 
>holin lysis mediator [Edwardsiella phage PEi20]
Sequence ID: BAQ22926.1 Length: 215 >holin lysis mediator [Edwardsiella phage PEi26]
Sequence ID: BAQ23227.1 Length: 215  
Range 1: 15 to 63

Score:40.3 bits(122), Expect:0.077, 
Method:Compositional matrix adjust., 
Identities:18/49(37%), Positives:28/49(57%), Gaps:0/49(0%)

Query  19  VLGMIFNSSSVGMMFAKLTIVLVIFGTGIVWLKWDSLTSTYTNSRYEAY  67
           VL  +F  ++  + F ++  V+V+F  G++W K   L S Y  SRYE Y
Sbjct  15  VLDRLFRDTTGRVPFTRILSVIVLFVMGLIWYKGPELMSIYKESRYEVY  63


>holin [Shigella phage Sf25]
Sequence ID: AUV63386.1 Length: 198 
Range 1: 1 to 57

Score:40.0 bits(121), Expect:0.077, 
Method:Compositional matrix adjust., 
Identities:19/57(33%), Positives:35/57(61%), Gaps:5/57(8%)

Query  23  IFNSSSVGMMFA-KLTIVLVIFGTGIVWLKWDSLTSTYTNSRYEAY----ERARDAR  74
           +F  ++ G ++A ++ +V+++F   IVW + DS+   Y  S+YE Y    E+ R+AR
Sbjct  1   MFKDNATGKVLASRVAVVILLFMMAIVWYRGDSFFEYYKQSKYETYSEIIEKERNAR  57


>holin [Salmonella phage vB_SnwM_CGG4-1]
Sequence ID: YP_009286605.1 Length: 218 
>holin [Salmonella phage vB_SnwM_CGG4-1]
Sequence ID: ANA49593.1 Length: 218  
Range 1: 20 to 76

Score:39.8 bits(120), Expect:0.11, 
Method:Compositional matrix adjust., 
Identities:19/57(33%), Positives:37/57(64%), Gaps:5/57(8%)

Query  23  IFNSSSVGMMFA-KLTIVLVIFGTGIVWLKWDSLTSTYTNSRYEAY----ERARDAR  74
           +F  ++ G ++A ++ +V++ F  G+VW K D++ +TY +S Y+ Y    ++ RDAR
Sbjct  20  VFKDNASGKVLASRVIVVIIFFVLGLVWSKSDAILTTYKDSSYDTYAKIIQQERDAR  76


>holin lysis mediator [Aeromonas phage Asfd_1]
Sequence ID: QBX32658.1 Length: 221 
Range 1: 13 to 77

Score:39.8 bits(120), Expect:0.11, 
Method:Compositional matrix adjust., 
Identities:18/65(28%), Positives:34/65(52%), Gaps:1/65(1%)

Query  10  SGRLGFVSDVLGMIFNSSSVG-MMFAKLTIVLVIFGTGIVWLKWDSLTSTYTNSRYEAYE  68
            GR G + D+L  +F  +  G ++F +  ++++IF  G VW     + + Y  +R+E Y+
Sbjct  13  PGRAGVLMDILDRLFKDAVTGEIVFYRAILLILIFLMGFVWYSKSEIFALYKETRFENYQ  72

Query  69  RARDA  73
               A
Sbjct  73  EILQA  77


>holin lysis mediator [Serratia phage X20]
Sequence ID: ARW58231.1 Length: 218 
Range 1: 17 to 68

Score:39.8 bits(120), Expect:0.13, 
Method:Compositional matrix adjust., 
Identities:17/52(33%), Positives:32/52(61%), Gaps:1/52(1%)

Query  19  VLGMIFNSSSVGMMFA-KLTIVLVIFGTGIVWLKWDSLTSTYTNSRYEAYER  69
           VL  +F  ++ G ++A ++  V+++F   ++W K D++  TY  SRYE Y +
Sbjct  17  VLDRLFKDNATGRVLASRVLTVVILFILCLIWYKGDTFMETYKQSRYETYAK  68


>holin lysis mediator [Serratia phage CHI14]
Sequence ID: YP_009609581.1 Length: 218 
>holin lysis mediator [Serratia phage CHI14]
Sequence ID: ARW57679.1 Length: 218 >holin lysis mediator [Serratia phage CBH8]
Sequence ID: ARW57954.1 Length: 218  
Range 1: 17 to 68

Score:39.8 bits(120), Expect:0.14, 
Method:Compositional matrix adjust., 
Identities:17/52(33%), Positives:32/52(61%), Gaps:1/52(1%)

Query  19  VLGMIFNSSSVGMMFA-KLTIVLVIFGTGIVWLKWDSLTSTYTNSRYEAYER  69
           VL  +F  ++ G ++A ++  V+++F   ++W K D++  TY  SRYE Y +
Sbjct  17  VLDRLFKDNATGRVLASRVLTVVILFILCLIWYKGDTFMETYKQSRYETYAK  68


>envelope glycoprotein, partial [Human immunodeficiency virus 1]
Sequence ID: ABM47094.1 Length: 157 
Range 1: 92 to 128

Score:38.9 bits(117), Expect:0.17, 
Method:Compositional matrix adjust., 
Identities:14/37(38%), Positives:23/37(62%), Gaps:0/37(0%)

Query  39   VLVIFGTGIVWLKWDSLTSTYTNSRYEAYERARDARE  75
            ++V +G  + WL+WD   S YTN  YE  E +++ +E
Sbjct  92   IIVTYGKNMTWLQWDKEISNYTNIIYELLEESQNQQE  128


>holin lysis mediator [Pectobacterium bacteriophage PM2]
Sequence ID: YP_009211695.1 Length: 215 
>holin lysis mediator [Pectobacterium bacteriophage PM2]
Sequence ID: AHY25236.1 Length: 215  
Range 1: 15 to 63

Score:39.2 bits(118), Expect:0.21, 
Method:Compositional matrix adjust., 
Identities:17/49(35%), Positives:31/49(63%), Gaps:0/49(0%)

Query  19  VLGMIFNSSSVGMMFAKLTIVLVIFGTGIVWLKWDSLTSTYTNSRYEAY  67
           VL  +F  +S  + F+++  V+++F  G+ W K + L + Y +S+YEAY
Sbjct  15  VLDRLFKDNSGRVPFSRIFSVILLFFMGVFWYKGEELLNIYKSSQYEAY  63


>holin [Citrobacter phage Merlin]
Sequence ID: YP_009203995.1 Length: 218 
>holin [Citrobacter phage Merlin]
Sequence ID: AKU43927.1 Length: 218  
Range 1: 20 to 76

Score:38.6 bits(116), Expect:0.30, 
Method:Compositional matrix adjust., 
Identities:17/57(30%), Positives:37/57(64%), Gaps:5/57(8%)

Query  23  IFNSSSVG-MMFAKLTIVLVIFGTGIVWLKWDSLTSTYTNSRYEAY----ERARDAR  74
           +F  ++ G ++F+++ +++V F  G+ W+K D++ + Y +S YE Y    ++ R+AR
Sbjct  20  VFKDNATGRVLFSRVFVLIVFFILGMTWVKSDAILNAYKDSSYETYANIQQKDREAR  76


>holin [Citrobacter phage Moon]
Sequence ID: YP_009146707.1 Length: 218 
>holin [Citrobacter phage Moon]
Sequence ID: AIX12245.1 Length: 218  
Range 1: 20 to 76

Score:38.6 bits(116), Expect:0.30, 
Method:Compositional matrix adjust., 
Identities:17/57(30%), Positives:37/57(64%), Gaps:5/57(8%)

Query  23  IFNSSSVG-MMFAKLTIVLVIFGTGIVWLKWDSLTSTYTNSRYEAY----ERARDAR  74
           +F  ++ G ++F+++ +++V F  G+ W+K D++ + Y +S YE Y    ++ R+AR
Sbjct  20  VFKDNATGRVLFSRVFVLIVFFILGMTWVKSDAILNAYKDSSYETYANIQQKDREAR  76


>DUF4383 domain-containing protein [Salinispora pacifica]
Sequence ID: WP_018729491.1 Length: 151 
Range 1: 80 to 148

Score:38.0 bits(114), Expect:0.37, 
Method:Compositional matrix adjust., 
Identities:23/69(33%), Positives:34/69(49%), Gaps:0/69(0%)

Query  3    DRTQNQSSGRLGFVSDVLGMIFNSSSVGMMFAKLTIVLVIFGTGIVWLKWDSLTSTYTNS  62
            D   NQ  G LG V  + G+ F  +   +    +  VLV+ GTG+V L         T++
Sbjct  80   DVLINQGLGYLGMVLSLAGLAFLRTEANIFNFSIATVLVLMGTGLVLLMVGMYGKVGTDA  139

Query  63   RYEAYERAR  71
              EA++RAR
Sbjct  140  EQEAWQRAR  148


>holin [Erwinia phage Cronus]
Sequence ID: AWD90417.1 Length: 209 
Range 1: 7 to 67

Score:37.7 bits(113), Expect:0.76, 
Method:Compositional matrix adjust., 
Identities:19/61(31%), Positives:37/61(60%), Gaps:5/61(8%)

Query  19  VLGMIFNSSSVG-MMFAKLTIVLVIFGTGIVWLKWDSLTSTYTNSRYEAY----ERARDA  73
           VL  IF   + G ++++++  V+V+F    VW K D+L   Y +S+Y++Y    ++ RD+
Sbjct  7   VLDRIFKDDATGKVVLSRVLTVIVLFILVFVWYKGDALMQMYKDSKYDSYTEIIQKERDS  66

Query  74  R  74
           +
Sbjct  67  K  67


>MULTISPECIES: hypothetical protein [Rhodobacteraceae]
Sequence ID: WP_035838449.1 Length: 162 
>hypothetical protein U879_03045 [Defluviimonas sp. 20V17]
Sequence ID: KDB05178.1 Length: 162 >hypothetical protein SAMN05444006_12263 [Acidimangrovimonas indica]
Sequence ID: SDX64510.1 Length: 162  
Range 1: 15 to 66

Score:36.5 bits(109), Expect:1.3, 
Method:Compositional matrix adjust., 
Identities:19/52(37%), Positives:26/52(50%), Gaps:4/52(7%)

Query  29  VGMMFAKLTIVLVIFGTGIVWLKWD----SLTSTYTNSRYEAYERARDAREG  76
           V  + A LT V+  FG GI W +W     +L     + RY  +ER RD  +G
Sbjct  15  VDYLKAFLTPVIAAFGVGIAWQQWHVSRGNLKERLFDRRYIVFERTRDFLQG  66


>holin lysis mediator [Enterobacter phage vB_EclM_CIP9]
Sequence ID: QHS01617.1 Length: 215 
Range 1: 15 to 63

Score:36.8 bits(110), Expect:1.4, 
Method:Compositional matrix adjust., 
Identities:15/49(31%), Positives:27/49(55%), Gaps:0/49(0%)

Query  19  VLGMIFNSSSVGMMFAKLTIVLVIFGTGIVWLKWDSLTSTYTNSRYEAY  67
           VL  +F  ++  + F ++  V+++F   ++W K   L + Y  SRYE Y
Sbjct  15  VLDRLFKDTTGKVPFTRILSVILLFVMAVIWYKGPELMTIYKESRYEIY  63


>Holin lysis mediator [Escherichia phage EcS1]
Sequence ID: BBC78321.1 Length: 219 
Range 1: 17 to 77

Score:36.8 bits(110), Expect:1.5, 
Method:Compositional matrix adjust., 
Identities:17/61(28%), Positives:36/61(59%), Gaps:5/61(8%)

Query  19  VLGMIFNSSSVGMMFA-KLTIVLVIFGTGIVWLKWDSLTSTYTNSRYEAY----ERARDA  73
           VL  +F  ++ G ++A ++  V+++F   ++W + D++  TY  SRY+ Y    ++ RD 
Sbjct  17  VLDRLFKDNATGRVLASRVLTVIILFILCLIWYRGDAFMQTYKESRYDTYSEVLQKDRDV  76

Query  74  R  74
           +
Sbjct  77  K  77


>hypothetical protein fHeYen901_270 [Yersinia phage fHe-Yen9-01]
Sequence ID: ARB06043.1 Length: 218 
Range 1: 17 to 77

Score:36.5 bits(109), Expect:2.0, 
Method:Compositional matrix adjust., 
Identities:18/61(30%), Positives:35/61(57%), Gaps:5/61(8%)

Query  19  VLGMIFNSSSVGMMFA-KLTIVLVIFGTGIVWLKWDSLTSTYTNSRYEAY----ERARDA  73
           +L  +F  ++ G ++A ++  V+V+F   I W+K ++L   Y  S+YE Y    ++ RD 
Sbjct  17  LLDRLFKDNATGKVLASRVATVIVLFVLAIFWFKGETLLEVYKQSKYETYSTVLKKDRDV  76

Query  74  R  74
           +
Sbjct  77  K  77


>holin [Yersinia phage vB_YenM_TG1]
Sequence ID: YP_009200514.1 Length: 218 
>holin [Yersinia phage vB_YenM_TG1]
Sequence ID: AJD82063.1 Length: 218  
Range 1: 17 to 77

Score:36.5 bits(109), Expect:2.0, 
Method:Compositional matrix adjust., 
Identities:18/61(30%), Positives:35/61(57%), Gaps:5/61(8%)

Query  19  VLGMIFNSSSVGMMFA-KLTIVLVIFGTGIVWLKWDSLTSTYTNSRYEAY----ERARDA  73
           +L  +F  ++ G ++A ++  V+V+F   I W+K ++L   Y  S+YE Y    ++ RD 
Sbjct  17  LLDRLFKDNATGKVLASRVATVIVLFVLAIFWFKGETLLEVYKQSKYETYSTVLKKDRDV  76

Query  74  R  74
           +
Sbjct  77  K  77


>phage holin [Yersinia phage phiR1-RT]
Sequence ID: YP_007236086.1 Length: 218 
>phage holin [Yersinia phage phiR1-RT]
Sequence ID: CCI88827.1 Length: 218  
Range 1: 17 to 77

Score:36.5 bits(109), Expect:2.0, 
Method:Compositional matrix adjust., 
Identities:18/61(30%), Positives:35/61(57%), Gaps:5/61(8%)

Query  19  VLGMIFNSSSVGMMFA-KLTIVLVIFGTGIVWLKWDSLTSTYTNSRYEAY----ERARDA  73
           +L  +F  ++ G ++A ++  V+V+F   I W+K ++L   Y  S+YE Y    ++ RD 
Sbjct  17  LLDRLFKDNATGKVLASRVATVIVLFVLAIFWFKGETLLEVYKQSKYETYSTVLKKDRDV  76

Query  74  R  74
           +
Sbjct  77  K  77


>tRNA dihydrouridine synthase DusB, partial [Planctomycetes bacterium RIFCSPHIGHO2_12_42_15]
Sequence ID: OHB93572.1 Length: 227 
Range 1: 97 to 135

Score:35.9 bits(107), Expect:2.8, 
Method:Compositional matrix adjust., 
Identities:16/39(41%), Positives:26/39(66%), Gaps:0/39(0%)

Query  21   GMIFNSSSVGMMFAKLTIVLVIFGTGIVWLKWDSLTSTY  59
            G++ ++S +G +F+KLT VL I  TG + L WD+ +  Y
Sbjct  97   GLLKDTSKIGRIFSKLTKVLRIPVTGKIRLGWDNKSQNY  135


>hypothetical protein [Pseudomonas sp. CHM02]
Sequence ID: WP_025859324.1 Length: 144 
Range 1: 31 to 91

Score:35.4 bits(105), Expect:3.1, 
Method:Compositional matrix adjust., 
Identities:20/64(31%), Positives:30/64(46%), Gaps:3/64(4%)

Query  6   QNQSSGRLGFVSDVLGMIFNSSSVGMMFAKLTIVLVIFGTGIVWLKWDSLTSTYTNSRYE  65
           Q   SG  G +S+++G  FN+  VG  F    +  V  G+   WL+ D L    T  ++ 
Sbjct  31  QGYPSGCCGIISELMGDYFNTLGVGEFF---YVCGVKEGSSHAWLEVDGLIVDITGDQFP  87

Query  66  AYER  69
           A  R
Sbjct  88  ARPR  91


>Phage holin [Yersinia phage fPS-90]
Sequence ID: VEV89095.1 Length: 246 
Range 1: 45 to 105

Score:35.7 bits(106), Expect:3.9, 
Method:Composition-based stats., 
Identities:21/61(34%), Positives:37/61(60%), Gaps:5/61(8%)

Query  19   VLGMIFNSSSVGMMFA-KLTIVLVIFGTGIVWLKWDSLTSTYTNSRYEAY----ERARDA  73
            VL  +F  ++ G ++A ++ +V+++F   IVW + DS+   Y  S+YE Y    E+ R+A
Sbjct  45   VLDRLFKDNATGNILASRVAVVILLFIMAIVWYRGDSFFEYYKQSKYETYREIVEKERNA  104

Query  74   R  74
            R
Sbjct  105  R  105


>putative holin [Escherichia phage vB_EcoM_G10400]
Sequence ID: QBO63770.1 Length: 230 
Range 1: 29 to 89

Score:35.7 bits(106), Expect:3.9, 
Method:Composition-based stats., 
Identities:21/61(34%), Positives:37/61(60%), Gaps:5/61(8%)

Query  19  VLGMIFNSSSVGMMFA-KLTIVLVIFGTGIVWLKWDSLTSTYTNSRYEAY----ERARDA  73
           VL  +F  ++ G ++A ++ +V+++F   IVW + DS+   Y  S+YE Y    E+ R+A
Sbjct  29  VLDRLFKDNATGKVLASRVAVVILLFMMAIVWYRGDSFFEYYKQSKYETYSEIIEKERNA  88

Query  74  R  74
           R
Sbjct  89  R  89


>envelope glycoprotein, partial [Human immunodeficiency virus 1]
Sequence ID: AQT02031.1 Length: 176 
Range 1: 94 to 123

Score:35.4 bits(105), Expect:4.0, 
Method:Compositional matrix adjust., 
Identities:13/30(43%), Positives:20/30(66%), Gaps:0/30(0%)

Query  46   GIVWLKWDSLTSTYTNSRYEAYERARDARE  75
             + WL+WD   S YTN+ YE  E+A++ +E
Sbjct  94   NMTWLQWDREISNYTNNIYELIEKAQNQQE  123


>t holin lysis mediator [Acinetobacter phage Ac42]
Sequence ID: YP_004009609.1 Length: 223 
>t holin lysis mediator [Acinetobacter phage Ac42]
Sequence ID: ADI96485.1 Length: 223  
Range 1: 1 to 73

Score:35.1 bits(104), Expect:5.8, 
Method:Compositional matrix adjust., 
Identities:16/73(22%), Positives:39/73(53%), Gaps:4/73(5%)

Query  1   MEDRTQNQSSGRLGFVSDVLGMI---FNSSSVGMMFA-KLTIVLVIFGTGIVWLKWDSLT  56
           ME +        L  +  ++G++   F  ++ G ++A ++  ++++F   ++W+K +SL 
Sbjct  1   MEQQNNQNQRPSLPIIDLLFGLLDRLFKDNATGKVLASRVATIVILFILALIWVKGESLM  60

Query  57  STYTNSRYEAYER  69
           + Y  + +E Y R
Sbjct  61  TIYKEASFENYSR  73


>Chain A, Envelope Glycoprotein Gp160 [Human immunodeficiency virus 1]
Sequence ID: 3WFV_A Length: 86 
Range 1: 43 to 76

Score:33.9 bits(100), Expect:6.3, 
Method:Compositional matrix adjust., 
Identities:12/34(35%), Positives:21/34(61%), Gaps:0/34(0%)

Query  42  IFGTGIVWLKWDSLTSTYTNSRYEAYERARDARE  75
           ++G G  W++WD   S YTN+ Y   E +++ +E
Sbjct  43  VLGGGGRWMQWDKEISNYTNTVYRLLEESQNQQE  76


>holin [Cronobacter phage vB_CsaM_leB]
Sequence ID: AOG16397.1 Length: 214 
>holin lysis mediator [Cronobacter phage vB_CsaM_leN]
Sequence ID: AOG16683.1 Length: 214 >holin lysis mediator [Cronobacter phage vB_CsaM_leE]
Sequence ID: AON97284.1 Length: 214  
Range 1: 7 to 57

Score:35.1 bits(104), Expect:6.6, 
Method:Compositional matrix adjust., 
Identities:15/51(29%), Positives:25/51(49%), Gaps:0/51(0%)

Query  12  RLGFVSDVLGMIFNSSSVGMMFAKLTIVLVIFGTGIVWLKWDSLTSTYTNS  62
           +L  +  V+  I    +   +F KL +++ IF   + W KWD L S +  S
Sbjct  7   KLAVLERVISFIMAVKTWKQLFIKLVLIVTIFIMFVTWYKWDDLFSVWKTS  57


>holin [Citrobacter phage Margaery]
Sequence ID: YP_009195087.1 Length: 214 
>holin [Citrobacter phage Margaery]
Sequence ID: ALF01961.1 Length: 214 >holin [Citrobacter phage Maroon]
Sequence ID: AYJ73132.1 Length: 214  
Range 1: 7 to 57

Score:35.1 bits(104), Expect:6.7, 
Method:Compositional matrix adjust., 
Identities:15/51(29%), Positives:25/51(49%), Gaps:0/51(0%)

Query  12  RLGFVSDVLGMIFNSSSVGMMFAKLTIVLVIFGTGIVWLKWDSLTSTYTNS  62
           +L  +  V+  I    +   +F KL +++ IF   + W KWD L S +  S
Sbjct  7   KLAVLERVISFIMAVKTWKQLFIKLVLIVTIFIMFVTWYKWDDLFSVWKTS  57


>MFS transporter, DHA1 family, bicyclomycin/chloramphenicol resistance protein [Pseudoruegeria lutimaris]
Sequence ID: SDK10233.1 Length: 436 
Range 1: 164 to 240

Score:35.1 bits(104), Expect:6.9, 
Method:Composition-based stats., 
Identities:23/77(30%), Positives:38/77(49%), Gaps:7/77(9%)

Query  6    QNQSSGRLGFVSDVLG-------MIFNSSSVGMMFAKLTIVLVIFGTGIVWLKWDSLTST  58
            QN+++ R+G+V+  +        MI  +      +  + + L++FG GI WL W  L  T
Sbjct  164  QNEAASRIGYVTMGMSLVPMFAPMIGGALDELFGWQSIFVFLILFGGGIAWLCWRDLGET  223

Query  59   YTNSRYEAYERARDARE  75
             TN+     E+ RD  E
Sbjct  224  ATNTGATFAEQVRDYPE  240


>holin lysis mediator [Enterobacter phage PG7]
Sequence ID: YP_009005538.1 Length: 193 
>holin lysis mediator [Enterobacter phage PG7]
Sequence ID: AHI61177.1 Length: 193  
Range 1: 17 to 68

Score:34.8 bits(103), Expect:7.2, 
Method:Compositional matrix adjust., 
Identities:15/52(29%), Positives:30/52(57%), Gaps:1/52(1%)

Query  19  VLGMIFNSSSVGMMFA-KLTIVLVIFGTGIVWLKWDSLTSTYTNSRYEAYER  69
           VL  +F  ++ G ++A ++  ++V+F   + W + DS+   +  SRYE Y +
Sbjct  17  VLDRLFKDNATGRVLASRVVALVVVFILSLTWYRLDSIMQVWKESRYETYTK  68


>T holin lysis mediator [Cronobacter phage vB_CsaM_GAP161]
Sequence ID: YP_006986540.1 Length: 214 
>T holin lysis mediator [Cronobacter phage vB_CsaM_GAP161]
Sequence ID: AFC22371.1 Length: 214  
Range 1: 7 to 57

Score:34.8 bits(103), Expect:7.7, 
Method:Compositional matrix adjust., 
Identities:15/51(29%), Positives:25/51(49%), Gaps:0/51(0%)

Query  12  RLGFVSDVLGMIFNSSSVGMMFAKLTIVLVIFGTGIVWLKWDSLTSTYTNS  62
           +L  +  V+  I    +   +F KL +++ IF   + W KWD L S +  S
Sbjct  7   KLAVLERVISFIMAVKTWKQLFIKLVLIVTIFIMFVTWYKWDDLFSVWKTS  57


>putative holin [Klebsiella phage vB_KpnM_KaAlpha]
Sequence ID: QEG13319.1 Length: 218 
>Phage holin [Cronobacter phage Pet-CM3-4]
Sequence ID: SCN45951.1 Length: 218  
Range 1: 17 to 68

Score:34.8 bits(103), Expect:7.9, 
Method:Compositional matrix adjust., 
Identities:15/52(29%), Positives:30/52(57%), Gaps:1/52(1%)

Query  19  VLGMIFNSSSVGMMFA-KLTIVLVIFGTGIVWLKWDSLTSTYTNSRYEAYER  69
           VL  +F  ++ G ++A ++  ++V+F   + W + DS+   +  SRYE Y +
Sbjct  17  VLDRLFKDNATGRVLASRVVALVVVFILSLTWYRLDSIMQVWKESRYETYTK  68


>TM2 domain protein [Amycolatopsis sp. YIM 10]
Sequence ID: QFU91438.1 Length: 158 
Range 1: 110 to 154

Score:34.5 bits(102), Expect:8.2, 
Method:Compositional matrix adjust., 
Identities:17/46(37%), Positives:25/46(54%), Gaps:1/46(2%)

Query  24   FNSSSVGMMFAKLTIVLVIFGTGIVWLKWDSLTSTYTNSRYEAYER  69
            F S  VG+ +A+L +VLV  G G++W   D +     N  Y+A  R
Sbjct  110  FYSGHVGIGLAQLLVVLVTCGAGVLWPIIDGIV-ILANGGYDAQGR  154


>holin [Citrobacter phage CF1 ERZ-2017]
Sequence ID: YP_009618341.1 Length: 218 
>holin [Citrobacter phage CF1 ERZ-2017]
Sequence ID: AUE23155.1 Length: 218  
Range 1: 12 to 76

Score:34.8 bits(103), Expect:8.5, 
Method:Compositional matrix adjust., 
Identities:17/65(26%), Positives:40/65(61%), Gaps:5/65(7%)

Query  15  FVSDVLGMIFNSSSVG-MMFAKLTIVLVIFGTGIVWLKWDSLTSTYTNSRYEAY----ER  69
           F+  V   +F  ++ G ++++++ +++V F  G+ W+K D++ + Y +S YE Y    ++
Sbjct  12  FIFGVWDRVFKDNATGRVLLSRVFVLIVFFVLGMTWVKSDAILAAYRDSSYETYVNIQQK  71

Query  70  ARDAR  74
            R++R
Sbjct  72  DRESR  76


>DUF1707 domain-containing protein [Amycolatopsis sp. YIM 10]
Sequence ID: WP_153033720.1 Length: 167 
Range 1: 119 to 163

Score:34.5 bits(102), Expect:9.1, 
Method:Compositional matrix adjust., 
Identities:17/46(37%), Positives:25/46(54%), Gaps:1/46(2%)

Query  24   FNSSSVGMMFAKLTIVLVIFGTGIVWLKWDSLTSTYTNSRYEAYER  69
            F S  VG+ +A+L +VLV  G G++W   D +     N  Y+A  R
Sbjct  119  FYSGHVGIGLAQLLVVLVTCGAGVLWPIIDGIV-ILANGGYDAQGR  163


>multidrug effflux MFS transporter [Pseudoruegeria lutimaris]
Sequence ID: WP_093157770.1 Length: 406 
Range 1: 134 to 210

Score:34.8 bits(103), Expect:9.1, 
Method:Composition-based stats., 
Identities:23/77(30%), Positives:38/77(49%), Gaps:7/77(9%)

Query  6    QNQSSGRLGFVSDVLG-------MIFNSSSVGMMFAKLTIVLVIFGTGIVWLKWDSLTST  58
            QN+++ R+G+V+  +        MI  +      +  + + L++FG GI WL W  L  T
Sbjct  134  QNEAASRIGYVTMGMSLVPMFAPMIGGALDELFGWQSIFVFLILFGGGIAWLCWRDLGET  193

Query  59   YTNSRYEAYERARDARE  75
             TN+     E+ RD  E
Sbjct  194  ATNTGATFAEQVRDYPE  210


>hypothetical protein A2Z45_11945 [Chloroflexi bacterium RBG_19FT_COMBO_55_16]
Sequence ID: OGO64785.1 Length: 497 
Range 1: 227 to 278

Score:34.8 bits(103), Expect:9.8, 
Method:Composition-based stats., 
Identities:18/52(35%), Positives:25/52(48%), Gaps:0/52(0%)

Query  15   FVSDVLGMIFNSSSVGMMFAKLTIVLVIFGTGIVWLKWDSLTSTYTNSRYEA  66
            F  + L  +  SS+V   FA L   +V F  G  WL WD+    YT S  ++
Sbjct  227  FRRNDLNQMIRSSTVQQNFASLGYTIVTFDPGYRWLNWDNTDIKYTPSGIQS  278


		
