# Supplementary material for: Influence of Non-canonical DNA Bases on the Genomic Diversity of Tevenvirinae
Source: Front Microbiol. 2021 Apr 6;12:632686. doi: 10.3389/fmicb.2021.632686 (PMC8056088; doi:10.3389/fmicb.2021.632686)
Supplement: Supplementary Data Sheet 2 — The results of the BLAST-assisted (“txt” files) and HMMER-assisted (“xlsx” files) searches for GSC homologs. The clusters containing homologs of proteins from other organisms are listed. [file Data_Sheet_2.ZIP › Data sheet 2/Group XII/50519.txt]

RID: 5XUWFV3U014	
Job Title:Protein Sequence				
Program: BLASTP 
Query: None ID: lcl|Query_19790(amino acid) Length: 59
Database: nr All non-redundant GenBank CDS translations+PDB+SwissProt+PIR+PRF excluding environmental samples from WGS projects
	
Sequences producing significant alignments:
                                                                  Max    Total Query   E   Per.                  
Description                                                       Score  Score cover Value Ident  Accession        
hypothetical protein PS2_257 [Serratia phage PS2]                 129    129   100%  2e-38 100.00 YP_009030304.1   
hypothetical protein [Serratia ureilytica]                        64.6   64.6  79%   2e-12 55.32  WP_128868804.1   
Uncharacterised protein [Yersinia mollaretii]                     61.1   61.1  83%   5e-11 53.06  CQJ12377.1       
hypothetical protein [Yersinia bercovieri]                        60.3   60.3  83%   9e-11 53.06  WP_049602133.1   
hypothetical protein [Yersinia aldovae]                           58.2   58.2  83%   7e-10 46.94  WP_145564216.1   
hypothetical protein [Yersinia aldovae]                           57.6   57.6  84%   1e-09 48.00  WP_049687925.1   
hypothetical protein [Yersinia kristensenii]                      57.3   57.3  84%   1e-09 50.00  WP_145512443.1   
hypothetical protein [Pantoea sp. BAV 3049]                       56.7   56.7  77%   4e-09 47.83  WP_158784992.1   
hypothetical protein [Klebsiella pneumoniae]                      56.2   56.2  79%   4e-09 48.94  NAU77604.1       
hypothetical protein [Providencia rettgeri]                       55.6   55.6  91%   8e-09 40.74  WP_131680877.1   
hypothetical protein [Providencia rettgeri]                       54.7   54.7  88%   1e-08 42.37  WP_004255288.1   
hypothetical protein [Providencia alcalifaciens]                  54.4   54.4  81%   2e-08 47.92  WP_154631197.1   
hypothetical protein [Yersinia kristensenii]                      54.4   54.4  81%   3e-08 45.83  WP_151431224.1   
TPA: hypothetical protein [Pantoea sp.]                           54.4   54.4  88%   3e-08 44.23  HBZ17535.1       
hypothetical protein [Providencia stuartii]                       53.5   53.5  76%   4e-08 44.44  WP_154610319.1   
hypothetical protein [Providencia rettgeri]                       52.1   52.1  77%   2e-07 43.48  WP_071548412.1   
hypothetical protein [Morganella morganii]                        51.5   51.5  74%   3e-07 43.18  WP_107679353.1   
hypothetical protein [Providencia rettgeri]                       50.9   50.9  83%   4e-07 40.82  WP_094963180.1   
hypothetical protein [Serratia marcescens]                        51.2   51.2  88%   5e-07 46.15  WP_074054871.1   
hypothetical protein [Providencia alcalifaciens]                  50.3   50.3  74%   7e-07 43.18  WP_154629689.1   
hypothetical protein [Proteus mirabilis]                          50.3   50.3  91%   9e-07 38.89  WP_109910727.1   
hypothetical protein [Morganella morganii]                        50.9   50.9  74%   1e-06 43.18  WP_112550699.1   
hypothetical protein [Providencia sp. wls1919]                    49.1   49.1  72%   2e-06 46.51  WP_154639186.1   
hypothetical protein [Klebsiella variicola]                       49.4   49.4  79%   3e-06 44.68  WP_130997620.1   
hypothetical protein [Escherichia coli]                           49.7   49.7  79%   3e-06 46.81  WP_153673592.1   
hypothetical protein [Providencia alcalifaciens]                  48.5   48.5  83%   4e-06 42.86  WP_006658840.1   
hypothetical protein [Klebsiella pneumoniae]                      48.2   48.2  77%   6e-06 45.65  WP_121915134.1   
hypothetical protein [Tatumella morbirosei]                       48.2   48.2  79%   7e-06 42.55  WP_156994664.1   
hypothetical protein HA49_22755 [Tatumella morbirosei]            48.2   48.2  79%   7e-06 42.55  KKA63553.1       
hypothetical protein [Pseudomonas sp. MF6396]                     47.7   47.7  79%   9e-06 42.55  WP_153046059.1   
hypothetical protein [Proteus phage vB_PmiP_RS51pmB]              47.4   47.4  74%   1e-05 45.45  QDH85564.1       
MULTISPECIES: hypothetical protein [Enterobacteriaceae]           47.1   47.1  81%   2e-05 41.67  WP_071653526.1   
hypothetical protein [Proteus sp. G2673]                          46.8   46.8  74%   2e-05 47.73  WP_161723733.1   
hypothetical protein [Providencia rettgeri]                       47.7   47.7  76%   2e-05 40.00  WP_117162132.1   
hypothetical protein [Proteus sp. G4406]                          46.5   46.5  74%   3e-05 40.91  NBM73902.1       
hypothetical protein [Providencia rettgeri]                       46.5   46.5  83%   3e-05 40.82  WP_109912469.1   
hypothetical protein [Hafnia alvei]                               46.5   46.5  79%   3e-05 40.43  WP_103010468.1   
hypothetical protein [Hafnia alvei]                               45.9   45.9  79%   5e-05 40.43  WP_130983897.1   
hypothetical protein [Salmonella enterica subsp. enterica]        45.9   45.9  77%   6e-05 43.48  EAA6139644.1     
MULTISPECIES: hypothetical protein [unclassified Escherichia]     45.6   45.6  83%   6e-05 40.82  WP_130260432.1   
hypothetical protein [Pseudomonas putida]                         45.6   45.6  79%   7e-05 40.43  WP_037059278.1   
hypothetical protein [Salmonella enterica subsp. enterica...      45.6   45.6  91%   7e-05 37.04  EBU8357344.1     
hypothetical protein CSV86_06256 [Pseudomonas putida CSV86]       45.6   45.6  79%   7e-05 40.43  EKX86107.1       
hypothetical protein [Pusillimonas sp.]                           45.0   45.0  74%   2e-04 45.45  MAK55449.1       
TPA: hypothetical protein [Hafnia paralvei]                       44.1   44.1  88%   2e-04 40.38  HCU16532.1       
hypothetical protein [Providencia stuartii]                       44.7   44.7  76%   3e-04 42.22  WP_154625529.1   
hypothetical protein [Salmonella enterica]                        44.4   44.4  77%   3e-04 41.30  EAT0103768.1     
hypothetical protein [Providencia stuartii]                       44.4   44.4  76%   3e-04 42.22  WP_148493806.1   
hypothetical protein PROSTU_04458 [Providencia stuartii ATCC...   44.4   44.4  76%   4e-04 42.22  EDU57681.1       
hypothetical protein [Providencia stuartii]                       44.7   44.7  76%   4e-04 42.22  WP_052127993.1   
hypothetical protein [Providencia alcalifaciens]                  43.3   43.3  76%   4e-04 42.22  WP_154634841.1   
hypothetical protein BGP02_04675 [Pandoraea sp. 64-18]            43.3   43.3  77%   5e-04 45.65  OJY23568.1       
hypothetical protein [Morganella morganii]                        43.3   43.3  83%   6e-04 36.73  WP_036407695.1   
hypothetical protein [Pandoraea pnomenusa]                        43.3   43.3  77%   6e-04 43.48  WP_145863949.1   
MULTISPECIES: hypothetical protein [Citrobacter freundii complex] 43.0   43.0  81%   7e-04 39.58  WP_146037511.1   
hypothetical protein [Pseudomonas putida]                         42.4   42.4  77%   0.001 36.96  WP_112899591.1   
hypothetical protein [Serratia marcescens]                        42.1   42.1  74%   0.001 43.18  WP_147827390.1   
hypothetical protein [Citrobacter koseri]                         42.4   42.4  91%   0.001 42.37  WP_112001822.1   
hypothetical protein [Rhodobacteraceae bacterium]                 42.1   42.1  83%   0.001 44.90  NBR91345.1       
TPA: hypothetical protein [Clostridiales bacterium]               42.1   42.1  81%   0.002 43.75  HAS90976.1       
hypothetical protein SS35_14125 [Enterobacter hormaechei subsp... 41.2   41.2  84%   0.002 42.00  KJL75355.1       
MULTISPECIES: hypothetical protein [Enterobacteriaceae]           41.5   41.5  74%   0.002 38.64  WP_000333101.1   
hypothetical protein Sf101_0033 [Enterobacteria phage Sf101]      41.5   41.5  74%   0.003 38.64  YP_009153107.1   
hypothetical protein [Escherichia coli]                           41.2   41.2  74%   0.003 38.64  WP_073545068.1   
hypothetical protein CDL31_25525 [Enterobacter kobei]             41.2   41.2  84%   0.003 42.00  OXV23630.1       
hypothetical protein [Citrobacter freundii]                       41.5   41.5  77%   0.003 47.83  WP_071685605.1   
hypothetical protein [Rosenbergiella nectarea]                    41.2   41.2  83%   0.003 40.82  WP_092677813.1   
hypothetical protein [Morganella psychrotolerans]                 40.6   40.6  47%   0.004 64.29  WP_156730749.1   
hypothetical protein [Enterobacter cloacae]                       40.9   40.9  84%   0.004 41.82  WP_154819021.1   
hypothetical protein [Escherichia coli]                           40.9   40.9  74%   0.004 38.64  WP_053880676.1   
hypothetical protein [Escherichia coli]                           40.9   40.9  81%   0.005 37.50  WP_159077166.1   
hypothetical protein [Salmonella enterica subsp. enterica]        40.6   40.6  84%   0.005 42.00  EEA7778572.1     
hypothetical protein [Enterobacter hormaechei]                    40.6   40.6  84%   0.005 42.00  WP_063137418.1   
hypothetical protein [Enterobacter bugandensis]                   40.6   40.6  84%   0.005 42.00  WP_126300484.1   
hypothetical protein [Morganella morganii]                        40.3   40.3  77%   0.006 43.48  WP_079549378.1   
hypothetical protein SK47_02568 [Enterobacter sp. BWH52]          40.6   40.6  84%   0.006 42.00  KLW17271.1       
hypothetical protein [Enterobacter hormaechei]                    40.6   40.6  84%   0.006 42.00  WP_052684839.1   
MULTISPECIES: hypothetical protein [Enterobacter cloacae complex] 40.6   40.6  84%   0.006 42.00  WP_058652704.1   
MULTISPECIES: hypothetical protein [Enterobacter cloacae complex] 40.6   40.6  84%   0.006 42.00  WP_047633460.1   
hypothetical protein [Klebsiella quasipneumoniae]                 40.9   40.9  93%   0.006 42.11  WP_087826945.1   
gp38 [Enterobacter cloacae]                                       40.6   40.6  84%   0.006 41.82  CZX05512.1       
hypothetical protein [Erwinia endophytica]                        40.3   40.3  77%   0.006 45.65  WP_152320550.1   
hypothetical protein [Delftia acidovorans]                        40.6   40.6  81%   0.006 41.67  WP_099751159.1   
hypothetical protein [Burkholderia sp. AU6039]                    40.6   40.6  89%   0.007 41.51  WP_089472958.1   
hypothetical protein [Pantoea agglomerans]                        40.3   40.3  81%   0.007 37.50  WP_029519738.1   
hypothetical protein SS01_09720 [Enterobacter hormaechei subsp... 40.0   40.0  84%   0.007 42.00  KJO31951.1       
hypothetical protein [Enterobacter cloacae]                       40.0   40.0  81%   0.008 41.67  WP_100148716.1   
hypothetical protein [Delftia sp. Cs1-4]                          40.3   40.3  81%   0.009 41.67  WP_013802082.1   
hypothetical protein [Morganella morganii]                        40.0   40.0  79%   0.010 42.55  WP_124538058.1   
hypothetical protein [Providencia rettgeri]                       39.8   39.8  72%   0.010 37.21  WP_096864286.1   
hypothetical protein [Alcanivorax sp. DP30]                       40.0   40.0  79%   0.010 46.81  WP_161319579.1   
hypothetical protein [Providencia rettgeri]                       39.8   39.8  74%   0.014 40.91  WP_004253702.1   
hypothetical protein [Pseudomonas syringae]                       39.8   39.8  77%   0.015 41.18  WP_016567836.1   
hypothetical protein [Enterobacter hormaechei]                    39.5   39.5  84%   0.016 42.00  WP_052685794.1   
hypothetical protein [Pectobacterium brasiliense]                 39.5   39.5  61%   0.017 44.44  WP_039558053.1   
hypothetical protein [Enterobacter hormaechei]                    39.5   39.5  84%   0.017 42.00  WP_059294239.1   
hypothetical protein [Proteus sp. G2659]                          40.3   40.3  74%   0.018 38.64  NBM79638.1       
MULTISPECIES: hypothetical protein [Yersinia]                     39.2   39.2  84%   0.019 34.00  WP_098057301.1   
hypothetical protein [Enterobacter hormaechei]                    39.2   39.2  81%   0.020 43.75  WP_111533436.1   
hypothetical protein AKG16_20055 [Morganella morganii]            38.9   38.9  77%   0.020 41.30  KNZ82784.1       
hypothetical protein NVP1052A_51 [Vibrio phage...                 39.5   39.5  72%   0.020 41.86  AUR84280.1       
hypothetical protein [Yersinia enterocolitica]                    39.2   39.2  83%   0.021 32.65  WP_050928878.1   
hypothetical protein [Zavarzinella formosa]                       39.2   39.2  81%   0.021 39.58  WP_029631179.1   
hypothetical protein [Pseudomonas syringae group genomosp. 3]     39.5   39.5  77%   0.021 43.14  WP_010201976.1   
hypothetical protein ALQ00_03010 [Pseudomonas syringae pv....     39.5   39.5  77%   0.021 43.14  RMQ73680.1       
hypothetical protein [Klebsiella grimontii]                       39.2   39.2  44%   0.022 61.54  WP_128805089.1   
MULTISPECIES: hypothetical protein [Enterobacteriaceae]           38.9   38.9  81%   0.022 43.75  WP_048984715.1   
hypothetical protein CSC02_0027 [Enterobacter hormaechei subsp... 38.9   38.9  81%   0.022 43.75  AVJ78490.1       
hypothetical protein [Salmonella enterica]                        39.2   39.2  84%   0.022 40.00  WP_109174219.1   
MULTISPECIES: hypothetical protein [Enterobacter cloacae complex] 39.2   39.2  77%   0.022 48.94  WP_042889510.1   
hypothetical protein [Pectobacterium versatile]                   39.2   39.2  79%   0.022 46.81  WP_130621441.1   
hypothetical protein [Pseudomonas aeruginosa]                     39.2   39.2  77%   0.023 41.30  WP_034066146.1   
hypothetical protein [Escherichia coli]                           40.0   40.0  81%   0.023 37.50  WP_151311107.1   
MULTISPECIES: hypothetical protein [Klebsiella]                   39.2   39.2  88%   0.023 38.46  WP_047684192.1   
hypothetical protein [Pseudomonas amygdali]                       39.2   39.2  77%   0.025 41.18  WP_046835483.1   
hypothetical protein [Pseudomonas syringae]                       38.9   38.9  77%   0.026 43.14  WP_096104475.1   
hypothetical protein [Pseudomonas lundensis]                      39.2   39.2  77%   0.026 48.08  WP_097191966.1   
hypothetical protein ALQ79_02712 [Pseudomonas amygdali pv....     38.9   38.9  77%   0.027 41.18  RMM45699.1       
MULTISPECIES: hypothetical protein [Pseudomonas]                  38.9   38.9  77%   0.028 48.08  WP_047274367.1   
hypothetical protein [Raoultella planticola]                      38.9   38.9  88%   0.029 38.46  WP_032700432.1   
hypothetical protein [Escherichia coli]                           38.9   38.9  81%   0.029 43.75  WP_106672202.1   
hypothetical protein [Citrobacter freundii]                       38.9   38.9  81%   0.029 43.75  WP_127674326.1   
hypothetical protein [Pseudomonas putida]                         38.9   38.9  79%   0.030 40.43  WP_115295256.1   
hypothetical protein [Enterobacter cloacae]                       38.9   38.9  77%   0.030 47.83  WP_063612937.1   
hypothetical protein [Pseudomonas syringae]                       38.9   38.9  77%   0.031 41.18  WP_010435189.1   
hypothetical protein [Enterobacter hormaechei]                    38.9   38.9  81%   0.032 43.75  WP_058647165.1   
hypothetical protein [Escherichia coli]                           38.9   38.9  81%   0.035 43.75  WP_072778311.1   
MULTISPECIES: hypothetical protein [Enterobacter cloacae complex] 38.3   38.3  81%   0.035 39.58  WP_045325037.1   
MULTISPECIES: hypothetical protein [Pseudomonas]                  38.6   38.6  77%   0.035 41.18  WP_032612880.1   
MULTISPECIES: hypothetical protein [unclassified Pseudomonas]     38.9   38.9  93%   0.036 43.64  WP_149411839.1   
hypothetical protein [Morganella morganii]                        38.9   38.9  77%   0.036 41.30  WP_141651527.1   
hypothetical protein ASU96_02290 [Enterobacter hormaechei subs... 38.6   38.6  81%   0.037 43.75  KTI80856.1       
hypothetical protein [Enterobacter hormaechei]                    38.3   38.3  77%   0.037 43.48  WP_159403483.1   
hypothetical protein [Enterobacter cloacae]                       38.9   38.9  77%   0.038 43.14  WP_116339140.1   
hypothetical protein [Enterobacter hormaechei]                    38.3   38.3  81%   0.038 39.58  WP_059356562.1   
hypothetical protein [Serratia marcescens]                        38.3   38.3  84%   0.039 40.74  WP_060441895.1   
hypothetical protein [Bordetella hinzii]                          38.9   38.9  89%   0.039 40.00  WP_032961322.1   
MULTISPECIES: hypothetical protein [Enterobacteriaceae]           38.6   38.6  81%   0.040 43.75  WP_047723660.1   
gp38 [Enterobacter cloacae]                                       38.6   38.6  81%   0.040 43.75  CZW33407.1       
hypothetical protein [Enterobacter hormaechei]                    38.6   38.6  79%   0.040 40.38  WP_103883404.1   
hypothetical protein [Pseudomonas coronafaciens]                  38.6   38.6  77%   0.040 41.18  WP_122335596.1   
hypothetical protein [Enterobacter hormaechei]                    38.6   38.6  81%   0.042 43.75  WP_032668700.1   
hypothetical protein [Enterobacter hormaechei]                    38.6   38.6  77%   0.042 47.83  WP_046619600.1   
hypothetical protein [Tetrasphaera phage TJE1]                    38.3   38.3  79%   0.045 34.04  YP_007237970.1   
MULTISPECIES: hypothetical protein [unclassified Pseudomonas]     38.3   38.3  84%   0.045 42.00  WP_085599722.1   
hypothetical protein [Escherichia coli]                           38.0   38.0  74%   0.048 36.36  MHP02472.1       
hypothetical protein [Cronobacter sakazakii]                      38.3   38.3  91%   0.048 45.45  WP_105535603.1   
hypothetical protein [Citrobacter freundii]                       38.0   38.0  81%   0.050 41.67  WP_108361534.1   
hypothetical protein [Pseudomonas syringae]                       38.3   38.3  77%   0.051 41.18  WP_096114311.1   
hypothetical protein [Morganella morganii]                        38.3   38.3  98%   0.054 35.00  WP_049246392.1   
MULTISPECIES: hypothetical protein [Yersinia]                     38.3   38.3  83%   0.056 32.65  WP_087785272.1   
hypothetical protein [Alcaligenes faecalis]                       38.3   38.3  79%   0.058 46.81  WP_153229733.1   
hypothetical protein [Morganella morganii]                        38.0   38.0  77%   0.060 41.67  WP_141178474.1   
hypothetical protein [Delftia sp. ZNC0008]                        38.6   38.6  93%   0.061 32.73  WP_052195787.1   
hypothetical protein DWQ05_15010 [Calditrichaeota bacterium]      38.0   38.0  79%   0.063 40.43  KAA3614604.1     
hypothetical protein [Raoultella ornithinolytica]                 38.0   38.0  44%   0.064 57.69  WP_142523965.1   
hypothetical protein DWQ10_11230 [Calditrichaeota bacterium]      37.7   37.7  79%   0.068 40.43  KAA3658404.1     
hypothetical protein [Burkholderia pseudomallei]                  38.0   38.0  89%   0.069 37.74  WP_076928049.1   
hypothetical protein [Enterobacter hormaechei]                    37.7   37.7  49%   0.070 55.17  WP_104469504.1   
hypothetical protein [Enterobacter roggenkampii]                  38.0   38.0  81%   0.071 41.67  WP_039025669.1   
hypothetical protein KV27_08925 [Enterobacter hormaechei subsp... 37.4   37.4  77%   0.077 41.30  KHM06214.1       
hypothetical protein TX25_30075 [Pseudomonas lactis]              38.0   38.0  69%   0.078 43.90  KRP79608.1       
hypothetical protein [Enterobacter kobei]                         37.4   37.4  77%   0.080 41.30  WP_151571679.1   
hypothetical protein D6B28_01415 [Gammaproteobacteria bacterium]  37.7   37.7  81%   0.083 43.75  THB74887.1       
hypothetical protein [Burkholderia sp. HI2500]                    38.0   38.0  77%   0.085 39.58  WP_089425030.1   
hypothetical protein [Klebsiella pneumoniae]                      37.7   37.7  88%   0.087 38.46  WP_094818906.1   
hypothetical protein [Enterobacter kobei]                         37.4   37.4  77%   0.089 41.30  WP_155404227.1   
hypothetical protein [Enterobacter hormaechei]                    37.7   37.7  81%   0.090 39.58  WP_100134994.1   
hypothetical protein [Pseudomonas lactis]                         38.0   38.0  69%   0.090 43.90  WP_125919932.1   
MULTISPECIES: hypothetical protein [Enterobacter cloacae complex] 37.4   37.4  77%   0.092 41.30  WP_044596295.1   
hypothetical protein [Pseudomonas chlororaphis]                   37.4   37.4  91%   0.094 41.82  WP_124300409.1   
hypothetical protein [Enterobacter kobei]                         37.4   37.4  77%   0.097 41.30  WP_139153095.1   
hypothetical protein EHM36_00110 [Deltaproteobacteria bacterium]  37.4   37.4  81%   0.098 43.75  RPJ12111.1       
MULTISPECIES: hypothetical protein [Burkholderia]                 37.7   37.7  81%   0.10  37.50  WP_111442844.1   
hypothetical protein [Pseudomonas monteilii]                      37.4   37.4  77%   0.11  43.48  WP_156867177.1   
hypothetical protein [Nitrincola tapanii]                         37.4   37.4  89%   0.11  44.44  WP_149389542.1   
hypothetical protein [Yersinia enterocolitica]                    37.4   37.4  84%   0.11  32.00  WP_050148819.1   
hypothetical protein PSYAP_13330 [Pseudomonas syringae pv....     37.4   37.4  77%   0.11  39.22  EGH77643.1       
hypothetical protein [Achromobacter xylosoxidans]                 37.4   37.4  91%   0.11  39.29  WP_083188060.1   
hypothetical protein [Cedecea lapagei]                            37.4   37.4  88%   0.12  42.31  WP_126356154.1   
hypothetical protein [Achromobacter xylosoxidans]                 37.4   37.4  91%   0.12  33.33  WP_060721042.1   
Uncharacterised protein [Proteus mirabilis]                       36.8   36.8  45%   0.12  55.56  SPY93742.1       
hypothetical protein [Achromobacter xylosoxidans]                 37.4   37.4  91%   0.12  39.29  WP_076412569.1   
hypothetical protein [Providencia stuartii]                       37.1   37.1  91%   0.13  35.19  WP_104873282.1   
hypothetical protein [Providencia stuartii]                       37.1   37.1  91%   0.15  35.19  WP_151207204.1   
hypothetical protein [Providencia alcalifaciens]                  36.8   36.8  79%   0.15  40.43  WP_036965507.1   
hypothetical protein [Enterobacter hormaechei]                    37.7   37.7  89%   0.15  35.85  WP_136779980.1   
hypothetical protein [Enterobacter hormaechei]                    37.1   37.1  81%   0.16  39.58  WP_032648677.1   
hypothetical protein [Enterobacter kobei]                         36.8   36.8  91%   0.17  36.84  WP_059287843.1   
hypothetical protein [Escherichia coli]                           36.5   36.5  84%   0.17  34.00  WP_105075330.1   
hypothetical protein [Rhizobium ecuadorense]                      36.8   36.8  79%   0.18  36.17  WP_049732833.1   
hypothetical protein [Pseudomonadales bacterium]                  36.8   36.8  81%   0.18  37.50  MAD27119.1       
hypothetical protein [Citrobacter sp. wls716]                     36.8   36.8  81%   0.19  40.38  WP_137363966.1   
hypothetical protein [Proteus vulgaris]                           36.5   36.5  91%   0.19  35.19  WP_115370779.1   
hypothetical protein [Salmonella enterica]                        37.4   37.4  89%   0.20  35.85  EAM8360863.1     
hypothetical protein CRX48_11840 [Morganella morganii]            36.5   36.5  84%   0.22  38.46  PHH11083.1       
hypothetical protein [Achromobacter xylosoxidans]                 36.5   36.5  91%   0.22  33.33  WP_049052415.1   
hypothetical protein YA53_13915 [Enterobacter kobei]              36.8   36.8  86%   0.23  39.22  KLG18763.1       
hypothetical protein [Klebsiella oxytoca]                         36.5   36.5  81%   0.23  41.67  WP_148407725.1   
hypothetical protein AM329_11310 [Enterobacter cloacae]           36.8   36.8  77%   0.24  41.30  APR42603.1       
hypothetical protein LI63_007905 [Enterobacter hormaechei subs... 36.8   36.8  86%   0.25  39.22  ALA01213.1       
hypothetical protein [Pseudomonas rhizoryzae]                     36.2   36.2  77%   0.27  43.48  WP_137279260.1   
hypothetical protein [Burkholderia glumae]                        37.1   37.1  91%   0.28  35.19  WP_017424309.1   
hypothetical protein [Morganella morganii]                        36.5   36.5  84%   0.28  38.46  WP_127554774.1   
hypothetical protein [Kluyvera cryocrescens]                      36.2   36.2  77%   0.30  40.82  WP_052285662.1   
hypothetical protein C4E49_06060 [Morganella morganii]            35.9   35.9  77%   0.30  39.13  AVD59002.1       
hypothetical protein [Klebsiella pneumoniae]                      36.5   36.5  37%   0.32  63.64  WP_103215094.1   
hypothetical protein [Anabaena sp. PCC 7108]                      35.9   35.9  83%   0.32  40.00  WP_016953526.1   
hypothetical protein [Proteobacteria bacterium]                   36.2   36.2  76%   0.32  37.78  NBN88225.1       
TPA: hypothetical protein [Advenella kashmirensis]                36.2   36.2  37%   0.33  63.64  HBP27906.1       
hypothetical protein [Yersinia enterocolitica]                    36.2   36.2  83%   0.33  40.38  WP_050131783.1   
hypothetical protein [Yersinia enterocolitica]                    36.2   36.2  83%   0.34  40.38  WP_057631395.1   
hypothetical protein [Salmonella enterica subsp. enterica...      35.9   35.9  77%   0.35  46.81  ECA0163998.1     
hypothetical protein [Pseudomonas sp. GL14]                       36.2   36.2  72%   0.35  41.86  WP_122077801.1   
hypothetical protein [Yersinia pseudotuberculosis]                36.2   36.2  83%   0.35  40.38  WP_048901716.1   
hypothetical protein [Pseudomonas viridiflava]                    36.2   36.2  57%   0.35  41.18  WP_122683798.1   
hypothetical protein [Enterobacter sp. Z1]                        35.9   35.9  91%   0.36  35.19  WP_148576374.1   
MULTISPECIES: hypothetical protein [Enterobacter]                 36.2   36.2  86%   0.37  39.22  WP_053004009.1   
hypothetical protein [Cronobacter dublinensis]                    35.9   35.9  91%   0.37  41.82  WP_007734243.1   
hypothetical protein [Yersinia frederiksenii]                     35.9   35.9  84%   0.38  32.00  WP_050873527.1   
hypothetical protein [Morganella morganii]                        35.7   35.7  81%   0.38  35.42  WP_124538087.1   
hypothetical protein ABF76_16695 [Enterobacter hormaechei subs... 36.2   36.2  86%   0.39  39.22  KLP99479.1       
hypothetical protein [Herbaspirillum sp. CAH-3]                   35.7   35.7  61%   0.41  45.00  MRT30800.1       
hypothetical protein [Yersinia kristensenii]                      35.9   35.9  84%   0.43  44.64  WP_050094845.1   
hypothetical protein [Pseudomonas sp. CHM02]                      36.5   36.5  79%   0.43  38.78  WP_025859072.1   
hypothetical protein [Yersinia pseudotuberculosis]                35.7   35.7  86%   0.46  41.51  WP_057532417.1   
hypothetical protein [Morganella morganii]                        35.9   35.9  77%   0.47  39.13  WP_141396161.1   
hypothetical protein [Yersinia pseudotuberculosis]                35.9   35.9  84%   0.48  44.64  WP_123767242.1   
hypothetical protein E5X97_27435 [Mesorhizobium sp.]              36.5   36.5  76%   0.48  42.00  TIN83069.1       
hypothetical protein [Yersinia kristensenii]                      35.7   35.7  84%   0.49  38.00  WP_050127368.1   
hypothetical protein [Salmonella enterica subsp. enterica...      36.5   36.5  89%   0.50  33.96  EBY9798032.1     
hypothetical protein ASV01_11505 [Enterobacter kobei]             36.2   36.2  86%   0.51  39.22  KTI66937.1       
hypothetical protein [Yersinia massiliensis]                      35.7   35.7  79%   0.52  42.55  WP_019210861.1   
hypothetical protein [Betaproteobacteria bacterium]               35.7   35.7  77%   0.54  43.48  NBT69097.1       
hypothetical protein [Citrobacter braakii]                        35.4   35.4  81%   0.56  37.50  WP_047416749.1   
hypothetical protein [Herbaspirillum sp. CAH-3]                   35.7   35.7  61%   0.57  45.00  WP_154134604.1   
hypothetical protein [Burkholderia stabilis]                      35.7   35.7  81%   0.60  37.50  WP_122166208.1   
hypothetical protein G3A48_14920 [Providencia stuartii]           35.4   35.4  79%   0.61  40.43  QIB28258.1       
MULTISPECIES: hypothetical protein [Pseudomonas]                  35.4   35.4  79%   0.70  40.82  WP_100413983.1   
hypothetical protein [Pseudomonas putida]                         35.4   35.4  79%   0.70  40.43  WP_029886030.1   
hypothetical protein [Yersinia frederiksenii]                     35.4   35.4  84%   0.72  32.00  WP_050136629.1   
hypothetical protein ACZ76_14695 [Yersinia aleksiciae]            35.1   35.1  84%   0.73  38.00  AKP35440.1       
hypothetical protein [Caulobacteraceae bacterium]                 35.1   35.1  93%   0.73  38.18  NBW15951.1       
hypothetical protein [Pantoea sp. PSNIH1]                         35.4   35.4  81%   0.75  34.00  WP_039379322.1   
hypothetical protein [Yersinia aleksiciae]                        35.4   35.4  84%   0.76  38.00  WP_048619595.1   
hypothetical protein P355_5094 [Burkholderia cenocepacia KC-01]   35.9   35.9  86%   0.77  35.29  ESS41333.1       
hypothetical protein [Raoultella planticola]                      35.1   35.1  44%   0.78  53.85  WP_134936452.1   
hypothetical protein [Pseudomonas nitroreducens]                  35.4   35.4  44%   0.80  53.85  WP_017521983.1   
hypothetical protein [Tatumella sp. TA1]                          35.1   35.1  86%   0.90  45.61  WP_071430516.1   
hypothetical protein [Pseudomonas kilonensis]                     34.8   34.8  42%   0.96  56.00  WP_116641751.1   
hypothetical protein D6B27_00105 [Gammaproteobacteria bacterium]  35.1   35.1  84%   0.97  36.00  THB69754.1       
hypothetical protein [Morganella morganii]                        34.8   34.8  79%   0.98  40.43  WP_025152257.1   
Uncharacterised protein [Klebsiella oxytoca]                      34.5   34.5  76%   1.0   37.78  STS93442.1       
hypothetical protein [Enterobacter cloacae complex sp. GF14B]     34.8   34.8  55%   1.1   51.52  WP_129258224.1   
hypothetical protein [Caballeronia peredens]                      35.1   35.1  77%   1.1   39.13  WP_087125399.1   
hypothetical protein [Pseudomonas putida]                         35.1   35.1  77%   1.1   41.67  WP_070384488.1   
hypothetical protein [Cupriavidus basilensis]                     35.1   35.1  79%   1.1   39.58  WP_063923111.1   
hypothetical protein [Klebsiella pneumoniae]                      35.1   35.1  33%   1.1   65.00  WP_049001945.1   
hypothetical protein EP331_00015 [bacterium]                      34.8   34.8  30%   1.1   77.78  TNE75105.1       
MULTISPECIES: hypothetical protein [Pseudomonas putida group]     34.8   34.8  79%   1.2   40.82  WP_028697935.1   
hypothetical protein [Morganella psychrotolerans]                 34.5   34.5  74%   1.2   44.44  WP_067404303.1   
hypothetical protein [Pseudomonas sp. VLB120]                     34.8   34.8  84%   1.2   40.00  WP_023379887.1   
hypothetical protein [Olivibacter sp. LS-1]                       34.8   34.8  71%   1.3   40.48  WP_149105434.1   
hypothetical protein [Rhodocyclus tenuis]                         34.5   34.5  89%   1.3   40.74  MQY50846.1       
hypothetical protein BET08_09185 [Escherichia coli]               34.8   34.8  81%   1.3   38.46  ONK52162.1       
conserved hypothetical protein [uncultured Pleomorphomonas sp.]   34.8   34.8  91%   1.3   35.19  SCM71599.1       
hypothetical protein [Enterobacter hormaechei]                    34.8   34.8  45%   1.4   59.26  WP_058687044.1   
hypothetical protein BFL40_12585 [Pseudomonas costantinii]        35.1   35.1  49%   1.4   55.17  OIN52930.1       
hypothetical protein [Pseudomonas sp. 37 R 15]                    34.8   34.8  77%   1.4   43.48  WP_065950845.1   
hypothetical protein [Pantoea sp. BAV 3049]                       34.5   34.5  88%   1.4   38.46  WP_158783702.1   
hypothetical protein [Citrobacter amalonaticus]                   34.5   34.5  45%   1.5   59.26  WP_125339845.1   
hypothetical protein [Pseudomonas costantinii]                    34.8   34.8  49%   1.5   55.17  WP_074851786.1   
hypothetical protein [Rhodocyclus tenuis]                         34.8   34.8  89%   1.5   40.74  WP_153469151.1   
hypothetical protein [bacterium]                                  34.8   34.8  35%   1.6   61.90  NDD53144.1       
MULTISPECIES: hypothetical protein [Enterobacter cloacae complex] 34.5   34.5  45%   1.6   59.26  WP_058657093.1   
hypothetical protein [Cupriavidus taiwanensis]                    34.5   34.5  81%   1.6   33.33  WP_116312816.1   
hypothetical protein [Acidithiobacillus ferrivorans]              34.2   34.2  77%   1.7   39.13  WP_035193184.1   
hypothetical protein [Klebsiella pneumoniae]                      34.2   34.2  86%   1.8   41.51  WP_095306003.1   
hypothetical protein [Achromobacter veterisilvae]                 34.5   34.5  91%   1.8   33.33  WP_129239716.1   
hypothetical protein [Yersinia pseudotuberculosis]                34.2   34.2  83%   1.8   41.18  WP_057532886.1   
hypothetical protein [Chryseobacterium indoltheticum]             34.5   34.5  88%   1.9   30.77  WP_076559822.1   
MULTISPECIES: hypothetical protein [Pseudomonas]                  34.5   34.5  79%   1.9   40.82  WP_137108977.1   
hypothetical protein [Pseudomonas putida]                         34.5   34.5  79%   2.0   40.82  WP_155489588.1   
hypothetical protein [Serratia nematodiphila]                     34.5   34.5  88%   2.0   37.04  WP_154870883.1   
hypothetical protein [Proteus mirabilis]                          33.9   33.9  33%   2.1   70.00  WP_124725284.1   
hypothetical protein [Caballeronia arvi]                          34.5   34.5  84%   2.1   38.00  WP_061148872.1   
hypothetical protein HB4184_11105 [Pseudomonas putida]            34.8   34.8  79%   2.1   40.82  KPM64146.1       
hypothetical protein CSW00_11400 [Pseudomonas sp. MR 02]          34.5   34.5  79%   2.1   40.82  PJI73915.1       
hypothetical protein [Brucella vulpis]                            34.2   34.2  83%   2.1   36.73  WP_059243683.1   
hypothetical protein [Bordetella hinzii]                          34.2   34.2  79%   2.1   44.68  WP_053107843.1   
hypothetical protein [Pseudomonas viridiflava]                    34.2   34.2  77%   2.2   36.96  WP_122851957.1   
hypothetical protein [Enterobacter hormaechei]                    34.2   34.2  81%   2.2   42.00  WP_137042242.1   
hypothetical protein [Pantoea agglomerans]                        33.9   33.9  91%   2.2   41.07  WP_137244738.1   
hypothetical protein [Providencia heimbachae]                     33.9   33.9  79%   2.2   40.43  WP_068445121.1   
hypothetical protein [Pseudomonas putida]                         34.2   34.2  77%   2.3   41.67  WP_081013943.1   
hypothetical protein [Klebsiella pneumoniae]                      33.9   33.9  86%   2.4   43.40  WP_103215469.1   
hypothetical protein [Burkholderia thailandensis]                 33.9   33.9  77%   2.5   39.13  WP_043296359.1   
hypothetical protein [Burkholderia sp. MSMB1835]                  33.9   33.9  79%   2.5   40.43  WP_156443680.1   
hypothetical protein [Paraburkholderia kirstenboschensis]         33.9   33.9  37%   2.6   59.09  WP_128594601.1   
Uncharacterised protein [Yersinia pseudotuberculosis]             33.9   33.9  83%   2.6   41.18  CNJ09923.1       
hypothetical protein [Synechococcus sp. JA-2-3B'a(2-13)]          33.9   33.9  86%   2.6   34.62  WP_011433158.1   
hypothetical protein UO85_18515 [Enterobacter kobei]              33.9   33.9  81%   2.6   37.50  KJI49411.1       
hypothetical protein [Citrobacter koseri]                         33.9   33.9  88%   2.6   32.69  WP_115609011.1   
hypothetical protein HB13667_07755 [Pseudomonas putida]           34.2   34.2  77%   2.6   41.67  KPM67107.1       
hypothetical protein [Enterobacter roggenkampii]                  33.6   33.6  81%   2.7   39.58  WP_045419031.1   
hypothetical protein AV903_12300 [Erwinia tracheiphila]           33.9   33.9  77%   2.8   41.30  AXF76646.1       
hypothetical protein [Morganella morganii]                        33.6   33.6  74%   2.8   36.36  WP_159081190.1   
hypothetical protein [Klebsiella pneumoniae]                      33.6   33.6  86%   2.8   43.40  WP_134896045.1   
MULTISPECIES: hypothetical protein [Klebsiella]                   33.6   33.6  86%   2.8   43.40  WP_032443145.1   
hypothetical protein [Burkholderia glumae]                        33.9   33.9  76%   2.8   37.78  WP_124836041.1   
hypothetical protein [Burkholderia vietnamiensis]                 33.9   33.9  38%   2.9   56.52  WP_059990222.1   
hypothetical protein [Ochrobactrum sp. 3-3]                       33.9   33.9  79%   2.9   40.43  WP_114214189.1   
hypothetical protein [Thauera aromatica]                          34.2   34.2  84%   3.0   38.00  WP_107221211.1   
hypothetical protein [Caulobacteraceae bacterium]                 33.9   33.9  62%   3.0   35.14  NBW20608.1       
MULTISPECIES: hypothetical protein [unclassified Raoultella]      33.9   33.9  88%   3.1   39.29  WP_160704978.1   
hypothetical protein E6Q97_14965 [Desulfurellales bacterium]      33.6   33.6  76%   3.1   40.00  TXH52751.1       
hypothetical protein [Acidovorax sp. HMWF018]                     33.9   33.9  86%   3.2   41.18  WP_108497620.1   
hypothetical protein [Proteus vulgaris]                           33.3   33.3  79%   3.4   34.69  WP_123822533.1   
hypothetical protein [Caballeronia glebae]                        33.9   33.9  84%   3.4   38.00  WP_086973846.1   
hypothetical protein [Yersinia sp. IP38017]                       33.6   33.6  84%   3.5   32.00  WP_145555817.1   
hypothetical protein [Chryseobacterium sp. G0240]                 33.6   33.6  81%   3.7   31.25  WP_123274000.1   
hypothetical protein [Yersinia bercovieri]                        33.6   33.6  83%   3.7   30.61  WP_145495498.1   
hypothetical protein [Achromobacter xylosoxidans]                 33.9   33.9  91%   3.8   35.71  WP_035199639.1   
hypothetical protein [Morganella morganii]                        33.3   33.3  74%   3.9   40.91  WP_119313140.1   
hypothetical protein [Klebsiella pneumoniae]                      33.3   33.3  86%   3.9   39.62  WP_099119263.1   
hypothetical protein [Caballeronia megalochromosomata]            33.6   33.6  84%   3.9   38.00  WP_062261519.1   
hypothetical protein DAQ1742_02669 [Dickeya aquatica]             33.3   33.3  77%   4.0   41.18  SLM63542.1       
MULTISPECIES: hypothetical protein [Klebsiella]                   33.6   33.6  77%   4.0   45.65  WP_087653305.1   
hypothetical protein [Serratia liquefaciens]                      33.3   33.3  38%   4.3   56.52  WP_149572816.1   
MULTISPECIES: hypothetical protein [unclassified Sphingomonas]    33.3   33.3  79%   4.3   34.04  WP_055934272.1   
hypothetical protein [Pectobacterium brasiliense]                 33.3   33.3  79%   4.4   39.58  WP_039553895.1   
hypothetical protein [Burkholderia vietnamiensis]                 33.3   33.3  86%   4.7   37.25  WP_060082080.1   
hypothetical protein [Caballeronia hypogeia]                      33.3   33.3  84%   4.9   38.00  WP_061168686.1   
hypothetical protein [Citrobacter koseri]                         33.9   33.9  88%   5.0   34.62  WP_111925791.1   
hypothetical protein [Proteus mirabilis]                          33.3   33.3  91%   5.0   32.14  WP_150024348.1   
hypothetical protein [Enterobacter cloacae]                       33.3   33.3  81%   5.0   42.00  WP_063857513.1   
hypothetical protein [Bosea sp. FBZP-16]                          33.3   33.3  49%   5.0   41.38  WP_100961106.1   
hypothetical protein [Ignavibacteriae bacterium]                  33.9   33.9  37%   5.1   59.09  MAT59862.1       
MULTISPECIES: hypothetical protein [Achromobacter]                33.0   33.0  44%   5.1   53.85  WP_076472323.1   
hypothetical protein PFLL34_03589 [Pseudomonas fluorescens]       33.9   33.9  35%   5.1   61.90  KWV82540.1       
hypothetical protein [Rhizobiales bacterium]                      33.0   33.0  81%   5.3   37.50  WP_112591068.1   
hypothetical protein [Dickeya sp. CSL RW240]                      33.0   33.0  77%   5.4   41.18  WP_083961142.1   
hypothetical protein [Morganella morganii]                        33.0   33.0  74%   5.4   38.64  WP_126323694.1   
hypothetical protein [Klebsiella pneumoniae]                      33.0   33.0  86%   5.4   41.51  WP_064157434.1   
hypothetical protein [Enterobacter kobei]                         33.9   33.9  88%   5.4   34.62  WP_048996140.1   
MULTISPECIES: hypothetical protein [unclassified Rhodanobacter]   33.3   33.3  35%   5.6   52.38  WP_068091299.1   
hypothetical protein [Candidatus Pacearchaeota archaeon]          32.7   32.7  81%   5.8   35.42  MAG24667.1       
hypothetical protein [Caballeronia jiangsuensis]                  33.3   33.3  84%   5.9   38.00  WP_035503450.1   
hypothetical protein [Providencia rettgeri]                       32.7   32.7  38%   6.0   60.87  WP_144141908.1   
hypothetical protein [Escherichia coli]                           33.3   33.3  77%   6.1   43.75  WP_085457712.1   
hypothetical protein [Enterobacter cloacae]                       33.0   33.0  42%   6.1   52.00  WP_063851394.1   
hypothetical protein 3S4_63 [uncultured Caudovirales phage]       33.6   33.6  77%   6.2   39.62  ASN67989.1       
hypothetical protein [bacterium]                                  32.7   32.7  35%   6.2   57.14  NBS67589.1       
hypothetical protein [Pseudomonas fluorescens]                    32.7   32.7  86%   6.3   37.25  WP_120734403.1   
hypothetical protein [Caballeronia turbans]                       33.0   33.0  77%   6.3   36.96  WP_061120071.1   
hypothetical protein [Enterobacter roggenkampii]                  32.7   32.7  57%   6.6   41.18  WP_045909007.1   
hypothetical protein [Pseudomonas alkylphenolica]                 33.6   33.6  77%   6.7   39.62  WP_128324887.1   
MULTISPECIES: hypothetical protein [Enterobacter cloacae complex] 33.0   33.0  81%   6.7   42.00  WP_050489258.1   
hypothetical protein [Klebsiella pneumoniae]                      32.7   32.7  86%   6.9   40.74  WP_151381520.1   
TPA: hypothetical protein [Pseudomonas sp.]                       33.0   33.0  40%   7.0   54.17  HCV37540.1       
gp38 [Enterobacter cloacae]                                       33.3   33.3  42%   7.0   52.00  SAE38766.1       
hypothetical protein [Acinetobacter nosocomialis]                 32.4   32.4  79%   7.2   42.55  WP_071209264.1   
hypothetical protein [Citrobacter freundii]                       33.0   33.0  81%   7.3   38.00  WP_110248832.1   
MULTISPECIES: hypothetical protein [Enterobacter cloacae complex] 32.4   32.4  57%   7.3   41.18  WP_110129238.1   
hypothetical protein [Yersinia frederiksenii]                     32.7   32.7  77%   7.8   34.78  WP_050879030.1   
hypothetical protein [Caulobacteraceae bacterium]                 32.4   32.4  77%   7.9   32.61  NBW21124.1       
hypothetical protein [Gramella fulva]                             32.7   32.7  79%   7.9   31.91  WP_107013988.1   
hypothetical protein [Bordetella genomosp. 9]                     32.7   32.7  77%   8.0   33.93  WP_094845776.1   
hypothetical protein [Pseudomonas sp. NBRC 111128]                32.7   32.7  84%   8.1   39.62  WP_082438081.1   
MULTISPECIES: hypothetical protein [Yersinia]                     32.7   32.7  84%   8.2   34.00  WP_052488205.1   
hypothetical protein [Rahnella woolbedingensis]                   32.7   32.7  83%   8.2   30.61  WP_120131216.1   
hypothetical protein [Burkholderia vietnamiensis]                 32.7   32.7  77%   8.2   36.96  WP_060122992.1   
hypothetical protein [Pantoea sp. NGS-ED-1003]                    32.7   32.7  77%   8.3   38.78  WP_033750843.1   
hypothetical protein [Pseudomonas reidholzensis]                  33.0   33.0  77%   8.4   43.48  WP_147406498.1   
hypothetical protein [Chryseobacterium sp. 8AT]                   32.7   32.7  88%   8.6   32.69  WP_159745097.1   
hypothetical protein [Pelomonas sp. KK5]                          33.6   33.6  91%   8.7   33.33  WP_077038092.1   
hypothetical protein [Yersinia enterocolitica]                    32.7   32.7  33%   8.8   65.00  WP_050322427.1   
MULTISPECIES: hypothetical protein [Oligella]                     33.0   33.0  42%   9.0   48.00  WP_052043723.1   
MULTISPECIES: hypothetical protein [unclassified Nitrosovibrio]   32.7   32.7  40%   9.3   45.83  WP_090879903.1   
hypothetical protein 7S13_1 [uncultured Caudovirales phage]       33.6   33.6  35%   9.3   61.90  ASN70942.1       
N-acetyltransferase [Propioniciclava sinopodophylli]              33.3   33.3  83%   9.3   34.69  WP_131168949.1   
hypothetical protein [Alcaligenaceae bacterium 429]               32.7   32.7  81%   9.4   41.67  WP_135864206.1   
hypothetical protein [Caballeronia temeraria]                     32.7   32.7  77%   9.4   36.96  WP_061160554.1   
hypothetical protein C6V05_22740 [Burkholderia multivorans]       32.4   32.4  77%   9.4   41.30  PRH46140.1       
MULTISPECIES: hypothetical protein [Enterobacteriaceae]           32.4   32.4  37%   9.5   59.09  WP_114503572.1   
hypothetical protein BML2537_12850 [Providencia stuartii]         32.4   32.4  50%   9.6   50.00  BBV07791.1       
hypothetical protein [Bordetella hinzii]                          32.7   32.7  38%   9.7   47.83  WP_032961314.1   
hypothetical protein [Yersinia frederiksenii]                     32.4   32.4  83%   9.7   40.82  WP_050300781.1   
hypothetical protein [Achromobacter xylosoxidans]                 32.4   32.4  81%   9.8   36.54  WP_062842012.1   

Alignments:
>hypothetical protein PS2_257 [Serratia phage PS2]
Sequence ID: YP_009030304.1 Length: 59 
>hypothetical protein PS2_257 [Serratia phage PS2]
Sequence ID: AHY25495.1 Length: 59  
Range 1: 1 to 59

Score:129 bits(428), Expect:2e-38, 
Method:Compositional matrix adjust., 
Identities:59/59(100%), Positives:59/59(100%), Gaps:0/59(0%)

Query  1   MSELTDKSEGMSLHNYFAAAALQGILSNPSLIDSLCPENLKWVAEKSQEMADQMIFQVR  59
           MSELTDKSEGMSLHNYFAAAALQGILSNPSLIDSLCPENLKWVAEKSQEMADQMIFQVR
Sbjct  1   MSELTDKSEGMSLHNYFAAAALQGILSNPSLIDSLCPENLKWVAEKSQEMADQMIFQVR  59


>hypothetical protein [Serratia ureilytica]
Sequence ID: WP_128868804.1 Length: 78 
>hypothetical protein CU560_18570 [Serratia ureilytica]
Sequence ID: PKR39935.1 Length: 78  
Range 1: 27 to 73

Score:64.6 bits(205), Expect:2e-12, 
Method:Compositional matrix adjust., 
Identities:26/47(55%), Positives:38/47(80%), Gaps:0/47(0%)

Query  9   EGMSLHNYFAAAALQGILSNPSLIDSLCPENLKWVAEKSQEMADQMI  55
           EGM+L +YF A A+QGILSNPS+IDS+   ++ WVAE++ ++AD M+
Sbjct  27  EGMTLRDYFTAKAMQGILSNPSMIDSFDKGSFDWVAERASQLADTML  73


>Uncharacterised protein [Yersinia mollaretii]
Sequence ID: CQJ12377.1 Length: 76 
Range 1: 24 to 72

Score:61.1 bits(193), Expect:5e-11, 
Method:Compositional matrix adjust., 
Identities:26/49(53%), Positives:36/49(73%), Gaps:0/49(0%)

Query  7   KSEGMSLHNYFAAAALQGILSNPSLIDSLCPENLKWVAEKSQEMADQMI  55
           +SEGM+LH+YF+A A+  I+SNPSLID L   ++ WV   S+ +AD MI
Sbjct  24  ESEGMTLHDYFSAKAMAAIISNPSLIDDLVQLHVDWVVSHSRAVADAMI  72


>hypothetical protein [Yersinia bercovieri]
Sequence ID: WP_049602133.1 Length: 76 
>Uncharacterised protein [Yersinia bercovieri]
Sequence ID: CNI60179.1 Length: 76  
Range 1: 24 to 72

Score:60.3 bits(190), Expect:9e-11, 
Method:Compositional matrix adjust., 
Identities:26/49(53%), Positives:37/49(75%), Gaps:0/49(0%)

Query  7   KSEGMSLHNYFAAAALQGILSNPSLIDSLCPENLKWVAEKSQEMADQMI  55
           +SEGM+LH+YF A A+  I+SNP LIDSL  +N+ WV  K+++ A+ MI
Sbjct  24  ESEGMTLHDYFYAQAMAAIISNPRLIDSLELQNIGWVVAKAKDAANLMI  72


>hypothetical protein [Yersinia aldovae]
Sequence ID: WP_145564216.1 Length: 75 
Range 1: 23 to 71

Score:58.2 bits(183), Expect:7e-10, 
Method:Compositional matrix adjust., 
Identities:23/49(47%), Positives:35/49(71%), Gaps:0/49(0%)

Query  7   KSEGMSLHNYFAAAALQGILSNPSLIDSLCPENLKWVAEKSQEMADQMI  55
           ++EG+ LH+YF+A A+  I+SNPSLID L   ++ W+   S+ +AD MI
Sbjct  23  RTEGLLLHDYFSAKAMAAIISNPSLIDDLGERSVGWIVGHSRAVADAMI  71


>hypothetical protein [Yersinia aldovae]
Sequence ID: WP_049687925.1 Length: 73 
>Uncharacterised protein [Yersinia aldovae]
Sequence ID: CNJ17831.1 Length: 73  
Range 1: 20 to 69

Score:57.6 bits(181), Expect:1e-09, 
Method:Compositional matrix adjust., 
Identities:24/50(48%), Positives:34/50(68%), Gaps:0/50(0%)

Query  6   DKSEGMSLHNYFAAAALQGILSNPSLIDSLCPENLKWVAEKSQEMADQMI  55
           D   GM+LH+YF+A A+  I+SNPSLID L   ++ W+   S+ +AD MI
Sbjct  20  DCDPGMTLHDYFSAKAMAAIISNPSLIDDLGERSVGWIVGHSRSVADAMI  69


>hypothetical protein [Yersinia kristensenii]
Sequence ID: WP_145512443.1 Length: 73 
Range 1: 20 to 69

Score:57.3 bits(180), Expect:1e-09, 
Method:Compositional matrix adjust., 
Identities:25/50(50%), Positives:34/50(68%), Gaps:0/50(0%)

Query  6   DKSEGMSLHNYFAAAALQGILSNPSLIDSLCPENLKWVAEKSQEMADQMI  55
           D   GM+LH+YF+A A+  I+SNPSLID L   ++ WV   S+ +AD MI
Sbjct  20  DCDPGMTLHDYFSAKAMAAIISNPSLIDDLGQLHVDWVVSHSRAVADAMI  69


>hypothetical protein [Pantoea sp. BAV 3049]
Sequence ID: WP_158784992.1 Length: 88 
Range 1: 38 to 83

Score:56.7 bits(178), Expect:4e-09, 
Method:Compositional matrix adjust., 
Identities:22/46(48%), Positives:34/46(73%), Gaps:0/46(0%)

Query  10  GMSLHNYFAAAALQGILSNPSLIDSLCPENLKWVAEKSQEMADQMI  55
           G+++ +YFAA A+QGIL+NP  +D++  +  KWVA  S ++AD MI
Sbjct  38  GLTMRDYFAAKAMQGILANPGQLDNVNDDAAKWVARDSYKVADAMI  83


>hypothetical protein [Klebsiella pneumoniae]
Sequence ID: NAU77604.1 Length: 74 
Range 1: 24 to 70

Score:56.2 bits(176), Expect:4e-09, 
Method:Compositional matrix adjust., 
Identities:23/47(49%), Positives:36/47(76%), Gaps:0/47(0%)

Query  9   EGMSLHNYFAAAALQGILSNPSLIDSLCPENLKWVAEKSQEMADQMI  55
           EGMSL +Y+AA A+ GIL+N ++ID+   + L+WVA+ + +MAD M+
Sbjct  24  EGMSLRDYLAAKAMNGILANNAMIDTATDQTLEWVAKNAYQMADAML  70


>hypothetical protein [Providencia rettgeri]
Sequence ID: WP_131680877.1 Length: 74 
>hypothetical protein EX224_19245 [Providencia rettgeri]
Sequence ID: TCG12789.1 Length: 74  
Range 1: 15 to 68

Score:55.6 bits(174), Expect:8e-09, 
Method:Compositional matrix adjust., 
Identities:22/54(41%), Positives:38/54(70%), Gaps:0/54(0%)

Query  2   SELTDKSEGMSLHNYFAAAALQGILSNPSLIDSLCPENLKWVAEKSQEMADQMI  55
           +EL     GMSL ++FAA A+ GI++N ++ID+   + L+WV++ + +MAD M+
Sbjct  15  TELHGTDTGMSLRDFFAAKAMNGIIANNAMIDTATDQTLEWVSKNAYQMADAML  68


>hypothetical protein [Providencia rettgeri]
Sequence ID: WP_004255288.1 Length: 63 
>hypothetical protein PROVRETT_05975 [Providencia rettgeri DSM 1131]
Sequence ID: EFE55266.1 Length: 63  
Range 1: 1 to 59

Score:54.7 bits(171), Expect:1e-08, 
Method:Compositional matrix adjust., 
Identities:25/59(42%), Positives:40/59(67%), Gaps:7/59(11%)

Query  4   LTDKSE-------GMSLHNYFAAAALQGILSNPSLIDSLCPENLKWVAEKSQEMADQMI  55
           +TDK+E        +S+ +Y+AA A+ GIL+NP++ID+L    L+WVA  + +MAD M+
Sbjct  1   MTDKAEVKELMLADISFRDYLAAEAMNGILTNPAIIDTLTSSTLEWVAGNAYDMADAML  59


>hypothetical protein [Providencia alcalifaciens]
Sequence ID: WP_154631197.1 Length: 67 
>hypothetical protein [Providencia alcalifaciens]
Sequence ID: MTC32409.1 Length: 67  
Range 1: 16 to 63

Score:54.4 bits(170), Expect:2e-08, 
Method:Compositional matrix adjust., 
Identities:23/48(48%), Positives:34/48(70%), Gaps:0/48(0%)

Query  8   SEGMSLHNYFAAAALQGILSNPSLIDSLCPENLKWVAEKSQEMADQMI  55
           S   SL + FA AA+QGILSNP++ID+   + L+WVA+ + + AD M+
Sbjct  16  STSASLRDKFAMAAMQGILSNPAMIDTATNQTLEWVAKNAYQAADAML  63


>hypothetical protein [Yersinia kristensenii]
Sequence ID: WP_151431224.1 Length: 83 
>hypothetical protein B4907_11665 [Yersinia kristensenii]
Sequence ID: OWF83374.1 Length: 83  
Range 1: 32 to 79

Score:54.4 bits(170), Expect:3e-08, 
Method:Compositional matrix adjust., 
Identities:22/48(46%), Positives:33/48(68%), Gaps:0/48(0%)

Query  8   SEGMSLHNYFAAAALQGILSNPSLIDSLCPENLKWVAEKSQEMADQMI  55
             G+++H+YF+A A+  I+SNPSLID L   ++ WV   S+ +AD MI
Sbjct  32  GAGLTVHDYFSAKAMAAIISNPSLIDDLGQLHVDWVVSHSRAVADAMI  79


>hypothetical protein [Pantoea sp.]
Sequence ID: HBZ17535.1 Length: 82 
Range 1: 24 to 75

Score:54.4 bits(170), Expect:3e-08, 
Method:Compositional matrix adjust., 
Identities:23/52(44%), Positives:36/52(69%), Gaps:0/52(0%)

Query  4   LTDKSEGMSLHNYFAAAALQGILSNPSLIDSLCPENLKWVAEKSQEMADQMI  55
           L  + EGM+L +Y+AA A+QGIL+NP  +D+L  +   WV+  + +MAD M+
Sbjct  24  LQYQEEGMTLRDYLAAKAMQGILANPGQLDNLNADATGWVSNDAYKMADAML  75


>hypothetical protein [Providencia stuartii]
Sequence ID: WP_154610319.1 Length: 63 
>hypothetical protein [Providencia stuartii]
Sequence ID: MTC19535.1 Length: 63  
Range 1: 15 to 59

Score:53.5 bits(167), Expect:4e-08, 
Method:Compositional matrix adjust., 
Identities:20/45(44%), Positives:35/45(77%), Gaps:0/45(0%)

Query  11  MSLHNYFAAAALQGILSNPSLIDSLCPENLKWVAEKSQEMADQMI  55
           +S+ +Y+AA A+ GILSNP++ID+   + ++WVA+ + +MAD M+
Sbjct  15  ISFRDYLAAEAMNGILSNPAMIDTATDQTIEWVAKNAYQMADAML  59


>hypothetical protein [Providencia rettgeri]
Sequence ID: WP_071548412.1 Length: 73 
>hypothetical protein RB151_032590 [Providencia rettgeri]
Sequence ID: APC12917.1 Length: 73  
Range 1: 24 to 69

Score:52.1 bits(162), Expect:2e-07, 
Method:Compositional matrix adjust., 
Identities:20/46(43%), Positives:35/46(76%), Gaps:0/46(0%)

Query  10  GMSLHNYFAAAALQGILSNPSLIDSLCPENLKWVAEKSQEMADQMI  55
           GM+L +YFAA A+QGIL+NP+ +D++  ++ +WV+  +  +AD M+
Sbjct  24  GMTLRDYFAAKAMQGILANPAQLDNVNYKSAEWVSRDAYLVADAML  69


>hypothetical protein [Morganella morganii]
Sequence ID: WP_107679353.1 Length: 67 
>hypothetical protein CXB74_08805 [Morganella morganii]
Sequence ID: PTD20547.1 Length: 67  
Range 1: 19 to 62

Score:51.5 bits(160), Expect:3e-07, 
Method:Compositional matrix adjust., 
Identities:19/44(43%), Positives:31/44(70%), Gaps:0/44(0%)

Query  12  SLHNYFAAAALQGILSNPSLIDSLCPENLKWVAEKSQEMADQMI  55
           ++ +YFAA A+QGILSN S+ID+     ++WV   + ++AD M+
Sbjct  19  TIRDYFAARAMQGILSNNSMIDTATESTFEWVTRNAYQLADAML  62


>hypothetical protein [Providencia rettgeri]
Sequence ID: WP_094963180.1 Length: 66 
>hypothetical protein CHI95_23400 [Providencia rettgeri]
Sequence ID: OZS72150.1 Length: 66  
Range 1: 14 to 62

Score:50.9 bits(158), Expect:4e-07, 
Method:Compositional matrix adjust., 
Identities:20/49(41%), Positives:36/49(73%), Gaps:0/49(0%)

Query  7   KSEGMSLHNYFAAAALQGILSNPSLIDSLCPENLKWVAEKSQEMADQMI  55
           ++EG  L +YFAA A+QGIL+NP+ +D++  ++ +WV+  +  +AD M+
Sbjct  14  RTEGALLRDYFAAKAMQGILANPAQLDNVNDKSAEWVSRDAYLVADAML  62


>hypothetical protein [Serratia marcescens]
Sequence ID: WP_074054871.1 Length: 80 
>hypothetical protein A8A12_01775 [Serratia marcescens]
Sequence ID: OKP53669.1 Length: 80  
Range 1: 24 to 75

Score:51.2 bits(159), Expect:5e-07, 
Method:Compositional matrix adjust., 
Identities:24/52(46%), Positives:36/52(69%), Gaps:0/52(0%)

Query  4   LTDKSEGMSLHNYFAAAALQGILSNPSLIDSLCPENLKWVAEKSQEMADQMI  55
           L  + EGM+L +YFAA A+QG+LSNP + D L   + ++VA+ +  MAD M+
Sbjct  24  LQYQEEGMTLRDYFAAKAMQGMLSNPGMWDLLNERHAQYVAKDAFIMADAML  75


>hypothetical protein [Providencia alcalifaciens]
Sequence ID: WP_154629689.1 Length: 66 
>hypothetical protein [Providencia alcalifaciens]
Sequence ID: MTC16563.1 Length: 66  
Range 1: 19 to 62

Score:50.3 bits(156), Expect:7e-07, 
Method:Compositional matrix adjust., 
Identities:19/44(43%), Positives:33/44(75%), Gaps:0/44(0%)

Query  12  SLHNYFAAAALQGILSNPSLIDSLCPENLKWVAEKSQEMADQMI  55
           +L +Y+A+ A+ GILSNP++ID+   + L+WVA+ + + AD M+
Sbjct  19  TLRDYLASKAMNGILSNPAMIDTSTDQTLEWVAKNAYQAADAML  62


>hypothetical protein [Proteus mirabilis]
Sequence ID: WP_109910727.1 Length: 72 
Range 1: 16 to 69

Score:50.3 bits(156), Expect:9e-07, 
Method:Compositional matrix adjust., 
Identities:21/54(39%), Positives:37/54(68%), Gaps:0/54(0%)

Query  4   LTDKSEGMSLHNYFAAAALQGILSNPSLIDSLCPENLKWVAEKSQEMADQMIFQ  57
           ++ K+E ++L + FA +A+QGILSN  +I  +  E+ +WV+ ++  MAD M+F 
Sbjct  16  ISAKNETLTLRDLFAMSAMQGILSNEDMIAGVIKESAEWVSREAYIMADAMLFS  69


>hypothetical protein [Morganella morganii]
Sequence ID: WP_112550699.1 Length: 121 
>Uncharacterised protein [Morganella morganii]
Sequence ID: SPX93978.1 Length: 121  
Range 1: 73 to 116

Score:50.9 bits(158), Expect:1e-06, 
Method:Compositional matrix adjust., 
Identities:19/44(43%), Positives:32/44(72%), Gaps:0/44(0%)

Query  12   SLHNYFAAAALQGILSNPSLIDSLCPENLKWVAEKSQEMADQMI  55
            +L +YFAA A+QGILSN ++ID+     ++WV + + ++AD M+
Sbjct  73   TLRDYFAAKAMQGILSNSAMIDTATESTFEWVTKNAYQLADAML  116


>hypothetical protein [Providencia sp. wls1919]
Sequence ID: WP_154639186.1 Length: 59 
>hypothetical protein [Providencia sp. wls1919]
Sequence ID: MTC75745.1 Length: 59  
Range 1: 13 to 55

Score:49.1 bits(152), Expect:2e-06, 
Method:Compositional matrix adjust., 
Identities:20/43(47%), Positives:32/43(74%), Gaps:0/43(0%)

Query  13  LHNYFAAAALQGILSNPSLIDSLCPENLKWVAEKSQEMADQMI  55
           L + FA AA+QGILSN ++ID+   + ++WVA+ + +MAD M+
Sbjct  13  LRDKFAIAAMQGILSNSAMIDTATDQTIEWVAKNAYQMADAML  55


>hypothetical protein [Klebsiella variicola]
Sequence ID: WP_130997620.1 Length: 81 
Range 1: 29 to 75

Score:49.4 bits(153), Expect:3e-06, 
Method:Compositional matrix adjust., 
Identities:21/47(45%), Positives:32/47(68%), Gaps:0/47(0%)

Query  9   EGMSLHNYFAAAALQGILSNPSLIDSLCPENLKWVAEKSQEMADQMI  55
           EGM+L +YFAA A+Q ++SNPS+ID+     + + A  S + AD M+
Sbjct  29  EGMTLRDYFAAKAMQAMISNPSIIDNDSDGAVNYAASASYKFADAML  75


>hypothetical protein [Escherichia coli]
Sequence ID: WP_153673592.1 Length: 109 
>hypothetical protein [Escherichia coli]
Sequence ID: MRF66617.1 Length: 109  
Range 1: 59 to 105

Score:49.7 bits(154), Expect:3e-06, 
Method:Compositional matrix adjust., 
Identities:22/47(47%), Positives:31/47(65%), Gaps:0/47(0%)

Query  9    EGMSLHNYFAAAALQGILSNPSLIDSLCPENLKWVAEKSQEMADQMI  55
            E   L + FA AA+QGIL+NPS +D++  E  KWVA  +  +AD M+
Sbjct  59   EKRELRDKFAMAAMQGILANPSQLDNVTDEAAKWVARDAYTVADAML  105


>hypothetical protein [Providencia alcalifaciens]
Sequence ID: WP_006658840.1 Length: 77 
>hypothetical protein CO695_13690 [Providencia alcalifaciens]
Sequence ID: ATG17296.1 Length: 77 >hypothetical protein PROVALCAL_01895 [Providencia alcalifaciens DSM 30120]
Sequence ID: EEB46052.1 Length: 77 >Uncharacterised protein [Providencia alcalifaciens]
Sequence ID: SQI37544.1 Length: 77  
Range 1: 22 to 70

Score:48.5 bits(150), Expect:4e-06, 
Method:Compositional matrix adjust., 
Identities:21/49(43%), Positives:35/49(71%), Gaps:0/49(0%)

Query  7   KSEGMSLHNYFAAAALQGILSNPSLIDSLCPENLKWVAEKSQEMADQMI  55
           K+EG++L + FA +A+QGILSN ++I  +  E+  WV+ ++  MAD M+
Sbjct  22  KNEGLTLRDQFAMSAMQGILSNEAMIAVVIEESAAWVSREAYIMADAML  70


>hypothetical protein [Klebsiella pneumoniae]
Sequence ID: WP_121915134.1 Length: 78 
>hypothetical protein EA157_03605 [Klebsiella pneumoniae]
Sequence ID: RMA11869.1 Length: 78  
Range 1: 27 to 72

Score:48.2 bits(149), Expect:6e-06, 
Method:Compositional matrix adjust., 
Identities:21/46(46%), Positives:31/46(67%), Gaps:0/46(0%)

Query  10  GMSLHNYFAAAALQGILSNPSLIDSLCPENLKWVAEKSQEMADQMI  55
           GM+L +YFAA A+Q I+SNPS+ID+     + + A  S + AD M+
Sbjct  27  GMTLRDYFAAKAMQAIISNPSIIDNDSDGAVNYAASASYKFADAML  72


>hypothetical protein [Tatumella morbirosei]
Sequence ID: WP_156994664.1 Length: 81 
Range 1: 30 to 76

Score:48.2 bits(149), Expect:7e-06, 
Method:Compositional matrix adjust., 
Identities:20/47(43%), Positives:33/47(70%), Gaps:0/47(0%)

Query  9   EGMSLHNYFAAAALQGILSNPSLIDSLCPENLKWVAEKSQEMADQMI  55
           EGMSL +Y+AA A+ G+ +N S+ID +   + +W+A  + E+AD M+
Sbjct  30  EGMSLRDYLAAKAMNGLAANSSMIDVMHSSSAEWLARNAYEIADAML  76


>hypothetical protein HA49_22755 [Tatumella morbirosei]
Sequence ID: KKA63553.1 Length: 88 
Range 1: 37 to 83

Score:48.2 bits(149), Expect:7e-06, 
Method:Compositional matrix adjust., 
Identities:20/47(43%), Positives:33/47(70%), Gaps:0/47(0%)

Query  9   EGMSLHNYFAAAALQGILSNPSLIDSLCPENLKWVAEKSQEMADQMI  55
           EGMSL +Y+AA A+ G+ +N S+ID +   + +W+A  + E+AD M+
Sbjct  37  EGMSLRDYLAAKAMNGLAANSSMIDVMHSSSAEWLARNAYEIADAML  83


>hypothetical protein [Pseudomonas sp. MF6396]
Sequence ID: WP_153046059.1 Length: 79 
>hypothetical protein MF6396_03005 [Pseudomonas sp. MF6396]
Sequence ID: OOW06694.1 Length: 79  
Range 1: 27 to 73

Score:47.7 bits(147), Expect:9e-06, 
Method:Compositional matrix adjust., 
Identities:20/47(43%), Positives:34/47(72%), Gaps:0/47(0%)

Query  9   EGMSLHNYFAAAALQGILSNPSLIDSLCPENLKWVAEKSQEMADQMI  55
           +GM+L +YFAA AL G  +NPS+IDS   + + ++A+ + ++AD M+
Sbjct  27  DGMTLRDYFAAKALAGFSANPSMIDSNDSKAIAYMADSAYQVADAML  73


>hypothetical protein [Proteus phage vB_PmiP_RS51pmB]
Sequence ID: QDH85564.1 Length: 78 
Range 1: 30 to 73

Score:47.4 bits(146), Expect:1e-05, 
Method:Compositional matrix adjust., 
Identities:20/44(45%), Positives:31/44(70%), Gaps:0/44(0%)

Query  12  SLHNYFAAAALQGILSNPSLIDSLCPENLKWVAEKSQEMADQMI  55
           SL + FAA A+QGILSNP  +D++  E+ +WV+  +  +AD M+
Sbjct  30  SLRDMFAAKAMQGILSNPGQLDNVNKESAEWVSRDAYLVADAML  73


>MULTISPECIES: hypothetical protein [Enterobacteriaceae]
Sequence ID: WP_071653526.1 Length: 82 
>hypothetical protein [Salmonella enterica subsp. enterica]
Sequence ID: EBG0355714.1 Length: 82 >hypothetical protein [Salmonella enterica subsp. enterica serovar Typhimurium]
Sequence ID: EBW8251780.1 Length: 82 >hypothetical protein [Salmonella enterica subsp. enterica serovar Give]
Sequence ID: EDI1042995.1 Length: 82 >hypothetical protein [Salmonella enterica subsp. enterica serovar Stanley]
Sequence ID: EDN5375548.1 Length: 82 >hypothetical protein [Salmonella enterica subsp. enterica serovar Kedougou]
Sequence ID: EDR0348566.1 Length: 82  
Range 1: 31 to 78

Score:47.1 bits(145), Expect:2e-05, 
Method:Compositional matrix adjust., 
Identities:20/48(42%), Positives:32/48(66%), Gaps:0/48(0%)

Query  8   SEGMSLHNYFAAAALQGILSNPSLIDSLCPENLKWVAEKSQEMADQMI  55
           S GM+L +YFAA A+Q ++SNPS+ID+     + + A  + + AD M+
Sbjct  31  SGGMTLRDYFAAKAMQAMISNPSIIDNDSDGAVNYAASAAYKFADAML  78


>hypothetical protein [Proteus sp. G2673]
Sequence ID: WP_161723733.1 Length: 67 
>hypothetical protein [Proteus sp. G2673]
Sequence ID: NBL88863.1 Length: 67  
Range 1: 20 to 63

Score:46.8 bits(144), Expect:2e-05, 
Method:Compositional matrix adjust., 
Identities:21/44(48%), Positives:32/44(72%), Gaps:0/44(0%)

Query  12  SLHNYFAAAALQGILSNPSLIDSLCPENLKWVAEKSQEMADQMI  55
           SL + FA AA+ GILSN  +ID++  +++ WVA++S  MAD M+
Sbjct  20  SLRDEFAMAAMNGILSNHCMIDNVTEQSVVWVAKESYLMADAML  63


>hypothetical protein [Providencia rettgeri]
Sequence ID: WP_117162132.1 Length: 122 
>hypothetical protein DYB39_03790 [Providencia rettgeri]
Sequence ID: RFT12255.1 Length: 122 >hypothetical protein DYB39_04150 [Providencia rettgeri]
Sequence ID: RFT12324.1 Length: 122  
Range 1: 74 to 118

Score:47.7 bits(147), Expect:2e-05, 
Method:Compositional matrix adjust., 
Identities:18/45(40%), Positives:34/45(75%), Gaps:0/45(0%)

Query  11   MSLHNYFAAAALQGILSNPSLIDSLCPENLKWVAEKSQEMADQMI  55
            +S+ +Y+AA A+QGIL+NP+ +D++  ++ +WVA  +  +AD M+
Sbjct  74   ISFRDYLAAKAMQGILANPAQLDNVNDKSAEWVARDAYRVADAML  118


>hypothetical protein [Proteus sp. G4406]
Sequence ID: NBM73902.1 Length: 67 
>hypothetical protein [Proteus sp. G4408]
Sequence ID: NBN27733.1 Length: 67  
Range 1: 20 to 63

Score:46.5 bits(143), Expect:3e-05, 
Method:Compositional matrix adjust., 
Identities:18/44(41%), Positives:32/44(72%), Gaps:0/44(0%)

Query  12  SLHNYFAAAALQGILSNPSLIDSLCPENLKWVAEKSQEMADQMI  55
           SL + FA AA+QGIL+NP+ +D++  ++ +WV+  +  +AD M+
Sbjct  20  SLRDRFAMAAMQGILANPAQLDNVNDKSAEWVSRDAYRVADAML  63


>hypothetical protein [Providencia rettgeri]
Sequence ID: WP_109912469.1 Length: 75 
Range 1: 22 to 70

Score:46.5 bits(143), Expect:3e-05, 
Method:Compositional matrix adjust., 
Identities:20/49(41%), Positives:34/49(69%), Gaps:0/49(0%)

Query  7   KSEGMSLHNYFAAAALQGILSNPSLIDSLCPENLKWVAEKSQEMADQMI  55
           K+E +++ + FA AA+QGILSN ++I  +  E+  WV+ ++  MAD M+
Sbjct  22  KNEALTIRDQFAMAAMQGILSNEAMIAVVIEESAVWVSREAYLMADAML  70


>hypothetical protein [Hafnia alvei]
Sequence ID: WP_103010468.1 Length: 78 
>hypothetical protein CEQ28_021195 [Hafnia alvei]
Sequence ID: PNL03810.1 Length: 78  
Range 1: 27 to 73

Score:46.5 bits(143), Expect:3e-05, 
Method:Compositional matrix adjust., 
Identities:19/47(40%), Positives:31/47(65%), Gaps:0/47(0%)

Query  9   EGMSLHNYFAAAALQGILSNPSLIDSLCPENLKWVAEKSQEMADQMI  55
           EGMS+ +YFA  A+QG ++N S+ D+     ++WV + S + AD M+
Sbjct  27  EGMSMRDYFAGKAMQGAIANNSFADTGSDHEIEWVVKLSYKYADAML  73


>hypothetical protein [Hafnia alvei]
Sequence ID: WP_130983897.1 Length: 78 
>hypothetical protein EYY92_10940 [Hafnia alvei]
Sequence ID: TBL60745.1 Length: 78  
Range 1: 27 to 73

Score:45.9 bits(141), Expect:5e-05, 
Method:Compositional matrix adjust., 
Identities:19/47(40%), Positives:30/47(63%), Gaps:0/47(0%)

Query  9   EGMSLHNYFAAAALQGILSNPSLIDSLCPENLKWVAEKSQEMADQMI  55
           EGMS+ +YFA  A+QG ++N S+ D+     ++WV   S + AD M+
Sbjct  27  EGMSMRDYFATKAMQGAIANNSFADTGSDHEIEWVVRLSYKYADAML  73


>hypothetical protein [Salmonella enterica subsp. enterica]
Sequence ID: EAA6139644.1 Length: 78 
>hypothetical protein [Salmonella enterica]
Sequence ID: EAQ1783275.1 Length: 78 >hypothetical protein [Salmonella enterica subsp. enterica serovar Corvallis]
Sequence ID: EBL5792866.1 Length: 78 >hypothetical protein [Salmonella enterica subsp. enterica]
Sequence ID: EAA6790979.1 Length: 78 >hypothetical protein [Salmonella enterica subsp. enterica]
Sequence ID: EAA6822089.1 Length: 78  
Range 1: 27 to 72

Score:45.9 bits(141), Expect:6e-05, 
Method:Compositional matrix adjust., 
Identities:20/46(43%), Positives:31/46(67%), Gaps:0/46(0%)

Query  10  GMSLHNYFAAAALQGILSNPSLIDSLCPENLKWVAEKSQEMADQMI  55
           GM+L +YFAA A+Q ++SNPS+ID+     + + A  S + AD M+
Sbjct  27  GMTLRDYFAAKAMQAMISNPSIIDNDSECAVNYAASASYKFADAML  72


>MULTISPECIES: hypothetical protein [unclassified Escherichia]
Sequence ID: WP_130260432.1 Length: 71 
>hypothetical protein D9738_13380 [Escherichia sp. E10V5]
Sequence ID: RZN40506.1 Length: 71 >hypothetical protein CRG93_18630 [Escherichia sp. E2593]
Sequence ID: TGC06921.1 Length: 71 >hypothetical protein FEK48_13310 [Escherichia sp. E2593]
Sequence ID: TLI82012.1 Length: 71  
Range 1: 17 to 65

Score:45.6 bits(140), Expect:6e-05, 
Method:Compositional matrix adjust., 
Identities:20/49(41%), Positives:34/49(69%), Gaps:0/49(0%)

Query  7   KSEGMSLHNYFAAAALQGILSNPSLIDSLCPENLKWVAEKSQEMADQMI  55
           ++EG+ + +YFAA A+QG+LSNP + D +  +N + VA  +  +AD M+
Sbjct  17  RTEGLLIRDYFAAKAMQGMLSNPGMWDLINEKNAQVVAIDAYLVADAML  65


>hypothetical protein [Pseudomonas putida]
Sequence ID: WP_037059278.1 Length: 79 
Range 1: 27 to 73

Score:45.6 bits(140), Expect:7e-05, 
Method:Compositional matrix adjust., 
Identities:19/47(40%), Positives:34/47(72%), Gaps:0/47(0%)

Query  9   EGMSLHNYFAAAALQGILSNPSLIDSLCPENLKWVAEKSQEMADQMI  55
           +GM+L +YFAA A+ G  +NPS+IDS   + + ++A+ + ++AD M+
Sbjct  27  DGMTLRDYFAAKAVTGFAANPSMIDSNDSKAIAYMADCAYQVADAML  73


>hypothetical protein [Salmonella enterica subsp. enterica serovar Typhimurium]
Sequence ID: EBU8357344.1 Length: 80 
>hypothetical protein [Salmonella enterica subsp. enterica serovar Typhimurium]
Sequence ID: EBU9006908.1 Length: 80 >hypothetical protein [Salmonella enterica subsp. enterica serovar Typhimurium]
Sequence ID: EBV2024415.1 Length: 80 >hypothetical protein [Salmonella enterica subsp. enterica serovar Typhimurium]
Sequence ID: EBV3467477.1 Length: 80 >hypothetical protein [Salmonella enterica subsp. enterica serovar Bovismorbificans]
Sequence ID: EBZ4662809.1 Length: 80  
Range 1: 22 to 75

Score:45.6 bits(140), Expect:7e-05, 
Method:Compositional matrix adjust., 
Identities:20/54(37%), Positives:34/54(62%), Gaps:0/54(0%)

Query  2   SELTDKSEGMSLHNYFAAAALQGILSNPSLIDSLCPENLKWVAEKSQEMADQMI  55
           S L  + EGM+L +YFAA A+Q ++SNP +ID+     + + A  + + +D M+
Sbjct  22  SVLQYQEEGMTLRDYFAAKAMQAMISNPQMIDNDSDSAVNYAASAAYKFSDAML  75


>hypothetical protein CSV86_06256 [Pseudomonas putida CSV86]
Sequence ID: EKX86107.1 Length: 88 
Range 1: 36 to 82

Score:45.6 bits(140), Expect:7e-05, 
Method:Compositional matrix adjust., 
Identities:19/47(40%), Positives:34/47(72%), Gaps:0/47(0%)

Query  9   EGMSLHNYFAAAALQGILSNPSLIDSLCPENLKWVAEKSQEMADQMI  55
           +GM+L +YFAA A+ G  +NPS+IDS   + + ++A+ + ++AD M+
Sbjct  36  DGMTLRDYFAAKAVTGFAANPSMIDSNDSKAIAYMADCAYQVADAML  82


>hypothetical protein [Pusillimonas sp.]
Sequence ID: MAK55449.1 Length: 104 
Range 1: 55 to 98

Score:45.0 bits(138), Expect:2e-04, 
Method:Compositional matrix adjust., 
Identities:20/44(45%), Positives:30/44(68%), Gaps:0/44(0%)

Query  12  SLHNYFAAAALQGILSNPSLIDSLCPENLKWVAEKSQEMADQMI  55
           SL +  AA A+QGILSN  +ID +  ++++W  E S ++AD MI
Sbjct  55  SLRDESAAKAMQGILSNGDVIDQFNDKSIEWAVENSIKLADAMI  98


>hypothetical protein [Hafnia paralvei]
Sequence ID: HCU16532.1 Length: 75 
Range 1: 23 to 73

Score:44.1 bits(135), Expect:2e-04, 
Method:Compositional matrix adjust., 
Identities:21/52(40%), Positives:36/52(69%), Gaps:1/52(1%)

Query  8   SEGMSLHNYFAAAALQGILSNPSLIDSLCPENLKWVAEKSQEMADQMIFQVR  59
           +EGM+L ++FAA A+QG ++N  + D+     ++WVA+ S + AD M+ +VR
Sbjct  23  TEGMTLRDHFAAKAMQGAIANNMFSDAGSDHEIEWVAKLSYKYADAML-KVR  73


>hypothetical protein [Providencia stuartii]
Sequence ID: WP_154625529.1 Length: 105 
>hypothetical protein [Providencia stuartii]
Sequence ID: MTC11946.1 Length: 105  
Range 1: 57 to 101

Score:44.7 bits(137), Expect:3e-04, 
Method:Compositional matrix adjust., 
Identities:19/45(42%), Positives:33/45(73%), Gaps:0/45(0%)

Query  11   MSLHNYFAAAALQGILSNPSLIDSLCPENLKWVAEKSQEMADQMI  55
            +S+ +++AA A+ GIL+N ++ID L   +++WVA  + EMAD M+
Sbjct  57   ISFRDHLAAKAMNGILTNTAIIDELPDSHIEWVATIAYEMADAML  101


>hypothetical protein [Salmonella enterica]
Sequence ID: EAT0103768.1 Length: 93 
Range 1: 42 to 87

Score:44.4 bits(136), Expect:3e-04, 
Method:Compositional matrix adjust., 
Identities:19/46(41%), Positives:31/46(67%), Gaps:0/46(0%)

Query  10  GMSLHNYFAAAALQGILSNPSLIDSLCPENLKWVAEKSQEMADQMI  55
           GM+L +Y+AA A+Q ++SNPS+ID+     + + A  S + AD M+
Sbjct  42  GMTLRDYLAAKAMQAMISNPSIIDNDSECAVNYAASASYKFADAML  87


>hypothetical protein [Providencia stuartii]
Sequence ID: WP_148493806.1 Length: 105 
Range 1: 57 to 101

Score:44.4 bits(136), Expect:3e-04, 
Method:Compositional matrix adjust., 
Identities:19/45(42%), Positives:33/45(73%), Gaps:0/45(0%)

Query  11   MSLHNYFAAAALQGILSNPSLIDSLCPENLKWVAEKSQEMADQMI  55
            +S+ +++AA A+ GIL+N ++ID L   +++WVA  + EMAD M+
Sbjct  57   ISFRDHLAANAMNGILTNTAIIDELPDSHIEWVATIAYEMADAML  101


>hypothetical protein PROSTU_04458 [Providencia stuartii ATCC 25827]
Sequence ID: EDU57681.1 Length: 122 
Range 1: 74 to 118

Score:44.4 bits(136), Expect:4e-04, 
Method:Compositional matrix adjust., 
Identities:19/45(42%), Positives:33/45(73%), Gaps:0/45(0%)

Query  11   MSLHNYFAAAALQGILSNPSLIDSLCPENLKWVAEKSQEMADQMI  55
            +S+ +++AA A+ GIL+N ++ID L   +++WVA  + EMAD M+
Sbjct  74   ISFRDHLAANAMNGILTNTAIIDELPDSHIEWVATIAYEMADAML  118


>hypothetical protein [Providencia stuartii]
Sequence ID: WP_052127993.1 Length: 141 
>hypothetical protein MC79_016645 [Providencia stuartii]
Sequence ID: AXO20071.1 Length: 141  
Range 1: 93 to 137

Score:44.7 bits(137), Expect:4e-04, 
Method:Compositional matrix adjust., 
Identities:19/45(42%), Positives:33/45(73%), Gaps:0/45(0%)

Query  11   MSLHNYFAAAALQGILSNPSLIDSLCPENLKWVAEKSQEMADQMI  55
            +S+ +++AA A+ GIL+N ++ID L   +++WVA  + EMAD M+
Sbjct  93   ISFRDHLAAKAMNGILTNTAIIDELPDSHIEWVATIAYEMADAML  137


>hypothetical protein [Providencia alcalifaciens]
Sequence ID: WP_154634841.1 Length: 59 
>hypothetical protein [Providencia alcalifaciens]
Sequence ID: MTC25164.1 Length: 59 >hypothetical protein [Providencia alcalifaciens]
Sequence ID: MTC64174.1 Length: 59  
Range 1: 8 to 52

Score:43.3 bits(132), Expect:4e-04, 
Method:Compositional matrix adjust., 
Identities:19/45(42%), Positives:31/45(68%), Gaps:0/45(0%)

Query  11  MSLHNYFAAAALQGILSNPSLIDSLCPENLKWVAEKSQEMADQMI  55
           +SL + FA +A+QGILSN ++I  +  E+  WV+ ++  MAD M+
Sbjct  8   ISLRDQFAMSAMQGILSNEAMIAVVVEESAAWVSREAYIMADAML  52


>hypothetical protein BGP02_04675 [Pandoraea sp. 64-18]
Sequence ID: OJY23568.1 Length: 77 
Range 1: 26 to 71

Score:43.3 bits(132), Expect:5e-04, 
Method:Compositional matrix adjust., 
Identities:21/46(46%), Positives:29/46(63%), Gaps:0/46(0%)

Query  10  GMSLHNYFAAAALQGILSNPSLIDSLCPENLKWVAEKSQEMADQMI  55
           GM+L +YFAA A+QG+L+     D      ++WV E S E+AD MI
Sbjct  26  GMTLRDYFAAKAIQGLLARQFTKDERDRPFVEWVVEFSFEIADAMI  71


>hypothetical protein [Morganella morganii]
Sequence ID: WP_036407695.1 Length: 75 
Range 1: 22 to 70

Score:43.3 bits(132), Expect:6e-04, 
Method:Compositional matrix adjust., 
Identities:18/49(37%), Positives:34/49(69%), Gaps:0/49(0%)

Query  7   KSEGMSLHNYFAAAALQGILSNPSLIDSLCPENLKWVAEKSQEMADQMI  55
           ++E +++ + FA +A+QGILSN ++I  +  E+  WV+ ++  MAD M+
Sbjct  22  QNEALTIRDQFAMSAMQGILSNEAMIAVVIEESAAWVSREAYIMADAML  70


>hypothetical protein [Pandoraea pnomenusa]
Sequence ID: WP_145863949.1 Length: 76 
>hypothetical protein FP568_13405 [Pandoraea pnomenusa]
Sequence ID: QDX22156.1 Length: 76  
Range 1: 25 to 70

Score:43.3 bits(132), Expect:6e-04, 
Method:Compositional matrix adjust., 
Identities:20/46(43%), Positives:29/46(63%), Gaps:0/46(0%)

Query  10  GMSLHNYFAAAALQGILSNPSLIDSLCPENLKWVAEKSQEMADQMI  55
           GM+L +YFAA A++G+L+     D      ++WV E S EMAD M+
Sbjct  25  GMTLRDYFAAKAMEGLLARQFTKDEKGRPFVEWVVEFSFEMADAML  70


>MULTISPECIES: hypothetical protein [Citrobacter freundii complex]
Sequence ID: WP_146037511.1 Length: 76 
Range 1: 23 to 70

Score:43.0 bits(131), Expect:7e-04, 
Method:Compositional matrix adjust., 
Identities:19/48(40%), Positives:32/48(66%), Gaps:0/48(0%)

Query  8   SEGMSLHNYFAAAALQGILSNPSLIDSLCPENLKWVAEKSQEMADQMI  55
           S GM+L +YFAA A+Q ++SN S+ID+     + + A  + + AD+M+
Sbjct  23  SPGMTLRDYFAAKAMQAMISNSSIIDNDSDGAVNYAASAAYKFADEML  70


>hypothetical protein [Pseudomonas putida]
Sequence ID: WP_112899591.1 Length: 65 
>hypothetical protein C1S65_16720 [Pseudomonas putida]
Sequence ID: AXA27629.1 Length: 65  
Range 1: 14 to 59

Score:42.4 bits(129), Expect:0.001, 
Method:Compositional matrix adjust., 
Identities:17/46(37%), Positives:32/46(69%), Gaps:0/46(0%)

Query  10  GMSLHNYFAAAALQGILSNPSLIDSLCPENLKWVAEKSQEMADQMI  55
           G+++ +YFAA  L G  +NPS+IDS   + + ++A+ + ++AD M+
Sbjct  14  GLTIRDYFAAKVLAGFAANPSMIDSNDSKAIAYMADCAYQVADAML  59


>hypothetical protein [Serratia marcescens]
Sequence ID: WP_147827390.1 Length: 67 
>hypothetical protein FOT61_11440 [Serratia marcescens subsp. sakuensis]
Sequence ID: TXE42095.1 Length: 67  
Range 1: 19 to 62

Score:42.1 bits(128), Expect:0.001, 
Method:Compositional matrix adjust., 
Identities:19/44(43%), Positives:30/44(68%), Gaps:0/44(0%)

Query  12  SLHNYFAAAALQGILSNPSLIDSLCPENLKWVAEKSQEMADQMI  55
           ++ +YFAA A+QG+LSNP + D L   + + VA+ +  MAD M+
Sbjct  19  TIRDYFAAKAMQGMLSNPGMWDLLNERHAQSVAKDAYIMADAML  62


>hypothetical protein [Citrobacter koseri]
Sequence ID: WP_112001822.1 Length: 79 
>Uncharacterised protein [Citrobacter koseri]
Sequence ID: SQB62316.1 Length: 79  
Range 1: 15 to 73

Score:42.4 bits(129), Expect:0.001, 
Method:Compositional matrix adjust., 
Identities:25/59(42%), Positives:37/59(62%), Gaps:5/59(8%)

Query  2   SELTDKSEGMSLHNYFAAAALQGILSNP----SLIDSLCPEN-LKWVAEKSQEMADQMI  55
           SE     EGM+L +YFAA A+Q I+S+P    SLID+L  +     V+E +  +AD+M+
Sbjct  15  SEHNYPIEGMTLRDYFAAKAMQSIVSSPKEMESLIDTLGAKTAYAKVSETAYVIADEML  73


>hypothetical protein [Rhodobacteraceae bacterium]
Sequence ID: NBR91345.1 Length: 68 
Range 1: 20 to 63

Score:42.1 bits(128), Expect:0.001, 
Method:Compositional matrix adjust., 
Identities:22/49(45%), Positives:32/49(65%), Gaps:5/49(10%)

Query  7   KSEGMSLHNYFAAAALQGILSNPSLIDSLCPENLKWVAEKSQEMADQMI  55
           KS+GM+L +YFAAAALQG+L+N    DS     +   ++ + E AD M+
Sbjct  20  KSKGMTLRDYFAAAALQGMLANSKNYDS-----FDGYSDVAYEYADAML  63


>hypothetical protein [Clostridiales bacterium]
Sequence ID: HAS90976.1 Length: 70 
Range 1: 21 to 64

Score:42.1 bits(128), Expect:0.002, 
Method:Compositional matrix adjust., 
Identities:21/48(44%), Positives:32/48(66%), Gaps:4/48(8%)

Query  8   SEGMSLHNYFAAAALQGILSNPSLIDSLCPENLKWVAEKSQEMADQMI  55
           ++GMSL +YFAA A+ G+ +NP + D     NL  +AE S + AD+M+
Sbjct  21  NKGMSLRDYFAAKAMMGMSANPGFNDY----NLSKIAELSYKQADEML  64


>hypothetical protein SS35_14125 [Enterobacter hormaechei subsp. steigerwaltii]
Sequence ID: KJL75355.1 Length: 61 
>hypothetical protein SS24_15115 [Enterobacter hormaechei subsp. steigerwaltii]
Sequence ID: KJL81628.1 Length: 61 >hypothetical protein SS61_02620 [Enterobacter hormaechei subsp. steigerwaltii]
Sequence ID: KJL92427.1 Length: 61 >hypothetical protein SG70_00960 [Enterobacter hormaechei subsp. steigerwaltii]
Sequence ID: KJW88020.1 Length: 61 >hypothetical protein SG68_01945 [Enterobacter hormaechei subsp. steigerwaltii]
Sequence ID: KJW88587.1 Length: 61  
Range 1: 11 to 55

Score:41.2 bits(125), Expect:0.002, 
Method:Compositional matrix adjust., 
Identities:21/50(42%), Positives:34/50(68%), Gaps:5/50(10%)

Query  6   DKSEGMSLHNYFAAAALQGILSNPSLIDSLCPENLKWVAEKSQEMADQMI  55
           D ++GM+L +YFAA A+QG L+NP   D LC ++    A ++ ++AD M+
Sbjct  11  DCNQGMTLRDYFAAKAMQGRLANP---DWLCSDDR--TATEAYQIADAML  55


>MULTISPECIES: hypothetical protein [Enterobacteriaceae]
Sequence ID: WP_000333101.1 Length: 66 
>hypothetical protein ERCG_02269 [Escherichia coli E1520]
Sequence ID: EGB32801.1 Length: 66 >hypothetical protein A1U1_00623 [Escherichia coli KTE64]
Sequence ID: EOV64548.1 Length: 66 >hypothetical protein AC15_2640 [Escherichia coli 2-156-04_S3_C2]
Sequence ID: KDW31262.1 Length: 66 >Uncharacterised protein [Shigella flexneri 2b]
Sequence ID: SRH56918.1 Length: 66 >hypothetical protein CEJ55_21390 [Escherichia coli]
Sequence ID: ASL33022.1 Length: 66  
Range 1: 19 to 62

Score:41.5 bits(126), Expect:0.002, 
Method:Compositional matrix adjust., 
Identities:17/44(39%), Positives:29/44(65%), Gaps:0/44(0%)

Query  12  SLHNYFAAAALQGILSNPSLIDSLCPENLKWVAEKSQEMADQMI  55
           +L +YFAA A+Q ++SNPS+ID+     + + A  + + AD M+
Sbjct  19  TLRDYFAAKAMQAMISNPSIIDNDSDGAVNYAASAAYKFADAML  62


>hypothetical protein Sf101_0033 [Enterobacteria phage Sf101]
Sequence ID: YP_009153107.1 Length: 67 
>hypothetical protein Sf101_0033 [Enterobacteria phage Sf101]
Sequence ID: AII27857.1 Length: 67  
Range 1: 20 to 63

Score:41.5 bits(126), Expect:0.003, 
Method:Compositional matrix adjust., 
Identities:17/44(39%), Positives:29/44(65%), Gaps:0/44(0%)

Query  12  SLHNYFAAAALQGILSNPSLIDSLCPENLKWVAEKSQEMADQMI  55
           +L +YFAA A+Q ++SNPS+ID+     + + A  + + AD M+
Sbjct  20  TLRDYFAAKAMQAMISNPSIIDNDSDGAVNYAASAAYKFADAML  63


>hypothetical protein [Escherichia coli]
Sequence ID: WP_073545068.1 Length: 66 
>hypothetical protein RG44_16645 [Escherichia coli]
Sequence ID: APK51188.1 Length: 66  
Range 1: 19 to 62

Score:41.2 bits(125), Expect:0.003, 
Method:Compositional matrix adjust., 
Identities:17/44(39%), Positives:29/44(65%), Gaps:0/44(0%)

Query  12  SLHNYFAAAALQGILSNPSLIDSLCPENLKWVAEKSQEMADQMI  55
           +L +YFAA A+Q ++SNPS+ID+     + + A  + + AD M+
Sbjct  19  TLRDYFAAKAMQAMISNPSIIDNDSDGAVNYAASAAYKFADAML  62


>hypothetical protein CDL31_25525 [Enterobacter kobei]
Sequence ID: OXV23630.1 Length: 61 
Range 1: 11 to 55

Score:41.2 bits(125), Expect:0.003, 
Method:Compositional matrix adjust., 
Identities:21/50(42%), Positives:34/50(68%), Gaps:5/50(10%)

Query  6   DKSEGMSLHNYFAAAALQGILSNPSLIDSLCPENLKWVAEKSQEMADQMI  55
           D ++GM+L +YFAA A+QG L+NP   D LC ++    A ++ ++AD M+
Sbjct  11  DCNQGMTLRDYFAAKAMQGRLANP---DWLCSDDR--TATEAYQIADAML  55


>hypothetical protein [Citrobacter freundii]
Sequence ID: WP_071685605.1 Length: 76 
>hypothetical protein BEH75_25430 [Citrobacter freundii]
Sequence ID: OIZ49843.1 Length: 76 >hypothetical protein BEH71_10215 [Citrobacter freundii]
Sequence ID: OIZ54264.1 Length: 76  
Range 1: 30 to 70

Score:41.5 bits(126), Expect:0.003, 
Method:Compositional matrix adjust., 
Identities:22/46(48%), Positives:31/46(67%), Gaps:5/46(10%)

Query  10  GMSLHNYFAAAALQGILSNPSLIDSLCPENLKWVAEKSQEMADQMI  55
           GM+L +YFAA A+QG LSNP   D LC ++    A ++ +MAD M+
Sbjct  30  GMTLRDYFAAKAMQGRLSNP---DWLCSDDR--TATEAYQMADAML  70


>hypothetical protein [Rosenbergiella nectarea]
Sequence ID: WP_092677813.1 Length: 73 
>hypothetical protein SAMN05216522_1135 [Rosenbergiella nectarea]
Sequence ID: SER16675.1 Length: 73  
Range 1: 22 to 68

Score:41.2 bits(125), Expect:0.003, 
Method:Compositional matrix adjust., 
Identities:20/49(41%), Positives:32/49(65%), Gaps:2/49(4%)

Query  7   KSEGMSLHNYFAAAALQGILSNPSLIDSLCPENLKWVAEKSQEMADQMI  55
           + EGM+L +YFAA A+QGILS+P     L  ++L   ++ + + AD M+
Sbjct  22  QQEGMTLRDYFAAKAMQGILSDPDA--GLLSDDLSRYSKIAYQTADSML  68


>hypothetical protein [Morganella psychrotolerans]
Sequence ID: WP_156730749.1 Length: 58 
Range 1: 26 to 53

Score:40.6 bits(123), Expect:0.004, 
Method:Compositional matrix adjust., 
Identities:18/28(64%), Positives:22/28(78%), Gaps:0/28(0%)

Query  9   EGMSLHNYFAAAALQGILSNPSLIDSLC  36
           EGM+L +YFAA A+QGILSN S+I  L 
Sbjct  26  EGMTLRDYFAAKAMQGILSNHSMIGDLS  53


>hypothetical protein [Enterobacter cloacae]
Sequence ID: WP_154819021.1 Length: 71 
Range 1: 11 to 65

Score:40.9 bits(124), Expect:0.004, 
Method:Compositional matrix adjust., 
Identities:23/55(42%), Positives:37/55(67%), Gaps:5/55(9%)

Query  6   DKSEGMSLHNYFAAAALQGILSNP----SLIDSLCPEN-LKWVAEKSQEMADQMI  55
           D ++GM+L +YFAA A+Q I+S+P    SLID+L  +     V+E +  +AD+M+
Sbjct  11  DCNQGMTLRDYFAAKAMQSIVSSPKEMESLIDTLGAKTAYAKVSETAYVIADEML  65


>hypothetical protein [Escherichia coli]
Sequence ID: WP_053880676.1 Length: 66 
>hypothetical protein GP693_00365 [Escherichia coli]
Sequence ID: KAE9904537.1 Length: 66 >hypothetical protein [Escherichia coli]
Sequence ID: MXG42840.1 Length: 66 >Uncharacterised protein [Escherichia coli]
Sequence ID: CTW52264.1 Length: 66 >Uncharacterised protein [Escherichia coli]
Sequence ID: CTW91034.1 Length: 66  
Range 1: 19 to 62

Score:40.9 bits(124), Expect:0.004, 
Method:Compositional matrix adjust., 
Identities:17/44(39%), Positives:29/44(65%), Gaps:0/44(0%)

Query  12  SLHNYFAAAALQGILSNPSLIDSLCPENLKWVAEKSQEMADQMI  55
           +L +YFAA A+Q ++SNPS+ID+     + + A  + + AD M+
Sbjct  19  TLRDYFAAKAMQAMISNPSIIDNDSDGVVNYAASAAYKFADAML  62


>hypothetical protein [Escherichia coli]
Sequence ID: WP_159077166.1 Length: 76 
Range 1: 23 to 70

Score:40.9 bits(124), Expect:0.005, 
Method:Compositional matrix adjust., 
Identities:18/48(38%), Positives:32/48(66%), Gaps:0/48(0%)

Query  8   SEGMSLHNYFAAAALQGILSNPSLIDSLCPENLKWVAEKSQEMADQMI  55
           S GM+L +YFAA A+Q ++SN S+ID+     + + A  + + A++M+
Sbjct  23  SPGMTLRDYFAAKAMQAMISNSSIIDNDSDGAVNYAASAAYKFANEML  70


>hypothetical protein [Salmonella enterica subsp. enterica]
Sequence ID: EEA7778572.1 Length: 72 
Range 1: 23 to 67

Score:40.6 bits(123), Expect:0.005, 
Method:Compositional matrix adjust., 
Identities:21/50(42%), Positives:34/50(68%), Gaps:5/50(10%)

Query  6   DKSEGMSLHNYFAAAALQGILSNPSLIDSLCPENLKWVAEKSQEMADQMI  55
           D ++GM+L +YFAA A+QG L+NP   D LC ++    A ++ ++AD M+
Sbjct  23  DCNQGMTLRDYFAAKAMQGRLANP---DWLCSDDR--TATEAYQIADAML  67


>hypothetical protein [Enterobacter hormaechei]
Sequence ID: WP_063137418.1 Length: 73 
>gp38 [Enterobacter cloacae]
Sequence ID: CZX66674.1 Length: 73 >gp38 [Enterobacter cloacae]
Sequence ID: CZZ40298.1 Length: 73 >gp38 [Enterobacter cloacae]
Sequence ID: SAC42357.1 Length: 73 >gp38 [Enterobacter cloacae]
Sequence ID: SAD85252.1 Length: 73  
Range 1: 23 to 67

Score:40.6 bits(123), Expect:0.005, 
Method:Compositional matrix adjust., 
Identities:21/50(42%), Positives:34/50(68%), Gaps:5/50(10%)

Query  6   DKSEGMSLHNYFAAAALQGILSNPSLIDSLCPENLKWVAEKSQEMADQMI  55
           D ++GM+L +YFAA A+QG L+NP   D LC ++    A ++ ++AD M+
Sbjct  23  DCNQGMTLRDYFAAKAMQGRLANP---DWLCSDDR--TATEAYQIADAML  67


>hypothetical protein [Enterobacter bugandensis]
Sequence ID: WP_126300484.1 Length: 73 
>hypothetical protein EKO15_13275 [Enterobacter bugandensis]
Sequence ID: RTM20153.1 Length: 73  
Range 1: 23 to 67

Score:40.6 bits(123), Expect:0.005, 
Method:Compositional matrix adjust., 
Identities:21/50(42%), Positives:34/50(68%), Gaps:5/50(10%)

Query  6   DKSEGMSLHNYFAAAALQGILSNPSLIDSLCPENLKWVAEKSQEMADQMI  55
           D ++GM+L +YFAA A+QG L+NP   D LC ++    A ++ ++AD M+
Sbjct  23  DCNQGMTLRDYFAAKAMQGRLANP---DWLCSDDR--TATEAYQIADAML  67


>hypothetical protein [Morganella morganii]
Sequence ID: WP_079549378.1 Length: 62 
>hypothetical protein B5S45_15670 [Morganella morganii]
Sequence ID: OPL23301.1 Length: 62 >hypothetical protein EKS23_03265 [Morganella morganii subsp. morganii]
Sequence ID: RTY24590.1 Length: 62  
Range 1: 13 to 57

Score:40.3 bits(122), Expect:0.006, 
Method:Compositional matrix adjust., 
Identities:20/46(43%), Positives:29/46(63%), Gaps:1/46(2%)

Query  10  GMSLHNYFAAAALQGILSNPSLIDSLCPENLKWVAEKSQEMADQMI  55
           GMSL +YFAA A+QGIL N    + +    +  +A K+ E+AD M+
Sbjct  13  GMSLRDYFAAKAMQGILVNTER-NEFSFGKVDEIASKAYELADAML  57


>hypothetical protein SK47_02568 [Enterobacter sp. BWH52]
Sequence ID: KLW17271.1 Length: 73 
Range 1: 23 to 67

Score:40.6 bits(123), Expect:0.006, 
Method:Compositional matrix adjust., 
Identities:21/50(42%), Positives:34/50(68%), Gaps:5/50(10%)

Query  6   DKSEGMSLHNYFAAAALQGILSNPSLIDSLCPENLKWVAEKSQEMADQMI  55
           D ++GM+L +YFAA A+QG L+NP   D LC ++    A ++ ++AD M+
Sbjct  23  DCNQGMTLRDYFAAKAMQGRLANP---DWLCSDDR--TATEAYQIADAML  67


>hypothetical protein [Enterobacter hormaechei]
Sequence ID: WP_052684839.1 Length: 73 
>hypothetical protein ASV27_13570 [Enterobacter hormaechei subsp. steigerwaltii]
Sequence ID: KTH31058.1 Length: 73 >hypothetical protein ASU91_03390 [Enterobacter hormaechei subsp. steigerwaltii]
Sequence ID: KTJ05866.1 Length: 73 >hypothetical protein FPB07_21455 [Enterobacter hormaechei]
Sequence ID: TSD18065.1 Length: 73 >hypothetical protein FPB06_02270 [Enterobacter hormaechei]
Sequence ID: TSD24250.1 Length: 73  
Range 1: 23 to 67

Score:40.6 bits(123), Expect:0.006, 
Method:Compositional matrix adjust., 
Identities:21/50(42%), Positives:34/50(68%), Gaps:5/50(10%)

Query  6   DKSEGMSLHNYFAAAALQGILSNPSLIDSLCPENLKWVAEKSQEMADQMI  55
           D ++GM+L +YFAA A+QG L+NP   D LC ++    A ++ ++AD M+
Sbjct  23  DCNQGMTLRDYFAAKAMQGRLANP---DWLCSDDR--TATEAYQIADAML  67


>MULTISPECIES: hypothetical protein [Enterobacter cloacae complex]
Sequence ID: WP_058652704.1 Length: 73 
>hypothetical protein ASU65_08590 [Enterobacter hormaechei subsp. xiangfangensis]
Sequence ID: KTK24253.1 Length: 73 >gp38 [Enterobacter cloacae]
Sequence ID: SZA61368.1 Length: 73 >hypothetical protein EYC92_03750 [Enterobacter hormaechei]
Sequence ID: KAA0866556.1 Length: 73 >hypothetical protein EYC93_01230 [Enterobacter hormaechei]
Sequence ID: KAA0872340.1 Length: 73 >hypothetical protein AWS25_24070 [Enterobacter hormaechei subsp. xiangfangensis]
Sequence ID: KVJ78055.1 Length: 73  
Range 1: 23 to 67

Score:40.6 bits(123), Expect:0.006, 
Method:Compositional matrix adjust., 
Identities:21/50(42%), Positives:34/50(68%), Gaps:5/50(10%)

Query  6   DKSEGMSLHNYFAAAALQGILSNPSLIDSLCPENLKWVAEKSQEMADQMI  55
           D ++GM+L +YFAA A+QG L+NP   D LC ++    A ++ ++AD M+
Sbjct  23  DCNQGMTLRDYFAAKAMQGRLANP---DWLCSDDR--TATEAYQIADAML  67


>MULTISPECIES: hypothetical protein [Enterobacter cloacae complex]
Sequence ID: WP_047633460.1 Length: 73 
>hypothetical protein MC67_00040 [Enterobacter cloacae complex sp.]
Sequence ID: AVG33292.1 Length: 73 >hypothetical protein [Salmonella enterica subsp. enterica serovar Minnesota]
Sequence ID: EBV6220889.1 Length: 73 >gp38 [Enterobacter cloacae]
Sequence ID: SAF34171.1 Length: 73 >gp38 [Enterobacter cloacae]
Sequence ID: VAX71383.1 Length: 73  
Range 1: 23 to 67

Score:40.6 bits(123), Expect:0.006, 
Method:Compositional matrix adjust., 
Identities:21/50(42%), Positives:34/50(68%), Gaps:5/50(10%)

Query  6   DKSEGMSLHNYFAAAALQGILSNPSLIDSLCPENLKWVAEKSQEMADQMI  55
           D ++GM+L +YFAA A+QG L+NP   D LC ++    A ++ ++AD M+
Sbjct  23  DCNQGMTLRDYFAAKAMQGRLANP---DWLCSDDR--TATEAYQIADAML  67


>hypothetical protein [Klebsiella quasipneumoniae]
Sequence ID: WP_087826945.1 Length: 91 
>hypothetical protein BME05_07390 [Klebsiella quasipneumoniae subsp. quasipneumoniae]
Sequence ID: OVV02820.1 Length: 91  
Range 1: 34 to 86

Score:40.9 bits(124), Expect:0.006, 
Method:Compositional matrix adjust., 
Identities:24/57(42%), Positives:35/57(61%), Gaps:6/57(10%)

Query  1   MSELTDKSEGMSLHNYFAAAALQGILSNP--SLIDSLCPENLKWVAEKSQEMADQMI  55
           + E+   S GM+L +YFAA A+ GILS+P   L+DS    NL+  A  + + AD M+
Sbjct  34  IEEVNKISGGMTLRDYFAAKAINGILSDPNAGLLDS----NLEHFARIAYKTADAML  86


>gp38 [Enterobacter cloacae]
Sequence ID: CZX05512.1 Length: 83 
Range 1: 23 to 77

Score:40.6 bits(123), Expect:0.006, 
Method:Compositional matrix adjust., 
Identities:23/55(42%), Positives:37/55(67%), Gaps:5/55(9%)

Query  6   DKSEGMSLHNYFAAAALQGILSNP----SLIDSLCPEN-LKWVAEKSQEMADQMI  55
           D ++GM+L +YFAA A+Q I+S+P    SLID+L  +     V+E +  +AD+M+
Sbjct  23  DCNQGMTLRDYFAAKAMQSIVSSPKEMESLIDTLGAKTAYAKVSETAYVIADEML  77


>hypothetical protein [Erwinia endophytica]
Sequence ID: WP_152320550.1 Length: 63 
>hypothetical protein EH228_04625 [Erwinia endophytica]
Sequence ID: KAB8313006.1 Length: 63  
Range 1: 15 to 58

Score:40.3 bits(122), Expect:0.006, 
Method:Compositional matrix adjust., 
Identities:21/46(46%), Positives:31/46(67%), Gaps:2/46(4%)

Query  10  GMSLHNYFAAAALQGILSNPSLIDSLCPENLKWVAEKSQEMADQMI  55
           GM+L +YFAA A+ GILS+P     L  ++L+  A+ S ++AD MI
Sbjct  15  GMTLRDYFAAKAINGILSDPDA--GLMDDDLERYAKISFKVADAMI  58


>hypothetical protein [Delftia acidovorans]
Sequence ID: WP_099751159.1 Length: 87 
>hypothetical protein CTI10_015555 [Delftia acidovorans]
Sequence ID: PJO37566.1 Length: 87  
Range 1: 29 to 76

Score:40.6 bits(123), Expect:0.006, 
Method:Compositional matrix adjust., 
Identities:20/48(42%), Positives:30/48(62%), Gaps:0/48(0%)

Query  8   SEGMSLHNYFAAAALQGILSNPSLIDSLCPENLKWVAEKSQEMADQMI  55
           S GM L ++FA  A+QG+L+     D      ++WVAE S E+AD+M+
Sbjct  29  SGGMLLRDHFAGLAMQGLLARAFTKDEKGRPFVEWVAEFSYEIADEML  76


>hypothetical protein [Burkholderia sp. AU6039]
Sequence ID: WP_089472958.1 Length: 80 
>hypothetical protein CFB39_10125 [Burkholderia sp. AU6039]
Sequence ID: OXJ20286.1 Length: 80  
Range 1: 26 to 74

Score:40.6 bits(123), Expect:0.007, 
Method:Compositional matrix adjust., 
Identities:22/53(42%), Positives:31/53(58%), Gaps:4/53(7%)

Query  3   ELTDKSEGMSLHNYFAAAALQGILSNPSLIDSLCPENLKWVAEKSQEMADQMI  55
           EL   + GM+L +YFAA A+QGI +NP L    C      V  ++ E+AD M+
Sbjct  26  ELERIASGMTLRDYFAAKAMQGIRANPDLSGWDC----DAVVFRAYELADAML  74


>hypothetical protein [Pantoea agglomerans]
Sequence ID: WP_029519738.1 Length: 66 
Range 1: 15 to 62

Score:40.3 bits(122), Expect:0.007, 
Method:Compositional matrix adjust., 
Identities:18/48(38%), Positives:29/48(60%), Gaps:0/48(0%)

Query  8   SEGMSLHNYFAAAALQGILSNPSLIDSLCPENLKWVAEKSQEMADQMI  55
             GM+L +YFAA  +QG++S  SL  +     +   AE++  +AD+MI
Sbjct  15  GTGMTLRDYFAAQVVQGLVSGYSLNKATNTTVVTSFAEQAYRVADEMI  62


>hypothetical protein SS01_09720 [Enterobacter hormaechei subsp. xiangfangensis]
Sequence ID: KJO31951.1 Length: 61 
>hypothetical protein SR86_07660 [Enterobacter hormaechei subsp. xiangfangensis]
Sequence ID: KJO90570.1 Length: 61 >hypothetical protein SR95_08385 [Enterobacter hormaechei subsp. xiangfangensis]
Sequence ID: KJP03766.1 Length: 61  
Range 1: 11 to 55

Score:40.0 bits(121), Expect:0.007, 
Method:Compositional matrix adjust., 
Identities:21/50(42%), Positives:34/50(68%), Gaps:5/50(10%)

Query  6   DKSEGMSLHNYFAAAALQGILSNPSLIDSLCPENLKWVAEKSQEMADQMI  55
           D ++GM+L +YFAA A+QG L+NP   D LC ++    A ++ ++AD M+
Sbjct  11  DCNQGMTLRDYFAAKAMQGRLANP---DWLCSDDR--TAIEAYKIADAML  55


>hypothetical protein [Enterobacter cloacae]
Sequence ID: WP_100148716.1 Length: 59 
>hypothetical protein CWI88_09910 [Enterobacter cancerogenus]
Sequence ID: AUJ83802.1 Length: 59  
Range 1: 11 to 53

Score:40.0 bits(121), Expect:0.008, 
Method:Compositional matrix adjust., 
Identities:20/48(42%), Positives:31/48(64%), Gaps:5/48(10%)

Query  8   SEGMSLHNYFAAAALQGILSNPSLIDSLCPENLKWVAEKSQEMADQMI  55
             G+++ +YFAA A+QG LSNP   D LC ++    A ++ +MAD M+
Sbjct  11  GRGLTVRDYFAAKAMQGRLSNP---DWLCSDDR--TATEAYQMADAML  53


>hypothetical protein [Delftia sp. Cs1-4]
Sequence ID: WP_013802082.1 Length: 87 
>hypothetical protein DelCs14_2662 [Delftia sp. Cs1-4]
Sequence ID: AEF89674.1 Length: 87  
Range 1: 29 to 76

Score:40.3 bits(122), Expect:0.009, 
Method:Compositional matrix adjust., 
Identities:20/48(42%), Positives:30/48(62%), Gaps:0/48(0%)

Query  8   SEGMSLHNYFAAAALQGILSNPSLIDSLCPENLKWVAEKSQEMADQMI  55
           S GM L ++FA  A+QG+L+     D      ++WVAE S E+AD+M+
Sbjct  29  SGGMLLRDHFAGLAMQGLLARAFTKDEKDRPFVEWVAEFSYEIADEML  76


>hypothetical protein [Morganella morganii]
Sequence ID: WP_124538058.1 Length: 74 
Range 1: 24 to 69

Score:40.0 bits(121), Expect:0.010, 
Method:Compositional matrix adjust., 
Identities:20/47(43%), Positives:31/47(65%), Gaps:1/47(2%)

Query  9   EGMSLHNYFAAAALQGILSNPSLIDSLCPENLKWVAEKSQEMADQMI  55
           EGM+L +YFAA A+QGIL N +  + +    +  +A K+ E+AD M+
Sbjct  24  EGMTLRDYFAAKAMQGILVN-AERNEFSFGKVDEIASKAYELADAML  69


>hypothetical protein [Providencia rettgeri]
Sequence ID: WP_096864286.1 Length: 60 
>hypothetical protein CQA26_11610 [Providencia rettgeri]
Sequence ID: PCQ37985.1 Length: 60  
Range 1: 14 to 56

Score:39.8 bits(120), Expect:0.010, 
Method:Compositional matrix adjust., 
Identities:16/43(37%), Positives:30/43(69%), Gaps:0/43(0%)

Query  13  LHNYFAAAALQGILSNPSLIDSLCPENLKWVAEKSQEMADQMI  55
           L + F  AA+QGIL+NP+ +D++  ++ +WV+  +  +AD M+
Sbjct  14  LRDKFEMAAMQGILANPAQLDNVNNKSAEWVSRDAYLVADAML  56


>hypothetical protein [Alcanivorax sp. DP30]
Sequence ID: WP_161319579.1 Length: 75 
>hypothetical protein [Alcanivorax sp. DP30]
Sequence ID: MZR63824.1 Length: 75  
Range 1: 23 to 65

Score:40.0 bits(121), Expect:0.010, 
Method:Compositional matrix adjust., 
Identities:22/47(47%), Positives:31/47(65%), Gaps:4/47(8%)

Query  9   EGMSLHNYFAAAALQGILSNPSLIDSLCPENLKWVAEKSQEMADQMI  55
           EGM+L +YFAA A+QG ++NP    S  P+  + VAE +  MAD M+
Sbjct  23  EGMTLRDYFAAKAMQGAIANPH---SPAPD-WERVAEHAYAMADAML  65


>hypothetical protein [Providencia rettgeri]
Sequence ID: WP_004253702.1 Length: 79 
>hypothetical protein PROVRETT_05499 [Providencia rettgeri DSM 1131]
Sequence ID: EFE55847.1 Length: 79  
Range 1: 29 to 72

Score:39.8 bits(120), Expect:0.014, 
Method:Compositional matrix adjust., 
Identities:18/44(41%), Positives:30/44(68%), Gaps:0/44(0%)

Query  12  SLHNYFAAAALQGILSNPSLIDSLCPENLKWVAEKSQEMADQMI  55
           +L + FA +A+QGILSN ++I  +  E+  WV+ ++  MAD M+
Sbjct  29  NLRDQFAMSAMQGILSNEAMIAVVIEESAAWVSREAYIMADAML  72


>hypothetical protein [Pseudomonas syringae]
Sequence ID: WP_016567836.1 Length: 76 
>Prophage PssSM-02, Orf22 [Pseudomonas syringae pv. syringae SM]
Sequence ID: EPF66270.1 Length: 76  
Range 1: 24 to 71

Score:39.8 bits(120), Expect:0.015, 
Method:Compositional matrix adjust., 
Identities:21/51(41%), Positives:33/51(64%), Gaps:8/51(15%)

Query  10  GMSLHNYFAAAALQGILSNPSL-----IDSLCPENLKWVAEKSQEMADQMI  55
           GM+L +YFAA ALQG +S+P +     +DS  PE++   A+ +  +AD M+
Sbjct  24  GMTLRDYFAAKALQGTMSSPQIKGNSDVDSWRPEDF---ADFAYRIADAML  71


>hypothetical protein [Enterobacter hormaechei]
Sequence ID: WP_052685794.1 Length: 73 
>hypothetical protein EYC86_21110 [Enterobacter hormaechei]
Sequence ID: KAA0848679.1 Length: 73 >hypothetical protein EKN44_06670 [Enterobacter hormaechei]
Sequence ID: RTP55002.1 Length: 73 >hypothetical protein EKN28_07065 [Enterobacter hormaechei]
Sequence ID: RTQ09687.1 Length: 73  
Range 1: 23 to 67

Score:39.5 bits(119), Expect:0.016, 
Method:Compositional matrix adjust., 
Identities:21/50(42%), Positives:34/50(68%), Gaps:5/50(10%)

Query  6   DKSEGMSLHNYFAAAALQGILSNPSLIDSLCPENLKWVAEKSQEMADQMI  55
           D ++GM+L +YFAA A+QG L+NP   D LC ++    A ++ ++AD M+
Sbjct  23  DCNQGMTLRDYFAAKAMQGRLANP---DWLCSDDR--TAIEAYKIADAML  67


>hypothetical protein [Pectobacterium brasiliense]
Sequence ID: WP_039558053.1 Length: 77 
>hypothetical protein RC83_13345 [Pectobacterium brasiliense]
Sequence ID: KHS87102.1 Length: 77  
Range 1: 24 to 59

Score:39.5 bits(119), Expect:0.017, 
Method:Compositional matrix adjust., 
Identities:16/36(44%), Positives:26/36(72%), Gaps:0/36(0%)

Query  4   LTDKSEGMSLHNYFAAAALQGILSNPSLIDSLCPEN  39
           L  + EGM+L +YFAA ALQG+++N +  +S+ P+ 
Sbjct  24  LQYQEEGMTLRDYFAAKALQGLIANKNHPESFTPDG  59


>hypothetical protein [Enterobacter hormaechei]
Sequence ID: WP_059294239.1 Length: 73 
>hypothetical protein AWI06_09165 [Enterobacter hormaechei subsp. xiangfangensis]
Sequence ID: KUQ12359.1 Length: 73  
Range 1: 23 to 67

Score:39.5 bits(119), Expect:0.017, 
Method:Compositional matrix adjust., 
Identities:21/50(42%), Positives:33/50(66%), Gaps:5/50(10%)

Query  6   DKSEGMSLHNYFAAAALQGILSNPSLIDSLCPENLKWVAEKSQEMADQMI  55
           D ++GM+L  YFAA A+QG L+NP   D LC ++    A ++ ++AD M+
Sbjct  23  DCNQGMTLRYYFAAKAMQGRLANP---DWLCSDDR--TATEAYQIADAML  67


>hypothetical protein [Proteus sp. G2659]
Sequence ID: NBM79638.1 Length: 122 
Range 1: 75 to 118

Score:40.3 bits(122), Expect:0.018, 
Method:Compositional matrix adjust., 
Identities:17/44(39%), Positives:31/44(70%), Gaps:0/44(0%)

Query  12   SLHNYFAAAALQGILSNPSLIDSLCPENLKWVAEKSQEMADQMI  55
            SL + FA AA+QGIL+NP+ +D++  ++ + V+  +  +AD M+
Sbjct  75   SLRDRFAMAAMQGILANPAQLDNVNDKSAELVSRDAYRVADAML  118


>MULTISPECIES: hypothetical protein [Yersinia]
Sequence ID: WP_098057301.1 Length: 73 
>hypothetical protein CEQ35_006925 [Yersinia enterocolitica]
Sequence ID: PNK73875.1 Length: 73  
Range 1: 20 to 69

Score:39.2 bits(118), Expect:0.019, 
Method:Compositional matrix adjust., 
Identities:17/50(34%), Positives:30/50(60%), Gaps:0/50(0%)

Query  6   DKSEGMSLHNYFAAAALQGILSNPSLIDSLCPENLKWVAEKSQEMADQMI  55
           D   GM+LHNYF+A A+  ++   + ++   P  ++ +A ++  MAD MI
Sbjct  20  DCDPGMTLHNYFSAKAMAALIPRYADVNIDAPGVMEEIATRASNMADAMI  69


>hypothetical protein [Enterobacter hormaechei]
Sequence ID: WP_111533436.1 Length: 65 
>hypothetical protein DN066_18260 [Enterobacter hormaechei subsp. xiangfangensis]
Sequence ID: AWV78462.1 Length: 65  
Range 1: 17 to 59

Score:39.2 bits(118), Expect:0.020, 
Method:Compositional matrix adjust., 
Identities:21/48(44%), Positives:32/48(66%), Gaps:5/48(10%)

Query  8   SEGMSLHNYFAAAALQGILSNPSLIDSLCPENLKWVAEKSQEMADQMI  55
           S GM+L +YFAA A+QG L+NP   D LC ++    A ++ ++AD M+
Sbjct  17  SGGMTLRDYFAAKAMQGRLANP---DWLCSDDR--TATEAYQIADAML  59


>hypothetical protein AKG16_20055 [Morganella morganii]
Sequence ID: KNZ82784.1 Length: 62 
Range 1: 13 to 57

Score:38.9 bits(117), Expect:0.020, 
Method:Compositional matrix adjust., 
Identities:19/46(41%), Positives:29/46(63%), Gaps:1/46(2%)

Query  10  GMSLHNYFAAAALQGILSNPSLIDSLCPENLKWVAEKSQEMADQMI  55
           GM+L +YFAA A+QGIL N    + +    +  +A K+ E+AD M+
Sbjct  13  GMTLRDYFAAKAMQGILVNAER-NEFSFGKVDEIASKAYELADAML  57


>hypothetical protein NVP1052A_51 [Vibrio phage 1.052.A._10N.286.46.C3]
Sequence ID: AUR84280.1 Length: 81 
Range 1: 31 to 73

Score:39.5 bits(119), Expect:0.020, 
Method:Compositional matrix adjust., 
Identities:18/43(42%), Positives:25/43(58%), Gaps:0/43(0%)

Query  10  GMSLHNYFAAAALQGILSNPSLIDSLCPENLKWVAEKSQEMAD  52
           GM+    FA AA+  ILSNPSL D +    + W+ + S  +AD
Sbjct  31  GMTKREEFAKAAMVAILSNPSLFDCVTVTQVDWLVKSSAVIAD  73


>hypothetical protein [Yersinia enterocolitica]
Sequence ID: WP_050928878.1 Length: 76 
>Uncharacterised protein [Yersinia enterocolitica]
Sequence ID: CQD57617.1 Length: 76  
Range 1: 24 to 72

Score:39.2 bits(118), Expect:0.021, 
Method:Compositional matrix adjust., 
Identities:16/49(33%), Positives:33/49(67%), Gaps:0/49(0%)

Query  7   KSEGMSLHNYFAAAALQGILSNPSLIDSLCPENLKWVAEKSQEMADQMI  55
           +SEGM++H+YF+A A+  ++   + ++   P  ++ +A ++ +MAD MI
Sbjct  24  ESEGMTVHDYFSAKAMVALIHRYADVNIDAPGVMEEIAIRASKMADAMI  72


>hypothetical protein [Zavarzinella formosa]
Sequence ID: WP_029631179.1 Length: 70 
Range 1: 18 to 65

Score:39.2 bits(118), Expect:0.021, 
Method:Compositional matrix adjust., 
Identities:19/48(40%), Positives:29/48(60%), Gaps:0/48(0%)

Query  8   SEGMSLHNYFAAAALQGILSNPSLIDSLCPENLKWVAEKSQEMADQMI  55
           S GM+L +YFAAAA+QG L++ +L+D          A+ +   AD M+
Sbjct  18  SIGMTLRDYFAAAAMQGFLASDALLDGQASREPSKTAKAAFGYADAML  65


>hypothetical protein [Pseudomonas syringae group genomosp. 3]
Sequence ID: WP_010201976.1 Length: 86 
>hypothetical protein NB04_28445 [Pseudomonas syringae pv. tomato]
Sequence ID: KGK92108.1 Length: 86 >hypothetical protein PSTA9_01521 [Pseudomonas syringae pv. tomato]
Sequence ID: KUR47668.1 Length: 86 >hypothetical protein PST407_02332 [Pseudomonas syringae pv. tomato]
Sequence ID: KUR48073.1 Length: 86 >hypothetical protein E2N90_27685 [Pseudomonas syringae pv. tomato]
Sequence ID: TES63168.1 Length: 86  
Range 1: 34 to 81

Score:39.5 bits(119), Expect:0.021, 
Method:Compositional matrix adjust., 
Identities:22/51(43%), Positives:33/51(64%), Gaps:8/51(15%)

Query  10  GMSLHNYFAAAALQGILSNPSL-----IDSLCPENLKWVAEKSQEMADQMI  55
           GMSL +YFAA ALQG +S+P +     +DS  PE++   A+ +  +AD M+
Sbjct  34  GMSLRDYFAAKALQGTMSSPQIKGNSDLDSWMPEDF---ADFAYRIADAML  81


>hypothetical protein ALQ00_03010 [Pseudomonas syringae pv. tomato]
Sequence ID: RMQ73680.1 Length: 87 
>hypothetical protein ALP99_00739 [Pseudomonas syringae pv. tomato]
Sequence ID: RMQ79185.1 Length: 87  
Range 1: 35 to 82

Score:39.5 bits(119), Expect:0.021, 
Method:Compositional matrix adjust., 
Identities:22/51(43%), Positives:33/51(64%), Gaps:8/51(15%)

Query  10  GMSLHNYFAAAALQGILSNPSL-----IDSLCPENLKWVAEKSQEMADQMI  55
           GMSL +YFAA ALQG +S+P +     +DS  PE++   A+ +  +AD M+
Sbjct  35  GMSLRDYFAAKALQGTMSSPQIKGNSDLDSWMPEDF---ADFAYRIADAML  82


>hypothetical protein [Klebsiella grimontii]
Sequence ID: WP_128805089.1 Length: 77 
Range 1: 24 to 49

Score:39.2 bits(118), Expect:0.022, 
Method:Compositional matrix adjust., 
Identities:16/26(62%), Positives:21/26(80%), Gaps:0/26(0%)

Query  4   LTDKSEGMSLHNYFAAAALQGILSNP  29
           L  + EGM+L +YFAA A+QG+LSNP
Sbjct  24  LQYQEEGMTLRDYFAAKAMQGMLSNP  49


>MULTISPECIES: hypothetical protein [Enterobacteriaceae]
Sequence ID: WP_048984715.1 Length: 65 
>hypothetical protein [Enterobacter hormaechei]
Sequence ID: MPV39478.1 Length: 65 >hypothetical protein [Enterobacter hormaechei]
Sequence ID: MPV74560.1 Length: 65 >hypothetical protein EKO01_24575 [Enterobacter hormaechei]
Sequence ID: RTN17169.1 Length: 65 >hypothetical protein FYK35_21565 [Enterobacter hormaechei]
Sequence ID: TYR67292.1 Length: 65  
Range 1: 17 to 59

Score:38.9 bits(117), Expect:0.022, 
Method:Compositional matrix adjust., 
Identities:21/48(44%), Positives:32/48(66%), Gaps:5/48(10%)

Query  8   SEGMSLHNYFAAAALQGILSNPSLIDSLCPENLKWVAEKSQEMADQMI  55
           S GM+L +YFAA A+QG L+NP   D LC ++    A ++ ++AD M+
Sbjct  17  SGGMTLRDYFAAKAMQGRLANP---DWLCSDDR--TATEAYQIADAML  59


>hypothetical protein CSC02_0027 [Enterobacter hormaechei subsp. hoffmannii]
Sequence ID: AVJ78490.1 Length: 64 
Range 1: 16 to 58

Score:38.9 bits(117), Expect:0.022, 
Method:Compositional matrix adjust., 
Identities:21/48(44%), Positives:32/48(66%), Gaps:5/48(10%)

Query  8   SEGMSLHNYFAAAALQGILSNPSLIDSLCPENLKWVAEKSQEMADQMI  55
           S GM+L +YFAA A+QG L+NP   D LC ++    A ++ ++AD M+
Sbjct  16  SGGMTLRDYFAAKAMQGRLANP---DWLCSDDR--TATEAYQIADAML  58


>hypothetical protein [Salmonella enterica]
Sequence ID: WP_109174219.1 Length: 73 
>hypothetical protein C4766_18505 [Salmonella enterica subsp. enterica serovar Minnesota]
Sequence ID: PVN19377.1 Length: 73  
Range 1: 23 to 67

Score:39.2 bits(118), Expect:0.022, 
Method:Compositional matrix adjust., 
Identities:20/50(40%), Positives:34/50(68%), Gaps:5/50(10%)

Query  6   DKSEGMSLHNYFAAAALQGILSNPSLIDSLCPENLKWVAEKSQEMADQMI  55
           D ++GM+L +YF+A A+QG L+NP   D LC ++    A ++ ++AD M+
Sbjct  23  DCNQGMTLRDYFSAKAMQGRLANP---DWLCSDDR--TATEAYQIADAML  67


>MULTISPECIES: hypothetical protein [Enterobacter cloacae complex]
Sequence ID: WP_042889510.1 Length: 76 
>hypothetical protein L348_05400 [Enterobacter sp. MGH 2]
Sequence ID: EUN11332.1 Length: 76 >hypothetical protein L398_05045 [Enterobacter sp. BWH 27]
Sequence ID: EZR12748.1 Length: 76 >hypothetical protein SS58_15310 [Enterobacter hormaechei subsp. hoffmannii]
Sequence ID: KJN14412.1 Length: 76 >hypothetical protein AO413_16830 [Enterobacter cloacae]
Sequence ID: AVU21171.1 Length: 76 >gp38 [Enterobacter cloacae]
Sequence ID: SAC08979.1 Length: 76  
Range 1: 30 to 70

Score:39.2 bits(118), Expect:0.022, 
Method:Compositional matrix adjust., 
Identities:23/47(49%), Positives:29/47(61%), Gaps:7/47(14%)

Query  10  GMSLHNYFAAAALQGILSNPSLIDS-LCPENLKWVAEKSQEMADQMI  55
           GMSL +YFAA A+QG LSNP  + S  C       A ++ EMAD M+
Sbjct  30  GMSLRDYFAAKAMQGKLSNPEWMASDAC------TATEAYEMADAML  70


>hypothetical protein [Pectobacterium versatile]
Sequence ID: WP_130621441.1 Length: 70 
>hypothetical protein EG332_04290 [Pectobacterium versatile]
Sequence ID: TAI99829.1 Length: 70  
Range 1: 22 to 65

Score:39.2 bits(118), Expect:0.022, 
Method:Compositional matrix adjust., 
Identities:22/47(47%), Positives:31/47(65%), Gaps:3/47(6%)

Query  9   EGMSLHNYFAAAALQGILSNPSLIDSLCPENLKWVAEKSQEMADQMI  55
           EGM+L +YFAA A+QGI S+    DS    +++ +A  S E+AD MI
Sbjct  22  EGMTLRDYFAAKAMQGITSHD---DSWGLNSVEKIAVTSYEIADAMI  65


>hypothetical protein [Pseudomonas aeruginosa]
Sequence ID: WP_034066146.1 Length: 70 
Range 1: 25 to 65

Score:39.2 bits(118), Expect:0.023, 
Method:Compositional matrix adjust., 
Identities:19/46(41%), Positives:29/46(63%), Gaps:5/46(10%)

Query  10  GMSLHNYFAAAALQGILSNPSLIDSLCPENLKWVAEKSQEMADQMI  55
           GM+L +YFAA A+QG L +P + +S     ++  A  + EMAD M+
Sbjct  25  GMTLRDYFAAKAMQGFLEDPDFGNS-----FEKTARHAYEMADAML  65


>hypothetical protein [Escherichia coli]
Sequence ID: WP_151311107.1 Length: 128 
Range 1: 23 to 70

Score:40.0 bits(121), Expect:0.023, 
Method:Compositional matrix adjust., 
Identities:18/48(38%), Positives:32/48(66%), Gaps:0/48(0%)

Query  8   SEGMSLHNYFAAAALQGILSNPSLIDSLCPENLKWVAEKSQEMADQMI  55
           S GM+L +YFAA A+Q ++SN S+ID+     + + A  + + A++M+
Sbjct  23  SPGMTLRDYFAAKAMQAMISNSSIIDNDSDGAVNYAASAAYKFANEML  70


>MULTISPECIES: hypothetical protein [Klebsiella]
Sequence ID: WP_047684192.1 Length: 81 
>hypothetical protein MC52_015860 [Klebsiella michiganensis]
Sequence ID: PNO43930.1 Length: 81  
Range 1: 24 to 75

Score:39.2 bits(118), Expect:0.023, 
Method:Compositional matrix adjust., 
Identities:20/52(38%), Positives:33/52(63%), Gaps:0/52(0%)

Query  4   LTDKSEGMSLHNYFAAAALQGILSNPSLIDSLCPENLKWVAEKSQEMADQMI  55
           L  + EGM+L +YFAA A+QG+L+N  + D +   + + VA  +  +AD M+
Sbjct  24  LQYQEEGMTLRDYFAAKAMQGMLANHGMWDLINENHAQCVARDAFLVADAML  75


>hypothetical protein [Pseudomonas amygdali]
Sequence ID: WP_046835483.1 Length: 77 
>hypothetical protein B5U27_09225 [Pseudomonas amygdali pv. lachrymans]
Sequence ID: ARA80224.1 Length: 77 >hypothetical protein PLA107_013885 [Pseudomonas amygdali pv. lachrymans str. M301315]
Sequence ID: AXH56277.1 Length: 77 >prophage PssSM-02 [Pseudomonas amygdali pv. lachrymans]
Sequence ID: KKY52755.1 Length: 77 >Uncharacterized protein AC501_0842 [Pseudomonas amygdali pv. lachrymans]
Sequence ID: KPC00858.1 Length: 77 >Uncharacterized protein AC499_5018 [Pseudomonas amygdali pv. lachrymans]
Sequence ID: KPC22882.1 Length: 77  
Range 1: 25 to 72

Score:39.2 bits(118), Expect:0.025, 
Method:Compositional matrix adjust., 
Identities:21/51(41%), Positives:33/51(64%), Gaps:8/51(15%)

Query  10  GMSLHNYFAAAALQGILSNPSL-----IDSLCPENLKWVAEKSQEMADQMI  55
           GM+L +YFAA ALQG +S+P +     +DS  PE++   A+ +  +AD M+
Sbjct  25  GMTLRDYFAAKALQGTMSSPQIKGNSDLDSWRPEDF---ADFAYRIADAML  72


>hypothetical protein [Pseudomonas syringae]
Sequence ID: WP_096104475.1 Length: 75 
>hypothetical protein CCL11_25825 [Pseudomonas syringae]
Sequence ID: PBP34607.1 Length: 75 >hypothetical protein CCL11_21870 [Pseudomonas syringae]
Sequence ID: PBP38711.1 Length: 75  
Range 1: 23 to 70

Score:38.9 bits(117), Expect:0.026, 
Method:Compositional matrix adjust., 
Identities:22/51(43%), Positives:33/51(64%), Gaps:8/51(15%)

Query  10  GMSLHNYFAAAALQGILSNPSL-----IDSLCPENLKWVAEKSQEMADQMI  55
           GMSL +YFAA ALQG +S+P +     +DS  PE++   A+ +  +AD M+
Sbjct  23  GMSLRDYFAAKALQGTMSSPQIKGNSDLDSWRPEDF---ADFAYRIADAML  70


>hypothetical protein [Pseudomonas lundensis]
Sequence ID: WP_097191966.1 Length: 78 
>conserved hypothetical protein [Pseudomonas lundensis]
Sequence ID: SOB52673.1 Length: 78  
Range 1: 22 to 73

Score:39.2 bits(118), Expect:0.026, 
Method:Compositional matrix adjust., 
Identities:25/52(48%), Positives:32/52(61%), Gaps:6/52(11%)

Query  10  GMSLHNYFAAAALQGILSN---PSLIDSL---CPENLKWVAEKSQEMADQMI  55
           GMSL +YFAA ALQG L+N      +DSL     + ++ VAE S  MAD M+
Sbjct  22  GMSLRDYFAAKALQGYLANAWQAETLDSLGESAAQQMETVAEISYAMADAML  73


>hypothetical protein ALQ79_02712 [Pseudomonas amygdali pv. lachrymans]
Sequence ID: RMM45699.1 Length: 78 
>hypothetical protein ALP54_02769 [Pseudomonas amygdali pv. lachrymans]
Sequence ID: RMT13494.1 Length: 78 >hypothetical protein ALP33_02552 [Pseudomonas amygdali pv. lachrymans]
Sequence ID: RMU13593.1 Length: 78  
Range 1: 26 to 73

Score:38.9 bits(117), Expect:0.027, 
Method:Compositional matrix adjust., 
Identities:21/51(41%), Positives:33/51(64%), Gaps:8/51(15%)

Query  10  GMSLHNYFAAAALQGILSNPSL-----IDSLCPENLKWVAEKSQEMADQMI  55
           GM+L +YFAA ALQG +S+P +     +DS  PE++   A+ +  +AD M+
Sbjct  26  GMTLRDYFAAKALQGTMSSPQIKGNSDLDSWRPEDF---ADFAYRIADAML  73


>MULTISPECIES: hypothetical protein [Pseudomonas]
Sequence ID: WP_047274367.1 Length: 78 
Range 1: 22 to 73

Score:38.9 bits(117), Expect:0.028, 
Method:Compositional matrix adjust., 
Identities:25/52(48%), Positives:32/52(61%), Gaps:6/52(11%)

Query  10  GMSLHNYFAAAALQGILSN---PSLIDSL---CPENLKWVAEKSQEMADQMI  55
           GMSL +YFAA ALQG L+N      +DSL     + ++ VAE S  MAD M+
Sbjct  22  GMSLRDYFAAKALQGYLANAWQAETLDSLGESAAQQMETVAEISYAMADAML  73


>hypothetical protein [Raoultella planticola]
Sequence ID: WP_032700432.1 Length: 81 
>Uncharacterised protein [Raoultella planticola]
Sequence ID: VFS56066.1 Length: 81  
Range 1: 24 to 75

Score:38.9 bits(117), Expect:0.029, 
Method:Compositional matrix adjust., 
Identities:20/52(38%), Positives:33/52(63%), Gaps:0/52(0%)

Query  4   LTDKSEGMSLHNYFAAAALQGILSNPSLIDSLCPENLKWVAEKSQEMADQMI  55
           L  + EGM+L +YFAA A+QG+L+N  + D +   + + VA  +  +AD M+
Sbjct  24  LQYQEEGMTLRDYFAAKAMQGMLANHGMWDLINENHAQCVARDAFLVADAML  75


>hypothetical protein [Escherichia coli]
Sequence ID: WP_106672202.1 Length: 75 
>hypothetical protein C6985_10440 [Escherichia coli]
Sequence ID: PSF22583.1 Length: 75  
Range 1: 27 to 69

Score:38.9 bits(117), Expect:0.029, 
Method:Compositional matrix adjust., 
Identities:21/48(44%), Positives:32/48(66%), Gaps:5/48(10%)

Query  8   SEGMSLHNYFAAAALQGILSNPSLIDSLCPENLKWVAEKSQEMADQMI  55
           S GM+L +YFAA A+QG L+NP   D LC ++    A ++ ++AD M+
Sbjct  27  SHGMTLRDYFAAMAMQGRLANP---DWLCSDDR--TATEAYQIADAML  69


>hypothetical protein [Citrobacter freundii]
Sequence ID: WP_127674326.1 Length: 79 
>hypothetical protein EOL10_23990 [Citrobacter freundii]
Sequence ID: RVS50625.1 Length: 79  
Range 1: 31 to 73

Score:38.9 bits(117), Expect:0.029, 
Method:Compositional matrix adjust., 
Identities:21/48(44%), Positives:32/48(66%), Gaps:5/48(10%)

Query  8   SEGMSLHNYFAAAALQGILSNPSLIDSLCPENLKWVAEKSQEMADQMI  55
           S GM+L +YFAA A+QG L+NP   D LC ++    A ++ ++AD M+
Sbjct  31  SGGMTLRDYFAAKAMQGRLTNP---DWLCSDDR--TATEAYQVADAML  73


>hypothetical protein [Pseudomonas putida]
Sequence ID: WP_115295256.1 Length: 75 
>Uncharacterised protein [Pseudomonas putida]
Sequence ID: SUD77842.1 Length: 75 >Uncharacterised protein [Pseudomonas putida]
Sequence ID: SUF22586.1 Length: 75  
Range 1: 27 to 69

Score:38.9 bits(117), Expect:0.030, 
Method:Compositional matrix adjust., 
Identities:19/47(40%), Positives:31/47(65%), Gaps:4/47(8%)

Query  9   EGMSLHNYFAAAALQGILSNPSLIDSLCPENLKWVAEKSQEMADQMI  55
           +GM++ +YFAA ALQG+ +NP + D     ++  VAE +   AD+M+
Sbjct  27  DGMTIRDYFAAKALQGMSANPYFDDY----DFDTVAEMAYAQADEML  69


>hypothetical protein [Enterobacter cloacae]
Sequence ID: WP_063612937.1 Length: 76 
>gp38 [Enterobacter cloacae]
Sequence ID: SAA46628.1 Length: 76  
Range 1: 30 to 70

Score:38.9 bits(117), Expect:0.030, 
Method:Compositional matrix adjust., 
Identities:22/46(48%), Positives:28/46(60%), Gaps:5/46(10%)

Query  10  GMSLHNYFAAAALQGILSNPSLIDSLCPENLKWVAEKSQEMADQMI  55
           GMSL +YFAA A+QG LSNP  + S         A ++ EMAD M+
Sbjct  30  GMSLRDYFAAKAMQGKLSNPEWMASDA-----RTATEAYEMADAML  70


>hypothetical protein [Pseudomonas syringae]
Sequence ID: WP_010435189.1 Length: 76 
>hypothetical protein ALQ40_00466 [Pseudomonas syringae]
Sequence ID: RMO51072.1 Length: 76  
Range 1: 24 to 71

Score:38.9 bits(117), Expect:0.031, 
Method:Compositional matrix adjust., 
Identities:21/51(41%), Positives:33/51(64%), Gaps:8/51(15%)

Query  10  GMSLHNYFAAAALQGILSNPSL-----IDSLCPENLKWVAEKSQEMADQMI  55
           GM+L +YFAA ALQG +S+P +     +DS  PE++   A+ +  +AD M+
Sbjct  24  GMTLRDYFAAKALQGTMSSPQIKGNSDLDSWRPEDF---ADFAYRIADAML  71


>hypothetical protein [Enterobacter hormaechei]
Sequence ID: WP_058647165.1 Length: 75 
>hypothetical protein ASU95_12835 [Enterobacter hormaechei subsp. hoffmannii]
Sequence ID: KTI85957.1 Length: 75  
Range 1: 27 to 69

Score:38.9 bits(117), Expect:0.032, 
Method:Compositional matrix adjust., 
Identities:21/48(44%), Positives:32/48(66%), Gaps:5/48(10%)

Query  8   SEGMSLHNYFAAAALQGILSNPSLIDSLCPENLKWVAEKSQEMADQMI  55
           S GM+L +YFAA A+QG L+NP   D LC ++    A ++ ++AD M+
Sbjct  27  SHGMTLRDYFAAMAMQGRLANP---DWLCSDDR--TATEAYQIADAML  69


>hypothetical protein [Escherichia coli]
Sequence ID: WP_072778311.1 Length: 79 
Range 1: 31 to 73

Score:38.9 bits(117), Expect:0.035, 
Method:Compositional matrix adjust., 
Identities:21/48(44%), Positives:32/48(66%), Gaps:5/48(10%)

Query  8   SEGMSLHNYFAAAALQGILSNPSLIDSLCPENLKWVAEKSQEMADQMI  55
           S GM+L +YFAA A+QG L+NP   D LC ++    A ++ ++AD M+
Sbjct  31  SGGMTLRDYFAAKAMQGRLANP---DWLCSDDR--TATEAYQIADAML  73


>MULTISPECIES: hypothetical protein [Enterobacter cloacae complex]
Sequence ID: WP_045325037.1 Length: 59 
>hypothetical protein DN066_10400 [Enterobacter hormaechei subsp. xiangfangensis]
Sequence ID: AWV78407.1 Length: 59 >hypothetical protein SR72_20460 [Enterobacter hormaechei subsp. steigerwaltii]
Sequence ID: KJP54313.1 Length: 59 >hypothetical protein [Enterobacter hormaechei]
Sequence ID: MPV40610.1 Length: 59 >hypothetical protein [Enterobacter hormaechei]
Sequence ID: MPV73794.1 Length: 59 >hypothetical protein FR772_14250 [Enterobacter hormaechei]
Sequence ID: QFI24805.1 Length: 59  
Range 1: 11 to 53

Score:38.3 bits(115), Expect:0.035, 
Method:Compositional matrix adjust., 
Identities:19/48(40%), Positives:31/48(64%), Gaps:5/48(10%)

Query  8   SEGMSLHNYFAAAALQGILSNPSLIDSLCPENLKWVAEKSQEMADQMI  55
             G++L +YFAA A+QG L+NP   D LC ++    A ++ ++AD M+
Sbjct  11  GRGLTLRDYFAAKAMQGRLANP---DWLCSDDR--TATEAYQIADAML  53


>MULTISPECIES: hypothetical protein [Pseudomonas]
Sequence ID: WP_032612880.1 Length: 76 
>hypothetical protein IV03_07870 [Pseudomonas congelans]
Sequence ID: KFE47972.1 Length: 76 >hypothetical protein CCL17_16800 [Pseudomonas congelans]
Sequence ID: PBQ00298.1 Length: 76 >hypothetical protein AO071_05175 [Pseudomonas syringae]
Sequence ID: PHN79930.1 Length: 76  
Range 1: 24 to 71

Score:38.6 bits(116), Expect:0.035, 
Method:Compositional matrix adjust., 
Identities:21/51(41%), Positives:33/51(64%), Gaps:8/51(15%)

Query  10  GMSLHNYFAAAALQGILSNPSL-----IDSLCPENLKWVAEKSQEMADQMI  55
           GM+L +YFAA ALQG +S+P +     +DS  PE++   A+ +  +AD M+
Sbjct  24  GMTLRDYFAAKALQGTMSSPQIKGNSDLDSWRPEDF---ADFAYRIADAML  71


>MULTISPECIES: hypothetical protein [unclassified Pseudomonas]
Sequence ID: WP_149411839.1 Length: 80 
>hypothetical protein AH14a_p27 [Pseudomonas phage phiAH14a]
Sequence ID: AMW64487.1 Length: 80 >hypothetical protein FQ182_13240 [Pseudomonas sp. ANT_H4]
Sequence ID: KAA0946685.1 Length: 80 >hypothetical protein FQ186_06625 [Pseudomonas sp. ANT_H14]
Sequence ID: KAA0953214.1 Length: 80  
Range 1: 25 to 75

Score:38.9 bits(117), Expect:0.036, 
Method:Compositional matrix adjust., 
Identities:24/55(44%), Positives:32/55(58%), Gaps:4/55(7%)

Query  1   MSELTDKSEGMSLHNYFAAAALQGILSNPSLIDSLCPENLKWVAEKSQEMADQMI  55
           +SE      GMSL +YFAA A+QG  +NP   DS    ++K VAE +   AD M+
Sbjct  25  VSETKRDLSGMSLRDYFAAKAMQGWTANPLPNDS----SIKNVAEWAYRQADAML  75


>hypothetical protein [Morganella morganii]
Sequence ID: WP_141651527.1 Length: 81 
Range 1: 32 to 76

Score:38.9 bits(117), Expect:0.036, 
Method:Compositional matrix adjust., 
Identities:19/46(41%), Positives:29/46(63%), Gaps:1/46(2%)

Query  10  GMSLHNYFAAAALQGILSNPSLIDSLCPENLKWVAEKSQEMADQMI  55
           GM+L +YFAA A+QGIL N    + +    +  +A K+ E+AD M+
Sbjct  32  GMTLRDYFAAKAMQGILVNAER-NEFSFGKVDEIASKAYELADAML  76


>hypothetical protein ASU96_02290 [Enterobacter hormaechei subsp. xiangfangensis]
Sequence ID: KTI80856.1 Length: 79 
>hypothetical protein AZZ93_000139 [Escherichia coli]
Sequence ID: OUF65465.1 Length: 79 >hypothetical protein CI727_15900 [Shigella sonnei]
Sequence ID: OYG92386.1 Length: 79 >hypothetical protein CI726_01365 [Shigella sonnei]
Sequence ID: OYI13127.1 Length: 79  
Range 1: 31 to 73

Score:38.6 bits(116), Expect:0.037, 
Method:Compositional matrix adjust., 
Identities:21/48(44%), Positives:32/48(66%), Gaps:5/48(10%)

Query  8   SEGMSLHNYFAAAALQGILSNPSLIDSLCPENLKWVAEKSQEMADQMI  55
           S GM+L +YFAA A+QG L+NP   D LC ++    A ++ ++AD M+
Sbjct  31  SGGMTLRDYFAAKAMQGRLANP---DWLCSDDR--TATEAYQIADAML  73


>hypothetical protein [Enterobacter hormaechei]
Sequence ID: WP_159403483.1 Length: 64 
Range 1: 18 to 58

Score:38.3 bits(115), Expect:0.037, 
Method:Compositional matrix adjust., 
Identities:20/46(43%), Positives:31/46(67%), Gaps:5/46(10%)

Query  10  GMSLHNYFAAAALQGILSNPSLIDSLCPENLKWVAEKSQEMADQMI  55
           GM+L +YFAA A+QG L+NP   D LC ++    A ++ ++AD M+
Sbjct  18  GMTLRDYFAAKAMQGRLANP---DWLCSDDR--TATEAYQIADAML  58


>hypothetical protein [Enterobacter cloacae]
Sequence ID: WP_116339140.1 Length: 83 
Range 1: 27 to 77

Score:38.9 bits(117), Expect:0.038, 
Method:Compositional matrix adjust., 
Identities:22/51(43%), Positives:34/51(66%), Gaps:5/51(9%)

Query  10  GMSLHNYFAAAALQGILSNP----SLIDSLCPEN-LKWVAEKSQEMADQMI  55
           GM+L +YFAA A+Q I+S+P    SLID+L  +     V+E +  +AD+M+
Sbjct  27  GMTLRDYFAAKAMQSIVSSPKEMESLIDTLGAKTAYAKVSETAYVIADEML  77


>hypothetical protein [Enterobacter hormaechei]
Sequence ID: WP_059356562.1 Length: 59 
>hypothetical protein AWI31_04420 [Enterobacter hormaechei subsp. xiangfangensis]
Sequence ID: KUQ97991.1 Length: 59  
Range 1: 11 to 53

Score:38.3 bits(115), Expect:0.038, 
Method:Compositional matrix adjust., 
Identities:19/48(40%), Positives:31/48(64%), Gaps:5/48(10%)

Query  8   SEGMSLHNYFAAAALQGILSNPSLIDSLCPENLKWVAEKSQEMADQMI  55
             G++L +YFAA A+QG L+NP   D LC ++    A ++ ++AD M+
Sbjct  11  GRGLTLRDYFAAKAMQGRLANP---DWLCSDDR--TATEAYQIADAML  53


>hypothetical protein [Serratia marcescens]
Sequence ID: WP_060441895.1 Length: 68 
Range 1: 18 to 63

Score:38.3 bits(115), Expect:0.039, 
Method:Compositional matrix adjust., 
Identities:22/54(41%), Positives:30/54(55%), Gaps:12/54(22%)

Query  6   DKSEGMSLHNYFAAAALQGILSNPSLIDSLCPENLKWVAEK----SQEMADQMI  55
           D + GM+L +YFAA  + G+ SNP L D        W AEK    + E+AD M+
Sbjct  18  DYTGGMTLRDYFAAKVMSGVQSNPELSD--------WGAEKYANYAYEVADAML  63


>hypothetical protein [Bordetella hinzii]
Sequence ID: WP_032961322.1 Length: 89 
>hypothetical protein L544_3256 [Bordetella hinzii OH87 BAL007II]
Sequence ID: KCB26024.1 Length: 89  
Range 1: 29 to 83

Score:38.9 bits(117), Expect:0.039, 
Method:Compositional matrix adjust., 
Identities:22/55(40%), Positives:31/55(56%), Gaps:2/55(3%)

Query  3   ELTDKSEGMSLHNYFAAAALQGILS--NPSLIDSLCPENLKWVAEKSQEMADQMI  55
           EL  K  GM++ ++FAA A+QG LS   P         N  +VA++S  MAD M+
Sbjct  29  ELETKHLGMTMRDFFAAKAMQGWLSSYGPGDQHPATAGNADFVAQRSYAMADAML  83


>MULTISPECIES: hypothetical protein [Enterobacteriaceae]
Sequence ID: WP_047723660.1 Length: 79 
>hypothetical protein [Salmonella enterica subsp. enterica]
Sequence ID: EBH0962151.1 Length: 79 >hypothetical protein ABF74_20730 [Enterobacter chengduensis]
Sequence ID: KLQ12367.1 Length: 79 >hypothetical protein A3463_13900 [Enterobacter chengduensis]
Sequence ID: KZP88203.1 Length: 79 >hypothetical protein DNK77_01800 [Enterobacter cloacae complex sp.]
Sequence ID: PYZ31077.1 Length: 79 >hypothetical protein EGK69_21310 [Citrobacter freundii]
Sequence ID: RSB41105.1 Length: 79  
Range 1: 31 to 73

Score:38.6 bits(116), Expect:0.040, 
Method:Compositional matrix adjust., 
Identities:21/48(44%), Positives:32/48(66%), Gaps:5/48(10%)

Query  8   SEGMSLHNYFAAAALQGILSNPSLIDSLCPENLKWVAEKSQEMADQMI  55
           S GM+L +YFAA A+QG L+NP   D LC ++    A ++ ++AD M+
Sbjct  31  SGGMTLRDYFAAKAMQGRLANP---DWLCSDDR--TATEAYQIADAML  73


>gp38 [Enterobacter cloacae]
Sequence ID: CZW33407.1 Length: 79 
>gp38 [Enterobacter cloacae]
Sequence ID: VAC85352.1 Length: 79 >gp38 [Enterobacter cloacae]
Sequence ID: VAE95597.1 Length: 79 >gp38 [Enterobacter cloacae]
Sequence ID: VAG10694.1 Length: 79 >gp38 [Enterobacter cloacae]
Sequence ID: VAG52313.1 Length: 79  
Range 1: 31 to 73

Score:38.6 bits(116), Expect:0.040, 
Method:Compositional matrix adjust., 
Identities:21/48(44%), Positives:32/48(66%), Gaps:5/48(10%)

Query  8   SEGMSLHNYFAAAALQGILSNPSLIDSLCPENLKWVAEKSQEMADQMI  55
           S GM+L +YFAA A+QG L+NP   D LC ++    A ++ ++AD M+
Sbjct  31  SGGMTLRDYFAAKAMQGRLANP---DWLCSDDR--TATEAYQIADAML  73


>hypothetical protein [Enterobacter hormaechei]
Sequence ID: WP_103883404.1 Length: 74 
>hypothetical protein EKN84_20005 [Enterobacter hormaechei]
Sequence ID: RTN40586.1 Length: 74  
Range 1: 17 to 68

Score:38.6 bits(116), Expect:0.040, 
Method:Compositional matrix adjust., 
Identities:21/52(40%), Positives:34/52(65%), Gaps:5/52(9%)

Query  9   EGMSLHNYFAAAALQGILSNP----SLIDSLCPEN-LKWVAEKSQEMADQMI  55
           EG+++ +YFAA A+Q I+S+P    SLID L  +     V+E +  +AD+M+
Sbjct  17  EGLTIRDYFAAKAMQSIVSSPKEMESLIDVLGAKTAYAKVSETAYVIADEML  68


>hypothetical protein [Pseudomonas coronafaciens]
Sequence ID: WP_122335596.1 Length: 76 
>Prophage PssSM-02, Orf22 [Pseudomonas coronafaciens pv. striafaciens]
Sequence ID: RMR88814.1 Length: 76  
Range 1: 24 to 71

Score:38.6 bits(116), Expect:0.040, 
Method:Compositional matrix adjust., 
Identities:21/51(41%), Positives:33/51(64%), Gaps:8/51(15%)

Query  10  GMSLHNYFAAAALQGILSNPSL-----IDSLCPENLKWVAEKSQEMADQMI  55
           GM+L +YFAA ALQG +S+P +     +DS  PE++   A+ +  +AD M+
Sbjct  24  GMTLRDYFAAKALQGTMSSPQIKGNSNLDSWRPEDF---ADFAYRIADAML  71


>hypothetical protein [Enterobacter hormaechei]
Sequence ID: WP_032668700.1 Length: 79 
>hypothetical protein L464_03112 [Enterobacter sp. BIDMC 28]
Sequence ID: EUM15456.1 Length: 79 >hypothetical protein SK52_03119 [Enterobacter sp. MGH86]
Sequence ID: KLW48343.1 Length: 79 >hypothetical protein A3N66_13800 [Enterobacter hormaechei subsp. steigerwaltii]
Sequence ID: KZQ90086.1 Length: 79 >gp38 [Enterobacter cloacae]
Sequence ID: CZY78173.1 Length: 79 >hypothetical protein SK52_01380 [Enterobacter sp. MGH86]
Sequence ID: KLW50055.1 Length: 79  
Range 1: 31 to 73

Score:38.6 bits(116), Expect:0.042, 
Method:Compositional matrix adjust., 
Identities:21/48(44%), Positives:32/48(66%), Gaps:5/48(10%)

Query  8   SEGMSLHNYFAAAALQGILSNPSLIDSLCPENLKWVAEKSQEMADQMI  55
           S GM+L +YFAA A+QG L+NP   D LC ++    A ++ ++AD M+
Sbjct  31  SGGMTLRDYFAAKAMQGRLANP---DWLCSDDR--TATEAYQIADAML  73


>hypothetical protein [Enterobacter hormaechei]
Sequence ID: WP_046619600.1 Length: 76 
>hypothetical protein T637_09675 [Enterobacter hormaechei subsp. hoffmannii]
Sequence ID: KKJ32115.1 Length: 76  
Range 1: 30 to 70

Score:38.6 bits(116), Expect:0.042, 
Method:Compositional matrix adjust., 
Identities:22/46(48%), Positives:28/46(60%), Gaps:5/46(10%)

Query  10  GMSLHNYFAAAALQGILSNPSLIDSLCPENLKWVAEKSQEMADQMI  55
           GMSL +YFAA A+QG LSNP  + S         A ++ EMAD M+
Sbjct  30  GMSLRDYFAAMAMQGKLSNPEWMASDA-----RTATEAYEMADAML  70


>hypothetical protein [Tetrasphaera phage TJE1]
Sequence ID: YP_007237970.1 Length: 72 
>hypothetical protein [Tetrasphaera phage TJE1]
Sequence ID: ADX42578.1 Length: 72  
Range 1: 20 to 66

Score:38.3 bits(115), Expect:0.045, 
Method:Compositional matrix adjust., 
Identities:16/47(34%), Positives:28/47(59%), Gaps:0/47(0%)

Query  9   EGMSLHNYFAAAALQGILSNPSLIDSLCPENLKWVAEKSQEMADQMI  55
           +GM+     A  ALQGIL+N ++ID   P ++ W +  + + AD ++
Sbjct  20  DGMTKRELIAMNALQGILANSAMIDQSSPGSFNWASVAATKFADALL  66


>MULTISPECIES: hypothetical protein [unclassified Pseudomonas]
Sequence ID: WP_085599722.1 Length: 70 
Range 1: 19 to 64

Score:38.3 bits(115), Expect:0.045, 
Method:Compositional matrix adjust., 
Identities:21/50(42%), Positives:31/50(62%), Gaps:4/50(8%)

Query  6   DKSEGMSLHNYFAAAALQGILSNPSLIDSLCPENLKWVAEKSQEMADQMI  55
           D   GM+L +YFAA ALQG+ ++P+  D+   +    VAE   E+AD M+
Sbjct  19  DDFNGMTLRDYFAAKALQGLCADPNTADA---KRADLVAE-CYELADAML  64


>hypothetical protein [Escherichia coli]
Sequence ID: MHP02472.1 Length: 66 
Range 1: 19 to 62

Score:38.0 bits(114), Expect:0.048, 
Method:Compositional matrix adjust., 
Identities:16/44(36%), Positives:28/44(63%), Gaps:0/44(0%)

Query  12  SLHNYFAAAALQGILSNPSLIDSLCPENLKWVAEKSQEMADQMI  55
           +L +YFAA A+Q ++SNPS+ID+     + + A  + + A  M+
Sbjct  19  TLRDYFAAKAMQAMISNPSIIDNDSDGAVNYAASAAYKFAGAML  62


>hypothetical protein [Cronobacter sakazakii]
Sequence ID: WP_105535603.1 Length: 68 
>hypothetical protein C5967_06940 [Cronobacter sakazakii]
Sequence ID: PQX84128.1 Length: 68 >hypothetical protein C5963_06830 [Cronobacter sakazakii]
Sequence ID: PQY01812.1 Length: 68 >hypothetical protein C5965_19945 [Cronobacter sakazakii]
Sequence ID: PQY37166.1 Length: 68 >hypothetical protein C5969_07930 [Cronobacter sakazakii]
Sequence ID: PQY56477.1 Length: 68  
Range 1: 8 to 62

Score:38.3 bits(115), Expect:0.048, 
Method:Compositional matrix adjust., 
Identities:25/55(45%), Positives:34/55(61%), Gaps:1/55(1%)

Query  2   SELTDKSEGMSLHNYFAAAALQGILSNPSLIDSLCPEN-LKWVAEKSQEMADQMI  55
           +E +D   GMSL +YFAA AL  +LS+ S    +  +N  K VA K+ EMAD M+
Sbjct  8   TEWSDFHTGMSLRDYFAAKALCAVLSSNSDDAEVRVQNGAKHVAAKAYEMADAML  62


>hypothetical protein [Citrobacter freundii]
Sequence ID: WP_108361534.1 Length: 65 
>hypothetical protein DCL23_10565 [Citrobacter freundii]
Sequence ID: PUU64804.1 Length: 65  
Range 1: 17 to 59

Score:38.0 bits(114), Expect:0.050, 
Method:Compositional matrix adjust., 
Identities:20/48(42%), Positives:32/48(66%), Gaps:5/48(10%)

Query  8   SEGMSLHNYFAAAALQGILSNPSLIDSLCPENLKWVAEKSQEMADQMI  55
           S GM++ +YFAA A+QG L+NP   D LC ++    A ++ ++AD M+
Sbjct  17  SGGMTMRDYFAAKAMQGRLANP---DWLCSDDR--TATEAYQIADAML  59


>hypothetical protein [Pseudomonas syringae]
Sequence ID: WP_096114311.1 Length: 76 
>hypothetical protein CCL10_28015 [Pseudomonas syringae]
Sequence ID: PBP46351.1 Length: 76  
Range 1: 24 to 71

Score:38.3 bits(115), Expect:0.051, 
Method:Compositional matrix adjust., 
Identities:21/51(41%), Positives:33/51(64%), Gaps:8/51(15%)

Query  10  GMSLHNYFAAAALQGILSNPSL-----IDSLCPENLKWVAEKSQEMADQMI  55
           GM+L +YFAA ALQG +S+P +     +DS  PE++   A+ +  +AD M+
Sbjct  24  GMTLRDYFAAKALQGAMSSPQIKGNSDLDSWRPEDF---ADFAYRIADAML  71


>hypothetical protein [Morganella morganii]
Sequence ID: WP_049246392.1 Length: 75 
Range 1: 15 to 73

Score:38.3 bits(115), Expect:0.054, 
Method:Compositional matrix adjust., 
Identities:21/60(35%), Positives:37/60(61%), Gaps:3/60(5%)

Query  2   SELTDKSEGMSLHNYFAAAALQGILSNPSL--IDSLCPENLKWVAEKSQEMADQMIFQVR  59
           +EL     GM+L +YFAA A+QG +S+ +   + +   E+++++A     MAD M+ +VR
Sbjct  15  TELHGTDTGMTLRDYFAAKAMQGFFSSGTKANMGTRYKEDMEYLAVAFYSMADAML-KVR  73


>MULTISPECIES: hypothetical protein [Yersinia]
Sequence ID: WP_087785272.1 Length: 76 
>hypothetical protein CBW55_23310 [Yersinia intermedia]
Sequence ID: OVZ72828.1 Length: 76  
Range 1: 24 to 72

Score:38.3 bits(115), Expect:0.056, 
Method:Compositional matrix adjust., 
Identities:16/49(33%), Positives:31/49(63%), Gaps:0/49(0%)

Query  7   KSEGMSLHNYFAAAALQGILSNPSLIDSLCPENLKWVAEKSQEMADQMI  55
           +SEGM++H+YF+A A+  ++   + ++   P  +  +A ++  MAD MI
Sbjct  24  ESEGMTVHDYFSAKAMVALIHRYADVNIDAPGVMDEIAIRASNMADAMI  72


>hypothetical protein [Alcaligenes faecalis]
Sequence ID: WP_153229733.1 Length: 82 
Range 1: 29 to 71

Score:38.3 bits(115), Expect:0.058, 
Method:Compositional matrix adjust., 
Identities:22/47(47%), Positives:31/47(65%), Gaps:4/47(8%)

Query  9   EGMSLHNYFAAAALQGILSNPSLIDSLCPENLKWVAEKSQEMADQMI  55
           +GM+L +YFAA A+QG  +NP+  D+  P N   VA+ S  MAD M+
Sbjct  29  DGMTLRDYFAAKAMQGWQANPNPNDT--PIND--VAQWSYRMADAML  71


>hypothetical protein [Morganella morganii]
Sequence ID: WP_141178474.1 Length: 64 
>hypothetical protein DL503_04645 [Morganella morganii]
Sequence ID: TPW57522.1 Length: 64  
Range 1: 13 to 59

Score:38.0 bits(114), Expect:0.060, 
Method:Compositional matrix adjust., 
Identities:20/48(42%), Positives:32/48(66%), Gaps:3/48(6%)

Query  10  GMSLHNYFAAAALQGILSNPS--LIDSLCPENLKWVAEKSQEMADQMI  55
           GMSL +YFAA A+QGI++  +  ++ SL   +   +A+ + EMAD M+
Sbjct  13  GMSLRDYFAAKAMQGIITTAAAPILTSLAGLD-DDIAKTAYEMADAML  59


>hypothetical protein [Delftia sp. ZNC0008]
Sequence ID: WP_052195787.1 Length: 105 
Range 1: 42 to 96

Score:38.6 bits(116), Expect:0.061, 
Method:Compositional matrix adjust., 
Identities:18/55(33%), Positives:33/55(60%), Gaps:0/55(0%)

Query  1   MSELTDKSEGMSLHNYFAAAALQGILSNPSLIDSLCPENLKWVAEKSQEMADQMI  55
           ++  T  ++GM+  ++FA  A+QG+L+     D      ++WV+E S E+AD M+
Sbjct  42  IAATTQAAQGMTQRDHFAGLAMQGLLARAFTKDEKDRPFVEWVSEFSYEIADAML  96


>hypothetical protein DWQ05_15010 [Calditrichaeota bacterium]
Sequence ID: KAA3614604.1 Length: 70 
Range 1: 21 to 60

Score:38.0 bits(114), Expect:0.063, 
Method:Compositional matrix adjust., 
Identities:19/47(40%), Positives:30/47(63%), Gaps:7/47(14%)

Query  9   EGMSLHNYFAAAALQGILSNPSLIDSLCPENLKWVAEKSQEMADQMI  55
           +GM+L +YFAA ALQG+L+N    +       +W AE++  +AD M+
Sbjct  21  KGMTLRDYFAAQALQGLLANGHKPN-------EWTAEEAFTLADYML  60


>hypothetical protein [Raoultella ornithinolytica]
Sequence ID: WP_142523965.1 Length: 77 
Range 1: 24 to 49

Score:38.0 bits(114), Expect:0.064, 
Method:Compositional matrix adjust., 
Identities:15/26(58%), Positives:21/26(80%), Gaps:0/26(0%)

Query  4   LTDKSEGMSLHNYFAAAALQGILSNP  29
           L  + EGM+L +Y+AA A+QG+LSNP
Sbjct  24  LQYQEEGMTLRDYYAAKAMQGMLSNP  49


>hypothetical protein DWQ10_11230 [Calditrichaeota bacterium]
Sequence ID: KAA3658404.1 Length: 70 
Range 1: 21 to 60

Score:37.7 bits(113), Expect:0.068, 
Method:Compositional matrix adjust., 
Identities:19/47(40%), Positives:30/47(63%), Gaps:7/47(14%)

Query  9   EGMSLHNYFAAAALQGILSNPSLIDSLCPENLKWVAEKSQEMADQMI  55
           +GM+L +YFAA ALQG+L+N    +       +W AE++  +AD M+
Sbjct  21  KGMTLRDYFAAHALQGLLANGHKPN-------EWTAEEAFTLADYML  60


>hypothetical protein [Burkholderia pseudomallei]
Sequence ID: WP_076928049.1 Length: 80 
>hypothetical protein AQ764_14325 [Burkholderia pseudomallei]
Sequence ID: OMT68750.1 Length: 80  
Range 1: 26 to 74

Score:38.0 bits(114), Expect:0.069, 
Method:Compositional matrix adjust., 
Identities:20/53(38%), Positives:33/53(62%), Gaps:4/53(7%)

Query  3   ELTDKSEGMSLHNYFAAAALQGILSNPSLIDSLCPENLKWVAEKSQEMADQMI  55
           E+   + GMSL +YFAA A+QGI ++P+      P+    +AE++  +AD M+
Sbjct  26  EMERLASGMSLRDYFAAKAMQGICAHPNAWGLTVPQ----IAERAYLLADAML  74


>hypothetical protein [Enterobacter hormaechei]
Sequence ID: WP_104469504.1 Length: 61 
>hypothetical protein C4Z15_021620 [Enterobacter hormaechei subsp. xiangfangensis]
Sequence ID: ROD25238.1 Length: 61  
Range 1: 11 to 39

Score:37.7 bits(113), Expect:0.070, 
Method:Compositional matrix adjust., 
Identities:16/29(55%), Positives:21/29(72%), Gaps:0/29(0%)

Query  6   DKSEGMSLHNYFAAAALQGILSNPSLIDS  34
           D ++GM+L +YFAA A+Q  LSNP  I S
Sbjct  11  DCNQGMTLRDYFAAKAMQARLSNPQWIAS  39


>hypothetical protein [Enterobacter roggenkampii]
Sequence ID: WP_039025669.1 Length: 75 
Range 1: 27 to 69

Score:38.0 bits(114), Expect:0.071, 
Method:Compositional matrix adjust., 
Identities:20/48(42%), Positives:32/48(66%), Gaps:5/48(10%)

Query  8   SEGMSLHNYFAAAALQGILSNPSLIDSLCPENLKWVAEKSQEMADQMI  55
           S GM+L +YFAA A+QG L+NP   D +C ++    A ++ ++AD M+
Sbjct  27  SHGMTLRDYFAAMAMQGRLANP---DWMCSDDR--TATEAYQIADAML  69


>hypothetical protein KV27_08925 [Enterobacter hormaechei subsp. xiangfangensis]
Sequence ID: KHM06214.1 Length: 59 
>hypothetical protein UO80_17705 [Enterobacter hormaechei]
Sequence ID: KJH91803.1 Length: 59 >hypothetical protein KV24_06970 [Enterobacter hormaechei subsp. xiangfangensis]
Sequence ID: KHM08196.1 Length: 59 >hypothetical protein KV32_06535 [Enterobacter hormaechei subsp. xiangfangensis]
Sequence ID: KHM08421.1 Length: 59 >hypothetical protein KV28_04510 [Enterobacter hormaechei subsp. xiangfangensis]
Sequence ID: KHM19848.1 Length: 59  
Range 1: 13 to 53

Score:37.4 bits(112), Expect:0.077, 
Method:Compositional matrix adjust., 
Identities:19/46(41%), Positives:31/46(67%), Gaps:5/46(10%)

Query  10  GMSLHNYFAAAALQGILSNPSLIDSLCPENLKWVAEKSQEMADQMI  55
           GM++ +YFAA A+QG L+NP   D LC ++    A ++ ++AD M+
Sbjct  13  GMTMRDYFAAKAMQGRLANP---DWLCSDDR--TATEAYQIADAML  53


>hypothetical protein TX25_30075 [Pseudomonas lactis]
Sequence ID: KRP79608.1 Length: 79 
Range 1: 33 to 73

Score:38.0 bits(114), Expect:0.078, 
Method:Compositional matrix adjust., 
Identities:18/41(44%), Positives:24/41(58%), Gaps:0/41(0%)

Query  10  GMSLHNYFAAAALQGILSNPSLIDSLCPENLKWVAEKSQEM  50
           GMSL +YFAA A+QG  +NP   DS   E  +W   ++  M
Sbjct  33  GMSLRDYFAAKAMQGWTANPLPNDSSIQEVAEWAYRQADAM  73


>hypothetical protein [Enterobacter kobei]
Sequence ID: WP_151571679.1 Length: 64 
>hypothetical protein FR825_13850 [Enterobacter kobei]
Sequence ID: QFH92784.1 Length: 64  
Range 1: 18 to 58

Score:37.4 bits(112), Expect:0.080, 
Method:Compositional matrix adjust., 
Identities:19/46(41%), Positives:31/46(67%), Gaps:5/46(10%)

Query  10  GMSLHNYFAAAALQGILSNPSLIDSLCPENLKWVAEKSQEMADQMI  55
           GM++ +YFAA A+QG L+NP   D LC ++    A ++ ++AD M+
Sbjct  18  GMTMRDYFAAKAMQGRLANP---DWLCSDDR--TATEAYQIADAML  58


>hypothetical protein D6B28_01415 [Gammaproteobacteria bacterium]
Sequence ID: THB74887.1 Length: 71 
Range 1: 16 to 57

Score:37.7 bits(113), Expect:0.083, 
Method:Compositional matrix adjust., 
Identities:21/48(44%), Positives:27/48(56%), Gaps:6/48(12%)

Query  8   SEGMSLHNYFAAAALQGILSNPSLIDSLCPENLKWVAEKSQEMADQMI  55
           S GM L +YFA  A+QGIL+     DS        +AEK  E+AD M+
Sbjct  16  SGGMDLRDYFAVRAVQGILAREECSDSA------GLAEKGYEIADAML  57


>hypothetical protein [Burkholderia sp. HI2500]
Sequence ID: WP_089425030.1 Length: 94 
>hypothetical protein CFB45_07000 [Burkholderia sp. HI2500]
Sequence ID: OXJ16307.1 Length: 94  
Range 1: 43 to 88

Score:38.0 bits(114), Expect:0.085, 
Method:Compositional matrix adjust., 
Identities:19/48(40%), Positives:32/48(66%), Gaps:4/48(8%)

Query  10  GMSLHNYFAAAALQGILSNP--SLIDSLCPENLKWVAEKSQEMADQMI  55
           GMSL +YFAA A+QG  +NP  +++D  C   ++  A+++  +AD M+
Sbjct  43  GMSLRDYFAAKAMQGFCANPDHAVLDGEC--KFESAAKEAYLLADAML  88


>hypothetical protein [Klebsiella pneumoniae]
Sequence ID: WP_094818906.1 Length: 81 
>hypothetical protein CEO96_28535 [Klebsiella pneumoniae]
Sequence ID: OZJ55778.1 Length: 81  
Range 1: 24 to 75

Score:37.7 bits(113), Expect:0.087, 
Method:Compositional matrix adjust., 
Identities:20/52(38%), Positives:32/52(61%), Gaps:0/52(0%)

Query  4   LTDKSEGMSLHNYFAAAALQGILSNPSLIDSLCPENLKWVAEKSQEMADQMI  55
           L  + EGM+L +YFAA A+QG+L+N  + D +   +   VA  +  +AD M+
Sbjct  24  LQYQEEGMTLRDYFAAKAMQGMLANHGMWDLINENHALCVARDAFLVADAML  75


>hypothetical protein [Enterobacter kobei]
Sequence ID: WP_155404227.1 Length: 64 
Range 1: 18 to 58

Score:37.4 bits(112), Expect:0.089, 
Method:Compositional matrix adjust., 
Identities:19/46(41%), Positives:31/46(67%), Gaps:5/46(10%)

Query  10  GMSLHNYFAAAALQGILSNPSLIDSLCPENLKWVAEKSQEMADQMI  55
           GM++ +YFAA A+QG L+NP   D LC ++    A ++ ++AD M+
Sbjct  18  GMTMRDYFAAKAMQGRLANP---DWLCSDDR--TATEAYQIADAML  58


>hypothetical protein [Enterobacter hormaechei]
Sequence ID: WP_100134994.1 Length: 75 
Range 1: 11 to 53

Score:37.7 bits(113), Expect:0.090, 
Method:Compositional matrix adjust., 
Identities:19/48(40%), Positives:31/48(64%), Gaps:5/48(10%)

Query  8   SEGMSLHNYFAAAALQGILSNPSLIDSLCPENLKWVAEKSQEMADQMI  55
             G++L +YFAA A+QG L+NP   D LC ++    A ++ ++AD M+
Sbjct  11  GRGLTLRDYFAAKAMQGRLANP---DWLCSDDR--TATEAYQIADAML  53


>hypothetical protein [Pseudomonas lactis]
Sequence ID: WP_125919932.1 Length: 101 
Range 1: 55 to 95

Score:38.0 bits(114), Expect:0.090, 
Method:Compositional matrix adjust., 
Identities:18/41(44%), Positives:24/41(58%), Gaps:0/41(0%)

Query  10  GMSLHNYFAAAALQGILSNPSLIDSLCPENLKWVAEKSQEM  50
           GMSL +YFAA A+QG  +NP   DS   E  +W   ++  M
Sbjct  55  GMSLRDYFAAKAMQGWTANPLPNDSSIQEVAEWAYRQADAM  95


>MULTISPECIES: hypothetical protein [Enterobacter cloacae complex]
Sequence ID: WP_044596295.1 Length: 64 
>hypothetical protein CUN65_17625 [Enterobacter hormaechei subsp. xiangfangensis]
Sequence ID: AWR71292.1 Length: 64 >hypothetical protein DF208_17545 [Enterobacter hormaechei subsp. xiangfangensis]
Sequence ID: AXM02096.1 Length: 64 >hypothetical protein [Enterobacter hormaechei]
Sequence ID: MZY22637.1 Length: 64 >hypothetical protein [Enterobacter hormaechei]
Sequence ID: MZY57024.1 Length: 64 >hypothetical protein C1N96_03715 [Enterobacter hormaechei]
Sequence ID: PTX80593.1 Length: 64  
Range 1: 18 to 58

Score:37.4 bits(112), Expect:0.092, 
Method:Compositional matrix adjust., 
Identities:19/46(41%), Positives:31/46(67%), Gaps:5/46(10%)

Query  10  GMSLHNYFAAAALQGILSNPSLIDSLCPENLKWVAEKSQEMADQMI  55
           GM++ +YFAA A+QG L+NP   D LC ++    A ++ ++AD M+
Sbjct  18  GMTMRDYFAAKAMQGRLANP---DWLCSDDR--TATEAYQIADAML  58


>hypothetical protein [Pseudomonas chlororaphis]
Sequence ID: WP_124300409.1 Length: 71 
>hypothetical protein C4K20_5147 [Pseudomonas chlororaphis subsp. aurantiaca]
Sequence ID: AZD50538.1 Length: 71  
Range 1: 17 to 68

Score:37.4 bits(112), Expect:0.094, 
Method:Compositional matrix adjust., 
Identities:23/55(42%), Positives:34/55(61%), Gaps:4/55(7%)

Query  2   SELTDKSEGMSLHNYFAAAALQGILSNPSLID-SLCPENLKWVAEKSQEMADQMI  55
           S ++   EGM+L +YFAA A+QG L+  + I+ S  PE    VA  S ++AD M+
Sbjct  17  SSFSKNYEGMTLRDYFAAKAMQGWLATFTDIEVSPTPEG---VATLSYQIADAML  68


>hypothetical protein [Enterobacter kobei]
Sequence ID: WP_139153095.1 Length: 64 
Range 1: 18 to 58

Score:37.4 bits(112), Expect:0.097, 
Method:Compositional matrix adjust., 
Identities:19/46(41%), Positives:31/46(67%), Gaps:5/46(10%)

Query  10  GMSLHNYFAAAALQGILSNPSLIDSLCPENLKWVAEKSQEMADQMI  55
           GM++ +YFAA A+QG L+NP   D LC ++    A ++ ++AD M+
Sbjct  18  GMTMRDYFAAKAMQGRLANP---DWLCSDDR--TATEAYQIADAML  58


>hypothetical protein EHM36_00110 [Deltaproteobacteria bacterium]
Sequence ID: RPJ12111.1 Length: 65 
Range 1: 16 to 61

Score:37.4 bits(112), Expect:0.098, 
Method:Compositional matrix adjust., 
Identities:21/48(44%), Positives:34/48(70%), Gaps:2/48(4%)

Query  8   SEGMSLHNYFAAAALQGILSNPSLIDSLCPENLKWVAEKSQEMADQMI  55
           + G+S+H++FAAAAL G+LS  S  ++   E  K +AE++  +AD+MI
Sbjct  16  TNGISIHDFFAAAALTGLLSAESA-EAGTWEITK-LAERADAIADEMI  61


>MULTISPECIES: hypothetical protein [Burkholderia]
Sequence ID: WP_111442844.1 Length: 80 
>hypothetical protein BA763_08105 [Burkholderia cenocepacia]
Sequence ID: ODN63459.1 Length: 80 >hypothetical protein DFS13_13749 [Burkholderia sp. 28_3]
Sequence ID: PZW90663.1 Length: 80 >hypothetical protein DFS07_13949 [Burkholderia cenocepacia]
Sequence ID: RAS39796.1 Length: 80 >hypothetical protein DFS14_112163 [Burkholderia cenocepacia]
Sequence ID: TDV89383.1 Length: 80  
Range 1: 31 to 74

Score:37.7 bits(113), Expect:0.10, 
Method:Compositional matrix adjust., 
Identities:18/48(38%), Positives:30/48(62%), Gaps:4/48(8%)

Query  8   SEGMSLHNYFAAAALQGILSNPSLIDSLCPENLKWVAEKSQEMADQMI  55
           + GM+L +YFAA A+QG+ + P     + P+    +AE++  MAD M+
Sbjct  31  ANGMTLRDYFAAKAMQGMCAQPDTWGLMVPQ----IAERAYVMADAML  74


>hypothetical protein [Pseudomonas monteilii]
Sequence ID: WP_156867177.1 Length: 70 
>hypothetical protein [Pseudomonas monteilii]
Sequence ID: MVF49448.1 Length: 70  
Range 1: 23 to 64

Score:37.4 bits(112), Expect:0.11, 
Method:Compositional matrix adjust., 
Identities:20/46(43%), Positives:30/46(65%), Gaps:4/46(8%)

Query  10  GMSLHNYFAAAALQGILSNPSLIDSLCPENLKWVAEKSQEMADQMI  55
           GM+L +YFAA ALQG+ ++P+  D+   +    VAE   E+AD M+
Sbjct  23  GMTLRDYFAAKALQGLCADPNTADA---KRADLVAE-CYELADAML  64


>hypothetical protein [Nitrincola tapanii]
Sequence ID: WP_149389542.1 Length: 71 
>hypothetical protein E1H14_00725 [Nitrincola tapanii]
Sequence ID: KAA0876292.1 Length: 71  
Range 1: 15 to 64

Score:37.4 bits(112), Expect:0.11, 
Method:Compositional matrix adjust., 
Identities:24/54(44%), Positives:34/54(62%), Gaps:5/54(9%)

Query  3   ELTDKS-EGMSLHNYFAAAALQGILSNPSLIDSLCPENLKWVAEKSQEMADQMI  55
           ELT K   GM++ +YFAA A+QG L+  SL   + PE    VA+++ E AD M+
Sbjct  15  ELTKKYYHGMTMRDYFAAQAMQG-LAAASLHSRMTPEM---VAKRAYEWADAML  64


>hypothetical protein [Yersinia enterocolitica]
Sequence ID: WP_050148819.1 Length: 73 
>Uncharacterised protein [Yersinia enterocolitica]
Sequence ID: CNI85362.1 Length: 73  
Range 1: 20 to 69

Score:37.4 bits(112), Expect:0.11, 
Method:Compositional matrix adjust., 
Identities:16/50(32%), Positives:31/50(62%), Gaps:0/50(0%)

Query  6   DKSEGMSLHNYFAAAALQGILSNPSLIDSLCPENLKWVAEKSQEMADQMI  55
           D   GM+LH+YF+A A+  ++   + ++   P  ++ +A ++ +MAD MI
Sbjct  20  DCDPGMTLHDYFSAKAMAALIHRYADVNIDAPGVMEEIAIRASKMADAMI  69


>hypothetical protein PSYAP_13330 [Pseudomonas syringae pv. aptata str. DSM 50252]
Sequence ID: EGH77643.1 Length: 76 
Range 1: 24 to 71

Score:37.4 bits(112), Expect:0.11, 
Method:Compositional matrix adjust., 
Identities:20/51(39%), Positives:33/51(64%), Gaps:8/51(15%)

Query  10  GMSLHNYFAAAALQGILSNPSL-----IDSLCPENLKWVAEKSQEMADQMI  55
           GM+L +YFAA ALQG +S+P +     +DS  PE++   A+ +  +AD ++
Sbjct  24  GMTLRDYFAAKALQGTMSSPQIKGNSDLDSWRPEDF---ADFAYRIADALL  71


>hypothetical protein [Achromobacter xylosoxidans]
Sequence ID: WP_083188060.1 Length: 81 
>hypothetical protein [Achromobacter xylosoxidans]
Sequence ID: NEV03885.1 Length: 81 >hypothetical protein A6J83_024905 [Achromobacter xylosoxidans]
Sequence ID: PNL98353.1 Length: 81  
Range 1: 20 to 75

Score:37.4 bits(112), Expect:0.11, 
Method:Compositional matrix adjust., 
Identities:22/56(39%), Positives:30/56(53%), Gaps:2/56(3%)

Query  2   SELTDKSEGMSLHNYFAAAALQGILS--NPSLIDSLCPENLKWVAEKSQEMADQMI  55
           S   D   GM+L +YFAA A+QG LS   P         +  +VA++S  MAD M+
Sbjct  20  SRWADWDMGMTLRDYFAAKAMQGWLSSYGPDDKHPATAGDADFVAQRSYAMADAML  75


>hypothetical protein [Cedecea lapagei]
Sequence ID: WP_126356154.1 Length: 75 
>Uncharacterised protein [Cedecea lapagei]
Sequence ID: VEB97373.1 Length: 75  
Range 1: 22 to 68

Score:37.4 bits(112), Expect:0.12, 
Method:Compositional matrix adjust., 
Identities:22/52(42%), Positives:34/52(65%), Gaps:5/52(9%)

Query  4   LTDKSEGMSLHNYFAAAALQGILSNPSLIDSLCPENLKWVAEKSQEMADQMI  55
           L  + EGM+L ++FAA  +QG+ +NP  + S   E+L   A+++ EMAD MI
Sbjct  22  LQYQEEGMTLRDFFAAKFMQGVCANPDKLYS--DEHL---AKEAYEMADAMI  68


>hypothetical protein [Achromobacter xylosoxidans]
Sequence ID: WP_060721042.1 Length: 76 
>hypothetical protein AS148_14510 [Achromobacter xylosoxidans]
Sequence ID: KWU18079.1 Length: 76  
Range 1: 17 to 70

Score:37.4 bits(112), Expect:0.12, 
Method:Compositional matrix adjust., 
Identities:18/54(33%), Positives:26/54(48%), Gaps:0/54(0%)

Query  2   SELTDKSEGMSLHNYFAAAALQGILSNPSLIDSLCPENLKWVAEKSQEMADQMI  55
           S ++   EGM+L +YFAA AL G+               +W A  + E AD M+
Sbjct  17  SSVSKNYEGMTLRDYFAAKALSGLAGRKFHKGDRGEGYAEWAASMAYEFADAML  70


>Uncharacterised protein [Proteus mirabilis]
Sequence ID: SPY93742.1 Length: 51 
Range 1: 15 to 41

Score:36.8 bits(110), Expect:0.12, 
Method:Compositional matrix adjust., 
Identities:15/27(56%), Positives:21/27(77%), Gaps:0/27(0%)

Query  2   SELTDKSEGMSLHNYFAAAALQGILSN  28
           +EL   + GM+L +YFAA A+QG+LSN
Sbjct  15  TELHGTTAGMTLRDYFAAKAMQGMLSN  41


>hypothetical protein [Achromobacter xylosoxidans]
Sequence ID: WP_076412569.1 Length: 81 
>hypothetical protein BIZ92_27110 [Achromobacter xylosoxidans]
Sequence ID: OMG85419.1 Length: 81  
Range 1: 20 to 75

Score:37.4 bits(112), Expect:0.12, 
Method:Compositional matrix adjust., 
Identities:22/56(39%), Positives:30/56(53%), Gaps:2/56(3%)

Query  2   SELTDKSEGMSLHNYFAAAALQGILS--NPSLIDSLCPENLKWVAEKSQEMADQMI  55
           S   D   GM+L +YFAA A+QG LS   P         +  +VA++S  MAD M+
Sbjct  20  SRWADWDMGMTLRDYFAAKAMQGWLSSYGPDDKHPATAGDADFVAQRSYAMADAML  75


>hypothetical protein [Providencia stuartii]
Sequence ID: WP_104873282.1 Length: 67 
>hypothetical protein AM353_11710 [Providencia stuartii]
Sequence ID: AVE42434.1 Length: 67  
Range 1: 15 to 63

Score:37.1 bits(111), Expect:0.13, 
Method:Compositional matrix adjust., 
Identities:19/54(35%), Positives:31/54(57%), Gaps:5/54(9%)

Query  2   SELTDKSEGMSLHNYFAAAALQGILSNPSLIDSLCPENLKWVAEKSQEMADQMI  55
           +EL   + GM+L +YFAA  +Q   SNP+     C  ++  +A  + +MAD M+
Sbjct  15  TELHGTTAGMTLRDYFAAKFMQAAKSNPN-----CGYDFDDLAHDAYQMADAML  63


>hypothetical protein [Providencia stuartii]
Sequence ID: WP_151207204.1 Length: 77 
>Uncharacterised protein [Providencia stuartii]
Sequence ID: SUC45677.1 Length: 77  
Range 1: 15 to 63

Score:37.1 bits(111), Expect:0.15, 
Method:Compositional matrix adjust., 
Identities:19/54(35%), Positives:31/54(57%), Gaps:5/54(9%)

Query  2   SELTDKSEGMSLHNYFAAAALQGILSNPSLIDSLCPENLKWVAEKSQEMADQMI  55
           +EL   + GM+L +YFAA  +Q   SNP+     C  ++  +A  + +MAD M+
Sbjct  15  TELHGTTAGMTLRDYFAAKFMQAAKSNPN-----CGYDFDDLAHDAYQMADAML  63


>hypothetical protein [Providencia alcalifaciens]
Sequence ID: WP_036965507.1 Length: 69 
>hypothetical protein HMPREF1564_3583 [Providencia alcalifaciens R90-1475]
Sequence ID: EUD08558.1 Length: 69  
Range 1: 24 to 65

Score:36.8 bits(110), Expect:0.15, 
Method:Compositional matrix adjust., 
Identities:19/47(40%), Positives:28/47(59%), Gaps:5/47(10%)

Query  9   EGMSLHNYFAAAALQGILSNPSLIDSLCPENLKWVAEKSQEMADQMI  55
           EGMSL +YFAA  +Q   SNP+     C  ++  +A  + +MAD M+
Sbjct  24  EGMSLRDYFAAKYIQAAKSNPN-----CGYDFDDLAHDAYQMADAML  65


>hypothetical protein [Enterobacter hormaechei]
Sequence ID: WP_136779980.1 Length: 118 
>hypothetical protein CS906_19495 [Enterobacter cloacae]
Sequence ID: PIA04662.1 Length: 118 >hypothetical protein FCL39_08110 [Enterobacter hormaechei]
Sequence ID: TKC27273.1 Length: 118 >hypothetical protein FCL43_08005 [Enterobacter hormaechei]
Sequence ID: TKC31697.1 Length: 118  
Range 1: 65 to 112

Score:37.7 bits(113), Expect:0.15, 
Method:Compositional matrix adjust., 
Identities:19/53(36%), Positives:35/53(66%), Gaps:5/53(9%)

Query  3    ELTDKSEGMSLHNYFAAAALQGILSNPSLIDSLCPENLKWVAEKSQEMADQMI  55
            E++  ++ M++ +YFAA A+QG L+NP   D LC ++    A ++ ++AD M+
Sbjct  65   EVSVTTDDMTIRDYFAAKAMQGRLANP---DWLCSDDR--TATEAYQIADAML  112


>hypothetical protein [Enterobacter hormaechei]
Sequence ID: WP_032648677.1 Length: 78 
Range 1: 30 to 72

Score:37.1 bits(111), Expect:0.16, 
Method:Compositional matrix adjust., 
Identities:19/48(40%), Positives:31/48(64%), Gaps:5/48(10%)

Query  8   SEGMSLHNYFAAAALQGILSNPSLIDSLCPENLKWVAEKSQEMADQMI  55
             G++L +YFAA A+QG L+NP   D LC ++    A ++ ++AD M+
Sbjct  30  GRGLTLRDYFAAKAMQGRLANP---DWLCSDDR--TATEAYQIADAML  72


>hypothetical protein [Enterobacter kobei]
Sequence ID: WP_059287843.1 Length: 76 
>hypothetical protein AWI26_04655 [Enterobacter kobei]
Sequence ID: KUQ78743.1 Length: 76  
Range 1: 15 to 70

Score:36.8 bits(110), Expect:0.17, 
Method:Compositional matrix adjust., 
Identities:21/57(37%), Positives:32/57(56%), Gaps:4/57(7%)

Query  2   SELTDKSEGMSLHNYFAA---AALQGILSNPSLIDSLCPENLKWVAEKSQEMADQMI  55
           SE     EGM+L +YFAA    A+ G L+ P   +  CP ++ + A  + +MAD M+
Sbjct  15  SEHNYPIEGMTLRDYFAANLMPAVIGTLNGPVTCEH-CPGDFDYYAVCAYQMADAML  70


>hypothetical protein [Escherichia coli]
Sequence ID: WP_105075330.1 Length: 60 
>hypothetical protein C5Y84_02045 [Escherichia coli]
Sequence ID: PQK42703.1 Length: 60  
Range 1: 11 to 54

Score:36.5 bits(109), Expect:0.17, 
Method:Compositional matrix adjust., 
Identities:17/50(34%), Positives:32/50(64%), Gaps:6/50(12%)

Query  6   DKSEGMSLHNYFAAAALQGILSNPSLIDSLCPENLKWVAEKSQEMADQMI  55
           D ++GM+L +YFAA A+QGI+ N ++      + +  +A+ +  +AD M+
Sbjct  11  DCNQGMTLRDYFAAKAMQGIVVNGAF------DKFDHIADDAYRLADAML  54


>hypothetical protein [Rhizobium ecuadorense]
Sequence ID: WP_049732833.1 Length: 71 
Range 1: 16 to 61

Score:36.8 bits(110), Expect:0.18, 
Method:Compositional matrix adjust., 
Identities:17/47(36%), Positives:32/47(68%), Gaps:1/47(2%)

Query  10  GMSLHNYFAAAALQGILSNPSLIDSLCPENLKWVAEKSQEMADQMIF  56
           GMSL +YFA  AL G++ +   I+++  + ++ VA+++  +AD MI+
Sbjct  16  GMSLRDYFAGHALAGMFRHTGWINTIDDDQVE-VAKRAYHIADAMIL  61


>hypothetical protein [Pseudomonadales bacterium]
Sequence ID: MAD27119.1 Length: 73 
Range 1: 26 to 68

Score:36.8 bits(110), Expect:0.18, 
Method:Compositional matrix adjust., 
Identities:18/48(38%), Positives:32/48(66%), Gaps:5/48(10%)

Query  8   SEGMSLHNYFAAAALQGILSNPSLIDSLCPENLKWVAEKSQEMADQMI  55
           ++GM+L +YFAA A+QG L+NP + ++    + +W    + E+AD M+
Sbjct  26  ADGMTLRDYFAAKAMQGALANPEVKETAGARS-EW----AYEIADAML  68


>hypothetical protein [Citrobacter sp. wls716]
Sequence ID: WP_137363966.1 Length: 80 
>hypothetical protein FDX24_05705 [Citrobacter sp. wls716]
Sequence ID: TKU44051.1 Length: 80  
Range 1: 23 to 74

Score:36.8 bits(110), Expect:0.19, 
Method:Compositional matrix adjust., 
Identities:21/52(40%), Positives:33/52(63%), Gaps:4/52(7%)

Query  8   SEGMSLHNYFAAAALQGILSNPSLIDS---LC-PENLKWVAEKSQEMADQMI  55
           S GM+L +YFAA A+QG+L+N  + D+    C P+ L  ++  + E AD M+
Sbjct  23  SPGMTLRDYFAAKAMQGLLANTLMGDASLHACAPDWLDDISVGAYEFADAML  74


>hypothetical protein [Proteus vulgaris]
Sequence ID: WP_115370779.1 Length: 67 
>Uncharacterised protein [Proteus vulgaris]
Sequence ID: SUC17330.1 Length: 67  
Range 1: 15 to 63

Score:36.5 bits(109), Expect:0.19, 
Method:Compositional matrix adjust., 
Identities:19/54(35%), Positives:30/54(55%), Gaps:5/54(9%)

Query  2   SELTDKSEGMSLHNYFAAAALQGILSNPSLIDSLCPENLKWVAEKSQEMADQMI  55
           +EL     GM+L +YFAA  +Q   SNP+     C  ++  +A  + +MAD M+
Sbjct  15  TELHGTDTGMTLRDYFAAKYMQAAKSNPN-----CGYDFDDLAHDAYQMADAML  63


>hypothetical protein [Salmonella enterica]
Sequence ID: EAM8360863.1 Length: 118 
>hypothetical protein [Salmonella enterica]
Sequence ID: EBP3026042.1 Length: 118  
Range 1: 65 to 112

Score:37.4 bits(112), Expect:0.20, 
Method:Compositional matrix adjust., 
Identities:19/53(36%), Positives:35/53(66%), Gaps:5/53(9%)

Query  3    ELTDKSEGMSLHNYFAAAALQGILSNPSLIDSLCPENLKWVAEKSQEMADQMI  55
            E++  ++ M++ +YFAA A+QG L+NP   D LC ++    A ++ ++AD M+
Sbjct  65   EVSVTTDDMTIRDYFAAMAMQGRLANP---DWLCSDDR--TATEAYQIADAML  112


>hypothetical protein CRX48_11840 [Morganella morganii]
Sequence ID: PHH11083.1 Length: 67 
Range 1: 12 to 62

Score:36.5 bits(109), Expect:0.22, 
Method:Compositional matrix adjust., 
Identities:20/52(38%), Positives:33/52(63%), Gaps:3/52(5%)

Query  6   DKSEGMSLHNYFAAAALQGILSNPS--LIDSLCPENLKWVAEKSQEMADQMI  55
           D   GM+L +YFAA A+QGI++  +  ++ SL   +   +A+ S E+AD M+
Sbjct  12  DIDPGMTLRDYFAAKAMQGIITTAAAPILTSLAGLDDD-IAKTSYELADAML  62


>hypothetical protein [Achromobacter xylosoxidans]
Sequence ID: WP_049052415.1 Length: 76 
Range 1: 17 to 70

Score:36.5 bits(109), Expect:0.22, 
Method:Compositional matrix adjust., 
Identities:18/54(33%), Positives:26/54(48%), Gaps:0/54(0%)

Query  2   SELTDKSEGMSLHNYFAAAALQGILSNPSLIDSLCPENLKWVAEKSQEMADQMI  55
           S ++   EGM+L +YFAA AL G+               +W A  + E AD M+
Sbjct  17  SSVSKNYEGMTLRDYFAAKALSGLAGRKFHKGDREEGYAEWAASMAYEFADAML  70


>hypothetical protein YA53_13915 [Enterobacter kobei]
Sequence ID: KLG18763.1 Length: 86 
Range 1: 35 to 80

Score:36.8 bits(110), Expect:0.23, 
Method:Compositional matrix adjust., 
Identities:20/51(39%), Positives:32/51(62%), Gaps:5/51(9%)

Query  5   TDKSEGMSLHNYFAAAALQGILSNPSLIDSLCPENLKWVAEKSQEMADQMI  55
           T    GM++ +YFAA A+QG L+NP   D LC ++    A ++ ++AD M+
Sbjct  35  TANFSGMTMRDYFAAKAMQGRLANP---DWLCSDDR--TATEAYQIADAML  80


>hypothetical protein [Klebsiella oxytoca]
Sequence ID: WP_148407725.1 Length: 79 
Range 1: 31 to 73

Score:36.5 bits(109), Expect:0.23, 
Method:Compositional matrix adjust., 
Identities:20/48(42%), Positives:31/48(64%), Gaps:5/48(10%)

Query  8   SEGMSLHNYFAAAALQGILSNPSLIDSLCPENLKWVAEKSQEMADQMI  55
           S GM+L +YFAA A+QG L+NP     LC ++    A ++ ++AD M+
Sbjct  31  SGGMTLRDYFAAKAMQGRLANPEW---LCSDDR--TATEAYQVADAML  73


>hypothetical protein AM329_11310 [Enterobacter cloacae]
Sequence ID: APR42603.1 Length: 85 
>hypothetical protein CLM87_05925 [Enterobacter hormaechei subsp. xiangfangensis]
Sequence ID: AZU66280.1 Length: 85 >hypothetical protein L406_00705 [Enterobacter sp. BWH 37]
Sequence ID: EUM42816.1 Length: 85 >hypothetical protein L353_06019 [Enterobacter sp. MGH 7]
Sequence ID: EUM82278.1 Length: 85 >hypothetical protein AE41_00708 [Enterobacter hormaechei]
Sequence ID: KDF46382.1 Length: 85 >hypothetical protein SK49_02146 [Enterobacter sp. BWH63]
Sequence ID: KLW26440.1 Length: 85 >hypothetical protein SK59_02911 [Enterobacter sp. BIDMC94]
Sequence ID: KLW74366.1 Length: 85  
Range 1: 39 to 79

Score:36.8 bits(110), Expect:0.24, 
Method:Compositional matrix adjust., 
Identities:19/46(41%), Positives:31/46(67%), Gaps:5/46(10%)

Query  10  GMSLHNYFAAAALQGILSNPSLIDSLCPENLKWVAEKSQEMADQMI  55
           GM++ +YFAA A+QG L+NP   D LC ++    A ++ ++AD M+
Sbjct  39  GMTMRDYFAAKAMQGRLANP---DWLCSDDR--TATEAYQIADAML  79


>hypothetical protein LI63_007905 [Enterobacter hormaechei subsp. xiangfangensis]
Sequence ID: ALA01213.1 Length: 86 
>hypothetical protein SS46_01815 [Enterobacter hormaechei subsp. oharae]
Sequence ID: KJM54409.1 Length: 86 >hypothetical protein AAV10_05345 [Enterobacter hormaechei]
Sequence ID: KLE21427.1 Length: 86 >hypothetical protein SS22_01700 [Enterobacter hormaechei subsp. xiangfangensis]
Sequence ID: KJM01652.1 Length: 86 >hypothetical protein SS26_02735 [Enterobacter hormaechei subsp. xiangfangensis]
Sequence ID: KJM26153.1 Length: 86  
Range 1: 35 to 80

Score:36.8 bits(110), Expect:0.25, 
Method:Compositional matrix adjust., 
Identities:20/51(39%), Positives:32/51(62%), Gaps:5/51(9%)

Query  5   TDKSEGMSLHNYFAAAALQGILSNPSLIDSLCPENLKWVAEKSQEMADQMI  55
           T    GM++ +YFAA A+QG L+NP   D LC ++    A ++ ++AD M+
Sbjct  35  TANFSGMTMRDYFAAKAMQGRLANP---DWLCSDDR--TATEAYQIADAML  80


>hypothetical protein [Pseudomonas rhizoryzae]
Sequence ID: WP_137279260.1 Length: 72 
Range 1: 22 to 65

Score:36.2 bits(108), Expect:0.27, 
Method:Compositional matrix adjust., 
Identities:20/46(43%), Positives:30/46(65%), Gaps:2/46(4%)

Query  10  GMSLHNYFAAAALQGILSNPSLIDSLCPENLKWVAEKSQEMADQMI  55
           GMSL +YFAA A+QG   N +L + +   NL  VA+ + + AD+M+
Sbjct  22  GMSLRDYFAAKAMQG--CNANLDEQFTRMNLTAVAQMAYQQADEML  65


>hypothetical protein [Burkholderia glumae]
Sequence ID: WP_017424309.1 Length: 114 
>hypothetical protein Y5A_000255 [Burkholderia glumae AU6208]
Sequence ID: PJO24880.1 Length: 114 >hypothetical protein GQR88_16485 [Burkholderia glumae AU6208]
Sequence ID: QHE11843.1 Length: 114  
Range 1: 49 to 98

Score:37.1 bits(111), Expect:0.28, 
Method:Compositional matrix adjust., 
Identities:19/54(35%), Positives:32/54(59%), Gaps:4/54(7%)

Query  1   MSELTDKSEGMSLHNYFAAAALQGILSNPSLIDSLCPENLKWVAEKSQEMADQM  54
           +SE+   + G+SL +YFAA  LQG+++N    + + P      A   +EMAD++
Sbjct  49  VSEFASSATGLSLRDYFAAKVLQGLMAN----EQFPPPRPIEQARTREEMADEI  98


>hypothetical protein [Morganella morganii]
Sequence ID: WP_127554774.1 Length: 78 
Range 1: 23 to 73

Score:36.5 bits(109), Expect:0.28, 
Method:Compositional matrix adjust., 
Identities:20/52(38%), Positives:33/52(63%), Gaps:3/52(5%)

Query  6   DKSEGMSLHNYFAAAALQGILSNPS--LIDSLCPENLKWVAEKSQEMADQMI  55
           D   GM+L +YFAA A+QGI++  +  ++ SL   +   +A+ S E+AD M+
Sbjct  23  DIDPGMTLRDYFAAKAMQGIITTAAAPILTSLAGLDDD-IAKTSYELADAML  73


>hypothetical protein [Kluyvera cryocrescens]
Sequence ID: WP_052285662.1 Length: 78 
Range 1: 25 to 72

Score:36.2 bits(108), Expect:0.30, 
Method:Compositional matrix adjust., 
Identities:20/49(41%), Positives:33/49(67%), Gaps:4/49(8%)

Query  10  GMSLHNYFAAAALQGILSNPSLIDSLCP---ENLKWVAEKSQEMADQMI  55
           GM+L +YFAA A+QG++++ + I SL P   E ++ +A+    MAD M+
Sbjct  25  GMTLRDYFAAKAMQGVFASGAEI-SLGPSRVEEMEGMAKTFYLMADAML  72


>hypothetical protein C4E49_06060 [Morganella morganii]
Sequence ID: AVD59002.1 Length: 62 
>hypothetical protein C4E49_06830 [Morganella morganii]
Sequence ID: AVD59142.1 Length: 62 >hypothetical protein CQA25_19620 [Morganella morganii]
Sequence ID: PCP71298.1 Length: 62  
Range 1: 13 to 57

Score:35.9 bits(107), Expect:0.30, 
Method:Compositional matrix adjust., 
Identities:18/46(39%), Positives:28/46(60%), Gaps:1/46(2%)

Query  10  GMSLHNYFAAAALQGILSNPSLIDSLCPENLKWVAEKSQEMADQMI  55
           GM L +YFAA A+QGI+ N    + +    +  +A K+ E+AD M+
Sbjct  13  GMLLRDYFAAKAMQGIIVNAER-NEFSFGKVDEIASKAYELADAML  57


>hypothetical protein [Klebsiella pneumoniae]
Sequence ID: WP_103215094.1 Length: 89 
>hypothetical protein C2U50_29015 [Klebsiella pneumoniae]
Sequence ID: AUV40458.1 Length: 89 >hypothetical protein C3F39_25065 [Klebsiella pneumoniae]
Sequence ID: AUY21806.1 Length: 89  
Range 1: 29 to 50

Score:36.5 bits(109), Expect:0.32, 
Method:Compositional matrix adjust., 
Identities:14/22(64%), Positives:18/22(81%), Gaps:0/22(0%)

Query  9   EGMSLHNYFAAAALQGILSNPS  30
           EGM+L +YFAA ALQG+ +NP 
Sbjct  29  EGMTLRDYFAAKALQGLCANPG  50


>hypothetical protein [Anabaena sp. PCC 7108]
Sequence ID: WP_016953526.1 Length: 68 
Range 1: 22 to 63

Score:35.9 bits(107), Expect:0.32, 
Method:Compositional matrix adjust., 
Identities:20/50(40%), Positives:31/50(62%), Gaps:9/50(18%)

Query  10  GMSLHNYFAAAALQGILSNPSLIDSL-CPENLKWVAEKSQEMADQMIFQV  58
           G+S   YFAA ALQGIL+NP ++ ++ C   +K         AD++IF++
Sbjct  22  GLSKREYFAAIALQGILANPEFMSAMACQLAVKK--------ADELIFEL  63


>hypothetical protein [Proteobacteria bacterium]
Sequence ID: NBN88225.1 Length: 69 
Range 1: 18 to 61

Score:36.2 bits(108), Expect:0.32, 
Method:Compositional matrix adjust., 
Identities:17/45(38%), Positives:27/45(60%), Gaps:1/45(2%)

Query  11  MSLHNYFAAAALQGILSNPSLIDSLCPENLKWVAEKSQEMADQMI  55
           M L +YFA  AL G+L+NP L  ++  E  +WV + +   AD ++
Sbjct  18  MDLRDYFAGQALTGLLANPKLEKAIL-EKQEWVEKTTWLFADAVM  61


>hypothetical protein [Advenella kashmirensis]
Sequence ID: HBP27906.1 Length: 77 
Range 1: 32 to 53

Score:36.2 bits(108), Expect:0.33, 
Method:Compositional matrix adjust., 
Identities:14/22(64%), Positives:18/22(81%), Gaps:0/22(0%)

Query  10  GMSLHNYFAAAALQGILSNPSL  31
           GM+L +YFAA A+QGI SNP +
Sbjct  32  GMNLRDYFAAKAMQGIYSNPEI  53


>hypothetical protein [Yersinia enterocolitica]
Sequence ID: WP_050131783.1 Length: 79 
>Uncharacterised protein [Yersinia enterocolitica]
Sequence ID: CNG10955.1 Length: 79  
Range 1: 24 to 75

Score:36.2 bits(108), Expect:0.33, 
Method:Compositional matrix adjust., 
Identities:21/52(40%), Positives:30/52(57%), Gaps:3/52(5%)

Query  7   KSEGMSLHNYFAAAALQGIL---SNPSLIDSLCPENLKWVAEKSQEMADQMI  55
           K EGM+L +YFAA A+QGI+      S+       + K +AE +  +AD MI
Sbjct  24  KQEGMTLLDYFAAKAMQGIIRRYDGHSFGGGPNSPHYKELAEDAYLIADAMI  75


>hypothetical protein [Yersinia enterocolitica]
Sequence ID: WP_057631395.1 Length: 79 
>Uncharacterised protein [Yersinia enterocolitica]
Sequence ID: CFB71068.1 Length: 79  
Range 1: 24 to 75

Score:36.2 bits(108), Expect:0.34, 
Method:Compositional matrix adjust., 
Identities:21/52(40%), Positives:30/52(57%), Gaps:3/52(5%)

Query  7   KSEGMSLHNYFAAAALQGIL---SNPSLIDSLCPENLKWVAEKSQEMADQMI  55
           K EGM+L +YFAA A+QGI+      S+       + K +AE +  +AD MI
Sbjct  24  KQEGMTLLDYFAAKAMQGIIRRYDGHSFGGGPNSPHYKELAEDAYLIADAMI  75


>hypothetical protein [Salmonella enterica subsp. enterica serovar Ohio]
Sequence ID: ECA0163998.1 Length: 69 
>hypothetical protein [Salmonella enterica subsp. enterica]
Sequence ID: ECO2235987.1 Length: 69 >hypothetical protein [Salmonella enterica subsp. enterica serovar Ohio]
Sequence ID: ECD6147006.1 Length: 69 >hypothetical protein [Salmonella enterica subsp. enterica]
Sequence ID: ECQ1064571.1 Length: 69 >hypothetical protein [Salmonella enterica subsp. enterica]
Sequence ID: EDC3890242.1 Length: 69  
Range 1: 21 to 64

Score:35.9 bits(107), Expect:0.35, 
Method:Compositional matrix adjust., 
Identities:22/47(47%), Positives:29/47(61%), Gaps:4/47(8%)

Query  10  GMSLHNYFAAAALQGILS-NPSLIDSLCPENLKWVAEKSQEMADQMI  55
           GM+L +YFAA A+Q  LS NP   D +     +W AE S EM+D M+
Sbjct  21  GMTLRDYFAAKAMQAYLSQNPP--DEMEDMIHRW-AENSYEMSDAML  64


>hypothetical protein [Pseudomonas sp. GL14]
Sequence ID: WP_122077801.1 Length: 78 
>hypothetical protein EA795_13335 [Pseudomonas sp. GL14]
Sequence ID: RMI00497.1 Length: 78  
Range 1: 30 to 72

Score:36.2 bits(108), Expect:0.35, 
Method:Compositional matrix adjust., 
Identities:18/43(42%), Positives:24/43(55%), Gaps:0/43(0%)

Query  8   SEGMSLHNYFAAAALQGILSNPSLIDSLCPENLKWVAEKSQEM  50
           S GM L +YFAA A+QG  +NP   DS   E  +W   ++  M
Sbjct  30  SSGMDLRDYFAAKAMQGWTANPLPNDSSIQEVAEWAYRQADAM  72


>hypothetical protein [Yersinia pseudotuberculosis]
Sequence ID: WP_048901716.1 Length: 79 
>hypothetical protein BLA52_13175 [Yersinia pseudotuberculosis]
Sequence ID: PSH17660.1 Length: 79 >hypothetical protein BLA50_03350 [Yersinia pseudotuberculosis]
Sequence ID: PSH27837.1 Length: 79 >hypothetical protein BA197_15540 [Yersinia pseudotuberculosis]
Sequence ID: PSH33458.1 Length: 79 >hypothetical protein B7R70_07660 [Yersinia pseudotuberculosis]
Sequence ID: PST80109.1 Length: 79 >Uncharacterised protein [Yersinia pseudotuberculosis]
Sequence ID: CND45852.1 Length: 79  
Range 1: 24 to 75

Score:36.2 bits(108), Expect:0.35, 
Method:Compositional matrix adjust., 
Identities:21/52(40%), Positives:30/52(57%), Gaps:3/52(5%)

Query  7   KSEGMSLHNYFAAAALQGIL---SNPSLIDSLCPENLKWVAEKSQEMADQMI  55
           +SEGM L +YFAA A+QGI+      S+       + K +AE +  +AD MI
Sbjct  24  ESEGMQLRDYFAAKAMQGIIRRYDGHSFGGGPNSPHYKELAEDAYLIADAMI  75


>hypothetical protein [Pseudomonas viridiflava]
Sequence ID: WP_122683798.1 Length: 75 
Range 1: 25 to 58

Score:36.2 bits(108), Expect:0.35, 
Method:Compositional matrix adjust., 
Identities:14/34(41%), Positives:24/34(70%), Gaps:0/34(0%)

Query  10  GMSLHNYFAAAALQGILSNPSLIDSLCPENLKWV  43
           G+++ +YFAA A+QG  ++PS+IDS     + +V
Sbjct  25  GITVRDYFAAKAMQGFSASPSMIDSNDSRAIAYV  58


>hypothetical protein [Enterobacter sp. Z1]
Sequence ID: WP_148576374.1 Length: 67 
>hypothetical protein E4M14_009620 [Enterobacter sp. Z1]
Sequence ID: TYD05500.1 Length: 67  
Range 1: 12 to 63

Score:35.9 bits(107), Expect:0.36, 
Method:Compositional matrix adjust., 
Identities:19/54(35%), Positives:30/54(55%), Gaps:2/54(3%)

Query  2   SELTDKSEGMSLHNYFAAAALQGILSNPSLIDSLCPENLKWVAEKSQEMADQMI  55
           +E      GM+L +YFAA  + GILS+P+    L  ++L   A  + + AD M+
Sbjct  12  TEYHGMDSGMTLRDYFAANVINGILSDPNA--GLLEDDLSRYANIAYKAADAML  63


>MULTISPECIES: hypothetical protein [Enterobacter]
Sequence ID: WP_053004009.1 Length: 85 
>hypothetical protein ASU88_13220 [Enterobacter hormaechei subsp. xiangfangensis]
Sequence ID: KTJ28806.1 Length: 85 >hypothetical protein ASU84_07965 [Enterobacter hormaechei subsp. xiangfangensis]
Sequence ID: KTJ40350.1 Length: 85 >hypothetical protein ASU63_17630 [Enterobacter hormaechei subsp. xiangfangensis]
Sequence ID: KTK29926.1 Length: 85 >hypothetical protein AZ020_000674 [Enterobacter hormaechei]
Sequence ID: OUF13826.1 Length: 85 >hypothetical protein AZ020_000679 [Enterobacter hormaechei]
Sequence ID: OUF13831.1 Length: 85  
Range 1: 34 to 79

Score:36.2 bits(108), Expect:0.37, 
Method:Compositional matrix adjust., 
Identities:20/51(39%), Positives:31/51(60%), Gaps:5/51(9%)

Query  5   TDKSEGMSLHNYFAAAALQGILSNPSLIDSLCPENLKWVAEKSQEMADQMI  55
           T    GM++ +YFAA A+QG L+NP   D LC  +    A ++ ++AD M+
Sbjct  34  TANFSGMTMRDYFAAKAMQGRLANP---DWLC--SYDRTATEAYQIADAML  79


>hypothetical protein [Cronobacter dublinensis]
Sequence ID: WP_007734243.1 Length: 76 
>hypothetical protein AFK67_12115 [Cronobacter dublinensis subsp. dublinensis LMG 23823]
Sequence ID: ALB67184.1 Length: 76 >hypothetical protein BN134_4274 [Cronobacter dublinensis 1210]
Sequence ID: CCJ83498.1 Length: 76  
Range 1: 16 to 70

Score:35.9 bits(107), Expect:0.37, 
Method:Compositional matrix adjust., 
Identities:23/55(42%), Positives:33/55(60%), Gaps:1/55(1%)

Query  2   SELTDKSEGMSLHNYFAAAALQGILSNPSLIDSLCPEN-LKWVAEKSQEMADQMI  55
           +E +D   GMSL +YFAA AL  +LSN S    +  +N  K VA ++ +M D M+
Sbjct  16  TEWSDFHTGMSLRDYFAAKALCALLSNNSEDAEVRVQNGAKHVAARAYDMTDAML  70


>hypothetical protein [Yersinia frederiksenii]
Sequence ID: WP_050873527.1 Length: 73 
>Uncharacterised protein [Yersinia frederiksenii]
Sequence ID: CQH41971.1 Length: 73  
Range 1: 20 to 69

Score:35.9 bits(107), Expect:0.38, 
Method:Compositional matrix adjust., 
Identities:16/50(32%), Positives:30/50(60%), Gaps:0/50(0%)

Query  6   DKSEGMSLHNYFAAAALQGILSNPSLIDSLCPENLKWVAEKSQEMADQMI  55
           D   GM+LH+YF+A A+  ++   + ++   P  ++ +A ++  MAD MI
Sbjct  20  DCDPGMTLHDYFSAKAMVALIHRYADVNIDAPGVMEEIAIRASNMADAMI  69


>hypothetical protein [Morganella morganii]
Sequence ID: WP_124538087.1 Length: 62 
Range 1: 11 to 57

Score:35.7 bits(106), Expect:0.38, 
Method:Compositional matrix adjust., 
Identities:17/48(35%), Positives:29/48(60%), Gaps:1/48(2%)

Query  8   SEGMSLHNYFAAAALQGILSNPSLIDSLCPENLKWVAEKSQEMADQMI  55
             G+++ +YFAA A+QGIL N    + +    +  +A K+ E+AD M+
Sbjct  11  GRGITIRDYFAAKAMQGILVNAER-NEFSFGKVDEIASKAYELADAML  57


>hypothetical protein ABF76_16695 [Enterobacter hormaechei subsp. xiangfangensis]
Sequence ID: KLP99479.1 Length: 86 
Range 1: 35 to 80

Score:36.2 bits(108), Expect:0.39, 
Method:Compositional matrix adjust., 
Identities:20/51(39%), Positives:31/51(60%), Gaps:5/51(9%)

Query  5   TDKSEGMSLHNYFAAAALQGILSNPSLIDSLCPENLKWVAEKSQEMADQMI  55
           T    GM++ +YFAA A+QG L+NP   D LC  +    A ++ ++AD M+
Sbjct  35  TANFSGMTMRDYFAAKAMQGRLANP---DWLC--SYDRTATEAYQIADAML  80


>hypothetical protein [Herbaspirillum sp. CAH-3]
Sequence ID: MRT30800.1 Length: 60 
Range 1: 2 to 41

Score:35.7 bits(106), Expect:0.41, 
Method:Compositional matrix adjust., 
Identities:18/40(45%), Positives:24/40(60%), Gaps:4/40(10%)

Query  3   ELTDKS----EGMSLHNYFAAAALQGILSNPSLIDSLCPE  38
           E+ DKS     GM+L +YFAA AL G ++N S    + PE
Sbjct  2   EFADKSAIIQPGMTLRDYFAAQALAGFMANKSCPTRFTPE  41


>hypothetical protein [Yersinia kristensenii]
Sequence ID: WP_050094845.1 Length: 79 
>Uncharacterised protein [Yersinia kristensenii]
Sequence ID: CNK93434.1 Length: 79  
Range 1: 20 to 75

Score:35.9 bits(107), Expect:0.43, 
Method:Compositional matrix adjust., 
Identities:25/56(45%), Positives:31/56(55%), Gaps:6/56(10%)

Query  6   DKSEGMSLHNYFAAAALQGILSN---PSLIDSL---CPENLKWVAEKSQEMADQMI  55
           D   GM+L +YFAA A+ G LSN      +DSL     + +  VAE S  MAD MI
Sbjct  20  DCDPGMTLRDYFAAKAMNGYLSNAWQAETLDSLGDSSSQQMATVAEVSYLMADAMI  75


>hypothetical protein [Pseudomonas sp. CHM02]
Sequence ID: WP_025859072.1 Length: 105 
Range 1: 52 to 100

Score:36.5 bits(109), Expect:0.43, 
Method:Compositional matrix adjust., 
Identities:19/49(39%), Positives:32/49(65%), Gaps:2/49(4%)

Query  9   EGMSLHNYFAAAALQGILSNPSLIDSLCPENLKWV--AEKSQEMADQMI  55
           +GMSL +YFAA ALQG L++P +  +   +N ++   A+ +  +AD M+
Sbjct  52  QGMSLRDYFAAQALQGTLASPQIKGNSDLDNWRYADFAQFAYSLADAML  100


>hypothetical protein [Yersinia pseudotuberculosis]
Sequence ID: WP_057532417.1 Length: 70 
>hypothetical protein EGX52_21050 [Yersinia pseudotuberculosis]
Sequence ID: AYX13050.1 Length: 70 >Uncharacterised protein [Yersinia pseudotuberculosis]
Sequence ID: CNI88314.1 Length: 70  
Range 1: 14 to 66

Score:35.7 bits(106), Expect:0.46, 
Method:Compositional matrix adjust., 
Identities:22/53(42%), Positives:31/53(58%), Gaps:2/53(3%)

Query  5   TDKSEGMSLHNYFAAAALQGILSNPSLIDS--LCPENLKWVAEKSQEMADQMI  55
            D  EG+ L +YFAA ALQG L++     S  +   N   VA+++ +MAD MI
Sbjct  14  NDDGEGLLLRDYFAAKALQGWLASYPETSSHPVVAGNENKVAKEAYQMADAMI  66


>hypothetical protein [Morganella morganii]
Sequence ID: WP_141396161.1 Length: 81 
Range 1: 32 to 76

Score:35.9 bits(107), Expect:0.47, 
Method:Compositional matrix adjust., 
Identities:18/46(39%), Positives:28/46(60%), Gaps:1/46(2%)

Query  10  GMSLHNYFAAAALQGILSNPSLIDSLCPENLKWVAEKSQEMADQMI  55
           GM L +YFAA A+QGI+ N    + +    +  +A K+ E+AD M+
Sbjct  32  GMLLRDYFAAKAMQGIIVNAER-NEFSFGKVDEIASKAYELADAML  76


>hypothetical protein [Yersinia pseudotuberculosis]
Sequence ID: WP_123767242.1 Length: 79 
>hypothetical protein EGX44_01690 [Yersinia pseudotuberculosis]
Sequence ID: AYX13996.1 Length: 79 >hypothetical protein EGX44_09780 [Yersinia pseudotuberculosis]
Sequence ID: AYX15457.1 Length: 79  
Range 1: 20 to 75

Score:35.9 bits(107), Expect:0.48, 
Method:Compositional matrix adjust., 
Identities:25/56(45%), Positives:31/56(55%), Gaps:6/56(10%)

Query  6   DKSEGMSLHNYFAAAALQGILSN---PSLIDSL---CPENLKWVAEKSQEMADQMI  55
           D   GM+L +YFAA A+ G LSN      +DSL     + +  VAE S  MAD MI
Sbjct  20  DCYPGMTLRDYFAAKAMNGYLSNAWQAETLDSLGDSSSQQMATVAEVSYLMADAMI  75


>hypothetical protein E5X97_27435 [Mesorhizobium sp.]
Sequence ID: TIN83069.1 Length: 121 
Range 1: 67 to 116

Score:36.5 bits(109), Expect:0.48, 
Method:Compositional matrix adjust., 
Identities:21/50(42%), Positives:30/50(60%), Gaps:5/50(10%)

Query  11   MSLHNYFAAAALQGILSNPSLIDSL-----CPENLKWVAEKSQEMADQMI  55
            M+L ++FA  AL G+L+ PS  DS      C E +K  AE + +MAD M+
Sbjct  67   MTLRDWFAGQALAGMLAMPSDPDSGNFHNNCGERFKGPAEYAYQMADAML  116


>hypothetical protein [Yersinia kristensenii]
Sequence ID: WP_050127368.1 Length: 68 
>Uncharacterised protein [Yersinia kristensenii]
Sequence ID: CNL94630.1 Length: 68  
Range 1: 20 to 64

Score:35.7 bits(106), Expect:0.49, 
Method:Compositional matrix adjust., 
Identities:19/50(38%), Positives:29/50(58%), Gaps:5/50(10%)

Query  6   DKSEGMSLHNYFAAAALQGILSNPSLIDSLCPENLKWVAEKSQEMADQMI  55
           D   GM+L +YFAA  +QG+ +NP  +          +AE++ +MAD MI
Sbjct  20  DCDPGMTLRDYFAAKYMQGVSANPERL-----YRDDDLAEEAYQMADAMI  64


>hypothetical protein [Salmonella enterica subsp. enterica serovar Minnesota]
Sequence ID: EBY9798032.1 Length: 118 
Range 1: 65 to 112

Score:36.5 bits(109), Expect:0.50, 
Method:Compositional matrix adjust., 
Identities:18/53(34%), Positives:35/53(66%), Gaps:5/53(9%)

Query  3    ELTDKSEGMSLHNYFAAAALQGILSNPSLIDSLCPENLKWVAEKSQEMADQMI  55
            E++  ++ M++ +YFAA A+QG L+NP   D +C ++    A ++ ++AD M+
Sbjct  65   EVSVTTDDMTIRDYFAAMAMQGRLANP---DWMCSDDR--TATEAYQIADAML  112


>hypothetical protein ASV01_11505 [Enterobacter kobei]
Sequence ID: KTI66937.1 Length: 113 
Range 1: 62 to 107

Score:36.2 bits(108), Expect:0.51, 
Method:Compositional matrix adjust., 
Identities:20/51(39%), Positives:32/51(62%), Gaps:5/51(9%)

Query  5    TDKSEGMSLHNYFAAAALQGILSNPSLIDSLCPENLKWVAEKSQEMADQMI  55
            T    GM++ +YFAA A+QG L+NP   D LC ++    A ++ ++AD M+
Sbjct  62   TANFSGMTMRDYFAAKAMQGRLANP---DWLCSDDR--TATEAYQIADAML  107


>hypothetical protein [Yersinia massiliensis]
Sequence ID: WP_019210861.1 Length: 69 
Range 1: 22 to 64

Score:35.7 bits(106), Expect:0.52, 
Method:Compositional matrix adjust., 
Identities:20/47(43%), Positives:29/47(61%), Gaps:4/47(8%)

Query  9   EGMSLHNYFAAAALQGILSNPSLIDSLCPENLKWVAEKSQEMADQMI  55
           EGMSL +YFAA A+QGI S+        PE    +A K+  +A++M+
Sbjct  22  EGMSLRDYFAAKAMQGICSHTDTWGLSVPE----IANKAYWIANEML  64


>hypothetical protein [Betaproteobacteria bacterium]
Sequence ID: NBT69097.1 Length: 72 
Range 1: 26 to 67

Score:35.7 bits(106), Expect:0.54, 
Method:Compositional matrix adjust., 
Identities:20/46(43%), Positives:30/46(65%), Gaps:4/46(8%)

Query  10  GMSLHNYFAAAALQGILSNPSLIDSLCPENLKWVAEKSQEMADQMI  55
           GM+L +YFAA ALQG +S   LID +  +    ++E S ++AD M+
Sbjct  26  GMTLRDYFAAKALQGYMSR-QLIDGFDED---VISEMSYKVADAML  67


>hypothetical protein [Citrobacter braakii]
Sequence ID: WP_047416749.1 Length: 68 
>hypothetical protein LH87_18355 [Citrobacter braakii]
Sequence ID: KHE11749.1 Length: 68  
Range 1: 20 to 62

Score:35.4 bits(105), Expect:0.56, 
Method:Compositional matrix adjust., 
Identities:18/48(38%), Positives:29/48(60%), Gaps:5/48(10%)

Query  8   SEGMSLHNYFAAAALQGILSNPSLIDSLCPENLKWVAEKSQEMADQMI  55
           S GM+L +YFAA  +QG+ +NP  +    P     +A+++  MAD M+
Sbjct  20  SPGMTLRDYFAAKFMQGVCANPDKLYDDEP-----LAKEAYAMADAML  62


>hypothetical protein [Herbaspirillum sp. CAH-3]
Sequence ID: WP_154134604.1 Length: 74 
Range 1: 16 to 55

Score:35.7 bits(106), Expect:0.57, 
Method:Compositional matrix adjust., 
Identities:18/40(45%), Positives:24/40(60%), Gaps:4/40(10%)

Query  3   ELTDKS----EGMSLHNYFAAAALQGILSNPSLIDSLCPE  38
           E+ DKS     GM+L +YFAA AL G ++N S    + PE
Sbjct  16  EFADKSAIIQPGMTLRDYFAAQALAGFMANKSCPTRFTPE  55


>hypothetical protein [Burkholderia stabilis]
Sequence ID: WP_122166208.1 Length: 81 
>hypothetical protein BSTAB16_0767 [Burkholderia stabilis]
Sequence ID: VBB10660.1 Length: 81 >hypothetical protein BSTAB16_3561 [Burkholderia stabilis]
Sequence ID: VBB13376.1 Length: 81  
Range 1: 32 to 75

Score:35.7 bits(106), Expect:0.60, 
Method:Compositional matrix adjust., 
Identities:18/48(38%), Positives:30/48(62%), Gaps:4/48(8%)

Query  8   SEGMSLHNYFAAAALQGILSNPSLIDSLCPENLKWVAEKSQEMADQMI  55
           + GMSL +YFAA A+QGI ++P       P+    +A+++  +AD M+
Sbjct  32  APGMSLRDYFAAKAMQGICAHPDTWGLSTPQ----IADRAYLIADAML  75


>hypothetical protein G3A48_14920 [Providencia stuartii]
Sequence ID: QIB28258.1 Length: 71 
>Uncharacterised protein [Acinetobacter baumannii]
Sequence ID: SST04590.1 Length: 71  
Range 1: 24 to 65

Score:35.4 bits(105), Expect:0.61, 
Method:Compositional matrix adjust., 
Identities:19/47(40%), Positives:29/47(61%), Gaps:5/47(10%)

Query  9   EGMSLHNYFAAAALQGILSNPSLIDSLCPENLKWVAEKSQEMADQMI  55
           EGM+L +YFAA  +Q   SNP+     C  +   +A++S  MAD+M+
Sbjct  24  EGMTLRDYFAAKYMQAAKSNPN-----CDYDWDGLAQESYIMADEML  65


>MULTISPECIES: hypothetical protein [Pseudomonas]
Sequence ID: WP_100413983.1 Length: 81 
>hypothetical protein CSW00_26110 [Pseudomonas sp. MR 02]
Sequence ID: PJI71023.1 Length: 81  
Range 1: 27 to 75

Score:35.4 bits(105), Expect:0.70, 
Method:Compositional matrix adjust., 
Identities:20/49(41%), Positives:28/49(57%), Gaps:2/49(4%)

Query  9   EGMSLHNYFAAAALQGILSNPS--LIDSLCPENLKWVAEKSQEMADQMI  55
           +GM+L +YFAA ALQG+L  P   +  S+     K  AE +   AD M+
Sbjct  27  DGMTLRDYFAAQALQGMLPYPGNEMWGSFAEMTPKQAAESAYGYADAML  75


>hypothetical protein [Pseudomonas putida]
Sequence ID: WP_029886030.1 Length: 75 
Range 1: 27 to 69

Score:35.4 bits(105), Expect:0.70, 
Method:Compositional matrix adjust., 
Identities:19/47(40%), Positives:29/47(61%), Gaps:4/47(8%)

Query  9   EGMSLHNYFAAAALQGILSNPSLIDSLCPENLKWVAEKSQEMADQMI  55
           +GM+L +YFAA ALQGI ++P        E    +A+ + E+AD M+
Sbjct  27  DGMTLRDYFAAKALQGICAHPDTWGRQTNE----IAKAAYELADAML  69


>hypothetical protein [Yersinia frederiksenii]
Sequence ID: WP_050136629.1 Length: 73 
>Uncharacterised protein [Yersinia frederiksenii]
Sequence ID: CNI85990.1 Length: 73  
Range 1: 20 to 69

Score:35.4 bits(105), Expect:0.72, 
Method:Compositional matrix adjust., 
Identities:16/50(32%), Positives:30/50(60%), Gaps:0/50(0%)

Query  6   DKSEGMSLHNYFAAAALQGILSNPSLIDSLCPENLKWVAEKSQEMADQMI  55
           D   GM+L +YFAA A+  ++   + ++   P  ++ +A ++ +MAD MI
Sbjct  20  DCDPGMTLRDYFAAKAMAALIHRYADVNIDAPGVMEEIAIRASKMADAMI  69


>hypothetical protein ACZ76_14695 [Yersinia aleksiciae]
Sequence ID: AKP35440.1 Length: 68 
Range 1: 20 to 64

Score:35.1 bits(104), Expect:0.73, 
Method:Compositional matrix adjust., 
Identities:19/50(38%), Positives:29/50(58%), Gaps:5/50(10%)

Query  10  GMSLHNYFAAAALQGILSNPSLIDSLCPENLKWVAEKSQEMADQMIFQVR  59
           GM+L +YFAA  +QG+ +NP  +          +AE++ +MAD MI   R
Sbjct  20  GMTLRDYFAAKYMQGVSANPERL-----YRNDDLAEEAYQMADAMIKASR  64


>hypothetical protein [Caulobacteraceae bacterium]
Sequence ID: NBW15951.1 Length: 68 
Range 1: 15 to 65

Score:35.1 bits(104), Expect:0.73, 
Method:Compositional matrix adjust., 
Identities:21/55(38%), Positives:32/55(58%), Gaps:4/55(7%)

Query  3   ELTDKSEGMSLHNYFAAAALQGILSNPSLIDSLCPENLKWVAEKSQEMADQMIFQ  57
           E  DK +   L + FA AAL GIL++P   D +   + +W AE + ++AD M+ Q
Sbjct  15  EYHDKVQRERLRDQFAMAALTGILAHP---DDVVRTDDQW-AEVAYDLADAMLRQ  65


>hypothetical protein [Pantoea sp. PSNIH1]
Sequence ID: WP_039379322.1 Length: 78 
>hypothetical protein PSNIH1_00660 [Pantoea sp. PSNIH1]
Sequence ID: AIX48874.1 Length: 78  
Range 1: 24 to 73

Score:35.4 bits(105), Expect:0.75, 
Method:Compositional matrix adjust., 
Identities:17/50(34%), Positives:31/50(62%), Gaps:2/50(4%)

Query  8   SEGMSLHNYFAAAALQGILS--NPSLIDSLCPENLKWVAEKSQEMADQMI  55
           S+GM+L +YFAA  ++ ++   N S+     P ++ + AE + +MAD M+
Sbjct  24  SKGMTLRDYFAAKMMHAVIGSLNGSVTGEEKPGDFDYYAECAYKMADAML  73


>hypothetical protein [Yersinia aleksiciae]
Sequence ID: WP_048619595.1 Length: 72 
>Uncharacterised protein [Yersinia aleksiciae]
Sequence ID: CFQ47546.1 Length: 72  
Range 1: 24 to 68

Score:35.4 bits(105), Expect:0.76, 
Method:Compositional matrix adjust., 
Identities:19/50(38%), Positives:29/50(58%), Gaps:5/50(10%)

Query  10  GMSLHNYFAAAALQGILSNPSLIDSLCPENLKWVAEKSQEMADQMIFQVR  59
           GM+L +YFAA  +QG+ +NP  +          +AE++ +MAD MI   R
Sbjct  24  GMTLRDYFAAKYMQGVSANPERL-----YRNDDLAEEAYQMADAMIKASR  68


>hypothetical protein P355_5094 [Burkholderia cenocepacia KC-01]
Sequence ID: ESS41333.1 Length: 105 
Range 1: 32 to 81

Score:35.9 bits(107), Expect:0.77, 
Method:Compositional matrix adjust., 
Identities:18/51(35%), Positives:31/51(60%), Gaps:1/51(1%)

Query  1   MSELTDKSEGMSLHNYFAAAALQGILSNPSLIDSLCPENLKWVAEKSQEMA  51
           ++E+   + GM+L +YFAA AL G+L+ P L D + P ++ +     +E A
Sbjct  32  VAEFAAAAAGMTLRDYFAAKALAGMLAEP-LSDDIDPSSIFFTPNFDKENA  81


>hypothetical protein [Raoultella planticola]
Sequence ID: WP_134936452.1 Length: 64 
>Uncharacterised protein [Raoultella planticola]
Sequence ID: STR70838.1 Length: 64  
Range 1: 17 to 42

Score:35.1 bits(104), Expect:0.78, 
Method:Compositional matrix adjust., 
Identities:14/26(54%), Positives:20/26(76%), Gaps:0/26(0%)

Query  9   EGMSLHNYFAAAALQGILSNPSLIDS  34
           EG++L +YFAA A+QG L+NP  + S
Sbjct  17  EGLTLRDYFAAKAMQGRLANPDWLAS  42


>hypothetical protein [Pseudomonas nitroreducens]
Sequence ID: WP_017521983.1 Length: 83 
Range 1: 29 to 54

Score:35.4 bits(105), Expect:0.80, 
Method:Compositional matrix adjust., 
Identities:14/26(54%), Positives:20/26(76%), Gaps:0/26(0%)

Query  10  GMSLHNYFAAAALQGILSNPSLIDSL  35
           GM+L +YFAA ALQG+L+N   +D +
Sbjct  29  GMTLRDYFAAKALQGMLANGDWVDRM  54


>hypothetical protein [Tatumella sp. TA1]
Sequence ID: WP_071430516.1 Length: 75 
>hypothetical protein EFZ10_08665 [Tatumella sp. TA1]
Sequence ID: QGX91692.1 Length: 75  
Range 1: 15 to 70

Score:35.1 bits(104), Expect:0.90, 
Method:Compositional matrix adjust., 
Identities:26/57(46%), Positives:35/57(61%), Gaps:7/57(12%)

Query  5   TDKSE---GMSLHNYFAAAALQGILSNPSLIDSLCP---ENLKWVAEKSQEMADQMI  55
           TD +E   GMS+ ++FAA+ALQG LS+ S  D   P    N   VAE + +MAD M+
Sbjct  15  TDYNELYLGMSIRDFFAASALQGWLSSYSE-DEAHPASNSNENLVAENAYKMADAML  70


>hypothetical protein [Pseudomonas kilonensis]
Sequence ID: WP_116641751.1 Length: 69 
>hypothetical protein C7317_1561 [Pseudomonas kilonensis]
Sequence ID: PVY50177.1 Length: 69  
Range 1: 16 to 40

Score:34.8 bits(103), Expect:0.96, 
Method:Compositional matrix adjust., 
Identities:14/25(56%), Positives:20/25(80%), Gaps:0/25(0%)

Query  4   LTDKSEGMSLHNYFAAAALQGILSN  28
           L+  SEGMSL +YFAA A+Q +++N
Sbjct  16  LSSDSEGMSLRDYFAAKAMQAMIAN  40


>hypothetical protein D6B27_00105 [Gammaproteobacteria bacterium]
Sequence ID: THB69754.1 Length: 71 
Range 1: 18 to 61

Score:35.1 bits(104), Expect:0.97, 
Method:Compositional matrix adjust., 
Identities:18/50(36%), Positives:31/50(62%), Gaps:6/50(12%)

Query  10  GMSLHNYFAAAALQGILSNPSLIDSLCPENLKWVAEKSQEMADQMIFQVR  59
           GM L +YFAA A+QG LS  +       ++ + +A+++ ++AD MI + R
Sbjct  18  GMDLRDYFAAKAMQGFLSAGT------EKSNQDIADEAYKLADDMIKERR  61


>hypothetical protein [Morganella morganii]
Sequence ID: WP_025152257.1 Length: 69 
Range 1: 24 to 65

Score:34.8 bits(103), Expect:0.98, 
Method:Compositional matrix adjust., 
Identities:19/47(40%), Positives:27/47(57%), Gaps:5/47(10%)

Query  9   EGMSLHNYFAAAALQGILSNPSLIDSLCPENLKWVAEKSQEMADQMI  55
           EGM+L +YFAA  +Q   SNP+     C  +   +A  + EMAD M+
Sbjct  24  EGMTLRDYFAAKFMQAAKSNPN-----CGYDWDDLAHDAYEMADAML  65


>Uncharacterised protein [Klebsiella oxytoca]
Sequence ID: STS93442.1 Length: 51 
Range 1: 1 to 45

Score:34.5 bits(102), Expect:1.0, 
Method:Compositional matrix adjust., 
Identities:17/45(38%), Positives:29/45(64%), Gaps:0/45(0%)

Query  11  MSLHNYFAAAALQGILSNPSLIDSLCPENLKWVAEKSQEMADQMI  55
           M+L +YFAA A+QG+L+N  + D +   + + VA  +  +AD M+
Sbjct  1   MTLRDYFAAKAMQGMLANHGMWDLINENHAQCVARDAFLVADAML  45


>hypothetical protein [Enterobacter cloacae complex sp. GF14B]
Sequence ID: WP_129258224.1 Length: 69 
>hypothetical protein DD606_03845 [Enterobacter cloacae complex sp. GF14B]
Sequence ID: RYA56170.1 Length: 69  
Range 1: 15 to 47

Score:34.8 bits(103), Expect:1.1, 
Method:Compositional matrix adjust., 
Identities:17/33(52%), Positives:21/33(63%), Gaps:0/33(0%)

Query  2   SELTDKSEGMSLHNYFAAAALQGILSNPSLIDS  34
           SE     EGM+L ++FAA A+Q  LSNP  I S
Sbjct  15  SEHNYPIEGMTLRDFFAAKAMQARLSNPQWIAS  47


>hypothetical protein [Caballeronia peredens]
Sequence ID: WP_087125399.1 Length: 84 
>hypothetical protein AWB71_03731 [Caballeronia peredens]
Sequence ID: SAL64295.1 Length: 84  
Range 1: 19 to 64

Score:35.1 bits(104), Expect:1.1, 
Method:Compositional matrix adjust., 
Identities:18/46(39%), Positives:27/46(58%), Gaps:0/46(0%)

Query  10  GMSLHNYFAAAALQGILSNPSLIDSLCPENLKWVAEKSQEMADQMI  55
           GMSL +YFA  AL G ++N +L  +  P  L+  A+    +AD M+
Sbjct  19  GMSLRDYFAGQALAGDMANDALPHNASPALLEERAQLYYRLADAML  64


>hypothetical protein [Pseudomonas putida]
Sequence ID: WP_070384488.1 Length: 86 
>hypothetical protein Q5O_17000 [Pseudomonas putida JB]
Sequence ID: AOX11922.1 Length: 86  
Range 1: 33 to 80

Score:35.1 bits(104), Expect:1.1, 
Method:Compositional matrix adjust., 
Identities:20/48(42%), Positives:27/48(56%), Gaps:2/48(4%)

Query  10  GMSLHNYFAAAALQGILSNPS--LIDSLCPENLKWVAEKSQEMADQMI  55
           GM+L +YFAA ALQG+L  P   +  S+     K  AE +   AD M+
Sbjct  33  GMTLRDYFAAQALQGMLPYPGNEMWGSFAEMTPKQAAESAYGYADAML  80


>hypothetical protein [Cupriavidus basilensis]
Sequence ID: WP_063923111.1 Length: 81 
Range 1: 29 to 73

Score:35.1 bits(104), Expect:1.1, 
Method:Compositional matrix adjust., 
Identities:19/48(40%), Positives:31/48(64%), Gaps:4/48(8%)

Query  9   EGMSLHNYFAAAALQGILSNPSL-IDSLCPENLKWVAEKSQEMADQMI  55
            GM+L +YFAA A+ G+L++P++ +D   P  L   AE +  +AD M+
Sbjct  29  PGMTLRDYFAAKAMGGMLADPNVKLDGNLPTQL---AELAYTVADAML  73


>hypothetical protein [Klebsiella pneumoniae]
Sequence ID: WP_049001945.1 Length: 80 
>hypothetical protein EVY22_06785 [Klebsiella pneumoniae]
Sequence ID: RYH68265.1 Length: 80 >Uncharacterised protein [Klebsiella pneumoniae]
Sequence ID: SVW98419.1 Length: 80 >Uncharacterised protein [Klebsiella pneumoniae]
Sequence ID: SXW17802.1 Length: 80 >Uncharacterised protein [Klebsiella pneumoniae]
Sequence ID: VAP34047.1 Length: 80  
Range 1: 34 to 53

Score:35.1 bits(104), Expect:1.1, 
Method:Compositional matrix adjust., 
Identities:13/20(65%), Positives:17/20(85%), Gaps:0/20(0%)

Query  10  GMSLHNYFAAAALQGILSNP  29
           GM+L +YFAA A+QG L+NP
Sbjct  34  GMTLRDYFAAKAMQGRLANP  53


>hypothetical protein EP331_00015 [bacterium]
Sequence ID: TNE75105.1 Length: 72 
Range 1: 9 to 26

Score:34.8 bits(103), Expect:1.1, 
Method:Compositional matrix adjust., 
Identities:14/18(78%), Positives:16/18(88%), Gaps:0/18(0%)

Query  11  MSLHNYFAAAALQGILSN  28
           MSL +YFAA A+QGILSN
Sbjct  9   MSLRDYFAAQAIQGILSN  26


>MULTISPECIES: hypothetical protein [Pseudomonas putida group]
Sequence ID: WP_028697935.1 Length: 81 
Range 1: 27 to 75

Score:34.8 bits(103), Expect:1.2, 
Method:Compositional matrix adjust., 
Identities:20/49(41%), Positives:27/49(55%), Gaps:2/49(4%)

Query  9   EGMSLHNYFAAAALQGILSNPS--LIDSLCPENLKWVAEKSQEMADQMI  55
           +GM+L +YFAA ALQG+L  P   +  S+     K  AE     AD M+
Sbjct  27  DGMTLRDYFAAQALQGMLPYPGNEMWGSFAEMTPKQAAESDYGYADAML  75


>hypothetical protein [Morganella psychrotolerans]
Sequence ID: WP_067404303.1 Length: 67 
>hypothetical protein AYY18_20145 [Morganella psychrotolerans]
Sequence ID: OBU05282.1 Length: 67  
Range 1: 20 to 62

Score:34.5 bits(102), Expect:1.2, 
Method:Compositional matrix adjust., 
Identities:20/45(44%), Positives:28/45(62%), Gaps:3/45(6%)

Query  12  SLHNYFAAAALQGILSNPSLID-SLCPENLKWVAEKSQEMADQMI  55
           SL + FAA A+QGIL N    + S+C   +  +A KS E+AD M+
Sbjct  20  SLRDMFAAKAMQGILVNAERNEFSFC--KVDEIASKSYELADAML  62


>hypothetical protein [Pseudomonas sp. VLB120]
Sequence ID: WP_023379887.1 Length: 70 
>bacteriophage protein [Pseudomonas sp. VLB120]
Sequence ID: AGZ34673.1 Length: 70  
Range 1: 19 to 64

Score:34.8 bits(103), Expect:1.2, 
Method:Compositional matrix adjust., 
Identities:20/50(40%), Positives:31/50(62%), Gaps:4/50(8%)

Query  6   DKSEGMSLHNYFAAAALQGILSNPSLIDSLCPENLKWVAEKSQEMADQMI  55
           D   GM+L +YFAA ALQG+ ++P+  ++   +    VAE   E+AD M+
Sbjct  19  DDFNGMNLRDYFAAKALQGLCADPNTANA---KREDIVAE-CYELADAML  64


>hypothetical protein [Olivibacter sp. LS-1]
Sequence ID: WP_149105434.1 Length: 80 
>hypothetical protein FKG96_09965 [Olivibacter sp. LS-1]
Sequence ID: QEL01119.1 Length: 80  
Range 1: 34 to 67

Score:34.8 bits(103), Expect:1.3, 
Method:Compositional matrix adjust., 
Identities:17/42(40%), Positives:22/42(52%), Gaps:8/42(19%)

Query  10  GMSLHNYFAAAALQGILSNPSLIDSLCPENLKWVAEKSQEMA  51
           G++   YFAA ALQG+ +NP  +D        W  EK   MA
Sbjct  34  GLTKREYFAAMALQGLCANPEYVD--------WSDEKVSRMA  67


>hypothetical protein [Rhodocyclus tenuis]
Sequence ID: MQY50846.1 Length: 68 
Range 1: 8 to 59

Score:34.5 bits(102), Expect:1.3, 
Method:Compositional matrix adjust., 
Identities:22/54(41%), Positives:31/54(57%), Gaps:3/54(5%)

Query  3   ELTDKSEGMSLHNYFAAAALQGILSNPSLIDSLCP-ENLKWVAEKSQEMADQMI  55
           E+T K  GM+L +YFA  ALQG L+  SL   + P E    +A +   +A+ MI
Sbjct  8   EFTVKHPGMTLRDYFAGKALQGYLA--SLAPDFEPGEFASAIARECYALAEAMI  59


>hypothetical protein BET08_09185 [Escherichia coli]
Sequence ID: ONK52162.1 Length: 78 
Range 1: 21 to 72

Score:34.8 bits(103), Expect:1.3, 
Method:Compositional matrix adjust., 
Identities:20/52(38%), Positives:33/52(63%), Gaps:4/52(7%)

Query  8   SEGMSLHNYFAAAALQGILSNPSLIDSL---C-PENLKWVAEKSQEMADQMI  55
           + GM+L +YFAA A+QG+L+N  + D+    C P+ L  ++  + E AD M+
Sbjct  21  TPGMTLRDYFAAKAMQGLLANNMMGDASLHECAPDWLSDISVGAYEFADAML  72


>conserved hypothetical protein [uncultured Pleomorphomonas sp.]
Sequence ID: SCM71599.1 Length: 79 
Range 1: 22 to 71

Score:34.8 bits(103), Expect:1.3, 
Method:Compositional matrix adjust., 
Identities:19/54(35%), Positives:34/54(62%), Gaps:4/54(7%)

Query  2   SELTDKSEGMSLHNYFAAAALQGILSNPSLIDSLCPENLKWVAEKSQEMADQMI  55
            E +   +GMSL ++FA  A+ GI++  S  +S  P ++  VA+++ E+AD M+
Sbjct  22  GEWSPAQDGMSLRDWFAGQAVGGIVA--SEGESRTPSDI--VAKRAYELADAML  71


>hypothetical protein [Enterobacter hormaechei]
Sequence ID: WP_058687044.1 Length: 79 
>hypothetical protein ASV36_22775 [Enterobacter hormaechei subsp. steigerwaltii]
Sequence ID: KTG84674.1 Length: 79 >hypothetical protein AT292_05445 [Enterobacter cloacae]
Sequence ID: KYJ78980.1 Length: 79 >hypothetical protein AWS21_22310 [Enterobacter hormaechei subsp. steigerwaltii]
Sequence ID: KVJ94474.1 Length: 79 >hypothetical protein AWS22_05945 [Enterobacter hormaechei subsp. steigerwaltii]
Sequence ID: KVK03471.1 Length: 79 >hypothetical protein F1867_09860 [Enterobacter hormaechei]
Sequence ID: QEQ45387.1 Length: 79  
Range 1: 31 to 57

Score:34.8 bits(103), Expect:1.4, 
Method:Compositional matrix adjust., 
Identities:16/27(59%), Positives:19/27(70%), Gaps:0/27(0%)

Query  8   SEGMSLHNYFAAAALQGILSNPSLIDS  34
           S GM+L +YFAA A+Q  LSNP  I S
Sbjct  31  SGGMTLRDYFAAKAMQARLSNPQWIAS  57


>hypothetical protein BFL40_12585 [Pseudomonas costantinii]
Sequence ID: OIN52930.1 Length: 98 
Range 1: 29 to 55

Score:35.1 bits(104), Expect:1.4, 
Method:Compositional matrix adjust., 
Identities:16/29(55%), Positives:23/29(79%), Gaps:2/29(6%)

Query  1   MSELTDKSEGMSLHNYFAAAALQGILSNP  29
           ++E+ DK  GMSL +YFAA A+QG+L+ P
Sbjct  29  VTEFHDK--GMSLRDYFAAKAMQGMLAVP  55


>hypothetical protein [Pseudomonas sp. 37 R 15]
Sequence ID: WP_065950845.1 Length: 80 
>hypothetical protein [Pseudomonas sp. 37 R 15]
Sequence ID: CRM40350.1 Length: 80  
Range 1: 34 to 75

Score:34.8 bits(103), Expect:1.4, 
Method:Compositional matrix adjust., 
Identities:20/46(43%), Positives:29/46(63%), Gaps:4/46(8%)

Query  10  GMSLHNYFAAAALQGILSNPSLIDSLCPENLKWVAEKSQEMADQMI  55
           GMSL +YFAA ALQGI ++    D  C  +  ++A +S  +AD M+
Sbjct  34  GMSLRDYFAAKALQGICASGPGAD--C--DNAFIARESYGLADAML  75


>hypothetical protein [Pantoea sp. BAV 3049]
Sequence ID: WP_158783702.1 Length: 74 
Range 1: 24 to 70

Score:34.5 bits(102), Expect:1.4, 
Method:Compositional matrix adjust., 
Identities:20/52(38%), Positives:31/52(59%), Gaps:5/52(9%)

Query  4   LTDKSEGMSLHNYFAAAALQGILSNPSLIDSLCPENLKWVAEKSQEMADQMI  55
           L  + EGM+L +YFAA A+QG LS     ++  P     +A+ + E+AD M+
Sbjct  24  LQYQEEGMTLRDYFAAKAMQGDLSKDGGFET--PSR---IAKYAYEIADAML  70


>hypothetical protein [Citrobacter amalonaticus]
Sequence ID: WP_125339845.1 Length: 79 
>hypothetical protein EGW07_21175 [Citrobacter amalonaticus]
Sequence ID: RSC59988.1 Length: 79  
Range 1: 31 to 57

Score:34.5 bits(102), Expect:1.5, 
Method:Compositional matrix adjust., 
Identities:16/27(59%), Positives:19/27(70%), Gaps:0/27(0%)

Query  8   SEGMSLHNYFAAAALQGILSNPSLIDS  34
           S GM+L +YFAA A+Q  LSNP  I S
Sbjct  31  SGGMTLRDYFAAKAMQARLSNPQWIAS  57


>hypothetical protein [Pseudomonas costantinii]
Sequence ID: WP_074851786.1 Length: 94 
>hypothetical protein SAMN04515675_0522 [Pseudomonas costantinii]
Sequence ID: SED27427.1 Length: 94  
Range 1: 25 to 51

Score:34.8 bits(103), Expect:1.5, 
Method:Compositional matrix adjust., 
Identities:16/29(55%), Positives:23/29(79%), Gaps:2/29(6%)

Query  1   MSELTDKSEGMSLHNYFAAAALQGILSNP  29
           ++E+ DK  GMSL +YFAA A+QG+L+ P
Sbjct  25  VTEFHDK--GMSLRDYFAAKAMQGMLAVP  51


>hypothetical protein [Rhodocyclus tenuis]
Sequence ID: WP_153469151.1 Length: 93 
Range 1: 33 to 84

Score:34.8 bits(103), Expect:1.5, 
Method:Compositional matrix adjust., 
Identities:22/54(41%), Positives:31/54(57%), Gaps:3/54(5%)

Query  3   ELTDKSEGMSLHNYFAAAALQGILSNPSLIDSLCP-ENLKWVAEKSQEMADQMI  55
           E+T K  GM+L +YFA  ALQG L+  SL   + P E    +A +   +A+ MI
Sbjct  33  EFTVKHPGMTLRDYFAGKALQGYLA--SLAPDFEPGEFASAIARECYALAEAMI  84


>hypothetical protein [bacterium]
Sequence ID: NDD53144.1 Length: 89 
Range 1: 23 to 43

Score:34.8 bits(103), Expect:1.6, 
Method:Compositional matrix adjust., 
Identities:13/21(62%), Positives:18/21(85%), Gaps:0/21(0%)

Query  8   SEGMSLHNYFAAAALQGILSN  28
            EG++L ++FAA ALQGIL+N
Sbjct  23  GEGITLRDHFAAVALQGILTN  43


>MULTISPECIES: hypothetical protein [Enterobacter cloacae complex]
Sequence ID: WP_058657093.1 Length: 79 
>hypothetical protein ASV05_25140 [Enterobacter hormaechei subsp. xiangfangensis]
Sequence ID: KTI36121.1 Length: 79 >hypothetical protein EYC89_15645 [Enterobacter hormaechei]
Sequence ID: KAA0895758.1 Length: 79 >hypothetical protein ASU73_09920 [Enterobacter hormaechei subsp. xiangfangensis]
Sequence ID: KTJ93703.1 Length: 79 >hypothetical protein EKN53_24455 [Enterobacter hormaechei]
Sequence ID: RTP22290.1 Length: 79 >hypothetical protein EKN43_14640 [Enterobacter hormaechei]
Sequence ID: RTP34718.1 Length: 79  
Range 1: 31 to 57

Score:34.5 bits(102), Expect:1.6, 
Method:Compositional matrix adjust., 
Identities:16/27(59%), Positives:19/27(70%), Gaps:0/27(0%)

Query  8   SEGMSLHNYFAAAALQGILSNPSLIDS  34
           S GM+L +YFAA A+Q  LSNP  I S
Sbjct  31  SGGMTLRDYFAAKAMQARLSNPQWIAS  57


>hypothetical protein [Cupriavidus taiwanensis]
Sequence ID: WP_116312816.1 Length: 73 
>conserved hypothetical protein [Cupriavidus taiwanensis]
Sequence ID: SOY79968.1 Length: 73 >conserved hypothetical protein [Cupriavidus taiwanensis]
Sequence ID: SOY81937.1 Length: 73  
Range 1: 23 to 68

Score:34.5 bits(102), Expect:1.6, 
Method:Compositional matrix adjust., 
Identities:16/48(33%), Positives:31/48(64%), Gaps:2/48(4%)

Query  8   SEGMSLHNYFAAAALQGILSNPSLIDSLCPENLKWVAEKSQEMADQMI  55
           + GM++ +YFAA AL G+L++P++   L  +    +A  + ++AD M+
Sbjct  23  ATGMTMRDYFAAKALGGMLADPNV--RLDGDAANAIAGIAYDLADAML  68


>hypothetical protein [Acidithiobacillus ferrivorans]
Sequence ID: WP_035193184.1 Length: 68 
>hypothetical protein AFERRI_400409 [Acidithiobacillus ferrivorans]
Sequence ID: CDQ10628.1 Length: 68 >conserved protein of unknown function [Acidithiobacillus ferrivorans]
Sequence ID: SMH64657.1 Length: 68  
Range 1: 22 to 65

Score:34.2 bits(101), Expect:1.7, 
Method:Compositional matrix adjust., 
Identities:18/46(39%), Positives:32/46(69%), Gaps:2/46(4%)

Query  10  GMSLHNYFAAAALQGILSNPSLIDSLCPENLKWVAEKSQEMADQMI  55
           GMSL +YFAA ALQG++++ S    + P+ +  +A+++ + AD M+
Sbjct  22  GMSLRDYFAAPALQGLIASTSNSSGF-PDPVS-IAKRAYDCADAML  65


>hypothetical protein [Klebsiella pneumoniae]
Sequence ID: WP_095306003.1 Length: 71 
>hypothetical protein CDA41_04530 [Klebsiella pneumoniae]
Sequence ID: OZZ54678.1 Length: 71  
Range 1: 13 to 65

Score:34.2 bits(101), Expect:1.8, 
Method:Compositional matrix adjust., 
Identities:22/53(42%), Positives:32/53(60%), Gaps:2/53(3%)

Query  5   TDKSEGMSLHNYFAAAALQGILSN-PSLIDSLC-PENLKWVAEKSQEMADQMI  55
           T   EG+++ +YFAA A+QG+L+  P+ I+     E    VAE S  MAD M+
Sbjct  13  TQGYEGLTVRDYFAAKAMQGLLAGYPAGINHPARSEEGFTVAELSYLMADAML  65


>hypothetical protein [Achromobacter veterisilvae]
Sequence ID: WP_129239716.1 Length: 79 
>hypothetical protein AVE30378_01049 [Achromobacter veterisilvae]
Sequence ID: SSW64347.1 Length: 79  
Range 1: 20 to 73

Score:34.5 bits(102), Expect:1.8, 
Method:Compositional matrix adjust., 
Identities:18/54(33%), Positives:24/54(44%), Gaps:0/54(0%)

Query  2   SELTDKSEGMSLHNYFAAAALQGILSNPSLIDSLCPENLKWVAEKSQEMADQMI  55
           S   D   GM+L +YFAA AL G+               +W A  + E AD M+
Sbjct  20  SRWADWDTGMTLRDYFAAKALSGLAGRKFHKGDREDGYAEWAAAMAYEFADAML  73


>hypothetical protein [Yersinia pseudotuberculosis]
Sequence ID: WP_057532886.1 Length: 66 
Range 1: 12 to 62

Score:34.2 bits(101), Expect:1.8, 
Method:Compositional matrix adjust., 
Identities:21/51(41%), Positives:32/51(62%), Gaps:2/51(3%)

Query  7   KSEGMSLHNYFAAAALQGILSNPSLIDS--LCPENLKWVAEKSQEMADQMI  55
           ++EG+ L +YFAA ALQG L++     S  +   N   VA+++ +MAD MI
Sbjct  12  RTEGLLLRDYFAAKALQGWLASYPEASSHPVVAGNENKVAKEAYQMADAMI  62


>hypothetical protein [Chryseobacterium indoltheticum]
Sequence ID: WP_076559822.1 Length: 79 
>hypothetical protein EG358_13690 [Chryseobacterium indoltheticum]
Sequence ID: AZA74751.1 Length: 79 >hypothetical protein SAMN05421682_104232 [Chryseobacterium indoltheticum]
Sequence ID: SIQ36582.1 Length: 79 >Uncharacterised protein [Chryseobacterium indoltheticum]
Sequence ID: SUX45954.1 Length: 79  
Range 1: 24 to 71

Score:34.5 bits(102), Expect:1.9, 
Method:Compositional matrix adjust., 
Identities:16/52(31%), Positives:35/52(67%), Gaps:4/52(7%)

Query  8   SEGMSLHNYFAAAALQGILSNPSLIDSLCPENLKWVAEKSQEMADQMIFQVR  59
           ++G+++  Y+A  ALQG+ SNP+L ++       ++AE+  ++AD +I +++
Sbjct  24  NQGLNIREYYAGLALQGLKSNPNLSNN----TPAFIAEQCVKLADALIIELQ  71


>MULTISPECIES: hypothetical protein [Pseudomonas]
Sequence ID: WP_137108977.1 Length: 93 
Range 1: 39 to 87

Score:34.5 bits(102), Expect:1.9, 
Method:Compositional matrix adjust., 
Identities:20/49(41%), Positives:27/49(55%), Gaps:2/49(4%)

Query  9   EGMSLHNYFAAAALQGILSNPS--LIDSLCPENLKWVAEKSQEMADQMI  55
            GM+L +YFAA ALQG+L  P   +  S+     K  AE +   AD M+
Sbjct  39  PGMNLRDYFAAKALQGMLPYPGNEMWGSFAEMTPKQAAESAYGYADAML  87


>hypothetical protein [Pseudomonas putida]
Sequence ID: WP_155489588.1 Length: 93 
Range 1: 39 to 87

Score:34.5 bits(102), Expect:2.0, 
Method:Compositional matrix adjust., 
Identities:20/49(41%), Positives:27/49(55%), Gaps:2/49(4%)

Query  9   EGMSLHNYFAAAALQGILSNPS--LIDSLCPENLKWVAEKSQEMADQMI  55
            GM+L +YFAA ALQG+L  P   +  S+     K  AE +   AD M+
Sbjct  39  PGMNLRDYFAAKALQGMLPYPGNEMWGSFAEMTPKQAAESAYGYADAML  87


>hypothetical protein [Serratia nematodiphila]
Sequence ID: WP_154870883.1 Length: 82 
>hypothetical protein FOT58_10785 [Serratia nematodiphila]
Sequence ID: TXE64814.1 Length: 82  
Range 1: 24 to 77

Score:34.5 bits(102), Expect:2.0, 
Method:Compositional matrix adjust., 
Identities:20/54(37%), Positives:32/54(59%), Gaps:2/54(3%)

Query  4   LTDKSEGMSLHNYFAAAALQGILSN--PSLIDSLCPENLKWVAEKSQEMADQMI  55
           L  + EGM+L +YFAA A+QG +S+   + I +   E +  +A+    MAD M+
Sbjct  24  LQYQEEGMTLRDYFAAKAMQGAFSSGATATIGTDHKEEMFGMAKAFYSMADAML  77


>hypothetical protein [Proteus mirabilis]
Sequence ID: WP_124725284.1 Length: 62 
>hypothetical protein EHQ54_05740 [Proteus mirabilis]
Sequence ID: RQW16664.1 Length: 62  
Range 1: 7 to 26

Score:33.9 bits(100), Expect:2.1, 
Method:Compositional matrix adjust., 
Identities:14/20(70%), Positives:17/20(85%), Gaps:0/20(0%)

Query  9   EGMSLHNYFAAAALQGILSN  28
           EGM+L +YFAA A+QG LSN
Sbjct  7   EGMTLRDYFAAKAMQGDLSN  26


>hypothetical protein [Caballeronia arvi]
Sequence ID: WP_061148872.1 Length: 84 
>hypothetical protein AWB74_04437 [Caballeronia arvi]
Sequence ID: SAL73019.1 Length: 84  
Range 1: 19 to 67

Score:34.5 bits(102), Expect:2.1, 
Method:Compositional matrix adjust., 
Identities:19/50(38%), Positives:30/50(60%), Gaps:1/50(2%)

Query  10  GMSLHNYFAAAALQGILSNPSLIDSLCPENLKWVAEKSQEMADQMIFQVR  59
           GMSL +YFA  AL G +++ +L +   P  L+  A+    +AD M+ +VR
Sbjct  19  GMSLRDYFAGQALAGDMADEALPNDASPTLLEERAQLYYRLADAML-RVR  67


>hypothetical protein HB4184_11105 [Pseudomonas putida]
Sequence ID: KPM64146.1 Length: 102 
Range 1: 48 to 96

Score:34.8 bits(103), Expect:2.1, 
Method:Compositional matrix adjust., 
Identities:20/49(41%), Positives:27/49(55%), Gaps:2/49(4%)

Query  9   EGMSLHNYFAAAALQGILSNPS--LIDSLCPENLKWVAEKSQEMADQMI  55
            GM+L +YFAA ALQG+L  P   +  S+     K  AE +   AD M+
Sbjct  48  PGMNLRDYFAAKALQGMLPYPGNEMWGSFAEMTPKQAAESAYGYADAML  96


>hypothetical protein CSW00_11400 [Pseudomonas sp. MR 02]
Sequence ID: PJI73915.1 Length: 102 
Range 1: 48 to 96

Score:34.5 bits(102), Expect:2.1, 
Method:Compositional matrix adjust., 
Identities:20/49(41%), Positives:27/49(55%), Gaps:2/49(4%)

Query  9   EGMSLHNYFAAAALQGILSNPS--LIDSLCPENLKWVAEKSQEMADQMI  55
            GM+L +YFAA ALQG+L  P   +  S+     K  AE +   AD M+
Sbjct  48  PGMNLRDYFAAKALQGMLPYPGNEMWGSFAEMTPKQAAESAYGYADAML  96


>hypothetical protein [Brucella vulpis]
Sequence ID: WP_059243683.1 Length: 76 
>hypothetical protein BF3285c1_1768 [Brucella vulpis]
Sequence ID: CUW44435.1 Length: 76 >hypothetical protein B3286c1_1767 [Brucella vulpis]
Sequence ID: CUW50568.1 Length: 76  
Range 1: 25 to 69

Score:34.2 bits(101), Expect:2.1, 
Method:Compositional matrix adjust., 
Identities:18/49(37%), Positives:26/49(53%), Gaps:4/49(8%)

Query  7   KSEGMSLHNYFAAAALQGILSNPSLIDSLCPENLKWVAEKSQEMADQMI  55
           + +GM+L +YFAA  LQG+L+     D  C       +E +   AD MI
Sbjct  25  EQDGMTLRDYFAAKVLQGLLA----ADEECAFKPDGASEYAYRFADAMI  69


>hypothetical protein [Bordetella hinzii]
Sequence ID: WP_053107843.1 Length: 80 
>hypothetical protein ACR55_01827 [Bordetella hinzii]
Sequence ID: AKQ59697.1 Length: 80 >hypothetical protein CS347_21670 [Bordetella hinzii]
Sequence ID: AZW19180.1 Length: 80  
Range 1: 27 to 72

Score:34.2 bits(101), Expect:2.1, 
Method:Compositional matrix adjust., 
Identities:21/47(45%), Positives:28/47(59%), Gaps:1/47(2%)

Query  9   EGMSLHNYFAAAALQGILSNPSLIDSLCPENLKWVAEKSQEMADQMI  55
            GMSL +YFAA A+QGIL+      +  P N  + A  + EMAD M+
Sbjct  27  PGMSLRDYFAAKAMQGILAAQIHGFNDRPANGPF-ASMAYEMADAML  72


>hypothetical protein [Pseudomonas viridiflava]
Sequence ID: WP_122851957.1 Length: 73 
Range 1: 25 to 66

Score:34.2 bits(101), Expect:2.2, 
Method:Compositional matrix adjust., 
Identities:17/46(37%), Positives:29/46(63%), Gaps:4/46(8%)

Query  10  GMSLHNYFAAAALQGILSNPSLIDSLCPENLKWVAEKSQEMADQMI  55
           GMS+ +YFAA A+QGI ++P        + +  +AE + ++AD M+
Sbjct  25  GMSMRDYFAAKAMQGICAHPETWG----QGVDGLAESAYDVADAML  66


>hypothetical protein [Enterobacter hormaechei]
Sequence ID: WP_137042242.1 Length: 82 
>hypothetical protein FCG85_22290 [Enterobacter hormaechei]
Sequence ID: TKG86572.1 Length: 82  
Range 1: 27 to 76

Score:34.2 bits(101), Expect:2.2, 
Method:Compositional matrix adjust., 
Identities:21/50(42%), Positives:30/50(60%), Gaps:2/50(4%)

Query  8   SEGMSLHNYFAAAALQGILSNPSLIDSLCPENL--KWVAEKSQEMADQMI  55
           S GM+L +YFAA A+Q  L  P   + +   ++  + VAE S EMAD M+
Sbjct  27  SHGMTLRDYFAAKAMQSALLAPKPENPVERMDIYAQSVAEISYEMADAML  76


>hypothetical protein [Pantoea agglomerans]
Sequence ID: WP_137244738.1 Length: 72 
>hypothetical protein PagCFBP13532_14505 [Pantoea agglomerans]
Sequence ID: TKK33229.1 Length: 72  
Range 1: 16 to 67

Score:33.9 bits(100), Expect:2.2, 
Method:Compositional matrix adjust., 
Identities:23/56(41%), Positives:31/56(55%), Gaps:6/56(10%)

Query  2   SELTDKSEGMSLHNYFAAAALQGILSNPSLIDSLCPENL--KWVAEKSQEMADQMI  55
           SE     EGM+L +YFA  A+Q  L+    ID    E++  +W AE S E AD M+
Sbjct  16  SETVKGQEGMTLRDYFAGKAMQAWLTQ---IDPEEMEDMMERW-AENSYEFADCML  67


>hypothetical protein [Providencia heimbachae]
Sequence ID: WP_068445121.1 Length: 69 
Range 1: 24 to 65

Score:33.9 bits(100), Expect:2.2, 
Method:Compositional matrix adjust., 
Identities:19/47(40%), Positives:28/47(59%), Gaps:5/47(10%)

Query  9   EGMSLHNYFAAAALQGILSNPSLIDSLCPENLKWVAEKSQEMADQMI  55
           EGM+L +YFAA  +Q   SNP+     C  +   +A++S  MAD M+
Sbjct  24  EGMNLRDYFAAKYMQAAKSNPN-----CDYDWDGLAQESYIMADAML  65


>hypothetical protein [Pseudomonas putida]
Sequence ID: WP_081013943.1 Length: 76 
Range 1: 23 to 70

Score:34.2 bits(101), Expect:2.3, 
Method:Compositional matrix adjust., 
Identities:20/48(42%), Positives:27/48(56%), Gaps:2/48(4%)

Query  10  GMSLHNYFAAAALQGILSNPS--LIDSLCPENLKWVAEKSQEMADQMI  55
           GM+L +YFAA ALQG+L  P   +  S+     K  AE +   AD M+
Sbjct  23  GMTLRDYFAAKALQGMLPYPGNEMWGSFANMTPKQAAESAYGYADAML  70


>hypothetical protein [Klebsiella pneumoniae]
Sequence ID: WP_103215469.1 Length: 71 
>hypothetical protein C2U49_08175 [Klebsiella pneumoniae]
Sequence ID: AUU94780.1 Length: 71 >hypothetical protein C3413_23545 [Klebsiella pneumoniae]
Sequence ID: POW76134.1 Length: 71  
Range 1: 13 to 65

Score:33.9 bits(100), Expect:2.4, 
Method:Compositional matrix adjust., 
Identities:23/53(43%), Positives:31/53(58%), Gaps:2/53(3%)

Query  5   TDKSEGMSLHNYFAAAALQGILSN-PSLIDSLC-PENLKWVAEKSQEMADQMI  55
           T   EG+++ +YFAA A+QG L+  P+ ID     E    VAE S  MAD M+
Sbjct  13  TQGYEGLTIRDYFAAKAMQGWLAGYPAGIDHPARSEEGFIVAELSYLMADAML  65


>hypothetical protein [Burkholderia thailandensis]
Sequence ID: WP_043296359.1 Length: 75 
>putative gp38 [Burkholderia thailandensis E254]
Sequence ID: AIT21240.1 Length: 75 >hypothetical protein A8H38_31890 [Burkholderia thailandensis]
Sequence ID: PNE70367.1 Length: 75  
Range 1: 26 to 69

Score:33.9 bits(100), Expect:2.5, 
Method:Compositional matrix adjust., 
Identities:18/46(39%), Positives:28/46(60%), Gaps:2/46(4%)

Query  10  GMSLHNYFAAAALQGILSNPSLIDSLCPENLKWVAEKSQEMADQMI  55
           GM L +YFAA A+ G+L+NP++   L  +    VA  +  +AD M+
Sbjct  26  GMKLRDYFAAKAIAGLLANPNV--KLGEDRADKVAVLAYSVADAML  69


>hypothetical protein [Burkholderia sp. MSMB1835]
Sequence ID: WP_156443680.1 Length: 72 
Range 1: 25 to 65

Score:33.9 bits(100), Expect:2.5, 
Method:Compositional matrix adjust., 
Identities:19/47(40%), Positives:26/47(55%), Gaps:6/47(12%)

Query  9   EGMSLHNYFAAAALQGILSNPSLIDSLCPENLKWVAEKSQEMADQMI  55
           +GMSL +YFAAAALQG      +I S    N   + E +   AD ++
Sbjct  25  QGMSLRDYFAAAALQG------MIASGSSANYSGLGEMAYTAADNLL  65


>hypothetical protein [Paraburkholderia kirstenboschensis]
Sequence ID: WP_128594601.1 Length: 70 
Range 1: 23 to 44

Score:33.9 bits(100), Expect:2.6, 
Method:Compositional matrix adjust., 
Identities:13/22(59%), Positives:19/22(86%), Gaps:0/22(0%)

Query  7   KSEGMSLHNYFAAAALQGILSN  28
           ++ G+++ +YFAAAALQGILS 
Sbjct  23  QAAGITIRDYFAAAALQGILSG  44


>Uncharacterised protein [Yersinia pseudotuberculosis]
Sequence ID: CNJ09923.1 Length: 77 
>Uncharacterised protein [Yersinia pseudotuberculosis]
Sequence ID: VEE71636.1 Length: 77  
Range 1: 23 to 73

Score:33.9 bits(100), Expect:2.6, 
Method:Compositional matrix adjust., 
Identities:21/51(41%), Positives:32/51(62%), Gaps:2/51(3%)

Query  7   KSEGMSLHNYFAAAALQGILSNPSLIDS--LCPENLKWVAEKSQEMADQMI  55
           ++EG+ L +YFAA ALQG L++     S  +   N   VA+++ +MAD MI
Sbjct  23  RTEGLLLRDYFAAKALQGWLASYPEASSHPVVAGNENKVAKEAYQMADAMI  73


>hypothetical protein [Synechococcus sp. JA-2-3B'a(2-13)]
Sequence ID: WP_011433158.1 Length: 80 
>hypothetical protein CYB_1546 [Synechococcus sp. JA-2-3B'a(2-13)]
Sequence ID: ABD02510.1 Length: 80  
Range 1: 23 to 74

Score:33.9 bits(100), Expect:2.6, 
Method:Compositional matrix adjust., 
Identities:18/52(35%), Positives:29/52(55%), Gaps:1/52(1%)

Query  5   TDKSEGMSLHNYFAAAALQGILSNP-SLIDSLCPENLKWVAEKSQEMADQMI  55
           T  S G+S   Y A+  LQGI+SNP + +  L PE  + +   +  +AD ++
Sbjct  23  TISSPGVSKREYIASKVLQGIVSNPQTPVGDLSPEQRQALVYTAVSLADDLL  74


>hypothetical protein UO85_18515 [Enterobacter kobei]
Sequence ID: KJI49411.1 Length: 78 
Range 1: 30 to 72

Score:33.9 bits(100), Expect:2.6, 
Method:Compositional matrix adjust., 
Identities:18/48(38%), Positives:30/48(62%), Gaps:5/48(10%)

Query  8   SEGMSLHNYFAAAALQGILSNPSLIDSLCPENLKWVAEKSQEMADQMI  55
             G+++ +YFAA A+ G LSNP   D LC ++    A ++ ++AD M+
Sbjct  30  GRGLTVRDYFAAKAMLGRLSNP---DWLCSDDR--TATEAYQIADAML  72


>hypothetical protein [Citrobacter koseri]
Sequence ID: WP_115609011.1 Length: 77 
>Uncharacterised protein [Citrobacter koseri]
Sequence ID: SUX61205.1 Length: 77  
Range 1: 24 to 71

Score:33.9 bits(100), Expect:2.6, 
Method:Compositional matrix adjust., 
Identities:17/52(33%), Positives:32/52(61%), Gaps:4/52(7%)

Query  4   LTDKSEGMSLHNYFAAAALQGILSNPSLIDSLCPENLKWVAEKSQEMADQMI  55
           L  + +GM+L +YFAA A+ G+ S+        P+    +A+++ E+AD+M+
Sbjct  24  LQYQEDGMTLRDYFAAKAMNGMCSHVDTWGMTVPQ----IAKRAYELADEML  71


>hypothetical protein HB13667_07755 [Pseudomonas putida]
Sequence ID: KPM67107.1 Length: 85 
Range 1: 32 to 79

Score:34.2 bits(101), Expect:2.6, 
Method:Compositional matrix adjust., 
Identities:20/48(42%), Positives:27/48(56%), Gaps:2/48(4%)

Query  10  GMSLHNYFAAAALQGILSNPS--LIDSLCPENLKWVAEKSQEMADQMI  55
           GM+L +YFAA ALQG+L  P   +  S+     K  AE +   AD M+
Sbjct  32  GMTLRDYFAAKALQGMLPYPGNEMWGSFANMTPKQAAESAYGYADAML  79


>hypothetical protein [Enterobacter roggenkampii]
Sequence ID: WP_045419031.1 Length: 60 
>hypothetical protein SS06_22365 [Enterobacter roggenkampii]
Sequence ID: KJO24687.1 Length: 60  
Range 1: 11 to 54

Score:33.6 bits(99), Expect:2.7, 
Method:Compositional matrix adjust., 
Identities:19/48(40%), Positives:27/48(56%), Gaps:4/48(8%)

Query  8   SEGMSLHNYFAAAALQGILSNPSLIDSLCPENLKWVAEKSQEMADQMI  55
             G+++ +YFAA AL GI S+P       PE +K    +S  +AD MI
Sbjct  11  GRGLTVRDYFAAKALAGICSHPDTWGLAAPEIVK----QSFLIADAMI  54


>hypothetical protein AV903_12300 [Erwinia tracheiphila]
Sequence ID: AXF76646.1 Length: 79 
Range 1: 32 to 75

Score:33.9 bits(100), Expect:2.8, 
Method:Compositional matrix adjust., 
Identities:19/46(41%), Positives:28/46(60%), Gaps:2/46(4%)

Query  10  GMSLHNYFAAAALQGILSNPSLIDSLCPENLKWVAEKSQEMADQMI  55
           GM+L +YFAA A+ GILS+      L  ++L+  A  S  +AD M+
Sbjct  32  GMTLRDYFAAEAINGILSDSDA--GLLDDDLQCYAGISYRLADAML  75


>hypothetical protein [Morganella morganii]
Sequence ID: WP_159081190.1 Length: 66 
Range 1: 19 to 61

Score:33.6 bits(99), Expect:2.8, 
Method:Compositional matrix adjust., 
Identities:16/44(36%), Positives:27/44(61%), Gaps:1/44(2%)

Query  12  SLHNYFAAAALQGILSNPSLIDSLCPENLKWVAEKSQEMADQMI  55
           ++ +YFAA A+QGIL N    + +    +  +A K+ E+AD M+
Sbjct  19  TIRDYFAAKAMQGILVNTER-NEFSFGKVDEIASKAYELADAML  61


>hypothetical protein [Klebsiella pneumoniae]
Sequence ID: WP_134896045.1 Length: 71 
>hypothetical protein [Klebsiella pneumoniae]
Sequence ID: NCA58639.1 Length: 71  
Range 1: 13 to 65

Score:33.6 bits(99), Expect:2.8, 
Method:Compositional matrix adjust., 
Identities:23/53(43%), Positives:31/53(58%), Gaps:2/53(3%)

Query  5   TDKSEGMSLHNYFAAAALQGILSN-PSLIDSLC-PENLKWVAEKSQEMADQMI  55
           T   EG+++ +YFAA A+QG L+  P+ ID     E    VAE S  MAD M+
Sbjct  13  TQGYEGLTVRDYFAAKAMQGWLAGYPAGIDHPARSEEGFIVAELSYLMADAML  65


>MULTISPECIES: hypothetical protein [Klebsiella]
Sequence ID: WP_032443145.1 Length: 71 
>hypothetical protein [Klebsiella pneumoniae]
Sequence ID: MTG01671.1 Length: 71 >hypothetical protein CWN50_29110 [Klebsiella michiganensis]
Sequence ID: PLL22422.1 Length: 71  
Range 1: 13 to 65

Score:33.6 bits(99), Expect:2.8, 
Method:Compositional matrix adjust., 
Identities:23/53(43%), Positives:31/53(58%), Gaps:2/53(3%)

Query  5   TDKSEGMSLHNYFAAAALQGILSN-PSLIDSLC-PENLKWVAEKSQEMADQMI  55
           T   EG+++ +YFAA A+QG L+  P+ ID     E    VAE S  MAD M+
Sbjct  13  TQGYEGLTVRDYFAAKAMQGWLAGYPAGIDHPARSEEGFIVAELSYLMADAML  65


>hypothetical protein [Burkholderia glumae]
Sequence ID: WP_124836041.1 Length: 84 
>hypothetical protein DF052_00265 [Burkholderia glumae]
Sequence ID: RQZ76424.1 Length: 84  
Range 1: 28 to 68

Score:33.9 bits(100), Expect:2.8, 
Method:Compositional matrix adjust., 
Identities:17/45(38%), Positives:27/45(60%), Gaps:4/45(8%)

Query  10  GMSLHNYFAAAALQGILSNPSLIDSLCPENLKWVAEKSQEMADQM  54
           GM+L +YFAA  LQG+++N    + + P      A   +EMAD++
Sbjct  28  GMTLSDYFAAKVLQGLMAN----EQFPPPRPIEQARTREEMADEI  68


>hypothetical protein [Burkholderia vietnamiensis]
Sequence ID: WP_059990222.1 Length: 72 
>hypothetical protein WK27_29905 [Burkholderia vietnamiensis]
Sequence ID: KVR93952.1 Length: 72  
Range 1: 25 to 47

Score:33.9 bits(100), Expect:2.9, 
Method:Compositional matrix adjust., 
Identities:13/23(57%), Positives:17/23(73%), Gaps:0/23(0%)

Query  9   EGMSLHNYFAAAALQGILSNPSL  31
            GM L +YFAA A+QGI +NP +
Sbjct  25  PGMKLRDYFAAKAMQGICANPDI  47


>hypothetical protein [Ochrobactrum sp. 3-3]
Sequence ID: WP_114214189.1 Length: 81 
Range 1: 29 to 73

Score:33.9 bits(100), Expect:2.9, 
Method:Compositional matrix adjust., 
Identities:19/47(40%), Positives:28/47(59%), Gaps:2/47(4%)

Query  9   EGMSLHNYFAAAALQGILSNPSLIDSLCPENLKWVAEKSQEMADQMI  55
           EGM+L +YFAA A  G+L+       +   NLK + E++  +AD MI
Sbjct  29  EGMTLRDYFAAKAQNGLLAGQFRDTGIL--NLKELPEEAYSIADAMI  73


>hypothetical protein [Thauera aromatica]
Sequence ID: WP_107221211.1 Length: 99 
>hypothetical protein Tharo_2148 [Thauera aromatica K172]
Sequence ID: AVR89051.1 Length: 99  
Range 1: 52 to 98

Score:34.2 bits(101), Expect:3.0, 
Method:Compositional matrix adjust., 
Identities:19/50(38%), Positives:28/50(56%), Gaps:3/50(6%)

Query  10  GMSLHNYFAAAALQGILSNPSLIDSLCPENLKWVAEKSQEMADQMIFQVR  59
           GMSL +YFAA A+QG  ++    D+   + +  VA  + E AD M+   R
Sbjct  52  GMSLRDYFAAKAMQGFAAD---SDTAWGDGVNGVARTAYEWADAMLRARR  98


>hypothetical protein [Caulobacteraceae bacterium]
Sequence ID: NBW20608.1 Length: 78 
Range 1: 14 to 50

Score:33.9 bits(100), Expect:3.0, 
Method:Compositional matrix adjust., 
Identities:13/37(35%), Positives:24/37(64%), Gaps:0/37(0%)

Query  1   MSELTDKSEGMSLHNYFAAAALQGILSNPSLIDSLCP  37
           MS + +  +GM+L +YFAA A+Q ++ N  +++   P
Sbjct  14  MSTFVNAKQGMTLRDYFAAKAMQAMIENFRIVNHRNP  50


>MULTISPECIES: hypothetical protein [unclassified Raoultella]
Sequence ID: WP_160704978.1 Length: 83 
>hypothetical protein [Raoultella sp. Lac2]
Sequence ID: MXF49646.1 Length: 83 >hypothetical protein [Raoultella sp. Lac1]
Sequence ID: MXF99268.1 Length: 83  
Range 1: 24 to 77

Score:33.9 bits(100), Expect:3.1, 
Method:Compositional matrix adjust., 
Identities:22/56(39%), Positives:33/56(58%), Gaps:6/56(10%)

Query  4   LTDKSEGMSLHNYFAAAALQGILSNPSLIDSLCPE----NLKWVAEKSQEMADQMI  55
           L  + EGM+L +YFAA AL G+L+N    +S C      N   VA+++  +AD M+
Sbjct  24  LQYQEEGMTLRDYFAAKALSGLLAN--YPESNCHPVAAGNADEVAKQAYMLADAML  77


>hypothetical protein E6Q97_14965 [Desulfurellales bacterium]
Sequence ID: TXH52751.1 Length: 69 
Range 1: 15 to 64

Score:33.6 bits(99), Expect:3.1, 
Method:Compositional matrix adjust., 
Identities:20/50(40%), Positives:30/50(60%), Gaps:5/50(10%)

Query  11  MSLHNYFAAAALQGILSNPSLIDSLCPENL-----KWVAEKSQEMADQMI  55
           MSL ++FA  AL GILSN SL+  +  E++        A+ + E+AD M+
Sbjct  15  MSLRDWFAGQALAGILSNDSLLYRIRSESIMATVHDATADFALEVADAML  64


>hypothetical protein [Acidovorax sp. HMWF018]
Sequence ID: WP_108497620.1 Length: 82 
>hypothetical protein DBR23_05965 [Acidovorax sp. HMWF018]
Sequence ID: PTT41492.1 Length: 82  
Range 1: 29 to 74

Score:33.9 bits(100), Expect:3.2, 
Method:Compositional matrix adjust., 
Identities:21/51(41%), Positives:29/51(56%), Gaps:5/51(9%)

Query  5   TDKSEGMSLHNYFAAAALQGILSNPSLIDSLCPENLKWVAEKSQEMADQMI  55
           T +  GM+L +YFAA ALQG+LS     DS         A ++  MAD+M+
Sbjct  29  TAQFPGMTLRDYFAAKALQGLLS-----DSKVQAPRSEFAAEAYAMADEML  74


>hypothetical protein [Proteus vulgaris]
Sequence ID: WP_123822533.1 Length: 59 
>hypothetical protein EGX81_10115 [Proteus vulgaris]
Sequence ID: AYY83002.1 Length: 59  
Range 1: 7 to 55

Score:33.3 bits(98), Expect:3.4, 
Method:Compositional matrix adjust., 
Identities:17/49(35%), Positives:29/49(59%), Gaps:2/49(4%)

Query  9   EGMSLHNYFAAAALQGILS--NPSLIDSLCPENLKWVAEKSQEMADQMI  55
           EGM+L +YFA+  +  I+S  N  +I   C  ++   A+++  MAD M+
Sbjct  7   EGMTLRDYFASKCMSSIISSLNGPIIFEECKGDFDLYAKQAYVMADAML  55


>hypothetical protein [Caballeronia glebae]
Sequence ID: WP_086973846.1 Length: 84 
>hypothetical protein AWB82_06962 [Caballeronia glebae]
Sequence ID: SAK95855.1 Length: 84  
Range 1: 19 to 67

Score:33.9 bits(100), Expect:3.4, 
Method:Compositional matrix adjust., 
Identities:19/50(38%), Positives:29/50(58%), Gaps:1/50(2%)

Query  10  GMSLHNYFAAAALQGILSNPSLIDSLCPENLKWVAEKSQEMADQMIFQVR  59
           GMSL +YFA  AL G +++  L +   P  L+  A+    +AD M+ +VR
Sbjct  19  GMSLRDYFAGQALAGDMADDGLPNDASPALLEERAQLYYRLADAML-KVR  67


>hypothetical protein [Yersinia sp. IP38017]
Sequence ID: WP_145555817.1 Length: 73 
Range 1: 20 to 69

Score:33.6 bits(99), Expect:3.5, 
Method:Compositional matrix adjust., 
Identities:16/50(32%), Positives:29/50(58%), Gaps:0/50(0%)

Query  6   DKSEGMSLHNYFAAAALQGILSNPSLIDSLCPENLKWVAEKSQEMADQMI  55
           D   GM+L +YFAA A+  ++   + ++   P  ++ +A ++  MAD MI
Sbjct  20  DCDPGMTLRDYFAAKAMAALIHRYADMNIDAPGVMEEIAIRASNMADAMI  69


>hypothetical protein [Chryseobacterium sp. G0240]
Sequence ID: WP_123274000.1 Length: 77 
>hypothetical protein EGI16_03625 [Chryseobacterium sp. G0240]
Sequence ID: ROI05488.1 Length: 77  
Range 1: 24 to 67

Score:33.6 bits(99), Expect:3.7, 
Method:Compositional matrix adjust., 
Identities:15/48(31%), Positives:34/48(70%), Gaps:4/48(8%)

Query  8   SEGMSLHNYFAAAALQGILSNPSLIDSLCPENLKWVAEKSQEMADQMI  55
           ++G+++  Y+A  A+QG+ SNP    +L   +++++AE++ ++AD +I
Sbjct  24  NQGLTIREYYAGLAMQGMKSNP----NLSGLSVEFIAEQAVKVADALI  67


>hypothetical protein [Yersinia bercovieri]
Sequence ID: WP_145495498.1 Length: 76 
Range 1: 24 to 72

Score:33.6 bits(99), Expect:3.7, 
Method:Compositional matrix adjust., 
Identities:15/49(31%), Positives:32/49(65%), Gaps:0/49(0%)

Query  7   KSEGMSLHNYFAAAALQGILSNPSLIDSLCPENLKWVAEKSQEMADQMI  55
           +SEG+++H+YF+A A+  ++   + ++    + L+ +A ++  MAD MI
Sbjct  24  ESEGVTVHDYFSAKAMAALIHRYADVNIDDLKVLEKIAIRASNMADAMI  72


>hypothetical protein [Achromobacter xylosoxidans]
Sequence ID: WP_035199639.1 Length: 98 
Range 1: 37 to 92

Score:33.9 bits(100), Expect:3.8, 
Method:Compositional matrix adjust., 
Identities:20/56(36%), Positives:30/56(53%), Gaps:2/56(3%)

Query  2   SELTDKSEGMSLHNYFAAAALQGILS--NPSLIDSLCPENLKWVAEKSQEMADQMI  55
           S   D   GM+L +YFAA A+QG LS   P     +   +  + A+++  MAD M+
Sbjct  37  SRWADWDMGMTLRDYFAARAMQGWLSSYGPGDKHPVGAGDADFEAKRAYAMADAML  92


>hypothetical protein [Morganella morganii]
Sequence ID: WP_119313140.1 Length: 68 
Range 1: 20 to 63

Score:33.3 bits(98), Expect:3.9, 
Method:Compositional matrix adjust., 
Identities:18/44(41%), Positives:27/44(61%), Gaps:0/44(0%)

Query  12  SLHNYFAAAALQGILSNPSLIDSLCPENLKWVAEKSQEMADQMI  55
           +L +YFAA A+QG+LSN          +   +A+KS  MAD+M+
Sbjct  20  TLRDYFAAKAMQGLLSNDQCKPFGMSASATDLAKKSYLMADEML  63


>hypothetical protein [Klebsiella pneumoniae]
Sequence ID: WP_099119263.1 Length: 71 
>hypothetical protein CRN28_13825 [Klebsiella pneumoniae]
Sequence ID: ATM32342.1 Length: 71  
Range 1: 13 to 65

Score:33.3 bits(98), Expect:3.9, 
Method:Compositional matrix adjust., 
Identities:21/53(40%), Positives:29/53(54%), Gaps:2/53(3%)

Query  5   TDKSEGMSLHNYFAAAALQGILSN--PSLIDSLCPENLKWVAEKSQEMADQMI  55
           T   EG+++ +YFAA A+QG L+   P +      E    VAE S  MAD M+
Sbjct  13  TQGYEGLTVRDYFAAKAMQGWLAGYTPGIDHPARSEEGFIVAELSYLMADAML  65


>hypothetical protein [Caballeronia megalochromosomata]
Sequence ID: WP_062261519.1 Length: 84 
>hypothetical protein CR51_29320 [Caballeronia megalochromosomata]
Sequence ID: KXU93487.1 Length: 84  
Range 1: 19 to 67

Score:33.6 bits(99), Expect:3.9, 
Method:Compositional matrix adjust., 
Identities:19/50(38%), Positives:28/50(56%), Gaps:1/50(2%)

Query  10  GMSLHNYFAAAALQGILSNPSLIDSLCPENLKWVAEKSQEMADQMIFQVR  59
           GMSL +YFA  AL G +++  L     P  L+  A+    +AD M+ +VR
Sbjct  19  GMSLRDYFAGQALAGDMADERLASDASPALLEARAQLYYRLADAML-RVR  67


>hypothetical protein DAQ1742_02669 [Dickeya aquatica]
Sequence ID: SLM63542.1 Length: 62 
Range 1: 14 to 57

Score:33.3 bits(98), Expect:4.0, 
Method:Compositional matrix adjust., 
Identities:21/51(41%), Positives:29/51(56%), Gaps:12/51(23%)

Query  10  GMSLHNYFAAAALQGILSNPSLIDSLCPENL-----KWVAEKSQEMADQMI  55
           GM+L +YFAA A+Q  LS       + PE +     +W A+ S EMAD M+
Sbjct  14  GMTLRDYFAAKAMQAWLS------QIAPEEMEDMMNRW-ADNSYEMADAML  57


>MULTISPECIES: hypothetical protein [Klebsiella]
Sequence ID: WP_087653305.1 Length: 90 
>hypothetical protein BC497_00370 [Klebsiella variicola]
Sequence ID: AXO68675.1 Length: 90 >hypothetical protein BLL04_12020 [Klebsiella variicola]
Sequence ID: OUY98867.1 Length: 90 >hypothetical protein D9K78_05665 [Klebsiella pneumoniae]
Sequence ID: RLL13343.1 Length: 90 >Uncharacterised protein [Klebsiella pneumoniae]
Sequence ID: SWN39105.1 Length: 90  
Range 1: 42 to 85

Score:33.6 bits(99), Expect:4.0, 
Method:Compositional matrix adjust., 
Identities:21/46(46%), Positives:27/46(58%), Gaps:2/46(4%)

Query  10  GMSLHNYFAAAALQGILSNPSLIDSLCPENLKWVAEKSQEMADQMI  55
           GM+L +YFAA A+Q  LS     D +     +W AE S EMAD M+
Sbjct  42  GMTLRDYFAAKAMQAWLSQIP-PDEMEDMIHRW-AENSYEMADAML  85


>hypothetical protein [Serratia liquefaciens]
Sequence ID: WP_149572816.1 Length: 68 
Range 1: 18 to 40

Score:33.3 bits(98), Expect:4.3, 
Method:Compositional matrix adjust., 
Identities:13/23(57%), Positives:18/23(78%), Gaps:0/23(0%)

Query  6   DKSEGMSLHNYFAAAALQGILSN  28
           D + GM+L +YFAA A+QG L+N
Sbjct  18  DYTGGMTLRDYFAAKAMQGTLTN  40


>MULTISPECIES: hypothetical protein [unclassified Sphingomonas]
Sequence ID: WP_055934272.1 Length: 73 
>hypothetical protein ASE81_05405 [Sphingomonas sp. Leaf29]
Sequence ID: KQN13812.1 Length: 73  
Range 1: 25 to 68

Score:33.3 bits(98), Expect:4.3, 
Method:Compositional matrix adjust., 
Identities:16/47(34%), Positives:27/47(57%), Gaps:3/47(6%)

Query  9   EGMSLHNYFAAAALQGILSNPSLIDSLCPENLKWVAEKSQEMADQMI  55
            GMSL ++FA  AL GI+ +P +       N +++ E +  +AD M+
Sbjct  25  PGMSLRDWFAGQALTGIVCDPKIATE---TNARFIPELAYALADAML  68


>hypothetical protein [Pectobacterium brasiliense]
Sequence ID: WP_039553895.1 Length: 78 
>hypothetical protein RC97_02960 [Pectobacterium brasiliense]
Sequence ID: KHT21026.1 Length: 78  
Range 1: 26 to 73

Score:33.3 bits(98), Expect:4.4, 
Method:Compositional matrix adjust., 
Identities:19/48(40%), Positives:27/48(56%), Gaps:1/48(2%)

Query  9   EGMSLHNYFAAAALQGILSNPSLIDSLCPENL-KWVAEKSQEMADQMI  55
           EGM+L +YFAA A+   +S  +  DS     + +  AE S E AD M+
Sbjct  26  EGMTLRDYFAAKAMSAFISRWNGCDSYNEAGIYQRAAEHSYEAADAML  73


>hypothetical protein [Burkholderia vietnamiensis]
Sequence ID: WP_060082080.1 Length: 71 
>hypothetical protein WK32_09670 [Burkholderia vietnamiensis]
Sequence ID: KVS07792.1 Length: 71  
Range 1: 21 to 65

Score:33.3 bits(98), Expect:4.7, 
Method:Compositional matrix adjust., 
Identities:19/51(37%), Positives:28/51(54%), Gaps:6/51(11%)

Query  5   TDKSEGMSLHNYFAAAALQGILSNPSLIDSLCPENLKWVAEKSQEMADQMI  55
            D  EGM+L ++FAA AL      P++ D +    +  VA  + EMAD M+
Sbjct  21  VDIHEGMTLRDHFAAKAL------PAIYDRVQSGGFDRVATLAYEMADAML  65


>hypothetical protein [Caballeronia hypogeia]
Sequence ID: WP_061168686.1 Length: 84 
Range 1: 19 to 67

Score:33.3 bits(98), Expect:4.9, 
Method:Compositional matrix adjust., 
Identities:19/50(38%), Positives:28/50(56%), Gaps:1/50(2%)

Query  10  GMSLHNYFAAAALQGILSNPSLIDSLCPENLKWVAEKSQEMADQMIFQVR  59
           GMSL +YFA  AL G +++ +L     P  L+  A     +AD M+ +VR
Sbjct  19  GMSLRDYFAGQALAGDMADEALPSDASPALLEQRARLYYRLADAML-KVR  67


>hypothetical protein [Citrobacter koseri]
Sequence ID: WP_111925791.1 Length: 120 
>Uncharacterised protein [Citrobacter koseri]
Sequence ID: SQB09193.1 Length: 120 >Uncharacterised protein [Citrobacter koseri]
Sequence ID: STB47756.1 Length: 120  
Range 1: 68 to 114

Score:33.9 bits(100), Expect:5.0, 
Method:Compositional matrix adjust., 
Identities:18/52(35%), Positives:31/52(59%), Gaps:5/52(9%)

Query  4    LTDKSEGMSLHNYFAAAALQGILSNPSLIDSLCPENLKWVAEKSQEMADQMI  55
            +T  S+ M+L +YFAA  +QG+ +NP  +    P     +A+++  MAD M+
Sbjct  68   VTVASDDMTLRDYFAAKFMQGVCANPDKLYDDEP-----LAKEAYAMADAML  114


>hypothetical protein [Proteus mirabilis]
Sequence ID: WP_150024348.1 Length: 74 
>hypothetical protein EHZ20_01870 [Proteus mirabilis]
Sequence ID: QEQ98824.1 Length: 74  
Range 1: 15 to 70

Score:33.3 bits(98), Expect:5.0, 
Method:Compositional matrix adjust., 
Identities:18/56(32%), Positives:32/56(57%), Gaps:2/56(3%)

Query  2   SELTDKSEGMSLHNYFAAAALQGILS--NPSLIDSLCPENLKWVAEKSQEMADQMI  55
           +EL   + GMSL +YFAA  +  I++  N  ++   C  ++   A+++  MAD M+
Sbjct  15  TELHGTNTGMSLRDYFAAKCMPAIINSLNGPVVFEECKGDFDVYAKQAYVMADAML  70


>hypothetical protein [Enterobacter cloacae]
Sequence ID: WP_063857513.1 Length: 83 
>gp38 [Enterobacter cloacae]
Sequence ID: SAB45183.1 Length: 83 >gp38 [Enterobacter cloacae]
Sequence ID: VAL69737.1 Length: 83 >gp38 [Enterobacter cloacae]
Sequence ID: VAL91059.1 Length: 83 >gp38 [Enterobacter cloacae]
Sequence ID: VAM24679.1 Length: 83  
Range 1: 28 to 77

Score:33.3 bits(98), Expect:5.0, 
Method:Compositional matrix adjust., 
Identities:21/50(42%), Positives:29/50(58%), Gaps:2/50(4%)

Query  8   SEGMSLHNYFAAAALQGIL-SNPSL-IDSLCPENLKWVAEKSQEMADQMI  55
           S GM+L +YFAA  LQG++ S  S+ I +   E +  +A     MAD MI
Sbjct  28  SHGMTLRDYFAAKVLQGVMASGTSMSIGTNHEEAMLDMARAFYSMADAMI  77


>hypothetical protein [Bosea sp. FBZP-16]
Sequence ID: WP_100961106.1 Length: 81 
Range 1: 15 to 43

Score:33.3 bits(98), Expect:5.0, 
Method:Compositional matrix adjust., 
Identities:12/29(41%), Positives:21/29(72%), Gaps:0/29(0%)

Query  5   TDKSEGMSLHNYFAAAALQGILSNPSLID  33
           +D ++GMSL ++FA  AL G+++ P + D
Sbjct  15  SDWAKGMSLRDWFAGQALTGMMATPHFWD  43


>hypothetical protein [Ignavibacteriae bacterium]
Sequence ID: MAT59862.1 Length: 118 
Range 1: 27 to 48

Score:33.9 bits(100), Expect:5.1, 
Method:Compositional matrix adjust., 
Identities:13/22(59%), Positives:17/22(77%), Gaps:0/22(0%)

Query  8   SEGMSLHNYFAAAALQGILSNP  29
           +EGM L +YFAA A+Q IL +P
Sbjct  27  NEGMDLRDYFAAKAMQTILGHP  48


>MULTISPECIES: hypothetical protein [Achromobacter]
Sequence ID: WP_076472323.1 Length: 73 
>hypothetical protein BIZ53_30490 [Achromobacter xylosoxidans]
Sequence ID: OMG80620.1 Length: 73  
Range 1: 18 to 43

Score:33.0 bits(97), Expect:5.1, 
Method:Compositional matrix adjust., 
Identities:14/26(54%), Positives:19/26(73%), Gaps:0/26(0%)

Query  2   SELTDKSEGMSLHNYFAAAALQGILS  27
           +E T   EGM+L +YFAA A+QG L+
Sbjct  18  TETTAGCEGMTLRDYFAAKAMQGELA  43


>hypothetical protein PFLL34_03589 [Pseudomonas fluorescens]
Sequence ID: KWV82540.1 Length: 114 
Range 1: 52 to 72

Score:33.9 bits(100), Expect:5.1, 
Method:Compositional matrix adjust., 
Identities:13/21(62%), Positives:18/21(85%), Gaps:0/21(0%)

Query  9   EGMSLHNYFAAAALQGILSNP  29
           +GMSL +YFAA A+QG+L+ P
Sbjct  52  QGMSLRDYFAAKAMQGMLAVP  72


>hypothetical protein [Rhizobiales bacterium]
Sequence ID: WP_112591068.1 Length: 68 
Range 1: 17 to 60

Score:33.0 bits(97), Expect:5.3, 
Method:Compositional matrix adjust., 
Identities:18/48(38%), Positives:25/48(52%), Gaps:4/48(8%)

Query  8   SEGMSLHNYFAAAALQGILSNPSLIDSLCPENLKWVAEKSQEMADQMI  55
           S GM+L +Y+AA AL G+L+     D  C       AE +   AD M+
Sbjct  17  SAGMTLRDYYAAHALNGLLA----ADQECGFKPDVAAEYAYRFADAMV  60


>hypothetical protein [Dickeya sp. CSL RW240]
Sequence ID: WP_083961142.1 Length: 66 
Range 1: 18 to 61

Score:33.0 bits(97), Expect:5.4, 
Method:Compositional matrix adjust., 
Identities:21/51(41%), Positives:29/51(56%), Gaps:12/51(23%)

Query  10  GMSLHNYFAAAALQGILSNPSLIDSLCPENL-----KWVAEKSQEMADQMI  55
           GM+L +YFAA A+Q  LS       + PE +     +W A+ S EMAD M+
Sbjct  18  GMTLRDYFAAKAMQAWLS------QIAPEEMEDMMNRW-ADNSYEMADAML  61


>hypothetical protein [Morganella morganii]
Sequence ID: WP_126323694.1 Length: 67 
>hypothetical protein EKS33_02805 [Morganella morganii subsp. morganii]
Sequence ID: RTY34592.1 Length: 67  
Range 1: 19 to 62

Score:33.0 bits(97), Expect:5.4, 
Method:Compositional matrix adjust., 
Identities:17/44(39%), Positives:27/44(61%), Gaps:0/44(0%)

Query  12  SLHNYFAAAALQGILSNPSLIDSLCPENLKWVAEKSQEMADQMI  55
           ++ +YFAA A+QG+LSN          +   +A+KS  MAD+M+
Sbjct  19  TIRDYFAAKAMQGLLSNDQCKPFGMSASATDIAKKSYLMADEML  62


>hypothetical protein [Klebsiella pneumoniae]
Sequence ID: WP_064157434.1 Length: 71 
Range 1: 13 to 65

Score:33.0 bits(97), Expect:5.4, 
Method:Compositional matrix adjust., 
Identities:22/53(42%), Positives:32/53(60%), Gaps:2/53(3%)

Query  5   TDKSEGMSLHNYFAAAALQGILSN-PSLIDSLC-PENLKWVAEKSQEMADQMI  55
           T   EG+++ +YFAA A+QG L+  P+ I+     E+   VAE S  MAD M+
Sbjct  13  TQGYEGLTVRDYFAAKAMQGWLAGYPAGIEHPARSEDAFIVAELSYLMADAML  65


>hypothetical protein [Enterobacter kobei]
Sequence ID: WP_048996140.1 Length: 120 
Range 1: 68 to 114

Score:33.9 bits(100), Expect:5.4, 
Method:Compositional matrix adjust., 
Identities:18/52(35%), Positives:31/52(59%), Gaps:5/52(9%)

Query  4    LTDKSEGMSLHNYFAAAALQGILSNPSLIDSLCPENLKWVAEKSQEMADQMI  55
            +T  S+ M+L +YFAA  +QG+ +NP  +    P     +A+++  MAD M+
Sbjct  68   VTVASDDMTLRDYFAAKFMQGVCANPDKLYDDDP-----LAKEAYAMADAML  114


>MULTISPECIES: hypothetical protein [unclassified Rhodanobacter]
Sequence ID: WP_068091299.1 Length: 87 
>hypothetical protein RHOFW104R5_33495 [Rhodanobacter sp. FW104-R5]
Sequence ID: KZC34344.1 Length: 87 >hypothetical protein RHOFW510R12_01360 [Rhodanobacter sp. FW510-R12]
Sequence ID: KZC38865.1 Length: 87 >hypothetical protein RHOFW104R8_13485 [Rhodanobacter sp. FW104-R8]
Sequence ID: KZC17048.1 Length: 87 >hypothetical protein RhoFW510T8_10725 [Rhodanobacter sp. FW510-T8]
Sequence ID: KZC28572.1 Length: 87 >hypothetical protein RhoFW510R10_12905 [Rhodanobacter sp. FW510-R10]
Sequence ID: KZC32326.1 Length: 87  
Range 1: 34 to 54

Score:33.3 bits(98), Expect:5.6, 
Method:Compositional matrix adjust., 
Identities:11/21(52%), Positives:19/21(90%), Gaps:0/21(0%)

Query  7   KSEGMSLHNYFAAAALQGILS  27
           K++GM+L +YFAA A+QG+++
Sbjct  34  KTQGMTLRDYFAAKAMQGVIA  54


>hypothetical protein [Candidatus Pacearchaeota archaeon]
Sequence ID: MAG24667.1 Length: 65 
Range 1: 9 to 55

Score:32.7 bits(96), Expect:5.8, 
Method:Compositional matrix adjust., 
Identities:17/48(35%), Positives:29/48(60%), Gaps:1/48(2%)

Query  8   SEGMSLHNYFAAAALQGILSNPSLIDSLCPENLKWVAEKSQEMADQMI  55
           +  + L +YFAAAALQG++S  ++ D + P      A ++  +AD M+
Sbjct  9   TAAVDLRDYFAAAALQGLMST-AIDDDVIPAMAPTWAYRAYALADAML  55


>hypothetical protein [Caballeronia jiangsuensis]
Sequence ID: WP_035503450.1 Length: 84 
>hypothetical protein BG58_14440 [Caballeronia jiangsuensis]
Sequence ID: KAK46046.1 Length: 84  
Range 1: 19 to 67

Score:33.3 bits(98), Expect:5.9, 
Method:Compositional matrix adjust., 
Identities:19/50(38%), Positives:28/50(56%), Gaps:1/50(2%)

Query  10  GMSLHNYFAAAALQGILSNPSLIDSLCPENLKWVAEKSQEMADQMIFQVR  59
           GMSL +YFA  AL G ++  +L     P  L+  A+    +AD M+ +VR
Sbjct  19  GMSLRDYFAGQALAGAMAADTLPTDASPALLEQRAQLCYRLADAML-RVR  67


>hypothetical protein [Providencia rettgeri]
Sequence ID: WP_144141908.1 Length: 62 
Range 1: 7 to 29

Score:32.7 bits(96), Expect:6.0, 
Method:Compositional matrix adjust., 
Identities:14/23(61%), Positives:19/23(82%), Gaps:0/23(0%)

Query  9   EGMSLHNYFAAAALQGILSNPSL  31
           EGMSL +YFAA A+QG L++ S+
Sbjct  7   EGMSLRDYFAAKAMQGDLASQSV  29


>hypothetical protein [Escherichia coli]
Sequence ID: WP_085457712.1 Length: 94 
>hypothetical protein EAJG_01134 [Escherichia coli E267]
Sequence ID: OSK38737.1 Length: 94  
Range 1: 42 to 89

Score:33.3 bits(98), Expect:6.1, 
Method:Compositional matrix adjust., 
Identities:21/48(44%), Positives:29/48(60%), Gaps:2/48(4%)

Query  10  GMSLHNYFAAAALQGILSN--PSLIDSLCPENLKWVAEKSQEMADQMI  55
           GM+L +YFAA A+QG LS+   S +  +   +   VAE S  MAD M+
Sbjct  42  GMTLRDYFAAKAMQGWLSSYPESDMHPVVTHHENMVAELSYLMADAML  89


>hypothetical protein [Enterobacter cloacae]
Sequence ID: WP_063851394.1 Length: 74 
Range 1: 22 to 46

Score:33.0 bits(97), Expect:6.1, 
Method:Compositional matrix adjust., 
Identities:13/25(52%), Positives:21/25(84%), Gaps:0/25(0%)

Query  4   LTDKSEGMSLHNYFAAAALQGILSN  28
           L  +++GM+L +YFAA A+QGI+S+
Sbjct  22  LPAEAQGMTLRDYFAAKAMQGIISS  46


>hypothetical protein 3S4_63 [uncultured Caudovirales phage]
Sequence ID: ASN67989.1 Length: 116 
>hypothetical protein 3F6_17 [uncultured Caudovirales phage]
Sequence ID: ASN68358.1 Length: 116 >hypothetical protein 9F7_69 [uncultured Caudovirales phage]
Sequence ID: ASN68506.1 Length: 116 >hypothetical protein 8S7_56 [uncultured Caudovirales phage]
Sequence ID: ASN68589.1 Length: 116 >hypothetical protein 7F6_39 [uncultured Caudovirales phage]
Sequence ID: ASN72140.1 Length: 116  
Range 1: 59 to 110

Score:33.6 bits(99), Expect:6.2, 
Method:Compositional matrix adjust., 
Identities:21/53(40%), Positives:30/53(56%), Gaps:8/53(15%)

Query  10   GMSLHNYFAAAALQGILSNP-------SLIDSLCPENLKWVAEKSQEMADQMI  55
            G+++ +YFAA A+ G L+NP          DS   E ++ VAE S  MAD M+
Sbjct  59   GLTVRDYFAAKAMNGYLANPWQAKELDDTGDSS-GEQMRIVAEISYAMADAML  110


>hypothetical protein [bacterium]
Sequence ID: NBS67589.1 Length: 67 
>hypothetical protein [bacterium]
Sequence ID: NBX48472.1 Length: 67  
Range 1: 22 to 42

Score:32.7 bits(96), Expect:6.2, 
Method:Compositional matrix adjust., 
Identities:12/21(57%), Positives:18/21(85%), Gaps:0/21(0%)

Query  8   SEGMSLHNYFAAAALQGILSN  28
           S GM+L +YFAA A+QG+++N
Sbjct  22  SNGMTLRDYFAAKAMQGLVAN  42


>hypothetical protein [Pseudomonas fluorescens]
Sequence ID: WP_120734403.1 Length: 61 
>hypothetical protein D7M10_06970 [Pseudomonas fluorescens]
Sequence ID: AYG10754.1 Length: 61  
Range 1: 10 to 57

Score:32.7 bits(96), Expect:6.3, 
Method:Compositional matrix adjust., 
Identities:19/51(37%), Positives:30/51(58%), Gaps:3/51(5%)

Query  6   DKSEGMSLHNYFAAAALQGILSNPSLIDSLCPENLKWVAEKSQEMADQMIF  56
           D   GMSL ++FAA A+QGI ++    D+        +A ++ E+AD M+F
Sbjct  10  DAFLGMSLRDHFAARAMQGICAH---ADTWGLTTSPKIAHQAYELADAMLF  57


>hypothetical protein [Caballeronia turbans]
Sequence ID: WP_061120071.1 Length: 84 
>hypothetical protein AWB73_04691 [Caballeronia turbans]
Sequence ID: SAL45420.1 Length: 84  
Range 1: 19 to 64

Score:33.0 bits(97), Expect:6.3, 
Method:Compositional matrix adjust., 
Identities:17/46(37%), Positives:24/46(52%), Gaps:0/46(0%)

Query  10  GMSLHNYFAAAALQGILSNPSLIDSLCPENLKWVAEKSQEMADQMI  55
           GMSL +YFA  AL G ++   L     P  L+  A+    +AD M+
Sbjct  19  GMSLRDYFAGQALAGEMAGERLSGDASPAVLEQRAQLYYRLADAML  64


>hypothetical protein [Enterobacter roggenkampii]
Sequence ID: WP_045909007.1 Length: 60 
>hypothetical protein RZ87_09690 [Enterobacter roggenkampii]
Sequence ID: KJW99689.1 Length: 60  
Range 1: 11 to 44

Score:32.7 bits(96), Expect:6.6, 
Method:Compositional matrix adjust., 
Identities:14/34(41%), Positives:20/34(58%), Gaps:0/34(0%)

Query  8   SEGMSLHNYFAAAALQGILSNPSLIDSLCPENLK  41
             G+++ +YFAA AL GI S+P       PE +K
Sbjct  11  GRGLTVRDYFAAKALAGICSHPDTWGLAAPEIVK  44


>hypothetical protein [Pseudomonas alkylphenolica]
Sequence ID: WP_128324887.1 Length: 116 
>hypothetical protein DM813_19025 [Pseudomonas alkylphenolica]
Sequence ID: RWU21283.1 Length: 116  
Range 1: 59 to 110

Score:33.6 bits(99), Expect:6.7, 
Method:Compositional matrix adjust., 
Identities:21/53(40%), Positives:30/53(56%), Gaps:8/53(15%)

Query  10   GMSLHNYFAAAALQGILSNP-------SLIDSLCPENLKWVAEKSQEMADQMI  55
            G+++ +YFAA A+ G L+NP          DS   E ++ VAE S  MAD M+
Sbjct  59   GLTIRDYFAAKAMNGYLANPWQAKELDDTGDSS-GEQMRIVAEISYAMADAML  110


>MULTISPECIES: hypothetical protein [Enterobacter cloacae complex]
Sequence ID: WP_050489258.1 Length: 83 
>hypothetical protein AF39_01260 [Enterobacter hormaechei]
Sequence ID: KDF60758.1 Length: 83 >gp38 [Enterobacter cloacae]
Sequence ID: CZY90865.1 Length: 83 >gp38 [Enterobacter cloacae]
Sequence ID: SAG18144.1 Length: 83  
Range 1: 28 to 77

Score:33.0 bits(97), Expect:6.7, 
Method:Compositional matrix adjust., 
Identities:21/50(42%), Positives:29/50(58%), Gaps:2/50(4%)

Query  8   SEGMSLHNYFAAAALQGIL-SNPSL-IDSLCPENLKWVAEKSQEMADQMI  55
           S GM+L +YFAA  LQG++ S  S+ I +   E +  +A     MAD MI
Sbjct  28  SHGMTLRDYFAAKVLQGVMASGTSMSIGTNHEEAMLDMARAFYSMADAMI  77


>hypothetical protein [Klebsiella pneumoniae]
Sequence ID: WP_151381520.1 Length: 66 
>hypothetical protein K25_12445 [Klebsiella pneumoniae]
Sequence ID: KTG66559.1 Length: 66  
Range 1: 8 to 60

Score:32.7 bits(96), Expect:6.9, 
Method:Compositional matrix adjust., 
Identities:22/54(41%), Positives:33/54(61%), Gaps:4/54(7%)

Query  5   TDKSEGMSLHNYFAAAALQGILSN-PSLID--SLCPENLKWVAEKSQEMADQMI  55
           T   EG+++ +YFAA A+QG L+  P+ I+  +   E +  VAE S  MAD M+
Sbjct  8   TQGYEGLTVRDYFAAKAMQGWLAGYPAGINHPARSEEGFT-VAELSYLMADAML  60


>hypothetical protein [Pseudomonas sp.]
Sequence ID: HCV37540.1 Length: 78 
Range 1: 31 to 54

Score:33.0 bits(97), Expect:7.0, 
Method:Compositional matrix adjust., 
Identities:13/24(54%), Positives:18/24(75%), Gaps:0/24(0%)

Query  10  GMSLHNYFAAAALQGILSNPSLID  33
           GM+L +YFAA A+QG+ +NP   D
Sbjct  31  GMTLLDYFAAKAMQGMSANPYYDD  54


>gp38 [Enterobacter cloacae]
Sequence ID: SAE38766.1 Length: 102 
Range 1: 50 to 74

Score:33.3 bits(98), Expect:7.0, 
Method:Compositional matrix adjust., 
Identities:13/25(52%), Positives:21/25(84%), Gaps:0/25(0%)

Query  4   LTDKSEGMSLHNYFAAAALQGILSN  28
           L  +++GM+L +YFAA A+QGI+S+
Sbjct  50  LPAEAQGMTLRDYFAAKAMQGIISS  74


>hypothetical protein [Acinetobacter nosocomialis]
Sequence ID: WP_071209264.1 Length: 62 
>hypothetical protein A7L09_04800 [Acinetobacter nosocomialis]
Sequence ID: OID34024.1 Length: 62  
Range 1: 2 to 46

Score:32.4 bits(95), Expect:7.2, 
Method:Compositional matrix adjust., 
Identities:20/47(43%), Positives:29/47(61%), Gaps:2/47(4%)

Query  9   EGMSLHNYFAAAALQGILSNPSLIDSLCPENLKWVAEKSQEMADQMI  55
           E ++L + FA AALQG LS  S  + L   N K +A ++ E+AD M+
Sbjct  2   EALTLRDQFAIAALQGELSAQS--EYLTWANEKALATRAYEVADAML  46


>hypothetical protein [Citrobacter freundii]
Sequence ID: WP_110248832.1 Length: 82 
>hypothetical protein DMR07_10835 [Citrobacter freundii]
Sequence ID: PXH01581.1 Length: 82  
Range 1: 27 to 76

Score:33.0 bits(97), Expect:7.3, 
Method:Compositional matrix adjust., 
Identities:19/50(38%), Positives:29/50(58%), Gaps:2/50(4%)

Query  8   SEGMSLHNYFAAAALQGILSNPS--LIDSLCPENLKWVAEKSQEMADQMI  55
           S GM+L +YFAA  LQG++++ +   I +   E +  +A     MAD MI
Sbjct  27  SHGMTLRDYFAAKVLQGVMASGTSMSIGTNHEEAMLDMARAFYSMADAMI  76


>MULTISPECIES: hypothetical protein [Enterobacter cloacae complex]
Sequence ID: WP_110129238.1 Length: 60 
>hypothetical protein DL189_09075 [Enterobacter hormaechei]
Sequence ID: PXB41363.1 Length: 60 >hypothetical protein EKN88_19315 [Enterobacter hormaechei]
Sequence ID: RTN66332.1 Length: 60  
Range 1: 11 to 44

Score:32.4 bits(95), Expect:7.3, 
Method:Compositional matrix adjust., 
Identities:14/34(41%), Positives:20/34(58%), Gaps:0/34(0%)

Query  8   SEGMSLHNYFAAAALQGILSNPSLIDSLCPENLK  41
             G+++ +YFAA AL GI S+P       PE +K
Sbjct  11  GRGLTVRDYFAAKALAGICSHPDTWGLAAPEIVK  44


>hypothetical protein [Yersinia frederiksenii]
Sequence ID: WP_050879030.1 Length: 76 
>Uncharacterised protein [Yersinia frederiksenii]
Sequence ID: CQI98160.1 Length: 76  
Range 1: 27 to 72

Score:32.7 bits(96), Expect:7.8, 
Method:Compositional matrix adjust., 
Identities:16/46(35%), Positives:29/46(63%), Gaps:0/46(0%)

Query  10  GMSLHNYFAAAALQGILSNPSLIDSLCPENLKWVAEKSQEMADQMI  55
           GMSLH+YF+A A+  ++   + ++    + L+ +A ++  MAD MI
Sbjct  27  GMSLHDYFSAKAMAALIHRYADVNIDDLKVLEEIAIRASNMADAMI  72


>hypothetical protein [Caulobacteraceae bacterium]
Sequence ID: NBW21124.1 Length: 64 
Range 1: 14 to 59

Score:32.4 bits(95), Expect:7.9, 
Method:Compositional matrix adjust., 
Identities:15/46(33%), Positives:24/46(52%), Gaps:0/46(0%)

Query  10  GMSLHNYFAAAALQGILSNPSLIDSLCPENLKWVAEKSQEMADQMI  55
           GM+L +YFA  A+Q I+ N     +     +  +A  + E AD M+
Sbjct  14  GMTLRDYFAGQAMQSIIGNTHAEKTRGKAGVPLIAGFAYEYADAML  59


>hypothetical protein [Gramella fulva]
Sequence ID: WP_107013988.1 Length: 73 
>hypothetical protein C7S20_19285 [Gramella fulva]
Sequence ID: AVR47222.1 Length: 73  
Range 1: 24 to 68

Score:32.7 bits(96), Expect:7.9, 
Method:Compositional matrix adjust., 
Identities:15/47(32%), Positives:30/47(63%), Gaps:2/47(4%)

Query  9   EGMSLHNYFAAAALQGILSNPSLIDSLCPENLKWVAEKSQEMADQMI  55
           +GM+L +YFAA A+Q ++  P ++ +      + +A++S  +AD M+
Sbjct  24  DGMTLRDYFAAKAMQALIDQPIMVGNT--NATEILAKQSYIVADAML  68


>hypothetical protein [Bordetella genomosp. 9]
Sequence ID: WP_094845776.1 Length: 79 
>hypothetical protein CAL26_05010 [Bordetella genomosp. 9]
Sequence ID: OZI26683.1 Length: 79  
Range 1: 20 to 75

Score:32.7 bits(96), Expect:8.0, 
Method:Compositional matrix adjust., 
Identities:19/56(34%), Positives:29/56(51%), Gaps:10/56(17%)

Query  10  GMSLHNYFAAAALQGILSNPSLID----------SLCPENLKWVAEKSQEMADQMI  55
           G+++ +YFAA AL GIL+N    +          S   +   WVA  S ++AD M+
Sbjct  20  GLTMRDYFAAKALAGILANSEAANGGAEPMLSYLSRREDGADWVASMSYQIADAML  75


>hypothetical protein [Pseudomonas sp. NBRC 111128]
Sequence ID: WP_082438081.1 Length: 82 
Range 1: 26 to 76

Score:32.7 bits(96), Expect:8.1, 
Method:Compositional matrix adjust., 
Identities:21/53(40%), Positives:30/53(56%), Gaps:5/53(9%)

Query  6   DKSEGMSLHNYFAAAALQGILSN---PSLIDSLCPENLKWVAEKSQEMADQMI  55
           D+  GM L +YFAA ALQG++S    P L+     EN    A  + ++AD M+
Sbjct  26  DRFMGMELRDYFAAKALQGLISTSGAPCLLGMGGCEN--ETASTAYKLADAML  76


>MULTISPECIES: hypothetical protein [Yersinia]
Sequence ID: WP_052488205.1 Length: 73 
>hypothetical protein AW19_2007 [Yersinia frederiksenii Y225]
Sequence ID: AJI87781.1 Length: 73 >hypothetical protein CH54_3778 [Yersinia kristensenii]
Sequence ID: AJJ35954.1 Length: 73  
Range 1: 20 to 69

Score:32.7 bits(96), Expect:8.2, 
Method:Compositional matrix adjust., 
Identities:17/50(34%), Positives:29/50(58%), Gaps:0/50(0%)

Query  6   DKSEGMSLHNYFAAAALQGILSNPSLIDSLCPENLKWVAEKSQEMADQMI  55
           D   GM+L +YFAA A+  ++   + ++    E L+ +A ++  MAD MI
Sbjct  20  DCDPGMTLRDYFAAKAMAALIPRYADVNIDDLEVLEEIAIRASNMADAMI  69


>hypothetical protein [Rahnella woolbedingensis]
Sequence ID: WP_120131216.1 Length: 75 
>hypothetical protein D6C13_02250 [Rahnella woolbedingensis]
Sequence ID: RJT47204.1 Length: 75  
Range 1: 22 to 70

Score:32.7 bits(96), Expect:8.2, 
Method:Compositional matrix adjust., 
Identities:15/49(31%), Positives:28/49(57%), Gaps:0/49(0%)

Query  7   KSEGMSLHNYFAAAALQGILSNPSLIDSLCPENLKWVAEKSQEMADQMI  55
           + EG+S  +YFAA A+Q + S      ++  ++  + A  + +MAD M+
Sbjct  22  QQEGISARDYFAAKAMQSLYSRAGGSPAIDADSCDYFAHHAYQMADAML  70


>hypothetical protein [Burkholderia vietnamiensis]
Sequence ID: WP_060122992.1 Length: 75 
>hypothetical protein WL96_07355 [Burkholderia vietnamiensis]
Sequence ID: AOK40873.1 Length: 75 >hypothetical protein WK29_06280 [Burkholderia vietnamiensis]
Sequence ID: KVR94945.1 Length: 75  
Range 1: 26 to 69

Score:32.7 bits(96), Expect:8.2, 
Method:Compositional matrix adjust., 
Identities:17/46(37%), Positives:28/46(60%), Gaps:2/46(4%)

Query  10  GMSLHNYFAAAALQGILSNPSLIDSLCPENLKWVAEKSQEMADQMI  55
           GM L +YFAA A+ G+L++P++   L  +    VA  +  +AD M+
Sbjct  26  GMKLRDYFAAKAIAGLLADPNV--KLGEDRTDKVAVLAYSVADAML  69


>hypothetical protein [Pantoea sp. NGS-ED-1003]
Sequence ID: WP_033750843.1 Length: 78 
Range 1: 26 to 73

Score:32.7 bits(96), Expect:8.3, 
Method:Compositional matrix adjust., 
Identities:19/49(39%), Positives:31/49(63%), Gaps:4/49(8%)

Query  10  GMSLHNYFAAAALQGILSNPSLIDSLCP---ENLKWVAEKSQEMADQMI  55
           GM+L +YFAA A+QG++S+   I+ + P   E +  +A+    MAD M+
Sbjct  26  GMTLRDYFAAKAMQGVFSSGCGIN-IGPSHSEEMDGLAKTFYLMADAML  73


>hypothetical protein [Pseudomonas reidholzensis]
Sequence ID: WP_147406498.1 Length: 91 
>hypothetical protein CCOS865_02191 [Pseudomonas reidholzensis]
Sequence ID: SYX89925.1 Length: 91  
Range 1: 40 to 85

Score:33.0 bits(97), Expect:8.4, 
Method:Compositional matrix adjust., 
Identities:20/46(43%), Positives:34/46(73%), Gaps:0/46(0%)

Query  10  GMSLHNYFAAAALQGILSNPSLIDSLCPENLKWVAEKSQEMADQMI  55
           GM+L +YFAA AL G+ +N S+IDS   + ++++A+ S ++AD M+
Sbjct  40  GMTLRDYFAAKALAGLAANQSMIDSNDSKAVRYLADCSYQIADAML  85


>hypothetical protein [Chryseobacterium sp. 8AT]
Sequence ID: WP_159745097.1 Length: 79 
>conserved hypothetical protein [Chryseobacterium sp. 8AT]
Sequence ID: VXB04335.1 Length: 79  
Range 1: 24 to 71

Score:32.7 bits(96), Expect:8.6, 
Method:Compositional matrix adjust., 
Identities:17/52(33%), Positives:36/52(69%), Gaps:4/52(7%)

Query  8   SEGMSLHNYFAAAALQGILSNPSLIDSLCPENLKWVAEKSQEMADQMIFQVR  59
           ++G+++  +FA  A+QG+ SNP+ I  L  E   ++AE++ ++AD +I +++
Sbjct  24  NQGLNIREHFAGLAMQGMKSNPN-ISGLSAE---FIAEQAVKIADALIVRLQ  71


>hypothetical protein [Pelomonas sp. KK5]
Sequence ID: WP_077038092.1 Length: 157 
Range 1: 45 to 98

Score:33.6 bits(99), Expect:8.7, 
Method:Compositional matrix adjust., 
Identities:18/54(33%), Positives:24/54(44%), Gaps:0/54(0%)

Query  4   LTDKSEGMSLHNYFAAAALQGILSNPSLIDSLCPENLKWVAEKSQEMADQMIFQ  57
           L D  E +S+H Y AA  +Q +L     +   C E L+ V E        M FQ
Sbjct  45  LDDAGEALSMHFYSAAGVVQNLLRRADDLPPGCAEALRQVGEDIAGAVTAMQFQ  98


>hypothetical protein [Yersinia enterocolitica]
Sequence ID: WP_050322427.1 Length: 79 
>Uncharacterised protein [Yersinia enterocolitica]
Sequence ID: CQR20459.1 Length: 79 >Uncharacterised protein [Yersinia enterocolitica]
Sequence ID: CRX56155.1 Length: 79  
Range 1: 24 to 43

Score:32.7 bits(96), Expect:8.8, 
Method:Compositional matrix adjust., 
Identities:13/20(65%), Positives:17/20(85%), Gaps:0/20(0%)

Query  7   KSEGMSLHNYFAAAALQGIL  26
           +SEGM L +YFAA A+QGI+
Sbjct  24  ESEGMQLRDYFAAKAMQGII  43


>MULTISPECIES: hypothetical protein [Oligella]
Sequence ID: WP_052043723.1 Length: 95 
>hypothetical protein HMPREF3144_06610 [Oligella sp. HMSC05A10]
Sequence ID: OFS84512.1 Length: 95  
Range 1: 31 to 55

Score:33.0 bits(97), Expect:9.0, 
Method:Compositional matrix adjust., 
Identities:12/25(48%), Positives:19/25(76%), Gaps:0/25(0%)

Query  4   LTDKSEGMSLHNYFAAAALQGILSN  28
           L  + +GM+L +YFAA A+QGI++ 
Sbjct  31  LASEQDGMTLRDYFAAKAMQGIIAK  55


>MULTISPECIES: hypothetical protein [unclassified Nitrosovibrio]
Sequence ID: WP_090879903.1 Length: 83 
>hypothetical protein C8R22_1114 [Nitrosovibrio sp. Nv12]
Sequence ID: RLJ66815.1 Length: 83 >hypothetical protein SAMN05216316_1113 [Nitrosovibrio sp. Nv6]
Sequence ID: SEO79198.1 Length: 83  
Range 1: 18 to 41

Score:32.7 bits(96), Expect:9.3, 
Method:Compositional matrix adjust., 
Identities:11/24(46%), Positives:20/24(83%), Gaps:0/24(0%)

Query  6   DKSEGMSLHNYFAAAALQGILSNP  29
           +++ GM+L +YFAA AL G++++P
Sbjct  18  ERATGMTLRDYFAAKALAGLVAHP  41


>hypothetical protein 7S13_1, partial [uncultured Caudovirales phage]
Sequence ID: ASN70942.1 Length: 164 
Range 1: 127 to 147

Score:33.6 bits(99), Expect:9.3, 
Method:Compositional matrix adjust., 
Identities:13/21(62%), Positives:18/21(85%), Gaps:0/21(0%)

Query  9    EGMSLHNYFAAAALQGILSNP  29
            +GMSL +YFAA A+QG+L+ P
Sbjct  127  QGMSLRDYFAAKAMQGMLAVP  147


>N-acetyltransferase [Propioniciclava sinopodophylli]
Sequence ID: WP_131168949.1 Length: 121 
>N-acetyltransferase [Propioniciclava sinopodophylli]
Sequence ID: TBT83512.1 Length: 121  
Range 1: 42 to 89

Score:33.3 bits(98), Expect:9.3, 
Method:Compositional matrix adjust., 
Identities:17/49(35%), Positives:25/49(51%), Gaps:1/49(2%)

Query  4   LTDKSEGMSLHNYFAAAALQGILSNPSLIDSLCPENLKWVAEKSQEMAD  52
           + +K EG  L   +  AAL  I S   L++ +CP    W+  K+ E AD
Sbjct  42  VEEKFEGQGLAGQLVRAALDDIRSEGYLVNPVCPYVKNWIG-KNPEYAD  89


>hypothetical protein [Alcaligenaceae bacterium 429]
Sequence ID: WP_135864206.1 Length: 85 
>hypothetical protein E4695_08605 [Alcaligenaceae bacterium 429]
Sequence ID: TGV07687.1 Length: 85  
Range 1: 29 to 75

Score:32.7 bits(96), Expect:9.4, 
Method:Compositional matrix adjust., 
Identities:20/48(42%), Positives:29/48(60%), Gaps:1/48(2%)

Query  8   SEGMSLHNYFAAAALQGILSNPSLIDSLCPENLKWVAEKSQEMADQMI  55
           S GM+L +YFAA ALQG L++ S  D    E+   +A  +  +AD M+
Sbjct  29  SAGMTLRDYFAAKALQGYLASCS-SDCEPAEHASTIASDAYLIADAML  75


>hypothetical protein [Caballeronia temeraria]
Sequence ID: WP_061160554.1 Length: 84 
>hypothetical protein AWB76_02697 [Caballeronia temeraria]
Sequence ID: SAK59167.1 Length: 84  
Range 1: 19 to 64

Score:32.7 bits(96), Expect:9.4, 
Method:Compositional matrix adjust., 
Identities:17/46(37%), Positives:26/46(56%), Gaps:0/46(0%)

Query  10  GMSLHNYFAAAALQGILSNPSLIDSLCPENLKWVAEKSQEMADQMI  55
           GMSL +YFA  AL G +++  L +   P  L+  A+    +AD M+
Sbjct  19  GMSLRDYFAGQALAGDMADEKLSNDAPPAFLQERAQLYYRLADAML  64


>hypothetical protein C6V05_22740 [Burkholderia multivorans]
Sequence ID: PRH46140.1 Length: 76 
Range 1: 28 to 70

Score:32.4 bits(95), Expect:9.4, 
Method:Compositional matrix adjust., 
Identities:19/46(41%), Positives:27/46(58%), Gaps:3/46(6%)

Query  10  GMSLHNYFAAAALQGILSNPSLIDSLCPENLKWVAEKSQEMADQMI  55
           GM L +YFAAAAL G+LS   +     P +    A+ + E+AD M+
Sbjct  28  GMLLRDYFAAAALNGLLSGAEMN---VPNHKDLYAKWAYELADSMM  70


>MULTISPECIES: hypothetical protein [Enterobacteriaceae]
Sequence ID: WP_114503572.1 Length: 65 
Range 1: 17 to 38

Score:32.4 bits(95), Expect:9.5, 
Method:Compositional matrix adjust., 
Identities:13/22(59%), Positives:18/22(81%), Gaps:0/22(0%)

Query  8   SEGMSLHNYFAAAALQGILSNP  29
           S GM+L +YFAA A+QGI+S+ 
Sbjct  17  SGGMTLRDYFAAKAMQGIISSE  38


>hypothetical protein BML2537_12850 [Providencia stuartii]
Sequence ID: BBV07791.1 Length: 77 
Range 1: 15 to 44

Score:32.4 bits(95), Expect:9.6, 
Method:Compositional matrix adjust., 
Identities:15/30(50%), Positives:22/30(73%), Gaps:0/30(0%)

Query  2   SELTDKSEGMSLHNYFAAAALQGILSNPSL  31
           +EL   + GMSL ++FAA ALQG L++ S+
Sbjct  15  TELHGTTTGMSLRDFFAAKALQGDLASQSV  44


>hypothetical protein [Bordetella hinzii]
Sequence ID: WP_032961314.1 Length: 93 
Range 1: 27 to 49

Score:32.7 bits(96), Expect:9.7, 
Method:Compositional matrix adjust., 
Identities:11/23(48%), Positives:19/23(82%), Gaps:0/23(0%)

Query  8   SEGMSLHNYFAAAALQGILSNPS  30
           ++G+++  YFAA A+QG+L+NP 
Sbjct  27  ADGLTVREYFAAKAMQGLLANPG  49


>hypothetical protein [Yersinia frederiksenii]
Sequence ID: WP_050300781.1 Length: 76 
>Uncharacterised protein [Yersinia frederiksenii]
Sequence ID: CND07190.1 Length: 76  
Range 1: 27 to 71

Score:32.4 bits(95), Expect:9.7, 
Method:Compositional matrix adjust., 
Identities:20/49(41%), Positives:29/49(59%), Gaps:4/49(8%)

Query  7   KSEGMSLHNYFAAAALQGILSNPSLIDSLCPENLKWVAEKSQEMADQMI  55
           K EGM+L +Y+AA A+QGI S+        PE    +A KS  +A +M+
Sbjct  27  KVEGMTLLDYLAAKAMQGICSHADTWGLSVPE----IANKSYWIAHEML  71


>hypothetical protein [Achromobacter xylosoxidans]
Sequence ID: WP_062842012.1 Length: 74 
>hypothetical protein AXY46_03500 [Achromobacter xylosoxidans]
Sequence ID: KXJ63093.1 Length: 74  
Range 1: 23 to 68

Score:32.4 bits(95), Expect:9.8, 
Method:Compositional matrix adjust., 
Identities:19/52(37%), Positives:30/52(57%), Gaps:10/52(19%)

Query  8   SEGMSLHNYFAAAALQGILSNPSLIDSLCPENLKW----VAEKSQEMADQMI  55
           + G+SL +YFAA+A+QG  +N        P+ L W    +A+ S + AD M+
Sbjct  23  APGLSLRDYFAASAMQGFNANSH------PDMLTWSLERIAKHSYKQADAML  68


		
