# Supplementary material for: Influence of Non-canonical DNA Bases on the Genomic Diversity of Tevenvirinae
Source: Front Microbiol. 2021 Apr 6;12:632686. doi: 10.3389/fmicb.2021.632686 (PMC8056088; doi:10.3389/fmicb.2021.632686)
Supplement: Supplementary Data Sheet 2 — The results of the BLAST-assisted (“txt” files) and HMMER-assisted (“xlsx” files) searches for GSC homologs. The clusters containing homologs of proteins from other organisms are listed. [file Data_Sheet_2.ZIP › Data sheet 2/Group XII/50519.xlsx]

## Sheet: Лист1
	ID	Title	E-value	Ind. E-value	Bitscore	Aligned Positions
1	YP_009030304.1	hypothetical protein PS2_257 [Serratia phage PS2]AHY25495.1 hypothetical protein PS2	1.1e-27	1.2e-27	106	51
2	WP_049602133.1	hypothetical protein [Yersinia bercovieri]CNI60179.1 Uncharacterised protein [Yersin	4.1e-25	4.9e-25	97.7	51
3	WP_103010171.1	hypothetical protein [Hafnia alvei]PNK99930.1 hypothetical protein CEQ28_021240 [Haf	5.2e-14	7.1e-14	61.9	43
4	QDH85564.1	hypothetical protein [Proteus phage vB_PmiP_RS51pmB]	1.2e-11	1.6e-11	54.4	47
5	WP_151311107.1	hypothetical protein [Escherichia coli]	4.1e-11	5.7e-11	52.6	49
6	WP_153673592.1	hypothetical protein [Escherichia coli]	8e-11	1.2e-10	51.6	45
7	WP_105535603.1	hypothetical protein [Cronobacter sakazakii]PQX84128.1 hypothetical protein C5967_06	9.6e-11	1.2e-10	51.6	49
8	WP_130621441.1	hypothetical protein [Pectobacterium versatile]TAI99829.1 hypothetical protein EG332	1.3e-10	2.1e-10	50.8	46
9	WP_087754136.1	hypothetical protein [Paraburkholderia caledonica]	1.1e-9	2.7e-8	44.1	51
10	AUR84280.1	hypothetical protein NVP1052A_51 [Vibrio phage 1.052.A._10N.286.46.C3]	2.5e-9	3.2e-9	47	48
11	WP_152320550.1	hypothetical protein [Erwinia endophytica]KAB8313006.1 hypothetical protein EH228_04	3.8e-9	7.2e-9	45.9	47
12	EDU57681.1	hypothetical protein PROSTU_04458 [Providencia stuartii ATCC 25827]	5.3e-9	8.1e-9	45.7	46
13	SLM63542.1	hypothetical protein DAQ1742_02669 [Dickeya aquatica]	7.4e-9	1e-08	45.4	46
14	WP_094845776.1	hypothetical protein [Bordetella genomosp. 9]OZI26683.1 hypothetical protein CAL26_0	1.1e-8	7.8e-7	39.4	58
15	WP_096864286.1	hypothetical protein [Providencia rettgeri]PCQ37985.1 hypothetical protein CQA26_116	1.2e-8	1.7e-8	44.7	45
16	WP_154634841.1	hypothetical protein [Providencia alcalifaciens]	2e-08	2.4e-8	44.3	47
17	WP_137921662.1	hypothetical protein [Hydrogenophaga sp. 2FB]	3e-08	0.0000011	38.9	60
18	STS93442.1	Uncharacterised protein [Klebsiella oxytoca]	3.2e-8	3.5e-8	43.7	47
19	QBF76385.1	hypothetical protein [unidentified phage]	3.8e-8	5.7e-8	43	40
20	WP_060192159.1	hypothetical protein [Burkholderia ubonensis]KVQ87315.1 hypothetical protein WK09_19	4.3e-8	6.2e-8	42.9	47
21	WP_109912469.1	hypothetical protein [Providencia rettgeri]	5.1e-8	6.1e-8	42.9	50
22	RLI38888.1	hypothetical protein DRO66_00260 [Candidatus Bathyarchaeota archaeon]	7.6e-8	5.9e-7	39.8	46
23	WP_087826945.1	hypothetical protein [Klebsiella quasipneumoniae]OVV02820.1 hypothetical protein BME	8.8e-8	1.1e-7	42.2	48
24	WP_124538087.1	hypothetical protein [Morganella morganii]	9e-08	1.6e-7	41.6	47
25	WP_096001746.1	hypothetical protein [Pseudomonas fluorescens]	1.1e-7	0.0000039	37.1	60
26	KGB12093.1	gp38 domain protein [Enterobacter cloacae]	1.1e-7	4.5e-7	40.2	43
27	WP_125919932.1	hypothetical protein [Pseudomonas lactis]	1.4e-7	3e-07	40.7	43
28	WP_116641751.1	hypothetical protein [Pseudomonas kilonensis]PVY50177.1 hypothetical protein C7317_1	1.7e-7	2.7e-7	40.8	46
29	WP_063612937.1	hypothetical protein [Enterobacter cloacae]SAA46628.1 gp38 [Enterobacter cloacae]	2.1e-7	5.4e-7	39.9	42
30	WP_051996725.1	hypothetical protein [Paraburkholderia zhejiangensis]KDR25943.1 hypothetical protein	2.7e-7	6.6e-7	39.6	47
31	SAE38766.1	gp38 [Enterobacter cloacae]	2.9e-7	0.0000012	38.9	44
32	WP_120131216.1	hypothetical protein [Rahnella woolbedingensis]RJT47204.1 hypothetical protein D6C13	3.5e-7	4.8e-7	40.1	50
33	WP_052195787.1	hypothetical protein [Delftia sp. ZNC0008]	4e-07	5.9e-7	39.8	48
34	WP_135864206.1	hypothetical protein [Alcaligenaceae bacterium 429]TGV07687.1 hypothetical protein E	6.5e-7	0.000001	39	49
35	WP_029631179.1	hypothetical protein [Zavarzinella formosa]	6.7e-7	9.7e-7	39.1	49
36	KAA3614604.1	hypothetical protein DWQ05_15010 [Calditrichaeota bacterium]	7e-07	0.0000038	37.2	40
37	WP_116328114.1	hypothetical protein [Cupriavidus taiwanensis]SOY65632.1 Gp38 [Cupriavidus taiwanens	9.6e-7	0.0000037	37.2	44
38	SPY93742.1	Uncharacterised protein [Proteus mirabilis]	0.0000012	0.0000015	38.5	23
39	WP_094796985.1	hypothetical protein [Bordetella genomosp. 7]OZI17962.1 hypothetical protein CAL19_1	0.0000014	0.0000021	38	45
40	WP_148576374.1	hypothetical protein [Enterobacter sp. Z1]TYD05500.1 hypothetical protein E4M14_0096	0.0000015	0.0000022	38	47
41	WP_057532417.1	hypothetical protein [Yersinia pseudotuberculosis]CNI88314.1 Uncharacterised protein	0.0000018	0.0000049	36.8	52
42	WP_104443688.1	hypothetical protein [Parapedobacter indicus]	0.000002	0.0000031	37.5	42
43	WP_004253702.1	hypothetical protein [Providencia rettgeri]EFE55847.1 hypothetical protein PROVRETT_	0.0000022	0.0000032	37.4	44
44	WP_149389542.1	hypothetical protein [Nitrincola sp. MEB193]KAA0876292.1 hypothetical protein E1H14_	0.0000023	0.0000032	37.4	43
45	WP_035193184.1	hypothetical protein [Acidithiobacillus ferrivorans]CDQ10628.1 hypothetical protein	0.0000025	0.0000049	36.8	46
46	THB69754.1	hypothetical protein D6B27_00105 [Gammaproteobacteria bacterium]	0.0000026	0.0000037	37.2	43
47	WP_124300409.1	hypothetical protein [Pseudomonas chlororaphis]AZD50538.1 hypothetical protein C4K20	0.0000028	0.000013	35.5	46
48	WP_154134604.1	hypothetical protein [Herbaspirillum sp. CAH-3]	0.0000031	0.00001	35.8	46
49	WP_100134994.1	hypothetical protein [Enterobacter hormaechei]	0.0000033	0.0000089	36	43
50	WP_052043723.1	MULTISPECIES: hypothetical protein [Oligella]OFS84512.1 hypothetical protein HMPREF3	0.0000037	0.000007	36.3	25
51	TXH52751.1	hypothetical protein E6Q97_14965 [Desulfurellales bacterium]	0.000004	0.000016	35.2	52
52	WP_139247819.1	hypothetical protein [Hyphomicrobium sp. CS1GBMeth3]	0.000005	0.0000077	36.2	48
53	WP_039379322.1	hypothetical protein [Pantoea sp. PSNIH1]AIX48874.1 hypothetical protein PSNIH1_0066	0.0000073	0.00001	35.8	51
54	WP_120734403.1	hypothetical protein [Pseudomonas fluorescens]AYG10754.1 hypothetical protein D7M10_	0.0000076	0.000025	34.6	45
55	WP_154372697.1	hypothetical protein [Duganella sp. FT80W]	0.0000076	0.00041	30.7	23
56	WP_156280158.1	hypothetical protein [Gramella sp. BOM4]	0.0000079	0.000026	34.5	46
57	WP_054475516.1	hypothetical protein [Achromobacter sp. 2789STDY5608615]CUJ98066.1 Uncharacterised p	0.0000091	0.000016	35.2	45
58	WP_049732833.1	hypothetical protein [Rhizobium ecuadorense]	0.0000095	0.000016	35.2	47
59	RZJ12171.1	hypothetical protein EOP39_04235 [Rubrivivax sp.]	0.000012	0.000018	35.1	53
60	GBN71078.1	hypothetical protein AVEN_23792_1 [Araneus ventricosus]GBN71046.1 hypothetical prote	0.000013	310	11.9	32
61	WP_138110617.1	hypothetical protein [Burkholderia gladioli]	0.000013	0.000019	34.9	49
62	WP_123274000.1	hypothetical protein [Chryseobacterium sp. G0240]ROI05488.1 hypothetical protein EGI	0.000017	0.000034	34.2	45
63	WP_033447595.1	hypothetical protein [Bordetella bronchiseptica]KDC59409.1 hypothetical protein L511	0.000019	0.00021	31.6	20
64	WP_109399505.1	hypothetical protein [Proteus sp. TJ1640]	0.000021	0.000063	33.3	51
65	WP_115065729.1	hypothetical protein [Proteus penneri]	0.000023	0.00059	30.2	18
66	QDP67481.1	hypothetical protein Tp138OMZ00d2C19078221_53 [Prokaryotic dsDNA virus sp.]	0.000024	0.000057	33.4	43
67	AMD43452.1	hypothetical protein ZC03_075 [Pseudomonas phage ZC03]AMD43496.1 hypothetical protei	0.000025	0.00024	31.4	55
68	WP_113771608.1	hypothetical protein [Enterobacter hormaechei]	0.000025	0.000038	34	38
69	TNE75105.1	hypothetical protein EP331_00015 [bacterium]	0.000026	0.0005	30.4	52
70	WP_051270446.1	hypothetical protein [Pseudomonas vranovensis]	0.000027	0.00013	32.2	43
71	WP_055934272.1	hypothetical protein [Sphingomonas sp. Leaf32]KQN13812.1 hypothetical protein ASE81_	0.00003	0.000054	33.5	45
72	WP_105767521.1	hypothetical protein [Burkholderia multivorans]PRD74889.1 hypothetical protein C6P75	0.000036	0.0017	28.7	22
73	WP_149396867.1	hypothetical protein [Pusillimonas sp. ANT_WB101]KAA0911938.1 hypothetical protein F	0.000037	0.0001	32.6	46
74	WP_088895644.1	hypothetical protein [Sinorhizobium meliloti]ASJ58957.1 hypothetical protein SMB554_	0.000039	0.00026	31.3	44
75	KJM75070.1	hypothetical protein SS28_07400 [Enterobacter hormaechei subsp. steigerwaltii]	0.000045	0.000087	32.8	38
76	WP_117656075.1	hypothetical protein [Klebsiella pneumoniae]RGL39671.1 hypothetical protein DXC65_28	0.000046	0.000078	33	26
77	WP_083377814.1	hypothetical protein [Pseudomonas rhodesiae]TWR53537.1 hypothetical protein FIV35_17	0.000048	0.000048	33.7	52
78	WP_029991509.1	hypothetical protein [Morganella morganii]	0.00006	0.00014	32.2	42
79	WP_128093097.1	hypothetical protein [Ochrobactrum pituitosum]KAB0573407.1 hypothetical protein F7Q9	0.000061	0.00046	30.5	22
80	WP_155936637.1	hypothetical protein [Mesorhizobium ciceri]	0.000061	0.00011	32.6	43
81	KDB58408.1	hypothetical protein AZ15_1967 [Bordetella bronchiseptica A1-7]KDB69676.1 hypothetic	0.000062	0.000062	33.3	46
82	WP_150974885.1	hypothetical protein [Morganella morganii]	0.000067	0.00012	32.4	44
83	KMV67766.1	hypothetical protein AI28_08000 [bacteria symbiont BFo1 of Frankliniella occidentali	0.00008	0.00016	32	50
84	EUC95757.1	hypothetical protein HMPREF1567_2477 [Providencia alcalifaciens PAL-2]	0.00008	0.0005	30.4	54
85	WP_154563250.1	hypothetical protein [Paraburkholderia sp. RP11]KAE8757350.1 hypothetical protein FS	0.000087	0.0005	30.4	47
86	WP_074749246.1	hypothetical protein [Nitrosospira multiformis]SEO51857.1 hypothetical protein SAMN0	0.000097	0.00023	31.5	43
87	TIN83069.1	hypothetical protein E5X97_27435 [Mesorhizobium sp.]	0.000099	0.00075	29.8	51
88	ASN70942.1	hypothetical protein 7S13_1, partial [uncultured Caudovirales phage]	0.0001	0.00066	30	23
89	WP_113470129.1	hypothetical protein [Rhizobiales bacterium]	0.0001	0.00017	31.9	45
90	WP_109570887.1	hypothetical protein [Gemmata obscuriglobus]AWM37056.1 hypothetical protein C1280_08	0.0001	0.00056	30.2	54
91	WP_143291129.1	hypothetical protein [Burkholderia pseudomallei]	0.00012	0.00034	30.9	45
92	WP_056902069.1	hypothetical protein [Pseudorhodoferax sp. Leaf274]KQP36108.1 hypothetical protein A	0.00012	0.001	29.4	46
93	WP_043767568.1	hypothetical protein [Algiphilus aromaticivorans]	0.00012	0.00032	31	44
94	WP_152695520.1	hypothetical protein [Morganella morganii]	0.00013	0.00024	31.5	42
95	WP_128409417.1	hypothetical protein, partial [Rhizobium leguminosarum]RWX18458.1 hypothetical prote	0.00013	0.00021	31.6	46
96	WP_102772624.1	hypothetical protein [Achromobacter pulmonis]PND34560.1 hypothetical protein C1I89_1	0.00015	0.00034	31	43
97	WP_127348280.1	hypothetical protein [Enterobacter kobei]	0.00016	0.0024	28.2	52
98	WP_088158788.1	hypothetical protein [Achromobacter xylosoxidans]	0.00016	0.00042	30.6	47
99	WP_003061535.1	MULTISPECIES: hypothetical protein [Comamonas]EFI63628.1 hypothetical protein CTS44_	0.00016	0.00016	32	46
100	PCI28287.1	hypothetical protein COB67_06825 [SAR324 cluster bacterium]	0.00019	0.00032	31	45
101	WP_099824992.1	hypothetical protein [Tatumella sp. OPLPL6]PIJ42124.1 hypothetical protein BOM24_131	0.00019	0.00039	30.8	51
102	WP_095111189.1	hypothetical protein [Pseudomonas sp. Irchel 3E20]	0.00024	0.0029	28	20
103	CDK66128.1	hypothetical protein [Morganella morganii IS15]	0.00026	0.0006	30.2	40
104	WP_152663968.1	hypothetical protein [Sphingomonas sp. SRS2]	0.00028	0.00038	30.8	31
105	TQE99533.1	hypothetical protein FKY71_08120 [Spiribacter salinus]	0.0003	0.00045	30.6	48
106	WP_059737782.1	hypothetical protein [Burkholderia ubonensis]	0.0003	0.0013	29.1	52
107	WP_104766243.1	hypothetical protein [Burkholderia cepacia]KAB1593904.1 hypothetical protein C5O75_0	0.0003	0.0034	27.7	24
108	WP_152291438.1	hypothetical protein [Chryseobacterium viscerum]KAB1228484.1 hypothetical protein F8	0.00031	0.00084	29.7	42
109	PKP53846.1	hypothetical protein CVT92_02625 [Bacteroidetes bacterium HGW-Bacteroidetes-1]	0.00032	0.0008	29.8	48
110	WP_059584263.1	hypothetical protein [Burkholderia anthina]KVH04140.1 hypothetical protein WS85_2948	0.00033	0.073	23.5	15
111	WP_149113689.1	hypothetical protein [Gemmataceae bacterium PX52]	0.00034	0.0028	28	47
112	OAI49950.1	hypothetical protein AYO44_18130 [Planctomycetaceae bacterium SCGC AG-212-F19]	0.00035	0.00053	30.3	49
113	WP_139094049.1	hypothetical protein [Burkholderia sp. CCA53]	0.00036	0.021	25.2	23
114	WP_032961314.1	hypothetical protein [Bordetella hinzii]	0.00036	0.00093	29.6	22
115	WP_088201980.1	hypothetical protein [Sinorhizobium meliloti]ASQ10197.1 hypothetical protein CDO22_0	0.00041	0.00068	30	42
116	WP_097156066.1	hypothetical protein [Cohaesibacter gelatinilyticus]SNZ21684.1 hypothetical protein	0.00043	0.0012	29.2	46
117	TAL07742.1	hypothetical protein EPO02_14070 [Nitrospirae bacterium]	0.00043	0.0017	28.7	43
118	RPJ12111.1	hypothetical protein EHM36_00110 [Deltaproteobacteria bacterium]	0.00044	0.00064	30.1	47
119	OHD24138.1	hypothetical protein A2Y38_24000 [Spirochaetes bacterium GWB1_59_5]	0.00044	0.0024	28.3	54
120	WP_070572863.1	hypothetical protein [Pseudomonas sp. HMSC08G10]OFS73864.1 hypothetical protein HMPR	0.00045	0.003	27.9	47
121	WP_145398575.1	hypothetical protein [Paracoccus sulfuroxidans]TWI32772.1 hypothetical protein IQ24_	0.00046	0.0033	27.8	22
122	KAJ17396.1	hypothetical protein M003_29895 [Pseudomonas aeruginosa IGB83]	0.00047	0.008	26.6	50
123	PZU22455.1	hypothetical protein DI589_11205 [Shinella sp.]	0.00047	0.0014	29	20
124	WP_100405718.1	hypothetical protein [Bacillus sp. FJAT-45086]	0.00048	780	10.6	19
125	WP_060037919.1	hypothetical protein [Burkholderia ubonensis]KVN92565.1 hypothetical protein WJ68_33	0.00052	0.0047	27.3	20
126	WP_143492551.1	hypothetical protein [Pseudomonas chlororaphis]	0.00054	0.00068	30	20
127	WP_019920848.1	MULTISPECIES: hypothetical protein [Betaproteobacteria]TYQ19868.1 hypothetical prote	0.00057	0.0015	28.8	46
128	WP_010806528.1	hypothetical protein [Pandoraea sp. SD6-2]EON13122.1 gp38 [Pandoraea sp. SD6-2]	0.0006	0.98	19.9	15
129	WP_010566438.1	hypothetical protein [Pseudomonas extremaustralis]EZI26373.1 hypothetical protein PE	0.00067	0.02	25.3	17
130	SUX60492.1	Uncharacterised protein [Citrobacter amalonaticus]	0.00069	0.00086	29.7	23
131	WP_131711796.1	hypothetical protein [Rhizobium leguminosarum]TBY40870.1 hypothetical protein E0H54_	0.00072	0.035	24.5	30
132	QDP65970.1	hypothetical protein GOVbin631_31 [Prokaryotic dsDNA virus sp.]	0.00078	0.0078	26.6	48
133	WP_113344299.1	hypothetical protein [Rhizobiales bacterium]	0.00078	0.0016	28.8	52
134	WP_131299036.1	hypothetical protein [Azotobacter chroococcum]TBV95930.1 hypothetical protein E0E53_	0.00084	0.0014	29	46
135	WP_004121136.1	hypothetical protein [Rhizobium freirei]ENN86033.1 hypothetical protein RHSP_82935 [	0.00087	0.006	27	53
136	WP_112637569.1	hypothetical protein [Rhizobiales bacterium]	0.00093	0.0024	28.3	54
137	OGR09705.1	hypothetical protein A2341_14945 [Deltaproteobacteria bacterium RIFOXYB12_FULL_58_9]	0.001	0.011	26.2	43
138	WP_146126337.1	hypothetical protein [Burkholderia multivorans]	0.001	0.0023	28.3	45
139	WP_058673006.1	MULTISPECIES: hypothetical protein [Enterobacter cloacae complex]KTI16560.1 hypothet	0.001	0.0033	27.8	40
140	WP_121991291.1	hypothetical protein [Rhizobiales bacterium]	0.001	0.022	25.2	18
141	KWV84176.1	hypothetical protein PFL603g_00274 [Pseudomonas fluorescens]	0.0011	0.0031	27.9	44
142	WP_132751223.1	hypothetical protein [Variovorax sp. BK151]TCM94792.1 hypothetical protein EV293_101	0.0011	0.053	23.9	60
143	RQV94793.1	hypothetical protein EH221_07065 [bacterium]	0.0012	0.0019	28.6	42
144	AHX12908.1	hypothetical protein CH75_06245 [Dyella jiangningensis]	0.0012	0.019	25.3	58
145	WP_151664929.1	hypothetical protein [Ochrobactrum anthropi]KAB2792929.1 hypothetical protein F9K96_	0.0012	0.0028	28	43
146	RPJ30381.1	hypothetical protein EHM17_16960 [Verrucomicrobiaceae bacterium]RPJ30865.1 hypotheti	0.0012	0.069	23.6	56
147	WP_122513246.1	hypothetical protein [Pseudomonas viridiflava]	0.0014	0.0078	26.6	46
148	WP_084080794.1	DUF1929 domain-containing protein [Edaphobacter aggregans]	0.0014	810	10.5	26
149	NP_944268.1	hypothetical protein Bcep22_gp39 [Burkholderia virus Bcep22]YP_007236780.1 hypotheti	0.0015	0.003	27.9	48
150	WP_019170716.1	hypothetical protein [Pseudaminobacter salicylatoxidans]	0.0016	0.0031	27.9	44
151	WP_139384019.1	hypothetical protein [Novosphingobium mathurense]SLK04001.1 hypothetical protein SAM	0.0016	0.0021	28.4	47
152	WP_134436017.1	hypothetical protein [Dysgonomonas capnocytophagoides]TFD96694.1 hypothetical protei	0.0017	0.0023	28.3	45
153	WP_109705889.1	hypothetical protein [Falsochrobactrum sp. HN4]PWL18992.1 hypothetical protein DKP76	0.0018	0.056	23.8	17
154	WP_017424309.1	hypothetical protein [Burkholderia glumae]PJO24880.1 hypothetical protein Y5A_000255	0.0018	0.02	25.3	56
155	WP_105731406.1	MULTISPECIES: hypothetical protein [unclassified Ochrobactrum]PRA83580.1 hypothetica	0.0019	0.0094	26.3	54
156	OYY06296.1	hypothetical protein B7Y72_02685 [Mehylophilales bacterium 35-46-6]	0.002	0.0024	28.3	51
157	WP_060602704.1	hypothetical protein [Aureimonas altamirensis]BAT26024.1 hypothetical protein [Aurei	0.002	0.017	25.5	55
158	WP_144415491.1	hypothetical protein [Pseudomonas putida]	0.0022	0.014	25.8	42
159	YP_009322232.1	hypothetical protein [Salmonella phage 64795_sal3]ANH50869.1 hypothetical protein [S	0.0023	4.6	17.7	19
160	TXK27745.1	hypothetical protein FVQ98_10510 [Ottowia sp. GY511]	0.0023	0.015	25.6	47
161	WP_132751663.1	hypothetical protein [Variovorax sp. BK151]TCM95497.1 hypothetical protein EV293_101	0.0025	0.0082	26.5	48
162	WP_112591068.1	hypothetical protein [Rhizobiales bacterium]	0.0026	0.0061	26.9	45
163	RLB78952.1	hypothetical protein DRH06_00240 [Deltaproteobacteria bacterium]	0.0026	0.12	22.8	41
164	WP_111351686.1	Arc family DNA-binding protein [Acuticoccus sp. PTG4-2]RAH97841.1 hypothetical prote	0.0027	1.5	19.2	48
165	WP_070105586.1	hypothetical protein [Burkholderia plantarii]	0.0028	0.0093	26.3	53
166	WP_128594601.1	hypothetical protein [Paraburkholderia kirstenboschensis]	0.0028	0.0051	27.2	21
167	WP_116924403.1	hypothetical protein [Comamonas sp. JNW]PWB21356.1 hypothetical protein DCO45_02870	0.0029	0.013	25.9	44
168	WP_126543133.1	hypothetical protein [Enterobacter hormaechei]RTY44209.1 hypothetical protein EKS35_	0.0031	0.1	23	17
169	WP_101480936.1	hypothetical protein [Janthinobacterium sp. 61]PKV43627.1 hypothetical protein CLU92	0.0033	0.033	24.6	46
170	WP_054434540.1	MULTISPECIES: hypothetical protein [unclassified Achromobacter]CUJ71904.1 Uncharacte	0.0034	0.0054	27.1	46
171	WP_068446054.1	hypothetical protein [Providencia heimbachae]	0.0036	0.16	22.4	19
172	WP_097586904.1	hypothetical protein [Sinorhizobium fredii]PDT47296.1 hypothetical protein CO661_140	0.0038	0.012	26	43
173	WP_156109537.1	hypothetical protein [Pseudomonas cremoricolorata]	0.0042	0.012	25.9	51
174	WP_090373343.1	hypothetical protein [Dyadobacter sp. SG02]SEI39643.1 hypothetical protein SAMN05216	0.0045	0.011	26.1	24
175	WP_099126301.1	hypothetical protein, partial [Xenorhabdus stockiae]	0.0045	0.057	23.8	50
176	WP_119820653.1	hypothetical protein [Mesorhizobium sp. DCY119]RJG46538.1 hypothetical protein D3Y55	0.0048	0.0073	26.7	48
177	PZU65213.1	hypothetical protein DI540_17740 [Sphingobium sp.]	0.0049	0.08	23.4	52
178	ALQ01460.1	hypothetical protein AK973_1011 [Pseudomonas brassicacearum]	0.005	0.016	25.6	44
179	PCI04593.1	hypothetical protein COB78_09890 [Rhizobiales bacterium]	0.005	0.018	25.4	24
180	WP_145646743.1	hypothetical protein [Massilia lurida]	0.0052	0.0093	26.3	47
181	WP_108479592.1	MULTISPECIES: hypothetical protein [Providencia]AWS52599.1 hypothetical protein AM46	0.0055	0.014	25.8	48
182	WP_079647472.1	hypothetical protein [Sphingomonas histidinilytica]SKB48586.1 hypothetical protein S	0.0061	0.019	25.4	34
183	WP_065091519.1	hypothetical protein [Rhizobium leucaenae]	0.0064	0.037	24.4	47
184	WP_076700336.1	hypothetical protein [Pelagibaca abyssi]	0.0066	0.013	25.9	45
185	WP_139240081.1	hypothetical protein [Yersinia ruckeri]	0.0068	0.037	24.4	19
186	WP_088441857.1	hypothetical protein [Sphingopyxis bauzanensis]OWQ95755.1 hypothetical protein CDQ92	0.007	0.01	26.2	48
187	WP_014328647.1	hypothetical protein [Sinorhizobium fredii]CCE96184.1 hypothetical protein SFHH103_0	0.007	0.013	25.9	47
188	CRY63132.1	Uncharacterised protein [Yersinia kristensenii]	0.0072	0.048	24.1	51
189	WP_009638066.1	hypothetical protein [Serratia sp. M24T3]EIC83384.1 hypothetical protein SPM24T3_172	0.0075	0.016	25.6	46
190	QDP48417.1	hypothetical protein Tp125DCM00d2C40298531_52 [Prokaryotic dsDNA virus sp.]QDP53153.	0.0075	0.26	21.7	44
191	WP_151299437.1	hypothetical protein [Acinetobacter nosocomialis]AZC10113.1 hypothetical protein DKE	0.0076	0.28	21.6	54
192	CDO36025.1	hypothetical protein SPHV1_2290041 [Novosphingobium sp. KN65.2]	0.0077	0.044	24.2	38
193	WP_092553935.1	hypothetical protein [Xenorhabdus koppenhoeferi]SFU93803.1 hypothetical protein SAMN	0.0078	0.25	21.8	16
194	ALX94845.1	hypothetical protein AV650_15370 [Serratia fonticola]	0.0079	0.066	23.6	51
195	WP_102781216.1	hypothetical protein [Providencia stuartii]KNZ82479.1 hypothetical protein AFL46_204	0.0084	0.16	22.4	53
196	ABY40502.1	hypothetical protein 2.9 [Burkholderia phage Bups phi1]AHE30562.1 hypothetical prote	0.0085	0.022	25.2	45
197	AXS87428.1	hypothetical protein D0Y56_10830 [Pseudomonas aeruginosa]	0.0088	0.023	25.1	54
198	SEL89940.1	hypothetical protein SAMN05216604_1494 [Pseudomonas agarici]SEL89707.1 hypothetical	0.0093	0.16	22.4	41
199	WP_024808901.1	hypothetical protein [Oceanicola sp. HL-35]	0.0094	0.064	23.7	22
200	QDP64118.1	hypothetical protein Unbinned2301contig1004_44 [Prokaryotic dsDNA virus sp.]	0.0095	0.063	23.7	46
201	WP_113280159.1	hypothetical protein [Rhizobiales bacterium]	0.01	0.039	24.3	52
