# Supplementary material for: Influence of Non-canonical DNA Bases on the Genomic Diversity of Tevenvirinae
Source: Front Microbiol. 2021 Apr 6;12:632686. doi: 10.3389/fmicb.2021.632686 (PMC8056088; doi:10.3389/fmicb.2021.632686)
Supplement: Supplementary Data Sheet 2 — The results of the BLAST-assisted (“txt” files) and HMMER-assisted (“xlsx” files) searches for GSC homologs. The clusters containing homologs of proteins from other organisms are listed. [file Data_Sheet_2.ZIP › Data sheet 2/Group XIV/47241.txt]

RID: 6K0MVS73014	
Job Title:Protein Sequence				
Program: BLASTP 
Query: None ID: lcl|Query_95252(amino acid) Length: 114
Database: nr All non-redundant GenBank CDS translations+PDB+SwissProt+PIR+PRF excluding environmental samples from WGS projects
	
Sequences producing significant alignments:

Sequences  with  E-value BETTER than threshold
                                                                  Max    Total Query   E   Per.                  
Description                                                       Score  Score cover Value Ident  Accession        

hypothetical protein MP1_gp0005 [Morganella phage vB_MmoM_MP1]    183    183   100%  2e-58 100.00 YP_009279862.1   
hypothetical protein phiP43_263 [Proteus phage phiP4-3]           163    163   94%   2e-50 42.86  AUM58621.1       
hypothetical protein Pm5461_008 [Proteus phage vB_PmiM_Pm5461]    159    159   94%   9e-49 41.07  YP_009195426.1   
hypothetical protein [Cellulomonas oligotrophica]                 156    156   94%   1e-47 40.18  WP_140460978.1   

Sequences with E-value WORSE than threshold


Alignments:
>hypothetical protein MP1_gp0005 [Morganella phage vB_MmoM_MP1]
Sequence ID: YP_009279862.1 Length: 114 
>hypothetical protein MP1_gp0005 [Morganella phage vB_MmoM_MP1]
Sequence ID: ANM46549.1 Length: 114  
Range 1: 1 to 114

Score:183 bits(613), Expect:2e-58, 
Method:Composition-based stats., 
Identities:114/114(100%), Positives:114/114(100%), Gaps:0/114(0%)

Query  1    MIINAVNFNKNWLYRLKPEFYEEWAEKGKYPWMLKGFWFRITYINSPSKATDKYYADKLQ  60
            MIINAVNFNKNWLYRLKPEFYEEWAEKGKYPWMLKGFWFRITYINSPSKATDKYYADKLQ
Sbjct  1    MIINAVNFNKNWLYRLKPEFYEEWAEKGKYPWMLKGFWFRITYINSPSKATDKYYADKLQ  60

Query  61   YKPLGTLGPKADFSSYLYFDELKYFETSCTPFTTEEHNNYVFYFGEHPDVRTPD  114
            YKPLGTLGPKADFSSYLYFDELKYFETSCTPFTTEEHNNYVFYFGEHPDVRTPD
Sbjct  61   YKPLGTLGPKADFSSYLYFDELKYFETSCTPFTTEEHNNYVFYFGEHPDVRTPD  114


>hypothetical protein phiP43_263 [Proteus phage phiP4-3]
Sequence ID: AUM58621.1 Length: 112 
>hypothetical protein vBSdyM006_006 [Shigella phage vB_SdyM_006]
Sequence ID: AZV01140.1 Length: 112  
Range 1: 1 to 111

Score:163 bits(544), Expect:2e-50, 
Method:Composition-based stats., 
Identities:48/112(43%), Positives:67/112(59%), Gaps:5/112(4%)

Query  1    MIINAVNFNKNWLYRLKPEFYEEWAEKGKYPWMLKGFWFRITYI-NSPSKATD---KYYA  56
            M + A  +++N LYRL PE+ E+W    KY WML    FRIT++   P K  D   K   
Sbjct  1    MWVPAKELSQNCLYRLNPEYTEQWKLFNKYQWMLDNRPFRITHVYRKPVKVWDQNPKLIG  60

Query  57   DKLQYKPLGTLGPKADFSSYLYFDELKYFETSCTPFTTEEHNNYVFYFGEHP  108
            D L+++   +L    DFS+Y+Y ++LKY+E S  PF+ EEHN YVF F + P
Sbjct  61   DLLKHQE-HSLRDIKDFSAYMYEEDLKYLEVSVKPFSVEEHNAYVFIFDKMP  111


>hypothetical protein Pm5461_008 [Proteus phage vB_PmiM_Pm5461]
Sequence ID: YP_009195426.1 Length: 112 
>hypothetical protein Pm5461_008 [Proteus phage vB_PmiM_Pm5461]
Sequence ID: AKA61870.1 Length: 112  
Range 1: 1 to 111

Score:159 bits(530), Expect:9e-49, 
Method:Composition-based stats., 
Identities:46/112(41%), Positives:67/112(59%), Gaps:5/112(4%)

Query  1    MIINAVNFNKNWLYRLKPEFYEEWAEKGKYPWMLKGFWFRITYI-NSPSKATD---KYYA  56
            M + A ++N + LYRL PE+ E+WA   KY WML    FRIT++     K  D   K   
Sbjct  1    MWVQAESLNSDQLYRLNPEYKEQWALLDKYRWMLDSRPFRITHVYRKRVKVWDPNPKLIG  60

Query  57   DKLQYKPLGTLGPKADFSSYLYFDELKYFETSCTPFTTEEHNNYVFYFGEHP  108
            D L+++ +  L    DFSSY+Y ++LKY+E +  P++ EEHN +VF F + P
Sbjct  61   DLLKHEEFA-LRDIKDFSSYMYEEDLKYLEVAIPPYSNEEHNAFVFIFDKVP  111


>hypothetical protein [Cellulomonas oligotrophica]
Sequence ID: WP_140460978.1 Length: 112 
Range 1: 1 to 111

Score:156 bits(520), Expect:1e-47, 
Method:Composition-based stats., 
Identities:45/112(40%), Positives:65/112(58%), Gaps:5/112(4%)

Query  1    MIINAVNFNKNWLYRLKPEFYEEWAEKGKYPWMLKGFWFRITYI-NSPSKATD---KYYA  56
            M + A  +N + LYRL PE+ E+WA   KY WML    FRIT +     K  D   K   
Sbjct  1    MWVQAETLNSDQLYRLNPEYKEQWALLDKYRWMLDSRPFRITRVYRKRVKVWDPNPKLIG  60

Query  57   DKLQYKPLGTLGPKADFSSYLYFDELKYFETSCTPFTTEEHNNYVFYFGEHP  108
            D L+++ +  L    DFS+Y+Y ++LKY+E +  P++ EEHN +VF F + P
Sbjct  61   DLLKHEEFA-LRDIKDFSAYMYEEDLKYLEVAIPPYSNEEHNAFVFIFDKMP  111


		
