# Supplementary material for: Influence of Non-canonical DNA Bases on the Genomic Diversity of Tevenvirinae
Source: Front Microbiol. 2021 Apr 6;12:632686. doi: 10.3389/fmicb.2021.632686 (PMC8056088; doi:10.3389/fmicb.2021.632686)
Supplement: Supplementary Data Sheet 2 — The results of the BLAST-assisted (“txt” files) and HMMER-assisted (“xlsx” files) searches for GSC homologs. The clusters containing homologs of proteins from other organisms are listed. [file Data_Sheet_2.ZIP › Data sheet 2/Group XIV/47241.xlsx]

## Sheet: Лист1
	ID	Title	E-value	Ind. E-value	Bitscore	Aligned Positions
1	WP_140460978.1	hypothetical protein [Cellulomonas oligotrophica]	8.3e-61	9.2e-61	213.8	113
2	YP_009279862.1	hypothetical protein MP1_gp0005 [Morganella phage vB_MmoM_MP1]ANM46549.1 hypothetica	1.3e-53	1.4e-53	190.6	110
3	XP_001629079.1	predicted protein [Nematostella vectensis]EDO37016.1 predicted protein, partial [Nem	9.3e-9	120	13.8	57
