# Supplementary material for: Influence of Non-canonical DNA Bases on the Genomic Diversity of Tevenvirinae
Source: Front Microbiol. 2021 Apr 6;12:632686. doi: 10.3389/fmicb.2021.632686 (PMC8056088; doi:10.3389/fmicb.2021.632686)
Supplement: Supplementary Data Sheet 2 — The results of the BLAST-assisted (“txt” files) and HMMER-assisted (“xlsx” files) searches for GSC homologs. The clusters containing homologs of proteins from other organisms are listed. [file Data_Sheet_2.ZIP › Data sheet 2/Group XIV/47245.txt]

RID: 6K0R1J8901R	
Job Title:Protein Sequence				
Program: BLASTP 
Query: None ID: lcl|Query_34625(amino acid) Length: 207
Database: nr All non-redundant GenBank CDS translations+PDB+SwissProt+PIR+PRF excluding environmental samples from WGS projects
	
Sequences producing significant alignments:

Sequences  with  E-value BETTER than threshold
                                                                  Max    Total Query    E    Per.                  
Description                                                       Score  Score cover Value  Ident  Accession        

hypothetical protein MP1_gp0009 [Morganella phage vB_MmoM_MP1]    351    351   100%  3e-122 100.00 YP_009279866.1   
hypothetical protein [Proteus phage PM2]                          233    233   60%   2e-74  55.47  ASZ76533.1       
hypothetical protein Pm5461_012 [Proteus phage vB_PmiM_Pm5461]    233    233   60%   3e-74  55.04  YP_009195430.1   
hypothetical protein [Cellulomonas oligotrophica]                 224    224   71%   1e-70  51.30  WP_140461013.1   
hypothetical protein phiP43_259 [Proteus phage phiP4-3]           205    205   52%   4e-63  60.55  AUM58617.1       
hypothetical protein vBSdyM006_007 [Shigella phage vB_SdyM_006]   203    203   52%   1e-62  61.47  AZV01144.1       
hypothetical protein PHG31p11 [Aeromonas virus 31]                81.3   81.3  48%   4e-16  35.00  YP_238740.1      
hypothetical protein [Aeromonas phage SW69-9]                     79.8   79.8  48%   1e-15  35.00  APU02313.1       
hypothetical protein [Aeromonas phage Riv-10]                     79.8   79.8  48%   2e-15  35.00  APU02064.1       
hypothetical protein [Aeromonas phage L9-6]                       79.8   79.8  48%   2e-15  35.00  APU01813.1       
hypothetical protein Asfd1_69 [Aeromonas phage Asfd_1]            79.2   79.2  48%   3e-15  35.64  QBX32695.1       
putative phage protein [Aeromonas phage Aes508]                   76.6   76.6  47%   5e-15  35.71  YP_007010700.1   
hypothetical protein [Stenotrophomonas phage IME13]               77.8   77.8  47%   7e-15  35.71  YP_009217465.1   
hypothetical protein PHG25ORF011c [Aeromonas virus 25]            76.3   76.3  47%   8e-15  35.71  YP_656241.1      
hypothetical protein KPN6_113 [Klebsiella phage KPN6]             76.3   76.3  51%   8e-15  34.55  QEG11726.1       
hypothetical protein [Klebsiella phage KP1]                       76.0   76.0  51%   1e-14  34.55  AUV57633.1       
hypothetical protein ST44RRORF011c [Aeromonas virus 44RR2]        77.2   77.2  48%   2e-14  35.00  NP_932366.1      
MULTISPECIES: hypothetical protein [Klebsiella]                   74.5   74.5  51%   3e-14  33.64  WP_110203567.1   
hypothetical protein KPN2_118 [Klebsiella phage KPN2 HKu-2019]    74.5   74.5  51%   4e-14  33.64  QEG11042.1       
hypothetical protein CPT_Mineola_010 [Klebsiella phage Mineola]   74.2   74.2  51%   5e-14  32.73  AWY06905.1       
hypothetical protein JD18_271 [Klebsiella phage JD18]             72.5   72.5  51%   3e-13  33.64  YP_009190852.1   
hypothetical protein KPN5_96 [Klebsiella phage KPN5]              71.9   71.9  51%   4e-13  32.73  QEG11427.1       
hypothetical protein PG7_010 [Enterobacter phage PG7]             71.3   71.3  50%   6e-13  33.03  YP_009005274.1   
hypothetical protein KAALPHA_15 [Klebsiella phage...              71.3   71.3  50%   7e-13  33.03  QEG13052.1       
hypothetical protein CC31p011 [Enterobacter phage CC31]           71.0   71.0  50%   9e-13  33.03  YP_004009869.1   
hypothetical protein PSH1140_012 [Enterobacter phage myPSH1140]   70.7   70.7  50%   1e-12  33.03  AVR55217.1       
hypothetical protein [Cronobacter phage Pet-CM3-4]                70.1   70.1  50%   2e-12  32.11  SCN45702.1       
hypothetical protein PM2_007 [Pectobacterium bacteriophage PM2]   70.1   70.1  50%   2e-12  36.54  YP_009211428.1   
hypothetical protein PKO111_127 [Klebsiella phage PKO111]         69.8   69.8  50%   2e-12  32.69  YP_009289528.1   
hypothetical protein [Serratia phage CHI14]                       64.0   64.0  41%   5e-10  32.94  YP_009609333.1   
hypothetical protein 65p410 [Aeromonas virus 65]                  62.8   62.8  44%   1e-09  34.41  YP_004301247.1   
hypothetical protein ST4MG_234 [Escherichia phage 4MG]            61.6   61.6  25%   3e-09  50.94  YP_008857450.1   
hypothetical protein Hena1_02380 [Erwinia phage Hena1]            61.6   61.6  25%   5e-09  49.06  QGZ16388.1       
hypothetical protein GAP31_038 [Cronobacter phage vB_CsaM_GAP31]  60.8   60.8  25%   7e-09  49.06  YP_006986873.1   
hypothetical protein [Serratia phage X20]                         60.5   60.5  41%   9e-09  30.59  ARW57982.1       
putative nucleoside triphosphate pyrophosphohydrolase [Erwinia... 59.9   59.9  25%   2e-08  47.17  QEQ95072.1       
nucleoside triphosphate pyrophosphohydrolase [Raoultella phage... 57.5   57.5  44%   1e-07  35.79  AUE23260.1       
hypothetical protein SP40_120 [Salmonella phage 40]               57.8   57.8  44%   1e-07  34.41  AKJ73561.1       
hypothetical protein CPT_Muldoon_013 [Serratia phage Muldoon]     56.4   56.4  42%   3e-07  32.18  QFR55970.1       
hypothetical protein CPT_Mydo_048 [Proteus phage Mydo]            56.1   56.1  25%   4e-07  49.06  AZF87623.1       
209 gene product [Salmonella phage PVPSE1]                        56.1   56.1  44%   5e-07  34.41  YP_004894016.1   
nucleoside triphosphate pyrophosphohydrolase [Klebsiella phage... 55.2   55.2  44%   9e-07  35.48  ARB12715.1       

Sequences with E-value WORSE than threshold


Alignments:
>hypothetical protein MP1_gp0009 [Morganella phage vB_MmoM_MP1]
Sequence ID: YP_009279866.1 Length: 207 
>hypothetical protein MP1_gp0009 [Morganella phage vB_MmoM_MP1]
Sequence ID: ANM46466.1 Length: 207  
Range 1: 1 to 207

Score:351 bits(1186), Expect:3e-122, 
Method:Composition-based stats., 
Identities:207/207(100%), Positives:207/207(100%), Gaps:0/207(0%)

Query  1    MLKVNDFVKADLVKIATQFYVLADLLQRKQTDTFRVLKIDDGGYKSGFLGVTEISINGIL  60
            MLKVNDFVKADLVKIATQFYVLADLLQRKQTDTFRVLKIDDGGYKSGFLGVTEISINGIL
Sbjct  1    MLKVNDFVKADLVKIATQFYVLADLLQRKQTDTFRVLKIDDGGYKSGFLGVTEISINGIL  60

Query  61   YNIKDVDENDWYWAFFTVDQFIETDCFTIVGNEEPSFQCETILDISPTTAMCLRAPERSN  120
            YNIKDVDENDWYWAFFTVDQFIETDCFTIVGNEEPSFQCETILDISPTTAMCLRAPERSN
Sbjct  61   YNIKDVDENDWYWAFFTVDQFIETDCFTIVGNEEPSFQCETILDISPTTAMCLRAPERSN  120

Query  121  GDVFKHLIEEVGEYTKTLYRPLECDESSVSECADVINTLIDTLWLDYRSKDYFKDVNDTD  180
            GDVFKHLIEEVGEYTKTLYRPLECDESSVSECADVINTLIDTLWLDYRSKDYFKDVNDTD
Sbjct  121  GDVFKHLIEEVGEYTKTLYRPLECDESSVSECADVINTLIDTLWLDYRSKDYFKDVNDTD  180

Query  181  LMCVMMSELNECIAVKSAKWAKTVGVK  207
            LMCVMMSELNECIAVKSAKWAKTVGVK
Sbjct  181  LMCVMMSELNECIAVKSAKWAKTVGVK  207


>hypothetical protein [Proteus phage PM2]
Sequence ID: ASZ76533.1 Length: 311 
Range 1: 183 to 310

Score:233 bits(783), Expect:2e-74, 
Method:Composition-based stats., 
Identities:71/128(55%), Positives:88/128(68%), Gaps:3/128(2%)

Query  80   QFIETDCFTIVGNE---EPSFQCETILDISPTTAMCLRAPERSNGDVFKHLIEEVGEYTK  136
            Q I+ +   IV  E   EP F CE ILDISPT  MC++APER    VF HL+EE+GEY+K
Sbjct  183  QIIQYEQTPIVFKEPLKEPDFDCEPILDISPTVKMCIKAPERDLSIVFAHLVEEIGEYSK  242

Query  137  TLYRPLECDESSVSECADVINTLIDTLWLDYRSKDYFKDVNDTDLMCVMMSELNECIAVK  196
              +R  E DE +  E ADVIN LIDTLWL+YR+K  F+ VND DLMC+++ +LNE I  K
Sbjct  243  ATFRQDEVDECATGEAADVINCLIDTLWLNYRNKQEFELVNDKDLMCIVIDDLNEQIKSK  302

Query  197  SAKWAKTV  204
            + KWAK V
Sbjct  303  TTKWAKAV  310


>hypothetical protein Pm5461_012 [Proteus phage vB_PmiM_Pm5461]
Sequence ID: YP_009195430.1 Length: 312 
>hypothetical protein Pm5461_012 [Proteus phage vB_PmiM_Pm5461]
Sequence ID: AKA61874.1 Length: 312  
Range 1: 183 to 311

Score:233 bits(782), Expect:3e-74, 
Method:Composition-based stats., 
Identities:71/129(55%), Positives:88/129(68%), Gaps:4/129(3%)

Query  80   QFIETDCFTIVGNEEP----SFQCETILDISPTTAMCLRAPERSNGDVFKHLIEEVGEYT  135
            Q I+ +   IV  EEP     F CE ILDISPT  MC++APER    VF HL+EE+GEY+
Sbjct  183  QIIQYEQTPIVFKEEPLKEPDFDCEPILDISPTVKMCIKAPERDLSMVFAHLVEEIGEYS  242

Query  136  KTLYRPLECDESSVSECADVINTLIDTLWLDYRSKDYFKDVNDTDLMCVMMSELNECIAV  195
            K  +R  E DE +  E ADVIN LIDTLWL+YR+K  F+ VND DLMC+++ +LNE I  
Sbjct  243  KATFRQDEVDECATGEAADVINCLIDTLWLNYRNKQEFELVNDKDLMCIVIDDLNEQIKS  302

Query  196  KSAKWAKTV  204
            K+ KWAK V
Sbjct  303  KTTKWAKAV  311


>hypothetical protein [Cellulomonas oligotrophica]
Sequence ID: WP_140461013.1 Length: 313 
Range 1: 161 to 312

Score:224 bits(751), Expect:1e-70, 
Method:Composition-based stats., 
Identities:79/154(51%), Positives:102/154(66%), Gaps:7/154(4%)

Query  56   INGILYNIKDVDENDWYWAFFTVDQFIETDCFT-IVGNE----EPSFQCETILDISPTTA  110
            + G+ Y+  D  E +++   +T  Q ++ D    IV  E    EP F CE ILDISPT  
Sbjct  161  LGGLGYSDYDFREQEFFE--LTGIQIVQYDQTPTIVFKEHTLKEPDFDCEPILDISPTVK  218

Query  111  MCLRAPERSNGDVFKHLIEEVGEYTKTLYRPLECDESSVSECADVINTLIDTLWLDYRSK  170
            MC++APER+ G VF HL EE+GEY+K  +R  E DE +  E ADVIN LIDTLWL+YR+K
Sbjct  219  MCIKAPERNLGLVFAHLTEEIGEYSKATFRQDEVDECATGEAADVINCLIDTLWLNYRNK  278

Query  171  DYFKDVNDTDLMCVMMSELNECIAVKSAKWAKTV  204
              F+ VND DLMC+++ +LNE I  KSAKWAK V
Sbjct  279  QEFELVNDKDLMCIVIDDLNEQIKTKSAKWAKAV  312


>hypothetical protein phiP43_259 [Proteus phage phiP4-3]
Sequence ID: AUM58617.1 Length: 313 
Range 1: 204 to 312

Score:205 bits(686), Expect:4e-63, 
Method:Composition-based stats., 
Identities:66/109(61%), Positives:81/109(74%), Gaps:0/109(0%)

Query  96   SFQCETILDISPTTAMCLRAPERSNGDVFKHLIEEVGEYTKTLYRPLECDESSVSECADV  155
            SF CE ILDISPT  MC++APER    VF HL+EEVGEY+K  +R  E DE +  E ADV
Sbjct  204  SFDCEPILDISPTVKMCIKAPERDLAIVFAHLVEEVGEYSKATFRQDEVDECATGEAADV  263

Query  156  INTLIDTLWLDYRSKDYFKDVNDTDLMCVMMSELNECIAVKSAKWAKTV  204
            IN LIDTLWL+YRSK  ++ VND DLMCV++ +LN+ I  K++KWAK V
Sbjct  264  INCLIDTLWLNYRSKPEYELVNDKDLMCVVIDDLNQQIKSKTSKWAKAV  312


>hypothetical protein vBSdyM006_007 [Shigella phage vB_SdyM_006]
Sequence ID: AZV01144.1 Length: 313 
Range 1: 204 to 312

Score:203 bits(682), Expect:1e-62, 
Method:Composition-based stats., 
Identities:67/109(61%), Positives:81/109(74%), Gaps:0/109(0%)

Query  96   SFQCETILDISPTTAMCLRAPERSNGDVFKHLIEEVGEYTKTLYRPLECDESSVSECADV  155
            SF CE ILDISPT  MC++APER    VF HL+EEVGEY+K  +R  E DE +  E ADV
Sbjct  204  SFDCEPILDISPTVKMCIKAPERDLAIVFAHLVEEVGEYSKATFRQDEVDECATGEAADV  263

Query  156  INTLIDTLWLDYRSKDYFKDVNDTDLMCVMMSELNECIAVKSAKWAKTV  204
            IN LIDTLWL+YRSK  ++ VND DLMCV++ ELN+ I  K++KWAK V
Sbjct  264  INCLIDTLWLNYRSKPEYELVNDKDLMCVVIDELNQQIKSKTSKWAKAV  312


>hypothetical protein PHG31p11 [Aeromonas virus 31]
Sequence ID: YP_238740.1 Length: 181 
>hypothetical protein PHG31p11 [Aeromonas virus 31]
Sequence ID: AAX63500.1 Length: 181 >hypothetical protein [Aeromonas phage 31.2]
Sequence ID: APU00906.1 Length: 181  
Range 1: 79 to 176

Score:81.3 bits(263), Expect:4e-16, 
Method:Composition-based stats., 
Identities:35/100(35%), Positives:60/100(60%), Gaps:2/100(2%)

Query  103  LDISPTTAMCLRAPERSNGDVFKHLIEEVGEYTKTLYRPLECDESSVSECADVINTLIDT  162
            +D+S T    +  P R+ G V   L+EEVGE+ K++ +P  CDE  V E ADVIN ++D 
Sbjct  79   IDLSSTFTASVVVPPRNMGFVMGKLVEEVGEFAKSINQPERCDERPVGEAADVINCVMDM  138

Query  163  LWLDYRSKDYFKDVNDTDLMCVMMSELNECIAVKSAKWAK  202
            L+L Y   + +  +  + ++ +++ ELN  + +K+ KW +
Sbjct  139  LYLQY--SEDYPGMGKSQIVDLIVKELNLQLNMKAEKWVE  176


>hypothetical protein [Aeromonas phage SW69-9]
Sequence ID: APU02313.1 Length: 181 
Range 1: 79 to 176

Score:79.8 bits(258), Expect:1e-15, 
Method:Composition-based stats., 
Identities:35/100(35%), Positives:59/100(59%), Gaps:2/100(2%)

Query  103  LDISPTTAMCLRAPERSNGDVFKHLIEEVGEYTKTLYRPLECDESSVSECADVINTLIDT  162
            +D+S T       P R+ G V   L+EEVGE+ K++ +P  CDE  V E ADVIN ++D 
Sbjct  79   IDLSSTFTASAVVPPRNMGFVMGKLVEEVGEFAKSINQPERCDERPVGEAADVINCVMDM  138

Query  163  LWLDYRSKDYFKDVNDTDLMCVMMSELNECIAVKSAKWAK  202
            L+L Y   + +  +  + ++ +++ ELN  + +K+ KW +
Sbjct  139  LYLQY--SEDYPGLGKSQIVDLIVKELNLQLNMKAEKWVE  176


>hypothetical protein [Aeromonas phage Riv-10]
Sequence ID: APU02064.1 Length: 181 
Range 1: 79 to 176

Score:79.8 bits(258), Expect:2e-15, 
Method:Composition-based stats., 
Identities:35/100(35%), Positives:59/100(59%), Gaps:2/100(2%)

Query  103  LDISPTTAMCLRAPERSNGDVFKHLIEEVGEYTKTLYRPLECDESSVSECADVINTLIDT  162
            +D+S T       P R+ G V   L+EEVGE+ K++ +P  CDE  V E ADVIN ++D 
Sbjct  79   IDLSSTFTASAVVPPRNMGFVMGKLVEEVGEFAKSINQPERCDERPVGEAADVINCVMDM  138

Query  163  LWLDYRSKDYFKDVNDTDLMCVMMSELNECIAVKSAKWAK  202
            L+L Y   + +  +  + ++ +++ ELN  + +K+ KW +
Sbjct  139  LYLQY--SEDYPGLGKSQIVDLIVKELNIQLNMKAEKWVE  176


>hypothetical protein [Aeromonas phage L9-6]
Sequence ID: APU01813.1 Length: 181 
Range 1: 79 to 176

Score:79.8 bits(258), Expect:2e-15, 
Method:Composition-based stats., 
Identities:35/100(35%), Positives:59/100(59%), Gaps:2/100(2%)

Query  103  LDISPTTAMCLRAPERSNGDVFKHLIEEVGEYTKTLYRPLECDESSVSECADVINTLIDT  162
            +D+S T       P R+ G V   L+EEVGE+ K++ +P  CDE  V E ADVIN ++D 
Sbjct  79   IDLSSTFTASAVVPPRNMGFVMGKLVEEVGEFAKSINQPERCDERPVGEAADVINCVMDM  138

Query  163  LWLDYRSKDYFKDVNDTDLMCVMMSELNECIAVKSAKWAK  202
            L+L Y   + +  +  + ++ +++ ELN  + +K+ KW +
Sbjct  139  LYLQY--SEDYPGLGKSQIVDLIVKELNIQLNMKAEKWVE  176


>hypothetical protein Asfd1_69 [Aeromonas phage Asfd_1]
Sequence ID: QBX32695.1 Length: 180 
Range 1: 75 to 173

Score:79.2 bits(256), Expect:3e-15, 
Method:Composition-based stats., 
Identities:36/101(36%), Positives:60/101(59%), Gaps:2/101(1%)

Query  100  ETILDISPTTAMCLRAPERSNGDVFKHLIEEVGEYTKTLYRPLECDESSVSECADVINTL  159
            E  +D++ T +     P+R  G V   L+EEVGE+ K++ +P  CDE  V E ADVIN +
Sbjct  75   EVKIDLTSTFSASATVPDRDMGFVMGKLMEEVGEFAKSINQPDRCDERPVGEAADVINCV  134

Query  160  IDTLWLDYRSKDYFKDVNDTDLMCVMMSELNECIAVKSAKW  200
             D L+L Y  K  + ++ +  ++ ++ +EL+  + +KS KW
Sbjct  135  CDMLYLQY--KKDYPELGEAQIVDLIKTELDFQLNMKSEKW  173


>putative phage protein [Aeromonas phage Aes508]
Sequence ID: YP_007010700.1 Length: 109 
>putative phage protein [Aeromonas phage Aes508]
Sequence ID: AFQ97093.1 Length: 109 >hypothetical protein [Aeromonas phage 50AhydR13PP]
Sequence ID: AWH14853.1 Length: 109  
Range 1: 7 to 102

Score:76.6 bits(247), Expect:5e-15, 
Method:Composition-based stats., 
Identities:35/98(36%), Positives:62/98(63%), Gaps:2/98(2%)

Query  103  LDISPTTAMCLRAPERSNGDVFKHLIEEVGEYTKTLYRPLECDESSVSECADVINTLIDT  162
            +D++ +    +  P RS G V   L+EEVGE+ K+L +P  CDE  V E AD++N + D 
Sbjct  7    IDMTSSFNASMAVPPRSMGFVMGKLMEEVGEFAKSLNQPERCDERPVGEAADIMNCVCDM  66

Query  163  LWLDYRSKDYFKDVNDTDLMCVMMSELNECIAVKSAKW  200
            L+L Y  K+ + ++++T ++ ++ +ELN  + +K+ KW
Sbjct  67   LYLQY--KEDYPELSETQIVDLIKTELNFQLNLKAEKW  102


>hypothetical protein [Stenotrophomonas phage IME13]
Sequence ID: YP_009217465.1 Length: 170 
>hypothetical protein [Aeromonas phage AS-gz]
Sequence ID: YP_009613099.1 Length: 170 >hypothetical protein [Stenotrophomonas phage IME13]
Sequence ID: AFQ22545.1 Length: 170 >hypothetical protein [Aeromonas phage AS-gz]
Sequence ID: ASU00648.1 Length: 170  
Range 1: 68 to 163

Score:77.8 bits(251), Expect:7e-15, 
Method:Composition-based stats., 
Identities:35/98(36%), Positives:62/98(63%), Gaps:2/98(2%)

Query  103  LDISPTTAMCLRAPERSNGDVFKHLIEEVGEYTKTLYRPLECDESSVSECADVINTLIDT  162
            +D++ +    +  P RS G V   L+EEVGE+ K+L +P  CDE  V E AD++N + D 
Sbjct  68   IDMTSSFNASMAVPPRSMGFVMGKLMEEVGEFAKSLNQPERCDERPVGEAADIMNCICDM  127

Query  163  LWLDYRSKDYFKDVNDTDLMCVMMSELNECIAVKSAKW  200
            L+L Y  K+ + ++++T ++ ++ +ELN  + +K+ KW
Sbjct  128  LYLQY--KEDYPELSETQIVDLIKTELNFQLKLKAEKW  163


>hypothetical protein PHG25ORF011c [Aeromonas virus 25]
Sequence ID: YP_656241.1 Length: 109 
>hypothetical protein PHG25ORF011c [Aeromonas virus 25]
Sequence ID: ABF72569.1 Length: 109  
Range 1: 7 to 102

Score:76.3 bits(246), Expect:8e-15, 
Method:Composition-based stats., 
Identities:35/98(36%), Positives:61/98(62%), Gaps:2/98(2%)

Query  103  LDISPTTAMCLRAPERSNGDVFKHLIEEVGEYTKTLYRPLECDESSVSECADVINTLIDT  162
            +D++ +    +  P RS G V   L+EEVGE+ K+L +P  CDE  V E AD++N + D 
Sbjct  7    IDMTSSFNASMAVPPRSMGFVMGKLMEEVGEFAKSLNQPERCDERPVGEAADIMNCVCDM  66

Query  163  LWLDYRSKDYFKDVNDTDLMCVMMSELNECIAVKSAKW  200
            L+L Y  K+ +  +++T ++ ++ +ELN  + +K+ KW
Sbjct  67   LYLQY--KEDYPKLSETQIVDLIKTELNFQLNLKAEKW  102


>hypothetical protein KPN6_113 [Klebsiella phage KPN6]
Sequence ID: QEG11726.1 Length: 111 
Range 1: 1 to 110

Score:76.3 bits(246), Expect:8e-15, 
Method:Composition-based stats., 
Identities:38/110(35%), Positives:57/110(51%), Gaps:4/110(3%)

Query  102  ILDISP---TTAMCLRAPERSNGDVFKHLIEEVGEYTKTLYRPLECDESSVSECADVINT  158
            +L+++P    + M    P RS G+V  +L  E GE    + RP    E    ECADVIN 
Sbjct  1    MLNLAPIFEASKMSYPIPNRSIGNVMLQLSSETGEMCDWINRPWRQKEEFEGECADVINC  60

Query  159  LIDTLWLDYRSKDYFKD-VNDTDLMCVMMSELNECIAVKSAKWAKTVGVK  207
            ++D LWL +R++      V+D ++  ++   LNE I VK+ KW   V   
Sbjct  61   VVDALWLHFRNRHKNDTHVSDDEISMMVTRALNEQIMVKTQKWKDAVNAN  110


>hypothetical protein [Klebsiella phage KP1]
Sequence ID: AUV57633.1 Length: 111 
Range 1: 1 to 110

Score:76.0 bits(245), Expect:1e-14, 
Method:Composition-based stats., 
Identities:38/110(35%), Positives:57/110(51%), Gaps:4/110(3%)

Query  102  ILDISP---TTAMCLRAPERSNGDVFKHLIEEVGEYTKTLYRPLECDESSVSECADVINT  158
            +L+++P    + M    P RS G+V  +L  E GE    + RP    E    ECADVIN 
Sbjct  1    MLNLAPIFEASKMSYPIPNRSIGNVMLQLSSETGEMCDWINRPWRQKEEFEGECADVINC  60

Query  159  LIDTLWLDYRSKDYFKD-VNDTDLMCVMMSELNECIAVKSAKWAKTVGVK  207
            ++D LWL +R++      V+D ++  ++   LNE I VK+ KW   V   
Sbjct  61   VVDALWLHFRNRHKNDTHVSDDEISMMVTRALNEQIVVKTQKWKDAVNAN  110


>hypothetical protein ST44RRORF011c [Aeromonas virus 44RR2]
Sequence ID: NP_932366.1 Length: 181 
>hypothetical protein 44RRORF011c [Aeromonas virus 44RR2]
Sequence ID: AAQ81330.1 Length: 181 >hypothetical protein [Aeromonas phage 44RR2.8t.2]
Sequence ID: APU00483.1 Length: 181  
Range 1: 79 to 176

Score:77.2 bits(249), Expect:2e-14, 
Method:Composition-based stats., 
Identities:35/100(35%), Positives:58/100(58%), Gaps:2/100(2%)

Query  103  LDISPTTAMCLRAPERSNGDVFKHLIEEVGEYTKTLYRPLECDESSVSECADVINTLIDT  162
            +D+S T       P R+ G V   L+EEVGE+ K++ +P  CDE  V E ADVIN ++D 
Sbjct  79   IDLSSTFTASAVVPTRNMGFVMGKLVEEVGEFAKSINQPERCDERPVGEAADVINCVMDM  138

Query  163  LWLDYRSKDYFKDVNDTDLMCVMMSELNECIAVKSAKWAK  202
            L+L Y   +    +  + ++ +++ ELN  + +K+ KW +
Sbjct  139  LYLQY--SEDNPGLGKSQIVDLIVKELNLQLNMKAEKWVE  176


>MULTISPECIES: hypothetical protein [Klebsiella]
Sequence ID: WP_110203567.1 Length: 111 
>hypothetical protein kpv477_009 [Klebsiella phage vB_KpnM_KpV477]
Sequence ID: YP_009288685.1 Length: 111 >hypothetical protein [Klebsiella phage KPV15]
Sequence ID: APD20388.1 Length: 111 >hypothetical protein [Klebsiella phage KP179]
Sequence ID: AYD80872.1 Length: 111 >hypothetical protein JIPhKp122_0282 [Klebsiella phage JIPh_Kp122]
Sequence ID: QGF21695.1 Length: 111 >hypothetical protein kpv477_009 [Klebsiella phage vB_KpnM_KpV477]
Sequence ID: ANT40446.1 Length: 111 >hypothetical protein [Klebsiella pneumoniae]
Sequence ID: MRL95057.1 Length: 111  
Range 1: 1 to 110

Score:74.5 bits(240), Expect:3e-14, 
Method:Composition-based stats., 
Identities:37/110(34%), Positives:57/110(51%), Gaps:4/110(3%)

Query  102  ILDISP---TTAMCLRAPERSNGDVFKHLIEEVGEYTKTLYRPLECDESSVSECADVINT  158
            +L+++P    + +    P RS G+V  +L  E GE    + RP    E    ECADVIN 
Sbjct  1    MLNLAPIFEASKLSYPIPNRSIGNVMLQLSSETGEMCDWINRPWRQKEEFEGECADVINC  60

Query  159  LIDTLWLDYRSKDYFKD-VNDTDLMCVMMSELNECIAVKSAKWAKTVGVK  207
            ++D LWL +R++      V+D ++  ++   LNE I VK+ KW   V   
Sbjct  61   VVDALWLHFRNRHKNDTHVSDDEISMMVTRALNEQIMVKTQKWKDAVNAN  110


>hypothetical protein KPN2_118 [Klebsiella phage KPN2 HKu-2019]
Sequence ID: QEG11042.1 Length: 111 
Range 1: 1 to 110

Score:74.5 bits(240), Expect:4e-14, 
Method:Composition-based stats., 
Identities:37/110(34%), Positives:57/110(51%), Gaps:4/110(3%)

Query  102  ILDISP---TTAMCLRAPERSNGDVFKHLIEEVGEYTKTLYRPLECDESSVSECADVINT  158
            +L+++P    + +    P RS G+V  +L  E GE    + RP    E    ECADVIN 
Sbjct  1    MLNLAPIFEASKLSYPIPNRSIGNVMLQLSSETGEMCDWINRPWRQKEEFEGECADVINC  60

Query  159  LIDTLWLDYRSKDYFKD-VNDTDLMCVMMSELNECIAVKSAKWAKTVGVK  207
            ++D LWL +R++      V+D ++  ++   LNE I VK+ KW   V   
Sbjct  61   VVDALWLHFRNRHKNDTHVSDDEISMMVTRALNEQIVVKTQKWKDAVNAN  110


>hypothetical protein CPT_Mineola_010 [Klebsiella phage Mineola]
Sequence ID: AWY06905.1 Length: 111 
Range 1: 1 to 110

Score:74.2 bits(239), Expect:5e-14, 
Method:Composition-based stats., 
Identities:36/110(33%), Positives:57/110(51%), Gaps:4/110(3%)

Query  102  ILDISP---TTAMCLRAPERSNGDVFKHLIEEVGEYTKTLYRPLECDESSVSECADVINT  158
            +L+++P    + +    P RS G+V  +L  E GE    + RP    E    ECADVIN 
Sbjct  1    MLNLAPIFEASKLSYPIPNRSIGNVMLQLSSETGEMCDWINRPWRQKEEFEGECADVINC  60

Query  159  LIDTLWLDYRSKDYFKD-VNDTDLMCVMMSELNECIAVKSAKWAKTVGVK  207
            ++D LWL +R++      ++D ++  ++   LNE I VK+ KW   V   
Sbjct  61   VVDALWLHFRNRHKNDTHISDDEISMMVTRALNEQIMVKTQKWKDAVNAN  110


>hypothetical protein JD18_271 [Klebsiella phage JD18]
Sequence ID: YP_009190852.1 Length: 111 
>hypothetical protein JD18_271 [Klebsiella phage JD18]
Sequence ID: AKY02142.1 Length: 111  
Range 1: 1 to 110

Score:72.5 bits(233), Expect:3e-13, 
Method:Composition-based stats., 
Identities:37/110(34%), Positives:56/110(50%), Gaps:4/110(3%)

Query  102  ILDISP---TTAMCLRAPERSNGDVFKHLIEEVGEYTKTLYRPLECDESSVSECADVINT  158
            +L+++P    + +    P RS G+V  +L  E GE    + RP    E    ECADVIN 
Sbjct  1    MLNLAPIFEASKLSYPIPNRSIGNVMLQLSSETGEMCDWINRPWRQKEEFEGECADVINC  60

Query  159  LIDTLWLDYRSKDYFKD-VNDTDLMCVMMSELNECIAVKSAKWAKTVGVK  207
            ++D LWL +R++      V D ++  ++   LNE I VK+ KW   V   
Sbjct  61   VVDALWLHFRNRHKDDAHVLDDEISMMVTRALNEQIMVKTQKWKDAVNAN  110


>hypothetical protein KPN5_96 [Klebsiella phage KPN5]
Sequence ID: QEG11427.1 Length: 111 
Range 1: 1 to 110

Score:71.9 bits(231), Expect:4e-13, 
Method:Composition-based stats., 
Identities:36/110(33%), Positives:56/110(50%), Gaps:4/110(3%)

Query  102  ILDISP---TTAMCLRAPERSNGDVFKHLIEEVGEYTKTLYRPLECDESSVSECADVINT  158
            +L+++P    + +    P RS G+V  +L  E GE    + RP    E    ECADVIN 
Sbjct  1    MLNLAPIFEASKLSYPIPNRSIGNVMLQLSSETGEMCDWINRPWRQKEEFEGECADVINC  60

Query  159  LIDTLWLDYRSKDYFKD-VNDTDLMCVMMSELNECIAVKSAKWAKTVGVK  207
            ++D LWL +R++       +D ++  ++   LNE I VK+ KW   V   
Sbjct  61   VVDALWLHFRNRHKDDTHASDDEISMMVTRALNEQIIVKTQKWKDAVNAN  110


>hypothetical protein PG7_010 [Enterobacter phage PG7]
Sequence ID: YP_009005274.1 Length: 111 
>hypothetical protein PG7_010 [Enterobacter phage PG7]
Sequence ID: AHI60913.1 Length: 111  
Range 1: 3 to 109

Score:71.3 bits(229), Expect:6e-13, 
Method:Composition-based stats., 
Identities:36/109(33%), Positives:52/109(47%), Gaps:6/109(5%)

Query  102  ILDISPTTAMCL----RAPERSNGDVFKHLIEEVGEYTKTLYRPLECDESSVSECADVIN  157
            +LDI+P   +      R P R+   V  +L  E GE    + RP    E    ECADVIN
Sbjct  3    VLDITPVLRVSANYTERKPWRNITSVMLQLSSETGEMCDWINRPHRQKEIFAGECADVIN  62

Query  158  TLIDTLWLDYRSKDYFKDVNDTDLMCVMMSELNECIAVKSAKWAKTVGV  206
             +ID LWL  R K      +  ++   +  ELN  + +K+ KW++ V  
Sbjct  63   CVIDALWLHMRDK--MDGASHEEVALAVTEELNRQLHLKTKKWSEAVNA  109


>hypothetical protein KAALPHA_15 [Klebsiella phage vB_KpnM_KaAlpha]
Sequence ID: QEG13052.1 Length: 115 
Range 1: 7 to 113

Score:71.3 bits(229), Expect:7e-13, 
Method:Composition-based stats., 
Identities:36/109(33%), Positives:52/109(47%), Gaps:6/109(5%)

Query  102  ILDISPTTAMCL----RAPERSNGDVFKHLIEEVGEYTKTLYRPLECDESSVSECADVIN  157
            +LDI+P   +      R P R+   V  +L  E GE    + RP    E    ECADVIN
Sbjct  7    VLDITPVLRVSANYTERKPWRNITSVMLQLSSETGEMCDWINRPHRQKEIFAGECADVIN  66

Query  158  TLIDTLWLDYRSKDYFKDVNDTDLMCVMMSELNECIAVKSAKWAKTVGV  206
             +ID LWL  R K      +  ++   +  ELN  + +K+ KW++ V  
Sbjct  67   CVIDALWLHMRDK--MDGASHEEVALAVTEELNRQLRLKTKKWSEAVNA  113


>hypothetical protein CC31p011 [Enterobacter phage CC31]
Sequence ID: YP_004009869.1 Length: 115 
>conserved hypothetical protein [Enterobacter phage CC31]
Sequence ID: ADB81507.1 Length: 115  
Range 1: 7 to 113

Score:71.0 bits(228), Expect:9e-13, 
Method:Composition-based stats., 
Identities:36/109(33%), Positives:52/109(47%), Gaps:6/109(5%)

Query  102  ILDISPTTAMCLR----APERSNGDVFKHLIEEVGEYTKTLYRPLECDESSVSECADVIN  157
            +LDI+P   +  R     P R+   V  +L  E GE    + RP    E    ECADVIN
Sbjct  7    VLDITPVLQVSARYTENKPWRNITSVMLQLSSETGEMCDWINRPHRQKEIFAGECADVIN  66

Query  158  TLIDTLWLDYRSKDYFKDVNDTDLMCVMMSELNECIAVKSAKWAKTVGV  206
             +ID LWL  R K      +  ++   +  ELN  + +K+ KW++ V  
Sbjct  67   CVIDALWLHMRDK--MDGASHEEVALAVTEELNRQLRLKTKKWSEAVNA  113


>hypothetical protein PSH1140_012 [Enterobacter phage myPSH1140]
Sequence ID: AVR55217.1 Length: 111 
>hypothetical protein prasa_gp13 [Enterobacter phage prasa_myo]
Sequence ID: QGH71588.1 Length: 111  
Range 1: 3 to 109

Score:70.7 bits(227), Expect:1e-12, 
Method:Composition-based stats., 
Identities:36/109(33%), Positives:52/109(47%), Gaps:6/109(5%)

Query  102  ILDISPTTAMCL----RAPERSNGDVFKHLIEEVGEYTKTLYRPLECDESSVSECADVIN  157
            +LDI+P   +      R P R+   V  +L  E GE    + RP    E    ECADVIN
Sbjct  3    VLDITPVLRVSANYTERKPWRNITSVMLQLSSETGEMCDWINRPYRQKEIFAGECADVIN  62

Query  158  TLIDTLWLDYRSKDYFKDVNDTDLMCVMMSELNECIAVKSAKWAKTVGV  206
             +ID LWL  R K      +  ++   +  ELN  + +K+ KW++ V  
Sbjct  63   CVIDALWLHMRDK--MDGASHEEVALAVTEELNRQLHLKTKKWSEAVNA  109


>hypothetical protein [Cronobacter phage Pet-CM3-4]
Sequence ID: SCN45702.1 Length: 111 
Range 1: 3 to 109

Score:70.1 bits(225), Expect:2e-12, 
Method:Composition-based stats., 
Identities:35/109(32%), Positives:52/109(47%), Gaps:6/109(5%)

Query  102  ILDISPTTAMCL----RAPERSNGDVFKHLIEEVGEYTKTLYRPLECDESSVSECADVIN  157
            +LDI+P   +      R P R+   V  +L  E GE    + RP    E    ECADVIN
Sbjct  3    VLDITPVLRVSANYTERKPWRNITSVMLQLSSETGEMCDWINRPHRQKEIFAGECADVIN  62

Query  158  TLIDTLWLDYRSKDYFKDVNDTDLMCVMMSELNECIAVKSAKWAKTVGV  206
             +ID LWL  R  +     +  ++   +  ELN  + +K+ KW++ V  
Sbjct  63   CVIDALWLHMR--ENMHGASHEEVALAVTEELNRQLHLKTKKWSEAVNA  109


>hypothetical protein PM2_007 [Pectobacterium bacteriophage PM2]
Sequence ID: YP_009211428.1 Length: 106 
>hypothetical protein PM2_007 [Pectobacterium bacteriophage PM2]
Sequence ID: AHY24969.1 Length: 106  
Range 1: 6 to 105

Score:70.1 bits(225), Expect:2e-12, 
Method:Composition-based stats., 
Identities:38/104(37%), Positives:57/104(54%), Gaps:4/104(3%)

Query  101  TILDISPTTAMCLRAPERSNGDVFKHLIEEVGEYTKTLYRPLECDESSVSECADVINTLI  160
             IL++S   A   + P RS  +V  +L  E GE    + RP    E    ECADVIN ++
Sbjct  6    PILNVSK--AYTDKDPNRSIYNVMLQLGSETGEMQDWINRPWRQKEEFAGECADVINCVV  63

Query  161  DTLWLDYRSKDYFKDVNDTDLMCVMMSELNECIAVKSAKWAKTV  204
            D LWL +RSK     ++D ++  +++ +LN  I +K+ KWA  V
Sbjct  64   DALWLYFRSKH--PGLSDDEISKLVVYKLNRQIVLKTKKWADAV  105


>hypothetical protein PKO111_127 [Klebsiella phage PKO111]
Sequence ID: YP_009289528.1 Length: 110 
>hypothetical protein PKO111_127 [Klebsiella phage PKO111]
Sequence ID: AKJ73191.1 Length: 110  
Range 1: 8 to 106

Score:69.8 bits(224), Expect:2e-12, 
Method:Composition-based stats., 
Identities:34/104(33%), Positives:51/104(49%), Gaps:5/104(4%)

Query  101  TILDISPTTAMCLRAPERSNGDVFKHLIEEVGEYTKTLYRPLECDESSVSECADVINTLI  160
             I++ S    M  + P R  G V  +L  E GE    + RP    E    ECADVIN ++
Sbjct  8    PIIEAS---EMACQKPGRQIGHVMLQLASETGEMCDWINRPWRQKEPFAGECADVINCVV  64

Query  161  DTLWLDYRSKDYFKDVNDTDLMCVMMSELNECIAVKSAKWAKTV  204
            D LWL +R  + +  + D +   V+  +LN  I  K+ KW + +
Sbjct  65   DALWLHHR--EEYAHLGDAEYREVIAQKLNYFITRKTTKWKEAI  106


>hypothetical protein [Serratia phage CHI14]
Sequence ID: YP_009609333.1 Length: 112 
>hypothetical protein [Serratia phage CHI14]
Sequence ID: ARW57431.1 Length: 112 >hypothetical protein [Serratia phage CBH8]
Sequence ID: ARW57706.1 Length: 112  
Range 1: 22 to 104

Score:64.0 bits(204), Expect:5e-10, 
Method:Composition-based stats., 
Identities:28/85(33%), Positives:45/85(52%), Gaps:2/85(2%)

Query  116  PERSNGDVFKHLIEEVGEYTKTLYRPLECDESSVSECADVINTLIDTLWLDYRSKDYFKD  175
            P R  G+V  +L  E GE    + RP    E    ECAD++N ++D +WL YR K  +  
Sbjct  22   PTRYIGNVMLQLASETGEACDWINRPHRQKEDFAGECADILNCVLDAMWLHYRPK--YAH  79

Query  176  VNDTDLMCVMMSELNECIAVKSAKW  200
            ++D     +++S L   + +K+ KW
Sbjct  80   LSDEKYRPIVLSILQTQLELKTEKW  104


>hypothetical protein 65p410 [Aeromonas virus 65]
Sequence ID: YP_004301247.1 Length: 115 
>conserved hypothetical protein [Aeromonas virus 65]
Sequence ID: ADQ53417.1 Length: 115 >hypothetical protein [Aeromonas phage 65.2]
Sequence ID: APU01774.1 Length: 115  
Range 1: 18 to 109

Score:62.8 bits(200), Expect:1e-09, 
Method:Composition-based stats., 
Identities:32/93(34%), Positives:49/93(52%), Gaps:1/93(1%)

Query  115  APERSNGDVFKHLIEEVGEYTKTLYRPLECDESSVSECADVINTLIDTLWLDYRSKDYFK  174
            +PER+   V   + EE GE   T+ +P  C E+   ECAD IN ++D L L  + + Y K
Sbjct  18   SPERNTLFVMGKMAEENGEIATTIIQPYRCKETVFGECADYINCIVDLLRLTVKDQSYGK  77

Query  175  DVNDTDLMCVMMSELNECIAVKSAKWAKTVGVK  207
               D ++   +  EL   + +KS+KWA+ V   
Sbjct  78   L-TDEEIDKYVQEELQYQLDMKSSKWAQKVNAN  109


>hypothetical protein ST4MG_234 [Escherichia phage 4MG]
Sequence ID: YP_008857450.1 Length: 112 
>hyphothetical protein [Escherichia phage 4MG]
Sequence ID: AGZ17708.1 Length: 112  
Range 1: 13 to 65

Score:61.6 bits(196), Expect:3e-09, 
Method:Composition-based stats., 
Identities:27/53(51%), Positives:37/53(69%), Gaps:0/53(0%)

Query  113  LRAPERSNGDVFKHLIEEVGEYTKTLYRPLECDESSVSECADVINTLIDTLWL  165
            +RA  R+   VFK+L+EEVGE ++ L RP  CDE ++ E ADVIN +ID  +L
Sbjct  13   VRAQARTVDSVFKNLVEEVGELSRALNRPWRCDEPAIGEIADVINCVIDLAFL  65


>hypothetical protein Hena1_02380 [Erwinia phage Hena1]
Sequence ID: QGZ16388.1 Length: 121 
Range 1: 12 to 64

Score:61.6 bits(196), Expect:5e-09, 
Method:Composition-based stats., 
Identities:26/53(49%), Positives:37/53(69%), Gaps:0/53(0%)

Query  113  LRAPERSNGDVFKHLIEEVGEYTKTLYRPLECDESSVSECADVINTLIDTLWL  165
            +RA  RS   VFK+L+EEVGE ++ L RP  CDE ++ E ADV+N ++D  +L
Sbjct  12   VRAQARSIDSVFKNLVEEVGELSRALNRPWRCDEPAIGEIADVMNCVVDLAYL  64


>hypothetical protein GAP31_038 [Cronobacter phage vB_CsaM_GAP31]
Sequence ID: YP_006986873.1 Length: 112 
>hypothetical protein GAP31_038 [Cronobacter phage vB_CsaM_GAP31]
Sequence ID: AFC21218.1 Length: 112  
Range 1: 13 to 65

Score:60.8 bits(193), Expect:7e-09, 
Method:Composition-based stats., 
Identities:26/53(49%), Positives:37/53(69%), Gaps:0/53(0%)

Query  113  LRAPERSNGDVFKHLIEEVGEYTKTLYRPLECDESSVSECADVINTLIDTLWL  165
            +RA  R+   VFK+L+EEVGE ++ L RP  CDE ++ E ADV+N +ID  +L
Sbjct  13   IRAQARTVDSVFKNLVEEVGELSRALNRPWRCDEPAIGEIADVLNCVIDLAFL  65


>hypothetical protein [Serratia phage X20]
Sequence ID: ARW57982.1 Length: 112 
Range 1: 22 to 104

Score:60.5 bits(192), Expect:9e-09, 
Method:Composition-based stats., 
Identities:26/85(31%), Positives:44/85(51%), Gaps:2/85(2%)

Query  116  PERSNGDVFKHLIEEVGEYTKTLYRPLECDESSVSECADVINTLIDTLWLDYRSKDYFKD  175
            P R  G+V  +L  E GE    + RP    E    EC D++N ++D +WL YR +  +  
Sbjct  22   PTRYIGNVMLQLASETGEACDWINRPHRQKEDFAGECVDILNCVLDAMWLHYRPQ--YAH  79

Query  176  VNDTDLMCVMMSELNECIAVKSAKW  200
            ++D     +++S L   + +K+ KW
Sbjct  80   LSDEKYRPIVLSILQTQLELKTEKW  104


>putative nucleoside triphosphate pyrophosphohydrolase [Erwinia phage pEp_SNUABM_01]
Sequence ID: QEQ95072.1 Length: 109 
Range 1: 12 to 64

Score:59.9 bits(190), Expect:2e-08, 
Method:Composition-based stats., 
Identities:25/53(47%), Positives:37/53(69%), Gaps:0/53(0%)

Query  113  LRAPERSNGDVFKHLIEEVGEYTKTLYRPLECDESSVSECADVINTLIDTLWL  165
            +RA  RS   VFK+L+EEVGE ++ L RP  CDE ++ E ADV+N ++D  ++
Sbjct  12   VRAQARSVDSVFKNLVEEVGELSRALNRPWRCDEPAIGEIADVLNCVVDLAYM  64


>nucleoside triphosphate pyrophosphohydrolase [Raoultella phage Ro1]
Sequence ID: AUE23260.1 Length: 108 
Range 1: 13 to 102

Score:57.5 bits(182), Expect:1e-07, 
Method:Composition-based stats., 
Identities:34/95(36%), Positives:51/95(53%), Gaps:8/95(8%)

Query  113  LRAPERSNGDVFKHLIEEVGEYTKTLYRPLECDESSVSECADVINTLIDTLWLDYRSKDY  172
            +RA  RS   V  +L+EEVGE  + L RP  CDE +++E ADVIN  ID  ++       
Sbjct  13   VRAQARSTVSVMMNLVEEVGELARALNRPYRCDEPAIAEIADVINCAIDLAYM-----LE  67

Query  173  FKDVNDTDLMCV---MMSELNECIAVKSAKWAKTV  204
            ++D +D+DL  +   +   L   +  K  KW + V
Sbjct  68   LQDSSDSDLKEIAERVQCRLEHYVDKKCNKWDRIV  102


>hypothetical protein SP40_120 [Salmonella phage 40]
Sequence ID: AKJ73561.1 Length: 123 
Range 1: 13 to 105

Score:57.8 bits(183), Expect:1e-07, 
Method:Composition-based stats., 
Identities:32/93(34%), Positives:48/93(51%), Gaps:1/93(1%)

Query  113  LRAPERSNGDVFKHLIEEVGEYTKTLYRPLECDESSVSECADVINTLIDTLW-LDYRSKD  171
            +RA  RS   V  +L+EEVGE  + L RP  CDE +++E ADVIN  ID  + L+ +   
Sbjct  13   VRAQARSTASVMMNLVEEVGELARALNRPYRCDEPAIAEIADVINCAIDLAYMLELQDCI  72

Query  172  YFKDVNDTDLMCVMMSELNECIAVKSAKWAKTV  204
              +D +  ++   +   L   +  K  KW   V
Sbjct  73   NPRDSDLKEIAETVQRRLEHHVDKKCNKWDSIV  105


>hypothetical protein CPT_Muldoon_013 [Serratia phage Muldoon]
Sequence ID: QFR55970.1 Length: 112 
Range 1: 21 to 106

Score:56.4 bits(178), Expect:3e-07, 
Method:Composition-based stats., 
Identities:28/87(32%), Positives:47/87(54%), Gaps:1/87(1%)

Query  118  RSNGDVFKHLIEEVGEYTKTLYRPLECDESSVSECADVINTLIDTLWLDYRSKDYFKDVN  177
            R+   V  HL  E GE    + RP    E    ECADVI  ++D L L  R  +  ++++
Sbjct  21   RAIESVMLHLASETGEACDWVLRPWRQKEEFAGECADVIICVVDALRLHIRRSNP-EELS  79

Query  178  DTDLMCVMMSELNECIAVKSAKWAKTV  204
            D ++  ++ +ELN+ I++K+ KW   +
Sbjct  80   DKEIDEMLRNELNKQISIKTDKWKNII  106


>hypothetical protein CPT_Mydo_048 [Proteus phage Mydo]
Sequence ID: AZF87623.1 Length: 112 
Range 1: 13 to 65

Score:56.1 bits(177), Expect:4e-07, 
Method:Composition-based stats., 
Identities:26/53(49%), Positives:36/53(67%), Gaps:0/53(0%)

Query  113  LRAPERSNGDVFKHLIEEVGEYTKTLYRPLECDESSVSECADVINTLIDTLWL  165
            +RA  R+   VFK+L+EEVGE ++ L RP  CDE ++ E ADVIN  ID  ++
Sbjct  13   VRAEARTIDSVFKNLVEEVGELSRALNRPWRCDEPAICEIADVINCAIDLAFM  65


>209 gene product [Salmonella phage PVPSE1]
Sequence ID: YP_004894016.1 Length: 111 
>hypothetical protein [Salmonella phage SSE121]
Sequence ID: YP_009148914.1 Length: 111 >conserved hypothetical protein [Salmonella phage PVPSE1]
Sequence ID: ADP02605.1 Length: 111 >hypothetical protein [Salmonella phage SSE121]
Sequence ID: AFU63759.1 Length: 111  
Range 1: 13 to 105

Score:56.1 bits(177), Expect:5e-07, 
Method:Composition-based stats., 
Identities:32/93(34%), Positives:48/93(51%), Gaps:1/93(1%)

Query  113  LRAPERSNGDVFKHLIEEVGEYTKTLYRPLECDESSVSECADVINTLIDTLW-LDYRSKD  171
            +RA  RS   V  +L+EEVGE  + L RP  CDE +++E ADVIN  ID  + L+ +   
Sbjct  13   VRAQARSTVSVMMNLVEEVGELARALNRPYRCDEPAIAEIADVINCAIDLAYMLELQDCI  72

Query  172  YFKDVNDTDLMCVMMSELNECIAVKSAKWAKTV  204
              +D +  ++   +   L   +  K  KW   V
Sbjct  73   NPRDSDRKEIAETVQRRLEHYVDKKCNKWDSIV  105


>nucleoside triphosphate pyrophosphohydrolase [Klebsiella phage vB_KpnM_BIS47]
Sequence ID: ARB12715.1 Length: 111 
Range 1: 13 to 105

Score:55.2 bits(174), Expect:9e-07, 
Method:Composition-based stats., 
Identities:33/93(35%), Positives:49/93(52%), Gaps:1/93(1%)

Query  113  LRAPERSNGDVFKHLIEEVGEYTKTLYRPLECDESSVSECADVINTLIDTLW-LDYRSKD  171
            +RA  RS   V  +L+EEVGE  + L RP  CDE +++E ADVIN  ID  + L+ +   
Sbjct  13   VRAQARSTVSVMMNLVEEVGELARALNRPYRCDEPAIAEIADVINCAIDLAYMLELQDCI  72

Query  172  YFKDVNDTDLMCVMMSELNECIAVKSAKWAKTV  204
              +D +  ++   +   L   I  K  KW + V
Sbjct  73   NSRDSDLKEIAERVQCRLEHYIDKKCDKWDRIV  105


		
