# Supplementary material for: Influence of Non-canonical DNA Bases on the Genomic Diversity of Tevenvirinae
Source: Front Microbiol. 2021 Apr 6;12:632686. doi: 10.3389/fmicb.2021.632686 (PMC8056088; doi:10.3389/fmicb.2021.632686)
Supplement: Supplementary Data Sheet 2 — The results of the BLAST-assisted (“txt” files) and HMMER-assisted (“xlsx” files) searches for GSC homologs. The clusters containing homologs of proteins from other organisms are listed. [file Data_Sheet_2.ZIP › Data sheet 2/Group XIV/47245.xlsx]

## Sheet: Лист1
	ID	Title	E-value	Ind. E-value	Bitscore	Aligned Positions
1	ASZ76533.1	hypothetical protein [Proteus phage PM2]	5.9e-178	6.7e-178	601.5	311
2	YP_009279866.1	hypothetical protein MP1_gp0009 [Morganella phage vB_MmoM_MP1]ANM46466.1 hypothetica	5.1e-91	6.1e-91	315.8	193
3	YP_009217465.1	hypothetical protein [Stenotrophomonas phage IME13]YP_009613099.1 hypothetical prote	8.5e-17	1.1e-16	72	127
4	QEG11726.1	hypothetical protein KPN6_113 [Klebsiella phage KPN6]	1.2e-16	1.2e-16	71.8	99
5	YP_656241.1	hypothetical protein PHG25ORF011c [Aeromonas virus 25]ABF72569.1 hypothetical protei	1.8e-15	2.2e-15	67.7	97
6	YP_004301247.1	hypothetical protein 65p410 [Aeromonas virus 65]ADQ53417.1 conserved hypothetical pr	8e-11	8.9e-11	52.6	90
7	AUE23260.1	nucleoside triphosphate pyrophosphohydrolase [Raoultella phage Ro1]	6.8e-10	7.7e-10	49.5	92
8	AZV01837.1	hypothetical protein [Aeromonas phage Akh-2]	0.00048	0.0048	27.2	52
9	YP_009196642.1	hypothetical protein S13_260 [Cronobacter phage S13]AIA65057.1 hypothetical protein	0.00056	0.0011	29.3	49
10	YP_007677727.1	putative phage protein [Aeromonas phage Aes012]AFN69640.1 putative phage protein [Ae	0.00085	0.00087	29.6	50
11	AWH15675.1	hypothetical protein [Aeromonas phage 60AhydR15PP]	0.00096	0.00097	29.5	39
