# Supplementary material for: Influence of Non-canonical DNA Bases on the Genomic Diversity of Tevenvirinae
Source: Front Microbiol. 2021 Apr 6;12:632686. doi: 10.3389/fmicb.2021.632686 (PMC8056088; doi:10.3389/fmicb.2021.632686)
Supplement: Supplementary Data Sheet 2 — The results of the BLAST-assisted (“txt” files) and HMMER-assisted (“xlsx” files) searches for GSC homologs. The clusters containing homologs of proteins from other organisms are listed. [file Data_Sheet_2.ZIP › Data sheet 2/Group XIV/47253.txt]

RID: 6K0SVRKJ01R	
Job Title:Protein Sequence				
Program: BLASTP 
Query: None ID: lcl|Query_20315(amino acid) Length: 182
Database: nr All non-redundant GenBank CDS translations+PDB+SwissProt+PIR+PRF excluding environmental samples from WGS projects
	
Sequences producing significant alignments:

Sequences  with  E-value BETTER than threshold
                                                                  Max    Total Query   E   Per.                  
Description                                                       Score  Score cover Value Ident  Accession        

hypothetical protein MP1_gp0017 [Morganella phage vB_MmoM_MP1]    283    283   100%  5e-96 100.00 YP_009279874.1   
hypothetical protein phiP43_250 [Proteus phage phiP4-3]           193    193   77%   2e-60 32.68  AUM58608.1       
hypothetical protein Pm5461_021 [Proteus phage vB_PmiM_Pm5461]    116    116   51%   5e-31 38.14  YP_009195439.1   
hypothetical protein [Proteus phage PM2]                          103    103   51%   1e-25 33.33  ASZ76541.1       
hypothetical protein vBSdyM006_016 [Shigella phage vB_SdyM_006]   87.2   87.2  85%   1e-18 27.88  AZV01153.1       
hypothetical protein vBSdyM006_017 [Shigella phage vB_SdyM_006]   80.2   80.2  83%   8e-16 30.25  AZV01154.1       
hypothetical protein phiP43_252 [Proteus phage phiP4-3]           76.9   76.9  81%   1e-14 26.45  AUM58610.1       
hypothetical protein vBSdyM006_014 [Shigella phage vB_SdyM_006]   76.7   76.7  81%   1e-14 25.16  AZV01151.1       
hypothetical protein [Cellulomonas oligotrophica]                 64.9   64.9  81%   6e-10 23.42  WP_140461007.1   
hypothetical protein Pm5461_020 [Proteus phage vB_PmiM_Pm5461]    61.4   61.4  81%   1e-08 24.05  YP_009195438.1   
hypothetical protein [Proteus phage PM2]                          61.4   61.4  81%   1e-08 24.05  ASZ76540.1       
hypothetical protein [Klebsiella pneumoniae]                      58.8   58.8  37%   2e-08 30.88  WP_126052738.1   
hypothetical protein [Acinetobacter baumannii]                    57.0   57.0  37%   1e-07 38.67  WP_004716553.1   
hypothetical protein [Acinetobacter baumannii]                    56.7   56.7  37%   1e-07 38.67  WP_140982921.1   
hypothetical protein COB55_03810 [Candidatus Wolfebacteria...     55.3   55.3  34%   8e-07 33.87  PCI28498.1       
hypothetical protein [Escherichia phage Greed]                    53.8   53.8  38%   2e-06 34.25  ANY29838.1       
hypothetical protein COB55_03415 [Candidatus Wolfebacteria...     53.8   53.8  34%   2e-06 38.71  PCI28784.1       
hypothetical protein SLURMMXVI_140008 [Escherichia phage...       53.2   53.2  38%   3e-06 34.25  SOE45210.1       
hypothetical protein [Klebsiella phage vB_Kp3]                    51.2   51.2  37%   1e-05 32.35  ALJ98168.1       
putative protein rIIB [Prokaryotic dsDNA virus sp.]               55.0   55.0  33%   1e-05 32.79  QDP60379.1       
hypothetical protein [Arsenophonus nasoniae]                      49.7   49.7  37%   5e-05 27.78  WP_026823479.1   

Sequences with E-value WORSE than threshold


Alignments:
>hypothetical protein MP1_gp0017 [Morganella phage vB_MmoM_MP1]
Sequence ID: YP_009279874.1 Length: 182 
>hypothetical protein MP1_gp0017 [Morganella phage vB_MmoM_MP1]
Sequence ID: ANM46482.1 Length: 182  
Range 1: 1 to 182

Score:283 bits(953), Expect:5e-96, 
Method:Composition-based stats., 
Identities:182/182(100%), Positives:182/182(100%), Gaps:0/182(0%)

Query  1    MKPFKFKLNDKVKLKETSEFVNGANNNPIDTIGTVIEVRDTSLFRLHLVVKWPNGQENVY  60
            MKPFKFKLNDKVKLKETSEFVNGANNNPIDTIGTVIEVRDTSLFRLHLVVKWPNGQENVY
Sbjct  1    MKPFKFKLNDKVKLKETSEFVNGANNNPIDTIGTVIEVRDTSLFRLHLVVKWPNGQENVY  60

Query  61   DHKDLYPASGSLKVLYMIGYEDEIDNKRVFATEEEAIANSQYIELDSNKSVTKEVNYFNK  120
            DHKDLYPASGSLKVLYMIGYEDEIDNKRVFATEEEAIANSQYIELDSNKSVTKEVNYFNK
Sbjct  61   DHKDLYPASGSLKVLYMIGYEDEIDNKRVFATEEEAIANSQYIELDSNKSVTKEVNYFNK  120

Query  121  KMYVPENTKYIAMDNSGTIYAYTKKPYIIDDRSLWSSNDYYVFIGEAASTNVDWKKSLRQ  180
            KMYVPENTKYIAMDNSGTIYAYTKKPYIIDDRSLWSSNDYYVFIGEAASTNVDWKKSLRQ
Sbjct  121  KMYVPENTKYIAMDNSGTIYAYTKKPYIIDDRSLWSSNDYYVFIGEAASTNVDWKKSLRQ  180

Query  181  VA  182
            VA
Sbjct  181  VA  182


>hypothetical protein phiP43_250 [Proteus phage phiP4-3]
Sequence ID: AUM58608.1 Length: 188 
Range 1: 3 to 150

Score:193 bits(646), Expect:2e-60, 
Method:Composition-based stats., 
Identities:50/153(33%), Positives:75/153(49%), Gaps:17/153(11%)

Query  6    FKLNDKVKLKETSEFVNGANNNPIDTIGTVIEVRDTSLFRLHLVVKWPNGQENVYDHKDL  65
            F+  D+VK+ ETSE+ +    NP  T    IE        L ++V WPNG +N Y   DL
Sbjct  3    FQAGDRVKIIETSEYYDDGITNP--TCEGTIESTSYWNKELPILVNWPNGIQNSYAKTDL  60

Query  66   YPASGSL-KVLYMIGYEDEIDNKRVFATEEEAIAN-SQYIELDSNK----------SVTK  113
                 ++ K++Y +    +  +   F TE+EA+   ++  EL S+             +K
Sbjct  61   VKIYPNIPKLVYTV---KQNTSMYEFNTEQEALDKINELRELTSSDFDWDNFIGSDESSK  117

Query  114  EVNYFNKKMYVPENTKYIAMDNSGTIYAYTKKP  146
             VNYF K   +P+   YIA D+ G I AY +KP
Sbjct  118  TVNYFGKDFELPQGCHYIATDSDGHINAYYRKP  150


>hypothetical protein Pm5461_021 [Proteus phage vB_PmiM_Pm5461]
Sequence ID: YP_009195439.1 Length: 99 
>hypothetical protein Pm5461_021 [Proteus phage vB_PmiM_Pm5461]
Sequence ID: AKA61883.1 Length: 99  
Range 1: 3 to 90

Score:116 bits(383), Expect:5e-31, 
Method:Composition-based stats., 
Identities:37/97(38%), Positives:52/97(53%), Gaps:12/97(12%)

Query  6   FKLNDKVKLKETSEFVNGANNNPIDTIGTVIEVRDTSLFRLHLVVKWPNGQENVYDHKDL  65
           FK+ D+VK+K+TSEF N    NP   +GT+ ++   S F L + V+W NG +N Y  KDL
Sbjct  3   FKVGDRVKIKKTSEFYNLGRANP-KIVGTIEDIHVQSAFGLSIKVQWDNGLKNTYSEKDL  61

Query  66  YPASGSLKVL---YMIGYEDEIDNKRVFATEEEAIAN  99
                 L  +   + I YE        FATE EA++ 
Sbjct  62  VELGPELVYVVKFHKISYE--------FATEYEALSK  90


>hypothetical protein [Proteus phage PM2]
Sequence ID: ASZ76541.1 Length: 106 
Range 1: 3 to 97

Score:103 bits(337), Expect:1e-25, 
Method:Composition-based stats., 
Identities:33/99(33%), Positives:53/99(53%), Gaps:9/99(9%)

Query  6   FKLNDKVKLKETSEFVNGANNNPIDTIGTVIEVRDTSLFRLHLVVKWPNGQENVYDHKDL  65
           FK+ D+VK+K+TSE+ N    NP   +GT+ ++   S F L + V+W NG +N Y  KDL
Sbjct  3   FKVGDRVKIKKTSEYYNLGKANP-KIVGTIEDIHVQSAFGLSIKVQWDNGLKNTYSEKDL  61

Query  66  YP-----ASGSLKVLYMIGYEDEIDNKRVFATEEEAIAN  99
                       +++Y++ +         FATE EA++ 
Sbjct  62  VDSEKDLVEPGPELVYVVKFHKIS---YEFATEYEALSK  97


>hypothetical protein vBSdyM006_016 [Shigella phage vB_SdyM_006]
Sequence ID: AZV01153.1 Length: 185 
Range 1: 1 to 160

Score:87.2 bits(283), Expect:1e-18, 
Method:Composition-based stats., 
Identities:46/165(28%), Positives:69/165(41%), Gaps:14/165(8%)

Query  4    FKFKLNDKVKLKETSEFVNGANNNPIDTIGTVIEVRDTSLFRLHLVVKWPNGQENVYDHK  63
             KFK  D+VK+   S ++   N          I         L + VKW  G  N Y  +
Sbjct  1    MKFKKGDRVKISSNSNWIAAGNTEANPNCEGTITDIVVGN-TLPIGVKWDLGSYNEYKEE  59

Query  64   DLYPASGSLKVLYMIGYEDEIDNKRVFATEEEA---IANSQYIELD------SNKSVTKE  114
            DLY    +   +Y +      +  +VF TE+EA   + N Q   +D        K  TK 
Sbjct  60   DLY-LVNNPVFVYGVL---NNETLQVFDTEQEAKEHLRNLQLKTIDWGSFVERPKDKTKV  115

Query  115  VNYFNKKMYVPENTKYIAMDNSGTIYAYTKKPYIIDDRSLWSSND  159
            +NY+ K+  VPE+  YIA +  G +  +  KP   +    W + D
Sbjct  116  LNYLGKEFEVPESINYIATNVDGIVNGFWDKPEYDNLLQKWRAYD  160


>hypothetical protein vBSdyM006_017 [Shigella phage vB_SdyM_006]
Sequence ID: AZV01154.1 Length: 191 
Range 1: 3 to 164

Score:80.2 bits(259), Expect:8e-16, 
Method:Composition-based stats., 
Identities:49/162(30%), Positives:75/162(46%), Gaps:10/162(6%)

Query  5    KFKLNDKVKLKETSEFVNGANNNPIDTIGTVIEVRDTSLFRLH-LVVKWPNGQENVYDHK  63
            +F + DKV L   S++   +++NP D  G VIE+        H + V+W +G  N Y  +
Sbjct  3    EFNIGDKVLLAPGSQYFGKSDHNPSDVKGIVIELYPQIDEDTHFIKVQWDSGYTNTYRGE  62

Query  64   DLYPASG-SLKVLYMIGYEDEIDN-----KRVFATEEEAIANSQYIELDSNKS---VTKE  114
            DL  A     K+LY IG+  +  N           E E +   +     S K      K 
Sbjct  63   DLVSAKNIEPKILYTIGFFGDPKNGTFASLHTANLELEKLTYKEPKLKVSYKQHIPGYKS  122

Query  115  VNYFNKKMYVPENTKYIAMDNSGTIYAYTKKPYIIDDRSLWS  156
            VNY+  ++ V ++  YIA D  G IY++  KP   +D  +WS
Sbjct  123  VNYLGVELLVKDDHYYIATDEDGDIYSFMHKPTYDEDDGIWS  164


>hypothetical protein phiP43_252 [Proteus phage phiP4-3]
Sequence ID: AUM58610.1 Length: 187 
Range 1: 10 to 161

Score:76.9 bits(248), Expect:1e-14, 
Method:Composition-based stats., 
Identities:41/155(26%), Positives:73/155(47%), Gaps:9/155(5%)

Query  9    NDKVKLKETSEFVNGANNNPIDTIGTVIEVRDTSLFRLHLVVKWPNGQENVYDHKDLYPA  68
             ++V++ +TSE+ +         +   I           + VKW NG  NVY  KDL   
Sbjct  10   GNRVRISKTSEWYSTNPERENPHVEGTITEEYQGTNGYCIRVKWDNGAINVYRLKDLEQV  69

Query  69   SGSLKVLYMIGYEDEIDNKRVFATEEEAIA------NSQYIELDSNKSVTKEVNYFNKKM  122
            +   +++Y +G          F TE+EA        +   I     + + K+V YF K +
Sbjct  70   NTPDRIFYYVGSHKP--EGLYFDTEQEAKDFLIKQEDPSIIWDHCVEEIYKQVEYFGKTL  127

Query  123  YVPENTKYIAMDNSGTIYAYTKKPYIIDDRSLWSS  157
            ++ ++  YIA + +G IYAY+++P + +D  +W S
Sbjct  128  FIKKDKNYIATNRNGDIYAYSEEP-LWNDSGFWIS  161


>hypothetical protein vBSdyM006_014 [Shigella phage vB_SdyM_006]
Sequence ID: AZV01151.1 Length: 187 
Range 1: 10 to 161

Score:76.7 bits(247), Expect:1e-14, 
Method:Composition-based stats., 
Identities:39/155(25%), Positives:71/155(45%), Gaps:9/155(5%)

Query  9    NDKVKLKETSEFVNGANNNPIDTIGTVIEVRDTSLFRLHLVVKWPNGQENVYDHKDLYPA  68
             ++V++ +TSE+ +         +   I           + V W NG  N Y  KDL   
Sbjct  10   GNRVRISKTSEWYSTNPERENPHVEGTITEEYQGTNGYCVKVNWDNGAFNTYRLKDLEQV  69

Query  69   SGSLKVLYMIGYEDEIDNKRVFATEEEAIA------NSQYIELDSNKSVTKEVNYFNKKM  122
            +   +++Y +G          F TE+EA        +   I     + + K+V YF K +
Sbjct  70   NTPDRIFYYVGSHKP--EGLYFDTEQEAKDFLIKQEDPSIIWDHCVEEIYKQVEYFGKTL  127

Query  123  YVPENTKYIAMDNSGTIYAYTKKPYIIDDRSLWSS  157
            ++ ++  YIA + +G IYAY+++P + +D  +W S
Sbjct  128  FIKKDKNYIATNRNGDIYAYSEEP-LWNDSGFWIS  161


>hypothetical protein [Cellulomonas oligotrophica]
Sequence ID: WP_140461007.1 Length: 192 
Range 1: 8 to 165

Score:64.9 bits(207), Expect:6e-10, 
Method:Composition-based stats., 
Identities:37/158(23%), Positives:70/158(44%), Gaps:9/158(5%)

Query  8    LNDKVKLKETSEFVN---GANNNPIDTIGTVIEVRDTSLFRLHLVVKWPNGQENVYDHKD  64
            + ++VK+   SEF +   G+ N P     + I+     L  + + V+W NG+ N Y   D
Sbjct  8    VGNRVKIHPGSEFYSTYAGSRNPPCKGTISNIDKDSLDLVDFGIDVQWDNGETNNYRLVD  67

Query  65   LY---PASGSLKVLYMIGYEDEIDNKRVFATEEEAIAN--SQYIELDSNKSVT-KEVNYF  118
            L      S   ++ Y +G     +    +    E +      +I  D+   V  K+V YF
Sbjct  68   LIFVERPSSEPRIWYYVGTSPCENCFSTLEEANEKLDELSKPFINWDNCGEVKYKQVQYF  127

Query  119  NKKMYVPENTKYIAMDNSGTIYAYTKKPYIIDDRSLWS  156
             K +++ ++ +Y+    +G++ +  KKP    +   WS
Sbjct  128  GKDLFIKQSHQYVFTSYNGSVQSSIKKPTWEPENKKWS  165


>hypothetical protein Pm5461_020 [Proteus phage vB_PmiM_Pm5461]
Sequence ID: YP_009195438.1 Length: 192 
>hypothetical protein Pm5461_020 [Proteus phage vB_PmiM_Pm5461]
Sequence ID: AKA61882.1 Length: 192  
Range 1: 8 to 165

Score:61.4 bits(195), Expect:1e-08, 
Method:Composition-based stats., 
Identities:38/158(24%), Positives:69/158(43%), Gaps:9/158(5%)

Query  8    LNDKVKLKETSEFVN---GANNNPIDTIGTVIEVRDTSLFRLHLVVKWPNGQENVYDHKD  64
            + ++VK+   SEF +   G+ N P     + I+     +  + + V+W NG+ N Y   D
Sbjct  8    VGNRVKIHPGSEFYSIQAGSRNPPCKGTISNIDKDSLDVDDFGIDVQWDNGETNNYRLMD  67

Query  65   LYPASGSLKVLYMIGYEDEIDNKRVFATEEEAIAN-----SQYIELDSNKSVT-KEVNYF  118
            L           +  Y      +  F+T EEA          +I  D+   V  K+V YF
Sbjct  68   LIFVESPSSEPRIWYYVGTTPCENCFSTLEEANEKLDELSKPFINWDNCGEVKYKQVQYF  127

Query  119  NKKMYVPENTKYIAMDNSGTIYAYTKKPYIIDDRSLWS  156
             K +++ ++ +Y+    +G++ +  KKP    +   WS
Sbjct  128  GKALFIKQSHQYVFTSYNGSVQSSIKKPTWEPENKKWS  165


>hypothetical protein [Proteus phage PM2]
Sequence ID: ASZ76540.1 Length: 192 
Range 1: 8 to 165

Score:61.4 bits(195), Expect:1e-08, 
Method:Composition-based stats., 
Identities:38/158(24%), Positives:69/158(43%), Gaps:9/158(5%)

Query  8    LNDKVKLKETSEFVN---GANNNPIDTIGTVIEVRDTSLFRLHLVVKWPNGQENVYDHKD  64
            + ++VK+   SEF +   G+ N P     + I+     +  + + V+W NG+ N Y   D
Sbjct  8    VGNRVKIHPGSEFYSTHAGSRNPPCKGTISNIDKDSLDVDDFGIDVQWDNGETNNYRLMD  67

Query  65   LYPASGSLKVLYMIGYEDEIDNKRVFATEEEAIAN-----SQYIELDSNKSVT-KEVNYF  118
            L           +  Y      +  F+T EEA          +I  D+   V  K+V YF
Sbjct  68   LIFVESPSSEPRIWYYVGTTPCENCFSTLEEANEKLDELSKPFINWDNCGEVKYKQVQYF  127

Query  119  NKKMYVPENTKYIAMDNSGTIYAYTKKPYIIDDRSLWS  156
             K +++ ++ +Y+    +G++ +  KKP    +   WS
Sbjct  128  GKALFIKQSHQYVFTSYNGSVQSSIKKPTWEPENKKWS  165


>hypothetical protein [Klebsiella pneumoniae]
Sequence ID: WP_126052738.1 Length: 108 
>hypothetical protein EJ496_27890 [Klebsiella pneumoniae subsp. pneumoniae]
Sequence ID: RTA29715.1 Length: 108 >hypothetical protein EJ895_25875 [Klebsiella pneumoniae subsp. pneumoniae]
Sequence ID: RTD82683.1 Length: 108  
Range 1: 42 to 107

Score:58.8 bits(186), Expect:2e-08, 
Method:Composition-based stats., 
Identities:21/68(31%), Positives:44/68(64%), Gaps:2/68(2%)

Query  113  KEVNYFNKKMYVPENTKYIAMDNSGTIYAYTKKPYIIDDRSLWSSNDYYVFIGEAASTNV  172
            K VNYF   + VP++  +IA D +G++++Y ++P + +D  +W  +  ++F+G      +
Sbjct  42   KAVNYFGTVLMVPKSHGFIATDRNGSVFSYLREPEMKND--VWLQSSSHLFLGSVNLHGL  99

Query  173  DWKKSLRQ  180
            DW+++LR+
Sbjct  100  DWRETLRK  107


>hypothetical protein [Acinetobacter baumannii]
Sequence ID: WP_004716553.1 Length: 103 
>hypothetical protein F982_03777 [Acinetobacter baumannii NIPH 1362]
Sequence ID: ENU52629.1 Length: 103 >hypothetical protein UN96_12685 [Acinetobacter baumannii]
Sequence ID: KKZ30576.1 Length: 103 >hypothetical protein [Acinetobacter sp.]
Sequence ID: MPS62136.1 Length: 103 >hypothetical protein FJV03_15460 [Acinetobacter baumannii]
Sequence ID: TPS26197.1 Length: 103  
Range 1: 17 to 91

Score:57.0 bits(180), Expect:1e-07, 
Method:Composition-based stats., 
Identities:29/75(39%), Positives:39/75(52%), Gaps:6/75(8%)

Query  113  KEVNYFNKKMYVPENTKYIAMDNSGTIYAYTKKPYIIDDR------SLWSSNDYYVFIGE  166
            K VNYF   +YVP+  K++AMD  GTI+AYT KP I+ +       +          +G 
Sbjct  17   KCVNYFGIPIYVPKGFKWLAMDEDGTIWAYTHKPRILTETFSLPQLAALFGQSSAEIVGY  76

Query  167  AASTNVDWKKSLRQV  181
                  DWKKSL +V
Sbjct  77   VDHYKGDWKKSLIKV  91


>hypothetical protein [Acinetobacter baumannii]
Sequence ID: WP_140982921.1 Length: 103 
>hypothetical protein FJU85_16210 [Acinetobacter baumannii]
Sequence ID: TPU28039.1 Length: 103  
Range 1: 17 to 91

Score:56.7 bits(179), Expect:1e-07, 
Method:Composition-based stats., 
Identities:29/75(39%), Positives:39/75(52%), Gaps:6/75(8%)

Query  113  KEVNYFNKKMYVPENTKYIAMDNSGTIYAYTKKPYIIDDR------SLWSSNDYYVFIGE  166
            K VNYF   +YVP+  K++AMD  GTI+AYT KP I+ +       +          +G 
Sbjct  17   KCVNYFGIPIYVPKGFKWLAMDEDGTIWAYTHKPRILTETFSLPQLAALFGQSSAEIVGY  76

Query  167  AASTNVDWKKSLRQV  181
                  DWKKSL +V
Sbjct  77   VDHYKGDWKKSLIKV  91


>hypothetical protein COB55_03810 [Candidatus Wolfebacteria bacterium]
Sequence ID: PCI28498.1 Length: 131 
Range 1: 1 to 62

Score:55.3 bits(174), Expect:8e-07, 
Method:Composition-based stats., 
Identities:21/62(34%), Positives:35/62(56%), Gaps:0/62(0%)

Query  4   FKFKLNDKVKLKETSEFVNGANNNPIDTIGTVIEVRDTSLFRLHLVVKWPNGQENVYDHK  63
            KFK+  KV++++   +  G + NP +T G +I +    +F L + V W N  EN+Y  +
Sbjct  1   MKFKVGQKVRIRKDCVLYKGTSGNPKNTNGIIITINKDDIFGLPIRVMWENNVENIYSEE  60

Query  64  DL  65
           DL
Sbjct  61  DL  62


>hypothetical protein [Escherichia phage Greed]
Sequence ID: ANY29838.1 Length: 99 
Range 1: 10 to 82

Score:53.8 bits(169), Expect:2e-06, 
Method:Composition-based stats., 
Identities:25/73(34%), Positives:44/73(60%), Gaps:3/73(4%)

Query  112  TKEVNYFNKKMYVPENTKYIAMDNSGTIYAYTKKPYIIDDRSLWSS---NDYYVFIGEAA  168
            TKEV YF  K+ VPE  +++A D  GT+Y +  +P ++D  + W+S   +D +  + E  
Sbjct  10   TKEVEYFGNKLDVPEWVRWLATDQDGTVYGFEYEPTLMDSETKWTSYWEDDNFCEMAEVD  69

Query  169  STNVDWKKSLRQV  181
               +D+K++L +V
Sbjct  70   LEGMDYKQTLVKV  82


>hypothetical protein COB55_03415 [Candidatus Wolfebacteria bacterium]
Sequence ID: PCI28784.1 Length: 112 
Range 1: 1 to 57

Score:53.8 bits(169), Expect:2e-06, 
Method:Composition-based stats., 
Identities:24/62(39%), Positives:34/62(54%), Gaps:5/62(8%)

Query  4   FKFKLNDKVKLKETSEFVNGANNNPIDTIGTVIEVRDTSLFRLHLVVKWPNGQENVYDHK  63
            KFK+ DK++L+E S+      NNP DT G +      SL  ++++V W  G  N Y  K
Sbjct  1   MKFKVGDKIRLREDSKHYTFGINNPKDTNGII-----KSLRGINILVDWGGGITNYYMEK  55

Query  64  DL  65
           DL
Sbjct  56  DL  57


>hypothetical protein SLURMMXVI_140008 [Escherichia phage vB_Eco_SLUR25]
Sequence ID: SOE45210.1 Length: 100 
>hypothetical protein SLURMMXVI_10031 [Escherichia phage vB_Eco_SLUR63]
Sequence ID: VAY27822.1 Length: 100  
Range 1: 11 to 83

Score:53.2 bits(167), Expect:3e-06, 
Method:Composition-based stats., 
Identities:25/73(34%), Positives:43/73(58%), Gaps:3/73(4%)

Query  112  TKEVNYFNKKMYVPENTKYIAMDNSGTIYAYTKKPYIIDDRSLWSS---NDYYVFIGEAA  168
            TKEV YF  K+ VPE  +++A D  GT+Y +  +P ++D  + W S   +D +  + E  
Sbjct  11   TKEVEYFGNKLDVPEWVRWLATDQDGTVYGFEYEPTLMDSETKWISYWEDDNFCEMAEVD  70

Query  169  STNVDWKKSLRQV  181
               +D+K++L +V
Sbjct  71   LEGMDYKQTLVKV  83


>hypothetical protein [Klebsiella phage vB_Kp3]
Sequence ID: ALJ98168.1 Length: 78 
Range 1: 10 to 77

Score:51.2 bits(160), Expect:1e-05, 
Method:Composition-based stats., 
Identities:22/68(32%), Positives:36/68(52%), Gaps:0/68(0%)

Query  113  KEVNYFNKKMYVPENTKYIAMDNSGTIYAYTKKPYIIDDRSLWSSNDYYVFIGEAASTNV  172
            K  NY    + VP    ++A+D  G +YAY  +P++     +WSS    V++G     + 
Sbjct  10   KVFNYNGMVITVPRWANWVAVDMDGALYAYDIEPFVNYRSEFWSSEGVPVLLGYVDLESA  69

Query  173  DWKKSLRQ  180
            DW+K+L Q
Sbjct  70   DWRKTLMQ  77


>putative protein rIIB [Prokaryotic dsDNA virus sp.]
Sequence ID: QDP60379.1 Length: 466 
Range 1: 133 to 191

Score:55.0 bits(173), Expect:1e-05, 
Method:Composition-based stats., 
Identities:20/61(33%), Positives:33/61(54%), Gaps:2/61(3%)

Query  6    FKLNDKVKLKETSEFVNGANNNPIDTIGTVIEVRDTSLFRLHLVVKWPNGQENVYDHKDL  65
            + + D V++++ S F      NPID +GTV  + +  +  L ++V+W     N YD  DL
Sbjct  133  LSVGDSVRIRKDSHFYGDGYGNPIDQVGTVASIENGVI--LPILVRWEEDGLNSYDESDL  190

Query  66   Y  66
            Y
Sbjct  191  Y  191


>hypothetical protein [Arsenophonus nasoniae]
Sequence ID: WP_026823479.1 Length: 83 
>hypothetical protein ArsFIN_27530 [Arsenophonus nasoniae]
Sequence ID: QBY44176.1 Length: 83 >conserved hypothetical protein [Arsenophonus nasoniae]
Sequence ID: CBA74250.1 Length: 83  
Range 1: 12 to 83

Score:49.7 bits(155), Expect:5e-05, 
Method:Composition-based stats., 
Identities:20/72(28%), Positives:39/72(54%), Gaps:3/72(4%)

Query  113  KEVNYFNKKMYVPENTKYIAMDNSGTIYAYTKKPYIIDDRSLWSSND---YYVFIGEAAS  169
            K+V+YF  ++ V     ++A D+ G +Y Y  KP I     +W + +   +Y ++ +   
Sbjct  12   KQVDYFGIELTVDAGVNFLAADDEGFVYGYFHKPIIYSTEGIWITKEKDHFYHYVAKVDI  71

Query  170  TNVDWKKSLRQV  181
             + DWK++L +V
Sbjct  72   GDKDWKETLVEV  83


		
