# Supplementary material for: Influence of Non-canonical DNA Bases on the Genomic Diversity of Tevenvirinae
Source: Front Microbiol. 2021 Apr 6;12:632686. doi: 10.3389/fmicb.2021.632686 (PMC8056088; doi:10.3389/fmicb.2021.632686)
Supplement: Supplementary Data Sheet 2 — The results of the BLAST-assisted (“txt” files) and HMMER-assisted (“xlsx” files) searches for GSC homologs. The clusters containing homologs of proteins from other organisms are listed. [file Data_Sheet_2.ZIP › Data sheet 2/Group XIV/47253.xlsx]

## Sheet: Лист1
	ID	Title	E-value	Ind. E-value	Bitscore	Aligned Positions
1	AUM58608.1	hypothetical protein phiP43_250 [Proteus phage phiP4-3]	6.8e-90	7.6e-90	309.9	189
2	YP_009279874.1	hypothetical protein MP1_gp0017 [Morganella phage vB_MmoM_MP1]ANM46482.1 hypothetica	1.4e-88	1.6e-88	305.6	180
3	YP_009195439.1	hypothetical protein Pm5461_021 [Proteus phage vB_PmiM_Pm5461]AKA61883.1 hypothetica	2.7e-43	2.9e-43	158.2	95
4	AZV01153.1	hypothetical protein vBSdyM006_016 [Shigella phage vB_SdyM_006]	2.1e-32	2.4e-32	122.7	186
5	AUM58610.1	hypothetical protein phiP43_252 [Proteus phage phiP4-3]	4.7e-24	5.6e-24	95.4	159
6	AZV01154.1	hypothetical protein vBSdyM006_017 [Shigella phage vB_SdyM_006]	6.7e-21	8e-21	85.1	189
7	ASZ76540.1	hypothetical protein [Proteus phage PM2]	7.5e-21	9.4e-21	84.9	170
8	YP_009279876.1	hypothetical protein MP1_gp0019 [Morganella phage vB_MmoM_MP1]ANM46513.1 hypothetica	3.1e-12	0.000019	35	64
9	ATW58349.1	hypothetical protein CNR37_00142 [Pseudomonas phage ventosus]	3.8e-11	4.4e-11	53.4	115
10	PCI28498.1	hypothetical protein COB55_03810 [Candidatus Wolfebacteria bacterium]	2.1e-10	2.8e-10	50.8	79
11	AUM58609.1	hypothetical protein phiP43_251 [Proteus phage phiP4-3]AZV01152.1 hypothetical prote	7.6e-10	9e-10	49.1	69
12	QDP60379.1	putative protein rIIB [Prokaryotic dsDNA virus sp.]	2.1e-9	8.9e-9	45.9	70
13	ANY29838.1	hypothetical protein [Escherichia phage Greed]	4.3e-9	4.7e-9	46.8	77
14	WP_152987993.1	hypothetical protein [Pseudomonas fluorescens]	1.5e-8	1.8e-8	44.9	104
15	WP_140982921.1	hypothetical protein [Acinetobacter baumannii]TPU28039.1 hypothetical protein FJU85_	2e-08	2.5e-8	44.5	77
16	PCI28784.1	hypothetical protein COB55_03415 [Candidatus Wolfebacteria bacterium]	2.3e-8	3.3e-8	44.1	62
17	WP_079540345.1	hypothetical protein [Cardiobacterium hominis]SAM63568.1 hypothetical protein CHUV08	9.3e-8	0.14	22.5	77
18	ALJ98168.1	hypothetical protein [Klebsiella phage vB_Kp3]	7.4e-7	8e-07	39.5	69
19	WP_126052738.1	hypothetical protein [Klebsiella pneumoniae]RTA29715.1 hypothetical protein EJ496_27	0.0000026	0.0000027	37.8	69
20	WP_032116155.1	hypothetical protein [Arsenophonus endosymbiont of Nilaparvata lugens]	0.0000036	0.0000036	37.4	55
21	WP_133812549.1	hypothetical protein [Photorhabdus temperata]TDU29900.1 hypothetical protein EDD23_4	0.0000042	0.0000042	37.2	63
22	QEG06871.1	hypothetical protein Schulenberg_083 [Escherichia phage Schulenburg]	0.000021	0.000022	34.8	71
23	WP_010671424.1	hypothetical protein [Pantoea agglomerans]	0.000022	0.000024	34.7	91
24	QBQ76672.1	hypothetical protein PTXU04_00058 [Escherichia phage vB_EcoP_PTXU04]	0.000022	0.000022	34.9	54
25	WP_026823479.1	hypothetical protein [Arsenophonus nasoniae]CBA74250.1 conserved hypothetical protei	0.000024	0.000025	34.7	77
26	AOQ27163.1	hypothetical protein ESCO13_00038 [Escherichia phage ESCO13]	0.000025	0.000031	34.4	74
27	QBQ76541.1	hypothetical protein WFI101126_00114 [Escherichia phage vB_EcoP_WFI101126]	0.000036	0.00004	34	75
28	PCI27768.1	hypothetical protein COB55_05165 [Candidatus Wolfebacteria bacterium]	0.000037	0.000043	33.9	65
29	YP_009146889.1	hypothetical protein BPABA577_01580 [Acinetobacter phage YMC13/03/R2096]AIW02892.1 h	0.000059	0.000088	32.9	66
30	WP_139609532.1	MULTISPECIES: hypothetical protein [unclassified Pasteurellaceae (miscellaneous)]TNG	0.000065	0.00024	31.5	86
31	AHG63202.1	hypothetical protein MIM_c11040 [Advenella mimigardefordensis DPN7]	0.000086	0.00011	32.6	72
32	QDH85544.1	hypothetical protein [Proteus phage vB_PmiP_RS51pmB]	0.000094	0.000098	32.7	66
33	WP_138568017.1	hypothetical protein [Pseudoalteromonas ruthenica]TMO97572.1 hypothetical protein CW	0.00011	0.00013	32.4	73
34	WP_109431658.1	hypothetical protein [Acidibacillus sulfuroxidans]YP_009219339.1 hypothetical protei	0.00011	0.00012	32.5	44
35	RMD95381.1	hypothetical protein D6813_00510, partial [Calditrichaeota bacterium]	0.00012	2.4	18.4	51
36	QDU35715.1	hypothetical protein [Proteus phage vB_PmiP_RS10pmA]	0.00026	0.00027	31.3	65
37	WP_133812547.1	hypothetical protein [Photorhabdus temperata]TDU29902.1 hypothetical protein EDD23_4	0.00035	0.00035	31	45
38	QAY01348.1	hypothetical protein ASwh1_287 [Aeromonas phage Aswh_1]	0.00084	0.0012	29.2	75
39	QDH85561.1	hypothetical protein [Proteus phage vB_PmiP_RS51pmB]	0.00096	0.0013	29.1	101
