# Supplementary material for: Influence of Non-canonical DNA Bases on the Genomic Diversity of Tevenvirinae
Source: Front Microbiol. 2021 Apr 6;12:632686. doi: 10.3389/fmicb.2021.632686 (PMC8056088; doi:10.3389/fmicb.2021.632686)
Supplement: Supplementary Data Sheet 2 — The results of the BLAST-assisted (“txt” files) and HMMER-assisted (“xlsx” files) searches for GSC homologs. The clusters containing homologs of proteins from other organisms are listed. [file Data_Sheet_2.ZIP › Data sheet 2/Group XIV/47269.txt]

RID: 6K0T62WR01R	
Job Title:Protein Sequence				
Program: BLASTP 
Query: None ID: lcl|Query_77924(amino acid) Length: 143
Database: nr All non-redundant GenBank CDS translations+PDB+SwissProt+PIR+PRF excluding environmental samples from WGS projects
	
Sequences producing significant alignments:

Sequences  with  E-value BETTER than threshold
                                                                  Max    Total Query   E   Per.                  
Description                                                       Score  Score cover Value Ident  Accession        

hypothetical protein MP1_gp0033 [Morganella phage vB_MmoM_MP1]    227    227   100%  5e-75 100.00 YP_009279890.1   
hypothetical protein Pm5461_043 [Proteus phage vB_PmiM_Pm5461]    186    186   99%   1e-58 37.01  YP_009195461.1   
hypothetical protein phiP43_228 [Proteus phage phiP4-3]           182    182   99%   8e-57 36.36  AUM58586.1       
hypothetical protein vBSdyM006_037 [Shigella phage vB_SdyM_006]   178    178   97%   1e-55 36.18  AZV01174.1       
hypothetical protein [Cellulomonas oligotrophica]                 174    174   99%   8e-54 37.01  WP_140460971.1   
hypothetical protein [Morganella morganii]                        81.6   81.6  97%   2e-17 34.51  WP_159227686.1   

Sequences with E-value WORSE than threshold


Alignments:
>hypothetical protein MP1_gp0033 [Morganella phage vB_MmoM_MP1]
Sequence ID: YP_009279890.1 Length: 143 
>hypothetical protein MP1_gp0033 [Morganella phage vB_MmoM_MP1]
Sequence ID: ANM46519.1 Length: 143  
Range 1: 1 to 143

Score:227 bits(763), Expect:5e-75, 
Method:Composition-based stats., 
Identities:143/143(100%), Positives:143/143(100%), Gaps:0/143(0%)

Query  1    MKHLKIALIVLSLTTLSGCQSYQDYVQRIHNNQTTGELKATSNGPAYFRTSGARNERKLT  60
            MKHLKIALIVLSLTTLSGCQSYQDYVQRIHNNQTTGELKATSNGPAYFRTSGARNERKLT
Sbjct  1    MKHLKIALIVLSLTTLSGCQSYQDYVQRIHNNQTTGELKATSNGPAYFRTSGARNERKLT  60

Query  61   KSEQAYIDQINGQRNAFYEAESEKWREQEKREAEMKQASLTCNQKAQITYRIWMEEAYIT  120
            KSEQAYIDQINGQRNAFYEAESEKWREQEKREAEMKQASLTCNQKAQITYRIWMEEAYIT
Sbjct  61   KSEQAYIDQINGQRNAFYEAESEKWREQEKREAEMKQASLTCNQKAQITYRIWMEEAYIT  120

Query  121  GDYSKVRDWDVNKLTKYCQKGKK  143
            GDYSKVRDWDVNKLTKYCQKGKK
Sbjct  121  GDYSKVRDWDVNKLTKYCQKGKK  143


>hypothetical protein Pm5461_043 [Proteus phage vB_PmiM_Pm5461]
Sequence ID: YP_009195461.1 Length: 150 
>hypothetical protein Pm5461_043 [Proteus phage vB_PmiM_Pm5461]
Sequence ID: AKA61905.1 Length: 150 >hypothetical protein [Proteus phage PM2]
Sequence ID: ASZ76309.1 Length: 150  
Range 1: 1 to 150

Score:186 bits(622), Expect:1e-58, 
Method:Composition-based stats., 
Identities:57/154(37%), Positives:82/154(53%), Gaps:16/154(10%)

Query  1    MKHLKIALIVLSLTTLSGCQSYQDY----VQRIHNNQTTGELKATSNGPAYFRT-----S  51
            MKH+ I LI L++T   GC S  +Y     +R    Q +G+L +TSNG AYF       S
Sbjct  1    MKHILIGLICLTMT---GCMSQAEYEAYKAKREARMQQSGQLASTSNGIAYFNKNPQYQS  57

Query  52   GARNERKLTKSEQAYIDQINGQ---RNAFYEAESEKWREQEKREAEMKQASLTCNQKAQI  108
             A  ER+L    +A   ++  +    +A  +A+  K R     E + K+  L C Q+A I
Sbjct  58   RAELERQLDAKREADRLRVRAEIAEASARVDAQLAKDRNLPPME-QPKKVELNCYQRAVI  116

Query  109  TYRIWMEEAYITGDYSKVRDWDVNKLTKYCQKGK  142
            TYR+  + A +TGDYS+V  +DV  L K C+K K
Sbjct  117  TYRVMQQNASLTGDYSQVVKYDVPTLKKICEKNK  150


>hypothetical protein phiP43_228 [Proteus phage phiP4-3]
Sequence ID: AUM58586.1 Length: 150 
Range 1: 1 to 150

Score:182 bits(607), Expect:8e-57, 
Method:Composition-based stats., 
Identities:56/154(36%), Positives:81/154(52%), Gaps:16/154(10%)

Query  1    MKHLKIALIVLSLTTLSGCQSYQDY----VQRIHNNQTTGELKATSNGPAYFRT-----S  51
            MKH+ I LI L++T   GC S  +Y     +R    Q +G+L +TSNG AYF       S
Sbjct  1    MKHILIGLICLTMT---GCMSQAEYEAYKAKREARMQQSGQLASTSNGIAYFNKNPQYQS  57

Query  52   GARNERKLTKSEQAYIDQINGQ---RNAFYEAESEKWREQEKREAEMKQASLTCNQKAQI  108
             A  ER+L    +A   ++  +    +A  +A+  K R     E + K+  L C Q+A I
Sbjct  58   RAELERQLDAKREADRLRVRAEIAEASARVDAQLAKDRNLPPME-QPKKVELNCYQRAVI  116

Query  109  TYRIWMEEAYITGDYSKVRDWDVNKLTKYCQKGK  142
            TYR+  + A  TGDYS+V  +D+  L K C+K K
Sbjct  117  TYRVMQQNAMTTGDYSQVVKYDIPTLKKLCEKNK  150


>hypothetical protein vBSdyM006_037 [Shigella phage vB_SdyM_006]
Sequence ID: AZV01174.1 Length: 149 
Range 1: 1 to 148

Score:178 bits(596), Expect:1e-55, 
Method:Composition-based stats., 
Identities:55/152(36%), Positives:80/152(52%), Gaps:16/152(10%)

Query  1    MKHLKIALIVLSLTTLSGCQSYQDY----VQRIHNNQTTGELKATSNGPAYFRT-----S  51
            MKH+ I LI L++T   GC S  +Y     +R    Q +G+L +TSNG AYF       S
Sbjct  1    MKHILIGLICLTMT---GCMSQAEYEAYKAKREARMQQSGQLASTSNGIAYFNKNPQYQS  57

Query  52   GARNERKLTKSEQAYIDQINGQ---RNAFYEAESEKWREQEKREAEMKQASLTCNQKAQI  108
             A  ER+L    +A   ++  +    +A  +A+  K R     E + K+  L C Q+A I
Sbjct  58   RAELERQLDAKREADRLRVRAEIAEASARVDAQLAKDRNLPPME-QPKKVELNCYQRAVI  116

Query  109  TYRIWMEEAYITGDYSKVRDWDVNKLTKYCQK  140
            TYR+  + A  TGDYS+V  +D+  L K C+K
Sbjct  117  TYRVMQQNAMTTGDYSQVVKYDIPTLKKLCEK  148


>hypothetical protein [Cellulomonas oligotrophica]
Sequence ID: WP_140460971.1 Length: 150 
Range 1: 1 to 150

Score:174 bits(581), Expect:8e-54, 
Method:Composition-based stats., 
Identities:57/154(37%), Positives:82/154(53%), Gaps:16/154(10%)

Query  1    MKHLKIALIVLSLTTLSGCQSYQDY----VQRIHNNQTTGELKATSNGPAYFRT-----S  51
            MKH+ I LI L++T   GC S  +Y     +R    Q +G+L +TSNG AYF       S
Sbjct  1    MKHILIGLICLTMT---GCMSQAEYEAYKAKREARQQQSGQLVSTSNGIAYFNKNPQYQS  57

Query  52   GARNERKLTKSEQAYIDQIN---GQRNAFYEAESEKWREQEKREAEMKQASLTCNQKAQI  108
             A  ER+L    +A   ++     + +A  +A+  K R     E + K+  L C Q+A I
Sbjct  58   RAELERELNAKREADRLRVREEIAEASARVDAQLAKDRNLPPME-QPKKVELNCYQRAVI  116

Query  109  TYRIWMEEAYITGDYSKVRDWDVNKLTKYCQKGK  142
            TYR+  + A +TGDYS+V  +DV  L K C+K K
Sbjct  117  TYRVMQQNAVVTGDYSQVVKYDVASLKKICEKNK  150


>hypothetical protein [Morganella morganii]
Sequence ID: WP_159227686.1 Length: 136 
>hypothetical protein [Morganella morganii]
Sequence ID: NGF16238.1 Length: 136  
Range 1: 3 to 136

Score:81.6 bits(264), Expect:2e-17, 
Method:Composition-based stats., 
Identities:49/142(35%), Positives:77/142(54%), Gaps:11/142(7%)

Query  4    LKIALIVLSLTTLSGCQSYQDYVQ-RIHNNQTTGELKATSNG-PAYFRTSGARNER-KLT  60
            +K+ ++  SL  L+GCQSY+DYV+ R       GEL+    G  AYF      N + +  
Sbjct  3    FKLLVLCASL-ALTGCQSYKDYVKARHAERAEYGELQVLPGGQIAYFNKQQVPNHKFEKP  61

Query  61   KSEQAYIDQINGQRNAFYEAESEKWREQEKREAEMKQASLTCNQKAQITYRIWMEEAYIT  120
                A+ + I+G          ++ R+  + + + ++  LTC+Q+A ITYRI  E+AY T
Sbjct  62   VGYDAFNEMISGSAE-------KEERDMRELKEQAQKQKLTCSQRAVITYRIMQEQAYAT  114

Query  121  GDYSKVRDWDVNKLTKYCQKGK  142
            GDY++V +  V  L K C+K K
Sbjct  115  GDYTQVMNTSVQSLKKICEKQK  136


		
