# Supplementary material for: Influence of Non-canonical DNA Bases on the Genomic Diversity of Tevenvirinae
Source: Front Microbiol. 2021 Apr 6;12:632686. doi: 10.3389/fmicb.2021.632686 (PMC8056088; doi:10.3389/fmicb.2021.632686)
Supplement: Supplementary Data Sheet 2 — The results of the BLAST-assisted (“txt” files) and HMMER-assisted (“xlsx” files) searches for GSC homologs. The clusters containing homologs of proteins from other organisms are listed. [file Data_Sheet_2.ZIP › Data sheet 2/Group XIV/47269.xlsx]

## Sheet: Лист1
	ID	Title	E-value	Ind. E-value	Bitscore	Aligned Positions
1	YP_009195461.1	hypothetical protein Pm5461_043 [Proteus phage vB_PmiM_Pm5461]AKA61905.1 hypothetica	1e-87	1.1e-87	302.4	151
2	YP_009279890.1	hypothetical protein MP1_gp0033 [Morganella phage vB_MmoM_MP1]ANM46519.1 hypothetica	7.1e-68	8e-68	238	143
3	WP_153555201.1	tandem-95 repeat protein [Roseimaritima sp. JC651]	3e-20	6100	7.9	57
4	ARB05819.1	hypothetical protein fHeYen901_46 [Yersinia phage fHe-Yen9-01]	0.000047	0.000051	34.1	110
