# Supplementary material for: Influence of Non-canonical DNA Bases on the Genomic Diversity of Tevenvirinae
Source: Front Microbiol. 2021 Apr 6;12:632686. doi: 10.3389/fmicb.2021.632686 (PMC8056088; doi:10.3389/fmicb.2021.632686)
Supplement: Supplementary Data Sheet 2 — The results of the BLAST-assisted (“txt” files) and HMMER-assisted (“xlsx” files) searches for GSC homologs. The clusters containing homologs of proteins from other organisms are listed. [file Data_Sheet_2.ZIP › Data sheet 2/Group XIV/47302.txt]

RID: 6K0U219D01R	
Job Title:Protein Sequence				
Program: BLASTP 
Query: None ID: lcl|Query_59891(amino acid) Length: 81
Database: nr All non-redundant GenBank CDS translations+PDB+SwissProt+PIR+PRF excluding environmental samples from WGS projects
	
Sequences producing significant alignments:

Sequences  with  E-value BETTER than threshold
                                                                  Max    Total Query   E   Per.                  
Description                                                       Score  Score cover Value Ident  Accession        

hypothetical protein phiP43_200 [Proteus phage phiP4-3]           121    121   97%   1e-34 37.97  AUM58558.1       
hypothetical protein vBSdyM006_065 [Shigella phage vB_SdyM_006]   121    121   97%   3e-34 36.71  AZV01202.1       
hypothetical protein MP1_gp0065 [Morganella phage vB_MmoM_MP1]    117    117   100%  5e-33 100.00 YP_009279922.1   
hypothetical protein Pm5461_067 [Proteus phage vB_PmiM_Pm5461]    110    110   98%   3e-30 34.94  YP_009195485.1   
hypothetical protein [Proteus phage PM2]                          110    110   98%   4e-30 33.73  ASZ76333.1       
hypothetical protein [Cellulomonas oligotrophica]                  99     99   92%   5e-26 34.67  WP_140460984.1   

Sequences with E-value WORSE than threshold


Alignments:
>hypothetical protein phiP43_200 [Proteus phage phiP4-3]
Sequence ID: AUM58558.1 Length: 89 
Range 1: 7 to 85

Score:121 bits(402), Expect:1e-34, 
Method:Composition-based stats., 
Identities:30/79(38%), Positives:45/79(56%), Gaps:0/79(0%)

Query  3   NNKILKYADVVVKSEVTDTILEAAGLDREIFERYAGQKYDKAEIFEETITREDGETEINI  62
            +K +   DV+   EV+D  L   GL+RE F   AGQ + +A+ F+ETIT +DGE E   
Sbjct  7   KSKYFHSIDVLTNEEVSDETLAKYGLNREQFSSVAGQYFREADFFKETITDDDGEVEEID  66

Query  63  WVRHANSPFAFLSAMVEEV  81
           WV H +  +  L A++  +
Sbjct  67  WVDHPSITLFTLPAVLTRM  85


>hypothetical protein vBSdyM006_065 [Shigella phage vB_SdyM_006]
Sequence ID: AZV01202.1 Length: 89 
Range 1: 7 to 85

Score:121 bits(399), Expect:3e-34, 
Method:Composition-based stats., 
Identities:29/79(37%), Positives:44/79(55%), Gaps:0/79(0%)

Query  3   NNKILKYADVVVKSEVTDTILEAAGLDREIFERYAGQKYDKAEIFEETITREDGETEINI  62
            +K +   DV+   EV+D  L   GL+RE F   AGQ + +A+ F+ETI  +DGE E   
Sbjct  7   KSKYFHSIDVLTNEEVSDETLAKYGLNREQFSSVAGQYFREADFFKETIVDDDGEVEEID  66

Query  63  WVRHANSPFAFLSAMVEEV  81
           WV H +  +  L A++  +
Sbjct  67  WVDHPSITLFTLPAVLTRM  85


>hypothetical protein MP1_gp0065 [Morganella phage vB_MmoM_MP1]
Sequence ID: YP_009279922.1 Length: 81 
>hypothetical protein MP1_gp0065 [Morganella phage vB_MmoM_MP1]
Sequence ID: ANM46612.1 Length: 81  
Range 1: 1 to 81

Score:117 bits(387), Expect:5e-33, 
Method:Composition-based stats., 
Identities:81/81(100%), Positives:81/81(100%), Gaps:0/81(0%)

Query  1   MINNKILKYADVVVKSEVTDTILEAAGLDREIFERYAGQKYDKAEIFEETITREDGETEI  60
           MINNKILKYADVVVKSEVTDTILEAAGLDREIFERYAGQKYDKAEIFEETITREDGETEI
Sbjct  1   MINNKILKYADVVVKSEVTDTILEAAGLDREIFERYAGQKYDKAEIFEETITREDGETEI  60

Query  61  NIWVRHANSPFAFLSAMVEEV  81
           NIWVRHANSPFAFLSAMVEEV
Sbjct  61  NIWVRHANSPFAFLSAMVEEV  81


>hypothetical protein Pm5461_067 [Proteus phage vB_PmiM_Pm5461]
Sequence ID: YP_009195485.1 Length: 89 
>hypothetical protein Pm5461_067 [Proteus phage vB_PmiM_Pm5461]
Sequence ID: AKA61929.1 Length: 89  
Range 1: 3 to 85

Score:110 bits(364), Expect:3e-30, 
Method:Composition-based stats., 
Identities:29/83(35%), Positives:43/83(51%), Gaps:3/83(3%)

Query  2   INNKILKYA---DVVVKSEVTDTILEAAGLDREIFERYAGQKYDKAEIFEETITREDGET  58
           ++ K LKY    +V+   EVTD +L   GL+RE F   AG+ + +A  FEE I  +DG  
Sbjct  3   LSRKPLKYISSIEVLKNEEVTDEVLAKYGLNREQFSTVAGKYFREAGFFEEIIIEDDGTV  62

Query  59  EINIWVRHANSPFAFLSAMVEEV  81
           E  IWV H       +   + ++
Sbjct  63  EKTIWVDHPKLSVFTIPESLTKM  85


>hypothetical protein [Proteus phage PM2]
Sequence ID: ASZ76333.1 Length: 89 
Range 1: 3 to 85

Score:110 bits(362), Expect:4e-30, 
Method:Composition-based stats., 
Identities:28/83(34%), Positives:43/83(51%), Gaps:3/83(3%)

Query  2   INNKILKYA---DVVVKSEVTDTILEAAGLDREIFERYAGQKYDKAEIFEETITREDGET  58
           ++ K LKY    +++   EVTD +L   GL+RE F   AG+ + +A  FEE I  +DG  
Sbjct  3   LSRKPLKYISSIEILKNEEVTDEVLAKYGLNREQFSTVAGKYFREAGFFEEIIIEDDGTV  62

Query  59  EINIWVRHANSPFAFLSAMVEEV  81
           E  IWV H       +   + ++
Sbjct  63  EKTIWVDHPKLSVFTIPESLTKM  85


>hypothetical protein [Cellulomonas oligotrophica]
Sequence ID: WP_140460984.1 Length: 89 
Range 1: 11 to 85

Score: 99 bits(327), Expect:5e-26, 
Method:Composition-based stats., 
Identities:26/75(35%), Positives:40/75(53%), Gaps:0/75(0%)

Query  7   LKYADVVVKSEVTDTILEAAGLDREIFERYAGQKYDKAEIFEETITREDGETEINIWVRH  66
           +   +V+   EVTD +L A GL+RE F   AG+ + ++  FEE IT +DG  E  IWV H
Sbjct  11  ISSIEVLKNEEVTDEVLAAYGLNREQFSSVAGRYFRESHFFEEIITEDDGVEEKTIWVDH  70

Query  67  ANSPFAFLSAMVEEV  81
                  +  ++ + 
Sbjct  71  PLISVFTIPQILTKT  85


		
