# Supplementary material for: Influence of Non-canonical DNA Bases on the Genomic Diversity of Tevenvirinae
Source: Front Microbiol. 2021 Apr 6;12:632686. doi: 10.3389/fmicb.2021.632686 (PMC8056088; doi:10.3389/fmicb.2021.632686)
Supplement: Supplementary Data Sheet 2 — The results of the BLAST-assisted (“txt” files) and HMMER-assisted (“xlsx” files) searches for GSC homologs. The clusters containing homologs of proteins from other organisms are listed. [file Data_Sheet_2.ZIP › Data sheet 2/Group XIV/47302.xlsx]

## Sheet: Лист1
	ID	Title	E-value	Ind. E-value	Bitscore	Aligned Positions
1	WP_140460984.1	hypothetical protein [Cellulomonas oligotrophica]	3.6e-39	4e-39	143	90
2	YP_009279922.1	hypothetical protein MP1_gp0065 [Morganella phage vB_MmoM_MP1]ANM46612.1 hypothetica	3.1e-35	3.4e-35	130.4	82
