# Supplementary material for: Influence of Non-canonical DNA Bases on the Genomic Diversity of Tevenvirinae
Source: Front Microbiol. 2021 Apr 6;12:632686. doi: 10.3389/fmicb.2021.632686 (PMC8056088; doi:10.3389/fmicb.2021.632686)
Supplement: Supplementary Data Sheet 2 — The results of the BLAST-assisted (“txt” files) and HMMER-assisted (“xlsx” files) searches for GSC homologs. The clusters containing homologs of proteins from other organisms are listed. [file Data_Sheet_2.ZIP › Data sheet 2/Group XIV/47321.txt]

RID: 6K0UCJV401R	
Job Title:Protein Sequence				
Program: BLASTP 
Query: None ID: lcl|Query_24908(amino acid) Length: 167
Database: nr All non-redundant GenBank CDS translations+PDB+SwissProt+PIR+PRF excluding environmental samples from WGS projects
	
Sequences producing significant alignments:

Sequences  with  E-value BETTER than threshold
                                                                  Max    Total Query   E   Per.                  
Description                                                       Score  Score cover Value Ident  Accession        

hypothetical protein MP1_gp0082 [Morganella phage vB_MmoM_MP1]    263    263   100%  2e-88 100.00 YP_009279940.1   
hypothetical protein phiP43_181 [Proteus phage phiP4-3]           238    238   99%   4e-78 33.33  AUM58539.1       
hypothetical protein Pm5461_086 [Proteus phage vB_PmiM_Pm5461]    226    226   98%   2e-73 30.93  YP_009195505.1   
hypothetical protein [Proteus phage PM2]                          223    223   98%   3e-72 30.41  ASZ76352.1       
hypothetical protein [Cellulomonas oligotrophica]                 210    210   98%   3e-67 30.05  WP_140460970.1   

Sequences with E-value WORSE than threshold


Alignments:
>hypothetical protein MP1_gp0082 [Morganella phage vB_MmoM_MP1]
Sequence ID: YP_009279940.1 Length: 167 
>hypothetical protein MP1_gp0082 [Morganella phage vB_MmoM_MP1]
Sequence ID: ANM46490.1 Length: 167  
Range 1: 1 to 167

Score:263 bits(884), Expect:2e-88, 
Method:Composition-based stats., 
Identities:167/167(100%), Positives:167/167(100%), Gaps:0/167(0%)

Query  1    MNTVKFEDIKPGLVIWKAYILGEGCRTNWVAKFVVNSDPYLHDNMESYFVDTIDDRGYKG  60
            MNTVKFEDIKPGLVIWKAYILGEGCRTNWVAKFVVNSDPYLHDNMESYFVDTIDDRGYKG
Sbjct  1    MNTVKFEDIKPGLVIWKAYILGEGCRTNWVAKFVVNSDPYLHDNMESYFVDTIDDRGYKG  60

Query  61   FQSLNDMNIKTPTEKSQYNDHQAFYTMEDAVAYARNPTLLIEEQEEKSEIQKLREQFESD  120
            FQSLNDMNIKTPTEKSQYNDHQAFYTMEDAVAYARNPTLLIEEQEEKSEIQKLREQFESD
Sbjct  61   FQSLNDMNIKTPTEKSQYNDHQAFYTMEDAVAYARNPTLLIEEQEEKSEIQKLREQFESD  120

Query  121  WETFTNDVTWEMYGKLTQMTGGQIFDNLETMIKDAFNKILDNMEAKK  167
            WETFTNDVTWEMYGKLTQMTGGQIFDNLETMIKDAFNKILDNMEAKK
Sbjct  121  WETFTNDVTWEMYGKLTQMTGGQIFDNLETMIKDAFNKILDNMEAKK  167


>hypothetical protein phiP43_181 [Proteus phage phiP4-3]
Sequence ID: AUM58539.1 Length: 203 
>hypothetical protein vBSdyM006_083 [Shigella phage vB_SdyM_006]
Sequence ID: AZV01220.1 Length: 203  
Range 1: 2 to 199

Score:238 bits(800), Expect:4e-78, 
Method:Composition-based stats., 
Identities:66/198(33%), Positives:104/198(52%), Gaps:32/198(16%)

Query  1    MNTVKFEDIKPGLVIWKAYILG-EGCRTNWVAKFVVNSDPY----LHDNMESYFVDT--I  53
            +  VKFED+ PG+  +  Y     G   N   K+ V S PY     +    +++VD    
Sbjct  2    IKNVKFEDLVPGFTFYVGYGQTISGSNINNAVKLTVVSLPYNEKFRYTEAWAWWVDCKSP  61

Query  54   DDRGYKGFQSLNDMNIKTPT-EKSQYNDHQAFYTMEDAVAYARNPTLLIEEQEE------  106
             D      +SL DMNI  P  ++S+YN+H +FYT E+A+AY R+P++LI   E       
Sbjct  62   YDPDQIVKRSLQDMNIIMPNPDRSRYNNHFSFYTYEEALAYTRDPSILIGSLEAVYRETS  121

Query  107  ------------------KSEIQKLREQFESDWETFTNDVTWEMYGKLTQMTGGQIFDNL  148
                              K EI+K+R  FES+W TFTND  W  Y +L++M  GQ+F++L
Sbjct  122  RNLEQKLEDTFVGLKVPTKEEIEKVRAFFESEWGTFTNDAGWVAYDRLSHMNDGQMFNSL  181

Query  149  ETMIKDAFNKILDNMEAK  166
            ++++ ++   ++D+M  K
Sbjct  182  KSVLNESVGLVFDSMTKK  199


>hypothetical protein Pm5461_086 [Proteus phage vB_PmiM_Pm5461]
Sequence ID: YP_009195505.1 Length: 200 
>hypothetical protein Pm5461_086 [Proteus phage vB_PmiM_Pm5461]
Sequence ID: AKA61949.1 Length: 200  
Range 1: 2 to 195

Score:226 bits(758), Expect:2e-73, 
Method:Composition-based stats., 
Identities:60/194(31%), Positives:100/194(51%), Gaps:29/194(14%)

Query  1    MNTVKFEDIKPGLVIWKAYIL-GEGCRTNWVAKFVVNSDPYLHDNMES----YFVDTIDD  55
            +  +KFED+ PG+  +  Y     G   N V K+ V + P+      S    ++V  ID 
Sbjct  2    IKNIKFEDLVPGFTFYVGYGTTPYGTPINMVEKYTVVAKPHQESFSFSSELIWWVVCIDK  61

Query  56   RGYKGFQSLNDMN-IKTPTEKSQYNDHQAFYTMEDAVAYARNPTLLIEEQE----EKSEI  110
             G+K  +SL+DMN I    +  +YN + AFY+  DA  Y +N + +I++ E    E+ ++
Sbjct  62   NGFKTCKSLSDMNTIIKGNDSKRYNKNFAFYSFADAEKYTKNWSDVIDQLEVIHLERKQV  121

Query  111  Q-------------------KLREQFESDWETFTNDVTWEMYGKLTQMTGGQIFDNLETM  151
            Q                   K++E F S    FTN+  WE Y KL++M+ GQ+F++++++
Sbjct  122  QQALANKIQDNKLVTVEDVKKVKEFFASKQFEFTNEPGWETYFKLSKMSDGQMFNSMKSI  181

Query  152  IKDAFNKILDNMEA  165
            + +A N ILD M  
Sbjct  182  LVEATNMILDQMIK  195


>hypothetical protein [Proteus phage PM2]
Sequence ID: ASZ76352.1 Length: 200 
Range 1: 2 to 195

Score:223 bits(749), Expect:3e-72, 
Method:Composition-based stats., 
Identities:59/194(30%), Positives:100/194(51%), Gaps:29/194(14%)

Query  1    MNTVKFEDIKPGLVIWKAYIL-GEGCRTNWVAKFVVNSDPYLHDNMES----YFVDTIDD  55
            +  +KFED+ PG+  +  Y     G   N V K+ V + P+      S    ++V  ID 
Sbjct  2    IKNIKFEDLVPGFTFYVGYGTTPYGTPINMVEKYTVVAKPHQESFSFSSELIWWVVCIDK  61

Query  56   RGYKGFQSLNDMN-IKTPTEKSQYNDHQAFYTMEDAVAYARNPTLLIEEQE----EKSEI  110
             G+K  +SL+DMN I    +  +YN + AFY+  DA  Y +N + +I++ E    E+ ++
Sbjct  62   NGFKTCKSLSDMNTIIKGNDSKRYNKNFAFYSFADAEKYTKNWSDVIDQLEVIHLERKQV  121

Query  111  Q-------------------KLREQFESDWETFTNDVTWEMYGKLTQMTGGQIFDNLETM  151
            Q                   K++E F +    FTN+  WE Y KL++M+ GQ+F++++++
Sbjct  122  QQALANKIQDNKLVTVEDVKKVKEFFTTKQFEFTNEPGWETYFKLSKMSDGQMFNSMKSI  181

Query  152  IKDAFNKILDNMEA  165
            + +A N ILD M  
Sbjct  182  LVEATNMILDQMIK  195


>hypothetical protein [Cellulomonas oligotrophica]
Sequence ID: WP_140460970.1 Length: 199 
Range 1: 2 to 194

Score:210 bits(705), Expect:3e-67, 
Method:Composition-based stats., 
Identities:58/193(30%), Positives:99/193(51%), Gaps:28/193(14%)

Query  1    MNTVKFEDIKPGLVIWKAYIL-GEGCRTNWVAKFVVNSDPYLHDNMES----YFVDTIDD  55
            +  +KFED+ PG+  +  Y     G   N V K++V ++P+           ++V  +D 
Sbjct  2    IENIKFEDLVPGFTFYVGYGTTPYGTSINMVEKYIVTAEPHQESFSFGSELHWWVKCVDK  61

Query  56   RGYKGFQSLNDMN-IKTPTEKSQYNDHQAFYTMEDAVAYARNPTLLIEEQE----EKSEI  110
             GY   +SL+DMN I    +  +YN + AFY+  DA  Y +N + +I++ E    E+  +
Sbjct  62   NGYTTQKSLSDMNTIIKGNDSKRYNKNFAFYSFADAEKYTKNWSDVIDQLEVIHLERKRV  121

Query  111  Q------------------KLREQFESDWETFTNDVTWEMYGKLTQMTGGQIFDNLETMI  152
            Q                  K++E F S    FTN+  WE Y KL++M+ GQ+F+++++++
Sbjct  122  QEIVSEQPQDKAVTIGDIEKVKEFFASKQFEFTNEPGWETYFKLSKMSDGQMFNSMKSIL  181

Query  153  KDAFNKILDNMEA  165
             +A N ILD M  
Sbjct  182  VEATNMILDEMIK  194


		
