# Supplementary material for: Influence of Non-canonical DNA Bases on the Genomic Diversity of Tevenvirinae
Source: Front Microbiol. 2021 Apr 6;12:632686. doi: 10.3389/fmicb.2021.632686 (PMC8056088; doi:10.3389/fmicb.2021.632686)
Supplement: Supplementary Data Sheet 2 — The results of the BLAST-assisted (“txt” files) and HMMER-assisted (“xlsx” files) searches for GSC homologs. The clusters containing homologs of proteins from other organisms are listed. [file Data_Sheet_2.ZIP › Data sheet 2/Group XIV/47321.xlsx]

## Sheet: Лист1
	ID	Title	E-value	Ind. E-value	Bitscore	Aligned Positions
1	AUM58539.1	hypothetical protein phiP43_181 [Proteus phage phiP4-3]AZV01220.1 hypothetical prote	1.5e-107	1.6e-107	368.6	204
2	WP_140460970.1	hypothetical protein [Cellulomonas oligotrophica]	4e-94	4.5e-94	324.7	200
3	YP_009279940.1	hypothetical protein MP1_gp0082 [Morganella phage vB_MmoM_MP1]ANM46490.1 hypothetica	5.8e-77	1.5e-74	261	168
4	YP_009609433.1	hypothetical protein [Serratia phage CHI14]ARW57531.1 hypothetical protein [Serratia	0.0000023	0.0000028	38.1	104
5	YP_009211534.1	hypothetical protein PM2_113 [Pectobacterium bacteriophage PM2]AHY25075.1 hypothetic	0.0000042	0.000005	37.3	107
