# Supplementary material for: Influence of Non-canonical DNA Bases on the Genomic Diversity of Tevenvirinae
Source: Front Microbiol. 2021 Apr 6;12:632686. doi: 10.3389/fmicb.2021.632686 (PMC8056088; doi:10.3389/fmicb.2021.632686)
Supplement: Supplementary Data Sheet 2 — The results of the BLAST-assisted (“txt” files) and HMMER-assisted (“xlsx” files) searches for GSC homologs. The clusters containing homologs of proteins from other organisms are listed. [file Data_Sheet_2.ZIP › Data sheet 2/Group XIV/47322.txt]

RID: 6K0UPR30016	
Job Title:Protein Sequence				
Program: BLASTP 
Query: None ID: lcl|Query_84326(amino acid) Length: 53
Database: nr All non-redundant GenBank CDS translations+PDB+SwissProt+PIR+PRF excluding environmental samples from WGS projects
	
Sequences producing significant alignments:

Sequences  with  E-value BETTER than threshold
                                                                  Max    Total Query   E   Per.                  
Description                                                       Score  Score cover Value Ident  Accession        

hypothetical protein MP1_gp0083 [Morganella phage vB_MmoM_MP1]    89.9   89.9  100%  8e-23 100.00 YP_009279941.1   
hypothetical protein Pm5461_084 [Proteus phage vB_PmiM_Pm5461]    78.5   78.5  92%   3e-18 61.22  YP_009195503.1   
hypothetical protein phiP43_183 [Proteus phage phiP4-3]           78.2   78.2  94%   3e-18 62.00  AUM58541.1       
hypothetical protein S13_136 [Cronobacter phage S13]              56.8   56.8  90%   1e-09 50.00  YP_009196520.1   

Sequences with E-value WORSE than threshold


Alignments:
>hypothetical protein MP1_gp0083 [Morganella phage vB_MmoM_MP1]
Sequence ID: YP_009279941.1 Length: 53 
>hypothetical protein MP1_gp0083 [Morganella phage vB_MmoM_MP1]
Sequence ID: ANM46659.1 Length: 53  
Range 1: 1 to 53

Score:89.9 bits(293), Expect:8e-23, 
Method:Composition-based stats., 
Identities:53/53(100%), Positives:53/53(100%), Gaps:0/53(0%)

Query  1   MNYYYLLVGRYEEKQPIDVKDRLSARPVKIGIDSVGEKIVGQDKAYHTKNFKR  53
           MNYYYLLVGRYEEKQPIDVKDRLSARPVKIGIDSVGEKIVGQDKAYHTKNFKR
Sbjct  1   MNYYYLLVGRYEEKQPIDVKDRLSARPVKIGIDSVGEKIVGQDKAYHTKNFKR  53


>hypothetical protein Pm5461_084 [Proteus phage vB_PmiM_Pm5461]
Sequence ID: YP_009195503.1 Length: 54 
>hypothetical protein Pm5461_084 [Proteus phage vB_PmiM_Pm5461]
Sequence ID: AKA61947.1 Length: 54 >hypothetical protein [Proteus phage PM2]
Sequence ID: ASZ76350.1 Length: 54  
Range 1: 7 to 53

Score:78.5 bits(254), Expect:3e-18, 
Method:Composition-based stats., 
Identities:30/49(61%), Positives:39/49(79%), Gaps:2/49(4%)

Query  4   YYLLVGRYEEKQPIDVKDRLSARPVKIGIDSVGEKIVGQDKAYHTKNFK  52
           +YLL G++E+K  +D+KDRLSARP+KIGI    +K V QDK YH+KNFK
Sbjct  7   FYLLCGQFEKK--VDIKDRLSARPIKIGIAEASDKHVSQDKQYHSKNFK  53


>hypothetical protein phiP43_183 [Proteus phage phiP4-3]
Sequence ID: AUM58541.1 Length: 54 
>hypothetical protein vBSdyM006_081 [Shigella phage vB_SdyM_006]
Sequence ID: AZV01218.1 Length: 54  
Range 1: 7 to 54

Score:78.2 bits(253), Expect:3e-18, 
Method:Composition-based stats., 
Identities:31/50(62%), Positives:40/50(80%), Gaps:2/50(4%)

Query  4   YYLLVGRYEEKQPIDVKDRLSARPVKIGIDSVGEKIVGQDKAYHTKNFKR  53
           YYLL G++E+K  +DV+DRL+ARP KIGI  V +  V QDK+YH+KNFKR
Sbjct  7   YYLLAGQFEKK--VDVQDRLTARPAKIGISDVLDLPVAQDKSYHSKNFKR  54


>hypothetical protein S13_136 [Cronobacter phage S13]
Sequence ID: YP_009196520.1 Length: 55 
>hypothetical protein S13_136 [Cronobacter phage S13]
Sequence ID: AIA64935.1 Length: 55  
Range 1: 8 to 54

Score:56.8 bits(180), Expect:1e-09, 
Method:Composition-based stats., 
Identities:24/48(50%), Positives:36/48(75%), Gaps:1/48(2%)

Query  5   YLLVGRYEEKQPIDVKDRLSARPVKIGIDSVGEKIVGQDKAYHTKNFK  52
           +LLVG++E+K  ++VKD+L+ +P K+GI S G K+V  D +YH K FK
Sbjct  8   WLLVGQFEQKA-VNVKDKLTTKPAKLGIASPGVKVVKADPSYHNKGFK  54


		
