# Supplementary material for: Influence of Non-canonical DNA Bases on the Genomic Diversity of Tevenvirinae
Source: Front Microbiol. 2021 Apr 6;12:632686. doi: 10.3389/fmicb.2021.632686 (PMC8056088; doi:10.3389/fmicb.2021.632686)
Supplement: Supplementary Data Sheet 2 — The results of the BLAST-assisted (“txt” files) and HMMER-assisted (“xlsx” files) searches for GSC homologs. The clusters containing homologs of proteins from other organisms are listed. [file Data_Sheet_2.ZIP › Data sheet 2/Group XIV/47322.xlsx]

## Sheet: Лист1
	ID	Title	E-value	Ind. E-value	Bitscore	Aligned Positions
1	YP_009279941.1	hypothetical protein MP1_gp0083 [Morganella phage vB_MmoM_MP1]ANM46659.1 hypothetica	3.5e-30	3.7e-30	114.2	54
2	YP_009030097.1	hypothetical protein PS2_050 [Serratia phage PS2]AHY25300.1 hypothetical protein PS2	0.00014	0.00016	32.1	56
