# Supplementary material for: Influence of Non-canonical DNA Bases on the Genomic Diversity of Tevenvirinae
Source: Front Microbiol. 2021 Apr 6;12:632686. doi: 10.3389/fmicb.2021.632686 (PMC8056088; doi:10.3389/fmicb.2021.632686)
Supplement: Supplementary Data Sheet 2 — The results of the BLAST-assisted (“txt” files) and HMMER-assisted (“xlsx” files) searches for GSC homologs. The clusters containing homologs of proteins from other organisms are listed. [file Data_Sheet_2.ZIP › Data sheet 2/Group XIV/47341.txt]

RID: 6K0V8WNH014	
Job Title:Protein Sequence				
Program: BLASTP 
Query: None ID: lcl|Query_94451(amino acid) Length: 135
Database: nr All non-redundant GenBank CDS translations+PDB+SwissProt+PIR+PRF excluding environmental samples from WGS projects
	
Sequences producing significant alignments:

Sequences  with  E-value BETTER than threshold
                                                                  Max    Total Query   E   Per.                  
Description                                                       Score  Score cover Value Ident  Accession        

hypothetical protein MP1_gp0102 [Morganella phage vB_MmoM_MP1]    194    194   100%  3e-62 100.00 YP_009279960.1   
hypothetical protein Pm5461_102 [Proteus phage vB_PmiM_Pm5461]    152    152   80%   4e-45 34.51  YP_009195523.1   
hypothetical protein [Proteus phage PM2]                          136    136   80%   3e-39 32.74  ASZ76369.1       
hypothetical protein [Cellulomonas oligotrophica]                 133    133   80%   6e-38 35.09  WP_140460910.1   
hypothetical protein phiP43_164 [Proteus phage phiP4-3]           122    122   80%   2e-33 32.46  AUM58522.1       

Sequences with E-value WORSE than threshold


Alignments:
>hypothetical protein MP1_gp0102 [Morganella phage vB_MmoM_MP1]
Sequence ID: YP_009279960.1 Length: 135 
>hypothetical protein MP1_gp0102 [Morganella phage vB_MmoM_MP1]
Sequence ID: ANM46530.1 Length: 135  
Range 1: 1 to 135

Score:194 bits(651), Expect:3e-62, 
Method:Composition-based stats., 
Identities:135/135(100%), Positives:135/135(100%), Gaps:0/135(0%)

Query  1    MIIKNKTLLEVISEDGDYEHGERIKHDMCYVEVSLNFTQYTYDYLEPEIIEEIEKSLDGH  60
            MIIKNKTLLEVISEDGDYEHGERIKHDMCYVEVSLNFTQYTYDYLEPEIIEEIEKSLDGH
Sbjct  1    MIIKNKTLLEVISEDGDYEHGERIKHDMCYVEVSLNFTQYTYDYLEPEIIEEIEKSLDGH  60

Query  61   KLSELIGTNMTITGYSTYYDGCEFENEITITKEMPHPLVDKAMIIKQHLAETEWKKWMDQ  120
            KLSELIGTNMTITGYSTYYDGCEFENEITITKEMPHPLVDKAMIIKQHLAETEWKKWMDQ
Sbjct  61   KLSELIGTNMTITGYSTYYDGCEFENEITITKEMPHPLVDKAMIIKQHLAETEWKKWMDQ  120

Query  121  IIEHLPKSKHVDFKF  135
            IIEHLPKSKHVDFKF
Sbjct  121  IIEHLPKSKHVDFKF  135


>hypothetical protein Pm5461_102 [Proteus phage vB_PmiM_Pm5461]
Sequence ID: YP_009195523.1 Length: 147 
>hypothetical protein Pm5461_102 [Proteus phage vB_PmiM_Pm5461]
Sequence ID: AKA61967.1 Length: 147  
Range 1: 1 to 113

Score:152 bits(505), Expect:4e-45, 
Method:Composition-based stats., 
Identities:39/113(35%), Positives:66/113(58%), Gaps:4/113(3%)

Query  1    MIIKNKTLLEVISEDGDYEHGERIKHDMCYVEVSLNFTQYTYDYLEPEIIEEIEKSLDG-  59
            MIIK+K L+++I+E GD E G RIKHDM    ++L +T +       ++   ++K +   
Sbjct  1    MIIKDKELFDLITEIGDLEEGGRIKHDMVECSINLELTPHIIKTYSQDLEPILKKHFPDV  60

Query  60   HKLSELIGTNMTITGYSTYYDGCE-FENEITITKEMPHPLVD--KAMIIKQHL  109
                EL     +I GY+TY DG E ++NEI+++K+  + ++   K M+ K H+
Sbjct  61   ENPLELKDLCFSIFGYTTYNDGFESLDNEISVSKKCDNGILAYFKEMVEKYHF  113


>hypothetical protein [Proteus phage PM2]
Sequence ID: ASZ76369.1 Length: 147 
Range 1: 1 to 113

Score:136 bits(453), Expect:3e-39, 
Method:Composition-based stats., 
Identities:37/113(33%), Positives:60/113(53%), Gaps:4/113(3%)

Query  1    MIIKNKTLLEVISEDGDYEHGERIKHDMCYVEVSLNFTQYTYDYLEPEIIEEIEKSLDG-  59
            MIIK+  L+ +I+E GD E G RIKHDM    + L +          ++   ++K +   
Sbjct  1    MIIKDDELFNLITEIGDLEEGGRIKHDMVECTIRLELRPCIIKTYGEDLEPLLKKHFPDI  60

Query  60   HKLSELIGTNMTITGYSTYYDGCE-FENEITITKEMPHPLVD--KAMIIKQHL  109
                EL     +I GY+TY DG E  +NEI+++K+  + ++   K M+ K H+
Sbjct  61   ENPLELKDLCFSIFGYTTYEDGFESIDNEISVSKKCDNDILAYFKEMVEKYHF  113


>hypothetical protein [Cellulomonas oligotrophica]
Sequence ID: WP_140460910.1 Length: 149 
Range 1: 1 to 114

Score:133 bits(443), Expect:6e-38, 
Method:Composition-based stats., 
Identities:40/114(35%), Positives:67/114(58%), Gaps:5/114(4%)

Query  1    MIIKNKTLLEVISEDGDYEHGERIKHDMCYVEVSLNFTQYTYDYLEPEIIEEIEKSLDG-  59
            MIIK+  L+ +I+E GD+E G RIKHDM    +SL +T +       ++   ++K +   
Sbjct  1    MIIKDDELFNLITEIGDFEEGGRIKHDMVECYISLELTPHIIKTYSQDLEPILKKHFPDV  60

Query  60   -HKLSELIGTNMTITGYSTYYDGCE-FENEITITKEMPHPLVD--KAMIIKQHL  109
             + L EL   + T+ GY+TY DG E  ++EI ++K+  + ++   KAM+ K +L
Sbjct  61   ENPLEELKDLSFTVCGYTTYNDGFESHDDEIQVSKKCDNDILAYFKAMVKKYNL  114


>hypothetical protein phiP43_164 [Proteus phage phiP4-3]
Sequence ID: AUM58522.1 Length: 149 
>hypothetical protein vBSdyM006_099 [Shigella phage vB_SdyM_006]
Sequence ID: AZV01236.1 Length: 149  
Range 1: 1 to 114

Score:122 bits(405), Expect:2e-33, 
Method:Composition-based stats., 
Identities:37/114(32%), Positives:62/114(54%), Gaps:5/114(4%)

Query  1    MIIKNKTLLEVISEDGDYEHGERIKHDMCYVEVSLNFTQYTYDYLEPEIIEEIEKSLDG-  59
            MII +K L+++I+E GD+E G RIKHDM   E++L +T          +   + K +   
Sbjct  1    MIINDKELFDLIAEVGDFEEGGRIKHDMVECEITLELTDKVLASYGESLKPLLTKHFPDV  60

Query  60   -HKLSELIGTNMTITGYSTY-YDGCEFENEITITKEMPHPLVD--KAMIIKQHL  109
             + L EL     TI GY+TY      ++++I ++ +  + L+   KAM+ K +L
Sbjct  61   ENPLEELKNVVFTIYGYTTYDDGFDSYDDDIHVSVKTDNHLLAYFKAMVKKYNL  114


		
