# Supplementary material for: Influence of Non-canonical DNA Bases on the Genomic Diversity of Tevenvirinae
Source: Front Microbiol. 2021 Apr 6;12:632686. doi: 10.3389/fmicb.2021.632686 (PMC8056088; doi:10.3389/fmicb.2021.632686)
Supplement: Supplementary Data Sheet 2 — The results of the BLAST-assisted (“txt” files) and HMMER-assisted (“xlsx” files) searches for GSC homologs. The clusters containing homologs of proteins from other organisms are listed. [file Data_Sheet_2.ZIP › Data sheet 2/Group XIV/47341.xlsx]

## Sheet: Лист1
	ID	Title	E-value	Ind. E-value	Bitscore	Aligned Positions
1	ASZ76369.1	hypothetical protein [Proteus phage PM2]	9.6e-71	1.1e-70	247.4	148
2	YP_009279960.1	hypothetical protein MP1_gp0102 [Morganella phage vB_MmoM_MP1]ANM46530.1 hypothetica	4.6e-55	5.3e-55	196.5	135
3	AXC34585.1	hypothetical protein [Escherichia phage SRT7]	8.4e-10	3e-09	48	86
4	AXY81964.1	hypothetical protein [Dickeya phage Mysterion]	0.000038	2.2	19.2	33
