# Supplementary material for: Influence of Non-canonical DNA Bases on the Genomic Diversity of Tevenvirinae
Source: Front Microbiol. 2021 Apr 6;12:632686. doi: 10.3389/fmicb.2021.632686 (PMC8056088; doi:10.3389/fmicb.2021.632686)
Supplement: Supplementary Data Sheet 2 — The results of the BLAST-assisted (“txt” files) and HMMER-assisted (“xlsx” files) searches for GSC homologs. The clusters containing homologs of proteins from other organisms are listed. [file Data_Sheet_2.ZIP › Data sheet 2/Group XIV/47361.txt]

RID: 6K0ZADR8016	
Job Title:Protein Sequence				
Program: BLASTP 
Query: None ID: lcl|Query_63845(amino acid) Length: 116
Database: nr All non-redundant GenBank CDS translations+PDB+SwissProt+PIR+PRF excluding environmental samples from WGS projects
	
Sequences producing significant alignments:

Sequences  with  E-value BETTER than threshold
                                                                  Max    Total Query   E   Per.                  
Description                                                       Score  Score cover Value Ident  Accession        

hypothetical protein MP1_gp0120 [Morganella phage vB_MmoM_MP1]    192    192   100%  9e-62 100.00 YP_009279978.1   
hypothetical protein Pm5461_113 [Proteus phage vB_PmiM_Pm5461]    187    187   100%  1e-59 56.90  YP_009195534.1   
hypothetical protein phiP43_148 [Proteus phage phiP4-3]           182    182   100%  7e-58 56.41  AUM58506.1       
hypothetical protein vBSdyM006_115 [Shigella phage vB_SdyM_006]   180    180   100%  3e-57 55.56  AZV01252.1       
hypothetical protein [Cellulomonas oligotrophica]                 177    177   100%  9e-56 56.03  WP_140461095.1   
hypothetical protein [Proteus phage PM2]                          161    161   91%   8e-50 52.83  ASZ76371.1       
hypothetical protein [Candidatus Moranbacteria bacterium]         72.9   72.9  99%   1e-14 36.67  NCU28677.1       
hypothetical protein B7939_00595 [Eggerthia catenaformis]         62.6   62.6  99%   2e-10 35.00  OUC52456.1       
hypothetical protein [Eggerthia catenaformis]                     62.3   62.3  99%   2e-10 35.00  WP_144017192.1   
hypothetical protein [Hungatella hathewayi]                       58.2   58.2  99%   8e-09 32.23  WP_117624378.1   
hypothetical protein HMPREF9065_00846 [Aggregatibacter sp. ora... 57.1   57.1  95%   6e-08 30.63  ERH28007.1       
hypothetical protein [Mesocricetibacter intestinalis]             54.4   54.4  94%   3e-07 32.73  WP_133545409.1   
hypothetical protein [Aggregatibacter sp. oral taxon 458]         54.1   54.1  95%   3e-07 30.63  WP_033002806.1   
hypothetical protein [Haemophilus parainfluenzae]                 52.1   52.1  94%   2e-06 30.91  WP_128787033.1   
MULTISPECIES: hypothetical protein [Haemophilus]                  52.1   52.1  97%   2e-06 30.97  WP_048954133.1   
hypothetical protein [Haemophilus haemolyticus]                   52.1   52.1  97%   2e-06 30.97  WP_111407197.1   
hypothetical protein [Haemophilus parainfluenzae]                 52.1   52.1  94%   2e-06 30.91  WP_049356968.1   
hypothetical protein [Haemophilus haemolyticus]                   51.8   51.8  97%   3e-06 30.97  WP_140519257.1   
hypothetical protein [Actinobacillus delphinicola]                51.5   51.5  95%   4e-06 28.83  WP_126600025.1   
hypothetical protein [Actinobacillus succinogenes]                51.5   51.5  94%   4e-06 30.91  WP_012072841.1   
hypothetical protein [Basfia succiniciproducens]                  51.2   51.2  94%   4e-06 30.91  WP_100051879.1   
MULTISPECIES: hypothetical protein [Basfia]                       51.2   51.2  94%   4e-06 30.91  WP_011200630.1   
hypothetical protein [Aggregatibacter segnis]                     51.2   51.2  95%   5e-06 29.73  WP_048749482.1   
hypothetical protein [[Actinobacillus] rossii]                    50.9   50.9  94%   6e-06 30.91  WP_115638117.1   
hypothetical protein [Haemophilus pittmaniae]                     50.9   50.9  94%   6e-06 30.91  WP_115003135.1   
hypothetical protein EDC44_10196 [Cricetibacter osteomyelitidis]  50.3   50.3  94%   1e-05 28.18  TCP97713.1       
hypothetical protein [Cricetibacter osteomyelitidis]              50.0   50.0  94%   1e-05 28.18  WP_131974528.1   
hypothetical protein [Haemophilus sputorum]                       50.0   50.0  96%   1e-05 28.57  WP_111401387.1   
hypothetical protein [Rodentibacter heidelbergensis]              50.0   50.0  94%   1e-05 30.00  WP_077426489.1   
hypothetical protein [Rodentibacter mrazii]                       50.0   50.0  94%   1e-05 30.91  WP_077493246.1   
hypothetical protein [Haemophilus pittmaniae]                     49.5   49.5  94%   2e-05 30.91  WP_007243047.1   
hypothetical protein [Gallibacterium genomosp. 1]                 49.5   49.5  94%   2e-05 31.82  WP_065230393.1   
hypothetical protein [Haemophilus sputorum]                       49.5   49.5  96%   2e-05 28.57  WP_007524236.1   
hypothetical protein [Photobacterium marinum]                     49.2   49.2  96%   3e-05 30.36  WP_007462556.1   
hypothetical protein OA57_01775 [Chelonobacter oris]              48.6   48.6  94%   4e-05 27.27  KGQ71000.1       
hypothetical protein [Rodentibacter ratti]                        48.6   48.6  94%   4e-05 30.00  WP_077433322.1   
hypothetical protein [Chelonobacter oris]                         48.6   48.6  94%   4e-05 27.27  WP_084589860.1   
hypothetical protein [Rodentibacter ratti]                        48.6   48.6  94%   5e-05 30.00  WP_077475089.1   
hypothetical protein [Haemophilus parainfluenzae]                 48.6   48.6  95%   5e-05 29.73  WP_005699958.1   
hypothetical protein [Haemophilus parainfluenzae]                 48.3   48.3  95%   5e-05 28.83  WP_049365007.1   
hypothetical protein [Actinobacillus pleuropneumoniae]            48.3   48.3  96%   6e-05 29.46  WP_005619077.1   
hypothetical protein [Haemophilus parainfluenzae]                 48.3   48.3  95%   6e-05 28.83  WP_111387520.1   
MULTISPECIES: hypothetical protein [Alteromonas]                  48.3   48.3  94%   7e-05 29.20  WP_012520012.1   
MULTISPECIES: hypothetical protein [Gallibacterium]               48.0   48.0  94%   7e-05 31.82  WP_013746603.1   
Uncharacterised protein [Pseudomonas stutzeri]                    47.7   47.7  94%   1e-04 29.09  VTM25437.1       
hypothetical protein [Gallibacterium anatis]                      47.7   47.7  94%   1e-04 31.82  WP_039145471.1   
hypothetical protein [Aggregatibacter segnis]                     47.7   47.7  95%   1e-04 27.93  WP_109859094.1   
hypothetical protein [Caviibacterium pharyngocola]                47.7   47.7  94%   1e-04 29.09  WP_100296251.1   
hypothetical protein [Rodentibacter pneumotropicus]               47.7   47.7  94%   1e-04 30.00  WP_077583858.1   
hypothetical protein [Haemophilus parainfluenzae]                 47.7   47.7  95%   1e-04 29.73  WP_115912374.1   
MULTISPECIES: hypothetical protein [Haemophilus]                  47.4   47.4  95%   1e-04 28.83  WP_049374631.1   
hypothetical protein [Actinobacillus ureae]                       47.4   47.4  96%   1e-04 29.46  WP_005622746.1   
hypothetical protein [Alteromonas facilis]                        47.4   47.4  94%   1e-04 29.20  WP_100642512.1   
hypothetical protein [Haemophilus parainfluenzae]                 47.4   47.4  95%   1e-04 29.46  WP_111327374.1   
hypothetical protein [Aggregatibacter segnis]                     47.4   47.4  95%   1e-04 27.93  WP_111296491.1   
hypothetical protein [Photobacterium sp. J15]                     47.4   47.4  96%   1e-04 29.46  WP_064609234.1   
hypothetical protein [Pasteurella testudinis]                     47.4   47.4  94%   1e-04 27.27  WP_084256473.1   
hypothetical protein [Rodentibacter pneumotropicus]               47.4   47.4  94%   1e-04 30.00  WP_026215389.1   
MULTISPECIES: hypothetical protein [Haemophilus]                  47.4   47.4  95%   1e-04 28.83  WP_005698416.1   
MULTISPECIES: hypothetical protein [Haemophilus]                  47.1   47.1  95%   2e-04 28.83  WP_049363709.1   
hypothetical protein [Haemophilus parainfluenzae]                 47.1   47.1  95%   2e-04 29.73  WP_115180512.1   
hypothetical protein [Leminorella richardii]                      47.1   47.1  94%   2e-04 29.20  WP_111739537.1   
MULTISPECIES: hypothetical protein [Haemophilus]                  47.1   47.1  95%   2e-04 28.83  WP_049372905.1   
hypothetical protein [Actinobacillus pleuropneumoniae]            47.1   47.1  96%   2e-04 28.57  WP_039709108.1   
hypothetical protein [Aggregatibacter segnis]                     47.1   47.1  95%   2e-04 27.93  WP_006717489.1   
hypothetical protein [Aggregatibacter segnis]                     47.1   47.1  95%   2e-04 27.03  WP_109103649.1   
MULTISPECIES: hypothetical protein [Haemophilus]                  47.1   47.1  95%   2e-04 29.73  WP_070712739.1   
hypothetical protein [Haemophilus sp. HMSC71H05]                  47.1   47.1  95%   2e-04 28.83  WP_070869021.1   
hypothetical protein [Actinobacillus pleuropneumoniae]            47.1   47.1  96%   2e-04 28.57  WP_009875481.1   
hypothetical protein [Aggregatibacter segnis]                     47.1   47.1  95%   2e-04 27.93  WP_109432860.1   
hypothetical protein [Haemophilus parainfluenzae]                 46.8   46.8  95%   2e-04 29.73  WP_075875716.1   
hypothetical protein [Gallibacterium genomosp. 3]                 46.8   46.8  94%   2e-04 30.00  WP_065237229.1   
hypothetical protein [Gallibacterium anatis]                      46.8   46.8  94%   2e-04 31.82  WP_039086465.1   
hypothetical protein [Rodentibacter genomosp. 2]                  46.8   46.8  89%   2e-04 30.77  WP_077550829.1   
hypothetical protein [Actinobacillus suis]                        46.5   46.5  96%   3e-04 28.57  WP_014991662.1   
hypothetical protein [Rodentibacter genomosp. 2]                  46.5   46.5  94%   3e-04 30.00  WP_077543684.1   
hypothetical protein [Thalassotalea litorea]                      46.5   46.5  94%   3e-04 30.09  WP_138319290.1   
hypothetical protein [Rodentibacter heylii]                       46.5   46.5  94%   3e-04 30.00  WP_077581804.1   
hypothetical protein [Actinobacillus equuli]                      46.5   46.5  96%   3e-04 28.57  WP_039197066.1   
MULTISPECIES: hypothetical protein [Pasteurellaceae]              46.5   46.5  94%   3e-04 30.00  WP_059365564.1   
MULTISPECIES: hypothetical protein [Actinobacillus]               46.2   46.2  95%   3e-04 26.13  WP_005818802.1   
hypothetical protein [Haemophilus parainfluenzae]                 46.2   46.2  95%   3e-04 27.93  WP_049369380.1   
hypothetical protein [Pasteurella multocida]                      46.2   46.2  95%   4e-04 27.03  WP_115299760.1   
hypothetical protein [Actinobacillus minor]                       46.2   46.2  95%   4e-04 26.13  WP_005824431.1   
hypothetical protein [Haemophilus sp. HMSC068C11]                 46.2   46.2  95%   4e-04 28.83  WP_070776042.1   
MULTISPECIES: hypothetical protein [Haemophilus]                  46.2   46.2  95%   4e-04 27.93  WP_005695611.1   
hypothetical protein [Actinobacillus ureae]                       45.9   45.9  96%   4e-04 28.57  WP_115607023.1   
hypothetical protein [Actinobacillus vicugnae]                    45.9   45.9  95%   5e-04 26.13  WP_150538791.1   
MULTISPECIES: hypothetical protein [Alteromonadales]              45.9   45.9  94%   5e-04 29.20  WP_026375755.1   
hypothetical protein [Necropsobacter rosorum]                     45.9   45.9  94%   5e-04 29.09  WP_032092887.1   
MULTISPECIES: hypothetical protein [unclassified Enterobacter]    45.7   45.7  94%   6e-04 29.09  WP_123349627.1   
hypothetical protein [Actinobacillus lignieresii]                 45.7   45.7  96%   7e-04 27.68  WP_115586804.1   
hypothetical protein [Pasteurella multocida]                      45.4   45.4  95%   7e-04 27.03  WP_083005142.1   
hypothetical protein appser6_9090 [Actinobacillus...              45.4   45.4  96%   8e-04 27.68  EFM92001.1       
hypothetical protein [Haemophilus massiliensis]                   45.4   45.4  94%   9e-04 28.18  WP_032109827.1   
hypothetical protein AC062_0332 [Pasteurellaceae bacterium...     45.1   45.1  89%   9e-04 29.81  AOF52430.1       
hypothetical protein [Rodentibacter sp. Ppn85]                    45.1   45.1  94%   0.001 29.09  WP_077465288.1   
hypothetical protein [Actinobacillus pleuropneumoniae]            45.1   45.1  96%   0.001 27.68  WP_005620777.1   
hypothetical protein [Gallibacterium salpingitidis]               44.8   44.8  94%   0.001 29.09  WP_066110356.1   
hypothetical protein [Necropsobacter massiliensis]                44.8   44.8  94%   0.001 28.18  WP_040975644.1   
hypothetical protein [Actinobacillus lignieresii]                 44.8   44.8  96%   0.001 27.68  WP_115589909.1   
hypothetical protein [Photobacterium alginatilyticum]             44.8   44.8  93%   0.001 27.52  WP_160653553.1   
hypothetical protein [Gallibacterium genomosp. 3]                 44.8   44.8  94%   0.002 30.00  WP_065234269.1   
hypothetical protein [[Pasteurella] aerogenes]                    44.8   44.8  95%   0.002 28.83  WP_126289860.1   
hypothetical protein [Gallibacterium salpingitidis]               44.5   44.5  94%   0.002 29.09  WP_066422314.1   
hypothetical protein [[Pasteurella] mairii]                       44.5   44.5  95%   0.002 28.83  WP_115238272.1   
hypothetical protein [Aggregatibacter segnis]                     44.5   44.5  95%   0.002 27.93  WP_109127712.1   
hypothetical protein appser2_7880 [Actinobacillus...              43.9   43.9  88%   0.002 29.13  EFM87768.1       
hypothetical protein [Photobacterium proteolyticum]               44.2   44.2  93%   0.002 27.52  WP_075767700.1   
hypothetical protein [Avibacterium volantium]                     43.9   43.9  94%   0.003 29.09  WP_126372402.1   

Sequences with E-value WORSE than threshold
                                                                  Max    Total Query   E   Per.                  
Description                                                       Score  Score cover Value Ident  Accession        

MULTISPECIES: hypothetical protein [unclassified Leclercia]       43.3   43.3  94%   0.005 27.27  WP_103822418.1   
hypothetical protein appser12_8630 [Actinobacillus...             42.7   42.7  88%   0.007 28.16  EFN00830.1       
hypothetical protein appser9_8850 [Actinobacillus...              42.4   42.4  88%   0.007 28.16  EFM94354.1       
hypothetical protein [Avibacterium gallinarum]                    42.7   42.7  94%   0.008 29.09  WP_103852794.1   
Uncharacterised protein [uncultured Avibacterium sp.]             42.7   42.7  94%   0.010 29.09  VGM96876.1       
hypothetical protein [Lacimicrobium alkaliphilum]                 42.4   42.4  94%   0.010 30.09  WP_062478223.1   
hypothetical protein [Lacimicrobium sp. SS2-24]                   42.1   42.1  94%   0.013 28.32  WP_088331058.1   

Alignments:
>hypothetical protein MP1_gp0120 [Morganella phage vB_MmoM_MP1]
Sequence ID: YP_009279978.1 Length: 116 
>hypothetical protein MP1_gp0120 [Morganella phage vB_MmoM_MP1]
Sequence ID: ANM46547.1 Length: 116  
Range 1: 1 to 116

Score:192 bits(643), Expect:9e-62, 
Method:Composition-based stats., 
Identities:116/116(100%), Positives:116/116(100%), Gaps:0/116(0%)

Query  1    MKIEVNWSGGYPTLCSGAWTIVIDGIKLTGLEQEHFGTYGKYHMWHFEDWNDVWETYTAG  60
            MKIEVNWSGGYPTLCSGAWTIVIDGIKLTGLEQEHFGTYGKYHMWHFEDWNDVWETYTAG
Sbjct  1    MKIEVNWSGGYPTLCSGAWTIVIDGIKLTGLEQEHFGTYGKYHMWHFEDWNDVWETYTAG  60

Query  61   YGFNSWYKNLMTHDTNGLKSSLIRHGFDINNEAFIEDLYEAIQEKDWRHSSCGGCI  116
            YGFNSWYKNLMTHDTNGLKSSLIRHGFDINNEAFIEDLYEAIQEKDWRHSSCGGCI
Sbjct  61   YGFNSWYKNLMTHDTNGLKSSLIRHGFDINNEAFIEDLYEAIQEKDWRHSSCGGCI  116


>hypothetical protein Pm5461_113 [Proteus phage vB_PmiM_Pm5461]
Sequence ID: YP_009195534.1 Length: 115 
>hypothetical protein Pm5461_113 [Proteus phage vB_PmiM_Pm5461]
Sequence ID: AKA61978.1 Length: 115  
Range 1: 1 to 115

Score:187 bits(625), Expect:1e-59, 
Method:Composition-based stats., 
Identities:66/116(57%), Positives:84/116(72%), Gaps:1/116(0%)

Query  1    MKIEVNWSGGYPTLCSGAWTIVIDGIKLTGLEQEHFGTYGKYHMWHFEDWNDVWETYTAG  60
            M+I V+WSG YP+LC G W I+IDGIKLTGLE  +F T  +Y  WHFE+W+DVWE    G
Sbjct  1    MEISVDWSGSYPSLCFGEWAIIIDGIKLTGLESGNFDTRKEYGSWHFENWDDVWEYEVQG  60

Query  61   YGFNSWYKNLMTHDTNGLKSSLIRHGFDINNEAFIEDLYEAIQEKDWRHSSCGGCI  116
               + W K ++ +DTNGL+SSL RHGF  + E  +E+LY  I +KDW+HSSCGGCI
Sbjct  61   MDKDRWVKYVIKNDTNGLRSSLERHGFK-DLEQVLENLYPYINDKDWKHSSCGGCI  115


>hypothetical protein phiP43_148 [Proteus phage phiP4-3]
Sequence ID: AUM58506.1 Length: 116 
Range 1: 1 to 116

Score:182 bits(609), Expect:7e-58, 
Method:Composition-based stats., 
Identities:66/117(56%), Positives:78/117(66%), Gaps:2/117(1%)

Query  1    MKIEVNWSGGYPTLCSGAWTIVIDGIKLTGLEQEHFGTYGKYHMWHF-EDWNDVWETYTA  59
            MKI V W+G YPTLC G W I IDGI LTGL  E F T   Y  WHF +DW++ W++YTA
Sbjct  1    MKIFVEWTGSYPTLCFGQWNISIDGISLTGLGNEEFDTRKSYDTWHFDDDWSEEWDSYTA  60

Query  60   GYGFNSWYKNLMTHDTNGLKSSLIRHGFDINNEAFIEDLYEAIQEKDWRHSSCGGCI  116
            G    SW + ++ HDTN L SSL RHGF  + E  +  LY  I E+DWRHSSCGGCI
Sbjct  61   GLSPESWVQLMLKHDTNSLVSSLKRHGFK-DIEKILYALYPHINEEDWRHSSCGGCI  116


>hypothetical protein vBSdyM006_115 [Shigella phage vB_SdyM_006]
Sequence ID: AZV01252.1 Length: 116 
Range 1: 1 to 116

Score:180 bits(603), Expect:3e-57, 
Method:Composition-based stats., 
Identities:65/117(56%), Positives:77/117(65%), Gaps:2/117(1%)

Query  1    MKIEVNWSGGYPTLCSGAWTIVIDGIKLTGLEQEHFGTYGKYHMWHFED-WNDVWETYTA  59
            MKI V W+G YPTLC G W I IDGI LTGL  E F T   Y  W F+D W++ W++YTA
Sbjct  1    MKIFVEWTGSYPTLCFGQWNISIDGISLTGLGNEEFDTRKSYDTWRFDDNWSEEWDSYTA  60

Query  60   GYGFNSWYKNLMTHDTNGLKSSLIRHGFDINNEAFIEDLYEAIQEKDWRHSSCGGCI  116
            G    SW + ++ HDTN L SSL RHGF  + E  +  LY  I E+DWRHSSCGGCI
Sbjct  61   GLSPESWVQLMLKHDTNSLVSSLKRHGFK-DIEKILYALYPHINEEDWRHSSCGGCI  116


>hypothetical protein [Cellulomonas oligotrophica]
Sequence ID: WP_140461095.1 Length: 115 
Range 1: 1 to 115

Score:177 bits(591), Expect:9e-56, 
Method:Composition-based stats., 
Identities:65/116(56%), Positives:85/116(73%), Gaps:1/116(0%)

Query  1    MKIEVNWSGGYPTLCSGAWTIVIDGIKLTGLEQEHFGTYGKYHMWHFEDWNDVWETYTAG  60
            M+I V+WSG YP+LC G WTI+IDGIKLTGLE  +F T  +Y  WHFE+W+DVWE    G
Sbjct  1    MEISVDWSGSYPSLCFGEWTIIIDGIKLTGLESGNFDTRKEYGSWHFENWDDVWEYEVQG  60

Query  61   YGFNSWYKNLMTHDTNGLKSSLIRHGFDINNEAFIEDLYEAIQEKDWRHSSCGGCI  116
               + W + ++ +DTNGL+SSL RHGF  + +  +E+LY  I +KDW+HSSCGGCI
Sbjct  61   MDIDQWDEYVIKNDTNGLRSSLERHGFK-DIKDVLENLYPYINDKDWKHSSCGGCI  115


>hypothetical protein [Proteus phage PM2]
Sequence ID: ASZ76371.1 Length: 105 
Range 1: 1 to 105

Score:161 bits(539), Expect:8e-50, 
Method:Composition-based stats., 
Identities:56/106(53%), Positives:73/106(68%), Gaps:1/106(0%)

Query  1    MKIEVNWSGGYPTLCSGAWTIVIDGIKLTGLEQEHFGTYGKYHMWHFEDWNDVWETYTAG  60
            M+I V+WSG YP+LC G W I+IDGIKLTGLE  +F T  +Y  WHFE+WNDVWE    G
Sbjct  1    MEISVDWSGSYPSLCFGEWAIIIDGIKLTGLESGNFDTRKEYGSWHFENWNDVWEYEVQG  60

Query  61   YGFNSWYKNLMTHDTNGLKSSLIRHGFDINNEAFIEDLYEAIQEKD  106
               + W + ++ +DTNGL+SSL RHGF  + E  +E+LY  I + D
Sbjct  61   MDKDRWVEYVIKNDTNGLRSSLERHGFK-DLETVLENLYPYINDND  105


>hypothetical protein [Candidatus Moranbacteria bacterium]
Sequence ID: NCU28677.1 Length: 111 
Range 1: 3 to 111

Score:72.9 bits(235), Expect:1e-14, 
Method:Composition-based stats., 
Identities:44/120(37%), Positives:67/120(55%), Gaps:16/120(13%)

Query  2    KIEVNWSGGYPTLCSGAWTIVIDGIKLTGL-----EQEHFGTYGKYHMWHFEDWNDVWET  56
            KI+  WSG YP LC G WT++++   ++ L     +     T G+Y+ WHFEDW +++ +
Sbjct  3    KIQAEWSGCYPNLCRGKWTLIVNDEDVSDLIPEEKQDSDMNTIGEYQHWHFEDWKEIFTS  62

Query  57   YTAGYGFNSWYKNLMTHDTNGLKSSLIRHGFDINNEAFIEDLYEAIQEKDWRHSSCGGCI  116
            Y  G   ++W K      TN  K  L R     +N+   E ++ AIQ++D+R  SCGGCI
Sbjct  63   YEDGLDKDTWIK------TN--KEWLDR---ITDNKETQEKIFYAIQKEDFRPGSCGGCI  111


>hypothetical protein B7939_00595 [Eggerthia catenaformis]
Sequence ID: OUC52456.1 Length: 117 
Range 1: 9 to 117

Score:62.6 bits(200), Expect:2e-10, 
Method:Composition-based stats., 
Identities:42/120(35%), Positives:61/120(50%), Gaps:16/120(13%)

Query  2    KIEVNWSGGYPTLCSGAWTIV-----IDGIKLTGLEQEHFGTYGKYHMWHFEDWNDVWET  56
            K +  WSG YP+LC G WT+      I  +    L ++   T+GKY+ WHFEDW +V+E 
Sbjct  9    KFKAEWSGCYPSLCFGKWTLYKNEKDISHLIPDKLREKTMYTFGKYQSWHFEDWIEVFED  68

Query  57   YTAGYGFNSWYKNLMTHDTNGLKSSLIRHGFDINNEAFIEDLYEAIQEKDWRHSSCGGCI  116
            Y  G   + W       D N      I      + E   + +++A Q+ D+R +SCGGCI
Sbjct  69   YYHGMKCDEWI------DKNRYWLDAI-----CDYETDYKRVFKAFQKSDFRTNSCGGCI  117


>hypothetical protein [Eggerthia catenaformis]
Sequence ID: WP_144017192.1 Length: 111 
Range 1: 3 to 111

Score:62.3 bits(199), Expect:2e-10, 
Method:Composition-based stats., 
Identities:42/120(35%), Positives:61/120(50%), Gaps:16/120(13%)

Query  2    KIEVNWSGGYPTLCSGAWTIV-----IDGIKLTGLEQEHFGTYGKYHMWHFEDWNDVWET  56
            K +  WSG YP+LC G WT+      I  +    L ++   T+GKY+ WHFEDW +V+E 
Sbjct  3    KFKAEWSGCYPSLCFGKWTLYKNEKDISHLIPDKLREKTMYTFGKYQSWHFEDWIEVFED  62

Query  57   YTAGYGFNSWYKNLMTHDTNGLKSSLIRHGFDINNEAFIEDLYEAIQEKDWRHSSCGGCI  116
            Y  G   + W       D N      I      + E   + +++A Q+ D+R +SCGGCI
Sbjct  63   YYHGMKCDEWI------DKNRYWLDAI-----CDYETDYKRVFKAFQKSDFRTNSCGGCI  111


>hypothetical protein [Hungatella hathewayi]
Sequence ID: WP_117624378.1 Length: 114 
>hypothetical protein DXB08_32835 [Hungatella hathewayi]
Sequence ID: RGO63382.1 Length: 114  
Range 1: 5 to 114

Score:58.2 bits(185), Expect:8e-09, 
Method:Composition-based stats., 
Identities:39/121(32%), Positives:58/121(47%), Gaps:17/121(14%)

Query  2    KIEVNWSGGYPTLCSGAWTIVIDGIKLTG-----LEQEHFGTYGKYHMWHFED-WNDVWE  55
             ++V WSG +P LCSG+WT+ IDG   +      L+     TYG Y  W F++ W +  +
Sbjct  5    DVDVTWSGRFPNLCSGSWTLRIDGTDYSNMIPDELKNSCMDTYGVYSSWEFDEHWMEYQD  64

Query  56   TYTAGYGFNSWYKNLMTHDTNGLKSSLIRHGFDINNEAFIEDLYEAIQEKDWRHSSCGGC  115
            +Y  G     W +          KS L     D + +     ++ A Q+ D+R  SCGGC
Sbjct  65   SYCDGLEETDWIRKN--------KSWLRDITPDPDLQK---QIFRAFQKIDFRPGSCGGC  113

Query  116  I  116
            I
Sbjct  114  I  114


>hypothetical protein HMPREF9065_00846 [Aggregatibacter sp. oral taxon 458 str. W10330]
Sequence ID: ERH28007.1 Length: 163 
Range 1: 60 to 163

Score:57.1 bits(181), Expect:6e-08, 
Method:Composition-based stats., 
Identities:34/111(31%), Positives:55/111(49%), Gaps:7/111(6%)

Query  6    NWSGGYPTLCSGAWTIVIDGIKLTGLEQEHFGTYGKYHMWHFEDWNDVWETYTAGYGFNS  65
            NW+    TLC G W I  +G+ LT   +      G  ++++F D  D  E Y  G   N 
Sbjct  60   NWTSKGHTLCLGHWEISYNGLPLTLPAERRDKDMGTQNIYNFMDPED--ELYLEGLDEND  117

Query  66   WYKNLMTHDTNGLKSSLIRHGFDINNEAFIEDLYEAIQEKDWRHSSCGGCI  116
            W    +  + + L   +I++   +  E ++  +Y+A+  +DWR  SCGGCI
Sbjct  118  W----ILANMDWLSDLFIQYNIPLE-EEYMRAFYQAVNPEDWRCGSCGGCI  163


>hypothetical protein [Mesocricetibacter intestinalis]
Sequence ID: WP_133545409.1 Length: 111 
>hypothetical protein EDC45_1707 [Mesocricetibacter intestinalis]
Sequence ID: TDQ57037.1 Length: 111  
Range 1: 9 to 111

Score:54.4 bits(172), Expect:3e-07, 
Method:Composition-based stats., 
Identities:36/110(33%), Positives:53/110(48%), Gaps:7/110(6%)

Query  7    WSGGYPTLCSGAWTIVIDGIKLTGLEQEHFGTYGKYHMWHFEDWNDVWETYTAGYGFNSW  66
            WS    TLC G W I   G++L   E++     G   +++F D  D  E Y  G   + W
Sbjct  9    WSSRGNTLCLGHWQISYQGVELELPEEKREHDMGTRGIYNFIDPED--ELYLEGLDEDDW  66

Query  67   YKNLMTHDTNGLKSSLIRHGFDINNEAFIEDLYEAIQEKDWRHSSCGGCI  116
                +  + + L   +I  G DI  E  +  +Y A+ ++DWR  SCGGCI
Sbjct  67   ----ILANIDWLAEVFIAAGIDIE-EQNMRLFYRAVNKEDWRCGSCGGCI  111


>hypothetical protein [Aggregatibacter sp. oral taxon 458]
Sequence ID: WP_033002806.1 Length: 111 
Range 1: 8 to 111

Score:54.1 bits(171), Expect:3e-07, 
Method:Composition-based stats., 
Identities:34/111(31%), Positives:55/111(49%), Gaps:7/111(6%)

Query  6    NWSGGYPTLCSGAWTIVIDGIKLTGLEQEHFGTYGKYHMWHFEDWNDVWETYTAGYGFNS  65
            NW+    TLC G W I  +G+ LT   +      G  ++++F D  D  E Y  G   N 
Sbjct  8    NWTSKGHTLCLGHWEISYNGLPLTLPAERRDKDMGTQNIYNFMDPED--ELYLEGLDEND  65

Query  66   WYKNLMTHDTNGLKSSLIRHGFDINNEAFIEDLYEAIQEKDWRHSSCGGCI  116
            W    +  + + L   +I++   +  E ++  +Y+A+  +DWR  SCGGCI
Sbjct  66   W----ILANMDWLSDLFIQYNIPLE-EEYMRAFYQAVNPEDWRCGSCGGCI  111


>hypothetical protein [Haemophilus parainfluenzae]
Sequence ID: WP_128787033.1 Length: 112 
>hypothetical protein F8M38_02205 [Haemophilus parainfluenzae]
Sequence ID: KAB1992776.1 Length: 112 >hypothetical protein ERO09_02570 [Haemophilus parainfluenzae]
Sequence ID: QAT94942.1 Length: 112  
Range 1: 10 to 112

Score:52.1 bits(164), Expect:2e-06, 
Method:Composition-based stats., 
Identities:34/110(31%), Positives:53/110(48%), Gaps:7/110(6%)

Query  7    WSGGYPTLCSGAWTIVIDGIKLTGLEQEHFGTYGKYHMWHFEDWNDVWETYTAGYGFNSW  66
            WS    TLC G W I   G+ +    + H    G  ++++F D +D  E Y  G   + W
Sbjct  10   WSSKGNTLCLGHWNITYLGLPIVLPIERHDKDMGTNNIYNFMDPDD--ELYREGLTEDDW  67

Query  67   YKNLMTHDTNGLKSSLIRHGFDINNEAFIEDLYEAIQEKDWRHSSCGGCI  116
                +  + + L   +I H   +  E  I  +Y+A+ ++DWR  SCGGCI
Sbjct  68   ----IVENIDWLSDVFIEHNIPLE-EETIRAFYKAVNKEDWRCGSCGGCI  112


>MULTISPECIES: hypothetical protein [Haemophilus]
Sequence ID: WP_048954133.1 Length: 112 
>hypothetical protein C3V42_01540 [Haemophilus sp. oral taxon 036]
Sequence ID: AVM59395.1 Length: 112 >hypothetical protein F2S80_07385 [Haemophilus sp. SZY H2]
Sequence ID: KAA5522674.1 Length: 112 >hypothetical protein A9501_00920 [Haemophilus sp. CCUG 66565]
Sequence ID: OBX90100.1 Length: 112 >hypothetical protein EUX45_00375 [Haemophilus haemolyticus]
Sequence ID: TPG95974.1 Length: 112 >hypothetical protein EUX54_01975 [Haemophilus haemolyticus]
Sequence ID: TPH01378.1 Length: 112  
Range 1: 7 to 112

Score:52.1 bits(164), Expect:2e-06, 
Method:Composition-based stats., 
Identities:35/113(31%), Positives:54/113(47%), Gaps:7/113(6%)

Query  4    EVNWSGGYPTLCSGAWTIVIDGIKLTGLEQEHFGTYGKYHMWHFEDWNDVWETYTAGYGF  63
            +VNWS    TLC G W I   G+ +    + +    G  ++++F D  D  E Y  G G 
Sbjct  7    QVNWSSKGHTLCLGHWEIKYLGLPVVLPRERQDKDMGTENIYNFMDPED--ELYREGLGE  64

Query  64   NSWYKNLMTHDTNGLKSSLIRHGFDINNEAFIEDLYEAIQEKDWRHSSCGGCI  116
            + W    +  +   L   +I H   +  E  +  +Y+A+ + DWR  SCGGCI
Sbjct  65   DDW----IVENIEWLSDVFIEHNIPLE-ENIMRAFYQAVNQADWRCGSCGGCI  112


>hypothetical protein [Haemophilus haemolyticus]
Sequence ID: WP_111407197.1 Length: 112 
>hypothetical protein DPV82_01050 [Haemophilus haemolyticus]
Sequence ID: RDE69336.1 Length: 112 >hypothetical protein EUX47_01960 [Haemophilus haemolyticus]
Sequence ID: TPH06899.1 Length: 112 >hypothetical protein EUX52_03330 [Haemophilus haemolyticus]
Sequence ID: TPH22222.1 Length: 112 >hypothetical protein EUX46_01050 [Haemophilus haemolyticus]
Sequence ID: TPH27102.1 Length: 112  
Range 1: 7 to 112

Score:52.1 bits(164), Expect:2e-06, 
Method:Composition-based stats., 
Identities:35/113(31%), Positives:54/113(47%), Gaps:7/113(6%)

Query  4    EVNWSGGYPTLCSGAWTIVIDGIKLTGLEQEHFGTYGKYHMWHFEDWNDVWETYTAGYGF  63
            +VNWS    TLC G W I   G+ +    + +    G  ++++F D  D  E Y  G G 
Sbjct  7    QVNWSSKGHTLCLGHWEIKYLGLPVVLPRERQDKDMGTENIYNFMDPED--ELYREGLGE  64

Query  64   NSWYKNLMTHDTNGLKSSLIRHGFDINNEAFIEDLYEAIQEKDWRHSSCGGCI  116
            + W    +  +   L   +I H   +  E  +  +Y+A+ + DWR  SCGGCI
Sbjct  65   DDW----IVENIEWLSDVFIEHNIPLE-ENIMRAFYQAVNQSDWRCGSCGGCI  112


>hypothetical protein [Haemophilus parainfluenzae]
Sequence ID: WP_049356968.1 Length: 112 
>Uncharacterised protein [Haemophilus parainfluenzae]
Sequence ID: VEI33631.1 Length: 112  
Range 1: 10 to 112

Score:52.1 bits(164), Expect:2e-06, 
Method:Composition-based stats., 
Identities:34/110(31%), Positives:52/110(47%), Gaps:7/110(6%)

Query  7    WSGGYPTLCSGAWTIVIDGIKLTGLEQEHFGTYGKYHMWHFEDWNDVWETYTAGYGFNSW  66
            WS    TLC G W I   G+ +    + H    G  ++++F D +D  E Y  G   + W
Sbjct  10   WSSKGNTLCLGHWNITYLGLPIVLPIERHDKDMGTNNIYNFMDPDD--ELYREGLTEDDW  67

Query  67   YKNLMTHDTNGLKSSLIRHGFDINNEAFIEDLYEAIQEKDWRHSSCGGCI  116
                +  + + L   +I H   +  E  I  +Y A+ ++DWR  SCGGCI
Sbjct  68   ----IVENIDWLSDVFIEHNIPLE-EETIRAFYRAVNKEDWRCGSCGGCI  112


>hypothetical protein [Haemophilus haemolyticus]
Sequence ID: WP_140519257.1 Length: 112 
>hypothetical protein EUX55_04005 [Haemophilus haemolyticus]
Sequence ID: TPH00350.1 Length: 112  
Range 1: 7 to 112

Score:51.8 bits(163), Expect:3e-06, 
Method:Composition-based stats., 
Identities:35/113(31%), Positives:54/113(47%), Gaps:7/113(6%)

Query  4    EVNWSGGYPTLCSGAWTIVIDGIKLTGLEQEHFGTYGKYHMWHFEDWNDVWETYTAGYGF  63
            +VNWS    TLC G W I   G+ +    + +    G  ++++F D  D  E Y  G G 
Sbjct  7    QVNWSSKGHTLCLGHWEIEYLGLPVVLPRERQDKDMGTENIYNFMDPED--ELYREGLGE  64

Query  64   NSWYKNLMTHDTNGLKSSLIRHGFDINNEAFIEDLYEAIQEKDWRHSSCGGCI  116
            + W    +  +   L   +I H   +  E  +  +Y+A+ + DWR  SCGGCI
Sbjct  65   DDW----IVENIEWLSDVFIEHNIPLE-ENIMRAFYQAVNQADWRCGSCGGCI  112


>hypothetical protein [Actinobacillus delphinicola]
Sequence ID: WP_126600025.1 Length: 111 
>Uncharacterised protein [Actinobacillus delphinicola]
Sequence ID: VEJ09799.1 Length: 111  
Range 1: 8 to 111

Score:51.5 bits(162), Expect:4e-06, 
Method:Composition-based stats., 
Identities:32/111(29%), Positives:50/111(45%), Gaps:7/111(6%)

Query  6    NWSGGYPTLCSGAWTIVIDGIKLTGLEQEHFGTYGKYHMWHFEDWNDVWETYTAGYGFNS  65
            NW+    TLC G W I  +G+ L           G   +++F D +D  E +  G   + 
Sbjct  8    NWTSKGNTLCLGHWEIEYEGLPLVLPGTRAEKDMGTKGIYNFMDPDD--ELFLEGLDEDE  65

Query  66   WYKNLMTHDTNGLKSSLIRHGFDINNEAFIEDLYEAIQEKDWRHSSCGGCI  116
            W    +  +   L   +I+    +  E F   +Y A+ ++DWR  SCGGCI
Sbjct  66   W----IVENMEWLSDVFIQSNIPLEEENF-RAFYRAVNKEDWRCGSCGGCI  111


>hypothetical protein [Actinobacillus succinogenes]
Sequence ID: WP_012072841.1 Length: 114 
>conserved hypothetical protein [Actinobacillus succinogenes 130Z]
Sequence ID: ABR74464.1 Length: 114 >hypothetical protein CBG46_10680 [Actinobacillus succinogenes]
Sequence ID: PHI41116.1 Length: 114  
Range 1: 12 to 114

Score:51.5 bits(162), Expect:4e-06, 
Method:Composition-based stats., 
Identities:34/110(31%), Positives:50/110(45%), Gaps:7/110(6%)

Query  7    WSGGYPTLCSGAWTIVIDGIKLTGLEQEHFGTYGKYHMWHFEDWNDVWETYTAGYGFNSW  66
            WS    TLC G W I  +G+ +   E +     G   +++F D  D  E Y  G   + W
Sbjct  12   WSIVGNTLCLGHWDISYEGLPVLLPENKRTEDMGTDGIYNFIDPED--ELYREGLNEDDW  69

Query  67   YKNLMTHDTNGLKSSLIRHGFDINNEAFIEDLYEAIQEKDWRHSSCGGCI  116
                +  + + L   +I H   I  E     +Y A+ ++DWR  SCGGCI
Sbjct  70   ----IIENADWLADVFIEHYIPIEEETMRY-FYRAVNKEDWRCGSCGGCI  114


>hypothetical protein [Basfia succiniciproducens]
Sequence ID: WP_100051879.1 Length: 111 
>hypothetical protein SAMN02910415_00455 [Basfia succiniciproducens]
Sequence ID: SEP80813.1 Length: 111  
Range 1: 9 to 111

Score:51.2 bits(161), Expect:4e-06, 
Method:Composition-based stats., 
Identities:34/110(31%), Positives:51/110(46%), Gaps:7/110(6%)

Query  7    WSGGYPTLCSGAWTIVIDGIKLTGLEQEHFGTYGKYHMWHFEDWNDVWETYTAGYGFNSW  66
            WS    TLC G W I   G+ L   E+      G   +++F D +D  E Y  G   + W
Sbjct  9    WSTQGNTLCLGHWDINYQGLPLVLPEERRDQDMGTKGIYNFIDPDD--ELYLEGLDEDDW  66

Query  67   YKNLMTHDTNGLKSSLIRHGFDINNEAFIEDLYEAIQEKDWRHSSCGGCI  116
                +  + + L   +I H   +  E  +  +Y+A+ + DWR  SCGGCI
Sbjct  67   ----LLENIDWLSDVFIEHNIPLE-EENMRLFYKAVNKADWRCGSCGGCI  111


>MULTISPECIES: hypothetical protein [Basfia]
Sequence ID: WP_011200630.1 Length: 111 
>unknown [[Mannheimia] succiniciproducens MBEL55E]
Sequence ID: AAU38063.1 Length: 111 >hypothetical protein SAMN02910354_01085 [Basfia succiniciproducens]
Sequence ID: SCX99015.1 Length: 111  
Range 1: 9 to 111

Score:51.2 bits(161), Expect:4e-06, 
Method:Composition-based stats., 
Identities:34/110(31%), Positives:51/110(46%), Gaps:7/110(6%)

Query  7    WSGGYPTLCSGAWTIVIDGIKLTGLEQEHFGTYGKYHMWHFEDWNDVWETYTAGYGFNSW  66
            WS    TLC G W I   G+ L   E+      G   +++F D +D  E Y  G   + W
Sbjct  9    WSTQGNTLCLGHWDINYQGLPLVLPEERRDQDMGTKGIYNFIDPDD--ELYLEGLDEDDW  66

Query  67   YKNLMTHDTNGLKSSLIRHGFDINNEAFIEDLYEAIQEKDWRHSSCGGCI  116
                +  + + L   +I H   +  E  +  +Y+A+ + DWR  SCGGCI
Sbjct  67   ----LLENIDWLSDVFIEHNIPLE-EENMRLFYKAVNKADWRCGSCGGCI  111


>hypothetical protein [Aggregatibacter segnis]
Sequence ID: WP_048749482.1 Length: 111 
Range 1: 8 to 111

Score:51.2 bits(161), Expect:5e-06, 
Method:Composition-based stats., 
Identities:33/111(30%), Positives:53/111(47%), Gaps:7/111(6%)

Query  6    NWSGGYPTLCSGAWTIVIDGIKLTGLEQEHFGTYGKYHMWHFEDWNDVWETYTAGYGFNS  65
             W+    TLC G W I  + I L  L +      G  ++++F D  D  E Y  G   N 
Sbjct  8    EWTAKGHTLCLGHWDIRYNDIPLVLLAERRDKDMGTRNIYNFIDPED--ELYLEGLDEND  65

Query  66   WYKNLMTHDTNGLKSSLIRHGFDINNEAFIEDLYEAIQEKDWRHSSCGGCI  116
            W    +  + + L   +I++   +  E ++  +Y+A+  +DWR  SCGGCI
Sbjct  66   W----ILANMDWLSDLFIQYDIPLE-EDYMRAFYQAVNPEDWRCGSCGGCI  111


>hypothetical protein [[Actinobacillus] rossii]
Sequence ID: WP_115638117.1 Length: 111 
>Uncharacterised protein [[Actinobacillus] rossii]
Sequence ID: SUT93955.1 Length: 111  
Range 1: 9 to 111

Score:50.9 bits(160), Expect:6e-06, 
Method:Composition-based stats., 
Identities:34/110(31%), Positives:50/110(45%), Gaps:7/110(6%)

Query  7    WSGGYPTLCSGAWTIVIDGIKLTGLEQEHFGTYGKYHMWHFEDWNDVWETYTAGYGFNSW  66
            WS    T+C G W I  +G+ L   E+          +++F D +D  E Y  G   N W
Sbjct  9    WSSAGQTMCLGHWEITFNGLPLVLPEERRNEHMNTDAIYNFIDPDD--ELYREGLEENDW  66

Query  67   YKNLMTHDTNGLKSSLIRHGFDINNEAFIEDLYEAIQEKDWRHSSCGGCI  116
                +  +   L   +I H   I  E  +  +Y A+ ++DWR  SCGGCI
Sbjct  67   ----IIENAEWLADVFIHHDIPIE-EEMMRFFYHAVNKQDWRCGSCGGCI  111


>hypothetical protein [Haemophilus pittmaniae]
Sequence ID: WP_115003135.1 Length: 112 
>Uncharacterised protein [Haemophilus pittmaniae]
Sequence ID: STO93387.1 Length: 112  
Range 1: 10 to 112

Score:50.9 bits(160), Expect:6e-06, 
Method:Composition-based stats., 
Identities:34/110(31%), Positives:53/110(48%), Gaps:7/110(6%)

Query  7    WSGGYPTLCSGAWTIVIDGIKLTGLEQEHFGTYGKYHMWHFEDWNDVWETYTAGYGFNSW  66
            WS    TLC G W I   G+ LT   + +    G  ++++F D  D  E Y  G   + W
Sbjct  10   WSTQGNTLCLGHWIINYKGLPLTLPLERNEKDMGTNNIYNFMDPED--ELYREGLEEDDW  67

Query  67   YKNLMTHDTNGLKSSLIRHGFDINNEAFIEDLYEAIQEKDWRHSSCGGCI  116
                +  + + L   +I H   +  E +   +Y+A+ ++DWR  SCGGCI
Sbjct  68   ----IVENIDWLSDVFITHDIPLE-EMLFRAFYQAVNKEDWRCGSCGGCI  112


>hypothetical protein EDC44_10196 [Cricetibacter osteomyelitidis]
Sequence ID: TCP97713.1 Length: 112 
Range 1: 10 to 112

Score:50.3 bits(158), Expect:1e-05, 
Method:Composition-based stats., 
Identities:31/110(28%), Positives:54/110(49%), Gaps:7/110(6%)

Query  7    WSGGYPTLCSGAWTIVIDGIKLTGLEQEHFGTYGKYHMWHFEDWNDVWETYTAGYGFNSW  66
            W+    TLC G W I  +G  L   E++     G   +++F D +D  E +  G   + W
Sbjct  10   WTSQGNTLCLGHWEISYNGTALELPEEQREHDMGTNGIYNFMDPDD--ELFREGLTEDDW  67

Query  67   YKNLMTHDTNGLKSSLIRHGFDINNEAFIEDLYEAIQEKDWRHSSCGGCI  116
                + ++   L   +I+    +  E  ++ +Y+A+ ++DWR  SCGGCI
Sbjct  68   ----ILQNVEWLSDLFIKADIPLEEETMLQ-FYQAVNKEDWRCGSCGGCI  112


>hypothetical protein [Cricetibacter osteomyelitidis]
Sequence ID: WP_131974528.1 Length: 111 
Range 1: 9 to 111

Score:50.0 bits(157), Expect:1e-05, 
Method:Composition-based stats., 
Identities:31/110(28%), Positives:54/110(49%), Gaps:7/110(6%)

Query  7    WSGGYPTLCSGAWTIVIDGIKLTGLEQEHFGTYGKYHMWHFEDWNDVWETYTAGYGFNSW  66
            W+    TLC G W I  +G  L   E++     G   +++F D +D  E +  G   + W
Sbjct  9    WTSQGNTLCLGHWEISYNGTALELPEEQREHDMGTNGIYNFMDPDD--ELFREGLTEDDW  66

Query  67   YKNLMTHDTNGLKSSLIRHGFDINNEAFIEDLYEAIQEKDWRHSSCGGCI  116
                + ++   L   +I+    +  E  ++ +Y+A+ ++DWR  SCGGCI
Sbjct  67   ----ILQNVEWLSDLFIKADIPLEEETMLQ-FYQAVNKEDWRCGSCGGCI  111


>hypothetical protein [Haemophilus sputorum]
Sequence ID: WP_111401387.1 Length: 112 
>hypothetical protein DPV93_00620 [Haemophilus sputorum]
Sequence ID: RDE73694.1 Length: 112  
Range 1: 8 to 112

Score:50.0 bits(157), Expect:1e-05, 
Method:Composition-based stats., 
Identities:32/112(29%), Positives:51/112(45%), Gaps:7/112(6%)

Query  5    VNWSGGYPTLCSGAWTIVIDGIKLTGLEQEHFGTYGKYHMWHFEDWNDVWETYTAGYGFN  64
            V+WS    TLC G W I    + +           G  +++++ D +D  E Y  G   +
Sbjct  8    VSWSAKGNTLCLGHWEISYLDLPVVLPRSRRDQDMGTENIYNYLDPDD--ELYREGLNED  65

Query  65   SWYKNLMTHDTNGLKSSLIRHGFDINNEAFIEDLYEAIQEKDWRHSSCGGCI  116
             W    +  +   L   +I H   +  E  I  +Y+A+ ++DWR  SCGGCI
Sbjct  66   DW----IVENIEWLSDMFIEHNIPLE-EEIIRAFYQAVNKEDWRCGSCGGCI  112


>hypothetical protein [Rodentibacter heidelbergensis]
Sequence ID: WP_077426489.1 Length: 112 
>hypothetical protein BKK48_01700 [Pasteurellaceae bacterium Ac69] [Rodentibacter heidelbergensis]
Sequence ID: OOF37667.1 Length: 112  
Range 1: 10 to 112

Score:50.0 bits(157), Expect:1e-05, 
Method:Composition-based stats., 
Identities:33/110(30%), Positives:53/110(48%), Gaps:7/110(6%)

Query  7    WSGGYPTLCSGAWTIVIDGIKLTGLEQEHFGTYGKYHMWHFEDWNDVWETYTAGYGFNSW  66
            WS    TLC G W I    + +T   +      G  ++++F D  D  E Y  G G + W
Sbjct  10   WSMPGNTLCLGHWNISYLDLPITLPRERRDQDMGTENIYNFMDPED--ELYREGLGEDEW  67

Query  67   YKNLMTHDTNGLKSSLIRHGFDINNEAFIEDLYEAIQEKDWRHSSCGGCI  116
                +  + + L   +I H   +  E+ +  +Y+A+ ++DWR  SCGGCI
Sbjct  68   ----IIANIDWLSDVFIEHNIPLE-ESTMRAFYQAVNKEDWRCGSCGGCI  112


>hypothetical protein [Rodentibacter mrazii]
Sequence ID: WP_077493246.1 Length: 112 
>hypothetical protein BKK47_01945 [Pasteurellaceae bacterium ppn418] [Rodentibacter mrazii]
Sequence ID: OOF41054.1 Length: 112  
Range 1: 10 to 112

Score:50.0 bits(157), Expect:1e-05, 
Method:Composition-based stats., 
Identities:34/110(31%), Positives:51/110(46%), Gaps:7/110(6%)

Query  7    WSGGYPTLCSGAWTIVIDGIKLTGLEQEHFGTYGKYHMWHFEDWNDVWETYTAGYGFNSW  66
            WS    TLC G W I    + +T   +      G  ++++F D  D  E Y  G G + W
Sbjct  10   WSMQGNTLCLGHWDISYLDLPITLPRERRDQDMGTENIYNFMDPED--ELYREGLGKDEW  67

Query  67   YKNLMTHDTNGLKSSLIRHGFDINNEAFIEDLYEAIQEKDWRHSSCGGCI  116
                +  +   L   +I H   +  E  I  +Y+A+ ++DWR  SCGGCI
Sbjct  68   ----IVENIEWLSDVFIEHNIPLE-ENTIRAFYQAVNKEDWRCGSCGGCI  112


>hypothetical protein [Haemophilus pittmaniae]
Sequence ID: WP_007243047.1 Length: 112 
>hypothetical protein HMPREF9952_0418 [Haemophilus pittmaniae HK 85]
Sequence ID: EGV05609.1 Length: 112 >Uncharacterised protein [Haemophilus pittmaniae]
Sequence ID: SNV77959.1 Length: 112  
Range 1: 10 to 112

Score:49.5 bits(155), Expect:2e-05, 
Method:Composition-based stats., 
Identities:34/110(31%), Positives:52/110(47%), Gaps:7/110(6%)

Query  7    WSGGYPTLCSGAWTIVIDGIKLTGLEQEHFGTYGKYHMWHFEDWNDVWETYTAGYGFNSW  66
            WS    TLC G W I   G+ LT   +      G  ++++F D  D  E Y  G   + W
Sbjct  10   WSTQGNTLCLGHWIINYKGLPLTLPLERSEKDMGTNNIYNFMDPED--ELYREGLEEDDW  67

Query  67   YKNLMTHDTNGLKSSLIRHGFDINNEAFIEDLYEAIQEKDWRHSSCGGCI  116
                +  + + L   +I H   +  E +   +Y+A+ ++DWR  SCGGCI
Sbjct  68   ----IVENIDWLSDVFITHDIPLE-EMLFRAFYQAVNKEDWRCGSCGGCI  112


>hypothetical protein [Gallibacterium genomosp. 1]
Sequence ID: WP_065230393.1 Length: 111 
>hypothetical protein QV04_02065 [Gallibacterium genomosp. 1]
Sequence ID: OBX03319.1 Length: 111 >hypothetical protein QV05_00020 [Gallibacterium genomosp. 1]
Sequence ID: OBX03366.1 Length: 111  
Range 1: 9 to 111

Score:49.5 bits(155), Expect:2e-05, 
Method:Composition-based stats., 
Identities:35/110(32%), Positives:51/110(46%), Gaps:7/110(6%)

Query  7    WSGGYPTLCSGAWTIVIDGIKLTGLEQEHFGTYGKYHMWHFEDWNDVWETYTAGYGFNSW  66
            WS    TLC G W I   G  +T  E++     G   +++F D  D  E Y  G   N W
Sbjct  9    WSSKGNTLCLGHWEITYQGKPITLPEEKREHDMGTRGIYNFIDPED--ELYLEGLDENDW  66

Query  67   YKNLMTHDTNGLKSSLIRHGFDINNEAFIEDLYEAIQEKDWRHSSCGGCI  116
                +  +   L   +I+    I+ E  +  +Y+A+ + DWR  SCGGCI
Sbjct  67   ----ILENIEWLTDVFIQEDIPID-EQNMRFFYQAVNKDDWRCGSCGGCI  111


>hypothetical protein [Haemophilus sputorum]
Sequence ID: WP_007524236.1 Length: 112 
>hypothetical protein HMPREF1128_1860 [Haemophilus sputorum HK 2154]
Sequence ID: EJP29189.1 Length: 112 >hypothetical protein DPV80_00625 [Haemophilus sputorum]
Sequence ID: RDF09577.1 Length: 112 >hypothetical protein DPV84_00625 [Haemophilus sputorum]
Sequence ID: RDF12735.1 Length: 112  
Range 1: 8 to 112

Score:49.5 bits(155), Expect:2e-05, 
Method:Composition-based stats., 
Identities:32/112(29%), Positives:51/112(45%), Gaps:7/112(6%)

Query  5    VNWSGGYPTLCSGAWTIVIDGIKLTGLEQEHFGTYGKYHMWHFEDWNDVWETYTAGYGFN  64
            V+WS    TLC G W I    + +           G  +++++ D +D  E Y  G   +
Sbjct  8    VSWSAKGNTLCLGHWEISYLDLPVVLPRARRDQDMGTENIYNYLDPDD--ELYREGLNED  65

Query  65   SWYKNLMTHDTNGLKSSLIRHGFDINNEAFIEDLYEAIQEKDWRHSSCGGCI  116
             W    +  +   L   +I H   +  E  I  +Y+A+ ++DWR  SCGGCI
Sbjct  66   DW----IVENIEWLSDMFIEHNIPLE-EEIIRAFYQAVNKEDWRCGSCGGCI  112


>hypothetical protein [Photobacterium marinum]
Sequence ID: WP_007462556.1 Length: 110 
>hypothetical protein C942_02673 [Photobacterium marinum]
Sequence ID: ELR67165.1 Length: 110  
Range 1: 6 to 110

Score:49.2 bits(154), Expect:3e-05, 
Method:Composition-based stats., 
Identities:34/112(30%), Positives:51/112(45%), Gaps:7/112(6%)

Query  4    EVNWSGGYPTLCSGAWTIVIDGIKLTGLEQEHFGTYGKYHMWHFEDWNDVWETYTAGYGF  63
            +V W+    TLC G W I  +   L   E       G Y +++F D +D    YT G   
Sbjct  6    QVRWTSVGNTLCLGHWEIHYNNTLLQLPEDRLEKDMGTYGIYNFMDPDD--PLYTEGDKE  63

Query  64   NSWYKNLMTHDTNGLKSSLIRHGFDINNEAFIEDLYEAIQEKDWRHSSCGGC  115
            + W    +  + + L   + +H   I+ E F   +Y A+  +DWR  SCGGC
Sbjct  64   DDW----IVANVDWLADVFEKHNVPIDEEHFRF-FYHAVNAEDWRCGSCGGC  110


>hypothetical protein OA57_01775 [Chelonobacter oris]
Sequence ID: KGQ71000.1 Length: 112 
Range 1: 10 to 112

Score:48.6 bits(152), Expect:4e-05, 
Method:Composition-based stats., 
Identities:30/110(27%), Positives:50/110(45%), Gaps:7/110(6%)

Query  7    WSGGYPTLCSGAWTIVIDGIKLTGLEQEHFGTYGKYHMWHFEDWNDVWETYTAGYGFNSW  66
            W+    TLC G W I   G+ L   E +     G   ++ F D  +  E +  G   + W
Sbjct  10   WTAQGNTLCLGHWEITFQGLPLILPETKREHDMGTNGIYSFMDPEE--ELFREGLYEDEW  67

Query  67   YKNLMTHDTNGLKSSLIRHGFDINNEAFIEDLYEAIQEKDWRHSSCGGCI  116
                +  + + L   +I  G  ++ E +   +Y A+ ++DWR  SCGGC+
Sbjct  68   ----IIENADWLADVFINAGVPLD-EKYFHYFYHAVNKEDWRCGSCGGCM  112


>hypothetical protein [Rodentibacter ratti]
Sequence ID: WP_077433322.1 Length: 112 
>hypothetical protein BKG92_02415 [Pasteurellaceae bacterium Ac81] [Rodentibacter ratti]
Sequence ID: OOF83565.1 Length: 112 >hypothetical protein BKG88_02660 [Pasteurellaceae bacterium Ppn158] [Rodentibacter ratti]
Sequence ID: OOF86935.1 Length: 112 >hypothetical protein BKG94_00905 [Pasteurellaceae bacterium F75] [Rodentibacter ratti]
Sequence ID: OOF89184.1 Length: 112  
Range 1: 10 to 112

Score:48.6 bits(152), Expect:4e-05, 
Method:Composition-based stats., 
Identities:33/110(30%), Positives:52/110(47%), Gaps:7/110(6%)

Query  7    WSGGYPTLCSGAWTIVIDGIKLTGLEQEHFGTYGKYHMWHFEDWNDVWETYTAGYGFNSW  66
            WS    TLC G W I    + +T   +      G  ++++F D  D  E Y  G G + W
Sbjct  10   WSMQGNTLCLGHWDISYLDLPITLPRERRDQDMGTENIYNFMDPED--ELYREGLGEDEW  67

Query  67   YKNLMTHDTNGLKSSLIRHGFDINNEAFIEDLYEAIQEKDWRHSSCGGCI  116
                +  +   L   +I H   +  E+ +  +Y+A+ ++DWR  SCGGCI
Sbjct  68   ----IVENIEWLSDVFIEHNIPLE-ESTMRAFYQAVNKEDWRCGSCGGCI  112


>hypothetical protein [Chelonobacter oris]
Sequence ID: WP_084589860.1 Length: 111 
Range 1: 9 to 111

Score:48.6 bits(152), Expect:4e-05, 
Method:Composition-based stats., 
Identities:30/110(27%), Positives:50/110(45%), Gaps:7/110(6%)

Query  7    WSGGYPTLCSGAWTIVIDGIKLTGLEQEHFGTYGKYHMWHFEDWNDVWETYTAGYGFNSW  66
            W+    TLC G W I   G+ L   E +     G   ++ F D  +  E +  G   + W
Sbjct  9    WTAQGNTLCLGHWEITFQGLPLILPETKREHDMGTNGIYSFMDPEE--ELFREGLYEDEW  66

Query  67   YKNLMTHDTNGLKSSLIRHGFDINNEAFIEDLYEAIQEKDWRHSSCGGCI  116
                +  + + L   +I  G  ++ E +   +Y A+ ++DWR  SCGGC+
Sbjct  67   ----IIENADWLADVFINAGVPLD-EKYFHYFYHAVNKEDWRCGSCGGCM  111


>hypothetical protein [Rodentibacter ratti]
Sequence ID: WP_077475089.1 Length: 112 
>hypothetical protein BKG93_01050 [Pasteurellaceae bacterium Ppn157] [Rodentibacter ratti]
Sequence ID: OOF87544.1 Length: 112  
Range 1: 10 to 112

Score:48.6 bits(152), Expect:5e-05, 
Method:Composition-based stats., 
Identities:33/110(30%), Positives:52/110(47%), Gaps:7/110(6%)

Query  7    WSGGYPTLCSGAWTIVIDGIKLTGLEQEHFGTYGKYHMWHFEDWNDVWETYTAGYGFNSW  66
            WS    TLC G W I    + +T   +      G  ++++F D  D  E Y  G G + W
Sbjct  10   WSMQGNTLCLGHWEISYLDLPITLPRERRDQDMGTENIYNFMDPED--ELYREGLGEDEW  67

Query  67   YKNLMTHDTNGLKSSLIRHGFDINNEAFIEDLYEAIQEKDWRHSSCGGCI  116
                +  +   L   +I H   +  E+ +  +Y+A+ ++DWR  SCGGCI
Sbjct  68   ----IVENIEWLSDVFIEHNIPLE-ESTMRAFYQAVNKEDWRCGSCGGCI  112


>hypothetical protein [Haemophilus parainfluenzae]
Sequence ID: WP_005699958.1 Length: 112 
>hypothetical protein HMPREF1119_1399 [Haemophilus parainfluenzae HK2019]
Sequence ID: EIJ29178.1 Length: 112 >hypothetical protein A9298_04820 [Haemophilus parainfluenzae]
Sequence ID: OBX74239.1 Length: 112 >hypothetical protein DPV95_05985 [Haemophilus parainfluenzae]
Sequence ID: RDE83888.1 Length: 112  
Range 1: 9 to 112

Score:48.6 bits(152), Expect:5e-05, 
Method:Composition-based stats., 
Identities:33/111(30%), Positives:52/111(46%), Gaps:7/111(6%)

Query  6    NWSGGYPTLCSGAWTIVIDGIKLTGLEQEHFGTYGKYHMWHFEDWNDVWETYTAGYGFNS  65
            NWS    TLC G W I   G+ +    +      G  ++++F D  D  E Y  G   + 
Sbjct  9    NWSSKGNTLCLGHWDISYLGLPVVLPIERRDKDMGTNNIYNFMDPED--ELYREGLMEDD  66

Query  66   WYKNLMTHDTNGLKSSLIRHGFDINNEAFIEDLYEAIQEKDWRHSSCGGCI  116
            W    +  + + L   +I H   +  E  +  +Y+A+ ++DWR  SCGGCI
Sbjct  67   W----IVENIDWLSDVFIEHNIPLE-EETMRAFYQAVNKEDWRCGSCGGCI  112


>hypothetical protein [Haemophilus parainfluenzae]
Sequence ID: WP_049365007.1 Length: 112 
Range 1: 9 to 112

Score:48.3 bits(151), Expect:5e-05, 
Method:Composition-based stats., 
Identities:32/111(29%), Positives:53/111(47%), Gaps:7/111(6%)

Query  6    NWSGGYPTLCSGAWTIVIDGIKLTGLEQEHFGTYGKYHMWHFEDWNDVWETYTAGYGFNS  65
            +WS    TLC G W I   G+ +    +      G  ++++F D  D  E Y  G   + 
Sbjct  9    SWSSKGNTLCLGHWDITYLGLPVALPIERRDKDMGTNNIYNFMDPED--ELYREGLMEDD  66

Query  66   WYKNLMTHDTNGLKSSLIRHGFDINNEAFIEDLYEAIQEKDWRHSSCGGCI  116
            W    +  + + L   +I H   ++ E  +  +Y+A+ ++DWR  SCGGCI
Sbjct  67   W----IVENIDWLSDVFIEHNIPLD-EETMRAFYQAVNKEDWRCGSCGGCI  112


>hypothetical protein [Actinobacillus pleuropneumoniae]
Sequence ID: WP_005619077.1 Length: 111 
>hypothetical protein APP2_1763 [Actinobacillus pleuropneumoniae serovar 2 str. 4226]
Sequence ID: EFL78440.1 Length: 111 >Uncharacterised protein [Actinobacillus pleuropneumoniae]
Sequence ID: VEJ16771.1 Length: 111  
Range 1: 7 to 111

Score:48.3 bits(151), Expect:6e-05, 
Method:Composition-based stats., 
Identities:33/112(29%), Positives:53/112(47%), Gaps:7/112(6%)

Query  5    VNWSGGYPTLCSGAWTIVIDGIKLTGLEQEHFGTYGKYHMWHFEDWNDVWETYTAGYGFN  64
            V WS     +C G W I  +G KLT  +  +    G   ++++ D +D  E Y  G   +
Sbjct  7    VAWSRKQQVMCLGHWIIHYNGRKLTLPKDRQDKDMGTKGIYNYMDPDD--ELYLEGLDED  64

Query  65   SWYKNLMTHDTNGLKSSLIRHGFDINNEAFIEDLYEAIQEKDWRHSSCGGCI  116
             W    +  +   L   +I +   +  E  I  +Y+A+ ++DWR  SCGGCI
Sbjct  65   DW----IVENIEWLSDWFIEQEIPLE-EEIIRYFYQAVNKEDWRCGSCGGCI  111


>hypothetical protein [Haemophilus parainfluenzae]
Sequence ID: WP_111387520.1 Length: 112 
>hypothetical protein DPV81_07135 [Haemophilus parainfluenzae]
Sequence ID: RDE77216.1 Length: 112  
Range 1: 9 to 112

Score:48.3 bits(151), Expect:6e-05, 
Method:Composition-based stats., 
Identities:32/111(29%), Positives:52/111(46%), Gaps:7/111(6%)

Query  6    NWSGGYPTLCSGAWTIVIDGIKLTGLEQEHFGTYGKYHMWHFEDWNDVWETYTAGYGFNS  65
            +WS    TLC G W I   G+ +    +      G  ++++F D  D  E Y  G   + 
Sbjct  9    SWSSKGNTLCLGHWDITYLGLPVVLPIERRDKDMGTNNIYNFMDPED--ELYREGLMEDD  66

Query  66   WYKNLMTHDTNGLKSSLIRHGFDINNEAFIEDLYEAIQEKDWRHSSCGGCI  116
            W    +  + + L   +I H   +  E  +  +Y+A+ ++DWR  SCGGCI
Sbjct  67   W----IVENIDLLSDVFIEHNIPLE-EETMRAFYQAVNKEDWRCGSCGGCI  112


>MULTISPECIES: hypothetical protein [Alteromonas]
Sequence ID: WP_012520012.1 Length: 111 
>hypothetical protein MADE_1019250 [Alteromonas mediterranea DE]
Sequence ID: AEA99972.1 Length: 111 >hypothetical protein I633_19845 [Alteromonas mediterranea 615]
Sequence ID: AGP79519.1 Length: 111 >hypothetical protein C6Y40_20820 [Alteromonas alba]
Sequence ID: PRO71677.1 Length: 111  
Range 1: 9 to 111

Score:48.3 bits(151), Expect:7e-05, 
Method:Composition-based stats., 
Identities:33/113(29%), Positives:49/113(43%), Gaps:13/113(11%)

Query  7    WSGGYPTLCSGAWTIVIDGIKL---TGLEQEHFGTYGKYHMWHFEDWNDVWETYTAGYGF  63
            W+    TLC G W I  +   L   +   + H  T G +  W F D  +    Y  G   
Sbjct  9    WTAQGHTLCLGHWEICFNQQLLELPSAKAENHMDTRGIF-SWLFPDDEE----YIEGLEI  63

Query  64   NSWYKNLMTHDTNGLKSSLIRHGFDINNEAFIEDLYEAIQEKDWRHSSCGGCI  116
            + W +       N L   + R+    + E  +E +YEA+ + DWR  SCGGC+
Sbjct  64   HEWIE----EQANWLVPLFERYDIPFD-EQHVEWFYEAVNQNDWRCGSCGGCL  111


>MULTISPECIES: hypothetical protein [Gallibacterium]
Sequence ID: WP_013746603.1 Length: 111 
>hypothetical protein UMN179_01817 [Gallibacterium anatis UMN179]
Sequence ID: AEC17832.1 Length: 111 >hypothetical protein N561_05420 [Gallibacterium anatis 12656/12]
Sequence ID: ERF78571.1 Length: 111 >hypothetical protein JP33_03500 [Gallibacterium anatis CCM5995]
Sequence ID: KGQ26084.1 Length: 111 >hypothetical protein JL12_10910 [Gallibacterium anatis 10672-6]
Sequence ID: KGQ47664.1 Length: 111 >hypothetical protein IO44_05445 [Gallibacterium anatis str. Avicor]
Sequence ID: KGQ55621.1 Length: 111 >hypothetical protein IE01_06805 [Gallibacterium anatis DSM 16844 = F 149]
Sequence ID: KGQ56363.1 Length: 111 >hypothetical protein IO48_13000 [Gallibacterium anatis 4895]
Sequence ID: KGQ57731.1 Length: 111 >hypothetical protein IO43_01695 [Gallibacterium anatis 7990]
Sequence ID: KGQ65927.1 Length: 111  
Range 1: 9 to 111

Score:48.0 bits(150), Expect:7e-05, 
Method:Composition-based stats., 
Identities:35/110(32%), Positives:50/110(45%), Gaps:7/110(6%)

Query  7    WSGGYPTLCSGAWTIVIDGIKLTGLEQEHFGTYGKYHMWHFEDWNDVWETYTAGYGFNSW  66
            WS    TLC G W I   G  +T  E++     G   +++F D  D  E Y  G   N W
Sbjct  9    WSSKGNTLCLGHWEITYQGKPITLPEEKREHDMGTRGIYNFIDPED--ELYLEGLDENDW  66

Query  67   YKNLMTHDTNGLKSSLIRHGFDINNEAFIEDLYEAIQEKDWRHSSCGGCI  116
                +  +   L   +I+    I  E  +  +Y+A+ + DWR  SCGGCI
Sbjct  67   ----ILENIEWLTDVFIQEDIPIE-EQNMRFFYQAVNKDDWRCGSCGGCI  111


>Uncharacterised protein [Pseudomonas stutzeri]
Sequence ID: VTM25437.1 Length: 112 
Range 1: 10 to 112

Score:47.7 bits(149), Expect:1e-04, 
Method:Composition-based stats., 
Identities:32/110(29%), Positives:50/110(45%), Gaps:7/110(6%)

Query  7    WSGGYPTLCSGAWTIVIDGIKLTGLEQEHFGTYGKYHMWHFEDWNDVWETYTAGYGFNSW  66
            WS    TLC G W I    + +T   +      G  ++++F D  D  E Y  G G + W
Sbjct  10   WSMLGNTLCLGHWEISYLDLPITLPRERRDQDMGTENIYNFIDPED--ELYREGLGEDDW  67

Query  67   YKNLMTHDTNGLKSSLIRHGFDINNEAFIEDLYEAIQEKDWRHSSCGGCI  116
                +  + + L   +  H   +  E  +  +Y A+ ++DWR  SCGGCI
Sbjct  68   ----IVENIDWLSDLFNEHNIPLE-EQTLRAFYRAVNKEDWRCGSCGGCI  112


>hypothetical protein [Gallibacterium anatis]
Sequence ID: WP_039145471.1 Length: 111 
>hypothetical protein JP30_05020 [Gallibacterium anatis IPDH697-78]
Sequence ID: KGQ41365.1 Length: 111  
Range 1: 9 to 111

Score:47.7 bits(149), Expect:1e-04, 
Method:Composition-based stats., 
Identities:35/110(32%), Positives:50/110(45%), Gaps:7/110(6%)

Query  7    WSGGYPTLCSGAWTIVIDGIKLTGLEQEHFGTYGKYHMWHFEDWNDVWETYTAGYGFNSW  66
            WS    TLC G W I   G  +T  E++     G   +++F D  D  E Y  G   N W
Sbjct  9    WSSKGNTLCLGHWEITYQGKPITLPEEKREHDMGTRGIYNFIDPED--ELYLEGLDENDW  66

Query  67   YKNLMTHDTNGLKSSLIRHGFDINNEAFIEDLYEAIQEKDWRHSSCGGCI  116
                +  +   L   +I+    I  E  +  +Y+A+ + DWR  SCGGCI
Sbjct  67   ----ILENIEWLTDIFIQEDIPIE-EQNMRFFYQAVNKDDWRCGSCGGCI  111


>hypothetical protein [Aggregatibacter segnis]
Sequence ID: WP_109859094.1 Length: 111 
>hypothetical protein DPV96_02445 [Aggregatibacter segnis]
Sequence ID: RDE68229.1 Length: 111  
Range 1: 8 to 111

Score:47.7 bits(149), Expect:1e-04, 
Method:Composition-based stats., 
Identities:31/111(28%), Positives:52/111(46%), Gaps:7/111(6%)

Query  6    NWSGGYPTLCSGAWTIVIDGIKLTGLEQEHFGTYGKYHMWHFEDWNDVWETYTAGYGFNS  65
             W+    TLC G W I  + I L    +      G  ++++F D  D  E Y  G   + 
Sbjct  8    EWTAKGHTLCLGHWDIRYNDIPLVLPAERRDKDMGTRNIYNFIDPED--ELYLEGLDESD  65

Query  66   WYKNLMTHDTNGLKSSLIRHGFDINNEAFIEDLYEAIQEKDWRHSSCGGCI  116
            W    +  + + L   +I++   +  E ++  +Y+A+  +DWR  SCGGCI
Sbjct  66   W----ILANMDWLSDLFIQYDIPLE-ENYMRAFYQAVNPEDWRCGSCGGCI  111


>hypothetical protein [Caviibacterium pharyngocola]
Sequence ID: WP_100296251.1 Length: 111 
>hypothetical protein CVP04_04110 [Caviibacterium pharyngocola]
Sequence ID: PJG83313.1 Length: 111  
Range 1: 9 to 111

Score:47.7 bits(149), Expect:1e-04, 
Method:Composition-based stats., 
Identities:32/110(29%), Positives:48/110(43%), Gaps:7/110(6%)

Query  7    WSGGYPTLCSGAWTIVIDGIKLTGLEQEHFGTYGKYHMWHFEDWNDVWETYTAGYGFNSW  66
            W+    TLC G W I      L   E +     G   +++F D +D  E Y  G     W
Sbjct  9    WTSRGNTLCLGHWEIFYQDQHLILPENKREKDMGTKGIYNFIDPDD--ELYLEGLDKEDW  66

Query  67   YKNLMTHDTNGLKSSLIRHGFDINNEAFIEDLYEAIQEKDWRHSSCGGCI  116
                +  + + L   +I     +  EA+   +Y+A+  +DWR  SCGGCI
Sbjct  67   ----IVANIDWLSDVFIAADVPLE-EAYFRHFYQAVNREDWRCGSCGGCI  111


>hypothetical protein [Rodentibacter pneumotropicus]
Sequence ID: WP_077583858.1 Length: 112 
>hypothetical protein [Rodentibacter pneumotropicus]
Sequence ID: NBH74599.1 Length: 112 >hypothetical protein BKL50_04605 [Pasteurellaceae bacterium Ac63] [Rodentibacter pneumotropicus]
Sequence ID: OOF63161.1 Length: 112 >hypothetical protein BH925_04980 [[Pasteurella] pneumotropica] [Rodentibacter pneumotropicus]
Sequence ID: OOF65184.1 Length: 112 >hypothetical protein BKG95_02935 [[Pasteurella] pneumotropica] [Rodentibacter pneumotropicus]
Sequence ID: OOF68378.1 Length: 112 >hypothetical protein D3M79_01985 [Rodentibacter pneumotropicus]
Sequence ID: THA01325.1 Length: 112  
Range 1: 10 to 112

Score:47.7 bits(149), Expect:1e-04, 
Method:Composition-based stats., 
Identities:33/110(30%), Positives:51/110(46%), Gaps:7/110(6%)

Query  7    WSGGYPTLCSGAWTIVIDGIKLTGLEQEHFGTYGKYHMWHFEDWNDVWETYTAGYGFNSW  66
            WS    TLC G W I    + +    +      G  ++++F D  D  E Y  G G + W
Sbjct  10   WSMQGNTLCLGHWDISYLNLPVVLPRERRDQDMGTENIYNFMDPED--ELYREGLGEDEW  67

Query  67   YKNLMTHDTNGLKSSLIRHGFDINNEAFIEDLYEAIQEKDWRHSSCGGCI  116
                +  +   L   +I H   +  E+ I  +Y+A+ ++DWR  SCGGCI
Sbjct  68   ----IVENIEWLSDVFIEHNIPLE-ESTIRAFYQAVNKEDWRCGSCGGCI  112


>hypothetical protein [Haemophilus parainfluenzae]
Sequence ID: WP_115912374.1 Length: 112 
Range 1: 9 to 112

Score:47.7 bits(149), Expect:1e-04, 
Method:Composition-based stats., 
Identities:33/111(30%), Positives:52/111(46%), Gaps:7/111(6%)

Query  6    NWSGGYPTLCSGAWTIVIDGIKLTGLEQEHFGTYGKYHMWHFEDWNDVWETYTAGYGFNS  65
            NWS    TLC G W I   G+ +    +      G  ++++F D  D  E Y  G   + 
Sbjct  9    NWSLKGNTLCLGHWDISYLGLPVVLPIERRDKDMGTNNIYNFMDPED--ELYREGLMEDD  66

Query  66   WYKNLMTHDTNGLKSSLIRHGFDINNEAFIEDLYEAIQEKDWRHSSCGGCI  116
            W    +  + + L   +I H   +  E  +  +Y+A+ ++DWR  SCGGCI
Sbjct  67   W----IVENIDWLSDVFIEHNIPLE-EETMRAFYQAVNKEDWRCGSCGGCI  112


>MULTISPECIES: hypothetical protein [Haemophilus]
Sequence ID: WP_049374631.1 Length: 112 
>hypothetical protein A9500_09575 [Haemophilus sp. CCUG 60358]
Sequence ID: OBX91761.1 Length: 112  
Range 1: 9 to 112

Score:47.4 bits(148), Expect:1e-04, 
Method:Composition-based stats., 
Identities:32/111(29%), Positives:52/111(46%), Gaps:7/111(6%)

Query  6    NWSGGYPTLCSGAWTIVIDGIKLTGLEQEHFGTYGKYHMWHFEDWNDVWETYTAGYGFNS  65
            +WS    TLC G W I   G+ +    +      G  ++++F D  D  E Y  G   + 
Sbjct  9    SWSSKGNTLCLGHWDISYLGLPVVLPIERRDKDMGTNNIYNFMDPED--ELYREGLMEDD  66

Query  66   WYKNLMTHDTNGLKSSLIRHGFDINNEAFIEDLYEAIQEKDWRHSSCGGCI  116
            W    +  + + L   +I H   +  E  +  +Y+A+ ++DWR  SCGGCI
Sbjct  67   W----IVENIDWLSDVFIEHNIPLE-EETMRAFYQAVNKEDWRCGSCGGCI  112


>hypothetical protein [Actinobacillus ureae]
Sequence ID: WP_005622746.1 Length: 111 
>hypothetical protein HMPREF0027_1126 [Actinobacillus ureae ATCC 25976]
Sequence ID: EFX91820.1 Length: 111  
Range 1: 7 to 111

Score:47.4 bits(148), Expect:1e-04, 
Method:Composition-based stats., 
Identities:33/112(29%), Positives:53/112(47%), Gaps:7/112(6%)

Query  5    VNWSGGYPTLCSGAWTIVIDGIKLTGLEQEHFGTYGKYHMWHFEDWNDVWETYTAGYGFN  64
            V WS     +C G W I  +G +LT  +  +    G   ++++ D +D  E Y  G   +
Sbjct  7    VAWSRKQQVMCLGHWIIHYNGRELTLPKDCQDKDMGTKGIYNYMDPDD--ELYLEGLDED  64

Query  65   SWYKNLMTHDTNGLKSSLIRHGFDINNEAFIEDLYEAIQEKDWRHSSCGGCI  116
             W    +  +   L   LI +   +  E  I  +Y+A+ ++DWR  SCGGCI
Sbjct  65   DW----IVENIEWLSDWLIEQEIPLE-EEIIRYFYQAVNKEDWRCGSCGGCI  111


>hypothetical protein [Alteromonas facilis]
Sequence ID: WP_100642512.1 Length: 111 
Range 1: 9 to 111

Score:47.4 bits(148), Expect:1e-04, 
Method:Composition-based stats., 
Identities:33/113(29%), Positives:50/113(44%), Gaps:13/113(11%)

Query  7    WSGGYPTLCSGAWTIVIDGIKL---TGLEQEHFGTYGKYHMWHFEDWNDVWETYTAGYGF  63
            W+    TLC G W I  +   L   +   + H  T G +  W F D  +    YT G   
Sbjct  9    WTAQGHTLCLGHWEISFNQQLLELPSAKAENHMDTRGIF-SWLFPDDEE----YTEGLEI  63

Query  64   NSWYKNLMTHDTNGLKSSLIRHGFDINNEAFIEDLYEAIQEKDWRHSSCGGCI  116
            + W    + +    L   + R+    + E  +E +YEA+ + DWR  SCGGC+
Sbjct  64   HEW----IEQQAGWLVPLFERYDIPSD-EQHVEWFYEAVNQNDWRCGSCGGCL  111


>hypothetical protein [Haemophilus parainfluenzae]
Sequence ID: WP_111327374.1 Length: 112 
>hypothetical protein DPV85_05805 [Haemophilus parainfluenzae]
Sequence ID: RDE74659.1 Length: 112  
Range 1: 9 to 112

Score:47.4 bits(148), Expect:1e-04, 
Method:Composition-based stats., 
Identities:33/112(29%), Positives:53/112(47%), Gaps:9/112(8%)

Query  6    NWSGGYPTLCSGAWTIVIDGIKLT-GLEQEHFGTYGKYHMWHFEDWNDVWETYTAGYGFN  64
            +WS    TLC G W I   G+ +   LE+         ++++F D  D  E Y  G   +
Sbjct  9    SWSSKGNTLCLGHWDITYLGLPVVLPLERRDKDMRTN-NIYNFMDPED--ELYREGLMED  65

Query  65   SWYKNLMTHDTNGLKSSLIRHGFDINNEAFIEDLYEAIQEKDWRHSSCGGCI  116
             W    +  + + L   +I H   +  E  +  +Y+A+ ++DWR  SCGGCI
Sbjct  66   DW----IVENIDWLSDVFIEHNIPLE-EETMRAFYQAVNKEDWRCGSCGGCI  112


>hypothetical protein [Aggregatibacter segnis]
Sequence ID: WP_111296491.1 Length: 111 
>hypothetical protein DPV83_07550 [Aggregatibacter segnis]
Sequence ID: RDE70374.1 Length: 111  
Range 1: 8 to 111

Score:47.4 bits(148), Expect:1e-04, 
Method:Composition-based stats., 
Identities:31/111(28%), Positives:52/111(46%), Gaps:7/111(6%)

Query  6    NWSGGYPTLCSGAWTIVIDGIKLTGLEQEHFGTYGKYHMWHFEDWNDVWETYTAGYGFNS  65
             W+    TLC G W I  + I L    +      G  ++++F D  D  E Y  G   + 
Sbjct  8    EWTAKGHTLCLGHWDIRYNDIPLVLPAERRDKDMGTRNIYNFIDPED--ELYLEGLDESD  65

Query  66   WYKNLMTHDTNGLKSSLIRHGFDINNEAFIEDLYEAIQEKDWRHSSCGGCI  116
            W    +  + + L   +I++   +  E ++  +Y+A+  +DWR  SCGGCI
Sbjct  66   W----ILANIDWLSDLFIQYDIPLE-EDYMRAFYQAVNPEDWRCGSCGGCI  111


>hypothetical protein [Photobacterium sp. J15]
Sequence ID: WP_064609234.1 Length: 110 
Range 1: 6 to 110

Score:47.4 bits(148), Expect:1e-04, 
Method:Composition-based stats., 
Identities:33/112(29%), Positives:50/112(44%), Gaps:7/112(6%)

Query  4    EVNWSGGYPTLCSGAWTIVIDGIKLTGLEQEHFGTYGKYHMWHFEDWNDVWETYTAGYGF  63
            +V W+    TLC G W I  +   L   E       G Y +++F D +D    Y  G   
Sbjct  6    QVRWTSVGNTLCLGHWEIHYNNTLLQLPEDRLEKDMGTYGIYNFMDPDD--PLYAEGDKE  63

Query  64   NSWYKNLMTHDTNGLKSSLIRHGFDINNEAFIEDLYEAIQEKDWRHSSCGGC  115
            + W    +  + + L   + +H   I+ E F   +Y A+  +DWR  SCGGC
Sbjct  64   DDW----IVANVDWLADVFEQHNVPIDEEHFRF-FYHAVNAEDWRCGSCGGC  110


>hypothetical protein [Pasteurella testudinis]
Sequence ID: WP_084256473.1 Length: 111 
>hypothetical protein SAMN05660772_02017 [Pasteurella testudinis DSM 23072]
Sequence ID: SMB82182.1 Length: 111 >Uncharacterised protein [Pasteurella testudinis]
Sequence ID: SUB52347.1 Length: 111  
Range 1: 9 to 111

Score:47.4 bits(148), Expect:1e-04, 
Method:Composition-based stats., 
Identities:30/110(27%), Positives:51/110(46%), Gaps:7/110(6%)

Query  7    WSGGYPTLCSGAWTIVIDGIKLTGLEQEHFGTYGKYHMWHFEDWNDVWETYTAGYGFNSW  66
            W+    TLC G W I   G+ L   EQ+     G   ++ F D  +  E +  G   + W
Sbjct  9    WTAVGNTLCLGHWEISYQGLPLVLPEQKREHDMGTNGIYSFMDPEE--ELFREGLYEDEW  66

Query  67   YKNLMTHDTNGLKSSLIRHGFDINNEAFIEDLYEAIQEKDWRHSSCGGCI  116
                +  + + L   ++     ++ E F   +Y+A+ ++DWR  SCGGC+
Sbjct  67   ----IIENADWLADVFVTSNVPLDEEHFHY-FYQAVNQEDWRCGSCGGCM  111


>hypothetical protein [Rodentibacter pneumotropicus]
Sequence ID: WP_026215389.1 Length: 112 
>hypothetical protein D3M82_03500 [Rodentibacter pneumotropicus]
Sequence ID: THA16532.1 Length: 112  
Range 1: 10 to 112

Score:47.4 bits(148), Expect:1e-04, 
Method:Composition-based stats., 
Identities:33/110(30%), Positives:51/110(46%), Gaps:7/110(6%)

Query  7    WSGGYPTLCSGAWTIVIDGIKLTGLEQEHFGTYGKYHMWHFEDWNDVWETYTAGYGFNSW  66
            WS    TLC G W I    + +    +      G  ++++F D  D  E Y  G G + W
Sbjct  10   WSMQGNTLCLGHWDISYLNLPVVLPRERRDQDMGTENIYNFMDPED--ELYREGLGEDEW  67

Query  67   YKNLMTHDTNGLKSSLIRHGFDINNEAFIEDLYEAIQEKDWRHSSCGGCI  116
                +  +   L   +I H   +  E+ I  +Y+A+ ++DWR  SCGGCI
Sbjct  68   ----IIENIEWLSDVFIEHNIPLE-ESTIRAFYQAVNKEDWRCGSCGGCI  112


>MULTISPECIES: hypothetical protein [Haemophilus]
Sequence ID: WP_005698416.1 Length: 112 
>hypothetical protein HMPREF1118_1477 [Haemophilus parainfluenzae HK262]
Sequence ID: EIF37730.1 Length: 112 >hypothetical protein A9296_04270 [Haemophilus parainfluenzae]
Sequence ID: OBX71679.1 Length: 112 >hypothetical protein BBB48_09765 [Haemophilus parainfluenzae]
Sequence ID: OBY49678.1 Length: 112 >hypothetical protein CJ219_09945 [Haemophilus parainfluenzae]
Sequence ID: PMC55736.1 Length: 112 >hypothetical protein DPV94_09435 [Haemophilus parainfluenzae]
Sequence ID: RDE74422.1 Length: 112  
Range 1: 9 to 112

Score:47.4 bits(148), Expect:1e-04, 
Method:Composition-based stats., 
Identities:32/111(29%), Positives:52/111(46%), Gaps:7/111(6%)

Query  6    NWSGGYPTLCSGAWTIVIDGIKLTGLEQEHFGTYGKYHMWHFEDWNDVWETYTAGYGFNS  65
            +WS    TLC G W I   G+ +    +      G  ++++F D  D  E Y  G   + 
Sbjct  9    SWSSKGNTLCLGHWDISYLGLPVVLPIERRDKDMGTNNIYNFMDPED--ELYREGLMEDD  66

Query  66   WYKNLMTHDTNGLKSSLIRHGFDINNEAFIEDLYEAIQEKDWRHSSCGGCI  116
            W    +  + + L   +I H   +  E  +  +Y+A+ ++DWR  SCGGCI
Sbjct  67   W----IVENIDWLSDVFIEHNIPLE-EETMRAFYQAVNKEDWRCGSCGGCI  112


>MULTISPECIES: hypothetical protein [Haemophilus]
Sequence ID: WP_049363709.1 Length: 112 
>hypothetical protein DPV89_06670 [Haemophilus parainfluenzae]
Sequence ID: RDF00969.1 Length: 112  
Range 1: 9 to 112

Score:47.1 bits(147), Expect:2e-04, 
Method:Composition-based stats., 
Identities:32/111(29%), Positives:52/111(46%), Gaps:7/111(6%)

Query  6    NWSGGYPTLCSGAWTIVIDGIKLTGLEQEHFGTYGKYHMWHFEDWNDVWETYTAGYGFNS  65
            +WS    TLC G W I   G+ +    +      G  ++++F D  D  E Y  G   + 
Sbjct  9    SWSSKGNTLCLGHWDITYLGLPVVLPLERRDKDMGTNNIYNFMDPED--ELYREGLMEDD  66

Query  66   WYKNLMTHDTNGLKSSLIRHGFDINNEAFIEDLYEAIQEKDWRHSSCGGCI  116
            W    +  + + L   +I H   +  E  +  +Y+A+ ++DWR  SCGGCI
Sbjct  67   W----IVENIDWLSDVFIEHNIPLE-EETMRAFYQAVNKEDWRCGSCGGCI  112


>hypothetical protein [Haemophilus parainfluenzae]
Sequence ID: WP_115180512.1 Length: 112 
>Uncharacterised protein [Haemophilus parainfluenzae]
Sequence ID: STP05830.1 Length: 112  
Range 1: 9 to 112

Score:47.1 bits(147), Expect:2e-04, 
Method:Composition-based stats., 
Identities:33/111(30%), Positives:52/111(46%), Gaps:7/111(6%)

Query  6    NWSGGYPTLCSGAWTIVIDGIKLTGLEQEHFGTYGKYHMWHFEDWNDVWETYTAGYGFNS  65
            +WS    TLC G W I   G+ +    +      G  ++++F D  D  E Y  G   + 
Sbjct  9    SWSSKGNTLCLGHWDITYLGLPVVLPIERRDKDMGTNNIYNFMDPED--ELYREGLMEDD  66

Query  66   WYKNLMTHDTNGLKSSLIRHGFDINNEAFIEDLYEAIQEKDWRHSSCGGCI  116
            W    +  + + L   +I H   +  E  I  +Y+A+ ++DWR  SCGGCI
Sbjct  67   W----IVENIDWLSDVFIEHNIPLE-EETIRAFYKAVNKEDWRCGSCGGCI  112


>hypothetical protein [Leminorella richardii]
Sequence ID: WP_111739537.1 Length: 112 
>Uncharacterised protein [Leminorella richardii]
Sequence ID: SQI36984.1 Length: 112  
Range 1: 10 to 112

Score:47.1 bits(147), Expect:2e-04, 
Method:Composition-based stats., 
Identities:33/113(29%), Positives:51/113(45%), Gaps:13/113(11%)

Query  7    WSGGYPTLCSGAWTIVIDGIKLT---GLEQEHFGTYGKYHMWHFEDWNDVWETYTAGYGF  63
            WS     LC G W I   G  LT    L  +  GTYG Y +   ++     E +  G   
Sbjct  10   WSRSGNLLCHGEWQITYSGTPLTLPEPLRDKDMGTYGIYDIMDPDN-----ELFADGLKE  64

Query  64   NSWYKNLMTHDTNGLKSSLIRHGFDINNEAFIEDLYEAIQEKDWRHSSCGGCI  116
            + W    +  +   L   ++ H   I  E+++ D+Y+A+   DWR +SC GC+
Sbjct  65   DDW----ILANLEWLADVFVDHEIPIE-ESLVRDFYQAVNRTDWRCTSCAGCM  112


>MULTISPECIES: hypothetical protein [Haemophilus]
Sequence ID: WP_049372905.1 Length: 112 
>hypothetical protein HMPREF2776_07005 [Haemophilus sp. HMSC066D03]
Sequence ID: OFS53873.1 Length: 112 >hypothetical protein HMPREF2750_06170 [Haemophilus sp. HMSC066D02]
Sequence ID: OFS58649.1 Length: 112 >hypothetical protein DPV87_01045 [Haemophilus parainfluenzae]
Sequence ID: RDE98388.1 Length: 112  
Range 1: 9 to 112

Score:47.1 bits(147), Expect:2e-04, 
Method:Composition-based stats., 
Identities:32/111(29%), Positives:52/111(46%), Gaps:7/111(6%)

Query  6    NWSGGYPTLCSGAWTIVIDGIKLTGLEQEHFGTYGKYHMWHFEDWNDVWETYTAGYGFNS  65
            +WS    TLC G W I   G+ +    +      G  ++++F D  D  E Y  G   + 
Sbjct  9    SWSSKGNTLCLGHWDITYLGLPVVLPLERRDKDMGTNNIYNFMDPED--ELYREGLMEDD  66

Query  66   WYKNLMTHDTNGLKSSLIRHGFDINNEAFIEDLYEAIQEKDWRHSSCGGCI  116
            W    +  + + L   +I H   +  E  +  +Y+A+ ++DWR  SCGGCI
Sbjct  67   W----IVENIDWLSDVFIEHNIPLE-EETMRAFYQAVNKEDWRCGSCGGCI  112


>hypothetical protein [Actinobacillus pleuropneumoniae]
Sequence ID: WP_039709108.1 Length: 111 
>hypothetical protein MIDG2331_00839 [Actinobacillus pleuropneumoniae serovar 8]
Sequence ID: CUU52128.1 Length: 111  
Range 1: 7 to 111

Score:47.1 bits(147), Expect:2e-04, 
Method:Composition-based stats., 
Identities:32/112(29%), Positives:53/112(47%), Gaps:7/112(6%)

Query  5    VNWSGGYPTLCSGAWTIVIDGIKLTGLEQEHFGTYGKYHMWHFEDWNDVWETYTAGYGFN  64
            V WS     +C G W I  +G +LT  +  +    G   ++++ D +D  E Y  G   +
Sbjct  7    VAWSRKQQVMCLGHWIIHYNGRELTLPKDRQDKDMGTKGIYNYMDPDD--ELYLEGLDED  64

Query  65   SWYKNLMTHDTNGLKSSLIRHGFDINNEAFIEDLYEAIQEKDWRHSSCGGCI  116
             W    +  +   L   +I +   +  E  I  +Y+A+ ++DWR  SCGGCI
Sbjct  65   DW----IVENIEWLSDWFIEQDVPLE-EEIIRYFYQAVNKEDWRCGSCGGCI  111


>hypothetical protein [Aggregatibacter segnis]
Sequence ID: WP_006717489.1 Length: 111 
>conserved hypothetical protein [Aggregatibacter segnis ATCC 33393]
Sequence ID: EFU67901.1 Length: 111 >Uncharacterised protein [Aggregatibacter segnis ATCC 33393]
Sequence ID: SQH64534.1 Length: 111  
Range 1: 8 to 111

Score:47.1 bits(147), Expect:2e-04, 
Method:Composition-based stats., 
Identities:31/111(28%), Positives:52/111(46%), Gaps:7/111(6%)

Query  6    NWSGGYPTLCSGAWTIVIDGIKLTGLEQEHFGTYGKYHMWHFEDWNDVWETYTAGYGFNS  65
             W+    TLC G W I  + I L    +      G  ++++F D  D  E Y  G   + 
Sbjct  8    EWTAKGHTLCLGHWDIHYNDIPLVLPAERRDKDMGTRNIYNFIDPED--ELYLEGLDESD  65

Query  66   WYKNLMTHDTNGLKSSLIRHGFDINNEAFIEDLYEAIQEKDWRHSSCGGCI  116
            W    +  + + L   +I++   +  E ++  +Y+A+  +DWR  SCGGCI
Sbjct  66   W----ILANMDWLSDLFIQYDIPLE-EDYMRAFYQAVNPEDWRCGSCGGCI  111


>hypothetical protein [Aggregatibacter segnis]
Sequence ID: WP_109103649.1 Length: 111 
Range 1: 8 to 111

Score:47.1 bits(147), Expect:2e-04, 
Method:Composition-based stats., 
Identities:30/111(27%), Positives:52/111(46%), Gaps:7/111(6%)

Query  6    NWSGGYPTLCSGAWTIVIDGIKLTGLEQEHFGTYGKYHMWHFEDWNDVWETYTAGYGFNS  65
             W+    TLC G W I  + I L    +      G  ++++F D  D  E Y  G   + 
Sbjct  8    EWTAKGHTLCLGHWDIRYNDIPLVLPAERRDKDMGTRNIYNFIDPED--ELYLEGLDESD  65

Query  66   WYKNLMTHDTNGLKSSLIRHGFDINNEAFIEDLYEAIQEKDWRHSSCGGCI  116
            W    +  + + L   +I++   +  E ++  +Y+ + ++DWR  SCGGCI
Sbjct  66   W----ILANMDWLSDLFIQYDIPLE-EDYMRAFYQTVNQEDWRCGSCGGCI  111


>MULTISPECIES: hypothetical protein [Haemophilus]
Sequence ID: WP_070712739.1 Length: 112 
>hypothetical protein HMPREF2948_01475 [Haemophilus sp. HMSC073C03]
Sequence ID: OFQ17630.1 Length: 112 >hypothetical protein DPV97_06615 [Haemophilus parainfluenzae]
Sequence ID: RDE91759.1 Length: 112 >hypothetical protein DPV91_05785 [Haemophilus parainfluenzae]
Sequence ID: RDF06352.1 Length: 112  
Range 1: 9 to 112

Score:47.1 bits(147), Expect:2e-04, 
Method:Composition-based stats., 
Identities:33/111(30%), Positives:52/111(46%), Gaps:7/111(6%)

Query  6    NWSGGYPTLCSGAWTIVIDGIKLTGLEQEHFGTYGKYHMWHFEDWNDVWETYTAGYGFNS  65
            +WS    TLC G W I   G+ +    +      G  ++++F D  D  E Y  G   + 
Sbjct  9    SWSSKGNTLCLGHWDITYLGLPVVLPLEHRDKDMGTNNIYNFMDPED--ELYREGLMEDD  66

Query  66   WYKNLMTHDTNGLKSSLIRHGFDINNEAFIEDLYEAIQEKDWRHSSCGGCI  116
            W    +  + + L   +I H   +  E  I  +Y+A+ ++DWR  SCGGCI
Sbjct  67   W----IVENIDWLSDVFIEHNIPLE-EETIRAFYKAVNKEDWRCGSCGGCI  112


>hypothetical protein [Haemophilus sp. HMSC71H05]
Sequence ID: WP_070869021.1 Length: 112 
>hypothetical protein HMPREF3279_09810 [Haemophilus sp. HMSC71H05]
Sequence ID: OHR70429.1 Length: 112  
Range 1: 9 to 112

Score:47.1 bits(147), Expect:2e-04, 
Method:Composition-based stats., 
Identities:32/111(29%), Positives:52/111(46%), Gaps:7/111(6%)

Query  6    NWSGGYPTLCSGAWTIVIDGIKLTGLEQEHFGTYGKYHMWHFEDWNDVWETYTAGYGFNS  65
            +WS    TLC G W I   G+ +    +      G  ++++F D  D  E Y  G   + 
Sbjct  9    SWSSKGNTLCLGHWDITYLGLPVVLPIERRDKDMGTNNIYNFMDPED--ELYREGLMEDD  66

Query  66   WYKNLMTHDTNGLKSSLIRHGFDINNEAFIEDLYEAIQEKDWRHSSCGGCI  116
            W    +  + + L   +I H   +  E  +  +Y+A+ ++DWR  SCGGCI
Sbjct  67   W----IVENIDWLSDVFIEHNIPLE-EETMRAFYQAVNKEDWRCGSCGGCI  112


>hypothetical protein [Actinobacillus pleuropneumoniae]
Sequence ID: WP_009875481.1 Length: 111 
>hypothetical protein APL_0815 [Actinobacillus pleuropneumoniae serovar 5b str. L20]
Sequence ID: ABN73911.1 Length: 111 >hypothetical protein APJL_0821 [Actinobacillus pleuropneumoniae serovar 3 str. JL03]
Sequence ID: ABY69381.1 Length: 111 >hypothetical protein APP7_0872 [Actinobacillus pleuropneumoniae serovar 7 str. AP76]
Sequence ID: ACE61524.1 Length: 111 >hypothetical protein APPSER1_04340 [Actinobacillus pleuropneumoniae serovar 1 str. 4074]
Sequence ID: AWG95222.1 Length: 111 >hypothetical protein CHY23_02049 [Actinobacillus pleuropneumoniae]
Sequence ID: ASU16788.1 Length: 111  
Range 1: 7 to 111

Score:47.1 bits(147), Expect:2e-04, 
Method:Composition-based stats., 
Identities:32/112(29%), Positives:53/112(47%), Gaps:7/112(6%)

Query  5    VNWSGGYPTLCSGAWTIVIDGIKLTGLEQEHFGTYGKYHMWHFEDWNDVWETYTAGYGFN  64
            V WS     +C G W I  +G +LT  +  +    G   ++++ D +D  E Y  G   +
Sbjct  7    VAWSRKQQVMCLGHWIIHYNGRELTLPKDRQDKDMGTKGIYNYMDPDD--ELYLEGLDED  64

Query  65   SWYKNLMTHDTNGLKSSLIRHGFDINNEAFIEDLYEAIQEKDWRHSSCGGCI  116
             W    +  +   L   +I +   +  E  I  +Y+A+ ++DWR  SCGGCI
Sbjct  65   DW----IVENIEWLSDWFIEQEIPLE-EEIIRYFYQAVNKEDWRCGSCGGCI  111


>hypothetical protein [Aggregatibacter segnis]
Sequence ID: WP_109432860.1 Length: 111 
Range 1: 8 to 111

Score:47.1 bits(147), Expect:2e-04, 
Method:Composition-based stats., 
Identities:31/111(28%), Positives:52/111(46%), Gaps:7/111(6%)

Query  6    NWSGGYPTLCSGAWTIVIDGIKLTGLEQEHFGTYGKYHMWHFEDWNDVWETYTAGYGFNS  65
             W+    TLC G W I  + I L    +      G  ++++F D  D  E Y  G   + 
Sbjct  8    EWTAKGHTLCLGHWDIRYNDIPLDLPAERRDKDMGTRNIYNFIDPED--ELYLEGLDESD  65

Query  66   WYKNLMTHDTNGLKSSLIRHGFDINNEAFIEDLYEAIQEKDWRHSSCGGCI  116
            W    +  + + L   +I++   +  E ++  +Y+A+  +DWR  SCGGCI
Sbjct  66   W----ILANMDWLSDLFIQYDIPLE-ENYMRAFYQAVNPEDWRCGSCGGCI  111


>hypothetical protein [Haemophilus parainfluenzae]
Sequence ID: WP_075875716.1 Length: 112 
>hypothetical protein BSO15_06190 [Haemophilus parainfluenzae]
Sequence ID: OLV26580.1 Length: 112 >hypothetical protein BSN92_04950 [Haemophilus parainfluenzae]
Sequence ID: OLV28079.1 Length: 112  
Range 1: 9 to 112

Score:46.8 bits(146), Expect:2e-04, 
Method:Composition-based stats., 
Identities:33/111(30%), Positives:51/111(45%), Gaps:7/111(6%)

Query  6    NWSGGYPTLCSGAWTIVIDGIKLTGLEQEHFGTYGKYHMWHFEDWNDVWETYTAGYGFNS  65
            +WS    TLC G W I   G+ +    +      G  ++++F D  D  E Y  G   + 
Sbjct  9    SWSSKGNTLCLGHWDITYLGLPVVLPIERRDKDMGTNNIYNFMDPED--ELYREGLMEDD  66

Query  66   WYKNLMTHDTNGLKSSLIRHGFDINNEAFIEDLYEAIQEKDWRHSSCGGCI  116
            W    +  + + L   +I H   +  E  I  +Y A+ ++DWR  SCGGCI
Sbjct  67   W----IVENIDWLSDVFIEHNIPLE-EETIRAFYRAVNKEDWRCGSCGGCI  112


>hypothetical protein [Gallibacterium genomosp. 3]
Sequence ID: WP_065237229.1 Length: 111 
>hypothetical protein QV01_01280 [Gallibacterium genomosp. 3]
Sequence ID: OBW93785.1 Length: 111 >hypothetical protein QV06_05115 [Gallibacterium genomosp. 3]
Sequence ID: OBX04762.1 Length: 111  
Range 1: 9 to 111

Score:46.8 bits(146), Expect:2e-04, 
Method:Composition-based stats., 
Identities:33/110(30%), Positives:48/110(43%), Gaps:7/110(6%)

Query  7    WSGGYPTLCSGAWTIVIDGIKLTGLEQEHFGTYGKYHMWHFEDWNDVWETYTAGYGFNSW  66
            WS    TLC G W I   G  L   E+      G   +++F D  D  E Y  G   N W
Sbjct  9    WSSKGNTLCLGHWEISYQGQALQLPEERREHDMGTRGIYNFIDPED--ELYLEGLDENDW  66

Query  67   YKNLMTHDTNGLKSSLIRHGFDINNEAFIEDLYEAIQEKDWRHSSCGGCI  116
                +   T+ + ++ I        E +   +Y+A+ + DWR  SCGGC+
Sbjct  67   ILENIGWLTDVFIAADI-----PIEEQYFRFFYQAVNKDDWRCGSCGGCM  111


>hypothetical protein [Gallibacterium anatis]
Sequence ID: WP_039086465.1 Length: 111 
>hypothetical protein JP28_05300 [Gallibacterium anatis]
Sequence ID: KGQ44355.1 Length: 111  
Range 1: 9 to 111

Score:46.8 bits(146), Expect:2e-04, 
Method:Composition-based stats., 
Identities:35/110(32%), Positives:50/110(45%), Gaps:7/110(6%)

Query  7    WSGGYPTLCSGAWTIVIDGIKLTGLEQEHFGTYGKYHMWHFEDWNDVWETYTAGYGFNSW  66
            WS    TLC G W I   G  +T  E++     G   +++F D  D  E Y  G   N W
Sbjct  9    WSSKGNTLCLGHWEITYQGKPITLPEEKREHDMGTRRIYNFIDPED--ELYLEGLDENDW  66

Query  67   YKNLMTHDTNGLKSSLIRHGFDINNEAFIEDLYEAIQEKDWRHSSCGGCI  116
                +  +   L   +I+    I  E  +  +Y+A+ + DWR  SCGGCI
Sbjct  67   ----ILENIEWLTDVFIQEDIPIE-EQNMRFFYQAVNKDDWRCGSCGGCI  111


>hypothetical protein [Rodentibacter genomosp. 2]
Sequence ID: WP_077550829.1 Length: 112 
>hypothetical protein BKK55_04770 [Pasteurellaceae bacterium 1996246016] [Rodentibacter genomosp. 2]
Sequence ID: OOF57229.1 Length: 112  
Range 1: 16 to 112

Score:46.8 bits(146), Expect:2e-04, 
Method:Composition-based stats., 
Identities:32/104(31%), Positives:49/104(47%), Gaps:7/104(6%)

Query  13   TLCSGAWTIVIDGIKLTGLEQEHFGTYGKYHMWHFEDWNDVWETYTAGYGFNSWYKNLMT  72
            TLC G W I    + +T   +      G  ++++F D  D  E Y  G G + W    + 
Sbjct  16   TLCLGHWDISYLDLPITLPRERRDQDMGTENIYNFMDPED--ELYREGLGEDEW----IV  69

Query  73   HDTNGLKSSLIRHGFDINNEAFIEDLYEAIQEKDWRHSSCGGCI  116
             +   L   +I H   +  E  I  +Y+A+ ++DWR  SCGGCI
Sbjct  70   ENIEWLSDVFIEHNIPLE-ENTIRAFYQAVNKEDWRCGSCGGCI  112


>hypothetical protein [Actinobacillus suis]
Sequence ID: WP_014991662.1 Length: 111 
>hypothetical protein ASU2_04660 [Actinobacillus suis H91-0380]
Sequence ID: AFU19070.1 Length: 111 >hypothetical protein ASU1_04390 [Actinobacillus suis ATCC 33415]
Sequence ID: AIJ31148.1 Length: 111 >hypothetical protein ASU3_08985 [Actinobacillus suis]
Sequence ID: OQS56900.1 Length: 111 >hypothetical protein ASU5_09245 [Actinobacillus suis]
Sequence ID: OQS57106.1 Length: 111 >hypothetical protein ASU4_03360 [Actinobacillus suis]
Sequence ID: OQS60773.1 Length: 111  
Range 1: 7 to 111

Score:46.5 bits(145), Expect:3e-04, 
Method:Composition-based stats., 
Identities:32/112(29%), Positives:53/112(47%), Gaps:7/112(6%)

Query  5    VNWSGGYPTLCSGAWTIVIDGIKLTGLEQEHFGTYGKYHMWHFEDWNDVWETYTAGYGFN  64
            V WS     +C G W I  +G +LT  +  +    G   ++++ D +D  E Y  G   +
Sbjct  7    VAWSRKQQVMCLGHWIIHYNGRELTLPKDRQDKDMGTKGIYNYMDPDD--ELYLEGLDED  64

Query  65   SWYKNLMTHDTNGLKSSLIRHGFDINNEAFIEDLYEAIQEKDWRHSSCGGCI  116
             W    +  +   L   +I +   +  E  I  +Y+A+ ++DWR  SCGGCI
Sbjct  65   DW----IVENIEWLSDWFIEQDVPLE-ENIIRYFYQAVNKEDWRCGSCGGCI  111


>hypothetical protein [Rodentibacter genomosp. 2]
Sequence ID: WP_077543684.1 Length: 112 
>hypothetical protein BKK56_01165 [Pasteurellaceae bacterium ppn422] [Rodentibacter genomosp. 2]
Sequence ID: OOF57371.1 Length: 112  
Range 1: 10 to 112

Score:46.5 bits(145), Expect:3e-04, 
Method:Composition-based stats., 
Identities:33/110(30%), Positives:50/110(45%), Gaps:7/110(6%)

Query  7    WSGGYPTLCSGAWTIVIDGIKLTGLEQEHFGTYGKYHMWHFEDWNDVWETYTAGYGFNSW  66
            WS    TLC G W I    + +    +      G  ++++F D  D  E Y  G G + W
Sbjct  10   WSMPGNTLCLGHWDISYLDLPIILPRERRDQDMGTENIYNFMDPED--ELYREGLGEDDW  67

Query  67   YKNLMTHDTNGLKSSLIRHGFDINNEAFIEDLYEAIQEKDWRHSSCGGCI  116
                +  +   L   +I H   +  E  I  +Y+A+ ++DWR  SCGGCI
Sbjct  68   ----IVENIEWLSDVFIEHNIPLE-ENTIRAFYQAVNKEDWRCGSCGGCI  112


>hypothetical protein [Thalassotalea litorea]
Sequence ID: WP_138319290.1 Length: 113 
>hypothetical protein FE810_06930 [Thalassotalea litorea]
Sequence ID: TLU66415.1 Length: 113  
Range 1: 11 to 113

Score:46.5 bits(145), Expect:3e-04, 
Method:Composition-based stats., 
Identities:34/113(30%), Positives:54/113(47%), Gaps:13/113(11%)

Query  7    WSGGYPTLCSGAWTIVIDGIKLT---GLEQEHFGTYGKYHMWHFEDWNDVWETYTAGYGF  63
            WS    T+C G W I   G+  T      ++  GTYG +  ++ +D     + Y  G  F
Sbjct  11   WSADGHTMCLGHWQISYQGLPCTIPAKYAEKDMGTYGNFSYFYPDD-----DAYIEGEPF  65

Query  64   NSWYKNLMTHDTNGLKSSLIRHGFDINNEAFIEDLYEAIQEKDWRHSSCGGCI  116
              W    +  + + L   +++H   +  E F + +YEA+   DWR SSCGGC+
Sbjct  66   ADW----IDSNVDWLMDVFMQHNIPVEVEYF-QWFYEAVNLNDWRCSSCGGCM  113


>hypothetical protein [Rodentibacter heylii]
Sequence ID: WP_077581804.1 Length: 112 
>hypothetical protein BKG96_02365 [Rodentibacter heylii]
Sequence ID: OOF79543.1 Length: 112 >hypothetical protein BKG97_02335 [Rodentibacter heylii]
Sequence ID: OOF81483.1 Length: 112  
Range 1: 10 to 112

Score:46.5 bits(145), Expect:3e-04, 
Method:Composition-based stats., 
Identities:33/110(30%), Positives:50/110(45%), Gaps:7/110(6%)

Query  7    WSGGYPTLCSGAWTIVIDGIKLTGLEQEHFGTYGKYHMWHFEDWNDVWETYTAGYGFNSW  66
            WS    TLC G W I    + +    +      G  ++++F D  D  E Y  G G + W
Sbjct  10   WSMPGNTLCLGHWEISYFDLPVVLPRERRDQDMGTENIYNFMDPED--ELYREGLGEDDW  67

Query  67   YKNLMTHDTNGLKSSLIRHGFDINNEAFIEDLYEAIQEKDWRHSSCGGCI  116
                +  +   L   +I H   +  E  I  +Y+A+ ++DWR  SCGGCI
Sbjct  68   ----IVENIEWLSDVFIEHNIPLE-ENTIRAFYQAVNKEDWRCGSCGGCI  112


>hypothetical protein [Actinobacillus equuli]
Sequence ID: WP_039197066.1 Length: 111 
>hypothetical protein ACEE_04690 [Actinobacillus equuli subsp. equuli]
Sequence ID: AIZ79080.1 Length: 111 >Uncharacterised protein [Actinobacillus equuli]
Sequence ID: VEE89229.1 Length: 111  
Range 1: 7 to 111

Score:46.5 bits(145), Expect:3e-04, 
Method:Composition-based stats., 
Identities:32/112(29%), Positives:53/112(47%), Gaps:7/112(6%)

Query  5    VNWSGGYPTLCSGAWTIVIDGIKLTGLEQEHFGTYGKYHMWHFEDWNDVWETYTAGYGFN  64
            V WS     +C G W I  +G +LT  +  +    G   ++++ D +D  E Y  G   +
Sbjct  7    VAWSRKQQVMCLGHWIIHYNGRELTLPKDRQDKDMGTKGIYNYMDPDD--ELYLEGLDED  64

Query  65   SWYKNLMTHDTNGLKSSLIRHGFDINNEAFIEDLYEAIQEKDWRHSSCGGCI  116
             W    +  +   L   +I +   +  E  I  +Y+A+ ++DWR  SCGGCI
Sbjct  65   DW----IVENIEWLSDWFIEQDVPLE-EDIIRYFYQAVNKEDWRCGSCGGCI  111


>MULTISPECIES: hypothetical protein [Pasteurellaceae]
Sequence ID: WP_059365564.1 Length: 112 
>hypothetical protein BKG90_00715 [[Pasteurella] pneumotropica biovar Heyl] [Rodentibacter heylii]
Sequence ID: OOF73606.1 Length: 112 >hypothetical protein BKG91_02165 [[Pasteurella] pneumotropica biovar Heyl] [Rodentibacter heylii]
Sequence ID: OOF75927.1 Length: 112 >hypothetical protein BKG99_05240 [Rodentibacter heylii]
Sequence ID: OOF76708.1 Length: 112 >hypothetical protein FEE42_03790 [Rodentibacter heylii]
Sequence ID: QIA76532.1 Length: 112 >hypothetical protein E5343_09095 [Pasteurella caecimuris]
Sequence ID: TGY48861.1 Length: 112  
Range 1: 10 to 112

Score:46.5 bits(145), Expect:3e-04, 
Method:Composition-based stats., 
Identities:33/110(30%), Positives:50/110(45%), Gaps:7/110(6%)

Query  7    WSGGYPTLCSGAWTIVIDGIKLTGLEQEHFGTYGKYHMWHFEDWNDVWETYTAGYGFNSW  66
            WS    TLC G W I    + +    +      G  ++++F D  D  E Y  G G + W
Sbjct  10   WSMPGNTLCLGHWEISYFDLPVVLPRERRDQDMGTENIYNFMDPED--ELYREGLGEDDW  67

Query  67   YKNLMTHDTNGLKSSLIRHGFDINNEAFIEDLYEAIQEKDWRHSSCGGCI  116
                +  +   L   +I H   +  E  I  +Y+A+ ++DWR  SCGGCI
Sbjct  68   ----IVENIEWLSDVFIEHNIPLE-ENTIRAFYQAVNKEDWRCGSCGGCI  112


>MULTISPECIES: hypothetical protein [Actinobacillus]
Sequence ID: WP_005818802.1 Length: 111 
>hypothetical protein DDU33_09975 [Actinobacillus porcitonsillarum]
Sequence ID: AWI51788.1 Length: 111 >hypothetical protein AM202_0662 [Actinobacillus minor 202]
Sequence ID: EEF15582.1 Length: 111  
Range 1: 8 to 111

Score:46.2 bits(144), Expect:3e-04, 
Method:Composition-based stats., 
Identities:29/111(26%), Positives:49/111(44%), Gaps:7/111(6%)

Query  6    NWSGGYPTLCSGAWTIVIDGIKLTGLEQEHFGTYGKYHMWHFEDWNDVWETYTAGYGFNS  65
             W+     +C G W I  +G  LT  +       G   ++++ D  D  E Y  G   + 
Sbjct  8    EWTRKQQVMCLGHWIISYEGKALTLPKDRADKDMGTKGIYNYIDPED--ELYLEGLDEDD  65

Query  66   WYKNLMTHDTNGLKSSLIRHGFDINNEAFIEDLYEAIQEKDWRHSSCGGCI  116
            W    +  + + L   +I     +  + F   +Y+A+ ++DWR  SCGGCI
Sbjct  66   W----IVENIDWLSDVFIAENIPLEEDLFRY-FYQAVNKEDWRCGSCGGCI  111


>hypothetical protein [Haemophilus parainfluenzae]
Sequence ID: WP_049369380.1 Length: 112 
Range 1: 9 to 112

Score:46.2 bits(144), Expect:3e-04, 
Method:Composition-based stats., 
Identities:31/111(28%), Positives:51/111(45%), Gaps:7/111(6%)

Query  6    NWSGGYPTLCSGAWTIVIDGIKLTGLEQEHFGTYGKYHMWHFEDWNDVWETYTAGYGFNS  65
            +WS    TLC G W I    + +    +      G  ++++F D  D  E Y  G   + 
Sbjct  9    SWSSKGNTLCLGHWDITYLSLPVVLPLERRDKDMGTNNIYNFMDPED--ELYREGLMEDD  66

Query  66   WYKNLMTHDTNGLKSSLIRHGFDINNEAFIEDLYEAIQEKDWRHSSCGGCI  116
            W    +  + + L   +I H   +  E  +  +Y+A+ ++DWR  SCGGCI
Sbjct  67   W----IVENIDWLSDVFIEHNIPLE-EEIMRAFYQAVNKEDWRCGSCGGCI  112


>hypothetical protein [Pasteurella multocida]
Sequence ID: WP_115299760.1 Length: 111 
>hypothetical protein FOB52_09585 [Pasteurella multocida]
Sequence ID: QEU01496.1 Length: 111 >Uncharacterised protein [Pasteurella multocida subsp. septica]
Sequence ID: SUB42281.1 Length: 111  
Range 1: 8 to 111

Score:46.2 bits(144), Expect:4e-04, 
Method:Composition-based stats., 
Identities:30/111(27%), Positives:51/111(45%), Gaps:7/111(6%)

Query  6    NWSGGYPTLCSGAWTIVIDGIKLTGLEQEHFGTYGKYHMWHFEDWNDVWETYTAGYGFNS  65
            NW+    TLC G W I      L    +      G   +++F D  D+   Y  G   + 
Sbjct  8    NWTSKGNTLCLGHWEIQYLNTTLILPPERRETDMGTQGIYYFIDPEDI--LYLEGLDEDD  65

Query  66   WYKNLMTHDTNGLKSSLIRHGFDINNEAFIEDLYEAIQEKDWRHSSCGGCI  116
            W    +  + + L   +I+    +  EA++  +Y+A+ ++DWR  SCGGC+
Sbjct  66   W----ILANIDWLSDVFIQANIPLE-EAYLRQFYQAVNQEDWRCGSCGGCL  111


>hypothetical protein [Actinobacillus minor]
Sequence ID: WP_005824431.1 Length: 111 
>hypothetical protein AM305_10651 [Actinobacillus minor NM305]
Sequence ID: EER46802.1 Length: 111  
Range 1: 8 to 111

Score:46.2 bits(144), Expect:4e-04, 
Method:Composition-based stats., 
Identities:29/111(26%), Positives:50/111(45%), Gaps:7/111(6%)

Query  6    NWSGGYPTLCSGAWTIVIDGIKLTGLEQEHFGTYGKYHMWHFEDWNDVWETYTAGYGFNS  65
             W+     +C G W I  +G  LT  ++      G   ++++ D  D  E Y  G   + 
Sbjct  8    EWTRKQQVMCLGHWIISYEGKVLTLPKERADKDMGTKGIYNYIDPED--ELYLEGLDEDD  65

Query  66   WYKNLMTHDTNGLKSSLIRHGFDINNEAFIEDLYEAIQEKDWRHSSCGGCI  116
            W    +  + + L   +I     +  + F   +Y+A+ ++DWR  SCGGCI
Sbjct  66   W----IVENIDWLSDVFIAENIPLEEDLFRY-FYQAVNKEDWRCGSCGGCI  111


>hypothetical protein [Haemophilus sp. HMSC068C11]
Sequence ID: WP_070776042.1 Length: 112 
>hypothetical protein HMPREF3020_07095 [Haemophilus sp. HMSC068C11]
Sequence ID: OFO66113.1 Length: 112  
Range 1: 9 to 112

Score:46.2 bits(144), Expect:4e-04, 
Method:Composition-based stats., 
Identities:32/111(29%), Positives:52/111(46%), Gaps:7/111(6%)

Query  6    NWSGGYPTLCSGAWTIVIDGIKLTGLEQEHFGTYGKYHMWHFEDWNDVWETYTAGYGFNS  65
            +WS    TLC G W I   G+ +    +      G  ++++F D  D  E Y  G   + 
Sbjct  9    SWSSKGNTLCLGHWDITYLGLPVVLPLERRDKDMGTNNIYNFIDPED--ELYREGLMEDD  66

Query  66   WYKNLMTHDTNGLKSSLIRHGFDINNEAFIEDLYEAIQEKDWRHSSCGGCI  116
            W    +  + + L   +I H   +  E  +  +Y+A+ ++DWR  SCGGCI
Sbjct  67   W----IVENIDWLSDVFIDHNIPLE-EETMRAFYQAVNKEDWRCGSCGGCI  112


>MULTISPECIES: hypothetical protein [Haemophilus]
Sequence ID: WP_005695611.1 Length: 112 
>hypothetical protein HMPREF9417_0832 [Haemophilus parainfluenzae ATCC 33392]
Sequence ID: EGC72687.1 Length: 112 >hypothetical protein HMPREF9953_0894 [Haemophilus parainfluenzae ATCC 33392]
Sequence ID: KFL98353.1 Length: 112 >hypothetical protein A9297_04985 [Haemophilus parainfluenzae]
Sequence ID: OBX69729.1 Length: 112 >hypothetical protein HMPREF3263_01065 [Haemophilus sp. HMSC61B11]
Sequence ID: OHR68460.1 Length: 112 >Uncharacterised protein [Haemophilus parainfluenzae ATCC 33392]
Sequence ID: STO96140.1 Length: 112  
Range 1: 9 to 112

Score:46.2 bits(144), Expect:4e-04, 
Method:Composition-based stats., 
Identities:31/111(28%), Positives:51/111(45%), Gaps:7/111(6%)

Query  6    NWSGGYPTLCSGAWTIVIDGIKLTGLEQEHFGTYGKYHMWHFEDWNDVWETYTAGYGFNS  65
            +W     TLC G W I   G+ +    +      G  ++++F D  D  E Y  G   + 
Sbjct  9    SWPSKGNTLCLGHWDISYLGLPVVLPIERRDKDMGTNNIYNFMDPED--ELYREGLMEDD  66

Query  66   WYKNLMTHDTNGLKSSLIRHGFDINNEAFIEDLYEAIQEKDWRHSSCGGCI  116
            W    +  + + L   +I H   +  E  +  +Y+A+ ++DWR  SCGGCI
Sbjct  67   W----IVENIDWLSDVFIEHNIPLE-EETMRAFYQAVNKEDWRCGSCGGCI  112


>hypothetical protein [Actinobacillus ureae]
Sequence ID: WP_115607023.1 Length: 111 
>Uncharacterised protein [Actinobacillus ureae]
Sequence ID: SUT86172.1 Length: 111 >Uncharacterised protein [Actinobacillus ureae]
Sequence ID: SUU44984.1 Length: 111  
Range 1: 7 to 111

Score:45.9 bits(143), Expect:4e-04, 
Method:Composition-based stats., 
Identities:32/112(29%), Positives:53/112(47%), Gaps:7/112(6%)

Query  5    VNWSGGYPTLCSGAWTIVIDGIKLTGLEQEHFGTYGKYHMWHFEDWNDVWETYTAGYGFN  64
            V WS     +C G W I  +G +LT  +  +    G   ++++ D +D  E Y  G   +
Sbjct  7    VAWSRKQQVMCLGHWIIHYNGRELTLPKDCQDKDMGTKGIYNYMDPDD--ELYLEGLDED  64

Query  65   SWYKNLMTHDTNGLKSSLIRHGFDINNEAFIEDLYEAIQEKDWRHSSCGGCI  116
             W    +  +   L   +I +   +  E  I  +Y+A+ ++DWR  SCGGCI
Sbjct  65   DW----IVENIEWLSDWFIEQEIPLE-EEIIRYFYQAVNKEDWRCGSCGGCI  111


>hypothetical protein [Actinobacillus vicugnae]
Sequence ID: WP_150538791.1 Length: 111 
Range 1: 8 to 111

Score:45.9 bits(143), Expect:5e-04, 
Method:Composition-based stats., 
Identities:29/111(26%), Positives:50/111(45%), Gaps:7/111(6%)

Query  6    NWSGGYPTLCSGAWTIVIDGIKLTGLEQEHFGTYGKYHMWHFEDWNDVWETYTAGYGFNS  65
             W+     +C G W I   G ++T  +  +    G   ++++ D +D  E Y  G   + 
Sbjct  8    EWTRKAQVMCLGHWIIRYQGKEITLPKDRYDKDMGTKGIYNYMDPDD--ELYLEGLDEDD  65

Query  66   WYKNLMTHDTNGLKSSLIRHGFDINNEAFIEDLYEAIQEKDWRHSSCGGCI  116
            W    +  +   L   +I     I  E  +  +Y+A+ ++DWR  SCGGCI
Sbjct  66   W----IVENIEWLSDVFIAEDIPIE-EEMMRYFYQAVNKEDWRCGSCGGCI  111


>MULTISPECIES: hypothetical protein [Alteromonadales]
Sequence ID: WP_026375755.1 Length: 111 
>hypothetical protein CWI83_09000 [Idiomarina taiwanensis]
Sequence ID: RUO76484.1 Length: 111  
Range 1: 9 to 111

Score:45.9 bits(143), Expect:5e-04, 
Method:Composition-based stats., 
Identities:33/113(29%), Positives:54/113(47%), Gaps:13/113(11%)

Query  7    WSGGYPTLCSGAWTIVIDG--IKLTGLEQE-HFGTYGKYHMWHFEDWNDVWETYTAGYGF  63
            W+    TLC G W +  +   ++L  ++ E H GT G +  W F D  +    YT G   
Sbjct  9    WTAQGHTLCLGHWEVSFNQQLLELPPVKAENHMGTRGIF-SWLFPDDEE----YTEGLEI  63

Query  64   NSWYKNLMTHDTNGLKSSLIRHGFDINNEAFIEDLYEAIQEKDWRHSSCGGCI  116
            + W    +    + L   + R+    + E  +E +Y+A+ + DWR  SCGGC+
Sbjct  64   HEW----IEEQADWLVPLFERYDIPFD-EQHVEWFYQAVNQNDWRCGSCGGCL  111


>hypothetical protein [Necropsobacter rosorum]
Sequence ID: WP_032092887.1 Length: 111 
Range 1: 9 to 111

Score:45.9 bits(143), Expect:5e-04, 
Method:Composition-based stats., 
Identities:32/110(29%), Positives:49/110(44%), Gaps:7/110(6%)

Query  7    WSGGYPTLCSGAWTIVIDGIKLTGLEQEHFGTYGKYHMWHFEDWNDVWETYTAGYGFNSW  66
            W+    TLC G W I      LT  E+      G   +++F D  D  E Y  G   + W
Sbjct  9    WTSTGNTLCLGHWEITYHDKALTLPEKIREHDMGTRGIYYFIDPTD--ELYLEGLDEDDW  66

Query  67   YKNLMTHDTNGLKSSLIRHGFDINNEAFIEDLYEAIQEKDWRHSSCGGCI  116
                +  + + L   +I     +  E ++  +Y+A+  +DWR  SCGGCI
Sbjct  67   ----ILANIDWLSEVFIEADIPLE-EEYMRLFYQAVNPQDWRCGSCGGCI  111


>MULTISPECIES: hypothetical protein [unclassified Enterobacter]
Sequence ID: WP_123349627.1 Length: 113 
>hypothetical protein EDF81_3707 [Enterobacter sp. BIGb0383]
Sequence ID: ROP56157.1 Length: 113 >hypothetical protein EC848_3846 [Enterobacter sp. BIGb0359]
Sequence ID: ROS05895.1 Length: 113  
Range 1: 11 to 113

Score:45.7 bits(142), Expect:6e-04, 
Method:Composition-based stats., 
Identities:32/110(29%), Positives:49/110(44%), Gaps:7/110(6%)

Query  7    WSGGYPTLCSGAWTIVIDGIKLTGLEQEHFGTYGKYHMWHFEDWNDVWETYTAGYGFNSW  66
            WS G   LC G WTI   G  LT  E       G + ++   D  D  ET+  G   + W
Sbjct  11   WSRGGNLLCHGHWTITWQGETLTLPESRREKDMGTWGIYSIIDPED--ETFAQGLEEDEW  68

Query  67   YKNLMTHDTNGLKSSLIRHGFDINNEAFIEDLYEAIQEKDWRHSSCGGCI  116
                +  + + +   +  HG  + +E +   +Y A+   DWR +SC GC+
Sbjct  69   ----IIDNVDWVTDFFFDHGIALESENY-RAFYRAVNRDDWRCTSCAGCM  113


>hypothetical protein [Actinobacillus lignieresii]
Sequence ID: WP_115586804.1 Length: 111 
>Uncharacterised protein [Actinobacillus lignieresii]
Sequence ID: SUT96578.1 Length: 111 >Uncharacterised protein [Actinobacillus lignieresii]
Sequence ID: VEB25826.1 Length: 111  
Range 1: 7 to 111

Score:45.7 bits(142), Expect:7e-04, 
Method:Composition-based stats., 
Identities:31/112(28%), Positives:53/112(47%), Gaps:7/112(6%)

Query  5    VNWSGGYPTLCSGAWTIVIDGIKLTGLEQEHFGTYGKYHMWHFEDWNDVWETYTAGYGFN  64
            V WS     +C G W I  +G +L   ++ +    G   ++++ D +D  E Y  G   +
Sbjct  7    VAWSRKQQVMCLGHWIIHYNGKELILPKERQDKDMGTKGIYNYMDPDD--ELYLEGLDED  64

Query  65   SWYKNLMTHDTNGLKSSLIRHGFDINNEAFIEDLYEAIQEKDWRHSSCGGCI  116
             W    +  +   L   +I +   +  E  I  +Y+A+ ++DWR  SCGGCI
Sbjct  65   DW----IVENIEWLSDWFIEQDIPLE-EEIIRYFYQAVNKEDWRCGSCGGCI  111


>hypothetical protein [Pasteurella multocida]
Sequence ID: WP_083005142.1 Length: 111 
>hypothetical protein DB278_08080 [Pasteurella multocida]
Sequence ID: AWB53487.1 Length: 111 >hypothetical protein A6J89_010150 [Pasteurella multocida]
Sequence ID: PNM04133.1 Length: 111  
Range 1: 8 to 111

Score:45.4 bits(141), Expect:7e-04, 
Method:Composition-based stats., 
Identities:30/111(27%), Positives:50/111(45%), Gaps:7/111(6%)

Query  6    NWSGGYPTLCSGAWTIVIDGIKLTGLEQEHFGTYGKYHMWHFEDWNDVWETYTAGYGFNS  65
            NW+    TLC G W I      L    +      G   +++F D  D    Y  G   + 
Sbjct  8    NWTSKGNTLCLGHWEIQYLNTTLILPPERRETDMGTQGIYYFIDPED--RLYLEGLDEDD  65

Query  66   WYKNLMTHDTNGLKSSLIRHGFDINNEAFIEDLYEAIQEKDWRHSSCGGCI  116
            W    +  + + L   +I+    +  EA++  +Y+A+ ++DWR  SCGGC+
Sbjct  66   W----ILANIDWLSDVFIQANIPLE-EAYLRQFYQAVNQEDWRCGSCGGCL  111


>hypothetical protein appser6_9090 [Actinobacillus pleuropneumoniae serovar 6 str. Femo]
Sequence ID: EFM92001.1 Length: 114 
Range 1: 10 to 114

Score:45.4 bits(141), Expect:8e-04, 
Method:Composition-based stats., 
Identities:31/112(28%), Positives:52/112(46%), Gaps:7/112(6%)

Query  5    VNWSGGYPTLCSGAWTIVIDGIKLTGLEQEHFGTYGKYHMWHFEDWNDVWETYTAGYGFN  64
            V WS     +C G W I  +G +L   +  +    G   ++++ D +D  E Y  G   +
Sbjct  10   VAWSRKQQVMCLGHWIIHYNGRELKLPKDRQDKDMGTKGIYNYMDPDD--ELYLEGLDED  67

Query  65   SWYKNLMTHDTNGLKSSLIRHGFDINNEAFIEDLYEAIQEKDWRHSSCGGCI  116
             W    +  +   L   +I +   +  E  I  +Y+A+ ++DWR  SCGGCI
Sbjct  68   DW----IVENIEWLSDWFIEQDVPLE-EEIIRYFYQAVNKEDWRCGSCGGCI  114


>hypothetical protein [Haemophilus massiliensis]
Sequence ID: WP_032109827.1 Length: 111 
Range 1: 9 to 111

Score:45.4 bits(141), Expect:9e-04, 
Method:Composition-based stats., 
Identities:31/110(28%), Positives:49/110(44%), Gaps:7/110(6%)

Query  7    WSGGYPTLCSGAWTIVIDGIKLTGLEQEHFGTYGKYHMWHFEDWNDVWETYTAGYGFNSW  66
            W+    TLC G W I      L   E+      G   +++F D  D  E Y  G   + W
Sbjct  9    WTASGNTLCLGHWEITYQNRALILPEKIREHDMGTRGIYYFIDPTD--ELYLEGLDEDDW  66

Query  67   YKNLMTHDTNGLKSSLIRHGFDINNEAFIEDLYEAIQEKDWRHSSCGGCI  116
                +  + + L   +I     +  E ++  +Y+A+ ++DWR  SCGGCI
Sbjct  67   ----ILANIDWLSELFIDADIPLE-EEYMRLFYQAVNKQDWRCGSCGGCI  111


>hypothetical protein AC062_0332 [Pasteurellaceae bacterium NI1060]
Sequence ID: AOF52430.1 Length: 101 
Range 1: 5 to 101

Score:45.1 bits(140), Expect:9e-04, 
Method:Composition-based stats., 
Identities:31/104(30%), Positives:48/104(46%), Gaps:7/104(6%)

Query  13   TLCSGAWTIVIDGIKLTGLEQEHFGTYGKYHMWHFEDWNDVWETYTAGYGFNSWYKNLMT  72
            TLC G W I    + +    +      G  ++++F D  D  E Y  G G + W    + 
Sbjct  5    TLCLGHWEISYFDLPVVLPRERRDQDMGTENIYNFMDPED--ELYREGLGEDDW----IV  58

Query  73   HDTNGLKSSLIRHGFDINNEAFIEDLYEAIQEKDWRHSSCGGCI  116
             +   L   +I H   +  E  I  +Y+A+ ++DWR  SCGGCI
Sbjct  59   ENIEWLSDVFIEHNIPLE-ENTIRAFYQAVNKEDWRCGSCGGCI  101


>hypothetical protein [Rodentibacter sp. Ppn85]
Sequence ID: WP_077465288.1 Length: 112 
>hypothetical protein BKL51_03100 [Pasteurellaceae bacterium Ppn85] [Rodentibacter sp. Ppn85]
Sequence ID: OOF65877.1 Length: 112  
Range 1: 10 to 112

Score:45.1 bits(140), Expect:0.001, 
Method:Composition-based stats., 
Identities:32/110(29%), Positives:49/110(44%), Gaps:7/110(6%)

Query  7    WSGGYPTLCSGAWTIVIDGIKLTGLEQEHFGTYGKYHMWHFEDWNDVWETYTAGYGFNSW  66
            WS    TLC G W I    + +    +      G  ++++F D  D  E Y  G   + W
Sbjct  10   WSMQGNTLCLGHWEISYLELPIVLPRERRDQDMGTENIYNFMDPED--ELYREGLKEDDW  67

Query  67   YKNLMTHDTNGLKSSLIRHGFDINNEAFIEDLYEAIQEKDWRHSSCGGCI  116
                +  +   L   +I H   +  E  I  +Y+A+ ++DWR  SCGGCI
Sbjct  68   ----IVENIEWLSDVFIEHNIPLE-ENTIRAFYQAVNKEDWRCGSCGGCI  112


>hypothetical protein [Actinobacillus pleuropneumoniae]
Sequence ID: WP_005620777.1 Length: 111 
>hypothetical protein APP6_0580 [Actinobacillus pleuropneumoniae serovar 6 str. Femo]
Sequence ID: EFL80097.1 Length: 111 >Uncharacterised protein [Actinobacillus pleuropneumoniae]
Sequence ID: SUU63142.1 Length: 111  
Range 1: 7 to 111

Score:45.1 bits(140), Expect:0.001, 
Method:Composition-based stats., 
Identities:31/112(28%), Positives:52/112(46%), Gaps:7/112(6%)

Query  5    VNWSGGYPTLCSGAWTIVIDGIKLTGLEQEHFGTYGKYHMWHFEDWNDVWETYTAGYGFN  64
            V WS     +C G W I  +G +L   +  +    G   ++++ D +D  E Y  G   +
Sbjct  7    VAWSRKQQVMCLGHWIIHYNGRELKLPKDRQDKDMGTKGIYNYMDPDD--ELYLEGLDED  64

Query  65   SWYKNLMTHDTNGLKSSLIRHGFDINNEAFIEDLYEAIQEKDWRHSSCGGCI  116
             W    +  +   L   +I +   +  E  I  +Y+A+ ++DWR  SCGGCI
Sbjct  65   DW----IVENIEWLSDWFIEQDVPLE-EEIIRYFYQAVNKEDWRCGSCGGCI  111


>hypothetical protein [Gallibacterium salpingitidis]
Sequence ID: WP_066110356.1 Length: 111 
>hypothetical protein QS62_11610 [Gallibacterium salpingitidis]
Sequence ID: OBW90769.1 Length: 111 >hypothetical protein QV08_11795 [Gallibacterium salpingitidis]
Sequence ID: OBX05537.1 Length: 111  
Range 1: 9 to 111

Score:44.8 bits(139), Expect:0.001, 
Method:Composition-based stats., 
Identities:32/110(29%), Positives:48/110(43%), Gaps:7/110(6%)

Query  7    WSGGYPTLCSGAWTIVIDGIKLTGLEQEHFGTYGKYHMWHFEDWNDVWETYTAGYGFNSW  66
            WS    TLC G W I   G  +   E+      G   +++F D  D  E Y  G   N W
Sbjct  9    WSSKGNTLCLGHWDITYQGKAINLPEERREHDMGTRGIYNFIDPED--ELYLEGLDENDW  66

Query  67   YKNLMTHDTNGLKSSLIRHGFDINNEAFIEDLYEAIQEKDWRHSSCGGCI  116
                +   T+ + ++ I        E +   +Y+A+ + DWR  SCGGC+
Sbjct  67   ILENIGWLTDVFIAADI-----PLEEEYFRLFYQAVNKDDWRCGSCGGCM  111


>hypothetical protein [Necropsobacter massiliensis]
Sequence ID: WP_040975644.1 Length: 111 
Range 1: 9 to 111

Score:44.8 bits(139), Expect:0.001, 
Method:Composition-based stats., 
Identities:31/110(28%), Positives:49/110(44%), Gaps:7/110(6%)

Query  7    WSGGYPTLCSGAWTIVIDGIKLTGLEQEHFGTYGKYHMWHFEDWNDVWETYTAGYGFNSW  66
            W+    TLC G W I      L   E+      G   +++F D  D  E Y  G   + W
Sbjct  9    WTASGNTLCLGHWEITYRDKALVLPEKIREHDMGTRGIYYFIDPTD--ELYLEGLDEDDW  66

Query  67   YKNLMTHDTNGLKSSLIRHGFDINNEAFIEDLYEAIQEKDWRHSSCGGCI  116
                +  + + L   +I     +  E ++  +Y+A+ ++DWR  SCGGCI
Sbjct  67   ----ILANIDWLSELFIDADIPLE-EEYMRLFYQAVNKQDWRCGSCGGCI  111


		
