# Supplementary material for: Influence of Non-canonical DNA Bases on the Genomic Diversity of Tevenvirinae
Source: Front Microbiol. 2021 Apr 6;12:632686. doi: 10.3389/fmicb.2021.632686 (PMC8056088; doi:10.3389/fmicb.2021.632686)
Supplement: Supplementary Data Sheet 2 — The results of the BLAST-assisted (“txt” files) and HMMER-assisted (“xlsx” files) searches for GSC homologs. The clusters containing homologs of proteins from other organisms are listed. [file Data_Sheet_2.ZIP › Data sheet 2/Group XIV/47361.xlsx]

## Sheet: Лист1
	ID	Title	E-value	Ind. E-value	Bitscore	Aligned Positions
1	ASZ76371.1	hypothetical protein [Proteus phage PM2]	2.1e-54	2.3e-54	193.4	106
2	WP_144017192.1	hypothetical protein [Eggerthia catenaformis]	3e-15	1.6e-13	61.7	110
3	WP_117624378.1	hypothetical protein [Hungatella hathewayi]RGO63382.1 hypothetical protein DXB08_328	6.3e-13	2.3e-11	54.8	111
4	ERH28007.1	hypothetical protein HMPREF9065_00846 [Aggregatibacter sp. oral taxon 458 str. W1033	3.7e-9	6.4e-9	46.9	106
