# Supplementary material for: Influence of Non-canonical DNA Bases on the Genomic Diversity of Tevenvirinae
Source: Front Microbiol. 2021 Apr 6;12:632686. doi: 10.3389/fmicb.2021.632686 (PMC8056088; doi:10.3389/fmicb.2021.632686)
Supplement: Supplementary Data Sheet 2 — The results of the BLAST-assisted (“txt” files) and HMMER-assisted (“xlsx” files) searches for GSC homologs. The clusters containing homologs of proteins from other organisms are listed. [file Data_Sheet_2.ZIP › Data sheet 2/Group XIV/47365.txt]

RID: 6K1AD8AD016	
Job Title:Protein Sequence				
Program: BLASTP 
Query: None ID: lcl|Query_92084(amino acid) Length: 112
Database: nr All non-redundant GenBank CDS translations+PDB+SwissProt+PIR+PRF excluding environmental samples from WGS projects
	
Sequences producing significant alignments:

Sequences  with  E-value BETTER than threshold
                                                                  Max    Total Query   E   Per.                  
Description                                                       Score  Score cover Value Ident  Accession        

hypothetical protein MP1_gp0123 [Morganella phage vB_MmoM_MP1]    186    186   100%  1e-59 100.00 YP_009279981.1   
hypothetical protein Pm5461_116 [Proteus phage vB_PmiM_Pm5461]    173    173   99%   2e-54 54.95  YP_009195537.1   
hypothetical protein [Proteus phage PM2]                          170    170   99%   4e-53 54.95  ASZ76375.1       
hypothetical protein phiP43_145 [Proteus phage phiP4-3]           164    164   83%   6e-51 62.77  AUM58503.1       
hypothetical protein [Cellulomonas oligotrophica]                 162    162   99%   3e-50 57.66  WP_140460956.1   
hypothetical protein vBSdyM006_118 [Shigella phage vB_SdyM_006]   159    159   83%   4e-49 60.64  AZV01255.1       
hypothetical protein CBB_383 [Pectobacterium phage CBB]           100    100   82%   1e-25 53.76  YP_009594923.1   
hypothetical protein BF_0380 [Serratia phage BF]                  100    100   88%   2e-25 50.50  YP_009599876.1   
hypothetical protein GAP32_374 [Cronobacter phage vB_CsaM_GAP32]  94.8   94.8  83%   2e-23 54.26  YP_006987480.1   
hypothetical protein [Proteus phage PM135]                        88.4   88.4  83%   1e-20 41.05  YP_009620628.1   
hypothetical protein CPT_Stubb_096 [Proteus phage Stubb]          83.7   83.7  83%   8e-19 41.05  AYJ73216.1       
hypothetical protein [Paenibacillus xylanexedens]                 80.8   80.8  69%   1e-17 43.59  WP_145052586.1   
hypothetical protein [Bacillus solani]                            80.5   80.5  53%   2e-17 53.33  WP_056683784.1   
hypothetical protein [Rhizobiales bacterium]                      76.7   76.7  53%   9e-16 46.67  WP_162740287.1   
hypothetical protein [Agrobacterium rhizogenes]                   74.3   74.3  53%   3e-15 43.33  WP_034518974.1   
MULTISPECIES: hypothetical protein [Bacteria]                     72.9   72.9  61%   1e-14 44.93  WP_058637013.1   
hypothetical protein EEEDMAII_01317 [Stenotrophomonas...          72.0   72.0  52%   3e-14 40.68  VUK32699.1       
hypothetical protein EOP83_06905 [Verrucomicrobiaceae bacterium]  71.4   71.4  66%   6e-14 44.00  RYD65673.1       
hypothetical protein [Pseudomonas phage vB_PaeM_PS119XW]          71.1   71.1  66%   7e-14 41.25  QEM41750.1       
hypothetical protein [Bacillus paralicheniformis]                 71.4   71.4  59%   7e-14 47.76  WP_151253569.1   
hypothetical protein [Agrobacterium rhizogenes]                   70.5   70.5  53%   1e-13 46.67  WP_034503070.1   
hypothetical protein [Pseudomonas phage PA1C]                     69.6   69.6  61%   2e-13 44.00  QBX32170.1       
hypothetical protein [Delftia tsuruhatensis]                      69.6   69.6  57%   3e-13 42.19  WP_052014088.1   
putative integrase [Brevibacillus phage Sundance]                 69.3   69.3  53%   4e-13 46.67  YP_009194162.1   
hypothetical protein [Paenibacillus xylanexedens]                 68.8   68.8  67%   7e-13 42.86  WP_154895230.1   
hypothetical protein BJP50_18580 [Paenibacillus odorifer]         68.2   68.2  58%   1e-12 44.78  OMD16244.1       
hypothetical protein [Ralstonia phage RSF1]                       65.5   65.5  97%   1e-11 36.36  YP_009208010.1   
hypothetical protein [Bacillus cereus]                            64.4   64.4  61%   4e-11 39.13  WP_098126448.1   
hypothetical protein [Bacillus velezensis]                        63.8   63.8  49%   7e-11 50.91  WP_144624914.1   
hypothetical protein alia_235 [Escherichia phage alia]            62.6   62.6  79%   1e-10 37.78  QHR73949.1       
hypothetical protein [Devosia sp. DBB001]                         62.6   62.6  59%   2e-10 37.31  WP_052015024.1   
hypothetical protein [Escherichia phage vB_vPM_PD114]             61.7   61.7  79%   3e-10 37.78  AXY81470.1       
Phi92_gp112 [Enterobacteria phage phi92]                          61.4   61.4  79%   3e-10 37.78  YP_009012444.1   
hypothetical protein outra_35 [Escherichia phage outra]           61.4   61.4  79%   3e-10 37.78  QHR75356.1       
hypothetical protein E6R04_01665 [Spirochaetes bacterium]         60.3   60.3  66%   1e-09 34.21  TXH11316.1       
hypothetical protein C0569_26240 [Bacillus megaterium]            59.7   59.7  86%   2e-09 31.68  AUO14787.1       
hypothetical protein Xoosp15_204 [Xanthomonas phage Xoo-sp15]     57.9   57.9  50%   2e-08 48.21  QFP93469.1       
hypothetical protein [Bacillus nakamurai]                         56.2   56.2  66%   8e-08 34.15  WP_061520727.1   
hypothetical protein BM10_221 [Bacillus virus BM15]               56.7   56.7  50%   8e-08 48.21  YP_009626770.1   
hypothetical protein Blue_074 [Bacillus phage Deep Blue]          55.9   55.9  50%   2e-07 46.43  YP_009285386.1   
MULTISPECIES: hypothetical protein [Bacillus amyloliquefaciens... 54.7   54.7  46%   2e-07 40.38  WP_014417918.1   
hypothetical protein [Bacillus velezensis]                        54.4   54.4  45%   3e-07 41.18  WP_038458648.1   
hypothetical protein [Bacillus amyloliquefaciens]                 54.4   54.4  45%   3e-07 41.18  WP_115997364.1   
MULTISPECIES: hypothetical protein [Bacillus amyloliquefaciens... 54.4   54.4  45%   3e-07 41.18  WP_014471977.1   
hypothetical protein [Paenibacillus donghaensis]                  54.4   54.4  45%   3e-07 47.06  WP_087916613.1   
hypothetical protein [Bacillus velezensis]                        53.5   53.5  45%   5e-07 41.18  WP_020954112.1   
hypothetical protein [Bacillus sp. BK100]                         53.5   53.5  45%   6e-07 41.18  WP_132105115.1   
hypothetical protein [Sedimenticola thiotaurini]                  52.6   52.6  52%   1e-06 32.20  WP_046860712.1   
MULTISPECIES: hypothetical protein [Bacillus subtilis group]      52.4   52.4  62%   2e-06 35.71  WP_014470181.1   
hypothetical protein [Sedimenticola selenatireducens]             52.1   52.1  52%   2e-06 30.51  WP_144358616.1   
hypothetical protein [Pseudomonas phage PhiPA3]                   51.5   51.5  61%   3e-06 37.14  YP_009217117.1   
hypothetical protein [Bacillus velezensis]                        51.5   51.5  65%   3e-06 30.14  WP_094295820.1   
hypothetical protein [Bacillus phage Shbh1]                       51.2   51.2  38%   7e-06 53.49  YP_009275184.1   
hypothetical protein [Siphoviridae sp.]                           49.7   49.7  44%   2e-05 49.02  AXF53012.1       
hypothetical protein [Solemya velesiana gill symbiont]            49.1   49.1  52%   3e-05 33.90  WP_078485912.1   
hypothetical protein [Sedimenticola selenatireducens]             48.5   48.5  58%   5e-05 27.69  WP_037374388.1   
hypothetical protein FHK82_11470 [Sedimenticola thiotaurini]      47.4   47.4  52%   1e-04 27.12  TVT53763.1       
hypothetical protein C0631_03255 [Sedimenticola sp.]              47.4   47.4  53%   2e-04 31.67  PLY16627.1       

Sequences with E-value WORSE than threshold
                                                                  Max    Total Query   E   Per.                  
Description                                                       Score  Score cover Value Ident  Accession        

hypothetical protein [Bacillus cereus]                            42.7   42.7  85%   0.010 24.00  WP_048563254.1   
hypothetical protein [Bacillus toyonensis]                        41.8   41.8  58%   0.020 28.99  WP_098156491.1   
hypothetical protein [Bacillus thuringiensis]                     41.5   41.5  85%   0.027 24.00  WP_098818534.1   
hypothetical protein [Bacillus wiedmannii]                        40.3   40.3  58%   0.073 27.54  WP_098822976.1   
hypothetical protein [Bacillus wiedmannii]                        37.1   37.1  46%   1.3   30.91  WP_098706919.1   

Alignments:
>hypothetical protein MP1_gp0123 [Morganella phage vB_MmoM_MP1]
Sequence ID: YP_009279981.1 Length: 112 
>hypothetical protein MP1_gp0123 [Morganella phage vB_MmoM_MP1]
Sequence ID: ANM46554.1 Length: 112  
Range 1: 1 to 112

Score:186 bits(623), Expect:1e-59, 
Method:Composition-based stats., 
Identities:112/112(100%), Positives:112/112(100%), Gaps:0/112(0%)

Query  1    MKTNVFLELFQSKSDICYEFNIPDECLDNVTIVLAFYEYENYSGDVTVVYRDKNGIFWHV  60
            MKTNVFLELFQSKSDICYEFNIPDECLDNVTIVLAFYEYENYSGDVTVVYRDKNGIFWHV
Sbjct  1    MKTNVFLELFQSKSDICYEFNIPDECLDNVTIVLAFYEYENYSGDVTVVYRDKNGIFWHV  60

Query  61   EGGHCSCYGLEDQWDPIEIGDIEIFKEYSKRVSVGYYSFGSGGKTIYDLVFN  112
            EGGHCSCYGLEDQWDPIEIGDIEIFKEYSKRVSVGYYSFGSGGKTIYDLVFN
Sbjct  61   EGGHCSCYGLEDQWDPIEIGDIEIFKEYSKRVSVGYYSFGSGGKTIYDLVFN  112


>hypothetical protein Pm5461_116 [Proteus phage vB_PmiM_Pm5461]
Sequence ID: YP_009195537.1 Length: 106 
>hypothetical protein Pm5461_116 [Proteus phage vB_PmiM_Pm5461]
Sequence ID: AKA61981.1 Length: 106  
Range 1: 1 to 106

Score:173 bits(579), Expect:2e-54, 
Method:Composition-based stats., 
Identities:61/111(55%), Positives:76/111(68%), Gaps:5/111(4%)

Query  1    MKTNVFLELFQSKSDICYEFNIPDECLDNVTIVLAFYEYENYSGDVTVVYRDKNGIFWHV  60
            MKTNVF++LF SK DIC EF IP + L +  IVLA+Y+ E+Y G   V+Y D  G FW V
Sbjct  1    MKTNVFMDLFTSKEDICNEFQIPTDVLADKEIVLAYYDCEDYCGCAIVIYADILGQFWEV  60

Query  61   EGGHCSCYGLEDQWDPIEIGDIEIFKEYSKRVSVGYYSFGSGGKTIYDLVF  111
             G HCSCYGLE QW+P  IGD E+FKEYSK   +    FG G  +IY+++F
Sbjct  61   HGSHCSCYGLEGQWEPELIGDFELFKEYSKTQQI---DFGKG--SIYNMIF  106


>hypothetical protein [Proteus phage PM2]
Sequence ID: ASZ76375.1 Length: 114 
Range 1: 9 to 114

Score:170 bits(567), Expect:4e-53, 
Method:Composition-based stats., 
Identities:61/111(55%), Positives:75/111(67%), Gaps:5/111(4%)

Query  1    MKTNVFLELFQSKSDICYEFNIPDECLDNVTIVLAFYEYENYSGDVTVVYRDKNGIFWHV  60
            MKTNVF++LF SK DIC EF IP + L +  IVLA+Y+ E+Y G   V+Y D  G FW V
Sbjct  9    MKTNVFMDLFTSKEDICNEFQIPPDVLADKEIVLAYYDCEDYCGCAIVIYVDTLGQFWEV  68

Query  61   EGGHCSCYGLEDQWDPIEIGDIEIFKEYSKRVSVGYYSFGSGGKTIYDLVF  111
             G HCSCYGLE QW+P  IGD E+FKEYSK   +    FG G  +IY ++F
Sbjct  69   HGSHCSCYGLEGQWEPELIGDFELFKEYSKTQQI---DFGKG--SIYSMLF  114


>hypothetical protein phiP43_145 [Proteus phage phiP4-3]
Sequence ID: AUM58503.1 Length: 105 
Range 1: 1 to 94

Score:164 bits(548), Expect:6e-51, 
Method:Composition-based stats., 
Identities:59/94(63%), Positives:73/94(77%), Gaps:0/94(0%)

Query  1   MKTNVFLELFQSKSDICYEFNIPDECLDNVTIVLAFYEYENYSGDVTVVYRDKNGIFWHV  60
           MKTNVF+ELF SK DIC+EF IP + LD+  IVLA+Y+YE+YSG  TV+++D N IFW V
Sbjct  1   MKTNVFMELFTSKEDICHEFQIPTDVLDDKEIVLAYYDYEDYSGYATVIFKDSNDIFWEV  60

Query  61  EGGHCSCYGLEDQWDPIEIGDIEIFKEYSKRVSV  94
            G HCSCYGLE QW+P EIG + +FKEYSK   +
Sbjct  61  NGSHCSCYGLEGQWEPEEIGYLNLFKEYSKTQPI  94


>hypothetical protein [Cellulomonas oligotrophica]
Sequence ID: WP_140460956.1 Length: 106 
Range 1: 1 to 106

Score:162 bits(542), Expect:3e-50, 
Method:Composition-based stats., 
Identities:64/111(58%), Positives:77/111(69%), Gaps:5/111(4%)

Query  1    MKTNVFLELFQSKSDICYEFNIPDECLDNVTIVLAFYEYENYSGDVTVVYRDKNGIFWHV  60
            MKTNVF+ELF SK DIC+EF IP + LD+  IVLA+Y+YE+YSG  TV+Y D  G FW V
Sbjct  1    MKTNVFMELFTSKEDICHEFQIPTDVLDDKEIVLAYYDYEDYSGWATVIYMDITGTFWEV  60

Query  61   EGGHCSCYGLEDQWDPIEIGDIEIFKEYSKRVSVGYYSFGSGGKTIYDLVF  111
             G HCSCYGLE QW+P  IG I  FKEYSK   +      SG  +IY ++F
Sbjct  61   HGSHCSCYGLEGQWEPELIGLINTFKEYSKTQQID-----SGKGSIYSMLF  106


>hypothetical protein vBSdyM006_118 [Shigella phage vB_SdyM_006]
Sequence ID: AZV01255.1 Length: 105 
Range 1: 1 to 94

Score:159 bits(532), Expect:4e-49, 
Method:Composition-based stats., 
Identities:57/94(61%), Positives:73/94(77%), Gaps:0/94(0%)

Query  1   MKTNVFLELFQSKSDICYEFNIPDECLDNVTIVLAFYEYENYSGDVTVVYRDKNGIFWHV  60
           MKTNVF+ELF SK DIC+EF IP + L++  I+LA+Y+YE+YSG  TV+++D N IFW V
Sbjct  1   MKTNVFMELFTSKEDICHEFQIPMDSLNDKEIILAYYDYEDYSGYATVIFKDSNDIFWEV  60

Query  61  EGGHCSCYGLEDQWDPIEIGDIEIFKEYSKRVSV  94
            G HCSCYGLE QW+P EIG + +FKEYSK   +
Sbjct  61  NGSHCSCYGLEGQWEPEEIGYLNLFKEYSKTQPI  94


>hypothetical protein CBB_383 [Pectobacterium phage CBB]
Sequence ID: YP_009594923.1 Length: 108 
>hypothetical protein CBB_383 [Pectobacterium phage CBB]
Sequence ID: AMM43946.1 Length: 108  
Range 1: 16 to 108

Score:100 bits(331), Expect:1e-25, 
Method:Composition-based stats., 
Identities:50/93(54%), Positives:62/93(66%), Gaps:1/93(1%)

Query  5    VFLELFQSKSDICYEFNIPDECLDNVTIVLAFYEYENYSGDVTVVYRD-KNGIFWHVEGG  63
            V+ ELF SK DI   F IP   ++++ I+ AFYEYE+YSG  TV Y D K+  ++ V GG
Sbjct  16   VYHELFSSKEDIANRFEIPLSDIEDLEILYAFYEYEDYSGSATVFYYDPKDNTYYEVRGG  75

Query  64   HCSCYGLEDQWDPIEIGDIEIFKEYSKRVSVGY  96
            HCSCYGLE QWDP EIG    F EY +RV+  Y
Sbjct  76   HCSCYGLEGQWDPEEIGYFSTFIEYVQRVNYKY  108


>hypothetical protein BF_0380 [Serratia phage BF]
Sequence ID: YP_009599876.1 Length: 112 
>hypothetical protein BF_0380 [Serratia phage BF]
Sequence ID: AQW88905.1 Length: 112  
Range 1: 12 to 112

Score:100 bits(329), Expect:2e-25, 
Method:Composition-based stats., 
Identities:51/101(50%), Positives:63/101(62%), Gaps:2/101(1%)

Query  1    MKTNVFLELFQSKSDICYEFNIPDECLDNVTIVLAFYEYENYSGDVTVVYRDKNGI-FWH  59
            M  N++ ELF+ K DI   F I  E L+N  I+ AFYEYE+YSG  +V+Y D +   F+ 
Sbjct  12   MFPNIYNELFECKQDIANSFCIDIEVLENKQILYAFYEYEDYSGSASVLYYDPDFQSFFE  71

Query  60   VEGGHCSCYGLEDQWDPIEIG-DIEIFKEYSKRVSVGYYSF  99
            V GGHCSCYGLE QW+P EI  D   FKEY  R   G  S+
Sbjct  72   VHGGHCSCYGLEGQWEPEEINRDFNKFKEYVTRQGYGKRSY  112


>hypothetical protein GAP32_374 [Cronobacter phage vB_CsaM_GAP32]
Sequence ID: YP_006987480.1 Length: 108 
>hypothetical protein GAP32_374 [Cronobacter phage vB_CsaM_GAP32]
Sequence ID: AFC21825.1 Length: 108  
Range 1: 15 to 108

Score:94.8 bits(310), Expect:2e-23, 
Method:Composition-based stats., 
Identities:51/94(54%), Positives:61/94(64%), Gaps:1/94(1%)

Query  4    NVFLELFQSKSDICYEFNIPDECLDNVTIVLAFYEYENYSGDVTVVYRD-KNGIFWHVEG  62
            NV+ ELF+ K DI   F IP   L+ + I+ AFYEYE+YSG  TV Y D K   ++ V G
Sbjct  15   NVYHELFECKEDIASRFEIPLSELEGLEILYAFYEYEDYSGSATVFYYDPKYQSYFEVRG  74

Query  63   GHCSCYGLEDQWDPIEIGDIEIFKEYSKRVSVGY  96
            GHCSCYGLE QW+P EIG    F EY KRV+  Y
Sbjct  75   GHCSCYGLEGQWEPEEIGFHTTFIEYIKRVNYKY  108


>hypothetical protein [Proteus phage PM135]
Sequence ID: YP_009620628.1 Length: 115 
>hypothetical protein [Proteus phage PM135]
Sequence ID: ATW69944.1 Length: 115  
Range 1: 1 to 95

Score:88.4 bits(288), Expect:1e-20, 
Method:Composition-based stats., 
Identities:39/95(41%), Positives:56/95(58%), Gaps:1/95(1%)

Query  1   MKTNVFLELFQSKSDICYEFNIPDECLDNVTIVLAFYEYENYSGDVTVVYRDKN-GIFWH  59
           M  N+F   F++  D+  EF +P   L+++TI+ A Y    Y G   V ++D   G+++ 
Sbjct  1   MLDNIFAGDFKNIRDVESEFELPTGMLEDITIIYAVYNQPQYEGYAEVYFKDNLTGLYYE  60

Query  60  VEGGHCSCYGLEDQWDPIEIGDIEIFKEYSKRVSV  94
           V G HCSCYGLE+QW P  IGD + F  Y+ RV V
Sbjct  61  VHGSHCSCYGLENQWSPELIGDKDAFLAYANRVEV  95


>hypothetical protein CPT_Stubb_096 [Proteus phage Stubb]
Sequence ID: AYJ73216.1 Length: 115 
Range 1: 1 to 95

Score:83.7 bits(272), Expect:8e-19, 
Method:Composition-based stats., 
Identities:39/95(41%), Positives:55/95(57%), Gaps:1/95(1%)

Query  1   MKTNVFLELFQSKSDICYEFNIPDECLDNVTIVLAFYEYENYSGDVTVVYRDKN-GIFWH  59
           M  N+F   F+   D+  +F +P   L+N+TI+ A Y    Y G   V ++D   G+++ 
Sbjct  1   MLDNIFAGDFKDVRDVEDQFELPVGSLENITIIYAVYNQPQYEGYAEVYFKDNLTGLYYE  60

Query  60  VEGGHCSCYGLEDQWDPIEIGDIEIFKEYSKRVSV  94
           V G HCSCYGLE+QW P  IGD + F  Y+ RV V
Sbjct  61  VHGSHCSCYGLENQWSPELIGDKDAFLVYANRVEV  95


>hypothetical protein [Paenibacillus xylanexedens]
Sequence ID: WP_145052586.1 Length: 120 
Range 1: 1 to 77

Score:80.8 bits(262), Expect:1e-17, 
Method:Composition-based stats., 
Identities:34/78(44%), Positives:48/78(61%), Gaps:1/78(1%)

Query  1   MKTNVFLELFQSKSDICYEFNIPDECLDNVTIVLAFYEYENYSGDVTVVYRDKNGIFWHV  60
           MKT ++L  F S  +I  +F IP   ++   ++LA Y YENY GD  ++ R +NG ++ V
Sbjct  1   MKTPILLHDFSSIENIAGQFEIPLSVVEAYEVLLASYTYENYEGDAFLLLR-QNGTLYEV  59

Query  61  EGGHCSCYGLEDQWDPIE  78
            G HCSCYGLE QW   +
Sbjct  60  NGSHCSCYGLEGQWSTED  77


>hypothetical protein [Bacillus solani]
Sequence ID: WP_056683784.1 Length: 137 
Range 1: 33 to 91

Score:80.5 bits(261), Expect:2e-17, 
Method:Composition-based stats., 
Identities:32/60(53%), Positives:44/60(73%), Gaps:1/60(1%)

Query  19  EFNIPDECLDNVTIVLAFYEYENYSGDVTVVYRDKNGIFWHVEGGHCSCYGLEDQWDPIE  78
           +F I D+ L+ V I+LAFY YE+YSGD  V++R+ +  ++ V G HCSCYGLE QW+P E
Sbjct  33  DFEIDDQTLEGVEIMLAFYTYEDYSGDAFVLFRN-DSQLYEVNGSHCSCYGLEGQWEPEE  91


>hypothetical protein [Rhizobiales bacterium]
Sequence ID: WP_162740287.1 Length: 141 
Range 1: 19 to 77

Score:76.7 bits(248), Expect:9e-16, 
Method:Composition-based stats., 
Identities:28/60(47%), Positives:43/60(71%), Gaps:1/60(1%)

Query  19  EFNIPDECLDNVTIVLAFYEYENYSGDVTVVYRDKNGIFWHVEGGHCSCYGLEDQWDPIE  78
           +F+I    LD  T+++A Y YE+YSGD  V++ +++G ++ V G HCSCYGLE QW+P +
Sbjct  19  DFSIDKAALDGATVLVASYTYEDYSGDAYVLF-ERSGSLFEVHGSHCSCYGLEGQWEPED  77


>hypothetical protein [Agrobacterium rhizogenes]
Sequence ID: WP_034518974.1 Length: 114 
>hypothetical protein CN09_11425 [Agrobacterium rhizogenes]
Sequence ID: KEA07506.1 Length: 114 >hypothetical protein FFE80_07645 [Agrobacterium rhizogenes]
Sequence ID: TQO80957.1 Length: 114 >hypothetical protein EXN69_26530 [Agrobacterium rhizogenes]
Sequence ID: TRB51551.1 Length: 114  
Range 1: 23 to 81

Score:74.3 bits(240), Expect:3e-15, 
Method:Composition-based stats., 
Identities:26/60(43%), Positives:40/60(66%), Gaps:1/60(1%)

Query  19  EFNIPDECLDNVTIVLAFYEYENYSGDVTVVYRDKNGIFWHVEGGHCSCYGLEDQWDPIE  78
           +F +  + L   T+++A Y YE+YSG   V++ +++G +  V G HCSCYGLE QW+P E
Sbjct  23  DFEVKPDVLAGATVLVASYTYEDYSGSSYVLF-ERDGKLLEVHGSHCSCYGLEGQWEPEE  81


>MULTISPECIES: hypothetical protein [Bacteria]
Sequence ID: WP_058637013.1 Length: 112 
Range 1: 11 to 76

Score:72.9 bits(235), Expect:1e-14, 
Method:Composition-based stats., 
Identities:31/69(45%), Positives:47/69(68%), Gaps:3/69(4%)

Query  10  FQSKSDICYEFNIPDECLDNVTIVLAFYEYENYSGDVTVVYRDKNGIFWHVEGGHCSCYG  69
           + S+  I  +F +  E  + V I+L +Y+ E+YSG+  V++R K+G ++ V G HCSCYG
Sbjct  11  WSSEDGIYSDFRV--EPSEGVDILLGYYDCEDYSGEAFVLFR-KDGQLFEVNGSHCSCYG  67

Query  70  LEDQWDPIE  78
           LEDQW+P E
Sbjct  68  LEDQWNPEE  76


>hypothetical protein EEEDMAII_01317 [Stenotrophomonas maltophilia]
Sequence ID: VUK32699.1 Length: 126 
>hypothetical protein ECEIEJJG_03738 [Stenotrophomonas maltophilia]
Sequence ID: VUN25489.1 Length: 126 >hypothetical protein PGKFDMCD_02223 [Stenotrophomonas maltophilia]
Sequence ID: VUN89544.1 Length: 126  
Range 1: 26 to 83

Score:72.0 bits(232), Expect:3e-14, 
Method:Composition-based stats., 
Identities:24/59(41%), Positives:38/59(64%), Gaps:1/59(1%)

Query  20  FNIPDECLDNVTIVLAFYEYENYSGDVTVVYRDKNGIFWHVEGGHCSCYGLEDQWDPIE  78
           +    + +    ++LA+Y YE+YSG   V+   K+G ++ V G HCSC+GLEDQW+P +
Sbjct  26  YQQTTDLIAGYDVLLAYYSYEDYSGSAFVLLH-KDGQLFEVNGSHCSCFGLEDQWEPEQ  83


>hypothetical protein EOP83_06905 [Verrucomicrobiaceae bacterium]
Sequence ID: RYD65673.1 Length: 124 
Range 1: 1 to 71

Score:71.4 bits(230), Expect:6e-14, 
Method:Composition-based stats., 
Identities:33/75(44%), Positives:47/75(62%), Gaps:4/75(5%)

Query  5   VFLELFQSKSDICYEFNIPDECLDNVTIVLAFYEYENYSGDVTVVYRDKNGIFWHVEGGH  64
           +F+  F ++ D+C EF I         +++A YE + Y G   V++  + G FWHVEG H
Sbjct  1   MFVGEFDNERDVCKEFRIDK---IGGFVIFAGYEIDGYEGAANVIFV-QGGKFWHVEGSH  56

Query  65  CSCYGLEDQWDPIEI  79
           CSCYGLEDQW+P E+
Sbjct  57  CSCYGLEDQWEPEEM  71


>hypothetical protein [Pseudomonas phage vB_PaeM_PS119XW]
Sequence ID: QEM41750.1 Length: 115 
Range 1: 1 to 79

Score:71.1 bits(229), Expect:7e-14, 
Method:Composition-based stats., 
Identities:33/80(41%), Positives:56/80(70%), Gaps:7/80(8%)

Query  5   VFLELFQSKSDICYEFNIPDECLDNVTIVLAFYEYENYSGDVTVVYRDKNGIFWHVEGGH  64
           +++ +F+++ D+  EF + +  LDN TI++A+YEYE+YSG   V++ +++G ++ V G H
Sbjct  1   MYFGIFENEQDVISEFGLTNGELDNATILFAWYEYEDYSGSAFVLF-ERDGKYYEVHGSH  59

Query  65  CSCYGL------EDQWDPIE  78
           CSCYGL      ++QWDP E
Sbjct  60  CSCYGLSPGSGGDNQWDPEE  79


>hypothetical protein [Bacillus paralicheniformis]
Sequence ID: WP_151253569.1 Length: 133 
>hypothetical protein BVL54_19840 [Bacillus paralicheniformis]
Sequence ID: OMI07679.1 Length: 133  
Range 1: 25 to 90

Score:71.4 bits(230), Expect:7e-14, 
Method:Composition-based stats., 
Identities:32/67(48%), Positives:45/67(67%), Gaps:1/67(1%)

Query  12  SKSDICYEFNIPDECLDNVTIVLAFYEYENYSGDVTVVYRDKNGIFWHVEGGHCSCYGLE  71
           S+  +  +F I +E +  V ++LA Y  ENY GD  V++R K+G ++ V G HCSCYGLE
Sbjct  25  SRGMMMSDFRITEEDMKGVEVILASYTNENYEGDAFVLFR-KDGKYYEVHGSHCSCYGLE  83

Query  72  DQWDPIE  78
           DQW+P E
Sbjct  84  DQWEPEE  90


>hypothetical protein [Agrobacterium rhizogenes]
Sequence ID: WP_034503070.1 Length: 113 
Range 1: 22 to 80

Score:70.5 bits(227), Expect:1e-13, 
Method:Composition-based stats., 
Identities:28/60(47%), Positives:42/60(70%), Gaps:1/60(1%)

Query  19  EFNIPDECLDNVTIVLAFYEYENYSGDVTVVYRDKNGIFWHVEGGHCSCYGLEDQWDPIE  78
           +F I  + L   T+++A Y YE+YSGD  V++ +++G ++ VEG HCSC+GLE QW P E
Sbjct  22  DFEITADELAGATVLVASYTYEHYSGDAYVLF-ERDGKLFEVEGSHCSCFGLEGQWKPEE  80


>hypothetical protein [Pseudomonas phage PA1C]
Sequence ID: QBX32170.1 Length: 115 
Range 1: 6 to 79

Score:69.6 bits(224), Expect:2e-13, 
Method:Composition-based stats., 
Identities:33/75(44%), Positives:52/75(69%), Gaps:7/75(9%)

Query  10  FQSKSDICYEFNIPDECLDNVTIVLAFYEYENYSGDVTVVYRDKNGIFWHVEGGHCSCYG  69
           F+++ D+  EF + +  LDN TI++A+YEYE+YSG   V++ +++G ++ V G HCSCYG
Sbjct  6   FENEQDVISEFGLTNGELDNATILFAWYEYEDYSGSAFVLF-ERDGKYYEVHGSHCSCYG  64

Query  70  L------EDQWDPIE  78
           L      ++QWDP E
Sbjct  65  LSPGSGGDNQWDPEE  79


>hypothetical protein [Delftia tsuruhatensis]
Sequence ID: WP_052014088.1 Length: 120 
Range 1: 16 to 78

Score:69.6 bits(224), Expect:3e-13, 
Method:Composition-based stats., 
Identities:27/64(42%), Positives:40/64(62%), Gaps:1/64(1%)

Query  15  DICYEFNIPDECLDNVTIVLAFYEYENYSGDVTVVYRDKNGIFWHVEGGHCSCYGLEDQW  74
           ++  +F    + ++ V I+LA Y YE+Y GD  V++R K   ++ V   HCSCYGLE QW
Sbjct  16  EVASDFETDPQQMEGVEILLASYSYESYEGDAFVLFR-KGETLYEVNASHCSCYGLEGQW  74

Query  75  DPIE  78
           +P E
Sbjct  75  EPEE  78


>putative integrase [Brevibacillus phage Sundance]
Sequence ID: YP_009194162.1 Length: 122 
>putative integrase [Brevibacillus phage Sundance]
Sequence ID: ALA47928.1 Length: 122  
Range 1: 22 to 80

Score:69.3 bits(223), Expect:4e-13, 
Method:Composition-based stats., 
Identities:28/60(47%), Positives:40/60(66%), Gaps:1/60(1%)

Query  19  EFNIPDECLDNVTIVLAFYEYENYSGDVTVVYRDKNGIFWHVEGGHCSCYGLEDQWDPIE  78
           +F I  + L +V I+LA Y Y++  GD  V++R K+G ++ V G HCSC+GLE QW P E
Sbjct  22  DFQIRGDELKDVEILLASYTYDSCEGDAFVLFR-KDGKLYEVNGSHCSCFGLEGQWKPDE  80


>hypothetical protein [Paenibacillus xylanexedens]
Sequence ID: WP_154895230.1 Length: 124 
Range 1: 2 to 76

Score:68.8 bits(221), Expect:7e-13, 
Method:Composition-based stats., 
Identities:33/77(43%), Positives:47/77(61%), Gaps:3/77(3%)

Query  3   TNVFLELFQSKSDICYEFNIPDECLDNVTIVLAFYEYENYSGDVTVVYRDK-NGIFWHVE  61
           + ++LE + S   +  +F + D    ++ I+LA Y Y  Y G   V+YRDK +G ++ V 
Sbjct  2   SGIYLEDWDSAEKVYRDFAVNDA--GDIEILLACYTYIWYEGTAFVLYRDKKDGKLYEVN  59

Query  62  GGHCSCYGLEDQWDPIE  78
           GGHCSCYGLE QW P E
Sbjct  60  GGHCSCYGLEGQWSPEE  76


>hypothetical protein BJP50_18580 [Paenibacillus odorifer]
Sequence ID: OMD16244.1 Length: 134 
Range 1: 20 to 86

Score:68.2 bits(219), Expect:1e-12, 
Method:Composition-based stats., 
Identities:30/67(45%), Positives:41/67(61%), Gaps:1/67(1%)

Query  13  KSDICYEFNIPDECLDNVTIVLAFYEYENYSGDVTVVYR-DKNGIFWHVEGGHCSCYGLE  71
           + D     N P    D++ I+LA Y  ENY G+  V++R   +G ++ V GGHCSCYGLE
Sbjct  20  EEDWGISHNHPITDKDDIEIILASYTNENYEGEAFVLFRRKSDGKLYEVNGGHCSCYGLE  79

Query  72  DQWDPIE  78
            QW+P E
Sbjct  80  GQWNPEE  86


>hypothetical protein [Ralstonia phage RSF1]
Sequence ID: YP_009208010.1 Length: 114 
>hypothetical protein [Ralstonia phage RSF1]
Sequence ID: BAS04998.1 Length: 114  
Range 1: 9 to 113

Score:65.5 bits(210), Expect:1e-11, 
Method:Composition-based stats., 
Identities:40/110(36%), Positives:55/110(50%), Gaps:6/110(5%)

Query  2    KTNVFLELFQSKSDICYEFNIPDECLDNVTIVLAFYEYENYSGDVTVV-YRDKNGIFWHV  60
            K  VF + F+S+ D+  +F I D+      I+ A YE ++Y G   V  Y  +   F+ V
Sbjct  9    KEPVFHDEFKSREDVFEQFRIVDD--PKYQILYAGYECQDYEGSSVVFGYDHEKKQFFEV  66

Query  61   EGGHCSCYGLEDQWDPIEIGDIEIFKEYSKRVSVGYYSFGSGGKTIYDLV  110
               HCSCYGLEDQWDP      E F+E  +      +  G   K +Y LV
Sbjct  67   YASHCSCYGLEDQWDPE---YYESFEELMQIYGRDDWRPGYARKILYGLV  113


>hypothetical protein [Bacillus cereus]
Sequence ID: WP_098126448.1 Length: 126 
>hypothetical protein CN553_12615 [Bacillus cereus]
Sequence ID: PEN97873.1 Length: 126  
Range 1: 26 to 93

Score:64.4 bits(206), Expect:4e-11, 
Method:Composition-based stats., 
Identities:27/69(39%), Positives:42/69(60%), Gaps:1/69(1%)

Query  16  ICYEFNIPDECLDNVTIVLAFYEYENYSGDVTVVYRDKNGIFWHVEGGHCSCYGLEDQWD  75
           I + F   +E + ++ I+LA Y+ E   GD  V++ + NG  + V G HCSC+GLE+QW 
Sbjct  26  IAHHFEEKEEYIGSLQILLASYDVEGCEGDAFVLFLE-NGKMYEVHGSHCSCFGLENQWS  84

Query  76  PIEIGDIEI  84
           P E+   E+
Sbjct  85  PEEVTIEEL  93


>hypothetical protein [Bacillus velezensis]
Sequence ID: WP_144624914.1 Length: 134 
Range 1: 40 to 93

Score:63.8 bits(204), Expect:7e-11, 
Method:Composition-based stats., 
Identities:28/55(51%), Positives:40/55(72%), Gaps:1/55(1%)

Query  25  ECLDNVTIVLAFYEYENYSGDVTVVYRDKNGIFWHVEGGHCSCYGLEDQWDPIEI  79
           E   +V I++A Y YE YSG+  V++ +K+GI++ V G HCSCYGLE QW+P E+
Sbjct  40  EVDRDVNILFASYGYELYSGNAFVLF-EKDGILFEVCGSHCSCYGLEGQWEPEEV  93


>hypothetical protein alia_235 [Escherichia phage alia]
Sequence ID: QHR73949.1 Length: 107 
Range 1: 13 to 100

Score:62.6 bits(200), Expect:1e-10, 
Method:Composition-based stats., 
Identities:34/90(38%), Positives:49/90(54%), Gaps:3/90(3%)

Query  4   NVFLELFQSKSDICYEFNIPDECLDNVTIVLAFYEYENYSGDVTVVYRD-KNGIFWHVEG  62
           NVF + F +  D+   + +  +  DN+ I+ A Y+   Y G+  V + D K  +F+ V  
Sbjct  13  NVF-DGFDAIEDVERYYEVELD-KDNIVILSATYDCAYYEGESHVYFYDMKTSLFYEVHA  70

Query  63  GHCSCYGLEDQWDPIEIGDIEIFKEYSKRV  92
            HCSCYGLE QW+P EIGD+     Y  R 
Sbjct  71  YHCSCYGLEGQWEPEEIGDLSFTVAYLNRR  100


>hypothetical protein [Devosia sp. DBB001]
Sequence ID: WP_052015024.1 Length: 121 
>hypothetical protein [Devosia sp. DBB001]
Sequence ID: CDP50688.1 Length: 121  
Range 1: 22 to 87

Score:62.6 bits(200), Expect:2e-10, 
Method:Composition-based stats., 
Identities:25/67(37%), Positives:39/67(58%), Gaps:1/67(1%)

Query  14  SDICYEFNIPDECLDNVTIVLAFYEYENYSGDVTVVYRDKNGIFWHVEGGHCSCYGLEDQ  73
             +  +F I  E +    I++A YE + Y G   V++  ++G ++ V GGHCSC GLE Q
Sbjct  22  EAMLNDFEIDLEAIAGADILFAQYEIDGYEGSAYVLFS-RDGKLFEVVGGHCSCDGLEGQ  80

Query  74  WDPIEIG  80
           W+P E+ 
Sbjct  81  WEPEEVA  87


>hypothetical protein [Escherichia phage vB_vPM_PD114]
Sequence ID: AXY81470.1 Length: 107 
>hypothetical protein muut_9 [Escherichia phage muut]
Sequence ID: QHR65806.1 Length: 107 >hypothetical protein inny_86 [Escherichia phage inny]
Sequence ID: QHR69756.1 Length: 107  
Range 1: 13 to 100

Score:61.7 bits(197), Expect:3e-10, 
Method:Composition-based stats., 
Identities:34/90(38%), Positives:48/90(53%), Gaps:3/90(3%)

Query  4   NVFLELFQSKSDICYEFNIPDECLDNVTIVLAFYEYENYSGDVTVVYRD-KNGIFWHVEG  62
           NVF + F    D+   + +  +  DN+ I+ A Y+   Y G+  V + D K  +F+ V  
Sbjct  13  NVF-DGFDDIEDVERYYEVELD-KDNIVILSATYDCAYYEGESHVYFYDMKTSLFYEVHA  70

Query  63  GHCSCYGLEDQWDPIEIGDIEIFKEYSKRV  92
            HCSCYGLE QW+P EIGD+     Y  R 
Sbjct  71  YHCSCYGLEGQWEPEEIGDLSFTVAYLNRR  100


>Phi92_gp112 [Enterobacteria phage phi92]
Sequence ID: YP_009012444.1 Length: 107 
>hypothetical protein ECGD1_121 [Enterobacteria phage ECGD1]
Sequence ID: AMM43447.1 Length: 107 >hypothetical protein [Escherichia phage vB_EcoM_PHB05]
Sequence ID: ATI15846.1 Length: 107 >hypothetical protein [Escherichia phage vB_vPM_PD06]
Sequence ID: AYD85054.1 Length: 107 >hypothetical protein arall_222 [Escherichia phage arall]
Sequence ID: QHR67666.1 Length: 107 >Phi92_gp112 [Enterobacteria phage phi92]
Sequence ID: CBY99541.1 Length: 107  
Range 1: 13 to 100

Score:61.4 bits(196), Expect:3e-10, 
Method:Composition-based stats., 
Identities:34/90(38%), Positives:49/90(54%), Gaps:3/90(3%)

Query  4   NVFLELFQSKSDICYEFNIPDECLDNVTIVLAFYEYENYSGDVTVVYRD-KNGIFWHVEG  62
           NVF + F    D+   + +  +  DN+ I+ A Y+   Y G+  V + D K  +F+ V  
Sbjct  13  NVF-DGFDDIEDVERYYEVELD-KDNIVILSATYDCAYYEGESHVYFYDMKTSLFYEVHA  70

Query  63  GHCSCYGLEDQWDPIEIGDIEIFKEYSKRV  92
            HCSCYGLE QW+P EIGD++    Y  R 
Sbjct  71  YHCSCYGLEGQWEPEEIGDLDFTIAYLNRR  100


>hypothetical protein outra_35 [Escherichia phage outra]
Sequence ID: QHR75356.1 Length: 107 
Range 1: 13 to 100

Score:61.4 bits(196), Expect:3e-10, 
Method:Composition-based stats., 
Identities:34/90(38%), Positives:49/90(54%), Gaps:3/90(3%)

Query  4   NVFLELFQSKSDICYEFNIPDECLDNVTIVLAFYEYENYSGDVTVVYRD-KNGIFWHVEG  62
           NVF + F    D+   + +  +  DN+ I+ A Y+   Y G+  V + D K  +F+ V  
Sbjct  13  NVF-DGFDDIEDVERYYEVELD-KDNIVILSATYDCAYYEGESHVYFYDMKTSLFYEVHA  70

Query  63  GHCSCYGLEDQWDPIEIGDIEIFKEYSKRV  92
            HCSCYGLE QW+P EIGD++    Y  R 
Sbjct  71  YHCSCYGLEGQWEPEEIGDLDFTIAYLNRR  100


>hypothetical protein E6R04_01665 [Spirochaetes bacterium]
Sequence ID: TXH11316.1 Length: 112 
Range 1: 19 to 94

Score:60.3 bits(192), Expect:1e-09, 
Method:Composition-based stats., 
Identities:26/76(34%), Positives:42/76(55%), Gaps:1/76(1%)

Query  14  SDICYEFNIPDECLDNVTIVLAFYEYENYSGDVTVVYRDK-NGIFWHVEGGHCSCYGLED  72
            ++  EF +    LD +  ++AF E   + G    + RD+  G+++ V GGHCSCYG+E 
Sbjct  19  EEVSKEFQVERSELDGMEFLIAFIEEAGWDGSAYFLVRDRETGLLYEVSGGHCSCYGFEG  78

Query  73  QWDPIEIGDIEIFKEY  88
           QWDP       ++ E+
Sbjct  79  QWDPKITSKEYLLSEH  94


>hypothetical protein C0569_26240 [Bacillus megaterium]
Sequence ID: AUO14787.1 Length: 124 
Range 1: 13 to 110

Score:59.7 bits(190), Expect:2e-09, 
Method:Composition-based stats., 
Identities:32/101(32%), Positives:55/101(54%), Gaps:7/101(6%)

Query  5    VFLELFQSKSDICYEFNIPDECLDNVTIVLAFY---EYENYSGDVTVVYRDKNGIFWHVE  61
            V+L  F+ K D+   F+  D  +DN  +++A Y   +     G+  V++  K+G ++ V 
Sbjct  13   VYLNAFKDKQDMLEHFS--DTLIDNEEVLFASYGDVDGTGLEGEAFVLFV-KDGKLFEVN  69

Query  62   GGHCSCYGLEDQWDPIEIGDIEIFKEYSK-RVSVGYYSFGS  101
            G HCSC+GLE QW+P E+   E+    +K  + +  Y  G+
Sbjct  70   GTHCSCHGLEGQWEPEEVLLAELEHRLTKGNLGIDKYDVGN  110


>hypothetical protein Xoosp15_204 [Xanthomonas phage Xoo-sp15]
Sequence ID: QFP93469.1 Length: 160 
Range 1: 69 to 123

Score:57.9 bits(184), Expect:2e-08, 
Method:Composition-based stats., 
Identities:27/56(48%), Positives:38/56(67%), Gaps:1/56(1%)

Query  29   NVTIVLAFYEYENYSGDVTVVYRDKNGIFWHVEGGHCSCYGLEDQWDPIEIGDIEI  84
            N+ I++A Y   NYSGD  V++ ++ G ++ V GGHCSCYGLE QW P E+   E+
Sbjct  69   NIHILFASYGQANYSGDAWVLF-EQGGELFEVSGGHCSCYGLEGQWSPEEVSLKEL  123


>hypothetical protein [Bacillus nakamurai]
Sequence ID: WP_061520727.1 Length: 136 
>hypothetical protein AXI58_10360 [Bacillus nakamurai]
Sequence ID: KXZ22384.1 Length: 136  
Range 1: 13 to 93

Score:56.2 bits(178), Expect:8e-08, 
Method:Composition-based stats., 
Identities:28/82(34%), Positives:48/82(58%), Gaps:8/82(9%)

Query  5   VFLELFQSKSDICYEFN-------IPDECLDNVTIVLAFYEYENYSGDVTVVYRDKNGIF  57
           VFL  + +K ++  +F+          +   +V I++A Y + NYSG+  V++ +K+G +
Sbjct  13  VFLNDWSNKEEVLSDFDGEQWNYCSDKKVDRDVNILFASYGHANYSGNAWVLF-EKDGEL  71

Query  58  WHVEGGHCSCYGLEDQWDPIEI  79
           + V G HCSCYGLE Q+ P  +
Sbjct  72  YEVNGSHCSCYGLEGQYSPEVV  93


>hypothetical protein BM10_221 [Bacillus virus BM15]
Sequence ID: YP_009626770.1 Length: 166 
>hypothetical protein BM10_221 [Bacillus virus BM15]
Sequence ID: ALO79625.1 Length: 166 >hypothetical protein HOBO_217 [Bacillus phage Hobo]
Sequence ID: AXQ66972.1 Length: 166  
Range 1: 69 to 123

Score:56.7 bits(180), Expect:8e-08, 
Method:Composition-based stats., 
Identities:27/56(48%), Positives:38/56(67%), Gaps:1/56(1%)

Query  29   NVTIVLAFYEYENYSGDVTVVYRDKNGIFWHVEGGHCSCYGLEDQWDPIEIGDIEI  84
            N+ I++A Y   NYSGD  V++ ++ G ++ V GGHCSCYGLE QW P E+   E+
Sbjct  69   NIHILFASYGQANYSGDAWVLF-EQGGELFEVSGGHCSCYGLEGQWSPEEVSLQEL  123


>hypothetical protein Blue_074 [Bacillus phage Deep Blue]
Sequence ID: YP_009285386.1 Length: 166 
>hypothetical protein Blue_074 [Bacillus phage Deep Blue]
Sequence ID: AMO25897.1 Length: 166  
Range 1: 69 to 123

Score:55.9 bits(177), Expect:2e-07, 
Method:Composition-based stats., 
Identities:26/56(46%), Positives:38/56(67%), Gaps:1/56(1%)

Query  29   NVTIVLAFYEYENYSGDVTVVYRDKNGIFWHVEGGHCSCYGLEDQWDPIEIGDIEI  84
            N+ I++A Y   NYSGD  V++ ++ G ++ V GGHCSC+GLE QW P E+   E+
Sbjct  69   NIHILFASYGAANYSGDAWVLF-EQGGSLYEVSGGHCSCHGLEGQWSPEEVSLGEL  123


>MULTISPECIES: hypothetical protein [Bacillus amyloliquefaciens group]
Sequence ID: WP_014417918.1 Length: 120 
>hypothetical protein MUS_2004 [Bacillus amyloliquefaciens Y2]
Sequence ID: AFJ61971.1 Length: 120 >hypothetical protein BANAU_1786 [Bacillus velezensis YAU B9601-Y2]
Sequence ID: CCG49807.1 Length: 120 >hypothetical protein CXP43_09620 [Bacillus velezensis]
Sequence ID: AUG35969.1 Length: 120 >hypothetical protein BUE72_17450 [Bacillus amyloliquefaciens]
Sequence ID: KAF1274336.1 Length: 120 >hypothetical protein EFW58_01153 [Bacillus velezensis]
Sequence ID: RUS01122.1 Length: 120  
Range 1: 36 to 86

Score:54.7 bits(173), Expect:2e-07, 
Method:Composition-based stats., 
Identities:21/52(40%), Positives:35/52(67%), Gaps:1/52(1%)

Query  29  NVTIVLAFYEYENYSGDVTVVYRDKNGIFWHVEGGHCSCYGLEDQWDPIEIG  80
           +V I++A Y+ +   G   V++ ++ G ++ V G HCSC+GLEDQW+P E+ 
Sbjct  36  DVNILFASYDGDICEGHAWVLFEER-GKLFEVNGSHCSCHGLEDQWEPEEVA  86


>hypothetical protein [Bacillus velezensis]
Sequence ID: WP_038458648.1 Length: 120 
>hypothetical protein V529_20670 [Bacillus velezensis SQR9]
Sequence ID: AHZ16093.1 Length: 120 >hypothetical protein C7M22_03615 [Bacillus velezensis]
Sequence ID: QHK65657.1 Length: 120 >hypothetical protein C7M25_02835 [Bacillus velezensis]
Sequence ID: QHL98609.1 Length: 120 >hypothetical protein DXY21_02911 [Bacillus velezensis]
Sequence ID: QHM88837.1 Length: 120  
Range 1: 36 to 85

Score:54.4 bits(172), Expect:3e-07, 
Method:Composition-based stats., 
Identities:21/51(41%), Positives:35/51(68%), Gaps:1/51(1%)

Query  29  NVTIVLAFYEYENYSGDVTVVYRDKNGIFWHVEGGHCSCYGLEDQWDPIEI  79
           +V I++A Y+ +   G   V++ ++ G ++ V G HCSC+GLEDQW+P E+
Sbjct  36  DVNILFASYDGDICEGHAWVLFEER-GKLFEVNGSHCSCHGLEDQWEPEEV  85


>hypothetical protein [Bacillus amyloliquefaciens]
Sequence ID: WP_115997364.1 Length: 120 
>hypothetical protein C3733_07985 [Bacillus amyloliquefaciens]
Sequence ID: RDY89698.1 Length: 120  
Range 1: 36 to 85

Score:54.4 bits(172), Expect:3e-07, 
Method:Composition-based stats., 
Identities:21/51(41%), Positives:33/51(64%), Gaps:1/51(1%)

Query  29  NVTIVLAFYEYENYSGDVTVVYRDKNGIFWHVEGGHCSCYGLEDQWDPIEI  79
           +V I++A Y+  +  G    V  ++ G ++ V G HCSC+GLEDQW+P E+
Sbjct  36  DVNILFASYD-GDLCGGSAWVLFEEGGKLFEVNGSHCSCHGLEDQWEPEEV  85


>MULTISPECIES: hypothetical protein [Bacillus amyloliquefaciens group]
Sequence ID: WP_014471977.1 Length: 120 
>hypothetical protein LL3_02287 [Bacillus amyloliquefaciens LL3]
Sequence ID: AEB63823.1 Length: 120  
Range 1: 36 to 85

Score:54.4 bits(172), Expect:3e-07, 
Method:Composition-based stats., 
Identities:21/51(41%), Positives:35/51(68%), Gaps:1/51(1%)

Query  29  NVTIVLAFYEYENYSGDVTVVYRDKNGIFWHVEGGHCSCYGLEDQWDPIEI  79
           +V I++A Y+ +   G   V++ ++ G ++ V G HCSC+GLEDQW+P E+
Sbjct  36  DVNILFASYDGDICEGHAWVLFEER-GKLFEVNGSHCSCHGLEDQWEPEEV  85


>hypothetical protein [Paenibacillus donghaensis]
Sequence ID: WP_087916613.1 Length: 136 
>hypothetical protein B9T62_18585 [Paenibacillus donghaensis]
Sequence ID: ASA22615.1 Length: 136  
Range 1: 43 to 92

Score:54.4 bits(172), Expect:3e-07, 
Method:Composition-based stats., 
Identities:24/51(47%), Positives:34/51(66%), Gaps:1/51(1%)

Query  29  NVTIVLAFYEYENYSGDVTVVYRDKNGIFWHVEGGHCSCYGLEDQWDPIEI  79
              +++A Y  +NYSG   V++  K+G ++ V G HCSCYGLEDQW P E+
Sbjct  43  EEAVLFASYGNDNYSGAAWVLFL-KDGKLYEVNGSHCSCYGLEDQWSPEEV  92


>hypothetical protein [Bacillus velezensis]
Sequence ID: WP_020954112.1 Length: 120 
>hypothetical protein AAV29_10655 [Bacillus velezensis]
Sequence ID: AKF30983.1 Length: 120 >hypothetical protein [Bacillus velezensis]
Sequence ID: MVZ95590.1 Length: 120 >conserved protein of unknown function [Bacillus velezensis UCMB5033]
Sequence ID: CDG30029.1 Length: 120  
Range 1: 36 to 85

Score:53.5 bits(169), Expect:5e-07, 
Method:Composition-based stats., 
Identities:21/51(41%), Positives:35/51(68%), Gaps:1/51(1%)

Query  29  NVTIVLAFYEYENYSGDVTVVYRDKNGIFWHVEGGHCSCYGLEDQWDPIEI  79
           +V I++A Y+ +   G   V++ ++ G ++ V G HCSC+GLEDQW+P E+
Sbjct  36  DVNILFASYDGDICEGHAWVLFEEE-GKLFEVNGSHCSCHGLEDQWEPEEV  85


>hypothetical protein [Bacillus sp. BK100]
Sequence ID: WP_132105115.1 Length: 120 
>hypothetical protein EV570_101181 [Bacillus sp. BK100]
Sequence ID: TCN03288.1 Length: 120  
Range 1: 36 to 85

Score:53.5 bits(169), Expect:6e-07, 
Method:Composition-based stats., 
Identities:21/51(41%), Positives:34/51(66%), Gaps:1/51(1%)

Query  29  NVTIVLAFYEYENYSGDVTVVYRDKNGIFWHVEGGHCSCYGLEDQWDPIEI  79
           +V I++A Y+ +   G   V++ +  G ++ V G HCSC+GLEDQW+P E+
Sbjct  36  DVNILFASYDGDICEGHAWVLFEE-GGKLFEVNGSHCSCHGLEDQWEPEEV  85


>hypothetical protein [Sedimenticola thiotaurini]
Sequence ID: WP_046860712.1 Length: 122 
>hypothetical protein AAY24_17210 [Sedimenticola thiotaurini]
Sequence ID: AKH21791.1 Length: 122  
Range 1: 23 to 80

Score:52.6 bits(166), Expect:1e-06, 
Method:Composition-based stats., 
Identities:19/59(32%), Positives:32/59(54%), Gaps:1/59(1%)

Query  20  FNIPDECLDNVTIVLAFYEYENYSGDVTVVYRDKNGIFWHVEGGHCSCYGLEDQWDPIE  78
           F I DE L  + ++LA Y  + + G+  V++R    ++  V   H S  G++ QW+P E
Sbjct  23  FKIGDESLSGIELLLASYSRDAFCGEAFVLFRRGMSLY-EVNASHDSSDGMDGQWEPEE  80


>MULTISPECIES: hypothetical protein [Bacillus subtilis group]
Sequence ID: WP_014470181.1 Length: 120 
>hypothetical protein BAMTA208_06550 [Bacillus amyloliquefaciens TA208]
Sequence ID: AEB23485.1 Length: 120 >hypothetical protein BAXH7_01344 [Bacillus amyloliquefaciens XH7]
Sequence ID: AEK88482.1 Length: 120 >hypothetical protein DT062_06660 [Bacillus subtilis subsp. subtilis]
Sequence ID: RDB54074.1 Length: 120 >hypothetical protein KS08_10595 [Bacillus subtilis]
Sequence ID: AIW34064.1 Length: 120 >hypothetical protein B425_1777 [Bacillus amyloliquefaciens]
Sequence ID: KYC94867.1 Length: 120  
Range 1: 21 to 86

Score:52.4 bits(165), Expect:2e-06, 
Method:Composition-based stats., 
Identities:25/70(36%), Positives:42/70(60%), Gaps:4/70(5%)

Query  11  QSKSDICYEFNIPDECLDNVTIVLAFYEYENYSGDVTVVYRDKNGIFWHVEGGHCSCYGL  70
           + K+D+  +F    E   +V I++A Y+ +   G+  V+  +  G ++ V G HCSC+GL
Sbjct  21  KEKADVLSDFE---EKETDVNILFASYDGDLCEGNAWVLIEE-GGKLFEVNGSHCSCHGL  76

Query  71  EDQWDPIEIG  80
           EDQW+P E+ 
Sbjct  77  EDQWEPEEVA  86


>hypothetical protein [Sedimenticola selenatireducens]
Sequence ID: WP_144358616.1 Length: 122 
>hypothetical protein FHP88_08510 [Sedimenticola selenatireducens]
Sequence ID: TVO75526.1 Length: 122 >hypothetical protein FHK78_04295 [Sedimenticola selenatireducens]
Sequence ID: TVT65432.1 Length: 122  
Range 1: 23 to 80

Score:52.1 bits(164), Expect:2e-06, 
Method:Composition-based stats., 
Identities:18/59(31%), Positives:33/59(55%), Gaps:1/59(1%)

Query  20  FNIPDECLDNVTIVLAFYEYENYSGDVTVVYRDKNGIFWHVEGGHCSCYGLEDQWDPIE  78
           F + D+ L  + ++LA Y  + Y G+  V++R + G+++ V   H S   +  QW+P E
Sbjct  23  FRLSDKSLSEIELLLASYSRDAYCGEAFVLFR-QGGMLYEVNASHDSSNCMSGQWEPEE  80


>hypothetical protein [Pseudomonas phage PhiPA3]
Sequence ID: YP_009217117.1 Length: 108 
>hypothetical protein [Pseudomonas phage PhiPA3]
Sequence ID: AEH03461.1 Length: 108  
Range 1: 6 to 74

Score:51.5 bits(162), Expect:3e-06, 
Method:Composition-based stats., 
Identities:26/70(37%), Positives:41/70(58%), Gaps:2/70(2%)

Query  10  FQSKSDICYEFNIPDECLDNVTIVLAFYE-YENYSGDVTVVYRDKNGIFWHVEGGHCSCY  68
           F+S  D+   ++I +  L   TI++A Y+  E YSG   V++ ++ G ++ V   HCS Y
Sbjct  6   FKSLEDVLDFYHIEESDLIGCTILFAAYDDSEGYSGYSFVLF-EREGKLYEVNASHCSGY  64

Query  69  GLEDQWDPIE  78
            LE QW+P E
Sbjct  65  DLEGQWEPEE  74


>hypothetical protein [Bacillus velezensis]
Sequence ID: WP_094295820.1 Length: 120 
>hypothetical protein CHR37_05035 [Bacillus velezensis]
Sequence ID: OYD12322.1 Length: 120  
Range 1: 36 to 106

Score:51.5 bits(162), Expect:3e-06, 
Method:Composition-based stats., 
Identities:22/73(30%), Positives:42/73(57%), Gaps:2/73(2%)

Query  29   NVTIVLAFYEYENYSGDVTVVYRDKNGIFWHVEGGHCSCYGLEDQWDPIEIGDIEIFKEY  88
            ++ I++A Y+ +   G+  V++ +  G ++ V G HCSC+GLEDQW+P E+  + +++  
Sbjct  36   DLNILFASYDGDLCEGNAWVLFEE-GGKLFEVYGSHCSCHGLEDQWEPEEVA-LNVLEHR  93

Query  89   SKRVSVGYYSFGS  101
                + G   F  
Sbjct  94   LMNGTFGEPDFKK  106


>hypothetical protein [Bacillus phage Shbh1]
Sequence ID: YP_009275184.1 Length: 139 
>hypothetical protein [Bacillus phage Shbh1]
Sequence ID: AMQ66494.1 Length: 139  
Range 1: 52 to 93

Score:51.2 bits(161), Expect:7e-06, 
Method:Composition-based stats., 
Identities:23/43(53%), Positives:33/43(76%), Gaps:1/43(2%)

Query  32  IVLAFYEYENYSGDVTVVYRDKNGIFWHVEGGHCSCYGLEDQW  74
           I++A Y Y NYSGD  V++ +++G ++ V GGHCSC+GLE QW
Sbjct  52  ILFASYGYANYSGDAWVLF-ERDGKLFEVNGGHCSCHGLEGQW  93


>hypothetical protein [Siphoviridae sp.]
Sequence ID: AXF53012.1 Length: 140 
Range 1: 46 to 96

Score:49.7 bits(156), Expect:2e-05, 
Method:Composition-based stats., 
Identities:25/51(49%), Positives:33/51(64%), Gaps:1/51(1%)

Query  28  DNVTIVLAFYEYENYSGDVTVV-YRDKNGIFWHVEGGHCSCYGLEDQWDPI  77
           D++ I L+ Y YE+YSG   +V Y  +  +F+   G HCSCYGLEDQWD  
Sbjct  46  DHLHIFLSAYTYEDYSGYGWLVGYDTEQQMFFTNSGSHCSCYGLEDQWDIE  96


>hypothetical protein [Solemya velesiana gill symbiont]
Sequence ID: WP_078485912.1 Length: 122 
>hypothetical protein BOW51_02300 [Solemya velesiana gill symbiont]
Sequence ID: OOZ37498.1 Length: 122  
Range 1: 23 to 80

Score:49.1 bits(154), Expect:3e-05, 
Method:Composition-based stats., 
Identities:20/59(34%), Positives:29/59(49%), Gaps:1/59(1%)

Query  20  FNIPDECLDNVTIVLAFYEYENYSGDVTVVYRDKNGIFWHVEGGHCSCYGLEDQWDPIE  78
           F I D  L    ++LA Y  + Y G+  V+ R    +F  V   H S  G+E QW+P +
Sbjct  23  FGIADHDLHGAEVLLASYARDAYCGEAFVLMRRAGALF-EVNASHDSVDGFEGQWEPED  80


>hypothetical protein [Sedimenticola selenatireducens]
Sequence ID: WP_037374388.1 Length: 124 
>hypothetical protein C0630_12615 [Sedimenticola selenatireducens]
Sequence ID: PLX61227.1 Length: 124  
Range 1: 19 to 82

Score:48.5 bits(152), Expect:5e-05, 
Method:Composition-based stats., 
Identities:18/65(28%), Positives:31/65(47%), Gaps:1/65(1%)

Query  14  SDICYEFNIPDECLDNVTIVLAFYEYENYSGDVTVVYRDKNGIFWHVEGGHCSCYGLEDQ  73
             I   FN+ D  L  + ++LA Y  + + G+  V++R    ++  V   H S   +  Q
Sbjct  19  EAIKRAFNLSDNSLAGIDLLLASYSRDAFCGEAFVLFRQGMALY-EVNASHDSSDCMAGQ  77

Query  74  WDPIE  78
           W+P E
Sbjct  78  WEPEE  82


>hypothetical protein FHK82_11470 [Sedimenticola thiotaurini]
Sequence ID: TVT53763.1 Length: 122 
Range 1: 23 to 80

Score:47.4 bits(148), Expect:1e-04, 
Method:Composition-based stats., 
Identities:16/59(27%), Positives:33/59(55%), Gaps:1/59(1%)

Query  20  FNIPDECLDNVTIVLAFYEYENYSGDVTVVYRDKNGIFWHVEGGHCSCYGLEDQWDPIE  78
           F + ++ L  + ++LA Y  + + G+  +++R K  +++ V   H S   +E QW+P E
Sbjct  23  FRLTEKELAEIDLLLASYSRDAFCGEAFLLFR-KGDMLYEVNASHDSGICMEGQWEPEE  80


>hypothetical protein C0631_03255 [Sedimenticola sp.]
Sequence ID: PLY16627.1 Length: 122 
Range 1: 22 to 80

Score:47.4 bits(148), Expect:2e-04, 
Method:Composition-based stats., 
Identities:19/60(32%), Positives:33/60(55%), Gaps:1/60(1%)

Query  19  EFNIPDECLDNVTIVLAFYEYENYSGDVTVVYRDKNGIFWHVEGGHCSCYGLEDQWDPIE  78
           +F IP   L  + I+LA Y  + + G+  V++  ++G ++ V   H S  G+  QW+P E
Sbjct  22  QFAIPAAELQGIEILLASYCRDAFYGEAFVLFS-RDGRLYEVNASHDSSDGMTGQWEPEE  80


>hypothetical protein [Bacillus cereus]
Sequence ID: WP_048563254.1 Length: 123 
>hypothetical protein TU62_28750 [Bacillus cereus]
Sequence ID: KMP71373.1 Length: 123  
Range 1: 18 to 111

Score:42.7 bits(132), Expect:0.010, 
Method:Composition-based stats., 
Identities:24/100(24%), Positives:45/100(45%), Gaps:10/100(10%)

Query  13   KSDICYEFNIPDECLDNVTIVLAFYEYENYSGDVTVVY----RDKNGIFWHVEGGHCSCY  68
            +  I  E+    E ++   I++A+  Y    G  +  +      + G ++   G HCSC+
Sbjct  18   REHIVEEYEASKEEVEQYDILIAYESY-GMCGCDSSSFFLLKHKQTGQLFENHGSHCSCF  76

Query  69   GLEDQWDPIEIGDIEIFKEYSKRVSVGYYSFGSGGKTIYD  108
            G+E+Q++P E        EY K    G+ + G    +I +
Sbjct  77   GFEEQFEPEETT-----LEYLKSGHFGFLTGGYDEDSIIN  111


>hypothetical protein [Bacillus toyonensis]
Sequence ID: WP_098156491.1 Length: 123 
>hypothetical protein CN589_07860 [Bacillus toyonensis]
Sequence ID: PEO30902.1 Length: 123  
Range 1: 18 to 86

Score:41.8 bits(129), Expect:0.020, 
Method:Composition-based stats., 
Identities:20/69(29%), Positives:35/69(50%), Gaps:3/69(4%)

Query  13  KSDICYEFNIPDECLDNVTIVLAFYEYENYSGDVTVVYRDKN---GIFWHVEGGHCSCYG  69
           +  I  ++ +  E LD   I++A+    ++  D    +  KN   G ++     HCSCYG
Sbjct  18  RDHIVEDYEVEREELDQYDILIAYESVGSWGCDSESFFLLKNKDTGQLFENHASHCSCYG  77

Query  70  LEDQWDPIE  78
           +E Q++P E
Sbjct  78  FEHQFEPEE  86


>hypothetical protein [Bacillus thuringiensis]
Sequence ID: WP_098818534.1 Length: 123 
>hypothetical protein CN898_14075 [Bacillus thuringiensis]
Sequence ID: PGH97782.1 Length: 123 >hypothetical protein COD16_18660 [Bacillus thuringiensis]
Sequence ID: PGT59167.1 Length: 123  
Range 1: 18 to 111

Score:41.5 bits(128), Expect:0.027, 
Method:Composition-based stats., 
Identities:24/100(24%), Positives:45/100(45%), Gaps:10/100(10%)

Query  13   KSDICYEFNIPDECLDNVTIVLAFYEYENYSGDVTVVY----RDKNGIFWHVEGGHCSCY  68
            +  I  E+    E ++   I++A+  Y    G  +  +      + G ++   G HCSC+
Sbjct  18   REHIIEEYESSKEEVEQYDILIAYESY-GMCGCDSSSFFLLKHKETGQLFENHGSHCSCH  76

Query  69   GLEDQWDPIEIGDIEIFKEYSKRVSVGYYSFGSGGKTIYD  108
            G+E+Q++P E        EY K    G+ + G    +I +
Sbjct  77   GFEEQFEPEETT-----LEYLKSGHFGFLTGGYDEDSIVN  111


>hypothetical protein [Bacillus wiedmannii]
Sequence ID: WP_098822976.1 Length: 123 
>hypothetical protein COF77_15270 [Bacillus wiedmannii]
Sequence ID: PHE75142.1 Length: 123  
Range 1: 18 to 86

Score:40.3 bits(124), Expect:0.073, 
Method:Composition-based stats., 
Identities:19/69(28%), Positives:34/69(49%), Gaps:3/69(4%)

Query  13  KSDICYEFNIPDECLDNVTIVLAFYEYENYSGDVTVVYRDKN---GIFWHVEGGHCSCYG  69
           +  I  ++ +  E LD   I++A+    ++  D    +   N   G ++     HCSCYG
Sbjct  18  RDHIVEDYEVEHEELDKYDILIAYESVGSWGCDSESFFLLNNKETGQLFENHASHCSCYG  77

Query  70  LEDQWDPIE  78
           +E Q++P E
Sbjct  78  FEHQFEPEE  86


>hypothetical protein [Bacillus wiedmannii]
Sequence ID: WP_098706919.1 Length: 123 
>hypothetical protein COM65_19475 [Bacillus wiedmannii]
Sequence ID: PGE59304.1 Length: 123  
Range 1: 32 to 86

Score:37.1 bits(113), Expect:1.3, 
Method:Composition-based stats., 
Identities:17/55(31%), Positives:29/55(52%), Gaps:3/55(5%)

Query  27  LDNVTIVLAFYEYENYSGDVTVVYRDKN---GIFWHVEGGHCSCYGLEDQWDPIE  78
           L+   I++A+    ++  D    +  KN   G ++     HCSCYG+E Q++P E
Sbjct  32  LNQYDILIAYESVGSWGCDSESFFLLKNKDTGQLFENHASHCSCYGFERQFEPEE  86


		
