# Supplementary material for: Influence of Non-canonical DNA Bases on the Genomic Diversity of Tevenvirinae
Source: Front Microbiol. 2021 Apr 6;12:632686. doi: 10.3389/fmicb.2021.632686 (PMC8056088; doi:10.3389/fmicb.2021.632686)
Supplement: Supplementary Data Sheet 2 — The results of the BLAST-assisted (“txt” files) and HMMER-assisted (“xlsx” files) searches for GSC homologs. The clusters containing homologs of proteins from other organisms are listed. [file Data_Sheet_2.ZIP › Data sheet 2/Group XIV/47365.xlsx]

## Sheet: Лист1
	ID	Title	E-value	Ind. E-value	Bitscore	Aligned Positions
1	WP_140460956.1	hypothetical protein [Cellulomonas oligotrophica]	7.6e-58	8.3e-58	203.4	107
2	AYJ73216.1	hypothetical protein CPT_Stubb_096 [Proteus phage Stubb]	1.2e-21	1.4e-21	86.9	98
3	QEM41750.1	hypothetical protein [Pseudomonas phage vB_PaeM_PS119XW]	4.5e-17	5.5e-17	72.2	82
4	YP_009208010.1	hypothetical protein [Ralstonia phage RSF1]BAS04998.1 hypothetical protein [Ralstoni	4.4e-16	5e-16	69.1	82
5	RYD65673.1	hypothetical protein EOP83_06905 [Verrucomicrobiaceae bacterium]	5.8e-16	7.8e-16	68.5	72
6	WP_113122357.1	hypothetical protein [Rhizobiales bacterium]	6.1e-16	8.5e-16	68.4	64
7	WP_034503070.1	hypothetical protein [Agrobacterium rhizogenes]	4.4e-15	5.1e-15	65.9	69
8	AXY81470.1	hypothetical protein [Escherichia phage vB_vPM_PD114]	1.3e-14	1.7e-14	64.2	87
9	WP_052014088.1	hypothetical protein [Delftia tsuruhatensis]	4.1e-14	5e-14	62.7	66
10	WP_141651946.1	hypothetical protein, partial [Candidatus Berkiella cookevillensis]	2.6e-13	95	13.6	43
11	WP_098126448.1	hypothetical protein [Bacillus cereus]PEN97873.1 hypothetical protein CN553_12615 [B	1e-12	1.4e-12	58.1	68
12	WP_052015024.1	hypothetical protein [Devosia sp. DBB001]CDP50688.1 hypothetical protein [Devosia sp	5.3e-12	6.6e-12	55.9	68
13	TXH11316.1	hypothetical protein E6R04_01665 [Spirochaetes bacterium]	2.3e-11	2.6e-11	54	71
14	YP_009217117.1	hypothetical protein [Pseudomonas phage PhiPA3]AEH03461.1 hypothetical protein [Pseu	6.5e-11	8.3e-11	52.3	73
15	WP_014471977.1	MULTISPECIES: hypothetical protein [Bacillus amyloliquefaciens group]AEB63823.1 hypo	2e-10	2.6e-10	50.7	63
16	AXF53012.1	hypothetical protein [Siphoviridae sp.]	3.4e-10	4.7e-10	49.9	57
17	WP_048563254.1	hypothetical protein [Bacillus cereus]KMP71373.1 hypothetical protein TU62_28750 [Ba	3.4e-7	4.7e-7	40.3	72
18	WP_111371404.1	hypothetical protein [Arcticibacterium luteifluviistationis]AWV98261.1 hypothetical	0.00031	0.00052	30.5	61
19	TXN10204.1	hypothetical protein FV219_06590 [Methylobacterium sp. WL122]	0.00034	0.00036	31	30
20	OWR54147.1	hypothetical protein KGM_200073 [Danaus plexippus plexippus]	0.00097	620	11	22
