# Supplementary material for: Influence of Non-canonical DNA Bases on the Genomic Diversity of Tevenvirinae
Source: Front Microbiol. 2021 Apr 6;12:632686. doi: 10.3389/fmicb.2021.632686 (PMC8056088; doi:10.3389/fmicb.2021.632686)
Supplement: Supplementary Data Sheet 3 — Clusters of the extended set of Tevenvirinae genomes. Lists of GSCs with homologs are presented (folder “GSCs”), which are described in Supplementary Table 2. Also, clusters of protein homologs associated with the synthesis of non-canonical bases are presented (folder “Non-canonical base clusters”), which are described in Table 2. [file Data_Sheet_3.ZIP]

Archive with 50 entries (47 files):
- Data sheet 3/
- Data sheet 3/GSCs/
- Data sheet 3/GSCs/Group I.txt
- Data sheet 3/GSCs/Group II.txt
- Data sheet 3/GSCs/Group III.txt
- Data sheet 3/GSCs/Group IV.txt
- Data sheet 3/GSCs/Group IX.txt
- Data sheet 3/GSCs/Group V.txt
- Data sheet 3/GSCs/Group VI.txt
- Data sheet 3/GSCs/Group VII.txt
- Data sheet 3/GSCs/Group VIII.txt
- Data sheet 3/GSCs/Group X.txt
- Data sheet 3/GSCs/Group XI.txt
- Data sheet 3/GSCs/Group XII.txt
- Data sheet 3/GSCs/Group XIII.txt
- Data sheet 3/GSCs/Group XIV.txt
- Data sheet 3/GSCs/Group XIX.txt
- Data sheet 3/GSCs/Group XV.txt
- Data sheet 3/GSCs/Group XVI.txt
- Data sheet 3/GSCs/Group XVII.txt
- Data sheet 3/GSCs/Group XVIII.txt
- Data sheet 3/GSCs/Group XX
- Data sheet 3/Non-canonical bases clusters/
- Data sheet 3/Non-canonical bases clusters/a-gt.faa
- Data sheet 3/Non-canonical bases clusters/a-t.faa
- Data sheet 3/Non-canonical bases clusters/aeh1ORF087c.faa
- Data sheet 3/Non-canonical bases clusters/alc.faa
- Data sheet 3/Non-canonical bases clusters/arn.faa
- Data sheet 3/Non-canonical bases clusters/b-gt.faa
- Data sheet 3/Non-canonical bases clusters/ba-gt.faa
- Data sheet 3/Non-canonical bases clusters/dCTPase-dUTPase.faa
- Data sheet 3/Non-canonical bases clusters/denA.faa
- Data sheet 3/Non-canonical bases clusters/denB.faa
- Data sheet 3/Non-canonical bases clusters/dpdA2.faa
- Data sheet 3/Non-canonical bases clusters/folE.faa
- Data sheet 3/Non-canonical bases clusters/hmc-transferase.faa
- Data sheet 3/Non-canonical bases clusters/ipI.faa
- Data sheet 3/Non-canonical bases clusters/orf045.faa
- Data sheet 3/Non-canonical bases clusters/orf047.faa
- Data sheet 3/Non-canonical bases clusters/orf049.faa
- Data sheet 3/Non-canonical bases clusters/orf050.faa
- Data sheet 3/Non-canonical bases clusters/orf051.faa
- Data sheet 3/Non-canonical bases clusters/orf052.faa
- Data sheet 3/Non-canonical bases clusters/orf055.faa
- Data sheet 3/Non-canonical bases clusters/px29p085.faa
- Data sheet 3/Non-canonical bases clusters/queC.faa
- Data sheet 3/Non-canonical bases clusters/queD.faa
- Data sheet 3/Non-canonical bases clusters/queE.faa
- Data sheet 3/Non-canonical bases clusters/queF.faa
- Data sheet 3/Non-canonical bases clusters/t.faa
