# Supplementary material for: Influence of Non-canonical DNA Bases on the Genomic Diversity of Tevenvirinae
Source: Front Microbiol. 2021 Apr 6;12:632686. doi: 10.3389/fmicb.2021.632686 (PMC8056088; doi:10.3389/fmicb.2021.632686)
Supplement: Supplementary Data Sheet 3 — Clusters of the extended set of Tevenvirinae genomes. Lists of GSCs with homologs are presented (folder “GSCs”), which are described in Supplementary Table 2. Also, clusters of protein homologs associated with the synthesis of non-canonical bases are presented (folder “Non-canonical base clusters”), which are described in Table 2. [file Data_Sheet_3.ZIP › Data sheet 3/GSCs/Group XII.txt]

Total number of GSC: 11 
GSC with homologues:
50333
50345
50514
50516
