# Supplementary material for: Influence of Non-canonical DNA Bases on the Genomic Diversity of Tevenvirinae
Source: Front Microbiol. 2021 Apr 6;12:632686. doi: 10.3389/fmicb.2021.632686 (PMC8056088; doi:10.3389/fmicb.2021.632686)
Supplement: Supplementary Data Sheet 3 — Clusters of the extended set of Tevenvirinae genomes. Lists of GSCs with homologs are presented (folder “GSCs”), which are described in Supplementary Table 2. Also, clusters of protein homologs associated with the synthesis of non-canonical bases are presented (folder “Non-canonical base clusters”), which are described in Table 2. [file Data_Sheet_3.ZIP › Data sheet 3/GSCs/Group XIX.txt]

Total number of GSC: 195
GSC with homologues:
53783
53787
53798
53811
53815
53817
53819
53824
53832
53840
53841
53848
53854
53869
53877
53878
53888
53889
53895
53905
53906
53907
53908
53920
53922
53932
53939
53940
53942
53977
53981
53982
53984
53996
54000
54001
54005
54015
54019
54020
54027
54028
54037
54038
54063
54066
54080
54085
54086
54090
54101
54115
54157
54158
54170
54186
54204
54214
54215
54218
