# Supplementary material for: Influence of Non-canonical DNA Bases on the Genomic Diversity of Tevenvirinae
Source: Front Microbiol. 2021 Apr 6;12:632686. doi: 10.3389/fmicb.2021.632686 (PMC8056088; doi:10.3389/fmicb.2021.632686)
Supplement: Supplementary Data Sheet 3 — Clusters of the extended set of Tevenvirinae genomes. Lists of GSCs with homologs are presented (folder “GSCs”), which are described in Supplementary Table 2. Also, clusters of protein homologs associated with the synthesis of non-canonical bases are presented (folder “Non-canonical base clusters”), which are described in Table 2. [file Data_Sheet_3.ZIP › Data sheet 3/GSCs/Group XX]

Total number of GSC: 153
GSC with homologues:
55963
56135
56161
56137
56217
56054
56065
56068
56074
56226
55983
55996
56024
56216
56245
56012
56058
56195
55979
55986
55987
55988
55998
55999
56001
56002
56010
56037
56039
56050
56053
56105
56125
56133
56149
56150
56153
56155
56158
56159
56165
56166
56168
56171
56172
56173
56187
56213
56230
