# Supplementary material for: Influence of Non-canonical DNA Bases on the Genomic Diversity of Tevenvirinae
Source: Front Microbiol. 2021 Apr 6;12:632686. doi: 10.3389/fmicb.2021.632686 (PMC8056088; doi:10.3389/fmicb.2021.632686)
Supplement: Supplementary Data Sheet 3 — Clusters of the extended set of Tevenvirinae genomes. Lists of GSCs with homologs are presented (folder “GSCs”), which are described in Supplementary Table 2. Also, clusters of protein homologs associated with the synthesis of non-canonical bases are presented (folder “Non-canonical base clusters”), which are described in Table 2. [file Data_Sheet_3.ZIP › Data sheet 3/Non-canonical bases clusters/a-gt.faa]

>ID:YP_803002.1 |[Escherichia virus RB32]||_Bacteriophage_RB32_.gbk|a-gt|1203|NC_008515(165890):34937-36139:-1 ^GeneID:4405618^ Bacteriophage RB32, complete genome.|neighbours:ID:YP_803001.1(-1),ID:YP_803003.1(-1)|neighbour_genes:47.1,a-gt.2|
MKVCIFMARGLEGCGVTKFSLEQRDWFIKNGHEVTLVYAKDKSFTRNCAHDYKSFSIPVLLAKEYDKTLKLVNDCDILIINSVPATSVEEDTINNYKKIIDNIKPSVRVVVYQHDHSSLSLRRNLGLEETVRRADVIFSHSDNGDFNKVLMKEWYPETVSLFDDIEEAPTVYNFQPPMDIAKVRSTYWKDVSEINMNINRWIGRTTTWKGFYQMFDFHEKHLKPAGLSTIMEGLERSPAFIPIKEKGIPYEYYRLHQVDQIKIAPNLPTQILDRYVNSEMLERMSKSGFGYQLSKLDKKYLQRSLEYTHLELGACGTIPVFWKSTGDNLKFRVDNTPLTSHDSGIIWFDENDMESTFERIKELSSDRALYDREREKAYEFLYQHQDSSFCFKEQFDIITK
>ID:YP_009167872.1 |[Escherichia phage AR1]|AR1|_Enterobacteria_phage_AR1_DNA_.gbk|a-gt|1203|NC_027983(167435):34588-35790:-1 ^GeneID:26042091^ Enterobacteria phage AR1 DNA, complete genome.|neighbours:ID:YP_009167871.1(-1),ID:YP_009167873.1(-1)|neighbour_genes:gp47,a-gt.2|
MKVCIFMARGLEGCGVTKFSLEQRDWFIKNGHEVTLVYAKDKSFTRNCAHDYKSFSIPVLLAKEYDKTLKLVNDCDILIINSVPATSVEEDTINNYKKIIDNIKPSVRVVVYQHDHSSLSLRRNLGLEETVRRADVIFSHSDNGDFNKVLMKEWYPETVSLFDDIEEAPTVYNFQPPMDIAKVRSTYWKDVSEINMNVNRWIGRTTTWKGFYQMFDFHEKHLKPAGLSTIMEGLERSPAFIPIKEKGIPYEYYRLHQVDQIKIAPNLPTQILDRYVNSEMLERMSKSGFGYQLSKLDKKYLQRSLEYTHLELGACGTIPVFWKSTGENLKFRVDNTPLTSHDSGIIWFDENDMESTFERIKELSSDRALYDREREKAYEFLYQHQDSSFCFKEQFDIITK
> |[Tevenvirinae Enterobacteria_phage_Aplg8]||_Enterobacteria_phage_Aplg8.gb|a-gt alpha glucosyl ..|1203|KT184308.1(168496):149144-150346:-1 ^RAST2:fig|1198136.66.peg.251^ Tevenvirinae Enterobacteria_phage_Aplg8|neighbours:(-1),(-1)|neighbour_genes:Phage protein,Phage protein|
MKVCIFMARGLEGCGVTKFSLEQRDWFIKNGHEVTLVYAKDKSFTRNCAHDYKSFSIPVLLAKEYDKTLKLVNDCDILIINSVPATSVEEDTINNYKKIIDNIKPSVRVVVYQHDHSSLSLRRNLGLEETVRRADVIFSHSDNGDFNKVLMKEWYPETVSLFDDIEEAPTVYNFQPPMDIAKVRSTYWKDVSEINMNINRWIGRTTTWKGFYQMFDFHEKHLKPAGLSTIMEGLERSPAFIPIKEKGIPYEYYRLHQVDQIKIAPNLPTQILDRYVNSEMLERMSKSGFGYQLSKLDKKYLQRSLEYTHLELGACGTIPVFWKSTGENLKFRVDNTPLTSHDSGIIWFDENDMESTFERIKELSSDRTLYDREREKAYEFLYQHQDSSFCFKEQFDIITK
> |[Tevenvirinae _Enterobacteria_phage_GiZh]||_Enterobacteria_phage_GiZh.gb|a-gt alpha glucosyl ..|1203|KT184311.1(166514):86476-87678:-1 ^RAST2:fig|1198136.122.peg.151^ Tevenvirinae _Enterobacteria_phage_GiZh|neighbours:(-1),(-1)|neighbour_genes:Phage protein,Phage protein|
MKVCIFMARGLEGCGVTKFSLEQRDWFIKNGHEVTLVYAKDKSFTRNCAHDYKSFSIPVLLAKEYDKTLKLVNDCDILIINSVPATSVEEDTINNYKKIIDNIKPSVRVVVYQHDHSSLSLRRNLGLEETVRRADVIFSHSDNGDFNKVLMKEWYPETVSLFDDIEEAPTVYNFQPPMDIAKVRSTYWKDVSEINMNINRWIGRTTTWKGFYQMFDFHEKHLKPAGLSTIMEGLERSPAFIPIKEKGIPYEYYRLHQVDQIKIAPNLPTQILDRYVNSEMLERMSKSGFGYQLSKLDKKYLQRSLEYTHLELGACGTIPVFWKSTGENLKFRVDNTPLTSHDSGIIWFDENDMESTFERIKELSSDRALYDREREKAYEFLYQHQDSSFCFKEQFDIITK
> |[Tevenvirinae _Enterobacteria_phage_Kha5h]||_Enterobacteria_phage_Kha5h.gb|a-gt alpha glucosyl ..|1203|KT184312.1(167318):60570-61772:-1 ^RAST2:fig|1198136.123.peg.105^ Tevenvirinae _Enterobacteria_phage_Kha5h|neighbours:(-1),(-1)|neighbour_genes:Phage protein,Phage protein|
MKVCIFMARGLEGCGVTKFSLEQRDWFIKNGHEVTLVYAKDKSFTRNCAHDYKSFSIPVLLAKEYDKTLKLVNDCDILIINSVPATSVEEDTINNYKKIIDNIKPSVRVVVYQHDHSSLSLRRNLGLEETVRRADVIFSHSDNGDFNKVLMKEWYPETVSLFDDIEEAPTVYNFQPPMDIAKVRSTYWKDVSEINMNINRWIGRTTTWKGFYQMFDFHEKHLKPAGLSTIMEGLERSPAFIPIKEKGIPYEYYRLHQVDQIKIAPNLPTQILDRYVNSEMLERMSKSGFGYQLSKLDKKYLQRSLEYTHLELGACGTIPVFWKSTGENLKFRVDNTPLISHDSGIVWFDENDMESTFERIKELSSDRALYDREREKAYEFLYQHQDSSFCFKEQFDIITK
>ID:AIT74154.1 |[Enterobacteria phage RB10]||_Enterobacteria_phage_RB10_.gbk|a-gt|1203|KM606999(168401):34002-35204:-1 ^^ Enterobacteria phage RB10, complete genome.|neighbours:ID:AIT74153.1(-1),ID:AIT74155.1(-1)|neighbour_genes:hypothetical protein,hypothetical protein|
MKVCIFMARGLEGCGVTKFSLEQRDWFIKNGHEVTLVYAKDKSFTRNCAHDYKSFSIPVLLAKEYDKTLKLVNDCDILIINSVPATSVEEDTINNYKKIIDNIKPSVRVVVYQHDHSSLSLRRNLGLEETVRRADVIFSHSDNGDFNKVLMKEWYPETVSLFDDIEEAPTVYNFQPPMDIAKVRSTYWKDVSEINMNINRWIGRTTTWKGFYQMFDFHEKHLKPAGLSTIMEGLERSPAFIPIKEKGIPYEYYRLHQVDQIKIAPNLPTQILDRYVNSEMLERMSKSGFGYQLSKLDKKYLQRSLEYTHLELGACGTIPVFWKSTGDNLKFRVDNTPLTSHDSGIIWFDENDMESTFERIKELSSDRALYDREREKAYEFLYQHQDSSFCFKEQFDIITK
>ID:YP_002854395.1 |[Escherichia virus RB14]||_Enterobacteria_phage_RB14_.gbk|a-gt|1203|NC_012638(165429):34087-35289:-1 ^GeneID:7803778^ Enterobacteria phage RB14, complete genome.|neighbours:ID:YP_002854394.1(-1),ID:YP_002854396.1(-1)|neighbour_genes:47.1,a-gt.2|
MKVCIFMARGLEGCGVTKFSLEQRDWFIKNGHEVTLVYAKDKSFTRNCAHDYKSFSIPVLLAKEYDKTLKLVNDCDILIINSVPATSVEEDTINNYKKIIDNIKPSVRVVVYQHDHSSLSLRRNLGLEETVRRADVIFSHSDNGDFNKVLMKEWYPETVSLFDDIEEAPTVYNFQPPMDIAKVRSTYWKDVSEINMNINRWIGRTTTWKGFYQMFDFHEKHLKPAGLSTIMEGLERSPAFIPIKEKGIPYEYYRLHQVDQIKIAPNLPTQILDRYVNSEMLERMSKSGFGYQLSKLDKKYLQRSLEYTHLELGACGTIPVFWKSTGENLKFRVDNTPLTSHDSGIIWFDENDMESTFERIKELSSDRALYDREREKAYEFLYQHQDSSFCFKEQFDIITK
>ID:AXF42369.1 |[Enterobacteria phage RB18]||_Enterobacteria_phage_RB18_.gbk|a-gt|1203|MH553563(166677):35134-36336:-1 ^^ Enterobacteria phage RB18, complete genome.|neighbours:ID:AXF42368.1(-1),ID:AXF42370.1(-1)|neighbour_genes:endonuclease subunit,hypothetical protein|
MKVCIFMARGLEGCGVTKFSLEQRDWFIKNGHEVTLVYAKDKSFTRNCAHDYKSFSIPVLLAKEYDKTLKLVNDCDILIINSVPATSVEEDTINNYKKIIDNIKPSVRVVVYQHDHSSLSLRRNLGLEETVRRADVIFSHSDNGDFNKVLMKEWYPETVSLFDDIEEAPTVYNFQPPMDIAKVRSTYWKDVSEINMNINRWIGRTTTWKGFYQMFDFHEKHLKPAGLSTIMEGLERSPAFIPIKEKGIPYEYYRLHQVDQIKIAPNLPTQILDRYVNSEMLERMSKSGFGYQLSKLDKKYLQRSLEYTHLELGACGTIPVFWKSTGENLKFRVDNTPLISHDSGIVWFDENDMESTFERIKELSSDRALYDREREKAYEFLYQHQDSSFCFKEQFDIITK
>ID:YP_009102266.1 |[Enterobacteria phage RB27]||_Enterobacteria_phage_RB27_.gbk|a-gt|1203|NC_025448(165179):34949-36151:-1 ^GeneID:22113050^ Enterobacteria phage RB27, complete genome.|neighbours:ID:YP_009102265.1(-1),ID:YP_009102267.1(-1)|neighbour_genes:hypothetical protein,hypothetical protein|
MKVCIFMARGLEGCGVTKFSLEQRDWFIKNGHEVTLVYAKDKSFTRNCAHDYKSFSIPVLLAKEYDKTLKLVNDCDILIINSVPATSVEEDTINNYKKIIDNIKPSVRVVVYQHDHSSLSLRRNLGLEETVRRADVIFSHSDNGDFNKVLMKEWYPETVSLFDDIEEAPTVYNFQPPMDIAKVRSTYWKDVSEINMNINRWIGRTTTWKGFYQMFDFHEKHLKPAGLSTIMEGLERSPAFIPIKEKGIPYEYYRLHQVDQIKIAPNLPTQILDRYVNSEMLERMSKSGFGYQLSKLDKKYLQRSLEYTHLELGACGTIPVFWKSTGENLKFRVDNTPLTSHDSGIVWFDENDMESTFERIKELSSDRALYDREREKAYEFLYQHQDSSFCFKEQFDIITK
>ID:AIT74699.1 |[Enterobacteria phage RB33]||_Enterobacteria_phage_RB33_.gbk|a-gt|1203|KM607001(166007):35056-36258:-1 ^^ Enterobacteria phage RB33, complete genome.|neighbours:ID:AIT74698.1(-1),ID:AIT74700.1(-1)|neighbour_genes:hypothetical protein,hypothetical protein|
MKVCIFMARGLEGCGVTKFSLEQRDWFIKNGHEVTLVYAKDKSFTRNCAHDYKSFSIPVLLAKEYDKTLKLVNDCDILIINSVPATSVEEDTINNYKKIIDNIKPSVRVVVYQHDHSSLSLRRNLGLEETVRRADVIFSHSDNGDFNKVLMKEWYPETVSLFDDIEEAPTVYNFQPPMDIAKVRSTYWKDVSEINMNINRWIGRTTTWKGFYQMFDFHEKHLKPAGLSTIMEGLERSPAFIPIKEKGIPYEYYRLHQVDQIKIAPNLPTQILDRYVNSEMLERMSKSGFGYQLSKLDKKYLQRSLEYTHLELGACGTIPVFWKSTGDNLKFRVDNTPLTSHDSGIIWFDENDMESTFERIKELSSDRALYDREREKAYEFLYQHQDSSFCFKEQFDIITK
>ID:YP_009098445.1 |[Escherichia phage RB3]||_Enterobacteria_phage_RB3_.gbk|a-gt|1203|NC_025419(168402):34003-35205:-1 ^GeneID:22113809^ Enterobacteria phage RB3, complete genome.|neighbours:ID:YP_009098444.1(-1),ID:YP_009098446.1(-1)|neighbour_genes:hypothetical protein,hypothetical protein|
MKVCIFMARGLEGCGVTKFSLEQRDWFIKNGHEVTLVYAKDKSFTRNCAHDYKSFSIPVLLAKEYDKTLKLVNDCDILIINSVPATSVEEDTINNYKKIIDNIKPSVRVVVYQHDHSSLSLRRNLGLEETVRRADVIFSHSDNGDFNKVLMKEWYPETVSLFDDIEEAPTVYNFQPPMDIAKVRSTYWKDVSEINMNINRWIGRTTTWKGFYQMFDFHEKHLKPAGLSTIMEGLERSPAFIPIKEKGIPYEYYRLHQVDQIKIAPNLPTQILDRYVNSEMLERMSKSGFGYQLSKLDKKYLQRSLEYTHLELGACGTIPVFWKSTGDNLKFRVDNTPLTSHDSGIIWFDENDMESTFERIKELSSDRALYDREREKAYEFLYQHQDSSFCFKEQFDIITK
>ID:ACP30981.1 |[Enterobacteria phage RB51]||_Enterobacteria_phage_RB51_.gbk|a-gt|1203|FJ839693(168394):36868-38070:-1 ^^ Enterobacteria phage RB51, complete genome.|neighbours:ID:ACP30980.1(-1),ID:ACP30982.1(-1)|neighbour_genes:47.1,a-gt.2|
MKVCIFMARGLEGCGVTKFSLEQRDWFIKNGHEVTLVYAKDKSFTRNCAHDYKSFSIPVLLAKEYDKTLKLVNDCDILIINSVPATSVEEDTINNYKKIIDNIKPSVRVVVYQHDHSSLSLRRNLGLEETVRRADVIFSHSDNGDFNKVLMKEWYPETVSLFDDIEEAPTVYNFQPPMDIAKVRSTYWKDVSEINMNINRWIGRTTTWKGFYQMFDFHEKHLKPAGLSTIMEGLERSPAFIPIKEKGIPYEYYRLHQVDQIKIAPNLPTQILDRYVNSEMLERMSKSGFGYQLSKLDKKYLQRSLEYTHLELGACGTIPVFWKSTGENLKFRVDNTPLTSHDSGIIWFDENDMESTFERIKELSSDRTLYDREREKAYEFLYQHQDSSFCFKEQFDIITK
>ID:AIT74973.1 |[Enterobacteria phage RB55]||_Enterobacteria_phage_RB55_.gbk|a-gt|1203|KM607002(168896):36589-37791:-1 ^^ Enterobacteria phage RB55, complete genome.|neighbours:ID:AIT74972.1(-1),ID:AIT74974.1(-1)|neighbour_genes:hypothetical protein,mobB|
MRICIFMARGLEGCGVTKFSLEQRDWFIKNGHEVTLVYAKDKSFTRTSSHDHKSFSIPVILAKEYDKALKLVNDCDILIINSVPATSVQEATINNYKKLLDNIKPSIRVVVYQHDHSVLSLRRNLGLEETVRRADVIFSHSDNGDFNKVLMKEWYPETVSLFDDIEEAPTVYNFQPPMDIVKVRSTYWKDVSEINMNINRWIGRTTTWKGFYQMFDFHEKFLKPAGKSTVMEGLERSPAFIAIKEKGIPYEYYGNREIDKMNLAPNQPAQILDCYINSEMLERMSKSGFGYQLSKLNQKYLQRSLEYTHLELGACGTIPVFWKSTGENLKFRVDNTPLTSHDSGIIWFDENDMESTFERIKELSSDRALYDREREKAYEFLYQHQDSSFCFKEQFDIITK
>ID:AIT75245.1 |[Enterobacteria phage RB59]||_Enterobacteria_phage_RB59_.gbk|a-gt|1203|KM607003(168966):36589-37791:-1 ^^ Enterobacteria phage RB59, complete genome.|neighbours:ID:AIT75244.1(-1),ID:AIT75246.1(-1)|neighbour_genes:hypothetical protein,mobB|
MRICIFMARGLEGCGVTKFSLEQRDWFIKNGHEVTLVYAKDKSFTRTSSHDHKSFSIPVILAKEYDKALKLVNDCDILIINSVPATSVQEATINNYKKLLDNIKPSIRVVVYQHDHSVLSLRRNLGLEETVRRADVIFSHSDNGDFNKVLMKEWYPETVSLFDDIEEAPTVYNFQPPMDIVKVRSTYWKDVSEINMNINRWIGRTTTWKGFYQMFDFHEKFLKPAGKSTVMEGLERSPAFIAIKEKGIPYEYYGNREIDKMNLAPNQPAQILDCYINSEMLERMSKSGFGYQLSKLNQKYLQRSLEYTHLELGACGTIPVFWKSTGENLKFRVDNTPLTSHDSGIIWFDENDMESTFERIKELSSDRALYDREREKAYEFLYQHQDSSFCFKEQFDIITK
>ID:AIT73068.1 |[Enterobacteria phage RB5]||_Enterobacteria_phage_RB5_.gbk|a-gt|1203|KM606995(168394):34002-35204:-1 ^^ Enterobacteria phage RB5, complete genome.|neighbours:ID:AIT73067.1(-1),ID:AIT73069.1(-1)|neighbour_genes:hypothetical protein,hypothetical protein|
MKVCIFMARGLEGCGVTKFSLEQRDWFIKNGHEVTLVYAKDKSFTRNCAHDYKSFSIPVLLAKEYDKTLKLVNDCDILIINSVPATSVEEDTINNYKKIIDNIKPSVRVVVYQHDHSSLSLRRNLGLEETVRRADVIFSHSDNGDFNKVLMKEWYPETVSLFDDIEEAPTVYNFQPPMDIAKVRSTYWKDVSEINMNINRWIGRTTTWKGFYQMFDFHEKHLKPAGLSTIMEGLERSPAFIPIKEKGIPYEYYRLHQVDQIKIAPNLPTQILDRYVNSEMLERMSKSGFGYQLSKLDKKYLQRSLEYTHLELGACGTIPVFWKSTGDNLKFRVDNTPLTSHDSGIIWFDENDMESTFERIKELSSDRALYDREREKAYEFLYQHQDSSFCFKEQFDIITK
>ID:AIT75523.1 |[Enterobacteria phage RB68]||_Enterobacteria_phage_RB68_.gbk|a-gt|1203|KM607004(168401):36868-38070:-1 ^^ Enterobacteria phage RB68, complete genome.|neighbours:ID:AIT75522.1(-1),ID:AIT75524.1(-1)|neighbour_genes:hypothetical protein,hypothetical protein|
MKVCIFMARGLEGCGVTKFSLEQRDWFIKNGHEVTLVYAKDKSFTRNCAHDYKSFSIPVLLAKEYDKTLKLVNDCDILIINSVPATSVEEDTINNYKKIIDNIKPSVRVVVYQHDHSSLSLRRNLGLEETVRRADVIFSHSDNGDFNKVLMKEWYPETVSLFDDIEEAPTVYNFQPPMDIAKVRSTYWKDVSEINMNINRWIGRTTTWKGFYQMFDFHEKHLKPAGLSTIMEGLERSPAFIPIKEKGIPYEYYRLHQVDQIKIAPNLPTQILDRYVNSEMLERMSKSGFGYQLSKLDKKYLQRSLEYTHLELGACGTIPVFWKSTGENLKFRVDNTPLTSHDSGIIWFDENDMESTFERIKELSSDRTLYDREREKAYEFLYQHQDSSFCFKEQFDIITK
>ID:AIT73339.1 |[Enterobacteria phage RB6]||_Enterobacteria_phage_RB6_.gbk|a-gt|1203|KM606996(168394):34002-35204:-1 ^^ Enterobacteria phage RB6, complete genome.|neighbours:ID:AIT73338.1(-1),ID:AIT73340.1(-1)|neighbour_genes:hypothetical protein,hypothetical protein|
MKVCIFMARGLEGCGVTKFSLEQRDWFIKNGHEVTLVYAKDKSFTRNCAHDYKSFSIPVLLAKEYDKTLKLVNDCDILIINSVPATSVEEDTINNYKKIIDNIKPSVRVVVYQHDHSSLSLRRNLGLEETVRRADVIFSHSDNGDFNKVLMKEWYPETVSLFDDIEEAPTVYNFQPPMDIAKVRSTYWKDVSEINMNINRWIGRTTTWKGFYQMFDFHEKHLKPAGLSTIMEGLERSPAFIPIKEKGIPYEYYRLHQVDQIKIAPNLPTQILDRYVNSEMLERMSKSGFGYQLSKLDKKYLQRSLEYTHLELGACGTIPVFWKSTGDNLKFRVDNTPLTSHDSGIIWFDENDMESTFERIKELSSDRALYDREREKAYEFLYQHQDSSFCFKEQFDIITK
>ID:AIT73610.1 |[Enterobacteria phage RB7]||_Enterobacteria_phage_RB7_.gbk|a-gt|1203|KM606997(168395):34003-35205:-1 ^^ Enterobacteria phage RB7, complete genome.|neighbours:ID:AIT73609.1(-1),ID:AIT73611.1(-1)|neighbour_genes:hypothetical protein,hypothetical protein|
MKVCIFMARGLEGCGVTKFSLEQRDWFIKNGHEVTLVYAKDKSFTRNCAHDYKSFSIPVLLAKEYDKTLKLVNDCDILIINSVPATSVEEDTINNYKKIIDNIKPSVRVVVYQHDHSSLSLRRNLGLEETVRRADVIFSHSDNGDFNKVLMKEWYPETVSLFDDIEEAPTVYNFQPPMDIAKVRSTYWKDVSEINMNINRWIGRTTTWKGFYQMFDFHEKHLKPAGLSTIMEGLERSPAFIPIKEKGIPYEYYRLHQVDQIKIAPNLPTQILDRYVNSEMLERMSKSGFGYQLSKLDKKYLQRSLEYTHLELGACGTIPVFWKSTGDNLKFRVDNTPLTSHDSGIIWFDENDMESTFERIKELSSDRALYDREREKAYEFLYQHQDSSFCFKEQFDIITK
>ID:AIT73882.1 |[Enterobacteria phage RB9]||_Enterobacteria_phage_RB9.gbk|a-gt|1203|KM606998(168395):34003-35205:-1 ^^ Enterobacteria phage RB9, complete genome.|neighbours:ID:AIT73881.1(-1),ID:AIT73883.1(-1)|neighbour_genes:hypothetical protein,hypothetical protein|
MKVCIFMARGLEGCGVTKFSLEQRDWFIKNGHEVTLVYAKDKSFTRNCAHDYKSFSIPVLLAKEYDKTLKLVNDCDILIINSVPATSVEEDTINNYKKIIDNIKPSVRVVVYQHDHSSLSLRRNLGLEETVRRADVIFSHSDNGDFNKVLMKEWYPETVSLFDDIEEAPTVYNFQPPMDIAKVRSTYWKDVSEINMNINRWIGRTTTWKGFYQMFDFHEKHLKPAGLSTIMEGLERSPAFIPIKEKGIPYEYYRLHQVDQIKIAPNLPTQILDRYVNSEMLERMSKSGFGYQLSKLDKKYLQRSLEYTHLELGACGTIPVFWKSTGDNLKFRVDNTPLTSHDSGIIWFDENDMESTFERIKELSSDRALYDREREKAYEFLYQHQDSSFCFKEQFDIITK
>ID:ADJ39777.1 |[Enterobacteria phage T4T]||_Enterobacteria_phage_T4T_.gbk|a-gt|1203|HM137666(168920):36611-37813:-1 ^^ Enterobacteria phage T4T, complete genome.|neighbours:ID:ADJ39776.1(-1),ID:ADJ39778.1(-1)|neighbour_genes:47.1,mobB|
MRICIFMARGLEGCGVTKFSLEQRDWFIKNGHEVTLVYAKDKSFTRTSSHDHKSFSIPVILAKEYDKALKLVNDCDILIINSVPATSVQEATINNYKKLLDNIKPSIRVVVYQHDHSVLSLRRNLGLEETVRRADVIFSHSDNGDFNKVLMKEWYPETVSLFDDIEEAPTVYNFQPPMDIVKVRSTYWKDVSEINMNINRWIGRTTTWKGFYQMFDFHEKFLKPAGKSTVMEGLERSPAFIAIKEKGIPYEYYGNREIDKMNLAPNQPAQILDCYINSEMLERMSKSGFGYQLSKLNQKYLQRSLEYTHLELGACGTIPVFWKSTGENLKFRVDNTPLTSHDSGIIWFDENDMESTFERIKELSSDRALYDREREKAYEFLYQHQDSSFCFKEQFDIITK
>ID:NP_049673.1 |[Escherichia virus T4]||_Enterobacteria_phage_T4_.gbk|a-gt|1203|NC_000866(168903):36624-37826:-1 ^GeneID:1258823^ Enterobacteria phage T4, complete genome.|neighbours:ID:NP_813808.1(-1),ID:NP_049674.1(-1)|neighbour_genes:47.1,mobB|
MRICIFMARGLEGCGVTKFSLEQRDWFIKNGHEVTLVYAKDKSFTRTSSHDHKSFSIPVILAKEYDKALKLVNDCDILIINSVPATSVQEATINNYKKLLDNIKPSIRVVVYQHDHSVLSLRRNLGLEETVRRADVIFSHSDNGDFNKVLMKEWYPETVSLFDDIEEAPTVYNFQPPMDIVKVRSTYWKDVSEINMNINRWIGRTTTWKGFYQMFDFHEKFLKPAGKSTVMEGLERSPAFIAIKEKGIPYEYYGNREIDKMNLAPNQPAQILDCYINSEMLERMSKSGFGYQLSKLNQKYLQRSLEYTHLELGACGTIPVFWKSTGENLKFRVDNTPLTSHDSGIIWFDENDMESTFERIKELSSDRALYDREREKAYEFLYQHQDSSFCFKEQFDIITK
> |[Tevenvirinae _Enterobacteria_phage_T4_strain_wild]||_Enterobacteria_phage_T4_strain_wild.gb|a-gt alpha glucosyl ..|1203|KJ477684.1(168922):36611-37813:-1 ^RAST2:fig|1198136.58.peg.66^ Tevenvirinae _Enterobacteria_phage_T4_strain_wild|neighbours:(-1),(-1)|neighbour_genes:Phage protein,Phage-associated hom..|
MRICIFMARGLEGCGVTKFSLEQRDWFIKNGHEVTLVYAKDKSFTRTSSHDHKSFSIPVILAKEYDKALKLVNDCDILIINSVPATSVQEATINNYKKLLDNIKPSIRVVVYQHDHSVISLRRNLGLEETVRRADVIFSHSDNGDFNKVLMKEWYPETVSLFDDIEEAPTVYNFQPPMDIVKVRSTYWKDVSEINMNINRWIGRTTTWKGFYQMFDFHEKFLKPAGKSTVMEGLERSPAFIAIKEKGIPYEYYGNREIDKMNLAPNQPAQILDCYINSEMLERMSKSGFGYQLSKLNQKYLQRSLEYTHLELGACGTIPVFWKSTGENLKFRVDNTPLTSHDSGIIWFDENDMESTFERIKELSSDRALYDREREKAYEFLYQHQDSSFCFKEQFDIITK
> |[Tevenvirinae _Enterobacteria_phage_T6]||_Enterobacteria_phage_T6.gb|a-gt alpha glucosyl ..|1203|MH550421.1(168706):34989-36191:-1 ^RAST2:fig|1198136.104.peg.61^ Tevenvirinae _Enterobacteria_phage_T6|neighbours:(-1),(-1)|neighbour_genes:Phage protein,Phage protein|
MKVCIFMARGLEGCGVTKFSLEQRDWFIKNGHEVTLVYAKDKSFTRTSSHDHKSFSIPVILAKEYDKALKLINDCDILIINSVPATSVQEATINNYKKLLDNIKPSIRVVVYQHDHSVLSLRRNLGLEETVRRADVIFSHSDNGDFNKVLMKEWYPETVSLFDDIEEAPTVYNFQPPMDIAKVRSTYWKDVSEINMNINRWIGRTTTWKGFYQMFDFHEKFLKPAGKSTVMEGLERSPAFIAIKEKGIPYEYYGNREIDKMNLAPNQPAQILDCYINSEMLERMSKSGFGYQLSKLNQKYLQRSLEYTHLELGACGTIPAFWKSTGENLKFRVDNTPLTSHDSGIIWFDENDMESTFERIKELSSDRALYDREREKAYEFLYQHQDSSFCFKEQFDIITK
>ID:YP_006986613.1 |[Escherichia phage vB_EcoM_ACG-C40]||_Enterobacteria_phage_vB_EcoM_ACG-C40_.gbk|alpha glucosyl trans..|1203|NC_019399(167396):36847-38049:-1 ^GeneID:13997962^ Enterobacteria phage vB_EcoM_ACG-C40, complete genome.|neighbours:ID:YP_006986612.1(-1),ID:YP_006986614.1(-1)|neighbour_genes:hypothetical protein,hypothetical protein|
MKVCIFLARGLEGCGVTKFSLEQRDWFIKNGHEVTLVYAKDKSFTRTSSHDHKSFSIPVILAKEYDKALKLINDCDILIINSVPATSVQEATINNYKKLLDNIKPSIRVVVYQHDHSSLSLRRNLGLEETVRRADVIFSHSDNGDFNKVLMKEWYPETVSLFDDIEEAPTVYNFQPPMDIAKVRSTYWKDVSEINMNINRWIGRTTTWKGFYQMFDFHEKHLKPAGLSTIMEGLERSPAFILIKEKGIPYEYYRLHQVDQIKIAPNLPTQILDRYVNSEMLERMSKSGFGYQLSKLDKKYLQRSLEYTHLELGACGTIPVFWKSTGENLKFRVDNTPLTSHDSGIIWFDENDMESTFERIKELSSDRALYDREREKAYEFLYQHQDSSFCFKEQFDIITK
>ID:AWD91613.1 |[Enterobacteria phage vB_EcoM_IME339]||_Enterobacteria_phage_vB_EcoM_IME339_.gbk|alpha-glucosyl-trans..|1203|MH051915(164366):131138-132340:1 ^^ Enterobacteria phage vB_EcoM_IME339, complete genome.|neighbours:ID:AWD91612.1(1),ID:AWD91614.1(1)|neighbour_genes:hypothetical protein,recombination-relate..|
MKVCIFMARGLEGCGVTKFSLEQRDWFIKNGHEVTLVYAKDKSFTRNCAHDYKSFSIPVLLAKEYDKTLKLVNDCDILIINSVPATSVEEDTINNYKKIIDNIKPSVRVVVYQHDHSSLSLRRNLGLEETVRRADVIFSHSDNGDFNKVLMKEWYPETVSLFDDIEEAPTVYNFQPPMDIAKVRSTYWKDVSEINMNVNRWIGRTTTWKGFYQMFDFHEKHLKPAGLSTIMEGLERSPAFIPIKEKGIPYEYYRLHQVDQIKIAPNLPTQILDRYVNSEMLERMSKSGFGYQLSKLDKKYLQRSLEYTHLELGACGTIPVFWKSTGENLKFRVDNTPLISHDSGIVWFDENDMESTFERIKELSSDRALYDCEREKAYEFLYQHQDSSFCFKEQFDIITK
>ID:AWD91875.1 |[Enterobacteria phage vB_EcoM_IME340]||_Enterobacteria_phage_vB_EcoM_IME340_.gbk|alpha-glucosyl-trans..|1203|MH051916(165549):132503-133705:1 ^^ Enterobacteria phage vB_EcoM_IME340, complete genome.|neighbours:ID:AWD91874.1(1),ID:AWD91876.1(1)|neighbour_genes:hypothetical protein,recombination-relate..|
MKVCIFMARGLEGCGVTKFSLEQRDWFIKNGHEVTLVYAKDKSFTRNCAHDYKSFSIPVLLAKEYDKTLKLVNDCDILIINSVPATSVEEDTINNYKKIIDNIKPSVRVVVYQHDHSSLSLRRNLGLEETVRRADVIFSHSDNGDFNKVLMKEWYPETVSLFDDIEEAPTVYNFQPPMDIAKVRSTYWKDVSEINMNVNRWIGRTTTWKGFYQMFDFHEKHLKPAGLSTIMEGLERSPAFIPIKEKGIPYEYYRLHQVDQIKIAPNLPTQILDRYVNSEMLERMSKSGFGYQLSKLDKKYLQRSLEYTHLELGACGTIPVFWKSTGENLKFRVDNTPLTSHDSGIIWFDENDMESTFERIKELSSDRALYDREREKAYEFLYQHQDSSFCFKEQFDIITK
> |[Tevenvirinae _Erwinia_phage_Cronus]||_Erwinia_phage_Cronus.gb|a-gt alpha glucosyl ..|1197|MH059636.2(175774):30276-31472:-1 ^RAST2:fig|1198136.105.peg.49^ Tevenvirinae _Erwinia_phage_Cronus|neighbours:(-1),(-1)|neighbour_genes:Phage recombination-..,Phage protein|
MKVCILMARGVEGCGVTKFTVEQMDWFIKNGHDVKVVSSADKKYTRHSAHVLQNHVALKFAKDYDQLVKEVNDCEILIINSVPANNFPQEAIDSYLKMLDNISDKVRVVTYQHDHRAASLRRNAGLFETIQRSDILFSHSPQGDFDQKIMKEAFPNTLDALFGDDPKVEPPVYNFQPSMNLQVIRDKFWKPVSEINTDIHRWIGRTTSWKGYDLMIPFHDSHLEPAGKTTILEGIEKSPAFIVVKEKYKIQVHKDTTTIDIAPGQCSQIAGPYINSQMLERMSRSGFGYQLSKLPPQYMYRSLEYTHLELACSGTIPVFHRIQGNQLRHRVEDKKLTEYDSGIIWLDNDNKDEVLEQIKELSSDKVLYNKTREKAYEFIHYHQDSEYCFKEQFDIMTK
> |[Tevenvirinae Escherichia_phage_CF2]||_Escherichia_phage_CF2.gb|a-gt alpha glucosyl ..|1203|NC_041919.1(168188):121407-122609:1 ^RAST2:fig|1198136.52.peg.196^ Tevenvirinae Escherichia_phage_CF2|neighbours:(1),(1)|neighbour_genes:Phage protein,Phage protein|
MKVCIFMARGLEGCGVTKFSLEQRDWFIKNGHEVTLVYAKDKSFTRTSSHDHKSFSIPVILAKEYDKALKLVNDCDILIINSVPATSVQEATINNYKKLLDNIKPSIRVVVYQHDHSVLSLRRNLGLEETVRRADVIFSHSDNGDFNKVLMKEWYPETVSLFDDIEEAPTVYNFQPPMDIAKVRSTYWKDVSEINMNINRWIGRTTTWKGFYQMFDFHEKFLKPAGKSTVMEGLERSPAFIAIKEKGIPYEYYGNREIDKMNLTPNQPAQILDCYINSEMLERMSKSGFGYQLSKLNQKYLQRSLEYTHLELGACGTIPVFWKSTGENLKFRVDNTPLTSHDSGIIWFDENDMESTFERIKELSSDRALYDREREKAYEFLYQHQDSSFCFKEQFDIITK
>ID:QBO61070.1 |[Escherichia phage D5505]||_Escherichia_phage_D5505_.gbk|putative DNA alpha-g..|1203|MK327929(168049):34578-35780:-1 ^^ Escherichia phage D5505, complete genome.|neighbours:ID:QBO61069.1(-1),ID:QBO61071.1(-1)|neighbour_genes:putative endonucleas..,hypothetical protein|
MKVCIFLARGLEGCGVTKFSLEQRDWFIKNGHEVTLVYAKDKSFTRNCAHDYKSFSIPVLLAKEYDKTLKLVNDCDILIINSVPATSVEEDTINNYKKIIDNIKPSVRVVVYQHDHSSLSLRRNLGLEETVRRADVIFSHSDNGDFNKVLMKEWYPETVSLFDDIEEAPTVYNFQPPMDIAKVRSTYWKDVSEINMNINRWIGRTTTWKGFYQMFDFHEKHLKPAGLSTIMEGLERSPAFIPIKEKGIPYEYYRLHQVDQIKIAPNLPTQILDRYVNSEMLERMSKSGFGYQLSKLDKKYLQRSLEYTHLELGACGTIPVFWKSTGENLKFRVDNTPLTSHDSGIIWFDENDMESTFERIKELSSDRALYDREREKAYEFLYQHQDSSFCFKEQFDIITK
>ID:YP_009102534.1 |[Escherichia phage ECML-134]||_Escherichia_phage_ECML-134_.gbk|hypothetical protein|1203|NC_025449(166783):34889-36091:-1 ^GeneID:22111717^ Escherichia phage ECML-134, complete genome.|neighbours:ID:YP_009102533.1(-1),ID:YP_009102535.1(-1)|neighbour_genes:hypothetical protein,hypothetical protein|
MKVCIFMARGLEGCGVTKFSLEQRDWFIKNGHEVTLVYAKDKSFTRNCAHDYKSFSIPVLLAKEYDKTLKLVNDCDILIINSVPATSVEEDTINNYKKIIDNIKPSVRVVVYQHDHSSLSLRRNLGLEETVRRADVIFSHSDNGDFNKVLMKEWYPETVSLFDDIEEAPTVYNFQPPMDIAKVRSTYWKDVSEINMNINRWIGRTTTWKGFYQMFDFHEKHLKPAGLSTIMEGLERSPAFIPIKEKGIPYEYYRLHQVDQIKIAPNLPTQILDRYVNSEMLERMSKSGFGYQLSKLDKKYLQRSLEYTHLELGACGTIPVFWKSTGENLKFRVDNTPLTSHDSGIIWFDENDMESTFERIKELSSDRALYDREREKAYEFLYQHQDSSFCFKEQFDIITK
> |[Tevenvirinae _Escherichia_phage_HY01]||_Escherichia_phage_HY01.gb|a-gt alpha glucosyl ..|1203|NC_027349.1(166977):34790-35992:-1 ^RAST2:fig|1198136.95.peg.64^ Tevenvirinae _Escherichia_phage_HY01|neighbours:(-1),(-1)|neighbour_genes:Phage protein,Phage protein|
MKVCIFMARGLEGCGVTKFSLEQRDWFIKNGHEVTLVYAKDKSFTRNCAHDYKSFSIPVLLAKEYDKTLKLVNDCDILIINSVPATSVEEDTINNYKKIIDNIKPSVRVVVYQHDHSSLSLRRNLGLEETVRRADVIFSHSDNGDFNKVLMKEWYPETVSLFDDIEEAPTVYNFQPPMDIAKVRSTYWKDVSEINMNINRWIGRTTTWKGFYQMFDFHEKHLKPAGLSTIMEGLERSPAFIPIKEKGIPYEYYRLHQVDQIKIAPNLPTQILDRYVNSEMLERMSKSGFGYQLSKLDKKYLQRSLEYTHLELGACGTIPVFWKSTGENLKFRVDNTPLISHDSGIVWFDENDMESTFERIKELSSDRALYDREREKAYEFLYQHQDSSFCFKEQFDIITK
>ID:YP_009284128.1 |[Escherichia phage HY03]||_Escherichia_phage_HY03.gbk|putative alpha gluco..|1203|NC_031047(170770):85373-86575:1 ^GeneID:29078996^ Escherichia phage HY03, complete genome.|neighbours:ID:YP_009284127.1(1),ID:YP_009284129.1(1)|neighbour_genes:hypothetical protein,hypothetical protein|
MKVCIFLARGLEGCGVTKFSLEQRDWFIKNGHEVTLVYAKDKSFTRTSSHDHKSFSIPVILAKEYDKALKLINDCDILIINSVPATSVQEATINNYKKLLDNIKPSIRVVVYQHDHSVLSLRRNLGLEETVRRADVIFSHSDNGDFNKVLMKEWYPETVSLFDDIEEAPTVYNFQPPMDIAKVRSTYWKDVSEINMNINRWIGRTTTWKGFYQMFDFHEKFLKPAGKSTVMEGLERSPAFIAIKEKGIPYEYYGNREIDKMNLTPNQPAQILDCYINSEMLERMSKSGFGYQLSKLNQKYLQRSLEYTHLELGACGTIPVFWKSTGDNLKFRVDNTPLTSHDSGIIWFDENDMESTFERIKELSSDRALYDREREKAYEFLYQHQDSSFCFKEQFDIITK
>ID:BBG28582.1 |[Escherichia phage KIT03]||_Escherichia_phage_KIT03_DNA_.gbk|glucosyltransferase|1203|AP018932(166848):35841-37043:-1 ^^ Escherichia phage KIT03 DNA, complete sequence.|neighbours:ID:BBG28581.1(-1),ID:BBG28583.1(-1)|neighbour_genes:recombination endonu..,hypothetical protein|
MKVCIFMARGLEGCGVTKFSLEQRDWFIKNGHEVTLVYAKDKSFTRNCAHDYKSFSIPVLLAKEYDKTLKLVNDCDILIINSVPATSVEEDTINNYKKIIDNIKPSVRVVVYQHDHSSLSLRRNLGLEETVRRADVIFSHSDNGDFNKVLMKEWYPETVSLFDDIEEAPTVYNFQPPMDIAKVRSTYWKDVSEINMNINRWIGRTTTWKGFYQMFDFHEKHLKPAGLSTIMEGLERSPAFIPIKEKGIPYEYYRLHQVDQIKIAPNLPTQILDRYVNSEMLERMSKSGFGYQLSKLDKKYLQRSLEYTHLELGACGTIPVFWKSTGENLKFRVDNTPLTSHDSGIIWFDENDMESTFERIKELSSDRTLYDREREKAYEFLYQHQDSSFCFKEQFDIITK
> |[Tevenvirinae _Escherichia_phage_PE37]||_Escherichia_phage_PE37.gb|a-gt alpha glucosyl ..|1203|KU925172.1(166423):126825-128027:1 ^RAST2:fig|1198136.98.peg.211^ Tevenvirinae _Escherichia_phage_PE37|neighbours:(1),(1)|neighbour_genes:Phage protein,Phage protein|
MKVCIFMARGLEGCGVTKFSLEQRDWFIKNGHEVTLVYAKDKSFTRNCAHDYKSFSIPVLLAKEYDKTLKLVNDCDILIINSVPATSVEEDTINNYKKIIDNIKPSVRVVVYQHDHSSLSLRRNLGLEETIRRADVIFSHSDNGDFNKVLMKEWYPETVSLFDDIEEAPTVYNFQPPMDIAKVRSTYWKDVSEINMNINRWIGRTTTWKGFYQMFDFHEKHLKPAGLSTVMEGLERSPAFIPIKEKGIPYEYYRLHQVDQIKIAPNLPTQILDRYVNSEMLERMSKSGFGYQLSKLDKKYLQRSLEYTHLELGACGTIPVFWKSTGENLKFRVDNTPLTSHDSGIIWFDENDMESTFERIKELSSDRALYDREREKAYEFLYQHQDSSFCFKEQFDIITK
>ID:BBC14397.1 |[Escherichia phage PP01]||_Escherichia_phage_PP01.gbk|a-gt|1203|LC348379(167812):35984-37186:-1 ^^ Escherichia phage PP01 DNA, complete sequence.|neighbours:ID:BBC14396.1(-1),ID:BBC14398.1(-1)|neighbour_genes:47.1,a-gt.2|
MKVCIFMARGLEGCGVTKFSLEQRDWFIKNGHEVTLVYAKDKSFTRNCAHDYKSFSIPVLLAKEYDKTLKLVNDCDILIINSVPATSVEEDTINNYKKIIDNIKPSVRVVVYQHDHSSLSLRRNLGLEETVRRADVIFSHSDNGDFNKVLMKEWYPETVSLFDDIEEAPTVYNFQPPMDIAKVRSTYWKDVSEINMNINRWIGRTTTWKGFYQMFDFHEKHLKPAGLSTVMEGLERSPAFIPIKEKGIPYEYYRLHQVDQIKIAPNLPTQILDRYVNSEMLERMSKSGFGYQLSKLDKKYLQRSLEYTHLELGACGTIPVFWKSTGENLKFRVDNTPLISHDSGIVWFDENDMESTFERIKELSSDRALYDREREKAYEFLYQHQDSSFCFKEQFDIITK
>ID:BBC14676.1 |[Escherichia phage T2]||_Escherichia_phage_T2.gbk|a-gt|1203|LC348380(163825):35402-36604:-1 ^^ Escherichia phage T2 DNA, complete sequence.|neighbours:ID:BBC14675.1(-1),ID:BBC14677.1(-1)|neighbour_genes:47.1,a-gt.2|
MKVCIFMARGLEGCGVTKFSLEQRDWFIKNGHEVTLVYAKDKSFTRNCAHDYKSFSIPVLLAKEYDKTLKLVNDCDILIINSVPATSVEEDTINNYKKIIDNIKPSVRVVVYQHDHSSLSLRRNLGLEETVRRADVIFSHSDNGDFNKVLMKEWYPETVSLFDDIEEAPTVYNFQPPMDIAKVRSTYWKDVSEINMNINRWIGRTTTWKGFYQMFDFHEKHLKPAGLSTIMEGLERSPAFIPIKEKGIPYEYYRLHQVDQIKIAPNLPTQILDRYVNSEMLERMSKSGFGYQLSKLDKKYLQRSLEYTHLELGACGTIPVFWKSTGDNLKFRVDNTPLTSHDSGIIWFDENDMESTFERIKELSSDRTLYDREREKAYEFLYQHQDSSFCFKEQFDIITK
>ID:YP_009281400.1 |[Escherichia phage UFV-AREG1]||_Escherichia_phage_UFV-AREG1_.gbk|alpha-glucosyltransf..|1203|NC_031030(170788):34781-35983:-1 ^GeneID:29063593^ Escherichia phage UFV-AREG1, complete genome.|neighbours:ID:YP_009281399.1(-1),ID:YP_009281401.1(-1)|neighbour_genes:recombination-relate..,hypothetical protein|
MKVCIFMARGLEGCGVTKFSLEQRDWFIKNGHEVTLVYAKDKSFTRNCAHDYKSFSIPVLLAKEYDKTLKLVNDCDILIINSVPATSVEEDTINNYKKIIDNIKPSVRVVVYQHDHSSLSLRRNLGLEETVRRADVIFSHSDNGDFNKVLMKEWYPETVSLFDDIEEAPTVYNFQPPMDIAKVRSTYWKDVSEINMNINRWIGRTTTWKGFYQMFDFHEKHLKPAGLSTIMEGLERSPAFIPIKEKGIPYEYYRLHQVDQIKIAPNLPTQILDRYVNSEMLERMSKSGFGYQLSKLDKKYLQRSLEYTHLELGACGTIPVFWKSTGENLKFRVDNTPLTSHDSGIIWFDENDMESTFERIKELSSDRALYDHEREKAYEFLYQHQDSSFCFKEQFDIITK
>ID:YP_009030668.1 |[Escherichia phage vB_EcoM_112]||_Escherichia_phage_e112_.gbk|alpha-glucosyltransf..|1203|NC_024125(168470):36628-37830:-1 ^GeneID:19485211^ Escherichia phage e11/2, complete genome.|neighbours:ID:YP_009030667.1(-1),ID:YP_009030669.1(-1)|neighbour_genes:recombination endonu..,hypothetical protein|
MKVCIFMARGLEGCGVTKFSLEQRDWFIKNGHEVTLVYAKDKSFTRNCAHDYKSFSIPVLLAKEYDKTLKLVNDCDILIINSVPATSVEEDTINNYKKIIDNIKPSVRVVVYQHDHSSLSLRRNLGLEETVRRADVIFSHSDNGDFNKVLMKEWYPETVSLFDDIEEAPTVYNFQPPMDIAKVRSTYWKDVSEINMNINRWIGRTTTWKGFYQMFDFHEKHLKPAGLSTIMEGLERSPAFIPIKEKGIPYEYYRLHQVDQIKIAPNLPTQILDRYVNSEMLERMSKSGFGYQLSKLDKKYLQRSLEYTHLELGACGTIPVFWKSTGENLKFRVDNTPLTSHDSGIIWFDENDMESTFERIKELSSDRALYDREREKAYEFLYQHQDSSFCFKEQFDIITK
> |[Tevenvirinae _Escherichia_phage_slur02]||_Escherichia_phage_slur02.gb|a-gt alpha glucosyl ..|1203|NC_028927.1(167298):106380-107582:-1 ^RAST2:fig|1198136.99.peg.175^ Tevenvirinae _Escherichia_phage_slur02|neighbours:(-1),(-1)|neighbour_genes:Phage protein,Phage protein|
MKVCIFMARGLEGCGVTKFSLEQRDWFIKNGHEVTLVYAKDKSFTRNCAHDYKSFSIPVLLSKEYDKTLKLVNDCDILIINSVPATSVEEDTINNYKKIIDNIKPSVRVVVYQHDHSSLSLRRNLGLEETVRRADVIFSHSDNGDFNKVLMKEWYPETVSLFDDIEEAPTVYNFQPPMDIAKVRSTYWKDVSEINMNINRWIGRTTTWKGFYQMFDFHEKHLKPAGLSTIMEGLERSPAFIPIKEKGIPYEYYRLHQVDQIKIAPNLPTQILDRYVNSEMLERMSKSGFGYQLSKLDKKYLQRSLEYTHLELGACGTIPVFWKSTGENLKFRVDNTPLTSHDSGIVWFDENDMESTFERIKELSSDRALYDREREKAYEFLYQHQDSSFCFKEQFDIITK
>ID:YP_009625187.1 |[Escherichia phage slur03]||_Escherichia_phage_slur03_.gbk|a-gt alpha glucosyl ..|1203|NC_042129(167467):133465-134667:1 ^GOA:A0A0M7QAL0,GeneID:40102069,InterPro:IPR016223,UniProtKB/TrEMBL:A0A0M7QAL0^ Escherichia phage slur03, complete genome.|neighbours:ID:YP_009625186.1(1),ID:YP_009625188.1(1)|neighbour_genes:hypothetical protein..,recombination endonu..|
MKVCIFMARGLEGCGVTKFSLEQRDWFIKNGHEVTLVYAKDKSFTRTSSHDHKSFSIPVILAKEYDKALKLVNDCDILIINSVPATSVQEATINNYKKLLDNIKPSIRVVVYQHDHSVLSLRRNLGLEETVRRADVIFSHSDNGDFNKVLMKEWYPETVSLFDDIEEAPTVYNFQPPMDIAKVRSTYWKDVSEINMNINRWIGRTTTWKGFYQMFDFHEKFLKPAGKSTVMEGLERSPAFIAIKEKGIPYEYYGNREIDKMNLTPNQPAQILDCYINSEMLERMSKSGFGYQLSKLNQKYLQRSLEYTHLELGACGTIPVFWKSTGENLKFRVDNTPLTSHDSGIIWFDENDMESTFERIKELSSDRALYDREREKAYEFLYQHQDSSFCFKEQFDIITK
>ID:YP_009625281.1 |[Escherichia phage slur04]||_Escherichia_phage_slur04_.gbk|DNA alpha-glucosyltr..|1203|NC_042130(167298):20893-22095:-1 ^GOA:A0A0M7QC18,GeneID:40102186,InterPro:IPR016223,UniProtKB/TrEMBL:A0A0M7QC18^ Escherichia phage slur04, complete genome.|neighbours:ID:YP_009625280.1(-1),ID:YP_009625282.1(-1)|neighbour_genes:Calcineurin-like pho..,hypothetical protein|
MKVCIFMARGLEGCGVTKFSLEQRDWFIKNGHEVTLVYAKDKSFTRNCAHDYKSFSIPVLLSKEYDKTLKLVNDCDILIINSVPATSVEEDTINNYKKIIDNIKPSVRVVVYQHDHSSLSLRRNLGLEETVRRADVIFSHSDNGDFNKVLMKEWYPETVSLFDDIEEAPTVYNFQPPMDIAKVRSTYWKDVSEINMNINRWIGRTTTWKGFYQMFDFHEKHLKPAGLSTIMEGLERSPAFIPIKEKGIPYEYYRLHQVDQIKIAPNLPTQILDRYVNSEMLERMSKSGFGYQLSKLDKKYLQRSLEYTHLELGACGTIPVFWKSTGENLKFRVDNTPLTSHDSGIVWFDENDMESTFERIKELSSDRALYDREREKAYEFLYQHQDSSFCFKEQFDIITK
> |[Tevenvirinae _Escherichia_phage_slur07]||_Escherichia_phage_slur07.gb|a-gt alpha glucosyl ..|1203|NC_028780.1(167124):126327-127529:1 ^RAST2:fig|1198136.89.peg.204^ Tevenvirinae _Escherichia_phage_slur07|neighbours:(1),(1)|neighbour_genes:Phage protein,Phage protein|
MKVCIFMARGLEGCGVTKFSLEQRDWFIKNGHEVTLVYAKDKSFTRNCAHDYKSFSIPVLLAKEYDKTLKLVNDCDILIINSVPATSVEEDTINNYKKIIDNIKPSVRVVVYQHDHSSLSLRRNLGLEETVRRADVIFSHSDNGDFNKVLMKEWYPETVSLFDDIEEAPTVYNFQPPMDIAKVRSTYWKDVSEINMNINRWIGRTTTWKGFYQMFDFHEKHLKPAGLSTIMEGLERSPAFIPIKEKGIPYEYYRLHQVDQIKIAPNLPTQILDRYVNSEMLERMSKSGFGYQLSKLDKKYLQRSLEYTHLELGACGTIPVFWKSTGENLKFRVDNTPLTSHDSGIIWFDENDMESTFERIKELSSDRTLYDREREKAYEFLYQHQDSSFCFKEQFDIITK
>ID:CUL02731.1 |[Escherichia phage slur08]||_Escherichia_phage_slur08_.gbk|DNA alpha-glucosyltr..|1203|LN881733(167467):130712-131914:1 ^GOA:A0A0M7QBM6,InterPro:IPR016223,UniProtKB/TrEMBL:A0A0M7QBM6^ Escherichia phage slur08, complete genome.|neighbours:ID:CUL02730.1(1),ID:CUL02732.1(1)|neighbour_genes:hypothetical protein,Calcineurin-like pho..|
MKVCIFMARGLEGCGVTKFSLEQRDWFIKNGHEVTLVYAKDKSFTRTSSHDHKSFSIPVILAKEYDKALKLVNDCDILIINSVPATSVQEATINNYKKLLDNIKPSIRVVVYQHDHSVLSLRRNLGLEETVRRADVIFSHSDNGDFNKVLMKEWYPETVSLFDDIEEAPTVYNFQPPMDIAKVRSTYWKDVSEINMNINRWIGRTTTWKGFYQMFDFHEKFLKPAGKSTVMEGLERSPAFIAIKEKGIPYEYYGNREIDKMNLTPNQPAQILDCYINSEMLERMSKSGFGYQLSKLNQKYLQRSLEYTHLELGACGTIPVFWKSTGENLKFRVDNTPLTSHDSGIIWFDENDMESTFERIKELSSDRALYDREREKAYEFLYQHQDSSFCFKEQFDIITK
>ID:CUL02835.1 |[Escherichia phage slur11]||_Escherichia_phage_slur11_.gbk|DNA alpha-glucosyltr..|1203|LN881734(167298):24439-25641:-1 ^GOA:A0A0M9JDV9,InterPro:IPR016223,UniProtKB/TrEMBL:A0A0M9JDV9^ Escherichia phage slur11, complete genome.|neighbours:ID:CUL02834.1(-1),ID:CUL02836.1(-1)|neighbour_genes:Calcineurin-like pho..,hypothetical protein|
MKVCIFMARGLEGCGVTKFSLEQRDWFIKNGHEVTLVYAKDKSFTRNCAHDYKSFSIPVLLSKEYDKTLKLVNDCDILIINSVPATSVEEDTINNYKKIIDNIKPSVRVVVYQHDHSSLSLRRNLGLEETVRRADVIFSHSDNGDFNKVLMKEWYPETVSLFDDIEEAPTVYNFQPPMDIAKVRSTYWKDVSEINMNINRWIGRTTTWKGFYQMFDFHEKHLKPAGLSTIMEGLERSPAFIPIKEKGIPYEYYRLHQVDQIKIAPNLPTQILDRYVNSEMLERMSKSGFGYQLSKLDKKYLQRSLEYTHLELGACGTIPVFWKSTGENLKFRVDNTPLTSHDSGIVWFDENDMESTFERIKELSSDRALYDREREKAYEFLYQHQDSSFCFKEQFDIITK
>ID:CUL03621.1 |[Escherichia phage slur13]||_Escherichia_phage_slur13_.gbk|DNA alpha-glucosyltr..|1203|LN881737(167299):46261-47463:-1 ^GOA:A0A0M7QDV7,InterPro:IPR016223,UniProtKB/TrEMBL:A0A0M7QDV7^ Escherichia phage slur13, complete genome.|neighbours:ID:CUL03620.1(-1),ID:CUL03622.1(-1)|neighbour_genes:Calcineurin-like pho..,hypothetical protein|
MKVCIFMARGLEGCGVTKFSLEQRDWFIKNGHEVTLVYAKDKSFTRNCAHDYKSFSIPVLLSKEYDKTLKLVNDCDILIINSVPATSVEEDTINNYKKIIDNIKPSVRVVVYQHDHSSLSLRRNLGLEETVRRADVIFSHSDNGDFNKVLMKEWYPETVSLFDDIEEAPTVYNFQPPMDIAKVRSTYWKDVSEINMNINRWIGRTTTWKGFYQMFDFHEKHLKPAGLSTIMEGLERSPAFIPIKEKGIPYEYYRLHQVDQIKIAPNLPTQILDRYVNSEMLERMSKSGFGYQLSKLDKKYLQRSLEYTHLELGACGTIPVFWKSTGENLKFRVDNTPLTSHDSGIVWFDENDMESTFERIKELSSDRALYDREREKAYEFLYQHQDSSFCFKEQFDIITK
>ID:YP_009180835.1 |[Escherichia phage slur14]||_Escherichia_phage_slur14_.gbk|DNA alpha-glucosyltr..|1203|NC_028448(167467):145013-146215:-1 ^GOA:A0A0M7QDL9,GeneID:26228001,InterPro:IPR016223,UniProtKB/TrEMBL:A0A0M7QDL9^ Escherichia phage slur14, complete genome.|neighbours:ID:YP_009180834.1(-1),ID:YP_009180836.1(-1)|neighbour_genes:Calcineurin-like pho..,hypothetical protein|
MKVCIFMARGLEGCGVTKFSLEQRDWFIKNGHEVTLVYAKDKSFTRTSSHDHKSFSIPVILAKEYDKALKLVNDCDILIINSVPATSVQEATINNYKKLLDNIKPSIRVVVYQHDHSVLSLRRNLGLEETVRRADVIFSHSDNGDFNKVLMKEWYPETVSLFDDIEEAPTVYNFQPPMDIAKVRSTYWKDVSEINMNINRWIGRTTTWKGFYQMFDFHEKFLKPAGKSTVMEGLERSPAFIAIKEKGIPYEYYGNREIDKMNLTPNQPAQILDCYINSEMLERMSKSGFGYQLSKLNQKYLQRSLEYTHLELGACGTIPVFWKSTGENLKFRVDNTPLTSHDSGIIWFDENDMESTFERIKELSSDRALYDREREKAYEFLYQHQDSSFCFKEQFDIITK
>ID:AVH85896.1 |[Escherichia phage vB_EcoM-G28]||_Escherichia_phage_vB_EcoM-G28.gbk|putative DNA alpha-g..|1203|MG867727(170121):38292-39494:-1 ^^ Escherichia phage vB_EcoM-G28, complete genome.|neighbours:ID:AVH85895.1(-1),ID:AVH85897.1(-1)|neighbour_genes:hypothetical protein,hypothetical protein|
MKVCIFMARGLEGCGVTKFSLEQRDWFIKNGHEVTLVYAKDKSFTRNCAHDYKSFSIPVLLAKEYDKTLKLVNDCDILIINSVPATSVEEDTINNYKKIIDNIKPSVRVVVYQHDHSSLSLRRNLGLEETVRRADVIFSHSDNGDFNKVLMKEWYPETVSLFDDIEEAPTVYNFQPPMDIAKVRSTYWKDVSEINMNINRWIGRTTTWKGFYQMFDFHEKHLKPAGLSTIMEGLERSPAFIPIKEKGIPYEYYRLHQVDQIKIAPNLPTQILDRYVNSEMLERMSKSGFGYQLSKLDKKYLQRSLEYTHLELGACGTIPVFWKSTGENLKFRVDNTPLTSHDSGIIWFDENDMESTFERIKELSSDRTLYDREREKAYEFLYQHQDSSFCFKEQFDIITK
>ID:QDF15086.1 |[Escherichia phage vB_EcoM-Sa45lw]||_Escherichia_phage_vB_EcoM-Sa45lw_.gbk|alpha-glucosyl-trans..|1203|MK977694(167353):34914-36116:-1 ^^ Escherichia phage vB_EcoM-Sa45lw, complete genome.|neighbours:ID:QDF15085.1(-1),ID:QDF15087.1(-1)|neighbour_genes:hypothetical protein,hypothetical protein|
MKVCIFMARGLEGCGVTKFSLEQRDWFIKNGHEVTLVYAKDKSFTRNCAHDYKSFSIPVLLAKEYDKTLKLVNDCDILIINSVPATSVEEDTINNYKKIIDNIKPSVRVVVYQHDHSSLSLRRNLGLEETVRRADVIFSHSDNGDFNKVLMKEWYPETVSLFDDIEEAPTVYNFQPPMDIAKVRSTYWKDVSEINMNVNRWIGRTTTWKGFYQMFDFHEKHLKPAGLSTIMEGLERSPAFIPIKEKGIPYEYYRLHQVDQIKIAPNLPTQILDRYVNSEMLERMSKSGFGYQLSKLDKKYLQRSLEYTHLELGACGTIPVFWKSTGENLKFRVDNTPLTSHDSGIIWFDENDMESTFERIKELSSDRILYDREREKAYEFLYQHQDSSFCFKEQFDIITK
>ID:YP_009290328.1 |[Escherichia phage vB_EcoM-UFV13]||_Escherichia_phage_vB_EcoM-UFV13_.gbk|hypothetical protein|1203|NC_031103(165772):35132-36334:-1 ^GeneID:29081124^ Escherichia phage vB_EcoM-UFV13, complete genome.|neighbours:ID:YP_009290327.1(-1),ID:YP_009290329.1(-1)|neighbour_genes:recombination-relate..,hypothetical protein|
MKVCIFMARGLEGCGVTKFSLEQRDWFIKNGHEVTLVYAKDKSFTRNCAHDYKSFSIPVLLAKEYDKTLKLVNDCDILIINSVPATSVEEDTINNYKKIIDNIKPSVRVVVYQHDHSSLSLRRNLGLEETVRRADVIFSHSDNGDFNKVLMKEWYPETVSLFDDIEEAPTVYNFQPPMDIAKVRSTYWKDVSEINMNINRWIGRTTTWKGFYQMFDFHEKHLKPAGLSTIMEGLERSPAFIPIKEKGIPYEYYRLHQVDQIKIAPNLPTQILDRYVNSEMLERMSKSGFGYQLSKLDKKYLQRSLEYTHLELGACGTIPVFWKSTGENLKFRVDNTPLTSHDSGIIWFDENDMESTFERIKELSSDRALYDREREKAYEFLYQHQDSSFCFKEQFDIITK
>ID:AUV60922.1 |[Escherichia phage vB_EcoM-fFiEco06]||_Escherichia_phage_vB_EcoM-fFiEco06_.gbk|a-gt|1203|MG781190(167076):35921-37123:-1 ^^ Escherichia phage vB_EcoM-fFiEco06, complete genome.|neighbours:ID:AUV60921.1(-1),ID:AUV60923.1(-1)|neighbour_genes:recombination-relate..,hypothetical protein|
MKVCIFMARGLEGCGVTKFSLEQRDWFIKNGHEVTLVYAKDKSFTRNCAHDYKSFSIPVLLAKEYDKTLKLVNDCDILIINSVPATSVEEDTINNYKKIIDNIKPSVRVVVYQHDHSSLSLRRNLGLEETVRRADVIFSHSDNGDFNKVLMKEWYPETVSLFDDIEEAPTVYNFQPPMDIAKVRSTYWKDVSEINMNINRWIGRTTTWKGFYQMFDFHEKHLKPAGLSTIMEGLERSPAFIPIKEKGIPYEYYRLHQVDQIKIAPNLPTQILDRYVNSEMLERMSKSGFGYQLSKLDKKYLQRSLEYTHLELGACGTIPVFWKSTGENLKFRVDNTPLTSHDSGIIWFDENDMESTFERIKELSSDRALYDREREKAYEFLYQHQDSSFCFKEQFDIITK
>ID:AUV61195.1 |[Escherichia phage vB_EcoM-fHoEco02]||_Escherichia_phage_vB_EcoM-fHoEco02_.gbk|a-gt|1203|MG781191(167064):35921-37123:-1 ^^ Escherichia phage vB_EcoM-fHoEco02, complete genome.|neighbours:ID:AUV61194.1(-1),ID:AUV61196.1(-1)|neighbour_genes:recombination-relate..,hypothetical protein|
MKVCIFMARGLEGCGVTKFSLEQRDWFIKNGHEVTLVYAKDKSFTRNCAHDYKSFSIPVLLAKEYDKTLKLVNDCDILIINSVPATSVEEDTINNYKKIIDNIKPSVRVVVYQHDHSSLSLRRNLGLEETVRRADVIFSHSDNGDFNKVLMKEWYPETVSLFDDIEEAPTVYNFQPPMDIAKVRSTYWKDVSEINMNINRWIGRTTTWKGFYQMFDFHEKHLKPAGLSTIMEGLERSPAFIPIKEKGIPYEYYRLHQVDQIKIAPNLPTQILDRYVNSEMLERMSKSGFGYQLSKLDKKYLQRSLEYTHLELGACGTIPVFWKSTGENLKFRVDNTPLTSHDSGIIWFDENDMESTFERIKELSSDRALYDREREKAYEFLYQHQDSSFCFKEQFDIITK
>ID:AYP69746.1 |[Escherichia phage vB_EcoM_DalCa]||_Escherichia_phage_vB_EcoM_DalCa_.gbk|alpha-glucosyl-trans..|1203|MH992510(166040):34950-36152:-1 ^^ Escherichia phage vB_EcoM_DalCa, complete genome.|neighbours:ID:AYP69754.1(-1),ID:AYP69967.1(-1)|neighbour_genes:recombination endonu..,hypothetical protein|
MKVCIFMARGLEGCGVTKFSLEQRDWFIKNGHEVTLVYAKDKSFTRNCAHDYKSFSIPVLLAKEYDKTLKLVNDCDILIINSVPVTSVEEDTINNYKKIIDNIKPSVRVVVYQHDHSSLSLRRNLGLEETVRRADVIFSHSDNGDFNKVLMKEWYPETVSLFDDIEEAPTVYNFQPPMDIAKVRSTYWKDVSEINMNINRWIGRTTTWKGFYQMFDFHEKHLKPAGLSTIMEGLERSPAFIPIKEKGIPYEYYRLHQVDQIKIAPNLPTQILDRYVNSEMLERMSKSGFGYQLSKLDKKYLQRSLEYTHLELGACGTIPVFWKSTGENLKFRVDNTPLTSHDSGIIWFDENDMESTFERIKELSSDRALYDREREKAYEFLYQHQDSSFCFKEQFDIITK
>ID:QBO63578.1 |[Escherichia phage vB_EcoM_G10400]||_Escherichia_phage_vB_EcoM_G10400.gbk|putative DNA alpha-g..|1203|MK327937(170182):35765-36967:-1 ^^ Escherichia phage vB_EcoM_G10400, complete genome.|neighbours:ID:QBO63577.1(-1),ID:QBO63579.1(-1)|neighbour_genes:hypothetical protein,hypothetical protein|
MKVCIFMARGLEGCGVTKFSLEQRDWFIKNGHEVTLVYAKDKSFTRNCAHDYKSFSIPVLLAKEYDKTLKLVNDCDILIINSVPATSVEEDTINNYKKIIDNIKPSVRVVVYQHDHSSLSLRRNLGLEETVRRADVIFSHSDNGDFNKVLMKEWYPETVSLFDDIEEAPTVYNFQPPMDIAKVRSTYWKDVSEINMNINRWIGRTTTWKGFYQMFDFHEKHLKPAGLSTIMEGLERSPAFIPIKEKGIPYEYYRLHQVDQIKIAPNLPTQILDRYVNSEMLERMSKSGFGYQLSKLDKKYLQRSLEYTHLELGACGTIPVFWKSIGENLKFRVDNTPLTSHDSGIIWFDENDMKSTFERIKELSSDRTLYDREREKAYEFLYQHQDSSFCFKEQFDIITK
>ID:QBO65474.1 |[Escherichia phage vB_EcoM_G2540-3]||_Escherichia_phage_vB_EcoM_G2540-3_.gbk|putative DNA alpha-g..|1203|MK327944(168654):37522-38724:-1 ^^ Escherichia phage vB_EcoM_G2540-3, complete genome.|neighbours:ID:QBO65473.1(-1),ID:QBO65475.1(-1)|neighbour_genes:hypothetical protein,hypothetical protein|
MKVCIFMARGLEGCGVTKFSLEQRDWFIKNGHEVTLVYAKDKSFTRNCAHDYKSFSIPVLLAKEYDKTLKLVNDCDILIINSVPATWVEEDTINNYKKIIDNIKPSVRVVVYQHDHSSLSLRRNLGLEETVRRADVIFSHSDNGDFNKVLMKEWYPETVSLFDDIEEAPTVYNFQPPMDIAKVRSTYWKDVSEINMNINRWIGRTTTWKGFYQMFDFHEKHLKPAGLSTIMEGLERSPAFIPIKEKGIPYEYYRLHQVDQIKIAPNLPTQILDRYVNSEMLERMSKSGFGYQLSKLDKKYLQRSLEYTHLELGACGTIPVFWKSTGENLKFRVDNTPLTSHDSGIIWFDENDMESTFERIKELSSDRTLYDREREKAYEFLYQHQDSSFCFKEQFDIITK
> |[Tevenvirinae _Escherichia_phage_vB_EcoM_G2540]||_Escherichia_phage_vB_EcoM_G2540.gb|a-gt alpha glucosyl ..|1203|MK327936.1(168886):37753-38955:-1 ^RAST2:fig|1198136.92.peg.70^ Tevenvirinae _Escherichia_phage_vB_EcoM_G2540|neighbours:(-1),(-1)|neighbour_genes:Phage protein,Phage protein|
MKVCIFMARGLEGCGVTKFSLEQRDWFIKNGHEVTLVYAKDKSFTRNCAHDYKSFSIPVLLAKEYDKTLKLVNDCDILIINSVPATSVEEDTINNYKKIIDNIKPSVRVVVYQHDHSSLSLRRNLGLEETVRRADVIFSHSDNGDFNKVLMKEWYPETVSLFDDIEEAPTVYNFQPPMDIAKVRSTYWKDVSEINMNVNRWIGRTTTWKGFYQMFDFHEKHLKPAGLSTIMEGLERSPAFIPIKEKGIPYEYYRLHQVDQIKIAPNLPTQILDRYVNSEMLERMSKSGFGYQLSKLDKKYLQRSLEYTHLELGACGTIPVFWKSTGENLKFRVDNTPLTSHDSGIIWFDENDMESTFERIKELSSDRALYDREREKAYEFLYQHQDSSFCFKEQFDIITK
>ID:QBO64381.1 |[Escherichia phage vB_EcoM_G29]||_Escherichia_phage_vB_EcoM_G29_.gbk|putative DNA alpha-g..|1203|MK327940(168241):35526-36728:-1 ^^ Escherichia phage vB_EcoM_G29, complete genome.|neighbours:ID:QBO64380.1(-1),ID:QBO64382.1(-1)|neighbour_genes:hypothetical protein,hypothetical protein|
MKVCIFMARGLEGCGVTKFSLEQRDWFIKNGHEVTLVYAKDKSFTRNCAHDYKSFSIPVLLAKEYDKTLKLVNDCDILIINSVPATSVEEDTINNYKKIIDNIKPSVRVVVYQHDHSSLSLRRNLGLEETVRRADVIFSHSDNGDFNKVLMKEWYPETVSLFDDIEEAPTVYNFQPPMDIAKVRSTYWKDVSEINMNINRWIGRTTTWKGFYQMFDFHEKHLKPAGLSTIMEGLERSPAFIPIKEKGIPYEYYRLHQVDQIKIAPNLPTQILDRYVNSEMLERMSKSGFGYQLSKLDKKYLQRSLEYTHLELGACGTIPVFWKSTGENLKFRVDNTPLTSHDSGIIWFDENDMESTFERIKELSSDRTLYDREREKAYEFLYQHQDSSFCFKEQFDIITK
> |[Tevenvirinae _Escherichia_phage_vB_EcoM_GG4498]||_Escherichia_phage_vB_EcoM_G4498.gb|a-gt alpha glucosyl ..|1203|MK327939.1(167826):36313-37515:-1 ^RAST2:fig|1198136.93.peg.64^ Tevenvirinae _Escherichia_phage_vB_EcoM_GG4498|neighbours:(-1),(-1)|neighbour_genes:Phage protein,Phage protein|
MKVCIFMARGLEGCGVTKFSLEQRDWFIKNGHEVTLVYAKDKSFTRNCAHDYKSFSIPVLLAKEYDKTLKLVNDCDILIINSVPATSVEEDTINNYKKIIDNIKPSVRVVVYQHDHSSLSLRRNLGLEETVRRADVIFSHSDNGDFNKVLMKEWYPETVSLFDDIEEAPTVYNFQPPMDIAKVRSTYWKDVSEINMNVNRWIGRTTTWKGFYQMFDFHEKHLKPAGLSTIMEGLERSPAFIPIKEKGIPYEYYRLHQVDQIKIAPNLPTQILDRYVNSEMLERMSKSGFGYQLSKLDKKYLQRSLEYTHLELGACGTIPVFWKSTGENLKFRVDNTPLTSHDSGIIWFDENDMESAFERIKELSSDRALYDREREKAYEFLYQHQDSSFCFKEQFDIITK
>ID:QBO65751.1 |[Escherichia phage vB_EcoM_G4500]||_Escherichia_phage_vB_EcoM_G4500_.gbk|putative DNA alpha-g..|1203|MK327945(168363):35526-36728:-1 ^^ Escherichia phage vB_EcoM_G4500, complete genome.|neighbours:ID:QBO65750.1(-1),ID:QBO65752.1(-1)|neighbour_genes:hypothetical protein,hypothetical protein|
MKVCIFMARGLEGCGVTKFSLEQRDWFIKNGHEVTLVYAKDKSFTRNCAHDYKSFSIPVLLAKEYDKTLKLVNDCDILIINSVPATSVEEDTINNYKKIIDNIKPSVRVVVYQHDHSSLSLRRNLGLEETVRRADVIFSHSDNGDFNKVLMKEWYPETVSLFDDIEEAPTVYNFQPPMDIAKVRSTYWKDVSEINMNINRWIGRTTTWKGFYQMFDFHEKHLKPAGLSTIMEGLERSPAFIPIKEKGIPYEYYRLHQVDQIKIAPNLPTQILDRYVNSEMLERMSKSGFGYQLSKLDKKYLQRSLEYTHLELGACGTIPVFWKSTGENLKFRVDNTPLTSHDSGIIWFDENDMESTFERIKELSSDRTLYDREREKAYEFLYQHQDSSFCFKEQFDIITK
>ID:QBO66029.1 |[Escherichia phage vB_EcoM_G4507]||_Escherichia_phage_vB_EcoM_G4507_.gbk|putative DNA alpha-g..|1203|MK327946(168828):35576-36778:-1 ^^ Escherichia phage vB_EcoM_G4507, complete genome.|neighbours:ID:QBO66028.1(-1),ID:QBO66030.1(-1)|neighbour_genes:hypothetical protein,hypothetical protein|
MKVCIFMARGLEGCGVTKFSLEQRDWFIKNGHEVTLVYAKDKSFTRNCAHDYKSFSIPVLLAKEYDKTLKLVNDCDILIINSVPATSVEEDTINNYKKIIDNIKPSVRVVVYQHDHSSLSLRRNLGLEETVRRADVIFSHSDNGDFNKVLMKEWYPETVSLFDDIEEAPTVYNFQPPMDIAKVRSTYWKDVSEINMNINRWIGRTTTWKGFYQMFDFHEKHLKPAGLSTIMEGLERSPAFIPIKEKGIPYEYYRLHQVDQIKIAPNLPTQILDRYVNSEMLERMSKSGFGYQLSKLDKKYLQRSLEYTHLELGACGTIPVFWKSTGENLKFRVDNTPLTSHDSGIIWFDENDMESTFERIKELSSDRALYDREREKAYEFLYQHQDSSFCFKEQFDIITK
>ID:QBO64934.1 |[Escherichia phage vB_EcoM_G50]||_Escherichia_phage_vB_EcoM_G50_.gbk|putative DNA alpha-g..|1203|MK327942(167728):35496-36698:-1 ^^ Escherichia phage vB_EcoM_G50, complete genome.|neighbours:ID:QBO64933.1(-1),ID:QBO64935.1(-1)|neighbour_genes:hypothetical protein,hypothetical protein|
MKVCIFMARGLEGCGVTKFSLEQRDWFIKNGHEVTLVYAKDKSFTRNCAHDYKSFSIPVLLAKEYDKTLKLVNDCDILIINSVPATSVEEDTINNYKKIIDNIKPSVRVIVYQHDHSSLSLRRNLGLEETVRRADVIFSHSDNGDFNKVLMKEWYPETVSLFDDIEEAPTVYNFQPPMDIAKVRSTYWKDVSEINMNINRWIGRTTTWKGFYQMFDFHEKHLKPAGLSTIMEGLERSPAFIPIKEKGIPYEYYRLHQVDQIKIAPNLPTQILDRYVNSEMLERMSKSGFGYQLSKLDKKYLQRSLEYTHLELGACGTIPVFWKSTGENLKFRVDNTPLTSHDSGIIWFDENDMESTFERIKELSSDRALYDREREKAYEFLYQHQDSSFCFKEQFDIITK
>ID:QBQ79944.1 |[Escherichia phage vB_EcoM_G8]||_Escherichia_phage_vB_EcoM_G8_.gbk|putative DNA alpha-g..|1203|MK373787(169650):35003-36205:-1 ^^ Escherichia phage vB_EcoM_G8, complete genome.|neighbours:ID:QBQ79943.1(-1),ID:QBQ79945.1(-1)|neighbour_genes:putative endonucleas..,group I intron endon..|
MRICIFMARGLEGCGVTKFSLEQRDWFIKNGHEVTLVYAKDKSFTRNCAHDYKSFSIPVLLAKEYDKTLKLVNDCDILIINSVPATSVEEDTINNYKKIIDNIKPSVRVVVYQHDHSSLSLRRNLGLEETVRRADVIFSHSDNGDFNKVLMKEWYPETVSLFDDIEEAPTVYNFQPPMDIAKVRSTYWKDVSEINMNINRWIGRTTTWKGFYQMFDFHEKHLKPAGLSTIMEGLERSPAFIPIKEKGIPYEYYRLHQVDQIKIAPNLPTQILDRYVNSEMLERMSKSGFGYQLSKLDKKYLQRSLEYTHLELGACGTIPVFWKSTGENLKFRVDNTPLTSHDSGIIWFDENDMESTFERIKELSSDRTLYDREREKAYEFLYQHQDSSFCFKEQFDIITK
>ID:QBQ77845.1 |[Escherichia phage vB_EcoM_G9062]||_Escherichia_phage_vB_EcoM_G9062_.gbk|putative DNA alpha-g..|1203|MK373779(168670):36617-37819:-1 ^^ Escherichia phage vB_EcoM_G9062, complete genome.|neighbours:ID:QBQ77844.1(-1),ID:QBQ77846.1(-1)|neighbour_genes:hypothetical protein,hypothetical protein|
MKVCIFMARGLEGCGVTKFSLEQRDWFIKNGHEVTLVYAKDKSFTRNCAHDYKSFSIPVLLAKEYDKTLKLVNDCDILIINSVPATSVEEDTINNYKKIIDNIKPSVRVVVYQHDHSSLSLRRNLGLEETVRRADVIFSHSDNGDFNKVLMKEWYPETVSLFDDIEEAPTVYNFQPPMDIAKVRSTYWKDVSEINMNINRWIGRTTTWKGFYQMFDFHEKHLKPAGLSTIMEGLERSPAFIPIKEKGIPYEYYRLHQVDQIKIAPNLPTQILDRYVNSEMLERMSKSGFGYQLSKLDKKYLQRSLEYTHLELGACGTIPVFWKSTGENLKFRVDNTPLTSHDSGIIWFDENDMESTFERIKELSSDRALYDREREKAYEFLYQHQDSSFCFKEQFDIITK
>ID:AXC34005.1 |[Escherichia phage vB_EcoM_JB75]||_Escherichia_phage_vB_EcoM_JB75_.gbk|alpha-glucosyl-trans..|1203|MH355584(167208):130591-131793:1 ^^ Escherichia phage vB_EcoM_JB75, complete genome.|neighbours:ID:AXC34227.1(1),ID:AXC34248.1(1)|neighbour_genes:hypothetical protein,hypothetical protein|
MKVCIFMARGLEGCGVTKFSLEQRDWFIKNGHEVTLVYAKDKSFTRNCAHDYKSFSIPVLLAKEYDKTLKLVNDCDILIINSVPATSVEEDTINNYKKIIDNIKPSVRVVVYQHDHSSLSLRRNLGLEETVRRADVIFSHSDNGDFNKVLMKEWYPETVSLFDDIEEAPTVYNFQPPMDIAKVRSTYWKDVSEINMNINRWIGRTTTWKGFYQMFDFHEKHLKPAGLSTIMEGLERSPAFIPIKEKGIPYEYYRLHQVDQIKIAPNLPTQILDRYVNSEMLERMSKSGFGYQLSKLDKKYLQRSLEYTHLELGACGTIPVFWKSTGENLKFRVDNTPLTSHDSGIIWFDENDMESTFERIKELSSDRALYDREREKAYEFLYQHQDSSFCFKEQFDIITK
>ID:QBQ78346.1 |[Escherichia phage vB_EcoM_KAW1E185]||_Escherichia_phage_vB_EcoM_KAW1E185_.gbk|putative DNA alpha-g..|1203|MK373781(164987):35101-36303:-1 ^^ Escherichia phage vB_EcoM_KAW1E185, complete genome.|neighbours:ID:QBQ78345.1(-1),ID:QBQ78347.1(-1)|neighbour_genes:hypothetical protein,hypothetical protein|
MKVCIFMARGLEGCGVTKFSLEQRDWFIKNGHEVTLVYAKDKSFTRNCAHDYKSFSIPVLLAKEYDKTLKLVNDCDILIINSVPATSVEEDTINNYKKIIDNIKPSVRVVVYQHDHSSLSLRRNLGLEETVRRADVIFSHSDNGDFNKVLMKEWYPETVSLFDDIEEAPTVYNFQPPMDIAKVRSTYWKDVSEINMNINRWIGRTTTWKGFYQMFDFHEKHLKPAGLSTIMEGLERSPAFIPIKEKGIPYEYYRLHQVDQIKIAPNLPTQILDRYVNNEMLERMSKSGFGYQLSKLDKKYLQRSLEYTHLELGACGTIPVFWKSTGENLKFRVDNTPLTSHDSGIIWFDENDMESTFERIKELSSDRALYDREREKAYEFLYQHQDSSFCFKEQFDIITK
>ID:QBQ79388.1 |[Escherichia phage vB_EcoM_OE5505]||_Escherichia_phage_vB_EcoM_OE5505_.gbk|putative DNA alpha-g..|1203|MK373785(168756):36287-37489:-1 ^^ Escherichia phage vB_EcoM_OE5505, complete genome.|neighbours:ID:QBQ79387.1(-1),ID:QBQ79389.1(-1)|neighbour_genes:hypothetical protein,hypothetical protein|
MKVCIFMARGLEGCGVTKFSLEQRDWFIKNGHEVTLVYAKDKSFTRNCAHDYKSFSIPVLLAKEYDKTLKLVNDCDILIINSVPATSVEEDTINNYKKIIDNIKPSVRVVVYQHDHSSLSLRRNLGLEETVRRADVIFSHSDNGDFNKVLMKEWYPETVSLFDDIEEAPTVYNFQPPMDIAKVRSTYWKDVSEINMNINRWIGRTTTWKGFYQMFDFHEKHLKPAGLSTIMEGLERSPAFIPIKEKGIPYEYYRLHQVDQIKIAPNLPTQILDRYVNSEMLERMSKSGFGYQLSKLDKKYLQRSLEYTHLELGACGTIPVFWKSTGENLKFRVDNTPLTSHDSGIIWFDENDMESTFERIKELSSDRALYDREREKAYEFLYQHQDSSFCFKEQFDIITK
>ID:QBQ79669.1 |[Escherichia phage vB_EcoM_R5505]||_Escherichia_phage_vB_EcoM_R5505_.gbk|putative DNA alpha-g..|1203|MK373786(167317):35090-36292:-1 ^^ Escherichia phage vB_EcoM_R5505, complete genome.|neighbours:ID:QBQ79668.1(-1),ID:QBQ79670.1(-1)|neighbour_genes:hypothetical protein,hypothetical protein|
MKVCIFMARGLEGCGVTKFSLEQRDWFIKNGHEVTLVYAKDKSFTRNCAHDYKSFSIPVLLAKEYDKTLKLVNDCDILIINSVPATSVEEDTINNYKKIIDNIKPSVRVVVYQHDHSSLSLRRNLGLEETVRRADVIFSHSDNGDFNKVLMKEWYPETVSLFDDIEEAPTVYNFQPPMDIAKVRSTYWKDVSEINMNINRWIGRTTTWKGFYQMFDFHEKHLKPAGLSTIMEGLERSPAFIPIKEKGIPYEYYRLHQVDQIKIAPNLPTQILDRYVNSEMLERMSKSGFGYQLSKLDKKYLQRSLEYTHLELGACGTIPVFWKSTGENLKFRVDNTPLTSHDSGIIWFDENDMESTFERIKELSSDRALYDREREKAYEFLYQHQDSSFCFKEQFDIITK
>ID:YP_007004802.1 |[Escherichia phage wV7]||_Escherichia_phage_wV7_.gbk|alpha-glucosyl-trans..|1203|NC_019505(166452):34923-36125:-1 ^GeneID:14010596^ Escherichia phage wV7, complete genome.|neighbours:ID:YP_007004801.1(-1),ID:YP_007004803.1(-1)|neighbour_genes:recombination endonu..,hypothetical protein|
MKVCIFMARGLEGCGVTKFSLEQRDWFIKNGHEVTLVYAKDKSFTRNCAHDYKSFSIPVLLAKEYDKTLKLVNDCDILIINSVPATSVEEDTINNYKKIIDNIKPSVRVVVYQHDHSSLSLRRNLGLEETVRRADVIFSHSDNGDFNKVLMKEWYPETVSLFDDIEEAPTVYNFQPPMDIAKVRSTYWKDVSEINMNINRWIGRTTTWKGFYQMFDFHEKHLKPAGLSTIMEGLERSPAFIPIKEKGIPYEYYRLHQVDQIKIAPNLPTQILDRYVNSEMLERMSKSGFGYQLSKLDKKYLQRSLEYTHLELGACGTIPVFWKSTGENLKFRVDNTPLISHDSGIVWFDENDMESTFERIKELSSDRALYDREREKAYEFLYQHQDSSFCFKEQFDIITK
>ID:QDK04189.1 |[Escherichia virus VEc20]||_Escherichia_virus_VEc20_.gbk|vec20_059|1203|MN022785(167532):34676-35878:-1 ^^ Escherichia virus VEc20, complete genome.|neighbours:ID:QDK04188.1(-1),ID:QDK04190.1(-1)|neighbour_genes:vec20_058,vec20_060|
MKVCIFMARGLEGCGVTKFSLEQRDWFIKNGHEVTLVYAKDKSFTRNCAHDYKSFSIPVLLAKEYDKTLKLVNDCDILIINSVPATSVEEDTINNYKKIIDNIKPSVRVVVYQHDHSSLSLRRNLGLEETVRRADVIFSHSDNGDFNKVLMKEWYPETVSLFDDIEEAPTVYNFQPPMDIAKVRSTYWKDVSEINMNINRWIGRTTTWKGFYQMFDFHEKHLKPAGLSTIMEGLERSPAFIPIKEKGIPYEYYRLHQVDQIKIAPNLPTQILDRYVNSEMLERMSKSGFGYQLSKLDKKYLQRSLEYTHLELGACGTIPVFWKSTGENLKFRVDNTPLTSHDSGIIWFDENDMESTFERIKELSSDRALYDREREKAYEFLYQHQDSSFCFKEQFDIITK
>ID:AUV57393.1 |[Klebsiella phage KP1]||_Klebsiella_phage_KP1_.gbk|hypothetical protein|1197|MG751100(167989):20773-21969:-1 ^^ Klebsiella phage KP1, complete genome.|neighbours:ID:AUV57392.1(-1),ID:AUV57394.1(-1)|neighbour_genes:recombination endonu..,hypothetical protein|
MKINILMARGLEGCGVTKFSLEHREWLVKHGHEVNIIYAKDKAFTRNRAHSYKDVTIPVSLADDYDKTLSLLNACDILIINSVPAVNAPEAAIDNYKKLIENIKPEVRVVVYQHDHRALSLRRNAGLEETVKRADVLFSHSSNGDFNTVLMEEYFPSGGLSFFDDSDSAPPVYNFQPAMNIKAIRDKYWKDFSAIDFDIHRWIGRTTTWKGYFLMFDFHESHLRPAGKTTILEGLERSPAFINIKERYEIDYCRHYHQVKTGPGLNPQVLDRYVNSEMLERMSQSGFGYQLSRLPDKFLERSLEYTHLELGACGTIPVFHKATGDALKFRVDGKPLTSHDSGILWLNDENKNEVFERMKHLSSDRKLYDKERNKAYEFLVEHQDSEHCFKEQFELMTK
>ID:APD20433.1 |[Klebsiella phage KPV15]|KPV15|_Klebsiella_phage_KPV15_.gbk|alpha glucosyl trans..|1197|KY000080(167034):41549-42745:-1 ^^ Klebsiella phage KPV15, complete genome.|neighbours:ID:APD20432.1(-1),ID:APD20434.1(-1)|neighbour_genes:hypothetical protein,hypothetical protein|
MKINILMARGLEGCGVTKFSLEHREWLVKHGHEVNIIYAKDKAFTRNRAHSYKDVTIPVSLADDYDKTLSLLNACDILIINSVPAVNAPEAAIDNYKKLIENIKPEVRVVVYQHDHRALSLRRNAGLEETVKRADVLFSHSSNGDFNTVLMEEYFPSGGLSFFDDSDSAPPVYNFQPAMNIKAIRDKYWKDFSAIDFDIHRWIGRTTTWKGYFLMFDFHESHLRPAGKTTILEGLERSPAFINIKERYEIDYCRHYHQVKTGPGLNPQVLDRYVNSEMLERMSQSGFGYQLSRLPDKFLERSLEYTHLELGACGTIPVFHKATGDALKFRVDGKPLTSHDSGILWLNDENKNEVFERMKHLSSDQKLYDKERNKAFEFLVEHQDSEHCFKEQFELMTK
>ID:AWY06945.1 |[Klebsiella phage Mineola]||_Klebsiella_phage_Mineola_.gbk|alpha glucosyl trans..|1251|MH333064(166130):31021-32271:-1 ^^ Klebsiella phage Mineola, complete genome.|neighbours:ID:AWY06944.1(-1),ID:AWY06946.1(-1)|neighbour_genes:endonuclease subunit,hypothetical protein|
MLYYGNGKIFKINNKGQYMKINILMARGLEGCGVTKFSLEHREWLVKHGHEVNIIYAKDKAFTRNRAHSYKDVTIPVSLADDYDKTLSLLNACDILIINSVPAVNAPEAAIDNYKKLIENIKPEVRVVVYQHDHRALSLRRNAGLEETVKRADVLFSHSSNGDFNTVLMEEYFPSGGLSFFDDSDAAPPVYNFQPAMNIKAIRDKYWKDFSAIDFDIHRWIGRTTTWKGYFLMFDFHESHLRPAGKTTILEGLERSPAFINIKERYEIDYCRHYHQVKTGPGLNPQVLDRYVNSEMLERMSQSGFGYQLSRLPDKFLERSLEYTHLELGACGTIPVFHKATGDALKFRVDGKPLTSHDSGILWLNDENKNEVFERMKHLSSDRKLYDKERNKAYEFLVEHQDSEHCFKEQFELMTK
> |[Tevenvirinae _Klebsiella_phage_PKO111]||_Klebsiella_phage_PKO111.gb|hypothetical protein|1197|NC_031095.1(168758):73323-74519:1 ^RAST2:fig|1198136.84.peg.154^ Tevenvirinae _Klebsiella_phage_PKO111|neighbours:(1),(1)|neighbour_genes:hypothetical protein,Phage recombination-..|
MKINILMARGLEGCGVTKFSLEHREWLVKHGHEVNIIYAKDKAFTRNRAHSYKDVTIPVSLADDYDKTLSLLNACDILIINSVPAVNAPEAAIDNYKKLIENIKPEVRVVVYQHDHRALSLRRNAGLEETVKRADVLFSHSSNGDFNTVLMEEYFPSGGLSFFDDSDAAPPVYNFQPAMNIKAIRDKYWKDFSAIDFDIHRWIGRTTTWKGYFLMFDFHESHLRPAGKTTILEGLERSPAFINIKERYEIDYCRHYHQVKTGPGLNPQVLDRYVNSEMLERMSQSGFGYQLSRLPDKFLERSLEYTHLELGACGTIPVFHKATGDALKFRVDGKPLTSHDSGILWLNDENKNEVFERMKHLSSDRKLYDKERNKAYEFLVEHQDSEHCFKEQFELMTK
>ID:YP_009288730.1 |[Klebsiella phage vB_KpnM_KpV477]||_Klebsiella_phage_vB_KpnM_KpV477_.gbk|putative alpha-gluco..|1197|NC_031087(168272):33455-34651:-1 ^GeneID:29067015^ Klebsiella phage vB_KpnM_KpV477, complete genome.|neighbours:ID:YP_009288729.1(-1),ID:YP_009288731.1(-1)|neighbour_genes:putative recombinati..,hypothetical protein|
MKINILMARGLEGCGVTKFSLEHREWLVKHGHEVNIIYAKDKAFTRNRAHSYKDVTIPVSLADDYDKTLSLLNACDILIINSVPAVNAPEAAIDNYKKLIENIKPEVRVVVYQHDHRALSLRRNAGLEETVKRADVLFSHSSNGDFNTVLMEEYFPSGGLSFFDDSDAAPPVYNFQPAMNIKAIRDKYWKDFSAIDFDIHRWIGRTTTWKGYFLMFDFHESHLRPAGKTTILEGLERSPAFINIKERYEIDYCRHYHQVKTGPGLNPQVLDRYVNSEMLERMSQSGFGYQLSRLPDKFLERSLEYTHLELGACGTIPVFHKATGDALKFRVDGKPLTSHDSGILWLNDENKNEVFERMKHLSSDQKLYDKERNKAFEFLVEHQDSEHCFKEQFELMTK
>ID:APC45118.1 |[Shigella phage SH7]||_Shigella_phage_SH7_.gbk|glucosyltransferase|1203|KX828711(164870):33655-34857:-1 ^^ Shigella phage SH7, complete genome.|neighbours:ID:APC45076.1(-1),ID:APC45249.1(-1)|neighbour_genes:hypothetical protein,hypothetical protein|
MKVCIFMARGLEGCGVTKFSLEQRDWFIKNGHEVTLVYAKDKSFTRNCAHDYKSFSIPVLLAKEYDKTLKLVNDCDILIINSVPATSVEEDTINNYKKIIDNIKPSVRVVVYQHDHSSLSLRRNLGLEETVRRADVIFSHSDNGDFNKVLMKEWYPETVSLFDDIEEAPTVYNFQPPMDIAKVRSTYWKDVSEINMNVNRWIGRTTTWKGFYQMFDFHEKHLKPAGLSTIMEGLERSPAFIPIKEKGIPYEYYRLHQVDQIKIAPNLPTQILDRYVNSEMLERMSKSGFGYQLSKLDKKYLQRSLEYTHLELGACGTIPVFWKSTGENLKFRVDNTPLTSHDSGIIWFDENDMESTFERIKELSSDRTLYDREREKAYEFLYQHQDSSFCFKEQFDIITK
>ID:YP_009288429.1 |[Shigella phage SHBML-50-1]||_Shigella_phage_SHBML-50-1_.gbk|alpha glucosyl trans..|1203|NC_031085(166634):37129-38331:-1 ^GeneID:29060519^ Shigella phage SHBML-50-1, complete genome.|neighbours:ID:YP_009288428.1(-1),ID:YP_009288430.1(-1)|neighbour_genes:recombination-relate..,hypothetical protein|
MKVCIFMARGLEGCGVTKFSLEQRDWFIKNGHEVTLVYAKDKSFTRNCAHDYKSFSIPVLLAKEYDKTLKLVNDCDILIINSVPATSVEEDTINNYKKIIDNIKPSVRVVVYQHDHSSLSLRRNLGLEETVRRADVIFSHSDNGDFNKVLMKEWYPETVSLFDDIEEAPTVYNFQPPMDIAKVRSTYWKDVSEINMNINRWIGRTTTWKGFYQMFDFHEKHLKPAGLSTIMEGLERSPAFIPIKEKGIPYEYYRLHQVDQIKIAPNLPTQILDRYVNSEMLERMSKSGFGYQLSKLDKKYLQRSLEYTHLELGACGTIPVFWKSTGENLKFRVDNTPLTSHDSGIIWFDENDMESTFERIKELSSDRTLYDREREKAYEFLYQHQDSSFCFKEQFDIITK
>ID:YP_009277702.1 |[Shigella phage SHFML-11]||_Shigella_phage_SHFML-11.gbk|alpha glucosyl trans..|1203|NC_030953(170650):152877-154079:-1 ^GeneID:29056409^ Shigella phage SHFML-11, complete genome.|neighbours:ID:YP_009277701.1(-1),ID:YP_009277703.1(-1)|neighbour_genes:recombination-relate..,hypothetical protein|
MKVCIFMARGLEGCGVTKFSLEQRDWFIKNGHEVTLVYAKDKSFTRNCAHDYKSFSIPVLLAKEYDKTLKLVNDCDILIINSVPATSVEEDTINNYKKIIDNIKPSVRVVVYQHDHSSLSLRRNLGLEETVRRADVIFSHSDNGDFNKVLMKEWYPETVSLFDDIEEAPTVYNFQPPMDIAKVRSTYWKDVSEINMNINRWIGRTTTWKGFYQMFDFHEKHLKPAGLSTIMEGLERSPAFIPIKEKGIPYEYYRLHQVDQIKIAPNLPTQILDRYVNSEMLERMSKSGFGYQLSKLDKKYLQRSLEYTHLELGACGTIPVFWKSTGENLKFRVDNTPLTSHDSGIIWFDENDMESTFERIKELSSDRALYDREREKAYEFLYQHQDSSFCFKEQFDIITK
>ID:YP_009618872.1 |[Shigella phage Sf21]||_Shigella_phage_Sf21_.gbk|alpha glucosyl trans..|1203|NC_042077(166002):34458-35660:-1 ^GeneID:40095475^ Shigella phage Sf21, complete genome.|neighbours:ID:YP_009618871.1(-1),ID:YP_009618873.1(-1)|neighbour_genes:endonuclease subunit,hypothetical protein|
MKVCIFMARGLEGCGVTKFSLEQRDWFIKNGHEVTLVYAKDKSFTRNCAHYYKSFSIPVLLAKEYDKTLKLVNDCDILIINSVPATSVEEDTINNYKKIIDNIKPSVRVVVYQHDHSSLSLRRNLGLEETVRRADVIFSHSDNGDFNKVLMKEWYPETVSLFDDIEEAPTVYNFQPPMDIAKVRSTYWKDVSEINMNINRWIGRTTTWKGFYQMFDFHEKHLKPAGLSTIMEGLERSPAFIPIKEKGIPYEYYRLHQVDQIKIAPNLPTQILDRYVNSEMLERMSKSGFGYQLSKLDKKYLQRSLEYTHLELGACGTIPVFWKSTGENLKFRVDNTPLTSHDSGIIWFDENDMESTFERIKELSSDRTLYDREREKAYEFLYQHQDSSFCFKEQFDIITK
>ID:YP_009614983.1 |[Shigella phage Sf22]||_Shigella_phage_Sf22_.gbk|alpha glucosyl trans..|1203|NC_042039(166283):147302-148504:-1 ^GeneID:40091398^ Shigella phage Sf22, complete genome.|neighbours:ID:YP_009614982.1(-1),ID:YP_009614984.1(-1)|neighbour_genes:endonuclease subunit,gp232|
MKVCIFMARGLEGCGVTKFSLEQRDWFIKNGHEVTLVYAKDKSFTRNCAHDYKSFSIPVLLAKEYDKTLKLVNDCDILIINSVPATSVEEDTINNYKKIIDNIKPSVRVVVYQHDHSSLSLRRNLGLEETVRRADVIFSHSDNGDFNKVLMKEWYPETVSLFDDIEEAPTVYNFQPPMDIAKVRSTYWKDVSEINMNINRWIGRTTTWKGFYQMFDFHEKHLKPAGLSTIMEGLERSPAFIPIKEKGIPYEYYRLHQVDQIKIAPNLPTQILDRYVNSEMLERMSKSGFGYQLSKLDKKYLQRSLEYTHLELGACGTIPVFWKSTGENLKFRVDNTPLISHDSGIVWFDENDMESTFERIKELSSDRALYDREREKAYEFLYQHQDSSFCFKEQFDIITK
>ID:ATE86592.1 |[Shigella phage Sf23]||_Shigella_phage_Sf23_.gbk|alpha glucosyl trans..|1203|MF158046(167678):124691-125893:-1 ^^ Shigella phage Sf23, complete genome.|neighbours:ID:ATE86591.1(-1),ID:ATE86593.1(-1)|neighbour_genes:endonuclease subunit,hypothetical protein|
MKVCIFMARGLEGCGVTKFSLEQRDWFIKNGHEVTLVYAKDKSFTRNCAHDYKSFSIPVLLAKEYDKTFKLVNDCDILIINSVPATSVEEDTINNYKKIIDNIKPSVRVVVYQHDHSSLSLRRNLGLEETVRRADVIFSHSDNGDFNKVLMKEWYPETVSLFDDIEEAPTVYNFQPPMDIAKVRSTYWKDVSEINMNINRWIGRTTTWKGFYQMFDFHEKHLKPAGLSTIMEGLERSPAFIPIKEKGIPYEYYRLHQVDQIKIAPNLPTQILDRYVNSEMLERMSKSGFGYQLSKLDKKYLQRSLEYTHLELGACGTIPVFWKSTGENLKFRVDNTPLTSHDSGIIWFDENDMESTFERIKELSSDRTLYDREREKAYEFLYQHQDSSFCFKEQFDIITK
>ID:YP_009619268.1 |[Shigella phage Sf24]||_Shigella_phage_Sf24_.gbk|alpha glucosyltransf..|1203|NC_042078(168112):130494-131696:-1 ^GeneID:40095883^ Shigella phage Sf24, complete genome.|neighbours:ID:YP_009619267.1(-1),ID:YP_009619269.1(-1)|neighbour_genes:endonuclease subunit,hypothetical protein|
MKVCIFMARGLEGCGVTKFSLEQRDWFIKNGHEVTLVYAKDKSFTRNCAHDYKSFSIPVLLAKEYDKTLKLVNDCDILIINSVPATSVEEDTINNYKKIIDNIKPSVRVVVYQHDHSSLSLRRNLGLEETVRRADVIFSHSDNGDFNKVLMKEWYPETVSLFDDIEEAPTVYNFQPPMDIAKVRSTYWKDVSEINMNINRWIGRTTTWKGFYQMFDFHEKHLKPAGLSTIMEGLERSPAFIPIKEKGIPYEYYRLHQVDQIKIAPNLPTQILDRYVNSEMLERMSKSGFGYQLSKLDKKYLQRSLEYTHLELGACGTIPVFWKSTGENLKFRVDNTPLISHDSGIVWFDENDMESTFERIKELSSDRTLYDREREKAYEFLYQHQDSSFCFKEQFDIITK
>ID:YP_004414960.1 |[Shigella phage Shfl2]||_Shigella_phage_Shfl2_.gbk|putative alpha-gluco..|1203|NC_015457(165919):34921-36123:-1 ^GeneID:10498823^ Shigella phage Shfl2, complete genome.|neighbours:ID:YP_004414959.1(-1),ID:YP_004414961.1(-1)|neighbour_genes:putative recombinati..,hypothetical protein..|
MKVCIFMARGLEGCGVTKFSLEQRDWFIKNGHEVTLVYAKDKSFTRNCAHDYKSFSIPVLLAKEYDKTLKLVNDCDILIINSVPATSVEEDTINNYKKIIDNIKPSVRVVVYQHDHSSLSLRRNLGLEETVRRADVIFSHSDNGDFNKVLMKEWYPETVSLFDDIEEAPTVYNFQPPMDIAKVRSTYWKDVSEINMNINRWIGRTTTWKGFYQMFDFHEKHLKPAGLSTIMEGLERSPAFIPIKEKGIPYEYYRLHQVDQIKIAPNLPTQILDRYVNSEMLERMSKSGFGYQLSKLDKKYLQRSLEYTHLELGACGTIPVFWKSTGENLKFRVDNTPLISHDSGIVWFDENDMESTFERIKELSSDRALYDREREKAYEFLYQHQDSSFCFKEQFDIITK
>ID:YP_009110878.1 |[Shigella phage pSs-1]||_Shigella_phage_pSs-1_.gbk|gp71|1203|NC_025829(164999):39302-40504:-1 ^GeneID:22475144^ Shigella phage pSs-1, complete genome.|neighbours:ID:YP_009110877.1(-1),ID:YP_009110879.1(-1)|neighbour_genes:gp70,gp72|
MKVCIFMARGLEGCGVTKFSLEQRDWFIKNGHEVTLVYAKDKSFTRNCAHDYKSFSIPVLLAKEYDKTLKLVNDCDILIINSVPATSVEEDTINNYKKIIDNIKPSVRVVVYQHDHSSLSLRRNLGLEETVRRADVIFSHSDNGDFNKVLMKEWYPETVSLFDDIEEAPTVYNFQPPMDIAKVRSTYWKDVSEINMNVNRWIGRTTTWKGFYQMFDFHEKHLKPAGLSTIMEGLERSPAFIPIKEKGIPYEYYRLHQVDQIKIAPNLPTQILDRYVNSEMLERMSKSGFGYQLSKLDKKYLQRSLEYTHLELGACGTIPVFWKSTGENLKFRVDNTPLISHDSGIVWFDENDMESTFERIKELSSDRALYDREREKAYEFLYQHQDSSFCFKEQFDIITK
>ID:YP_009153660.1 |[Yersinia phage PST]||_Yersinia_phage_PST_.gbk|a-gt|1203|NC_027404(167785):33984-35186:-1 ^GeneID:24677467^ Yersinia phage PST, complete genome.|neighbours:ID:YP_009153659.1(-1),ID:YP_009153661.1(-1)|neighbour_genes:recombination endonu..,hypothetical protein|
MKVCIFMARGLEGCGVTKFSLEQRDWFIKNGHEVTLVYAKDKSFTRTSSHDHKSFSIPVILAKEYDKALKLINDCDILIINSVPATSVQEATINNYKKLLDNIKPSIRVVVYQHDHSVLSLRRNLGLEETVRRADVIFSHSDNGDFNKVLMKEWYPETVSLFDDIEEAPTVYNFQPPMDIAKVRSTYWKDVSEINMNINRWIGRTTTWKGFYQMFDFHEKFLKPAGKSTVMEGLERSPAFIAIKEKGIPYEYYGNREIDKMNLAPNQPAQILDCYINSEMLERMSKSGFGYQLSKLNQKYLQRSLEYTHLELGACGTIPVFWKSTGDNLKFRVDNTPLTSHDSGIIWFDENDMESTFERIKELSSDRALYDREREKAYEFLYQHQDSSFCFKEQFDIITK
>ID:VEV89673.1 |[Yersinia phage fPS-2]||_Yersinia_phage_fPS-2_.gbk|g057c|1203|LR215722(169060):35505-36707:-1 ^^ Yersinia phage fPS-2 genome assembly, chromosome: I.|neighbours:ID:VEV89672.1(-1),ID:VEV89674.1(-1)|neighbour_genes:g056c,g058c|
MRICIFMARGLEGCGVTKFSLEQRDWFIKNGHEVTLVYAKDKSFTRNCAHDYKSFSIPVLLAKEYDKTLKLVNDCDILIINSVPATSVEEDTINNYKKIIDNIKPSVRVVVYQHDHSSLSLRRNLGLEETVRRADVIFSHSDNGDFNKVLMKEWYPETVSLFDDIEEAPTVYNFQPPMDIAKVRSTYWKDVSEINMNINRWIGRTTTWKGFYQMFDFHEKHLKPAGLSTIMEGLERSPAFIPIKEKGIPYEYYRLHQVDQIKIAPNLPTQILDRYVNSEMLERMSKSGFGYQLSKLDKKYLQRSLEYTHLELGACGTIPVFWKSTGDNLKFRVDNTPLISHDSGIVWFDENDMESTFERIKELSSDRTLYDREREKAYEFLYQHQDSSFCFKEQFDIITK
>ID:YP_009149302.1 |[Yersinia phage phiD1]||_Yersinia_phage_phiD1_.gbk|g063|1203|NC_027353(167063):35458-36660:-1 ^GeneID:24635499^ Yersinia phage phiD1 complete genome.|neighbours:ID:YP_009149301.1(1),ID:YP_009149303.1(-1)|neighbour_genes:g062,g064|
MKVCIFMARGLEGCGVTKFSLEQRDWFIKNGHEVTLVYAKDKSFTRNCAHDYKSFSIPVLLAKEYDKTLKLVNDCDILIINSVPATSVEEDTINNYKKIIDNIKPSVRVVVYQHDHSSLSLRRNLGLEETVRRADVIFSHSDNGDFNKVLMKEWYPETVSLFDDIEEAPTVYNFQPPMDIAKVRSTYWKDVSEINMNINRWIGRTTTWKGFYQMFDFHEKHLKPAGLSTIMEGLERSPAFIPIKEKGIPYEYYRLHQVDQIKIAPNLPTQILDRYVNSEMLERMSKSGFGYQLSKLDKKYLQRSLEYTHLELGACGTIPVFWKSTGENLKFRVDNTPLTSHDSGIIWFDENDMESTFERIKELSSDRALYDREREKAYEFLYQHQDSSFCFKEQFDIITK
>ID:QIN97463.1 |[Citrobacter phage PhiZZ23]||_Citrobacter_phage_PhiZZ23.gbk|alpha-glucosyl-trans..|1203|MT176425(167516):37051-38253:-1 ^^ Citrobacter phage PhiZZ23, complete genome.|neighbours:ID:QIN97462.1(-1),ID:QIN97464.1(-1)|neighbour_genes:hypothetical protein,hypothetical protein|
MKVCIFMARGLEGCGVTKFSLEQRDWFIKNGHEVTLVYAKDKSFTRNCAHDYKSFSIPVLLAKEYDKTLKLVNDCDILIINSVPATSVEEDTINNYKKIIDNIKPSVRVVVYQHDHSSLSLRRNLGLEETVRRADVIFSHSDNGDFNKVLMKEWYPETVSLFDDIEEAPTVYNFQPPMDIAKVRSTYWKDVSEINMNINRWIGRTTTWKGFYQMFDFHEKHLKPAGLSTIMEGLERSPAFIPIKEKGIPYEYYRLHQVDQIKIAPNLPTQILDRYVNSEMLERMSKSGFGYQLSKLDKKYLQRSLEYTHLELGACGTIPVFWKSTGENLKFRVDNTPLTSHDSGIIWFDENDMESTFERIKELSSDRTLYDREREKAYEFLYQHQDSSFCFKEQFDIITK
>ID:QIQ68121.1 |[Citrobacter phage PhiZZ6]||_Citrobacter_phage_PhiZZ6.gbk|alpha-glucosyl-trans..|1203|MT176424(165795):35119-36321:-1 ^^ Citrobacter phage PhiZZ6, complete genome.|neighbours:ID:QIQ68120.1(-1),ID:QIQ68122.1(-1)|neighbour_genes:recombination endonu..,hypothetical protein|
MKVCIFMARGLEGCGVTKFSLEQRDWFIKNGHEVTLVYAKDKSFTRNCAHDYKSFSIPVLLAKEYDKTLKLVNDCDILIINSVPATSVEEDTINNYKKIIDNIKPSVHVVVYQHDHSSLSLRRNLGLEETVRRADVIFSHSDNGDFNKVLMKEWYPETVSLFDDIEEAPTVYNFQPPMDIAKVRSTYWKDVSEINMNINRWIGRTTTWKGFYQMFDFHEKHLKPAGLSTIMEGLERSPAFIPIKEKGIPYEYYRLHQVDQIKIAPNLPTQILDRYVNSEMLERMSKSGFGYQLSKLDKKYLQRSLEYTHLELGACGTIPVFWKSTGENLKFRVDNTPLTSHDSGIIWFDENDMESTFERIKELSSDRALYDREREKAYEFLYQHQDSSFCFKEQFDIITK
> |[Tevenvirinae Citrobacter_phage_vB_CroM_CrRp10]||_Citrobacter_phage_vB_CroM_CrRp10.gb|a-gt alpha glucosyl ..|1203|MG775043.2(168403):9775-10977:-1 ^RAST2:fig|1198136.194.peg.14^ Tevenvirinae Citrobacter_phage_vB_CroM_CrRp10|neighbours:(-1),(-1)|neighbour_genes:Phage protein,Phage protein|
MKVCIFMARGLEGCGVTKFSLEQRDWFIKNGHEVTLVYAKDKSFTRNCAHDYKSFSIPVLLAKEYDKTLKLVNDCDILIINSVPATSVEEDTINNYKKIIDNIKPSVRVVVYQHDHSSLSLRRNLGLEETVRRADVIFSHSDNGDFNKVLMKEWYPETVSLFDDIEEAPTVYNFQPPMDIAKVRSTYWKDVSEINMNINRWIGRTTTWKGFYQMFDFHEKHLKPAGLSTIMEGLERSPAFIPIKEKGIPYEYYRLHQVDQIKIAPNLPTQILDRYVNSEMLERMSKSGFGYQLSKLDKKYLQRSLEYTHLELGACGTIPVFWKSTGENLKFRVDNTPLTSHDSGIIWFDENDMESTFERIKELSSDRTLYDREREKAYEFLYQHQDSSFCFKEQFDIITK
>ID:YP_007004443.1 |[Escherichia phage ime09]||_Enterobacteria_phage_ime09.gbk|a-gt|1203|NC_019503(166499):35313-36515:-1 ^GeneID:14010203^ Enterobacteria phage ime09, complete genome.|neighbours:ID:YP_007004442.1(-1),ID:YP_007004444.1(-1)|neighbour_genes:gp47,a-gt.2|
MKVCIFMARGLEGCGVTKFSLEQRDWFIKNGHEVTLVYAKDKSFTRNCAHDYKSFSIPVLLAKEYDKTLKLVNDCDILIINSVPATSVEEDTINNYKKIIDNIKPSVRVVVYQHDHSSLSLRRNLGLEETVRRADVIFSHSDNGDFNKVLMKEWYPETVSLFDDIEEAPTVYNFQPPMDIAKVRSTYWKDVSEINMNVNRWIGRTTTWKGFYQMFDFHEKHLKPAGLSTIMEGLERSPAFIPIKEKGIPYEYYRLHQVDQIKIAPNLPTQILDRYVNSEMLERMSKSGFGYQLSKLDKKYLQRSLEYTHLELGACGTIPVFWKSTGENLKFRVDNTPLISHDSGIVWFDENDMESTFERIKELSSDRALYDREREKAYEFLYQHQDSSFCFKEQFDIITK
> |[Tevenvirinae Escherichia_phage_ES12]||_Escherichia_phage_ES12.gb|a-gt alpha glucosyl ..|1203|MN508614.1(166240):141031-142233:-1 ^RAST2:fig|1198136.135.peg.221^ Tevenvirinae Escherichia_phage_ES12|neighbours:(-1),(-1)|neighbour_genes:Phage protein,Phage protein|
MKVCIFMARGLEGCGVTKFSLEQRDWFIKNGHEVTLVYAKDKSFTRNCAHDYKSFSIPVLLAKEYDKTLKLVNDCDILIINSVPATSVEEDTINNYKKIIDNIKPSVRVVVYQHDHSSLSLRRNLGLEETVRRADVIFSHSDNGDFNKVLMKEWYPETVSLFDDIEEAPTVYNFQPPMDIAKVRSTYWKDVSEINMNVNRWIGRTTTWKGFYQMFDFHEKHLKPAGLSTIMEGLERSPAFIPIKEKGIPYEYYRLHQVDQIKIAPNLPTQILDRYVNSEMLERMSKSGFGYQLSKLDKKYLQRSLEYTHLELGACGTIPVFWKSTGENLKFRVDNTPLTSHDSGIIWFDENDMESTFERIKELSSDRTLYDREREKAYEFLYQHQDSSFCFKEQFDIITK
> |[Tevenvirinae Escherichia_phage_ES19]||_Escherichia_phage_ES19.gb|a-gt alpha glucosyl ..|1203|MN508616.1(166781):141482-142684:-1 ^RAST2:fig|1198136.145.peg.222^ Tevenvirinae Escherichia_phage_ES19|neighbours:(-1),(-1)|neighbour_genes:Phage protein,Phage protein|
MKVCIFMARGLEGCGVTKFSLEQRDWFIKNGHEVTLVYAKDKSFTRNCAHDYKSFSIPVLLAKEYDKTLKLVNDCDILIINSVPATSVEEDTINNYKKIIDNIKPSVRVVVYQHDHSSLSLRRNLGLEETVRRADVIFSHSDNGDFNKVLMKEWYPETVSLFDDIEEAPTVYNFQPPMDIAKVRSTYWKDVSEINMNINRWIGRTTTWKGFYQMFDFHEKHLKPAGLSTIMEGLERSPAFIPIKEKGIPYEYYRLHQVDQIKIAPNLPTQILDRYVNSEMLERMSKSGFGYQLSKLDKKYLQRSLEYTHLELGACGTIPVFWKSTGENLKFRVDNTPLTSHDSGIIWFDENDMESTFERIKELSSDRALYDREREKAYEFLYQHQDSSFCFKEQFDIITK
> |[Tevenvirinae Escherichia_phage_ES21]||_Escherichia_phage_ES21.gb|a-gt alpha glucosyl ..|1203|MN508617.1(166790):141497-142699:-1 ^RAST2:fig|1198136.146.peg.222^ Tevenvirinae Escherichia_phage_ES21|neighbours:(-1),(-1)|neighbour_genes:Phage protein,Phage protein|
MKVCIFMARGLEGCGVTKFSLEQRDWFIKNGHEVTLVYAKDKSFTRNCAHDYKSFSIPVLLAKEYDKTLKLVNDCDILIINSVPATSVEEDTINNYKKIIDNIKPSVRVVVYQHDHSSLSLRRNLGLEETVRRADVIFSHSDNGDFNKVLMKEWYPETVSLFDDIEEAPTVYNFQPPMDIAKVRSTYWKDVSEINMNINRWIGRTTTWKGFYQMFDFHEKHLKPAGLSTIMEGLERSPAFIPIKEKGIPYEYYRLHQVDQIKIAPNLPTQILDRYVNSEMLERMSKSGFGYQLSKLDKKYLQRSLEYTHLELGACGTIPVFWKSTGENLKFRVDNTPLTSHDSGIIWFDENDMESTFERIKELSSDRALYDREREKAYEFLYQHQDSSFCFKEQFDIITK
> |[Tevenvirinae Escherichia_phage_ES26]||_Escherichia_phage_ES26.gb|a-gt alpha glucosyl ..|1203|MN508618.1(166756):141382-142584:-1 ^RAST2:fig|1198136.149.peg.221^ Tevenvirinae Escherichia_phage_ES26|neighbours:(-1),(-1)|neighbour_genes:Phage protein,Phage protein|
MKVCIFMARGLEGCGVTKFSLEQRDWFIKNGHEVTLVYAKDKSFTRNCAHDYKSFSIPVLLAKEYDKTLKLVNDCDILIINSVPATSVEEDTINNYKKIIDNIKPSVRVVVYQHDHSSLSLRRNLGLEETVRRADVIFSHSDNGDFNKVLMKEWYPETVSLFDDIEEAPTVYNFQPPMDIAKVRSTYWKDVSEINMNVNRWIGRTTTWKGFYQMFDFHEKHLKPAGLSTIMEGLERSPAFIPIKEKGIPYEYYRLHQVDQIKIAPNLPTQILDRYVNSEMLERMSKSGFGYQLSKLDKKYLQRSLEYTHLELGACGTIPVFWKSTGENLKFRVDNTPLTSHDSGIIWFDENDMESTFERIKELSSDRTLYDREREKAYEFLYQHQDSSFCFKEQFDIITK
>ID:QCQ57039.1 |[Escherichia phage EcNP1]||_Escherichia_phage_EcNP1.gbk|alpha glucosyl trans..|1203|MK886800(166176):13352-14554:-1 ^^ Escherichia phage EcNP1, complete genome.|neighbours:ID:QCQ57038.1(-1),ID:QCQ57040.1(-1)|neighbour_genes:recombination-relate..,hypothetical protein|
MKVCIFMARGLEGCGVTKFSLEQRDWFIKNGHEVTLVYAKDKSFTRNCAHDYKSFSIPVLLAKEYDKTLKLVNDCDILIINSVPATSVEEDIINNYKKIIDNIKPSVRVVVYQHDHSSLSLRRNLGLEETVRRADVIFSHSDNGDFNKVLMKEWYPETVSLFDDIEEAPTVYNFQPPMDIAKVRSTYWKDVSEINMNINRWIGRTTTWKGFYQMFDFHEKHLKPAGLSTIMEGLERSPAFIPIKEKGIPYEYYRLHQVDQIKIAPNLPTQILDRYVNSEMLERMSKSGFGYQLSKLDKKYLQRSLEYTHLELGACGTIPVFWKSTGENLKFRVDNTPLISHDSGIVWFDENDMELTFERIKELSSDRALYDREREKAYEFLYQHQDSSFCFKEQFDIITK
>ID:QOC55249.1 |[Escherichia phage JEP6]||_Escherichia_phage_JEP6.gbk|alpha glucosyl trans..|1203|MT764206(170340):108913-110115:-1 ^^ Escherichia phage JEP6, complete genome.|neighbours:ID:QOC55248.1(-1),ID:QOC55250.1(-1)|neighbour_genes:recombination-relate..,hypothetical protein|
MKVCIFLARGLEGCGVTKFSLEQRDWFIKNGHEVTLVYAKDKSFTRTSSHDHKSFSIPVILAKEYDKALKLVNDCDILIINSVPATSVQEATINNYKKLLDNIKPSIRVVVYQHDHSVLSLRRNLGLEETVRRADVIFSHSDNGDFNKVLMKEWYPETVSLFDDIEEAPTVYNFQPPMDIVKVRSTYWKDVSEINMNINRWIGRTTTWKGFYQMFDFHEKFLKPAGKSTVMEGLERSPAFIAIKEKGIPYEYYGNREIDKMNLTPNQPAQILDCYINSEMLERMSKSGFGYQLSKLNQKYLQRSLEYTHLELGACGTIPVFWKSTGDNLKFRVDNTPLTSHDSGIIWFDENDMESTFERIKELSSDRALYDREREKAYEFLYQHQDSSFCFKEQFDIITK
> |[Tevenvirinae Escherichia_phage_KNP1]||_Escherichia_phage_KNP1.gb|a-gt alpha glucosyl ..|1203|KX452694.1(165831):26583-27785:-1 ^RAST2:fig|1198136.141.peg.52^ Tevenvirinae Escherichia_phage_KNP1|neighbours:(-1),(-1)|neighbour_genes:Phage protein,Phage protein|
MKVCIFMARGLEGCGVTKFSLEQRDWFIKNGHEVTLVYAKDKSFTRNCAHDYKSFSIPVLLAKEYDKTLKLVNDCDILIINSVPATSVEEDTINNYKKIIDNIKPSVRVVVYQHDHSSLSLRRNLGLEETVRRADVIFSHSDNGDFNKVLMKEWYPEIVSLFDDIEEAPTVYNFQPPMDIAKVRSTYWKDVSEINMNVNRWIGRTTTWKGFYQMFDFHEKHLKPAGLSTIMEGLERSPAFIPIKEKGIPYEYYRLHQVDQIKIAPNLPTQILDRYVNSEMLERMSKSGFGYQLSKLDKKYLQRSLEYTHLELGACGTIPVFWKSTGENLKFRVDNTPLISHDSGIVWFDENDMESTFERIKELSSDRALYDREREKAYEFLYQHQDSSFCFKEQFDIITK
>ID:AKN44557.1 |[Escherichia phage PEC04]||_Escherichia_phage_PEC04.gbk|putative alpha-gluco..|1203|KR233165(167552):33303-34505:1 ^^ Escherichia phage PEC04, complete genome.|neighbours:ID:AKN44556.1(1),ID:AKN44558.1(1)|neighbour_genes:hypothetical protein,putative recombinati..|
MKVCIFMARGLEGCGVTKFSLEQRDWFIKNGHEVTLVYAKDKSFTRNCAHDYKSFSIPVLLAKEYDKTLKLVNDCDILIINSVPATSVEEDTINNYKKIIDNIKPSVRVVVYQHDHSSLSLRRNLGLEETVRRADVIFSHSDNGDFNKVLMKEWYPETVSLFDDIEEAPTVYNFQPPMDIAKVRSTYWKDVSEINMNINRWIGRTTTWKGFYQMFDFHEKHLKPAGLSTIMEGLERSPAFIPIKEKGIPYEYYRLHQVDQIKIAPNLPTQILDRYVNSEMLERMSKSGFGYQLSKLDKKYLQRSLEYTHLELGACGTIPVFWKSTGENLKFRVDNTPLISHDSGIVWFDENDMESTFERIKELSSDRALYDREREKAYEFLYQHQDSSFCFKEQFDIITK
>ID:VUF54924.1 |[Escherichia phage T4_ev151]||_Escherichia_phage_T4_ev151.gbk|a-gt alpha glucosyl ..|1203|LR597660(167097):33919-35121:-1 ^^ Escherichia phage T4_ev151 genome assembly, chromosome: 1.|neighbours:ID:VUF54916.1(-1),ID:VUF54932.1(-1)|neighbour_genes:hypothetical protein,Phage protein|
MKVCIFMARGLEGCGVTKFSLEQRDWFIKNGHEVTLVYAKDKSFTRNCAHDYKSFSIPVLLAKEYDKTLKLVNDCDILIINSVPATSVEEDTINNYKKIIDNIKPSVRVVVYQHDHSSLSLRRNLGLEETVRRADVIFSHSDNGDFNKVLMKEWYPETVSLFDDIEEAPTVYNFQPPMDIAKVRSTYWKDVSEINMNINRWIGRTTTWKGFYQMFDFHEKHLKPAGLSTIMEGLERSPAFIPIKEKGIPYEYYRLHQVDQIKIAPNLPTQILDRYVNSEMLERMSKSGFGYQLSKLDKKYLQRSLEYTHLELGACGTIPVFWKSTGENLKFRVDNTPLTSHDSGIIWFDENDMESTFERIKELSSDRALYDREREKAYEFLYQHQDSSFCFKEQFDIITK
>ID:VUF55042.1 |[Escherichia phage T4_ev240]||_Escherichia_phage_T4_ev240.gbk|a-gt alpha glucosyl ..|1203|LR597657(166954):34727-35929:-1 ^^ Escherichia phage T4_ev240 genome assembly, chromosome: 1.|neighbours:ID:VUF55034.1(-1),ID:VUF55050.1(-1)|neighbour_genes:hypothetical protein,Phage protein|
MKVCIFMARGLEGCGVTKFSLEQRDWFIKNGHEVTLVYAKDKSFTRNCAHDYKSFSIPVLLAKEYDKTLKLVNDCDILIINSVPATSVEEDTINNYKKIIDNIKPSVRVVVYQHDHSSLSLRRNLGLEETVRRADVIFSHSDNGDFNKVLMKEWYPETVSLFDDIEEAPTVYNFQPPMDIAKVRSTYWKDVSEINMNINRWIGRTTTWKGFYQMFDFHEKHLKPAGLSTIMEGLERSPAFIPIKEKGIPYEYYRLHQVDQIKIAPNLPTQILDRYVNSEMLERMSKSGFGYQLSKLDKKYLQRSLEYTHLELGACGTIPVFWKSTGENLKFRVDNTPLTSHDSGIIWFDENDMESTFERIKELSSDRALYDREREKAYEFLYQHQDSSFCFKEQFDIITK
>ID:QOI68242.1 |[Escherichia phage VEc74]||_Escherichia_phage_VEc74.gbk|alpha-glucosyl-trans..|1203|MT932213(166100):33758-34960:-1 ^^ Escherichia phage VEc74, complete genome.|neighbours:ID:QOI68241.1(-1),ID:QOI68243.1(-1)|neighbour_genes:recombination-relate..,hypothetical protein|
MKVCIFMARGLEGCGVTKFSLEQRDWFIKNGHEVTLVYAKDKSFTRNCAHDYKSFSIPVLLAKEYDKTLKLVNDCDILVINSVPATSVEEDTINNYKKIIDNIKPSVRVVVYQHDHSSLSLRRNLGLEETVRRADVIFSHSDNGDFNKVLMKEWYPETVSLFDDIEEAPTVYNFQPPMDIAKVRSTYWKDVSEINMNINRWIGRTTTWKGFYQMFDFHEKHLKPAGLSTIMEGLERSPAFIPIKEKGIPYEYYRLHQVDQIKIAPNLPTQILDRYVNSEMLERMSKSGFGYQLSKLDKKYLQRSLEYTHLELGACGTIPVFWKSTGENLKFRVDNTPLISHDSGIVWFDENDMESTFERIKELSSDRALYDREREKAYEFLYQHQDSSFCFKEQFDIITK
>ID:APU02691.1 |[Escherichia phage YUEEL01]||_Escherichia_phage_YUEEL01.gbk|alpha-glucosyl-trans..|1203|KY290975(169621):35127-36329:-1 ^^ Escherichia phage YUEEL01, complete genome.|neighbours:ID:APU02690.1(1),ID:APU02692.1(-1)|neighbour_genes:hypothetical protein,hypothetical protein|
MKVCIFMARGLEGCGVTKFSLEQRDWFIKNGHEVTLVYAKDKSFTRNCAHDYKSFSIPVLLAKEYDKTLKLVNDCDILIINSVPATSVEEDTINNYKKIIDNIKPSVRVVVYQHDHSSLSLRRNLGLEETVRRADVIFSHSDNGDFNKVLMKEWYPETVSLFDDIEEAPTVYNFQPPMDIAKVRSTYWKDVSEINMNINRWIGRTTTWKGFYQMFDFHEKHLKPAGLSTIMEGLERSPAFIPIKEKGIPYEYYRLHQVDQIKIAPNLPTQILDRYVNSEMLERMSKSGFGYQLSKLDKKYLQRSLEYTHLELGACGTIPVFWKSTGENLKFRVDNTPLTSHDSGIIWFDENDMESTFERIKELSSDRALYDREREKAYEFLYQHQDSSFCFKEQFDIITK
>ID:QHR64444.1 |[Escherichia phage teqdroes]||_Escherichia_phage_teqdroes.gbk|alpha glucosyl trans..|1203|MN895438(166833):18224-19426:1 ^^ Escherichia phage teqdroes, complete genome.|neighbours:ID:QHR64443.1(1),ID:QHR64445.1(1)|neighbour_genes:hypothetical protein,recombination endonu..|
MKVCIFMARGLEGCGVTKFSLEQRDWFIKNGHEVTLVYAKDKSFTRNCAHDYKSFSIPVLLAKEYDKTLKLVNDCDILIINSVPATSVEEDTINNYKKIIDNIKPSVRVVVYQHDHSSLSLRRNLGLEETVRRADVIFSHSDNGDFNKVLMKEWYPETVSLFDDIEEAPTVYNFQPPMDIAKVRSTYWKDVSEINMNINRWIGRTTTWKGFYQMFDFHEKHLKPAGLSTIMEGLERSPAFIPIKEKGIPYEYYRLHQVDQIKIAPNLPTQILDRYVNSEMLERMSKSGFGYQLSKLDKKYLQRSLEYTHLELGACGTIPVFWKSTGENLKFRVDNTPLTSHDSGIIWFDENDMESTFERIKELSSDRTLYDREREKAYEFLYQHQDSSFCFKEQFDIITK
> |[Tevenvirinae Escherichia_phage_teqhad]||_Escherichia_phage_teqhad.gb|a-gt alpha glucosyl ..|1203|MN895434.1(167892):41634-42836:-1 ^RAST2:fig|1198136.163.peg.79^ Tevenvirinae Escherichia_phage_teqhad|neighbours:(-1),(-1)|neighbour_genes:Phage protein,Phage protein|
MKVCIFMARGLEGCGVTKFSLEQRDWFIKNGHEVTLVYAKDKSFTRNCAHDYKSFSIPVLLAKEYDKTLKLVNDCDILIINSVPATSVEEDTINNYKKIIDNIKPSVRVVVYQHDHSSLSLRRNLGLEETVRRADVIFSHSDNGDFNKVLMKEWYPETVSLFDDIEEAPTVYNFQPPMDIAKVRSTYWKDVSEINMNVNRWIGRTTTWKGFYQMFDFHEKHLKPAGLSTIMEGLERSPAFIPIKEKGIPYEYYRLHQVDQIKIAPNLPTQILDRYVNSEMLERMSKSGFGYQLSKLDKKYLQRSLEYTHLELGACGTIPVFWKSTGENLKFRVDNTPLTSHDSGIIWFDENDMESTFERIKELSSDRALYDREREKAYEFLYQHQDSSFCFKEQFDIITK
> |[Tevenvirinae Escherichia_phage_teqhal]||_Escherichia_phage_teqhal.gb|a-gt alpha glucosyl ..|1203|MN895435.1(168070):2439-3641:1 ^RAST2:fig|1198136.192.peg.9^ Tevenvirinae Escherichia_phage_teqhal|neighbours:(1),(1)|neighbour_genes:Phage protein,Phage protein|
MKVCIFMARGLEGCGVTKFSLEQRDWFIKNGHEVTLVYAKDKSFTRNCAHDYKSFSIPVLLAKEYDKTLKLVNDCDILIINSVPATSVEEDTINNYKKIIDNIKPSVRVVVYQHDHSSLSLRRNLGLEETVRRADVIFSHSDNGDFNKVLMKEWYPETVSLFDDIEEAPTVYNFQPPMDIAKVRSTYWKDVSEINMNVNRWIGRTTTWKGFYQMFDFHEKHLKPAGLSTIMEGLERSPAFIPIKEKGIPYEYYRLHQVDQIKIAPNLPTQILDRYVNSEMLERMSKSGFGYQLSKLDKKYLQRSLEYTHLELGACGTIPVFWKSTGENLKFRVDNNPLTSHDSGIIWFDENDMESTFERIKELSSDRALYDREREKAYEFLYQHQDSSFCFKEQFDIITK
>ID:QHR64383.1 |[Escherichia phage teqskov]||_Escherichia_phage_teqskov.gbk|alpha glucosyl trans..|1203|MN895437(165017):146869-148071:1 ^^ Escherichia phage teqskov, complete genome.|neighbours:ID:QHR64382.1(1),ID:QHR64384.1(1)|neighbour_genes:hypothetical protein,recombination endonu..|
MKVCIFMARGLEGCGVTKFSLEQRDWFIKNGHEVTLVYAKDKSFTRNCAHDYKSFSIPVLLAKEYDKTLKLVNDCDILIINSVPATSVEEDTINNYKKIIDNIKPSVRVVVYQHDHSSLSLRRNLGLEETVRRADVIFSHSDNGDFNKVLMKEWYPETVSLFDDIEEAPTVYNFQPPMDIAKVRSTYWKDVSEINMNINRWIGRTTTWKGFYQMFDFHEKHLKPAGLSTIMEGLERSPAFIPIKEKGIPYEYYRLHQVDQIKIAPNLPTQILDRYVNSEMLERMSKSGFGYQLSKLDKKYLQRSLEYTHLELGACGTIPVFWKSTGENLKFRVDNTPLTSHDSGIIWFDENDMESTFERIKELSSDRTLYDREREKAYEFLYQHQDSSFCFKEQFDIITK
>ID:QHR63911.1 |[Escherichia phage teqsoen]||_Escherichia_phage_teqsoen.gbk|alpha glucosyltransf..|1203|MN895436(166468):20276-21478:-1 ^^ Escherichia phage teqsoen, complete genome.|neighbours:ID:QHR63910.1(-1),ID:QHR63912.1(-1)|neighbour_genes:recombination endonu..,hypothetical protein|
MKVCIFMARGLEGCGVTKFSLEQRDWFIKNGHEVTLVYAKDKSFTRNCAHDYKSFSIPILLAKEYDKTLKLVNDCDILIINSVPATSVEEDTINNYKKIIDNIKPSVRVVVYQHDHSSLSLRRNLGLEETVRRADVIFSHSDNGDFNKVLMKEWYPETVSLFDDIEEAPTVYNFQPPMDIAKVRSTYWKDVSEINMNVNRWIGRTTTWKGFYQMFDFHEKHLKPAGLSTIMEGLERSPAFIPIKEKGIPYEYYRLHQVDQIKIAPNLPTQILDRYVNSEMLERMSKSGFGYQLSKLDKKYLQRSLEYTHLELGACGTIPVFWKSTGENLKFRVDNTPLTSHDSGIIWFDENDMESTFERIKELSSDRALYDREREKAYEFLYQHQDSSFCFKEQFDIITK
>ID:QQM15566.1 |[Escherichia phage vB_EcoM-BECP11]||_Escherichia_phage_vB_EcoM-BECP11.gbk|agt|1098|MW286157(165973):6-1103:1 ^^ Escherichia phage vB_EcoM-BECP11, complete genome.|neighbours:start(),ID:QQM15567.1(1)|neighbour_genes:start(),exonuclease subunit ..|
MVYAKDKSFTRNCAHDYKSFSIPVLLAKEYDKTLKLVNDCDILIINSVPATSVEEDTINNYKKIIDNIKPSVRVVVYQHDHSSLSLRRNLGLEETVRRADVIFSHSDNGDFNKVLMKEWYPETVSLFDDIEEAPTVYNFQPPMDIAKVRSTYWKDVSEINMNVNRWIGRTTTWKGFYQMFDFHEKHLKPAGLSTIMEGLERSPAFIPIKEKGIPYEYYRLHQVDQIKIAPNLPTQILDRYVNSEMLERMSKSGFGYQLSKLDKKYLQRSLEYTHLELGACGTIPVFWKSTGENLKFRVDNTPLISHDSGIVWFDENDMESTFERIKELSSDRTLYDREREKAYEFLYQHQDSSFCFKEQFDIITK
>ID:QLF81588.1 |[Escherichia phage vB_EcoM_F1]||_Escherichia_phage_vB_EcoM_F1.gbk|hypothetical protein|1203|MT682712(168410):36206-37408:-1 ^^ Escherichia phage vB_EcoM_F1, complete genome.|neighbours:ID:QLF81597.1(-1),ID:QLF81831.1(-1)|neighbour_genes:recombination-relate..,hypothetical protein|
MKVCIFLARGLEGCGVTKFSLEQRDWFIKNGHEVTLVYAKDKSFTRTSSHDHKSFSIPVILAKEYDKTLKLVNDCDILIINSVPATSVQEATINNYKKLLDNIKPSIRVVVYQHDHSVLSLRRNLGLEETVRRADVIFSHSDNGDFNKVLMKEWYPETVSLFDDIEEAPTVYNFQPPMDIAKVRSTYWKDVSEINMNINRWIGRTTTWKGFYQMFDFHEKFLKPAGKSTVMEGLERSPAFIAIKEKGIPYEYYGNREIDKMNLAPNQPAQILDCYINSEMLERMSKSGFGYQLSKLNQKYLQRSLEYTHLELGACGTIPVFWKSTGENLKFRVDNTPLTSHDSGIIWFDENDMESTFERIKELSSDRALYDREREKAYEFLYQHQDSSFCFKEQFDIITK
>ID:QLF81052.1 |[Escherichia phage vB_EcoM_FT]||_Escherichia_phage_vB_EcoM_FT.gbk|hypothetical protein|1203|MT682710(167431):144497-145699:-1 ^^ Escherichia phage vB_EcoM_FT, complete genome.|neighbours:ID:QLF81061.1(-1),ID:QLF81271.1(-1)|neighbour_genes:recombination-relate..,hypothetical protein|
MKVCIFMARGLEGCGVTKFSLEQRDWFIKNGHEVTLVYAKDKSFTRTSSHDHKSFSIPVILAKEYDKALKLVNDCDILIINSVPATSVQEATINNYKKLLDNIKPSIRVVVYQHDHSVLSLRRNLGLEETVRRADVIFSHSDNGDFNKVLMKEWYPETVSLFDDIEEAPTVYNFQPPMDIAKVRSTYWKDVSEINMNINRWIGRTTTWKGFYQMFDFHEKFLKPAGKSTVMEGLERSPAFIAIKEKGIPYEYYGNREIDKMNLTPNQPAQILDCYINSEMLERMSKSGFGYQLSKLNQKYLQRSLEYTHLELGACGTIPVFWKSTGDNLKFRVDNTPLTSHDSGIIWFDENDMESTFERIKELSSDRALYDREREKAYEFLYQHQDSSFCFKEQFDIITK
> |[Tevenvirinae Escherichia_phage_vB_EcoM_G2133]||_Escherichia_phage_vB_EcoM_G2133.gb|a-gt alpha glucosyl ..|1203|MK327928.1(168959):35901-37103:-1 ^RAST2:fig|1198136.156.peg.64^ Tevenvirinae Escherichia_phage_vB_EcoM_G2133|neighbours:(-1),(-1)|neighbour_genes:Phage protein,Phage protein|
MKVCIFMARGLEGCGVTKFSLEQRDWFIKNGHEVTLVYAKDKSFTRNCAHDYKSFSIPVLLAKEYDKTLKLVNDCDILIINSVPATSVEEDTINNYKKIIDNIKPSVRVVVYQHDHSSLSLRRNLGLEETVRRADVIFSHSDNGDFNKVLMKEWYPETVSLFDDIEEAPTVYNFQPPMDIAKVRSTYWKDVSEINMNINRWIGRTTTWKGFYQMFDFHEKHLKPAGLSTIMEGLERSPAFIPIKEKGIPYEYYRLHQVDQIKIAPNLPTQILDRYVNSEMLERMSKSGFGYQLSKLDKKYLQRSLEYTHLELGACGTIPVFWKSTGENLKFRVDNTPLTSHDSGIIWFDENDMESTFERIKELSSDRALYDREREKAYEFLYQHQDSSFCFKEQFDIITK
>ID:QIW91410.1 |[Escherichia phage vB_EcoM_IME537]||_Escherichia_phage_vB_EcoM_IME537.gbk|putative alpha-gluco..|1203|MT179807(168642):112376-113578:-1 ^^ Escherichia phage vB_EcoM_IME537, complete genome.|neighbours:ID:QIW91409.1(-1),ID:QIW91411.1(-1)|neighbour_genes:putative recombinati..,hypothetical protein|
MKVCIFMARGLEGCGVTKFSLEQRDWFIKNGHEVTLVYAKDKSFTRNCAHDYKSFSIPVLLAKEYDKTLKLVNDCDILVINSVPATSVEEDTINNYKKIIDNIKPSVRVVVYQHDHSSLSLRRNLGLEETVRRADVIFSHSDNGDFNKVLMKEWYPETVSLFDDIEEAPTVYNFQPPMDIAKVRSTYWKDVSEINMNINRWIGRTTTWKGFYQMFDFHEKHLKPAGLSTIMEGLERSPAFIPIKEKGIPYEYYRLHQVDQIKIAPNLPTQILDRYVNSEMLERMSKSGFGYQLSKLDKKYLQRSLEYTHLELGACGTIPVFWKSTGENLKFRVDNTPLISHDSGIVWFDENDMESTFERIKELSSDRALYDREREKAYEFLYQHQDSSFCFKEQFDIITK
>ID:QLF82135.1 |[Escherichia phage vB_EcoM_Lutter]||_Escherichia_phage_vB_EcoM_Lutter.gbk|hypothetical protein|1203|MT682714(170054):37294-38496:-1 ^^ Escherichia phage vB_EcoM_Lutter, complete genome.|neighbours:ID:QLF82189.1(-1),ID:QLF82364.1(-1)|neighbour_genes:hypothetical protein,hypothetical protein|
MKVCIFMARGLEGCGVTKFSLEQRDWFIKNGHEVTLVYAKDKSFTRNCAHDYKSFSIPVLLAKEYDKTLKLVNDCDILIINSVPATSVEEDTINNYKKIIDNIKPSVRVVVYQHDHSSLSLRRNLGLEETVRRADVIFSHSDNGDFNKVLMKEWYPETVSLFDDIEEAPTVYNFQPPMDIAKVRSTYWKDVSEINMNINRWIGRTTTWKGFYQMFDFHEKHLKPAGLSTIMEGLERSPAFIPIKEKGIPYEYYRLHQVDQIKIAPNLSTQILDRYVNSEMLERMSKSGFGYQLSKLDKKYLQRSLEYTHLELGACGTIPVFWKSTGENLKFRVDNTPLISHDSGIVWFDENDMESTFERIKELSSDRALYDREREKAYEFLYQHQDSSFCFKEQFDIITK
>ID:AWM11989.1 |[Escherichia phage vB_EcoM_NBG2]||_Escherichia_phage_vB_EcoM_NBG2.gbk|alpha-glucosyl-trans..|1203|MH243439(166083):34235-35437:-1 ^^ Escherichia phage vB_EcoM_NBG2, complete genome.|neighbours:ID:AWM12037.1(-1),ID:AWM12203.1(-1)|neighbour_genes:hypothetical protein,hypothetical protein|
MKVCIFMARGLEGCGVTKFSLEQRDWFIKNGHEVTLVYAKDKSFTRNCAHDYKSFSIPVLLAKEYDKTLKLVNDCDILIINSVPATSVEEDTINNYKKIIDNIKPSVRVVVYQHDHSSLSLRRNLGLEETVRRADVIFSHSDNGDFNKVLMKEWYPETVSLFDDIEEAPTVYNFQPPMDIAKVRSTYWKDVSEINMNVNRWIGRTTTWKGFYQMFDFHEKHLKPAGLSTIMEGLERSPAFIPIKEKGIPYEYYRLHQVDQIKIAPNLPTQILDRYVNSEMLERMSKSGFGYQLSKLDKKYLQRSLEYTHLELGACGTIPVFWKSTGENLKFRVDNTPLTSHDSGIIWFDENDMESTFERIKELSSDRALYDREREKAYEFLYQHQDSSFCFKEQFDIITK
>ID:QLF81868.1 |[Escherichia phage vB_EcoM_Ozark]||_Escherichia_phage_vB_EcoM_Ozark.gbk|hypothetical protein|1203|MT682713(167600):35857-37059:-1 ^^ Escherichia phage vB_EcoM_Ozark, complete genome.|neighbours:ID:QLF81876.1(-1),ID:QLF82095.1(-1)|neighbour_genes:recombination-relate..,hypothetical protein|
MKVCIFMARGLEGCGVTKFSLEQRDWFIKNGHEVTLVYAKDKSFTRNCAHDYKSFSIPVLLAKEYDKTLKLVNDCDILIINSVPATSVEEDTINNYKKIIDNIKPSVRVVVYQHDHSSLSLRRNLGLEETVRRADVIFSHSDNGDFNKVLMKEWYPETVSLFDDIEEAPTVYNFQPPMDIAKVRSTYWKDVSEINMNINRWIGRTTTWKGFYQMFDFHEKHLKPAGLSTIMEGLERSPAFIPIKEKGIPYEYYRLHQVDQIKIAPNLPTQILDRYVNSEMLERMSKSGFGYQLSKLDKKYLQRSLEYTHLELGACGTIPVFWKSTGENLKFRVDNTPLTSHDSGIIWFDENDMESTFERIKELSSDRTLYDREREKAYEFLYQHQDSSFCFKEQFDIITK
>ID:QLF80782.1 |[Escherichia phage vB_EcoM_SP1]||_Escherichia_phage_vB_EcoM_SP1.gbk|DNA alpha-glucosyltr..|1203|MT682709(165416):132755-133957:1 ^^ Escherichia phage vB_EcoM_SP1, complete genome.|neighbours:ID:QLF81009.1(1),ID:QLF80791.1(1)|neighbour_genes:hypothetical protein,DNA double-strand br..|
MKVCIFMARGLEGCGVTKFSLEQRDWFIKNGHEVTLVYAKDKSFTRNCAHDYKSFSIPVLLAKEYDKTLKLVNDCDILVINSVPATSVEEDTINNYKKIIDNIKPSVRVVVYQHDHSSLSLRRNLGLEETVRRADVIFSHSDNGDFNKVLMKEWYPETVSLFDDIEEAPTVYNFQPPMDIAKVRSTYWKDVSEINMNINRWIGRTTTWKGFYQMFDFHEKHLKPAGLSTIMEGLERSPAFIPIKEKGIPYEYYRLHQVDQIKIAPNLPTQILDRYVNSEMLERMSKSGFGYQLSKLDKKYLQRSLEYTHLELGACGTIPVFWKSTGENLKFRIDNTPLISHDSGIIWFDENDMESTFERIKELSSDRALYDREREKAYEFLYQHQDSSFCFKEQFDIITK
> |[Tevenvirinae Escherichia_phage_vB_EcoM_WL-3]||_Escherichia_phage_vB_EcoM_WL-3.gb|a-gt alpha glucosyl ..|1203|MT968995.1(165369):34248-35450:-1 ^RAST2:fig|1198136.164.peg.61^ Tevenvirinae Escherichia_phage_vB_EcoM_WL-3|neighbours:(-1),(-1)|neighbour_genes:Phage protein,Phage protein|
MKVCIFMARGLEGCGVTKFSLEQRDWFIKNGHEVTLVYAKDKSFTRNCAHDYKSFSIPVLLAKEYDKTLKLVNDCDILIINSVPATSVEEDTINNYKKIIDNIKPSVRVVVYQHDHSSLSLRRNLGLEETVRRADVIFSHSDNGDFNKVLMKEWYPETVSLFDDIEEAPTVYNFQPPMDIAKVRSTYWKDVSEINMNINRWIGRTTTWKGFYQMFDFHEKHLKPAGLSTIMEGLERSPAFIPIKEKGIPYEYYRLHQVDQIKIAPNLPTQILDRYVNSEMLERMSKSGFGYQLSKLDKKYLQRSLEYTHLELGACGTIPVFWKSTGENLKFRVDNTPLISHDSGIVWFDENDMESTFERIKELSSDRALYDREREKAYEFLYQHQDSSFCFKEQFDIITK
>ID:AYD85325.1 |[Escherichia phage vB_vPM_PD112]||_Escherichia_phage_vB_vPM_PD112.gbk|putative alpha-gluco..|1203|MH837626(168084):107793-108995:-1 ^^ Escherichia phage vB_vPM_PD112, complete genome.|neighbours:ID:AYD85324.1(-1),ID:AYD85326.1(-1)|neighbour_genes:endonuclease,hypothetical protein|
MKACIFMARGLEGCGVTKFSLEQRDWFIKNGHEVTLVYAKDKSFTRNCAHDYKSFSIPVLLAKEYDKTLKLVNDCDILIINSVPATSVEEDTINNYKKIIDNIKPSVRVVVYQHDHSSLSLRRNLGLEETVRRADVIFSHSDNGDFNKVLMKEWYPETVSLFDDIEEAPTVYNFQPPMDIAKVRSTYWKDVSEINMNINRWIGRTTTWKGFYQMFDFHEKHLKPAGLSTIMEGLERSPAFIPIKEKGIPYEYYRLHQVDQIKIAPNLPTQILDRYVNSEMLERMSKSGFGYQLSKLDKKYLQRSLEYTHLELGACGTIPVFWKSTGENLKFRVDNTPLISHDSGIVWFDENDMESTFERIKELSSDRALYDREREKAYEFLYQHQDSSFCFKEQFDIITK
>ID:QOC57050.1 |[Escherichia phage vb_EcoM_bov10K1]||_Escherichia_phage_vb_EcoM_bov10K1.gbk|alpha glucosyl trans..|1203|MT884007(166364):35559-36761:-1 ^^ Escherichia phage vb_EcoM_bov10K1, complete genome.|neighbours:ID:QOC57049.1(-1),ID:QOC57051.1(-1)|neighbour_genes:recombination-relate..,hypothetical protein|
MKVCIFMARGLEGCGVTKFSLEQRDWFIKNGHEVTLVYAKDKSFTRNCAHDYKSFSIPVLLAKEYDKTLKLVNDCDILIINSVPATSVEEDTINNYKKIIDNIKPSVRVVVYQHDHSSLSLRRNLGLEETVRRADVIFSHSDNGDFNKVLMKEWYPETVSLFDDIEEAPTVYNFQPPMDIAKVRSTYWKDVSEINMNINRWIGRTTTWKGFYQMFDFHEKHLKPAGLSTIMEGLERSPAFIPIKEKGIPYEYYRLHQVDQIKIAPNLPTQILDRYVNSEMLERMSKSGFGYQLSKLDKKYLQRSLEYTHLELGACGTIPVFWKSTGENLKFRVDNTPLTSHDSGIVWFDENDMESTFERIKELSSDRALYDREREKAYEFLYQHQDSSFCFKEQFDIITK
>ID:QNR52807.1 |[Escherichia phage vb_EcoM_bov9_1]||_Escherichia_phage_vb_EcoM_bov9_1.gbk|alpha glucosyl trans..|1203|MT884006(166363):35559-36761:-1 ^^ Escherichia phage vb_EcoM_bov9_1, complete genome.|neighbours:ID:QNR52806.1(-1),ID:QNR52808.1(-1)|neighbour_genes:recombination-relate..,hypothetical protein|
MKVCIFMARGLEGCGVTKFSLEQRDWFIKNGHEVTLVYAKDKSFTRNCAHDYKSFSIPVLLAKEYDKTLKLVNDCDILIINSVPATSVEEDTINNYKKIIDNIKPSVRVVVYQHDHSSLSLRRNLGLEETVRRADVIFSHSDNGDFNKVLMKEWYPETVSLFDDIEEAPTVYNFQPPMDIAKVRSTYWKDVSEINMNINRWIGRTTTWKGFYQMFDFHEKHLKPAGLSTIMEGLERSPAFIPIKEKGIPYEYYRLHQVDQIKIAPNLPTQILDRYVNSEMLERMSKSGFGYQLSKLDKKYLQRSLEYTHLELGACGTIPVFWKSTGENLKFRVDNTPLTSHDSGIVWFDENDMESTFERIKELSSDRALYDREREKAYEFLYQHQDSSFCFKEQFDIITK
> |[Tevenvirinae Escherichia_virus_TH09]||_Escherichia_virus_TH09.gb|a-gt alpha glucosyl ..|1203|MT446387.1(167656):120723-121925:1 ^RAST2:fig|1198136.143.peg.194^ Tevenvirinae Escherichia_virus_TH09|neighbours:(1),(1)|neighbour_genes:Phage protein,Phage protein|
MKVCIFMARGLEGCGVTKFSLEQRDWFIKNGHEVTLVYAKDKSFTRNCAHDYKSFSIPVLLAKEYDKTLKLVNDCDILIINSVPATSVEEDTINNYKKIIDNIKPSVRVVVYQHDHSSLSLRRNLGLEETVRRADVIFSHSDNGDFNKVLMKEWYPETVSLFDDIEEAPTVYNFQPPMDIAKVRSTYWKDVSEINMNINRWIGRTTTWKGFYQMFDFHEKHLKPAGLSTIMEGLERSPAFIPIKEKGIPYEYYRLHQVDQIKIAPNLPTQILDRYVNSEMLERMSKSGFGYQLSKLDKKYLQRSLEYTHLELGACGTIPVFWKSTGENLKFRVDNNPLTSHDSGIIWFDENDMESTFEHIKELSSDRALYDREREKAYEFLYQHQDSSFCFKEQFDIITK
> |[Tevenvirinae Klebsiella_phage_AShe-2020a]||_Klebsiella_phage_AShe-2020a.gb|hypothetical protein|1197|CP062992.1(168979):145530-146726:-1 ^RAST2:fig|1198136.148.peg.232^ Tevenvirinae Klebsiella_phage_AShe-2020a|neighbours:(-1),(-1)|neighbour_genes:Phage recombination-..,hypothetical protein|
MKINILMARGLEGCGVTKFSLEHREWLVKHGHEVNIIYAKDKAFTRNRAHSYKDVTIPVSLADDYDKTLSLLNACDILIINSVPAVNAPEAAIDNYKKLIENIKPEVRVVVYQHDHRALSLRRNAGLEETVKRADVLFSHSSNGDFNTVLMEEYFPSGGLSFFDDSDAAPPVYNFQPAMNIKAIRDKYWKDFSAIDFDIHRWIGRTTTWKGYFLMFDFHESHLRPAGKTTILEGLERSPAFINIKERYEIDYCRHYHQVKTGPGLNPQVLDRYVNSEMLERMSQSGFGYQLSRLPDKFLECSLEYTHLELGACGTIPVFHKATGDALKFRVDGKPLTSHDSGILWLNDENKNEVFERMKHLSSDRKLYDKERNKAFEFLVEHQDSEHCFKEQFELMTK
>ID:AKY01905.1 |[Klebsiella phage JD18]||_Klebsiella_phage_JD18.gbk|hypothetical protein|1197|KT239446(166313):20835-22031:-1 ^^ Klebsiella phage JD18, complete genome.|neighbours:ID:AKY01904.1(-1),ID:AKY01906.1(-1)|neighbour_genes:hypothetical protein,hypothetical protein|
MKINILMARGLEGCGVTKFSLEHREWLVKHGHEVNIIYAKDKAFTRNRAHNYKDVTIPVSLADDYDKTLSLLNACDILIINSVPAINAPEAAIDNYKKLVESIKPEVRVVVYQHDHRALSLRRNAGLEETVKRADVLFSHSSNGDFNTVLMEEYFPSGGLSFFDDSDSAPPVYNFQPAMNIKAIRDKYWKDFSAIDFDIHRWIGRTTTWKGYFLMFDFHESHLRPAGKTTILEGLERSPAFINIKERYEIDYCRHYHQVKTGPGLNPQVLDRYVNSEMLERMSQSGFGYQLSRLPDKFLERSLEYTHLELGACGTIPVFHKATGDALKFRVDGKPLTSHDSGILWLNDENKNEVFERMKHLSSDRKLYDKERNKAYEFLVEHQDSEHCFKEQFELMTK
> |[Tevenvirinae Klebsiella_phage_KP179]||_Klebsiella_phage_KP179.gb|hypothetical protein|1197|MH729874.1(162630):120203-121399:1 ^RAST2:fig|1198136.196.peg.206^ Tevenvirinae Klebsiella_phage_KP179|neighbours:(1),(1)|neighbour_genes:hypothetical protein,Phage protein|
MKINILMARGLEGCGVTKFSLEHREWLVKHGHEVNIIYAKDKAFTRNRAHSYKDVTIPVSLADDYDKTLSLLNACDILIINSVPAVNAPEAAIDNYKKLIENIKPEVRVVVYQHDHRALSLRRNAGLEETVKRADVLFSHSSNGDFNTVLMEEYFPSGGLSFFDDSDSAPPVYNFQPAMNIKAIRDKYWKDFSEIDFDIHRWIGRTTTWKGYFLMFDFHESHLRPAGKTTILEGLERSPAFINIKERYEIDYCRHYHQVKTGPGLNPQVLDRYVNSEMLERMSQSGFGYQLSRLPDKFLERSLEYTHLELGACGTIPVFHKATGDALKFRVDGKPLTSHDSGILWLNDENKNEVFERMKHLSSDQKLYDKERNKAFEFLVEHQDSEHCFKEQFELMTK
>ID:QEG11610.1 |[Klebsiella phage KPN6]||_Klebsiella_phage_KPN6.gbk|alpha glucosyl trans..|1197|MN101230(164270):103253-104449:-1 ^^ Klebsiella phage KPN6, complete genome.|neighbours:ID:QEG11620.1(-1),ID:QEG11771.1(-1)|neighbour_genes:recombination endonu..,hypothetical protein|
MKINILMARGLEGCGVTKFSLEHREWLVKHGHEVNIIYAKDKAFTRNRAHSYKDVTIPVSLADDYDKTLSLLNACDILIINSVPAVNAPEAAIDNYKKLIENIKPEVRVVVYQHDHRALSLRRNAGLEETVKRADVLFSHSSNGDFNTVLMEEYFPSGGLSFFDDSDSAPPVYNFQPAMNIKAIRDKYWKDFSAIDFDIHRWIGRTTTWKGYFLMFDFHESHLRPAGKTTILEGLERSPAFINIKERYEIDYCRHYHQVKTGPGLNPQVLDRYVNSEMLERMSQSGFGYQLSRLPDKFLERSLEYTHLELGACGTIPVFHKATGDALKFRVDGKPLTSHDSGILWLNDENKNEVFERMKHLSSDQKLYDKERNKAFEFLVEHQDSEHCFKEQFELMTK
>ID:QPB08986.1 |[Klebsiella phage Metamorpho]||_Klebsiella_phage_Metamorpho.gbk|alpha-glucosyltransf..|1194|MT701588(171475):140140-141333:1 ^^ Klebsiella phage Metamorpho, complete genome.|neighbours:ID:QPB08985.1(1),ID:QPB08987.1(1)|neighbour_genes:hypothetical protein,recombination endonu..|
MKINILMARGLEGCGVTKFSLEHREWLVKQGHDVDIIFAKDKAFTRNKAHNYKDVTIPVSLAEDYDKTLTLLNACDILIINSVPAINAPEAAISNYKKLLENINPEVRVVVYQHDHRALSLRRNAGLEETVRRADVIFSHSPRGDFDTVIMEEIFPSGALSFFDESDSPVVHNFQPAMNIKAIRDKYWKDFSAIDFDIHRWIGRTTTWKGYFLMFDFHESHLRPAGKTTILEGLERSPAFINIKERYEIDYCRHYHQVKTGPDLNPQVLDRYVNSEMLERMSQSGFGYQLSRLPDKFLERSLEYTHLELGACGTIPVFHKATGDALKFRVDGKPLSSHDSGILWLNDENKDEVFERMKELSSDQKLYDKERNKAYEFLVEHQDAEHCFKEQFELMTK
>ID:CAD2272669.1 |[Klebsiella phage vB_KpnM_311F]||_Klebsiella_phage_vB_KpnM_311F.gbk|a-gt|1197|LR877331(166710):28125-29321:1 ^^ Klebsiella phage vB_KpnM_311F genome assembly, chromosome: 1.|neighbours:ID:CAD2272666.1(1),ID:CAD2272672.1(1)|neighbour_genes:hypothetical protein,endonuclease subunit|
MKINILMARGLEGCGVTKFSLEHREWLVKHGHEVNIIYAKDKAFTRNRAHSYKDVTIPVSLADDYDKTLSLLNACDILIINSVPAVNAPEAAIDNYKKLIENIKPEVRVVVYQHDHRALSLRRNAGLEETVKRADVLFSHSSNGDFNTVLMEEYFPSGGLSFFDDSDSAPPVYNFQPAMNIKAIRDKYWKDFSAIDFDIHRWIGRTTTWKGYFLMFDFHESHLRPAGKTTILEGLERSPAFINIKERYEIDYCRHYHQVKTGPGLNPQVLDRYVNSEMLERMSQSGFGYQLSRLPDKFLERSLEYTHLELGACGTIPVFHKATGDALKFRVDGKPLTSHDSGILWLNDENKNEVFERMKHLSSDQKLYDKERNKAFEFLVEHQDSEHCFKEQFELMTK
>ID:QPX73917.1 |[Klebsiella phage vB_KpnM_BovinicusUrsus]||_Klebsiella_phage_vB_KpnM_BovinicusUrsus.gbk|putative alpha gluco..|1251|MW021752(166829):126141-127391:1 ^^ Klebsiella phage vB_KpnM_BovinicusUrsus, complete genome.|neighbours:ID:QPX73838.1(1),ID:QPX73839.1(1)|neighbour_genes:hypothetical protein,putative recombinati..|
MLYYGNGKISKINNKGQYMKINILMARGLEGCGVTKFSLEHREWLVKHGHEVNIIYAKDKAFTRNRAHSYKDVTIPVSLADDYDKTLSLLNACDILIINSVPAVNAPEAAIDNYKKLIENIKPEVRVVVYQHDHRALSLRRNAGLEETVKRADVLFSHSSNGDFNTVLMEEYFPSGGLSFFDDSDSAPPVYNFQPAMNIKAIRDKYWKDFSAIDFDIHRWIGRTTTWKGYFLMFDFHESHLRPAGKTTILEGLERSPAFINIKERYEIDYCRHYHQVKTGPGLNPQVLDRYVNSEMLERMSQSGFGYQLSRLPDKFLERSLEYTHLELGACGTIPVFHKATGDALKFRVDGKPLTSHDSGILWLNDENKNEVFERMKHLSSDQKLYDKERNKAFEFLVEHQDSEHCFKEQFELMTK
>ID:QGF21466.1 |[Klebsiella phage JIPh_Kp122]||_Klebsiella_pneumoniae_phage_JIPh_Kp122.gbk|alpha glucosyl trans..|1197|MN434095(166475):21504-22700:-1 ^^ Klebsiella pneumoniae phage JIPh_Kp122, complete genome.|neighbours:ID:QGF21465.1(-1),ID:QGF21467.1(-1)|neighbour_genes:recombination-relate..,hypothetical protein|
MKINILMARGLEGCGVTKFSLEHREWLVKHGHEVNIIYAKDKAFTRNRAHNYKDVTIPVSLADDYDKTLSLLNACDILIINSVPAINAPEAAIDNYKKLIENIKPEVRVVVYQHDHRALSLRRNAGLEETVKRADVLFSHSSNGDFNTVLMEEYFPSGGLSFFDDSDSAPPVYNFQPAMNIKAIRDKYWKDFSAIDFDIHRWIGRTTTWKGYFLMFDFHESHLRPAGKTTILEGLERSPAFINIKERYEIDYCRHYHQVKTGPGLNPQVLDRYVNSEMLERMSQSGFGYQLSRLPDKFLERSLEYTHLELGACGTIPVFHKATGDALKFRVDGKPLTSHDSGILWLNDENKNEVFERMKHLSSDRKLYDKERNKAYEFLVEHQDSEHCFKEQFELMTK
>ID:QIN92332.1 |[Phage NBEco003]||_Phage_NBEco003.gbk|alpha glucosyl trans..|1203|MN994497(166579):130546-131748:1 ^SEED:fig|6666666.508358.peg.206^ Phage NBEco003, complete genome.|neighbours:ID:QIN92331.1(1),ID:QIN92333.1(1)|neighbour_genes:hypothetical protein,recombination-relate..|
MKVCIFMARGLEGCGVTKFSLEQRDWFIKNGHEVTLVYAKDKSFTRNCAHDYKSFSIPVLLAKEYDKTFKLVNDCDILIINSVPATSVEEDTINNYKKIIDNIKPSVRVVVYQHDHSSLSLRRNLGLEETVRRADVIFSHSDNGDFNKVLMKEWYPETVSLFDDIEEAPTVYNFQPPMDIAKVRSTYWKDVSEINMNINRWIGRTTTWKGFYQMFDFHEKHLKPAGLSTIMEGLERSPAFIPIKEKGIPYEYYRLHQVDQIKIAPNLPTQILDRYVNSEMLERMSKSGFGYQLSKLDKKYLQRSLEYTHLELGACGTIPVFWKSTGENLKFRVDNTPLISHDSGIVWFDENDMESTFERIKELSSDRALYDREREKAYEFLYQHQDSSFCFKEQFDIITK
> |[Tevenvirinae Salmonella_phage_pSe_SNUABM_01]||_Salmonella_phage_pSe_SNUABM_01.gb|a-gt alpha glucosyl ..|1203|MN580668.1(172360):36450-37652:-1 ^RAST2:fig|1198136.169.peg.68^ Tevenvirinae Salmonella_phage_pSe_SNUABM_01|neighbours:(-1),(-1)|neighbour_genes:Phage protein,Phage protein|
MKVCIFMARGLEGCGVTKFSLEQRDWFIKNGHEVTLVYAKDKSFTRNCAHDYKSFSIPVLLAKEYDKTLKLVNDCDILIINSVPATSVEEDTINNYKKIIDNIKPSVRVVVYQHDHSSLSLRRNLGLEETVRRADVIFSHSDNGDFNKVLMKEWYPETVSLFDDIEEAPTVYNFQPPMDIAKVRSTYWKDVSEINMNINRWIGRTTTWKGFYQMFDFHEKHLKPAGLSTIMEGLERSPAFIPIKEKGIPYEYYRLHQVDQIKIAPNLPTQILDRYVNSEMLERMSKSGFGYQLSKLDKKYLQRSLEYTHLELGACGTIPVFWKSTGENLKFRVDNTPLTSHDSGIIWFDENDMESTFERIKELSSDRALYDREREKAYEFLYQHQDSSFCFKEQFDIITK
>ID:QIN97732.1 |[Serratia phage PhiZZ30]||_Serratia_phage_PhiZZ30.gbk|alpha-glucosyl-trans..|1203|MT176426(167484):36296-37498:-1 ^^ Serratia phage PhiZZ30, complete genome.|neighbours:ID:QIN97731.1(-1),ID:QIN97733.1(-1)|neighbour_genes:endonuclease subunit,hypothetical protein|
MKVCIFMARGLEGCGVTKFSLEQRDWFIKNGHEVTLVYAKDKSFTRNCAHDYKSFSIPVLLAKEYDKTLKLVNDCDILIINSVPATSVEEDTINNYKKIIDNIKPSVRVVVYQHDHSSLSLRRNLGLEETVRRADVIFSHSDNGDFNKVLMKEWYPETVSLFDDIEEAPTVYNFQPPMDIAKVRSTYWKDVSEINMNVNRWIGRTTTWKGFYQMFDFHEKHLKPAGLSTIMEGLERSPAFIPIKEKGIPYEYYRLHQVDQIKIAPNLPTQILDRYVNSEMLERMSKSGFGYQLSKLDKKYLQRSLEYTHLELGACGTIPVFWKSTGENLKFRVDNTPLTSHDSGIIWFDENDMESTFERIKELSSDRALYDREREKAYEFLYQHQDSSFCFKEQFDIITK
>ID:QEG04743.1 |[Shigella phage CM8]|CM8|_Shigella_phage_CM8.gbk|alpha-glucosyl-trans..|1203|MK962750(167247):34861-36063:-1 ^^ Shigella phage CM8, complete genome.|neighbours:ID:QEG04742.1(-1),ID:QEG04744.1(-1)|neighbour_genes:recombination endonu..,hypothetical protein|
MKVCIFMARGLEGCGVTKFSLEQRDWFIKNGHEVTLVYAKDKSFTRNCAHDYKSFSIPVLLAKEYDKTLKLVNDCDILIINSVPATSVEEDTINNYKKIIDNIKPSVRVVVYQHDHSSLSLRRNLGLEETVRRADVIFSHSDNGDFNKVLMKEWYPETVSLFDDIEEAPTVYNFQPPMDIAKVRSTYWKDVSEINMNINRWIGRTTTWKGFYQMFDFHEKHLKPAGLSTIMEGLERSPAFIPIKEKGIPYEYYRLHQVDQIKIAPNLPTQILDRYVNSEMLERMSKSGFGYQLSKLDKKYLQRSLEYTHLELGACGTIPVFWKSTGENLKFRVDNTPLTSHDSGIIWFDENDMESTFERIKELSSDRALYDREREKAYEFLYQHQDSSFCFKEQFDIITK
>ID:QEG05101.1 |[Shigella phage JK23]|JK23|_Shigella_phage_JK23.gbk|alpha-glucosyl-trans..|1203|MK962752(168349):36384-37586:-1 ^^ Shigella phage JK23, complete genome.|neighbours:ID:QEG05100.1(-1),ID:QEG05102.1(-1)|neighbour_genes:recombination endonu..,hypothetical protein|
MKVCIFMARGLEGCGVTKFSLEQRDWFIKNGHEVTLVYAKDKSFTRNCAHDYKSFSIPVLLAKEYDKTLKLVNDCDILIINSVPATSVEEDTINNYKKIIDNIKPSVRVVVYQHDHSSLSLRRNLGLEETVRRADVIFSHSDNGDFNKVLMKEWYPETVSLFDDIEEAPTVYNFQPPMDIAKVRSTYWKDVSEINMNVNRWIGRTTTWKGFYQMFDFHEKHLKPAGLSTIMEGLERSPAFIPIKEKGIPYEYYRLHQVDQIKIAPNLPTQILDRYVNSEMLERMSKSGFGYQLSKLDKKYLQRSLEYTHLELGACGTIPVFWKSTGENLKFRVDNTPLTSHDSGIIWFDENDMESTFERIKELSSDRALYDREREKAYEFLYQHQDSSFCFKEQFDIITK
>ID:QEG05909.1 |[Shigella phage JK38]|JK38|_Shigella_phage_JK38.gbk|alpha-glucosyl-trans..|1203|MK962755(167852):34830-36032:-1 ^^ Shigella phage JK38, complete genome.|neighbours:ID:QEG05908.1(-1),ID:QEG05910.1(-1)|neighbour_genes:recombination endonu..,hypothetical protein|
MKVCIFMARGLEGCGVTKFSLEQRDWFIKNGHEVTLVYAKDKSFTRNCAHDYKSFSIPVLLAKEYDKTLKLVNDCDILIINSVPATSVEEDTINNYKKIIDNIKPSVRVVVYQHDHSSLSLRRNLGLEETVRRADVIFSHSDNGDFNKVLMKEWYPETVSLFDDIEEAPTVYNFQPPMDIAKVRSTYWKDVSEINMNINRWIGRTTTWKGFYQMFDFHEKHLKPAGLSTIMEGLERSPAFIPIKEKGIPYEYYRLHQVDQIKIAPNLPTQILDRYVNSEMLERMSKSGFGYQLSKLDKKYLQRSLEYTHLELGACGTIPVFWKSTGENLKFRVDNTPLTSHDSGIIWFDENDMESTFERIKELSSDRALYDREREKAYEFLYQHQDSSFCFKEQFDIITK
> |[Tevenvirinae Shigella_phage_KNP5]||_Shigella_phage_KNP5.gb|a-gt alpha glucosyl ..|1203|KX452698.1(193624):38008-39210:-1 ^RAST2:fig|1198136.152.peg.19^ Tevenvirinae Shigella_phage_KNP5|neighbours:(-1),(-1)|neighbour_genes:Phage protein,Phage protein|
MKVCIFMARGLEGCGVTKFSLEQRDWFIKNGHEVTLVYAKDKSFTRNCAHDYKSFSIPVLLAKEYDKTLKLVNDCDILIINSVPATSVEEDTINNYKKIIDNIKPSVRVVVYQHDHSSLSLRRNLGLEETVRRADVIFSHSDNGDFNKVLMKEWYPEIVSLFDDIEEAPTVYNFQPPMDIAKVRSTYWKDVSEINMNVNRWIGRTTTWKGFYQMFDFHEKHLKPAGLSTIMEGLERSPAFIPIKEKGIPYEYYRLHQVDQIKIAPNLPTQILDRYVNSEMLERMSKSGFGYQLSKLDKKYLQRSLEYTHLELGACGTIPVFWKSTGENLKFRVDNTPLISHDSGIVWFDENDMESTFERIKELSSDRALYDREREKAYEFLYQHQDSSFCFKEQFDIITK
>ID:BBI58183.1 |[Shigella phage SfPhi01]||_Shigella_phage_SfPhi01.gbk|putative alpha-gluco..|1203|LC465543(168000):56096-57298:-1 ^^ Shigella phage SfPhi01 DNA, complete sequence.|neighbours:ID:BBI58182.1(-1),ID:BBI58184.1(-1)|neighbour_genes:hypothetical protein,hypothetical protein|
MKVCIFMARGLEGCGVTKFSLEQRDWFIKNGHEVTLVYAKDKSFTRNCAHDYKSFSIPVLLAKEYDKTLKLVNDCDILIINSVPATSVEEDTINNYKKIIDNIKPSVRVVVYQHDHSSLSLRRNLGLEETVRRADVIFSHSDNGDFNKVLMKEWYPETVSLFDDIEEAPTVYNFQPPMDIAKVRSTYWKDVSEINMNINRWIGRTTTWKGFYQMFDFHEKHLKPAGLSTIMEGLERSPAFIPIKEKGIPYEYYRLHQVDQIKIAPNLPTQILDRYVNSEMLERMSKSGFGYQLSKLDKKYLQRSLEYTHLELGACGTIPVFWKSTGENLKFRVDNTPLISHDSGIVWFDENDMESTFERIKELSSDRALYDREREKAYEFLYQHQDSSFCFKEQFDIITK
> |[Tevenvirinae Shigella_phage_Sfk20]||_Shigella_phage_Sfk20.gb|a-gt alpha glucosyl ..|1203|MW341595.1(164878):69838-71040:-1 ^RAST2:fig|1198136.170.peg.123^ Tevenvirinae Shigella_phage_Sfk20|neighbours:(-1),(-1)|neighbour_genes:Phage protein,Phage protein|
MKVCIFMARGLEGCGVTKFSLEQRDWFIKNGHEVTLVYAKDKSFTRNCAHDYKSFSIPVLLAKEYDKTLKLVNDCDILIINSVPATSVEEDTINNYKKIIDNIKPSVRVVVYQHDHSSLSLRRNLGLEETVRRADVIFSHSDNGDFNKVLMKEWYPETVSLFDDIEEAPTVYNFQPPMDIAKVRSTYWKDVSEINMNVNRWIGRTTTWKGFYQMFDFHEKHLKPAGLSTIMEGLERSPAFIPIKEKGIPYEYYRLHQVDQIKIAPNLPTQILDRYVNSEMLERMSKSGFGYQLSKLDKKYLQRSLEYTHLELGACGTIPVFWKSTGENLKFRVDNTPLISHDSGIVWFDENDMESTFERIKELSSDRNLYDREREKAYEFLYQHQDSSFCFKEQFDIITK
>ID:CAA7537584.1 |[Shigella phage vB_SsoM_113]||_Shigella_phage_vB_SsoM_113.gbk|a-gt|1203|LR746311(169243):33978-35180:1 ^^ Shigella phage vB_SsoM_113 genome assembly, chromosome: 1.|neighbours:ID:CAA7537582.1(1),ID:CAA7537587.1(1)|neighbour_genes:a-gt.3,Hypothetical protein|
MKVCIFMARGLEGCGVTKFSLEQRDWFIKNGHEVTLVYAKDKSFTRNCAHDYKSFSIPVLLAKEYDKTLKLVNDCDILIINSVPATSVEEDTINNYKKIIDNIKPSVRVVVYQHDHSSLSLRRNLGLEETVRRADVIFSHSDNGDFNKVLMKEWYPETVSLFDDIEEAPTVYNFQPPMDIAKVRSTYWKDVSEINMNVNRWIGRTTTWKGFYQMFDFHEKHLKPAGLSTIMEGLERSPAFIPIKEKGIPYEYYRLHQVDQIKIAPNLPTQILDRYVNSEMLERMSKSGFGYQLSKLDKKYLQRSLEYTHLELGACGTIPVFWKSTGENLKFRVDNTPLISHDSGIVWFDENDMESTFERIKELSSDRALYDREREKAYEFLYQHQDSSFCFKEQFDIITK
> |[Tevenvirinae Shigella_phage_vB_SsoM_JK08]||_Shigella_phage_vB_SsoM_JK08.gb|a-gt alpha glucosyl ..|1203|LR877332.1(169207):36027-37229:-1 ^RAST2:fig|1198136.204.peg.63^ Tevenvirinae Shigella_phage_vB_SsoM_JK08|neighbours:(-1),(-1)|neighbour_genes:Phage protein,Phage protein|
MKVCIFMARGLEGCGVTKFSLEQRDWFIKNGHEVTLVYAKDKSFTRNCAHDYKSFSIPVLLAKEYDKTLKLVNDCDILIINSVPATSVEEDTINNYKKIIDNIKPSVRVVVYQHDHSSLSLRRNLGLEETVRRADVIFSHSDNGDFNKVLMKEWYPETVSLFDDIEEAPTVYNFQPPMDIAKVRSTYWKDVSEINMNVNRWIGRTTTWKGFYQMFDFHEKHLKPAGLSTIMEGLERSPAFIPIKEKGIPYEYYRLHQVDQIKIAPNLPTQILDRYVNSEMLERMSKSGFGYQLSKLDKKYLQRSLEYTHLELGACGTIPVFWKSTGENLKFRVDNTPLTSHDSGIIWFDENDMESTFERIKELSSDRTLYDREREKAYEFLYQHQDSSFCFKEQFDIITK
>ID:QHB43089.1 |[Shigella virus KRT47]||_Shigella_virus_KRT47.gbk|alpha glucosyl trans..|1203|MN781580(167485):35359-36561:-1 ^^ Shigella virus KRT47, complete genome.|neighbours:ID:QHB43088.1(-1),ID:QHB43090.1(-1)|neighbour_genes:endonuclease subunit,hypothetical protein|
MKVCIFMARGLEGCGVTKFSLEQRDWFIKNGHEVTLVYAKDKSFTRNCAHDYKSFSIPVLLAKEYDKTLKLVNDCDILIINSVPATSVEEDTINNYKKIIDNIKPSVRVVVYQHDHSSLSLRRNLGLEETVRRADVIFSHSDNGDFNKVLMKEWYPETVSLFDDIEEAPTIYNFQPPMDIAKVRSTYWKDVSEINMNINRWIGRTTTWKGFYQMFDFHEKHLKPAGLSTIMEGLERSPAFIPIKEKGIPYEYYRLHQVDQIKIAPNLPTQILDRYVNSEMLERMSKSGFGYQLSKLDKKYLQRSLEYTHLELGACGTIPVFWKSTGENLKFRVDNTPLTSHDSGIIWFDENDMESTFERIKELSSDRTLYDREREKAYEFLYQHQDSSFCFKEQFDIITK
> |[Tevenvirinae Yersinia_phage_PYPS2T]||_Yersinia_phage_PYPS2T.gb|a-gt alpha glucosyl ..|1203|MH809535.1(169604):111795-112997:-1 ^RAST2:fig|1198136.208.peg.179^ Tevenvirinae Yersinia_phage_PYPS2T|neighbours:(-1),(-1)|neighbour_genes:Phage protein,Phage protein|
MKVCIFMARGLEGCGVTKFSLEQRDWFIKNGHEVTLVYAKDKSFTRNCAHDYKSFSIPVLLAKEYDKTLKLVNDCDILIINSVPATSVEEDTINNYKKIIDNIKPSVRVVVYQHDHSSLSLRRNLGLEETVRRADVIFSHSDNGDFNKVLMKEWYPETVSLFDDIEEAPTVYNFQPPMDIAKVRSTYWKDVSEINMNINRWIGRTTTWKGFYQMFDFHEKHLKPAGLSTIMEGLERSPAFIPIKEKGIPYEYYRLHQVDQIKIAPNLPTQILDRYVNSEMLERMSKSGFGYQLSKLDKKYLQRSLEYTHLELGACGTIPVFWKSTGENLKFRVDNTPLTSHDSGIIWFDENDMESTFERIKELSSDRALYDREREKAYEFLYQHQDSSFCFKEQFDIITK
> |[Tevenvirinae Yersinia_phage_fPS-65]||_Yersinia_phage_fPS-65.gb|a-gt alpha glucosyl ..|1203|LR215724.1(167058):36002-37204:-1 ^RAST2:fig|1198136.175.peg.68^ Tevenvirinae Yersinia_phage_fPS-65|neighbours:(-1),(-1)|neighbour_genes:Phage protein,Phage protein|
MKVCIFMARGLEGCGVTKFSLEQRDWFIKNGHEVTLVYAKDKSFTRNCAHDYKSFSIPVLLAKEYDKTLKLVNDCDILIINSVPATSVEEDTINNYKKIIDNIKPSVRVVVYQHDHSSLSLRRNLGLEETVRRADVIFSHSDNGDFNKVLMKEWYPETVSLFDDIEEAPTVYNFQPPMDIAKVRSTYWKDVSEINMNINRWIGRTTTWKGFYQMFDFHEKHLKPAGLSTIMEGLERSPAFIPIKEKGIPYEYYRLHQVDQIKIAPNLPTQILDRYVNSEMLERMSKSGFGYQLSKLDKKYLQRSLEYTHLELGACGTIPVFWKSTGENLKFRVDNTPLTSHDSGIIWFDENDMESTFERIKELSSDRALYDREREKAYEFLYQHQDSSFCFKEQFDIITK
>ID:VEV88905.1 |[Yersinia phage fPS-90]||_Yersinia_phage_fPS-90.gbk|g060c|1203|LR215723(167132):36225-37427:-1 ^^ Yersinia phage fPS-90 genome assembly, chromosome: I.|neighbours:ID:VEV88904.1(-1),ID:VEV88906.1(-1)|neighbour_genes:g059c,g061c|
MKVCIFMARGLEGCGVTKFSLEQRDWFIKNGHEVTLVYAKDKSFTRTSSHDHKSFSIPVILAKEYDKALKLVNDCDILIINSVPATSVQEATIDNYKKLLDNIKPSIRVVVYQHDHSVLSLRRNLGLEETVRRADVIFSHSDNGDFNKVLMKEWYPETVSLFDDIEEAPTVYNFQPPMDIAKVRSTYWKDVSEINMNINRWIGRTTTWKGFYQMFDFHEKFLKPAGKSTVMEGLERSPAFIAIKEKGIPYEYYGNREIDKMNLTPNQPAQILDCYINSEMLERMSKSGFGYQLSKLNQKYLQRSLEYTHLELGACGTIPVFWKSTGDNLKFRVDNTPLTSHDSGIIWFDENDMESTFERIKELSSDRALYDREREKAYEFLYQHQDSSFCFKEQFDIITK
>ID:QIG57127.1 |[Yersinia phage vB_YepM_ZN18]||_Yersinia_phage_vB_YepM_ZN18.gbk|alpha glucosyl trans..|1203|MN716856(167948):89813-91015:-1 ^^ Yersinia phage vB_YepM_ZN18, complete genome.|neighbours:ID:QIG57126.1(-1),ID:QIG57128.1(-1)|neighbour_genes:recombination-relate..,hypothetical protein|
MKVCIFMARGLEGCGVTKFSLEQRDWFIKNGHEVTLVYAKDKSFTRNCAHDYKSFSIPVLLAKEYDKTLKLVNDCDILIINSVPATSVEEDTINNYKKIIDNIKPSVRVVVYQHDHSSLSLRRNLGLEETVRRADVIFSHSDNGDFNKVLMKEWYPETVSLFDDIEEAPTVYNFQPPMDIAKVRSTYWKDVSEINMNINRWIGRTTTWKGFYQMFDFHEKHLKPAGLSTIMEGLERSPAFIPIKEKGIPYEYYRLHQVDQIKIAPNLPTQILDRYVNSEMLERMSKSGFGYQLSKLDKKYLQRSLEYTHLELGACGTIPVFWKSTGENLKFRVDNTPLTSHDSGIIWFDENDMESTFERIKELSSDRTLYDREREKAYEFLYQHQDSSFCFKEQFDIITK
> |[Tevenvirinae Ga0244934_100071]||_Ga0244934_100071.gb|a-gt alpha glucosyl ..|1203|Ga0244934_100071(167664):102593-103795:-1 ^RAST2:fig|1198136.457.peg.171^ Tevenvirinae Ga0244934_100071|neighbours:(-1),(-1)|neighbour_genes:Phage protein,Phage protein|
MKVCIFMARGLEGCGVTKFSLEQRDWFTKNGHEVTLVYAKDKSFTRNCAHDYKSFSIPVLLAKEYDKTLKLVNDCDILVINSVPATSVEEDTINNYKKIIDNIKPSVRVVVYQHDHSSLSLRRNLGLEETVRRADVIFSHSDNGDFNKVLMKEWYPETVSLFDDIEEAPTVYNFQPPMDIAKVRSTYWKDVSEINMNINRWIGRTTTWKGFYQMFDFHEKHLKPAGLSTIMEGLERSPAFIPIKEKGIPYEYYRLHQVDQIKIAPNLPTQILDRYVNSEMLERMSKSGFGYQLSKLDKKYLQRSLEYTHLELGACGTIPVFWKSTGENLKFRVDNTPLISHDSGIVWFDENDMESTFERIKELSSDRALYDREREKAYEFLYQHQDSSFCFKEQFDIITK
