# Supplementary material for: Influence of Non-canonical DNA Bases on the Genomic Diversity of Tevenvirinae
Source: Front Microbiol. 2021 Apr 6;12:632686. doi: 10.3389/fmicb.2021.632686 (PMC8056088; doi:10.3389/fmicb.2021.632686)
Supplement: Supplementary Data Sheet 3 — Clusters of the extended set of Tevenvirinae genomes. Lists of GSCs with homologs are presented (folder “GSCs”), which are described in Supplementary Table 2. Also, clusters of protein homologs associated with the synthesis of non-canonical bases are presented (folder “Non-canonical base clusters”), which are described in Table 2. [file Data_Sheet_3.ZIP › Data sheet 3/Non-canonical bases clusters/a-t.faa]

> |[Tevenvirinae _Acinetobacter_phage_AM101]||_Acinetobacter_phage_AM101.gb|hypothetical protein|1122|MH165274.1(166487):132089-133210:1 ^RAST2:fig|1198136.62.peg.195^ Tevenvirinae _Acinetobacter_phage_AM101|neighbours:(1),(1)|neighbour_genes:hypothetical protein,hypothetical protein|
MKILYLPCRSVPFDIDLVTGGLEAVQYNFIVNLSKVHDIDYVSFGDENFGSVKVNELSIDKPIGAKFTTAHAYKIKYKLQEITDWDQYDAIVIIEGSKMVLNTLAELGQISKVRNILATPLDPSVRGIVQCWNNAVMVHKLGGKNIVPTQTFKDLAAKVYSKMNERIAAEVIDFDYWQKHDIIADEFYPPILIANKPEVLHSEGHIVQAQRFDNAFRKSNVAFGAMDLFDGPKIAFCPSKWAPGKKWLEKDHWVIIDAKRQTIQKEISTAKLLVNTCHNTGTVENGSLEAISQGTPVLQLIQKGYNHATFEYDPNTVRVEFEEGTSTQELIEMYAKALNEFEDTYEQRVARAEYLYNKFNEEAYFKLWENVLK
> |[Viruses _Acinetobacter_phage_Acj61]||_Acinetobacter_phage_Acj61.gb|hypothetical protein|1119|NC_014661.1(164093):40203-41321:-1 ^RAST2:fig|10239.85.peg.75^ Viruses _Acinetobacter_phage_Acj61|neighbours:(-1),(-1)|neighbour_genes:hypothetical protein,hypothetical protein|
MKILYLPCRSVPFNINRVDGGLEAVQYNFINNMSKVHDIDYVSFGDEDFGHLAVNELSINKPIGGKFTTAHAYKIKYLLQEIQDWDQYDAIVIIEGSKMVLNALAELGQISKVRNILATPLDPSVRGIVQCWNNAVMVHKLGGKNIVPTQTFKDLAAQVYSKMNTRIAAEVIDFEYWQANDIIADDFYPPILIEEKPDVLESEGHIVQAQRFDNAFRKSNVAFGAMDLYQGPKLAFCPSKWAPGKKWLEKSWVMIDSSRREIQIEISVAKVLVNTCHNTGTVENGSLEAISQGVPVLQLIQKGFNHATFEYDPTTVRVEFEEGTDTATLIDMYAKALNEFTDTQENRVKRAEYLYNRFNKDAYFKLWETVLS
> |[Viruses _Acinetobacter_phage _Acj9]||_Acinetobacter_phage_Acj9.gb|hypothetical protein|1119|NC_014663.1(169947):42003-43121:-1 ^RAST2:fig|10239.87.peg.79^ Viruses _Acinetobacter_phage _Acj9|neighbours:(-1),(-1)|neighbour_genes:DNA primase/helicase..,hypothetical protein|
MKILYIPCRFITFNADFISGGLESVQLNFIKSLSKDHEIDYMAFGDENFGPYKVNPISIDYPIVDKYTLRHGNKIIEKIKTLDYDKYDAVVTVEAAKGVINGLVALGLGPKIRNLLATPLDPKIRTLVSIWRTAIFIHQNGGKNLVPTDTFRDLTTNVYSKMNSNVAEGVIDFDYWAKNNIISEHYFPAHMIEVPPTVKESNGVVVQAQRYDLKFRKTNVALESMAQCPHKILAFLPRQWAPPKKYLKEPFVHIDVPRVKIQEAISEALVLVNTCHDTGTIEHGSMEAIEKGVPVLQLIQRGYAHATLEHDPTTQIVWIEEGMTTPEIIAAYSKALNEFTDTYEQRVARAMYLYEKYKPIKVLEMWETALLN
> |[Tevenvirinae _Acinetobacter_phage_KARL-1]||_Acinetobacter_phage_KARL-1.gb|hypothetical protein|1122|MH713599.1(166560):146327-147448:1 ^RAST2:fig|1198136.64.peg.222^ Tevenvirinae _Acinetobacter_phage_KARL-1|neighbours:(1),(1)|neighbour_genes:hypothetical protein,hypothetical protein|
MKILYLPCRSVPFDIDRVAGGLEAVQYNFIVNLSKVHDIDYVSFGDENFGGVKVNELSIDKPIGAKFTTAHAYKIKYKLQEITDWDQYDAIVIIEGSKMVLNTLAELGQISKVRNILATPLDPSVRGIVQCWNNAVMVHKLGGKNIVPTQTFKDLAAKVYSKMNERIAAEVIDFDYWQKHDIIADEFYPPILIANKPEVLHSEGHIVQAQRFDNAFRKSNVAFGAMDLFDGPKIAFCPSKWAPGKKWLEKDHWVIIDAKRQTIQKEISTAKLLVNTCHNTGTVENGSLEAISQGTPVLQLIQKGYNHATFEYDPNTVRVEFEEGTSTQELIEMYAKALNEFEDTYEQRVARAEYLYNKFNEEAYFKLWENVLK
> |[Tevenvirinae Acinetobacter_phage_vB_ApiM_fHyAci03]||_Acinetobacter_phage_vB_ApiM_fHyAci03.gb|hypothetical protein|1122|MH460829.1(165975):37368-38489:-1 ^RAST2:fig|1198136.65.peg.78^ Tevenvirinae Acinetobacter_phage_vB_ApiM_fHyAci03|neighbours:(-1),(-1)|neighbour_genes:hypothetical protein,hypothetical protein|
MKILYLPCRSVPFDIDRVAGGLEAVQYNFIVNLSKVHDIDYVSFGDENFGSVKVNELSIDKPIGAKFTTAHAYKIKYKLQEITDWDRYDAIVIIEGSKMVLNTLAELGQISKVRNILATPLDPSVRGIVQCWNNAVMVHKLGGKNIVPTQTFKDLAAKVYSKMNERIAAEVIDFDYWQNHDIIADEFYPPILIANKPEVLHSEGHIVQAQRFDNAFRKSNVAFGAMDLFDGPKIAFCPSKWAPGKKWLEKDHWVIIDAKRQTIQKEISTAKLLVNTCHNTGTVENGSLEAISQGTPVLQLIQKGYNHATFEYDPNTVRVEFEEGASTQELIEMYAKALNEFEDTYEQRVARAEYLYNKFNEEAYFKLWENVLK
> |[Tevenvirinae _Enterobacteria_phage_ATK47]||_Enterobacteria_phage_ATK47.gb|Phage protein|1101|KT184309.1(170020):777-1877:1 ^RAST2:fig|1198136.68.peg.2^ Tevenvirinae _Enterobacteria_phage_ATK47|neighbours:(1),(1)|neighbour_genes:hypothetical protein,Phage rIIA lysis inh..|
MKVMFIPSRAVPFNPERVQGGLEAVHLNVLKYLVSIGADIDYIGFDNDTFGDWKVNHHPVGHLTKFSLGMSYTMARKIVELAGINEYDFVVTMEPTKLTVQAIKDAGLSKVHKNFMATPFEPVSRGIVQIWDQTIQIHKNGGKSYAPTKAFREFERKYCYMTSGLTDKIDYDYWRANPLFEAEDYPVICLNEKPEVLPATDLIISAQRYDTKMRRTDVALEAIKALGENGVGYCPSKWAPPAKYPVIIDAPHSEIMERLKTAKALINTCPDTGTVENSSIEAISKGVPVIQLVFKDYPHATFEYDPDTVRVEIDSSTPKKEVVALYTKAVLEFTDTYEARVKRAEAVWKKYNRDAVVAMWDKIFTA
> |[Tevenvirinae Enterobacteria_phage_ATK48]||_Enterobacteria_phage_ATK48.gb|Phage protein|1101|KT184310.1(169729):99011-100111:1 ^RAST2:fig|1198136.55.peg.178^ Tevenvirinae Enterobacteria_phage_ATK48|neighbours:(1),(1)|neighbour_genes:Phage DNA topoisomer..,Phage rIIA lysis inh..|
MKVMFIPSRAVPFNPERVQGGLEAVHLNVLKYLVSIGADIDYIGFDNDTFGDWKVNHHPVGHLTKFSLGMSYTMARKIVELAGINEYDFVVTMEPTKLTVQAIKDAGLSKVHKNFMATPFEPVSRGIVQIWDQTIQIHKNGGKSYAPTKAFREFERKYCYMTSGLTDKIDYDYWRANPLFEAEDYPVICLNEKPEVLPATDLIISAQRYDTKMRRTDVALEAIKALGENGVGYCPSKWAPPAKYPVIIDAPHSEIMERLKTAKALINTCPDTGTVENSSIEAISKGVPVIQLVFKDYPHATFEYDPDTVRVEIDSSTPKKEVVALYTKAVLEFTDTYEARVKRAEAVWKKYNRDAVVAMWDKIFTA
> |[Viruses Hx01]||_Enterobacteria_phage_HX01.gb|Phage protein|1101|NC_018855.1(169158):103242-104342:1 ^RAST2:fig|10239.59.peg.174^ Viruses Hx01|neighbours:(1),(1)|neighbour_genes:hypothetical protein,Phage rIIA lysis inh..|
MKVMFIPSRAVPFNPDRVQGGLEAVHLNVLKYLVSIGADIDYIGFDNDTFGDWKVTHHPVGHLTKFSLGMSYTMARKIVELAGIHEYDFVVTMEPTKLTVQAIKDAGLSKVHKNFMATPFEPVSRGIVQIWDQTIQIHKNGGKSYAPTKAFREFERKYCYMTSGLTDKIDYDYWRANPLFEAEDYPVICLNEKPEVLPATDLIISAQRYDTKMRRTDVALEAIKALGENGVGYCPSKWAPPAKYPVIIDAPHSEIMERLKTAKALINTCPDTGTVENSSIEAISKGVPVIQLVFKDYPHATFEYDPDTVRVEIDSSTPKKEVVALYTKAVLEFTDTYEARVKRAEAVWKKYNRDAVVAMWDKIFTA
>ID:NP_861693.1 |[Enterobacteria phage RB69]||_Enterobacteria_phage_RB69_.gbk|RB69ORF003c hypothet..|1101|NC_004928(167560):2520-3620:-1 ^GeneID:1494119^ Enterobacteria phage RB69, complete genome.|neighbours:ID:NP_861692.1(-1),ID:NP_861694.1(-1)|neighbour_genes:rIIA.1,39|
MKVMFIPSRAVPFNPDRVQGGLEAVHLNVLKYLVSIGADIDYIGFDNDTFGDWKVNHHPVGHLTKFSLGMSYTMARKIVELAGIHEYDFVVTMEPTKLTVQAIKDAGLSKVHKNFMATPFEPVSRGIVQIWDQTIQIHKNGGKSYAPTKAFREFERKYCYMTSGLTDKIDYDYWRANPLFEAEDYPVICLNEKPEVLPATDLIISAQRYDTKMRRTDVALEAIKALGENGAGYCPSKWAPPAKYPVIIDAPHSEIMERLKTAKALINTCPDTGTVENSSIEAISKGVPVIQLVFKDYPHATFEYDPDTVRVEIDSSTPKKEVVALYIKAVLEFTDTYEARVKRAEAVWKKYNRDAVVAMWDKIFTA
>ID:YP_009592961.1 |[Escherichia coli O157 typing phage 3]||_Escherichia_coli_O157_typing_phage_3_.gbk|hypothetical protein|1101|NC_041863(168733):147861-148961:1 ^GeneID:40068457^ Escherichia coli O157 typing phage 3, complete genome.|neighbours:ID:YP_009592960.1(1),ID:YP_009592962.1(1)|neighbour_genes:parE,hypothetical protein|
MKVMFIPSRAVPFNPDRVQGGLEAVHLNVLKYLVSIGADIDYIGFDNDTFGDWKVNHHPVGHLTKFSLGMSYTMARKIVELAGIHEYDFVVTMEPTKLTVQAIKDAGLSKVHKNFMATPFEPVSRGIVQIWDQTIQIHKNGGKSYAPTKAFREFERKYCYMTSGLTDKIDYDYWRANPLFEAEDYPVICLNEKPEVLPATDLIISAQRYDTKMRRTDVALEAIKALGENGAGYCPSKWAPPAKYPVIIDAPHSEIMERLKTAKALINTCPDTGTVENSSIEAISKGVPVIQLVFKDYPHATFEYDPDTVRVEIDSSTPKKEVVALYTKAVLEFTDTYEARVKRAEAVWKKYNRDAVVAMWDKIFTA
>ID:YP_009593014.1 |[Escherichia coli O157 typing phage 6]||_Escherichia_coli_O157_typing_phage_6_.gbk|hypothetical protein|1101|NC_041864(160570):19772-20872:-1 ^GeneID:40068511^ Escherichia coli O157 typing phage 6, complete genome.|neighbours:ID:YP_009593013.1(-1),ID:YP_009593015.1(-1)|neighbour_genes:hypothetical protein,parE|
MKVMFIPSRAVPFNPDRVQGGLEAVHLNVLKYLVSIGADIDYIGFDNDTFGDWKVNHHPVGHLTKFSLGMSYTMARKIVELAGIHEYDFVVTMEPTKLTVQAIKDAGLSKVHKNFMATPFEPVSRGIVQIWDQTIQIHKNGGKSYAPTKAFREFERKYCYMTSGLTDKIDYDYWRANPLFEAEDYPVICLNEKPEVLPATDLIISAQRYDTKMRRTDVALEAIKALGENGAGYCPSKWAPPAKYPVIIDAPHSEIMERLKTAKALINTCPDTGTVENSSIEAISKGVPVIQLVFKDYPHATFEYDPDTVRVEIDSSTPKKEVVALYTKAVLEFTDTYEARVKRAEAVWKKYNRDAVVAMWDKIFTA
>ID:YP_009224986.1 |[Escherichia phage APCEc01]||_Escherichia_phage_APCEc01_.gbk|hypothetical protein|1101|NC_029091(168771):13477-14577:1 ^GeneID:26795939^ Escherichia phage APCEc01, complete genome.|neighbours:ID:YP_009224985.1(1),ID:YP_009224987.1(1)|neighbour_genes:DNA topoisomerase II..,hypothetical protein|
MKVMFIPSRAVPFNPERVQGGLEAVHLNVLKYLVSIGADIDYIGFDNDTFGDWKVNHHPVGHLTKFSLGMSYTMARKIVELAGIHEYDFVVTMEPTKLTVQAIKDAGLSKVHKNFMATPFEPVSRGIVQIWDQTIQIHKNGGKSYAPTKAFREFERKYCYMTSGLTDKIDYDYWRANPLFEAEDYPVICLTEKPEVLPATDLIISAQRYDTKMRRTDVALEAIKALGENGAGYCPSKWAPPAKYPVIIDAPHSEIMERLKTAKALINTCPDTGTVENSSIEAISKGVPVIQLVFKDYPHATFEYDPDTVRVEIDSSTPKKEVVALYTKAVLEFTDTYEARVKRAEAVWKKYNRDAVVAMWDKIFTA
> |[Tevenvirinae Escherichia_phage_HP3]||_Escherichia_phage_HP3.gb|Phage protein|1101|NC_041920.1(170254):11656-12756:-1 ^RAST2:fig|1198136.53.peg.26^ Tevenvirinae Escherichia_phage_HP3|neighbours:(-1),(-1)|neighbour_genes:Phage rIIA lysis inh..,Phage DNA topoisomer..|
MKVMFIPSRAVPFNPERVQGGLEAVHLNVLKYLVSIGADIDYIGFDNDTFGDWKVNHHPVGHLTKFSLGMSYTMARKIVELAGIHEYDFVVTMEPTKLTVQAIKDAGLSKVHKNFMATPFEPVSRGIVQIWDQTIQIHKNGGKSYAPTKAFREFERKYCYMTSGLTDKIDYDYWRANPLFEAEDYPVICLNEKPEVLPATDLIISAQRYDTKMRRTDVALEAIKALGENGAGYCPSKWAPPAKYPVIIDAPHSEIMERLKTAKALINTCPDTGTVENSSIEAISKGVPVIQLVFKDYPHATFEYDPDTVRVEIDSSTPKKEVVALYTKAVLEFTDTYEARVKRAEAVWKKYNRDAVVAMWDKIFTA
>ID:AYR03914.1 |[Escherichia phage OLB35]||_Escherichia_phage_OLB35_.gbk|hypothetical protein|1101|MH992122(169140):2520-3620:-1 ^^ UNVERIFIED: Escherichia phage OLB35, complete genome.|neighbours:ID:AYR03913.1(-1),ID:AYR03915.1(-1)|neighbour_genes:hypothetical protein,DNA topoisomerase II..|
MKVMFIPSRAVPFNPERVQGGLEAVHLNVLKYLVSIGADIDYIGFDNDTFGDWKVNHHPVGHLTKFSLGMSYTMARKIVELAGINEYDFVVTMEPTKLTVQAIKDAGLSKVHKNFMATPFEPVSRGIVQIWDQTIQIHKNGGKSYAPTKAFREFERKYCYMTSGLTDKIDYDYWRANPLFEAEDYPVICLNEKPEILPATDLIISAQRYDTKMRRTDVALEAIKALGENGIGYCPSKWAPPAKYPVIIDAPHSEIMERLKTAKALINTCPDTGTVENSSIEAISKGVPVIQLVFKDYPHATFEYDPDTVRVEIDSSTPKKEVVALYTKAVLEFTDTYEARVKRAEAVWKKYNRDAVVAMWDKIFTA
> |[Tevenvirinae _Escherichia_phage_SF]||_Escherichia_phage_SF.gb|Phage protein|1101|MH359124.1(168695):118439-119539:1 ^RAST2:fig|1198136.100.peg.204^ Tevenvirinae _Escherichia_phage_SF|neighbours:(1),(1)|neighbour_genes:Phage DNA topoisomer..,Phage rIIA lysis inh..|
MKVMFIPSRAVPFNPDRVQGGLEAVHLNVLKYLVSIGADIDYIGFDNDTFGDWKVTHHPVGHLTKFSLGMSYTMARKIVELAGIHEYDFVVTMEPTKLTVQAIKDAGLSKVHKNFMATPFEPVSRGIVQIWDQTIQIHKNGGKSYAPTKAFREFERKYCYMTSGLTDKIDYDYWRANPLFEAEDYPVICLNEKPEVLPATDLIISAQRYDTKMRRTDVALEAIKALGENGVGYCPSKWAPPAKYPVIIDAPHSEIMERLKTAKALINTCPDTGTVENSSIEAISKGVPVIQLVFKDYPHATFEYDPDTVRVEIDSSTPKKEVVALYTKAVLEFTDTYEARVKRAEAVWKKYNRDAVVAMWDKIFTA
>ID:YP_009608399.1 |[Escherichia phage ST0]||_Escherichia_phage_ST0.gbk|hypothetical protein|1101|NC_041990(170496):59016-60116:1 ^GeneID:40084421^ Escherichia phage ST0, complete genome.|neighbours:ID:YP_009608398.1(1),ID:YP_009608400.1(1)|neighbour_genes:topoisomerase IV sub..,hypothetical protein|
MKVMFIPSRAVPFNPDRVQGGLEAVHLNVLKYLVSIGADIDYIGFDNDTFGDWKVTHHPVGHLTKFSLGMSYTMARKIVELADIHEYDFVVTMEPTKLTVQAIKDAGLSKVHKNFMATPFEPVSRGIVQIWDQTIQIHKNGGKSYAPTKAFREFERKYCHMTSALTDKIDYDYWRANPLFEAEDYPVICLNEKPEVLPATDLIISAQRYDTKMRRTDVALEAIKALGENGIGYCPSKWAPPAKYPVIIDAPHSEIMERLKTAKALINTCPDTGTVENSSIEAISKGVPVIQLAFKDYPHATFEYDPDTVRVEIDSSTPKKEVVALYTKAVLEFTDTYEARVKRAEAVWKKYNRDAVVAMWDKIFTA
>ID:AYN56413.1 |[Escherichia phage p000v]||_Escherichia_phage_p000v_.gbk|hypothetical protein|1101|MK047717(167803):147255-148355:1 ^^ Escherichia phage p000v, complete genome.|neighbours:ID:AYN56412.1(1),ID:AYN56414.1(1)|neighbour_genes:hypothetical protein,hypothetical protein|
MKVMFIPSRAVPFNPERVQGGLEAVHLNVLKYLVSIGADIDYIGFDNDTFGDWKVNHHPVGHLTKFSLGMSYTMARKIVELAGIHEYDFVVTMEPTKLTVQAIKDAGLSKVHKNFMATPFEPVSRGIVQIWDQTIQIHKNGGKSYAPTKAFREFERKYCYMTSGLTDKIDYDYWRANPLFEAEDYPVICLTEKPEVLPATDLIISAQRYDTKMRRTDVALEAIKALGENGAGYCPSKWAPPAKYPVIIDAPHSEIMERLKTAKALINTCPDTGTVENSSIEAISKGVPVIQLVFKDYPHATFEYDPDTVRVEIDSSTPKKEVVALYTKAVLEFTDTYEARVKRAEAVWKKYNRDAVVAMWDKIFTA
> |[Tevenvirinae _Escherichia_phage_p000y]||_Escherichia_phage_p000y.gb|Phage protein|1101|MK047718.1(169872):89802-90902:1 ^RAST2:fig|1198136.97.peg.169^ Tevenvirinae _Escherichia_phage_p000y|neighbours:(1),(1)|neighbour_genes:Phage DNA topoisomer..,Phage rIIA lysis inh..|
MKVMFIPSRAVPFNPERVQGGLEAVHLNVLKYLVSICADIDYIGFDNDTFGDWKVNHHPVGHLTKFSLGMSYTMARKIVELAGIHEYDFVVTMEPTKLTVQAIKDAGLSKVHKNFMATPFEPVSRGIVQIWDQTIQIHKNGGKSYAPTKAFREFERKYCYMTSGLTDKIDYDYWRANPLFEAEDYPVICLNEKPEVLPATDLIISAQRYDTKMRRTDVALEAIKALGENGAGYCPSKWAPPAKYPVIIDAPHSEIMERLKTAKALINTCPDTGTVENSSIEAISKGVPVIQLVFKDYPHATFEYDPDTVRVEIDSSTPKKEVVALYTKAVLEFTDTYEARVKRAEAVWKKYNRDAVVAMWDKIFTA
> |[Tevenvirinae Escherichia_phage_vB_EcoM_G2285]||_Escherichia_phage_vB_EcoM_G2285.gb|Phage protein|1101|MK327933.1(166675):2520-3620:-1 ^RAST2:fig|1198136.60.peg.3^ Tevenvirinae Escherichia_phage_vB_EcoM_G2285|neighbours:(-1),(-1)|neighbour_genes:Phage rIIA lysis inh..,Phage DNA topoisomer..|
MKVMFIPSRAVPFNPDRVQGGLEAVHLNVLKYLVSIGADIDYIGFDNDTFGDWKVTHHPVGHLTKFSLGMSYTMARKIVELAGIHEYDFVVTMEPTKLTVQAIKDAGLSKVHKNFMATPFEPVSRGIVQIWDQTIQIHKNGGKSYAPTKAFREFERKYCYMTSGLTDKIDYDYWRANPLFEAEDYPVICLNEKPEVLPATDLIISAQRYDTKMRRTDVALEAIKALGENGIGYCPSKWAPPAKYPVIIDAPHSEIMERLKTAKALINTCPDTGTVENSSIEAISKGVPVIQLVFKDYPHATFEYDPDTVRVEIDSSTPKKEVVALYTKAVLEFTDTYEARVKRAEAVWKKYNRDAVVAMWDKIFTA
> |[Tevenvirinae _Escherichia_phage_vB_EcoM_G2469]||_Escherichia_phage_vB_EcoM_G2469.gb|Phage protein|1101|MK327934.1(170452):2520-3620:-1 ^RAST2:fig|1198136.90.peg.3^ Tevenvirinae _Escherichia_phage_vB_EcoM_G2469|neighbours:(-1),(-1)|neighbour_genes:Phage rIIA lysis inh..,Phage DNA topoisomer..|
MKVMFIPSRAVPFNPDRVQGGLEAVHLNVLKYLVSIGADIDYIGFDNDTFGDWKVNHHPVGHLTKFSLGMSYTMARKIVELAGIHEYDFVVTMEPTKLTVQAIKDAGLSKVHKNFMATPFEPVSRGIVQIWDQTIQIHKNGGKSYAPTKAFREFERKYCYMTSGLTDKIDYDYWRANPLFEAEDYPVICLNDKPEVLPATDLIISAQRYDTKMRRTDVALEAIKALGENGAGYCPSKWAPPAKYPVIIDAPHSEIMERLKIAKALINTCPDTGTVENSSIEAISKGVPVIQLVFKDYPHATFEYDPDTVRVEIDSSTPKKEVVALYTKAVLEFTDTYEARVKRAEAVWKKYNRDAVVAMWDKIFTA
>ID:QBO65144.1 |[Escherichia phage vB_EcoM_G53]||_Escherichia_phage_vB_EcoM_G53_.gbk|hypothetical protein|1101|MK327943(167834):2520-3620:-1 ^^ Escherichia phage vB_EcoM_G53, complete genome.|neighbours:ID:QBO65143.1(-1),ID:QBO65145.1(-1)|neighbour_genes:hypothetical protein,putative DNA topoiso..|
MKVMFIPSRAVPFNPERVQGGLEAVHLNVLKYLVSIGADIDYIGFDNDTFGDWKVNHHPVGHLTKFSLGMSYTMARKIVELAGIHEYDFVVTMEPTKLTVQAIKDAGLSKVHKNFMATPFEPVSRGIVQIWDQTIQIHKNGGKSYAPTKAFREFERKYCYMTSGLTDKIDYDYWRANPLFEAEDYPVICLNEKPEVLPATDLIISAQRYDTKMRRTDVALEAIKALGENGAGYCPSKWAPPAKYPVIIDAPHSEIMERLKTAKALINTCPDTGTVENSSIEAISKGVPVIQLVFKDYPHATFEYDPDTVRVEIDSSTPKKEVVALYTKAVLEFTDTYEARVKRAEAVWKKYNRDAVVAMWDKIFTA
>ID:YP_009037500.1 |[Escherichia phage vB_EcoM_JS09]||_Escherichia_phage_vB_EcoM_JS09_.gbk|hypothetical protein|1101|NC_024124(169148):167653-168753:1 ^GeneID:19524901^ Escherichia phage vB_EcoM_JS09, complete genome.|neighbours:ID:YP_009037499.1(1),ID:YP_009037501.1(1)|neighbour_genes:DNA topoisomerase II..,hypothetical protein|
MKVMFIPSRAVPFNPDRVQGGLEAVHLNVLKYLVSIGADIDYIGFDNDTFGDWKVNHHPVGHLTKFSLGMSYTMARKIVELAGIHEYDFVVTMEPTKLTVQAIKDAGLSKVHKNFMATPFEPVSRGIVQIWDQTIQIHKNGGKSYAPTKAFREFERKYCYMTSGLTDKIDYDYWRANPLFEAEDYPVICLNEKPEVLPATDLIISAQRYDTKMRRTDVALEAIKALGENGAGYCPSKWAPPAKYPVIIDAPHSEIMERLKTAKALINTCPDTGTVENSSIEAISKGVPVIQLVFKDYPHATFEYDPDTVRVEIDSSTPKKEVVALYTKAVLEFTDTYEARVKRAEAVWKKYNRDAVVAMWDKIFTA
> |[Tevenvirinae Escherichia_phage_vB_EcoM_KAW3E185]||_Escherichia_phage_vB_EcoM_KAW3E185.gb|Phage protein|1101|MK373782.1(170187):2520-3620:-1 ^RAST2:fig|1198136.54.peg.3^ Tevenvirinae Escherichia_phage_vB_EcoM_KAW3E185|neighbours:(-1),(-1)|neighbour_genes:Phage rIIA lysis inh..,Phage DNA topoisomer..|
MKVMFIPSRAVPFNPERVQGGLEAVHLNVLKYLVSIGADIDYIGFDNDTFGDWKVNHHPVGHLTKFSLGMSYTMARKIVELAGIHEYDFVVTMEPTKLTVQAIKDAGLSKVHKNFMATPFEPVSRGIVQIWDQTIQIRKNGGKSYAPTKAFREFERKYCYMTSGLTDKIDYDYWRANPLFETEDYPVICLNEKPEVLPATDLIISAQRYDTKMRRTDVALEAIKALGENGVGYCPSKWAPPAKYPVIIDAPHSEIMERLKTAKALINTCPDTGTVENSSIEAISKGVPVIQLVFKDYPHATFEYDPDTVRVEIDSSTPKKEVVALYTKAVLEFTDTYEARVKRAEAVWKKYNRDAVVAMWDKIFTA
>ID:QBQ79053.1 |[Escherichia phage vB_EcoM_MM02]||_Escherichia_phage_vB_EcoM_MM02_.gbk|hypothetical protein|1101|MK373784(169201):2520-3620:-1 ^^ Escherichia phage vB_EcoM_MM02, complete genome.|neighbours:ID:QBQ79052.1(-1),ID:QBQ79054.1(-1)|neighbour_genes:hypothetical protein,putative DNA topoiso..|
MKVMFIPSRAVPFNPERVQGGLEAVHLNVLKYLVSIGADIDYIGFDNDTFGDWKVNHHPVGHLTKFSLGMSYTMARKIVELAGIHEYDFVVTMEPTKLTVQAIKDAGLSKVHKNFMATPFEPVSRGIVQIWDQTIQIRKNGGKSYAPTKAFREFERKYCYMTSGLTDKIDYDYWRANPLFEAEDYPVICLTEKPEVLPATDLIISAQRYDTKMRRTDVALEAIKALGENGIGYCPSKWAPPAKYPVIIDAPHSEIMERLKTAKALINTCPDTGTVENSSIEAISKGVPVIQLVFKDYPHATFEYDPDTVRVEIDSSTPKKEVVALYTKAVLEFTDTYEARVKRAEAVWKKYNRDAVVAMWDKIFTA
> |[Tevenvirinae _Escherichia_phage_vB_EcoM_PhAPEC2]||_Escherichia_phage_vB_EcoM_PhAPEC2.gb|Phage protein|1101|NC_024794.1(167318):2520-3620:-1 ^RAST2:fig|1198136.124.peg.3^ Tevenvirinae _Escherichia_phage_vB_EcoM_PhAPEC2|neighbours:(-1),(-1)|neighbour_genes:Phage rIIA lysis inh..,Phage DNA topoisomer..|
MKVMFIPSRAVPFNPDRVQGGLEAVHLNVLKYLVSIGADIDYIGFDNDTFGDWKVTHHPVGHLTKFSLGMSYTMARKIVELAGIHEYDFVVTMEPTKLTVQAIKDAGLSKVHKNFMATPFEPVSRGIVQIWDQTIQIHKNGGKSYAPTKAFREFERKYCHMTSALTDKIDYDYWRANPLFEAEDYPVICLNEKPEVLPATDLIISAQRYDTKMRRTDVALEAIKALGENGIGYCPSKWAPPAKYPVIIDAPHSEIMERLKTAKALINTCPDTGTVENSSIEAISKGVPVIQLVFKDYPHATFEYDPDTVRVEIDSSTPKKEVVALYTKAVLEFTDTYEARVKRAEAVWKKYNRDAVVAMWDKIFTA
>ID:QBQ77028.1 |[Escherichia phage vB_EcoM_WFK]||_Escherichia_phage_vB_EcoM_WFK_.gbk|hypothetical protein|1101|MK373775(164590):2520-3620:-1 ^^ Escherichia phage vB_EcoM_WFK, complete genome.|neighbours:ID:QBQ77027.1(-1),ID:QBQ77029.1(-1)|neighbour_genes:hypothetical protein,putative DNA topoiso..|
MKVMFIPSRAVPFNPDRVQGGLEAVHLNVLKYLVSIGADIDYIGFDNDTFGDWKVNHHPVGHLTKFGLGMSYTMARKIVELAGIHEYDFVVTMEPTKLTVQAIKDAGLSKVHKNFMATPFEPVSRGIVQIWDQTIQIHKNGGKSYAPTKAFREFERKYCYMTSGLTDKIDYDYWRANPLFEAEDYPVICLNEKPEVLPATDLIISAQRYDTKMRRTDVALEAIKALGENGAGYCPSKWAPPAKYPVIIDAPHSEIMERLKTAKALINTCPDTGTVENSSIEAISKGVPVIQLVFKDYPHATFEYDPDTVRVEIDSSTPKKEVVALYTKAVLEFTDTYEARVKRAEAVWKKYNRDAVVAMWDKIFTA
>ID:QBQ76767.1 |[Escherichia phage vB_EcoM_WFL6982]||_Escherichia_phage_vB_EcoM_WFL6982_.gbk|hypothetical protein|1101|MK373774(164279):2520-3620:-1 ^^ Escherichia phage vB_EcoM_WFL6982, complete genome.|neighbours:ID:QBQ76766.1(-1),ID:QBQ76768.1(-1)|neighbour_genes:hypothetical protein,putative DNA topoiso..|
MKVMFIPSRAVPFNPDRVQGGLEAVHLNVLKYLVSIGADIDYIGFDNDTFGDWKVNHHPVGHLTKFGLGMSYTMARKIVELAGIHEYDFVVTMEPTKLTVQAIKDAGLSKVHKNFMATPFEPVSRGIVQIWDQTIQIHKNGGKSYAPTKAFREFERKYCYMTSGLTDKIDYDYWRANPLFEAEDYPVICLNEKPEVLPATDLIISAQRYDTKMRRTDVALEAIKALGENGAGYCPSKWAPPAKYPVIIDAPHSEIMERLKTAKALINTCPDTGTVENSSIEAISKGVPVIQLVFKDYPHATFEYDPDTVRVEIDSSTPKKEVVALYTKAVLEFTDTYEARVKRAEAVWKKYNRDAVVAMWDKIFTA
>ID:QBQ77508.1 |[Escherichia phage vB_EcoM_WFbE185]||_Escherichia_phage_vB_EcoM_WFbE185.gbk|hypothetical protein|1101|MK373778(170429):2520-3620:-1 ^^ Escherichia phage vB_EcoM_WFbE185, complete genome.|neighbours:ID:QBQ77507.1(-1),ID:QBQ77509.1(-1)|neighbour_genes:hypothetical protein,putative DNA topoiso..|
MKVMFIPSRAVPFNPERVQGGLEAVHLNVLKYLVSIGADIDYIGFDNDTFGDWKVNHHPVGHLTKFSLGMSYTMARKIVELAGINEYDFVVTMEPTKLTVQAIKDAGLSKVHKNFMATPFEPVSRGIVQIWDQTIQIHKNGGKSYAPTKAFREFERKYCYMTSGLTDKIDYDYWRANPLFEAEDYPVICLNEKPEVLPATDLIISAQRYDTKMRRTDVALEAIKALGENGAGYCPSKWAPPAKYPVIIDAPHSEIMERLKTAKALINTCPDTGTVENSSIEAISKGVPVIQLVFKDYPHATFEYDPDTVRVEIDSSTPKKEVVALYTKAVLEFTDTYEARVKRAEAVWKKYNRDAVVAMWDKIFTA
>ID:VCU44569.1 |[Escherichia virus vB_Eco_mar005P1]|vB_Eco_mar005P1|_Escherichia_virus_vB_Eco_mar005P1_.gbk|hypothetical protein|1101|LR027390(167773):102736-103836:-1 ^^ Escherichia virus vB_Eco_mar005P1 genome assembly, chromosome: 1.|neighbours:ID:VCU44568.1(-1),ID:VCU44570.1(-1)|neighbour_genes:hypothetical protein,39|
MKVMFIPSRAVPFNPERVQGGLEAVHLNVLKYLVSIGADIDYIGFDNDTFGDWKVNHHPVGHLTKFSLGMSYTMARKIVELAGIHEYDFVVTMEPTKLTVQAIKDAGLSKVHKNFMATPFEPVSRGIVQIWDQTIQIHKNGGKSYAPTKAFREFERKYCYMTSGLTDKIDYDYWRANPLFEAEDYPVICLNEKPEVLPATDLIISAQRYDTKMRRTDVALEAIKALGENGAGYCPSKWAPPAKYPVIIDAPHSEIMERLKTAKALINTCPDTGTVENSSIEAISKGVPVIQLVFKDYPHATFEYDPDTVRVEIDSSTPKKEVVALYTKAVLEFTDTYEARVKRAEAVWKKYNRDAVVAMWDKIFTA
>ID:VCU44212.1 |[Escherichia virus vB_Eco_mar005P1]|vB_Eco_mar006P2|_Escherichia_virus_vB_Eco_mar005P1_strain_vB_Eco_mar006P2_.gbk|hypothetical protein|1101|LR027387(167773):35985-37085:-1 ^^ Escherichia virus vB_Eco_mar005P1 strain vB_Eco_mar006P2 genome assembly, chromosome: 1.|neighbours:ID:VCU44211.1(-1),ID:VCU44213.1(-1)|neighbour_genes:hypothetical protein,39|
MKVMFIPSRAVPFNPERVQGGLEAVHLNVLKYLVSIGADIDYIGFDNDTFGDWKVNHHPVGHLTKFSLGMSYTMARKIVELAGIHEYDFVVTMEPTKLTVQAIKDAGLSKVHKNFMATPFEPVSRGIVQIWDQTIQIHKNGGKSYAPTKAFREFERKYCYMTSGLTDKIDYDYWRANPLFEAEDYPVICLNEKPEVLPATDLIISAQRYDTKMRRTDVALEAIKALGENGAGYCPSKWAPPAKYPVIIDAPHSEIMERLKTAKALINTCPDTGTVENSSIEAISKGVPVIQLVFKDYPHATFEYDPDTVRVEIDSSTPKKEVVALYTKAVLEFTDTYEARVKRAEAVWKKYNRDAVVAMWDKIFTA
>ID:VCU43341.1 |[Escherichia virus vB_Eco_mar005P1]|vB_Eco_mar007P3|_Escherichia_virus_vB_Eco_mar005P1_strain_vB_Eco_mar007P3_.gbk|hypothetical protein|1101|LR027383(167651):125622-126722:-1 ^^ Escherichia virus vB_Eco_mar005P1 strain vB_Eco_mar007P3 genome assembly, chromosome: 1.|neighbours:ID:VCU43340.1(-1),ID:VCU43342.1(-1)|neighbour_genes:hypothetical protein,39|
MKVMFIPSRAVPFNPERVQGGLEAVHLNVLKYLVSIGADIDYIGFDNDTFGDWKVNHHPVGHLTKFSLGMSYTMARKIVELAGIHEYDFVVTMEPTKLTVQAIKDAGLSKVHKNFMATPFEPVSRGIVQIWDQTIQIHKNGGKSYAPTKAFREFERKYCYMTSGLTDKIDYDYWRANPLFEAEDYPVICLNEKPEVLPATDLIISAQRYDTKMRRTDVALEAIKALGENGAGYCPSKWAPPAKYPVIIDAPHSEIMERLKTAKALINTCPDTGTVENSSIEAISKGVPVIQLVFKDYPHATFEYDPDTVRVEIDSSTPKKEVVALYTKAVLEFTDTYEARVKRAEAVWKKYNRDAVVAMWDKIFTA
>ID:VCU44049.1 |[Escherichia virus vB_Eco_mar005P1]|vB_Eco_mar008P4|_Escherichia_virus_vB_Eco_mar005P1_strain_vB_Eco_mar008P4_.gbk|hypothetical protein|1101|LR027386(167773):108403-109503:-1 ^^ Escherichia virus vB_Eco_mar005P1 strain vB_Eco_mar008P4 genome assembly, chromosome: 1.|neighbours:ID:VCU44048.1(-1),ID:VCU44050.1(-1)|neighbour_genes:hypothetical protein,39|
MKVMFIPSRAVPFNPERVQGGLEAVHLNVLKYLVSIGADIDYIGFDNDTFGDWKVNHHPVGHLTKFSLGMSYTMARKIVELAGIHEYDFVVTMEPTKLTVQAIKDAGLSKVHKNFMATPFEPVSRGIVQIWDQTIQIHKNGGKSYAPTKAFREFERKYCYMTSGLTDKIDYDYWRANPLFEAEDYPVICLNEKPEVLPATDLIISAQRYDTKMRRTDVALEAIKALGENGAGYCPSKWAPPAKYPVIIDAPHSEIMERLKTAKALINTCPDTGTVENSSIEAISKGVPVIQLVFKDYPHATFEYDPDTVRVEIDSSTPKKEVVALYTKAVLEFTDTYEARVKRAEAVWKKYNRDAVVAMWDKIFTA
>ID:VCU44732.1 |[Escherichia virus vB_Eco_mar005P1]|vB_Eco_mar009P5|_Escherichia_virus_vB_Eco_mar005P1_strain_vB_Eco_mar009P5_.gbk|hypothetical protein|1101|LR027391(167658):20204-21304:1 ^^ Escherichia virus vB_Eco_mar005P1 strain vB_Eco_mar009P5 genome assembly, chromosome: 1.|neighbours:ID:VCU44731.1(1),ID:VCU44733.1(1)|neighbour_genes:39,hypothetical protein|
MKVMFIPSRAVPFNPERVQGGLEAVHLNVLKYLVSIGADIDYIGFDNDTFGDWKVNHHPVGHLTKFSLGMSYTMARKIVELAGIHEYDFVVTMEPTKLTVQAIKDAGLSKVHKNFMATPFEPVSRGIVQIWDQTIQIHKNGGKSYAPTKAFREFERKYCYMTSGLTDKIDYDYWRANPLFEAEDYPVICLNEKPEVLPATDLIISAQRYDTKMRRTDVALEAIKALGENGAGYCPSKWAPPAKYPVIIDAPHSEIMERLKTAKALINTCPDTGTVENSSIEAISKGVPVIQLVFKDYPHATFEYDPDTVRVEIDSSTPKKEVVALYTKAVLEFTDTYEARVKRAEAVWKKYNRDAVVAMWDKIFTA
> |[Tevenvirinae Shigella_phage_SHSML-52-1]||_Shigella_phage_SHSML-52-1.gb|Phage protein|1101|NC_031090.1(169621):32569-33669:1 ^RAST2:fig|1198136.79.peg.56^ Tevenvirinae Shigella_phage_SHSML-52-1|neighbours:(1),(1)|neighbour_genes:Phage DNA topoisomer..,Phage rIIA lysis inh..|
MKVMFIPSRAVPFNPERVQGGLEAVHLNVLKYLVSIGADIDYIGFDNDTFGDWKVNHHPVGHLTKFSLGMSYTMARKIVELAGIHEYDFVVTMEPTKLTVQAIKDAGLSKVHKNFMATPFEPVSRGIVQIWDQTIQIHKNGGKSYAPTKAFREFERKYCYMTSGLTDKIDYDYWRANPLFEAEDYPVICLNEKPEVLPATDLIISAQRYDTKMRRTDVALEAIKALGENGVGYCPSKWAPPAKYPVIIDAPHSEIMERLKTAKALINTCPDTGTVENSSIEAISKGVPVIQLVFKDYPHATFEYDPDTVRVEIDSSTPKKEVVALYTKAVLEFTDTYEARVKRAEAVWKKYNRDAVVAMWDKIFTA
>ID:YP_009882086.1 |[Acinetobacter phage AbTZA1]||_Acinetobacter_phage_AbTZA1.gbk|hypothetical protein|1122|NC_049445(168223):9847-10968:1 ^GeneID:55811382^ Acinetobacter phage AbTZA1, complete genome.|neighbours:ID:YP_009882085.1(1),ID:YP_009882087.1(1)|neighbour_genes:hypothetical protein,hypothetical protein|
MKILYLPCRSVPFNINRVDGGLEAVQYNFIVNLSKVHDIDYVAFGDEEFGDVKVNTLSIDKPIGAKFTTAHAYKIKYKLQEITDWDQYDAIVIIEGSKMVLNTLAELGQISKVRNILATPLDPSVRGIVQCWNNAVMVHKLGGKNIVPTQTFKDLAANVYSKMNERIAAEVIDFDYWQANDIIADEFYPPILISERPTVLESEGHIVQAQRFDNTFRKSNVAFGAMELYDGPKIAFCPSKWAPGKKWLKQDHWVIIDAKRQAVQTEISTAKLLVNTCHNTGTVENGSLEAISQGTPVLQLIQKGYNHATFEYDPNTVRVEFEEGASTQELIELYAKALNDFEDTYEQRVARAEYLYKKFNEEAYFKLWEAVLK
> |[Tevenvirinae Acinetobacter_phage_Abraxas]||_Acinetobacter_phage_Abraxas.gb|hypothetical protein|1122|MT385367.1(166559):36827-37948:-1 ^RAST2:fig|1198136.200.peg.79^ Tevenvirinae Acinetobacter_phage_Abraxas|neighbours:(-1),(-1)|neighbour_genes:hypothetical protein,hypothetical protein|
MKILYLPCRSVPFDIDRVAGGLEAVQYNFIVNLSKVHDVDYVSFGDENFGSVKVNELSIDKPIGAKFTTAHAYKIKYKLQEITDWDQYDAIVIIEGSKMVLNTLAELGQISKVRNILATPLDPSVRGIVQCWNNAVMVHKLGGKNIVPTQTFKDLAAKVYSKMNERIAAEVIDFDYWQKHDIIADEFYPPILIANKPEVLHSEGHIVQAQRFDNAFRKSNVAFGAMDLFDGPKIAFCPSKWAPGKKWLEKDHWVIIDAKRQTIQKEISTAKLLVNTCHNTGTVENGSLEAISQGTPVLQLIQKGYNHATFEYDPNTVRVEFEEGTSTQELIEMYAKALNEFEDTYEQRVARAEYLYNKFNEEAYFKLWENVLK
> |[Tevenvirinae Acinetobacter_phage_Apostate]||_Acinetobacter_phage_Apostate.gb|hypothetical protein|1122|NC_049491.1(164746):35189-36310:-1 ^RAST2:fig|1198136.207.peg.72^ Tevenvirinae Acinetobacter_phage_Apostate|neighbours:(-1),(-1)|neighbour_genes:hypothetical protein,hypothetical protein|
MKILYLPCRSVPFDIDRVAGGLEAVQYNFIVNLSKVHDIDYVSFGDENFGSVKVNELSIDKPIGAKFTTAHAYKIKYKLQEITDWDQYDAIVIIEGSKMVLNTLAELGQISKVRNILATPLDPSVRGIVQCWNNAVMVHKLGGKNIVPTQTFKDLAAKVYSKMNERIAAEVIDFDYWQKHDIIADEFYPPILIANKPEVLHSEGHIVQAQRFDNAFRKSNVAFGAMDLFDGSKIAFCPSKWAPGKKWLEKDHWVIIDAKRETIQKEISTAKLLVNTCHNTGTVENGSLEAISQGTPVLQLIQKGYNHATFEYDPNTVRVEFEEGTSTQELIEMYAKALNEFEDTYEQRVARAEYLYNKFNEEAYFKLWENVLK
> |[Tevenvirinae Acinetobacter_phage_Berthold]||_Acinetobacter_phage_Berthold.gb|hypothetical protein|1122|NC_049490.1(165927):35998-37119:-1 ^RAST2:fig|1198136.206.peg.77^ Tevenvirinae Acinetobacter_phage_Berthold|neighbours:(-1),(-1)|neighbour_genes:hypothetical protein,hypothetical protein|
MKILYLPCRSVPFDIDRVAGGLEAVQYNFIVNLSKVHDIDYVSFGDENFGSVKVNELSIDKPIGAKFTTAHAYKIKYKLQEITDLDQYDAIVIIEGSKMVLNTLAELGQISKVRNILATPLDPSVRGIVQCWNNAVMVHKLGGKNIVPTQTFKDLAAKVYSKMNERIAAEVIDFDYWQKHDIIADEFYPPILIANKPEVLHSEGHIVQAQRFDNAFRKSNVAFGAMDLFDGPKIAFCPSKWAPGKKWLEKDHWVIIDAKRQTIQKEISTAKLLVNTCHNTGTVENGSLEAISQGTPVLQLIQKGYSHATFEYDPNTVRVEFEEGTSTQELIELYAKALNDFEDTYEQRVARAEYLYNKFNEEAYFKLWENVLK
> |[Tevenvirinae Acinetobacter_phage_Kimel]||_Acinetobacter_phage_Kimel.gb|hypothetical protein|1122|NC_049492.1(167922):36978-38099:-1 ^RAST2:fig|1198136.213.peg.77^ Tevenvirinae Acinetobacter_phage_Kimel|neighbours:(-1),(-1)|neighbour_genes:hypothetical protein,hypothetical protein|
MKILYLPCRSVPFDIDHVAGGLEAVQYNFIVNLSKVHDIDYVSFSDENFGNVKVNELSIDKPIGAKFTTAHAYKIKYKLQEITDWDQYDAIVIIEGSKMVLNTLAELGQISKVRNILATPLDPTVRGIVQCWNNAVMVHKLGGKNIVPTQTFKDLAAKVYSKMNERIAAEVIDFDYWQKHDIIADEFYPPILIANKPEVLHSEGHIVQAQRFDNAFRKSNVAFGAMDLFDGPKIAFCPSKWAPGKKWLEKDHWVIIDAKRETIQKEISTAKLLVNTCHNTGTVENGSLEAISQGTPVLQLIQKGYNHATFEYDPNTVRVEFEEGTSTQELIEMYAKALNEFEDTYEQRVARAEYLYNKFNEEAYFKLWENVLK
> |[Tevenvirinae Acinetobacter_phage_Konradin]||_Acinetobacter_phage_Konradin.gb|hypothetical protein|1122|NC_049479.1(166210):35908-37029:-1 ^RAST2:fig|1198136.205.peg.74^ Tevenvirinae Acinetobacter_phage_Konradin|neighbours:(-1),(-1)|neighbour_genes:hypothetical protein,hypothetical protein|
MKILYLPCRSVPFDIDRVAGGLEAVQYNFIVNLSKVHDIDYVSFGDENFGSVKVNELSIDKPIGAKFTTAHAYKIKYKLQEITDWDQYDAIVIIEGSKMVLNTLAEFGQISKVRNILATPLDPSVRGIVQCWNNAVMVHKLGGKNIVPTQTFKDLAAKVYSRMNERIAAEVIDFDYWQKHDIIADEFYPPILIANKPEVLHSEGHIVQAQRFDNAFRKSNVAFGAMDLFDGPKIAFCPSKWAPGKKWLEKDHWVIIDAKRQTIQKEISTAKLLVNTCHNTGTVENGSLEAISQGTPVLQLIQKGYNHASFEYDPNTVRVEFEEGTSTQELIEMYAKALNEFEDTYEQRVARAEYLYNKFNEEAYFKLWENVLK
> |[Tevenvirinae _Acinetobacter_phage_Lazarus]||_Acinetobacter_phage_Lazarus.gb|hypothetical protein|1122|NC_049493.1(165151):36220-37341:-1 ^RAST2:fig|1198136.212.peg.77^ Tevenvirinae _Acinetobacter_phage_Lazarus|neighbours:(-1),(-1)|neighbour_genes:hypothetical protein,hypothetical protein|
MKILYLPCRSVPFDIDRVAGGLEAVQYNFIVNLSKVHDIDYVSFGDENFGSVKVNELSIDKPIGAKFTTAHAYKIKYKLQEITDWDQYDAIVIIEGSKMVLNTLAELGQISKVRNILATPLDPSVRGIVQCWNNAVMVHKLGGKNIVPTQTFKDLAAKVYSKMNERIAAEVIDFDYWQKHDIIADEFYPPILIANKPEVLHSEGHIVQAQRFDNAFRKSNVAFGAMDLFDGRKIAFCPSKWAPGKKWLEKDHWVIIDAKRQTIQKEISTAKLLVNTCHNTGTVENGSLEAISQGTPVLQLIQKGYNHATFEYDPNTVRVEFEEGTSTQELIEMYAKALNEFEDTYEQRVARAEYLYNKFNEEAYFKLWENVLK
> |[Tevenvirinae _Acinetobacter_phage_Meroveus]||_Acinetobacter_phage_Meroveus.gb|hypothetical protein|1122|MT741943.1(167683):35749-36870:-1 ^RAST2:fig|1198136.190.peg.73^ Tevenvirinae _Acinetobacter_phage_Meroveus|neighbours:(-1),(-1)|neighbour_genes:hypothetical protein,hypothetical protein|
MKILYLPCRSVPFDIDRVAGGLEAVQYNFIVNLSKVHDIDYVSFGDENFGSVKVNELSIDKPIGAKFTTAHAYKIKYKLQEITDWDQYDAIVIIEGSKMVLNTLAELGQISKVRNILATPLDPSVRGIVQCWNNAVMVHKLGGKNIVPTQTFKDLAAKVYSKMNERIAAEVIDFDYWQKHDIIADEFYPPILIANKPEVLHSEGHIVQAQRFDNAFRKSNVAFGAMDLFDGPKIAFCPSKWAPGKKWLEKDHWVIIDAKRQTIQKEISTAKLLVNTCHNTGTVENGSLEAISQGTPVLQLIQKGYNHATFEYDPNTVRVEFEEGTSTQELIEMYAKALNEFEDTYEQRVARAEYLYNKFNEEAYFKLWENVLK
> |[Tevenvirinae _Acinetobacter_phage_Octan]||_Acinetobacter_phage_Octan.gb|hypothetical protein|1122|MT409116.1(166760):35622-36743:-1 ^RAST2:fig|1198136.188.peg.72^ Tevenvirinae _Acinetobacter_phage_Octan|neighbours:(-1),(-1)|neighbour_genes:hypothetical protein,hypothetical protein|
MKILYLPCRSVPFDIDHVAGGLEAVQYNFIVNLSKVHDIDYVSFSDENFGNVKVNELSIDKPIGAKFTTAHAYKIKYKLQEITDWDQYDAIVIIEGSKMVLNTLAELGQISKVRNILATPLDPTVRGIVQCWNNAVMVHKLGGKNIVPTQTFKDLAAKVYSKMNERIAAEVIDFDYWQKHDIIADEFYPPILIANKPEVLHSEGHIVQAQRFDNAFRKSNVAFGAMDLFDGPKIAFCPSKWAPGKKWLEKDHWVIIDAKRETIQKEISTAKLLVNTCHNTGTVENGSLEAISQGTPVLQLIQKGYNHATFEYDPNTVRVEFEEGTSTQELIEMYAKALNEFEDTYEQRVARAEYLYNKFNEEAYFKLWENVLK
> |[Tevenvirinae _Acinetobacter_phage_Stupor]||_Acinetobacter_phage_Stupor.gb|hypothetical protein|1122|MN662249.1(164309):35998-37119:-1 ^RAST2:fig|1198136.209.peg.76^ Tevenvirinae _Acinetobacter_phage_Stupor|neighbours:(-1),(-1)|neighbour_genes:hypothetical protein,hypothetical protein|
MKILYLPCRSVPFDIDRVAGGLEAVQYNFIVNLTKVHDIDYVSFGDENFGSVKVNELSIDKPIGAKFTTAHAYKIKYKLQEITDWDQYDAIVIIEGSKMVLNTLAELGQISKVRNILATPLDPSVRGIVQCWNNAVMVHKLGGKNIVPTQTFKDLAAKVYSKMNERIAAEVIDFDYWQKHDIIADEFYPPILIANKPEVLHSEGHIVQAQRFDNAFRKSNVAFGAMDLFDGPKIAFCPSKWAPGKKWLEKDHWVIIDAKRQTIQKEISTAKLLVNTCHNTGTVENGSLEAISQGTPVLQLIQKGYNHATFEYDPNTVRVEFEEGTSTQELIEMYAKALNEFEDTYEQRVARAEYLYNKFNEEAYFKLWENVLK
> |[Tevenvirinae _Acinetobacter_phage_vB_AbaM_PhT2]||_Acinetobacter_phage_vB_AbaM_PhT2.gb|hypothetical protein|1119|NC_049494.1(166330):4281-5399:1 ^RAST2:fig|1198136.210.peg.6^ Tevenvirinae _Acinetobacter_phage_vB_AbaM_PhT2|neighbours:(1),(1)|neighbour_genes:hypothetical protein,hypothetical protein|
MKILYLPCRSVPFMLHRVDGGLEAVQYNFIVNMSKVHDIDYVAFGDEMFGDVKVNTLPINKPIGAKFTTAHAYKIKYKLQEITDWDQYDAIVIIEGSKMVLNTLAELGQISKVRNILATPLDPSVRGIVQCWNNAVMVHKLGGKNIVPTQTFKDLASKVYSKMNERIAAEVIDFEYWQANDIIADEFYPPILIEEMPEVLESEGHIVQAQRFDNAFRKSNVAFGAMDLYQGPKLAFCPSKWAPGKKWLEKPWVVIDSSRQNIQLEISVAKLLVNTCHNTGTVENGSLEAISKGVPVLQLIEKGYNHATFEYDPNTVRVEFETGTSTQDLIELYAKALNEFEDTYEQRVARAKYLFEKFNKDAYFKLWEIVLK
> |[Tevenvirinae Escherichia_phage_F2]||_Escherichia_phage_F2.gb|Phage protein|1101|MN864145.1(168241):58248-59348:1 ^RAST2:fig|1198136.159.peg.113^ Tevenvirinae Escherichia_phage_F2|neighbours:(1),(1)|neighbour_genes:Phage DNA topoisomer..,Phage rIIA lysis inh..|
MKVMFIPSRAVPFNPDRVQGGLEAVHLNVLKYLVSIGADIDYIGFDNDTFGDWKVTHHPVGHLTKFSLGMSYTMARKIVELAGIHEYDFVVTMEPTKLTVQAIKDAGLSKVHKNFMATPFEPVSRGIVQIWDQTIQIHKNGGKSYAPTKAFREFERKYCYMTSGLTDKIDYDYWRANPLFEAEDYPVICLNEKPEVLPATDLIISAQRYDTKMRRTDVALEAIKALGENGVGYCPSKWAPPAKYPVIIDAPHSEIMERLKTAKALINTCPDTGTVENSSIEAISKGVPVIQLVFKDYPHATFEYDPDTVRVEIDSSTPKKEVVALYTKAVLEFTDTYEARVKRAEAVWKKYNRDAVVAMWDKIFTA
> |[Tevenvirinae Escherichia_phage_JN02]||_Escherichia_phage_JN02.gb|Phage protein|1101|MT782071.1(169453):2529-3629:-1 ^RAST2:fig|1198136.157.peg.3^ Tevenvirinae Escherichia_phage_JN02|neighbours:(-1),(-1)|neighbour_genes:Phage rIIA lysis inh..,Phage DNA topoisomer..|
MKVMFIPSRAVPFNPDRVQGGLEAVHLNVLKYLVSIGADIDYIGFDNDMFGDWKVTHHPVGHLTKFSLGMSYTMARKIVELAGIHEYDFVVTMEPTKLTVQAIKDAGLSKVHKNFMATPFEPVSRGIVQIWDQTIQIHKNGGKSYAPTKAFREFERKYCYMTSGLTDKIDYDYWRANPLFEAEDYPVICLTEKPEVLPATDLIISAQRYDTKMRRTDVALEAIKALGENGVGYCPSKWAPPAKYPVIIDAPHSEIMERLKTAKALINTCPDTGTVENSSIEAISKGVPVIQLVFKDYPHATFEYDPDTVRVEIDSSTPKKEVVALYTKAVLEFTDTYEARVKRAEAVWKKYNRDAVVAMWDKIFTA
>ID:QBP05625.1 |[Escherichia phage PHB12]||_Escherichia_phage_PHB12.gbk|hypothetical protein|1101|MK524178(168791):63909-65009:-1 ^^ Escherichia phage PHB12, complete genome.|neighbours:ID:QBP05624.1(-1),ID:QBP05626.1(-1)|neighbour_genes:rIIA lysis inhibitor,topoisomerase IV sub..|
MKVMFIPSRAVPFNPDRVQGGLEAVHLNVLKYLVSIGADIDYIGFDNDTFGDWKVTHHPVGHLTKFSLGMSYTMARKIVELAGIHEYDFVVTMEPTKLTVQAIKDAGLSKVHKNFMATPFEPVSRGIVQIWDQTIQIHKNGGKSYAPTKAFREFERKYCYMTSGLTDKIDYDYWRANPLFEAEDYPVICLNEKPEVLPATDLIISAQRYDTKMRRTDVALEAIKALGENGVGYCPSKWAPPAKYPVIIDAPHSEIMERLKTAKALINTCPNTGTVENSSIEAISKGVPVIQLVFKDYPHATFEYDPDTVRVEIDSSTPKKEVVALYTKAVLEFTDTYEARVKRAEAVWKKYNRDAVVAMWDKIFTA
>ID:QHR66912.1 |[Escherichia phage mogra]||_Escherichia_phage_mogra.gbk|hypothetical protein|1101|MN850579(168724):2419-3519:1 ^^ Escherichia phage mogra, complete genome.|neighbours:ID:QHR66911.1(1),ID:QHR66913.1(1)|neighbour_genes:DNA gyrase subunit B,hypothetical protein|
MKVMFIPSRAVPFNPERVQGGLEAVHLNVLKYLVSIGADIDYIGFDNDTFGDWKVNHHPVGHLTKFSLGMSYTMARKIVELAGIHEYDFVVTMEPTKLTVQAIKDAGLSKVHKNFMATPFEPVSRGIVQIWDQTIQIHKNGGKSYAPTKAFREFERKYCYMTSGLTDKIDYDYWRANPLFEAEDYPVICLTEKPEVLPATDLIISAQRYDTKMRRTDVALEAIKALGENGVGYCPSKWAPPAKYPVIIDAPHSEIMERLKTAKALINTCPDTGTVENSSIEAISKGVPVIQLVFKDYPHATFEYDPDTVRVEIDSSTPKKEVVALYTKAVLEFTDTYEARVKRAEAVWKKYNRDAVVAMWDKIFTA
>ID:QHR68315.1 |[Escherichia phage moha]||_Escherichia_phage_moha.gbk|hypothetical protein|1101|MN850590(168676):108555-109655:1 ^^ Escherichia phage moha, complete genome.|neighbours:ID:QHR68314.1(1),ID:QHR68316.1(1)|neighbour_genes:DNA gyrase subunit B,hypothetical protein|
MKVMFIPSRAVPFNPERVQGGLEAVHLNVLKYLVSIGADIDYIGFDNDTFGDWKVNHHPVGHLTKFSLGMSYTMARKIVELAGIHEYDFVVTMEPTKLTVQAIKDAGLSKVHKNFMATPFEPVSRGIVQIWDQTIQIHKNGGKSYAPTKAFREFERKYCYMTSGLTDKIDYDYWRANPLFEAEDYPVICLTEKPEVLPATDLIISAQRYDTKMRRTDVALEAIKALGENGAGYCPSKWAPPAKYPVIIDAPHSEIMERLKTAKALINTCPDTGTVENSSIEAISKGVPVIQLVFKDYPHATFEYDPDTVRVEIDSSTPKKEVVALYTKAVLEFTDTYEARVKRAEAVWKKYNRDAVVAMWDKIFTA
>ID:QHR76461.1 |[Escherichia phage moskry]||_Escherichia_phage_moskry.gbk|hypothetical protein|1101|MN850651(169410):11797-12897:-1 ^^ Escherichia phage moskry, complete genome.|neighbours:ID:QHR76460.1(-1),ID:QHR76462.1(-1)|neighbour_genes:hypothetical protein,DNA gyrase subunit B|
MKVMFIPSRAVPFNPERVQGGLEAVHLNVLKYLVSIGADIDYIGFDNDTFGDWKVTHHPVGHLTKFSLGMSYTMARKIVELAGIHEYDFVVTMEPTKLTVQAIKDAGLSKVHKNFMATPFEPVSRGIVQIWDQTIQIHKNGGKSYAPTKAFREFERKYCYMTSGLTDKIDYDYWRANPLFEAEDYPVICLNEKPEVLPATDLIISAQRYDTKMRRTDVALEAIKALGENGIGYCPSKWAPPAKYPVIIDAPHSEIMECLKTAKALINTCPDTGTVENSSIEAISKGVPVIQLVFKDYPHATFEYDPDTVRVEIDSSTPKKEVVALYTKAVLEFTDTYEARVKRAEAVWKKYNRDAVVAMWDKIFTA
>ID:ARM70823.1 |[Escherichia phage phiC120]||_Escherichia_phage_phiC120.gbk|hypothetical protein|1101|KY703222(186570):91115-92215:-1 ^^ Escherichia phage phiC120, complete genome.|neighbours:ID:ARM70822.1(-1),ID:ARM70824.1(-1)|neighbour_genes:hypothetical protein,homing endonuclease|
MKVMFIPSRAVPFNPERVQGGLEAVHLNVLKYLVSIGADIDYIGFDNDTFGDWKVNHHPVGHLTKFSLGMSYTMARKIVELAGINEYDFVVTMEPTKLTVQAIKDAGLSKVHKNFMATPFEPVSRGIVQIWDQTIQIHKNGGKSYAPTKAFREFERKYCYMTSGLTDKIDYDYWRANPLFEAEDYPVICLNEKPEVLPATDLIISAQRYDTKMRRTDVALEAIKALGENGIGYCPSKWAPPAKYPVIIDAPHSEIMERLKTAKALINTCPDTGTVENSSIEAISKGVPVIQLVFKDYPHATFEYDPDTVRVEIDSSTPKKEVVALYTKAVLEFTDTYEARVKRAEAVWKKYNRDAVVAMWDKIFTA
>ID:AWM11727.1 |[Escherichia phage vB_EcoM_NBG1]||_Escherichia_phage_vB_EcoM_NBG1.gbk|hypothetical protein|1101|MH243438(168869):2529-3629:-1 ^^ Escherichia phage vB_EcoM_NBG1, complete genome.|neighbours:ID:AWM11924.1(-1),ID:AWM11702.1(-1)|neighbour_genes:hypothetical protein,DNA topoisomerase II..|
MKVMFIPSRAVPFNPERVQGGLEAVHLNVLKYLVSIGADIDYIGFDNDTFGDWKVNHHPVGHLTKFSLGMSYTMARKIVELAGIHEYDFVVTMEPTKLTVQAIKDAGLSKVHKNFMATPFEPVSRGIVQIWDQTIQIHKNGGKSYAPTKAFREFERKYCYMTSGLTDKIDYDYWRANPLFEAEDYPVICLNDKPEVLTATDLIISAQRYDTKMRRTDVALEAIKALGENGVGYCPSKWAPPAKYPVIIDAPHSEIMERLKTAKALINTCPDTGTVENSSIEAISKGVPVIQLVFKDYPHATFEYDPDTVRVEIDSSTPKKEVVALYTKAVLEFTDTYEARVKRAEAVWKKYNRDAVVAMWDKIFTA
> |[Tevenvirinae Escherichia_virus_TH12]||_Escherichia_virus_TH12.gb|Phage protein|1101|MT446390.1(169545):167337-168437:1 ^RAST2:fig|1198136.138.peg.282^ Tevenvirinae Escherichia_virus_TH12|neighbours:(1),(1)|neighbour_genes:Phage DNA topoisomer..,Phage rIIA lysis inh..|
MKVMFIPSRAVPFNPERVQGGLEAVHLNVLKYLVSIGADIDYIGFDNDTFGDWKVNHHPVGHLTKFSLGMSYTMARKIVELAGIHEYDFVVTMEPTKLTVQAIKDAGLSKVHKNFMATPFEPVSRGIVQIWDQTIQIHKNGGKSYAPTKAFREFERKYCYMTSGLTDKIDYDYWRANPLFEAEDYPVICLNEKPEVLPATDLIISAQRYDTKMRRTDVALEAIKALGENGAGYCPSKWAPPAKYPVIIDAPHSEIMERLKTAKALINTCPDTGTVENSSIEAISKGVPVIQLVFKDYPHATFEYDPDTVRVEIDSSTPKKEVVALYTKAVLEFTDTYEARVKRAEAVWKKYNRDAVVAMWDKIFTA
> |[Tevenvirinae Escherichia_virus_TH58]||_Escherichia_virus_TH58.gb|Phage protein|1101|MT446423.1(170748):110390-111490:1 ^RAST2:fig|1198136.130.peg.197^ Tevenvirinae Escherichia_virus_TH58|neighbours:(1),(1)|neighbour_genes:Phage DNA topoisomer..,Phage rIIA lysis inh..|
MKVMFIPSRAVPFNPDRVQGGLEAVHLNVLKYLVSIGADIDYIGFDNDTFGDWKVTHHPVGHLTKFSLGMSYTMARKIVELAGIHEYDFVVTMEPTKLTVQAIKDAGLSKVHKNFMATPFEPVSRGIVQIWDQTIQIHKNGGKSYAPTKAFREFERKYCYMTSGLTDKIDYDYWRANPLFEAEDYPVICLNEKPEVLPATDLIISAQRYDTKMRRTDVALEAIKALGENGVGYCPSKWAPPAKYPVIIDAQHSEIMERLKTAKALINTCPDTGTVENSSIEAISKGVPVIQLVFKDYPHATFEYDPDTVRVEIDSSTPKKEVVALYTKAVLEFTDTYEARVKRAEAVWKKYNRDAVVAMWDKIFTA
>ID:QEG05583.1 |[Shigella phage JK36]|JK36|_Shigella_phage_JK36.gbk|hypothetical protein|1101|MK962754(168893):2520-3620:-1 ^^ Shigella phage JK36, complete genome.|neighbours:ID:QEG05582.1(-1),ID:QEG05584.1(-1)|neighbour_genes:hypothetical protein,topoisomerase II sub..|
MKVMFIPSRAVPFNPDRVQGGLEAVHLNVLKYLVSIGADIDYIGFDNDTFGDWKVNHHPVGHLTKFSLGMSYTMARKIVELAGIHEYDFVVTMEPTKLTVQAIKDAGLSKVHKNFMATPFEPVSRGIVQIWDQTIQIHKNGGKSYAPTKAFREFERKYCYMTSGLTDKIDYDYWRANPLFEAEDYPVICLTEKPEVLPATDLIISAQRYDTKMRRTDVALEAIKALGENGAGYCPSKWAPPAKYPVIIDAPHSEIMERLKTAKALINTCPDTGTVENSSIEAISKGVPVIQLVFKDYPHATFEYDPDTVRVEIDSSTPKKEVVALYTKAVLEFTDTYEARVKRAEAVWKKYNRDAVVAMWDKIFTA
>ID:QEG06121.1 |[Shigella phage JK42]|JK42|_Shigella_phage_JK42.gbk|hypothetical protein|1101|MK962756(168306):2520-3620:-1 ^^ Shigella phage JK42, complete genome.|neighbours:ID:QEG06120.1(-1),ID:QEG06122.1(-1)|neighbour_genes:hypothetical protein,DNA topoisomerase II..|
MKVMFIPSRAVPFNPERVQGGLEAVHLNVLKYLVSIGADIDYIGFDNDTFGDWKVNHHPVGHLTKFSLGMSYTMARKIVELAGIHEYDFVVTMEPTKLTVQAIKDAGLSKVHKNFMATPFEPVSRGIVQIWDQTIQIHKNGGKSYAPTKAFREFERKYCYMTSGLTDKIDYDYWRANPLFEAEDYPVICLTEKPEVLPATDLIISAQRYDTKMRRTDVALEAIKALGENGAGYCPSKWAPPAKYPVIIDAPHSEIMERLKTAKALINTCPDTGTVENSSIEAISKGVPVIQLVFKDYPHATFEYDPDTVRVEIDSSTPKKEVVALYTKAVLEFTDTYEARVKRAEAVWKKYNRDAVVAMWDKIFTA
>ID:QEG06393.1 |[Shigella phage JK45]|JK45|_Shigella_phage_JK45.gbk|hypothetical protein|1101|MK962757(170740):3023-4123:-1 ^^ Shigella phage JK45, complete genome.|neighbours:ID:QEG06392.1(-1),ID:QEG06394.1(-1)|neighbour_genes:hypothetical protein,topoisomerase II sub..|
MKVMFIPSRAVPFNPDRVQGGLEAVHLNVLKYLVSIGADIDYIGFDNDTFGDWKVTHHPVGHLTKFSLGMSYTMARKIVELAGIHEYDFVVTMEPTKLTVQAIKDAGLSKVHKNFMATPFEPVSRGIVQIWDQTIQIHKNGGKSYAPTKAFREFERKYCYMTSGLTDKIDYDYWRANPLFEAEDYPVICLTEKPEVLPATDLIISAQRYDTKMRRTDVALEAIKALGENGVGYCPSKWAPPAKYPVIIDAPHSEIMERLKTAKALINTCPDTGTVENSSIEAISKGVPVIQLVFKDYPHATFEYDPDTVRVEIDSSTPKKEVVALYTKAVLEFTDTYEARVKRAEAVWKKYNRDAVVAMWDKIFTA
>ID:QBZ71045.1 |[Shigella phage SSE1]||_Shigella_phage_SSE1.gbk|hypothetical protein|1101|MK639187(169744):109384-110484:1 ^^ Shigella phage SSE1, complete genome.|neighbours:ID:QBZ71044.1(1),ID:QBZ71046.1(1)|neighbour_genes:topoisomerase II lar..,hypothetical protein|
MKVMFIPSRAVPFNPDRVQGGLEAVHLNVLKYLVSIGADIDYIGFDNDTFGDWKVTHHPVGHLAKFSLGMSYTMARKIVELASINEYDFVVTMEPTKLTVQAIKDAGLSKVHKNFMATPFEPVSRGIVQIWDQTIQIHKNGGKSYAPTKAFREFERKYCHMTSALTDKIDYDYWRENPLFEPDDYPVICLNEKPEVLPATELIISAQRYDTKMRRTDVALEAIKALGENGIGYCPSKWAPPAKYPVIIDAPHSEIMERLKTAKALINTCPDTGTVENSSIEAISKGVPVIQLVFKDYPHATFEYDPDTVRVEIDSSTPKKEVVALYTKAVLEFTDTYEARVKRAEAVWKKYNRDAVVAMWDKIFTA
>ID:YP_009100545.1 |[Shigella phage Shf125875]||_Shigella_phage_Shf125875.gbk|hypothetical protein|1092|NC_025437(169062):2520-3611:-1 ^GeneID:22277251^ Shigella phage Shf125875, complete genome.|neighbours:ID:YP_009100544.1(-1),ID:YP_009100546.1(-1)|neighbour_genes:hypothetical protein,topoisomerase II sub..|
MFIPSRAAPFNPERVQGGLEAVHLNVLKYLVSIGADIDYIGFDNDTFGDWKVNHHPVGHLTKFSLGMSYTMARKIVELAGINEYDFVVTMEPTKLTVQAIKDAGLSKVHKNFMATPFEPVSRGIVQIWDQTIQIHKNGGKSYAPTKAFREFERKYCYMTSGLTDKIDYDYWRANPLFEAEDYPVICLNEKPEVLPATDLIISAQRYDTKMRRTDVALEAIKALGENGAGYCPSKWAPPAKYPVIIDAPHSEIMERLKTAKALINTCPDTGTVENSSIEAISKGVPVIQLVFKDYPHATFEYDPDTVRVEIDSSTPKKEVVALYTKAVLEFTDTYEARVKRAEAVWKKYNRDAVVAMWDKIFTA
>ID:AYD79477.1 |[Shigella phage phi25-307]||_Shigella_phage_phi25-307.gbk|hypothetical protein|1101|MG589383(167544):150836-151936:-1 ^^ Shigella phage phi25-307, complete genome.|neighbours:ID:AYD79476.1(-1),ID:AYD79478.1(-1)|neighbour_genes:hypothetical protein,hypothetical protein|
MKVMFIPSRAVPFNPDRVQGGLEAVHLNVLKYLVSIGADIDYIGFDNDTFGDWKVTHHPVGHLTKFSLGMSYTMARKIVELAGIHEYDFVVTMEPTKLTVQAIKDAGLSKVHKNFMATPFEPVSRGIVQIWDQTIQIHKNGGKSYAPTKAFREFERKYCHMTSALTDKIDYDYWRANPLFEAEDYPVICLNEKPEVLPATDLIISAQRYDTKMRRTDVALEAIKALGENGVGYCPSKWAPPAKYPVIIDAPHSEIMERLKTAKALINTCPDTGTVENSSIEAISKGVPVIQLVFKDYPHATFEYDPDTVRVEIDSSTPKKEVVALYTKAVLEFTDTYEARVKRAEAVWKKYNRDAVVAMWDKIFTA
