# Supplementary material for: Influence of Non-canonical DNA Bases on the Genomic Diversity of Tevenvirinae
Source: Front Microbiol. 2021 Apr 6;12:632686. doi: 10.3389/fmicb.2021.632686 (PMC8056088; doi:10.3389/fmicb.2021.632686)
Supplement: Supplementary Data Sheet 3 — Clusters of the extended set of Tevenvirinae genomes. Lists of GSCs with homologs are presented (folder “GSCs”), which are described in Supplementary Table 2. Also, clusters of protein homologs associated with the synthesis of non-canonical bases are presented (folder “Non-canonical base clusters”), which are described in Table 2. [file Data_Sheet_3.ZIP › Data sheet 3/Non-canonical bases clusters/aeh1ORF087c.faa]

> |[Tevenvirinae _Aeromonas_phage_65.2]||_Aeromonas_phage_65.2.gb|hypothetical protein|1197|KY290955.1(236567):108477-109673:1 ^RAST2:fig|1198136.115.peg.127^ Tevenvirinae _Aeromonas_phage_65.2|neighbours:(1),(1)|neighbour_genes:Phage protein,Phage protein|
MDWVGMPAFKQEKQKEYHLITAIEIVDMFSDKSPQKILIRFDNDVDLKLFSDRLGVPLSKSDKEIYFDDIHTLSIQTDQPLTDRTKSIWFPQLVRGINADKRWFGDDKKNRYPIYIVSKGRYKNGLTWKALDRVGADYYVVCENHELENYSEVVGVQRCLVLPQHYLDEYDTCDDLGNTRSKGPGAARNFCIDHSKELGFKRHWVMDDNLDDFHRLHNNMKLPVRTPACFRAAEDFVDRFDNVPVSGLNYYSFCKSTDKVNPYTKNTRIYSCLLIENDSGYRWRGRYNEDTDLSLRVLKDGLCTIQFNAFLCGKVTTQRMRGGNSKEFYDEEGTMPKSKMIEDLHPDVAKVVWKFNRWHHHVDYTAYKNLKLNLINPDQKYNEVDDYGMYMIDGIKTK
> |[Viruses Aeromonas phage 65]||_Aeromonas_phage_65.gb|hypothetical protein|1197|NC_015251.1(235229):108495-109691:1 ^RAST2:fig|10239.65.peg.126^ Viruses Aeromonas phage 65|neighbours:(1),(1)|neighbour_genes:Phage protein,Phage protein|
MDWVGMPAFKQEKQKEYHLITAIEIVDMFSDKSPQKILIRFDNDVDLKLFSDRLGVPLSKSDKEIYFDDIHTLSIQTDQPLTDRTKSIWFPQLVRGINADKRWFGDDKKNRYPIYIVSKGRYKNGLTWKALDRVGADYYVVCENHELENYSEVVGVQRCLVLPQHYLDEYDTCDDLGNTRSKGPGAARNFCIDHSKELGFKRHWVMDDNLDDFHRLHNNMKLPVRTPACFRAAEDFVDRFDNVPVSGLNYYSFCKSTDKVNPYTKNTRIYSCLLIENDSGYRWRGRYNEDTDLSLRVLKDGLCTIQFNAFLCGKVTTQRMRGGNSKEFYDEEGTMPKSKMIEDLHPDVAKVVWKFNRWHHHVDYTAYKNLKLNLINPDQKYNEVDDYGMYMIDGIKTK
>ID:NP_943971.1 |[Aeromonas virus Aeh1]||_Aeromonas_phage_Aeh1_.gbk|hypothetical protein|1200|NC_005260(233234):63453-64652:-1 ^GeneID:2657993^ Aeromonas phage Aeh1, complete genome.|neighbours:ID:NP_943970.1(-1),ID:NP_943972.1(-1)|neighbour_genes:hypothetical protein,hypothetical protein|
MRKQVEKTRDLDGNLIYRNERYANEDNPWDHWQQMPRYEPKDIIDAYAEIEFEFDNNDDVAEFSKLADLPLSDKTKSIWWPKKGPDDYSVIRYVSDYTDLNQPKYPIYIVSKSRWEKRLTSDSLVRMKVKHYIVVEESQFEEYNSRVDHEYVTVIILDQKFLDEYDTFDDLGTTRSKGPGAARNFAWDHSMKMGFKRHWVMDDNQQHFFRLDGNKRTIVNSGAIFRAMEDHVDRYDNVYIAGPHYRFFAVPKETLPPFVQNCRIYSTLLILNDIPYRWRGRYNEDTDLSLRVLKDGHCTIQYNAYLTGKLVTQAMAGGNTEAFYSKEGTLPKSQMIVDMHPDVARLQWMNGRWHHWVDYAPYRANRLKLKNVIPEGCNEYGMVLTSIKASEQDANDEEE
