# Supplementary material for: Influence of Non-canonical DNA Bases on the Genomic Diversity of Tevenvirinae
Source: Front Microbiol. 2021 Apr 6;12:632686. doi: 10.3389/fmicb.2021.632686 (PMC8056088; doi:10.3389/fmicb.2021.632686)
Supplement: Supplementary Data Sheet 3 — Clusters of the extended set of Tevenvirinae genomes. Lists of GSCs with homologs are presented (folder “GSCs”), which are described in Supplementary Table 2. Also, clusters of protein homologs associated with the synthesis of non-canonical bases are presented (folder “Non-canonical base clusters”), which are described in Table 2. [file Data_Sheet_3.ZIP › Data sheet 3/Non-canonical bases clusters/alc.faa]

> |[Tevenvirinae _Acinetobacter_phage_133]||_Acinetobacter_phage_133.gb|Alc inhibitor of hos..|459|NC_015250.1(159801):131111-131569:-1 ^RAST2:fig|1198136.113.peg.243^ Tevenvirinae _Acinetobacter_phage_133|neighbours:(-1),(-1)|neighbour_genes:hypothetical protein,hypothetical protein|
MHYTLEKLTHQKLQELFPGTPNWCGINIKGKHRTYAELRAEVMKEQERKGTSKLRKSNHIEEMKRVLEMEFPKADVFINKTQPNVHINGCKCYIICTSAATYRLGIMHKETSFDDMQTIAEMQGVPSASKRHILFNYIDQETLIKLIKLLCH
> |[Tevenvirinae _Acinetobacter_phage_AM101]||_Acinetobacter_phage_AM101.gb|Alc inhibitor of hos..|486|MH165274.1(166487):31131-31616:1 ^RAST2:fig|1198136.62.peg.37^ Tevenvirinae _Acinetobacter_phage_AM101|neighbours:(1),(1)|neighbour_genes:hypothetical protein,hypothetical protein|
MKHTVHTLTPEVLVEMFGDDKDWCSVLKNGKRVGYFSDLRKEVLKRQALADKKERKKFHDSLMLNDNIRETKRFFEDRLKNAHVFINETQPNVHLNGSKFYIICGATPKIRLGVTHKDLTFDEIVQLAEREARQSTSPRHALFSNLDLEEAAQLIELLAGN
> |[Tevenvirinae _Acinetobacter_phage_Ac42]||_Acinetobacter_phage_Ac42.gb|Alc inhibitor of hos..|462|NC_014660.1(167716):139173-139634:-1 ^RAST2:fig|1198136.114.peg.231^ Tevenvirinae _Acinetobacter_phage_Ac42|neighbours:(-1),(-1)|neighbour_genes:hypothetical protein,PseT.2 conserved hyp..|
MYTMQTLTQAKLIELFPEGTPDWAGISIKGVHHTFSTLRARVLQEQAKKCGTQLKREENVKEMKRMLEDKVKNGEVFINQTQPNVHINGCKCYITCGASGKHRLGIVHAELSFDEMQQLAGVKGTPSTSNRHILFNNLTFEEICVMIKLLCGE
> |[Viruses _Acinetobacter_phage _Acj9]||_Acinetobacter_phage_Acj9.gb|Alc inhibitor of hos..|498|NC_014663.1(169947):141067-141564:-1 ^RAST2:fig|10239.87.peg.219^ Viruses _Acinetobacter_phage _Acj9|neighbours:(-1),(-1)|neighbour_genes:hypothetical protein,hypothetical protein|
MNHTAQSLTQEVLTKMFGDSSDWYSVLKNGKRVGSFADLRKAVLDKQERDRKKAKRAEEQSTLNKHNTKRSIEDTKRFFESSIKNGKVFINRTQPNIHINDCKCYIVCGPTNKIRLGIMHHTKSFDEMQNEAGIKGLPNMSKNHILFDNIDLDEAKALIDLLCGK
> |[Tevenvirinae _Acinetobacter_phage_KARL-1]||_Acinetobacter_phage_KARL-1.gb|Alc inhibitor of hos..|486|MH713599.1(166560):47635-48120:1 ^RAST2:fig|1198136.64.peg.68^ Tevenvirinae _Acinetobacter_phage_KARL-1|neighbours:(1),(1)|neighbour_genes:hypothetical protein,hypothetical protein|
MKHTVHTLTPEVLVEMFGDDKDWCSVLKNGKRVGYFSDLRKEVLKRQALADKKERKKFHDSLMLNDNIRETKRFFEDRLKNAHVFINETQPNVHLNGSKFYIICGATPKIRLGVTHKDLTFDEIVQLAEREARQSTSPRHALFSNLDLEEAAQLIELLAGN
> |[Viruses _Acinetobacter_phage_ZZ1]||_Acinetobacter_phage_ZZ1.gb|Alc inhibitor of hos..|489|NC_018087.3(166687):137229-137717:-1 ^RAST2:fig|10239.86.peg.225^ Viruses _Acinetobacter_phage_ZZ1|neighbours:(-1),(-1)|neighbour_genes:hypothetical protein,hypothetical protein|
MKHTVYTLTPEVLVEMFGDSKDWYSVLKNGKRVGTFADLRKLVLKRQTLADVAERKKLAASLAKDDHIREAKRFFENRIKNGEVFINETQPNVLINGCKVYIICGTSPKIRMGILHKEATFDEMLIASGKDKAKSTTCKRHILFDGLDLEEAAELIDLLCGK
> |[Tevenvirinae Acinetobacter_phage_vB_ApiM_fHyAci03]||_Acinetobacter_phage_vB_ApiM_fHyAci03.gb|Alc inhibitor of hos..|537|MH460829.1(165975):136690-137226:-1 ^RAST2:fig|1198136.65.peg.235^ Tevenvirinae Acinetobacter_phage_vB_ApiM_fHyAci03|neighbours:(-1),(-1)|neighbour_genes:hypothetical protein,hypothetical protein|
MTIGIIVISNIAYEENIMKHTVHTLTPEVLVEMFGDDKDWCSVLKNGKRVGYFSDLRKEVLKRQALADKKERKKFHDSLMLNDNIRETKRFFEDRLKNAHVFINETQPNVHLNGSKFYIICGATPKIRLGVTHKDLTFDEIVQLAEREARQSTSPRHALFNNLDLEEAAQLIELLAGN
> |[Tevenvirinae _Aeromonas_phage_65.2]||_Aeromonas_phage_65.2.gb|Phage protein|510|KY290955.1(236567):229060-229569:-1 ^RAST2:fig|1198136.115.peg.430^ Tevenvirinae _Aeromonas_phage_65.2|neighbours:(-1),(-1)|neighbour_genes:Phage protein,Phage protein|
MSHSLLDFCKAYGWNISEVTMKLDGMFIHKPTGTELGSIYDLKIDVETRLKKFERQAKKDLREAELNDLVPAAIEILTVELPDAEVFKNKTMPNVKMNSIHFYIVLGKTLDSDVIVRFHHPDMTGDQVAKYTGMKVKYEVGRENNCIISGLSIEKAASVIEQVATMTGE
> |[Viruses Aeromonas phage 65]||_Aeromonas_phage_65.gb|Phage protein|420|NC_015251.1(235229):227811-228230:-1 ^RAST2:fig|10239.65.peg.412^ Viruses Aeromonas phage 65|neighbours:(-1),(-1)|neighbour_genes:Phage protein,Phage protein|
MSHSLLDFCKAYGWNISEVTMKLDGMFIHKPTGTELGSIYDLKIDVETRLKKFERQAKKDLREAELNDLVPAAIEILTVELPDAEVFKNKTMPNVKMNSIHFYIVLGKTLDSDVIVRFHHPDMTGDQVAKYTGMKVSMK
> |[Tevenvirinae _Aeromonas_phage_AS-szw]||_Aeromonas_phage_AS-szw.gb|Phage protein|510|MF498773.1(229957):181061-181570:1 ^RAST2:fig|1198136.118.peg.314^ Tevenvirinae _Aeromonas_phage_AS-szw|neighbours:(1),(1)|neighbour_genes:hypothetical protein,hypothetical protein|
MSFTTSDFCKAYGWNEQEVTMKLSGDFLHKPTGTILGNLFDLKIDVENRLKKFERQAKKAQREAELNDLVPAAIDILQNSLPEAKVWKNKTMPNVILNEIHFYIVLGKSLDSDVIVRFHHPDMTGEQVARYTGMKVKYETGRENNCIISGLNIEKAANVIEKVATMTGE
> |[Tevenvirinae _Aeromonas_phage_AS-zj]||_Aeromonas_phage_AS-zj.gb|Phage protein|516|MF448340.1(229929):57806-58321:1 ^RAST2:fig|1198136.120.peg.76^ Tevenvirinae _Aeromonas_phage_AS-zj|neighbours:(1),(1)|neighbour_genes:hypothetical protein,hypothetical protein|
MSFTTSDFCKAYGWNEQEVTMKLSGDFLHKPTGTILGNLFDLKIDVENRLKKFERQAKKAQREAELNDLVPAAIDILQNSLSEAKVWKNKTMPNVILNEIHFYIVLGKSLDSDVIVRFHHPDMTGEQVARYTGMKVKYETGRENNCIISGLNIEKAASVIEKVAMMTGDAE
> |[Tevenvirinae _Aeromonas_phage_Asswx_1]||_Aeromonas_phage_Asswx_1.gb|Phage protein|516|MH791398.1(229103):188873-189388:1 ^RAST2:fig|1198136.119.peg.340^ Tevenvirinae _Aeromonas_phage_Asswx_1|neighbours:(1),(1)|neighbour_genes:hypothetical protein,hypothetical protein|
MSFTTSDFCKAYGWNEQEVTMKLSGDFLHKPTGTILGNLFDLKIDVENRLKKFERQAKKAQREAELNDLVPAAIDILQNSLPEAKVWKNKTMPNVILNEIHFYIVLGKSLDSDVIVRFHHPDMTGEQVARYTGMKVKYETGRENNCIISGLNIEKAASVIEKVAMMTGDAE
> |[Tevenvirinae _Aeromonas_phage_Aswh_1]||_Aeromonas_phage_Aswh_1.gb|Phage protein|510|MH791414.1(229730):49020-49529:-1 ^RAST2:fig|1198136.117.peg.130^ Tevenvirinae _Aeromonas_phage_Aswh_1|neighbours:(-1),(-1)|neighbour_genes:hypothetical protein,hypothetical protein|
MSHTLSDFCKAYGWNQPEVTMKLDGMFIHKPSGTELGSIYDLKIDVENRLKKFERQLKKEQREAELNELVPAAIDILKVELPDAEVFKNKTMPNVKYKDIHFYIVLGRTLDSDVIVRFHHPDMNGEQVSKHTGMKVKYETGRENNCIISGLSIEKAASVIEQVATMTGE
> |[Tevenvirinae _Aeromonas_phage_CC2]||_Aeromonas_phage_CC2.gb|Phage protein|516|NC_019538.1(231743):81294-81809:-1 ^RAST2:fig|1198136.110.peg.225^ Tevenvirinae _Aeromonas_phage_CC2|neighbours:(-1),(-1)|neighbour_genes:hypothetical protein,hypothetical protein|
MSFTTADFCKAYGWNEQEVTMKLSGDFLHKPSGTILGNLFDLKIDVENRLKKFERQAKKAQREAELNDLVPAAIDILQNSLTDAKVWKNKTMPNVILNEIHFYIVLGKSLDSDVIVRFHHPDMTGDQVARYTGMKVKYETGRENNCIISGLNIEKAASVIEKVAMMTGEAE
>ID:YP_803163.1 |[Escherichia virus RB32]||_Bacteriophage_RB32_.gbk|alc|504|NC_008515(165890):134122-134625:-1 ^GeneID:4405629^ Bacteriophage RB32, complete genome.|neighbours:ID:YP_803162.1(-1),ID:YP_803164.1(-1)|neighbour_genes:pseT.3,rnlA|
MDLQLITTEMVVEAYGDTTDGISVFKGNRRVGYITDLKKDLAKQVKRKTTIKEYRNRRLEQARDMLPDAVEEMKVFLENQLAKYDCEVFINQTQPNVHINSCKCYIIVNPLTGKHRLGISNPNRSASDMAEDVAACFKISKSPAEHHILINGLSQDDIIEVIKTLCN
>ID:YP_009203964.1 |[Citrobacter phage Merlin]||_Citrobacter_phage_Merlin_.gbk|inhibitor of host tr..|504|NC_028857(172733):139234-139737:-1 ^GeneID:26648175^ Citrobacter phage Merlin, complete genome.|neighbours:ID:YP_009203963.1(-1),ID:YP_009203965.1(-1)|neighbour_genes:i-spanin,RNA ligase 1 and tai..|
MINQITANELVEIYEGTHHDDIRVFKGHRPIGYITDLRVAYSRDQKRQKARKEYTNRINEERAEKMPEAVNEMVDFLKNNLRMNADVMINISQPNVHVNGCKCYVIVDPIRGKHRLGVSNPNRTASEMALDVDPSFKIQESPAEHHILINGLSQDDIVEHIRKLCSK
>ID:YP_009146677.1 |[Citrobacter phage Moon]||_Citrobacter_phage_Moon.gbk|inhibitor of host tr..|504|NC_027331(170341):138256-138759:-1 ^GeneID:24721843^ Citrobacter phage Moon, complete genome.|neighbours:ID:YP_009146676.1(-1),ID:YP_009146678.1(-1)|neighbour_genes:i-spanin,RNA ligase 1|
MINQITANELVEIYEGTHHDDIRVFKGQRPIGYITDLRVAHTRGQKRQKARKEYTNRINEERAEKMPEAVNEMVDFLKNNLRMPADVMINISQPNVHVNGCKCYIIVDPLYGKHRLGVSNPNRTASEMALDVDSSFKIQESPAEHHILINGLSQDDIVEHIRKLCSK
> |[Tevenvirinae _Cronobacter_phage_Pet-CM3-4]||_Cronobacter_phage_Pet-CM3-4.gb|inhibitor of host tr..|507|LT614807.1(171975):139454-139960:-1 ^RAST2:fig|1198136.112.peg.266^ Tevenvirinae _Cronobacter_phage_Pet-CM3-4|neighbours:(-1),(-1)|neighbour_genes:predicted membrane p..,RNA ligase|
MLNLITAEELIEIYGGTHHDGIRIFKNSRPLGYITDLRVAYSRDQKRQKARKEYSNRVNEERAEKMPEAVEEMRSFLDNHLTKYGAEVMINISQPNVHVNGCKCYIIVDPIYGKHRLGVSNPRLSASEMAEMVDPCFKIQNSPAEHHILINGLSQDDIVQAIIKLCSK
>ID:YP_009005508.1 |[Enterobacter phage PG7]||_Enterobacter_phage_PG7_.gbk|alc|507|NC_023561(173276):140893-141399:-1 ^GeneID:18502523^ Enterobacter phage PG7, complete genome.|neighbours:ID:YP_009005507.1(-1),ID:YP_009005509.1(-1)|neighbour_genes:hypothetical protein,rnlA|
MLNLITAEELIEIYGGTHHDGIRIFKNSRPLGYITDLRVAYSRDQKRQKARKEYSNRVNEERAEKMPEAVEEMRSFLDNHLTKYGAEVMINISQPNVHVNGCKCYIIVDPIYGKHRLGVSNPRLSASEMAEMVDPCFKIQNSPAEHHILINGLSQDDIVQAIIKLCSK
> |[Tevenvirinae Enterobacter_phage_myPSH1140]||_Enterobacter_phage_myPSH1140.gb|inhibitor of host tr..|507|MG999954.1(172614):142863-143369:-1 ^RAST2:fig|1198136.57.peg.272^ Tevenvirinae Enterobacter_phage_myPSH1140|neighbours:(-1),(-1)|neighbour_genes:predicted membrane p..,RNA ligase|
MLNLITAEELIEIYGGTHHDGIRIFKNSRPLGYITDLRVAYSRDQKRQKARKEYSNRVNEERAEKMPEAVEEMRSFLDNHLTKYGAEVMINISQPNVHVNGCKCYIIVDPIYGKHRLGVSNPRLSASEMAEMVDPCFKIQNSPAEHHILINGLSQDDIVQAIIKLCSK
>ID:YP_009168045.1 |[Escherichia phage AR1]|AR1|_Enterobacteria_phage_AR1_DNA_.gbk|alc|507|NC_027983(167435):135231-135737:-1 ^GeneID:26042141^ Enterobacteria phage AR1 DNA, complete genome.|neighbours:ID:YP_009168044.1(-1),ID:YP_009168046.1(-1)|neighbour_genes:pseT.3,rnlA|
MMDLQLITTEMVVEAYGDTTDGISVFKGNRRVGYITDLKKDLAKQVKRKTTIKEYRNRRLEQARDMLPDAVEEMKVFLENQLAKYDCEVFINQTQPNVHINSCKCYIIVNPLTGKHRLGISNPNRSASDMAEDVAACFKISKSPAEHHILINGLSQDDIIEVIKTLCM
> |[Tevenvirinae _Enterobacteria_phage_ATK47]||_Enterobacteria_phage_ATK47.gb|Putative phage alc t..|501|KT184309.1(170020):34339-34839:1 ^RAST2:fig|1198136.68.peg.48^ Tevenvirinae _Enterobacteria_phage_ATK47|neighbours:(1),(1)|neighbour_genes:RNA ligase,hypothetical protein|
MNMQLITNDMVVTAFGDTTDGIRVFKKGRPVGYLTDLRVTLAKNLKKKVKQKEYSTRYAEEKREAMPEAVNAMVEFLQNNLTKYDANVFVNISQPNVHIAGIKFYIICDPLTDKFNRLGISSPYHTAEELCVLFESYKIQCDGLKTVLINGLSRDEIIEIIKTCLK
> |[Tevenvirinae Enterobacteria_phage_ATK48]||_Enterobacteria_phage_ATK48.gb|Putative phage alc t..|501|KT184310.1(169729):132573-133073:1 ^RAST2:fig|1198136.55.peg.224^ Tevenvirinae Enterobacteria_phage_ATK48|neighbours:(1),(1)|neighbour_genes:RNA ligase,hypothetical protein|
MNMQLITNDMVVTAFGDTTDGIRVFKKGRPVGYLTDLRVTLAKNLKKKVKQKEYSTRYAEEKREAMPEAVNAMVEFLQNNLTKYDANVFVNISQPNVHIAGIKFYIICDPLTDKFNRLGISSPYHTAEELCVLFESYKIQCDGLKTVLINGLSRDEIIEIIKTCLK
> |[Tevenvirinae Enterobacteria_phage_Aplg8]||_Enterobacteria_phage_Aplg8.gb|Phage alc transcript..|507|KT184308.1(168496):79877-80383:-1 ^RAST2:fig|1198136.66.peg.135^ Tevenvirinae Enterobacteria_phage_Aplg8|neighbours:(-1),(-1)|neighbour_genes:hypothetical protein,RNA ligase|
MMDLQLITTEMVVEAYGDTTDGISVFKGNRRVGYITDLKKDLAKQVKRKTTIKEYRNRRLEQARDMLPDAVEEMKVFLENQLAKYDCEVFINQTQPNVHINSCKCYIIVNPLTGKHRLGISNPNRSASDMAEDVEACFKISKSPAEHHILINGLSQDDIIEVIKTLCN
> |[Tevenvirinae _Enterobacteria_phage_CC31]||_Enterobacteria_phage_CC31.gb|inhibitor of host tr..|507|NC_014662.1(165540):133286-133792:-1 ^RAST2:fig|1198136.121.peg.243^ Tevenvirinae _Enterobacteria_phage_CC31|neighbours:(-1),(-1)|neighbour_genes:predicted membrane p..,RNA ligase|
MLNLITAEELVEIYEGTHHDGIRIFKNSRPLGYITDLRVAYSRDQKRQKARKEYSNRVNEERAEKMPEAVEEMRSFLDNHLTKYGAEVMINISQPNVHVNGCKCYIIVDPIYGKHRLGVSNPRLSASEMAEMVDPCFKIQNSPAEHHILINGLSQDDIVQAIIKLCSK
> |[Tevenvirinae _Enterobacteria_phage_GiZh]||_Enterobacteria_phage_GiZh.gb|Phage alc transcript..|507|KT184311.1(166514):17737-18243:-1 ^RAST2:fig|1198136.122.peg.35^ Tevenvirinae _Enterobacteria_phage_GiZh|neighbours:(-1),(-1)|neighbour_genes:hypothetical protein,RNA ligase|
MMDLQLITTEMVVEAYGDTTDGISVFKGNRRVGYITDLKKDLAKQVKRKTTIKEYRNRRLEQARDMLPDAVEEMKVFLENQLAKYDCEVFINQTQPNVHINSCKCYIIVNPLTGKHRLGISNPNRSASDMAEDVEACFKISKSPAEHHILINGLSQDDIIEVIKTLCN
> |[Viruses Hx01]||_Enterobacteria_phage_HX01.gb|Putative phage alc t..|501|NC_018855.1(169158):136473-136973:1 ^RAST2:fig|10239.59.peg.216^ Viruses Hx01|neighbours:(1),(1)|neighbour_genes:RNA ligase, phage-as..,Phage spanin Rz|
MNMQLITNDMVVAAFGDSTDGIRVFKKGRPVGYLTDLRVTLAKNLKKKLKQKEYSTRYTEEKREAMPEAVNAMVEFLQNNLTKYDANVFINISQPNVHIAGIKFYIICDPLTDKFNRLGISSPYHTAEELCVLFESYKIQCDGPKTVLINGLSRDEIIEIIKTCLK
>ID:YP_003734365.1 |[Enterobacteria phage IME08]||_Enterobacteria_phage_IME08_.gbk|alc|501|NC_014260(172253):140325-140825:-1 ^GeneID:9384515^ Enterobacteria phage IME08, complete genome.|neighbours:ID:YP_003734364.1(-1),ID:YP_003734366.1(-1)|neighbour_genes:pseT.3,rnlA|
MNMQMITNEMVVKAFGDSTDGIQVFKGSRAVGYLTDLRVTLAKNAKKKIKQKEYSTRYAEEKREAMPEAVNSMVEFLRNNLSKYDAEVFINISQPNVKISGITFYLICDPLSDKFNRLGISSPYHTAEELCFMFETYKIQCENPKTVLINSLSRDDIIEIITKCLN
>ID:YP_002922567.1 |[Enterobacteria phage JS10]||_Enterobacteria_phage_JS10_.gbk|alc|495|NC_012741(171451):138409-138903:-1 ^GeneID:7943370^ Enterobacteria phage JS10, complete genome.|neighbours:ID:YP_002922566.1(-1),ID:YP_002922568.1(-1)|neighbour_genes:pseT.3,rnlA|
MQMITNEMVVKAFGDSTDGIQVFKGSRAVGYLTDLRVTLAKNAKKKIKQKEYSTRYAEEKREAMPEAVNSMVEFLQNNLSKYDAEIFINISQPNVKIAGITFYLICDPLSDKFNRLGISSPYHTAEELCVMFETYKIQCENPKTVLINSLSRDDIIEIITKCLN
>ID:YP_001595349.1 |[Escherichia phage JS98]||_Enterobacteria_phage_JS98.gbk|alc|495|NC_010105(170523):137342-137836:-1 ^GeneID:5783659^ Enterobacteria phage JS98, complete genome.|neighbours:ID:YP_001595348.1(-1),ID:YP_001595350.1(-1)|neighbour_genes:pseT.3,rnlA|
MQMITNEMVVKAFGDSTDGIQVFKGSRAVGYLTDLRVTLAKNAKKKIKQKEYSTRYAEEKREAMPEAVNSMVEFLQNNLSKYDAEVFINISQPNVKIAGITFYLICDPLSDKFNRLGISSPYHTAEELCFMFETYKVQCENPKTVLINSLSRDDIIEIITKCLN
> |[Tevenvirinae _Enterobacteria_phage_Kha5h]||_Enterobacteria_phage_Kha5h.gb|Phage alc transcript..|507|KT184312.1(167318):159358-159864:-1 ^RAST2:fig|1198136.123.peg.278^ Tevenvirinae _Enterobacteria_phage_Kha5h|neighbours:(-1),(-1)|neighbour_genes:hypothetical protein,RNA ligase|
MMDLQLITTEMVVEAYGDTTDGISVFKGNRRVGYITDLKKDLAKQVKRKTTIKEYRNRRLEQARDMLPDAVEEMKVFLENQLAKYDCDVFINQTQPNVHINNCKCYIIVNPLTGKHRLGISNPNRSASDMAEDVEACFKISKSPAEHHILINGLSQDDIIEVIKTLCN
>ID:YP_009202962.1 |[Escherichia phage QL01]||_Enterobacteria_phage_QL01.gbk|hypothetical protein|501|NC_028847(170527):139289-139789:-1 ^GeneID:26629950^ Enterobacteria phage QL01, complete genome.|neighbours:ID:YP_009202961.1(-1),ID:YP_009202963.1(-1)|neighbour_genes:hypothetical protein,hypothetical protein|
MNMQMITNEMVVKAFGDSTDGIQVFKGSRAVGYLTDLRVTLAKNAKKKIKQKEYSTRYAEEKREAMPQAVNSMVEFLQNNLSKYDAEVFINISQPNVKISGITFYLICDPLSDKFNRLGISSPYHTAEELCFMFETYKIQCENPKTVLINSLSRDDIIEIITKCLN
>ID:AIT74315.1 |[Enterobacteria phage RB10]||_Enterobacteria_phage_RB10_.gbk|alc|504|KM606999(168401):133410-133913:-1 ^^ Enterobacteria phage RB10, complete genome.|neighbours:ID:AIT74314.1(-1),ID:AIT74316.1(-1)|neighbour_genes:putative membrane pr..,rnlA|
MDLQLITTEMVVEAYGDTTDGISVFKGNRRVGYITDLKKDLAKQVKRKTTIKEYRNRRLEQARDMLPDAVEEMKVFLENQLAKYDCEVFINQTQPNVHINNCKCYIIVNPLTGKHRLGISNPNRSASDMAEDVEACFKISKSPAEHHILINGLSQDDIIEVIKTLCM
>ID:YP_002854559.1 |[Escherichia virus RB14]||_Enterobacteria_phage_RB14_.gbk|alc|504|NC_012638(165429):133719-134222:-1 ^GeneID:7803975^ Enterobacteria phage RB14, complete genome.|neighbours:ID:YP_002854558.1(-1),ID:YP_002854560.1(-1)|neighbour_genes:pseT.3,rnlA|
MDLQLITTEMVVEAYGDTTDGISVFKGNRRVGYITDLKKDLAKQVKRKTTIKEYRNRRLEQARDMLPDAVEEMKVFLENQLAKYDCEVFINQTQPNVHINSCKCYIIVNPLTGKHRLGISNPNRSASDMAEDVAACFKISKSPAEHHILINGLSQDDIIEVIKTLCN
>ID:AXF42533.1 |[Enterobacteria phage RB18]||_Enterobacteria_phage_RB18_.gbk|alc|504|MH553563(166677):134301-134804:-1 ^^ Enterobacteria phage RB18, complete genome.|neighbours:ID:AXF42532.1(-1),ID:AXF42534.1(-1)|neighbour_genes:putative membrane pr..,rnlA|
MDLQLITTEMVVEAYGDTTDGISVFKGNRRVGYITDLKKDLAKQVKRKTTIKEYRNRRLEQARDMLPDAVEEMKVFLENQLAKYDCEVFINQTQPNVHINSCKCYIIVNPLTGKHRLGISNPNRSASDMAEDVEACFKISKSPAEHHILINGLSQDDIIEVIKTLCN
>ID:YP_009102425.1 |[Enterobacteria phage RB27]||_Enterobacteria_phage_RB27_.gbk|alc|504|NC_025448(165179):132948-133451:-1 ^GeneID:22113209^ Enterobacteria phage RB27, complete genome.|neighbours:ID:YP_009102424.1(-1),ID:YP_009102426.1(-1)|neighbour_genes:hypothetical protein,rnlA|
MDLQLITTEMVVEAYGDTTDGISVFKGNRRVGYITDLKKDLAKQVKRKTTIKEYRNRRLEQARDMLPDAVEEMKVFLENQLAKYDCEVFINQTQPNVHINSCKCYIIVNPLTGKHRLGISNPNRSASDMAEDVEACFKISKSPAEHHILINGLSQDDIIEVIKTLCM
>ID:AIT74860.1 |[Enterobacteria phage RB33]||_Enterobacteria_phage_RB33_.gbk|alc|504|KM607001(166007):134240-134743:-1 ^^ Enterobacteria phage RB33, complete genome.|neighbours:ID:AIT74859.1(-1),ID:AIT74861.1(-1)|neighbour_genes:putative membrane pr..,rnlA|
MDLQLITTEMVVEAYGDTTDGISVFKGNRRVGYITDLKKDLAKQVKRKTTIKEYRNRRLEQARDMLPDAVEEMKVFLENQLAKYDCEVFINQTQPNVHINSCKCYIIVNPLTGKHRLGISNPNRSASDMAEDVAACFKISKSPAEHHILINGLSQDDIIEVIKTLCN
>ID:YP_009098607.1 |[Escherichia phage RB3]||_Enterobacteria_phage_RB3_.gbk|alc|504|NC_025419(168402):133411-133914:-1 ^GeneID:22113971^ Enterobacteria phage RB3, complete genome.|neighbours:ID:YP_009098606.1(-1),ID:YP_009098608.1(-1)|neighbour_genes:hypothetical protein,rnlA|
MDLQLITTEMVVEAYGDTTDGISVFKGNRRVGYITDLKKDLAKQVKRKTTIKEYRNRRLEQARDMLPDAVEEMKVFLENQLAKYDCEVFINQTQPNVHINNCKCYIIVNPLTGKHRLGISNPNRSASDMAEDVEACFKISKSPAEHHILINGLSQDDIIEVIKTLCM
>ID:ACP31142.1 |[Enterobacteria phage RB51]||_Enterobacteria_phage_RB51_.gbk|alc|504|FJ839693(168394):136057-136560:-1 ^^ Enterobacteria phage RB51, complete genome.|neighbours:ID:ACP31141.1(-1),ID:ACP31143.1(-1)|neighbour_genes:pseT.3,rnlA|
MDLQLITTEMVVEAYGDTTDGISVFKGNRRVGYITDLKKDLAKQVKRKTTIKEYRNRRLEQARDMLPDAVEEMKVFLENQFAKYDCEVFINQTQPNVHINSCKCYIIVNPLTGKHRLGISNPNRSASDMAEDVAACFKISKSPVEHHILINGLSQDDIIEVIKTLCM
>ID:AIT75134.1 |[Enterobacteria phage RB55]||_Enterobacteria_phage_RB55_.gbk|alc|504|KM607002(168896):135753-136256:-1 ^^ Enterobacteria phage RB55, complete genome.|neighbours:ID:AIT75133.1(-1),ID:AIT75135.1(-1)|neighbour_genes:putative membrane pr..,rnlA|
MDLQLITTEMVVEAYGDTTDGISVFKGNRRVGYITDLKKDLAKQVKRKTTIKEYRNRRLEQARDMLPDAVEEMKVFLENQLAKYDCEVFINQTQPNVHINSCKCYIIVNPLTGKHRLGISNPNRSASDMAEDVEACFKISKSPAEHHILINGLSQDDIVEVIKTLCM
>ID:AIT75408.1 |[Enterobacteria phage RB59]||_Enterobacteria_phage_RB59_.gbk|alc|504|KM607003(168966):135767-136270:-1 ^^ Enterobacteria phage RB59, complete genome.|neighbours:ID:AIT75407.1(-1),ID:AIT75409.1(-1)|neighbour_genes:putative membrane pr..,rnlA|
MDLQLITTEMVVEAYGDTTDGISVFKGNRRVGYITDLKKDLAKQVKRKTTIKEYRNRRLEQARDMLPDAVEEMKVFLENQLAKYDCEVFINQTQPNVHINSCKCYIIVNPLTGKHRLGISNPNRSASDMAEDVEACFKISKSPAEHHILINGLSQDDIVEVIKTLCM
>ID:AIT73228.1 |[Enterobacteria phage RB5]||_Enterobacteria_phage_RB5_.gbk|alc|504|KM606995(168394):133403-133906:-1 ^^ Enterobacteria phage RB5, complete genome.|neighbours:ID:AIT73227.1(-1),ID:AIT73229.1(-1)|neighbour_genes:putative membrane pr..,rnlA|
MDLQLITTEMVVEAYGDTTDGISVFKGNRRVGYITDLKKDLAKQVKRKTTIKEYRNRRLEQARDMLPDAVEEMKVFLENQLAKYDCEVFINQTQPNVHINNCKCYIIVNPLTGKHRLGISNPNRSASDMAEDVEACFKISKSPAEHHILINGLSQDDIIEVIKTLCM
>ID:AIT75684.1 |[Enterobacteria phage RB68]||_Enterobacteria_phage_RB68_.gbk|alc|504|KM607004(168401):136064-136567:-1 ^^ Enterobacteria phage RB68, complete genome.|neighbours:ID:AIT75683.1(-1),ID:AIT75685.1(-1)|neighbour_genes:putative membrane pr..,rnlA|
MDLQLITTEMVVEAYGDTTDGISVFKGNRRVGYITDLKKDLAKQVKRKTTIKEYRNRRLEQARDMLPDAVEEMKVFLENQFAKYDCEVFINQTQPNVHINSCKCYIIVNPLTGKHRLGISNPNRSASDMAEDVAACFKISKSPVEHHILINGLSQDDIIEVIKTLCM
>ID:NP_861925.1 |[Enterobacteria phage RB69]||_Enterobacteria_phage_RB69_.gbk|alc|495|NC_004928(167560):137519-138013:-1 ^GeneID:1494351^ Enterobacteria phage RB69, complete genome.|neighbours:ID:NP_861924.1(-1),ID:NP_861926.1(-1)|neighbour_genes:pseT.3,rnlA|
MQLITNDMVVTAFGDTTDGIRVFKKGRPVGYLTDLRVTLAKNLKKKVKQKEYSTRYAEEKREAMPEAVNAMVEFLQNNLTKYDANVFINISQPNVHIAGIKFYIICDPLTDKFNRLGISSPYHTAEELCVLFESYKIQCDGLKTVLINGLSRDEIIEIIKTCLK
>ID:AIT73499.1 |[Enterobacteria phage RB6]||_Enterobacteria_phage_RB6_.gbk|alc|504|KM606996(168394):133403-133906:-1 ^^ Enterobacteria phage RB6, complete genome.|neighbours:ID:AIT73498.1(-1),ID:AIT73500.1(-1)|neighbour_genes:putative membrane pr..,rnlA|
MDLQLITTEMVVEAYGDTTDGISVFKGNRRVGYITDLKKDLAKQVKRKTTIKEYRNRRLEQARDMLPDAVEEMKVFLENQLAKYDCEVFINQTQPNVHINNCKCYIIVNPLTGKHRLGISNPNRSASDMAEDVEACFKISKSPAEHHILINGLSQDDIIEVIKTLCM
>ID:AIT73770.1 |[Enterobacteria phage RB7]||_Enterobacteria_phage_RB7_.gbk|alc|504|KM606997(168395):133404-133907:-1 ^^ Enterobacteria phage RB7, complete genome.|neighbours:ID:AIT73769.1(-1),ID:AIT73771.1(-1)|neighbour_genes:putative membrane pr..,rnlA|
MDLQLITTEMVVEAYGDTTDGISVFKGNRRVGYITDLKKDLAKQVKRKTTIKEYRNRRLEQARDMLPDAVEEMKVFLENQLAKYDCEVFINQTQPNVHINNCKCYIIVNPLTGKHRLGISNPNRSASDMAEDVEACFKISKSPAEHHILINGLSQDDIIEVIKTLCM
>ID:AIT74042.1 |[Enterobacteria phage RB9]||_Enterobacteria_phage_RB9.gbk|alc|504|KM606998(168395):133404-133907:-1 ^^ Enterobacteria phage RB9, complete genome.|neighbours:ID:AIT74041.1(-1),ID:AIT74043.1(-1)|neighbour_genes:putative membrane pr..,rnlA|
MDLQLITTEMVVEAYGDTTDGISVFKGNRRVGYITDLKKDLAKQVKRKTTIKEYRNRRLEQARDMLPDAVEEMKVFLENQLAKYDCEVFINQTQPNVHINNCKCYIIVNPLTGKHRLGISNPNRSASDMAEDVEACFKISKSPAEHHILINGLSQDDIIEVIKTLCM
>ID:ADJ39948.1 |[Enterobacteria phage T4T]||_Enterobacteria_phage_T4T_.gbk|alc|504|HM137666(168920):135788-136291:-1 ^^ Enterobacteria phage T4T, complete genome.|neighbours:ID:ADJ39947.1(-1),ID:ADJ39949.1(-1)|neighbour_genes:pseT.3,rnlA|
MDLQLITTEMVVEAYGDTTDGISVFKGNRRVGYITDLKKDLAKQVKRKTTIKEYRNRRLEQARDMLPDAVEEMKVFLENQLAKYDCEVFINQTQPNVHINSCKCYIIVNPLTGKHRLGISNPNRSASDMAEDVEACFKISKSPAEHHILINGLSQDDIVEVIKTLCM
>ID:NP_049838.1 |[Escherichia virus T4]||_Enterobacteria_phage_T4_.gbk|alc|504|NC_000866(168903):135772-136275:-1 ^GeneID:1258715^ Enterobacteria phage T4, complete genome.|neighbours:ID:NP_049837.1(-1),ID:NP_049839.1(-1)|neighbour_genes:pseT.3,rnlA|
MDLQLITTEMVVEAYGDTTDGISVFKGNRRVGYITGLKKDLAKQVKRKTTIKEYRNRRLEQARDMLPDAVEEMKVFLENQLAKYDCEVFINQTQPNVHINSCKCYIIVNPLTGKHRLGISNPNRSASDMAEDVEACFKISKSPAEHHILINGLSQDDIVEVIKTLCM
> |[Tevenvirinae _Enterobacteria_phage_T4_strain_wild]||_Enterobacteria_phage_T4_strain_wild.gb|Putative phage alc t..|507|KJ477684.1(168922):135790-136296:-1 ^RAST2:fig|1198136.58.peg.240^ Tevenvirinae _Enterobacteria_phage_T4_strain_wild|neighbours:(-1),(-1)|neighbour_genes:hypothetical protein,RNA ligase|
MMDLQLITTEMVVEAYGDTTDGISVFKGNRRVGYITDLKKDLAKQVKRKTTIKEYRNRRLEQARDMLPDAVEEMKVFLENQLAKYDCEVFINQTQPNVHINSCKCYIIVNPLTGKHRLGISNPNRSASDMAEDVEACFKISKSPAEHHILINGLSQDDIVEVIKTLCM
> |[Tevenvirinae _Enterobacteria_phage_T6]||_Enterobacteria_phage_T6.gb|Phage alc transcript..|507|MH550421.1(168706):135242-135748:-1 ^RAST2:fig|1198136.104.peg.228^ Tevenvirinae _Enterobacteria_phage_T6|neighbours:(-1),(-1)|neighbour_genes:hypothetical protein,RNA ligase|
MMDLQLITTEMVVEAYGDTTDGISVFKGNRRVGYITDLKKDLAKQVKRKTTIKEYRNRRLEQARDMLPDAVEEMKVFLENQLAKYDCDVFINQTQPNVHINSCKCYIIVNPLTGKHRLGISNPNRSASDMAEDVEACFKISKSPAEHHILINGLSQDDIIEVIKTLCN
>ID:YP_004063923.1 |[Escherichia phage vB_EcoM_VR7]||_Enterobacteria_phage_vB_EcoM-VR7_.gbk|alc|504|NC_014792(169285):136496-136999:-1 ^GeneID:10021467^ Enterobacteria phage vB_EcoM-VR7, complete genome.|neighbours:ID:YP_004063922.1(-1),ID:YP_004063924.1(-1)|neighbour_genes:pseT.3,VR7ORF243c|
MNMQLISNEMIVDVYGDRHDGIYVYKGSKNVGFLTDLRKKLASDNKLKTKQKEYRNKKSEERKEALHESVPEMVDFLKNHLVKYDAEVFINQTQPNVHINGCVCYVVVEPLTLQHRLGIKHPVLTQDDMADEVGNQFRISASDSTNHILLNGLSQDDIVEVIIKLCK
>ID:YP_006986780.1 |[Escherichia phage vB_EcoM_ACG-C40]||_Enterobacteria_phage_vB_EcoM_ACG-C40_.gbk|inhibitor of host tr..|507|NC_019399(167396):133863-134369:-1 ^GeneID:13998052^ Enterobacteria phage vB_EcoM_ACG-C40, complete genome.|neighbours:ID:YP_006986779.1(-1),ID:YP_006986781.1(-1)|neighbour_genes:hypothetical protein,RNA ligase 1 and tai..|
MMDLQLITTEMVVEAYGDTTDGISVFKGNRRVGYITDLKKDLAKQVKRKTTIKEYRNRRLEQARDMLPDAVEEMKVFLENQLAKYDCEVFINQTQPNVHINSCKCYIIVNPLTGKHRLGISNPNRSASDMAEDVAACFKISKSPAEHHILINGLSQDDIIEVIKTLCM
>ID:AWD91457.1 |[Enterobacteria phage vB_EcoM_IME339]||_Enterobacteria_phage_vB_EcoM_IME339_.gbk|putative Alc inhibit..|507|MH051915(164366):33949-34455:1 ^^ Enterobacteria phage vB_EcoM_IME339, complete genome.|neighbours:ID:AWD91456.1(1),ID:AWD91458.1(1)|neighbour_genes:RNA ligase 1 and tai..,spanin Rz|
MMDLQLITTEMVVEAYGDTTDGISVFKGNRRVGYITDLKKDLAKQVKRKTTIKEYRNRRLEQARDMLPDAVEEMKVFLENQLAKYDCDVFINQTQPNVHINNCKCYIIVNPLTGKHRLGISNPNRSASDMAEDVEACFKISKSPAEHHILINGLSQDDIIEVIKTLCN
>ID:AWD91713.1 |[Enterobacteria phage vB_EcoM_IME340]||_Enterobacteria_phage_vB_EcoM_IME340_.gbk|inhibitor of host tr..|507|MH051916(165549):34114-34620:1 ^^ Enterobacteria phage vB_EcoM_IME340, complete genome.|neighbours:ID:AWD91712.1(1),ID:AWD91714.1(1)|neighbour_genes:RNA ligase,putative membrane pr..|
MMDLQLITTEMVVEAYGDTTDGISVFKGNRRVGYITDLKKDLAKQVKRKTTIKEYRNRRLEQARDMLPDAVEEMKVFLENQLVKYDCDVFINQTQPNVHINSCKCYIIVNPLTGKHRLGISNPNRSASDMAEDVEACFKISKSPAEHHILINGLSQDDIVEVIKTLCM
>ID:YP_009207415.1 |[Escherichia phage vB_EcoM_VR20]||_Enterobacteria_phage_vB_EcoM_VR20.gbk|alc|504|NC_028894(170336):135905-136408:-1 ^GeneID:26633914^ Enterobacteria phage vB_EcoM_VR20, complete genome.|neighbours:ID:YP_009207414.1(-1),ID:YP_009207416.1(-1)|neighbour_genes:hypothetical protein,hypothetical protein|
MDMQLISNEMIVNEYGDRHDGIYVYKGTKKIGLMTDLRKKLASNKKLKAKQKEYRDKKSEERKEALHESVPEMVDFLKNHLVKYDAEVFINQTQPNVHINGCVCYVVVEPLTLQHRLGIKHPVLTQDDMADEVGNQFRISASDSTNHILLNGLSQDDIVEVIIKLCK
>ID:YP_009209984.1 |[Escherichia phage vB_EcoM_VR25]||_Enterobacteria_phage_vB_EcoM_VR25_.gbk|alc|504|NC_028925(170822):138237-138740:-1 ^GeneID:26636404^ Enterobacteria phage vB_EcoM_VR25, complete genome.|neighbours:ID:YP_009209983.1(-1),ID:YP_009209985.1(-1)|neighbour_genes:hypothetical protein,hypothetical protein|
MNMQLISNDMIVDVYGDRHDGIYVYKGSKNVGFLTDLRKKLASDNKLKTKQKEYRNKKSEERKEALHESVPEMVDFLKNHLVKYDAEVFINQTQPNVHINGCVCYVVVEPLTLQHRLGIKHPVLTQDDMADEVGNQFRISASDSTNHILLNGLSQDDIVEVIIKLCK
>ID:YP_009214076.1 |[Escherichia phage vB_EcoM_VR26]||_Enterobacteria_phage_vB_EcoM_VR26_.gbk|alc|504|NC_028957(171541):137981-138484:-1 ^GeneID:26640532^ Enterobacteria phage vB_EcoM_VR26, complete genome.|neighbours:ID:YP_009214075.1(-1),ID:YP_009214077.1(-1)|neighbour_genes:hypothetical protein,hypothetical protein|
MNMQLISNDMIVDVYGDRHDGIYVYKGSKNVGFLTDLRKKLASDNKLKTKQKEYRNKKSEERKEALHESVPEMVDFLKNHLVKYDAEVFINQTQPNVHINGCVCYVVVEPLTLQHRLGIKHPVLTQDDMADEVGNQFRISASDSTNHILLNGLSQDDIVEVIIKLCK
>ID:YP_009205922.1 |[Enterobacteria phage vB_EcoM_VR5]||_Enterobacteria_phage_vB_EcoM_VR5.gbk|alc|501|NC_028881(170473):138229-138729:-1 ^GeneID:26632535^ Enterobacteria phage vB_EcoM_VR5, complete genome.|neighbours:ID:YP_009205921.1(-1),ID:YP_009205923.1(-1)|neighbour_genes:hypothetical protein,rnlA|
MNMQLITNEMIVKAYGDSTDGIQVFKGSRAVGYLTDLRVTMARNAKKKIKQKEYSTRYTEEKREAMPEAVNAMVEFLQNNLSKYDANVFINISQPNVKIDGITFYLICDPLGDKTNRLGISSPYHTSEELCVMFETYKIQCENPKTVLINSLSRDDIIEIITKCLN
> |[Tevenvirinae _Erwinia_phage_Cronus]||_Erwinia_phage_Cronus.gb|Putative phage alc t..|510|MH059636.2(175774):143541-144050:-1 ^RAST2:fig|1198136.105.peg.285^ Tevenvirinae _Erwinia_phage_Cronus|neighbours:(-1),(-1)|neighbour_genes:hypothetical protein,RNA ligase|
MNMQLITNEMLVEKYGDRHDGICVFNGGKTVGFLTDLRTAFAKDQKKRRKQKDYTDRVTEARRDAMPEAVNEMKEYLENQLAKYDADVFINLTQPNVHLNGHKLYITVDPIYGKHRLGIMHASMSSSELAEEVDTCYRISYSDSPRHILINGIEKDAIVETIIKLCSHS
>ID:YP_009592733.1 |[Escherichia coli O157 typing phage 3]||_Escherichia_coli_O157_typing_phage_3_.gbk|hypothetical protein|501|NC_041863(168733):12322-12822:1 ^GeneID:40068227^ Escherichia coli O157 typing phage 3, complete genome.|neighbours:ID:YP_009592732.1(1),ID:YP_009592734.1(1)|neighbour_genes:RNA ligase,hypothetical protein|
MNMQLITNDMVVAAFGDSTDGIRVFKKGRAVGYLTDLRTTLAKNAKKKLKQKEYSTRYTEEKREAMPEAVNAMVEFLQNNLTKYDANVFINISQPNVHIAGIKFYIICDPLTDKFNRLGISSPYHTAEELCVLFESYKIQCDGLKTVLINGLSRDEIIGIIKTCLK
>ID:YP_009593223.1 |[Escherichia coli O157 typing phage 6]||_Escherichia_coli_O157_typing_phage_6_.gbk|hypothetical protein|501|NC_041864(160570):147740-148240:-1 ^GeneID:40068720^ Escherichia coli O157 typing phage 6, complete genome.|neighbours:ID:YP_009593222.1(-1),ID:YP_009593224.1(-1)|neighbour_genes:hypothetical protein,RNA ligase|
MNMQLITNDMVVAAFGDSTDGIRVFKKGRAVGYLTDLRTTLAKNAKKKLKQKEYSTRYTEEKREAMPEAVNAMVEFLQNNLTKYDANVFINISQPNVHIAGIKFYIICDPLTDKFNRLGISSPYHTAEELCVLFESYKIQCDGLKTVLINGLSRDEIIGIIKTCLK
>ID:YP_009225030.1 |[Escherichia phage APCEc01]||_Escherichia_phage_APCEc01_.gbk|inhibitor of host tr..|501|NC_029091(168771):46477-46977:1 ^GeneID:26795983^ Escherichia phage APCEc01, complete genome.|neighbours:ID:YP_009225029.1(1),ID:YP_009225031.1(1)|neighbour_genes:RNA ligase A,hypothetical protein|
MNMQLITNDMVVNAFGDTTDGIRVFKKGRPVGYLTDLRVTLAKNLKKKVKQKEYSTRYAEEKREAMPEAVNAMVEFLQNNLTKYDANVFINISQPNVHIAGIKFYIICDPLTDKFNRLGISSPYHTAEELCVLFESYKIQCDGLKTVLINGLSRDEIIEIIKTCLK
> |[Tevenvirinae _Escherichia_phage_AnYang]||_Escherichia_phage_AnYang.gb|Alc inhibitor of hos..|501|MK234886.1(169215):104305-104805:-1 ^RAST2:fig|1198136.106.peg.184^ Tevenvirinae _Escherichia_phage_AnYang|neighbours:(-1),(-1)|neighbour_genes:hypothetical protein,RNA ligase|
MNMQMITNEMVVKAFGDSTDGIQVFKGSRAVGYLTDLRVTLAKNAKKKIKQKEYSTRYAEEKREAMPEAVNSMVEFLQNNLSKYDAEVFINISQPNVKISGITFYLICDPLSDKFNRLGISSPYHTAEELCFMFETYKIQCENPKTVLINSLSRDDIIEIITKCLN
> |[Tevenvirinae Escherichia_phage_CF2]||_Escherichia_phage_CF2.gb|Phage alc transcript..|507|NC_041919.1(168188):22417-22923:1 ^RAST2:fig|1198136.52.peg.30^ Tevenvirinae Escherichia_phage_CF2|neighbours:(1),(1)|neighbour_genes:RNA ligase,hypothetical protein|
MMDLQLITTEMVVKAYGDTTDGISVFKGNRRVGYITDLKKDLAKQVKRKTTIKEYRNRRLEQARDMLPDAVEEMKVFLENQLAKYDCDVFINQTQPNVHINNCKCYIIVNPLTGKHRLGISNPNRSASDMAEDVEACFKISKSPAEHHILINGLSQDDIIEVIKTLCN
>ID:QBO61231.1 |[Escherichia phage D5505]||_Escherichia_phage_D5505_.gbk|hypothetical protein|507|MK327929(168049):135109-135615:-1 ^^ Escherichia phage D5505, complete genome.|neighbours:ID:QBO61230.1(-1),ID:QBO61232.1(-1)|neighbour_genes:hypothetical protein,putative RNA ligase ..|
MMDLQLITTEMVVEAYGDTTDGISVFKGNRRVGYITDLKKDLAKQVKRKTTIKEYRNRRLEQARDMLPDAVEEMKVFLENQLAKYDCDVFINQTQPNVHINNCKCYIIVNPLTGKHRLGISNPNRSASDMAEDVEACFKISKSPAEHHILINGLSQDDIIEVIKTLCN
>ID:YP_009102697.1 |[Escherichia phage ECML-134]||_Escherichia_phage_ECML-134_.gbk|hypothetical protein|504|NC_025449(166783):133950-134453:-1 ^GeneID:22111880^ Escherichia phage ECML-134, complete genome.|neighbours:ID:YP_009102696.1(-1),ID:YP_009102698.1(-1)|neighbour_genes:hypothetical protein,hypothetical protein|
MDLQLITTEMVVEAYGDTTDGISVFKGNRRVGYITDLKKDLAKQVKRKTTIKEYRNRRLEQARDMLPDAVEEMKIFLENQLAKYDCEVFINQTQPNVHINSCKCYIIVNPLTGKHRLGISNPNRSASDMAEDVEACFKISKSPAEHHILINGLSQDDIIEVIKTLCN
> |[Tevenvirinae Escherichia_phage_EcWhh-1]||_Escherichia_phage_EcWhh-1.gb|Phage alc transcript..|501|MH791409.1(170524):28869-29369:-1 ^RAST2:fig|1198136.71.peg.48^ Tevenvirinae Escherichia_phage_EcWhh-1|neighbours:(-1),(-1)|neighbour_genes:Phage spanin Rz,RNA ligase|
MNMQMITNEMVVKAFGDSTDGIQVFKGSRAVGYLTDLRVTLAKNAKKKIKQKEYSTRYAEEKREAMPEAVNSMVEFLQNNLSKYDAEVFINISQPNVKIAGITFYLICDPLSDKFNRLGISSPYHTAEELCVMFETYKIQCENPKTVLINSLSRDDIIEIITKCLN
> |[Tevenvirinae Escherichia_phage_HP3]||_Escherichia_phage_HP3.gb|Putative phage alc t..|501|NC_041920.1(170254):148345-148845:-1 ^RAST2:fig|1198136.53.peg.263^ Tevenvirinae Escherichia_phage_HP3|neighbours:(-1),(-1)|neighbour_genes:Phage spanin Rz,RNA ligase|
MNMQLITNDMVVAAFGDSTDGIRVFKKGRAVGYLTDLRTTLAKNAKKKLKQKEYSTRYAEEKREAMPEAVNAMVEFLQNNLTKYDANVFINISQPNVHIAGIKFYIICDPLTDKFNRLGISSPYHTAEELCVMFETYKIQTDGPKTVLINGLSRDEIIEIIQTCLK
> |[Tevenvirinae _Escherichia_phage_HY01]||_Escherichia_phage_HY01.gb|Phage alc transcript..|504|NC_027349.1(166977):133969-134472:-1 ^RAST2:fig|1198136.95.peg.236^ Tevenvirinae _Escherichia_phage_HY01|neighbours:(-1),(-1)|neighbour_genes:hypothetical protein,RNA ligase|
MDLQLITTEMVVEAYGDTTDGISVFKGNRRVGYITDLKKDLAKQVKRKTTIKEYRNRRLEQARDMLPDAVEEMKVFLENQLAKYDCDVFINQTQPNVHINNCKCYIIVNPLTGKHRLGISNPNRSASDMAEDVEACFKISKSPAEHHILINGLSQDDIIEVIKTLCN
>ID:YP_009284237.1 |[Escherichia phage HY03]||_Escherichia_phage_HY03.gbk|hypothetical protein|504|NC_031047(170770):158247-158750:1 ^GeneID:29079105^ Escherichia phage HY03, complete genome.|neighbours:ID:YP_009284236.1(1),ID:YP_009284238.1(1)|neighbour_genes:putative RNA ligase ..,hypothetical protein|
MDLQLITTEMVVEAYGDTTDGISVFKGNRRVGYITDLKKDLAKQVKRKTTIKEYRNHRLEQARDMLPDAVEEMKVFLENQLAKYDCEVFINQTQPNVHINSCKCYIIVNPLTGKHRLGVSNPNRSASDMAEDVEACFKISKSPAEHHILINGLSQDDIVEVIKTLCM
>ID:BBG28741.1 |[Escherichia phage KIT03]||_Escherichia_phage_KIT03_DNA_.gbk|inhibitor of host tr..|504|AP018932(166848):134745-135248:-1 ^^ Escherichia phage KIT03 DNA, complete sequence.|neighbours:ID:BBG28740.1(-1),ID:BBG28742.1(-1)|neighbour_genes:hypothetical protein,RNA ligase and tail ..|
MDLQLITTEMVVEAYGDTTDGISVFKGNRRVGYITDLKKDLAKQVKRKTTIKEYRNRRLEQARDMLPDAVEEMKVFLENQLAKYDCEVFINQTQPNVHINSCKCYIIVNPLTGKHRLGISNPNRSASDMAEDVEACFKISKSPAEHHILINGLSQDDIIEVIKTLCN
> |[Tevenvirinae _Escherichia_phage_MX01]||_Escherichia_phage_MX01.gb|Alc inhibitor of hos..|501|NC_031934.1(168929):137819-138319:-1 ^RAST2:fig|1198136.96.peg.237^ Tevenvirinae _Escherichia_phage_MX01|neighbours:(-1),(-1)|neighbour_genes:hypothetical protein,RNA ligase|
MNMQMITNEMVVKAFGDSTDGIQVFKGSRAVGYLTDLRVTLAKNAKKKIKQKEYSTRYAEEKREAMPEAVNSMVEFLQNNLSKYDAEVFINISQPNVKISGITFYLICDPLSDKFNRLGISSPYHTAEELCFMFETYKIQCENPKTVLINSLSRDDIIEIITKCLN
>ID:AYR04141.1 |[Escherichia phage OLB35]||_Escherichia_phage_OLB35_.gbk|inhibitor of host tr..|501|MH992122(169140):137782-138282:-1 ^^ UNVERIFIED: Escherichia phage OLB35, complete genome.|neighbours:ID:AYR04140.1(-1),ID:AYR04142.1(-1)|neighbour_genes:hypothetical protein,RNA ligase A|
MNMQLITNDMVVTAFGDTTDGIRVFKKGRPVGYLTDLRVTLAKNLKKKVKQKEYSTRYAEEKREAMPEAVNAMVEFLQNNLTKYDANVFINISQPNVHIAGIKFYIICDPLTDKFNRLGISSPYHTAEELCVMFESYKIQCDGLKTVLINGLSRDEIIEIIKTCLK
> |[Tevenvirinae _Escherichia_phage_PE37]||_Escherichia_phage_PE37.gb|Phage alc transcript..|507|KU925172.1(166423):29859-30365:1 ^RAST2:fig|1198136.98.peg.46^ Tevenvirinae _Escherichia_phage_PE37|neighbours:(1),(1)|neighbour_genes:RNA ligase,hypothetical protein|
MMDLQLITTEMVVEAYGDTTDGISVFKGNRRVGYITDLKKDLAKQVKRKTTIKEYRNRRLEQARDMLPDAVEEMKVFLENQLAKYDCEVFINQTQPNVHINSCKCYIIVNPLTGKHRLGISNPNRSASDMAEDVEACFKISKSPAEHHILINGLSQDDIIEVIKTLCN
>ID:BBC14567.1 |[Escherichia phage PP01]||_Escherichia_phage_PP01.gbk|alc|504|LC348379(167812):136157-136660:-1 ^^ Escherichia phage PP01 DNA, complete sequence.|neighbours:ID:BBC14566.1(-1),ID:BBC14568.1(-1)|neighbour_genes:pseT.3,rnlA|
MDLQFITTEMVVEAYGDTTDGISVFKGNRRVGYITDLKKDLAKQVKRKTTIKEYRNRRLEQARDMLPDAVEEMKVFLENQLAKYDCEVFINQTQPNVHINSCKCYIIVNPLTGKHRLGISNPNRSASDMAEDVEACFKISKSPAEHHILINGLSQDDIVEVIKTLCM
> |[Tevenvirinae _Escherichia_phage_SF]||_Escherichia_phage_SF.gb|Putative phage alc t..|564|MH359124.1(168695):151945-152508:1 ^RAST2:fig|1198136.100.peg.249^ Tevenvirinae _Escherichia_phage_SF|neighbours:(1),(1)|neighbour_genes:RNA ligase,Phage spanin Rz|
MVYKHQGRCYYGFYQHHEEKIMNMQLITNDMVVAAFGDSTDGIRVFKKGRAVGYLTDLRVTLAKNLKKKVKQKEYSTRYAEEKREAMPEAVNAMVEFLQNNLTKYDANVFINISQPNVHIAGIKFYIICDPLTDKFNRLGISSPYHTAEELCVLFESYKIQCDGPKTVLINGLSRDEIIEIIKTCLK
>ID:YP_009608441.1 |[Escherichia phage ST0]||_Escherichia_phage_ST0.gbk|inhibitor of host tr..|564|NC_041990(170496):92204-92767:1 ^GeneID:40084463^ Escherichia phage ST0, complete genome.|neighbours:ID:YP_009608440.1(1),ID:YP_009608442.1(1)|neighbour_genes:RNA ligase A,hypothetical protein|
MVYKHQGWCYYGFYQHHEEKIMNMQLITNDMVVAAFGDSSDGIRVFKKGRPVGYLTDLRVTLAKNLKKKVKQKEYSTRYAEEKREAMPEAVNAMVEFLQNNLSKYDANVFINISQPNVHIAGIKFYIICDPLTDKFNRLGISSPYHTAEELCVLFESYKIQCDGPKTVLINGLSRDEIIEIIKTCLK
>ID:BBC14843.1 |[Escherichia phage T2]||_Escherichia_phage_T2.gbk|alc|504|LC348380(163825):131611-132114:-1 ^^ Escherichia phage T2 DNA, complete sequence.|neighbours:ID:BBC14842.1(-1),ID:BBC14844.1(-1)|neighbour_genes:pseT.3,rnlA|
MDLQLITTEMVVEAYGDTTDGISVFKGNRRVGYITDLKKDLAKQVKRKTTIKEYRNRRLEQARDMLPDAVEEMKVFLENQLAKYECEVFINQTQPNVHINSCKCYIIVNPLTGKHRLGISNPNRSASDMAEDVEACFKISKSPAEHHILINGLSQDDIIEVIKTLCN
>ID:YP_009281557.1 |[Escherichia phage UFV-AREG1]||_Escherichia_phage_UFV-AREG1_.gbk|inhibitor of host tr..|507|NC_031030(170788):133903-134409:-1 ^GeneID:29063750^ Escherichia phage UFV-AREG1, complete genome.|neighbours:ID:YP_009281556.1(-1),ID:YP_009281558.1(-1)|neighbour_genes:hypothetical protein,RNA ligase 1 and tai..|
MMDLQLITTEMVVEAYGDTTDGISVFKGNRRVGYITDLKKDLAKQVKRKTTVKEYRNRRLEQARDMLPDAVEEMKVFLENQLAKYDCEVFINQTQPNVHINSCKCYIIVNPLTGKHRLGISNPNRSASDMAEDVAACFKISKSPAEHHILINGLSQDDIIEVIKTLCN
>ID:YP_009323429.1 |[Escherichia phage WG01]||_Escherichia_phage_WG01_.gbk|hypothetical protein|501|NC_031928(169936):138745-139245:-1 ^GeneID:30308555^ Escherichia phage WG01, complete genome.|neighbours:ID:YP_009323428.1(-1),ID:YP_009323430.1(-1)|neighbour_genes:hypothetical protein,hypothetical protein|
MNMQMITNEMVVKAFGDSTDGIQVFKGSRAVGYLTDLRVTLAKNAKKKIKQKEYSTRYAEEKREAMPQAVNSMVEFLQNNLSKYDAEVFINISQPNVKISGITFYLICDPLSDKFNRLGISSPYHTAEELCFMFETYKIQCENPKTVLINSLSRDDIIEIITKCLN
>ID:YP_009030832.1 |[Escherichia phage vB_EcoM_112]||_Escherichia_phage_e112_.gbk|inhibitor of host tr..|507|NC_024125(168470):134099-134605:-1 ^GeneID:19485376^ Escherichia phage e11/2, complete genome.|neighbours:ID:YP_009030831.1(-1),ID:YP_009030833.1(-1)|neighbour_genes:hypothetical protein,RNA ligase 1 and tai..|
MMDLQLITTEMVVEAYGDTTDGISVFKGNRRVGYITDLKKDLAKQVKRKTTIKEYRNRRLEQARDMLPDAVEEMKVFLENQLAKYDCEVFINQTQPNVHINSCKCYIIVNPLTGKHRLGISNPNRSASDMAEDVEACFKISKSPAEHHILINGLSQDDIIEVIKTLCM
>ID:AYN56191.1 |[Escherichia phage p000v]||_Escherichia_phage_p000v_.gbk|hypothetical protein|564|MK047717(167803):11880-12443:1 ^^ Escherichia phage p000v, complete genome.|neighbours:ID:AYN56190.1(1),ID:AYN56192.1(1)|neighbour_genes:RNA ligase 1,hypothetical protein|
MVYKHQGWCYYGFYQQHEEKIMNMQLITNDMVVAAFGDSTDGIRVFKKGRPVGYLTDLRVTLAKNLKKKVKQKEYSTRYAEEKREAMPEAVNAMVEFLQNNLTKYDANVFINISQPNVHIAGIKFYIICDPLTDKFNRLGISSPYHTAEELCVLFESYKIQCDGLKTVLINGLSRDEIIEIIKTCLK
> |[Tevenvirinae _Escherichia_phage_p000y]||_Escherichia_phage_p000y.gb|Putative phage alc t..|501|MK047718.1(169872):122906-123406:1 ^RAST2:fig|1198136.97.peg.214^ Tevenvirinae _Escherichia_phage_p000y|neighbours:(1),(1)|neighbour_genes:RNA ligase,Phage spanin Rz|
MNMQLITNDMVVNAFGDTTDGIRVFKKGRPVGYLTDLRVTLAKNLKKKVKQKEYSTRYAEEKREAMPEAVNAMVEFLQNNLTKYDANVFINISQPNVHIAGIKFYIICDPLTDKFNRLGISSPYHTAEELCVLFESYKIQCDGLKTVLINGLSRDEIIEIIKTCLK
> |[Tevenvirinae _Escherichia_phage_slur02]||_Escherichia_phage_slur02.gb|Phage alc transcript..|507|NC_028927.1(167298):38308-38814:-1 ^RAST2:fig|1198136.99.peg.61^ Tevenvirinae _Escherichia_phage_slur02|neighbours:(-1),(-1)|neighbour_genes:hypothetical protein,RNA ligase|
MMDLQLITTEMVVEAYGDTTDGISVFKGNRRVGYITDLKKDLAKQVKRKTTIKEYRNRRLEQARDMLPDAVEEMKVFLENQLAKYDCEVFINQTQPNVHINSCKCYIIVNPLTGKHRLGISNPNRSASDMAEDVEACFKISKSPAEHHILINGLSQDDIIEVIKTLCN
>ID:YP_009625026.1 |[Escherichia phage slur03]||_Escherichia_phage_slur03_.gbk|putative Alc inhibit..|507|NC_042129(167467):34990-35496:1 ^GeneID:40101908,InterPro:IPR020367,UniProtKB/TrEMBL:A0A0M7QBR3^ Escherichia phage slur03, complete genome.|neighbours:ID:YP_009625025.1(1),ID:YP_009625027.1(1)|neighbour_genes:RNA ligase 1 and tai..,putative membrane pr..|
MMDLQLITTEMVVEAYGDTTDGISVFKGNRRVGYITDLKKDLAKQVKRKTTIKEYRNRRLEQARDMLPDAVEEMKVFLENQLAKYDCDVFINQTQPNVHVNNCKCYIIVNPLTGKHRLGISNPNRSASDMAEDVAACFKISKSPAEHHILINGLSQDDIIEVIKTLCN
>ID:YP_009625441.1 |[Escherichia phage slur04]||_Escherichia_phage_slur04_.gbk|hypothetical protein|507|NC_042130(167298):119992-120498:-1 ^GeneID:40102342,InterPro:IPR020367,UniProtKB/TrEMBL:A0A0M7QCF3^ Escherichia phage slur04, complete genome.|neighbours:ID:YP_009625440.1(-1),ID:YP_009625442.1(-1)|neighbour_genes:hypothetical protein,RNA ligase|
MMDLQLITTEMVVEAYGDTTDGISVFKGNRRVGYITDLKKDLAKQVKRKTTIKEYRNRRLEQARDMLPDAVEEMKVFLENQLAKYDCEVFINQTQPNVHINSCKCYIIVNPLTGKHRLGISNPNRSASDMAEDVEACFKISKSPAEHHILINGLSQDDIIEVIKTLCN
> |[Tevenvirinae _Escherichia_phage_slur07]||_Escherichia_phage_slur07.gb|Phage alc transcript..|507|NC_028780.1(167124):27362-27868:1 ^RAST2:fig|1198136.89.peg.36^ Tevenvirinae _Escherichia_phage_slur07|neighbours:(1),(1)|neighbour_genes:RNA ligase,hypothetical protein|
MMDLQLITTEMVVEAYGDTTDGISVFKGNRRVGYITDLKKDLAKQVKRKTTIKEYRNRRLEQARDMLPDAVEEMKVFLENQLAKYDCEVFINQTQPNVHINSCKCYIIVNPLTGKHRLGISNPNRSASDMAEDVAACFKISKSPAEHHILINGLSQDDIIEVIKTLCN
>ID:CUL02570.1 |[Escherichia phage slur08]||_Escherichia_phage_slur08_.gbk|hypothetical protein|507|LN881733(167467):32237-32743:1 ^InterPro:IPR020367,UniProtKB/TrEMBL:A0A0M7QB43^ Escherichia phage slur08, complete genome.|neighbours:ID:CUL02569.1(1),ID:CUL02571.1(1)|neighbour_genes:RNA ligase,hypothetical protein|
MMDLQLITTEMVVEAYGDTTDGISVFKGNRRVGYITDLKKDLAKQVKRKTTIKEYRNRRLEQARDMLPDAVEEMKVFLENQLAKYDCDVFINQTQPNVHVNNCKCYIIVNPLTGKHRLGISNPNRSASDMAEDVAACFKISKSPAEHHILINGLSQDDIIEVIKTLCN
>ID:CUL02995.1 |[Escherichia phage slur11]||_Escherichia_phage_slur11_.gbk|hypothetical protein|507|LN881734(167298):123538-124044:-1 ^InterPro:IPR020367,UniProtKB/TrEMBL:A0A0M9JDY1^ Escherichia phage slur11, complete genome.|neighbours:ID:CUL02994.1(-1),ID:CUL02996.1(-1)|neighbour_genes:hypothetical protein,RNA ligase|
MMDLQLITTEMVVEAYGDTTDGISVFKGNRRVGYITDLKKDLAKQVKRKTTIKEYRNRRLEQARDMLPDAVEEMKVFLENQLAKYDCEVFINQTQPNVHINSCKCYIIVNPLTGKHRLGISNPNRSASDMAEDVEACFKISKSPAEHHILINGLSQDDIIEVIKTLCN
>ID:CUL03781.1 |[Escherichia phage slur13]||_Escherichia_phage_slur13_.gbk|hypothetical protein|507|LN881737(167299):145360-145866:-1 ^InterPro:IPR020367,UniProtKB/TrEMBL:A0A0M7QEA1^ Escherichia phage slur13, complete genome.|neighbours:ID:CUL03780.1(-1),ID:CUL03782.1(-1)|neighbour_genes:hypothetical protein,RNA ligase|
MMDLQLITTEMVVEAYGDTTDGISVFKGNRRVGYITDLKKDLAKQVKRKTTIKEYRNRRLEQARDMLPDAVEEMKVFLENQLAKYDCEVFINQTQPNVHINSCKCYIIVNPLTGKHRLGISNPNRSASDMAEDVEACFKISKSPAEHHILINGLSQDDIIEVIKTLCN
>ID:YP_009180724.1 |[Escherichia phage slur14]||_Escherichia_phage_slur14_.gbk|hypothetical protein|507|NC_028448(167467):76844-77350:-1 ^GeneID:26227899,InterPro:IPR020367,UniProtKB/TrEMBL:A0A0M7QD65^ Escherichia phage slur14, complete genome.|neighbours:ID:YP_009180723.1(-1),ID:YP_009180725.1(-1)|neighbour_genes:hypothetical protein,RNA ligase|
MMDLQLITTEMVVEAYGDTTDGISVFKGNRRVGYITDLKKDLAKQVKRKTTIKEYRNRRLEQARDMLPDAVEEMKVFLENQLAKYDCDVFINQTQPNVHVNNCKCYIIVNPLTGKHRLGISNPNRSASDMAEDVAACFKISKSPAEHHILINGLSQDDIIEVIKTLCN
>ID:AVH86053.1 |[Escherichia phage vB_EcoM-G28]||_Escherichia_phage_vB_EcoM-G28.gbk|hypothetical protein|507|MG867727(170121):137333-137839:-1 ^^ Escherichia phage vB_EcoM-G28, complete genome.|neighbours:ID:AVH86052.1(-1),ID:AVH86054.1(-1)|neighbour_genes:hypothetical protein,hypothetical protein|
MMDLQLITTEMVVEAYGDTTDGISVFKGNRRVGYITDLKKDLAKQVKRKTTIKEYRNRRLEQARDMLPDAVEEMKVFLENQLAKYDCDVFINQTQPNVHINSCKCYIIVNPLTGKHRLGISNPNRSASDMAEDVEACFKISKSPAEHHILINGLSQDDIIEVIKTLCM
>ID:QDF15248.1 |[Escherichia phage vB_EcoM-Sa45lw]||_Escherichia_phage_vB_EcoM-Sa45lw_.gbk|inhibitor of host tr..|507|MK977694(167353):134714-135220:-1 ^^ Escherichia phage vB_EcoM-Sa45lw, complete genome.|neighbours:ID:QDF15247.1(-1),ID:QDF15249.1(-1)|neighbour_genes:spanin,RNA ligase 1 and tai..|
MMDLQLITTEMVAEAYGDTTDGISVFKGNRRVGYITDLKKDLAKQVKRKTTIKEYRNRRLEQARDMLPNAVEEMKVFLENQLAKYDCEVFINQTQPNVHINNCKCYIIVNPLTGKHRLGISNPNRSASDMAEDVAACFKISKSPAEHHILINGLSQDDIIEVIKTLCN
>ID:YP_009290489.1 |[Escherichia phage vB_EcoM-UFV13]||_Escherichia_phage_vB_EcoM-UFV13_.gbk|hypothetical protein|504|NC_031103(165772):133751-134254:-1 ^GeneID:29081285^ Escherichia phage vB_EcoM-UFV13, complete genome.|neighbours:ID:YP_009290488.1(-1),ID:YP_009290490.1(-1)|neighbour_genes:spanin Rz,hypothetical protein|
MDLQLITTEMVVEAYGDTTDGISVFKGNRRVGYITDLKKDLAKQVKRKTTIKEYRNRRLEQARDMLPDAVEEMKVFLENQLAKYDCDVFINQTQPNVHINNCKCYIIVNPLTGKHRLGISNPNRSASDMAEDVEACFKISKSPAEHHILINGLSQDDIIEVIKTLCN
>ID:AUV61086.1 |[Escherichia phage vB_EcoM-fFiEco06]||_Escherichia_phage_vB_EcoM-fFiEco06_.gbk|alc|504|MG781190(167076):134394-134897:-1 ^^ Escherichia phage vB_EcoM-fFiEco06, complete genome.|neighbours:ID:AUV61085.1(-1),ID:AUV61087.1(-1)|neighbour_genes:spanin,rnlA|
MDLQLITTEMVVEAYGDTTDGISVFKGNRRVGYITDLKKDLAKQVKRKTTIKEYRNRRLEQARDMLPDAVEEMKVFLENQLAKYDCDVFINQTQPNVHINNCKCYIIVNPLTGKHRLGISNPNRSASDMAEDVAACFKISKSPAEHHILINGLSQDDIIEVIKTLCN
>ID:AUV61358.1 |[Escherichia phage vB_EcoM-fHoEco02]||_Escherichia_phage_vB_EcoM-fHoEco02_.gbk|alc|507|MG781191(167064):134385-134891:-1 ^^ Escherichia phage vB_EcoM-fHoEco02, complete genome.|neighbours:ID:AUV61357.1(-1),ID:AUV61359.1(-1)|neighbour_genes:spanin,rnlA|
MMDLQLITTEMVVEAYGDTTDGISVFKGNRRVGYITDLKKDLAKQVKRKTTIKEYRNRRLEQARDMLPDAVEEMKVFLENQLAKYDCDVFINQTQPNVHINNCKCYIIVNPLTGKHRLGISNPNRSASDMAEDVAACFKISKSPAEHHILINGLSQDDIIEVIKTLCN
>ID:AYP69815.1 |[Escherichia phage vB_EcoM_DalCa]||_Escherichia_phage_vB_EcoM_DalCa_.gbk|inhibitor of host tr..|504|MH992510(166040):134084-134587:-1 ^^ Escherichia phage vB_EcoM_DalCa, complete genome.|neighbours:ID:AYP69857.1(-1),ID:AYP69750.1(-1)|neighbour_genes:i-spanin,RNA ligase 1 and tai..|
MDLQLITTEMVVEAYGDTTDGISVFKGNRRVGYITDLKKDLAKQVKRKTTIKEYRNRRLEQARDMLPDAVEEMKVFLENQLAKYDCEVFINQTQPNVHINNCKCYIIVNPLTGKHRLGISNPNRSASDMAEDVAACFKISKSPAEHHILINGLSQDDIIEVIKTLCM
>ID:QBO63740.1 |[Escherichia phage vB_EcoM_G10400]||_Escherichia_phage_vB_EcoM_G10400.gbk|hypothetical protein|507|MK327937(170182):135952-136458:-1 ^^ Escherichia phage vB_EcoM_G10400, complete genome.|neighbours:ID:QBO63739.1(-1),ID:QBO63741.1(-1)|neighbour_genes:hypothetical protein,putative RNA ligase ..|
MMDLQRITTEMVVEAYGDTTDGISVFKGNRRVGYITDLKKDLAKQVKRKTTIKEYRNRRLEQARDMLPDAVEEMKVFLENQLAKYDCEVFINQTQPNVHINSCKCYIIVNPLTGKHRLGISNPNRSASDMAEDVEACFKISKSPAEHHILINGLSQDDIIEVIKTLCM
> |[Tevenvirinae Escherichia_phage_vB_EcoM_G2285]||_Escherichia_phage_vB_EcoM_G2285.gb|Putative phage alc t..|564|MK327933.1(166675):135177-135740:-1 ^RAST2:fig|1198136.60.peg.236^ Tevenvirinae Escherichia_phage_vB_EcoM_G2285|neighbours:(-1),(-1)|neighbour_genes:Phage spanin Rz,RNA ligase|
MVYKHQGWCYYGFYQQHEEKIMNMQLITNDMVVTAFGDTTDGIRVFKKGRAVGYLTDLRVTLAKNLKKKVKQKEYSTRYAEEKREAMPEAVNAMVEFLQNNLTKYDANVFINISQPNVHIAGIKFYIICDPLTDKFNRLGISSPYHTAEELCVLFESYKIQCDGLKTVLINGLSRDEIIEIIQTCLK
> |[Tevenvirinae _Escherichia_phage_vB_EcoM_G2469]||_Escherichia_phage_vB_EcoM_G2469.gb|Putative phage alc t..|564|MK327934.1(170452):138784-139347:-1 ^RAST2:fig|1198136.90.peg.239^ Tevenvirinae _Escherichia_phage_vB_EcoM_G2469|neighbours:(-1),(-1)|neighbour_genes:Phage spanin Rz,RNA ligase|
MVYKHQGRCYYGFYQQHEEKIMNMQLITNDMVVTAFGDTTDGIRVFKKGRPVGYLTDLRVTLAKNLKKKVKQKEYSTRYAEEKREAMPEAVNAMVEFLQNNLTKYDANVFINISQPNVHIAGIKFYIICDPLTDKFNRLGISSPYHTAEELCVLFESYKIQTDGPKTVLINGLSRDEIIEIIKTCLK
>ID:QBO65632.1 |[Escherichia phage vB_EcoM_G2540-3]||_Escherichia_phage_vB_EcoM_G2540-3_.gbk|hypothetical protein|507|MK327944(168654):133648-134154:-1 ^^ Escherichia phage vB_EcoM_G2540-3, complete genome.|neighbours:ID:QBO65631.1(-1),ID:QBO65633.1(-1)|neighbour_genes:hypothetical protein,putative RNA ligase|
MMDLQLITTEMVVEAYGDTTDGISVFKGNRRVGYITDLKKDLAKQVKRKTTIKEYRNRRLEQARDMLPDAVEEMKVFLENQLAKYDCEVFINQTQPNVHINSCKCYIIVNPLTGKHRLGISNPNRSASDMAEDVEACFKISKSPAEHHILINGLSQDDIIEVIKTLCN
> |[Tevenvirinae _Escherichia_phage_vB_EcoM_G2540]||_Escherichia_phage_vB_EcoM_G2540.gb|Phage alc transcript..|507|MK327936.1(168886):135139-135645:-1 ^RAST2:fig|1198136.92.peg.239^ Tevenvirinae _Escherichia_phage_vB_EcoM_G2540|neighbours:(-1),(-1)|neighbour_genes:hypothetical protein,RNA ligase|
MMDLQLITTEMVVEAYGDTTDGISVFKGNRRVGYITDLKKDLAKQVKRKTTIKEYRNRRLEQARDMLPDAVEEMKVFLENQLAKYDCDVFINQTQPNVHINNCKCYIIVNPLTGKHRLGISNPNRSASDMAEDVEACFKISKSPAEHHILINGLSQDDIIEVIKTLCN
>ID:QBO64548.1 |[Escherichia phage vB_EcoM_G29]||_Escherichia_phage_vB_EcoM_G29_.gbk|hypothetical protein|507|MK327940(168241):136310-136816:-1 ^^ Escherichia phage vB_EcoM_G29, complete genome.|neighbours:ID:QBO64547.1(-1),ID:QBO64549.1(-1)|neighbour_genes:hypothetical protein,putative RNA ligase ..|
MMDLQLITTEMVVEAYGDTTDGISVFKGNRRVGYITDLKKDLAKQVKRKTTIKEYRNRRLEQARDMLPDAVEEMKVFLENQLAKYDCEVFINQTQPNVHINNCKCYIIVNPLTGKHRLGISNPNRSASDMAEDVAACFKISKSPAEHHILINGLSQDDIIEVIKTLCM
> |[Tevenvirinae _Escherichia_phage_vB_EcoM_GG4498]||_Escherichia_phage_vB_EcoM_G4498.gb|Phage alc transcript..|507|MK327939.1(167826):135768-136274:-1 ^RAST2:fig|1198136.93.peg.240^ Tevenvirinae _Escherichia_phage_vB_EcoM_GG4498|neighbours:(-1),(-1)|neighbour_genes:hypothetical protein,RNA ligase|
MMDLQLITTEMVVEAYGDTTDGISVFKGNRRVGYITDLKKDLAKQVKRKTTIKEYRNRRLEQARDMLPDAVEEMKVFLENQLAKYDCDVFINQTQPNVHINNCKCYIIVNPLTGKHRLGISNPNRSASDMAEDVEACFKISKSPAEHHILINGLSQDDIIEVIKTLCN
>ID:QBO65920.1 |[Escherichia phage vB_EcoM_G4500]||_Escherichia_phage_vB_EcoM_G4500_.gbk|hypothetical protein|507|MK327945(168363):136432-136938:-1 ^^ Escherichia phage vB_EcoM_G4500, complete genome.|neighbours:ID:QBO65919.1(-1),ID:QBO65921.1(-1)|neighbour_genes:hypothetical protein,putative RNA ligase|
MMDLQLITTEMVVEAYGDTTDGISVFKGNRRVGYITDLKKDLAKQVKRKTTIKEYRNRRLEQARDMLPDAVEEMKVFLENQLAKYDCEVFINQTQPNVHINNCKCYIIVNPLTGKHRLGISNPNRSASDMAEDVAACFKISKSPAEHHILINGLSQDDIIEVIKTLCM
>ID:QBO66193.1 |[Escherichia phage vB_EcoM_G4507]||_Escherichia_phage_vB_EcoM_G4507_.gbk|hypothetical protein|507|MK327946(168828):135704-136210:-1 ^^ Escherichia phage vB_EcoM_G4507, complete genome.|neighbours:ID:QBO66192.1(-1),ID:QBO66194.1(-1)|neighbour_genes:hypothetical protein,putative RNA ligase ..|
MMDLQRITTEMVVEAYGDTTDGISVFKGNRRVGYITDLKKDLAKQVKRKTTIKEYRNRRLEQARDMLPDAVEEMKVFLENQLAKYDCEVFINQTQPNVHINSCKCYIIVNPLTGKHRLGISNPNRSASDMAEDVEACFKISKSPAEHHILINGLSQDDIIEVIKTLCM
>ID:QBO65094.1 |[Escherichia phage vB_EcoM_G50]||_Escherichia_phage_vB_EcoM_G50_.gbk|hypothetical protein|507|MK327942(167728):134500-135006:-1 ^^ Escherichia phage vB_EcoM_G50, complete genome.|neighbours:ID:QBO65093.1(-1),ID:QBO65095.1(-1)|neighbour_genes:hypothetical protein,putative RNA ligase|
MMDLQLITTEMVVEAYGDTTDGISVFKGNRRVGYITDLKKDLAKQVKRKTTIKEYRNRRLEQARDMLPDAVEEMKVFLENQLAKYDCDVFINQTQPNVHINNCKCYIIVNPLTGKHRLGISNPNRSASDMAEDVEACFKISKSPAEHHILINGLSQDDIIEVIKTLCN
>ID:QBO65371.1 |[Escherichia phage vB_EcoM_G53]||_Escherichia_phage_vB_EcoM_G53_.gbk|hypothetical protein|501|MK327943(167834):137569-138069:-1 ^^ Escherichia phage vB_EcoM_G53, complete genome.|neighbours:ID:QBO65370.1(-1),ID:QBO65372.1(-1)|neighbour_genes:hypothetical protein,putative RNA ligase|
MNMQLITNDMVVNAFGDTTDGIRVFKKGRPVGYLTDLRVTLAKNLKKKVKQKEYSTRYAEEKREAMPEAVNSMVEFLQNNLTKYDANVFINISQPNVHIAGIKFYIICDPLTDKFNRLGISSPYHTAEELCVLFESYKIQTDGPKTVLINGLSRDEIIEIIQTCLK
>ID:QBQ80102.1 |[Escherichia phage vB_EcoM_G8]||_Escherichia_phage_vB_EcoM_G8_.gbk|hypothetical protein|507|MK373787(169650):133311-133817:-1 ^^ Escherichia phage vB_EcoM_G8, complete genome.|neighbours:ID:QBQ80101.1(-1),ID:QBQ80103.1(-1)|neighbour_genes:hypothetical protein,putative RNA ligase|
MMDLQLITTEMVVEAYGDTTDGISVFKGNRRVGYITDLKKDLAKQVKRKTTVKEYRNRRLEKARDMLPDAVEEMKVFLENQLAKYDCEVFINQTQPNVHINSCKCYIIVNPLTGKHRLGISNPNRSASDMAEDVEACFKISKSPAEHHILINGLSQDDIIEVIKTLCN
>ID:QBQ78008.1 |[Escherichia phage vB_EcoM_G9062]||_Escherichia_phage_vB_EcoM_G9062_.gbk|hypothetical protein|507|MK373779(168670):136033-136539:-1 ^^ Escherichia phage vB_EcoM_G9062, complete genome.|neighbours:ID:QBQ78007.1(-1),ID:QBQ78009.1(-1)|neighbour_genes:hypothetical protein,putative RNA ligase ..|
MMDLQLITTEMVVEAYGDTTDGISVFKGNRRVGYITDLKKDLAKQVKRKTTIKEYRNRRLEQARDMLPDAVEEMKVFLENQLAKYDCDVFINQTQPNVHINSCKCYIIVNPLTGKHRLGISNPNRSASDMAEDVEACFKISKSPAEHHILINGLSQDDIIEVIKTLCM
>ID:AXC34078.1 |[Escherichia phage vB_EcoM_JB75]||_Escherichia_phage_vB_EcoM_JB75_.gbk|inhibitor of host tr..|504|MH355584(167208):31359-31862:1 ^^ Escherichia phage vB_EcoM_JB75, complete genome.|neighbours:ID:AXC34010.1(1),ID:AXC34122.1(1)|neighbour_genes:RNA ligase A,spanin Rz|
MDLQLITTEMVVEAYGDTTDGISVFKGNRRVGYITDLKKDLAKQVKRKTTIKEYRNRRLEQARDMLPDAVEEMKVFLENQLAKYDCEVFINQTQPNVHINSCKCYIIVNPLTGKHRLGISNPNRSASDMAEDVEACFKISKSPAEHHILINGLSQDDIIEVIKTLCN
>ID:YP_009037543.1 |[Escherichia phage vB_EcoM_JS09]||_Escherichia_phage_vB_EcoM_JS09_.gbk|inhibitor of host tr..|501|NC_024124(169148):31813-32313:1 ^GeneID:19524938^ Escherichia phage vB_EcoM_JS09, complete genome.|neighbours:ID:YP_009037542.1(1),ID:YP_009037544.1(1)|neighbour_genes:RNA ligase A,hypothetical protein|
MNMQLITNDMVVAAFGDSSDGIRVFKKGRPVGYLTDLRVTLAKNAKKKLKQKEYSTRYTEEKREAMPEAVNAMVEFLQNNLTKYDANVFINISQPNVHIAGIKFYIICDPLTDKFNRLGISSPYHTAEELCVLFESYKIQCDGPKTVLINGLSRDEIIEIIKTCLK
>ID:QBQ78509.1 |[Escherichia phage vB_EcoM_KAW1E185]||_Escherichia_phage_vB_EcoM_KAW1E185_.gbk|hypothetical protein|507|MK373781(164987):132657-133163:-1 ^^ Escherichia phage vB_EcoM_KAW1E185, complete genome.|neighbours:ID:QBQ78508.1(-1),ID:QBQ78510.1(-1)|neighbour_genes:hypothetical protein,putative RNA ligase ..|
MMDLQLITTEMVVEAYGDTTDGISVFKGNRRVGYITDLKKDLAKQVKRKTTIKEYRNRRLEQARDMLPDAVEEMKVFLENQLAKYDCDVFINQTQPNVHINNCKCYIIVNPLTGKHRLGISNPNRSASDMAEDVEACFKISKSPAEHHILINGLSQDDIIEVIKTLCN
> |[Tevenvirinae Escherichia_phage_vB_EcoM_KAW3E185]||_Escherichia_phage_vB_EcoM_KAW3E185.gb|Putative phage alc t..|501|MK373782.1(170187):138623-139123:-1 ^RAST2:fig|1198136.54.peg.240^ Tevenvirinae Escherichia_phage_vB_EcoM_KAW3E185|neighbours:(-1),(-1)|neighbour_genes:Phage spanin Rz,RNA ligase|
MNMQLITNDMVVTAFGDTTDGIRVFKKGRPVGYLTDLRVTLAKNLKKKVKQKEYSTRYAEEKREAMPEAVNSMVEFLQNNLTKYDANVFINISQPNVHIAGIKFYIICDPLTDKFNRLGISSPYHTAEELCVLFESYKIQCDGPKTVLINGLSRDEIIEIIKTCLK
>ID:QBQ79284.1 |[Escherichia phage vB_EcoM_MM02]||_Escherichia_phage_vB_EcoM_MM02_.gbk|hypothetical protein|564|MK373784(169201):139256-139819:-1 ^^ Escherichia phage vB_EcoM_MM02, complete genome.|neighbours:ID:QBQ79283.1(-1),ID:QBQ79285.1(-1)|neighbour_genes:hypothetical protein,putative RNA ligase|
MVYKHQGWCYYGFYQQHEEKIMNMQLITNDMVVTAFGDTTDGIRVFKKGRPVGYLTDLRVTLAKNLKKKVKQKEYSTRYAEEKREAMPEAVNAMVEFLQNNLTKYDANVFINISQPNVHIAGIKFYIICDPLTDKFNRLGISSPYHTAEELCVLFESYKIQTDGPKTVLINGLSRDEIIEIIQTCLK
>ID:QBQ79555.1 |[Escherichia phage vB_EcoM_OE5505]||_Escherichia_phage_vB_EcoM_OE5505_.gbk|hypothetical protein|507|MK373785(168756):136186-136692:-1 ^^ Escherichia phage vB_EcoM_OE5505, complete genome.|neighbours:ID:QBQ79554.1(-1),ID:QBQ79556.1(-1)|neighbour_genes:hypothetical protein,putative RNA ligase|
MMDLQLITTEMVVEAYGDTTDGISVFKGNRRVGYITDLKKDLAKQVKRKTTIKEYRNRRLEQARDMLPDAVEEMKVFLENQLAKYDCEVFINQTQPNVHINSCKCYIIVNPLTGKHRLGISNPNRSASDMAEDVEACFKISKSPAEHHILINGLSQDDIVEVIKTLCM
> |[Tevenvirinae _Escherichia_phage_vB_EcoM_PhAPEC2]||_Escherichia_phage_vB_EcoM_PhAPEC2.gb|Putative phage alc t..|501|NC_024794.1(167318):137222-137722:-1 ^RAST2:fig|1198136.124.peg.234^ Tevenvirinae _Escherichia_phage_vB_EcoM_PhAPEC2|neighbours:(-1),(-1)|neighbour_genes:hypothetical protein,RNA ligase|
MNMQLITNDMVVTAFGDTTDGIRVFKKGRPVGYLTDLRVTLAKNLKKKVKQKEYSTRYAEEKREAMPEAVNAMVEFLQNNLTKYDANVFINISQPNVHIAGIKFYIICDPLTDKFNRLGISSPYHTAEELCVLFESYKIQCDGLKTVLINGLSRDEIIEIIKTCLK
>ID:QBQ79837.1 |[Escherichia phage vB_EcoM_R5505]||_Escherichia_phage_vB_EcoM_R5505_.gbk|hypothetical protein|507|MK373786(167317):135459-135965:-1 ^^ Escherichia phage vB_EcoM_R5505, complete genome.|neighbours:ID:QBQ79836.1(-1),ID:QBQ79838.1(-1)|neighbour_genes:hypothetical protein,putative RNA ligase|
MMDLQLITTEMVVEAYGDTTDGISVFKGNRRVGYITDLKKDLAKQVKRKTTIKEYRNRRLEQARDMLPDAVEEMKVFLENQLAKYDCEVFINQTQPNVHINSCKCYIIVNPLTGKHRLGISNPNRSASDMAEDVAACFKISKSPAEHHILINGLSQDDIIEVIKTLCN
>ID:QBQ77244.1 |[Escherichia phage vB_EcoM_WFK]||_Escherichia_phage_vB_EcoM_WFK_.gbk|hypothetical protein|501|MK373775(164590):132586-133086:-1 ^^ Escherichia phage vB_EcoM_WFK, complete genome.|neighbours:ID:QBQ77243.1(-1),ID:QBQ77245.1(-1)|neighbour_genes:hypothetical protein,putative RNA ligase|
MNMQLITNDMVVNAFGDTTDGIRVFKKGRPVGYLTDLRVTLAKNLKKKVKQKEYSTRYAEEKREAMPEAVNSMVEFLQNNLTKYDANVFINISQPNVHIAGIKFYIICDPLTDKFNRLGISSPYHTAEELCVLFESYKIQTDGPKTVLINGLSRDEIIEIIQTCLK
>ID:QBQ76983.1 |[Escherichia phage vB_EcoM_WFL6982]||_Escherichia_phage_vB_EcoM_WFL6982_.gbk|hypothetical protein|501|MK373774(164279):132588-133088:-1 ^^ Escherichia phage vB_EcoM_WFL6982, complete genome.|neighbours:ID:QBQ76982.1(-1),ID:QBQ76984.1(-1)|neighbour_genes:hypothetical protein,putative RNA ligase|
MNMQLITNDMVVNAFGDTTDGIRVFKKGRPVGYLTDLRVTLAKNLKKKVKQKEYSTRYAEEKREAMPEAVNSMVEFLQNNLTKYDANVFINISQPNVHIAGIKFYIICDPLTDKFNRLGISSPYHTAEELCVLFESYKIQTDGPKTVLINGLSRDEIIEIIQTCLK
>ID:QBQ77738.1 |[Escherichia phage vB_EcoM_WFbE185]||_Escherichia_phage_vB_EcoM_WFbE185.gbk|hypothetical protein|501|MK373778(170429):139391-139891:-1 ^^ Escherichia phage vB_EcoM_WFbE185, complete genome.|neighbours:ID:QBQ77737.1(-1),ID:QBQ77739.1(-1)|neighbour_genes:hypothetical protein,putative RNA ligase ..|
MNMQLITNDMVVNAFGDTTDGIRVFKKGRPVGYLTDLRVTLAKNLKKKVKQKEYSTRYAEEKREAMPEAVNAMVEFLQNNLTKYDANVFINISQPNVHIAGIKFYIICDPLTDKFNRLGISSPYHTAEELCVLFESYKIQTDGPKTVLINGLSRDEIIEIIQTCLK
>ID:YP_007004965.1 |[Escherichia phage wV7]||_Escherichia_phage_wV7_.gbk|inhibitor of host tr..|504|NC_019505(166452):133959-134462:-1 ^GeneID:14010759^ Escherichia phage wV7, complete genome.|neighbours:ID:YP_007004964.1(-1),ID:YP_007004966.1(-1)|neighbour_genes:hypothetical protein,RNA ligase 1 and tai..|
MDLQLITTEMVVEAYGDTTDGISVFKGNRRVGYITDLKKDLAKQVKRKTTIKEYRNRRLEQARDMLPDAVEEMKVFLENQLAKYDCEVFINQTQPNVHINSCKCYIIVNPLTGKHRLGISNPNRSASDMAEDVAACFKISKSPAEHHILINGLSQDDIIEVIKTLCM
>ID:QDK04353.1 |[Escherichia virus VEc20]||_Escherichia_virus_VEc20_.gbk|vec20_223|507|MN022785(167532):133470-133976:-1 ^^ Escherichia virus VEc20, complete genome.|neighbours:ID:QDK04352.1(-1),ID:QDK04354.1(-1)|neighbour_genes:vec20_222,vec20_224|
MMDLQLITTEMVVEAYGDTTDGISVFKGNRRVGYITDLKKDLAKQVKRKTTIKEYRNRRLEQARDMLPDAVEEMKVFLENQLAKYDCDVFINQTQPNVHINNCKCYIIVNPLTGKHRLGISNPNRSASDMAEDVAACFKISKSPAEHHILINGLSQDDIIEVIKTLCN
>ID:VCU44526.1 |[Escherichia virus vB_Eco_mar005P1]|vB_Eco_mar005P1|_Escherichia_virus_vB_Eco_mar005P1_.gbk|inhibitor of host tr..|501|LR027390(167773):70260-70760:-1 ^^ Escherichia virus vB_Eco_mar005P1 genome assembly, chromosome: 1.|neighbours:ID:VCU44525.1(-1),ID:VCU44527.1(-1)|neighbour_genes:hypothetical protein,rnlA|
MNMQLITNDMVVNAFGDTTDGIRVFKKGRPVGYLTDLRVTLAKNLKKKVKQKEYSTRYAEEKREAMPEAVNAMVEFLQNNLTKYDANVFINISQPNVHIAGIKFYIICDPLTDKFNRLGISSPYHTAEELCVLFESYKIQCDGLKTVLINGLSRDEIIEIIKTCLK
>ID:VCU44148.1 |[Escherichia virus vB_Eco_mar005P1]|vB_Eco_mar006P2|_Escherichia_virus_vB_Eco_mar005P1_strain_vB_Eco_mar006P2_.gbk|inhibitor of host tr..|501|LR027387(167773):3509-4009:-1 ^^ Escherichia virus vB_Eco_mar005P1 strain vB_Eco_mar006P2 genome assembly, chromosome: 1.|neighbours:ID:VCU44146.1(-1),ID:VCU44150.1(-1)|neighbour_genes:hypothetical protein,rnlA|
MNMQLITNDMVVNAFGDTTDGIRVFKKGRPVGYLTDLRVTLAKNLKKKVKQKEYSTRYAEEKREAMPEAVNAMVEFLQNNLTKYDANVFINISQPNVHIAGIKFYIICDPLTDKFNRLGISSPYHTAEELCVLFESYKIQCDGLKTVLINGLSRDEIIEIIKTCLK
>ID:VCU43298.1 |[Escherichia virus vB_Eco_mar005P1]|vB_Eco_mar007P3|_Escherichia_virus_vB_Eco_mar005P1_strain_vB_Eco_mar007P3_.gbk|inhibitor of host tr..|501|LR027383(167651):93146-93646:-1 ^^ Escherichia virus vB_Eco_mar005P1 strain vB_Eco_mar007P3 genome assembly, chromosome: 1.|neighbours:ID:VCU43297.1(-1),ID:VCU43299.1(-1)|neighbour_genes:hypothetical protein,rnlA|
MNMQLITNDMVVNAFGDTTDGIRVFKKGRPVGYLTDLRVTLAKNLKKKVKQKEYSTRYAEEKREAMPEAVNAMVEFLQNNLTKYDANVFINISQPNVHIAGIKFYIICDPLTDKFNRLGISSPYHTAEELCVLFESYKIQCDGLKTVLINGLSRDEIIEIIKTCLK
>ID:VCU44006.1 |[Escherichia virus vB_Eco_mar005P1]|vB_Eco_mar008P4|_Escherichia_virus_vB_Eco_mar005P1_strain_vB_Eco_mar008P4_.gbk|inhibitor of host tr..|501|LR027386(167773):75927-76427:-1 ^^ Escherichia virus vB_Eco_mar005P1 strain vB_Eco_mar008P4 genome assembly, chromosome: 1.|neighbours:ID:VCU44005.1(-1),ID:VCU44007.1(-1)|neighbour_genes:hypothetical protein,rnlA|
MNMQLITNDMVVNAFGDTTDGIRVFKKGRPVGYLTDLRVTLAKNLKKKVKQKEYSTRYAEEKREAMPEAVNAMVEFLQNNLTKYDANVFINISQPNVHIAGIKFYIICDPLTDKFNRLGISSPYHTAEELCVLFESYKIQCDGLKTVLINGLSRDEIIEIIKTCLK
>ID:VCU44775.1 |[Escherichia virus vB_Eco_mar005P1]|vB_Eco_mar009P5|_Escherichia_virus_vB_Eco_mar005P1_strain_vB_Eco_mar009P5_.gbk|inhibitor of host tr..|501|LR027391(167658):53280-53780:1 ^^ Escherichia virus vB_Eco_mar005P1 strain vB_Eco_mar009P5 genome assembly, chromosome: 1.|neighbours:ID:VCU44774.1(1),ID:VCU44776.1(1)|neighbour_genes:rnlA,hypothetical protein|
MNMQLITNDMVVNAFGDTTDGIRVFKKGRPVGYLTDLRVTLAKNLKKKVKQKEYSTRYAEEKREAMPEAVNAMVEFLQNNLTKYDANVFINISQPNVHIAGIKFYIICDPLTDKFNRLGISSPYHTAEELCVLFESYKIQCDGLKTVLINGLSRDEIIEIIKTCLK
>ID:AUV57573.1 |[Klebsiella phage KP1]||_Klebsiella_phage_KP1_.gbk|inhibitor of host tr..|510|MG751100(167989):124840-125349:-1 ^^ Klebsiella phage KP1, complete genome.|neighbours:ID:AUV57572.1(-1),ID:AUV57574.1(-1)|neighbour_genes:spanin Rz,RNA ligase|
MDMQAITLDMVVNKYGTHSDGIFVWNGTKKVGFVTDLRTHMARKEAARKKQKEYTNRVNEQRAEALPEAVDEMIDFLDNHLAKYGAEVFKNITQPNVHANGCKCYVIVDPIYGKHRLGIMHRELNYSEMAEYVEACFKCSPSESSDRHILISGLSRDDIVEVILKLCSK
>ID:APD20628.1 |[Klebsiella phage KPV15]|KPV15|_Klebsiella_phage_KPV15_.gbk|transcription termin..|510|KY000080(167034):143763-144272:-1 ^^ Klebsiella phage KPV15, complete genome.|neighbours:ID:APD20627.1(-1),ID:APD20629.1(-1)|neighbour_genes:spanin Rz,RNA ligase|
MDMQAITLDMVVNKYGTHSDGIFVWNGTKKVGFVTDLRTHMARKEAARKKQKEYTNRVNEQRAEALPEAVDEMIDFLDNHLAKYGAEVFKNITQPNVHANGCKCYVIVDPIYGKHRLGIMHRELNYSEMAEYVEACFKCSPSESSDRHILISGLSRDDIVEVILKLCSK
> |[Tevenvirinae Klebsiella_phage_Marfa]||_Klebsiella_phage_Marfa.gb|hypothetical protein|510|MN044033.1(168532):136068-136577:-1 ^RAST2:fig|1198136.82.peg.251^ Tevenvirinae Klebsiella_phage_Marfa|neighbours:(-1),(-1)|neighbour_genes:hypothetical protein,RNA ligase|
MNLQNISNDDVVAHFEGTSHDGIYVYKGQKKLGFITDLRVTMGRKLATKFKQKQYSTKQAEERREAMPAAVEEMCSFLENQLTKYGAEVKINITQPNVHLNGHKCYVICDPLSDKFNRLGIKHLYKTSEDMALELDGYKIQVDKAPKHILVNNLSRDEIVEVIKKLCLN
>ID:AWY07125.1 |[Klebsiella phage Mineola]||_Klebsiella_phage_Mineola_.gbk|inhibitor of host tr..|510|MH333064(166130):134586-135095:-1 ^^ Klebsiella phage Mineola, complete genome.|neighbours:ID:AWY07124.1(-1),ID:AWY07126.1(-1)|neighbour_genes:putative I-spanin,RNA ligase A|
MDMQAITLDMVVNKYGTHSDGIFVWNGTKKVGFVTDLRTHMARKEAARKKQKEYTNRVNEQRAEALPEAVDEMIDFLDNHLAKYGAEVFKNITQPNVHANGCKCYVIVDPIYGKHRLGIMHRELNYSEMAEYVEACFKCSPSESSDRHILISGLSRDDIVEVILKLCSK
> |[Tevenvirinae _Klebsiella_phage_PKO111]||_Klebsiella_phage_PKO111.gb|inhibitor of host tr..|510|NC_031095.1(168758):140888-141397:1 ^RAST2:fig|1198136.84.peg.256^ Tevenvirinae _Klebsiella_phage_PKO111|neighbours:(1),(1)|neighbour_genes:RNA ligase,hypothetical protein|
MDMQAITLDMVVNKYGTHSDGIFVWNGTKKVGFVTDLRTHMARKEAARKKQKEYTNRVNEQRAEALPEAVDEMIDFLDNHLAKYGAEVFKNITQPNVHANGCKCYVIVDPIYGKHRLGIMHRELNYSEMAEYVEACFKCSPSESSDRHILISGLSRDDIVEVILKLCSK
>ID:YP_009288909.1 |[Klebsiella phage vB_KpnM_KpV477]||_Klebsiella_phage_vB_KpnM_KpV477_.gbk|putative inhibitor o..|510|NC_031087(168272):136649-137158:-1 ^GeneID:29067213^ Klebsiella phage vB_KpnM_KpV477, complete genome.|neighbours:ID:YP_009288908.1(-1),ID:YP_009288910.1(-1)|neighbour_genes:putative i-spanin,putative RNA ligase ..|
MDMQAITLDMVVNKYGTHSDGIFVWNGTKKVGFVTDLRTHMARKEAARKKQKEYTNRVNEQRAEALPEAVDEMIDFLDNHLAKYGAEVFKNITQPNVHANGCKCYVIVDPIYGKHRLGIMHRELNYSEMAEYVEACFKCSPSESSDRHILISGLSRDDIVEVILKLCSK
>ID:AUO78807.1 |[Klebsiella phage vB_Kpn_F48]||_Klebsiella_phage_vB_Kpn_F48.gbk|transcription termin..|510|MG746602(170764):98788-99297:1 ^^ Klebsiella phage vB_Kpn_F48, complete genome.|neighbours:ID:AUO78806.1(1),ID:AUO78808.1(1)|neighbour_genes:RNA ligase,hypothetical protein|
MNLQNISNDDVVAHFEGTSHDGIYVYKGQKKLGFISDLRVTMGRKLAAKFKQKQYSTKQVEERREAMPAAVEEMRSFLENQMTKYGAEVKINITQPNVHLNGHKCYIICDPLSDKFNRLGIKHLYKTGEDMAFELDGYKTQLDKAPKHILVNNLSRDEIVEVIKKLCLN
> |[Tevenvirinae Morganella_phage_vB_MmoM_MP1]||_Morganella_phage_vB_MmoM_MP1.gb|inhibitor of host tr..|501|NC_031020.1(163201):134367-134867:-1 ^RAST2:fig|1198136.47.peg.244^ Tevenvirinae Morganella_phage_vB_MmoM_MP1|neighbours:(-1),(-1)|neighbour_genes:hypothetical protein,RNA ligase|
MISQITNEMVVAKYGDNTDGIFVYKNGRSVGYLTDLRIAYHKKVRTNKKQKEYSNRINERRKEEMPDLVEATKEFLENHLAKYDANVFVNISQPNVHMNGNKCYIICDPIGQKFQLGIYHTTYDYNYMSDEFPGIKCSPSSSSHHILFRGLERDDILEIIKKLCKN
>ID:YP_009211666.1 |[Pectobacterium bacteriophage PM2]||_Pectobacterium_bacteriophage_PM2.gbk|inhibitor of host tr..|498|NC_028940(170286):139978-140475:-1 ^GeneID:26638138^ Pectobacterium bacteriophage PM2, complete genome.|neighbours:ID:YP_009211665.1(-1),ID:YP_009211667.1(-1)|neighbour_genes:putative membrane pr..,RNA ligase 1 and tai..|
MNLQLITNEMVTAEFGDRHDGICVYKGNKNVGFLTDLRVTLGRKSSKKLKQKAYSTKLTEERREAMPGAVESMVEFLSNNLPGAEVFINISQPNVHIDRSKFYIICDPLTDKFNRLGIMHQTLTSEEISEMIDNSHKLQSESARHVLVNGLSRDDIVEIIKKLCK
>ID:QBP35569.1 |[Phage NC-G]||_Phage_NC-G.gbk|transcription termin..|501|MK310184(170164):80882-81382:-1 ^^ Phage NC-G, complete genome.|neighbours:ID:QBP35568.1(-1),ID:QBP35570.1(-1)|neighbour_genes:spanin,RNA ligase|
MNMQMITNEMVVKAFGDSTDGIQVFKGSRAVGYLTDLRVTLAKNAKKKIKQKEYSTRYAEEKREAMPEAVNSMVEFLQNNLSKYDAEVFINISQPNVKIAGITFYLICDPLSDKFNRLGISSPYHTAEELCVMFETYKIQCENPKTVLINSLSRDDIIEIITKCLN
> |[Tevenvirinae _Proteus_phage_phiP4-3]||_Proteus_phage_phiP4-3.gb|inhibitor of host tr..|501|MG696114.1(167849):29129-29629:1 ^RAST2:fig|1198136.86.peg.45^ Tevenvirinae _Proteus_phage_phiP4-3|neighbours:(1),(1)|neighbour_genes:RNA ligase,hypothetical protein|
MDLQLITNDMVVASFGDRHDGLSVWKGSKRVGYLSDLRAALGRNKSKSLKQKEYNNRVSEERREKLPEAVQEMKSFLESYLANTDAEVFINISQPNVHINGHKCYIIVDPIYEKHQLGIMHKELTYDDMASLIPSFSCSSSTSRNHILFRGLSSDDIINTIFKVCQ
> |[Tevenvirinae _Proteus_phage_vB_PmiM_Pm5461]||_Proteus_phage_vB_PmiM_Pm5461.gb|inhibitor of host tr..|501|NC_028762.1(161989):132853-133353:-1 ^RAST2:fig|1198136.85.peg.229^ Tevenvirinae _Proteus_phage_vB_PmiM_Pm5461|neighbours:(-1),(-1)|neighbour_genes:hypothetical protein,RNA ligase|
MDLQQITNETVVAAFGDRHDGIWVYKGSKKVGYLSDLRTAISRNDSKRSKQKEYNDRISEERREKMPEAVQEMKSFLESYLANTGAEIFINISQPNVHINGHKCYIIVDPIYEKHQLGIMHKNMTYDDMASEIPSFSCSSSTSRNHILFRGLSSDDIINTIFKLCR
>ID:YP_009615700.1 |[Salmonella phage Melville]||_Salmonella_phage_Melville_.gbk|Alc-like inhibitor o..|501|NC_042044(159323):127235-127735:-1 ^GeneID:40092175^ Salmonella phage Melville, complete genome.|neighbours:ID:YP_009615699.1(-1),ID:YP_009615701.1(-1)|neighbour_genes:spanin inner membran..,RnlA-like RNA ligase|
MNLQLITNEALVEKYGTHHDGISVFKGSRRVGYLTDLRKAFATDQKKRKKQKEYNNKVTEARQEAMPEAVEEMKNFLENQLTKYGAEVIINITQPNVLINDCKCYITVDPIYGKHRLGIHNPYMNSSEMADEIQGFKVSQSDAPNHVLWNGLSQDDIVEVIVKLCK
>ID:YP_007501255.1 |[Salmonella phage vB_SenMS16]||_Salmonella_phage_S16_.gbk|inhibitor of host tr..|501|NC_020416(160221):127408-127908:-1 ^GeneID:14675456^ Salmonella phage S16, complete genome.|neighbours:ID:YP_007501254.1(-1),ID:YP_007501256.1(-1)|neighbour_genes:hypothetical protein,RNA ligase A|
MNLQLITNEALVEKYGTHHDGISVFKGSRRVGYLTDLRKAFATDQKKRKKQKEYNNKVTEARQEAMPEAVEEMKNFLENQLTKYGAEVIINITQPNVLINDCKCYITVDPIYGKHRLGIHNPYMNSSEMADEIQGFKVSQSDAPNHVLWNGLSQDDIVEVIVKLCK
> |[Tevenvirinae _Salmonella_phage_STML-198]||_Salmonella_phage_STML-198.gb|inhibitor of host tr..|501|NC_027344.1(158099):9552-10052:-1 ^RAST2:fig|1198136.87.peg.26^ Tevenvirinae _Salmonella_phage_STML-198|neighbours:(-1),(-1)|neighbour_genes:predicted membrane p..,RNA ligase|
MNLQLITNEALVEKYGTHHDGISVFKGSRRVGYLTDLRKAFAADQKKRKKQKEYNNKVTEARQEAMPEAVEEMKNFLENQLTKYGAEVIINITQPNVLINDCKCYITVDPIYGKHRLGIHNPYMNSSEMADEIQGFKVSQSDAPNHVLWNGLSQDDIVEVIVKLCK
> |[Tevenvirinae Salmonella phage STP4-a]||_Salmonella_phage_STP4-a.gb|inhibitor of host tr..|501|NC_026607.2(159914):128644-129144:-1 ^RAST2:fig|1198136.48.peg.232^ Tevenvirinae Salmonella phage STP4-a|neighbours:(-1),(-1)|neighbour_genes:predicted membrane p..,RNA ligase|
MNLQLITNEALVEKYGTHHDGISVFKGSRRVGYLTDLRKAFAVDQKKRKKQKEYNNKVTEARQEAMSEAVEEMKNFLENQLTKYGAEVIINITQPNVLINDCKCYITVDPIYGKHRLGIHNPYMNSSEMADEIQGFKVSQSDAPNHVLWNGLSQDDIVEVIVKLCK
> |[Tevenvirinae Salmonella_phage_vB_SnwM_CGG4-1]||_Salmonella_phage_vB_SnwM_CGG4-1.gb|inhibitor of host tr..|501|NC_031065.1(159878):127291-127791:-1 ^RAST2:fig|1198136.78.peg.227^ Tevenvirinae Salmonella_phage_vB_SnwM_CGG4-1|neighbours:(-1),(-1)|neighbour_genes:Phage spanin Rz,RNA ligase|
MNLQLITNEALVEKYGTHHDGISVFKGSRRVGYLTDLRKAFAADQKKRKKQKEYNNKVTEARQEAMPEAVEEMKNFLENQLTKYGAEVIINITQPNVLINDCKCYITVDPIYGKHRLGIHNPYMDSSEMADEIQGFKVSQSDAPNHVLWNGLSQDDIVEVIVKLCK
> |[Tevenvirinae Serratia phage PS2]||_Serratia_phage_PS2.gb|hypothetical protein|513|KJ025957.1(167266):135163-135675:-1 ^RAST2:fig|1198136.49.peg.250^ Tevenvirinae Serratia phage PS2|neighbours:(-1),(-1)|neighbour_genes:hypothetical protein,RNA ligase|
MNLQLITNQMILDTFAPGGREDGIYAYNEKGKNLGFLSDLRIAVARKDKAYRVAQERRQRENQERDEKMPQAVEDMIAFLENNLTKIDAKVFKNITQPNVHACGHKFYLIVDPIHGNNRLGIMHATKYHADLVLDFEGYKIQGKDMGTKHILINGLSQDEIVEIILKVCQ
>ID:APC45027.1 |[Shigella phage SH7]||_Shigella_phage_SH7_.gbk|hypothetical protein|507|KX828711(164870):132294-132800:-1 ^^ Shigella phage SH7, complete genome.|neighbours:ID:APC45085.1(-1),ID:APC45074.1(-1)|neighbour_genes:membrane protein,RNA ligase 1 and tai..|
MMDLQLITTEMVVEAYGDTTDGISVFKGNRRVGYITDLKKDLAKQVKRKTTIKEYRNRRLEQARDMLPDAVEEMKVFLENQLAKYDCEVFINQTQPNVHINSCKCYIIVNPLTGKHRLGISNPNRSASDMAEDVEACFKISKSPAEHHILINGLSQDDIVEVIKTLCN
>ID:YP_009288588.1 |[Shigella phage SHBML-50-1]||_Shigella_phage_SHBML-50-1_.gbk|alc transcription te..|504|NC_031085(166634):135811-136314:-1 ^GeneID:29060678^ Shigella phage SHBML-50-1, complete genome.|neighbours:ID:YP_009288587.1(-1),ID:YP_009288589.1(-1)|neighbour_genes:spanin Rz,RNA ligase|
MDLQLITTEMVVEAYGDTTDGISVFKGNRRVGYITDLKKDLAKQVKRKTTIKEYRNRRLEQARDMLPDAVEEMKVFLENQLAKYDCEVFINQTQPNVHINSCKCYIIVNPLTGKHRLGISNPNRSASDMAEDVAACFKISKSPAEHHILINGLSQDDIIEVIKTLCN
>ID:YP_009277596.1 |[Shigella phage SHFML-11]||_Shigella_phage_SHFML-11.gbk|alc transcription te..|504|NC_030953(170650):82744-83247:-1 ^GeneID:29056303^ Shigella phage SHFML-11, complete genome.|neighbours:ID:YP_009277595.1(-1),ID:YP_009277597.1(-1)|neighbour_genes:spanin Rz,RNA ligase|
MDLQLITTEMVVEAYGDTTDGISVFKGNRRVGYITDLKKDLAKQVKRKTTIKEYRNRRLEQARDMLPDAVEEMKVFLENQLAKYDCEVFINQTQPNVHINSCKCYIIVNPLTGKHRLGISNPNRSASDMAEDVEACFKISKSPAEHHILINGLSQDDIIEVIKTLCM
> |[Tevenvirinae Shigella_phage_SHSML-52-1]||_Shigella_phage_SHSML-52-1.gb|Putative phage alc t..|501|NC_031090.1(169621):66295-66795:1 ^RAST2:fig|1198136.79.peg.103^ Tevenvirinae Shigella_phage_SHSML-52-1|neighbours:(1),(1)|neighbour_genes:RNA ligase,Phage spanin Rz|
MNMQLITNDMVVAAFGDSTDGIRVFKKGRAVGYLTDLRTTLAKNAKKKLKQKEYSTRYAEEKREAMPEAVNAMVEFLQNNLTKYDANVFVNISQPNVHIAGIKFYIICDPLTDKFNRLGISSPYHTAEELCVMFETYKIQTDGPKTVLINGLSRDEIIEIIQTCLK
>ID:YP_003934863.1 |[Shigella phage SP18]||_Shigella_phage_SP18.gbk|alca|504|NC_014595(170605):138071-138574:-1 ^GeneID:9830604^ Shigella phage SP18, complete genome.|neighbours:ID:YP_003934862.1(-1),ID:YP_003934864.1(-1)|neighbour_genes:pseT.3,alcb|
MNMQLISNDMIVDVYGDRHDGIYVYKGSKNVGFLTDLRKKLASDNKLKAKQKEYRDKKSEERKEALHESVPEMVDFLKNHLVKYDAEVFINQTQPNVHINGCVCYVVVEPLTLQHRLGIKHPVLTQDDMADEVGNQFRISASDSTNHILLNGLSQDDIVEVIIKLCK
>ID:YP_009619032.1 |[Shigella phage Sf21]||_Shigella_phage_Sf21_.gbk|inhibitor of host tr..|504|NC_042077(166002):134010-134513:-1 ^GeneID:40095635^ Shigella phage Sf21, complete genome.|neighbours:ID:YP_009619031.1(-1),ID:YP_009619033.1(-1)|neighbour_genes:hypothetical protein,RNA ligase A|
MDLQLITTEMVVEAYGDTTDGISVFKGNRRVGYITDLKKDLAKQVKRKTTIKEYRNRRLEQARDMLPDAVEEMKVFLENQLAKYDCDVFINQTQPNVHINSCKCYIIVNPLTGKHRLGISNPNRSASDMAEDVEACFKISKSPAEHHILINGLSQDDIIEVIKTLCM
>ID:YP_009614875.1 |[Shigella phage Sf22]||_Shigella_phage_Sf22_.gbk|gp123|504|NC_042039(166283):79641-80144:-1 ^GeneID:40091290^ Shigella phage Sf22, complete genome.|neighbours:ID:YP_009614874.1(-1),ID:YP_009614876.1(-1)|neighbour_genes:gp122,RNA ligase A|
MDLQLITTEMVVEAYGDTTDGISVFKGNRRVGYITDLKKDLAKQVKRKTTIKEYRNRRLEQARDMLPDAVEEMKVFLENQLAKYDCEVFINQTQPNVHINSCKCYIIVNPLTGKHRLGISNPNRSASDMAEDVEACFKISKSPAEHHILINGLSQDDIIEVIKTLCN
>ID:ATE86482.1 |[Shigella phage Sf23]||_Shigella_phage_Sf23_.gbk|inhibitor of host tr..|507|MF158046(167678):56590-57096:-1 ^^ Shigella phage Sf23, complete genome.|neighbours:ID:ATE86481.1(-1),ID:ATE86483.1(-1)|neighbour_genes:hypothetical protein,RNA ligase A|
MMDLQLITTEMVVEAYGDTTDGISVFKGNRRVGYITDLKKDLAKQVKRKTTIKEYRNRRLEQARDMLPDAVEEMKVFLENQLAKYDCEVFINQTQPNVHINNCKCYIIVNPLTGKHRLGISNPNRSASDMAEDVAVCFKISKSPAEHHILINGLSQDDIIEVIKTLCM
>ID:YP_009619155.1 |[Shigella phage Sf24]||_Shigella_phage_Sf24_.gbk|inhibitor of host tr..|504|NC_042078(168112):59987-60490:-1 ^GeneID:40095770^ Shigella phage Sf24, complete genome.|neighbours:ID:YP_009619154.1(-1),ID:YP_009619156.1(-1)|neighbour_genes:hypothetical protein,RNA ligase A|
MDLQLITTEMVVEAYGDTTDGISVFKGNRRVGYITDLKKDLAKQVKRKTTIKEYRNRRLEQARDMLPDAVEEMKVFLENQLAKYDCEVFINQTQPNVHINSCKCYIIVNPLTGKHRLGISNPNRSASDMAEDVEACFKISKSPAEHHILINGLSQDDIIEVIKTLCM
>ID:YP_004415118.1 |[Shigella phage Shfl2]||_Shigella_phage_Shfl2_.gbk|putative Alc inhibit..|504|NC_015457(165919):133347-133850:-1 ^GeneID:10498981^ Shigella phage Shfl2, complete genome.|neighbours:ID:YP_004415117.1(-1),ID:YP_004415119.1(-1)|neighbour_genes:hypothetical protein,putative RNA ligase ..|
MDLQLITTEMVVEAYGDTTDGISVFKGNRRVGYITDLKKDLAKQVKRKTTIKEYRNRRLEQARDMLPDAVEEMKVFLENQLAKYDCDVFINQTQPNVHINNCKCYIIVNPLTGKHRLGISNPNRSASDMAEDVEACFKISKSPAEHHILINGLSQDDIIEVIKTLCN
>ID:YP_009111041.1 |[Shigella phage pSs-1]||_Shigella_phage_pSs-1_.gbk|hypothetical protein|507|NC_025829(164999):139147-139653:-1 ^GeneID:22475307^ Shigella phage pSs-1, complete genome.|neighbours:ID:YP_009111040.1(-1),ID:YP_009111042.1(-1)|neighbour_genes:hypothetical protein,hypothetical protein|
MMDLQLITTEMVVEAYGDTTDGISVFKGNRRVGYITDLKKDLAKQVKRKTTIKEYRNRRLEQARDMLPDAVEEMKVFLENQLAKYDCDVFINQTQPNVHINNCKCYIIVNPLTGKHRLGISNPNRSASDMAEDVEACFKISKSPAEHHILINGLSQDDIIEVIKTLCN
> |[Tevenvirinae Vibrio_phage_KVP40]||_Vibrio_phage_KVP40.gb|Phage protein|627|NC_005083.2(244834):34303-34929:1 ^RAST2:fig|1198136.81.peg.62^ Tevenvirinae Vibrio_phage_KVP40|neighbours:(-1),(1)|neighbour_genes:hypothetical protein,Phage protein|
MMHITPVENILNFFAKKGCTTIVLSPIIISSKRINKQERIIMNAQSMTNAQIAELFDMTVDANGFQAVDAKGRRHYLTDLRQKAMKAAKTKKARKVRAEAQPKATAEELLAELQSESSDFWEIRESQPGMDSEEHGLNVYVTAGLPDRHRVMIRSSVLTNKELDRELGYLNPSKQKEEQRRKKSTIIFSNRSAKEIVEIIEKVKSISE
> |[Tevenvirinae Vibrio_phage_ValB1_HC]||_Vibrio_phage_ValB1_HC.gb|Phage protein|504|MK568540.1(247619):46099-46602:-1 ^RAST2:fig|1198136.76.peg.76^ Tevenvirinae Vibrio_phage_ValB1_HC|neighbours:(-1),(-1)|neighbour_genes:Phage protein,hypothetical protein|
MNVQSLTNEQLAAYFNMTVDSNGFQAVDEKGRRHYLTDLRQKAMKAAKTKKARKVRAEAQPKATAEELLAELQSESSDFWEIRESQPGMDSEEHGLNVYVTTGLPDSHRVMIRSSVLSNKELDRELGHLNPAKHKEVQRRKKSTIIFSNRSAKEIVEIIEKVKSISE
> |[Tevenvirinae Vibrio_phage_ValKK3]||_Vibrio_phage_ValKK3.gb|Phage protein|504|NC_028829.1(248088):99191-99694:-1 ^RAST2:fig|1198136.77.peg.212^ Tevenvirinae Vibrio_phage_ValKK3|neighbours:(-1),(1)|neighbour_genes:Phage protein,hypothetical protein|
MNVQSLTNEQLAAYFNMTVDSNGFQAVDEKGRRHYLTDLRQKAMKAAKTKKARKVRAEAQPKATAEELLAELQSESSDFWEIRESQPGMDSEEHGLNVYVTTGLPDSHRVMIRSSVLSNKELDRELGHLNPAKHKEVQRRKKSTIIFSNRSAKEIVEIIEKVKSISE
> |[Tevenvirinae Vibrio_phage_phi-Grn1]||_Vibrio_phage_phi-Grn1.gb|Phage protein|507|KT919972.1(248605):141956-142462:1 ^RAST2:fig|1198136.75.peg.222^ Tevenvirinae Vibrio_phage_phi-Grn1|neighbours:(-1),(1)|neighbour_genes:hypothetical protein,Phage protein|
MNVQSLTNEQLAARYNMTVDSNGFQAVDDKGRRHYLTDLRQKAMKEAKTKRTSKVKAAASKIALPTAEENLARLNGDFTEHQWFIRESQPGLDIEELGLRFYFIGGHERHQLNIRTKHFSNKELNNFYADKKILKAHKGTGSITIGSLSYDEVVEIANDIIEKSKNEI
> |[Tevenvirinae Vibrio_phage_phi-ST2]||_Vibrio_phage_phi-ST2.gb|Phage protein|507|KT919973.1(250485):202122-202628:1 ^RAST2:fig|1198136.73.peg.363^ Tevenvirinae Vibrio_phage_phi-ST2|neighbours:(-1),(1)|neighbour_genes:hypothetical protein,Phage protein|
MNVQSLTNEQLAARYNMTVDSNGFQAVDDKGRRHYLTDLRQKAMKEAKTKRTSKVKAAASKIALPTAEENLARLNGDFTEHQWFIRESQPGLDIEELGLRFYFIGGHERHQLNIRTKHFSNKELNNFYADKKILKAHKGTGSITIGSLSYDEVVEIANDIIEKSKNEI
> |[Tevenvirinae Vibriophage_phi-pp2]||_Vibriophage_phi-pp2.gb|Phage protein|504|JN849462.1(246421):34421-34924:1 ^RAST2:fig|1198136.74.peg.62^ Tevenvirinae Vibriophage_phi-pp2|neighbours:(-1),(1)|neighbour_genes:hypothetical protein,Phage protein|
MNAQSMTNAQIAELFDMTVDANGFQAVDAKGRRHYLTDLRQKAMKAAKTKKARKVRAEAQPKATAEELLAELQSESSDFWEIRESQPGMDSEEHGLNVYVTAGLPDRHRVMIRSSVLTNKELDRELGYLNPSKQKEEQRRKKSTIIFSNRSAKEIVEIIEKVKSISE
>ID:YP_009153824.1 |[Yersinia phage PST]||_Yersinia_phage_PST_.gbk|alc|504|NC_027404(167785):134211-134714:-1 ^GeneID:24677597^ Yersinia phage PST, complete genome.|neighbours:ID:YP_009153823.1(-1),ID:YP_009153825.1(-1)|neighbour_genes:hypothetical protein,rnlA|
MDLQLITTEMVVEAYGDTTDGISVFKGNRRVGYITDLKKDLAKQVKRKTTIKEYRNRRLEQARDMLPDAVEEMKVFLENQLAKYDCDVFINQTQPNVHINNCKCYIIVNPLTGKHRLGISNPNRSASDMAEDVEACFKISKSPAEHHILINGLSQDDIIEVIKTLCN
>ID:VEV89834.1 |[Yersinia phage fPS-2]||_Yersinia_phage_fPS-2_.gbk|g218c|504|LR215722(169060):135019-135522:-1 ^^ Yersinia phage fPS-2 genome assembly, chromosome: I.|neighbours:ID:VEV89833.1(-1),ID:VEV89835.1(-1)|neighbour_genes:g217c,g219c|
MDLQLITTEMVVEAYGDTTDGISVFKGNRRVGYITDLKKDLAKQVKRKTTIKEYRNRRLEQARDMLPDAVEEMKVFLENQLAKYDCDVFINQTQPNVHINNCKCYIIVNPLTGKHRLGISNPNRSASDMAEDVAACFKISKSPAEHHILINGLSQDDIIEVIKTLCN
>ID:YP_009149468.1 |[Yersinia phage phiD1]||_Yersinia_phage_phiD1_.gbk|g229|504|NC_027353(167063):134888-135391:-1 ^GeneID:24635665^ Yersinia phage phiD1 complete genome.|neighbours:ID:YP_009149467.1(-1),ID:YP_009149469.1(-1)|neighbour_genes:g228,g230|
MDLQLITTEMVVEAYGDTTDGISVFKGNRRVGYITDLKKDLAKQVKRKTTIKEYRNRRLEQARDMLPDAVEEMKVFLENQLAKYDCDVFINQTQPNVHINNCKCYIIVNPLTGKHRLGISNPNRSASDMAEDVEACFKISKSPAEHHILINGLSQDDIIEVIKTLCN
>ID:YP_009882195.1 |[Acinetobacter phage AbTZA1]||_Acinetobacter_phage_AbTZA1.gbk|hypothetical protein|486|NC_049445(168223):79439-79924:1 ^GeneID:55811491^ Acinetobacter phage AbTZA1, complete genome.|neighbours:ID:YP_009882194.1(1),ID:YP_009882196.1(1)|neighbour_genes:hypothetical protein,hypothetical protein|
MKHTVHTLTEDVLVEMFGDSKDWCSVFKDGKRVGYFADLRKEVLKRQTLADKKERKKFHDSLMLNDNISETKRFLESRLKNAHVFINETQPNVHLNGSKFYIICGATPKIRMGVTHKELDFDQIVQLAEREARQSSSKRHALFSNLDLEEAAQLIELLAGK
> |[Tevenvirinae Acinetobacter_phage_Abraxas]||_Acinetobacter_phage_Abraxas.gb|Alc inhibitor of hos..|537|MT385367.1(166559):136646-137182:-1 ^RAST2:fig|1198136.200.peg.230^ Tevenvirinae Acinetobacter_phage_Abraxas|neighbours:(-1),(-1)|neighbour_genes:hypothetical protein,hypothetical protein|
MAIGIIVISNIAYEENIMKHTVHTLTPEVLVEMFGDDKDWCSVLKNGKRVGYFSDLRKEVLKRQALADKKERKKFHDSLMLNDNIRETKRFFEDRLKNAHVFINETQPNVHLNGSKFYIICGATPKIRLGVTHKDLTFDEIVQLAEREARQSTSPRHALFSNLDLEEAAQLIELLAGN
> |[Tevenvirinae Acinetobacter_phage_Apostate]||_Acinetobacter_phage_Apostate.gb|Alc inhibitor of hos..|537|NC_049491.1(164746):135545-136081:-1 ^RAST2:fig|1198136.207.peg.225^ Tevenvirinae Acinetobacter_phage_Apostate|neighbours:(-1),(-1)|neighbour_genes:hypothetical protein,hypothetical protein|
MAIGIIVISNNTYEKNIMKHTIHTLTPEVLVEMFGDDKDWCSVLKNGKRVGYFSDLRKEVLKRQALADKKERKKFHDSLMLNDNIRETKRFFEDRLKNAHVFINETQPNVHLNGSKFYIICGATPKICLGVTHKDLTFDEIVQLAEREARQSTSPRHALFSNLDLEEAAQLIELLAGN
> |[Tevenvirinae Acinetobacter_phage_Berthold]||_Acinetobacter_phage_Berthold.gb|Alc inhibitor of hos..|537|NC_049490.1(165927):136078-136614:-1 ^RAST2:fig|1198136.206.peg.229^ Tevenvirinae Acinetobacter_phage_Berthold|neighbours:(-1),(-1)|neighbour_genes:hypothetical protein,hypothetical protein|
MAIGIIVISNITYEENIMKHTVHTLTPEVLVEMFGDDKDWCSVLKNGKRVGYFSDLRKEVLKRQALADKKERKKFHDSLMLNDNIRETKRFFEDRLKNAHVFINETQPNVHLNGSKFYIICGATPKIRLGVTHKDLTFDEIVQLAEREARQSTSPRHALFSNLDLEEAAQLIELLAGN
>ID:QAU03881.1 |[Acinetobacter phage Henu6]||_Acinetobacter_phage_Henu6.gbk|inhibitor of host tr..|489|MK240351(166890):29148-29636:-1 ^^ Acinetobacter phage Henu6, complete genome.|neighbours:ID:QAU03880.1(-1),ID:QAU04053.1(-1)|neighbour_genes:polynucleotide 5'-ki..,hypothetical protein|
MKHTVYTLTPEVLVEMFGDSKDWYSVLKDGKRVGTFADLRKLVLKRQTLADAAERKKLAASLAKDDHIREAKRFFENRIKNGEVFINETQPNVLINGCKVYIICGTSPKIRMGILHKEATFDEMLIASGKDKAKPTTCKRHILFDGLDLEEAAELIDLLCGK
> |[Tevenvirinae Acinetobacter_phage_Kimel]||_Acinetobacter_phage_Kimel.gb|Alc inhibitor of hos..|537|NC_049492.1(167922):137379-137915:-1 ^RAST2:fig|1198136.213.peg.232^ Tevenvirinae Acinetobacter_phage_Kimel|neighbours:(-1),(-1)|neighbour_genes:hypothetical protein,hypothetical protein|
MAIGIIVISNNAYEENIMKHTVHTLTPEVLVEMFGDDKDWCSVLKNGKRVGYFSDLRKEVLKRQALADKKERKKFHDSLMLNDNIRETKRFFEDRLKNAHVFINETQPNVHLNGSKFYIICGATPKIRLGVTHKDLTFDEIVQLAEREARQSTSPRHALFSNLDLEEAAQLIELLAGN
> |[Tevenvirinae Acinetobacter_phage_Konradin]||_Acinetobacter_phage_Konradin.gb|Alc inhibitor of hos..|537|NC_049479.1(166210):136303-136839:-1 ^RAST2:fig|1198136.205.peg.225^ Tevenvirinae Acinetobacter_phage_Konradin|neighbours:(-1),(-1)|neighbour_genes:hypothetical protein,hypothetical protein|
MAIGIIVISNNTYEENIMKHTVHTLTPEVLVEMFGDDKDWCSVLKNGKRVGYFSDLRKEVLKRQALADKKERKKFHDSLMLNDNIRETKRFFEDRLKNAHVFINETQPNVHLNGSKFYIICGATPKIRLGVTHKDLTFDEIVQLTEREARQSTSPRHALFNNLDLEEAAQLIELLAGN
> |[Tevenvirinae _Acinetobacter_phage_Lazarus]||_Acinetobacter_phage_Lazarus.gb|Alc inhibitor of hos..|537|NC_049493.1(165151):136088-136624:-1 ^RAST2:fig|1198136.212.peg.228^ Tevenvirinae _Acinetobacter_phage_Lazarus|neighbours:(-1),(-1)|neighbour_genes:hypothetical protein,hypothetical protein|
MAIGIIVISNNAYEENIMKHTAHTLTPEVLVEMFGDDKDWCSVLKNGKRVGYFSDLRKEVLKRQALADKKERKKFHDSLMLNDNIRETKRFFEDRLKTAHVFINETQPNVHLNGSKFYIICGATPKIRLGVTHKDLTFDEIVQLAEREARQSTSPRHALFSNLDLEEAAQLIELLAGK
> |[Tevenvirinae _Acinetobacter_phage_Meroveus]||_Acinetobacter_phage_Meroveus.gb|Alc inhibitor of hos..|537|MT741943.1(167683):137072-137608:-1 ^RAST2:fig|1198136.190.peg.227^ Tevenvirinae _Acinetobacter_phage_Meroveus|neighbours:(-1),(-1)|neighbour_genes:hypothetical protein,hypothetical protein|
MAIGIIVISNNAYEENIMKHTVHTLTPEVLVEMFGDDKDWCSVLKNGKRVGYFSDLRKEVLKRQALADKKERKKFHDSLMLNDNIRETKRFFEDRLKNAHVFINETQPNVHLNGSKFYIICGATPKIRLGVTHKDLTFDEIVQLAEREARQSTSPRHALFSNLDLEEAAQLIELLAGN
> |[Tevenvirinae _Acinetobacter_phage_Octan]||_Acinetobacter_phage_Octan.gb|Alc inhibitor of hos..|537|MT409116.1(166760):136022-136558:-1 ^RAST2:fig|1198136.188.peg.226^ Tevenvirinae _Acinetobacter_phage_Octan|neighbours:(-1),(-1)|neighbour_genes:hypothetical protein,hypothetical protein|
MAIGIIVISNNAYEENIMKHTVHTLTPEVLVEMFGDDKDWCSVLKNGKRVGYFSDLRKEVLKRQALADKKERKKFHDSLMLNDNIRETKRFFEDRLKNAHVFINETQPNVHLNGSKFYIICGATPKIRLGVTHKDLTFDEIVQLAEREARQSTSPRHALFSNLDLEEAAQLIELLAGN
> |[Tevenvirinae _Acinetobacter_phage_Stupor]||_Acinetobacter_phage_Stupor.gb|Alc inhibitor of hos..|537|MN662249.1(164309):134611-135147:-1 ^RAST2:fig|1198136.209.peg.227^ Tevenvirinae _Acinetobacter_phage_Stupor|neighbours:(-1),(-1)|neighbour_genes:hypothetical protein,hypothetical protein|
MAIGIIVISNIAYEENIMKHTVHTLTPEVLVEMFGDDKDWCSVLKNGKRVGYFSDLRKEVLKRQALADKKERKKFHDSLMLNDNIRETKRFFEDRLKNAHVFINETQPNVHLNGSKFYIICGATPKIRLGVTHKDLTFDEIVQLAEREARQSTSPRHALFSNLDLEEAAQLIELLAGN
> |[Tevenvirinae _Acinetobacter_phage_vB_AbaM_PhT2]||_Acinetobacter_phage_vB_AbaM_PhT2.gb|Alc inhibitor of hos..|486|NC_049494.1(166330):72598-73083:1 ^RAST2:fig|1198136.210.peg.123^ Tevenvirinae _Acinetobacter_phage_vB_AbaM_PhT2|neighbours:(1),(1)|neighbour_genes:hypothetical protein,hypothetical protein|
MKHTVHTLTEDVLVEMFGDSKDWCSVFKDGKRVGYFADLRKEVLKRQTLADKKERKKFHDGLMLNDNIREAKRFLESRLKNAHVFINETQPNVHLNGSKFYIICGATPKIRMGVTHKELDFDQIVQLAEREARQSSSKRHALFSNLDLEEAAQLIELLAGK
> |[Tevenvirinae Aeromonas_phage_AP1]||_Aeromonas_phage_AP1.gb|Phage protein|516|MT713136.1(254490):213694-214209:-1 ^RAST2:fig|1198136.191.peg.426^ Tevenvirinae Aeromonas_phage_AP1|neighbours:(1),(1)|neighbour_genes:hypothetical protein,hypothetical protein|
MSFTTADFCKAYGWNEKEVTMKLSGDFLHKPSGTILGNLFDLKIDVENRLKKFERQAKKEQREAELNDLVPAAIDILQNSLSNAKVWKNKTMPNVILNEIHFYIVLGKSLDSDVIVRFHHPDMTGDQVARYTGMKVKYEAGRENNCIISGLNIEKAASVIEKVAMMTGDES
> |[Tevenvirinae Aeromonas_phage_Aszh-1]||_Aeromonas_phage_Aszh-1.gb|Phage protein|516|MN871442.1(223245):66287-66802:-1 ^RAST2:fig|1198136.133.peg.178^ Tevenvirinae Aeromonas_phage_Aszh-1|neighbours:(-1),(-1)|neighbour_genes:hypothetical protein,hypothetical protein|
MSFTTSDFCKAYGWNEQEVTMKLSGDFLHKPTGTILGNLFDLKIDVENRLKKFERQAKKAQREAELNDLVPAAIDILQNSLPEAKVWKNKTMPNVILNEIHFYIVLGKSLDSDVIVRFHHPDMTGEQVARYTGMKVKYETGRENNCIISGLNIEKAASVIEKVAMMTGDAE
> |[Tevenvirinae Aeromonas_phage_ZPAH1]||_Aeromonas_phage_ZPAH1.gb|Phage protein|510|MW272540.1(230916):67980-68489:-1 ^RAST2:fig|1198136.158.peg.177^ Tevenvirinae Aeromonas_phage_ZPAH1|neighbours:(-1),(-1)|neighbour_genes:hypothetical protein,hypothetical protein|
MSHTLSDFCKAYGWNQSEVTMKLDGMFIHKPSGTELGSIYDLKIDVENRLKKFERQLKKEQREAELNELVPAAIDILKVELPDAEVFKNKTMPNVKYKDIHFYIVLGRTLDSDVIVRFHHPDMNGEQVSKHTGMKVKYETGRENNCIISGLSIEKAASVIEQVATMTGE
> |[Tevenvirinae Citrobacter_phage_CF1_ERZ-2017]||_Citrobacter_phage_CF1_ERZ-2017.gb|inhibitor of host tr..|504|NC_042067.1(171911):138760-139263:-1 ^RAST2:fig|1198136.189.peg.272^ Tevenvirinae Citrobacter_phage_CF1_ERZ-2017|neighbours:(-1),(-1)|neighbour_genes:predicted membrane p..,RNA ligase|
MINQITANELVEIYEGTHHDDIRVFKGQRPIGYITDLRVAHARAQKRQKARKEYTNRINEERAEKMPEAVNEMVDFLKNNLRMPADVMINISQPNVHVNGCKCYIIVDPMYGKHRLGVSNPNRTASEMALDVDSSFKIQESPAEHHILINGLSQDDIVEHIRKLCSK
>ID:QQG32164.1 |[Citrobacter phage CkP1]||_Citrobacter_phage_CkP1.gbk|inhibitor of host tr..|504|MW239124(168463):138210-138713:-1 ^^ Citrobacter phage CkP1, complete genome.|neighbours:ID:QQG32216.1(-1),ID:QQG32097.1(-1)|neighbour_genes:i-spanin,RNA ligase|
MNLQLITNEMLVEKYGDRHDGISIYKGSRRVGYLTDLRISYAKESKKKVKQKEYNTKATEARRDAMPEAVNEMKVFLENHLSKFNAEVFINETQPNVHINDCKCYIIVDPIYGKHRLGIQHSSLDANDMASLVDEFPISSSTAKHHVLWNSLSRDDIVEVIIKLCSK
>ID:QIN97625.1 |[Citrobacter phage PhiZZ23]||_Citrobacter_phage_PhiZZ23.gbk|inhibitor of host tr..|504|MT176425(167516):135963-136466:-1 ^^ Citrobacter phage PhiZZ23, complete genome.|neighbours:ID:QIN97624.1(-1),ID:QIN97626.1(-1)|neighbour_genes:hypothetical protein,RNA ligase|
MDLQLITTEMVVEAYGDTTDGISVFKGNRRVGYITDLKKDLAKQVKRKTTIKEYRNRRLEQARDMLPDAVEEMKVFLENQLAKYDCEVFINQTQPNVHINSCKCYIIVNPLTGKHRLGISNPNRSASDMAEDVAACFKISKSPAEHHILINGLSQDDIIEVIKTLCN
>ID:QIQ68283.1 |[Citrobacter phage PhiZZ6]||_Citrobacter_phage_PhiZZ6.gbk|inhibitor of host tr..|504|MT176424(165795):134097-134600:-1 ^^ Citrobacter phage PhiZZ6, complete genome.|neighbours:ID:QIQ68282.1(-1),ID:QIQ68284.1(-1)|neighbour_genes:hypothetical protein,RNA ligase|
MDLQLITTEMVVEAYGDTTDGISVFKGNRRVGYITDLKKDLAKQVKRKTTIKEYRNRRLEQARDMLPDAVEEMKVFLENQLAKYDCEVFINQTQPNVHINSCKCYIIVNPLTGKHRLGISNPNRSASDMAEDVAACFKISKSPAEHHILINGLSQDDIIEVIKTLCN
> |[Tevenvirinae Citrobacter_phage_vB_CroM_CrRp10]||_Citrobacter_phage_vB_CroM_CrRp10.gb|Phage alc transcript..|507|MG775043.2(168403):111816-112322:-1 ^RAST2:fig|1198136.194.peg.187^ Tevenvirinae Citrobacter_phage_vB_CroM_CrRp10|neighbours:(-1),(-1)|neighbour_genes:hypothetical protein,RNA ligase|
MMDLQLITTEMVVEAYGDTTDGISVFKGNRRVGYITDLKKDLAKQVKRKTTIKEYRNRRLEQARDMLPDAVEEMKVFLENQLAKYDCDVFINQTQPNVHINNCKCYIIVNPLTGKHRLGISNPNRSASDMAEDVEACFKISKSPAEHHILINGLSQDDIIEVIKTLCN
> |[Tevenvirinae Cronobacter phage S13]||_Cronobacter_phage_S13.gb|hypothetical protein|696|NC_028773.1(182145):25746-26441:1 ^RAST2:fig|1198136.46.peg.29^ Tevenvirinae Cronobacter phage S13|neighbours:(1),(1)|neighbour_genes:hypothetical protein,hypothetical protein|
MRKLGLKNLQRSKSYQPSKLSAWKHFSTLRNKSIFSLDIIPVCCKIHINKVNEEIIMKYYPNTVNVTEVVEHFSPNGTTDGIQVFNEKGRPVGYLTDLKIKFCQKSNAKVKAKASQKLRAAERKEIISDLVEEMILFLRSELRVGDVFVNETMPNVDVNGERFYVIIGNSLDSSIRLNIRHKEFVADDFNDILVGGYTAKCHDETDIHNVMFSSLSKEDVAFIINQLADKI
>ID:YP_009190400.1 |[Edwardsiella phage PEi20]||_Edwardsiella_phage_PEi20.gbk|alc|498|NC_028683(177643):142805-143302:-1 ^GeneID:26519131^ Edwardsiella phage PEi20 DNA, complete sequence.|neighbours:ID:YP_009190399.1(-1),ID:YP_009190401.1(-1)|neighbour_genes:pseT.3,rnlA|
MNLQLISNDMVVTEFGDRHDGISVYKGTKRVGFLSDLRLTLGRKLAQKVKQKAYSTKQTEERREAMPQAVDTMVEFLSNNLPNAEVFINISQPNVHIDGHKFYIICDPLTDKFNRLGIAHSTLSSDEVAELIDNSHKVQSESARHVLVNGLSRDDIVEVIKKLCK
>ID:BAQ23194.1 |[Edwardsiella phage PEi26]||_Edwardsiella_phage_PEi26.gbk|alc|498|AP014715(177215):142623-143120:-1 ^^ Edwardsiella phage PEi26 DNA, complete sequence.|neighbours:ID:BAQ23193.1(-1),ID:BAQ23195.1(-1)|neighbour_genes:pseT.3,rnlA|
MNLQLISNDMVVTEFGDRHDGISVYKGTKRVGFLSDLRLTLGRKLAQKVKQKAYSTKQTEERREAMPQAVDTMVEFLSNNLPNAEVFINISQPNVHIDGHKFYIICDPLTDKFNRLGIAHSTLSSDEVAELIDNSHKVQSESARHVLVNGLSRDDIVEVIKKLCK
>ID:QGH71820.1 |[Enterobacter phage prasa_myo]||_Enterobacter_phage_prasa_myo.gbk|inhibitor of host tr..|507|MN617835(172614):142863-143369:-1 ^^ Enterobacter phage prasa_myo, complete genome.|neighbours:ID:QGH71819.1(-1),ID:QGH71821.1(-1)|neighbour_genes:putative membrane pr..,RNA ligase 1 and tai..|
MLNLITAEELIEIYGGTHHDGIRIFKNSRPLGYITDLRVAYSRDQKRQKARKEYSNRVNEERAEKMPEAVEEMRSFLDNHLTKYGAEVMINISQPNVHVNGCKCYIIVDPIYGKHRLGVSNPRLSASEMAEMVDPCFKIQNSPAEHHILINGLSQDDIVQAIIKLCSK
>ID:YP_009855940.1 |[Enterobacter phage vB_EclM_CIP9]||_Enterobacter_phage_vB_EclM_CIP9.gbk|alc|498|NC_048849(174924):30123-30620:-1 ^GeneID:55626682^ Enterobacter phage vB_EclM_CIP9, complete genome.|neighbours:ID:YP_009855939.1(-1),ID:YP_009855941.1(-1)|neighbour_genes:hypothetical protein,rnlA|
MNLQAITNEAVVEEFGDRHDGIYVYKGSKKIGFLTDLRLTLGRKLSQKVKQKAYSTKQTEERREAMPQAVDNMVEFLSNNLPDAEVFVNISQPNVHINGHKFYIICDPLTDKFNRLGIAHSTLTSDEVAALIDNSHKVQSESAKHVLVNGLSRDDIVEVIKKLCK
>ID:QEA10715.1 |[Enterobacter phage vB_EhoM-IME523]||_Enterobacter_phage_vB_EhoM-IME523.gbk|transcription termin..|498|MN087708(172763):139892-140389:-1 ^^ Enterobacter phage vB_EhoM-IME523, complete genome.|neighbours:ID:QEA10714.1(-1),ID:QEA10716.1(-1)|neighbour_genes:hypothetical protein,RNA ligase 1 and tai..|
MNLQAITNEAVVEEFGDRHDGIYVYKGSKKIGFLTDLRLTLGRKLSQKVKQKAYSTKQTEERREAMPQAVDNMVEFLANNLPDAEVFVNISQPNVHINGHKFYIICDPLTDKFNRLGIAHSTLTSDEVAALIDNSHKVQSESAKHVLVNGLSRDDIVEVIKKLCK
>ID:YP_007004600.1 |[Escherichia phage ime09]||_Enterobacteria_phage_ime09.gbk|alc|504|NC_019503(166499):133836-134339:-1 ^GeneID:14010346^ Enterobacteria phage ime09, complete genome.|neighbours:ID:YP_007004599.1(-1),ID:YP_007004601.1(-1)|neighbour_genes:pseT.3,rnlA|
MDLQLITTEMVVEAYGDTTDGISVFKGNRRVGYITDLKKDLAKQVKRKTTIKEYRNRRLEQARDMLPDAVEEMKVFLENQLAKYDCDVFINQTQPNVHINNCKCYIIVNPLTGKHRLGISNPNRSASDMAEDVEACFKISKSPAEHHILINGLSQDDIIEVIKTLCN
>ID:AWD91060.1 |[Enterobacteria phage vB_EcoM_IME281]||_Enterobacteria_phage_vB_EcoM_IME281.gbk|inhibitor of host tr..|501|MH051913(170531):34912-35412:1 ^^ Enterobacteria phage vB_EcoM_IME281, complete genome.|neighbours:ID:AWD91059.1(1),ID:AWD91061.1(1)|neighbour_genes:RNA ligase 1 and tai..,putative membrane pr..|
MNMQMITNEMVVKAFGDSTDGIQVFKGSRAVGYLTDLRVTLAKNAKKKIKQKEYSTRYAEEKREAMPQAVNSMVEFLRNNLSKYDAEVFINISQPNVKISGITFYLICDPLSDKFNRLGISSPYHTAEELCFMFETYKIQCENPKTVLINSLSRDDIIEIITKCLN
>ID:AWD91976.1 |[Enterobacteria phage vB_EcoM_IME341]||_Enterobacteria_phage_vB_EcoM_IME341.gbk|transcription termin..|501|MH051917(172379):35040-35540:1 ^^ Enterobacteria phage vB_EcoM_IME341, complete genome.|neighbours:ID:AWD91975.1(1),ID:AWD91977.1(1)|neighbour_genes:RNA ligase 1 and tai..,putative membrane pr..|
MNMQMITNEMVVKAFGDSTDGIQVFKGSRAVGYLTDLRVTLAKNAKKKIKQKEYSTRYAEEKREAMPEAVNSMVEFLQNNLSKYDAEVFINISQPNVKISGITFYLICDPLSDKFNRLGISSPYHTAEELCFMFETYKIQCENPKTVLINSLSRDDIIEIITKCLN
>ID:QJA42488.1 |[Enterobacteria phage vB_EcoM_IME540]||_Enterobacteria_phage_vB_EcoM_IME540.gbk|hypothetical protein|501|MT150133(170237):13614-14114:-1 ^^ Enterobacteria phage vB_EcoM_IME540, complete genome.|neighbours:ID:QJA42487.1(-1),ID:QJA42489.1(-1)|neighbour_genes:hypothetical protein,RNA ligase 1 and tai..|
MNMQMITNEMVVKAFGDSTDGIQVFKGSRAVGYLTDLRVTLAKNAKKKIKQKEYSTRYAEEKREAMPEAVNSMVEFLQNNLSKYDAEVFINISQPNVKISGITFYLICDPLSDKFNRLGISSPYHTAEELCFMFETYKIQCENPKTVLINSLSRDDIIEIITKCLN
> |[Tevenvirinae Escherichia_phage_CJ20]||_Escherichia_phage_CJ20.gb|hypothetical protein|570|MT533174.1(169884):61212-61781:1 ^RAST2:fig|1198136.153.peg.104^ Tevenvirinae Escherichia_phage_CJ20|neighbours:(1),(1)|neighbour_genes:inhibitor of host tr..,hypothetical protein|
MNAWVPTLLVPGVTTATNEENIMDMQLISNEMIVNEYGDRHDGIYVYKGTKKIGLMTDLRKKLASNKKLKAKQKEYRDKKSEERKEALHESVPEMVDFLKNHLVKYDAEVFINQTQPNVHINGCVCYVVVEPLTLQHRLGIKHPVLTQDDMADEVGNQFRISASDSTNHILLNGLSQDDIVEVIIKLCK
>ID:QMV33858.1 |[Escherichia phage DK-13]||_Escherichia_phage_DK-13.gbk|inhibitor of host tr..|504|MT611523(172275):54030-54533:-1 ^^ Escherichia phage DK-13, complete genome.|neighbours:ID:QMV33857.1(-1),ID:QMV33859.1(-1)|neighbour_genes:hypothetical protein,hypothetical protein|
MDMQLISNEMIVNEYGDRHDGIYVYKGTKKIGLMTDLRKKLASNKKLKAKQKEYRDKKSEERKEALHESVPEMVEFLKNHLVKYDAEVFINQTQPNVHINGCVCYVVVEPLTLQHRLGIKHPVLTQDDMADEVGNQFRISASDSTNHILLNGLSQDDIVEVIIKLCK
> |[Tevenvirinae Escherichia_phage_ES12]||_Escherichia_phage_ES12.gb|Phage alc transcript..|507|MN508614.1(166240):74589-75095:-1 ^RAST2:fig|1198136.135.peg.110^ Tevenvirinae Escherichia_phage_ES12|neighbours:(-1),(-1)|neighbour_genes:hypothetical protein,RNA ligase|
MMDLQLITTEMVVEAYGDTTDGIFVFKGNRRVGYITDLKKDLAKQVKRKTTIKEYRNRRLEQARDMLPDAVEEMKVFLENQLAKYDCEVFINQTQPNVHINSCKCYIIVNPLTGKHRLGISNPNRSASDMAEDVEACFKISKSPAEHHILINGLSQDDIIEVIKTLCN
> |[Tevenvirinae Escherichia_phage_ES19]||_Escherichia_phage_ES19.gb|Phage alc transcript..|507|MN508616.1(166781):73013-73519:-1 ^RAST2:fig|1198136.145.peg.106^ Tevenvirinae Escherichia_phage_ES19|neighbours:(-1),(-1)|neighbour_genes:hypothetical protein,RNA ligase|
MMDLQLITTEMVVEAYGDTTDGISVFKGNRRVGYITDLKKDLAKQVKRKTTIKEYQNRRLEQARDMLPDAVEEMKVFLENQLAKYDCEVFINQTQPNVHINNCKCYIIVNPLTGKHRLGISNPNRSASDMAEDVEACFKISKSPAEHHILINGLSQDDIIEVIKTLCN
> |[Tevenvirinae Escherichia_phage_ES21]||_Escherichia_phage_ES21.gb|Phage alc transcript..|507|MN508617.1(166790):73028-73534:-1 ^RAST2:fig|1198136.146.peg.106^ Tevenvirinae Escherichia_phage_ES21|neighbours:(-1),(-1)|neighbour_genes:hypothetical protein,RNA ligase|
MMDLQLITTEMVVEAYGDTTDGISVFKGNRRVGYITDLKKDLAKQVKRKTTIKEYQNRRLEQARDMLPDAVEEMKVFLENQLAKYDCEVFINQTQPNVHINNCKCYIIVNPLTGKHRLGISNPNRSASDMAEDVEACFKISKSPAEHHILINGLSQDDIIEVIKTLCN
> |[Tevenvirinae Escherichia_phage_ES26]||_Escherichia_phage_ES26.gb|Phage alc transcript..|507|MN508618.1(166756):74940-75446:-1 ^RAST2:fig|1198136.149.peg.110^ Tevenvirinae Escherichia_phage_ES26|neighbours:(-1),(-1)|neighbour_genes:hypothetical protein,RNA ligase|
MMDLQLITTEMVVEAYGDTTDGIFVFKGNRRVGYITDLKKDLAKQVKRKTTIKEYRNRRLEQARDMLPDAVEEMKVFLENQLAKYDCEVFINQTQPNVHINSCKCYIIVNPLTGKHRLGISNPNRSASDMAEDVEACFKISKSPAEHHILINGLSQDDIIEVIKTLCN
>ID:QCQ57202.1 |[Escherichia phage EcNP1]||_Escherichia_phage_EcNP1.gbk|hypothetical protein|504|MK886800(166176):113471-113974:-1 ^^ Escherichia phage EcNP1, complete genome.|neighbours:ID:QCQ57201.1(-1),ID:QCQ57203.1(-1)|neighbour_genes:hypothetical protein,RNA ligase A|
MDLQLITTEMVVEAYGDTTDGISVFKGNRRVGYITDLKKDLAKQVKRKTTIKEYRNRRLEQARDMLPDAVEEMKVFLENQLAKYDCEVFINQTQPNVHINNCKCYIIVNPLTGKHRLGISNPNRNASDMAEDVEACFKISKSPAEHHILINGLSQDDIVEVIKTLCN
> |[Tevenvirinae Escherichia_phage_F2]||_Escherichia_phage_F2.gb|Putative phage alc t..|501|MN864145.1(168241):92749-93249:1 ^RAST2:fig|1198136.159.peg.159^ Tevenvirinae Escherichia_phage_F2|neighbours:(1),(1)|neighbour_genes:RNA ligase,hypothetical protein|
MNMQLITNDMVVAAFGDSTDGIRVFKKGRPVGYLTDLRVTLAKNAKKKLKQKEYSTRYTEEKREAMPEAVNAMVEFLQNNLSKYDANVFINISQPNVHISGIKFYIICDPLTDKFNRLGISSPYHTAEELCVLFESYKIQCDGPKTVLINGLSRDEIIEIIKTCLK
>ID:QOC55143.1 |[Escherichia phage JEP6]||_Escherichia_phage_JEP6.gbk|alc transcription te..|507|MT764206(170340):40210-40716:-1 ^^ Escherichia phage JEP6, complete genome.|neighbours:ID:QOC55142.1(-1),ID:QOC55144.1(-1)|neighbour_genes:spanin Rz,RNA ligase|
MMDLQLITTEMVVEAYGDTTDGISVFKGNRRVGYITDLKKDLAKQVKRKTTIKEYRNRRLEQARDMLPDAVEEMKVFLENQLAKYDCEVFINQTQPNVHINNCKCYIIVNPLTGKHRLGVSNPNRSASDMAEDVEACFKISKSPAEHHILINGLSQDDIVEVIKTLCM
> |[Tevenvirinae Escherichia_phage_JN02]||_Escherichia_phage_JN02.gb|Putative phage alc t..|564|MT782071.1(169453):139115-139678:-1 ^RAST2:fig|1198136.157.peg.239^ Tevenvirinae Escherichia_phage_JN02|neighbours:(-1),(-1)|neighbour_genes:Phage spanin Rz,RNA ligase|
MVYKHQGRCYYGFYQQHEEKIMNMQLITNDMVVTAFGDTTDGIRVFKKGRPVGYLTDLRVTLAKNLKKKVKQKEYSTRYAEEKREAMPEAVNAMVEFLQNNLTKYDANVFINISQPNVHISGIKFYIICDPLTDKFNRLGISSPYHTAEELCVLFESYKIQCDGPKTVLINGLSRDEIIEIIKTCLK
> |[Tevenvirinae Escherichia_phage_KNP1]||_Escherichia_phage_KNP1.gb|Phage alc transcript..|507|KX452694.1(165831):126430-126936:-1 ^RAST2:fig|1198136.141.peg.229^ Tevenvirinae Escherichia_phage_KNP1|neighbours:(-1),(-1)|neighbour_genes:hypothetical protein,RNA ligase|
MMDLQLITTEMVVEAYGDTTDGISVFKGNRRVGYITDLKKDLAKQVKRKTTIKEYRNRRLEQARDMLPDAVEEMKVFLENQLAKYDCDVFINQTQPNVHINNCKCYIIVNPLTGKHRLGISNPNRSASDMAEDVEACFKISKSPAEHHILINGLSQDDIIEVIKTLCN
>ID:AKN44666.1 |[Escherichia phage PEC04]||_Escherichia_phage_PEC04.gbk|hypothetical protein|504|KR233165(167552):102375-102878:1 ^^ Escherichia phage PEC04, complete genome.|neighbours:ID:AKN44665.1(1),ID:AKN44667.1(1)|neighbour_genes:RNA ligase 1,putative phage spani..|
MDLQLITTEMVVEAYGDTTDGISVFKGNRRVGYITDLKKDLAKQVKRKTTIKEYRNRRLEQARDMLPDAVEEMKVFLENQLAKYDCDVFINQTQPNVHINNCKCYIIVNPLTGKHRLGISNPNRSASDMAEDVEACFKISKSPAEHHILINGLSQDDIIEVIKTLCN
>ID:QBP05577.1 |[Escherichia phage PHB12]||_Escherichia_phage_PHB12.gbk|putative transcripti..|501|MK524178(168791):29268-29768:-1 ^^ Escherichia phage PHB12, complete genome.|neighbours:ID:QBP05576.1(-1),ID:QBP05578.1(-1)|neighbour_genes:spanin Rz,RNA ligase|
MNMQLITNDMVVAAFGDSTDGIRVFKKGRPVGYLTDLRVTLAKNLKKKLKQKEYSTRYAEEKREAMPEAVNAMVEFLQNNLTKYDANVFINISQPNVHIAGIKFYIICDPLTDKFNRLGISSPYHTAEELCVLFESYKIQCDGPKTVLINGLSRDEIIEIIKTCLK
>ID:VUF55936.1 |[Escherichia phage T4_ev151]||_Escherichia_phage_T4_ev151.gbk|Phage alc transcript..|507|LR597660(167097):133737-134243:-1 ^^ Escherichia phage T4_ev151 genome assembly, chromosome: 1.|neighbours:ID:VUF55932.1(-1),ID:VUF55940.1(-1)|neighbour_genes:hypothetical protein,phage T4-like rnlA, ..|
MMDLQLITTEMVVEAYGDTTDGISVFKGNRRVGYITDLKKDLAKQVKRKTTIKEYRNRRLEQARDMLPDAVEEMKVFLENQLAKYDCEVFINQTQPNVHINSCKCYIIVNPLTGKHRLGISNPNRSASDMAEDVAACFKISKSPAEHHILINGLSQDDIIEVIKTLCN
>ID:VUF55997.1 |[Escherichia phage T4_ev240]||_Escherichia_phage_T4_ev240.gbk|Putative phage alc t..|507|LR597657(166954):134710-135216:-1 ^^ Escherichia phage T4_ev240 genome assembly, chromosome: 1.|neighbours:ID:VUF55994.1(-1),ID:VUF56000.1(-1)|neighbour_genes:Phage spanin Rz,phage T4-like rnlA, ..|
MMDLQLITTEMVVEAYGDTTDGISVFKGNRRVGYITDLKKDLAKQVKRKTTIKEYRNRRLEQARDMLPDAVEEMKVFLENQLAKYDCEVFINQTQPNVHINSCKCYIIVNPLTGKHRLGISNPNRSASDMAEDVEACFKISKSPAEHHILINGLSQDDIVEVIKTLCM
>ID:QOI68405.1 |[Escherichia phage VEc74]||_Escherichia_phage_VEc74.gbk|inhibitor of host tr..|507|MT932213(166100):134102-134608:-1 ^^ Escherichia phage VEc74, complete genome.|neighbours:ID:QOI68404.1(-1),ID:QOI68406.1(-1)|neighbour_genes:hypothetical protein,RNA ligase|
MMDLQLITTEMVVEAYGDTTDGISVFKGNRRVGYITDLKKDLAKQVKRKTTIKEYRNRRLEQARDMLPDAVEEMKVFLENQLAKYDCEVFINQTQPNVHINSCKCYIIVNPLTGKHRLGISNPNRSASDMAEDVEACFKISKSPAEHHILINGLSQDDIIEVIKTLCM
>ID:APU02577.1 |[Escherichia phage YUEEL01]||_Escherichia_phage_YUEEL01.gbk|inhibitor of host tr..|504|KY290975(169621):136387-136890:-1 ^^ Escherichia phage YUEEL01, complete genome.|neighbours:ID:APU02576.1(-1),ID:APU02578.1(-1)|neighbour_genes:putative membrane pr..,RNA ligase 1 and tai..|
MDLQLITTEMVVEAYGDTTDGISVFKGNRRVGYITDLKKDLAKQVKRKTTIKEYRNRRLEQARDMLPDAVEEMKVFLENQLAKYDCEVFINQTQPNVHINSCKCYIIVNPLTGKHRLGISNPNRSASDMAEDVEACFKISKSPAEHHILINGLSQDDIVEVIKTLCM
>ID:QHR70577.1 |[Escherichia phage dhaeg]||_Escherichia_phage_dhaeg.gbk|inhibitor of host tr..|501|MN850609(170817):26452-26952:1 ^^ Escherichia phage dhaeg, complete genome.|neighbours:ID:QHR70576.1(1),ID:QHR70578.1(1)|neighbour_genes:RnlA-like RNA ligase,putative membrane pr..|
MNMQMITNEMVVKAFGDSTDGIQVFKGSRAVGYLTDLRVTLAKNAKKKIKQKEYSTRYAEEKREAMPEAVNSMVEFLQNNLSKYDAEVFINISQPNVKVAGITFYLICDPLSDKFNRLGISSPYHTAEELCVMFETYKIQCENPKTVLINSLSRDDIIEIITKCLN
>ID:QHR66955.1 |[Escherichia phage mogra]||_Escherichia_phage_mogra.gbk|inhibitor of host tr..|564|MN850579(168724):35776-36339:1 ^^ Escherichia phage mogra, complete genome.|neighbours:ID:QHR66954.1(1),ID:QHR66956.1(1)|neighbour_genes:RNA ligase,spanin Rz|
MVYKHQGWCYYGFYQQHEEKIMNMQLITNDMVVAAFGDSTDGIRVFKKGRAVGYLTDLRVTLAKNAKKKLKQKEYSTRYTEEKREAMPEAVNAMVEFLQNNLTKYDANVFINISQPNVHISGIKFYIICDPLTDKFNRLGISSPYHTAEELCVMFETYKIQTDGPKTVLINGLSRDEIIEIIKTCLK
>ID:QHR68359.1 |[Escherichia phage moha]||_Escherichia_phage_moha.gbk|inhibitor of host tr..|501|MN850590(168676):141874-142374:1 ^^ Escherichia phage moha, complete genome.|neighbours:ID:QHR68358.1(1),ID:QHR68360.1(1)|neighbour_genes:RNA ligase,spanin Rz|
MNMQLITNDMVVNAFGDTTDGIRVFKKGRPVGYLTDLRVTLAKNLKKKVKQKEYSTRYAEEKREAMPEAVNAMVEFLQNNLTKYDANVFINISQPNVHIAGIKFYIICDPLTDKFNRLGISSPYHTAEELCVLFESYKIQCDGLKTVLINGLSRDEIIEIIKTCLK
>ID:QHR76689.1 |[Escherichia phage moskry]||_Escherichia_phage_moskry.gbk|putative inhibitor o..|501|MN850651(169410):148839-149339:-1 ^^ Escherichia phage moskry, complete genome.|neighbours:ID:QHR76688.1(-1),ID:QHR76690.1(-1)|neighbour_genes:spanin Rz,RNA ligase|
MNMQLITNDMVVNAFGDTTDGIRVFKKGRPVGYLTDLRVTLAKNLKKKVKQKEYSTRYAEEKREAMPEAVNAMVEFLQNNLTKYDANVFINISQPNVHIAGIKFYIICDPLTDKFNRLGISSPYHTAEELCVLFESYKIQTDGPKTVLINGLSRDEIIEIIQTCLK
>ID:ARM70782.1 |[Escherichia phage phiC120]||_Escherichia_phage_phiC120.gbk|inhibitor of host tr..|501|KY703222(186570):58599-59099:-1 ^^ Escherichia phage phiC120, complete genome.|neighbours:ID:ARM70781.1(-1),ID:ARM70783.1(-1)|neighbour_genes:hypothetical protein,RNA ligase 1 and tai..|
MNMQLITNDMVVAAFGDSTDGIRVFKKGRPVGYLTDLRVTLAKNLKKKVKQKEYSTRYAEEKREAMPEAVNAMVEFLQNNLTKYDANVFINISQPNVHIAGIKFYIICDPLTDKFNRLGISSPYHTAEELCVLFESYKIQCDGLKTVLINGLSRDEIIEIIKTCLK
>ID:QHR64553.1 |[Escherichia phage teqdroes]||_Escherichia_phage_teqdroes.gbk|inhibitor of host tr..|507|MN895438(166833):86059-86565:1 ^^ Escherichia phage teqdroes, complete genome.|neighbours:ID:QHR64552.1(1),ID:QHR64554.1(1)|neighbour_genes:RNA ligase 1 and tai..,putative membrane pr..|
MMDLQLITTEMVVEAYGDTTDGISVFKGNRRVGYITDLKKDLAKQVKRKTTIKEYRNRRLEQARDMLPDAVEEMKVFLENQLAKYDCDVFINQTQPNVHINNCKCYIIVNPLTGKHRLGISNPNRSASDMAEDVEACFKISKSPAEHHILINGLSQDDIIEVIKTLCN
> |[Tevenvirinae Escherichia_phage_teqhad]||_Escherichia_phage_teqhad.gb|Phage alc transcript..|507|MN895434.1(167892):141399-141905:-1 ^RAST2:fig|1198136.163.peg.252^ Tevenvirinae Escherichia_phage_teqhad|neighbours:(-1),(-1)|neighbour_genes:hypothetical protein,RNA ligase|
MMDLQLITTEMVVEAYGDTTDGISVFKGNRRVGYITDLKKDLAKQVKRKTTIKEYRNRRLEQARDMLPDAVEEMKVFLENQLAKYDCEVFINQTQPNVHINSCKCYIIVNPLTGKHRLGISNPNRSASDMAEDVAACFKISKSPAEHHILINGLSQDDIIEVIKTLCN
> |[Tevenvirinae Escherichia_phage_teqhal]||_Escherichia_phage_teqhal.gb|Phage alc transcript..|507|MN895435.1(168070):71246-71752:1 ^RAST2:fig|1198136.192.peg.122^ Tevenvirinae Escherichia_phage_teqhal|neighbours:(1),(1)|neighbour_genes:RNA ligase,hypothetical protein|
MMDLQLITTEMVVEAYGDTTDGISVFKGNRRVGYITDLKKDLAKQVKRKTTIKEYRNRRLEQARDMLPDAVGEMKVFLENQLAKYDCEVFINQTQPNVHINNCKCYIIVNPLTGKHRLGISNPNRSASDMAEDVEACFKISKSPAEHHILINGLSQDDIIEVIKTLCN
>ID:QHR64226.1 |[Escherichia phage teqskov]||_Escherichia_phage_teqskov.gbk|inhibitor of host tr..|507|MN895437(165017):48833-49339:1 ^^ Escherichia phage teqskov, complete genome.|neighbours:ID:QHR64225.1(1),ID:QHR64227.1(1)|neighbour_genes:RNA ligase,putative membrane pr..|
MMDLQLITTEMVVEAYGDTTDGISVFKGNRRVGYITDLKKDLAKQVKRKTTIKEYRNRRLEQARDMLPDAVEEMKVFLENQLAKYDCDVFINQTQPNVHINNCKCYIIVNPLTGKHRLGISNPNRSASDMAEDVEACFKISKSPAEHHILINGLSQDDIIEVIKTLCN
>ID:QHR64069.1 |[Escherichia phage teqsoen]||_Escherichia_phage_teqsoen.gbk|inhibitor of host tr..|507|MN895436(166468):118724-119230:-1 ^^ Escherichia phage teqsoen, complete genome.|neighbours:ID:QHR64068.1(-1),ID:QHR64070.1(-1)|neighbour_genes:putative membrane pr..,RNA ligase 1 and tai..|
MMDLQLITTEMVVEAYGDTTDGISVFKGNRRVGYITDLKKDLAKQVKRKTTIKEYRNRRLEQARDMLPDAVEEMKVFLENQLAKYECEVFINQTQPNVHINSCKCYIIVNPLTGKHRLGISNPNRSASDMAEDVEACFKISKSPAEHHILINGLSQDDIIEVIKTLCN
>ID:QQM15674.1 |[Escherichia phage vB_EcoM-BECP11]||_Escherichia_phage_vB_EcoM-BECP11.gbk|hypothetical protein|507|MW286157(165973):67708-68214:1 ^^ Escherichia phage vB_EcoM-BECP11, complete genome.|neighbours:ID:QQM15673.1(1),ID:QQM15675.1(1)|neighbour_genes:RNA ligase 1,hypothetical protein|
MMDLQLITTEMVVEAYGDTTDGISVFKGNRRVGYITDLKKDLAKQVKRKTTIKEYRNRRLEQARDMLPDAVEEMKVFLENQLAKYDCDVFINQTQPNVHINNCKCYIIVNPLTGKHRLGISNPNRSASDMAEDVEACFKISKSPAEHHILINGLSQDDIIEVIKTLCN
>ID:QLF81664.1 |[Escherichia phage vB_EcoM_F1]||_Escherichia_phage_vB_EcoM_F1.gbk|hypothetical protein|504|MT682712(168410):135100-135603:-1 ^^ Escherichia phage vB_EcoM_F1, complete genome.|neighbours:ID:QLF81706.1(-1),ID:QLF81592.1(-1)|neighbour_genes:spanin Rz,hypothetical protein|
MDLQLITTEMVVEAYGDTTDGISVFKGNRRVGYITDLKKDLAKQVKRKTTIKEYRNRRLEQARDMLPDAVEEMKVFLENQLAKYDCEVFINQTQPNVHINNCKCYIIVNPLTGKHRLGISNPNRSASDMAEDVEACFKISKSPAEHHILINGLSQDDIIEVIKTLCM
>ID:QLF81401.1 |[Escherichia phage vB_EcoM_FB]||_Escherichia_phage_vB_EcoM_FB.gbk|hypothetical protein|501|MT682711(171555):139366-139866:-1 ^^ Escherichia phage vB_EcoM_FB, complete genome.|neighbours:ID:QLF81436.1(-1),ID:QLF81323.1(-1)|neighbour_genes:spanin Rz,hypothetical protein|
MNMQMITNEMVVKAFGDSTDGIQVFKGSRAVGYLTDLRVTLAKNAKKKIKQKEYSTRYAEEKREAMPQAVNSMVEFLRNNLSKYDAEVFINISQPNVKISGITFYLICDPLSDKFNRLGISSPYHTAEELCFMFETYKIQCENPKTVLINSLSRDDIIEIITKCLN
>ID:QLF81124.1 |[Escherichia phage vB_EcoM_FT]||_Escherichia_phage_vB_EcoM_FT.gbk|hypothetical protein|504|MT682710(167431):76889-77392:-1 ^^ Escherichia phage vB_EcoM_FT, complete genome.|neighbours:ID:QLF81168.1(-1),ID:QLF81056.1(-1)|neighbour_genes:spanin Rz,hypothetical protein|
MDLQLITTEMVVEAYGDTTDGISVFKGNRRVGYITDLKKDLAKQVKRKTTVKEYRNRRLEQARDMLPDAVEEMKVFLENQLAKYDCEVFINQTQPNVHINSCKCYIIVNPLTGKHRLGISNPNRSASDMAEDVEACFKISKSPAEHHILINSLSQDDIIEVIKTLCM
> |[Tevenvirinae Escherichia_phage_vB_EcoM_G2133]||_Escherichia_phage_vB_EcoM_G2133.gb|Putative phage alc t..|507|MK327928.1(168959):136615-137121:-1 ^RAST2:fig|1198136.156.peg.231^ Tevenvirinae Escherichia_phage_vB_EcoM_G2133|neighbours:(-1),(-1)|neighbour_genes:hypothetical protein,RNA ligase|
MMDLQLITTEMVVEAYGDTTDGISVFKGNRRVGYITDLKKDLAKQVKRKTTIKEYRNRRLEQARDMLPDAVEEMKVFLENQLAKYDCDVFINQTQPNVHINSCKCYIIVNPLTGKHRLGISNPNRSASDMAEDVEACFKISKSPAEHHILINGLSQDDIIEVIKTLCM
>ID:QIW91303.1 |[Escherichia phage vB_EcoM_IME537]||_Escherichia_phage_vB_EcoM_IME537.gbk|inhibitor of host tr..|507|MT179807(168642):43089-43595:-1 ^^ Escherichia phage vB_EcoM_IME537, complete genome.|neighbours:ID:QIW91302.1(-1),ID:QIW91304.1(-1)|neighbour_genes:hypothetical protein,RNA ligase A|
MMDLQLITTEMVVEAYGDTTDGISVFKGNRRVGYITDLKKDLAKQVKRKTTIKEYRNRRLEQARDMLPDAVEEMKVFLENQLAKYDCDVFINQTQPNVHINSCKCYIIVNPLTGKHRLGISNPNRSASDMAEDVEACFKISKSPAEHHILINGLSQDDIVEVIKTLCM
>ID:QLF82213.1 |[Escherichia phage vB_EcoM_Lutter]||_Escherichia_phage_vB_EcoM_Lutter.gbk|hypothetical protein|504|MT682714(170054):136091-136594:-1 ^^ Escherichia phage vB_EcoM_Lutter, complete genome.|neighbours:ID:QLF82257.1(-1),ID:QLF82140.1(-1)|neighbour_genes:spanin Rz,hypothetical protein|
MDLQLITTEMVVEAYGDTTDGIFVFKGNRRVGYITDLKKDLAKQVKRKTTIKEYRNRRLEQARDMLPDAVEEMKVFLENQLAKYDCDVFINQTQPNVHINNCKCYIIVNPLTGKHRLGISNPNRSASDMAEDVAACFKISKSPAEHHILINGLSQDDIIEVIKTLCN
>ID:AWM11783.1 |[Escherichia phage vB_EcoM_NBG1]||_Escherichia_phage_vB_EcoM_NBG1.gbk|inhibitor of host tr..|564|MH243438(168869):138899-139462:-1 ^^ Escherichia phage vB_EcoM_NBG1, complete genome.|neighbours:ID:AWM11840.1(-1),ID:AWM11725.1(-1)|neighbour_genes:spanin Rz,RNA ligase|
MVYKHQGRCYYGFYQQHEEKIMNMQLITNDMVVTAFGDTTDGIRVFKKGRPVGYLTDLRVTLAKNLKKKVKQKEYSTRYAEEKREAMPEAVNAMVEFLQNNLTKYDANVFINISQPNVHIAGIKFYIICDPLTDKFNRLGISSPYHTAEELCVLFESYKIQTDGPKTVLINGLSRDEIIEIIKTCLK
>ID:AWM12061.1 |[Escherichia phage vB_EcoM_NBG2]||_Escherichia_phage_vB_EcoM_NBG2.gbk|inhibitor of host tr..|507|MH243439(166083):132892-133398:-1 ^^ Escherichia phage vB_EcoM_NBG2, complete genome.|neighbours:ID:AWM12103.1(-1),ID:AWM11993.1(-1)|neighbour_genes:spanin Rz,RNA ligase|
MMDLQLITTEMVVEAYGDTTDGISVFKGNRRVGYITDLKKDLAKQVKRKTTIKEYRNRRLEQARDMLPDAVEEMKVFLENQLAKYDCDVFINQTQPNVHINSCKCYIIVNPLTGKHRLGISNPNRSASDMAEDVEACFKISKSPAEHHILINGLSQDDIVEVIKTLCM
>ID:QLF81942.1 |[Escherichia phage vB_EcoM_Ozark]||_Escherichia_phage_vB_EcoM_Ozark.gbk|hypothetical protein|504|MT682713(167600):134218-134721:-1 ^^ Escherichia phage vB_EcoM_Ozark, complete genome.|neighbours:ID:QLF81985.1(-1),ID:QLF81872.1(-1)|neighbour_genes:spanin Rz,hypothetical protein|
MDLQLITTEMVVEAYGDTTDGISVFKGNRRVGYITDLKKDLAKQVKRKTTIKEYRNRRLEQARDMLPDAVEEMKVFLENQLAKYDCDVFINQTQPNVHINNCKCYIIVNPLTGKHRLGISNPNRSASDMAEDVEACFKISKSPAEHHILINGLSQDDIIEVIKTLCN
>ID:QLF80854.1 |[Escherichia phage vB_EcoM_SP1]||_Escherichia_phage_vB_EcoM_SP1.gbk|inhibitor of host tr..|504|MT682709(165416):34522-35025:1 ^^ Escherichia phage vB_EcoM_SP1, complete genome.|neighbours:ID:QLF80786.1(1),ID:QLF80894.1(1)|neighbour_genes:RNA ligase,outer membrane lipop..|
MDLQLITTEMVVEAYGDTTDGISVFKGNRRVGYITDLKKDLAKQVKRKTTIKEYRNRRLEQARDMLPDAVEEMKVFLENQLAKYECEVFINQTQPNVHINSCKCYIIVNPLTGKHRLGISNPNRSASDMAEDVEACFKISKSPAEHHILINGLSQDDIVEVIKTLCN
> |[Tevenvirinae Escherichia_phage_vB_EcoM_WL-3]||_Escherichia_phage_vB_EcoM_WL-3.gb|Phage alc transcript..|507|MT968995.1(165369):132545-133051:-1 ^RAST2:fig|1198136.164.peg.229^ Tevenvirinae Escherichia_phage_vB_EcoM_WL-3|neighbours:(-1),(-1)|neighbour_genes:hypothetical protein,RNA ligase|
MMDLQLITTEMVVEAYGDTTDGISVFKGNRRVGYITDLKKDLAKQVKRKTTIKEYRNRRLEQARDMLPDAVEEMKVFLENQLAKYDCDVFINQTQPNVHINNCKCYIIVNPLTGKHRLGISNPNRSASDMAEDVEACFKISKSPAEHHILINGLSQDDIIEVIKTLCN
>ID:AYD85219.1 |[Escherichia phage vB_vPM_PD112]||_Escherichia_phage_vB_vPM_PD112.gbk|inhibitor of host tr..|504|MH837626(168084):39629-40132:-1 ^^ Escherichia phage vB_vPM_PD112, complete genome.|neighbours:ID:AYD85218.1(-1),ID:AYD85220.1(-1)|neighbour_genes:hypothetical protein,RNA ligase 1 and tai..|
MDLQLITTEMVVEAYGDTTDGISVFKGNRRVGYITDLKKDLAKQVKRKTTIKEYRNRRLEQARDMLPDAVEEMKVFLENQLAKYDCDVFINQTQPNVHINSCKCYIIVNPLTGKHRLGISNPNRSASDMAEDVEACFKISKSPAEHHILINGLSQDDIVEVIKTLCM
>ID:QOC56942.1 |[Escherichia phage vb_EcoM_bov10K1]||_Escherichia_phage_vb_EcoM_bov10K1.gbk|putative alc transcr..|507|MT884007(166364):133446-133952:-1 ^^ Escherichia phage vb_EcoM_bov10K1, complete genome.|neighbours:ID:QOC56941.1(-1),ID:QOC56943.1(-1)|neighbour_genes:hypothetical protein,RNA ligase|
MMDLQLITTEMVVEAYGDTTDGISVFKGNRRVGYITDLKKDLAKQVKRKTTIKEYRNRRLEQARDMLPDAVEEMKVFLENQLAKYDCEVFINQTQPNVHINSCKCYIIVNPLTGKHRLGISNPNRSASDMAEDVEACFKISKSPAEHHILINGLSQDDIIEVIKTLCM
>ID:QNR52699.1 |[Escherichia phage vb_EcoM_bov9_1]||_Escherichia_phage_vb_EcoM_bov9_1.gbk|putative alc transcr..|507|MT884006(166363):133445-133951:-1 ^^ Escherichia phage vb_EcoM_bov9_1, complete genome.|neighbours:ID:QNR52698.1(-1),ID:QNR52700.1(-1)|neighbour_genes:hypothetical protein,RNA ligase|
MMDLQLITTEMVVEAYGDTTDGISVFKGNRRVGYITDLKKDLAKQVKRKTTIKEYRNRRLEQARDMLPDAVEEMKVFLENQLAKYDCEVFINQTQPNVHINSCKCYIIVNPLTGKHRLGISNPNRSASDMAEDVEACFKISKSPAEHHILINGLSQDDIIEVIKTLCM
> |[Tevenvirinae Escherichia_virus_TH09]||_Escherichia_virus_TH09.gb|Phage alc transcript..|507|MT446387.1(167656):21366-21872:1 ^RAST2:fig|1198136.143.peg.25^ Tevenvirinae Escherichia_virus_TH09|neighbours:(1),(1)|neighbour_genes:RNA ligase,hypothetical protein|
MMDLQLITTEMVVEAYGDTTDGISVFKGNRRVGYITDLKKDLAKQVKRKTTIKEYRNRRLEQARDMLPDAVEEMKVFLENQLAKYDCDVFINQTQPNVHINNCKCYIIVNPLTGKHRLGISNPNRSASDMAEDVEACFKISKSPAEHHILINGLSQDDIIEVIKTLCN
> |[Tevenvirinae Escherichia_virus_TH12]||_Escherichia_virus_TH12.gb|Putative phage alc t..|564|MT446390.1(169545):32559-33122:1 ^RAST2:fig|1198136.138.peg.46^ Tevenvirinae Escherichia_virus_TH12|neighbours:(1),(1)|neighbour_genes:RNA ligase,Phage spanin Rz|
MVYKHQGWCYYGFYQQHEEKIMNMQLITNDMVVAAFGDSTDGIRVFKKGRPVGYLTDLRTTLAKNAKKKLKQKEYSTRYAEEKREAMPEAVNAMVEFLQNNLTKYDANVFINISQPNVHIAGIKFYIICDPLTDKFNRLGISSPYHTAEELCVLFESYKIQCDGLKTVLINGLSRDEIIEIIKTCLK
> |[Tevenvirinae Escherichia_virus_TH15]||_Escherichia_virus_TH15.gb|Alc inhibitor of hos..|567|MT446392.1(171591):39787-40353:1 ^RAST2:fig|1198136.139.peg.63^ Tevenvirinae Escherichia_virus_TH15|neighbours:(1),(1)|neighbour_genes:hypothetical protein,hypothetical protein|
MSAWVQTLLVLEVITAIEENIMNMQLISNDMIVDVYGDRHDGIYVYKGSKNVGFLTDLRKKLASDNKLKTKQKEYRNKKSEERKEALHESVPEMVDFLKNHLVKYDAEVFINQTQPNVHINGCVCYVVVEPLTLQHRLGIKHPVLTQDDMADEVGNQFRISASDSTNHILLNGLSQDDIVEVIIKLCK
> |[Tevenvirinae Escherichia_virus_TH22]||_Escherichia_virus_TH22.gb|inhibitor of host tr..|570|MT446396.1(170090):23402-23971:1 ^RAST2:fig|1198136.151.peg.29^ Tevenvirinae Escherichia_virus_TH22|neighbours:(1),(1)|neighbour_genes:inhibitor of host tr..,predicted membrane p..|
MNAWVPTLLAPGVITATNEENIMDMQLISNEMIVNEYGDRHDGIYVYKGTKKIGLMTDLRKKLASNKKLKAKQKEYRDKKSEERKEALHESVPEMVDFLKNHLVKYDAEVFINQTQPNVHINGCVCYVVVEPLTLQHRLGIKHPVLTQDDMADEVGNQFRISASDSTNHILLNGLSQDDIVEVIIKLCK
> |[Tevenvirinae Escherichia_virus_TH40]||_Escherichia_virus_TH40.gb|hypothetical protein|570|MT446411.1(171726):11943-12512:-1 ^RAST2:fig|1198136.144.peg.31^ Tevenvirinae Escherichia_virus_TH40|neighbours:(-1),(-1)|neighbour_genes:predicted membrane p..,inhibitor of host tr..|
MSAWVPTLLVPGVITATNEENIMDMQLISNEMIVNEYGDRHDGIYVYKGTKKIGLMTDLRKKLASNKKLKAKQKEYRDKKSEERKEALHESVPEMVEFLKNHLVKYDAEVFINQTQPNVHINGCVCYVVVEPLTLQHRLGIKHPVLTQDDMADEVGNQFRISASDSTNHILLNGLSQDDIVEVIIKLCK
> |[Tevenvirinae Escherichia_virus_TH41]||_Escherichia_virus_TH41.gb|hypothetical protein|570|MT446412.1(170556):2901-3470:1 ^RAST2:fig|1198136.129.peg.5^ Tevenvirinae Escherichia_virus_TH41|neighbours:(1),(1)|neighbour_genes:inhibitor of host tr..,predicted membrane p..|
MNAWVPTLLVPGVTTATNEENIMDMQLISNEMIVNEYGDRHDGIYVYKGTKKIGLMTDLRKKLASDKKLKAKQKEYRDKKSEERKEALHESVPEMVDFLKNHLVKYDAEVFINQTQPNVHINGCVCYVVVEPLTLQHRLGIKHPVLTQDDMADEVGNQFRISASDSTNHILLNGLSQDDIVEVIIKLCK
> |[Tevenvirinae Escherichia_virus_TH44]||_Escherichia_virus_TH44.gb|inhibitor of host tr..|504|MT446415.1(171075):145704-146207:1 ^RAST2:fig|1198136.147.peg.266^ Tevenvirinae Escherichia_virus_TH44|neighbours:(1),(1)|neighbour_genes:inhibitor of host tr..,predicted membrane p..|
MDMQLISNEMIVNEYGDRHDGIYVYKGTKKIGLMTDLRKKLASNKKLKAKQKEYRDKKSEERKEALHESVPEMVDFLKNHLVKYDAEVFINQTQPNVHINGCVCYVVVEPLTLQHRLGIKHPVLTQDDMADEVGNQFRISASDSTNHILLNGLSQDDIVEVIIKLCK
> |[Tevenvirinae Escherichia_virus_TH54]||_Escherichia_virus_TH54.gb|hypothetical protein|570|MT446420.1(170988):25232-25801:-1 ^RAST2:fig|1198136.131.peg.48^ Tevenvirinae Escherichia_virus_TH54|neighbours:(-1),(-1)|neighbour_genes:predicted membrane p..,inhibitor of host tr..|
MSAWVPTLLVLEVTTATNEENIMDMQLISNEMIVNEYGDRHDGIYVYKGTKKIGLMTDLRKKLASNKKLKAKQKEYRDKKSEERKEALHESVPEMVDFLKNHLVKYDAEVFINQTQPNVHINGCVCYVVVEPLTLQHRLGIKHPVLTQDDMADEVGNQFRISASDSTNHILLNGLSQDDIVEVIIKLCK
> |[Tevenvirinae Escherichia_virus_TH55]||_Escherichia_virus_TH55.gb|inhibitor of host tr..|570|MT446421.1(170389):24778-25347:-1 ^RAST2:fig|1198136.150.peg.48^ Tevenvirinae Escherichia_virus_TH55|neighbours:(-1),(-1)|neighbour_genes:predicted membrane p..,inhibitor of host tr..|
MNAWVPTLLAPGVITATNEENIMDMQLISNEMIVNEYGDRHDGIYVYKGTKKIGLMTDLRKKLASNKKLKAKQKEYRDKKSEERKEALHESVPEMVDFLKNHLVKYDAEVFINQTQPNVHINGCVCYVVVEPLTLQHRLGIKHPVLTQDDMADEVGNQFRISASDSTNHILLNGLSQDDIVEVIIKLCK
> |[Tevenvirinae Escherichia_virus_TH57]||_Escherichia_virus_TH57.gb|hypothetical protein|570|MT446422.1(171230):12538-13107:1 ^RAST2:fig|1198136.132.peg.24^ Tevenvirinae Escherichia_virus_TH57|neighbours:(1),(1)|neighbour_genes:inhibitor of host tr..,predicted membrane p..|
MSAWVPTLLVLEVTTATNEENIMDMQLISNEMIVNEYGDRHDGIYVYKGTKKIGLMTDLRKKLASNKKLKAKQKEYRDKKSEERKEALHESVPEMVDFLKNHLVKYDAEVFINQTQPNVHINGCVCYVVVEPLTLQHRLGIKHPVLTQDDMADEVGNQFRISASDSTNHILLNGLSQDDIVEVIIKLCK
> |[Tevenvirinae Escherichia_virus_TH58]||_Escherichia_virus_TH58.gb|Putative phage alc t..|501|MT446423.1(170748):143348-143848:1 ^RAST2:fig|1198136.130.peg.242^ Tevenvirinae Escherichia_virus_TH58|neighbours:(1),(1)|neighbour_genes:RNA ligase,Phage spanin Rz|
MNMQLITNDMVVAAFGDSTDGIRVFKKGRAVGYLTDLRTTLAKNAKKKLKQKEYSTRYAEEKREAMPEAVNAMVEFLQNNLTKYDANVFVNISQPNVHIAGIKFYIICDPLTDKFNRLGISSPYHTAEELCVLFESYKIQCDGPKTVLINGLSRDEIIEIIKTCLK
> |[Tevenvirinae Klebsiella_phage_AShe-2020a]||_Klebsiella_phage_AShe-2020a.gb|inhibitor of host tr..|510|CP062992.1(168979):78507-79016:-1 ^RAST2:fig|1198136.148.peg.134^ Tevenvirinae Klebsiella_phage_AShe-2020a|neighbours:(-1),(-1)|neighbour_genes:hypothetical protein,RNA ligase|
MDMQAITLDMVVNKYGTHSDGIFVWNGTKKVGFVTDLRTHMARKEAARKKQKEYTNRVNEQRAEALPEAVDEMIDFLDNHLAKYGAEVFKNITQPNVHANGCKCYVIVDPIYGKHRLGIMHRELNYSEMAEYVEACFKCSPSESSDRHILISGLSRDDIVEVILKLCSK
>ID:QFR57126.1 |[Klebsiella phage AmPh_EK29]||_Klebsiella_phage_AmPh_EK29.gbk|putative transcripti..|510|MN434092(169353):98911-99420:1 ^^ Klebsiella phage AmPh_EK29, complete genome.|neighbours:ID:QFR57125.1(1),ID:QFR57127.1(1)|neighbour_genes:RNA ligase 1 and tai..,hypothetical protein|
MNLQNISNDDVVAHFEGTSHDGIYVYKGQKKLGFISDLRVTMGRKLAAKFKQKQYSTKQVEERREAMPAAVEEMRSFLENQMTKYGAEVKINITQPNVHLNGHKCYIICDPLSDKFNRLGIKHLYKTGEDMAFELDGYKTQLDKAPKHILVNNLSRDEIVEVIKKLCLN
> |[Tevenvirinae Klebsiella_phage_EI]||_Klebsiella_phage_EI.gb|Alc inhibitor of hos..|510|MN106245.1(170423):135731-136240:-1 ^RAST2:fig|1198136.166.peg.260^ Tevenvirinae Klebsiella_phage_EI|neighbours:(-1),(-1)|neighbour_genes:hypothetical protein,RNA ligase|
MNLQTISNDDVVAHFEGTSHDGIYVYKGQKKLGFITDLRVTMGRKLATKFKQKQYSTKQAEERREAMPAAVEEMHSFLENQLTKYWAEVKINITQPNVHLNGHKCYIICDPLSDKFNRLGIKHLYKTSEDMALELDGYKIQVDKAPKHILVNNLSRDEIVEVIKKLCLN
>ID:AKY02087.1 |[Klebsiella phage JD18]||_Klebsiella_phage_JD18.gbk|hypothetical protein|510|KT239446(166313):124037-124546:-1 ^^ Klebsiella phage JD18, complete genome.|neighbours:ID:AKY02086.1(-1),ID:AKY02088.1(-1)|neighbour_genes:hypothetical protein,hypothetical protein|
MDMQAITLDMVVNKYGTHSDGIFVWNGTKKVGFVTDLRTHMARKEAARKKQKEYTNRVNEQRAEALPEAVDEMIDFLDNHLAKYGAEVFKNITQPNVHANGCKCYIIVDPIYGKHRLGIMHRELNYSEMAEYVEACFKCSPSESSDRHILISGLSRDDIVEVILKLCSK
> |[Tevenvirinae Klebsiella_phage_KP179]||_Klebsiella_phage_KP179.gb|inhibitor of host tr..|510|MH729874.1(162630):24320-24829:1 ^RAST2:fig|1198136.196.peg.30^ Tevenvirinae Klebsiella_phage_KP179|neighbours:(1),(1)|neighbour_genes:RNA ligase,hypothetical protein|
MDMQAITLDMVVNKYGTHSDGIFVWNGTKKVGFVTDLRTHMARKEAARKKQKEYTNRVNEQRAEALPEAVDEMIEFLDNHLTKYGAEVFKNITQPNVHANGCKCYVIVDPIYGKHRLGIMHRELNYSEMAEYVEACFKCSPSESSDRHILISGLSRDDIVEVILKLCSK
>ID:QEG11679.1 |[Klebsiella phage KPN6]||_Klebsiella_phage_KPN6.gbk|hypothetical protein|510|MN101230(164270):39385-39894:-1 ^^ Klebsiella phage KPN6, complete genome.|neighbours:ID:QEG11720.1(-1),ID:QEG11612.1(-1)|neighbour_genes:spanin Rz,RNA ligase|
MDMQAITLDMVVNKYGTHSDGIFVWNGTKKVGFVTDLRTHMARKEAARKKQKEYTNRVNEQRAEALPEAVDEMIDFLDNHLAKYGAEVFKNITQPNVHANGCKCYVIVDPIYGKHRLGIMHRELNYSEMAEYVEACFKCSPSESSDRHILISGLSRDDIVEVILKLCSK
>ID:QPB08801.1 |[Klebsiella phage Metamorpho]||_Klebsiella_phage_Metamorpho.gbk|Alc-like transcripti..|510|MT701588(171475):34853-35362:1 ^^ Klebsiella phage Metamorpho, complete genome.|neighbours:ID:QPB08800.1(1),ID:QPB08802.1(1)|neighbour_genes:RNA ligase,i-spanin|
MDMQAITLDMVVNKYGTHSDGIFVWNGPKKVGFVTDLRTHMARKEASRKKQKEYTNRVNEQRAEALPEAVDEMIDFLDNHLAKYGAEVFKNITQPNVHANGCKCYVIVDPIYGKHRLGIMHRELNYSEMAEYVEACFKCSPSESSDRHILISGLSRDDILEVILKLCSK
>ID:QHB49587.1 |[Klebsiella phage PhiKpNIH-6]||_Klebsiella_phage_PhiKpNIH-6.gbk|inhibitor of host tr..|510|MN395284(171860):168358-168867:-1 ^^ Klebsiella phage PhiKpNIH-6, complete genome.|neighbours:ID:QHB49586.1(-1),ID:QHB49588.1(-1)|neighbour_genes:hypothetical protein,RNA ligase A|
MNLQNISNDDVVAHFEGTSHDGIYVYKGQKKLGFISDLRVTIGRKLAAKFKQKQYSTKQVEERREAMPAAVEEMRSFLENQMTKYGAEVKINITQPNVHLNGHKCYIICDPLSDKFNRLGIKHLYKTGEDMAFELDGYKTQLDKAPKHILVNNLSRDEIVEVIKKLCLN
>ID:QEG13288.1 |[Klebsiella phage vB_KaeM_KaAlpha]||_Klebsiella_phage_vB_KaeM_KaAlpha.gbk|putative inhibitor o..|507|MN013084(172334):141984-142490:-1 ^^ Klebsiella phage vB_KaeM_KaAlpha, complete genome.|neighbours:ID:QEG13287.1(-1),ID:QEG13289.1(-1)|neighbour_genes:putative i-spanin,putative RNA ligase ..|
MLNLITAEELIEIYGGTHHDGIRIFKNSRPLGYITDLRVAYSRDQKRQKARKEYTNRVNEERAEKMPEAVEEMRSFLDNHLTKYGAEVMINISQPNVHVNGCKCYIIVDPIYGKHRLGVSNPRLSASEMAEMVDPCFKIQNSPAEHHILINGLSQDDIVQAIIKLCSK
>ID:CAD2272968.1 |[Klebsiella phage vB_KpnM_311F]||_Klebsiella_phage_vB_KpnM_311F.gbk|alc|510|LR877331(166710):93128-93637:1 ^^ Klebsiella phage vB_KpnM_311F genome assembly, chromosome: 1.|neighbours:ID:CAD2272965.1(1),ID:CAD2272971.1(1)|neighbour_genes:rnlA,pseT.3|
MDMQAITLDMVVNKYGTHSDGIFVWNGTKKVGFVTDLRTHMARKEAARKKQKEYTNRVNEQRAEALPEAVDEMIDFLDNHLAKYGAEVFKNITQPNVHANGCKCYVIVDPIYGKHRLGIMHRELNYSEMAEYVEACFKCSPSESSDRHILISGLSRDDIVEVILKLCSK
>ID:QPX73675.1 |[Klebsiella phage vB_KpnM_BovinicusUrsus]||_Klebsiella_phage_vB_KpnM_BovinicusUrsus.gbk|putative inhibitor o..|510|MW021752(166829):23625-24134:1 ^^ Klebsiella phage vB_KpnM_BovinicusUrsus, complete genome.|neighbours:ID:QPX73674.1(1),ID:QPX73676.1(1)|neighbour_genes:putative RNA ligase ..,putative I-spanin pr..|
MDMQAITLDMVVNKYGTHSDGIFVWNGTKKVGFVTDLRTHMARKEAARKKQKEYTNRVNEQRAEALPEAVDEMIDFLDNHLAKYGAEVFKNITQPNVHANGCKCYVIVDPIYGKHRLGIMHRELNYSEMAEYVEACFKCSPSESSDRHILISGLSRDDIVEVILKLCSK
>ID:QEG12797.1 |[Klebsiella phage vB_KpnM_Potts1]||_Klebsiella_phage_vB_KpnM_Potts1.gbk|putative transcripti..|510|MN013081(169384):97861-98370:1 ^^ Klebsiella phage vB_KpnM_Potts1, complete genome.|neighbours:ID:QEG12796.1(1),ID:QEG12798.1(1)|neighbour_genes:putative RNA ligase,hypothetical protein|
MNLQNISNDDVVAHFEGTSHDGIYVYKGQKKLGFISDLRVTMGRKLAAKFKQKQYSTKQVEERREAMPAAVEEMRSFLENQMTKYGAEVKINITQPNVHLNGHKCYIICDPLSDKFNRLGIKHLYKTGEDMAFELDGYKTQLDKAPKHILVNNLSRDEIVEVIKKLCLN
>ID:QGZ15218.1 |[Klebsiella phage vB_Kpn_P545]||_Klebsiella_phage_vB_Kpn_P545.gbk|putative transcripti..|510|MN781108(169275):98626-99135:1 ^^ Klebsiella phage vB_Kpn_P545, complete genome.|neighbours:ID:QGZ15269.1(1),ID:QGZ15176.1(1)|neighbour_genes:RNA ligase 1 and tai..,hypothetical protein|
MNLQNISNDDVVAHFEGTSHDGIYVYKGQKKLGFISDLRVTMGRKLAAKFKQKQYSTKQVEERREAMPAAVEEMRSFLENQMTKYGAEVKINITQPNVHLNGHKCYIICDPLSDKFNRLGIKHLYKTGEDMAFELNGYKTQLDKAPKHILVNNLSRDEIVEVIKKLCLN
>ID:QGF21641.1 |[Klebsiella phage JIPh_Kp122]||_Klebsiella_pneumoniae_phage_JIPh_Kp122.gbk|inhibitor of host tr..|510|MN434095(166475):124800-125309:-1 ^^ Klebsiella pneumoniae phage JIPh_Kp122, complete genome.|neighbours:ID:QGF21640.1(-1),ID:QGF21642.1(-1)|neighbour_genes:spanin Rz,RNA ligase|
MDMQAITLDMVVNKYGTHSDGIFVWNGTKKVGFVTDLRTHMARKEAARKKQKEYTNRVNEQRAEALPEAVDEMIDFLDNHLAKYGAEVFKNITQPNVHANGCKCYVIVDPIYGKHRLGIMHRELNYSEMAEYVEACFKCSPSESSDRHILISGLSRDDIVEVILKLCSK
>ID:QIN92174.1 |[Phage NBEco003]||_Phage_NBEco003.gbk|transcription termin..|507|MN994497(166579):32234-32740:1 ^SEED:fig|6666666.508358.peg.48^ Phage NBEco003, complete genome.|neighbours:ID:QIN92173.1(1),ID:QIN92175.1(1)|neighbour_genes:RNA ligase,hypothetical protein|
MMDLQLITTEMVVEAYGDTTDGISVFKGNRRVGYITDLKKDLAKQVKRKTTTKEYRNRRLEQARDMLPDAVEEMKVFLENQFAKYDCEVFINQTQPNVHINSCKCYIIVNPLTGKHRLGISNPNRSASDMAEDVEACFKISKSPAEHHILINGLSQDDIIEVIKTLCN
> |[Tevenvirinae Providencia_phage_PSTCR6]||_Providencia_phage_PSTCR6.gb|inhibitor of host tr..|504|MW057858.1(155737):83741-84244:1 ^RAST2:fig|1198136.165.peg.137^ Tevenvirinae Providencia_phage_PSTCR6|neighbours:(1),(1)|neighbour_genes:RNA ligase,hypothetical protein|
MNLQSITNEQLVEAYGTHHDGIYVYNGKKTVGFITDLRIAYGRKQKTRTKQKEYSNRINEKRRDAMPEAVEEMKQFLESHLAKYDAEVFINITQPNVHINGHKCYIIVDPIYQKHSIGIMHASMNYDEMAAELPGYNVQPNSSRNHILVRSIERDLLLEIILQLCKK
> |[Tevenvirinae Providencia_phage_PSTRCR_127]||_Providencia_phage_PSTRCR_127.gb|Putative phage alc t..|507|MW358927.1(167162):101517-102023:1 ^RAST2:fig|1198136.168.peg.190^ Tevenvirinae Providencia_phage_PSTRCR_127|neighbours:(1),(1)|neighbour_genes:RNA ligase,hypothetical protein|
MHLSQITNEMVVEKYGDSTDGIFVYKNGKSVGYLTDLRIAYHKNHKTRKAQKEYNNKTTERSRELMPEFVKETCEFLDNHLTKLGANVFINITQPNVHLNGNKCYIICNPISQKFQLGVYHKEHDYNYMAEEFPGTICSSSPTAEHHILFRSLERDDLLEIIKKLCKN
> |[Tevenvirinae Salmonella_phage_pSe_SNUABM_01]||_Salmonella_phage_pSe_SNUABM_01.gb|Putative phage alc t..|507|MN580668.1(172360):137344-137850:-1 ^RAST2:fig|1198136.169.peg.240^ Tevenvirinae Salmonella_phage_pSe_SNUABM_01|neighbours:(-1),(-1)|neighbour_genes:hypothetical protein,RNA ligase|
MMDLQLITTEMVVEAYGDTTDGISVFKGNRRVGYITDLKKDLAKQVKRKTTIKEYRNRRLEQARDMLPDAVEEMKVFLENQLAKYDCDVFINQTQPNVHINNCKCYIIVNPLTGKHRLGISNPNRSASDMAEDVEACFKISKSPAEHHILINGLSQDDIIEVIKTLCM
>ID:QPI13262.1 |[Salmonella phage vB_SalM_ABTNLsp5]||_Salmonella_phage_vB_SalM_ABTNLsp5.gbk|inhibitor of host tr..|501|MW149274(172418):2823-3323:1 ^^ Salmonella phage vB_SalM_ABTNLsp5, complete genome.|neighbours:ID:QPI13261.1(1),ID:QPI13263.1(1)|neighbour_genes:RNA ligase 1 and tai..,hypothetical protein|
MNMQMITNEMVVKAFGDSTDGIQVFKGSRAVGYLTDLRVTLAKNAKKKIKQKEYSTRYAEEKREAMPEAVNSTVEFLQNNLSKYDAEVFINISQPNVKISGITFYLICDPLSDKFNRLGISSPYHTAEELCFMFETYKIQCENPKTVLINSLSRDDIIEIITKCLN
>ID:QPI13887.1 |[Serratia phage 4S]||_Serratia_phage_4S.gbk|inhibitor of host tr..|507|MW082584(173061):81605-82111:1 ^^ Serratia phage 4S, complete genome.|neighbours:ID:QPI13886.1(1),ID:QPI13888.1(1)|neighbour_genes:putative RNA ligase ..,putative membrane pr..|
MINQISVETLIEAYTNGMGTTDGIRIFKENGRPLGYVTDLRTKYAQAGSRERKEQERRERIKAERAEKMPEAVAEMISFLENNLKGAEVFKNITQPNVKVNDCTCYVTVDPIDQNHRLGIMHSHLSSSEMASLIEGFSISYGNTECHILWNGLSRDDIVETINKVCYA
> |[Tevenvirinae Serratia_phage_Muldoon]||_Serratia_phage_Muldoon.gb|hypothetical protein|564|MN095771.1(167547):136172-136735:-1 ^RAST2:fig|1198136.174.peg.246^ Tevenvirinae Serratia_phage_Muldoon|neighbours:(-1),(-1)|neighbour_genes:hypothetical protein,RNA ligase|
MDGCDMIILSTTNTGEIMNLQLITNQMILDTFAPGGSEDGIYAYNEKGKNLGFLSDLRIALARKDKAYRVAQERRQRENQERDEKMPQAVDDMIAFLENNLTKIDATVFKNITQPNVHACGHKFYLIVDPLHGNHRLGIMHATKYHADLVLDFEGYKIQGKDMGTKHILINGLSQDEIVEIILKVCQ
>ID:QIN97893.1 |[Serratia phage PhiZZ30]||_Serratia_phage_PhiZZ30.gbk|inhibitor of host tr..|507|MT176426(167484):136305-136811:-1 ^^ Serratia phage PhiZZ30, complete genome.|neighbours:ID:QIN97892.1(-1),ID:QIN97894.1(-1)|neighbour_genes:hypothetical protein,RNA ligase|
MMDLQLITTEMVVEAYGDTTDGISVFKGNRRVGYITDLKKDLAKQVKRKTTIKEYRNRRLEQARDMLPDAVEEMKVFLENQLAKYDCEVFINQTQPNVHINSCKCYIIVNPLTGKHRLGISNPNRSASDMAEDVAACFKISKSPAEHHILINGLSQDDIIEVIKTLCN
>ID:QEG04906.1 |[Shigella phage CM8]|CM8|_Shigella_phage_CM8.gbk|inhibitor of host tr..|507|MK962750(167247):134938-135444:-1 ^^ Shigella phage CM8, complete genome.|neighbours:ID:QEG04905.1(-1),ID:QEG04907.1(-1)|neighbour_genes:spanin Rz,RNA ligase|
MMDLQLITTEMVVEAYGDTTDGISVFKGNRRVGYITDLKKDLAKQVKRKTTIKEYRNRRLEQARDMLPDAVEEMKVFLENQLAKYDCDVFINQTQPNVHINNCKCYIIVNPLTGKHRLGISNPNRSASDMAEDVEACFKISKSPAEHHILINGLSQDDIIEVIKTLCN
>ID:QEG05262.1 |[Shigella phage JK23]|JK23|_Shigella_phage_JK23.gbk|inhibitor of host tr..|507|MK962752(168349):135971-136477:-1 ^^ Shigella phage JK23, complete genome.|neighbours:ID:QEG05261.1(-1),ID:QEG05263.1(-1)|neighbour_genes:hypothetical protein,RNA ligase 1 and tai..|
MMDLQLITTEMVVEAYGDTTDGISVFKGNRRVGYITDLKKDLAKQVKRKTTIKEYRNRRLEQARDMLPDAVEEMKVFLENQLAKYDCDVFINQTQPNVHINNCKCYIIVNPLTGKHRLGISNPNRSASDMAEDVEACFKISKSPAEHHILINGLSQDDIIEVIKTLCN
>ID:QEG05810.1 |[Shigella phage JK36]|JK36|_Shigella_phage_JK36.gbk|inhibitor of host tr..|501|MK962754(168893):139119-139619:-1 ^^ Shigella phage JK36, complete genome.|neighbours:ID:QEG05809.1(-1),ID:QEG05811.1(-1)|neighbour_genes:hypothetical protein,RNA ligase A|
MNMQLITNDMVVNAFGDTTDGIRVFKKGRPVGYLTDLRVTLAKNLKKKVKQKEYSTRYAEEKREAMPEAVNAMVEFLQNNLTKYDANVFINISQPNVHIAGIKFYIICDPLTDKFNRLGISSPYHTAEELCVLFESYKIQCDGLKTILINGLSRDEIIEIIKTCLK
>ID:QEG06068.1 |[Shigella phage JK38]|JK38|_Shigella_phage_JK38.gbk|RNA pol- and DNA-bin..|507|MK962755(167852):133737-134243:-1 ^^ Shigella phage JK38, complete genome.|neighbours:ID:QEG06067.1(-1),ID:QEG06069.1(-1)|neighbour_genes:hypothetical protein,RNA ligase|
MMDLQLITTEMVVEAYGDTTDGISVFKGNRRVGYITDLKKDLAKQVKRKTTIKEYRNRRLEQARDMLPDAVEEMKVFLENQLAKYDCEVFINQTQPNVHINSCKCYIIVNPLTGKHRLGISNPNRSASDMAEDVAACFKISKSPAEHHILINGLSQDDIIEVIKTLCN
>ID:QEG06347.1 |[Shigella phage JK42]|JK42|_Shigella_phage_JK42.gbk|inhibitor of host tr..|501|MK962756(168306):137829-138329:-1 ^^ Shigella phage JK42, complete genome.|neighbours:ID:QEG06346.1(-1),ID:QEG06348.1(-1)|neighbour_genes:hypothetical protein,RNA ligase|
MNMQLITNDMVVNAFGDTTDGIRVFKKGRPVGYLTDLRVTLAKNLKKKVKQKEYSTRYAEEKREAMPEAVNAMVEFLQNNLTKYDANVFINISQPNVHIAGIKFYIICDPLTDKFNRLGISSPYHTAEELCVLFESYKIQCDGLKTILINGLSRDEIIEIIKTCLK
>ID:QEG06622.1 |[Shigella phage JK45]|JK45|_Shigella_phage_JK45.gbk|inhibitor of host tr..|501|MK962757(170740):140130-140630:-1 ^^ Shigella phage JK45, complete genome.|neighbours:ID:QEG06621.1(-1),ID:QEG06623.1(-1)|neighbour_genes:hypothetical protein,RNA ligase A|
MNMQLITNDMVVNAFGDTTDGIRVFKKGRPVGYLTDLRVTLAKNLKKKVKQKEYSTRYAEEKREAMPEAVNAMVEFLQNNLTKYDANVFINISQPNVHIAGIKFYIICDPLTDKFNRLGISSPYHTAEELCVLFESYKIQTDGPKTVLINGLSRDEIIEIIQTCLK
> |[Tevenvirinae Shigella_phage_KNP5]||_Shigella_phage_KNP5.gb|Phage alc transcript..|507|KX452698.1(193624):138382-138888:-1 ^RAST2:fig|1198136.152.peg.196^ Tevenvirinae Shigella_phage_KNP5|neighbours:(-1),(-1)|neighbour_genes:hypothetical protein,RNA ligase|
MMDLQLITTEMVVEAYGDTTDGISVFKGNRRVGYITDLKKDLAKQVKRKTTIKEYRNRRLEQARDMLPDAVEEMKVFLENQLAKYDCDVFINQTQPNVHINNCKCYIIVNPLTGKHRLGISNPNRSASDMAEDVEACFKISKSPAEHHILINGLSQDDIIEVIKTLCN
>ID:QBZ71088.1 |[Shigella phage SSE1]||_Shigella_phage_SSE1.gbk|inhibitor of host tr..|501|MK639187(169744):143461-143961:1 ^^ Shigella phage SSE1, complete genome.|neighbours:ID:QBZ71087.1(1),ID:QBZ71089.1(1)|neighbour_genes:RNA ligase,spanin Rz|
MNMQLITNDMVVTAFGDTTDGIRVFKKGRPVGYLTDLRVTLAKNLKKKVKQKEYSTRYAEEKREAMPEAVNAMVEFLQNNLSKYDANVFINISQPNVHIAGIKFYIICDPLTDKFNRLGISSPYHTAEELCVLFESYKIQCDGLKTVLINGLSRDEIIEIIKTCLK
>ID:BBI58353.1 |[Shigella phage SfPhi01]||_Shigella_phage_SfPhi01.gbk|inhibitor of host tr..|507|LC465543(168000):155113-155619:-1 ^^ Shigella phage SfPhi01 DNA, complete sequence.|neighbours:ID:BBI58352.1(-1),ID:BBI58354.1(-1)|neighbour_genes:hypothetical protein,RNA ligase|
MMDLQLITTEMVVEAYGDTTDGISVFKGNRRVGYITDLKKDLAKQVKRKTTIKEYRNRRLEQARDMLPDAVEEMKVFLENQLAKYECEVFINQTQPNVHINNCKCYIIVNPLTGKHRLGISNPNRSASDMAEDVEACFKISKSPAEHHILINGLSQDDIIEVIKTLCM
> |[Tevenvirinae Shigella_phage_Sfk20]||_Shigella_phage_Sfk20.gb|Phage alc transcript..|507|MW341595.1(164878):4833-5339:-1 ^RAST2:fig|1198136.170.peg.15^ Tevenvirinae Shigella_phage_Sfk20|neighbours:(-1),(-1)|neighbour_genes:hypothetical protein,RNA ligase|
MMDLQLITTEMVVEAYGDTTDGISVFKGNRRVGYITDLKKDLAKQVKRKTTIKEYRNRRLEQARDMLPDAVEEMKVFLENQLAKYDCDVFINQTQPNVHINNCKCYIIVNPLTGKHRLGISNPNRSASDMAEDVEACFKISKSPAEHHILINGLSQDDIIEVIKTLCN
>ID:YP_009100767.1 |[Shigella phage Shf125875]||_Shigella_phage_Shf125875.gbk|inhibitor of host tr..|564|NC_025437(169062):137707-138270:-1 ^GeneID:22277473^ Shigella phage Shf125875, complete genome.|neighbours:ID:YP_009100766.1(-1),ID:YP_009100768.1(-1)|neighbour_genes:hypothetical protein,RNA ligase I tail fi..|
MVYKHQGWCYYGFYQQHEEKIMNMQLITNDMVVTAFGDTTDGIRVFKKGRPVGYLTDLRVTLAKNLKKKVKQKEYSTRYAEEKREAMPEAVNAMVKFLQNNLTKYDANVFINISQPNVHIAGIKFYIICDPLTDKFNRLGISSPYHTAEELCVLFESYKIQCDGLKTVLINGLSRDEIIEIIKTCLK
>ID:AYD79434.1 |[Shigella phage phi25-307]||_Shigella_phage_phi25-307.gbk|hypothetical protein|501|MG589383(167544):118098-118598:-1 ^^ Shigella phage phi25-307, complete genome.|neighbours:ID:AYD79433.1(-1),ID:AYD79435.1(-1)|neighbour_genes:hypothetical protein,hypothetical protein|
MNMQLITNDMVVAAFGDSSDGIRVFKKGRPVGYLTDLRVTLAKNAKKKLKQKEYSTRYTEEKREAMPEAVNAMVEFLQNNLTKYDANVFINISQPNVHIAGIKFYIICDPLTDKFNRLGISSPYHTAEELCVLFESYKIQCDGPKTVLINGLSRDEIIEIIKTCLK
> |[Tevenvirinae Shigella_phage_vB_SdyM_006]||_Shigella_phage_vB_SdyM_006.gb|inhibitor of host tr..|501|MK295204.1(166138):136092-136592:-1 ^RAST2:fig|1198136.172.peg.233^ Tevenvirinae Shigella_phage_vB_SdyM_006|neighbours:(-1),(-1)|neighbour_genes:hypothetical protein,RNA ligase|
MDLQLITNDMVVASFGDRHDGLSVWKGSKRVGYLSDLRAALGRNKSKSLKQKEYNNRVSEERREKLPEAVQEMKSFLESYLANTDAEVFINISQPNVHINGHKCYIIVDPIYEKHQLGIMHKELTYDDMASLIPSFSCSSSTSRNHILFRGLSSDDIINTIFKVCQ
>ID:CAA7537812.1 |[Shigella phage vB_SsoM_113]||_Shigella_phage_vB_SsoM_113.gbk|inhibitor of host tr..|507|LR746311(169243):101841-102347:1 ^^ Shigella phage vB_SsoM_113 genome assembly, chromosome: 1.|neighbours:ID:CAA7537810.1(1),ID:CAA7537814.1(1)|neighbour_genes:RNA ligase 1 and tai..,pseT.3|
MMDLQLITTEMVVEAYGDTTDGISVFKGNRRVGYITDLKKDLAKQVKRKTTIKEYRNRRLEQARDMLPDAVEEMKVFLENQLAKYDCDVFINQTQPNVHINNCKCYIIVNPLTGKHRLGISNPNRSASDMAEDVEACFKISKSPAEHHILINGLSQDDIIEVIKTLCN
> |[Tevenvirinae Shigella_phage_vB_SsoM_JK08]||_Shigella_phage_vB_SsoM_JK08.gb|Phage alc transcript..|507|LR877332.1(169207):135985-136491:-1 ^RAST2:fig|1198136.204.peg.232^ Tevenvirinae Shigella_phage_vB_SsoM_JK08|neighbours:(-1),(-1)|neighbour_genes:hypothetical protein,RNA ligase|
MMDLQLITTEMVVEAYGDTTDGISVFKGNRRVGYITDLKKDLAKQVKRKTTIKEYRNRRLEQARDMLPDAVEEMKVFLENQLAKYDCDVFINQTQPNVHINNCKCYIIVNPLTGKHRLGISNPNRSASDMAEDVAACFKISKSPAEHHILINGLSQDDIIEVIKTLCN
>ID:QHB43250.1 |[Shigella virus KRT47]||_Shigella_virus_KRT47.gbk|inhibitor of host tr..|504|MN781580(167485):134896-135399:-1 ^^ Shigella virus KRT47, complete genome.|neighbours:ID:QHB43249.1(-1),ID:QHB43251.1(-1)|neighbour_genes:hypothetical protein,RNA ligase A|
MDLQLITTEMVVEAYGDTTDGISVFKGNRRVGYITDLKKDLAKQVKRKTTIKEYRNRRLEQARDMLPDAVEEMKVFLENQLAKYDCDVFINQTQPNVHINNCKCYIIVNPLTGKHRLGISNPNRSASDMAEDVEACFKISKSPAEHHILINGLSQDDIIEVIKTLCN
> |[Tevenvirinae Vibrio_phage_V07]||_Vibrio_phage_V07.gb|Phage protein|627|MT135025.1(349331):88104-88730:1 ^RAST2:fig|1198136.203.peg.117^ Tevenvirinae Vibrio_phage_V07|neighbours:(-1),(1)|neighbour_genes:hypothetical protein,Phage protein|
MMHITPVENILNFFAKKGCTTIMLSPMITSSKRINKKERTIMNAQSMTNAQIAELFDMTVDANGFQAVDAKGRRHYLTDLRQKAMKAAKTKKARKVRAEAQPKATAEELLAELQSESSDFWEIRESQPGMDSEEHGLNVYVTAGLPDRHRVMIRSSVLTNKELDRELGYLNPSKQKEEQRRKKSTIIFSNRSAKEIVEIIEKVKSISE
> |[Tevenvirinae Vibrio_phage_V09]||_Vibrio_phage_V09.gb|Phage protein|627|MT135026.1(243881):64926-65552:-1 ^RAST2:fig|1198136.201.peg.119^ Tevenvirinae Vibrio_phage_V09|neighbours:(-1),(1)|neighbour_genes:Phage protein,hypothetical protein|
MMHITPVENILNFFAKKGCTTIVLSPIIISSKRINKQERIIMNAQSMTNAQIAELFDMTVDANGFQAVDAKGRRHYLTDLRQKAMKAAKTKKARKVRAEAQPKATAEELLAELQSESSDFWEIRESQPGMDSEEHGLNVYVTAGLPDRHRVMIRSSVLTNKELDRELGYLKPTNQKEEQRRKKSTIIFSNRSAKEIVEIIEKVKSISE
> |[Tevenvirinae Vibrio_phage_VH1_2019]||_Vibrio_phage_VH1_2019.gb|Phage protein|627|MN794232.1(246059):34305-34931:1 ^RAST2:fig|1198136.202.peg.62^ Tevenvirinae Vibrio_phage_VH1_2019|neighbours:(-1),(1)|neighbour_genes:hypothetical protein,Phage protein|
MMHITPVENILNFFAKKGCTTIMLSPMITSSKRINKKERTIMNAQSMTNAQIAELFDMTVDANGFQAVDAKGRRHYLTDLRQKAMKAAKTKKARKVRAEAQPKATAEELLAELQSESSDFWEIRESQPGMDSEEHGLNVYVTAGLPDRHRVMIRSSVLTNKELDRELGYLNPSKQKEEQRRKKSTIIFSNRSAKEIVEIIEKVKSISE
>ID:QBX06028.1 |[Vibrio phage phiVa3]||_Vibrio_phage_phiVa3.gbk|hypothetical protein|504|MK568540(247619):46099-46602:-1 ^^ Vibrio phage phiVa3, complete genome.|neighbours:ID:QBX06027.1(-1),ID:QBX06029.1(1)|neighbour_genes:hypothetical protein,RNA polymerase-ADP-r..|
MNVQSLTNEQLAAYFNMTVDSNGFQAVDEKGRRHYLTDLRQKAMKAAKTKKARKVRAEAQPKATAEELLAELQSESSDFWEIRESQPGMDSEEHGLNVYVTTGLPDSHRVMIRSSVLSNKELDRELGHLNPAKHKEVQRRKKSTIIFSNRSAKEIVEIIEKVKSISE
> |[Tevenvirinae Vibrio_phage_vB_ValM_R10Z]||_Vibrio_phage_vB_ValM_R10Z.gb|Phage protein|504|MT612988.1(247167):66065-66568:-1 ^RAST2:fig|1198136.177.peg.119^ Tevenvirinae Vibrio_phage_vB_ValM_R10Z|neighbours:(-1),(1)|neighbour_genes:Phage protein,hypothetical protein|
MNVQSLTNEQLAAYFNMTVDSNGFQVVDEKGRRHYLTDLRQKAMKSAKTKKARKVRAEAQPKATAEELLAELQSESSDFWEIRESQPGMDSEEHGLNVYVTTGLPDSHRVMIRSSVLSNKELDRELGHLNPAKHKEVQRRKKSTIIFSNRSAKEIVEIIEKVKSISE
> |[Tevenvirinae Vibrio_phage_vB_ValM_R11Z]||_Vibrio_phage_vB_ValM_R11Z.gb|Phage protein|504|MT612989.1(246831):65519-66022:-1 ^RAST2:fig|1198136.199.peg.119^ Tevenvirinae Vibrio_phage_vB_ValM_R11Z|neighbours:(-1),(1)|neighbour_genes:Phage protein,hypothetical protein|
MNVQSLTNEQLAAYFNMTVDSNGFQAVDEKGRRHYLTDLRQKAMKAAKTKKARKVRAEAQPKATAEELLAELQSESSDFWEIRESQPGMDSEEHGLNVYVTTGLPDSHRVMIRSSVLSNKELDRELGHLNPAKHKEVQRRKKSTIIFSNRSAKEIVEIIEKVKSISE
> |[Tevenvirinae Yersinia_phage_PYPS2T]||_Yersinia_phage_PYPS2T.gb|Phage alc transcript..|507|MH809535.1(169604):42984-43490:-1 ^RAST2:fig|1198136.208.peg.64^ Tevenvirinae Yersinia_phage_PYPS2T|neighbours:(-1),(-1)|neighbour_genes:hypothetical protein,RNA ligase|
MMDLQLITTEMVVEAYGDTTDGISVFKGNRRVGYITDLKKDLAKQVKRKTTIKEYRNRRLEQARDMLPDAVEEMKVFLENQLAKYDCDVFINQTQPNVHINNCKCYIIVNPLTGKHRLGISNPNRSASDMAEDVAACFKISKSPAEHHILINGLSQDDIIEVIKTLCN
> |[Tevenvirinae Yersinia_phage_fPS-65]||_Yersinia_phage_fPS-65.gb|Phage alc transcript..|507|LR215724.1(167058):135000-135506:-1 ^RAST2:fig|1198136.175.peg.238^ Tevenvirinae Yersinia_phage_fPS-65|neighbours:(-1),(-1)|neighbour_genes:hypothetical protein,RNA ligase|
MMDLQLITTEMVVEAYGDTTDGISVFKGNRRVGYITDLKKDLAKQVKRKTTIKEYRNRRLEQARDMLPDAVEEMKVFLENQLAKYDCEVFINQTQPNVHINSCKCYIIVNPLTGKHRLGISNPNRSASDMAEDVEACFKISKSPAEHHILINGLSQDDIIEVIKTLCN
>ID:VEV89067.1 |[Yersinia phage fPS-90]||_Yersinia_phage_fPS-90.gbk|g222c|504|LR215723(167132):134200-134703:-1 ^^ Yersinia phage fPS-90 genome assembly, chromosome: I.|neighbours:ID:VEV89066.1(-1),ID:VEV89068.1(-1)|neighbour_genes:g221c,g223c|
MDLQLITTEMVVEAYGDTTDGISVFKGNRRVGYITDLKKDLAKQVKRKTTIKEYRNRRLEQARDMLPDAVEEMKVFLENQLAKYDCEVFINQTQPNVHINNCKCYIIVNPLTEKHRLGISNPNRSASDMAEDVEACFKISKSPAEHHILINGLSQDDIIEVIKTLCM
>ID:QIG57245.1 |[Yersinia phage vB_YepM_ZN18]||_Yersinia_phage_vB_YepM_ZN18.gbk|transcription termin..|507|MN716856(167948):22486-22992:-1 ^^ Yersinia phage vB_YepM_ZN18, complete genome.|neighbours:ID:QIG57040.1(-1),ID:QIG57041.1(-1)|neighbour_genes:hypothetical protein,RNA ligase|
MMDLQLITTEMVVEAYGDTTDGISVFKGNRRVGYITDLKKDLAKQVKRKTTIKEYRNRRLEQARDMLPDAVEEMKVFLENQLAKYDCEVFINQTQPNVHINNCKCYIIVNPLTGKHRLGISNPNRSASDMAEDVEACFKISKSPAEHHILINGLSQDDIVEVIKTLCN
> |[Tevenvirinae Ga0244934_100071]||_Ga0244934_100071.gb|Phage alc transcript..|507|Ga0244934_100071(167664):34631-35137:-1 ^RAST2:fig|1198136.457.peg.54^ Tevenvirinae Ga0244934_100071|neighbours:(-1),(-1)|neighbour_genes:hypothetical protein,RNA ligase|
MMDLQLITTEMVVEAYGDTTDGISVFKGNRRVGYITDLKKDLAKQVKRKTTIKEYRNRRLEQARDMLPDAVEEMKVFLENQLAKYDCEVFINQTQPNVHINSCKCYIIVNPLTGKHRLGISNPNRSASDMAEDVEACFKISKSPAEHHILINGLSQDDIIEVIKTLCN
