# Supplementary material for: Influence of Non-canonical DNA Bases on the Genomic Diversity of Tevenvirinae
Source: Front Microbiol. 2021 Apr 6;12:632686. doi: 10.3389/fmicb.2021.632686 (PMC8056088; doi:10.3389/fmicb.2021.632686)
Supplement: Supplementary Data Sheet 3 — Clusters of the extended set of Tevenvirinae genomes. Lists of GSCs with homologs are presented (folder “GSCs”), which are described in Supplementary Table 2. Also, clusters of protein homologs associated with the synthesis of non-canonical bases are presented (folder “Non-canonical base clusters”), which are described in Table 2. [file Data_Sheet_3.ZIP › Data sheet 3/Non-canonical bases clusters/arn.faa]

>ID:YP_803190.1 |[Escherichia virus RB32]||_Bacteriophage_RB32_.gbk|arn|279|NC_008515(165890):157686-157964:-1 ^GeneID:4405533^ Bacteriophage RB32, complete genome.|neighbours:ID:YP_803189.1(-1),ID:YP_803191.1(-1)|neighbour_genes:asiA.1,hypothetical protein|
MIIDSQSVVQYTIKIDILEKLYKFLPNLYHSIVNELVEELHLENNDFLVGTYKDLSKAGYFYVIPAPGKSIDDILKTIMIYVHDYEIEDYFE
>ID:YP_009168074.1 |[Escherichia phage AR1]|AR1|_Enterobacteria_phage_AR1_DNA_.gbk|arn|279|NC_027983(167435):159637-159915:-1 ^GeneID:26042060^ Enterobacteria phage AR1 DNA, complete genome.|neighbours:ID:YP_009168073.1(-1),ID:YP_009168075.1(-1)|neighbour_genes:asiA.1,ar1_264|
MIIDSQSVVQYTIKIDILEKLYKFLPNLYHSIVNELVEELHLENNDFLIGTYKDLSKAGYFYVIPAPGKSIDDVLKTIMIYVHDYEIEDYFE
> |[Tevenvirinae _Enterobacteria_phage_GiZh]||_Enterobacteria_phage_GiZh.gb|Phage anti-restricti..|279|KT184311.1(166514):41706-41984:-1 ^RAST2:fig|1198136.122.peg.65^ Tevenvirinae _Enterobacteria_phage_GiZh|neighbours:(-1),(-1)|neighbour_genes:hypothetical protein,hypothetical protein|
MIIDSQSVVQYTIKIDILEKLYKFLPNLYHSIVNELVEELHLENNDFLIGTYKDLSKAGYFYVIPAPGKSIDDVLKTIMIYVHDYEIEDYFE
> |[Tevenvirinae _Enterobacteria_phage_Kha5h]||_Enterobacteria_phage_Kha5h.gb|Phage anti-restricti..|279|KT184312.1(167318):17227-17505:-1 ^RAST2:fig|1198136.123.peg.21^ Tevenvirinae _Enterobacteria_phage_Kha5h|neighbours:(-1),(-1)|neighbour_genes:hypothetical protein,hypothetical protein|
MIIDSQSVVQYTIKIDILEKLYKFLPNLYHSIVNELVEELHLENNDFLIGTYKDLSKAGYFYVIPAPGKSIDDVLKTIMFYVHDYEIEDYFE
>ID:AIT74346.1 |[Enterobacteria phage RB10]||_Enterobacteria_phage_RB10_.gbk|arn|279|KM606999(168401):160577-160855:-1 ^^ Enterobacteria phage RB10, complete genome.|neighbours:ID:AIT74345.1(-1),ID:AIT74347.1(-1)|neighbour_genes:hypothetical protein,hypothetical protein|
MIIDSQSVVQYTIKIDILEKLYKFLPNLYHSIVNELVEELHLENNDFLVGTYKDLSKAGYFYVIPAPGKSIDDILKTIMIYVHDYEIEDYFE
>ID:YP_002854586.1 |[Escherichia virus RB14]||_Enterobacteria_phage_RB14_.gbk|arn|279|NC_012638(165429):156994-157272:-1 ^GeneID:7804002^ Enterobacteria phage RB14, complete genome.|neighbours:ID:YP_002854585.1(-1),ID:YP_002854587.1(-1)|neighbour_genes:asiA.1,RB32ORF249c|
MIIDSQSVVQYTIKIDILEKLYKFLPNLYHSIVNELVEELHLENNDFLVGTYKDLSKAGYFYVIPAPGKSIDDVLETIMIYVHDYEIEDYFE
>ID:AXF42562.1 |[Enterobacteria phage RB18]||_Enterobacteria_phage_RB18_.gbk|arn|279|MH553563(166677):159060-159338:-1 ^^ Enterobacteria phage RB18, complete genome.|neighbours:ID:AXF42561.1(-1),ID:AXF42563.1(-1)|neighbour_genes:hypothetical protein,hypothetical protein|
MIIDSQSVVQYTIKIDILEKLYKFLPNLYHSIVNELVEELHLENNDFLIGTYKDLSKAGYFYVIPAPGKSIDDVLKTIMFYVHDYEIEDYFE
>ID:YP_009102454.1 |[Enterobacteria phage RB27]||_Enterobacteria_phage_RB27_.gbk|arn|279|NC_025448(165179):157355-157633:-1 ^GeneID:22113238^ Enterobacteria phage RB27, complete genome.|neighbours:ID:YP_009102453.1(-1),ID:YP_009102455.1(-1)|neighbour_genes:hypothetical protein,hypothetical protein|
MIIDSQSVVQYTIKIDILEKLYKFLPNLYHSIVNELVEELHLENNDFLVGTYKNLSKAGYFYVIPAPGKSIDDILKTIMIYVHDYEIEDYFE
>ID:AIT74887.1 |[Enterobacteria phage RB33]||_Enterobacteria_phage_RB33_.gbk|arn|279|KM607001(166007):157803-158081:-1 ^^ Enterobacteria phage RB33, complete genome.|neighbours:ID:AIT74886.1(-1),ID:AIT74888.1(-1)|neighbour_genes:hypothetical protein,hypothetical protein|
MIIDSQSVVQYTIKIDILEKLYKFLPNLYHSIVNELVEELHLENNDFLVGTYKDLSKAGYFYVIPAPGKSIDDILKTIMIYVHDYEIEDYFE
>ID:YP_009098638.1 |[Escherichia phage RB3]||_Enterobacteria_phage_RB3_.gbk|arn|279|NC_025419(168402):160578-160856:-1 ^GeneID:22114002^ Enterobacteria phage RB3, complete genome.|neighbours:ID:YP_009098637.1(-1),ID:YP_009098639.1(-1)|neighbour_genes:hypothetical protein,hypothetical protein|
MIIDSQSVVQYTIKIDILEKLYKFLPNLYHSIVNELVEELHLENNDFLVGTYKDLSKAGYFYVIPAPGKSIDDILKTIMIYVHDYEIEDYFE
>ID:ACP31171.1 |[Enterobacteria phage RB51]||_Enterobacteria_phage_RB51_.gbk|arn|279|FJ839693(168394):160562-160840:-1 ^^ Enterobacteria phage RB51, complete genome.|neighbours:ID:ACP31170.1(-1),ID:ACP31172.1(-1)|neighbour_genes:asiA.1,RB32ORF249c|
MIIDSQSVVQYTIKIDILEKLYKFLPNLYHSIVNELVEELHLENNDFLIGTYKDLSKAGYFYVIPAPGKSIDDVLKTIMIYVHDYEIEDYFE
>ID:AIT75163.1 |[Enterobacteria phage RB55]||_Enterobacteria_phage_RB55_.gbk|arn|279|KM607002(168896):161291-161569:-1 ^^ Enterobacteria phage RB55, complete genome.|neighbours:ID:AIT75162.1(-1),ID:AIT75164.1(-1)|neighbour_genes:hypothetical protein,hypothetical protein|
MIIDSQSVVQYTFKIDILEKLYKFLPNLYHSIVNELVEELHLENNDFLIGTYKDLSKAGYFYVIPAPGKNIDDVLKTIMIYVHDYEIEDYFE
>ID:AIT75438.1 |[Enterobacteria phage RB59]||_Enterobacteria_phage_RB59_.gbk|arn|279|KM607003(168966):161361-161639:-1 ^^ Enterobacteria phage RB59, complete genome.|neighbours:ID:AIT75437.1(-1),ID:AIT75439.1(-1)|neighbour_genes:hypothetical protein,hypothetical protein|
MIIDSQSVVQYTFKIDILEKLYKFLPNLYHSIVNELVEELHLENNDFLIGTYKDLSKAGYFYVIPAPGKNIDDVLKTIMIYVHDYEIEDYFE
>ID:AIT73259.1 |[Enterobacteria phage RB5]||_Enterobacteria_phage_RB5_.gbk|arn|279|KM606995(168394):160570-160848:-1 ^^ Enterobacteria phage RB5, complete genome.|neighbours:ID:AIT73258.1(-1),ID:AIT73260.1(-1)|neighbour_genes:hypothetical protein,hypothetical protein|
MIIDSQSVVQYTIKIDILEKLYKFLPNLYHSIVNELVEELHLENNDFLVGTYKDLSKAGYFYVIPAPGKSIDDILKTIMIYVHDYEIEDYFE
>ID:AIT75713.1 |[Enterobacteria phage RB68]||_Enterobacteria_phage_RB68_.gbk|arn|279|KM607004(168401):160569-160847:-1 ^^ Enterobacteria phage RB68, complete genome.|neighbours:ID:AIT75712.1(-1),ID:AIT75714.1(-1)|neighbour_genes:hypothetical protein,hypothetical protein|
MIIDSQSVVQYTIKIDILEKLYKFLPNLYHSIVNELVEELHLENNDFLIGTYKDLSKAGYFYVIPAPGKSIDDVLKTIMIYVHDYEIEDYFE
>ID:AIT73530.1 |[Enterobacteria phage RB6]||_Enterobacteria_phage_RB6_.gbk|arn|279|KM606996(168394):160570-160848:-1 ^^ Enterobacteria phage RB6, complete genome.|neighbours:ID:AIT73529.1(-1),ID:AIT73531.1(-1)|neighbour_genes:hypothetical protein,hypothetical protein|
MIIDSQSVVQYTIKIDILEKLYKFLPNLYHSIVNELVEELHLENNDFLVGTYKDLSKAGYFYVIPAPGKSIDDILKTIMIYVHDYEIEDYFE
>ID:AIT73801.1 |[Enterobacteria phage RB7]||_Enterobacteria_phage_RB7_.gbk|arn|279|KM606997(168395):160571-160849:-1 ^^ Enterobacteria phage RB7, complete genome.|neighbours:ID:AIT73800.1(-1),ID:AIT73802.1(-1)|neighbour_genes:hypothetical protein,hypothetical protein|
MIIDSQSVVQYTIKIDILEKLYKFLPNLYHSIVNELVEELHLENNDFLVGTYKDLSKAGYFYVIPAPGKSIDDILKTIMIYVHDYEIEDYFE
>ID:AIT74073.1 |[Enterobacteria phage RB9]||_Enterobacteria_phage_RB9.gbk|arn|279|KM606998(168395):160571-160849:-1 ^^ Enterobacteria phage RB9, complete genome.|neighbours:ID:AIT74072.1(-1),ID:AIT74074.1(-1)|neighbour_genes:hypothetical protein,hypothetical protein|
MIIDSQSVVQYTIKIDILEKLYKFLPNLYHSIVNELVEELHLENNDFLVGTYKDLSKAGYFYVIPAPGKSIDDILKTIMIYVHDYEIEDYFE
>ID:ADJ39977.1 |[Enterobacteria phage T4T]||_Enterobacteria_phage_T4T_.gbk|arn|279|HM137666(168920):161326-161604:-1 ^^ Enterobacteria phage T4T, complete genome.|neighbours:ID:ADJ39976.1(-1),ID:ADJ39978.1(-1)|neighbour_genes:asiA.1,arn.1|
MIIDSQSVVQYTFKIDILEKLYKFLPNLYHSIVNELVEELHLENNDFLIGTYKDLSKAGYFYVIPAPGKNIDDVLKTIMIYVHDYEIEDYFE
>ID:NP_049868.1 |[Escherichia virus T4]||_Enterobacteria_phage_T4_.gbk|arn|279|NC_000866(168903):161312-161590:-1 ^GeneID:1258794^ Enterobacteria phage T4, complete genome.|neighbours:ID:NP_049867.1(-1),ID:NP_049869.1(-1)|neighbour_genes:asiA.1,arn.1|
MIIDSQSVVQYTFKIDILEKLYKFLPNLYHSIVNELVEELHLENNDFLIGTYKDLSKAGYFYVIPAPGKNIDDVLKTIMIYVHDYEIEDYFE
> |[Tevenvirinae _Enterobacteria_phage_T4_strain_wild]||_Enterobacteria_phage_T4_strain_wild.gb|Phage anti-restricti..|279|KJ477684.1(168922):161328-161606:-1 ^RAST2:fig|1198136.58.peg.273^ Tevenvirinae _Enterobacteria_phage_T4_strain_wild|neighbours:(-1),(-1)|neighbour_genes:hypothetical protein,hypothetical protein|
MIIDSQSVVQYTFKIDILEKLYKFLPNLYHSIVNELVEELHLENNDFLIGTYKDLSKAGYFYVIPAPGKNIDDVLKTIMIYVHDYEIEDYFE
> |[Tevenvirinae _Enterobacteria_phage_T6]||_Enterobacteria_phage_T6.gb|Phage anti-restricti..|279|MH550421.1(168706):160634-160912:-1 ^RAST2:fig|1198136.104.peg.261^ Tevenvirinae _Enterobacteria_phage_T6|neighbours:(-1),(-1)|neighbour_genes:hypothetical protein,hypothetical protein|
MIIDSQSVVQYTIKIDILEKLYKFLPNLYHSIVNELVEELHLENNDFLVGTYKDLSKAGYFYVIPAPGKSIDDVLKTIMIYVHDYEIEDYFE
>ID:YP_006986811.1 |[Escherichia phage vB_EcoM_ACG-C40]||_Enterobacteria_phage_vB_EcoM_ACG-C40_.gbk|inhibitor of MrcBC r..|279|NC_019399(167396):158833-159111:-1 ^GeneID:13998082^ Enterobacteria phage vB_EcoM_ACG-C40, complete genome.|neighbours:ID:YP_006986810.1(-1),ID:YP_006986812.1(-1)|neighbour_genes:hypothetical protein,hypothetical protein|
MIIDSQSVVQYTIKIDILEKLYKFLPNLYHSIVNELVEELHLENNDFLIGTYKDLSKAGYFYVIPAPGKSIDDVLKTIMIYVHDYEIEDYFE
>ID:AWD91431.1 |[Enterobacteria phage vB_EcoM_IME339]||_Enterobacteria_phage_vB_EcoM_IME339_.gbk|inhibitor of MrcBC r..|279|MH051915(164366):10175-10453:1 ^^ Enterobacteria phage vB_EcoM_IME339, complete genome.|neighbours:ID:AWD91430.1(1),ID:AWD91432.1(1)|neighbour_genes:hypothetical protein,anti-sigma factor|
MIIDSQSVVQYTIKIDILEKLYKFLPNLYHSIVNELVEELHLENNDFLVGTYKDNSKAGYFYVIPAPGKSIDDVLKTIMFYVHDYEIEDYFE
>ID:AWD91685.1 |[Enterobacteria phage vB_EcoM_IME340]||_Enterobacteria_phage_vB_EcoM_IME340_.gbk|inhibitor of MrcBC r..|279|MH051916(165549):9727-10005:1 ^^ Enterobacteria phage vB_EcoM_IME340, complete genome.|neighbours:ID:AWD91684.1(1),ID:AWD91686.1(1)|neighbour_genes:hypothetical protein,hypothetical protein|
MIIDSQSVVQYTIKIDILEKLYKFLPNLYHSIVNELVEELHLENNDFLVGTYKDNSKAGYFYIIPAPGKSIDDVLKTIMIYVHDYEIEDYFE
> |[Tevenvirinae Escherichia_phage_CF2]||_Escherichia_phage_CF2.gb|Phage anti-restricti..|279|NC_041919.1(168188):166475-166753:1 ^RAST2:fig|1198136.52.peg.282^ Tevenvirinae Escherichia_phage_CF2|neighbours:(1),(1)|neighbour_genes:hypothetical protein,hypothetical protein|
MIIDSQSVVQYTIKIDILEKLYKFLPNLYHSIVNELVEELHLENNDFLIGTYKDLSKAGYFYVIPAPGKSIDDVLKTIMIYVHDYEIEDYFE
>ID:QBO61262.1 |[Escherichia phage D5505]||_Escherichia_phage_D5505_.gbk|hypothetical protein|279|MK327929(168049):159698-159976:-1 ^^ Escherichia phage D5505, complete genome.|neighbours:ID:QBO61261.1(-1),ID:QBO61263.1(-1)|neighbour_genes:hypothetical protein,hypothetical protein|
MIIDSQSVVQYTIKIDILEKLYKFLPNLYHSIVNELVEELHLENNDFLVGTYKDLSKAGYFYVIPAPGKSIDDVLKTIMIYVHDYEIEDYFE
>ID:YP_009102726.1 |[Escherichia phage ECML-134]||_Escherichia_phage_ECML-134_.gbk|hypothetical protein|279|NC_025449(166783):158560-158838:-1 ^GeneID:22111909^ Escherichia phage ECML-134, complete genome.|neighbours:ID:YP_009102725.1(-1),ID:YP_009102727.1(-1)|neighbour_genes:hypothetical protein,hypothetical protein|
MIIDSQSVVQYTIKIDILEELYKFLPNLYYSIVNELVEELHLENNDFLIGTYKDLSKAGYFYVIPAPGKSIDDVLKTIMIYVHDYEIEDYFE
> |[Tevenvirinae _Escherichia_phage_HY01]||_Escherichia_phage_HY01.gb|Phage anti-restricti..|279|NC_027349.1(166977):158934-159212:-1 ^RAST2:fig|1198136.95.peg.268^ Tevenvirinae _Escherichia_phage_HY01|neighbours:(-1),(-1)|neighbour_genes:hypothetical protein,hypothetical protein|
MIIDSQSVVQYTIKIDILEKLYKFLPNLYHSIVNELVEELHLENNDFLVGTYKDTSKAGYFYVIPAPGKSIDDVLKTIMIYVLDYEIEDYFE
>ID:YP_009284205.1 |[Escherichia phage HY03]||_Escherichia_phage_HY03.gbk|putative baseplate w..|279|NC_031047(170770):132188-132466:1 ^GeneID:29079073^ Escherichia phage HY03, complete genome.|neighbours:ID:YP_009284204.1(1),ID:YP_009284206.1(1)|neighbour_genes:putative base plate ..,hypothetical protein|
MIIDSQSVVQYTIKIDILEKLYKFLPNLYHSIVNELVEELHLENNDFLVGTYKDNSKAGYFYVIPAPGKSIDDVLKTIMIYVHDYEIEDYFE
>ID:BBG28769.1 |[Escherichia phage KIT03]||_Escherichia_phage_KIT03_DNA_.gbk|inhibitor of MrcBC r..|279|AP018932(166848):158784-159062:-1 ^^ Escherichia phage KIT03 DNA, complete sequence.|neighbours:ID:BBG28768.1(-1),ID:BBG28770.1(-1)|neighbour_genes:hypothetical protein,hypothetical protein|
MIIDSQSVVQYTIKIDILEKLYKFLPNLYHSIVNELVEELHLENNDFLIGTYKDLSKAGYFYVIPAPGKSIDDVLKTIMIYVHDYEIEDYFE
> |[Tevenvirinae _Escherichia_phage_PE37]||_Escherichia_phage_PE37.gb|Phage anti-restricti..|279|KU925172.1(166423):5268-5546:1 ^RAST2:fig|1198136.98.peg.16^ Tevenvirinae _Escherichia_phage_PE37|neighbours:(1),(1)|neighbour_genes:hypothetical protein,hypothetical protein|
MIIDSQSVVQYTIKIDILEKLYKFLPNLYHSIVNELVEELHLENNDFLIGTYKDLSKAGYFYVIPAPGKSIDDVLKTIMIYVHDYEIEDYFE
>ID:BBC14593.1 |[Escherichia phage PP01]||_Escherichia_phage_PP01.gbk|arn|279|LC348379(167812):159844-160122:-1 ^^ Escherichia phage PP01 DNA, complete sequence.|neighbours:ID:BBC14592.1(-1),ID:BBC14594.1(-1)|neighbour_genes:asiA.1,hypothetical protein|
MIIDSQSVVQYTIKIDILEKLYKFLPNLYHSIVNELVEELHLENNDFLIGTYKDLSKAGYFYVIPAPGKSIDDVLKTIMIYVHDYEIEDYFE
>ID:BBC14869.1 |[Escherichia phage T2]||_Escherichia_phage_T2.gbk|arn|279|LC348380(163825):156002-156280:-1 ^^ Escherichia phage T2 DNA, complete sequence.|neighbours:ID:BBC14868.1(-1),ID:BBC14870.1(-1)|neighbour_genes:asiA.1,hypothetical protein|
MIIDSQSVVQYTIKIDILEKLYKFLPNLYHSIVNELVEELHLENNDFLIGTYKDLSKAGYFYVIPAPGKSIDDVLKTIMFYVHDYEIEDYFE
>ID:YP_009281588.1 |[Escherichia phage UFV-AREG1]||_Escherichia_phage_UFV-AREG1_.gbk|inhibitor of MrcBC r..|279|NC_031030(170788):158802-159080:-1 ^GeneID:29063781^ Escherichia phage UFV-AREG1, complete genome.|neighbours:ID:YP_009281587.1(-1),ID:YP_009281589.1(-1)|neighbour_genes:hypothetical protein,hypothetical protein|
MIIDSQSVVQYTIKIDILEKLYKFLPNLYHSIVNELVEELHLENNDFLVGTYKDNSKAGYFYIIPAPGKSIDDVLKTIMIYVHDYEIEDYFE
>ID:YP_009030865.1 |[Escherichia phage vB_EcoM_112]||_Escherichia_phage_e112_.gbk|inhibitor of MrcBC r..|279|NC_024125(168470):160411-160689:-1 ^GeneID:19485409^ Escherichia phage e11/2, complete genome.|neighbours:ID:YP_009030864.1(-1),ID:YP_009030866.1(-1)|neighbour_genes:hypothetical protein,hypothetical protein|
MIIDSQSVVQYTIKIDILEKLYKFLPNLYHSIVNELVEELHLENNDFLVGTYKDLSKAGYFYVIPAPGKSIDDVLKTIMIYVHDYEIEDYFE
> |[Tevenvirinae _Escherichia_phage_slur02]||_Escherichia_phage_slur02.gb|Phage anti-restricti..|279|NC_028927.1(167298):63502-63780:-1 ^RAST2:fig|1198136.99.peg.91^ Tevenvirinae _Escherichia_phage_slur02|neighbours:(-1),(-1)|neighbour_genes:hypothetical protein,hypothetical protein|
MIIDSQSVVQYTIKIDILEKLYKFLPNLYHSIVNELVEELHLENNDFLIGTYKDLSKAGYFYVIPAPGKSIDDVLKTIMIYVHDYEIEDYFE
>ID:YP_009625470.1 |[Escherichia phage slur04]||_Escherichia_phage_slur04_.gbk|hypothetical protein|279|NC_042130(167298):145186-145464:-1 ^GeneID:40102367,UniProtKB/TrEMBL:A0A0M7QDX0^ Escherichia phage slur04, complete genome.|neighbours:ID:YP_009625469.1(-1),ID:YP_009625471.1(-1)|neighbour_genes:hypothetical protein,hypothetical protein|
MIIDSQSVVQYTIKIDILEKLYKFLPNLYHSIVNELVEELHLENNDFLIGTYKDLSKAGYFYVIPAPGKSIDDVLKTIMIYVHDYEIEDYFE
> |[Tevenvirinae _Escherichia_phage_slur07]||_Escherichia_phage_slur07.gb|Phage anti-restricti..|279|NC_028780.1(167124):3415-3693:1 ^RAST2:fig|1198136.89.peg.8^ Tevenvirinae _Escherichia_phage_slur07|neighbours:(1),(1)|neighbour_genes:hypothetical protein,hypothetical protein|
MIIDSQSVVQYTIKIDILEKLYKFLPNLYHSIVNELVEELHLENNDFLIGTYKDLSKAGYFYVIPAPGKSIDDVLKTIMIYVHDYEIEDYFE
>ID:CUL03024.1 |[Escherichia phage slur11]||_Escherichia_phage_slur11_.gbk|hypothetical protein|279|LN881734(167298):148732-149010:-1 ^UniProtKB/TrEMBL:A0A0M7QCE9^ Escherichia phage slur11, complete genome.|neighbours:ID:CUL03023.1(-1),ID:CUL03025.1(-1)|neighbour_genes:hypothetical protein,hypothetical protein|
MIIDSQSVVQYTIKIDILEKLYKFLPNLYHSIVNELVEELHLENNDFLIGTYKDLSKAGYFYVIPAPGKSIDDVLKTIMIYVHDYEIEDYFE
>ID:CUL03544.1 |[Escherichia phage slur13]||_Escherichia_phage_slur13_.gbk|hypothetical protein|279|LN881737(167299):3382-3660:-1 ^UniProtKB/TrEMBL:A0A0M7QDX8^ Escherichia phage slur13, complete genome.|neighbours:ID:CUL03543.1(-1),ID:CUL03545.1(-1)|neighbour_genes:hypothetical protein,hypothetical protein|
MIIDSQSVVQYTIKIDILEKLYKFLPNLYHSIVNELVEELHLENNDFLIGTYKDLSKAGYFYVIPAPGKSIDDVLKTIMIYVHDYEIEDYFE
>ID:AVH86084.1 |[Escherichia phage vB_EcoM-G28]||_Escherichia_phage_vB_EcoM-G28.gbk|hypothetical protein|279|MG867727(170121):162065-162343:-1 ^^ Escherichia phage vB_EcoM-G28, complete genome.|neighbours:ID:AVH86083.1(-1),ID:AVH86085.1(-1)|neighbour_genes:hypothetical protein,hypothetical protein|
MIIDSQSVVQYTIKIDILEKLYKFLPNLYNSIVNELVEELHLENNDFLVGTYKDNSKAGYFYVIPAPGKSIDDVLKTIMIYVHDYEIEDYFE
>ID:QDF15277.1 |[Escherichia phage vB_EcoM-Sa45lw]||_Escherichia_phage_vB_EcoM-Sa45lw_.gbk|inhibitor of MrcBC r..|279|MK977694(167353):159327-159605:-1 ^^ Escherichia phage vB_EcoM-Sa45lw, complete genome.|neighbours:ID:QDF15276.1(-1),ID:QDF15278.1(-1)|neighbour_genes:hypothetical protein,hypothetical protein|
MIIDSQSVVQYTIKIDILEKLYKFLPNLYHSIVNELVEELHLENNDFLIGTYKDLSKAGYFYVIPAPGKSIDDVLKTIMIYVHDYEIEDYFE
>ID:YP_009290516.1 |[Escherichia phage vB_EcoM-UFV13]||_Escherichia_phage_vB_EcoM-UFV13_.gbk|hypothetical protein|279|NC_031103(165772):157972-158250:-1 ^GeneID:29081312^ Escherichia phage vB_EcoM-UFV13, complete genome.|neighbours:ID:YP_009290515.1(-1),ID:YP_009290517.1(-1)|neighbour_genes:hypothetical protein,hypothetical protein|
MIIDSQSVVQYTIKIDILEKLYKFLPNLYHSIVNELVEELHLENNDFLIGTYKDLSKAGYFYVIPAPGKSIDDVLKTIMIYVHDYEIEDYFE
>ID:AUV61114.1 |[Escherichia phage vB_EcoM-fFiEco06]||_Escherichia_phage_vB_EcoM-fFiEco06_.gbk|arn|279|MG781190(167076):158640-158918:-1 ^^ Escherichia phage vB_EcoM-fFiEco06, complete genome.|neighbours:ID:AUV61113.1(-1),ID:AUV61115.1(-1)|neighbour_genes:hypothetical protein,hypothetical protein|
MIIDSQSVVQYTIKIDILEKLYKFLPNLYHSIVNELVEELHLENNDFLIGTYKDLSKAGYFYVIPAPGKSIDDVLKTIMIYVYDYEIEDYFE
>ID:AUV61386.1 |[Escherichia phage vB_EcoM-fHoEco02]||_Escherichia_phage_vB_EcoM-fHoEco02_.gbk|arn|279|MG781191(167064):158628-158906:-1 ^^ Escherichia phage vB_EcoM-fHoEco02, complete genome.|neighbours:ID:AUV61385.1(-1),ID:AUV61387.1(-1)|neighbour_genes:hypothetical protein,hypothetical protein|
MIIDSQSVVQYTIKIDILEKLYKFLPNLYHSIVNELVEELHLENNDFLIGTYKDLSKAGYFYVIPAPGKSIDDVLKTIMIYVYDYEIEDYFE
>ID:AYP69890.1 |[Escherichia phage vB_EcoM_DalCa]||_Escherichia_phage_vB_EcoM_DalCa_.gbk|inhibitor of MrcBC r..|279|MH992510(166040):157481-157759:-1 ^^ Escherichia phage vB_EcoM_DalCa, complete genome.|neighbours:ID:AYP69977.1(-1),ID:AYP69985.1(-1)|neighbour_genes:hypothetical protein,hypothetical protein|
MIIDSQSVVQYTIKIDILEKLYKFLPNLYHSIVNELVEELHLENNDFLIGTYKDLSKAGYFYVIPAPGKSIDDVLKTIMIYVHDYEIEDYFE
>ID:QBO63773.1 |[Escherichia phage vB_EcoM_G10400]||_Escherichia_phage_vB_EcoM_G10400.gbk|hypothetical protein|279|MK327937(170182):162340-162618:-1 ^^ Escherichia phage vB_EcoM_G10400, complete genome.|neighbours:ID:QBO63772.1(-1),ID:QBO63774.1(-1)|neighbour_genes:hypothetical protein,hypothetical protein|
MIIDSQSVVQYTIKIDILEKLYKFLPNLYRSIVNELVEELHLENNDFLVGTYKDLSKAGYFYVIPAPGKSIDDVLKTIMIYVHDYEIEDYFE
>ID:QBO65665.1 |[Escherichia phage vB_EcoM_G2540-3]||_Escherichia_phage_vB_EcoM_G2540-3_.gbk|hypothetical protein|279|MK327944(168654):160095-160373:-1 ^^ Escherichia phage vB_EcoM_G2540-3, complete genome.|neighbours:ID:QBO65664.1(-1),ID:QBO65666.1(-1)|neighbour_genes:hypothetical protein,hypothetical protein|
MIIDSQPVVQYTIKIDILEKLYKFLPNLYHSIVNELVEELHLENNDFLIGTYKDLSKAGYFYVIPAPGKSIDDVLKTIMIYVHDYEIEDYFE
>ID:QBO64576.1 |[Escherichia phage vB_EcoM_G29]||_Escherichia_phage_vB_EcoM_G29_.gbk|hypothetical protein|279|MK327940(168241):160052-160330:-1 ^^ Escherichia phage vB_EcoM_G29, complete genome.|neighbours:ID:QBO64575.1(-1),ID:QBO64577.1(-1)|neighbour_genes:hypothetical protein,hypothetical protein|
MIIDSQSVVQYTIKIDILEKLYKFLPNLYHSIVNELVEELHLENNDFLVGTYKDLSKAGYFYVIPAPGKSIDDVLKTIMIYVHDYEIEDYFE
> |[Tevenvirinae _Escherichia_phage_vB_EcoM_GG4498]||_Escherichia_phage_vB_EcoM_G4498.gb|Phage anti-restricti..|279|MK327939.1(167826):159474-159752:-1 ^RAST2:fig|1198136.93.peg.269^ Tevenvirinae _Escherichia_phage_vB_EcoM_GG4498|neighbours:(-1),(-1)|neighbour_genes:hypothetical protein,hypothetical protein|
MIIDSQSVVQYTIKIDILEKLYKFLPNLYHSIVNELVEELHLENNDFLVGTYKDLSKAGYFYVIPAPGKSIDDVLKTIMIYVHDYEIEDYFE
>ID:QBO65948.1 |[Escherichia phage vB_EcoM_G4500]||_Escherichia_phage_vB_EcoM_G4500_.gbk|hypothetical protein|279|MK327945(168363):160174-160452:-1 ^^ Escherichia phage vB_EcoM_G4500, complete genome.|neighbours:ID:QBO65947.1(-1),ID:QBO65949.1(-1)|neighbour_genes:hypothetical protein,hypothetical protein|
MIIDSQSVVQYTIKIDILEKLYKFLPNLYHSIVNELVEELHLENNDFLVGTYKDLSKAGYFYVIPAPGKSIDDVLKTIMIYVHDYEIEDYFE
>ID:QBO66224.1 |[Escherichia phage vB_EcoM_G4507]||_Escherichia_phage_vB_EcoM_G4507_.gbk|hypothetical protein|279|MK327946(168828):160985-161263:-1 ^^ Escherichia phage vB_EcoM_G4507, complete genome.|neighbours:ID:QBO66223.1(-1),ID:QBO66225.1(-1)|neighbour_genes:hypothetical protein,hypothetical protein|
MIIDSQSVVQYTIKIDILEKLYKFLPNLYHSIVNELVEELHLENNDFLIGTYKDLSKAGCFYVIPAPGKSIDDVLKTIMIYVHHYEIEDYFE
>ID:QBO65123.1 |[Escherichia phage vB_EcoM_G50]||_Escherichia_phage_vB_EcoM_G50_.gbk|hypothetical protein|279|MK327942(167728):159669-159947:-1 ^^ Escherichia phage vB_EcoM_G50, complete genome.|neighbours:ID:QBO65122.1(-1),ID:QBO65124.1(-1)|neighbour_genes:hypothetical protein,hypothetical protein|
MIIDSQSVVQYTIKIDILEKLYKFLPNLYHSIVDELVEELHLENNDFLVGTYKDNSKAGYFYVIPAPGKSIDDVLKTIMIYVHDYEIEDYFE
>ID:QBQ80136.1 |[Escherichia phage vB_EcoM_G8]||_Escherichia_phage_vB_EcoM_G8_.gbk|hypothetical protein|279|MK373787(169650):161587-161865:-1 ^^ Escherichia phage vB_EcoM_G8, complete genome.|neighbours:ID:QBQ80135.1(-1),ID:QBQ80137.1(-1)|neighbour_genes:hypothetical protein,hypothetical protein|
MIIDSQSVVQYTIKIDILEKLYKFLPNLYHSIVNELVEELHLENNDFLIGTYKDLSKAGYFYVIPAPGKSIDDVLKTIMIYVHDYEIEDYFE
>ID:QBQ78037.1 |[Escherichia phage vB_EcoM_G9062]||_Escherichia_phage_vB_EcoM_G9062_.gbk|hypothetical protein|279|MK373779(168670):160480-160758:-1 ^^ Escherichia phage vB_EcoM_G9062, complete genome.|neighbours:ID:QBQ78036.1(-1),ID:QBQ78038.1(-1)|neighbour_genes:hypothetical protein,hypothetical protein|
MIIDSQSVVQYTIKIDILEKLYKFLPNLYHSIVNELVEELHLENNDFLVGTYKDLSKAGYFYVIPAPGKSIDDVLKTIMIYVHDYEIEDYFE
>ID:AXC34152.1 |[Escherichia phage vB_EcoM_JB75]||_Escherichia_phage_vB_EcoM_JB75_.gbk|inhibitor of MrcBC r..|279|MH355584(167208):8278-8556:1 ^^ Escherichia phage vB_EcoM_JB75, complete genome.|neighbours:ID:AXC34253.1(1),ID:AXC34241.1(1)|neighbour_genes:hypothetical protein,hypothetical protein|
MIIDSQSVVQYTIKIDILEKLYKFLPNLYHSIVNELVEELHLENNDFLIGTYKDLSKAGYFYVIPVPGKSIDDVLETIMIYVHDYEIEDYFE
>ID:QBQ78538.1 |[Escherichia phage vB_EcoM_KAW1E185]||_Escherichia_phage_vB_EcoM_KAW1E185_.gbk|hypothetical protein|279|MK373781(164987):157129-157407:-1 ^^ Escherichia phage vB_EcoM_KAW1E185, complete genome.|neighbours:ID:QBQ78537.1(-1),ID:QBQ78539.1(-1)|neighbour_genes:hypothetical protein,hypothetical protein|
MIIDSQSVVQYTIKIDILEKLYKFLPNLYPSIVNELVEELHLENNDFLIGTYKDLSKAGYFYVIPAPGKSIDDVLKTIMIYVHDYEIEDYFE
>ID:QBQ79583.1 |[Escherichia phage vB_EcoM_OE5505]||_Escherichia_phage_vB_EcoM_OE5505_.gbk|hypothetical protein|279|MK373785(168756):160211-160489:-1 ^^ Escherichia phage vB_EcoM_OE5505, complete genome.|neighbours:ID:QBQ79582.1(-1),ID:QBQ79584.1(-1)|neighbour_genes:hypothetical protein,hypothetical protein|
MIIDSQSVVQYTIKIDILEKLYKFLPNLYHSIVNELVEELHLENNDFLIGTYKDLSKAGYFYVIPVPGKSIDDVLETIMIYVHDYEIEDYFE
>ID:QBQ79865.1 |[Escherichia phage vB_EcoM_R5505]||_Escherichia_phage_vB_EcoM_R5505_.gbk|hypothetical protein|279|MK373786(167317):159092-159370:-1 ^^ Escherichia phage vB_EcoM_R5505, complete genome.|neighbours:ID:QBQ79864.1(-1),ID:QBQ79866.1(-1)|neighbour_genes:hypothetical protein,hypothetical protein|
MIIDSQSVVQYTIKIDILEKLYKFLPNLYHSIVNELVEELHLENNDFLIGTYKDLSKAGYFYVIPAPGKSIDDVLKTIMIYVHDYEIEDYFE
>ID:QBQ77273.1 |[Escherichia phage vB_EcoM_WFK]||_Escherichia_phage_vB_EcoM_WFK_.gbk|hypothetical protein|279|MK373775(164590):157382-157660:-1 ^^ Escherichia phage vB_EcoM_WFK, complete genome.|neighbours:ID:QBQ77272.1(-1),ID:QBQ77274.1(-1)|neighbour_genes:hypothetical protein,hypothetical protein|
MIIDSQSVVQYTIKIDILEKLYKFLPNLYHSIVNELVEELHLENNDFLVGTYKDLSKAGYFYVIPAPGKSIDDVLKTIMIYVHDYEIEDYFE
>ID:QBQ77010.1 |[Escherichia phage vB_EcoM_WFL6982]||_Escherichia_phage_vB_EcoM_WFL6982_.gbk|hypothetical protein|279|MK373774(164279):157071-157349:-1 ^^ Escherichia phage vB_EcoM_WFL6982, complete genome.|neighbours:ID:QBQ77009.1(-1),ID:QBQ77011.1(-1)|neighbour_genes:hypothetical protein,hypothetical protein|
MIIDSQSVVQYTIKIDILEKLYKFLPNLYHSIVNELVEELHLENNDFLVGTYKDLSKAGYFYVIPAPGKSIDDVLKTIMIYVHDYEIEDYFE
>ID:YP_007004994.1 |[Escherichia phage wV7]||_Escherichia_phage_wV7_.gbk|inhibitor of MrcBC r..|279|NC_019505(166452):158419-158697:-1 ^GeneID:14010788^ Escherichia phage wV7, complete genome.|neighbours:ID:YP_007004993.1(-1),ID:YP_007004995.1(-1)|neighbour_genes:hypothetical protein,hypothetical protein|
MIIDSQSVVQYTIKIDILEKLYKFLPNLYHSIVNELVEELHLENNDFLVGTYKDLSKAGYFYVIPAPGKSIDDVLKTIMIYVHDYEIEDYFE
>ID:QDK04384.1 |[Escherichia virus VEc20]||_Escherichia_virus_VEc20_.gbk|vec20_254|279|MN022785(167532):159185-159463:-1 ^^ Escherichia virus VEc20, complete genome.|neighbours:ID:QDK04383.1(-1),ID:QDK04385.1(-1)|neighbour_genes:vec20_253,vec20_255|
MIIDSQSVVQYTIKIDILEKLYKFLPNLYHSIVNELVEELHLENNDFLVGTYKDLSKAGYFYVIPAPGKSIDDVLKTIMIYVHDYEIEDYFE
>ID:APC45030.1 |[Shigella phage SH7]||_Shigella_phage_SH7_.gbk|inhibitor of MrcBC r..|279|KX828711(164870):156805-157083:-1 ^^ Shigella phage SH7, complete genome.|neighbours:ID:APC45179.1(-1),ID:APC45078.1(-1)|neighbour_genes:hypothetical protein,hypothetical protein|
MIIDSQSVVQYTIKIDILEKLYKFLPNLYHSIVNELVEELHLENNDFLIGTYKDLSKAGYFYVIPAPGKSIDDVLKTIMIYVHDYEIEDYFE
>ID:YP_009288616.1 |[Shigella phage SHBML-50-1]||_Shigella_phage_SHBML-50-1_.gbk|anti-restriction nuc..|138|NC_031085(166634):159821-159958:-1 ^GeneID:29060706^ Shigella phage SHBML-50-1, complete genome.|neighbours:ID:YP_009288615.1(-1),ID:YP_009288617.1(-1)|neighbour_genes:anti-sigma factor,hypothetical protein|
MIGTYKDLSKAGYFYVIPAPGKSIDDVLKTIMIYVHDYEIEDYFE
>ID:YP_009277627.1 |[Shigella phage SHFML-11]||_Shigella_phage_SHFML-11.gbk|anti-restriction nuc..|279|NC_030953(170650):108422-108700:-1 ^GeneID:29056334^ Shigella phage SHFML-11, complete genome.|neighbours:ID:YP_009277626.1(-1),ID:YP_009277628.1(-1)|neighbour_genes:anti-sigma factor,hypothetical protein|
MIIDSQSVVQYTIKIDILEKLYKFLPNLYHSIVNELVEELHLENNDFLVGTYKDLSKAGYFYVIPAPGKSIDDVLETIMIYVHDYEIEDYFE
>ID:YP_009619060.1 |[Shigella phage Sf21]||_Shigella_phage_Sf21_.gbk|inhibitor of restric..|279|NC_042077(166002):157596-157874:-1 ^GeneID:40095663^ Shigella phage Sf21, complete genome.|neighbours:ID:YP_009619059.1(-1),ID:YP_009619061.1(-1)|neighbour_genes:hypothetical protein,hypothetical protein|
MIIDSQSVVQYTIKIDILEKLYKFLPNLYHSIVNELVEELHLENNDFLIGTYKDLSKAGYFYVIPAPGKSIDDVLKTIMIYVHDYEIEDYFE
>ID:YP_009614904.1 |[Shigella phage Sf22]||_Shigella_phage_Sf22_.gbk|gp152|279|NC_042039(166283):104326-104604:-1 ^GeneID:40091319^ Shigella phage Sf22, complete genome.|neighbours:ID:YP_009614903.1(-1),ID:YP_009614905.1(-1)|neighbour_genes:gp151,gp153|
MIIDSQSVVQYTIKIDILEKLYKFLPNLYHSIVNELVEELHLENNDFLIGTYKDLSKAGYFYVIPAPGKSIDDVLKTIMIYVHDYEIEDYFE
>ID:ATE86511.1 |[Shigella phage Sf23]||_Shigella_phage_Sf23_.gbk|inhibitor of restric..|279|MF158046(167678):81357-81635:-1 ^^ Shigella phage Sf23, complete genome.|neighbours:ID:ATE86510.1(-1),ID:ATE86512.1(-1)|neighbour_genes:hypothetical protein,hypothetical protein|
MIIDSQSVVQYTIKIDILEKLYKFLPNLYHSIVNELVEELHLENNDFLIGTYKDLSKAGYFYVIPAPGKSIDDVLKTIMIYVHDYEIEDYFE
>ID:YP_009619184.1 |[Shigella phage Sf24]||_Shigella_phage_Sf24_.gbk|inhibitor of restric..|279|NC_042078(168112):85221-85499:-1 ^GeneID:40095799^ Shigella phage Sf24, complete genome.|neighbours:ID:YP_009619183.1(-1),ID:YP_009619185.1(-1)|neighbour_genes:hypothetical protein,hypothetical protein|
MIIDSQSVVQYTIKIDILEKLYKFLPNLYHSIVNELVEELHLENNDFLIGTYKDLSKAGYFYVIPAPGKSIDDVLKTIMIYVHDYEIEDYFE
>ID:YP_004415145.1 |[Shigella phage Shfl2]||_Shigella_phage_Shfl2_.gbk|putative inhibitor o..|279|NC_015457(165919):157662-157940:-1 ^GeneID:10499008^ Shigella phage Shfl2, complete genome.|neighbours:ID:YP_004415144.1(-1),ID:YP_004415146.1(-1)|neighbour_genes:hypothetical protein,hypothetical protein|
MIIDSQSVVQYTIKIDILEKLYKFLPNLYHSIVNELVEELHLENNDFLIGTYKDLSKAGYFYVIPAPGKSIDDVLKTIMIYVHDYEIEDYFE
>ID:YP_009111068.1 |[Shigella phage pSs-1]||_Shigella_phage_pSs-1_.gbk|hypothetical protein|279|NC_025829(164999):162620-162898:-1 ^GeneID:22475334^ Shigella phage pSs-1, complete genome.|neighbours:ID:YP_009111067.1(-1),ID:YP_009111069.1(-1)|neighbour_genes:hypothetical protein,hypothetical protein|
MIIDSQSVVQYTIKIDILEKLYKFLPNLYHSIVNELVEELHLENNDFLVGTYKDLSKAGYFYVIPAPGKSIDDVLKTIMIYVHDYEIEDYFE
>ID:YP_009153855.1 |[Yersinia phage PST]||_Yersinia_phage_PST_.gbk|arn|279|NC_027404(167785):159563-159841:-1 ^GeneID:24677614^ Yersinia phage PST, complete genome.|neighbours:ID:YP_009153854.1(-1),ID:YP_009153856.1(-1)|neighbour_genes:hypothetical protein,hypothetical protein|
MIIDSQSVVQYTIKIDILEKLYKFLPNLYHSIVNELVEELHLENNDFLVGTYKDLSKAGYFYVIPAPGKSIDDVLKTIMIYVHDYEIEDYFE
>ID:VEV89866.1 |[Yersinia phage fPS-2]||_Yersinia_phage_fPS-2_.gbk|g250c|279|LR215722(169060):161231-161509:-1 ^^ Yersinia phage fPS-2 genome assembly, chromosome: I.|neighbours:ID:VEV89865.1(-1),ID:VEV89867.1(-1)|neighbour_genes:g249c,g251c|
MIIDSQSVVQYTIKIDILEKLYKFLPNLYHSIVNELVEELHLENNDFLIGTYKDLSKAGYFYVIPAPGKSIDDVLKTIMIYVHDYEIEDYFE
>ID:QIN97653.1 |[Citrobacter phage PhiZZ23]||_Citrobacter_phage_PhiZZ23.gbk|inhibitor of MrcBC r..|279|MT176425(167516):159557-159835:-1 ^^ Citrobacter phage PhiZZ23, complete genome.|neighbours:ID:QIN97652.1(-1),ID:QIN97654.1(-1)|neighbour_genes:hypothetical protein,hypothetical protein|
MIIDSQSVVQYTIKIDILEKLYKFLPNLYHSIVNELVEELHLENNDFLIRTYKDLSKAGYFYVIPAPGKSIDDVLKTIMIYVHDYEIEDYFE
>ID:QIQ68312.1 |[Citrobacter phage PhiZZ6]||_Citrobacter_phage_PhiZZ6.gbk|inhibitor of MrcBC r..|279|MT176424(165795):157823-158101:-1 ^^ Citrobacter phage PhiZZ6, complete genome.|neighbours:ID:QIQ68311.1(-1),ID:QIQ68313.1(-1)|neighbour_genes:hypothetical protein,hypothetical protein|
MIIDSQSVVQYTIKIDILEKLYKFLPNLYHSIVNELVEELHLENNDFLIGTYKDLSKAGYFYVIPAPGKSIDDVLKTIMIYVHDYEIEDYFE
> |[Tevenvirinae Citrobacter_phage_vB_CroM_CrRp10]||_Citrobacter_phage_vB_CroM_CrRp10.gb|Phage anti-restricti..|279|MG775043.2(168403):136327-136605:-1 ^RAST2:fig|1198136.194.peg.214^ Tevenvirinae Citrobacter_phage_vB_CroM_CrRp10|neighbours:(-1),(-1)|neighbour_genes:hypothetical protein,hypothetical protein|
MIIDSQSVVQYTIKIDILEKLYKFLPNLYHSIVNELVEELHLENNDFLIGTYKDLSKAGYFYVIPAPGKSIDDVLKTIMIYVHDYEIEDYFE
>ID:YP_007004628.1 |[Escherichia phage ime09]||_Enterobacteria_phage_ime09.gbk|arn|279|NC_019503(166499):158070-158348:-1 ^GeneID:14010371^ Enterobacteria phage ime09, complete genome.|neighbours:ID:YP_007004627.1(-1),ID:YP_007004629.1(-1)|neighbour_genes:asiA.1,hypothetical protein|
MIIDSQSVVQYTIKIDILEKLYKFLPNLYHSIVNELVEELHLENNDFLIGTYKDLSKAGYFYVIPAPGKSIDDVLKTIMIYVHDYEIEDYFE
> |[Tevenvirinae Escherichia_phage_ES12]||_Escherichia_phage_ES12.gb|Phage anti-restricti..|279|MN508614.1(166240):98576-98854:-1 ^RAST2:fig|1198136.135.peg.139^ Tevenvirinae Escherichia_phage_ES12|neighbours:(-1),(-1)|neighbour_genes:hypothetical protein,hypothetical protein|
MIIDSQSVVQYTIKIDILEKLYKFLPNLYHSIVNELVEELHLGNNDFLIGTYKDNSKAGYFYVIPAPGKSIDDVLKTIMIYVLDYEIEDYFE
> |[Tevenvirinae Escherichia_phage_ES19]||_Escherichia_phage_ES19.gb|Phage anti-restricti..|279|MN508616.1(166781):97331-97609:-1 ^RAST2:fig|1198136.145.peg.136^ Tevenvirinae Escherichia_phage_ES19|neighbours:(-1),(-1)|neighbour_genes:hypothetical protein,hypothetical protein|
MIIDSQSVVQYTIKIDILEKLYKFLPNLYHSIVNELVEELHLENNDFLIGTYKDLSKAGYFYVIPAPGKSIDDVLKTIMIYVHDYEIEDYFE
> |[Tevenvirinae Escherichia_phage_ES21]||_Escherichia_phage_ES21.gb|Phage anti-restricti..|279|MN508617.1(166790):97346-97624:-1 ^RAST2:fig|1198136.146.peg.136^ Tevenvirinae Escherichia_phage_ES21|neighbours:(-1),(-1)|neighbour_genes:hypothetical protein,hypothetical protein|
MIIDSQSVVQYTIKIDILEKLYKFLPNLYHSIVNELVEELHLENNDFLIGTYKDLSKAGYFYVIPAPGKSIDDVLKTIMIYVHDYEIEDYFE
> |[Tevenvirinae Escherichia_phage_ES26]||_Escherichia_phage_ES26.gb|Phage anti-restricti..|279|MN508618.1(166756):98927-99205:-1 ^RAST2:fig|1198136.149.peg.139^ Tevenvirinae Escherichia_phage_ES26|neighbours:(-1),(-1)|neighbour_genes:hypothetical protein,hypothetical protein|
MIIDSQSVVQYTIKIDILEKLYKFLPNLYHSIVNELVEELHLGNNDFLIGTYKDNSKAGYFYVIPAPGKSIDDVLKTIMIYVLDYEIEDYFE
>ID:QCQ57229.1 |[Escherichia phage EcNP1]||_Escherichia_phage_EcNP1.gbk|inhibitor of MrcBC r..|279|MK886800(166176):136975-137253:-1 ^^ Escherichia phage EcNP1, complete genome.|neighbours:ID:QCQ57228.1(-1),ID:QCQ57230.1(-1)|neighbour_genes:anti-sigma factor,hypothetical protein|
MIIDSQSVVQYTIKIDILEKLYKLLPNLYHSIVNELVEELHLENNDFLVGTYKDLSKAGYFYVIPAPGKSIDDVLKTIMIYVHDYEIEDYFE
>ID:QOC55172.1 |[Escherichia phage JEP6]||_Escherichia_phage_JEP6.gbk|anti-restriction nuc..|279|MT764206(170340):65411-65689:-1 ^^ Escherichia phage JEP6, complete genome.|neighbours:ID:QOC55171.1(-1),ID:QOC55173.1(-1)|neighbour_genes:anti-sigma factor,hypothetical protein|
MIIDSQSVVQYTIKIDILEKLYKFLPNLYHSIVNELVEELHLENNDFLVGTYKDNSKAGYFYVIPAPGKSIDDVLKTIMFYVHDYEIEDYFE
> |[Tevenvirinae Escherichia_phage_KNP1]||_Escherichia_phage_KNP1.gb|Phage anti-restricti..|279|KX452694.1(165831):150869-151147:-1 ^RAST2:fig|1198136.141.peg.258^ Tevenvirinae Escherichia_phage_KNP1|neighbours:(-1),(-1)|neighbour_genes:hypothetical protein,hypothetical protein|
MIIDSQSVVQYTIKIDILEKLYKLLPNLYHSIVNELVEELHLENNDFLVGTYKDNSKAGYFYVIPAPGKSIDDVLKTIMIYVLDYEIEDYFE
>ID:AKN44636.1 |[Escherichia phage PEC04]||_Escherichia_phage_PEC04.gbk|putative inhibitor o..|279|KR233165(167552):77059-77337:1 ^^ Escherichia phage PEC04, complete genome.|neighbours:ID:AKN44635.1(1),ID:AKN44637.1(1)|neighbour_genes:hypothetical protein,putative AsiA anti-s..|
MIIDSQSVVQYTIKIDILEKLYKFLPNLYHSIVNELVEELHLENNDFLVGTYKDTSKAGYFYVIPAPGKSIDDVLKTIMIYVLDYEIEDYFE
>ID:VUF56024.1 |[Escherichia phage T4_ev151]||_Escherichia_phage_T4_ev151.gbk|Phage anti-restricti..|279|LR597660(167097):159221-159499:-1 ^^ Escherichia phage T4_ev151 genome assembly, chromosome: 1.|neighbours:ID:VUF56022.1(-1),ID:VUF56026.1(-1)|neighbour_genes:Phage anti-sigma fac..,Phage protein|
MIIDSQSVVQYTIKIDILEKLYKFLPNLYHSIVNELVEELHLENNDFLVGTYKDLSKAGYFYVIPAPGKSIDDVLKTIMIYVLDYEIEDYFE
>ID:VUF56057.1 |[Escherichia phage T4_ev240]||_Escherichia_phage_T4_ev240.gbk|Phage anti-restricti..|279|LR597657(166954):159343-159621:-1 ^^ Escherichia phage T4_ev240 genome assembly, chromosome: 1.|neighbours:ID:VUF56055.1(-1),ID:VUF56059.1(-1)|neighbour_genes:Phage anti-sigma fac..,Phage anti-restricti..|
MIIDSQSVVQYTIKIDILEKLYKFLPNLYHSIVDELVEELHLENNDFLVGTYKDNSKAGYFYVIPAPGKSIDDVLKTIMIYVHDYEIEDYFE
>ID:QOI68433.1 |[Escherichia phage VEc74]||_Escherichia_phage_VEc74.gbk|inhibitor of restric..|279|MT932213(166100):158057-158335:-1 ^^ Escherichia phage VEc74, complete genome.|neighbours:ID:QOI68432.1(-1),ID:QOI68434.1(-1)|neighbour_genes:hypothetical protein,hypothetical protein|
MIIDSQSVVQYTIKIDILEKLYKFLPNLYHSIVNELVEELHLENNDFLIGTYKDLSKEGYFYVIPAPGKSIDDVLKTIMIYVHDYEIEDYFE
>ID:APU02606.1 |[Escherichia phage YUEEL01]||_Escherichia_phage_YUEEL01.gbk|inhibitor of MrcBC r..|279|KY290975(169621):161053-161331:-1 ^^ Escherichia phage YUEEL01, complete genome.|neighbours:ID:APU02605.1(-1),ID:APU02607.1(-1)|neighbour_genes:hypothetical protein,hypothetical protein|
MIIDSQSVVQYTIKIDILEKLYKFLPNLYHSIVNELVEELHLENNDFLIGTYKDLSKAGYFYVIPAPGKSIDDVLKTIMIYVHDYEIEDYFE
>ID:QHR64524.1 |[Escherichia phage teqdroes]||_Escherichia_phage_teqdroes.gbk|inhibitor of MrcBC r..|279|MN895438(166833):62318-62596:1 ^^ Escherichia phage teqdroes, complete genome.|neighbours:ID:QHR64523.1(1),ID:QHR64525.1(1)|neighbour_genes:hypothetical protein,anti-sigma factor|
MIIDSQSVVQYTIKIDILEKLYKFLPNLYHSIVNELVEELHLENNDFLIGTYKDLSKAGYFYVIPAPGKSIDDVLKTIMIYVHDYEIEDYFE
> |[Tevenvirinae Escherichia_phage_teqhad]||_Escherichia_phage_teqhad.gb|Phage anti-restricti..|279|MN895434.1(167892):164814-165092:-1 ^RAST2:fig|1198136.163.peg.280^ Tevenvirinae Escherichia_phage_teqhad|neighbours:(-1),(-1)|neighbour_genes:hypothetical protein,hypothetical protein|
MIIDSQSVVQYTIKIDILEKLYKFLPNLYHSIVNELVEELHLENNDFLIGTYKDLSKAGYFYVIPAPGKSIDDVLKTIMIYVHDYEIEDYFE
> |[Tevenvirinae Escherichia_phage_teqhal]||_Escherichia_phage_teqhal.gb|Phage anti-restricti..|279|MN895435.1(168070):47041-47319:1 ^RAST2:fig|1198136.192.peg.93^ Tevenvirinae Escherichia_phage_teqhal|neighbours:(1),(1)|neighbour_genes:hypothetical protein,hypothetical protein|
MIIDSQSVVQYTIKIDILEKLYKFLPNLYHSIVNELVEELHLENNDFLIGTYKDLSKAGYFYVIPAPGKSIDDVLKTIMIYVHDYEIEDYFE
>ID:QHR64198.1 |[Escherichia phage teqskov]||_Escherichia_phage_teqskov.gbk|inhibitor of MrcBC r..|279|MN895437(165017):25358-25636:1 ^^ Escherichia phage teqskov, complete genome.|neighbours:ID:QHR64197.1(1),ID:QHR64199.1(1)|neighbour_genes:hypothetical protein,anti-sigma factor|
MIIDSQSVVQYTIKIDILEKLYKFLPNLYHSIVNELVEELHLENNDFLIGTYKDLSKAGYFYVIPAPGKSIDDVLKTIMIYVHDYEIEDYFE
>ID:QHR64098.1 |[Escherichia phage teqsoen]||_Escherichia_phage_teqsoen.gbk|inhibitor of MrcBC r..|279|MN895436(166468):143536-143814:-1 ^^ Escherichia phage teqsoen, complete genome.|neighbours:ID:QHR64097.1(-1),ID:QHR64099.1(-1)|neighbour_genes:anti-sigma factor,hypothetical protein|
MIIDSQSVVQYTIKIDILEKLYKFLPNLYHSIVNELVEELHLENNDFLIGTYKDLSKAGYFYVIPAPGKSIDDVLKTIMIYVHDYEIEDYFE
>ID:QQM15646.1 |[Escherichia phage vB_EcoM-BECP11]||_Escherichia_phage_vB_EcoM-BECP11.gbk|arn|279|MW286157(165973):43820-44098:1 ^^ Escherichia phage vB_EcoM-BECP11, complete genome.|neighbours:ID:QQM15645.1(1),ID:QQM15647.1(1)|neighbour_genes:hypothetical protein,hypothetical protein|
MIIDSQSVVQYTIKIDILEKLYKFLPNLYHSIVNELVEELHLENNDFLIGTYKDLSKAGYFYVIPAPGKSIDDVLKTIMIYVHDYEIEDYFE
>ID:QLF81741.1 |[Escherichia phage vB_EcoM_F1]||_Escherichia_phage_vB_EcoM_F1.gbk|hypothetical protein|279|MT682712(168410):160180-160458:-1 ^^ Escherichia phage vB_EcoM_F1, complete genome.|neighbours:ID:QLF81828.1(-1),ID:QLF81838.1(-1)|neighbour_genes:hypothetical protein,hypothetical protein|
MIIDSQSVVQYTIKIDILEKLYKFLPNLYYSIVNELVEELHLENNDFLIGTYKDLSKAGYFYVIPAPGKSIDDVLKTIMIYVHDYEIEDYFE
>ID:QLF81198.1 |[Escherichia phage vB_EcoM_FT]||_Escherichia_phage_vB_EcoM_FT.gbk|hypothetical protein|279|MT682710(167431):100426-100704:-1 ^^ Escherichia phage vB_EcoM_FT, complete genome.|neighbours:ID:QLF81279.1(-1),ID:QLF81287.1(-1)|neighbour_genes:hypothetical protein,hypothetical protein|
MIIDSQSVVQYTIKIDILEKLYKFLPNLYHSIVNELVEELHLENNDFLIGTYKDLSKAGYFYVIPAPGKSIDDVLKTIMIYVHDYEIEDYFE
> |[Tevenvirinae Escherichia_phage_vB_EcoM_G2133]||_Escherichia_phage_vB_EcoM_G2133.gb|Phage anti-restricti..|279|MK327928.1(168959):160919-161197:-1 ^RAST2:fig|1198136.156.peg.262^ Tevenvirinae Escherichia_phage_vB_EcoM_G2133|neighbours:(-1),(-1)|neighbour_genes:hypothetical protein,hypothetical protein|
MIIDSQSVVQYTIKIDILEKLYKFLPNLYHSIVNELVEELHLENNDFLIGTYKDLSKAGYFYVIPAPGKSIDDVLKTIMIYVHDYEIEDYFE
>ID:QIW91332.1 |[Escherichia phage vB_EcoM_IME537]||_Escherichia_phage_vB_EcoM_IME537.gbk|inhibitor of MrcBC r..|279|MT179807(168642):68510-68788:-1 ^^ Escherichia phage vB_EcoM_IME537, complete genome.|neighbours:ID:QIW91331.1(-1),ID:QIW91333.1(-1)|neighbour_genes:hypothetical protein,hypothetical protein|
MIIDSQSVVQYTIKIDILEKLYKFLPNLYHSIVNELVEELHLENNDFLVGTYKDNSKAGYFYVIPAPGKSIDDVLKTIMFYVHDYEIEDYFE
>ID:QLF82289.1 |[Escherichia phage vB_EcoM_Lutter]||_Escherichia_phage_vB_EcoM_Lutter.gbk|hypothetical protein|279|MT682714(170054):162006-162284:-1 ^^ Escherichia phage vB_EcoM_Lutter, complete genome.|neighbours:ID:QLF82373.1(-1),ID:QLF82383.1(-1)|neighbour_genes:hypothetical protein,hypothetical protein|
MIIDSQSVVQYTIKIDILEKLYKFLPNLYHSIVNELVEELHLENNDFLIGTYKDLSKAGYFYVIPAPGKSIDDVLKTIMIYVHDYEIEDYFE
>ID:AWM12136.1 |[Escherichia phage vB_EcoM_NBG2]||_Escherichia_phage_vB_EcoM_NBG2.gbk|inhibitor of MrcBC r..|279|MH243439(166083):157535-157813:-1 ^^ Escherichia phage vB_EcoM_NBG2, complete genome.|neighbours:ID:AWM12211.1(-1),ID:AWM12217.1(-1)|neighbour_genes:hypothetical protein,hypothetical protein|
MIIDSQSVVQYTIKIDILEKLYKFLPNLYHSIVNELVEELHLENNDFLIGTYKDLSKAGYFYVIPAPGKSIDDVLKTIMIYVHDYEIEDYFE
>ID:QLF82018.1 |[Escherichia phage vB_EcoM_Ozark]||_Escherichia_phage_vB_EcoM_Ozark.gbk|hypothetical protein|279|MT682713(167600):159794-160072:-1 ^^ Escherichia phage vB_EcoM_Ozark, complete genome.|neighbours:ID:QLF82101.1(-1),ID:QLF82106.1(-1)|neighbour_genes:hypothetical protein,hypothetical protein|
MIIDSQSVVQYTIKIDILEKLYKFLPNLYHSIVNELVEELHLENNDFLIGTYKDLSKAGYFYVIPAPGKSIDDVLKTIMFYVHDYEIEDYFK
>ID:QLF80931.1 |[Escherichia phage vB_EcoM_SP1]||_Escherichia_phage_vB_EcoM_SP1.gbk|anti-restriction end..|279|MT682709(165416):10386-10664:1 ^^ Escherichia phage vB_EcoM_SP1, complete genome.|neighbours:ID:QLF81020.1(1),ID:QLF81016.1(1)|neighbour_genes:hypothetical protein,hypothetical protein|
MIIDSQSVVQYTIKIDILEKLYKFLPNLYHSIVNELVEELHLENNDFLVGTYKDNSKAGYFYVIPAPGKSIDDVLKTIMIYVHDYEIEDYFE
> |[Tevenvirinae Escherichia_phage_vB_EcoM_WL-3]||_Escherichia_phage_vB_EcoM_WL-3.gb|Phage anti-restricti..|279|MT968995.1(165369):157322-157600:-1 ^RAST2:fig|1198136.164.peg.262^ Tevenvirinae Escherichia_phage_vB_EcoM_WL-3|neighbours:(-1),(-1)|neighbour_genes:hypothetical protein,hypothetical protein|
MIIDSQSVVQYTIKIDILEKLYKFLPNLYHSIVDELVEELHLENNDFLVGTYKDNSKAGYFYVIPAPGKSIDDVLKTIMIYVHDYEIEDYFE
>ID:AYD85247.1 |[Escherichia phage vB_vPM_PD112]||_Escherichia_phage_vB_vPM_PD112.gbk|inhibitor of MrcBC r..|279|MH837626(168084):63683-63961:-1 ^^ Escherichia phage vB_vPM_PD112, complete genome.|neighbours:ID:AYD85246.1(-1),ID:AYD85248.1(-1)|neighbour_genes:hypothetical protein,hypothetical protein|
MIIDSQSVVQYTIKIDILEKLYKFLPNLYHSIVNELVEELHLENNDFLVGTYKDLSKAGYFYVIPAPGKSIDDVLKTIMIYVHDYEIEDYFE
>ID:QOC56970.1 |[Escherichia phage vb_EcoM_bov10K1]||_Escherichia_phage_vb_EcoM_bov10K1.gbk|anti-restriction nuc..|279|MT884007(166364):158097-158375:-1 ^^ Escherichia phage vb_EcoM_bov10K1, complete genome.|neighbours:ID:QOC56969.1(-1),ID:QOC56971.1(-1)|neighbour_genes:hypothetical protein,hypothetical protein|
MIIDSQSVVQYTIKIDILEKLYKFLPNLYHSIVNELVEELHLENNDFLIGTYKDISKAGYFYVIPAPGKSIDDVLKTIMIYVHDYEIEDYFE
>ID:QNR52727.1 |[Escherichia phage vb_EcoM_bov9_1]||_Escherichia_phage_vb_EcoM_bov9_1.gbk|anti-restriction nuc..|279|MT884006(166363):158096-158374:-1 ^^ Escherichia phage vb_EcoM_bov9_1, complete genome.|neighbours:ID:QNR52726.1(-1),ID:QNR52728.1(-1)|neighbour_genes:hypothetical protein,hypothetical protein|
MIIDSQSVVQYTIKIDILEKLYKFLPNLYHSIVNELVEELHLENNDFLIGTYKDISKAGYFYVIPAPGKSIDDVLKTIMIYVHDYEIEDYFE
> |[Tevenvirinae Escherichia_virus_TH09]||_Escherichia_virus_TH09.gb|Phage anti-restricti..|279|MT446387.1(167656):165314-165592:1 ^RAST2:fig|1198136.143.peg.280^ Tevenvirinae Escherichia_virus_TH09|neighbours:(1),(1)|neighbour_genes:Phage protein,hypothetical protein|
MIIDSQSVVQYTIKIDILEKLYKFLPNLYHSIVNELVEELHLENNDFLIGTYKDLSKAGYFYVIPAPGKSIDDVLKTIMIYVHDYEIEDYFE
>ID:QIN92145.1 |[Phage NBEco003]||_Phage_NBEco003.gbk|anti-restriction nuc..|279|MN994497(166579):7568-7846:1 ^SEED:fig|6666666.508358.peg.19^ Phage NBEco003, complete genome.|neighbours:ID:QIN92144.1(1),ID:QIN92146.1(1)|neighbour_genes:hypothetical protein,hypothetical protein|
MIIDSQSVVQYTIKIDILEKLYKFLPNLYHSIVNELVEELHLENNDFLVGTYKDNSKAGYFYVIPAPGKSIDDVLKTIMFYVHDYEIEDYFE
> |[Tevenvirinae Salmonella_phage_pSe_SNUABM_01]||_Salmonella_phage_pSe_SNUABM_01.gb|Phage anti-restricti..|279|MN580668.1(172360):164234-164512:-1 ^RAST2:fig|1198136.169.peg.278^ Tevenvirinae Salmonella_phage_pSe_SNUABM_01|neighbours:(-1),(-1)|neighbour_genes:hypothetical protein,Phage protein|
MIIDSQSVVQYTIKIDILEKLYKFLPNLYHSIVNELVEELHLENNDFLVGTYKDNSKAGYFYIIPAPGKSIDDVLKTIMIYVHDYEIEDYFE
>ID:QIN97921.1 |[Serratia phage PhiZZ30]||_Serratia_phage_PhiZZ30.gbk|inhibitor of MrcBC r..|279|MT176426(167484):159882-160160:-1 ^^ Serratia phage PhiZZ30, complete genome.|neighbours:ID:QIN97920.1(-1),ID:QIN97922.1(-1)|neighbour_genes:hypothetical protein,hypothetical protein|
MIIDSQSVVQYTIKIDILEKLYKFLPNLYHSIVNELVEELHLENNDFLIGTYKDLSKAGYFYVIPAPGKSIDDVLKTIMIYVHDYEIEDYFE
>ID:QEG04935.1 |[Shigella phage CM8]|CM8|_Shigella_phage_CM8.gbk|inhibitor of MrcBC r..|279|MK962750(167247):158850-159128:-1 ^^ Shigella phage CM8, complete genome.|neighbours:ID:QEG04934.1(-1),ID:QEG04936.1(-1)|neighbour_genes:hypothetical protein,hypothetical protein|
MIIDSQSVVQYTIKIDILEKLYKFLPNLYHSIVNELIEELHLENNDFLIGTYKDLSKAGYFYVIPAPGKSIDDVLKTIMIYVHDYEIEDYFE
>ID:QEG05291.1 |[Shigella phage JK23]|JK23|_Shigella_phage_JK23.gbk|inhibitor of MrcBC r..|279|MK962752(168349):159903-160181:-1 ^^ Shigella phage JK23, complete genome.|neighbours:ID:QEG05290.1(-1),ID:QEG05292.1(-1)|neighbour_genes:hypothetical protein,hypothetical protein|
MIIDSQSVVQYTIKIDILEKLYKFLPNLYHSIINELVEELHLENNDFLIGTYKDLSKAGYFYVIPAPGKSIDDVLKTIMIYVHDYEIEDYFE
>ID:QEG06099.1 |[Shigella phage JK38]|JK38|_Shigella_phage_JK38.gbk|inhibitor of MrcBC r..|279|MK962755(167852):159784-160062:-1 ^^ Shigella phage JK38, complete genome.|neighbours:ID:QEG06098.1(-1),ID:QEG06100.1(-1)|neighbour_genes:hypothetical protein,hypothetical protein|
MIIDSQSVVQYTIKIDILEKLYKFLPNLYHSIVNELVEELHLENNDFLIGTYKDLSKAGYFYVIPAPGKSIDDVLKTIMIYVHDYEIEDYFE
> |[Tevenvirinae Shigella_phage_KNP5]||_Shigella_phage_KNP5.gb|Phage anti-restricti..|138|KX452698.1(193624):161848-161985:-1 ^RAST2:fig|1198136.152.peg.224^ Tevenvirinae Shigella_phage_KNP5|neighbours:(-1),(-1)|neighbour_genes:hypothetical protein,Phage anti-restricti..|
MVGTYKDNSKAGYFYVIPAPGKSIDDVLKTIMIYVLDYEIEDYFE
>ID:BBI58096.1 |[Shigella phage SfPhi01]||_Shigella_phage_SfPhi01.gbk|inhibitor of MrcBC r..|279|LC465543(168000):12021-12299:-1 ^^ Shigella phage SfPhi01 DNA, complete sequence.|neighbours:ID:BBI58095.1(-1),ID:BBI58097.1(-1)|neighbour_genes:anti-sigma factor,hypothetical protein|
MIIDSQSVVQYTIKIDILEKLYKFLPNLYHSIVNELVEELHLENNDFLIGTYKDLSKAGYFYVIPVPGKSIDDVLETIMIYVHDYEIEDYFE
> |[Tevenvirinae Shigella_phage_Sfk20]||_Shigella_phage_Sfk20.gb|Phage anti-restricti..|279|MW341595.1(164878):28531-28809:-1 ^RAST2:fig|1198136.170.peg.43^ Tevenvirinae Shigella_phage_Sfk20|neighbours:(-1),(-1)|neighbour_genes:hypothetical protein,hypothetical protein|
MIIDSQSVVQYTIKIDILEKLYKLLPNLYHSIVNELVEELHLENNDFLVGTYKDNSKAGYFYVIPVPGKSIDDVLKTIMIYVHDYEIEDYFE
>ID:CAA7537749.1 |[Shigella phage vB_SsoM_113]||_Shigella_phage_vB_SsoM_113.gbk|arn|279|LR746311(169243):77630-77908:1 ^^ Shigella phage vB_SsoM_113 genome assembly, chromosome: 1.|neighbours:ID:CAA7537747.1(1),ID:CAA7537751.1(1)|neighbour_genes:RB32ORF249c,asiA.1|
MIIDSQSVVQYTIKIDILEKLYKFLPNLYHSIVNELVEELHLGNNDFLIGTYKDNSKAGYFYVIPAPGKSIDDVLKTIMIYVLDYEIEDYFE
> |[Tevenvirinae Shigella_phage_vB_SsoM_JK08]||_Shigella_phage_vB_SsoM_JK08.gb|Phage anti-restricti..|279|LR877332.1(169207):160818-161096:-1 ^RAST2:fig|1198136.204.peg.264^ Tevenvirinae Shigella_phage_vB_SsoM_JK08|neighbours:(-1),(-1)|neighbour_genes:hypothetical protein,hypothetical protein|
MIIDSQSVVQYTIKIDILEKLYKFLPNLYHSIVNELVEELHLENNDFLIGTYKDLSKAGYFYVIPAPGKSIDDVLETIMIYVHDYEIEDYFE
>ID:QHB43278.1 |[Shigella virus KRT47]||_Shigella_virus_KRT47.gbk|inhibitor of restric..|279|MN781580(167485):159430-159708:-1 ^^ Shigella virus KRT47, complete genome.|neighbours:ID:QHB43277.1(-1),ID:QHB43279.1(-1)|neighbour_genes:hypothetical protein,hypothetical protein|
MIIDSQSVVQYTIKIDILEKLYKFLPNLYHSIVNELVEELHLENNDFLIGTYKDLSKSGYFYVIPAPGKSIDDVLKTIMIYVHDYEIEDYFE
> |[Tevenvirinae Yersinia_phage_PYPS2T]||_Yersinia_phage_PYPS2T.gb|Phage anti-restricti..|279|MH809535.1(169604):68319-68597:-1 ^RAST2:fig|1198136.208.peg.98^ Tevenvirinae Yersinia_phage_PYPS2T|neighbours:(-1),(-1)|neighbour_genes:hypothetical protein,hypothetical protein|
MIIDSQSVVQYTIKIDILEKLYKFLPNLYHSIVNELVEELHLENNDFLIGTYKDLSKAGYFYVIPAPGKSIDDVLETIMIYVHDYEIEDYFE
> |[Tevenvirinae Yersinia_phage_fPS-65]||_Yersinia_phage_fPS-65.gb|Phage anti-restricti..|279|LR215724.1(167058):159252-159530:-1 ^RAST2:fig|1198136.175.peg.269^ Tevenvirinae Yersinia_phage_fPS-65|neighbours:(-1),(-1)|neighbour_genes:hypothetical protein,hypothetical protein|
MIIDSQSVVQYTIKIDILEKLYKFLPNLYHLIVNELVEELHLENNDFLVGTYKDLSKAGYFYVIPAPGKSIDDVLETIMIYVHDYEIEDYFE
>ID:VEV89098.1 |[Yersinia phage fPS-90]||_Yersinia_phage_fPS-90.gbk|g253c|279|LR215723(167132):159308-159586:-1 ^^ Yersinia phage fPS-90 genome assembly, chromosome: I.|neighbours:ID:VEV89097.1(-1),ID:VEV89099.1(-1)|neighbour_genes:g252c,g254c|
MIIDSQSVVQYTIKIDILEKLYKFLPNLYHSIVNELVEELHLENNDFLIGTYKDLSKAGYFYVIPVPGKSIDDVLKTIMIYVHDYEIEDYFE
>ID:QIG57061.1 |[Yersinia phage vB_YepM_ZN18]||_Yersinia_phage_vB_YepM_ZN18.gbk|anti-restriction nuc..|279|MN716856(167948):45935-46213:-1 ^^ Yersinia phage vB_YepM_ZN18, complete genome.|neighbours:ID:QIG57060.1(-1),ID:QIG57062.1(-1)|neighbour_genes:hypothetical protein,hypothetical protein|
MIIDSQSVVQYTIKIDILEKLYKFLPNLYHSIVNELVEELHLENNDFLIGTYKDLSKAGYFYVIPAPGKSIDDVLETIMIYVHDYEIEDYFE
> |[Tevenvirinae Ga0244934_100071]||_Ga0244934_100071.gb|Phage anti-restricti..|279|Ga0244934_100071(167664):60911-61189:-1 ^RAST2:fig|1198136.457.peg.89^ Tevenvirinae Ga0244934_100071|neighbours:(-1),(-1)|neighbour_genes:hypothetical protein,Phage protein|
MIIDSQSVVQYTIKIDILEKLYKFLPNLYRLIVNELIEELHRNNNDFLIGTYKDNSKAGYFYVIPAPGKSIDDVLKTIMFYVHDYEIEDYFE
