# Supplementary material for: Influence of Non-canonical DNA Bases on the Genomic Diversity of Tevenvirinae
Source: Front Microbiol. 2021 Apr 6;12:632686. doi: 10.3389/fmicb.2021.632686 (PMC8056088; doi:10.3389/fmicb.2021.632686)
Supplement: Supplementary Data Sheet 3 — Clusters of the extended set of Tevenvirinae genomes. Lists of GSCs with homologs are presented (folder “GSCs”), which are described in Supplementary Table 2. Also, clusters of protein homologs associated with the synthesis of non-canonical bases are presented (folder “Non-canonical base clusters”), which are described in Table 2. [file Data_Sheet_3.ZIP › Data sheet 3/Non-canonical bases clusters/b-gt.faa]

>ID:YP_009203756.1 |[Citrobacter phage Merlin]||_Citrobacter_phage_Merlin_.gbk|beta glucosyl transf..|981|NC_028857(172733):20812-21792:-1 ^GeneID:26647956^ Citrobacter phage Merlin, complete genome.|neighbours:ID:YP_009203755.1(-1),ID:YP_009203757.1(-1)|neighbour_genes:RecA-like recombinat..,hypothetical protein|
MGLDVDLISMKNTQYGISFDSVEDPNVYDRLLVVNAALNFYGGEENAMNKAAYMFMNKYKSKIYYLFTDIRLPFEQAWRRMSKKKWSSKYKEEQFIVTAPMRIVSQGRDLEQAKRIHSERLVGCQFGKLEFTHFALDRHKMYHSVFKIAPDGIKMRDLIYGGTFRSGNREAKMVEYLFDTGLDVEFFGSVKAEQFKNPEFPWTIPPVFPGKVDSREMVQRNSTAYATIVLGDKTYDNNQITPRVWEALASTAIAFFDHTFDPDMNIMDGNEFFYVKNRQELVAKINRIKEDEDFRVQMLAYQHSILQKYLDEKPQWQAEFKKAIDL
>ID:YP_009146477.1 |[Citrobacter phage Moon]||_Citrobacter_phage_Moon.gbk|beta-glucosyl transf..|1077|NC_027331(170341):21306-22382:-1 ^GeneID:24721643,InterPro:IPR015281^ Citrobacter phage Moon, complete genome.|neighbours:ID:YP_009146476.1(-1),ID:YP_009146478.1(-1)|neighbour_genes:recombination protei..,hypothetical protein|
MKIAIINMGNNIQGFKTTPASETIYLSECLKDMGLDVDLISMKNTQYGISFDSVEDPNVYDRLLVVNAALNFYGGEENAMNKAAYMFMNKYKSKIYYLFTDIRLPFEQAWRRMSKKKWSSKYKEEQFIVTSPMRIVSQGRDLEQAKRIHSERLVGCQFGKLEFTHFALDRHKMYHSVFKIAPDGIKMRDLIYGGTFRSGNREAKMVEYLFDTGLDVEFFGSVKAEQFKNPEFPWTTPPVFPGKVDSREMVQRNSTAYATIVLGDKTYDNNQITPRVWEALASTAIAFFDHTFDPDMNIMEGNEFFYVKNREELVSKINRLKEDEDFRVQMLEYQHSILQKYLDEKPQWQAEFKKAIDL
> |[Tevenvirinae _Cronobacter_phage_Pet-CM3-4]||_Cronobacter_phage_Pet-CM3-4.gb|beta glucosyl transf..|1077|LT614807.1(171975):21946-23022:-1 ^RAST2:fig|1198136.112.peg.39^ Tevenvirinae _Cronobacter_phage_Pet-CM3-4|neighbours:(-1),(-1)|neighbour_genes:hypothetical protein,glucosyl transferase|
MKIAILNLGNNIQGFKTTPASETIYLSECLKDMGLDVDLISMKQTIYGIAFDDVPDPNVYDRVLVVNASLNFYGGEENKMNKAAYMFLNKYKSKIYYLFTDIRLPWEQAWRRMSKKKWSSKYTEEQFIVRSPIRVISQGRDLEQAKRIHSDRLVGISKDRMEFVHFALDRHKMYHSVFKIAADGIKMRDLIYGGTFRSGNREQKMVEYLFDTGLDVEFFGSVKADQFKNPEFPWTTPPVFPGKVDSREMVQRNSTAYATIVLGDKTYDNNQITPRVWEALASTAVAFFDITFDPDMNIMEGNEFFYVSNRQELVDKINKIKSDEDFRIETLEYQHKILQKYLDEKPIWQAEFKKAIEI
>ID:YP_009005302.1 |[Enterobacter phage PG7]||_Enterobacter_phage_PG7_.gbk|b-gt|1077|NC_023561(173276):22160-23236:-1 ^GeneID:18502296^ Enterobacter phage PG7, complete genome.|neighbours:ID:YP_009005301.1(-1),ID:YP_009005303.1(-1)|neighbour_genes:uvsX,hypothetical protein|
MKIAILNLGNNIQGFKTTPASETIYLSECLKDMGLDVDLISMKNTQYGIAFDDVPDPNVYDRVLVVNASLNFYGGEENKMNKAAYMFLNKYKSKIYYLFTDIRLPWEQAWRRMSKKKWSSKYTEEQFIVRSPIRVISQGRDLEQAKRIHSDRLVGVSKDRMEFVHFALDRHKMYHSVFKIAADGIKMRDLIYGGTFRSGNREAKMVEYLFDTGLDVEFFGSVKADQFKNPEFPWTTPPVFPGKVDSREMVQRNSTAYATIVLGDKTYDNNQITPRVWEALASTAVAFFDSTFDPDMNIMEGNEFFYVSNRQELVDKINKIKNDEDFRIETLEYQHKILQKYLDEKPIWQAEFKKAIEI
> |[Tevenvirinae Enterobacter_phage_myPSH1140]||_Enterobacter_phage_myPSH1140.gb|beta glucosyl transf..|1077|MG999954.1(172614):23575-24651:-1 ^RAST2:fig|1198136.57.peg.42^ Tevenvirinae Enterobacter_phage_myPSH1140|neighbours:(-1),(-1)|neighbour_genes:hypothetical protein,glucosyl transferase|
MKIAILNLGNNIQGFKTTPASETIYLSECLKDMGLDVDLISMKNTQYGIAFDDVPDPNVYDRVLVVNASLNFYGGEENKMNKAAYMFLNKYKSKIYYLFTDIRLPWEQAWRRMSKKKWSSKYTEEQFIVRSPIRVVSQGRDLEQAKRIHSDRLVGVSKDRMEFVHFALDRHKMYHSVFKIAADGIKMRDLIYGGTFRSGNREQKMVEYLFDTGLDVEFFGSVKADQFKNPEFPWTTPPVFPGKVDSREMVQRNSTAYATIVLGDKTYDNNQITPRVWEALASTAVAFFDITFDPDMNIMEGNDFFYVSNRQELVDKINKIKNDEDFRIETLEYQHKILQKYLDEKPIWQAEFKKAIEI
> |[Tevenvirinae _Enterobacteria_phage_CC31]||_Enterobacteria_phage_CC31.gb|beta glucosyl transf..|1077|NC_014662.1(165540):22117-23193:-1 ^RAST2:fig|1198136.121.peg.41^ Tevenvirinae _Enterobacteria_phage_CC31|neighbours:(-1),(-1)|neighbour_genes:hypothetical protein,glucosyl transferase|
MKIAILNLGNNIQGFKTTPASETIYLSECLKDMGLDVDLISMKQTIYGIAFDDVPDPNVYDRVLVVNASLNFYGGEENKMNKAAYMFLNKYKSKIYYLFTDIRLPWEQAWRRMSKKKWSSKYTEEQFIVRSPIRVISQGRDLEQAKRIHSDRLVGVSKDRMEFVHFALDRHKMYHSVFKIAADGIKMRDLIYGGTFRSGNREQKMVEYLFDTGLDVEFFGSVKADQFKNPEFPWTTPPVFPGKVDSREMVQRNSTAYATIVLGDKTYDNNQITPRVWEALASTAVAFFDSTFDPDMNIMEGNEFFYVSNRQELVDKINKIKNDEDFRIETLEYQHKILQKYLDEKPIWQAEFKKAIEI
>ID:AIT74956.1 |[Enterobacteria phage RB55]||_Enterobacteria_phage_RB55_.gbk|b-gt|1056|KM607002(168896):24364-25419:-1 ^^ Enterobacteria phage RB55, complete genome.|neighbours:ID:AIT74955.1(-1),ID:AIT74957.1(-1)|neighbour_genes:segA,dCMP hydroxymethylas..|
MKIAIINMGNNVINFKTVPSSETIYLFKVISEMGLNVDIISLKNGVYTKSFDEVDVNDYDRLIVVNSSINFFGGKPNLAILSAQKFMAKYKSKIYYLFTDIRLPFSQSWPNVKNRPWAYLYTEEELLIKSPIKVISQGINLDIAKAAHKKVDNVIEFEYFPIEQYKIHMNDFQLSKPTKKTLDVIYGGSFRSGQRESKMVEFLFDTGLNIEFFGNAREKQFKNPKYPWTKAPVFTGKIPMNMVSEKNSQAIAALIIGDKNYNDNFITLRVWETMASDAVMLIDEEFDTKHRIINDARFYVNNRAELIDRVNELKHSDVLRKEMLSIQHDILNKTRAKKAEWQDAFKKAIDL
>ID:AIT75228.1 |[Enterobacteria phage RB59]||_Enterobacteria_phage_RB59_.gbk|b-gt|1056|KM607003(168966):24364-25419:-1 ^^ Enterobacteria phage RB59, complete genome.|neighbours:ID:AIT75227.1(-1),ID:AIT75229.1(-1)|neighbour_genes:segA,dCMP hydroxymethylas..|
MKIAIINMGNNVINFKTVPSSETIYLFKVISEMGLNVDIISLKNGVYTKSFDEVDVNDYDRLIVVNSSINFFGGKPNLAILSAQKFMAKYKSKIYYLFTDIRLPFSQSWPNVKNRPWAYLYTEEELLIKSPIKVISQGINLDIAKAAHKKVDNVIEFEYFPIEQYKIHMNDFQLSKPTKKTLDVIYGGSFRSGQRESKMVEFLFDTGLNIEFFGNAREKQFKNPKYPWTKAPVFTGKIPMNMVSEKNSQAIAALIIGDKNYNDNFITLRVWETMASDAVMLIDEEFDTKHRIINDARFYVNNRAELIDRVNELKHSDVLRKEMLSIQHDILNKTRAKKAEWQDAFKKAIDL
>ID:ADJ39760.1 |[Enterobacteria phage T4T]||_Enterobacteria_phage_T4T_.gbk|b-gt|1023|HM137666(168920):24419-25441:-1 ^^ Enterobacteria phage T4T, complete genome.|neighbours:ID:ADJ39759.1(-1),ID:ADJ39761.1(-1)|neighbour_genes:segA,42|
MKIAIINMGNNVINFKTVPSSETIYLFKVISEMGLNVDIISLKNGVYTKSFDEVDVNDYDRLIVVNSSINFFGGKPNLAILSAQKFMAKYKSKIYYLFTDIRLPFSQSWPNVKNRPWAYLYTEEELLIKSPIKVISQGINLDIAKAAHKKVDNVIEFEYFPIEQYKIHMNDFQLSKPTKKTLDVIYGGSFRSGQRESKMVEFLFDTGLNIEFFGNAREKQFKNPKYPWTKAPVFTGKIPMNMVSEKNSQAIAALIIGDKNYNDNFITLRVWETMASDAVMLIDEEFDTKHRIINDARFYVNNRAELIDRVNELKHSDVLRKEMLSIQHDILNKTRAKKAE
>ID:NP_049658.1 |[Escherichia virus T4]||_Enterobacteria_phage_T4_.gbk|b-gt|1056|NC_000866(168903):24400-25455:-1 ^GeneID:1258765^ Enterobacteria phage T4, complete genome.|neighbours:ID:NP_049657.1(-1),ID:NP_049659.1(-1)|neighbour_genes:segA,42|
MKIAIINMGNNVINFKTVPSSETIYLFKVISEMGLNVDIISLKNGVYTKSFDEVDVNDYDRLIVVNSSINFFGGKPNLAILSAQKFMAKYKSKIYYLFTDIRLPFSQSWPNVKNRPWAYLYTEEELLIKSPIKVISQGINLDIAKAAHKKVDNVIEFEYFPIEQYKIHMNDFQLSKPTKKTLDVIYGGSFRSGQRESKMVEFLFDTGLNIEFFGNAREKQFKNPKYPWTKAPVFTGKIPMNMVSEKNSQAIAALIIGDKNYNDNFITLRVWETMASDAVMLIDEEFDTKHRIINDARFYVNNRAELIDRVNELKHSDVLRKEMLSIQHDILNKTRAKKAEWQDAFKKAIDL
> |[Tevenvirinae _Enterobacteria_phage_T4_strain_wild]||_Enterobacteria_phage_T4_strain_wild.gb|hypothetical protein|1056|KJ477684.1(168922):24386-25441:-1 ^RAST2:fig|1198136.58.peg.48^ Tevenvirinae _Enterobacteria_phage_T4_strain_wild|neighbours:(-1),(-1)|neighbour_genes:hypothetical protein,hypothetical protein|
MKIAIINMGNNVINFKTVPSSETIYLFKVISEMGLNVDIISLKNGVYTKSFDEVDVNDYDRLIVVNSSINFFGGKPNLAILSAQKFMAKYKSKIYYLFTDIRLPFSQSWPNVKNRPWAYLYTEEELLIKSPIKVISQGINLDIAKAAHKKVDNVIEFEYFPIEQYKIHMNDFQLSKPTKKTLDVIYGGSFRSGQRESKMVEFLFDTGLNIEFFGNAREKQFKNPKYPWTKAPVFTGKIPMNMVSEKNSQAIAALIIGDKNYNDNFITLRVWETMASDAVMLIDEEFDTKHRIINDARFYVNNRAELIDRVNELKHSDVLRKEMLSIQHDILNKTRAKKAEWQDAFKKAIDL
> |[Tevenvirinae _Escherichia_phage_vB_EcoM_G2540]||_Escherichia_phage_vB_EcoM_G2540.gb|hypothetical protein|750|MK327936.1(168886):23454-24203:-1 ^RAST2:fig|1198136.92.peg.49^ Tevenvirinae _Escherichia_phage_vB_EcoM_G2540|neighbours:(-1),(-1)|neighbour_genes:b-gt beta glucosyl t..,glucosyl transferase|
MKIAILNLSNTVSDFKIVSSAETILIGRSLTELGHSVDIISMRNTEYTISFDVVTDINSYDRLIVINGAINFFGGKKNPIVLNSYKLMAEYRSKIYYIFTDGRLGFMQVLPVVRRKKFSSEYKDEDLFVSSDFKVISQGRNLEIAKKAHKKTTERYGKEFEYDYFPVDRYFIHSQKLKPANQTIKKYDVVYCGAFRGGQRESKIVEFLFDTNLNIKMFGTIKEKQFKNPKFPWNVAPSFSQKNSIKFGY
>ID:YP_009615519.1 |[Salmonella phage Melville]||_Salmonella_phage_Melville_.gbk|beta glucosyl transf..|1077|NC_042044(159323):18579-19655:-1 ^GeneID:40091983^ Salmonella phage Melville, complete genome.|neighbours:ID:YP_009615518.1(-1),ID:YP_009615520.1(-1)|neighbour_genes:RecA-like recombinat..,putative glycosyltra..|
MKIAIINMGNNIQGFKTTPASETIYLSECLKDMGLDVDLISMKNTQYGISFDSVKDPNVYDRLLVVNAALNFYGGEENKMNKEAYMFMNKYKSKIYYLFTDIRLPFEQAWRRMSKKKWSSKYKEEQFIVTSPMRIVSQGRNLEQCKKIHSDRLVGCLSDKLEFVHFALDRHKMYHSVFKIAADGIKMRDLIYGGTFRSGNREAKMVEYLFDTGLDVEFFGSVKAEQFKNPDFPWTTPPVFPGKVDSREMVQRNSTAYATIVLGDKTYDNNQITPRVWEALASTAVAFFDSTFDPDMNIMEGNDFFYVSNRQELVDKINKIKEDEEFRVETLKYQHKILQKYLDEKPIWQEEFRKAIDL
>ID:YP_007501076.1 |[Salmonella phage vB_SenMS16]||_Salmonella_phage_S16_.gbk|beta-glucosyl-transf..|1077|NC_020416(160221):19705-20781:-1 ^GeneID:14675277^ Salmonella phage S16, complete genome.|neighbours:ID:YP_007501075.1(-1),ID:YP_007501077.1(-1)|neighbour_genes:hypothetical protein,beta-glucosyl-HMC-al..|
MKIAIINMGNNIQGFKTTPASETIYLSECLKDMGLDVDLISMKNTQYGISFDSVKDPNVYDRLLVVNAALNFYGGEENKMNKEAYMFMNKYKSKIYYLFTDIRLPFEQAWRRMSKKKWSSKYKEEQFIVTSPMRIVSQGRNLEQCKKIHSDRLVGCLSDKLEFVHFALDRHKMYHSVFKIAADGIKMRDLIYGGTFRSGNREAKMIEYLFDTGLDVEFFGSVKAEQFKNPEFPWTTPPVFPGKVDSREMVQRNSTAYATIVLGDKTYDNNQITPRVWEALASTAVAFFDSTFDPDMNIMEGNDFFYVSNRQELVDKINKIKEDEEFRVETLKYQHKILQKYLDEKPIWQEEFRKAIDL
> |[Tevenvirinae _Salmonella_phage_STML-198]||_Salmonella_phage_STML-198.gb|beta glucosyl transf..|1077|NC_027344.1(158099):61006-62082:-1 ^RAST2:fig|1198136.87.peg.112^ Tevenvirinae _Salmonella_phage_STML-198|neighbours:(-1),(-1)|neighbour_genes:recombination protei..,glucosyl transferase|
MKIAIINMGNNIQGFKTTPASETIYLSECLKDMGLDVDLISMKNTQYGISFDSVKDPNVYDRLLVVNAALNFYGGEENKMNKEAYMFMNKYKSKIYYLFTDIRLPFEQAWRRMSKKKWSSKYKEEQFIVTSPMRIVSQGRNLEQCKKIHSDRLVGCLSDKLEFVHFALDRHKMYHSVFKIAADGIKMRDLIYGGTFRSGNREAKMVEYLFDTGLDVEFFGSVKAEQFKNPDFPWTTPPVFPGKVDSREMVQRNSTAYATIVLGDKTYDNNQITPRVWEALASTAVAFFDSTFDPDMNIMEGNDFFYVSNRQELVDKINKIKEDEEFRVETLKYQHKILQKYLDEKPIWQEEFRKAIDL
> |[Tevenvirinae Salmonella phage STP4-a]||_Salmonella_phage_STP4-a.gb|beta glucosyl transf..|1077|NC_026607.2(159914):19283-20359:-1 ^RAST2:fig|1198136.48.peg.35^ Tevenvirinae Salmonella phage STP4-a|neighbours:(-1),(-1)|neighbour_genes:hypothetical protein,glucosyl transferase|
MKIAIINMGNNIQGFKTTPASETIYLSECLKDMGLDVDLISMKNTQYGISFDSVKDPNVYDRLLVVNAALNFYGGEENKMNKEAYMFMNKYKSKIYYLFTDIRLPFEQAWRRMSKKKWSSKYKEEQFIVTSPMRIVSQGRNLEQCKKIHSDRLVGCLSDKLEFVHFALDRHKMYHSVFKIAADGIKMRDLIYGGTFRSGNREAKMVEYLFDTGLDVEFFGSVKAEQFKNPEFPWTTPPVFPGKVDSREMVQRNSTAYATIVLGDKTYDNNQITPRVWEALASTAVAFFDSTFDPDMNIMEGNDFFYVSNRQELVDKINKIKEDEEFRVETLKYQHKILQKYLDEKPIWQEEFRKAIDL
> |[Tevenvirinae Salmonella_phage_vB_SnwM_CGG4-1]||_Salmonella_phage_vB_SnwM_CGG4-1.gb|beta glucosyl transf..|1077|NC_031065.1(159878):19189-20265:-1 ^RAST2:fig|1198136.78.peg.35^ Tevenvirinae Salmonella_phage_vB_SnwM_CGG4-1|neighbours:(-1),(-1)|neighbour_genes:recombination protei..,glucosyl transferase|
MKIAIINMGNNIQGFKTTPASETIYLSECLKDMGLDVDLISMKNTQYGISFDSVKDPNVYDRLLVVNAALNFYGGEENKMNKEAYMFMNKYKSKIYYLFTDIRLPFEQAWRRMSKKKWSSKYKEEQFIVTSPMRIVSQGRNLEQCKKIHSDRLVGCLSGKLDFVHFALDRHKMYHSVFKIAADGIKMRDLIYGGTFRSGNREAKMVEYLFDTGLDVEFFGSVKADQFKNPEFPWTTPPVFPGKVDSREMVQRNSTAYATIVLGDKTYDNNQITPRVWEALASTAVAFFDITFDPDMNIMEGNDFFYVSNRQELVDKINKIKEDEEFRVETLKYQHKILQKYLDEKPIWQEEFRKAIDL
> |[Tevenvirinae Serratia phage PS2]||_Serratia_phage_PS2.gb|b-gt beta glucosyl t..|1053|KJ025957.1(167266):21759-22811:-1 ^RAST2:fig|1198136.49.peg.40^ Tevenvirinae Serratia phage PS2|neighbours:(-1),(-1)|neighbour_genes:recombination protei..,glucosyl transferase|
MKIALLNLANNVTGYKTTPSGETLYMASALRDMGYEVDVISNKPSDDVVSFDQVTDINYYDHLLVIGGAINFFGGKESPTIINNYKLMAQYKGTINYLLTDIRLTFNQLWPAISGRGWGYEKEEVWITSPVNIISQGYDLETIRKVHSKVEADISYVYFPLERYKIYAKDFKISGRTEKTSDLIYGGSFRGGAREEKMVNFLFDQFGFDVEFYGNAKASQFKNKKFPWTEHPRFTGKVPMSDVQAKNDSGLTTLVIGDKLYNDNFITLRVWETMSSDAIMLIDEEFDSAHRIIGDSRFYFRTKKELADKIQAIKDDPTLQFAMKKNQHARLAEVVADKDEWQKAFIAAIA
> |[Tevenvirinae Citrobacter_phage_CF1_ERZ-2017]||_Citrobacter_phage_CF1_ERZ-2017.gb|hypothetical protein|1077|NC_042067.1(171911):21530-22606:-1 ^RAST2:fig|1198136.189.peg.46^ Tevenvirinae Citrobacter_phage_CF1_ERZ-2017|neighbours:(-1),(-1)|neighbour_genes:recombination protei..,glucosyl transferase|
MKIAIINMGNNIQGFKTTPASETIYLSECLKDMGLDVDLISMKNTQYGISFDSVEDPNVYDRLLVVNAALNFYGGEENAMNKAAYMFMNKYKSKIYYLFTDIRLPFEQAWRRMSKKKWSSKYKEEQFIVTSPMRIVSQGRDLEQAKRIHSERLVGCQFGKLEFTHFALDRHKMYHSVFKIAPDGIKMRDLIYGGTFRSGNREAKMVEYLFDTGLDVEFFGSVKAEQFKNPEFPWTIPPVFPGKVDSREMVQRNSTAYATIVLGDKTYDNNQITPRVWEALASTAIAFFDHTFDPDMNIMEGNEFFYVKNREELVSKINRLKEDEDFRVQMLEYQHSILQKYLDEKPQWQAEFKKAIDL
>ID:QQG32098.1 |[Citrobacter phage CkP1]||_Citrobacter_phage_CkP1.gbk|hypothetical protein|1080|MW239124(168463):20603-21682:-1 ^^ Citrobacter phage CkP1, complete genome.|neighbours:ID:QQG32095.1(-1),ID:QQG32118.1(-1)|neighbour_genes:recombination protei..,hypothetical protein|
MKIAIINMGNNIQGFKTTPASETIYLSECLKDMGLDVDLISMKNTQYGISFDSVEDPNVYDRLLVVNAALNFYGGEENKMNKEAYMFMNKYKSKIYYLFTDIRLPFEQAWRRMQKKKWSSKYKEEQFIVTAPMRIVSQGRDLEQAKRIHSERLVGACQYGKLEFTHFALDRHKMYHSVFKIAVDGIKMRDLIYGGTFRSGNREAKMVEYLFDTGLDVEFFGSVKADQFKNPEFPWTTPPVFPGKVDSREMVQRNSTAYATIVLGDKTYDNNQITPRVWEALASTAVAFFDITFDPDMNIMEGNEFFYVSNRQELVDKINKIKSDEDFRIETLEYQHKILQKYLDEKPIWQAEFKKAIEI
>ID:QGH71615.1 |[Enterobacter phage prasa_myo]||_Enterobacter_phage_prasa_myo.gbk|beta glucosyl transf..|1077|MN617835(172614):23575-24651:-1 ^^ Enterobacter phage prasa_myo, complete genome.|neighbours:ID:QGH71614.1(-1),ID:QGH71616.1(-1)|neighbour_genes:hypothetical protein,hypothetical protein|
MKIAILNLGNNIQGFKTTPASETIYLSECLKDMGLDVDLISMKNTQYGIAFDDVPDPNVYDRVLVVNASLNFYGGEENKMNKAAYMFLNKYKSKIYYLFTDIRLPWEQAWRRMSKKKWSSKYTEEQFIVRSPIRVVSQGRDLEQAKRIHSDRLVGVSKDRMEFVHFALDRHKMYHSVFKIAADGIKMRDLIYGGTFRSGNREQKMVEYLFDTGLDVEFFGSVKADQFKNPEFPWTTPPVFPGKVDSREMVQRNSTAYATIVLGDKTYDNNQITPRVWEALASTAVAFFDITFDPDMNIMEGNDFFYVSNRQELVDKINKIKNDEDFRIETLEYQHKILQKYLDEKPIWQAEFKKAIEI
>ID:QEG13080.1 |[Klebsiella phage vB_KaeM_KaAlpha]||_Klebsiella_phage_vB_KaeM_KaAlpha.gbk|putative beta glucos..|1077|MN013084(172334):23706-24782:-1 ^^ Klebsiella phage vB_KaeM_KaAlpha, complete genome.|neighbours:ID:QEG13079.1(-1),ID:QEG13081.1(-1)|neighbour_genes:hypothetical protein,putative beta-glucos..|
MKIAILNLGNNIQGFKTTPASETIYLSECLKDMGLDVDLISMKQTIYGIAFDDAPDPNVYDRVLVVNASLNFYGGEENKMNKAAYMFLNKYKSKIYYLFTDIRLPWEQAWRRMSKKKWSSKYTEEQFIVRSPIRVISQGRDLEQAKRIHSDRLVGVSKDRMEFVHFALDRHKMYHSVFKIAADGIKMRDLIYGGTFRSGNREQKMVEYLFDTGLDVEFFGSVKADQFKNPEFPWTTPPVFPGKVDSREMVQRNSTAYATIVLGDKTYDNNQITPRVWEALASTAVAFFDSTFDPDMNIMEGNEFFYVSNRQELVDKINKIKNDEDFRIETLEYQHKILQKYLDEKPIWQAEFKKAIEI
> |[Tevenvirinae Serratia_phage_Muldoon]||_Serratia_phage_Muldoon.gb|b-gt beta glucosyl t..|1053|MN095771.1(167547):21211-22263:-1 ^RAST2:fig|1198136.174.peg.38^ Tevenvirinae Serratia_phage_Muldoon|neighbours:(-1),(-1)|neighbour_genes:recombination protei..,glucosyl transferase|
MKIALLNLANNVTGYKTTPSGETLYMASALRDMGYEVDVISNKPSDDVVSFEQVSDINSYDHLLVIGGAINFFGGKESPTIINNYKLMAQYKGTINYLLTDIRLTFNQLWPAIEHRGWGYEKDEVWISSPVNIISQGYDLETIRKVHSKVQAAITYRYFPLERYKIYGADFKISEPAEKTSDLIYGGSFRGGAREEKMVNFLFDHTTLSVEFYGNAKAAQFKNKKFPWTEAPRFTGKIPMSDVQAKNDSGLTTLVIGDKLYNDNFITLRVWETMSSDAIMLIDEEFDSNHLIISDSRFYFRTKDELVEKIEAIKADPTLRWALKTNQHKRLKEVIADKAEWQKAFIAAIA
