# Supplementary material for: Influence of Non-canonical DNA Bases on the Genomic Diversity of Tevenvirinae
Source: Front Microbiol. 2021 Apr 6;12:632686. doi: 10.3389/fmicb.2021.632686 (PMC8056088; doi:10.3389/fmicb.2021.632686)
Supplement: Supplementary Data Sheet 3 — Clusters of the extended set of Tevenvirinae genomes. Lists of GSCs with homologs are presented (folder “GSCs”), which are described in Supplementary Table 2. Also, clusters of protein homologs associated with the synthesis of non-canonical bases are presented (folder “Non-canonical base clusters”), which are described in Table 2. [file Data_Sheet_3.ZIP › Data sheet 3/Non-canonical bases clusters/ba-gt.faa]

>ID:YP_802983.1 |[Escherichia virus RB32]||_Bacteriophage_RB32_.gbk|hypothetical protein|843|NC_008515(165890):22019-22861:-1 ^GeneID:4405683^ Bacteriophage RB32, complete genome.|neighbours:ID:YP_802982.1(-1),ID:YP_802984.1(-1)|neighbour_genes:uvsX,42|
MIQFVIPSYQRVGAVSALDMFPTDYEPHIVVREHEEKAYYDAYGSKAKIVTIPDDVNGIAGTRKAITDMYAGQRIWMIDDDTTIRMSSMRKRDDRRCVDKVNQLTREQFYELIQYVEDAMDCGYYHGHARLPIFKITSSWGNYRENSYGFTNTWYDLGKLTTEQIGYGKIDLCEDMYAFLNLINQGYPHLALFKYLVVSGKAQAPGGCSSIRSNSKHNRALEQINREFPEQARWKTSNIEKRKSLGEEDEPLKVLRMCVSRKEKSEAFHKFNAIHPIVVD
>ID:YP_009203757.1 |[Citrobacter phage Merlin]||_Citrobacter_phage_Merlin_.gbk|hypothetical protein|831|NC_028857(172733):21885-22715:-1 ^GeneID:26647957^ Citrobacter phage Merlin, complete genome.|neighbours:ID:YP_009203756.1(-1),ID:YP_009203758.1(-1)|neighbour_genes:beta glucosyl transf..,dCMP hydroxymethylas..|
MIQFVIPSYNRAGAVTALDMFPTGYVAHLVVRESQKEEYETHYGAIAKIVTIPDDVNGIAGTRRLITEMYQGMRIWMLDDDTTIHTTETRERDNRRILHDVGMTWDEFNKLCQYVEAAMDCGFYHGHSRLPIFKISGDDANFRENSYGFTNTFYDLSKLSADDIGYGIVDLSEDTYAFLKLINMGYPHLAIFKYLVKSGKGQAPGGVSSMRNAAKQNRALEKIHADFPTQARWKSEGDPTKTMFGTDEPLKVLRMCVAKKQKSDAFHKFSEIEPNL
>ID:YP_009146478.1 |[Citrobacter phage Moon]||_Citrobacter_phage_Moon.gbk|hypothetical protein|831|NC_027331(170341):22379-23209:-1 ^GeneID:24721644^ Citrobacter phage Moon, complete genome.|neighbours:ID:YP_009146477.1(-1),ID:YP_009146479.1(-1)|neighbour_genes:beta-glucosyl transf..,dCMP hydroxymethylas..|
MIQFVIPSYNRAGAVTALDMFPTGYVAHLVVRESQKEEYETHYGAIAKIVTIPDDVNGIAGTRRLITEMYQGMRIWMLDDDTTIHTTETRERDNRRILHDVGMTWDEFNKLCQYVEAAMDCGFYHGHSRLPIFKISGDDANFRENSYGFTNTFYDLSKLSADDIGYGIVDLSEDTYAFLKLINMGYPHLAIFKYLVKSGKGQAPGGVSSMRNAAKQNRALEKIHADFPTQARWKSEGDPTKTMFGTDEPLKVLRMCVAKKKKSDAFHKFSEIEPNL
> |[Tevenvirinae _Cronobacter_phage_Pet-CM3-4]||_Cronobacter_phage_Pet-CM3-4.gb|glucosyl transferase|837|LT614807.1(171975):23019-23855:-1 ^RAST2:fig|1198136.112.peg.40^ Tevenvirinae _Cronobacter_phage_Pet-CM3-4|neighbours:(-1),(-1)|neighbour_genes:beta glucosyl transf..,hypothetical protein|
MEMIQFVIPSYNRVGAVTALDMFPTGYVPHLVVRESQKDDYIAYYGDKAQIIPIPDDINGIAGTRRLITEMYQGQRIWMLDDDTTIHTTEIRAKDDRRILHDVGMTWDEFNKLTQYVEAAMDCGFYHGHARLPIFKIDSKWGHFRENSYGFTNTFYDLSKLSADDIGYGIVDLSEDTYAFLKLINMGYPHLAIFKYLVKSGKGQAPGGVSSMRNAAKQNRALEKIHADFPTQARWKSEGDPTKTMFGTDEPLKVLRMCVAKKQKSDAFKKFSEIEPTL
>ID:YP_009005303.1 |[Enterobacter phage PG7]||_Enterobacter_phage_PG7_.gbk|hypothetical protein|831|NC_023561(173276):23233-24063:-1 ^GeneID:18502297^ Enterobacter phage PG7, complete genome.|neighbours:ID:YP_009005302.1(-1),ID:YP_009005304.1(-1)|neighbour_genes:b-gt,dCMP hydroxymethylas..|
MIQFVIPSYNRVGAVTALDMFPTGYVPHLVVRESQKDDYIAYYCDKAQIIPIPDDVNGIAGTRRLITEMYQGQRIWMLDDDTTIHTTEIRAKDDRRILHDVGMTWDEFNKLTQYVEAAMDCGFYHGHARLPIFKIDSKWGHFRENSYGFTNTFYDLSKLSADDIGYGIVDLSEDTYAFLKLINMGYPHLAIFKYLVKSGKGQAPGGVSSMRNAAKQNRALEKIHADFPTQARWKSEGDPTKTMFGTDEPLKVLRMCVAKKQKSDAFKKFSEIEPTL
> |[Tevenvirinae Enterobacter_phage_myPSH1140]||_Enterobacter_phage_myPSH1140.gb|glucosyl transferase|831|MG999954.1(172614):24648-25478:-1 ^RAST2:fig|1198136.57.peg.43^ Tevenvirinae Enterobacter_phage_myPSH1140|neighbours:(-1),(-1)|neighbour_genes:beta glucosyl transf..,Phage-associated hom..|
MIQFVIPSYNRAGAVTALDMFPTGYVPHLVVRESQKEEYEMHYGALAKIVTIPDDVNGIAGTRRLITEMYQGQRIWMLDDDTTIHTTEIRAKDDRRILHDVGMTWDEFNKLTQYVEAAMDCGFYHGHARLPIFKIDSKWGHFRENSYGFTNTFYDLSKLSADDIGYGIVDLSEDTYAFLKLINMGYPHLAIFKYLVKSGKGQAPGGVSSMRNAAKQNRALEKIHADFPTQARWKSEGDPTKTMFGTDEPLKVLRMCVAKKQKSDAFNKFSEIEPTL
>ID:YP_009167855.1 |[Escherichia phage AR1]|AR1|_Enterobacteria_phage_AR1_DNA_.gbk|b-gt|843|NC_027983(167435):22356-23198:-1 ^GeneID:26042172^ Enterobacteria phage AR1 DNA, complete genome.|neighbours:ID:YP_009167854.1(-1),ID:YP_009167856.1(-1)|neighbour_genes:uvsX,42|
MIQFVIPSYQRVGAVSALDMFPTDYEPHIVVREHEEKAYYDAYGSRAKIITIPDDVNGIAGTRKAITDMYAGQRIWMIDDDTTIRMSSMRKRDDRRCVDKVNQLTHEQFYELIQYVEDAMDCGYYHGHARLPIFKITSSWGNYRENSYGFTNTWYDLGKLTTEQIGYGKIDLCEDMYAFLNLINQGYPHLALFKYLVVSGKAQAPGGCSSIRSNSKHNRALEQINREFPEQARWKTSNIEKRKSLGEEDEPLKVLRMCVSRKEKSEAFHKFNAIHPIAVD
> |[Tevenvirinae Enterobacteria_phage_Aplg8]||_Enterobacteria_phage_Aplg8.gb|glucosyl transferase|843|KT184308.1(168496):135332-136174:-1 ^RAST2:fig|1198136.66.peg.230^ Tevenvirinae Enterobacteria_phage_Aplg8|neighbours:(-1),(-1)|neighbour_genes:Phage recombination ..,hypothetical protein|
MIQFVIPSYQRVGAVSALDMFPTDYEPHIVVREHEEKAYYDAYGSRAKIITIPDDVNGIAGTRKAITDMYAGQRIWMIDDDTTIRMSSMRKRDDRRCVDKVNQLTREQFYELIQYVEDAMDCGYYHGHARLPIFKITSSWGNYRENSYGFTNTWYDLGKLTTEQIGYGKIDLCEDMYAFLNLINQGYPHLALFKYLVVSGKAQAPGGCSSIRSNSKHNRALEQINREFPEQARWKTSNIEKRKSLGEEDEPLKVLRMCVSRKEKSEAFHKFNAIHPIAVD
> |[Tevenvirinae _Enterobacteria_phage_CC31]||_Enterobacteria_phage_CC31.gb|glucosyl transferase|837|NC_014662.1(165540):23190-24026:-1 ^RAST2:fig|1198136.121.peg.42^ Tevenvirinae _Enterobacteria_phage_CC31|neighbours:(-1),(-1)|neighbour_genes:beta glucosyl transf..,hypothetical protein|
MEMIQFVIPSYNRAGAVTALDMFPTGYVPHLVVRESQKEEYEMHYGALAKIVTIPDDVNGIAGTRRLITEMYQGQRIWMLDDDTTIHTTEIRAKDDRRILHDVGMTWDEFNKLTQYVEAAMDCGFYHGHARLPIFKIDSKWGHFRENSYGFTNTFYDLSKLSADDIGYGIVDLSEDTYAFLKLINMGYPHLAIFKYLVKSGKGQAPGGVSSMRNAAKQNRALEKIHADFPTQARWKSEGDPTKTMFGTDEPLKVLRMCVAKKQKSDAFNKFSEIEPTL
> |[Tevenvirinae _Enterobacteria_phage_GiZh]||_Enterobacteria_phage_GiZh.gb|glucosyl transferase|843|KT184311.1(166514):72594-73436:-1 ^RAST2:fig|1198136.122.peg.129^ Tevenvirinae _Enterobacteria_phage_GiZh|neighbours:(-1),(-1)|neighbour_genes:Phage recombination ..,hypothetical protein|
MIQFVIPSYQRVGAVSALDMFPTDYEPHIVVREHEEKAYYDAYGSRAKIVTIPDDVNGIAGTRKAITDMYAGQRIWMIDDDTTIRMSSMRKRDDRRCVDKVNQLTREQFYELIQYVEDAMDCGYYHGHARLPIFKITSSWGNYRENSYGFTNTWYDLGKLTTEQIGYGKIDLCEDMYAFLNLINQGYPHLALFKYLVVSGKAQAPGGCSSIRSNSKHNRALEQINREFPEQARWKTSNIEKRKSLGEEDEPLKVLRMCVSRKEKSEAFHKFNAIHPIAVD
> |[Tevenvirinae _Enterobacteria_phage_Kha5h]||_Enterobacteria_phage_Kha5h.gb|glucosyl transferase|843|KT184312.1(167318):48092-48934:-1 ^RAST2:fig|1198136.123.peg.85^ Tevenvirinae _Enterobacteria_phage_Kha5h|neighbours:(-1),(-1)|neighbour_genes:Phage recombination ..,hypothetical protein|
MIQFVIPSYQRVGAVSALNMFPTDYEPHIVVREHEEKAYYDAYGSRAKIITIPDDVNGIAGTRKAITDMYAGQRIWMIDDDTTIRMSSMRKRDDRRCVDKVNQLTHEQFYELIQYVEDAMDCGYYHGHARLPIFKITSSWGNYRENSYGFTNTWYDLGKLTTEQIGYGKIDLCEDMYAFLNLISQGYPHLALFKYLVVSGKAQAPGGCSSIRSNSKHNRALEQINREFPEQARWKTSNIEKRKSLGEEDEPLKVLRMCVSRKEKSEAFHKFNAIHPIAVD
>ID:AIT74137.1 |[Enterobacteria phage RB10]||_Enterobacteria_phage_RB10_.gbk|b-gt|843|KM606999(168401):22018-22860:-1 ^^ Enterobacteria phage RB10, complete genome.|neighbours:ID:AIT74136.1(-1),ID:AIT74138.1(-1)|neighbour_genes:uvsX,dCMP hydroxymethylas..|
MIQFVIPSYQRVGAVSALDMFPTDYEPHIVVREHEEKAYYDAYGSRAKIITIPDDVNGIAGTRKAITDMYAGQRIWMIDDDTTIRMSSMRKRDDRRCVDKINQLTREQFYELIQYVEDAMDCGYYHGHARLPIFKITSSWGNYRENSYGFTNTWYDLGKLTTEQIGYGKIDLCEDMYAFLNLINQGYPHLALFKYLVVSGKAQAPGGCSSIRSNSKHNRALEQINREFPEQARWKTSNIEKRKSLGEEDEPLKVLRMCVSRKEKSEAFHKFNAIHPIAVD
>ID:YP_002854377.1 |[Escherichia virus RB14]||_Enterobacteria_phage_RB14_.gbk|RB32ORF041c|843|NC_012638(165429):21873-22715:-1 ^GeneID:7803760^ Enterobacteria phage RB14, complete genome.|neighbours:ID:YP_002854376.1(-1),ID:YP_002854378.1(-1)|neighbour_genes:uvsX,42|
MIQFVIPSYQRVGAVSALDMFPTDYEPHIVVREHEEKAYYDAYGSRAKIITIPDDVNGIAGTRKAITDMYAGQRIWMIDDDTTIRMSSMRKRDDRRCVDKVNQLTREQFYELIQYVEDAMDCGYYHGHARLPIFKITSSWGNYRENSYGFTNTWYDLGKLTTEQIGYGKIDLCEDMYAFLNLINQGYPHLALFKYLVVSGKAQAPGGCSSIRSNSKHNRALEQINREFPEQARWKTSNIEKRKSLGEEDEPLKVLRMCVSRKEKSEAFHKFNAIHPIAVD
>ID:AXF42352.1 |[Enterobacteria phage RB18]||_Enterobacteria_phage_RB18_.gbk|ggt|843|MH553563(166677):22688-23530:-1 ^^ Enterobacteria phage RB18, complete genome.|neighbours:ID:AXF42351.1(-1),ID:AXF42353.1(-1)|neighbour_genes:uvsX,dCMP hydroxymethylas..|
MIQFVIPSYQRVGAVSALDMFPTDYEPHIVVREHEEKAYYDVYGSRAKIITIPDDVNGIAGTRKAITDTYAGQRIWMIDDDTTIRMSSMRKRDDRRCVDKVNQLTREQFYELIQYVEDAMDCGYYHGHARLPIFKITSSWGNYRENSYGFTNTWYDLGKLTTEQIGYGKIDLCEDMYAFLNLINQGYPHLALFKYLVVSGKAQAPGGCSSIRSNSKHNRALEQINREFPEQARWKTSNIEKRKSLGEEDEPLKVLRMCVSRKEKSEAFHKFNAIHPIAVD
>ID:YP_009102248.1 |[Enterobacteria phage RB27]||_Enterobacteria_phage_RB27_.gbk|b-gt|843|NC_025448(165179):22710-23552:-1 ^GeneID:22113032^ Enterobacteria phage RB27, complete genome.|neighbours:ID:YP_009102247.1(-1),ID:YP_009102249.1(-1)|neighbour_genes:uvsX,dCMP hydroxymethylas..|
MIQFVIPSYQRVGAVSALDMFPTDYEPHIVVREHEEKAYYDAYGSRAKIITIPDDVNGIAGTRKAITDMYAGQRIWMIDDDTTIRMSSMRKRDDRRCVDKVNQLTREQFYELIQYVEDAMDCGYYHGHARLPIFKITSSWGNYRENSYGFTNTWYDLGKLTTEQIGYGKIDLCEDMYAFLNLINQGYPHLALFKYLVVSGKAQAPGGCSSIRSNSKHNRALEQINREFPEQARWKTSNIEKRKSLGEEDEPLKVLRMCVSRKEKSEAFHKFNAIHPIAVD
>ID:AIT74680.1 |[Enterobacteria phage RB33]||_Enterobacteria_phage_RB33_.gbk|b-gt|843|KM607001(166007):22138-22980:-1 ^^ Enterobacteria phage RB33, complete genome.|neighbours:ID:AIT74679.1(-1),ID:AIT74681.1(-1)|neighbour_genes:uvsX,dCMP hydroxymethylas..|
MIQFVIPSYQRVGAVSALDMFPTDYEPHIVVREHEEKAYYDAYGSKAKIVTIPDDVNGIAGTRKAITDMYAGQRIWMIDDDTTIRMSSMRKRDDRRCVDKVNQLTREQFYELIQYVEDAMDCGYYHGHARLPIFKITSSWGNYRENSYGFTNTWYDLGKLTTEQIGYGKIDLCEDMYAFLNLINQGYPHLALFKYLVVSGKAQAPGGCSSIRSNSKHNRALEQINREFPEQARWKTSNIEKRKSLGEEDEPLKVLRMCVSRKEKSEAFHKFNAIHPIVVD
>ID:YP_009098428.1 |[Escherichia phage RB3]||_Enterobacteria_phage_RB3_.gbk|b-gt|843|NC_025419(168402):22019-22861:-1 ^GeneID:22113792^ Enterobacteria phage RB3, complete genome.|neighbours:ID:YP_009098427.1(-1),ID:YP_009098429.1(-1)|neighbour_genes:uvsX,dCMP hydroxymethylas..|
MIQFVIPSYQRVGAVSALDMFPTDYEPHIVVREHEEKAYYDAYGSRAKIITIPDDVNGIAGTRKAITDMYAGQRIWMIDDDTTIRMSSMRKRDDRRCVDKINQLTREQFYELIQYVEDAMDCGYYHGHARLPIFKITSSWGNYRENSYGFTNTWYDLGKLTTEQIGYGKIDLCEDMYAFLNLINQGYPHLALFKYLVVSGKAQAPGGCSSIRSNSKHNRALEQINREFPEQARWKTSNIEKRKSLGEEDEPLKVLRMCVSRKEKSEAFHKFNAIHPIAVD
>ID:ACP30961.1 |[Enterobacteria phage RB51]||_Enterobacteria_phage_RB51_.gbk|RB32ORF041c|843|FJ839693(168394):22796-23638:-1 ^^ Enterobacteria phage RB51, complete genome.|neighbours:ID:ACP30960.1(-1),ID:ACP30962.1(-1)|neighbour_genes:uvsX,42|
MIQFVIPSYQRVRAVSALDMFPTDYEPHIVVREHEEKAYHDAYGSRAKIITIPDDVNGIAGTRKAITDMYAGQRIWMIDDDTTIRMSSMRKRDDRRCVDKVNQLTREQFYELIQYVEDAMDCGYYHGHARLPIFKITSSWGNYRENSYGFTNTWYDLGKLTTEQIGYGKIDLCEDMYAFLNLINQGYPHLALFKYLVVSGKAQAPGGCSSIRSNSKHNRALEQINREFPEQARWKTSNIEKRKSLGEEDEPLKVLRMCVSRKEKSEAFHKFNAIHPIAVD
>ID:AIT73051.1 |[Enterobacteria phage RB5]||_Enterobacteria_phage_RB5_.gbk|b-gt|843|KM606995(168394):22018-22860:-1 ^^ Enterobacteria phage RB5, complete genome.|neighbours:ID:AIT73050.1(-1),ID:AIT73052.1(-1)|neighbour_genes:uvsX,dCMP hydroxymethylas..|
MIQFVIPSYQRVGAVSALDMFPTDYEPHIVVREHEEKAYYDAYGSRAKIITIPDDVNGIAGTRKAITDMYAGQRIWMIDDDTTIRMSSMRKRDDRRCVDKINQLTREQFYELIQYVEDAMDCGYYHGHARLPIFKITSSWGNYRENSYGFTNTWYDLGKLTTEQIGYGKIDLCEDMYAFLNLINQGYPHLALFKYLVVSGKAQAPGGCSSIRSNSKHNRALEQINREFPEQARWKTSNIEKRKSLGEEDEPLKVLRMCVSRKEKSEAFHKFNAIHPIAVD
>ID:AIT75503.1 |[Enterobacteria phage RB68]||_Enterobacteria_phage_RB68_.gbk|hypothetical protein|843|KM607004(168401):22796-23638:-1 ^^ Enterobacteria phage RB68, complete genome.|neighbours:ID:AIT75502.1(-1),ID:AIT75504.1(-1)|neighbour_genes:uvsX,dCMP hydroxymethylas..|
MIQFVIPSYQRVRAVSALDMFPTDYEPHIVVREHEEKAYHDAYGSRAKIITIPDDVNGIAGTRKAITDMYAGQRIWMIDDDTTIRMSSMRKRDDRRCVDKVNQLTREQFYELIQYVEDAMDCGYYHGHARLPIFKITSSWGNYRENSYGFTNTWYDLGKLTTEQIGYGKIDLCEDMYAFLNLINQGYPHLALFKYLVVSGKAQAPGGCSSIRSNSKHNRALEQINREFPEQARWKTSNIEKRKSLGEEDEPLKVLRMCVSRKEKSEAFHKFNAIHPIAVD
>ID:AIT73322.1 |[Enterobacteria phage RB6]||_Enterobacteria_phage_RB6_.gbk|b-gt|843|KM606996(168394):22018-22860:-1 ^^ Enterobacteria phage RB6, complete genome.|neighbours:ID:AIT73321.1(-1),ID:AIT73323.1(-1)|neighbour_genes:uvsX,dCMP hydroxymethylas..|
MIQFVIPSYQRVGAVSALDMFPTDYEPHIVVREHEEKAYYDAYGSRAKIITIPDDVNGIAGTRKAITDMYAGQRIWMIDDDTTIRMSSMRKRDDRRCVDKINQLTREQFYELIQYVEDAMDCGYYHGHARLPIFKITSSWGNYRENSYGFTNTWYDLGKLTTEQIGYGKIDLCEDMYAFLNLINQGYPHLALFKYLVVSGKAQAPGGCSSIRSNSKHNRALEQINREFPEQARWKTSNIEKRKSLGEEDEPLKVLRMCVSRKEKSEAFHKFNAIHPIAVD
>ID:AIT73593.1 |[Enterobacteria phage RB7]||_Enterobacteria_phage_RB7_.gbk|b-gt|720|KM606997(168395):22142-22861:-1 ^^ Enterobacteria phage RB7, complete genome.|neighbours:ID:AIT73592.1(-1),ID:AIT73594.1(-1)|neighbour_genes:uvsX,dCMP hydroxymethylas..|
MIQFVIPSYQRVGAVSALDMFPTDYEPHIVVREHEEKAYYDAYGSRAKIITIPDDVNGIAGTRKAITDMYAGQRIWMIDDDTTIRMSSMRKRDDRRCVDKINQLTREQFYELIQYVEDAMDCGYYHGHARLPIFKITSSWGNYRENSYGFTNTWYDLGKLTTEQIGYGKIDLCEDMYAFLNLINQGYPHLALFKYLVVSGKAQAPGGCSSIRSNSKHNRALEQINKRVSRASSLENIEY
>ID:AIT73865.1 |[Enterobacteria phage RB9]||_Enterobacteria_phage_RB9.gbk|b-gt|720|KM606998(168395):22142-22861:-1 ^^ Enterobacteria phage RB9, complete genome.|neighbours:ID:AIT73864.1(-1),ID:AIT73866.1(-1)|neighbour_genes:uvsX,dCMP hydroxymethylas..|
MIQFVIPSYQRVGAVSALDMFPTDYEPHIVVREHEEKAYYDAYGSRAKIITIPDDVNGIAGTRKAITDMYAGQRIWMIDDDTTIRMSSMRKRDDRRCVDKINQLTREQFYELIQYVEDAMDCGYYHGHARLPIFKITSSWGNYRENSYGFTNTWYDLGKLTTEQIGYGKIDLCEDMYAFLNLINQGYPHLALFKYLVVSGKAQAPGGCSSIRSNSKHNRALEQINKRVSRASSLENIEY
> |[Tevenvirinae _Enterobacteria_phage_T6]||_Enterobacteria_phage_T6.gb|glucosyl transferase|786|MH550421.1(168706):22137-22922:-1 ^RAST2:fig|1198136.104.peg.43^ Tevenvirinae _Enterobacteria_phage_T6|neighbours:(-1),(-1)|neighbour_genes:Phage recombination ..,hypothetical protein|
MFPTDYEPHIVVREHEEKAYNDAYGSRAKIITIPDGVNGIAGTRKAITDMYAGQRIWMIDDDTTIRMSSMRKRDDRRCVDKVNQLTHEQFYELIQYVEDAMDCGYYHGHARLPIFKITSSWGNYRENSYGFTNTWYDLGKLTTEQIGYGKIDLCEDMYAFLNLINQGYPHLALFKYLVVSGKAQAPGGCSSIRSNSKHNRALEQINREFPEQARWKTSNIEKRKSLGEEDEPLKVLRMCVSRKEKSEAFHKFNAIHPIAVD
>ID:YP_006986593.1 |[Escherichia phage vB_EcoM_ACG-C40]||_Enterobacteria_phage_vB_EcoM_ACG-C40_.gbk|hypothetical protein|843|NC_019399(167396):23761-24603:-1 ^GeneID:13997869^ Enterobacteria phage vB_EcoM_ACG-C40, complete genome.|neighbours:ID:YP_006986592.1(-1),ID:YP_006986594.1(-1)|neighbour_genes:RecA-like recombinat..,hypothetical protein|
MIQFVIPSYQRVGAVSALDMFPTDYEPHIVVREHEEKAYYDAYGSRAKIVTIPDDVNGIAGTRKAITDMYAGQRIWMIDDDTTIRMSSIRKRDDKRRVDKINQLTREQFYELIQYVEDAMDCGYYHGHARLPIFKITSSWGNYRENSYGFTNTWYDLGKLTTEQIGYGKIDLCEDMYAFLNLINQGYPHLALFKYLVVSGKAQAPGGCSSIRSNSKHNRALEQINREFPEQARWKTSNIEKRKSLGEEDEPLKVLRMCVSRKEKSEAFHKFNAIHPIAVD
>ID:AWD91628.1 |[Enterobacteria phage vB_EcoM_IME339]||_Enterobacteria_phage_vB_EcoM_IME339_.gbk|beta-glucosyl-HMC-al..|843|MH051915(164366):143484-144326:1 ^^ Enterobacteria phage vB_EcoM_IME339, complete genome.|neighbours:ID:AWD91627.1(1),ID:AWD91629.1(1)|neighbour_genes:deoxycytidylate 5-hy..,RecA-like recombinat..|
MIQFVIPSYQRVGAVSALDMFPTDYEPHIVVREHEEKAYYDAYGSRAKIITIPDDVNGIAGTRKAITDMYAGQRIWMIDDDTTIRMSSMRKKDDRRCVDKINQLTREQFYELIQYVEDAMDCGYYHGHARLPIFKITSSWGNYRENSYGFTNTWYDLGKLTTEQIGYGKIDLCEDMYAFLNLINQGYPHLALFKYLVVSGKAQAPGGCSSIRSNSKHNRALEQINREFPEQARWKTSNIEKRKSLGEEDEPLKVLRMCVSRKEKSEAFHKFNAIHPIAVD
>ID:AWD91890.1 |[Enterobacteria phage vB_EcoM_IME340]||_Enterobacteria_phage_vB_EcoM_IME340_.gbk|glucosyl transferase|843|MH051916(165549):144845-145687:1 ^^ Enterobacteria phage vB_EcoM_IME340, complete genome.|neighbours:ID:AWD91889.1(1),ID:AWD91891.1(1)|neighbour_genes:deoxycytidylate 5-hy..,recombination protei..|
MIQFVIPSYQRVGAVSALDMFPTDYEPHIVVREHEEKAYYDAYGSRAKIVVIPDDVNGIAGTRKAITDMYAGQRIWMIDDDTTIRMSSMRKKDDRRCVDKINQLTREQFYELIQYVEDAMDCGYYHGHARLPIFKITSSWGNYRENSYGFTNTWYDLGKLTTEQIGYGKIDLCEDMYAFLNLINQGYPHLALFKYLVVSGKAQAPGGCSSIRSNSKHNRALEQINREFPEQARWKTSNIEKRKSLGEEDEPLKVLRMCVSRKEKSEAFHKFNAIHPIAVD
> |[Tevenvirinae Escherichia_phage_CF2]||_Escherichia_phage_CF2.gb|glucosyl transferase|843|NC_041919.1(168188):134221-135063:1 ^RAST2:fig|1198136.52.peg.216^ Tevenvirinae Escherichia_phage_CF2|neighbours:(1),(1)|neighbour_genes:hypothetical protein,Phage recombination ..|
MIQFVIPSYQRVGAVSALNMFPTDYEPHIVVREHEEKAYYDAYGSRAKIVTIPDDVNGIAGTRKAITDMYAGQRIWMIDDDTTIRMSSIRKRDDKRRVDKINQLTREQFYELIQYVEDAMDCGYYHGHARLPIFKITSSWGNYRENSYGFTNTWYDLGKLTTEQIGYGKIDLCEDMYAFLNLINQGYPHLALFKYLVVSGKSHAPGGCSSIRSNSKHNRALEQINREFPEQARWKTSNIEKRKSLGEEDEPLKVLRMCVSRKEKSEAFHKFNAIHPIAVD
>ID:QBO61053.1 |[Escherichia phage D5505]||_Escherichia_phage_D5505_.gbk|hypothetical protein|843|MK327929(168049):22124-22966:-1 ^^ Escherichia phage D5505, complete genome.|neighbours:ID:QBO61052.1(-1),ID:QBO61054.1(-1)|neighbour_genes:putative recombinase,putative thymidylate..|
MIQFVIPSYQRVGAVSALDMFPTNYEPHIVVREHEEKAYYDAYGSRAKIITIPDDVNGIAGTRKAITDMYAGQRIWMIDDDTTIRMSSMRKRDDRRCVDKVNQLTREQFYELIQYVEDAMDCGYYHGHARLPIFKITSSWGNYRENSYGFTNTWYDLGKLTTEQIGYGKIDLCEDMYAFLNLINQGYPHLALFKYLVVSGKAQAPGGCSSIRSNSKHNRALEQINREFPEQARWKTSNIEKRKSLGEEDEPLKVLRMCVSRKEKSEAFHKFNAIHPIAVD
>ID:YP_009102517.1 |[Escherichia phage ECML-134]||_Escherichia_phage_ECML-134_.gbk|hypothetical protein|843|NC_025449(166783):21789-22631:-1 ^GeneID:22111700^ Escherichia phage ECML-134, complete genome.|neighbours:ID:YP_009102516.1(-1),ID:YP_009102518.1(-1)|neighbour_genes:hypothetical protein,hypothetical protein|
MIQFVIPSYQRVGAVSALDMFPTDYEPHIVVREHEEKAYYDAYGSRAKIITIPDDVNGIAGTRKAITDMYAGQRIWMIDDDTTIRMSSMRKRDDRRCVDKVNQLTREQFYELIQYVEDAMDCGYYHGHARLPIFKITSSWGNYRENSYGFTNTWYDLGKLTTEQIGYGKIDLCEDMYAFLNLINQGYPHLALFKYLVVSGKAQAPGGCSSIRSNSKHNRALEQINREFPEQARWKTSNIEKRKSLGEEDEPLKVLRMCVSRKEKSEAFHKFNAIHPIAVD
> |[Tevenvirinae _Escherichia_phage_HY01]||_Escherichia_phage_HY01.gb|glucosyl transferase|843|NC_027349.1(166977):22317-23159:-1 ^RAST2:fig|1198136.95.peg.44^ Tevenvirinae _Escherichia_phage_HY01|neighbours:(-1),(-1)|neighbour_genes:recombination protei..,hypothetical protein|
MIQFVIPSYQRVGAVSALDMFPSDYEPHIVVREHEEKAYYDAYGSRAKIITIPDDVNGIAGTRKAITDMYAGQRIWMIDDDTTIRMSSMRKKDDRRCVDKINQLTREQFYELIQYVEDAMDCGYYHGHARLPIFKITSSWGNYRENSYGFTNTWYDLGKLTTEQIGYGKIDLCEDMYAFLNLINQGYPHLALFKYLVVSGKAQAPGGCSSIRSNSKHNRALEQINREFPEQARWKTSNIEKRKSLGEEDEPLKVLRMCVSRKEKSEAFHKFNAIHPIAVD
>ID:YP_009284145.1 |[Escherichia phage HY03]||_Escherichia_phage_HY03.gbk|putative beta-glucos..|843|NC_031047(170770):98594-99436:1 ^GeneID:29079013^ Escherichia phage HY03, complete genome.|neighbours:ID:YP_009284144.1(1),ID:YP_009284146.1(1)|neighbour_genes:hypothetical protein,putative recA-like r..|
MIQFVIPSYQRVGAVSALNMFPTDYEPHIVVREHEEKAYYDAYGSRAKIVTIPDDVNGISGTRKAITDMYAGQRIWMIDDDTTIRMSSIRKRDDKRRVDKINQLTREQFYELIQYVEDAMDCGYYHGHARLPIFKITSSWGNYRENSYGFTNTWYDLGKLTAEQIGYGKIDLCEDMYAFLNLINQGYPHLALFKYLVVSGKSHAPGGCSSIRSNSKHNRALEQINREFPEQARWKTSNIEKRKSLGEEDEPLKVLRMCVSRKEKSEAFHKFNAIHPIAVD
>ID:BBG28564.1 |[Escherichia phage KIT03]||_Escherichia_phage_KIT03_DNA_.gbk|beta-glucosyl-HMC-al..|843|AP018932(166848):22741-23583:-1 ^^ Escherichia phage KIT03 DNA, complete sequence.|neighbours:ID:BBG28563.1(-1),ID:BBG28565.1(-1)|neighbour_genes:RecA-like recombinas..,dCMP hydroxymethylas..|
MIQFVIPSYQRVGAVSALDMFPTDYEPHIVVREHEEKAYYDAYGSKAKIITIPDDVNGIAGTRKAITDMYAGQRIWMIDDDTTIRMSSMRKKDDRRCVDKINQLTREQFYELIQYVEDAMDCGYYHGHARLPIFKITSSWGNYRENSYGFTNTWYDLGKLTTEQIGYGKIDLCEDMYAFLNLINQGYPHLALFKYLVVSGKAQAPGGCSSIRSNSKHNRALEQINREFPEQARWKTSNIEKRKSLGEEDEPLKVLRMCVSRKEKSEAFHKFNAIHPIAVD
> |[Tevenvirinae _Escherichia_phage_PE37]||_Escherichia_phage_PE37.gb|glucosyl transferase|843|KU925172.1(166423):140271-141113:1 ^RAST2:fig|1198136.98.peg.231^ Tevenvirinae _Escherichia_phage_PE37|neighbours:(1),(1)|neighbour_genes:hypothetical protein,Phage recombination ..|
MIQFVIPSYQRVGAVSALDMFPTDYEPHIVVREHEEKAYYDAYGSRAKIITIPDDVNGIAGTRKAITDMYAGQRIWMIDDDTTIRMSSMRKRDDRRCVDKVNQLTREQFYELIQYVEDAMDCGYYHGHARLPIFKITSSWGNYRENSYGFTNTWYDLGKLTTEQIGYGKIDLCEDMYAFLNLINQGYPHLALFKYLVVSGKAQAPGGCSSIRSNSKHNRALEQINREFPEQARWKTSNIEKRKSLGEEDEPLKVLRMCVSRKEKSEAFHKFNAIHPIAVD
>ID:BBC14379.1 |[Escherichia phage PP01]||_Escherichia_phage_PP01.gbk|b-gt|843|LC348379(167812):22883-23725:-1 ^^ Escherichia phage PP01 DNA, complete sequence.|neighbours:ID:BBC14378.1(-1),ID:BBC14380.1(-1)|neighbour_genes:uvsX,42|
MIQFVIPSYQRVGAVSALDMFPTDYEPHIVVREHEEKAYYDAYGSRAKIITIPDDVNGIAGTRKAITDMYAGQRIWMIDDDTTIRMSSMRKKDDRRCVDKINQLTREQFYELIQYVEDAMDCGYYHGHARLPIFKITSSWGNYRENSYGFTNTWYDLGKLTTEQIGYGKIDLCEDMYAFLNLINQGYPHLALFKYLVVSGKAQAPGGCSSIRSNSKHNRALEQINKEFPEQARWKTSNIEKRKSLGEEDEPLKVLRMCVSRKEKSEAFHKFNAIHPIAVD
>ID:BBC14657.1 |[Escherichia phage T2]||_Escherichia_phage_T2.gbk|b-gt|843|LC348380(163825):22294-23136:-1 ^^ Escherichia phage T2 DNA, complete sequence.|neighbours:ID:BBC14656.1(-1),ID:BBC14658.1(-1)|neighbour_genes:uvsX,42|
MIQFVIPSYQHVGAVSALDMFPTDYEPHIVVREHEEKAYYDAYGSRAKIITIPDDVNGIAGTRKAITDMYAGQRIWMIDDDTTIRMSSMRKRDDRRCVDKVNQLTREQFYELIQYVEDAMDCGYYHGHARLPIFKITSSWGNYRENSYGFTNTWYDLGKLTTEQIGYGKIDLCEDMYAFLNLINQGYPHLALFKYLVVSGKAQAPGGCSSIRSNSKHNRALEQINREFPEQARWKTSNIEKRKSLGEEDESLKVLRMCVSRKEKSEAFHKFNAIHPIAVD
>ID:YP_009281382.1 |[Escherichia phage UFV-AREG1]||_Escherichia_phage_UFV-AREG1_.gbk|beta-glucosyl-HMC-al..|843|NC_031030(170788):22332-23174:-1 ^GeneID:29063575^ Escherichia phage UFV-AREG1, complete genome.|neighbours:ID:YP_009281381.1(-1),ID:YP_009281383.1(-1)|neighbour_genes:RecA-like recombinat..,deoxycytidylate 5-hy..|
MIQFVIPSYQRVGAVSALDMFPTDYEPHIVVREHEEKAYYDAYGSRAKIITIPDDVNGIAGTRKAITDMYAGQRIWMIDDDTTIRMSSMRKRDDRRCVDKVNQLTREQFYELIQYVEDAMDCGYYHGHARLPIFKITSSWGNYRENSYGFTNTWYDLGKLTTEQIGYGKIDLCEDMYAFLNLINQGYPHLALFKYLVVSGKAQAPGGCSSIRSNSKHNRALEQINKEFPEQARWKTLNIEKRKSLGEEDEPLKVLRMCVSRKEKSEAFHKFNAIHPIAVD
>ID:YP_009030650.1 |[Escherichia phage vB_EcoM_112]||_Escherichia_phage_e112_.gbk|beta-glucosyl-HMC-al..|843|NC_024125(168470):24173-25015:-1 ^GeneID:19485193^ Escherichia phage e11/2, complete genome.|neighbours:ID:YP_009030649.1(-1),ID:YP_009030651.1(-1)|neighbour_genes:RecA-like recombinat..,deoxycytidylate 5-hy..|
MIQFVIPSYQRVGAVSALDMFPTDYEPHIIVREHEEKAYYDAYGSRAKIVTIPDDVNGIAGTRKAITDMYAGQRIWMIDDDTTIRMSSIRKRDDKRRVDKINQLTREQFYELIQYVEDAMDCGYYHGHARLPIFKITSSWGNYRENSYGFTNTWYDLGKLTTEQIGYGKIDLCEDMYAFLNLINQGYPHLALFKYLVVSGKAQAPGGCSSIRSNSKHNRALEQINREFPEQARWKTSNIEKRKSLGEEDEPLKVLRMCVSRKEKSEAFHKFNAIHPIAVD
> |[Tevenvirinae _Escherichia_phage_slur02]||_Escherichia_phage_slur02.gb|glucosyl transferase|843|NC_028927.1(167298):94153-94995:-1 ^RAST2:fig|1198136.99.peg.156^ Tevenvirinae _Escherichia_phage_slur02|neighbours:(-1),(-1)|neighbour_genes:Phage recombination ..,hypothetical protein|
MIQFVIPSYQRVGAVSALDMFPTDYEPHIVVREHEEKAYYDAYGSRAKIITIPDDVNGIAGTRKAITDMYAGQRIWMIDDDTTIRMSSMRKRDDRRCVDKINQLTREQFYELIQYVEDAMDCGYYHGHARLPIFKITSSWGNYRENSYGFTNTWYDLGKLTTEQIGYGKIDLCEDMYAFLNLINQGYPHLALFKYLVVSGKAQAPGGCSSIRSNSKHNRALEQINREFPEQARWKTSNIEKRKSLGEEDEPLKVLRMCVSRKEKSEAFHKFNAIHPIAVD
>ID:YP_009625204.1 |[Escherichia phage slur03]||_Escherichia_phage_slur03_.gbk|hypothetical protein..|843|NC_042129(167467):146277-147119:1 ^GeneID:40102086,UniProtKB/TrEMBL:A0A0M7Q9F1^ Escherichia phage slur03, complete genome.|neighbours:ID:YP_009625203.1(1),ID:YP_009625205.1(1)|neighbour_genes:deoxycytidylate 5-hy..,RecA-like recombinat..|
MIQFVIPSYQRVGAVSALDMFPTDYEPHIVVREHEEKAYYDAYGSRAKIVTIPDDVNGIAGTRKAITDMYAGQRIWMIDDDTTIRMSSIRKRDDKRRVDKINQLTREQFYELIQYVEDAMDCGYYHGHARLPIFKITSSWGNYRENSYGFTNTWYDLGKLTTEQIGYGKIDLCEDMYAFLNLINQGYPHLALFKYLVVSGKSHAPGGCSSIRSNSKHNRALEQINREFPEQARWKTSNIEKRKSLGEEDEPLKVLRMCVSRKEKSEAFHKFNAIHPIAVD
>ID:YP_009625265.1 |[Escherichia phage slur04]||_Escherichia_phage_slur04_.gbk|hypothetical protein|843|NC_042130(167298):8666-9508:-1 ^GeneID:40102172,UniProtKB/TrEMBL:A0A0M7Q9H7^ Escherichia phage slur04, complete genome.|neighbours:ID:YP_009625264.1(-1),ID:YP_009625266.1(-1)|neighbour_genes:recombinase A,thyA1|
MIQFVIPSYQRVGAVSALDMFPTDYEPHIVVREHEEKAYYDAYGSRAKIITIPDDVNGIAGTRKAITDMYAGQRIWMIDDDTTIRMSSMRKRDDRRCVDKINQLTREQFYELIQYVEDAMDCGYYHGHARLPIFKITSSWGNYRENSYGFTNTWYDLGKLTTEQIGYGKIDLCEDMYAFLNLINQGYPHLALFKYLVVSGKAQAPGGCSSIRSNSKHNRALEQINREFPEQARWKTSNIEKRKSLGEEDEPLKVLRMCVSRKEKSEAFHKFNAIHPIAVD
> |[Tevenvirinae _Escherichia_phage_slur07]||_Escherichia_phage_slur07.gb|glucosyl transferase|843|NC_028780.1(167124):139878-140720:1 ^RAST2:fig|1198136.89.peg.225^ Tevenvirinae _Escherichia_phage_slur07|neighbours:(1),(1)|neighbour_genes:hypothetical protein,Phage recombination ..|
MIQFVIPSYQRVGAVSALDMFPTDYEPHIVVREHEEKAYYDAYGSRAKIITIPDDVNGIAGTRKAITDMYAGQRIWMIDDDTTIRMSSMRKRDDRRCVDKVNQLTREQFYELIQYVEDAMDCGYYHGHARLPIFKITSSWGNYRENSYGFTNTWYDLGKLTTEQIGYGKIDLCEDMYAFLNLINQGYPHLALFKYLVVSGKAQAPGGCSSIRSNSKHNRALEQINREFPEQARWKTSNIEKRKSLGEEDEPLKVLRMCVSRKEKSEAFHKFNAIHPIAVD
>ID:CUL02749.1 |[Escherichia phage slur08]||_Escherichia_phage_slur08_.gbk|hypothetical protein|843|LN881733(167467):143524-144366:1 ^UniProtKB/TrEMBL:A0A0M7QGA9^ Escherichia phage slur08, complete genome.|neighbours:ID:CUL02748.1(1),ID:CUL02750.1(1)|neighbour_genes:thyA1,recombinase A|
MIQFVIPSYQRVGAVSALDMFPTDYEPHIVVREHEEKAYYDAYGSRAKIVTIPDDVNGIAGTRKAITDMYAGQRIWMIDDDTTIRMSSIRKRDDKRRVDKINQLTREQFYELIQYVEDAMDCGYYHGHARLPIFKITSSWGNYRENSYGFTNTWYDLGKLTTEQIGYGKIDLCEDMYAFLNLINQGYPHLALFKYLVVSGKSHAPGGCSSIRSNSKHNRALEQINREFPEQARWKTSNIEKRKSLGEEDEPLKVLRMCVSRKEKSEAFHKFNAIHPIAVD
>ID:CUL02819.1 |[Escherichia phage slur11]||_Escherichia_phage_slur11_.gbk|hypothetical protein|843|LN881734(167298):12212-13054:-1 ^UniProtKB/TrEMBL:A0A0M7QGH2^ Escherichia phage slur11, complete genome.|neighbours:ID:CUL02818.1(-1),ID:CUL02820.1(-1)|neighbour_genes:recombinase A,thyA1|
MIQFVIPSYQRVGAVSALDMFPTDYEPHIVVREHEEKAYYDAYGSRAKIITIPDDVNGIAGTRKAITDMYAGQRIWMIDDDTTIRMSSMRKRDDRRCVDKINQLTREQFYELIQYVEDAMDCGYYHGHARLPIFKITSSWGNYRENSYGFTNTWYDLGKLTTEQIGYGKIDLCEDMYAFLNLINQGYPHLALFKYLVVSGKAQAPGGCSSIRSNSKHNRALEQINREFPEQARWKTSNIEKRKSLGEEDEPLKVLRMCVSRKEKSEAFHKFNAIHPIAVD
>ID:CUL03605.1 |[Escherichia phage slur13]||_Escherichia_phage_slur13_.gbk|hypothetical protein|843|LN881737(167299):34033-34875:-1 ^UniProtKB/TrEMBL:A0A0M9JE77^ Escherichia phage slur13, complete genome.|neighbours:ID:CUL03604.1(-1),ID:CUL03606.1(-1)|neighbour_genes:recombinase A,thyA1|
MIQFVIPSYQRVGAVSALDMFPTDYEPHIVVREHEEKAYYDAYGSRAKIITIPDDVNGIAGTRKAITDMYAGQRIWMIDDDTTIRMSSMRKRDDRRCVDKINQLTREQFYELIQYVEDAMDCGYYHGHARLPIFKITSSWGNYRENSYGFTNTWYDLGKLTTEQIGYGKIDLCEDMYAFLNLINQGYPHLALFKYLVVSGKAQAPGGCSSIRSNSKHNRALEQINREFPEQARWKTSNIEKRKSLGEEDEPLKVLRMCVSRKEKSEAFHKFNAIHPIAVD
>ID:YP_009180818.1 |[Escherichia phage slur14]||_Escherichia_phage_slur14_.gbk|hypothetical protein|843|NC_028448(167467):132561-133403:-1 ^GeneID:26227986,UniProtKB/TrEMBL:A0A0M7QDP1^ Escherichia phage slur14, complete genome.|neighbours:ID:YP_009180817.1(-1),ID:YP_009180819.1(-1)|neighbour_genes:recombinase A,thyA1|
MIQFVIPSYQRVGAVSALDMFPTDYEPHIVVREHEEKAYYDAYGSRAKIVTIPDDVNGIAGTRKAITDMYAGQRIWMIDDDTTIRMSSIRKRDDKRRVDKINQLTREQFYELIQYVEDAMDCGYYHGHARLPIFKITSSWGNYRENSYGFTNTWYDLGKLTTEQIGYGKIDLCEDMYAFLNLINQGYPHLALFKYLVVSGKSHAPGGCSSIRSNSKHNRALEQINREFPEQARWKTSNIEKRKSLGEEDEPLKVLRMCVSRKEKSEAFHKFNAIHPIAVD
>ID:AVH85877.1 |[Escherichia phage vB_EcoM-G28]||_Escherichia_phage_vB_EcoM-G28.gbk|hypothetical protein|843|MG867727(170121):23492-24334:-1 ^^ Escherichia phage vB_EcoM-G28, complete genome.|neighbours:ID:AVH85876.1(-1),ID:AVH85878.1(-1)|neighbour_genes:putative recombinase,hypothetical protein|
MIQFVIPSYQRAGAVSALDMFPTDYEPHIVVREHEEKAYYDAYGSRAKIITIPDDVNGIAGTRKAITDMYAGQRIWMIDDDTTIRMSSMRKRDDRRCVDKVNQLTREQFYELIQYVEDAMDCGYYHGHARLPIFKITSSWGNYRENSYGFTNTWYDLGKLTTEQIGYGKIDLCEDMYAFLNLINQGYPHLALFKYLVVSGKAQAPGGCSSIRSNSKHNRALEQINREFPEQARWKTSNIEKRKSLGEEDEPLKVLRMCVSRKEKSEAFHKFNAIHPIAVD
>ID:QDF15068.1 |[Escherichia phage vB_EcoM-Sa45lw]||_Escherichia_phage_vB_EcoM-Sa45lw_.gbk|beta-glucosyl-HMC-al..|843|MK977694(167353):22460-23302:-1 ^^ Escherichia phage vB_EcoM-Sa45lw, complete genome.|neighbours:ID:QDF15067.1(-1),ID:QDF15069.1(-1)|neighbour_genes:RecA-like recombinas..,deoxycytidylate 5-hy..|
MIQFVIPSYQRVGAVSALDMFPTDYEPHIVVREHEEKAYHDAYGSKAKIITIPDDVNGIAGTRKAITDMYAGQRIWMIDDDTTIRMSSMRKRDDRRCVDKVNQLTHEQFYELIQYVEDAMDCGYYHGHARLPIFKITSSWGNYRENSYGFTNTWYDLGKLTTEQIGYGKIDLCEDMYAFLNLINQGYPHLALFKYLVVSGKAQAPGGCSSIRSNSKHNRALEQINREFPEQARWKTSNIEKRKSLGEEDEPLKVLRMCVSRKEKSEAFHKFNAIHPIAVD
>ID:YP_009290311.1 |[Escherichia phage vB_EcoM-UFV13]||_Escherichia_phage_vB_EcoM-UFV13_.gbk|hypothetical protein|843|NC_031103(165772):22669-23511:-1 ^GeneID:29081107^ Escherichia phage vB_EcoM-UFV13, complete genome.|neighbours:ID:YP_009290310.1(-1),ID:YP_009290312.1(-1)|neighbour_genes:hypothetical protein,hypothetical protein|
MIQFVIPSYQRVGAVSALDMFPTDYEPHIVVREHEEKAYNDAYGSRAKIVTIPDDVNGIAGTRKAITDMYAGQRIWMIDDDTTIRMSSMRKRDDRRCVNKVNQLTREQFYELIQYVEDAMDCGYYHGHARLPIFKITSSWGNYRENSYGFTNTWYDLGKLTTEQIGYGKIDLCEDMYAFLNLINQGYPHLALFKYLVVSGKAQAPGGCSSIRSNSKHNRALEQINREFPEQARWKTSNIEKRKSLGEEDEPLKVLRMCVSRKEKSEAFHKFNAIHPIAVD
>ID:AUV60905.1 |[Escherichia phage vB_EcoM-fFiEco06]||_Escherichia_phage_vB_EcoM-fFiEco06_.gbk|glucosyl transferase|843|MG781190(167076):22978-23820:-1 ^^ Escherichia phage vB_EcoM-fFiEco06, complete genome.|neighbours:ID:AUV60904.1(-1),ID:AUV60906.1(-1)|neighbour_genes:uvsX,deoxycytidylate 5-hy..|
MIQFVIPSYQRVGAVSALDMFPTDYEPHIIVREHEEKAYYDAYGSRAKIVTIPDDVNGIAGTRKAITDMYAGQRIWMIDDDTTIRMSSIRKRDDKRRVDKINQLTREQFYELIQYVEDAMDCGYYHGHARLPIFKITSSWGNYRENSYGFTNTWYDLGKLTTEQIGYGKIDLCEDMYAFLNLINQGYPHLALFKYLVVSGKAQAPGGCSSIRSNSKHNRALEQINREFPEQARWKTSNIEKRKSLGEEDEPLKVLRMCVSRKEKSEAFHKFNAIHPIAVD
>ID:AUV61178.1 |[Escherichia phage vB_EcoM-fHoEco02]||_Escherichia_phage_vB_EcoM-fHoEco02_.gbk|glucosyl transferase|843|MG781191(167064):22978-23820:-1 ^^ Escherichia phage vB_EcoM-fHoEco02, complete genome.|neighbours:ID:AUV61177.1(-1),ID:AUV61179.1(-1)|neighbour_genes:uvsX,deoxycytidylate 5-hy..|
MIQFVIPSYQRVGAVSALDMFPTDYEPHIIVREHEEKAYYDAYGSRAKIVTIPDDVNGIAGTRKAITDMYAGQRIWMIDDDTTIRMSSIRKRDDKRRVDKINQLTREQFYELIQYVEDAMDCGYYHGHARLPIFKITSSWGNYRENSYGFTNTWYDLGKLTTEQIGYGKIDLCEDMYAFLNLINQGYPHLALFKYLVVSGKAQAPGGCSSIRSNSKHNRALEQINREFPEQARWKTSNIEKRKSLGEEDEPLKVLRMCVSRKEKSEAFHKFNAIHPIAVD
>ID:AYP69773.1 |[Escherichia phage vB_EcoM_DalCa]||_Escherichia_phage_vB_EcoM_DalCa_.gbk|glucosyl transferase|843|MH992510(166040):21864-22706:-1 ^^ Escherichia phage vB_EcoM_DalCa, complete genome.|neighbours:ID:AYP69747.1(-1),ID:AYP69790.1(-1)|neighbour_genes:RecA-like recombinat..,hypothetical protein|
MIQFVIPSYQRVGAVSALDMFPTDYEPHIVVREHEEKAYYDAYGSKAKIVTIPDDVNGIAGTRKAITDMYAGQRIWMIDDDTTIRMSSMRKRDDRRCVDKVNQLTREQFYELIQYVEDAMDCGYYHGHARLPIFKITSSWGNYRENSYGFTNTWYDLGKLTTEQIGYGKIDLCEDMYAFLNLINQGYPHLALFKYLVVSGKAQAPGGCSSIRSNSKHNRALEQINREFPEQARWKTSNIEKRKSLGEEDEPLKVLRMCVSRKEKSEAFHKFNAIHPIAVD
>ID:QBO63559.1 |[Escherichia phage vB_EcoM_G10400]||_Escherichia_phage_vB_EcoM_G10400.gbk|hypothetical protein|843|MK327937(170182):22712-23554:-1 ^^ Escherichia phage vB_EcoM_G10400, complete genome.|neighbours:ID:QBO63558.1(-1),ID:QBO63560.1(-1)|neighbour_genes:putative recombinase..,putative thymidylate..|
MIQFVIPSYQRVGAVSALDMFPTDYEPHIVVREHEEKAYYDAYGSRAKIITIPDDVNGIAGTRKAITDMYAGQRIWMIDDDTTIRMSSMRKRDDRRCVDKVNQLTREQFYELIQYVEDAMDCGYYHGHARLPIFKITSSWGNYRENSYGFTNTWYDLGKLTTEQIGYGKIDLCEDMYAFLNLINQGYPHLALFKYLVVSGKAQAPGGCSSIRSNSKHNRALEQINREFPEQARWKTSNIEKRKSLGEEDEPLKVLRMCVSRKEKSEAFHKFNAIHPIAVD
>ID:QBO65454.1 |[Escherichia phage vB_EcoM_G2540-3]||_Escherichia_phage_vB_EcoM_G2540-3_.gbk|hypothetical protein|843|MK327944(168654):23437-24279:-1 ^^ Escherichia phage vB_EcoM_G2540-3, complete genome.|neighbours:ID:QBO65453.1(-1),ID:QBO65455.1(-1)|neighbour_genes:putative recombinase,hypothetical protein|
MIQFVIPSYQRVGAVSALDMFPSDYEPHIVVRKHEEKAYYDAYGSRAKIITIPDDVNGIAGTRKAITDMYAGQRIWMIDDDTTIRMSSMRKKDDRRCVDKINQLTREQFYELIQYVEDAMDCGYYHGHARLPIFKITSSWGNYRENSYGFTNTWYDLGKLTTEQIGYGKIDLCEDMYAFLNLINQGYPHLALFKYLVVSGKAQAPGGCSSIRSNSKHNRALEQINREFPEQARWKTSNIEKRKSLGEEDEPLKVLRMCVSRKEKSEAFHKFNAIHPIAVD
> |[Tevenvirinae _Escherichia_phage_vB_EcoM_G2540]||_Escherichia_phage_vB_EcoM_G2540.gb|glucosyl transferase|852|MK327936.1(168886):24200-25051:-1 ^RAST2:fig|1198136.92.peg.50^ Tevenvirinae _Escherichia_phage_vB_EcoM_G2540|neighbours:(-1),(-1)|neighbour_genes:hypothetical protein,hypothetical protein|
MIQFVIPSYQRVGAVSALDMFPTDYEPHIVVREHEEKAYYDAYGSRAKIITIPDDVNGIAGTRKAITDMYAGQRIWMIDDDTTIRMSSMRKRDDRRCVDKVNQLTREQFYELIQYVEDAMDCGYYHGHARLPIFKITSSWGNYRENSYGFTNTWYDLGKLTTEQIGYGKIDLCEDMYAFLNLINQGYPHLALFKYLVVSGKAQAPGGCSSIRSNSKHNRALEQINREFPEQARWKTSNIEKRKSLGEEDEPLKVLRMCVSRKEKSEAFHKFNAIHKVEVTEIS
>ID:QBO64364.1 |[Escherichia phage vB_EcoM_G29]||_Escherichia_phage_vB_EcoM_G29_.gbk|hypothetical protein|843|MK327940(168241):23298-24140:-1 ^^ Escherichia phage vB_EcoM_G29, complete genome.|neighbours:ID:QBO64363.1(-1),ID:QBO64365.1(-1)|neighbour_genes:putative recombinase,putative thymidylate..|
MIQFVIPSYQRVGAVSALDMFPTDYEPHIVVREHEEKAYYDAYGSRAKIITIPDDVNGIAGTRKAITDMYAGQRIWMIDDDTTIRMSSMRKRDDRRCVDKVNQLTREQFYELIQYVEDAMDCGYYHGHARLPIFKITSSWGNYRENSYGFTNTWYDLGKLTTEQIGYGKIDLCEDMYAFLNLINQGYPHLALFKYLVVSGKAQAPGGCSSIRSNSKHNRALEQINREFPEQARWKTSNIEKRKSLGEEDEPLKVLRMCVSRKEKSEAFHKFNAIHPIAVD
> |[Tevenvirinae _Escherichia_phage_vB_EcoM_GG4498]||_Escherichia_phage_vB_EcoM_G4498.gb|glucosyl transferase|843|MK327939.1(167826):22736-23578:-1 ^RAST2:fig|1198136.93.peg.43^ Tevenvirinae _Escherichia_phage_vB_EcoM_GG4498|neighbours:(-1),(-1)|neighbour_genes:Phage recombination ..,hypothetical protein|
MIQFVIPSYQRVGAVSALDMFPTDYEPHIVVREHEEKAYYDAYGSKAKIVTIPDDVNGIAGTRKAITDMYAGQRIWMIDDDTTIRMSSMRKRDDRRCVDKVNQLTREQFYELIQYVEDAMDCGYYHGHARLPIFKITSSWGNYRENSYGFTNTWYDLGKLTTEQIGYGKIDLCEDMYAFLNLINQGYPHLALFKYLVVSGKAQAPGGCSSIRSNSKHNRALEQINREFPEQARWKTSNIEKRKSLGEEDEPLKVLRMCVSRKEKSEAFHKFNAIHPIAVD
>ID:QBO65733.1 |[Escherichia phage vB_EcoM_G4500]||_Escherichia_phage_vB_EcoM_G4500_.gbk|hypothetical protein|843|MK327945(168363):23298-24140:-1 ^^ Escherichia phage vB_EcoM_G4500, complete genome.|neighbours:ID:QBO65732.1(-1),ID:QBO65734.1(-1)|neighbour_genes:putative recombinase,putative thymidylate..|
MIQFVIPSYQRVGAVSALDMFPTDYEPHIVVREHEEKAYYDAYGSRAKIITIPDDVNGIAGTRKAITDMYAGQRIWMIDDDTTIRMSSMRKRDDRRCVDKVNQLTREQFYELIQYVEDAMDCGYYHGHARLPIFKITSSWGNYRENSYGFTNTWYDLGKLTTEQIGYGKIDLCEDMYAFLNLINQGYPHLALFKYLVVSGKAQAPGGCSSIRSNSKHNRALEQINREFPEQARWKTSNIEKRKSLGEEDEPLKVLRMCVSRKEKSEAFHKFNAIHPIAVD
>ID:QBO66010.1 |[Escherichia phage vB_EcoM_G4507]||_Escherichia_phage_vB_EcoM_G4507_.gbk|hypothetical protein|843|MK327946(168828):22747-23589:-1 ^^ Escherichia phage vB_EcoM_G4507, complete genome.|neighbours:ID:QBO66009.1(-1),ID:QBO66011.1(-1)|neighbour_genes:putative recombinase,putative thymidylate..|
MIQFVIPSYQRVGAVSALDMFPTDYEPHIVVREHEEKAYHDAYGSRAKIITIPDDVNGIAGTRKAITDMYAGQRIWMIDDDTTIRMSSMRKRDDRRCVDKINQLTREQFYELIQYVEDAMDCGYYHGHARLPIFKITSSWGNYRENSYGFTNTWYDLGKLTTEKIGYGKIDLCEDMYAFLNLINQGYPHLALFKYLVVSGKAQAPGGCSSIRSNSKHNRALEQINREFPEQARWKTSNIEKRKSLGEEDEPLKVLRMCVSRKEKSEAFHKFNAIHPIAVD
>ID:QBO64917.1 |[Escherichia phage vB_EcoM_G50]||_Escherichia_phage_vB_EcoM_G50_.gbk|hypothetical protein|843|MK327942(167728):23266-24108:-1 ^^ Escherichia phage vB_EcoM_G50, complete genome.|neighbours:ID:QBO64916.1(-1),ID:QBO64918.1(-1)|neighbour_genes:putative recombinase..,putative thymidylate..|
MIQFVIPSYQRVGAVSALDMFPTDYEPHIVVREHEEKAYYDAYGSRAKIVTIPDDVNGIAGTRKAITDMYAGQRIWMIDDDTTIRMSSIRKRDDKRRVDKINQLTREQFYELIQYVEDAMDCGYYHGHARLPIFKITSSWGNYRENSYGFTNTWYDLGKLTTEQIGYGKIDLCEDMYAFLNLINQGYPHLALFKYLVVSGKSHAPGGCSSIRSNSKHNRALEQINREFPEQARWKTSNIEKRKSLGEEDEPLKVLRMCVSRKEKSEAFHKFNAIHPIAVD
>ID:QBQ79927.1 |[Escherichia phage vB_EcoM_G8]||_Escherichia_phage_vB_EcoM_G8_.gbk|hypothetical protein|843|MK373787(169650):22775-23617:-1 ^^ Escherichia phage vB_EcoM_G8, complete genome.|neighbours:ID:QBQ79926.1(-1),ID:QBQ79928.1(-1)|neighbour_genes:putative recombinase,putative thymidylate..|
MIQFVIPSYQRVGAVSALNMFPTDYEPHIVVREHEEKAYYDAYGSRAKIIAIPDDVNGIAGTRKAITDMYAGQRIWMIDDDTTIRMSSIRKRDDKRRVDKINQLTREQFYELIQYVEDAMDCGYYHGHARLPIFKITSSWGNYRENSYGFTNTWYDLGKLTTEQIGYGKIDLCEDMYAFLNLINQGYPHLALFKYLVVSGKAQAPGGCSSIRSNSKHNRALEQINREFPEQARWKTSNIEKRKSLGEEDEPLKVLRMCVSRKEKSEAFHKFNAIHPIAVD
>ID:QBQ77826.1 |[Escherichia phage vB_EcoM_G9062]||_Escherichia_phage_vB_EcoM_G9062_.gbk|hypothetical protein|843|MK373779(168670):23557-24399:-1 ^^ Escherichia phage vB_EcoM_G9062, complete genome.|neighbours:ID:QBQ77825.1(-1),ID:QBQ77827.1(-1)|neighbour_genes:putative recombinase,putative thymidylate..|
MIQFVIPSYQRVGAVSALDMFPTDYEPHIIVREHEEKAYYDAYGSRAKIVTIPDDVNGIAGTRKAITDMYAGQRIWMIDDDTTIRMSSIRKRDDKRRVDKINQLTREQFYELIQYVEDAMDCGYYHGHARLSIFKITSSWGNYRENSYGFTNTWYDLGKLTTEQIGYGKIDLCEDMYAFLNLINQGYPHLALFKYLVVSGKAQAPGGCSSIRSNSKHNRALEQINREFPEQARWKTSNIEKRKSLGEEDEPLKVLRMCVSRKEKSEAFHKFNAIHPIAVD
>ID:AXC34032.1 |[Escherichia phage vB_EcoM_JB75]||_Escherichia_phage_vB_EcoM_JB75_.gbk|beta-glucosyl-HMC-al..|849|MH355584(167208):143400-144248:1 ^^ Escherichia phage vB_EcoM_JB75, complete genome.|neighbours:ID:AXC34043.1(1),ID:AXC34006.1(1)|neighbour_genes:deoxycytidylate 5-hy..,RecA-like recombinat..|
MEMIQFVIPSYQRVGAVSALDMFPTDYEPHIIVREHEEKAYYDAYGSRAKIITIPDDVNGIAGTRKAITDMYAGQRIWMIDDDTTIRMSSIRKRDDKRRVDKINQLTREQFYELIQYVEDAMDCGYYHGHARLPIFKITSSWGNYRENSYGFTNTWYDLGKLTTEQIGYGKIDLCEDMYAFLNLINQGYPHLALFKYLVVSGKAQAPGGCSSIRSNSKHNRALEQINREFPEQARWKTSNIEKRKSLGEEDEPLKVLRMCVSRKEKSEAFHKFNAIHPIAVD
>ID:QBQ78327.1 |[Escherichia phage vB_EcoM_KAW1E185]||_Escherichia_phage_vB_EcoM_KAW1E185_.gbk|hypothetical protein|843|MK373781(164987):22621-23463:-1 ^^ Escherichia phage vB_EcoM_KAW1E185, complete genome.|neighbours:ID:QBQ78326.1(-1),ID:QBQ78328.1(-1)|neighbour_genes:putative recombinase,putative thymidylate..|
MIQFVIPSYQRVGAVSALDMFPTDYEPHIVVREHEEKAYYDAYGSRAKIITIPDDVNGIAGTRKAITDMYAGQRIWMIDDDTTIRMSSMRKRDDRRCVDKVNQLTREQFYELIQYVEDAMDCGYYHGHARLPIFKITSSWGNYRENSYGFTNTWYDLGKLTTEQIGYGKIDLCEDMYAFLNLINQGYPHLALFKYLVVSGKAQAPGGCSSIRSNSKHNRALEQINREFPEQARWKTSNIEKRKSLGEEDEPLKVLRMCVSRKEKSEAFHKFNAIHPIAVD
>ID:QBQ79368.1 |[Escherichia phage vB_EcoM_OE5505]||_Escherichia_phage_vB_EcoM_OE5505_.gbk|hypothetical protein|843|MK373785(168756):23201-24043:-1 ^^ Escherichia phage vB_EcoM_OE5505, complete genome.|neighbours:ID:QBQ79367.1(-1),ID:QBQ79369.1(-1)|neighbour_genes:putative recombinase,hypothetical protein|
MIQFVIPSYQRVGAVSALDMFPTDYEPHIVVREHEEKAYYDAYGSKAKIVTIPDDVNGIAGTRKAITDMYAGQRIWMIDDDTTIRMSSMRKRDDRRCVDKVNQLTREQFYELIQYVEDAMDCGYYHGHARLPIFKITSSWGNYRENSYGFTNTWYDLGKLTTEQIGYGKIDLCEDMYAFLNLINQGYPHLALFKYLVVSGKAQAPGGCSSIRSNSKHNRALEQINREFPEQARWKTSNIEKRKSLGEEDEPLKVLRMCVSRKEKSEAFHKFNAIHPIAVD
>ID:QBQ79650.1 |[Escherichia phage vB_EcoM_R5505]||_Escherichia_phage_vB_EcoM_R5505_.gbk|hypothetical protein|843|MK373786(167317):22636-23478:-1 ^^ Escherichia phage vB_EcoM_R5505, complete genome.|neighbours:ID:QBQ79649.1(-1),ID:QBQ79651.1(-1)|neighbour_genes:putative recombinase,putative thymidylate..|
MIQFVIPSYQRVGAVSALDMFPTDYEPHIVVREHEEKAYYDAYGSRAKIVTIPDDVNGIAGTRKAITDMYAGQRIWMIDDDTTIRMSSMRKRDDRRCVDKVNQLTREQFYELIQYVEDAMDCGYYHGHARLPIFKITSSWGNYRENSYGFTNTWYDLGKLTTEQIGYGKIDLCEDMYAFLNLINQGYPHLALFKYLVVSGKAQAPGGCSSIRSNSKHNRALEQINREFPEQARWKTSNIEKRKSLGEEDEPLKVLRMCVSRKEKSEAFHKFNAIHPIAVD
>ID:YP_007004785.1 |[Escherichia phage wV7]||_Escherichia_phage_wV7_.gbk|beta-glucosyl-HMC-al..|843|NC_019505(166452):22443-23285:-1 ^GeneID:14010579^ Escherichia phage wV7, complete genome.|neighbours:ID:YP_007004784.1(-1),ID:YP_007004786.1(-1)|neighbour_genes:RecA-like recombinat..,deoxycytidylate 5-hy..|
MIQFVIPSYQRVGAVSALDMFPTDYEPHIVVREHEEKAYYDAYGSRAKIITIPDDVNGIAGTRKAITDMYAGQRIWMIDDDTTIRMSSMRKRDDRRCVDKVNQLTREQFYELIQYVEDAMDCGYYHGHARLPIFKITSSWGNYRENSYGFTNTWYDLGKLTTEQIGYGKIDLCEDMYAFLNLINQGYPHLALFKYLVVSGKAQAPGGCSSIRSNSKHNRALEQINREFPEQARWKTSNIEKRKSLGEENEPLKVLRMCVSRKEKSEAFHKFNAIHPIAVD
>ID:QDK04172.1 |[Escherichia virus VEc20]||_Escherichia_virus_VEc20_.gbk|vec20_042|843|MN022785(167532):21839-22681:-1 ^^ Escherichia virus VEc20, complete genome.|neighbours:ID:QDK04171.1(-1),ID:QDK04173.1(-1)|neighbour_genes:vec20_041,vec20_043|
MIQFVIPSYQRVGAVSALNMFPTDYEPHIVVREHEEKAYYDAYGSRAKIVTIPDDVNGIAGTRKAITDMYAGQRIWMIDDDTTIRMSSIRKRDDKRRVDKINQLTREQFYELIQYVEDAMDCGYYHGHARLPIFKITSSWGNYRENSYGFTNTWYDLGKLTTEQIGYGKIDLCEDMYAFLNLINQGYPHLALFKYLVVSGKAQAPGGCSSIRSNSKHNRALEQINREFPEQARWKTSNIEKRKSLGEEDEPLKVLRMCVSRKEKSEAFHKFNAIHPIAVD
>ID:AUV57379.1 |[Klebsiella phage KP1]||_Klebsiella_phage_KP1_.gbk|hypothetical protein|837|MG751100(167989):9437-10273:-1 ^^ Klebsiella phage KP1, complete genome.|neighbours:ID:AUV57378.1(-1),ID:AUV57380.1(-1)|neighbour_genes:hypothetical protein,putative thymidylate..|
MIQFVIPSYKRAGAVTALTMFPEGYVPHLVVRESEKEAYETWHGHAAKIVTIPDDVDGIAGTRRLITEMYAGQRIWMLDDDTTIHLTEIRERDDRRVPLGVGEAMSQEVFDDMVKYVETAMDCGYYHGHARLPIFKITSSWGHYRENSFGFTNTFYDLTKLTAEDIGYGVIDLNEDAYAFLKLINMGHPHLALFKYLVKSGKVQSPGGCSTQRDTARQNRALEQLHAAFPNQARWKSKDGERRGLFGDDEPLKSIRMCINTRVKSQAFHEFGKVEPYL
>ID:APD20415.1 |[Klebsiella phage KPV15]|KPV15|_Klebsiella_phage_KPV15_.gbk|glucosyl transferase|837|KY000080(167034):29455-30291:-1 ^^ Klebsiella phage KPV15, complete genome.|neighbours:ID:APD20414.1(-1),ID:APD20416.1(-1)|neighbour_genes:hypothetical protein,deoxycytidylate 5-hy..|
MIQFVIPSYKRAGAVTALTMFPEGYVPHLVVRESEKEAYETWHGHAAKIVTVPDDVDGIAGTRRLITEMYAGQRIWMLDDDTTIHLTEIRERDDRRVPLGVGEAMSQEVFDDMVKYVETAMDCGYYHGHARLPIFKITSSWGHYRENSFGFTNTFYDLTKLTAEDIGYGIIDLNEDAYAFLKLINMGHPHLALFKYLVKSGKVQSPGGCSTQRDTARQNRALEQLHAAFPNQARWKSKDGERRGLFGDNEPLKSIRMCINTRVKSQAFHEFGKVEPYL
>ID:AWY06932.1 |[Klebsiella phage Mineola]||_Klebsiella_phage_Mineola_.gbk|putative beta-glucos..|837|MH333064(166130):19884-20720:-1 ^^ Klebsiella phage Mineola, complete genome.|neighbours:ID:AWY06931.1(-1),ID:AWY06933.1(-1)|neighbour_genes:hypothetical protein,dCMP hydroxymethylas..|
MIQFVIPSYKRAGAVTALTMFPEGYVPHLVVRESEKEAYETWHGHAAKIVTVPDDVDGIAGTRRLITEMYAGQRIWMLDDDTTIHLTEIRERDDRRVPLGVGEAMSQEVFDDMVKYVETAMDCGYYHGHARLPIFKITSSWGHYRENSFGFTNTFYDLTKLTAEDIGYGIIDLNEDAYAFLKLINMGHPHLALFKYLVKSGKVQSPGGCSTQRDTARQNRALEQLHAAFPNQARWKSKDGERRGLFGDNEPLKSIRMCINTRVKSQAFHEFGKVEPYL
> |[Tevenvirinae _Klebsiella_phage_PKO111]||_Klebsiella_phage_PKO111.gb|glucosyl transferase|843|NC_031095.1(168758):85013-85855:1 ^RAST2:fig|1198136.84.peg.167^ Tevenvirinae _Klebsiella_phage_PKO111|neighbours:(1),(1)|neighbour_genes:hypothetical protein,hypothetical protein|
MEMIQFVIPSYKRAGAVTALTMFPDGYVPHLVVRESEKEAYETWHGHAAKIVTVPDDVDGIAGTRRLITEMYAGQRIWMLDDDTTIHLTEIRERDDRRVPLGVGEAMSQEVFDDMVKYVETAMDCGYYHGHARLPIFKITSSWGHYRENSFGFTNTFYDLTKLTAEDIGYGIIDLNEDAYAFLKLINMGHPHLALFKYLVKSGKVQSPGGCSTQRDTARQNRALEQLHAAFPNQARWKSKDGERRGLFGDDEPLKSIRMCINTRVKSQAFHEFGKVEPYL
>ID:YP_009288717.1 |[Klebsiella phage vB_KpnM_KpV477]||_Klebsiella_phage_vB_KpnM_KpV477_.gbk|putative glucosyl-tr..|837|NC_031087(168272):22315-23151:-1 ^GeneID:29067003^ Klebsiella phage vB_KpnM_KpV477, complete genome.|neighbours:ID:YP_009288716.1(-1),ID:YP_009288718.1(-1)|neighbour_genes:hypothetical protein,putative dCMP hydrox..|
MIQFVIPSYKRAGAVTALTMFPEGYVPHLVVRESEKEAYETWHGHAAKIVTVPDDVDGIAGTRRLITEMYAGQRIWMLDDDTTIHLTEIRERDDRRVPLGVGEAMSQEVFDDMVKYVETAMDCGYYHGHARLPIFKITSSWGHYRENSFGFTNTFYDLTKLTAEDIGYGIIDLNEDAYAFLKLINMGHPHLALFKYLVKSGKVQSPGGCSTQRDTARQNRALEQLHAAFPNQARWKSKDGERRGLFGDNEPLKSIRMCINTRVKSQAFHEFGKVEPYL
>ID:YP_009615520.1 |[Salmonella phage Melville]||_Salmonella_phage_Melville_.gbk|putative glycosyltra..|831|NC_042044(159323):19652-20482:-1 ^GeneID:40091984^ Salmonella phage Melville, complete genome.|neighbours:ID:YP_009615519.1(-1),ID:YP_009615521.1(-1)|neighbour_genes:beta glucosyl transf..,dCMP hydroxymethylas..|
MIQFVIPSYNRVGAVTALDMFPKGYVAHLVVRESQKEEYETRYSTIAKTVTIPDDVNGIAGTRRLITEMYQGQRIWMLDDDTTIHTTEIREKDDRRILHDVGMTWDEFNNLCLYVETAMDCGFYHGHARLPIFKIDSKWGHFRENSYGFTNTFYDLSKLSADDIGYGIVDLSEDTYAFLKLINMGYPHLAIFKYLVKSGKGQAPGGVSSMRNAAKQNRALEKIHADFPTQARWKSEGDPTKTMFGTDEPLKVLRMCVAKKQKSDAFHKFSEIEPTL
>ID:YP_007501077.1 |[Salmonella phage vB_SenMS16]||_Salmonella_phage_S16_.gbk|beta-glucosyl-HMC-al..|837|NC_020416(160221):20778-21614:-1 ^GeneID:14675278^ Salmonella phage S16, complete genome.|neighbours:ID:YP_007501076.1(-1),ID:YP_007501078.1(-1)|neighbour_genes:beta-glucosyl-transf..,dCMP hydroxymethylas..|
MEMIQFVIPSYNRVGAVTALDMFPKGYVAHLVVRESQKEEYETRYSTIAKIVTIPDDVNGIAGTRRLITEMYQGQRIWMLDDDTTIHTTEIREKDDRRILHDVGMTWDEFNNLCLYVETAMDCGFYHGHARLPIFKIDSKWGHFRENSYGFTNTFYDLSKLSADDIGYGIVDLSEDTYAFLKLINMGYPHLAIFKYLVKSGKGQAPGGVSSMRNAAKQNRALEKIHADFPTQARWKSEGDPTKTMFGTDEPLKVLRMCVAKKQKSDAFHKFSEIEPTL
> |[Tevenvirinae _Salmonella_phage_STML-198]||_Salmonella_phage_STML-198.gb|glucosyl transferase|831|NC_027344.1(158099):62079-62909:-1 ^RAST2:fig|1198136.87.peg.113^ Tevenvirinae _Salmonella_phage_STML-198|neighbours:(-1),(-1)|neighbour_genes:beta glucosyl transf..,hypothetical protein|
MIQFVIPSYNRVGAVTALDMFPKGYVAHLVVRESQKEEYETRYSTIAKTVTIPDDVNGIAGTRRLITEMYQGQRIWMLDDDTTIHTTEIREKDDRRILHDVGMTWDEFNNLCLYVETAMDCGFYHGHARLPIFKIDSKWGHFRENSYGFTNTFYDLSKLSADDIGYGIVDLSEDTYAFLKLINMGYPHLAIFKYLVKSGKGQAPGGVSSMRNAAKQNRALEKIHADFPTQARWKSEGDPTKTMFGTDEPLKVLRMCVAKKQKSDAFHKFSEIEPTL
> |[Tevenvirinae Salmonella phage STP4-a]||_Salmonella_phage_STP4-a.gb|glucosyl transferase|831|NC_026607.2(159914):20356-21186:-1 ^RAST2:fig|1198136.48.peg.36^ Tevenvirinae Salmonella phage STP4-a|neighbours:(-1),(-1)|neighbour_genes:beta glucosyl transf..,hypothetical protein|
MIQFVIPSYNRAGAVTALDMFPEGYVAHLVVRESQKEEYETRYSTIAKIVTIPDDVNGIAGTRRLITEMYQGQRIWMLDDDTTIHTTEIREKDDRRILHDVGMTWDEFNNLCLYVETAMDCGFYHGHARLPIFKIDSKWGHFRENSYGFTNTFYDLSKLSADDIGYGIVDLSEDTYAFLKLINMGYPHLAIFKYLVKSGKGQAPGGVSSMRNAAKQNRALEKIHADFPTQARWKSEGDPTKTMFGTDEPLKVLRMCVAKKQKSDAFHKFSEIEPTL
> |[Tevenvirinae Salmonella_phage_vB_SnwM_CGG4-1]||_Salmonella_phage_vB_SnwM_CGG4-1.gb|glucosyl transferase|831|NC_031065.1(159878):20262-21092:-1 ^RAST2:fig|1198136.78.peg.36^ Tevenvirinae Salmonella_phage_vB_SnwM_CGG4-1|neighbours:(-1),(-1)|neighbour_genes:beta glucosyl transf..,hypothetical protein|
MIQFVIPSYNRVGAVTALDMFPEGYVAHLVVRESQKEEYETHYGTIAKIVTIPDDVNGIAGTRRLITEMYQGQRIWMLDDDTTIHTTEIREKDDRRILHDVGMTWDEFNNLCLYVETAMDCGFYHGHSRLPIFKIDSKWGHFRENSYGFTNTFYDLSKLSADDIGYGIVDLSEDTYAFLKLINMGYPHLAIFKYLVKSGKGQAPGGVSSMRNAAKQNRALEKIHADFPTQARWKSEGDSTKTMFGNDEPLKVLRMCVAKKQKSDAFHKFSEIEPTL
> |[Tevenvirinae Serratia phage PS2]||_Serratia_phage_PS2.gb|glucosyl transferase|861|KJ025957.1(167266):22847-23707:-1 ^RAST2:fig|1198136.49.peg.41^ Tevenvirinae Serratia phage PS2|neighbours:(-1),(-1)|neighbour_genes:b-gt beta glucosyl t..,hypothetical protein|
MQHIQFVIPSYQRPDNVLALTMFPEGHIPHIIVRPEEEEAYKKSCGHLAKIVPVEGLTGIADTRRAITEMYKGQRIWMLDDDTFITTTFIRERDNRRVSHNRKMTHEEYDQFLMEINAWMDMGYTHGHSQYPVFMMPGAVAPFKENSYGFTNTFYDLTVLDAEQIGYGTVDLCEDAYSYLKLITSGYHHLAVQKYIAITGKAGAAGGCSSIRDNARHNAALERIVQDFPNNAKFYDKKLKNGEYQNLFGGTEHTKRIRISSGSRKKSPQWEKLQEFEAQFPIERQP
>ID:APC45101.1 |[Shigella phage SH7]||_Shigella_phage_SH7_.gbk|beta-glucosyltransfe..|843|KX828711(164870):21673-22515:-1 ^^ Shigella phage SH7, complete genome.|neighbours:ID:APC45243.1(-1),ID:APC45056.1(-1)|neighbour_genes:RecA-like recombinat..,dCMP hydroxymethylas..|
MIQFVIPSYQRVGAVSALDMFPTDYEPHIVVREHEEKAYYDAYGSRAKIITIPDDVNGIAGTRKAITDMYAGQRIWMIDDDTTIRMSSMRKRDDRRCVDKVNQLTREQFYELIQYVEDAMDCGYYHGHARLPIFKITSSWGNYRENSYGFTNTWYDLGKLTTEQIGYGKIDLCEDMYAFLNLINQGYPHLALFKYLVVSGKAQAPGGCSSIRSNSKHNRALEQINREFPEQARWKTSNIEKRKSLGEEDEPLKVLRMCVSRKEKSEAFHKFNAIHPIAVD
>ID:YP_009288411.1 |[Shigella phage SHBML-50-1]||_Shigella_phage_SHBML-50-1_.gbk|glucosyl transferase|843|NC_031085(166634):23849-24691:-1 ^GeneID:29060501^ Shigella phage SHBML-50-1, complete genome.|neighbours:ID:YP_009288410.1(-1),ID:YP_009288412.1(-1)|neighbour_genes:recombination protei..,deoxycytidylate 5-hy..|
MIQFVIPSYQRVGAVSALDMFPTDYEPHIVVREHEEKAYHDAYGSRAKIITIPDDVNGIAGTRKAITDMYAGQRIWMIDDDTTIRMSSMRKRDDRRCVDKVNQLTREQFYELIQYVEDAMDCGYYHGHARLPIFKITSSWGNYRENSYGFTNTWYDLGKLTTEQIGYGKIDLCEDMYAFLNLINQGYPHLALFKYLVVSGKAQAPGGCSSIRSNSKHNRALEQINREFPEQARWKTSNIEKRKSLGEEDEPLKVLRMCVSRKEKSEAFHKFNAIHPIAVD
>ID:YP_009277685.1 |[Shigella phage SHFML-11]||_Shigella_phage_SHFML-11.gbk|glucosyl transferase|843|NC_030953(170650):139393-140235:-1 ^GeneID:29056392^ Shigella phage SHFML-11, complete genome.|neighbours:ID:YP_009277684.1(-1),ID:YP_009277686.1(-1)|neighbour_genes:recombination protei..,hypothetical protein|
MIQFVIPSYQRVGAVSALDMFPTDYEPHIVVREHEEKAYYDAYGSRAKIITIPDDVNGIAGTRKAITDMYAGQRIWMIDDDTTIRMSSMRKRDDRRCVDKVNQLTHEQFYELIQYVEDAMDCGYYHGHARLPIFKITSSWGNYRENSYGFTNTWYDLGKLTTEQIGYGKIDLCEDMYAFLNLINQGYPHLALFKYLVVSGKSHAPGGCSSIRSNSKHNRALEQINREFPEQARWKTSNIEKRKSLGEEDEPLKVLRMCVSRKEKSEAFHKFNAIHPIAVD
>ID:YP_009618856.1 |[Shigella phage Sf21]||_Shigella_phage_Sf21_.gbk|putative beta-glucos..|843|NC_042077(166002):22230-23072:-1 ^GeneID:40095459^ Shigella phage Sf21, complete genome.|neighbours:ID:YP_009618855.1(-1),ID:YP_009618857.1(-1)|neighbour_genes:UvsX,dCMP hydroxymethylas..|
MIQFVIPSYQRVGAVSALDMFPTDYEPHIVVREHEEKAYYDAYGSRAKIITIPDDVNGIAGTRKAITDMYAGQRIWMIDDDTTIRMSSMRKKDDRRCVDKVNQLTREQFYELIQYVEDAMDCGYYHGHARLPIFKITSSWGNYRENSYGFTNTWYDLGKLTTEQIGYGKIDLCEDMYAFLNLINQGYPHLALFKYLVVSGKAQAPGGCSSIRSNSKHNRALEQINREFPEQARWKTSNIEKRKSLGEEDEPLKVLRMCVSRKEKSEAFHKFNAIHPIAVD
>ID:YP_009614967.1 |[Shigella phage Sf22]||_Shigella_phage_Sf22_.gbk|gp215|843|NC_042039(166283):135083-135925:-1 ^GeneID:40091382^ Shigella phage Sf22, complete genome.|neighbours:ID:YP_009614966.1(-1),ID:YP_009614968.1(-1)|neighbour_genes:RecA-like recombinat..,dCMP hydroxymethylas..|
MIQFVIPSYQRVGAVSALNMFPTDYEPHIVVREHEEKAYHDAYGSRAKIITIPDDVNGIAGTRKAITDMYTGQRIWMIDDDTTIRMSSMRKRDDRRCVDKVNQLTREQFYELIQYVEDAMDCGYYHGHARLPIFKITSSWGNYRENSYGFTNTWYDLGKLTTEQIGYGKIDLCEDMYAFLNLINQGYPHLALFKYLVVSGKAQAPGGCSSIRSNSKHNRALEQINREFPEQARWKTSNIEKRKSLGEEDEPLKVLRMCVSRKEKSEAFHKFNAIHPIAVD
>ID:ATE86574.1 |[Shigella phage Sf23]||_Shigella_phage_Sf23_.gbk|putative glucosyltra..|843|MF158046(167678):112237-113079:-1 ^^ Shigella phage Sf23, complete genome.|neighbours:ID:ATE86573.1(-1),ID:ATE86575.1(-1)|neighbour_genes:RecA-like recombinat..,dCMP hydroxymethylas..|
MIQFVIPSYQRVGAVSALDMFPTDYEPHIVVREHEEKAYYDAYGSRAKIITIPDDVNGIAGTRKAITDMYAGQRIWMIDDDTTIRMSSMRKRDDRRCVDKVNQLTHEQFYELIQYVEDAMDCGYYHGHARLPIFKITSSWGNYRENSYGFTNTWYDLGKLTTEQIGYGKIDLCEDMYAFLNLINQGYPHLALFKYLVVSGKAQAPGGCSSIRSNSKHNRALEQINREFPEQARWKTSNIEKRKSLGEEDEPLKVLRMCVSRKEKSEAFHKFNAIHPIAVD
>ID:YP_009619250.1 |[Shigella phage Sf24]||_Shigella_phage_Sf24_.gbk|beta glucosyltransfe..|843|NC_042078(168112):118017-118859:-1 ^GeneID:40095865^ Shigella phage Sf24, complete genome.|neighbours:ID:YP_009619249.1(-1),ID:YP_009619251.1(-1)|neighbour_genes:UvsX,dCMP hydroxymethylas..|
MIQFVIPSYQRVGAVSALDMFPTDYEPHIVVREHEEKAYYDAYGSRAKIITIPDDVNGIAGTRKAITDMYAGQRIWMIDDDTTIRMSSMRKKDDRRCVDKINQLTREQFYELIQYVEDAMDCGYYHGHARLPIFKITSSWGNYRENSYGFTNTWYDLGKLTTEQIGYGKIDLCEDMYAFLNLINQGYPHLALFKYLVVSGKAQAPGGCSSIRSNSKHNRALEQINREFPEQARWKTSNIEKRKSLGEEDEPLKVLRMCVSRKEKSEAFHKFNVIHPIAVD
>ID:YP_004414944.1 |[Shigella phage Shfl2]||_Shigella_phage_Shfl2_.gbk|hypothetical protein|843|NC_015457(165919):22693-23535:-1 ^GeneID:10498807^ Shigella phage Shfl2, complete genome.|neighbours:ID:YP_004414943.1(-1),ID:YP_004414945.1(-1)|neighbour_genes:putative UvsX recA-l..,putative dCMP hydrox..|
MIQFVIPSYQRVGAVSALDMFPSDYEPHIVVREHEEKAYYDAYGSRAKIITIPDDVNGIAGTRKAITDMYAGQRIWMIDDDTTIRMSSMRKRDDRRCVDKVNQLTREQFYELIQYVEDAMDCGYYHGHARLPIFKITSSWGNYRENSYGFTNTWYDLGKLTTEQIGYGKIDLCEDMYAFLNLINQGYPHLALFKYLVVSGKAQAPGGCSSIRSNSKHNRALEQINREFPEQARWKTSNIEKRKSLGEEDEPLKVLRMCVSRKEKSEAFHKFNAIHPIAVD
>ID:YP_009110862.1 |[Shigella phage pSs-1]||_Shigella_phage_pSs-1_.gbk|gp55|843|NC_025829(164999):27323-28165:-1 ^GeneID:22475128^ Shigella phage pSs-1, complete genome.|neighbours:ID:YP_009110861.1(-1),ID:YP_009110863.1(-1)|neighbour_genes:gp54,gp56|
MIQFVIPSYQRVGAVSALDMFPTDYEPHIVVREHEEKAYYDAYGSRAKIITIPDDVNGIAGTRKAITDMYAGQRIWMIDDDTTIRMSSMRKKDDRRCVDKINQLTREQFYELIQYVEDAMDCGYYHGHARLPIFKITSSWGNYRENSYGFTNTWYDLGKLTTEQIGYGKIDLCEDMYAFLNLINQGYPHLALFKYLVVSGKAQAPGGCSSIRSNSKHNRALEQINREFPEQARWKTSNIEKRKSLGEEDEPLKVLRMCVSRKEKSEAFHKFNAIHPIAVD
>ID:YP_009153643.1 |[Yersinia phage PST]||_Yersinia_phage_PST_.gbk|beta-glucosyl-HMC-al..|843|NC_027404(167785):21779-22621:-1 ^GeneID:24677364^ Yersinia phage PST, complete genome.|neighbours:ID:YP_009153642.1(-1),ID:YP_009153644.1(-1)|neighbour_genes:uvsX,dCMP hydroxymethylas..|
MIQFVIPSYQRVGAVSALDMFPTDYEPHIVVREHEEKAYYDAYGSRAKIVTIPDDVNGIAGTRKAITDMYAGQRIWMIDDDTTIRMSSIRKRDDKRRVDKINQLTREQFYELIQYVEDAMDCGYYHGHARLPIFKITSSWGNYRENSYGFTNTWYDLGKLTTEQIGYGKIDLCEDMYAFLNLINQGYPHLALFKYLVVSGKSHAPGGCSSIRSNSKHNRALEQINREFPEQARWKTSNIEKRKSLGEEDEPLKVLRMCVSRKEKSEAFHKFNAIHPIAVD
>ID:VEV89657.1 |[Yersinia phage fPS-2]||_Yersinia_phage_fPS-2_.gbk|g041c|843|LR215722(169060):22887-23729:-1 ^^ Yersinia phage fPS-2 genome assembly, chromosome: I.|neighbours:ID:VEV89656.1(-1),ID:VEV89658.1(-1)|neighbour_genes:g040c,g042c|
MIQFVIPSYQRVGAVSALDMFPTDYEPHIVVREHEEKAYYDAYGSRAKIVTIPDDVNGIAGTRKAITDMYAGQRIWMIDDDTTIRMSSIRKRDDKRRVDKINQLTREQFYELIQYVEDAMDCGYYHGHARLPIFKITSSWGNYRENSYGFTNTWYDLGKLTTEQIGYGKIDLCEDMYAFLNLINQGYPHLALFKYLVVSGKAQAPGGCSSIRSNSKHNRALEQINREFPEQARWKTSNIEKRKSLGEEDEPLKVLRMCVSRKEKSEAFHKFNAIHPIAVD
>ID:YP_009149284.1 |[Yersinia phage phiD1]||_Yersinia_phage_phiD1_.gbk|g045|843|NC_027353(167063):23230-24072:-1 ^GeneID:24635481^ Yersinia phage phiD1 complete genome.|neighbours:ID:YP_009149283.1(-1),ID:YP_009149285.1(-1)|neighbour_genes:g044,g046|
MIQFVIPSYQRVGAVSALDMFPTDYEPHIVVREHEEKAYYDAYGSRAKIITIPDDVNGIAGTRKAITDMYAGQRIWMIDDDTTIRMSSMRKRDDRRCVDKVNQLTREQFYELIQYVEDAMDCGYYHGHARLPIFKITSSWGNYRENSYGFTNTWYDLGKLTTEQIGYGKIDLCEDMYAFLNLINQGYPHLALFKYLVVSGKAQAPGGCSSIRSNSKHNRALEQINREFPEQARWKTSNIEKRKSLGEEDEPLKVLRMCVSRKEKSEAFHKFNAIHPIAVD
> |[Tevenvirinae Citrobacter_phage_CF1_ERZ-2017]||_Citrobacter_phage_CF1_ERZ-2017.gb|glucosyl transferase|840|NC_042067.1(171911):22603-23442:-1 ^RAST2:fig|1198136.189.peg.47^ Tevenvirinae Citrobacter_phage_CF1_ERZ-2017|neighbours:(-1),(-1)|neighbour_genes:hypothetical protein,hypothetical protein|
MNGNDSICNSKLQSCRGSNCPGHVPYWYIAHLVVRESQKEEYENHYGAIAKIVAIPDDTKGIADTRRLITKMYAGMRIWMLDDDTTIHTTEIREKDDRRILHDVGMTWDEFNKLTQYVEAAMDCGFYHGHARLPIFKIDSKWGHFRENSYGFTNTFYDLSKLSADDIGYGIVDLSEDTYAFLKLINMGYPHLAIFKYLVKSGKGQAPGGVSSMRNAAKQNRALEKIHADFPTQARWKSEGDPTKTMFGTDEPLKVLRMCVAKKQKSDAFHKFSEIEPNL
>ID:QQG32118.1 |[Citrobacter phage CkP1]||_Citrobacter_phage_CkP1.gbk|hypothetical protein|831|MW239124(168463):21679-22509:-1 ^^ Citrobacter phage CkP1, complete genome.|neighbours:ID:QQG32098.1(-1),ID:QQG32154.1(-1)|neighbour_genes:hypothetical protein,hypothetical protein|
MIQFVIPSYNRAGAVTALDMFPDGYIPHLVVRESQKEVYEKWHGHAAKIVTIPDDVNGIAGTRRLITEMYQGMRIWMLDDDTTIHTTETRERDNRRILHDVGMTWDEFNKLTQYVEAAMDCGFYHGHSRLPIFKVSGDDANFRENSYGFTNTFYDLSKLSADDIGYGIVDLSEDTYAFLKLINMGYPHLAIFKYLVKSGKGQAPGGVSSMRNAAKQNRALEKIHADFPTQARWKSEGDPTKTMFGTDEPLKVLRMCVAKKQKSDAFHKFSEIEPYL
>ID:QIN97444.1 |[Citrobacter phage PhiZZ23]||_Citrobacter_phage_PhiZZ23.gbk|beta-glucosyl-HMC-al..|843|MT176425(167516):23108-23950:-1 ^^ Citrobacter phage PhiZZ23, complete genome.|neighbours:ID:QIN97443.1(-1),ID:QIN97445.1(-1)|neighbour_genes:RecA-like recombinas..,deoxycytidylate 5-hy..|
MIQFVIPSYQRVGAVSALDMFPTDYEPHIVVREHEEKAYYDAYGSRAKIITIPDDVNGIAGTRKAITDMYAGQRIWMIDDDTTIRMSSMRKRDDRRCVDKVNQLTREQFYELIQYVEDAMDCGYYHGHARLPIFKITSSWGNYRENSYGFTNTWYDLGKLTTEQIGYGKIDLCEDMYAFLNLINQGYPHLALFKYLVVSGKAQAPGGCSSIRSNSKHNRALEQINIEFPEQARWKTSNIEKRKSLGEEDEPLKVLRMCVSRKEKSEAFHKFNAIHPIAVD
>ID:QIQ68104.1 |[Citrobacter phage PhiZZ6]||_Citrobacter_phage_PhiZZ6.gbk|beta-glucosyl-HMC-al..|843|MT176424(165795):22668-23510:-1 ^^ Citrobacter phage PhiZZ6, complete genome.|neighbours:ID:QIQ68103.1(-1),ID:QIQ68105.1(-1)|neighbour_genes:recombination protei..,dCMP hydroxymethylas..|
MIQFVIPSYQRVGAVSALDMFPTDYEPHIVVREHEEKAYYDAYGSRAKIITIPDDVNGIAGTRKAITDMYAGQRIWMIDDDTTIRMSSMRKRDDRRCVDKVNQLTHEQFYELIQYVEDAMDCGYYHGHARLPIFKITSSWGNYRENSYGFTNTWYDLGKLTTEQIGYGKIDLCEDMYAFLNLINQGYPHLALFKYLVVSGKAQAPGGCSSIRSNSKHNRALEQINREFPEQARWKTSNIEKRKSLGEEDEPLKVLRMCVSRKEKSEAFHKFNAIHPIAVD
> |[Tevenvirinae Citrobacter_phage_vB_CroM_CrRp10]||_Citrobacter_phage_vB_CroM_CrRp10.gb|glucosyl transferase|843|MG775043.2(168403):165727-166569:-1 ^RAST2:fig|1198136.194.peg.275^ Tevenvirinae Citrobacter_phage_vB_CroM_CrRp10|neighbours:(-1),(-1)|neighbour_genes:recombination protei..,hypothetical protein|
MIQFVIPSYQRVGAVSALDMFPTDYEPHIVVREHEEKSYYDAYGSRAKIITIPDDVNGIAGTRKAITDMYAGQRIWMIDDDTTIRMSSMRKRDDRRCVDKVNQLTREQFYELIQYVEDAMDCGYYHGHARLPIFKITSSWGNYRENSYGFTNTWYDLGKLTTEQIGYGKIDLCEDMYAFLNLINQGYPHLALFKYLVVSGKAQAPGGCSSIRSNSKHNRALEQINREFPEQARWKTSNIEKRKSLGEEDEPLKVLRMCVSRKEKSEAFHKFNAIHPIAVD
>ID:QGH71616.1 |[Enterobacter phage prasa_myo]||_Enterobacter_phage_prasa_myo.gbk|hypothetical protein|831|MN617835(172614):24648-25478:-1 ^^ Enterobacter phage prasa_myo, complete genome.|neighbours:ID:QGH71615.1(-1),ID:QGH71617.1(-1)|neighbour_genes:beta glucosyl transf..,homing endonuclease|
MIQFVIPSYNRAGAVTALDMFPTGYVPHLVVRESQKEEYEMHYGALAKIVTIPDDVNGIAGTRRLITEMYQGQRIWMLDDDTTIHTTEIRAKDDRRILHDVGMTWDEFNKLTQYVEAAMDCGFYHGHARLPIFKIDSKWGHFRENSYGFTNTFYDLSKLSADDIGYGIVDLSEDTYAFLKLINMGYPHLAIFKYLVKSGKGQAPGGVSSMRNAAKQNRALEKIHADFPTQARWKSEGDPTKTMFGTDEPLKVLRMCVAKKQKSDAFNKFSEIEPTL
>ID:YP_007004427.1 |[Escherichia phage ime09]||_Enterobacteria_phage_ime09.gbk|beta-glucosyl-HMC-al..|843|NC_019503(166499):23107-23949:-1 ^^ Enterobacteria phage ime09, complete genome.|neighbours:ID:YP_007004426.1(-1),ID:YP_007004428.1(-1)|neighbour_genes:uvsX,gp42|
MIQFVIPSYQRVGAVSALDMFPTDYEPHIVVREHEEKAYYDAYGSRAKIITIPDDVNGIAGTRKAITDMYAGQRIWMIDDDTTIRMSSMRKKDDRRCVDKINQLTREQFYELIQYVEDAMDCGYYHGHARLPIFKITSSWGNYRENSYGFTNTWYDLGKLTTEQIGYGKIDLCEDMYAFLNLINQGYPHLALFKYLVVSGKAQAPGGCSSIRSNSKHNRALEQINREFPEQARWKTSNIEKRKSLGEEDEPLKVLRMCVSRKEKSEAFHKFNAIHPIAVD
> |[Tevenvirinae Escherichia_phage_ES12]||_Escherichia_phage_ES12.gb|glucosyl transferase|843|MN508614.1(166240):128576-129418:-1 ^RAST2:fig|1198136.135.peg.202^ Tevenvirinae Escherichia_phage_ES12|neighbours:(-1),(-1)|neighbour_genes:Phage recombination ..,hypothetical protein|
MIQFVIPSYQRVGAVSALDMFPTDYEPHIIVREHEEKAYYDAYGSRAKIITIPDDVNGIAGTRKAITDMYAGQRIWMIDDDTTIRMSSMRKRDDRRCVDKVNQLTREQFYELIQYVEDAMDCGYYHGHARLPIFKITSSWGNYRENSYGFTNTWYDLGKLTTEQIGYGKIDLCEDMYAFLNLINQGYPHLALFKYLVVSGKAQAPGGCSSIRSNSKHNRALEQINREFPEQARWKTSNIEKRKSLGEEDEPLKVLRMCVSRKEKSEAFHKFNAIHPIAVD
> |[Tevenvirinae Escherichia_phage_ES19]||_Escherichia_phage_ES19.gb|glucosyl transferase|843|MN508616.1(166781):129028-129870:-1 ^RAST2:fig|1198136.145.peg.202^ Tevenvirinae Escherichia_phage_ES19|neighbours:(-1),(-1)|neighbour_genes:recombination protei..,hypothetical protein|
MIQFVIPSYQRVGAVSALDMFPTDYEPHIVVREHEEKAYYDAYGSRAKIITIPDDVNGIAGTRKAITDMYAGQRIWMIDDDTTIRMSSMRKRDDRRCVDKINQLTREQFYELIQYVEDAMDCGYYHGHARLPIFKITSSWGNYRENSYGFTNTWYDLGKLTTEQIGYGKIDLCEDMYAFLNLINQGYPHLALFKYLVVSGKAQAPGGCSSIRSNSKHNRALEQINREFPEQARWKTSNIEKRKSLGEEDEPLKVLRMCVSRKEKSEAFHKFNAIHPIAVD
> |[Tevenvirinae Escherichia_phage_ES21]||_Escherichia_phage_ES21.gb|glucosyl transferase|843|MN508617.1(166790):129043-129885:-1 ^RAST2:fig|1198136.146.peg.202^ Tevenvirinae Escherichia_phage_ES21|neighbours:(-1),(-1)|neighbour_genes:recombination protei..,hypothetical protein|
MIQFVIPSYQRVGAVSALDMFPTDYEPHIVVREHEEKAYYDAYGSRAKIITIPDDVNGIAGTRKAITDMYAGQRIWMIDDDTTIRMSSMRKRDDRRCVDKINQLTREQFYELIQYVEDAMDCGYYHGHARLPIFKITSSWGNYRENSYGFTNTWYDLGKLTTEQIGYGKIDLCEDMYAFLNLINQGYPHLALFKYLVVSGKAQAPGGCSSIRSNSKHNRALEQINREFPEQARWKTSNIEKRKSLGEEDEPLKVLRMCVSRKEKSEAFHKFNAIHPIAVD
> |[Tevenvirinae Escherichia_phage_ES26]||_Escherichia_phage_ES26.gb|glucosyl transferase|843|MN508618.1(166756):128927-129769:-1 ^RAST2:fig|1198136.149.peg.202^ Tevenvirinae Escherichia_phage_ES26|neighbours:(-1),(-1)|neighbour_genes:Phage recombination ..,hypothetical protein|
MIQFVIPSYQRVGAVSALDMFPTDYEPHIIVREHEEKAYYDAYGSRAKIITIPDDVNGIAGTRKAITDMYAGQRIWMIDDDTTIRMSSMRKRDDRRCVDKVNQLTREQFYELIQYVEDAMDCGYYHGHARLPIFKITSSWGNYRENSYGFTNTWYDLGKLTTEQIGYGKIDLCEDMYAFLNLINQGYPHLALFKYLVVSGKAQAPGGCSSIRSNSKHNRALEQINREFPEQARWKTSNIEKRKSLGEEDEPLKVLRMCVSRKEKSEAFHKFNAIHPIAVD
>ID:QOC55233.1 |[Escherichia phage JEP6]||_Escherichia_phage_JEP6.gbk|glucosyl transferase|843|MT764206(170340):96663-97505:-1 ^^ Escherichia phage JEP6, complete genome.|neighbours:ID:QOC55232.1(-1),ID:QOC55234.1(-1)|neighbour_genes:recombination protei..,deoxycytidylate 5-hy..|
MIQFVIPSYQRVGAVSALNMFPTDYEPHIVVREHEEKAYYDAYGSRAKIVTIPDDVNGIAGTRKAITDMYAGQRIWMIDDDTTIRMSSIRKRDDKRRVDKINQLTREQFYELIQYVEDAMDCGYYHGHARLPIFKITSSWGNYRENSYGFTNTWYDLGKLTTEQIGYGKIDLCEDMYAFLNLINQGYPHLALFKYLVVSGKSHAPGGCSSIRSNSKHNRALEQINREFPEQARWKTSNIEKRKSLGEEDEPLKVLRMCVSRKEKSEAFHKFNAIHPIAVD
> |[Tevenvirinae Escherichia_phage_KNP1]||_Escherichia_phage_KNP1.gb|glucosyl transferase|843|KX452694.1(165831):13858-14700:-1 ^RAST2:fig|1198136.141.peg.31^ Tevenvirinae Escherichia_phage_KNP1|neighbours:(-1),(-1)|neighbour_genes:recombination protei..,hypothetical protein|
MIQFVIPSYQRVGAVSALDMFPTDYEPHIVVREHEEKAYYDAYGSRAKIITIPDDVNGIAGTRKAITDMYAGQRIWMIDDDTTIRMSSMRKKDDRRCVDKINQLTREQFYELIQYVEDAMDCGYYHGHARLPIFKITSSWGNYRENSYGFTNTWYDLGKLTTEQIGYGKIDLCEDMYAFLNLINQGYPHLALFKYLVVSGKAQAPGGCSSIRSNSKHNRALEQINREFPEQARWKTSNIEKRKSLGEEDEPLKVLRMCVSRKEKSEAFHKFNAIHPIAVD
>ID:AKN44574.1 |[Escherichia phage PEC04]||_Escherichia_phage_PEC04.gbk|putative beta-glucos..|843|KR233165(167552):46136-46978:1 ^^ Escherichia phage PEC04, complete genome.|neighbours:ID:AKN44573.1(1),ID:AKN44575.1(1)|neighbour_genes:dCMP hydroxylase,putative UvsX rec-li..|
MIQFVIPSYQRVGAVSALDMFPSDYEPHIVVREHEEKAYYDAYGSRAKIITIPDDVNGIAGTRKAITDMYAGQRIWMIDDDTTIRMSSMRKKDDRRCVDKINQLTREQFYELIQYVEDAMDCGYYHGHARLPIFKITSSWGNYRENSYGFTNTWYDLGKLTTEQIGYGKIDLCEDMYAFLNLINQGYPHLALFKYLVVSGKAQAPGGCSSIRSNSKHNRALEQINREFPEQARWKTSNIEKRKSLGEEDEPLKVLRMCVSRKEKSEAFHKFNAIHPIAVD
>ID:VUF54800.1 |[Escherichia phage T4_ev151]||_Escherichia_phage_T4_ev151.gbk|Glucosyl transferase|843|LR597660(167097):21465-22307:-1 ^^ Escherichia phage T4_ev151 genome assembly, chromosome: 1.|neighbours:ID:VUF54792.1(-1),ID:VUF54807.1(-1)|neighbour_genes:hypothetical protein,Putative thymidylate..|
MIQFVIPSYQRVGAVSALDMFPTDYEPHIVVREHEEKAYYDAYGSRAKIITIPDDVNGIAGTRKAITDMYAGQRIWMIDDDTTIRMSSIRKRDDKRRVDKINQLTREQFYELIQYVEDAMDCGYYHGHARLPIFKITSSWGNYRENSYGFTNTWYDLGKLTTEQIGYGKIDLCEDMYAFLNLINQGYPHLALFKYLVVSGKAQAPGGCSSIRSNSKHNRALEQINREFPEQARWKTSNIEKRKSLGEEDEPLKVLRMCVSRKEKSEAFHKFNAIHPIAVD
>ID:VUF54905.1 |[Escherichia phage T4_ev240]||_Escherichia_phage_T4_ev240.gbk|Glucosyl transferase|843|LR597657(166954):22030-22872:-1 ^^ Escherichia phage T4_ev240 genome assembly, chromosome: 1.|neighbours:ID:VUF54896.1(-1),ID:VUF54913.1(-1)|neighbour_genes:hypothetical protein,Deoxycytidylate 5-hy..|
MIQFVIPSYQRVGAVSALDMFPTDYEPHIVVREHEEKAYYDAYGSRAKIITIPDDVNGIAGTRKAITDMYAGQRIWMIDDDTTIRMSSMRKRDDRRCVDKVNQLTREQFYELIQYVEDAMDCGYYHGHARLPIFKITSSWGNYRENSYGFTNTWYDLGKLTTEQIGYGKIDLCEDMYAFLNLINQGYPHLALFKYLVVSGKAQAPGGCSSIRSNSKHNRALEQINREFPEQARWKTSNIEKRKSLGEEDEPLKVLRMCVSRKEKSEAFHKFNAIHPIAVD
>ID:QOI68227.1 |[Escherichia phage VEc74]||_Escherichia_phage_VEc74.gbk|hypothetical protein|843|MT932213(166100):21776-22618:-1 ^^ Escherichia phage VEc74, complete genome.|neighbours:ID:QOI68226.1(-1),ID:QOI68228.1(-1)|neighbour_genes:RecA-like recombinas..,deoxycytidylate 5-hy..|
MIQFVIPSYQRVGAVSALDMFPTDYEPHIVVREHEEKAYYDAYGSRAKIITIPDDVNGIAGTRKAITDMYAGQRIWMIDDDTTIRMSSMRKRDDRRCVDKVNQLTREQFYELIQYVEDAMDCGYYHGHARLPIFKITSSWGNYRENSYGFTNTWYDLGKLTTEQIGYGKIDLCEDMYAFLNLINQGYPHLALFKYLVVSGKAQAPGGCSSIRSNSKHNRALEQINREFPEQARWKTSNIEKRKSLGEEDEPLKVLRMCVSRKEKSEAFHKFNAIHPIAVD
>ID:APU02672.1 |[Escherichia phage YUEEL01]||_Escherichia_phage_YUEEL01.gbk|DNA beta-glucosyltra..|843|KY290975(169621):22673-23515:-1 ^^ Escherichia phage YUEEL01, complete genome.|neighbours:ID:APU02671.1(-1),ID:APU02673.1(-1)|neighbour_genes:RecA-like recombinat..,dCMP hydroxymethylas..|
MIQFVIPSYQRVGAVSALDMFPTDYEPHIVVREHEEKAYYDAYGSRAKIITIPDDVNGIAGTRKAITDMYAGQRIWMIDDDTTIRMSSIRKRDDKRRVDKINQLTREQFYELIQYVEDAMDCGYYHGHARLPIFKITSSWGNYRENSYGFTNTWYDLGKLTTEQIGYGKIDLCEDMYAFLNLINQGYPHLALFKYLVVSGKAQAPGGCSSIRSNSKHNRALEQINREFPEQARWKTSNIEKRKSLGEEDEPLKVLRMCVSRKEKSEAFHKFNAIHPIAVD
>ID:QHR64462.1 |[Escherichia phage teqdroes]||_Escherichia_phage_teqdroes.gbk|glucosyl transferase|843|MN895438(166833):31063-31905:1 ^^ Escherichia phage teqdroes, complete genome.|neighbours:ID:QHR64461.1(1),ID:QHR64463.1(1)|neighbour_genes:dCMP hydroxymethylas..,UvsX|
MIQFVIPSYQRVRAVSALDMFPTDYEPHIVVREHEEKAYHDAYGSRAKIITIPDDVNGIAGTRKAITDIYAGQRIWMIDDDTTIRMSSMRKRDDRRCVDKVNQLTREQFYELIQYVEDAMDCGYYHGHARLPIFKITSSWGNYRENSYGFTNTWYDLGKLTTEQIGYGKIDLCEDMYAFLNLINQGYPHLALFKYLVVSGKAQAPGGCSSIRSNSKHNRALEQINREFPEQARWKTSNIEKRKSLGEEDEPLKVLRMCVSRKEKSEAFHKFNAIHPIAVD
> |[Tevenvirinae Escherichia_phage_teqhad]||_Escherichia_phage_teqhad.gb|glucosyl transferase|843|MN895434.1(167892):27840-28682:-1 ^RAST2:fig|1198136.163.peg.58^ Tevenvirinae Escherichia_phage_teqhad|neighbours:(-1),(-1)|neighbour_genes:Phage recombination ..,hypothetical protein|
MIQFVIPSYQRVGAVSALDMFPTDYEPHIVVREHEEKAYHDAYGSRAKIITIPDDVNGIAGTRKAITDMYAGQRIWMIDDDTTIRMSSMRKRDDRRCVDKVNQLTREQFYELIQYVEDAMDCGYYHGHARLPIFKITSSWGNYRENSYGFTNTWYDLGKLTTEQIGYGKIDLCEDMYAFLNLINQGYPHLALFKYLVVSGKAQAPGGCSSIRSNSKHNRALEQINREFPEQARWKTSNIEKRKSLGEEDEPLKVLRMCVSRKEKSEAFHKFNAIHPIAVD
> |[Tevenvirinae Escherichia_phage_teqhal]||_Escherichia_phage_teqhal.gb|glucosyl transferase|843|MN895435.1(168070):15965-16807:1 ^RAST2:fig|1198136.192.peg.29^ Tevenvirinae Escherichia_phage_teqhal|neighbours:(1),(1)|neighbour_genes:hypothetical protein,recombination protei..|
MIQFVIPSYQRVGAVSALDMFPSDYEPHIVVREHEEKAYYDAYGSRAKIITIPDDVNGIAGTRKAITDMYAGQRIWMIDDDTTIRMSSMRKRDDRRCVDKVNQLTHEQFYELIQYVEDAMDCGYYHGHARLPIFKITSSWGNYRENSYGFTNTWYDLGKLTTEQIGYGKIDLCEDMYAFLNLINQGYPHLALFKYLVVSGKAQAPGGCSSIRSNSKHNRALEQINREFPEQARWKTSNIEKRKSLGEEDEPLKVLRMCVSRKEKSEAFHKFNAIHPIAVD
>ID:QHR64400.1 |[Escherichia phage teqskov]||_Escherichia_phage_teqskov.gbk|putative beta-glucos..|843|MN895437(165017):159686-160528:1 ^^ Escherichia phage teqskov, complete genome.|neighbours:ID:QHR64399.1(1),ID:QHR64401.1(1)|neighbour_genes:deoxycytidylate 5-hy..,putative RecA-like r..|
MIQFVIPSYQRVGAVSALDMFPTDYEPHIVVREHEEKAYYDAYGSRAKIITIPDDVNGIAGTRKAITDMYAGQRIWMIDDDTTIRMSSMRKRDDRRCVDKVNQLTREQFYELIQYVEDAMDCGYYHGHARLPIFKITSSWGNYRENSYGFTNTWYDLGKLTTEQIGYGKIDLCEDMYAFLNLINQGYPHLALFKYLVVSGKAQAPGGCSSIRSNSKHNRALEQINIEFPEQARWKTSNIEKRKSLGEEDEPLKVLRMCVSRKEKSEAFHKFNAIHPIAVD
>ID:QHR63893.1 |[Escherichia phage teqsoen]||_Escherichia_phage_teqsoen.gbk|putative beta-glucos..|843|MN895436(166468):7794-8636:-1 ^^ Escherichia phage teqsoen, complete genome.|neighbours:ID:QHR63892.1(-1),ID:QHR63894.1(-1)|neighbour_genes:putative RecA-like r..,dCMP hydroxymethylas..|
MIQFVIPSYQRVGAVSALDMFPTDYEPHIVVREHEEKAYYDAYGSRAKIVTIPDDVNGIAGTRKAITDMYAGQRIWMIDDDTTIRMSSMRKRDDRRCVDKVNQLTREQFYELIQYVEDAMDCGYYHGHARLPIFKITSSWGNYRENSYGFTNTWYDLGKLTTEQIGYGKIDLCEDMYAFLNLINQGYPHLALFKYLVVSGKAQAPGGCSSIRSNSKHNRALEQINREFPEQARWKTSNIEKRKSLGEEDEPLKVLRMCVSRKEKSEAFHKFNAIHPIAVD
>ID:QQM15583.1 |[Escherichia phage vB_EcoM-BECP11]||_Escherichia_phage_vB_EcoM-BECP11.gbk|hypothetical protein|843|MW286157(165973):12713-13555:1 ^^ Escherichia phage vB_EcoM-BECP11, complete genome.|neighbours:ID:QQM15582.1(1),ID:QQM15584.1(1)|neighbour_genes:deoxycytidylate 5-hy..,uvsX|
MIQFVIPSYQRVGAVSALDMFPTDYEPHIVVREHEEKAYHDAYGSRAKIITIPDDVNGIAGTRKAITDMYAGQRIWMIDDDTTIRMSSMRKRDDRRCVDKVNQLTHKQFYELIQYVEDAMDCGYYHGHARLPIFKITSSWGNYRENSYGFTNTWYDLGKLTTEQIGYGKIDLCEDMYAFLNLINQGYPHLALFKYLVVSGKAQAPGGCSSIRSNSKHNRALEQINREFPEQARWKTSNIEKRKSLGEEDEPLKVLRMCVSRKEKSEAFHKFNAIHPIAVD
>ID:QLF81613.1 |[Escherichia phage vB_EcoM_F1]||_Escherichia_phage_vB_EcoM_F1.gbk|hypothetical protein|843|MT682712(168410):23973-24815:-1 ^^ Escherichia phage vB_EcoM_F1, complete genome.|neighbours:ID:QLF81589.1(-1),ID:QLF81625.1(-1)|neighbour_genes:hypothetical protein,hypothetical protein|
MIQFVIPSYQRVGAVSALDMFPTDYEPHIVVREHEEKAYYDAYGSRAKIVTIPDDVNGIAGTRKAITDMYAGQRIWMIDDDTTIRMSSIRKRDDKRRVDKINQLTREQFYELIQYVEDAMDCGYYHGHARLPIFKITSSWGNYRENSYGFTNTWYDLGKLTTEQIGYGKIDLCEDMYAFLNLINQGYPHLALFKYLVVSGKSHAPGGCSSIRSNSKHNRALEQINREFPEQARWKTSNIEKRKSLGEEDEPLKVLRMCVSRKEKSEAFHKFNAIHPIAVD
>ID:QLF81079.1 |[Escherichia phage vB_EcoM_FT]||_Escherichia_phage_vB_EcoM_FT.gbk|hypothetical protein|843|MT682710(167431):132046-132888:-1 ^^ Escherichia phage vB_EcoM_FT, complete genome.|neighbours:ID:QLF81053.1(-1),ID:QLF81088.1(-1)|neighbour_genes:hypothetical protein,hypothetical protein|
MIQFVIPSYQRVGAVSALDMFPTDYEPHIVVREHEEKAYYDAYGSRAKIVTIPDDVNGIAGTRKAITDMYAGQRIWMIDDDTTIRMSSIRKRDDKRRVDKINQLTREQFYELIQYVEDAMDCGYYHGHARLPIFKITSSWGNYRENSYGFTNTWYDLGKLTTEQIGYGKIDLCEDMYAFLNLINQGYPHLALFKYLVVSGKSHAPGGCSSIRSNSKHNRALEQINREFPEQARWKTSNIEKRKSLGEEDEPLKVLRMCVSRKEKSEAFHKFNAIHPIAVD
> |[Tevenvirinae Escherichia_phage_vB_EcoM_G2133]||_Escherichia_phage_vB_EcoM_G2133.gb|glucosyl transferase|843|MK327928.1(168959):22410-23252:-1 ^RAST2:fig|1198136.156.peg.44^ Tevenvirinae Escherichia_phage_vB_EcoM_G2133|neighbours:(-1),(-1)|neighbour_genes:Phage recombination ..,hypothetical protein|
MIQFVIPSYQRAGAVSALNMFPTDYEPHIVVREHEEKAYYDAYGSRAKIITIPDDVNGIAGTRKAITDMYAGQRIWMIDDDTTIRMSSIRKRDDKRRVDKINQLTREQFYELIQYVEDAMDCGYYHGHARLPIFKITSSWGNYRENSYGFTNTWYDLGKLTTEQIGYGKIDLCEDMYAFLNLINQGYPHLALFKYLVVSGKSHAPGGCSSIRSNSKHNRALEQINREFPEQARWKTSNIEKRKSLGEEDEPLKVLRMCVSRKEKSEAFHKFNAIHPIAVD
>ID:QIW91395.1 |[Escherichia phage vB_EcoM_IME537]||_Escherichia_phage_vB_EcoM_IME537.gbk|putative beta-glucos..|849|MT179807(168642):100394-101242:-1 ^^ Escherichia phage vB_EcoM_IME537, complete genome.|neighbours:ID:QIW91394.1(-1),ID:QIW91396.1(-1)|neighbour_genes:putative RecA-like r..,dCMP hydroxymethylas..|
MEMIQFVIPSYQRVGAVSALDMFPTDYEPHIVVREHEEKAYYDAYGSRAKIVVIPDDVNGIAGTRKAITDMYAGQRIWMIDDDTTIRMSSMRKKDDRRCVDKINQLTREQFYELIQYVKDAMDCGYYHGHARLPIFKITSSWGNYRENSYGFTNTWYDLGKLTTEQIGYGKIDLCEDMYAFLNLINQGYPHLALFKYLVVSGKAQAPGGCSSIRSNSKHNRALEQINREFPEQARWKTSNIEKRKSLGEEDEPLKVLRMCVSRKEKSEAFHKFNAIHPIAVD
>ID:QLF82162.1 |[Escherichia phage vB_EcoM_Lutter]||_Escherichia_phage_vB_EcoM_Lutter.gbk|hypothetical protein|843|MT682714(170054):23371-24213:-1 ^^ Escherichia phage vB_EcoM_Lutter, complete genome.|neighbours:ID:QLF82136.1(-1),ID:QLF82173.1(-1)|neighbour_genes:hypothetical protein,hypothetical protein|
MIQFVIPSYQRVGAVSALDMFPTDYEPHIVVREHEEKAYYDAYGSRAKIVTIPDDVNGIAGTRKAITDMYAGQRIWMIDDDTTIRMSSIRKRDDKRRVDKINQLTREQFYELIQYVEDAMDCGYYHGHARLPIFKITSSWGNYRENSYGFTNTWYDLGKLTTEQIGYGKIDLCEDMYAFLNLINQGYPHLALFKYLVVSGKSHAPGGCSSIRSNSKHNRALEQINREFPEQARWKTSNIEKRKSLGEEDEPLKVLRMCVSRKEKSEAFHKFNAIHPIAVD
>ID:AWM12014.1 |[Escherichia phage vB_EcoM_NBG2]||_Escherichia_phage_vB_EcoM_NBG2.gbk|putative beta-glucos..|843|MH243439(166083):21653-22495:-1 ^^ Escherichia phage vB_EcoM_NBG2, complete genome.|neighbours:ID:AWM11990.1(-1),ID:AWM12023.1(-1)|neighbour_genes:RecA-like recombinat..,dCMP hydroxymethylas..|
MIQFVIPSYQRVGAVSALDMFPSDYEPHIVVRKHEEKAYYDAYGSRAKIITIPDDVNGIAGTRKAITDMYAGQRIWMIDDDTTIRMSSMRKKDDRRCVDKINQLTREQFYELIQYVEDAMDCGYYHGHARLPIFKITSSWGNYRENSYGFTNTWYDLGKLTTEQIGYGKIDLCEDMYAFLNLINQGYPHLALFKYLVVSGKAQAPGGCSSIRSNSKHNRALEQINREFPEQARWKTSNIEKRKSLGEEDDPLKVLRMCVSRKEKSEAFHKFNAIHPIAVD
>ID:QLF81894.1 |[Escherichia phage vB_EcoM_Ozark]||_Escherichia_phage_vB_EcoM_Ozark.gbk|hypothetical protein|843|MT682713(167600):22902-23744:-1 ^^ Escherichia phage vB_EcoM_Ozark, complete genome.|neighbours:ID:QLF81869.1(-1),ID:QLF81904.1(-1)|neighbour_genes:hypothetical protein,hypothetical protein|
MIQFVIPSYQRVGAVSALDMFPTDYEPHIVVREHEEKAYYDAYGSRAKIITIPDDVNGIAGTRKAITDMYAGQRIWMIDDDTTIRMSSMRKRDDRRCVDKVNQLTREQFYELIQYVEDAMDCGYYHGHARLPIFKITSSWGNYRENSYGFTNTWYDLGKLTTEQIGYGKIDLCEDMYAFLNLINQGYPHLALFKYLVVSGKAQAPGGCSSIRSNSKHNRALEQINKEFPEQARWKTSNIEKRKSLGEEDEPLKVLRMCVSRKEKSEAFHKFNAIHPIAVD
>ID:QLF80809.1 |[Escherichia phage vB_EcoM_SP1]||_Escherichia_phage_vB_EcoM_SP1.gbk|glycosyltransferase|843|MT682709(165416):145098-145940:1 ^^ Escherichia phage vB_EcoM_SP1, complete genome.|neighbours:ID:QLF80818.1(1),ID:QLF80783.1(1)|neighbour_genes:thymidylate synthase,recombination and re..|
MIQFVIPSYQRVGAVSALDMFPTDYEPHIVVREHEEKAYYDAYGSRAKIVVIPDDVNGIAGTRKAITDMYAGQRIWMIDDDTTIRMSSMRKKDDRRCVDKINQLTREQFYELIQYVEDAMDCGYYHGHARLPIFKITSSWGNYRENSYGFTNTWYDLGKLTTEQIGYGKIDLCEDMYAFLNLINQGYPHLALFKYLVVSGKAQAPGGCSSIRSNSKHNRALEQINREFPEQARWKTSNIEKRKSLGEEDEPLKVLRMCVSRKEKSEAFHKFNAIHPIVVD
> |[Tevenvirinae Escherichia_phage_vB_EcoM_WL-3]||_Escherichia_phage_vB_EcoM_WL-3.gb|glucosyl transferase|843|MT968995.1(165369):21164-22006:-1 ^RAST2:fig|1198136.164.peg.40^ Tevenvirinae Escherichia_phage_vB_EcoM_WL-3|neighbours:(-1),(-1)|neighbour_genes:Phage recombination ..,hypothetical protein|
MIQFVIPSYQRVGAVSALDMFPTDYEPHIVVREHEEKAYYDAYGSKAKIVTIPDDVNGIAGTRKAITDMYAGQRIWMIDDDTTIRMSSMRKRDDRRCVDKVNQLTREQFYELIQYVEDAMDCGYYHGHARLPIFKITSSWGNYRENSYGFTNTWYDLGKLTTEQIGYGKIDLCEDMYAFLNLINQGYPHLALFKYLVVSGKAQAPGGCSSIRSNSKHNRALEQINREFPEQARWKTSNIEKRKSLGEEDEPLKVLRMCVSRKEKSEAFHKFNAIHPIAVD
>ID:AYD85310.1 |[Escherichia phage vB_vPM_PD112]||_Escherichia_phage_vB_vPM_PD112.gbk|beta-glucosyl-HMC-al..|843|MH837626(168084):95808-96650:-1 ^^ Escherichia phage vB_vPM_PD112, complete genome.|neighbours:ID:AYD85309.1(-1),ID:AYD85311.1(-1)|neighbour_genes:homing endonuclease,deoxycytidylate 5-hy..|
MIQFVIPSYQRVGAVSALDMFPTDYEPHIVVREHEEKAYYDAYGSRAKIVTIPDDVNGIAGTRKAITDMYAGQRIWMIDDDTTIRMSSMRKKDDRRCVDKINQLTREQFYELIQYVEDAMDCGYYHGHARLPIFKITSSWGNYRENSYGFTNTWYDLGKLTTEQIGYGKIDLCEDMYAFLNLINQGYPHLALFKYLVVSGKAQAPGGCSSIRSNSKHNRALEQINREFPEQARWKTSNIEKRKSLGEEDEPLKVLRMCVSRKEKSEAFHKFNAIHPIAVD
>ID:QOC57033.1 |[Escherichia phage vb_EcoM_bov10K1]||_Escherichia_phage_vb_EcoM_bov10K1.gbk|glucosyltransferase|843|MT884007(166364):22502-23344:-1 ^^ Escherichia phage vb_EcoM_bov10K1, complete genome.|neighbours:ID:QOC57032.1(-1),ID:QOC57034.1(-1)|neighbour_genes:recombination protei..,hypothetical protein|
MIQFVIPSYQRVGAVSALDMFPTDYEPHIVVREHEEKAYYDAYGSRAKIITIPDDVNGIAGTRKAITDMYAGQRIWMIDDDTTIRMSSMRKRDDRRCVDKVNQLTREQFYELIQYVEDAMDCGYYHGHARLPIFKITSSWGNYRENSYGFTNTWYDLGKLTTEQIGYGKIDLCEDMYAFLNLINQGYPHLALFKYLVVSGKAQAPGGCSSIRSNSKHNRALEQINREFPEQARWKTSNIEKRKSLGEEDEPLKVLRMCVSRKEKSEAFHKFNAIHPIAVD
>ID:QNR52790.1 |[Escherichia phage vb_EcoM_bov9_1]||_Escherichia_phage_vb_EcoM_bov9_1.gbk|glucosyltransferase|843|MT884006(166363):22502-23344:-1 ^^ Escherichia phage vb_EcoM_bov9_1, complete genome.|neighbours:ID:QNR52789.1(-1),ID:QNR52791.1(-1)|neighbour_genes:recombination protei..,hypothetical protein|
MIQFVIPSYQRVGAVSALDMFPTDYEPHIVVREHEEKAYYDAYGSRAKIITIPDDVNGIAGTRKAITDMYAGQRIWMIDDDTTIRMSSMRKRDDRRCVDKVNQLTREQFYELIQYVEDAMDCGYYHGHARLPIFKITSSWGNYRENSYGFTNTWYDLGKLTTEQIGYGKIDLCEDMYAFLNLINQGYPHLALFKYLVVSGKAQAPGGCSSIRSNSKHNRALEQINREFPEQARWKTSNIEKRKSLGEEDEPLKVLRMCVSRKEKSEAFHKFNAIHPIAVD
> |[Tevenvirinae Escherichia_virus_TH09]||_Escherichia_virus_TH09.gb|glucosyl transferase|843|MT446387.1(167656):133314-134156:1 ^RAST2:fig|1198136.143.peg.213^ Tevenvirinae Escherichia_virus_TH09|neighbours:(1),(1)|neighbour_genes:hypothetical protein,Phage recombination ..|
MIQFVIPSYQRVGAVSALDMFPTDYEPHIVVREHEEKAYHDAYGSRAKIIAIPDDVNGIAGTRKAITDMYAGQRIWMIDDDTTIRMSSMRKRDDRRCVDKVNQLTREQFYELIQYVEDAMDCGYYHGHARLPIFKITSSWGNYRENSYGFTNTWYDLGKLTTEQIGYGKIDLCEDMYAFLNLINQGYPHLALFKYLVVSGKAQAPGGCSSIRSNSKHNRALEQINREFPEQARWKTSNIEKRKSLGEEDEPLKVLRMCVSRKEKSEAFHKFNAIHPIAVD
> |[Tevenvirinae Klebsiella_phage_AShe-2020a]||_Klebsiella_phage_AShe-2020a.gb|glucosyl transferase|837|CP062992.1(168979):134393-135229:-1 ^RAST2:fig|1198136.148.peg.220^ Tevenvirinae Klebsiella_phage_AShe-2020a|neighbours:(-1),(-1)|neighbour_genes:hypothetical protein,hypothetical protein|
MIQFVIPSYKRAGAVTALTMFPEGYVPHLVVRESEKEAYETWHGHAAKIVTVPDDVDGIAGTRRLITEMYAGQRIWMLDDDTTIHLTEIRERDDRRVPLGVGEAMSQEVFDDMVKYVETAMDCGYYHGHARLPIFKITSSWGHYRENSFGFTNTFYDLTKLTAEDIGYGIIDLNEDAYAFLKLINMGHPHLALFKYLVKSGKVQSPGGCSTQRDTARQNRALEQLHAAFPNQARWKSKDGERRGLFGDNEPLKSIRMCINTRVKSQAFHEFGKVEPYL
>ID:AKY01892.1 |[Klebsiella phage JD18]||_Klebsiella_phage_JD18.gbk|hypothetical protein|780|KT239446(166313):9701-10480:-1 ^^ Klebsiella phage JD18, complete genome.|neighbours:ID:AKY01891.1(-1),ID:AKY01893.1(-1)|neighbour_genes:hypothetical protein,hypothetical protein|
MFPEGYVPHLVVRESEKEAYETWHGHAAKIVTVPDDVDGIAGTRRLITEMYAGQRIWMLDDDTTIHLTEIRERDDRRVPLGVGEAMSQEVFDDMVKYVETAMDCGYYHGHARLPIFKITSSWGHYRENSFGFTNTFYDLTKLTAEDIGYGVIDLNEDAYAFLKLINMGHPHLALFKYLVKSGKVQSPGGCSTQRDTARQNRALEQLHAAFPNQARWKSKDGERRGLFGDNEPLKSIRMCINTRVKSQAFHEFGKVEPYL
> |[Tevenvirinae Klebsiella_phage_KP179]||_Klebsiella_phage_KP179.gb|glucosyl transferase|837|MH729874.1(162630):131839-132675:1 ^RAST2:fig|1198136.196.peg.219^ Tevenvirinae Klebsiella_phage_KP179|neighbours:(1),(1)|neighbour_genes:hypothetical protein,hypothetical protein|
MIQFVIPSYKRAGAVTALTMFPEGYVPHLVVRESEKEAYETWHGHAAKIVTVPDDVDGIAGTRRLITEMYAGQRIWMLDDDTTIHLTEIRERDDRRVPLGVGEAMSQEVFDDMVKYVETAMDCGYYHGHARLPIFKITSSWGHYRENSFGFTNTFYDLTKLTAEDIGYGIIDLNEDAYAFLKLINMGHPHLALFKYLVKSGKVQSPGGCSTQRDTARQNRALEQLHAAFSNQARWKSKDGERRGLFGDNEPLKSIRMCINTRVKSQAFHEFGKVEPYL
>ID:QEG11635.1 |[Klebsiella phage KPN6]||_Klebsiella_phage_KPN6.gbk|putative glucosyl-tr..|837|MN101230(164270):91485-92321:-1 ^^ Klebsiella phage KPN6, complete genome.|neighbours:ID:QEG11795.1(-1),ID:QEG11653.1(-1)|neighbour_genes:hypothetical protein,hypothetical protein|
MIQFVIPSYKRAGAVTALTMFPEGYVPHLVVRESEKEAYETWHGHAAKIVTVPDDVDGIAGTRRLITEMYAGQRIWMLDDDTTIHLTEIRERDDRRVPLGVGEAMSQEVFDDMVKYVETAMDCGYYHGHARLPIFKITSSWGHYRENSFGFTNTFYDLTKLTAEDIGYGIIDLNEDAYAFLKLINMGHPHLALFKYLVKSGKVQSPGGCSTQRDTARQNRALEQLHAAFPNQARWKSKDGERRGLFGDNEPLKSIRMCINTRVKSQAFHEFGKVEPYL
>ID:QPB09001.1 |[Klebsiella phage Metamorpho]||_Klebsiella_phage_Metamorpho.gbk|beta-glucosyl-HMC-al..|837|MT701588(171475):152326-153162:1 ^^ Klebsiella phage Metamorpho, complete genome.|neighbours:ID:QPB09000.1(1),ID:QPB09002.1(1)|neighbour_genes:HNH endonuclease,hypothetical protein|
MIQFVIPSYKRAGAVSALTMFPEGYVPHIVVRESEKEAYETWHGHAAKIVTIPDDVDGIAGTRRLITEMYAGQRIWMLDDDTTIHLTEIRERDDRRVPLGVGEAMSQEVFDDMVKYVETAMDCGYYHGHARLPIFKITSSWGHYRENSFGFTNTFYDLTKLTAEDIGYGIIDLNEDAYAFLKLINMGHPHLALFKYLVKSGKVQAPGGCSTQRDTARQNRAVEQLHNAFPNQARWKSKDGEKRGLFGDDEPLKSIRMCINTRVKSQAFHEFGKVEPYL
>ID:QEG13081.1 |[Klebsiella phage vB_KaeM_KaAlpha]||_Klebsiella_phage_vB_KaeM_KaAlpha.gbk|putative beta-glucos..|831|MN013084(172334):24779-25609:-1 ^^ Klebsiella phage vB_KaeM_KaAlpha, complete genome.|neighbours:ID:QEG13080.1(-1),ID:QEG13082.1(-1)|neighbour_genes:putative beta glucos..,putative dCMP hydrox..|
MIQFVIPSYNRVGAVTALDMFPTGYVPHLVVRESQKDDYIAYYGDKAQIIPIPDDVNGIAGTRRLITEMYQGQRIWMLDDDTTIHTTEIRAKDDRRILHDVGMTWDEFNKLTQYVEAAMDCGFYHGHARLPIFKIDSKWGHFRENSYGFTNTFYDLSKLSADDIGYGIVDLSEDTYAFLKLINMGYPHLAIFKYLVKSGKGQAPGGVSSMRNAAKQNRALEKIHADFPTQARWKSEGDPTKTMFGTDEPLKVLRMCVAKKQKSDAFKKFSEIEPTL
>ID:CAD2272713.1 |[Klebsiella phage vB_KpnM_311F]||_Klebsiella_phage_vB_KpnM_311F.gbk|beta-glucosyl-HMC-al..|837|LR877331(166710):39621-40457:1 ^^ Klebsiella phage vB_KpnM_311F genome assembly, chromosome: 1.|neighbours:ID:CAD2272709.1(1),ID:CAD2272717.1(1)|neighbour_genes:dCMP hydroxymethylas..,hypothetical protein|
MIQFVIPSYKRAGAVTALTMFPEGYVPHLVVRESEKEAYETWHGHAAKIVTVPDDVDGIAGTRRLITEMYAGQRIWMLDDDTTIHLTEIRERDDRRVPLGVGEAMSQEVFDDMVKYVETAMDCGYYHGHARLPIFKITSSWGHYRENSFGFTNTFYDLTKLTAEDIGYGIIDLNEDAYAFLKLINMGHPHLALFKYLVKSGKVQSPGGCSTQRDTARQNRALEQLHAAFPNQARWKSKDGERRGLFGDNEPLKSIRMCINTRVKSQAFHVFGKVEPYL
>ID:QPX73850.1 |[Klebsiella phage vB_KpnM_BovinicusUrsus]||_Klebsiella_phage_vB_KpnM_BovinicusUrsus.gbk|putative glucosyltra..|837|MW021752(166829):137691-138527:1 ^^ Klebsiella phage vB_KpnM_BovinicusUrsus, complete genome.|neighbours:ID:QPX73849.1(1),ID:QPX73918.1(1)|neighbour_genes:putative dCMP hydrox..,hypothetical protein|
MIQFVIPSYKRAGAVTALTMFPEGYVPHLVVRESEKEAYETWHGHAAKIVTIPDDVDGIAGTRRLITEMYAGKRIWMLDDDTTIHLTEIRERDDRRVPLGVGEAMSQEVFDDMVKYVETAMDCGYYHGHARLPIFKITSSWGHYRENSFGFTNTFYDLTKLTAEDIGYGIIDLNEDAYAFLKLINMGHPHLALFKYLVKSGKVQSPGGCSTQRDTARQNRALEQLHAAFPNQARWKSKDGERRGLFGDDEPLKSIRMCINTRVKSQAFHEFGKVEPYL
>ID:QGF21453.1 |[Klebsiella phage JIPh_Kp122]||_Klebsiella_pneumoniae_phage_JIPh_Kp122.gbk|hypothetical protein|837|MN434095(166475):10368-11204:-1 ^^ Klebsiella pneumoniae phage JIPh_Kp122, complete genome.|neighbours:ID:QGF21452.1(-1),ID:QGF21454.1(-1)|neighbour_genes:hypothetical protein,putative thymidylate..|
MIQFVIPSYKRAGAVTALTMFPEGYVPHLVVRESEKEAYETWHGHAAKIVTIPDDVDGIAGTRRLITEMYAGQRIWMLDDDTTIHLTEIRERDDRRVPLGVGEAMSQEVFDDMVKYVETAMDCGYYHGHARLPIFKITSSWGHYRENSFGFTNTFYDLTKLTAEDIGYGVIDLNEDAYAFLKLINMGHPHLALFKYLVKSGKVQSPGGCSTQRDTARQNRALEQLHAAFPNQARWKSKDGERRGLFGDDEPLKSIRMCINTRVKSQAFHEFGKVEPYL
>ID:QIN92350.1 |[Phage NBEco003]||_Phage_NBEco003.gbk|glucosyl transferase|843|MN994497(166579):143373-144215:1 ^SEED:fig|6666666.508358.peg.224^ Phage NBEco003, complete genome.|neighbours:ID:QIN92349.1(1),ID:QIN92351.1(1)|neighbour_genes:hypothetical protein,recombination protei..|
MIQFVIPSYQRVGAVSALDMFPTDYEPHIVVREHEEKAYYDAYGSRAKIVTIPDDVNGIAGTRKAITDMYAGQRIWMIDDDTTIRMSSMRKRDDRRRVDKVNQLTHEQFYELIQYVEDAMDCGYYHGHARLPIFKITSSWGNYRENSYGFTNTWYDLGKLTTEQIGYGKIDLCEDMYAFLNLINQGYPHLALFKYLVVSGKAQAPGGCSSIRSNSKHNRALEQINREFPEQARWKTSNIEKRKSLGEEDEPLKVLRMCVSRKEKSEAFHKFNAIHPIAVD
> |[Tevenvirinae Salmonella_phage_pSe_SNUABM_01]||_Salmonella_phage_pSe_SNUABM_01.gb|glucosyl transferase|843|MN580668.1(172360):24218-25060:-1 ^RAST2:fig|1198136.169.peg.50^ Tevenvirinae Salmonella_phage_pSe_SNUABM_01|neighbours:(-1),(-1)|neighbour_genes:recombination protei..,hypothetical protein|
MIQFVIPSYQRVGAVSALDMFPTDYEPHIVVREHEEKAYYDAYGSRAKIITIPDDVNGIAGTRKAITDMYAGQRIWMIDDDTTIRMSSMRKKDDRRCVDKINQLTREQFYELIQYVEDAMDCGYYHGHARLPIFKITSSWGNYRENSYGFTNTWYDLGKLTTEQIGYGKIDLCEDMYAFLNLINQGYPHLALFKYLVVSGKAQAPGGCSSIRSNSKHNRALEQINKEFPEQARWKTSNIEKRKSLGEEDEPLKVLRMCVSRKEKSEAFHKFNAIHPIAVD
> |[Tevenvirinae Serratia_phage_Muldoon]||_Serratia_phage_Muldoon.gb|glucosyl transferase|861|MN095771.1(167547):22299-23159:-1 ^RAST2:fig|1198136.174.peg.39^ Tevenvirinae Serratia_phage_Muldoon|neighbours:(-1),(-1)|neighbour_genes:b-gt beta glucosyl t..,hypothetical protein|
MQHIQFVIPSYQRPDNVLALTMFPEGYFPHIIVRPEEKEAYEKSCGHLAKIIPVEGLTGIADTRRAITELYKGQRIWMLDDDTYITTTFIRDRDNRRVSHQRKMTHAEFDQFLMEINAWMDMGYTHGHSQYPVFMMPGAVAPFKENSYGFTNTFYDLTVLDAEQIGYGIVDLCEDAYSYLRLITSGYHHLAVQKYIAITGKAGAAGGCSSIRDNARHNAALERIVKDFPNNAKFYEKKLKSGEYQNLFGGTEHTKRIRINSGSRKKSPQWEKLQEFEAQFPIERQP
>ID:QIN97714.1 |[Serratia phage PhiZZ30]||_Serratia_phage_PhiZZ30.gbk|glucosyltransferase|843|MT176426(167484):23119-23961:-1 ^^ Serratia phage PhiZZ30, complete genome.|neighbours:ID:QIN97713.1(-1),ID:QIN97715.1(-1)|neighbour_genes:RecA-like recombinas..,deoxycytidylate 5-hy..|
MIQFVIPSYQRVGAVSALDMFPTDYEPHIVVREHEEKAYHDAYGSRAKIITIPDDVNGIAGTRKAITDMYAGQRIWMIDDDTTIRMSSMRKRDDRRCVDKVNQLTREQFYELIQYVEDAMDCGYYHGHARLPIFKITSSWGNYRENSYGFTNTWYDLGKLTTEQIGYGKIDLCEDMYAFLNLINQGYPHLALFKYLVVSGKAQAPGGCSSIRSNSKHNRALEQINREFPEQARWKTSNIEKRKSLGEEDEPLKVLRMCVSRKEKSEAFHKFNAIHPIAVD
>ID:QEG04726.1 |[Shigella phage CM8]|CM8|_Shigella_phage_CM8.gbk|beta-glucosyl-HMC-al..|843|MK962750(167247):21763-22605:-1 ^^ Shigella phage CM8, complete genome.|neighbours:ID:QEG04725.1(-1),ID:QEG04727.1(-1)|neighbour_genes:RecA-like recombinas..,deoxycytidylate 5-hy..|
MIQFVIPSYQRVGAVSALDMFPTDYEPHIVVREHEEKAYYDAYGSRAKIITIPDDVNGIAGTRKAITDMYAGQRIWMIDDDTTIRMSSMRKRDDRRCVDKVNQLTREQFYELIQYVEDAMDCGYYHGHARLPIFKITSSWGNYRENSYGFTNTWYDLGKLTTEQIGYGKIDLCEDMYAFLNLINQGYPHLALFKYLVVSGKAQAPGGCSSIRSNSKHNRALEQINREFPEQARWKTSNIEKRKSLGEEDEPLKVLRMCVSRKEKSEAFHKFNAIHPIAVD
>ID:QEG05083.1 |[Shigella phage JK23]|JK23|_Shigella_phage_JK23.gbk|beta-glucosyl-HMC-al..|843|MK962752(168349):23301-24143:-1 ^^ Shigella phage JK23, complete genome.|neighbours:ID:QEG05082.1(-1),ID:QEG05084.1(-1)|neighbour_genes:RecA-like recombinas..,site-specific intron..|
MIQFVIPSYQRVGAVSALDMFPTDYEPHIVVREHEEKAYYDAYGSKAKIVTIPDDVNGIAGTRKAITDMYAGQRIWMIDDDTTIRMSSMRKRDDRRCVDKVNQLTREQFYELIQYVEDAMDCGYYHGHARLPIFKITSSWGNYRENSYGFTNTWYDLGKLTTEQIGYGKIDLCEDMYAFLNLINQGYPHLALFKYLVVSGKAQAPGGCSSIRSNSKHNRALEQINREFPEQARWKTSNIEKRKSLGEEDEPLKVLRMCVSRKEKSEAFHKFNAIHPIAVD
>ID:QEG05891.1 |[Shigella phage JK38]|JK38|_Shigella_phage_JK38.gbk|beta-glucosyl-HMC-al..|843|MK962755(167852):22350-23192:-1 ^^ Shigella phage JK38, complete genome.|neighbours:ID:QEG05890.1(-1),ID:QEG05892.1(-1)|neighbour_genes:RecA-like recombinas..,dCMP hydroxymethylas..|
MIQFVIPSYQRVGAVSALDMFPTNYEPHIVVREHEEKAYYDAYGSRAKIITIPDDVNGIAGTRKAITDMYAGQRIWMIDDDTTIRMSSMRKRDDRRCVDKVNQLTREQFYELIQYVEDAMDCGYYHGHARLPIFKITSSWGNYRENSYGFTNTWYDLGKLTTEQIGYGKIDLCEDMYAFLNLINQGYPHLALFKYLVVSGKAQAPGGCSSIRSNSKHNRALEQINREFPEQARWKTSNIEKRKSLGEEDEPLKVLRMCVSRKEKSEAFHKFNAIHPIAVD
> |[Tevenvirinae Shigella_phage_KNP5]||_Shigella_phage_KNP5.gb|glucosyl transferase|843|KX452698.1(193624):191204-192046:-1 ^RAST2:fig|1198136.152.peg.289^ Tevenvirinae Shigella_phage_KNP5|neighbours:(-1),(-1)|neighbour_genes:recombination protei..,hypothetical protein|
MIQFVIPSYQRVGAVSALDMFPTDYEPHIVVREHEEKAYYDAYGSRAKIITIPDDVNGIAGTRKAITDMYAGQRIWMIDDDTTIRMSSMRKKDDRRCVDKINQLTREQFYELIQYVEDAMDCGYYHGHARLPIFKITSSWGNYRENSYGFTNTWYDLGKLTTEQIGYGKIDLCEDMYAFLNLINQGYPHLALFKYLVVSGKAQAPGGCSSIRSNSKHNRALEQINREFPEQARWKTSNIEKRKSLGEEDEPLKVLRMCVSRKEKSEAFHKFNAIHPIAVD
>ID:BBI58162.1 |[Shigella phage SfPhi01]||_Shigella_phage_SfPhi01.gbk|glucosyl transferase|843|LC465543(168000):42817-43659:-1 ^^ Shigella phage SfPhi01 DNA, complete sequence.|neighbours:ID:BBI58161.1(-1),ID:BBI58163.1(-1)|neighbour_genes:RecA-like recombinat..,deoxycytidylate 5-hy..|
MIQFVIPSYQRVGAVSALDMFPTDYEPHIVVREHEEKAYYDAYGSRAKIITIPDDVNGIAGTRKAITDMYAGQRIWMIDDDTTIRMSSMRKRDDRRCADKVNQLTREQFYELIQYVEDAMDCGYYHGHARLPIFKITSSWGNYRENSYGFTNTWYDLGKLTTEQIGYGKIDLCEDMYAFLNLINQGYPHLALFKYLVVSGKAQAPGGCSSIRSNSKHNRALEQINREFPEQARWKTSNIEKRKSLGEEDEPLKVLRMCVSRKEKSEAFHKFNAIHPIAVD
> |[Tevenvirinae Shigella_phage_Sfk20]||_Shigella_phage_Sfk20.gb|glucosyl transferase|843|MW341595.1(164878):57857-58699:-1 ^RAST2:fig|1198136.170.peg.105^ Tevenvirinae Shigella_phage_Sfk20|neighbours:(-1),(-1)|neighbour_genes:recombination protei..,hypothetical protein|
MIQFVIPSYQRVGAVSALDMFPTDYEPHIVVREHEEKAYYDAYGSRAKIITIPDDVNGIAGTRKAITDMYAGQRIWMIDDDTTIRMSSMRKKDDRRCVDKINQLTREQFYELIQYVEDAMDCGYYHGHARLPIFKITSSWGNYRENSYGFTNTWYDLGKLTTEQIGYGKIDLCEDMYAFLNLINQGYPHLALFKYLVVSGKAQAPGGCSSIRSNSKHNRALEQINREFPEQARWKTSNIEKRKSLGEEDEPLKVLRMCVSRKEKSEAFHKFNAIHPIAVD
>ID:CAA7537625.1 |[Shigella phage vB_SsoM_113]||_Shigella_phage_vB_SsoM_113.gbk|RB32ORF041c|843|LR746311(169243):47550-48392:1 ^^ Shigella phage vB_SsoM_113 genome assembly, chromosome: 1.|neighbours:ID:CAA7537623.1(1),ID:CAA7537627.1(1)|neighbour_genes:segD,uvsX|
MIQFVIPSYQRVGAVSALDMFPSDYEPHIVVRKHEEKAYYDAYGSRAKIITIPDDVNGIAGTRKAITDMYAGQRIWMIDDDTTIRMSSMRKRDDRRCVDKINQLTREQFYELIQYVEDAMDCGYYHGHARLPIFKITSSWGNYRENSYGFTNTWYDLGKLTTEQIGYGKIDLCEDMYAFLNLINQGYPHLALFKYLVVSGKAQAPGGCSSIRSNSKHNRALEQINREFPEQARWKTSNIEKRKSLGEEDEPLKVLRMCVSRKEKSEAFHKFNAIHPIAVD
> |[Tevenvirinae Shigella_phage_vB_SsoM_JK08]||_Shigella_phage_vB_SsoM_JK08.gb|glucosyl transferase|843|LR877332.1(169207):22972-23814:-1 ^RAST2:fig|1198136.204.peg.42^ Tevenvirinae Shigella_phage_vB_SsoM_JK08|neighbours:(-1),(-1)|neighbour_genes:Phage recombination ..,hypothetical protein|
MIQFVIPSYQRVGAVSALDMFPTDYEPHIIVREHEEKAYYDAYGSRAKIVTIPDDVNGIAGTRKAITDMYAGQRIWMIDDDTTIRMSSIRKRDDKRRVDKINQLTREQFYELIQYVEDAMDCGYYHGHARLPIFKITSSWGNYRENSYGFTNTWYDLGKLTTEQIGYGKIDLCEDMYAFLNLINQGYPHLALFKYLVVSGKAQAPGGCSSIRSNSKHNRALEQINREFPEQARWKTSNIEKRKSLGEEDEPLKVLRMCVSRKEKSEAFHKFNAIHPIAVD
>ID:QHB43072.1 |[Shigella virus KRT47]||_Shigella_virus_KRT47.gbk|putative beta-glucos..|843|MN781580(167485):22879-23721:-1 ^^ Shigella virus KRT47, complete genome.|neighbours:ID:QHB43071.1(-1),ID:QHB43073.1(-1)|neighbour_genes:UvsX,dCMP hydroxymethylas..|
MIQFVIPSYQRVGAVSALDMFPTDYEPHIVVREHEEKAYYDAYGSRAKIITIPDDVNGIAGTRKAITDMYAGQRIWMIDDDTTIRMSSMRKRDDRRCVDKVNQLTREQFYELIQYVEDAMDCGYYHGHARLPIFKITSSWGNYRENSYGFTNTWYDLGKLTTEQIGYGKIDLCEDMYAFLNLINQGYPHLALFKYLVVSGKAQAPGGCSSIRSNSKHNRALEQINREFPEQARWKTSNIEKRKSLGEEDEPLKVLRMCVSRKEKSEAFHKFNAIHPIAVD
> |[Tevenvirinae Yersinia_phage_PYPS2T]||_Yersinia_phage_PYPS2T.gb|glucosyl transferase|843|MH809535.1(169604):99341-100183:-1 ^RAST2:fig|1198136.208.peg.160^ Tevenvirinae Yersinia_phage_PYPS2T|neighbours:(-1),(-1)|neighbour_genes:Phage recombination ..,hypothetical protein|
MIQFVIPSYQRVGAVSALDMFPTDYEPHIVVREHEEKAYYDAYESRAKIITIPDDVNGIAGTRKAITDMYAGQRIWMIDDDTTIRMSSMRKRDDRRCVDKVNQLTHEQFYELIQYVEDAMDCGYYHGHARLPIFKITSSWGNYRENSYGFTNTWYDLGKLTTEQIGYGKIDLCEDMYAFLNLINQGYPHLALFKYLVVSGKAQAPGGCSSIRSNSKHNRALEQINREFPEQARWKTSNIEKRKSLGEEDEPLKVLRMCVSRKEKSEAFHKFNAIHPIAVD
> |[Tevenvirinae Yersinia_phage_fPS-65]||_Yersinia_phage_fPS-65.gb|glucosyl transferase|843|LR215724.1(167058):23548-24390:-1 ^RAST2:fig|1198136.175.peg.48^ Tevenvirinae Yersinia_phage_fPS-65|neighbours:(-1),(-1)|neighbour_genes:Phage recombination ..,hypothetical protein|
MIQFVIPSYQRVGAVSALDMFPTDYEPHIVVREHEEKAYYDAYGSRAKIITIPDDVNGIAGTRKAITDMYAGQRIWMIDDDTTIRMSSMRKRDDRRCVDKINQLTREQFYELIQYVEDAMDCGYYHGHARLPIFKITSSWGNYRENSYGFTNTWYDLGKLTTEQIGYGKIDLCEDMYAFLNLINQGYPHLALFKYLVVSGKAQAPGGCSSIRSNSKHNRALEQINREFPEQARWKTSNIEKRKSLGEEDEPLKVLRMCVSRKEKSEAFHKFNAIHPIAVD
>ID:VEV88887.1 |[Yersinia phage fPS-90]||_Yersinia_phage_fPS-90.gbk|g042c|843|LR215723(167132):23170-24012:-1 ^^ Yersinia phage fPS-90 genome assembly, chromosome: I.|neighbours:ID:VEV88886.1(-1),ID:VEV88888.1(-1)|neighbour_genes:g041c,g043c|
MIQFVIPSYQRVGAVSALDMFPTDYEPHIVVREHEEKAYYDAYGSRAKIVTIPDDVNGIAGTRKAITDMYAGQRIWMIDDDTTIRMSSIRKRDDKRRVDKINQLTREQFYELIQYVEDAMDCGYYHGHARLPIFKITSSWGNYRENSYGFTNTWYDLGKLTTEQIGYGKIDLCEDMYAFLNLINQGYPHLALFKYLVVSGKSHASGGCSSIRSNSKHNRALEQINREFPEQARWKTSNIEKRKSLGEEDEPLKVLRMCVSRKEKSEAFHKFNAIHPIAVD
>ID:QIG57112.1 |[Yersinia phage vB_YepM_ZN18]||_Yersinia_phage_vB_YepM_ZN18.gbk|glucosyl transferase|843|MN716856(167948):77563-78405:-1 ^^ Yersinia phage vB_YepM_ZN18, complete genome.|neighbours:ID:QIG57111.1(-1),ID:QIG57113.1(-1)|neighbour_genes:recombination protei..,hypothetical protein|
MIQFVIPSYQRVGAVSALDMFPTDYEPHIVVREHEEKAYYDAYGSRAKIITIPDDVNGIAGTRKAITDMYAGQRIWMIDDDTTIRMSSMRKRDDRRCVDKVNQLTHEQFYELIQYVEDAMDCGYYHGHARLPIFKITSSWGNYRENSYGFTNTWYDLGKLTTEQIGYGKIDLCEDMYAFLNLINQGYPHLALFKYLVVSGKAQAPGGCSSIRSNSKHNRALEQINREFPEQARWKTSNIEKRKSLGEEDEPLKVLRMCVSRKEKSEAFHKFNAIHPIAVD
> |[Tevenvirinae Ga0244934_100071]||_Ga0244934_100071.gb|glucosyl transferase|840|Ga0244934_100071(167664):90123-90962:-1 ^RAST2:fig|1198136.457.peg.151^ Tevenvirinae Ga0244934_100071|neighbours:(-1),(-1)|neighbour_genes:recombination protei..,hypothetical protein|
MIQFVIPSYQRVGAVSALDMFPTDYEPHIVVREHEEKAYYDAYGSRAKIVVIPDDVNGIAGTRKAITDMYAGQRIWMIDDTTIRMSSMRKKDDRRCVDKINQLTREQFYELIQYVEDAMDCGYYHGHARLPIFKITSSWGNYRENSYGFTNTWYDLGKLTTEQIGYGKIDLCEDMYAFLNLINQGYPHLALFKYLVVSGKAQAPGGCSSIRSNSKHNRALEQINREFPEQARWKTSNIEKRKSLGEEDEPLKVLRMCVSRKEKSEAFHKFNAIHPIAVD
