# Supplementary material for: Influence of Non-canonical DNA Bases on the Genomic Diversity of Tevenvirinae
Source: Front Microbiol. 2021 Apr 6;12:632686. doi: 10.3389/fmicb.2021.632686 (PMC8056088; doi:10.3389/fmicb.2021.632686)
Supplement: Supplementary Data Sheet 3 — Clusters of the extended set of Tevenvirinae genomes. Lists of GSCs with homologs are presented (folder “GSCs”), which are described in Supplementary Table 2. Also, clusters of protein homologs associated with the synthesis of non-canonical bases are presented (folder “Non-canonical base clusters”), which are described in Table 2. [file Data_Sheet_3.ZIP › Data sheet 3/Non-canonical bases clusters/dCTPase-dUTPase.faa]

> |[Tevenvirinae _Acinetobacter_phage_133]||_Acinetobacter_phage_133.gb|hypothetical protein|519|NC_015250.1(159801):17971-18489:-1 ^RAST2:fig|1198136.113.peg.38^ Tevenvirinae _Acinetobacter_phage_133|neighbours:(-1),(-1)|neighbour_genes:hypothetical protein,hypothetical protein|
MAHFNQCSQLVAGIDSARQEAENIRCNGEQYLNSMLNMQRALQTKLAKEKPEMNLNPNDLDTAGKTVDWMRTQWDCMSDEFRELLTSLGGMSGGEKDASGVWKAWKSNNLEKRATRIEDLSPEDQLEIKFELIDIWHFFLNMNVALGMDAEEIFELYFLKNKENFDRQNNGY
> |[Tevenvirinae _Acinetobacter_phage_AM101]||_Acinetobacter_phage_AM101.gb|gp56 dCTPase|519|MH165274.1(166487):145342-145860:1 ^RAST2:fig|1198136.62.peg.221^ Tevenvirinae _Acinetobacter_phage_AM101|neighbours:(1),(1)|neighbour_genes:hypothetical protein,hypothetical protein|
MAHFNQCSHLVDGIDAARQVAEDLRFNGEQYLDTMLDMQNSLQIRLAQDKPEMNQDPRNLDTAGKVVDWMRAQKDSIDDEFRELLTSLGGMSNGENAASSVWKAWRSKNLEMRNTLIKDLSPEDQLEIKFEMIDTLHFVLNMLNALGLRSDEIFELYYLKNKENFERQNNGY
> |[Tevenvirinae _Acinetobacter_phage_Ac42]||_Acinetobacter_phage_Ac42.gb|hypothetical protein|519|NC_014660.1(167716):25689-26207:-1 ^RAST2:fig|1198136.114.peg.53^ Tevenvirinae _Acinetobacter_phage_Ac42|neighbours:(-1),(-1)|neighbour_genes:hypothetical protein,hypothetical protein|
MAHFNQCSQLVDGIESARNQAESIRCNGEQYLDSMISMQRALQTKLAIEKPEMNLNPNDIDTAGKTVDWLRTQWDCMSDEFRELLTSLGGMSSGEKDASGVWKAWKSNNLEKRATLIKDLSPEDQLEIKFELIDMWHFFLNMNVALGLDSEEIFELYFLKNKENFDRQNNGY
> |[Viruses _Acinetobacter_phage_Acj61]||_Acinetobacter_phage_Acj61.gb|gp56 dCTPase|519|NC_014661.1(164093):24571-25089:-1 ^RAST2:fig|10239.85.peg.48^ Viruses _Acinetobacter_phage_Acj61|neighbours:(-1),(-1)|neighbour_genes:hypothetical protein,hypothetical protein|
MAHFNECASLVDGIEAARQESENIRSNGEQYLDSMLGMQRALQTKLAIEKPEMNLNPNDIDTAGKTVDWLRTQWDCMSDEFRELLTSLGGMSNGEKDASGVWKAWKANNLEKRSTLIKDLSPEDQLEIKFELIDIWHFFLNMNVALGLDSQEIFELYFLKNKENFDRQNNGY
> |[Viruses _Acinetobacter_phage _Acj9]||_Acinetobacter_phage_Acj9.gb|hypothetical protein|519|NC_014663.1(169947):26173-26691:-1 ^RAST2:fig|10239.87.peg.52^ Viruses _Acinetobacter_phage _Acj9|neighbours:(-1),(-1)|neighbour_genes:hypothetical protein,hypothetical protein|
MAHFNQCSQLVDGIDAARQEAENIRFNGEQYLDSMIAMQRALQTKLALEKPDRNANPNNLATAGDQIDWMRKQWDCLSDEFRELLTSFGGMSSGEKDASGVWKDWKANNLEKRATLIKDLSAEDQLEIKFELVDMAHFFLNMVLALDMDAEELFELYYLKNKENFDRQNNGY
> |[Tevenvirinae _Acinetobacter_phage_KARL-1]||_Acinetobacter_phage_KARL-1.gb|gp56 dCTPase|519|MH713599.1(166560):159903-160421:1 ^RAST2:fig|1198136.64.peg.250^ Tevenvirinae _Acinetobacter_phage_KARL-1|neighbours:(1),(1)|neighbour_genes:hypothetical protein,hypothetical protein|
MAHFNQCSHLVDGIDAARQVAEDIRFNGEQYLDTMLDMQNSLQIRLAQDKPEMNQDPRNLDTAGKVVDWMRAQKDSIDDEFRELLTSLGGMSNGENAASSVWKAWRSKNLEMRNTLISDLSPEDQLEIKFEFIDIMHFVLNMANALGIRAEEMFELYYLKNKENFERQNNGY
> |[Viruses _Acinetobacter_phage_ZZ1]||_Acinetobacter_phage_ZZ1.gb|gp56 dCTPase|525|NC_018087.3(166687):24837-25361:-1 ^RAST2:fig|10239.86.peg.49^ Viruses _Acinetobacter_phage_ZZ1|neighbours:(-1),(-1)|neighbour_genes:hypothetical protein,hypothetical protein|
MAQFNACAQLVTDEATQQARNAAEGIRSNGEQYLDIMMQMQRSLQVKLAKEKPEMNLNPNEIETAGQAVDWMRTQWDSMSDEFRELLTSFGGMSNGESAATSVWKAWRAKNLDMRNTKLEDLSADDRREIFFEIIDLWHFFLNMNIALGLTSEDIFEGYFIKNAENFARQDRGY
> |[Tevenvirinae Acinetobacter_phage_vB_ApiM_fHyAci03]||_Acinetobacter_phage_vB_ApiM_fHyAci03.gb|gp56 dCTPase|519|MH460829.1(165975):24478-24996:-1 ^RAST2:fig|1198136.65.peg.52^ Tevenvirinae Acinetobacter_phage_vB_ApiM_fHyAci03|neighbours:(-1),(-1)|neighbour_genes:hypothetical protein,hypothetical protein|
MAHFNQCSHLVNGIDAARQVAEDLRFNGEQYLDTMLDMQNSLQIRLAQDKPEMNQDPRNLDTAGKVVDWMRAQKDSIDDEFRELLTSLGGMSNGENAASGVWKAWKSNNLEKRNTLIKDLSPEDQLEIKFEFIDIIHFVLNMANALGIRAEEMFELYYLKNKENFERQNNGY
>ID:YP_802971.1 |[Escherichia virus RB32]||_Bacteriophage_RB32_.gbk|56|519|NC_008515(165890):15165-15683:-1 ^GeneID:4405671^ Bacteriophage RB32, complete genome.|neighbours:ID:YP_802970.1(-1),ID:YP_802972.1(1)|neighbour_genes:soc,hypothetical protein|
MAYFNECSQLIEGADKAQNEYWDILGDEKDPLQVMLDMQKSLQVRLAKDKPEYNRHPDDLATAGEVVDWLRNQKDYIDDEFRELLTSLGGMSNGEKDASAVWKPWKSQHGERRETLITDLSPQDQLEIKFEMIDILHFVLNMFQGLGLTAEEIFKLYYLKNAENFARQDRGY
> |[Tevenvirinae _Citrobacter_phage_IME-CF2]||_Citrobacter_phage_IME-CF2.gb|dUTPase|534|NC_029013.1(177688):102818-103351:1 ^RAST2:fig|1198136.109.peg.190^ Tevenvirinae _Citrobacter_phage_IME-CF2|neighbours:(1),(1)|neighbour_genes:DNA primase subunit,hypothetical protein|
MTDKTPVFNSCAHLVNPADLEFVDNEYKRVLARNGDPLQSMLDLQDHAQQSLSDTLSWVPRPDGLKTCGEILDWLKLQDDAIADETRELYTALGGMSRGVKPASGVWKPWKANHQELRNQVFAEMSEEDKLEILFELIDQWHFFMCKFLALGMDAETIYKLYALKQAENLRRWANNY
>ID:YP_009194845.1 |[Citrobacter phage Margaery]||_Citrobacter_phage_Margaery_.gbk|dUTPase|531|NC_028755(178182):15687-16217:-1 ^GeneID:26647214^ Citrobacter phage Margaery, complete genome.|neighbours:ID:YP_009194844.1(-1),ID:YP_009194846.1(-1)|neighbour_genes:hypothetical protein,primase|
MTDKNTFTSCAHLVNPADLEMVEGFYRNALQNGIDPLQKMLDLQNHAQQSLSDTLNWVPRPDNLKTCGEILDWLKLQDDAIADETRELYTALGGMSRGAKPASGVWKPWKANHQELRNQVFAEMKEEDKLEILFELIDQWHFFMCKFLALGLDAETIYKLYALKQAENLRRWANNY
>ID:AYJ72890.1 |[Citrobacter phage Maroon]||_Citrobacter_phage_Maroon_.gbk|dCTP pyrophosphatase|531|MH823906(178830):15241-15771:-1 ^^ Citrobacter phage Maroon, complete genome.|neighbours:ID:AYJ72889.1(-1),ID:AYJ72891.1(-1)|neighbour_genes:hypothetical protein,DNA primase|
MTDKNTFTSCAHLVNPADLEMVEGFYRNALQNGIDPLQKMLDLQNHAQQSLSDTLNWVPRPDNLKTCGEILDWLKLQDDAIADETRELYTALGGMSRGAKPASGVWKPWKANHQELRNQVFAEMKEEDKLEILFELIDQWHFFMCKFLALGLDAETIYKLYALKQAENLRRWANNY
>ID:YP_009203745.1 |[Citrobacter phage Merlin]||_Citrobacter_phage_Merlin_.gbk|dCTPase|522|NC_028857(172733):14322-14843:-1 ^GeneID:26647945^ Citrobacter phage Merlin, complete genome.|neighbours:ID:YP_009203744.1(-1),ID:YP_009203746.1(-1)|neighbour_genes:hypothetical protein,hypothetical protein|
MAHFNECSQLIEGADKAQAAYYDTLVSQHKDPLQVMLDMQKSLQVRLANDKPEHNRHPDSLETAGEVLAWLRANDDYITDETRELYTALGGMSNGEKAASAVWKPWKAQHAEMQARKISELSPEDQLEIKFELIDQLHFFLNKFMALGMDAEEIFKLYYLKNAENFARQDRGY
> |[Tevenvirinae _Citrobacter_phage_Miller]||_Citrobacter_phage_Miller.gb|dUTPase|534|NC_025414.1(178171):15400-15933:-1 ^RAST2:fig|1198136.111.peg.28^ Tevenvirinae _Citrobacter_phage_Miller|neighbours:(-1),(-1)|neighbour_genes:hypothetical protein,DNA primase subunit|
MTDKTPVFNSCAHLVNPADLEFVDNEYKRVLARNGDPLQSMLDLQDHAQQSLSDTLSWVPRPDGLKTCGEILDWLKLQDDAIADETRELYTALGGMSRGVKPASGVWKPWKANHQELRNQVFAEMSEEDKLEILFELIDQWHFFMCKFLALGMDAETIYKLYALKQAENLRRWANNY
>ID:YP_009146464.1 |[Citrobacter phage Moon]||_Citrobacter_phage_Moon.gbk|dCTPase|522|NC_027331(170341):14281-14802:-1 ^GeneID:24721630,InterPro:IPR014871,InterPro:IPR023292^ Citrobacter phage Moon, complete genome.|neighbours:ID:YP_009146463.1(-1),ID:YP_009146465.1(-1)|neighbour_genes:hypothetical protein,hypothetical protein|
MAHFNECSQLIDGVDKAQAAYYDTLVSQHKDPLQVMLDMQKSLQVRLAKDKPEYNEHPDNLATAGEVVAWLRNQKDYVDDEFRELLTALGGMSNGEKAASAVWKPWKNQHGELQQTLINDLSDADQLEIKFEMIDILHFILNMFHGLGMTAEEIFKLYYLKNAENFARQDRGY
>ID:YP_009285565.1 |[Citrobacter phage vB_CfrM_CfP1]||_Citrobacter_phage_vB_CfrM_CfP1_.gbk|dUTPase|534|NC_031057(180219):17648-18181:-1 ^GeneID:29079702^ Citrobacter phage vB_CfrM_CfP1, complete genome.|neighbours:ID:YP_009285564.1(-1),ID:YP_009285566.1(-1)|neighbour_genes:hypothetical protein,DNA primase|
MTDKTPVFNSCAHLVNPADLEMVEGFYRNALQNGIDPLQKMLDLQDHAQQSLSDTLNWVPRPNELKTCGEILDWLKLQDDAIADETRELYTALGGMSRGSKAASGVWKPWKANHQELRNQVFAEMSEEDKLEILFELIDQWHFFMCKFLALGLDAETIYKLYALKQAENLRRWANNY
> |[Tevenvirinae _Cronobacter_phage_Pet-CM3-4]||_Cronobacter_phage_Pet-CM3-4.gb|dUTPase|519|LT614807.1(171975):15402-15920:-1 ^RAST2:fig|1198136.112.peg.27^ Tevenvirinae _Cronobacter_phage_Pet-CM3-4|neighbours:(-1),(-1)|neighbour_genes:hypothetical protein,hypothetical protein|
MAHFNECSHLIEGADQANGAYNAVIDNRQDPLQVMLDMQKSLQVRLAEDKPFSNRHPDSLETAGEVLAWLRAQDDYIADETRELYTALGGMSNGEKAASAVWKPWKAQHVEMQSKKIKDLSPEDQLEIKFELIDQLHFFLNKIMALGMTAEEVFKLYYLKNAENFARQDRGY
>ID:YP_006986300.1 |[Cronobacter phage vB_CsaM_GAP161]||_Cronobacter_phage_vB_CsaM_GAP161_.gbk|dCTPase|534|NC_019398(178193):13441-13974:-1 ^GeneID:13997565^ Cronobacter phage vB_CsaM_GAP161, complete genome.|neighbours:ID:YP_006986299.1(-1),ID:YP_006986301.1(-1)|neighbour_genes:hypothetical protein,hypothetical protein|
MTDKTPVFNSCAHLVNPADLEFVDTEYQKVLARNGDPLQSMLDLQNHAQQSLSDTLSWVPRPDNLKTCGDILDWLKLQDDAIADETRELYTALGGMSRGAKPASGVWKPWKANHQELRNQVFAEMKEEDKLEILFELIDQWHFFMCKFLALGLDAETIYKLYALKQAENLRRWANNY
>ID:AOG16154.1 |[Cronobacter phage vB_CsaM_leB]||_Cronobacter_phage_vB_CsaM_leB_.gbk|hypothetical protein|531|KX431559(177907):15310-15840:-1 ^^ Cronobacter phage vB_CsaM_leB, complete genome.|neighbours:ID:AOG16153.1(-1),ID:AOG16155.1(-1)|neighbour_genes:hypothetical protein,primase|
MTDKNTFTSCAHLVNPADLEFVDTEYQKILARNGDPLQSMLDLQNHAQQSLSDTLSWVPRPDNLKTCGDILDWLKLQDDAIADETRELYTALGGMSRGAKPASGVWKPWKANHQELRSQVFAEMKEEDKLEILFELIDQWHFFMCKFLALGLDAETIYKLYALKQAENLRRWANNY
>ID:AOG16433.1 |[Cronobacter phage vB_CsaM_leN]||_Cronobacter_phage_vB_CsaM_leN_.gbk|dCTPase|534|KX431560(179516):14771-15304:-1 ^^ Cronobacter phage vB_CsaM_leN, complete genome.|neighbours:ID:AOG16432.1(-1),ID:AOG16434.1(-1)|neighbour_genes:hypothetical protein,DNA primase subunit|
MTDKTPVFNSCAHLVKADDLEMVEGFYRNALQNGIDPLQKMLDLQNHAQQSLSDTLNWVPRPNELKTCGEILDWLKLQDDAIADETRELYTALGGMSRGAKAASGVWKPWKANHQELRSQVFAEMKEEDKLEILFELIDQWHFFMCKFLALGLDAETIYKLYALKQAENLRRWANNY
>ID:YP_009005291.1 |[Enterobacter phage PG7]||_Enterobacter_phage_PG7_.gbk|dCTP pyrophosphatase|519|NC_023561(173276):15615-16133:-1 ^GeneID:18502285^ Enterobacter phage PG7, complete genome.|neighbours:ID:YP_009005290.1(-1),ID:YP_009005292.1(-1)|neighbour_genes:hypothetical protein,hypothetical protein|
MAHFNECSHLIEGADQANGAYNAVIDNHQDPLQVMLDMQKSLQVRLAEDKPFSNRHPDSLETAGEVLAWLRAQDDYIADETRELYTALGGMSNGEKAASAVWKPWKAQHVEMQSKKIKDLSPEDQLEIKFELIDQLHFFLNKIMALGMTAEEVFKLYYLKNAENFARQDRGY
> |[Tevenvirinae Enterobacter_phage_myPSH1140]||_Enterobacter_phage_myPSH1140.gb|dUTPase|519|MG999954.1(172614):16971-17489:-1 ^RAST2:fig|1198136.57.peg.30^ Tevenvirinae Enterobacter_phage_myPSH1140|neighbours:(-1),(-1)|neighbour_genes:hypothetical protein,hypothetical protein|
MAHFNECSHLIEGADQANGAYNAVIDNRQDPLQVMLDMQKSLQVKLAEDKPFSNRHPDSLETAGEVLAWLRAQDDYIADETRELYTALGGMSNGEKAASAVWKPWKAQHVEMQAKKIKDLSPEDQLEIKFELIDQLHFFLNKIMALGMTAEEVFKLYYLKNAENFARQERGY
>ID:YP_009606941.1 |[Enterobacter phage phiEap-3]||_Enterobacter_phage_phiEap-3_.gbk|DCTP pyrophosphatase|537|NC_041980(175814):13649-14185:-1 ^GeneID:40082947^ Enterobacter phage phiEap-3, complete genome.|neighbours:ID:YP_009606940.1(-1),ID:YP_009606942.1(-1)|neighbour_genes:hypothetical protein,DNA primase subunit|
MTTDKTPVFNSCAHLVNPEDLEFVDSEYQKVLARNGDPLQSMLDLQNHAQQSLSDTLHWVPRPDNLETCGEILDWLKLQDDAIADETRELYTALGGMSRGVKPASGVWKPWKANHQELRNTKFADLSEEDRLEVLFELIDQWHFFMCKFLALGMDAETIYKLYALKQAENLRRWANNY
>ID:YP_009167843.1 |[Escherichia phage AR1]|AR1|_Enterobacteria_phage_AR1_DNA_.gbk|56|519|NC_027983(167435):15493-16011:-1 ^GeneID:26042157^ Enterobacteria phage AR1 DNA, complete genome.|neighbours:ID:YP_009167842.1(-1),ID:YP_009167844.1(1)|neighbour_genes:soc,ar1_033|
MAYFNECSQLIEGADKAQNEYWDILGDEKDPLQVMLDMQKSLQIRLAKDKPEYNRHPDDLATAGEVVDWLRNQKDYIDDEFRELLTSLGGMSNGEKDASAVWKPWKSQHGERRETLITDLSPQDQLEIKFEMIDILHFVLNMFQGLGLTAEEIFKLYYLKNAENFARQDRGY
> |[Tevenvirinae _Enterobacteria_phage_ATK47]||_Enterobacteria_phage_ATK47.gb|dCTP pyrophosphatase..|522|KT184309.1(170020):158336-158857:1 ^RAST2:fig|1198136.68.peg.262^ Tevenvirinae _Enterobacteria_phage_ATK47|neighbours:(-1),(1)|neighbour_genes:Phage protein,hypothetical protein|
MAHFNECSQLISGVDKAEEAYFNALIHEDKDPLQVMLDMQKSLQVRLANDKPEHNKHPDELATAGDVVDWLRNQKDYIDDEFRELLTSLGGMSNGEKAASSVWKPWKAQHAEYRNRRIDELSPEDQLEIKFEMIDILHFVLNMFQGLGLSAEEIFKLYYLKNQHNFERQDNGY
> |[Tevenvirinae Enterobacteria_phage_ATK48]||_Enterobacteria_phage_ATK48.gb|dCTP pyrophosphatase..|522|KT184310.1(169729):86840-87361:1 ^RAST2:fig|1198136.55.peg.155^ Tevenvirinae Enterobacteria_phage_ATK48|neighbours:(-1),(1)|neighbour_genes:Phage protein,hypothetical protein|
MAHFNECSQLISGVDKAEEAYFNALIHEDKDPLQVMLDMQKSLQVRLANDKPEHNKHPDELATAGDVVDWLRNQKDYIDDEFRELLTSLGGMSNGEKAASSVWKPWKAQHAEYRNRRIDELSPEDQLEIKFEMIDILHFVLNMFQGLGLSAEEIFKLYYLKNQHNFERQDNGY
> |[Tevenvirinae Enterobacteria_phage_Aplg8]||_Enterobacteria_phage_Aplg8.gb|dCTP pyrophosphatase..|519|KT184308.1(168496):128835-129353:-1 ^RAST2:fig|1198136.66.peg.219^ Tevenvirinae Enterobacteria_phage_Aplg8|neighbours:(-1),(1)|neighbour_genes:Phage protein,Phage protein|
MAYFNECAHLIEGVDKANRAYAENIMHNIDPLQVMLDMQRHLQIRLANDKPETNRHPDSLETAGEVLAWLRNQDDYIADETRELYTSLGGMSNGEKEASAVWKPWKKRYSEMQSKKIQDLSPEDQLEIKFELIDQFHFFMNKFIALGMSAEEIFKLYYLKNAENFARQDRGY
>ID:YP_007004151.1 |[Enterobacteria phage Bp7]||_Enterobacteria_phage_Bp7_.gbk|dCTPase|516|NC_019500(168066):52652-53167:1 ^GeneID:14007980^ Enterobacteria phage Bp7, complete genome.|neighbours:ID:YP_007004150.1(-1),ID:YP_007004152.1(1)|neighbour_genes:hypothetical protein,soc|
MAHFNECSGLIAGVDKAEEAYVSAITKGIDPLQVMLDMQKSLQVRLANDRDYCYHPDKLATAGDVVGWMREQKDCIDDEFRELLTSLGEMSKGEKDASAVWKKWKARYPEAQSKRIDEMSPEDQLEIKFELVDIIHFVLNMVTGLGMTSEELFKLYYLKNLENFKRQDNGY
> |[Tevenvirinae _Enterobacteria_phage_CC31]||_Enterobacteria_phage_CC31.gb|dUTPase|519|NC_014662.1(165540):15256-15774:-1 ^RAST2:fig|1198136.121.peg.28^ Tevenvirinae _Enterobacteria_phage_CC31|neighbours:(-1),(-1)|neighbour_genes:hypothetical protein,hypothetical protein|
MAHFNECSHLIEGADQANGAYNAVIDNRQDPLQVMLDMQKSLQIKLAEDKPFSNRHPDSLETAGEVLAWLRAQDDYIADETRELYTALGGMSNGEKAASAVWKPWKAQHVEMQAKKIKDLSPEDQLEIKFELIDQLHFFLNKIMALGMTAEEVFKLYYLKNAENFARQERGY
>ID:YP_009118699.1 |[Enterobacteria phage GEC-3S]||_Enterobacteria_phage_GEC-3S_.gbk|Putative dCTPase|519|NC_025425(163424):9669-10187:-1 ^GeneID:23301312^ Enterobacteria phage GEC-3S complete genome.|neighbours:ID:YP_009118698.1(-1),ID:YP_009118700.1(-1)|neighbour_genes:modB,Putative DNA primase|
MSEFNSCAGLVNEKDINAAIAAYHHAIAEGKDPFQVMLEMQTGLQVALSEKFDWVPNPTKLETCGEMLDWMQRMDDAIADETRELYTSLGGMSNGKDASAIWKMWKKNHGEARARKFSELSPEDQLEVKFEFVDAIHFILSKMIPLGIDAQELFILYYLKNAENFARQERGY
> |[Tevenvirinae _Enterobacteria_phage_GiZh]||_Enterobacteria_phage_GiZh.gb|dCTP pyrophosphatase..|519|KT184311.1(166514):65735-66253:-1 ^RAST2:fig|1198136.122.peg.117^ Tevenvirinae _Enterobacteria_phage_GiZh|neighbours:(-1),(1)|neighbour_genes:Phage protein,Phage protein|
MAYFNECAHLIEGVDKANRAYAENIMHNIDPLQVMLDMQRHLQIRLANDKPETNRHPDSLETAGEVLAWLRNQDDYIADETRELYTSLGGMSNGEKEASAVWKPWKKRYSEMQSKKIQDLSPEDQLEIKFELIDQFHFFMNKFIALGMSAEEIFKLYYLKNAENFARQDRGY
> |[Viruses Hx01]||_Enterobacteria_phage_HX01.gb|dCTP pyrophosphatase..|522|NC_018855.1(169158):90404-90925:1 ^RAST2:fig|10239.59.peg.151^ Viruses Hx01|neighbours:(-1),(1)|neighbour_genes:Phage protein,Phage capsid and sca..|
MAHFNECSQLISGVDKAEEAYFNALIHEDKDPLQVMLDMQKSLQVRLANDKPEHNKHPDELATAGDVVDWLRNQKDYIDDEFRELLTSLGGMSNGEKAASSVWKPWKAQHAEYRNRRIDELSPEDQLEIKFEMIDILHFVLNMFQGLGLSAEEIFKLYYLKNQHNFERQDNGY
>ID:YP_003734175.1 |[Enterobacteria phage IME08]||_Enterobacteria_phage_IME08_.gbk|56|537|NC_014260(172253):14706-15242:-1 ^GeneID:9384375^ Enterobacteria phage IME08, complete genome.|neighbours:ID:YP_003734174.1(-1),ID:YP_003734176.1(-1)|neighbour_genes:soc,mobE|
MGNNIMAFFNECSGLISGVDKAEEAYFNALIHEDKDPLQVMLDMQKSLQVRLATEKSEFNSNPDELATAGQVVDWLRNQKDYIDDEFRELLTSLGGMSNGEKAASSVWKPWKAQHGEFRNRRIDELSPEDQLEIKFEMIDILHFVLNMFQGLGLTAEEIFKLYYLKNAENFARQDRGY
>ID:YP_002922375.1 |[Enterobacteria phage JS10]||_Enterobacteria_phage_JS10_.gbk|56|522|NC_012741(171451):14725-15246:-1 ^GeneID:7943425^ Enterobacteria phage JS10, complete genome.|neighbours:ID:YP_002922374.1(-1),ID:YP_002922376.1(-1)|neighbour_genes:soc,61|
MAHFNECSQLIAGADKAEEAYFNALIHEDKDPLQVMLDMQKSLQVRLAKDKPEYNRHPDDLATAGEVVDWLRNQKDYIDDEFRELLTSLGGMSNGEKDASAVWKPWKAQHAERRETLINDLSPEDQLEIKFEMIDILHFVLNMFQGLGLTAEEIFKLYYLKNAENFARQDRGY
>ID:YP_001595154.1 |[Escherichia phage JS98]||_Enterobacteria_phage_JS98.gbk|56|522|NC_010105(170523):14727-15248:-1 ^GeneID:5783866^ Enterobacteria phage JS98, complete genome.|neighbours:ID:YP_001595153.1(-1),ID:YP_001595155.1(-1)|neighbour_genes:soc,61|
MAHFNECSQLIAGADKAEEAYFNALIHEDKDPLQVMLDMQKSLQVRLAKDKPEYNRHPDDLATAGEVVDWLRNQKDYIDDEFRELLTSLGGMSNGEKDASAVWKPWKAQHAERRETLINDLSPEDQLEIKFEMIDILHFVLNMFQGLGLTAEEIFKLYYLKNAENFARQDRGY
>ID:YP_002922088.1 |[Escherichia phage JSE]||_Enterobacteria_phage_JSE_.gbk|56|519|NC_012740(166418):10762-11280:-1 ^GeneID:7943136^ Enterobacteria phage JSE, complete genome.|neighbours:ID:YP_002922087.1(1),ID:YP_002922089.1(-1)|neighbour_genes:Homing endonuclease,61|
MSEFNSCAHLVNAETLNFAEEKYKEIIANGDNPFQHMMDMQKALQDQVSNDRPWVAKIDELKTCGEILDFIRANDNALDDETRELYTALGGMSNGKDASAVWKHWKANHMEARNRLFSDLSEADRLETYLEAVDQLHFIMCKFLALGLTAKDLFVLYMLKNAENYRRLESGY
> |[Tevenvirinae _Enterobacteria_phage_Kha5h]||_Enterobacteria_phage_Kha5h.gb|hypothetical protein|519|KT184312.1(167318):41238-41756:-1 ^RAST2:fig|1198136.123.peg.73^ Tevenvirinae _Enterobacteria_phage_Kha5h|neighbours:(-1),(1)|neighbour_genes:hypothetical protein,Phage protein|
MPHFNECSQLIEGADKAQNEYWDILGDEKDPLQVMLDMQKSLQVRLAKDKPEYNRHPDDLATAGEVVDWLRNQKDYIDDEFRELLTSLGGMSNGEKDASAVWKPWKAQHGERRETLITDLSPQDQLEIKFEMIDILHFVLNMFQGLGLTAEEIFKLYYLKNKHNFERQDNGY
>ID:YP_001469359.1 |[Enterobacteria phage Phi1]||_Enterobacteria_phage_Phi1_.gbk|56|519|NC_009821(164270):9668-10186:-1 ^GeneID:5602315^ Enterobacteria phage Phi1, complete genome.|neighbours:ID:YP_001469358.1(-1),ID:YP_001469360.1(-1)|neighbour_genes:modB,61|
MSEFNSCAGLVNEKDINAAIAAYHHAIAEGKDPFQVMLEMQTGLQVALSEKFDWVPNPTKLETCGEMLDWMQRMDDAIADETRELYTSLGGMSNGKDASAIWKMWKKNHGEARARKFSELSPEDQLEVKFEFVDAIHFILSKMIPLGIEAQELFILYYLKNAENFARQERGY
>ID:YP_009202758.1 |[Escherichia phage QL01]||_Enterobacteria_phage_QL01.gbk|dCTPase|522|NC_028847(170527):14555-15076:-1 ^GeneID:26629747^ Enterobacteria phage QL01, complete genome.|neighbours:ID:YP_009202757.1(-1),ID:YP_009202759.1(1)|neighbour_genes:small outer capsid p..,hypothetical protein|
MAHFNECSQLIAGVDKAEEAYFNALIHEDKDPLQVMLDMQKSLQVRLAKDKPEYNRHPDDLATAGEVVDWLRNQKDYIDDEFRELLTSLGGMSNGEKDASAVWKPWKAQHAERRETLINDLSPEDQLEIKFEMIDILHFVLNMFQGLGLTAEEIFKLYYLKNAENFARQDRGY
>ID:AIT74126.1 |[Enterobacteria phage RB10]||_Enterobacteria_phage_RB10_.gbk|hypothetical protein|519|KM606999(168401):15825-16343:-1 ^^ Enterobacteria phage RB10, complete genome.|neighbours:ID:AIT74125.1(-1),ID:AIT74127.1(1)|neighbour_genes:soc,hypothetical protein|
MAYFNECAHLIEGVDKANRAYAENIMHNIDPLQVMLDMQRHLQIRLANDKPETNRHPDSLETAGEVLAWLRNQDDYIADETRELYTSLGGMSNGEKEASAVWKPWKKRYSEMQSKKIQDLSPEDQLEIKFELIDQFHFFMNKFIALGMSAEEIFKLYYLKNAENFARQDRGY
>ID:YP_002854366.1 |[Escherichia virus RB14]||_Enterobacteria_phage_RB14_.gbk|56|519|NC_012638(165429):15632-16150:-1 ^GeneID:7803863^ Enterobacteria phage RB14, complete genome.|neighbours:ID:YP_002854365.1(-1),ID:YP_002854367.1(1)|neighbour_genes:RB14ncORF029c,RB32ORF030w|
MAHFNECAHLIEGVDKATRAYAENIMHNIDPLQVMLDMQRHLQIRLANDKPETNRHPDSLETAGEVLAWLRNQDDYIADETRELYTSLGGMSNGEKEASAVWKPWKKRYSEMQSKKIQDLSPEDQLEIKFELIDQFHFFMNKFIALGMSAEEIFKLYYLKNAENFARQDRGY
> |[Tevenvirinae _Enterobacteria_phage_RB16]||_Enterobacteria_phage_RB16.gb|dUTPase|597|NC_014467.1(176788):14550-15146:-1 ^RAST2:fig|1198136.103.peg.26^ Tevenvirinae _Enterobacteria_phage_RB16|neighbours:(-1),(-1)|neighbour_genes:hypothetical protein,gp61 DNA primase sub..|
MDSPPNYGLRRGTNHRKNEIDMTDKTPVFNSCAHLVNPADLEFVDNEYKKVLARNGDPLQSMLDLQNHAQQSLSDTLSWVPRPDGLKTCGEILDWLKLQDDAIEDETRELYTALGGMSRGAKAASGVWKPWKSNHQALRNQVFAEMKEEDKLEILFELIDQWHFFMCKFLALGLDAETIYKLYALKQAENLRRWANNY
>ID:AXF42340.1 |[Enterobacteria phage RB18]||_Enterobacteria_phage_RB18_.gbk|dCTP pyrophosphatase|519|MH553563(166677):15833-16351:-1 ^^ Enterobacteria phage RB18, complete genome.|neighbours:ID:AXF42339.1(-1),ID:AXF42341.1(1)|neighbour_genes:hypothetical protein,hypothetical protein|
MAYFNECAHLIEGVDKANRAYAENIMHNIDPLQVMLDMQRHLQIRLANDKPETNRHPDSLETAGEVLAWLRNQDDYIADETRELYTSLGGMSNGEKEASAVWKPWKKRYSEMQSKKIQDLSPEDQLEIKFELIDQFHFFMNKFIALGMSAEEIFKLYYLKNAENFARQDRGY
>ID:YP_009102236.1 |[Enterobacteria phage RB27]||_Enterobacteria_phage_RB27_.gbk|hypothetical protein|519|NC_025448(165179):15838-16356:-1 ^GeneID:22113020^ Enterobacteria phage RB27, complete genome.|neighbours:ID:YP_009102235.1(-1),ID:YP_009102237.1(1)|neighbour_genes:soc,hypothetical protein|
MAYFNECSQLIEGADKAQNEYWDILGDEKDPLQVMLDMQKSLQVRLAKDKPEYNRHPDDLATAGEVVDWLRNQKDYIDDEFRELLTSLGGMSNGEKDASAVWKPWKSQHGERRETLITDLSPQDQLEIKFEMIDILHFVLNMFQGLGLTAEEIFKLYYLKNAENFARQDRGY
>ID:AIT74668.1 |[Enterobacteria phage RB33]||_Enterobacteria_phage_RB33_.gbk|dCTP pyrophosphatase|519|KM607001(166007):15284-15802:-1 ^^ Enterobacteria phage RB33, complete genome.|neighbours:ID:AIT74667.1(-1),ID:AIT74669.1(1)|neighbour_genes:soc,hypothetical protein|
MAYFNECSQLIEGADKAQNEYWDILGDEKDPLQVMLDMQKSLQVRLAKDKPEYNRHPDDLATAGEVVDWLRNQKDYIDDEFRELLTSLGGMSNGEKDASAVWKPWKSQHGERRETLITDLSPQDQLEIKFEMIDILHFVLNMFQGLGLTAEEIFKLYYLKNAENFARQDRGY
>ID:YP_009098417.1 |[Escherichia phage RB3]||_Enterobacteria_phage_RB3_.gbk|hypothetical protein|519|NC_025419(168402):15825-16343:-1 ^GeneID:22113781^ Enterobacteria phage RB3, complete genome.|neighbours:ID:YP_009098416.1(-1),ID:YP_009098418.1(1)|neighbour_genes:soc,hypothetical protein|
MAYFNECAHLIEGVDKANRAYAENIMHNIDPLQVMLDMQRHLQIRLANDKPETNRHPDSLETAGEVLAWLRNQDDYIADETRELYTSLGGMSNGEKEASAVWKPWKKRYSEMQSKKIQDLSPEDQLEIKFELIDQFHFFMNKFIALGMSAEEIFKLYYLKNAENFARQDRGY
> |[Tevenvirinae _Enterobacteria_phage_RB43]||_Enterobacteria_phage_RB43.gb|dUTPase|534|NC_007023.1(180500):15573-16106:-1 ^RAST2:fig|1198136.102.peg.29^ Tevenvirinae _Enterobacteria_phage_RB43|neighbours:(-1),(-1)|neighbour_genes:hypothetical protein,hypothetical protein|
MTDKTPVFNSCAHLVNPADLEFVDNEYKKVLARNGDPLQSMLDLQDHAQQSLSDTLSWVPRPDGLKTCGEILDWLKLQDDAIADETRELYTALGGMSRGVKPASGVWKPWKANHQELRNQVFAEMSEEDKLEILFEMIDQWHFFMCKFLALGMDAETIYKLYALKQAENLRRWANNY
>ID:NP_891586.1 |[Enterobacteria phage RB49]||_Enterobacteria_phage_RB49_.gbk|56|519|NC_005066(164018):9490-10008:-1 ^GeneID:1725398^ Enterobacteria phage RB49, complete genome.|neighbours:ID:NP_891585.1(-1),ID:NP_891587.1(-1)|neighbour_genes:modB,61|
MSEFNSCAGLVNEKDINAAIAAYHHAIAEGKDPFQVMLEMQTGLQVALSEKFDWVPNPTKLETCGEMLDWMQRMDDAIADETRELYTSLGGMSNGKDASAIWKMWKKNHGEARARKFSELSPEDQLEVKFEFVDAIHFILSKMIPLGIDAQELFILYYLKNAENFARQERGY
>ID:ACP30949.1 |[Enterobacteria phage RB51]||_Enterobacteria_phage_RB51_.gbk|56|519|FJ839693(168394):15933-16451:-1 ^^ Enterobacteria phage RB51, complete genome.|neighbours:ID:ACP30948.1(-1),ID:ACP30950.1(1)|neighbour_genes:soc,RB32ORF030w|
MAYFNECSQLIEGADKAQNEYWDILGDEKDPLQVMLDMQKSLQVRLAKDKPEYNRHPDDLATAGEVVDWLRNQKDYIDDEFRELLTSLGGMSNGEKDASAVWKPWKSQHGERRETLITDLSPQDQLEIKFEMIDILHFVLNMFQGLGLTAEEIFKLYYLKNAENFARQDRGY
>ID:AIT74943.1 |[Enterobacteria phage RB55]||_Enterobacteria_phage_RB55_.gbk|dCTP pyrophosphatase|516|KM607002(168896):16234-16749:-1 ^^ Enterobacteria phage RB55, complete genome.|neighbours:ID:AIT74942.1(-1),ID:AIT74944.1(-1)|neighbour_genes:segF,dam|
MAHFNECAHLIEGVDKAQNEYWDILGDEKDPLQVMLDMQRSLQIRLANVREYCYHPDKLETAGDVVSWMREQKDCIDDEFRELLTSLGEMSRGEKEASAVWKKWKARYIEAQEKRIDEMSPEDQLEIKFELVDIFHFVLNMFVGLGMNAEEIFKLYYLKNKHNFERQDNGY
>ID:AIT75215.1 |[Enterobacteria phage RB59]||_Enterobacteria_phage_RB59_.gbk|dCTP pyrophosphatase|516|KM607003(168966):16234-16749:-1 ^^ Enterobacteria phage RB59, complete genome.|neighbours:ID:AIT75214.1(-1),ID:AIT75216.1(-1)|neighbour_genes:segF,dam|
MAHFNECAHLIEGVDKAQNEYWDILGDEKDPLQVMLDMQRSLQIRLANVREYCYHPDKLETAGDVVSWMREQKDCIDDEFRELLTSLGEMSRGEKEASAVWKKWKARYIEAQEKRIDEMSPEDQLEIKFELVDIFHFVLNMFVGLGMNAEEIFKLYYLKNKHNFERQDNGY
>ID:AIT73040.1 |[Enterobacteria phage RB5]||_Enterobacteria_phage_RB5_.gbk|hypothetical protein|519|KM606995(168394):15825-16343:-1 ^^ Enterobacteria phage RB5, complete genome.|neighbours:ID:AIT73039.1(-1),ID:AIT73041.1(1)|neighbour_genes:soc,hypothetical protein|
MAYFNECAHLIEGVDKANRAYAENIMHNIDPLQVMLDMQRHLQIRLANDKPETNRHPDSLETAGEVLAWLRNQDDYIADETRELYTSLGGMSNGEKEASAVWKPWKKRYSEMQSKKIQDLSPEDQLEIKFELIDQFHFFMNKFIALGMSAEEIFKLYYLKNAENFARQDRGY
>ID:AIT75491.1 |[Enterobacteria phage RB68]||_Enterobacteria_phage_RB68_.gbk|dCTP pyrophosphatase|519|KM607004(168401):15933-16451:-1 ^^ Enterobacteria phage RB68, complete genome.|neighbours:ID:AIT75490.1(-1),ID:AIT75492.1(1)|neighbour_genes:soc,hypothetical protein|
MAYFNECSQLIEGADKAQNEYWDILGDEKDPLQVMLDMQKSLQVRLAKDKPEYNRHPDDLATAGEVVDWLRNQKDYIDDEFRELLTSLGGMSNGEKDASAVWKPWKSQHGERRETLITDLSPQDQLEIKFEMIDILHFVLNMFQGLGLTAEEIFKLYYLKNAENFARQDRGY
>ID:NP_861718.1 |[Enterobacteria phage RB69]||_Enterobacteria_phage_RB69_.gbk|56|522|NC_004928(167560):15451-15972:-1 ^GeneID:1494144^ Enterobacteria phage RB69, complete genome.|neighbours:ID:NP_861717.1(-1),ID:NP_861719.1(1)|neighbour_genes:soc,RB69ORF029w hypothet..|
MAHFNECSQLISGVDKAEEAYFNALIHEDKDPLQVMLDMQKSLQVRLANDKPEHNKHPDELATAGDVVDWLRNQKDYIDDEFRELLTSLGGMSNGEKAASSVWKPWKAQHAEYRNRRIDELSPEDQLEIKFEMIDILHFVLNMFQGLGLTAEEIFKLYYLKNAENFARQDRGY
>ID:AIT73311.1 |[Enterobacteria phage RB6]||_Enterobacteria_phage_RB6_.gbk|hypothetical protein|519|KM606996(168394):15825-16343:-1 ^^ Enterobacteria phage RB6, complete genome.|neighbours:ID:AIT73310.1(-1),ID:AIT73312.1(1)|neighbour_genes:soc,hypothetical protein|
MAYFNECAHLIEGVDKANRAYAENIMHNIDPLQVMLDMQRHLQIRLANDKPETNRHPDSLETAGEVLAWLRNQDDYIADETRELYTSLGGMSNGEKEASAVWKPWKKRYSEMQSKKIQDLSPEDQLEIKFELIDQFHFFMNKFIALGMSAEEIFKLYYLKNAENFARQDRGY
>ID:AIT73582.1 |[Enterobacteria phage RB7]||_Enterobacteria_phage_RB7_.gbk|hypothetical protein|519|KM606997(168395):15825-16343:-1 ^^ Enterobacteria phage RB7, complete genome.|neighbours:ID:AIT73581.1(-1),ID:AIT73583.1(1)|neighbour_genes:soc,hypothetical protein|
MAYFNECAHLIEGVDKANRAYAENIMHNIDPLQVMLDMQRHLQIRLANDKPETNRHPDSLETAGEVLAWLRNQDDYIADETRELYTSLGGMSNGEKEASAVWKPWKKRYSEMQSKKIQDLSPEDQLEIKFELIDQFHFFMNKFIALGMSAEEIFKLYYLKNAENFARQDRGY
>ID:AIT73854.1 |[Enterobacteria phage RB9]||_Enterobacteria_phage_RB9.gbk|hypothetical protein|519|KM606998(168395):15825-16343:-1 ^^ Enterobacteria phage RB9, complete genome.|neighbours:ID:AIT73853.1(-1),ID:AIT73855.1(1)|neighbour_genes:soc,hypothetical protein|
MAYFNECAHLIEGVDKANRAYAENIMHNIDPLQVMLDMQRHLQIRLANDKPETNRHPDSLETAGEVLAWLRNQDDYIADETRELYTSLGGMSNGEKEASAVWKPWKKRYSEMQSKKIQDLSPEDQLEIKFELIDQFHFFMNKFIALGMSAEEIFKLYYLKNAENFARQDRGY
>ID:ADJ39747.1 |[Enterobacteria phage T4T]||_Enterobacteria_phage_T4T_.gbk|56|516|HM137666(168920):16256-16771:-1 ^^ Enterobacteria phage T4T, complete genome.|neighbours:ID:ADJ39746.1(-1),ID:ADJ39748.1(-1)|neighbour_genes:segF,dam|
MAHFNECAHLIEGVDKAQNEYWDILGDEKDPLQVMLDMQRSLQIRLANVREYCYHPDKLETAGDVVSWMREQKDCIDDEFRELLTSLGEMSRGEKEASAVWKKWKARYIEAQEKRIDEMSPEDQLEIKFELVDIFHFVLNMFVGLGMNAEEIFKLYYLKNKHNFERQDNGY
>ID:NP_049646.1 |[Escherichia virus T4]||_Enterobacteria_phage_T4_.gbk|56|516|NC_000866(168903):16270-16785:-1 ^GeneID:1258544^ Enterobacteria phage T4, complete genome.|neighbours:ID:NP_049645.1(-1),ID:NP_049647.1(-1)|neighbour_genes:segF,dam|
MAHFNECAHLIEGVDKAQNEYWDILGDEKDPLQVMLDMQRFLQIRLANVREYCYHPDKLETAGDVVSWMREQKDCIDDEFRELLTSLGEMSRGEKEASAVWKKWKARYIEAQEKRIDEMSPEDQLEIKFELVDIFHFVLNMFVGLGMNAEEIFKLYYLKNKHNFERQDNGY
> |[Tevenvirinae _Enterobacteria_phage_T4_strain_wild]||_Enterobacteria_phage_T4_strain_wild.gb|dCTP pyrophosphatase..|516|KJ477684.1(168922):16256-16771:-1 ^RAST2:fig|1198136.58.peg.33^ Tevenvirinae _Enterobacteria_phage_T4_strain_wild|neighbours:(-1),(-1)|neighbour_genes:Phage-associated hom..,DNA adenine methyltr..|
MAHFNECAHLIEGVDKAQNEYWDILGDEKDPLQVMLDMQRSLQIRLANVREYCYHPDKLETAGDVVSWMREQKDCIDDEFRELLTSLGEMSRGEKEASAVWKKWKARYIEAQEKRIDEMSPEDQLEIKFELVDIFHFVLNMFVGLGMNAEEIFKLYYLKNKHNFERQDNGY
> |[Tevenvirinae _Enterobacteria_phage_T6]||_Enterobacteria_phage_T6.gb|dCTP pyrophosphatase..|519|MH550421.1(168706):15641-16159:-1 ^RAST2:fig|1198136.104.peg.32^ Tevenvirinae _Enterobacteria_phage_T6|neighbours:(-1),(1)|neighbour_genes:Phage protein,Phage protein|
MAHFNECAHLIEGVDKATRAYAENIMHNIDPLQVMLDMQRSLQIRLANDKPETNRHPDSLETAGEVLAWLRNQDDYIADETRELYTSLGGMSNGEKEASAVWKPWKKRYSEMQSKKIQDLSPEDQLEIKFELIDQFHFFMNKFIALGMSAEEIFKLYYLKNAENFARQDRGY
>ID:YP_004063713.1 |[Escherichia phage vB_EcoM_VR7]||_Enterobacteria_phage_vB_EcoM-VR7_.gbk|56|519|NC_014792(169285):15791-16309:-1 ^GeneID:10021257^ Enterobacteria phage vB_EcoM-VR7, complete genome.|neighbours:ID:YP_004063712.1(-1),ID:YP_004063714.1(1)|neighbour_genes:segF,VR7ORF033w|
MAHFNECSQLIAGVDKAEEAYTKAIAFSNDPLQIMLDMQKSLQVRLANDREYCYHPDKLSTAGDVVAWMREQKDCIDDEFRELLTSLGEMSKGEKDASAVWKKWKARYTEAQSKPISEMSPEDQLEIKFELIDIMHFLVFNMLLVLICSAQQIFKLYYLKNKANFERQDHGY
>ID:YP_006986580.1 |[Escherichia phage vB_EcoM_ACG-C40]||_Enterobacteria_phage_vB_EcoM_ACG-C40_.gbk|dCTPase|519|NC_019399(167396):15835-16353:-1 ^GeneID:13997856^ Enterobacteria phage vB_EcoM_ACG-C40, complete genome.|neighbours:ID:YP_006986579.1(-1),ID:YP_006986581.1(-1)|neighbour_genes:hypothetical protein,DNA adenine methyltr..|
MAYFNECSQLIEGADKAQNEYWDILGDEKDPLQVMLDMQKSLQIRLAKDKPEYNRHPDDLATAGEVVDWLRNQKDYIDDEFRELLTSLGGMSNGEKDASAVWKPWKAQHGERRETLITDLSPQDQLEIKFEMIDILHFVLNMFQGLGLTAEEIFKLYYLKNKHNFERQDNGY
>ID:AWD91639.1 |[Enterobacteria phage vB_EcoM_IME339]||_Enterobacteria_phage_vB_EcoM_IME339_.gbk|dCTP pyrophosphatase|519|MH051915(164366):150635-151153:1 ^^ Enterobacteria phage vB_EcoM_IME339, complete genome.|neighbours:ID:AWD91638.1(-1),ID:AWD91640.1(1)|neighbour_genes:hypothetical protein,hypothetical protein|
MAYFNECAHLIEGVDKANRAYAENIMHNIDPLQVMLDMQRHLQIRLANDKPETNRHPDSLETAGEVLAWLRNQDDYIADETRELYTSLGGMSNGEKEASAVWKPWKKRYSEMQSKKIQDLSPEDQLEIKFELIDQFHFFMNKFIALGMSAEEIFKLYYLKNAENFARQDRGY
>ID:AWD91902.1 |[Enterobacteria phage vB_EcoM_IME340]||_Enterobacteria_phage_vB_EcoM_IME340_.gbk|dCTP pyrophosphatase|519|MH051916(165549):152363-152881:1 ^^ Enterobacteria phage vB_EcoM_IME340, complete genome.|neighbours:ID:AWD91901.1(1),ID:AWD91903.1(1)|neighbour_genes:homing endonuclease,small outer capsid p..|
MPHFNECSQLIAGADKAQNEYWDILGDEKDPLQVMLDMQKSLQVRLAKDKPEYNRHPDDLATAGEVVDWLRNQKDYIDDEFRELLTSLGGMSNGEKDASAVWKPWKAQHGERRETLITDLSPQDQLEIKFEMIDILHFVLNMFQGLGLTAEEIFKLYYLKNAENFARQDRGY
>ID:YP_009207207.1 |[Escherichia phage vB_EcoM_VR20]||_Enterobacteria_phage_vB_EcoM_VR20.gbk|dCTP pyrophosphatase|519|NC_028894(170336):14603-15121:-1 ^GeneID:26633706^ Enterobacteria phage vB_EcoM_VR20, complete genome.|neighbours:ID:YP_009207206.1(-1),ID:YP_009207208.1(1)|neighbour_genes:soc,hypothetical protein|
MAHFNECSQLIAGVDKAQGAYDNAIFEGTDPLQVMLDMQKSLQVRLAKEKPEYNEHPDNLATAGEVVTWLRNQKDYIDDEFRELITALGGMSNGEKAASAVWKPWKAQHGEMQQTLINDLSPEDQLEIKFEMIDILHFVLNMFHGLGLTAEEIFKLYYLKNAENFARQDRGY
>ID:YP_009209772.1 |[Escherichia phage vB_EcoM_VR25]||_Enterobacteria_phage_vB_EcoM_VR25_.gbk|nucleoside triphosph..|522|NC_028925(170822):14887-15408:-1 ^GeneID:26636192^ Enterobacteria phage vB_EcoM_VR25, complete genome.|neighbours:ID:YP_009209771.1(-1),ID:YP_009209773.1(1)|neighbour_genes:hypothetical protein,hypothetical protein|
MAHFNECSQLIAGVDKAEEAYFNALIHEDKDPLQVMLDMQKSLQVRLAKEKPEYNEHPDNLATAGEVVTWLRNQKDYIDDEFRELITALGGMSNGEKAASAVWKPWKAQHGEMQQTLINDLSPEDQLEIKFEMIDILHFVLNMFQGLGLTAEEIFKLYYLKNAENFARQDRGY
>ID:YP_009213867.1 |[Escherichia phage vB_EcoM_VR26]||_Enterobacteria_phage_vB_EcoM_VR26_.gbk|nucleoside triphosph..|519|NC_028957(171541):15793-16311:-1 ^GeneID:26640323^ Enterobacteria phage vB_EcoM_VR26, complete genome.|neighbours:ID:YP_009213866.1(-1),ID:YP_009213868.1(1)|neighbour_genes:segF,hypothetical protein|
MAHFNECSQLIAGVDKAEEAYFNALIHEDKDPLQVMLDMQKSLQVRLANDREYCYHPDKLSTAGDVVAWMREQKDCIDDEFRELLTSLGEMSKGEKDASAVWKKWKARYTEAQSKPISEMSPEDQLEIKFELIDIMHFVFNMAIGLNMSAEEIFKLYYLKNKANFERQDHGY
>ID:YP_009205721.1 |[Enterobacteria phage vB_EcoM_VR5]||_Enterobacteria_phage_vB_EcoM_VR5.gbk|dCTP pyrophosphatase|522|NC_028881(170473):14662-15183:-1 ^GeneID:26632332^ Enterobacteria phage vB_EcoM_VR5, complete genome.|neighbours:ID:YP_009205720.1(-1),ID:YP_009205722.1(-1)|neighbour_genes:soc,mobE|
MAHFNECSGLIAGVDKAEEAYFNALIHEDKDPLQVMLDMQKSLQVRLAKDKPEYNRHPDDLATAGEVVDWLRNQKDYIDDEFRELLTSLGGMSNGEKAASSCWKPWKAQHAEFRNRRIDELSPEDQLEIKFEMIDILHFVLNMFQGLGLTAEEIFKLYYLKNAENFARQDRGY
> |[Tevenvirinae _Erwinia_phage_Cronus]||_Erwinia_phage_Cronus.gb|dCTP pyrophosphatase..|516|MH059636.2(175774):12574-13089:-1 ^RAST2:fig|1198136.105.peg.23^ Tevenvirinae _Erwinia_phage_Cronus|neighbours:(-1),(-1)|neighbour_genes:hypothetical protein,hypothetical protein|
MAHFNECSQLIAGADKATAEYDYALQTAKDPLQIMLDMQKSLQVRLANDRDYCYHPDKLKTAGDVVGWMREQKDCIDDEFRELLTSLGEMHRGDKDASAVWKKWKGRYVEAQNKPISEMSSEDQLEIKFELIDIMHFVFNMAIGLNMSAEEMFKLYYLKNAENFARQDNGY
>ID:YP_009592936.1 |[Escherichia coli O157 typing phage 3]||_Escherichia_coli_O157_typing_phage_3_.gbk|dUTPase|522|NC_041863(168733):135358-135879:1 ^GeneID:40068432^ Escherichia coli O157 typing phage 3, complete genome.|neighbours:ID:YP_009592935.1(-1),ID:YP_009592937.1(1)|neighbour_genes:hypothetical protein,hypothetical protein|
MAHFNECSQLISGVDKAEEAYFNALIHEDKDPLQVMLDMQKSLQVRLANDKPEHNKHPDELATAGDVVDWLRNQKDYIDDEFRELLTSLGGMSNGEKAASSVWKPWKAQHAEYRNRRIDELSPEDQLEIKFEMIDILHFVLNMFQGLGLSAEEIFKLYYLKNAENFARQDRGY
>ID:YP_009593039.1 |[Escherichia coli O157 typing phage 6]||_Escherichia_coli_O157_typing_phage_6_.gbk|dUTPase|522|NC_041864(160570):32854-33375:-1 ^GeneID:40068536^ Escherichia coli O157 typing phage 6, complete genome.|neighbours:ID:YP_009593038.1(-1),ID:YP_009593040.1(1)|neighbour_genes:hypothetical protein,hypothetical protein|
MAHFNECSQLISGVDKAEEAYFNALIHEDKDPLQVMLDMQKSLQVRLANDKPEHNKHPDELATAGDVVDWLRNQKDYIDDEFRELLTSLGGMSNGEKAASSVWKPWKAQHAEYRNRRIDELSPEDQLEIKFEMIDILHFVLNMFQGLGLSAEEIFKLYYLKNAENFARQDRGY
>ID:YP_009224963.1 |[Escherichia phage APCEc01]||_Escherichia_phage_APCEc01_.gbk|dCTP pyrophosphatase|522|NC_029091(168771):1306-1827:1 ^GeneID:26795916^ Escherichia phage APCEc01, complete genome.|neighbours:ID:YP_009224962.1(-1),ID:YP_009224964.1(1)|neighbour_genes:hypothetical protein,small outer capsid p..|
MAHFNECSQLISGVDKAEEAYFNALIHEDKDPLQVMLDMQKSLQVRLANDKPEHNKHPDELATAGDVVDWLRNQKDYIDDEFRELLTSLGGMSNGEKAASSVWKPWKAQHAEYRNRRIDELSPEDQLEIKFEMIDILHFVLNMFQGLGLSAEEIFKLYYLKNQHNFERQDNGY
> |[Tevenvirinae _Escherichia_phage_AnYang]||_Escherichia_phage_AnYang.gb|dCTP pyrophosphatase|519|MK234886.1(169215):151908-152426:-1 ^RAST2:fig|1198136.106.peg.258^ Tevenvirinae _Escherichia_phage_AnYang|neighbours:(-1),(1)|neighbour_genes:Phage-associated hom..,hypothetical protein|
MAYFNECANLIDGVDKAEEAYFNALIHEDKDPLQVMLDMQKSLQVRLANDREYCYHPDKLATAGDVVAWMREQKDCIDDEFRELLTSLGEMSKGEKDASAVWKKWKARYPEAQAKPISEMSPEDQLEIKFELIDIMHFVFNMAIGLNMSAEEMFKLYYLKNAENFARQDRGY
> |[Tevenvirinae Escherichia_phage_CF2]||_Escherichia_phage_CF2.gb|hypothetical protein|519|NC_041919.1(168188):142470-142988:1 ^RAST2:fig|1198136.52.peg.230^ Tevenvirinae Escherichia_phage_CF2|neighbours:(1),(1)|neighbour_genes:DNA adenine methyltr..,Phage protein|
MAYFNECSQLIEGADKAQNEYWDILGDEKDPLQVMLDMQKSLQVRLAKDKPEYNRHPDDLATAGEVVDWLRNQKDYIDDEFRELLTSLGGMSNGEKDASAVWKPWKSQHGERRETLITDLSPQDQLEIKFEMIDILHFVLNMFQGLGLTAEEIFKLYYLKNAENFARQDRGY
>ID:QBO61042.1 |[Escherichia phage D5505]||_Escherichia_phage_D5505_.gbk|putative dCTP pyroph..|519|MK327929(168049):15627-16145:-1 ^^ Escherichia phage D5505, complete genome.|neighbours:ID:QBO61041.1(-1),ID:QBO61043.1(1)|neighbour_genes:hypothetical protein,hypothetical protein|
MAYFNECSQLIEGADKAQNEYWDILGDEKDPLQVMLDMQKSLQVRLAKDKPEYNRHPDDLATAGEVVDWLRNQKDYIDDEFRELLTSLGGMSNGEKDASAVWKPWKAQHGERRETLITDLSPQDQLEIKFEMIDILHFVLNMFQGLGLTAEEIFKLYYLKNAENFARQDRGY
> |[Tevenvirinae Escherichia_phage_ECD7]||_Escherichia_phage_ECD7.gb|dUTPase|519|NC_041936.1(164706):9669-10187:-1 ^RAST2:fig|1198136.56.peg.18^ Tevenvirinae Escherichia_phage_ECD7|neighbours:(-1),(-1)|neighbour_genes:Phage ModA or ModB A..,Phage DNA primase (A..|
MSEFNSCAGLVNEKDINAAIAAYHHAIAEGKDPFQVMLEMQTGLQVALSEKFDWVPNPTKLETCGEMLDWMQRMDDAIADETRELYTSLGGMSNGKDASAIWKMWKKNHGEARARKFSELSPEDQLEVKFEFVDAIHFILSKMIPLGIDAQELFILYYLKNAENFARQERGY
>ID:YP_009102506.1 |[Escherichia phage ECML-134]||_Escherichia_phage_ECML-134_.gbk|hypothetical protein|519|NC_025449(166783):15290-15808:-1 ^GeneID:22111689^ Escherichia phage ECML-134, complete genome.|neighbours:ID:YP_009102505.1(-1),ID:YP_009102507.1(1)|neighbour_genes:hypothetical protein,hypothetical protein|
MAYFNECAHLIEGVDKANRAYAENIMHNIDPLQVMLDMQRHLQIRLANDKPETNRHPDSLETAGEVLAWLRNQDDYIADETRELYTSLGGMSNGEKEASAVWKPWKKRYSEMQSKKIQDLSPEDQLEIKFELIDQFHFFMNKFIALGMSAEEIFKLYYLKNAENFARQDRGY
> |[Tevenvirinae Escherichia_phage_EcWhh-1]||_Escherichia_phage_EcWhh-1.gb|hypothetical protein|522|MH791409.1(170524):76599-77120:-1 ^RAST2:fig|1198136.71.peg.126^ Tevenvirinae Escherichia_phage_EcWhh-1|neighbours:(-1),(1)|neighbour_genes:Phage head decoratio..,[Enterobacteria phag..|
MAHFNECSQLIAGADKAEEAYFNALIHEDKDPLQVMLDMQKSLQVRLAKDKPEYNRHPDDLATAGEVVDWLRNQKDYIDDEFRELLTSLGGMSNGEKDASAVWKPWKAQHAERRETLINDLSPEDQLEIKFEMIDILHFVLNMFQGLGLTAEEIFKLYYLKNAENFARQDRGY
> |[Tevenvirinae Escherichia_phage_HP3]||_Escherichia_phage_HP3.gb|dCTP pyrophosphatase..|522|NC_041920.1(170254):24794-25315:-1 ^RAST2:fig|1198136.53.peg.51^ Tevenvirinae Escherichia_phage_HP3|neighbours:(-1),(1)|neighbour_genes:Phage protein,Phage protein|
MAHFNECSQLISGVDKAEEAYFNALIHEDKDPLQVMLDMQKSLQVRLANDKPEHNKHPDELATAGDVVDWLRNQKDYIDDEFRELLTSLGGMSNGEKAASSVWKPWKAQHVEYRNRRIDELSPEDQLEIKFEMIDILHFVLNMFQGLGLTAEEIFKLYYLKNAENFARQDRGY
> |[Tevenvirinae _Escherichia_phage_HY01]||_Escherichia_phage_HY01.gb|hypothetical protein|519|NC_027349.1(166977):16074-16592:-1 ^RAST2:fig|1198136.95.peg.33^ Tevenvirinae _Escherichia_phage_HY01|neighbours:(-1),(1)|neighbour_genes:Phage protein,Phage protein|
MAYFNECSQLIEGADKAQNEYWDILGDEKDPLQVMLDMQKSLQVRLAKDKPEYNRHPDDLATAGEVVDWLRNQKDYIDDEFRELLTSLGGMSNGEKDASAVWKPWKSQHGERRETLITDLSPQDQLEIKFEMIDILHFVLNMFQGLGLTAEEIFKLYYLKNAENFARQDRGY
>ID:YP_009284160.1 |[Escherichia phage HY03]||_Escherichia_phage_HY03.gbk|putative dCTPase|519|NC_031047(170770):107882-108400:1 ^GeneID:29079028^ Escherichia phage HY03, complete genome.|neighbours:ID:YP_009284159.1(1),ID:YP_009284161.1(1)|neighbour_genes:putative DNA adenine..,putative small outer..|
MAYFNECSQLIEGADKAQNEYWDILGDEKDPLQVMLDMQKSLQIRLAKDKPEYNRHPDDLATAGEVVDWLRNQKDYIDDEFRELLTSLGGMSNGEKDASAVWKPWKSQHGERRETLITDLSPQDQLEIKFEMIDILHFVLNMFQGLGLTAEEIFKLYYLKNAENFARQDRGY
>ID:BBG28552.1 |[Escherichia phage KIT03]||_Escherichia_phage_KIT03_DNA_.gbk|dCTP pyrophosphatase|519|AP018932(166848):15886-16404:-1 ^^ Escherichia phage KIT03 DNA, complete sequence.|neighbours:ID:BBG28551.1(-1),ID:BBG28553.1(1)|neighbour_genes:hypothetical protein,hypothetical protein|
MAYFNECAHLIEGVDKANRAYAEYIMHSIDPLQVMLDMQRHLQIRLANDKPETNRHPDSLETAGEVLAWLRNQDDYIADETRELYTSLGGMSNGEKEASAVWKPWKKRYSEMQSKKIQDLSPEDQLEIKFELIDQFHFFMNKFIALGMSAEEIFKLYYLKNAENFARQDRGY
>ID:YP_008060550.1 |[Escherichia phage Lw1]||_Escherichia_phage_Lw1_.gbk|dCTPase|537|NC_021344(176227):14726-15262:-1 ^GeneID:16205028^ Escherichia phage Lw1, complete genome.|neighbours:ID:YP_008060549.1(-1),ID:YP_008060551.1(-1)|neighbour_genes:hypothetical protein,hypothetical protein|
MTTDKTPVFNSCAHLVNPEDLEFVDSEYQKVLARNGDPLQSMLDLQNHAQQSLSDTLHWVPRPNELKTCGEILDWLKLQDDAIADETRELYTALGGMSRGAKAASGVWKPWKSNHQALRNQVFAEMKEEDKLEILFELIDQWHFFMCKFLALGLDAETIYKLYALKQAENLRRWANNY
> |[Tevenvirinae _Escherichia_phage_MX01]||_Escherichia_phage_MX01.gb|dCTP pyrophosphatase..|516|NC_031934.1(168929):14291-14806:-1 ^RAST2:fig|1198136.96.peg.26^ Tevenvirinae _Escherichia_phage_MX01|neighbours:(-1),(-1)|neighbour_genes:Phage head decoratio..,DNA adenine methyltr..|
MAHFNECSGLIAGVDKAQEAYVSSITKGIDPLQVMLDMQKSLQVRLANDRDYCYHPDKLATAGDVVGWMREQKDCIDDEFRELLTSLGEMSKGEKDASAVWKKWKARYPEAQAKPISEMSPEDQLEIKFELVDIFHFVLNMVTGLGMTSEELFKLYYLKNIENFKRQDNGY
>ID:AYR03938.1 |[Escherichia phage OLB35]||_Escherichia_phage_OLB35_.gbk|dCTP pyrophosphatase|522|MH992122(169140):15647-16168:-1 ^^ UNVERIFIED: Escherichia phage OLB35, complete genome.|neighbours:ID:AYR03937.1(-1),ID:AYR03939.1(1)|neighbour_genes:hypothetical protein,hypothetical protein|
MAHFNECSQLISGVDKAEEAYFNALIHEDKDPLQVMLDMQKSLQVRLANDKPEHNKHPDELATAGDVVDWLRNQKDYIDDEFRELLTSLGGMSNGEKAASSVWKPWKAQHAEYRNRRIDELSPEDQLEIKFEMIDILHFVLNMFQGLGLSAEEIFKLYYLKNQHNFERQDNGY
> |[Tevenvirinae _Escherichia_phage_PE37]||_Escherichia_phage_PE37.gb|dCTP pyrophosphatase..|519|KU925172.1(166423):148528-149046:1 ^RAST2:fig|1198136.98.peg.244^ Tevenvirinae _Escherichia_phage_PE37|neighbours:(1),(1)|neighbour_genes:DNA adenine methyltr..,hypothetical protein|
MSHFNECAHLIEGVDKATRAYAENIMRNIDPLQVMLDMQRSLQIRLANDKPETNRHPDSLETAGEVLAWLRNQDDYIADETRELYTSLGGMSNGEKEASAVWKPWKKRYSEMQSKKIQDLSPEDQLEIKFELIDQFHFFMNKFIALGMSAEEIFKLYYLKNAENFARQDRGY
>ID:BBC14367.1 |[Escherichia phage PP01]||_Escherichia_phage_PP01.gbk|56|519|LC348379(167812):16047-16565:-1 ^^ Escherichia phage PP01 DNA, complete sequence.|neighbours:ID:BBC14366.1(-1),ID:BBC14368.1(-1)|neighbour_genes:hypothetical protein,61|
MAYFNECAHLIEGVDKANRAYAENIMHNIDPLQVMLDMQRHLQIRLANDKPETNRHPDSLETAGEVLAWLRNQDDYIADETRELYTSLGGMSNGEKEASAVWKPWKKRYSEMQSKKIQDLSPEDQLEIKFELIDQFHFFMNKFIALGMSAEEIFKLYYLKNAENFARQDRGY
> |[Tevenvirinae _Escherichia_phage_SF]||_Escherichia_phage_SF.gb|dCTP pyrophosphatase..|522|MH359124.1(168695):106274-106795:1 ^RAST2:fig|1198136.100.peg.181^ Tevenvirinae _Escherichia_phage_SF|neighbours:(-1),(1)|neighbour_genes:Phage protein,hypothetical protein|
MAHFNECSQLISGVDKAEEAYFNALIHEDKDPLQVMLDMQKSLQVRLANDKPEHNKHPDELATAGDVVDWLRNQKDYIDDEFRELLTSLGGMSNGEKAASSVWKPWKAQHAEYRNRRIDELSPEDQLEIKFEMIDILHFVLNMFQGLGLSAEEIFKLYYLKNQHNFERQDNGY
>ID:YP_009608377.1 |[Escherichia phage ST0]||_Escherichia_phage_ST0.gbk|hypothetical protein|522|NC_041990(170496):46776-47297:1 ^GeneID:40084399^ Escherichia phage ST0, complete genome.|neighbours:ID:YP_009608376.1(-1),ID:YP_009608378.1(1)|neighbour_genes:hypothetical protein,capsid and scaffold ..|
MAHFNECSQLISGVDKAEEAYFNALIHEDKDPLQVMLDMQKSLQVRLANDKPEHNKHPDELATAGDVVDWLRNQKDYIDDEFRELLTSLGGMSNGEKAASSVWKPWKAQHAEYRNRRIDELSPEDQLEIKFEMIDILHFVLNMFQGLGLSAEEIFKLYYLKNQHNFERQDNGY
>ID:BBC14645.1 |[Escherichia phage T2]||_Escherichia_phage_T2.gbk|56|519|LC348380(163825):14634-15152:-1 ^^ Escherichia phage T2 DNA, complete sequence.|neighbours:ID:BBC14644.1(-1),ID:BBC14646.1(-1)|neighbour_genes:hypothetical protein,dam|
MAHFNECAHLIEGVDKATRAYAENIMHNIDPLQVMLDMQRHLQIRLANDKPETNRHPDSLETAGEVLAWLRNQDDYIADETRELYTSLGGMSNGEKEASAVWKPWKKRYSEMQSKKIQDLSPEDQLEIKFELIDQFHFFMNKFIALGMSAEEIFKLYYLKNAENFARQDRGY
>ID:YP_009281371.1 |[Escherichia phage UFV-AREG1]||_Escherichia_phage_UFV-AREG1_.gbk|putative dCTP pyroph..|519|NC_031030(170788):16098-16616:-1 ^GeneID:29063564^ Escherichia phage UFV-AREG1, complete genome.|neighbours:ID:YP_009281370.1(-1),ID:YP_009281372.1(1)|neighbour_genes:hypothetical protein,hypothetical protein|
MAYFNECAHLIEGVDKANRAYAENIMHNIDPLQVMLDMQRHLQIRLANDKPETNRHPDSLETAGEVLAWLRNQDDYIADETRELYTSLGGMSNGEKEASAVWKPWKKRYSEMQSKKIQDLSPEDQLEIKFELIDQFHFFMNKFIALGMSAEEIFKLYYLKNAENFARQDRGY
>ID:YP_009323227.1 |[Escherichia phage WG01]||_Escherichia_phage_WG01_.gbk|dCTPase|522|NC_031928(169936):14750-15271:-1 ^GeneID:30308353^ Escherichia phage WG01, complete genome.|neighbours:ID:YP_009323226.1(-1),ID:YP_009323228.1(1)|neighbour_genes:hypothetical protein,hypothetical protein|
MAHFNECSQLIAGVDKAEEAYFNALIHEDKDPLQVMLDMQKSLQVRLAKDKPEYNRHPDDLATAGEVVDWLRNQKDYIDDEFRELLTSLGGMSNGEKDASAVWKPWKAQHAERRETLINDLSPEDQLEIKFEMIDILHFVLNMFQGLGLTAEEIFKLYYLKNAENFARQDRGY
>ID:YP_009030637.1 |[Escherichia phage vB_EcoM_112]||_Escherichia_phage_e112_.gbk|dCTP pyrophosphatase|519|NC_024125(168470):16256-16774:-1 ^GeneID:19485180^ Escherichia phage e11/2, complete genome.|neighbours:ID:YP_009030636.1(-1),ID:YP_009030638.1(-1)|neighbour_genes:small outer capsid p..,DNA adenine methylas..|
MAHFNECAHLIEGVDKANRAYAENIMHNIDPLQVMLDMQRHLQIRLANDKPETNRHPDSLETAGEVLAWLRNQDDYIADETRELYTSLGGMSNGEKEASAVWKPWKKRYSEMQSKKIQDLSPEDQLEIKFELIDQFHFFMNKFIALGMSAEEIFKLYYLKNAENFARQDRGY
>ID:AYN56390.1 |[Escherichia phage p000v]||_Escherichia_phage_p000v_.gbk|hypothetical protein|522|MK047717(167803):134815-135336:1 ^^ Escherichia phage p000v, complete genome.|neighbours:ID:AYN56389.1(-1),ID:AYN56391.1(1)|neighbour_genes:hypothetical protein,small outer capsid p..|
MAHFNECSQLISGVDKAEEAYFNALIHEDKDPLQVMLDMQKSLQVRLANDKPEHNKHPDELATAGDVVDWLRNQKDYIDDEFRELLTSLGGMSNGEKAASSVWKPWKAQHAEYRNRRIDELSPEDQLEIKFEMIDILHFVLNMFQGLGLSAEEIFKLYYLKNQHNFERQDNGY
> |[Tevenvirinae _Escherichia_phage_p000y]||_Escherichia_phage_p000y.gb|dCTP pyrophosphatase..|522|MK047718.1(169872):77311-77832:1 ^RAST2:fig|1198136.97.peg.144^ Tevenvirinae _Escherichia_phage_p000y|neighbours:(-1),(1)|neighbour_genes:Phage protein,Phage protein|
MAHFNECSQLISGVDKAEEAYFNALIHEDKDPLQVMLDMQKSLQVRLANDKPEHNKHPDELATAGDVVDWLRNQKDYIDDEFRELLTSLGGMSNGEKAASSVWKPWKAQHAEYRNRRIDELSPEDQLEIKFEMIDILHFVLNMFQGLGLSAEEIFKLYYLKNAENFARQDRGY
> |[Tevenvirinae _Escherichia_phage_slur02]||_Escherichia_phage_slur02.gb|hypothetical protein|519|NC_028927.1(167298):87298-87816:-1 ^RAST2:fig|1198136.99.peg.144^ Tevenvirinae _Escherichia_phage_slur02|neighbours:(-1),(1)|neighbour_genes:Phage protein,Phage protein|
MAYFNECSQLIEGADKAQNEYWDILGDEKDPLQVMLDMQKSLQIRLAKDKPEYNRHPDDLATAGEVVDWLRNQKDYIDDEFRELLTSLGGMSNGEKDASAVWKPWKSQHGERRETLITDLSPQDQLEIKFEMIDILHFVLNMFQGLGLTAEEIFKLYYLKNAENFARQDRGY
>ID:YP_009625218.1 |[Escherichia phage slur03]||_Escherichia_phage_slur03_.gbk|dCTP pyrophosphatase..|519|NC_042129(167467):154882-155400:1 ^GeneID:40102100,UniProtKB/TrEMBL:A0A0M7Q9K2^ Escherichia phage slur03, complete genome.|neighbours:ID:YP_009625217.1(1),ID:YP_009625219.1(1)|neighbour_genes:DNA adenine methylas..,hypothetical protein..|
MAHFNECAHLIEGVDKANRAYAEYIMHSIDPLQVMLDMQRHLQIRLANDKPETNRHPDSLETAGEVLAWLRNQDDYIADETRELYTSLGGMSNGEKEASAVWKPWKKRYSEMQSKKIQDLSPEDQLEIKFELIDQFHFFMNKFIALGMSAEEIFKLYYLKNAENFARQDRGY
>ID:YP_009625253.1 |[Escherichia phage slur04]||_Escherichia_phage_slur04_.gbk|dUTPase|519|NC_042130(167298):1811-2329:-1 ^GeneID:40102160,UniProtKB/TrEMBL:A0A0M7QE87^ Escherichia phage slur04, complete genome.|neighbours:ID:YP_009625252.1(-1),ID:YP_009625254.1(1)|neighbour_genes:hypothetical protein,hypothetical protein|
MAYFNECSQLIEGADKAQNEYWDILGDEKDPLQVMLDMQKSLQIRLAKDKPEYNRHPDDLATAGEVVDWLRNQKDYIDDEFRELLTSLGGMSNGEKDASAVWKPWKSQHGERRETLITDLSPQDQLEIKFEMIDILHFVLNMFQGLGLTAEEIFKLYYLKNAENFARQDRGY
> |[Tevenvirinae _Escherichia_phage_slur07]||_Escherichia_phage_slur07.gb|dCTP pyrophosphatase..|519|NC_028780.1(167124):146442-146960:1 ^RAST2:fig|1198136.89.peg.236^ Tevenvirinae _Escherichia_phage_slur07|neighbours:(-1),(1)|neighbour_genes:Phage protein,Phage protein|
MAHFNECAHLIEGVDKANRAYAEYIMHSIDPLQVMLDMQRHLQIRLANDKPETNRHPDSLETAGEVLAWLRNQDDYIADETRELYTSLGGMSNGEKEASAVWKPWKKRYSEMQSKKIQDLSPEDQLEIKFELIDQFHFFMNKFIALGMSAEEIFKLYYLKNAENFARQDRGY
>ID:CUL02763.1 |[Escherichia phage slur08]||_Escherichia_phage_slur08_.gbk|dUTPase|519|LN881733(167467):152129-152647:1 ^UniProtKB/TrEMBL:A0A0M7QD74^ Escherichia phage slur08, complete genome.|neighbours:ID:CUL02762.1(1),ID:CUL02764.1(1)|neighbour_genes:fokIM,hypothetical protein|
MAHFNECAHLIEGVDKANRAYAEYIMHSIDPLQVMLDMQRHLQIRLANDKPETNRHPDSLETAGEVLAWLRNQDDYIADETRELYTSLGGMSNGEKEASAVWKPWKKRYSEMQSKKIQDLSPEDQLEIKFELIDQFHFFMNKFIALGMSAEEIFKLYYLKNAENFARQDRGY
>ID:CUL02807.1 |[Escherichia phage slur11]||_Escherichia_phage_slur11_.gbk|dUTPase|519|LN881734(167298):5357-5875:-1 ^UniProtKB/TrEMBL:A0A0M7QEE0^ Escherichia phage slur11, complete genome.|neighbours:ID:CUL02806.1(-1),ID:CUL02808.1(1)|neighbour_genes:hypothetical protein,hypothetical protein|
MAYFNECSQLIEGADKAQNEYWDILGDEKDPLQVMLDMQKSLQIRLAKDKPEYNRHPDDLATAGEVVDWLRNQKDYIDDEFRELLTSLGGMSNGEKDASAVWKPWKSQHGERRETLITDLSPQDQLEIKFEMIDILHFVLNMFQGLGLTAEEIFKLYYLKNAENFARQDRGY
>ID:CUL03593.1 |[Escherichia phage slur13]||_Escherichia_phage_slur13_.gbk|dUTPase|519|LN881737(167299):27178-27696:-1 ^UniProtKB/TrEMBL:A0A0M7QFC3^ Escherichia phage slur13, complete genome.|neighbours:ID:CUL03592.1(-1),ID:CUL03594.1(1)|neighbour_genes:hypothetical protein,hypothetical protein|
MAYFNECSQLIEGADKAQNEYWDILGDEKDPLQVMLDMQKSLQIRLAKDKPEYNRHPDDLATAGEVVDWLRNQKDYIDDEFRELLTSLGGMSNGEKDASAVWKPWKSQHGERRETLITDLSPQDQLEIKFEMIDILHFVLNMFQGLGLTAEEIFKLYYLKNAENFARQDRGY
>ID:YP_009180804.1 |[Escherichia phage slur14]||_Escherichia_phage_slur14_.gbk|dUTPase|519|NC_028448(167467):124280-124798:-1 ^GeneID:26227973,UniProtKB/TrEMBL:A0A0M7QDD0^ Escherichia phage slur14, complete genome.|neighbours:ID:YP_009180803.1(-1),ID:YP_009180805.1(-1)|neighbour_genes:hypothetical protein,fokIM|
MAHFNECAHLIEGVDKANRAYAEYIMHSIDPLQVMLDMQRHLQIRLANDKPETNRHPDSLETAGEVLAWLRNQDDYIADETRELYTSLGGMSNGEKEASAVWKPWKKRYSEMQSKKIQDLSPEDQLEIKFELIDQFHFFMNKFIALGMSAEEIFKLYYLKNAENFARQDRGY
>ID:AVH85863.1 |[Escherichia phage vB_EcoM-G28]||_Escherichia_phage_vB_EcoM-G28.gbk|putative dCTP pyroph..|519|MG867727(170121):15268-15786:-1 ^^ Escherichia phage vB_EcoM-G28, complete genome.|neighbours:ID:AVH85862.1(-1),ID:AVH85864.1(-1)|neighbour_genes:hypothetical protein,putative modificatio..|
MAYFNECSQLIEGADKAQNEYWDILGDEKDPLQVMLDMQKSLQVRLAKDKPEYNRHPDDLATAGEVVDWLRNQKDYIDDEFRELLTSLGGMSNGEKDASAVWKPWKAQHGERRETLITDLSPQDQLEIKFEMIDILHFVLNMFQGLGLTAEEIFKLYYLKNAENFARQDRGY
>ID:QDF15056.1 |[Escherichia phage vB_EcoM-Sa45lw]||_Escherichia_phage_vB_EcoM-Sa45lw_.gbk|hypothetical protein|519|MK977694(167353):15597-16115:-1 ^^ Escherichia phage vB_EcoM-Sa45lw, complete genome.|neighbours:ID:QDF15055.1(-1),ID:QDF15057.1(1)|neighbour_genes:hypothetical protein,hypothetical protein|
MAYFNECSQLIEGADKAQNEYWDILGDEKDPLQVMLDMQKSLQVRLAKDKPEYNRHPDDLATAGEVVDWLRNQKDYIDDEFRELLTSLGGMSNGEKDASAVWKPWKSQHGERRETLITDLSPQDQLEIKFEMIDILHFVLNMFQGLGLTAEEIFKLYYLKNAENFARQDRGY
>ID:YP_009290298.1 |[Escherichia phage vB_EcoM-UFV13]||_Escherichia_phage_vB_EcoM-UFV13_.gbk|hypothetical protein|519|NC_031103(165772):15836-16354:-1 ^GeneID:29081094^ Escherichia phage vB_EcoM-UFV13, complete genome.|neighbours:ID:YP_009290297.1(-1),ID:YP_009290299.1(1)|neighbour_genes:hypothetical protein,hypothetical protein|
MAYFNECAHLIEGVDKANRAYAENIMHNIDPLQVMLDMQRHLQIRLANDKPETNRHPDSLETAGEVLAWLRNQDDYIADETRELYTSLGGMSNGEKEASAVWKPWKKRYSEMQSKKIQDLSPEDQLEIKFELIDQFHFFMNKFIALGMSAEEIFKLYYLKNAENFARQDRGY
>ID:AUV60892.1 |[Escherichia phage vB_EcoM-fFiEco06]||_Escherichia_phage_vB_EcoM-fFiEco06_.gbk|dCTP pyrophosphatase|519|MG781190(167076):15309-15827:-1 ^^ Escherichia phage vB_EcoM-fFiEco06, complete genome.|neighbours:ID:AUV60891.1(-1),ID:AUV60893.1(-1)|neighbour_genes:soc,dam|
MAYFNECSQLIEGADKAQNEYWDILGDEKDPLQVMLDMQKSLQIRLAKDKPEYNRHPDDLATAGEVVDWLRNQKDYIDDEFRELLTSLGGMSNGEKDASAVWKPWKAQHGERRETLITDLSPQDQLEIKFEMIDILHFVLNMFQGLGLTAEEIFKLYYLKNAENFARQDRGY
>ID:AUV61165.1 |[Escherichia phage vB_EcoM-fHoEco02]||_Escherichia_phage_vB_EcoM-fHoEco02_.gbk|dCTP pyrophosphatase|519|MG781191(167064):15309-15827:-1 ^^ Escherichia phage vB_EcoM-fHoEco02, complete genome.|neighbours:ID:AUV61164.1(-1),ID:AUV61166.1(-1)|neighbour_genes:hypothetical protein,dam|
MAYFNECSQLIEGADKAQNEYWDILGDEKDPLQVMLDMQKSLQIRLAKDKPEYNRHPDDLATAGEVVDWLRNQKDYIDDEFRELLTSLGGMSNGEKDASAVWKPWKAQHGERRETLITDLSPQDQLEIKFEMIDILHFVLNMFQGLGLTAEEIFKLYYLKNAENFARQDRGY
>ID:AYP69814.1 |[Escherichia phage vB_EcoM_DalCa]||_Escherichia_phage_vB_EcoM_DalCa_.gbk|dCTP pyrophosphatase|519|MH992510(166040):15624-16142:-1 ^^ Escherichia phage vB_EcoM_DalCa, complete genome.|neighbours:ID:AYP69945.1(-1),ID:AYP69946.1(1)|neighbour_genes:hypothetical protein,hypothetical protein|
MAHFNECAHLIEGVDKATRAYAENIMHNIDPLQVMLDMQRSLQIRLANDKPETNRHPDSLETAGEVLAWLRNQDDYIADETRELYTSLGGMSNGEKEASAVWKPWKKRYSEMQSKKIQDLSPEDQLEIKFELIDQFHFFMNKFIALGMSAEEIFKLYYLKNAENFARQDRGY
>ID:QBO63547.1 |[Escherichia phage vB_EcoM_G10400]||_Escherichia_phage_vB_EcoM_G10400.gbk|putative dCTP pyroph..|519|MK327937(170182):15851-16369:-1 ^^ Escherichia phage vB_EcoM_G10400, complete genome.|neighbours:ID:QBO63546.1(-1),ID:QBO63548.1(1)|neighbour_genes:hypothetical protein,hypothetical protein|
MAYFNECSQLIEGADKAQNEYWDILGDEKDPLQVMLDMQKSLQVRLAKDKPEYNRHPDDLATAGEVVDWLRNQKDYIDDEFRELLTSLGGMSNGEKDASAVWKPWKAQHGERRETLITDLSPQDQLEIKFEMIDILHFVLNMFQGLGLTAEEIFKLYYLKNAENFARQDRGY
>ID:QBO62172.1 |[Escherichia phage vB_EcoM_G2248]||_Escherichia_phage_vB_EcoM_G2248.gbk|putative dCTP pyroph..|519|MK327932(170678):10229-10747:-1 ^^ Escherichia phage vB_EcoM_G2248, complete genome.|neighbours:ID:QBO62171.1(-1),ID:QBO62173.1(-1)|neighbour_genes:hypothetical protein,putative DNA primase|
MSEFNSCAGLVNEKDINAAIAAYHHAIAEGKDPFQVMLEMQTGLQVALSEKFDWVPNPTKLETCGEMLDWMQRMDDAIADETRELYTSLGGMSNGKDASAIWKMWKKNHGEARARKFSELSPEDQLEVKFEFVDAIHFILSKMIPLGIDAQELFILYYLKNAENFARQERGY
> |[Tevenvirinae Escherichia_phage_vB_EcoM_G2285]||_Escherichia_phage_vB_EcoM_G2285.gb|dCTP pyrophosphatase..|522|MK327933.1(166675):14921-15442:-1 ^RAST2:fig|1198136.60.peg.26^ Tevenvirinae Escherichia_phage_vB_EcoM_G2285|neighbours:(-1),(1)|neighbour_genes:Phage head decoratio..,Phage protein|
MAHFNECSQLISGVDKAEEAYFNALIHEDKDPLQVMLDMQKSLQVRLANDKPEHNKHPDELATAGDVVDWLRNQKDYIDDEFRELLTSLGGMSNGEKAASSVWKPWKAQHAEYRNRRIDELSPEDQLEIKFEMIDILHFVLNMFQGLGLSAEEIFKLYYLKNQHNFERQDNGY
> |[Tevenvirinae _Escherichia_phage_vB_EcoM_G2469]||_Escherichia_phage_vB_EcoM_G2469.gb|dCTP pyrophosphatase..|522|MK327934.1(170452):15258-15779:-1 ^RAST2:fig|1198136.90.peg.26^ Tevenvirinae _Escherichia_phage_vB_EcoM_G2469|neighbours:(-1),(1)|neighbour_genes:Phage head decoratio..,Phage protein|
MAHFNECSQLISGVDKAEEAYFNALIHEDKDPLQVMLDMQKSLQVRLANDKPEHNKHPDELATAGDVVDWLRNQKDYIDDEFRELLTSLGGMSNGEKAASSVWKPWKAQHAEYRNRRIDELSPEDQLEIKFEMIDILHFVLNMFQGLGLSAEEIFKLYYLKNQHNFERQDNGY
> |[Tevenvirinae Escherichia_phage_vB_EcoM_G2494]||_Escherichia_phage_vB_EcoM_G2494.gb|dCTP pyrophosphatase..|519|MK327935.1(168327):9489-10007:-1 ^RAST2:fig|1198136.61.peg.16^ Tevenvirinae Escherichia_phage_vB_EcoM_G2494|neighbours:(-1),(-1)|neighbour_genes:Phage ModA or ModB A..,Phage-associated hom..|
MSEFNSCAGLVNDETMSKAGIAYSEAITSGKDPLQVMLDMQKGLQVALADKFEWVMHPDKLETCGEILDWMKLWDDAIDDETRELYVALGGMSNGKDASAITKVWKKNHGEARARKFADLSDDDKTEIAMELIDIWHFVLIKMLGLGLTAKDIFKLYYLKNAENFARQERGY
>ID:QBO65441.1 |[Escherichia phage vB_EcoM_G2540-3]||_Escherichia_phage_vB_EcoM_G2540-3_.gbk|putative dCTP pyroph..|519|MK327944(168654):15995-16513:-1 ^^ Escherichia phage vB_EcoM_G2540-3, complete genome.|neighbours:ID:QBO65440.1(-1),ID:QBO65442.1(-1)|neighbour_genes:hypothetical protein,hypothetical protein|
MPHFNECSQLIEGADKAQNEYWDILGDEKDPLQVMLDMQKSLQIRLAKDKPEYNRHPDDLATAGEVVDWLRNQKDYIDDEFRELLTSLGGMSNGEKDASAVWKPWKSQHGERRETLITDLSPQDQLEIKFEMIDILHFVLNMFQGLGLTAEEIFKLYYLKNKHNFERQDNGY
> |[Tevenvirinae _Escherichia_phage_vB_EcoM_G2540]||_Escherichia_phage_vB_EcoM_G2540.gb|hypothetical protein|519|MK327936.1(168886):15298-15816:-1 ^RAST2:fig|1198136.92.peg.32^ Tevenvirinae _Escherichia_phage_vB_EcoM_G2540|neighbours:(-1),(-1)|neighbour_genes:Phage head decoratio..,DNA adenine methyltr..|
MAYFNECSQLIEGADKAQNEYWDILGDEKDPLQVMLDMQKSLQIRLAKDKPEYNRHPDDLATAGEVVDWLRNQKDYIDDEFRELLTSLGGMSNGEKDASAVWKPWKAQHGERRETLITDLSPQDQLEIKFEMIDILHFVLNMFQGLGLTAEEIFKLYYLKNAENFARQDRGY
>ID:QBO64350.1 |[Escherichia phage vB_EcoM_G29]||_Escherichia_phage_vB_EcoM_G29_.gbk|putative dCTP pyroph..|519|MK327940(168241):15631-16149:-1 ^^ Escherichia phage vB_EcoM_G29, complete genome.|neighbours:ID:QBO64349.1(-1),ID:QBO64351.1(-1)|neighbour_genes:hypothetical protein,putative methylase|
MAHFNECAHLIEGVDKANRAYAENIMHNIDPLQVMLDMQRHLQIRLANDKPETNRHPDSLETAGEVLAWLRNQDDYIADETRELYTSLGGMSNGEKEASAVWKPWKKRYSEMQSKKIQDLSPEDQLEIKFELIDQFHFFMNKFIALGMSAEEIFKLYYLKNAENFARQDRGY
> |[Tevenvirinae _Escherichia_phage_vB_EcoM_G37-3]||_Escherichia_phage_vB_EcoM_G37-3.gb|dUTPase|519|MK327941.1(167832):11128-11646:-1 ^RAST2:fig|1198136.91.peg.19^ Tevenvirinae _Escherichia_phage_vB_EcoM_G37-3|neighbours:(1),(-1)|neighbour_genes:Phage-associated hom..,hypothetical protein|
MSEFNSCAHLVNAETLNFAEEKYKEIIANGDNPFQHMMNMQKALQDQVSKDRPWVAKIDELKTCGEILDFIRANDNALDDETRELYTALGGMSNGKDASAVWKHWKANHMEARNRLFSDLSEADRLETYLEAVDQLHFIMCKFLALGLTAKDLFVLYMLKNAENYRRLESGY
> |[Tevenvirinae _Escherichia_phage_vB_EcoM_GG4498]||_Escherichia_phage_vB_EcoM_G4498.gb|hypothetical protein|519|MK327939.1(167826):15281-15799:-1 ^RAST2:fig|1198136.93.peg.30^ Tevenvirinae _Escherichia_phage_vB_EcoM_GG4498|neighbours:(-1),(-1)|neighbour_genes:Phage head decoratio..,Phage-associated hom..|
MPHFNECSQLIEGADKAQNEYWDILGDEKDPLQVMLDMQKSLQVRLAKDKPEYNRHPDDLATAGEVVDWLRNQKDYIDDEFRELLTSLGGMSNGEKDASAVWKPWKAQHGERRETLITDLSPQDQLEIKFEMIDILHFVLNMFQGLGLTAEEIFKLYYLKNAENFARQDRGY
>ID:QBO65719.1 |[Escherichia phage vB_EcoM_G4500]||_Escherichia_phage_vB_EcoM_G4500_.gbk|putative dCTP pyroph..|519|MK327945(168363):15631-16149:-1 ^^ Escherichia phage vB_EcoM_G4500, complete genome.|neighbours:ID:QBO65718.1(-1),ID:QBO65720.1(-1)|neighbour_genes:hypothetical protein,putative methylase|
MAHFNECAHLIEGVDKANRAYAENIMHNIDPLQVMLDMQRHLQIRLANDKPETNRHPDSLETAGEVLAWLRNQDDYIADETRELYTSLGGMSNGEKEASAVWKPWKKRYSEMQSKKIQDLSPEDQLEIKFELIDQFHFFMNKFIALGMSAEEIFKLYYLKNAENFARQDRGY
>ID:QBO65998.1 |[Escherichia phage vB_EcoM_G4507]||_Escherichia_phage_vB_EcoM_G4507_.gbk|putative dCTP pyroph..|519|MK327946(168828):15884-16402:-1 ^^ Escherichia phage vB_EcoM_G4507, complete genome.|neighbours:ID:QBO65997.1(-1),ID:QBO65999.1(1)|neighbour_genes:hypothetical protein,hypothetical protein|
MAYFNECAHLIEGVDKANRAYAENIMHNIDPLQVMLDMQRHLQIRLANDKPETNRHPDSLETAGEVLAWLRNQDDYIADETRELYTSLGGMSNGEKEASAVWKPWKKRYSEMQSKKIQDLSPEDQLEIKFELIDQFHFFMNKFIALGMSAEEIFKLYYLKNAENFARQDRGY
>ID:QBO64905.1 |[Escherichia phage vB_EcoM_G50]||_Escherichia_phage_vB_EcoM_G50_.gbk|putative dCTP pyroph..|519|MK327942(167728):16118-16636:-1 ^^ Escherichia phage vB_EcoM_G50, complete genome.|neighbours:ID:QBO64904.1(-1),ID:QBO64906.1(-1)|neighbour_genes:hypothetical protein,hypothetical protein|
MPHFNECSQLIEGADKAQNEYWDILGDEKDPLQVMLDMQKSLQIRLAKDKPEYNRHPDDLATAGEVVDWLRNQKDYIDDEFRELLTSLGGMSNGEKDASAVWKPWKSQHGERRETLITDLSPQDQLEIKFEMIDILHFVLNMFQGLGLTAEEIFKLYYLKNAENFARQDRGY
> |[Tevenvirinae _Escherichia_phage_vB_EcoM_G5211]||_Escherichia_phage_vB_EcoM_G5211.gb|dUTPase|519|MK327947.1(164278):10787-11305:-1 ^RAST2:fig|1198136.94.peg.18^ Tevenvirinae _Escherichia_phage_vB_EcoM_G5211|neighbours:(-1),(-1)|neighbour_genes:Phage ModA or ModB A..,Phage DNA primase (A..|
MSEFNSCAGLVNEKDINAAIAAYHHAIAEGKDPFQVMLEMQTGLQVALSEKFDWVPNPTKLETCGEMLDWMQRMDDAIADETRELYTSLGGMSNGKDASAIWKMWKKNHGEARARKFSELSPEDQLEVKFEFVDAIHFILSKMIPLGIDAQELFILYYLKNAENFARQERGY
>ID:QBO65167.1 |[Escherichia phage vB_EcoM_G53]||_Escherichia_phage_vB_EcoM_G53_.gbk|putative dCTP pyroph..|522|MK327943(167834):15320-15841:-1 ^^ Escherichia phage vB_EcoM_G53, complete genome.|neighbours:ID:QBO65166.1(-1),ID:QBO65168.1(1)|neighbour_genes:hypothetical protein,hypothetical protein|
MAHFNECSQLISGVDKAEEAYFNALIHEDKDPLQVMLDMQKSLQVRLANDKPEHNKHPDELATAGDVVDWLRNQKDYIDDEFRELLTSLGGMSNGEKAASSVWKPWKAQHAEYRNRRIDELSPEDQLEIKFEMIDILHFVLNMFQGLGLSAEEIFKLYYLKNQHNFERQDNGY
>ID:QBQ79915.1 |[Escherichia phage vB_EcoM_G8]||_Escherichia_phage_vB_EcoM_G8_.gbk|putative dCTP pyroph..|519|MK373787(169650):15399-15917:-1 ^^ Escherichia phage vB_EcoM_G8, complete genome.|neighbours:ID:QBQ79914.1(-1),ID:QBQ79916.1(-1)|neighbour_genes:hypothetical protein,putative modificatio..|
MAHFNECAHLIEGVDKATRAYAENIMHNIDPLQVMLDMQRSLQIRLANDKPETNRHPDSLETAGEVLAWLRNQDDYIADETRELYTSLGGMSNGEKEASAVWKPWKKRYSEMQSKKIQDLSPEDQLEIKFELIDQFHFFMNKFIALGMSAEEIFKLYYLKNAENFSRQDRGY
>ID:QBQ77813.1 |[Escherichia phage vB_EcoM_G9062]||_Escherichia_phage_vB_EcoM_G9062_.gbk|putative dCTP pyroph..|519|MK373779(168670):15631-16149:-1 ^^ Escherichia phage vB_EcoM_G9062, complete genome.|neighbours:ID:QBQ77812.1(-1),ID:QBQ77814.1(-1)|neighbour_genes:hypothetical protein,putative methylase|
MAHFNECAHLIEGVDKANRAYAENIMHNIDPLQVMLDMQRHLQIRLANDKPETNRHPDSLETAGEVLAWLRNQDDYIADETRELYTSLGGMSNGEKEASAVWKPWKKRYSEMQSKKIQDLSPEDQLEIKFELIDQFHFFMNKFIALGMSAEEIFKLYYLKNAENFARQDRGY
>ID:AXC34077.1 |[Escherichia phage vB_EcoM_JB75]||_Escherichia_phage_vB_EcoM_JB75_.gbk|dCTPase|519|MH355584(167208):151398-151916:1 ^^ Escherichia phage vB_EcoM_JB75, complete genome.|neighbours:ID:AXC34038.1(1),ID:AXC34175.1(1)|neighbour_genes:DNA adenine methyltr..,small outer capsid p..|
MAYFNECSQLIEGADKAQNEYWDILGDEKDPLQVMLDMQKSLQIRLAKDKPEYNRHPDDLATAGEVVDWLRNQKDYIDDEFRELLTSLGGMSNGEKDASAVWKPWKAQHGERRETLITDLSPQDQLEIKFEMIDILHFVLNMFQGLGLTAEEIFKLYYLKNAENFARQDRGY
>ID:YP_009037477.1 |[Escherichia phage vB_EcoM_JS09]||_Escherichia_phage_vB_EcoM_JS09_.gbk|dCTP pyrophosphatase|522|NC_024124(169148):155503-156024:1 ^GeneID:19524731^ Escherichia phage vB_EcoM_JS09, complete genome.|neighbours:ID:YP_009037476.1(-1),ID:YP_009037478.1(1)|neighbour_genes:hypothetical protein,small outer capsid p..|
MAHFNECSQLISGVDKAEEAYFNALIHEDKDPLQVMLDMQKSLQVRLANDKPEHNKHPDELATAGDVVDWLRNQKDYIDDEFRELLTSLGGMSNGEKAASSVWKPWKAQHAEYRNRRIDELSPEDQLEIKFEMIDILHFVLNMFQGLGLSAEEIFKLYYLKNQHNFERQDNGY
>ID:QBQ78315.1 |[Escherichia phage vB_EcoM_KAW1E185]||_Escherichia_phage_vB_EcoM_KAW1E185_.gbk|putative dCTP pyroph..|519|MK373781(164987):15766-16284:-1 ^^ Escherichia phage vB_EcoM_KAW1E185, complete genome.|neighbours:ID:QBQ78314.1(-1),ID:QBQ78316.1(1)|neighbour_genes:hypothetical protein,hypothetical protein|
MAYFNECAHLIEGVDKANRAYAENIMHNIDPLQVMLDMQRHLQIRLANDKPETNRHPDSLETAGEVLAWLRNQDDYIADETRELYTSLGGMSNGEKEASAVWKPWKKRYSEMQSKKIQDLSPEDQLEIKFELIDQFHFFMNKFIALGMSAEEIFKLYYLKNAENFARQDRGY
> |[Tevenvirinae Escherichia_phage_vB_EcoM_KAW3E185]||_Escherichia_phage_vB_EcoM_KAW3E185.gb|dCTP pyrophosphatase..|522|MK373782.1(170187):15665-16186:-1 ^RAST2:fig|1198136.54.peg.28^ Tevenvirinae Escherichia_phage_vB_EcoM_KAW3E185|neighbours:(-1),(1)|neighbour_genes:Phage protein,Phage protein|
MAHFNECSQLISGVDKAEEAYFNALIHEDKDPLQVMLDMQKSLQVRLANDKPEHNKHPDELATAGDVVDWLRNQKDYIDDEFRELLTSLGGMSNGEKAASSVWKPWKAQHAEYRNRRIDELSPEDQLEIKFEMIDILHFVLNMFQGLGLSAEEIFKLYYLKNAENFARQDRGY
>ID:QBQ79076.1 |[Escherichia phage vB_EcoM_MM02]||_Escherichia_phage_vB_EcoM_MM02_.gbk|putative dCTP pyroph..|522|MK373784(169201):15270-15791:-1 ^^ Escherichia phage vB_EcoM_MM02, complete genome.|neighbours:ID:QBQ79075.1(-1),ID:QBQ79077.1(1)|neighbour_genes:hypothetical protein,hypothetical protein|
MAHFNECSQLISGVDKAEEAYFNALIHEDKDPLQVMLDMQKSLQVRLANDKPEHNKHPDELATAGDVVDWLRNQKDYIDDEFRELLTSLGGMSNGEKAASSVWKPWKAQHAEYRNRRIDELSPEDQLEIKFEMIDILHFVLNMFQGLGLSAEEIFKLYYLKNQHNFERQDNGY
>ID:QBQ79355.1 |[Escherichia phage vB_EcoM_OE5505]||_Escherichia_phage_vB_EcoM_OE5505_.gbk|putative dCTP pyroph..|519|MK373785(168756):15541-16059:-1 ^^ Escherichia phage vB_EcoM_OE5505, complete genome.|neighbours:ID:QBQ79354.1(-1),ID:QBQ79356.1(-1)|neighbour_genes:hypothetical protein,putative modificatio..|
MAYFNECSQLIEGADKAQNEYWDILGDEKDPLQVMLDMQKSLQVRLAKDKPEYNRHPDDLATAGEVVDWLRNQKDYIDDEFRELLTSLGGMSNGEKDASAVWKPWKSQHGERRETLITDLSPQDQLEIKFEMIDILHFVLNMFQGLGLTAEEIFKLYYLKNAENFARQDRGY
> |[Tevenvirinae _Escherichia_phage_vB_EcoM_PhAPEC2]||_Escherichia_phage_vB_EcoM_PhAPEC2.gb|dCTP pyrophosphatase..|522|NC_024794.1(167318):15250-15771:-1 ^RAST2:fig|1198136.124.peg.26^ Tevenvirinae _Escherichia_phage_vB_EcoM_PhAPEC2|neighbours:(-1),(1)|neighbour_genes:hypothetical protein,hypothetical protein|
MAHFNECSQLISGVDKAEEAYFNALIHEDKDPLQVMLDMQKSLQVRLANDKPEHNKHPDELATAGDVVDWLRNQKDYIDDEFRELLTSLGGMSNGEKAASSVWKPWKAQHAEYRNRRIDELSPEDQLEIKFEMIDILHFVLNMFQGLGLSAEEIFKLYYLKNQHNFERQDNGY
>ID:QBQ79638.1 |[Escherichia phage vB_EcoM_R5505]||_Escherichia_phage_vB_EcoM_R5505_.gbk|putative dCTP pyroph..|519|MK373786(167317):15773-16291:-1 ^^ Escherichia phage vB_EcoM_R5505, complete genome.|neighbours:ID:QBQ79637.1(-1),ID:QBQ79639.1(1)|neighbour_genes:hypothetical protein,hypothetical protein|
MAHFNECAHLIEGVDKANRAYAENIMHNIDPLQVMLDMQRHLQIRLANDKPETNRHPDSLETAGEVLAWLRNQDDYIADETRELYTSLGGMSNGEKEASAVWKPWKKRYSEMQSKKIQDLSPEDQLEIKFELIDQFHFFMNKFIALGMSAEEIFKLYYLKNAENFARQDRGY
>ID:QBQ77051.1 |[Escherichia phage vB_EcoM_WFK]||_Escherichia_phage_vB_EcoM_WFK_.gbk|putative dCTP pyroph..|522|MK373775(164590):15279-15800:-1 ^^ Escherichia phage vB_EcoM_WFK, complete genome.|neighbours:ID:QBQ77050.1(-1),ID:QBQ77052.1(1)|neighbour_genes:hypothetical protein,hypothetical protein|
MAHFNECSQLISGVDKAEEAYFNALIHEDKDPLQVMLDMQKSLQVRLANDKPEHNKHPDELATAGDVVDWLRNQKDYIDDEFRELLTSLGGMSNGEKAASSVWKPWKAQHAEYRNRRIDELSPEDQLEIKFEMIDILHFVLNMFQGLGLTAEEIFKLYYLKNQHNFERQDNGY
>ID:QBQ76790.1 |[Escherichia phage vB_EcoM_WFL6982]||_Escherichia_phage_vB_EcoM_WFL6982_.gbk|putative dCTP pyroph..|522|MK373774(164279):15279-15800:-1 ^^ Escherichia phage vB_EcoM_WFL6982, complete genome.|neighbours:ID:QBQ76789.1(-1),ID:QBQ76791.1(1)|neighbour_genes:hypothetical protein,hypothetical protein|
MAHFNECSQLISGVDKAEEAYFNALIHEDKDPLQVMLDMQKSLQVRLANDKPEHNKHPDELATAGDVVDWLRNQKDYIDDEFRELLTSLGGMSNGEKAASSVWKPWKAQHAEYRNRRIDELSPEDQLEIKFEMIDILHFVLNMFQGLGLTAEEIFKLYYLKNQHNFERQDNGY
>ID:QBQ77531.1 |[Escherichia phage vB_EcoM_WFbE185]||_Escherichia_phage_vB_EcoM_WFbE185.gbk|putative dCTP pyroph..|522|MK373778(170429):15255-15776:-1 ^^ Escherichia phage vB_EcoM_WFbE185, complete genome.|neighbours:ID:QBQ77530.1(-1),ID:QBQ77532.1(1)|neighbour_genes:hypothetical protein,hypothetical protein|
MAHFNECSQLISGVDKAEEAYFNALIHEDKDPLQVMLDMQKSLQVRLANDKPEHNKHPDELATAGDVVDWLRNQKDYIDDEFRELLTSLGGMSNGEKAASSVWKPWKAQHAEYRNRRIDELSPEDQLEIKFEMIDILHFVLNMFQGLGLSAEEIFKLYYLKNQHNFERQDNGY
>ID:YP_007004773.1 |[Escherichia phage wV7]||_Escherichia_phage_wV7_.gbk|dCTPase|519|NC_019505(166452):15580-16098:-1 ^GeneID:14010567^ Escherichia phage wV7, complete genome.|neighbours:ID:YP_007004772.1(-1),ID:YP_007004774.1(1)|neighbour_genes:hypothetical protein,hypothetical protein|
MAYFNECSQLIEGADKAQNEYWDILGDEKDPLQVMLDMQKSLQVRLAKDKPEYNRHPDDLATAGEVVDWLRNQKDYIDDEFRELLTSLGGMSNGEKDASAVWKPWKSQHGERRETLITDLSPQDQLEIKFEMIDILHFVLNMFQGLGLTAEEIFKLYYLKNAENFARQDRGY
> |[Tevenvirinae Escherichia_virus_KFS-EC]||_Escherichia_virus_KFS-EC.gb|dCTP pyrophosphatase..|519|MH560358.1(164715):117865-118383:-1 ^RAST2:fig|1198136.83.peg.195^ Tevenvirinae Escherichia_virus_KFS-EC|neighbours:(-1),(-1)|neighbour_genes:Phage ModA or ModB A..,Phage-associated hom..|
MSEFNSCAGLVNDETMSKAGIAYSEAITSGKDPLQVMLDMQKGLQVALADKFEWVPHPDKLETCGEILDWMKLWDDAIDDETRELYVALGGMSNGKDASAITKVWKKNHGEARSRKFADLSDDDKTEISMELIDIWHFVLIKMLGLGLTAKDIFKLYYLKNAENFARQERGY
>ID:QDK04161.1 |[Escherichia virus VEc20]||_Escherichia_virus_VEc20_.gbk|vec20_031|519|MN022785(167532):15599-16117:-1 ^^ Escherichia virus VEc20, complete genome.|neighbours:ID:QDK04160.1(-1),ID:QDK04162.1(1)|neighbour_genes:vec20_030,vec20_032|
MAHFNECAHLIEGVDKATRAYAENIMHNIDPLQVMLDMQRSLQIRLANDKPETNRHPDSLETAGEVLAWLRNQDDYIADETRELYTSLGGMSNGEKEASAVWKPWKKRYSEMQSKKIQDLSPEDQLEIKFELIDQFHFFMNKFIALGMSAEEIFKLYYLKNAENFARQDRGY
>ID:VCU44592.1 |[Escherichia virus vB_Eco_mar005P1]|vB_Eco_mar005P1|_Escherichia_virus_vB_Eco_mar005P1_.gbk|56|522|LR027390(167773):115476-115997:-1 ^^ Escherichia virus vB_Eco_mar005P1 genome assembly, chromosome: 1.|neighbours:ID:VCU44591.1(-1),ID:VCU44593.1(1)|neighbour_genes:soc,hypothetical protein|
MAHFNECSQLISGVDKAEEAYFNALIHEDKDPLQVMLDMQKSLQVRLANDKPEHNKHPDELATAGDVVDWLRNQKDYIDDEFRELLTSLGGMSNGEKAANSVWKPWKAQHAEYRNRRIDELSPEDQLEIKFEMIDILHFVLNMFQGLGLSAEEIFKLYYLKNQHNFERQDNGY
>ID:VCU44235.1 |[Escherichia virus vB_Eco_mar005P1]|vB_Eco_mar006P2|_Escherichia_virus_vB_Eco_mar005P1_strain_vB_Eco_mar006P2_.gbk|56|522|LR027387(167773):48725-49246:-1 ^^ Escherichia virus vB_Eco_mar005P1 strain vB_Eco_mar006P2 genome assembly, chromosome: 1.|neighbours:ID:VCU44234.1(-1),ID:VCU44236.1(1)|neighbour_genes:soc,hypothetical protein|
MAHFNECSQLISGVDKAEEAYFNALIHEDKDPLQVMLDMQKSLQVRLANDKPEHNKHPDELATAGDVVDWLRNQKDYIDDEFRELLTSLGGMSNGEKAANSVWKPWKAQHAEYRNRRIDELSPEDQLEIKFEMIDILHFVLNMFQGLGLSAEEIFKLYYLKNQHNFERQDNGY
>ID:VCU43364.1 |[Escherichia virus vB_Eco_mar005P1]|vB_Eco_mar007P3|_Escherichia_virus_vB_Eco_mar005P1_strain_vB_Eco_mar007P3_.gbk|56|522|LR027383(167651):138362-138883:-1 ^^ Escherichia virus vB_Eco_mar005P1 strain vB_Eco_mar007P3 genome assembly, chromosome: 1.|neighbours:ID:VCU43363.1(-1),ID:VCU43365.1(1)|neighbour_genes:soc,hypothetical protein|
MAHFNECSQLISGVDKAEEAYFNALIHEDKDPLQVMLDMQKSLQVRLANDKPEHNKHPDELATAGDVVDWLRNQKDYIDDEFRELLTSLGGMSNGEKAANSVWKPWKAQHAEYRNRRIDELSPEDQLEIKFEMIDILHFVLNMFQGLGLSAEEIFKLYYLKNQHNFERQDNGY
>ID:VCU44079.1 |[Escherichia virus vB_Eco_mar005P1]|vB_Eco_mar008P4|_Escherichia_virus_vB_Eco_mar005P1_strain_vB_Eco_mar008P4_.gbk|56|522|LR027386(167773):121143-121664:-1 ^^ Escherichia virus vB_Eco_mar005P1 strain vB_Eco_mar008P4 genome assembly, chromosome: 1.|neighbours:ID:VCU44078.1(-1),ID:VCU44080.1(1)|neighbour_genes:soc,hypothetical protein|
MAHFNECSQLISGVDKAEEAYFNALIHEDKDPLQVMLDMQKSLQVRLANDKPEHNKHPDELATAGDVVDWLRNQKDYIDDEFRELLTSLGGMSNGEKAANSVWKPWKAQHAEYRNRRIDELSPEDQLEIKFEMIDILHFVLNMFQGLGLSAEEIFKLYYLKNQHNFERQDNGY
>ID:VCU44709.1 |[Escherichia virus vB_Eco_mar005P1]|vB_Eco_mar009P5|_Escherichia_virus_vB_Eco_mar005P1_strain_vB_Eco_mar009P5_.gbk|56|522|LR027391(167658):8043-8564:1 ^^ Escherichia virus vB_Eco_mar005P1 strain vB_Eco_mar009P5 genome assembly, chromosome: 1.|neighbours:ID:VCU44708.1(-1),ID:VCU44710.1(1)|neighbour_genes:hypothetical protein,soc|
MAHFNECSQLISGVDKAEEAYFNALIHEDKDPLQVMLDMQKSLQVRLANDKPEHNKHPDELATAGDVVDWLRNQKDYIDDEFRELLTSLGGMSNGEKAANSVWKPWKAQHAEYRNRRIDELSPEDQLEIKFEMIDILHFVLNMFQGLGLSAEEIFKLYYLKNQHNFERQDNGY
>ID:AUV57368.1 |[Klebsiella phage KP1]||_Klebsiella_phage_KP1_.gbk|dCTPase|522|MG751100(167989):3295-3816:-1 ^^ Klebsiella phage KP1, complete genome.|neighbours:ID:AUV57367.1(-1),ID:AUV57369.1(1)|neighbour_genes:hypothetical protein,hypothetical protein|
MAHFNECSQLIAGADKAEARYAGIVRKVGGDPLQVMLDMQKSLQVRLANDKPGTNMHPDELAQAGDIVQWLRNQKDYIDDEFRELLTSLGGMSNGEKAASAVWKPWKADHVKMKETYIKDLSDKDQLEIKFEMIDILHFVLNMFMALGLDSEEIFKLYYLKNAENFARQDAGY
>ID:APD20405.1 |[Klebsiella phage KPV15]|KPV15|_Klebsiella_phage_KPV15_.gbk|dCTP pyrophosphatase|522|KY000080(167034):23296-23817:-1 ^^ Klebsiella phage KPV15, complete genome.|neighbours:ID:APD20404.1(-1),ID:APD20406.1(1)|neighbour_genes:hypothetical protein,hypothetical protein|
MPHFNECSQLIAGADKAEARYAGIVRKVGGDPLQVMLDMQKSLQVRLANDKPGTNMHPDELAQAGDIVQWLRNQKDYIDDEFRELLTSLGGMSNGEKAASAVWKPWKADHVKMQETYIKDLSDKDQLEIKFEMIDILHFVLNMFMALGLDSEEIFKLYYLKNAENFARQDSGY
> |[Tevenvirinae Klebsiella_phage_Marfa]||_Klebsiella_phage_Marfa.gb|hypothetical protein|519|MN044033.1(168532):12992-13510:-1 ^RAST2:fig|1198136.82.peg.26^ Tevenvirinae Klebsiella_phage_Marfa|neighbours:(-1),(-1)|neighbour_genes:hypothetical protein,hypothetical protein|
MAHFNECSQLIDGVDKAQAAYDSHIAKHSDPLQVMLDMQKSLQVRLAIDKPEHNAHPDALARAGDVVDWLRNQKDYIDDEFRELLTSLGGMSNGEKDASAVWKPWKAQHAERRNTLISELSPKDQLEIKFEMIDILHFVLNMFQGLGMTAEEIFKLYYLKNAENFARQDRGY
>ID:YP_009194269.1 |[Klebsiella phage Matisse]||_Klebsiella_phage_Matisse_.gbk|dUTPase|537|NC_028750(176081):14539-15075:-1 ^GeneID:26613207^ Klebsiella phage Matisse, complete genome.|neighbours:ID:YP_009194268.1(-1),ID:YP_009194270.1(-1)|neighbour_genes:hypothetical protein,DNA primase|
MTTDKTPVFNSCAHLVNPEDLEFVDSEYQKILARNGDPLQSMLDLQNHAQQSLSDTLHWVPRPDNLETCGEILDWLKLQDDAIADETRELYTALGGMSRGVKPASGVWKPWKANHQELRNTKFADLSEEDRLEVLFELIDQWHFFMCKFLALGMDAETIYKLYALKQAENLRRWANNY
>ID:AWY06921.1 |[Klebsiella phage Mineola]||_Klebsiella_phage_Mineola_.gbk|dCTP pyrophosphatase|522|MH333064(166130):13742-14263:-1 ^^ Klebsiella phage Mineola, complete genome.|neighbours:ID:AWY06920.1(-1),ID:AWY06922.1(1)|neighbour_genes:hypothetical protein,hypothetical protein|
MAHFNECSQLIAGADKAEARYAGIVRKVGGDPLQVMLDMQKSLQVRLANDKPGTNMHPDELAQAGDIVQWLRNQKDYIDDEFRELLTSLGGMSNGEKAASAVWKPWKADHVKMQETYIKDLSDKDQLEIKFEMIDILHFVLNMFMALGLDSEEIFKLYYLKNAENFARQDAGY
>ID:YP_009607221.1 |[Klebsiella phage Miro]||_Klebsiella_phage_Miro_.gbk|dUTPase|537|NC_041981(176055):14529-15065:-1 ^GeneID:40083229^ Klebsiella phage Miro, complete genome.|neighbours:ID:YP_009607220.1(-1),ID:YP_009607222.1(-1)|neighbour_genes:hypothetical protein,DNA primase|
MTTDKTPVFNSCAHLVNPEDLEFVDSEYQKVLARNGDPLQSMLDLQNHAQQSLSDTLHWVPRPDNLETCGEILDWLKLQDDAIADETRELYTALGGMSRGVKPASGVWKPWKANHQELRNTKFADLSEEDRLEVLFELIDQWHFFMCKFLALGMDAETIYKLYALKQAENLRRWANNY
> |[Tevenvirinae _Klebsiella_phage_PKO111]||_Klebsiella_phage_PKO111.gb|dCTP pyrophosphatase..|522|NC_031095.1(168758):94535-95056:1 ^RAST2:fig|1198136.84.peg.183^ Tevenvirinae _Klebsiella_phage_PKO111|neighbours:(1),(1)|neighbour_genes:hypothetical protein,hypothetical protein|
MAHFNECSQLIAGADKAEARYAGIVRKVGGDPLQVMLDMQKSLQVRLANDKPGTNMHPDELEQAGDIVDWLRNQKDYIDDEFRELLTSLGGMSNGEKAASAVWKPWKADHVKMQETYIKDLSDKDQLEIKFEMIDILHFVLNMFMALGLDSEEIFKLYYLKNAENFARQDAGY
>ID:YP_009288701.1 |[Klebsiella phage vB_KpnM_KpV477]||_Klebsiella_phage_vB_KpnM_KpV477_.gbk|putative dCTP pyroph..|522|NC_031087(168272):13399-13920:-1 ^GeneID:29066988^ Klebsiella phage vB_KpnM_KpV477, complete genome.|neighbours:ID:YP_009288700.1(-1),ID:YP_009288702.2(-1)|neighbour_genes:hypothetical protein,hypothetical protein|
MPHFNECSQLIAGADKAEARYAGIVRKVGGDPLQVMLDMQKSLQVRLANDKPGTNMHPDELAQAGDIVQWLRNQKDYIDDEFRELLTSLGGMSNGEKAASAVWKPWKADHVKMQETYIKDLSDKDQLEIKFEMIDILHFVLNMFMALGLDSEEIFKLYYLKNAENFARQDSGY
>ID:AUO78734.1 |[Klebsiella phage vB_Kpn_F48]||_Klebsiella_phage_vB_Kpn_F48.gbk|dCTP pyrophosphatase|519|MG746602(170764):51997-52515:1 ^^ Klebsiella phage vB_Kpn_F48, complete genome.|neighbours:ID:AUO78733.1(1),ID:AUO78735.1(1)|neighbour_genes:hypothetical protein,hypothetical protein|
MAHFNECSQLIDGVDKAQEAYYDLWVNKQDALQVMLDMQKSLQVRLAIDKPEHNAHPDALARAGDVVDWLRNQKDYIDDEFRELLTSLGGMSNGEKDASAVWKPWKAQHAERRNTLISELSPEDQLEIKFEMIDILHFVLNMFQGLGMTAEEIFKLYYLKNAENFARQDRGY
> |[Tevenvirinae Morganella_phage_vB_MmoM_MP1]||_Morganella_phage_vB_MmoM_MP1.gb|dCTP pyrophosphatase..|525|NC_031020.1(163201):10637-11161:-1 ^RAST2:fig|1198136.47.peg.16^ Tevenvirinae Morganella_phage_vB_MmoM_MP1|neighbours:(-1),(-1)|neighbour_genes:hypothetical protein,hypothetical protein|
MAHFNECSTLVNQEDVRKAHALYTHLLTSGKNPLQSMMDMQESLQEYLAANKPATNRSPSDLKTCGDLLTWMRNQDDYIADETRELYTSLGGMSNGEKDASAVWKPWKARHEEMFNKDFDDLSLADQLEVKFEMIDQVHFFMNKLIALGLDAEEIFVLYYLKNAENFNRQKRGY
>ID:YP_009211450.1 |[Pectobacterium bacteriophage PM2]||_Pectobacterium_bacteriophage_PM2.gbk|dCTP pyrophosphatase|519|NC_028940(170286):14497-15015:-1 ^GeneID:26637922^ Pectobacterium bacteriophage PM2, complete genome.|neighbours:ID:YP_009211449.1(-1),ID:YP_009211451.1(1)|neighbour_genes:hypothetical protein,hypothetical protein|
MAHFNECSQLIKGVDAAEYEYELVLNYNGDPLQTMLDMQKSLQVRLANDRPETNRHPDSLETAGEVLQWLRDQDDSIADETRELYTSLGGMSNGEKEASAVWKKWKARHQEMQAKKISDLSPEDQLEIKFELIDQFHFFMNKFMALGMDAPEIFKLYYLKNAENFARQNRGY
>ID:QBP35640.1 |[Phage NC-G]||_Phage_NC-G.gbk|dCTP pyrophosphatase|522|MK310184(170164):127896-128417:-1 ^^ Phage NC-G, complete genome.|neighbours:ID:QBP35639.1(-1),ID:QBP35641.1(1)|neighbour_genes:capsid and scaffold ..,hypothetical protein|
MAHFNECSQLIAGVDKAEEAYFNALIHEDKDPLQVMLDMQKSLQVRLANDKPEHNKHPDELATAGDVVDWLRNQKDYIDDEFRELLTSLGGMSNGEKAASSVWKPWKAQHAEYRNRRIDELSPEDQLEIKFEMIDILHFVLNMFQGLGLTAEEIFKLYYLKNKHNFERQDNGY
> |[Tevenvirinae _Proteus_phage_phiP4-3]||_Proteus_phage_phiP4-3.gb|gp56 dCTPase, dUTPas..|525|MG696114.1(167849):155338-155862:1 ^RAST2:fig|1198136.86.peg.263^ Tevenvirinae _Proteus_phage_phiP4-3|neighbours:(1),(1)|neighbour_genes:hypothetical protein,hypothetical protein|
MAHFNVCSTLVDEDSLSKAREAYSDIVSTGRDPLQVMLDMQKSLQVFLAKNKPFNNQSPDELKTCGDILKWMRSQDDYLNDETRELYTSLGGMSNGDKEASAVWKPWKARHEEMSKKPFDELSEADQLEVKFELIDQVHFFMNKLIGLGMSSEEIFVLYYLKNAENFDRQSRGY
> |[Tevenvirinae _Proteus_phage_vB_PmiM_Pm5461]||_Proteus_phage_vB_PmiM_Pm5461.gb|gp56 dCTPase, dUTPas..|525|NC_028762.1(161989):11428-11952:-1 ^RAST2:fig|1198136.85.peg.19^ Tevenvirinae _Proteus_phage_vB_PmiM_Pm5461|neighbours:(-1),(-1)|neighbour_genes:hypothetical protein,hypothetical protein|
MAHFNVCSTLVDEGSLTKAREAYSDIISSGQDPLQVMLDMQKSLQVFLAKTKPFNNQSPDELKTCGDILKWMRSQDDYLDDETRELYTSLGGMSNGDKEASAVWKPWKARHEEMTNKPFSELSEADQLEVKFELIDQVHFFMNKLIGLGMSSEEIFVLYYLKNAENFARQERGY
> |[Tevenvirinae _Pseudomonas_phage_PspYZU05]||_Pseudomonas_phage_PspYZU05.gb|hypothetical protein|519|KY971610.1(166442):38912-39430:-1 ^RAST2:fig|1198136.88.peg.66^ Tevenvirinae _Pseudomonas_phage_PspYZU05|neighbours:(-1),(-1)|neighbour_genes:hypothetical protein,hypothetical protein|
MAVFNSCAHLVDGAAEATAKYESVIQAKGNPFDTMIEMQRSLQKKLAKEKPEFNQDPDSLDTAGKVLDWLRAQDDSIADETRELYTSLGGMSNGEKEASAVWKAWKSRHKELRETRIQDMSQEDQLEIKFELVDQMHFFINKMIALGIDAQEMFELYYLKNKENFARQERNY
>ID:YP_009615509.1 |[Salmonella phage Melville]||_Salmonella_phage_Melville_.gbk|dCTP pyrophosphatase|519|NC_042044(159323):12319-12837:-1 ^GeneID:40091973^ Salmonella phage Melville, complete genome.|neighbours:ID:YP_009615508.1(-1),ID:YP_009615510.1(1)|neighbour_genes:hypothetical protein,hypothetical protein|
MAHFNECSQLISGNEKAENAYHDAVNAGIDPLQVMLDMQKSLQVRLANDKPEYNRNPDDLAKAGEVVDWLRNQKDYIDDEFRELLTSLGGMSNGEKAASSVWKPWKAQHAEFRNRLISEMSSKDQLEIKFEMIDILHFVLNMFQGLGMSAEEIFKLYYLKNAENFERQNRGY
>ID:YP_007501065.1 |[Salmonella phage vB_SenMS16]||_Salmonella_phage_S16_.gbk|dCTP pyrophosphatase|519|NC_020416(160221):13354-13872:-1 ^GeneID:14675266^ Salmonella phage S16, complete genome.|neighbours:ID:YP_007501064.1(-1),ID:YP_007501066.1(1)|neighbour_genes:hypothetical protein,hypothetical protein|
MAHFNECSQLISGNEKAENAYYDAVNAGIDPLQVMLDMQKSLQVRLANDKPDYNRNPDDLAKAGEVVDWLRNQKDYIDDEFRELLTSLGGMSNGEKAASSVWKPWKAQHAELRNRLISEMSSKDQLEIKFEMIDILHFVLNMFQGLGMSAEEIFKLYYLKNAENFERQNRGY
> |[Tevenvirinae _Salmonella_phage_STML-198]||_Salmonella_phage_STML-198.gb|dCTP pyrophosphatase..|519|NC_027344.1(158099):54746-55264:-1 ^RAST2:fig|1198136.87.peg.102^ Tevenvirinae _Salmonella_phage_STML-198|neighbours:(-1),(1)|neighbour_genes:hypothetical protein,hypothetical protein|
MAHFNECSQLISGNEKAENAYHDAVNAGIDPLQVMLDMQKSLQVRLANDKPEYNRNPDDLAKAGEVVDWLRNQKDYIDDEFRELLTSLGGMSNGEKAASSVWKPWKAQHAEFRNRLISEMSSKDQLEIKFEMIDILHFVLNMFQGLGMSAEEIFKLYYLKNAENFERQNRGY
> |[Tevenvirinae Salmonella phage STP4-a]||_Salmonella_phage_STP4-a.gb|hypothetical protein|519|NC_026607.2(159914):12299-12817:-1 ^RAST2:fig|1198136.48.peg.23^ Tevenvirinae Salmonella phage STP4-a|neighbours:(-1),(1)|neighbour_genes:hypothetical protein,hypothetical protein|
MAHFNECSQLISGNEKAENAYYDAVNAGIDPLQVMLDMQKSLQVRLANDKPDYNRNPDDLAKAGEVVDWLRNQKDYIDDEFRELLTSLGGMSNGEKAASSVWKPWKAQHAELRNRLISEMSSKDQLEIKFEMIDILHFVLNMFQGLGMSAEEIFKLYYLKNAENFERQNRGY
> |[Tevenvirinae Salmonella_phage_vB_SnwM_CGG4-1]||_Salmonella_phage_vB_SnwM_CGG4-1.gb|dCTP pyrophosphatase..|519|NC_031065.1(159878):12855-13373:-1 ^RAST2:fig|1198136.78.peg.25^ Tevenvirinae Salmonella_phage_vB_SnwM_CGG4-1|neighbours:(-1),(1)|neighbour_genes:hypothetical protein,[Enterobacteria phag..|
MAHFNECSQLISGNEKAENAYHDAMNAGIDPLQVMLDMQKSLQVRLANDKPEICYHPDNLKTAGDVVSWMREQKDCIDDEFRELLTSLGEMHRGDKDASAVWKKWKARYADAQSKNISDMSPEDQLEIKFEMIDILHFVLNMFQGLGMSAEEIFKLYYLKNAENFERQNRGY
> |[Tevenvirinae Serratia phage PS2]||_Serratia_phage_PS2.gb|dCTP pyrophosphatase..|519|KJ025957.1(167266):14262-14780:-1 ^RAST2:fig|1198136.49.peg.26^ Tevenvirinae Serratia phage PS2|neighbours:(-1),(-1)|neighbour_genes:hypothetical protein,hypothetical protein|
MMAHFNECSQLIAGADKAESRYVGILKNQADPLQTMLDMQKSLQIRLANDRDYCYHPDKLATAGDVVAWMREQKDCIDDEFRELLTSLGEMSNGDKDASAVWKKWKSRYQEAQSKRISDMSPADQLEIKFEMIDILHFVLNMFAGLNMDAEEIFKLYFLKNAENFARQDNGY
>ID:APC45039.1 |[Shigella phage SH7]||_Shigella_phage_SH7_.gbk|dCTP pyrophosphatase|519|KX828711(164870):15135-15653:-1 ^^ Shigella phage SH7, complete genome.|neighbours:ID:APC44997.1(-1),ID:APC45253.1(-1)|neighbour_genes:small outer capsid p..,DNA primase DNA heli..|
MAYFNECAHLIEGVDKANRAYAEYIMHSIDPLQVMLDMQRHLQIRLANDKPETNRHPDSLETAGEVLAWLRNQDDYIADETRELYTSLGGMSNGEKEASAVWKPWKKRYSEMQSKKIQDLSPEDQLEIKFELIDQFHFFMNKFIALGMSAEEIFKLYYLKNAENFARQDRGY
>ID:YP_009288399.1 |[Shigella phage SHBML-50-1]||_Shigella_phage_SHBML-50-1_.gbk|dCTP pyrophosphatase|519|NC_031085(166634):16986-17504:-1 ^GeneID:29060489^ Shigella phage SHBML-50-1, complete genome.|neighbours:ID:YP_009288398.1(-1),ID:YP_009288400.1(1)|neighbour_genes:hypothetical protein,hypothetical protein|
MAYFNECAHLIEGVDKANRAYAENIMHNIDPLQVMLDMQRHLQIRLANDKPETNRHPDSLETAGEVLAWLRNQDDYIADETRELYTSLGGMSNGEKEASAVWKPWKKRYSEMQSKKIQDLSPEDQLEIKFELIDQFHFFMNKFIALGMSAEEIFKLYYLKNAENFARQDRGY
>ID:YP_009277672.1 |[Shigella phage SHFML-11]||_Shigella_phage_SHFML-11.gbk|dCTP pyrophosphatase|519|NC_030953(170650):131726-132244:-1 ^GeneID:29056379^ Shigella phage SHFML-11, complete genome.|neighbours:ID:YP_009277671.1(-1),ID:YP_009277673.1(-1)|neighbour_genes:capsid and scaffold ..,adenine-specific met..|
MAHFNECAHLIEGVDKATRAYTENIMHNIDPLQVMLDMQRSLQIRLANDKPETNRHPDSLETAGEVLAWLRNQDDYIADETRELYTSLGGMSNGEKEASAVWKPWKKRYSEMQSKKIQDLSPEDQLEIKFELIDQFHFFMNKFIALGMSAEEIFKLYYLKNAENFARQDRGY
> |[Tevenvirinae Shigella_phage_SHSML-52-1]||_Shigella_phage_SHSML-52-1.gb|dCTP pyrophosphatase..|522|NC_031090.1(169621):20038-20559:1 ^RAST2:fig|1198136.79.peg.31^ Tevenvirinae Shigella_phage_SHSML-52-1|neighbours:(-1),(1)|neighbour_genes:Phage protein,Phage protein|
MAHFNECSQLISGVDKAEEAYFNALIHEDKDPLQVMLDMQKSLQVRLANDKPEHNKHPDELATAGDVVDWLRNQKDYIDDEFRELLTSLGGMSNGEKAASSVWKPWKAQHAEYRNRRIDELSPEDQLEIKFEMIDILHFVLNMFQGLGLSAEEIFKLYYLKNAENFARQDRGY
>ID:YP_003934655.1 |[Shigella phage SP18]||_Shigella_phage_SP18.gbk|gp56|519|NC_014595(170605):15098-15616:-1 ^GeneID:9830391^ Shigella phage SP18, complete genome.|neighbours:ID:YP_003934654.1(-1),ID:YP_003934656.1(-1)|neighbour_genes:soca,gp61|
MAHFNECSQLIAGVDKAQDAYNDVLKGNDDPLQIMLDMQKSLQVRLATEKPEYNAHPDELATAGDVVAWLRNQKDYVDDEFRELLTSLGGMSNGEKAASAVWKPWKAQHGEMQQTLINNLSPEDQLEIKFEMIDILHFVLNMFQGLGLSAEEIFKLYYLKNAENFARQDRGY
>ID:AUV63976.1 |[Shigella phage Sf20]||_Shigella_phage_Sf20_.gbk|dCTP pyrophosphatase|519|MF327006(163982):109292-109810:-1 ^^ Shigella phage Sf20, complete genome.|neighbours:ID:AUV63975.1(-1),ID:AUV63977.1(-1)|neighbour_genes:putative ADP-ribosyl..,DNA primase|
MSEFNSCAGLVNEKDINAAIAAYHHAIAEGKDPFQVMLEMQTGLQVALSEKFDWVPNPTKLETCGEMLDWMQRMDDAIADETRELYTSLGGMSNGKDASAIWKMWKKNHGEARARKFSELSPEDQLEVKFEFVDAIHFILSKMIPLGIDAQELFILYYLKNAENFARQERGY
>ID:YP_009618844.1 |[Shigella phage Sf21]||_Shigella_phage_Sf21_.gbk|dCTP pyrophosphatase|519|NC_042077(166002):15364-15882:-1 ^GeneID:40095447^ Shigella phage Sf21, complete genome.|neighbours:ID:YP_009618843.1(-1),ID:YP_009618845.1(1)|neighbour_genes:hypothetical protein,hypothetical protein|
MAYFNECSQLIEGADKAQNEYWDILGDEKDPLQVMLDMQKSLQVRLAKDKPEYNRHPDDLATAGEVVDWLRNQKDYIDDEFRELLTSLGGMSNGEKDASAVWKPWKAQHGERRETLITNLSPQDQLEIKFEMIDILHFVLNMFQGLGLTAEEIFKLYYLKNAENFARQDRGY
>ID:YP_009614955.1 |[Shigella phage Sf22]||_Shigella_phage_Sf22_.gbk|dCTP pyrophosphatase|519|NC_042039(166283):128228-128746:-1 ^GeneID:40091370^ Shigella phage Sf22, complete genome.|neighbours:ID:YP_009614954.1(-1),ID:YP_009614956.1(1)|neighbour_genes:gp202,gp204|
MAYFNECSQLIEGADKAQNEYWDILGDEKDPLQVMLDMQKSLQVRLAKDKPEYNRHPDDLATAGEVVDWLRNQKDYIDDEFRELLTSLGGMSNGEKDASAVWKPWKAQHGERRETLITDLSPQDQLEIKFEMIDILHFVLNMFQGLGLTAEEIFKLYYLKNAENFARQDRGY
>ID:ATE86562.1 |[Shigella phage Sf23]||_Shigella_phage_Sf23_.gbk|dCTP pyrophosphatase|519|MF158046(167678):105372-105890:-1 ^^ Shigella phage Sf23, complete genome.|neighbours:ID:ATE86561.1(-1),ID:ATE86563.1(1)|neighbour_genes:hypothetical protein,hypothetical protein|
MPHFNECSQLIEGADKAQNEYWDILGDEKDPLQVMLDMQKSLQIRLAKDKPEYNRHPDDLATAGEVVDWLRNQKDYIDDEFRELLTSLGGMSNGEKDASAVWKPWKSQHGERRETLITDLSPQDQLEIKFEMIDILHFVLNMFQGLGLTAEEIFKLYYLKNAENFARQDRGY
>ID:YP_009619237.1 |[Shigella phage Sf24]||_Shigella_phage_Sf24_.gbk|dCTP pyrophosphatase|519|NC_042078(168112):110104-110622:-1 ^GeneID:40095852^ Shigella phage Sf24, complete genome.|neighbours:ID:YP_009619236.1(-1),ID:YP_009619238.1(-1)|neighbour_genes:hypothetical protein,DNA adenine methyltr..|
MAHFNECAHLIEGVDKANRAYAEYIMHSIDPLQVMLDMQRHLQIRLANDKPETNRHPDSLETAGEVLAWLRNQDDYIADETRELYTSLGGMSNGEKEASAVWKPWKKRYSEMQSKKIQDLSPEDQLEIKFELIDQFHFFMNKFIALGMSAEEIFKLYYLKNAENFARQDRGY
>ID:YP_004414931.1 |[Shigella phage Shfl2]||_Shigella_phage_Shfl2_.gbk|putative dCTP pyroph..|519|NC_015457(165919):15538-16056:-1 ^GeneID:10498794^ Shigella phage Shfl2, complete genome.|neighbours:ID:YP_004414930.1(-1),ID:YP_004414932.1(1)|neighbour_genes:putative small outer..,hypothetical protein|
MAYFNECAHLIEGVDKANRAYAENIMHNIDPLQVMLDMQRHLQIRLANDKPETNRHPDSLETAGEVLAWLRNQDDYIADETRELYTSLGGMSNGEKEASAVWKPWKKRYSEMQSKKIQDLSPEDQLEIKFELIDQFHFFMNKFIALGMSAEEIFKLYYLKNAENFARQDRGY
>ID:YP_009110851.1 |[Shigella phage pSs-1]||_Shigella_phage_pSs-1_.gbk|gp44|519|NC_025829(164999):21085-21603:-1 ^GeneID:22475117^ Shigella phage pSs-1, complete genome.|neighbours:ID:YP_009110850.1(-1),ID:YP_009110852.1(1)|neighbour_genes:gp43,gp45|
MAYFNECSQLIEGADKAQNEYWDILGDEKDPLQVMLDMQKSLQVRLAKDKPEYNRHPDDLATAGEVVDWLRNQKDYIDDEFRELLTSLGGMSNGEKDASAVWKPWKSQHGERRETLITDLSPQDQLEIKFEMIDILHFVLNMFQGLGLTAEEIFKLYYLKNAENFARQDRGY
>ID:YP_009153632.1 |[Yersinia phage PST]||_Yersinia_phage_PST_.gbk|dCTPase|519|NC_027404(167785):15282-15800:-1 ^GeneID:24677361^ Yersinia phage PST, complete genome.|neighbours:ID:YP_009153631.1(-1),ID:YP_009153633.1(1)|neighbour_genes:soc,hypothetical protein|
MAHFNECSQLIEGADKAQNEYWDILGDEKDPLQVMLDMQKSLQIRLAKDKPEYNRHPDDLATAGEVVDWLRNQKDYIDDEFRELLTSLGGMSNGEKDASAVWKPWKAQHGERRETLITDLSPQDQLEIKFEMIDILHFVLNMFQGLGLTAEEIFKLYYLKNAENFARQDRGY
>ID:VEV89645.1 |[Yersinia phage fPS-2]||_Yersinia_phage_fPS-2_.gbk|g029c|519|LR215722(169060):15738-16256:-1 ^^ Yersinia phage fPS-2 genome assembly, chromosome: I.|neighbours:ID:VEV89644.1(-1),ID:VEV89646.1(-1)|neighbour_genes:g028c,g030c|
MPHFNECSQLIEGADKAQNEYWDILGDEKDPLQVMLDMQKSLQVRLAKDKPEYNRHPDDLATAGEVVDWLRNQKDYIDDEFRELLTSLGGMSNGEKDASAVWKPWKSQHGERRETLITDLSPQDQLEIKFEMIDILHFVLNMFQGLGLTAEEIFKLYYLKNKHNFERQDNGY
>ID:YP_009149270.1 |[Yersinia phage phiD1]||_Yersinia_phage_phiD1_.gbk|g031|519|NC_027353(167063):15825-16343:-1 ^GeneID:24635467^ Yersinia phage phiD1 complete genome.|neighbours:ID:YP_009149269.1(-1),ID:YP_009149271.1(1)|neighbour_genes:g030,g032|
MAHFNECAHLIEGVDKANRAYAENIMHNIDPLQVMLDMQRHLQIRLANDKPETNRHPDSLETAGEVLAWLRNQDDYIADETRELYTSLGGMSNGEKEASAVWKPWKKRYSEMQSKKIQDLSPEDQLEIKFELIDQFHFFMNKFIALGMSAEEIFKLYYLKNAENFARQDRGY
>ID:YP_009882116.1 |[Acinetobacter phage AbTZA1]||_Acinetobacter_phage_AbTZA1.gbk|hypothetical protein|519|NC_049445(168223):25264-25782:1 ^GeneID:55811412^ Acinetobacter phage AbTZA1, complete genome.|neighbours:ID:YP_009882115.1(1),ID:YP_009882117.1(1)|neighbour_genes:hypothetical protein,hypothetical protein|
MAHFNQCSQLVDGIDAARQVAEDLRFNGEQYLDSMLDMQKGLQTKLAIEKPEMNLNPNEIDTAGKTVDWLRTQWDCMSDEFRELLTSLGGMSNGEKDASGVWKAWKANNLEKRATLIKDLSPEDQLEIKFELIDMWHFFLNMNVALGLRSEEIFELYYLKNKENFDRQNNGY
> |[Tevenvirinae Acinetobacter_phage_Abraxas]||_Acinetobacter_phage_Abraxas.gb|gp56 dCTPase|519|MT385367.1(166559):23850-24368:-1 ^RAST2:fig|1198136.200.peg.51^ Tevenvirinae Acinetobacter_phage_Abraxas|neighbours:(-1),(-1)|neighbour_genes:hypothetical protein,hypothetical protein|
MAHFNQCSHLVDGIDAARQVAEDLRLNGEQYLDTMLDMQNSLQIRLAQDKPEMNQDPRNLDTAGKVVDWMRAQKDSIDDEFRELLTSLGGMSNGENAASSVWKAWRSKNLEMRNTLISDLSPEDQLEIKFEFIDIIHFVLNMANALGIRAEEMFELYYLKNKENFERQNNGY
> |[Tevenvirinae Acinetobacter_phage_Apostate]||_Acinetobacter_phage_Apostate.gb|gp56 dCTPase|519|NC_049491.1(164746):22538-23056:-1 ^RAST2:fig|1198136.207.peg.46^ Tevenvirinae Acinetobacter_phage_Apostate|neighbours:(-1),(-1)|neighbour_genes:hypothetical protein,hypothetical protein|
MAHFNQCSHLVDGIDAARQVAEDLRLNGEQYLDTMLDMQNSLQIRLAQDKPEMNQDPRKLDTAGKVVDWMRAQKDSIDDEFRELLTSLGGMSNGENAASSVWKAWRSKNLEMRNTLISDLSPEDQLEIKFEMIDTLHFVLNMLNALGLRSEEIFELYYLKNKENFERQNNGY
> |[Tevenvirinae Acinetobacter_phage_Berthold]||_Acinetobacter_phage_Berthold.gb|gp56 dCTPase|519|NC_049490.1(165927):23026-23544:-1 ^RAST2:fig|1198136.206.peg.49^ Tevenvirinae Acinetobacter_phage_Berthold|neighbours:(-1),(-1)|neighbour_genes:hypothetical protein,hypothetical protein|
MAHFNQCSHLVDGIDAARQVAEDLRFNGEQYLDTMLDMQNSLQIRLAQDKPEMNQDPRNLDTAGKVVDWMRAQKDSIDDEFRELLTSLGGMSNGENAASGVWKAWKSNNLEKRNTLISDLSPEDQLEIKFEFIDIIHFVLNMANALGIRAEEMFELYYLKNKENFERQNNGY
>ID:QAU03914.1 |[Acinetobacter phage Henu6]||_Acinetobacter_phage_Henu6.gbk|dCTPase|525|MK240351(166890):83339-83863:-1 ^^ Acinetobacter phage Henu6, complete genome.|neighbours:ID:QAU04085.1(-1),ID:QAU03915.1(-1)|neighbour_genes:hypothetical protein,hypothetical protein|
MAQFNACAQLVTDEATQQARNAAEGIRSNGEQYLDIMMQMQRSLQVKLAKEKPEMNLNPNEIETAGQAVDWMRTQWDSMSDEFRELLTSFGGMSNGESAATSVWKAWRAKNLDMRNTKLEDLSADDRREIFFEIIDLWHFFLNMNIALGLTSEDIFEGYFIKNAENFARQDRGY
> |[Tevenvirinae Acinetobacter_phage_Kimel]||_Acinetobacter_phage_Kimel.gb|gp56 dCTPase|519|NC_049492.1(167922):23447-23965:-1 ^RAST2:fig|1198136.213.peg.50^ Tevenvirinae Acinetobacter_phage_Kimel|neighbours:(-1),(-1)|neighbour_genes:hypothetical protein,hypothetical protein|
MAHFNQCSQLIDGIDAARQVAEDLRFNGEQYLDTMLDMQNSLQIRLAQDKPEMNQDPRNLDTAGKVVDWMRAQKDSIDDEFRELLTSLGGMSNGENAASGVWKAWKSNNLEKRNTLIKDLSPEDQLEIKFEFIDIIHFVLNMANALGIRAEEMFELYYLKNKENFERQNNGY
> |[Tevenvirinae Acinetobacter_phage_Konradin]||_Acinetobacter_phage_Konradin.gb|gp56 dCTPase|519|NC_049479.1(166210):22537-23055:-1 ^RAST2:fig|1198136.205.peg.45^ Tevenvirinae Acinetobacter_phage_Konradin|neighbours:(-1),(-1)|neighbour_genes:hypothetical protein,hypothetical protein|
MAHFNQCSHLVDGIDAARQVAEDLRFNGEQYLDTMLDMQNSLQIRLAQDKPEMNQDPRKLDTAGKVVDWMRAQKDSIDDEFRELLTSLGGMSNGENAASSVWKAWRSKNLEMRNTLISDLSPEDQLEIKFEMIDTLHFVLNMLNALGLRSEEIFELYYLKNKENFERQNNGY
> |[Tevenvirinae _Acinetobacter_phage_Lazarus]||_Acinetobacter_phage_Lazarus.gb|gp56 dCTPase|519|NC_049493.1(165151):23569-24087:-1 ^RAST2:fig|1198136.212.peg.52^ Tevenvirinae _Acinetobacter_phage_Lazarus|neighbours:(-1),(-1)|neighbour_genes:hypothetical protein,hypothetical protein|
MAHFNQCSHLVDGIDAARRVAEDIRFNGEQYLDTMLDMQNSLQIRLAQDKPEMNQDPRNLDTAGKVVDWMRAQKDSIDDEFRELLTSLGGMSNGENAASSVWKAWRSKNLEMRNTLIRDLSPEDQLEIKFEMIDVLHFVLNMLNALGLSSEEIFELYYLKNKENFERQNNGY
> |[Tevenvirinae _Acinetobacter_phage_Meroveus]||_Acinetobacter_phage_Meroveus.gb|gp56 dCTPase|519|MT741943.1(167683):23097-23615:-1 ^RAST2:fig|1198136.190.peg.47^ Tevenvirinae _Acinetobacter_phage_Meroveus|neighbours:(-1),(-1)|neighbour_genes:hypothetical protein,hypothetical protein|
MAHFNQCSHLVNGIDAARRVAEDIRFNGEQYLDTMLDMQNSLQIRLAQDKPEMNQDPRNLDTAGKVVDWMRAQKDSIDDEFRELLTSLGGMSNGENAASSVWKAWRSKNLEMRNTLIKDLSPEDQLEIKFEMIDTLHFVLNMLNALGLRSEEIFELYYLKNKENFERQNNGY
> |[Tevenvirinae _Acinetobacter_phage_Octan]||_Acinetobacter_phage_Octan.gb|gp56 dCTPase|519|MT409116.1(166760):22970-23488:-1 ^RAST2:fig|1198136.188.peg.46^ Tevenvirinae _Acinetobacter_phage_Octan|neighbours:(-1),(-1)|neighbour_genes:hypothetical protein,hypothetical protein|
MAHFNQCSHLVNGIDAARRVAEDIRFNGEQYLDTMLDMQNSLQIRLAQDKPEMNQDPRNLDTAGKVVDWMRAQKDSIDDEFRELLTSLGGMSNGENAASSVWKAWRSKNLEMRNTLIKDLSPEDQLEIKFEMIDTLHFVLNMLNALGLRSEEIFELYYLKNKENFERQNNGY
> |[Tevenvirinae _Acinetobacter_phage_Stupor]||_Acinetobacter_phage_Stupor.gb|gp56 dCTPase|519|MN662249.1(164309):23344-23862:-1 ^RAST2:fig|1198136.209.peg.50^ Tevenvirinae _Acinetobacter_phage_Stupor|neighbours:(-1),(-1)|neighbour_genes:hypothetical protein,hypothetical protein|
MAHFNQCSHLVDGIDAARQVAEDLRLNGEQYLDTMLDMQNSLQIRLAQDKPEMNQDPRNLDTAGKVVDWMRAQKDSIDDEFRELLTSLGGMSNGENAASSVWKAWRSKNLEMRNTLISDLSPEDQLEIKFEFIDIIHFVLNMANALGIRAEEMFELYYLKNKENFERQNNGY
> |[Tevenvirinae _Acinetobacter_phage_vB_AbaM_PhT2]||_Acinetobacter_phage_vB_AbaM_PhT2.gb|gp56 dCTPase|519|NC_049494.1(166330):19084-19602:1 ^RAST2:fig|1198136.210.peg.34^ Tevenvirinae _Acinetobacter_phage_vB_AbaM_PhT2|neighbours:(1),(1)|neighbour_genes:hypothetical protein,hypothetical protein|
MAHFNQCSQLVDGIDAARQVAEDLRFNGEQYLDTMLDMQKGLQTKLANEKPQMNLNPNEIDTAGKTVDWMRTQWDCMSDEFRELLTSLGGMSNGEKDASGVWKAWKANNLEKRNTLIKDLSPEDQLEIKFELIDMWHFFLNMNVALGLRSEEIFELYYLKNKENFDRQNNGY
>ID:QJI10795.1 |[Buttiauxella phage vB_ButM_GuL6]||_Buttiauxella_phage_vB_ButM_GuL6.gbk|dCTPase|534|MT334653(178039):14672-15205:-1 ^^ Buttiauxella phage vB_ButM_GuL6, complete genome.|neighbours:ID:QJI10865.1(-1),ID:QJI10742.1(-1)|neighbour_genes:hypothetical protein,DNA primase|
MTEKNNTFTSCAHLVNPADLEFVDNEYQKVLSRNGDPLQSMLDLQEHAQQSLSDTLSWVPRPSGLKTCGEILDWLKLQDDAIADETRELYTALGGMSRGAKPASGVWKPWKANHQELRNQVFAEMSEEDKLEILFELIDQWHFFMCKFLALGMDAETIYKLYALKQAENLRRWANNY
> |[Tevenvirinae Citrobacter_phage_CF1_ERZ-2017]||_Citrobacter_phage_CF1_ERZ-2017.gb|dUTPase|522|NC_042067.1(171911):14656-15177:-1 ^RAST2:fig|1198136.189.peg.34^ Tevenvirinae Citrobacter_phage_CF1_ERZ-2017|neighbours:(-1),(-1)|neighbour_genes:hypothetical protein,hypothetical protein|
MAHFNECSQLIDGVDKAQAAYYDTLVSQHKDPLQVMLDMQKSLQVRLANDKPEHNRHPDSLETAGEVLAWLRANDDYITDETRELYTALGGMSNGEKAASAVWKPWKAQHAEMQSRKISDLSPEDQLEIKFELIDQLHFFLNKFMALGMDAEEIFKLYYLKNAENFARQDRGY
>ID:QQG32158.1 |[Citrobacter phage CkP1]||_Citrobacter_phage_CkP1.gbk|dCTPase|528|MW239124(168463):13800-14327:-1 ^^ Citrobacter phage CkP1, complete genome.|neighbours:ID:QQG32264.1(-1),ID:QQG32237.1(-1)|neighbour_genes:capsid and scaffold ..,hypothetical protein|
MAHFNECSQLVKDKEALDHATGRYYGMLRGNEDPLQAMLDMQKSLQIRLATDKPEHNRHPDSLETAGEVLAWLQAQDDYIDDEIRELYTALGGMSNGEKAASAVWKPWKSQHAEMQAKKIKDLSPEDQLEIKFELIDQLHFFLNKFMALGMDAEEIYKLYHLKNAENFARQDRGY
>ID:QIN97432.1 |[Citrobacter phage PhiZZ23]||_Citrobacter_phage_PhiZZ23.gbk|dCTP pyrophosphatase|519|MT176425(167516):16251-16769:-1 ^^ Citrobacter phage PhiZZ23, complete genome.|neighbours:ID:QIN97431.1(-1),ID:QIN97433.1(1)|neighbour_genes:hypothetical protein,hypothetical protein|
MAHFNECAHLIEGVDKANRAYAENIMHNIDPLQVMLDMQRHLQIRLANDKPETNRHPDSLETAGEVLTWLRNQDDYIADETRELYTSLGGMSNGEKEASAVWKPWKKRYSEMQSKKIQDLSPEDQLEIKFELIDQFHFFMNKFIALGMSAEEIFKLYYLKNKHNFERQDNGY
>ID:QIQ68092.1 |[Citrobacter phage PhiZZ6]||_Citrobacter_phage_PhiZZ6.gbk|dCTP pyrophosphatase|519|MT176424(165795):15813-16331:-1 ^^ Citrobacter phage PhiZZ6, complete genome.|neighbours:ID:QIQ68091.1(-1),ID:QIQ68093.1(1)|neighbour_genes:hypothetical protein,hypothetical protein|
MAYFNECSQLIEGADKAQNEYWDILGDEKDPLQVMLDMQKSLQVRLAKDKPEYNRHPDDLATAGEVVDWLRNQKDYIDDEFRELLTSLGGMSNGEKDASAVWKPWKAQHGERRETLITDLSPQDQLEIKFEMIDILHFVLNMFQGLGLTAEEIFKLYYLKNAENFARQDRGY
> |[Tevenvirinae Citrobacter_phage_vB_Cfr_Xman]||_Citrobacter_phage_vB_Cfr_Xman.gb|dUTPase|534|MW021749.1(178331):63306-63839:1 ^RAST2:fig|1198136.154.peg.118^ Tevenvirinae Citrobacter_phage_vB_Cfr_Xman|neighbours:(1),(1)|neighbour_genes:DNA primase subunit,hypothetical protein|
MTDKTPVFNSCAHLVNPADLEFVDNEYKRVLARNGDPLQSMLDLQDHAQQSLSDTLSWVPRPDGLKTCGEILDWLKLQDDAIADETRELYTALGGMSRGVKPASGVWKPWKANHQELRNQVFAEMSEEDKLEILFEMIDQWHFFMCKFLALGMDAETIYKLYALKQAENLRRWANNY
> |[Tevenvirinae Citrobacter_phage_vB_CroM_CrRp10]||_Citrobacter_phage_vB_CroM_CrRp10.gb|dCTP pyrophosphatase..|519|MG775043.2(168403):158872-159390:-1 ^RAST2:fig|1198136.194.peg.263^ Tevenvirinae Citrobacter_phage_vB_CroM_CrRp10|neighbours:(-1),(1)|neighbour_genes:Phage head decoratio..,Phage protein|
MAHFNECAHLIEGVDKANRAYAENIMHNIDPLQVMLDMQRHLQIRLANDKPETNRHPDSLETAGEVLAWLRNQDDYIADETRELYTSLGGMSNGEKEASAVWKPWKKRYSEMQSKKIQDLSPEDQLEIKFELIDQFHFFMNKFIALGMSAEEIFKLYYLKNAENFARQDRGY
>ID:QPX73395.1 |[Cronobacter phage vB_CsaM_Cronuts]||_Cronobacter_phage_vB_CsaM_Cronuts.gbk|hypothetical protein|531|MW021751(177882):14783-15313:-1 ^^ Cronobacter phage vB_CsaM_Cronuts, complete genome.|neighbours:ID:QPX73648.1(-1),ID:QPX73396.1(-1)|neighbour_genes:hypothetical protein,hypothetical protein|
MTDKNTFTSCAHLVNPADLEFVDTEYQKILARNGDPLQSMLDLQNHAQQSLSDTLSWVPRPDNLKTCGDILDWLKLQDDAIADETRELYTALGGMSRGAKPASGVWKPWKANHQELRNQVFAEMKEEDKLEILFELIDQWHFFMCKFLALGLDAETIYKLYALKQAENLRRWANNY
> |[Tevenvirinae Cronobacter_phage_vB_CsaM_SemperBestia]||_Cronobacter_phage_vB_CsaM_SemperBestia.gb|dUTPase|534|MW021756.1(177494):13985-14518:-1 ^RAST2:fig|1198136.155.peg.25^ Tevenvirinae Cronobacter_phage_vB_CsaM_SemperBestia|neighbours:(-1),(-1)|neighbour_genes:hypothetical protein,DNA primase subunit|
MTDKTPVFNSCAHLVKADDLEMVEGFYRNALQNGIDPLQKMLDLQNHAQQSLSDTLNWVPRPNELKTCGEILDWLKLQDDAIADETRELYTALGGMSRGAKAASGVWKPWKANHQELRSQVFAEMKEEDKLEILFELIDQWHFFMCKFLALGLDAETIYKLYALKQAENLRRWANNY
>ID:YP_009831323.1 |[Cronobacter phage vB_CsaM_leE]||_Cronobacter_phage_vB_CsaM_leE.gbk|dCTPase|534|NC_048646(181570):14771-15304:-1 ^GeneID:55630747^ Cronobacter phage vB_CsaM_leE, complete genome.|neighbours:ID:YP_009831322.1(-1),ID:YP_009831324.1(-1)|neighbour_genes:hypothetical protein,DNA primase subunit|
MTDKTPVFNSCAHLVKADDLEMVEGFYRNALQNGIDPLQKMLDLQNHAQQSLSDTLNWVPRPNELKTCGEILDWLKLQDDAIADETRELYTALGGMSRGAKAASGVWKPWKANHQELRSQVFAEMKEEDKLEILFELIDQWHFFMCKFLALGLDAETIYKLYALKQAENLRRWANNY
>ID:YP_009190185.1 |[Edwardsiella phage PEi20]||_Edwardsiella_phage_PEi20.gbk|56|528|NC_028683(177643):15831-16358:-1 ^GeneID:26519144^ Edwardsiella phage PEi20 DNA, complete sequence.|neighbours:ID:YP_009190184.1(-1),ID:YP_009190186.1(-1)|neighbour_genes:soc,hypothetical protein|
MAHFNECSQLVKDKDALDHATGRYYGMLRGNEDPLQAMLDMQKSLQIRLAKDKPEHNRHPDSLETAGEVLAWLRANDDYIGDETRELYTALGGMSNGEKAASAVWKPWKAQHAEMQAKKIKDLSPEDQLEIKFELIDQLHFFLNKFMALGMDAEEIYKLYHLKNAENFARQDRGY
>ID:BAQ22978.1 |[Edwardsiella phage PEi26]||_Edwardsiella_phage_PEi26.gbk|56|528|AP014715(177215):15818-16345:-1 ^^ Edwardsiella phage PEi26 DNA, complete sequence.|neighbours:ID:BAQ22977.1(-1),ID:BAQ22979.1(-1)|neighbour_genes:soc,conserved hypothetic..|
MAHFNECSQLVKDKDALDHATGRYYGMLRGNEDPLQAMLDMQKSLQIRLAKDKPEHNRHPDSLETAGEVLAWLRANDDYIGDETRELYTALGGMSNGEKAASAVWKPWKAQHAEMQAKKIKDLSPEDQLEIKFELIDQLHFFLNKFMALGMDAEEIYKLYHLKNAENFARQDRGY
>ID:QJI53075.1 |[Enterobacter phage EBPL]||_Enterobacter_phage_EBPL.gbk|dUTPase|534|MT341500(179574):17113-17646:-1 ^^ Enterobacter phage EBPL, complete genome.|neighbours:ID:QJI53074.1(-1),ID:QJI53076.1(-1)|neighbour_genes:hypothetical protein,DNA primase|
MTDKTPVFNSCAHLVKADDLEMVEGFYRNALQNGIDPLQKMLDLQNHAQQSLSDTLNWVPRPDNLKTCGEILDWLKLQDDAIADETRELYTALGGMSRGAKAASGVWKPWKANHQELRSQVFAEMKEEDKLEILFELIDQWHFFMCKFLALGLDAETIYKLYALKQAENLRRWANNY
> |[Tevenvirinae Enterobacter_phage_EC-F1]||_Enterobacter_phage_EC-F1.gb|dUTPase|534|MN508623.1(178070):114798-115331:1 ^RAST2:fig|1198136.137.peg.185^ Tevenvirinae Enterobacter_phage_EC-F1|neighbours:(1),(1)|neighbour_genes:DNA primase subunit,hypothetical protein|
MTDKTPVFNSCAHLVKADDLEMVEGFYRNALQNGIDPLQKMLDLQNHAQQSLSDTLNWVPRPNELKTCGEILDWLKLQDDAIADETRELYTALGGMSRGAKAASGVWKPWKANHQELRSQVFAEMKEEDKLEILFELIDQWHFFMCKFLALGLDAETIYKLYALKQAENLRRWANNY
> |[Tevenvirinae Enterobacter_phage_EC-F2]||_Enterobacter_phage_EC-F2.gb|dUTPase|534|MN508624.1(178230):115357-115890:1 ^RAST2:fig|1198136.142.peg.190^ Tevenvirinae Enterobacter_phage_EC-F2|neighbours:(1),(1)|neighbour_genes:DNA primase subunit,hypothetical protein|
MTDKTPVFNSCAHLVNPADLEFVDNEYQKILARNGDPLQSMLDLQNHAQQSLSDTLSWVPRPDNLKTCGDILDWLKLQDDAIADETRELYTALGGMSRGAKAASGVWKPWKANHQELRNQVFAEMKEEDKLEILFELIDQWHFFMCKFLALGLDAETIYKLYALKQAENLRRWANNY
> |[Tevenvirinae Enterobacter_phage_EC-W1]||_Enterobacter_phage_EC-W1.gb|dUTPase|534|MN508621.1(178607):30705-31238:-1 ^RAST2:fig|1198136.140.peg.42^ Tevenvirinae Enterobacter_phage_EC-W1|neighbours:(-1),(-1)|neighbour_genes:hypothetical protein,DNA primase subunit|
MTDKTPVFNSCAHLVKADDLEMVEGFYRNALQNGIDPLQKMLDLQDHAQQSLSDTLNWVPRPNELKTCGEILDWLKLQDDAIADETRELYTALGGMSRGAKAASGVWKPWKANHQELRNQVFAEMKEEDKLEILFEVIDQWHFFMCKFLALGLDAETIYKLYALKQAENLRRWANNY
> |[Tevenvirinae Enterobacter_phage_EC-W2]||_Enterobacter_phage_EC-W2.gb|dUTPase|600|MN508622.1(176610):10318-10917:-1 ^RAST2:fig|1198136.136.peg.25^ Tevenvirinae Enterobacter_phage_EC-W2|neighbours:(-1),(-1)|neighbour_genes:hypothetical protein,DNA primase subunit|
MDSLPNYGSRRGTNHRKRNEIDMTDKTPVFNSCAHLVKADDLEMVDGFYRNALQNGIDPLQKMLDLQNHAQQSLSDTLNWVPRPNELKTCGEILDWLKLQDDAIADETRELYTALGGMSRGAKAASGVWKPWKANHQELRNQVFAEMKEEDKLEILFELIDQWHFFMCKFLALGLDAETIYKLYALKQAENLRRWANNY
>ID:QGH71604.1 |[Enterobacter phage prasa_myo]||_Enterobacter_phage_prasa_myo.gbk|hypothetical protein|519|MN617835(172614):16971-17489:-1 ^^ Enterobacter phage prasa_myo, complete genome.|neighbours:ID:QGH71603.1(-1),ID:QGH71605.1(-1)|neighbour_genes:hypothetical protein,hypothetical protein|
MAHFNECSHLIEGADQANGAYNAVIDNRQDPLQVMLDMQKSLQVKLAEDKPFSNRHPDSLETAGEVLAWLRAQDDYIADETRELYTALGGMSNGEKAASAVWKPWKAQHVEMQAKKIKDLSPEDQLEIKFELIDQLHFFLNKIMALGMTAEEVFKLYYLKNAENFARQERGY
>ID:YP_009856021.1 |[Enterobacter phage vB_EclM_CIP9]||_Enterobacter_phage_vB_EclM_CIP9.gbk|dCTPase|528|NC_048849(174924):79083-79610:-1 ^GeneID:55626763^ Enterobacter phage vB_EclM_CIP9, complete genome.|neighbours:ID:YP_009856020.1(-1),ID:YP_009856022.1(-1)|neighbour_genes:soc,hypothetical protein|
MAHFNECSQLVKDKAALDQATGRYYGMLRGNEDPLQAMLDMQKSLQVRLAKDKPESNRHPDSLETAGEVLAWLRAQDDYLADETRELYTALGGMSNGEKEASAVWKPWKARHVEMQAKKIKDLSPEDQLEIKFELIDQLHFFLNKFMALGMDAEEIYKLYHLKNAENFARQDRGY
>ID:QEA10507.1 |[Enterobacter phage vB_EhoM-IME523]||_Enterobacter_phage_vB_EhoM-IME523.gbk|dCTPase|528|MN087708(172763):15747-16274:-1 ^^ Enterobacter phage vB_EhoM-IME523, complete genome.|neighbours:ID:QEA10506.1(-1),ID:QEA10508.1(-1)|neighbour_genes:small outer capsid p..,MazG|
MAHFNECSQLVKDKAALDQATGRYYGMLRGNEDPLQAMLDMQKSLQVRLAKDKPESNRHPDSLETAGEVLAWLRAQDDYLADETRELYTALGGMSNGEKEASAVWKPWKARHVEMQAKKIKDLSPEDQLEIKFELIDQLHFFLNKFMALGMDAEEIYKLYHLKNAENFARQDRGY
>ID:BCM29351.1 |[Enterobacter phage vB_EkoM5VN]|vB_EkoM5VN|_Enterobacter_phage_vB_EkoM5VN_DNA.gbk|hypothetical protein|531|LC589952(178408):64171-64701:-1 ^^ Enterobacter phage vB_EkoM5VN DNA, complete genome.|neighbours:ID:BCM29350.1(-1),ID:BCM29352.1(-1)|neighbour_genes:hypothetical protein,primase|
MTDKNTFTSCAHLVNPADLEFVDTEYQKILARNGDPLQSMLDLQNHAQQSLSDTLSWVPRPDNLKTCGDILDWLKLQDDAIADETRELYTALGGMSRGAKPASGVWKPWKANHQELRNQVFAEMKEEDKLEILFELIDQWHFFMCKFLALGLDAETIYKLYALKQAENLRRWANNY
>ID:YP_007004414.1 |[Escherichia phage ime09]||_Enterobacteria_phage_ime09.gbk|gp56|519|NC_019503(166499):16274-16792:-1 ^GeneID:14010179^ Enterobacteria phage ime09, complete genome.|neighbours:ID:YP_007004413.1(-1),ID:YP_007004415.1(1)|neighbour_genes:soc.2,hypothetical protein|
MAYFNECSQLIEGADKAQNEYWDILGDEKDPLQVMLDMQKSLQVRLAKDKPEYNRHPDDLATAGEVVDWLRNQKDYIDDEFRELLTSLGGMSNGEKDASAVWKPWKSQHGERRETLITDLSPQDQLEIKFEMIDILHFVLNMFQGLGLTAEEIFKLYYLKNAENFARQDRGY
>ID:AWD91262.1 |[Enterobacteria phage vB_EcoM_IME281]||_Enterobacteria_phage_vB_EcoM_IME281.gbk|dCTPase|522|MH051913(170531):157287-157808:1 ^^ Enterobacteria phage vB_EcoM_IME281, complete genome.|neighbours:ID:AWD91261.1(-1),ID:AWD91263.1(1)|neighbour_genes:hypothetical protein,small outer capsid p..|
MAHFNECSQLIAGADKAEEAYFNALIHEDKDPLQVMLDMQKSLQVRLAKDKPEYNRHPDDLATAGEVVDWLRNQKDYIDDEFRELMTSLGGMSNGEKDASAVWKPWKAQHAERRETLINDLSPEDQLEIKFEMIDILHFVLNMFQGLGLTAEEIFKLYYLKNAENFARQDRGY
>ID:AWD92178.1 |[Enterobacteria phage vB_EcoM_IME341]||_Enterobacteria_phage_vB_EcoM_IME341.gbk|dCTP pyrophosphatase|522|MH051917(172379):159646-160167:1 ^^ Enterobacteria phage vB_EcoM_IME341, complete genome.|neighbours:ID:AWD92177.1(-1),ID:AWD92179.1(1)|neighbour_genes:hypothetical protein,small outer capsid p..|
MAHFNECSQLIAGVDKAEKAYFNALIHEDKDPLQVMLDMQKSLQVRLAKDKPEYNRHPDDLATAGEVVDWLRNQKDYIDDEFRELLTSLGGMSNGEKDASAVWKPWKAQHAERRETLINDLSPEDQLEIKFEMIDILHFVLNMFQGLGLTAEEIFKLYYLKNAENFARQDRGY
>ID:QJA42559.1 |[Enterobacteria phage vB_EcoM_IME540]||_Enterobacteria_phage_vB_EcoM_IME540.gbk|dCTPase|522|MT150133(170237):60540-61061:-1 ^^ Enterobacteria phage vB_EcoM_IME540, complete genome.|neighbours:ID:QJA42558.1(-1),ID:QJA42560.1(1)|neighbour_genes:small outer capsid p..,hypothetical protein|
MAHFNECANLIAGVDKAEEAYFNALIHEDKDPLQVMLDMQKSLQVRLSKDKPEYNRHPDDLATAGEVVDWLRNQKDYIDDEFRELLTSLGGMSNGEKDASAVWKPWKAQHAERRETLINDLSPEDQLEIKFEMIDILHFVLNMFQGLGLTAEEIFKLYYLKNAENFARQDRGY
> |[Tevenvirinae Escherichia_phage_CJ20]||_Escherichia_phage_CJ20.gb|dCTP pyrophosphatase..|519|MT533174.1(169884):13084-13602:1 ^RAST2:fig|1198136.153.peg.26^ Tevenvirinae Escherichia_phage_CJ20|neighbours:(-1),(1)|neighbour_genes:hypothetical protein,hypothetical protein|
MAHFNECSQLIAGVDKAEEAYDNAITKGTDPLQIMLDMQKSLQVRLATEKPEYNSHPDELATAGDVVAWLRNQKDYVDDEFRELLTSLGGMSNGEKAASSCWKPWKAQHAEFRNRRIDELSPEDQLEIKFEMIDILHFVLNMFHGLGLSAEEIFKLYYLKNAENFARQDRGY
>ID:QMV33941.1 |[Escherichia phage DK-13]||_Escherichia_phage_DK-13.gbk|nucleoside triphosph..|516|MT611523(172275):104382-104897:-1 ^^ Escherichia phage DK-13, complete genome.|neighbours:ID:QMV33940.1(-1),ID:QMV33942.1(1)|neighbour_genes:hypothetical protein,hypothetical protein|
MAHFNECSQLIAGVDKAQGAYDNAIFEGTDPLQVMLDMQKSLQVRLANDRDYCYHPDKLATAGDVVAWMREQKDCIDDEFRELLTSLGEMSKGEKDASGVWKKWKARYLEAQAKPISEMSPEDQLEIKFELIDIMHFVFNMAIGLNMSAEEMFKLYYLKNKHNFERQDNGY
>ID:QHB48616.1 |[Escherichia phage E26]||_Escherichia_phage_E26.gbk|dCTPase|519|MN655998(164572):10229-10747:-1 ^^ Escherichia phage E26, complete genome.|neighbours:ID:QHB48615.1(-1),ID:QHB48617.1(-1)|neighbour_genes:ADP-ribosylase,DNA primase subunit|
MSEFNSCAGLVNEKDINAAIAAYHHAIAEGKDPFQVMLEMQTGLQVALSEKFDWVPNPTKLETCGEMLDWMQRMDDAIADETRELYTSLGGMSNGKDASAIWKMWKKNHGEARSRKFSELSPEDQLEVKFEFVDAIHFILSKMIPLGIDAQELFILYYLKNAENFARQERGY
> |[Tevenvirinae Escherichia_phage_ES12]||_Escherichia_phage_ES12.gb|hypothetical protein|519|MN508614.1(166240):122342-122860:-1 ^RAST2:fig|1198136.135.peg.191^ Tevenvirinae Escherichia_phage_ES12|neighbours:(-1),(1)|neighbour_genes:Phage protein,Phage protein|
MAYFNECSQLIEGADKAQNEYWDILGDEKDPLQVMLDMQKSLQVRLAKDKPEYNRHPDDLATAGEVVDWLRNQKDYIDDEFRELLTSLGGMSNGEKDASAVWKPWKAQHGERRETLITDLSPQDQLEIKFEMIDILHFVLNMFQGLGLTAEEIFKLYYLKNAENFARQDRGY
> |[Tevenvirinae Escherichia_phage_ES19]||_Escherichia_phage_ES19.gb|hypothetical protein|519|MN508616.1(166781):121102-121620:-1 ^RAST2:fig|1198136.145.peg.188^ Tevenvirinae Escherichia_phage_ES19|neighbours:(-1),(-1)|neighbour_genes:Phage protein,DNA adenine methyltr..|
MAYFNECSQLIEGADKAQNEYWDILGDEKDPLQVMLDMQKSLQIRLAKDKPEYNRHPDDLATAGEVVDWLRNQKDYIDDEFRELLTSLGGMSNGEKDASAVWKPWKAQHGERRETLITDLSPQDQLEIKFEMIDILHFVLNMFQGLGLTAEEIFKLYYLKNAENFARQDRGY
> |[Tevenvirinae Escherichia_phage_ES21]||_Escherichia_phage_ES21.gb|hypothetical protein|519|MN508617.1(166790):121117-121635:-1 ^RAST2:fig|1198136.146.peg.188^ Tevenvirinae Escherichia_phage_ES21|neighbours:(-1),(-1)|neighbour_genes:Phage protein,DNA adenine methyltr..|
MAYFNECSQLIEGADKAQNEYWDILGDEKDPLQVMLDMQKSLQIRLAKDKPEYNRHPDDLATAGEVVDWLRNQKDYIDDEFRELLTSLGGMSNGEKDASAVWKPWKAQHGERRETLITDLSPQDQLEIKFEMIDILHFVLNMFQGLGLTAEEIFKLYYLKNAENFARQDRGY
> |[Tevenvirinae Escherichia_phage_ES26]||_Escherichia_phage_ES26.gb|hypothetical protein|519|MN508618.1(166756):122693-123211:-1 ^RAST2:fig|1198136.149.peg.191^ Tevenvirinae Escherichia_phage_ES26|neighbours:(-1),(1)|neighbour_genes:Phage protein,Phage protein|
MAYFNECSQLIEGADKAQNEYWDILGDEKDPLQVMLDMQKSLQVRLAKDKPEYNRHPDDLATAGEVVDWLRNQKDYIDDEFRELLTSLGGMSNGEKDASAVWKPWKAQHGERRETLITDLSPQDQLEIKFEMIDILHFVLNMFQGLGLTAEEIFKLYYLKNAENFARQDRGY
>ID:QCQ57274.1 |[Escherichia phage EcNP1]||_Escherichia_phage_EcNP1.gbk|hypothetical protein|519|MK886800(166176):160507-161025:-1 ^^ Escherichia phage EcNP1, complete genome.|neighbours:ID:QCQ57273.1(-1),ID:QCQ57275.1(1)|neighbour_genes:head decoration prot..,hypothetical protein|
MAYFNECSQLIEGADKAQNEYWDILGDEKDPLQVMLDMQKSLQVRLAKDKPEYNRHPDDLATAGEVVDWLRNQKDYIDDEFRELLTSLGGMSNGEKDASAVWKPWKSQHGERRETLITDLSPQDQLEIKFEMIDILHFVLNMFQGLGLTAEEIFKLYYLKNAENFARQDRGY
> |[Tevenvirinae Escherichia_phage_F2]||_Escherichia_phage_F2.gb|dCTP pyrophosphatase..|522|MN864145.1(168241):47134-47655:1 ^RAST2:fig|1198136.159.peg.92^ Tevenvirinae Escherichia_phage_F2|neighbours:(-1),(1)|neighbour_genes:Phage protein,Phage head decoratio..|
MAHFNECSQLISGVDKAEEAYFNALIHEDKDPLQVMLDMQKSLQVRLANDKPEHNKHPDELATAGDVVDWLRNQKDYIDDEFRELLTSLGGMSNGEKAASSVWKPWKAQHAEYRNRRIDELSPEDQLEIKFEMIDILHFVLNMFQGLGLSAEEIFKLYYLKNQHNFERQDNGY
>ID:QOC55221.1 |[Escherichia phage JEP6]||_Escherichia_phage_JEP6.gbk|dCTP pyrophosphatase|519|MT764206(170340):89286-89804:-1 ^^ Escherichia phage JEP6, complete genome.|neighbours:ID:QOC55220.1(-1),ID:QOC55222.1(-1)|neighbour_genes:hypothetical protein,adenine-specific met..|
MAYFNECSQLIEGADKAQNEYWDILGDEKDPLQVMLDMQKSLQVRLAKDKPEYNRHPDDLATAGEVVDWLRNQKDYIDDEFRELLTSLGGMSNGEKDASAVWKPWKAQHGERRETLITDLSPQDQLEIKFEMIDILHFVLNMFQGLGLTAEEIFKLYYLKNAENFARQDRGY
>ID:QOC55564.1 |[Escherichia phage JEP8]||_Escherichia_phage_JEP8.gbk|dCTP pyrophosphatase|402|MT764208(165295):88320-88721:-1 ^^ Escherichia phage JEP8, complete genome.|neighbours:ID:QOC55563.1(-1),ID:QOC55565.1(-1)|neighbour_genes:hypothetical protein,DNA primase/helicase|
MQTGLQVALSEKFDWVPNPTKLETCGEMLDWMQRMDDAIADETRELYTSLGGMSNGKDASAIWKMWKKNHGEARARKFSELSPEDQLEVKFEFVDAIHFILSKMIPLGIDAQELFILYYLKNAENFARQERGY
> |[Tevenvirinae Escherichia_phage_JN02]||_Escherichia_phage_JN02.gb|dCTP pyrophosphatase..|522|MT782071.1(169453):15278-15799:-1 ^RAST2:fig|1198136.157.peg.26^ Tevenvirinae Escherichia_phage_JN02|neighbours:(-1),(1)|neighbour_genes:hypothetical protein,Phage protein|
MAHFNECSQLISGVDKAEEAYFNALIHEDKDPLQVMLDMQKSLQVRLANDKPEHNKHPDELATAGDVVDWLRNQKDYIDDEFRELLTSLGGMSNGEKAASSVWKPWKAQHAEYRNRRIDELSPEDQLEIKFEMIDILHFVLNMFQGLGLTAEEIFKLYYLKNQHNFERQDNGY
> |[Tevenvirinae Escherichia_phage_KNP1]||_Escherichia_phage_KNP1.gb|hypothetical protein|519|KX452694.1(165831):7978-8496:-1 ^RAST2:fig|1198136.141.peg.21^ Tevenvirinae Escherichia_phage_KNP1|neighbours:(-1),(1)|neighbour_genes:hypothetical protein,Phage protein|
MAYFNECSQLIEGADKAQNEYWDILGDEKDPLQVMLDMQKSLQVRLAKDKPEYNRHPDDLATAGEVVDWLRNQKDYIDDEFRELLTSLGGMSNGEKDASAVWKPWKSQHGERRETLITDLSPQDQLEIKFEMIDILHFVLNMFQGLGLTAEEIFKLYYLKNAENFARQDRGY
>ID:AKN44585.1 |[Escherichia phage PEC04]||_Escherichia_phage_PEC04.gbk|hypothetical protein|519|KR233165(167552):52703-53221:1 ^^ Escherichia phage PEC04, complete genome.|neighbours:ID:AKN44584.1(-1),ID:AKN44586.1(1)|neighbour_genes:hypothetical protein,putative small outer..|
MAYFNECSQLIEGADKAQNEYWDILGDEKDPLQVMLDMQKSLQVRLAKDKPEYNRHPDDLATAGEVVDWLRNQKDYIDDEFRELLTSLGGMSNGEKDASAVWKPWKSQHGERRETLITDLSPQDQLEIKFEMIDILHFVLNMFQGLGLTAEEIFKLYYLKNAENFARQDRGY
>ID:QBP05646.1 |[Escherichia phage PHB12]||_Escherichia_phage_PHB12.gbk|dCTP pyrophosphatase|522|MK524178(168791):76143-76664:-1 ^^ Escherichia phage PHB12, complete genome.|neighbours:ID:QBP05645.1(-1),ID:QBP05647.1(1)|neighbour_genes:capsid and scaffold ..,hypothetical protein|
MAHFNECSQLISGVDKAEEAYFNALIHEDKDPLQVMLDMQKSLQVRLANDKPEHNKHPDELATAGDVVDWLRNQKDYIDDEFRELLTSLGGMSNGEKAASSVWKPWKAQHAEYRNRRIDELSPEDQLEIKFEMIDILHFVLNMFQGLGLSAEEIFKLYYLKNQHNFERQDNGY
>ID:VUF54714.1 |[Escherichia phage T4_ev151]||_Escherichia_phage_T4_ev151.gbk|hypothetical protein|519|LR597660(167097):15225-15743:-1 ^^ Escherichia phage T4_ev151 genome assembly, chromosome: 1.|neighbours:ID:VUF54706.1(-1),ID:VUF54719.1(1)|neighbour_genes:hypothetical protein,Phage protein|
MAYFNECSQLIEGADKAQNEYWDILGDEKDPLQVMLDMQKSLQVRLAKDKPEYNRHPDDLATAGEVVDWLRNQKDYIDDEFRELLTSLGGMSNGEKDASAVWKPWKSQHGERRETLITDLSPQDQLEIKFEMIDILHFVLNMFQGLGLTAEEIFKLYYLKNAENFARQDRGY
>ID:VUF54813.1 |[Escherichia phage T4_ev240]||_Escherichia_phage_T4_ev240.gbk|hypothetical protein|519|LR597657(166954):15531-16049:-1 ^^ Escherichia phage T4_ev240 genome assembly, chromosome: 1.|neighbours:ID:VUF54805.1(-1),ID:VUF54821.1(1)|neighbour_genes:Phage capsid and sca..,Phage protein|
MAYFNECSQLIEGADKAQNEYWDILGDEKDPLQVMLDMQKSLQVRLAKDKPEYNRHPDDLATAGEVVDWLRNQKDYIDDEFRELLTSLGGMSNGEKDASAVWKPWKAQHGERRETLITDLSPQDQLEIKFEMIDILHFVLNMFQGLGLTAEEIFKLYYLKNAENFARQDRGY
>ID:QOI68216.1 |[Escherichia phage VEc74]||_Escherichia_phage_VEc74.gbk|dCTP pyrophosphatase|519|MT932213(166100):15279-15797:-1 ^^ Escherichia phage VEc74, complete genome.|neighbours:ID:QOI68215.1(-1),ID:QOI68217.1(1)|neighbour_genes:small outer capsid p..,hypothetical protein|
MAYFNECSQLIEGADKAQNEYWDILGDEKDPLQVMLDMQKSLQVRLAKDKPEYNRHPDDLATAGEVVDWLRNQKDYIDDEFRELLTSLGGMSNGEKDASAVWKPWKSQHGERRETLITDLSPQDQLEIKFEMIDILHFVLNMFQGLGLTAEEIFKLYYLKNAENFARQDRGY
>ID:APU02659.1 |[Escherichia phage YUEEL01]||_Escherichia_phage_YUEEL01.gbk|dCTP pyrophosphatase|519|KY290975(169621):15004-15522:-1 ^^ Escherichia phage YUEEL01, complete genome.|neighbours:ID:APU02658.1(-1),ID:APU02660.1(-1)|neighbour_genes:hypothetical protein,Adenine-specific met..|
MAYFNECSQLIEGADKAQNEYWDILGDEKDPLQVMLDMQKSLQVRLAKDKPEYNRHPDDLATAGEVVDWLRNQKDYIDDEFRELLTSLGGMSNGEKDASAVWKPWKAQHGERRETLITDLSPQDQLEIKFEMIDILHFVLNMFQGLGLTAEEIFKLYYLKNAENFARQDRGY
>ID:QHR70776.1 |[Escherichia phage dhaeg]||_Escherichia_phage_dhaeg.gbk|dCTP pyrophosphatase|522|MN850609(170817):149288-149809:1 ^^ Escherichia phage dhaeg, complete genome.|neighbours:ID:QHR70775.1(-1),ID:QHR70777.1(1)|neighbour_genes:dCTP pyrophosphatase,hypothetical protein|
MAHFNECSQLIAGADKAEEAYFNALIHEDKDPLQVMLDMQKSLQVRLATEKSEFNTNPDELATAGQVVDWLRNQKDYIDDEFRELLTSLGGMSNGEKAASSVWKPWKAQHAEFRNRRIDELSPEDQLEIKFEMIDILHFVLNMFQGLGLTAEEIFKLYYLKNAENFARQDRGY
> |[Tevenvirinae Escherichia_phage_kaaroe]||_Escherichia_phage_kaaroe.gb|dUTPase|519|MN850574.1(163719):96437-96955:1 ^RAST2:fig|1198136.197.peg.170^ Tevenvirinae Escherichia_phage_kaaroe|neighbours:(1),(1)|neighbour_genes:Phage DNA primase (A..,Phage ModA or ModB A..|
MSEFNSCAGLVNEKDINAAIAAYHHAIAEGKDPFQVMLEMQTGLQVALSEKFDWVPNPTKLETCGEMLDWMQRMDDAIADETRELYTSLGGMSNGKDASAIWKMWKKNHGEARARKFSELSPEDQLEVKFEFVDAIHFILSKMIPLGIDAQELFILYYLKNAENFARQERGY
>ID:QHR67156.1 |[Escherichia phage mogra]||_Escherichia_phage_mogra.gbk|dCTP pyrophosphatase|522|MN850579(168724):158982-159503:1 ^^ Escherichia phage mogra, complete genome.|neighbours:ID:QHR67155.1(-1),ID:QHR67157.1(1)|neighbour_genes:hypothetical protein,small outer capsid p..|
MAHFNECSQLISGVDKAEEAYFNALIHEDKDPLQVMLDMQKSLQVRLANDKPEHNKHPDELATAGDVVDWLRNQKDYIDDEFRELLTSLGGMSNGEKAASSVWKPWKAQHAEYRNRRIDELSPEDQLEIKFEMIDILHFVLNMFQGLGLTAEEIFKLYYLKNQHNFERQDNGY
>ID:QHR68290.1 |[Escherichia phage moha]||_Escherichia_phage_moha.gbk|dCTP pyrophosphatase|522|MN850590(168676):96042-96563:1 ^^ Escherichia phage moha, complete genome.|neighbours:ID:QHR68289.1(-1),ID:QHR68291.1(1)|neighbour_genes:hypothetical protein,putative small outer..|
MAHFNECSQLISGVDKAEEAYFNALIHEDKDPLQVMLDMQKSLQVRLANDKPEHNKHPDELVTAGDVVDWLRNQKDYIDDEFRELLTSLGGMSNGEKAASSVWKPWKAQHAEYRNRRIDELSPEDQLEIKFEMIDILHFVLNMFQGLGLSAEEIFKLYYLKNAENFARQDRGY
>ID:QHR76486.1 |[Escherichia phage moskry]||_Escherichia_phage_moskry.gbk|dCTP pyrophosphatase|522|MN850651(169410):24880-25401:-1 ^^ Escherichia phage moskry, complete genome.|neighbours:ID:QHR76485.1(-1),ID:QHR76487.1(1)|neighbour_genes:putative small outer..,hypothetical protein|
MAHFNECSQLISGVDKAEEAYFNALIHEDKDPLQVMLDMQKSLQVRLANDKPEHNKHPDELATAGDVVDWLRNQKDYIDDEFRELLTSLGGMSNGEKAASSVWKPWKAQHAEYRNRRIDELSPEDQLEIKFEMIDILHFVLNMFQGLGLSAEEIFKLYYLKNAENFARQDRGY
>ID:ARM70847.1 |[Escherichia phage phiC120]||_Escherichia_phage_phiC120.gbk|dCTP pyrophosphatase|522|KY703222(186570):104226-104747:-1 ^^ Escherichia phage phiC120, complete genome.|neighbours:ID:ARM70846.1(-1),ID:ARM70848.1(1)|neighbour_genes:small outer capsid p..,hypothetical protein|
MAHFNECSQLISGVDKAEEAYFNALIHEDKDPLQVMLDMQKSLQVRLANDKPEHNKHPDELATAGDVVDWLRNQKDYIDDEFRELLTSLGGMSNGEKAASSVWKPWKAQHAEYRNRRIDELSPEDQLEIKFEMIDILHFVLNMFQGLGLSAEEIFKLYYLKNQHNFERQDNGY
>ID:QHR64474.1 |[Escherichia phage teqdroes]||_Escherichia_phage_teqdroes.gbk|dCTP pyrophosphatase|519|MN895438(166833):38250-38768:1 ^^ Escherichia phage teqdroes, complete genome.|neighbours:ID:QHR64473.1(-1),ID:QHR64475.1(1)|neighbour_genes:hypothetical protein,hypothetical protein|
MAYFNECSQLIEGADKAQNEYWDILGDEKDPLQVMLDMQKSLQVRLAKDKPEYNRHPDDLATAGEVVDWLRNQKDYIDDEFRELLTSLGGMSNGEKDASAVWKPWKSQHGERRETLITDLSPQDQLEIKFEMIDILHFVLNMFQGLGLTAEEIFKLYYLKNAENFARQDRGY
> |[Tevenvirinae Escherichia_phage_teqhad]||_Escherichia_phage_teqhad.gb|dCTP pyrophosphatase..|519|MN895434.1(167892):20986-21504:-1 ^RAST2:fig|1198136.163.peg.46^ Tevenvirinae Escherichia_phage_teqhad|neighbours:(-1),(1)|neighbour_genes:Phage protein,Phage protein|
MAHFNECAHLIEGVDKANRAYAENIMHNIDPLQVMLDMQRHLQIRLANDKPETNRHPDSLETAGEVLAWLRNQDDYIADETRELYTSLGGMSNGEKEASAVWKPWKKRYAEMQSKKIQDLSPEDQLEIKFELIDQFHFFMNKFIALGMSAEEIFKLYYLKNAENFARQDRGY
> |[Tevenvirinae Escherichia_phage_teqhal]||_Escherichia_phage_teqhal.gb|dCTP pyrophosphatase..|519|MN895435.1(168070):23146-23664:1 ^RAST2:fig|1198136.192.peg.42^ Tevenvirinae Escherichia_phage_teqhal|neighbours:(1),(1)|neighbour_genes:hypothetical protein,Phage protein|
MAYFNECAHLIEGVDKANRAYAENIMHNIDPLQVMLDMQRHLQIRLANDKPETNRHPDSLETAGEVLAWLRNQDDYIADETRELYTSLGGMSNGEKEASAVWKPWKKRYSEMQSKKIQDLSPEDQLEIKFELIDQFHFFMNKFIALGMSAEEIFKLYYLKNAENFARQDRGY
>ID:QHR64148.1 |[Escherichia phage teqskov]||_Escherichia_phage_teqskov.gbk|dCTP pyrophosphatase|519|MN895437(165017):1489-2007:1 ^^ Escherichia phage teqskov, complete genome.|neighbours:ID:QHR64147.1(-1),ID:QHR64149.1(1)|neighbour_genes:hypothetical protein,hypothetical protein|
MAYFNECSQLIEGADKAQNEYWDILGDEKDPLQVMLDMQKSLQVRLAKDKPEYNRHPDDLATAGEVVDWLRNQKDYIDDEFRELLTSLGGMSNGEKDASAVWKPWKAQHGERRETLITDLSPQDQLEIKFEMIDILHFVLNMFQGLGLTAEEIFKLYYLKNAENFARQDRGY
>ID:QHR63881.1 |[Escherichia phage teqsoen]||_Escherichia_phage_teqsoen.gbk|dUTPase|519|MN895436(166468):947-1465:-1 ^^ Escherichia phage teqsoen, complete genome.|neighbours:ID:QHR63880.1(-1),ID:QHR63882.1(1)|neighbour_genes:putative small outer..,hypothetical protein|
MAYFNECAHLIEGVDKANRAYAENIMHNIDPLQVMLDMQRHLQIRLANDKPETNRHPDSLETAGEVLAWLRNQDDYIADETRELYTSLGGMSNGEKEASAVWKPWKKRYSEMQSKKIQDLSPEDQLEIKFELIDQFHFFMNKFIALGMSAEEIFKLYYLKNAENFARQDRGY
>ID:QQM15595.1 |[Escherichia phage vB_EcoM-BECP11]||_Escherichia_phage_vB_EcoM-BECP11.gbk|hypothetical protein|519|MW286157(165973):19906-20424:1 ^^ Escherichia phage vB_EcoM-BECP11, complete genome.|neighbours:ID:QQM15594.1(-1),ID:QQM15596.1(1)|neighbour_genes:hypothetical protein,hypothetical protein|
MAYFNECSQLIEGADKAQNEYWDILGDEKDPLQVMLDMQKSLQVRLAKDKPEYNRHPDDLATAGEVVDWMRNQKDYIDDEFRELLTSLGGMSNGEKDASAVWKPWKSQHGERRETLITDLSPQDQLEIKFEMIDILHFVLNMFQGLGLTAEEIFKLYYLKNAENFARQDRGY
>ID:QMP82614.1 |[Escherichia phage vB_EcoM_011D4]||_Escherichia_phage_vB_EcoM_011D4.gbk|dCTPase|519|MT478991(163764):125123-125641:-1 ^^ Escherichia phage vB_EcoM_011D4, complete genome.|neighbours:ID:QMP82613.1(-1),ID:QMP82615.1(-1)|neighbour_genes:ADP-ribosylase,DNA primase subunit|
MSEFNSCAGLVNEKDINAAIAAYHHAIAEGKDPFQVMLEMQTGLQVALSEKFDWVPNPTKLETCGEMLDWMQRMDDAIADETRELYTSLGGMSNGKDASAIWKMWKKNHGEARARKFSELSPEDQLEVKFEFVDAVHFILSKMIPLGIDAQELFILYYLKNAENFARQERGY
>ID:QLF81662.1 |[Escherichia phage vB_EcoM_F1]||_Escherichia_phage_vB_EcoM_F1.gbk|hypothetical protein|516|MT682712(168410):16232-16747:-1 ^^ Escherichia phage vB_EcoM_F1, complete genome.|neighbours:ID:QLF81631.1(-1),ID:QLF81621.1(-1)|neighbour_genes:hypothetical protein,adenine-specific met..|
MAYFNECSQLIEGADKAQNEYWDILGDEKDPLQVMLDMQKSLQIRLANDREYCYHPDKLETAGDVVSWMREQKDCIDDEFRELLTSLGEMSRGEKDASAVWKKWKARYIEAQEKRIDEMSPEDQLEIKFELVDIFHFVLNMFAGLGMNAEEIFKLYYLKNKHNFERQDNGY
>ID:QLF81396.1 |[Escherichia phage vB_EcoM_FB]||_Escherichia_phage_vB_EcoM_FB.gbk|hypothetical protein|522|MT682711(171555):14506-15027:-1 ^^ Escherichia phage vB_EcoM_FB, complete genome.|neighbours:ID:QLF81501.1(-1),ID:QLF81327.1(-1)|neighbour_genes:capsid and scaffold ..,DNA primase / DNA he..|
MAHFNECSQLIAGVDKAEEAYFNALIHEDKDPLQVMLDMQKSLQVRLAKDKPEYNRHPDDLATAGEVVDWLRNQKDYIDDEFRELLTSLGGMSNGEKDASAVWKPWKAQHAERRETLINDLSPEDQLEIKFEMIDILHFVLNMFQGLGLTAEEIFKLYYLKNAENFARQDRGY
>ID:QLF81123.1 |[Escherichia phage vB_EcoM_FT]||_Escherichia_phage_vB_EcoM_FT.gbk|hypothetical protein|519|MT682710(167431):124129-124647:-1 ^^ Escherichia phage vB_EcoM_FT, complete genome.|neighbours:ID:QLF81258.1(-1),ID:QLF81084.1(-1)|neighbour_genes:hypothetical protein,adenine-specific met..|
MAHFNECAHLIEGVDKANRAYAEYIMHSIDPLQVMLDMQRHLQIRLANDKPETNRHPDSLETAGEVLAWLRNQDDYIADETRELYTSLGGMSNGEKEASAVWKPWKKRYSEMQSKKIQDLSPEDQLEIKFELIDQFHFFMNKFIALGMSAEEIFKLYYLKNAENFARQDRGY
> |[Tevenvirinae Escherichia_phage_vB_EcoM_G2133]||_Escherichia_phage_vB_EcoM_G2133.gb|dCTP pyrophosphatase..|519|MK327928.1(168959):15913-16431:-1 ^RAST2:fig|1198136.156.peg.33^ Tevenvirinae Escherichia_phage_vB_EcoM_G2133|neighbours:(-1),(1)|neighbour_genes:Phage protein,Phage protein|
MAHFNECAHLIEGVDKANRAYAENIMHNIDPLQVMLDMQRHLQIRLANDKPETNRHPDSLETAGEVLAWLRNQDDYIADETRELYTSLGGMSNGEKEASAVWKPWKKRYSEMQSKKIQDLSPEDQLEIKFELIDQFHFFMNKFIALGMSAEEIFKLYYLKNAENFARQDRGY
>ID:QIW91379.1 |[Escherichia phage vB_EcoM_IME537]||_Escherichia_phage_vB_EcoM_IME537.gbk|putative dCTP pyroph..|519|MT179807(168642):91532-92050:-1 ^^ Escherichia phage vB_EcoM_IME537, complete genome.|neighbours:ID:QIW91378.1(-1),ID:QIW91381.1(-1)|neighbour_genes:putative small outer..,hypothetical protein|
MPHFNECSQLIEGADKAQNEYWDILGDEKDPLQVMLDMQKSLQVRLAKDKPEYNRHPDDLATAGEVVDWLRNQKDYIDDEFRELLTSLGGMSNGEKDASAVWKPWKAQHGERRETLITDLSPQDQLEIKFEMIDILHFVLNMFQGLGLTAEEIFKLYYLKNAENFARQDRGY
>ID:QLF82211.1 |[Escherichia phage vB_EcoM_Lutter]||_Escherichia_phage_vB_EcoM_Lutter.gbk|hypothetical protein|519|MT682714(170054):15082-15600:-1 ^^ Escherichia phage vB_EcoM_Lutter, complete genome.|neighbours:ID:QLF82310.1(-1),ID:QLF82169.1(-1)|neighbour_genes:capsid and scaffold ..,adenine-specific met..|
MAYFNECSQLIEGADKAQNEYWDILGDEKDPLQVMLDMQKSLQVRLAKDKPEYNRHPDDLATAGEVVDWLRNQKDYIDDEFRELLTSLGGMSNGEKDASAVWKPWKAQHGERRETLITDLSPQDQLEIKFEMIDILHFVLNMFQGLGLTAEEIFKLYYLKNAENFARQDRGY
>ID:AWM11792.1 |[Escherichia phage vB_EcoM_NBG1]||_Escherichia_phage_vB_EcoM_NBG1.gbk|dCTP pyrophosphatase|522|MH243438(168869):15336-15857:-1 ^^ Escherichia phage vB_EcoM_NBG1, complete genome.|neighbours:ID:AWM11900.1(-1),ID:AWM11928.1(1)|neighbour_genes:capsid and scaffold ..,hypothetical protein|
MAHFNECSQLISGVDKAEEAYFNALIHEDKDPLQVMLDMQKSLQVRLANDKPEHNKHPDELATAGDVVDWLRNQKDYIDDEFRELLTSLGGMSNGEKAASSVWKPWKAQHAEYRNRRIDELSPEDQLEIKFEMIDILHFVLNMFQGLGLSAEEIFKLYYLKNQHNFERQDNGY
>ID:AWM12058.1 |[Escherichia phage vB_EcoM_NBG2]||_Escherichia_phage_vB_EcoM_NBG2.gbk|dCTP pyrophosphatase|519|MH243439(166083):15413-15931:-1 ^^ Escherichia phage vB_EcoM_NBG2, complete genome.|neighbours:ID:AWM12175.1(-1),ID:AWM12183.1(1)|neighbour_genes:hypothetical protein,hypothetical protein|
MAHFNECAHLIEGVDKATRAYAENIMHNIDPLQVMLDMQRSLQIRLANDKPETNRHPDSLETAGEVLAWLRNQDDYIADETRELYTSLGGMSNGEKEASAVWKPWKKRYSEMQSKKIQDLSPEDQLEIKFELIDQFHFFMNKFIALGMSAEEIFKLYYLKNAENFARQDRGY
>ID:QLF81940.1 |[Escherichia phage vB_EcoM_Ozark]||_Escherichia_phage_vB_EcoM_Ozark.gbk|hypothetical protein|519|MT682713(167600):15745-16263:-1 ^^ Escherichia phage vB_EcoM_Ozark, complete genome.|neighbours:ID:QLF82071.1(-1),ID:QLF82072.1(1)|neighbour_genes:hypothetical protein,hypothetical protein|
MAHFNECAHLIEGVDKANRAYAEYIMHSIDPLQVMLDMQRHLQIRLANDKPETNRHPDSLETAGEVLAWLRNQDDYIADETRELYTSLGGMSNGEKEASAVWKPWKKRYSEMQSKKIQDLSPEDQLEIKFELIDQFHFFMNKFIALGMSAEEIFKLYYLKNAENFARQDRGY
>ID:QLF80853.1 |[Escherichia phage vB_EcoM_SP1]||_Escherichia_phage_vB_EcoM_SP1.gbk|dUTPase|519|MT682709(165416):152223-152741:1 ^^ Escherichia phage vB_EcoM_SP1, complete genome.|neighbours:ID:QLF80988.1(-1),ID:QLF80954.1(1)|neighbour_genes:hypothetical protein,small outer capsid p..|
MAYFNECSQLIEGADKAQNEYWDILGDEKDPLQVMLDMQKSLQVRLAKDKPEYNRHPDDLATAGEVVDWLRNQKDYIDDEFRELLTSLGGMSNGEKDASAVWKPWKAQHGERRETLITDLSPQDQLEIKFEMIDILHFVLNMFQGLGLTAEEIFKLYYLKNAENFARQDRGY
> |[Tevenvirinae Escherichia_phage_vB_EcoM_WL-3]||_Escherichia_phage_vB_EcoM_WL-3.gb|hypothetical protein|519|MT968995.1(165369):14273-14791:-1 ^RAST2:fig|1198136.164.peg.28^ Tevenvirinae Escherichia_phage_vB_EcoM_WL-3|neighbours:(-1),(-1)|neighbour_genes:Phage head decoratio..,Phage-associated hom..|
MPHFNECSQLIEGADKAQNEYWDILGDEKDPLQVMLDMQKSLQVRLAKDKPEYNRHPDDLATAGEVVDWLRNQKDYIDDEFRELLTSLGGMSNGEKDASAVWKPWKSQHGERRETLITDLSPQDQLEIKFEMIDILHFVLNMFQGLGLTAEEIFKLYYLKNAENFARQDRGY
>ID:AYD85297.1 |[Escherichia phage vB_vPM_PD112]||_Escherichia_phage_vB_vPM_PD112.gbk|dCTP pyrophosphatase|516|MH837626(168084):87796-88311:-1 ^^ Escherichia phage vB_vPM_PD112, complete genome.|neighbours:ID:AYD85296.1(-1),ID:AYD85298.1(-1)|neighbour_genes:hypothetical protein,adenine-specific met..|
MPHFNECSHLIEGADKAQNEYWDILGDEKDPLQVMLDMQKSLQVRLANDREYCYHPDKLETAGDVVSWMREQKDCIDDEFRELLTSLGEMSRGEKDASAVWKKWKARYIEAQEKRIDEMSPEDQLEIKFELVDIFHFVLNMFAGLGMNAEEIFKLYYLKNKHNFERQDRGY
>ID:QOC57021.1 |[Escherichia phage vb_EcoM_bov10K1]||_Escherichia_phage_vb_EcoM_bov10K1.gbk|hypothetical protein|519|MT884007(166364):15627-16145:-1 ^^ Escherichia phage vb_EcoM_bov10K1, complete genome.|neighbours:ID:QOC57020.1(-1),ID:QOC57022.1(1)|neighbour_genes:hypothetical protein,hypothetical protein|
MAYFNECSQLIEGADKAQNEYWDILGDEKDPLQVMLDMQKSLQVRLAKDKPEYNRHPDDLATAGEVVDWLRNQKDYIDDEFRELLTSLGGMSNGEKDASAVWKPWKSQHGERRETLITDLSPQDQLEIKFEMIDILHFVLNMFQGLGLTAEEIFKLYYLKNAENFARQDRGY
>ID:QNR52778.1 |[Escherichia phage vb_EcoM_bov9_1]||_Escherichia_phage_vb_EcoM_bov9_1.gbk|hypothetical protein|519|MT884006(166363):15627-16145:-1 ^^ Escherichia phage vb_EcoM_bov9_1, complete genome.|neighbours:ID:QNR52777.1(-1),ID:QNR52779.1(1)|neighbour_genes:hypothetical protein,hypothetical protein|
MAYFNECSQLIEGADKAQNEYWDILGDEKDPLQVMLDMQKSLQVRLAKDKPEYNRHPDDLATAGEVVDWLRNQKDYIDDEFRELLTSLGGMSNGEKDASAVWKPWKSQHGERRETLITDLSPQDQLEIKFEMIDILHFVLNMFQGLGLTAEEIFKLYYLKNAENFARQDRGY
>ID:QHJ73237.1 |[Escherichia virus Ec_Makalu_001]||_Escherichia_virus_Ec_Makalu_001.gbk|dCTP pyrophosphatase|519|MN894885(163752):9689-10207:-1 ^^ Escherichia virus Ec_Makalu_001, complete genome.|neighbours:ID:QHJ73236.1(-1),ID:QHJ73238.1(-1)|neighbour_genes:ADP-ribosylase,DNA primase|
MSEFNSCAGLVSDETMSKAGIAYSEAITSGKDPLQVMLDMQKGLQVALADKFEWVPHPDKLETCGEILDWMKLWDDAIDDETRELYVALGGMSNGKDASAITKVWKKNHGEARARKFAELSDDDKIEIAMELIDIWHFVLIKMLGLGLTAKDIFKLYYLKNAENFARQERGY
>ID:QGS83621.1 |[Escherichia virus Ec_Makalu_002]||_Escherichia_virus_Ec_Makalu_002.gbk|dCTP pyrophosphatase|519|MN709127(164674):9679-10197:-1 ^^ Escherichia virus Ec_Makalu_002, complete genome.|neighbours:ID:QGS83620.1(-1),ID:QGS83622.1(-1)|neighbour_genes:ADP-ribosylase,DNA primase|
MSEFNSCAGLVNEKDINAAIAAYHHAIAEGKDPFQVMLEMQTGLQVALSEKFDWVPNPTKLETCGEMLDWMQRMDDAIADETRELYTSLGGMSNGKDASAIWKMWKKNHGEARARKFSELSPEDQLEVKFEFVDAIHFILSKMIPLGIDAQELFILYYLKNAENFARQERGY
>ID:QHJ72964.1 |[Escherichia virus Ec_Makalu_003]||_Escherichia_virus_Ec_Makalu_003.gbk|dCTP pyrophosphatase|519|MN882349(162966):9677-10195:-1 ^^ Escherichia virus Ec_Makalu_003, complete genome.|neighbours:ID:QHJ72963.1(-1),ID:QHJ72965.1(-1)|neighbour_genes:ADP-ribosylase,DNA primase|
MSEFNSCAGLVSDETMSKAGIAYSEAITSGKDPLQVMLDMQKGLQVALADKFEWVPHPDKLETCGEILDWMKLWDDAIDDETRELYVALGGMSNGKDASAITKVWKKNHGEARARKFAELSDDDKIEIAMELIDIWHFVLIKMLGLGLTAKDIFKLYYLKNAENFARQERGY
> |[Tevenvirinae Escherichia_virus_TH09]||_Escherichia_virus_TH09.gb|hypothetical protein|519|MT446387.1(167656):140501-141019:1 ^RAST2:fig|1198136.143.peg.225^ Tevenvirinae Escherichia_virus_TH09|neighbours:(-1),(1)|neighbour_genes:Phage protein,Phage protein|
MAYFNECSQLIEGADKAQNEYWDILGDEKDPLQVMLDMQKSLQVRLAKDKPEYNRHPDDLATAGEVVDWLRNQKDYIDDEFRELLTSLGGMSNGEKDASAVWKPWKAQHGERRETLITDLSPQDQLEIKFEMIDILHFVLNMFQGLGLTAEEIFKLYYLKNAENFARQDRGY
> |[Tevenvirinae Escherichia_virus_TH12]||_Escherichia_virus_TH12.gb|dCTP pyrophosphatase..|522|MT446390.1(169545):155164-155685:1 ^RAST2:fig|1198136.138.peg.259^ Tevenvirinae Escherichia_virus_TH12|neighbours:(-1),(1)|neighbour_genes:hypothetical protein,hypothetical protein|
MAHFNECSQLISGVDKAEEAYFNALIHEDKDPLQVMLDMQKSLQVRLANDKPEHNKHPDELATAGDVVDWLRNQKDYIDDEFRELLTSLGGMSNGEKAASSVWKPWKAQHAEYRNRRIDELSPEDQLEIKFEMIDILHFVLNMFQGLGLTAEEIFKLYYLKNQHNFERQDNGY
> |[Tevenvirinae Escherichia_virus_TH15]||_Escherichia_virus_TH15.gb|dCTP pyrophosphatase|519|MT446392.1(171591):161179-161697:1 ^RAST2:fig|1198136.139.peg.280^ Tevenvirinae Escherichia_virus_TH15|neighbours:(-1),(1)|neighbour_genes:Phage protein,Phage head decoratio..|
MAHFNECSGLITGVDKAEEAYFNALIHEDKDPLQVMLDMQKSLQVRLANDREYCYHPDKLATAGDVVAWMREQKDCIDDEFRELLTSLGEMSKGEKDASAVWKKWKARYQEAQAKPISEMSPEDQLEIKFELIDIMHFVFNMAIGLNMSAEEIFKLYYLKNKANFERQDNGY
> |[Tevenvirinae Escherichia_virus_TH22]||_Escherichia_virus_TH22.gb|dCTP pyrophosphatase..|519|MT446396.1(170090):144028-144546:1 ^RAST2:fig|1198136.151.peg.250^ Tevenvirinae Escherichia_virus_TH22|neighbours:(-1),(1)|neighbour_genes:hypothetical protein,Phage head decoratio..|
MAHFNECSQLIAGVDKAEEAYDNAITKGTDPLQIMLDMQKSLQVRLATEKPEYNSHPDELATAGDVVAWLRNQKDYVDDEFRELLTSLGGMSNGEKAASSVWKPWKVQHAEFRNRRIDELSPEDQLEIKFEMIDILHFVLNMFHGLGLTAEEIFKLYYLKNAENFARQDRGY
> |[Tevenvirinae Escherichia_virus_TH40]||_Escherichia_virus_TH40.gb|dCTP pyrophosphatase..|519|MT446411.1(171726):60512-61030:-1 ^RAST2:fig|1198136.144.peg.115^ Tevenvirinae Escherichia_virus_TH40|neighbours:(-1),(1)|neighbour_genes:Phage head decoratio..,hypothetical protein|
MAHFNECSQLIAGVDKAALAYDNAITKGIDPLQIMLDMQKSLQVRLATEKPEYNSHPDELATAGDVVAWLRNQKDYVDDEFRELLTSLGGMSNGEKAASSCWKPWKAQHAEFRNRRIDELSPEDQLEIKFEMIDILHFVLNMFHGLGLSAEEIFKLYYLKNAENFARQDRGY
> |[Tevenvirinae Escherichia_virus_TH41]||_Escherichia_virus_TH41.gb|dCTP pyrophosphatase..|519|MT446412.1(170556):124144-124662:1 ^RAST2:fig|1198136.129.peg.231^ Tevenvirinae Escherichia_virus_TH41|neighbours:(-1),(1)|neighbour_genes:Phage protein,hypothetical protein|
MAHFNECSQLIAGVDKAQGAYDNAIFEGTDPLQIMLDMQKSLQVRLAKEKPEYNEHPDNLATAGEVVTWLRNQKDYIDDEFRELITALGGMSNGEKAASAVWKPWKAQHGEMQQTLINDLSPEDQLEIKFEMIDILHFVLNMFHGLGLTAEEIFKLYYLKNAENFARQDRGY
> |[Tevenvirinae Escherichia_virus_TH44]||_Escherichia_virus_TH44.gb|dCTP pyrophosphatase..|519|MT446415.1(171075):97525-98043:1 ^RAST2:fig|1198136.147.peg.183^ Tevenvirinae Escherichia_virus_TH44|neighbours:(-1),(1)|neighbour_genes:Phage protein,Phage head decoratio..|
MAHFNECSQLIAGVDKAQGAYDNAIFEGTDPLQVMLDMQKSLQVRLAKEKPEYNEHPDNLATAGEVVTWLRNQKDYIDDEFRELITALGGMSNGEKAASAVWKPWKAQHGEMQQTLINDLSPEDQLEIKFEMIDILHFVLNMFHGLGLTAEEIFKLYYLKNAENFARQDRGY
> |[Tevenvirinae Escherichia_virus_TH54]||_Escherichia_virus_TH54.gb|dCTP pyrophosphatase..|519|MT446420.1(170988):73771-74289:-1 ^RAST2:fig|1198136.131.peg.133^ Tevenvirinae Escherichia_virus_TH54|neighbours:(-1),(1)|neighbour_genes:hypothetical protein,Phage protein|
MAHFNECSQLIAGVDKAEEAYDNAIIEGTDPLQIMLDMQKSLQVRLATEKPEYNSHPDELATAGDVVAWLRNQKDYVDDEFRELLTSLGGMSNGEKAASSVWKPWKAQHAEFRNRRIDELSPEDQLEIKFEMIDILHFVLNMFHGLGLSAEEIFKLYYLKNAENFARQDRGY
> |[Tevenvirinae Escherichia_virus_TH55]||_Escherichia_virus_TH55.gb|dCTP pyrophosphatase..|519|MT446421.1(170389):73840-74358:-1 ^RAST2:fig|1198136.150.peg.134^ Tevenvirinae Escherichia_virus_TH55|neighbours:(-1),(1)|neighbour_genes:Phage head decoratio..,hypothetical protein|
MAHFNECSQLIAGVDKAEEAYDNAITKGTDPLQIMLDMQKSLQVRLATEKPEYNSHPDELATAGDVVAWLRNQKDYVDDEFRELLTSLGGMSNGEKAASSVWKPWKVQHAEFRNRRIDELSPEDQLEIKFEMIDILHFVLNMFHGLGLTAEEIFKLYYLKNAENFARQDRGY
> |[Tevenvirinae Escherichia_virus_TH57]||_Escherichia_virus_TH57.gb|dCTP pyrophosphatase..|519|MT446422.1(171230):133297-133815:1 ^RAST2:fig|1198136.132.peg.242^ Tevenvirinae Escherichia_virus_TH57|neighbours:(-1),(1)|neighbour_genes:hypothetical protein,hypothetical protein|
MAHFNECSQLIAGVDKAEEAYDNAIIEGTDPLQIMLDMQKSLQVRLATEKPEYNSHPDELATAGDVVAWLRNQKDYVDDEFRELLTSLGGMSNGEKAASSVWKPWKAQHAEFRNRRIDELSPEDQLEIKFEMIDILHFVLNMFHGLGLSAEEIFKLYYLKNAENFARQDRGY
> |[Tevenvirinae Escherichia_virus_TH58]||_Escherichia_virus_TH58.gb|dCTP pyrophosphatase..|522|MT446423.1(170748):98402-98923:1 ^RAST2:fig|1198136.130.peg.173^ Tevenvirinae Escherichia_virus_TH58|neighbours:(-1),(1)|neighbour_genes:Phage protein,Phage protein|
MAHFNECSQLISGVDKAEEAYFNALIHEDKDPLQVMLDMQKSLQVRLANDKPDHNKHPDELATAGDVVDWLRNQKDYIDDEFRELLTSLGGMSNGEKAASSVWKPWKAQHAEYRNRRIDELSPEDQLEIKFEMIDILHFVLNMFQGLGLSAEEIFKLYYLKNAENFARQNRGY
> |[Tevenvirinae Klebsiella_phage_AShe-2020a]||_Klebsiella_phage_AShe-2020a.gb|dCTPase|522|CP062992.1(168979):125474-125995:-1 ^RAST2:fig|1198136.148.peg.205^ Tevenvirinae Klebsiella_phage_AShe-2020a|neighbours:(-1),(-1)|neighbour_genes:hypothetical protein,hypothetical protein|
MPHFNECSQLIAGADKAEARYAGIVRKVGGDPLQVMLDMQKSLQVRLANDKPGTNMHPDELAQAGDIVQWLRNQKDYIDDEFRELLTSLGGMSNGEKAASAVWKPWKADHVKMQETYIKDLSDKDQLEIKFEMIDILHFVLNMFMALGLDSEEIFKLYYLKNAENFARQDSGY
>ID:QFR57050.1 |[Klebsiella phage AmPh_EK29]||_Klebsiella_phage_AmPh_EK29.gbk|dCTP pyrophosphatase|519|MN434092(169353):52093-52611:1 ^^ Klebsiella phage AmPh_EK29, complete genome.|neighbours:ID:QFR57049.1(1),ID:QFR57051.1(1)|neighbour_genes:hypothetical protein,hypothetical protein|
MAHFNECSQLIDGVDKAQEAYYDLWVNKQDALQVMLDMQKSLQVRLAIDKPEHNAHPDALARAGDVVDWLRNQKDYIDDEFRELLTSLGGMSNGEKGASAVWKPWKAQHAERRNTLISELSPEDQLEIKFEMIDILHFVLNMFQGLGMTAEEIFKLYYLKNAENFARQDRGY
> |[Tevenvirinae Klebsiella_phage_EI]||_Klebsiella_phage_EI.gb|dCTP pyrophosphatase..|519|MN106245.1(170423):13083-13601:-1 ^RAST2:fig|1198136.166.peg.28^ Tevenvirinae Klebsiella_phage_EI|neighbours:(-1),(-1)|neighbour_genes:hypothetical protein,hypothetical protein|
MAHFNECSQLIDGVDKAQEAYYDLWVNKQDALQVMLDMQKSLQVRLAIDKPEHNAHPDALARAGDVVDWLRNQKDYIDDEFRELLTSLGGMSNGEKDASAVWKPWKAQHAERRNTLISELSPEDQLEIKFEMIDILHFVLNMFQGLGMTAEEIFKLYYLKNAENFARQDRGY
>ID:AKY01880.1 |[Klebsiella phage JD18]||_Klebsiella_phage_JD18.gbk|hypothetical protein|522|KT239446(166313):3271-3792:-1 ^^ Klebsiella phage JD18, complete genome.|neighbours:ID:AKY01879.1(-1),ID:AKY01881.1(1)|neighbour_genes:hypothetical protein,hypothetical protein|
MAHFNECSQLIAGADKAEARYAGIVRKVGGDPLQVMLDMQKSLQVRLANDKPGTNMHPDELAQAGDIVQWLRNQKDYIDDEFRELLTSLGGMSNGEKAASAVWKPWKADHVKMQETYIKDLSDKDQLEIKFEMIDILHFVLNMFMALGLDSEEIFKLYYLKNAENFARQDAGY
>ID:QEG10525.1 |[Klebsiella phage KOX10]||_Klebsiella_phage_KOX10.gbk|dCTP pyrophosphatase|537|MN101223(168074):65987-66523:-1 ^^ Klebsiella phage KOX10, complete genome.|neighbours:ID:QEG10524.1(1),ID:QEG10526.1(-1)|neighbour_genes:homing endonuclease,DNA primase subunit|
MTTDKTPVFNSCAHLVNPEDLEFVDSEYQKVLARNGDPLQSMLDLQNHAQQSLSDTLHWVPRPDNLETCGEILDWLKLQDDAIADETRELYTALGGMSRGVKPASGVWKPWKANHQELRNTKFADLSEEDRLEVLFEMIDQFHFVLCKFIALGMDAETIYKMYALKQAENLRRWANSY
>ID:YP_003579897.1 |[Klebsiella phage KP15]||_Klebsiella_phage_KP15.gbk|dCTP pyrophosphatase|537|NC_014036(174436):14540-15076:-1 ^GeneID:8997253^ Klebsiella phage KP15, complete genome.|neighbours:ID:YP_003579896.1(-1),ID:YP_003579898.1(-1)|neighbour_genes:hypothetical protein,DNA primase subunit|
MTTDKTPVFNSCAHLVNPEDLEFVDSEYQKVLARNGDPLQSMLDLQNHAQQSLSDTLHWVPRPDNLETCGEILDWLKLQDDAIADETRELYTALGGMSRGVKPASGVWKPWKANHQELRNTKFADLSEEDRLEVLFELIDQWHFFMCKFLALGMDAETIYKLYALKQAENLRRWANNY
> |[Tevenvirinae Klebsiella_phage_KP179]||_Klebsiella_phage_KP179.gb|dCTPase|522|MH729874.1(162630):138425-138946:1 ^RAST2:fig|1198136.196.peg.231^ Tevenvirinae Klebsiella_phage_KP179|neighbours:(-1),(1)|neighbour_genes:hypothetical protein,hypothetical protein|
MAHFNECSQLIAGADKAEARYAGIVRKVGGDPLQVMLDMQKSLQVRLANDKPGTNMHPDELAQAGDIVQWLRNQKDYIDDEFRELLTSLGGMSNGEKAASAVWKPWKADHVKMQETYIKDLSDKDQLEIKFEMIDILHFVLNMFMALGLDSEEIFKLYYLKNAENFARQDSGY
>ID:YP_007348663.1 |[Klebsiella phage KP27]||_Klebsiella_phage_KP27.gbk|dCTPase|537|NC_020080(174413):13902-14438:-1 ^GeneID:14516232^ Klebsiella phage KP27, complete genome.|neighbours:ID:YP_007348662.1(-1),ID:YP_007348664.1(-1)|neighbour_genes:hypothetical protein,dnaE|
MTTDKTPVFNSCAHLVNPEDLEFVDSEYQKVLARNGDPLQSMLDLQNHAQQSLSDTLHWVPRPDNLETCGEILDWLKLQDDAIADETRELYTALGGMSRGVKPASGVWKPWKANHQELRNTKFADLSEEDRLEVLFELIDQWHFFMCKFLALGMDAETIYKLYALKQAENLRRWANNY
>ID:QEG11676.1 |[Klebsiella phage KPN6]||_Klebsiella_phage_KPN6.gbk|putative dCTP pyroph..|522|MN101230(164270):85337-85858:-1 ^^ Klebsiella phage KPN6, complete genome.|neighbours:ID:QEG11841.1(-1),ID:QEG11815.1(1)|neighbour_genes:hypothetical protein,hypothetical protein|
MPHFNECSQLIAGADKAEARYAGIVRKVGGDPLQVMLDMQKSLQVRLANDKPGTNMHPDELAQAGDIVQWLRNQKDYIDDEFRELLTSLGGMSNGEKAASAVWKPWKADHVKMQETYIKDLSDKDQLEIKFEMIDILHFVLNMFMALGLDSEEIFKLYYLKNAENFARQDSGY
>ID:QPB09014.1 |[Klebsiella phage Metamorpho]||_Klebsiella_phage_Metamorpho.gbk|dCTP pyrophosphatase|522|MT701588(171475):159466-159987:1 ^^ Klebsiella phage Metamorpho, complete genome.|neighbours:ID:QPB09013.1(1),ID:QPB09015.1(1)|neighbour_genes:hypothetical protein,hypothetical protein|
MAHFNECSQLIAGADKAEARYAGIVRKVGGDPLQVMLDMQKSLQVRLANDKPGTNMHPDELAQAGDIVDWMRNQKDYIDDEFRELLTSLGGMSNGEKAASAVWKPWKADHVKMQETYIKDLSDKDQLEIKFEMIDILHFVLNMFMALGLDSEEIFKLYFLKNAENFARQDSGY
> |[Tevenvirinae Klebsiella_phage_P-KP2]||_Klebsiella_phage_P-KP2.gb|dUTPase|537|MT157285.1(172138):52232-52768:-1 ^RAST2:fig|1198136.198.peg.84^ Tevenvirinae Klebsiella_phage_P-KP2|neighbours:(-1),(-1)|neighbour_genes:hypothetical protein,DNA primase subunit|
MTTDKTPVFNSCAHLVNPEDLEFVDSEYQKVLARNGDPLQSMLDLQNHAQQSLSDTLHWVPRPDNLETCGEILDWLKLQDDAIADETRELYTALGGMSRGVKPASGVWKPWKANHQELRNTKFADLSEEDRLEVLFELIDQWHFFMCKFLALGMDAETIYKLYALKQAENLRRWANNY
>ID:YP_009626261.1 |[Klebsiella phage PMBT1]||_Klebsiella_phage_PMBT1.gbk|dCTP pyrophosphatase..|537|NC_042138(175206):14541-15077:-1 ^GOA:A0A1G4GPZ0,GeneID:40103165,UniProtKB/TrEMBL:A0A1G4GPZ0^ Klebsiella phage PMBT1 genome assembly, complete genome: monopartite.|neighbours:ID:YP_009626260.1(-1),ID:YP_009626262.1(-1)|neighbour_genes:hypothetical protein,DNA primase / DNA he..|
MTTDKTPVFNSCAHLVNPEDLEFVDSEYQKVLARNGDPLQSMLDLQNHAQQSLSDTLHWVPRPDNLETCGEILDWLKLQDDAIADETRELYTALGGMSRGVKPASGVWKPWKANHQELRNTKFADLSEEDRLEVLFELIDQWHFFMCKFLALGMDAETIYKLYALKQAENLRRWANNY
>ID:QHB49373.1 |[Klebsiella phage PhiKpNIH-6]||_Klebsiella_phage_PhiKpNIH-6.gbk|dCTP pyrophosphatase|519|MN395284(171860):43347-43865:-1 ^^ Klebsiella phage PhiKpNIH-6, complete genome.|neighbours:ID:QHB49372.1(-1),ID:QHB49374.1(-1)|neighbour_genes:hypothetical protein,hypothetical protein|
MAHFNECSQLIDGVDKAQEAYYDLWVNKQDALQVMLDMQKSLQVRLAIDKPEHNAHPDALARAGDVVDWLRNQKDYIDDEFRELLTSLGGMSNGEKDASAVWKPWKAQHAERRNTLISELSPEDQLEIKFEMIDILHFVLNMFQGLGMTAEEIFKLYYLKNAENFARQDRGY
>ID:QEG13068.1 |[Klebsiella phage vB_KaeM_KaAlpha]||_Klebsiella_phage_vB_KaeM_KaAlpha.gbk|putative dCTP pyroph..|519|MN013084(172334):17162-17680:-1 ^^ Klebsiella phage vB_KaeM_KaAlpha, complete genome.|neighbours:ID:QEG13067.1(-1),ID:QEG13069.1(-1)|neighbour_genes:putative small outer..,hypothetical protein|
MAHFNECSHLIEGADQANGAYNAVIDNHQDPLQVMLDMQKSLQVRLAEDKPFSNRHPDSLETAGEVLAWLRAQDDYIADETRELYTALGGMSNGEKAASAVWKPWKAQHVEMQSKKIKDLSPEDQLEIKFELIDQLHFFLNKIMALGMTAEEVFKLYYLKNAENFARQDRGY
>ID:CAA7537537.1 |[Klebsiella phage vB_KpnM_05F]||_Klebsiella_phage_vB_KpnM_05F.gbk|DCTP pyrophosphatase|537|LR746310(174231):27784-28320:-1 ^^ Klebsiella phage vB_KpnM_05F genome assembly, chromosome: 1.|neighbours:ID:CAA7537534.1(-1),ID:CAA7537539.1(-1)|neighbour_genes:Hypothetical protein,DNA primase subunit|
MTTDKTPVFNSCAHLVNPEDLEFVDSEYQKVLARNGDPLQSMLDLQNHAQQSLSDTLHWVPRPDNLETCGEILDWLKLQDDAIADETRELYTALGGMSRGVKPASGVWKPWKANHQELRNTKFADLSEEDRLEVLFELIDQWHFFMCKFLALGMDAETIYKLYALKQAENLRRWANNY
>ID:CAD2272752.1 |[Klebsiella phage vB_KpnM_311F]||_Klebsiella_phage_vB_KpnM_311F.gbk|gp56|522|LR877331(166710):46367-46888:1 ^^ Klebsiella phage vB_KpnM_311F genome assembly, chromosome: 1.|neighbours:ID:CAD2272749.1(-1),ID:CAD2272756.1(1)|neighbour_genes:hypothetical protein,hypothetical protein|
MPHFNECSQLIAGADKAEARYAGIVRKVGGDPLQVMLDMQKSLQVRLANDKPGTNMHPDELAQAGDIVQWLRNQKDYIDDEFRELLTSLGGMSNGEKAASAVWKPWKADHVKMQETYIKDLSDKDQLEIKFEMIDILHFVLNMFMALGLDSEEIFKLYYLKNAENFARQDSGY
>ID:QPX73860.1 |[Klebsiella phage vB_KpnM_BovinicusUrsus]||_Klebsiella_phage_vB_KpnM_BovinicusUrsus.gbk|putative dCTP pyroph..|522|MW021752(166829):144148-144669:1 ^^ Klebsiella phage vB_KpnM_BovinicusUrsus, complete genome.|neighbours:ID:QPX73859.1(-1),ID:QPX73861.1(1)|neighbour_genes:hypothetical protein,hypothetical protein|
MAHFNECSQLIAGADKAEARYAGIVRKVGGDPLQVMLDMQKSLQVRLANDKPGTNMHPDELAQAGDIVQWLRNQKDYIDDEFRELLTSLGGMSNGEKAASAVWKPWKADHVKMQETYIKDLSDKDQLEIKFEMIDILHFVLNMFMALGLDSEEIFKLYYLKNAENFARQDSGY
>ID:QEG12721.1 |[Klebsiella phage vB_KpnM_Potts1]||_Klebsiella_phage_vB_KpnM_Potts1.gbk|putative dCTP pyroph..|519|MN013081(169384):50632-51150:1 ^^ Klebsiella phage vB_KpnM_Potts1, complete genome.|neighbours:ID:QEG12720.1(1),ID:QEG12722.1(1)|neighbour_genes:hypothetical protein,hypothetical protein|
MAHFNECSQLIEGADKAQAAYDSHIAKHSDPLQVMLDMQKSLQVRLAIDKPEYNKHPDNLESVGDVVDWLRLQKDYMDDEFRELLTSLGGMSNGEKAASSCWKPWKSQHAEFRNRKIYELSDKDQLEIKFELIDGLHFFMNQFLALGMSAEEIFKLYYLKNAENFARQDRGY
>ID:QGZ15220.1 |[Klebsiella phage vB_Kpn_P545]||_Klebsiella_phage_vB_Kpn_P545.gbk|dCTP pyrophosphatase|519|MN781108(169275):51719-52237:1 ^^ Klebsiella phage vB_Kpn_P545, complete genome.|neighbours:ID:QGZ15250.1(1),ID:QGZ15089.1(1)|neighbour_genes:hypothetical protein,hypothetical protein|
MAHFNECSQLIDGVDKAQEAYYDLWVNKQDALQVMLDMQKSLQVRLAIDKPEHNAHPDALARAGDVVDWLRNQKDYIDDEFRELLTSLGGMSNGEKDASAVWKPWKAQHAERRNTLISELSPEDQLEIKFEMIDILHFVLNMFQGLGMTAEEIFKLYYLKNAENFARQDRGY
>ID:QGF21441.1 |[Klebsiella phage JIPh_Kp122]||_Klebsiella_pneumoniae_phage_JIPh_Kp122.gbk|dCTPase|522|MN434095(166475):3938-4459:-1 ^^ Klebsiella pneumoniae phage JIPh_Kp122, complete genome.|neighbours:ID:QGF21440.1(-1),ID:QGF21442.1(1)|neighbour_genes:hypothetical protein,hypothetical protein|
MPHFNECSQLIAGADKAEARYAGIVRKVGGDPLQVMLDMQKSLQVRLANDKPGTNMHPDELAQAGDIVQWLRNQKDYIDDEFRELLTSLGGMSNGEKAASAVWKPWKADHVKMQETYIKDLSDKDQLEIKFEMIDILHFVLNMFMALGLDSEEIFKLYYLKNKHNFERQDNGY
>ID:QDH49169.1 |[Panteoa phage Phynn]||_Panteoa_phage_Phynn.gbk|87|537|MN038175(173720):64517-65053:-1 ^^ Panteoa phage Phynn, complete genome.|neighbours:ID:QDH49168.1(-1),ID:QDH49170.1(-1)|neighbour_genes:86,88|
MTIDKQPVFNECAGLVNDKDLAMVEEKLAQLTASGGNTLQYMLNLQAQAQNHLSDKLNWVPRPDELKTCGQILDWLKQQDDSIADETRELYTALGGMSNGAKDASGVFKPWKANHQDKRAMPFTDLSPTDRLEAQFELIDQFHFFLCKFLALGMDADTIFKLYALKQAENIRRWNNGY
>ID:QIN92362.1 |[Phage NBEco003]||_Phage_NBEco003.gbk|hypothetical protein|519|MN994497(166579):150560-151078:1 ^SEED:fig|6666666.508358.peg.236^ Phage NBEco003, complete genome.|neighbours:ID:QIN92361.1(-1),ID:QIN92363.1(1)|neighbour_genes:hypothetical protein,capsid and scaffold ..|
MAYFNECSQLIEGADKAQNEYWDILGDEKDPLQVMLDMQKSLQVRLAKDKPEYNRHPDDLATAGEVVDWLRNQKDYIDDEFRELLTSLGGMSNGEKDASAVWKPWKSQHGERRETLITDLSPQDQLEIKFEMIDILHFVLNMFQGLGLTAEEIFKLYYLKNAENFARQDRGY
> |[Tevenvirinae Providencia_phage_PSTCR6]||_Providencia_phage_PSTCR6.gb|gp56 dCTPase, dUTPas..|525|MW057858.1(155737):45433-45957:1 ^RAST2:fig|1198136.165.peg.88^ Tevenvirinae Providencia_phage_PSTCR6|neighbours:(1),(1)|neighbour_genes:hypothetical protein,hypothetical protein|
MAHFNVCSTLVNEESVKSAERSYARCLETFTDPLSVMLDMQKSLQVYLAENKPEHNKHPDELKTCGEILAWLRNQDDYIADETRELYTSLGGMSNGEKAASAIWKPWKTDHAKMQNTLFSDLSEEDQLEVKFELIDQFHFFMNKFIALGMDAKEIYELYYLKNAENFDRQNRGY
> |[Tevenvirinae Providencia_phage_PSTRCR_127]||_Providencia_phage_PSTRCR_127.gb|dCTP pyrophosphatase..|525|MW358927.1(167162):61982-62506:1 ^RAST2:fig|1198136.168.peg.130^ Tevenvirinae Providencia_phage_PSTRCR_127|neighbours:(1),(1)|neighbour_genes:hypothetical protein,hypothetical protein|
MAHFNECSTLVNQEDVKKAQTLYNMLLSMGKNPLQSMMDMQESLQEYLAANKPETNRSPSDLKTCGDLLTWMRNQDDYIADETRELYTSLGGMSNGEKDASAVWKPWKARHEEMFNKNFDDLSPADQLEVKFEMIDQVHFFMNKLIALGLDAEEIFVLYYLKNAENFNRQKRGY
> |[Tevenvirinae Salmonella_phage_pSe_SNUABM_01]||_Salmonella_phage_pSe_SNUABM_01.gb|hypothetical protein|519|MN580668.1(172360):16417-16935:-1 ^RAST2:fig|1198136.169.peg.36^ Tevenvirinae Salmonella_phage_pSe_SNUABM_01|neighbours:(-1),(1)|neighbour_genes:Phage protein,Phage protein|
MAYFNECSQLIEGADKAQNEYWDILGDEKDPLQVMLDMQKSLQVRLAKDKPEYNRHPDDLATAGEVVDWLRNQKDYIDDEFRELLTSLGGMSNGEKDASAVWKPWKAQHGERRETLITDLSPQDQLEIKFEMIDILHFVLNMFQGLGLTAEEIFKLYYLKNAENFARQDRGY
>ID:QPI13469.1 |[Salmonella phage vB_SalM_ABTNLsp5]||_Salmonella_phage_vB_SalM_ABTNLsp5.gbk|dCTPase|519|MW149274(172418):128776-129294:1 ^^ Salmonella phage vB_SalM_ABTNLsp5, complete genome.|neighbours:ID:QPI13468.1(-1),ID:QPI13470.1(1)|neighbour_genes:hypothetical protein,homing endonuclease|
MAHFNECANLIAGVDKAEEAYFNALIHEDKDPLQVMLDMQKSLQVRLANDREYCYHPDKLATAGDVVAWMREQKDCIDDEFRELLTSLGEMSKGEKDASAVWKKWKARYPEAQAKPISEMSPEDQLEIKFELIDIMHFVFNMAIGLNMSAEEMFKLYYLKNAENFARQDRGY
>ID:QPI13818.1 |[Serratia phage 4S]||_Serratia_phage_4S.gbk|dCTPase|519|MW082584(173061):35390-35908:1 ^^ Serratia phage 4S, complete genome.|neighbours:ID:QPI13817.1(1),ID:QPI13819.1(1)|neighbour_genes:hypothetical protein,hypothetical protein|
MAHFNECSQLIEGADKAEARYVGILKNQADPLQIMLDMQKSLQARLAKDKPEYNMHPDNLAKAGQVVDWLRNQKDYIDDEFRELLTSLGGMSNGEKDACAVWKPWKGSHAERRETLISALSDKDQLEIKFEMIDILHFVLNMFMALGLDAEEIFKLYFLKNAENFARQDNGY
> |[Tevenvirinae Serratia_phage_Muldoon]||_Serratia_phage_Muldoon.gb|dCTPase|519|MN095771.1(167547):14209-14727:-1 ^RAST2:fig|1198136.174.peg.26^ Tevenvirinae Serratia_phage_Muldoon|neighbours:(-1),(-1)|neighbour_genes:hypothetical protein,gp61 DNA primase sub..|
MPHFNECSQLIEGVDKAEARYYGYLRGNEDPLQVMLDMQKSLQIRLAKDKPDYNRHPDDLAKAGEVVDWLRNQKDYIDDEFRELLTSLGGMSNGEKAASAVWKPWKGDHGAMRERLISELSDKDQLEIKFEMIDILHFILNMFAALGMDAEEIFKLYFLKNAENFARQDNGY
>ID:QIN97701.1 |[Serratia phage PhiZZ30]||_Serratia_phage_PhiZZ30.gbk|dCTP pyrophosphatase|519|MT176426(167484):15460-15978:-1 ^^ Serratia phage PhiZZ30, complete genome.|neighbours:ID:QIN97700.1(-1),ID:QIN97702.1(-1)|neighbour_genes:small outer capsid p..,putative DNA adenine..|
MAHFNECAHLIEGVDKATRAYAENIMHNIDPLQVMLDMQRSLQIRLANDKPETNRHPDSLETAGEVLAWLRNQDDYIADETRELYTSLGGMSNGEKEASAVWKPWKKRYSEMQSKKIQDLSPEDQLEIKFELIDQFHFFMNKFIALGMSAEEIFKLYYLKNAENFARQDRGY
> |[Tevenvirinae Shewanella_phage_Thanatos-1]||_Shewanella_phage_Thanatos-1.gb|dUTPase|519|MT457552.1(160584):63974-64492:1 ^RAST2:fig|1198136.176.peg.76^ Tevenvirinae Shewanella_phage_Thanatos-1|neighbours:(1),(1)|neighbour_genes:gp61 DNA primase sub..,RNA ligase, phage-as..|
MAHFNQCSQLIKDVDVATTMYHNHLDSGLDPLQTMMNMQHSLQVKLAQEKPKYNQHPDNLDTAGKVLDWLRAQDDSIADETRELYTALGGMSNGEKAASAVWKPWKSDHEKMRNTLIQDLSPEDQLEIKFELIDQLHFFLNKFMALGMSSKEVFELYYLKNKENFARQENNY
> |[Tevenvirinae Shewanella_phage_Thanatos-2]||_Shewanella_phage_Thanatos-2.gb|dUTPase|519|MT457553.1(155580):66121-66639:1 ^RAST2:fig|1198136.173.peg.77^ Tevenvirinae Shewanella_phage_Thanatos-2|neighbours:(1),(1)|neighbour_genes:DNA primase,RNA ligase, phage-as..|
MAHFNQCSQLIKDVDVATTMYHNHLDSGLDPLQTMMNMQHSLQVKLAQEKPKYNQHPDNLDTAGKVLDWLRAQDDSIADETRELYTALGGMSNGEKAASAVWKPWKSDHEKMRNTLIQDLSPEDQLEIKFELIDQLHFFLNKFMALGMSSKEVFELYYLKNKENFARQENNY
>ID:QEG04715.1 |[Shigella phage CM8]|CM8|_Shigella_phage_CM8.gbk|dCTP pyrophosphatase|519|MK962750(167247):15272-15790:-1 ^^ Shigella phage CM8, complete genome.|neighbours:ID:QEG04714.1(-1),ID:QEG04716.1(1)|neighbour_genes:small outer capsid p..,hypothetical protein|
MAHFNECAHLIEGVDKANRAYAENIMHNIDPLQVMLDMQRHLQIRLANDKPETNRHPDSLETAGEVLAWLRNQDDYIADETRELYTSLGGMSNGEKEASAVWKPWKKRYSEMQSKKIQDLSPEDQLEIKFELIDQFHFFMNKFIALGMSAEEIFKLYYLKNAENFARQDRGY
>ID:QEG05070.1 |[Shigella phage JK23]|JK23|_Shigella_phage_JK23.gbk|dCTP pyrophosphatase|519|MK962752(168349):15633-16151:-1 ^^ Shigella phage JK23, complete genome.|neighbours:ID:QEG05069.1(-1),ID:QEG05071.1(-1)|neighbour_genes:hypothetical protein,DNA adenine methyltr..|
MAHFNECAHLIEGVDKANRAYAENIMHNIDPLQVMLDMQRHLQIRLANDKPETNRHPDSLETAGEVLAWLRNQDDYIADETRELYTSLGGMSNGEKEASAVWKPWKKRYSEMQSKKIQDLSPEDQLEIKFELIDQFHFFMNKFIALGMSAEEIFKLYYLKNAENFARQDRGY
> |[Tevenvirinae Shigella_phage_JK32]||_Shigella_phage_JK32.gb|dUTPase|519|MK962753.1(176009):10230-10748:-1 ^RAST2:fig|1198136.193.peg.16^ Tevenvirinae Shigella_phage_JK32|neighbours:(-1),(-1)|neighbour_genes:Phage ModA or ModB A..,Phage DNA primase (A..|
MSEFNSCAGLVNEKDINAAIAAYHHAIAEGKDPFQVMLEMQTGLQVALSEKFDWVPNPTKLETCGEMLDWMQRMDDAIADETRELYTSLGGMSNGKDASAIWKMWKKNHGEARARKFSELSPEDQLEVKFEFVDAIHFILSKMIPLGIDAQELFILYYLKNAENFARQERGY
>ID:QEG05606.1 |[Shigella phage JK36]|JK36|_Shigella_phage_JK36.gbk|dCTP pyrophosphatase|522|MK962754(168893):15289-15810:-1 ^^ Shigella phage JK36, complete genome.|neighbours:ID:QEG05605.1(-1),ID:QEG05607.1(1)|neighbour_genes:small outer capsid p..,hypothetical protein|
MAHFNECSQLISGVDKAEEAYFNALIHEDKDPLQVMLDMQKSLQVRLANDKPEHNKHPDELATAGDVVDWLRNQKDYIDDEFRELLTSLGGMSNGEKAASSVWKPWKAQHAEYRNRRIDELSPEDQLEIKFEMIDILHFVLNMFQGLGLSAEEIFKLYYLKNQHNFERQDNGY
>ID:QEG05879.1 |[Shigella phage JK38]|JK38|_Shigella_phage_JK38.gbk|dCTP pyrophosphatase|519|MK962755(167852):15487-16005:-1 ^^ Shigella phage JK38, complete genome.|neighbours:ID:QEG05878.1(-1),ID:QEG05880.1(1)|neighbour_genes:small outer capsid p..,hypothetical protein|
MAHFNECAHLIEGVDKAQNEYWDILGDEKDPLQVMLDMQRSLQIRLANDKPETNRHPDSLETAGEVLAWLRNQDDYIADETRELYTSLGGMSNGEKEASAVWKPWKKRYSEMQSKKIQDLSPEDQLEIKFELIDQFHFFMNKFIALGMSAEEIFKLYYLKNAENFARQDRGY
>ID:QEG06143.1 |[Shigella phage JK42]|JK42|_Shigella_phage_JK42.gbk|dCTP pyrophosphatase|522|MK962756(168306):14707-15228:-1 ^^ Shigella phage JK42, complete genome.|neighbours:ID:QEG06142.1(-1),ID:QEG06144.1(1)|neighbour_genes:small outer capsid p..,hypothetical protein|
MAHFNECSQLISGVDKAEEAYFNALIHEDKDPLQVMLDMQKSLQVRLANDKPEHNKHPDDLATAGDVVDWLRNQKDYIDDEFRELLTSLGGMSNGEKAASSVWKPWKAQHAEYRNRRIDELSPEDQLEIKFEMIDILHFVLNMFQGLGLSAEEIFKLYYLKNQHNFERQDNGY
>ID:QEG06415.1 |[Shigella phage JK45]|JK45|_Shigella_phage_JK45.gbk|dCTP pyrophosphatase|522|MK962757(170740):15205-15726:-1 ^^ Shigella phage JK45, complete genome.|neighbours:ID:QEG06414.1(-1),ID:QEG06416.1(1)|neighbour_genes:small outer capsid p..,hypothetical protein|
MAHFNECSQLISGVDKAEEAYFNALIHEDKDPLQVMLDMQKSLQVRLANDKPEHNKHPDDLATAGDVVDWLRNQKDYIDDEFRELLTSLGGMSNGEKAASSVWKPWKAQHAEYRNRRIDELSPEDQLEIKFEMIDILHFVLNMFQGLGLSAEEIFKLYYLKNQHNFERQDNGY
> |[Tevenvirinae Shigella_phage_KNP5]||_Shigella_phage_KNP5.gb|hypothetical protein|519|KX452698.1(193624):185324-185842:-1 ^RAST2:fig|1198136.152.peg.279^ Tevenvirinae Shigella_phage_KNP5|neighbours:(-1),(1)|neighbour_genes:hypothetical protein,Phage protein|
MAYFNECSQLIEGADKAQNEYWDILGDEKDPLQVMLDMQKSLQVRLAKDKPEYNRHPDDLATAGEVVDWLRNQKDYIDDEFRELLTSLGGMSNGEKDASAVWKPWKSQHGERRETLITDLSPQDQLEIKFEMIDILHFVLNMFQGLGLTAEEIFKLYYLKNAENFARQDRGY
>ID:QBZ71023.1 |[Shigella phage SSE1]||_Shigella_phage_SSE1.gbk|homing endonuclease|1173|MK639187(169744):97092-98264:1 ^^ Shigella phage SSE1, complete genome.|neighbours:ID:QBZ71022.1(-1),ID:QBZ71024.1(1)|neighbour_genes:hypothetical protein,small outer capsid p..|
MNYQKIYSDLITKAKCRHLGGYKERHHIIPRCMGGADGKNNLVELTAREHFIAHRLLTKIYPDVRGLHYAVNLMRYNKGVKLTSRLIETLKIQNSVLFSGENNPRYGKPSWIKGKKTPEETKAKMRLAHKGKIISDEAKANMSKARKGRFSGKNSPRYGLPNPRRGEIWNSYDALYELWVYNNRPKRTKFNKIAVKAGYPNICYRHMIENFIRKENNMPHFNECSQLIEGVDKAEEAYFNALIHEDKDPLQVMLDMQKSLQVRLANDKPEHNKHPDELATAGDVVDWLRNQKDYIDDEFRELLTSLGGMSNGEKAASSVWKPWKAQHAEYRNRRIYELSPEDQLEIKFEMIDILHFVLNMFQGLGLSAEEIFKLYYLKNQHNFERQDNGY
>ID:BBI58150.1 |[Shigella phage SfPhi01]||_Shigella_phage_SfPhi01.gbk|gp56 dCTPase|519|LC465543(168000):35954-36472:-1 ^^ Shigella phage SfPhi01 DNA, complete sequence.|neighbours:ID:BBI58149.1(-1),ID:BBI58151.1(1)|neighbour_genes:hypothetical protein,hypothetical protein|
MAYFNECSQLIEGADKAQNEYWDILGDEKDPLQVMLDMQKSLQVRLAKDKPEYNRHPDDLATAGEVVDWMRNQKDYIDDEFRELLTSLGGMSNGEKDASAVWKPWKSQHGERRETLITDLSPQDQLEIKFEMIDILHFVLNMFQGLGLTAEEIFKLYYLKNAENFARQDRGY
> |[Tevenvirinae Shigella_phage_Sfk20]||_Shigella_phage_Sfk20.gb|hypothetical protein|519|MW341595.1(164878):51977-52495:-1 ^RAST2:fig|1198136.170.peg.95^ Tevenvirinae Shigella_phage_Sfk20|neighbours:(-1),(1)|neighbour_genes:Phage head decoratio..,Phage protein|
MAYFNECSQLIEGADKAQNEYWDILGDEKDPLQVMLDMQKSLQVRLAKDKPEYNRHPDDLATAGEVVDWLRNQKDYIDDEFRELLTSLGGMSNGEKDASAVWKPWKSQHGERRETLITDLSPQDQLEIKFEMIDILHFVLNMFQGLGLTAEEIFKLYYLKNAENFARQDRGY
>ID:YP_009100570.1 |[Shigella phage Shf125875]||_Shigella_phage_Shf125875.gbk|dCTPase|522|NC_025437(169062):15628-16149:-1 ^GeneID:22277276^ Shigella phage Shf125875, complete genome.|neighbours:ID:YP_009100569.1(-1),ID:YP_009100571.1(1)|neighbour_genes:hypothetical protein,hypothetical protein|
MAHFNECSQLISGVDKAEEAYFNALIHEDKDPLQVMLDMQKSLQVRLANDKPEHNKHPDELATAGDVVDWLRNQKDYIDDEFRELLTSLGGMSNGEKAASSVWKPWKAQHAEYRNRRIDELSPEDQLEIKFEMIDILHFVLNMFQGLGLSAEEIFKLYYLKNAENFARQDRGY
>ID:AYD79498.1 |[Shigella phage phi25-307]||_Shigella_phage_phi25-307.gbk|hypothetical protein|522|MG589383(167544):162734-163255:-1 ^^ Shigella phage phi25-307, complete genome.|neighbours:ID:AYD79497.1(-1),ID:AYD79499.1(1)|neighbour_genes:hypothetical protein,hypothetical protein|
MAHFNECSQLISGVDKAEEAYFNALIHEDKDPLQVMLDMQKSLQVRLANDKPEHNKHPDELATAGDVVDWLRNQKDYIDDEFRELLTSLGGMSNGEKAASSVWKPWKAQHAEYRNRRIDELSPEDQLEIKFEMIDILHFVLNMFQGLGLSAEEIFKLYYLKNQHNFERQDNGY
> |[Tevenvirinae Shigella_phage_vB_SdyM_006]||_Shigella_phage_vB_SdyM_006.gb|gp56 dCTPase, dUTPas..|525|MK295204.1(166138):10340-10864:-1 ^RAST2:fig|1198136.172.peg.16^ Tevenvirinae Shigella_phage_vB_SdyM_006|neighbours:(-1),(-1)|neighbour_genes:hypothetical protein,hypothetical protein|
MAHFNVCSTLVDEDSLSKAREAYSDIVSTGRDPLQVMLDMQKSLQVFLAKNKPFNNQSPDELKTCGDILKWMRSQDDYLNDETRELYTSLGGMSNGDKEASAVWKPWKARHEEMSKKPFDELSEADQLEVKFELIDQVHFFMNKLIGLGMSSEEIFVLYYLKNAENFDRQSRGY
>ID:CAA7537648.1 |[Shigella phage vB_SsoM_113]||_Shigella_phage_vB_SsoM_113.gbk|dCTPase|519|LR746311(169243):54114-54632:1 ^^ Shigella phage vB_SsoM_113 genome assembly, chromosome: 1.|neighbours:ID:CAA7537646.1(-1),ID:CAA7537650.1(1)|neighbour_genes:RB32ORF030w,soc.2|
MAYFNECSQLIEGADKAQNEYWDILGDEKDPLQVMLDMQKSLQVRLAKDKPEYNRHPDDLATAGEVVDWLRNQKDYIDDEFRELLTSLGGMSNGEKDASAVWKPWKSQHGERRETLITDLSPQDQLEIKFEMIDILHFVLNMFQGLGLTAEEIFKLYYLKNAENFARQDRGY
> |[Tevenvirinae Shigella_phage_vB_SsoM_JK08]||_Shigella_phage_vB_SsoM_JK08.gb|hypothetical protein|519|LR877332.1(169207):15046-15564:-1 ^RAST2:fig|1198136.204.peg.28^ Tevenvirinae Shigella_phage_vB_SsoM_JK08|neighbours:(-1),(-1)|neighbour_genes:hypothetical protein,DNA adenine methyltr..|
MAYFNECSQLIEGADKAQNEYWDILGDEKDPLQVMLDMQKSLQIRLAKDKPEYNRHPDDLATAGEVVDWLRNQKDYIDDEFRELLTSLGGMSNGEKDASAVWKPWKAQHGERRETLITDLSPQDQLEIKFEMIDILHFVLNMFQGLGLTAEEIFKLYYLKNAENFARQDRGY
>ID:QHB43061.1 |[Shigella virus KRT47]||_Shigella_virus_KRT47.gbk|dCTP pyrophosphatase|519|MN781580(167485):16382-16900:-1 ^^ Shigella virus KRT47, complete genome.|neighbours:ID:QHB43060.1(-1),ID:QHB43062.1(1)|neighbour_genes:hypothetical protein,hypothetical protein|
MAYFNECAHLIEGVDKANRAYAENIMHNIDPLQVMLDMQRHLQIRLANDKPETNRHPDSLETAGEVLAWLRNQDDYIADETRELYTSLGGMSNGEKEASAVWKPWKKRYSEMQSKKIQDLSPEDQLEIKFELIDQFHFFMNKFIALGMSAEEIFKLYYLKNAENFARQDRGY
> |[Tevenvirinae Yersinia_phage_PYPS2T]||_Yersinia_phage_PYPS2T.gb|hypothetical protein|519|MH809535.1(169604):92193-92711:-1 ^RAST2:fig|1198136.208.peg.148^ Tevenvirinae Yersinia_phage_PYPS2T|neighbours:(-1),(-1)|neighbour_genes:hypothetical protein,Phage-associated hom..|
MPHFNECSQLIEGADKAQNEYWDILGDEKDPLQVMLDMQKSLQVRLAKDKPEYNRHPDDLSTAGEVVDWLRNQKDYIDDEFRELLTSLGGMSNGEKEASAVWKPWKSQHGERRETLITDLSPQDQLEIKFEMIDILHFVLNMFQGLGLTAEEIFKLYYLKNKHNFERQDNGY
> |[Tevenvirinae Yersinia_phage_fPS-65]||_Yersinia_phage_fPS-65.gb|dCTP pyrophosphatase..|519|LR215724.1(167058):15623-16141:-1 ^RAST2:fig|1198136.175.peg.33^ Tevenvirinae Yersinia_phage_fPS-65|neighbours:(-1),(-1)|neighbour_genes:Phage protein,DNA adenine methyltr..|
MAHFNECAHLIEGVDKANRAYAENIMHNIDPLQVMLDMQRHLQIRLANDKPETNRHPDSLETAGEVLAWLRNQDDYIADETRELYTSLGGMSNGEKEASAVWKPWKKRYSEMQSKKIQDLSPEDQLEIKFELIDQFHFFMNKFIALGMSAEEIFKLYYLKNAENFARQDRGY
>ID:VEV88875.1 |[Yersinia phage fPS-90]||_Yersinia_phage_fPS-90.gbk|g030c|519|LR215723(167132):16024-16542:-1 ^^ Yersinia phage fPS-90 genome assembly, chromosome: I.|neighbours:ID:VEV88874.1(-1),ID:VEV88876.1(-1)|neighbour_genes:g029c,g031c|
MPHFNECSHLIEGADKAQNEYWDILGDEKDPLQVMLDMQKSLQVRLAKDKPEYNRHPDDLATAGEVVDWLRNQKDYIDDEFRELLTSLGGMSNGEKDASAVWKPWKAQHGERRETLITDLSPQDQLEIKFEMIDILHFVLNMFQGLGLTAEEIFKLYYLKNAENFARQDRGY
>ID:QIG57100.1 |[Yersinia phage vB_YepM_ZN18]||_Yersinia_phage_vB_YepM_ZN18.gbk|hypothetical protein|519|MN716856(167948):69644-70162:-1 ^^ Yersinia phage vB_YepM_ZN18, complete genome.|neighbours:ID:QIG57099.1(-1),ID:QIG57101.1(-1)|neighbour_genes:hypothetical protein,DNA adenine methyltr..|
MAYFNECSQLIEGADKAQNEYWDILGDEKDPLQVMLDMQKSLQVRLAKDKPEYNRHPDDLATAGEVVDWLRNQKDYIDDEFRELLTSLGGMSNGEKDASAVWKPWKAQHGERRETLITDLSPQDQLEIKFEMIDILHFVLNMFQGLGLTAEEIFKLYYLKNAENFARQDRGY
> |[Tevenvirinae Ga0121214_100002]||_Ga0121214_100002.gb|dUTPase|531|Ga0121214_100002(175246):70479-71009:1 ^RAST2:fig|1198136.468.peg.130^ Tevenvirinae Ga0121214_100002|neighbours:(1),(1)|neighbour_genes:hypothetical protein,hypothetical protein|
MKNTNTFTSCAHLANPEDLKLVRERYELIKQAGGDPLQAMLALQNEAQQNLSDTLNWVPRPDKLETCGEILDWLKQQDDSIADETRELYTALGGMSRGAKAASGVWKPWKANHQELRNTKFEDLSEEDKLEVMFELIDQWHFFMCKFLALGMDAETIFTLYGLKQAENIRRWANNY
> |[Tevenvirinae Ga0244934_100071]||_Ga0244934_100071.gb|hypothetical protein|519|Ga0244934_100071(167664):84238-84756:-1 ^RAST2:fig|1198136.457.peg.141^ Tevenvirinae Ga0244934_100071|neighbours:(-1),(1)|neighbour_genes:hypothetical protein,Phage protein|
MPHFNECSQLIEGADKAQNEYWDILGDEKDPLQVMLDMQKSLQVRLAKDKPEYNRHPDDLATAGEVVDWLRNQKDYIDDEFRELLTSLGGMSNGEKDASAVWKPWKSQHGERRETLITDLSLQDQLEIKFEMIDILHFVLNMFQGLGLTAEEIFKLYYLKNAENFARQDRGY
