# Supplementary material for: Influence of Non-canonical DNA Bases on the Genomic Diversity of Tevenvirinae
Source: Front Microbiol. 2021 Apr 6;12:632686. doi: 10.3389/fmicb.2021.632686 (PMC8056088; doi:10.3389/fmicb.2021.632686)
Supplement: Supplementary Data Sheet 3 — Clusters of the extended set of Tevenvirinae genomes. Lists of GSCs with homologs are presented (folder “GSCs”), which are described in Supplementary Table 2. Also, clusters of protein homologs associated with the synthesis of non-canonical bases are presented (folder “Non-canonical base clusters”), which are described in Table 2. [file Data_Sheet_3.ZIP › Data sheet 3/Non-canonical bases clusters/denA.faa]

> |[Tevenvirinae _Aeromonas_phage_65.2]||_Aeromonas_phage_65.2.gb|Phage endonuclease|369|KY290955.1(236567):195604-195972:-1 ^RAST2:fig|1198136.115.peg.348^ Tevenvirinae _Aeromonas_phage_65.2|neighbours:(-1),(-1)|neighbour_genes:Phage protein,Phage protein|
MKLDGFKKISKLGLDENGLISREFLIPTFYQNVVYAFVKGTKVLYIGKANDLWKRFDTYRNCVNWRNAKRSNIDKNLKMVNTMKNGNLWLYVKRSSSMMLDIEEQKLIREYRPIWNVHFNGE
> |[Viruses Aeromonas phage 65]||_Aeromonas_phage_65.gb|Phage endonuclease|369|NC_015251.1(235229):195640-196008:-1 ^RAST2:fig|10239.65.peg.335^ Viruses Aeromonas phage 65|neighbours:(-1),(-1)|neighbour_genes:Phage protein,Phage protein|
MKLDGFKKISKLGLDENGLISREFLIPTFYQNVVYAFVKGTKVLYIGKANDLWKRFDTYRNCVNWRNAKRSNIDKNLKMVNTMKNGNLWLYVKRSSSMMLDIEEQKLIREYRPIWNVHFNGE
> |[Tevenvirinae _Aeromonas_phage_AS-szw]||_Aeromonas_phage_AS-szw.gb|Phage endonuclease|366|MF498773.1(229957):210838-211203:1 ^RAST2:fig|1198136.118.peg.386^ Tevenvirinae _Aeromonas_phage_AS-szw|neighbours:(1),(1)|neighbour_genes:hypothetical protein,hypothetical protein|
MLPGFKKISKLYLDDQGLLSRDMLVPTYYQNVVYAFVRGSKILYIGKANDLWKRFDTYRNCVNWRNARQSNVDKNKKMVETINKGNLWLYVFRSSSMMLDIDEQRLIREYRPVWNVHFNGD
> |[Tevenvirinae _Aeromonas_phage_AS-zj]||_Aeromonas_phage_AS-zj.gb|Phage endonuclease|366|MF448340.1(229929):87478-87843:1 ^RAST2:fig|1198136.120.peg.146^ Tevenvirinae _Aeromonas_phage_AS-zj|neighbours:(1),(1)|neighbour_genes:hypothetical protein,hypothetical protein|
MLPGFKKISKLYLDDQGLLSRDMLVPTYYQNVVYAFVRGSKILYIGKANDLWKRFDTYRNCVNWRNARQSNVDKNKKMVETINKGNLWLYVFRSSSMMLDIDEQRLIREYRPVWNVHFNGD
>ID:NP_944198.1 |[Aeromonas virus Aeh1]||_Aeromonas_phage_Aeh1_.gbk|denA|438|NC_005260(233234):202322-202759:-1 ^GeneID:2658002^ Aeromonas phage Aeh1, complete genome.|neighbours:ID:NP_944197.1(-1),ID:NP_944199.1(-1)|neighbour_genes:rnlA,nrdA.1|
MSDLTKFGFKKMCDLSLDKEGKIDRSFVKPKQMTFVLYAFVVNGVVHYIGKTNDLWKRFDTYRNSKNWKNAFVSNQIKTDLLEKTIAKTGVELYVKECPTFFIGSNSKAITVTSMHLEEPKVIKHFNPEWNKHYAKYQRAVPKSY
> |[Tevenvirinae _Aeromonas_phage_Asswx_1]||_Aeromonas_phage_Asswx_1.gb|Phage endonuclease|366|MH791398.1(229103):217761-218126:1 ^RAST2:fig|1198136.119.peg.410^ Tevenvirinae _Aeromonas_phage_Asswx_1|neighbours:(1),(1)|neighbour_genes:hypothetical protein,hypothetical protein|
MLPGFKKISKLYLDDQGLLSRDMLVPTYYQNVVYAFVRGSKILYIGKANDLWKRFDTYRNCVNWRNARQSNVDKNKKMVETINKGNLWLYVFRSSSMMLDMDEQRLIREYRPVWNIHFNGD
> |[Tevenvirinae _Aeromonas_phage_Aswh_1]||_Aeromonas_phage_Aswh_1.gb|Phage endonuclease|375|MH791414.1(229730):17566-17940:-1 ^RAST2:fig|1198136.117.peg.54^ Tevenvirinae _Aeromonas_phage_Aswh_1|neighbours:(-1),(-1)|neighbour_genes:hypothetical protein,hypothetical protein|
MKLEGFKKVAKMGLDKQGLLSREFLVPTFYQNVLYAFVYGNQVMYIGQAKDLWKRFDTYRNVVNWANPKQSNVEKNKIITDFISSGKNLWLYVRKVDDSMSLYWEERQLIESINPRWNIHFNKN
> |[Tevenvirinae _Aeromonas_phage_CC2]||_Aeromonas_phage_CC2.gb|hypothetical protein|366|NC_019538.1(231743):53224-53589:-1 ^RAST2:fig|1198136.110.peg.155^ Tevenvirinae _Aeromonas_phage_CC2|neighbours:(-1),(-1)|neighbour_genes:hypothetical protein,hypothetical protein|
MLPGFKKISKLYLDERGLLSRDMLVPTYYQNVVYAFVRGTKVLYIGKANDLWKRFDTYRNCVNWRNARQSNVDKNKKMVETINKGNLWLYVFRSSSMMLDMDEQRLIREYRPVWNIHFNGD
>ID:YP_803165.1 |[Escherichia virus RB32]||_Bacteriophage_RB32_.gbk|denA|435|NC_008515(165890):135867-136301:-1 ^GeneID:4405631^ Bacteriophage RB32, complete genome.|neighbours:ID:YP_803164.1(-1),ID:YP_803166.1(-1)|neighbour_genes:rnlA,nrdB|
MGRKAHFIMKEIATEYSFIKYTELELDDNGSIKQLSIPNKYNVIYAIAINDELVYIGKTKNLRKRINYYRTAINRKDKTSDSTKSALIHSALKEGSKVEFYARQCFNLSMTNELGTMTIATIDLEEPLFIKLFNPPWNIQHKKK
> |[Tevenvirinae _Citrobacter_phage_IME-CF2]||_Citrobacter_phage_IME-CF2.gb|homing endonuclease|408|NC_029013.1(177688):74294-74701:-1 ^RAST2:fig|1198136.109.peg.147^ Tevenvirinae _Citrobacter_phage_IME-CF2|neighbours:(-1),(-1)|neighbour_genes:RNA ligase,Ribonucleotide reduc..|
MTVNTYRMSLDKCGRIDRSFVKCGELRNCVYCIEIDGIIVYVGKAKDMWKRLDTYRNSKYWKEANPSNILKTARLEMAIKKRKRVNLIVTTHDEETYHDYEINMIRKINPEWNKQHYDKANKKPENTLQPIDEAV
>ID:YP_009194884.1 |[Citrobacter phage Margaery]||_Citrobacter_phage_Margaery_.gbk|endonuclease II|399|NC_028755(178182):44341-44739:1 ^GeneID:26647253^ Citrobacter phage Margaery, complete genome.|neighbours:ID:YP_009194883.1(1),ID:YP_009194885.1(1)|neighbour_genes:hypothetical protein,RNA ligase|
MDDVTFGVIFPLRLGSDKRIDRSFVKCGEFRHCVYFIEIDGRIVYVGKCRDLWKRLDTYRNSKYWREANPSNILKTARLEMAIKKRKRVNLIVTTHDEDTYHDFEINMIRKINPEWNKQHYDKANQKSENPI
>ID:AYJ72929.1 |[Citrobacter phage Maroon]||_Citrobacter_phage_Maroon_.gbk|endonuclease II|399|MH823906(178830):43896-44294:1 ^^ Citrobacter phage Maroon, complete genome.|neighbours:ID:AYJ72928.1(1),ID:AYJ72930.1(1)|neighbour_genes:hypothetical protein,RNA ligase A|
MDDVTFGVIFPLRLGSDKRIDRSFVKCGEFRHCVYFIEIDGRIVYVGKCRDLWKRLDTYRNSKYWREANPSNILKTARLEMAIKKRKRVNLIVTTHDEDTYHDFEINMIRKINPEWNKQHYDKANQKSENPI
>ID:YP_009203967.1 |[Citrobacter phage Merlin]||_Citrobacter_phage_Merlin_.gbk|endonuclease II|417|NC_028857(172733):141157-141573:-1 ^GeneID:26648178^ Citrobacter phage Merlin, complete genome.|neighbours:ID:YP_009203966.1(-1),ID:YP_009203968.1(-1)|neighbour_genes:hypothetical protein,aerobic NDP reductas..|
MKDIANEFSFIKYAQLELLPDATIALVEVPNKKNVVYAISVDDILVYIGKTKDLRKRINYYRTAINRKDQTSDSVKSAKILEALMEGKKVEFYARQCFNLLINNELGQMSISTMDLEEPMFIKKFNPCWNTQHKRKTK
> |[Tevenvirinae _Citrobacter_phage_Miller]||_Citrobacter_phage_Miller.gb|homing endonuclease|411|NC_025414.1(178171):44306-44716:1 ^RAST2:fig|1198136.111.peg.71^ Tevenvirinae _Citrobacter_phage_Miller|neighbours:(1),(1)|neighbour_genes:hypothetical protein,RNA ligase|
MMDGKTFPLSLGSDKRIDRSFVKCGEYRYCVYFIEIDGRIVYVGKCRDLWKRLDTYRNSKYWKEANPSNILKTARLEMAIKKRKRVNLIVTTHDEETYHDYEINMIRKINPEWNKQHYDKANKKPENTLQPIDEAV
>ID:YP_009146680.1 |[Citrobacter phage Moon]||_Citrobacter_phage_Moon.gbk|endonuclease II|417|NC_027331(170341):140179-140595:-1 ^GeneID:24721846,InterPro:IPR000305,InterPro:IPR016413^ Citrobacter phage Moon, complete genome.|neighbours:ID:YP_009146679.1(-1),ID:YP_009146681.1(-1)|neighbour_genes:hypothetical protein,ribonucleoside reduc..|
MKDIANEFSFIKYAQLELLPDATIALVEVPNKKNVVYAISVDDILVYIGKTKDLRKRINYYRTAINRKDQTSDSVKSAKILEALMEGKKVEFYARQCFNLLINNELGQMSISTMDLEEPMFIKKFNPCWNTQHKRKSK
>ID:YP_009285604.1 |[Citrobacter phage vB_CfrM_CfP1]||_Citrobacter_phage_vB_CfrM_CfP1_.gbk|endonuclease|411|NC_031057(180219):46525-46935:1 ^GeneID:29079776^ Citrobacter phage vB_CfrM_CfP1, complete genome.|neighbours:ID:YP_009285603.1(1),ID:YP_009285605.1(1)|neighbour_genes:hypothetical protein,RNA ligase|
MMDGKTFPLSLGSDKRIDRSFVKCGEYRYCVYFIEIDGRIVYVGKCRDLWKRLDTYRNSKYWKEANPSNILKTARLEMAIKKRKRVNLIVTTHDEETYHDYEINMIRKINPEWNKQHYDKANKKPENTLQPIDEAV
> |[Tevenvirinae _Cronobacter_phage_Pet-CM3-4]||_Cronobacter_phage_Pet-CM3-4.gb|endonuclease|411|LT614807.1(171975):141762-142172:-1 ^RAST2:fig|1198136.112.peg.269^ Tevenvirinae _Cronobacter_phage_Pet-CM3-4|neighbours:(-1),(-1)|neighbour_genes:Phage-associated hom..,Ribonucleotide reduc..|
MKDIANEFSFIEYTQLKLLPDCTIDHVQVPNKLNVVYAIAVDNELVYIGKTKNLRKRINYYRTAINRKDQTSDSTKSAKIYDALMSGKTVSFYARQCFNLLINNELGEMSISTMDLEEPLFIKKLNPPWNTQHKRK
>ID:YP_006986343.1 |[Cronobacter phage vB_CsaM_GAP161]||_Cronobacter_phage_vB_CsaM_GAP161_.gbk|endonuclease II|417|NC_019398(178193):44567-44983:1 ^GeneID:13997608^ Cronobacter phage vB_CsaM_GAP161, complete genome.|neighbours:ID:YP_006986342.1(1),ID:YP_006986344.1(1)|neighbour_genes:putative homing endo..,RNA ligase|
MVNTTTKVYKMSLDKCGRIDRSFVKCGELRNCVYCIEIDNVIVYVGKAKDMWKRLDTYRNSKYWREANPSNILKTARLEMAIKKRKRVNLIVTTHDEDTYHDFEINMIRKINPEWNKQHYDKSNQKSENLIQPVDETV
>ID:AOG16194.1 |[Cronobacter phage vB_CsaM_leB]||_Cronobacter_phage_vB_CsaM_leB_.gbk|endonuclease II|180|KX431559(177907):44917-45096:1 ^^ Cronobacter phage vB_CsaM_leB, complete genome.|neighbours:ID:AOG16193.1(1),ID:AOG16195.1(1)|neighbour_genes:hypothetical protein,RNA ligase|
MKTARLEMAIKKRKRVNLIVTTHDEDTYHDFEINMIRKINPEWNKQHYDKANQKSENPL
>ID:AOG16474.1 |[Cronobacter phage vB_CsaM_leN]||_Cronobacter_phage_vB_CsaM_leN_.gbk|endonuclease II|399|KX431560(179516):44162-44560:1 ^^ Cronobacter phage vB_CsaM_leN, complete genome.|neighbours:ID:AOG16473.1(1),ID:AOG16475.1(1)|neighbour_genes:hypothetical protein,RNA ligase|
MDDVTFGVIFPLRLGSDKRIDRSFVKCGEFRHCVYFIEIDGRIVYVGKCRDLWKRLDTYRNSKYWREANPSNILKTARLEMAIKKRKRVNLIVTTHDEDTYHDFEINMIRKINPEWNKQHYDKANQKSENPL
> |[Tevenvirinae Enterobacter_phage_myPSH1140]||_Enterobacter_phage_myPSH1140.gb|endonuclease|414|MG999954.1(172614):144560-144973:-1 ^RAST2:fig|1198136.57.peg.274^ Tevenvirinae Enterobacter_phage_myPSH1140|neighbours:(-1),(-1)|neighbour_genes:RNA ligase,Ribonucleotide reduc..|
MKDIANEFSFIEYTQLKLLPDCTIDQVQVPNKLNVVYAIAVDDELVYIGKTKNLRKRINYYRTAINRKDQTSDSTKSAKIYDALMSGKTVSFYARQCFNLLINNELGEMSISTMDLEEPMFIKKFNPPWNTQHKGKK
>ID:YP_009606982.1 |[Enterobacter phage phiEap-3]||_Enterobacter_phage_phiEap-3_.gbk|endonuclease II|366|NC_041980(175814):43142-43507:1 ^GeneID:40082988^ Enterobacter phage phiEap-3, complete genome.|neighbours:ID:YP_009606981.1(1),ID:YP_009606983.1(1)|neighbour_genes:hypothetical protein,RNA ligase 1|
MKSEFNLTLDKCGRIDRSFVKCGELRHCVYFIAINDEIVYVGKCRDMWKRLDTYRNAKYWREANPSNILKTCRLEMAIKKRKTVKLIVTTHDENTYHDYEINMIRKYNPEWNKQHYDKGTN
>ID:YP_009168047.1 |[Escherichia phage AR1]|AR1|_Enterobacteria_phage_AR1_DNA_.gbk|denA|411|NC_027983(167435):136976-137386:-1 ^GeneID:26042151^ Enterobacteria phage AR1 DNA, complete genome.|neighbours:ID:YP_009168046.1(-1),ID:YP_009168048.1(-1)|neighbour_genes:rnlA,nrdB|
MKEIATEYSFIKYTELELDDNGSIKQLSIPNKYNVIYAIAINDELVYIGKTKNLRKRINYYRTAINRKDKTSDSTKSALIHAALKEGSKVEFYARQCFNLSMTNELGTMTIATIDLEEPLFIKLFNPPWNIQHKKK
> |[Tevenvirinae _Enterobacteria_phage_ATK47]||_Enterobacteria_phage_ATK47.gb|Phage endonuclease|411|KT184309.1(170020):32685-33095:1 ^RAST2:fig|1198136.68.peg.46^ Tevenvirinae _Enterobacteria_phage_ATK47|neighbours:(1),(1)|neighbour_genes:Ribonucleotide reduc..,RNA ligase|
MKDIAAEYSFIKYTELELLEDATIKTVDVPNKKNVIYAIAIDDELVYIGKTKNLKKRINYYRTAINRKDQTSDSRKSLMILDALMQGKKVEFWARQCFDLSVTNELGSMTIATMDLEEPLFIKKFNPPWNIQHKKK
> |[Tevenvirinae Enterobacteria_phage_ATK48]||_Enterobacteria_phage_ATK48.gb|Phage endonuclease|411|KT184310.1(169729):130919-131329:1 ^RAST2:fig|1198136.55.peg.222^ Tevenvirinae Enterobacteria_phage_ATK48|neighbours:(1),(1)|neighbour_genes:Ribonucleotide reduc..,RNA ligase|
MKDIAAEYSFIKYTELELLEDATIKTVDVPNKKNVIYAIAIDDELVYIGKTKNLKKRINYYRTAINRKDQTSDSRKSLMILDALMQGKKVEFWARQCFDLSVTNELGSMTIATMDLEEPLFIKKFNPPWNIQHKKK
> |[Tevenvirinae Enterobacteria_phage_Aplg8]||_Enterobacteria_phage_Aplg8.gb|Phage endonuclease|411|KT184308.1(168496):81622-82032:-1 ^RAST2:fig|1198136.66.peg.137^ Tevenvirinae Enterobacteria_phage_Aplg8|neighbours:(-1),(-1)|neighbour_genes:RNA ligase,Ribonucleotide reduc..|
MKEIATEYSFIKYTELELDDNGSIKQLSIPNKYNVIYAIAINDELVYIGKTKNLRKRINYYRTAINRKDKTSDSTKSALIHAALKEGSKVEFYARQCFNLSMTNELGTMTIATIDLEEPLFIKLFNPPWNIQHKKK
>ID:YP_007004221.1 |[Enterobacteria phage Bp7]||_Enterobacteria_phage_Bp7_.gbk|denA|438|NC_019500(168066):98831-99268:1 ^GeneID:14008050^ Enterobacteria phage Bp7, complete genome.|neighbours:ID:YP_007004220.1(1),ID:YP_007004222.1(1)|neighbour_genes:nrdB'',rnlA|
MGLRPLIAMKEIADEFSFIKYVTLELQDDATIAPLTVPNKQNVIYAIAVDDILVYVGKTKNLRKRINYYRTAINRKDQTSDSTKSILIHEALMAGKKVEFYARQCFNLSMTNELGTMSVETMSLEEPMFIKKFNPPWNTQHRLKG
> |[Tevenvirinae _Enterobacteria_phage_CC31]||_Enterobacteria_phage_CC31.gb|endonuclease|414|NC_014662.1(165540):134983-135396:-1 ^RAST2:fig|1198136.121.peg.245^ Tevenvirinae _Enterobacteria_phage_CC31|neighbours:(-1),(-1)|neighbour_genes:RNA ligase,Ribonucleotide reduc..|
MKDIANEFSFIEYTQLKLLPDCTIDQVQVPNKLNVVYAIAVDDELVYIGKTKNLRKRINYYRTAINRKDQTSDSTKSAKIYDALMSGKTVSFYARQCFNLLINNELGEMSISTMDLEEPMFIKKFNPPWNTQHKGKK
>ID:YP_009118909.1 |[Enterobacteria phage GEC-3S]||_Enterobacteria_phage_GEC-3S_.gbk|denA|462|NC_025425(163424):130077-130538:-1 ^GeneID:23301324^ Enterobacteria phage GEC-3S complete genome.|neighbours:ID:YP_009118908.1(-1),ID:YP_009118910.1(-1)|neighbour_genes:rnlA,hypothetical protein|
MINELIENYGFVKYSCLECKDGDVILPPQKNRLNVLYAIAVDNELVYIGQTVNLRKRINYYRTSINRQTPTADTRKSKNIHKALEEGKTVTFYYRQCFELYIENPTGKDIISTADIEEPVLITKFKPEWNTNYVNKRKQQKSFSIVQKSDGTM
> |[Tevenvirinae _Enterobacteria_phage_GiZh]||_Enterobacteria_phage_GiZh.gb|Phage endonuclease|411|KT184311.1(166514):19482-19892:-1 ^RAST2:fig|1198136.122.peg.37^ Tevenvirinae _Enterobacteria_phage_GiZh|neighbours:(-1),(-1)|neighbour_genes:RNA ligase,Ribonucleotide reduc..|
MKEIATEYSFIKYTELELDDNGSIKQLSIPNKYNVIYAIAINDELVYIGKTKNLRKRINYYRTAINRKDKTSDSTKSALIHAALKEGSKVEFYARQCFNLSMTNELGTMTIATIDLEEPLFIKLFNPPWNIQHKKK
> |[Viruses Hx01]||_Enterobacteria_phage_HX01.gb|Phage endonuclease|411|NC_018855.1(169158):134820-135230:1 ^RAST2:fig|10239.59.peg.214^ Viruses Hx01|neighbours:(1),(1)|neighbour_genes:Ribonucleotide reduc..,RNA ligase, phage-as..|
MKDIAAEYSFIKYTELELLEDATIKTVDVPNKKNVIYAIAIDDELVYIGKTKNLKKRINYYRTAINRKDQTSDSRKSLMILDALMQGKKVEFWARQCFDLSVTNELGSMTIATMDLEEPLFIKKFNPPWNIQHKKK
>ID:YP_003734367.1 |[Enterobacteria phage IME08]||_Enterobacteria_phage_IME08_.gbk|denA|438|NC_014260(172253):142029-142466:-1 ^GeneID:9384517^ Enterobacteria phage IME08, complete genome.|neighbours:ID:YP_003734366.1(-1),ID:YP_003734368.1(-1)|neighbour_genes:rnlA,nrdB|
MGLRPLIAMKEIADEFSFIKYVTLELQDDATIAPLTVPNKQNVIYAIAVDDILVYIGKTKNLRKRINYYRTAINRKDQTSDSTKSILIHEALMAGKKVEFYARQCFNLSMTNELGTMSVETMSLEEPMFIKKFNPPWNTQHRIKQ
>ID:YP_002922569.1 |[Enterobacteria phage JS10]||_Enterobacteria_phage_JS10_.gbk|denA|438|NC_012741(171451):140113-140550:-1 ^GeneID:7943372^ Enterobacteria phage JS10, complete genome.|neighbours:ID:YP_002922568.1(-1),ID:YP_002922570.1(-1)|neighbour_genes:rnlA,nrdB|
MGLRPLIAMKEIADEFSFIKYVTLELQTDATIAPITVPNKQNVIYAIAVDDILVYIGKTKNLRKRINYYRTAINRKDQTSDSTKSILIHEALMAGKKVEFYARQCFNLSMTNELGTMSVETMSLEEPMFIKKFNPPWNTQHRIKQ
>ID:YP_001595351.1 |[Escherichia phage JS98]||_Enterobacteria_phage_JS98.gbk|denA|438|NC_010105(170523):139046-139483:-1 ^GeneID:5783618^ Enterobacteria phage JS98, complete genome.|neighbours:ID:YP_001595350.1(-1),ID:YP_001595352.1(-1)|neighbour_genes:rnlA,nrdB|
MGLRPLIAMKEIADEFSFIKYVTLELQTDATIAPITVPNKQNVIYAIAVDDILVYIGKTKNLRKRINYYRTAINRKDQTSDSTKSILIHEALMAGKKVEFYARQCFNLSMTNELGTMSVETMSLEEPMFIKKFNPPWNTQHRIKQ
>ID:YP_002922303.1 |[Escherichia phage JSE]||_Enterobacteria_phage_JSE_.gbk|denA|432|NC_012740(166418):134299-134730:-1 ^GeneID:7943271^ Enterobacteria phage JSE, complete genome.|neighbours:ID:YP_002922302.1(-1),ID:YP_002922304.1(-1)|neighbour_genes:rnlA,hypothetical protein|
MINELIENYGFVKYSCLECKDGDVILPPQKNRLNVLYAIVVDDELVYIGQTVNLRKRINYYRTSINRQTPTADTRKSKNIHKALEEGKTVTFYYRQCFELYIENPTGKDIISTADIEEPVLITKFKPEWNTNYVNKRKQQKKF
> |[Tevenvirinae _Enterobacteria_phage_Kha5h]||_Enterobacteria_phage_Kha5h.gb|Phage endonuclease|411|KT184312.1(167318):161103-161513:-1 ^RAST2:fig|1198136.123.peg.280^ Tevenvirinae _Enterobacteria_phage_Kha5h|neighbours:(-1),(-1)|neighbour_genes:RNA ligase,Ribonucleotide reduc..|
MKEIATEYSFIKYTELELDDNGSIKQLSIPNKYNVIYAIAINDELVYIGKTKNLRKRINYYRTAINRKDKTSDSTKSALIHAALKEGSKVEFYARQCFNLSMTNELGTMTIATIDLEEPLFIKLFNPPWNIQHKKK
>ID:YP_001469568.1 |[Enterobacteria phage Phi1]||_Enterobacteria_phage_Phi1_.gbk|denA|462|NC_009821(164270):130536-130997:-1 ^GeneID:5602086^ Enterobacteria phage Phi1, complete genome.|neighbours:ID:YP_001469567.1(-1),ID:YP_001469569.1(-1)|neighbour_genes:rnlA,hypothetical protein|
MINELIENYGFVKYSCLECKDGDVILPPQKNRLNVLYAIVVDDELVYIGQTVNLRKRINYYRTSINRQTPTADTRKSKNIHKALEEGKTVTFYYRQCFELYIENPTGKDIISTADIEEPVLITKFKPEWNTNYVNKRKQQKSFSIVQKSDGTM
>ID:YP_009202964.1 |[Escherichia phage QL01]||_Enterobacteria_phage_QL01.gbk|hypothetical protein|438|NC_028847(170527):140993-141430:-1 ^GeneID:26629952^ Enterobacteria phage QL01, complete genome.|neighbours:ID:YP_009202963.1(-1),ID:YP_009202965.1(-1)|neighbour_genes:hypothetical protein,aerobic NDP reductas..|
MGLRPLIAMKEIADEFSFIKYVTLELQDDATIAPLTVPNKQNVIYAIAVDDILVYVGKTKNLRKRINYYRTAINRKDQTSDSTKSILIHEALMAGKKVEFYARQCFNLSMTNELGTMSVETMSLEEPMFIKKFNPPWNTQHRIKQ
>ID:AIT74317.1 |[Enterobacteria phage RB10]||_Enterobacteria_phage_RB10_.gbk|denA|411|KM606999(168401):135155-135565:-1 ^^ Enterobacteria phage RB10, complete genome.|neighbours:ID:AIT74316.1(-1),ID:AIT74318.1(-1)|neighbour_genes:rnlA,nrdB|
MKEIATEYSFIKYTELELDDNGSIKQLSIPNKYNVIYAIAINDELVYIGKTKNLRKRINYYRTAINRKDKTSDSTKSALIHAALKEGSKVEFYARQCFNLSMTNELGTMTIATIDLEEPLFIKLFNPPWNIQHKKK
>ID:YP_002854561.1 |[Escherichia virus RB14]||_Enterobacteria_phage_RB14_.gbk|denA|411|NC_012638(165429):135464-135874:-1 ^GeneID:7803977^ Enterobacteria phage RB14, complete genome.|neighbours:ID:YP_002854560.1(-1),ID:YP_002854562.1(-1)|neighbour_genes:rnlA,nrdB|
MKEIATEYSFIKYTELELDDNGSIKQLSIPNKYNVIYAIAINDELVYIGKTKNLRKRINYYRTAINRKDKTSDSTKSALIHAALKEGSKVEFYARQCFNLSMTNELGTMTIATIDLEEPLFIKLFNPPWNIQHKKK
> |[Tevenvirinae _Enterobacteria_phage_RB16]||_Enterobacteria_phage_RB16.gb|homing endonuclease|411|NC_014467.1(176788):45036-45446:1 ^RAST2:fig|1198136.103.peg.71^ Tevenvirinae _Enterobacteria_phage_RB16|neighbours:(1),(1)|neighbour_genes:hypothetical protein,RNA ligase|
MMESKVYRMSLDKCGRIDRSFIKCGELRNCVYCIEIDGVIVYVGKAKDMWKRLDTYRNSKYWREANPSNILKTARLEMAIKKRKRVNLIVTTHDENTYHNFEINMIRKINPEWNKQHYDKANQKPENTLQPINEVV
>ID:AXF42535.1 |[Enterobacteria phage RB18]||_Enterobacteria_phage_RB18_.gbk|denA|411|MH553563(166677):136046-136456:-1 ^^ Enterobacteria phage RB18, complete genome.|neighbours:ID:AXF42534.1(-1),ID:AXF42536.1(-1)|neighbour_genes:rnlA,nrdB|
MKEIATEYSFIKYTELELDDNGSIKQLSIPNKYNVIYAIAINDELVYIGKTKNLRKRINYYRTAINRKDKTSDSTKSALIHAALKEGSKVEFYARQCFNLSMTNELGTMTIATIDLEEPLFIKLFNPPWNIQHKKK
>ID:YP_009102427.1 |[Enterobacteria phage RB27]||_Enterobacteria_phage_RB27_.gbk|denA|411|NC_025448(165179):134693-135103:-1 ^GeneID:22113211^ Enterobacteria phage RB27, complete genome.|neighbours:ID:YP_009102426.1(-1),ID:YP_009102428.1(-1)|neighbour_genes:rnlA,nrd|
MKEIATEYSFIKYTELELDDNGSIKQLSIPNKYNVIYAIAINDELVYIGKTKNLRKRINYYRTAINRKDKTSDSTKSALIHAALKEGSKVEFYARQCFNLSMTNELGTMTIATIDLEEPLFIKLFNPPWNIQHKKK
>ID:AIT74862.1 |[Enterobacteria phage RB33]||_Enterobacteria_phage_RB33_.gbk|denA|411|KM607001(166007):135985-136395:-1 ^^ Enterobacteria phage RB33, complete genome.|neighbours:ID:AIT74861.1(-1),ID:AIT74863.1(-1)|neighbour_genes:rnlA,nrd|
MKEIATEYSFIKYTELELDDNGSIKQLSIPNKYNVIYAIAINDELVYIGKTKNLRKRINYYRTAINRKDKTSDSTKSALIHSALKEGSKVEFYARQCFNLSMTNELGTMTIATIDLEEPLFIKLFNPPWNIQHKKK
>ID:YP_009098609.1 |[Escherichia phage RB3]||_Enterobacteria_phage_RB3_.gbk|denA|411|NC_025419(168402):135156-135566:-1 ^GeneID:22113973^ Enterobacteria phage RB3, complete genome.|neighbours:ID:YP_009098608.1(-1),ID:YP_009098610.1(-1)|neighbour_genes:rnlA,nrdB|
MKEIATEYSFIKYTELELDDNGSIKQLSIPNKYNVIYAIAINDELVYIGKTKNLRKRINYYRTAINRKDKTSDSTKSALIHAALKEGSKVEFYARQCFNLSMTNELGTMTIATIDLEEPLFIKLFNPPWNIQHKKK
> |[Tevenvirinae _Enterobacteria_phage_RB43]||_Enterobacteria_phage_RB43.gb|homing endonuclease|411|NC_007023.1(180500):45210-45620:1 ^RAST2:fig|1198136.102.peg.74^ Tevenvirinae _Enterobacteria_phage_RB43|neighbours:(1),(1)|neighbour_genes:hypothetical protein,RNA ligase|
MMESKVYRMSLDKCGRIDRSFIKCGELRNCVYCIEIDGVIVYVGKAKDMWKRLDTYRNSKYWREANPSNILKTARLEMAIKKRKRVNLIVTTHDEETYHDYEINMIRKINPEWNKQHYDKANKKPENTLQPIDEAV
>ID:NP_891795.1 |[Enterobacteria phage RB49]||_Enterobacteria_phage_RB49_.gbk|denA|462|NC_005066(164018):130528-130989:-1 ^GeneID:1725423^ Enterobacteria phage RB49, complete genome.|neighbours:ID:NP_891794.1(-1),ID:NP_891796.1(-1)|neighbour_genes:rnlA,hypothetical protein|
MINELIENYGFVKYSCLECKDGDVILPPQKNRLNVLYAIVVDDELVYIGQTVNLRKRINYYRTSINRQTPTADTRKSKNIHKALEEGKTVTFYYRQCFELYIENPTGKDIISTADIEEPVLITKFKPEWNTNYVNKRKQQKSFSIVQKSDGTM
>ID:ACP31144.1 |[Enterobacteria phage RB51]||_Enterobacteria_phage_RB51_.gbk|denA|411|FJ839693(168394):137802-138212:-1 ^^ Enterobacteria phage RB51, complete genome.|neighbours:ID:ACP31143.1(-1),ID:ACP31145.1(-1)|neighbour_genes:rnlA,nrdB|
MKEIATEYSFIKYTELELDDNGSIKQLSIPNKYNVIYAIAINDELVYIGKTKNLRKRINYYRTAINRKDKTSDSTKSALIHAALKEGSKVEFYARQCFNLSMTNELGTMTIATIDLEEPLFIKLFNPPWNIQHKKK
>ID:AIT75136.1 |[Enterobacteria phage RB55]||_Enterobacteria_phage_RB55_.gbk|denA|411|KM607002(168896):137498-137908:-1 ^^ Enterobacteria phage RB55, complete genome.|neighbours:ID:AIT75135.1(-1),ID:AIT75137.1(-1)|neighbour_genes:rnlA,nrdB|
MKEIATEYSFIKYTELELDDNGSIKQLSIPNKYNVIYAIAINDELVYIGKTKNLRKRINYYRTAINRKDKTSDSTKSALIHSALKEGSKVEFYARQCFNLSMTNELGTMTIATIDLEEPLFIKLFNPPWNIQHKKK
>ID:AIT75410.1 |[Enterobacteria phage RB59]||_Enterobacteria_phage_RB59_.gbk|denA|411|KM607003(168966):137512-137922:-1 ^^ Enterobacteria phage RB59, complete genome.|neighbours:ID:AIT75409.1(-1),ID:AIT75411.1(-1)|neighbour_genes:rnlA,nrdB|
MKEIATEYSFIKYTELELDDNGSIKQLSIPNKYNVIYAIAINDELVYIGKTKNLRKRINYYRTAINRKDKTSDSTKSALIHSALKEGSKVEFYARQCFNLSMTNELGTMTIATIDLEEPLFIKLFNPPWNIQHKKK
>ID:AIT73230.1 |[Enterobacteria phage RB5]||_Enterobacteria_phage_RB5_.gbk|denA|411|KM606995(168394):135148-135558:-1 ^^ Enterobacteria phage RB5, complete genome.|neighbours:ID:AIT73229.1(-1),ID:AIT73231.1(-1)|neighbour_genes:rnlA,nrdB|
MKEIATEYSFIKYTELELDDNGSIKQLSIPNKYNVIYAIAINDELVYIGKTKNLRKRINYYRTAINRKDKTSDSTKSALIHAALKEGSKVEFYARQCFNLSMTNELGTMTIATIDLEEPLFIKLFNPPWNIQHKKK
>ID:AIT75686.1 |[Enterobacteria phage RB68]||_Enterobacteria_phage_RB68_.gbk|denA|411|KM607004(168401):137809-138219:-1 ^^ Enterobacteria phage RB68, complete genome.|neighbours:ID:AIT75685.1(-1),ID:AIT75687.1(-1)|neighbour_genes:rnlA,nrdB|
MKEIATEYSFIKYTELELDDNGSIKQLSIPNKYNVIYAIAINDELVYIGKTKNLRKRINYYRTAINRKDKTSDSTKSALIHAALKEGSKVEFYARQCFNLSMTNELGTMTIATIDLEEPLFIKLFNPPWNIQHKKK
>ID:NP_861927.1 |[Enterobacteria phage RB69]||_Enterobacteria_phage_RB69_.gbk|denA|411|NC_004928(167560):139263-139673:-1 ^GeneID:1494353^ Enterobacteria phage RB69, complete genome.|neighbours:ID:NP_861926.1(-1),ID:NP_861928.1(-1)|neighbour_genes:rnlA,nrdB|
MKDIAAEYSFIKYIELELLEDATIKTIDAPNKKNVIYAIAIDDELVYIGKTKNLKKRINYYRTAINRKDQTSDSRKSLMILDALMQGKKVEFWARQCFDLSVTNELGSMTIATMDLEEPLFIKKFNPPWNIQHKKK
>ID:AIT73501.1 |[Enterobacteria phage RB6]||_Enterobacteria_phage_RB6_.gbk|denA|411|KM606996(168394):135148-135558:-1 ^^ Enterobacteria phage RB6, complete genome.|neighbours:ID:AIT73500.1(-1),ID:AIT73502.1(-1)|neighbour_genes:rnlA,nrdB|
MKEIATEYSFIKYTELELDDNGSIKQLSIPNKYNVIYAIAINDELVYIGKTKNLRKRINYYRTAINRKDKTSDSTKSALIHAALKEGSKVEFYARQCFNLSMTNELGTMTIATIDLEEPLFIKLFNPPWNIQHKKK
>ID:AIT73772.1 |[Enterobacteria phage RB7]||_Enterobacteria_phage_RB7_.gbk|denA|411|KM606997(168395):135149-135559:-1 ^^ Enterobacteria phage RB7, complete genome.|neighbours:ID:AIT73771.1(-1),ID:AIT73773.1(-1)|neighbour_genes:rnlA,nrdB|
MKEIATEYSFIKYTELELDDNGSIKQLSIPNKYNVIYAIAINDELVYIGKTKNLRKRINYYRTAINRKDKTSDSTKSALIHAALKEGSKVEFYARQCFNLSMTNELGTMTIATIDLEEPLFIKLFNPPWNIQHKKK
>ID:AIT74044.1 |[Enterobacteria phage RB9]||_Enterobacteria_phage_RB9.gbk|denA|411|KM606998(168395):135149-135559:-1 ^^ Enterobacteria phage RB9, complete genome.|neighbours:ID:AIT74043.1(-1),ID:AIT74045.1(-1)|neighbour_genes:rnlA,nrdB|
MKEIATEYSFIKYTELELDDNGSIKQLSIPNKYNVIYAIAINDELVYIGKTKNLRKRINYYRTAINRKDKTSDSTKSALIHAALKEGSKVEFYARQCFNLSMTNELGTMTIATIDLEEPLFIKLFNPPWNIQHKKK
>ID:ADJ39950.1 |[Enterobacteria phage T4T]||_Enterobacteria_phage_T4T_.gbk|denA|435|HM137666(168920):137533-137967:-1 ^^ Enterobacteria phage T4T, complete genome.|neighbours:ID:ADJ39949.1(-1),ID:ADJ39951.1(-1)|neighbour_genes:rnlA,nrdB|
MGRKAHFIMKEIATEYSFIKYTELELDDNGSIKQLSIPNKYNVIYAIAINDELVYIGKTKNLRKRINYYRTAINRKDKTSDSTKSALIHSALKEGSKVEFYARQCFNLSMTNELGTMTIATIDLEEPLFIKLFNPPWNIQHKKK
>ID:NP_049840.1 |[Escherichia virus T4]||_Enterobacteria_phage_T4_.gbk|denA|435|NC_000866(168903):137517-137951:-1 ^GeneID:1258710^ Enterobacteria phage T4, complete genome.|neighbours:ID:NP_049839.1(-1),ID:NP_049841.1(-1)|neighbour_genes:rnlA,nrdB|
MGRKAHFIMKEIATEYSFIKYTELELDDNGSIKQLSIPNKYNVIYAIAINDELVYIGKTKNLRKRINYYRTAINRKDKTSDSTKSALIHSALKEGSKVEFYARQCFNLSMTNELGTMTIATIDLEEPLFIKLFNPPWNIQHKKK
> |[Tevenvirinae _Enterobacteria_phage_T4_strain_wild]||_Enterobacteria_phage_T4_strain_wild.gb|Phage endonuclease|411|KJ477684.1(168922):137535-137945:-1 ^RAST2:fig|1198136.58.peg.242^ Tevenvirinae _Enterobacteria_phage_T4_strain_wild|neighbours:(-1),(-1)|neighbour_genes:RNA ligase,Ribonucleotide reduc..|
MKEIATEYSFIKYTELELDDNGSIKQLSIPNKYNVIYAIAINDELVYIGKTKNLRKRINYYRTAINRKDKTSDSTKSALIHSALKEGSKVEFYARQCFNLSMTNELGTMTIATIDLEEPLFIKLFNPPWNIQHKKK
> |[Tevenvirinae _Enterobacteria_phage_T6]||_Enterobacteria_phage_T6.gb|Phage endonuclease|411|MH550421.1(168706):136987-137397:-1 ^RAST2:fig|1198136.104.peg.230^ Tevenvirinae _Enterobacteria_phage_T6|neighbours:(-1),(-1)|neighbour_genes:RNA ligase,Ribonucleotide reduc..|
MKEIATEYSFIKYTELELDDNGSIKQLSIPNKYNVIYAIAINDELVYIGKTKNLRKRINYYRTAINRKDKTSDSTKSALIHAALKEGSKVEFYARQCFNLSMTNELGTMTIATIDLEEPLFIKLFNPPWNIQHKKK
>ID:YP_004063926.1 |[Escherichia phage vB_EcoM_VR7]||_Enterobacteria_phage_vB_EcoM-VR7_.gbk|denA|411|NC_014792(169285):138448-138858:-1 ^GeneID:10021470^ Enterobacteria phage vB_EcoM-VR7, complete genome.|neighbours:ID:YP_004063925.1(-1),ID:YP_004063927.1(-1)|neighbour_genes:rnlA,nrdB|
MKQIADEYSFIKYAELELVDGKIPTLTLANKKNVIYAISVDDELVYIGKTNNLKKRINYYRTAINRIEQTSDSNKSRMIHEALHAGQKVVFYARQCFNLSMTNELGTMSVETMSLEEPMFIKLFNPPWNYQHKVKK
>ID:YP_006986782.1 |[Escherichia phage vB_EcoM_ACG-C40]||_Enterobacteria_phage_vB_EcoM_ACG-C40_.gbk|endonuclease II|411|NC_019399(167396):135609-136019:-1 ^GeneID:13998054^ Enterobacteria phage vB_EcoM_ACG-C40, complete genome.|neighbours:ID:YP_006986781.1(-1),ID:YP_006986783.1(-1)|neighbour_genes:RNA ligase 1 and tai..,aerobic NDP reductas..|
MKEIATEYSFIKYTELELDDNGSIKQLSIPNKYNVIYAIAINDELVYIGKTKNLRKRINYYRTAINRKDKTSDSTKSALIHSALKEGSKVEFYARQCFNLSMTNELGTMTIATIDLEEPLFIKLFNPPWNIQHKKK
>ID:AWD91455.1 |[Enterobacteria phage vB_EcoM_IME339]||_Enterobacteria_phage_vB_EcoM_IME339_.gbk|endonuclease II|411|MH051915(164366):32300-32710:1 ^^ Enterobacteria phage vB_EcoM_IME339, complete genome.|neighbours:ID:AWD91454.1(1),ID:AWD91456.1(1)|neighbour_genes:ribonucleotide reduc..,RNA ligase 1 and tai..|
MKEIATEYSFIKYTELELDDNGSIKQLSIPNKYNVIYAIAINDELVYIGKTKNLRKRINYYRTAINRKDKTSDSTKSALIHAALKEGSKVEFYARQCFNLSMTNELGTMTIATIDLEEPLFIKLFNPPWNIQHKKK
>ID:AWD91711.1 |[Enterobacteria phage vB_EcoM_IME340]||_Enterobacteria_phage_vB_EcoM_IME340_.gbk|endonuclease|411|MH051916(165549):32465-32875:1 ^^ Enterobacteria phage vB_EcoM_IME340, complete genome.|neighbours:ID:AWD91710.1(1),ID:AWD91712.1(1)|neighbour_genes:ribonucleotide reduc..,RNA ligase|
MKEIATEYSFIKYTELELDGNGSIKQLSIPNKYNVIYAIAINDELVYIGKTKNLRKRINYYRTAINRKDKTSDSTKSALIHAALKEGSKVEFYARQCFNLSMTNELGTMTIATIDLEEPLFIKLFNPPWNIQHKKK
>ID:YP_009207418.1 |[Escherichia phage vB_EcoM_VR20]||_Enterobacteria_phage_vB_EcoM_VR20.gbk|denA|411|NC_028894(170336):137860-138270:-1 ^GeneID:26633917^ Enterobacteria phage vB_EcoM_VR20, complete genome.|neighbours:ID:YP_009207417.1(-1),ID:YP_009207419.1(-1)|neighbour_genes:rnlA,nrdB|
MKQIADEYSFIKYAELELVDGKIPILTLANKKNVIYAISVDDELVYIGKTNNLKKRINYYRTAINRIDQTSDSNKSRMIHEALQEGKKVVFYARQCFNLSMTNELGTMSVETMSLEEPMFIKLFNPPWNYQHKVKK
>ID:YP_009209987.1 |[Escherichia phage vB_EcoM_VR25]||_Enterobacteria_phage_vB_EcoM_VR25_.gbk|denA|411|NC_028925(170822):140188-140598:-1 ^GeneID:26636407^ Enterobacteria phage vB_EcoM_VR25, complete genome.|neighbours:ID:YP_009209986.1(-1),ID:YP_009209988.1(-1)|neighbour_genes:rnlA,nrdB|
MKQIADEYSFIKYAELELVDGKIPTLTLANKKNVIYAISVDDELVYIGKTNNLKKRINYYRTAINRIEQTSDSNKSRMIHEALQAGKKVVFYARQCFNLSMTNELGTMSVETMSLEEPMFIKLFNPPWNYQHKVKK
>ID:YP_009214079.1 |[Escherichia phage vB_EcoM_VR26]||_Enterobacteria_phage_vB_EcoM_VR26_.gbk|denA|411|NC_028957(171541):139933-140343:-1 ^GeneID:26640535^ Enterobacteria phage vB_EcoM_VR26, complete genome.|neighbours:ID:YP_009214078.1(-1),ID:YP_009214080.1(-1)|neighbour_genes:rnlA,nrdB|
MKQIADEYSFIKYAELELVDGKIPTLTLANKKNVIYAISVDDELVYIGKTNNLKKRINYYRTAINRIEQTSDSNKSRMIHEALHAGQKVVFYARQCFNLSMTNELGTMSVETMSLEEPMFIKLFNPPWNYQHKVKK
>ID:YP_009205924.1 |[Enterobacteria phage vB_EcoM_VR5]||_Enterobacteria_phage_vB_EcoM_VR5.gbk|denA|438|NC_028881(170473):139931-140368:-1 ^GeneID:26632537^ Enterobacteria phage vB_EcoM_VR5, complete genome.|neighbours:ID:YP_009205923.1(-1),ID:YP_009205925.1(-1)|neighbour_genes:rnlA,nrdB|
MGLRPLIAMKEIADEFSFIKYVTLELQTDATIAPITVPNKQNVIYAIAVDDILVYIGKTKNLRKRINYYRTAINRKDQTSDSTKSILIHEALMAGKKVEFYARQCFNLSMTNELGTMSVETMSLEEPMFIKKFNPPWNTQHRIKQ
> |[Tevenvirinae _Erwinia_phage_Cronus]||_Erwinia_phage_Cronus.gb|endonuclease|417|MH059636.2(175774):145707-146123:-1 ^RAST2:fig|1198136.105.peg.289^ Tevenvirinae _Erwinia_phage_Cronus|neighbours:(-1),(-1)|neighbour_genes:hypothetical protein,Ribonucleotide reduc..|
MKEFSEEYSFIKYATLELNANGDIDLVSVPNKKNVVYAIAVDDKLMYIGKTKNLRKRINYYRTSINRKDQTSDSAKSIRIHDALYEGKKVTFWARQCFNLSMTNELGTISVPTMDLEEPMFIKMFNPPWNTHYREKKK
>ID:YP_009592731.1 |[Escherichia coli O157 typing phage 3]||_Escherichia_coli_O157_typing_phage_3_.gbk|GIY-YIG catalytic do..|411|NC_041863(168733):10669-11079:1 ^GeneID:40068225^ Escherichia coli O157 typing phage 3, complete genome.|neighbours:ID:YP_009592730.1(1),ID:YP_009592732.1(1)|neighbour_genes:nrdB,RNA ligase|
MKDIAAEYSFIKYTELELLEDATIKTVDVPNKKNVIYAIAIDDELVYIGKTKNLKKRINYYRTAINRKDQTSDSRKSLMILDALMQGKKVEFWARQCFDLSVTNELGSMTIATMDLEEPLFIKKFNPPWNIQHKKK
>ID:YP_009593225.1 |[Escherichia coli O157 typing phage 6]||_Escherichia_coli_O157_typing_phage_6_.gbk|GIY-YIG catalytic do..|411|NC_041864(160570):149483-149893:-1 ^GeneID:40068722^ Escherichia coli O157 typing phage 6, complete genome.|neighbours:ID:YP_009593224.1(-1),ID:YP_009593226.1(-1)|neighbour_genes:RNA ligase,nrdB|
MKDIAAEYSFIKYTELELLEDATIKTVDVPNKKNVIYAIAIDDELVYIGKTKNLKKRINYYRTAINRKDQTSDSRKSLMILDALMQGKKVEFWARQCFDLSVTNELGSMTIATMDLEEPLFIKKFNPPWNIQHKKK
>ID:YP_009225028.1 |[Escherichia phage APCEc01]||_Escherichia_phage_APCEc01_.gbk|endonuclease II|411|NC_029091(168771):44824-45234:1 ^GeneID:26795981^ Escherichia phage APCEc01, complete genome.|neighbours:ID:YP_009225027.1(1),ID:YP_009225029.1(1)|neighbour_genes:aerobic ribonucleosi..,RNA ligase A|
MKDIAAEYSFIKYTELELLEDATIKTVDVPNKKNVIYAIAIDDELVYIGKTKNLKKRINYYRTAINRKDQTSDSRKSLMILDALMQGKKVEFWARQCFDLSVTNELGSMTIATMDLEEPLFIKKFNPPWNIQHKKK
> |[Tevenvirinae _Escherichia_phage_AnYang]||_Escherichia_phage_AnYang.gb|endonuclease|414|MK234886.1(169215):106016-106429:-1 ^RAST2:fig|1198136.106.peg.186^ Tevenvirinae _Escherichia_phage_AnYang|neighbours:(-1),(-1)|neighbour_genes:RNA ligase,Ribonucleotide reduc..|
MKEIADEFSFIKYVTLELQDDASIAPLTAPNKQNVIYAIAVDDILVYIGKTKNLRKRINYYRTAINRKDQTSDSTKSILIHEALMAGKKVEFYARQCFNLSMTNELGTMSVETMSLEEPMFIKKFNPPWNTQHRLKG
> |[Tevenvirinae Escherichia_phage_CF2]||_Escherichia_phage_CF2.gb|Phage endonuclease|411|NC_041919.1(168188):20768-21178:1 ^RAST2:fig|1198136.52.peg.28^ Tevenvirinae Escherichia_phage_CF2|neighbours:(1),(1)|neighbour_genes:Ribonucleotide reduc..,RNA ligase|
MKEIATEYSFIKYTELELDDNGSIKQLSIPNKYNVIYAIAINDELVYIGKTKNLRKRINYYRTAINRKDKTSDSTKSALIHSALKEGSKVEFYARQCFNLSMTNELGTMTIATIDLEEPLFIKLFNPPWNIQHKKK
>ID:QBO61233.1 |[Escherichia phage D5505]||_Escherichia_phage_D5505_.gbk|putative endonucleas..|411|MK327929(168049):136854-137264:-1 ^^ Escherichia phage D5505, complete genome.|neighbours:ID:QBO61232.1(-1),ID:QBO61234.1(-1)|neighbour_genes:putative RNA ligase ..,putative ribonucleos..|
MKEIATEYSFIKYTELELDDNGSIKQLSIPNKYNVIYAIAINDELVYIGKTKNLRKRINYYRTAINRKDKTSDSTKSALIHSALKEGSKVEFYARQCFNLSMTNELGTMTIATIDLEEPLFIKLFNPPWNIQHKKK
> |[Tevenvirinae Escherichia_phage_ECD7]||_Escherichia_phage_ECD7.gb|Phage endonuclease|462|NC_041936.1(164706):133525-133986:-1 ^RAST2:fig|1198136.56.peg.236^ Tevenvirinae Escherichia_phage_ECD7|neighbours:(-1),(-1)|neighbour_genes:RNA ligase,Phage protein|
MINELIENYGFVKYSCLECKDGDVILPPQKNRLNVLYAIAVDDELVYIGQTVNLRKRINYYRTSINRQTPTADTRKSKNIHKALEEGKTVTFYYRQCFELYIENPTGKDIISTADIEEPVLITKFKPEWNTNYVNKRKQQKSFSIVQKSDDTM
>ID:YP_009102699.1 |[Escherichia phage ECML-134]||_Escherichia_phage_ECML-134_.gbk|hypothetical protein|411|NC_025449(166783):135695-136105:-1 ^GeneID:22111882^ Escherichia phage ECML-134, complete genome.|neighbours:ID:YP_009102698.1(-1),ID:YP_009102700.1(-1)|neighbour_genes:hypothetical protein,ribonucleotide reduc..|
MKEIATEYSFIKYTELELDDNGSIKQLSIPNKYNVIYAIAINDELVYIGKTKNLRKRINYYRTAINRKDKTSDSTKSALIHSALKEGSKVEFYARQCFNLSMTNELGTMTIATIDLEEPLFIKLFNPPWNIQHKKK
> |[Tevenvirinae Escherichia_phage_EcWhh-1]||_Escherichia_phage_EcWhh-1.gb|endonuclease|438|MH791409.1(170524):30573-31010:-1 ^RAST2:fig|1198136.71.peg.50^ Tevenvirinae Escherichia_phage_EcWhh-1|neighbours:(-1),(-1)|neighbour_genes:RNA ligase,Ribonucleotide reduc..|
MGLRPLIAMKEIADEFSFIKYVTLELQTDATIAPITVPNKQNVIYAIAVDDILVYIGKTKNLRKRINYYRTAINRKDQTSDSTKSILIHEALMAGKKVEFYARQCFNLSMTNELGTMSVETMSLEEPMFIKKFNPPWNTQHRIKQ
> |[Tevenvirinae Escherichia_phage_HP3]||_Escherichia_phage_HP3.gb|endonuclease|411|NC_041920.1(170254):150087-150497:-1 ^RAST2:fig|1198136.53.peg.265^ Tevenvirinae Escherichia_phage_HP3|neighbours:(-1),(-1)|neighbour_genes:RNA ligase,Ribonucleotide reduc..|
MKDIAAEYSFIKYIELELLEDATIKTVDVPNKKNVIYAIAIDDELVYIGKTKNLKKRINYYRTAINRKDQTSDSRKSLMILDALMQGKKVEFWARQCFDLSVTNELGSMTIATMDLEEPLFIKKFNPPWNIQHKKK
> |[Tevenvirinae _Escherichia_phage_HY01]||_Escherichia_phage_HY01.gb|Phage endonuclease|411|NC_027349.1(166977):135714-136124:-1 ^RAST2:fig|1198136.95.peg.238^ Tevenvirinae _Escherichia_phage_HY01|neighbours:(-1),(-1)|neighbour_genes:RNA ligase,Ribonucleotide reduc..|
MKEIATEYSFIKYTELELDDNGSIKQLSIPNKYNVIYAIAINDELVYIGKTKNLRKRINYYRTAINRKDKTSDSTKSALIHAALKEGSKVEFYARQCFNLSMTNELGTMTIATIDLEEPLFIKLFNPPWNIQHKKK
>ID:YP_009284235.1 |[Escherichia phage HY03]||_Escherichia_phage_HY03.gbk|putative endonucleas..|411|NC_031047(170770):156595-157005:1 ^GeneID:29079103^ Escherichia phage HY03, complete genome.|neighbours:ID:YP_009284234.1(1),ID:YP_009284236.1(1)|neighbour_genes:putative ribonucleot..,putative RNA ligase ..|
MKEIATEYSFIKYTELELDDNGSIKQLSIPNKYNVIYAIAINDELVYIGKTKNLRKRINYYRTAINRKDKTSDSTKSALIHAALKEGSKVEFYARQCFNLSMTNELGTMTIATIDLEEPLFIKLFNPPWNIQHKKK
>ID:BBG28743.1 |[Escherichia phage KIT03]||_Escherichia_phage_KIT03_DNA_.gbk|endonuclease II|411|AP018932(166848):136490-136900:-1 ^^ Escherichia phage KIT03 DNA, complete sequence.|neighbours:ID:BBG28742.1(-1),ID:BBG28744.1(-1)|neighbour_genes:RNA ligase and tail ..,ribonucleotide reduc..|
MKEIATEYSFIKYTELELDDNGSIKQLSIPNKYNVIYAIAINDELVYIGKTKNLRKRINYYRTAINRKDKTSDSTKSALIHAALKEGSKVEFYARQCFNLSMTNELGTMTIATIDLEEPLFIKLFNPPWNIQHKKK
>ID:YP_008060592.1 |[Escherichia phage Lw1]||_Escherichia_phage_Lw1_.gbk|denA|399|NC_021344(176227):44777-45175:1 ^GeneID:16205060^ Escherichia phage Lw1, complete genome.|neighbours:ID:YP_008060591.1(1),ID:YP_008060593.1(1)|neighbour_genes:hypothetical protein,rnlA|
MDDVTFGVIFPLRLGSDKRIDRSFVKCGEFRHCVYFIEIDGRIVYVGKCRDLWKRLDTYRNSKYWREANPSNILKTARLEMAIKKGKRVNLIVTTHDESTYHDFEINMIRKINPEWNKQHYDKSNQKSENPL
> |[Tevenvirinae _Escherichia_phage_MX01]||_Escherichia_phage_MX01.gb|endonuclease|438|NC_031934.1(168929):139530-139967:-1 ^RAST2:fig|1198136.96.peg.239^ Tevenvirinae _Escherichia_phage_MX01|neighbours:(-1),(-1)|neighbour_genes:RNA ligase,Ribonucleotide reduc..|
MGLRPLIAMKEIADEFSFIKYVTLELQDDATIAPLTVPNKQNVIYAIAVDDILVYIGKTKNLRKRINYYRTAINRKDQTSDSTKSILIHEALMAGKKVEFYARQCFNLSMTNELGTMSVETMSLEEPMFIKKFNPPWNTQHRLKG
>ID:AYR04143.1 |[Escherichia phage OLB35]||_Escherichia_phage_OLB35_.gbk|endonuclease II|411|MH992122(169140):139525-139935:-1 ^^ UNVERIFIED: Escherichia phage OLB35, complete genome.|neighbours:ID:AYR04142.1(-1),ID:AYR04144.1(-1)|neighbour_genes:RNA ligase A,aerobic NDP reductas..|
MKDIAAEYSFIKYIELELLEDATIKTIDAPNKKNVIYAIAIDDELVYIGKTKNLKKRINYYRTAINRKDQTSDSRKSLMILDALMQGKKVEFWARQCFDLSVTNELGSMTIATMDLEEPLFIKKFNPPWNIQHKKK
> |[Tevenvirinae _Escherichia_phage_PE37]||_Escherichia_phage_PE37.gb|Phage endonuclease|411|KU925172.1(166423):28210-28620:1 ^RAST2:fig|1198136.98.peg.44^ Tevenvirinae _Escherichia_phage_PE37|neighbours:(1),(1)|neighbour_genes:Ribonucleotide reduc..,RNA ligase|
MKEIATEYSFIKYTELELDDNGSIKQLSIPNKYNVIYAIAINDELVYIGKTKNLRKRINYYRTAINRKDKTSDSTKSALIHSALKEGSKVEFYARQCFNLSMTNELGTMTIATIDLEEPLFIKLFNPPWNIQHKKK
>ID:BBC14569.1 |[Escherichia phage PP01]||_Escherichia_phage_PP01.gbk|denA|411|LC348379(167812):137902-138312:-1 ^^ Escherichia phage PP01 DNA, complete sequence.|neighbours:ID:BBC14568.1(-1),ID:BBC14570.1(-1)|neighbour_genes:rnlA,hypothetical protein|
MKEIATEYSFIKYTELELDDNGSIKQLSIPNKYNVIYAIAINDELVYIGKTKNLRKRINYYRTAINRKDKTSDSTKSALIHAALKEGSKVEFYARQCFNLSMTNELGTMTIATIDLEEPLFIKLFNPPWNIQHKKK
> |[Tevenvirinae _Escherichia_phage_SF]||_Escherichia_phage_SF.gb|Phage endonuclease|411|MH359124.1(168695):150355-150765:1 ^RAST2:fig|1198136.100.peg.247^ Tevenvirinae _Escherichia_phage_SF|neighbours:(1),(1)|neighbour_genes:Ribonucleotide reduc..,RNA ligase|
MKDIAAEYSFIKYTELELLEDATIKTVDVPNKKNVIYAIAIDDELVYIGKTKNLKKRINYYRTAINRKDQTSDSRKSLMILDALMQGKKVEFWARQCFDLSVTNELGSMTIATMDLEEPLFIKKFNPPWNIQHKKK
>ID:YP_009608439.1 |[Escherichia phage ST0]||_Escherichia_phage_ST0.gbk|endonuclease II|411|NC_041990(170496):90613-91023:1 ^GeneID:40084461^ Escherichia phage ST0, complete genome.|neighbours:ID:YP_009608438.1(1),ID:YP_009608440.1(1)|neighbour_genes:hypothetical protein,RNA ligase A|
MKDIAAEYSFIKYTELELLEDATIKTVDVPNKKNVIYAIAIDDELVYIGKTKNLKKRINYYRTAINRKDQTSDSRKSLMILDALMQGKKVEFWARQCFDLSVTNELGSMTIATMDLEEPLFIKKFNPPWNIQHKKK
>ID:BBC14845.1 |[Escherichia phage T2]||_Escherichia_phage_T2.gbk|denA|411|LC348380(163825):133356-133766:-1 ^^ Escherichia phage T2 DNA, complete sequence.|neighbours:ID:BBC14844.1(-1),ID:BBC14846.1(-1)|neighbour_genes:rnlA,hypothetical protein|
MKEIATEYSFIKYTELELDDNGSIKQLSIPNKYNVIYAIAINDELVYIGKTKNLRKRINYYRTAINRKDKTSDSTKSALIHAALKEGSKVEFYARQCFNLSMTNELGTMTIATIDLEEPLFIKLFNPPWNIQHKKK
>ID:YP_009281559.1 |[Escherichia phage UFV-AREG1]||_Escherichia_phage_UFV-AREG1_.gbk|endonuclease II|411|NC_031030(170788):135648-136058:-1 ^GeneID:29063752^ Escherichia phage UFV-AREG1, complete genome.|neighbours:ID:YP_009281558.1(-1),ID:YP_009281560.1(-1)|neighbour_genes:RNA ligase 1 and tai..,ribonucleoside-dipho..|
MKEIATEYSFIKYTELELDDNGSIKQLSIPNKYNVIYAIAINDELVYIGKTKNLRKRINYYRTAINRKDKTSDSTKSALIHAALKEGSKVEFYARQCFNLSMTNELGTMTIATIDLEEPLFIKLFNPPWNIQHKKK
>ID:YP_009323431.1 |[Escherichia phage WG01]||_Escherichia_phage_WG01_.gbk|hypothetical protein|438|NC_031928(169936):140449-140886:-1 ^GeneID:30308557^ Escherichia phage WG01, complete genome.|neighbours:ID:YP_009323430.1(-1),ID:YP_009323432.1(-1)|neighbour_genes:hypothetical protein,aerobic NDP reductas..|
MGLRPLIAMKEIADEFSFIKYVTLELQDDASIAPLTVPNKQNVIYAIAVDDILVYIGKTKNLRKRINYYRTAINRKDQTSDSTKSILIHEALMAGKKVEFYARQCFNLSMTNELGTMSVETMSLEEPMFIKKFNPPWNTQHRIKQ
>ID:YP_009030834.1 |[Escherichia phage vB_EcoM_112]||_Escherichia_phage_e112_.gbk|endonuclease II|435|NC_024125(168470):135844-136278:-1 ^GeneID:19485378^ Escherichia phage e11/2, complete genome.|neighbours:ID:YP_009030833.1(-1),ID:YP_009030835.1(-1)|neighbour_genes:RNA ligase 1 and tai..,aerobic NDP reductas..|
MGRKAHFIMKEIATEYSFIKYTELELDDNGSIKQLSIPNKYNVIYAIAINDELVYIGKTKNLRKRINYYRTAINRKDKTSDSTKSALIHSALKEGSKVEFYARQCFNLSMTNELGTMTIATIDLEEPLFIKLFNPPWNIQHKKK
>ID:AYN56189.1 |[Escherichia phage p000v]||_Escherichia_phage_p000v_.gbk|endonuclease II|411|MK047717(167803):10289-10699:1 ^^ Escherichia phage p000v, complete genome.|neighbours:ID:AYN56188.1(1),ID:AYN56190.1(1)|neighbour_genes:hypothetical protein,RNA ligase 1|
MKDIAAEYSFIKYIELELLEDATIKTVDVPNKKNVIYAIAIDDELVYIGKTKNLKKRINYYRTAINRKDQTSDSRKSLMILDALMQGKKVEFWARQCFDLSVTNELGSMTIATMDLEEPLFIKKFNPPWNIQHKKK
> |[Tevenvirinae _Escherichia_phage_p000y]||_Escherichia_phage_p000y.gb|Phage endonuclease|411|MK047718.1(169872):121254-121664:1 ^RAST2:fig|1198136.97.peg.212^ Tevenvirinae _Escherichia_phage_p000y|neighbours:(1),(1)|neighbour_genes:Ribonucleotide reduc..,RNA ligase|
MKDIAAEYSFIKYTELELLEDATIKTVDVPNKKNVIYAIAIDDELVYIGKTKNLKKRINYYRTAINRKDQTSDSRKSLMILDALMQGKKVEFWARQCFDLSVTNELGSMTIATMDLEEPLFIKKFNPPWNIQHKKK
> |[Tevenvirinae _Escherichia_phage_slur02]||_Escherichia_phage_slur02.gb|Phage endonuclease|411|NC_028927.1(167298):40053-40463:-1 ^RAST2:fig|1198136.99.peg.63^ Tevenvirinae _Escherichia_phage_slur02|neighbours:(-1),(-1)|neighbour_genes:RNA ligase,Ribonucleotide reduc..|
MKEIATEYSFIKYTELELDDNGSIKQLSIPNKYNVIYAIAINDELVYIGKTKNLRKRINYYRTAINRKDKTSDSTKSALIHAALKEGSKVEFYARQCFNLSMTNELGTMTIATIDLEEPLFIKLFNPPWNIQHKKK
>ID:YP_009625024.1 |[Escherichia phage slur03]||_Escherichia_phage_slur03_.gbk|putative endonucleas..|411|NC_042129(167467):33341-33751:1 ^GOA:A0A0M7Q901,GeneID:40101906,InterPro:IPR000305,InterPro:IPR016413,InterPro:IPR027299,UniProtKB/TrEMBL:A0A0M7Q901^ Escherichia phage slur03, complete genome.|neighbours:ID:YP_009625023.1(1),ID:YP_009625025.1(1)|neighbour_genes:putative ribonucleot..,RNA ligase 1 and tai..|
MKEIATEYSFIKYTELELDDNGSIKQLSIPNKYNVIYAIAINDELVYIGKTKNLRKRINYYRTAINRKDKTSDSTKSALIHAALKEGSKVEFYARQCFNLSMTNELGTMTIATIDLEEPLFIKLFNPPWNIQHKKK
>ID:YP_009625443.1 |[Escherichia phage slur04]||_Escherichia_phage_slur04_.gbk|GIY-YIG catalytic do..|411|NC_042130(167298):121737-122147:-1 ^GeneID:40102344,InterPro:IPR000305,InterPro:IPR016413,InterPro:IPR027299,UniProtKB/TrEMBL:A0A0M7QEQ1^ Escherichia phage slur04, complete genome.|neighbours:ID:YP_009625442.1(-1),ID:YP_009625444.1(-1)|neighbour_genes:RNA ligase,nrdB|
MKEIATEYSFIKYTELELDDNGSIKQLSIPNKYNVIYAIAINDELVYIGKTKNLRKRINYYRTAINRKDKTSDSTKSALIHAALKEGSKVEFYARQCFNLSMTNELGTMTIATIDLEEPLFIKLFNPPWNIQHKKK
> |[Tevenvirinae _Escherichia_phage_slur07]||_Escherichia_phage_slur07.gb|Phage endonuclease|411|NC_028780.1(167124):25713-26123:1 ^RAST2:fig|1198136.89.peg.34^ Tevenvirinae _Escherichia_phage_slur07|neighbours:(1),(1)|neighbour_genes:Ribonucleotide reduc..,RNA ligase|
MKEIATEYSFIKYTELELDDNGSIKQLSIPNKYNVIYAIAINDELVYIGKTKNLRKRINYYRTAINRKDKTSDSTKSALIHAALKEGSKVEFYARQCFNLSMTNELGTMTIATIDLEEPLFIKLFNPPWNIQHKKK
>ID:CUL02568.1 |[Escherichia phage slur08]||_Escherichia_phage_slur08_.gbk|GIY-YIG catalytic do..|411|LN881733(167467):30588-30998:1 ^InterPro:IPR000305,InterPro:IPR016413,InterPro:IPR027299,UniProtKB/TrEMBL:A0A0M7QBJ4^ Escherichia phage slur08, complete genome.|neighbours:ID:CUL02567.1(1),ID:CUL02569.1(1)|neighbour_genes:nrdB,RNA ligase|
MKEIATEYSFIKYTELELDDNGSIKQLSIPNKYNVIYAIAINDELVYIGKTKNLRKRINYYRTAINRKDKTSDSTKSALIHAALKEGSKVEFYARQCFNLSMTNELGTMTIATIDLEEPLFIKLFNPPWNIQHKKK
>ID:CUL02997.1 |[Escherichia phage slur11]||_Escherichia_phage_slur11_.gbk|GIY-YIG catalytic do..|411|LN881734(167298):125283-125693:-1 ^InterPro:IPR000305,InterPro:IPR016413,InterPro:IPR027299,UniProtKB/TrEMBL:A0A0M7QEU6^ Escherichia phage slur11, complete genome.|neighbours:ID:CUL02996.1(-1),ID:CUL02998.1(-1)|neighbour_genes:RNA ligase,nrdB|
MKEIATEYSFIKYTELELDDNGSIKQLSIPNKYNVIYAIAINDELVYIGKTKNLRKRINYYRTAINRKDKTSDSTKSALIHAALKEGSKVEFYARQCFNLSMTNELGTMTIATIDLEEPLFIKLFNPPWNIQHKKK
>ID:CUL03783.1 |[Escherichia phage slur13]||_Escherichia_phage_slur13_.gbk|GIY-YIG catalytic do..|411|LN881737(167299):147105-147515:-1 ^InterPro:IPR000305,InterPro:IPR016413,InterPro:IPR027299,UniProtKB/TrEMBL:A0A0M7QFR9^ Escherichia phage slur13, complete genome.|neighbours:ID:CUL03782.1(-1),ID:CUL03784.1(-1)|neighbour_genes:RNA ligase,nrdB|
MKEIATEYSFIKYTELELDDNGSIKQLSIPNKYNVIYAIAINDELVYIGKTKNLRKRINYYRTAINRKDKTSDSTKSALIHAALKEGSKVEFYARQCFNLSMTNELGTMTIATIDLEEPLFIKLFNPPWNIQHKKK
>ID:YP_009180726.1 |[Escherichia phage slur14]||_Escherichia_phage_slur14_.gbk|GIY-YIG catalytic do..|411|NC_028448(167467):78589-78999:-1 ^GeneID:26227901,InterPro:IPR000305,InterPro:IPR016413,InterPro:IPR027299,UniProtKB/TrEMBL:A0A0M7QFY1^ Escherichia phage slur14, complete genome.|neighbours:ID:YP_009180725.1(-1),ID:YP_009180727.1(-1)|neighbour_genes:RNA ligase,nrdB|
MKEIATEYSFIKYTELELDDNGSIKQLSIPNKYNVIYAIAINDELVYIGKTKNLRKRINYYRTAINRKDKTSDSTKSALIHAALKEGSKVEFYARQCFNLSMTNELGTMTIATIDLEEPLFIKLFNPPWNIQHKKK
>ID:AVH86057.1 |[Escherichia phage vB_EcoM-G28]||_Escherichia_phage_vB_EcoM-G28.gbk|putative endonucleas..|411|MG867727(170121):139429-139839:-1 ^^ Escherichia phage vB_EcoM-G28, complete genome.|neighbours:ID:AVH86056.1(-1),ID:AVH86058.1(-1)|neighbour_genes:putative RNA ligase ..,putative ribonucleos..|
MKEIATEYSFIKYTELELDDNGSIKQLSIPNKYNVIYAIAINDELVYIGKTKNLRKRINYYRTAINRKDKTSDSTKSALIHAALKEGSKVEFYARQCFNLSMTNELGTMTIATIDLEEPLFIKLFNPPWNIQHKKK
>ID:QDF15250.1 |[Escherichia phage vB_EcoM-Sa45lw]||_Escherichia_phage_vB_EcoM-Sa45lw_.gbk|endonuclease II|411|MK977694(167353):136459-136869:-1 ^^ Escherichia phage vB_EcoM-Sa45lw, complete genome.|neighbours:ID:QDF15249.1(-1),ID:QDF15251.1(-1)|neighbour_genes:RNA ligase 1 and tai..,ribonucleoside-dipho..|
MKEIATEYSFIKYTELELDDNGSIKQLSIPNKYNVIYAIAINDELVYIGKTKNLRKRINYYRTAINRKDKTSDSTKSALIHAALKEGSKVEFYARQCFNLSMTNELGTMTIATIDLEEPLFIKLFNPPWNIQHKKK
>ID:YP_009290491.1 |[Escherichia phage vB_EcoM-UFV13]||_Escherichia_phage_vB_EcoM-UFV13_.gbk|hypothetical protein|411|NC_031103(165772):135496-135906:-1 ^GeneID:29081287^ Escherichia phage vB_EcoM-UFV13, complete genome.|neighbours:ID:YP_009290490.1(-1),ID:YP_009290492.1(-1)|neighbour_genes:hypothetical protein,ribonucleotide reduc..|
MKEIATEYSFIKYTELELDDNGSIKQLSIPNKYNVIYAIAINDELVYIGKTKNLRKRINYYRTAINRKDKTSDSTKSALIHAALKEGSKVEFYARQCFNLSMTNELGTMTIATIDLEEPLFIKLFNPPWNIQHKKK
>ID:AUV61088.1 |[Escherichia phage vB_EcoM-fFiEco06]||_Escherichia_phage_vB_EcoM-fFiEco06_.gbk|denA|411|MG781190(167076):136139-136549:-1 ^^ Escherichia phage vB_EcoM-fFiEco06, complete genome.|neighbours:ID:AUV61087.1(-1),ID:AUV61089.1(-1)|neighbour_genes:rnlA,nrdB|
MKEIATEYSFIKYTELELDDNGSIKQLSIPNKYNVIYAIAINDELVYIGKTKNLRKRINYYRTAINRKDKTSDSTKSALIHSALKEGSKVEFYARQCFNLSMTNELGTMTIATIDLEEPLFIKLFNPPWNIQHKKK
>ID:AUV61360.1 |[Escherichia phage vB_EcoM-fHoEco02]||_Escherichia_phage_vB_EcoM-fHoEco02_.gbk|denA|411|MG781191(167064):136130-136540:-1 ^^ Escherichia phage vB_EcoM-fHoEco02, complete genome.|neighbours:ID:AUV61359.1(-1),ID:AUV61361.1(-1)|neighbour_genes:rnlA,nrdB|
MKEIATEYSFIKYTELELDDNGSIKQLSIPNKYNVIYAIAINDELVYIGKTKNLRKRINYYRTAINRKDKTSDSTKSALIHSALKEGSKVEFYARQCFNLSMTNELGTMTIATIDLEEPLFIKLFNPPWNIQHKKK
>ID:AYP69842.1 |[Escherichia phage vB_EcoM_DalCa]||_Escherichia_phage_vB_EcoM_DalCa_.gbk|endonuclease II|411|MH992510(166040):135829-136239:-1 ^^ Escherichia phage vB_EcoM_DalCa, complete genome.|neighbours:ID:AYP69750.1(-1),ID:AYP69748.1(-1)|neighbour_genes:RNA ligase 1 and tai..,ribonucleotide reduc..|
MKEIATEYSFIKYTELELDDNGSIKQLSIPNKYNVIYAIAINDELVYIGKTKNLRKRINYYRTAINRKDKTSDSTKSALIHAALKEGSKVEFYARQCFNLSMTNELGTMTIATIDLEEPLFIKLFNPPWNIQHKKK
>ID:QBO63742.1 |[Escherichia phage vB_EcoM_G10400]||_Escherichia_phage_vB_EcoM_G10400.gbk|putative endonucleas..|411|MK327937(170182):137697-138107:-1 ^^ Escherichia phage vB_EcoM_G10400, complete genome.|neighbours:ID:QBO63741.1(-1),ID:QBO63743.1(-1)|neighbour_genes:putative RNA ligase ..,putative ribonucleos..|
MKEIATEYSFIKYTELELDDNGSIKQLSIPNKYNVIYAIAINDELVYIGKTKNLRKRINYYRTAINRKDKTSDSTKSALIHSALKEGSKVEFYARQCFNLSMTNELGTMTIATIDLEEPLFIKLFNPPWNIQHKKK
>ID:QBO62381.1 |[Escherichia phage vB_EcoM_G2248]||_Escherichia_phage_vB_EcoM_G2248.gbk|putative endonucleas..|462|MK327932(170678):137286-137747:-1 ^^ Escherichia phage vB_EcoM_G2248, complete genome.|neighbours:ID:QBO62380.1(-1),ID:QBO62382.1(-1)|neighbour_genes:putative RNA ligase,hypothetical protein|
MINELIENYGFVKYSCLECKDGDVILPPQKNRLNVLYAIVVDDELVYIGQTVNLRKRINYYRTSINRQTPTADTRKSKNIHKALEEGKTVTFYYRQCFELYIENPTGKDIISTADIEEPVLITKFKPEWNTNYVNKRKQQKSFSIVQKSDGTM
> |[Tevenvirinae Escherichia_phage_vB_EcoM_G2285]||_Escherichia_phage_vB_EcoM_G2285.gb|Phage endonuclease|411|MK327933.1(166675):136921-137331:-1 ^RAST2:fig|1198136.60.peg.238^ Tevenvirinae Escherichia_phage_vB_EcoM_G2285|neighbours:(-1),(-1)|neighbour_genes:RNA ligase,Ribonucleotide reduc..|
MKDIAAEYSFIKYTELELLEDATIKTVDVPNKKNVIYAIAIDDELVYIGKTKNLKKRINYYRTAINRKDQTSDSRKSLMILDALMQGKKVEFWARQCFDLSVTNELGSMTIATMDLEEPLFIKKFNPPWNIQHKKK
> |[Tevenvirinae _Escherichia_phage_vB_EcoM_G2469]||_Escherichia_phage_vB_EcoM_G2469.gb|Phage endonuclease|411|MK327934.1(170452):140528-140938:-1 ^RAST2:fig|1198136.90.peg.241^ Tevenvirinae _Escherichia_phage_vB_EcoM_G2469|neighbours:(-1),(-1)|neighbour_genes:RNA ligase,Ribonucleotide reduc..|
MKDIAAEYSFIKYTELELLEDATIKTVDVPNKKNVIYAIAIDDELVYIGKTKNLKKRINYYRTAINRKDQTSDSRKSLMILDALMQGKKVEFWARQCFDLSVTNELGSMTIATMDLEEPLFIKKFNPPWNIQHKKK
> |[Tevenvirinae Escherichia_phage_vB_EcoM_G2494]||_Escherichia_phage_vB_EcoM_G2494.gb|Phage endonuclease|462|MK327935.1(168327):134083-134544:-1 ^RAST2:fig|1198136.61.peg.240^ Tevenvirinae Escherichia_phage_vB_EcoM_G2494|neighbours:(-1),(-1)|neighbour_genes:RNA ligase,Phage protein|
MINELIENYGFVKYSCLECKDGDVILPPQKNRLNVLYAIVVDDELVYIGQTVNLRKRINYYRTSINRQTPTADTRKSKNIHKALEEGKTVTFYYRQCFELYIENPTGKDIISTADIEEPVLITKFKPEWNTNYVNKRKQQKSFSIVQKSDGTV
>ID:QBO65634.1 |[Escherichia phage vB_EcoM_G2540-3]||_Escherichia_phage_vB_EcoM_G2540-3_.gbk|putative endonucleas..|411|MK327944(168654):135393-135803:-1 ^^ Escherichia phage vB_EcoM_G2540-3, complete genome.|neighbours:ID:QBO65633.1(-1),ID:QBO65635.1(-1)|neighbour_genes:putative RNA ligase,hypothetical protein|
MKEIATEYSFIKYTELELDDNGSIKQLSIPNKYNVIYAIAINDELVYIGKTKNLRKRINYYRTAINRKDKTSDSTKSALIHAALKEGSKVEFYARQCFNLSMTNELGTMSIATIDLEEPLFIKLFNPPWNIQHKKK
> |[Tevenvirinae _Escherichia_phage_vB_EcoM_G2540]||_Escherichia_phage_vB_EcoM_G2540.gb|Phage endonuclease|411|MK327936.1(168886):136884-137294:-1 ^RAST2:fig|1198136.92.peg.241^ Tevenvirinae _Escherichia_phage_vB_EcoM_G2540|neighbours:(-1),(-1)|neighbour_genes:RNA ligase,Ribonucleotide reduc..|
MKEIATEYSFIKYTELELDDNGSIKQLSIPNKYNVIYAIAINDELVYIGKTKNLRKRINYYRTAINRKDKTSDSTKSALIHAALKEGSKVEFYARQCFNLSMTNELGTMTIATIDLEEPLFIKLFNPPWNIQHKKK
>ID:QBO64550.1 |[Escherichia phage vB_EcoM_G29]||_Escherichia_phage_vB_EcoM_G29_.gbk|putative endonucleas..|411|MK327940(168241):138055-138465:-1 ^^ Escherichia phage vB_EcoM_G29, complete genome.|neighbours:ID:QBO64549.1(-1),ID:QBO64551.1(-1)|neighbour_genes:putative RNA ligase ..,putative ribonucleos..|
MKEIATEYSFIKYTELELDDNGSIKQLSIPNKYNVIYAIAINDELVYIGKTKNLRKRINYYRTAINRKDKTSDSTKSALIHSALKEGSKVEFYARQCFNLSMTNELGTMTIATIDLEEPLFIKLFNPPWNIQHKKK
> |[Tevenvirinae _Escherichia_phage_vB_EcoM_G37-3]||_Escherichia_phage_vB_EcoM_G37-3.gb|Phage endonuclease|462|MK327941.1(167832):133082-133543:-1 ^RAST2:fig|1198136.91.peg.245^ Tevenvirinae _Escherichia_phage_vB_EcoM_G37-3|neighbours:(-1),(-1)|neighbour_genes:RNA ligase,Phage protein|
MINELIENYGFVKYSCLECKDGDVILPPQKNRLNVLYAIVVDDELVYIGQTVNLRKRINYYRTSINRQTPTADTRKSKNIHKALEEGKTVTFYYRQCFELYIENPTGKDIISTADIEEPVLITKFKPEWNTNYVNKRKQQKSFSIVQKSDGTM
> |[Tevenvirinae _Escherichia_phage_vB_EcoM_GG4498]||_Escherichia_phage_vB_EcoM_G4498.gb|Phage endonuclease|411|MK327939.1(167826):137513-137923:-1 ^RAST2:fig|1198136.93.peg.242^ Tevenvirinae _Escherichia_phage_vB_EcoM_GG4498|neighbours:(-1),(-1)|neighbour_genes:RNA ligase,Ribonucleotide reduc..|
MKEIATEYSFIKYTELELDDNGSIKQLSIPNKYNVIYAIAINDELVYIGKTKNLRKRINYYRTAINRKDKTSDSTKSALIHSALKEGSKVEFYARQCFNLSMTNELGTMTIATIDLEEPLFIKLFNPPWNIQHKKK
>ID:QBO65922.1 |[Escherichia phage vB_EcoM_G4500]||_Escherichia_phage_vB_EcoM_G4500_.gbk|putative endonucleas..|411|MK327945(168363):138177-138587:-1 ^^ Escherichia phage vB_EcoM_G4500, complete genome.|neighbours:ID:QBO65921.1(-1),ID:QBO65923.1(-1)|neighbour_genes:putative RNA ligase,putative ribonucleos..|
MKEIATEYSFIKYTELELDDNGSIKQLSIPNKYNVIYAIAINDELVYIGKTKNLRKRINYYRTAINRKDKTSDSTKSALIHSALKEGSKVEFYARQCFNLSMTNELGTMTIATIDLEEPLFIKLFNPPWNIQHKKK
>ID:QBO66195.1 |[Escherichia phage vB_EcoM_G4507]||_Escherichia_phage_vB_EcoM_G4507_.gbk|putative endonucleas..|411|MK327946(168828):137449-137859:-1 ^^ Escherichia phage vB_EcoM_G4507, complete genome.|neighbours:ID:QBO66194.1(-1),ID:QBO66196.1(-1)|neighbour_genes:putative RNA ligase ..,putative ribonucleos..|
MKEIATEYSFIKYTELELDDNGSIKQLSIPNKYNVIYAIAINDELVYIGKTKNLRKRINYYRTAINRKDKTSDSTKSALIHSALKEGSKVEFYARQCFNLSMTNELGTMTIATIDLEEPLFIKLFNPPWNIQHKKK
>ID:QBO65096.1 |[Escherichia phage vB_EcoM_G50]||_Escherichia_phage_vB_EcoM_G50_.gbk|putative endonucleas..|411|MK327942(167728):136245-136655:-1 ^^ Escherichia phage vB_EcoM_G50, complete genome.|neighbours:ID:QBO65095.1(-1),ID:QBO65097.1(-1)|neighbour_genes:putative RNA ligase,putative ribonucleos..|
MKEIATEYSFIKYTELELDDNGSIKQLSIPNKYNVIYAIAINDELVYIGKTKNLRKRINYYRTAINRKDKTSDSTKSALIHAALKEGSKVEFYARQCFNLSMTNELGTMTIATIDLEEPLFIKLFNPPWNIQHKKK
> |[Tevenvirinae _Escherichia_phage_vB_EcoM_G5211]||_Escherichia_phage_vB_EcoM_G5211.gb|Phage endonuclease|462|MK327947.1(164278):130666-131127:-1 ^RAST2:fig|1198136.94.peg.230^ Tevenvirinae _Escherichia_phage_vB_EcoM_G5211|neighbours:(-1),(-1)|neighbour_genes:RNA ligase,Phage protein|
MINELIENYGFVKYSCLECKDGDVILPPQKNRLNVLYAIVVDDELVYIGQTVNLRKRINYYRTSINRQTPTADTRKSKNIHKALEEGKTVTFYYRQCFELYIENPTGKDIISTADIEEPVLITKFKPEWNTNYVNKRKQQKSFSIVQKSDGTM
>ID:QBO65373.1 |[Escherichia phage vB_EcoM_G53]||_Escherichia_phage_vB_EcoM_G53_.gbk|putative endonucleas..|411|MK327943(167834):139312-139722:-1 ^^ Escherichia phage vB_EcoM_G53, complete genome.|neighbours:ID:QBO65372.1(-1),ID:QBO65374.1(-1)|neighbour_genes:putative RNA ligase,putative ribonucleos..|
MKDIAAEYSFIKYTELELLEDATIKTVDVPNKKNVIYAIAIDDELVYIGKTKNLKKRINYYRTAINRKDQTSDSRKSLMILDALMQGKKVEFWARQCFDLSVTNELGSMTIATMDLEEPLFIKKFNPPWNIQHKKK
>ID:QBQ80104.1 |[Escherichia phage vB_EcoM_G8]||_Escherichia_phage_vB_EcoM_G8_.gbk|putative endonucleas..|411|MK373787(169650):135056-135466:-1 ^^ Escherichia phage vB_EcoM_G8, complete genome.|neighbours:ID:QBQ80103.1(-1),ID:QBQ80105.1(-1)|neighbour_genes:putative RNA ligase,ribonucleoside-dipho..|
MKEIATEYSFIKYTELELDDNGSIKQLSIPNKYNVIYAIAINDELVYIGKTKNLRKRINYYRTAINRKDKTSDSTKSALIHAALKEGSKVEFYARQCFNLSMTNELGTMTIATIDLEEPLFIKLFNPPWNIQHKKK
>ID:QBQ78010.1 |[Escherichia phage vB_EcoM_G9062]||_Escherichia_phage_vB_EcoM_G9062_.gbk|putative endonucleas..|411|MK373779(168670):137778-138188:-1 ^^ Escherichia phage vB_EcoM_G9062, complete genome.|neighbours:ID:QBQ78009.1(-1),ID:QBQ78011.1(-1)|neighbour_genes:putative RNA ligase ..,putative ribonucleos..|
MKEIATEYSFIKYTELELDDNGSIKQLSIPNKYNVIYAIAINDELVYIGKTKNLRKRINYYRTAINRKDKTSDSTKSALIHAALKEGSKVEFYARQCFNLSMTNELGTMTIATIDLEEPLFIKLFNPPWNIQHKKK
>ID:AXC34104.1 |[Escherichia phage vB_EcoM_JB75]||_Escherichia_phage_vB_EcoM_JB75_.gbk|endonuclease II|411|MH355584(167208):29707-30117:1 ^^ Escherichia phage vB_EcoM_JB75, complete genome.|neighbours:ID:AXC34007.1(1),ID:AXC34010.1(1)|neighbour_genes:ribonucleoside dipho..,RNA ligase A|
MKEIATEYSFIKYTELELDDNGSIKQLSIPNKYNVIYAIAINDELVYIGKTKNLRKRINYYRTAINRKDKTSDSTKSALIHAALKEGSKVEFYARQCFNLSMTNELGTMTIATIDLEEPLFIKLFNPPWNIQHKKK
>ID:YP_009037541.1 |[Escherichia phage vB_EcoM_JS09]||_Escherichia_phage_vB_EcoM_JS09_.gbk|endonuclease II|411|NC_024124(169148):30161-30571:1 ^GeneID:19524936^ Escherichia phage vB_EcoM_JS09, complete genome.|neighbours:ID:YP_009037540.1(1),ID:YP_009037542.1(1)|neighbour_genes:NrdB,RNA ligase A|
MKDIAAEYSFIKYTELELLEDATIKTVDVPNKKNVIYAIAIDDELVYIGKTKNLKKRINYYRTAINRKDQTSDSRKSLMILDALMQGKKVEFWARQCFDLSVTNELGSMTIATMDLEEPLFIKKFNPPWNIQHKKK
>ID:QBQ78511.1 |[Escherichia phage vB_EcoM_KAW1E185]||_Escherichia_phage_vB_EcoM_KAW1E185_.gbk|putative endonucleas..|411|MK373781(164987):134402-134812:-1 ^^ Escherichia phage vB_EcoM_KAW1E185, complete genome.|neighbours:ID:QBQ78510.1(-1),ID:QBQ78512.1(-1)|neighbour_genes:putative RNA ligase ..,putative ribonucleos..|
MKEIATEYSFIKYTELELDDNGSIKQLSIPNKYNVIYAIAINDELVYIGKTKNLRKRINYYRTAINRKDKTSDSTKSALIHAALKEGSKVEFYARQCFNLSMTNELGTMTIATIDLEEPLFIKLFNPPWNIQHKKK
> |[Tevenvirinae Escherichia_phage_vB_EcoM_KAW3E185]||_Escherichia_phage_vB_EcoM_KAW3E185.gb|Phage endonuclease|411|MK373782.1(170187):140366-140776:-1 ^RAST2:fig|1198136.54.peg.242^ Tevenvirinae Escherichia_phage_vB_EcoM_KAW3E185|neighbours:(-1),(-1)|neighbour_genes:RNA ligase,Ribonucleotide reduc..|
MKDIAAEYSFIKYTELELLEDATIKTVDVPNKKNVIYAIAIDDELVYIGKTKNLKKRINYYRTAINRKDQTSDSRKSLMILDALMQGKKVEFWARQCFDLSVTNELGSMTIATMDLEEPLFIKKFNPPWNIQHKKK
>ID:QBQ79286.1 |[Escherichia phage vB_EcoM_MM02]||_Escherichia_phage_vB_EcoM_MM02_.gbk|putative endonucleas..|411|MK373784(169201):140999-141409:-1 ^^ Escherichia phage vB_EcoM_MM02, complete genome.|neighbours:ID:QBQ79285.1(-1),ID:QBQ79287.1(-1)|neighbour_genes:putative RNA ligase,putative ribonucleos..|
MKDIAAEYSFIKYTELELLEDATIKTVDVPNKKNVIYVIAIDDELVYIGKTKNLKKRINYYRTAINRKDQTSDSRKSLMILDALMQGKKVEFWARQCFDLSVTNELGSMTIATMDLEEPLFIKKFNPPWNIQHKKK
>ID:QBQ79557.1 |[Escherichia phage vB_EcoM_OE5505]||_Escherichia_phage_vB_EcoM_OE5505_.gbk|putative endonucleas..|411|MK373785(168756):137931-138341:-1 ^^ Escherichia phage vB_EcoM_OE5505, complete genome.|neighbours:ID:QBQ79556.1(-1),ID:QBQ79558.1(-1)|neighbour_genes:putative RNA ligase,putative ribonucleos..|
MKEIATEYSFIKYTELELDDNGSIKQLSIPNKYNVIYAIAINDELVYIGKTKNLRKRINYYRTAINRKDKTSDSTKSALIHAALKEGSKVEFYARQCFNLSMTNELGTMTIATIDLEEPLFIKLFNPPWNIQHKKK
> |[Tevenvirinae _Escherichia_phage_vB_EcoM_PhAPEC2]||_Escherichia_phage_vB_EcoM_PhAPEC2.gb|Phage endonuclease|411|NC_024794.1(167318):138966-139376:-1 ^RAST2:fig|1198136.124.peg.236^ Tevenvirinae _Escherichia_phage_vB_EcoM_PhAPEC2|neighbours:(-1),(-1)|neighbour_genes:RNA ligase,Ribonucleotide reduc..|
MKDIAAEYSFIKYTELELLEDATIKTVDVPNKKNVIYAIAIDDELVYIGKTKNLKKRINYYRTAINRKDQTSDSRKSLMILDALMQGKKVEFWARQCFDLSVTNELGSMTIATMDLEEPLFIKKFNPPWNIQHKKK
>ID:QBQ79839.1 |[Escherichia phage vB_EcoM_R5505]||_Escherichia_phage_vB_EcoM_R5505_.gbk|putative endonucleas..|411|MK373786(167317):137204-137614:-1 ^^ Escherichia phage vB_EcoM_R5505, complete genome.|neighbours:ID:QBQ79838.1(-1),ID:QBQ79840.1(-1)|neighbour_genes:putative RNA ligase,putative ribonucleos..|
MKEIATEYSFIKYTELELDDNGSIKQLSIPNKYNVIYAIAINDELVYIGKTKNLRKRINYYRTAINRKDKTSDSTKSALIHAALKEGSKVEFYARQCFNLSMTNELGTMTIATIDLEEPLFIKLFNPPWNIQHKKK
>ID:QBQ77246.1 |[Escherichia phage vB_EcoM_WFK]||_Escherichia_phage_vB_EcoM_WFK_.gbk|putative endonucleas..|411|MK373775(164590):134328-134738:-1 ^^ Escherichia phage vB_EcoM_WFK, complete genome.|neighbours:ID:QBQ77245.1(-1),ID:QBQ77247.1(-1)|neighbour_genes:putative RNA ligase,putative ribonucleos..|
MKDIAAEYSFIKYTELELLEDATIKTVDVPNKKNVIYAIAIDDELVYIGKTKNLKKRINYYRTAINRKDQTSDSRKSLMILDALMQGKKVEFWARQCFDLSVTNELGSMTIATMDLEEPLFIKKFNPPWNIQHKKK
>ID:QBQ76985.1 |[Escherichia phage vB_EcoM_WFL6982]||_Escherichia_phage_vB_EcoM_WFL6982_.gbk|putative endonucleas..|411|MK373774(164279):134330-134740:-1 ^^ Escherichia phage vB_EcoM_WFL6982, complete genome.|neighbours:ID:QBQ76984.1(-1),ID:QBQ76986.1(-1)|neighbour_genes:putative RNA ligase,putative ribonucleos..|
MKDIAAEYSFIKYTELELLEDATIKTVDVPNKKNVIYAIAIDDELVYIGKTKNLKKRINYYRTAINRKDQTSDSRKSLMILDALMQGKKVEFWARQCFDLSVTNELGSMTIATMDLEEPLFIKKFNPPWNIQHKKK
>ID:QBQ77740.1 |[Escherichia phage vB_EcoM_WFbE185]||_Escherichia_phage_vB_EcoM_WFbE185.gbk|putative endonucleas..|411|MK373778(170429):141133-141543:-1 ^^ Escherichia phage vB_EcoM_WFbE185, complete genome.|neighbours:ID:QBQ77739.1(-1),ID:QBQ77741.1(-1)|neighbour_genes:putative RNA ligase ..,putative ribonucleos..|
MKDIAAEYSFIKYTELELLEDATIKTVDVPNKKNVIYAIAIDDELVYIGKTKNLKKRINYYRTAINRKDQTSDSRKSLMILDALMQGKKVEFWARQCFDLSVTNELGSMTIATMDLEEPLFIKKFNPPWNIQHKKK
>ID:YP_007004967.1 |[Escherichia phage wV7]||_Escherichia_phage_wV7_.gbk|endonuclease II|411|NC_019505(166452):135704-136114:-1 ^GeneID:14010761^ Escherichia phage wV7, complete genome.|neighbours:ID:YP_007004966.1(-1),ID:YP_007004968.1(-1)|neighbour_genes:RNA ligase 1 and tai..,ribonucleotide reduc..|
MKEIATEYSFIKYTELELDDNGSIKQLSIPNKYNVIYAIAINDELVYIGKTKNLRKRINYYRTAINRKDKTSDSTKSALIHAALKEGSKVEFYARQCFNLSMTNELGTMTIATIDLEEPLFIKLFNPPWNIQHKKK
> |[Tevenvirinae Escherichia_virus_KFS-EC]||_Escherichia_virus_KFS-EC.gb|Phage endonuclease|462|MH560358.1(164715):75179-75640:-1 ^RAST2:fig|1198136.83.peg.125^ Tevenvirinae Escherichia_virus_KFS-EC|neighbours:(-1),(-1)|neighbour_genes:RNA ligase,Phage protein|
MINELIENYGFVKYSCLECKDGDVILPPQKNRLNVLYAIAVDDELVYIGQTINLRKRINYYRTSINRQTPTADTRKSKNIHKALEEGKIVTFYYRQCFELCIENPTGKDIISTADIEEPVLITKFKPEWNTNYVNKRKQQKSFSIVQKSDGTM
>ID:QDK04355.1 |[Escherichia virus VEc20]||_Escherichia_virus_VEc20_.gbk|vec20_225|411|MN022785(167532):135215-135625:-1 ^^ Escherichia virus VEc20, complete genome.|neighbours:ID:QDK04354.1(-1),ID:QDK04356.1(-1)|neighbour_genes:vec20_224,vec20_226|
MKEIATEYSFIKYTELELDDNGSIKQLSIPNKYNVIYAIAINDELVYIGKTKNLRKRINYYRTAINRKDKTSDSTKSALIHAALKEGSKVEFYARQCFNLSMTNELGTMTIATIDLEEPLFIKLFNPPWNIQHKKK
>ID:VCU44528.1 |[Escherichia virus vB_Eco_mar005P1]|vB_Eco_mar005P1|_Escherichia_virus_vB_Eco_mar005P1_.gbk|denA|411|LR027390(167773):72005-72415:-1 ^^ Escherichia virus vB_Eco_mar005P1 genome assembly, chromosome: 1.|neighbours:ID:VCU44527.1(-1),ID:VCU44529.1(-1)|neighbour_genes:rnlA,nrdB|
MKDIAAEYSFIKYTELELLEDATIKTVDVPNKKNVIYAIAIDDELVYIGKTKNLKKRINYYRTAINRKDQTSDSRKSLMILDALMQGKKVEFWARQCFDLSVTNELGSMTIATMDLEEPLFIKKFNPPWNIQHKKK
>ID:VCU44152.1 |[Escherichia virus vB_Eco_mar005P1]|vB_Eco_mar006P2|_Escherichia_virus_vB_Eco_mar005P1_strain_vB_Eco_mar006P2_.gbk|denA|411|LR027387(167773):5254-5664:-1 ^^ Escherichia virus vB_Eco_mar005P1 strain vB_Eco_mar006P2 genome assembly, chromosome: 1.|neighbours:ID:VCU44150.1(-1),ID:VCU44154.1(-1)|neighbour_genes:rnlA,nrdB|
MKDIAAEYSFIKYTELELLEDATIKTVDVPNKKNVIYAIAIDDELVYIGKTKNLKKRINYYRTAINRKDQTSDSRKSLMILDALMQGKKVEFWARQCFDLSVTNELGSMTIATMDLEEPLFIKKFNPPWNIQHKKK
>ID:VCU43300.1 |[Escherichia virus vB_Eco_mar005P1]|vB_Eco_mar007P3|_Escherichia_virus_vB_Eco_mar005P1_strain_vB_Eco_mar007P3_.gbk|denA|411|LR027383(167651):94891-95301:-1 ^^ Escherichia virus vB_Eco_mar005P1 strain vB_Eco_mar007P3 genome assembly, chromosome: 1.|neighbours:ID:VCU43299.1(-1),ID:VCU43301.1(-1)|neighbour_genes:rnlA,nrdB|
MKDIAAEYSFIKYTELELLEDATIKTVDVPNKKNVIYAIAIDDELVYIGKTKNLKKRINYYRTAINRKDQTSDSRKSLMILDALMQGKKVEFWARQCFDLSVTNELGSMTIATMDLEEPLFIKKFNPPWNIQHKKK
>ID:VCU44008.1 |[Escherichia virus vB_Eco_mar005P1]|vB_Eco_mar008P4|_Escherichia_virus_vB_Eco_mar005P1_strain_vB_Eco_mar008P4_.gbk|denA|411|LR027386(167773):77672-78082:-1 ^^ Escherichia virus vB_Eco_mar005P1 strain vB_Eco_mar008P4 genome assembly, chromosome: 1.|neighbours:ID:VCU44007.1(-1),ID:VCU44009.1(-1)|neighbour_genes:rnlA,nrdB|
MKDIAAEYSFIKYTELELLEDATIKTVDVPNKKNVIYAIAIDDELVYIGKTKNLKKRINYYRTAINRKDQTSDSRKSLMILDALMQGKKVEFWARQCFDLSVTNELGSMTIATMDLEEPLFIKKFNPPWNIQHKKK
>ID:VCU44773.1 |[Escherichia virus vB_Eco_mar005P1]|vB_Eco_mar009P5|_Escherichia_virus_vB_Eco_mar005P1_strain_vB_Eco_mar009P5_.gbk|denA|411|LR027391(167658):51625-52035:1 ^^ Escherichia virus vB_Eco_mar005P1 strain vB_Eco_mar009P5 genome assembly, chromosome: 1.|neighbours:ID:VCU44772.1(1),ID:VCU44774.1(1)|neighbour_genes:nrdB,rnlA|
MKDIAAEYSFIKYTELELLEDATIKTVDVPNKKNVIYAIAIDDELVYIGKTKNLKKRINYYRTAINRKDQTSDSRKSLMILDALMQGKKVEFWARQCFDLSVTNELGSMTIATMDLEEPLFIKKFNPPWNIQHKKK
>ID:AUV57576.1 |[Klebsiella phage KP1]||_Klebsiella_phage_KP1_.gbk|endonuclease II|417|MG751100(167989):127168-127584:-1 ^^ Klebsiella phage KP1, complete genome.|neighbours:ID:AUV57575.1(-1),ID:AUV57577.1(-1)|neighbour_genes:homing endonuclease,ribonucleotide reduc..|
MNDIANEFSFIKYVQLELEPDFTIKPILIANKLNVVYAIAVDDELVYIGKTKNLRKRINYYRTAINRKDQTSDSAKSAKIFEALMAGKKVEFYARQCFNLLINNELGEMSISTMDLEEPLLIKKFNPPWNTQHTNKAK
>ID:APD20630.1 |[Klebsiella phage KPV15]|KPV15|_Klebsiella_phage_KPV15_.gbk|endonuclease|402|KY000080(167034):145496-145897:-1 ^^ Klebsiella phage KPV15, complete genome.|neighbours:ID:APD20629.1(-1),ID:APD20631.1(-1)|neighbour_genes:RNA ligase,ribonucleotide reduc..|
MNDIANEFSFIKYVQLELEPDFTIKPILIANKLNVVYAIAVDDELVYIGKTKNLRKRINYYRTAINRKDQTSDSAKSAKIFEALMAGKKVEFYARQCFNLLINNELGEMSISTMDLEEPMFIKKVQSSMEHTT
> |[Tevenvirinae Klebsiella_phage_Marfa]||_Klebsiella_phage_Marfa.gb|endonuclease|417|MN044033.1(168532):137791-138207:-1 ^RAST2:fig|1198136.82.peg.253^ Tevenvirinae Klebsiella_phage_Marfa|neighbours:(-1),(-1)|neighbour_genes:RNA ligase,Ribonucleotide reduc..|
MKEIADEFSFIKYVSLELDESDCTIKQLEVPNKFNVVYAIAVDDELVYIGKTKNLRKRINYYRTSINRRDTNSDSVKSAKIFDALISGKKVEFYARQCFNLLINNELGEMSISTMDLEEPMFIKKFNPPWNTQHRIKK
>ID:YP_009194312.1 |[Klebsiella phage Matisse]||_Klebsiella_phage_Matisse_.gbk|homing endonuclease|366|NC_028750(176081):44789-45154:1 ^GeneID:26613250^ Klebsiella phage Matisse, complete genome.|neighbours:ID:YP_009194311.1(1),ID:YP_009194313.1(1)|neighbour_genes:hypothetical protein,RNA ligase|
MKSEFNLTLDKCGRIDRSFVKCGELRHCVYFIAINDEIVYVGKCRDMWKRLDTYRNAKYWREANPSNILKTCRLEMAIKKRKTVKLIVTTHDENTYHDYEINMIRKYNPEWNKQHYDKGTN
>ID:AWY07127.1 |[Klebsiella phage Mineola]||_Klebsiella_phage_Mineola_.gbk|endonuclease II|417|MH333064(166130):136303-136719:-1 ^^ Klebsiella phage Mineola, complete genome.|neighbours:ID:AWY07126.1(-1),ID:AWY07128.1(-1)|neighbour_genes:RNA ligase A,ribonucleoside-dipho..|
MNDIANEFSFIKYVQLELEPDFTIKPILIANKLNVVYAIAVDDELVYIGKTKNLRKRINYYRTAINRKDQTSDSAKSVKIFEALMAGKKVEFYARQCFNLLINNELGEMSISTMDLEEPMFIKKFNPPWNTQHKVKKC
>ID:YP_009607263.1 |[Klebsiella phage Miro]||_Klebsiella_phage_Miro_.gbk|homing endonuclease|366|NC_041981(176055):44229-44594:1 ^GeneID:40083271^ Klebsiella phage Miro, complete genome.|neighbours:ID:YP_009607262.1(1),ID:YP_009607264.1(1)|neighbour_genes:hypothetical protein,RNA ligase|
MKSEFNLTLDKCGRIDRSFVKCGELRHCVYFIAINDEIVYVGKCRDMWKRLDTYRNAKYWREANPSNILKTCRLEMAIKKRKTVKLIVTTHDENTYHDYEINMIRKYNPEWNKQHYDKGTN
> |[Tevenvirinae _Klebsiella_phage_PKO111]||_Klebsiella_phage_PKO111.gb|endonuclease|417|NC_031095.1(168758):139264-139680:1 ^RAST2:fig|1198136.84.peg.254^ Tevenvirinae _Klebsiella_phage_PKO111|neighbours:(1),(1)|neighbour_genes:Ribonucleotide reduc..,RNA ligase|
MNDIANEFSFIKYVQLELEPDFTIKPILIANKLNVVYAIAVDDELVYIGKTKNLRKRINYYRTAINRKDQTSDSAKSAKIFEALMAGKKVEFYARQCFNLLINNELGEMSISTMDLEEPLLIKKFNPPWNTQHKVKKC
>ID:YP_009288911.1 |[Klebsiella phage vB_KpnM_KpV477]||_Klebsiella_phage_vB_KpnM_KpV477_.gbk|putative endonucleas..|417|NC_031087(168272):138366-138782:-1 ^GeneID:29067215^ Klebsiella phage vB_KpnM_KpV477, complete genome.|neighbours:ID:YP_009288910.1(-1),ID:YP_009288912.1(-1)|neighbour_genes:putative RNA ligase ..,putative ribonucleot..|
MNDIANEFSFIKYVQLELEPDFSIKPVLVANKLNVVYAIAVDDELVYIGKTKNLRKRINYYRTAINRKDQTSDSAKSAKIFEALMAGKKVEFYARQCFNLLINNELGEMSISTMDLEEPMFIKKFNPPWNTQHKVKKC
>ID:AUO78805.1 |[Klebsiella phage vB_Kpn_F48]||_Klebsiella_phage_vB_Kpn_F48.gbk|endonuclease|417|MG746602(170764):97159-97575:1 ^^ Klebsiella phage vB_Kpn_F48, complete genome.|neighbours:ID:AUO78804.1(1),ID:AUO78806.1(1)|neighbour_genes:ribonucleotide reduc..,RNA ligase|
MKAIADEFSFIKYVSLELDESDCTIKQLEIPNKFNVVYAISVDDELVYIGKTKNLRKRINYYRTSINRQDQNSDSVKSAKILDALMSGKKVEFYARQCFNLLINNELGEMSISTMDLEEPMLIKKFNPPWNTQHRIKK
> |[Tevenvirinae Morganella_phage_vB_MmoM_MP1]||_Morganella_phage_vB_MmoM_MP1.gb|endonuclease|453|NC_031020.1(163201):136008-136460:-1 ^RAST2:fig|1198136.47.peg.246^ Tevenvirinae Morganella_phage_vB_MmoM_MP1|neighbours:(-1),(-1)|neighbour_genes:RNA ligase,Ribonucleotide reduc..|
MKEFVNKYGFIKYTELKLDGDTISTIEENDKKNVVYAIAIDDQLVYIGKSKSLRKRINYYRTSMYRQTKTSDSNKSQKIFEALQSGSTVVFYARQCFNLSMTNELGTMSISTMDLEEPMFIKMFNPPWNTQHKPKRGKNAEVILKPNEFM
>ID:YP_009211669.1 |[Pectobacterium bacteriophage PM2]||_Pectobacterium_bacteriophage_PM2.gbk|endonuclease II|408|NC_028940(170286):141931-142338:-1 ^GeneID:26638141^ Pectobacterium bacteriophage PM2, complete genome.|neighbours:ID:YP_009211668.1(-1),ID:YP_009211670.1(-1)|neighbour_genes:hypothetical protein,ribonucleotide reduc..|
MELFANEFSFIKYAELELKDGNISTLTVPNKRNVVYAIAVDDKLVYIGKTNNLRKRINYYRTAINRTNPTSDSTKSKWIYDALLSGSKVCFYARQCFNLSMTNELGTISVDTMSLEEPMFIKLFNPPWNTQHKVK
>ID:QBP35571.1 |[Phage NC-G]||_Phage_NC-G.gbk|endonuclease|438|MK310184(170164):82586-83023:-1 ^^ Phage NC-G, complete genome.|neighbours:ID:QBP35570.1(-1),ID:QBP35572.1(-1)|neighbour_genes:RNA ligase,ribonucleotide reduc..|
MGLRPLIAMKEIADEFSFIKYVTLELQTDATIAPITVPNKQNVIYAIAVDDILVYIGKTKNLRKRINYYRTAINRKDQTSDSTKSILIHEALMAGKKVEFYARQCFNLSMTNELGTMSVETMSLEEPMFIKKFNPPWNTQHRIKQ
> |[Tevenvirinae _Proteus_phage_phiP4-3]||_Proteus_phage_phiP4-3.gb|endonuclease II|411|MG696114.1(167849):27546-27956:1 ^RAST2:fig|1198136.86.peg.43^ Tevenvirinae _Proteus_phage_phiP4-3|neighbours:(1),(1)|neighbour_genes:Ribonucleotide reduc..,RNA ligase|
MSFKQFGFVKYLELNLDNNEISPIPLELKTKRNVIYAIEVDGQLVYIGKTKNLRKRINYYRTSMNRQTWTSDSTKSKNIYDSLNQGKSVIFYYRQCFDLVAKNDLGQMEISTMDLEEPIFIKMFNPDWNTQHKEKE
> |[Tevenvirinae _Proteus_phage_vB_PmiM_Pm5461]||_Proteus_phage_vB_PmiM_Pm5461.gb|endonuclease II|411|NC_028762.1(161989):134526-134936:-1 ^RAST2:fig|1198136.85.peg.231^ Tevenvirinae _Proteus_phage_vB_PmiM_Pm5461|neighbours:(-1),(-1)|neighbour_genes:RNA ligase,Ribonucleotide reduc..|
MSFKQFGFVKYLELNLDNNEISPIPIELKTKRNVIYAIEVDGQLVYIGKTKNLRKRINYYRTSMNRQTWTSDSTKSKNIYDSLNQGKSVIFYYRQCFDLVAKNDLGQMEISTMDLEEPIFIKMFNPDWNTQHKEKE
> |[Tevenvirinae _Pseudomonas_phage_PspYZU05]||_Pseudomonas_phage_PspYZU05.gb|Phage endonuclease|414|KY971610.1(166442):6706-7119:-1 ^RAST2:fig|1198136.88.peg.15^ Tevenvirinae _Pseudomonas_phage_PspYZU05|neighbours:(-1),(-1)|neighbour_genes:hypothetical protein,Ribonucleotide reduc..|
MLDISTVAKEYSFIEYATLTMEQGEIQLIDVPTKHNVLYAISIDGILKYIGKTNNLRTRINYYRTSINRKTPTTDTKKSKLIHSALENNCQVCFYVRQCFELEVNGSMVNTMDLEEPILINKYKPEWNKHHRPKKRQ
>ID:YP_009615702.1 |[Salmonella phage Melville]||_Salmonella_phage_Melville_.gbk|DenA-like endonuclea..|414|NC_042044(159323):128927-129340:-1 ^GeneID:40092177^ Salmonella phage Melville, complete genome.|neighbours:ID:YP_009615701.1(-1),ID:YP_009615703.1(-1)|neighbour_genes:RnlA-like RNA ligase,aerobic NDP reductas..|
MKDIANEFSFIKYAELELLEDASIKTIEVPNKKNVVYAIAVDDELVYIGKTKNLRKRINYYRTAINRKDQTSDSVKSAKILEALMEGKKVEFWARQCFNLSMTNELGTMSVETMSLEEPMFIKRFNPPWNTQHKAKP
>ID:YP_007501257.1 |[Salmonella phage vB_SenMS16]||_Salmonella_phage_S16_.gbk|endonuclease II|414|NC_020416(160221):129100-129513:-1 ^GeneID:14675458^ Salmonella phage S16, complete genome.|neighbours:ID:YP_007501256.1(-1),ID:YP_007501258.1(-1)|neighbour_genes:RNA ligase A,aerobic NDP reductas..|
MKDIANEFSFIKYAELELLEDASIKTIEVPNKKNVVYAIAVDDELVYIGKTKNLRKRINYYRTAINRKDQTSDSVKSAKILEALMEGKKVEFWARQCFNLSMTNELGTMSVETMSLEEPMFIKRFNPPWNTQHKAKP
> |[Tevenvirinae _Salmonella_phage_STML-198]||_Salmonella_phage_STML-198.gb|endonuclease|414|NC_027344.1(158099):11244-11657:-1 ^RAST2:fig|1198136.87.peg.28^ Tevenvirinae _Salmonella_phage_STML-198|neighbours:(-1),(-1)|neighbour_genes:RNA ligase,Ribonucleotide reduc..|
MKDIANEFSFIKYAELELLEDASIKTIEVPNKKNVVYAIAVDDELVYIGKTKNLRKRINYYRTAINRKDQTSDSVKSAKILEALMEGKKVEFWARQCFNLSMTNELGTMSVETMSLEEPMFIKRFNPPWNTQHKAKP
> |[Tevenvirinae Salmonella phage STP4-a]||_Salmonella_phage_STP4-a.gb|endonuclease|414|NC_026607.2(159914):130336-130749:-1 ^RAST2:fig|1198136.48.peg.234^ Tevenvirinae Salmonella phage STP4-a|neighbours:(-1),(-1)|neighbour_genes:RNA ligase,Ribonucleotide reduc..|
MKDIANEFSFIKYAELELLEDASIKTIEVPNKKNVVYAIAVDDELVYIGKTKNLRKRINYYRTAINRKDQTSDSVKSAKILEALMEGKKVEFWARQCFNLSMTNELGTMSVETMSLEEPMFIKRFNPPWNTQHKAKP
> |[Tevenvirinae Salmonella_phage_vB_SnwM_CGG4-1]||_Salmonella_phage_vB_SnwM_CGG4-1.gb|endonuclease|414|NC_031065.1(159878):128983-129396:-1 ^RAST2:fig|1198136.78.peg.229^ Tevenvirinae Salmonella_phage_vB_SnwM_CGG4-1|neighbours:(-1),(-1)|neighbour_genes:RNA ligase,Ribonucleotide reduc..|
MKDIANEFSFIKYAELELLEDASIKTIEVPNKKNVVYAIAVDDELVYIGKTKNLRKRINYYRTAINRKDQTSDSVKSAKILEALMEGKKVEFWARQCFNLSMTNELGTMSVETMSLEEPMFIKRFNPPWNTQHKAKP
> |[Tevenvirinae Serratia phage PS2]||_Serratia_phage_PS2.gb|Phage endonuclease|411|KJ025957.1(167266):136868-137278:-1 ^RAST2:fig|1198136.49.peg.252^ Tevenvirinae Serratia phage PS2|neighbours:(-1),(-1)|neighbour_genes:RNA ligase,Ribonucleotide reduc..|
MLNVTKQYGFIKYVDLKIENGSIPSLETENKKNVIYAITIDDDIVYIGKTKNLKKRIGYYRTAIHRSTPTSDSVKSTRIHDALKEGKTVSFYARQCFNLSMTNELGTMSISTMDLEEPMFIKLFNPPWNVQHKVKS
>ID:APC45119.1 |[Shigella phage SH7]||_Shigella_phage_SH7_.gbk|endonuclease II|411|KX828711(164870):134039-134449:-1 ^^ Shigella phage SH7, complete genome.|neighbours:ID:APC45074.1(-1),ID:APC45121.1(-1)|neighbour_genes:RNA ligase 1 and tai..,ribonucleotide reduc..|
MKEIATEYSFIKYTELELDDNGSIKQLSIPNKYNVIYAIAINDELVYIGKTKNLRKRINYYRTAINRKDKTSDSTKSALIHAALKEGSKVEFYARQCFNLSMTNELGTMTIATIDLEEPLFIKLFNPPWNIQHKKK
>ID:YP_009288590.1 |[Shigella phage SHBML-50-1]||_Shigella_phage_SHBML-50-1_.gbk|endonuclease|411|NC_031085(166634):137556-137966:-1 ^GeneID:29060680^ Shigella phage SHBML-50-1, complete genome.|neighbours:ID:YP_009288589.1(-1),ID:YP_009288591.1(-1)|neighbour_genes:RNA ligase,ribonucleotide reduc..|
MKEIATEYSFIKYTELELDDNGSIKQLSIPNKYNVIYAIAINDELVYIGKTKNLRKRINYYRTAINRKDKTSDSTKSALIHAALKEGSKVEFYARQCFNLSMTNELGTMTIATIDLEEPLFIKLFNPPWNIQHKKK
>ID:YP_009277598.1 |[Shigella phage SHFML-11]||_Shigella_phage_SHFML-11.gbk|endonuclease|411|NC_030953(170650):84489-84899:-1 ^GeneID:29056305^ Shigella phage SHFML-11, complete genome.|neighbours:ID:YP_009277597.1(-1),ID:YP_009277599.1(-1)|neighbour_genes:RNA ligase,ribonucleotide reduc..|
MKEIATEYSFIKYTELELDDNGSIKQLSIPNKYNVIYAIAINDELVYIGKTKNLRKRINYYRTAINRKDKTSDSTKSALIHSALKEGSKVEFYARQCFNLSMTNELGTMTIATIDLEEPLFIKLFNPPWNIQHKKK
> |[Tevenvirinae Shigella_phage_SHSML-52-1]||_Shigella_phage_SHSML-52-1.gb|Phage endonuclease|411|NC_031090.1(169621):64643-65053:1 ^RAST2:fig|1198136.79.peg.101^ Tevenvirinae Shigella_phage_SHSML-52-1|neighbours:(1),(1)|neighbour_genes:Ribonucleotide reduc..,RNA ligase|
MKDIAAEYSFIKYTELELLEDATIKTVDVPNKKNVIYAIAIDDELVYIGKTKNLKKRINYYRTAINRKDQTSDSRKSLMILDALMQGKKVEFWARQCFDLSVTNELGSMTIATMDLEEPLFIKKFNPPWNIQHKKK
>ID:YP_003934866.1 |[Shigella phage SP18]||_Shigella_phage_SP18.gbk|denA|411|NC_014595(170605):140025-140435:-1 ^GeneID:9830607^ Shigella phage SP18, complete genome.|neighbours:ID:YP_003934865.1(-1),ID:YP_003934867.1(-1)|neighbour_genes:rnlA,nrdB|
MKQIADEYSFIKYAELELVDGKIPILTLANKKNVIYAISVDDELVYIGKTNNLKKRINYYRTAINRIDQTSDSNKSRMIHEALQEGKKVVFYARQCFNLSMTNELGTMSVETMSLEEPMFIKLFNPPWNYQHKVKK
>ID:AUV63912.1 |[Shigella phage Sf20]||_Shigella_phage_Sf20_.gbk|endonuclease II|462|MF327006(163982):66597-67058:-1 ^^ Shigella phage Sf20, complete genome.|neighbours:ID:AUV63911.1(-1),ID:AUV63913.1(-1)|neighbour_genes:RNA ligase A,hypothetical protein|
MINELIENYGFVKYSCLECKDGDVILPPQKNRLNVLYAIVVDDELVYIGQTVNLRKRINYYRTSINRQTPTADTRKSKNIHKALEEGKTVTFYYRQCFELYIENPTGKDIISTADIEEPVLITKFKPEWNTNYVNKRKQQKSFSIVQKSDGTM
>ID:YP_009619034.1 |[Shigella phage Sf21]||_Shigella_phage_Sf21_.gbk|endonuclease II|411|NC_042077(166002):135755-136165:-1 ^GeneID:40095637^ Shigella phage Sf21, complete genome.|neighbours:ID:YP_009619033.1(-1),ID:YP_009619035.1(-1)|neighbour_genes:RNA ligase A,ribonucleoside-dipho..|
MKEIATEYSFIKYTELELDGNGSIKQLSIPNKYNVIYAIAINDELVYIGKTKNLRKRINYYRTAINRKDKTSDSTKSALIHSALKEGSKVEFYARQCFNLSMTNELGTMTIATIDLEEPLFIKLFNPPWNIQHKKK
>ID:YP_009614877.1 |[Shigella phage Sf22]||_Shigella_phage_Sf22_.gbk|endonuclease II|411|NC_042039(166283):81386-81796:-1 ^GeneID:40091292^ Shigella phage Sf22, complete genome.|neighbours:ID:YP_009614876.1(-1),ID:YP_009614878.1(-1)|neighbour_genes:RNA ligase A,gp126|
MKEIATEYSFIKYTELELDDNGSIKQLSIPNKYNVIYAIAINDELVYIGKTKNLRKRINYYRTAINRKDKTSDSTKSALIHAALKEGSKVEFYARQCFNLSMTNELGTMTIATIDLEEPLFIKLFNPPWNIQHKKK
>ID:ATE86484.1 |[Shigella phage Sf23]||_Shigella_phage_Sf23_.gbk|endonuclease II|411|MF158046(167678):58335-58745:-1 ^^ Shigella phage Sf23, complete genome.|neighbours:ID:ATE86483.1(-1),ID:ATE86485.1(-1)|neighbour_genes:RNA ligase A,ribonucleoside-dipho..|
MKEIATEYSFIKYTELELDDNGSIKQLSIPNKYNVIYAIAINDELVYIGKTKNLRKRINYYRTAINRKDKTSDSTKSALIHSALKEGSKVEFYARQCFNLSMTNELGTMTIATIDLEEPLFIKLFNPPWNIQHKKK
>ID:YP_009619157.1 |[Shigella phage Sf24]||_Shigella_phage_Sf24_.gbk|endonuclease II|411|NC_042078(168112):61732-62142:-1 ^GeneID:40095772^ Shigella phage Sf24, complete genome.|neighbours:ID:YP_009619156.1(-1),ID:YP_009619158.1(-1)|neighbour_genes:RNA ligase A,ribonucleoside-dipho..|
MKEIATEYSFIKYTELELDDNGSIKQLSIPNKYNVIYAIAINDELVYIGKTKNLRKRINYYRTAINRKDKTSDSTKSALIHAALKEGSKVEFYARQCFNLSMTNELGTMTIATIDLEEPLFIKLFNPPWNIQHKKK
>ID:YP_004415120.1 |[Shigella phage Shfl2]||_Shigella_phage_Shfl2_.gbk|putative endonucleas..|411|NC_015457(165919):135092-135502:-1 ^GeneID:10498983^ Shigella phage Shfl2, complete genome.|neighbours:ID:YP_004415119.1(-1),ID:YP_004415121.1(-1)|neighbour_genes:putative RNA ligase ..,putative ribonucleot..|
MKEIATEYSFIKYTELELDDNGSIKQLSIPNKYNVIYAIAINDELVYIGKTKNLRKRINYYRTAINRKDKTSDSTKSALIHAALKEGSKVEFYARQCFNLSMTNELGTMTIATIDLEEPLFIKLFNPPWNIQHKKK
>ID:YP_009111043.1 |[Shigella phage pSs-1]||_Shigella_phage_pSs-1_.gbk|hypothetical protein|411|NC_025829(164999):140892-141302:-1 ^GeneID:22475309^ Shigella phage pSs-1, complete genome.|neighbours:ID:YP_009111042.1(-1),ID:YP_009111044.1(-1)|neighbour_genes:hypothetical protein,hypothetical protein|
MKEIATEYSFIKYTELELDDNGSIKQLSIPNKYNVIYAIAINDELVYIGKTKNLRKRINYYRTAINRKDKTSDSTKSALIHAALKEGSKVEFYARQCFNLSMTNELGTMTIATIDLEEPLFIKLFNPPWNIQHKKK
> |[Tevenvirinae _Vibrio_phage_vB_VmeM-32]||_Vibrio_phage_vB_VmeM-32.gb|Phage endonuclease|399|KU160494.1(199912):129473-129871:-1 ^RAST2:fig|1198136.70.peg.194^ Tevenvirinae _Vibrio_phage_vB_VmeM-32|neighbours:(-1),(-1)|neighbour_genes:RNA ligase,hypothetical protein|
MNIREKLHLMRFDKITTLELDEENRINRKFVRKNEITDCIYMFVVENRILYIGKSNCLWKRFDTYRNSAYWKGAFRNNVKKTKILEKQIRKGKMVDVYVKTCENYYHQEEKSLIRFFKPVLNTFEVNYYGKN
>ID:YP_009153826.1 |[Yersinia phage PST]||_Yersinia_phage_PST_.gbk|denA|411|NC_027404(167785):135956-136366:-1 ^GeneID:24677403^ Yersinia phage PST, complete genome.|neighbours:ID:YP_009153825.1(-1),ID:YP_009153827.1(-1)|neighbour_genes:rnlA,nrdB|
MKEIATEYSFIKYTELELDDNGSIKQLSIPNKYNVIYAIAINDELVYIGKTKNLRKRINYYRTAINRKDKTSDSTKSALIHAALKEGSKVEFYARQCFNLSMTNELGTMTIATIDLEEPLFIKLFNPPWNIQHKKK
>ID:VEV89836.1 |[Yersinia phage fPS-2]||_Yersinia_phage_fPS-2_.gbk|g220c|411|LR215722(169060):136764-137174:-1 ^^ Yersinia phage fPS-2 genome assembly, chromosome: I.|neighbours:ID:VEV89835.1(-1),ID:VEV89837.1(-1)|neighbour_genes:g219c,g221c|
MKEIATEYSFIKYTELELDDNGSIKQLSIPNKYNVIYAIAINDELVYIGKTKNLRKRINYYRTAINRKDKTSDSTKSALIHAALKEGSKVEFYARQCFNLSMTNELGTMTIATIDLEEPLFIKLFNPPWNIQHKKK
>ID:YP_009149470.1 |[Yersinia phage phiD1]||_Yersinia_phage_phiD1_.gbk|g231|411|NC_027353(167063):136633-137043:-1 ^GeneID:24635667^ Yersinia phage phiD1 complete genome.|neighbours:ID:YP_009149469.1(-1),ID:YP_009149471.1(-1)|neighbour_genes:g230,g232|
MKEIATEYSFIKYTELELDDNGSIKQLSIPNKYNVIYAIAINDELVYIGKTKNLRKRINYYRTAINRKDKTSDSTKSALIHAALKEGSKVEFYARQCFNLSMTNELGTMTIATIDLEEPLFIKLFNPPWNIQHKKK
> |[Tevenvirinae Aeromonas_phage_AP1]||_Aeromonas_phage_AP1.gb|Phage endonuclease|366|MT713136.1(254490):113809-114174:-1 ^RAST2:fig|1198136.191.peg.215^ Tevenvirinae Aeromonas_phage_AP1|neighbours:(-1),(-1)|neighbour_genes:hypothetical protein,hypothetical protein|
MLPGFKKISKLYLDDQGLLSRDMLVPTYYQNVVYAFVRGSKILYIGKANDLWKRFDTYRNCVNWRNARQSNVDKNKKMVETINKGNLWLYVFRSSSMMLDIDEQRLIREYRPVWNVHFNGD
> |[Tevenvirinae Aeromonas_phage_Aszh-1]||_Aeromonas_phage_Aszh-1.gb|Phage endonuclease|366|MN871442.1(223245):37609-37974:-1 ^RAST2:fig|1198136.133.peg.109^ Tevenvirinae Aeromonas_phage_Aszh-1|neighbours:(-1),(-1)|neighbour_genes:hypothetical protein,hypothetical protein|
MLPGFKKISKLYLDDQGLLSRDMLVPTYYQNVVYAFVRGSKILYIGKANDLWKRFDTYRNCVNWRNARQSNVDKNKKMVETINKGNLWLYVFRSSSMMLDXXEXXXXXEYRPVWXXHFNXD
> |[Tevenvirinae Aeromonas_phage_ZPAH1]||_Aeromonas_phage_ZPAH1.gb|Phage endonuclease|342|MW272540.1(230916):35594-35935:-1 ^RAST2:fig|1198136.158.peg.100^ Tevenvirinae Aeromonas_phage_ZPAH1|neighbours:(-1),(-1)|neighbour_genes:hypothetical protein,hypothetical protein|
MGLDKQGLLSREFLVPTFYQNVLYAFVYGNQVMYIGQAKDLWKRFDTYRNVVNWANPKQSNVEKNKIITDFISSGKNLWLYVRKVDDSMSLYWEERQLIESINPRWNIHFNKN
>ID:QJI10872.1 |[Buttiauxella phage vB_ButM_GuL6]||_Buttiauxella_phage_vB_ButM_GuL6.gbk|endonuclease II|291|MT334653(178039):43405-43695:1 ^^ Buttiauxella phage vB_ButM_GuL6, complete genome.|neighbours:ID:QJI10859.1(1),ID:QJI10725.1(1)|neighbour_genes:hypothetical protein,RNA ligase|
MYVGKCRDLWKRLDTYRNSKYWREANPSNILKTARLEMAIKKRKRVNLIVTTHDEDTYHDFEINMIRKINPEWNKQHYDKANQKPENTLQPINEAV
> |[Tevenvirinae Citrobacter_phage_CF1_ERZ-2017]||_Citrobacter_phage_CF1_ERZ-2017.gb|endonuclease|417|NC_042067.1(171911):140683-141099:-1 ^RAST2:fig|1198136.189.peg.275^ Tevenvirinae Citrobacter_phage_CF1_ERZ-2017|neighbours:(-1),(-1)|neighbour_genes:hypothetical protein,Ribonucleotide reduc..|
MKDIANEFSFIKYAQLELLPDATIALVEVPNKKNVVYAISVDDILVYIGKTKDLRKRINYYRTAINRKDQTSDSVKSTKILEALMEGKKVEFYARQCFNLLINNELGQMSISTMDLEEPMFIKKFNPCWNTQHKRKSK
>ID:QQG32197.1 |[Citrobacter phage CkP1]||_Citrobacter_phage_CkP1.gbk|endonuclease II|423|MW239124(168463):139902-140324:-1 ^^ Citrobacter phage CkP1, complete genome.|neighbours:ID:QQG32097.1(-1),ID:QQG32093.1(-1)|neighbour_genes:RNA ligase,ribonucleotide-dipho..|
MLMKDIANEYSFIEYTELTLLDDCTIDLVQVPNKQNVVYAISVDGELVYIGKTKNLRKRINYYRTAINRKDHTSDSAKSAKIYDALIAGKKVSFYARQCFNLLINNELGQMSVETMSLEEPMFIKKFNPPWNTQHKSKSK
>ID:QIN97627.1 |[Citrobacter phage PhiZZ23]||_Citrobacter_phage_PhiZZ23.gbk|endonuclease II|411|MT176425(167516):137708-138118:-1 ^^ Citrobacter phage PhiZZ23, complete genome.|neighbours:ID:QIN97626.1(-1),ID:QIN97628.1(-1)|neighbour_genes:RNA ligase,ribonucleoside-dipho..|
MKEIATEYSFIKYTELELDDNGSIKQLSIPNKYNVIYAIAINDELVYIGKTKNLRKRINYYRTAINRKDKTSDSTKSALIHAALKEGSKVEFYARQCFNLSMTNELGTMTIATIDLEEPLFIKLFNPPWNIQHKKK
>ID:QIQ68285.1 |[Citrobacter phage PhiZZ6]||_Citrobacter_phage_PhiZZ6.gbk|endonuclease II|411|MT176424(165795):135842-136252:-1 ^^ Citrobacter phage PhiZZ6, complete genome.|neighbours:ID:QIQ68284.1(-1),ID:QIQ68286.1(-1)|neighbour_genes:RNA ligase,ribonucleotide reduc..|
MKEIATEYSFIKYTELELDDNGSIKQLSIPNKYNVIYAIAINDELVYIGKTKNLRKRINYYRTAINRKDKTSDSTKSALIHAALKEGSKVEFYARQCFNLSMTNELGTMTIATIDLEEPLFIKLFNPPWNIQHKKK
> |[Tevenvirinae Citrobacter_phage_vB_Cfr_Xman]||_Citrobacter_phage_vB_Cfr_Xman.gb|homing endonuclease|411|MW021749.1(178331):34850-35260:-1 ^RAST2:fig|1198136.154.peg.77^ Tevenvirinae Citrobacter_phage_vB_Cfr_Xman|neighbours:(-1),(-1)|neighbour_genes:RNA ligase,hypothetical protein|
MMDGKTFPLSLGSDKRIDRSFVKCGEYRYCVYFIEIDGRIVYVGKCRDLWKRLDTYRNSKYWKEANPSNILKTARLEMAIKKRKRVNLIVTTHDEETYHDYEINMIRKINPEWNKQHYDKANKKPENTLQPIDEAV
> |[Tevenvirinae Citrobacter_phage_vB_CroM_CrRp10]||_Citrobacter_phage_vB_CroM_CrRp10.gb|Phage endonuclease|411|MG775043.2(168403):113561-113971:-1 ^RAST2:fig|1198136.194.peg.189^ Tevenvirinae Citrobacter_phage_vB_CroM_CrRp10|neighbours:(-1),(-1)|neighbour_genes:RNA ligase,Ribonucleotide reduc..|
MKEIATEYSFIKYTELELDDNGSIKQLSIPNKYNVIYAIAINDELVYIGKTKNLRKRINYYRTAINRKDKTSDSTKSALIHAALKEGSKVEFYARQCFNLSMTNELGTMTIATIDLEEPLFIKLFNPPWNIQHKKK
> |[Tevenvirinae Cronobacter phage S13]||_Cronobacter_phage_S13.gb|DenA endonuclease II|450|NC_028773.1(182145):21470-21919:1 ^RAST2:fig|1198136.46.peg.23^ Tevenvirinae Cronobacter phage S13|neighbours:(1),(1)|neighbour_genes:Phage protein,RNA ligase|
MKYKHLSKKDKLNVLKNRFKFTHLVKLDMDGDRIRRNFIKPKEITNVIYAIAIDDELVYIGKTNCFWKRMDTYRNSKYWKNANPSNVQKTEKLEQAIKSGKKVDIFIRKCVALTINTDVGSVLITTMHTEEPRFINQFKPEWNIQFGKL
>ID:QPX73435.1 |[Cronobacter phage vB_CsaM_Cronuts]||_Cronobacter_phage_vB_CsaM_Cronuts.gbk|putative endonucleas..|300|MW021751(177882):44282-44581:1 ^^ Cronobacter phage vB_CsaM_Cronuts, complete genome.|neighbours:ID:QPX73434.1(1),ID:QPX73436.1(1)|neighbour_genes:hypothetical protein,putative RNA ligase ..|
MYFIEIDGRIVYVGKCRDLWKRLDTYRNSKYWREANPSNILKTARLEMAIKKRKRVNLIVTTHDEDTYHDFEINMIRKINPEWNKQHYDKANQKSENPL
> |[Tevenvirinae Cronobacter_phage_vB_CsaM_SemperBestia]||_Cronobacter_phage_vB_CsaM_SemperBestia.gb|homing endonuclease|399|MW021756.1(177494):42641-43039:1 ^RAST2:fig|1198136.155.peg.65^ Tevenvirinae Cronobacter_phage_vB_CsaM_SemperBestia|neighbours:(1),(1)|neighbour_genes:hypothetical protein,RNA ligase|
MDDVTFGVIFPLRLGSDKRIDRSFVKCGEFRHCVYFIEIDGRIVYVGKCRDLWKRLDTYRNSKYWREANPSNILKTARLEMAIKKRKRVNLIVTTHDEDTYHDFEINMIRKINPEWNKQHYDKANQKSENPL
>ID:YP_009831365.1 |[Cronobacter phage vB_CsaM_leE]||_Cronobacter_phage_vB_CsaM_leE.gbk|endonuclease II|387|NC_048646(181570):44911-45297:1 ^GeneID:55630789^ Cronobacter phage vB_CsaM_leE, complete genome.|neighbours:ID:YP_009831364.1(1),ID:YP_009831366.1(1)|neighbour_genes:putative homing endo..,RNA ligase|
MSLDKCGRIDRSFVKCGELRNCVYCIEIDNVIVYVGKAKDMWKRLDTYRNSKYWREANPSNILKTARLEMAIKKRKRVNLIVTTHDEDTYHDFEINMIRKINPEWNKQHYDKDNQKSENLIQPVDETV
>ID:YP_009190402.1 |[Edwardsiella phage PEi20]||_Edwardsiella_phage_PEi20.gbk|denA|207|NC_028683(177643):144510-144716:-1 ^GeneID:26519140^ Edwardsiella phage PEi20 DNA, complete sequence.|neighbours:ID:YP_009190401.1(-1),ID:YP_009190403.1(-1)|neighbour_genes:rnlA,nrdB|
MQNSDSIKSAAIYDALISGKKVEFYARQCFNLSMTNELGTMSVSTTDLEEPMFIKLFNPPWNTQHKVK
>ID:BAQ23196.1 |[Edwardsiella phage PEi26]||_Edwardsiella_phage_PEi26.gbk|denA|207|AP014715(177215):144328-144534:-1 ^^ Edwardsiella phage PEi26 DNA, complete sequence.|neighbours:ID:BAQ23195.1(-1),ID:BAQ23197.1(-1)|neighbour_genes:rnlA,nrdB|
MQNSDSIKSAAIYDALISGKKVEFYARQCFNLSMTNELGTMSVSTTDLEEPMFIKLFNPPWNTQHKVK
>ID:QJI53115.1 |[Enterobacter phage EBPL]||_Enterobacter_phage_EBPL.gbk|uvrC|399|MT341500(179574):46849-47247:1 ^^ Enterobacter phage EBPL, complete genome.|neighbours:ID:QJI53114.1(1),ID:QJI53116.1(1)|neighbour_genes:nrdB,RNA ligase|
MDDVTFGVIFPLRLGSDKRIDRSFVKCGEFRHCVYFIEIDGRIVYVGKCRDLWKRLDTYRNSKYWREANPSNILKTARLEMAIKKRKRVNLIVTTHDEDTYHDFEINMIRKINPEWNKQHYDKANQKSENPL
> |[Tevenvirinae Enterobacter_phage_EC-F1]||_Enterobacter_phage_EC-F1.gb|homing endonuclease|399|MN508623.1(178070):85002-85400:-1 ^RAST2:fig|1198136.137.peg.143^ Tevenvirinae Enterobacter_phage_EC-F1|neighbours:(-1),(-1)|neighbour_genes:RNA ligase,hypothetical protein|
MDDVTFGVIFPLRLGSDKRIDRSFVKCGEFRHCVYFIEIDGRIVYVGKCRDLWKRLDTYRNSKYWREANPSNILKTARLEMAIKKRKRVNLIVTTHDEDTYHDFEINMIRKINPEWNKQHYDKANQKSENPL
> |[Tevenvirinae Enterobacter_phage_EC-F2]||_Enterobacter_phage_EC-F2.gb|homing endonuclease|420|MN508624.1(178230):86487-86906:-1 ^RAST2:fig|1198136.142.peg.149^ Tevenvirinae Enterobacter_phage_EC-F2|neighbours:(-1),(-1)|neighbour_genes:RNA ligase,hypothetical protein|
MDDVTFGVIFPLRLGSDKRIDRSFVKCGEFRHCVYFIEIDGRIVYVGKCRDLWKRLDTYRNSKYWREANPSNILKTARLEMAIKKRKRVNLIVTTHDEETYHDFEINMIRKINPEWNKQHYDKSNQKSENLIQPVDETV
> |[Tevenvirinae Enterobacter_phage_EC-W1]||_Enterobacter_phage_EC-W1.gb|homing endonuclease|420|MN508621.1(178607):59535-59954:1 ^RAST2:fig|1198136.140.peg.83^ Tevenvirinae Enterobacter_phage_EC-W1|neighbours:(1),(1)|neighbour_genes:hypothetical protein,RNA ligase|
MDDVTFGVIFPLRLGSDKRIDRSFVKCGEFRHCVYFIEIDGRIVYVGKCRDLWKRLDTYRNSKYWREANPSNILKTARLEMAIKKSKRVNLIVTTHDEDTYHDFEINMIRKINPEWNKQHYDKANQKSENPIQPANDAV
> |[Tevenvirinae Enterobacter_phage_EC-W2]||_Enterobacter_phage_EC-W2.gb|homing endonuclease|399|MN508622.1(176610):39707-40105:1 ^RAST2:fig|1198136.136.peg.67^ Tevenvirinae Enterobacter_phage_EC-W2|neighbours:(1),(1)|neighbour_genes:hypothetical protein,RNA ligase|
MDDVTFGVIFPLRLGSDKRIDRSFVKCGEFRHCVYFIEIDGRIVYVGKCRDLWKRLDTYRNSKYWREANPSNILKTARLEMAIKKRKRVNLIVTTHDEDTYHDFEINMIRKINPEWNKQHYDKANQKSENSL
>ID:QGH71822.1 |[Enterobacter phage prasa_myo]||_Enterobacter_phage_prasa_myo.gbk|endonuclease II|414|MN617835(172614):144560-144973:-1 ^^ Enterobacter phage prasa_myo, complete genome.|neighbours:ID:QGH71821.1(-1),ID:QGH71823.1(-1)|neighbour_genes:RNA ligase 1 and tai..,ribonucleotide reduc..|
MKDIANEFSFIEYTQLKLLPDCTIDQVQVPNKLNVVYAIAVDDELVYIGKTKNLRKRINYYRTAINRKDQTSDSTKSAKIYDALMSGKTVSFYARQCFNLLINNELGEMSISTMDLEEPMFIKKFNPPWNTQHKGKK
>ID:YP_009855942.1 |[Enterobacter phage vB_EclM_CIP9]||_Enterobacter_phage_vB_EclM_CIP9.gbk|denA|408|NC_048849(174924):31834-32241:-1 ^GeneID:55626684^ Enterobacter phage vB_EclM_CIP9, complete genome.|neighbours:ID:YP_009855941.1(-1),ID:YP_009855943.1(-1)|neighbour_genes:rnlA,nrdB|
MKLANEYSFIKYVTLELNDDCTIKTLTVPNKQNVIYAISVDDELMYIGKTKNLRKRINYYRTSINRTNQNSDSVKSAAIYDALISGKKVEFYARQCFNLSMTNELGTMSVSTTDLEEPMFIKLFNPPWNTQHKAK
>ID:QEA10717.1 |[Enterobacter phage vB_EhoM-IME523]||_Enterobacter_phage_vB_EhoM-IME523.gbk|endonuclease II|408|MN087708(172763):141603-142010:-1 ^^ Enterobacter phage vB_EhoM-IME523, complete genome.|neighbours:ID:QEA10716.1(-1),ID:QEA10718.1(-1)|neighbour_genes:RNA ligase 1 and tai..,aerobic NDP reductas..|
MKLANEYSFIKYVTLELNDDCTIKTLTVPNKQNVIYAISVDDELMYIGKTKNLRKRINYYRTSINRTNQNSDSIKSAAIYDALISGKKVEFYARQCFNLSMTNELGTMSVSTTDLEEPMFIKLFNPPWNTQHKAK
>ID:BCM29390.1 |[Enterobacter phage vB_EkoM5VN]|vB_EkoM5VN|_Enterobacter_phage_vB_EkoM5VN_DNA.gbk|RNA ligase|399|LC589952(178408):92834-93232:1 ^^ Enterobacter phage vB_EkoM5VN DNA, complete genome.|neighbours:ID:BCM29389.1(1),ID:BCM29391.1(1)|neighbour_genes:endonuclease II,i-spanin|
MDDVTFGVIFPLRLGSDKRIDRSFVKCGEFRHCVYFIEIDGRIVYVGKCRDLWKRLDTYRNSKYWREANPSNILKTARLEMAIKKRKRVNLIVTTHDEDTYHDFEINMIRKINPEWNKQHYDKANQKSENPL
>ID:YP_007004602.1 |[Escherichia phage ime09]||_Enterobacteria_phage_ime09.gbk|denA|411|NC_019503(166499):135581-135991:-1 ^GeneID:14010348^ Enterobacteria phage ime09, complete genome.|neighbours:ID:YP_007004601.1(-1),ID:YP_007004603.1(-1)|neighbour_genes:rnlA,nrdB|
MKEIATEYSFIKYTELELDDNGSIKQLSIPNKYNVIYAIAINDELVYIGKTKNLRKRINYYRTAINRKDKTSDSTKSALIHAALKEGSKVEFYARQCFNLSMTNELGTMTIATIDLEEPLFIKLFNPPWNIQHKKK
>ID:AWD91057.1 |[Enterobacteria phage vB_EcoM_IME281]||_Enterobacteria_phage_vB_EcoM_IME281.gbk|endonuclease II|411|MH051913(170531):32651-33061:1 ^^ Enterobacteria phage vB_EcoM_IME281, complete genome.|neighbours:ID:AWD91056.1(1),ID:AWD91058.1(1)|neighbour_genes:aerobic NDP reductas..,hypothetical protein|
MKEIADEFSFIKYVTLELQDDASIAPLTVPNKQNVIYAIAVDDILVYIGKTKNLRKRINYYRTAINRKDQTSDSTKSILIHEALMAGKKVEFYARQCFNLSMTNELGTMSVETMSLEEPMFIKKFNPPWNTQHRAK
>ID:AWD91974.1 |[Enterobacteria phage vB_EcoM_IME341]||_Enterobacteria_phage_vB_EcoM_IME341.gbk|endonuclease|162|MH051917(172379):33675-33836:1 ^^ Enterobacteria phage vB_EcoM_IME341, complete genome.|neighbours:ID:AWD91973.1(1),ID:AWD91975.1(1)|neighbour_genes:aerobic NDP reductas..,RNA ligase 1 and tai..|
MAGKKVEFYARQCFNLSMTNELGTMSVETMSLEEPMFIKKFNPPWNTQHRIKQ
>ID:QJA42491.1 |[Enterobacteria phage vB_EcoM_IME540]||_Enterobacteria_phage_vB_EcoM_IME540.gbk|hypothetical protein|435|MT150133(170237):15965-16399:-1 ^^ Enterobacteria phage vB_EcoM_IME540, complete genome.|neighbours:ID:QJA42490.1(-1),ID:QJA42492.1(-1)|neighbour_genes:hypothetical protein,aerobic NDP reductas..|
MGLRPLIAMKEIADEFSFIKYVTLELQDDATIAPLTVPNKQNVIYAIAVDDILVYVGKTKNLRKRINYYRTAINRKDQTSDSTKSILIHEALMAGKKVEFYARQCFNLSMTNELGTMSVETMSLEEPMFIKKFNPPWNTQHRAK
> |[Tevenvirinae Escherichia_phage_CJ20]||_Escherichia_phage_CJ20.gb|Phage endonuclease|411|MT533174.1(169884):59416-59826:1 ^RAST2:fig|1198136.153.peg.101^ Tevenvirinae Escherichia_phage_CJ20|neighbours:(1),(1)|neighbour_genes:Ribonucleotide reduc..,RNA ligase|
MKQIADEYSFIKYAELELVDGKIPILTLANKKNVIYAISVDDELVYIGKTNNLKKRINYYRTAINRIDQTSDSNKSRMIHEALQEGKKVVFYARQCFNLSMTNELGTMSVETMSLEEPMFIKLFNPPWNYQHKVKK
>ID:QMV33861.1 |[Escherichia phage DK-13]||_Escherichia_phage_DK-13.gbk|endonuclease II|411|MT611523(172275):55984-56394:-1 ^^ Escherichia phage DK-13, complete genome.|neighbours:ID:QMV33860.1(-1),ID:QMV33862.1(-1)|neighbour_genes:RNA ligase 1 and tai..,aerobic NDP reductas..|
MKQIADEYSFIKYAELELVDGKIPILTLANKKNVIYAISVDDELVYIGKTNNLKKRINYYRTAINRIEQTSDSNKSRMIHEALQEGKKVVFYARQCFNLSMTNELGTMSVETMSLEEPMFIKLFNPPWNYQHKVKK
>ID:QHB48820.1 |[Escherichia phage E26]||_Escherichia_phage_E26.gbk|endonuclease II|462|MN655998(164572):130906-131367:-1 ^^ Escherichia phage E26, complete genome.|neighbours:ID:QHB48819.1(-1),ID:QHB48821.1(-1)|neighbour_genes:RnlA,hypothetical protein|
MINELIENYGFVKYSCLECKDGDVILPPQKNRLNVLYAIAVDDELVYIGQTVNLRKRINYYRTSINRQTPTADTRKSKNIHKALEEGKTVTFYYRQCFELYIENPTGKDIISTADIEEPVLITKFKPEWNTNYVNKRKQQKSFSIVQKSYGTV
> |[Tevenvirinae Escherichia_phage_ES12]||_Escherichia_phage_ES12.gb|Phage endonuclease|411|MN508614.1(166240):76334-76744:-1 ^RAST2:fig|1198136.135.peg.112^ Tevenvirinae Escherichia_phage_ES12|neighbours:(-1),(-1)|neighbour_genes:RNA ligase,Ribonucleotide reduc..|
MKEIATEYSFIKYTELELDDNGSIKQLSIPNKYNVIYAIAINDELVYIGKTKNLRKRINYYRTAINRKDKTSDSTKSALIHSALKEGSKVEFYARQCFNLSMTNELGTMTIATIDLEEPLFIKLFNPPWNIQHKKK
> |[Tevenvirinae Escherichia_phage_ES19]||_Escherichia_phage_ES19.gb|Phage endonuclease|411|MN508616.1(166781):74758-75168:-1 ^RAST2:fig|1198136.145.peg.108^ Tevenvirinae Escherichia_phage_ES19|neighbours:(-1),(-1)|neighbour_genes:RNA ligase,Ribonucleotide reduc..|
MKEIATEYSFIKYTELELDDNGSIKQLSIPNKYNVIYAIAINDELVYIGKTKNLRKRINYYRTAINRKDKTSDSTKSALIHAALKEGSKVEFYARQCFNLSMTNELGTMTIATIDLEEPLFIKLFNPPWNIQHKKK
> |[Tevenvirinae Escherichia_phage_ES21]||_Escherichia_phage_ES21.gb|Phage endonuclease|411|MN508617.1(166790):74773-75183:-1 ^RAST2:fig|1198136.146.peg.108^ Tevenvirinae Escherichia_phage_ES21|neighbours:(-1),(-1)|neighbour_genes:RNA ligase,Ribonucleotide reduc..|
MKEIATEYSFIKYTELELDDNGSIKQLSIPNKYNVIYAIAINDELVYIGKTKNLRKRINYYRTAINRKDKTSDSTKSALIHAALKEGSKVEFYARQCFNLSMTNELGTMTIATIDLEEPLFIKLFNPPWNIQHKKK
> |[Tevenvirinae Escherichia_phage_ES26]||_Escherichia_phage_ES26.gb|Phage endonuclease|411|MN508618.1(166756):76685-77095:-1 ^RAST2:fig|1198136.149.peg.112^ Tevenvirinae Escherichia_phage_ES26|neighbours:(-1),(-1)|neighbour_genes:RNA ligase,Ribonucleotide reduc..|
MKEIATEYSFIKYTELELDDNGSIKQLSIPNKYNVIYAIAINDELVYIGKTKNLRKRINYYRTAINRKDKTSDSTKSALIHSALKEGSKVEFYARQCFNLSMTNELGTMTIATIDLEEPLFIKLFNPPWNIQHKKK
>ID:QCQ57204.1 |[Escherichia phage EcNP1]||_Escherichia_phage_EcNP1.gbk|endonuclease|411|MK886800(166176):115216-115626:-1 ^^ Escherichia phage EcNP1, complete genome.|neighbours:ID:QCQ57203.1(-1),ID:QCQ57205.1(-1)|neighbour_genes:RNA ligase A,ribonucleotide-dipho..|
MKEIATEYSFIKYTELELDDNGSIKQLSIPNKYNVIYAIAINDELVYIGKTKNLRKRINYYRTAINRKDKTSDSTKSALIHAALKEGSKVEFYARQCFNLSMTNELGTMTIATIDLEEPLFIKLFNPPWNIQHKKK
> |[Tevenvirinae Escherichia_phage_F2]||_Escherichia_phage_F2.gb|Phage endonuclease|411|MN864145.1(168241):91097-91507:1 ^RAST2:fig|1198136.159.peg.157^ Tevenvirinae Escherichia_phage_F2|neighbours:(1),(1)|neighbour_genes:Ribonucleotide reduc..,RNA ligase|
MKDIAAEYSFIKYTELELLEDATIKTVDVPNKKNVIYAIAIDDELVYIGKTKNLKKRINYYRTAINRKDQTSDSRKSLMILDALMQGKKVEFWARQCFDLSVTNELGSMTIATMDLEEPLFIKKFNPPWNIQHKKK
>ID:QOC55145.1 |[Escherichia phage JEP6]||_Escherichia_phage_JEP6.gbk|endonuclease|411|MT764206(170340):41955-42365:-1 ^^ Escherichia phage JEP6, complete genome.|neighbours:ID:QOC55144.1(-1),ID:QOC55146.1(-1)|neighbour_genes:RNA ligase,ribonucleotide reduc..|
MKEIATEYSFIKYTELELDDNGSIKQLSIPNKYNVIYAIAINDELVYIGKTKNLRKRINYYRTAINRKDKTSDSTKSALIHAALKEGSKVEFYARQCFNLSMTNELGTMTIATIDLEEPLFIKLFNPPWNIQHKKK
>ID:QOC55500.1 |[Escherichia phage JEP8]||_Escherichia_phage_JEP8.gbk|endonuclease|462|MT764208(165295):44600-45061:-1 ^^ Escherichia phage JEP8, complete genome.|neighbours:ID:QOC55499.1(-1),ID:QOC55501.1(-1)|neighbour_genes:RNA ligase,hypothetical protein|
MINELIENYGFVKYSCLECKDGDVILPPQKNRLNVLYAIVVDDELVYIGQTVNLRKRINYYRTSINRQTPTADTRKSKNIHKALEEGKTVTFYYRQCFELYIENPTGKDIISTADIEEPVLITKFKPEWNTNYVNKRKQQKSFSIVQKSDGTM
> |[Tevenvirinae Escherichia_phage_JN02]||_Escherichia_phage_JN02.gb|Phage endonuclease|411|MT782071.1(169453):140858-141268:-1 ^RAST2:fig|1198136.157.peg.241^ Tevenvirinae Escherichia_phage_JN02|neighbours:(-1),(-1)|neighbour_genes:RNA ligase,Ribonucleotide reduc..|
MKDIAAEYSFIKYTELELLEDATIKTVDVPNKKNVIYAIAIDDELVYIGKTKNLKKRINYYRTAINRKDQTSDSRKSLMILDALMQGKKVEFWARQCFDLSVTNELGSMTIATMDLEEPLFIKKFNPPWNIQHKKK
> |[Tevenvirinae Escherichia_phage_KNP1]||_Escherichia_phage_KNP1.gb|Phage endonuclease|411|KX452694.1(165831):128175-128585:-1 ^RAST2:fig|1198136.141.peg.231^ Tevenvirinae Escherichia_phage_KNP1|neighbours:(-1),(-1)|neighbour_genes:RNA ligase,Ribonucleotide reduc..|
MKEIATEYSFIKYTELELDDNGSIKQLSIPNKYNVIYAIAINDELVYIGKTKNLRKRINYYRTAINRKDKTSDSTKSALIHAALKEGSKVEFYARQCFNLSMTNELGTMTIATIDLEEPLFIKLFNPPWNIQHKKK
>ID:AKN44664.1 |[Escherichia phage PEC04]||_Escherichia_phage_PEC04.gbk|putative endonucleas..|411|KR233165(167552):100723-101133:1 ^^ Escherichia phage PEC04, complete genome.|neighbours:ID:AKN44663.1(1),ID:AKN44665.1(1)|neighbour_genes:putative aerobic NDP..,RNA ligase 1|
MKEIATEYSFIKYTELELDDNGSIKQLSIPNKYNVIYAIAINDELVYIGKTKNLRKRINYYRTAINRKDKTSDSTKSALIHAALKEGSKVEFYARQCFNLSMTNELGTMTIATIDLEEPLFIKLFNPPWNIQHKKK
>ID:QBP05579.1 |[Escherichia phage PHB12]||_Escherichia_phage_PHB12.gbk|endonuclease|411|MK524178(168791):31010-31420:-1 ^^ Escherichia phage PHB12, complete genome.|neighbours:ID:QBP05578.1(-1),ID:QBP05580.1(-1)|neighbour_genes:RNA ligase,ribonucleotide reduc..|
MKDIAAEYSFIKYTELELLEDATIKTVDVPNKKNVIYAIAIDDELVYIGKTKNLKKRINYYRTAINRKDQTSDSRKSLMILDALMQGKKVEFWARQCFDLSVTNELGSMTIATMDLEEPLFIKKFNPPWNIQHKKK
>ID:VUF55944.1 |[Escherichia phage T4_ev151]||_Escherichia_phage_T4_ev151.gbk|Phage endonuclease|411|LR597660(167097):135482-135892:-1 ^^ Escherichia phage T4_ev151 genome assembly, chromosome: 1.|neighbours:ID:VUF55940.1(-1),ID:VUF55948.1(-1)|neighbour_genes:phage T4-like rnlA, ..,Ribonucleotide reduc..|
MKEIATEYSFIKYTELELDDNGSIKQLSIPNKYNVIYAIAINDELVYIGKTKNLRKRINYYRTAINRKDKTSDSTKSALIHAALKEGSKVEFYARQCFNLSMTNELGTMTIATIDLEEPLFIKLFNPPWNIQHKKK
>ID:VUF56003.1 |[Escherichia phage T4_ev240]||_Escherichia_phage_T4_ev240.gbk|Phage endonuclease|411|LR597657(166954):136455-136865:-1 ^^ Escherichia phage T4_ev240 genome assembly, chromosome: 1.|neighbours:ID:VUF56000.1(-1),ID:VUF56005.1(-1)|neighbour_genes:phage T4-like rnlA, ..,Ribonucleotide reduc..|
MKEIATEYSFIKYTELELDDNGSIKQLSIPNKYNVIYAIAINDELVYIGKTKNLRKRINYYRTAINRKDKTSDSTKSALIHAALKEGSKVEFYARQCFNLSMTNELGTMTIATIDLEEPLFIKLFNPPWNIQHKKK
>ID:QOI68407.1 |[Escherichia phage VEc74]||_Escherichia_phage_VEc74.gbk|endonuclease|411|MT932213(166100):135847-136257:-1 ^^ Escherichia phage VEc74, complete genome.|neighbours:ID:QOI68406.1(-1),ID:QOI68408.1(-1)|neighbour_genes:RNA ligase,ribonucleotide-dipho..|
MKEIATEYSFIKYTELELDDNGSIKQLSIPNKYNVIYAIAINDELVYIGKTKNLRKRINYYRTAINRKDKTSDSTKSALIHAALKEGSKVEFYARQCFNLSMTNELGTMTIATIDLEEPLFIKLFNPPWNIQHKKK
>ID:APU02579.1 |[Escherichia phage YUEEL01]||_Escherichia_phage_YUEEL01.gbk|endonuclease II|411|KY290975(169621):138132-138542:-1 ^^ Escherichia phage YUEEL01, complete genome.|neighbours:ID:APU02578.1(-1),ID:APU02580.1(-1)|neighbour_genes:RNA ligase 1 and tai..,aerobic NDP reductas..|
MKEIATEYSFIKYTELELDDNGSIKQLSIPNKYNVIYAIVINDELVYIGKTKNLRKRINYYRTAINRKDKTSDSTKSALIHAALKEGSKVEFYARQCFNLSMTNELGTMTIATIDLEEPLFIKLFNPPWNIQHKKK
>ID:QHR70575.1 |[Escherichia phage dhaeg]||_Escherichia_phage_dhaeg.gbk|endonuclease|438|MN850609(170817):24811-25248:1 ^^ Escherichia phage dhaeg, complete genome.|neighbours:ID:QHR70574.1(1),ID:QHR70576.1(1)|neighbour_genes:aerobic NDP reductas..,RnlA-like RNA ligase|
MGLRPLIAMKEIADEFSFIKYVTLELQTDATIAPITVPNKQNVIYAIAVDDILVYIGKTKNLRKRINYYRTAINRKDQTSDSTKSILIHEALMAGKKVEFYARQCFNLSMTNELGTMSVETMSLEEPMFIKKFNPPWNTQHRIKQ
> |[Tevenvirinae Escherichia_phage_kaaroe]||_Escherichia_phage_kaaroe.gb|Phage endonuclease|462|MN850574.1(163719):139656-140117:1 ^RAST2:fig|1198136.197.peg.239^ Tevenvirinae Escherichia_phage_kaaroe|neighbours:(1),(1)|neighbour_genes:Phage protein,RNA ligase|
MINELIENYGFVKYSCLECKDGDVILPPQKNRLNVLYAIVVDDELVYIGQTVNLRKRINYYRTSINRQTPTADTRKSKNIHKALEEGKTVTFYYRQCFELYIENPTGKDIISTADIEEPVLITKFKPEWNTNYVNKRKQQKSFSIVQKSDGTM
>ID:QHR66953.1 |[Escherichia phage mogra]||_Escherichia_phage_mogra.gbk|GIY-YIG catalytic do..|411|MN850579(168724):34186-34596:1 ^^ Escherichia phage mogra, complete genome.|neighbours:ID:QHR66952.1(1),ID:QHR66954.1(1)|neighbour_genes:ribonucleotide reduc..,RNA ligase|
MKDIAAEYSFIKYTELELLEDATIKTVDVPNKKNVIYAIAIDDELVYIGKTKNLKKRINYYRTAINRKDQTSDSRKSLMILDALMQGKKVEFWARQCFDLSVTNELGSMTIATMDLEEPLFIKKFNPPWNIQHKKK
>ID:QHR68357.1 |[Escherichia phage moha]||_Escherichia_phage_moha.gbk|GIY-YIG catalytic do..|411|MN850590(168676):140220-140630:1 ^^ Escherichia phage moha, complete genome.|neighbours:ID:QHR68356.1(1),ID:QHR68358.1(1)|neighbour_genes:ribonucleoside-dipho..,RNA ligase|
MKDIAAEYSFIKYTELELLEDATIKTVDVPNKKNVIYAIAIDDELVYIGKTKNLKKRINYYRTAINRKDQTSDSRKSLMILDALMQGKKVEFWARQCFDLSVTNELGSMTIATMDLEEPLFIKKFNPPWNIQHKKK
>ID:QHR76691.1 |[Escherichia phage moskry]||_Escherichia_phage_moskry.gbk|GIY-YIG catalytic do..|411|MN850651(169410):150581-150991:-1 ^^ Escherichia phage moskry, complete genome.|neighbours:ID:QHR76690.1(-1),ID:QHR76692.1(-1)|neighbour_genes:RNA ligase,ribonucleotide reduc..|
MKDIAAEYSFIKYTELELLEDATIKTVDVPNKKNVIYAIAIDDELVYIGKTKNLKKRINYYRTAINRKDQTSDSRKSLMILDALMQGKKVEFWARQCFDLSVTNELGSMTIATMDLEEPLFIKKFNPPWNIQHKKK
>ID:ARM70784.1 |[Escherichia phage phiC120]||_Escherichia_phage_phiC120.gbk|endonuclease II|411|KY703222(186570):60342-60752:-1 ^^ Escherichia phage phiC120, complete genome.|neighbours:ID:ARM70783.1(-1),ID:ARM70785.1(-1)|neighbour_genes:RNA ligase 1 and tai..,ribonucleoside-dipho..|
MKDIAAEYSFIKYIELELLEDATIKTIDAPNKKNVIYAIAIDDELVYIGKTKNLKKRINYYRTAINRKDQTSDSRKSLMILDALMQGKKVEFWARQCFDLSVTNELGSMTIATMDLEEPLFIKKFNPPWNIQHKKK
>ID:QHR64551.1 |[Escherichia phage teqdroes]||_Escherichia_phage_teqdroes.gbk|endonuclease|411|MN895438(166833):84410-84820:1 ^^ Escherichia phage teqdroes, complete genome.|neighbours:ID:QHR64550.1(1),ID:QHR64552.1(1)|neighbour_genes:ribonucleotide reduc..,RNA ligase 1 and tai..|
MKEIATEYSFIKYTELELDDNGSIKQLSIPNKYNVIYAIAINDELVYIGKTKNLRKRINYYRTAINRKDKTSDSTKSALIHAALKEGSKVEFYARQCFNLSMTNELGTMTIATIDLEEPLFIKLFNPPWNIQHKKK
> |[Tevenvirinae Escherichia_phage_teqhad]||_Escherichia_phage_teqhad.gb|Phage endonuclease|411|MN895434.1(167892):143144-143554:-1 ^RAST2:fig|1198136.163.peg.254^ Tevenvirinae Escherichia_phage_teqhad|neighbours:(-1),(-1)|neighbour_genes:RNA ligase,Ribonucleotide reduc..|
MKEIATEYSFIKYTELELDDNGSIKQLSIPNKYNVIYAIAINDELVYIGKTKNLRKRINYYRTAINRKDKTSDSTKSALIHAALKEGSKVEFYARQCFNLSMTNELGTMTIATIDLEEPLFIKLFNPPWNIQHKKK
> |[Tevenvirinae Escherichia_phage_teqhal]||_Escherichia_phage_teqhal.gb|Phage endonuclease|411|MN895435.1(168070):69597-70007:1 ^RAST2:fig|1198136.192.peg.120^ Tevenvirinae Escherichia_phage_teqhal|neighbours:(1),(1)|neighbour_genes:Ribonucleotide reduc..,RNA ligase|
MKEIATEYSFIKYTELELDDNGSIKQLSIPNKYNVIYAIAINDELVYIGKTKNLRKRINYYRTAINRKDKTSDSTKSALIHAALKEGSKVEFYARQCFNLSMTNELGTMTIATIDLEEPLFIKLFNPPWNIQHKKK
>ID:QHR64224.1 |[Escherichia phage teqskov]||_Escherichia_phage_teqskov.gbk|endonuclease|411|MN895437(165017):47184-47594:1 ^^ Escherichia phage teqskov, complete genome.|neighbours:ID:QHR64223.1(1),ID:QHR64225.1(1)|neighbour_genes:ribonucleotide reduc..,RNA ligase|
MKEIATEYSFIKYTELELDDNGSIKQLSIPNKYNVIYAIAINDELVYIGKTKNLRKRINYYRTAINRKDKTSDSTKSALIHAALKEGSKVEFYARQCFNLSMTNELGTMTIATIDLEEPLFIKLFNPPWNIQHKKK
>ID:QHR64071.1 |[Escherichia phage teqsoen]||_Escherichia_phage_teqsoen.gbk|endonuclease|411|MN895436(166468):120469-120879:-1 ^^ Escherichia phage teqsoen, complete genome.|neighbours:ID:QHR64070.1(-1),ID:QHR64072.1(-1)|neighbour_genes:RNA ligase 1 and tai..,ribonucleoside-dipho..|
MKEIATEYSFIKYTELELDDNGSIKQLSIPNKYNVIYAIAINDELVYIGKTKNLRKRINYYRTAINRKDKTSDSTKSALIHAALKEGSKVEFYARQCFNLSMTNELGTMTIATIDLEEPLFIKLFNPPWNIQHKKK
>ID:QQM15672.1 |[Escherichia phage vB_EcoM-BECP11]||_Escherichia_phage_vB_EcoM-BECP11.gbk|denA|411|MW286157(165973):66059-66469:1 ^^ Escherichia phage vB_EcoM-BECP11, complete genome.|neighbours:ID:QQM15671.1(1),ID:QQM15673.1(1)|neighbour_genes:hypothetical protein,RNA ligase 1|
MKEIATEYSFIKYTELELDDNGSIKQLSIPNKYNVIYAIAINDELVYIGKTKNLRKRINYYRTAINRKDKTSDSTKSALIHAALKEGSKVEFYARQCFNLSMTNELGTMTIATIDLEEPLFIKLFNPPWNIQHKKK
>ID:QMP82545.1 |[Escherichia phage vB_EcoM_011D4]||_Escherichia_phage_vB_EcoM_011D4.gbk|endonuclease II|462|MT478991(163764):81531-81992:-1 ^^ Escherichia phage vB_EcoM_011D4, complete genome.|neighbours:ID:QMP82544.1(-1),ID:QMP82546.1(-1)|neighbour_genes:RnlA,hypothetical protein|
MINELIENYGFVKYSCLECKDGDVILPPQKNRLNVLYAIAVDGELVYIGQTVNLRKRINYYRTSINRQTPTADTRKSKNIHKALEEGKTVTFYYRQCFELYIENPTGKDIISTADIEEPVLITKFKPEWNTNYVNKRKQQKSFSIVQKSYGTM
>ID:QLF81692.1 |[Escherichia phage vB_EcoM_F1]||_Escherichia_phage_vB_EcoM_F1.gbk|hypothetical protein|411|MT682712(168410):136845-137255:-1 ^^ Escherichia phage vB_EcoM_F1, complete genome.|neighbours:ID:QLF81592.1(-1),ID:QLF81680.1(-1)|neighbour_genes:hypothetical protein,ribonucleotide reduc..|
MKEIATEYSFIKYTELELDDNGSIKQLSIPNKYNVIYAIAINDELVYIGKTKNLRKRINYYRTAINRKDKTSDSTKSALIHSALKEGSKVEFYARQCFNLSMTNELGTMTIATIDLEEPLFIKLFNPPWNIQHKKK
>ID:QLF81419.1 |[Escherichia phage vB_EcoM_FB]||_Escherichia_phage_vB_EcoM_FB.gbk|hypothetical protein|438|MT682711(171555):141070-141507:-1 ^^ Escherichia phage vB_EcoM_FB, complete genome.|neighbours:ID:QLF81323.1(-1),ID:QLF81319.1(-1)|neighbour_genes:hypothetical protein,ribonucleotide reduc..|
MGLRPLIAMKEIADEFSFIKYVTLELQDDASIAPLTVPNKQNVIYAIAVDDILVYIGKTKNLRKRINYYRTAINRKDQTSDSTKSILIHEALMAGKKVEFYARQCFNLSMTNELGTMSVETMSLEEPMFIKKFNPPWNTQHRIKQ
>ID:QLF81151.1 |[Escherichia phage vB_EcoM_FT]||_Escherichia_phage_vB_EcoM_FT.gbk|hypothetical protein|411|MT682710(167431):78634-79044:-1 ^^ Escherichia phage vB_EcoM_FT, complete genome.|neighbours:ID:QLF81056.1(-1),ID:QLF81054.1(-1)|neighbour_genes:hypothetical protein,ribonucleotide reduc..|
MKEIATEYSFIKYTELELDDNGSIKQLSIPNKYNVIYAIAINDELVYIGKTKNLRKRINYYRTAINRKDKTSDSTKSALIHAALKEGSKVEFYARQCFNLSMTNELGTMTIATIDLEEPLFIKLFNPPWNIQHKKK
> |[Tevenvirinae Escherichia_phage_vB_EcoM_G2133]||_Escherichia_phage_vB_EcoM_G2133.gb|Phage endonuclease|411|MK327928.1(168959):138360-138770:-1 ^RAST2:fig|1198136.156.peg.233^ Tevenvirinae Escherichia_phage_vB_EcoM_G2133|neighbours:(-1),(-1)|neighbour_genes:RNA ligase,Ribonucleotide reduc..|
MKEIATEYSFIKYTELELDDNGSIKQLSIPNKYNVIYAIAINDELVYIGKTKNLRKRINYYRTAINRKDKTSDSTKSALIHSALKEGSKVEFYARQCFNLSMTNELGTMTIATIDLEEPLFIKLFNPPWNIQHKKK
>ID:QIW91305.1 |[Escherichia phage vB_EcoM_IME537]||_Escherichia_phage_vB_EcoM_IME537.gbk|putative endonucleas..|435|MT179807(168642):44834-45268:-1 ^^ Escherichia phage vB_EcoM_IME537, complete genome.|neighbours:ID:QIW91304.1(-1),ID:QIW91306.1(-1)|neighbour_genes:RNA ligase A,putative ribonucleos..|
MGRKAHFIMKEIATEYSFIKYTELELDDNGSIKQLSIPNKYNVIYAIAINDELVYIGKTKNLRKRINYYRTAINRKDKTSDSTKSALIHAALKEGSKVEFYARQCFNLSMTNELGTMTIATIDLEEPLFIKLFNPPWNIQHKKK
>ID:QLF82241.1 |[Escherichia phage vB_EcoM_Lutter]||_Escherichia_phage_vB_EcoM_Lutter.gbk|hypothetical protein|411|MT682714(170054):137836-138246:-1 ^^ Escherichia phage vB_EcoM_Lutter, complete genome.|neighbours:ID:QLF82140.1(-1),ID:QLF82138.1(-1)|neighbour_genes:hypothetical protein,ribonucleotide reduc..|
MKEIATEYSFIKYTELELDDNGSIKQLSIPNKYNVIYAIAINDELVYIGKTKNLRKRINYYRTAINRKDKTSDSTKSALIHAALKEGSKVEFYARQCFNLSMTNELGTMTIATIDLEEPLFIKLFNPPWNIQHKKK
>ID:AWM11825.1 |[Escherichia phage vB_EcoM_NBG1]||_Escherichia_phage_vB_EcoM_NBG1.gbk|endonuclease II|411|MH243438(168869):140642-141052:-1 ^^ Escherichia phage vB_EcoM_NBG1, complete genome.|neighbours:ID:AWM11725.1(-1),ID:AWM11719.1(-1)|neighbour_genes:RNA ligase,ribonucleotide reduc..|
MKDIAAEYSFIKYTELELLEDATIKTVDVPNKKNVIYAIAIDDELVYIGKTKNLKKRINYYRTAINRKDQTSDSRKSLMILDALMQGKKVEFWARQCFDLSVTNELGSMTIATMDLEEPLFIKKFNPPWNIQHKKK
>ID:AWM12087.1 |[Escherichia phage vB_EcoM_NBG2]||_Escherichia_phage_vB_EcoM_NBG2.gbk|endonuclease II|411|MH243439(166083):134637-135047:-1 ^^ Escherichia phage vB_EcoM_NBG2, complete genome.|neighbours:ID:AWM11993.1(-1),ID:AWM11991.1(-1)|neighbour_genes:RNA ligase,ribonucleotide reduc..|
MKEIATEYSFIKYTELELDDNGSIKQLSIPNKYNVIYAIAINDELVYIGKTKNLRKRINYYRTAINRKDKTSDSTKSALIHSALKEGSKVEFYARQCFNLSMTNELGTMTIATIDLEEPLFIKLFNPPWNIQHKKK
>ID:QLF81966.1 |[Escherichia phage vB_EcoM_Ozark]||_Escherichia_phage_vB_EcoM_Ozark.gbk|hypothetical protein|411|MT682713(167600):135963-136373:-1 ^^ Escherichia phage vB_EcoM_Ozark, complete genome.|neighbours:ID:QLF81872.1(-1),ID:QLF81954.1(-1)|neighbour_genes:hypothetical protein,ribonucleotide reduc..|
MKEIATEYSFIKYTELELDDNGSIKQLSIPNKYNVIYAIAINDELVYIGKTKNLRKRINYYRTAINRKDKTSDSTKSALIHSALKEGSKVEFYARQCFNLSMTNELGTMTIATIDLEEPLFIKLFNPPWNIQHKKK
>ID:QLF80880.1 |[Escherichia phage vB_EcoM_SP1]||_Escherichia_phage_vB_EcoM_SP1.gbk|endonuclease II|411|MT682709(165416):32870-33280:1 ^^ Escherichia phage vB_EcoM_SP1, complete genome.|neighbours:ID:QLF80784.1(1),ID:QLF80786.1(1)|neighbour_genes:ribonucleoside-dipho..,RNA ligase|
MKEIATEYSFIKYTELELDDNGSIKQLSIPNKYNVIYAIAINDELVYIGKTKNLRKRINYYRTAINRKDKTSDSTKSALIHSALKEGSKVEFYARQCFNLSMTNELGTMTIATIDLEEPLFIKLFNPPWNIQHKKK
> |[Tevenvirinae Escherichia_phage_vB_EcoM_WL-3]||_Escherichia_phage_vB_EcoM_WL-3.gb|Phage endonuclease|411|MT968995.1(165369):134290-134700:-1 ^RAST2:fig|1198136.164.peg.231^ Tevenvirinae Escherichia_phage_vB_EcoM_WL-3|neighbours:(-1),(-1)|neighbour_genes:RNA ligase,Ribonucleotide reduc..|
MKEIATEYSFIKYTELELDDNGSIKQLSIPNKYNVIYAIAINDELVYIGKTKNLRKRINYYRTAINRKDKTSDSTKSALIHSALKEGSKVEFYARQCFNLSMTNELGTMTIATIDLEEPLFIKLFNPPWNIQHKKK
>ID:AYD85221.1 |[Escherichia phage vB_vPM_PD112]||_Escherichia_phage_vB_vPM_PD112.gbk|endonuclease II|411|MH837626(168084):41374-41784:-1 ^^ Escherichia phage vB_vPM_PD112, complete genome.|neighbours:ID:AYD85220.1(-1),ID:AYD85222.1(-1)|neighbour_genes:RNA ligase 1 and tai..,aerobic NDP reductas..|
MKEIATEYSFIKYTELELDDNGSIKQLSIPNKYNVIYAIAINDELVYIGKTKNLRKRINYYRTAINRKDKTSDSTKSALIHAALKEGSKVEFYARQCFNLSMTNELGTMTIATIDLEEPLFIKLFNPPWNIQHKKK
>ID:QOC56944.1 |[Escherichia phage vb_EcoM_bov10K1]||_Escherichia_phage_vb_EcoM_bov10K1.gbk|endonuclease|411|MT884007(166364):135191-135601:-1 ^^ Escherichia phage vb_EcoM_bov10K1, complete genome.|neighbours:ID:QOC56943.1(-1),ID:QOC56945.1(-1)|neighbour_genes:RNA ligase,ribonucleotide reduc..|
MKEIATEYSFIKYTELELDDNGSIKQLSIPNKYNVIYAIAINDELVYIGKTKNLRKRINYYRTAINRKDKTSDSTKSALIHAALKEGSKVEFYARQCFNLSMTNELGTMTIATIDLEEPLFIKLFNPPWNIQHKKK
>ID:QNR52701.1 |[Escherichia phage vb_EcoM_bov9_1]||_Escherichia_phage_vb_EcoM_bov9_1.gbk|endonuclease|411|MT884006(166363):135190-135600:-1 ^^ Escherichia phage vb_EcoM_bov9_1, complete genome.|neighbours:ID:QNR52700.1(-1),ID:QNR52702.1(-1)|neighbour_genes:RNA ligase,ribonucleotide reduc..|
MKEIATEYSFIKYTELELDDNGSIKQLSIPNKYNVIYAIAINDELVYIGKTKNLRKRINYYRTAINRKDKTSDSTKSALIHAALKEGSKVEFYARQCFNLSMTNELGTMTIATIDLEEPLFIKLFNPPWNIQHKKK
>ID:QHJ73442.1 |[Escherichia virus Ec_Makalu_001]||_Escherichia_virus_Ec_Makalu_001.gbk|endonuclease II|462|MN894885(163752):129600-130061:-1 ^^ Escherichia virus Ec_Makalu_001, complete genome.|neighbours:ID:QHJ73441.1(-1),ID:QHJ73443.1(-1)|neighbour_genes:RNA ligase A,hypothetical protein|
MVNELIENYGFVKYSCLECKDGDVILPPQKNRLNVLYAIAVDDELVYIGQTVNLRKRINYYRTSINRQTPTADTRKSKNIHKALEEGKTVTFYYRQCFELYIENPTGKDIISTADIEEPVLITKFKPEWNTNYVNKRKQQKSFSIVQKSDGTM
>ID:QGS83827.1 |[Escherichia virus Ec_Makalu_002]||_Escherichia_virus_Ec_Makalu_002.gbk|endonuclease II|462|MN709127(164674):131293-131754:-1 ^^ Escherichia virus Ec_Makalu_002, complete genome.|neighbours:ID:QGS83826.1(-1),ID:QGS83828.1(-1)|neighbour_genes:RNA ligase A,hypothetical protein|
MVNELIENYGFVKYSCLECKDGDVILPPQKNRLNVLYAIAVDDELVYIGQTVNLRKRINYYRTSINRQTPTADTRKSKNIHKALEEGKTVTFYYRQCFELYIENPTGKDIISTADIEEPVLITKFKPEWNTNYVNKRKQQKSFSIVQKSDGTM
>ID:QHJ73170.1 |[Escherichia virus Ec_Makalu_003]||_Escherichia_virus_Ec_Makalu_003.gbk|endonuclease II|462|MN882349(162966):129986-130447:-1 ^^ Escherichia virus Ec_Makalu_003, complete genome.|neighbours:ID:QHJ73169.1(-1),ID:QHJ73171.1(-1)|neighbour_genes:RNA ligase A,hypothetical protein|
MINELIENYGFVKYSCLECKDGDVILPPQKNRLNVLYAIVVDDELVYIGQTVNLRKRINYYRTSINRQTPTADTRKSKNIHKALEEGKTVTFYYRQCFELYIENPTGKDIISTADIEEPVLITKFKPEWNTNYVNKRKQQKSFSIVQKSDGTM
> |[Tevenvirinae Escherichia_virus_TH09]||_Escherichia_virus_TH09.gb|Phage endonuclease|411|MT446387.1(167656):19717-20127:1 ^RAST2:fig|1198136.143.peg.23^ Tevenvirinae Escherichia_virus_TH09|neighbours:(1),(1)|neighbour_genes:Ribonucleotide reduc..,RNA ligase|
MKEIATEYSFIKYTELELDDNGSIKQLSIPNKYNVIYAIAINDELVYIGKTKNLRKRINYYRTAINRKDKTSDSTKSALIHAALKEGSKVEFYARQCFNLSMTNELGTMTIATIDLEEPLFIKLFNPPWNIQHKKK
> |[Tevenvirinae Escherichia_virus_TH12]||_Escherichia_virus_TH12.gb|Phage endonuclease|411|MT446390.1(169545):30967-31377:1 ^RAST2:fig|1198136.138.peg.44^ Tevenvirinae Escherichia_virus_TH12|neighbours:(1),(1)|neighbour_genes:Ribonucleotide reduc..,RNA ligase|
MKDIAAEYSFIKYTELELLEDATIKTVDVPNKKNVIYAIAIDDELVYIGKTKNLKKRINYYRTAINRKDQTSDSRKSLMILDALMQGKKVEFWARQCFDLSVTNELGSMTIATMDLEEPLFIKKFNPPWNIQHKKK
> |[Tevenvirinae Escherichia_virus_TH15]||_Escherichia_virus_TH15.gb|Phage endonuclease|411|MT446392.1(171591):37992-38402:1 ^RAST2:fig|1198136.139.peg.60^ Tevenvirinae Escherichia_virus_TH15|neighbours:(1),(1)|neighbour_genes:Ribonucleotide reduc..,RNA ligase|
MKQIADEYSFIKYAELELVDGKIPILTLANKKNVIYAISVDDELVYIGKTNNLKKRINYYRTAINRIEQTSDSNKSRMIHEALQEGKKVVFYARQCFNLSMTNELGTMSVETMSLEEPMFIKLFNPPWNYQHKVKK
> |[Tevenvirinae Escherichia_virus_TH22]||_Escherichia_virus_TH22.gb|Phage endonuclease|411|MT446396.1(170090):21606-22016:1 ^RAST2:fig|1198136.151.peg.26^ Tevenvirinae Escherichia_virus_TH22|neighbours:(1),(1)|neighbour_genes:Ribonucleotide reduc..,RNA ligase|
MKQIADEYSFIKYAELELVDGKIPILTLANKKNVIYAISVDDELVYIGKTNNLKKRINYYRTAINRIEQTSDSNKSRMIHEALQEGKKVVFYARQCFNLSMTNELGTMSVETMSLEEPMFIKLFNPPWNYQHKVKK
> |[Tevenvirinae Escherichia_virus_TH40]||_Escherichia_virus_TH40.gb|Phage endonuclease|411|MT446411.1(171726):13898-14308:-1 ^RAST2:fig|1198136.144.peg.34^ Tevenvirinae Escherichia_virus_TH40|neighbours:(-1),(-1)|neighbour_genes:RNA ligase,Ribonucleotide reduc..|
MKQIADEYSFIKYAELELVDGTIPTLTLANKKNVIYAISVDDELVYIGKTNNLKKRINYYRTAINRIDQTSDSNKSRMIHEALQEGKKVVFYARQCFNLSMTNELGTMSVETMSLEEPMFIKLFNPPWNYQHKVKK
> |[Tevenvirinae Escherichia_virus_TH41]||_Escherichia_virus_TH41.gb|Phage endonuclease|411|MT446412.1(170556):1105-1515:1 ^RAST2:fig|1198136.129.peg.2^ Tevenvirinae Escherichia_virus_TH41|neighbours:(1),(1)|neighbour_genes:Ribonucleotide reduc..,RNA ligase|
MKQIADEYSFIKYAELELVDGKIPILTLANKKNVIYAISVDDELVYIGKTNNLKKRINYYRTAINRIDQTSDSNKSRMIHEALQEGKKVVFYARQCFNLSMTNELGTMSVETMSLEEPMFIKLFNPPWNYQHKVKK
> |[Tevenvirinae Escherichia_virus_TH44]||_Escherichia_virus_TH44.gb|Phage endonuclease|411|MT446415.1(171075):143842-144252:1 ^RAST2:fig|1198136.147.peg.263^ Tevenvirinae Escherichia_virus_TH44|neighbours:(1),(1)|neighbour_genes:Ribonucleotide reduc..,RNA ligase|
MKQIADEYSFIKYAELELVDGKIPILTLANKKNVIYAISVDDELVYIGKTNNLKKRINYYRTAINRIEQTSDSNKSRMIHEALQEGKKVVFYARQCFNLSMTNELGTMSVETMSLEEPMFIKLFNPPWNYQHKVKK
> |[Tevenvirinae Escherichia_virus_TH54]||_Escherichia_virus_TH54.gb|Phage endonuclease|411|MT446420.1(170988):27187-27597:-1 ^RAST2:fig|1198136.131.peg.51^ Tevenvirinae Escherichia_virus_TH54|neighbours:(-1),(-1)|neighbour_genes:RNA ligase,Ribonucleotide reduc..|
MKQIADEYSFIKYAELELVDGKIPILTLANKKNVIYAISVDDELVYIGKTNNLKKRINYYRTAINRIEQTSDSNKSRMIHEALQEGKKVVFYARQCFNLSMTNELGTMSVETMSLEEPMFIKLFNPPWNYQHKVKK
> |[Tevenvirinae Escherichia_virus_TH55]||_Escherichia_virus_TH55.gb|Phage endonuclease|411|MT446421.1(170389):26733-27143:-1 ^RAST2:fig|1198136.150.peg.51^ Tevenvirinae Escherichia_virus_TH55|neighbours:(-1),(-1)|neighbour_genes:RNA ligase,Ribonucleotide reduc..|
MKQIADEYSFIKYAELELVDGKIPILTLANKKNVIYAISVDDELVYIGKTNNLKKRINYYRTAINRIEQTSDSNKSRMIHEALQEGKKVVFYARQCFNLSMTNELGTMSVETMSLEEPMFIKLFNPPWNYQHKVKK
> |[Tevenvirinae Escherichia_virus_TH57]||_Escherichia_virus_TH57.gb|Phage endonuclease|411|MT446422.1(171230):10743-11153:1 ^RAST2:fig|1198136.132.peg.21^ Tevenvirinae Escherichia_virus_TH57|neighbours:(1),(1)|neighbour_genes:Ribonucleotide reduc..,RNA ligase|
MKQIADEYSFIKYAELELVDGKIPILTLANKKNVIYAISVDDELVYIGKTNNLKKRINYYRTAINRIEQTSDSNKSRMIHEALQEGKKVVFYARQCFNLSMTNELGTMSVETMSLEEPMFIKLFNPPWNYQHKVKK
> |[Tevenvirinae Escherichia_virus_TH58]||_Escherichia_virus_TH58.gb|Phage endonuclease|411|MT446423.1(170748):141695-142105:1 ^RAST2:fig|1198136.130.peg.240^ Tevenvirinae Escherichia_virus_TH58|neighbours:(1),(1)|neighbour_genes:Ribonucleotide reduc..,RNA ligase|
MKDIAAEYSFIKYTELELLEDATIKTVDVPNKKNVIYAIAIDDELVYIGKTKNLKKRINYYRTAINRKDQTSDSRKSLMILDALMQGKKVEFWARQCFDLSVTNELGSMTIATMDLEEPLFIKKFNPPWNIQHKKK
> |[Tevenvirinae Klebsiella_phage_AShe-2020a]||_Klebsiella_phage_AShe-2020a.gb|endonuclease|417|CP062992.1(168979):80224-80640:-1 ^RAST2:fig|1198136.148.peg.136^ Tevenvirinae Klebsiella_phage_AShe-2020a|neighbours:(-1),(-1)|neighbour_genes:RNA ligase,Ribonucleotide reduc..|
MNDIANEFSFIKYVQLELEPDFSIKPVLVANKLNVVYAIAVDDELVYIGKTKNLRKRINYYRTAINRKDQTSDSAKSAKIFEALMAGKKVEFYARQCFNLLINNELGEMSISTMDLEEPLLIKKFNPPWNTQHKVKKC
>ID:QFR57124.1 |[Klebsiella phage AmPh_EK29]||_Klebsiella_phage_AmPh_EK29.gbk|endonuclease II|417|MN434092(169353):97282-97698:1 ^^ Klebsiella phage AmPh_EK29, complete genome.|neighbours:ID:QFR57123.1(1),ID:QFR57125.1(1)|neighbour_genes:ribonucleotide reduc..,RNA ligase 1 and tai..|
MKAIADEFSFIKYVSLELDESDCTIKQLEIPNKFNVVYAISVDDELVYIGKTKNLRKRINYYRTSINRQDQNSDSVKSAKILDALMSGKKVEFYARQCFNLLINNELGEMSISTMDLEEPMLIKKFNPPWNTQHRIKK
> |[Tevenvirinae Klebsiella_phage_EI]||_Klebsiella_phage_EI.gb|endonuclease|417|MN106245.1(170423):137453-137869:-1 ^RAST2:fig|1198136.166.peg.262^ Tevenvirinae Klebsiella_phage_EI|neighbours:(-1),(-1)|neighbour_genes:RNA ligase,Ribonucleotide reduc..|
MKEIADEFSFIKYVSLELDESDCTIKQLEVPNKFNVVYAIAVDDELVYIGKTKNLRKRINYYRTSINRRDTNSDSVKSAKIFDALISGKKVEFYARQCFNLLINNELGEMSISTMDLEEPMFIKKFNPPWNTQHRIKK
>ID:AKY02089.1 |[Klebsiella phage JD18]||_Klebsiella_phage_JD18.gbk|endonuclease II|417|KT239446(166313):125754-126170:-1 ^^ Klebsiella phage JD18, complete genome.|neighbours:ID:AKY02088.1(-1),ID:AKY02090.1(-1)|neighbour_genes:hypothetical protein,ribonucleotide reduc..|
MNDIANEFSFIKYVQLELEPDFTIKPILIANKLNVVYAIAVDDELVYIGKTKNLRKRINYYRTAINRKDQTSDSAKSAKIFEALMAGKKVEFYARQCFNLLINNELGEMSISTMDLEEPMFIKKFNPPWNTQHKVKKC
>ID:QEG10568.1 |[Klebsiella phage KOX10]||_Klebsiella_phage_KOX10.gbk|endonuclease II|366|MN101223(168074):96238-96603:1 ^^ Klebsiella phage KOX10, complete genome.|neighbours:ID:QEG10567.1(1),ID:QEG10569.1(1)|neighbour_genes:hypothetical protein,RNA ligase 1 and tai..|
MKSEFNLTLDKCGRIDRSFVKCGELRHCVYFIAINDEIVYVGKCRDMWKRLDTYRNAKYWREANPSNILKTCRLEMAIKKRKTVKLIVTTHDENTYHDYEINMIRKYNPEWNKQHYDKGTN
>ID:YP_003579935.1 |[Klebsiella phage KP15]||_Klebsiella_phage_KP15.gbk|DenA endonuclease II|366|NC_014036(174436):44239-44604:1 ^GeneID:8997291^ Klebsiella phage KP15, complete genome.|neighbours:ID:YP_003579934.1(1),ID:YP_003579936.1(1)|neighbour_genes:hypothetical protein,RnlA RNA ligase 1|
MKSEFNLTLDKCGRIDRSFVKCGELRHCVYFIAINDEIVYVGKCRDMWKRLDTYRNAKYWREANPSNILKTCRLEMAIKKRKTVKLIVTTHDENTYHDYEINMIRKYNPEWNKQHYDKGTN
> |[Tevenvirinae Klebsiella_phage_KP179]||_Klebsiella_phage_KP179.gb|endonuclease|417|MH729874.1(162630):22696-23112:1 ^RAST2:fig|1198136.196.peg.28^ Tevenvirinae Klebsiella_phage_KP179|neighbours:(1),(1)|neighbour_genes:Ribonucleotide reduc..,RNA ligase|
MNDIANEFSFIKYVQLELEPDFSIKPVLVANKLNVVYAIAVDDELVYIGKTKNLRKRINYYRTAINRKDQTSDSAKSAKIFEALMAGKKVEFYARQCFNLLINNELGEMSISTMDLEEPMFIKKFNPPWNTQHKVKKC
>ID:YP_007348705.1 |[Klebsiella phage KP27]||_Klebsiella_phage_KP27.gbk|endonuclease II|366|NC_020080(174413):43873-44238:1 ^GeneID:14516274^ Klebsiella phage KP27, complete genome.|neighbours:ID:YP_007348704.1(1),ID:YP_007348706.1(1)|neighbour_genes:hypothetical protein,RNA ligase 1 and tai..|
MKSEFNLTLDKCGRIDRSFVKCGELRHCVYFIAINDEIVYVGKCRDMWKRLDTYRNAKYWREANPSNILKTCRLEMAIKKRKTVKLIVTTHDENTYHDYEINMIRKYNPEWNKQHYDKGTN
>ID:QEG11706.1 |[Klebsiella phage KPN6]||_Klebsiella_phage_KPN6.gbk|endonuclease II|417|MN101230(164270):41102-41518:-1 ^^ Klebsiella phage KPN6, complete genome.|neighbours:ID:QEG11612.1(-1),ID:QEG11614.1(-1)|neighbour_genes:RNA ligase,ribonucleotide reduc..|
MNDIANEFSFIKYVQLELEPDFSIKPVLVANKLNVVYAIAVDDELVYIGKTKNLRKRINYYRTAINRKDQTSDSAKSAKIFEALMAGKKVEFYARQCFNLLINNELGEMSISTMDLEEPLLIKKFNPPWNTQHKVKKC
>ID:QPB08799.1 |[Klebsiella phage Metamorpho]||_Klebsiella_phage_Metamorpho.gbk|DenA-like endonuclea..|414|MT701588(171475):33211-33624:1 ^^ Klebsiella phage Metamorpho, complete genome.|neighbours:ID:QPB08798.1(1),ID:QPB08800.1(1)|neighbour_genes:NrdB-like aerobic ND..,RNA ligase|
MNDIANEFSFIKYVQLELEPDFTIKPILIANKLNVVYAIAVDDELVYIGKTKNLRKRINYYRTAINRKDQTSDSAKSAKIFEALMAGKKVEFYARQCFNLLINNELGEMSISTMDLEEPMFIKKFNPPWNTQHKVKK
> |[Tevenvirinae Klebsiella_phage_P-KP2]||_Klebsiella_phage_P-KP2.gb|homing endonuclease|366|MT157285.1(172138):81729-82094:1 ^RAST2:fig|1198136.198.peg.125^ Tevenvirinae Klebsiella_phage_P-KP2|neighbours:(1),(1)|neighbour_genes:hypothetical protein,RNA ligase|
MKSEFNLTLDKCGRIDRSFVKCGELRHCVYFIAINDEIVYVGKCRDMWKRLDTYRNAKYWREANPSNILKTCRLEMAIKKRKTVKLIVTTHDENTYHDYEINMIRKYNPEWNKQHYDKGTN
>ID:YP_009626304.1 |[Klebsiella phage PMBT1]||_Klebsiella_phage_PMBT1.gbk|Phage endonuclease|366|NC_042138(175206):45000-45365:1 ^GOA:A0A1G4GQ13,GeneID:40103208,InterPro:IPR000305,InterPro:IPR035901,UniProtKB/TrEMBL:A0A1G4GQ13^ Klebsiella phage PMBT1 genome assembly, complete genome: monopartite.|neighbours:ID:YP_009626303.1(1),ID:YP_009626305.1(1)|neighbour_genes:hypothetical protein,RNA ligase, phage-as..|
MKSEFNLTLDKCGRIDRSFVKCGELRHCVYFIAINDEIVYVGKCRDMWKRLDTYRNAKYWREANPSNILKTCRLEMAIKKRKTVKLIVTTHDENTYHDYEINMIRKYNPEWNKQHYDKGTN
>ID:QEG13290.1 |[Klebsiella phage vB_KaeM_KaAlpha]||_Klebsiella_phage_vB_KaeM_KaAlpha.gbk|putative endonucleas..|414|MN013084(172334):143681-144094:-1 ^^ Klebsiella phage vB_KaeM_KaAlpha, complete genome.|neighbours:ID:QEG13289.1(-1),ID:QEG13291.1(-1)|neighbour_genes:putative RNA ligase ..,putative aerobic NDP..|
MKDIANEFSFIEYTQLKLLPDCTIDHVQVPNKLNVVYAIAVDDELVYIGKTKNLRKRINYYRTAINRKDQTSDSTKSAKIYDALMSGKTVSFYARQCFNLLINNELGEMSISTMDLEEPMFIKKFNPPWNTQHKGKK
>ID:CAA7537635.1 |[Klebsiella phage vB_KpnM_05F]||_Klebsiella_phage_vB_KpnM_05F.gbk|endonuclease II|366|LR746310(174231):57289-57654:1 ^^ Klebsiella phage vB_KpnM_05F genome assembly, chromosome: 1.|neighbours:ID:CAA7537632.1(1),ID:CAA7537637.1(1)|neighbour_genes:Hypothetical protein,RNA ligase 1|
MKSEFNLTLDKCGRIDRSFVKCGELRHCVYFIAINDEIVYVGKCRDMWKRLDTYRNAKYWREANPSNILKTCRLEMAIKKRKTVKLIVTTHDENTYHDYEINMIRKYNPEWNKQHYDKGTN
>ID:CAD2272962.1 |[Klebsiella phage vB_KpnM_311F]||_Klebsiella_phage_vB_KpnM_311F.gbk|denA|417|LR877331(166710):91504-91920:1 ^^ Klebsiella phage vB_KpnM_311F genome assembly, chromosome: 1.|neighbours:ID:CAD2272959.1(1),ID:CAD2272965.1(1)|neighbour_genes:nrdB,rnlA|
MNDIANEFSFIKYVQLELEPDFTIKPILIANKLNVVYAIAVDDELVYIGKTKNLRKRINYYRTAINRKDQTSDSAKSAKIFEALMAGKKVEFYARQCFNLLINNELGEMSISTMDLEEPMFIKKFNPPWNTQHKVKKC
>ID:QPX73672.1 |[Klebsiella phage vB_KpnM_BovinicusUrsus]||_Klebsiella_phage_vB_KpnM_BovinicusUrsus.gbk|putative endonucleas..|417|MW021752(166829):21390-21806:1 ^^ Klebsiella phage vB_KpnM_BovinicusUrsus, complete genome.|neighbours:ID:QPX73671.1(1),ID:QPX73673.1(1)|neighbour_genes:putative ribonucleot..,putative homing endo..|
MNDIANEFSFIKYVQLELEPDFTIKPILIANKLNVVYAIAVDDELVYIGKTKNLRKRINYYRTAINRKDQTSDSAKSAKIFEALMAGKKVEFYARQCFNLLINNELGEMSISTMDLEEPLLIKKFNPPWNTQHTNKAK
>ID:QEG12795.1 |[Klebsiella phage vB_KpnM_Potts1]||_Klebsiella_phage_vB_KpnM_Potts1.gbk|putative endonucleas..|417|MN013081(169384):96232-96648:1 ^^ Klebsiella phage vB_KpnM_Potts1, complete genome.|neighbours:ID:QEG12794.1(1),ID:QEG12796.1(1)|neighbour_genes:putative ribonucleot..,putative RNA ligase|
MKAIADEFSFIKYVSLELDESDCTIKQLEIPNKFNVVYAISVDDELVYIGKTKNLRKRINYYRTSINRQDQNSDSVKSAKILDALMSGKKVEFYARQCFNLLINNELGEMSISTMDLEEPMLIKKFNPPWNTQHRIKK
>ID:QGZ15195.1 |[Klebsiella phage vB_Kpn_P545]||_Klebsiella_phage_vB_Kpn_P545.gbk|endonuclease II|417|MN781108(169275):96997-97413:1 ^^ Klebsiella phage vB_Kpn_P545, complete genome.|neighbours:ID:QGZ15268.1(1),ID:QGZ15269.1(1)|neighbour_genes:ribonucleotide reduc..,RNA ligase 1 and tai..|
MKAIADEFSFIKYVSLELDESDCTIKQLEIPNKFNVVYAISVDDELVYIGKTKNLRKRINYYRTSINRQDQNSDSVKSAKILDALMSGKKVEFYARQCFNLLINNELGEMSISTMDLEEPMLIKKFNPPWNTQHRIKK
>ID:QGF21643.1 |[Klebsiella phage JIPh_Kp122]||_Klebsiella_pneumoniae_phage_JIPh_Kp122.gbk|endonuclease II|417|MN434095(166475):126517-126933:-1 ^^ Klebsiella pneumoniae phage JIPh_Kp122, complete genome.|neighbours:ID:QGF21642.1(-1),ID:QGF21644.1(-1)|neighbour_genes:RNA ligase,ribonucleotide reduc..|
MNDIANEFSFIKYVQLELEPDFTIKPILIANKLNVVYAIAVDDELVYIGKTKNLRKRINYYRTAINRKDQTSDSAKSAKIFEALMAGKKVEFYARQCFNLLINNELGEMSISTMDLEEPMFIKKFNPPWNTQHKVKKC
>ID:QDH49133.1 |[Panteoa phage Phynn]||_Panteoa_phage_Phynn.gbk|123|396|MN038175(173720):92895-93290:1 ^^ Panteoa phage Phynn, complete genome.|neighbours:ID:QDH49270.1(1),ID:QDH49134.1(1)|neighbour_genes:126,124|
MRKSKHTGYIMNTIAFNLTLGKDKRICRNFVKCGQLRNCVYFIEIDGVIVYVGKARDMWKRMDTYRNSKYWQVANPSNILKTSRLEMAIKKGKCVRLIVDTYTELDYHEVEIVMIKTHNPEWNKQHYEKAN
>ID:QIN92172.1 |[Phage NBEco003]||_Phage_NBEco003.gbk|endonuclease|411|MN994497(166579):30585-30995:1 ^SEED:fig|6666666.508358.peg.46^ Phage NBEco003, complete genome.|neighbours:ID:QIN92171.1(1),ID:QIN92173.1(1)|neighbour_genes:ribonucleotide reduc..,RNA ligase|
MKEIATEYSFIKYTELELDDNGSIKQLSIPNKYNVIYAIAINDELVYIGKTKNLRKRINYYRTAINRKDKTSDSTKSALIHAALKEGSKVEFYARQCFNLSMTNELGTMTIATIDLEEPLFIKLFNPPWNIQHKKK
> |[Tevenvirinae Providencia_phage_PSTCR6]||_Providencia_phage_PSTCR6.gb|Phage endonuclease|453|MW057858.1(155737):82145-82597:1 ^RAST2:fig|1198136.165.peg.135^ Tevenvirinae Providencia_phage_PSTCR6|neighbours:(1),(1)|neighbour_genes:Ribonucleotide reduc..,RNA ligase|
MKEFTEKYGFTKYAELSLDESGTGVAAIPNDTKYNVIYAIFIDEDLVYIGKTKNLKKRINYYRTSMNRLDNHSDKTKSLAIFNALKENKKVCFYSRQCFNLSMTNELGTMSVCTTDLEEPMFIKLFNPPWNTQHKRAGNATVILKPNESL
> |[Tevenvirinae Providencia_phage_PSTRCR_127]||_Providencia_phage_PSTRCR_127.gb|endonuclease|453|MW358927.1(167162):99919-100371:1 ^RAST2:fig|1198136.168.peg.188^ Tevenvirinae Providencia_phage_PSTRCR_127|neighbours:(1),(1)|neighbour_genes:Ribonucleotide reduc..,RNA ligase|
MKEFVNKYGFIKYTELKLDGDTISTIEENDKKNVVYAIAIDDQLVYIGKSKSLRKRINYYRTSMYRQTKTSDSNKSQKIFEALQSGSTVVFYARQCFNLSMTNELGTMSISTMDLEEPMFIKMFNPPWNTQHKPKRGNNAEVILKPNEFM
> |[Tevenvirinae Salmonella_phage_pSe_SNUABM_01]||_Salmonella_phage_pSe_SNUABM_01.gb|Phage endonuclease|411|MN580668.1(172360):139089-139499:-1 ^RAST2:fig|1198136.169.peg.242^ Tevenvirinae Salmonella_phage_pSe_SNUABM_01|neighbours:(-1),(-1)|neighbour_genes:RNA ligase,Ribonucleotide reduc..|
MKEIATEYSFIKYTELELDDNGSIKQLSIPNKYNVIYAIAINDELVYIGKTKNLRKRINYYRTAINRKDKTSDSTKSALIHTALKEGSKVEFYARQCFNLSMTNELGTMTIATIDLEEPLFIKLFNPPWNIQHKKK
>ID:QPI13260.1 |[Salmonella phage vB_SalM_ABTNLsp5]||_Salmonella_phage_vB_SalM_ABTNLsp5.gbk|hypothetical protein|414|MW149274(172418):1206-1619:1 ^^ Salmonella phage vB_SalM_ABTNLsp5, complete genome.|neighbours:ID:QPI13259.1(1),ID:QPI13261.1(1)|neighbour_genes:aerobic NDP reductas..,RNA ligase 1 and tai..|
MKEIADEFSFIKYVTLELQDDASIAPLTVPNKQNVIYAIAVDDILVYIGKTKNLRKRINYYRTAINRKDQTSDSTKSILIHEALMAGKKVEFYARQCFNLSMTNELGTMSVETMSLEEPMFIKKFNPPWNTQHRIKQ
>ID:QPI13885.1 |[Serratia phage 4S]||_Serratia_phage_4S.gbk|endonuclease II|414|MW082584(173061):80007-80420:1 ^^ Serratia phage 4S, complete genome.|neighbours:ID:QPI13884.1(1),ID:QPI13886.1(1)|neighbour_genes:ribonucleotide reduc..,putative RNA ligase ..|
MKTLSEKFGFIEYAELKLNEDGNIDPIEVENKKNVVYAIAVNDELMYIGKTKNLKKRIGYYRTAINRKGQNSDTAKSTAIHEALYKGISVKFYARQCFNLSMTNELGTMSISTMDLEEPMFIKLYNPPWNTQHKVKS
> |[Tevenvirinae Serratia_phage_Muldoon]||_Serratia_phage_Muldoon.gb|Phage endonuclease|408|MN095771.1(167547):137887-138294:-1 ^RAST2:fig|1198136.174.peg.248^ Tevenvirinae Serratia_phage_Muldoon|neighbours:(-1),(-1)|neighbour_genes:RNA ligase,Ribonucleotide reduc..|
MLNVTKQYGFVKYVDLKIENGSIPSLDVDNKKNVIYAITIDDDIVYIGKTKNLKKRIGYYRTAIHRSTPTSDSVKSIRIHDALNAGKTVSFYARQCFNLSMTNELGTMTVSTMDLEEPVFIKLFNPPWNVQHKVK
>ID:QIN97895.1 |[Serratia phage PhiZZ30]||_Serratia_phage_PhiZZ30.gbk|endonuclease II|411|MT176426(167484):138050-138460:-1 ^^ Serratia phage PhiZZ30, complete genome.|neighbours:ID:QIN97894.1(-1),ID:QIN97896.1(-1)|neighbour_genes:RNA ligase,aerobic ribonucleosi..|
MKEIATEYSFIKYTELELDDNGSIKQLSIPNKYNVIYAIAINDELVYIGKTKNLRKRINYYRTAINRKDKTSDSTKSALIHAALKEGSKVEFYARQCFNLSMTNELGTMTIATIDLEEPLFIKLFNPPWNIQHKKK
> |[Tevenvirinae Shewanella_phage_Thanatos-1]||_Shewanella_phage_Thanatos-1.gb|endonuclease II|420|MT457552.1(160584):86858-87277:1 ^RAST2:fig|1198136.176.peg.107^ Tevenvirinae Shewanella_phage_Thanatos-1|neighbours:(1),(1)|neighbour_genes:Ribonucleotide reduc..,hypothetical protein|
MIDISVVASEYSFTHYATLMMDEDKIALIDKDTKLNVLYAIAIDGKLVYIGKTNNLRTRINYYRTSVFRKSKTTDSLKSERIHNALQNNCTVEIYCRQCFELEFQGTMVNTMDLEEPILINKFNPVWNKHHKRVYKKKS
> |[Tevenvirinae Shewanella_phage_Thanatos-2]||_Shewanella_phage_Thanatos-2.gb|hypothetical protein|420|MT457553.1(155580):88121-88540:1 ^RAST2:fig|1198136.173.peg.109^ Tevenvirinae Shewanella_phage_Thanatos-2|neighbours:(1),(1)|neighbour_genes:Ribonucleotide reduc..,hypothetical protein|
MIDISVVASEYSFTHYATLMMDEDKIALIDKETKTNVLYAIAIDGKLVYIGKTNNLRTRINYYRTSVFRKSKTTDSLKSERIHNALQNNCTVEIYCRQCFELEFQGTMVNTMDLEEPILINRFNPLWNKHHKRVYKKKS
>ID:QEG04908.1 |[Shigella phage CM8]|CM8|_Shigella_phage_CM8.gbk|endonuclease II|411|MK962750(167247):136683-137093:-1 ^^ Shigella phage CM8, complete genome.|neighbours:ID:QEG04907.1(-1),ID:QEG04909.1(-1)|neighbour_genes:RNA ligase,ribonucleoside-dipho..|
MKEIATEYSFIKYTELELDDNGSIKQLSIPNKYNVIYAIAINDELVYIGKTKNLRKRINYYRTAINRKDKTSDSTKSALIHSALKEGSKVEFYARQCFNLSMTNELGTMTIATIDLEEPLFIKLFNPPWNIQHKKK
>ID:QEG05264.1 |[Shigella phage JK23]|JK23|_Shigella_phage_JK23.gbk|endonuclease II|411|MK962752(168349):137716-138126:-1 ^^ Shigella phage JK23, complete genome.|neighbours:ID:QEG05263.1(-1),ID:QEG05265.1(-1)|neighbour_genes:RNA ligase 1 and tai..,aerobic NDP reductas..|
MKEIATEYSFIKYTELELDDNGSIKQLSIPNKYNVIYAIAINDELVYIGKTKNLRKRINYYRTAINRKDKTSDSTKSALIHSALKEGXKVEFYARQCFNLSMTNELGTMIIATIDLEEPLFIKLFNPPWNIQHKKK
> |[Tevenvirinae Shigella_phage_JK32]||_Shigella_phage_JK32.gb|Phage endonuclease|462|MK962753.1(176009):142908-143369:-1 ^RAST2:fig|1198136.193.peg.235^ Tevenvirinae Shigella_phage_JK32|neighbours:(-1),(-1)|neighbour_genes:RNA ligase,Phage protein|
MINELIENYGFVKYSCLECKDGDVILPPQKNRLNVLYAIAVDDELVYIGQTVNLRKRINYYRTSINRQTPTADTRKSKNIHKALEEGKTVTFYYRQCFELYIENPTGKDIISTADIEEPVLITKFKPEWNTNYVNKRKQQKSFSIVQKSDDTM
>ID:QEG05812.1 |[Shigella phage JK36]|JK36|_Shigella_phage_JK36.gbk|endonuclease II|411|MK962754(168893):140861-141271:-1 ^^ Shigella phage JK36, complete genome.|neighbours:ID:QEG05811.1(-1),ID:QEG05813.1(-1)|neighbour_genes:RNA ligase A,aerobic ribonucleosi..|
MKDIAAEYSFIKYTELELLEDATIKTVDVPNKKNVIYAIAIDDELVYIGKTKNLKKRINYYRTAINRKDQTSDSRKSLMILDALMQGKKVEFWARQCFDLSVTNELGSMTIATMDLEEPLFIKKFNPPWNIQHKKK
>ID:QEG06070.1 |[Shigella phage JK38]|JK38|_Shigella_phage_JK38.gbk|endonuclease II|411|MK962755(167852):135482-135892:-1 ^^ Shigella phage JK38, complete genome.|neighbours:ID:QEG06069.1(-1),ID:QEG06071.1(-1)|neighbour_genes:RNA ligase,ribonucleoside-dipho..|
MKEIATEYSFIKYTELELDDNGSIKQLSIPNKYNVIYAIAINDELVYIGKTKNLRKRINYYRTAINRKDKTSDSTKSALIHAALKEGSKVEFYARQCFNLSMTNELGTMTIATIDLEEPLFIKLFNPPWNIQHKKK
>ID:QEG06349.1 |[Shigella phage JK42]|JK42|_Shigella_phage_JK42.gbk|endonuclease II|411|MK962756(168306):139571-139981:-1 ^^ Shigella phage JK42, complete genome.|neighbours:ID:QEG06348.1(-1),ID:QEG06350.1(-1)|neighbour_genes:RNA ligase,aerobic ribonucleosi..|
MKDIAAEYSFIKYTELELLEDATIKTVDVPNKKNVIYAIAIDDELVYIGKTKNLKKRINYYRTAINRKDQTSDSRKSLMILDALMQGKKVEFWARQCFDLSVTNELGSMTIATMDLEEPLFIKKFNPPWNIQHKKK
>ID:QEG06624.1 |[Shigella phage JK45]|JK45|_Shigella_phage_JK45.gbk|endonuclease II|411|MK962757(170740):141874-142284:-1 ^^ Shigella phage JK45, complete genome.|neighbours:ID:QEG06623.1(-1),ID:QEG06625.1(-1)|neighbour_genes:RNA ligase A,NrdB|
MKDIAAEYSFIKYTELELLEDATIKTVDVPNKKNVIYAIAIDDELVYIGKTKNLKKRINYYRTAINRKDQTSDSRKSLMILDALMQGKKVEFWARQCFDLSVTNELGSMTIATMDLEEPLFIKKFNPPWNIQHKKK
> |[Tevenvirinae Shigella_phage_KNP5]||_Shigella_phage_KNP5.gb|Phage endonuclease|411|KX452698.1(193624):140127-140537:-1 ^RAST2:fig|1198136.152.peg.198^ Tevenvirinae Shigella_phage_KNP5|neighbours:(-1),(-1)|neighbour_genes:RNA ligase,Ribonucleotide reduc..|
MKEIATEYSFIKYTELELDDNGSIKQLSIPNKYNVIYAIAINDELVYIGKTKNLRKRINYYRTAINRKDKTSDSTKSALIHAALKEGSKVEFYARQCFNLSMTNELGTMTIATIDLEEPLFIKLFNPPWNIQHKKK
>ID:QBZ71086.1 |[Shigella phage SSE1]||_Shigella_phage_SSE1.gbk|endonuclease II|411|MK639187(169744):141808-142218:1 ^^ Shigella phage SSE1, complete genome.|neighbours:ID:QBZ71085.1(1),ID:QBZ71087.1(1)|neighbour_genes:aerobic NDP reductas..,RNA ligase|
MKDIAAEYSFIKYTELELLEDATIKTVDVPNKKNVIYAIAIDDELVYIGKTKNLKKRINYYRTAINRKDQTSDSRKSLMILDALMQGKKVEFWARQCFDLSVTNELGSMTIATMDLEEPLFIKKFNPPWNIQHKKK
>ID:BBI58355.1 |[Shigella phage SfPhi01]||_Shigella_phage_SfPhi01.gbk|endonuclease II|411|LC465543(168000):156858-157268:-1 ^^ Shigella phage SfPhi01 DNA, complete sequence.|neighbours:ID:BBI58354.1(-1),ID:BBI58356.1(-1)|neighbour_genes:RNA ligase,ribonucleoside-dipho..|
MKEIATEYSFIKYTELELDDNGSIKQLSIPNKYNVIYAIAINDELVYIGKTKNLRKRINYYRTAINRKDKTSDSTKSALIHAALKEGSKVEFYARQCFNLSMTNELGTMTIATIDLEEPLFIKLFNPPWNIQHKKK
> |[Tevenvirinae Shigella_phage_Sfk20]||_Shigella_phage_Sfk20.gb|Phage endonuclease|411|MW341595.1(164878):6578-6988:-1 ^RAST2:fig|1198136.170.peg.17^ Tevenvirinae Shigella_phage_Sfk20|neighbours:(-1),(-1)|neighbour_genes:RNA ligase,Ribonucleotide reduc..|
MKEIATEYSFIKYTELELDDNGSIKQLSIPNKYNVIYAIAINDELVYIGKTKNLRKRINYYRTAINRKDKTSDSTKSALIHAALKEGSKVEFYARQCFNLSMTNELGTMTIATIDLEEPLFIKLFNPPWNIQHKKK
>ID:YP_009100769.1 |[Shigella phage Shf125875]||_Shigella_phage_Shf125875.gbk|endonuclease II|411|NC_025437(169062):139449-139859:-1 ^GeneID:22277475^ Shigella phage Shf125875, complete genome.|neighbours:ID:YP_009100768.1(-1),ID:YP_009100770.1(-1)|neighbour_genes:RNA ligase I tail fi..,aerobic NDP reductas..|
MKDIAAEYSFIKYIELELLEDATIKTIDAPNKKNVIYAIAIDDELVYIGKTKNLKKRINYYRTAINRKDQTSDSRKSLMILDALMQGKKVEFWARQCFDLSVTNELGSMTIATMDLEEPLFIKKFNPPWNIQHKKK
>ID:AYD79436.1 |[Shigella phage phi25-307]||_Shigella_phage_phi25-307.gbk|hypothetical protein|411|MG589383(167544):119840-120250:-1 ^^ Shigella phage phi25-307, complete genome.|neighbours:ID:AYD79435.1(-1),ID:AYD79437.1(-1)|neighbour_genes:hypothetical protein,nrdB|
MKDIAAEYSFIKYTELELLEDATIKTVDVPNKKNVIYAIAIDDELVYIGKTKNLKKRINYYRTAINRKDQTSDSRKSLMILDALMQGKKVEFWARQCFDLSVTNELGSMTIATMDLEEPLFIKKFNPPWNIQHKKK
> |[Tevenvirinae Shigella_phage_vB_SdyM_006]||_Shigella_phage_vB_SdyM_006.gb|endonuclease II|411|MK295204.1(166138):137765-138175:-1 ^RAST2:fig|1198136.172.peg.235^ Tevenvirinae Shigella_phage_vB_SdyM_006|neighbours:(-1),(-1)|neighbour_genes:RNA ligase,Ribonucleotide reduc..|
MSFKQFGFVKYLELNLDNNEISPIPKELKTKRNVIYAIEVDGQLVYIGKTKNLRKRINYYRTSMNRQTWTSDSTKSKNIYDSLNQGKSVIFYYRQCFDLVAKNDLGQMEISTMDLEEPIFIKMFNPDWNTQHKEKE
>ID:CAA7537808.1 |[Shigella phage vB_SsoM_113]||_Shigella_phage_vB_SsoM_113.gbk|denA|411|LR746311(169243):100192-100602:1 ^^ Shigella phage vB_SsoM_113 genome assembly, chromosome: 1.|neighbours:ID:CAA7537806.1(1),ID:CAA7537810.1(1)|neighbour_genes:nrdB,RNA ligase 1 and tai..|
MKEIATEYSFIKYTELELDDNGSIKQLSIPNKYNVIYAIAINDELVYIGKTKNLRKRINYYRTAINRKDKTSDSTKSALIHAALKEGSKVEFYARQCFNLSMTNELGTMTIATIDLEEPLFIKLFNPPWNIQHKKK
> |[Tevenvirinae Shigella_phage_vB_SsoM_JK08]||_Shigella_phage_vB_SsoM_JK08.gb|Phage endonuclease|411|LR877332.1(169207):137730-138140:-1 ^RAST2:fig|1198136.204.peg.234^ Tevenvirinae Shigella_phage_vB_SsoM_JK08|neighbours:(-1),(-1)|neighbour_genes:RNA ligase,Ribonucleotide reduc..|
MKEIATEYSFIKYTELELDDNGSIKQLSIPNKYNVIYAIAINDELVYIGKTKNLRKRINYYRTAINRKDKTSDSTKSALIHSALKEGSKVEFYARQCFNLSMTNELGTMTIATIDLEEPLFIKLFNPPWNIQHKKK
>ID:QHB43252.1 |[Shigella virus KRT47]||_Shigella_virus_KRT47.gbk|endonuclease II|411|MN781580(167485):136641-137051:-1 ^^ Shigella virus KRT47, complete genome.|neighbours:ID:QHB43251.1(-1),ID:QHB43253.1(-1)|neighbour_genes:RNA ligase A,ribonucleoside-dipho..|
MKEIATEYSFIKYTELELDDNGSIKQLSIPNKYNVIYAIAINDELVYIGKTKNLRKRINYYRTAINRKDKTSDSTKSALIHAALKEGSKVEFYARQCFNLSMTNELGTMTIATIDLEEPLFIKLFNPPWNIQHKKK
> |[Tevenvirinae Yersinia_phage_PYPS2T]||_Yersinia_phage_PYPS2T.gb|Phage endonuclease|411|MH809535.1(169604):44729-45139:-1 ^RAST2:fig|1198136.208.peg.66^ Tevenvirinae Yersinia_phage_PYPS2T|neighbours:(-1),(-1)|neighbour_genes:RNA ligase,Ribonucleotide reduc..|
MKEIATEYSFIKYTELELDDNGSIKQLSIPNKYNVIYAIAINDELVYIGKTKNLRKRINYYRTAINRKDKTSDSTKSALIHSALKEGSKVEFYARQCFNLSMTNELGTMTIATIDLEEPLFIKLFNPPWNIQHKKK
> |[Tevenvirinae Yersinia_phage_fPS-65]||_Yersinia_phage_fPS-65.gb|Phage endonuclease|411|LR215724.1(167058):136745-137155:-1 ^RAST2:fig|1198136.175.peg.240^ Tevenvirinae Yersinia_phage_fPS-65|neighbours:(-1),(-1)|neighbour_genes:RNA ligase,Ribonucleotide reduc..|
MKEIATEYSFIKYTELELDDNGSIKQLSIPNKYNVIYAIAINDELVYIGKTKNLRKRINYYRTAINRKDKTSDSTKSALIHSALKEGSKVEFYARQCFNLSMTNELGTMTIATIDLEEPLFIKLFNPPWNIQHKKK
>ID:VEV89069.1 |[Yersinia phage fPS-90]||_Yersinia_phage_fPS-90.gbk|g224c|411|LR215723(167132):135945-136355:-1 ^^ Yersinia phage fPS-90 genome assembly, chromosome: I.|neighbours:ID:VEV89068.1(-1),ID:VEV89070.1(-1)|neighbour_genes:g223c,g225c|
MKEIATEYSFIKYTELELDDNGSIKQLSIPNKYNVIYAIAINDELVYIGKTKNLRKRINYYRTAINRKDKTSDSTKSALIHTALKEGSKVEFYARQCFNLSMTNELGTMTIATIDLEEPLFIKLFNPPWNIQHKKK
>ID:QIG57042.1 |[Yersinia phage vB_YepM_ZN18]||_Yersinia_phage_vB_YepM_ZN18.gbk|endonuclease|411|MN716856(167948):24231-24641:-1 ^^ Yersinia phage vB_YepM_ZN18, complete genome.|neighbours:ID:QIG57041.1(-1),ID:QIG57246.1(-1)|neighbour_genes:RNA ligase,ribonucleotide reduc..|
MKEIATEYSFIKYTELELDDNGSIKQLSIPNKYNVIYAIAINDELVYIGKTKNLRKRINYYRTAINRKDKTSDSTKSALIHAALKEGSKVEFYARQCFNLSMTNELGTMTIATIDLEEPLFIKLFNPPWNIQHKKK
> |[Tevenvirinae Ga0121214_100002]||_Ga0121214_100002.gb|homing endonuclease|363|Ga0121214_100002(175246):41812-42174:-1 ^RAST2:fig|1198136.468.peg.89^ Tevenvirinae Ga0121214_100002|neighbours:(-1),(-1)|neighbour_genes:RNA ligase,Ribonucleotide reduc..|
MMIHAVGFPLSLGKDKRIDRNFVKGGDYTNCVYFIEIDNEIVYIGKCRDLWRRMDTYRNSKYWKVANPSNILKTCRLETAIRKQKNVMLWVTTHNEEFYHEFEIQMIKKYNPEWNKMHVE
> |[Tevenvirinae Ga0244934_100071]||_Ga0244934_100071.gb|Phage endonuclease|411|Ga0244934_100071(167664):36376-36786:-1 ^RAST2:fig|1198136.457.peg.56^ Tevenvirinae Ga0244934_100071|neighbours:(-1),(-1)|neighbour_genes:RNA ligase,Ribonucleotide reduc..|
MKEIATEYSFIKYTELELDDNGSIKQLSIPNKYNVIYAIAINDELVYIGKTKNLRKRINYYRTAINRKDKTSDSTKSALIHAALKEGSKVEFYARQCFNLSMTNELGTMTIATIDLEEPLFIKLFNPPWNIQHKKK
