# Supplementary material for: Influence of Non-canonical DNA Bases on the Genomic Diversity of Tevenvirinae
Source: Front Microbiol. 2021 Apr 6;12:632686. doi: 10.3389/fmicb.2021.632686 (PMC8056088; doi:10.3389/fmicb.2021.632686)
Supplement: Supplementary Data Sheet 3 — Clusters of the extended set of Tevenvirinae genomes. Lists of GSCs with homologs are presented (folder “GSCs”), which are described in Supplementary Table 2. Also, clusters of protein homologs associated with the synthesis of non-canonical bases are presented (folder “Non-canonical base clusters”), which are described in Table 2. [file Data_Sheet_3.ZIP › Data sheet 3/Non-canonical bases clusters/denB.faa]

> |[Tevenvirinae _Acinetobacter_phage_133]||_Acinetobacter_phage_133.gb|DNA endonuclease IV|612|NC_015250.1(159801):157842-158453:-1 ^RAST2:fig|1198136.113.peg.276^ Tevenvirinae _Acinetobacter_phage_133|neighbours:(-1),(-1)|neighbour_genes:hypothetical protein,rIIB protector from ..|
MLQTNPGFLRLAEFEKFNMRKADLTTESIEKIKDTVRYTMTRDPDQNLTDVLKRCMIAQMAEQKVAEHVEGHFGTLNAVYDDPYTWAYDVLSHIKYSGIRIEVKTHQSGSKWIQVNTRNKPPYPAASGINIGPMLEYGVADLLIIFDVSENNDVYTFTPVLLCDKIALTNTDLIKKSNFQGYYINNRMSDAAIENETLTFYKD
> |[Tevenvirinae _Acinetobacter_phage_AM101]||_Acinetobacter_phage_AM101.gb|DenB DNA endonucleas..|621|MH165274.1(166487):3669-4289:1 ^RAST2:fig|1198136.62.peg.4^ Tevenvirinae _Acinetobacter_phage_AM101|neighbours:(1),(1)|neighbour_genes:hypothetical protein,Ndd nucleoid disrupt..|
MKTNPGYIRLTELKEVSLSYKHLSKESVAKIMDTVEYSMGLDPNQDRQEVLVRCAIAQLAEQYVAEWLEGWVNHGNENSDDPLSYAFDVLGNIKYNGIRVEVKTHQNQKSNFITIHSKGGQYFSDNGYPGVNVRPFLEAGVADVIVIFDAIENSPEDIRLTPRLLCDPHALIQPRVVNRSNFRNGGYYINDKSLGHLKHMLNIHTF
> |[Tevenvirinae _Acinetobacter_phage_Ac42]||_Acinetobacter_phage_Ac42.gb|DenB DNA endonucleas..|591|NC_014660.1(167716):165618-166208:-1 ^RAST2:fig|1198136.114.peg.265^ Tevenvirinae _Acinetobacter_phage_Ac42|neighbours:(-1),(-1)|neighbour_genes:Ndd nucleoid disrupt..,hypothetical protein|
MSPGFTRLSEIEENIMNKFSLTKESIEKIKSTAEYSLNQDPDQDPKEVVKRCMIAQMAEQYVAEHMEGWFGSGDEDVSEPLTYAFDVLAPMKYNGIRIEVKTHQSGSKWISVSTGASGKYPGKTGINVGPFLQHKVADVIIFFDVEDFGQGHYKLIPRLMADRISLEECITKSKYTGYYLNTRIGMSAIGKNIHTF
> |[Viruses _Acinetobacter_phage_Acj61]||_Acinetobacter_phage_Acj61.gb|DenB DNA endonucleas..|621|NC_014661.1(164093):162074-162694:-1 ^RAST2:fig|10239.85.peg.241^ Viruses _Acinetobacter_phage_Acj61|neighbours:(-1),(-1)|neighbour_genes:Ndd nuclear disrupti..,hypothetical protein|
MKNNPGWLRLSQLPKTRMRSTDLTPESRQKVIDTVRYSLSQDPFQQKEVVVERCVIAQLAEQLVAQWMEGWCNHGSEDTSDPLSYAYDVLSNIKYCGMRIEVKTHQSASNYISVNTGHVGPFKGTKGLHVRPFLDLGIADVMIVIETKPDITSGGWIMIPKVMLDPNALRHPRVTHESQYGDGYFLKLGFISEKVSDLMNYFYFQK
> |[Viruses _Acinetobacter_phage _Acj9]||_Acinetobacter_phage_Acj9.gb|DenB DNA endonucleas..|621|NC_014663.1(169947):167992-168612:-1 ^RAST2:fig|10239.87.peg.248^ Viruses _Acinetobacter_phage _Acj9|neighbours:(-1),(-1)|neighbour_genes:Ndd nucleoid disrupt..,rIIB protector from ..|
MKNSKAFKRLCEIKPIRLGISDLSDESRKKVFDTIEYAMDANGESDKRTVAERCVIAMLAEQYVAQWLKGFVMHGEENLDDPWTYAFDVLGGPEYNGIRVEVKTHQASSKYVVINTGHTPPFVGTTGLNVRPFLELKIADVLLVFDTKADGDKWLFEPYFLCDRDSLVSPGVTKKSKFNGHYINFFLPKHQAKELNIFYHKQFTQL
> |[Tevenvirinae _Acinetobacter_phage_KARL-1]||_Acinetobacter_phage_KARL-1.gb|DenB DNA endonucleas..|621|MH713599.1(166560):18359-18979:1 ^RAST2:fig|1198136.64.peg.33^ Tevenvirinae _Acinetobacter_phage_KARL-1|neighbours:(1),(1)|neighbour_genes:hypothetical protein,Ndd nucleoid disrupt..|
MKTNPGYIRLTELKEVSLSYKHLSKESVAKIMATVEYSIGLDPNQDRQEVLVRCAVAQLAEQYVAEWLEGWVNHGNENSDDPLSYAFDVLGNIKYNGIRVEVKTHQNQKSNFITIHSKGGQYFSDNGYPGVNVRPFLEAGVADVIVIFDAIENSPEAICLTPRLLCDPHALIQPRVVNRSNFRNGGYYINDKTLGHLKHTLNIHTF
> |[Viruses _Acinetobacter_phage_ZZ1]||_Acinetobacter_phage_ZZ1.gb|DenB DNA endonucleas..|612|NC_018087.3(166687):164587-165198:-1 ^RAST2:fig|10239.86.peg.253^ Viruses _Acinetobacter_phage_ZZ1|neighbours:(-1),(-1)|neighbour_genes:Ndd nucleoid disrupt..,hypothetical protein|
MQENKAWIHLTTLKPITLGVSDLTPESKQKVIDTTKHALEYNGETDTESVLQRCVIAQLAEQYIAQHMKGHCINDENVNINDPWTYAFDVLAGPEYYGMRIEVKTQQSGAKWVSVNTGQSGLYPGTTGLNIKPFLTTGIPDIIVIFKTTELHRSVWTFEPFLIANQEGLKEVVQKSNFTGYYINDRQRPSENNSNYFFYKGLH
> |[Tevenvirinae Acinetobacter_phage_vB_ApiM_fHyAci03]||_Acinetobacter_phage_vB_ApiM_fHyAci03.gb|DenB DNA endonucleas..|621|MH460829.1(165975):163898-164518:-1 ^RAST2:fig|1198136.65.peg.267^ Tevenvirinae Acinetobacter_phage_vB_ApiM_fHyAci03|neighbours:(-1),(-1)|neighbour_genes:Ndd nucleoid disrupt..,hypothetical protein|
MKTNPGYIRLTELKEVSLTYKHLSTESVAKIMATVEYSMGLDPNQDRQEVLVRCAIAQLAEQYVAEWLEGWVNHGNENSDDPLSYAFDVLGNIKYNGIRVEVKTHQNQKSNFITIHSKGGQYFSDNGYPGVNVRPFLETGVADVIVIFDAIENSPEDICLTPRLLCDRHALIRPRVVNRSNFRNGGYYINDKSLGHLKHMLNIHTF
>ID:YP_803209.1 |[Escherichia virus RB32]||_Bacteriophage_RB32_.gbk|denB|558|NC_008515(165890):163858-164415:-1 ^GeneID:4405702^ Bacteriophage RB32, complete genome.|neighbours:ID:YP_803208.1(-1),ID:YP_803210.1(-1)|neighbour_genes:hypothetical protein,hypothetical protein|
MQKTNPGLQRLFQIPTFTLSNGDLTSEMKVKIADTARYSLKQNPNQDKAEVIERCRIAVYAEFFVADWLSGYVNKGQEDVDDPYTYAWDVLAHPKYCGLRVEVKTHQTDSRWISVTTGCSGEYPYGSGINLGPILNHQVADCIIIFNTKEIHPGVIQYTPKFIGDREDLRKVVRKSNYNGWYLSI
>ID:YP_009204014.1 |[Citrobacter phage Merlin]||_Citrobacter_phage_Merlin_.gbk|DNA endonuclease IV|333|NC_028857(172733):170785-171117:-1 ^GeneID:26648225^ Citrobacter phage Merlin, complete genome.|neighbours:ID:YP_009204013.1(-1),ID:YP_009204015.1(-1)|neighbour_genes:hypothetical protein,hypothetical protein|
MKADYEDPLTFAWDVLAHPKYSGLRIEVKTHQSDAKWISVTTGYGGDYPYGSGVNLGPFLTHQVADCIIILDVEESSPGLFSFTLKFVGDQEDLKKVVRRSNYTGWYLNI
>ID:YP_009146728.1 |[Citrobacter phage Moon]||_Citrobacter_phage_Moon.gbk|DNA endonuclease|441|NC_027331(170341):168429-168869:-1 ^GeneID:24721894^ Citrobacter phage Moon, complete genome.|neighbours:ID:YP_009146727.1(-1),ID:YP_009146729.1(-1)|neighbour_genes:hypothetical protein,hypothetical protein|
MEKDSGQDPEQVKRRCTIAQMAERAVATWVDGYVANMKADYEDPLTFAWDVLAHPKYSGLRIEVKTHQSDAKWISVTTGYGGDYPYGSGVNLGPFLTHQVADCIIILDVEESSPEVFSFTLKFVGDQEDLKKIVRRSNYTGWYLNI
> |[Tevenvirinae _Cronobacter_phage_Pet-CM3-4]||_Cronobacter_phage_Pet-CM3-4.gb|Phage endonuclease|588|LT614807.1(171975):170185-170772:-1 ^RAST2:fig|1198136.112.peg.320^ Tevenvirinae _Cronobacter_phage_Pet-CM3-4|neighbours:(-1),(-1)|neighbour_genes:hypothetical protein,hypothetical protein|
MLFSKMKKVNMKKSNPGLMRLKALKSFYRAFSDLTPEDRVKIKSTAAYSLRQDPDQDKTDVINRCAIAQLAEKAVADWMDGYVAGGQENHDDPYTYAWDVLAHPRFCGLRVEVKTHQSDSKWISVTTGYSGDYPGGSGINLGPFLTHRVADCIIILDVVESGPSVYQFTLKFAGDHEDLKSVVRKSNYQGWYLNL
>ID:YP_009005556.1 |[Enterobacter phage PG7]||_Enterobacter_phage_PG7_.gbk|denB|528|NC_023561(173276):171442-171969:-1 ^GeneID:18502571^ Enterobacter phage PG7, complete genome.|neighbours:ID:YP_009005555.1(-1),ID:YP_009005557.1(-1)|neighbour_genes:hypothetical protein,hypothetical protein|
MKALKTFTRSFNSLTSSDRVKIKDTAAYSIRQDPDQDKAAVNKRCAIAQLAERTVADWMDGYVAGGQENHDDPYTYAWDVLAHPRFCGLRIEVKTHQSDSKWISVTTGYSGDYPGGSGINLGPFLTHRVADCIIILDVVESSSGVYQFTLKFAGDHEDLKSVVRKSNYQGWYLNL
> |[Tevenvirinae Enterobacter_phage_myPSH1140]||_Enterobacter_phage_myPSH1140.gb|Phage endonuclease|573|MG999954.1(172614):25-597:-1 ^RAST2:fig|1198136.57.peg.1^ Tevenvirinae Enterobacter_phage_myPSH1140|neighbours:start(),(-1)|neighbour_genes:start(),hypothetical protein|
MKKVNMQKSNPGLMRLKALKTFTRSFNSLTSSDRVKIKDTAAYSMCQDPDQDKAAVNKRCAIAQLAERTVADWMDGYVAGGQENHDDPYTYAWDVLAHPRFCGLRIEVKTHQSDSKWISVTTGYSGDYPGGSGINLGPFLTHRVADCIIILDVVESSSGVYQFTLKFAGDHEDLKSVVRKSNYQGWYLNL
>ID:YP_009168090.1 |[Escherichia phage AR1]|AR1|_Enterobacteria_phage_AR1_DNA_.gbk|denB|558|NC_027983(167435):165649-166206:-1 ^GeneID:26042054^ Enterobacteria phage AR1 DNA, complete genome.|neighbours:ID:YP_009168089.1(-1),ID:YP_009168091.1(-1)|neighbour_genes:ar1_278,denB.1|
MQKTNPGLQRLFQIPTFTLSNSDLTSEMKVKIADTARYSLKQNPNQDKAEVIERCRIAVYAEFFVADWLSGYVNKGQENVDDPYTYAWDVLAHPKYCGLRVEVKTHQTDSRWISVTTGCSGEYPYGSGINLGPILNHQVADCIIIFNTKEIHPGVIQYTPKFIGDREDLRKVVRKSNYNGWYLSI
> |[Tevenvirinae _Enterobacteria_phage_ATK47]||_Enterobacteria_phage_ATK47.gb|Phage endonuclease|558|KT184309.1(170020):5618-6175:1 ^RAST2:fig|1198136.68.peg.7^ Tevenvirinae _Enterobacteria_phage_ATK47|neighbours:(1),(1)|neighbour_genes:hypothetical protein,Phage protein|
MVKTNLGLLRLKSLPTFILSNEFLTSEMKVKIADTARYSLSQNPDQNKEDVVRRCKVAVFAEYVVANWLDGYVNKGNEDVEDPYTYAWDVLAHPKYCGIRVEVKTHQMDSKWISVTTGYSGDYPGGNGINIGPFLNHRVADCIIILNVKETSPDVFSYFIKFVGDHEDLKKIVRKSNYNGWYLHL
> |[Tevenvirinae Enterobacteria_phage_ATK48]||_Enterobacteria_phage_ATK48.gb|Phage endonuclease|558|KT184310.1(169729):103852-104409:1 ^RAST2:fig|1198136.55.peg.183^ Tevenvirinae Enterobacteria_phage_ATK48|neighbours:(1),(1)|neighbour_genes:hypothetical protein,Phage protein|
MVKTNLGLLRLKSLPTFILSNEFLTSEMKVKIADTARYSLSQNPDQNKEDVVRRCKVAVFAEYVVANWLDGYVNKGNEDVEDPYTYAWDVLAHPKYCGIRVEVKTHQMDSKWISVTTGYSGDYPGGNGINIGPFLNHRVADCIIILNVKETSPDVFSYFIKFVGDHEDLKKIVRKSNYNGWYLHL
> |[Tevenvirinae Enterobacteria_phage_Aplg8]||_Enterobacteria_phage_Aplg8.gb|Phage endonuclease|558|KT184308.1(168496):110782-111339:-1 ^RAST2:fig|1198136.66.peg.184^ Tevenvirinae Enterobacteria_phage_Aplg8|neighbours:(-1),(-1)|neighbour_genes:Phage protein,Phage endonuclease|
MQKTNPGLQRLFQIPTFTLSNSDLTNEMKVKIADTVRYSLKQNPNQDKAEVIERCRIAVYAEFFVADWLSGYVNKGQEDVDDPYTYAWDVLAHPKYCGLRVEVKTHQTDSRWISVTTGCSGEYPYGSGINLGPILNHQVADCIIIFNTKEIHPGVIQYTPKFIGDREDLRRVVRKSNYNGWYLSI
>ID:YP_007004181.1 |[Enterobacteria phage Bp7]||_Enterobacteria_phage_Bp7_.gbk|denB|477|NC_019500(168066):69399-69875:1 ^GeneID:14008010^ Enterobacteria phage Bp7, complete genome.|neighbours:ID:YP_007004180.1(1),ID:YP_007004182.1(1)|neighbour_genes:hypothetical protein,hypothetical protein|
MKVKIKDTVLYSLSQDPSQDKKEVLTRCVIATYAEYMVADWLKGYVNSGLEDHDDPYTYAWDVLAHPMYCGLRVEVKTHQSDSKWISCTTGYSGDFPYGTGINLGPLLNHKVADCIIIFDTSVNEAGDVLFTPKFSGDREAITKLVRKSNYNGWYLAL
> |[Tevenvirinae _Enterobacteria_phage_CC31]||_Enterobacteria_phage_CC31.gb|Phage endonuclease|639|NC_014662.1(165540):163789-164427:-1 ^RAST2:fig|1198136.121.peg.293^ Tevenvirinae _Enterobacteria_phage_CC31|neighbours:(-1),(-1)|neighbour_genes:hypothetical protein,hypothetical protein|
MKSLLLMQNILKKMTAFILVNYISEEFMEKTNPGLLRLKALKTFTRAFSDLTPEDRVKIKSTAAYSLRQDPDQDKTEVINRCAIAQLAEKAVADWMDGYVAGGQENHDDPYTYAWDVLAHPRFCGLRVEVKTHQSDSKWISVTTGYSGDYPGGSGINLGPFLTHRIADCIIILDVVESGPSVYQFTLKFAGDHEDLKSVVRKSNYQGWYLNL
> |[Tevenvirinae _Enterobacteria_phage_GiZh]||_Enterobacteria_phage_GiZh.gb|Phage endonuclease|558|KT184311.1(166514):47724-48281:-1 ^RAST2:fig|1198136.122.peg.82^ Tevenvirinae _Enterobacteria_phage_GiZh|neighbours:(-1),(-1)|neighbour_genes:Phage protein,Phage endonuclease|
MQKTNPGLQRLFQIPTFTLSNSDLTSEMKVKIADTARYSLKQNPNQDKAEVIERCRIAVYAEFFVADWLSGYVNKGQEDVNDPYTYAWDVLAHPKYCGLRVEVKTHQTDSRWISVTTGCSGEYPYGSGINLGPILNHQVADCIIIFNTKEIHPGVIQYTPKFIGDREDLRKVVRKSNYNGWYLSI
> |[Viruses Hx01]||_Enterobacteria_phage_HX01.gb|Phage endonuclease|477|NC_018855.1(169158):108165-108641:1 ^RAST2:fig|10239.59.peg.179^ Viruses Hx01|neighbours:(1),(1)|neighbour_genes:Phage protein,Phage protein|
MKVKIADTARYSLSQNPDQNKEDVVRRCKVAIFAEYVVANWLDGYVNKGIEDVEDPYTYAWDVLAHPKYCGIRVEVKTHQIDSKWISVTTGYSGDYPGGNGINIGPFLNHRVADCIIILDVKETSPDVFSYSIKFVGDHEDLKKIVRKSNYNGWYLHL
>ID:YP_003734401.1 |[Enterobacteria phage IME08]||_Enterobacteria_phage_IME08_.gbk|denB|603|NC_014260(172253):170192-170794:-1 ^GeneID:9384546^ Enterobacteria phage IME08, complete genome.|neighbours:ID:YP_003734400.1(-1),ID:YP_003734402.1(-1)|neighbour_genes:hypothetical protein,denB.1|
MTTEFITVNFIFEAFMVKTNPGLLRLAAMPTFTLKTSDLTGEMKVKIKDTVLYSLSQDPSQDKKEVLTRCVIATYAEYMVADWLKGYVNSGLEDHDDPYTYAWDVLAHPMYCGLRVEVKTHQSDSKWISCTTGYSGDFPYGTGINLGPLLNHKVADCIIIFDTSVNEAGDVLFTPKFSGDREAITKLVRKSNYNGWYLAL
>ID:YP_002922611.1 |[Enterobacteria phage JS10]||_Enterobacteria_phage_JS10_.gbk|denB|477|NC_012741(171451):169438-169914:-1 ^GeneID:7943580^ Enterobacteria phage JS10, complete genome.|neighbours:ID:YP_002922610.1(-1),ID:YP_002922612.1(-1)|neighbour_genes:hypothetical protein,hypothetical protein|
MKVKIKDTVLYSLSQDPSQDKKEVLTRCVIATYAEYMVADWLKGYVNSGLEDHDDPYTYAWDVLAHPMYCGLRVEVKTHQSDSKWISCTTGYSGDFPYGTGINLGPLLNHKVADCIIIFDTSVNEAGDVLFTPKFSGDRESIKKLVRKSNYNGWYLAL
>ID:YP_001595392.1 |[Escherichia phage JS98]||_Enterobacteria_phage_JS98.gbk|denB|477|NC_010105(170523):168510-168986:-1 ^GeneID:5783763^ Enterobacteria phage JS98, complete genome.|neighbours:ID:YP_001595391.1(-1),ID:YP_001595393.1(-1)|neighbour_genes:hypothetical protein,hypothetical protein|
MKVKIKDTVLYSLSQDPSQDKKEVLTRCVIATYAEYMVADWLKGYVNSGLEDHDDPYTYAWDVLAHPMYCGLRVEVKTHQSDSKWISCTTGYSGDFPYGTGINLGPLLNHKVADCIIIFDTSVNEAGDVLFTPKFSGDRESIKKLVRKSNYNGWYLAL
> |[Tevenvirinae _Enterobacteria_phage_Kha5h]||_Enterobacteria_phage_Kha5h.gb|Phage endonuclease|558|KT184312.1(167318):23250-23807:-1 ^RAST2:fig|1198136.123.peg.39^ Tevenvirinae _Enterobacteria_phage_Kha5h|neighbours:(-1),(-1)|neighbour_genes:hypothetical protein,Phage endonuclease|
MQKTNPGLQRLFQIPTFTLSNSDLTSEMKVKIADTARYSLKQNPNQDKAEVIERCRIAVYAEFFVADWLSGYVNKGQENVDDPYTYAWDVLAHPKYCGLRVEVKTHQTDSRWISVTTGCSGEYPYGSGINLGPILNHQVADCIIIFNTKEIHPGVIQYTPKFIGDREDLRKVVRKSNYNGWYLSI
>ID:YP_009203003.1 |[Escherichia phage QL01]||_Enterobacteria_phage_QL01.gbk|hypothetical protein|519|NC_028847(170527):168528-169046:-1 ^GeneID:26629991^ Enterobacteria phage QL01, complete genome.|neighbours:ID:YP_009203002.1(-1),ID:YP_009203004.1(-1)|neighbour_genes:hypothetical protein,hypothetical protein|
MPTFTLKTSDLTGEMKVKIKDTVLYSLSQDPSQDKKEVLTRCVIATYAEYMVADWLKGYVNSGLEDHDDPYTYAWDVLAHPMYCGLRVEVKTHQSDSKWISCTTGYSGDFPYGTGINLGPLLNHKVADCIIIFDTSVNEAGDVLFTPKFSGDREAITKLVRKSNYNGWYLAL
>ID:AIT74365.1 |[Enterobacteria phage RB10]||_Enterobacteria_phage_RB10_.gbk|denB|558|KM606999(168401):166588-167145:-1 ^^ Enterobacteria phage RB10, complete genome.|neighbours:ID:AIT74364.1(-1),ID:AIT74366.1(-1)|neighbour_genes:hypothetical protein,hypothetical protein|
MQKTNPGLQRLFQIPTFTLSNSDLTNEMKVKIADTARYSLKQNPNQDKAEVIERCRIAVYAEFFVADWLSGYVNKGQEDVNDPYTYAWDVLAHPKYCGLRVEVKTHQTDSRWISVTTGCSGEYPYGSGINLGPILNHQVADCIIIFNTKEIHPGVIQYTPKFIGDREDLRKVVRKSNYNGWYLSI
>ID:YP_002854607.1 |[Escherichia virus RB14]||_Enterobacteria_phage_RB14_.gbk|denB|558|NC_012638(165429):163395-163952:-1 ^GeneID:7804023^ Enterobacteria phage RB14, complete genome.|neighbours:ID:YP_002854606.1(-1),ID:YP_002854608.1(-1)|neighbour_genes:RB32ORF266c,RB32ORF268c|
MQKTNPGLQRLFQIPTFTLSNSDLTSEMKVKIADTARYSLKQNPNQDKAEVIERCRIAVYAEFFVADWLSGYVNKGQEDVNDPYTYAWDVLAHPKYCGLRVEVKTHQTDSRWISVTTGCSGEYPYGSGINLGPILNHQVADCIIIFNTKEIHPGVIQYTPKFIGDREDLRKVVRKSNYNGWYLSI
>ID:AXF42579.1 |[Enterobacteria phage RB18]||_Enterobacteria_phage_RB18_.gbk|denB|558|MH553563(166677):164857-165414:-1 ^^ Enterobacteria phage RB18, complete genome.|neighbours:ID:AXF42578.1(-1),ID:AXF42580.1(-1)|neighbour_genes:hypothetical protein,hypothetical protein|
MQKTNPGLQRLFQIPTFTLSNSDLTNEMKVKIADTVRYSLKQNPNQDKAEVIERCRIAVYAEFFVADWLSGYVNKGQEDVDDPYTYAWDVLAHPKYCGLRVEVKTHQTDSRWISVTTGCSGEYPYGSGINLGPILNHQVADCIIIFNTKEIHPGVIQYTPKFIGDREDLRKVVRKSNYNGWYLSI
>ID:YP_009102474.1 |[Enterobacteria phage RB27]||_Enterobacteria_phage_RB27_.gbk|denB|558|NC_025448(165179):163366-163923:-1 ^GeneID:22113258^ Enterobacteria phage RB27, complete genome.|neighbours:ID:YP_009102473.1(-1),ID:YP_009102475.1(-1)|neighbour_genes:hypothetical protein,hypothetical protein|
MQKTNPGLQRLFQIPTFTLSNSDLTNEMKVKIADTARYSLKQNPNQDKAEVIERCRIAVYAEFFVADWLSGYVNKGQEDVNDPYTYAWDVLAHPKYCGLRVEVKTHQTDSRWISVTTGCSGEYPYGSGINLGPILNHQVADCIIIFNTKEIHPGVIQYTPKFIGDREDLRKVVRKSNYNGWYLSI
>ID:AIT74909.1 |[Enterobacteria phage RB33]||_Enterobacteria_phage_RB33_.gbk|denB|558|KM607001(166007):163975-164532:-1 ^^ Enterobacteria phage RB33, complete genome.|neighbours:ID:AIT74908.1(-1),ID:AIT74910.1(-1)|neighbour_genes:hypothetical protein,hypothetical protein|
MQKTNPGLQRLFQIPTFTLSNGDLTSEMKVKIADTARYSLKQNPNQDKAEVIERCRIAVYAEFFVADWLSGYVNKGQEDVDDPYTYAWDVLAHPKYCGLRVEVKTHQTDSRWISVTTGCSGEYPYGSGINLGPILNHQVADCIIIFNTKEIHPGVIQYTPKFIGDREDLRKVVRKSNYNGWYLSI
>ID:YP_009098657.1 |[Escherichia phage RB3]||_Enterobacteria_phage_RB3_.gbk|denB|558|NC_025419(168402):166589-167146:-1 ^GeneID:22114021^ Enterobacteria phage RB3, complete genome.|neighbours:ID:YP_009098656.1(-1),ID:YP_009098658.1(-1)|neighbour_genes:hypothetical protein,hypothetical protein|
MQKTNPGLQRLFQIPTFTLSNSDLTNEMKVKIADTARYSLKQNPNQDKAEVIERCRIAVYAEFFVADWLSGYVNKGQEDVNDPYTYAWDVLAHPKYCGLRVEVKTHQTDSRWISVTTGCSGEYPYGSGINLGPILNHQVADCIIIFNTKEIHPGVIQYTPKFIGDREDLRKVVRKSNYNGWYLSI
>ID:ACP31189.1 |[Enterobacteria phage RB51]||_Enterobacteria_phage_RB51_.gbk|denB|558|FJ839693(168394):166581-167138:-1 ^^ Enterobacteria phage RB51, complete genome.|neighbours:ID:ACP31188.1(-1),ID:ACP31190.1(-1)|neighbour_genes:RB51ncORF272c,denB.1|
MQKTNPGLQRLFQIPTFTLSNSDLTNEMKVKIADTARYSLKQNPNQDKAEVIERCRIAVYAEFFVADWLSGYVNKGQEDVDDPYTYAWDVLAHPKYCGLRVEVKTHQTDSRWISVTTGCSGEYPYGSGINLGPILNHQVADCIIIFNTKEIHPGVIQYTPKFIGDREDLRKVVRKSNYNGWYLSI
>ID:AIT75182.1 |[Enterobacteria phage RB55]||_Enterobacteria_phage_RB55_.gbk|denB|558|KM607002(168896):167083-167640:-1 ^^ Enterobacteria phage RB55, complete genome.|neighbours:ID:AIT75181.1(-1),ID:AIT75183.1(-1)|neighbour_genes:putative outer membr..,hypothetical protein|
MQKTNPGLQRLFQIPTFTLSNSDLTCEMKVKIADTARYSLKQNPNQDKAEVIERCRIAVYAEFFVADWLSGYVNKGQEDVDDPYTYAWDVLAHPKYCGLRVEVKTHQTDSRWISVTTGCSGEYPYGSGINLGPILNHQVADCIIIFNTKEIHPGVIQYTPKFIGDREDLRKVVRKSNYNGWYLSI
>ID:AIT75458.1 |[Enterobacteria phage RB59]||_Enterobacteria_phage_RB59_.gbk|denB|558|KM607003(168966):167153-167710:-1 ^^ Enterobacteria phage RB59, complete genome.|neighbours:ID:AIT75457.1(-1),ID:AIT75459.1(-1)|neighbour_genes:hypothetical protein,hypothetical protein|
MQKTNPGLQRLFQIPTFTLSNSDLTCEMKVKIADTARYSLKQNPNQDKAEVIERCRIAVYAEFFVADWLSGYVNKGQEDVDDPYTYAWDVLAHPKYCGLRVEVKTHQTDSRWISVTTGCSGEYPYGSGINLGPILNHQVADCIIIFNTKEIHPGVIQYTPKFIGDREDLRKVVRKSNYNGWYLSI
>ID:AIT73278.1 |[Enterobacteria phage RB5]||_Enterobacteria_phage_RB5_.gbk|denB|558|KM606995(168394):166581-167138:-1 ^^ Enterobacteria phage RB5, complete genome.|neighbours:ID:AIT73277.1(-1),ID:AIT73279.1(-1)|neighbour_genes:hypothetical protein,hypothetical protein|
MQKTNPGLQRLFQIPTFTLSNSDLTNEMKVKIADTARYSLKQNPNQDKAEVIERCRIAVYAEFFVADWLSGYVNKGQEDVNDPYTYAWDVLAHPKYCGLRVEVKTHQTDSRWISVTTGCSGEYPYGSGINLGPILNHQVADCIIIFNTKEIHPGVIQYTPKFIGDREDLRKVVRKSNYNGWYLSI
>ID:AIT75734.1 |[Enterobacteria phage RB68]||_Enterobacteria_phage_RB68_.gbk|denB|558|KM607004(168401):166588-167145:-1 ^^ Enterobacteria phage RB68, complete genome.|neighbours:ID:AIT75733.1(-1),ID:AIT75735.1(-1)|neighbour_genes:hypothetical protein,hypothetical protein|
MQKTNPGLQRLFQIPTFTLSNSDLTNEMKVKIADTARYSLKQNPNQDKAEVIERCRIAVYAEFFVADWLSGYVNKGQEDVDDPYTYAWDVLAHPKYCGLRVEVKTHQTDSRWISVTTGCSGEYPYGSGINLGPILNHQVADCIIIFNTKEIHPGVIQYTPKFIGDREDLRKVVRKSNYNGWYLSI
>ID:NP_861961.1 |[Enterobacteria phage RB69]||_Enterobacteria_phage_RB69_.gbk|denB|477|NC_004928(167560):165794-166270:-1 ^GeneID:1494387^ Enterobacteria phage RB69, complete genome.|neighbours:ID:NP_861960.1(-1),ID:NP_861962.1(-1)|neighbour_genes:RB69ORF270c hypothet..,RB69ORF272c hypothet..|
MKVKIADTARYSLKQDPGQIKEDVVRRCKVAVFAEYVVANWLDGYVNKGNEDVEDPYTYAWDVLAHPKYCGLRVEVKTHQIDCKWISVTTGYRGDYPGGNGINIGPFLNHRVADCIIILDVKETSPDVFSYSIKFVGDHEDLKKIVRKSNYNGWYLHL
>ID:AIT73549.1 |[Enterobacteria phage RB6]||_Enterobacteria_phage_RB6_.gbk|denB|558|KM606996(168394):166581-167138:-1 ^^ Enterobacteria phage RB6, complete genome.|neighbours:ID:AIT73548.1(-1),ID:AIT73550.1(-1)|neighbour_genes:hypothetical protein,hypothetical protein|
MQKTNPGLQRLFQIPTFTLSNSDLTNEMKVKIADTARYSLKQNPNQDKAEVIERCRIAVYAEFFVADWLSGYVNKGQEDVNDPYTYAWDVLAHPKYCGLRVEVKTHQTDSRWISVTTGCSGEYPYGSGINLGPILNHQVADCIIIFNTKEIHPGVIQYTPKFIGDREDLRKVVRKSNYNGWYLSI
>ID:AIT73821.1 |[Enterobacteria phage RB7]||_Enterobacteria_phage_RB7_.gbk|denB|558|KM606997(168395):166582-167139:-1 ^^ Enterobacteria phage RB7, complete genome.|neighbours:ID:AIT73820.1(-1),ID:AIT73822.1(-1)|neighbour_genes:hypothetical protein,hypothetical protein|
MQKTNPGLQRLFQIPTFTLSNSDLTNEMKVKIADTARYSLKQNPNQDKAEVIERCRIAVYAEFFVADWLSGYVNKGQEDVNDPYTYAWDVLAHPKYCGLRVEVKTHQTDSRWISVTTGCSGEYPYGSGINLGPILNHQVADCIIIFNTKEIHPGVIQYTPKFIGDREDLRKVVRKSNYNGWYLSI
>ID:AIT74093.1 |[Enterobacteria phage RB9]||_Enterobacteria_phage_RB9.gbk|denB|558|KM606998(168395):166582-167139:-1 ^^ Enterobacteria phage RB9, complete genome.|neighbours:ID:AIT74092.1(-1),ID:AIT74094.1(-1)|neighbour_genes:hypothetical protein,hypothetical protein|
MQKTNPGLQRLFQIPTFTLSNSDLTNEMKVKIADTARYSLKQNPNQDKAEVIERCRIAVYAEFFVADWLSGYVNKGQEDVNDPYTYAWDVLAHPKYCGLRVEVKTHQTDSRWISVTTGCSGEYPYGSGINLGPILNHQVADCIIIFNTKEIHPGVIQYTPKFIGDREDLRKVVRKSNYNGWYLSI
>ID:ADJ39995.1 |[Enterobacteria phage T4T]||_Enterobacteria_phage_T4T_.gbk|denB|558|HM137666(168920):167118-167675:-1 ^^ Enterobacteria phage T4T, complete genome.|neighbours:ID:ADJ39994.1(-1),ID:ADJ39996.1(-1)|neighbour_genes:ndd.6,denB.1|
MQKTNPGLQRLFQIPTFTLSNSDLTCEMKVKIADTARYSLKQNPNQDKAEVIERCRIAVYAEFFVADWLSGYVNKGQEDVDDPYTYAWDVLAHPKYCGLRVEVKTHQTDSRWISVTTGCSGEYPYGSGINLGPILNHQVADCIIIFNTKEIHPGVIQYTPKFIGDREDLRKVVRKSNYNGWYLSI
>ID:NP_049887.1 |[Escherichia virus T4]||_Enterobacteria_phage_T4_.gbk|denB|558|NC_000866(168903):167103-167660:-1 ^GeneID:1258726^ Enterobacteria phage T4, complete genome.|neighbours:ID:NP_049886.1(-1),ID:NP_049888.1(-1)|neighbour_genes:ndd.6,denB.1|
MQKTNPGLQRLFQIPTFTLSNSDLTCEMKVKIADTARYSLKQNPNQDKAEVIERCRIAVYAEFFVADWLSGYVNKGQEDVDDPYTYAWDVLAHPKYCGLRVEVKTHQTDSRWISVTTGCSGEYPYGSGINLGPILNHQVADCIIIFNTKEIHPGVIQYTPKFIGDREDLRKVVRKSNYNGWYLSI
> |[Tevenvirinae _Enterobacteria_phage_T4_strain_wild]||_Enterobacteria_phage_T4_strain_wild.gb|Phage endonuclease|558|KJ477684.1(168922):167120-167677:-1 ^RAST2:fig|1198136.58.peg.290^ Tevenvirinae _Enterobacteria_phage_T4_strain_wild|neighbours:(-1),(-1)|neighbour_genes:hypothetical protein,Phage endonuclease|
MQKTNPGLQRLFQIPTFTLSNSDLTCEMKVKIADTARYSLKQNPNQDKAEVIERCRIAVYAEFFVADWLSGYVNKGQEDVDDPYTYAWDVLAHPKYCGLRVEVKTHQTDSRWISVTTGCSGEYPYGSGINLGPILNHQVADCIIIFNTKEIHPGVIQYTPKFIGDREDLRKVVRKSNYNGWYLSI
> |[Tevenvirinae _Enterobacteria_phage_T6]||_Enterobacteria_phage_T6.gb|Phage endonuclease|558|MH550421.1(168706):166675-167232:-1 ^RAST2:fig|1198136.104.peg.280^ Tevenvirinae _Enterobacteria_phage_T6|neighbours:(-1),(-1)|neighbour_genes:hypothetical protein,Phage protein|
MQKTNPGLQRLFQIPTFTLSNNDLTSEMKVKIADTARYSLKQNPNQNKAEVIERCRIAVYAEFFVADWLSGYVNKGQEDVDDPYTYAWDVLAHPKYCGLRVEVKTHQTDSRWISVTTGCSGEYPYGSGINLGPILNHQVADCIIIFNTKEIHPGVIQYTPKFTGDREDLRKVVRKSNYNGWYLSI
>ID:YP_004063970.1 |[Escherichia phage vB_EcoM_VR7]||_Enterobacteria_phage_vB_EcoM-VR7_.gbk|denB|594|NC_014792(169285):166790-167383:-1 ^GeneID:10021514^ Enterobacteria phage vB_EcoM-VR7, complete genome.|neighbours:ID:YP_004063969.1(-1),ID:YP_004063971.1(-1)|neighbour_genes:VR7ORF288c,VR7ORF290c|
MIQKSKTWEHLKKMPSFLYTKEDLTPESLQKIVDTARYSLRKDPAQDHEQVMQRCMVATMAEQAIAKWTSGFLCGGDEDYNNPFSFAFDVVSQEGVRIEVKTHQSGSKWISVHTGHQGDYPHGYGVNLGPFMQHKLADLMIMFNVKETIKGYRFKPKFLAGPGAFVPESGLVQKSQGDGWYLRSCSEEKFPYHRFTS
>ID:YP_006986830.1 |[Escherichia phage vB_EcoM_ACG-C40]||_Enterobacteria_phage_vB_EcoM_ACG-C40_.gbk|DNA endonuclease IV|477|NC_019399(167396):165365-165841:-1 ^GeneID:13998099^ Enterobacteria phage vB_EcoM_ACG-C40, complete genome.|neighbours:ID:YP_006986829.1(-1),ID:YP_006986831.1(-1)|neighbour_genes:hypothetical protein,hypothetical protein|
MKVKIADTARYSLKQNPNQDKAEVIERCRIAVYAEFFVADWLSGYVNKGQEDVDDPYTYAWDVLAHPKYCGLRVEVKTHQTGSRWISVTTGCSGEYPYGSGINLGPILNHQVADCIIIFNTKEIHPGVIQYTPKFIGDREDLRKVVRKSNYSGWYLSI
>ID:AWD91417.1 |[Enterobacteria phage vB_EcoM_IME339]||_Enterobacteria_phage_vB_EcoM_IME339_.gbk|endonuclease IV|558|MH051915(164366):3652-4209:1 ^^ Enterobacteria phage vB_EcoM_IME339, complete genome.|neighbours:ID:AWD91416.1(1),ID:AWD91418.1(1)|neighbour_genes:hypothetical protein,hypothetical protein|
MQKTNPGLQRLFQIPTFTLSNNDLTSEMKVKIADTARYSLKQNPNQDKAEVIERCRIAVYAEFFVADWLSGYVNKGQEDVNDPYTYAWDVLAHPKYCGLRVEVKTHQTDSRWISVTTGCSGEYPYGSGINLGPILNHQVADCIIIFNTKEIHPGVIQYTPKFIGDREDLRKVVRKSNYNGWYLSI
>ID:AWD91672.1 |[Enterobacteria phage vB_EcoM_IME340]||_Enterobacteria_phage_vB_EcoM_IME340_.gbk|endonuclease IV|558|MH051916(165549):3652-4209:1 ^^ Enterobacteria phage vB_EcoM_IME340, complete genome.|neighbours:ID:AWD91671.1(1),ID:AWD91673.1(1)|neighbour_genes:hypothetical protein,hypothetical protein|
MQKTNPGLQRLFQIPTFTLSNSDLTSEMKVKIADTARYSLKQNPNQDKSEVIERCRIAVYAEFFVADWLSGYVNKGQEDVDDPYTYAWDVLAHPKYCGLRVEVKTHQTDSRWISVTTGCSGEYPYGSGINLGPILNHQVADCIIIFNTKEIHPGVIQYTPKFIGDREDLRKVVRKSNYNGWYLSI
>ID:YP_009207462.1 |[Escherichia phage vB_EcoM_VR20]||_Enterobacteria_phage_vB_EcoM_VR20.gbk|denB|594|NC_028894(170336):168209-168802:-1 ^GeneID:26633961^ Enterobacteria phage vB_EcoM_VR20, complete genome.|neighbours:ID:YP_009207461.1(-1),ID:YP_009207463.1(-1)|neighbour_genes:hypothetical protein,hypothetical protein|
MIQKSKTWEHLKKMPSFLYTKEDLTPESLQKIVDTARYSLRKDPGQDREQVMQRCMVATMAEQAIAKWTSGFLCGGDEDYDNPYSFAFDVVSKEGVRIEVKTHQSGSKWISVHTGHQGDYPHGYGVNLGPFMQHKLADLMIMFNVKETIKGYRFKPKFLAGPGAFVPESGLVQKSQGDGWYLRSCSEEKFPYHRFTS
>ID:YP_009210032.1 |[Escherichia phage vB_EcoM_VR25]||_Enterobacteria_phage_vB_EcoM_VR25_.gbk|denB|594|NC_028925(170822):168785-169378:-1 ^GeneID:26636452^ Enterobacteria phage vB_EcoM_VR25, complete genome.|neighbours:ID:YP_009210031.1(-1),ID:YP_009210033.1(-1)|neighbour_genes:hypothetical protein,hypothetical protein|
MIQKSKTWEHLKKMPSFLYTKEDLTPESLQKIVDTARYSLSKDPGQDREQVMQRCMVATMAEQAIAKWTSGFLCGGDEDYNNPFSFAFDVVSQEGVRIEVKTHQSGSKWISVHTGHQGDYPHGYGVNLGPFMQHKLADLMIMFNVKETIKGYRFKPKFLAGPGAFVPESGLVQKSQGDGWYLRSCSEEKFPYHRFTS
>ID:YP_009214125.1 |[Escherichia phage vB_EcoM_VR26]||_Enterobacteria_phage_vB_EcoM_VR26_.gbk|denB|594|NC_028957(171541):169434-170027:-1 ^GeneID:26640581^ Enterobacteria phage vB_EcoM_VR26, complete genome.|neighbours:ID:YP_009214124.1(-1),ID:YP_009214126.1(-1)|neighbour_genes:hypothetical protein,hypothetical protein|
MIQKSKTWEHLKKMPSFLYTKEDLTPESLQKIVDTARYSLRKDPGQDREQVMQRCMVATMAEQAIAKWTSGFLCGGDEDYDNPYSFAFDVVSKEGVRIEVKTHQSGSKWISVHTGHQGDYPHGYGVNLGPFMQHKLADLMIMFNVKETIKGYRFKPKFLAGPGAFVPESGLVQKSQGDGWYLRSCSEEKFPYHRFTS
> |[Tevenvirinae _Erwinia_phage_Cronus]||_Erwinia_phage_Cronus.gb|Phage endonuclease|612|MH059636.2(175774):174172-174783:-1 ^RAST2:fig|1198136.105.peg.340^ Tevenvirinae _Erwinia_phage_Cronus|neighbours:(-1),(-1)|neighbour_genes:hypothetical protein,hypothetical protein|
MIITNPGWQRLSEIPSKIFTKNDITPEIKVKIKDTVLYSMRMSPDQDPRECIKKCTIATLAEYYVAHWLAGYVNRGLEELSDPYTYAYDVIAHPKYSGLRIEVKTHQTNSRWVGVTSGAFGHYPGGTGINLGPFLNFPVADLIIIFKTKEIEPDVFEMTPWMLSDKESMLPNTGVVLKSKHEGWYLSGRRLHDETLAHKIFTK
>ID:YP_009592966.1 |[Escherichia coli O157 typing phage 3]||_Escherichia_coli_O157_typing_phage_3_.gbk|hypothetical protein|477|NC_041863(168733):152785-153261:1 ^GeneID:40068462^ Escherichia coli O157 typing phage 3, complete genome.|neighbours:ID:YP_009592965.1(1),ID:YP_009592967.1(1)|neighbour_genes:hypothetical protein,hypothetical protein|
MKVKIADTARYSLKQDPGQIKEDVVRRCKVAVFAEYVVANWLDGYVNKGNEDVEDPYTYAWDVLAHPKYCGLRVEVKTHQMDSKWISVTTGYGGDYPGGNGINIGPFLNHRVADCIIILDVKETSPDVFSYSIKFVGDHEDLKKIVRKSNYNGWYLHL
>ID:YP_009593009.1 |[Escherichia coli O157 typing phage 6]||_Escherichia_coli_O157_typing_phage_6_.gbk|hypothetical protein|477|NC_041864(160570):15472-15948:-1 ^GeneID:40068506^ Escherichia coli O157 typing phage 6, complete genome.|neighbours:ID:YP_009593008.1(-1),ID:YP_009593010.1(-1)|neighbour_genes:hypothetical protein,hypothetical protein|
MKVKIADTARYSLKQDPGQIKEDVVRRCKVAVFAEYVVANWLDGYVNKGNEDVEDPYTYAWDVLAHPKYCGLRVEVKTHQMDSKWISVTTGYGGDYPGGNGINIGPFLNHRVADCIIILDVKETSPDVFSYSIKFVGDHEDLKKIVRKSNYNGWYLHL
>ID:YP_009224991.1 |[Escherichia phage APCEc01]||_Escherichia_phage_APCEc01_.gbk|endonuclease IV|477|NC_029091(168771):18400-18876:1 ^GeneID:26795944^ Escherichia phage APCEc01, complete genome.|neighbours:ID:YP_009224990.1(1),ID:YP_009224992.1(1)|neighbour_genes:hypothetical protein,hypothetical protein|
MKVKIADTARYSLSQNPDQNKEDVVRRCKVAVFAEYVVANWLDGYVNKGIEDVEDPYTYAWDVLAHPKYCGIRVEVKTHQMDSKWISVTTGYSGDYPGGNGINIGPFLNHRVADCIIILDVKETSPDVFSYSIKFVGDHEDLKKIVRKSNYNGWYLHL
> |[Tevenvirinae _Escherichia_phage_AnYang]||_Escherichia_phage_AnYang.gb|Phage endonuclease|558|MK234886.1(169215):134527-135084:-1 ^RAST2:fig|1198136.106.peg.226^ Tevenvirinae _Escherichia_phage_AnYang|neighbours:(-1),(-1)|neighbour_genes:hypothetical protein,hypothetical protein|
MVKTNPGLLRLAAMPTFTLKTSDLTGEMKVKIKDTVLYSLSQDPSQDKKEVLTRCVIATYAEYMVADWLKGYVNSGLEDHDDPYTYAWDVLAHPMYCGLRVEVKTHQSDSKWISCTTGYSGDFPYGTGINLGPLLNHKVADCIIIFDTSVNEAGDILFTPKFSGDREAIKKLVRKSNYNGWYLAL
> |[Tevenvirinae Escherichia_phage_CF2]||_Escherichia_phage_CF2.gb|Phage endonuclease|558|NC_041919.1(168188):159664-160221:1 ^RAST2:fig|1198136.52.peg.263^ Tevenvirinae Escherichia_phage_CF2|neighbours:(1),(1)|neighbour_genes:Phage endonuclease,Phage protein|
MQKTNPGLQRLFQIPTFTLSNSDLTSEMKVKIVDTARYSLKQNPNQDKAEVIERCRIAVYAEFFVADWLSGYVNKGQEDVDDPYTYAWDVLAHPRYCGLRVEVKTHQTDSRWISVTTGCSGEYPYGSGINLGPILNHQVADCIIIFNTKEIHPGVIQYTPKFIGDREDLRKVVRKSNYSGWYLSI
>ID:QBO61280.1 |[Escherichia phage D5505]||_Escherichia_phage_D5505_.gbk|hypothetical protein|558|MK327929(168049):166233-166790:-1 ^^ Escherichia phage D5505, complete genome.|neighbours:ID:QBO61279.1(-1),ID:QBO61281.1(-1)|neighbour_genes:hypothetical protein,hypothetical protein|
MQKTNPGLQRLFQIPTFTLSNSDLTSEMKVKIVDTARYSLKQNPNQDKAEVIERCRIAVYAEFFVADWLSGYVNKGQEDVDDPYTYAWDVLAHPRYCGLRVEVKTHQTDSRWISVTTGCSGEYPYGSGINLGPILNHQVADCIIIFNTKEIHPGVIQYTPKFIGDREDLRKVVRKSNYSGWYLSI
>ID:YP_009102743.1 |[Escherichia phage ECML-134]||_Escherichia_phage_ECML-134_.gbk|hypothetical protein|477|NC_025449(166783):164760-165236:-1 ^GeneID:22111926^ Escherichia phage ECML-134, complete genome.|neighbours:ID:YP_009102742.1(-1),ID:YP_009102744.1(-1)|neighbour_genes:hypothetical protein,hypothetical protein|
MKVKIADTARYSLKQNPNQDKAEVIERCRIAVYAEFFVADWLSGYVNKGQEDVDDPYTYAWDVLAHPKYCGLRVEVKTHQTDSRWISVTTGCSGEYPYGSGINLGPILNHQVADCIIIFNTKEIHPGVIQYTPKFIGDREDLRKVVRKSNYNGWYLSI
> |[Tevenvirinae Escherichia_phage_EcWhh-1]||_Escherichia_phage_EcWhh-1.gb|Phage endonuclease|519|MH791409.1(170524):59175-59693:-1 ^RAST2:fig|1198136.71.peg.94^ Tevenvirinae Escherichia_phage_EcWhh-1|neighbours:(-1),(-1)|neighbour_genes:Phage protein,Phage protein|
MPTFTLKTSDLTGEMKVKIKDTVLYSLGQDPSQDKKEVLTRCVIATYAEYMVADWLKGYVNSGLEDHDDPYTYAWDVLAHPMYCGLRVEVKTHQSDSKWISCTTGYSGDFPYGTGINLGPLLNHKVADCIIIFDTSVNEAGDVLFTPKFSGDRESIKKLVRKSNYNGWYLAL
> |[Tevenvirinae Escherichia_phage_HP3]||_Escherichia_phage_HP3.gb|Phage endonuclease|558|NC_041920.1(170254):7369-7926:-1 ^RAST2:fig|1198136.53.peg.21^ Tevenvirinae Escherichia_phage_HP3|neighbours:(-1),(-1)|neighbour_genes:Phage protein,hypothetical protein|
MVKTNLGLLRLKNLPTFILSNEFLTSEMKVKIADTARYSLKQDPGQIKEDVVRRCKVAVFAEYVVANWLDGYVNKGIEDVEDPYTYAWDVLAHPKYCGLRVEVKTHQMDSKWISVTTGYSGDYPGGNGINIGPFLNHRVADCIIILDVKETSPDVFSYSIKFVGDHEDLKKTVRKSNYNGWYLHL
> |[Tevenvirinae _Escherichia_phage_HY01]||_Escherichia_phage_HY01.gb|Phage endonuclease|558|NC_027349.1(166977):164959-165516:-1 ^RAST2:fig|1198136.95.peg.286^ Tevenvirinae _Escherichia_phage_HY01|neighbours:(-1),(-1)|neighbour_genes:hypothetical protein,Phage protein|
MQKTNPGLQRLFQIPTFTLSNSDLTSEMKVKIADTARYSLKQNPNQDKAEVIERCRIAVYAEFFVADWLSGYVNKGQEDVNDPYTYAWDVLAHPKYCGLRVEVKTHQTDSRWISVTTGCSGEYPYGSGINLGPILNHQVADCIIIFNTKEIHPGVIQYTPKFIGDREDLRKVVRKSNYNGWYLSI
>ID:YP_009284193.1 |[Escherichia phage HY03]||_Escherichia_phage_HY03.gbk|putative DNA endonuc..|558|NC_031047(170770):125727-126284:1 ^GeneID:29079061^ Escherichia phage HY03, complete genome.|neighbours:ID:YP_009284192.1(1),ID:YP_009284194.1(1)|neighbour_genes:hypothetical protein,hypothetical protein|
MQKTNPGLQRLFQIPTFTLSNSDLTSEMKVKIADTARYSLKQNPNQDKAEVIERCRIAVYAEFFVADWLSGYVNKGQEDVDDPYTYAWDVLAHPRYCGLRVEVKTHQTDSRWISVTTGCSGEYPYGSGINLGPILNHQVADCIIIFNTKEIHPGVIQYTPKFIGDREDLRKVVRKSNYNGWYLSI
>ID:BBG28785.1 |[Escherichia phage KIT03]||_Escherichia_phage_KIT03_DNA_.gbk|endonuclease IV|558|AP018932(166848):164818-165375:-1 ^^ Escherichia phage KIT03 DNA, complete sequence.|neighbours:ID:BBG28784.1(-1),ID:BBG28786.1(-1)|neighbour_genes:hypothetical protein,hypothetical protein|
MQKTNPGLQRLFQIPTFTLSNGDLTSEMKVKIADTARYSLKQNPNQDKAEVIERCRIAVYAEYVVADWLSGYVNKGQEDVDDPYTYAWDVLAHPKYCGLRVEVKTHQTDSRWISVTTGCSGEYPYGSGINLGPILNHQVADCIIIFNTKEIHPGVIQYTPKFIGDREDLRKVVRKSNYNGWYLSI
> |[Tevenvirinae _Escherichia_phage_MX01]||_Escherichia_phage_MX01.gb|Phage endonuclease|558|NC_031934.1(168929):166926-167483:-1 ^RAST2:fig|1198136.96.peg.278^ Tevenvirinae _Escherichia_phage_MX01|neighbours:(-1),(-1)|neighbour_genes:hypothetical protein,hypothetical protein|
MVKTNPGLLRLAAMPTFTLKTSDLTGEMKVKIKDTVLYSLSQDPSQDKKEVLTRCVIATYAEYMVADWLKGYVNSGQEDHDDPYTYAWDVLAHPMYCGLRVEVKTHQSDSKWISCTTGYSGDFPYGTGINLGPLLNHKVADCIIIFDTSVNEAGDVLFTPKFSGDREAITKLVRKSNYNGWYLAL
>ID:AYR04181.1 |[Escherichia phage OLB35]||_Escherichia_phage_OLB35_.gbk|DNA endonuclease IV|426|MH992122(169140):167407-167832:-1 ^^ UNVERIFIED: Escherichia phage OLB35, complete genome.|neighbours:ID:AYR04180.1(-1),ID:AYR04182.1(-1)|neighbour_genes:hypothetical protein,hypothetical protein|
MKIADTARYSLKQDPGQIKEDVVRRCKVAVFAEYVVANWLDGYVNGGNEDLEDPYTYAWDVLAHPKYCGIRVEVKTHQMDSKWISVTTGYSGDYPGGNGINIGPFLNHRVADCIIILNVKETSPDVFSYSIKFVRPKENRS
> |[Tevenvirinae _Escherichia_phage_PE37]||_Escherichia_phage_PE37.gb|Phage endonuclease|558|KU925172.1(166423):165523-166080:1 ^RAST2:fig|1198136.98.peg.275^ Tevenvirinae _Escherichia_phage_PE37|neighbours:(1),(1)|neighbour_genes:Phage endonuclease,hypothetical protein|
MQKTNPGLQRLLQIPAFTMSNSDLTSEMKVKIADTARYSLKQNPNQDKAEVIERCRIAVYAEFFVADWLSGYVNKGQEDVNDPYTYAWDVLAHPRYCGLRVEVKTHQTGSRWISVTTGCSGEYPYGSGINLGPILNHQVADCIIIFNTKEIHPGVIQYTPKFIGDKEDLRKVVRKSNYNGWYLSI
>ID:BBC14613.1 |[Escherichia phage PP01]||_Escherichia_phage_PP01.gbk|denB|558|LC348379(167812):166011-166568:-1 ^^ Escherichia phage PP01 DNA, complete sequence.|neighbours:ID:BBC14612.1(-1),ID:BBC14614.1(-1)|neighbour_genes:hypothetical protein,denB.1|
MQKTNPGLQRLFQIPTFTLSNNDLTNEMKVKIADTARYSLKQNPNQDKAEVIERCRIAVYAEFFVADWLSGYVNKGQEDVDDPYTYAWDVLAHPKYCGLRVEVKTHQTDSRWISVTTGCSGEYPYGSGINLGPILNHQVADCIIIFNTKEIHPGVIQYTPKFIGDREDLRKVVRKSNYNGWYLSI
> |[Tevenvirinae _Escherichia_phage_SF]||_Escherichia_phage_SF.gb|Phage endonuclease|558|MH359124.1(168695):123268-123825:1 ^RAST2:fig|1198136.100.peg.209^ Tevenvirinae _Escherichia_phage_SF|neighbours:(1),(1)|neighbour_genes:hypothetical protein,Phage protein|
MVKTNLGLLRLKNLPTFILSNEFLTSEMKVKIADTARYSLSQNPGQNKEDVVRRCKVAVFAEYVVANWLDGYVNKGIEDVEDPYTYAWDVLAHPKYCGIRVEVKTHQIDSKWISVTTGYSGDYPGGNGINIGPFLNHRVADCIIILDVKETSPDVFSYSIKFVGDHEDLKKIVRKSNYNGWYLHL
>ID:YP_009608404.1 |[Escherichia phage ST0]||_Escherichia_phage_ST0.gbk|hypothetical protein|477|NC_041990(170496):63939-64415:1 ^GeneID:40084426^ Escherichia phage ST0, complete genome.|neighbours:ID:YP_009608403.1(1),ID:YP_009608405.1(1)|neighbour_genes:hypothetical protein,hypothetical protein|
MKVKIADTARYSLSQNPDQNKEDVVRRCKVAVFAEYVVANWLDGYVNKGIEDVEDPYTYAWDVLAHPKYCGIRVEVKTHQIDSKWISVTTGYSGDYPGGNGINIGPFLNHRVADCIIILDVKETSPDVFSYSIKFVGDHEDLKKIVRKSNYNGWYLQL
>ID:BBC14889.1 |[Escherichia phage T2]||_Escherichia_phage_T2.gbk|denB|558|LC348380(163825):162020-162577:-1 ^^ Escherichia phage T2 DNA, complete sequence.|neighbours:ID:BBC14888.1(-1),ID:BBC14890.1(-1)|neighbour_genes:hypothetical protein,denB.1|
MQKTNPGLQRLFQIPTFTLSNSDLTSEMKVKIADTARYSLKQNPNQDKAEVIERCRIAVYAEFFVADWLSGYVNKGQEDVNDPYTYAWDVLAHPKYCGLRVEVKTHQTDSRWISVTTGCSGEYPYGSGINLGPILNHQVADCIIIFNTKEIHPGVIQYTPKFIGDREDLRKVVRKSNYNGWYLSI
>ID:YP_009281603.1 |[Escherichia phage UFV-AREG1]||_Escherichia_phage_UFV-AREG1_.gbk|endonuclease IV|675|NC_031030(170788):164826-165500:-1 ^GeneID:29063796^ Escherichia phage UFV-AREG1, complete genome.|neighbours:ID:YP_009281602.1(-1),ID:YP_009281604.1(-1)|neighbour_genes:hypothetical protein,hypothetical protein|
MDKKELDELDLKSLDENDRIYYGTLKVYNAYLSGKKESSMQKTNPGLQRLFQIPTFTLSNNDLTSEMKVKIADTARYSLKQNPNQDKAEVIERCRIAVYAEFFVADWLSGYVNKGQEDVNDPYTYAWDVLAHPRYCGLRVEVKTHQTDSRWISVTTGCSGEYPYGSGINLGPILNHQVADCIIIFNTKEIHPGVIQYTPKFIGDKEDLRKVVRKSNYNGWYLSI
>ID:YP_009323469.1 |[Escherichia phage WG01]||_Escherichia_phage_WG01_.gbk|hypothetical protein|519|NC_031928(169936):167912-168430:-1 ^GeneID:30308595^ Escherichia phage WG01, complete genome.|neighbours:ID:YP_009323468.1(-1),ID:YP_009323470.1(-1)|neighbour_genes:hypothetical protein,hypothetical protein|
MPTFTLKTSDLTGEMKVKIKDTVLYSLSQDPSQDKKEVLTRCVIATYAEYMVADWLKGYVNSGLEDHDDPYTYAWDVLAHPMYCGLRVEVKTHQSDSKWISCTTGYSGDFPYGTGINLGPLLNHKVADCIIIFDTSVNEAGDVLFTPKFSGDREAITKLVRKSNYNGWYLAL
>ID:YP_009030881.1 |[Escherichia phage vB_EcoM_112]||_Escherichia_phage_e112_.gbk|DNA endonuclease IV|489|NC_024125(168470):166443-166931:-1 ^GeneID:19485425^ Escherichia phage e11/2, complete genome.|neighbours:ID:YP_009030880.1(-1),ID:YP_009030882.1(-1)|neighbour_genes:hypothetical protein,hypothetical protein|
MTSEMKVKIADTARYSLKQNPNQDKAEVIERCRIAVYAEFFVADWLSGYVNKGQEDVNDPYTYAWDVLAHPKYCGLRVEVKTHQTDSRWISVTTGCSGEYPYGSGINLGPILNHQVADCIIIFNTKEIHPGVIQYTPKFIGDREDLRKVVRKSNYNGWYLSI
>ID:AYN56418.1 |[Escherichia phage p000v]||_Escherichia_phage_p000v_.gbk|endonuclease IV|477|MK047717(167803):152178-152654:1 ^^ Escherichia phage p000v, complete genome.|neighbours:ID:AYN56417.1(1),ID:AYN56419.1(1)|neighbour_genes:hypothetical protein,hypothetical protein|
MKVKIADTARYSLKQDPGQIKEDVVRRCKVAVFAEYVVANWLDGYVNKGNEDVEDPYTYAWDVLAHPKYCGLRIEVKTHQMDSKWISVTTGYSGDYPGGNGINIGPFLNHRVADCIIILNVKETSPDVFSYSIKFVGDHEDLKKIVRKSNYNGWYLHL
> |[Tevenvirinae _Escherichia_phage_p000y]||_Escherichia_phage_p000y.gb|Phage endonuclease|558|MK047718.1(169872):94622-95179:1 ^RAST2:fig|1198136.97.peg.174^ Tevenvirinae _Escherichia_phage_p000y|neighbours:(1),(1)|neighbour_genes:hypothetical protein,Phage protein|
MVKTNLGLLRLKSLPTFILSNEFLTSEMKVKIADTARYSLSQNPGQIKEDVVRRCKVAVFAEYVVANWLDGYVNKGNEDVEDPYTYAWDVLAHPKYCGLRVEVKTHQMDSKWISVTTGYGGDYPGGNGINIGPFLNHRVADCIIILDVKETSPDVFSYSIKFVGDHEDLKKIVRKSNYNGWYLHL
> |[Tevenvirinae _Escherichia_phage_slur02]||_Escherichia_phage_slur02.gb|Phage endonuclease|558|NC_028927.1(167298):69751-70308:-1 ^RAST2:fig|1198136.99.peg.110^ Tevenvirinae _Escherichia_phage_slur02|neighbours:(-1),(1)|neighbour_genes:Phage protein,hypothetical protein|
MQKTNPGLQRLFQIPTFTLSNSDLTSEMKVKIADTARYSLKQNPNQDKAEVIERCRIAVYAEFFVADWLSGYVNKGQEDVNDPYTYAWDVLAHPRYCGLRVEVKTHQTDSRWISVTTGCSGEYPYGSGINLGPILNHQVADCIIIFNTKEIHPGVIQYTPKFIGDREDLRKVVRKSNYNGWYLSI
>ID:YP_009624981.1 |[Escherichia phage slur03]||_Escherichia_phage_slur03_.gbk|endonuclease IV [Ent..|477|NC_042129(167467):5416-5892:1 ^GOA:A0A0M7QBC4,GeneID:40101863,UniProtKB/TrEMBL:A0A0M7QBC4^ Escherichia phage slur03, complete genome.|neighbours:ID:YP_009624980.1(1),ID:YP_009624982.1(1)|neighbour_genes:hypothetical protein..,hypothetical protein..|
MKVKIADTARYSLKQNPNQDKAEVIERCRIAVYAEFFVADWLSGYVNKGQEDVNDPYTYAWDVLAHPRYCGLRVEVKTHQTDSRWISVTTGCSGEYPYGSGINLGPILNHQVADCIIIFNTKEIHSGVIQYTPKFIGDREDLRKVVRKSNYNGWYLSI
>ID:YP_009625486.1 |[Escherichia phage slur04]||_Escherichia_phage_slur04_.gbk|hypothetical protein|477|NC_042130(167298):151435-151911:-1 ^GeneID:40102382,UniProtKB/TrEMBL:A0A0M7QCV6^ Escherichia phage slur04, complete genome.|neighbours:ID:YP_009625485.1(-1),ID:YP_009625487.1(-1)|neighbour_genes:hypothetical protein,hypothetical protein|
MKVKIADTARYSLKQNPNQDKAEVIERCRIAVYAEFFVADWLSGYVNKGQEDVNDPYTYAWDVLAHPRYCGLRVEVKTHQTDSRWISVTTGCSGEYPYGSGINLGPILNHQVADCIIIFNTKEIHPGVIQYTPKFIGDREDLRKVVRKSNYNGWYLSI
> |[Tevenvirinae _Escherichia_phage_slur07]||_Escherichia_phage_slur07.gb|Phage endonuclease|558|NC_028780.1(167124):163939-164496:1 ^RAST2:fig|1198136.89.peg.270^ Tevenvirinae _Escherichia_phage_slur07|neighbours:(1),(1)|neighbour_genes:Phage endonuclease,hypothetical protein|
MQKTNPGLQRLFQIPTFTLSNSDLTSEMKVKIADTARYSLKQNPNQDKAEVIERCRIAVYAEFFVADWLSGYVNKGQEDVDDPYTYAWDVLAHPKYCGLRVEVKTHQTDSRWISVTTGCSGEYPYGSGINLGPILNHQVADCIIIFNTKEIHPGVIQYTPKFIGDREDLRKVVRKSNYNGWYLSI
>ID:CUL02525.1 |[Escherichia phage slur08]||_Escherichia_phage_slur08_.gbk|hypothetical protein|477|LN881733(167467):2663-3139:1 ^UniProtKB/TrEMBL:A0A0M9JDT5^ Escherichia phage slur08, complete genome.|neighbours:ID:CUL02524.1(1),ID:CUL02526.1(1)|neighbour_genes:hypothetical protein,hypothetical protein|
MKVKIADTARYSLKQNPNQDKAEVIERCRIAVYAEFFVADWLSGYVNKGQEDVNDPYTYAWDVLAHPRYCGLRVEVKTHQTDSRWISVTTGCSGEYPYGSGINLGPILNHQVADCIIIFNTKEIHSGVIQYTPKFIGDREDLRKVVRKSNYNGWYLSI
>ID:CUL03040.1 |[Escherichia phage slur11]||_Escherichia_phage_slur11_.gbk|hypothetical protein|477|LN881734(167298):154981-155457:-1 ^UniProtKB/TrEMBL:A0A0M7QCB9^ Escherichia phage slur11, complete genome.|neighbours:ID:CUL03039.1(-1),ID:CUL03041.1(-1)|neighbour_genes:hypothetical protein,hypothetical protein|
MKVKIADTARYSLKQNPNQDKAEVIERCRIAVYAEFFVADWLSGYVNKGQEDVNDPYTYAWDVLAHPRYCGLRVEVKTHQTDSRWISVTTGCSGEYPYGSGINLGPILNHQVADCIIIFNTKEIHPGVIQYTPKFIGDREDLRKVVRKSNYNGWYLSI
>ID:CUL03560.1 |[Escherichia phage slur13]||_Escherichia_phage_slur13_.gbk|hypothetical protein|477|LN881737(167299):9631-10107:-1 ^UniProtKB/TrEMBL:A0A0M7QDL8^ Escherichia phage slur13, complete genome.|neighbours:ID:CUL03559.1(-1),ID:CUL03561.1(-1)|neighbour_genes:hypothetical protein,hypothetical protein|
MKVKIADTARYSLKQNPNQDKAEVIERCRIAVYAEFFVADWLSGYVNKGQEDVNDPYTYAWDVLAHPRYCGLRVEVKTHQTDSRWISVTTGCSGEYPYGSGINLGPILNHQVADCIIIFNTKEIHPGVIQYTPKFIGDREDLRKVVRKSNYNGWYLSI
>ID:YP_009180769.1 |[Escherichia phage slur14]||_Escherichia_phage_slur14_.gbk|hypothetical protein|477|NC_028448(167467):106448-106924:-1 ^GeneID:26227940,UniProtKB/TrEMBL:A0A0M9JE17^ Escherichia phage slur14, complete genome.|neighbours:ID:YP_009180768.1(-1),ID:YP_009180770.1(-1)|neighbour_genes:hypothetical protein,hypothetical protein|
MKVKIADTARYSLKQNPNQDKAEVIERCRIAVYAEFFVADWLSGYVNKGQEDVNDPYTYAWDVLAHPRYCGLRVEVKTHQTDSRWISVTTGCSGEYPYGSGINLGPILNHQVADCIIIFNTKEIHSGVIQYTPKFIGDREDLRKVVRKSNYNGWYLSI
>ID:AVH86099.1 |[Escherichia phage vB_EcoM-G28]||_Escherichia_phage_vB_EcoM-G28.gbk|hypothetical protein|558|MG867727(170121):168305-168862:-1 ^^ Escherichia phage vB_EcoM-G28, complete genome.|neighbours:ID:AVH86098.1(-1),ID:AVH86100.1(-1)|neighbour_genes:hypothetical protein,hypothetical protein|
MQKTNPGLQRLFQIPTFTLSNNDLTSEMKVKIADTARYSLKQNPNQDKAEVIERCRIAVYAEFFVADWLSGYVNKGQEDVNDPYTYAWDVLAHPKYCGLRVEVKTHQTDSRWISVTTGCSGEYPYGSGINLGPILNHQVADCIIIFNTKEIHPGVIQYTPKFIGDREDLRKVVRKSNYNGWYLSI
>ID:QDF15293.1 |[Escherichia phage vB_EcoM-Sa45lw]||_Escherichia_phage_vB_EcoM-Sa45lw_.gbk|DNA endonuclease IV|477|MK977694(167353):165330-165806:-1 ^^ Escherichia phage vB_EcoM-Sa45lw, complete genome.|neighbours:ID:QDF15292.1(-1),ID:QDF15294.1(-1)|neighbour_genes:hypothetical protein,hypothetical protein|
MKVKIADTARYSLKQNPNQDKAEVIERCRIAVYAEFFVADWLSGYVNKGQEDVNDPYTYAWDVLAHPRYCGLRVEVKTHQTDSRWISVTTGCSGEYPYGSGINLGPILNHQVADCIIIFNTKEIHPGVIQYTPKFIGDREDLRKVVRKSNYNGWYLSI
>ID:YP_009290532.1 |[Escherichia phage vB_EcoM-UFV13]||_Escherichia_phage_vB_EcoM-UFV13_.gbk|hypothetical protein|558|NC_031103(165772):163980-164537:-1 ^GeneID:29081328^ Escherichia phage vB_EcoM-UFV13, complete genome.|neighbours:ID:YP_009290531.1(-1),ID:YP_009290533.1(-1)|neighbour_genes:hypothetical protein,hypothetical protein|
MQKTNPGLQRLFQIPSFTLSNSDLTSEMKAKIADTARYSLKQNPNQDKAEVIERCRIAVYAEFFVADWLSGYVNKGQEDVDDPYTYAWDVLAHPKYCGLRVEVKTHQTDSRWISVTTGCSGEYPYGSGINLGPILNHQVADCIIIFNTKEIHPGVIQYTPKFIGDREDLRKVVRKSNYNGWYLSI
>ID:AUV61134.1 |[Escherichia phage vB_EcoM-fFiEco06]||_Escherichia_phage_vB_EcoM-fFiEco06_.gbk|denB|477|MG781190(167076):165057-165533:-1 ^^ Escherichia phage vB_EcoM-fFiEco06, complete genome.|neighbours:ID:AUV61133.1(-1),ID:AUV61135.1(-1)|neighbour_genes:hypothetical protein,hypothetical protein|
MKVKIADTARYSLKQNPNQDKAEVIERCRIAVYAEFFVADWLSGYVNKGQEDVDDPYTYAWDVLAHPKYCGLRVEVKTHQTGSRWISVTTGCSGEYPYGSGINLGPILNHQVADCIIIFNTKEIHPGVIQYTPKFIGDREDLRKVVRKSNYNGWYLSI
>ID:AUV61405.1 |[Escherichia phage vB_EcoM-fHoEco02]||_Escherichia_phage_vB_EcoM-fHoEco02_.gbk|denB|477|MG781191(167064):165045-165521:-1 ^^ Escherichia phage vB_EcoM-fHoEco02, complete genome.|neighbours:ID:AUV61404.1(-1),ID:AUV61406.1(-1)|neighbour_genes:hypothetical protein,hypothetical protein|
MKVKIADTARYSLKQNPNQDKAEVIERCRIAVYAEFFVADWLSGYVNKGQEDVDDPYTYAWDVLAHPKYCGLRVEVKTHQTGSRWISVTTGCSGEYPYGSGINLGPILNHQVADCIIIFNTKEIHPGVIQYTPKFIGDREDLRKVVRKSNYNGWYLSI
>ID:AYP69824.1 |[Escherichia phage vB_EcoM_DalCa]||_Escherichia_phage_vB_EcoM_DalCa_.gbk|DNA endonuclease IV|477|MH992510(166040):164006-164482:-1 ^^ Escherichia phage vB_EcoM_DalCa, complete genome.|neighbours:ID:AYP69903.1(-1),ID:AYP69961.1(-1)|neighbour_genes:hypothetical protein,hypothetical protein|
MKVKIADTARYSLKQNPNQDKAEVIERCRIAVYAEFFVADWLSGYVNKGQEDVDDPYTYAWDVLAHPKYCGLRVEVKTHQTGSRWISVTTGCSGEYPYGSGINLGPILNHQVADCIIIFNTKEIHPGVIQYTPKFIGDREDLRKVVRKSNYNGWYLSI
>ID:QBO63791.1 |[Escherichia phage vB_EcoM_G10400]||_Escherichia_phage_vB_EcoM_G10400.gbk|hypothetical protein|558|MK327937(170182):168370-168927:-1 ^^ Escherichia phage vB_EcoM_G10400, complete genome.|neighbours:ID:QBO63790.1(-1),ID:QBO63792.1(-1)|neighbour_genes:hypothetical protein,hypothetical protein|
MQKTNPGLQRLFQIPTFTLSNSDLTNEMKVKIADTARYSLKQNPNQDKAEVIERCRIAVYAEFFVADWLSGYVNKGQEDVDDPYTYAWDVLAHPKYCGLRVEVKTHQTDSRWISVTTGCSGEYPYGSGINLGPILNHQVADCIIIFNTKEIHPGVIQYTPKFIGDREDLRKVVRKSNYNGWYLSI
> |[Tevenvirinae Escherichia_phage_vB_EcoM_G2285]||_Escherichia_phage_vB_EcoM_G2285.gb|Phage endonuclease|558|MK327933.1(166675):164918-165475:-1 ^RAST2:fig|1198136.60.peg.281^ Tevenvirinae Escherichia_phage_vB_EcoM_G2285|neighbours:(-1),(-1)|neighbour_genes:Phage protein,hypothetical protein|
MVKTNLGLLRLKSLPTFILSNEFLTSEMKVKIADTARYSLSQNPGQNKEDVVRRCKVAVFAEYVVANWLDGYVNKGIEDVEDPYTYAWDVLAHPKYCGLRVEVKTHQMDSKWISVTTGYSGDYPGGNGINIGPFLNHRVADCIIILDVKETSPDVFSYSIKFVGDHEDLKKIVRKSNYNGWYLHL
> |[Tevenvirinae _Escherichia_phage_vB_EcoM_G2469]||_Escherichia_phage_vB_EcoM_G2469.gb|Phage endonuclease|558|MK327934.1(170452):168696-169253:-1 ^RAST2:fig|1198136.90.peg.283^ Tevenvirinae _Escherichia_phage_vB_EcoM_G2469|neighbours:(-1),(-1)|neighbour_genes:Phage protein,hypothetical protein|
MVKTNLGLLRLKSLPTFILSNEFLTSEMKVKIADTARYSLKQDPGQIKEDVVRRCKVAVFAEYVVANWLDGYVNKGNEDVEDPYTYAWDVLAHPKYCGLRVEVKTHQMDSKWISVTTGYSGDYPGGNGINIGPFLNHRVADCIIILDVKETSPDVFSYSIKFVGDHEDLKKIVRKSNYNGWYLHL
>ID:QBO65685.1 |[Escherichia phage vB_EcoM_G2540-3]||_Escherichia_phage_vB_EcoM_G2540-3_.gbk|hypothetical protein|477|MK327944(168654):166625-167101:-1 ^^ Escherichia phage vB_EcoM_G2540-3, complete genome.|neighbours:ID:QBO65684.1(-1),ID:QBO65686.1(-1)|neighbour_genes:hypothetical protein,hypothetical protein|
MKVKIADTARYSLKQNPNQDKAEVIERCRIAVYAEFFVADWLSGYVNKGQEDVDDPYTYAWDVLAHPKYCGLRVEVKTHQTGSRWISVTTGCSGEYPYGSGINLGPILNHQVADCIIIFNTKEIHPGVIQYTPKFIGDREDLRKVVRKSNYNGWYLSI
> |[Tevenvirinae _Escherichia_phage_vB_EcoM_G2540]||_Escherichia_phage_vB_EcoM_G2540.gb|Phage endonuclease|558|MK327936.1(168886):167074-167631:-1 ^RAST2:fig|1198136.92.peg.290^ Tevenvirinae _Escherichia_phage_vB_EcoM_G2540|neighbours:(-1),(-1)|neighbour_genes:Phage protein,Phage endonuclease|
MQKTNPGLQRLFQIPTFTLSNSDLTNEMKVKIADTARYSLKQNPNQDKAEVIERCRIAVYAEFFVADWLSGYVNKGQEDVDDPYTYAWDVLAHPKYCGLRVEVKTHQTDSRWISVTTGCSGEYPYGSGINLGPILNHQVADCIIIFNTKEIHPGVIQYTPKFIGDREDLRKVVRKSNYNGWYLSI
>ID:QBO64593.1 |[Escherichia phage vB_EcoM_G29]||_Escherichia_phage_vB_EcoM_G29_.gbk|hypothetical protein|558|MK327940(168241):166425-166982:-1 ^^ Escherichia phage vB_EcoM_G29, complete genome.|neighbours:ID:QBO64592.1(-1),ID:QBO64594.1(-1)|neighbour_genes:hypothetical protein,hypothetical protein|
MQKTNPGLQRLFQIPTFTLSNSDLTSEMKVKIVDTARYSLKQNPNQDKAEVIERCRIAVYAEFFVADWLSGYVNKGQEDVDDPYTYAWDVLAHPRYCGLRVEVKTHQTDSRWISVTTGCSGEYPYGSGINLGPILNHQVADCIIIFNTKEIHPGVIQYTPKFIGDREDLRKVVRKSNYSGWYLSI
> |[Tevenvirinae _Escherichia_phage_vB_EcoM_GG4498]||_Escherichia_phage_vB_EcoM_G4498.gb|Phage endonuclease|558|MK327939.1(167826):166010-166567:-1 ^RAST2:fig|1198136.93.peg.288^ Tevenvirinae _Escherichia_phage_vB_EcoM_GG4498|neighbours:(-1),(-1)|neighbour_genes:Phage protein,Phage endonuclease|
MQKTNPGLQRLFQIPSFTLSNNDLTSEMKAKIADTARYSLKQNPNQDKIEVIERCRIAVYAEFFVADWLSGYVNKGQEDVDDPYTYAWDVLAHPRYCGLRVEVKTHQTDSRWISVTTGCSGEYPYGSGINLGPILNHQVADCIIIFNTKEIHPGVIQYTPKFIGDREDLRKVVRKSNYSGWYLSI
>ID:QBO65965.1 |[Escherichia phage vB_EcoM_G4500]||_Escherichia_phage_vB_EcoM_G4500_.gbk|hypothetical protein|558|MK327945(168363):166547-167104:-1 ^^ Escherichia phage vB_EcoM_G4500, complete genome.|neighbours:ID:QBO65964.1(-1),ID:QBO65966.1(-1)|neighbour_genes:hypothetical protein,hypothetical protein|
MQKTNPGLQRLFQIPTFTLSNSDLTSEMKVKIVDTARYSLKQNPNQDKAEVIERCRIAVYAEFFVADWLSGYVNKGQEDVDDPYTYAWDVLAHPRYCGLRVEVKTHQTDSRWISVTTGCSGEYPYGSGINLGPILNHQVADCIIIFNTKEIHPGVIQYTPKFIGDREDLRKVVRKSNYSGWYLSI
>ID:QBO66239.1 |[Escherichia phage vB_EcoM_G4507]||_Escherichia_phage_vB_EcoM_G4507_.gbk|hypothetical protein|558|MK327946(168828):167016-167573:-1 ^^ Escherichia phage vB_EcoM_G4507, complete genome.|neighbours:ID:QBO66238.1(-1),ID:QBO66240.1(-1)|neighbour_genes:hypothetical protein,hypothetical protein|
MQKTNPGLQRLFQIPSFTLSNSDLTSEMKVKIADTARYSLKQNPNQDKAEVIERCRIAVYAEFFVADWLSGYVNKGQEDVDDPYTYAWDVLAHPKYCGLRVEVKTHQTDSRWISVTTGCSGEYPYGSGINLGPILNHQVADCIIIFNTKEIHPGVIQYTPKFIGDREDLRKVVRKSNYNGWYLSI
>ID:QBO65139.1 |[Escherichia phage vB_EcoM_G50]||_Escherichia_phage_vB_EcoM_G50_.gbk|hypothetical protein|558|MK327942(167728):165912-166469:-1 ^^ Escherichia phage vB_EcoM_G50, complete genome.|neighbours:ID:QBO65138.1(-1),ID:QBO65140.1(-1)|neighbour_genes:hypothetical protein,hypothetical protein|
MQKTNPGLQRLFQIPTFTLSNSDLTSEMKVKIADTARYSLKQNPNQDKAEVIERCRIAVYAEFFVADWLSGYVNKGQEDVNDPYTYAWDVLAHPKYCGLRVEVKTHQTDSRWISVTTGCSGEYPYGSGINLGPILNHQVADCIIIFNTKEIHPGVIQYTPKFIGDREDLRKVVRKSNYNGWYLSI
>ID:QBO65410.1 |[Escherichia phage vB_EcoM_G53]||_Escherichia_phage_vB_EcoM_G53_.gbk|hypothetical protein|477|MK327943(167834):166055-166531:-1 ^^ Escherichia phage vB_EcoM_G53, complete genome.|neighbours:ID:QBO65409.1(-1),ID:QBO65411.1(-1)|neighbour_genes:hypothetical protein,hypothetical protein|
MKVKIADTARYSLKQDPGQIKEDVVRRCKVAVFAEYVVANWLDGYVNKGNEDVEDPYTYAWDVLAHPKYCGLRVEVKTHQMDSKWISVTTGYSGDYPGGNGINIGPFLNHRVADCIIILDVKETSPDVFSYSIKFVGDHEDLKKIVRKSNYNGWYLHL
>ID:QBQ80150.1 |[Escherichia phage vB_EcoM_G8]||_Escherichia_phage_vB_EcoM_G8_.gbk|hypothetical protein|477|MK373787(169650):167618-168094:-1 ^^ Escherichia phage vB_EcoM_G8, complete genome.|neighbours:ID:QBQ80149.1(-1),ID:QBQ80151.1(-1)|neighbour_genes:hypothetical protein,hypothetical protein|
MKVKIADTARYSLKQNPNQDKTEVIERCRIAVYAEFFVADWLSGYVNKGQEDVDDPYTYAWDVLAHPKYCGLRVEVKTHQTDSRWISVTTGCSGEYPYGSGINLGPILNHQVADCIIIFNTKEIHPGVIQYTPKFIGDREDLRKVVRKSNYNGWYLSI
>ID:QBQ78056.1 |[Escherichia phage vB_EcoM_G9062]||_Escherichia_phage_vB_EcoM_G9062_.gbk|hypothetical protein|558|MK373779(168670):166854-167411:-1 ^^ Escherichia phage vB_EcoM_G9062, complete genome.|neighbours:ID:QBQ78055.1(-1),ID:QBQ78057.1(-1)|neighbour_genes:hypothetical protein,hypothetical protein|
MQKTNPGLQRLFQIPTFTLSNSDLTSEMKVKIVDTARYSLKQNPNQDKAEVIERCRIAVYAEFFVADWLSGYVNKGQEDVDDPYTYAWDVLAHPRYCGLRVEVKTHQTDSRWISVTTGCSGEYPYGSGINLGPILNHQVADCIIIFNTKEIHPGVIQYTPKFIGDREDLRKVVRKSNYSGWYLSI
>ID:AXC34086.1 |[Escherichia phage vB_EcoM_JB75]||_Escherichia_phage_vB_EcoM_JB75_.gbk|DNA endonuclease IV|477|MH355584(167208):1554-2030:1 ^^ Escherichia phage vB_EcoM_JB75, complete genome.|neighbours:ID:AXC34132.1(1),ID:AXC34161.1(1)|neighbour_genes:hypothetical protein,hypothetical protein|
MKVKIADTARYSLKQNPNQDKAEVIERCRIAVYAEFFVADWLSGYVNKGQEDVDDPYTYAWDVLAHPKYCGLRVEVKTHQTGSRWISVTTGCSGEYPYGSGINLGPILNHQVADCIIIFNTKEIHPGVIQYTPKFIGDREDLRKVVRKSNYNGWYLSI
>ID:YP_009037505.1 |[Escherichia phage vB_EcoM_JS09]||_Escherichia_phage_vB_EcoM_JS09_.gbk|DenB|477|NC_024124(169148):3518-3994:1 ^GeneID:19524906^ Escherichia phage vB_EcoM_JS09, complete genome.|neighbours:ID:YP_009037504.1(1),ID:YP_009037506.1(1)|neighbour_genes:hypothetical protein,hypothetical protein|
MKVKIADTARYSLSQNPDQNKEDVVRRCKVAVFAEYVVANWLDGYVNKGIEDVEDPYTYAWDVLAHPKYCGIRVEVKTHQIDSKWISVTTGYSGDYPGGNGINIGPFLNHRVADCIIILDVKETSPDVFSYSIKFVGDHEDLKKIVRKSNYNGWYLHL
>ID:QBQ78555.1 |[Escherichia phage vB_EcoM_KAW1E185]||_Escherichia_phage_vB_EcoM_KAW1E185_.gbk|hypothetical protein|558|MK373781(164987):163167-163724:-1 ^^ Escherichia phage vB_EcoM_KAW1E185, complete genome.|neighbours:ID:QBQ78554.1(-1),ID:QBQ78556.1(-1)|neighbour_genes:hypothetical protein,hypothetical protein|
MQKTNPGLQRLFQIPTFTLSNSDLTSEMKVKIADTARYSLKQNPNQDKAEVIERCRIAVYAEFFVADWLSGYVNKGQENVDDPYTYAWDVLAHPKYCGLRVEVKTHQTDSRWISVTTGCSGEYPYGSGINLGPILNHQVADCIIIFNTKEIHPGVIQYTPKFIGDREDLRKVVRKSNYNGWYLSI
> |[Tevenvirinae Escherichia_phage_vB_EcoM_KAW3E185]||_Escherichia_phage_vB_EcoM_KAW3E185.gb|Phage endonuclease|558|MK373782.1(170187):168409-168966:-1 ^RAST2:fig|1198136.54.peg.284^ Tevenvirinae Escherichia_phage_vB_EcoM_KAW3E185|neighbours:(-1),(-1)|neighbour_genes:Phage protein,hypothetical protein|
MVKTNLGLLRLKSLPTFILSNEFLTSEMKVKIADTARYSLKQDPGQIKEDVVRRCKVAVFAEYVVANWLDGYVNKGNEDVEDPYTYAWDVLAHPKYCGLRVEVKTHQMDSKWISVTTGYGGDYPGGNGINIGPFLNHRVADCIIILDVKETSPDVFSYSIKFVGDHEDLKKIVRKSNYNGWYLHL
>ID:QBQ79322.1 |[Escherichia phage vB_EcoM_MM02]||_Escherichia_phage_vB_EcoM_MM02_.gbk|hypothetical protein|477|MK373784(169201):167444-167920:-1 ^^ Escherichia phage vB_EcoM_MM02, complete genome.|neighbours:ID:QBQ79321.1(-1),ID:QBQ79323.1(-1)|neighbour_genes:hypothetical protein,hypothetical protein|
MKVKIADTARYSLKQDPGQIKEDVVRRCKVAVFAEYVVANWLDGYVNKGNEDVEDPYTYAWDVLAHPKYCGLRVEVKTHQMDSKWISVTTGYGGDYPGGNGINIGPFLNHRVADCIIILDVKETSPDVFSYSIKFVGDHEDLKKIVRKSNYNGWYLHL
>ID:QBQ79603.1 |[Escherichia phage vB_EcoM_OE5505]||_Escherichia_phage_vB_EcoM_OE5505_.gbk|hypothetical protein|477|MK373785(168756):166737-167213:-1 ^^ Escherichia phage vB_EcoM_OE5505, complete genome.|neighbours:ID:QBQ79602.1(-1),ID:QBQ79604.1(-1)|neighbour_genes:hypothetical protein,hypothetical protein|
MKVKIADTARYSLKQNPNQDKAEVIERCRIAVYAEFFVADWLSGYVNKGQEDVDDPYTYAWDVLAHPKYCGLRVEVKTHQTGSRWISVTTGCSGEYPYGSGINLGPILNHQVADCIIIFNTKEIHPGVIQYTPKFIGDREDLRKVVRKSNYNGWYLSI
> |[Tevenvirinae _Escherichia_phage_vB_EcoM_PhAPEC2]||_Escherichia_phage_vB_EcoM_PhAPEC2.gb|Phage endonuclease|558|NC_024794.1(167318):165551-166108:-1 ^RAST2:fig|1198136.124.peg.274^ Tevenvirinae _Escherichia_phage_vB_EcoM_PhAPEC2|neighbours:(-1),(-1)|neighbour_genes:Phage protein,hypothetical protein|
MVKTNLGLLRLKSLPTFILSNEFLTSEMKVKIADTARYSLKQDPGQIKEDVVRRCKVAVFAEYVVANWLDGYVNKGIEDVEDPYTYAWDVLAHPKYCGIRVEVKTHQIDSKWISVTTGYSGDYPGGNGINIGPFLNHRVADCIIILDVKETSPDVFSYSIKFVGDHEDLKKIVRKSNYNGWYLHL
>ID:QBQ79882.1 |[Escherichia phage vB_EcoM_R5505]||_Escherichia_phage_vB_EcoM_R5505_.gbk|hypothetical protein|477|MK373786(167317):165287-165763:-1 ^^ Escherichia phage vB_EcoM_R5505, complete genome.|neighbours:ID:QBQ79881.1(-1),ID:QBQ79883.1(-1)|neighbour_genes:hypothetical protein,hypothetical protein|
MKVKIADTARYSLKQNPNQDKAEVIERCRIAVYAEFFVADWLSGYVNKGQEDVNDPYTYAWDVLAHPRYCGLRVEVKTHQTDSRWISVTTGCSGEYPYGSGINLGPILNHQVADCIIIFNTKEIHPGVIQYTPKFIGDREDLRKVVRKSNYNGWYLSI
>ID:QBQ77285.1 |[Escherichia phage vB_EcoM_WFK]||_Escherichia_phage_vB_EcoM_WFK_.gbk|hypothetical protein|477|MK373775(164590):162833-163309:-1 ^^ Escherichia phage vB_EcoM_WFK, complete genome.|neighbours:ID:QBQ77284.1(-1),ID:QBQ77286.1(-1)|neighbour_genes:hypothetical protein,hypothetical protein|
MKVKIADTARYSLKQDPGQIKEDVVRRCKVAVFAEYVVANWLDGYVNKGIEDVEDPYTYAWDVLAHPKYCGLRVEVKTHQMDSKWISVTTGYGGDYPGGNGINIGPFLNHRVADCIIILNVKETSPDVFSYSIKFVGDHEDLKKIVRKSNYNGWYLHL
>ID:QBQ77023.1 |[Escherichia phage vB_EcoM_WFL6982]||_Escherichia_phage_vB_EcoM_WFL6982_.gbk|hypothetical protein|477|MK373774(164279):162522-162998:-1 ^^ Escherichia phage vB_EcoM_WFL6982, complete genome.|neighbours:ID:QBQ77022.1(-1),ID:QBQ77024.1(-1)|neighbour_genes:hypothetical protein,hypothetical protein|
MKVKIADTARYSLKQDPGQIKEDVVRRCKVAVFAEYVVANWLDGYVNKGIEDVEDPYTYAWDVLAHPKYCGLRVEVKTHQMDSKWISVTTGYGGDYPGGNGINIGPFLNHRVADCIIILNVKETSPDVFSYSIKFVGDHEDLKKIVRKSNYNGWYLHL
>ID:QBQ77780.1 |[Escherichia phage vB_EcoM_WFbE185]||_Escherichia_phage_vB_EcoM_WFbE185.gbk|hypothetical protein|477|MK373778(170429):168651-169127:-1 ^^ Escherichia phage vB_EcoM_WFbE185, complete genome.|neighbours:ID:QBQ77779.1(-1),ID:QBQ77781.1(-1)|neighbour_genes:hypothetical protein,hypothetical protein|
MKVKIADTARYSLKQDPGQIKEDVVRRCKVAVFAEYVVANWLDGYVNKGNEDVEDPYTYAWDVLAHPKYCGLRVEVKTHQMDSKWISVTTGYSGDYPGGNGINIGPFLNHRVADCIIILDVKETSPDVFSYSIKFVGDHEDLKKIVRKSNYNGWYLHL
>ID:YP_007005012.1 |[Escherichia phage wV7]||_Escherichia_phage_wV7_.gbk|DNA endonuclease IV|477|NC_019505(166452):164424-164900:-1 ^GeneID:14010806^ Escherichia phage wV7, complete genome.|neighbours:ID:YP_007005011.1(-1),ID:YP_007005013.1(-1)|neighbour_genes:hypothetical protein,hypothetical protein|
MKVKIADTARYSLKQNPNQDKAEVIERCRIAVYAEFFVADWLSGYVNKGQEDVNDPYTYAWDVLAHPRYCGLRVEVKTHQTDSRWISVTTGCSGEYPYGSGINLGPILNHQVADCIIIFNTKEIHPGVIQYTPKFIGDREDLRKVVRKSNYSGWYLSI
>ID:QDK04402.1 |[Escherichia virus VEc20]||_Escherichia_virus_VEc20_.gbk|vec20_272|558|MN022785(167532):165716-166273:-1 ^^ Escherichia virus VEc20, complete genome.|neighbours:ID:QDK04401.1(-1),ID:QDK04403.1(-1)|neighbour_genes:vec20_271,vec20_273|
MQKTNPGLQRLFQIPTFTLSNSDLTSEMKVKIVDTARYSLKQNPNQDKAEVIERCRIAVYAEFFVADWLSGYVNKGQEDVDDPYTYAWDVLAHPRYCGLRVEVKTHQTDSRWISVTTGCSGEYPYGSGINLGPILNHQVADCIIIFNTKEIHPGVIQYTPKFIGDREDLRKVVRKSNYSGWYLSI
>ID:VCU44564.1 |[Escherichia virus vB_Eco_mar005P1]|vB_Eco_mar005P1|_Escherichia_virus_vB_Eco_mar005P1_.gbk|DNA endonuclease IV|477|LR027390(167773):98437-98913:-1 ^^ Escherichia virus vB_Eco_mar005P1 genome assembly, chromosome: 1.|neighbours:ID:VCU44563.1(-1),ID:VCU44565.1(-1)|neighbour_genes:hypothetical protein,hypothetical protein|
MKVKIADTARYSLKQDPGQIKEDVVRRCKVAVFAEYVVANWLDGYVNKGNEDVEDPYTYAWDVLAHPKYCGLRVEVKTHQMDSKWISVTTGYSGDYPGGNGINIGPFLNHRVADCIIILNVKETSPDVFSYSIKFVGDHEDLKKIVRKSNYNGWYLHL
>ID:VCU44207.1 |[Escherichia virus vB_Eco_mar005P1]|vB_Eco_mar006P2|_Escherichia_virus_vB_Eco_mar005P1_strain_vB_Eco_mar006P2_.gbk|DNA endonuclease IV|477|LR027387(167773):31686-32162:-1 ^^ Escherichia virus vB_Eco_mar005P1 strain vB_Eco_mar006P2 genome assembly, chromosome: 1.|neighbours:ID:VCU44206.1(-1),ID:VCU44208.1(-1)|neighbour_genes:hypothetical protein,hypothetical protein|
MKVKIADTARYSLKQDPGQIKEDVVRRCKVAVFAEYVVANWLDGYVNKGNEDVEDPYTYAWDVLAHPKYCGLRVEVKTHQMDSKWISVTTGYSGDYPGGNGINIGPFLNHRVADCIIILNVKETSPDVFSYSIKFVGDHEDLKKIVRKSNYNGWYLHL
>ID:VCU43336.1 |[Escherichia virus vB_Eco_mar005P1]|vB_Eco_mar007P3|_Escherichia_virus_vB_Eco_mar005P1_strain_vB_Eco_mar007P3_.gbk|DNA endonuclease IV|477|LR027383(167651):121323-121799:-1 ^^ Escherichia virus vB_Eco_mar005P1 strain vB_Eco_mar007P3 genome assembly, chromosome: 1.|neighbours:ID:VCU43335.1(-1),ID:VCU43337.1(-1)|neighbour_genes:hypothetical protein,hypothetical protein|
MKVKIADTARYSLKQDPGQIKEDVVRRCKVAVFAEYVVANWLDGYVNKGNEDVEDPYTYAWDVLAHPKYCGLRVEVKTHQMDSKWISVTTGYSGDYPGGNGINIGPFLNHRVADCIIILNVKETSPDVFSYSIKFVGDHEDLKKIVRKSNYNGWYLHL
>ID:VCU44044.1 |[Escherichia virus vB_Eco_mar005P1]|vB_Eco_mar008P4|_Escherichia_virus_vB_Eco_mar005P1_strain_vB_Eco_mar008P4_.gbk|DNA endonuclease IV|477|LR027386(167773):104104-104580:-1 ^^ Escherichia virus vB_Eco_mar005P1 strain vB_Eco_mar008P4 genome assembly, chromosome: 1.|neighbours:ID:VCU44043.1(-1),ID:VCU44045.1(-1)|neighbour_genes:hypothetical protein,hypothetical protein|
MKVKIADTARYSLKQDPGQIKEDVVRRCKVAVFAEYVVANWLDGYVNKGNEDVEDPYTYAWDVLAHPKYCGLRVEVKTHQMDSKWISVTTGYSGDYPGGNGINIGPFLNHRVADCIIILNVKETSPDVFSYSIKFVGDHEDLKKIVRKSNYNGWYLHL
>ID:VCU44737.1 |[Escherichia virus vB_Eco_mar005P1]|vB_Eco_mar009P5|_Escherichia_virus_vB_Eco_mar005P1_strain_vB_Eco_mar009P5_.gbk|DNA endonuclease IV|477|LR027391(167658):25127-25603:1 ^^ Escherichia virus vB_Eco_mar005P1 strain vB_Eco_mar009P5 genome assembly, chromosome: 1.|neighbours:ID:VCU44736.1(1),ID:VCU44738.1(1)|neighbour_genes:hypothetical protein,hypothetical protein|
MKVKIADTARYSLKQDPGQIKEDVVRRCKVAVFAEYVVANWLDGYVNKGNEDVEDPYTYAWDVLAHPKYCGLRVEVKTHQMDSKWISVTTGYSGDYPGGNGINIGPFLNHRVADCIIILNVKETSPDVFSYSIKFVGDHEDLKKIVRKSNYNGWYLHL
>ID:AUV57621.1 |[Klebsiella phage KP1]||_Klebsiella_phage_KP1_.gbk|endonuclease|528|MG751100(167989):156703-157230:-1 ^^ Klebsiella phage KP1, complete genome.|neighbours:ID:AUV57620.1(-1),ID:AUV57622.1(-1)|neighbour_genes:hypothetical protein,hypothetical protein|
MNKLRGEAKVKIIDTARYSLDIDSSQDRIDVLKRCRIAIPAEYVVADFLDGYVNDQVVDHSNNDPYEWAWDVLAHPHYQGVRVEVKTHFVHDRANHKPWINVTTGKDGPFPDGSGINLGPMFKHKVADCIIIFVAEEVSQNVIRYTPMFAGGIDHLMEVVKPSRVGAGGYIMHKF
>ID:APD20378.1 |[Klebsiella phage KPV15]|KPV15|_Klebsiella_phage_KPV15_.gbk|endonuclease|528|KY000080(167034):9007-9534:-1 ^^ Klebsiella phage KPV15, complete genome.|neighbours:ID:APD20377.1(-1),ID:APD20379.1(-1)|neighbour_genes:hypothetical protein,hypothetical protein|
MNKLRGEAKVKIIDTARYSLDIDPSQDRIDVLKRCRIAIPAEYVVADFLDGYVNDQVVDHNNNDPYEWAWDVLAHPHYQGVRVEVKTHFVHDRANHKPWINVTTGKDGPFPDGSGINLGPMFKHKVADCIIIFVAEEVSQNVIQYTPMFAGGIEHLMEVVKPSRVGAGGYIMHKF
> |[Tevenvirinae Klebsiella_phage_Marfa]||_Klebsiella_phage_Marfa.gb|endonuclease IV|603|MN044033.1(168532):166582-167184:-1 ^RAST2:fig|1198136.82.peg.297^ Tevenvirinae Klebsiella_phage_Marfa|neighbours:(-1),(-1)|neighbour_genes:hypothetical protein,[Enterobacteria phag..|
MVSMSLTWKQLLNLKPTDLTVEDLSRENKIKAISTARHSMALDASQEQRSTLKRCVIATLAEQMVAECTFGRVMDSEFDKANPFSYAFDVISEEGVRIEVKTHQSDSRWINVHTKGRYPYPHGSGIDLDTFLTYRLSDLIIILDVEEVTPGVYRFIPRMMGDQTAFLPGSGLVQESKYENGGWYLRSCSEEEYQFKRFTY
>ID:AWY07170.1 |[Klebsiella phage Mineola]||_Klebsiella_phage_Mineola_.gbk|DNA endonuclease IV|588|MH333064(166130):165289-165876:-1 ^^ Klebsiella phage Mineola, complete genome.|neighbours:ID:AWY07169.1(-1),ID:AWY07171.1(-1)|neighbour_genes:hypothetical protein,hypothetical protein|
MALMNKALQRLNQLRTFTLDLNKLRGEAKVKIIDTARYSLDIDPSQDRIDVLKRCRIAIPAEYVVADFLDGYVNDQVVDHNNNDPYEWAWDVLAHPYYQGVRVEVKTHFVHDRANHKPWINVTTGKDGPFPDGSGINLGPMFKHKVADCIIIFVAEEVSQNVIRYTPMFAGGIEHLMEVVKPSRVGAGGYIMHKF
> |[Tevenvirinae _Klebsiella_phage_PKO111]||_Klebsiella_phage_PKO111.gb|endonuclease|588|NC_031095.1(168758):109069-109656:1 ^RAST2:fig|1198136.84.peg.210^ Tevenvirinae _Klebsiella_phage_PKO111|neighbours:(1),(1)|neighbour_genes:hypothetical protein,hypothetical protein|
MALMNKALQRLNQLRTFTLDLNKLRGEAKVKIIDTARYSLDIDPSQDRIDVLKRCRIAIPAEYVVADFLDGYVNDQTVDHNNNDPYEWAWDVLAHPYYQGVRVEVKTHFVHDRANHKPWINVTTGKDGPFPDGSGINLGPMFKHKVADCIIIFIAEEVSQNVIRYTPMFAGGIEHLMEVVKPSRVGAGGYIMHKF
>ID:YP_009288950.1 |[Klebsiella phage vB_KpnM_KpV477]||_Klebsiella_phage_vB_KpnM_KpV477_.gbk|putative endonucleas..|588|NC_031087(168272):167414-168001:-1 ^GeneID:29067254^ Klebsiella phage vB_KpnM_KpV477, complete genome.|neighbours:ID:YP_009288949.1(-1),ID:YP_009288951.1(-1)|neighbour_genes:hypothetical protein,hypothetical protein|
MALMNKALQRLNQLRTFTLDLNKLRGEAKVKIIDTARYSLDIDPSQDRIDVLKRCRIAIPAEYVVADFLDGYVNDQVVDHNNNDPYEWAWDVLAHPHYQGVRVEVKTHFVHDRANHKPWINVTTGKDGPFPDGSGINLGPMFKHKVADCIIIFVAEEVSQNVIRYTPMFAGGIEHLMEVVKPSRVGAGGYIMHKF
>ID:AUO78761.1 |[Klebsiella phage vB_Kpn_F48]||_Klebsiella_phage_vB_Kpn_F48.gbk|endonuclease|486|MG746602(170764):66906-67391:1 ^^ Klebsiella phage vB_Kpn_F48, complete genome.|neighbours:ID:AUO78760.1(1),ID:AUO78762.1(1)|neighbour_genes:hypothetical protein,hypothetical protein|
MSLDNSQEQRSALKRCVIATLGEQLIAQCTNGRVMDTEFNKANPFSYSFDVISEEGVRIEVKTHQSDSRWISVHTKGRHPYPYGSGIDLDGFLTYRLSDLIIILDVEEVGPGVYRFIPRMMGDQTAFLPGSGLVQESKYENGGWYLRSCSEEEYQFKRFTY
> |[Tevenvirinae Morganella_phage_vB_MmoM_MP1]||_Morganella_phage_vB_MmoM_MP1.gb|hypothetical protein|603|NC_031020.1(163201):160897-161499:-1 ^RAST2:fig|1198136.47.peg.284^ Tevenvirinae Morganella_phage_vB_MmoM_MP1|neighbours:(-1),(-1)|neighbour_genes:hypothetical protein,hypothetical protein|
MTNNLPGFKHLKDIGPFTMSLKDATPETIEKIKDTVRYVMRTYPERDLKQVLRVTTASLLAEQKVAEHMEGQYYSGEENLDEPFTYAFDVLSNIKYQGLRLEVKCSFSGKWINVRDRTRPSHTGINLDSFYMHEVADLLVVFRTIETETNTFYYDLGVICTREMLAPSAGLVHKGQKGTWYMHKSFNDNDAPFFYSKGKI
>ID:YP_009211710.1 |[Pectobacterium bacteriophage PM2]||_Pectobacterium_bacteriophage_PM2.gbk|endonuclease IV|609|NC_028940(170286):168489-169097:-1 ^GeneID:26638182^ Pectobacterium bacteriophage PM2, complete genome.|neighbours:ID:YP_009211709.1(-1),ID:YP_009211711.1(-1)|neighbour_genes:putative inner membr..,hypothetical protein|
MITSSDTWALLKSLKPLIMSHSDLNDVFKAKARSTTRYSLGLDESQDSRNAMRRNSIAMLAEQLVAEKVFGYAPTGNENTDNPYSFAFDIVAKDGVRIEVKTHQAKSKWISVNTGNRGAYPATYPGINLGPFLDHRLADVIIIFDTKEVAPGSFLFTPKIIAGPQAFRTDSGLVQKSQYNDGYYIRTCNPENWPFYQFTKQI
>ID:QBP35609.1 |[Phage NC-G]||_Phage_NC-G.gbk|endonuclease|450|MK310184(170164):110990-111439:-1 ^^ Phage NC-G, complete genome.|neighbours:ID:QBP35608.1(-1),ID:QBP35610.1(-1)|neighbour_genes:hypothetical protein,hypothetical protein|
MYSLSQDPSQDKKEVLTRCVIATYAEYMVADWLKGYVNSGLEDHDDPYTYAWDVLAHPMYCGLRVEVKTHQSDSKWISCTTGYSGDFPYGKGINLGPLLNHKVADCIIIFDTSVNEAGDVLFTPKFSGDRESIKKLVRKSNYNGWYLAL
> |[Tevenvirinae _Proteus_phage_vB_PmiM_Pm5461]||_Proteus_phage_vB_PmiM_Pm5461.gb|hypothetical protein|621|NC_028762.1(161989):160082-160702:-1 ^RAST2:fig|1198136.85.peg.267^ Tevenvirinae _Proteus_phage_vB_PmiM_Pm5461|neighbours:(-1),(-1)|neighbour_genes:hypothetical protein,hypothetical protein|
MLETNPGWKRLSELKPKVMSLRDMSEDTKEKIRSTTKYSLESNPNQTIPECFEKCMIAIMAEEYVKEHVDGIINHGQEDLEDPYTYAYDVIAHPKYSGLRIEVKTHQSNSKWVTVNSGIDGDCPGTSGINLGPFLKFGVADIIIIFKTEKIALNTFRMIPYILADQYALSTKNGSIRKSKFDGYYLTGRIKRDKNFCFKVFTSKDF
>ID:YP_009615748.1 |[Salmonella phage Melville]||_Salmonella_phage_Melville_.gbk|DenB-like endonuclea..|558|NC_042044(159323):157526-158083:-1 ^GeneID:40092223^ Salmonella phage Melville, complete genome.|neighbours:ID:YP_009615747.1(-1),ID:YP_009615749.1(-1)|neighbour_genes:hypothetical protein,hypothetical protein|
MNKNNPGLLRLKKLPTFTRGKNDLTSEDRVKIKDTVNYTMSKEPDQDKEAAVKRCMIAQLAEKAVAEWVDGYVMHGQENHDDPYTFAWDVLAHPRYCGLRIEVKTHQSESKWISVTTGYSGDFPYGYGVNLGPFLNHQVADCIIILDVVENLTGGFEFTPVFVGDPEDTKKIVKRSKYQGWYLMI
>ID:YP_007501306.1 |[Salmonella phage vB_SenMS16]||_Salmonella_phage_S16_.gbk|DNA endonuclease IV|558|NC_020416(160221):158440-158997:-1 ^GeneID:14675507^ Salmonella phage S16, complete genome.|neighbours:ID:YP_007501305.1(-1),ID:YP_007501307.1(-1)|neighbour_genes:hypothetical protein,RIIB|
MNKNNPGLLRLKKLPTFIRGKNDLTPEDRVKIKDTVNYTMSKDPGQDKEAAVKRCMIAQLAEKAVAEWVNGYVMHGQENHDDPYTFAWDVLAHPRYCGLRIEVKTHQSESKWISVTTGYSGNFPYGYGVNLGPFLNHQVADCIIILDVVENLTGGFEFTPVFVGDPEDTKKIVKRSKYEGWYLMI
> |[Tevenvirinae _Salmonella_phage_STML-198]||_Salmonella_phage_STML-198.gb|DNA endonuclease IV|558|NC_027344.1(158099):38747-39304:-1 ^RAST2:fig|1198136.87.peg.74^ Tevenvirinae _Salmonella_phage_STML-198|neighbours:(-1),(-1)|neighbour_genes:Phage protein,hypothetical protein|
MEKTNPGLLRLKKLPTFTRGKNDLTPEDRIKIKDTVNYTMSKEPDQDKEAAVKRCMIAQLAEKAVAEWVDGYVMHGQENHDDPYTFAWDVLAHPRYCGLRIEVKTHQSESKWISVTTGYSGDFPYGYGVNLGPFLNHQVADCIIILDVVENLTGGFEFTPVFVGDPEDTKKIVKRSKYQGWYLMI
> |[Tevenvirinae Salmonella phage STP4-a]||_Salmonella_phage_STP4-a.gb|Phage endonuclease|558|NC_026607.2(159914):158124-158681:-1 ^RAST2:fig|1198136.48.peg.281^ Tevenvirinae Salmonella phage STP4-a|neighbours:(-1),(-1)|neighbour_genes:Phage protein,hypothetical protein|
MNKNNPGLLRLKKLPTFTRGKSDLTSEDRVKIKDTVNYTMSKDPDQDKEAAVKRCMIAQLAEKAVAEWVDGYVMHGQENHDDPYTFAWDVLAHPRYCGLRIEVKTHQSESKWISVTTGYSGDFPYGYGVNLGPFLNHQVADCIIILDVVENLTGSFEFTPVFVGDPEDTKKIVKRSKYQGWYLMI
> |[Tevenvirinae Salmonella_phage_vB_SnwM_CGG4-1]||_Salmonella_phage_vB_SnwM_CGG4-1.gb|Phage endonuclease|558|NC_031065.1(159878):158090-158647:-1 ^RAST2:fig|1198136.78.peg.279^ Tevenvirinae Salmonella_phage_vB_SnwM_CGG4-1|neighbours:(-1),(-1)|neighbour_genes:Phage protein,hypothetical protein|
MNKNNPGLLRLKKLPTFTRGKSDLTSEDRVKIKDTVNYTMSKDPDQDKEAAVKRCMIAQLAEKAVAEWVDGYVMHGQENHDDPYTFAWDVLAHPRYCGLRIEVKTHQSDSKWISVTTGYSGDFPYGYGVNLGPFLNHQVADCIIILDVVENLTGGFEFTPVFVGDPEDTKKIVKRSKYQGWYLMI
> |[Tevenvirinae Serratia phage PS2]||_Serratia_phage_PS2.gb|DenB DNA endonucleas..|618|KJ025957.1(167266):164706-165323:-1 ^RAST2:fig|1198136.49.peg.289^ Tevenvirinae Serratia phage PS2|neighbours:(-1),(-1)|neighbour_genes:hypothetical protein,hypothetical protein|
MKPAVMKSNPGFDRLSALRPWSMRISDVDGRVLNKIRTTVEYAQSKSPNDSKEDVIARCARAILAEAYIAQWMEGQFAYGEEDLNDPYTWGYDVLAHQKYCGLRIEVKTTTSQKSISCSTGQVPPYATSGMKGVSFAGTMMHEIADVVIVVRVSVEDGLFTFTPAFLFTPDVLGTNVGFVRRSKFSGFYLANYFDNSENYSIKVF
>ID:APC45080.1 |[Shigella phage SH7]||_Shigella_phage_SH7_.gbk|DNA endonuclease IV|558|KX828711(164870):162839-163396:-1 ^^ Shigella phage SH7, complete genome.|neighbours:ID:APC45070.1(-1),ID:APC45068.1(-1)|neighbour_genes:hypothetical protein,hypothetical protein|
MQKTNPGLQRLFQIPTFTLSNSDLTSEMKVKIADTARYSLKQNPNQDKAEVIERCRIAVYAEFFVADWLSGYVNKGQEDVNDPYTYAWDVLAHPRYCGLRVEVKTHQTDSRWISVTTGCSGEYPYGSGINLGPILNHQVADCIIIFNTKEIHPGVIQYTPKFIGDREDLRKVVRKSNYNGWYLSI
>ID:YP_009288631.1 |[Shigella phage SHBML-50-1]||_Shigella_phage_SHBML-50-1_.gbk|endonuclease|558|NC_031085(166634):166000-166557:-1 ^GeneID:29060721^ Shigella phage SHBML-50-1, complete genome.|neighbours:ID:YP_009288630.1(-1),end()|neighbour_genes:hypothetical protein,end()|
MQKTNPGLQRLFQIPSFTLSNNDLTSEMKAKIADTARYSLKQNPNQDKAEVIERCRIAVYAEFFVADWLSGYVNKGQEDVDDPYTYAWDVLAHPKYCGLRVEVKTHQTDSRWISVTTGCSGEYPYGSGINLGPILNHQVADCIIIFNTKEIHPGVIQYTPKFIGDREDLRKVVRKSNYNGWYLSI
>ID:YP_009277641.1 |[Shigella phage SHFML-11]||_Shigella_phage_SHFML-11.gbk|endonuclease|558|NC_030953(170650):114455-115012:-1 ^GeneID:29056348^ Shigella phage SHFML-11, complete genome.|neighbours:ID:YP_009277640.1(-1),ID:YP_009277642.1(-1)|neighbour_genes:hypothetical protein,hypothetical protein|
MQKTNPGLQRLFQIPTFTLSNSDLTSEMKVKIADTARYSLKQNPNQDKAEVIERCRIAVYAEFFVADWMSGYVNKGQEDVDDPYTYAWDVLAHPRYCGLRVEVKTHQTGSRWISVTTGCSGEYPYGSGINLGPILNHQVADCIIIFNTKEIHPGVIQYTPKFIGDREDLRKVVRKSNYSGWYLSI
> |[Tevenvirinae Shigella_phage_SHSML-52-1]||_Shigella_phage_SHSML-52-1.gb|Phage endonuclease|558|NC_031090.1(169621):37410-37967:1 ^RAST2:fig|1198136.79.peg.61^ Tevenvirinae Shigella_phage_SHSML-52-1|neighbours:(1),(1)|neighbour_genes:hypothetical protein,Phage protein|
MVKTNLGLLRLKNLPTFILSNEFLTSEMKVKIADTARYSLKQDPGQIKEDVVRRCKVAVFAEYVVANWLDGYVNKGNEDVEDPYTYAWDVLAHPKYCGIRVEVKTHQMDSKWISVTTGYSGDYPGGNGINIGPFLNHRVADCIIILNVKETSPDVFSYSIKFVGDHEDLKKIVRKSNYNGWYLHL
>ID:YP_003934906.1 |[Shigella phage SP18]||_Shigella_phage_SP18.gbk|denB|555|NC_014595(170605):168568-169122:-1 ^GeneID:9830647^ Shigella phage SP18, complete genome.|neighbours:ID:YP_003934905.1(-1),ID:YP_003934907.1(-1)|neighbour_genes:hypothetical protein,hypothetical protein|
MPSFLYTKEDLNPESLQKIVDTARYSLRKDPGQDREQVMQRCMVATMAEQAIAKWTSGFLCGGDEDYDNPYSFAFDVVSKEGVRIEVKTHQSGSKWISVHTGHQGDYPHGYGINLGPFMQHKLADLMIMLDVKETLKGYRFKPKFLAGPGAFVPESGLVQKSQGDGWYLRSCSEEKFPYHRFTS
>ID:YP_009619077.1 |[Shigella phage Sf21]||_Shigella_phage_Sf21_.gbk|DNA endonuclease IV|477|NC_042077(166002):163972-164448:-1 ^GeneID:40095680^ Shigella phage Sf21, complete genome.|neighbours:ID:YP_009619076.1(-1),ID:YP_009619078.1(-1)|neighbour_genes:hypothetical protein,hypothetical protein|
MKVKIVDTARYSLKQNPNQDKAEVIERCRIAVYAEFFVADWLSGYVNKGQEDVNDPYTYAWDVLAHPRYCGLRVEVKTHQTDSRWISVTTGCSGEYPYGSGINLGPILNHQVADCIIIFNTKEIHPGVIQYTPKFIGDREDLRKVVRKSNYNGWYLSI
>ID:YP_009614921.1 |[Shigella phage Sf22]||_Shigella_phage_Sf22_.gbk|DNA endonuclease IV|558|NC_042039(166283):110513-111070:-1 ^GeneID:40091336^ Shigella phage Sf22, complete genome.|neighbours:ID:YP_009614920.1(-1),ID:YP_009614922.1(-1)|neighbour_genes:gp168,gp170|
MQKTNPGLRRLFQIPTFTLSNSDLTSEMKVKIADTARYSLKQNPNQDKAEVIERCRIAVYAEFFVADWLSGYVNKGQEDVDDPYTYAWDVLAHPKYCGLRVEVKTHQTDSRWISVTTGCSGEYPYGSGINLGPILNHQVADCIIIFNTKEIHPGVIQYTPKFIGDREDLRKVVRKSNYSGWYLSI
>ID:ATE86527.1 |[Shigella phage Sf23]||_Shigella_phage_Sf23_.gbk|DNA endonuclease IV|477|MF158046(167678):87383-87859:-1 ^^ Shigella phage Sf23, complete genome.|neighbours:ID:ATE86526.1(-1),ID:ATE86528.1(-1)|neighbour_genes:hypothetical protein,hypothetical protein|
MKVKIADTARYSLKQNPNQDKAEVIERCRIAVYAEFFVADWLSGYVNKGQEDVNDPYTYAWDVLAHPRYCGLRVEVKTHQTDSRWISVTTGCSGEYPYGSGINLGPILNHQVADCIIIFNTKEIHPGVIQYTPKFIGDREDLRKVVRKSNYNGWYLSI
>ID:YP_009619200.1 |[Shigella phage Sf24]||_Shigella_phage_Sf24_.gbk|DNA endonuclease IV|489|NC_042078(168112):91413-91901:-1 ^GeneID:40095815^ Shigella phage Sf24, complete genome.|neighbours:ID:YP_009619199.1(-1),ID:YP_009619201.1(-1)|neighbour_genes:hypothetical protein,hypothetical protein|
MTSEMKVKIADTARYSLKQNPNQDKAEVIERCRIAVYAEFFVADWLSGYVNKGQEDVNDPYTYAWDVLAHPRYCGLRVEVKTHQTDSRWISVTTGCSGEYPYGSGINLGPILNHQVADCIIIFNTKEIHPGVIQYTPKFIGDREDLRKVVRKSNYNGWYLSI
>ID:YP_004415162.1 |[Shigella phage Shfl2]||_Shigella_phage_Shfl2_.gbk|putative endonucleas..|558|NC_015457(165919):163856-164413:-1 ^GeneID:10499025^ Shigella phage Shfl2, complete genome.|neighbours:ID:YP_004415161.1(-1),ID:YP_004415163.1(-1)|neighbour_genes:hypothetical protein,hypothetical protein|
MQKTNPGLQRLFQIPSFTLSNSDLTSEMKAKIADTVRYSLKQNPNQDKAEVIERCRIAVYAEFFVADWLSGYVNKGQEDVDDPYTYAWDVLAHPKYCGLRVEVKTHQTDSRWISVTTGCSGEYPYGSGINLGPILNHQVADCIIIFNTKEIHPGVIQYTPKFIGDREDLRKVVRKSNYNGWYLSI
>ID:YP_009110819.1 |[Shigella phage pSs-1]||_Shigella_phage_pSs-1_.gbk|gp12|477|NC_025829(164999):3810-4286:-1 ^GeneID:22475085^ Shigella phage pSs-1, complete genome.|neighbours:ID:YP_009110818.1(-1),ID:YP_009110820.1(-1)|neighbour_genes:gp11,gp13|
MKVKIADTARYSLKQNPNQDKAEVIERCRIAVYAEFFVADWLSGYVNKGQEDVNDPYTYAWDVLAHPRYCGLRVEVKTHQTDSRWISVTTGCSGEYPYGSGINLGPILNHQVADCIIIFNTKEIHPGVIQYTPKFIGDREDLRKVVRKSNYNGWYLSI
>ID:YP_009153872.1 |[Yersinia phage PST]||_Yersinia_phage_PST_.gbk|denB|558|NC_027404(167785):165967-166524:-1 ^GeneID:24677627^ Yersinia phage PST, complete genome.|neighbours:ID:YP_009153871.1(-1),ID:YP_009153873.1(-1)|neighbour_genes:hypothetical protein,hypothetical protein|
MQKTNPGLQRLFQIPSFTLSNNDLTSEMKVKIADTARYSLKQNPNQNKAEVIERCRIAVYAEFFVADWLSGYVNKGQEDVDDPYTYAWDVLAHPKYCGLRVEVKTHQTDSRWISVTTGCSGEYPYGSGINLGPILNHQVADCIIIFNTKEIHPGVIQYTPKFIGDREDLRKVVRKSNYSGWYLSI
>ID:VEV89881.1 |[Yersinia phage fPS-2]||_Yersinia_phage_fPS-2_.gbk|g265c|558|LR215722(169060):167258-167815:-1 ^^ Yersinia phage fPS-2 genome assembly, chromosome: I.|neighbours:ID:VEV89880.1(-1),ID:VEV89882.1(-1)|neighbour_genes:g264c,g266c|
MQKTNPGLQRLFQIPTFTLSNSDLTSEMKVKIADTARYSLKQNPNQDKAEVIERCRIAVYAEFFVADWLSGYVNKGQEDVDDPYTYAWDVLAHPKYCGLRVEVKTHQTDSRWISVTTGCSGEYPYGSGINLGPILNHQVADCIIIFNTKEIHPGVIQYTPKFIGDREDLRKVVRKSNYNGWYLSI
>ID:YP_009149514.1 |[Yersinia phage phiD1]||_Yersinia_phage_phiD1_.gbk|g275|558|NC_027353(167063):165281-165838:-1 ^GeneID:24635711^ Yersinia phage phiD1 complete genome.|neighbours:ID:YP_009149513.1(-1),ID:YP_009149515.1(-1)|neighbour_genes:g274,g276|
MQKTNPGLQRLFQIPSFTLSNSDLTSEMKAKIADTARYSLKQNPNQDKAEVIERCRIAVYAEYVVADWLSGYVNKGQEDADDPYTYAWDVLAHPKYCGLRVEVKTHQTDSRWISVTTGCSGEYPYGSGINLGPILNHQVADCIIIFNTKEIHPGVIQYTPKFIGDREDLRKVVRKSNYNGWYLSI
>ID:YP_009882164.1 |[Acinetobacter phage AbTZA1]||_Acinetobacter_phage_AbTZA1.gbk|DNA endonuclease IV|603|NC_049445(168223):50667-51269:1 ^GeneID:55811460^ Acinetobacter phage AbTZA1, complete genome.|neighbours:ID:YP_009882163.1(1),ID:YP_009882165.1(1)|neighbour_genes:hypothetical protein,nucleoid disruption ..|
MKDNKTFVRLTNIPPRLMSIRDLSAESREKVHDTVSYAMSQNSETDIKQVTERCVIAILAEQYVAEWLNGHVMHGEEDLEDPWTYAFDVLAGPEYYGMRIEVKTHQSASKYISVNTGHVGPFKGNTGINLRPFIEQPQADLIIIFDTERQPSGWLIKPYMLSDKDSLVYPGIIVKSKFEGYYINQYVNTVTKNKLNIFYF
> |[Tevenvirinae Acinetobacter_phage_Abraxas]||_Acinetobacter_phage_Abraxas.gb|DenB DNA endonucleas..|621|MT385367.1(166559):164485-165105:-1 ^RAST2:fig|1198136.200.peg.263^ Tevenvirinae Acinetobacter_phage_Abraxas|neighbours:(-1),(-1)|neighbour_genes:Ndd nucleoid disrupt..,hypothetical protein|
MKTNPGYIRLTELKEVSLSYKHLSKESVAKIMATVEYSMGSDPNQDRQEVLVRCAIAQLAEQYVAEWLEGWVNHGNENSDDPLSYAFDVLGNIKYNGIRVEVKTHQNQKSNFITIHSKGGQYFSDNGYPGVNVRPFLEAGVADVIVIFDAIENSPEDIRLTPRLLCDPHALIQPRVVNRSNFRNGGYYINDKSLGHLKHMLNIHTF
> |[Tevenvirinae Acinetobacter_phage_Apostate]||_Acinetobacter_phage_Apostate.gb|DenB DNA endonucleas..|621|NC_049491.1(164746):162672-163292:-1 ^RAST2:fig|1198136.207.peg.256^ Tevenvirinae Acinetobacter_phage_Apostate|neighbours:(-1),(-1)|neighbour_genes:Ndd nucleoid disrupt..,hypothetical protein|
MKTNPGYIRLTELKEVSLSYKHLSKESVAKIMATVEYSMGSDPNQDRQEVLVRCAIAQLAEQYVAEWLEGWVNHGNENSDDPLSYAFDVLGNIKYNGIRVEVKTHQNQKSNFITIHSKGGQYFSDNGYPGVNVRPFLEAGVADVIVIFDAIENSPEDIRLTPRLLCDPHALIQPRVVNRSNFRNGGYYINDKSLGHLKHMLNIHTF
> |[Tevenvirinae Acinetobacter_phage_Berthold]||_Acinetobacter_phage_Berthold.gb|Phage endonuclease|621|NC_049490.1(165927):163853-164473:-1 ^RAST2:fig|1198136.206.peg.262^ Tevenvirinae Acinetobacter_phage_Berthold|neighbours:(-1),(-1)|neighbour_genes:Ndd nucleoid disrupt..,hypothetical protein|
MKTNPGYIRLTELKEVSLTYKHLSKESVAKIMDTVEYSMGLDLNQDRQEILVRCAIAQLAEQYVAEWLEGWVNHGNENSDDPLSYAFDVLGNIKYNGIRVEVKTHQNQKSNFITIHSKGGQYFSDNGYPGVNVRPFLEAGVADVIVIFDAIENSPEDIRLTPRLLCDPHALIQPRVVNRSNFRNGGYYINDKSLGHLKHMLNIHTF
>ID:QAU03901.1 |[Acinetobacter phage Henu6]||_Acinetobacter_phage_Henu6.gbk|DNA endonuclease IV|612|MK240351(166890):56494-57105:-1 ^^ Acinetobacter phage Henu6, complete genome.|neighbours:ID:QAU03900.1(-1),ID:QAU03902.1(-1)|neighbour_genes:nucleoid disruption ..,rIIB protector from ..|
MQENKAWIHLTTLKPITLGVSDLTPESKQKVIDTTKHALEYNGETDTESVLQRCVIAQLAEQYIAQHMKGHCINDENVNINDPWTYAFDVLAGPEYYGMRIEVKTQQSGAKWVSVNTGQSGLYPGSTGLNIKPFLTTGIPDIIVIFKTTELHRSVWTFEPFLIANQEGLKEVVQKSNFTGYYINDRQRPSENNSNYFFYKGLH
> |[Tevenvirinae Acinetobacter_phage_Kimel]||_Acinetobacter_phage_Kimel.gb|DenB DNA endonucleas..|621|NC_049492.1(167922):165848-166468:-1 ^RAST2:fig|1198136.213.peg.264^ Tevenvirinae Acinetobacter_phage_Kimel|neighbours:(-1),(-1)|neighbour_genes:Ndd nucleoid disrupt..,hypothetical protein|
MKTNPGYIRLTELKEVSLSYKHLSKESVAKIMDTVEYSMGLDPNQDRQEVLVRCAIAQLAEQYVAEWLEGWVNHGNENSDDPLSYAFDVLGNIKYNGIRVEVKTHQNQKSNFITIHSKGGQYFSDNGYPGVNVRPFLEAGVADVIVIFDAIENSPEDICLTPRLLCDPHALIQPRVVNRSNFRNGGYYINDKSLGHLKHMLNIHTF
> |[Tevenvirinae Acinetobacter_phage_Konradin]||_Acinetobacter_phage_Konradin.gb|DenB DNA endonucleas..|621|NC_049479.1(166210):164136-164756:-1 ^RAST2:fig|1198136.205.peg.258^ Tevenvirinae Acinetobacter_phage_Konradin|neighbours:(-1),(-1)|neighbour_genes:Ndd nucleoid disrupt..,hypothetical protein|
MKTNPGYIRLTELKEVSLSYKHLSKESVAKIMATVEYSMGLDPNQDRQEVLVRCAIAQLAEQYVAEWLEGWVNHGNENSDDPLSYAFDVLGNIKYNGIRVEVKTHQNQKTNFITIHSKGGQYFSDNGYPGVNVRPFLETGVADVIVIFDAIENSPEDICLTPRLLCDPHALIQPRVVNRSNFRNGGYYINDKSLGHLKHMLNIHTF
> |[Tevenvirinae _Acinetobacter_phage_Lazarus]||_Acinetobacter_phage_Lazarus.gb|DenB DNA endonucleas..|621|NC_049493.1(165151):163077-163697:-1 ^RAST2:fig|1198136.212.peg.262^ Tevenvirinae _Acinetobacter_phage_Lazarus|neighbours:(-1),(-1)|neighbour_genes:Ndd nucleoid disrupt..,hypothetical protein|
MKTNPGYIRLTELKEVSLSYKHLSKESVAKIMDTVEYSMGLDPNQDRQEVLVRCAIAQLAEQYVAEWLEGWVNHGNENSDDPLSYAFDVLGNIKYNGIRVEVKTHQNQKSNFITIHSKGGQYFSDNGYPGVNVRPFLETGVADVIVIFDAIENSPEDIRLTPRLLCDPHALIQPRVVNRSNFRNGGYYINDKSLGHLKHMLNIHTF
> |[Tevenvirinae _Acinetobacter_phage_Meroveus]||_Acinetobacter_phage_Meroveus.gb|DenB DNA endonucleas..|621|MT741943.1(167683):165609-166229:-1 ^RAST2:fig|1198136.190.peg.259^ Tevenvirinae _Acinetobacter_phage_Meroveus|neighbours:(-1),(-1)|neighbour_genes:Ndd nucleoid disrupt..,hypothetical protein|
MKTNPGYIRLTELKEVSLSYKHLSKESVAKIMATVEYSTGSDPNQDRQEVLVRCAIAQLAEQYVAEWLEGWVNHGNENSDDPLSYAFDVLGNIKYNGIRVEVKTHQNQKSNFITIHSKGGQYFSDNGYPGVNVRPFLEAGIADVIVIFDAIENSPEDIRLTPRLLCDPHALIQPRVVNRSNFRNGGYYINDKSLGHLKHMLNIHTF
> |[Tevenvirinae _Acinetobacter_phage_Octan]||_Acinetobacter_phage_Octan.gb|DenB DNA endonucleas..|621|MT409116.1(166760):164686-165306:-1 ^RAST2:fig|1198136.188.peg.259^ Tevenvirinae _Acinetobacter_phage_Octan|neighbours:(-1),(-1)|neighbour_genes:Ndd nucleoid disrupt..,hypothetical protein|
MKTNPGYIRLTELKEVSLSYKHLSKESVAKIMATVEYSTGSDPNQDRQEVLVRCAIAQLAEQYVAEWLEGWVNHGNENSDDPLSYAFDVLGNIKYNGIRVEVKTHQNQKSNFITIHSKGGQYFSDNGYPGVNVRPFLEAGIADVIVIFDAIENSPEDIRLTPRLLCDPHALIQPRVVNRSNFRNGGYYINDKSLGHLKHMLNIHTF
> |[Tevenvirinae _Acinetobacter_phage_Stupor]||_Acinetobacter_phage_Stupor.gb|DenB DNA endonucleas..|621|MN662249.1(164309):162235-162855:-1 ^RAST2:fig|1198136.209.peg.259^ Tevenvirinae _Acinetobacter_phage_Stupor|neighbours:(-1),(-1)|neighbour_genes:Ndd nucleoid disrupt..,hypothetical protein|
MKTNPGYIRLTELKEVSLSYKHLSKESVAKIMATVEYSMGLDPNQDRQEVLVRCAIAQLAEQYVAEWLEGWVNHGNENTDDPLSYAFDVLGNIKYNGIRVEVKTHQNQKSNFITIHSKGGQYFSDNGYPGVNVGPFLETGVADVIVIFDAIENSPEDICLTPRLLCDRHALIQPRVVNRSNFRNGGYYINDKSLGHLKHMLNIHTF
> |[Tevenvirinae _Acinetobacter_phage_vB_AbaM_PhT2]||_Acinetobacter_phage_vB_AbaM_PhT2.gb|DenB DNA endonucleas..|603|NC_049494.1(166330):43562-44164:1 ^RAST2:fig|1198136.210.peg.86^ Tevenvirinae _Acinetobacter_phage_vB_AbaM_PhT2|neighbours:(1),(1)|neighbour_genes:hypothetical protein,Ndd nucleoid disrupt..|
MKDNKTFVRLTNIPPRLMSIRDLSAESREKVHDTVSYAMSQNSETDIKQVTERCVIAILAEQYVAEWLNGYVMHGEEDLEDPWTYAFDVLAGPEYYGMRIEVKTHQSASKYISVNTGHVGPFKGSTGINLRPFIEQPQADLIIIFDTERQPSGWLIKPYMLSDKDSLVYPGIIVKSKFEGYYINQYVNTVTKNKLNIFYF
> |[Tevenvirinae Citrobacter_phage_CF1_ERZ-2017]||_Citrobacter_phage_CF1_ERZ-2017.gb|Phage endonuclease|558|NC_042067.1(171911):169972-170529:-1 ^RAST2:fig|1198136.189.peg.324^ Tevenvirinae Citrobacter_phage_CF1_ERZ-2017|neighbours:(-1),(-1)|neighbour_genes:hypothetical protein,hypothetical protein|
MNKQNVGLMRLKSLPTFTRSKNDLTGEDKVKIKGTVQYSMEKDPDQDLEQVKRRCMIAQMAERAVATWVDGYVANMEADYEDPLTFAWDVLAHPKYSGLRIEVKTHQSDAKWISVTTGYGGDYPYGSGVNLGPFLTHRVADCIIILDVEESSPEVFSFTLKFVGDQEDLKKVVRRSNYTGWYLNI
>ID:QQG32157.1 |[Citrobacter phage CkP1]||_Citrobacter_phage_CkP1.gbk|DNA endonuclease IV|534|MW239124(168463):166673-167206:-1 ^^ Citrobacter phage CkP1, complete genome.|neighbours:ID:QQG32357.1(-1),ID:QQG32246.1(-1)|neighbour_genes:hypothetical protein,hypothetical protein|
MRLKSLKTFTRAFSDLTSKDRVKIKSTAAYSLQQNPDQDKTAVINRCAIAQLAEKAVADWMDGYVAGGQENHDDPYTYAWDVLAHPRFCGLRIEVKTHQSDSKWISVTTGYSGDYPGGSGINLGPFLTHRVADCIIILDVVESGPSVYQFTLKFAGDHEDLKSVVRKSNYQGWYLNL
>ID:QIN97669.1 |[Citrobacter phage PhiZZ23]||_Citrobacter_phage_PhiZZ23.gbk|endonuclease|558|MT176425(167516):165722-166279:-1 ^^ Citrobacter phage PhiZZ23, complete genome.|neighbours:ID:QIN97668.1(-1),ID:QIN97670.1(-1)|neighbour_genes:hypothetical protein,hypothetical protein|
MQKTNPGLQRLFQIPSFTLSNSDLTSEMKAKIADTARYSLKQNPNQDKAEVIERCRIAVYAEYVVADWLSGYVNKGQEDADDPYTYAWDVLAHPKYCGLRVEVKTHQTDSRWISVTTGCSGEYPYGSGINLGPILNHQVADCIIIFNTKEIHPGVIQYTPKFIGDREDLRKVVRKSNYNGWYLSI
>ID:QIQ68330.1 |[Citrobacter phage PhiZZ6]||_Citrobacter_phage_PhiZZ6.gbk|endonuclease|558|MT176424(165795):164003-164560:-1 ^^ Citrobacter phage PhiZZ6, complete genome.|neighbours:ID:QIQ68329.1(-1),ID:QIQ68331.1(-1)|neighbour_genes:hypothetical protein,hypothetical protein|
MQKTNPGLQRLFQIPSFTLSNNDLTSEMKAKIADTARYSLKQNPNQDKAEVIERCRIAVYAEFFVADWLSGYVNKGQEDVDDPYTYAWDVLAHPKYCGLRVEVKTHQTDSRWISVTTGCSGEYPYGSGINLGPILNHQVADCIIIFNTKEIHPGVIQYTPKFIGDREDLRKVVRKSNYNGWYLSI
> |[Tevenvirinae Citrobacter_phage_vB_CroM_CrRp10]||_Citrobacter_phage_vB_CroM_CrRp10.gb|Phage endonuclease|558|MG775043.2(168403):142313-142870:-1 ^RAST2:fig|1198136.194.peg.232^ Tevenvirinae Citrobacter_phage_vB_CroM_CrRp10|neighbours:(-1),(-1)|neighbour_genes:hypothetical protein,Phage endonuclease|
MQKTNPGLQRLFQIPTFTLSNSDLTSEMKVKIADTARYSLKQNPNQDKAEVIERCRIAVYAEFFVADWLSGYVNKGQEDVNDPYTYAWDVLAHPRYCGLRVEVKTHQTDSRWISVTTGCSGEYPYGSGINLGPILNHQVADCIIIFNTKEIHPGVIQYTPKFIGDREDLRKVVRKSNYNGWYLSI
> |[Tevenvirinae Cronobacter phage S13]||_Cronobacter_phage_S13.gb|hypothetical protein|573|NC_028773.1(182145):179149-179721:1 ^RAST2:fig|1198136.46.peg.289^ Tevenvirinae Cronobacter phage S13|neighbours:(1),(1)|neighbour_genes:hypothetical protein,hypothetical protein|
MLPKTLNEIRWTKESVELVKRKLDKEITSQVDNILSTQQLREEDHRKPETIYNNVLISLLTELSVCSWLNGKKNLLDFNSNDPYSYAWDVFALGRRIEVKKFTSRNFNIDPNRRGGGCVDMHSFENFDVAELLFACKVDINDVIVVKPIFIMTRESYFNCKVRSEQNPGTFYLQYDKESRDNPHTCKVYE
>ID:YP_009190456.1 |[Edwardsiella phage PEi20]||_Edwardsiella_phage_PEi20.gbk|denB|546|NC_028683(177643):175482-176027:-1 ^GeneID:26519288^ Edwardsiella phage PEi20 DNA, complete sequence.|neighbours:ID:YP_009190455.1(-1),ID:YP_009190457.1(-1)|neighbour_genes:hypothetical protein,hypothetical protein|
MTPLAKEKARETSHYSLRQDPSQNEQDVLRRNLVAMMAEQIVMNAVHGFMPTGRENHENPWSFAYDVVGKDGVRIEVKTHQTDSKYITVNTGMSGDYPATSWGINLGPFLGHKLADLIIIFDTKQDATGATLFTPKYLAGRDAFVKDSGLVIKSQYNDGWYLSSRPYHMEDFNFHQFTQQI
>ID:BAQ23248.1 |[Edwardsiella phage PEi26]||_Edwardsiella_phage_PEi26.gbk|denB|615|AP014715(177215):175054-175668:-1 ^^ Edwardsiella phage PEi26 DNA, complete sequence.|neighbours:ID:BAQ23247.1(-1),ID:BAQ23249.1(-1)|neighbour_genes:conserved hypothetic..,conserved hypothetic..|
MIRNSDTWALLQRLEPTKMTSKYMTPLAKEKARETSHYSLRQDPSQNEQDVLRRNLVAMMAEQIVMNAVHGFMPTGRENHENPWSFAYDVVGKDGVRIEVKTHQTDSKYITVNTGMSGDYPATSWGINLGPFLGHKLADLIIIFDTKQDATGATLFTPKYLAGRDAFVKDSGLVIKSQYNDGWYLSSRPYHMEDFNFHQFTQQI
>ID:QGH71576.1 |[Enterobacter phage prasa_myo]||_Enterobacter_phage_prasa_myo.gbk|DNA endonuclease IV|534|MN617835(172614):25-558:-1 ^^ Enterobacter phage prasa_myo, complete genome.|neighbours:start(),ID:QGH71577.1(-1)|neighbour_genes:start(),protector from proph..|
MRLKALKTFTRSFNSLTSSDRVKIKDTAAYSMCQDPDQDKAAVNKRCAIAQLAERTVADWMDGYVAGGQENHDDPYTYAWDVLAHPRFCGLRIEVKTHQSDSKWISVTTGYSGDYPGGSGINLGPFLTHRVADCIIILDVVESSSGVYQFTLKFAGDHEDLKSVVRKSNYQGWYLNL
>ID:YP_009855990.1 |[Enterobacter phage vB_EclM_CIP9]||_Enterobacter_phage_vB_EclM_CIP9.gbk|denB|615|NC_048849(174924):61092-61706:-1 ^GeneID:55626732^ Enterobacter phage vB_EclM_CIP9, complete genome.|neighbours:ID:YP_009855989.1(-1),ID:YP_009855991.1(-1)|neighbour_genes:hypothetical protein,hypothetical protein|
MIRNSDSWALLQRLSPTYMKPDDIKPHVLSKIKDTIRYSLEQDPNQNREDVARRCRTALMAEQIVAEAVHGFLPTGRENHENPWSWVYDVVGKDGVRIEVKTHQRNSQYITVNTGMSGDYPAKSPGINLGHFLGRNLADLIIIFDTKQDATGAILFTPKFLAGRDAFAKDSGLVIKSQFNDGWYLSSRPYDMEDFNFHQFTQQI
>ID:QEA10765.1 |[Enterobacter phage vB_EhoM-IME523]||_Enterobacter_phage_vB_EhoM-IME523.gbk|endonuclease IV|615|MN087708(172763):170585-171199:-1 ^^ Enterobacter phage vB_EhoM-IME523, complete genome.|neighbours:ID:QEA10764.1(-1),ID:QEA10766.1(-1)|neighbour_genes:hypothetical protein,hypothetical protein|
MIRNSDSWALLQRLSPTYMKPDDIKPHVLSKIKDTIRYSLEQDPNQNREDVARRCRTALMAEQIVAEAVHGFLPTGRENHDNPWSWVYDVVGKDGVRIEVKTHQRNSQYITVNTGMSGDYPAKSPGINLGHFLGRNLADLIIIFDTKQDATGAILFTPKFLAGRDAFAKDSGLVIKSQFNDGWYLSSRPYDMEEFNFHQFTQQI
>ID:YP_007004647.1 |[Escherichia phage ime09]||_Enterobacteria_phage_ime09.gbk|denB|477|NC_019503(166499):164480-164956:-1 ^GeneID:14010430^ Enterobacteria phage ime09, complete genome.|neighbours:ID:YP_007004646.1(-1),ID:YP_007004648.1(-1)|neighbour_genes:hypothetical protein,hypothetical protein|
MKVKIADTARYSLKQNPNQDKAEVIERCRIAVYAEFFVADWLSGYVNKGQEDVNDPYTYAWDVLAHPRYCGLRVEVKTHQTDSRWISVTTGCSGEYPYGSGINLGPILNHQVADCIIIFNTKEIHPGVIQYTPKFIGDREDLRKVVRKSNYNGWYLSI
>ID:AWD91016.1 |[Enterobacteria phage vB_EcoM_IME281]||_Enterobacteria_phage_vB_EcoM_IME281.gbk|DNA endonuclease IV|477|MH051913(170531):3974-4450:1 ^^ Enterobacteria phage vB_EcoM_IME281, complete genome.|neighbours:ID:AWD91015.1(1),ID:AWD91017.1(1)|neighbour_genes:hypothetical protein,hypothetical protein|
MKVKIKDTVLYSLGQDPSQDKKEVLTRCVIATYAEYMVADWLKGYVNSGLEDHDDPYTYAWDVLAHPMYCGLRVEVKTHQSDSKWISCTTGYSGDFPYGTGINLGPLLNHKVADCIIIFDTSVNEAGDVLFTPKFSGDRESIKKLVRKSNYNGWYLAL
>ID:AWD91933.1 |[Enterobacteria phage vB_EcoM_IME341]||_Enterobacteria_phage_vB_EcoM_IME341.gbk|endonuclease|477|MH051917(172379):3951-4427:1 ^^ Enterobacteria phage vB_EcoM_IME341, complete genome.|neighbours:ID:AWD91932.1(1),ID:AWD91934.1(1)|neighbour_genes:hypothetical protein,hypothetical protein|
MKVKIKDTVLYSLSQDPSQDKKEVLTRCVIATYAEYMVADWLKGYVNSGLEDHDDPYTYAWDVLAHPMYCGLRVEVKTHQSDSKWISCTTGYSGDFPYGTGINLGPLLNHKVADCIIIFDTSVNGAGDVLFTPKFSGDREAIKKLVRKSNYNGWYLAL
>ID:QJA42529.1 |[Enterobacteria phage vB_EcoM_IME540]||_Enterobacteria_phage_vB_EcoM_IME540.gbk|hypothetical protein|558|MT150133(170237):44307-44864:-1 ^^ Enterobacteria phage vB_EcoM_IME540, complete genome.|neighbours:ID:QJA42528.1(-1),ID:QJA42530.1(-1)|neighbour_genes:hypothetical protein,hypothetical protein|
MVKTNPGLLRLAAMPTFTLKTSDLTGEMKVKIKDTVLYSLSQDPSQDKKEVLTRCVIATYAEYMVADWLKGYVNSGLEDHDDPYTYAWDVLAHPMYCGLRVEVKTHQSDSKWISCTTGYSGDFPYGTGINLGPLLNHKVADCIIIFDTSVNEAGDVLFTPKFSGDREAITKLVRKSNYNGWYLAL
> |[Tevenvirinae Escherichia_phage_CJ20]||_Escherichia_phage_CJ20.gb|endonuclease IV|594|MT533174.1(169884):29997-30590:1 ^RAST2:fig|1198136.153.peg.57^ Tevenvirinae Escherichia_phage_CJ20|neighbours:(1),(1)|neighbour_genes:hypothetical protein,hypothetical protein|
MIQKSKTWEHLKKMPSFLYTKEDLNPESLQKIVDTARYSLRKDPGQDREQVMQRCMVATMAEQAIAKWTSGFLCGGDEDYDNPYSFAFDVVSKEGVRIEVKTHQSGSKWISVHTGHQGDYPHGYGINLGPFMQHKLADLMIMLDVKETLKGYRFKPKFLAGPGAFVPESGLVQKSQGDGWYLRSCSEEKFPYHRFTS
>ID:QMV33907.1 |[Escherichia phage DK-13]||_Escherichia_phage_DK-13.gbk|DNA endonuclease IV|594|MT611523(172275):86354-86947:-1 ^^ Escherichia phage DK-13, complete genome.|neighbours:ID:QMV33906.1(-1),ID:QMV33908.1(-1)|neighbour_genes:hypothetical protein,hypothetical protein|
MIQKSKTWEHLKKMPSFLYTKEDLTPESLQKIVDTARYSLRKDPGQDREQVMQRCMVATMAEQAIAKWTSGFLCGGDEDYDNPYSFAFDVVSKEGVRIEVKTHQSGSKWISVHTGHQGDYPHGYGVNLGPFMQHKLADLMIMLDVKETLKGYRFKPKFLAGPGAFVPESGLVQKSQGDGWYLRSCSEEKFPYHRFTS
> |[Tevenvirinae Escherichia_phage_ES12]||_Escherichia_phage_ES12.gb|Phage endonuclease|558|MN508614.1(166240):104948-105505:-1 ^RAST2:fig|1198136.135.peg.158^ Tevenvirinae Escherichia_phage_ES12|neighbours:(-1),(-1)|neighbour_genes:hypothetical protein,Phage endonuclease|
MQKTNPGLQRLFQIPSFTLSNSDLTSEMKVKIADTARYSLKQNPNQDKAEVIERCRIAVYAEFFVADWLSGYVNKGQEDVDDPYTYAWDVLAHPKYCGLRVEVKTHQTDSRWISVTTGCSGEYPYGSGINLGPILNYQVADCIIIFNTKEIHPGVIQYTPKFIGDREDLRKVVRKSNYSGWYLSI
> |[Tevenvirinae Escherichia_phage_ES19]||_Escherichia_phage_ES19.gb|Phage endonuclease|558|MN508616.1(166781):103866-104423:-1 ^RAST2:fig|1198136.145.peg.155^ Tevenvirinae Escherichia_phage_ES19|neighbours:(-1),(-1)|neighbour_genes:Phage protein,Phage endonuclease|
MQKTNPGLQRLFQIPTFTLSNSDLTSEMKVKIVDTARYSLKQNPNQDKAEVIERCRIAVYAEFFVADWLSGYVNKGQEDVDDPYTYAWDVLAHPRYCGLRVEVKTHQTDSRWISVTTGCSGEYPYGSGINLGPILNHQVADCIIIFNTKEIHPGVIQYTPKFIGDREDLRKVVRKSNYSGWYLSI
> |[Tevenvirinae Escherichia_phage_ES21]||_Escherichia_phage_ES21.gb|Phage endonuclease|558|MN508617.1(166790):103881-104438:-1 ^RAST2:fig|1198136.146.peg.155^ Tevenvirinae Escherichia_phage_ES21|neighbours:(-1),(-1)|neighbour_genes:Phage protein,Phage endonuclease|
MQKTNPGLQRLFQIPTFTLSNSDLTSEMKVKIVDTARYSLKQNPNQDKAEVIERCRIAVYAEFFVADWLSGYVNKGQEDVDDPYTYAWDVLAHPRYCGLRVEVKTHQTDSRWISVTTGCSGEYPYGSGINLGPILNHQVADCIIIFNTKEIHPGVIQYTPKFIGDREDLRKVVRKSNYSGWYLSI
> |[Tevenvirinae Escherichia_phage_ES26]||_Escherichia_phage_ES26.gb|Phage endonuclease|558|MN508618.1(166756):105299-105856:-1 ^RAST2:fig|1198136.149.peg.158^ Tevenvirinae Escherichia_phage_ES26|neighbours:(-1),(-1)|neighbour_genes:hypothetical protein,Phage endonuclease|
MQKTNPGLQRLFQIPSFTLSNSDLTSEMKVKIADTARYSLKQNPNQDKAEVIERCRIAVYAEFFVADWLSGYVNKGQEDVDDPYTYAWDVLAHPKYCGLRVEVKTHQTDSRWISVTTGCSGEYPYGSGINLGPILNYQVADCIIIFNTKEIHPGVIQYTPKFIGDREDLRKVVRKSNYSGWYLSI
>ID:QCQ57242.1 |[Escherichia phage EcNP1]||_Escherichia_phage_EcNP1.gbk|endonuclease|477|MK886800(166176):143221-143697:-1 ^^ Escherichia phage EcNP1, complete genome.|neighbours:ID:QCQ57241.1(-1),ID:QCQ57243.1(-1)|neighbour_genes:hypothetical protein,hypothetical protein|
MKVKIADTARYSLKQNPNQDKAEVIERCRIAVYAEFFVADWLSGYVNKGQEDVNDPYTYAWDVLAHPKYCGLRVEVKTHQTDSRWISVTTGCSGEYPYGSGINLGPILNHQVADCIIIFNTKEIHPGVIQYTPKFIGDREDLRKVVRKSNYSGWYLSI
> |[Tevenvirinae Escherichia_phage_F2]||_Escherichia_phage_F2.gb|Phage endonuclease|558|MN864145.1(168241):63077-63634:1 ^RAST2:fig|1198136.159.peg.118^ Tevenvirinae Escherichia_phage_F2|neighbours:(1),(1)|neighbour_genes:hypothetical protein,Phage protein|
MVKTNLGLLRLKNLPTFILSNEFLTSEMKVKIADTARYSLKQDPGQNKEDVVRRCKVAVFAEYVVANWLDGYVNKGIEDVEDPYTYAWDVLAHPKYCGIRVEVKTHQIDSKWISVTTGYSGDYPGGNGINIGPFLNHRVADCIIILDVKETSPDVFSYSIKFVGDHEDLKKIVRKSNYNGWYLHL
>ID:QOC55187.1 |[Escherichia phage JEP6]||_Escherichia_phage_JEP6.gbk|endonuclease|477|MT764206(170340):71421-71897:-1 ^^ Escherichia phage JEP6, complete genome.|neighbours:ID:QOC55186.1(-1),ID:QOC55188.1(-1)|neighbour_genes:hypothetical protein,hypothetical protein|
MKVKIADTARYSLKQNPNQDKAEVIERCRIAVYAEFFVADWLSGYVNKGQEDVDDPYTYAWDVLAHPKYCGLRVEVKTHQTDSRWISVTTGCSGEYPYGSGINLGPILNHQVADCIIIFNTKEIHPGVIQYTPKFIGDREDLRKVVRKSNYNGWYLSI
> |[Tevenvirinae Escherichia_phage_JN02]||_Escherichia_phage_JN02.gb|Phage endonuclease|558|MT782071.1(169453):167685-168242:-1 ^RAST2:fig|1198136.157.peg.280^ Tevenvirinae Escherichia_phage_JN02|neighbours:(-1),(-1)|neighbour_genes:Phage protein,hypothetical protein|
MVKTNLGLLRLKNLPTFILSNEFLTSEMKVKIADTARYSLKQDPGQIKEDVVRRCKVAVFAEYVVANWLDGYVNKGIEDVEDPYTYAWDVLAHPKYCGLRVEVKTHQMDSKWISVTTGYGGDYPGGNGINIGPFLNHRVADCIIILDVKETSPDVFSYSIKFVGDHEDLKKIVRKSNYNGWYLHL
> |[Tevenvirinae Escherichia_phage_KNP1]||_Escherichia_phage_KNP1.gb|Phage endonuclease|558|KX452694.1(165831):157061-157618:-1 ^RAST2:fig|1198136.141.peg.277^ Tevenvirinae Escherichia_phage_KNP1|neighbours:(-1),(1)|neighbour_genes:Phage protein,hypothetical protein|
MQKTNPGLQRLFQIPTFTLSNSDLTSEMKVKIADTARYSLKQNPNQDKAEVIERCRIAVYAEFFVADWLSGYVNKGQEDVNDPYTYAWDVLAHPRYCGLRVEVKTHQTDSRWISVTTGCSGEYPYGSGINLGPILNHQVADCIIIFNTKEIHPGVIQYTPKFIGDREDLRKVVRKSNYNGWYLSI
>ID:AKN44620.1 |[Escherichia phage PEC04]||_Escherichia_phage_PEC04.gbk|putative endonucleas..|489|KR233165(167552):70825-71313:1 ^^ Escherichia phage PEC04, complete genome.|neighbours:ID:AKN44619.1(1),ID:AKN44621.1(1)|neighbour_genes:hypothetical protein,hypothetical protein|
MTSEMKVKIADTARYSLKQNPNQDKAEVIERCRIAVYAEFFVADWLSGYVNKGQEDVNDPYTYAWDVLAHPKYCGLRVEVKTHQTDSRWISVTTGCSGEYPYGSGINLGPILNHQVADCIIIFNTKEIHPGVIQYTPKFIGDREDLRKVVRKSNYNGWYLSI
>ID:QBP05620.1 |[Escherichia phage PHB12]||_Escherichia_phage_PHB12.gbk|endonuclease|477|MK524178(168791):59624-60100:-1 ^^ Escherichia phage PHB12, complete genome.|neighbours:ID:QBP05619.1(-1),ID:QBP05621.1(-1)|neighbour_genes:hypothetical protein,hypothetical protein|
MKVKIADTARYSLSQNPGQNKEDVVRRCKVAVFAEYVVANWLDGYVNKGIEDVEDPYTYAWDVLAHPKYCGIRVEVKTHQIDSKWISVTTGYSGDYPGGNGINIGPFLNHRVADCIIILDVKETSPDVFSYSIKFVGDHEDLKKIVRKSNYNGWYLHL
>ID:VUF56054.1 |[Escherichia phage T4_ev151]||_Escherichia_phage_T4_ev151.gbk|Phage endonuclease|558|LR597660(167097):164996-165553:-1 ^^ Escherichia phage T4_ev151 genome assembly, chromosome: 1.|neighbours:ID:VUF56052.1(-1),ID:VUF56056.1(-1)|neighbour_genes:hypothetical protein,Phage protein|
MQKTNPGLQRLFQIPTFTLSNSDLTSEMKVKIADTARYSLKQNPNQDKAEVIERCRIAVYAEFFVADWLSGYVNKGQEDVDDPYTYAWDVLAHPRYCGLRVEVKTHQTDSRWISVTTGCSGEYPYGSGINLGPILNHQVADCIIIFNTKEIHPGVIQYTPKFIGDREDLRKVVRKSNYNGWYLSI
>ID:VUF56076.1 |[Escherichia phage T4_ev240]||_Escherichia_phage_T4_ev240.gbk|Phage endonuclease|477|LR597657(166954):165586-166062:-1 ^^ Escherichia phage T4_ev240 genome assembly, chromosome: 1.|neighbours:ID:VUF56075.1(-1),ID:VUF56077.1(-1)|neighbour_genes:Phage protein,hypothetical protein|
MKVKIADTARYSLKQNPNQDKAEVIERCRIAVYAEFFVADWLSGYVNKGQEDVNDPYTYAWDVLAHPKYCGLRVEVKTHQTDSRWISVTTGCSGEYPYGSGINLGPILNHQVADCIIIFNTKEIHPGVIQYTPKFIGDREDLRKVVRKSNYNGWYLSI
>ID:QOI68449.1 |[Escherichia phage VEc74]||_Escherichia_phage_VEc74.gbk|hypothetical protein|477|MT932213(166100):164067-164543:-1 ^^ Escherichia phage VEc74, complete genome.|neighbours:ID:QOI68448.1(-1),ID:QOI68450.1(-1)|neighbour_genes:hypothetical protein,hypothetical protein|
MKVKIADTARYSLKQNPNQDKAEVIERCRIAVYAEFFVADWLSGYVNKGQEDVDDPYTYAWDVLAHPKYCGLRVEVKTHQTDSRWISVTTGCSGEYPYGSGINLGPILNHQVADCIIIFNTKEIHPGVIQYTPKFIGDREDLRKVVRKSNYNGWYLSI
>ID:APU02628.1 |[Escherichia phage YUEEL01]||_Escherichia_phage_YUEEL01.gbk|DNA endonuclease IV|558|KY290975(169621):167591-168148:-1 ^^ Escherichia phage YUEEL01, complete genome.|neighbours:ID:APU02627.1(-1),ID:APU02629.1(-1)|neighbour_genes:hypothetical protein,hypothetical protein|
MQKTNPGLQRLFQIPTFTLSNSDLTSEMKVKIADTARYSLKQNPNQDKAEVIERCRIAVYAEFFVADWLSGYVNKGQEDVDDPYTYAWDVLAHPKYCGLRVEVKTHQTGSRWISVTTGCSGEYPYGSGINLGPILNHQVADCIIIFNTKEIHPGVIQYTPKFIGDREDLRKVVRKSNYNGWYLSI
>ID:QHR70807.1 |[Escherichia phage dhaeg]||_Escherichia_phage_dhaeg.gbk|endonuclease|558|MN850609(170817):166081-166638:1 ^^ Escherichia phage dhaeg, complete genome.|neighbours:ID:QHR70806.1(1),ID:QHR70808.1(1)|neighbour_genes:hypothetical protein,hypothetical protein|
MVKTNPGLLRLAAMPTFTLKTSDLTGEMKVKIKDTVLYSLSQDPSQDKKEVLTRCVIATYAEYMVADWLKGYVNSGLEDHDDPYTYAWDVLAHPMYCGLRVEVKTHQSDSKWISCTTGYSGDFPYGTGINLGPLLNHKVADCIIIFDTSVNEAGDVLFTPKFSGDRESIKKLVRKSNYNGWYLAL
>ID:QHR66917.1 |[Escherichia phage mogra]||_Escherichia_phage_mogra.gbk|DNA endonuclease IV|477|MN850579(168724):7321-7797:1 ^^ Escherichia phage mogra, complete genome.|neighbours:ID:QHR66916.1(1),ID:QHR66918.1(1)|neighbour_genes:hypothetical protein,hypothetical protein|
MKVKIADTARYSLKQDPGQIKEDVVRRCKVAVFAEYVVANWLDGYVNKGIEDVEDPYTYAWDVLAHPKYCGLRVEVKTHQMDSKWISVTTGYSGDYPGGNGINIGPFLNHRVADCIIILDVKETSPDVFSYSIKFVGDHEDLKKIVRKSNYNGWYLHL
>ID:QHR68320.1 |[Escherichia phage moha]||_Escherichia_phage_moha.gbk|DNA endonuclease IV|477|MN850590(168676):113477-113953:1 ^^ Escherichia phage moha, complete genome.|neighbours:ID:QHR68319.1(1),ID:QHR68321.1(1)|neighbour_genes:hypothetical protein,hypothetical protein|
MKVKIADTARYSLKQDPGQIKEDVVRRCKVAVFAEYVVANWLDGYVNKGNEDVEDPYTYAWDVLAHPKYCGLRVEVKTHQMDSKWISVTTGYGGDYPGGNGINIGPFLNHRVADCIIILNVKETSPDVFSYSIKFVGDHEDLKKIVRKSNYNGWYLHL
>ID:QHR76456.1 |[Escherichia phage moskry]||_Escherichia_phage_moskry.gbk|DNA endonuclease IV|477|MN850651(169410):7500-7976:-1 ^^ Escherichia phage moskry, complete genome.|neighbours:ID:QHR76455.1(-1),ID:QHR76457.1(-1)|neighbour_genes:hypothetical protein,hypothetical protein|
MKVKIADTARYSLKQDPGQIKEDVVRRCKVAVFAEYVVANWLDGYVNKGIEDVEDPYTYAWDVLAHPKYCGIRVEVKTHQIDSKWISVTTGYSGDYPGGNGINIGPFLNHRVADCIIILDVKETSPDVFSYSIKFVGDHEDLKKIVRKSNYNGWYLHL
>ID:ARM70818.1 |[Escherichia phage phiC120]||_Escherichia_phage_phiC120.gbk|endonuclease IV|477|KY703222(186570):86829-87305:-1 ^^ Escherichia phage phiC120, complete genome.|neighbours:ID:ARM70817.1(-1),ID:ARM70819.1(-1)|neighbour_genes:hypothetical protein,hypothetical protein|
MKVKIADTARYSLSQNPDQNKEDVVRRCKVAVFAEYVVANWLDGYVNKGNEDVEDPYTYAWDVLAHPKYCGIRVEVKTHQMDSKWISVTTGYSGDYPGGNGINIGPFLNHRVADCIIILNVKETSPDVFSYSIKFVGDHEDLKKIVRKSNYNGWYLHL
>ID:QHR64508.1 |[Escherichia phage teqdroes]||_Escherichia_phage_teqdroes.gbk|endonuclease IV|477|MN895438(166833):56092-56568:1 ^^ Escherichia phage teqdroes, complete genome.|neighbours:ID:QHR64507.1(1),ID:QHR64509.1(1)|neighbour_genes:endonuclease IV,hypothetical protein|
MKVKIADTARYSLKQNPNQDKAEVIERCRIAVYAEFFVADWLSGYVNKGQEDVNDPYTYAWDVLAHPRYCGLRVEVKTHQTDSRWISVTTGCSGEYPYGSGINLGPILNHQVADCIIIFNTKEIHPGVIQYTPKFIGDREDLRKVVRKSNYNGWYLSI
> |[Tevenvirinae Escherichia_phage_teqhad]||_Escherichia_phage_teqhad.gb|Phage endonuclease|558|MN895434.1(167892):2954-3511:-1 ^RAST2:fig|1198136.163.peg.11^ Tevenvirinae Escherichia_phage_teqhad|neighbours:(-1),(-1)|neighbour_genes:Phage protein,Phage endonuclease|
MQKTNPGLQRLFQIPTFTLSNSDLTSEMKVKIADTARYSLKQNPNQDKAEVIERCRIAVYAEFFVADWLSGYVNKGQEDVDDPYTYAWDVLAHPKYCGLRVEVKTHQTGSRWISVTTGCSGEYPYGSGINLGPILNHQVADCIIIFNTKEIHPGVIQYTPKFIGDREDLRKVVRKSNYNGWYLSI
> |[Tevenvirinae Escherichia_phage_teqhal]||_Escherichia_phage_teqhal.gb|Phage endonuclease|558|MN895435.1(168070):40724-41281:1 ^RAST2:fig|1198136.192.peg.76^ Tevenvirinae Escherichia_phage_teqhal|neighbours:(1),(1)|neighbour_genes:Phage endonuclease,Phage protein|
MQKTNPGLQRLFQIPTFTLSNSDLTSEMKVKIADTARYSLKQNPNQDKAEVIERCRIAVYAEFFVADWLSGYVNKGQEDVDDPYTYAWDVLAHPKYCGLRVEVKTHQTDSRWISVTTGCSGEYPYGSGINLGPILNHQVADCIIIFNTKEIHPGVIQYTPKFIGDREDLRKVVRKSNYNGWYLSI
>ID:QHR64182.1 |[Escherichia phage teqskov]||_Escherichia_phage_teqskov.gbk|DNA endonuclease IV|558|MN895437(165017):19059-19616:1 ^^ Escherichia phage teqskov, complete genome.|neighbours:ID:QHR64181.1(1),ID:QHR64183.1(1)|neighbour_genes:hypothetical protein,hypothetical protein|
MQKTNPGLQRLFQIPSFTLSNSDLTSEMKVKIADTARYSLKQNPNQDKAEVIERCRIAVYAEFFVADWLSGYVNKGQEDVNDPYTYAWDVLAHPRYCGLRVEVKTHQTDSRWISVTTGCSGEYPYGSGINLGPILNHQVADCIIIFNTKEIHPGVIQYTPKFIGDREDLRKVVRKSNYNGWYLSI
>ID:QHR64114.1 |[Escherichia phage teqsoen]||_Escherichia_phage_teqsoen.gbk|endonuclease IV|477|MN895436(166468):149564-150040:-1 ^^ Escherichia phage teqsoen, complete genome.|neighbours:ID:QHR64113.1(-1),ID:QHR64115.1(-1)|neighbour_genes:hypothetical protein,endonuclease IV|
MKVKIADTARYSLKQNPNQDKAEVIERCRIAVYAEFFVADWLSGYVNKGQEDVNDPYTYAWDVLAHPRYCGLRVEVKTHQTDSRWISVTTGCSGEYPYGSGINLGPILNHQVADCIIIFNTKEIHPGVIQYTPKFIGDREDLRKVVRKSNYNGWYLSI
>ID:QQM15629.1 |[Escherichia phage vB_EcoM-BECP11]||_Escherichia_phage_vB_EcoM-BECP11.gbk|denB|477|MW286157(165973):37596-38072:1 ^^ Escherichia phage vB_EcoM-BECP11, complete genome.|neighbours:ID:QQM15628.1(1),ID:QQM15630.1(1)|neighbour_genes:hypothetical protein,hypothetical protein|
MKVKIADTARYSLKQNPNQDKAEVIERCRIAVYAEYVVADWLSGYVNKGQEDVDDPYTYAWDVLAHPKYCGLRVEVKTHQTDSRWISVTTGHSGEYPYGSGINLGPILNHQVADCIIIFNTKEIHPGVIQYTPKFIGDREDLRKVVRKSNYNGWYLSI
>ID:QLF81674.1 |[Escherichia phage vB_EcoM_F1]||_Escherichia_phage_vB_EcoM_F1.gbk|hypothetical protein|477|MT682712(168410):166378-166854:-1 ^^ Escherichia phage vB_EcoM_F1, complete genome.|neighbours:ID:QLF81754.1(-1),ID:QLF81717.1(-1)|neighbour_genes:hypothetical protein,hypothetical protein|
MKVKIADTARYSLKQNPNQDKAEVIERCRIAVYAEFFVADWLSGYVNKGQEDVDDPYTYAWDVLAHPKYCGLRVEVKTHQTDSRWISVTTGCSGEYPYGSGINLGPILNHQVADCIIIFNTKEIHPGVIQYTPKFIGDREDLRKVVRKSNYNGWYLSI
>ID:QLF81397.1 |[Escherichia phage vB_EcoM_FB]||_Escherichia_phage_vB_EcoM_FB.gbk|hypothetical protein|519|MT682711(171555):169596-170114:-1 ^^ Escherichia phage vB_EcoM_FB, complete genome.|neighbours:ID:QLF81488.1(-1),ID:QLF81459.1(-1)|neighbour_genes:hypothetical protein,hypothetical protein|
MPTFTLKTSDLTGEMKVKIKDTVLYSLSQDPAQDKKEVLARCVIATYAEYMVADWLKGYVNSGLEDHDDPYTYAWDVLAHPMYCGLRVEVKTHQSDSKWISCTTGYSGDFPYGTGINLGPLLNHKVADCIIIFDTSVNEAGYVLFTPKFSGDREAITKLVRKSNYNGWYLAL
>ID:QLF81111.1 |[Escherichia phage vB_EcoM_FT]||_Escherichia_phage_vB_EcoM_FT.gbk|hypothetical protein|558|MT682710(167431):106952-107509:-1 ^^ Escherichia phage vB_EcoM_FT, complete genome.|neighbours:ID:QLF81208.1(-1),ID:QLF81257.1(-1)|neighbour_genes:hypothetical protein,hypothetical protein|
MQKTNPGLQRLFQIPSFTLSNSDLTSEMKAKIADTARYSLKQNPNQDKAEVIERCRIAVYAEYVVADWLSGYVNKGQEDVDDPYTYAWDVLAHPKYCGLRVEVKTHQTDSRWISVTTGCSGEYPYGSGINLGPILNHQVADCIIIFNTKEIHPGVIQYTPKFIGDREDLRKVVRKSNYNGWYLSI
> |[Tevenvirinae Escherichia_phage_vB_EcoM_G2133]||_Escherichia_phage_vB_EcoM_G2133.gb|Phage endonuclease|477|MK327928.1(168959):166946-167422:-1 ^RAST2:fig|1198136.156.peg.279^ Tevenvirinae Escherichia_phage_vB_EcoM_G2133|neighbours:(-1),(-1)|neighbour_genes:hypothetical protein,Phage protein|
MKVKIADTARYSLKQNPNQDKAEVIERCRIAVYAEFFVADWLSGYVNKGQEDVNDPYTYAWDVLAHPRYCGLRVEVKTHQTDSRWISVTTGCSGEYPYGSGINLGPILNHQVADCIIIFNTKEIHPGVIQYTPKFIGDREDLRKVVRKSNYNGWYLSI
>ID:QIW91347.1 |[Escherichia phage vB_EcoM_IME537]||_Escherichia_phage_vB_EcoM_IME537.gbk|putative DNA endonuc..|558|MT179807(168642):74496-75053:-1 ^^ Escherichia phage vB_EcoM_IME537, complete genome.|neighbours:ID:QIW91346.1(-1),ID:QIW91348.1(-1)|neighbour_genes:hypothetical protein,hypothetical protein|
MQKTNPGLQRLFQIPTFTLSNSDLTSEMKAKIADTARYSLKQNPNQDKAEVIERCRIAVYAEFFVADWLSGYVNKGQEDVDDPYTYAWDVLAHPKYCGLRVEVKTHQTDSRWISVTTGCSGEYPYGSGINLGPILNHQVADCIIIFNTKEIHPGVIQYTPKFIGDREDLRKVVRKSNYNGWYLSI
>ID:QLF82223.1 |[Escherichia phage vB_EcoM_Lutter]||_Escherichia_phage_vB_EcoM_Lutter.gbk|hypothetical protein|477|MT682714(170054):168036-168512:-1 ^^ Escherichia phage vB_EcoM_Lutter, complete genome.|neighbours:ID:QLF82300.1(-1),ID:QLF82270.1(-1)|neighbour_genes:hypothetical protein,hypothetical protein|
MKVKIADTARYSLKQNPNQDKAEVIERCRIAVYAEFFVADWLSGYVNKGQEDVNDPYTYAWDVLAHPRYCGLRVEVKTHQTDSRWISVTTGCSGEYPYGSGINLGPILNHQVADCIIIFNTKEIHSGVIQYTPKFIGDREDLRKVVRKSNYNGWYLSI
>ID:AWM11800.1 |[Escherichia phage vB_EcoM_NBG1]||_Escherichia_phage_vB_EcoM_NBG1.gbk|endonuclease IV|477|MH243438(168869):167100-167576:-1 ^^ Escherichia phage vB_EcoM_NBG1, complete genome.|neighbours:ID:AWM11885.1(-1),ID:AWM11872.1(-1)|neighbour_genes:hypothetical protein,hypothetical protein|
MKVKIADTARYSLSQNPDQNKEDVVRRCKVAVFAEYVVANWLDGYVNKGNEDVEDPYTYAWDVLAHPKYCGLRVEVKTHQIDSKWISVTTGYSGDYPGGNGINIGPFLNHRVADCIIILNVKETSPDVFSYSIKFVGDHEDLKKIVRKSNYNGWYLHL
>ID:AWM12069.1 |[Escherichia phage vB_EcoM_NBG2]||_Escherichia_phage_vB_EcoM_NBG2.gbk|DNA endonuclease IV|477|MH243439(166083):164060-164536:-1 ^^ Escherichia phage vB_EcoM_NBG2, complete genome.|neighbours:ID:AWM12147.1(-1),ID:AWM12113.1(-1)|neighbour_genes:hypothetical protein,hypothetical protein|
MKVKIADTARYSLKQNPNQDKAEVIERCRIAVYAEFFVADWLSGYVNKGQEDVDDPYTYAWDVLAHPKYCGLRVEVKTHQTGSRWISVTTGCSGEYPYGSGINLGPILNHQVADCIIIFNTKEIHPGVIQYTPKFIGDREDLRKVVRKSNYNGWYLSI
>ID:QLF81931.1 |[Escherichia phage vB_EcoM_Ozark]||_Escherichia_phage_vB_EcoM_Ozark.gbk|hypothetical protein|558|MT682713(167600):165818-166375:-1 ^^ Escherichia phage vB_EcoM_Ozark, complete genome.|neighbours:ID:QLF82029.1(-1),ID:QLF82081.1(-1)|neighbour_genes:hypothetical protein,hypothetical protein|
MQKTNPGLQRLFQIPTFTLSNSDLTSEMKVKIADTARYSLKQNPNQDKAEVIERCRIAVYAEFFVADWLSGYVNKGQENVDDPYTYAWDVLAHPKYCGLRVEVKTHQTDSRWISVTTGCSGEYPYGSGINLGPILNHQVADCIIIFNTKEIHPGVIQYTPKFIGDREDLRRVVRKSNYNGWYLSI
>ID:QLF80863.1 |[Escherichia phage vB_EcoM_SP1]||_Escherichia_phage_vB_EcoM_SP1.gbk|hypothetical protein|477|MT682709(165416):3947-4423:1 ^^ Escherichia phage vB_EcoM_SP1, complete genome.|neighbours:ID:QLF80905.1(1),ID:QLF80976.1(1)|neighbour_genes:hypothetical protein,hypothetical protein|
MKVKIADTARYSLKQNPNQDKAEVIERCRIAVYAEFFVADWLSGYVNKGQEDVNDPYTYAWDVLAHPRYCGLRVEVKTHQTDSRWISVTTGCSGEYPYGSGINLGPILNHQVADCIIIFNTKEIHPGVIQYTPKFIGDREDLRKVVRKSNYNGWYLSI
> |[Tevenvirinae Escherichia_phage_vB_EcoM_WL-3]||_Escherichia_phage_vB_EcoM_WL-3.gb|Phage endonuclease|558|MT968995.1(165369):163564-164121:-1 ^RAST2:fig|1198136.164.peg.281^ Tevenvirinae Escherichia_phage_vB_EcoM_WL-3|neighbours:(-1),(-1)|neighbour_genes:Phage protein,Phage endonuclease|
MQKTNPGLQRLFQIPTFTLSNSDLTSEMKVKIADTARYSLKQNPNQDKAEVIERCRIAVYAEFFVADWLSGYVNKGQEDVNDPYTYAWDVLAHPKYCGLRVEVKTHQTDSRWISVTTGCSGEYPYGSGINLGPILNHQVADCIIIFNTKEIHPGVIQYTPKFIGDREDLRKVVRKSNYNGWYLSI
>ID:AYD85263.1 |[Escherichia phage vB_vPM_PD112]||_Escherichia_phage_vB_vPM_PD112.gbk|hypothetical protein|477|MH837626(168084):69709-70185:-1 ^^ Escherichia phage vB_vPM_PD112, complete genome.|neighbours:ID:AYD85262.1(-1),ID:AYD85264.1(-1)|neighbour_genes:hypothetical protein,hypothetical protein|
MKAKIADTARYSLKQNPNQDKAEVIERCRIAVYAEFFVADWLSGYVNKGQEDVDDPYTYAWDVLAHPKYCGLRVEVKTHQTDSRWISVTTGCSGEYPYGSGINLGPILNHQVADCIIIFNTKEIHPGVIQYTPKFIGDREDLRKVVRKSNYNGWYLSI
>ID:QOC56987.1 |[Escherichia phage vb_EcoM_bov10K1]||_Escherichia_phage_vb_EcoM_bov10K1.gbk|endonuclease|477|MT884007(166364):164342-164818:-1 ^^ Escherichia phage vb_EcoM_bov10K1, complete genome.|neighbours:ID:QOC56986.1(-1),ID:QOC56988.1(-1)|neighbour_genes:hypothetical protein,hypothetical protein|
MKVKIADTVRYSLKQNPNQDKAEVIERCRIAVYAEFFVADWLSGYVNKGQEDVNDPYTYAWDVLAHPRYCGLRVEVKTHQTDSRWISVTTGCSGEYPYGSGINLGPILNHQVADCIIIFNTKEIHPGVIQYTPKFIGDREDLRKVVRKSNYNGWYLSI
>ID:QNR52744.1 |[Escherichia phage vb_EcoM_bov9_1]||_Escherichia_phage_vb_EcoM_bov9_1.gbk|endonuclease|477|MT884006(166363):164341-164817:-1 ^^ Escherichia phage vb_EcoM_bov9_1, complete genome.|neighbours:ID:QNR52743.1(-1),ID:QNR52745.1(-1)|neighbour_genes:hypothetical protein,hypothetical protein|
MKVKIADTVRYSLKQNPNQDKAEVIERCRIAVYAEFFVADWLSGYVNKGQEDVNDPYTYAWDVLAHPRYCGLRVEVKTHQTDSRWISVTTGCSGEYPYGSGINLGPILNHQVADCIIIFNTKEIHPGVIQYTPKFIGDREDLRKVVRKSNYNGWYLSI
> |[Tevenvirinae Escherichia_virus_TH09]||_Escherichia_virus_TH09.gb|Phage endonuclease|558|MT446387.1(167656):158432-158989:1 ^RAST2:fig|1198136.143.peg.261^ Tevenvirinae Escherichia_virus_TH09|neighbours:(1),(1)|neighbour_genes:Phage endonuclease,Phage protein|
MQKTNPGLQRLFQIPTFTLSNNDLTSEMKVKIADTARYSLKQNPNQDKAEVIERCRIAVYAEFFVADWLSGYVNKGQEDVNDPYTYAWDVLAHPRYCGLRVEVKTHQTDSRWISVTTGCSGEYPYGSGINLGPILNHQVADCIIIFNTKEIHPGVIQYTPKFIGDREDLRKVVRKSNYNGWYLSI
> |[Tevenvirinae Escherichia_virus_TH12]||_Escherichia_virus_TH12.gb|Phage endonuclease|558|MT446390.1(169545):2606-3163:1 ^RAST2:fig|1198136.138.peg.4^ Tevenvirinae Escherichia_virus_TH12|neighbours:(1),(1)|neighbour_genes:hypothetical protein,Phage protein|
MVKTNLGLLRLKNLPTFILSNEFLTSEMKVKIADTARYSLSQNPDQNKEDVVRRCKVAVFAEYVVANWLDGYVNKGIEDVEDPYTYAWDVLAHPKYCGIRVEVKTHQMDSKWISVTTGYSGDYPGGNGINIGPFLNHRVADCIIILNVKETSPDVFSYSIKFVGDHEDLKKIVRKSNYNGWYLHL
> |[Tevenvirinae Escherichia_virus_TH15]||_Escherichia_virus_TH15.gb|DenB DNA endonucleas..|594|MT446392.1(171591):7082-7675:1 ^RAST2:fig|1198136.139.peg.10^ Tevenvirinae Escherichia_virus_TH15|neighbours:(1),(1)|neighbour_genes:hypothetical protein,hypothetical protein|
MIQKSKTWEHLKKMPSFLYTKEDLTPESMQKIVDTARYSLRKDPAQDREQVMQRCMVATMAEQAIAKWTSGFLCGGDEDYNNPFSFAFDVVSQEGVRIEVKTHQSGSKWISVHTGHQGDYPRGYGVNLGPFMQHKLADLMIMFNVKETIKGYRFKPKFLAGPGAFVPESGLVQKSQGDGWYLRSCSEEKFPYHRFTS
> |[Tevenvirinae Escherichia_virus_TH22]||_Escherichia_virus_TH22.gb|endonuclease IV|636|MT446396.1(170090):160921-161556:1 ^RAST2:fig|1198136.151.peg.284^ Tevenvirinae Escherichia_virus_TH22|neighbours:(1),(1)|neighbour_genes:hypothetical protein,hypothetical protein|
MLSKNPICILKDELMIQKSKTWEHLKKMPSFLYTKEDLTPESLQKIVDTARYSLRKDPGQDREQVMQRCMVATMAEQAIAKWTSGFLCGGDEDYDNPYSFAFDVVSKEGVRIEVKTHQSGSKWISVHTGHQGDYPHGYGINLGPFMQHKLADLMIMLDVKETLKGCRFKPKFLAGPGAFVPESGLVQKSQGDGWYLRSCSEEKFPYHRFTS
> |[Tevenvirinae Escherichia_virus_TH40]||_Escherichia_virus_TH40.gb|DenB DNA endonucleas..|594|MT446411.1(171726):43881-44474:-1 ^RAST2:fig|1198136.144.peg.83^ Tevenvirinae Escherichia_virus_TH40|neighbours:(-1),(-1)|neighbour_genes:hypothetical protein,hypothetical protein|
MIQKSKTWEHLKKMPSFLYTKEDLTPESMQKIVGTARYSLRKDPAQDREQVMQRCMVATMAEQAIAKWTSGFLCGGDEDYNNPFSFAFDVVSQEGVRIEVKTHQSGSKWISVHTGHQGDYPRGYGVNLGPFMQYKLADLMIMFNVKETIKGYRFKPKFLAGPGAFVPESGLVQKSQGDGWYLRSCSEEKFPYHRFTS
> |[Tevenvirinae Escherichia_virus_TH41]||_Escherichia_virus_TH41.gb|endonuclease IV|594|MT446412.1(170556):141354-141947:1 ^RAST2:fig|1198136.129.peg.264^ Tevenvirinae Escherichia_virus_TH41|neighbours:(1),(1)|neighbour_genes:hypothetical protein,hypothetical protein|
MIQKSKTWEHLKKMPSFLYTKEDLTPESLQKIVDTARYSLRKDPGQDREQVMQRCMVATMAEQAIAKWTSGFLCGGDEDYDNPYSFAFDVVSKEGVRIEVKTHQSGSKWISVHTGHQGDYPHGYGVNLGPFMQHKLADLMIMFNVKETLKGYRFKPKFLAGPGAFVPESGLVQKSQGDGWYLRSCSEEKFPYHRFTS
> |[Tevenvirinae Escherichia_virus_TH44]||_Escherichia_virus_TH44.gb|endonuclease IV|594|MT446415.1(171075):114068-114661:1 ^RAST2:fig|1198136.147.peg.214^ Tevenvirinae Escherichia_virus_TH44|neighbours:(1),(1)|neighbour_genes:hypothetical protein,hypothetical protein|
MIQKSKTWEHLKKMPSFLYTKEDLTPESLQKIVDTARYSLRKDPGQDREQVMQRCMVATMAEQAIAKWTSGFLCGGDEDYDNPYSFAFDVVSKEGVRIEVKTHQSGSKWISVHTGHQGDYPHGYGVNLGPFMQHKLADLMIMFNVKETLKGYRFKPKFLAGPGAFVPESGLVQKSQGDGWYLRSCSEEKFPYHRFTS
> |[Tevenvirinae Escherichia_virus_TH54]||_Escherichia_virus_TH54.gb|endonuclease IV|594|MT446420.1(170988):56502-57095:-1 ^RAST2:fig|1198136.131.peg.98^ Tevenvirinae Escherichia_virus_TH54|neighbours:(-1),(-1)|neighbour_genes:hypothetical protein,hypothetical protein|
MIQKSKTWEHLKKMPSFLYTKEDLTPESLQKIVDTARYSLRKDPGQDREQVMQRCMVATMAEQAIAKWTSGFLCGGDEDYDNPYSFAFDVVSKEGVRIEVKTHQSGSKWISVHTGSHGDYPHGYGINLGPFMQHKLADLMIMFNVKETIKGYRFKPKFLAGPGAFVPESGLVQKSQGDGWYLRSCSEEKFPYHRFTS
> |[Tevenvirinae Escherichia_virus_TH55]||_Escherichia_virus_TH55.gb|endonuclease IV|636|MT446421.1(170389):56830-57465:-1 ^RAST2:fig|1198136.150.peg.100^ Tevenvirinae Escherichia_virus_TH55|neighbours:(-1),(-1)|neighbour_genes:hypothetical protein,hypothetical protein|
MLSKNPICILKDELMIQKSKTWEHLKKMPSFLYTKEDLTPESLQKIVDTARYSLRKDPGQDREQVMQRCMVATMAEQAIAKWTSGFLCGGDEDYDNPYSFAFDVVSKEGVRIEVKTHQSGSKWISVHTGHQGDYPHGYGINLGPFMQHKLADLMIMLDVKETLKGCRFKPKFLAGPGAFVPESGLVQKSQGDGWYLRSCSEEKFPYHRFTS
> |[Tevenvirinae Escherichia_virus_TH57]||_Escherichia_virus_TH57.gb|endonuclease IV|594|MT446422.1(171230):150029-150622:1 ^RAST2:fig|1198136.132.peg.275^ Tevenvirinae Escherichia_virus_TH57|neighbours:(1),(1)|neighbour_genes:hypothetical protein,hypothetical protein|
MIQKSKTWEHLKKMPSFLYTKEDLTPESLQKIVDTARYSLRKDPGQDREQVMQRCMVATMAEQAIAKWTSGFLCGGDEDYDNPYSFAFDVVSKEGVRIEVKTHQSGSKWISVHTGSQGDYPHGYGINLGPFMQHKLADLMIMFNVKETIKGYRFKPKFLAGPGAFVPESGLVQKSQGDGWYLRSCSEEKFPYHRFTS
> |[Tevenvirinae Escherichia_virus_TH58]||_Escherichia_virus_TH58.gb|Phage endonuclease|558|MT446423.1(170748):115232-115789:1 ^RAST2:fig|1198136.130.peg.202^ Tevenvirinae Escherichia_virus_TH58|neighbours:(1),(1)|neighbour_genes:hypothetical protein,Phage protein|
MVKTNLGLLRLKNLPTFILSNEFLTSEMKVKIADTARYSLSQNPDQNKEDVVRRCKVAVFAEYVVANWLDGYVNKGIEDVEDPYTYAWDVLAHPKYCGIRVEVKTHQIDSKWISVTTGYSGDYPGGNGINIGPFLNHRVADCIIILDVKETSPDVFSYSIKFVGDHEDLKKIVRKSNYNGWYLQL
> |[Tevenvirinae Klebsiella_phage_AShe-2020a]||_Klebsiella_phage_AShe-2020a.gb|endonuclease|666|CP062992.1(168979):111208-111873:-1 ^RAST2:fig|1198136.148.peg.178^ Tevenvirinae Klebsiella_phage_AShe-2020a|neighbours:(-1),(1)|neighbour_genes:hypothetical protein,hypothetical protein|
MILLWNQTLVTTTIVFILVNYISEEFMALMNKALQRLNQLRTFTLDLNKLRGEAKVKIIDTARYSLDIDPSQDRIDVLKRCRIAIPAEYVVADFLDGYVNDQVVDHNNNDPYEWAWDVLAHPHYQGVRVEVKTHFVHDRANHKPWINVTTGKDGPFPDGSGINLGPMFKHKVADCIIIFVAEEVSQNVIRYTPMFAGGIEHLMEVVKPSRVGAGGYIMHKF
>ID:QFR57078.1 |[Klebsiella phage AmPh_EK29]||_Klebsiella_phage_AmPh_EK29.gbk|endonuclease IV|603|MN434092(169353):67493-68095:1 ^^ Klebsiella phage AmPh_EK29, complete genome.|neighbours:ID:QFR57077.1(1),ID:QFR57079.1(1)|neighbour_genes:hypothetical protein,hypothetical protein|
MVSMSLTWKQLLNLKPVNLTVENLSRENKIKALKESEHSMSLDNSQEQRSALKRCVIATLGEQLIAQCTNGRVMDTEFNKANPFSYSFDVISEEGVRIEVKTHQSDSRWISVHTKGRHPYPYGSGIDLDGFLTYRLSDLIIILDVEEVGPGVYRFIPRMMGDQIAFLPGSGLVQESKYENGGWYLRSCSEEEYQFKRFTY
> |[Tevenvirinae Klebsiella_phage_EI]||_Klebsiella_phage_EI.gb|hypothetical protein|603|MN106245.1(170423):168439-169041:-1 ^RAST2:fig|1198136.166.peg.319^ Tevenvirinae Klebsiella_phage_EI|neighbours:(-1),(-1)|neighbour_genes:hypothetical protein,[Enterobacteria phag..|
MVSMSLTWKQLLNLKPVNLTVENLSRENKIKALKESEHSMSLDNSQEQRSALKRCVIATLGEQLIAQCTNGRVMDTEFNKANPFSYSFDVISEEGVRIEVKTHQSDSRWISVHTKGRHPYPYGSGIDLDGFLTYRLSDLIIILDVEEVGPGVYRFIPRMMGDQTAFLPGSGLVQESKYENGGWYLRSCSEEEYQFKRFTY
>ID:AKY02132.1 |[Klebsiella phage JD18]||_Klebsiella_phage_JD18.gbk|hypothetical protein|528|KT239446(166313):155039-155566:-1 ^^ Klebsiella phage JD18, complete genome.|neighbours:ID:AKY02131.1(-1),ID:AKY02133.1(-1)|neighbour_genes:hypothetical protein,hypothetical protein|
MNKLRGEAKVKIIDTARYSLDIDPSQDRIDVLKRCRIAIPAEYVVADFLDGYVNDQVVDHNNNDPYEWAWDVLAHPHYQGVRVEVKTHFVHDRANHKPWINVTTGKDGLFPNGSGINLGPMFKHKVADCIIIFVAEEVSQNVIRYTPMFAGGIDHLMEVVKPSRVGAGGYIMHKF
> |[Tevenvirinae Klebsiella_phage_KP179]||_Klebsiella_phage_KP179.gb|endonuclease|588|MH729874.1(162630):152651-153238:1 ^RAST2:fig|1198136.196.peg.258^ Tevenvirinae Klebsiella_phage_KP179|neighbours:(1),(1)|neighbour_genes:hypothetical protein,hypothetical protein|
MALMNKALQRLNQLRTFTLDMNKLRGEAKVKIIDTARYSLDIDPSQDRIDVLKRCRIAIPAEYVVADFLDGYVNDQVVDHNNNDPYEWAWDVLAHPHYQGVRVEVKTHFVHDRANHKPWINVTTGKDGPFPDGSGINLGPMFKHKVADCIIIFVAEEVSQNVIQYTPMFAGGIEHLMEVVKPSRVGAGGYIMHKF
>ID:QEG11664.1 |[Klebsiella phage KPN6]||_Klebsiella_phage_KPN6.gbk|DNA endonuclease IV|579|MN101230(164270):70860-71438:-1 ^^ Klebsiella phage KPN6, complete genome.|neighbours:ID:QEG11780.1(-1),ID:QEG11746.1(-1)|neighbour_genes:hypothetical protein,hypothetical protein|
MNKALQRLNQLRTFTLDLNKLRGEAKVKIIDTARYSLDIDPSQDRIDVLKRCRIAIPAEYVVADFLDGYVNDQVVDHNNNDPYEWAWDVLAHPYYQGVRVEVKTHFVHDRANHKPWINVTTGKDGPFPDGSGINLGPMFKHKVADCIIIFIAEEVSQNVIQYTPMFAGGIEHLMEVVKPSRVGAGGYIMHKF
>ID:QPB08756.1 |[Klebsiella phage Metamorpho]||_Klebsiella_phage_Metamorpho.gbk|DNA endonuclease|588|MT701588(171475):3359-3946:1 ^^ Klebsiella phage Metamorpho, complete genome.|neighbours:ID:QPB08755.1(1),ID:QPB08757.1(1)|neighbour_genes:hypothetical protein,hypothetical protein|
MALMNKALQRLSQMQTFTLDLNNLRGEVKVKIIDTARYSLHNDPSQDRIDVLKRCRIAIPAEYIVADYLDGYVNNQIVDHENDDPYEWAWDVLAHPYYQGVRVEVKTHFVHDRANHKPWINVTTGKDGPFPDGNGINLGPLVKHKVADCIIIFVAEEVSQNIIQYTPMFSGGIEQLMEVVKPSRVGAGGYIMHKF
>ID:QHB49345.1 |[Klebsiella phage PhiKpNIH-6]||_Klebsiella_phage_PhiKpNIH-6.gbk|DNA endonuclease IV|630|MN395284(171860):28268-28897:-1 ^^ Klebsiella phage PhiKpNIH-6, complete genome.|neighbours:ID:QHB49344.1(-1),ID:QHB49346.1(-1)|neighbour_genes:hypothetical protein,hypothetical protein|
MVNYTSEVYMVSMSLTWKQLLNLKPVNLTVENLSRENKIKALKESEHSMSLDNSQEQRSALKRCVIATLGEQLIAQCTNGRVMDTEFNKANPFSYSFDVISEEGVRIEVKTHQSDSRWISVHTKGRHPYPYGSGIDLDGFLTYRLSDLIIILDVEEVGPGVYRFIPRMMGDQTAFLPGSGLVQESKYENGGWYLRSCSEEEYQFKRFTY
>ID:QEG13038.1 |[Klebsiella phage vB_KaeM_KaAlpha]||_Klebsiella_phage_vB_KaeM_KaAlpha.gbk|putative DNA endonuc..|558|MN013084(172334):1-558:-1 ^^ Klebsiella phage vB_KaeM_KaAlpha, complete genome.|neighbours:start(),ID:QEG13039.1(-1)|neighbour_genes:start(),hypothetical protein|
MEKTNPGLLRLKSLKSFTRAFSDLTPEDRVKIKSTAAYSLRQDPDQDKTAVINRCAIAQLAEKAVADWMDGYVAGGQENHDDPYTYAWDVLAHPRFCGLRVEVKTHQSDSKWISVTTGYSGDYPGGSGINLGPFLTHRVADCIIILDVVESGPSVYQFTLKFAGDHEDLKSVVRKSNYQGWYLNL
>ID:CAD2272827.1 |[Klebsiella phage vB_KpnM_311F]||_Klebsiella_phage_vB_KpnM_311F.gbk|denB|588|LR877331(166710):60753-61340:1 ^^ Klebsiella phage vB_KpnM_311F genome assembly, chromosome: 1.|neighbours:ID:CAD2272824.1(1),ID:CAD2272830.1(1)|neighbour_genes:hypothetical protein,hypothetical protein|
MALMNKALQRLNQLRTFTLDLNKLRGEAKVKIIDTARYSLDIDPSQDRIDVLKRCRIAIPAEYVVADFLDGYVNDQVVDHNNNDPYEWAWDVLAHPHYQGVRVEVKTHFVHDRANHKPWINVTTGKDGLFPNGSGINLGPMFKHKVADCIIIFVAEEVSQNVIRYTPMFAGGIEQLMEVVKPSRVGAGGYIMHKF
>ID:QPX73885.1 |[Klebsiella phage vB_KpnM_BovinicusUrsus]||_Klebsiella_phage_vB_KpnM_BovinicusUrsus.gbk|putative DNA endonuc..|588|MW021752(166829):158517-159104:1 ^^ Klebsiella phage vB_KpnM_BovinicusUrsus, complete genome.|neighbours:ID:QPX73884.1(1),ID:QPX73886.1(1)|neighbour_genes:hypothetical protein,hypothetical protein|
MALMNKALQRLNQLRTFTLDLNKLRGEAKVKIIDTARYSLDIDPSQDRIDVLKRCRIAIPAEYVVADFLDGYVNDQVVDHNNNDPYEWAWDVLAHPYYQGVRVEVKTHFVHDRANHKPWINVTTGKDGPFPDGSGINLGPMFKHKVADCIIIFVAEEVSQNVIRYTPMFAGGIDHLMEVVKPSRVGAGGYIMHKF
>ID:QEG12749.1 |[Klebsiella phage vB_KpnM_Potts1]||_Klebsiella_phage_vB_KpnM_Potts1.gbk|hypothetical protein|486|MN013081(169384):65599-66084:1 ^^ Klebsiella phage vB_KpnM_Potts1, complete genome.|neighbours:ID:QEG12748.1(1),ID:QEG12750.1(1)|neighbour_genes:hypothetical protein,hypothetical protein|
MSLDNSQEQRSALKRCVIATLGEQLIAQCTNGRVMHTEFNKANPFSYSFDVISEEGVRIEVKTHQSDSRWISVHTKGRHPYPYGSGIDLDGFLTYRLSDLIIILDVEEVGPGVYRFIPRMMGDQTAFLPGSGLVQESKYENGGWYLRSCSEEEYQFKRFTY
>ID:QGZ15235.1 |[Klebsiella phage vB_Kpn_P545]||_Klebsiella_phage_vB_Kpn_P545.gbk|endonuclease IV|603|MN781108(169275):66777-67379:1 ^^ Klebsiella phage vB_Kpn_P545, complete genome.|neighbours:ID:QGZ15145.1(1),ID:QGZ15080.1(1)|neighbour_genes:hypothetical protein,hypothetical protein|
MVSMSLTWKQLLNLKPTDLTVEDLSRENKIKAISTARHSMALDASQEQRSTLKRCVIATLAEQMVAECTFGRVMDSEFDKANPFSYSFDVISEEGVRIEVKTHQSDSRWINVHTKGRYPYPHGSGIDLDGFLTYRLSDLIIILDVEEVSPGVYRFTPRMMGDQTAFLPGSGLVQESKYENGGWYLRSCSEEEYHFKRFTY
>ID:QGF21684.1 |[Klebsiella phage JIPh_Kp122]||_Klebsiella_pneumoniae_phage_JIPh_Kp122.gbk|endonuclease|528|MN434095(166475):155250-155777:-1 ^^ Klebsiella pneumoniae phage JIPh_Kp122, complete genome.|neighbours:ID:QGF21683.1(-1),ID:QGF21685.1(-1)|neighbour_genes:hypothetical protein,hypothetical protein|
MNKLRGEAKVKIIDTARYSLDIDPSQDRIDVLKRCRIAIPAEYVVADFLDGYVNDQVVDHNNNDPYEWAWDVLAHPHYQGVRVEVKTHFVHDRANHKPWINVTTGKDGLFPNGSGINLGPMFKHKVADCIIIFVAEEVSQNVIRYTPMFAGGIDHLMEVVKPSRVGAGGYIMHKF
>ID:QIN92129.1 |[Phage NBEco003]||_Phage_NBEco003.gbk|endonuclease|558|MN994497(166579):1259-1816:1 ^SEED:fig|6666666.508358.peg.3^ Phage NBEco003, complete genome.|neighbours:ID:QIN92128.1(1),ID:QIN92130.1(1)|neighbour_genes:endonuclease,hypothetical protein|
MQKTNPGLQRLFQIPSFTLSNSDLTSEMKAKIADTARYSLKQNPNQDKAEVIERCRIAVYAEYVVADWLSGYVNKGQEDVNDPYTYAWDVLAHPRYCGLRVEVKTHQTDSRWISVTTGCSGEYPYGSGINLGPILNHQVADCIIIFNTKEIHPGVIQYTPKFIGDREDLRKVVRKSNYNGWYLSI
> |[Tevenvirinae Providencia_phage_PSTCR6]||_Providencia_phage_PSTCR6.gb|hypothetical protein|585|MW057858.1(155737):56953-57537:1 ^RAST2:fig|1198136.165.peg.103^ Tevenvirinae Providencia_phage_PSTCR6|neighbours:(1),(1)|neighbour_genes:hypothetical protein,hypothetical protein|
MVKTNKAFLHLCELKPFSMEFNRRFLDKARSTIEYAKSMDPSRDVKDIIDVTIPAIMAEYYIAEYMDGTVNEGEENLEDPMTYGFDVLSGAKYNGARIEVKCSFSGKWINVCGGVYGGTKGINLGTFLTHQIADLIIILSVSKKSKGAYKFTPRVISDHEAFIPEHNFVLKSKYNDSYYLNTKNYPKDCTLKVC
> |[Tevenvirinae Providencia_phage_PSTRCR_127]||_Providencia_phage_PSTRCR_127.gb|hypothetical protein|546|MW358927.1(167162):74903-75448:1 ^RAST2:fig|1198136.168.peg.148^ Tevenvirinae Providencia_phage_PSTRCR_127|neighbours:(1),(1)|neighbour_genes:hypothetical protein,hypothetical protein|
MSLKDASDETRIKIIDTAKYALECDPTRDRQQLIRVTTASLLAEQYVASHMEGSSYSGVEDINDPFTFAFDVLSHIKYQGLRIEVKCAFSNKWVNIRSSNHPSNEGISLDAFLASNVADVMIIFLTQENQSGVFTYRPGFVIGRDVFTQYPDLIKRGRDRKSWYLCKNFYVEPECPLTVFK
> |[Tevenvirinae Salmonella_phage_pSe_SNUABM_01]||_Salmonella_phage_pSe_SNUABM_01.gb|Phage endonuclease|477|MN580668.1(172360):170258-170734:-1 ^RAST2:fig|1198136.169.peg.296^ Tevenvirinae Salmonella_phage_pSe_SNUABM_01|neighbours:(-1),(-1)|neighbour_genes:Phage protein,Phage protein|
MKVKIADTARYSLKQNPNQDKAEVIERCRIAVYAEFFVADWLSGYVNKCQEDVDDPYTYAWDVLAHPKYCGLRVEVKTHQTDSRWISVTTGCSGEYPYGSGINLGPILNHQVADCIIIFNTKEIHPGVIQYTPKFIGDREDLRKVVRKSNYNGWYLSI
>ID:QPI13500.1 |[Salmonella phage vB_SalM_ABTNLsp5]||_Salmonella_phage_vB_SalM_ABTNLsp5.gbk|hypothetical protein|477|MW149274(172418):145945-146421:1 ^^ Salmonella phage vB_SalM_ABTNLsp5, complete genome.|neighbours:ID:QPI13499.1(1),ID:QPI13501.1(1)|neighbour_genes:hypothetical protein,hypothetical protein|
MKVKIKDTVLYSLSQDPSQDKKEVLTRCVIATYAEYMVADWLKGYVNSGQEDHDDPYTYAWDVLAHPMYCGLRVEVKTHQSDSKWISCTTGYSGDFPYGTGINLGPLLNHKVADCIIIFDTSVNEAGDVLFTPKFSGDREAITKLVRKSNYNGWYLAL
>ID:QPI13843.1 |[Serratia phage 4S]||_Serratia_phage_4S.gbk|hypothetical protein|702|MW082584(173061):49745-50446:1 ^^ Serratia phage 4S, complete genome.|neighbours:ID:QPI13842.1(1),ID:QPI13844.1(1)|neighbour_genes:hypothetical protein,hypothetical protein|
MLSRDFDNLTYLKTGNYPGLMMPKSSLIDSKIFQSKVKDTVKHSMLMDGCTEELAILRAEPSLACEYRLAGVLGDMYWLTRDASEGAHNYSFDVLNPKNGVRIEVKVVSSKAADRQISIWDNSSTPTRPQYKEPRRNVGVVRVGTFLKPESRAEVIIIFDNESTETLWCFKPRCVITKKGLLNGLGDIREGIPGILAKGDGVYLSGDPKESQTLVPKGFSEDIFYHGKEMVYY
> |[Tevenvirinae Serratia_phage_Muldoon]||_Serratia_phage_Muldoon.gb|DenB DNA endonucleas..|603|MN095771.1(167547):164998-165600:-1 ^RAST2:fig|1198136.174.peg.281^ Tevenvirinae Serratia_phage_Muldoon|neighbours:(-1),(-1)|neighbour_genes:hypothetical protein,hypothetical protein|
MKSNPGFDRLSALRPWTMRISEVDGRVLNKIRTTVEYAQSKSPNDSKEDVIARCARAILAESYIAQWMEGQFAYGDEDLDDPYTWGYDVLAHQKYCGLRIEVKTTTSQKSISCSTGMVPPYSTSGMKGVSFAGTMMHEIADVVIVVRVSVEDGLFTFTPAFLFTPDVLGTNVGFVRRSKFSGYYLANYFDGSENYSIKVF
>ID:QIN97936.1 |[Serratia phage PhiZZ30]||_Serratia_phage_PhiZZ30.gbk|putative DNA endonuc..|558|MT176426(167484):165673-166230:-1 ^^ Serratia phage PhiZZ30, complete genome.|neighbours:ID:QIN97935.1(-1),ID:QIN97937.1(-1)|neighbour_genes:hypothetical protein,hypothetical protein|
MQKTNPGLQRLLQIPAFTMSNSDLTSEMKVKIADTARYSLKQNPNQDKAEVIERCRIAVYAEFFVADWLSGYVNKGQEDVDDPYTYAWDVLAHPRYCGLRVEVKTHQTDSRWISVTTGCSGEYPYGSGINLGPILNHQVADCIIIFNTKEIHPGVIQYTPKFIGDREDLRKVVRKSNYSGWYLSI
>ID:QEG04952.1 |[Shigella phage CM8]|CM8|_Shigella_phage_CM8.gbk|DNA endonuclease IV|477|MK962750(167247):165219-165695:-1 ^^ Shigella phage CM8, complete genome.|neighbours:ID:QEG04951.1(-1),ID:QEG04953.1(-1)|neighbour_genes:hypothetical protein,hypothetical protein|
MKVKIADTARYSLKQNPNQDKAEVIERCRIAVYAEFFVADWLSGYVNKGQEDVNDPYTYAWDVLAHPRYCGLRVEVKTHQTDSRWISVTTGCSGEYPYGSGINLGPILNHQVADCIIIFNTKEIHPGVIQYTPKFIGDREDLRKVVRKSNYNGWYLSI
>ID:QEG05308.1 |[Shigella phage JK23]|JK23|_Shigella_phage_JK23.gbk|DNA endonuclease IV|477|MK962752(168349):166319-166795:-1 ^^ Shigella phage JK23, complete genome.|neighbours:ID:QEG05307.1(-1),ID:QEG05309.1(-1)|neighbour_genes:hypothetical protein,hypothetical protein|
MKVKIADTARYSLKQNPNQDKAEVIERCRIAVYAEFFVADWLSGYVNKGQEDVDDPYTYAWDVLAHPKYCGLRVEVKTHQTGSRWISVTTGCSGEYPYGSGINLGPILNHQVADCIIIFNTKEIHPGVIQYTPKFIGDREDLRKVVRKSNYNGWYLSI
>ID:QEG05848.1 |[Shigella phage JK36]|JK36|_Shigella_phage_JK36.gbk|DNA endonuclease IV|477|MK962754(168893):167116-167592:-1 ^^ Shigella phage JK36, complete genome.|neighbours:ID:QEG05847.1(-1),ID:QEG05849.1(-1)|neighbour_genes:hypothetical protein,hypothetical protein|
MKVKIADTARYSLKQDPGQIKEDVVRRCKVAVFAEYVVANWLDGYVNKGNEDVEDPYTYAWDVLAHPKYCGLRVEVKTHQMDSKWISVTTGYSGDYPGGNGINIGPFLNHRVADCIIILDVKETSPDVFSYSIKFVGDHEDLKKIVRKSNYNGWYLHL
>ID:QEG06115.1 |[Shigella phage JK38]|JK38|_Shigella_phage_JK38.gbk|DNA endonuclease IV|477|MK962755(167852):165822-166298:-1 ^^ Shigella phage JK38, complete genome.|neighbours:ID:QEG06114.1(-1),ID:QEG06116.1(-1)|neighbour_genes:hypothetical protein,hypothetical protein|
MKVKIADTARYSLKQNPNQDKAEVIERCRIAVYAEFFVADWLSGYVNKGQEDVNDPYTYAWDVLAHPRYCGLRVEVKTHQTDSRWISVTTGCSGEYPYGSGINLGPILNHQVADCIIIFNTKEIHPGVIQYTPKFIGDREDLRKVVRKSNYNGWYLSI
>ID:QEG06387.1 |[Shigella phage JK42]|JK42|_Shigella_phage_JK42.gbk|DNA endonuclease IV|477|MK962756(168306):166550-167026:-1 ^^ Shigella phage JK42, complete genome.|neighbours:ID:QEG06386.1(-1),ID:QEG06388.1(-1)|neighbour_genes:hypothetical protein,hypothetical protein|
MKVKIADTARYSLKQDPGQIKEDVVRRCKVAVFAEYVVANWLDGYVNKGNEDVEDPYTYAWDVLAHPKYCGLRVEVKTHQMDSKWISVTTGYSGDYPGGNGINIGPFLNHRVADCIIILDVKETSPDVFSYSIKFVGDHEDLKKIVRKSNYNGWYLHL
>ID:QEG06660.1 |[Shigella phage JK45]|JK45|_Shigella_phage_JK45.gbk|DNA endonuclease IV|477|MK962757(170740):168983-169459:-1 ^^ Shigella phage JK45, complete genome.|neighbours:ID:QEG06659.1(-1),ID:QEG06661.1(-1)|neighbour_genes:hypothetical protein,hypothetical protein|
MKVKIADTARYSLKQDPGQIKEDVVRRCKVAVFAEYVVANWLDGYVNKGNEDVEDPYTYAWDVLAHPKYCGLRVEVKTHQMDSKWISVTTGYSGDYPGGNGINIGPFLNHRVADCIIILDVKETSPDVFSYSIKFVGDHEDLKKIVRKSNYNGWYLHL
> |[Tevenvirinae Shigella_phage_KNP5]||_Shigella_phage_KNP5.gb|Phage endonuclease|558|KX452698.1(193624):168040-168597:-1 ^RAST2:fig|1198136.152.peg.245^ Tevenvirinae Shigella_phage_KNP5|neighbours:(-1),(1)|neighbour_genes:Phage protein,hypothetical protein|
MQKTNPGLQRLFQIPTFTLSNSDLTSEMKVKIADTARYSLKQNPNQDKAEVIERCRIAVYAEFFVADWLSGYVNKGQEDVNDPYTYAWDVLAHPRYCGLRVEVKTHQTDSRWISVTTGCSGEYPYGSGINLGPILNHQVADCIIIFNTKEIHPGVIQYTPKFIGDREDLRKVVRKSNYNGWYLSI
>ID:QBZ71050.1 |[Shigella phage SSE1]||_Shigella_phage_SSE1.gbk|endonuclease IV|477|MK639187(169744):114306-114782:1 ^^ Shigella phage SSE1, complete genome.|neighbours:ID:QBZ71049.1(1),ID:QBZ71051.1(1)|neighbour_genes:hypothetical protein,hypothetical protein|
MKVKIADTARYSLSQNPDQNKEDVVRRCKVAVFAEYVVANWLDGYVNKGNEDVEDPYTYAWDVLAHPKYCGLRVEVKTHQIDSKWISVTTGYSGDYPGGNGINIGPFLNHRVADCIIILDVKETSPDVFSYSIKFVGDHEDLKKIVRKSNYNGWYLHL
>ID:BBI58115.1 |[Shigella phage SfPhi01]||_Shigella_phage_SfPhi01.gbk|DNA endonuclease IV|558|LC465543(168000):18558-19115:-1 ^^ Shigella phage SfPhi01 DNA, complete sequence.|neighbours:ID:BBI58114.1(-1),ID:BBI58116.1(-1)|neighbour_genes:hypothetical protein,hypothetical protein|
MQKTNPGLQRLFQIPTFTLSNSDLTSEMKVKIADTARYSLKQNPNQDKAEVIERCRIAVYAEFFVADWLSGYVNKGQEDVDDPYTYAWDVLAHPKYCGLRVEVKTHQTGSRWISVTTGCSGEYPYGSGINLGPILNHQVADCIIIFNTKEIHPGVIQYTPKFIGDREDLRKVVRKSNYNGWYLSI
> |[Tevenvirinae Shigella_phage_Sfk20]||_Shigella_phage_Sfk20.gb|Phage endonuclease|477|MW341595.1(164878):34663-35139:-1 ^RAST2:fig|1198136.170.peg.61^ Tevenvirinae Shigella_phage_Sfk20|neighbours:(-1),(-1)|neighbour_genes:Phage protein,Phage protein|
MKVKIADTARYSLKQNPNQDKAEVIERCRIAVYAEFFVADWLSGYVNKGQEDVNDPYTYAWDVLAHPRYCGLRVEVKTHQTDSRWISVTTGCSGEYPYGSGINLGPILNHQVADCIIIFNTKEIHPGVIQYTPKFIGDREDLRKVVRKSNYNGWYLSI
>ID:YP_009100807.1 |[Shigella phage Shf125875]||_Shigella_phage_Shf125875.gbk|endonuclease IV|558|NC_025437(169062):167297-167854:-1 ^GeneID:22277513^ Shigella phage Shf125875, complete genome.|neighbours:ID:YP_009100806.1(-1),ID:YP_009100808.1(-1)|neighbour_genes:hypothetical protein,hypothetical protein|
MVKTNLGLLRLKNLPTFILSNEFLTSEMKVKIADTARYSLSQNPDQNKEDVVRRCKVAVFAEYVVANWLDGYVNKGIEDVEDPYTYAWDVLAHPKYCGIRVEVKTHQMDSKWISVTTGYSGDYPGGNGINIGPFLNHRVADCIIILNVKETSPDVFSYSIKFVGDHEDLKKIVRKSNYNGWYLHL
>ID:AYD79472.1 |[Shigella phage phi25-307]||_Shigella_phage_phi25-307.gbk|hypothetical protein|477|MG589383(167544):146548-147024:-1 ^^ Shigella phage phi25-307, complete genome.|neighbours:ID:AYD79471.1(-1),ID:AYD79473.1(-1)|neighbour_genes:hypothetical protein,hypothetical protein|
MKVKIADTARYSLKQDPGQIKEDVVRRCKVAVFAEYVVANWLDGYVNKGIEDVEDPYTYAWDVLAHPKYCGIRVEVKTHQIDSKWISVTTGYSGDYPGGNGINIGPFLNHRVADCIIILDVKETSPDVFSYSIKFVGDHEDLKKIVRKSNYNGWYLHL
> |[Tevenvirinae Shigella_phage_vB_SdyM_006]||_Shigella_phage_vB_SdyM_006.gb|Phage endonuclease|621|MK295204.1(166138):163985-164605:-1 ^RAST2:fig|1198136.172.peg.273^ Tevenvirinae Shigella_phage_vB_SdyM_006|neighbours:(-1),(-1)|neighbour_genes:hypothetical protein,hypothetical protein|
MVETNPGWQRLTELKPRIMSLSDVSEEVKEKIKSTTKYSLESNPDQTIHQCFEKCMVAILAEEYVREHVNGFINHGQEDINDPYTYAYDVIAHPVYSGLRIEVKTHQSGSKWVVVNSGIDGDCPGVTGINLGPFLKFGVADVIIIFKTEKVSQNTFRLIPYILSDQYALSTKNGSIQKSKFDGYYLTGRINHDKNFCFKVFTSKNF
>ID:CAA7537713.1 |[Shigella phage vB_SsoM_113]||_Shigella_phage_vB_SsoM_113.gbk|denB|477|LR746311(169243):70670-71146:1 ^^ Shigella phage vB_SsoM_113 genome assembly, chromosome: 1.|neighbours:ID:CAA7537711.1(1),ID:CAA7537715.1(1)|neighbour_genes:RB32ORF268c,RB32ORF266c|
MKVKIADTARYSLKQDPNQDKAEVIERCRIAVYAEFFVADWLSGYVNKGQEDVNDPYTYAWDVLAHPRYCGLRVEVKTHQTDSRWISVTTGCSGEYPYGSGINLGPILNHQVADCIIIFNTKEIHPGVIQYTPKFIGDREDLRKVVRKSNYNGWYLSI
> |[Tevenvirinae Shigella_phage_vB_SsoM_JK08]||_Shigella_phage_vB_SsoM_JK08.gb|Phage endonuclease|558|LR877332.1(169207):167188-167745:-1 ^RAST2:fig|1198136.204.peg.283^ Tevenvirinae Shigella_phage_vB_SsoM_JK08|neighbours:(-1),(-1)|neighbour_genes:hypothetical protein,Phage protein|
MQKTNPGLQRLFQIPTFTLSNSDLTSEMKVKIADTARYSLKQNPNQDKAEVIERCRIAVYAEFFVADWLSGYVNKGQEDVDDPYTYAWDVLAHPKYCGLRVEVKTHQTGSRWISVTTGCSGEYPYGSGINLGPILNHQVADCIIIFNTKEIHPGVIQYTPKFIGDREDLRKVVRKSNYNGWYLSI
>ID:QHB43293.1 |[Shigella virus KRT47]||_Shigella_virus_KRT47.gbk|DNA endonuclease IV|489|MN781580(167485):165455-165943:-1 ^^ Shigella virus KRT47, complete genome.|neighbours:ID:QHB43292.1(-1),ID:QHB43294.1(-1)|neighbour_genes:hypothetical protein,hypothetical protein|
MTSEMKVKIADTARYSLKQNPNQDKAEVIERCRIAVYAEFFVADWLSGYVNKGQEDVNDPYTYAWDVLAHPRYCGLRVEVKTHQTDSRWISVTTGCSGEYPYGSGINLGPILNHQVADCIIIFNTKEIHPGVIQYTPKFIGDREDLRKVVRKSNYNGWYLYI
> |[Tevenvirinae Yersinia_phage_PYPS2T]||_Yersinia_phage_PYPS2T.gb|Phage endonuclease|558|MH809535.1(169604):74352-74909:-1 ^RAST2:fig|1198136.208.peg.115^ Tevenvirinae Yersinia_phage_PYPS2T|neighbours:(-1),(-1)|neighbour_genes:Phage protein,Phage endonuclease|
MQKTNPGLQRLFQIPTFTLSNSDLTSEMKVKIADTARYSLKQNPNQDKAEVIERCRIAVYAEFFVADWLSGYVNKGQENVDDPYTYAWDVLAHPKYCGLRVEVKTHQTDSRWISVTTGCSGEYPYGSGINLGPILNHQVADCIIIFNTKEIHPGVIQYTPKFIGDREDLRRVVRKSNYNGWYLSI
> |[Tevenvirinae Yersinia_phage_fPS-65]||_Yersinia_phage_fPS-65.gb|Phage endonuclease|558|LR215724.1(167058):165274-165831:-1 ^RAST2:fig|1198136.175.peg.285^ Tevenvirinae Yersinia_phage_fPS-65|neighbours:(-1),(-1)|neighbour_genes:Phage protein,Phage endonuclease|
MQKTNPGLQRLFQIPSFTLSNSDLTSEMKVKIADTARYSLKQNPNQDKAEVIERCRIAVYAEFFVADWLNGYVNKGQEDVNDPYTYAWDVLAHPRYCGLRVEVKTHQTDSRWISVTTGCSGEYPYGSGINLGPILNHQVADCIIIFNTKEIHPGVIQYTPKFIGDREDLRKVVRRSNYNGWYLSI
>ID:VEV89114.1 |[Yersinia phage fPS-90]||_Yersinia_phage_fPS-90.gbk|g269c|558|LR215723(167132):165337-165894:-1 ^^ Yersinia phage fPS-90 genome assembly, chromosome: I.|neighbours:ID:VEV89113.1(-1),ID:VEV89115.1(-1)|neighbour_genes:g268c,g270c|
MQKTNPGLQRLFQIPTFTLSNSDLTGEMKVKIADTARYSLKQNPNQDKTEVIERCRIAVYAEFFVADWLSGYVNKGQEDVDDPYTYAWDVLAHPRYCGLRVEVKTHQTDSRWISVTTGCSGEYPYGSGINLGPILNHQVADCIIIFNTKEIHPGVIQYTPKFIGDREDLRKVVRKSNYNGWYLSI
>ID:QIG57077.1 |[Yersinia phage vB_YepM_ZN18]||_Yersinia_phage_vB_YepM_ZN18.gbk|endonuclease|558|MN716856(167948):52423-52980:-1 ^^ Yersinia phage vB_YepM_ZN18, complete genome.|neighbours:ID:QIG57076.1(-1),ID:QIG57078.1(-1)|neighbour_genes:hypothetical protein,endonuclease|
MQKTNPGLQRLFQIPSFTLSNNDLTSEMKAKIADTARYSLKQNPNQDKIEVIERCRIAVYAEFFVADWLSGYVNKGQEDVDDPYTYAWDVLAHPKYCGLRVEVKTHQTDSRWISVTTGCSGEYPYGSGINLGPILNHQVADCIIIFNTKEIHPGVIQYTPKFIGDREDLRKVVRKSNYNGWYLSI
> |[Tevenvirinae Ga0244934_100071]||_Ga0244934_100071.gb|Phage endonuclease|558|Ga0244934_100071(167664):66951-67508:-1 ^RAST2:fig|1198136.457.peg.107^ Tevenvirinae Ga0244934_100071|neighbours:(-1),(-1)|neighbour_genes:Phage protein,Phage protein|
MQKTNPGLQRLFQIPTFTLSNNDLTSEMKVKIADTARYSLKQNPNQDKAEVIERCRIAVYAEFFVADWLSGYVNKGQEDVNDPYTYAWDVLAHPKYCGLRVEVKTHQTDSRWISVTTGCSGEYPYGSGINLGPILNHQVADCIIIFNTKEIHPGVIQYTPKFIGDREDLRKVVRKSNYDGWYLSI
