# Supplementary material for: Influence of Non-canonical DNA Bases on the Genomic Diversity of Tevenvirinae
Source: Front Microbiol. 2021 Apr 6;12:632686. doi: 10.3389/fmicb.2021.632686 (PMC8056088; doi:10.3389/fmicb.2021.632686)
Supplement: Supplementary Data Sheet 3 — Clusters of the extended set of Tevenvirinae genomes. Lists of GSCs with homologs are presented (folder “GSCs”), which are described in Supplementary Table 2. Also, clusters of protein homologs associated with the synthesis of non-canonical bases are presented (folder “Non-canonical base clusters”), which are described in Table 2. [file Data_Sheet_3.ZIP › Data sheet 3/Non-canonical bases clusters/folE.faa]

> |[Tevenvirinae Vibrio_phage_KVP40]||_Vibrio_phage_KVP40.gb|GTP cyclohydrolase I..|669|NC_005083.2(244834):70639-71307:1 ^RAST2:fig|1198136.81.peg.124^ Tevenvirinae Vibrio_phage_KVP40|neighbours:(1),(1)|neighbour_genes:NADPH-dependent 7-cy..,Phage protein|
MLDKNKVDPVLGQKVEAHLRKIGMHTPTVENGLTDDEKKAILEDRFTDIMQALGLDLSDDSLVDTPKRWAKMMVNELMSGLSPDMFPKCTAVDNKMNYDQMVCEKGITVLSQCEHHIVTIDGFATVAYIPKNKVLGLSKMNRIVEYFARRPQIQERLTVQIAEALKFILETEDVAVLIDAKHYCVKARGVEDNNSSTVTSHLSGAFRNEPEARAEFMSLARG
> |[Tevenvirinae Vibrio_phage_ValB1_HC]||_Vibrio_phage_ValB1_HC.gb|GTP cyclohydrolase I..|669|MK568540.1(247619):7901-8569:-1 ^RAST2:fig|1198136.76.peg.15^ Tevenvirinae Vibrio_phage_ValB1_HC|neighbours:(-1),(-1)|neighbour_genes:Phage protein,NADPH-dependent 7-cy..|
MLDKNKVDPILGQKVEAHLREIGMHTPTVENGLTDDEKKVILEDRFTDIMQALGLDLTDDSLVDTPKRWAKMMVNELMSGLSPDMFPKCTAVDNKMNYDQMVCEKGITVLSQCEHHIVTIDGFATVAYIPNKKVLGLSKMNRIVEYFARRPQIQERLTVQIAEALKFILETEDVAVLIDAKHYCVKARGVEDNNSSTVTSHLSGAFRTEPEARAEFMSLARG
> |[Tevenvirinae Vibrio_phage_ValKK3]||_Vibrio_phage_ValKK3.gb|GTP cyclohydrolase I..|669|NC_028829.1(248088):60871-61539:-1 ^RAST2:fig|1198136.77.peg.149^ Tevenvirinae Vibrio_phage_ValKK3|neighbours:(-1),(-1)|neighbour_genes:Phage protein,NADPH-dependent 7-cy..|
MLDKNKVDPILGQKVEAHLREIGMHTPTVENGLTDDEKKVILEDRFTDIMQALGLDLTDDSLVDTPKRWAKMMVNELMSGLSPDMFPKCTAVDNKMNYDQMVCEKGITVLSQCEHHIVTIDGFATVAYIPNKKVLGLSKMNRIVEYFARRPQIQERLTVQIAEALKFILETEDVAVLIDAKHYCVKARGVEDNNSSTVTSHLSGAFRTEPEARAEFMSLARG
> |[Tevenvirinae Vibrio_phage_phi-Grn1]||_Vibrio_phage_phi-Grn1.gb|GTP cyclohydrolase I..|669|KT919972.1(248605):179572-180240:1 ^RAST2:fig|1198136.75.peg.284^ Tevenvirinae Vibrio_phage_phi-Grn1|neighbours:(1),(1)|neighbour_genes:NADPH-dependent 7-cy..,Phage protein|
MLDKNKVDPILGQKVEAHLREIGMHTPTVENGLTDDEKKVILEDRFTDIMQALGLDLTDDSLVDTPKRWAKMMVNELMSGLSPDMFPKCTAVDNKMNYDQMVCEKGITVLSQCEHHIVTIDGFATVAYIPNKKVLGLSKMNRIVEYFARRPQIQERLTVQIAEALKFILETEDVAVLIDAKHYCVKARGVEDNNSSTVTSHLSGAFRTEPEARAEFMSLARG
> |[Tevenvirinae Vibrio_phage_phi-ST2]||_Vibrio_phage_phi-ST2.gb|GTP cyclohydrolase I..|675|KT919973.1(250485):239663-240337:1 ^RAST2:fig|1198136.73.peg.428^ Tevenvirinae Vibrio_phage_phi-ST2|neighbours:(1),(-1)|neighbour_genes:NADPH-dependent 7-cy..,hypothetical protein|
MLDKNKVDPILGQKVEAHLREIGMHTPTVENGLTDDEKKVILEDRFTDIMQALGLDLTDDSLVDTPKRWAKMMVNELMSGLSPDMFPKCTAVDNKMNYDQMVCEKGITVLSQCEHHIVTIDGFATVAYIPNKKVLGLSKMNRIVEYFARRPQIQERLTVQIAEALKFILETEDVAVMLDCKHYCVKARGVEDNNSSTVTSHLSGAFRNEPEARAEFMSLARSQA
> |[Tevenvirinae Vibriophage_phi-pp2]||_Vibriophage_phi-pp2.gb|GTP cyclohydrolase I..|675|JN849462.1(246421):71268-71942:1 ^RAST2:fig|1198136.74.peg.125^ Tevenvirinae Vibriophage_phi-pp2|neighbours:(1),(-1)|neighbour_genes:NADPH-dependent 7-cy..,hypothetical protein|
MLDKNKVDPVLGQKVEAHLRKIGMHTPTVENGLTDDEKKAILEDRFTDIMQALGLDLSDDSLVDTPKRWAKMMVNELMSGLSPDMFPKCTAVDNKMNYDQMVCEKGITVLSQCEHHIVTIDGFATVAYIPKKKVLGLSKMNRIVEYFARRPQIQERLTVQIAEALKFILETDDVAVMLDCKHYCVKARGVEDNNSSTVTSHLSGAFRNEPEARAEFMSLARSQA
> |[Tevenvirinae Aeromonas_phage_AP1]||_Aeromonas_phage_AP1.gb|GTP cyclohydrolase I..|426|MT713136.1(254490):225010-225435:1 ^RAST2:fig|1198136.191.peg.459^ Tevenvirinae Aeromonas_phage_AP1|neighbours:(1),(1)|neighbour_genes:hypothetical protein,hypothetical protein|
MTGLVMRQGLEETPERVAKAFATWFGGYDVDVPGLFKTFEDGAEGCDEMVIVRDIPVYSHCEHHMAPIIGRAVVGYVPGEKIVGLSKLSRVVDAYARRLQVQERLTNQIAEAIAEHLQPRAVFVYIDAKHMCMESRGVKQG
>ID:QIW86896.1 |[Aeromonas phage Ahp1]||_Aeromonas_phage_Ahp1.gbk|GTP cyclohydrolase I..|666|MT161459(218317):33953-34618:1 ^^ Aeromonas phage Ahp1, complete genome.|neighbours:ID:QIW86895.1(1),ID:QIW86897.1(1)|neighbour_genes:hypothetical protein,hypothetical protein|
MKNNAELGRAVNQHLTDLGINTPTTDLLYVGRDEKVEKIKGHMKSILETLGLDLTDDSLEETPIRVAKMFVDEIYSGLVPDTFPKCTTVENKFANHNEFVMERDITLFSDCEHHLRTIHGVAHVAYVPTDKVLGLSKLNRIVQYFGQRPQVQERLTQQIAHAIQFITGSDHVCVAIDAKHMCVSQRGIKDSKSSTVTLAALGKFGEADSNLRREFMAATKQ
> |[Tevenvirinae Vibrio_phage_V07]||_Vibrio_phage_V07.gb|GTP cyclohydrolase I..|669|MT135025.1(349331):322660-323328:1 ^RAST2:fig|1198136.203.peg.560^ Tevenvirinae Vibrio_phage_V07|neighbours:(1),(1)|neighbour_genes:NADPH-dependent 7-cy..,Phage protein|
MLDKNKVDPVLGQKVEAHLRKIGMHTPTVENGLTDDEKKAILEDRFTDIMQALGLDLSDDSLVDTPKRWAKMMVNELMSGLSPDMFPKCTAVDNKMNYDQMVCEKGITVLSQCEHHIVTIDGFATVAYIPKNKVLGLSKMNRIVEYFARRPQIQERLTVQIAEALKFILETEDVAVLIDAKHYCVKARGVEDNNSSTVTSHLSGAFRNEPEARAEFMSLARG
> |[Tevenvirinae Vibrio_phage_V09]||_Vibrio_phage_V09.gb|GTP cyclohydrolase I..|669|MT135026.1(243881):27949-28617:-1 ^RAST2:fig|1198136.201.peg.56^ Tevenvirinae Vibrio_phage_V09|neighbours:(-1),(-1)|neighbour_genes:Phage protein,NADPH-dependent 7-cy..|
MLDKNKVDPVLGQKVEAHLRKIGMHTPTVENGLTDDEKKAILEDRFTDIMQALGLDLSDDSLVDTPKRWAKMMVNELMSGLSPDMFPKCTAVDNKMNYDQMVCEKGITVLSQCEHHIVTIDGFATVAYIPKNKVLGLSKMNRIVEYFARRPQIQERLTVQIAEALKFILETEDVAVLIDAKHYCVKARGVEDNNSSTVTSHLSGAFRNEPEARAEFMSLARG
> |[Tevenvirinae Vibrio_phage_VH1_2019]||_Vibrio_phage_VH1_2019.gb|GTP cyclohydrolase I..|669|MN794232.1(246059):70882-71550:1 ^RAST2:fig|1198136.202.peg.124^ Tevenvirinae Vibrio_phage_VH1_2019|neighbours:(1),(1)|neighbour_genes:NADPH-dependent 7-cy..,Phage protein|
MLDKNKVDPVLGQKVEAHLRKIGMHTPTVENGLTDDEKKAILEDRFTDIMQALGLDLSDDSLVDTPKRWAKMMVNELMSGLSPDMFPKCTAVDNKMNYDQMVCEKGITVLSQCEHHIVTIDGFATVAYIPKNKVLGLSKMNRIVEYFARRPQIQERLTVQIAEALKFILETEDVAVLIDAKHYCVKARGVEDNNSSTVTSHLSGAFRNEPEARAEFMSLARG
>ID:QBX05968.1 |[Vibrio phage phiVa3]||_Vibrio_phage_phiVa3.gbk|GTP cyclohydrolase 1|669|MK568540(247619):7901-8569:-1 ^^ Vibrio phage phiVa3, complete genome.|neighbours:ID:QBX05967.1(-1),ID:QBX05969.1(-1)|neighbour_genes:hypothetical protein,6-pyruvoyl tetrahydr..|
MLDKNKVDPILGQKVEAHLREIGMHTPTVENGLTDDEKKVILEDRFTDIMQALGLDLTDDSLVDTPKRWAKMMVNELMSGLSPDMFPKCTAVDNKMNYDQMVCEKGITVLSQCEHHIVTIDGFATVAYIPNKKVLGLSKMNRIVEYFARRPQIQERLTVQIAEALKFILETEDVAVLIDAKHYCVKARGVEDNNSSTVTSHLSGAFRTEPEARAEFMSLARG
> |[Tevenvirinae Vibrio_phage_vB_ValM_R10Z]||_Vibrio_phage_vB_ValM_R10Z.gb|GTP cyclohydrolase I..|669|MT612988.1(247167):27612-28280:-1 ^RAST2:fig|1198136.177.peg.57^ Tevenvirinae Vibrio_phage_vB_ValM_R10Z|neighbours:(-1),(-1)|neighbour_genes:Phage protein,NADPH-dependent 7-cy..|
MLDKNKVDPILGQKVEAHLREIGMHTPTVENGLTDDEKKVILEDRFTDIMQALGLDLTDDSLVDTPKRWAKMMVNELMSGLSPDMFPKCTAVDNKMNYDQMVCEKGITVLSQCEHHIVTIDGFATVAYIPNKKVLGLSKMNRIVEYFARRPQIQERLTVQIAEALKFILETEDVAVLIDAKHYCVKARGVEDNNSSTVTSHLSGAFRTEPEARAEFMSLARG
> |[Tevenvirinae Vibrio_phage_vB_ValM_R11Z]||_Vibrio_phage_vB_ValM_R11Z.gb|GTP cyclohydrolase I..|669|MT612989.1(246831):27600-28268:-1 ^RAST2:fig|1198136.199.peg.57^ Tevenvirinae Vibrio_phage_vB_ValM_R11Z|neighbours:(-1),(-1)|neighbour_genes:Phage protein,NADPH-dependent 7-cy..|
MLDKNKVDPILGQKVEAHLREIGMHTPTVENGLTDDEKKVILEDRFTDIMQALGLDLTDDSLVDTPKRWAKMMVNELMSGLSPDMFPKCTAVDNKMNYDQMVCEKGITVLSQCEHHIVTIDGFATVAYIPNKKVLGLSKMNRIVEYFARRPQIQERLTVQIAEALKFILETEDVAVLIDAKHYCVKARGVEDNNSSTVTSHLSGAFRTEPEARAEFMSLARG
