# Supplementary material for: Influence of Non-canonical DNA Bases on the Genomic Diversity of Tevenvirinae
Source: Front Microbiol. 2021 Apr 6;12:632686. doi: 10.3389/fmicb.2021.632686 (PMC8056088; doi:10.3389/fmicb.2021.632686)
Supplement: Supplementary Data Sheet 3 — Clusters of the extended set of Tevenvirinae genomes. Lists of GSCs with homologs are presented (folder “GSCs”), which are described in Supplementary Table 2. Also, clusters of protein homologs associated with the synthesis of non-canonical bases are presented (folder “Non-canonical base clusters”), which are described in Table 2. [file Data_Sheet_3.ZIP › Data sheet 3/Non-canonical bases clusters/hmc-transferase.faa]

> |[Tevenvirinae _Acinetobacter_phage_AM101]||_Acinetobacter_phage_AM101.gb|hypothetical protein|708|MH165274.1(166487):129902-130609:1 ^RAST2:fig|1198136.62.peg.192^ Tevenvirinae _Acinetobacter_phage_AM101|neighbours:(1),(1)|neighbour_genes:hypothetical protein,hypothetical protein|
MTKYILASTFEEAFKRLNYLVITEPEFVTDSRIGKCREIGSILLEVALPDIGATFKDKRINRIDYGYAEKFWEFMIQGGTDAEQAFKEYPNVAKFIAKPKTDTLPSNFNTFYGPRIVAQMPALIKELKEKPNSRRVVFQILQEQDQVLLDSDETLEYPCTDSITFYIREGLLYMHTHMRSQNCAVVMQLDFYLMHRFMEHVAKECGVGLGTYAHSIVSAHVFERDIEYVKSFLEE
> |[Tevenvirinae _Acinetobacter_phage_Ac42]||_Acinetobacter_phage_Ac42.gb|hypothetical protein|708|NC_014660.1(167716):40743-41450:-1 ^RAST2:fig|1198136.114.peg.80^ Tevenvirinae _Acinetobacter_phage_Ac42|neighbours:(-1),(-1)|neighbour_genes:hypothetical protein,hypothetical protein|
MSKYITATTFELAFKRLNQYVVENYEFETDSRIGKCLEVGSILVEVALPEKGAVFSDSRISRIDYDYAEKFWEFMIQGGTDAEEAFKDYASVAKFIAKPKSENLPSNFNTFYGPRIVAQMPALLKELREKENSRRVVFQILQEQDQVLLDSDETLEYPCTDSITFYIRNNQLFMHTHMRSQNCAVVMQLDFYLMQRFMMYMAEQLGISVGTYSHSIVSAHVFERDLDYVKTFLEP
> |[Viruses _Acinetobacter_phage_Acj61]||_Acinetobacter_phage_Acj61.gb|hypothetical protein|714|NC_014661.1(164093):42790-43503:-1 ^RAST2:fig|10239.85.peg.78^ Viruses _Acinetobacter_phage_Acj61|neighbours:(-1),(-1)|neighbour_genes:hypothetical protein,hypothetical protein|
MSKYIDAATFEEAFLLTVAKVVETPEFITESRIGKCREIGSLLIEVEYPEEGATFGNKKINRIDYNYAEKFWEFMIAGGTDAEQAFKEYPNVAKFLAKPKTESLPANFNTFYGPRIAAQMPALIKELKEKENSRRVVFQILQEQDQVLLDADETLEYPCTDSVTFYIREGRLYAHTHMRSQNCAVVMQLDFYLMQKFMQHIADKCGVELGTYSHSIVSAHVFERDLEYVKTFLPWVK
> |[Viruses _Acinetobacter_phage _Acj9]||_Acinetobacter_phage_Acj9.gb|gp42 dCMP hydroxymet..|705|NC_014663.1(169947):48840-49544:-1 ^RAST2:fig|10239.87.peg.88^ Viruses _Acinetobacter_phage _Acj9|neighbours:(-1),(-1)|neighbour_genes:hypothetical protein,hypothetical protein|
MNKHVQAYSFEHAFKRLNRLVLGEPEYMVPSRIGESREILGVLVEVTGPRIGATFASPEINRIDYDYAEKFWEFMISGGTDAKEAFKEYPNVAKFIDKPKSSELPENFNTFYGPRIVAQLPAILKELEKPNSRRAVIQILQEQDQVLLDANETLEYPCTDSITFSVRDDRLNMHTHMRSQNVATVMQLDFFLMHKLFAYVADKLDLEMDTYTHTIVSAHIYERDVEYVRGFLNA
> |[Tevenvirinae _Acinetobacter_phage_KARL-1]||_Acinetobacter_phage_KARL-1.gb|hypothetical protein|708|MH713599.1(166560):144140-144847:1 ^RAST2:fig|1198136.64.peg.219^ Tevenvirinae _Acinetobacter_phage_KARL-1|neighbours:(1),(1)|neighbour_genes:hypothetical protein,hypothetical protein|
MSKYILASTFEEAFKRINNFVVEAPEFVTDSRIGKCHEIGSILIEIGLPEQGATFKDKRINRIDYGYAEKFWEFMIQGGTDAEQAFKEYPNVAKFIAKPKTDTLPSNFNTFYGPRIAAQMPALIKELKEKPNSRRVVFQILQEQDQVLLDSDETLEYPCTDSITFYIREGLLYMHTHMRSQNCAVVMQLDFYLMHRFMEHVAKECGVGLGTYAHSIVSAHVFERDIEYVKSFLEE
> |[Tevenvirinae Acinetobacter_phage_vB_ApiM_fHyAci03]||_Acinetobacter_phage_vB_ApiM_fHyAci03.gb|hypothetical protein|708|MH460829.1(165975):39969-40676:-1 ^RAST2:fig|1198136.65.peg.81^ Tevenvirinae Acinetobacter_phage_vB_ApiM_fHyAci03|neighbours:(-1),(-1)|neighbour_genes:hypothetical protein,hypothetical protein|
MSKYILASTFEEAFKRINNFVVEAPEFVTDSRIGKCHEIGSILIEIGLPEQGATFKDKRINRIDYGYAEKFWEFMIQGGTDAEQAFKEYPNVAKFIAKPKTDTLPSNFNTFYGPRIAAQMPALIKELKEKPNSRRVVFQILQEQDQVLLDSDETLEYPCTDSITFYIREGLLYMHTHMRSQNCAVVMQLDFYLMHRFMEHVAKECGVGLGTYAHSIVSAHVFERDIEYVKSFLEE
>ID:YP_802984.1 |[Escherichia virus RB32]||_Bacteriophage_RB32_.gbk|42|741|NC_008515(165890):22858-23598:-1 ^GeneID:4405684^ Bacteriophage RB32, complete genome.|neighbours:ID:YP_802983.1(-1),ID:YP_802985.1(-1)|neighbour_genes:hypothetical protein,42.1|
MINDSLTVEEIRLHLGIALKEKDFVIDKTGVKTIEIIGASFVADEPFIFGALNDEYIQRELEWYKSQSLFVKDIPGETPKIWQQVASSKGEINSNYGWAIWSEDNYAQYDMCLAELGQNPDSRRGIMIYTRPSMQFDYNKDGMSDFMCTNTVQYLIRDKKINAVVNMRSNDVVFGFRNDYAWQKYVLDKLVSDLNAGDSTRQYKAGSIIWNVGSLHVYSRHFYLVDHWWNTGETHIVKKDYNGEWK
>ID:YP_009203758.1 |[Citrobacter phage Merlin]||_Citrobacter_phage_Merlin_.gbk|dCMP hydroxymethylas..|741|NC_028857(172733):22712-23452:-1 ^GeneID:26647958^ Citrobacter phage Merlin, complete genome.|neighbours:ID:YP_009203757.1(-1),ID:YP_009203759.1(-1)|neighbour_genes:hypothetical protein,immunity to superinf..|
MIVTPLTVEDIRDELCYALESEQFVIDKTGAKTIEIIGASFIADEELIFGAVNNEYVERELEWYKSQSLFVKDIPGGTPSIWEQVSSKNGEINSNYGWAIWSDENCSQYNMCLGELGNNPDTRRAIMIYTRPSMQFDYNRDGMSDFMCTNTVQYLIRNKRVHAIVSMRSNDVVFGFRNDYAWQKYVLDKLVSDLNEGDSSREYKAGDIIWNAGSLHVYERHFYLVDHYLKTGKSHVLKKDYKGEWK
>ID:YP_009146479.1 |[Citrobacter phage Moon]||_Citrobacter_phage_Moon.gbk|dCMP hydroxymethylas..|741|NC_027331(170341):23206-23946:-1 ^GeneID:24721645,InterPro:IPR000398,InterPro:IPR014619,InterPro:IPR023451^ Citrobacter phage Moon, complete genome.|neighbours:ID:YP_009146478.1(-1),ID:YP_009146480.1(-1)|neighbour_genes:hypothetical protein,immunity to superinf..|
MIVTPLTVEDIRQELCYALKNEKFVIDKTGAKTIEIIGASFIADEELIFGAVNDEYVERELEWYKSQSLFVKDIPGGTPAIWEQVSSKNGEINSNYGWAIWSDDNCSQYSMCLGELGNNPDTRRAIMIYTRPSMQFDYNRDGMSDFMCTNTVQYLIRDKRIHAIVSMRSNDVVFGFRNDYAWQKYVLDKLVADLNEGDSSREYKAGDIIWNAGSLHVYERHFYLVDHYLKTGKSHVLKKDYKGEWK
> |[Tevenvirinae _Cronobacter_phage_Pet-CM3-4]||_Cronobacter_phage_Pet-CM3-4.gb|hypothetical protein|738|LT614807.1(171975):23846-24583:-1 ^RAST2:fig|1198136.112.peg.41^ Tevenvirinae _Cronobacter_phage_Pet-CM3-4|neighbours:(-1),(-1)|neighbour_genes:glucosyl transferase,hypothetical protein|
MIVTPLTNEDIRDELCHALFNEMFVIDKTGAKTIELIGPSFVVTEDSIFGTVNQEYVERELAWYKSKSLFVKDIPGGTPAIWEQVSSSKGEINSNYGWAIWSAENYNQFSFCATELIEKPDSRRAIMIYTRPSMQVDFERDGMSDFMCTNNVQYLIRDGRVHAIVNMRSNDVVFGFRNDYAWQKYVLESLVETVNAGSGEKYVPGDIIWNAGSLHVYERHFYLVDHYRQTGRIDVKKSDYKGKWK
>ID:YP_009005304.1 |[Enterobacter phage PG7]||_Enterobacter_phage_PG7_.gbk|dCMP hydroxymethylas..|738|NC_023561(173276):24060-24797:-1 ^GeneID:18502298^ Enterobacter phage PG7, complete genome.|neighbours:ID:YP_009005303.1(-1),ID:YP_009005305.1(-1)|neighbour_genes:hypothetical protein,hypothetical protein|
MIVTPLTNEDIRDELCHALFNEMFVIDKTGAKTIELIGPSFVVTEDSIFGTVNQEYVERELAWYKSKSLFVKDIPGGTPAIWEHVSSSKGEINSNYGWAIWSAENYNQFSFCATELIEKPDSRRAIMIYTRPSMQVDFERDGMSDFMCTNTVQYLIRDGRVNAVVNMRSNDVVFGFRNDYAWQKYVLESLVETVNAGSGEKYVPGDIIWNAGSLHVYERHFYLVDHYRQTGRIDVKKSDYKGKWK
> |[Tevenvirinae Enterobacter_phage_myPSH1140]||_Enterobacter_phage_myPSH1140.gb|hypothetical protein|738|MG999954.1(172614):26005-26742:-1 ^RAST2:fig|1198136.57.peg.45^ Tevenvirinae Enterobacter_phage_myPSH1140|neighbours:(-1),(-1)|neighbour_genes:Phage-associated hom..,hypothetical protein|
MIVTPLTNEDIRDELCHALFNEMFVIDKTGAKTIELIGPSFVVTEDSIFGTVNQEYVERELAWYKSKSLFVKDIPGGTPAIWEQVSSSKGEINSNYGWAIWSAENYNQFSFCATELIEKPDSRRAIMIYTRPSMQVDFERDGMSDFMCTNTVQYLIRDGRVNAIVNMRSNDVVFGFRNDYAWQKYVLESLVETVNAGSGEKYVPGDIIWNAGSLHVYSRHFYLVDHYRQTGQINVKKSDYKGKWK
>ID:YP_009167856.1 |[Escherichia phage AR1]|AR1|_Enterobacteria_phage_AR1_DNA_.gbk|42|741|NC_027983(167435):23195-23935:-1 ^GeneID:26042061^ Enterobacteria phage AR1 DNA, complete genome.|neighbours:ID:YP_009167855.1(-1),ID:YP_009167857.1(-1)|neighbour_genes:b-gt,ar1_046|
MISDSMTVEEIRLHLGLALKEKDFVVDKTGVKTIEIIGASFVADEPFIFGALNDEYIQRELEWYKSKSLFVKDIPGETPKIWQQVASSKGEINSNYGWAIWSEDNYAQYDMCLAELGQNPDSRRGIMIYTRPSMQFDYNKDGMSDFMCTNTVQYLIRDKKVNAVVSMRSNDVVFGFRNDYAWQKYVLDKLVSDLNAGDSTRQYKAGSIIWNVGSLHVYSRHFYLVDHWWNTGETHIVKKDYKGEWK
> |[Tevenvirinae _Enterobacteria_phage_ATK47]||_Enterobacteria_phage_ATK47.gb|hypothetical protein|717|KT184309.1(170020):148302-149018:1 ^RAST2:fig|1198136.68.peg.245^ Tevenvirinae _Enterobacteria_phage_ATK47|neighbours:(1),(1)|neighbour_genes:Phage protein,Phage protein|
MGKHNTMKYIKAADFQAAFKAVNREILENPEFVTDSRIGRCNEIGSMTVVVDNPSSFKMTDPRINRISYEYAEDFWKFMISGGTDAEEAFKAYPNVAKFISKPKSDALPANFNTFYGPRIAAQLPALLKELKEKPNSRRVVFQILESSDQALLDSDETLEYPCTDSVTYYIRDGKLYTHCHMRSQNCAVVMQLDFYLQGKLLHYIANECGVEVGDYTHTMVSAHVFERDFDYVKGFLD
> |[Tevenvirinae Enterobacteria_phage_ATK48]||_Enterobacteria_phage_ATK48.gb|hypothetical protein|717|KT184310.1(169729):76806-77522:1 ^RAST2:fig|1198136.55.peg.138^ Tevenvirinae Enterobacteria_phage_ATK48|neighbours:(1),(1)|neighbour_genes:Phage protein,Phage protein|
MGKHNTMKYIKAADFQAAFKAVNREILENPEFVTDSRIGRCNEIGSMTVVVDNPSSFKMTDPRINRISYEYAEDFWKFMISGGTDAEEAFKAYPNVAKFISKPKSDALPANFNTFYGPRIAAQLPALLKELKEKPNSRRVVFQILESSDQALLDSDETLEYPCTDSVTYYIRDGKLYTHCHMRSQNCAVVMQLDFYLQGKLLHYIANECGVEVGDYTHTMVSAHVFERDFDYVKGFLD
> |[Tevenvirinae Enterobacteria_phage_Aplg8]||_Enterobacteria_phage_Aplg8.gb|hypothetical protein|741|KT184308.1(168496):136171-136911:-1 ^RAST2:fig|1198136.66.peg.231^ Tevenvirinae Enterobacteria_phage_Aplg8|neighbours:(-1),(-1)|neighbour_genes:glucosyl transferase,Phage protein|
MISDSMTVEEIRLHLGLALKEKDFVVDKTGVKTIEIIGASFVADEPFIFGALNDEYIQRELEWYKSQSLFVKDIPGETPKIWQQVASSKGEINSNYGWAIWSEDNYAQYDMCLAELGQNPDSRRGIMIYTRPSMQFDYNKDGMSDFMCTNTVQYLIRDKKVNAVVSMRSNDVVFGFRNDYAWQKYVLDKLVSDLNAGDSTRQYKAGSIIWNVGSLHVYSRHFYLVDHWWNTGETHIVKKDYNGEWK
>ID:YP_007004135.1 |[Enterobacteria phage Bp7]||_Enterobacteria_phage_Bp7_.gbk|hypothetical protein|699|NC_019500(168066):43800-44498:1 ^GeneID:14007964^ Enterobacteria phage Bp7, complete genome.|neighbours:ID:YP_007004134.1(1),ID:YP_007004136.1(1)|neighbour_genes:hypothetical protein,hypothetical protein|
MKHITAVSFENAFKQMNEEILEAPQFAVDSRIGRCYEIGSASVEVLDASTYKFTDPRINRINYDYAESFWKFMISGGTDATEAFKEYPNVAKFIDKPKSDVLPANFNTFYGPRIVAQLPALLKELKEKPNSRRVVFQILQEQDQALLDSDESLEYPCTDSVTYYIRDGRLYAHTHMRSQNCAIVMQLDFYLQGKLMAFIAEQCGVGLGTYSHTMVSAHVFERDFDYVRGFLK
> |[Tevenvirinae _Enterobacteria_phage_CC31]||_Enterobacteria_phage_CC31.gb|hypothetical protein|738|NC_014662.1(165540):24017-24754:-1 ^RAST2:fig|1198136.121.peg.43^ Tevenvirinae _Enterobacteria_phage_CC31|neighbours:(-1),(-1)|neighbour_genes:glucosyl transferase,hypothetical protein|
MIVTPLTNEDIRDELCHALFNEMFVIDKTGAKTIELIGPSFVVTEDSIFGTVNQEYVERELAWYKSKSLFVKDIPGGTPAIWEQVSSSKGEINSNYGWAIWSAENYNQFSFCATELIEKPDSRRAIMIYTRPSMQVDFERDGMSDFMCTNTVQYLIRDGRVNAIVNMRSNDVVFGFRNDYAWQKYVLESLVETVNAGSGEKYVPGDIIWNAGSLHVYERHFYLVDYYRQTGRIDVKKSDYKGKWK
> |[Tevenvirinae _Enterobacteria_phage_GiZh]||_Enterobacteria_phage_GiZh.gb|hypothetical protein|741|KT184311.1(166514):73433-74173:-1 ^RAST2:fig|1198136.122.peg.130^ Tevenvirinae _Enterobacteria_phage_GiZh|neighbours:(-1),(-1)|neighbour_genes:glucosyl transferase,Phage protein|
MISDSMTVEEIRLHLGLALKEKDFVVDKTGVKTIEIIGASFVADEPFIFGALNDEYIQRELEWYKSKSLFVKDIPGETPKIWQQVASSKGEINSNYGWAIWSEDNYAQYDMCLAELGQNPDSRRGIMIYTRPSMQFDYNKDGMSDFMCTNTVQYLIRDKKVNAVVSMRSNDVVFGFRNDYAWQKYVLDKLVSDLNAGDSTRQYKAGSIIWNVGSLHVYSRHFYLVDHWWNTGETHIVKKDYNGEWK
> |[Viruses Hx01]||_Enterobacteria_phage_HX01.gb|hypothetical protein|717|NC_018855.1(169158):80162-80878:1 ^RAST2:fig|10239.59.peg.133^ Viruses Hx01|neighbours:(1),(1)|neighbour_genes:Phage protein,Phage protein|
MGKHNTMKYIKAADFQSAFKAVNREILENPQFITDSRIGRCNEIGSMTVVVDTPSSFKMTDPRINRISYEYAEDFWKFMISGGTDAKEAFKAYPNVAKFISKPKSDALPANFNTFYGPRIAAQLPTLLKELKEKPNSRRVVFQILESSDQALLDSDETLEYPCTDSVTYYIRDGKLYTHCHMRSQNCAVVMQLDFYLQGKLLHYIANECGVEVGDYTHTMVSAHVFERDFDYVKGFLD
>ID:YP_003734190.1 |[Enterobacteria phage IME08]||_Enterobacteria_phage_IME08_.gbk|hypothetical protein|699|NC_014260(172253):23565-24263:-1 ^GeneID:9384623^ Enterobacteria phage IME08, complete genome.|neighbours:ID:YP_003734189.1(-1),ID:YP_003734191.1(-1)|neighbour_genes:hypothetical protein,hypothetical protein|
MKHITAVSFENAFKQMNEEILEAPQFAVDSRIGRCYEIGSASVEVLDASTYKFTDPRINRINYDYAESFWKFMISGGTDAAEAFKEYPNVAKFIDKPKSDVLPANFNTFYGPRIVAQLPALLKELKEKENSRRVVFQILQEQDQALLDSDESLEYPCTDSVTYYIRDGRLYAHTHMRSQNCAIVMQLDFYLQGKLMAFIAEQCGVGLGTYSHTMVSAHVFERDFDYVRGFLK
>ID:YP_002922388.1 |[Enterobacteria phage JS10]||_Enterobacteria_phage_JS10_.gbk|hypothetical protein|699|NC_012741(171451):22758-23456:-1 ^GeneID:7943438^ Enterobacteria phage JS10, complete genome.|neighbours:ID:YP_002922387.1(-1),ID:YP_002922389.1(-1)|neighbour_genes:hypothetical protein,hypothetical protein|
MKHITAVSFENAFKQMNEEILEAPQFAVDSRIGRCYEIGSASVEVLDASTYKFTDPRINRISYEYAESFWKFMISGGTDAAEAFKEYPNVAKFIDKPKSDVLPANFNTFYGPRIVAQLPALLKELKEKANSRRVVFQILQEQDQALLDSDESLEYPCTDSVTYYIRDGRLYAHTHMRSQNCAVVMQLDFYLQGKLMAFIAEQCGVGLGTYSHTMVSAHVFERDFDYVRGFLK
>ID:YP_001595168.1 |[Escherichia phage JS98]||_Enterobacteria_phage_JS98.gbk|hypothetical protein|699|NC_010105(170523):22959-23657:-1 ^GeneID:5783675^ Enterobacteria phage JS98, complete genome.|neighbours:ID:YP_001595167.1(-1),ID:YP_001595169.1(-1)|neighbour_genes:hypothetical protein,hypothetical protein|
MKHITAVSFENAFKQMNEEILEAPQFAVDSRIGRCYEIGSASVEVLDASTYKFTDPRINRISYEYAESFWKFMISGGTDAAEAFKEYPNVAKFIDKPKSDVLPANFNTFYGPRIVAQLPALLKELKEKANSRRVVFQILQEQDQALLDSDESLEYPCTDSVTYYIRDGRLYAHTHMRSQNCAVVMQLDFYLQGKLMAFIAEQCGVGLGTYSHTMVSAHVFERDFDYVRGFLK
> |[Tevenvirinae _Enterobacteria_phage_Kha5h]||_Enterobacteria_phage_Kha5h.gb|hypothetical protein|741|KT184312.1(167318):48931-49671:-1 ^RAST2:fig|1198136.123.peg.86^ Tevenvirinae _Enterobacteria_phage_Kha5h|neighbours:(-1),(-1)|neighbour_genes:glucosyl transferase,Phage protein|
MISDSMTVEEIRLHLGLALKEKDFVVDKTGVKTIEIIGASFVADEPFIFGALNDEYIQRELEWYKSKSLFVKDIPGETPKIWQQVASSKGEINSNYGWAIWSEDNYAQYDMCLAELGQNPDSRRGIMIYTRPSMQFDYNKDGMSDFMCTNTVQYLIRDKKVNAVVSMRSNDVVFGFRNDYAWQKYVLDKLVSDLNAGDSTRQYKAGSIIWNVGSLHVYSRHFYLVDHWWNTGETHIVKKDYNGEWK
>ID:YP_009202773.1 |[Escherichia phage QL01]||_Enterobacteria_phage_QL01.gbk|hypothetical protein|699|NC_028847(170527):22648-23346:-1 ^GeneID:26629762^ Enterobacteria phage QL01, complete genome.|neighbours:ID:YP_009202772.1(-1),ID:YP_009202774.1(-1)|neighbour_genes:hypothetical protein,hypothetical protein|
MKHITAVSFENAFKQMNEEILEAPQFAVDSRIGRCYEIGSASVEVLDASTYKFTDPRINRINYDYAESFWKFMISGGTDAAEAFKEYPNVAKFIDKPKSDVLPANFNTFYGPRIVAQLPALLKELKEKPNSRRVVFQILQEQDQALLDSDESLEYPCTDSVTYYIRDGRLYAHTHMRSQNCAIVMQLDFYLQGKLMAFIAEQCGVGLGTYSHTMVSAHVFERDFDYVRGFLK
>ID:AIT74138.1 |[Enterobacteria phage RB10]||_Enterobacteria_phage_RB10_.gbk|dCMP hydroxymethylas..|741|KM606999(168401):22857-23597:-1 ^^ Enterobacteria phage RB10, complete genome.|neighbours:ID:AIT74137.1(-1),ID:AIT74139.1(-1)|neighbour_genes:b-gt,hypothetical protein|
MINDSMTVEEIRFYLGTALKEKDFVVDKTGVKTIEIIGASFVADEPFIFGALNDEYIQRELEWYKSQSLFVKDIPGETPKIWQQVASSKGEINSNYGWAIWSEDNYAQYDMCLAELGQNPDSRRGIMIYTRPSMQFDYNKDGMSDFMCTNTVQYLIRDKKVNAVVSMRSNDVVFGFRNDYAWQKYVLDKLVSDLNAGDSTRQYKAGSIIWNVGSLHVYSRHFYLVDHWWNTGETHIVKKDYNGEWK
>ID:YP_002854378.1 |[Escherichia virus RB14]||_Enterobacteria_phage_RB14_.gbk|42|741|NC_012638(165429):22712-23452:-1 ^GeneID:7803761^ Enterobacteria phage RB14, complete genome.|neighbours:ID:YP_002854377.1(-1),ID:YP_002854379.1(-1)|neighbour_genes:RB32ORF041c,42.1|
MINDSMTVEEIRFYLGTALKEKDFVVDKTGVKTIEIIGASFVADEPFIFGALNDEYIQRELEWYKSKSLFVKDIPGETPKIWQQVASSKGEINSNYGWAIWSEDNYAQYDMCLAELGQNPDSRRGIMIYTRPSMQFDYNKDGMSDFMCTNTVQYLIRDKKVNAVVSMRSNDVVFGFRNDYAWQKYVLDKLVSDLNAGDSTRQYKAGSIIWNVGSLHVYSRHFYLVDHWWNTGETHIVKKDYNGEWK
>ID:AXF42353.1 |[Enterobacteria phage RB18]||_Enterobacteria_phage_RB18_.gbk|dCMP hydroxymethylas..|537|MH553563(166677):23527-24063:-1 ^^ Enterobacteria phage RB18, complete genome.|neighbours:ID:AXF42352.1(-1),ID:AXF42354.1(-1)|neighbour_genes:ggt,imm|
MFVKDIPGETPKIWQQVASSKGEINSNYGWAIWSEDNYAQYDMCLAELGQNPDSRRGIMIYTRPSMQFDYNKDGMSDFMCTNTVQYLIRDKKVNAVVSMRSNDVVFGFRNDYAWQKYVLDKLVSDLNAGDSTRQYKAGSIIWNVGSLHVYSRHFYLVDHWWNTGETHIVKKDYKGEWK
>ID:YP_009102249.1 |[Enterobacteria phage RB27]||_Enterobacteria_phage_RB27_.gbk|dCMP hydroxymethylas..|741|NC_025448(165179):23549-24289:-1 ^GeneID:22113033^ Enterobacteria phage RB27, complete genome.|neighbours:ID:YP_009102248.1(-1),ID:YP_009102250.1(-1)|neighbour_genes:b-gt,hypothetical protein|
MISDSMTVEEIRLHLGLALKEKDFVVDKTGVKTIEIIGASFVADEPFIFGALNDEYIQRELEWYKSKSLFVKDIPGETPKIWQQVASSKGEINSNYGWAIWSEDNYAQYDMCLAELGQNPDSRRGIMIYTRPSMQFDYNKDGMSDFMCTNTVQYLIRDKKVNAVVSMRSNDVVFGFRNDYAWQKYVLDKLVSDLNAGDSTRQYKAGSIIWNVGSLHVYSRHFYLVDHWWNTGETHIVKKDYNGEWK
>ID:AIT74681.1 |[Enterobacteria phage RB33]||_Enterobacteria_phage_RB33_.gbk|dCMP hydroxymethylas..|741|KM607001(166007):22977-23717:-1 ^^ Enterobacteria phage RB33, complete genome.|neighbours:ID:AIT74680.1(-1),ID:AIT74682.1(-1)|neighbour_genes:b-gt,hypothetical protein|
MINDSLTVEEIRLHLGIALKEKDFVIDKTGVKTIEIIGASFVADEPFIFGALNDEYIQRELEWYKSQSLFVKDIPGETPKIWQQVASSKGEINSNYGWAIWSEDNYAQYDMCLAELGQNPDSRRGIMIYTRPSMQFDYNKDGMSDFMCTNTVQYLIRDKKINAVVNMRSNDVVFGFRNDYAWQKYVLDKLVSDLNAGDSTRQYKAGSIIWNVGSLHVYSRHFYLVDHWWNTGETHIVKKDYNGEWK
>ID:YP_009098429.1 |[Escherichia phage RB3]||_Enterobacteria_phage_RB3_.gbk|dCMP hydroxymethylas..|741|NC_025419(168402):22858-23598:-1 ^GeneID:22113793^ Enterobacteria phage RB3, complete genome.|neighbours:ID:YP_009098428.1(-1),ID:YP_009098430.1(-1)|neighbour_genes:b-gt,hypothetical protein|
MINDSMTVEEIRFYLGTALKEKDFVVDKTGVKTIEIIGASFVADEPFIFGALNDEYIQRELEWYKSQSLFVKDIPGETPKIWQQVASSKGEINSNYGWAIWSEDNYAQYDMCLAELGQNPDSRRGIMIYTRPSMQFDYNKDGMSDFMCTNTVQYLIRDKKVNAVVSMRSNDVVFGFRNDYAWQKYVLDKLVSDLNAGDSTRQYKAGSIIWNVGSLHVYSRHFYLVDHWWNTGETHIVKKDYNGEWK
>ID:ACP30962.1 |[Enterobacteria phage RB51]||_Enterobacteria_phage_RB51_.gbk|42|741|FJ839693(168394):23635-24375:-1 ^^ Enterobacteria phage RB51, complete genome.|neighbours:ID:ACP30961.1(-1),ID:ACP30963.1(-1)|neighbour_genes:RB32ORF041c,42.1|
MISDSMTVEEIRLHLGLALKEKDFVVDKTGVKTIEIIGASFVADEPFIFGALNDEYIQRELEWYKSKSLFVKDIPGETPKIWQQVASSKGEINSNYGWAIWSEDNYAQYDMCLAELGQNPDSRRGIMIYTRPSMQFDYNKDGMSDFMCTNTVQYLIRDKKVNAVVSMRSNDVVFGFRNDYAWQKYVLDKLVSDLNAGDSSRQYKAGSIIWNVGSLHVYSRHFYLVDHWWNTGETHIVKKDYKGEWK
>ID:AIT74957.1 |[Enterobacteria phage RB55]||_Enterobacteria_phage_RB55_.gbk|dCMP hydroxymethylas..|741|KM607002(168896):25443-26183:-1 ^^ Enterobacteria phage RB55, complete genome.|neighbours:ID:AIT74956.1(-1),ID:AIT74958.1(-1)|neighbour_genes:b-gt,hypothetical protein|
MISDSMTVEEIRLHLGLALKEKDFVVDKTGVKTIEIIGASFVADEPFIFGALNDEYIQRELEWYKSKSLFVKDIPGETPKIWQQVASSKGEINSNYGWAIWSEDNYAQYDMCLAELGQNPDSRRGIMIYTRPSMQFDYNKDGMSDFMCTNTVQYLIRDKKINAVVNMRSNDVVFGFRNDYAWQKYVLDKLVSDLNAGDSTRQYKAGSIIWNVGSLHVYSRHFYLVDHWWKTGETHISKKDYVGKYA
>ID:AIT75229.1 |[Enterobacteria phage RB59]||_Enterobacteria_phage_RB59_.gbk|dCMP hydroxymethylas..|741|KM607003(168966):25443-26183:-1 ^^ Enterobacteria phage RB59, complete genome.|neighbours:ID:AIT75228.1(-1),ID:AIT75230.1(-1)|neighbour_genes:b-gt,hypothetical protein|
MISDSMTVEEIRLHLGLALKEKDFVVDKTGVKTIEIIGASFVADEPFIFGALNDEYIQRELEWYKSKSLFVKDIPGETPKIWQQVASSKGEINSNYGWAIWSEDNYAQYDMCLAELGQNPDSRRGIMIYTRPSMQFDYNKDGMSDFMCTNTVQYLIRDKKINAVVNMRSNDVVFGFRNDYAWQKYVLDKLVSDLNAGDSTRQYKAGSIIWNVGSLHVYSRHFYLVDHWWKTGETHISKKDYVGKYA
>ID:AIT73052.1 |[Enterobacteria phage RB5]||_Enterobacteria_phage_RB5_.gbk|dCMP hydroxymethylas..|741|KM606995(168394):22857-23597:-1 ^^ Enterobacteria phage RB5, complete genome.|neighbours:ID:AIT73051.1(-1),ID:AIT73053.1(-1)|neighbour_genes:b-gt,hypothetical protein|
MINDSMTVEEIRFYLGTALKEKDFVVDKTGVKTIEIIGASFVADEPFIFGALNDEYIQRELEWYKSQSLFVKDIPGETPKIWQQVASSKGEINSNYGWAIWSEDNYAQYDMCLAELGQNPDSRRGIMIYTRPSMQFDYNKDGMSDFMCTNTVQYLIRDKKVNAVVSMRSNDVVFGFRNDYAWQKYVLDKLVSDLNAGDSTRQYKAGSIIWNVGSLHVYSRHFYLVDHWWNTGETHIVKKDYNGEWK
>ID:AIT75504.1 |[Enterobacteria phage RB68]||_Enterobacteria_phage_RB68_.gbk|dCMP hydroxymethylas..|741|KM607004(168401):23635-24375:-1 ^^ Enterobacteria phage RB68, complete genome.|neighbours:ID:AIT75503.1(-1),ID:AIT75505.1(-1)|neighbour_genes:hypothetical protein,imm|
MISDSMTVEEIRLHLGLALKEKDFVVDKTGVKTIEIIGASFVADEPFIFGALNDEYIQRELEWYKSKSLFVKDIPGETPKIWQQVASSKGEINSNYGWAIWSEDNYAQYDMCLAELGQNPDSRRGIMIYTRPSMQFDYNKDGMSDFMCTNTVQYLIRDKKVNAVVSMRSNDVVFGFRNDYAWQKYVLDKLVSDLNAGDSSRQYKAGSIIWNVGSLHVYSRHFYLVDHWWNTGETHIVKKDYKGEWK
>ID:NP_861738.1 |[Enterobacteria phage RB69]||_Enterobacteria_phage_RB69_.gbk|RB69ORF048c hypothet..|717|NC_004928(167560):25497-26213:-1 ^GeneID:1494164^ Enterobacteria phage RB69, complete genome.|neighbours:ID:NP_861737.1(-1),ID:NP_861739.1(-1)|neighbour_genes:RB69ORF047c hypothet..,RB69ORF049c hypothet..|
MGKHNTMKYIKAADFQTAFKAVNREILENPEFVTDSRIGRCNEIGSMTVVVDTPSSFKMTDPRINRISYEYAEDFWKFMISGGTDAEEAFKAYPNVAKFISKPKSDALPANFNTFYGPRIAAQLPALLKELKEKPNSRRVVFQILESSDQALLDSDETLEYPCTDSVTYYIRDGKLYTHCHMRSQNCAVVMQLDFYLQGKLLHYIANECGVEVGDYTHTMVSAHVFERDFDYVKGFLD
>ID:AIT73323.1 |[Enterobacteria phage RB6]||_Enterobacteria_phage_RB6_.gbk|dCMP hydroxymethylas..|741|KM606996(168394):22857-23597:-1 ^^ Enterobacteria phage RB6, complete genome.|neighbours:ID:AIT73322.1(-1),ID:AIT73324.1(-1)|neighbour_genes:b-gt,hypothetical protein|
MINDSMTVEEIRFYLGTALKEKDFVVDKTGVKTIEIIGASFVADEPFIFGALNDEYIQRELEWYKSQSLFVKDIPGETPKIWQQVASSKGEINSNYGWAIWSEDNYAQYDMCLAELGQNPDSRRGIMIYTRPSMQFDYNKDGMSDFMCTNTVQYLIRDKKVNAVVSMRSNDVVFGFRNDYAWQKYVLDKLVSDLNAGDSTRQYKAGSIIWNVGSLHVYSRHFYLVDHWWNTGETHIVKKDYNGEWK
>ID:AIT73594.1 |[Enterobacteria phage RB7]||_Enterobacteria_phage_RB7_.gbk|dCMP hydroxymethylas..|741|KM606997(168395):22858-23598:-1 ^^ Enterobacteria phage RB7, complete genome.|neighbours:ID:AIT73593.1(-1),ID:AIT73595.1(-1)|neighbour_genes:b-gt,hypothetical protein|
MINDSMTVEEIRFYLGTALKEKDFVVDKTGVKTIEIIGASFVADEPFIFGALNDEYIQRELEWYKSQSLFVKDIPGETPKIWQQVASSKGEINSNYGWAIWSEDNYAQYDMCLAELGQNPDSRRGIMIYTRPSMQFDYNKDGMSDFMCTNTVQYLIRDKKVNAVVSMRSNDVVFGFRNDYAWQKYVLDKLVSDLNAGDSTRQYKAGSIIWNVGSLHVYSRHFYLVDHWWNTGETHIVKKDYNGEWK
>ID:AIT73866.1 |[Enterobacteria phage RB9]||_Enterobacteria_phage_RB9.gbk|dCMP hydroxymethylas..|741|KM606998(168395):22858-23598:-1 ^^ Enterobacteria phage RB9, complete genome.|neighbours:ID:AIT73865.1(-1),ID:AIT73867.1(-1)|neighbour_genes:b-gt,hypothetical protein|
MINDSMTVEEIRFYLGTALKEKDFVVDKTGVKTIEIIGASFVADEPFIFGALNDEYIQRELEWYKSQSLFVKDIPGETPKIWQQVASSKGEINSNYGWAIWSEDNYAQYDMCLAELGQNPDSRRGIMIYTRPSMQFDYNKDGMSDFMCTNTVQYLIRDKKVNAVVSMRSNDVVFGFRNDYAWQKYVLDKLVSDLNAGDSTRQYKAGSIIWNVGSLHVYSRHFYLVDHWWNTGETHIVKKDYNGEWK
>ID:ADJ39761.1 |[Enterobacteria phage T4T]||_Enterobacteria_phage_T4T_.gbk|42|741|HM137666(168920):25465-26205:-1 ^^ Enterobacteria phage T4T, complete genome.|neighbours:ID:ADJ39760.1(-1),ID:ADJ39762.1(-1)|neighbour_genes:b-gt,42.1|
MISDSMTVEEIRLHLGLALKEKDFVVDKTGVKTIEIIGASFVADEPFIFGALNDEYIQRELEWYKSKSLFVKDIPGETPKIWQQVASSKGEINSNYGWAIWSEDNYAQYDMCLAELGQNPDSRRGIMIYTRPSMQFDYNKDGMSDFMCTNTVQYLIRDKKINAVVNMRSNDVVFGFRNDYAWQKYVLDKLVSDLNAGDSTRQYKAGSIIWNVGSLHVYSRHFYLVDHWWKTGETHISKKDYVGKYA
>ID:NP_049659.1 |[Escherichia virus T4]||_Enterobacteria_phage_T4_.gbk|42|741|NC_000866(168903):25479-26219:-1 ^GeneID:1258746^ Enterobacteria phage T4, complete genome.|neighbours:ID:NP_049658.1(-1),ID:NP_049660.1(-1)|neighbour_genes:b-gt,imm|
MISDSMTVEEIRLHLGLALKEKDFVVDKTGVKTIEIIGASFVADEPFIFGALNDEYIQRELEWYKSKSLFVKDIPGETPKIWQQVASSKGEINSNYGWAIWSEDNYAQYDMCLAELGQNPDSRRGIMIYTRPSMQFDYNKDGMSDFMCTNTVQYLIRDKKINAVVNMRSNDVVFGFRNDYAWQKYVLDKLVSDLNAGDSTRQYKAGSIIWNVGSLHVYSRHFYLVDHWWKTGETHISKKDYVGKYA
> |[Tevenvirinae _Enterobacteria_phage_T4_strain_wild]||_Enterobacteria_phage_T4_strain_wild.gb|hypothetical protein|741|KJ477684.1(168922):25465-26205:-1 ^RAST2:fig|1198136.58.peg.49^ Tevenvirinae _Enterobacteria_phage_T4_strain_wild|neighbours:(-1),(-1)|neighbour_genes:hypothetical protein,Phage protein|
MISDSMTVEEIRLHLGLALKEKDFVVDKTGVKTIEIIGASFVADEPFIFGALNDEYIQRELEWYKSKSLFVKDIPGETPKIWQQVASSKGEINSNYGWAIWSEDNYAQYDMCLAELGQNPDSRRGIMIYTRPSMQFDYNKDGMSDFMCTNTVQYLIRDKKINAVVNMRSNDVVFGFRNDYAWQKYVLDKLVSDLNAGDSTRQYKAGSIIWNVGSLHVYSRHFYLVDHWWKTGETHISKKDYVGKYA
> |[Tevenvirinae _Enterobacteria_phage_T6]||_Enterobacteria_phage_T6.gb|hypothetical protein|741|MH550421.1(168706):22976-23716:-1 ^RAST2:fig|1198136.104.peg.44^ Tevenvirinae _Enterobacteria_phage_T6|neighbours:(-1),(-1)|neighbour_genes:glucosyl transferase,Phage protein|
MINDSMTVEEIRLHLGLALKEKDFVVDKTGVKTIEIIGASFVADEPFIFGALNDEYIQRELEWYKSQSLFVKDIPGETPKIWQQVASSKGEINSNYGWAIWSEDNYAQYDMCLAELGQNPDSRRGIMIYTRPSMQFDYNKDGMSDFMCTNTVQYLIRDKKVNAVVSMRSNDVVFGFRNDYAWQKYVLDKLVSDLNAGDPTRQYKAGSIIWNVGSLHVYSRHFYLVDHWWNTGETHIVKKDYKGEWK
>ID:YP_006986595.1 |[Escherichia phage vB_EcoM_ACG-C40]||_Enterobacteria_phage_vB_EcoM_ACG-C40_.gbk|dCMP hydroxymethylas..|741|NC_019399(167396):25232-25972:-1 ^GeneID:13997871^ Enterobacteria phage vB_EcoM_ACG-C40, complete genome.|neighbours:ID:YP_006986594.1(-1),ID:YP_006986596.1(-1)|neighbour_genes:hypothetical protein,hypothetical protein|
MINDSMTVEEIRLHLGLALKEKDFVVDKTGVKTIEIIGASFIADEPFIFGALNDEYIQRELEWYKSKSLFVKDIPGETPKIWQQVASSKGEINSNYGWAIWSEDNYAQYDMCLAELGQNPDSRRGIMIYTRPSMQFDYNKDGMSDFMCTNTVQYLIRDKKVNAVVSMRSNDCWAGYRNDYAWQKYVLDKLVSDLNAGDPSRQYKAGSIIWNVGSLHVYENQFYLVDHWWNTGETHIAKKDYTGKWK
>ID:AWD91627.1 |[Enterobacteria phage vB_EcoM_IME339]||_Enterobacteria_phage_vB_EcoM_IME339_.gbk|deoxycytidylate 5-hy..|741|MH051915(164366):142747-143487:1 ^^ Enterobacteria phage vB_EcoM_IME339, complete genome.|neighbours:ID:AWD91626.1(1),ID:AWD91628.1(1)|neighbour_genes:immunity to superinf..,beta-glucosyl-HMC-al..|
MINDSMTVEEIRLHLGIALKEKDFVVDKTGVKTIEIIGASFVADEPFIFGALNDEYIQRELEWYKSQSLFVKDIPGETPKIWQQVASSKGEINSNYGWAIWSEDNYAQYDMCLAELGQNPDSRRGIMIYTRPSMQFDYNKDGMSDFMCTNTVQYLIRDKKVNAVVSMRSNDVVFGFRNDYAWQKYVLDKLVSDLNAGDSTRQYKAGSIIWNVGSLHVYSRHFYLVDHWWKTGETHIAKKDYNGEWK
>ID:AWD91889.1 |[Enterobacteria phage vB_EcoM_IME340]||_Enterobacteria_phage_vB_EcoM_IME340_.gbk|deoxycytidylate 5-hy..|741|MH051916(165549):144108-144848:1 ^^ Enterobacteria phage vB_EcoM_IME340, complete genome.|neighbours:ID:AWD91888.1(1),ID:AWD91890.1(1)|neighbour_genes:immunity to superinf..,glucosyl transferase|
MINDSMTVEEIRLHLGIALKEKDFVIDKTGVKTIEIIGASFVADEPFIFGALNDEYIQRELEWYKSQSLFVKDIPGETPKIWQQVASSKGEINSNYGWAIWSEDNYAQYDMCLAELGQNPDSRRGIMIYTRPSMQFDYNKDGMSDFMCTNTVQYLIRDKKVNAVVNMRSNDVVFGFRNDYAWQKYVIDKLVSDLNAGDSTRQYKAGSIIWNVGSLHVYSRHFYLVDHWWKTGETHIAKKDYNGEWK
>ID:YP_009205737.1 |[Enterobacteria phage vB_EcoM_VR5]||_Enterobacteria_phage_vB_EcoM_VR5.gbk|hypothetical protein|699|NC_028881(170473):23379-24077:-1 ^GeneID:26632348^ Enterobacteria phage vB_EcoM_VR5, complete genome.|neighbours:ID:YP_009205736.1(-1),ID:YP_009205738.1(-1)|neighbour_genes:hypothetical protein,hypothetical protein|
MKHITAVSFENAFKQMNEEILEAPQFAVDSRIGRCYEVGSASVEVLDASTFKFTDPRINRISYEYAESFWKFMISGGTDASEAFKEYPNVAKFIDKPKSDVLPANFNTFYGPRIVAQLPALLKELKEKPNSRRVVFQILQEQDQALLDSDESLEYPCTDSVTYYIRDGRLYAHTHMRSQNCAVVMQLDFYLQGKLMAFIAEQCGVGLGTYSHTMVSAHVFERDFDYVRGFLK
> |[Tevenvirinae _Erwinia_phage_Cronus]||_Erwinia_phage_Cronus.gb|hypothetical protein|744|MH059636.2(175774):20151-20894:-1 ^RAST2:fig|1198136.105.peg.38^ Tevenvirinae _Erwinia_phage_Cronus|neighbours:(-1),(-1)|neighbour_genes:hypothetical protein,hypothetical protein|
MFGIGIKDNTIEDVRDDFAERLALGMFTTDKSGVKTLEIINANFIADSDAIFGKVNHDYVQRELEWYDSQSLNVHDIPGGTPEIWERVSSDKGEINSNYGWAIYSEENGNQYDNVLRKLIANPDTRHGQMIYTRPTMHVDSSRDGMSDFMCTSNVQYMIRDGMLITCVYMRSNDSIFGYRNDWHWQNTVSRRLVKDLNDAGVEVEMGEIYWNAASLHIYERHFYLVDHYLNTGESHVLKKDYKGEYA
>ID:YP_009592919.1 |[Escherichia coli O157 typing phage 3]||_Escherichia_coli_O157_typing_phage_3_.gbk|thyA|717|NC_041863(168733):125325-126041:1 ^GeneID:40068415^ Escherichia coli O157 typing phage 3, complete genome.|neighbours:ID:YP_009592918.1(1),ID:YP_009592920.1(1)|neighbour_genes:hypothetical protein,hypothetical protein|
MGKHNTMKYIKAADFQTAFKAVNREILENPEFVTDSRIGRCNEIGSMTVVVDTPSSFKMTDPRINRISYEYAEDFWKFMISGGTNAEEAFKAYPNVAKFISKPKSDVLPANFNTFYGPRIAAQLPALLKELKEKPNSRRVVFQILESSDQALLDSDETLEYPCTDSVTYYIRDGKLYTHCHMRSQNCAVVMQLDFYLQGKLLHYIANECGVEVGDYTHTMVSAHVFERDFDYVKGFLD
>ID:YP_009593056.1 |[Escherichia coli O157 typing phage 6]||_Escherichia_coli_O157_typing_phage_6_.gbk|thyA|717|NC_041864(160570):42692-43408:-1 ^GeneID:40068553^ Escherichia coli O157 typing phage 6, complete genome.|neighbours:ID:YP_009593055.1(-1),ID:YP_009593057.1(-1)|neighbour_genes:hypothetical protein,hypothetical protein|
MGKHNTMKYIKAADFQTAFKAVNREILENPEFVTDSRIGRCNEIGSMTVVVDTPSSFKMTDPRINRISYEYAEDFWKFMISGGTNAEEAFKAYPNVAKFISKPKSDVLPANFNTFYGPRIAAQLPALLKELKEKPNSRRVVFQILESSDQALLDSDETLEYPCTDSVTYYIRDGKLYTHCHMRSQNCAVVMQLDFYLQGKLLHYIANECGVEVGDYTHTMVSAHVFERDFDYVKGFLD
>ID:YP_009225217.1 |[Escherichia phage APCEc01]||_Escherichia_phage_APCEc01_.gbk|hypothetical protein|717|NC_029091(168771):159838-160554:1 ^GeneID:26796170^ Escherichia phage APCEc01, complete genome.|neighbours:ID:YP_009225216.1(1),ID:YP_009225218.1(1)|neighbour_genes:hypothetical protein,hypothetical protein|
MGKHNTMKYIKAADFQTAFKAVNREILENPEFVTDSRIGRCNEIGSMTVVVDTPSSFKMTDPRINRISYEYAEDFWKFMISGGTNAEEAFKAYPNVAKFISKPKSDVLPANFNTFYGPRIAAQLPALLKELKEKPNSRRVVFQILESSDQALLDSDETLEYPCTDSVTYYIRDGKLYTHCHMRSQNCAVVMQLDFYLQGKLLHYIANECGVEVGDYTHTMVSAHVFERDFDYVKGFLD
> |[Tevenvirinae _Escherichia_phage_AnYang]||_Escherichia_phage_AnYang.gb|Deoxycytidylate 5-hy..|699|MK234886.1(169215):160018-160716:-1 ^RAST2:fig|1198136.106.peg.275^ Tevenvirinae _Escherichia_phage_AnYang|neighbours:(-1),(-1)|neighbour_genes:hypothetical protein,hypothetical protein|
MKHITAVSFENAFKQMNEEILEAPQFAVDSRIGRCYEIGSASVEVLDASTYKFTDPRINRISYEYAESFWKFMISGGTDAAEAFKEYPNVAKFIDKPKSDVLPANFNTFYGPRIVAQLPALLKELKEKPNSRRVVFQILQEQDQALLDSDESLEYPCTDSVTYYIRDGRLYAHTHMRSQNCAIVMQLDFYLQGKLMAFIAEQCGVGLGTYSHTMVSAHVFERDFDYVRGFLK
> |[Tevenvirinae Escherichia_phage_CF2]||_Escherichia_phage_CF2.gb|hypothetical protein|741|NC_041919.1(168188):133484-134224:1 ^RAST2:fig|1198136.52.peg.215^ Tevenvirinae Escherichia_phage_CF2|neighbours:(1),(1)|neighbour_genes:Phage protein,glucosyl transferase|
MISDSMTVEEIRLHLGLALKEKDFVVDKTGVKTIEIIGASFVADEPFIFGALNDEYIQRELEWYKSKSLFVKDIPGETPKIWQQVASSKGEINSNYGWAIWSEDNYAQYDMCLAELGQNPDSRRGIMIYTRPSMQFDYNKDGMSDFMCTNTVQYLIRDKKVNAVVSMRSNDVVFGFRNDYAWQKYVLDKLVSDLNAGDSTRQYKAGSIIWNVGSLHVYSRHFYLVDHWWNTGETHIVKKDYKGEWK
>ID:QBO61054.1 |[Escherichia phage D5505]||_Escherichia_phage_D5505_.gbk|putative thymidylate..|741|MK327929(168049):22963-23703:-1 ^^ Escherichia phage D5505, complete genome.|neighbours:ID:QBO61053.1(-1),ID:QBO61055.1(-1)|neighbour_genes:hypothetical protein,hypothetical protein|
MISDSMTVEEIRLHLGLALKEKDFVVDKTGVKTIEIIGASFVADEPFIFGALNDEYIQRELEWYKSKSLFVKDIPGETPKIWQQVASSKGEINSNYGWAIWSEDNYAQYDMCLAELGQNPDSRRGIMIYTRPSMQFDYNKDGMSDFMCTNTVQYLIRDKKVNAVVSMRSNDVVFGFRNDYAWQKYVLDKLVSDLNAGDSTRQYKAGSIIWNVGSLHVYSRHFYLVDHWWNTGETHIVKKDYKGEWK
>ID:YP_009102518.1 |[Escherichia phage ECML-134]||_Escherichia_phage_ECML-134_.gbk|hypothetical protein|741|NC_025449(166783):22628-23368:-1 ^GeneID:22111701^ Escherichia phage ECML-134, complete genome.|neighbours:ID:YP_009102517.1(-1),ID:YP_009102519.1(-1)|neighbour_genes:hypothetical protein,hypothetical protein|
MISDSMTVEEIRLRLGLALKEKDFVVDKTGVKTIEIIGASFVADEPFIFGALNDEYIQRELEWYKSKSLFVKDIPGETPKIWQQVASSKGEINSNYGWAIWSEDNYAQYDMCLAELGQNPDSRRGIMIYTRPSMQFDYNKDGMSDFMCTNTVQYLIRDKKVNAVVSMRSNDVVFGFRNDYAWQKYVLDKLVSDLNAGDSTRQYKAGSIIWNVGSLHVYSRHFYLVDHWWNTGETHIVKKDYNGEWK
> |[Tevenvirinae Escherichia_phage_EcWhh-1]||_Escherichia_phage_EcWhh-1.gb|Deoxycytidylate 5-hy..|699|MH791409.1(170524):84900-85598:-1 ^RAST2:fig|1198136.71.peg.143^ Tevenvirinae Escherichia_phage_EcWhh-1|neighbours:(-1),(-1)|neighbour_genes:Phage protein,Phage protein|
MKHITAVSFENAFKQMNEEILEAPQFAVDSRIGRCYEIGSASVEVLDASTYKFTDPRINRISYEYAESFWKFMISGGTDAAEAFKEYPNVAKFIDKPKSDVLPANFNTFYGPRIVAQLPALLKELKEKPNSRRVVFQILQEQDQALLDSDESLEYPCTDSVTYYIRDGRLYAHTHMRSQNCAVVMQLDFYLQGKLMAFIAEQCGVGLGTYSHTMVSAHVFERDFDYVRGFLK
> |[Tevenvirinae Escherichia_phage_HP3]||_Escherichia_phage_HP3.gb|hypothetical protein|717|NC_041920.1(170254):34633-35349:-1 ^RAST2:fig|1198136.53.peg.68^ Tevenvirinae Escherichia_phage_HP3|neighbours:(-1),(-1)|neighbour_genes:Phage protein,Phage protein|
MGKHNTMKYIKAADFQTAFKAVNREILENPEFVTDSRIGRCNEIGSMTVVVDNPSSFKMTDPRINRISYEYAEDFWKFMISGGTDAEEAFKAYPNVAKFISKPKSDALPANFNTFYGPRIVAQLPALLKELKEKPNSRRVVFQILESSDQALLDSDETLEYPCTDSVTYYIRDGKLYTHCHMRSQNCAVVMQLDFYLQGKLLHYIANECGVEVGDYTHTMVSAHVFERDFDYVKGFLD
> |[Tevenvirinae _Escherichia_phage_HY01]||_Escherichia_phage_HY01.gb|hypothetical protein|741|NC_027349.1(166977):23156-23896:-1 ^RAST2:fig|1198136.95.peg.45^ Tevenvirinae _Escherichia_phage_HY01|neighbours:(-1),(-1)|neighbour_genes:glucosyl transferase,Phage protein|
MINDYMTVEEIRLDLGLALKEKDFVIDKTGVKTIEIIGASFVADEPFIFGALNDEYIQRELEWYKSQSLFVKDIPGETPKIWQQVASSKGEINSNYGWAIWSEDNYAQYDMCLAELGQNPDSRRGIMIYTRPSMQFDYNKDGMSDFMCTNTVQYLIRDKKVNAVVNMRSNDVVFGFRNDYAWQKYVLDKLVSDLNAGDSTRQYKAGSIIWNVGSLHVYSRHFYLVDHWWKTGETHIAKKDYNGEWK
>ID:YP_009284143.1 |[Escherichia phage HY03]||_Escherichia_phage_HY03.gbk|putative thymidylate..|741|NC_031047(170770):97225-97965:1 ^GeneID:29079011^ Escherichia phage HY03, complete genome.|neighbours:ID:YP_009284142.1(1),ID:YP_009284144.1(1)|neighbour_genes:putative immunity to..,hypothetical protein|
MISDSMTVEEIRLHLGLALKEKDFVVDKTGVKTIEIIGASFVADEPFIFGALNDEYIQRELEWYKSQSLFVKDIPGETPKIWQQVASSKGEINSNYGWAIWSEDNYAQYDMCLAELGQNPDSRRGIMIYTRPSMQFDYNKDGMSDFMCTNTVQYLIRDKKVNAVVSMRSNDCWAGYRNDYAWQKYVLDKLVSDLNAGDPSRQYKAGSIIWNVGSLHVYENQFYLVDHWWNTGETHIAKKDYTGKWK
>ID:BBG28565.1 |[Escherichia phage KIT03]||_Escherichia_phage_KIT03_DNA_.gbk|dCMP hydroxymethylas..|741|AP018932(166848):23580-24320:-1 ^^ Escherichia phage KIT03 DNA, complete sequence.|neighbours:ID:BBG28564.1(-1),ID:BBG28566.1(-1)|neighbour_genes:beta-glucosyl-HMC-al..,hypothetical protein|
MISDSMTVEEIRLHLGLALKEKDFVVDKTGVKTIEIIGASFVADEPFIFGALNDEYIQRELEWYKSKSLFVKDIPGETPKIWQQVASSKGEINSNYGWAIWSEDNYAQYDMCLAELGQNPDSRRGIMIYTRPSMQFDYNKDGMSDFMCTNTVQYLIRDKKVNAVVSMRSNDVVFGFRNDYAWQKYVLDKLVSDLNAGDSTRQYKAGSIIWNVGSLHVYSRHFYLVDHWWNTGETHIVKKDYNGEWK
> |[Tevenvirinae _Escherichia_phage_MX01]||_Escherichia_phage_MX01.gb|hypothetical protein|699|NC_031934.1(168929):23409-24107:-1 ^RAST2:fig|1198136.96.peg.42^ Tevenvirinae _Escherichia_phage_MX01|neighbours:(-1),(-1)|neighbour_genes:hypothetical protein,hypothetical protein|
MKHITAVSFENAFKQMNEEILEAPQFAVDSRIGRCYEIGSASVEVLDASTYKFTDPRINRINYDYAESFWKFMISGGTDAAEAFKEYPNVAKFIDKPKSDVLPANFNTFYGPRIVAQLPALLKELKEKPNSRRVVFQILQEQDQALLDSDESLEYPCTDSVTYYIRDGRLYAHTHMRSQNCAIVMQLDFYLQGKLMAFIAEQCGVGLGTYSHTMVSAHVFERDFDYVRGFLK
>ID:AYR03955.1 |[Escherichia phage OLB35]||_Escherichia_phage_OLB35_.gbk|dCMP hydroxymethylas..|717|MH992122(169140):25648-26364:-1 ^^ UNVERIFIED: Escherichia phage OLB35, complete genome.|neighbours:ID:AYR03954.1(-1),ID:AYR03956.1(-1)|neighbour_genes:hypothetical protein,hypothetical protein|
MGKHNTMKYIKAADFQTAFKAVNREILENPEFVTDSRIGRCNEIGSMTVVVDTPSSFKMTDPRINRISYEYAEDFWKFMISGGTNAEEAFKAYPNVAKFISKPKSDVLPANFNTFYGPRIAAQLPTLLKELKEKPNSRRVVFQILESSDQALLDSDETLEYPCTDSVTYYIRDGKLYTHCHMRSQNCAVVMQLDFYLQGKLLHYIANECGVEVGDYTHTMVSAHVFERDFDYVKGFLD
> |[Tevenvirinae _Escherichia_phage_PE37]||_Escherichia_phage_PE37.gb|hypothetical protein|741|KU925172.1(166423):138902-139642:1 ^RAST2:fig|1198136.98.peg.229^ Tevenvirinae _Escherichia_phage_PE37|neighbours:(1),(1)|neighbour_genes:Phage protein,hypothetical protein|
MISDSMTVEEIRLHLGLALKEKDFVVDKTGVKTIEIIGASFVADEPFIFGALNDEYIQRELEWYKSKSLFVKDIPGETPKIWQQVASSKGEINSNYGWAIWSEDNYAQYDMCLAELGQNPDSRRGIMIYTRPSMQFDYNKDGMSDFMCTNTVQYLIRDKKINAVVNMRSNDCWAGYRNDYAWQKYVLDKLVSDLNAGDPSRQYKAGSIIWNVGSLHVYENQFYLVDHWWNTGETHIAKKDYTGKWK
>ID:BBC14380.1 |[Escherichia phage PP01]||_Escherichia_phage_PP01.gbk|42|741|LC348379(167812):23722-24462:-1 ^^ Escherichia phage PP01 DNA, complete sequence.|neighbours:ID:BBC14379.1(-1),ID:BBC14381.1(-1)|neighbour_genes:b-gt,imm|
MINDYMTVEEIRLDLGLALKEKDFVIDKTGVKTIEIIGASFVADEPFIFGALNDEYIQRELEWYKSQSLFVKDIPGETPKIWQQVASSKGEINSNYGWAIWSEDNYAQYDMCLAELGQNPDSRRGIMIYTRPSMQFDYNKDGMSDFMCTNTVQYLIRDKKINAVVNMRSNDVVFGFRNDYAWQKYVLDKLVSDLNAGDSTRQYKAGSIIWNVGSLHVYSRHFYLVDHWWKTGETHIAKKDYNGEWK
> |[Tevenvirinae _Escherichia_phage_SF]||_Escherichia_phage_SF.gb|hypothetical protein|717|MH359124.1(168695):96238-96954:1 ^RAST2:fig|1198136.100.peg.164^ Tevenvirinae _Escherichia_phage_SF|neighbours:(1),(1)|neighbour_genes:hypothetical protein,Phage protein|
MGKHNTMKYIKAADFQSAFKAVNREILENPQFVTDSRIGRCNEIGSMTVVVDTPSSFKMTDPRINRISYEYAEDFWKFMISGGTDAEEAFKAYPNVAKFISKPKSDALPTNFNTFYGPRIAAQLPALLKELKEKPNSRRVVFQILESSDQALLDSDETLEYPCTDSVTYYIRDGKLYTHCHMRSQNCAVVMQLDFYLQGKLLHYIANECGVEVGDYTHTMVSAHVFERDFDYVKGFLD
>ID:YP_009608359.1 |[Escherichia phage ST0]||_Escherichia_phage_ST0.gbk|hypothetical protein|717|NC_041990(170496):36536-37252:1 ^GeneID:40084381^ Escherichia phage ST0, complete genome.|neighbours:ID:YP_009608358.1(1),ID:YP_009608360.1(1)|neighbour_genes:hypothetical protein,hypothetical protein|
MGKHNTMKYIKAADFQTAFKAVNREILENPEFVTDSRIGRCNEIGSMTVVVDTPSSFKMTDPRINRISYEYAEDFWKFMISGGTNAEEAFKAYPNVAKFISKPKSDVLPANFNTFYGPRIVAQLPALLKELKEKPNSRRVVFQILESSDQALLDSDETLEYPCTDSVTYYIRDGKLYTHCHMRSQNCAVVMQLDFYLQGKLLHYIANECGVEVGDYTHTMVSAHVFERDFDYVKGFLD
>ID:BBC14658.1 |[Escherichia phage T2]||_Escherichia_phage_T2.gbk|42|741|LC348380(163825):23133-23873:-1 ^^ Escherichia phage T2 DNA, complete sequence.|neighbours:ID:BBC14657.1(-1),ID:BBC14659.1(-1)|neighbour_genes:b-gt,imm|
MISDSMTVEEIRLHLGLALKEKDFVVDKTGVKTIEIIGASFVADEPFIFGALNDEYIQRELEWYKSKSLFVKDIPGETPKIWQQVASSKGEINSNYGWAIWSEDNYAQYDMCLAELGQNPDSRRGIMIYTRPSMQFDYNKDGMSDFMCTNTVQYLIRDKKVNAVVSMRSNDVVFGFRNDYAWQKYVLDKLVSDLNAGDSTRQYKAGSIIWNVGSLHVYSRHFYLVDHWWNTGETHIVKKDYNGEWK
>ID:YP_009281383.1 |[Escherichia phage UFV-AREG1]||_Escherichia_phage_UFV-AREG1_.gbk|deoxycytidylate 5-hy..|741|NC_031030(170788):23171-23911:-1 ^GeneID:29063576^ Escherichia phage UFV-AREG1, complete genome.|neighbours:ID:YP_009281382.1(-1),ID:YP_009281384.1(-1)|neighbour_genes:beta-glucosyl-HMC-al..,hypothetical protein|
MISDSMTVEEIRLHLGLALKEKDFVVDKTGVKTIEIIGASFVADEPFIFGALNDEYIQRELEWYKSKSLFVKDIPGETPKIWQQVASSKGEINSNYGWAIWSEDNYAQYDMCLAELGQNPDSRRGIMIYTRPSMQFDYNKDGMSDFMCTNTVQYLIRDKKVNAVVSMRSNDVVFGFRNDYAWQKYVLDKLVSDLNAGDSTRQYEAGSIIWNVGSLHVYSRHFYLVDHWWNTGETHIVKKDYKGEWK
>ID:YP_009323242.1 |[Escherichia phage WG01]||_Escherichia_phage_WG01_.gbk|hypothetical protein|699|NC_031928(169936):22842-23540:-1 ^GeneID:30308368^ Escherichia phage WG01, complete genome.|neighbours:ID:YP_009323241.1(-1),ID:YP_009323243.1(-1)|neighbour_genes:hypothetical protein,hypothetical protein|
MKHITAVSFENAFKQMNEEILEAPQFAVDSRIGRCYEIGSASVEVLDASTYKFTDPRINRINYDYAESFWKFMISGGTDAAEAFKEYPNVAKFIDKPKSDVLPANFNTFYGPRIVAQLPALLKELKEKPNSRRVVFQILQEQDQALLDSDESLEYPCTDSVTYYIRDGRLYAHTHMRSQNCAIVMQLDFYLQGKLMAFIAEQCGVGLGTYSHTMVSAHVFERDFDYVRGFLK
>ID:YP_009030651.1 |[Escherichia phage vB_EcoM_112]||_Escherichia_phage_e112_.gbk|deoxycytidylate 5-hy..|741|NC_024125(168470):25012-25752:-1 ^GeneID:19485194^ Escherichia phage e11/2, complete genome.|neighbours:ID:YP_009030650.1(-1),ID:YP_009030652.1(-1)|neighbour_genes:beta-glucosyl-HMC-al..,hypothetical protein|
MISDSMTVEEIRLHLGLALKEKDFVVDKTGVKTIEIIGASFVADEPFIFGALNDEYIQRELEWYKSKSLFVKDIPGETPKIWQQVASSKGEINSNYGWAIWSEDNYAQYDMCLAELGQNPDSRRGIMIYTRPSMQFDYNKDGMSDFMCTNTVQYLIRDKKVNAVVSMRSNDVVFGFRNDYAWQKYVLDKLVSDLNAGDSTRQYKAGSIIWNVGSLHVYSRHFYLVDHWWNTGETHIVKKDYKGEWK
>ID:AYN56373.1 |[Escherichia phage p000v]||_Escherichia_phage_p000v_.gbk|deoxycytidylate 5-hy..|717|MK047717(167803):124781-125497:1 ^^ Escherichia phage p000v, complete genome.|neighbours:ID:AYN56372.1(1),ID:AYN56374.1(1)|neighbour_genes:hypothetical protein,hypothetical protein|
MGKHNTMKYIKAADFQTAFKAVNREILENPEFVTDSRIGRCNEIGSMTVVVDTPSSFKMTDPRINRISYEYAEDFWKFMISGGTNAEEAFKAYPNVAKFISKPKSDVLPANFNTFYGPRIAAQLPTLLKELKEKPNSRRVVFQILESSDQALLDSDETLEYPCTDSVTYYIRDGKLYTHCHMRSQNCAVVMQLDFYLQGKLLHYIANECGVEVGDYTHTMVSAHVFERDFDYVKGFLD
> |[Tevenvirinae _Escherichia_phage_p000y]||_Escherichia_phage_p000y.gb|hypothetical protein|717|MK047718.1(169872):67278-67994:1 ^RAST2:fig|1198136.97.peg.127^ Tevenvirinae _Escherichia_phage_p000y|neighbours:(1),(1)|neighbour_genes:Phage protein,Phage protein|
MGKHNTMKYIKAADFQTAFKAVNREILENPEFVTDSRIGRCNEIGSMTVVVDTPSSFKMTDPRINRISYEYAEDFWKFMISGGTNAEEAFKAYPNVAKFISKPKSDVLPANFNTFYGPRIAAQLPTLLKELKEKPNSRRVVFQILESSDQALLDSDETLEYPCTDSVTYYIRDGKLYTHCHMRSQNCAVVMQLDFYLQGKLLHYIANECGVEVGDYTHTMVSAHVFERDFDYVKGFLD
> |[Tevenvirinae _Escherichia_phage_slur02]||_Escherichia_phage_slur02.gb|hypothetical protein|741|NC_028927.1(167298):94992-95732:-1 ^RAST2:fig|1198136.99.peg.157^ Tevenvirinae _Escherichia_phage_slur02|neighbours:(-1),(-1)|neighbour_genes:glucosyl transferase,Phage protein|
MINDSMTVEEIRLHLGIALKEKDFVVDKTGVKTIEIIGASFVADEPFIFGALNDEYIQRELEWYKSKSLFVKDIPGETPKIWQQVASSKGEINSNYGWAIWSEDNYAQYDMCLAELGQNPDSRRGIMIYTRPSMQFDYNKDGMSDFMCTNTVQYLIRDKKVNAVVSMRSNDVVFGFRNDYAWQKYVLDKLVSDLNAGDSTRQYKAGSIIWNVGSLHVYSRHFYLVDHWWNTGETHIVKKDYNGEWK
>ID:YP_009625203.1 |[Escherichia phage slur03]||_Escherichia_phage_slur03_.gbk|deoxycytidylate 5-hy..|741|NC_042129(167467):145540-146280:1 ^GOA:A0A0M7QE42,GeneID:40102085,InterPro:IPR000398,InterPro:IPR014619,InterPro:IPR023451,UniProtKB/TrEMBL:A0A0M7QE42^ Escherichia phage slur03, complete genome.|neighbours:ID:YP_009625202.1(1),ID:YP_009625204.1(1)|neighbour_genes:immunity to superinf..,hypothetical protein..|
MINDYMTVEEIRLDLGLALKEKDFVIDKTGVKTIEIIGASFVADEPFIFGALNDEYIQRELEWYKSKSLFVKDIPGETPKIWQQVASSKGEINSNYGWAIWSEDNYAQYDMCLAELGQNPDSRRGIMIYTRPSMQFDYNKDGMSDFMCTNTVQYLIRDKKVNAVVSMRSNDVVFGFRNDYAWQKYVLDKLVSDLNAGDSTRQYKAGSIIWNVGSLHVYSRHFYLVDHWWNTGETHIVKKDYNGEWK
>ID:YP_009625266.1 |[Escherichia phage slur04]||_Escherichia_phage_slur04_.gbk|thyA1|741|NC_042130(167298):9505-10245:-1 ^GOA:A0A0M7QCB5,GeneID:40102173,InterPro:IPR000398,InterPro:IPR014619,InterPro:IPR023451,UniProtKB/TrEMBL:A0A0M7QCB5^ Escherichia phage slur04, complete genome.|neighbours:ID:YP_009625265.1(-1),ID:YP_009625267.1(-1)|neighbour_genes:hypothetical protein,hypothetical protein|
MINDSMTVEEIRLHLGIALKEKDFVVDKTGVKTIEIIGASFVADEPFIFGALNDEYIQRELEWYKSKSLFVKDIPGETPKIWQQVASSKGEINSNYGWAIWSEDNYAQYDMCLAELGQNPDSRRGIMIYTRPSMQFDYNKDGMSDFMCTNTVQYLIRDKKVNAVVSMRSNDVVFGFRNDYAWQKYVLDKLVSDLNAGDSTRQYKAGSIIWNVGSLHVYSRHFYLVDHWWNTGETHIVKKDYNGEWK
> |[Tevenvirinae _Escherichia_phage_slur07]||_Escherichia_phage_slur07.gb|hypothetical protein|741|NC_028780.1(167124):139141-139881:1 ^RAST2:fig|1198136.89.peg.224^ Tevenvirinae _Escherichia_phage_slur07|neighbours:(1),(1)|neighbour_genes:Phage protein,glucosyl transferase|
MISDSMTVEEIRLHLGLALKEKDFVVDKTGVKTIEIIGASFVADEPFIFGALNDEYIQRELEWYKSKSLFVKDIPGETPKIWQQVASSKGEINSNYGWAIWSEDNYAQYDMCLAELGQNPDSRRGIMIYTRPSMQFDYNKDGMSDFMCTNTVQYLIRDKKVNAVVSMRSNDVVFGFRNDYAWQKYVLDKLVSDLNAGDSTRQYKAGFIIWNVGSLHVYSRHFYLVDHWWNTGETHIVKKDYKGEWK
>ID:CUL02748.1 |[Escherichia phage slur08]||_Escherichia_phage_slur08_.gbk|thyA1|741|LN881733(167467):142787-143527:1 ^GOA:A0A0M7QBZ0,InterPro:IPR000398,InterPro:IPR014619,InterPro:IPR023451,UniProtKB/TrEMBL:A0A0M7QBZ0^ Escherichia phage slur08, complete genome.|neighbours:ID:CUL02747.1(1),ID:CUL02749.1(1)|neighbour_genes:hypothetical protein,hypothetical protein|
MINDYMTVEEIRLDLGLALKEKDFVIDKTGVKTIEIIGASFVADEPFIFGALNDEYIQRELEWYKSKSLFVKDIPGETPKIWQQVASSKGEINSNYGWAIWSEDNYAQYDMCLAELGQNPDSRRGIMIYTRPSMQFDYNKDGMSDFMCTNTVQYLIRDKKVNAVVSMRSNDVVFGFRNDYAWQKYVLDKLVSDLNAGDSTRQYKAGSIIWNVGSLHVYSRHFYLVDHWWNTGETHIVKKDYNGEWK
>ID:CUL02820.1 |[Escherichia phage slur11]||_Escherichia_phage_slur11_.gbk|thyA1|741|LN881734(167298):13051-13791:-1 ^GOA:A0A0M7QBP3,InterPro:IPR000398,InterPro:IPR014619,InterPro:IPR023451,UniProtKB/TrEMBL:A0A0M7QBP3^ Escherichia phage slur11, complete genome.|neighbours:ID:CUL02819.1(-1),ID:CUL02821.1(-1)|neighbour_genes:hypothetical protein,hypothetical protein|
MINDSMTVEEIRLHLGIALKEKDFVVDKTGVKTIEIIGASFVADEPFIFGALNDEYIQRELEWYKSKSLFVKDIPGETPKIWQQVASSKGEINSNYGWAIWSEDNYAQYDMCLAELGQNPDSRRGIMIYTRPSMQFDYNKDGMSDFMCTNTVQYLIRDKKVNAVVSMRSNDVVFGFRNDYAWQKYVLDKLVSDLNAGDSTRQYKAGSIIWNVGSLHVYSRHFYLVDHWWNTGETHIVKKDYNGEWK
>ID:CUL03606.1 |[Escherichia phage slur13]||_Escherichia_phage_slur13_.gbk|thyA1|741|LN881737(167299):34872-35612:-1 ^GOA:A0A0M7QHH3,InterPro:IPR000398,InterPro:IPR014619,InterPro:IPR023451,UniProtKB/TrEMBL:A0A0M7QHH3^ Escherichia phage slur13, complete genome.|neighbours:ID:CUL03605.1(-1),ID:CUL03607.1(-1)|neighbour_genes:hypothetical protein,hypothetical protein|
MINDSMTVEEIRLHLGIALKEKDFVVDKTGVKTIEIIGASFVADEPFIFGALNDEYIQRELEWYKSKSLFVKDIPGETPKIWQQVASSKGEINSNYGWAIWSEDNYAQYDMCLAELGQNPDSRRGIMIYTRPSMQFDYNKDGMSDFMCTNTVQYLIRDKKVNAVVSMRSNDVVFGFRNDYAWQKYVLDKLVSDLNAGDSTRQYKAGSIIWNVGSLHVYSRHFYLVDHWWNTGETHIVKKDYNGEWK
>ID:YP_009180819.1 |[Escherichia phage slur14]||_Escherichia_phage_slur14_.gbk|thyA1|741|NC_028448(167467):133400-134140:-1 ^GOA:A0A0M9JE35,GeneID:26227987,InterPro:IPR000398,InterPro:IPR014619,InterPro:IPR023451,UniProtKB/TrEMBL:A0A0M9JE35^ Escherichia phage slur14, complete genome.|neighbours:ID:YP_009180818.1(-1),ID:YP_009180820.1(-1)|neighbour_genes:hypothetical protein,hypothetical protein|
MINDYMTVEEIRLDLGLALKEKDFVIDKTGVKTIEIIGASFVADEPFIFGALNDEYIQRELEWYKSKSLFVKDIPGETPKIWQQVASSKGEINSNYGWAIWSEDNYAQYDMCLAELGQNPDSRRGIMIYTRPSMQFDYNKDGMSDFMCTNTVQYLIRDKKVNAVVSMRSNDVVFGFRNDYAWQKYVLDKLVSDLNAGDSTRQYKAGSIIWNVGSLHVYSRHFYLVDHWWNTGETHIVKKDYNGEWK
>ID:AVH85879.1 |[Escherichia phage vB_EcoM-G28]||_Escherichia_phage_vB_EcoM-G28.gbk|putative thymidylate..|741|MG867727(170121):24963-25703:-1 ^^ Escherichia phage vB_EcoM-G28, complete genome.|neighbours:ID:AVH85878.1(-1),ID:AVH85880.1(-1)|neighbour_genes:hypothetical protein,hypothetical protein|
MISDSMTVEEIRLHLGLALKEKDFVVDKTGVKTIEIIGASFVADEPFIFGALNDEYIQRELEWYKSKSLFVKDIPGETPKIWQQVASSKGEINSNYGWAIWSEDNYAQYDMCLAELGQNPDSRRGIMIYTRPSMQFDYNKDGMSDFMCTNTVQYLIRDKKVNAVVNMRSNDCWAGYRNDYAWQKYVLDKLVSDLNAGDPSRQYKAGSIIWNVGSLHVYENQFYLVDHWWNTGETHIAKKDYTGKWK
>ID:QDF15069.1 |[Escherichia phage vB_EcoM-Sa45lw]||_Escherichia_phage_vB_EcoM-Sa45lw_.gbk|deoxycytidylate 5-hy..|741|MK977694(167353):23299-24039:-1 ^^ Escherichia phage vB_EcoM-Sa45lw, complete genome.|neighbours:ID:QDF15068.1(-1),ID:QDF15070.1(-1)|neighbour_genes:beta-glucosyl-HMC-al..,immunity to superinf..|
MISDSMTVEEIRLHLGLALKEKDFVVDKTGVKTIEIIGASFVADEPFIFGALNDEYIQRELEWYKSKSLFVKDIPGETPKIWQQVASSKGEINSNYGWAIWSEDNYAQYDMCLAELGQNPDSRRGIMIYTRPSMQFDYNKDGMSDFMCTNTVQYLIRDKKVNAVVSMRSNDVVFGFRNDYAWQKYVLDKLVSDLNAGDSTRQYKAGSIIWNVGSLHVYSRHFYLVDHWWNTGETHIVKKDYNGEWK
>ID:YP_009290312.1 |[Escherichia phage vB_EcoM-UFV13]||_Escherichia_phage_vB_EcoM-UFV13_.gbk|hypothetical protein|741|NC_031103(165772):23508-24248:-1 ^GeneID:29081108^ Escherichia phage vB_EcoM-UFV13, complete genome.|neighbours:ID:YP_009290311.1(-1),ID:YP_009290313.1(-1)|neighbour_genes:hypothetical protein,hypothetical protein|
MISDSMTVEEIRLHLGLALKEKDFVVDKTGVKTIEIIGASFVADEPFIFGALNDEYIQRELEWYKSKSLFVKDIPGETPKIWQQVASSKGEINSNYGWAIWSEDNYAQYDMCLAELGQNPDSRRGIMIYTRPSMQFDYNKDGMSDFMCTNTVQYLIRDKKVNAVVSMRSNDVVFGFRNDYAWQKYVLDKLVSDLNAGDSTRQYKAGSIIWNVGSLHVYSRHFYLVDHWWNTGETHIVKKDYNGEWK
>ID:AUV60906.1 |[Escherichia phage vB_EcoM-fFiEco06]||_Escherichia_phage_vB_EcoM-fFiEco06_.gbk|deoxycytidylate 5-hy..|741|MG781190(167076):23817-24557:-1 ^^ Escherichia phage vB_EcoM-fFiEco06, complete genome.|neighbours:ID:AUV60905.1(-1),ID:AUV60907.1(-1)|neighbour_genes:glucosyl transferase,imm|
MISDSMTVEEIRLHLGLALKEKDFVVDKTGVKTIEIIGASFVADEPFIFGALNDEYIQRELEWYKSKSLFVKDIPGETPKIWQQVASSKGEINSNYGWAIWSEDNYAQYDMCLAELGQNPDSRRGIMIYTRPSMQFDYNKDGMSDFMCTNTVQYLIRDKKVNAVVSMRSNDVVFGFRNDYAWQKYVLDKLVSDLNAGDSTRQYKAGSIIWNVGSLHVYSRHFYLVDHWWNTGETHIVKKDYKGEWK
>ID:AUV61179.1 |[Escherichia phage vB_EcoM-fHoEco02]||_Escherichia_phage_vB_EcoM-fHoEco02_.gbk|deoxycytidylate 5-hy..|741|MG781191(167064):23817-24557:-1 ^^ Escherichia phage vB_EcoM-fHoEco02, complete genome.|neighbours:ID:AUV61178.1(-1),ID:AUV61180.1(-1)|neighbour_genes:glucosyl transferase,imm|
MISDSMTVEEIRLHLGLALKEKDFVVDKTGVKTIEIIGASFVADEPFIFGALNDEYIQRELEWYKSKSLFVKDIPGETPKIWQQVASSKGEINSNYGWAIWSEDNYAQYDMCLAELGQNPDSRRGIMIYTRPSMQFDYNKDGMSDFMCTNTVQYLIRDKKVNAVVSMRSNDVVFGFRNDYAWQKYVLDKLVSDLNAGDSTRQYKAGSIIWNVGSLHVYSRHFYLVDHWWNTGETHIVKKDYKGEWK
>ID:AYP69781.1 |[Escherichia phage vB_EcoM_DalCa]||_Escherichia_phage_vB_EcoM_DalCa_.gbk|deoxycytidylate 5-hy..|741|MH992510(166040):23335-24075:-1 ^^ Escherichia phage vB_EcoM_DalCa, complete genome.|neighbours:ID:AYP69790.1(-1),ID:AYP69908.1(-1)|neighbour_genes:hypothetical protein,superinfection immun..|
MISDSMTVEEIRLHLGLALKEKDFVVDKTGVKTIEIIGASFVADEPFIFGALNDEYIQRELEWYKSKSLFVKDIPGETPKIWQQVASSKGEINSNYGWAIWSEDNYAQYDMCLAELGQNPDSRRGIMIYTRPSMQFDYNKDGMSDFMCTNTVQYLIRDKKVNAVVSMRSNDCWAGYRNDYAWQKYVLDKLVSDLNAGDPSRQYKAGSIIWNVGSLHVYENQFYLVDHWWNTGETHIAKKDYTGKWK
>ID:QBO63560.1 |[Escherichia phage vB_EcoM_G10400]||_Escherichia_phage_vB_EcoM_G10400.gbk|putative thymidylate..|741|MK327937(170182):23551-24291:-1 ^^ Escherichia phage vB_EcoM_G10400, complete genome.|neighbours:ID:QBO63559.1(-1),ID:QBO63561.1(-1)|neighbour_genes:hypothetical protein,hypothetical protein|
MINDYMTVEEIRLDLGLALKEKDFVIDKTGVKTIEIIGASFVADEPFIFGALNDEYIQRELEWYKSQSLFVKDIPGETPKIWQQVASSKGEINSNYGWAIWSEDNYAQYDMCLAELGQNPDSRRGIMIYTRPSMQFDYNKDGMSDFMCTNTVQYLIRDKKVNAVVNMRSNDVVFGFRNDYAWQKYVLDKLVSDLNAGDSTRQYKAGSIIWNVGSLHVYSRHFYLVDHWWNTGETHIVKKDYNGEWK
> |[Tevenvirinae Escherichia_phage_vB_EcoM_G2285]||_Escherichia_phage_vB_EcoM_G2285.gb|hypothetical protein|717|MK327933.1(166675):24760-25476:-1 ^RAST2:fig|1198136.60.peg.43^ Tevenvirinae Escherichia_phage_vB_EcoM_G2285|neighbours:(-1),(-1)|neighbour_genes:Phage protein,hypothetical protein|
MGKHNTMKYIKAADFQTAFKAVNREILENPEFVTDSRIGRCNEIGSMTVVVDTPSSFKMTDPRINRISYEYAEDFWKFMISGGTNAEEAFKAYPNVAKFISKPKSDVLPANFNTFYGPRIAAQLPALLKELKEKPNSRRVVFQILESSDQALLDSDETLEYPCTDSVTYYIRDGKLYTHCHMRSQNCAVVMQLDFYLQGKLLHYIANECGVEVGDYTHTMVSAHVFERDFDYVKGFLD
> |[Tevenvirinae _Escherichia_phage_vB_EcoM_G2469]||_Escherichia_phage_vB_EcoM_G2469.gb|hypothetical protein|717|MK327934.1(170452):25303-26019:-1 ^RAST2:fig|1198136.90.peg.44^ Tevenvirinae _Escherichia_phage_vB_EcoM_G2469|neighbours:(-1),(-1)|neighbour_genes:Phage protein,Phage protein|
MGKHNTMKYIKAADFQTAFKTVNREILENPEFVTDSRIGRCNEIGSMTVVVDTPSSFKMTDPRINRISYEYAEDFWKFMISGGTNAEEAFKAYPNVAKFISKPKSDVLPANFNTFYGPRIAAQLPALLKELKEKPNSRRVVFQILESSDQALLDSDETLEYPCTDSVTYYIRDGKLYTHCHMRSQNCAVVMQLDFYLQGKLLHYIANECGVEVGDYTHTMVSAHVFERDFDYVKGFLD
>ID:QBO65456.1 |[Escherichia phage vB_EcoM_G2540-3]||_Escherichia_phage_vB_EcoM_G2540-3_.gbk|putative thymidylate..|741|MK327944(168654):24908-25648:-1 ^^ Escherichia phage vB_EcoM_G2540-3, complete genome.|neighbours:ID:QBO65455.1(-1),ID:QBO65457.1(-1)|neighbour_genes:hypothetical protein,hypothetical protein|
MINDSMTVEETRLHLGIALKEKDFVVDKTGVKTIEIIGASFVADEPFIFGALNDEYIQRELEWYKSQSLFVKDIPGETPKIWQQVASSKGEINSNYGWAIWSEDNYAQYDMCLAELGQNPDSRRGIMIYTRPSMQFDYNKDGMSDFMCTNTVQYLIRDKKVNAVVNMRSNDCWAGYRNDYAWQKYVLDKLVSDLNAGDPSRQYKAGSIIWNVGSLHVYENQFYLVDHWWNTGETHIAKKDYTGKWK
> |[Tevenvirinae _Escherichia_phage_vB_EcoM_G2540]||_Escherichia_phage_vB_EcoM_G2540.gb|hypothetical protein|741|MK327936.1(168886):25048-25788:-1 ^RAST2:fig|1198136.92.peg.51^ Tevenvirinae _Escherichia_phage_vB_EcoM_G2540|neighbours:(-1),(-1)|neighbour_genes:glucosyl transferase,Phage protein|
MINDSMTVEEIRFYLGTALKEKDFVVDKTGVKTIEIIGASFVADEPFIFGALNDEYIQRELEWYKSKSLFVKDIPGETPKIWQQVASSKGEINSNYGWAIWSEDNYAQYDMCLAELGQNPDSRRGIMIYTRPSMQFDYNKDGMSDFMCTNTVQYLIRDKKVNAVVSMRSNDVVFGFRNDYAWQKYVLDKLVSDLNAGDSTRQYKAGSIIWNVGSLHVYSRHFYLVDHWWNTGETHIVKKDYNGEWK
>ID:QBO64365.1 |[Escherichia phage vB_EcoM_G29]||_Escherichia_phage_vB_EcoM_G29_.gbk|putative thymidylate..|741|MK327940(168241):24137-24877:-1 ^^ Escherichia phage vB_EcoM_G29, complete genome.|neighbours:ID:QBO64364.1(-1),ID:QBO64366.1(-1)|neighbour_genes:hypothetical protein,hypothetical protein|
MISDSMTVEEIRLHLGLALKEKDFVVDKTGVKTIEIIGASFVADEPFIFGALNDEYIQRELEWYKSKSLFVKDIPGETPKIWQQVASSKGEINSNYGWAIWSEDNYAQYDMCLAELGQNPDSRRGIMIYTRPSMQFDYNKDGMSDFMCTNTVQYLIRDKKVNAVVSMRSNDVVFGFRNDYAWQKYVLDKLVSDLNAGDSTRQYKAGSIIWNVGSLHVYSRHFYLVDHWWNTGETHIVKKDYNGEWK
> |[Tevenvirinae _Escherichia_phage_vB_EcoM_GG4498]||_Escherichia_phage_vB_EcoM_G4498.gb|hypothetical protein|741|MK327939.1(167826):24207-24947:-1 ^RAST2:fig|1198136.93.peg.45^ Tevenvirinae _Escherichia_phage_vB_EcoM_GG4498|neighbours:(-1),(-1)|neighbour_genes:hypothetical protein,Phage protein|
MISDSMTVEEIRLHLGLALKEKDFVVDKTGVKTIEIIGASFVADEPFIFGALNDEYIQRELEWYKSKSLFVKDIPGETPKIWQQVASSKGEINSNYGWAIWSEDNYAQYDMCLAELGQNPDSRRGIMIYTRPSMQFDYNKDGMSDFMCTNTVQYLIRDKKVNAVVSMRSNDCWAGYRNDYAWQKYVLDKLVSDLNAGDPSRQYKAGSIIWNVGSLHVYENQFYLVDHWWNTGETHIAKKDYTGKWK
>ID:QBO65734.1 |[Escherichia phage vB_EcoM_G4500]||_Escherichia_phage_vB_EcoM_G4500_.gbk|putative thymidylate..|741|MK327945(168363):24137-24877:-1 ^^ Escherichia phage vB_EcoM_G4500, complete genome.|neighbours:ID:QBO65733.1(-1),ID:QBO65735.1(-1)|neighbour_genes:hypothetical protein,hypothetical protein|
MISDSMTVEEIRLHLGLALKEKDFVVDKTGVKTIEIIGASFVADEPFIFGALNDEYIQRELEWYKSKSLFVKDIPGETPKIWQQVASSKGEINSNYGWAIWSEDNYAQYDMCLAELGQNPDSRRGIMIYTRPSMQFDYNKDGMSDFMCTNTVQYLIRDKKVNAVVSMRSNDVVFGFRNDYAWQKYVLDKLVSDLNAGDSTRQYKAGSIIWNVGSLHVYSRHFYLVDHWWNTGETHIVKKDYNGEWK
>ID:QBO66011.1 |[Escherichia phage vB_EcoM_G4507]||_Escherichia_phage_vB_EcoM_G4507_.gbk|putative thymidylate..|741|MK327946(168828):23586-24326:-1 ^^ Escherichia phage vB_EcoM_G4507, complete genome.|neighbours:ID:QBO66010.1(-1),ID:QBO66012.1(-1)|neighbour_genes:hypothetical protein,hypothetical protein|
MISDSMTVEEIRLHLGLALKEKDFVVDKTGVKTIEIIGASFVADEPFIFGALNDEYIQRELEWYKSKSLFVKDIPGETPKIWQQVASSKGEINSNYGWAIWSEDNYAQYDMCLAELGQNPDSRRGIMIYTRPSMQFDYNKDGMSDFMCTNTVQYLIRDKKVNAVVSMRSNDVVFGFRNDYAWQKYVLDKLVSDLNAGDSTRQYKAGSIIWNVGSLHVYSRHFYLVDHWWNTGETHIVKKDYNGEWK
>ID:QBO64918.1 |[Escherichia phage vB_EcoM_G50]||_Escherichia_phage_vB_EcoM_G50_.gbk|putative thymidylate..|741|MK327942(167728):24105-24845:-1 ^^ Escherichia phage vB_EcoM_G50, complete genome.|neighbours:ID:QBO64917.1(-1),ID:QBO64919.1(-1)|neighbour_genes:hypothetical protein,hypothetical protein|
MISDFMTVEEIRLHLGLALKEKDFVVDKTGVKTIEIIGASFVADEPFIFGALNDEYIQRELEWYKSKSLFVKDIPGETPKIWQQVASSKGEINSNYGWAIWSEDNYAQYDMCLAELGQNPDSRRGIMIYTRPSMQFDYNKDGMSDFMCTNTVQYLIRDKKVNAVVSMRSNDVVFGFRNDYAWQKYVLDKLVSDLNAGDSTRQYKAGSIIWNVGSLHVYSRHFYLVDHWWNTGETHIVKKDYNGEWK
>ID:QBO65185.1 |[Escherichia phage vB_EcoM_G53]||_Escherichia_phage_vB_EcoM_G53_.gbk|putative thymidylate..|717|MK327943(167834):25364-26080:-1 ^^ Escherichia phage vB_EcoM_G53, complete genome.|neighbours:ID:QBO65184.1(-1),ID:QBO65186.1(-1)|neighbour_genes:hypothetical protein,hypothetical protein|
MGKHNTMKYIKAADFQAAFKAVNREILENPEFVTDSRIGRCNEIGSMTVVVDTPSSFKMTDPRINRISYEYAEDFWKFMISGGTDAEEAFKAYPNVAKFISKPKSDVLPANFNTFYGPRIAAQLPALLKELKEKPNSRRVVFQILESSDQALLDSDETLEYPCTDSVTYYIRDGKLYTHCHMRSQNCAVVMQLDFYLQGKLLHYIANECGVEVGDYTHTMVSAHVFERDFDYVKGFLD
>ID:QBQ79928.1 |[Escherichia phage vB_EcoM_G8]||_Escherichia_phage_vB_EcoM_G8_.gbk|putative thymidylate..|741|MK373787(169650):23614-24354:-1 ^^ Escherichia phage vB_EcoM_G8, complete genome.|neighbours:ID:QBQ79927.1(-1),ID:QBQ79929.1(-1)|neighbour_genes:hypothetical protein,hypothetical protein|
MISDSMTVEEIRLHLGTALKEKDFVVDKTGVKTIEIIGASFVADEPFIFGALNDEYIQRELEWYKSKSLFVKDIPGETPKIWQQVASSKGEINSNYGWAIWSEDNYAQYDMCLAELGQNPDSRRGIMIYTRPSMQFDYNKDGMSDFMCTNTVQYLIRDKKVNAVVSMRSNDVVFGFRNDYAWQKYVLDKLVSDLNAGDSTRQYKAGSIIWNVGSLHVYSRHFYLVDHWWNTGETHIVKKDYNGEWK
>ID:QBQ77827.1 |[Escherichia phage vB_EcoM_G9062]||_Escherichia_phage_vB_EcoM_G9062_.gbk|putative thymidylate..|741|MK373779(168670):24396-25136:-1 ^^ Escherichia phage vB_EcoM_G9062, complete genome.|neighbours:ID:QBQ77826.1(-1),ID:QBQ77828.1(-1)|neighbour_genes:hypothetical protein,hypothetical protein|
MISDSMTVEEIRLHLGLALKEKDFVVDKTGVKTIEIIGASFVADEPFIFGALNDEYIQRELEWYKSKSLFVKDIPGETPKIWQQVASSKGEINSNYGWAIWSEDNYAQYDMCLAELGQNPDSRRGIMIYTRPSMQFDYNKDGMSDFMCTNTVQYLIRDKKVNAVVSMRSNDVVFGFRNDYAWQKYVLDKLVSDLNAGDSTRQYKAGSIIWNVGSLHVYSRHFYLVDHWWNTGETHIVKKDYKGEWK
>ID:AXC34043.1 |[Escherichia phage vB_EcoM_JB75]||_Escherichia_phage_vB_EcoM_JB75_.gbk|deoxycytidylate 5-hy..|741|MH355584(167208):142669-143409:1 ^^ Escherichia phage vB_EcoM_JB75, complete genome.|neighbours:ID:AXC34246.1(1),ID:AXC34032.1(1)|neighbour_genes:hypothetical protein,beta-glucosyl-HMC-al..|
MISDSMTVEEIRLHLGLALKEKDFVVDKTGVKTIEIIGASFVADEPFIFGALNDEYIQRELEWYKSKSLFVKDIPGETPKIWQQVASSKGEINSNYGWAIWSEDNYAQYDMCLAELGQNPDSRRGIMIYTRPSMQFDYNKDGMSDFMCTNTVQYLIRDKKVNAVVSMRSNDVVFGFRNDYAWQKYVLDKLVSDLNAGDSTRQYKAGSIIWNVGSLHVYSRHFYLVDHWWNTGETHIVKKDYKGEWK
>ID:YP_009037459.1 |[Escherichia phage vB_EcoM_JS09]||_Escherichia_phage_vB_EcoM_JS09_.gbk|hypothetical protein|717|NC_024124(169148):145262-145978:1 ^GeneID:19524861^ Escherichia phage vB_EcoM_JS09, complete genome.|neighbours:ID:YP_009037458.1(1),ID:YP_009037460.1(1)|neighbour_genes:hypothetical protein,hypothetical protein|
MGKHNTMKYIKAADFQTAFKAVNREILENPEFVTDSRIGRCNEIGSMTVVVDTPSSFKMTDPRINRISYEYAEDFWKFMISGGTNAEEAFKAYPNVAKFISKPKSDVLPANFNTFYGPRIAAQLPALLKELKEKPNSRRVVFQILESSDQALLDSDETLEYPCTDSVTYYIRDGKLYTHCHMRSQNCAVVMQLDFYLQGKLLHYIANECGVEVGDYTHTMVSAHVFERDFDYVKGFLD
>ID:QBQ78328.1 |[Escherichia phage vB_EcoM_KAW1E185]||_Escherichia_phage_vB_EcoM_KAW1E185_.gbk|putative thymidylate..|741|MK373781(164987):23460-24200:-1 ^^ Escherichia phage vB_EcoM_KAW1E185, complete genome.|neighbours:ID:QBQ78327.1(-1),ID:QBQ78329.1(-1)|neighbour_genes:hypothetical protein,hypothetical protein|
MISDSMTVEEIRLHLGLALKEKDFVVDKTGVKTIEIIGASFVADEPFIFGALNDEYIQRELEWYKSKSLFVKDIPGETPKIWQQVASSKGEINSNYGWAIWSEDNYAQYDMCLAELGQNPDSRRGIMIYTRPSMQFDYNKDGMSDFMCTNTVQYLIRDKKVNAVVSMRSNDVVFGFRNDYAWQKYVLDKLVSDLNAGDSTRQYKAGSIIWNVGSLHVYSRHFYLVDHWWNTGETHIVKKDYNGEWK
> |[Tevenvirinae Escherichia_phage_vB_EcoM_KAW3E185]||_Escherichia_phage_vB_EcoM_KAW3E185.gb|hypothetical protein|717|MK373782.1(170187):25709-26425:-1 ^RAST2:fig|1198136.54.peg.46^ Tevenvirinae Escherichia_phage_vB_EcoM_KAW3E185|neighbours:(-1),(-1)|neighbour_genes:Phage protein,Phage protein|
MGKHNTMKYIKAADFQTAFKAVNREILENPEFVTDSRIGRCNEIGSMTVVVDTPSSFKMTDPRINRISYEYAEDFWKFMISGGTNAEEAFKAYPSVAKFISKPKSDVLPANFNTFYGPRIAAQLPALLKELKEKPNSRRVVFQILESSDQALLDSDETLEYPCTDSVTYYIRDGKLYTHCHMRSQNCAVVMQLDFYLQGKLLHYIANECGVEVGDYTHTMVSAHVFERDFDYVKGFLD
>ID:QBQ79094.1 |[Escherichia phage vB_EcoM_MM02]||_Escherichia_phage_vB_EcoM_MM02_.gbk|putative thymidylate..|717|MK373784(169201):25315-26031:-1 ^^ Escherichia phage vB_EcoM_MM02, complete genome.|neighbours:ID:QBQ79093.1(-1),ID:QBQ79095.1(-1)|neighbour_genes:hypothetical protein,hypothetical protein|
MGKHNTMKYIKAADFQTAFKAVNREILENPEFVTDSRIGRCNEIGSMTVVVDTPSSFKMTDPRINRISYEYAEDFWKFMISGGTDAEEAFKAYPNVAKFISKPKSDVLPANFNTFYGPRIVAQLPALLKELKEKPNSRRVVFQILESSDQALLDSDETLEYPCTDSVTYYIRDGKLYTHCHMRSQNCAVVMQLDFYLQGKLLHYIANECGVEVGVYTHTMVSAHVFERDFDYVKGFLD
>ID:QBQ79370.1 |[Escherichia phage vB_EcoM_OE5505]||_Escherichia_phage_vB_EcoM_OE5505_.gbk|putative thymidylate..|741|MK373785(168756):24672-25412:-1 ^^ Escherichia phage vB_EcoM_OE5505, complete genome.|neighbours:ID:QBQ79369.1(-1),ID:QBQ79371.1(-1)|neighbour_genes:hypothetical protein,hypothetical protein|
MISDSMTVEEIRLHLGLALKEKDFVVDKTGVKTIEIIGASFVADEPFIFGALNDEYIQRELEWYKSKSLFVKDIPGETPKIWQQVASSKGEINSNYGWAIWSEDNYAQYDMCLAELGQNPDSRRGIMIYTRPSMQFDYNKDGMSDFMCTNTVQYLIRDKKVNAVVSMRSNDCWAGYRNDYAWQKYVLDKLVSDLNAGDPSRQYKAGSIIWNVGSLHVYENQFYLVDHWWNTGETHIAKKDYTGKWK
> |[Tevenvirinae _Escherichia_phage_vB_EcoM_PhAPEC2]||_Escherichia_phage_vB_EcoM_PhAPEC2.gb|hypothetical protein|717|NC_024794.1(167318):25091-25807:-1 ^RAST2:fig|1198136.124.peg.43^ Tevenvirinae _Escherichia_phage_vB_EcoM_PhAPEC2|neighbours:(-1),(-1)|neighbour_genes:Phage protein,Phage protein|
MGKHNTMKYIKAADFQAAFKAVNREILENPEFVTDSRIGRCNEIGSMTVVVDTPSSFKMTDPRINRISYEYAEDFWKFMISGGTDAEEAFKAYPNVAKFISKPKSDVLPANFNTFYGPRIAAQLPALLKELKEKPNSRRVVFQILESSDQALLDSDETLEYPCTDSVTYYIRDGKLYTHCHMRSQNCAVVMQLDFYLQGKLLHYIANECGVEVGDYTHTMVSAHVFERDFDYVKGFLD
>ID:QBQ79651.1 |[Escherichia phage vB_EcoM_R5505]||_Escherichia_phage_vB_EcoM_R5505_.gbk|putative thymidylate..|741|MK373786(167317):23475-24215:-1 ^^ Escherichia phage vB_EcoM_R5505, complete genome.|neighbours:ID:QBQ79650.1(-1),ID:QBQ79652.1(-1)|neighbour_genes:hypothetical protein,hypothetical protein|
MISDSMTVEEIRLHLGLALKEKDFVVDKTGVKTIEIIGASFVADEPFIFGALNDEYIQRELEWYKSKSLFVKDIPGETPKIWQQVASSKGEINSNYGWAIWSEDNYAQYDMCLAELGQNPDSRRGIMIYTRPSMQFDYNKDGMSDFMCTNTVQYLIRDKKVNAVVSMRSNDVVFGFRNDYAWQKYVLDKLVSDLNAGDSTRQYKAGSIIWNVGSLHVYSRHFYLVDHWWNTGETHIVKKDYNGEWK
>ID:QBQ77069.1 |[Escherichia phage vB_EcoM_WFK]||_Escherichia_phage_vB_EcoM_WFK_.gbk|putative thymidylate..|717|MK373775(164590):25323-26039:-1 ^^ Escherichia phage vB_EcoM_WFK, complete genome.|neighbours:ID:QBQ77068.1(-1),ID:QBQ77070.1(-1)|neighbour_genes:hypothetical protein,hypothetical protein|
MGKHNTMKYIKAADFQTAFKAVNREILENPEFVTDSRIGRCNEIGSMTVVVDTPSSFKMTDPRINRISYEYAEDFWKFMISGGTNAEEAFKAYPNVAKFISKPKSDVLPANFNTFYGPRIAAQLPALLKELKEKPNSRRVVFQILESSDQALLDSDETLEYPCTDSVTYYIRDGKLYTHCHMRSQNCAVVMQLDFYLQGKLLHYIANECGVEVGDYTHTMVSAHVFERDFDYVKGFLD
>ID:QBQ76808.1 |[Escherichia phage vB_EcoM_WFL6982]||_Escherichia_phage_vB_EcoM_WFL6982_.gbk|putative thymidylate..|717|MK373774(164279):25323-26039:-1 ^^ Escherichia phage vB_EcoM_WFL6982, complete genome.|neighbours:ID:QBQ76807.1(-1),ID:QBQ76809.1(-1)|neighbour_genes:hypothetical protein,hypothetical protein|
MGKHNTMKYIKAADFQTAFKAVNREILENPEFVTDSRIGRCNEIGSMTVVVDTPSSFKMTDPRINRISYEYAEDFWKFMISGGTNAEEAFKAYPNVAKFISKPKSDVLPANFNTFYGPRIAAQLPALLKELKEKPNSRRVVFQILESSDQALLDSDETLEYPCTDSVTYYIRDGKLYTHCHMRSQNCAVVMQLDFYLQGKLLHYIANECGVEVGDYTHTMVSAHVFERDFDYVKGFLD
>ID:QBQ77549.1 |[Escherichia phage vB_EcoM_WFbE185]||_Escherichia_phage_vB_EcoM_WFbE185.gbk|putative thymidylate..|717|MK373778(170429):25307-26023:-1 ^^ Escherichia phage vB_EcoM_WFbE185, complete genome.|neighbours:ID:QBQ77548.1(-1),ID:QBQ77550.1(-1)|neighbour_genes:hypothetical protein,hypothetical protein|
MGKHNTMKYIKAADFQTAFKAVNREILENPEFVTDSRIGRCNEIGSMTVVVDTPSSFKMTDPRINRISYEYAEDFWKFMISGGTDAEEAFKAYPNVAKFISKPKSDALPANFNTFYGPRIAAQLPALLKELKEKPNSRRVVFQILESSDQALLDSDETLEYPCTDSVTYYIRDGKLYTHCHMRSQNCAVVMQLDFYLQGKLLHYIANECGVEVGDYTHTMVSAHVFERDFDYVKGFLD
>ID:YP_007004786.1 |[Escherichia phage wV7]||_Escherichia_phage_wV7_.gbk|deoxycytidylate 5-hy..|741|NC_019505(166452):23282-24022:-1 ^GeneID:14010580^ Escherichia phage wV7, complete genome.|neighbours:ID:YP_007004785.1(-1),ID:YP_007004787.1(-1)|neighbour_genes:beta-glucosyl-HMC-al..,immunity to superinf..|
MISDSMTVEEIRLHLGLALKEKDFVVDKTGVKTIEIIGASFVADEPFIFGALNDEYIQRELEWYKSKSLFVKDIPGETPKIWQQVASSKGEINSNYGWAIWSEDNYAQYDMCLAELGQNPDSRRGIMIYTRPSMQFDYNKDGMSDFMCTNTVQYLIRDKKVNAVVSMRSNDVVFGFRNDYAWQKYVLDKLVSDLNAGDSTRQYKAGSIIWNVGSLHVYSRHFYLVDHWWNTGETHIVKKDYKGEWK
>ID:QDK04174.1 |[Escherichia virus VEc20]||_Escherichia_virus_VEc20_.gbk|vec20_044|741|MN022785(167532):23310-24050:-1 ^^ Escherichia virus VEc20, complete genome.|neighbours:ID:QDK04173.1(-1),ID:QDK04175.1(-1)|neighbour_genes:vec20_043,vec20_045|
MINDSMTVEEIRLHLGLALKEKDFVVDKTGVKTIEIIGASFIADEPFIFGALNDEYIQRELEWYKSKSLFVKDIPGETPKIWQQVASSKGEINSNYGWAIWSEDNYAQYDMCLAELGQNPDSRRGIMIYTRPSMQFDYNKDGMSDFMCTNTVQYLIRDKKVNAVVSMRSNDCWAGYRNDYAWQKYVLDKLVSDLNAGDPSRQYKAGSIIWNVGSLHVYENQFYLVDHWWNTGETHIAKKDYTGKWK
>ID:VCU44610.1 |[Escherichia virus vB_Eco_mar005P1]|vB_Eco_mar005P1|_Escherichia_virus_vB_Eco_mar005P1_.gbk|hypothetical protein|717|LR027390(167773):125522-126238:-1 ^^ Escherichia virus vB_Eco_mar005P1 genome assembly, chromosome: 1.|neighbours:ID:VCU44609.1(-1),ID:VCU44611.1(-1)|neighbour_genes:g046,hypothetical protein|
MGKHNTMKYIKAADFQTAFKAVNREILENPEFVTDSRIGRCNEIGSMTVVVDTPSSFKMTDPRINRISYEYAEDFWKFMISGGTDAEEAFKAYPNVAKFISKPKSDALPANFNTFYGPRIAAQLPALLKELKEKPNSRRVVFQILESSDQALLDSDETLEYPCTDSVTYYIRDGKLYTHCHMRSQNCAVVMQLDFYLQGKLLHYIANECGVEVGDYTHTMVSAHVFERDFDYVKGFLD
>ID:VCU44253.1 |[Escherichia virus vB_Eco_mar005P1]|vB_Eco_mar006P2|_Escherichia_virus_vB_Eco_mar005P1_strain_vB_Eco_mar006P2_.gbk|hypothetical protein|717|LR027387(167773):58771-59487:-1 ^^ Escherichia virus vB_Eco_mar005P1 strain vB_Eco_mar006P2 genome assembly, chromosome: 1.|neighbours:ID:VCU44252.1(-1),ID:VCU44254.1(-1)|neighbour_genes:g046,hypothetical protein|
MGKHNTMKYIKAADFQTAFKAVNREILENPEFVTDSRIGRCNEIGSMTVVVDTPSSFKMTDPRINRISYEYAEDFWKFMISGGTDAEEAFKAYPNVAKFISKPKSDALPANFNTFYGPRIAAQLPALLKELKEKPNSRRVVFQILESSDQALLDSDETLEYPCTDSVTYYIRDGKLYTHCHMRSQNCAVVMQLDFYLQGKLLHYIANECGVEVGDYTHTMVSAHVFERDFDYVKGFLD
>ID:VCU43382.1 |[Escherichia virus vB_Eco_mar005P1]|vB_Eco_mar007P3|_Escherichia_virus_vB_Eco_mar005P1_strain_vB_Eco_mar007P3_.gbk|hypothetical protein|717|LR027383(167651):148408-149124:-1 ^^ Escherichia virus vB_Eco_mar005P1 strain vB_Eco_mar007P3 genome assembly, chromosome: 1.|neighbours:ID:VCU43381.1(-1),ID:VCU43383.1(-1)|neighbour_genes:g046,hypothetical protein|
MGKHNTMKYIKAADFQTAFKAVNREILENPEFVTDSRIGRCNEIGSMTVVVDTPSSFKMTDPRINRISYEYAEDFWKFMISGGTDAEEAFKAYPNVAKFISKPKSDALPANFNTFYGPRIAAQLPALLKELKEKPNSRRVVFQILESSDQALLDSDETLEYPCTDSVTYYIRDGKLYTHCHMRSQNCAVVMQLDFYLQGKLLHYIANECGVEVGDYTHTMVSAHVFERDFDYVKGFLD
>ID:VCU44097.1 |[Escherichia virus vB_Eco_mar005P1]|vB_Eco_mar008P4|_Escherichia_virus_vB_Eco_mar005P1_strain_vB_Eco_mar008P4_.gbk|hypothetical protein|717|LR027386(167773):131189-131905:-1 ^^ Escherichia virus vB_Eco_mar005P1 strain vB_Eco_mar008P4 genome assembly, chromosome: 1.|neighbours:ID:VCU44096.1(-1),ID:VCU44098.1(-1)|neighbour_genes:g046,hypothetical protein|
MGKHNTMKYIKAADFQTAFKAVNREILENPEFVTDSRIGRCNEIGSMTVVVDTPSSFKMTDPRINRISYEYAEDFWKFMISGGTDAEEAFKAYPNVAKFISKPKSDALPANFNTFYGPRIAAQLPALLKELKEKPNSRRVVFQILESSDQALLDSDETLEYPCTDSVTYYIRDGKLYTHCHMRSQNCAVVMQLDFYLQGKLLHYIANECGVEVGDYTHTMVSAHVFERDFDYVKGFLD
>ID:VCU44958.1 |[Escherichia virus vB_Eco_mar005P1]|vB_Eco_mar009P5|_Escherichia_virus_vB_Eco_mar005P1_strain_vB_Eco_mar009P5_.gbk|hypothetical protein|717|LR027391(167658):165448-166164:1 ^^ Escherichia virus vB_Eco_mar005P1 strain vB_Eco_mar009P5 genome assembly, chromosome: 1.|neighbours:ID:VCU44957.1(1),ID:VCU44959.1(1)|neighbour_genes:hypothetical protein,g046|
MGKHNTMKYIKAADFQTAFKAVNREILENPEFVTDSRIGRCNEIGSMTVVVDTPSSFKMTDPRINRISYEYAEDFWKFMISGGTDAEEAFKAYPNVAKFISKPKSDALPANFNTFYGPRIAAQLPALLKELKEKPNSRRVVFQILESSDQALLDSDETLEYPCTDSVTYYIRDGKLYTHCHMRSQNCAVVMQLDFYLQGKLLHYIANECGVEVGDYTHTMVSAHVFERDFDYVKGFLD
>ID:AUV57380.1 |[Klebsiella phage KP1]||_Klebsiella_phage_KP1_.gbk|putative thymidylate..|735|MG751100(167989):10270-11004:-1 ^^ Klebsiella phage KP1, complete genome.|neighbours:ID:AUV57379.1(-1),ID:AUV57381.1(-1)|neighbour_genes:hypothetical protein,immunity protein|
MIVTPMTVQDIRQEFADALLNKEFVIDKTGVKTIEIVGASFIADENLIFGAVNDGYIARELEWYKSQSLFVKDIPGETPAIWKAIASKHGEINSNYGWAVWSSQNYSQFANCAKELISNPDSRRGIMIYTRPQMQYDFERDGMSDFMCTNNVQYLIRDNKVHAVVNMRSNDVVFGYRNDYAWQLYVLEQLTKLLNASGKNYSVGDIIWNVGSLHVYERHFYLVDNYAYTGETHIAKKDYKGEWK
>ID:APD20416.1 |[Klebsiella phage KPV15]|KPV15|_Klebsiella_phage_KPV15_.gbk|deoxycytidylate 5-hy..|357|KY000080(167034):30288-30644:-1 ^^ Klebsiella phage KPV15, complete genome.|neighbours:ID:APD20415.1(-1),ID:APD20417.1(-1)|neighbour_genes:glucosyl transferase,hypothetical protein|
MIYTRPQMQYDFERDGMSDFMCTNNVQYLIRDNRVHAVVNMRSNDVVFGYRNDYAWQLYVLEQLTKLLNASGKNYSVGDIIWNVGSLHVYSRHFYLVDNYAHTGETHIAKKDYKGEWK
> |[Tevenvirinae Klebsiella_phage_Marfa]||_Klebsiella_phage_Marfa.gb|Deoxycytidylate 5-hy..|714|MN044033.1(168532):21590-22303:-1 ^RAST2:fig|1198136.82.peg.40^ Tevenvirinae Klebsiella_phage_Marfa|neighbours:(-1),(-1)|neighbour_genes:Phage protein,Phage protein|
MSEHNRMKHISYPSFQTAFKVLNEEILNNPQFVIDSRIGRCNEIGSASIEVTDPTTFKFTDPRINRISYEYAEAFWQFMISGGTDAAEAFKEYPNVAKFIAKPKSDVLPANFNTFYGPRIAAQLPALLKELKEKANSRRVVFQILQEKDQALLDSDESLEYPCTDSITYYIREGKLYAHTHMRSQNCAVVMQLDFYLQGKLMQYIADQCGVQLGTYSHTMVSAHVFERDFDYVRGFI
>ID:AWY06933.1 |[Klebsiella phage Mineola]||_Klebsiella_phage_Mineola_.gbk|dCMP hydroxymethylas..|735|MH333064(166130):20717-21451:-1 ^^ Klebsiella phage Mineola, complete genome.|neighbours:ID:AWY06932.1(-1),ID:AWY06934.1(-1)|neighbour_genes:putative beta-glucos..,immunity to superinf..|
MIVTPMTVQDIRQEFADALLNKEFVIDKTGVKTIEIVGASFIADENLIFGAVNDGYIARELEWYKSQSLFVKDIPGETPAIWKAIASKHGEINSNYGWAVWSSQNYSQFANCAKELISNPDSRRGIMIYTRPQMQYDFERDGMSDFMCTNNVQYLIRDNKVHAVVNMRSNDVVFGYRNDYAWQLYVLEQLTKLLNASGKNYSVGDIIWNVGSLHVYERHFYLVDNYAYTGETHIAKKDYKGEWK
> |[Tevenvirinae _Klebsiella_phage_PKO111]||_Klebsiella_phage_PKO111.gb|hypothetical protein|735|NC_031095.1(168758):84288-85022:1 ^RAST2:fig|1198136.84.peg.166^ Tevenvirinae _Klebsiella_phage_PKO111|neighbours:(1),(1)|neighbour_genes:hypothetical protein,glucosyl transferase|
MIVTPMTVQDIRQEFADALLNKEFVIDKTGVKTIEIVGASFIADEPLIFGAVNDGYIARELEWYKSQSLFVKDIPGETPAIWKAIASKHGEINSNYGWAVWSTQNYSQFANCAKELINNPDSRRGIMIYTRPQMQYDFERDGMSDFMCTNNVQYLIRDNKVHAVVNMRSNDVVFGYRNDYAWQLYVLEQLTKLLNASGKNYSVGDIIWNVGSLHVYERHLYLVDNYAYTGETHIAKKDYKGEWK
>ID:YP_009288718.1 |[Klebsiella phage vB_KpnM_KpV477]||_Klebsiella_phage_vB_KpnM_KpV477_.gbk|putative dCMP hydrox..|735|NC_031087(168272):23148-23882:-1 ^GeneID:29067004^ Klebsiella phage vB_KpnM_KpV477, complete genome.|neighbours:ID:YP_009288717.1(-1),ID:YP_009288719.1(-1)|neighbour_genes:putative glucosyl-tr..,hypothetical protein|
MIVTPMTVQDIRQEFADALLNKEFVIDKTGVKTIEIVGASFIADENLIFGAVNDGYIARELEWYKSQSLFVKDIPGETPAIWKAIASKHGEINSNYGWAVWSTQNYSQFANCAKELINNPDSRRGIMIYTRPQMQYDFERDGMSDFMCTNNVQYLIRDNKVHAVVNMRSNDVVFGYRNDYAWQLYVLEQLTKLLNASGKNYSVGDIIWNVGSLHVYSRHFYLVDNYAHTGETHIAKKDYKGEWK
>ID:AUO78722.1 |[Klebsiella phage vB_Kpn_F48]||_Klebsiella_phage_vB_Kpn_F48.gbk|thymidylate synthase|714|MG746602(170764):43796-44509:1 ^^ Klebsiella phage vB_Kpn_F48, complete genome.|neighbours:ID:AUO78721.1(1),ID:AUO78723.1(1)|neighbour_genes:hypothetical protein,hypothetical protein|
MSEHNRLKHITFPSFQTAFKVLNEEIINNPQFVVDSRIGRCNEIGSASIEILDPTTFMFTDARINRISYEYAEAFWKFMISGGTDAAEAFKEYPNVAKFIDKPKSDVLPANFNTFYGPRIVAQLPALLKELKEKTNSRRVVFQILQEQDQALLDSDESLEYPCTDSITYYIRDGKLYAHTHMRSQNCAVVMQLDFYLQGKLMQYIADKCGVQLGTYSHTMVSAHVFERDFDYVRGFI
>ID:YP_009211464.1 |[Pectobacterium bacteriophage PM2]||_Pectobacterium_bacteriophage_PM2.gbk|thymidylate synthase|711|NC_028940(170286):22627-23337:-1 ^GeneID:26637936^ Pectobacterium bacteriophage PM2, complete genome.|neighbours:ID:YP_009211463.1(-1),ID:YP_009211465.1(-1)|neighbour_genes:hypothetical protein,hypothetical protein|
MATNNYVIEVSTFEQAFKEVNKEVLFFPDFVVDSRIGTCNEIGSMIIRVCDPSTYKINNPKINRISHEYSEDFWKFMISGGTDAEEAFKEYPNVAKFISKPKSEVLPSNFNTFYGPRILAQLPALLKELKEKPNSRRVVFQILESSDQKLLDSDETLEYPCTDSVTYYIREGKLYAHTHMRSQNCAIVMQLDFYLQGKLMEYIAKECNVELGDYTHTMVSAHIFERDFEYVKGFIE
>ID:QBP35656.1 |[Phage NC-G]||_Phage_NC-G.gbk|deoxycytidylate 5-hy..|699|MK310184(170164):136196-136894:-1 ^^ Phage NC-G, complete genome.|neighbours:ID:QBP35655.1(-1),ID:QBP35657.1(-1)|neighbour_genes:hypothetical protein,hypothetical protein|
MKHITAVSFENAFKQMNEEILEAPQFAVDSRIGRCYEIGSASIEVLDASTYKFTDPRINRISYEYAESFWKFMISGGTDAAEAFKEYPNVAKFIDKPKSDVLPANFNTFYGPRIVAQLPALLKELKEKANSRRVVFQILQEQDQALLDSDESLEYPCTDSVTYYIRDGRLYAHTHMRSQNCAVVMQLDFYLQGKLMAFIAEQCGVGLGTYSHTMVSAHVFERDFDYVRGFLK
> |[Tevenvirinae _Proteus_phage_phiP4-3]||_Proteus_phage_phiP4-3.gb|hypothetical protein|693|MG696114.1(167849):144849-145541:1 ^RAST2:fig|1198136.86.peg.248^ Tevenvirinae _Proteus_phage_phiP4-3|neighbours:(1),(1)|neighbour_genes:hypothetical protein,hypothetical protein|
MIIRNTFEEAFKAVNETVIDLYEFKVDSRIGPCREIGSLTFRVMDPSTYKFSDEKINRIDYKYAEDFWQFMISGGTNAIEAFKEYPNVAKFIDKPKSDILPENFNTFYGPRIVAQLPVLLKELKEKPGSRRVVFQILQEQDQALLSLDDETLEYPCTDSVTYYIRDNKLYAHTHMRSQNCAIVLQLDIYLQGKLMEYIASECNVEIGHYTHSMVSAHIFERDIEYVNSFL
> |[Tevenvirinae _Proteus_phage_vB_PmiM_Pm5461]||_Proteus_phage_vB_PmiM_Pm5461.gb|Putative thymidylate..|690|NC_028762.1(161989):22507-23196:-1 ^RAST2:fig|1198136.85.peg.35^ Tevenvirinae _Proteus_phage_vB_PmiM_Pm5461|neighbours:(-1),(-1)|neighbour_genes:hypothetical protein,hypothetical protein|
MIVKQTFEEAFKVVNDLVISEYDFITESRIGECREIGSLCFRVMDPSTYKFEDLLINRIDYKYAEDFWQFMISGGTDAEEAFKEYPNVAKFISKPKSDVLPANFNTFYGPRILAQLPALLKELKEKPNSRRVVFQILQEQDQALLDSDESLEYPCTDSITYYIRNGKLYTHTHMRSQNCAVVLQLDIYLQGKLMEYIAKECGVSLGHYTHSMVSAHVFERDIKYVESFL
> |[Tevenvirinae _Pseudomonas_phage_PspYZU05]||_Pseudomonas_phage_PspYZU05.gb|hypothetical protein|705|KY971610.1(166442):46847-47551:-1 ^RAST2:fig|1198136.88.peg.77^ Tevenvirinae _Pseudomonas_phage_PspYZU05|neighbours:(-1),(-1)|neighbour_genes:hypothetical protein,Phage protein|
MDTTNMIYAKNFEEAFKKVNKQVLNKYDFKTNSRIGDSREIGSLTVRIESPTDGKFTDPRINRISYEYAEAFWQFMISGGTDAIEAFKEYPNVAAFINKPKSDVLPANFNTFYGPRIKAQLPALLKELKTKENSRRVVFQILQQQDQVLLDSDETLEYPCTDSVTYYIRDGKLHTHCHMRSENTAIVMQLDFYLQQKLMQFIADECGVELGSYTHSMVSAHIYERDVEYVKSFL
>ID:YP_009615521.1 |[Salmonella phage Melville]||_Salmonella_phage_Melville_.gbk|dCMP hydroxymethylas..|738|NC_042044(159323):20479-21216:-1 ^GeneID:40091985^ Salmonella phage Melville, complete genome.|neighbours:ID:YP_009615520.1(-1),ID:YP_009615522.1(-1)|neighbour_genes:putative glycosyltra..,Imm-like immunity to..|
MIITPLTIQDIRQEFAVALENEEFVIDKTGVKTIEIIGASFVADEELIFGSVNDEYVARELEWYKSQSLFVKDIPGKTPAIWDQISSKNGEINSNYGWAIWNKDNYSQFASCAAELSVNPDSRRGIMIYTRPSMQTDYNRDGMSDFMCTNTVQYLIRDEQVHAVVSMRSNDVVFGFRNDYAWQKHVLELLVQTLNCGRDKKYVVGDIIWNVGSLHVYSRHFYLVDHFYHTGETHISKKDYKGHWK
>ID:YP_007501078.1 |[Salmonella phage vB_SenMS16]||_Salmonella_phage_S16_.gbk|dCMP hydroxymethylas..|738|NC_020416(160221):21605-22342:-1 ^GeneID:14675279^ Salmonella phage S16, complete genome.|neighbours:ID:YP_007501077.1(-1),ID:YP_007501079.1(-1)|neighbour_genes:beta-glucosyl-HMC-al..,immunity to superinf..|
MIITPLTVQDIRQEFAVALENEEFVIDKTGVKTIEIIGASFIADEELIFGSVNDEYVARELEWYKSQSLFVKDIPGKTPAIWDQISSKNGEINSNYGWAIWNKDNYNQFASCVAELSVNPDSRRGIMIYTRPSMQTDYNRDGMSDFMCTNTVQYLIRDEQVHAVVSMRSNDVVFGFRNDYAWQKHVLELLVQTLNCGRDKKYVVGDIIWNVGSLHVYSRHFYLVDHFYHTGETHISKKDYKGYWK
> |[Tevenvirinae _Salmonella_phage_STML-198]||_Salmonella_phage_STML-198.gb|hypothetical protein|738|NC_027344.1(158099):62906-63643:-1 ^RAST2:fig|1198136.87.peg.114^ Tevenvirinae _Salmonella_phage_STML-198|neighbours:(-1),(-1)|neighbour_genes:glucosyl transferase,Imm immunity to supe..|
MIITPLTIQDIRQEFAVALENEEFVIDKTGVKTIEIIGASFVADEELIFGSVNDEYVARELEWYKSQSLFVKDIPGKTPAIWDQISSKNGEINSNYGWAIWNKDNYSQFASCAAELSVNPDSRRGIMIYTRPSMQTDYNRDGMSDFMCTNTVQYLIRDEQVHAVVSMRSNDVVFGFRNDYAWQKHVLELLVQTLNCGRDKKYVVGDIIWNVGSLHVYSRHFYLVDHFYHTGETHISKKDYKGHWK
> |[Tevenvirinae Salmonella phage STP4-a]||_Salmonella_phage_STP4-a.gb|hypothetical protein|738|NC_026607.2(159914):21183-21920:-1 ^RAST2:fig|1198136.48.peg.37^ Tevenvirinae Salmonella phage STP4-a|neighbours:(-1),(-1)|neighbour_genes:glucosyl transferase,hypothetical protein|
MIITPLTVQDIRQEFAVALENEEFVIDKTGVKTIEIIGASFVADEELIFGSVNDEYVARELEWYKSQSLFVKDIPGKTPAIWDQISSKNGEINSNYGWAIWNKDNYSQFASCAAELSVNPDSRRGIMIYTRPSMQTDYNRDGMSDFMCTNTVQYLIRDEQVHAVVSMRSNDCWAGYRNDYAWQKHVLELLVQTLNCGRDKKYVVGDIIWNAGSLHVYENQFYLVDHFYHTGETHIPKKDYKGYWK
> |[Tevenvirinae Salmonella_phage_vB_SnwM_CGG4-1]||_Salmonella_phage_vB_SnwM_CGG4-1.gb|hypothetical protein|738|NC_031065.1(159878):21089-21826:-1 ^RAST2:fig|1198136.78.peg.37^ Tevenvirinae Salmonella_phage_vB_SnwM_CGG4-1|neighbours:(-1),(-1)|neighbour_genes:glucosyl transferase,hypothetical protein|
MIITPLTVQDIRQEFAVALENEEFVIDKTGVKTIEIIGASFIADEELIFGSVNDEYVARELEWYKSQSLFVKDIPGKTPAIWDQISSKNGEINSNYGWAIWNKDNYSQFASCAAELSVNPDSRRGIMIYTRPSMQTDYNRDGMSDFMCTNTVQYLIRDEQVHAVVSMRSNDCWAGYRNDYAWQKHVLELLVQTLNCGRDKKYVVGDIVWNAGSLHVYENQFYLVDHFYHTGETHIPKKDYKGYWK
> |[Tevenvirinae Serratia phage PS2]||_Serratia_phage_PS2.gb|hypothetical protein|738|KJ025957.1(167266):24730-25467:-1 ^RAST2:fig|1198136.49.peg.43^ Tevenvirinae Serratia phage PS2|neighbours:(-1),(-1)|neighbour_genes:hypothetical protein,hypothetical protein|
MHFTIEDIRDTLMTKFLENDFVTDKTGVKTVEVLGVSFIADEDVIFGKPNLEYVERELAWYKSKSLFVKDIPGKVPAIWEAISSTKGEINSNYGWAIWSRDNGFQFERVLEELVRNPDSRRAQMIYTRPSMHDDYKRDGMSDFMCTSNAQYFIRRGKLHVSVYMRSNDAFFGYRNDFHWQKYVLTELAAELHKKGVDVEVGDIYWNVGSLHLYEKHFYFLDYYADTGEYAVTKSQIDEYYRKKSE
>ID:APC45056.1 |[Shigella phage SH7]||_Shigella_phage_SH7_.gbk|dCMP hydroxymethylas..|741|KX828711(164870):22512-23252:-1 ^^ Shigella phage SH7, complete genome.|neighbours:ID:APC45101.1(-1),ID:APC45128.1(-1)|neighbour_genes:beta-glucosyltransfe..,immunity to superinf..|
MISDSMTVEEIRLHLGLALKEKDFVVDKTGVKTIEIIGASFVADEPFIFGALNDEYIQRELEWYKSKSLFVKDIPGETPKIWQQVASSKGEINSNYGWAIWSEDNYAQYDMCLAELGQNPDSRRGIMIYTRPSMQFDYNKDGMSDFMCTNTVQYLIRDKKINAVVNMRSNDVVFGFRNDYAWQKYVLDKLVSDLNAGDSTRQYKAGSIIWNVGSLHVYSRHFYLVDHWWNTGETHIVKKDYNGEWK
>ID:YP_009288412.1 |[Shigella phage SHBML-50-1]||_Shigella_phage_SHBML-50-1_.gbk|deoxycytidylate 5-hy..|741|NC_031085(166634):24688-25428:-1 ^GeneID:29060502^ Shigella phage SHBML-50-1, complete genome.|neighbours:ID:YP_009288411.1(-1),ID:YP_009288413.1(-1)|neighbour_genes:glucosyl transferase,immunity protein|
MISDSMTVEEIRLHLGLALKEKDFVVDKTGVKTIEIIGASFVADEPFIFGALNDEYIQRELEWYKSKSLFVKDIPGETPKIWQQVASSKGEINSNYGWAIWSEDNYAQYDMCLAELGQNPDSRRGIMIYTRPSMQFDYNKDGMSDFMCTNTVQYLIRDKKVNAVVSMRSNDVVFGFRNDYAWQKYVLDKLVSDLNAGDSTRQYKAGSIIWNVGSLHVYSRHFYLVDHWWNTGETHIVKKDYKGEWK
>ID:YP_009277687.1 |[Shigella phage SHFML-11]||_Shigella_phage_SHFML-11.gbk|deoxycytidylate 5-hy..|741|NC_030953(170650):140864-141604:-1 ^GeneID:29056394^ Shigella phage SHFML-11, complete genome.|neighbours:ID:YP_009277686.1(-1),ID:YP_009277688.1(-1)|neighbour_genes:hypothetical protein,immunity protein|
MINDSMTVEEIRLHLGLALKEKDFVVDKTGVKTIEIIGASFVADEPFIFGALNDEYIQRELEWYKSKSLFVKDIPGETPKIWQQVASSKGEINSNYGWAIWSEDNYAQYDMCLAELGQNPDSRRGIMIYTRPSMQFDYNKDGMSDFMCTNTVQYLIRDKKVNAVVNMRSNDCWAGYRNDYAWQKYVLDKLVSDLNAGDPSRQYKAGSIIWNVGSLHVYENQFYLVDHWWNTGETHIAKKDYTGKWK
> |[Tevenvirinae Shigella_phage_SHSML-52-1]||_Shigella_phage_SHSML-52-1.gb|hypothetical protein|717|NC_031090.1(169621):9844-10560:1 ^RAST2:fig|1198136.79.peg.13^ Tevenvirinae Shigella_phage_SHSML-52-1|neighbours:(1),(1)|neighbour_genes:Phage protein,hypothetical protein|
MGKHNTMKYIKAADFQAAFKAVNREILENPEFVTDSRIGRCNEIGSMTVVVDTPSSFKMTDPRINRISYEYAEDFWKFMISGGTNAEEAFKAYPNVAKFISKPKSDVLPANFNTFYGPRIAAQLPTLLKELKEKPNSRRVVFQILESSDQALLDSDETLEYPCTDSVTYYIRDGKLYTHCHMRSQNCAVVMQLDFYLQGKLLHYIANECGVEVGDYTHTMVSAHVFERDFDYVKGFLD
>ID:YP_009618857.1 |[Shigella phage Sf21]||_Shigella_phage_Sf21_.gbk|dCMP hydroxymethylas..|741|NC_042077(166002):23069-23809:-1 ^GeneID:40095460^ Shigella phage Sf21, complete genome.|neighbours:ID:YP_009618856.1(-1),ID:YP_009618858.1(-1)|neighbour_genes:putative beta-glucos..,superinfection exclu..|
MISDSMTVEEIRLHLGLALKEKDFVVDKTGVKTIEIIGASFIADEPFIFGALNDEYIQRELEWYKSKSLFVKDIPGETPKIWQQVASSKGEINSNYGWAIWSEDNYAQYDMCLAELGQNPDSRRGIMIYTRPSMQFDYNKDGMSDFMCTNTVQYLIRDKKVNAVVSMRSNDVVFGFRNDYAWQKYVLDKLVSDLNAGDSTRQYKAGSIIWNVGSLHVYSRHFYLVDHWWNTGETHIVKKDYKGEWK
>ID:YP_009614968.1 |[Shigella phage Sf22]||_Shigella_phage_Sf22_.gbk|dCMP hydroxymethylas..|741|NC_042039(166283):135922-136662:-1 ^GeneID:40091383^ Shigella phage Sf22, complete genome.|neighbours:ID:YP_009614967.1(-1),ID:YP_009614969.1(-1)|neighbour_genes:gp215,gp217|
MISDSMTVEEIRLHLGLALKEKDFVVDKTGVKTIEIIGASFVADEPFIFGALNDEYIQRELEWYKSKSLFVKDIPGETPKIWQQVASSKGEINSNYGWAIWSEDNYAQYDMCLAELGQNPDSRRGIMIYTRPSMQFDYNKDGMSDFMCTNTVQYLIRDKKVNAVVSMRSNDVVFGFRNDYAWQKYVLDKLVSDLNAGDSTRQYKAGSIIWNVGSLHVYSRHFYLVDHWWNTGETHIVKKDYNGEWK
>ID:ATE86575.1 |[Shigella phage Sf23]||_Shigella_phage_Sf23_.gbk|dCMP hydroxymethylas..|741|MF158046(167678):113076-113816:-1 ^^ Shigella phage Sf23, complete genome.|neighbours:ID:ATE86574.1(-1),ID:ATE86576.1(-1)|neighbour_genes:putative glucosyltra..,hypothetical protein|
MISDSMTVEEIRLHLGLALKEKDFVVDKTGVKTIEIIGASFVADEPFIFGALNDEYIQRELEWYKSKSLFVKDIPGETPKIWQQVASSKGEINSNYGWAIWSEDNYAQYDMCLAELGQNPDSRRGIMIYTRPSMQFDYNKDGMSDFMCTNTVQYLIRDKKVNAVVSMRSNDVVFGFRNDYAWQKYVLDKLVSDLNAGDSTRQYKAGSIIWNVGSLHVYSRHFYLVDHWWNTGETHIVKKDYKGEWK
>ID:YP_009619251.1 |[Shigella phage Sf24]||_Shigella_phage_Sf24_.gbk|dCMP hydroxymethylas..|741|NC_042078(168112):118856-119596:-1 ^GeneID:40095866^ Shigella phage Sf24, complete genome.|neighbours:ID:YP_009619250.1(-1),ID:YP_009619252.1(-1)|neighbour_genes:beta glucosyltransfe..,hypothetical protein|
MINDYMTVGEIRLHLGLALKEKDFVVDKTGVKTIEIIGASFVADEPFIFGALNDEYIQRELEWYKSKSLFVKDIPGETPKIWQQVASSKGEINSNYGWAIWSEDNYAQYDMCLAELGQNPDSRRGIMIYTRPSMQFDYNKDGMSDFMCTNTVQYLIRDKKVNAVVSMRSNDVVFGFRNDYAWQKYVLDKLVSDLNAGDSTRQYKAGSIIWNVGSLHVYSRHFYLVDHWWNTGETHIVKKDYKGEWK
>ID:YP_004414945.1 |[Shigella phage Shfl2]||_Shigella_phage_Shfl2_.gbk|putative dCMP hydrox..|741|NC_015457(165919):23532-24272:-1 ^GeneID:10498808^ Shigella phage Shfl2, complete genome.|neighbours:ID:YP_004414944.1(-1),ID:YP_004414946.1(-1)|neighbour_genes:hypothetical protein,putative immunity to..|
MINDYMTVEEIRLDLGLALKEKDFVIDKTGVKTIEIIGASFVADEPFIFGALNDEYIQRELEWYKSQSLFVKDIPGETPKIWQQVASSKGEINSNYGWAIWSEDNYAQYDMCLAELGQNPDSRRGIMIYTRPSMQFDYNKDGMSDFMCTNTVQYLIRDKKINAVVNMRSNDVVFGFRNDYAWQKYVLDKLVSDLNAGDSTRQYKAGSIIWNVGSLHVYSRHFYLVDHWWKTGETHIAKKDYNGEWK
>ID:YP_009110863.1 |[Shigella phage pSs-1]||_Shigella_phage_pSs-1_.gbk|gp56|741|NC_025829(164999):28162-28902:-1 ^GeneID:22475129^ Shigella phage pSs-1, complete genome.|neighbours:ID:YP_009110862.1(-1),ID:YP_009110864.1(-1)|neighbour_genes:gp55,gp57|
MISDSMTVEEIRLHLGLALKEKDFVVDKTGVKTIEIIGASFVADEPFIFGALNDEYIQRELEWYKSKSLFVKDIPGETPKIWQQVASSKGEINSNYGWAIWSEDNYAQYDMCLAELGQNPDSRRGIMIYTRPSMQFDYNKDGMSDFMCTNTVQYLIRDKKVNAVVSMRSNDVVFGFRNDYAWQKYVLDKLVSDLNAGDSTRQYKAGSIIWNVGSLHVYSRHFYLVDHWWNTGETHIVKKDYNGEWK
>ID:YP_009153644.1 |[Yersinia phage PST]||_Yersinia_phage_PST_.gbk|dCMP hydroxymethylas..|741|NC_027404(167785):22618-23358:-1 ^GeneID:24677454^ Yersinia phage PST, complete genome.|neighbours:ID:YP_009153643.1(-1),ID:YP_009153645.1(-1)|neighbour_genes:beta-glucosyl-HMC-al..,hypothetical protein|
MISDSMTVEEIRLHLGLALKEKDFVVDKTGVKTIEIIGASFVADEPFIFGALNDEYIQRELEWYKSKSLFVKDIPGETPKIWQQVASSKGEINSNYGWAIWSEDNYAQYDMCLAELGQNPDSRRGIMIYTRPSMQFDYNKDGMSDFMCTNTVQYLIRDKKINAVVNMRSNDVVFGFRNDYAWQKYVLDKLVSDLNAGDSTRQYKAGSIIWNVGSLHVYSRHFYLVDHWWNTGETHIVKKDYNGEWK
>ID:VEV89659.1 |[Yersinia phage fPS-2]||_Yersinia_phage_fPS-2_.gbk|g043c|741|LR215722(169060):24358-25098:-1 ^^ Yersinia phage fPS-2 genome assembly, chromosome: I.|neighbours:ID:VEV89658.1(-1),ID:VEV89660.1(-1)|neighbour_genes:g042c,g044c|
MINDYMTVEEIRLHLGLALKEKDFVVDKTGVKTIEIIGASFVADEPFIFGALNDEYIQRELEWYKSKSLFVKDIPGETPKIWQQVASSKGEINSNYGWAIWSEDNYAQYDMCLAELGQNPDSRRGIMIYTRPSMQFDYNKDGMSDFMCTNTVQYLIRDKKVNAVVSMRSNDCWAGYRNDYAWQKYVLDKLVSDLNAGDPSRQYKAGSIIWNVGSLHVYENQFYLVDHWWNTGETHIAKKDYTGKWK
>ID:YP_009149285.1 |[Yersinia phage phiD1]||_Yersinia_phage_phiD1_.gbk|g046|741|NC_027353(167063):24069-24809:-1 ^GeneID:24635482^ Yersinia phage phiD1 complete genome.|neighbours:ID:YP_009149284.1(-1),ID:YP_009149286.1(-1)|neighbour_genes:g045,g047|
MISDSMTVEEIRLHLGLALKEKDFVVDKTGVKTIEIIGASFVADEPFIFGALNDEYIQRELEWYKSKSLFVKDIPGETPKIWQQVASSKGEINSNYGWAIWSEDNYAQYDMCLAELGQNPDSRRGIMIYTRPSMQFDYNKDGMSDFMCTNTVQYLIRDKKVNAVVSMRSNDVVFGFRNDYAWQKYVLDKLVSDLNAGDSTRQYKAGSIIWNVGSLHVYSRHFYLVDHWWNTGETHIVKKDYKGEWK
>ID:YP_009882083.1 |[Acinetobacter phage AbTZA1]||_Acinetobacter_phage_AbTZA1.gbk|hypothetical protein|705|NC_049445(168223):7661-8365:1 ^GeneID:55811379^ Acinetobacter phage AbTZA1, complete genome.|neighbours:ID:YP_009882082.1(1),ID:YP_009882084.1(1)|neighbour_genes:hypothetical protein,hypothetical protein|
MTKYILASTFEEAFKRLNYLVITEPEFVTDSRIGKCREIGSILLEVALPDTGAIFKDKNINRIDYGYAEKFWEFMIQGGTDAEQVFKDYPNVAKFIAKPKTDALPANFNTFYGPRIVSQLPALIKELKEKPNSRRVVFQILQEQDQVLLDADESLEYPCTDSVTFYIREGRLYMHTHMRSQNCAVVMQLDFYLMHRFMEYIAKECNVEFGTYAHSIVSAHVFERDLDYVKNFLG
> |[Tevenvirinae Acinetobacter_phage_Abraxas]||_Acinetobacter_phage_Abraxas.gb|hypothetical protein|708|MT385367.1(166559):39428-40135:-1 ^RAST2:fig|1198136.200.peg.82^ Tevenvirinae Acinetobacter_phage_Abraxas|neighbours:(-1),(-1)|neighbour_genes:hypothetical protein,hypothetical protein|
MSKYILASTFEEAFKRINNFVVEAPEFVTDSRIGKCHEIGSILIEIGLPEQGATFKDKRINRIDYGYAEKFWEFMIQGGTDAEQAFKEYPNVAKFIAKPKTDTLPSNFNTFYGPRIAAQMPALIKELKEKPNSRRVVFQILQEQDQVLLDSDETLEYPCTDSITFYIREGLLYMHTHMRSQNCAVVMQLDFYLMHRFMEHVAKECGVGLGTYAHSIVSAHVFERDIEYVKSFLEE
> |[Tevenvirinae Acinetobacter_phage_Apostate]||_Acinetobacter_phage_Apostate.gb|hypothetical protein|708|NC_049491.1(164746):37790-38497:-1 ^RAST2:fig|1198136.207.peg.75^ Tevenvirinae Acinetobacter_phage_Apostate|neighbours:(-1),(-1)|neighbour_genes:hypothetical protein,hypothetical protein|
MTKYILASTFEEAFKRLNYLVITEPEFVTDSRIGKCREIGSILLEVALPDTGATFKDKRINRIDYGYAEKFWEFMIQGGTDAEQAFKEYPNVAKFIAKPKTDTLPSNFNTFYGPRIAAQMPALIKELKEKPNSRRVVFQILQEQDQVLLDSDETLEYPCTDSITFYIREGLLYMHTHMRSQNCAVVMQLDFYLMHQFMEHVAKECGVGLGTYAHSIVSAHVFERDIEYVKSFLEE
> |[Tevenvirinae Acinetobacter_phage_Berthold]||_Acinetobacter_phage_Berthold.gb|hypothetical protein|708|NC_049490.1(165927):38599-39306:-1 ^RAST2:fig|1198136.206.peg.80^ Tevenvirinae Acinetobacter_phage_Berthold|neighbours:(-1),(-1)|neighbour_genes:hypothetical protein,hypothetical protein|
MTKYILASTFEEAFKRLNYLVITEPEFVTDSRIGKCREIGSILLEVALPDVGATFKDKRINRIDYGYAEKFWEFMIQGGTDAEQAFKEYPNVAKFIAKPKTDTLPSNFNTFYGPRIAAQMPALIKELKEKPNSRRVVFQILQEQDQVLLDSDETLEYPCTDSITFYIREGRLYMHTHMRSQNCAVVMQLDFYLMHRFMEHVAKECGVGLGTYAHSIVSAHVFERDIEYVKSFLEE
> |[Tevenvirinae Acinetobacter_phage_Kimel]||_Acinetobacter_phage_Kimel.gb|hypothetical protein|708|NC_049492.1(167922):39579-40286:-1 ^RAST2:fig|1198136.213.peg.80^ Tevenvirinae Acinetobacter_phage_Kimel|neighbours:(-1),(-1)|neighbour_genes:hypothetical protein,hypothetical protein|
MSKYILASTFEEAFKRINNFVVEAPEFVTDSRIGKCHEIGSILIEIGLPEQGATFKDKRINRIDYGYAEKFWEFMIQGGTDAEQAFKEYPNVAKFIAKPKTDTLPSNFNTFYGPRIAAQMPALIKELKEKPNSRRVVFQILQEQDQVLLDSDETLEYPCTDSITFYIREGLLYMHTHMRSQNCAVVMQLDFYLMHRFMEHVAKECGVGLGTYAHSIVSAHVFERDIEYVKSFLEE
> |[Tevenvirinae Acinetobacter_phage_Konradin]||_Acinetobacter_phage_Konradin.gb|hypothetical protein|708|NC_049479.1(166210):38509-39216:-1 ^RAST2:fig|1198136.205.peg.77^ Tevenvirinae Acinetobacter_phage_Konradin|neighbours:(-1),(-1)|neighbour_genes:hypothetical protein,hypothetical protein|
MSKYILASTFEEAFKRINNFVVEAPEFVTDSRIGKCHEIGSILIEIGLPEQGATFKDKRINRIDYGYAEKFWEFMIQGGTDAEQAFKEYPNVAKFIAKPKTDTLPSNFNTFYGPRIAAQMPALIKELKEKPNSRRVVFQILQEQDQVLLDSDETLEYPCTDSITFYIREGLLYMHTHMRSQNCAVVMQLDFYLMHRFMEHVAKECGVGLGTYAHSIVSAHVFERDIEYVKSFLEE
> |[Tevenvirinae _Acinetobacter_phage_Lazarus]||_Acinetobacter_phage_Lazarus.gb|hypothetical protein|708|NC_049493.1(165151):38821-39528:-1 ^RAST2:fig|1198136.212.peg.80^ Tevenvirinae _Acinetobacter_phage_Lazarus|neighbours:(-1),(-1)|neighbour_genes:hypothetical protein,hypothetical protein|
MSKYILASTFEEAFKRINNFVVEAPEFVTDSRIGKCHEIGSILIEIGLPEQGATFKDKRINRIDYGYAEKFWEFMIQGGTDAEQAFKEYPNVAKFIAKPKTDTLPSNFNTFYGPRIVAQMPALIKELKEKPNSRRVVFQILQEQDQVLLDSDETLEYPCTDSITFYIREGLLYMHTHMRSQNCAVVMQLDFYLMHRFMEHVAKECGVGLGTYAHSIVSAHVFERDIEYVKSFLEE
> |[Tevenvirinae _Acinetobacter_phage_Meroveus]||_Acinetobacter_phage_Meroveus.gb|hypothetical protein|708|MT741943.1(167683):38350-39057:-1 ^RAST2:fig|1198136.190.peg.76^ Tevenvirinae _Acinetobacter_phage_Meroveus|neighbours:(-1),(-1)|neighbour_genes:hypothetical protein,hypothetical protein|
MSKYILASTFEEAFKRINNFVVEAPEFVTDSRIGKCHEIGSILIEIGLPEQGATFKDKRINRIDYGYAEKFWEFMIQGGTDAEQAFKEYPNVAKFIAKPKTDTLPSNFNTFYGPRIAAQMPALIKELKEKPNSRRVVFQILQEQDQVLLDSDETLEYPCTDSITFYIREGLLYMHTHMRSQNCAVVMQLDFYLMHRFMEHVAKECGVGLGTYAHSIVSAHVFERDIEYVKSFLEE
> |[Tevenvirinae _Acinetobacter_phage_Octan]||_Acinetobacter_phage_Octan.gb|hypothetical protein|708|MT409116.1(166760):38223-38930:-1 ^RAST2:fig|1198136.188.peg.75^ Tevenvirinae _Acinetobacter_phage_Octan|neighbours:(-1),(-1)|neighbour_genes:hypothetical protein,hypothetical protein|
MSKYILASTFEEAFKRINNFVVEAPEFVTDSRIGKCHEIGSILIEIGLPEQGATFKDKRINRIDYGYAEKFWEFMIQGGTDAEQAFKEYPNVAKFIAKPKTDTLPSNFNTFYGPRIAAQMPALIKELKEKPNSRRVVFQILQEQDQVLLDSDETLEYPCTDSITFYIREGLLYMHTHMRSQNCAVVMQLDFYLMHRFMEHVAKECGVGLGTYAHSIVSAHVFERDIEYVKSFLEE
> |[Tevenvirinae _Acinetobacter_phage_Stupor]||_Acinetobacter_phage_Stupor.gb|hypothetical protein|708|MN662249.1(164309):38599-39306:-1 ^RAST2:fig|1198136.209.peg.79^ Tevenvirinae _Acinetobacter_phage_Stupor|neighbours:(-1),(-1)|neighbour_genes:hypothetical protein,hypothetical protein|
MTKYILASTFEEAFKRLNYLVITEPEFVTDSRIGKCREIGSILLEVALPGIGATFKDKRINRIDYGYAEKFWEFMIQGGTDAEQAFKEYPNVAKFIAKPKTDTLPSNFNTFYGPRIVAQMPALIKELKEKPNSRRVVFQILQEQDQVLLDSDESLEYPCTDSITFYIREGLLYMHTHMRSQNCAVVMQLDFYLMHRFMEHVAKECGVGLGTYAHSIVSAHVFERDIEYVKSFLEE
> |[Tevenvirinae _Acinetobacter_phage_vB_AbaM_PhT2]||_Acinetobacter_phage_vB_AbaM_PhT2.gb|hypothetical protein|705|NC_049494.1(166330):2095-2799:1 ^RAST2:fig|1198136.210.peg.3^ Tevenvirinae _Acinetobacter_phage_vB_AbaM_PhT2|neighbours:(1),(1)|neighbour_genes:hypothetical protein,hypothetical protein|
MTKYILARTFEEAFKRLNYLVITEPEFVTDSRIGKCREIGSILLEVALPDTGAIFKDKNINRIDYGYAEKFWEFMIQGGTDAEQAFKDYPNVAKFIAKPKTDALPANFNTFYGPRIVSQLPALIKELKEKPNSRRVVFQILQEQDQVLLDADESLEYPCTDSITFYIREGRLYMHTHMRSQNCAVVMQLDFYLMHRFMEYIAKECNVELGTYAHSIVSAHVFERDLDYVKNFLG
> |[Tevenvirinae Citrobacter_phage_CF1_ERZ-2017]||_Citrobacter_phage_CF1_ERZ-2017.gb|hypothetical protein|741|NC_042067.1(171911):23429-24169:-1 ^RAST2:fig|1198136.189.peg.48^ Tevenvirinae Citrobacter_phage_CF1_ERZ-2017|neighbours:(-1),(-1)|neighbour_genes:glucosyl transferase,hypothetical protein|
MIVTPLTVEDIRQELCEALIRGDFVIDKTGVKTIEIVGASFIADEELIFGAVNEEYVARELEWYKSQSLFVKDIPGGTPAIWEQVSSKNGEINSNYGWAIWSDDNCSQYSMCLGELGNNPDTRRAIMIYTRPSMQFDYNRDGMSDFMCTNTVQYLIRDKKVHAVVSMRSNDCWAGYRNDYAWQKHVLDKLVSDLNEGDATREYEVGDIIWNVGSLHVYEKQFYLVDHYAKTGKPHVLKKDYKGEWQ
>ID:QQG32127.1 |[Citrobacter phage CkP1]||_Citrobacter_phage_CkP1.gbk|dCMP hydroxymethylas..|741|MW239124(168463):23036-23776:-1 ^^ Citrobacter phage CkP1, complete genome.|neighbours:ID:QQG32154.1(-1),ID:QQG32320.1(-1)|neighbour_genes:hypothetical protein,immunity to superinf..|
MIVTPLTVEDIRQELCEALIREDFVIDKTGVKTIEIVGASFVADEEFIFGALNDEYIARELEWYKSQSLFVKDIPGGTPAIWEQVSSKNGEINSNYGWAIWSEENCSQYDMCIGELGNNPDTRRAIMIYTRPSMQFDYNRDGMSDFMCTNNVQYLIRDKKVHAIVSMRSNDVVFGFRNDYAWQKYVLDKLVADLNRGDSSHGYEAGDIIWNAGSLHVYARHFYLVDHYGRTGQTHVAKKDYVGEWK
>ID:QIN97445.1 |[Citrobacter phage PhiZZ23]||_Citrobacter_phage_PhiZZ23.gbk|deoxycytidylate 5-hy..|741|MT176425(167516):23947-24687:-1 ^^ Citrobacter phage PhiZZ23, complete genome.|neighbours:ID:QIN97444.1(-1),ID:QIN97446.1(-1)|neighbour_genes:beta-glucosyl-HMC-al..,immunity to superinf..|
MISDSMTVEEIRLHLGLALKEKDFVVDKTGVKTIEIIGASFVADEPFIFGALNDEYIQRELEWYKSKSLFVKDIPGETPKIWQQVASSKGEINSNYGWAIWSEDNYAQYDMCLAELGQNPDSRRGIMIYTRPSMQFDYNKDGMSDFMCTNTVQYLIRDKKVNAVVSMRSNDVVFGFRNDYAWQKYVLDKLVSDLNAGDSTRQYKAGSIIWNVGSLHVYSRHFYLVDHWWNTGETHIVKKDYKGEWK
>ID:QIQ68105.1 |[Citrobacter phage PhiZZ6]||_Citrobacter_phage_PhiZZ6.gbk|dCMP hydroxymethylas..|741|MT176424(165795):23507-24247:-1 ^^ Citrobacter phage PhiZZ6, complete genome.|neighbours:ID:QIQ68104.1(-1),ID:QIQ68106.1(-1)|neighbour_genes:beta-glucosyl-HMC-al..,putative immunity to..|
MINDSMTVEEIRFYLGTALKEKDFVVDKTGVKTIEIIGASFVADEPFIFGALNDDYIQRELEWYKSQSLFVKDIPGETPKIWQQVASSKGEINSNYGWAIWSEDNYAQYDMCLAELGQNPDSRRGIMIYTRPSMQFDYNKDGMSDFMCTNTVQYLIRDKKVNAVVSMRSNDVVFGFRNDYAWQKYVLDKLVSDLNAGDSTRQYKAGSIIWNVGSLHVYSRHFYLVDHWWNTGETHIVKKDYNGEWK
> |[Tevenvirinae Citrobacter_phage_vB_CroM_CrRp10]||_Citrobacter_phage_vB_CroM_CrRp10.gb|hypothetical protein|741|MG775043.2(168403):166566-167306:-1 ^RAST2:fig|1198136.194.peg.276^ Tevenvirinae Citrobacter_phage_vB_CroM_CrRp10|neighbours:(-1),(-1)|neighbour_genes:glucosyl transferase,Phage protein|
MINDSMTVEEIRFYLGTALKEKDFVVDKTGVKTIEIIGASFVADEPFIFGALNDEYIQRELEWYKSKSLFVKDIPGETPKIWQQVASSKGEINSNYGWAIWSEDNYAQYDMCLAELGQNPDSRRGIMIYTRPSMQFDYNKDGMSDFMCTNTVQYLIRDKKVNAVVSMRSNDVVFGFRNDYAWQKYVLDKLVSDLNAGDSTRQYKAGSIIWNVGSLHVYSRHFYLVDHWWNTGETHIVKKDYNGEWK
>ID:YP_009190200.1 |[Edwardsiella phage PEi20]||_Edwardsiella_phage_PEi20.gbk|42|699|NC_028683(177643):25038-25736:-1 ^GeneID:26519185^ Edwardsiella phage PEi20 DNA, complete sequence.|neighbours:ID:YP_009190199.1(-1),ID:YP_009190201.1(-1)|neighbour_genes:hypothetical protein,hypothetical protein|
MKYFNFPQFQDVFKAVNREILDNPEFVTDSRIGRCNEIGSMTVVVQNPSTFKMSDSRISRIDYDYAEAFWQFMISGGTDATEAFKEYPNVAKFIAKPKSDVLPANFNTFYGPRIVAQLPALLKELKEKPNSRRVVFQILQEQDQALLDSDESLEYPCTDSVMYYIRDGKLHAHCHMRSQNCAIVMQLDFYLQGKLMAFIAEQCGVKIGTYTHTMVSAHVFERDFDYVKGFLS
>ID:BAQ22993.1 |[Edwardsiella phage PEi26]||_Edwardsiella_phage_PEi26.gbk|42|699|AP014715(177215):25052-25750:-1 ^^ Edwardsiella phage PEi26 DNA, complete sequence.|neighbours:ID:BAQ22992.1(-1),ID:BAQ22994.1(-1)|neighbour_genes:conserved hypothetic..,conserved hypothetic..|
MKYFNFPQFQDVFKAVNREILDNPEFVTDSRIGRCNEIGSMTVVVQNPSTFKMSDSRISRIDYDYAEAFWQFMISGGTDATEAFKEYPNVAKFIAKPKSDVLPANFNTFYGPRIVAQLPALLKELKEKPNSRRVVFQILQEQDQALLDSDESLEYPCTDSVTYYIRDGKLHAHCHMRSQNCAIVMQLDFYLQGKLMAFIAEQCGVKIGTYTHTMVSAHVFERDFDYVKGFLS
>ID:QGH71618.1 |[Enterobacter phage prasa_myo]||_Enterobacter_phage_prasa_myo.gbk|dCMP hydroxymethylas..|738|MN617835(172614):26005-26742:-1 ^^ Enterobacter phage prasa_myo, complete genome.|neighbours:ID:QGH71617.1(-1),ID:QGH71619.1(-1)|neighbour_genes:homing endonuclease,hypothetical protein|
MIVTPLTNEDIRDELCHALFNEMFVIDKTGAKTIELIGPSFVVTEDSIFGTVNQEYVERELAWYKSKSLFVKDIPGGTPAIWEQVSSSKGEINSNYGWAIWSAENYNQFSFCATELIEKPDSRRAIMIYTRPSMQVDFERDGMSDFMCTNTVQYLIRDGRVNAIVNMRSNDVVFGFRNDYAWQKYVLESLVETVNAGSGEKYVPGDIIWNAGSLHVYSRHFYLVDHYRQTGQINVKKSDYKGKWK
>ID:YP_009856035.1 |[Enterobacter phage vB_EclM_CIP9]||_Enterobacter_phage_vB_EclM_CIP9.gbk|dCMP hydroxymethylas..|699|NC_048849(174924):87480-88178:-1 ^GeneID:55626777^ Enterobacter phage vB_EclM_CIP9, complete genome.|neighbours:ID:YP_009856034.1(-1),ID:YP_009856036.1(-1)|neighbour_genes:hypothetical protein,hypothetical protein|
MKYFNFPQFQDVFKAVNREILDNPEFITDSRIGRCNEIGSMTVVVQDPSTFKMSDKRISRIDYDYAEAFWQFMISGGTDAEEAFKEYPNVAKFIAKPKSDVLPANFNTFYGPRIVAQLPALLKELKEKPNSRRVVFQILQEQDQALLDSDESLEYPCTDSVTYYIRDGKLHAHCHMRSQNCAIVMQLDFYLQGKLMAFIAEQCGVKIGTYTHTMVSAHIFERDFDYVKGFLD
>ID:QEA10522.1 |[Enterobacter phage vB_EhoM-IME523]||_Enterobacter_phage_vB_EhoM-IME523.gbk|thymidylate synthase|690|MN087708(172763):24179-24868:-1 ^^ Enterobacter phage vB_EhoM-IME523, complete genome.|neighbours:ID:QEA10521.1(-1),ID:QEA10523.1(-1)|neighbour_genes:hypothetical protein,hypothetical protein|
MIVCSTFESAFKQANEKILEQPDFEIESRIGRCNEIGSMTLRVLDPSTYKFKDERINRISYEYAEAFWQFMISGGTDAEEAFKEYPNVAKFIAKPKSDVLPANFNTFYGPRIVAQLPALLKELKEKPNSRRVVFQILQEQDQALLDSDESLEYPCTDSVTYYIREGKLYTHCHMRSQNCAIVMQLDFYLQGKLMEFIAKECGVELGDYTHTMVSAHVFERDFDYVKGFI
>ID:YP_007004428.1 |[Escherichia phage ime09]||_Enterobacteria_phage_ime09.gbk|gp42|741|NC_019503(166499):23946-24686:-1 ^GeneID:14010407^ Enterobacteria phage ime09, complete genome.|neighbours:ID:YP_007004427.1(-1),ID:YP_007004429.1(-1)|neighbour_genes:beta-glucosyl-HMC-al..,imm|
MINDYMTVEEIRLDLGLALKEKDFVIDKTGVKTIEIIGASFVADEPFIFGALNDEYIQRELEWYKSQSLFVKDIPGETPKIWQQVASSKGEINSNYGWAIWSEDNYAQYDMCLAELGQNPDSRRGIMIYTRPSMQFDYNKDGMSDFMCTNTVQYLIRDKKINAVVSMRSNDVVFGFRNDYAWQKYVLDKLVSDLNAGDSTRQYKAGSIIWNVGSLHVYSRHFYLVDHWWKTGETHIAKKDYNGEWK
>ID:AWD91246.1 |[Enterobacteria phage vB_EcoM_IME281]||_Enterobacteria_phage_vB_EcoM_IME281.gbk|hypothetical protein|699|MH051913(170531):148824-149522:1 ^^ Enterobacteria phage vB_EcoM_IME281, complete genome.|neighbours:ID:AWD91245.1(1),ID:AWD91247.1(1)|neighbour_genes:hypothetical protein,hypothetical protein|
MKHITAVSFENAFKQMNEEILEAPQFAVDSRIGRCYEIGSASVEVLDASTYKFTDPRINRISYEYAESFWKFMISGGTDAAEAFKEYPNVAKFIDKPKSDVLPANFNTFYGPRIVAQLPALLKELKEKANSRRVVFQILQEQDQALLDSDESLEYPCTDSVTYYIRDGRLYAHTHMRSQNCAVVMQLDFYLQGKLMAFIAEQCGVGLGTYSHTMVSAHVFERDFDYVRGFLK
>ID:AWD92163.1 |[Enterobacteria phage vB_EcoM_IME341]||_Enterobacteria_phage_vB_EcoM_IME341.gbk|dCMP hydroxymethylas..|699|MH051917(172379):151243-151941:1 ^^ Enterobacteria phage vB_EcoM_IME341, complete genome.|neighbours:ID:AWD92162.1(1),ID:AWD92164.1(1)|neighbour_genes:hypothetical protein,RNA polymerase bindi..|
MKHITAVSFENAFKQMNEEILEAPQFAVDSRIGRCYEIGSASVEVLDASTYKFTDPRINRINYDYAESFWKFMISGGTDAAEAFKEYPNVAKFIDKPKSDVLPANFNTFYGPRIVAQLPALLKELKEKPNSRRVVFQILQEQDQALLDSDESLEYPCTDSVTYYIRDGRLYAHTHMRSQNCAIVMQLDFYLQGKLMAFIAEQCGVGLGTYSHTMVSAHVFERDFDYVRGFLK
>ID:QJA42575.1 |[Enterobacteria phage vB_EcoM_IME540]||_Enterobacteria_phage_vB_EcoM_IME540.gbk|hypothetical protein|699|MT150133(170237):68632-69330:-1 ^^ Enterobacteria phage vB_EcoM_IME540, complete genome.|neighbours:ID:QJA42574.1(-1),ID:QJA42576.1(-1)|neighbour_genes:hypothetical protein,hypothetical protein|
MKHITAVSFENAFKQMNEEILEAPQFAVDSRIGCCYEIGSASVEVLDASTYKFTDPRINRINYDYAESFWKFMISGGTDAAEAFKEYPNVAKFIDKPKSDVLPANFNTFYGPRIVAQLPALLKELKEKPNSRRVVFQILQEQDQALLDSDESLEYPCTDSVTYYIRDGRLYAHTHMRSQNCAIVMQLDFYLQGKLMAFIAEQCGVGLGTYSHTMVSAHVFERDFDYVRGFLK
> |[Tevenvirinae Escherichia_phage_ES12]||_Escherichia_phage_ES12.gb|hypothetical protein|741|MN508614.1(166240):129415-130155:-1 ^RAST2:fig|1198136.135.peg.203^ Tevenvirinae Escherichia_phage_ES12|neighbours:(-1),(-1)|neighbour_genes:glucosyl transferase,Phage protein|
MISDSMTVEEIRLHLGLALKEKDFVVDKTGVKTIEIIGASFVADEPFIFGALNDEYIQRELEWYKSKSLFVKDIPGETPKIWQQVASSKGEINSNYGWAIWSEDNYAQYDMCLAELGQNPDSRRGIMIYTRPSMQFDYNKDGMSDFMCTNTVQYLIRDKKINAVVNMRSNDVVFGFRNDYAWQKYVLDKLVSDLNAGDSTRQYKAGSIIWNVGSLHVYSRHFYLVDHWWNTGETHIVKKDYNGEWK
> |[Tevenvirinae Escherichia_phage_ES19]||_Escherichia_phage_ES19.gb|hypothetical protein|741|MN508616.1(166781):129867-130607:-1 ^RAST2:fig|1198136.145.peg.203^ Tevenvirinae Escherichia_phage_ES19|neighbours:(-1),(-1)|neighbour_genes:glucosyl transferase,Phage protein|
MISDSMTVEEIRLHLGLALKEKDFVVDKTGVKTIEIIGASFVADEPFIFGALNDEYIQRELEWYKSKSLFVKDIPGETPKIWQQVASSKGEINSNYGWAIWSEDNYAQYDMCLFELGQNPDSRRGIMIYTRPSMQFDYRKDGMSDFMCTNTVQYLIRDKKVNAVVSMRSNDVVFGFRNDYAWQKYVLDKLVSDLNAGDSTRQYKAGSIIWNVGSLHVYSRHFYLVDHWLKTGETHIAKKDYNGEWK
> |[Tevenvirinae Escherichia_phage_ES21]||_Escherichia_phage_ES21.gb|hypothetical protein|741|MN508617.1(166790):129882-130622:-1 ^RAST2:fig|1198136.146.peg.203^ Tevenvirinae Escherichia_phage_ES21|neighbours:(-1),(-1)|neighbour_genes:glucosyl transferase,Phage protein|
MISDSMTVEEIRLHLGLALKEKDFVVDKTGVKTIEIIGASFVADEPFIFGALNDEYIQRELEWYKSKSLFVKDIPGETPKIWQQVASSKGEINSNYGWAIWSEDNYAQYDMCLFELGQNPDSRRGIMIYTRPSMQFDYRKDGMSDFMCTNTVQYLIRDKKVNAVVSMRSNDVVFGFRNDYAWQKYVLDKLVSDLNAGDSTRQYKAGSIIWNVGSLHVYSRHFYLVDHWLKTGETHIAKKDYNGEWK
> |[Tevenvirinae Escherichia_phage_ES26]||_Escherichia_phage_ES26.gb|hypothetical protein|741|MN508618.1(166756):129766-130506:-1 ^RAST2:fig|1198136.149.peg.203^ Tevenvirinae Escherichia_phage_ES26|neighbours:(-1),(-1)|neighbour_genes:glucosyl transferase,Phage protein|
MISDSMTVEEIRLHLGLALKEKDFVVDKTGVKTIEIIGASFVADEPFIFGALNDEYIQRELEWYKSKSLFVKDIPGETPKIWQQVASSKGEINSNYGWAIWSEDNYAQYDMCLAELGQNPDSRRGIMIYTRPSMQFDYNKDGMSDFMCTNTVQYLIRDKKINAVVNMRSNDVVFGFRNDYAWQKYVLDKLVSDLNAGDSTRQYKAGSIIWNVGSLHVYSRHFYLVDHWWNTGETHIVKKDYNGEWK
>ID:QCQ57024.1 |[Escherichia phage EcNP1]||_Escherichia_phage_EcNP1.gbk|dCMP hydroxymethylas..|741|MK886800(166176):1986-2726:-1 ^^ Escherichia phage EcNP1, complete genome.|neighbours:start(),ID:QCQ57025.1(-1)|neighbour_genes:start(),putative immunity to..|
MINDYMTVEEIRLDLGLALKEKDFVIDKTGVKTIEIIGASFVADEPFIFGALNDEYIQRELEWYKSQSLFVKDIPGETPKIWQQVASSKGEINSNYGWAIWSEDNYAQYDMCLAELGQNPDSRRGIMIYTRPSMQFDYNKDGMSDFMCTNTVQYLIRDKKVNAVVSMRSNDVVFGFRNDYAWQKYVLDKLVSDLNAGDSTRQYKAGSIIWNVGSLHVYSRHFYLVDHWWKTGETHIAKKDYNGEWK
> |[Tevenvirinae Escherichia_phage_F2]||_Escherichia_phage_F2.gb|hypothetical protein|717|MN864145.1(168241):36895-37611:1 ^RAST2:fig|1198136.159.peg.74^ Tevenvirinae Escherichia_phage_F2|neighbours:(1),(1)|neighbour_genes:hypothetical protein,Phage protein|
MGKHNTMKYIKAADFQSAFKAVNREILENPEFVTDSRIGRCNEIGSMTVVVDTPSSFKMTDPRINRISYEYAEDFWKFMISGGTDAEEAFKAYPNVAKFISKPKSDALPANFNTFYGPRIAAQLPTLLKELKEKPNSRRVVFQILESSDQALLDSDETLEYPCTDSVTYYIRDGKLYTHCHMRSQNCAVVMQLDFYLQGKLLHYIANECGVEVGDYTHTMVSAHVFERDFDYVKGFLV
>ID:QOC55234.1 |[Escherichia phage JEP6]||_Escherichia_phage_JEP6.gbk|deoxycytidylate 5-hy..|741|MT764206(170340):97502-98242:-1 ^^ Escherichia phage JEP6, complete genome.|neighbours:ID:QOC55233.1(-1),ID:QOC55235.1(-1)|neighbour_genes:glucosyl transferase,hypothetical protein|
MISDSMTVEEIRLHLGLALKEKDFVVDKTGVKTIEIIGASFVADEPFIFGALNDEYIQRELEWYKSQSLFVKDIPGETPKIWQQVASSKGEINSNYGWAIWSEDNYAQYDMCLAELGQNPDSRRGIMIYTRPSMQFDYNKDGMSDFMCTNTVQYLIRDKKVNAVVNMRSNDVVFGFRNDYAWQKYVLDKLVSDLNAGDSTRQYKAGSIIWNVGSLHVYSRHFYLVDHWWNTGETHIVKKDYNGEWK
> |[Tevenvirinae Escherichia_phage_JN02]||_Escherichia_phage_JN02.gb|hypothetical protein|717|MT782071.1(169453):25323-26039:-1 ^RAST2:fig|1198136.157.peg.44^ Tevenvirinae Escherichia_phage_JN02|neighbours:(-1),(-1)|neighbour_genes:Phage protein,Phage protein|
MGKHNTMKYIKAADFQSAFKAVNREILENPEFVTDSRIGRCNEIGSMTVVVDTPSSFKMTDPRINRISYEYAEDFWKFMISGGTDAEEAFKAYPNVAKFISKPKSDVLPANFNTFYGPRIAAQLPALLKELKDKPNSRRVVFQILESSDQALLDSDETLEYPCTDSATYYIRDGKLYTHCHMRSQNCAVVMQLDFYLQGKLLHYIANECGVEVGDYTHTMVSAHVFERDFDYVKGFLD
> |[Tevenvirinae Escherichia_phage_KNP1]||_Escherichia_phage_KNP1.gb|hypothetical protein|741|KX452694.1(165831):14697-15437:-1 ^RAST2:fig|1198136.141.peg.32^ Tevenvirinae Escherichia_phage_KNP1|neighbours:(-1),(-1)|neighbour_genes:glucosyl transferase,Phage protein|
MISDSMTVEEIRLHLGLALKEKDFVVDKTGVKTIEIIGASFVADEPFIFGALNDEYIQRELEWYKSKSLFVKDIPGETPKIWQQVASSKGEINSNYGWAIWSEDNYAQYDMCLAELGQNPDSRRGIMIYTRPSMQFDYNKDGMSDFMCTNTVQYLIRDKKVNAVVSMRSNDVVFGFRNDYAWQKYVLDKLVSDLNAGDSTRQYKAGSIIWNVGSLHVYSRHFYLVDHWWKTGETHIAKKDYSGEWK
>ID:AKN44573.1 |[Escherichia phage PEC04]||_Escherichia_phage_PEC04.gbk|dCMP hydroxylase|741|KR233165(167552):45399-46139:1 ^^ Escherichia phage PEC04, complete genome.|neighbours:ID:AKN44572.1(1),ID:AKN44574.1(1)|neighbour_genes:putative immunity to..,putative beta-glucos..|
MINDYMTVEEIRLDLGLALKEKDFVIDKTGVKTIEIIGASFVADEPFIFGALNDEYIQRELEWYKSQSLFVKDIPGETPKIWQQVASSKGEINSNYGWAIWSEDNYAQYDMCLAELGQNPDSRRGIMIYTRPSMQFDYNKDGMSDFMCTNTVQYLIRDKKVNAVVNMRSNDVVFGFRNDYAWQKYVLDKLVSDLNAGDSTRQYKAGSIIWNVGSLHVYSRHFYLVDHWWKTGETHIAKKDYNGEWK
>ID:QBP05663.1 |[Escherichia phage PHB12]||_Escherichia_phage_PHB12.gbk|putative thymidylate..|717|MK524178(168791):85983-86699:-1 ^^ Escherichia phage PHB12, complete genome.|neighbours:ID:QBP05662.1(-1),ID:QBP05664.1(-1)|neighbour_genes:hypothetical protein,hypothetical protein|
MGKHNTMKYIKAADFQSAFKAVNREILENPQFVTDSRIGRCNEIGSMTVVVDTPSSFKMTDPRINRISYEYAEDFWKFMISGGTDAEEAFKAYPNVAKFISKPKSDALPANFNTFYGPRIAAQLPTLLKELKEKPNSRRVVFQILESSDQALLDSDETLEYPCTDSVTYYIRDGKLYTHCHMRSQNCAVVMQLDFYLQGKLLHYIANECGVEVGDYTHTMVSAHVFERDFDYVKGFLD
>ID:VUF54807.1 |[Escherichia phage T4_ev151]||_Escherichia_phage_T4_ev151.gbk|Putative thymidylate..|741|LR597660(167097):22304-23044:-1 ^^ Escherichia phage T4_ev151 genome assembly, chromosome: 1.|neighbours:ID:VUF54800.1(-1),ID:VUF54815.1(-1)|neighbour_genes:Glucosyl transferase,Phage immunity|
MISDSMTVEEIRLHLGIALKEKDFVIDKTGVKTIEIIGASFVADEPFIFGALNDEYIQRELEWYKSQSLFVKDIPGETPKIWQQVASSKGEINSNYGWAIWSEDNYAQYDMCLAELGQNPDSRRGIMIYTRPSMQFDYNKDGMSDFMCTNTVQYLIRDKKVNAVVNMRSNDCWAGYRNDYAWQKYVLDKLVSDLNAGDPSRQYKAGSIIWNVGSLHVYENQFYLVDHWWNTGETHIVKKDYNGEWK
>ID:VUF54913.1 |[Escherichia phage T4_ev240]||_Escherichia_phage_T4_ev240.gbk|Deoxycytidylate 5-hy..|741|LR597657(166954):22869-23609:-1 ^^ Escherichia phage T4_ev240 genome assembly, chromosome: 1.|neighbours:ID:VUF54905.1(-1),ID:VUF54921.1(-1)|neighbour_genes:Glucosyl transferase,Phage protein|
MINDSMTVEEIRFYLGTALKEKDFVVDKTGVKTIEIIGASFVADEPFIFGALNDEYIQRELEWYKSKSLFVKDIPGETPKIWQQVASSKGEINSNYGWAIWSEDNYAQYDMCLAELGQNPDSRRGIMIYTRPSMQFDYNKDGMSDFMCTNTVQYLIRDKKVNAVVSMRSNDVVFGFRNDYAWQKYVLDKLVSDLNAGDSTRQYKAGSIIWNVGSLHVYSRHFYLVDHWWNTGETHIVKKDYNGEWK
>ID:QOI68228.1 |[Escherichia phage VEc74]||_Escherichia_phage_VEc74.gbk|deoxycytidylate 5-hy..|741|MT932213(166100):22615-23355:-1 ^^ Escherichia phage VEc74, complete genome.|neighbours:ID:QOI68227.1(-1),ID:QOI68229.1(-1)|neighbour_genes:hypothetical protein,superinfection immun..|
MISDSMTVEEIRLHLGLALKEKDFVVDKTGVKTIEIIGASFVADEPFIFGALNDEYIQRELEWYKSKSLFVKDIPGETPKIWQQVASSKGEINSNYGWAIWSEDNYAQYDMCLAELGQNPDSRRGIMIYTRPSMQFDYNKDGMSDFMCTNTVQYLIRDKKVNAVVSMRSNDVVFGFRNDYAWQKYVLDKLVSDLNAGDSTRQYKAGSIIWNVGSLHVYSRHFYLVDHWWNTGETHIVKKDYKGEWK
>ID:APU02673.1 |[Escherichia phage YUEEL01]||_Escherichia_phage_YUEEL01.gbk|dCMP hydroxymethylas..|741|KY290975(169621):23512-24252:-1 ^^ Escherichia phage YUEEL01, complete genome.|neighbours:ID:APU02672.1(-1),ID:APU02674.1(-1)|neighbour_genes:DNA beta-glucosyltra..,hypothetical protein|
MINDSMTVEEIRLHLGLALKEKDFVVDKTGVKTIEIIGASFVADEPFIFGALNDEYIQRELEWYKSKSLFVKDIPGETPKIWQQVASSKGEINSNYGWAIWSEDNYAQYDMCLAELGQNPDSRRGIMIYTRPSMQFDYNKDGMSDFMCTNTVQYLIRDKKVNAVVSMRSNDVVFGFRNDYAWQKYVLDKLVSDLNAGDSTRQYKAGSIIWNVGSLHVYSRHFYLVDHWWNTGETHIVKKDYNGEWK
>ID:QHR70761.1 |[Escherichia phage dhaeg]||_Escherichia_phage_dhaeg.gbk|putative thymidylate..|699|MN850609(170817):141080-141778:1 ^^ Escherichia phage dhaeg, complete genome.|neighbours:ID:QHR70760.1(1),ID:QHR70762.1(1)|neighbour_genes:hypothetical protein,hypothetical protein|
MKHITAVSFENAFKQMNEEILEAPQFAVDSRIGRCYEIGSASVEVLDASTYKFTDPRINRISYEYAESFWKFMISGGTDAAEAFKEYPNVAKFIDKPKSDVLPANFNTFYGPRIVAQLPALLKELKEKANSRRVVFQILQEQDQALLDSDESLEYPCTDSVTYYIRDGRLYAHTHMRSQNCAVVMQLDFYLQGKLMAFIAEQCGVGLGTYSHTMVSAHVFERDFDYVRGFLK
>ID:QHR67139.1 |[Escherichia phage mogra]||_Escherichia_phage_mogra.gbk|putative thymidylate..|717|MN850579(168724):148948-149664:1 ^^ Escherichia phage mogra, complete genome.|neighbours:ID:QHR67138.1(1),ID:QHR67140.1(1)|neighbour_genes:hypothetical protein,hypothetical protein|
MGKHNTMKYIKAADFQTAFKAVNREILENPEFVTDSRIGRCNEIGSMTVVVDTPSSFKMTDPRINRISYEYAEDFWKFMISGGTNAEEAFKAYPNVAKFISKPKSDVLPANFNTFYGPRIAAQLPALLKELKEKPNSRRVVFQILESSDQALLDSDETLEYPCTDSVTYYIRDGKLYTHCHMRSQNCAVVMQLDFYLQGKLLHYIANECGVEVGDYTHTMVSAHVFERDFDYVKGFLD
>ID:QHR68272.1 |[Escherichia phage moha]||_Escherichia_phage_moha.gbk|putative thymidylate..|717|MN850590(168676):85803-86519:1 ^^ Escherichia phage moha, complete genome.|neighbours:ID:QHR68271.1(1),ID:QHR68273.1(1)|neighbour_genes:hypothetical protein,hypothetical protein|
MGKHNTMKYIKAADFQTAFKAVNREILENPEFVTDSRIGRCNEIGSMTVVVDTPSSFKMTDPRINRISYEYAEDFWKFMISGGTNAEEAFKAYPNVAKFISKPKSDVLPANFNTFYGPRIAAQLPALLKELKEKPNSRRVVFQILESSDQALLDSDETLEYPCTDSVTYYIRDGKLYTHCHMRSQNCAVVMQLDFYLQGKLLHYIANECGVEVGDYTHTMVSAHVFERDFDYVKGFLD
>ID:QHR76504.1 |[Escherichia phage moskry]||_Escherichia_phage_moskry.gbk|putative thymidylate..|717|MN850651(169410):34931-35647:-1 ^^ Escherichia phage moskry, complete genome.|neighbours:ID:QHR76503.1(-1),ID:QHR76505.1(-1)|neighbour_genes:hypothetical protein,hypothetical protein|
MGKHNTMKYIKAADFQTAFKAVNREILENPEFVTNSRIGRCNEIGSMTVVVDNPSSFKMTDPRINRISYEYAEDFWKFMISGGTDAEEAFKAYPNVAKFISKPKSDALPANFNTFYGPRIAAQLPALLKELKEKPNSRRVVFQILESSDQALLDSDETLEYPCTDSVTYYIRDGKLYTHCHMRSQNCAVVMQLDFYLQGKLLHYIANECGVEVGDYTHTMVSAHVFERDFDYVKGFLD
>ID:ARM70864.1 |[Escherichia phage phiC120]||_Escherichia_phage_phiC120.gbk|hypothetical protein|717|KY703222(186570):114066-114782:-1 ^^ Escherichia phage phiC120, complete genome.|neighbours:ID:ARM70863.1(-1),ID:ARM70865.1(-1)|neighbour_genes:hypothetical protein,hypothetical protein|
MGKHNTMKYIKAADFQTAFKAVNREILENPEFVTDSRIGRCNEIGSMTVVVDTPSSFKMTDPRINRISYEYAEDFWKFMISGGTNAEEAFKAYPNVAKFISKPKSDVLPANFNTFYGPRIAAQLPALLKELKEKPNSRRVVFQILESSDQALLDSDETLEYPCTDSVTYYIRDGKLYTHCHMRSQNCAVVMQLDFYLQGKLLHYIANECGVEVGDYTHTMVSAHVFERDFDYVKGFLD
>ID:QHR64461.1 |[Escherichia phage teqdroes]||_Escherichia_phage_teqdroes.gbk|dCMP hydroxymethylas..|741|MN895438(166833):30326-31066:1 ^^ Escherichia phage teqdroes, complete genome.|neighbours:ID:QHR64460.1(1),ID:QHR64462.1(1)|neighbour_genes:hypothetical protein,glucosyl transferase|
MISDSMTVEEIRLHLGLALKEKDFVVDKTGVKTIEIIGASFVADEPFIFGALNDEYIQRELEWYKSKSLFVKDIPGETPKIWQQVASSKGEINSNYGWAIWSEDNYAQYDMCLAELGQNPDSRRGIMIYTRPSMQFDYNKDGMSDFMCTNTVQYLIRDKKVNAVVSMRSNDVVFGFRNDYAWQKYVLDKLVSDLNAGDSSRQYKAGSIIWNVGSLHVYSRHFYLVDHWWNTGETHIVKKDYKGEWK
> |[Tevenvirinae Escherichia_phage_teqhad]||_Escherichia_phage_teqhad.gb|hypothetical protein|741|MN895434.1(167892):28679-29419:-1 ^RAST2:fig|1198136.163.peg.59^ Tevenvirinae Escherichia_phage_teqhad|neighbours:(-1),(-1)|neighbour_genes:glucosyl transferase,Phage protein|
MISDSMTVEEIRLHLGLALKEKDFVVDKTGVKTIEIIGASFVADEPFIFGALNDEYIQRELEWYKSKSLFVKDIPGETPKIWQQVASSKGEINSNYGWAIWSEDNYAQYDMCLAELGQNPDSRRGIMIYTRPSMQFDYNKDGMSDFMCTNTVQYLIRDKKINAVVNMRSNDVVFGFRNDYAWQKYVLDKLVSDLNAGDSTRQYKAGSIIWNVGSLHVYSRHFYLVDHWWNTGETHIVKKDYKGEWK
> |[Tevenvirinae Escherichia_phage_teqhal]||_Escherichia_phage_teqhal.gb|hypothetical protein|741|MN895435.1(168070):15228-15968:1 ^RAST2:fig|1198136.192.peg.28^ Tevenvirinae Escherichia_phage_teqhal|neighbours:(1),(1)|neighbour_genes:Phage protein,glucosyl transferase|
MISDSMAVEEIRLHLGLALKEKDFVVDKTGVKTIEIIGASFVADEPFIFGALNDEYIQRELEWYKSQSLFVKDIPGETPKIWQQVASSKGEINSNYGWAIWSEDNYAQYDMCLAELGQNPDSRRGIMIYTRPSMQFDYNKDGMSDFMCTNTVQYLIRDKKVNAVVSMRSNDVVFGFRNDYAWQKYVLDKLVSDLNAGDSTRQYKAGSIIWNVGSLHVYSRHFYLVDHWWNTGETHIVKKDYKGEWK
>ID:QHR64399.1 |[Escherichia phage teqskov]||_Escherichia_phage_teqskov.gbk|deoxycytidylate 5-hy..|741|MN895437(165017):158949-159689:1 ^^ Escherichia phage teqskov, complete genome.|neighbours:ID:QHR64398.1(1),ID:QHR64400.1(1)|neighbour_genes:superinfection exclu..,putative beta-glucos..|
MINDYMTVEEIRLDLGLALKEKDFVIDKTGVKTIEIIGASFVADEPFIFGALNDEYIQRELEWYKSKSLFVKDIPGETPKIWQQVASSKGEINSNYGWAIWSEDNYAQYDMCLAELGQNPDSRRGIMIYTRPSMQFDYNKDGMSDFMCTNTVQYLIRDKKVNAVVSMRSNDVVFGFRNDYAWQKYVLDKLVSDLNAGDSTRQYKAGSIIWNVGSLHVYSRHFYLVDHWWNTGETHIVKKDYNGEWK
>ID:QHR63894.1 |[Escherichia phage teqsoen]||_Escherichia_phage_teqsoen.gbk|dCMP hydroxymethylas..|741|MN895436(166468):8633-9373:-1 ^^ Escherichia phage teqsoen, complete genome.|neighbours:ID:QHR63893.1(-1),ID:QHR63895.1(-1)|neighbour_genes:putative beta-glucos..,hypothetical protein|
MISDSMTVEEIRLHLGTALKEKDFVVDKTGVKTIEIIGASFVADEPFIFGALNDEYIQRELEWYKSQSLFVKDIPGETPKIWQQVASSKGEINSNYGWAIWSEDNYAQYDMCLAELGQNPDSRRGIMIYTRPSMQFDYNKDGMSDFMCTNTVQYLIRDKKVNAVVSMRSNDVVFGFRNDYAWQKYVLDKLVSDLNAGDSTRQYKAGSIIWNVGSLHVYSRHFYLVDHWWNTGETHIVKKDYNGEWK
>ID:QQM15582.1 |[Escherichia phage vB_EcoM-BECP11]||_Escherichia_phage_vB_EcoM-BECP11.gbk|deoxycytidylate 5-hy..|741|MW286157(165973):11976-12716:1 ^^ Escherichia phage vB_EcoM-BECP11, complete genome.|neighbours:ID:QQM15581.1(1),ID:QQM15583.1(1)|neighbour_genes:imm,hypothetical protein|
MISDSMTVEEIRLHLGLALKEKDFVVDKTGVKTIEIIGASFVADEPFIFGALNDEYIQRELEWYKSKSLFVKDIPGETPKIWQQVASSKGEINSNYGWAIWSEDNYAQYDMCLAELGQNPDSRRGIMIYTRPSMQFDYNKDGMSDFMCTNTVQYLIRDKKVNAVVSMRSNDVVFGFRNDYAWQKYVLDKLVSDLNAGDSTRQYKAGSIIWNVGSLHVYSRHFYLVDHWWNTGETHIVKKDYKGEWK
>ID:QLF81625.1 |[Escherichia phage vB_EcoM_F1]||_Escherichia_phage_vB_EcoM_F1.gbk|hypothetical protein|741|MT682712(168410):24812-25552:-1 ^^ Escherichia phage vB_EcoM_F1, complete genome.|neighbours:ID:QLF81613.1(-1),ID:QLF81761.1(-1)|neighbour_genes:hypothetical protein,hypothetical protein|
MISDSMTVEEIRLHLGLALKEKDFVVDKTGVKTIEIIGASFVADEPFIFGALNDEYIQRELEWYKSQSLFVKDIPGETPKIWQQVASSKGEINSNYGWAIWSEDNYAQYDMCLAELGQNPDSRRGIMIYTRPSMQFDYNKDGMSDFMCTNTVQYLIRDKKVNAVVSMRSNDVVFGFRNDYAWQKYVLDKLVSDLNAGDSTRQYKAGSIIWNVGSLHVYSRHFYLVDHWWNTGETHIVKKDYNGEWK
>ID:QLF81358.1 |[Escherichia phage vB_EcoM_FB]||_Escherichia_phage_vB_EcoM_FB.gbk|hypothetical protein|699|MT682711(171555):22599-23297:-1 ^^ Escherichia phage vB_EcoM_FB, complete genome.|neighbours:ID:QLF81342.1(-1),ID:QLF81392.1(-1)|neighbour_genes:hypothetical protein,hypothetical protein|
MKHITAVSFENAFKQMNEEILEAPQFAVDSRIGRCYEIGSASVEVLDASTYKFTDPRINRINYDYAESFWKFMISGGTDAAEAFKEYPNVAKFIDKPKSDVLPANFNTFYGPRIVAQLPALLKELKEKPNSRRVVFQILQEQDQALLDSDESLEYPCTDSVTYYIRDGRLYAHTHMRSQNCAIVMQLDFYLQGKLMAFIAEQCGVGLGTYSHTMVSAHVFERDFDYVRGFLK
>ID:QLF81088.1 |[Escherichia phage vB_EcoM_FT]||_Escherichia_phage_vB_EcoM_FT.gbk|hypothetical protein|741|MT682710(167431):132885-133625:-1 ^^ Escherichia phage vB_EcoM_FT, complete genome.|neighbours:ID:QLF81079.1(-1),ID:QLF81214.1(-1)|neighbour_genes:hypothetical protein,hypothetical protein|
MISDSMTVEEIRLDLGLALKEKDFVIDKTGVKTIEIIGASFVADEPFIFGALNDEYIQRELEWYKSKSLFVKDIPGETPKIWQQVASSKGEINSNYGWAIWSEDNYAQYDMCLAELGQNPDSRRGIMIYTRPSMQFDYNKDGMSDFMCTNTVQYLIRDKKVNAVVSMRSNDVVFGFRNDYAWQKYVLDKLVSDLNAGDSTRQYKAGSIIWNVGSLHVYSRHFYLVDHWWNTGETHIVKKDYNGEWK
> |[Tevenvirinae Escherichia_phage_vB_EcoM_G2133]||_Escherichia_phage_vB_EcoM_G2133.gb|hypothetical protein|741|MK327928.1(168959):23881-24621:-1 ^RAST2:fig|1198136.156.peg.46^ Tevenvirinae Escherichia_phage_vB_EcoM_G2133|neighbours:(-1),(-1)|neighbour_genes:hypothetical protein,Phage protein|
MISDSMTVEEIRLHLGLALKEKDFVVDKTGVKTIEIIGASFVADEPFIFGALNDEYIQRELEWYKSKSLFVKDIPGETPKIWQQVASSKGEINSNYGWAIWSEDNYAQYDMCLAELGQNPDSRRGIMIYTRPSMQFDYNKDGMSDFMCTNTVQYLIRDKKINAVVNMRSNDCWAGYRNDYAWQKYVLDKLVSDLNAGDPSRQYKAGSIIWNVGSLHVYENQFYLVDHWWNTGETHIAKKDYTGKWK
>ID:QIW91396.1 |[Escherichia phage vB_EcoM_IME537]||_Escherichia_phage_vB_EcoM_IME537.gbk|dCMP hydroxymethylas..|741|MT179807(168642):101233-101973:-1 ^^ Escherichia phage vB_EcoM_IME537, complete genome.|neighbours:ID:QIW91395.1(-1),ID:QIW91397.1(-1)|neighbour_genes:putative beta-glucos..,putative immunity to..|
MINDSMTVEETRLHLGIALKEKDFVVDKTGVKTIEIIGASFVADEPFIFGALNDEYIQRELEWYKSQSLFVKDIPGETPKIWQQVASSKGEINSNYGWAIWSEDNYAQYDMCLAELGQNPDSRRGIMIYTRPSMQFDYNKDGMSDFMCTNTVQYLIRDKKVNAVVSMRSNDVVFGFRNDYAWQKYVLDKLVSDLNAGDSTRQYKAGSIIWNVGSLHVYSRHFYLVDHWWKTGETHIAKKDYNGEWK
>ID:QLF82173.1 |[Escherichia phage vB_EcoM_Lutter]||_Escherichia_phage_vB_EcoM_Lutter.gbk|hypothetical protein|741|MT682714(170054):24210-24950:-1 ^^ Escherichia phage vB_EcoM_Lutter, complete genome.|neighbours:ID:QLF82162.1(-1),ID:QLF82307.1(-1)|neighbour_genes:hypothetical protein,hypothetical protein|
MINDYMTVEEIRLDLGLALKEKDFVIDKTGVKTIEIIGASFVADEPFIFGALNDEYIQRELEWYKSKSLFVKDIPGETPKIWQQVASSKGEINSNYGWAIWSEDNYAQYDMCLAELGQNPDSRRGIMIYTRPSMQFDYNKDGMSDFMCTNTVQYLIRDKKVNAVVSMRSNDVVFGFRNDYAWQKYVLDKLVSDLNAGDSTRQYKAGSIIWNVGSLHVYSRHFYLVDHWWNTGETHIVKKDYNGEWK
>ID:AWM11757.1 |[Escherichia phage vB_EcoM_NBG1]||_Escherichia_phage_vB_EcoM_NBG1.gbk|dCMP hydroxymethylas..|717|MH243438(168869):25177-25893:-1 ^^ Escherichia phage vB_EcoM_NBG1, complete genome.|neighbours:ID:AWM11744.1(-1),ID:AWM11896.1(-1)|neighbour_genes:hypothetical protein,hypothetical protein|
MGKHNTMKYIKAADFQAAFKAVNREILENPEFVTDSRIGRCNEIGSMTVVVDTPSTFKMTDPRINRISYEYAEDFWKFMISGGTNAEEAFKAYPNVAKFISKPKSDVLPANFNTFYGPRIAAQLPALLKELKEKPNSRRVVFQILESSDQALLDSDETLEYPCTDSVTYYIRDGKLYTHCHMRSQNCAVVMQLDFYLQGKLLHYIANECGVEVGDYTHTMVSAHVFERDFDYVKGFLD
>ID:AWM12023.1 |[Escherichia phage vB_EcoM_NBG2]||_Escherichia_phage_vB_EcoM_NBG2.gbk|dCMP hydroxymethylas..|741|MH243439(166083):22492-23232:-1 ^^ Escherichia phage vB_EcoM_NBG2, complete genome.|neighbours:ID:AWM12014.1(-1),ID:AWM12151.1(-1)|neighbour_genes:putative beta-glucos..,putative immunity to..|
MINDSMTVEETRLHLGIALKEKDFVVDKTGVKTIEIIGASFVADEPFIFGALNDEYIQRELEWYKSQSLFVKDIPGETPKIWQQVASSKGEINSNYGWAIWSEDNYAQYDMCLAELGQNPDSRRGIMIYTRPSMQFDYNKDGMSDFMCTNTVQYLIRDKKVNAVVNMRSNDVVFGFRNDYAWQKYVLDKLVSDLNAGDSTRQYKAGSIIWNVGSLHVYSRHFYLVDHWWKTGETHIAKKDYNGEWK
>ID:QLF81904.1 |[Escherichia phage vB_EcoM_Ozark]||_Escherichia_phage_vB_EcoM_Ozark.gbk|hypothetical protein|741|MT682713(167600):23741-24481:-1 ^^ Escherichia phage vB_EcoM_Ozark, complete genome.|neighbours:ID:QLF81894.1(-1),ID:QLF82034.1(-1)|neighbour_genes:hypothetical protein,hypothetical protein|
MISDSMTVEEIRLRLGLALKEKDFVVDKTGVKTIEIIGASFVADEPFIFGALNDEYIQRELEWYKSKSLFVKDIPGETPKIWQQVASSKGEINSNYGWAIWSEDNYAQYDMCLAELGQNPDSRRGIMIYTRPSMQFDYNKDGMSDFMCTNTVQYLIRDKKVNAVVSMRSNDVVFGFRNDYAWQKYVLDKLVSDLNAGDSTRQYKAGSIIWNVGSLHVYSRHFYLVDHWWNTGETHIVKKDYNGEWK
>ID:QLF80818.1 |[Escherichia phage vB_EcoM_SP1]||_Escherichia_phage_vB_EcoM_SP1.gbk|thymidylate synthase|741|MT682709(165416):144361-145101:1 ^^ Escherichia phage vB_EcoM_SP1, complete genome.|neighbours:ID:QLF80950.1(1),ID:QLF80809.1(1)|neighbour_genes:superinfection immun..,glycosyltransferase|
MINDSMTVEETRLHLGIALKEKDFVVDKTGVKTIEIIGASFVADEPFIFGALNDEYIQRELEWYKSKSLFVKDIPGETPKIWQQVASSKGEINSNYGWAIWSEDNYAQYDMCLAELGQNPDSRRGIMIYTRPSMQFDYNKDGMSDFMCTNTVQYLIRDKKVNAVVSMRSNDVVFGFRNDYAWQKYVLDKLVSDLNAGDSTRQYKAGSIIWNVGSLHVYSRHFYLVDHWWKTGETHIAKKDYNGEWK
> |[Tevenvirinae Escherichia_phage_vB_EcoM_WL-3]||_Escherichia_phage_vB_EcoM_WL-3.gb|hypothetical protein|741|MT968995.1(165369):22635-23375:-1 ^RAST2:fig|1198136.164.peg.42^ Tevenvirinae Escherichia_phage_vB_EcoM_WL-3|neighbours:(-1),(-1)|neighbour_genes:hypothetical protein,Phage protein|
MINDSMTVEEIRLHLGIALKEKDFVIDKTGVKTIEIIGASFVADEPFIFGALNDEYIQRELEWYKSQSLFVKDIPGETPKIWQQVASFKGEINSNYGWAIWSEDNYAQYDMCLAELGQNPDSRRGIMIYTRPSMQFDYNKDGMSDFMCTNTVQYLIRDKKVNAVVSMRSNDCWAGYRNDYAWQKYVLDKLVSDLNAGDPSRQYKAGSIIWNVGSLHVYENQFYLVDHWWNTGETHIAKKDYTGKWK
>ID:AYD85311.1 |[Escherichia phage vB_vPM_PD112]||_Escherichia_phage_vB_vPM_PD112.gbk|deoxycytidylate 5-hy..|741|MH837626(168084):96647-97387:-1 ^^ Escherichia phage vB_vPM_PD112, complete genome.|neighbours:ID:AYD85310.1(-1),ID:AYD85312.1(-1)|neighbour_genes:beta-glucosyl-HMC-al..,superinfection immun..|
MISDSMTVEEIRLHLGLALKEKDFVVDKTGVKTIEIIGASFVADEPFIFGALNDEYIQRELEWYKSQSLFVKDIPGETPKIWQQVASSKGEINSNYGWAIWSEDNYAQYDMCLAELGQNPDSRRGIMIYTRPSMQFDYNKDGMSDFMCTNTVQYLIRDKKINAVVNMRSNDCWAGYRNDYAWQKYVLDKLVSDLNAGDPSRQYKAGSIIWNVGSLHVYENQFYLVDHWWKTGETHIAKKDYNGEWK
>ID:QOC57034.1 |[Escherichia phage vb_EcoM_bov10K1]||_Escherichia_phage_vb_EcoM_bov10K1.gbk|hypothetical protein|741|MT884007(166364):23341-24081:-1 ^^ Escherichia phage vb_EcoM_bov10K1, complete genome.|neighbours:ID:QOC57033.1(-1),ID:QOC57035.1(-1)|neighbour_genes:glucosyltransferase,immunity protein|
MISDSMTVEEIRLHLGLALKEKDFVVDKTGVKTIEIIGASFVADEPFIFGALNDEYIQRELEWYKSKSLFVKDIPGETPKIWQQVASSKGEINSNYGWAIWSEDNYAQYDMCLAELGQNPDSRRGIMIYTRPSMQFDYNKDGMSDFMCTNTVQYLIRDKKVNAVVSMRSNDVVFGFRNDYAWQKYVLDKLVSDLNAGDSTRQYKAGSIIWNVGSLHVYSRHFYLVDHWWNTGETHIVKKDYNGEWK
>ID:QNR52791.1 |[Escherichia phage vb_EcoM_bov9_1]||_Escherichia_phage_vb_EcoM_bov9_1.gbk|hypothetical protein|741|MT884006(166363):23341-24081:-1 ^^ Escherichia phage vb_EcoM_bov9_1, complete genome.|neighbours:ID:QNR52790.1(-1),ID:QNR52792.1(-1)|neighbour_genes:glucosyltransferase,immunity protein|
MISDSMTVEEIRLHLGLALKEKDFVVDKTGVKTIEIIGASFVADEPFIFGALNDEYIQRELEWYKSKSLFVKDIPGETPKIWQQVASSKGEINSNYGWAIWSEDNYAQYDMCLAELGQNPDSRRGIMIYTRPSMQFDYNKDGMSDFMCTNTVQYLIRDKKVNAVVSMRSNDVVFGFRNDYAWQKYVLDKLVSDLNAGDSTRQYKAGSIIWNVGSLHVYSRHFYLVDHWWNTGETHIVKKDYNGEWK
> |[Tevenvirinae Escherichia_virus_TH09]||_Escherichia_virus_TH09.gb|hypothetical protein|741|MT446387.1(167656):132577-133317:1 ^RAST2:fig|1198136.143.peg.212^ Tevenvirinae Escherichia_virus_TH09|neighbours:(1),(1)|neighbour_genes:Phage protein,glucosyl transferase|
MISDSMTVEEIRLHLGLALKEKDFVVDKTGVKTIEIIGASFIADEPFIFGALNDEYIQRELEWYKSKSLFVKDIPGETPKIWQQVASSKGEINSNYGWAIWSEDNYAQYDMCLAELGQNPDSRRGIMIYTRPSMQFDYNKDGMSDFMCTNTVQYLIRDKKVNAVVSMRSNDVVFGFRNDYAWQKYVLDKLVSDLNAGDSTRQYKAGSIIWNVGSLHVYSRHFYLVDHWWNTGETHIVKKDYKGEWK
> |[Tevenvirinae Escherichia_virus_TH12]||_Escherichia_virus_TH12.gb|hypothetical protein|717|MT446390.1(169545):144924-145640:1 ^RAST2:fig|1198136.138.peg.241^ Tevenvirinae Escherichia_virus_TH12|neighbours:(1),(1)|neighbour_genes:Phage protein,hypothetical protein|
MGKHNTMKYIKAADFQTAFKAVNREILENPEFVTDSRIGRCNEIGSMTVVVDTPSSFKMTDPRINRISYEYAEDFWKFMISGGTNAEEAFKAYPNVAKFISKPKSDVLPANFNTFYGPRIAAQLPTLLKELKEKPNSRRVVFQILESSDQALLDSDETLEYPCTDSVTYYIRDGKLYTHCHMRSQNCAVVMQLDFYLQGKLLHYIANECGVEVGDYTHTMVSAHVFERDFDYVKGFLD
> |[Tevenvirinae Escherichia_virus_TH58]||_Escherichia_virus_TH58.gb|hypothetical protein|717|MT446423.1(170748):88590-89306:1 ^RAST2:fig|1198136.130.peg.156^ Tevenvirinae Escherichia_virus_TH58|neighbours:(1),(1)|neighbour_genes:hypothetical protein,Phage protein|
MGKHNTMKYIKAADFQSAFKAVNREILENPEFVTDSRIGRCNEIGSMTVVVDTPSSFKMTDPRINRISYEYAEDFWKFMISGGTDAEEAFKAYPNVAKFISKPKSDALPANFNTFYGPRIAAQLPALLKELKEKPNSRRVVFQILESSDQALLDSDETLEYPCTDSVTYYIRDGKLYTHCHMRSQNCAVVMQLDFYLQGKLLHYIANECGVEVGDYTHTMVSAHVFERDFDYVKGFLD
> |[Tevenvirinae Klebsiella_phage_AShe-2020a]||_Klebsiella_phage_AShe-2020a.gb|hypothetical protein|735|CP062992.1(168979):135226-135960:-1 ^RAST2:fig|1198136.148.peg.221^ Tevenvirinae Klebsiella_phage_AShe-2020a|neighbours:(-1),(-1)|neighbour_genes:glucosyl transferase,hypothetical protein|
MIVTPMTVQDIRQEFADALLNKEFVIDKTGVKTIEIVGASFIADENLIFGAVNDGYIARELEWYKSQSLFVKDIPGETPAIWKAIASKHGEINSNYGWAVWSTQNYSQFANCAKELINNPDSRRGIMIYTRPQMQYDFERDGMSDFMCTNNVQYLIRDNKVHAVVNMRSNDVVFGYRNDYAWQLYVLEQLTKLLNASGKNYSVGDIIWNVGSLHVYSRHFYLVDNYAHTGETHIAKKDYKGEWK
>ID:QFR57037.1 |[Klebsiella phage AmPh_EK29]||_Klebsiella_phage_AmPh_EK29.gbk|deoxycytidylate 5-hy..|714|MN434092(169353):43892-44605:1 ^^ Klebsiella phage AmPh_EK29, complete genome.|neighbours:ID:QFR57036.1(1),ID:QFR57038.1(1)|neighbour_genes:hypothetical protein,hypothetical protein|
MSEHNRLKHITFPSFQTAFKVLNEEIINNPQFVVDSRIGRCNEIGSASIEILDPTTFMFTDARINRISYEYAEAFWKFMISGGTDAAEAFKEYPNVAKFIDKPKSDVLPANFNTFYGPRIVAQLPALLKELKEKTNSRRVVFQILQEQDQALLDSDESLEYPCTDSITYYIRDGKLYAHTHMRSQNCAVVMQLDFYLQGKLMQYIADKCGVQLGTYSHTMVSAHVFERDFDYVRGFI
> |[Tevenvirinae Klebsiella_phage_EI]||_Klebsiella_phage_EI.gb|hypothetical protein|714|MN106245.1(170423):21488-22201:-1 ^RAST2:fig|1198136.166.peg.42^ Tevenvirinae Klebsiella_phage_EI|neighbours:(-1),(-1)|neighbour_genes:Phage protein,Phage protein|
MSEHNRMKHITYPSFQTAFKVLNEEILNNPQFVIDSRIGRCNEIGSASIEVTDPTTFKFTDSRINRIDYDYAEAFWQFMISGGTDAAEAFKEYPNVAKFIDKPKSDVLPANFNTFYGPRIAAQLPALLKELKEKPNSRRVVFQILQEQDQALLDSDESLEYPCTDSITYYIREGKLYAHTHMRSQNCAVVMQLDFYLQGKLMQYIADKCGVQLGTYSHTMVSAHVFERDFDYVRGFI
>ID:AKY01893.1 |[Klebsiella phage JD18]||_Klebsiella_phage_JD18.gbk|hypothetical protein|735|KT239446(166313):10533-11267:-1 ^^ Klebsiella phage JD18, complete genome.|neighbours:ID:AKY01892.1(-1),ID:AKY01894.1(-1)|neighbour_genes:hypothetical protein,hypothetical protein|
MIVTPMTVQDIRQEFADALLNKEFVIDKTGVKTIEIVGASFIADENLIFGAVNDGYIARELEWYKSQSLFVKDIPGETPAIWKAIASKHGEINSNYGWAVWSSQNYSQFANCAKELISNPDSRRGIMIYTRPQMQYDFERDGMSDFMCTNNVQYLIRDNKVHAVVNMRSNDVVFGYRNDYAWQLYVLEQLTKLLNASGKNYSVGDIIWNVGSLHVYERHFYLVDNYAYTGETHIAKKDYKGEWK
> |[Tevenvirinae Klebsiella_phage_KP179]||_Klebsiella_phage_KP179.gb|hypothetical protein|735|MH729874.1(162630):131108-131842:1 ^RAST2:fig|1198136.196.peg.218^ Tevenvirinae Klebsiella_phage_KP179|neighbours:(1),(1)|neighbour_genes:hypothetical protein,glucosyl transferase|
MIVTPMTVQDIRQEFADALLNKEFVIDKTGVKTIEIVGASFIADENLIFGAVNDGYIARELEWYKSQSLFVKDIPGETPAIWKAIASKHGEINSNYGWAVWSTQNYSQFANCAKELINNPDSRRGIMIYTRPQMQYDFERDGMSDFMCTNNVQYLIRDNKVHTVVNMRSNDVVFGYRNDYAWQLYVLEQLTKLLNASGKNYSVGDIIWNVGSLHVYERHFYLVDNYAYTGETHIAKKDYKGEWK
>ID:QEG11644.1 |[Klebsiella phage KPN6]||_Klebsiella_phage_KPN6.gbk|hypothetical protein|741|MN101230(164270):92943-93683:-1 ^^ Klebsiella phage KPN6, complete genome.|neighbours:ID:QEG11653.1(-1),ID:QEG11806.1(-1)|neighbour_genes:hypothetical protein,hypothetical protein|
MIVTPMTVQDIRQEFADALLNKEFVIDKTGVKTIEIVGASFIADENLIFGAVNDGYIARELEWYKSQSLFVKDIPGETPAIWKAIASKHGEINSNYGWAVWSSQNYSQFANCAKELISNPDSRRGIMIYTRPQMQYDFERDGMSDFMCTNNVQYLIRDNKVHAVVNMRSNDCWAGYRNDYAWQLYVLELLTKTVSAESNKEYEVGNIIWNAGSLHVYQNQFYLVDHYAKTGEPHIAKKDYVGEWKQ
>ID:QPB08999.1 |[Klebsiella phage Metamorpho]||_Klebsiella_phage_Metamorpho.gbk|dCMP hydroxymethylas..|738|MT701588(171475):151071-151808:1 ^^ Klebsiella phage Metamorpho, complete genome.|neighbours:ID:QPB08998.1(1),ID:QPB09000.1(1)|neighbour_genes:Imm-like superinfect..,HNH endonuclease|
MIVSPMTVEDIRQEFAEALLNKEFVIDKTGAKTIEIVGASFLADDKLIFGAVNDEYVARELEWYKSKSLFVKDIPGETPAIWKSIASKNGEINSNYGWAIWSPQNYLQFANCAAELIHNPDSRRGIMIYTRPQMQYDFERDGMSDFMCTNTVQYLIRNNKVHAVVNMRSNDVVFGYRNDYAWQLHVLELLTKTVSAASNKEYEVGDIIWNVGSLHVYSRHFYLVDHYTHTGETHIAKKDYEGEWK
>ID:QHB49387.1 |[Klebsiella phage PhiKpNIH-6]||_Klebsiella_phage_PhiKpNIH-6.gbk|dCMP hydroxymethylas..|714|MN395284(171860):51743-52456:-1 ^^ Klebsiella phage PhiKpNIH-6, complete genome.|neighbours:ID:QHB49386.1(-1),ID:QHB49388.1(-1)|neighbour_genes:hypothetical protein,hypothetical protein|
MSEHNRLKHITFPSFQTAFKVLNEEIINNPQFVVDSRIGRCNEIGSASIEILDPTTFMFTDARINRISYEYAEAFWKFMISGGTDAKEAFKEYPNVAKFIDKPKSDVLPANFNTFYGPRIVAQLPALLKELKEKTNSRRVVFQILQEQDQALLDSDESLEYPCTDSITYYIRDGKLYAHTHMRSQNCAVVMQLDFYLQGKLMQYIADKCGVQLGTYSHTMVSAHVFERDFDYVRGFI
>ID:QEG13082.1 |[Klebsiella phage vB_KaeM_KaAlpha]||_Klebsiella_phage_vB_KaeM_KaAlpha.gbk|putative dCMP hydrox..|768|MN013084(172334):25606-26373:-1 ^^ Klebsiella phage vB_KaeM_KaAlpha, complete genome.|neighbours:ID:QEG13081.1(-1),ID:QEG13083.1(-1)|neighbour_genes:putative beta-glucos..,hypothetical protein|
MYEEKLRRGKMIVTPLTNEDIRDELCHALFNEMFVIDKTGAKTIELIGPSFVVTEDSIFGTVNQEYVERELAWYKSKSLFVKDIPGGTPAIWEQVSSSKGEINSNYGWAIWSAENYNQFSFCTTELIEKPDSRRAIMIYTRPSMQIDFERDGMSDFMCTNTVQYLIRDGRVNAVVNMRSNDVVFGFRNDYAWQKYVLESLVETVNAGSGEKYVPGDIIWNAGSLHVYERHFYLVDHYRQTGRIDVKKSDYKGKWK
>ID:CAD2272709.1 |[Klebsiella phage vB_KpnM_311F]||_Klebsiella_phage_vB_KpnM_311F.gbk|dCMP hydroxymethylas..|735|LR877331(166710):38890-39624:1 ^^ Klebsiella phage vB_KpnM_311F genome assembly, chromosome: 1.|neighbours:ID:CAD2272706.1(1),ID:CAD2272713.1(1)|neighbour_genes:putative superinfect..,beta-glucosyl-HMC-al..|
MIVTPMTVQDIRQEFADALLNKEFVIDKTGVKTIEIVGASFIADENLIFGAVNDGYIARELEWYKSQSLFVKDIPGETPVIWKAIASKHGEINSNYGWAVWSSQNYSQFANCAKELISNPDSRRGIMIYTRPQMQYDFERDGMSDFMCTNNVQYLIRDNKVHAVVNMRSNDVVFGYRNDYAWQLYVLEQLTKLLNASGKNYSIGDIIWNVGSLHVYERHFYLVDNYAYTGETHIAKKDYKGEWK
>ID:QPX73849.1 |[Klebsiella phage vB_KpnM_BovinicusUrsus]||_Klebsiella_phage_vB_KpnM_BovinicusUrsus.gbk|putative dCMP hydrox..|735|MW021752(166829):136960-137694:1 ^^ Klebsiella phage vB_KpnM_BovinicusUrsus, complete genome.|neighbours:ID:QPX73848.1(1),ID:QPX73850.1(1)|neighbour_genes:putative superinfect..,putative glucosyltra..|
MIVTPMTVQDIRQEFADALLNKEFVIDKTGVKTIEIVGASFIADENLIFGAVNDGYIARELEWYKSQSLFVKDIPGETPAIWKAIASKHGEINSNYGWAVWSSQNYSQFANCVKELISNPDSRRGIMIYTRPQMQYDFERDGMSDFMCTNNVQYLIRDNKVHAVVNMRSNDVVFGYRNDYAWQLYVLEQLTKLLNASGKNYSVGDIIWNVGSLHVYERHFYLVDNYAYTGETHIAKKDYKGEWK
>ID:QEG12708.1 |[Klebsiella phage vB_KpnM_Potts1]||_Klebsiella_phage_vB_KpnM_Potts1.gbk|putative thymidylate..|714|MN013081(169384):42842-43555:1 ^^ Klebsiella phage vB_KpnM_Potts1, complete genome.|neighbours:ID:QEG12707.1(1),ID:QEG12709.1(1)|neighbour_genes:hypothetical protein,hypothetical protein|
MSEHNRMKHITYPSFQTAFKVLNEEILNNPQFVIDSRIGRCNEIGSASIEVTDPTTFKFTDSRINRIDYDYAEAFWQFMISGGTDAAEAFKEYPNVAKFIDKPKSDVLPANFNTFYGPRIAAQLPALLKELKEKPNSRRVVFQILQEQDQALLDSDESLEYPCTDSITYYIREGKLYAHTHMRSQNCAVVMQLDFYLQGKLMQYIADKCGVQLGTYSHTMVSAHVFERDFDYVRGFI
>ID:QGZ15246.1 |[Klebsiella phage vB_Kpn_P545]||_Klebsiella_phage_vB_Kpn_P545.gbk|deoxycytidylate 5-hy..|714|MN781108(169275):43518-44231:1 ^^ Klebsiella phage vB_Kpn_P545, complete genome.|neighbours:ID:QGZ15114.1(1),ID:QGZ15256.1(1)|neighbour_genes:hypothetical protein,hypothetical protein|
MSEHNRLKHITFPSFQTAFKVLNEEIINNPQFVVDSRIGRCNEIGSASIEILDPTTFMFTDARINRISYEYAEAFWKFMISGGTDAAEAFKEYPNVAKFIDKPKSDVLPANFNTFYGPRIVAQLPALLKELKEKTNSRRVVFQILQEQDQALLDSDESLEYPCTDSITYYIRDGKLYAHTHMRSQNCAVVMQLDFYLQGKLMQYIADKCGVQLGTYSHTMVSAHVFERDFDYVRGFI
>ID:QGF21454.1 |[Klebsiella phage JIPh_Kp122]||_Klebsiella_pneumoniae_phage_JIPh_Kp122.gbk|putative thymidylate..|735|MN434095(166475):11201-11935:-1 ^^ Klebsiella pneumoniae phage JIPh_Kp122, complete genome.|neighbours:ID:QGF21453.1(-1),ID:QGF21455.1(-1)|neighbour_genes:hypothetical protein,immunity|
MIVTPMTVQDIRQEFADALLNKEFVIDKTGVKTIEIVGASFIADENLIFGAVNDGYIARELEWYKSQSLFVKDIPGETPAIWKAIASKHGEINSNYGWAVWSSQNYSQFANCAKELISNPDSRRGIMIYTRPQMQYDFERDGMSDFMCTNNVQYLIRDNKVHAVVNMRSNDVVFGYRNDYAWQLYVLEQLTKLLNASGKNYSVGDIIWNVGSLHVYERHFYLVDNYAYTGETHIAKKDYKGEWK
>ID:QIN92349.1 |[Phage NBEco003]||_Phage_NBEco003.gbk|hypothetical protein|741|MN994497(166579):142636-143376:1 ^SEED:fig|6666666.508358.peg.223^ Phage NBEco003, complete genome.|neighbours:ID:QIN92348.1(1),ID:QIN92350.1(1)|neighbour_genes:hypothetical protein,glucosyl transferase|
MISDSMTVEEIRLHLGLALKEKDFVVDKTGVKTIEIIGASFVADEPFIFGALNDEYIQRELEWYKSKSLFVKDIPGETPKIWQQVASSKGEINSNYGWAIWSEDNYAQYDMCLAELGQNPDSRRGIMIYTRPSMQFDYNKDGMSDFMCTNTVQYLIRDKKVNAVVSMRSNDVVFGFRNDYAWQKYVLDKLVSDLNAGDSTRQYKAGSIIWNVGSLHVYSRHFYLVDHWWNTGETHIVKKDYKGEWK
> |[Tevenvirinae Providencia_phage_PSTCR6]||_Providencia_phage_PSTCR6.gb|Putative thymidylate..|696|MW057858.1(155737):35693-36388:1 ^RAST2:fig|1198136.165.peg.75^ Tevenvirinae Providencia_phage_PSTCR6|neighbours:(1),(1)|neighbour_genes:hypothetical protein,hypothetical protein|
MEINAKTFEEAFIKTNRQVVLHPDFIVDSRIGLCREVGSLMFHVEDPSTYKFSNPEINRISYQYAEDFWQFMISGGTDAEEAFKAYPQVAKFIAKPKSDELPPNFNTFYGPRIAAQLPALMKELKDKRNSRRVVFHILSESDQALLDKDDETLEYPCTDSVTYYIRDGKLHTHVHMRSQNCAIVLQLDIYLQGKLMEFVAKEAGVELGRYTHTMVSAHVFDRDLDYITKFI
> |[Tevenvirinae Providencia_phage_PSTRCR_127]||_Providencia_phage_PSTRCR_127.gb|Putative thymidylate..|705|MW358927.1(167162):51348-52052:1 ^RAST2:fig|1198136.168.peg.115^ Tevenvirinae Providencia_phage_PSTRCR_127|neighbours:(1),(1)|neighbour_genes:hypothetical protein,hypothetical protein|
MNNFVIEARTFEEAFKEANSEILNYSDFKTDSRIGMCHEIGSMIIRVQDPSTFKFTDERINRINYDYAESFWQFMISGGTDALEAFKEYPNVAKFISKPKSEELPENFNTFYGPRIVAQLPALLKELKGKPNSRRVVFQILQEQDQALLDSDETLEYPCTDSVTYYIRNGKLYTHCHMRSQNCAIVMQLDFYLQGKLLHHIAELCGVEVGDYTHTMVSAHVFERDFDYVKSFLE
> |[Tevenvirinae Salmonella_phage_pSe_SNUABM_01]||_Salmonella_phage_pSe_SNUABM_01.gb|hypothetical protein|741|MN580668.1(172360):25057-25797:-1 ^RAST2:fig|1198136.169.peg.51^ Tevenvirinae Salmonella_phage_pSe_SNUABM_01|neighbours:(-1),(-1)|neighbour_genes:glucosyl transferase,Phage protein|
MISDSMTVEEIRLHLGLALKEKDFVVDKTGVKTIEIIGASFVADEPFIFGALNDEYIQRELEWYKSKSLFVKDIPGETPKIWQQVASSKGEINSNYGWAIWSEDNYAQYDMCLAELGQNPDSRRGIMIYTRPSMQFDYNKDGMSDFMCTNTVQYLIRDKKVNAVVSMRSNDCWAGYRNDYAWQKYVLDKLVSDLNAGDSTRQYKAGSIIWNVGSLHVYSRHFYLVDHWWKTGETHIAKKDYNGEWK
>ID:QPI13452.1 |[Salmonella phage vB_SalM_ABTNLsp5]||_Salmonella_phage_vB_SalM_ABTNLsp5.gbk|hypothetical protein|699|MW149274(172418):119779-120477:1 ^^ Salmonella phage vB_SalM_ABTNLsp5, complete genome.|neighbours:ID:QPI13451.1(1),ID:QPI13453.1(1)|neighbour_genes:hypothetical protein,hypothetical protein|
MKHITAVSFENAFKQMNEEILEAPQFAVDSRIGRCYEIGSASVEVLDASTYKFTDPRINRINYDYAESFWKFMISGGTDAAEAFKEYPNVAKFIDKPKSDVLPANFNTFYGPRIVAQLPALLKELKEKPNSRRVVFQILQEQDQALLDSDESLEYPCTDSVTYYIRDGRLYAHTHMRSQNCAIVMQLDFYLQGKLMAFIAEQCGVGLGTYSHTMVSAHVFERDFDYVRGFLK
>ID:QPI13807.1 |[Serratia phage 4S]||_Serratia_phage_4S.gbk|dCMP hydroxymethylas..|729|MW082584(173061):27611-28339:1 ^^ Serratia phage 4S, complete genome.|neighbours:ID:QPI13806.1(1),ID:QPI13808.1(1)|neighbour_genes:capsule biosynthesis..,hypothetical protein|
MKHIEAVTFEDAFKRVNQVIMAYPEFAIESRIGQCIEIGSMSFEVHDPSTFKFTDPRINRISYDYAEAFWQFMISGGTDAQEAFKEYPNVAKFIDKPKSDVLPANFNTFYGPRIVAQLPALLKELKEKPNSRRVVFQILQEQDQALLDSDETLEYPCTDSVTYYIRDGYLYAHTHMRSQNCAIVLQLDIYLQGKLMQFIADQCGVKVGTYAHTMVSAHIFERDFDYVFSFMGDYKDTTMYGE
> |[Tevenvirinae Serratia_phage_Muldoon]||_Serratia_phage_Muldoon.gb|hypothetical protein|744|MN095771.1(167547):24178-24921:-1 ^RAST2:fig|1198136.174.peg.41^ Tevenvirinae Serratia_phage_Muldoon|neighbours:(-1),(-1)|neighbour_genes:hypothetical protein,hypothetical protein|
MHFSIEDIRDSLMTKFLEQDFVTDKTGVKTVEMLGVSFIADEDVIFGKPNLEYVERELEWYKSKSLFVKDIPGKVPAIWQAIASTKGEINSNYGWAIWSRDNGFQFERVLEELARNPDSRRAQMIYTRPSMHDDYKRDGMSDFMCTSNAQYFIRRGKLHVSVYMRSNDAFFGYRNDFHWQKYVLNELVNELRKKGVDIIPGEIYWNVGSLHLYEKHFYFLDYYADTGEYSATKKEIDEYYRIKSENK
>ID:QIN97715.1 |[Serratia phage PhiZZ30]||_Serratia_phage_PhiZZ30.gbk|deoxycytidylate 5-hy..|741|MT176426(167484):23958-24698:-1 ^^ Serratia phage PhiZZ30, complete genome.|neighbours:ID:QIN97714.1(-1),ID:QIN97716.1(-1)|neighbour_genes:glucosyltransferase,immunity to superinf..|
MISDSMTVEEIRLHLGLALKEKDFVVDKTGVKTIEIIGASFVADEPFIFGALNDEYIQRELEWYKSKSLFVKDIPGETPKIWQQVASSKGEINSNYGWAIWSEDNYAQYDMCLAELGQNPDSRRGIMIYTRPSMQFDYNKDGMSDFMCTNTVQYLIRDKKVNAVVSMRSNDVVFGFRNDYAWQKYVLDKLVSDLNAGDSTRQYKAGSIIWNVGSLHVYSRHFYLVDHWWNTGETHIVKKDYKGEWK
> |[Tevenvirinae Shewanella_phage_Thanatos-1]||_Shewanella_phage_Thanatos-1.gb|Deoxycytidylate 5-hy..|711|MT457552.1(160584):54749-55459:1 ^RAST2:fig|1198136.176.peg.63^ Tevenvirinae Shewanella_phage_Thanatos-1|neighbours:(1),(1)|neighbour_genes:hypothetical protein,Phage protein|
MITALNCKTFEEAYKAVNKHIMTNYDYEVDSRIGDSIECGSLTVQITNPDIAIFDDKRINRIDYKYAEDFWKFMISGGTDAIEAFREYPNVAAFISKPKSDSLPANFNTFYGPRIKAQLPALLKELKTKKNSRRVVFQILQEKDQVLLDSDESLEYPCTDSVTYYIRDGYLHAHCHMRSENTAVVLQLDFYLQSKLMALIAEECGVKMGTYTHSMVSAHIYTRDFDYVKTFLTKGE
> |[Tevenvirinae Shewanella_phage_Thanatos-2]||_Shewanella_phage_Thanatos-2.gb|Deoxycytidylate 5-hy..|711|MT457553.1(155580):58146-58856:1 ^RAST2:fig|1198136.173.peg.67^ Tevenvirinae Shewanella_phage_Thanatos-2|neighbours:(1),(1)|neighbour_genes:hypothetical protein,Phage protein|
MITALNCKTFEEAYKAVNKHIMTSYDYEVDSRIGDSIECGSLTVQITNPDIAIFDDKRINRIDYKYAEDFWKFMISGGTDAIEAFREYPNVAAFISKPKSDSLPANFNTFYGPRIKAQLPALLKELKTKKNSRRVVFQILQEKDQVLLDSDESLEYPCTDSVTYYIRDGYLHAHCHMRSENTAVVLQLDFYLQSKLMALIAEECGVKMGTYTHSMVSAHIYTRDFDYVKTFLTKGE
>ID:QEG04727.1 |[Shigella phage CM8]|CM8|_Shigella_phage_CM8.gbk|deoxycytidylate 5-hy..|741|MK962750(167247):22602-23342:-1 ^^ Shigella phage CM8, complete genome.|neighbours:ID:QEG04726.1(-1),ID:QEG04728.1(-1)|neighbour_genes:beta-glucosyl-HMC-al..,superinfection immun..|
MISDSMTVEEIRLHLGLALKEKDFVVDKTGVKTIEIIGASFVADEPFIFGALNDEYIQRELEWYKSKSLFVKDIPGETPKIWQQVASSKGEINSNYGWAIWSEDNYAQYDMCLAELGQNPDSRRGIMIYTRPSMQFDYNKDGMSDFMCTNTVQYLIRDKKVNAVVSMRSNDVVFGFRNDYAWQKYVLDKLVSDLNAGDSTRQYKAGSIIWNVGSLHVYSRHFYLVDHWWNTGETHIVKKDYKGEWK
>ID:QEG05085.1 |[Shigella phage JK23]|JK23|_Shigella_phage_JK23.gbk|dCMP hydroxymethylas..|741|MK962752(168349):24772-25512:-1 ^^ Shigella phage JK23, complete genome.|neighbours:ID:QEG05084.1(-1),ID:QEG05086.1(-1)|neighbour_genes:site-specific intron..,superinfection immun..|
MISDSMTVEEIRLHLGLALKEKDFVVDKTGVKTIEIIGASFVADEPFIFGALNDEYIQRELEWYKSKSLFVKDIPGETPKIWQQVASSKGEINSNYGWAIWSEDNYAQYDMCLAELGQNPDSRRGIMIYTRPSMQFDYNKDGMSDFMCTNTVQYLIRDKKVNAVVSMRSNDCWAGYRNDYAWQKYVLDKLVSDLNAGDPSRQYKAGSIIWNVGSLHVYENQFYLVDHWWNTGETHIAKKDYTGKWK
>ID:QEG05624.1 |[Shigella phage JK36]|JK36|_Shigella_phage_JK36.gbk|dCMP hydroxymethylas..|717|MK962754(168893):25332-26048:-1 ^^ Shigella phage JK36, complete genome.|neighbours:ID:QEG05623.1(-1),ID:QEG05625.1(-1)|neighbour_genes:hypothetical protein,hypothetical protein|
MGKHNTMKYIKAADFQTAFKAVNREILENPEFVTDSRIGRCNEIGSMTVVVDTPSSFKMTDPRINRISYEYAEDFWKFMISGGTNAEEAFKAYPNVAKFISKPKSDVLPANFNTFYGPRIAAQLPALLKELKEKPNSRRVVFQILESSDQALLDSDETLEYPCTDSVTYYIRDGKLYTHCHMRSQNCAVVMQLDFYLQGKLLHYIANECGVEVGDYTHTMVSAHVFERDFDYVKGFLD
>ID:QEG05892.1 |[Shigella phage JK38]|JK38|_Shigella_phage_JK38.gbk|dCMP hydroxymethylas..|741|MK962755(167852):23189-23929:-1 ^^ Shigella phage JK38, complete genome.|neighbours:ID:QEG05891.1(-1),ID:QEG05893.1(-1)|neighbour_genes:beta-glucosyl-HMC-al..,hypothetical protein|
MISDSMTVEEIRLHLGLALKEKDFVVDKTGVKTIEIIGASFVADEPFIFGALNDEYIQRELEWYKSKSLFVKDIPGETPKIWQQVASSKGEINSNYGWAIWSEDNYAQYDMCLAELGQNPDSRRGIMIYTRPSMQFDYNKDGMSDFMCTNTVQYLIRDKKVNAVVSMRSNDVVFGFRNDYAWQKYVLDKLVSDLNAGDSTRQYKAGSIIWNVGSLHVYSRHFYLVDHWWNTGETHIVKKDYKGEWK
>ID:QEG06160.1 |[Shigella phage JK42]|JK42|_Shigella_phage_JK42.gbk|dCMP hydroxymethylas..|717|MK962756(168306):24545-25261:-1 ^^ Shigella phage JK42, complete genome.|neighbours:ID:QEG06159.1(-1),ID:QEG06161.1(-1)|neighbour_genes:hypothetical protein,hypothetical protein|
MGKHNTMKYIKAADFQTAFKAVNREILENPEFVTDSRIGRCNEIGSMTVVVDTPSSFKMTDPRINRISYEYAEDFWKFMISGGTNAEEAFKAYPNVAKFISKPKSDVLPANFNTFYGPRIAAQLPALLKELKEKPNSRRVVFQILESSDQALLDSDETLEYPCTDSVTYYIRDGKLYTHCHMRSQNCAVVMQLDFYLQGKLLHYIANECGVEVGDYTHTMVSAHVFERDFDYVKGFLD
>ID:QEG06432.1 |[Shigella phage JK45]|JK45|_Shigella_phage_JK45.gbk|dCMP hydroxymethylas..|717|MK962757(170740):25043-25759:-1 ^^ Shigella phage JK45, complete genome.|neighbours:ID:QEG06431.1(-1),ID:QEG06433.1(-1)|neighbour_genes:hypothetical protein,hypothetical protein|
MGKHNTMKYIKAADFQTAFKAVNREILENPEFVTDSRIGRCNEIGSMTVVVDTPSSFKMTDPRINRISYEYAEDFWKFMISGGTNAEEAFKAYPNVAKFISKPKSDVLPANFNTFYGPRIAAQLPALLKELKEKPNSRRVVFQILESSDQALLDSDETLEYPCTDSVTYYIRDGKLYTHCHMRSQNCAVVMQLDFYLQGKLLHYIANECGVEVGDYTHTMVSAHVFERDFDYVKGFLD
> |[Tevenvirinae Shigella_phage_KNP5]||_Shigella_phage_KNP5.gb|hypothetical protein|741|KX452698.1(193624):192043-192783:-1 ^RAST2:fig|1198136.152.peg.290^ Tevenvirinae Shigella_phage_KNP5|neighbours:(-1),(-1)|neighbour_genes:glucosyl transferase,Phage protein|
MISDSMTVEEIRLHLGLALKEKDFVVDKTGVKTIEIIGASFVADEPFIFGALNDEYIQRELEWYKSKSLFVKDIPGETPKIWQQVASSKGEINSNYGWAIWSEDNYAQYDMCLAELGQNPDSRRGIMIYTRPSMQFDYNKDGMSDFMCTNTVQYLIRDKKVNAVVSMRSNDVVFGFRNDYAWQKYVLDKLVSDLNAGDSTRQYKAGSIIWNVGSLHVYSRHFYLVDHWWKTGETHIAKKDYSGEWK
>ID:QBZ71006.1 |[Shigella phage SSE1]||_Shigella_phage_SSE1.gbk|hypothetical protein|717|MK639187(169744):87057-87773:1 ^^ Shigella phage SSE1, complete genome.|neighbours:ID:QBZ71005.1(1),ID:QBZ71007.1(1)|neighbour_genes:hypothetical protein,hypothetical protein|
MGKHNTMKYIKAADFQSAFKVVNREILENPEFVTDSRIGRCNEIGSMTVVVDTPSSFKMSDPRINRISYEYAEDFWKFMISGGTDAEEAFKAYPNVAKFISKPKSDALPANFNTFYGPRIAAQLPALLKELKEKPNSRRVVFQILESSDQALLDSDETLEYPCTDSVTYYIRDGKLYTHCHMRSQNCAVVMQLDFYLQGKLLHYIANECGVEVGDYTHTMVSAHVFERDFDYVKGFLD
>ID:BBI58163.1 |[Shigella phage SfPhi01]||_Shigella_phage_SfPhi01.gbk|deoxycytidylate 5-hy..|741|LC465543(168000):43656-44396:-1 ^^ Shigella phage SfPhi01 DNA, complete sequence.|neighbours:ID:BBI58162.1(-1),ID:BBI58164.1(-1)|neighbour_genes:glucosyl transferase,hypothetical protein|
MISDSMTVEEIRLHLGLALKEKDFVVDKTGVKTIEIIGASFVADEPFIFGALNDEYIQRELEWYKSKSLFVKDIPGETPKIWQQVASSKGEINSNYGWAIWSEDNYAQYDMCLAELGQNPDSRRGIMIYTRPSMQFDYNKDGMSDFMCTNTVQYLIRDKKVNAVVSMRSNDVVFGFRNDYAWQKYVLDKLVSDLNAGDSTRQYKAGSIIWNVGSLHVYSRHFYLVDHWWNTGETHIVKKDYKGVWK
> |[Tevenvirinae Shigella_phage_Sfk20]||_Shigella_phage_Sfk20.gb|hypothetical protein|741|MW341595.1(164878):58696-59436:-1 ^RAST2:fig|1198136.170.peg.106^ Tevenvirinae Shigella_phage_Sfk20|neighbours:(-1),(-1)|neighbour_genes:glucosyl transferase,Phage protein|
MINDSLTVEETRLHLGIALKEKDFVIDKTGVKTIEIIGASFVADEPFIFGALNDEYIQRELEWYKSKSLFVKDIPGETPKIWQQVASSKGEINSNYGWAIWSEDNYAQYDMCLAELGQNPDSRRGIMIYTRPSMQFDYNKDGMSDFMCTNTVQYLIRDKKVNAVVSMRSNDVVFGFRNDYAWQKYVLDKLVSDLNAGDSTRQYKAGSIIWNVGSLHVYSRHFYLVDHWWKTGETHIAKKDYNGEWK
>ID:YP_009100588.1 |[Shigella phage Shf125875]||_Shigella_phage_Shf125875.gbk|hypothetical protein|717|NC_025437(169062):25629-26345:-1 ^GeneID:22277294^ Shigella phage Shf125875, complete genome.|neighbours:ID:YP_009100587.1(-1),ID:YP_009100589.1(-1)|neighbour_genes:hypothetical protein,hypothetical protein|
MGKHNTMKYIKAADFQSAFKAVNREILENPEFVTDSRIGRCNEIGSMAVVVDTPSSFKMTDPRINRISYEYAEDFWKFMISGGTDAEEAFKAYPNVAKFISKPKSDVLPANFNTFYGPRIAAQLPALLKELKEKPNSRRVVFQILESSDQALLDSDETLEYPCTDSVTYYIRDGKLYTHCHMRSQNCAVVMQLDFYLQGKLLHYIANECGVEVGDYTHTMVSAHVFERDFDYVKGFLD
>ID:AYD79249.1 |[Shigella phage phi25-307]||_Shigella_phage_phi25-307.gbk|thyA_1|717|MG589383(167544):5238-5954:-1 ^^ Shigella phage phi25-307, complete genome.|neighbours:ID:AYD79248.1(-1),ID:AYD79250.1(-1)|neighbour_genes:hypothetical protein,hypothetical protein|
MGKHNTMKYIKAADFQTAFKAVNREILENPEFVTDSRIGRCNEIGSMTVVVDTPSTFKMTDPRINRISYEYAEDFWKFMISGGTNAEEAFKAYPNVAKFISKPKSDVLPANFNTFYGPRIVAQLPALLKELKEKPNSRRVVFQILESSDQALLDSDETLEYPCTDSVTYYIRDGKLYTHCHMRSQNCAVVMQLDFYLQGKLLHYIANECGVEVGDYTHTMVSAHVFERDFDYVKGFLD
> |[Tevenvirinae Shigella_phage_vB_SdyM_006]||_Shigella_phage_vB_SdyM_006.gb|hypothetical protein|693|MK295204.1(166138):20416-21108:-1 ^RAST2:fig|1198136.172.peg.31^ Tevenvirinae Shigella_phage_vB_SdyM_006|neighbours:(-1),(-1)|neighbour_genes:hypothetical protein,hypothetical protein|
MIIRNTFEEAFKAVNETVIDLYEFKVDSRIGPCREIGSLTFRVMDPSTYKFSDEKINRIDYKYAEDFWQFMISGGTNAIEAFKEYPNVAKFIDKPKSDILPENFNTFYGPRIVAQLPVLLKELKEKPGSRRVVFQILQEQDQALLSLDDETLEYPCTDSVTYYIRDNKLYAHTHMRSQNCAIVLQLDIYLQGKLMEYIASECNVEIGHYTHSMVSAHIFERDIEYVNSFL
>ID:CAA7537621.1 |[Shigella phage vB_SsoM_113]||_Shigella_phage_vB_SsoM_113.gbk|42|741|LR746311(169243):46181-46921:1 ^^ Shigella phage vB_SsoM_113 genome assembly, chromosome: 1.|neighbours:ID:CAA7537619.1(1),ID:CAA7537623.1(1)|neighbour_genes:42.1,segD|
MINDYMTVEEIRLDLGLALKEKDFVIDKTGVKTIEIIGASFVADEPFIFGALNDEYIQRELEWYKSQSLFVKDIPGETPKIWQQVASSKGEINSNYGWAIWSEDNYAQYDMCLAELGQNPDSRRGIMIYTRPSMQFDYNKDGMSDFMCTNTVQYLIRDKKVNAVVNMRSNDCWAGYRNDYAWQKYVLDKLVSDLNAGDPSRQYKAGSIIWNVGSLHVYENQFYLVDHWWNTGETHIAKKDYTGKWK
> |[Tevenvirinae Shigella_phage_vB_SsoM_JK08]||_Shigella_phage_vB_SsoM_JK08.gb|hypothetical protein|741|LR877332.1(169207):23811-24551:-1 ^RAST2:fig|1198136.204.peg.43^ Tevenvirinae Shigella_phage_vB_SsoM_JK08|neighbours:(-1),(-1)|neighbour_genes:glucosyl transferase,Phage protein|
MISDSMTVEEIRLHLGLALKEKDFVVDKTGVKTIEIIGASFVADEPFIFGALNDEYIQRELEWYKSKSLFVKDIPGETPKIWQQVASSKGEINSNYGWAIWSEDNYAQYDMCLAELGQNPDSRRGIMIYTRPSMQFDYNKDGMSDFMCTNTVQYLIRDKKVNAVVSMRSNDVVFGFRNDYAWQKYVLDKLVSDLNAGDSTRQYKAGSIIWNVGSLHVYSRHFYLVDHWWNTGETHIVKKDYKGEWK
>ID:QHB43073.1 |[Shigella virus KRT47]||_Shigella_virus_KRT47.gbk|dCMP hydroxymethylas..|741|MN781580(167485):23718-24458:-1 ^^ Shigella virus KRT47, complete genome.|neighbours:ID:QHB43072.1(-1),ID:QHB43074.1(-1)|neighbour_genes:putative beta-glucos..,superinfection exclu..|
MINDSMTVEEIRFYLGTALKEKDFVVDKTGVKTIEIIGASFVADEPFIFGALNDEYIQRELEWYKSKSLFVKDIPGETPKIWQQVASSKGEINSNYGWAIWSEDNYAQYDMCLAELGQNPDSRRGIMIYTRPSMQFDYNKDGMSDFMCTNTVQYLIRDKKVNAVVSMRSNDVVFGFRNDYAWQKYVLDKLVSDLNAGDSTRQYKAGSIIWNVGSLHVYSRHFYLVDHWWNTGETHIVKKDYKGEWK
> |[Tevenvirinae Yersinia_phage_PYPS2T]||_Yersinia_phage_PYPS2T.gb|hypothetical protein|741|MH809535.1(169604):100180-100920:-1 ^RAST2:fig|1198136.208.peg.161^ Tevenvirinae Yersinia_phage_PYPS2T|neighbours:(-1),(-1)|neighbour_genes:glucosyl transferase,Phage protein|
MISDSMTVEEIRFYLGTALKEKDFVINKTGVKTIEIIGASFVADEPFIFGALNDEYIQRELEWYKSKSLFVKDIPGETPKIWQQVASSKGEINSNYGWAIWSEDNYAQYDMCLAELGQNPDSRRGIMIYTRPSMQFDYNKDGMSDFMCTNTVQYLIRDKKVNAVVSMRSNDVVFGFRNDYAWQKYVLDKLVSDLNAGDSTRQYKAGSIIWNVGSLHVYSRHFYLVDHWWNTGETHIVKKDYKGEWK
> |[Tevenvirinae Yersinia_phage_fPS-65]||_Yersinia_phage_fPS-65.gb|hypothetical protein|741|LR215724.1(167058):24387-25127:-1 ^RAST2:fig|1198136.175.peg.49^ Tevenvirinae Yersinia_phage_fPS-65|neighbours:(-1),(-1)|neighbour_genes:glucosyl transferase,Phage protein|
MISDSMTVEEIRLHLGLALKEKDFVVDKTGVKTIEIIGASFVADEPFIFGALNDEYIQRELEWYKSKSLFVKDIPGETPKIWQQVASSKGEINSNYGWAIWSEDNYAQYDMCLFELGQNPDSRRGIMIYTRPSMQFDYRKDGMSDFMCTNTVQYLIRDKKVNAVVSMRSNDVVFGFRNDYAWQKYVLDKLVSDLNAGDSTRQYKAGSIIWNVGSLHVYSRHFYLVDHWLKTGETHIAKKDYNGEWK
>ID:VEV88888.1 |[Yersinia phage fPS-90]||_Yersinia_phage_fPS-90.gbk|g043c|741|LR215723(167132):24009-24749:-1 ^^ Yersinia phage fPS-90 genome assembly, chromosome: I.|neighbours:ID:VEV88887.1(-1),ID:VEV88889.1(-1)|neighbour_genes:g042c,g044c|
MINDSLTVEEIRLHLGIALKEKDFVIDKTGVKTIEIIGASFVADEPFIFGALNDEYIQRELEWYKSQSLFVKDIPGETPKIWQQVASSKGEINSNYGWAIWSEDNYAQYDMCLAELGQNPDSRRGIMIYTRPSMQFDYNKDGMSDFMCTNTVQYLIRDKKVNAVVSMRSNDVVFGFRNDYAWQKYVLDKLVSDLNAGDSTRQYKAGSIIWNVGSLHVYSRHFYLVDHWWNTGETHIVKKDYNGEWK
>ID:QIG57113.1 |[Yersinia phage vB_YepM_ZN18]||_Yersinia_phage_vB_YepM_ZN18.gbk|hypothetical protein|741|MN716856(167948):78402-79142:-1 ^^ Yersinia phage vB_YepM_ZN18, complete genome.|neighbours:ID:QIG57112.1(-1),ID:QIG57114.1(-1)|neighbour_genes:glucosyl transferase,immunity protein|
MINDSMTVEEIRLHLGIALKEKDFVVDKTGVKTIEIIGASFVADEPFIFGALNDEYIQRELEWYKSQSLFVKDIPGETPKIWQQVASSKGEINSNYGWAIWSEDNYAQYDMCLAELGQNPDSRRGIMIYTRPSMQFDYNKDGMSDFMCTNTVQYLIRDKKVNAVVSMRSNDVVFGFRNDYAWQKYVLDKLVSDLNVGDSTRQYKAGSIIWNVGSLHVYSRHFYLVDHWWKTGETHIAKKDYNGEWK
> |[Tevenvirinae Ga0244934_100071]||_Ga0244934_100071.gb|hypothetical protein|741|Ga0244934_100071(167664):90959-91699:-1 ^RAST2:fig|1198136.457.peg.152^ Tevenvirinae Ga0244934_100071|neighbours:(-1),(-1)|neighbour_genes:glucosyl transferase,Phage protein|
MINDSMTVEEIRLHLGIALKEKDFVIDKTGVKTIEIIGASFVADEPFIFGALNDEYIQRELEWYKSKSLFVKDIPGETPKIWQQVASSKGEINSNYGWAIWSEDNYAQYDMCLAELGQNPDSRRGIMIYTRPSMQFDYNKDGMSDFMCTNTVQYLIRDKKVNAVVSMRSNDVVFGFRNDYAWQKYVLDKLVSDLNAGDSTRQYKAGSIIWNVGSLHVYSRHFYLVDHWWKTGETHIAKKDYNGEWK
