# Supplementary material for: Influence of Non-canonical DNA Bases on the Genomic Diversity of Tevenvirinae
Source: Front Microbiol. 2021 Apr 6;12:632686. doi: 10.3389/fmicb.2021.632686 (PMC8056088; doi:10.3389/fmicb.2021.632686)
Supplement: Supplementary Data Sheet 3 — Clusters of the extended set of Tevenvirinae genomes. Lists of GSCs with homologs are presented (folder “GSCs”), which are described in Supplementary Table 2. Also, clusters of protein homologs associated with the synthesis of non-canonical bases are presented (folder “Non-canonical base clusters”), which are described in Table 2. [file Data_Sheet_3.ZIP › Data sheet 3/Non-canonical bases clusters/ipI.faa]

> |[Tevenvirinae _Enterobacteria_phage_ATK47]||_Enterobacteria_phage_ATK47.gb|Phage protein|288|KT184309.1(170020):97270-97557:1 ^RAST2:fig|1198136.68.peg.133^ Tevenvirinae _Enterobacteria_phage_ATK47|neighbours:(1),(1)|neighbour_genes:hypothetical protein,Ip7 protein|
MKTYKEFISPDANVSTLTEATLTSEVIKANKGREGKPMISLVDGEEVKGTVYLGDGWSAKKDGATIVISPAEETALFKAKHISVAQLKIIAKTLL
> |[Tevenvirinae Enterobacteria_phage_ATK48]||_Enterobacteria_phage_ATK48.gb|Phage protein|288|KT184310.1(169729):25774-26061:1 ^RAST2:fig|1198136.55.peg.26^ Tevenvirinae Enterobacteria_phage_ATK48|neighbours:(1),(1)|neighbour_genes:hypothetical protein,Ip7 protein|
MKTYKEFISPDANVSTLTEATLTSEVIKANKGREGKPMISLVDGEEVKGTVYLGDGWSAKKDGATIVISPAEETALFKAKHISVAQLKIIAKTLL
> |[Tevenvirinae Enterobacteria_phage_Aplg8]||_Enterobacteria_phage_Aplg8.gb|Phage protein|288|KT184308.1(168496):16286-16573:-1 ^RAST2:fig|1198136.66.peg.51^ Tevenvirinae Enterobacteria_phage_Aplg8|neighbours:(-1),(-1)|neighbour_genes:Phage protein,hypothetical protein|
MKTFKEFTSTTTPVSTITEATLTSEVIKANKGREGKPMISLVDGEEIKGTVYLGDGWSAKKDGATIVISPAEETALFKAKHISAAHLKIIAKNLL
>ID:YP_007004304.1 |[Enterobacteria phage Bp7]||_Enterobacteria_phage_Bp7_.gbk|ipI|279|NC_019500(168066):167636-167914:1 ^GeneID:14007918^ Enterobacteria phage Bp7, complete genome.|neighbours:ID:YP_007004303.1(1),end()|neighbour_genes:hypothetical protein,end()|
MKTYQEFSKSQAVAPITEASVMSEVIALNKGREGKPVIGLNGEELKGTVYLGDGYHAKKDGGSIVISPAQESSVMKTVYIATKHFDILKKAL
> |[Viruses Hx01]||_Enterobacteria_phage_HX01.gb|Phage protein|288|NC_018855.1(169158):30200-30487:1 ^RAST2:fig|10239.59.peg.31^ Viruses Hx01|neighbours:(1),(1)|neighbour_genes:T4-like phage protei..,Phage protein|
MKTYKEFISPVANVSTLTEATLTSEVIKANKGREGKPMISLADGEEVKGTVYLGDGWSAKKDGATIVISPAEETALFKAKHISVAQLKIIAKTLL
> |[Tevenvirinae _Enterobacteria_phage_Kha5h]||_Enterobacteria_phage_Kha5h.gb|Phage protein|288|KT184312.1(167318):96380-96667:-1 ^RAST2:fig|1198136.123.peg.195^ Tevenvirinae _Enterobacteria_phage_Kha5h|neighbours:(-1),(-1)|neighbour_genes:Phage protein,hypothetical protein|
MKTFKEFTSTTTPVSTITEATLTSEVIKANKGREGKPMISLVDGEEIKGTVYLGDGWSAKKDGATIVISPAEETALFKAKHISAAHLKIIAKNLL
>ID:AIT74234.1 |[Enterobacteria phage RB10]||_Enterobacteria_phage_RB10_.gbk|ipI|288|KM606999(168401):69311-69598:-1 ^^ Enterobacteria phage RB10, complete genome.|neighbours:ID:AIT74233.1(-1),ID:AIT74235.1(-1)|neighbour_genes:putative membrane pr..,hypothetical protein|
MKTFKEFTSTTTPVSTITEATLTSEVIKANKGREGKPMISLVDGEEIKGTVYLGDGWSAKKDGATIVISPAEETALFKAKHISAAHLKIIAKNLL
>ID:YP_002854476.1 |[Escherichia virus RB14]||_Enterobacteria_phage_RB14_.gbk|ipI|288|NC_012638(165429):69981-70268:-1 ^GeneID:7803892^ Enterobacteria phage RB14, complete genome.|neighbours:ID:YP_002854475.1(-1),ID:YP_002854477.1(-1)|neighbour_genes:tRNA.4,Ip5|
MKTFKEFTSTTTPVSTITEATLTSEVIKANKGREGKPMISLVDGEEIKGTVYLGDGWSAKKDGATIVISPAEETALFKAKHISAAHLKIIAKNLL
>ID:YP_009102346.1 |[Enterobacteria phage RB27]||_Enterobacteria_phage_RB27_.gbk|ipI|291|NC_025448(165179):70000-70290:-1 ^GeneID:22113130^ Enterobacteria phage RB27, complete genome.|neighbours:ID:YP_009102345.1(-1),ID:YP_009102347.1(-1)|neighbour_genes:hypothetical protein,hypothetical protein|
MKTFKEFTSTTTTPVSTITEATLTSEVIKANKGREGKPMISLVDGEEIKGTVYLGDGWSAKKDGATIVISPAEETALFKAKHISAAHLKIIAKNLL
>ID:YP_009098525.1 |[Escherichia phage RB3]||_Enterobacteria_phage_RB3_.gbk|ipI|288|NC_025419(168402):69312-69599:-1 ^GeneID:22113889^ Enterobacteria phage RB3, complete genome.|neighbours:ID:YP_009098524.1(-1),ID:YP_009098526.1(-1)|neighbour_genes:hypothetical protein,hypothetical protein|
MKTFKEFTSTTTPVSTITEATLTSEVIKANKGREGKPMISLVDGEEIKGTVYLGDGWSAKKDGATIVISPAEETALFKAKHISAAHLKIIAKNLL
>ID:AIT75051.1 |[Enterobacteria phage RB55]||_Enterobacteria_phage_RB55_.gbk|ipI|288|KM607002(168896):73534-73821:-1 ^^ Enterobacteria phage RB55, complete genome.|neighbours:ID:AIT75050.1(-1),ID:AIT75052.1(-1)|neighbour_genes:putative membrane pr..,hypothetical protein|
MKTFKEFTSTTTPVSTITEATLTSEVIKANKGREGKPMISLVDGEEIKGTVYLGDGWSAKKDGATIVISPAEETALFKAKHISAAHLKIIAKNLL
>ID:AIT75324.1 |[Enterobacteria phage RB59]||_Enterobacteria_phage_RB59_.gbk|ipI|288|KM607003(168966):73547-73834:-1 ^^ Enterobacteria phage RB59, complete genome.|neighbours:ID:AIT75323.1(-1),ID:AIT75325.1(-1)|neighbour_genes:putative membrane pr..,hypothetical protein|
MKTFKEFTSTTTPVSTITEATLTSEVIKANKGREGKPMISLVDGEEIKGTVYLGDGWSAKKDGATIVISPAEETALFKAKHISAAHLKIIAKNLL
>ID:AIT73147.1 |[Enterobacteria phage RB5]||_Enterobacteria_phage_RB5_.gbk|ipI|288|KM606995(168394):69304-69591:-1 ^^ Enterobacteria phage RB5, complete genome.|neighbours:ID:AIT73146.1(-1),ID:AIT73148.1(-1)|neighbour_genes:putative membrane pr..,hypothetical protein|
MKTFKEFTSTTTPVSTITEATLTSEVIKANKGREGKPMISLVDGEEIKGTVYLGDGWSAKKDGATIVISPAEETALFKAKHISAAHLKIIAKNLL
>ID:NP_861845.1 |[Enterobacteria phage RB69]||_Enterobacteria_phage_RB69_.gbk|ipI|300|NC_004928(167560):76449-76748:-1 ^GeneID:1494271^ Enterobacteria phage RB69, complete genome.|neighbours:ID:NP_861844.1(-1),ID:NP_861846.1(-1)|neighbour_genes:tRNA.4,RB69ORF156c hypothet..|
MEPKMKTYKEFISPVANVSTLTEATLTSEVIKANKGREGKPMISLVDGEEVKGTVYLGDGWSAKKDGATIVISPAEETALFKAKHISVAQLKIIAKTLL
>ID:AIT73418.1 |[Enterobacteria phage RB6]||_Enterobacteria_phage_RB6_.gbk|ipI|288|KM606996(168394):69304-69591:-1 ^^ Enterobacteria phage RB6, complete genome.|neighbours:ID:AIT73417.1(-1),ID:AIT73419.1(-1)|neighbour_genes:putative membrane pr..,hypothetical protein|
MKTFKEFTSTTTPVSTITEATLTSEVIKANKGREGKPMISLVDGEEIKGTVYLGDGWSAKKDGATIVISPAEETALFKAKHISAAHLKIIAKNLL
>ID:AIT73689.1 |[Enterobacteria phage RB7]||_Enterobacteria_phage_RB7_.gbk|ipI|288|KM606997(168395):69305-69592:-1 ^^ Enterobacteria phage RB7, complete genome.|neighbours:ID:AIT73688.1(-1),ID:AIT73690.1(-1)|neighbour_genes:putative membrane pr..,hypothetical protein|
MKTFKEFTSTTTPVSTITEATLTSEVIKANKGREGKPMISLVDGEEIKGTVYLGDGWSAKKDGATIVISPAEETALFKAKHISAAHLKIIAKNLL
>ID:AIT73961.1 |[Enterobacteria phage RB9]||_Enterobacteria_phage_RB9.gbk|ipI|288|KM606998(168395):69305-69592:-1 ^^ Enterobacteria phage RB9, complete genome.|neighbours:ID:AIT73960.1(-1),ID:AIT73962.1(-1)|neighbour_genes:putative membrane pr..,hypothetical protein|
MKTFKEFTSTTTPVSTITEATLTSEVIKANKGREGKPMISLVDGEEIKGTVYLGDGWSAKKDGATIVISPAEETALFKAKHISAAHLKIIAKNLL
>ID:ADJ39857.1 |[Enterobacteria phage T4T]||_Enterobacteria_phage_T4T_.gbk|ipI|288|HM137666(168920):73569-73856:-1 ^^ Enterobacteria phage T4T, complete genome.|neighbours:ID:ADJ39856.1(-1),ID:ADJ39858.1(-1)|neighbour_genes:trna.4,57B|
MKTFKEFTSTTTPVSTITEATLTSEVIKANKGREGKPMISLVDGEEIKGTVYLGDGWSAKKDGATIVISPAEETALFKAKHISAAHLKIIAKNLL
>ID:NP_049749.1 |[Escherichia virus T4]||_Enterobacteria_phage_T4_.gbk|ipI|288|NC_000866(168903):73591-73878:-1 ^GeneID:1258561^ Enterobacteria phage T4, complete genome.|neighbours:ID:NP_049748.1(-1),ID:NP_049750.1(-1)|neighbour_genes:trna.4,57B|
MKTFKEFTSTTTPVSTITEATLTSEVIKANKGREGKPMISLVDGEEIKGTVYLGDGWSAKKDGATIVISPAEETALFKAKHISAAHLKIIAKNLL
> |[Tevenvirinae _Enterobacteria_phage_T4_strain_wild]||_Enterobacteria_phage_T4_strain_wild.gb|Phage protein|288|KJ477684.1(168922):73571-73858:-1 ^RAST2:fig|1198136.58.peg.154^ Tevenvirinae _Enterobacteria_phage_T4_strain_wild|neighbours:(-1),(-1)|neighbour_genes:Phage protein,hypothetical protein|
MKTFKEFTSTTTPVSTITEATLTSEVIKANKGREGKPMISLVDGEEIKGTVYLGDGWSAKKDGATIVISPAEETALFKAKHISAAHLKIIAKNLL
>ID:AWD91538.1 |[Enterobacteria phage vB_EcoM_IME339]||_Enterobacteria_phage_vB_EcoM_IME339_.gbk|hypothetical protein|288|MH051915(164366):97046-97333:1 ^^ Enterobacteria phage vB_EcoM_IME339, complete genome.|neighbours:ID:AWD91537.1(1),ID:AWD91539.1(1)|neighbour_genes:hypothetical protein,hypothetical protein|
MKTFKEFTTKTTPVSTITEATLTSEVIKANKGREGKPMISLVDGEEIKGTVYLGDGWSAKKDGATIIISPAEETALFKAKHISAAHLKIIAKNLL
>ID:YP_009592814.1 |[Escherichia coli O157 typing phage 3]||_Escherichia_coli_O157_typing_phage_3_.gbk|nuclease inhibitor|288|NC_041863(168733):74838-75125:1 ^GeneID:40068308^ Escherichia coli O157 typing phage 3, complete genome.|neighbours:ID:YP_009592813.1(1),ID:YP_009592815.1(1)|neighbour_genes:hypothetical protein,hypothetical protein|
MKTYKEFISPVANVSTLTEATLTSEVIKANKGREGKPMISLVDGEEVKGTVYLGDGWSAKKDGATIVISPAEETALFKAKHISVAQLKIIAKTLL
>ID:YP_009593142.1 |[Escherichia coli O157 typing phage 6]||_Escherichia_coli_O157_typing_phage_6_.gbk|nuclease inhibitor|288|NC_041864(160570):85436-85723:-1 ^GeneID:40068639^ Escherichia coli O157 typing phage 6, complete genome.|neighbours:ID:YP_009593141.1(-1),ID:YP_009593143.1(-1)|neighbour_genes:hypothetical protein,hypothetical protein|
MKTYKEFISPVANVSTLTEATLTSEVIKANKGREGKPMISLVDGEEVKGTVYLGDGWSAKKDGATIVISPAEETALFKAKHISVAQLKIIAKTLL
>ID:YP_009225111.1 |[Escherichia phage APCEc01]||_Escherichia_phage_APCEc01_.gbk|internal head protei..|288|NC_029091(168771):108747-109034:1 ^GeneID:26796064^ Escherichia phage APCEc01, complete genome.|neighbours:ID:YP_009225110.1(1),ID:YP_009225112.1(1)|neighbour_genes:hypothetical protein,hypothetical protein|
MKSYKEFISPFANVSTLTEATLTSEVIKANKGREGKPMISLVDGEEVKGTVYLGDGWSAKKDGATIVISPAEETALFKAKHISVAQLKIIAKTLL
>ID:YP_009102613.1 |[Escherichia phage ECML-134]||_Escherichia_phage_ECML-134_.gbk|hypothetical protein|291|NC_025449(166783):71157-71447:-1 ^GeneID:22111796^ Escherichia phage ECML-134, complete genome.|neighbours:ID:YP_009102612.1(-1),ID:YP_009102614.1(-1)|neighbour_genes:hypothetical protein,hypothetical protein|
MKTFKEFTSTTTTPVSTITEATLTSEVIKANKGREGKPMISLVDGEEIKGTVYLGDGWSAKKDGATIVISPAEETALFKAKHISAAHLKIIAKNLL
> |[Tevenvirinae Escherichia_phage_HP3]||_Escherichia_phage_HP3.gb|Phage protein|288|NC_041920.1(170254):85798-86085:-1 ^RAST2:fig|1198136.53.peg.178^ Tevenvirinae Escherichia_phage_HP3|neighbours:(-1),(-1)|neighbour_genes:Phage protein,hypothetical protein|
MKTYKEFISPVANVSTLTEASLTSEVIKTNKGREGKPMISLVDGEEVKGTVYLGDGWSAKKDGATIVISPAEETALFKAKHISVAQLKIIAKTLL
> |[Tevenvirinae _Escherichia_phage_HY01]||_Escherichia_phage_HY01.gb|Phage protein|288|NC_027349.1(166977):71225-71512:-1 ^RAST2:fig|1198136.95.peg.154^ Tevenvirinae _Escherichia_phage_HY01|neighbours:(-1),(-1)|neighbour_genes:Phage protein,hypothetical protein|
MKTFKEFTSTTTPVSTITEATLTSEVIKANKGREGKPMISLVDGEEIKGTVYLGDGWSAKKDGATIIISPAEETALFKAKHISAAHLKIIAKNLL
>ID:YP_009284001.1 |[Escherichia phage HY03]||_Escherichia_phage_HY03.gbk|hypothetical protein|288|NC_031047(170770):2952-3239:-1 ^GeneID:29078869^ Escherichia phage HY03, complete genome.|neighbours:ID:YP_009284000.1(-1),ID:YP_009284002.1(-1)|neighbour_genes:hypothetical protein,hypothetical protein|
MKTFKEFTSTTTPVSTITEATLTSEVIKANKGREGKPMISLVDGEEIKGTVYLGDGWSAKKDGATIVISPAEETALFKAKHISVAQLKIIAKNLL
>ID:AYR04061.1 |[Escherichia phage OLB35]||_Escherichia_phage_OLB35_.gbk|internal head protei..|288|MH992122(169140):76291-76578:-1 ^^ UNVERIFIED: Escherichia phage OLB35, complete genome.|neighbours:ID:AYR04060.1(-1),ID:AYR04062.1(-1)|neighbour_genes:ip7 protein,hypothetical protein|
MKTYKEFISPDANVSTLTEATLTSEVIKANKGREGKPMISLADGEEVKGTVYLGDGWSAKKDGATIVISPAEETALFKAKHISVAQLKIIAKTLL
> |[Tevenvirinae _Escherichia_phage_PE37]||_Escherichia_phage_PE37.gb|Phage protein|285|KU925172.1(166423):92411-92695:1 ^RAST2:fig|1198136.98.peg.126^ Tevenvirinae _Escherichia_phage_PE37|neighbours:(1),(1)|neighbour_genes:hypothetical protein,Phage protein|
MKTYQEFTSTTNASTLTEATLTSEVIKANKGREGKPMISLVDGEEIKGTVYLGDGWSAKKDGATIVISPAEETALFKAKHISVAQLKIIAKNLL
>ID:YP_009281477.1 |[Escherichia phage UFV-AREG1]||_Escherichia_phage_UFV-AREG1_.gbk|IpI|288|NC_031030(170788):71177-71464:-1 ^GeneID:29063670^ Escherichia phage UFV-AREG1, complete genome.|neighbours:ID:YP_009281476.1(-1),ID:YP_009281478.1(-1)|neighbour_genes:hypothetical protein,hypothetical protein|
MKTFKEFTSTTTPVSTITEATLTSEVIKANKGREGKPMISLVDGEEIKGTVYLGDGWSAKKDGATIVISPAEETALFKAKHISAAHLKIIAKNLL
> |[Tevenvirinae _Escherichia_phage_p000y]||_Escherichia_phage_p000y.gb|Phage protein|288|MK047718.1(169872):16040-16327:1 ^RAST2:fig|1198136.97.peg.17^ Tevenvirinae _Escherichia_phage_p000y|neighbours:(1),(1)|neighbour_genes:hypothetical protein,Phage protein|
MKTYKEFISPAANVSTLTEATLTSEVIKANKGREGKPMISLVDGEEVKGTVYLGDGWSAKKDGATIVISPAEETALFKAKHISVAQLKIIAKTLL
>ID:YP_009625107.1 |[Escherichia phage slur03]||_Escherichia_phage_slur03_.gbk|IpI internal head pr..|288|NC_042129(167467):97404-97691:1 ^GeneID:40101989,InterPro:IPR024373,UniProtKB/TrEMBL:A0A0M7QAE7^ Escherichia phage slur03, complete genome.|neighbours:ID:YP_009625106.1(1),ID:YP_009625108.1(1)|neighbour_genes:hypothetical protein..,hypothetical protein..|
MKTFKEFTSTTTPVSTITEATLTSEVIKANKGREGKPMISLVDGEEIKGTVYLGDGWSAKKDGATIVISPAEETALFKAKHISAAHLKIIAKNLL
>ID:CUL02651.1 |[Escherichia phage slur08]||_Escherichia_phage_slur08_.gbk|Nuclease inhibitor f..|288|LN881733(167467):94651-94938:1 ^InterPro:IPR024373,UniProtKB/TrEMBL:A0A0M7QBG7^ Escherichia phage slur08, complete genome.|neighbours:ID:CUL02650.1(1),ID:CUL02652.1(1)|neighbour_genes:hypothetical protein,hypothetical protein|
MKTFKEFTSTTTPVSTITEATLTSEVIKANKGREGKPMISLVDGEEIKGTVYLGDGWSAKKDGATIVISPAEETALFKAKHISAAHLKIIAKNLL
>ID:YP_009180643.1 |[Escherichia phage slur14]||_Escherichia_phage_slur14_.gbk|Nuclease inhibitor f..|288|NC_028448(167467):14649-14936:-1 ^GeneID:26227818,InterPro:IPR024373,UniProtKB/TrEMBL:A0A0M7QHK2^ Escherichia phage slur14, complete genome.|neighbours:ID:YP_009180642.1(-1),ID:YP_009180644.1(-1)|neighbour_genes:hypothetical protein,hypothetical protein|
MKTFKEFTSTTTPVSTITEATLTSEVIKANKGREGKPMISLVDGEEIKGTVYLGDGWSAKKDGATIVISPAEETALFKAKHISAAHLKIIAKNLL
>ID:AVH85971.1 |[Escherichia phage vB_EcoM-G28]||_Escherichia_phage_vB_EcoM-G28.gbk|putative nuclease in..|291|MG867727(170121):72850-73140:-1 ^^ Escherichia phage vB_EcoM-G28, complete genome.|neighbours:ID:AVH85970.1(-1),ID:AVH85972.1(-1)|neighbour_genes:hypothetical protein,hypothetical protein|
MKTFKEFTSTTTTPVSTITEATLTSEVIKANKGREGKPMISLVDGEEIKGTVYLGDGWSAKKDGATIVISPAEETALFKAKHISAAHLKIIAKNLL
>ID:YP_009290410.1 |[Escherichia phage vB_EcoM-UFV13]||_Escherichia_phage_vB_EcoM-UFV13_.gbk|hypothetical protein|288|NC_031103(165772):71696-71983:-1 ^GeneID:29081206^ Escherichia phage vB_EcoM-UFV13, complete genome.|neighbours:ID:YP_009290409.1(-1),ID:YP_009290411.1(-1)|neighbour_genes:hypothetical protein,hypothetical protein|
MKTFKEFTSTTTPVSTITEATLTSEVIKANKGREGKPMISLVDGEEIKGTVYLGDGWSAKKDGATIIISPAEETALFKAKHISAAHLKIIAKNLL
>ID:QBO63658.1 |[Escherichia phage vB_EcoM_G10400]||_Escherichia_phage_vB_EcoM_G10400.gbk|putative nuclease in..|285|MK327937(170182):71939-72223:-1 ^^ Escherichia phage vB_EcoM_G10400, complete genome.|neighbours:ID:QBO63657.1(-1),ID:QBO63659.1(-1)|neighbour_genes:hypothetical protein,hypothetical protein|
MKTYQEFTSTTNASTLTEATLTSEVIKANKGREGKPMISLVDGEEVKGTVYLGDGWSAKKDGATIIISPAEETALFKAKHISVAQLKIIAKNLL
> |[Tevenvirinae _Escherichia_phage_vB_EcoM_G2540]||_Escherichia_phage_vB_EcoM_G2540.gb|Phage protein|285|MK327936.1(168886):71941-72225:-1 ^RAST2:fig|1198136.92.peg.155^ Tevenvirinae _Escherichia_phage_vB_EcoM_G2540|neighbours:(-1),(-1)|neighbour_genes:Phage protein,hypothetical protein|
MKTYQEFTSTTNASTLTEATLTSEVIKANKGREGKPMISLVDGEEVKGTVYLGDGWSAKKDGATIVISPAEETALFKAKHISVAQLKIIAKNLL
>ID:QBO66110.1 |[Escherichia phage vB_EcoM_G4507]||_Escherichia_phage_vB_EcoM_G4507_.gbk|putative nuclease in..|285|MK327946(168828):71708-71992:-1 ^^ Escherichia phage vB_EcoM_G4507, complete genome.|neighbours:ID:QBO66109.1(-1),ID:QBO66111.1(-1)|neighbour_genes:hypothetical protein,hypothetical protein|
MKTYQEFTSTTNASTLTEATLTSEVIKANKGREGKPMISLVDGEEVKGTVYLGDGWSAKKDGATIIISPAEETALFKAKHISVAQLKIIAKNLL
>ID:QBO65013.1 |[Escherichia phage vB_EcoM_G50]||_Escherichia_phage_vB_EcoM_G50_.gbk|putative nuclease in..|288|MK327942(167728):71641-71928:-1 ^^ Escherichia phage vB_EcoM_G50, complete genome.|neighbours:ID:QBO65012.1(-1),ID:QBO65014.1(-1)|neighbour_genes:hypothetical protein,hypothetical protein|
MKTFKEFTSTTTPVSTITEATLTSEVIKANKGREGKPMISLVDGEEIKGTVYLGDGWSAKKDGATIIISPAEETALFKAKHISAAHLKIIAKNLL
>ID:QBO65290.1 |[Escherichia phage vB_EcoM_G53]||_Escherichia_phage_vB_EcoM_G53_.gbk|putative nuclease in..|288|MK327943(167834):75165-75452:-1 ^^ Escherichia phage vB_EcoM_G53, complete genome.|neighbours:ID:QBO65289.1(-1),ID:QBO65291.1(-1)|neighbour_genes:hypothetical protein,hypothetical protein|
MKTYKEFISPVANVSTLTEATLTSEVIKANKGREGKPMISLVDGEEVKGTVYLGDGWSAKKDGATIVISPAEETALFKAKHISVAQLKIIAKTLL
>ID:YP_009037352.1 |[Escherichia phage vB_EcoM_JS09]||_Escherichia_phage_vB_EcoM_JS09_.gbk|internal head protei..|288|NC_024124(169148):94129-94416:1 ^GeneID:19524754^ Escherichia phage vB_EcoM_JS09, complete genome.|neighbours:ID:YP_009037351.1(1),ID:YP_009037353.1(1)|neighbour_genes:hypothetical protein,hypothetical protein|
MKTYKEFISPVANVSTLTEATLTSEVIKANKGREGKPMISLADGEEVKGTVYLGDGWSAKKDGATIVISPAEETALFKAKHISVAQLKIIAKTLL
>ID:QBQ78429.1 |[Escherichia phage vB_EcoM_KAW1E185]||_Escherichia_phage_vB_EcoM_KAW1E185_.gbk|putative nuclease in..|288|MK373781(164987):71874-72161:-1 ^^ Escherichia phage vB_EcoM_KAW1E185, complete genome.|neighbours:ID:QBQ78428.1(-1),ID:QBQ78430.1(-1)|neighbour_genes:hypothetical protein,hypothetical protein|
MKTFKEFTSTTTPVSTITEATLTSEVIKANKGREGKPMISLVDGEEIKGTVYLGDGWSAKKDGATIVISPAEETALFKAKHISAAHLKIIAKNLL
> |[Tevenvirinae Escherichia_phage_vB_EcoM_KAW3E185]||_Escherichia_phage_vB_EcoM_KAW3E185.gb|Phage protein|288|MK373782.1(170187):75187-75474:-1 ^RAST2:fig|1198136.54.peg.154^ Tevenvirinae Escherichia_phage_vB_EcoM_KAW3E185|neighbours:(-1),(-1)|neighbour_genes:Phage protein,hypothetical protein|
MKTYKEFISPVANVSTLTEASLTSEVIKTNKGREGKPMISLVDGEEVKGTVYLGDGWSAKKDGATIVISPAEETALFKAKHISVAQLKIIAKTLL
>ID:QBQ79203.1 |[Escherichia phage vB_EcoM_MM02]||_Escherichia_phage_vB_EcoM_MM02_.gbk|putative nuclease in..|288|MK373784(169201):77141-77428:-1 ^^ Escherichia phage vB_EcoM_MM02, complete genome.|neighbours:ID:QBQ79202.1(-1),ID:QBQ79204.1(-1)|neighbour_genes:hypothetical protein,hypothetical protein|
MKTYKEFISPVANVSTLTEATLTSEVIKANKGREGKPMISLVDGEEVKGTVYLGDGWSAKKDGATIVISPAEETALFKAKHISVAQLKIIAKTLL
> |[Tevenvirinae _Escherichia_phage_vB_EcoM_PhAPEC2]||_Escherichia_phage_vB_EcoM_PhAPEC2.gb|Phage protein|288|NC_024794.1(167318):75780-76067:-1 ^RAST2:fig|1198136.124.peg.152^ Tevenvirinae _Escherichia_phage_vB_EcoM_PhAPEC2|neighbours:(-1),(-1)|neighbour_genes:Phage protein,hypothetical protein|
MKTYKEFISPVANVSTLTEASLTSEVIKTNKGREGKPMISLVDGEEVKGTVYLGDGWSAKKDGATIVISPAEETALFKAKHISVAQLKIIAKTLL
>ID:QBQ79754.1 |[Escherichia phage vB_EcoM_R5505]||_Escherichia_phage_vB_EcoM_R5505_.gbk|putative nuclease in..|288|MK373786(167317):72360-72647:-1 ^^ Escherichia phage vB_EcoM_R5505, complete genome.|neighbours:ID:QBQ79753.1(-1),ID:QBQ79755.1(-1)|neighbour_genes:hypothetical protein,hypothetical protein|
MKTFKEFTSTTTPVSTITEATLTSEVIKANKGREGKPMISLVDGEEIKGTVYLGDGWSAKKDGATIVISPAEETALFKAKHISAAHLKIIAKNLL
>ID:QBQ77164.1 |[Escherichia phage vB_EcoM_WFK]||_Escherichia_phage_vB_EcoM_WFK_.gbk|putative nuclease in..|288|MK373775(164590):71099-71386:-1 ^^ Escherichia phage vB_EcoM_WFK, complete genome.|neighbours:ID:QBQ77163.1(-1),ID:QBQ77165.1(-1)|neighbour_genes:hypothetical protein,hypothetical protein|
MKSYKEFISPFANVSTLTEATLTSEVIKANKGREGKPMISLVDGEEVKGTVYLGDGWSAKKDGATIVISPAEETALFKAKHISVAQLKIIAKTLL
>ID:QBQ76903.1 |[Escherichia phage vB_EcoM_WFL6982]||_Escherichia_phage_vB_EcoM_WFL6982_.gbk|putative nuclease in..|288|MK373774(164279):71099-71386:-1 ^^ Escherichia phage vB_EcoM_WFL6982, complete genome.|neighbours:ID:QBQ76902.1(-1),ID:QBQ76904.1(-1)|neighbour_genes:hypothetical protein,hypothetical protein|
MKSYKEFISPFANVSTLTEATLTSEVIKANKGREGKPMISLVDGEEVKGTVYLGDGWSAKKDGATIVISPAEETALFKAKHISVAQLKIIAKTLL
>ID:QBQ77656.1 |[Escherichia phage vB_EcoM_WFbE185]||_Escherichia_phage_vB_EcoM_WFbE185.gbk|putative nuclease in..|288|MK373778(170429):76283-76570:-1 ^^ Escherichia phage vB_EcoM_WFbE185, complete genome.|neighbours:ID:QBQ77655.1(-1),ID:QBQ77657.1(-1)|neighbour_genes:hypothetical protein,hypothetical protein|
MKTYKEFISPDANVSTLTEATLTSEVIKANKGREGKPMISLVDGEEVKGTVYLGDGWSAKKDGATIVISPAEETALFKAKHISVAQLKIIAKTLL
>ID:VCU44374.1 |[Escherichia virus vB_Eco_mar005P1]|vB_Eco_mar005P1|_Escherichia_virus_vB_Eco_mar005P1_.gbk|ipI|288|LR027390(167773):9312-9599:-1 ^^ Escherichia virus vB_Eco_mar005P1 genome assembly, chromosome: 1.|neighbours:ID:VCU44372.1(-1),ID:VCU44376.1(-1)|neighbour_genes:hypothetical protein,hypothetical protein|
MKTYKEFISPFANVSTLTEATLTSEVIKANKGREGKPMISLVDGEEVKGTVYLGDGWSAKKDGATIVISPAEETALFKAKHISVAQLKIIAKTLL
>ID:VCU44383.1 |[Escherichia virus vB_Eco_mar005P1]|vB_Eco_mar006P2|_Escherichia_virus_vB_Eco_mar005P1_strain_vB_Eco_mar006P2_.gbk|ipI|288|LR027387(167773):110207-110494:-1 ^^ Escherichia virus vB_Eco_mar005P1 strain vB_Eco_mar006P2 genome assembly, chromosome: 1.|neighbours:ID:VCU44381.1(-1),ID:VCU44385.1(-1)|neighbour_genes:hypothetical protein,hypothetical protein|
MKTYKEFISPFANVSTLTEATLTSEVIKANKGREGKPMISLVDGEEVKGTVYLGDGWSAKKDGATIVISPAEETALFKAKHISVAQLKIIAKTLL
>ID:VCU43219.1 |[Escherichia virus vB_Eco_mar005P1]|vB_Eco_mar007P3|_Escherichia_virus_vB_Eco_mar005P1_strain_vB_Eco_mar007P3_.gbk|ipI|288|LR027383(167651):32198-32485:-1 ^^ Escherichia virus vB_Eco_mar005P1 strain vB_Eco_mar007P3 genome assembly, chromosome: 1.|neighbours:ID:VCU43218.1(-1),ID:VCU43220.1(-1)|neighbour_genes:hypothetical protein,hypothetical protein|
MKTYKEFISPFANVSTLTEATLTSEVIKANKGREGKPMISLVDGEEVKGTVYLGDGWSAKKDGATIVISPAEETALFKAKHISVAQLKIIAKTLL
>ID:VCU43927.1 |[Escherichia virus vB_Eco_mar005P1]|vB_Eco_mar008P4|_Escherichia_virus_vB_Eco_mar005P1_strain_vB_Eco_mar008P4_.gbk|ipI|288|LR027386(167773):14979-15266:-1 ^^ Escherichia virus vB_Eco_mar005P1 strain vB_Eco_mar008P4 genome assembly, chromosome: 1.|neighbours:ID:VCU43926.1(-1),ID:VCU43928.1(-1)|neighbour_genes:hypothetical protein,hypothetical protein|
MKTYKEFISPFANVSTLTEATLTSEVIKANKGREGKPMISLVDGEEVKGTVYLGDGWSAKKDGATIVISPAEETALFKAKHISVAQLKIIAKTLL
>ID:VCU44854.1 |[Escherichia virus vB_Eco_mar005P1]|vB_Eco_mar009P5|_Escherichia_virus_vB_Eco_mar005P1_strain_vB_Eco_mar009P5_.gbk|ipI|288|LR027391(167658):114441-114728:1 ^^ Escherichia virus vB_Eco_mar005P1 strain vB_Eco_mar009P5 genome assembly, chromosome: 1.|neighbours:ID:VCU44853.1(1),ID:VCU44855.1(1)|neighbour_genes:hypothetical protein,hypothetical protein|
MKTYKEFISPFANVSTLTEATLTSEVIKANKGREGKPMISLVDGEEVKGTVYLGDGWSAKKDGATIVISPAEETALFKAKHISVAQLKIIAKTLL
>ID:APC45032.1 |[Shigella phage SH7]||_Shigella_phage_SH7_.gbk|internal head protei..|288|KX828711(164870):69389-69676:-1 ^^ Shigella phage SH7, complete genome.|neighbours:ID:APC45189.1(-1),ID:APC45129.1(-1)|neighbour_genes:hypothetical protein,hypothetical protein|
MKTFKEFTSTTTPVSTITEATLTSEVIKANKGREGKPMISLVDGEEIKGTVYLGDGWSAKKDGATIIISPAEETALFKAKHISAAHLKIIAKNLL
> |[Tevenvirinae Shigella_phage_SHSML-52-1]||_Shigella_phage_SHSML-52-1.gb|Phage protein|288|NC_031090.1(169621):128442-128729:1 ^RAST2:fig|1198136.79.peg.187^ Tevenvirinae Shigella_phage_SHSML-52-1|neighbours:(1),(1)|neighbour_genes:hypothetical protein,Phage protein|
MKTYKEFISPDANVSTLTEATLTSEVIKANKGREGKPMISLVDGEEVKGTVYLGDGWSAKKDGATIVISPAEETALFKAKHISVAQLKIIAKTLL
>ID:YP_009614794.1 |[Shigella phage Sf22]||_Shigella_phage_Sf22_.gbk|gp42|288|NC_042039(166283):16617-16904:-1 ^GeneID:40091209^ Shigella phage Sf22, complete genome.|neighbours:ID:YP_009614793.1(-1),ID:YP_009614795.1(-1)|neighbour_genes:gp41,gp43|
MKTFKEFTSTTTPVSTITEATLTSEVIKANKGREGKPMISLVDGEEIKGTVYLGDGWSAKKDGATIVISPAEETALFKAKHISAAHLKIIAKNLL
>ID:VEV89752.1 |[Yersinia phage fPS-2]||_Yersinia_phage_fPS-2_.gbk|g136c|288|LR215722(169060):71658-71945:-1 ^^ Yersinia phage fPS-2 genome assembly, chromosome: I.|neighbours:ID:VEV89751.1(-1),ID:VEV89753.1(-1)|neighbour_genes:g135c,g137c|
MKTFKEFTSTTTPVSTITEATLTSEVIKANKGREGKPMISLVDGEEIKGTVYLGDGWSAKKDGATIVISPAEETALFKAKHISAAHLKIIAKNLL
>ID:YP_009149385.1 |[Yersinia phage phiD1]||_Yersinia_phage_phiD1_.gbk|g146|285|NC_027353(167063):71727-72011:-1 ^GeneID:24635582^ Yersinia phage phiD1 complete genome.|neighbours:ID:YP_009149384.1(-1),ID:YP_009149386.1(-1)|neighbour_genes:g145,g147|
MKTYQEFTSTTNASTLTEATLTSEVIKANKGREGKPMISLVDGEEVKGTVYLGDGWSAKKDGATIVISPAEETALFKAKHISVAQLKIIAKNLL
>ID:QIQ68201.1 |[Citrobacter phage PhiZZ6]||_Citrobacter_phage_PhiZZ6.gbk|hypothetical protein|288|MT176424(165795):70397-70684:-1 ^^ Citrobacter phage PhiZZ6, complete genome.|neighbours:ID:QIQ68200.1(-1),ID:QIQ68202.1(-1)|neighbour_genes:hypothetical protein,hypothetical protein|
MKTFKEFTSTTTPVSTITEATLTSEVIKANKGREGKPMISLVDGEEVKGTVYLGDGWSAKKDGATIVISPAEETALFKAKHISVAQLKIIAKNLL
>ID:YP_009190318.1 |[Edwardsiella phage PEi20]||_Edwardsiella_phage_PEi20.gbk|ipI|276|NC_028683(177643):80304-80579:-1 ^GeneID:26519251^ Edwardsiella phage PEi20 DNA, complete sequence.|neighbours:ID:YP_009190317.1(-1),ID:YP_009190319.1(-1)|neighbour_genes:hypothetical protein,57B|
MKTYGEFLNIALNESDKEDEKKFKENNKGREGKTLVGVDGKELTGKIYLGDGAYAYKSGGTLNVVAGTGMYGKTETTYISVKHFDILKKAF
>ID:BAQ23113.1 |[Edwardsiella phage PEi26]||_Edwardsiella_phage_PEi26.gbk|ipI|276|AP014715(177215):80384-80659:-1 ^^ Edwardsiella phage PEi26 DNA, complete sequence.|neighbours:ID:BAQ23112.1(-1),ID:BAQ23114.1(-1)|neighbour_genes:conserved hypothetic..,57B|
MKTYGEFLNIALNESDKEDEKKFKENNKGREGKTLVGVDGKELTGKIYLGDGAYAYKSGGTLNVVAGTGMYGKTETTYISVKHFDILKKAF
>ID:QCQ57121.1 |[Escherichia phage EcNP1]||_Escherichia_phage_EcNP1.gbk|hypothetical protein|288|MK886800(166176):50767-51054:-1 ^^ Escherichia phage EcNP1, complete genome.|neighbours:ID:QCQ57120.1(-1),ID:QCQ57122.1(-1)|neighbour_genes:hypothetical protein,hypothetical protein|
MKTFKEFTSTTTPVSTITEATLTSEVIKANKGREGKPMISLVDGEEIKGTVYLGDGWSAKKDGATIIISPAEETALFKAKHISAAHLKIIAKNLL
> |[Tevenvirinae Escherichia_phage_F2]||_Escherichia_phage_F2.gb|Phage protein|288|MN864145.1(168241):156858-157145:1 ^RAST2:fig|1198136.159.peg.246^ Tevenvirinae Escherichia_phage_F2|neighbours:(1),(1)|neighbour_genes:hypothetical protein,Phage protein|
MKTYKEFISPVANVSTLTEATLTSEVIKANKGREGKPMISLVDGEEVKGTVYLGDGWSAKKDGATIVISPAEETALFKAKHISVAQLKIIAKTLL
>ID:QOC55337.1 |[Escherichia phage JEP6]||_Escherichia_phage_JEP6.gbk|hypothetical protein|288|MT764206(170340):147107-147394:-1 ^^ Escherichia phage JEP6, complete genome.|neighbours:ID:QOC55336.1(-1),ID:QOC55338.1(-1)|neighbour_genes:hypothetical protein,hypothetical protein|
MKTFKEFTSTTTPVSTITEATLTSEVIKANKGREGKPMISLVDGEEIKGTVYLGDGWSAKKDGATIVISPAEETALFKAKHISVAQLKIIAKNLL
> |[Tevenvirinae Escherichia_phage_JN02]||_Escherichia_phage_JN02.gb|Phage protein|288|MT782071.1(169453):76788-77075:-1 ^RAST2:fig|1198136.157.peg.156^ Tevenvirinae Escherichia_phage_JN02|neighbours:(-1),(-1)|neighbour_genes:Phage protein,hypothetical protein|
MKTYKEFISPDANVSTLTEATLTSEVIKANKGREGKPMISLVDGEEVKGTVYLGDGWSAKKDGATIVISPAEETALFKAKHISVAQLKIIAKTLL
>ID:AKN44744.1 |[Escherichia phage PEC04]||_Escherichia_phage_PEC04.gbk|putative IPI interna..|288|KR233165(167552):165335-165622:1 ^^ Escherichia phage PEC04, complete genome.|neighbours:ID:AKN44743.1(1),ID:AKN44745.1(1)|neighbour_genes:hypothetical protein,hypothetical protein|
MKTFKEFTSTTTPVSTITEATLTSEVIKANKGREGKPMISLVDGEEIKGTVYLGDGWSAKKDGATIIISPAEETALFKAKHISAAHLKIIAKNLL
>ID:VUF55617.1 |[Escherichia phage T4_ev240]||_Escherichia_phage_T4_ev240.gbk|Phage protein|288|LR597657(166954):71485-71772:-1 ^^ Escherichia phage T4_ev240 genome assembly, chromosome: 1.|neighbours:ID:VUF55611.1(-1),ID:VUF55623.1(-1)|neighbour_genes:[Enterobacteria phag..,Phage protein|
MKTFKEFTSTTTPVSTITEATLTSEVIKANKGREGKPMISLVDGEEIKGTVYLGDGWSAKKDGATIVISPAEETALFKAKHISAAHLKIIAKNLL
>ID:QHR70661.1 |[Escherichia phage dhaeg]||_Escherichia_phage_dhaeg.gbk|internal head protei..|279|MN850609(170817):94683-94961:1 ^^ Escherichia phage dhaeg, complete genome.|neighbours:ID:QHR70660.1(1),ID:QHR70662.1(1)|neighbour_genes:hypothetical protein,putative membrane pr..|
MKTYQEFSKSQKVAPITEASVMSEVIALNKGREGKPVIGLNGDELKGTVYLGDGYHAKKDGGSIVISPAQESSVMKTVYIATKHFDILKKAL
>ID:QHR68168.1 |[Escherichia phage moha]||_Escherichia_phage_moha.gbk|internal head protei..|288|MN850590(168676):34323-34610:1 ^^ Escherichia phage moha, complete genome.|neighbours:ID:QHR68167.1(1),ID:QHR68169.1(1)|neighbour_genes:hypothetical protein,putative membrane pr..|
MKTYKEFISPVANVSTLTEATLTSEVIKANKGREGKPMISLVDGEEVKGTVYLGDGWSAKKDGATIVISPAEETALFKAKHISVAQLKIIAKTLL
>ID:QHR76608.1 |[Escherichia phage moskry]||_Escherichia_phage_moskry.gbk|internal head protei..|288|MN850651(169410):85879-86166:-1 ^^ Escherichia phage moskry, complete genome.|neighbours:ID:QHR76607.1(-1),ID:QHR76609.1(-1)|neighbour_genes:putative membrane pr..,hypothetical protein|
MKTYKEFISPDANVSTLTEATLTSEVIKANKGREGKPMIGLVDGEEVKGTVYLGDGWSAKKDGATIVISPAEETALFKAKHISVAQLKIIAKTLL
>ID:ARM70969.1 |[Escherichia phage phiC120]||_Escherichia_phage_phiC120.gbk|internal head protei..|288|KY703222(186570):166104-166391:-1 ^^ Escherichia phage phiC120, complete genome.|neighbours:ID:ARM70968.1(-1),ID:ARM70970.1(-1)|neighbour_genes:hypothetical protein,hypothetical protein|
MKTYKEFISPVANVSTLTEASLTSEVIKTNKGREGKPMISLVDGEEVKGTVYLGDGWSAKKDGATIVISPAEETALFKAKHISVAQLKIIAKTLL
>ID:QHR64634.1 |[Escherichia phage teqdroes]||_Escherichia_phage_teqdroes.gbk|internal head protei..|288|MN895438(166833):149122-149409:1 ^^ Escherichia phage teqdroes, complete genome.|neighbours:ID:QHR64633.1(1),ID:QHR64635.1(1)|neighbour_genes:hypothetical protein,internal head protei..|
MKTFKEFTSTTTPVSTITEATLTSEVIKANKGREGKPMISLVDGEEIKGTVYLGDGWSAKKDGATIVISPAEETALFKAKHISAAHLKIIAKNLL
>ID:QQM15755.1 |[Escherichia phage vB_EcoM-BECP11]||_Escherichia_phage_vB_EcoM-BECP11.gbk|ipi1|285|MW286157(165973):131147-131431:1 ^^ Escherichia phage vB_EcoM-BECP11, complete genome.|neighbours:ID:QQM15754.1(1),ID:QQM15756.1(1)|neighbour_genes:hypothetical protein,hypothetical protein|
MKTYQEFTSTTNASTLTEATLTSEVIKANKGREGKPMISLVDGEEVKGTVYLGDGWSAKKDGATIVISPAEETALFKAKHISVAQLKIIAKNLL
>ID:QLF81735.1 |[Escherichia phage vB_EcoM_F1]||_Escherichia_phage_vB_EcoM_F1.gbk|hypothetical protein|291|MT682712(168410):73580-73870:-1 ^^ Escherichia phage vB_EcoM_F1, complete genome.|neighbours:ID:QLF81808.1(-1),ID:QLF81686.1(-1)|neighbour_genes:hypothetical protein,hypothetical protein|
MKTFKEFTSTTTTPVSTITEATLTSEVIKANKGREGKPMISLVDGEEVKGTVYLGDGWSAKKDGATIVISPAEETALFKAKHISVAQLKIIAKNLL
>ID:AWM11871.1 |[Escherichia phage vB_EcoM_NBG1]||_Escherichia_phage_vB_EcoM_NBG1.gbk|internal head protei..|288|MH243438(168869):76233-76520:-1 ^^ Escherichia phage vB_EcoM_NBG1, complete genome.|neighbours:ID:AWM11938.1(-1),ID:AWM11812.1(-1)|neighbour_genes:hypothetical protein,hypothetical protein|
MKTYKEFISPVANVSTLTEATLTSEVIKANKGREGKPMISLVDGEEVKGTVYLGDGWSAKKDGATIVISPAEETALFKAKHISVAQLKIIAKTLL
>ID:AWM12132.1 |[Escherichia phage vB_EcoM_NBG2]||_Escherichia_phage_vB_EcoM_NBG2.gbk|hypothetical protein|288|MH243439(166083):68250-68537:-1 ^^ Escherichia phage vB_EcoM_NBG2, complete genome.|neighbours:ID:AWM12195.1(-1),ID:AWM12080.1(-1)|neighbour_genes:hypothetical protein,hypothetical protein|
MKTFKEFTSTTTPVSTITEATLTSEVIKANKGREGKPMISLVDGEEIKGTVYLGDGWSAKKDGATIVISPAEETALFKAKHISAAHLKIIAKNLL
>ID:QLF82012.1 |[Escherichia phage vB_EcoM_Ozark]||_Escherichia_phage_vB_EcoM_Ozark.gbk|hypothetical protein|291|MT682713(167600):71941-72231:-1 ^^ Escherichia phage vB_EcoM_Ozark, complete genome.|neighbours:ID:QLF82049.1(-1),ID:QLF81959.1(-1)|neighbour_genes:hypothetical protein,hypothetical protein|
MKTFKEFTSTTTTPVSTITEATLTSEVIKANKGREGKPMISLVDGEEIKGTVYLGDGWSAKKDGATIVISPAEETALFKAKHISAAHLKIIAKNLL
> |[Tevenvirinae Escherichia_virus_TH12]||_Escherichia_virus_TH12.gb|Phage protein|288|MT446390.1(169545):94737-95024:1 ^RAST2:fig|1198136.138.peg.132^ Tevenvirinae Escherichia_virus_TH12|neighbours:(1),(1)|neighbour_genes:hypothetical protein,Ip7 protein|
MKTYKEFISPDANVSTLTEATLTSEVIKANKGREGKPMISLVDGEEVKGTVYLGDGWSAKKDGATIVISPAEETALFKAKHISVAQLKIIAKTLL
>ID:QIN97811.1 |[Serratia phage PhiZZ30]||_Serratia_phage_PhiZZ30.gbk|internal head protei..|288|MT176426(167484):72524-72811:-1 ^^ Serratia phage PhiZZ30, complete genome.|neighbours:ID:QIN97810.1(-1),ID:QIN97812.1(-1)|neighbour_genes:hypothetical protein,hypothetical protein|
MKTFKEFTSTTTPVSTITEATLTSEVIKANKGREGKPMISLVDGEEVKGTVYLGDGWSAKKDGATIVISPAEETALFKAKHISVAQLKIIAKNLL
>ID:QEG04822.1 |[Shigella phage CM8]|CM8|_Shigella_phage_CM8.gbk|internal head protei..|288|MK962750(167247):71437-71724:-1 ^^ Shigella phage CM8, complete genome.|neighbours:ID:QEG04821.1(-1),ID:QEG04823.1(-1)|neighbour_genes:hypothetical protein,hypothetical protein|
MKTFKEFTSTTTPVSTITEATLTSEVIKANKGREGKPMISLVDGEEIKGTVYLGDGWSAKKDGATIVISPAEETALFKAKHISAAHLKIIAKNLL
>ID:QEG05730.1 |[Shigella phage JK36]|JK36|_Shigella_phage_JK36.gbk|nuclease inhibitor|288|MK962754(168893):77325-77612:-1 ^^ Shigella phage JK36, complete genome.|neighbours:ID:QEG05729.1(-1),ID:QEG05731.1(-1)|neighbour_genes:hypothetical protein,hypothetical protein|
MKTYKEFISPVANVSTLTEATLTSEVIKANKGREGKPMISLVDGEEVKGTVYLGDGWSAKKDGATIVISPAEETALFKAKHISVAQLKIIAKTLL
>ID:QEG05988.1 |[Shigella phage JK38]|JK38|_Shigella_phage_JK38.gbk|internal head protei..|288|MK962755(167852):71290-71577:-1 ^^ Shigella phage JK38, complete genome.|neighbours:ID:QEG05987.1(-1),ID:QEG05989.1(-1)|neighbour_genes:hypothetical protein,hypothetical protein|
MKTFKEFTSTTTPVSTITEATLTSEVIKANKGREGKPMISLVDGEEIKGTVYLGDGWSAKKDGATIVISPAEETALFKAKHISAAHLKIIAKNLL
>ID:QEG06266.1 |[Shigella phage JK42]|JK42|_Shigella_phage_JK42.gbk|internal head protei..|288|MK962756(168306):76510-76797:-1 ^^ Shigella phage JK42, complete genome.|neighbours:ID:QEG06265.1(-1),ID:QEG06267.1(-1)|neighbour_genes:hypothetical protein,hypothetical protein|
MKTYKEFISPVANVSTLTEASLTSEVIKTNKGREGKPMISLVDGEEVKGTVYLGDGWSAKKDGATIVISPAEETALFKAKHISVAQLKIIAKTLL
>ID:QEG06540.1 |[Shigella phage JK45]|JK45|_Shigella_phage_JK45.gbk|nuclease inhibitor|288|MK962757(170740):77405-77692:-1 ^^ Shigella phage JK45, complete genome.|neighbours:ID:QEG06539.1(-1),ID:QEG06541.1(-1)|neighbour_genes:hypothetical protein,hypothetical protein|
MKTYKEFISPVANVSTLTEATLTSEVIKANKGREGKPMISLVDGEEVKGTVYLGDGWSAKKDGATIVISPAEETALFKAKHISVAQLKIIAKTLL
>ID:QBZ70902.1 |[Shigella phage SSE1]||_Shigella_phage_SSE1.gbk|internal head protei..|288|MK639187(169744):36360-36647:1 ^^ Shigella phage SSE1, complete genome.|neighbours:ID:QBZ70901.1(1),ID:QBZ70903.1(1)|neighbour_genes:hypothetical protein,hypothetical protein|
MKTYKEFISPVANVSTLTEATLTSEVIKANKGREGKPMISLADGEEVKGTVYLGDGWSAKKDGATIVISPAEETALFKAKHISVAQLKIIAKTLL
>ID:BBI58270.1 |[Shigella phage SfPhi01]||_Shigella_phage_SfPhi01.gbk|hypothetical protein|285|LC465543(168000):92039-92323:-1 ^^ Shigella phage SfPhi01 DNA, complete sequence.|neighbours:ID:BBI58269.1(-1),ID:BBI58271.1(-1)|neighbour_genes:hypothetical protein,hypothetical protein|
MKTYQEFTSTTNASTLTEATLTSEVIKANKGREGKPMISLVDGEEVKGTVYLGDGWSAKKDGATIVISPAEETALFKAKHISVAQLKIIAKNLL
>ID:YP_009100689.1 |[Shigella phage Shf125875]||_Shigella_phage_Shf125875.gbk|internal head protei..|288|NC_025437(169062):76259-76546:-1 ^GeneID:22277395^ Shigella phage Shf125875, complete genome.|neighbours:ID:YP_009100688.1(-1),ID:YP_009100690.1(-1)|neighbour_genes:internal head protei..,hypothetical protein|
MKTYKEFISPDANVSTLTEATLTSEVIKSNKGREGKPMISLVDGEEVKGTVYLGDGWSAKKDGATIVISPAEETALFKAKHISVAQLKIIAKTLL
