# Supplementary material for: Influence of Non-canonical DNA Bases on the Genomic Diversity of Tevenvirinae
Source: Front Microbiol. 2021 Apr 6;12:632686. doi: 10.3389/fmicb.2021.632686 (PMC8056088; doi:10.3389/fmicb.2021.632686)
Supplement: Supplementary Data Sheet 3 — Clusters of the extended set of Tevenvirinae genomes. Lists of GSCs with homologs are presented (folder “GSCs”), which are described in Supplementary Table 2. Also, clusters of protein homologs associated with the synthesis of non-canonical bases are presented (folder “Non-canonical base clusters”), which are described in Table 2. [file Data_Sheet_3.ZIP › Data sheet 3/Non-canonical bases clusters/orf047.faa]

> |[Tevenvirinae _Acinetobacter_phage_AM101]||_Acinetobacter_phage_AM101.gb|hypothetical protein|945|MH165274.1(166487):130613-131557:1 ^RAST2:fig|1198136.62.peg.193^ Tevenvirinae _Acinetobacter_phage_AM101|neighbours:(1),(1)|neighbour_genes:hypothetical protein,hypothetical protein|
MSRMIVPIFSMRSYATREYAVLKDGNFQLHLHRAQKGDLIAVPFNISDKSELEFLFPDFNFVQFHYGTNAEETRQWFWYWNESNVDEIMRINNIDVLITDVTGYNGVHEFIFNANISKVPGLDRPYIDKWWESDLETARQSIKVFVLNESQRAEFIAHGIDADKIVMTQKVVNPDVIARYIKNIDDTQHMGSNIVFFPFRLSDKCYRFMDVVKDCAETGNMLIITDPNDTYADFKDQIAELYPDVTIMDVKMSKIAYYITLSQRPTIIYNENPQNVFHPGLGELIYFDANIISEYIMPSYDEVVIQPGEDVWQK
> |[Tevenvirinae _Acinetobacter_phage_Ac42]||_Acinetobacter_phage_Ac42.gb|hypothetical protein|918|NC_014660.1(167716):39824-40741:-1 ^RAST2:fig|1198136.114.peg.79^ Tevenvirinae _Acinetobacter_phage_Ac42|neighbours:(-1),(-1)|neighbour_genes:hypothetical protein,hypothetical protein|
MGNLIVPIFSMRSYETGLYSVLKDGNFQLHLHRASEDDVICVPFDIADQAELISLFPNHVFIQIKYGKNAEETRQNFWKWNSGVIEATMEDYNLTTMVTDITGVVTDYVPFIYNCNICKDPELDRPYIDKYFETDVQTCHNAIKVFVLNESQKRSLVAAGVQADKIIVSQRVVKPSVIQRYLDSIKEPFVAPKHDIFFPFRISDKCYAFEDVLQFGLDHHKRILITDPNDTYTGNHQHVVKQRLSKLEYYSVLSEVPTVVYNEDPEKVFHPGLGELIYFGADIISEYNIPTPGDITIEGDNFWQS
> |[Viruses _Acinetobacter_phage_Acj61]||_Acinetobacter_phage_Acj61.gb|hypothetical protein|930|NC_014661.1(164093):41850-42779:-1 ^RAST2:fig|10239.85.peg.77^ Viruses _Acinetobacter_phage_Acj61|neighbours:(-1),(-1)|neighbour_genes:hypothetical protein,hypothetical protein|
MRKLIVPIFSMRSYETGLYSVLKDGNFQLHLSRARAGDVITIPTAIADYDELKELFPEFVYIQVPYMTNAFETRRSFWNCNRDKIAKIITFLDCDIVVTDITGYFGKIPIIFNFNITADPENPRAYIDGFLQTDVASVILSQRTFVLNQCQKDVLVENGAPAEKIVVCQKVVSPEIIDRYLGDAEVIHIGDRTIFHPFRISDKCYDFDAVVEKSMELKNGAVFVTDPNDTFDRSKYPERAVIHNIKLSKQDYYRVLIGQPKIIYNENPQKVFHPGLAELIYFDADIESEYIMPLYEDVVIENGEDVWLS
> |[Viruses _Acinetobacter_phage _Acj9]||_Acinetobacter_phage_Acj9.gb|hypothetical protein|915|NC_014663.1(169947):47933-48847:-1 ^RAST2:fig|10239.87.peg.87^ Viruses _Acinetobacter_phage _Acj9|neighbours:(-1),(-1)|neighbour_genes:hypothetical protein,gp42 dCMP hydroxymet..|
MRKLIVPIFSMRSYETGLYSVLKDGNFQLQLARSMPGDLICVPYDSSDTKELGDLFPNHSFVQLQYPKNALETRETFWSMNQVIVDDICESFNCDMIVTDITGYAGRHKVIFNFNITKDPENPRAYIDKFIDIDVESVNRSFRTFVLNWSQMNYLIQMGADSSKLRISQKVINRDIIDAYLCGYAPINLGSGIFHPFRISDPCYDFDDVYQHAQNRMLTLFVTDPNDTLDKDKYPAAVLFKPNKRDYYRVLASGPTIIYNENPDKVFHPGLAEFIYFGANIICGYNVPKRKDILIDKGLDVWLD
> |[Tevenvirinae _Acinetobacter_phage_KARL-1]||_Acinetobacter_phage_KARL-1.gb|hypothetical protein|945|MH713599.1(166560):144851-145795:1 ^RAST2:fig|1198136.64.peg.220^ Tevenvirinae _Acinetobacter_phage_KARL-1|neighbours:(1),(1)|neighbour_genes:hypothetical protein,hypothetical protein|
MSRMIVPIFSMRSYATREYAVLKDGNFQLHLHRAQKGDLIAVPFNISDKSELEFLFPDFNFVQFHYGTNAEETRQWFWYWNESNVDEIMRINNIDVLITDVTGYNGVHEFIFNANISKVPGLDRPYIDKWWESDLETARQSIKVFVLNESQRAEFIAHGIDADKIEMTQKVVNPDVIARYIKNIDDTQHMGSNIVFFPFRLSDKCYRFMDVVKDCAETGNMLIITDPNDTYADFKDQIAELYPDVTIMDVKMSKIAYYITLSQRPTIIYNENPQNVFHPGLGELIYFDANIISEYIMPSYDEVVIQPGEDVWQK
> |[Tevenvirinae Acinetobacter_phage_vB_ApiM_fHyAci03]||_Acinetobacter_phage_vB_ApiM_fHyAci03.gb|hypothetical protein|945|MH460829.1(165975):39021-39965:-1 ^RAST2:fig|1198136.65.peg.80^ Tevenvirinae Acinetobacter_phage_vB_ApiM_fHyAci03|neighbours:(-1),(-1)|neighbour_genes:hypothetical protein,hypothetical protein|
MSRMIVPIFSMRSYATREYAVLKDGNFQLHLHRAQKGDLIAVPFNISDKSELEFLFPDFNFVQFHYGTNAEETRQWFWYWNESNVDEIMRINNIDVLITDVTGYNGVHEFIFNANISKVPGLDRPYIDKWWESDLETARQSIKVFVLNESQRAEFIAHGIDADKIVMTQKVVNPDVIARYIKNIDDTQHMGSNIVFFPFRLSDKCYRFMDVVKDCAETGNMLIITDPNDTYVDFKDQIAELYPDVTIMDVKMSKIAYYITLSQRPTIIYNENPQNVFHPGLGELIYFDANIISEYIMPSYDEVVIQPGEDVWQK
> |[Tevenvirinae _Enterobacteria_phage_ATK47]||_Enterobacteria_phage_ATK47.gb|Phage protein|900|KT184309.1(170020):149018-149917:1 ^RAST2:fig|1198136.68.peg.246^ Tevenvirinae _Enterobacteria_phage_ATK47|neighbours:(1),(1)|neighbour_genes:hypothetical protein,Phage protein|
MAIFRVPILSMRSYETGQYAILKDGNFQLHLHRANPGDVITYPRNASDIKECERLFPEFKFVPLWYKDNAYNTRKYFWSENEFVVDSLIAYYDCDFLITDITGYDGAFDVEFNFNITADPNKPRFYIDEFLKTDMLSVNRSLQTTVLNERQKEVLVNAGADGNKIIVTQKVIRPSIMQRLVGDLAPIHVDGIFHPFRISDPCYHFEQVVECAIQLGQPLYITDPNNSFDRNKYPEEALIRIFKPTKTEYYQILKGRPKIQYFENPEEVFHPGLGEFIYFNALISSPYNIPKYEDVVIEE
> |[Tevenvirinae Enterobacteria_phage_ATK48]||_Enterobacteria_phage_ATK48.gb|Phage protein|900|KT184310.1(169729):77522-78421:1 ^RAST2:fig|1198136.55.peg.139^ Tevenvirinae Enterobacteria_phage_ATK48|neighbours:(1),(1)|neighbour_genes:hypothetical protein,Phage protein|
MAIFRVPILSMRSYETGQYAILKDGNFQLHLHRANPGDVITYPRNASDIKECERLFPEFKFVPLWYKDNAYNTRKYFWSENEFVVDSLIAYYDCDFLITDITGYDGAFDVEFNFNITADPNKPRFYIDEFLKTDMLSVNRSLQTTVLNERQKEVLVNAGADGNKIIVTQKVIRPSIMQRLVGDLAPIHVDGIFHPFRISDPCYHFEQVVECAIQLGQPLYITDPNNSFDRNKYPEEALIRIFKPTKTEYYQILKGRPKIQYFENPEEVFHPGLGEFIYFNALISSPYNIPKYEDVVIEE
>ID:YP_007004136.1 |[Enterobacteria phage Bp7]||_Enterobacteria_phage_Bp7_.gbk|hypothetical protein|894|NC_019500(168066):44495-45388:1 ^GeneID:14007965^ Enterobacteria phage Bp7, complete genome.|neighbours:ID:YP_007004135.1(1),ID:YP_007004137.1(1)|neighbour_genes:hypothetical protein,uvsX|
MSLFIVPIFSMRSYETGEYAVLKDGNFQLHLNRACPGDYLAYPRNSSDIKECIELFPELNFVPLWYKENAYETRKHFWSENEFVVDSLIEYYDCSGLVTDITGYEGTQTVQFNFNITMDPEVPRYYIDEFIDIDVSSVERSIYTTVLNQCQKDVLVTRGASSDKIFVDQKVINPAVIERYSEGLAPIKIDGIFHPFRISDKCYQFERVVDQAAAEGSRLYITDPNDSFKREDYRPDVEIIKFKPSKVEYYQILKSRPHIIYHENPGLVFHPGLAEFIYFGAHIHSEHEMPSYEDVVL
> |[Viruses Hx01]||_Enterobacteria_phage_HX01.gb|Phage protein|900|NC_018855.1(169158):80878-81777:1 ^RAST2:fig|10239.59.peg.134^ Viruses Hx01|neighbours:(1),(1)|neighbour_genes:hypothetical protein,Phage protein|
MAIFRVPILSMRSYETGQYAILKDGNFQLHLHRANPGDVITYPRNASDIKECERLFPEFKFVPLWYKDNAYNTRKYFWSENEFVVDSLIDYYDCDFLITDITGYDGTFDVEFNFNITADPNKPRFYIDEFLKTDMLSVNRSLQTTVLNERQKEVLVNAGADGNKIIVTQKVIRPSIMQRLVGDLAPIHLDGIFHPFRISDPCYRFEQVVECAIQLGQPLYITDPNNSFDRNKYPEEALIRIFKPTKTEYYQILKGRPKIQYFENPEEVFHPGLGEFIYFNALISSPYNIPKYEDVVIEE
>ID:YP_003734189.1 |[Enterobacteria phage IME08]||_Enterobacteria_phage_IME08_.gbk|hypothetical protein|903|NC_014260(172253):22675-23577:-1 ^GeneID:9384612^ Enterobacteria phage IME08, complete genome.|neighbours:ID:YP_003734188.1(-1),ID:YP_003734190.1(-1)|neighbour_genes:uvsX,hypothetical protein|
MPEMSLFIVPIFSMRSYETGEYAVLKDGNFQLHLNRARPGDYLAYPRNSSDIKECIELFPELNFVPLWYKENAYETRKHFWSENEFVVDSLIEYYDCSGLVTDITGYDGAQTVQFNFNITMDPEVPRYYIDEFIDIDVSSVERSIYTTVLNQCQKDVLVSRGASSDKIFVDQKVINPAVIERYSEGLAPIKIDGIFHPFRISDKCYQFERVVDQAAAEGARLYITDPNDSFKREDYRPDVEIIKFKPSKVEYYQILKSRPHIIYHENPGLVFHPGLAEFIYFGAHIHSEHEMPSYEDVVC
>ID:YP_002922387.1 |[Enterobacteria phage JS10]||_Enterobacteria_phage_JS10_.gbk|hypothetical protein|894|NC_012741(171451):21868-22761:-1 ^GeneID:7943437^ Enterobacteria phage JS10, complete genome.|neighbours:ID:YP_002922386.1(-1),ID:YP_002922388.1(-1)|neighbour_genes:uvsX,hypothetical protein|
MSLFIVPIFSMRSYETGEYAVLKDGNFQLHLNRARPGDYLAYPRNSSDIKECIELFPELNFVPLWYKENAYETRKHFWSENEFVVDSLIEYYDCSGLVTDITGYDGAHTVQFNFNITMDPEVPRYYIDEFIDIDVASVERSLYTTVLNQCQKDVLVSRGASSDKIFVDQKVINPAVIERYSEGLAPIKIDGIFHPFRISDKCYQFERVVDQAAAEGARLYITDPNDSFKREDYRPDVEIIKFKPSKVEYYQILKSRPHIIYHENPGLVFHPGLAEFIYFGANIHSEYEMPRYEDVVC
>ID:YP_001595167.1 |[Escherichia phage JS98]||_Enterobacteria_phage_JS98.gbk|hypothetical protein|894|NC_010105(170523):22069-22962:-1 ^GeneID:5783637^ Enterobacteria phage JS98, complete genome.|neighbours:ID:YP_001595166.1(-1),ID:YP_001595168.1(-1)|neighbour_genes:uvsX,hypothetical protein|
MSLFIVPIFSMRSYETGEYAVLKDGNFQLHLNRARPGDYLAYPRNSSDIKECIELFPELNFVPLWYKENAYETRKHFWSENEFVVDSLIEYYDCSGLVTDITGYDGAHTVQFNFNITMDPEVPRYYIDEFIDIDVASVERSLYTTVLNQCQKDVLVSRGASSDKIFVDQKVINPAVIERYSEGLAPIKIDGIFHPFRISDKCYQFERVVDQAAAEGARLYITDPNDSFKREDYRPDVEIIKFKPSKVEYYQILKSRPHIIYHENPGLVFHPGLAEFIYFGANIHSEYEMPRYEDVVC
>ID:YP_009202772.1 |[Escherichia phage QL01]||_Enterobacteria_phage_QL01.gbk|hypothetical protein|894|NC_028847(170527):21758-22651:-1 ^GeneID:26629761^ Enterobacteria phage QL01, complete genome.|neighbours:ID:YP_009202771.1(-1),ID:YP_009202773.1(-1)|neighbour_genes:RecA-like recombinat..,hypothetical protein|
MSLFIVPIFSMRSYETGEYAVLKDGNFQLHLNRACPGDYLAYPRNSSDIKECIELFPELNFVPLWYKENAYETRKHFWSENEFVVDSLIEYYDCSGLVTDITGYDGTQTVQFNFNITMDPEVPRYYIDEFIDTDVSSVERSIYTTVLNQCQKDVLVSRGASSDKIFVDQKVINPAVIERYSEGLAPIKIDGIFHPFRISDKCYQFERVVDQAAAEGSRLYITDPNDSFKREDYRPDVEIIKFKPSKVEYYQILKSRPHIIYHENPGLVFHPGLAEFIYFGAHIHSEHEMPSYEDVVL
>ID:NP_861737.1 |[Enterobacteria phage RB69]||_Enterobacteria_phage_RB69_.gbk|RB69ORF047c hypothet..|549|NC_004928(167560):24949-25497:-1 ^GeneID:1494163^ Enterobacteria phage RB69, complete genome.|neighbours:ID:NP_861736.1(-1),ID:NP_861738.1(-1)|neighbour_genes:RB69ORF046c hypothet..,RB69ORF048c hypothet..|
MAIFRVPILSMRSYETGQYSILKDGNFQLHLHRANPGDVITYPRNASDIKECERLFPEFKFVPLWYKDNAYNTRKYFWSENEFVVDSLIAYYDCDFLITDITGYDGAFDVEFIFNITADPNKPRFYIDEFLKTDMLSVNRSLQTTVLNERQKEVLVNAGADGNKIIVTQKVIRPSIMQRLVV
>ID:YP_009205736.1 |[Enterobacteria phage vB_EcoM_VR5]||_Enterobacteria_phage_vB_EcoM_VR5.gbk|hypothetical protein|894|NC_028881(170473):22489-23382:-1 ^GeneID:26632347^ Enterobacteria phage vB_EcoM_VR5, complete genome.|neighbours:ID:YP_009205735.1(-1),ID:YP_009205737.1(-1)|neighbour_genes:uvsX,hypothetical protein|
MSLFIVPIFSMRSYETGEYAVLKDGNFQLHLNRARPGDYLAYPRNSSDINQCIELFPELNFVPLWYKENAYETRKHFWSENEFVVDSLIEYYDCSGLVTDITGYDGAQTVQFNFNITMDPEVPRYYIDEFIDIDVSSVERSIYTTVLNQCQKDVLVSRGASSDKIFVDQKVINPAVIERYSDGLAPIKIDGIFHPFRISDKCYQFERVVDRAAAEGARLYITDPNDSFKRGDYRPDVEIIKFKPSKVEYYQILKSRPHIIYHENPGLVFHPGLAEFIYFGAHIHSEYEMPRYEDVVL
>ID:YP_009592920.1 |[Escherichia coli O157 typing phage 3]||_Escherichia_coli_O157_typing_phage_3_.gbk|hypothetical protein|900|NC_041863(168733):126041-126940:1 ^GeneID:40068416^ Escherichia coli O157 typing phage 3, complete genome.|neighbours:ID:YP_009592919.1(1),ID:YP_009592921.1(1)|neighbour_genes:thyA,hypothetical protein|
MAIFRVPILSMRSYETGQYAILKDGNFQLHLHRANPGDVITYPRNASDIKECERLFPEFKFVPLWYKDNAYNTRKYFWSENEFVVDSLIAYYDCDFLITDITGYDGAFDVEFNFNITADPNKPRFYIDEFLKTDMLSVNRSLQTTVLNERQKEVLVNAGADGNKIIVTQKVIRPSIMQRLVGDLAPIHLDGIFHPFRISDPCYRFEQVVECAIQLGQPLYITDPNNSFDRNKYPEEALIRIFKPTKTEYYQILKGRPKIQYFENPEEVFHPGLGEFIYFNALISSPYNIPKYEDVVIEE
>ID:YP_009593055.1 |[Escherichia coli O157 typing phage 6]||_Escherichia_coli_O157_typing_phage_6_.gbk|hypothetical protein|900|NC_041864(160570):41793-42692:-1 ^GeneID:40068552^ Escherichia coli O157 typing phage 6, complete genome.|neighbours:ID:YP_009593054.1(-1),ID:YP_009593056.1(-1)|neighbour_genes:hypothetical protein,thyA|
MAIFRVPILSMRSYETGQYAILKDGNFQLHLHRANPGDVITYPRNASDIKECERLFPEFKFVPLWYKDNAYNTRKYFWSENEFVVDSLIAYYDCDFLITDITGYDGAFDVEFNFNITADPNKPRFYIDEFLKTDMLSVNRSLQTTVLNERQKEVLVNAGADGNKIIVTQKVIRPSIMQRLVGDLAPIHLDGIFHPFRISDPCYRFEQVVECAIQLGQPLYITDPNNSFDRNKYPEEALIRIFKPTKTEYYQILKGRPKIQYFENPEEVFHPGLGEFIYFNALISSPYNIPKYEDVVIEE
>ID:YP_009225218.1 |[Escherichia phage APCEc01]||_Escherichia_phage_APCEc01_.gbk|hypothetical protein|900|NC_029091(168771):160554-161453:1 ^GeneID:26796171^ Escherichia phage APCEc01, complete genome.|neighbours:ID:YP_009225217.1(1),ID:YP_009225219.1(1)|neighbour_genes:hypothetical protein,hypothetical protein|
MAIFRVPILSMRSYETGQYAILKDGNFQLHLHRANPGDVITYPRNASDIKECERLFPEFKFVPLWYKDNAYNTRKYFWSENEFVVDSLIAYYDCDFLITDITGYDGAFDVEFNFNITADPNKPRFYIDEFLKTDMLSVNRSLQTTVLNERQKEVLVNAGADGNKIIVTQKVIRPSIMQRLVGDLAPIHLDGIFHPFRISDPCYRFEQVVECAIQLGQPLYITDPNNSFDRNKYPEEALIRIFKPTKTEYYQILKGRPKIQYFENPEEVFHPGLGEFIYFNALISSPYNIPKYEDVVIEE
> |[Tevenvirinae _Escherichia_phage_AnYang]||_Escherichia_phage_AnYang.gb|hypothetical protein|894|MK234886.1(169215):159128-160021:-1 ^RAST2:fig|1198136.106.peg.274^ Tevenvirinae _Escherichia_phage_AnYang|neighbours:(-1),(-1)|neighbour_genes:recombination protei..,Deoxycytidylate 5-hy..|
MSLFIVPIFSMRSYETGEYAVLKDGNFQLHLNRARPGDYLAYPRNSSDIKECIELFPELNFVPLWYKENAYETRKHFWSENEFVVDSLIEYYDCSGLVTDITGYDGTQTVQFNFNITMDPEVPRYYIDEFIDIDVSSVERSIYTTVLNQCQKDVLVSRGASSDKIFVDQKVINPAVIERYSEGLAPIKIDGIFHPFRISDKCYQFERVVDQAAAEGARLYITDPNDSFKREDYRPDVEIIKFKPSKVEYYQILKSRPHIIYHENPGLVFHPGLAEFIYFGAHIHSEHEMPSYEDVVL
> |[Tevenvirinae Escherichia_phage_EcWhh-1]||_Escherichia_phage_EcWhh-1.gb|Phage protein|894|MH791409.1(170524):84010-84903:-1 ^RAST2:fig|1198136.71.peg.142^ Tevenvirinae Escherichia_phage_EcWhh-1|neighbours:(-1),(-1)|neighbour_genes:hypothetical protein,Deoxycytidylate 5-hy..|
MSLFIVPIFSMRSYETGEYAVLKDGNFQLHLNRARPGDYLAYPRNSSDIKECIELFPELNFVPLWYKENAYETRKHFWSENEFVVDSLIEYYDCSGLVTDITGYDGAHTVQFNFNITMDPEVPRYYIDEFIDIDVASVERSLYTTVLNQCQKDVLMSRGASSDKIFVDQKVINPAVIERYSEGLAPIKIDGIFHPFRISDKCYQFERVVDQAAAEGARLYITDPNDSFKREDYRPDVEIIKFKPSKVEYYQILKSRPHIIYHENPGLVFHPGLAEFIYFGANIHSEYEMPRYEDVVC
> |[Tevenvirinae Escherichia_phage_HP3]||_Escherichia_phage_HP3.gb|Phage protein|870|NC_041920.1(170254):33734-34603:-1 ^RAST2:fig|1198136.53.peg.67^ Tevenvirinae Escherichia_phage_HP3|neighbours:(-1),(-1)|neighbour_genes:Phage protein,hypothetical protein|
MRSYETGQYAILKDGNFQLHLHRANPGDVITYPRNASDIKECERLFPEFKFVPLWYKDNAYNTRKYFWSENEFVVDSLIAYYDCDFLITDITGYDGAFDVEFNFNITADPNKPRFYIDEFLKTDMLSVNRSLQTTVLNERQKEVLVNAGADGNKIIVTQKVIRPSVMQRLVGDLAPIHLDGIFHPFRISDPCYRFEQVVECAIQLGQPLYITDPNNSFDRNKYPEEALIRIFNPTKTEYYQILKGRPKIQYFENPEEVFHPGLGEFIYFNALISSPYNIPKYEDVVIEE
> |[Tevenvirinae _Escherichia_phage_MX01]||_Escherichia_phage_MX01.gb|hypothetical protein|894|NC_031934.1(168929):22519-23412:-1 ^RAST2:fig|1198136.96.peg.41^ Tevenvirinae _Escherichia_phage_MX01|neighbours:(-1),(-1)|neighbour_genes:recombination protei..,hypothetical protein|
MSLFIVPIFSMRSYETGEYAVLKDGNFQLHLNRARPGDYLAYPRNSSDIKECIELFPELNFVPLWYKENAYETRKHFWSENEFVVDSLIEYYDCSGLVTDITGYDGAHTVQFNFNITMDPEVPRYYIDEFIDTDVGSVERSIYTTVLNQCQKDVLVSRGASSDKIFVDQKVINPAVIERYSEGLAPIKIDGIFHPFRISDKCYQFERVVDQAAAEGSRLYITDPNDSFKREDHRPDVEIIKFKPSKVEYYQILKSRPHIIYHENPSLVFHPGLAEFIYFGAHIHSEHEMPSYEDVVL
>ID:AYR03954.1 |[Escherichia phage OLB35]||_Escherichia_phage_OLB35_.gbk|hypothetical protein|900|MH992122(169140):24749-25648:-1 ^^ UNVERIFIED: Escherichia phage OLB35, complete genome.|neighbours:ID:AYR03953.1(-1),ID:AYR03955.1(-1)|neighbour_genes:hypothetical protein,dCMP hydroxymethylas..|
MAIFRVPILSMRSYETGQYAILKDGNFQLHLHRANPGDVITYPRNASDIKECERLFPEFKFVPLWYKDNAYNTRKYFWSENEFVVDSLIAYYDCDFLITDITGYDGAFDVEFNFNITADPNKPRFYIDEFLKTDMLSVNRSLQTTVLNERQKEVLVNAGADGNKIIVTQKVIRPSIMQRLVGDLAPIHVDGIFHPFRISDPCYHFEQVVECAIQLGQPLYITDPNNSFDRNKYPEEALIRIFKPTKTEYYQILKGRPKIQYFENPEEVFHPGLGEFIYFNALISSPYNIPKYEDVVIEE
> |[Tevenvirinae _Escherichia_phage_SF]||_Escherichia_phage_SF.gb|Phage protein|900|MH359124.1(168695):96954-97853:1 ^RAST2:fig|1198136.100.peg.165^ Tevenvirinae _Escherichia_phage_SF|neighbours:(1),(1)|neighbour_genes:hypothetical protein,Phage protein|
MAIFRVPILSMRSYETGQYAILKDGNFQLHLHRANPGDVITYPRNASDIKECERLFPEFKFVPLWYKDNAYNTRKYFWSENEFVVDSLIDYYDCDFLITDITGYDGTFDVEFNFNITADPNKPRFYIDEFLKTDMLSVNRSLQTTVLNERQKEVLVNAGADGNKIIVTRKVIRPSIMQRLVGDLAPIHLDGIFHPFRISDPCYRFEQVVECAIQLGQPLYITDPNNSFDRNKYPEEALIRIFNPTKTEYYQILKGRPKIQYFENPEEVFHPGLGEFIYFNALISSPYNIPKYEDVVIEE
>ID:YP_009608360.1 |[Escherichia phage ST0]||_Escherichia_phage_ST0.gbk|hypothetical protein|900|NC_041990(170496):37252-38151:1 ^GeneID:40084382^ Escherichia phage ST0, complete genome.|neighbours:ID:YP_009608359.1(1),ID:YP_009608361.1(1)|neighbour_genes:hypothetical protein,hypothetical protein|
MAIFRVPILSMRSYETGQYAILKDGNFQLHLHRANPGDVITYPRNASDIKECERLFPEFKFVPLWYKDNAYNTRKYFWSENEFVVDSLIAYYDCDFLITDITGYDGAFDVEFNFNITADPNKPRFYIDEFLKTDMLSVNRSLQTTVLNKRQKEVLVNAGADGNKIIVTQKVIRPSIMQRLVGDLAPIHLDGIFHPFRISDPCYRFEQVVECAIQLGQPLYITDPNNSFDRNKYPEEALIRIFKPTKTEYYQILKGRPKIQYFENPEEVFHPGLGEFIYFNALISSPYNIPKYEDVVIEE
>ID:YP_009323241.1 |[Escherichia phage WG01]||_Escherichia_phage_WG01_.gbk|hypothetical protein|894|NC_031928(169936):21952-22845:-1 ^GeneID:30308367^ Escherichia phage WG01, complete genome.|neighbours:ID:YP_009323240.1(-1),ID:YP_009323242.1(-1)|neighbour_genes:UvsX RecA-like recom..,hypothetical protein|
MSLFIVPIFSMRSYETGEYAVLKDGNFQLHLNRACPGDYLAYPRNSSDIKECIELFPELNFVPLWYKENAYETRKHFWSENEFVVDSLIEYYDCSGLVTDITGYDGTQTVQFNFNITMDPEVPRYYIDEFIDTDVGSVERSIYTTVLNQCQKDVLVSRGASSDKIFVDQKVINPAVIERYSEGLAPIKIDGIFHPFRISDKCYQFERVVDQAAAEGSRLYITDPNDSFKREDHRPDVEIIKFKPSKVEYYQILKSRPHIIYHENPSLVFHPGLAEFIYFGAHIHSEHEMPSYEDVVL
>ID:AYN56374.1 |[Escherichia phage p000v]||_Escherichia_phage_p000v_.gbk|hypothetical protein|900|MK047717(167803):125497-126396:1 ^^ Escherichia phage p000v, complete genome.|neighbours:ID:AYN56373.1(1),ID:AYN56375.1(1)|neighbour_genes:deoxycytidylate 5-hy..,hypothetical protein|
MAIFRVPILSMRSYETGQYAILKDGNFQLHLHRANPGDVITYPRNASDIKECERLFPEFKFVPLWYKDNAYNTRKYFWTENEFVVDSLIDYYDCDFLITDITGYGGAFDVEFNFNITADPNKPRFYIDEFLKTDMLSVNRSLQTTVLNERQKEVLVNAGADGNKIIVTQKVIRPSIMQRLVGDLAPIHLDGIFHPFRISDPCYRFEQVVECAIQLGQPLYITDPNNSFDRNKYPEEALIRIFKPTKTEYYQILKGRPKIQYFENPEEVFHPGLGEFIYFNALISSPYNIPKYEDVVIEE
> |[Tevenvirinae _Escherichia_phage_p000y]||_Escherichia_phage_p000y.gb|Phage protein|900|MK047718.1(169872):67994-68893:1 ^RAST2:fig|1198136.97.peg.128^ Tevenvirinae _Escherichia_phage_p000y|neighbours:(1),(1)|neighbour_genes:hypothetical protein,Phage protein|
MAIFRVPILSMRSYETGQYAILKDGNFQLHLHRANPGDVITYPRNASDIKECERLFPEFKFVPLWYKDNAYNTRKYFWTENEFVVDSLIDYYDCDFLITDITGYGGAFDVEFNFNITADPNKPRFYIDEFLKTDMLSVNRSLQTTVLNERQKEVLVNAGADGNKIIVTQKVIRPSIMQRLVGDLAPIHLDGIFHPFRISDPCYRFEQVVECAIQLGQPLYITDPNNSFDRNKYPEEALIRIFKPTKTEYYQILKGRPKIQYFENPEEVFHPGLGEFIYFNALISSPYNIPKYEDVVIEE
> |[Tevenvirinae Escherichia_phage_vB_EcoM_G2285]||_Escherichia_phage_vB_EcoM_G2285.gb|Phage protein|870|MK327933.1(166675):23861-24730:-1 ^RAST2:fig|1198136.60.peg.42^ Tevenvirinae Escherichia_phage_vB_EcoM_G2285|neighbours:(-1),(-1)|neighbour_genes:Phage protein,hypothetical protein|
MRSYETGQYAILKDGNFQLHLHRANPGDVITYPRNASDIKECERLFPEFKFVPLWYKDNAYNTRKYFWSENEFVVDSLIAYYDCDFLITDITGYDGAFDVEFNFNITADPNKPRFYIDEFLKTDMLSVNRSLQTTVLNERQKEVLVNAGADGNKIIVTQKVIRPSIMQRLVGDLAPIHLDGIFHPFRISDPCYRFEQVVECAIQLGQPLYITDPNNSFDRNKYPEEALIRIFKPTKTEYYQILKGRPKIQYFENPEEVFHPGLGEFIYFNALISSPYNIPKYEDVVIEE
> |[Tevenvirinae _Escherichia_phage_vB_EcoM_G2469]||_Escherichia_phage_vB_EcoM_G2469.gb|Phage protein|870|MK327934.1(170452):24404-25273:-1 ^RAST2:fig|1198136.90.peg.43^ Tevenvirinae _Escherichia_phage_vB_EcoM_G2469|neighbours:(-1),(-1)|neighbour_genes:Phage protein,hypothetical protein|
MRSYETGQYAILKDGNFQLHLHRANPGDVITYPRNASDIKECERLFPEFKFVPLWYKDNAYNTRKYFWSENEFVVDSLIAYYDCDFLITDITGYDGAFDVEFNFNITADPNKPRFYIDEFLKTDMLSVNRSLQTTVLNERQKEVLVNAGADGNKIIVTQKVIRPSIMQRLVGDLAPIYLDGIFHPFRISDPCYRFEQVVECAIQLGQPLYITDPNNSFDRNKYPEEALIRIFKPTKTEYYQILKGRPKIQYFENPEEVFHPGLGEFIYFNALISSPYNIPKYEDVVIEE
>ID:QBO65184.1 |[Escherichia phage vB_EcoM_G53]||_Escherichia_phage_vB_EcoM_G53_.gbk|hypothetical protein|900|MK327943(167834):24465-25364:-1 ^^ Escherichia phage vB_EcoM_G53, complete genome.|neighbours:ID:QBO65183.1(-1),ID:QBO65185.1(-1)|neighbour_genes:hypothetical protein,putative thymidylate..|
MAIFRVPILSMRSYETGQYAILKDGNFQLHLHRANPGDVITYPRNASDIKECERLFPEFKFVPLWYKDNAYNTRKYFWSENEFVVDSLIAYYDCDFLITDITGYDGAFDVEFNFNITADPNKPRFYIDEFLKTDMLSVNRSLQTTVLNERQKEVLVNAGADGNKIIVTQKVIRPSIMQRLVGDLAPIYLDGIFHPFRISDPCYRFEQVVECAIQLGQPLYITDPNNSFDRNKYPEEALIRIFKPTKTEYYQILKGRPKIQYFENPEEVFHPGLGEFIYFNALISSPYNIPKYEDVVIEE
>ID:YP_009037460.1 |[Escherichia phage vB_EcoM_JS09]||_Escherichia_phage_vB_EcoM_JS09_.gbk|hypothetical protein|900|NC_024124(169148):145978-146877:1 ^GeneID:19524862^ Escherichia phage vB_EcoM_JS09, complete genome.|neighbours:ID:YP_009037459.1(1),ID:YP_009037461.1(1)|neighbour_genes:hypothetical protein,hypothetical protein|
MAIFRVPILSMRSYETGQYAILKDGNFQLHLHRANPGDVITYPRNASDIKECERLFPEFKFVPLWYKDNAYNTRKYFWSENEFVVDSLIAYYDCDFLITDITGYDGAFDVEFNFNITADPNKPRFYIDEFLKTDMLSVNRSLQTTVLNERQKEVLVNAGADGNKIIVTQKVIRPSVMQRLVGDLAPIHLDGIFHPFRISDPCYRFEQVVECAIQLGQPLYITDPNNSFDRNKYPEEALIRIFNPTKTEYYQILKGRPKIQYFENPEEVFHPGLGEFIYFNALISSPYNIPKYEDVVIEE
> |[Tevenvirinae Escherichia_phage_vB_EcoM_KAW3E185]||_Escherichia_phage_vB_EcoM_KAW3E185.gb|Phage protein|870|MK373782.1(170187):24810-25679:-1 ^RAST2:fig|1198136.54.peg.45^ Tevenvirinae Escherichia_phage_vB_EcoM_KAW3E185|neighbours:(-1),(-1)|neighbour_genes:Phage protein,hypothetical protein|
MRSYETGQYAILKDGNFQLHLHRANPGDVITYPRNASDIKECERLFPEFKFVPLWYKDNAYNTRKYFWSENEFVVDSLIAYYDCDFLITDITGYDGAFDVEFNFNITADPNKPRFYIDEFLKTDMLSVNRSLQTTVLNERQKEVLVNAGADGNKIIVTQKVIRPSIMQRLVGDLAPIHLDGIFHPFRISDPCYRFEQVVECAIQLGQPLYITDPNNSFDRNKYPEEALIRIFKPTKTEYYQILKGRPKIQYFENPEEVFHPGLGEFIYFNALISSPYNIPKYEDVVIEE
>ID:QBQ79093.1 |[Escherichia phage vB_EcoM_MM02]||_Escherichia_phage_vB_EcoM_MM02_.gbk|hypothetical protein|900|MK373784(169201):24416-25315:-1 ^^ Escherichia phage vB_EcoM_MM02, complete genome.|neighbours:ID:QBQ79092.1(-1),ID:QBQ79094.1(-1)|neighbour_genes:hypothetical protein,putative thymidylate..|
MAIFRVPILSMRSYETGQYAILKDGNFQLHLHRANPGDVITYPRNASDIKECERLFPEFKFVPLWYKDNAYNTRKYFWSENEFVVDSLIAYYDCDFLITDITGYDGAFDVEFNFNITADPNKPRFYIDEFLKTDMLSVNRSLQTTVLNERQKEVLVNAGADGNKIIVTQKVIRPSIMQRLVGDLAPIYLDGIFHPFRISDPCYRFEQVVECAIQLGQPLYITDPNNSFDRNKYPEEALIRIFKPTKTEYYQILKGRPKIQYFENPEEVFHPGLGEFIYFNALISSPYNIPKYEDVVIEE
> |[Tevenvirinae _Escherichia_phage_vB_EcoM_PhAPEC2]||_Escherichia_phage_vB_EcoM_PhAPEC2.gb|Phage protein|903|NC_024794.1(167318):24189-25091:-1 ^RAST2:fig|1198136.124.peg.42^ Tevenvirinae _Escherichia_phage_vB_EcoM_PhAPEC2|neighbours:(-1),(-1)|neighbour_genes:Phage protein,hypothetical protein|
MANKFRVPILSMRSYETGQYAILKDGNFQLHLHRANPGDVITYPRNASDIKECERLFPEFKFVPLWYKDNAYNTRKYFWSENEFVVDSLIAYYDCDFLITDITGYDGAFDVEFNFNITADPNKPRFYIDEFLKTDMLSVNRSLQTTVLNERQKEVLVNAGADGNKIIVTQKVIRPSIMQRLVGDLAPIHLDGIFHPFRISDPCYRFEQVVECAIQLGQPLYITDPNNSFDRNKYPEEALIRIFNPTKTEYYQILKGRPKIQYFENPEEVFHPGLGEFIYFNALISSPYNIPKYEDVVIEE
>ID:QBQ77068.1 |[Escherichia phage vB_EcoM_WFK]||_Escherichia_phage_vB_EcoM_WFK_.gbk|hypothetical protein|900|MK373775(164590):24424-25323:-1 ^^ Escherichia phage vB_EcoM_WFK, complete genome.|neighbours:ID:QBQ77067.1(-1),ID:QBQ77069.1(-1)|neighbour_genes:hypothetical protein,putative thymidylate..|
MAIFRVPILSMRSYETGQYAILKDGNFQLHLHRANPGDVITYPRNASDIKECERLFPEFKFVPLWYKDNAYNTRKYFWSENEFVVDSLIAYYDCDFLITDITGYDGAFDVEFNFNITADPNKPRFYIDEFLKTDMLSVNRSLQTTVLNERQKEVLVNAGADGNKIIVTQKVIRPSVMQRLVGDLAPIHLDGIFHPFRISDPCYRFEQVVECAIQLGQPLYITDPNNSFDRNKYPEEALIRIFNPTKTEYYQILKGRPKIQYFENPEEVFHPGLGEFIYFNALISSPYNIPKYEDVVIEE
>ID:QBQ76807.1 |[Escherichia phage vB_EcoM_WFL6982]||_Escherichia_phage_vB_EcoM_WFL6982_.gbk|hypothetical protein|900|MK373774(164279):24424-25323:-1 ^^ Escherichia phage vB_EcoM_WFL6982, complete genome.|neighbours:ID:QBQ76806.1(-1),ID:QBQ76808.1(-1)|neighbour_genes:hypothetical protein,putative thymidylate..|
MAIFRVPILSMRSYETGQYAILKDGNFQLHLHRANPGDVITYPRNASDIKECERLFPEFKFVPLWYKDNAYNTRKYFWSENEFVVDSLIAYYDCDFLITDITGYDGAFDVEFNFNITADPNKPRFYIDEFLKTDMLSVNRSLQTTVLNERQKEVLVNAGADGNKIIVTQKVIRPSVMQRLVGDLAPIHLDGIFHPFRISDPCYRFEQVVECAIQLGQPLYITDPNNSFDRNKYPEEALIRIFNPTKTEYYQILKGRPKIQYFENPEEVFHPGLGEFIYFNALISSPYNIPKYEDVVIEE
>ID:QBQ77548.1 |[Escherichia phage vB_EcoM_WFbE185]||_Escherichia_phage_vB_EcoM_WFbE185.gbk|hypothetical protein|900|MK373778(170429):24408-25307:-1 ^^ Escherichia phage vB_EcoM_WFbE185, complete genome.|neighbours:ID:QBQ77547.1(-1),ID:QBQ77549.1(-1)|neighbour_genes:hypothetical protein,putative thymidylate..|
MAIFRVPILSMRSYETGQYAILKDGNFQLHLHRANPGDVITYPRNASDIRECERLFPEFKFVPLWYKDNAYNTRKYFWSENEFVVDSLIAYYDCDFLITDITGYDGAFDVEFNFNITADPNKPRFYIDEFLKTDMLSVNRSLQTTVLNERQKEVLVNAGADGNKIIVTQKVIRPSIMQRLVGDLATIHLDGIFHPFRISDPCYRFEQVVECAIQLGQPLYITDPNNSFDRNKYPEEALIRIFKPTKTEYYQILKGRPKIQYFENPEEVFHPGLGEFIYFNALISSPYNIPKYEDVVIEE
>ID:VCU44609.1 |[Escherichia virus vB_Eco_mar005P1]|vB_Eco_mar005P1|_Escherichia_virus_vB_Eco_mar005P1_.gbk|g046|900|LR027390(167773):124623-125522:-1 ^^ Escherichia virus vB_Eco_mar005P1 genome assembly, chromosome: 1.|neighbours:ID:VCU44608.1(-1),ID:VCU44610.1(-1)|neighbour_genes:hypothetical protein,hypothetical protein|
MAIFRVPISSMRSYETGQYAILKDGNFQLHLHRANPGDVITYPRNASDIKECERLFPEFKFVPLWYKDNAYNTRKYFWSENEFVVDSLIAYYDCDFLITDITGYDGAFDVEFNFNITADPNKPRFYIDEFLKTDMLSVNRSLQTTVLNERQKEVLVNAGADGNKIIVTQKVIRPSIMQRLVGDLAPIYLDGIFHPFRISDPCYRFEQVVECAIKLGQPLYITDPNNSFDRNKYPEEALIRIFKPTKTEYYQILKGRPKIQYFENPEEVFHPGLGEFIYFNALISSPYNIPKYEDVVIEE
>ID:VCU44252.1 |[Escherichia virus vB_Eco_mar005P1]|vB_Eco_mar006P2|_Escherichia_virus_vB_Eco_mar005P1_strain_vB_Eco_mar006P2_.gbk|g046|900|LR027387(167773):57872-58771:-1 ^^ Escherichia virus vB_Eco_mar005P1 strain vB_Eco_mar006P2 genome assembly, chromosome: 1.|neighbours:ID:VCU44251.1(-1),ID:VCU44253.1(-1)|neighbour_genes:hypothetical protein,hypothetical protein|
MAIFRVPISSMRSYETGQYAILKDGNFQLHLHRANPGDVITYPRNASDIKECERLFPEFKFVPLWYKDNAYNTRKYFWSENEFVVDSLIAYYDCDFLITDITGYDGAFDVEFNFNITADPNKPRFYIDEFLKTDMLSVNRSLQTTVLNERQKEVLVNAGADGNKIIVTQKVIRPSIMQRLVGDLAPIYLDGIFHPFRISDPCYRFEQVVECAIKLGQPLYITDPNNSFDRNKYPEEALIRIFKPTKTEYYQILKGRPKIQYFENPEEVFHPGLGEFIYFNALISSPYNIPKYEDVVIEE
>ID:VCU43381.1 |[Escherichia virus vB_Eco_mar005P1]|vB_Eco_mar007P3|_Escherichia_virus_vB_Eco_mar005P1_strain_vB_Eco_mar007P3_.gbk|g046|900|LR027383(167651):147509-148408:-1 ^^ Escherichia virus vB_Eco_mar005P1 strain vB_Eco_mar007P3 genome assembly, chromosome: 1.|neighbours:ID:VCU43380.1(-1),ID:VCU43382.1(-1)|neighbour_genes:hypothetical protein,hypothetical protein|
MAIFRVPISSMRSYETGQYAILKDGNFQLHLHRANPGDVITYPRNASDIKECERLFPEFKFVPLWYKDNAYNTRKYFWSENEFVVDSLIAYYDCDFLITDITGYDGAFDVEFNFNITADPNKPRFYIDEFLKTDMLSVNRSLQTTVLNERQKEVLVNAGADGNKIIVTQKVIRPSIMQRLVGDLAPIYLDGIFHPFRISDPCYRFEQVVECAIKLGQPLYITDPNNSFDRNKYPEEALIRIFKPTKTEYYQILKGRPKIQYFENPEEVFHPGLGEFIYFNALISSPYNIPKYEDVVIEE
>ID:VCU44096.1 |[Escherichia virus vB_Eco_mar005P1]|vB_Eco_mar008P4|_Escherichia_virus_vB_Eco_mar005P1_strain_vB_Eco_mar008P4_.gbk|g046|900|LR027386(167773):130290-131189:-1 ^^ Escherichia virus vB_Eco_mar005P1 strain vB_Eco_mar008P4 genome assembly, chromosome: 1.|neighbours:ID:VCU44095.1(-1),ID:VCU44097.1(-1)|neighbour_genes:hypothetical protein,hypothetical protein|
MAIFRVPISSMRSYETGQYAILKDGNFQLHLHRANPGDVITYPRNASDIKECERLFPEFKFVPLWYKDNAYNTRKYFWSENEFVVDSLIAYYDCDFLITDITGYDGAFDVEFNFNITADPNKPRFYIDEFLKTDMLSVNRSLQTTVLNERQKEVLVNAGADGNKIIVTQKVIRPSIMQRLVGDLAPIYLDGIFHPFRISDPCYRFEQVVECAIKLGQPLYITDPNNSFDRNKYPEEALIRIFKPTKTEYYQILKGRPKIQYFENPEEVFHPGLGEFIYFNALISSPYNIPKYEDVVIEE
>ID:VCU44959.1 |[Escherichia virus vB_Eco_mar005P1]|vB_Eco_mar009P5|_Escherichia_virus_vB_Eco_mar005P1_strain_vB_Eco_mar009P5_.gbk|g046|900|LR027391(167658):166164-167063:1 ^^ Escherichia virus vB_Eco_mar005P1 strain vB_Eco_mar009P5 genome assembly, chromosome: 1.|neighbours:ID:VCU44958.1(1),ID:VCU44960.1(1)|neighbour_genes:hypothetical protein,hypothetical protein|
MAIFRVPISSMRSYETGQYAILKDGNFQLHLHRANPGDVITYPRNASDIKECERLFPEFKFVPLWYKDNAYNTRKYFWSENEFVVDSLIAYYDCDFLITDITGYDGAFDVEFNFNITADPNKPRFYIDEFLKTDMLSVNRSLQTTVLNERQKEVLVNAGADGNKIIVTQKVIRPSIMQRLVGDLAPIYLDGIFHPFRISDPCYRFEQVVECAIKLGQPLYITDPNNSFDRNKYPEEALIRIFKPTKTEYYQILKGRPKIQYFENPEEVFHPGLGEFIYFNALISSPYNIPKYEDVVIEE
> |[Tevenvirinae Klebsiella_phage_Marfa]||_Klebsiella_phage_Marfa.gb|Phage protein|900|MN044033.1(168532):20691-21590:-1 ^RAST2:fig|1198136.82.peg.39^ Tevenvirinae Klebsiella_phage_Marfa|neighbours:(-1),(-1)|neighbour_genes:hypothetical protein,Deoxycytidylate 5-hy..|
MAYFRVPIFSMRSYETSEYAVLKDGNFQLHLNRASAGDIIAVPRNASDIEECKELFPEFEFVPLWYKENAYETRKHFWEENQFVVDSLVDYYDCSYLVTDITGYQGNHEVFFVFNITKDPENPRYYIDEFIDIDVESVNKSVATFVLNHGQKDVLVAAGAIPGRIFVDQRVVNPSVMERYTEGLEPIHLDGIFHPFRISDPCYRFDQVVECAIAADSVLYITDPNMSFKREQYPEEAKIHVLHLTKKEYYQVLMGRPTIQYFEDPEKVFHPGLAEFIYFNAKINSPYNIPDYNQVVINE
>ID:AUO78723.1 |[Klebsiella phage vB_Kpn_F48]||_Klebsiella_phage_vB_Kpn_F48.gbk|hypothetical protein|900|MG746602(170764):44509-45408:1 ^^ Klebsiella phage vB_Kpn_F48, complete genome.|neighbours:ID:AUO78722.1(1),ID:AUO78724.1(1)|neighbour_genes:thymidylate synthase,hypothetical protein|
MAYFRVPIFSMRSYETGEYAVLKDGNFQLHLNRASAGDIIAVPRNASDIEECKELFPEFEFVPLWYKENAYETRKHFWEENQFIVDSLVDYYDCSYLVTDITGYQGNHDVFFVFNITKDPENPRYYIDEFIDIDVESVNKSVATFVLNHGQKDVLVAAGAIPGRIFVDQRVINPSVMERYTESLEPIHLDGIFHPFRISDPCYRFDRVVECAIAADRVLYITDPNNSFKREQYPEEAKIKVLRLSKKEYYQVLMGQPTIQYFEDPEKVFHPGLAEFIYFKAKINSPYNIPAYKQVVINE
>ID:YP_009211463.1 |[Pectobacterium bacteriophage PM2]||_Pectobacterium_bacteriophage_PM2.gbk|hypothetical protein|900|NC_028940(170286):21728-22627:-1 ^GeneID:26637935^ Pectobacterium bacteriophage PM2, complete genome.|neighbours:ID:YP_009211462.1(-1),ID:YP_009211464.1(-1)|neighbour_genes:hypothetical protein,thymidylate synthase|
MAYFRVPIFSMRSYATGEYAVLKDGNFQLHLNRAIPGDIICYPKNSSDIEQCKELFPEFEFVPLVYNDNAYETRKHFWEENQTGVDSLIEYYDCAFLITDITGYSGSNGVLFNFNITKDDNVERYYIDEFIEKDVESVNRSVWTKVLNQCQKDTLVKYGANENLIFVDQRVVKKSVIERYSEGLSPIVLDGIFHPFRISDKCYEFDKVVEISIASKVPLYITDPNNSFNKFEHKYQKADIRLLHISKSEYYQILKGRPTIYYFENPEKVFHPGLAELIHFNANIKTEYNLPINIYVTGE
>ID:QBP35655.1 |[Phage NC-G]||_Phage_NC-G.gbk|hypothetical protein|894|MK310184(170164):135306-136199:-1 ^^ Phage NC-G, complete genome.|neighbours:ID:QBP35654.1(-1),ID:QBP35656.1(-1)|neighbour_genes:hypothetical protein,deoxycytidylate 5-hy..|
MSLFIVPIFSMRSYETGEYAVLKDGNFQLHLNRARPGDYLAYPRNSSDIKECIELFPELNFVPLWYKENAYETRKHFWSENEFVVDSLIEYYDCSGLVTDITGYDGAHTVQFNFNITMDPEVPRYYIDEFIDIDVASVERSLYTTVLNQCQKDVLVSRGASSDKIFVDQKVINPAVIERYSEGLAPIKIDGIFHPFRISDKCYQFERVVDQAAAEGARLYITDPNDSFKREDYRPDVEIIKFKPSKVEYYQILKSRPHIIYHENPGLVFHPGLAEFIYFGANIHSEYEMPRYEDVVC
> |[Tevenvirinae _Proteus_phage_phiP4-3]||_Proteus_phage_phiP4-3.gb|hypothetical protein|915|MG696114.1(167849):145552-146466:1 ^RAST2:fig|1198136.86.peg.249^ Tevenvirinae _Proteus_phage_phiP4-3|neighbours:(1),(1)|neighbour_genes:hypothetical protein,recombination protei..|
MNLIVPIYSMRSYKTGKYSLLKDGNLQLHLNRYQDGDVIVIPHSLQCEDITELKEYFPNVIFEEVVYQENAYKTRKYFWEYNTFIIDSIAEFYHLDAVVSDITGYKGTFPVFYNFNITKDPLNPRSYIDEFIYTDVESVNSSIYTTVLNKCQKDVLVSYGAYSDKILVTQEVIRPGVPEKFMQQSCIDFDWKNTVFFPFRISDKCYDFDYVYKLCKRYDLKLVITDPNDSWDKEKYPDCELLKLNKPNYYHALKSKPTIIYEENPEKVFHPGLAEFIYFKCNVQCIYALPKYEDIIVQGPIWEI
> |[Tevenvirinae _Proteus_phage_vB_PmiM_Pm5461]||_Proteus_phage_vB_PmiM_Pm5461.gb|hypothetical protein|915|NC_028762.1(161989):21584-22498:-1 ^RAST2:fig|1198136.85.peg.34^ Tevenvirinae _Proteus_phage_vB_PmiM_Pm5461|neighbours:(-1),(-1)|neighbour_genes:recombination protei..,Putative thymidylate..|
MNLIVPMYSMRSYKTGKYSLLKDGNLQLHLNRHQKGDVIVIPHSLQCEDSEELQEYFPDIIFEEAVYQENAYKSRKTFWEYNTFMVDSLANFYNCDAVVSDITGYKGTFPVFFNFNITKDPKHPREYIDEFIQEDVDSVNRSIYTTVLNKCQKDVLVSHGALSDKIIVTQEVIAPGVPEKFMQQSCIGFDWKNTIFFPFRISDKCYDFDYVYNSCKRYNLKLIITDPNDSWDKEKYPDCELLKLNKSEYYHALKAKPNIIYEENPEKVFHPGLAEFIYFKCNVQCIYALPSYEDIIVKGPIWEI
> |[Tevenvirinae _Pseudomonas_phage_PspYZU05]||_Pseudomonas_phage_PspYZU05.gb|hypothetical protein|888|KY971610.1(166442):45963-46850:-1 ^RAST2:fig|1198136.88.peg.76^ Tevenvirinae _Pseudomonas_phage_PspYZU05|neighbours:(-1),(-1)|neighbour_genes:hypothetical protein,hypothetical protein|
MKVIVPLYSMRSHVTGRYDILKDGNFQLHLHRASPGDVICVPMNSVVHRSLSQFNITFVHIKYGENAYDTRSNFDMSQIDHVVKKYNADLLVTDITGYRGGTPFIFNSNITMDPEVKRDYIDEFIHSDVETVNRSIKTTVLNESQKTTLVANGADPDKIFVDRRVIKPSVLRAFLGNSDPIKVHGIFHPFRISDKCYDFDKVLRDSGNKTVFITDPNDAYSKWPEKHPRVIVDKLTKEEYYAVLLSKPTIMYNENPQKVFHPGLAEFIYFGAEIISEYIMPTLEEVVINEDVWQI
> |[Tevenvirinae Serratia phage PS2]||_Serratia_phage_PS2.gb|hypothetical protein|927|KJ025957.1(167266):23757-24683:-1 ^RAST2:fig|1198136.49.peg.42^ Tevenvirinae Serratia phage PS2|neighbours:(-1),(-1)|neighbour_genes:glucosyl transferase,hypothetical protein|
MSVLIVPNYTQGYDPVTGEWSIINDHDFQLHLMRSQPGDFIVVPKGINWDEMRFIEQLPWSSARHLVHIPYDPDPVQNVKFFWRRQIALNGFAQVNNLTAIVNSVPGYRGDMPLICVYNYLKNDAKPTAEDQFFEAKMADFRKCRKGLLLTQQSKDVVIEYDAELLSKVKLNQRCIDPVKWNHFQSKGKTFVRDKKWYLFPINTSTDTDEDMATPTGSGFVWWCANRTNRQSPARNCYFYGKQLSLFEHYGLFLHENLSVLINIDVRDTYDLGWAEIFYANMNITTNKTYQDHSRPAFIEVDGTEYSL
> |[Tevenvirinae Shigella_phage_SHSML-52-1]||_Shigella_phage_SHSML-52-1.gb|hypothetical protein|900|NC_031090.1(169621):10560-11459:1 ^RAST2:fig|1198136.79.peg.14^ Tevenvirinae Shigella_phage_SHSML-52-1|neighbours:(1),(1)|neighbour_genes:hypothetical protein,Phage protein|
MAIFRVPILSMRSYETGQYAILKDGNFQLHLHRANPGDVITYPRNASDIKECERLFPEFKFVPLWYKDNAYNTRKYFWSENEFVVDSLIAYYDCDFLITDITGYDGAFDVEFNFNITADPNKPRFYIDEFLKTDMLSVNRSLQTTVLNERQKEVLVKAGADGNKIIVTQKVIRPSIMQRLVGDLTPIHVDGIFHPFRISDPCYHFEQVVECAIQLGQPLYITDPNNSFDRNKYPEEALIRIFKPTKTEYYQILKGRPKIQYFENPEEVFHPGLGEFIYFNALISSPYNIPKYEDVVIEE
>ID:YP_009882084.1 |[Acinetobacter phage AbTZA1]||_Acinetobacter_phage_AbTZA1.gbk|hypothetical protein|945|NC_049445(168223):8371-9315:1 ^GeneID:55811380^ Acinetobacter phage AbTZA1, complete genome.|neighbours:ID:YP_009882083.1(1),ID:YP_009882085.1(1)|neighbour_genes:hypothetical protein,hypothetical protein|
MARMIVPIFSMRSYETRKYAVLKDGNFQLHLHRAQPGDLIAVPFNISDMGDLTYLFPDFKFVQFQYGFNADETRQWFWDWNQSNVDEIMRVYNLDTLITDISGYNGVHNFIFNANISKVSSMPRLYIDKYWDKDLETAKSAIRVFVLNHSQKDEFVANGISADKIVVSQKVVNPSVIERYTKRIDHDEIQPLGSNVVFFPFRISDPCYDFMGVAKTCAETGNMLVITDPNDTFIDKKSMLKRMYPNLEIMECKLDKVSYYIVLSQHPTIIYNENPDNVFHPGLGELIYFDANIISDYNIPSIDDILITGDVWQN
> |[Tevenvirinae Acinetobacter_phage_Abraxas]||_Acinetobacter_phage_Abraxas.gb|hypothetical protein|945|MT385367.1(166559):38480-39424:-1 ^RAST2:fig|1198136.200.peg.81^ Tevenvirinae Acinetobacter_phage_Abraxas|neighbours:(-1),(-1)|neighbour_genes:hypothetical protein,hypothetical protein|
MSRMIVPIFSMRSYATREYAVLKDGNFQLHLHRAQKGDLIAVPFNISDKSELEFLFPDFNFVQFHYGTNAEETRQWFWYWNESNVDEIMRINNIDVLITDVTGYNGVHEFIFNANISKVPGLDRPYIDKWWESDLETARQSIKVFVLNESQRAEFIAHGIDADKIVMTQKVVNPDVIARYIKNIDDTQHMGSNIVFFPFRLSDKCYRFMDVVKDCAETGNMLIITDPNDTYADFKDQIAELYPDVTIMDVKMSKIAYYITLSQRPTIIYNENPQNVFHPGLGELIYFDANIISEYIMPSYDEVVIQPGEDVWQK
> |[Tevenvirinae Acinetobacter_phage_Apostate]||_Acinetobacter_phage_Apostate.gb|hypothetical protein|945|NC_049491.1(164746):36842-37786:-1 ^RAST2:fig|1198136.207.peg.74^ Tevenvirinae Acinetobacter_phage_Apostate|neighbours:(-1),(-1)|neighbour_genes:hypothetical protein,hypothetical protein|
MSRMIVPIFSMRSYATREYAVLKDGNFQLHLHRAQKGDLIAVPFNISDKSELEFLFPDFNFVQFHYGTNAEETRQWFWYWNESNVDEIMRINNIDVLITDVTGYNGVHEFIFNANISKVPGLERPYIDKWWESDLETARQSIKVFVLNESQRAEFIAHGIDADKIVMTQKVVNPDVIARYIKNIDDTQHMGSNIVFFPFRLSDKCYRFMDVVKDCAETGNMLIITDPNDTYADFKDQIAELYPDVTIMDVKMSKIAYYITLSQRPTIIYNENPQNVFHPGLGELIYFDANIISEYIMPSYDEVVIQPGEDVWQK
> |[Tevenvirinae Acinetobacter_phage_Berthold]||_Acinetobacter_phage_Berthold.gb|hypothetical protein|945|NC_049490.1(165927):37651-38595:-1 ^RAST2:fig|1198136.206.peg.79^ Tevenvirinae Acinetobacter_phage_Berthold|neighbours:(-1),(-1)|neighbour_genes:hypothetical protein,hypothetical protein|
MSRMIVPIFSMRSYETRKYAVLKDGNFQLHLHRAHKGDLIAVPFNISDKSELEFLFPDFNFVQFHYGTNAEETRQWFWYWNESNVDEIMRINNIDVLITDVTGYNGVHEFIFNANISKVPGLDRPYIDKWWESDLETARQSIKVFVLNESQRAEFIAHGIDADKIVMTQKVVNPDVIARYIKNIDDTQHMGSNIVFFPFRLSDKCYRFMDVVKDCAETGNMLIITDPNDTYADFKDQIAELYPDVTIMDVKMSKIAYYITLSQRPTIIYNENPQNVFHPGLGELIYFDANIISEYIMPSYDEVVIQPGEDVWQK
> |[Tevenvirinae Acinetobacter_phage_Kimel]||_Acinetobacter_phage_Kimel.gb|hypothetical protein|945|NC_049492.1(167922):38631-39575:-1 ^RAST2:fig|1198136.213.peg.79^ Tevenvirinae Acinetobacter_phage_Kimel|neighbours:(-1),(-1)|neighbour_genes:hypothetical protein,hypothetical protein|
MSRMIVPIFSMRSYATREYAVLKDGNFQLHLHRAQKGDLIAVPFNISDKSELEFLFPDFNFVQFHYGTNAEETRQWFWYWNESNVDEIMRINNIDVLITDVTGYNGVHEFIFNANISKVPGLDRPYIDKWWESDLETARQSIKVFVLNESQRAEFIAHGIDADKIVMTQKVVNPDVIARYIKNIDDTQHMGSNIVFFPFRLSDKCYRFMDVVKDCAETGNMLIITDPNDTYVDFKDQIAELYPDVTIMDVKMSKIAYYITLSQRPTIIYNENPQNVFHPGLGELIYFDANIISEYIMPSYDEVVIQPGEDVWQK
> |[Tevenvirinae Acinetobacter_phage_Konradin]||_Acinetobacter_phage_Konradin.gb|hypothetical protein|945|NC_049479.1(166210):37561-38505:-1 ^RAST2:fig|1198136.205.peg.76^ Tevenvirinae Acinetobacter_phage_Konradin|neighbours:(-1),(-1)|neighbour_genes:hypothetical protein,hypothetical protein|
MSRMIVPIFSMRSYATREYAVLKDGNFQLHLHRAQKGDLIAVPFNISDKSELEFLFPDFNFVQFHYGTNAEETRQWFWYWNESNVDEIMRINNIDVLITDVTGYNGVHEFIFNANISKVPGLDRPYIDKWWESDLETARQSIKVFVLNESQRAEFIAHGIDADKIVMTQKVVNPGVIARYIKNIDDTQHMGSNIVFFPFRLSDKCYRFMDVVKDCAETGNMLIITDPNDTYVDFKDRIAELYPDVTIMDVKMSKIAYYITLSQRPTIIYNENPQNVFHPGLGELIYFDANIISEYIMPSYDEVVIQPGEDVWQK
> |[Tevenvirinae _Acinetobacter_phage_Lazarus]||_Acinetobacter_phage_Lazarus.gb|hypothetical protein|945|NC_049493.1(165151):37873-38817:-1 ^RAST2:fig|1198136.212.peg.79^ Tevenvirinae _Acinetobacter_phage_Lazarus|neighbours:(-1),(-1)|neighbour_genes:hypothetical protein,hypothetical protein|
MSRMIVPIFSMRSYATREYAVLKDGNFQLHLHRAQKGDLIAVPFNISDKSELEFLFPDFNFVQFHYGTNAEETRQWFWYWNESNVDEIMRINNIDVLITDVTGYNGVHEFIFNANISKVPGLDRPYIDKWWESDLETARQSIKVFVLNESQRAEFIAHGIDADKIVMTQKVVNPDVIARYIKNIDDTQHMGSNIVFFPFRLSDKCYRFMDVVKDCAETGNMLIITDPNDTYADFKDQIAELYPDVTIMDVKMSKIAYYITLSQRPTIIYNENPQNVFHPGLGELIYFDANIISEYIMPSYDDVVIQPGEDVWQK
> |[Tevenvirinae _Acinetobacter_phage_Meroveus]||_Acinetobacter_phage_Meroveus.gb|hypothetical protein|945|MT741943.1(167683):37402-38346:-1 ^RAST2:fig|1198136.190.peg.75^ Tevenvirinae _Acinetobacter_phage_Meroveus|neighbours:(-1),(-1)|neighbour_genes:hypothetical protein,hypothetical protein|
MSRMIVPIFSMRSYATREYAVLKDGNFQLHLHRAQKGDLIAVPFNISDKSELEFLFPDFNFVQFHYGTNAEETRQWFWYWNESNVDEIMRINNIDVLITDVTGYNGVHEFIFNANISKVPGLDRPYIDKWWESDLETARQSIKVFVLNESQRAEFIAHGIDADKIVMTQKVVNPDVIARYIKNIDDTQHMGSNIVFFPFRLSDKCYRFMDVVKDCAETGNMLIITDPNDTYADFKDQIAELYPDVTIMDVKMSKIAYYITLSQRPTIIYNENPQNVFHPGLGELIYFDANIISEYIMPSYDEVVIQPGEDVWQK
> |[Tevenvirinae _Acinetobacter_phage_Octan]||_Acinetobacter_phage_Octan.gb|hypothetical protein|945|MT409116.1(166760):37275-38219:-1 ^RAST2:fig|1198136.188.peg.74^ Tevenvirinae _Acinetobacter_phage_Octan|neighbours:(-1),(-1)|neighbour_genes:hypothetical protein,hypothetical protein|
MSRMIVPIFSMRSYATREYAVLKDGNFQLHLHRAQKGDLIAVPFNISDKSELEFLFPDFNFVQFHYGTNAEETRQWFWYWNESNVDEIMRINNIDVLITDVTGYNGVHEFIFNANISKVPGLDRPYIDKWWESDLETARQSIKVFVLNESQRAEFIAHGIDADKIVMTQKVVNPDVIARYIKNIDDTQHMGSNIVFFPFRLSDKCYRFMDVVKDCAETGNMLIITDPNDTYVDFKDQIAELYPDVTIMDVKMSKIAYYITLSQRPTIIYNENPQNVFHPGLGELIYFDANIISEYIMPSYDEVVIQPGEDVWQK
> |[Tevenvirinae _Acinetobacter_phage_Stupor]||_Acinetobacter_phage_Stupor.gb|hypothetical protein|945|MN662249.1(164309):37651-38595:-1 ^RAST2:fig|1198136.209.peg.78^ Tevenvirinae _Acinetobacter_phage_Stupor|neighbours:(-1),(-1)|neighbour_genes:hypothetical protein,hypothetical protein|
MSRMIVPIFSMRSYATREYAVLKDGNFQLHLHRAQKGDLIAVPFNISDKSELEFLFPDFNFVQFHYGTNAEETRQWFWYWNESNVDEIMRINNIDVLITDVTGYNGVHEFIFNANISKVPGLDRPYIDKWWESDLETARQSIKVFVLNESQRAEFIAHGIDADKIVMTQKVVNPDVIARYIKNIDDTQHMGSNIVFFPFRLSDKCYRFMDVVKDCAETGNMLIITDPNDTYVDFKDQIAELYPDVTIMDVKMSKIAYYITLSQRPTIIYNENPQNVFHPGLGELIYFDANIISEYIMPSYDEVVIQPGEDVWQK
> |[Tevenvirinae _Acinetobacter_phage_vB_AbaM_PhT2]||_Acinetobacter_phage_vB_AbaM_PhT2.gb|hypothetical protein|945|NC_049494.1(166330):2805-3749:1 ^RAST2:fig|1198136.210.peg.4^ Tevenvirinae _Acinetobacter_phage_vB_AbaM_PhT2|neighbours:(1),(1)|neighbour_genes:hypothetical protein,hypothetical protein|
MARMIVPIFSMRSYSTRKYSVLKDGNFQLHLHRAQPGDLIAVPFDISDMGDLTYLFPDFKFVQFHYGFNADETRQWFWTWNQENVDEIMKVYNLDTLITDITGYNGTHEFIFNANISKVSGLPRLYIDKWWEKDLESAQSAIKVFVLNQNQKDEFVASGISAEKIVVSQKVVNSNVIERYTKRIDYGEIQPLGSNVVFFPFRISDSCYDFMGVAKTCAETGNMLLITDPNDTFADKKLVLNELYPNLEVMECKLDKVSYYIVLSQHPTIIYNENPDNVFHPGLGELIYFDANIISDYNIPSIDDILITGDVWQN
>ID:YP_009190199.1 |[Edwardsiella phage PEi20]||_Edwardsiella_phage_PEi20.gbk|hypothetical protein|900|NC_028683(177643):24139-25038:-1 ^GeneID:26519184^ Edwardsiella phage PEi20 DNA, complete sequence.|neighbours:ID:YP_009190198.1(-1),ID:YP_009190200.1(-1)|neighbour_genes:hypothetical protein,42|
MPHFRVPIYSMRSHETGEYAVLKDGNLQLHLNRARPGDIIAVPKNATDVDELRELFPEFEFTPLWYKENAFETRKHFWEENQWVVDSLIEYYDVVGLVTDITGYTGRYPVFFNFNITMNPEKPLFYIDQFIETDVKSVNRSKYTTVLNQCQKDVLVAHGALDYKIIVDQKVIRPSVIERYARDLAPIFVEGIFHPFRISDPCYRFGQVVECAIVSGQPVYITDPNDSFDRSHYPEEALIRVFKPSKTEYYQILKGRPHIQYFENPEKVFHPGLAEFIYFNVFISSPYNIPSYDDVVIKE
>ID:BAQ22992.1 |[Edwardsiella phage PEi26]||_Edwardsiella_phage_PEi26.gbk|conserved hypothetic..|900|AP014715(177215):24153-25052:-1 ^^ Edwardsiella phage PEi26 DNA, complete sequence.|neighbours:ID:BAQ22991.1(-1),ID:BAQ22993.1(-1)|neighbour_genes:conserved hypothetic..,42|
MPHFRVPIYSMRSHETGEYAVLKDGNLQLHLNRARPGDIIAVPKNATDVDELRELFPEFEFTPLWYKENAFETRKHFWEENQWVVDSLIEYYDVVGLVTDITGYTGRYPVFFNFNITMNPEKPLFYIDQFIETDVKSVNRSKYTTVLNQCQKDVLVAHGALDYKIIVDQKVIRPSVIERYARDLAPIFVEGIFHPFRISDPCYRFGQVVECAIVSGQPVYITDPNDSFDRSHYPEEALIRVFKPSKTEYYQILKGRPHIQYFENPEKVFHPGLAEFIYFNAFISSPYNIPSYDDVVIKE
>ID:YP_009856034.1 |[Enterobacter phage vB_EclM_CIP9]||_Enterobacter_phage_vB_EclM_CIP9.gbk|hypothetical protein|900|NC_048849(174924):86581-87480:-1 ^GeneID:55626776^ Enterobacter phage vB_EclM_CIP9, complete genome.|neighbours:ID:YP_009856033.1(-1),ID:YP_009856035.1(-1)|neighbour_genes:hypothetical protein,dCMP hydroxymethylas..|
MPHLRVPIYSMRSHETGEYAVLKDGNLQLHLNRARAGDIIAIPKNASDADELRELFPEFEFVPLWYKENAFETRKHFWEENQWVVDSLVEYYDVVGLVTDITGYKGRHPVWFNFNITMNPEKPLFYIDQFIEEDVASVNRSKYTTVLNQCQKDVLVKHGADDYKIIVDQKVVRPSVIERYAAGLEAIHVNGIFHPFRISDQCYRFNQVVECAIQTQQPVYITDPNDSFDRSHYPEEAVIRLTKLSKAEYYQVLKGRPHIQYFENPDKVFHPGLAEFIYFGAFISSPYNIPMYSDVVINE
>ID:QEA10521.1 |[Enterobacter phage vB_EhoM-IME523]||_Enterobacter_phage_vB_EhoM-IME523.gbk|hypothetical protein|900|MN087708(172763):23280-24179:-1 ^^ Enterobacter phage vB_EhoM-IME523, complete genome.|neighbours:ID:QEA10520.1(-1),ID:QEA10522.1(-1)|neighbour_genes:hypothetical protein,thymidylate synthase|
MPHLRVPIYSMRSHETGEYAVLKDGNLQLHLNRARAGDIIAIPKNASDADELRELFPEFEFVPLWYKENAFETRKHFWEENQWVVDSLVEYYDVVGLVTDITGYKGRHPVWFNFNITMNPEKPLFYIDQFIEEDVASVNRSKYTTVLNQCQKDVLVKHGADDYKIIVDQKVVRPSVIERYAAGLEAIHVNGIFHPFRISDQCYRFNQVVECAIQTQQPVYITDPNDSFDRSHYPEEAVIRLTKLSKAEYYQVLKGRPHIQYFENPEKVFHPGLAEFIYFGAFISSPYNIPMYSDVVINE
>ID:AWD91247.1 |[Enterobacteria phage vB_EcoM_IME281]||_Enterobacteria_phage_vB_EcoM_IME281.gbk|hypothetical protein|894|MH051913(170531):149519-150412:1 ^^ Enterobacteria phage vB_EcoM_IME281, complete genome.|neighbours:ID:AWD91246.1(1),ID:AWD91248.1(1)|neighbour_genes:hypothetical protein,RecA-like recombinat..|
MSLFIVPIFSMRSYETGEYAVLKDGNFQLHLNRARPGDYLAYPRNSSDIKECIELFPELNFVPLWYKENAYETRKHFWSENEFVVDSLIEYYDCSGLVTDITGYDGAHTVQFNFNITMDPEVPRYYIDEFIDIDVASVERSLYTTVLNQCQKDVLVSRGASSDKIFVDQKVINPAVIERYSEGLAPIKIDGIFHPFRISDKCYQFERVVDQAAAEGARLYITDPNDSFKREDYRPDVEIIKFKPSKVEYYQILKSRPHIIYHENPGLVFHPGLAEFIYFGANIHSEYEMPRYEDVVC
>ID:AWD92164.1 |[Enterobacteria phage vB_EcoM_IME341]||_Enterobacteria_phage_vB_EcoM_IME341.gbk|RNA polymerase bindi..|894|MH051917(172379):151938-152831:1 ^^ Enterobacteria phage vB_EcoM_IME341, complete genome.|neighbours:ID:AWD92163.1(1),ID:AWD92165.1(1)|neighbour_genes:dCMP hydroxymethylas..,RecA-like recombinat..|
MSLFIVPIFSMRSYETGEYAVLKDGNFQLHLNRACPGDYLAYPRNSSDIKECIELFPELNFVPLWYKENAYETRKHFWSENEFVVDSLIEYYDCSGLVTDITGYDGAQTVQFNFNITMDPEVPRYYIDEFIDIDVSSVERSIYTTVLNQCQKDVLVSRGASSDKIFVDQKVINPAIIERYSEGLAPIKIDGIFHPFRISDKCYQFERVVDQAAAEGSRLYITDPNDSFKREDYRPDVEIIKFKPSKVEYYQILKSRPHIIYHENPGLVFHPGLAEFIYFGAHIHSEYEMPSYEDVVC
>ID:QJA42574.1 |[Enterobacteria phage vB_EcoM_IME540]||_Enterobacteria_phage_vB_EcoM_IME540.gbk|hypothetical protein|894|MT150133(170237):67742-68635:-1 ^^ Enterobacteria phage vB_EcoM_IME540, complete genome.|neighbours:ID:QJA42573.1(-1),ID:QJA42575.1(-1)|neighbour_genes:RecA-like recombinat..,hypothetical protein|
MSLFIVPIFSMRSYETGEYAVLKDGNFQLHLNRACPGDYLAYPRNSSDIKECIELFPELNFVPLWYKENAYETRKHFWSENEFVVDSLIEYYDCSGLVTDITGYDGTQTVQFNFNITMDPEVPRYYIDEFIDTDVSSVERSIYTTVLNQCQKDVLVSRGASSDKIFVDQKVINPAVIERYSEGLAPIKIDGIFHPFRISDKCYQFERVVDQAAAEGSRLYITDPNDSFKREDHRPDVEIIKFKPSKVEYYQILKSRPHIIYHENPSLVFHPGLAEFIYFGAHIHSEHEMPSYEDVVL
> |[Tevenvirinae Escherichia_phage_F2]||_Escherichia_phage_F2.gb|Phage protein|900|MN864145.1(168241):37611-38510:1 ^RAST2:fig|1198136.159.peg.75^ Tevenvirinae Escherichia_phage_F2|neighbours:(1),(1)|neighbour_genes:hypothetical protein,Phage protein|
MAIFRVPILSMRSYETGQYAILKDGNFQLHLHRANPGDVITYPRNASDIKECERLFPEFKFVPLWYKDNAYNTRKYFWSENEFVVDSLIDYYDCDFLITDITGYDGNFDVEFNFNITADPNKPRFYIDEFLKTDMLSVNRSLQTTVLNERQKEVLVNAGADGNKIIVTQKVIRPSIMQRLVGDLAPIHLDGIFHPFRISDPCYRFEQVVECAIQLGQPLYITDPNNSFDRNKYPEEALIRIFKPTKTEYYQILKGRPKIQYFENPEEVFHPGLGEFIYFNALISSPYNIPKYEDVVIEE
> |[Tevenvirinae Escherichia_phage_JN02]||_Escherichia_phage_JN02.gb|Phage protein|870|MT782071.1(169453):24424-25293:-1 ^RAST2:fig|1198136.157.peg.43^ Tevenvirinae Escherichia_phage_JN02|neighbours:(-1),(-1)|neighbour_genes:Phage protein,hypothetical protein|
MRSYETGEYAILKDGNFQLHLHRANPGDVITYPRNASDIKECERLFPEFKFVPLWYKDNAYNTRKYFWSENEFVVDSLIDYYDCDFLITDITGYDGTFDVEFNFNITADPNKPRFYIDEFLKTDMLSVNRSLQTTVLNERQKEVLVNAGADGNKIIVTQKVIRPSIMQRLVGDLAPIHLDGIFHPFRISDPCYRFEQVVECAIQLGQPLYVTDPNNSFDRNKYPEEALIRIFKPTKTEYYQILKGRPKIQYFENPEEVFHPGLGEFIYFNALISSPYNIPKYEDVVIEE
>ID:QBP05662.1 |[Escherichia phage PHB12]||_Escherichia_phage_PHB12.gbk|hypothetical protein|900|MK524178(168791):85084-85983:-1 ^^ Escherichia phage PHB12, complete genome.|neighbours:ID:QBP05661.1(-1),ID:QBP05663.1(-1)|neighbour_genes:hypothetical protein,putative thymidylate..|
MAIFRVPILSMRSYETGQYAILKDGNFQLHLHRANPGDVITYPRNASDIKECERLFPEFKFVPLWYKDNAYNTRKYFWSENEFVVDSLIDYYDCDFLITDITGYDGTFDVEFNFNITADSNKPRFYIDEFLKTDMLSVNRSLQTTVLNERQKEVLVNAGADGNKIIVTQKVIRPSIMQRLVGDLAPIHLDGIFHPFRISDPCYRFEQVVECAIQLGQPLYITDPNNSFDRNKYPEEALIRIFKPTKTEYYQILKGRPKIQYFENPEEVFHPGLGEFIYFNALISSPYNIPKYEDVIIEE
>ID:QHR70762.1 |[Escherichia phage dhaeg]||_Escherichia_phage_dhaeg.gbk|hypothetical protein|894|MN850609(170817):141775-142668:1 ^^ Escherichia phage dhaeg, complete genome.|neighbours:ID:QHR70761.1(1),ID:QHR70763.1(1)|neighbour_genes:putative thymidylate..,RecA-like recombinat..|
MSLFIVPIFSMRSYETGEYAVLKDGNFQLHLNRARPGDYLAYPRNSSDIKECIELFPELNFVPLWYKENAYETRKHFWSENEFVVDSLIEYYDCSGLVTDITGYDGAHTVQFNFNITMDPEVPRYYIDEFIDIDVASVERSLYTTVLNQCQKDVLVSRGASSDKIFVDQKVINPAVIERYSDGLAPIKIDGIFHPFRISDKCYQFERVVDQAAAEGARLYITDPNDSFKREDYRPDVEIVKFKPSKVEYYQILKSRPHIIYHENPGLVFHPGLAEFIYFGAHIHSEYEMPRYEDVVC
>ID:QHR67140.1 |[Escherichia phage mogra]||_Escherichia_phage_mogra.gbk|hypothetical protein|900|MN850579(168724):149664-150563:1 ^^ Escherichia phage mogra, complete genome.|neighbours:ID:QHR67139.1(1),ID:QHR67141.1(1)|neighbour_genes:putative thymidylate..,hypothetical protein|
MAIFRVPILSMRSYETGQYAILKDGNFQLHLHRANPGDVITYPRNASDIKECERLFPEFKFVPLWYKDNAYNTRKYFWSENEFVVDSLIAYYDCDFLITDITGYNGAFDVEFNFNITADPNKPRFYIGEFLKTDMLSVNSSLQTTVLNERQKEVLVNAGADGNKIIVTQKVIRPSIMQRLVGDLAPIHLDGIFHPFRISDPCYRFEQVVECAIQLGQPLYITDPNNSFDRNKYPEEALIRIFKPTKTEYYQILKGRPKIQYFENPEEVFHPGLGEFIYFNALISSPYNIPKYEDVVIEE
>ID:QHR68273.1 |[Escherichia phage moha]||_Escherichia_phage_moha.gbk|hypothetical protein|900|MN850590(168676):86519-87418:1 ^^ Escherichia phage moha, complete genome.|neighbours:ID:QHR68272.1(1),ID:QHR68274.1(1)|neighbour_genes:putative thymidylate..,hypothetical protein|
MAIFRVPILSMRSYETGQYAILKDGNFQLHLHRANPGDVITYPRNASDIKECERLFPEFKFVPLWYKDNAYNTRKYFWSENEFVVDSLIAYYDCDFLITDITGYDGAFDVEFNFNITADPNKPRFYIDEFLKTDMLSVNRSLQTTVLNERQKEVLVNAGANGNKIIVTQKVIRPSIMQRLVGDLAPIHLDGIFHPFRISDPCYRFEQVVECAIQLGQPLYITDPNNSFDRNKYPEEALIRIFKPTKTEYYQILKGRPKIQYFENPEEVFHPGLGEFIYFNALISSPYNIPKYEDVVIEE
>ID:QHR76503.1 |[Escherichia phage moskry]||_Escherichia_phage_moskry.gbk|hypothetical protein|900|MN850651(169410):34032-34931:-1 ^^ Escherichia phage moskry, complete genome.|neighbours:ID:QHR76502.1(-1),ID:QHR76504.1(-1)|neighbour_genes:hypothetical protein,putative thymidylate..|
MAIFRVPILSMRSYETGQYAILKDGNFQLHLHRANPGDVITYPRNASDIKECERLFPEFKFVPLWYKDNAYNTRKYFWSENEFVVDSLIAYYDCDFLITDITGYDGAFDVEFNFNITADPNKPRFYIDEFLKTDMLSVNSSLQTTVLNERQKEVLVNAGADGNKIIVTQKVIRPSIMQRLVGDLAPIHLDGIFHPFRISDPCYRFEQVVECAIQLGQPLYITDPNNSFDRNKYPEEALIRIFNPTKTEYYQILKGRPKIQYFENPEEVFHPGLGEFIYFNALISSPYNIPKYEDVVIEE
>ID:ARM70863.1 |[Escherichia phage phiC120]||_Escherichia_phage_phiC120.gbk|hypothetical protein|900|KY703222(186570):113167-114066:-1 ^^ Escherichia phage phiC120, complete genome.|neighbours:ID:ARM70862.1(-1),ID:ARM70864.1(-1)|neighbour_genes:hypothetical protein,hypothetical protein|
MAIFRVPILSMRSYETGQYAILKDGNFQLHLHRANPGDVITYPRNASDIKECERLFPEFKFVPLWYKDNAYNTRKYFWSENEFVVDSLIAYYDCDFLITDITGYDGAFDVEFNFNITADPNKPRFYIDEFLKTDMLSVNRSLQTTVLNERQKEVLVNAGADGNKIIVTQKVIRPSIMQRLVGDLAPIHLDGIFHPFRISDPCYRFEQVVECAIQLGQPLYITDPNNSFDRNKYPEEALIRIFKPTKTEYYQILKGRPKIQYFENPEEVFHPGLGEFIYFNALISSPYNIPKYEDVVIEE
>ID:QLF81342.1 |[Escherichia phage vB_EcoM_FB]||_Escherichia_phage_vB_EcoM_FB.gbk|hypothetical protein|894|MT682711(171555):21709-22602:-1 ^^ Escherichia phage vB_EcoM_FB, complete genome.|neighbours:ID:QLF81321.1(-1),ID:QLF81358.1(-1)|neighbour_genes:hypothetical protein,hypothetical protein|
MSLFIVPIFSMRSYETGEYAVLKDGNFQPHLNRARPGDYLAYPRNSSDIKECIELFPELNFVPLWYKENAYETRKHFWSENEFVVDSLIEYYDCSGLITDITGYDGTQTVQFNFNITMDPEVPRYYIDEFIDIDVSSVERSIYTTVLNQCQKDVLVSRGASSDKIFVDQKVINPAVIERYSEGLAPIKIDGIFHPFRISDKCYQFERVVDQAAAEGARLYITDPNDSFKREDYRPDVEIIKFKPSKVEYYQILKSRPHIIYHENPGLVFHPGLAEFIYFGAHIHSEHEMPSYEDVVL
>ID:AWM11744.1 |[Escherichia phage vB_EcoM_NBG1]||_Escherichia_phage_vB_EcoM_NBG1.gbk|hypothetical protein|900|MH243438(168869):24278-25177:-1 ^^ Escherichia phage vB_EcoM_NBG1, complete genome.|neighbours:ID:AWM11786.1(-1),ID:AWM11757.1(-1)|neighbour_genes:hypothetical protein,dCMP hydroxymethylas..|
MAIFRVPILSMRSYETGQYAILKDGNFQLHLHRANPGDVITYPRNASDIKECERLFPEFKFVPLWYKDNAYNTRKYFWSENEFVVDSLIAYYDCDFLITDITGYDGAFDVEFNFNITADPNKPRFYIDEFLKTDMLSVNRSLQTTVLNERQKEVLVNAGADGNKIIVTQKVIRPSIMQRLVGDLAPIHLDGIFHPFRISDPCYRFEQVVECAIQLGQPLYITDPNNSFDRNKYPEEALIRIFKPTKTEYYQILKGRPKIQYFENPEEVFHPGLGEFIYFNALISSPYNIPKYEDVVIEE
> |[Tevenvirinae Escherichia_virus_TH12]||_Escherichia_virus_TH12.gb|hypothetical protein|900|MT446390.1(169545):145640-146539:1 ^RAST2:fig|1198136.138.peg.242^ Tevenvirinae Escherichia_virus_TH12|neighbours:(1),(1)|neighbour_genes:hypothetical protein,Phage protein|
MAIFRVPILSMRSYETGQYAILKDGNFQLHLHRANPGDVITYPRNASDIKECERLFPEFKFVPLWYKDNAYNTRKYFWTENEFVVDSLIDYYDCDFLITDITGYGGAFDVEFNFNITADPNKPRFYIDEFLKTDMLSVNRSLQTTVLNERQKGVLVNAGADGNKIIVTQKVIRPSIMQRLVGDLAPIHLDGIFHPFRISDPCYRFEQVVECAIQLGQPLYITDPNNSFDRNKYPEEALIRIFKPTKTEYYQILKGRPKIQYFENPEEVFHPGLGEFIYFNALISSPYNIPKYEDVVIEE
> |[Tevenvirinae Escherichia_virus_TH58]||_Escherichia_virus_TH58.gb|Phage protein|900|MT446423.1(170748):89306-90205:1 ^RAST2:fig|1198136.130.peg.157^ Tevenvirinae Escherichia_virus_TH58|neighbours:(1),(1)|neighbour_genes:hypothetical protein,Phage protein|
MAIFRVPILSMRSYETGQYAILKDGNFQLHLHRANPGDVITYPRNASDIKECERLFPEFKFVPLWYKDNAYNTRKYFWSENEFVVDSLIAYYDCDFLITDITGYDGAFDVEFNFNITADPNKPRFYIDEFLKTDMLSVNRSLQTTVLNERQKEVLVNAGADGNKIIVTQKVIRPSIMQRLVGDLAPIHLDGIFHPFRISDPCYRFEQVVECAIQLGQPLYITDPNNSFDRNKYPEEALIRIFKPTKTEYYQILKGRPKIQYFENPEEVFHPGLGEFIYFNALISSPYNIPKYEDVVIEE
>ID:QFR57038.1 |[Klebsiella phage AmPh_EK29]||_Klebsiella_phage_AmPh_EK29.gbk|hypothetical protein|900|MN434092(169353):44605-45504:1 ^^ Klebsiella phage AmPh_EK29, complete genome.|neighbours:ID:QFR57037.1(1),ID:QFR57039.1(1)|neighbour_genes:deoxycytidylate 5-hy..,hypothetical protein|
MAYFRVPIFSMRSYETGEYAVLKDGNFQLHLNRASAGDIIAVPRNASDIEECKELFPEFEFVPLWYKENAYETRKHFWEENQFIVDSLVDYYDCSYLVTDITGYQGNHDVFFVFNITKDPENPRYYIDEFIDIDVESVNKSVATFVLNHSQKDVLVAAGAIPGRIFVDQRVVNPSVMERYTEGLEPIHLDGIFHPFRISDPCYRFDQVVECAIAADRVLYITDPNNSFKREQYPKEAKIHVLRLPKKEYYQVLMGRPTIQYFEDPEKVFHPGLAEFIYFKAKINSPYNIPAYKQVVINE
> |[Tevenvirinae Klebsiella_phage_EI]||_Klebsiella_phage_EI.gb|Phage protein|900|MN106245.1(170423):20589-21488:-1 ^RAST2:fig|1198136.166.peg.41^ Tevenvirinae Klebsiella_phage_EI|neighbours:(-1),(-1)|neighbour_genes:hypothetical protein,hypothetical protein|
MAYFRVPIFSMRSYETGEYAVLKDGNFQLHLNRASAGDIIAVPRNASDIEECKELFPEFEFVPLWYKENAYETRKHFWEENQFIVDSLVDYYDCSYLVTDITGYQGNHEVFFVFNITKDPENPRYYIDEFIDIDVESVNKSVATFVLNHGQKDVLVAAGAIPDRIFVDQRVVNPSVMERYTEGLEPIHLDGIFHPFRISDPCYRFDQVVECAIAADRVLYITDPNMSFKREQYPKEAKIHVLRLTKKEYYQVLMGQPTIQYFEDPEKVFHPGLAEFIYFKAKINSPYNIPAYKQVVINE
>ID:QHB49386.1 |[Klebsiella phage PhiKpNIH-6]||_Klebsiella_phage_PhiKpNIH-6.gbk|hypothetical protein|900|MN395284(171860):50844-51743:-1 ^^ Klebsiella phage PhiKpNIH-6, complete genome.|neighbours:ID:QHB49385.1(-1),ID:QHB49387.1(-1)|neighbour_genes:hypothetical protein,dCMP hydroxymethylas..|
MAYFRVPIFSMRSYETGEYAVLKDGNFQLHLNRASAGDIIAVPRNASDIEECKELFPEFEFVPLWYKENAYETRKHFWEENQFIVDSLVDYYDCSYLVTDITGYQGNHEVFFVFNITKDPENPRYYIDEFIDIDVESVNKSVATFVLNHGQKDVLVAAGAIPGRIFVDQRVINPSVMERYTEGLEPIHLDGIFHPFRISDPCYRFDQVVECAIAADRVLYITDPNMSFKREQYPKEAKIHVLRLTKKEYYQVLMGQPTIQYFEDPEKVFHPGLAEFIYFKAKINSPYNIPAYKQVVINE
>ID:QEG12709.1 |[Klebsiella phage vB_KpnM_Potts1]||_Klebsiella_phage_vB_KpnM_Potts1.gbk|hypothetical protein|900|MN013081(169384):43555-44454:1 ^^ Klebsiella phage vB_KpnM_Potts1, complete genome.|neighbours:ID:QEG12708.1(1),ID:QEG12710.1(1)|neighbour_genes:putative thymidylate..,hypothetical protein|
MAYFRVPIFSMRSYETGEYAVLKDGNFQLHLNRASAGDIIAVPRNASDIEECKELFPEFEFVPLWYKENAYETRKHFWEENQFIVDSLVDYYDCSYLVTDITGYQGNHDVFFVFNITKDPENPRYYIDEFIDIDVESVNKSVATFVLNHGQKDVLVAAGAIPGRIFVDQRVINPSVMERYTEGLEPIYLDGIFHPFRISDPCYRFDQVVECAIAADRVLYITDPNMSFKREQYPKEAKIHVLRLTKKEYYQVLMGQPTIQYFEDPEKVFHPGLAEFIYFKAKINSPYNIPAYKQVVINE
>ID:QGZ15256.1 |[Klebsiella phage vB_Kpn_P545]||_Klebsiella_phage_vB_Kpn_P545.gbk|hypothetical protein|900|MN781108(169275):44231-45130:1 ^^ Klebsiella phage vB_Kpn_P545, complete genome.|neighbours:ID:QGZ15246.1(1),ID:QGZ15129.1(1)|neighbour_genes:deoxycytidylate 5-hy..,hypothetical protein|
MAYFRVPIFSMRSYETGEYAVLKDGNFQLHLNRASAGDIIAVPRNASDIEECKELFPEFEFVPLWYKENAYETRKHFWEENQFIVDSLVDYYDCSYLVTDITGYQGNHDVFFVFNITKDPENPRYYIDEFIDIDVESVNKSVATFVLNHGQKDVLVAAGAIPGRIFVDQRVVNPSVMERYTEGLEPIHLDGIFHPFRISDPCYRFDQVVECAIAADRVLYITDPNMSFKREQYPKEAKIHVLRLTKKEYYQVLMGQPTIQYFEDPEKVFHPGLAEFIYFKAKINSPYNIPAYKQVVINE
> |[Tevenvirinae Providencia_phage_PSTCR6]||_Providencia_phage_PSTCR6.gb|hypothetical protein|939|MW057858.1(155737):36396-37334:1 ^RAST2:fig|1198136.165.peg.76^ Tevenvirinae Providencia_phage_PSTCR6|neighbours:(1),(1)|neighbour_genes:Putative thymidylate..,recombination protei..|
MKLIVPIYSMRSYETGKYSLLKDGNLQLHLNRHTDGDIIVVPNELQCEDLDELKSYFPEITFAEVVYQENAYKTRKEFWEHNTFVIDGLIDYFGCDALVTDITGYPGNNKVYFNFNITKDPEVERSYIDEFIYTDVESVNKSVFTTVLNDCQKRTLVDYGADPNKIYVNQRVVKPGVPERFLGGHEPIKINEVFFPFRLSDPCYKFDKVYNELINHINETFSIDTSNMKFFRITDPNDTWDKEKYPQCVLSKYTKQEYYAVLKGRPLIIYEEDPQKVFHPGLGELIYFGCILKTPYKLPKLEDIIVNGPIWY
> |[Tevenvirinae Providencia_phage_PSTRCR_127]||_Providencia_phage_PSTRCR_127.gb|hypothetical protein|909|MW358927.1(167162):52056-52964:1 ^RAST2:fig|1198136.168.peg.116^ Tevenvirinae Providencia_phage_PSTRCR_127|neighbours:(1),(1)|neighbour_genes:Putative thymidylate..,hypothetical protein|
MNFVIPIYSMRSYKTGKYSLLKDGNLQLHLNRHQDGDIIGVPLKENCEDLDLLKQYFPHITFQELFYSENAYKTRSEFWDQNSWGVDQLMDFYGCDALVTDVTGYKGPRPFFNNFNITMDPEVERPYIDEFIYTDVDSVNRSVYTTVLNECQKEVLVRYGAEPDLIYVNQRVVKPGVPEAYLDGHEPITVDGVFFPFRISDKCYDFEGVYNSCYEQGVTMIVTDPNDTLVPEVYTLCRPIKPSKQEYYAILSSKPVIDYRENAEKVFHPGLAEFIYFGCKIISDYNIPSIDQIIVKGPTWQI
>ID:QPI13453.1 |[Salmonella phage vB_SalM_ABTNLsp5]||_Salmonella_phage_vB_SalM_ABTNLsp5.gbk|hypothetical protein|894|MW149274(172418):120474-121367:1 ^^ Salmonella phage vB_SalM_ABTNLsp5, complete genome.|neighbours:ID:QPI13452.1(1),ID:QPI13454.1(1)|neighbour_genes:hypothetical protein,recombination protei..|
MSLFIVPIFSMRSYETGEYAVLKDGNFQLHLNRARPGDYLAYPRNSSDIKECIELFPELNFVPLWYKENAYETRKHFWSENEFVVDSLIEYYDCSGLVTDITGYDGTQTVQFNFNITMDPEVPRYYIDEFIDIDVSSVERSIYTTVLNQCQKDVLVSRGASSDKIFVDQKVINPAVIERYSEGLAPIKIDGIFHPFRISDKCYQFERVVDQAAAEGARLYITDPNDSFKREDYRPDVEIIKFKPSKVEYYQILKSRPHIIYHENPGLVFHPGLAEFIYFGAHIHSEHKMPSYEDVVL
>ID:QPI13808.1 |[Serratia phage 4S]||_Serratia_phage_4S.gbk|hypothetical protein|933|MW082584(173061):28339-29271:1 ^^ Serratia phage 4S, complete genome.|neighbours:ID:QPI13807.1(1),ID:QPI13809.1(1)|neighbour_genes:dCMP hydroxymethylas..,tmk|
MINLVVPIYSMRSHVDNKYYVMKDGNLQLHLARWKQGDFLIVPTNTADLRELYKYVPAKNIYKITYFENAYETRKRFWAYNGGLIDALAGVIGAQQIITDITGYKGALPLVNNFNISWSPIMDRPYIDEFAEMDAESIRKARRTFVLNKEQITDMQSRFPDLVSSKFKLCTEVVNPTLLDKMAEGDPINLEPLPNRPKVLFFPFRLSDKAYDWEGVQEMYYDNTIYITDPNETYDGSNPNVVVIKPTKNEYYRILKSRPAMRYNENPQQVLHPGLGELLYFNVRLSHPNTSIMPRLEDLIVKGPVWPDLF
> |[Tevenvirinae Serratia_phage_Muldoon]||_Serratia_phage_Muldoon.gb|hypothetical protein|927|MN095771.1(167547):23209-24135:-1 ^RAST2:fig|1198136.174.peg.40^ Tevenvirinae Serratia_phage_Muldoon|neighbours:(-1),(-1)|neighbour_genes:glucosyl transferase,hypothetical protein|
MSVLIVPNYTQGYDPATGEWSIINDHDFQLHLMRSQPGDFIVVPKGINWDEMRFIEQLPWSSARHLVHIQYDPDPVQNVKFFWRRQIALNGFAQVNNLTAIVNSVPGYRGDLPLICVYNYLKNDANPTFEDQFFETKMADFRKCRKGLLLTQQSKDVVIAYDPELLSKVKLNQRCIDPVKWNHFQSKGKTFVRDKQWYLFPINTSSDTDYEQTSATGLQYVWWCANRTNRRSPARNCYFYGKELSLFEHYGLFLHENLNVLINIDIRDTYDLGWAEIFYAGMNITTNKPYLDQTRPTFIEVDGTEYSL
> |[Tevenvirinae Shewanella_phage_Thanatos-1]||_Shewanella_phage_Thanatos-1.gb|Phage protein|855|MT457552.1(160584):55507-56361:1 ^RAST2:fig|1198136.176.peg.64^ Tevenvirinae Shewanella_phage_Thanatos-1|neighbours:(1),(1)|neighbour_genes:Deoxycytidylate 5-hy..,hypothetical protein|
MYDILKDGNFQLHINRASPGDMVVVPTNSVKNYYGILDRLGITYIELSYPENAYASRKEFWNKNQEAIDLILDGLPHKFTLIVDITGYKGRHPYIFNSNITKDPEVSRPYIDEFIDIDVETVNKSECTTVLNESQKVTLIANGAIADKISVCTKVIRPGVPELLRNGNKYEVPFMPGSWIFHPFRISDKCYDFERVLRETKEQGYFLVITDPNDSYVHTKENRHVVVIKPSKEEYYSILANGVEIMYHEDPSKVFHPGLAEFIYFNAKIYSDYNMPLINDLVVT
> |[Tevenvirinae Shewanella_phage_Thanatos-2]||_Shewanella_phage_Thanatos-2.gb|Phage protein|855|MT457553.1(155580):58904-59758:1 ^RAST2:fig|1198136.173.peg.68^ Tevenvirinae Shewanella_phage_Thanatos-2|neighbours:(1),(1)|neighbour_genes:Deoxycytidylate 5-hy..,hypothetical protein|
MYDILKDGNFQLHINRASPGDMVVVPTNSVKNYYGILDRLGITYIELSYPENAYASRKEFWNKNQEAIDLILDGLPHKFTLIVDITGYKGRHPYIFNSNITKDPEVSRPYIDEFIDIDVETVNKSECTTVLNESQKVTLIANGAIADKISVCTKVIRPGVPELLRNGNKYEVPFMPGSWIFHPFRISDKCYDFERVLRETKEQGYFLVITDPNDSYVYTKENRHVVVIKPSKEEYYSILANGVEIMYHEDPSKVFHPGLAEFIYFNAKIYSDYNMPLINDLVVT
>ID:QEG05623.1 |[Shigella phage JK36]|JK36|_Shigella_phage_JK36.gbk|hypothetical protein|900|MK962754(168893):24433-25332:-1 ^^ Shigella phage JK36, complete genome.|neighbours:ID:QEG05622.1(-1),ID:QEG05624.1(-1)|neighbour_genes:hypothetical protein,dCMP hydroxymethylas..|
MAIFRVPILSMRSYETGQYAILKDGNFQLHLHRANPGDVITYPRNASDIKECERLFPEFKFVPLWYKDNAYNTRKYFWSENEFVVDSLIAYYDCDFLITDITGYDGAFDVEFNFNITADPNKPRFYIDEFLKTDMLSVNRSLQTTVLNERQKEVLVNAGADGNKIIVTQKVIRPSIMQRLVGDLAPIHLDGIFHPFRISDPCYRFEQVVECAIQLGQPLYITDPNNSFDRNKYPEEALIRIFKPTKTEYYQILKGRPKIQYFENPEEVFHPGLGEFIYFNALISSPYNIPKYEDVVIEE
>ID:QEG06159.1 |[Shigella phage JK42]|JK42|_Shigella_phage_JK42.gbk|hypothetical protein|900|MK962756(168306):23646-24545:-1 ^^ Shigella phage JK42, complete genome.|neighbours:ID:QEG06158.1(-1),ID:QEG06160.1(-1)|neighbour_genes:hypothetical protein,dCMP hydroxymethylas..|
MAIFRVPILSMRSYETGQYAILKDGNFQLHLHRANPGDVITYPRNASDIKECERLFPEFKFVPLWYKDNAYNTRKYFWSENEFVVDSLIAYYDCDFLITDITGYDGAFDVEFNFNITADPNKPRFYIDEFLKTDMLSVNRSLQTTVLNERQKEVLVNAGADGNKIIVTQKVIRPSIMQRLVGDLAPIHLDGIFHPFRISDPCYRFEQVVECAIQLGQPLYITDPNNSFDRNKYPEEALIRIFKPTKTEYYQILKGRPKIQYFENPEEVFHPGLGEFIYFNALISSPYNIPKYEDVVIEE
>ID:QEG06431.1 |[Shigella phage JK45]|JK45|_Shigella_phage_JK45.gbk|hypothetical protein|900|MK962757(170740):24144-25043:-1 ^^ Shigella phage JK45, complete genome.|neighbours:ID:QEG06430.1(-1),ID:QEG06432.1(-1)|neighbour_genes:hypothetical protein,dCMP hydroxymethylas..|
MAIFRVPILSMRSYETGQYAILKDGNFQLHLHRANPGDVITYPRNASDIKECERLFPEFKFVPLWYKDNAYNTRKYFWSENEFVVDSLIAYYDCDFLITDITGYDGAFDVEFNFNITADPNKPRFYIDEFLKTDMLSVNRSLQTTVLNERQKEVLVNAGADGNKIIVTQKVIRPSIMQRLVGDLAPIHLDGIFHPFRISDPCYRFEQVVECAIQLGQPLYITDPNNSFDRNKYPEEALIRIFKPTKTEYYQILKGRPKIQYFENPEEVFHPGLGEFIYFNALISSPYNIPKYEDVVIEE
>ID:QBZ71007.1 |[Shigella phage SSE1]||_Shigella_phage_SSE1.gbk|hypothetical protein|900|MK639187(169744):87773-88672:1 ^^ Shigella phage SSE1, complete genome.|neighbours:ID:QBZ71006.1(1),ID:QBZ71008.1(1)|neighbour_genes:hypothetical protein,hypothetical protein|
MAIFRVPILSMRSYETGQYAILKDGNFQLHLHRANPGDVITYPRNASDIKECERLFPEFKFVPLWYKDNAYNTRKYFWSENEFVVDSLIAYYDCDFLITDITGYDGSFDVEFNFNITADPNKPRFYIDEFLKTDMLSVNRSLQTTVLNERQKEVLVNAGADGNKIIVTQKVIRPSIMQRLVGDLAPIHLDGIFHPFRISDPCYRFEQVVECAIQLGQPLYITDPNNSFDRNKYPEEALIRIFNPTKTEYYQILKGRPKIQYFENPEEVFHPGLGEFIYFNALISSPYNIPKYEDVVIEE
>ID:YP_009100587.1 |[Shigella phage Shf125875]||_Shigella_phage_Shf125875.gbk|hypothetical protein|870|NC_025437(169062):24730-25599:-1 ^GeneID:22277293^ Shigella phage Shf125875, complete genome.|neighbours:ID:YP_009100586.1(-1),ID:YP_009100588.1(-1)|neighbour_genes:hypothetical protein,hypothetical protein|
MRSYETGQYAILKDGNFQLHLHRANPGDVITYPRNASDIKECERLFPEFKFVPLWYKDNAYNTRKYFWSENEFVVDSLIAYYDCDFLITDITGYDGAFDVEFNFNITADPNKPRFYIDEFLKTDMLSVNRSLQTTVLNERQKEVLVNAGADGNKIIVTQKVIRPSVMQRLVGDLAPIHLDGIFHPFRISDPCYRFEQVVECAIQLGQPLYITDPNNSFDRNKYPEEALIRIFNPTKTEYYQILKGRPKIQYFENPEEVFHPGLGEFIYFNALISSPYNIPKYEDVVIEE
>ID:AYD79248.1 |[Shigella phage phi25-307]||_Shigella_phage_phi25-307.gbk|hypothetical protein|900|MG589383(167544):4339-5238:-1 ^^ Shigella phage phi25-307, complete genome.|neighbours:ID:AYD79247.1(-1),ID:AYD79249.1(-1)|neighbour_genes:hypothetical protein,thyA_1|
MAIFRVPILSMRSYETGQYAILKDGNFQLHLHRANPGDVITYPRNASDIKECERLFPEFKFVPLWYKDNAYNTRKYFWSENEFVVDSLIAYYDCDFLITDITGYDGAFDVEFNFNITADPNKPRFYIDEFLKTDMLSVNRSLQTTVLNKRQKEVLVNAGADGNKIIVTQKVIRPSIMQRLVGDLAPIHLDGIFHPFRISDPCYRFEQVVECAIQLGQPLYITDPNNSFDRNKYPEEALIRIFKPTKTEYYQILKGRPKIQYFENPEEVFHPGLGEFIYFNALISSPYNIPKYEDVVIEE
> |[Tevenvirinae Shigella_phage_vB_SdyM_006]||_Shigella_phage_vB_SdyM_006.gb|hypothetical protein|915|MK295204.1(166138):19491-20405:-1 ^RAST2:fig|1198136.172.peg.30^ Tevenvirinae Shigella_phage_vB_SdyM_006|neighbours:(-1),(-1)|neighbour_genes:recombination protei..,hypothetical protein|
MNLIVPIYSMRSYKTGKYSLLKDGNLQLHLNRYQDGDVIVIPHSLQCEDITELKEYFPNVIFEEVVYQENAYKTRKYFWEYNTFIIDSIAEFYHLDAVVSDITGYKGTFPVFYNFNITKDPLNPRSYIDEFIYTDVESVNSSIYTTVLNKCQKDVLVSYGAYSDKILVTQEVIRPGVPEKFMQQSCIDFDWKNTVFFPFRISDKCYDFDYVYKLCKRYDLKLVITDPNDSWDKEKYPDCELLKLNKPNYYHALKSKPTIIYEENPEKVFHPGLAEFIYFKCNVQCIYALPKYEDIIVQGPIWEI
