# Supplementary material for: Influence of Non-canonical DNA Bases on the Genomic Diversity of Tevenvirinae
Source: Front Microbiol. 2021 Apr 6;12:632686. doi: 10.3389/fmicb.2021.632686 (PMC8056088; doi:10.3389/fmicb.2021.632686)
Supplement: Supplementary Data Sheet 3 — Clusters of the extended set of Tevenvirinae genomes. Lists of GSCs with homologs are presented (folder “GSCs”), which are described in Supplementary Table 2. Also, clusters of protein homologs associated with the synthesis of non-canonical bases are presented (folder “Non-canonical base clusters”), which are described in Table 2. [file Data_Sheet_3.ZIP › Data sheet 3/Non-canonical bases clusters/orf049.faa]

> |[Tevenvirinae _Enterobacteria_phage_ATK47]||_Enterobacteria_phage_ATK47.gb|Phage protein|240|KT184309.1(170020):148020-148259:1 ^RAST2:fig|1198136.68.peg.244^ Tevenvirinae _Enterobacteria_phage_ATK47|neighbours:(1),(1)|neighbour_genes:Phage protein,hypothetical protein|
MISRKTFNHQLNEEILTIKLNTNEQILKKALMGLFETKAAKVIKEPVQLEYYTDAFLHSVLGSIDSEALRYINIAKKFK
> |[Tevenvirinae Enterobacteria_phage_ATK48]||_Enterobacteria_phage_ATK48.gb|Phage protein|240|KT184310.1(169729):76524-76763:1 ^RAST2:fig|1198136.55.peg.137^ Tevenvirinae Enterobacteria_phage_ATK48|neighbours:(1),(1)|neighbour_genes:Phage protein,hypothetical protein|
MISRKTFNHQLNEEILTIKLNTNEQILKKALMGLFETKAAKVIKEPVQLEYYTDAFLHSVLGSIDSEALRYINIAKKFK
> |[Viruses Hx01]||_Enterobacteria_phage_HX01.gb|Phage protein|156|NC_018855.1(169158):79920-80075:1 ^RAST2:fig|10239.59.peg.132^ Viruses Hx01|neighbours:(1),(1)|neighbour_genes:Phage protein,hypothetical protein|
MISRKTFNHQLNEEILTIKINSNEQILKKAHKGLFETKAAKVIKEPVQLEY
>ID:NP_861739.1 |[Enterobacteria phage RB69]||_Enterobacteria_phage_RB69_.gbk|RB69ORF049c hypothet..|240|NC_004928(167560):26256-26495:-1 ^GeneID:1494165^ Enterobacteria phage RB69, complete genome.|neighbours:ID:NP_861738.1(-1),ID:NP_861740.1(-1)|neighbour_genes:RB69ORF048c hypothet..,RB69ORF050c hypothet..|
MISRKTFNHQLNEEILTMKINSNEQILKKALMGLFETKAAKVIKEPVQLEYYADAFLHSVLGNIDAEALRYINIAKKFK
>ID:YP_009592918.1 |[Escherichia coli O157 typing phage 3]||_Escherichia_coli_O157_typing_phage_3_.gbk|hypothetical protein|240|NC_041863(168733):125043-125282:1 ^GeneID:40068414^ Escherichia coli O157 typing phage 3, complete genome.|neighbours:ID:YP_009592917.1(1),ID:YP_009592919.1(1)|neighbour_genes:peptidase family U32..,thyA|
MISRKTFNHQLNEEILTMKINSNEQILKKALMGLFETKAAKVIKEPVQLEYYADAFLHSVLGSIDAEALRYINIVKKFK
>ID:YP_009593057.1 |[Escherichia coli O157 typing phage 6]||_Escherichia_coli_O157_typing_phage_6_.gbk|hypothetical protein|240|NC_041864(160570):43451-43690:-1 ^GeneID:40068554^ Escherichia coli O157 typing phage 6, complete genome.|neighbours:ID:YP_009593056.1(-1),ID:YP_009593058.1(-1)|neighbour_genes:thyA,peptidase family U32..|
MISRKTFNHQLNEEILTMKINSNEQILKKALMGLFETKAAKVIKEPVQLEYYADAFLHSVLGSIDAEALRYINIVKKFK
>ID:YP_009225216.1 |[Escherichia phage APCEc01]||_Escherichia_phage_APCEc01_.gbk|hypothetical protein|240|NC_029091(168771):159557-159796:1 ^GeneID:26796169^ Escherichia phage APCEc01, complete genome.|neighbours:ID:YP_009225215.1(1),ID:YP_009225217.1(1)|neighbour_genes:hypothetical protein,hypothetical protein|
MISRKTFNHQLNEEILTMKLNTNEQILKKAHQGLFETKAAKVIKEPVQLEYYADAFLHSVLGSIDAEALRYINIAKKFK
> |[Tevenvirinae Escherichia_phage_HP3]||_Escherichia_phage_HP3.gb|Phage protein|240|NC_041920.1(170254):35392-35631:-1 ^RAST2:fig|1198136.53.peg.69^ Tevenvirinae Escherichia_phage_HP3|neighbours:(-1),(-1)|neighbour_genes:hypothetical protein,Phage protein|
MISRKTFNHQLNEEILTIKLNTNEQILKKALMGLFETKAAKVIKEPVQLEYYADAFLHSVLGSIDSEALRYINIAKKFK
>ID:AYR03956.1 |[Escherichia phage OLB35]||_Escherichia_phage_OLB35_.gbk|hypothetical protein|240|MH992122(169140):26407-26646:-1 ^^ UNVERIFIED: Escherichia phage OLB35, complete genome.|neighbours:ID:AYR03955.1(-1),ID:AYR03957.1(-1)|neighbour_genes:dCMP hydroxymethylas..,peptidase|
MISRKSFNYKLNEEILTMKLNTNEQILKKALMGLFETKAAKVIKEPVQLEYYTDAFLHSVLGSIDSEALRYINIVKKFK
> |[Tevenvirinae _Escherichia_phage_SF]||_Escherichia_phage_SF.gb|Phage protein|99|MH359124.1(168695):96008-96106:1 ^RAST2:fig|1198136.100.peg.162^ Tevenvirinae _Escherichia_phage_SF|neighbours:(1),(1)|neighbour_genes:Phage protein,hypothetical protein|
MKINSNEQILKKALMGLFETKAAKVIKEPVQL
>ID:YP_009608358.1 |[Escherichia phage ST0]||_Escherichia_phage_ST0.gbk|hypothetical protein|144|NC_041990(170496):36254-36397:1 ^GeneID:40084380^ Escherichia phage ST0, complete genome.|neighbours:ID:YP_009608357.1(1),ID:YP_009608359.1(1)|neighbour_genes:hypothetical protein,hypothetical protein|
MISRKTFNHQLNEEILTMKINSNEQILKKALMGLFETKAAKVIKEPV
>ID:AYN56372.1 |[Escherichia phage p000v]||_Escherichia_phage_p000v_.gbk|hypothetical protein|240|MK047717(167803):124499-124738:1 ^^ Escherichia phage p000v, complete genome.|neighbours:ID:AYN56371.1(1),ID:AYN56373.1(1)|neighbour_genes:hypothetical protein,deoxycytidylate 5-hy..|
MISRKSFNYKLNEEILTMKLNTNEQILKKALMGLFETKAAKVIKEPVQLEYYADAFLHSVLGSIDAEALRYINIVKKFK
> |[Tevenvirinae _Escherichia_phage_p000y]||_Escherichia_phage_p000y.gb|Phage protein|240|MK047718.1(169872):66996-67235:1 ^RAST2:fig|1198136.97.peg.126^ Tevenvirinae _Escherichia_phage_p000y|neighbours:(1),(1)|neighbour_genes:Phage protein,hypothetical protein|
MISRKSFNYKLNEEILTMKLNTNEQILKKALMGLFETKAAKVIKEPVQLEYYTDAFLHSVLGSIDSEALRYINIVKKFK
> |[Tevenvirinae Escherichia_phage_vB_EcoM_G2285]||_Escherichia_phage_vB_EcoM_G2285.gb|Phage protein|150|MK327933.1(166675):25609-25758:-1 ^RAST2:fig|1198136.60.peg.45^ Tevenvirinae Escherichia_phage_vB_EcoM_G2285|neighbours:(-1),(-1)|neighbour_genes:hypothetical protein,Phage protein|
MISRKTFNHQLNEEILTTKLNTNEQILKKALMGLFKTKAAKVIKEPVQL
> |[Tevenvirinae _Escherichia_phage_vB_EcoM_G2469]||_Escherichia_phage_vB_EcoM_G2469.gb|Phage protein|240|MK327934.1(170452):26062-26301:-1 ^RAST2:fig|1198136.90.peg.45^ Tevenvirinae _Escherichia_phage_vB_EcoM_G2469|neighbours:(-1),(-1)|neighbour_genes:hypothetical protein,Phage protein|
MISRKTFNHQLNEEILTIKLNTNEQILKKALMGLFETKAAKVIKEPVQLEYYADAFLHSVLGSIDAEALRYINIVKKFK
>ID:QBO65186.1 |[Escherichia phage vB_EcoM_G53]||_Escherichia_phage_vB_EcoM_G53_.gbk|hypothetical protein|240|MK327943(167834):26123-26362:-1 ^^ Escherichia phage vB_EcoM_G53, complete genome.|neighbours:ID:QBO65185.1(-1),ID:QBO65187.1(-1)|neighbour_genes:putative thymidylate..,hypothetical protein|
MISRKTFNHQLNEEILTTKLNTNEQILKKALMGLFETKAAKVIKEPVQLEYYADTFLHSVLGSIDGEALRYINIAKKFK
>ID:YP_009037458.1 |[Escherichia phage vB_EcoM_JS09]||_Escherichia_phage_vB_EcoM_JS09_.gbk|hypothetical protein|162|NC_024124(169148):144979-145140:1 ^GeneID:19524860^ Escherichia phage vB_EcoM_JS09, complete genome.|neighbours:ID:YP_009037457.1(1),ID:YP_009037459.1(1)|neighbour_genes:hypothetical protein,hypothetical protein|
MISRKTFNHQLNEEILTMKLNTNEQILKKALMGLFETKAAKVIKETCSIGILR
> |[Tevenvirinae Escherichia_phage_vB_EcoM_KAW3E185]||_Escherichia_phage_vB_EcoM_KAW3E185.gb|Phage protein|240|MK373782.1(170187):26468-26707:-1 ^RAST2:fig|1198136.54.peg.47^ Tevenvirinae Escherichia_phage_vB_EcoM_KAW3E185|neighbours:(-1),(-1)|neighbour_genes:hypothetical protein,Phage protein|
MISRKTFNHQLNEEILTMKLNTNEQILKRALMGLFETKAAKVIKEPVQLEYYADAFLHSVLGSIGAEALRYINIVKKFK
>ID:QBQ79095.1 |[Escherichia phage vB_EcoM_MM02]||_Escherichia_phage_vB_EcoM_MM02_.gbk|hypothetical protein|240|MK373784(169201):26074-26313:-1 ^^ Escherichia phage vB_EcoM_MM02, complete genome.|neighbours:ID:QBQ79094.1(-1),ID:QBQ79096.1(-1)|neighbour_genes:putative thymidylate..,hypothetical protein|
MISRKTFNHQLNEEILTIKLNTNEQILKKALMGLFETKAAKVIKEPVQLEYYADAFLHSVLGSIDAEALRYINIVKKFK
> |[Tevenvirinae _Escherichia_phage_vB_EcoM_PhAPEC2]||_Escherichia_phage_vB_EcoM_PhAPEC2.gb|Phage protein|240|NC_024794.1(167318):25850-26089:-1 ^RAST2:fig|1198136.124.peg.44^ Tevenvirinae _Escherichia_phage_vB_EcoM_PhAPEC2|neighbours:(-1),(-1)|neighbour_genes:hypothetical protein,Phage protein|
MISRKTFNYKLNEEILTIKLNTNEQILKKALMGLFETKAAKVIKEPVQLEYYTDAFLHSVLGSIDSEALRYINIAKKFK
>ID:QBQ77070.1 |[Escherichia phage vB_EcoM_WFK]||_Escherichia_phage_vB_EcoM_WFK_.gbk|hypothetical protein|240|MK373775(164590):26082-26321:-1 ^^ Escherichia phage vB_EcoM_WFK, complete genome.|neighbours:ID:QBQ77069.1(-1),ID:QBQ77071.1(-1)|neighbour_genes:putative thymidylate..,hypothetical protein|
MISRKTFNHQLNEEILTIKLNTNEQILKKALMGLFETKAAKVIKEPVQLEYYADAFLHSVLGSIDAEALRYINIVKKFK
>ID:QBQ76809.1 |[Escherichia phage vB_EcoM_WFL6982]||_Escherichia_phage_vB_EcoM_WFL6982_.gbk|hypothetical protein|240|MK373774(164279):26082-26321:-1 ^^ Escherichia phage vB_EcoM_WFL6982, complete genome.|neighbours:ID:QBQ76808.1(-1),ID:QBQ76810.1(-1)|neighbour_genes:putative thymidylate..,hypothetical protein|
MISRKTFNHQLNEEILTIKLNTNEQILKKALMGLFETKAAKVIKEPVQLEYYADAFLHSVLGSIDAEALRYINIVKKFK
>ID:QBQ77550.1 |[Escherichia phage vB_EcoM_WFbE185]||_Escherichia_phage_vB_EcoM_WFbE185.gbk|hypothetical protein|240|MK373778(170429):26066-26305:-1 ^^ Escherichia phage vB_EcoM_WFbE185, complete genome.|neighbours:ID:QBQ77549.1(-1),ID:QBQ77551.1(-1)|neighbour_genes:putative thymidylate..,hypothetical protein|
MISRKTFNHQLNEEILTIKLNTNEQILKKALMGLFETKAAKVIKEPVQLEYYADAFLHSVLGSIDAEALRYINIVKKFK
>ID:VCU44611.1 |[Escherichia virus vB_Eco_mar005P1]|vB_Eco_mar005P1|_Escherichia_virus_vB_Eco_mar005P1_.gbk|hypothetical protein|240|LR027390(167773):126281-126520:-1 ^^ Escherichia virus vB_Eco_mar005P1 genome assembly, chromosome: 1.|neighbours:ID:VCU44610.1(-1),ID:VCU44612.1(-1)|neighbour_genes:hypothetical protein,hypothetical protein|
MISRKTFNYKLNEEILTMKLNTNEQILKKALMGLFETKAAKVIKEPVQLEYYTDAFLHSVLGSIDSEALRYINIAKKFK
>ID:VCU44254.1 |[Escherichia virus vB_Eco_mar005P1]|vB_Eco_mar006P2|_Escherichia_virus_vB_Eco_mar005P1_strain_vB_Eco_mar006P2_.gbk|hypothetical protein|240|LR027387(167773):59530-59769:-1 ^^ Escherichia virus vB_Eco_mar005P1 strain vB_Eco_mar006P2 genome assembly, chromosome: 1.|neighbours:ID:VCU44253.1(-1),ID:VCU44255.1(-1)|neighbour_genes:hypothetical protein,hypothetical protein|
MISRKTFNYKLNEEILTMKLNTNEQILKKALMGLFETKAAKVIKEPVQLEYYTDAFLHSVLGSIDSEALRYINIAKKFK
>ID:VCU43383.1 |[Escherichia virus vB_Eco_mar005P1]|vB_Eco_mar007P3|_Escherichia_virus_vB_Eco_mar005P1_strain_vB_Eco_mar007P3_.gbk|hypothetical protein|240|LR027383(167651):149167-149406:-1 ^^ Escherichia virus vB_Eco_mar005P1 strain vB_Eco_mar007P3 genome assembly, chromosome: 1.|neighbours:ID:VCU43382.1(-1),ID:VCU43384.1(-1)|neighbour_genes:hypothetical protein,hypothetical protein|
MISRKTFNYKLNEEILTMKLNTNEQILKKALMGLFETKAAKVIKEPVQLEYYTDAFLHSVLGSIDSEALRYINIAKKFK
>ID:VCU44098.1 |[Escherichia virus vB_Eco_mar005P1]|vB_Eco_mar008P4|_Escherichia_virus_vB_Eco_mar005P1_strain_vB_Eco_mar008P4_.gbk|hypothetical protein|240|LR027386(167773):131948-132187:-1 ^^ Escherichia virus vB_Eco_mar005P1 strain vB_Eco_mar008P4 genome assembly, chromosome: 1.|neighbours:ID:VCU44097.1(-1),ID:VCU44099.1(-1)|neighbour_genes:hypothetical protein,hypothetical protein|
MISRKTFNYKLNEEILTMKLNTNEQILKKALMGLFETKAAKVIKEPVQLEYYTDAFLHSVLGSIDSEALRYINIAKKFK
>ID:VCU44957.1 |[Escherichia virus vB_Eco_mar005P1]|vB_Eco_mar009P5|_Escherichia_virus_vB_Eco_mar005P1_strain_vB_Eco_mar009P5_.gbk|hypothetical protein|240|LR027391(167658):165166-165405:1 ^^ Escherichia virus vB_Eco_mar005P1 strain vB_Eco_mar009P5 genome assembly, chromosome: 1.|neighbours:ID:VCU44956.1(1),ID:VCU44958.1(1)|neighbour_genes:hypothetical protein,hypothetical protein|
MISRKTFNYKLNEEILTMKLNTNEQILKKALMGLFETKAAKVIKEPVQLEYYTDAFLHSVLGSIDSEALRYINIAKKFK
>ID:YP_009211466.1 |[Pectobacterium bacteriophage PM2]||_Pectobacterium_bacteriophage_PM2.gbk|hypothetical protein|174|NC_028940(170286):23555-23728:-1 ^GeneID:26637938^ Pectobacterium bacteriophage PM2, complete genome.|neighbours:ID:YP_009211465.1(-1),ID:YP_009211467.1(-1)|neighbour_genes:hypothetical protein,hypothetical protein|
MKNIEELKSDLKLLFETKADGLVPKETLSYFADAFAHSIMGTINLELERHINVGKRK
> |[Tevenvirinae Shigella_phage_SHSML-52-1]||_Shigella_phage_SHSML-52-1.gb|Phage protein|240|NC_031090.1(169621):9562-9801:1 ^RAST2:fig|1198136.79.peg.12^ Tevenvirinae Shigella_phage_SHSML-52-1|neighbours:(1),(1)|neighbour_genes:Phage protein,hypothetical protein|
MISRKSFNYKLNEEILTMKLNTNEQILKKALMGLFETKAAKVIKEPVQLEYYTDAFLHSVLGSIDSEALRYINIVKKFK
> |[Tevenvirinae Escherichia_phage_F2]||_Escherichia_phage_F2.gb|Phage protein|150|MN864145.1(168241):36613-36762:1 ^RAST2:fig|1198136.159.peg.72^ Tevenvirinae Escherichia_phage_F2|neighbours:(1),(1)|neighbour_genes:Phage protein,hypothetical protein|
MISRKTFNHQLNEEILTIKINSNEQILKKALMGLFETKAAKVIKEPVQL
> |[Tevenvirinae Escherichia_phage_JN02]||_Escherichia_phage_JN02.gb|Phage protein|240|MT782071.1(169453):26081-26320:-1 ^RAST2:fig|1198136.157.peg.45^ Tevenvirinae Escherichia_phage_JN02|neighbours:(-1),(-1)|neighbour_genes:hypothetical protein,Phage protein|
MISRKSFNYKLNEEILTIKLNTNEQILKKALMGLFETKAAKAIKEPVQLEYYADAFLHSVLGSIDAEALRYINIAKKFK
>ID:QBP05664.1 |[Escherichia phage PHB12]||_Escherichia_phage_PHB12.gbk|hypothetical protein|162|MK524178(168791):86821-86982:-1 ^^ Escherichia phage PHB12, complete genome.|neighbours:ID:QBP05663.1(-1),ID:QBP05665.1(-1)|neighbour_genes:putative thymidylate..,hypothetical protein|
MISRKTFNHQLNEEILTMKINSNEQILKKALMGLFETKAAKVIKETCSTRILR
>ID:QHR67138.1 |[Escherichia phage mogra]||_Escherichia_phage_mogra.gbk|hypothetical protein|240|MN850579(168724):148666-148905:1 ^^ Escherichia phage mogra, complete genome.|neighbours:ID:QHR67137.1(1),ID:QHR67139.1(1)|neighbour_genes:peptidase,putative thymidylate..|
MISRKTFNHRLNEEILTMKLNTNEQILKKALMGLFETKAAKVIKEPVQLEYYADAFLHSVLGSIDAESLRYINIVKKFK
>ID:QHR68271.1 |[Escherichia phage moha]||_Escherichia_phage_moha.gbk|hypothetical protein|240|MN850590(168676):85522-85761:1 ^^ Escherichia phage moha, complete genome.|neighbours:ID:QHR68270.1(1),ID:QHR68272.1(1)|neighbour_genes:peptidase,putative thymidylate..|
MISRKTFNHQLNEEILTMKLNTNEQILKKALMGLFETKAAKVIKEPVQLEYYADAFLHSVLGSIDAEALRYINIAKKFK
>ID:QHR76505.1 |[Escherichia phage moskry]||_Escherichia_phage_moskry.gbk|hypothetical protein|240|MN850651(169410):35690-35929:-1 ^^ Escherichia phage moskry, complete genome.|neighbours:ID:QHR76504.1(-1),ID:QHR76506.1(-1)|neighbour_genes:putative thymidylate..,peptidase|
MISRKTFNHQLNEEILTIKINSNEQILKKALMGLFETKAAKAIKEPVQLEYYADAFLHSVLGSIDSEALRYINIAKKFK
>ID:ARM70865.1 |[Escherichia phage phiC120]||_Escherichia_phage_phiC120.gbk|hypothetical protein|240|KY703222(186570):114825-115064:-1 ^^ Escherichia phage phiC120, complete genome.|neighbours:ID:ARM70864.1(-1),ID:ARM70866.1(-1)|neighbour_genes:hypothetical protein,hypothetical protein|
MISRKTFNHQLNEEILTMKLNTNEQILKKALMGLFETKAAKVIKEPVQLEYYADAFLHSVLGSIDAEALRYINIVKKFK
>ID:AWM11896.1 |[Escherichia phage vB_EcoM_NBG1]||_Escherichia_phage_vB_EcoM_NBG1.gbk|hypothetical protein|240|MH243438(168869):25935-26174:-1 ^^ Escherichia phage vB_EcoM_NBG1, complete genome.|neighbours:ID:AWM11757.1(-1),ID:AWM11722.1(-1)|neighbour_genes:dCMP hydroxymethylas..,hypothetical protein|
MISRKTFNHQLNEEILTMKLNTNEQILKKALMGLFETKAAKVIKEPVQLEYYADAFLHSVLGSIDAEALRYINITKKFK
> |[Tevenvirinae Escherichia_virus_TH12]||_Escherichia_virus_TH12.gb|Phage protein|240|MT446390.1(169545):144642-144881:1 ^RAST2:fig|1198136.138.peg.240^ Tevenvirinae Escherichia_virus_TH12|neighbours:(1),(1)|neighbour_genes:Phage protein,hypothetical protein|
MISRKSFNYKLNEEILTMKLNTNEQILKKALMGLFETKAAKVIKEPVQLEYYTDAFLHSVLGSIDSEALRYINIVKKFK
> |[Tevenvirinae Escherichia_virus_TH58]||_Escherichia_virus_TH58.gb|Phage protein|150|MT446423.1(170748):88308-88457:1 ^RAST2:fig|1198136.130.peg.154^ Tevenvirinae Escherichia_virus_TH58|neighbours:(1),(1)|neighbour_genes:Phage protein,hypothetical protein|
MISRKTFNHQLNEEILTTKINSNEQILKKALIGLFETKAAKVIKEPVQL
>ID:QEG05625.1 |[Shigella phage JK36]|JK36|_Shigella_phage_JK36.gbk|hypothetical protein|240|MK962754(168893):26090-26329:-1 ^^ Shigella phage JK36, complete genome.|neighbours:ID:QEG05624.1(-1),ID:QEG05626.1(-1)|neighbour_genes:dCMP hydroxymethylas..,peptidase family U32..|
MISRKTFNHQLNEEILTMKLNTNEQILKKALMGLFETKAAKVIKEPVQLEYYADAFLHSVLGSIDAEALRYINIAKKFK
>ID:QEG06161.1 |[Shigella phage JK42]|JK42|_Shigella_phage_JK42.gbk|hypothetical protein|240|MK962756(168306):25303-25542:-1 ^^ Shigella phage JK42, complete genome.|neighbours:ID:QEG06160.1(-1),ID:QEG06162.1(-1)|neighbour_genes:dCMP hydroxymethylas..,peptidase family U32..|
MISRKTFNHQLNEEILTMKLNTNEQILKKALMGLFETKAAKVIKEPVQLEYYADAFLHSVLGSIDAEALRYINIAKKFK
>ID:QEG06433.1 |[Shigella phage JK45]|JK45|_Shigella_phage_JK45.gbk|hypothetical protein|240|MK962757(170740):25802-26041:-1 ^^ Shigella phage JK45, complete genome.|neighbours:ID:QEG06432.1(-1),ID:QEG06434.1(-1)|neighbour_genes:dCMP hydroxymethylas..,peptidase family U32..|
MISRKTFNHQLNEEILTMKLNTNEQILKRALMGLFETKAAKVIKEPVQLEYYADAFLHSVLGSIGAEALRYINIVKKFK
>ID:YP_009100589.1 |[Shigella phage Shf125875]||_Shigella_phage_Shf125875.gbk|hypothetical protein|240|NC_025437(169062):26388-26627:-1 ^GeneID:22277295^ Shigella phage Shf125875, complete genome.|neighbours:ID:YP_009100588.1(-1),ID:YP_009100590.1(-1)|neighbour_genes:hypothetical protein,hypothetical protein|
MISRKTFNHQLNEEILTIKLNTNEQILKKALMGLFETKAAKVIKEPVQLEYYADAFLHSVLGSIDAEALRYTNIAKKFK
>ID:AYD79250.1 |[Shigella phage phi25-307]||_Shigella_phage_phi25-307.gbk|hypothetical protein|162|MG589383(167544):6076-6237:-1 ^^ Shigella phage phi25-307, complete genome.|neighbours:ID:AYD79249.1(-1),ID:AYD79251.1(-1)|neighbour_genes:thyA_1,hypothetical protein|
MISRKTFNHQLNEEILTMKLNTNEQILKKALMGLFETKAAKVIKETCSIGILR
