# Supplementary material for: Influence of Non-canonical DNA Bases on the Genomic Diversity of Tevenvirinae
Source: Front Microbiol. 2021 Apr 6;12:632686. doi: 10.3389/fmicb.2021.632686 (PMC8056088; doi:10.3389/fmicb.2021.632686)
Supplement: Supplementary Data Sheet 3 — Clusters of the extended set of Tevenvirinae genomes. Lists of GSCs with homologs are presented (folder “GSCs”), which are described in Supplementary Table 2. Also, clusters of protein homologs associated with the synthesis of non-canonical bases are presented (folder “Non-canonical base clusters”), which are described in Table 2. [file Data_Sheet_3.ZIP › Data sheet 3/Non-canonical bases clusters/orf050.faa]

> |[Tevenvirinae _Enterobacteria_phage_ATK47]||_Enterobacteria_phage_ATK47.gb|Phage protein|1170|KT184309.1(170020):146854-148023:1 ^RAST2:fig|1198136.68.peg.243^ Tevenvirinae _Enterobacteria_phage_ATK47|neighbours:(1),(1)|neighbour_genes:Phage protein,Phage protein|
MQKMNTFKIGTNFDLALLDKIVELNKTYPNSLINEVYGSTREMAFVAARPDFRLPDVDKKMLEDYVKRCNELGICFNYTLNTINPGSKRELVEWKKKAIQDYVQYLWSIGVWRITIANPVVMEIVREVNKDIEIEVSTILHVDAVTQIKYLHDQYNIKKVCCGIHKNRSVSFLKRAAEFCNKNNIIFEVLVNEFCSNAGKGYTTHCSYRDSCYIFHSTDVTADDAKSLNGYPMQHCIKARDTDPFNWLRTRFVRPQDLKLYNDIGITQFKVSGRTGSTDYILKVLEAYASEKFEGNLLELWKPLETIFTLENETEFSHTVNIETSLLDGFLEKRWFRHPDFDCANEICGTTCTYCERYYKRQLSKNGLSENSISIIDITNSDDALRYPE
> |[Tevenvirinae Enterobacteria_phage_ATK48]||_Enterobacteria_phage_ATK48.gb|Phage protein|1170|KT184310.1(169729):75358-76527:1 ^RAST2:fig|1198136.55.peg.136^ Tevenvirinae Enterobacteria_phage_ATK48|neighbours:(1),(1)|neighbour_genes:Phage protein,Phage protein|
MQKMNTFKIGTNFDLALLDKIVELNKTYPNSLINEVYGSTREMAFVAARPDFRLPDVDKKMLEDYVKRCNELGICFNYTLNTINPGSKRELVEWKKKAIQDYVQYLWSIGVWRITIANPVVMEIVREVNKDIEIEVSTILHVDAVTQIKYLHDQYNIKKVCCGIHKNRSVSFLKRAAEFCNKNNIIFEVLVNEFCSNAGKGYTTHCSYRDSCYIFHSTDVTADDAKSLNGYPMQHCIKARDTDPFNWLRTRFVRPQDLKLYNDIGITQFKVSGRTGSTDYILKVLEAYASEKFEGNLLELWKPLETIFTLENETEFSHTVNIETSLLDGFLEKRWFRHPDFDCANEICGTTCTYCERYYKRQLSKNGLSENSISIIDITNSDDALRYPE
> |[Viruses Hx01]||_Enterobacteria_phage_HX01.gb|Phage protein|1161|NC_018855.1(169158):78763-79923:1 ^RAST2:fig|10239.59.peg.131^ Viruses Hx01|neighbours:(1),(1)|neighbour_genes:Phage protein,Phage protein|
MNTFKIGTNFDLALLDKIVELNKTYPNSLINEVYGSTREMAFVAARPDFRLPDVDKKMLEDYVKRCNELGICFNYTLNTINPGSKRELVEWKKKAIQDYVQYLWSIGVWRITIANPVVMEIVREVNKDIEIEVSTILHVDAVTQIKYLHDQYNIKKVCCGIHKNRSVSFLKRAAEFCNKNNIIFEVLVNEFCSNAGKGYTTHCSYRDSCYIFHSTDVTVDDAKSLNGYPMQHCIKARDTDPFNWLRTRFVRPQDLKLYNDIGITQFKVSGRTGSTDYILKVLEAYASEKFEGNLLELWKPLETIFTLENETEFSHTVNIETSLLDGFLEKRWFKHPDFDCANEICGTTCTYCERYYKRQLSKNGLSENSISIIDITNSDDALRYPE
>ID:NP_861740.1 |[Enterobacteria phage RB69]||_Enterobacteria_phage_RB69_.gbk|RB69ORF050c hypothet..|1170|NC_004928(167560):26492-27661:-1 ^GeneID:1494166^ Enterobacteria phage RB69, complete genome.|neighbours:ID:NP_861739.1(-1),ID:NP_861741.1(-1)|neighbour_genes:RB69ORF049c hypothet..,RB69ORF051c hypothet..|
MQKMNTFKIGTNFDLALLDKIVELNKTYPNSLINEVYGSTREMAFVAARPDFRLPDVDKKMLEDYVKRCNELGICFNYTLNTINPGSKRELVEWKKKAIQDYVQYLWSIGVWRITIANPVVMEIVREVNKDIEIEVSTILHVDAVTQIKYLHDQYNIKKVCCGIHKNRSVSFLKRAAEFCNKNNIIFEVLVNEFCSNAGKGYTTHCSYRDSCYIFHSTDVTADDAKSLNGYPMQHCIKARDTDPFNWLRTRFVRPQDLKLYNDIGITQFKVSGRTGSTDYILKVLEAYASEKFEGNLLELWKPLETIFTLENETEFSHTVNIETSLLDGFLEKRWFRHPDFDCANEICGTTCTYCERYYKRQLSKNGLSENSISIIDVTNSDDALRYPE
>ID:YP_009592917.1 |[Escherichia coli O157 typing phage 3]||_Escherichia_coli_O157_typing_phage_3_.gbk|peptidase family U32..|1161|NC_041863(168733):123886-125046:1 ^GeneID:40068413^ Escherichia coli O157 typing phage 3, complete genome.|neighbours:ID:YP_009592916.1(1),ID:YP_009592918.1(1)|neighbour_genes:hypothetical protein,hypothetical protein|
MNTFKIGTNFDLALLDKIVELNKTYPNSLINEVYGSTREMAFVAARPDFRLPDVDKKMLEDYVKRCNELGICFNYTLNTINPGSKRELVGWKKKAIQDYVQYLWSIGVWRITIANPVVMEIVREVNKDIEIEVSTILHVDAVTQIKYLHDQYNIKKVCCGIHKNRSVSFLKRAAEFCNKNNIIFEVLVNEFCSNAGKGYTTHCSYRDSCYIFHSTDVTADDAKSLNGYPMQHCIKARDTDPFNWLRTRFVRPQDLKLYNDIGITQFKVSGRTGSTDYILKVLEAYASEKFEGNLLELWKPLETIFTLENETEFSHTVNIETSLLDGFLEKRWFRHPDFDCANEICGTTCTYCERYYKRQLSKNGLAENSISIIDITNSDDALRYPE
>ID:YP_009593058.1 |[Escherichia coli O157 typing phage 6]||_Escherichia_coli_O157_typing_phage_6_.gbk|peptidase family U32..|1161|NC_041864(160570):43687-44847:-1 ^GeneID:40068555^ Escherichia coli O157 typing phage 6, complete genome.|neighbours:ID:YP_009593057.1(-1),ID:YP_009593059.1(-1)|neighbour_genes:hypothetical protein,hypothetical protein|
MNTFKIGTNFDLALLDKIVELNKTYPNSLINEVYGSTREMAFVAARPDFRLPDVDKKMLEDYVKRCNELGICFNYTLNTINPGSKRELVGWKKKAIQDYVQYLWSIGVWRITIANPVVMEIVREVNKDIEIEVSTILHVDAVTQIKYLHDQYNIKKVCCGIHKNRSVSFLKRAAEFCNKNNIIFEVLVNEFCSNAGKGYTTHCSYRDSCYIFHSTDVTADDAKSLNGYPMQHCIKARDTDPFNWLRTRFVRPQDLKLYNDIGITQFKVSGRTGSTDYILKVLEAYASEKFEGNLLELWKPLETIFTLENETEFSHTVNIETSLLDGFLEKRWFRHPDFDCANEICGTTCTYCERYYKRQLSKNGLAENSISIIDITNSDDALRYPE
>ID:YP_009225215.1 |[Escherichia phage APCEc01]||_Escherichia_phage_APCEc01_.gbk|hypothetical protein|1161|NC_029091(168771):158400-159560:1 ^GeneID:26796168^ Escherichia phage APCEc01, complete genome.|neighbours:ID:YP_009225214.1(1),ID:YP_009225216.1(1)|neighbour_genes:hypothetical protein,hypothetical protein|
MNTFKIGTNFDLALLDKIVELNKTYPNSLINEVYGSTREMAFVAARPDFRLPDVDKKMLEDYVKRCNELGICFNYTLNTINPGSKRELVEWKKKAIQDYVQYLWSIGVWRITIANPVVMEIVREVNKDIEIEVSTILHVDAVTQIKYLHDQYNIKKVCCGIHKNRSVSFLKRAAEFCNKNNIIFEVLVNEFCSNAGKGYTTHCSYRDSCYIFHSTDVTADDAKSLNGYPMQHCIKARDTDPFNWLRTRFVRPQDLKLYNDIGITQFKVSGRTGSTDYILKVLEAYASEKFEGNLLELWKPLETIFTLENETEFSHTVNIETSLLDGFLEKRWFRHPDFDCANEICGTTCTYCERYYKRQLSKNGLAENSISIIDITNSDDALRYPE
> |[Tevenvirinae Escherichia_phage_HP3]||_Escherichia_phage_HP3.gb|Phage protein|1170|NC_041920.1(170254):35628-36797:-1 ^RAST2:fig|1198136.53.peg.70^ Tevenvirinae Escherichia_phage_HP3|neighbours:(-1),(-1)|neighbour_genes:Phage protein,Phage protein|
MQKMNTFKIGTNFDLALLDKIVELNKTYPNSLINEVYGSTREMAFVAARPDFRLPDVDKKMLEDYVKRCNELGICFNYTLNTINPGSKRELVEWKKKAIQDYVQYLWSIGVWRITIANPVVMEIVREVNKDIEIEVSTILHVDAVTQIKYLHDQYNIKKVCCGIHKNRSVSFLKRAAEFCNKNNIIFEVLVNEFCSNAGKGYTTHCSYRDSCYIFHSTDVTADDAKSLNGYPMQHCIKARDTDPFNWLRTRFVRPQDLKLYNDIGITQFKVSGRTGSTDYILKVLEAYASEKFEGNLLELWKPLETIFTLENETEFSHTVNIETSLLDGFLEKRWFRHPDFDCANEICGTTCTYCERYYKRQLSKNGLSENSISIIDITNSDDALRYPE
>ID:AYR03958.1 |[Escherichia phage OLB35]||_Escherichia_phage_OLB35_.gbk|peptidase|810|MH992122(169140):26994-27803:-1 ^^ UNVERIFIED: Escherichia phage OLB35, complete genome.|neighbours:ID:AYR03957.1(-1),ID:AYR03959.1(-1)|neighbour_genes:peptidase,hypothetical protein|
MNTFKIGTNFDLALLDKIVELNKTYPNSLINEVYGSTREMAFVAARPDFRLPDVDKKMLEDYVKRCNELGICFNYTLNTINPGSKRELVEWKKKAIQDYVQYLWSIGVWRITIANPVVMEIVREVNKDIEIEVSTILHVDAVTQIKYLHDQYNIKKVCCGIHKNRSVSFLKRAAEFCNKNNIIFEVLVNEFCSNAGKGYTTHCSYRVSCYIFHSTDVTADDAKSLNGYPMQHCIKARDTDPFNWLRTRFVRPQDLKLYNDIGITQFKVS
> |[Tevenvirinae _Escherichia_phage_SF]||_Escherichia_phage_SF.gb|Phage protein|1161|MH359124.1(168695):94799-95959:1 ^RAST2:fig|1198136.100.peg.161^ Tevenvirinae _Escherichia_phage_SF|neighbours:(1),(1)|neighbour_genes:hypothetical protein,Phage protein|
MNTFKIGTNFDLALLDKIVELNKTYPNSLINEVYGSTREMAFVAARPDFRLPDVDKKMLEDYVKRCNELGICFNYTLNTINPGSKRELVEWKKKAIQDYVQYLWSIGVWRITIANPVVMEIVREVNKDIEIEVSTILHVDAVTQIKYLHDQYNIKKVCCGIHKNRSVSFLKRAAEFCNKNNIIFEVLVNEFCSNAGKGYTTHCSYRDSCYIFHSTDVTVDDAKSLNGYPMQHCIKARDTDPFNWLRTRFVRPQDLKLYNDIGITQFKVSGRTGSTDYILKVLEAYASEKFEGNLLELWKPLETIFTLENETEFSHTVNIETSLLDGFLEKRWFKHPDFDCANEICGTTCTYCERYYKRQLSKNGLSENSISIIDITNSDDALRYPE
>ID:YP_009608357.1 |[Escherichia phage ST0]||_Escherichia_phage_ST0.gbk|hypothetical protein|1161|NC_041990(170496):35097-36257:1 ^GeneID:40084379^ Escherichia phage ST0, complete genome.|neighbours:ID:YP_009608356.1(1),ID:YP_009608358.1(1)|neighbour_genes:hypothetical protein,hypothetical protein|
MNTFKIGTNFDLALLDKIVELNKTYPNSLINEVYGSTREMAFVAARPDFRLPDVDKKMLEDYVKRCNELGICFNYTLNTINPGSKRELVEWKKKAIQDYVQYLWSIGVWRITIANPVVMEIVREVNKDIEIEVSTILHVDAVTQIKYLHDQYNIKKVCCGIHKNRSVSFLKRAAEFCNKNNIIFEVLVNEFCSNAGKGYTTHCSYRDSCYIFHSTDVTVDDAKSLNGYPMQHCIKARDTDPFNWLRTRFVRPQDLKLYNDIGITQFKVSGRTGSTDYILKVLEAYASEKFEGNLLELWKPLETIFTLENETEFSHTVNIETSLLDGFLEKRWFRHPDFDCANEICGTTCTYCERYYKRQLSKNGLAENSISIIDITNSDDALRYPE
>ID:AYN56371.1 |[Escherichia phage p000v]||_Escherichia_phage_p000v_.gbk|hypothetical protein|1161|MK047717(167803):123342-124502:1 ^^ Escherichia phage p000v, complete genome.|neighbours:ID:AYN56370.1(1),ID:AYN56372.1(1)|neighbour_genes:hypothetical protein,hypothetical protein|
MNTFKIGTNFDLALLDKIVELNKTYPNSLINEVYGSTREMAFVAARPDFRLPDVDKKMLEDYVKRCNELGICFNYTLNTINPGSKRELVEWKKKAIQDYVQYLWSIGVWRITIANPVVMEIVREVNKDIEIEVSTILHVDAVTQIKYLHDQYNIKKVCCGIHKNRSVSFLKRAAEFCNKNNIIFEVLVNEFCSNAGKGYTTHCSYRDSCYIFHSTDVTADDAKSLNGYPMQHCIKARDTDPFNWLRTRFVRPQDLKLYNDIGITQFKVSGRTGSTDYILKVLEAYASEKFEGNLLELWKPLETIFTLENETEFSHTVNIETSLLDGFLEKRWFRHPDFDCANEICGSTCTYCERYYKRQLSKNGLAENSISIIDITNSDDALRYPE
> |[Tevenvirinae _Escherichia_phage_p000y]||_Escherichia_phage_p000y.gb|Phage protein|1170|MK047718.1(169872):65830-66999:1 ^RAST2:fig|1198136.97.peg.125^ Tevenvirinae _Escherichia_phage_p000y|neighbours:(1),(1)|neighbour_genes:hypothetical protein,Phage protein|
MQKMNTFKIGTNFDLALLDKIVELNKTYPNSLINEVYGSTREMAFVAARPDFRLPDVDKKMLEDYVKRCNELGICFNYTLNTINPGSKRELVEWKKKAIQDYVQYLWSIGVWRITIANPVVMEIVREVNKDIEIEVSTILHVDAVTQIKYLHDQYNIKKVCCGIHKNRSVSFLKRAAEFCNKNNIIFEVLVNEFCSNAGKGYTTHCSYRDSCYIFHSTDVTADDAKSLNGYPMQHCIKARDTDPFNWLRTRFVRPQDLKLYNDIGITQFKVSGRTGSTDYILKVLEAYASEKFEGNLLELWKPLETIFTLENETEFSHTVNIETSLLDGFLEKRWFRHPDFDCANEICGSTCTYCERYYKRQLSKNGLAENSISIIDITNSDDALRYPE
> |[Tevenvirinae Escherichia_phage_vB_EcoM_G2285]||_Escherichia_phage_vB_EcoM_G2285.gb|Phage protein|1161|MK327933.1(166675):25755-26915:-1 ^RAST2:fig|1198136.60.peg.46^ Tevenvirinae Escherichia_phage_vB_EcoM_G2285|neighbours:(-1),(-1)|neighbour_genes:Phage protein,hypothetical protein|
MNTFKIGTNFDLALLDKIVELNKTYPNSLINEVYGSTREMAFVAARPDFRLPDVDKKMLEDYVKRCNELGICFNYTLNTINPGSKRELVEWKKKAIQDYVQYLWSIGVWRITIANPVVMEIVREVNKDIEIEVSTILHVDAVTQIKYLHDQYNIKKVCCGIHKNRSVSFLKRAAEFCNKNNIIFEVLVNEFCSNAGKGYTTHCSYRDSCYIFHSTDVTADDAKSLNGYPMQHCIKARDTDPFNWLRTRFVRPQDLKLYNDIGITQFKVSGRTGSTDYILKVLEAYASEKFEGNLLELWKPLETIFTLENETEFSHTVNIETSLLDGFLEKRWFRHPDFDCANEICGTTCTYCERYYKRQLSKTGLAENSISIIDITNSDDALRYPE
> |[Tevenvirinae _Escherichia_phage_vB_EcoM_G2469]||_Escherichia_phage_vB_EcoM_G2469.gb|Phage protein|1170|MK327934.1(170452):26298-27467:-1 ^RAST2:fig|1198136.90.peg.46^ Tevenvirinae _Escherichia_phage_vB_EcoM_G2469|neighbours:(-1),(-1)|neighbour_genes:Phage protein,hypothetical protein|
MQKMNTFKIGTNFDLALLDKIVELNKTYPNSLINEVYGSTREMAFVAARPDFRLPDVDKKMLEDYVKRCNELGICFNYTLNTINPGSKRELVEWKKKAIQDYVQYLWSIGVWRITIANPVVMEIVREVNKDIEIEVSTILHVDAVTQIKYLHDQYNIKKVCCGIHKNRSVSFLKRAAEFCNKNNIIFEVLVNEFCSNAGKGYTTHCSYRDSCYIFHSTDVTADDAKSLNGYPMQHCIKARDTDPFNWLRTRFVRPQDLKLYNDIGITQFKVSGRTGSTDYILKVLEAYASEKFEGNLLELWKPLETIFTLENETEFSHTVNIETSLLDGFLEKRWFRHPDFDCANEICGTTCTYCERYYKRQLSKNGLAENSISIIDITNSDDALRYPE
>ID:QBO65187.1 |[Escherichia phage vB_EcoM_G53]||_Escherichia_phage_vB_EcoM_G53_.gbk|hypothetical protein|1173|MK327943(167834):26359-27531:-1 ^^ Escherichia phage vB_EcoM_G53, complete genome.|neighbours:ID:QBO65186.1(-1),ID:QBO65188.1(-1)|neighbour_genes:hypothetical protein,hypothetical protein|
MQKKMNTFKIGTNFDLALLDKIVELNKTYPNSLINEVYGSTREMAFVAARPDFRLPDVDKKMLEDYVKRCNELGICFNYTLNTINPGSKRELVEWKKKAIQDYVQYLWSIGVWRITIANPVVMEIVREVNKDIEIEVSTILHVDAVTQIKYLHDQYNIKKVCCGIHKNRSVSFLKRAAEFCNKNNIIFEVLVNEFCSNAGKGYTTHCSYRDSCYIFHSTDVTADDAKSLNGYPMQHCIKARDTDPFNWLRTRFVRPQDLKLYNDIGITQFKVSGRTGSTDYILKVLEAYASEKFEGNLLELWKPLETIFTLENETEFSHTVNIETSLLDGFLEKRWFRHPDFDCANEICGTTCTYCERYYKRQLSKNGLAENSISIIDITNSDDALRYPE
>ID:YP_009037457.1 |[Escherichia phage vB_EcoM_JS09]||_Escherichia_phage_vB_EcoM_JS09_.gbk|hypothetical protein|1161|NC_024124(169148):143822-144982:1 ^GeneID:19524859^ Escherichia phage vB_EcoM_JS09, complete genome.|neighbours:ID:YP_009037456.1(1),ID:YP_009037458.1(1)|neighbour_genes:hypothetical protein,hypothetical protein|
MNTFKIGTNFDLALLDKIVELNKTYPNSLINEVYGSTREMAFVAARPDFRLPDVDKKMLEDYVKRCNELGICFNYTLNTINPGSKRELVEWKKKAIQDYVQYLWSIGVWRITIANPVVMEIVREVNKDIEIEVSTILHVDAVTQIKYLHDQYNIKKVCCGIHKNRSVSFLKRAAEFCNKNNIIFEVLVNEFCSNAGKGYTTHCSYRDSCYIFHSTDVTADDAKSLNGYPMQHCIKARDTDPFNWLRTRFVRPQDLKLYNDIGITQFKVSGRTGSTDYILKVLEAYASEKFEGNLLELWKPLETIFTLENETEFSHTVNIETSLLDGFLEKRWFRHPDFDCANEICGTTCTYCERYYKRQLSKNGLAENSISIIDITNSDDALRYPE
> |[Tevenvirinae Escherichia_phage_vB_EcoM_KAW3E185]||_Escherichia_phage_vB_EcoM_KAW3E185.gb|Phage protein|1173|MK373782.1(170187):26704-27876:-1 ^RAST2:fig|1198136.54.peg.48^ Tevenvirinae Escherichia_phage_vB_EcoM_KAW3E185|neighbours:(-1),(-1)|neighbour_genes:Phage protein,hypothetical protein|
MQKKMNTFKIGTNFDLALLDKIVELNKTYPNSLINEVYGSTREMAFVAARPDFRLPDVDKKMLEDYVKRCNELGICFNYTLNTINPGSKRELVEWKKKAIQDYVQYLWSIGVWRITIANPVVMEIVREVNKDIEIEVSTILHVDAVTQIKYLHDQYNIKKVCCGIHKNRSVSFLKRAAEFCNKNNIIFEVLVNEFCSNAGKGYTTHCSYRDSCYIFHSTDVTADDAKSLNGYPMQHCIKARDTDPFNWLRTRFVRPQDLKLYNDIGITQFKVSGRTGSTDYILKVLEAYASEKFEGNLLELWKPLETIFTLENETEFSHTVNIETSLLDGFLEKRWFRHPDFDCANEICGTTCTYCERYYKRQLSKNGLAENSISIIDITNSDDALRYPE
>ID:QBQ79096.1 |[Escherichia phage vB_EcoM_MM02]||_Escherichia_phage_vB_EcoM_MM02_.gbk|hypothetical protein|1161|MK373784(169201):26310-27470:-1 ^^ Escherichia phage vB_EcoM_MM02, complete genome.|neighbours:ID:QBQ79095.1(-1),ID:QBQ79097.1(-1)|neighbour_genes:hypothetical protein,hypothetical protein|
MNTFKIGTNFDLALLDKIVELNKTYPNSLINEVYGSTRKMAFVAARPDFRLPDVDKKMLEDYVKRCNELGICFNYTLNTINPGSKRELVEWKKKAIQDYVQYLWSIGVWRITIANPVVMEIVREVNKDIEIEVSTILHVDAVTQIKYLHDQYNIKKVCCGIHKNRSVSFLKRAAEFCNKNNIIFEVLVNEFCSNAGKGYTTHCSYRDSCYIFHSTDVTADDAKSLNGYPMQHCIKARDTDPFNWLRTRFVRPQDLKLYNDIGITQFKVSGRTGSTDYILKVLEAYASEKFEGNLLELWKPLETIFTLENETEFSHTVNIETSLLDGFLEKRWFRHPDFDCANEICGTTCTYCERYYKRQLSKNGLAENSISIIDITNSDDALRYPE
> |[Tevenvirinae _Escherichia_phage_vB_EcoM_PhAPEC2]||_Escherichia_phage_vB_EcoM_PhAPEC2.gb|Phage protein|1161|NC_024794.1(167318):26086-27246:-1 ^RAST2:fig|1198136.124.peg.45^ Tevenvirinae _Escherichia_phage_vB_EcoM_PhAPEC2|neighbours:(-1),(-1)|neighbour_genes:Phage protein,hypothetical protein|
MNTFKIGTNFDLALLDKIVELNKTYPNSLINEVYGSTREMAFVAARPDFRLPDVDKKMLEDYVKRCNELGICFNYTLNTINPGSKRELVEWKKKAIQDYVQYLWSIGVWRITIANPVVMEIVREVNKDIEIEVSTILHVDAVTQIKYLHDQYNIKKVCCGIHKNRSVSFLKRAAEFCNKNNIIFEVLVNEFCSNAGKGYTTHCSYRDSCYIFHSTDVTADDAKSLNGYPMQHCIKARDTDPFNWLRTRFVRPQDLKLYNDIGITQFKVSGRTGSTDYILKVLEAYASEKFEGNLLELWKPLETIFTLENETEFSHTVNIETSLLDGFLEKRWFRHPDFDCANEICGSTCTYCERYYKRQLSKNGLAENSISIIDITNSDDALRYPE
>ID:QBQ77071.1 |[Escherichia phage vB_EcoM_WFK]||_Escherichia_phage_vB_EcoM_WFK_.gbk|hypothetical protein|1161|MK373775(164590):26318-27478:-1 ^^ Escherichia phage vB_EcoM_WFK, complete genome.|neighbours:ID:QBQ77070.1(-1),ID:QBQ77072.1(-1)|neighbour_genes:hypothetical protein,hypothetical protein|
MNTFKIGTNFDLALLDKIVELNKTYPNSLINEVYGSTREMAFVAARPDFRLPDVDKKMLEDYVKRCNELGICFNYTLNTINPGSKRELVEWKKKAIQDYVQYLWSIGVWRITIANPVVMEIVREVNKDIEIEVSTILHVDAVTQIKYLHDQYNIKKVCCGIHKNRSVSFLKRAAEFCNKNNIIFEVLVNEFCSNAGKGYTTHCSYRDSCYIFHSTDVTADDAKSLNGYPMQHCIKARDTDPFNWLRTRFVRPQDLKLYNDIGITQFKVSGRTGSTDYILKVLEAYASEKFEGNLLELWKPLETIFTLENETEFSHTVNIETSLLDGFLEKRWFRHPDFDCANEICGSTCTYCERYYKRQLSKNGLAENSISIIDITNSDDALRYPE
>ID:QBQ76810.1 |[Escherichia phage vB_EcoM_WFL6982]||_Escherichia_phage_vB_EcoM_WFL6982_.gbk|hypothetical protein|1161|MK373774(164279):26318-27478:-1 ^^ Escherichia phage vB_EcoM_WFL6982, complete genome.|neighbours:ID:QBQ76809.1(-1),ID:QBQ76811.1(-1)|neighbour_genes:hypothetical protein,hypothetical protein|
MNTFKIGTNFDLALLDKIVELNKTYPNSLINEVYGSTREMAFVAARPDFRLPDVDKKMLEDYVKRCNELGICFNYTLNTINPGSKRELVEWKKKAIQDYVQYLWSIGVWRITIANPVVMEIVREVNKDIEIEVSTILHVDAVTQIKYLHDQYNIKKVCCGIHKNRSVSFLKRAAEFCNKNNIIFEVLVNEFCSNAGKGYTTHCSYRDSCYIFHSTDVTADDAKSLNGYPMQHCIKARDTDPFNWLRTRFVRPQDLKLYNDIGITQFKVSGRTGSTDYILKVLEAYASEKFEGNLLELWKPLETIFTLENETEFSHTVNIETSLLDGFLEKRWFRHPDFDCANEICGSTCTYCERYYKRQLSKNGLAENSISIIDITNSDDALRYPE
>ID:QBQ77551.1 |[Escherichia phage vB_EcoM_WFbE185]||_Escherichia_phage_vB_EcoM_WFbE185.gbk|hypothetical protein|1161|MK373778(170429):26302-27462:-1 ^^ Escherichia phage vB_EcoM_WFbE185, complete genome.|neighbours:ID:QBQ77550.1(-1),ID:QBQ77552.1(-1)|neighbour_genes:hypothetical protein,hypothetical protein|
MNTFKIGTNFDLALLDKIVELNKTYPNSLINEVYGSTREMAFVAARPDFRLPDVDKKMLEDYVKRCNELGICFNYTLNTINPGSKRELVEWKKKAIQDYVQYLWSIGVWRITIANPVVMEIVREVNKDIEIEVSTILHVDAVTQIKYLHDQYNIKKVCCGIHKNRSVSFLKRAAEFCNKNNIIFEVLVNEFCSNAGKGYTTHCSYRDSCYIFHSTDVTADDAKSLNGYPMQHCIKARDTDPFNWLRTRFVRPQDLKLYNDIGITQFKVSGRTGSTDYILKVLEAYASEKFEGNLLELWKPLETIFTLENETEFSHTVNIETSLLDGFLEKRWFRHPDFDCANEICGTTCTYCERYYKRQLSKNGLAENSISIIDITNSDDALRYPE
>ID:VCU44612.1 |[Escherichia virus vB_Eco_mar005P1]|vB_Eco_mar005P1|_Escherichia_virus_vB_Eco_mar005P1_.gbk|hypothetical protein|1161|LR027390(167773):126517-127677:-1 ^^ Escherichia virus vB_Eco_mar005P1 genome assembly, chromosome: 1.|neighbours:ID:VCU44611.1(-1),ID:VCU44613.1(-1)|neighbour_genes:hypothetical protein,hypothetical protein|
MNTFKIGTNFDLALLDKIVELNKTYPNSLINEVYGSTREMAFVAARPDFRLPDVDKKMLEDYVKRCNELGICFNYTLNTINPGSKRELVEWKKKAIQDYVQYLWSIGVWRITIANPVVMEIVREVNKDIEIEVSTILHVDAVTQIKYLHDQYNIKKVCCGIHKNRSVSFLKRAAEFCNKNNIIFEVLVNEFCSNAGKGYTTHCSYRDSCYIFHSTDVTADDAKSLNGYPMQHCIKARDTDPFNWLRTRFVRPQDLKLYNDIGITQFKVSGRTGSTDYILKVLEAYASEKFEGNLLELWKPLETIFTLENETEFSHTVNIETSLLDGFLEKRWFRHPDFDCANEICGSTCTYCERYYKRQLSKNGLAENSISIIDITNSDDALRYPE
>ID:VCU44255.1 |[Escherichia virus vB_Eco_mar005P1]|vB_Eco_mar006P2|_Escherichia_virus_vB_Eco_mar005P1_strain_vB_Eco_mar006P2_.gbk|hypothetical protein|1161|LR027387(167773):59766-60926:-1 ^^ Escherichia virus vB_Eco_mar005P1 strain vB_Eco_mar006P2 genome assembly, chromosome: 1.|neighbours:ID:VCU44254.1(-1),ID:VCU44256.1(-1)|neighbour_genes:hypothetical protein,hypothetical protein|
MNTFKIGTNFDLALLDKIVELNKTYPNSLINEVYGSTREMAFVAARPDFRLPDVDKKMLEDYVKRCNELGICFNYTLNTINPGSKRELVEWKKKAIQDYVQYLWSIGVWRITIANPVVMEIVREVNKDIEIEVSTILHVDAVTQIKYLHDQYNIKKVCCGIHKNRSVSFLKRAAEFCNKNNIIFEVLVNEFCSNAGKGYTTHCSYRDSCYIFHSTDVTADDAKSLNGYPMQHCIKARDTDPFNWLRTRFVRPQDLKLYNDIGITQFKVSGRTGSTDYILKVLEAYASEKFEGNLLELWKPLETIFTLENETEFSHTVNIETSLLDGFLEKRWFRHPDFDCANEICGSTCTYCERYYKRQLSKNGLAENSISIIDITNSDDALRYPE
>ID:VCU43384.1 |[Escherichia virus vB_Eco_mar005P1]|vB_Eco_mar007P3|_Escherichia_virus_vB_Eco_mar005P1_strain_vB_Eco_mar007P3_.gbk|hypothetical protein|1161|LR027383(167651):149403-150563:-1 ^^ Escherichia virus vB_Eco_mar005P1 strain vB_Eco_mar007P3 genome assembly, chromosome: 1.|neighbours:ID:VCU43383.1(-1),ID:VCU43385.1(-1)|neighbour_genes:hypothetical protein,hypothetical protein|
MNTFKIGTNFDLALLDKIVELNKTYPNSLINEVYGSTREMAFVAARPDFRLPDVDKKMLEDYVKRCNELGICFNYTLNTINPGSKRELVEWKKKAIQDYVQYLWSIGVWRITIANPVVMEIVREVNKDIEIEVSTILHVDAVTQIKYLHDQYNIKKVCCGIHKNRSVSFLKRAAEFCNKNNIIFEVLVNEFCSNAGKGYTTHCSYRDSCYIFHSTDVTADDAKSLNGYPMQHCIKARDTDPFNWLRTRFVRPQDLKLYNDIGITQFKVSGRTGSTDYILKVLEAYASEKFEGNLLELWKPLETIFTLENETEFSHTVNIETSLLDGFLEKRWFRHPDFDCANEICGSTCTYCERYYKRQLSKNGLAENSISIIDITNSDDALRYPE
>ID:VCU44099.1 |[Escherichia virus vB_Eco_mar005P1]|vB_Eco_mar008P4|_Escherichia_virus_vB_Eco_mar005P1_strain_vB_Eco_mar008P4_.gbk|hypothetical protein|1161|LR027386(167773):132184-133344:-1 ^^ Escherichia virus vB_Eco_mar005P1 strain vB_Eco_mar008P4 genome assembly, chromosome: 1.|neighbours:ID:VCU44098.1(-1),ID:VCU44100.1(-1)|neighbour_genes:hypothetical protein,hypothetical protein|
MNTFKIGTNFDLALLDKIVELNKTYPNSLINEVYGSTREMAFVAARPDFRLPDVDKKMLEDYVKRCNELGICFNYTLNTINPGSKRELVEWKKKAIQDYVQYLWSIGVWRITIANPVVMEIVREVNKDIEIEVSTILHVDAVTQIKYLHDQYNIKKVCCGIHKNRSVSFLKRAAEFCNKNNIIFEVLVNEFCSNAGKGYTTHCSYRDSCYIFHSTDVTADDAKSLNGYPMQHCIKARDTDPFNWLRTRFVRPQDLKLYNDIGITQFKVSGRTGSTDYILKVLEAYASEKFEGNLLELWKPLETIFTLENETEFSHTVNIETSLLDGFLEKRWFRHPDFDCANEICGSTCTYCERYYKRQLSKNGLAENSISIIDITNSDDALRYPE
>ID:VCU44956.1 |[Escherichia virus vB_Eco_mar005P1]|vB_Eco_mar009P5|_Escherichia_virus_vB_Eco_mar005P1_strain_vB_Eco_mar009P5_.gbk|hypothetical protein|1161|LR027391(167658):164009-165169:1 ^^ Escherichia virus vB_Eco_mar005P1 strain vB_Eco_mar009P5 genome assembly, chromosome: 1.|neighbours:ID:VCU44955.1(1),ID:VCU44957.1(1)|neighbour_genes:hypothetical protein,hypothetical protein|
MNTFKIGTNFDLALLDKIVELNKTYPNSLINEVYGSTREMAFVAARPDFRLPDVDKKMLEDYVKRCNELGICFNYTLNTINPGSKRELVEWKKKAIQDYVQYLWSIGVWRITIANPVVMEIVREVNKDIEIEVSTILHVDAVTQIKYLHDQYNIKKVCCGIHKNRSVSFLKRAAEFCNKNNIIFEVLVNEFCSNAGKGYTTHCSYRDSCYIFHSTDVTADDAKSLNGYPMQHCIKARDTDPFNWLRTRFVRPQDLKLYNDIGITQFKVSGRTGSTDYILKVLEAYASEKFEGNLLELWKPLETIFTLENETEFSHTVNIETSLLDGFLEKRWFRHPDFDCANEICGSTCTYCERYYKRQLSKNGLAENSISIIDITNSDDALRYPE
> |[Tevenvirinae Klebsiella_phage_Marfa]||_Klebsiella_phage_Marfa.gb|Phage protein|1161|MN044033.1(168532):22347-23507:-1 ^RAST2:fig|1198136.82.peg.41^ Tevenvirinae Klebsiella_phage_Marfa|neighbours:(-1),(-1)|neighbour_genes:Deoxycytidylate 5-hy..,hypothetical protein|
MNIFKVGTNFDLALLDKIVELNKKYPNSLINEVYGSTREMAFIAARPDFRLPDVDKSFLEEYVKRCNELGICFNYTFNTINPGSKRELDEWKKKAIQEYVQYLWSIGVWRITIANPVVMEIVREVNKDIEIEVSTILHIDAVTQIKYLHDQYNIKKVCCGIHKNRSVNFLKQAAAFCNENGIIFEVLVNEFCSNAGKGYTTHCSYRDSCYIFHSTDVTADDAKSLNGYPMQHCIKARDTDPFNWLRTRFVRPQDLHLYRDIGITQFKVSGRTGSTEYIMKVLEAYSSEKFEGNLLELWKPLETIYNGESDANYSHTVNIETSLLDGFLEKRWFKHPTFDCANEVCGSTCTYCERYYKRQLSKNDRPLNSIQIVDVTSSDDELRYPE
>ID:AUO78720.1 |[Klebsiella phage vB_Kpn_F48]||_Klebsiella_phage_vB_Kpn_F48.gbk|hypothetical protein|1161|MG746602(170764):42415-43575:1 ^^ Klebsiella phage vB_Kpn_F48, complete genome.|neighbours:ID:AUO78719.1(1),ID:AUO78721.1(1)|neighbour_genes:hypothetical protein,hypothetical protein|
MNVFKVGTNFDLALLDKIVELNAKNPQSLINEVYGSTRAMAFVAARPDFRLPDIKDEQLETYVRRCNELGICFNYTLNSINPGTKRELTEWKKQAIQDYVQYLSSIGVWRITIANPVVMEIVREVNKEIEIEVSTILHVDAVTQIKYLHDQYNIKKVCCGIHKNRSVNFLKQAAAFCNENGIIFEVLVNEFCSNAGKGYTTHCSYRDSCYIFHSTDITAEDAKSLDGYPMQHCIKARDTDPFNWLRTRFVRPQDLKLYRDIGITQFKVSGRTGSTEYIMKVLEAYSSEQFEGNLLELWKPLETIYNGESDANYSHTVNIETSLLDGFLEKRWFKHPTFDCANEVCGSTCTYCERYYKRQLSKNDRPLDSIQIVDVTSSDDELRYPE
>ID:YP_009211467.1 |[Pectobacterium bacteriophage PM2]||_Pectobacterium_bacteriophage_PM2.gbk|hypothetical protein|1167|NC_028940(170286):23725-24891:-1 ^GeneID:26637939^ Pectobacterium bacteriophage PM2, complete genome.|neighbours:ID:YP_009211466.1(-1),ID:YP_009211468.1(-1)|neighbour_genes:hypothetical protein,hypothetical protein|
MHKSTFKVGTNFDLALLDKIVELNEKYPDSLINEVYGSTRAMAFVAARPDFRLPDVDQSFLENYVARCNELGICFNYTLNTINPGSKRELVEWKKKAIQDYVQYLWSIGVYRVTVANPIIMEIIREVNTDIQFEISTIMHIDAVTQIKYLHDQYNIKKVCCGIHKNRSVSFLKQAANFCNDNGIIFEVLVNEFCSNAGKGYTTHCSYRDSCYIFHSTDITADDAQSLGGYPMQHCIKARDTDPFNWLRTRFVRPQDLSLYRDIGITQFKVSGRTGSTEYIIKVLEAYSSEKFEGNLLELWKPLETIYNNESDATYAHTVNIETSLLDGFLKKRWFKHPDFDCANEICGNTCTYCERYYKRQLSKNDIPLNSIQIVDITKSDDELRYPE
> |[Tevenvirinae _Proteus_phage_phiP4-3]||_Proteus_phage_phiP4-3.gb|Phage protein|1167|MG696114.1(167849):142943-144109:1 ^RAST2:fig|1198136.86.peg.244^ Tevenvirinae _Proteus_phage_phiP4-3|neighbours:(1),(1)|neighbour_genes:hypothetical protein,hypothetical protein|
MKNTFKVGTNFDLALLDKIVELNEKYPNSVINEVYGSTRAMAFAAARPDFRLPDVKDEQLEIYVQRCNDLGICFNYTLNTINPGSKRELQDWKKKAIQDYVQYLWSIGVYRVTVANPIIMEIIREVNKHIQFEVSTILHVDAVTQIKYLHDQYNIKKVCCGIHKNRSVSFLKRAAEFCNKNNIIFEVLVNEFCSNAGKGYTTHCSYRDSCYIFHSTDITAEDAQSLGGYPMQHCIKARDTDPFNWLRTRFVRPQDLELYRSIGISQFKVSGRTGTTEYIVKVLEAYASEQFTGNLLELWKPLETIYNGKSELDHEHQVYLETSLLDGFLEKRWFKHPDFDCANEICGTTCKYCERYYKRQLSKNDRRPDEIEIKVLDGADDESRYPEN
> |[Tevenvirinae _Proteus_phage_vB_PmiM_Pm5461]||_Proteus_phage_vB_PmiM_Pm5461.gb|hypothetical protein|1167|NC_028762.1(161989):23817-24983:-1 ^RAST2:fig|1198136.85.peg.38^ Tevenvirinae _Proteus_phage_vB_PmiM_Pm5461|neighbours:(-1),(-1)|neighbour_genes:hypothetical protein,hypothetical protein|
MKNTFKVGTNFDLTLLDKIVELNKKYPNSIINEVYGSTRDMAFAAARPDFRLPDVKNEQLETYVQRCNDLGICFNYTLNTINPGSKRELQEWKKKAIQDYVQYLWSIGVYRVTVANPIIMEIIREVNKEIQFEVSTILHVDAVTQIKYLHDQYNIKKVCCGIHKNRSVSFLKRAAEFCNKNGIIFELLVNEFCSNAGKGYTTHCSYRDSCYIFHSTDITAEDAQSLGGYPMQHCIKARDTDPFNWLRTRFIRPQDLELYRSIGISQFKVSGRTGTTEYIVKVLEAYASEKFEGNLLELWKPLETIYNGQSELDHQHQVYLETSLLDGFLNKRWFKHPDFDCANEICGTTCKYCERYYKRQLSKNDRKPDEIEIKVLDGADDEERYPEN
> |[Tevenvirinae Shigella_phage_SHSML-52-1]||_Shigella_phage_SHSML-52-1.gb|Phage protein|1161|NC_031090.1(169621):8405-9565:1 ^RAST2:fig|1198136.79.peg.11^ Tevenvirinae Shigella_phage_SHSML-52-1|neighbours:(1),(1)|neighbour_genes:hypothetical protein,Phage protein|
MNTFKIGTNFDLALLDKIVELNKTYPNSLINEVYGSTREMAFVAARPDFRLPDVDKKMLEDYVKRCNELGICFNYTLNTINPGSKRELVEWKKKAIQDYVQYLWSIGVWRITIANPVVMEIVREVNKDIEIEVSTILHVDAVTQIKYLHDQYNIKKVCCGIHKNRSVSFLKRAAEFCNKNNIIFEVLVNEFCSNAGKGYTTHCSYRDSCYIFHSTDVTADDAKSLNGYPMQHCIKARDTDPFNWLRTRFVRPQDLKLYNDIGITQFKVSGRTGSTDYILKVLEAYASEKFEGNLLELWKPLETIFTLENETEFSHTVNIETSLLDGFLEKRWFRHPDFDCANEICGSTCTYCERYYKRQLSKNGLAENSISIIDITNSDDALRYPE
>ID:YP_009190202.1 |[Edwardsiella phage PEi20]||_Edwardsiella_phage_PEi20.gbk|hypothetical protein|1170|NC_028683(177643):25969-27138:-1 ^GeneID:26519186^ Edwardsiella phage PEi20 DNA, complete sequence.|neighbours:ID:YP_009190201.1(-1),ID:YP_009190203.1(-1)|neighbour_genes:hypothetical protein,segC|
MHKSTFKVGTNFDLALLDKIVELNAKNPDSLINEVYGSTRAMAFVAARPDFRLPDVKDEELEKYVARCNELGICFNYTFNSINPGTKRELDSWKKKAIQEYVQYLWSIGVYRITVANPIVMQIVREVNTEIEFEISTILHVDAVTQIKYLHDQYNIKKVCCGIHKNRSVSFLKQAAKFCNDNGIIFEILVNEFCSNAGKGYTTHCSYRDSCYIFHSTDATPEDAQSLDGYPMQHCIKARDTDPFNWLRTRFVRPQDLKLYRDIGITQFKVSGRTGSTEYIMKVLEAYSSEKFEGNLLELWKPLETIYNNESDANYSHTVNIETSLLDGFLMKRWFKHPDFDCANEVCGSTCTYCERYYKRQLSKNDMPLNSIQIVSITDNSDDAMRYPE
>ID:BAQ22995.1 |[Edwardsiella phage PEi26]||_Edwardsiella_phage_PEi26.gbk|conserved hypothetic..|1170|AP014715(177215):25983-27152:-1 ^^ Edwardsiella phage PEi26 DNA, complete sequence.|neighbours:ID:BAQ22994.1(-1),ID:BAQ22996.1(-1)|neighbour_genes:conserved hypothetic..,segC|
MHKSTFKVGTNFDLALLDKIVELNAKNPDSLINEVYGSTRAMAFVAARPDFRLPDVKDEELEKYVARCNELGICFNYTFNSINPGTKRELDSWKKKAIQEYVQYLWSIGVYRITVANPIVMQIVREVNTEIEFEISTILHVDAVTQIKYLHDQYNIKKVCCGIHKNRSVSFLKQAAKFCNDNGIIFEILVNEFCSNAGKGYTTHCSYRDSCYIFHSTDATPEDAQSLDGYPMQHCIKARDTDPFNWLRTRFVRPQDLKLYRDIGITQFKVSGRTGSTEYIMKVLEAYSSEKFEGNLLELWKPLETIYNNESDANYSHTVNIETSLLDGFLMKRWFKHPDFDCANEVCGSTCTYCERYYKRQLSKNDMPLNSIQIVSITDNSDDAMRYPE
>ID:YP_009856037.1 |[Enterobacter phage vB_EclM_CIP9]||_Enterobacter_phage_vB_EclM_CIP9.gbk|hypothetical protein|1167|NC_048849(174924):88411-89577:-1 ^GeneID:55626779^ Enterobacter phage vB_EclM_CIP9, complete genome.|neighbours:ID:YP_009856036.1(-1),ID:YP_009856038.1(-1)|neighbour_genes:hypothetical protein,hypothetical protein|
MQNTFKIGTNFDLALLDKIVELNAKNPQSLINEVYGSTRAMAFVAARPDFRLPDVKDEELEVYVRRCNELGICFNYTLNSINPGTKRELTEWKKAAIQEYVQYLWSIGVWRITIANPVVMEIVREVNKEIEIEVSTILHVDAVTQIKYLHDQYNIKKVCCGIHKNRSVNFLKQAAAFCNENGIIFEVLVNEFCSNAGKGYTTHCSYRDSCYIFHSTDVTAEDAKSLDGYPMQHCIKARDTDPFNWLRTRFVRPQDLKLYRDIGITQFKVSGRTGSTEYIMKVLEAYSSEKFEGNLLELWKPLETIYNNESDANYSHTVNIETSLLDGFLEKRWFKHPTFDCANEVCGSTCTYCERYYKRQLSKNDMPLNSIQIVSITDNSDDATRYPE
> |[Tevenvirinae Escherichia_phage_F2]||_Escherichia_phage_F2.gb|Phage protein|1170|MN864145.1(168241):35447-36616:1 ^RAST2:fig|1198136.159.peg.71^ Tevenvirinae Escherichia_phage_F2|neighbours:(1),(1)|neighbour_genes:Phage protein,Phage protein|
MQKMNTFKIGTNFDLALLDKIVELNKTYPNSLINEVYGSTREMAFVAARPDFRLPDVDKKMLEDYVKRCNELGICFNYTLNTINPGSKRELVEWKKKAIQDYVQYLWSIGVWRITIANPVVMEIVREVNKDIEIEVSTILHVDAVTQIKYLHDQYNIKKVCCGIHKNRSVSFLKRAAEFCNKNNIIFEVLVNEFCSNAGKGYTTHCSYRDSCYIFHSTDVTVDDAKSLNGYPMQHCIKARDTDPFNWLRTRFVRPQDLKLYNDIGITQFKVSGRTGSTDYILKVLEAYASEKFEGNLLELWKPLETIFTLENETEFSHTVNIETSLLDGFLEKRWFKHPDFDCANEICGTTCTYCERYYKRQLSKNGLSENSISIIDITNSDDALRYPE
> |[Tevenvirinae Escherichia_phage_JN02]||_Escherichia_phage_JN02.gb|Phage protein|1161|MT782071.1(169453):26317-27477:-1 ^RAST2:fig|1198136.157.peg.46^ Tevenvirinae Escherichia_phage_JN02|neighbours:(-1),(-1)|neighbour_genes:Phage protein,hypothetical protein|
MNTFKIGTNFDLALLDKIVELNKTYPNSLINEVYGSTREMAFVAARPDFRLPDVDKKMLEDYVKRCNELGICFNYTLNTINPGSKRELVEWKKKAIQDYVQYLWSIGVWRITIANPVVMEIVREVNKDIEIEVSTILHVDAVTQIKYLHDQYNIKKVCCGIHKNRSVSFLKRAAEFCNKNNIIFEVLVNEFCSNAGKGYTTHCSYRDSCYIFHSTDVTADDAKSLNGYPMQHCIKARDTDPFNWLRTRFVRPQDLKLYNDIGITQFKVSGRTGSTDYILKVLEAYASEKFEGNLLELWKPLETIFTLENETEFSHTVNIETSLLDGFLEKRWFRHPDFDCANEICGSTCTYCERYYKRQLSKNGLAENSISIIDITNSDDALRYPE
>ID:QBP05665.1 |[Escherichia phage PHB12]||_Escherichia_phage_PHB12.gbk|hypothetical protein|1161|MK524178(168791):86979-88139:-1 ^^ Escherichia phage PHB12, complete genome.|neighbours:ID:QBP05664.1(-1),ID:QBP05666.1(-1)|neighbour_genes:hypothetical protein,hypothetical protein|
MNTFKIGTNFDLALLDKIVELNKTYPNSLINEVYGSTREMAFVAARPDFRLPDVDKKMLEDYVKRCNELGICFNYTLNTINPGSKRELVEWKKKAIQDYVQYLWSIGVWRITIANPVVMEIVREVNKDIEIEVSTILHVDAVTQIKYLHDQYNIKKVCCGIHKNRSVSFLKRAAEFCNKNNIIFEVLVNEFCSNAGKGYTTHCSYRDSCYIFHSTDVTVDDAKSLNGYPMQHCIKARDTDPFNWLRTRFVRPQDLKLYNDIGITQFKVSGRTGSTDYILKVLEAYASEKFEGNLLELWKPLETIFTLENETEFSHTVNIETSLLDGFLEKRWFRHPDFDCANEICGTTCTYCERYYKRQLSKNGLAENSISIIDITNSDDALRYPE
>ID:QHR67137.1 |[Escherichia phage mogra]||_Escherichia_phage_mogra.gbk|peptidase|1161|MN850579(168724):147509-148669:1 ^^ Escherichia phage mogra, complete genome.|neighbours:ID:QHR67136.1(1),ID:QHR67138.1(1)|neighbour_genes:capsule biosynthesis..,hypothetical protein|
MNTFKIGTNFDLALLDKIVELNKTYPNSLINEVYGSTREMAFVAARPDFRLPDIDKKMLEDYVKRCNELGICFNYTLNTINPGSKRELVEWKKKAIQDYVQYLWSIGVWRITIANPVVMEIVREVNKDIEIEVSTILHVDAVTQIKYLHDQYNIKKVCCGIHKNRSVSFLKRAAEFCNKNNIIFEVLVNEFCSNAGKGYTTHCSYRDSCYIFHSTDVTADDAKSLNGYPMQHCIKARDTDPFNWLRTRFVRPQDLKLYNDIGITQFKVSGRTGSTDYILKVLEAYASEKFEGNLLELWKPLETIFTLENETEFSHTVNIETSLLDGFLEKRWFRHPDFDCANEICGTTCTYCERYYKRQLSKNGLAENSISIIDITNSDDALRYPE
>ID:QHR68270.1 |[Escherichia phage moha]||_Escherichia_phage_moha.gbk|peptidase|1161|MN850590(168676):84365-85525:1 ^^ Escherichia phage moha, complete genome.|neighbours:ID:QHR68269.1(1),ID:QHR68271.1(1)|neighbour_genes:capsule biosynthesis..,hypothetical protein|
MNTFKIGTNFDLALLDKIVELNKTYPNSLINEVYGSTREMAFVAARPDFRLPDVDKKMLEDYVKRCNELGICFNYTLNTINPGSKRELVEWKKKAIQDYVQYLWSIGVWRITIANPVVMEIVREVNKDIEIEVSTILHVDAVTQIKYLHDQYNIKKVCCGIHKNRSVSFLKRAAEFCNKNNIIFEVLVNEFCSNAGKGYTTHCSYRDSCYIFHSTDVTADDAKSLNGYPMQHCIKARDTDPFNWLRTRFVRPQDLKLYNDIGITQFKVSGRTGSTDYILKVLEAYASEKFEGNLLELWKPLETIFTLENETEFSHTVNIETSLLDGFLEKRWFRHPDFDCANEICGTTCTYCERYYKRQLSKNGLAENSISIIDITNSDDALRYPE
>ID:QHR76506.1 |[Escherichia phage moskry]||_Escherichia_phage_moskry.gbk|peptidase|1161|MN850651(169410):35926-37086:-1 ^^ Escherichia phage moskry, complete genome.|neighbours:ID:QHR76505.1(-1),ID:QHR76507.1(-1)|neighbour_genes:hypothetical protein,capsule biosynthesis..|
MNTFKIGTNFDLALLDKIVELNKTYPNSLINEVYGSTREMAFVAARPDFRLPDVDKKMLEDYVKRCNELGICFNYTLNTINPGSKRELVEWKKKAIQDYVQYLWSIGVWRITIANPVVMEIVREVNKDIEIEVSTILHVDAVTQIKYLHDQYNIKKVCCGIHKNRSVSFLKRAAEFCNKNNIIFEVLVNEFCSNAGKGYTTHCSYRDSCYIFHSTDVTADDAKSLNGYPMQHCIKARDTDPFNWLRTRFVRPQDLKLYNDIGITQFKVSGRTGSTDYILKVLEAYASEKFEGNLLELWKPLETIFTLENETEFSHTVNIETSLLDGFLEKRWFRHPDFDCANEICGTTCTYCERYYKRQLSKNGLSENSISIIDITNSDDALRYPE
>ID:ARM70866.1 |[Escherichia phage phiC120]||_Escherichia_phage_phiC120.gbk|hypothetical protein|1161|KY703222(186570):115061-116221:-1 ^^ Escherichia phage phiC120, complete genome.|neighbours:ID:ARM70865.1(-1),ID:ARM70867.1(-1)|neighbour_genes:hypothetical protein,hypothetical protein|
MNTFKIGTNFDLALLDKIVELNKTYPNSLINEVYGSTREMAFVAARPDFRLPDVDKKMLEDYVKRCNELGICFNYTLNTINPGSKRELVEWKKKAIQDYVQYLWSIGVWRITIANPVVMEIVREVNKDIEIEVSTILHVDAVTQIKYLHDQYNIKKVCCGIHKNRSVSFLKRAAEFCNKNNIIFEVLVNEFCSNAGKGYTTHCSYRDSCYIFHSTDVTADDAKSLNGYPMQHCIKARDTDPFNWLRTRFVRPQDLKLYNDIGITQFKVSGRTGSTDYILKVLEAYASEKFEGNLLELWKPLETIFTLENETEFSHTVNIETSLLDGFLEKRWFRHPDFDCANEICGTTCTYCERYYKRQLSKNGLAENSISIIDITNSDDALRYPE
>ID:AWM11722.1 |[Escherichia phage vB_EcoM_NBG1]||_Escherichia_phage_vB_EcoM_NBG1.gbk|hypothetical protein|1161|MH243438(168869):26171-27331:-1 ^^ Escherichia phage vB_EcoM_NBG1, complete genome.|neighbours:ID:AWM11896.1(-1),ID:AWM11829.1(-1)|neighbour_genes:hypothetical protein,hypothetical protein|
MNTFKIGTNFDLALLDKIVELNKTYPNSLINEVYGSTREMAFVAARPDFRLPDVDKKMLEDYVKRCNELGICFNYTLNTINPGSKRELVEWKKKAIQDYVQYLWSIGVWRITIANPVVMEIVREVNKDIEIEVSTILHVDAVTQIKYLHDQYNIKKVCCGIHKNRSVSFLKRAAEFCNKNNIIFEVLVNEFCSNAGKGYTTHCSYRDSCYIFHSTDVTVDDAKSLNGYPMQHCIKARDTDPFNWLRTRFVRPQDLKLYNDIGITQFKVSGRTGSTDYILKVLEAYASEKFEGNLLELWKPLETIFTLENETEFSHTVNIETSLLDGFLEKRWFRHPDFDCANEICGTTCTYCERYYKRQLSKNGLAENSISIIDITNSDDALRYPE
> |[Tevenvirinae Escherichia_virus_TH12]||_Escherichia_virus_TH12.gb|Phage protein|1161|MT446390.1(169545):143485-144645:1 ^RAST2:fig|1198136.138.peg.239^ Tevenvirinae Escherichia_virus_TH12|neighbours:(1),(1)|neighbour_genes:hypothetical protein,Phage protein|
MNTFKIGTNFDLALLDKIVELNKTYPNSLINEVYGSTREMAFVAARPDFRLPDVDKKMLEDYVKRCNELGICFNYTLNTINPGSKRELVEWKKKAIQDYVQYLWSIGVWRITIANPVVMEIVREVNKDIEIEVSTILHVDAVTQIKYLHDQYNIKKVCCGIHKNRSVSFLKRAAEFCNKNNIIFEVLVNEFCSNAGKGYTTHCSYRDSCYIFHSTDVTADDAKSLNGYPMQHCIKARDTDPFNWLRTRFVRPQDLKLYNDIGITQFKVSGRTGSTDYILKVLEAYASEKFEGNLLELWKPLETIFTLENETEFSHTVNIETSLLDGFLEKRWFRHPDFDCANEICGSTCTYCERYYKRQLSKNGLAENSISIIDITNSDDALRYPE
> |[Tevenvirinae Escherichia_virus_TH58]||_Escherichia_virus_TH58.gb|Phage protein|1161|MT446423.1(170748):87151-88311:1 ^RAST2:fig|1198136.130.peg.153^ Tevenvirinae Escherichia_virus_TH58|neighbours:(1),(1)|neighbour_genes:hypothetical protein,Phage protein|
MNTFKIGTNFDLALLDKIVELNKTYPNSLINEVYGSTREMAFVAARPDFRLPDVDKKMLEDYVKRCNELGICFNYTLNTINPGSKRELVEWKKKAIQDYVQYLWSIGVWRITIANPVVMEIVREVNKDIEIEVSTILHVDAVTQIKYLHDQYNIKKVCCGIHKNRSVSFLKRAAEFCNKNNIIFEVLVNEFCSNAGKGYTTHCSYRDSCYIFHSTDVTVDDAKSLNGYPMQHCIKARDTDPFNWLRTRFVRPQDLKLYNDIGITQFKVSGRTGSTDYILKVLEAYASEKFEGNLLELWKPLETIFTLENETEFSHTVNIETSLLDGFLEKRWFKHPDFDCANEICGTTCTYCERYYKRQLSKNGLSENSISIIDITNSDDALRYPE
>ID:QFR57035.1 |[Klebsiella phage AmPh_EK29]||_Klebsiella_phage_AmPh_EK29.gbk|hypothetical protein|1161|MN434092(169353):42511-43671:1 ^^ Klebsiella phage AmPh_EK29, complete genome.|neighbours:ID:QFR57034.1(1),ID:QFR57036.1(1)|neighbour_genes:hypothetical protein,hypothetical protein|
MNVFKVGTNFDLALLDKIVELNAKNPQSLINEVYGSTRAMAFVAARPDFRLPDVKDDQLETYVRRCNELGICFNYTLNSINPGTKRELTEWKKQAIQDYVQYLSSIGVWRITIANPVVMEIVREVNKEIEIEVSTILHVDAVTQIKYLHDQYNIKKVCCGIHKNRSVNFLKQAAAFCNENGIIFEVLVNEFCSNAGKGYTTHCSYRDSCYIFHSTDITAEDAKSLDGYPMQHCIKARDTDPFNWLRTRFVRPQDLKLYRDIGITQFKVSGRTGSTEYIMKVLEAYSSEQFEGNLLELWKPLETIYNGESDANYSHTVNIETSLLDGFLEKRWFKHPTFDCANEVCGSTCTYCERYYKRQLSKNDRPLDSIQIVDVTSSDDELRYPE
> |[Tevenvirinae Klebsiella_phage_EI]||_Klebsiella_phage_EI.gb|Phage protein|1161|MN106245.1(170423):22246-23406:-1 ^RAST2:fig|1198136.166.peg.43^ Tevenvirinae Klebsiella_phage_EI|neighbours:(-1),(-1)|neighbour_genes:hypothetical protein,Phage protein|
MNVFKVGTNFDLALLDKIVELNAKNPQSLINEVYGSTRAMAFVAARPDFRLPDVKDGQLETYVRRCNELGICFNYTLNSINPGTKRELTEWKKQAIQDYVQYLSSIGVWRITIANPVVMEIVREVNKEIEIEVSTILHVDAVTQIKYLHDQYNIKKVCCGIHKNRSVNFLKQAAAFCNENGIIFEVLVNEFCSNAGKGYTTHCSYRDSCYIFHSTDITAEDAKSLDGYPMQHCIKARDTDPFNWLRTRFVRPQDLKLYRDIGITQFKVSGRTGSTEYIMKVLEAYSSEQFEGNLLELWKPLETIYNGESDANYSHTVNIETSLLDGFLEKRWFKHPTFDCANEVCGSTCTYCERYYKRQLSKNDRPLDSIQIVDVTSSDDELRYPE
>ID:QHB49389.1 |[Klebsiella phage PhiKpNIH-6]||_Klebsiella_phage_PhiKpNIH-6.gbk|hypothetical protein|1161|MN395284(171860):52677-53837:-1 ^^ Klebsiella phage PhiKpNIH-6, complete genome.|neighbours:ID:QHB49388.1(-1),ID:QHB49390.1(-1)|neighbour_genes:hypothetical protein,hypothetical protein|
MNVFKVGTNFDLALLDKIVELNAKNPQSLINEVYGSTRAMAFVAARPDFRLPDVKDDQLETYVRRCNELGICFNYTLNSINPGTKRELTEWKKQAIQDYVQYLSSIGVWRITIANPVVMEIVREVNKEIEIEVSTILHVDAVTQIKYLHDQYNIKKVCCGIHKNRSVNFLKQAAAFCNENGIIFEVLVNEFCSNAGKGYTTHCSYRDSCYIFHSTDITAEDAKSLDGYPMQHCIKARDTDPFNWLRTRFVRPQDLKLYRDIGITQFKVSGRTGSTEYIMKVLEAYSSEQFEGNLLELWKPLETIYNGESDANYSHTVNIETSLLDGFLEKRWFKHPTFDCANEVCGSTCTYCERYYKRQLSKNDRPLDSIQIVDVTSSDDELRYPE
>ID:QEG12707.1 |[Klebsiella phage vB_KpnM_Potts1]||_Klebsiella_phage_vB_KpnM_Potts1.gbk|hypothetical protein|1161|MN013081(169384):41637-42797:1 ^^ Klebsiella phage vB_KpnM_Potts1, complete genome.|neighbours:ID:QEG12706.1(1),ID:QEG12708.1(1)|neighbour_genes:hypothetical protein,putative thymidylate..|
MNVFKVGTNFDLALLDKIVELNAKNPQSLINEVYGSTRAMAFVAARPDFRLPDVKDDQLETYVRRCNELGICFNYTLNSINPGTKRELTEWKKQAIQDYVQYLSSIGVWRITIANPVVMEIVREVNKEIEIEVSTILHVDAVTQIKYLHDQYNIKKVCCGIHKNRSVNFLKQAAAFCNENGIIFEVLVNEFCSNAGKGYTTHCSYRDSCYIFHSTDITAEDAKSLDGYPMQHCIKARDTDPFNWLRTRFVRPQDLKLYRDIGITQFKVSGRTGSTEYIMKVLEAYSSEQFEGNLLELWKPLETIYNGESDANYSHTVNIETSLLDGFLEKRWFKHPTFDCANEVCGSTCTYCERYYKRQLSKNDRPLDSIQIVDVTSSDDELRYPE
>ID:QGZ15270.1 |[Klebsiella phage vB_Kpn_P545]||_Klebsiella_phage_vB_Kpn_P545.gbk|hypothetical protein|1161|MN781108(169275):42137-43297:1 ^^ Klebsiella phage vB_Kpn_P545, complete genome.|neighbours:ID:QGZ15226.1(1),ID:QGZ15114.1(1)|neighbour_genes:hypothetical protein,hypothetical protein|
MNVFKVGTNFDLALLDKIVELNAKNPQSLINEVYGSTRAMAFVAARPDFRLPDVKDDQLETYVRRCNELGICFNYTLNSINPGTKRELTEWKKQAIQDYVQYLSSIGVWRITIANPVVMEIVREVNKEIEIEVSTILHVDAVTQIKYLHDQYNIKKVCCGIHKNRSVNFLKQAAAFCNENGIIFEVLVNEFCSNAGKGYTTHCSYRDSCYIFHSTDITAEDAKSLDGYPMQHCIKARDTDPFNWLRTRFVRPQDLKLYRDIGITQFKVSGRTGSTEYIMKVLEAYSSEQFEGNLLELWKPLETIYNGESDANYSHTVNIETSLLDGFLEKRWFKHPTFDCANEVCGSTCTYCERYYKRQLSKNDRPLDSIQIVDVTSSDDELRYPE
> |[Tevenvirinae Providencia_phage_PSTCR6]||_Providencia_phage_PSTCR6.gb|hypothetical protein|1164|MW057858.1(155737):34094-35257:1 ^RAST2:fig|1198136.165.peg.72^ Tevenvirinae Providencia_phage_PSTCR6|neighbours:(1),(1)|neighbour_genes:hypothetical protein,hypothetical protein|
MNTFKVGTNFDLALLDKIVELNQRYPNSLINEVYGSTKEMAFVAARPDFRLPDVRSDELENYVKRCNELGICFNYTLNTINPGSKRELTDWKKKAIQDYVNYLWDIGVYRVTIANPVIMEIVREVNKEIEIEVSTILHIDAVTQIKYLYDQYNIKKVCCGIHKNRSVSFLKRAAEFCNDNGIIFEVLVNEFCSNAGPGYTTHCSYRDSCYIFHSTDITAEDAKSLDGYPMQHCIKARDTDPFNWLRTRFVRPQDLELYRSIGITQFKVSGRTGTTEYIVKVLEAYASEHFEGNLLELWKPLETIYNGESELDHQHEVYLETSLLDGFLKKRWFRHPDFDCANEICGTTCTYCERYYKRQLSKNDRTEQEIVVRVLDGSTDETRYPEN
> |[Tevenvirinae Providencia_phage_PSTRCR_127]||_Providencia_phage_PSTRCR_127.gb|hypothetical protein|1161|MW358927.1(167162):49618-50778:1 ^RAST2:fig|1198136.168.peg.112^ Tevenvirinae Providencia_phage_PSTRCR_127|neighbours:(1),(1)|neighbour_genes:hypothetical protein,hypothetical protein|
MNTFKVGTNFDLALLDKIVELNKKYPGSLINEVYGSTREMAFVAARPDFRLPDVKNSQLEEYVRRCNYLGICFNYTLNTINPGSKRELVEWKKQAIQDYVQYLWDIGIYRVTVANPVIMEIIREVNKDIEFEVSTILHVDAVTQIKYLHDQYKIKKVCCGIHKNRSVSFLKRAAEYCNKNGIIFEILANEFCSNAGEGYTTHCSYRDSCYIFHASDVTAEDAKSLDGYPMQHCIKARDTDPFNWLRTRFVRPQDLHLYRSIGITQFKVSGRTGSTEYIMKVLEAYASESFEGNLLELWKPLETIYNGESELDHNHTVYLETSLLDGFLEKRWFKHPDFDCANEICGTTCKYCERYYKRQLSKNERRPDEIFIKVLDGSDDEIRYPE
> |[Tevenvirinae Shewanella_phage_Thanatos-1]||_Shewanella_phage_Thanatos-1.gb|Phage protein|1137|MT457552.1(160584):56926-58062:1 ^RAST2:fig|1198136.176.peg.66^ Tevenvirinae Shewanella_phage_Thanatos-1|neighbours:(1),(1)|neighbour_genes:hypothetical protein,hypothetical protein|
MNTFKVGTNFSLALLDEIVLLNAKYPGSLINEVYGSTRDMAFSAARPDFRLPDIKNQELEAYVARCNELGICFNYTLNSINPGTKEELVNWKKKLIQDYVKYLERIGVYRVTIANPVVMEIVREVSDIEIEVSTILHVDAVTQIKYLHEQYNIKKVCCGIHKNRSVSFLKRAAEYCNANGITFELLVNEFCSNAGKGYTTHCSYRDSCYIFHSTDVTKEHALSLDGYPMQHCIKARDTDPFNWLRTRFIRPQDLKLYRDIGINQFKVSGRTGSTEYLVKVLSAYASESFEGNLLELWKPLETIYTNESEVSYNHQVNIKTELLDGFLEKRWFKHPDFDCANEICGESCKYCERYYNRQESKSSDLAPSTDSDALRYSE
> |[Tevenvirinae Shewanella_phage_Thanatos-2]||_Shewanella_phage_Thanatos-2.gb|Phage protein|1137|MT457553.1(155580):60323-61459:1 ^RAST2:fig|1198136.173.peg.70^ Tevenvirinae Shewanella_phage_Thanatos-2|neighbours:(1),(1)|neighbour_genes:hypothetical protein,hypothetical protein|
MNTFKVGTNFSLALLDEIVLLNAKYPGSLINEVYGSTRDMAFSAARPDFRLPDIKNQELEAYVARCNELGICFNYTLNSINPGTKEELVNWKKKLIQDYVKYLERIGVYRVTIANPVVMEIVREVSDIEIEVSTILHVDAVTQIKYLHEQYNIKKVCCGIHKNRSVSFLKRAAEYCNANGITFELLVNEFCSNAGKGYTTHCSYRDSCYIFHSTDVTKEHALSLDGYPMQHCIKARDTDPFNWLRTRFIRPQDLKLYRDIGINQFKVSGRTGSTEYLVKVLSAYASESFEGNLLELWKPLETIYTNESEVSYNHQVNIKTELLDGFLEKRWFKHPDFDCANEICGESCKYCERYYNRQESKSSDLAPSTDSDALRYSE
>ID:QEG05626.1 |[Shigella phage JK36]|JK36|_Shigella_phage_JK36.gbk|peptidase family U32..|1173|MK962754(168893):26326-27498:-1 ^^ Shigella phage JK36, complete genome.|neighbours:ID:QEG05625.1(-1),ID:QEG05627.1(-1)|neighbour_genes:hypothetical protein,hypothetical protein|
MQKKMNTFKIGTNFDLALLDKIVELNKTYPNSLINEVYGSTREMAFVAARPDFRLPDVDKKMLEDYVKRCNELGICFNYTLNTINPGSKRELVEWKKKAIQDYVQYLWSIGVWRITIANPVVMEIVREVNKDIEIEVSTILHVDAVTQIKYLHDQYNIKKVCCGIHKNRSVSFLKRAAEFCNKNNIIFEVLVNEFCSNAGKGYTTHCSYRDSCYIFHSTDVTADDAKSLNGYPMQHCIKARDTDPFNWLRTRFVRPQDLKLYNDIGITQFKVSGRTGSTDYILKVLEAYASEKFEGNLLELWKPLETIFTLENETEFSHTVNIETSLLDGFLEKRWFRHPDFDCANEICGTTCTYCERYYKRQLSKNGLAENSISIIDITNSDDALRYPE
>ID:QEG06162.1 |[Shigella phage JK42]|JK42|_Shigella_phage_JK42.gbk|peptidase family U32..|1161|MK962756(168306):25539-26699:-1 ^^ Shigella phage JK42, complete genome.|neighbours:ID:QEG06161.1(-1),ID:QEG06163.1(-1)|neighbour_genes:hypothetical protein,hypothetical protein|
MNTFKIGTNFDLALLDKIVELNKTYPNSLINEVYGSTREMAFVAARPDFRLPDVDKKMLEDYVKRCNELGICFNYTLNTINPGSKRELVEWKKKAIQDYVQYLWSIGVWRITIANPVVMEIVREVNKDIEIEVSTILHVDAVTQIKYLHDQYNIKKVCCGIHKNRSVSFLKRAAEFCNKNNIIFEVLVNEFCSNAGKGYTTHCSYRDSCYIFHSTDVTADDAKSLNGYPMQHCIKARDTDPFNWLRTRFVRPQDLKLYNDIGITQFKVSGRTGSTDYILKVLEAYASEKFEGNLLELWKPLETIFTLENETEFSHTVNIETSLLDGFLEKRWFRHPDFDCANEICGTTCTYCERYYKRQLSKNGLAENSISIIDITNSDDALRYPE
>ID:QEG06434.1 |[Shigella phage JK45]|JK45|_Shigella_phage_JK45.gbk|peptidase family U32..|1161|MK962757(170740):26038-27198:-1 ^^ Shigella phage JK45, complete genome.|neighbours:ID:QEG06433.1(-1),ID:QEG06435.1(-1)|neighbour_genes:hypothetical protein,hypothetical protein|
MNTFKIGTNFDLALLDKIVELNKTYPNSLINEVYGSTREMAFVAARPDFRLPDVDKKMLEDYVKRCNELGICFNYTLNTINPGSKRELVEWKKKAIQDYVQYLWSIGVWRITIANPVVMEIVREVNKDIEIEVSTILHVDAVTQIKYLHDQYNIKKVCCGIHKNRSVSFLKRAAEFCNKNNIIFEVLVNEFCSNAGKGYTTHCSYRDSCYIFHSTDVTADDAKSLNGYPMQHCIKARDTDPFNWLRTRFVRPQDLKLYNDIGITQFKVSGRTGSTDYILKVLEAYASEKFEGNLLELWKPLETIFTLENETEFSHTVNIETSLLDGFLEKRWFRHPDFDCANEICGTTCTYCERYYKRQLSKNGLAENSISIIDITNSDDALRYPE
>ID:QBZ71005.1 |[Shigella phage SSE1]||_Shigella_phage_SSE1.gbk|hypothetical protein|1161|MK639187(169744):85618-86778:1 ^^ Shigella phage SSE1, complete genome.|neighbours:ID:QBZ71004.1(1),ID:QBZ71006.1(1)|neighbour_genes:hypothetical protein,hypothetical protein|
MNTFKIGTNFDLALLDKIVELNKTYPNSLINEVYGSTREMAFVAARPDFRLPDVDKKMLEDYVKRCNELGICFNYTLNTINPGSKRELVEWKKKAIQDYVQYLWSIGVWRITIANPVVMEIVREVNKDIEIEVSTILHVDAVTQIKYLHDQYNIKKVCCGIHKNRSVSFLKRAAEFCNKNNIIFEVLVNEFCSNAGKGYTTHCSYRDSCYIFHSTDVTVDDAKSLNGYPMQHCIKARDTDPFNWLRTRFVRPQDLKLYNDIGITQFKVSGRTGSTDYILKVLEAYASEKFEGNLLELWKPLETIFTLENETEFSHTVNIETSLLDGFLEKRWFKHPDFDCANEICGTTCTYCERYYKRQLSKNGLSENSISIIDITNSDDALRYPE
>ID:YP_009100590.1 |[Shigella phage Shf125875]||_Shigella_phage_Shf125875.gbk|hypothetical protein|1170|NC_025437(169062):26624-27793:-1 ^GeneID:22277296^ Shigella phage Shf125875, complete genome.|neighbours:ID:YP_009100589.1(-1),ID:YP_009100591.1(-1)|neighbour_genes:hypothetical protein,hypothetical protein|
MQKMNTFKIGTNFDLALLDKIVELNKTYPNSLINEVYGSTREMAFVAARPDFRLPDVDKKMLEDYVKRCNELGICFNYTLNTINPGSKRELVEWKKKAIQDYVQYLWSIGVWRITIANPVVMEIVREVNKDIEIEVSTILHVDAVTQIKYLHDQYNIKKVCCGIHKNRSVSFLKRAAEFCNKNNIIFEVLVNEFCSNAGKGYTTHCSYRDSCYIFHSTDVTADDAKSLNGYPMQHCIKARDTDPFNWLRTRFVRPQDLKLYNDIGITQFKVSGRTGSTDYILKVLEAYASEKFEGNLLELWKPLETIFTLENETEFSHTVNIETSLLDGFLEKRWFRHPDFDCANEICGSTCTYCERYYKRQLSKNGLAENSISIIDITNSDDALRYPE
>ID:AYD79251.1 |[Shigella phage phi25-307]||_Shigella_phage_phi25-307.gbk|hypothetical protein|1161|MG589383(167544):6234-7394:-1 ^^ Shigella phage phi25-307, complete genome.|neighbours:ID:AYD79250.1(-1),ID:AYD79252.1(-1)|neighbour_genes:hypothetical protein,hypothetical protein|
MNTFKIGTNFDLALLDKIVELNKTYPNSLINEVYGSTREMAFVAARPDFRLPDVDKKMLEDYVKRCNELGICFNYTLNTINPGSKRELVEWKKKAIQDYVQYLWSIGVWRITIANPVVMEIVREVNKDIEIEVSTILHVDAVTQIKYLHDQYNIKKVCCGIHKNRSVSFLKRAAEFCNKNNIIFEVLVNEFCSNAGKGYTTHCSYRDSCYIFHSTDVTADDAKSLNGYPMQHCIKARDTDPFNWLRTRFVRPQDLKLYNDIGITQFKVSGRTGSTDYILKVLEAYASEKFEGNLLELWKPLETIFTLENETEFSHTVNIETSLLDGFLEKRWFRHPDFDCANEICGTTCTYCERYYKRQLSKNGLAENSISIIDITNSDDALRYPE
> |[Tevenvirinae Shigella_phage_vB_SdyM_006]||_Shigella_phage_vB_SdyM_006.gb|Phage protein|1167|MK295204.1(166138):21848-23014:-1 ^RAST2:fig|1198136.172.peg.35^ Tevenvirinae Shigella_phage_vB_SdyM_006|neighbours:(-1),(-1)|neighbour_genes:hypothetical protein,hypothetical protein|
MKNTFKVGTNFDLALLDKIVELNEKYPNSVINEVYGSTRAMAFAAARPDFRLPDVKDEQLEIYVQRCNDLGICFNYTLNTINPGSKRELQDWKKKAIQDYVQYLWSIGVYRVTVANPIIMEIIREVNKHIQFEVSTILHVDAVTQIKYLHDQYNIKKVCCGIHKNRSVSFLKRAAEFCNKNNIIFEVLVNEFCSNAGKGYTTHCSYRDSCYIFHSTDITAEDAQSLGGYPMQHCIKARDTDPFNWLRTRFVRPQDLELYRSIGISQFKVSGRTGTTEYIVKVLEAYASEQFTGNLLELWKPLETIYNGKSELDHEHQVYLETSLLDGFLEKRWFKHPDFDCANEICGTTCKYCERYYKRQLSKNDRRPDEIEIKVLDGADDESRYPEN
