# Supplementary material for: Influence of Non-canonical DNA Bases on the Genomic Diversity of Tevenvirinae
Source: Front Microbiol. 2021 Apr 6;12:632686. doi: 10.3389/fmicb.2021.632686 (PMC8056088; doi:10.3389/fmicb.2021.632686)
Supplement: Supplementary Data Sheet 3 — Clusters of the extended set of Tevenvirinae genomes. Lists of GSCs with homologs are presented (folder “GSCs”), which are described in Supplementary Table 2. Also, clusters of protein homologs associated with the synthesis of non-canonical bases are presented (folder “Non-canonical base clusters”), which are described in Table 2. [file Data_Sheet_3.ZIP › Data sheet 3/Non-canonical bases clusters/orf055.faa]

> |[Tevenvirinae _Acinetobacter_phage_AM101]||_Acinetobacter_phage_AM101.gb|hypothetical protein|630|MH165274.1(166487):127164-127793:1 ^RAST2:fig|1198136.62.peg.189^ Tevenvirinae _Acinetobacter_phage_AM101|neighbours:(1),(1)|neighbour_genes:hypothetical protein,hypothetical protein|
MSIKLALDVVAAQQQALKILGDFIAENQVKYEKLLEILKPVAASNYRQRIMITGVGKNSNLATKASESFASLGIPSMYLNTCHYSHGDAGFIGHDDVVIHVSRSGKTDEMQYMAKHLRTIRPNVTQILLHCNTNLTDEQKAPFDMEFGVPNIVECDVNQLAPTTSTTVLLTLLDTIGVTLSDYLQFTREDFYSYHPGGSLGAMLRAESK
> |[Tevenvirinae _Acinetobacter_phage_Ac42]||_Acinetobacter_phage_Ac42.gb|hypothetical protein|642|NC_014660.1(167716):45311-45952:-1 ^RAST2:fig|1198136.114.peg.87^ Tevenvirinae _Acinetobacter_phage_Ac42|neighbours:(-1),(-1)|neighbour_genes:hypothetical protein,hypothetical protein|
MLVQNAKAVIEEQIRCMNNLSVFLDENSEKYEQMMDSILNTVFGSRMYSNRVVITGVGKNANLAAKASETFASLGVPSLYLNTCHYAHGDAGFIGYSDVVIHVSRSGKTEEMQGMARHLRGIRPEVKQILLSCNDNLPEEMKEPFDFVMNVPGVVECDENKLAPTSSTTVLLALLDTIGINLSKEIGFTRQDFLTYHPGGSLGQMIRENRSTI
> |[Viruses _Acinetobacter_phage_Acj61]||_Acinetobacter_phage_Acj61.gb|hypothetical protein|633|NC_014661.1(164093):45941-46573:-1 ^RAST2:fig|10239.85.peg.82^ Viruses _Acinetobacter_phage_Acj61|neighbours:(-1),(-1)|neighbour_genes:hypothetical protein,hypothetical protein|
MDNIDLALQVVEAQNDALDHLHTAIALNGDKYDSMIETLKPVAASNYRRRIMITGVGKNANMAAKASETFASLGIPSMYLNTCHYSHGDAGFIAHDDVVIHVSRSGKTDEMQYMAQHLNKIRPNVLQILLHCNPNLTDEQKAPFDIEFGIPGIVECDDNNLAPTTSTTVLLALLDTIGVILSKYVGFKREDFYAYHPGGSLGAMLKSETK
> |[Viruses _Acinetobacter_phage _Acj9]||_Acinetobacter_phage_Acj9.gb|hypothetical protein|636|NC_014663.1(169947):46454-47089:-1 ^RAST2:fig|10239.87.peg.84^ Viruses _Acinetobacter_phage _Acj9|neighbours:(-1),(-1)|neighbour_genes:hypothetical protein,hypothetical protein|
MDNIDLALAVVQEQNDALDQLYAAIANNGDKYNDMMLMLKPVAESNYARRIAITGVGKNANMAAKASETFASLGIPSMYLNTCHYSHGDAGFIGHTDVVIHVSRSGKTDEMQYMAKHLRTIRPDVKQILLHCNDNLTDEQKAPFDIEFGIPGIVECDQHHLAPTTSTTVLLALLDTIGIILSRHIEFTPPEFLKYHPGGALGAMLAEKTSK
> |[Tevenvirinae _Acinetobacter_phage_KARL-1]||_Acinetobacter_phage_KARL-1.gb|hypothetical protein|630|MH713599.1(166560):141402-142031:1 ^RAST2:fig|1198136.64.peg.216^ Tevenvirinae _Acinetobacter_phage_KARL-1|neighbours:(1),(1)|neighbour_genes:hypothetical protein,hypothetical protein|
MSIKLALDVVAAQQQALKILGDFIAENRVKYEKLLEILKPVAASNYRQRIMITGVGKNSNLATKASESFASLGIPSMYLNTCHYSHGDAGFIGHDDVVIHVSRSGKTDEMQYMAKHLRTIRPNVTQILLHCNTNLTDEQKAPFDMEFGVPNIVECDVNQLAPTTSTTVLLTLLDTIGVTLSDYLQFTREDFYSYHPGGSLGAMLRAESK
> |[Tevenvirinae Acinetobacter_phage_vB_ApiM_fHyAci03]||_Acinetobacter_phage_vB_ApiM_fHyAci03.gb|hypothetical protein|630|MH460829.1(165975):42785-43414:-1 ^RAST2:fig|1198136.65.peg.84^ Tevenvirinae Acinetobacter_phage_vB_ApiM_fHyAci03|neighbours:(-1),(-1)|neighbour_genes:hypothetical protein,hypothetical protein|
MSIKLALDVVAAQQQALKILGDFIAENQVKYEKLLEILKPVAASNYRQRIMITGVGKNSNLATKASESFASLGIPSMYLNTCHYSHGDAGFIGHDDVVIHVSRSGKTDEMQYMAKHLRTIRPNVTQILLHCNTNLTDEQKAPFDMEFGVPNIVECDVNQLAPTTSTTVLLTLLDTIGVTLSDYLQFTREDFYSYHPGGSLGAMLRAESK
> |[Tevenvirinae _Enterobacteria_phage_ATK47]||_Enterobacteria_phage_ATK47.gb|D-arabinose-5-phosph..|636|KT184309.1(170020):143914-144549:1 ^RAST2:fig|1198136.68.peg.239^ Tevenvirinae _Enterobacteria_phage_ATK47|neighbours:(1),(1)|neighbour_genes:hypothetical protein,Phage protein|
MKTTPITIAIDAIVKQASSLATMAKVISQNPARYNAILETLRRPGLSNYESRVIITGVGKNANIATKASETFASLGIPSMYLNTGHYSHGDAGFIAPNDVLIHISRSGKTEEMIGVAKHLRMIRPQVKQILLHCNPDIPQEYEALFDYTFCTGIAVEVDENSLAPTMSTTLLLALIDTFAINLSSERGFTSNDFLKFHPGGALGAMLRGEQ
> |[Tevenvirinae Enterobacteria_phage_ATK48]||_Enterobacteria_phage_ATK48.gb|D-arabinose-5-phosph..|636|KT184310.1(169729):72418-73053:1 ^RAST2:fig|1198136.55.peg.132^ Tevenvirinae Enterobacteria_phage_ATK48|neighbours:(1),(1)|neighbour_genes:hypothetical protein,Phage protein|
MKTTPITIAIDAIVKQASSLATMAKVISQNPARYNAILETLRRPGLSNYESRVIITGVGKNANIATKASETFASLGIPSMYLNTGHYSHGDAGFIAPNDVLIHISRSGKTEEMIGVAKHLRMIRPQVKQILLHCNPDIPQEYEALFDYTFCTGIAVEVDENSLAPTMSTTLLLALIDTFAINLSSERGFTSNDFLKFHPGGALGAMLRGEQ
> |[Viruses Hx01]||_Enterobacteria_phage_HX01.gb|D-arabinose 5-phosph..|636|NC_018855.1(169158):75817-76452:1 ^RAST2:fig|10239.59.peg.127^ Viruses Hx01|neighbours:(1),(1)|neighbour_genes:hypothetical protein,Phage protein|
MKTTPITIAIDAIIKQASSLVAMAKVISQNPARYNAILETLRRPGLSNYESRVIITGVGKNANIATKASETFASLGIPSMYLNTGHYSHGDAGFIAPNDVLIHISRSGKTEEMIGVAKHLKMIRPNVKQILLHCNPDIPQEYEALFDYTFCTGIAVEVDENSLAPTMSTTLLLALIDTFAINLSSERGFTSNDFLKFHPGGALGAMLRGEQ
>ID:NP_861745.1 |[Enterobacteria phage RB69]||_Enterobacteria_phage_RB69_.gbk|RB69ORF055c hypothet..|636|NC_004928(167560):29963-30598:-1 ^GeneID:1494171^ Enterobacteria phage RB69, complete genome.|neighbours:ID:NP_861744.1(-1),ID:NP_861746.1(-1)|neighbour_genes:RB69ORF054c hypothet..,43|
MKTTPITIAIDAIIKQASSLAAMAKVISQNPARYNAILETLRRPGLSNYESRVIITGVGKNANIATKASETFASLGIPSMYLNTGHYSHGDAGFIAPNDVLIHISRSGKTEEMIGVAKHLKMIRPNVKQILLHCNPDIPQENEALFDYSFCTGIAVEVDENSLAPTMSTTLLLALIDTFAINLSSERGFTSNDFLKFHPGGALGAMLRGEQ
>ID:YP_009592913.1 |[Escherichia coli O157 typing phage 3]||_Escherichia_coli_O157_typing_phage_3_.gbk|kpsF|636|NC_041863(168733):120941-121576:1 ^GeneID:40068409^ Escherichia coli O157 typing phage 3, complete genome.|neighbours:ID:YP_009592912.1(1),ID:YP_009592914.1(1)|neighbour_genes:polB,hypothetical protein|
MKTTPITIAIDAIIKQASSLAAMAKVISQNPARYNAILETLRRPGLSNYESRVIITGVGKNANIATKASETFASLGIPSMYLNTGHYSHGDAGFIAPNDVLIHISRSGKTEEMIGVAKHLKMIRPNVKQILLHCNPDIPQENEALFDYSFCTGIAVEVDENSLAPTMSTTLLLALIDTFAINLSSERGFTSNDFLKFHPGGALGAMLRGEQ
>ID:YP_009593062.1 |[Escherichia coli O157 typing phage 6]||_Escherichia_coli_O157_typing_phage_6_.gbk|kpsF|636|NC_041864(160570):47157-47792:-1 ^GeneID:40068559^ Escherichia coli O157 typing phage 6, complete genome.|neighbours:ID:YP_009593061.1(-1),ID:YP_009593063.1(-1)|neighbour_genes:hypothetical protein,polB|
MKTTPITIAIDAIIKQASSLAAMAKVISQNPARYNAILETLRRPGLSNYESRVIITGVGKNANIATKASETFASLGIPSMYLNTGHYSHGDAGFIAPNDVLIHISRSGKTEEMIGVAKHLKMIRPNVKQILLHCNPDIPQENEALFDYSFCTGIAVEVDENSLAPTMSTTLLLALIDTFAINLSSERGFTSNDFLKFHPGGALGAMLRGEQ
>ID:YP_009225211.1 |[Escherichia phage APCEc01]||_Escherichia_phage_APCEc01_.gbk|hypothetical protein|636|NC_029091(168771):155451-156086:1 ^GeneID:26796164^ Escherichia phage APCEc01, complete genome.|neighbours:ID:YP_009225210.1(1),ID:YP_009225212.1(1)|neighbour_genes:DNA polymerase,hypothetical protein|
MKTTPITIAIDAIVKQASSLATMAKVISQNPARYNAILETLRRPGLSNYESRVIITGVGKNANIATKASETFASLGIPSMYLNTGHYSHGDAGFIAPNDVLIHISRSGKTEEMIGVAKHLRMIRPQVKQILLHCNPDIPQEYEALFDYTFCTGIAVEVDENSLAPTMSTTLLLALIDTFAINLSSERGFTSNDFLKFHPGGALGAMLRGEQ
> |[Tevenvirinae Escherichia_phage_HP3]||_Escherichia_phage_HP3.gb|D-arabinose-5-phosph..|636|NC_041920.1(170254):39098-39733:-1 ^RAST2:fig|1198136.53.peg.74^ Tevenvirinae Escherichia_phage_HP3|neighbours:(-1),(-1)|neighbour_genes:Phage protein,hypothetical protein|
MKTTPITIAIDAIVKQASSLATMAKVISQNSARYNVILETLRRPGLSNYESRVIITGVGKNANIATKASETFASLGIPSMYLNTGHYSHGDAGFIAPNDVLVHISRSGKTEEMIGVAKHLRMIRPQVKQILLHCNPDIPQEYEALFDYTFCTGIAVEVDENSLAPTMSTTLLLALIDTFAINLSSERGFTSNDFLKFHPGGALGAMLRGEQ
> |[Tevenvirinae _Escherichia_phage_SF]||_Escherichia_phage_SF.gb|D-arabinose-5-phosph..|636|MH359124.1(168695):91850-92485:1 ^RAST2:fig|1198136.100.peg.157^ Tevenvirinae _Escherichia_phage_SF|neighbours:(1),(1)|neighbour_genes:hypothetical protein,Phage protein|
MKTTPITIAIDAIIKQASSLAAMAKVISQNPARYNAILETLRRPGLSNYESRVIITGVGKNANIATKASETFASLGIPSMYLNTGHYSHGDAGFIAPNDVLIHISRSGKTEEMIGVAKHLKMIRPNVKQILLHCNPDIPQENEALFDYSFCTGIAVEVDENSLAPTMSTTLLLALIDTFAINLSSERGFTSNDFLKFHPGGALGAMLRGEQ
>ID:YP_009608353.1 |[Escherichia phage ST0]||_Escherichia_phage_ST0.gbk|hypothetical protein|636|NC_041990(170496):32154-32789:1 ^GeneID:40084375^ Escherichia phage ST0, complete genome.|neighbours:ID:YP_009608352.1(1),ID:YP_009608354.1(1)|neighbour_genes:DNA polymerase,hypothetical protein|
MKTTPITIAIDAIIKQASSLAAMAKVISQNPARYNAILETLRRPGLSNYESRVIITGVGKNANIATKASETFASLGIPSMYLNTGHYSHGDAGFIAPNDVLIHISRSGKTEEMIGVAKHLKMIRPNVKQILLHCNPDIPQENEALFDYSFCTGIAVEVDENSLAPTMSTTLLLALIDTFAINLSSERGFTSNDFLKFHPGGALGAMLRGEQ
>ID:AYN56367.1 |[Escherichia phage p000v]||_Escherichia_phage_p000v_.gbk|hypothetical protein|636|MK047717(167803):120396-121031:1 ^^ Escherichia phage p000v, complete genome.|neighbours:ID:AYN56366.1(1),ID:AYN56368.1(1)|neighbour_genes:DNA polymerase,hypothetical protein|
MKTTPITIAIDAIVKQASSLATMAKVISQNSARYNAILETLRRPGLSNYESRVIITGVGKNANIATKASETFASLGIPSMYLNTGHYSHGDAGFIAPNDVLVHISRSGKTEEMIGVAKHLRMIRPQVKQILLHCNPDIPQEYEALFDYTFCTGIAVEVDENSLAPTMSTTLLLALIDTFAINLSSERGFTSNDFLKFHPGGALGAMLRGEQ
> |[Tevenvirinae _Escherichia_phage_p000y]||_Escherichia_phage_p000y.gb|D-arabinose-5-phosph..|636|MK047718.1(169872):62895-63530:1 ^RAST2:fig|1198136.97.peg.121^ Tevenvirinae _Escherichia_phage_p000y|neighbours:(1),(1)|neighbour_genes:hypothetical protein,Phage protein|
MKTTPITIAIDAIVKQASSLATMAKVISQNPARYNAILETLRRPGLSNYESRVIITGVGKNANIATKASETFASLGIPSMYLNTGHYSHGDAGFIAPNDVLVHISRSGKTEEMIGVAKHLRMIRPQVKQILLHCNPDIPQEYEALFDYTFCTGIAVEVDENSLAPTMSTTLLLALIDTFAINLSSERGFTSNDFLKFHPGGALGAMLRGEQ
> |[Tevenvirinae Escherichia_phage_vB_EcoM_G2285]||_Escherichia_phage_vB_EcoM_G2285.gb|D-arabinose-5-phosph..|636|MK327933.1(166675):29226-29861:-1 ^RAST2:fig|1198136.60.peg.50^ Tevenvirinae Escherichia_phage_vB_EcoM_G2285|neighbours:(-1),(-1)|neighbour_genes:Phage protein,DNA polymerase (EC 2..|
MKTTPITIAIDAIIKQASSLATMAEVISQNPARYNAILETLRRPGLSNYESRVIITGVGKNANIATKASETFASLGIPSMYLNTGHYSHGDAGFIAPNDVLVHISRSGKTEEMIGVAKHLKMIRPNVKQILLHCNPDIPQEYEALFDYTFCTGIAVEVDENSLAPTMSTTLLLALIDTFAINLSSERGFTSNDFLKFHPGGALGAMLRGEQ
> |[Tevenvirinae _Escherichia_phage_vB_EcoM_G2469]||_Escherichia_phage_vB_EcoM_G2469.gb|D-arabinose-5-phosph..|636|MK327934.1(170452):29767-30402:-1 ^RAST2:fig|1198136.90.peg.50^ Tevenvirinae _Escherichia_phage_vB_EcoM_G2469|neighbours:(-1),(-1)|neighbour_genes:Phage protein,hypothetical protein|
MKTTPITIAIDAIIKQASSLAAMAKVISQNPARYNAILETLRRPGLSNYESRVIITGVGKNANIATKASETFASLGIPSMYLNTGHYSHGDAGFIAPNDVLIHISRSGKTEEMIGVAKHLRMIRPQVKQILLHCNPDIPQEYEALFDYTFCTGIAVEVDENSLAPTMSTTLLLALIDTFAINLSSERGFTSNDFLKFHPGGALGAMLRGEQ
>ID:QBO65190.1 |[Escherichia phage vB_EcoM_G53]||_Escherichia_phage_vB_EcoM_G53_.gbk|hypothetical protein|636|MK327943(167834):29833-30468:-1 ^^ Escherichia phage vB_EcoM_G53, complete genome.|neighbours:ID:QBO65189.1(-1),ID:QBO65191.1(-1)|neighbour_genes:hypothetical protein,putative DNA polymer..|
MKTTPITIAIDAIIKQASSLAAMAKVISQNPARYNAILETLRRPGLSNYESRVIITGVGKNANIATKASETFASLGIPSMYLNTGHYSHGDAGFIAPNDVLIHISRSGKTEEMIGVAKHLKMIRPNVKQILLHCNPDIPQENEALFDYSFCTGIAVEVDENSLAPTMSTTLLLALIDTFAINLSSERGFTSNDFLKFHPGGALGAMLRGEQ
>ID:YP_009037454.1 |[Escherichia phage vB_EcoM_JS09]||_Escherichia_phage_vB_EcoM_JS09_.gbk|hypothetical protein|636|NC_024124(169148):140879-141514:1 ^GeneID:19524856^ Escherichia phage vB_EcoM_JS09, complete genome.|neighbours:ID:YP_009037453.1(1),ID:YP_009037455.1(1)|neighbour_genes:DNA polymerase,hypothetical protein|
MKTTPITIAIDAIIKQASSLAAMAKVISQNPARYNAILETLRRPGLSNYESRVIITGVGKNANIATKASETFASLGIPSMYLNTGHYSHGDAGFIAPNDVLIHISRSGKTEEMIGVAKHLKTIRPNVKQILLHCNPDIPQENEALFDYSFCTGIAVEVDENSLAPTMSTTLLLALIDTFAINLSSERGFTSNDFLKFHPGGALGAMLRGEQ
> |[Tevenvirinae Escherichia_phage_vB_EcoM_KAW3E185]||_Escherichia_phage_vB_EcoM_KAW3E185.gb|D-arabinose-5-phosph..|636|MK373782.1(170187):30176-30811:-1 ^RAST2:fig|1198136.54.peg.52^ Tevenvirinae Escherichia_phage_vB_EcoM_KAW3E185|neighbours:(-1),(-1)|neighbour_genes:Phage protein,hypothetical protein|
MKTTPITIAIDAIVKQASSLATMAKVISQNPARYNAILETLRRPGLSNYESRVIITGVGKNANIATKASETFASLGIPSMYLNTGHYSHGDAGFIAPNDVLVHISRSGKTEEMIGVAKHLRMIRPQVKQILLHCNPDIPQEYEALFDYTFCTGIAVEVDENSLAPTMSTTLLLALIDTFAINLSSERGFTSNDFLKFHPGGALGAMLRGEQ
>ID:QBQ79100.1 |[Escherichia phage vB_EcoM_MM02]||_Escherichia_phage_vB_EcoM_MM02_.gbk|hypothetical protein|636|MK373784(169201):29783-30418:-1 ^^ Escherichia phage vB_EcoM_MM02, complete genome.|neighbours:ID:QBQ79099.1(-1),ID:QBQ79101.1(-1)|neighbour_genes:hypothetical protein,putative DNA polymer..|
MKTTPITIAIDAIVKQASSLATMAKVISQNPARYNAILETLRRPGLSNYESRVIITGVGKNANIATKASETFASLGIPSMYLNTGHYSHGDAGFIAPNDVLVHISRSGKTEEMIGVAKHLRMIRPQVKQILLHCNPDIPQEYEALFDYTFCTGIAVEVDENSLAPTMSTTLLLALIDTFAINLSSERGFTSNDFLKFHPGGALGAMLRGEQ
> |[Tevenvirinae _Escherichia_phage_vB_EcoM_PhAPEC2]||_Escherichia_phage_vB_EcoM_PhAPEC2.gb|D-arabinose-5-phosph..|636|NC_024794.1(167318):29556-30191:-1 ^RAST2:fig|1198136.124.peg.49^ Tevenvirinae _Escherichia_phage_vB_EcoM_PhAPEC2|neighbours:(-1),(-1)|neighbour_genes:Phage protein,hypothetical protein|
MKTTPITIAIDAIIKQASSLAAMAKVISQNPARYNAILETLRRPGLSNYESRVIITGVGKNANIATKASETFASLGIPSMYLNTGHYSHGDAGFIAPNDVLIHISRSGKTEEMIGVAKHLRMIRPQVKQILLHCNPDIPQEYEALFDYTFCTGIAVEVDENSLAPTMSTTLLLALIDTFAINLSSERGFTSNDFLKFHPGGALGAMLRGEQ
>ID:QBQ77075.1 |[Escherichia phage vB_EcoM_WFK]||_Escherichia_phage_vB_EcoM_WFK_.gbk|hypothetical protein|636|MK373775(164590):29787-30422:-1 ^^ Escherichia phage vB_EcoM_WFK, complete genome.|neighbours:ID:QBQ77074.1(-1),ID:QBQ77076.1(-1)|neighbour_genes:hypothetical protein,putative DNA polymer..|
MKTTPITIAIDAIIKQASSLATMAKVISQNPARYNAILETLRRPGLSNYESRVIITGVGKNANIATKASETFASLGIPSMYLNTGHYSHGDAGFIAPNDVLVHISRSGKTEEMIGVAKHLRMIRPQVKQILLHCNPDIPQEYEALFDYTFCTGIAVEVDENSLAPTMSTTLLLALIDTFAINLSSERGFTSNDFLKFHPGGALGAMLRGEQ
>ID:QBQ76814.1 |[Escherichia phage vB_EcoM_WFL6982]||_Escherichia_phage_vB_EcoM_WFL6982_.gbk|hypothetical protein|636|MK373774(164279):29787-30422:-1 ^^ Escherichia phage vB_EcoM_WFL6982, complete genome.|neighbours:ID:QBQ76813.1(-1),ID:QBQ76815.1(-1)|neighbour_genes:hypothetical protein,putative DNA polymer..|
MKTTPITIAIDAIIKQASSLATMAKVISQNPARYNAILETLRRPGLSNYESRVIITGVGKNANIATKASETFASLGIPSMYLNTGHYSHGDAGFIAPNDVLVHISRSGKTEEMIGVAKHLRMIRPQVKQILLHCNPDIPQEYEALFDYTFCTGIAVEVDENSLAPTMSTTLLLALIDTFAINLSSERGFTSNDFLKFHPGGALGAMLRGEQ
>ID:QBQ77556.1 |[Escherichia phage vB_EcoM_WFbE185]||_Escherichia_phage_vB_EcoM_WFbE185.gbk|hypothetical protein|636|MK373778(170429):29827-30462:-1 ^^ Escherichia phage vB_EcoM_WFbE185, complete genome.|neighbours:ID:QBQ77555.1(-1),ID:QBQ77557.1(-1)|neighbour_genes:hypothetical protein,putative DNA polymer..|
MKTTPITIAIDAIVKQASSLATMAKVISQNPARYNAILETLRRPGLSNYESRVIITGVGKNANIATKASETFASLGIPSMYLNTGHYSHGDAGFIAPNDVLVHISRSGKTEEMIGVAKHLRMIRPQVKQILLHCNPDIPQEYEALFDYTFCTGIAVEVDENSLAPTMSTTLLLALIDTFAINLSSERGFTSNDFLKFHPGGALGAMLRGEQ
>ID:VCU44616.1 |[Escherichia virus vB_Eco_mar005P1]|vB_Eco_mar005P1|_Escherichia_virus_vB_Eco_mar005P1_.gbk|hypothetical protein|636|LR027390(167773):129987-130622:-1 ^^ Escherichia virus vB_Eco_mar005P1 genome assembly, chromosome: 1.|neighbours:ID:VCU44615.1(-1),ID:VCU44617.1(-1)|neighbour_genes:hypothetical protein,43|
MKTTPITIAIDAIVKQASSLATMAKVISQNPARYNAILETLRRPGLSNYESRVIITGVGKNANIATKASETFASLGIPSMYLNTGHYSHGDAGFIAPNDVLVHISRSGKTEEMIGVAKHLRMIRPQVKQILLHCNPDIPQEYEALFDYTFCTGIAVEVDENSLAPTMSTTLLLALIDTFAINLSSERGFTSNDFLKFHPGGALGAMLRGEQ
>ID:VCU44259.1 |[Escherichia virus vB_Eco_mar005P1]|vB_Eco_mar006P2|_Escherichia_virus_vB_Eco_mar005P1_strain_vB_Eco_mar006P2_.gbk|hypothetical protein|636|LR027387(167773):63236-63871:-1 ^^ Escherichia virus vB_Eco_mar005P1 strain vB_Eco_mar006P2 genome assembly, chromosome: 1.|neighbours:ID:VCU44258.1(-1),ID:VCU44260.1(-1)|neighbour_genes:hypothetical protein,43|
MKTTPITIAIDAIVKQASSLATMAKVISQNPARYNAILETLRRPGLSNYESRVIITGVGKNANIATKASETFASLGIPSMYLNTGHYSHGDAGFIAPNDVLVHISRSGKTEEMIGVAKHLRMIRPQVKQILLHCNPDIPQEYEALFDYTFCTGIAVEVDENSLAPTMSTTLLLALIDTFAINLSSERGFTSNDFLKFHPGGALGAMLRGEQ
>ID:VCU43388.1 |[Escherichia virus vB_Eco_mar005P1]|vB_Eco_mar007P3|_Escherichia_virus_vB_Eco_mar005P1_strain_vB_Eco_mar007P3_.gbk|hypothetical protein|636|LR027383(167651):152873-153508:-1 ^^ Escherichia virus vB_Eco_mar005P1 strain vB_Eco_mar007P3 genome assembly, chromosome: 1.|neighbours:ID:VCU43387.1(-1),ID:VCU43389.1(-1)|neighbour_genes:hypothetical protein,43|
MKTTPITIAIDAIVKQASSLATMAKVISQNPARYNAILETLRRPGLSNYESRVIITGVGKNANIATKASETFASLGIPSMYLNTGHYSHGDAGFIAPNDVLVHISRSGKTEEMIGVAKHLRMIRPQVKQILLHCNPDIPQEYEALFDYTFCTGIAVEVDENSLAPTMSTTLLLALIDTFAINLSSERGFTSNDFLKFHPGGALGAMLRGEQ
>ID:VCU44103.1 |[Escherichia virus vB_Eco_mar005P1]|vB_Eco_mar008P4|_Escherichia_virus_vB_Eco_mar005P1_strain_vB_Eco_mar008P4_.gbk|hypothetical protein|636|LR027386(167773):135654-136289:-1 ^^ Escherichia virus vB_Eco_mar005P1 strain vB_Eco_mar008P4 genome assembly, chromosome: 1.|neighbours:ID:VCU44102.1(-1),ID:VCU44104.1(-1)|neighbour_genes:hypothetical protein,43|
MKTTPITIAIDAIVKQASSLATMAKVISQNPARYNAILETLRRPGLSNYESRVIITGVGKNANIATKASETFASLGIPSMYLNTGHYSHGDAGFIAPNDVLVHISRSGKTEEMIGVAKHLRMIRPQVKQILLHCNPDIPQEYEALFDYTFCTGIAVEVDENSLAPTMSTTLLLALIDTFAINLSSERGFTSNDFLKFHPGGALGAMLRGEQ
>ID:VCU44952.1 |[Escherichia virus vB_Eco_mar005P1]|vB_Eco_mar009P5|_Escherichia_virus_vB_Eco_mar005P1_strain_vB_Eco_mar009P5_.gbk|hypothetical protein|636|LR027391(167658):161064-161699:1 ^^ Escherichia virus vB_Eco_mar005P1 strain vB_Eco_mar009P5 genome assembly, chromosome: 1.|neighbours:ID:VCU44951.1(1),ID:VCU44953.1(1)|neighbour_genes:43,hypothetical protein|
MKTTPITIAIDAIVKQASSLATMAKVISQNPARYNAILETLRRPGLSNYESRVIITGVGKNANIATKASETFASLGIPSMYLNTGHYSHGDAGFIAPNDVLVHISRSGKTEEMIGVAKHLRMIRPQVKQILLHCNPDIPQEYEALFDYTFCTGIAVEVDENSLAPTMSTTLLLALIDTFAINLSSERGFTSNDFLKFHPGGALGAMLRGEQ
>ID:YP_009211471.1 |[Pectobacterium bacteriophage PM2]||_Pectobacterium_bacteriophage_PM2.gbk|hypothetical protein|633|NC_028940(170286):27238-27870:-1 ^GeneID:26637943^ Pectobacterium bacteriophage PM2, complete genome.|neighbours:ID:YP_009211470.1(-1),ID:YP_009211472.1(-1)|neighbour_genes:hypothetical protein,hypothetical protein|
MSNAILVAKKSIRTQLEALEYLRARISIFQSSYNEVMDILRRPGLSNYKNRIIITGVGKNAHIAAKASETFASLGIPSMYLNTGHYSHGDAGFIAPADVVIHISRSGKTEEMINASKHLRIIRPGVSQILLHCNSSLSENTLKLFNTSFCAGDVIESDENGLAPTTSTTVLLALIDTFAINLSSERKFTSDDFLKYHPGGSLGEQLRASK
> |[Tevenvirinae _Proteus_phage_phiP4-3]||_Proteus_phage_phiP4-3.gb|D-arabinose-5-phosph..|633|MG696114.1(167849):139438-140070:1 ^RAST2:fig|1198136.86.peg.239^ Tevenvirinae _Proteus_phage_phiP4-3|neighbours:(1),(1)|neighbour_genes:hypothetical protein,hypothetical protein|
MNPIKRACSSIMIQAKTLHALGLTITMDADKYNQILDVLRAPGLSNYESRVIITGIGKNANIATKASETFASLGIPSMYLNTAHYSHGDAGFIGPNDVIIHISRSGKTQELLYAAQHLRQIRPNVKQILLHCNEDLYQGTRSIFDYDFCTGNVIESDENNLAPTTSTTVLLALIDTFAINLSAERGFTRKDFLTFHPGGSLGKALKSESL
> |[Tevenvirinae _Pseudomonas_phage_PspYZU05]||_Pseudomonas_phage_PspYZU05.gb|Phage protein|633|KY971610.1(166442):49877-50509:-1 ^RAST2:fig|1198136.88.peg.80^ Tevenvirinae _Pseudomonas_phage_PspYZU05|neighbours:(-1),(-1)|neighbour_genes:hypothetical protein,hypothetical protein|
METSVLIAQESIDMQSQAILSLKSLVKTQESRYTKILEVLRKPGLSNYESRIIITGIGKNANIAAKASETFASLGIPSMYLNTAHYSHGDAGFIGHNDVVIHISRSGKTEEMLHASKHLRHIRPDVKQFLLHCNSKLSVAISSIFDECFWAGDVIETDDNNLAPTTSTVVLLALIDTFAINLSRERNFTRANFLEYHPGGSLGQMLKKEL
> |[Tevenvirinae Shigella_phage_SHSML-52-1]||_Shigella_phage_SHSML-52-1.gb|D-arabinose-5-phosph..|636|NC_031090.1(169621):5456-6091:1 ^RAST2:fig|1198136.79.peg.7^ Tevenvirinae Shigella_phage_SHSML-52-1|neighbours:(1),(1)|neighbour_genes:hypothetical protein,Phage protein|
MKTTPITIAIDAIVKQASSLATMAKVISQNPARYNAILETLRRPGLSNYESRVIITGVGKNANIATKASETFASLGIPSMYLNTGHYSHGDAGFIAPNDVLVHISRSGKTEEMIGVAKHLRMIRPQVKQILLHCNPDIPQEYEALFDYTFCTGIAVEVDENSLAPTMSTTLLLALIDTFAINLSSERGFTSNDFLKFHPGGALGAMLRGEQ
>ID:YP_009882080.1 |[Acinetobacter phage AbTZA1]||_Acinetobacter_phage_AbTZA1.gbk|hypothetical protein|633|NC_049445(168223):4919-5551:1 ^GeneID:55811376^ Acinetobacter phage AbTZA1, complete genome.|neighbours:ID:YP_009882079.1(1),ID:YP_009882081.1(1)|neighbour_genes:hypothetical protein,capsular polysacchar..|
MDNIDLALKVVEDQNDALDYLHTAIAVNGDKYSNMIDILKVVAASNYRQRIMITGVGKNSNLATKASETFASLGIPSMYLNTCHYSHGDAGFIGHDDVVIHVSRSGKTEEMQYMARHLKTIRPNVLQILLHCNSQLTEEQKAPFDIEFGIPGIVECDDNHLAPTTSTTVLLVLLDTIGVILSKHLRFTRENFYSYHPGGSLGAMLKSESK
> |[Tevenvirinae Acinetobacter_phage_Abraxas]||_Acinetobacter_phage_Abraxas.gb|hypothetical protein|630|MT385367.1(166559):42245-42874:-1 ^RAST2:fig|1198136.200.peg.85^ Tevenvirinae Acinetobacter_phage_Abraxas|neighbours:(-1),(-1)|neighbour_genes:hypothetical protein,hypothetical protein|
MSIKLALDVVAAQQQALKILGDFIAENQVKYEKLLEILKPVAASNYQQRIMITGVGKNSNLATKASESFASLGIPSMYLNTCHYSHGDAGFIGHDDVVIHVSRSGKTDEMQYMAKHLRTIRPNVTQILLHCNTNLTDEQKAPFDMEFGVPNIVECDVNQLAPTTSTTVLLTLLDTIGVTLSDYLQFTREDFYSYHPGGSLGAMLRAESK
> |[Tevenvirinae Acinetobacter_phage_Apostate]||_Acinetobacter_phage_Apostate.gb|hypothetical protein|630|NC_049491.1(164746):40606-41235:-1 ^RAST2:fig|1198136.207.peg.78^ Tevenvirinae Acinetobacter_phage_Apostate|neighbours:(-1),(-1)|neighbour_genes:hypothetical protein,hypothetical protein|
MSIKLALDVVAAQQQALKILGDFIAENQVKYEKLLEILKPVAASNYRQRIMITGVGKNSNLATKASESFASLGIPSMYLNTCHYSHGDAGFIGHDDVVIHVSRSGKTDEMQYMAKHLRTIRPNVTQILLHCNTNLTDEQKAPFDMEFGVPNIVECDVNQLAPTTSTTVLLTLLDTIGVTLSDYLQFTREDFYSYHPGGSLGAMLRAESK
> |[Tevenvirinae Acinetobacter_phage_Berthold]||_Acinetobacter_phage_Berthold.gb|hypothetical protein|630|NC_049490.1(165927):41415-42044:-1 ^RAST2:fig|1198136.206.peg.83^ Tevenvirinae Acinetobacter_phage_Berthold|neighbours:(-1),(-1)|neighbour_genes:hypothetical protein,hypothetical protein|
MSIKLALDVVAAQQQALKILGDFIAENQVKYEKLLEILKPVAASNYRQRIMITGVGKNSNLATKASESFASLGIPSMYLNTCHYSHGDAGFIGHDDVVIHVSRSGKTDEMQYMAKHLRTIRPNVTQILLHCNTNLTDEQKAPFDMEFGVPNIVECDVNQLAPTTSTTVLLTLLDTIGVTLSDYLQFTREDFYSYHPGGSLGAMLRAESK
> |[Tevenvirinae Acinetobacter_phage_Kimel]||_Acinetobacter_phage_Kimel.gb|hypothetical protein|630|NC_049492.1(167922):42395-43024:-1 ^RAST2:fig|1198136.213.peg.83^ Tevenvirinae Acinetobacter_phage_Kimel|neighbours:(-1),(-1)|neighbour_genes:hypothetical protein,hypothetical protein|
MSIKLALDVVAAQQQALKILGDFIAENQVKYEKLLEILKPVAASNYRQRIMITGVGKNSNLATKASESFASLGIPSMYLNTCHYSHGDAGFIGHDDVVIHVSRSGKTDEMQYMAKHLRTIRPNVTQILLHCNTNLTDEQKAPFDMEFGVPNIVECDVNQLAPTTSTTVLLTLLDTIGVTLSDYLQFTREDFYSYHPGGSLGAMLRAESK
> |[Tevenvirinae Acinetobacter_phage_Konradin]||_Acinetobacter_phage_Konradin.gb|hypothetical protein|630|NC_049479.1(166210):41325-41954:-1 ^RAST2:fig|1198136.205.peg.80^ Tevenvirinae Acinetobacter_phage_Konradin|neighbours:(-1),(-1)|neighbour_genes:hypothetical protein,hypothetical protein|
MSIKLALDVVAAQQQALKILGDFIAENQVKYEKLLEILKPVAASNYRQRIMITGVGKNSNLATKASESFASLGIPSMYLNTCHYSHGDAGFIGHDDVVIHVSRSGKTDEMQYMAKHLRTIRPNVTQILLHCNTNLTDEQKAPFDMEFGVPNIVECDVNQLAPTTSTTVLLTLLDTIGVTLSDYLQFTREDFYSYHPGGSLGAMLRAESK
> |[Tevenvirinae _Acinetobacter_phage_Lazarus]||_Acinetobacter_phage_Lazarus.gb|hypothetical protein|630|NC_049493.1(165151):41637-42266:-1 ^RAST2:fig|1198136.212.peg.83^ Tevenvirinae _Acinetobacter_phage_Lazarus|neighbours:(-1),(-1)|neighbour_genes:hypothetical protein,hypothetical protein|
MSIKLALDVVAAQQQALKILGDFIAENQVKYEKLLEILKPVAASNYRQRIMITGVGKNSNLATKASESFASLGIPSMYLNTCHYSHGDAGFIGHDDVVIHVSRSGKTDEMQYMAKHLRTIRPNVTQILLHCNTNLTDEQKVPFDMEFGVPNIVECDVNQLAPTTSTTVLLTLLDTIGVTLSDYLQFTREDFYSYHPGGSLGAMLRAESK
> |[Tevenvirinae _Acinetobacter_phage_Meroveus]||_Acinetobacter_phage_Meroveus.gb|hypothetical protein|630|MT741943.1(167683):41166-41795:-1 ^RAST2:fig|1198136.190.peg.79^ Tevenvirinae _Acinetobacter_phage_Meroveus|neighbours:(-1),(-1)|neighbour_genes:hypothetical protein,hypothetical protein|
MSIKLALDVVAAQQQALKILGDFIAENQVKYEKLLEILKPVAASNYRQRIMITGVGKNSNLATKASESFASLGIPSMYLNTCHYSHGDAGFIGHDDVVIHVSRSGKTDEMQYMAKHLRTIRPNVTQILLHCNTNLTDEQKAPFDMEFGVPNIVECDVNQLAPTTSTTVLLTLLDTIGVTLSDYLQFTREDFYSYHPGGSLGAMLRAESK
> |[Tevenvirinae _Acinetobacter_phage_Octan]||_Acinetobacter_phage_Octan.gb|hypothetical protein|630|MT409116.1(166760):41039-41668:-1 ^RAST2:fig|1198136.188.peg.78^ Tevenvirinae _Acinetobacter_phage_Octan|neighbours:(-1),(-1)|neighbour_genes:hypothetical protein,hypothetical protein|
MSIKLALDVVAAQQQALKILGDFIAENQVKYEKLLEILKPVAASNYRQRIMITGVGKNSNLATKASESFASLGIPSMYLNTCHYSHGDAGFIGHDDVVIHVSRSGKTDEMQYMAKHLRTIRPNVTQILLHCNTNLTDEQKAPFDMEFGVPNIVECDVNQLAPTTSTTVLLTLLDTIGVTLSDYLQFTREDFYSYHPGGSLGAMLRAESK
> |[Tevenvirinae _Acinetobacter_phage_Stupor]||_Acinetobacter_phage_Stupor.gb|hypothetical protein|630|MN662249.1(164309):41415-42044:-1 ^RAST2:fig|1198136.209.peg.82^ Tevenvirinae _Acinetobacter_phage_Stupor|neighbours:(-1),(-1)|neighbour_genes:hypothetical protein,hypothetical protein|
MSIKLALDVVAAQQQALKILGDFIAENQVKYEKLLEILKPVAASNYRQRIMITGVGKNSNLATKASESFASLGIPSMYLNTCHYSHGDAGFIGHDDVVIHVSRSGKTDEMQYMAKHLRTIRPNVTQILLHCNTNLTDEQKAPFDMEFGVPNIVECDVNQLAPTTSTTVLLTLLDTIGVTLSDYLQFTREDFYSYHPGGSLGAMLRAESK
>ID:YP_009190207.1 |[Edwardsiella phage PEi20]||_Edwardsiella_phage_PEi20.gbk|hypothetical protein|630|NC_028683(177643):30022-30651:-1 ^GeneID:26519190^ Edwardsiella phage PEi20 DNA, complete sequence.|neighbours:ID:YP_009190206.1(-1),ID:YP_009190208.1(-1)|neighbour_genes:hypothetical protein,hypothetical protein|
MNPIDRAKHALVLQAQALDILTSVVQNDEKNYLQILSVLGIPGLSNYEGRVIITGVGKNANIATKASETMASLGIPSMYLNTGHYSHGDAGFIGPDDVLVHISRSGKTEEMLGVVAHLRGIRPGVNQILLHCNPDLSKDILKMFDYTFCTGKAIEIDDNKLAPTMSTTLLLALIDTFAINLSAARNFTPEDFLRFHPGGALGAQLRGDK
>ID:BAQ23000.1 |[Edwardsiella phage PEi26]||_Edwardsiella_phage_PEi26.gbk|conserved hypothetic..|630|AP014715(177215):30036-30665:-1 ^^ Edwardsiella phage PEi26 DNA, complete sequence.|neighbours:ID:BAQ22999.1(-1),ID:BAQ23001.1(-1)|neighbour_genes:conserved hypothetic..,conserved hypothetic..|
MNPIDRAKHALVLQAQALDILTSVVQNDEKNYLQILSVLGIPGLSNYEGRVIITGVGKNANIATKASETMASLGIPSMYLNTGHYSHGDAGFIGPDDVLVHISRSGKTEEMLGVVAHLRGIRPGVNQILLHCNPDLSKDILKMFDYTFCTGKAIEIDDNKLAPTMSTTLLLALIDTFAINLSAARNFTPEDFLRFHPGGALGAQLRGDK
>ID:YP_009856040.1 |[Enterobacter phage vB_EclM_CIP9]||_Enterobacter_phage_vB_EclM_CIP9.gbk|hypothetical protein|630|NC_048849(174924):91885-92514:-1 ^GeneID:55626782^ Enterobacter phage vB_EclM_CIP9, complete genome.|neighbours:ID:YP_009856039.1(-1),ID:YP_009856041.1(-1)|neighbour_genes:hypothetical protein,hypothetical protein|
MHPIERAKYALFLQSLALDKLASAVSSDYENYQQILSVLSVPGLSNYEGRVIITGVGKNANIATKASETMASLGIPSMYLNTGHYSHGDAGFIGPNDVLVHISRSGKTEEMLGVVNHLRGIRPGVNQILLHCNPDLSTDILKMFDYTFCTGKAIEVDDNKLAPTMSTTLLLALIDTFAINLSSARNFTPDDFLRFHPGGALGAMLRGDK
>ID:QEA10525.1 |[Enterobacter phage vB_EhoM-IME523]||_Enterobacter_phage_vB_EhoM-IME523.gbk|hypothetical protein|627|MN087708(172763):27108-27734:-1 ^^ Enterobacter phage vB_EhoM-IME523, complete genome.|neighbours:ID:QEA10524.1(-1),ID:QEA10526.1(-1)|neighbour_genes:nucleotidyl transfer..,hypothetical protein|
MHPIERAKYALFLQSLALDKLASAVSSDYENYQQILSVLSVPGLSDYEGRVIITGVGKNANIATKASETMASLGIPSMYLNTGHYSHGDAGFIGPNDVLVHISRSGKTEEMLGVVNHLRGIRPGVNQILLHCNPDLSTDILKMFDYTFCTGKAIEVDDNKLAPTMSTTLLLALIDTFAINLSAARNFTPDDFLRFHPGGALGAQLRGE
> |[Tevenvirinae Escherichia_phage_F2]||_Escherichia_phage_F2.gb|D-arabinose-5-phosph..|636|MN864145.1(168241):32511-33146:1 ^RAST2:fig|1198136.159.peg.67^ Tevenvirinae Escherichia_phage_F2|neighbours:(1),(1)|neighbour_genes:hypothetical protein,Phage protein|
MKTTPITIAIDAIIKQASSLAAMAKVISQNPARYNAILETLRRPGLSNYESRVIITGVGKNANIATKASETFASLGIPSMYLNTGHYSHGDAGFIAPNDVLIHISRSGKTEEMIGVAKHLKMIRPNVKQILLHCNPDIPQEYEALFDYTFCTGIAVEVDENSLAPTMSTTLLLALIDTFAINLSSERGFTSNDFLKFHPGGALGAMLRGEQ
> |[Tevenvirinae Escherichia_phage_JN02]||_Escherichia_phage_JN02.gb|D-arabinose-5-phosph..|633|MT782071.1(169453):29789-30421:-1 ^RAST2:fig|1198136.157.peg.50^ Tevenvirinae Escherichia_phage_JN02|neighbours:(-1),(-1)|neighbour_genes:Phage protein,hypothetical protein|
MKTTPITIAIDAIVKQASSLAAMAKVISQNPARYNAILETLRRPGLSNYESRVIITGVGKNANIATKASETFASLGIPSMYLNTGHYSHGDAGFIAPNDVLIHISRSGKTEEMIGVAKHLRMIRPQVKQILLHCNPDIPQENEALFDYSFCTGIAVEVDENSLAPTMSTTLLLALIDTFAINLSSERGFTSNDFLKFHPGGALGAMLRGE
>ID:QBP05669.1 |[Escherichia phage PHB12]||_Escherichia_phage_PHB12.gbk|D-arabinose 5-phosph..|636|MK524178(168791):90447-91082:-1 ^^ Escherichia phage PHB12, complete genome.|neighbours:ID:QBP05668.1(-1),ID:QBP05670.1(-1)|neighbour_genes:hypothetical protein,DNA primase/helicase|
MKTTPITIAIDAIIKQASSLAAMAKVISQNPARYNAILETLRRPGLSNYESRVIITGVGKNANIATKASETFASLGIPSMYLNTGHYSHGDAGFIAPNDVLIHISRSGKTEEMIGVAKHLKMIRPNVKQILLHCNPDIPQEYEALFDYTFCTGIAVEVDENSLAPTMSTTLLLALIDTFAINLSSERGFTSNDFLKFHPGGALGAMLRGEQ
>ID:QHR67133.1 |[Escherichia phage mogra]||_Escherichia_phage_mogra.gbk|arabinose 5-phosphat..|636|MN850579(168724):144560-145195:1 ^^ Escherichia phage mogra, complete genome.|neighbours:ID:QHR67132.1(1),ID:QHR67134.1(1)|neighbour_genes:DNA polymerase,hypothetical protein|
MKTTPITIAIDAIVKQASSLATMAKVISQNHARYNAILETLRRPGLSNYESRVIITGVGKNANIATKASETFASLGIPSMYLNTGHYSHGDAGFIAPNDVLVHISRSGKTEEMIGVAKHLRMIRPQVKQILLHCNPDIPQEYEALFDYTFCTGIAVEVDENSLAPTMSTTLLLALIDTFAINLSSERGFTSNDFLKFHPGGALGAMLRGEQ
>ID:QHR68266.1 |[Escherichia phage moha]||_Escherichia_phage_moha.gbk|arabinose 5-phosphat..|636|MN850590(168676):81419-82054:1 ^^ Escherichia phage moha, complete genome.|neighbours:ID:QHR68265.1(1),ID:QHR68267.1(1)|neighbour_genes:DNA polymerase,hypothetical protein|
MKTTPITIAIDAIVKQASSLATMAKVISQNPARYNAILETLRRPGLSNYESRVIITGVGKNANIATKASETFASLGIPSMYLNTGHYSHGDAGFIAPNDVLIHISRSGKTEEMIGVAKHLRMIRPNVKQILLHCNPDIPQENEALFDYSFCTGIAVEVDENSLAPTMSTTLLLALIDTFAINLSSERGFTSNDFLKFHPGGALGAMLRGEQ
>ID:QHR76510.1 |[Escherichia phage moskry]||_Escherichia_phage_moskry.gbk|arabinose 5-phosphat..|636|MN850651(169410):39399-40034:-1 ^^ Escherichia phage moskry, complete genome.|neighbours:ID:QHR76509.1(-1),ID:QHR76511.1(-1)|neighbour_genes:hypothetical protein,DNA polymerase|
MKTTPITIAIDAIIKQASSLAAMAKVISQNPARYNAILETLRRPGLSNYESRVIITGVGKNANIATKASETFASLGIPSMYLNTGHYSHGDAGFIAPNDVLIHISRSGKTEEMIGVAKHLKMIRPNVKQILLHCNPDIPQEYEALFDYTFCTGIAVEVDENSLAPTMSTTLLLALIDTFAINLSSERGFTSNDFLKFHPGGALGAMLRGEQ
>ID:ARM70870.1 |[Escherichia phage phiC120]||_Escherichia_phage_phiC120.gbk|hypothetical protein|636|KY703222(186570):118532-119167:-1 ^^ Escherichia phage phiC120, complete genome.|neighbours:ID:ARM70869.1(-1),ID:ARM70871.1(-1)|neighbour_genes:hypothetical protein,DNA polymerase|
MKTTPITIAIDAIIKQASSLAAMAKVISQNPARYNAILETLRRPGLSNYESRVIITGVGKNANIATKASETFASLGIPSMYLNTGHYSHGDAGFIAPNDVLVHISRSGKTEEMIGVAKHLRMIRPQVKQILLHCNPDIPQEYEALFDYTFCTGIAVEVDENSLAPTMSTTLLLALIDTFAINLSSERGFTSNDFLKFHPGGALGAMLRGEQ
>ID:AWM11768.1 |[Escherichia phage vB_EcoM_NBG1]||_Escherichia_phage_vB_EcoM_NBG1.gbk|hypothetical protein|636|MH243438(168869):29641-30276:-1 ^^ Escherichia phage vB_EcoM_NBG1, complete genome.|neighbours:ID:AWM11956.1(-1),ID:AWM11695.1(-1)|neighbour_genes:hypothetical protein,DNA polymerase|
MKTTPITIAIDAIVKQASSLATMAKVISQNPARYNAILETLRRPGLSNYESRVIITGVGKNANIATKASETFASLGIPSMYLNTGHYSHGDAGFIAPNDVLVHISRSGKTEEMIGVAKHLRMIRPQVKQILLHCNPDIPQEYEALFDYTFCTGIAVEVDENSLAPTMSTTLLLALIDTFAINLSSERGFTSNDFLKFHPGGALGAMLRGEQ
> |[Tevenvirinae Escherichia_virus_TH12]||_Escherichia_virus_TH12.gb|D-arabinose-5-phosph..|636|MT446390.1(169545):140538-141173:1 ^RAST2:fig|1198136.138.peg.235^ Tevenvirinae Escherichia_virus_TH12|neighbours:(1),(1)|neighbour_genes:hypothetical protein,Phage protein|
MKTTPITIAIDAIVKQASSLATMAKVISQNSARYNAILETLRRPGLSNYESRVIITGVGKNANIATKASETFASLGIPSMYLNTGHYSHGDAGFIAPNDVLVHISRSGKTEEMIGVAKHLRMIRPQVKQILLHCNPDIPQEYEALFDYTFCTGIAVEVDENSLAPTMSTTLLLALIDTFAINLSSERGFTSNDFLKFHPGGALGAMLRGEQ
> |[Tevenvirinae Escherichia_virus_TH58]||_Escherichia_virus_TH58.gb|D-arabinose-5-phosph..|636|MT446423.1(170748):84208-84843:1 ^RAST2:fig|1198136.130.peg.149^ Tevenvirinae Escherichia_virus_TH58|neighbours:(1),(1)|neighbour_genes:hypothetical protein,Phage protein|
MKTTPITIAIDAIIKQASSLAAMAKVISQNPARYNAILETLRRPGLSNYESRVIITGVGKNANIATKASETFASLGIPSMYLNTGHYSHGDAGFIAPNDVLIHISRSGKTEEMIGVAKHLKMIRPNVKQILLHCNPDIPQENEALFDYSFCTGIAVEVDENSLAPTMSTTLLLALIDTFAINLSSERGFTSNDFLKFHPGGALGAMLRGEQ
> |[Tevenvirinae Providencia_phage_PSTRCR_127]||_Providencia_phage_PSTRCR_127.gb|hypothetical protein|630|MW358927.1(167162):45633-46262:1 ^RAST2:fig|1198136.168.peg.108^ Tevenvirinae Providencia_phage_PSTRCR_127|neighbours:(1),(1)|neighbour_genes:hypothetical protein,hypothetical protein|
MTPVERATTALGLQAEQITRMTGHILRSEELYDAILDVLRRPGLSNYESRIIITGIGKNANIATKASETFASLGIPSMYLNTAHYSHGDAGFIGPNDVIIHISRSGKTEEMLGAAAHLRTIRPNVVQILLHCNEDLPYELKQYFDYNFCTGKAVEVDENQLAPTMSTTLLLALIDTFAINLSSERGFTRQDFLTFHPGGALGQMLKAEK
>ID:QPI13803.1 |[Serratia phage 4S]||_Serratia_phage_4S.gbk|D-arabinose 5-phosph..|627|MW082584(173061):24530-25156:1 ^^ Serratia phage 4S, complete genome.|neighbours:ID:QPI13802.1(1),ID:QPI13804.1(1)|neighbour_genes:hypothetical protein,GlmU|
MNAINRAKNALVLQAKALSDLSHTLDMNAGVYNHILNVMRKPGLSNYDSRLIITGVGKNANIAAKASETMASLGIPSMYLNTAHYSHGDAGFIGPYDVVVHISRSGKTQEMIYCAQHLRSIRPSVDQILLHCNPNIPVDCLNSFDYAFCTGQAVEIDDNALAPTMSTTLLLALIDTFAINLSAERQFTPDDFLRFHPGGSLGEQLRKQ
>ID:QEG05630.1 |[Shigella phage JK36]|JK36|_Shigella_phage_JK36.gbk|arabinose 5-phosphat..|636|MK962754(168893):29798-30433:-1 ^^ Shigella phage JK36, complete genome.|neighbours:ID:QEG05629.1(-1),ID:QEG05631.1(-1)|neighbour_genes:hypothetical protein,DNA polymerase|
MKTTPITIAIDAIVKQASSLATMAKVISQNPARYNAILETLRRPGLSNYESRVIITGVGKNANIATKASETFASLGIPSMYLNTGHYSHGDAGFIAPNDVLVHISRSGKTEEMIGVAKHLRMIRPQVKQILLHCNPDIPQEYEALFDYTFCTGIAVEVDENSLAPTMSTTLLLALIDTFAINLSSERGFTSNDFLKFHPGGALGAMLRGEQ
>ID:QEG06166.1 |[Shigella phage JK42]|JK42|_Shigella_phage_JK42.gbk|arabinose 5-phosphat..|636|MK962756(168306):29009-29644:-1 ^^ Shigella phage JK42, complete genome.|neighbours:ID:QEG06165.1(-1),ID:QEG06167.1(-1)|neighbour_genes:hypothetical protein,hypothetical protein|
MKTTPITIAIDAIVKQASSLATMAKVISQNPARYNAILETLRRPGLSNYESRVIITGVGKNANIATKASETFASLGIPSMYLNTGHYSHGDAGFIAPNDVLIHISRSGKTEEMIGVAKHLRMIRPQVKQILLHCNPDIPQEYEALFDYTFCTGIAVEVDENSLAPTMSTTLLLALIDTFAINLSSERGFTSNDFLKFHPGGALGAMLRGEQ
>ID:QEG06438.1 |[Shigella phage JK45]|JK45|_Shigella_phage_JK45.gbk|arabinose 5-phosphat..|636|MK962757(170740):29510-30145:-1 ^^ Shigella phage JK45, complete genome.|neighbours:ID:QEG06437.1(-1),ID:QEG06439.1(-1)|neighbour_genes:hypothetical protein,DNA polymerase|
MKTTPITIAIDAIVKQASSLATMAKVISQNPARYNAILETLRRPGLSNYESRVIITGVGKNANIATKASETFASLGIPSMYLNTGHYSHGDAGFIAPNDVLVHISRSGKTEEMIGVAKHLRMIRPQVKQILLHCNPDIPQEYEALFDYTFCTGIAVEVDENSLAPTMSTTLLLALIDTFAINLSSERGFTSNDFLKFHPGGALGAMLRGEQ
>ID:QBZ71002.1 |[Shigella phage SSE1]||_Shigella_phage_SSE1.gbk|arabinose 5-phosphat..|636|MK639187(169744):82674-83309:1 ^^ Shigella phage SSE1, complete genome.|neighbours:ID:QBZ71001.1(1),ID:QBZ71003.1(1)|neighbour_genes:DNA polymerase,bifunctional protein|
MKTTPITIAIDAIIKQASSLAAMAKVISQNPARYNAILETLRRPGLSNYESRVIITGVGKNANIATKASETFASLGIPSMYLNTGHYSHGDAGFIAPNDVLIHISRSGKTEEMIGVAKHLKMIRPNVKQILLHCNPDIPQENEALFDYSFCTGIAVEVDENSLAPTMSTTLLLALIDTFAINLSSERGFTSNDFLKFHPGGALGAMLRGEQ
>ID:YP_009100594.1 |[Shigella phage Shf125875]||_Shigella_phage_Shf125875.gbk|hypothetical protein|636|NC_025437(169062):30093-30728:-1 ^GeneID:22277300^ Shigella phage Shf125875, complete genome.|neighbours:ID:YP_009100593.1(-1),ID:YP_009100595.1(-1)|neighbour_genes:hypothetical protein,DNA polymerase|
MKTTPITIAIDAIVKQASSLATMAKVISQNPARYNAILETLRRPGLSNYESRVIITGVGKNANIATKASETFASLGIPSMYLNTGHYSHGDAGFIAPNDVLVHISRSGKTEEMIGVAKHLRMIRPQVKQILLHCNPDIPQEYEALFDYTFCTGIAVEVDENSLAPTMSTTLLLALIDTFAINLSSERGFTSNDFLKFHPGGALGAMLRGEQ
>ID:AYD79255.1 |[Shigella phage phi25-307]||_Shigella_phage_phi25-307.gbk|kpsF|636|MG589383(167544):9707-10342:-1 ^^ Shigella phage phi25-307, complete genome.|neighbours:ID:AYD79254.1(-1),ID:AYD79256.1(-1)|neighbour_genes:hypothetical protein,polB|
MKTTPITIAIDAIIKQSSSLAAMAKVISQNPARYNAILETLRRPGLSNYESRVIITGVGKNANIATKASETFASLGIPSMYLNTGHYSHGDAGFIAPNDVLIHISRSGKTEEMIGVAKHLKMIRPNVKQILLHCNPDIPQENEALFDYSFCTGIAVEVDENSLAPTMSTTLLLALIDTFAINLSSERGFTSNDFLKFHPGGALGAMLRGEQ
> |[Tevenvirinae Shigella_phage_vB_SdyM_006]||_Shigella_phage_vB_SdyM_006.gb|D-arabinose-5-phosph..|633|MK295204.1(166138):25887-26519:-1 ^RAST2:fig|1198136.172.peg.40^ Tevenvirinae Shigella_phage_vB_SdyM_006|neighbours:(-1),(-1)|neighbour_genes:hypothetical protein,hypothetical protein|
MNPIKRACSSIMIQAKTLHALGLTITMDADKYNQILDVLRAPGLSNYESRVIITGIGKNANIATKASETFASLGIPSMYLNTAHYSHGDAGFIGPNDVIIHISRSGKTQELLYAAQHLRQIRPNVKQILLHCNEDLYQGTRSIFDYDFCTGNVVESDENNLAPTTSTTVLLALIDTFAINLSAERGFTRQDFLTFHPGGSLGKALKSESL
