# Supplementary material for: Influence of Non-canonical DNA Bases on the Genomic Diversity of Tevenvirinae
Source: Front Microbiol. 2021 Apr 6;12:632686. doi: 10.3389/fmicb.2021.632686 (PMC8056088; doi:10.3389/fmicb.2021.632686)
Supplement: Supplementary Data Sheet 3 — Clusters of the extended set of Tevenvirinae genomes. Lists of GSCs with homologs are presented (folder “GSCs”), which are described in Supplementary Table 2. Also, clusters of protein homologs associated with the synthesis of non-canonical bases are presented (folder “Non-canonical base clusters”), which are described in Table 2. [file Data_Sheet_3.ZIP › Data sheet 3/Non-canonical bases clusters/px29p085.faa]

> |[Tevenvirinae _Aeromonas_phage_AsFcp_2]||_Aeromonas_phage_AsFcp_2.gb|hypothetical protein|1179|MH791401.1(219171):157-1335:-1 ^RAST2:fig|1198136.67.peg.2^ Tevenvirinae _Aeromonas_phage_AsFcp_2|neighbours:(-1),(-1)|neighbour_genes:Phage protein,Phage protein|
MSLEQFTDESGYITRETKVELDAIVVEVTKQMDFEFDGTTTTKIKNLMPHEVPKEYGIGLIVGPSGSGKSTILRNFGIEKEVKWEHNKAIASHFDSVEDAQERLGAVGFNSVPHWAKPFHSLSNGQQFRANLARSLVDNTVIDEFTSVVDRNVAISCSKSIRKYVDRTGIKGLVFASCHYDIIEWLQPDWVFDVSNEQLIIRGSERRFPAIALDITPVSAKAYSDLGFADHHYLSREINVASHCYLMKWGDVPVGFVSILPLPSGTVKDAWIAHRLVVLPDFQGMGIGPKMTEAVAYQLLARGKRFYTRTTNPKLGEYHERSIKWKATSSNRTPVTPNKMMKHSVDPKFVKDRVSYSHEFIGVPSELEAYKKAIEAHDKENAKSGLDFMFGI
> |[Tevenvirinae _Aeromonas_phage_PX29]||_Aeromonas_phage_PX29.gb|hypothetical protein|1179|NC_023688.1(222006):53140-54318:-1 ^RAST2:fig|1198136.108.peg.90^ Tevenvirinae _Aeromonas_phage_PX29|neighbours:(-1),(-1)|neighbour_genes:Phage protein,Phage protein|
MSLEQFTDESGYITRETKVELDAIVVEVTKQMDFEFDGTTTTKIKNLMPHEVPKEYGIGLIVGPSGSGKSTILRNFGIEKEVKWEHNKAIASHFDSVEDAQERLGAVGFNSVPHWAKPFHSLSNGQQFRANLARSLVDNTVIDEFTSVVDRNVAISCSKSIRKYVDRTGIKGLVFASCHYDIIEWLQPDWVFDVSNEQLIIRGSERRFPAIALDITPVSAKAYSDLGFADHHYLSREINVASHCYLMKWGDVPVGFVSILPLPSGTVKDAWIAHRLVVLPDFQGMGIGPKMTEAVAYQLLARGKRFYTRTTNPKLGEYHERSIKWKATSSNRTPVTPNKMMKHSVDPKFVKDRVSYSHEFIGVPSELEAYKKAIEAHDKENAKSGLDFMFGI
> |[Tevenvirinae _Vibrio_phage_vB_VmeM-32]||_Vibrio_phage_vB_VmeM-32.gb|hypothetical protein|1164|KU160494.1(199912):51163-52326:-1 ^RAST2:fig|1198136.70.peg.76^ Tevenvirinae _Vibrio_phage_vB_VmeM-32|neighbours:(-1),(-1)|neighbour_genes:Phage protein,hypothetical protein|
MRIYRESKIHNDTYTQHVYDNFDIQTKDKIVFEIEFPKSRIKSDWNIGLVLGGSGTGKSTILREFGEEIPIEFDDSKTLISNFSHLTEKEASEILSLSGLNSIPTWLKPFSVLSGGEKYRATMAMILSKCKENDTVVIDEFTSTVDRDVAKSMSYSVQKLIKKKNLRVVFAACHYDIFEWLMPDWSFNTLTGVLENHEYLRRKRPEIELQVHRATYHTWKIFKQHHYLTHSLNKSAKIFVYTWNGKPVGLVAALQQPQAGDKRYAMSLSRTVILPDYQGLGLGPKISEYTAGMLMNISGGYVYARTIHPTLGNYRSNSPNWTPTSTNGKMTAEDKMSSNRLRRPAYSHRYVGPIVENCENLLHPIEYYSVKSDNCITYQHIKDILDI
> |[Tevenvirinae Aeromonas_phage_AsFcp_1]||_Aeromonas_phage_AsFcp_1.gb|hypothetical protein|1179|MN871440.1(221312):206385-207563:1 ^RAST2:fig|1198136.128.peg.327^ Tevenvirinae Aeromonas_phage_AsFcp_1|neighbours:(1),(1)|neighbour_genes:Phage protein,Phage protein|
MSLEQFTDESGYITRETKVELDAIVVEVTKQMDFEFDGTTTTKIKNLMPHEVPKEYGIGLIVGPSGSGKSTILRNFGIEKEVKWEHNKAIASHFDSVEDAQERLGAVGFNSVPHWAKPFHSLSNGQQFRANLARSLVDNTVIDEFTSVVDRNVAISCSKSIRKYVDRTGIKGLVFASCHYDIIEWLQPDWVFDVSNEQLIIRGSERRFPAIALDITPVSAKAYSDLGFADHHYLSREINVASHCYLMKWGDVPVGFVSILPLPSGTVKDAWIAHRLVVLPDFQGMGIGPKMTEAVAYQLLARGKRFYTRTTNPKLGEYHERSIKWKATSSNRTPVTPNKMMKHSVDPKFVKDRVSYSHEFIGVPSELEAYKKAIEAHDKENAKSGLDFMFGI
