# Supplementary material for: Influence of Non-canonical DNA Bases on the Genomic Diversity of Tevenvirinae
Source: Front Microbiol. 2021 Apr 6;12:632686. doi: 10.3389/fmicb.2021.632686 (PMC8056088; doi:10.3389/fmicb.2021.632686)
Supplement: Supplementary Data Sheet 3 — Clusters of the extended set of Tevenvirinae genomes. Lists of GSCs with homologs are presented (folder “GSCs”), which are described in Supplementary Table 2. Also, clusters of protein homologs associated with the synthesis of non-canonical bases are presented (folder “Non-canonical base clusters”), which are described in Table 2. [file Data_Sheet_3.ZIP › Data sheet 3/Non-canonical bases clusters/queC.faa]

> |[Tevenvirinae Vibrio_phage_KVP40]||_Vibrio_phage_KVP40.gb|7-cyano-7-deazaguani..|717|NC_005083.2(244834):73681-74397:1 ^RAST2:fig|1198136.81.peg.127^ Tevenvirinae Vibrio_phage_KVP40|neighbours:(1),(1)|neighbour_genes:NADPH-dependent 7-cy..,Phage protein|
MKVVSVLSGGLDSTILTYKLVDEFGKDNVFALSFYYGQKQSIELEKAKLTCQKLGIEHRLIDISFLGEVVAPVCANIAGSDVAMPTIQDVLGDPQPPTEVPYRNMLLNTIAFSFAQANGCSAVFTGIQVHDAYGYWDCTQDFLDGMNKISALNRQHEITLHAPFAQMSKADEIAIGVELGVPFEDSLTCYDPNEAGESCGKCPSCAERIMNFGKAGIVDPAPYSIDIPWKQVFAKAGH
> |[Tevenvirinae Vibrio_phage_ValB1_HC]||_Vibrio_phage_ValB1_HC.gb|7-cyano-7-deazaguani..|849|MK568540.1(247619):4811-5659:-1 ^RAST2:fig|1198136.76.peg.12^ Tevenvirinae Vibrio_phage_ValB1_HC|neighbours:(-1),(-1)|neighbour_genes:Phage protein,NADPH-dependent 7-cy..|
MKNYYQKHLVVKLSRTLTEVVYSVSNKSYDECSIVSTHILERLKMKVVSVLSGGLDSTILTYKLVDEYGKDNVFALSFYYGQKQSIELEKAKLTCQKLGIEHRLIDISFLGEVVAPVCANIAGSDVAMPTIQDVLGDPQPPTEVPYRNMLLNTIAFSFAQANGCAAVFTGIQVHDAYGYWDCTQDFLDGMNNLSALNRQHEIALLAPFARMSKADEIAIGVKLGVPFEDSLTCYDPNEAGESCGKCPSCAERIMNFGKAGIKDPAPYSIDIPWEQVFAKAGH
> |[Tevenvirinae Vibrio_phage_ValKK3]||_Vibrio_phage_ValKK3.gb|7-cyano-7-deazaguani..|849|NC_028829.1(248088):57781-58629:-1 ^RAST2:fig|1198136.77.peg.146^ Tevenvirinae Vibrio_phage_ValKK3|neighbours:(-1),(-1)|neighbour_genes:Phage protein,NADPH-dependent 7-cy..|
MKNYYQKHLVVKLSRTLTEVVYSVSNKSYDECSIVSTHILERLKMKVVSVLSGGLDSTILTYKLVDEYGKDNVFALSFYYGQKQSIELEKAKLTCQKLGIEHRLIDISFLGEVVAPVCANIAGSDVAMPTIQDVLGDPQPPTEVPYRNMLLNTIAFSFAQANGCAAVFTGIQVHDAYGYWDCTQDFLDGMNNISALNRQHEIALLAPFARMSKADEIAIGVKLGVPFEDSLTCYDPNEAGESCGKCPSCAERIMNFGKAGIKDPAPYSIDIPWEQVFAKAGH
> |[Tevenvirinae Vibrio_phage_phi-Grn1]||_Vibrio_phage_phi-Grn1.gb|7-cyano-7-deazaguani..|849|KT919972.1(248605):182482-183330:1 ^RAST2:fig|1198136.75.peg.287^ Tevenvirinae Vibrio_phage_phi-Grn1|neighbours:(1),(1)|neighbour_genes:NADPH-dependent 7-cy..,Phage protein|
MKNYYQKHLVVKLSRTLTEVVYSVSNKSYDECSIVSTHILERLKMKVVSVLSGGLDSTILTYKLVDEYGKDNVFALSFYYGQKQSIELEKAKLTCQKLGIEHRLIDISFLGEVVAPVCANIAGSDVAMPTIQDVLGDPQPPTEVPYRNMLLNTIAFSFAQANGCAAVFTGIQVHDAYGYWDCTQDFLDGMNNISALNRQHEIALLAPFARMSKADEIAIGVKLGVPFEDSLTCYDPNEAGESCGKCPSCAERIMNFGKAGIKDPAPYSIDIPWEQVFAKAGH
> |[Tevenvirinae Vibrio_phage_phi-ST2]||_Vibrio_phage_phi-ST2.gb|7-cyano-7-deazaguani..|849|KT919973.1(250485):245497-246345:1 ^RAST2:fig|1198136.73.peg.434^ Tevenvirinae Vibrio_phage_phi-ST2|neighbours:(1),(1)|neighbour_genes:NADPH-dependent 7-cy..,Phage protein|
MKNYYQKHLVVKLSRTLTEVVYSVSNKSYDECSIVSTHILERLKMKVVSVLSGGLDSTILTYKLVDEYGKDNVFALSFYYGQKQSIELEKAKLTCQKLGIEHRLIDISFLGEVVAPVCANIAGSDVAMPTIQDVLGDPQPPTEVPYRNMLLNTIAFSFAQANGCAAVFTGIQVHDAYGYWDCTQDFLDGMNNLSALNRQHEIALLAPFARMSKADEIAIGVKLGVPFEDSLTCYDPNEAGESCGKCPSCAERIMNFGKAGIKDPAPYSIDIPWEQVFAKAGH
> |[Tevenvirinae Vibriophage_phi-pp2]||_Vibriophage_phi-pp2.gb|7-cyano-7-deazaguani..|717|JN849462.1(246421):75047-75763:1 ^RAST2:fig|1198136.74.peg.129^ Tevenvirinae Vibriophage_phi-pp2|neighbours:(1),(1)|neighbour_genes:NADPH-dependent 7-cy..,Phage protein|
MKVVSVLSGGLDSTILTYKLVDEFGKDNVFALSFYYGQKQSIELEKAKLTCQKLGIEHRLIDISFLGEVVAPVCANIAGSDVAMPTIQDVLGDPQPPTEVPYRNMLLNTIAFSFAQANGCSAVFTGIQVHDAYGYWDCTQDFLDGMNKISALNRQHEITLHAPFAQMSKADEIAIGVELGVPFEDSLTCYDPNEAGESCGKCPSCAERIMNFGKAGIVDPAPYSIDISWKQVFAKAGH
> |[Tevenvirinae Vibrio_phage_V07]||_Vibrio_phage_V07.gb|7-cyano-7-deazaguani..|717|MT135025.1(349331):122531-123247:1 ^RAST2:fig|1198136.203.peg.178^ Tevenvirinae Vibrio_phage_V07|neighbours:(1),(1)|neighbour_genes:NADPH-dependent 7-cy..,Phage protein|
MKVVSVLSGGLDSTILTYKLVDEFGKDNVFALSFYYGQKQSIELEKAKLTCQKLGIEHRLIDISFLGEVVAPVCANIAGSDVAMPTIQDVLGDPQPPTEVPYRNMLLNTIAFSFAQANGCSAVFTGIQVHDAYGYWDCTQDFLDGMNKISALNRQHEITLHAPFAQMSKADEIAIGVELGVPFEDSLTCYDPNEAGESCGKCPSCAERIMNFGKAGIVDPAPYSIDIPWKQVFAKAGH
> |[Tevenvirinae Vibrio_phage_V09]||_Vibrio_phage_V09.gb|7-cyano-7-deazaguani..|717|MT135026.1(243881):24859-25575:-1 ^RAST2:fig|1198136.201.peg.53^ Tevenvirinae Vibrio_phage_V09|neighbours:(-1),(-1)|neighbour_genes:Phage protein,NADPH-dependent 7-cy..|
MKVVSVLSGGLDSTILTYKLVDEFGKDNVFALSFYYGQKQSIELEKAKLTCQKLGIEHRLIDISFLGEVVAPVCANIAGSDVAMPTIQDVLGDPQPPTEVPYRNMLLNTIAFSFAQANGCSAVFTGIQVHDAYGYWDCTQDFLDSMNKISALNRQHEITLHAPFAQMSKADEIAIGVQLGVPFEDSLTCYDPNEAGESCGKCPSCAERIMNFGKAGIVDPAPYSIDIPWEQVFAKAGH
> |[Tevenvirinae Vibrio_phage_VH1_2019]||_Vibrio_phage_VH1_2019.gb|7-cyano-7-deazaguani..|717|MN794232.1(246059):73924-74640:1 ^RAST2:fig|1198136.202.peg.127^ Tevenvirinae Vibrio_phage_VH1_2019|neighbours:(1),(1)|neighbour_genes:NADPH-dependent 7-cy..,Phage protein|
MKVVSVLSGGLDSTILTYKLVDEFGKDNVFALSFYYGQKQSIELEKAKLTCQKLGIEHRLIDISFLGEVVAPVCANIAGSDVAMPTIQDVLGDPQPPTEVPYRNMLLNTIAFSFAQANDCSAVFTGIQVHDAYGYWDCTQDFLDGMNKISALNRQHEILLLAPFAQMSKADEIEIGVQLGVPFEDSLTCYDPNEAGESCGKCPSCAERIMNFGKAGIVDPAPYSIDIPWEQVFAKAGH
>ID:QBX05965.1 |[Vibrio phage phiVa3]||_Vibrio_phage_phiVa3.gbk|7-cyano-7-deazaguani..|717|MK568540(247619):4811-5527:-1 ^^ Vibrio phage phiVa3, complete genome.|neighbours:ID:QBX05964.1(-1),ID:QBX05966.1(-1)|neighbour_genes:hypothetical protein,NADPH-dependent 7-cy..|
MKVVSVLSGGLDSTILTYKLVDEYGKDNVFALSFYYGQKQSIELEKAKLTCQKLGIEHRLIDISFLGEVVAPVCANIAGSDVAMPTIQDVLGDPQPPTEVPYRNMLLNTIAFSFAQANGCAAVFTGIQVHDAYGYWDCTQDFLDGMNNLSALNRQHEIALLAPFARMSKADEIAIGVKLGVPFEDSLTCYDPNEAGESCGKCPSCAERIMNFGKAGIKDPAPYSIDIPWEQVFAKAGH
> |[Tevenvirinae Vibrio_phage_vB_ValM_R10Z]||_Vibrio_phage_vB_ValM_R10Z.gb|7-cyano-7-deazaguani..|849|MT612988.1(247167):24522-25370:-1 ^RAST2:fig|1198136.177.peg.54^ Tevenvirinae Vibrio_phage_vB_ValM_R10Z|neighbours:(-1),(-1)|neighbour_genes:Phage protein,NADPH-dependent 7-cy..|
MKNYYQKHLVVKLSRTLTEVVYSVSNKSYDECSIVSTHILERLKMKVVSVLSGGLDSTILTYKLVDEYGKDNVFALSFYYGQKQSIELEKAKLTCQKLGIEHRLIDISFLGEVVAPVCANIAGSDVAMPTIQDVLGDPQPPTEVPYRNMLLNTIAFSFAQANGCAAVFTGIQVHDAYGYWDCTQDFLDGMNNLSALNRQHEIALLAPFARMSKADEIAIGVKLGVPFEDSLTCYDPNEAGESCGKCPSCAERIMNFGKAGIKDPAPYSIDIPWEQVFAKAGH
> |[Tevenvirinae Vibrio_phage_vB_ValM_R11Z]||_Vibrio_phage_vB_ValM_R11Z.gb|7-cyano-7-deazaguani..|849|MT612989.1(246831):24510-25358:-1 ^RAST2:fig|1198136.199.peg.54^ Tevenvirinae Vibrio_phage_vB_ValM_R11Z|neighbours:(-1),(-1)|neighbour_genes:Phage protein,NADPH-dependent 7-cy..|
MKNYYQKHLVVKLSRTLTEVVYSVSNKSYDECSIVSTHILERLKMKVVSVLSGGLDSTILTYKLVDEYGKDNVFALSFYYGQKQSIELEKAKLTCQKLGIEHRLIDISFLGEVVAPVCANIAGSDVAMPTIQDVLGDPQPPTEVPYRNMLLNTIAFSFAQANGCAAVFTGIQVHDAYGYWDCTQDFLDGMNNLSALNRQHEIALLAPFARMSKADEIAIGVKLGVPFEDSLTCYDPNEAGESCGKCPSCAERIMNFGKAGIKDPAPYSIDIPWEQVFAKAGH
