# Supplementary material for: Influence of Non-canonical DNA Bases on the Genomic Diversity of Tevenvirinae
Source: Front Microbiol. 2021 Apr 6;12:632686. doi: 10.3389/fmicb.2021.632686 (PMC8056088; doi:10.3389/fmicb.2021.632686)
Supplement: Supplementary Data Sheet 3 — Clusters of the extended set of Tevenvirinae genomes. Lists of GSCs with homologs are presented (folder “GSCs”), which are described in Supplementary Table 2. Also, clusters of protein homologs associated with the synthesis of non-canonical bases are presented (folder “Non-canonical base clusters”), which are described in Table 2. [file Data_Sheet_3.ZIP › Data sheet 3/Non-canonical bases clusters/t.faa]

> |[Tevenvirinae _Acinetobacter_phage_AM101]||_Acinetobacter_phage_AM101.gb|hypothetical protein|1119|MH165274.1(166487):133266-134384:1 ^RAST2:fig|1198136.62.peg.196^ Tevenvirinae _Acinetobacter_phage_AM101|neighbours:(1),(1)|neighbour_genes:hypothetical protein,Phage head assembly ..|
MKILYIPCRFITFNADYISGGLESVQLNFIKTMSKHHEIDYMAFGDENFGPYKVNAISIDYPIVDKYTIKHGNKIIDKISQLDHSKYDVVVTVEGAKGVINGLIKLGLGPKIRNLLATPLDPSIRTLVSIWRTAVFIHQNGGKNLVPTQTFKDLTAQVYSKMNIKVAKGAIDFDYWQEHDIISDNFFPATLIENRPKVLPSNGVVVSAQRYDLKFRKTNVALEAMSKSHHKIAAFLPSQWAPPKKYLKEPFVHIDVPRATIQATLAEALVLVNTCHDTGTIEHGSLEAIEKGVPVLQLIKRGYSHATLEHDPLTKVVWIEEGMTTNDIIAAYSKALNEFEDTYEQRVARANALYEQYNPSRVYAMWEKALLE
> |[Viruses _Acinetobacter_phage_Acj61]||_Acinetobacter_phage_Acj61.gb|hypothetical protein|1119|NC_014661.1(164093):39027-40145:-1 ^RAST2:fig|10239.85.peg.74^ Viruses _Acinetobacter_phage_Acj61|neighbours:(-1),(-1)|neighbour_genes:Phage head assembly ..,hypothetical protein|
MKILYIPCRFITFNADYISGGLESVQLNFIKTMSQHHEIDYMAFGDENFGPYKVNPISIDYPIVDKYTIKHGNKIVEKIAEQDYSKYDVVVTVEGAKGVINGLVKLGLGPKIRNLLATPLDPGIRTLISIWRTAIFIHQNGGKNLVPTHTFKDLTTRVYSKMNTKLAVDAIDFDYWAEHDIISDNFFPATLIEKKPEVLPSNGTVVQAQRYDLKFRKTNVALESMAQCPHKIVAFLPSQWAPPKKYLKEPFVQMDKPRKLIQETLKEALVLVNTCHDTGTIEHGSMEAIEKGVPVLQLIQRGYSHATLEHDPNTKIVWIEDGMDTKEIIAAYSKALNEFTDTFEQRVERANALYEQYRPERVFAMWEKALME
> |[Viruses _Acinetobacter_phage _Acj9]||_Acinetobacter_phage_Acj9.gb|hypothetical protein|1119|NC_014663.1(169947):42003-43121:-1 ^RAST2:fig|10239.87.peg.79^ Viruses _Acinetobacter_phage _Acj9|neighbours:(-1),(-1)|neighbour_genes:DNA primase/helicase..,hypothetical protein|
MKILYIPCRFITFNADFISGGLESVQLNFIKSLSKDHEIDYMAFGDENFGPYKVNPISIDYPIVDKYTLRHGNKIIEKIKTLDYDKYDAVVTVEAAKGVINGLVALGLGPKIRNLLATPLDPKIRTLVSIWRTAIFIHQNGGKNLVPTDTFRDLTTNVYSKMNSNVAEGVIDFDYWAKNNIISEHYFPAHMIEVPPTVKESNGVVVQAQRYDLKFRKTNVALESMAQCPHKILAFLPRQWAPPKKYLKEPFVHIDVPRVKIQEAISEALVLVNTCHDTGTIEHGSMEAIEKGVPVLQLIQRGYAHATLEHDPTTQIVWIEEGMTTPEIIAAYSKALNEFTDTYEQRVARAMYLYEKYKPIKVLEMWETALLN
> |[Tevenvirinae _Acinetobacter_phage_KARL-1]||_Acinetobacter_phage_KARL-1.gb|hypothetical protein|1119|MH713599.1(166560):147504-148622:1 ^RAST2:fig|1198136.64.peg.223^ Tevenvirinae _Acinetobacter_phage_KARL-1|neighbours:(1),(1)|neighbour_genes:hypothetical protein,Phage head assembly ..|
MKILYIPCRFITFNADYISGGLESVQLNFIKTMSKHHEIDYMAFGDENFGPYKVNAISIDYPIVDKYTIKHGNKIIDKISQLDHSKYDVVVTVEGAKGVINGLIKLGLGPKIRNLLATPLDPSIRTLVSIWRTAVFIHQNGGKNLVPTQTFKDLTAQVYSKMNIKVAKGAIDFDYWQEHDIISDNFFPATLIENRPKVLPSNGVVVSAQRYDLKFRKTNVALEAMSKSHHKIAAFLPSQWAPPKKYLKEPFVHIDVPRATIQATLAEALVLVNTCHDTGTIEHGSLEAIEKGVPVLQLIKRGYSHATLEHDPLTKVVWIEEGMTTNDIIAAYSKALNEFEDTYEQRVARANALYEQYNPSRVYAMWEKALLE
> |[Tevenvirinae Acinetobacter_phage_vB_ApiM_fHyAci03]||_Acinetobacter_phage_vB_ApiM_fHyAci03.gb|hypothetical protein|1119|MH460829.1(165975):36194-37312:-1 ^RAST2:fig|1198136.65.peg.77^ Tevenvirinae Acinetobacter_phage_vB_ApiM_fHyAci03|neighbours:(-1),(-1)|neighbour_genes:Phage head assembly ..,hypothetical protein|
MKILYIPCRFITFNADYISGGLESVQLNFIKTMSKHHEIDYMAFGDENFGPYKVNAISIDYPIVDKYTIKHGNKIIDKISQLDYSKYDVVVTVEGAKGVINGLIKLGLGPKIRNLLATPLDPSIRTLVSIWRTAVFIHQNGGKNLVPTQTFKDLTAQVYSKMNIKVAKGAIDFDYWQEHDIISDNFFPATLIENRPKVLPSNGVVVSAQRYDLKFRKTNVALEAMSKSHHKIAAFLPSQWAPPKKYLKEPFVHIDVPRATIQATLAEALVLVNTCHDTGTIEHGSLEAIEKGVPVLQLIKRGYSHATLEHDPLTKVVWIEEGMTTNDIIAAYSKALNEFEDTYEQRVARANALYEQYNPSRVYAMWEKALLE
>ID:YP_009882087.1 |[Acinetobacter phage AbTZA1]||_Acinetobacter_phage_AbTZA1.gbk|hypothetical protein|1119|NC_049445(168223):11028-12146:1 ^GeneID:55811383^ Acinetobacter phage AbTZA1, complete genome.|neighbours:ID:YP_009882086.1(1),ID:YP_009882088.1(1)|neighbour_genes:hypothetical protein,head assembly chaper..|
MKILYIPCRFITFNANYISGGLESVQLNFIKTMSKKHQIDYIAFGDETFGPYKVNPISIDYPIVDKYTVKHGKKIIEKIAELDCSQYDAIVTVEAAKGVINGLIKLGLGPKIRNLLATPLDPTIRTLVSIWRTAVFIHQNGGKNLVPTQTFKDLTSKVYSKMNRRLAVGAIDFDYWAKNDIISDNFFPATLIENPPEVLPSKGYVVQAQRYDLKFRKTNVALEAMKHCPHKIIAFLPRQWAPPKKYLKEPFVHMDIPRKAIQDTIKEALVLVNTCHDTGTIEHGSMEAIEKGVPVLQLIQRGYSHATLEHDPTTQVVWIDDGMTTEEIIAAYSDALNNFTDTFEQRVNRANALYEQYRPERVFALWEKALLE
> |[Tevenvirinae Acinetobacter_phage_Abraxas]||_Acinetobacter_phage_Abraxas.gb|hypothetical protein|1119|MT385367.1(166559):35653-36771:-1 ^RAST2:fig|1198136.200.peg.78^ Tevenvirinae Acinetobacter_phage_Abraxas|neighbours:(-1),(-1)|neighbour_genes:Phage head assembly ..,hypothetical protein|
MKILYIPCRFITFNADYISGGLESVQLNFIKTMSKHHEIDYMAFGDENFGPYKVNAISIDYPIVDKYTIKHGNKIIDKISQLDHSKYDVVVTVEGAKGVINGLIKLGLGPKIRNLLATPLDPSIRTLVSIWRTAVFIHQNGGKNLVPTQTFKDLTAQVYSKMNIKVAKGAIDFDYWQEHDIISDNFFPATLIENRPKVLPSNGVVVSAQRYDLKFRKTNVALEAMSKSHHKIAAFLPSQWAPPKKYLKEPFVHIDVPRATIQATLAEALVLVNTCHDTGTIEHGSLEAIEKGVPVLQLIKRGYSHATLEHDPLTKVVWIEEGMTTNDIIAAYSKALNEFEDTYEQRVARANALYEQYNPSRVYAMWEKALLE
> |[Tevenvirinae Acinetobacter_phage_Apostate]||_Acinetobacter_phage_Apostate.gb|hypothetical protein|1119|NC_049491.1(164746):34015-35133:-1 ^RAST2:fig|1198136.207.peg.71^ Tevenvirinae Acinetobacter_phage_Apostate|neighbours:(-1),(-1)|neighbour_genes:Phage head assembly ..,hypothetical protein|
MKILYIPCRFITFNADYISGGLESVQLNFIKTMSKHHEIDYMAFGDENFGPYKVNAISIDYPIVDKYTIKHGNKIIDKISQLDHSKYDVVVTVEGAKGVINGLIKLGLGPKIRNLLATPLDPSIRTLVSIWRTAVFIHQNGGKNLVPTQTFKDLTAQVYSKMNIKVAKGAIDFDYWQEHDIISDNFFPATLIENRPKVLPSNGVVVSAQRYDLKFRKTNVALEAMSKSHHKIAAFLPSQWAPPKKYLKEPFVHIDVPRATIQATLAEALVLVNTCHDTGTIEHGSLEAIEKGVPVLQLIKRGYSHATLEHDPLTKVVWIEEGMTTNDIIAAYSKALNEFEDTYEQRVARANALYEQYNPSRVYAMWEKALLE
> |[Tevenvirinae Acinetobacter_phage_Berthold]||_Acinetobacter_phage_Berthold.gb|hypothetical protein|1119|NC_049490.1(165927):34824-35942:-1 ^RAST2:fig|1198136.206.peg.76^ Tevenvirinae Acinetobacter_phage_Berthold|neighbours:(-1),(-1)|neighbour_genes:Phage head assembly ..,hypothetical protein|
MKILYIPCRFITFNADYISGGLESAQLNFIKTMSKHHEIDYMAFGDENFGPYKVNAISIDYPIVDKYTIKHGNKIIDKISQLDHSKYDVVVTVEGAKGVINGLIKLGLGPKIRNLLATPLDPSIRTLVSIWRTAVFIHQNGGKNLVPTQTFKDLTAQVYSKMNIKVAKGAIDFDYWQEHDIISDNFFPATLIENRPKVLPSNGVVVSAQRYDLKFRKTNVALEAMSKSHHKIAAFLPSQWAPPKKYLKEPFVHIDVPRATIQATLAEALVLVNTCHDTGTIEHGSLEAIEKGVPVLQLIKRGYSHATLEHDPLTKVVWIEEGMTTNDIIAAYSKALNEFEDTYEQRVARANALYEQYNPSRVYAMWEKALLE
> |[Tevenvirinae Acinetobacter_phage_Kimel]||_Acinetobacter_phage_Kimel.gb|hypothetical protein|1119|NC_049492.1(167922):35804-36922:-1 ^RAST2:fig|1198136.213.peg.76^ Tevenvirinae Acinetobacter_phage_Kimel|neighbours:(-1),(-1)|neighbour_genes:Phage head assembly ..,hypothetical protein|
MKILYIPCRFITFNADYISGGLESVQLNFIKTMSKHHEIDYMAFGDENFGPYKVNAISIDYPIVDKYTIKHGNKIIDKISQLDHSKYDVVVTVEGAKGVINGLIKLGLGPKIRNLLATPLDPSIRTLVSIWRTAVFIHQNGGKNLVPTQTFKDLTAQVYSKMNIKVAKGAIDFDYWQEHDIISDNFFPATLIENRPKVLPSNGVVVSAQRYDLKFRKTNVALEAMSKSHHKIAAFLPSQWAPPKKYLKEPFVHIDVPRATIQATLAEALVLVNTCHDTGTIEHGSLEAIEKGVPVLQLIKRGYSHATLEHDPLTKVVWIEEGMTTNDIIAAYSKALNEFEDSYEQRVARANALYEQYNPSRVYAMWEKALLE
> |[Tevenvirinae Acinetobacter_phage_Konradin]||_Acinetobacter_phage_Konradin.gb|hypothetical protein|1119|NC_049479.1(166210):34733-35851:-1 ^RAST2:fig|1198136.205.peg.73^ Tevenvirinae Acinetobacter_phage_Konradin|neighbours:(-1),(-1)|neighbour_genes:Phage head assembly ..,hypothetical protein|
MKILYIPCRFITFNADYISGGLESVQLNFIKTMSKHHEIDYMAFGDENFGPYKVNAISIDYPIVDKYTIKHGNKIIDKISQLDHSKYDVVVTVEGAKGVINGLIKLGLGPKIRNLLATPLDPSIRTLVSIWRTAVFIHQNGGKNLVPTQTFKDLTAQVYSKMNIKVAKGAIDFDYWQEHDIISDNFFPATLIENRPKVLPSNGVVVSAQRYDLKFRKTNVALEAMSKSHHKIAAFLPSQWAPPKKYLKEPFVHIDVPRATIQATLAEALVLVNTCHDTGTIEHGSLEAIEKGVPVLQLIKRGYSHATLEHDPLTKVVWIEEGMTTNDIIAAYSKALNEFEDTYEQRVARANALYEQYNPSRVYAMWEKALLE
> |[Tevenvirinae _Acinetobacter_phage_Lazarus]||_Acinetobacter_phage_Lazarus.gb|hypothetical protein|1119|NC_049493.1(165151):35046-36164:-1 ^RAST2:fig|1198136.212.peg.76^ Tevenvirinae _Acinetobacter_phage_Lazarus|neighbours:(-1),(-1)|neighbour_genes:Phage head assembly ..,hypothetical protein|
MKILYIPCRFITFNADYISGGLESVQLNFIKTMSKHHEIDYMAFGDENFGPYKVNAISIDYPIIDKYTIKHGNKIIDKISQLDHSKYDVVVTVEGAKGVINGLIKLGLGPKIRNLLATPLDPSIRTLVSIWRTAVFIHQNGGKNLVPTQTFKDLTAQVYSKMNIKVAKGAIDFDYWQEHDIISDNFFPATLIENRPKVLPSNGVVVSAQRYDLKFRKTNVALEAMSKSHHKIAAFLPSQWAPPKKYLKEPFVHIDVPRATIQATLAEALVLVNTCHDTGTIEHGSLEAIEKGVPVLQLIKRGYSHATLEHDPLTKVVWIEEGMTTNDIIAAYSKALNEFEDTYEQRVARANALYEQYNPSRVYAMWEKALLE
> |[Tevenvirinae _Acinetobacter_phage_Meroveus]||_Acinetobacter_phage_Meroveus.gb|hypothetical protein|1119|MT741943.1(167683):34574-35692:-1 ^RAST2:fig|1198136.190.peg.72^ Tevenvirinae _Acinetobacter_phage_Meroveus|neighbours:(-1),(-1)|neighbour_genes:Phage head assembly ..,hypothetical protein|
MKILYIPCRFITFNADYISGGLESVQLNFIKTMSKHHEIDYMAFGDENFGPYKVNAISIDYPIVDKYTIKHGNKIIDKISQLDHSKYDVVVTVEGAKGVINGLIKLGLGPKIRNLLATPLDPSIRTLVSIWRTAVFIHQNGGKNLVPTQTFKDLTTQVYSKMNIKVAKGAIDFDYWQEHDIISDNFFPATLIENRPKVLPSNGVVVSAQRYDLKFRKTNVALEAMSKSHHKIAAFLPSQWAPPKKYLKEPFVHIDVPRATIQATLAEALVLVNTCHDTGTIEHGSLEAIEKGVPVLQLIKRGYSHATLEHDPLTKVVWIEEGMSTNDIIAAYSKALNEFEDTYEQRVARANALYEQYNPSRVYAMWEKALLE
> |[Tevenvirinae _Acinetobacter_phage_Octan]||_Acinetobacter_phage_Octan.gb|hypothetical protein|1119|MT409116.1(166760):34448-35566:-1 ^RAST2:fig|1198136.188.peg.71^ Tevenvirinae _Acinetobacter_phage_Octan|neighbours:(-1),(-1)|neighbour_genes:Phage head assembly ..,hypothetical protein|
MKILYIPCRFITFNADYISGGLESVQLNFIKTMSKHHEIDYMAFGDENFGPYKVNAISIDYPIVDKYTIKHGNKIIDKISQLDHSKYDVVVTVEGAKGVINGLIKLGLGPKIRNLLATPLDPSIRTLVSIWRTAVFIHQNGGKNLVPTQTFKDLTAQVYSKMNIKVAKGAIDFDYWQEHDIISDNFFPATLIENRPKVLPSNGVVVSAQRYDLKFRKTNVALEAMSKSHHKIAAFLPSQWAPPKKYLKEPFVHIDVPRATIQATLAEALVLVNTCHDTGTIEHGSLEAIEKGVPVLQLIKRGYSHATLEHDPLTKVVWIEEGMTTNDIIAAYSKALNEFEDSYEQRVARANALYEQYNPSRVYAMWEKALLE
> |[Tevenvirinae _Acinetobacter_phage_Stupor]||_Acinetobacter_phage_Stupor.gb|hypothetical protein|1119|MN662249.1(164309):34824-35942:-1 ^RAST2:fig|1198136.209.peg.75^ Tevenvirinae _Acinetobacter_phage_Stupor|neighbours:(-1),(-1)|neighbour_genes:Phage head assembly ..,hypothetical protein|
MKILYIPCRFITFNADYISGGLESVQLNFIKTMSKHHEIDYMAFGDENFGPYKVNAISIDYPIVDKYTIKHGNKIIDKISQLDHSKYDVVVTVEGAKGVINGLIKLGLGPKIRNLLATPLDPSIRTLVSIWRTAVFIHQNGGKNLVPTQTFKDLTAQVYSKMNIKVAKGAIDFDYWQEHDIISDNFFPATLIENRPKVLPSNGVVVSAQRYDLKFRKTNVALEAMSKSHHKIAAFLPSQWAPPKKYLKEPFVHIDVPRATIQATLAEALVLVNTCHDTGTIEHGSLEAIEKGVPVLQLIKRGYSHATLEHDPLTKVVWIEEGMTTNDIIAAYSKALNEFEDTYEQRVARANALYEQYNPSRVYAMWEKALLE
> |[Tevenvirinae _Acinetobacter_phage_vB_AbaM_PhT2]||_Acinetobacter_phage_vB_AbaM_PhT2.gb|hypothetical protein|1119|NC_049494.1(166330):5463-6581:1 ^RAST2:fig|1198136.210.peg.7^ Tevenvirinae _Acinetobacter_phage_vB_AbaM_PhT2|neighbours:(1),(1)|neighbour_genes:hypothetical protein,Phage head assembly ..|
MKILYIPCRFITFNADYISGGLESVQLNFIKSMSKHHEIDYMAFGDENFGPYRVNPISIDYPIVDKYTVKHGKKIIEKIAELDYSKYDAIVTVEAAKGVVNGLIKLGLGPKIRNLLATPLDPTIRTLISIWRTAIFIHQNGGKNLVPTQTFKDLTTKVYSKMNRRLAVGAIDFEYWQANDIISDNFFPATLIEKKPEVLPSNGTVVQAQRYDLKFRKTNVALESMAQCPHKVIAFLPSQWAPPKKYLKEPFVQMDKPRELIQETLKEALVLVNTCHDTGTIEHGSLEAIEKGVPVLQLIQRGYSHATLEHDPNTKIVWIEDGMDTKDIIAAYSKALNEFTDTFEQRVERANALYEQYCPERVFALWEKALLE
